# Supplementary material for: Data supporting the nuclear phylogenomics of the palm subfamily Arecoideae (Arecaceae)
Source: Data Brief. 2016 Mar 2;7:532–6. doi: 10.1016/j.dib.2016.02.063 (PMC4796708; doi:10.1016/j.dib.2016.02.063)
Supplement: Supplementary file 5 — Supplementary material [file mmc5.zip › RAxML_bootstrap.Elaeis_280.raxml.tre]

((Oenocarpus_minor	(Oenocarpus_bataua	((((Heterospathe_cagayanensis	(Kentiopsis_piersoniorum	(Burretiokentia_grandiflora	Veitchia_spiralis)))	(Dypsis_decaryi	(Hydriastele_microspadix	Dictyosperma_album)))	((Geonoma_undata	(Manicaria_saccifera	Pelagodoxa_henryana))	(((((Sabal_domingensis	(Phoenix_dactylifera	Serenoa_repens))	(Iriartea_deltoidea	(Nypa_fruticans	Pseudophoenix_vinifera)))	(((Reinhardtia_gracilis	Reinhardtia_simplex)	(Reinhardtia_paiewonskiana	Reinhardtia_latisecta))	((Elaeis_oleifera	Elaeis_guineensis)	((Leopoldinia_pulchra	Attalea_speciosa)	((Calamus_caryotoides	Chamaedorea_seifrizii)	Bactris_major)))))	((Sclerosperma_profizianum	Podococcus_barteri)	Orania_palindan))	Roystonea_regia)))	Prestoea_acuminata)))	Kingia_australis);
((Roystonea_regia	((Manicaria_saccifera	(Pelagodoxa_henryana	Geonoma_undata))	(((Prestoea_acuminata	(Oenocarpus_minor	Oenocarpus_bataua))	(((Burretiokentia_grandiflora	(Dictyosperma_album	Veitchia_spiralis))	Kentiopsis_piersoniorum)	(Heterospathe_cagayanensis	(Dypsis_decaryi	Hydriastele_microspadix))))	((((Sabal_domingensis	(Phoenix_dactylifera	Serenoa_repens))	(Chamaedorea_seifrizii	(Iriartea_deltoidea	(Nypa_fruticans	(Pseudophoenix_vinifera	Calamus_caryotoides)))))	((Reinhardtia_simplex	(Reinhardtia_paiewonskiana	(Reinhardtia_gracilis	Reinhardtia_latisecta)))	((Elaeis_oleifera	Elaeis_guineensis)	(Attalea_speciosa	(Leopoldinia_pulchra	Bactris_major)))))	((Sclerosperma_profizianum	Podococcus_barteri)	Orania_palindan)))))	Kingia_australis);
((Roystonea_regia	(((Calamus_caryotoides	Sclerosperma_profizianum)	Podococcus_barteri)	(Orania_palindan	((((Leopoldinia_pulchra	Manicaria_saccifera)	(Pelagodoxa_henryana	Geonoma_undata))	((Prestoea_acuminata	(Oenocarpus_minor	Oenocarpus_bataua))	((Dictyosperma_album	(Dypsis_decaryi	Hydriastele_microspadix))	(((Burretiokentia_grandiflora	Veitchia_spiralis)	Kentiopsis_piersoniorum)	Heterospathe_cagayanensis))))	(((Sabal_domingensis	(Phoenix_dactylifera	Serenoa_repens))	(Iriartea_deltoidea	(Pseudophoenix_vinifera	(Nypa_fruticans	Chamaedorea_seifrizii))))	(((Reinhardtia_simplex	(Reinhardtia_paiewonskiana	Reinhardtia_latisecta))	Reinhardtia_gracilis)	((Elaeis_oleifera	Elaeis_guineensis)	(Attalea_speciosa	Bactris_major))))))))	Kingia_australis);
((Roystonea_regia	(((((Leopoldinia_pulchra	Manicaria_saccifera)	(Pelagodoxa_henryana	Geonoma_undata))	((Prestoea_acuminata	(Oenocarpus_minor	Oenocarpus_bataua))	(Dictyosperma_album	(((Burretiokentia_grandiflora	Veitchia_spiralis)	Kentiopsis_piersoniorum)	((Dypsis_decaryi	Hydriastele_microspadix)	Heterospathe_cagayanensis)))))	(((Sabal_domingensis	(Phoenix_dactylifera	Serenoa_repens))	(Chamaedorea_seifrizii	(Iriartea_deltoidea	(Pseudophoenix_vinifera	Nypa_fruticans))))	(((Reinhardtia_paiewonskiana	Reinhardtia_latisecta)	(Reinhardtia_gracilis	Reinhardtia_simplex))	((Bactris_major	Attalea_speciosa)	(Elaeis_oleifera	Elaeis_guineensis)))))	(((Calamus_caryotoides	Sclerosperma_profizianum)	Podococcus_barteri)	Orania_palindan)))	Kingia_australis);
((Roystonea_regia	((((((Manicaria_saccifera	Pelagodoxa_henryana)	Geonoma_undata)	((Prestoea_acuminata	(Oenocarpus_minor	Oenocarpus_bataua))	(((Dictyosperma_album	(Burretiokentia_grandiflora	Veitchia_spiralis))	Kentiopsis_piersoniorum)	((Dypsis_decaryi	Hydriastele_microspadix)	Heterospathe_cagayanensis))))	((Sabal_domingensis	(Phoenix_dactylifera	Serenoa_repens))	(((Reinhardtia_paiewonskiana	(Reinhardtia_gracilis	Reinhardtia_latisecta))	Reinhardtia_simplex)	(Leopoldinia_pulchra	(((Chamaedorea_seifrizii	Bactris_major)	Attalea_speciosa)	(Elaeis_oleifera	Elaeis_guineensis))))))	(Iriartea_deltoidea	((Calamus_caryotoides	Pseudophoenix_vinifera)	Nypa_fruticans)))	((Sclerosperma_profizianum	Podococcus_barteri)	Orania_palindan)))	Kingia_australis);
((Roystonea_regia	((((Sclerosperma_profizianum	Podococcus_barteri)	Orania_palindan)	((((Reinhardtia_simplex	Reinhardtia_gracilis)	(Reinhardtia_latisecta	Reinhardtia_paiewonskiana))	(((Chamaedorea_seifrizii	Bactris_major)	(Leopoldinia_pulchra	Attalea_speciosa))	(Elaeis_oleifera	Elaeis_guineensis)))	((Manicaria_saccifera	(Pelagodoxa_henryana	Geonoma_undata))	((Prestoea_acuminata	(Oenocarpus_minor	Oenocarpus_bataua))	(Dictyosperma_album	((Hydriastele_microspadix	Dypsis_decaryi)	((Kentiopsis_piersoniorum	(Burretiokentia_grandiflora	Veitchia_spiralis))	Heterospathe_cagayanensis)))))))	((Sabal_domingensis	(Phoenix_dactylifera	Serenoa_repens))	(Iriartea_deltoidea	(Pseudophoenix_vinifera	(Calamus_caryotoides	Nypa_fruticans))))))	Kingia_australis);
((Roystonea_regia	((Manicaria_saccifera	(Pelagodoxa_henryana	Geonoma_undata))	(((Prestoea_acuminata	(Oenocarpus_minor	Oenocarpus_bataua))	((((Heterospathe_cagayanensis	(Burretiokentia_grandiflora	(Dictyosperma_album	Veitchia_spiralis)))	Dypsis_decaryi)	Hydriastele_microspadix)	Kentiopsis_piersoniorum))	(((Sclerosperma_profizianum	Podococcus_barteri)	Orania_palindan)	(((Sabal_domingensis	(Phoenix_dactylifera	Serenoa_repens))	(Iriartea_deltoidea	(Pseudophoenix_vinifera	(Calamus_caryotoides	Nypa_fruticans))))	((Reinhardtia_simplex	((Reinhardtia_gracilis	Reinhardtia_latisecta)	Reinhardtia_paiewonskiana))	((((Chamaedorea_seifrizii	Bactris_major)	Attalea_speciosa)	(Elaeis_oleifera	Elaeis_guineensis))	Leopoldinia_pulchra)))))))	Kingia_australis);
((Attalea_speciosa	(((Elaeis_oleifera	Elaeis_guineensis)	(((((Roystonea_regia	(Geonoma_undata	(Pelagodoxa_henryana	(Leopoldinia_pulchra	Manicaria_saccifera))))	((Prestoea_acuminata	(Oenocarpus_minor	Oenocarpus_bataua))	(((Burretiokentia_grandiflora	(Veitchia_spiralis	Dictyosperma_album))	Kentiopsis_piersoniorum)	((Hydriastele_microspadix	Heterospathe_cagayanensis)	Dypsis_decaryi))))	((Sclerosperma_profizianum	Podococcus_barteri)	Orania_palindan))	((Phoenix_dactylifera	(Serenoa_repens	Sabal_domingensis))	(Chamaedorea_seifrizii	(Iriartea_deltoidea	(Pseudophoenix_vinifera	(Calamus_caryotoides	Nypa_fruticans))))))	(Reinhardtia_simplex	((Reinhardtia_latisecta	Reinhardtia_paiewonskiana)	Reinhardtia_gracilis))))	Bactris_major))	Kingia_australis);
((Attalea_speciosa	(((Elaeis_oleifera	Elaeis_guineensis)	((((((Prestoea_acuminata	(Oenocarpus_minor	Oenocarpus_bataua))	(((Veitchia_spiralis	((Burretiokentia_grandiflora	Dictyosperma_album)	Heterospathe_cagayanensis))	Kentiopsis_piersoniorum)	(Hydriastele_microspadix	Dypsis_decaryi)))	(Roystonea_regia	(((Calamus_caryotoides	Sclerosperma_profizianum)	Podococcus_barteri)	Orania_palindan)))	((Geonoma_undata	Pelagodoxa_henryana)	(Leopoldinia_pulchra	Manicaria_saccifera)))	((Phoenix_dactylifera	(Serenoa_repens	Sabal_domingensis))	(Iriartea_deltoidea	(Pseudophoenix_vinifera	Nypa_fruticans))))	((Reinhardtia_latisecta	Reinhardtia_paiewonskiana)	(Reinhardtia_gracilis	Reinhardtia_simplex))))	(Chamaedorea_seifrizii	Bactris_major)))	Kingia_australis);
((Attalea_speciosa	(((Elaeis_oleifera	Elaeis_guineensis)	((((Roystonea_regia	((Sclerosperma_profizianum	Podococcus_barteri)	Orania_palindan))	(((Pelagodoxa_henryana	Manicaria_saccifera)	Geonoma_undata)	((Prestoea_acuminata	(Oenocarpus_minor	Oenocarpus_bataua))	(((Heterospathe_cagayanensis	((Kentiopsis_piersoniorum	Veitchia_spiralis)	Burretiokentia_grandiflora))	(Hydriastele_microspadix	Dypsis_decaryi))	Dictyosperma_album))))	((Calamus_caryotoides	(Phoenix_dactylifera	(Serenoa_repens	Sabal_domingensis)))	((Iriartea_deltoidea	(Pseudophoenix_vinifera	Nypa_fruticans))	Chamaedorea_seifrizii)))	((Reinhardtia_latisecta	Reinhardtia_paiewonskiana)	(Reinhardtia_gracilis	Reinhardtia_simplex))))	(Leopoldinia_pulchra	Bactris_major)))	Kingia_australis);
((Roystonea_regia	(Sclerosperma_profizianum	(Podococcus_barteri	(((((((Reinhardtia_gracilis	Reinhardtia_latisecta)	Reinhardtia_paiewonskiana)	Reinhardtia_simplex)	((Bactris_major	Attalea_speciosa)	(Elaeis_guineensis	Elaeis_oleifera)))	(Chamaedorea_seifrizii	((Iriartea_deltoidea	(Pseudophoenix_vinifera	(Calamus_caryotoides	Nypa_fruticans)))	(Serenoa_repens	(Sabal_domingensis	Phoenix_dactylifera)))))	(((Heterospathe_cagayanensis	((((Veitchia_spiralis	Dictyosperma_album)	Burretiokentia_grandiflora)	Kentiopsis_piersoniorum)	(Hydriastele_microspadix	Dypsis_decaryi)))	(Prestoea_acuminata	(Oenocarpus_minor	Oenocarpus_bataua)))	(Geonoma_undata	(Leopoldinia_pulchra	(Manicaria_saccifera	Pelagodoxa_henryana)))))	Orania_palindan))))	Kingia_australis);
((((Bactris_major	(Elaeis_guineensis	Elaeis_oleifera))	((((Serenoa_repens	(Sabal_domingensis	Phoenix_dactylifera))	(Chamaedorea_seifrizii	(Iriartea_deltoidea	((Calamus_caryotoides	Pseudophoenix_vinifera)	Nypa_fruticans))))	((Roystonea_regia	(((((Hydriastele_microspadix	Dypsis_decaryi)	(Dictyosperma_album	Burretiokentia_grandiflora))	(Heterospathe_cagayanensis	(Veitchia_spiralis	Kentiopsis_piersoniorum)))	(Prestoea_acuminata	(Oenocarpus_minor	Oenocarpus_bataua)))	(Geonoma_undata	(Pelagodoxa_henryana	(Leopoldinia_pulchra	Manicaria_saccifera)))))	(Orania_palindan	(Sclerosperma_profizianum	Podococcus_barteri))))	(Reinhardtia_latisecta	(Reinhardtia_paiewonskiana	(Reinhardtia_simplex	Reinhardtia_gracilis)))))	Attalea_speciosa)	Kingia_australis);
((Roystonea_regia	(Sclerosperma_profizianum	(Podococcus_barteri	((Orania_palindan	((((Phoenix_dactylifera	(Serenoa_repens	Sabal_domingensis))	(Iriartea_deltoidea	(Pseudophoenix_vinifera	(Nypa_fruticans	Calamus_caryotoides))))	((((Reinhardtia_gracilis	Reinhardtia_latisecta)	Reinhardtia_paiewonskiana)	Reinhardtia_simplex)	(Attalea_speciosa	((Chamaedorea_seifrizii	Bactris_major)	(Elaeis_guineensis	Elaeis_oleifera)))))	((((Heterospathe_cagayanensis	(Hydriastele_microspadix	Dypsis_decaryi))	((Veitchia_spiralis	(Dictyosperma_album	Burretiokentia_grandiflora))	Kentiopsis_piersoniorum))	(Prestoea_acuminata	(Oenocarpus_minor	Oenocarpus_bataua)))	((Geonoma_undata	Pelagodoxa_henryana)	Manicaria_saccifera))))	Leopoldinia_pulchra))))	Kingia_australis);
((Podococcus_barteri	((Orania_palindan	((((Serenoa_repens	(Sabal_domingensis	Phoenix_dactylifera))	(Chamaedorea_seifrizii	(Iriartea_deltoidea	(Pseudophoenix_vinifera	Calamus_caryotoides))))	(((Reinhardtia_latisecta	Reinhardtia_paiewonskiana)	(Reinhardtia_gracilis	Reinhardtia_simplex))	(((Nypa_fruticans	Attalea_speciosa)	Bactris_major)	(Elaeis_guineensis	Elaeis_oleifera))))	((((Heterospathe_cagayanensis	Kentiopsis_piersoniorum)	((Dypsis_decaryi	Hydriastele_microspadix)	(Veitchia_spiralis	(Dictyosperma_album	Burretiokentia_grandiflora))))	(Prestoea_acuminata	(Oenocarpus_minor	Oenocarpus_bataua)))	((Geonoma_undata	Pelagodoxa_henryana)	(Leopoldinia_pulchra	Manicaria_saccifera)))))	(Roystonea_regia	Sclerosperma_profizianum)))	Kingia_australis);
((Podococcus_barteri	((Orania_palindan	((((((Phoenix_dactylifera	Sabal_domingensis)	Serenoa_repens)	(Nypa_fruticans	((Calamus_caryotoides	(Iriartea_deltoidea	Pseudophoenix_vinifera))	Chamaedorea_seifrizii)))	(((Reinhardtia_latisecta	Reinhardtia_paiewonskiana)	(Reinhardtia_gracilis	Reinhardtia_simplex))	((Leopoldinia_pulchra	(Attalea_speciosa	(Bactris_major	(Elaeis_guineensis	Elaeis_oleifera))))	Roystonea_regia)))	(((Dypsis_decaryi	(Dictyosperma_album	(Burretiokentia_grandiflora	Veitchia_spiralis)))	(Hydriastele_microspadix	(Heterospathe_cagayanensis	Kentiopsis_piersoniorum)))	(Prestoea_acuminata	(Oenocarpus_minor	Oenocarpus_bataua))))	((Geonoma_undata	Pelagodoxa_henryana)	Manicaria_saccifera)))	Sclerosperma_profizianum))	Kingia_australis);
((Roystonea_regia	(((Sclerosperma_profizianum	Podococcus_barteri)	Orania_palindan)	(((((Phoenix_dactylifera	Sabal_domingensis)	Serenoa_repens)	((Iriartea_deltoidea	(Nypa_fruticans	Pseudophoenix_vinifera))	Chamaedorea_seifrizii))	(((Elaeis_guineensis	Elaeis_oleifera)	(Attalea_speciosa	Bactris_major))	((Reinhardtia_latisecta	Reinhardtia_paiewonskiana)	(Reinhardtia_gracilis	Reinhardtia_simplex))))	((((Kentiopsis_piersoniorum	(Veitchia_spiralis	(Dictyosperma_album	Burretiokentia_grandiflora)))	((Heterospathe_cagayanensis	Dypsis_decaryi)	Hydriastele_microspadix))	(Prestoea_acuminata	(Oenocarpus_minor	Oenocarpus_bataua)))	((Geonoma_undata	(Calamus_caryotoides	Pelagodoxa_henryana))	(Leopoldinia_pulchra	Manicaria_saccifera))))))	Kingia_australis);
((Sabal_domingensis	((Serenoa_repens	(((Iriartea_deltoidea	((Calamus_caryotoides	Nypa_fruticans)	Pseudophoenix_vinifera))	Chamaedorea_seifrizii)	((((Leopoldinia_pulchra	((Elaeis_guineensis	Elaeis_oleifera)	(Attalea_speciosa	Bactris_major)))	(((Reinhardtia_gracilis	Reinhardtia_latisecta)	Reinhardtia_paiewonskiana)	Reinhardtia_simplex))	(Roystonea_regia	((Sclerosperma_profizianum	Podococcus_barteri)	Orania_palindan)))	((((Heterospathe_cagayanensis	(Kentiopsis_piersoniorum	Veitchia_spiralis))	((Dictyosperma_album	Burretiokentia_grandiflora)	(Dypsis_decaryi	Hydriastele_microspadix)))	(Prestoea_acuminata	(Oenocarpus_minor	Oenocarpus_bataua)))	(Pelagodoxa_henryana	(Manicaria_saccifera	Geonoma_undata))))))	Phoenix_dactylifera))	Kingia_australis);
((Roystonea_regia	((Sclerosperma_profizianum	Podococcus_barteri)	(Orania_palindan	((((Heterospathe_cagayanensis	((Kentiopsis_piersoniorum	((Dictyosperma_album	Burretiokentia_grandiflora)	Veitchia_spiralis))	(Dypsis_decaryi	Hydriastele_microspadix)))	(Prestoea_acuminata	(Oenocarpus_minor	Oenocarpus_bataua)))	((Leopoldinia_pulchra	Manicaria_saccifera)	(Geonoma_undata	(Calamus_caryotoides	Pelagodoxa_henryana))))	((((Phoenix_dactylifera	Sabal_domingensis)	Serenoa_repens)	((Iriartea_deltoidea	Pseudophoenix_vinifera)	(Nypa_fruticans	Chamaedorea_seifrizii)))	(((Attalea_speciosa	Bactris_major)	(Elaeis_guineensis	Elaeis_oleifera))	((Reinhardtia_latisecta	Reinhardtia_paiewonskiana)	(Reinhardtia_gracilis	Reinhardtia_simplex))))))))	Kingia_australis);
((Pseudophoenix_vinifera	((Chamaedorea_seifrizii	((((Leopoldinia_pulchra	((Attalea_speciosa	Bactris_major)	(Elaeis_guineensis	Elaeis_oleifera)))	((Reinhardtia_latisecta	Reinhardtia_paiewonskiana)	(Reinhardtia_gracilis	Reinhardtia_simplex)))	((((Roystonea_regia	Sclerosperma_profizianum)	Podococcus_barteri)	Orania_palindan)	((((Kentiopsis_piersoniorum	((Dictyosperma_album	Burretiokentia_grandiflora)	Veitchia_spiralis))	(Dypsis_decaryi	(Heterospathe_cagayanensis	Hydriastele_microspadix)))	(Prestoea_acuminata	(Oenocarpus_minor	Oenocarpus_bataua)))	(Geonoma_undata	(Pelagodoxa_henryana	Manicaria_saccifera)))))	(Nypa_fruticans	(Calamus_caryotoides	((Phoenix_dactylifera	Sabal_domingensis)	Serenoa_repens)))))	Iriartea_deltoidea))	Kingia_australis);
((Roystonea_regia	((((Elaeis_guineensis	Elaeis_oleifera)	(Leopoldinia_pulchra	(Attalea_speciosa	Bactris_major)))	((Reinhardtia_latisecta	Reinhardtia_paiewonskiana)	(Reinhardtia_gracilis	Reinhardtia_simplex)))	((((Sclerosperma_profizianum	Podococcus_barteri)	Orania_palindan)	((((Kentiopsis_piersoniorum	((Dictyosperma_album	Burretiokentia_grandiflora)	Veitchia_spiralis))	(Dypsis_decaryi	(Heterospathe_cagayanensis	Hydriastele_microspadix)))	(Prestoea_acuminata	(Oenocarpus_minor	Oenocarpus_bataua)))	(Manicaria_saccifera	(Geonoma_undata	Pelagodoxa_henryana))))	(((Phoenix_dactylifera	Sabal_domingensis)	Serenoa_repens)	(Chamaedorea_seifrizii	(Iriartea_deltoidea	((Calamus_caryotoides	Nypa_fruticans)	Pseudophoenix_vinifera)))))))	Kingia_australis);
((Roystonea_regia	((Orania_palindan	(Sclerosperma_profizianum	Podococcus_barteri))	((((Bactris_major	Attalea_speciosa)	(Elaeis_oleifera	Elaeis_guineensis))	((Reinhardtia_gracilis	Reinhardtia_simplex)	(Reinhardtia_latisecta	Reinhardtia_paiewonskiana)))	((((Iriartea_deltoidea	(Nypa_fruticans	Pseudophoenix_vinifera))	Chamaedorea_seifrizii)	(((Phoenix_dactylifera	Sabal_domingensis)	Serenoa_repens)	Calamus_caryotoides))	((((Hydriastele_microspadix	(Heterospathe_cagayanensis	Dypsis_decaryi))	((Burretiokentia_grandiflora	(Veitchia_spiralis	Dictyosperma_album))	Kentiopsis_piersoniorum))	(Prestoea_acuminata	(Oenocarpus_minor	Oenocarpus_bataua)))	(Manicaria_saccifera	(Pelagodoxa_henryana	(Leopoldinia_pulchra	Geonoma_undata))))))))	Kingia_australis);
((Podococcus_barteri	((((((((Leopoldinia_pulchra	(Chamaedorea_seifrizii	Bactris_major))	Attalea_speciosa)	(Elaeis_oleifera	Elaeis_guineensis))	(Reinhardtia_simplex	((Reinhardtia_gracilis	Reinhardtia_latisecta)	Reinhardtia_paiewonskiana)))	((Iriartea_deltoidea	(Nypa_fruticans	Pseudophoenix_vinifera))	((Phoenix_dactylifera	Sabal_domingensis)	Serenoa_repens)))	((((Dictyosperma_album	(Hydriastele_microspadix	Dypsis_decaryi))	(Heterospathe_cagayanensis	(Burretiokentia_grandiflora	(Kentiopsis_piersoniorum	Veitchia_spiralis))))	(Prestoea_acuminata	(Oenocarpus_minor	Oenocarpus_bataua)))	(Roystonea_regia	(Manicaria_saccifera	((Calamus_caryotoides	Pelagodoxa_henryana)	Geonoma_undata)))))	Orania_palindan)	Sclerosperma_profizianum))	Kingia_australis);
((Roystonea_regia	((Sclerosperma_profizianum	Podococcus_barteri)	((((Geonoma_undata	(Leopoldinia_pulchra	(Manicaria_saccifera	(Calamus_caryotoides	Pelagodoxa_henryana))))	(((Kentiopsis_piersoniorum	(Burretiokentia_grandiflora	(Dictyosperma_album	Veitchia_spiralis)))	((Hydriastele_microspadix	Dypsis_decaryi)	Heterospathe_cagayanensis))	(Prestoea_acuminata	(Oenocarpus_minor	Oenocarpus_bataua))))	(((((Chamaedorea_seifrizii	Bactris_major)	Attalea_speciosa)	(Elaeis_oleifera	Elaeis_guineensis))	((Reinhardtia_simplex	Reinhardtia_gracilis)	(Reinhardtia_latisecta	Reinhardtia_paiewonskiana)))	((Iriartea_deltoidea	(Nypa_fruticans	Pseudophoenix_vinifera))	((Phoenix_dactylifera	Sabal_domingensis)	Serenoa_repens))))	Orania_palindan)))	Kingia_australis);
((Roystonea_regia	((((Calamus_caryotoides	Pelagodoxa_henryana)	(Manicaria_saccifera	(Geonoma_undata	Leopoldinia_pulchra)))	(((((Heterospathe_cagayanensis	(Veitchia_spiralis	(Burretiokentia_grandiflora	Kentiopsis_piersoniorum)))	(Dictyosperma_album	Dypsis_decaryi))	Hydriastele_microspadix)	(Prestoea_acuminata	(Oenocarpus_minor	Oenocarpus_bataua)))	((((Chamaedorea_seifrizii	Bactris_major)	(Attalea_speciosa	(Elaeis_oleifera	Elaeis_guineensis)))	(Reinhardtia_simplex	((Reinhardtia_gracilis	Reinhardtia_latisecta)	Reinhardtia_paiewonskiana)))	((Iriartea_deltoidea	(Nypa_fruticans	Pseudophoenix_vinifera))	((Phoenix_dactylifera	Sabal_domingensis)	Serenoa_repens)))))	(Orania_palindan	(Sclerosperma_profizianum	Podococcus_barteri))))	Kingia_australis);
((Roystonea_regia	(((Calamus_caryotoides	Sclerosperma_profizianum)	Podococcus_barteri)	((((Kentiopsis_piersoniorum	((Burretiokentia_grandiflora	(Veitchia_spiralis	Dictyosperma_album))	((Hydriastele_microspadix	Dypsis_decaryi)	Heterospathe_cagayanensis)))	(Prestoea_acuminata	(Oenocarpus_minor	Oenocarpus_bataua)))	(((((Leopoldinia_pulchra	(Chamaedorea_seifrizii	Bactris_major))	(Attalea_speciosa	(Elaeis_oleifera	Elaeis_guineensis)))	(Reinhardtia_simplex	((Reinhardtia_gracilis	Reinhardtia_latisecta)	Reinhardtia_paiewonskiana)))	((Iriartea_deltoidea	(Nypa_fruticans	Pseudophoenix_vinifera))	((Phoenix_dactylifera	Sabal_domingensis)	Serenoa_repens)))	(Manicaria_saccifera	(Geonoma_undata	Pelagodoxa_henryana))))	Orania_palindan)))	Kingia_australis);
((Roystonea_regia	(((((Leopoldinia_pulchra	((Calamus_caryotoides	Pelagodoxa_henryana)	Manicaria_saccifera))	Geonoma_undata)	((((Elaeis_oleifera	Elaeis_guineensis)	(Bactris_major	Attalea_speciosa))	(Reinhardtia_simplex	((Reinhardtia_gracilis	Reinhardtia_latisecta)	Reinhardtia_paiewonskiana)))	((Chamaedorea_seifrizii	(Iriartea_deltoidea	(Nypa_fruticans	Pseudophoenix_vinifera)))	((Phoenix_dactylifera	Sabal_domingensis)	Serenoa_repens))))	(((Heterospathe_cagayanensis	Kentiopsis_piersoniorum)	((Veitchia_spiralis	(Dictyosperma_album	Burretiokentia_grandiflora))	(Hydriastele_microspadix	Dypsis_decaryi)))	(Prestoea_acuminata	(Oenocarpus_minor	Oenocarpus_bataua))))	(Orania_palindan	(Sclerosperma_profizianum	Podococcus_barteri))))	Kingia_australis);
((Podococcus_barteri	(((((((Elaeis_oleifera	Elaeis_guineensis)	((Leopoldinia_pulchra	Bactris_major)	Attalea_speciosa))	(Reinhardtia_simplex	((Reinhardtia_gracilis	Reinhardtia_latisecta)	Reinhardtia_paiewonskiana)))	(((Calamus_caryotoides	Chamaedorea_seifrizii)	(Iriartea_deltoidea	(Nypa_fruticans	Pseudophoenix_vinifera)))	((Phoenix_dactylifera	Sabal_domingensis)	Serenoa_repens)))	(Roystonea_regia	((((Kentiopsis_piersoniorum	((Veitchia_spiralis	(Dictyosperma_album	Burretiokentia_grandiflora))	(Hydriastele_microspadix	Dypsis_decaryi)))	Heterospathe_cagayanensis)	(Prestoea_acuminata	(Oenocarpus_minor	Oenocarpus_bataua)))	(Manicaria_saccifera	(Pelagodoxa_henryana	Geonoma_undata)))))	Orania_palindan)	Sclerosperma_profizianum))	Kingia_australis);
((Oenocarpus_minor	(Oenocarpus_bataua	(((((((Manicaria_saccifera	Leopoldinia_pulchra)	Pelagodoxa_henryana)	Geonoma_undata)	Roystonea_regia)	((Orania_palindan	(Sclerosperma_profizianum	(Nypa_fruticans	Podococcus_barteri)))	((((Elaeis_oleifera	Elaeis_guineensis)	((Chamaedorea_seifrizii	Bactris_major)	Attalea_speciosa))	((Reinhardtia_gracilis	Reinhardtia_simplex)	(Reinhardtia_latisecta	Reinhardtia_paiewonskiana)))	(((Pseudophoenix_vinifera	Iriartea_deltoidea)	Calamus_caryotoides)	((Phoenix_dactylifera	Sabal_domingensis)	Serenoa_repens)))))	((Heterospathe_cagayanensis	(Veitchia_spiralis	Kentiopsis_piersoniorum))	(Dypsis_decaryi	(Hydriastele_microspadix	(Dictyosperma_album	Burretiokentia_grandiflora)))))	Prestoea_acuminata)))	Kingia_australis);
((((((Phoenix_dactylifera	Sabal_domingensis)	Serenoa_repens)	((((((((((Dictyosperma_album	Burretiokentia_grandiflora)	Veitchia_spiralis)	Kentiopsis_piersoniorum)	(Dypsis_decaryi	Hydriastele_microspadix))	Heterospathe_cagayanensis)	(Prestoea_acuminata	(Oenocarpus_minor	Oenocarpus_bataua)))	((Pelagodoxa_henryana	(Leopoldinia_pulchra	Geonoma_undata))	Manicaria_saccifera))	Roystonea_regia)	(Orania_palindan	((Calamus_caryotoides	Sclerosperma_profizianum)	Podococcus_barteri)))	(((Elaeis_oleifera	Elaeis_guineensis)	((Chamaedorea_seifrizii	Bactris_major)	Attalea_speciosa))	((Reinhardtia_gracilis	Reinhardtia_simplex)	(Reinhardtia_latisecta	Reinhardtia_paiewonskiana)))))	(Nypa_fruticans	Pseudophoenix_vinifera))	Iriartea_deltoidea)	Kingia_australis);
((Roystonea_regia	(((Orania_palindan	(Sclerosperma_profizianum	Podococcus_barteri))	((((Elaeis_oleifera	Elaeis_guineensis)	((Chamaedorea_seifrizii	Bactris_major)	Attalea_speciosa))	((Reinhardtia_gracilis	Reinhardtia_simplex)	(Reinhardtia_latisecta	Reinhardtia_paiewonskiana)))	(((Nypa_fruticans	(Calamus_caryotoides	Pseudophoenix_vinifera))	Iriartea_deltoidea)	((Phoenix_dactylifera	Sabal_domingensis)	Serenoa_repens))))	((((Hydriastele_microspadix	(((Heterospathe_cagayanensis	Burretiokentia_grandiflora)	Veitchia_spiralis)	Kentiopsis_piersoniorum))	(Dictyosperma_album	Dypsis_decaryi))	(Prestoea_acuminata	(Oenocarpus_minor	Oenocarpus_bataua)))	((Leopoldinia_pulchra	Geonoma_undata)	(Manicaria_saccifera	Pelagodoxa_henryana)))))	Kingia_australis);
((Podococcus_barteri	(((Orania_palindan	((((Prestoea_acuminata	(Oenocarpus_minor	Oenocarpus_bataua))	(((Heterospathe_cagayanensis	Dypsis_decaryi)	(Dictyosperma_album	Burretiokentia_grandiflora))	(Hydriastele_microspadix	(Veitchia_spiralis	Kentiopsis_piersoniorum))))	((Leopoldinia_pulchra	Manicaria_saccifera)	(Pelagodoxa_henryana	Geonoma_undata)))	((((Sabal_domingensis	Phoenix_dactylifera)	Serenoa_repens)	(Chamaedorea_seifrizii	((Pseudophoenix_vinifera	(Calamus_caryotoides	Nypa_fruticans))	Iriartea_deltoidea)))	(((Reinhardtia_simplex	(Reinhardtia_paiewonskiana	Reinhardtia_latisecta))	Reinhardtia_gracilis)	((Bactris_major	Attalea_speciosa)	(Elaeis_guineensis	Elaeis_oleifera))))))	Roystonea_regia)	Sclerosperma_profizianum))	Kingia_australis);
((Podococcus_barteri	((Orania_palindan	(((((Prestoea_acuminata	(Oenocarpus_minor	Oenocarpus_bataua))	((((Hydriastele_microspadix	Heterospathe_cagayanensis)	Dypsis_decaryi)	(Dictyosperma_album	Burretiokentia_grandiflora))	(Veitchia_spiralis	Kentiopsis_piersoniorum)))	(Manicaria_saccifera	(Pelagodoxa_henryana	(Geonoma_undata	Leopoldinia_pulchra))))	(((Nypa_fruticans	((Sabal_domingensis	Phoenix_dactylifera)	Serenoa_repens))	(Calamus_caryotoides	(Chamaedorea_seifrizii	(Pseudophoenix_vinifera	Iriartea_deltoidea))))	((Reinhardtia_simplex	(Reinhardtia_paiewonskiana	(Reinhardtia_gracilis	Reinhardtia_latisecta)))	((Bactris_major	Attalea_speciosa)	(Elaeis_guineensis	Elaeis_oleifera)))))	Roystonea_regia))	Sclerosperma_profizianum))	Kingia_australis);
((Roystonea_regia	(((Sclerosperma_profizianum	Podococcus_barteri)	Orania_palindan)	(((Geonoma_undata	(Pelagodoxa_henryana	(Manicaria_saccifera	Leopoldinia_pulchra)))	((Prestoea_acuminata	(Oenocarpus_minor	Oenocarpus_bataua))	(((Hydriastele_microspadix	Dypsis_decaryi)	Dictyosperma_album)	(Heterospathe_cagayanensis	((Burretiokentia_grandiflora	Veitchia_spiralis)	Kentiopsis_piersoniorum)))))	(((((Calamus_caryotoides	Sabal_domingensis)	Phoenix_dactylifera)	Serenoa_repens)	(Nypa_fruticans	(Pseudophoenix_vinifera	Iriartea_deltoidea)))	((Reinhardtia_simplex	(Reinhardtia_paiewonskiana	(Reinhardtia_gracilis	Reinhardtia_latisecta)))	(((Chamaedorea_seifrizii	Bactris_major)	Attalea_speciosa)	(Elaeis_guineensis	Elaeis_oleifera)))))))	Kingia_australis);
((Oenocarpus_minor	(Oenocarpus_bataua	(((Heterospathe_cagayanensis	(Kentiopsis_piersoniorum	(Hydriastele_microspadix	(Dypsis_decaryi	((Burretiokentia_grandiflora	Veitchia_spiralis)	Dictyosperma_album)))))	((((((Sabal_domingensis	Phoenix_dactylifera)	(Calamus_caryotoides	Serenoa_repens))	(Chamaedorea_seifrizii	(Iriartea_deltoidea	(Nypa_fruticans	Pseudophoenix_vinifera))))	((Reinhardtia_simplex	(Reinhardtia_paiewonskiana	(Reinhardtia_gracilis	Reinhardtia_latisecta)))	((Bactris_major	Attalea_speciosa)	(Elaeis_guineensis	Elaeis_oleifera))))	(Roystonea_regia	((Sclerosperma_profizianum	Podococcus_barteri)	Orania_palindan)))	(Geonoma_undata	(Pelagodoxa_henryana	(Manicaria_saccifera	Leopoldinia_pulchra)))))	Prestoea_acuminata)))	Kingia_australis);
((Roystonea_regia	((((Geonoma_undata	Pelagodoxa_henryana)	Manicaria_saccifera)	((Prestoea_acuminata	(Oenocarpus_minor	Oenocarpus_bataua))	((Dypsis_decaryi	Hydriastele_microspadix)	(Dictyosperma_album	(Heterospathe_cagayanensis	(Kentiopsis_piersoniorum	(Burretiokentia_grandiflora	Veitchia_spiralis)))))))	((((Reinhardtia_simplex	Reinhardtia_gracilis)	(Reinhardtia_latisecta	Reinhardtia_paiewonskiana))	((Leopoldinia_pulchra	((Bactris_major	Attalea_speciosa)	(Elaeis_guineensis	Elaeis_oleifera)))	(Nypa_fruticans	((Sabal_domingensis	(Serenoa_repens	Phoenix_dactylifera))	(Chamaedorea_seifrizii	(Iriartea_deltoidea	(Calamus_caryotoides	Pseudophoenix_vinifera)))))))	((Sclerosperma_profizianum	Podococcus_barteri)	Orania_palindan))))	Kingia_australis);
((Oenocarpus_minor	(Oenocarpus_bataua	(((((((Dictyosperma_album	Burretiokentia_grandiflora)	Veitchia_spiralis)	Kentiopsis_piersoniorum)	(Dypsis_decaryi	Hydriastele_microspadix))	Heterospathe_cagayanensis)	(((((Sabal_domingensis	(Serenoa_repens	Phoenix_dactylifera))	(Iriartea_deltoidea	(Nypa_fruticans	(Calamus_caryotoides	Pseudophoenix_vinifera))))	((Reinhardtia_simplex	((Reinhardtia_gracilis	Reinhardtia_latisecta)	Reinhardtia_paiewonskiana))	((Attalea_speciosa	(Leopoldinia_pulchra	(Chamaedorea_seifrizii	Bactris_major)))	(Elaeis_guineensis	Elaeis_oleifera))))	(((Roystonea_regia	Sclerosperma_profizianum)	Podococcus_barteri)	Orania_palindan))	((Geonoma_undata	Pelagodoxa_henryana)	Manicaria_saccifera)))	Prestoea_acuminata)))	Kingia_australis);
((Roystonea_regia	((Orania_palindan	((((Geonoma_undata	Pelagodoxa_henryana)	Manicaria_saccifera)	((Prestoea_acuminata	(Oenocarpus_minor	Oenocarpus_bataua))	((((Dictyosperma_album	(Burretiokentia_grandiflora	Heterospathe_cagayanensis))	Veitchia_spiralis)	Kentiopsis_piersoniorum)	(Dypsis_decaryi	Hydriastele_microspadix))))	((Chamaedorea_seifrizii	((Sabal_domingensis	((Calamus_caryotoides	Serenoa_repens)	Phoenix_dactylifera))	(Iriartea_deltoidea	(Nypa_fruticans	Pseudophoenix_vinifera))))	((Reinhardtia_simplex	((Reinhardtia_gracilis	Reinhardtia_latisecta)	Reinhardtia_paiewonskiana))	((Attalea_speciosa	(Bactris_major	Leopoldinia_pulchra))	(Elaeis_guineensis	Elaeis_oleifera))))))	(Sclerosperma_profizianum	Podococcus_barteri)))	Kingia_australis);
((Oenocarpus_minor	(Oenocarpus_bataua	((((((Dictyosperma_album	(Burretiokentia_grandiflora	Heterospathe_cagayanensis))	Veitchia_spiralis)	Kentiopsis_piersoniorum)	(Dypsis_decaryi	Hydriastele_microspadix))	(((((Sabal_domingensis	(Serenoa_repens	Phoenix_dactylifera))	(Calamus_caryotoides	((Iriartea_deltoidea	(Nypa_fruticans	Pseudophoenix_vinifera))	Chamaedorea_seifrizii)))	((Reinhardtia_simplex	((Reinhardtia_gracilis	Reinhardtia_latisecta)	Reinhardtia_paiewonskiana))	((Attalea_speciosa	(Bactris_major	Leopoldinia_pulchra))	(Elaeis_guineensis	Elaeis_oleifera))))	((Podococcus_barteri	(Roystonea_regia	Sclerosperma_profizianum))	Orania_palindan))	(Pelagodoxa_henryana	(Manicaria_saccifera	Geonoma_undata))))	Prestoea_acuminata)))	Kingia_australis);
((Roystonea_regia	(((Leopoldinia_pulchra	Manicaria_saccifera)	(Geonoma_undata	Pelagodoxa_henryana))	(((((Sabal_domingensis	(Serenoa_repens	Phoenix_dactylifera))	((Iriartea_deltoidea	((Calamus_caryotoides	Nypa_fruticans)	Pseudophoenix_vinifera))	Chamaedorea_seifrizii))	(((Reinhardtia_gracilis	Reinhardtia_simplex)	(Reinhardtia_latisecta	Reinhardtia_paiewonskiana))	((Attalea_speciosa	Bactris_major)	(Elaeis_guineensis	Elaeis_oleifera))))	((Sclerosperma_profizianum	Podococcus_barteri)	Orania_palindan))	((Prestoea_acuminata	(Oenocarpus_minor	Oenocarpus_bataua))	((((Dictyosperma_album	(Burretiokentia_grandiflora	Heterospathe_cagayanensis))	Veitchia_spiralis)	Kentiopsis_piersoniorum)	(Dypsis_decaryi	Hydriastele_microspadix))))))	Kingia_australis);
((Podococcus_barteri	((Roystonea_regia	(Orania_palindan	((((Prestoea_acuminata	(Oenocarpus_minor	Oenocarpus_bataua))	(((((Dictyosperma_album	Burretiokentia_grandiflora)	Veitchia_spiralis)	Kentiopsis_piersoniorum)	(Dypsis_decaryi	Hydriastele_microspadix))	Heterospathe_cagayanensis))	(((Sabal_domingensis	(Serenoa_repens	Phoenix_dactylifera))	((Iriartea_deltoidea	(Nypa_fruticans	Pseudophoenix_vinifera))	(Calamus_caryotoides	Chamaedorea_seifrizii)))	((Reinhardtia_simplex	((Reinhardtia_gracilis	Reinhardtia_latisecta)	Reinhardtia_paiewonskiana))	((Attalea_speciosa	Bactris_major)	(Elaeis_guineensis	Elaeis_oleifera)))))	(Geonoma_undata	(Pelagodoxa_henryana	(Leopoldinia_pulchra	Manicaria_saccifera))))))	Sclerosperma_profizianum))	Kingia_australis);
((Roystonea_regia	((((Prestoea_acuminata	(Oenocarpus_bataua	Oenocarpus_minor))	(Kentiopsis_piersoniorum	(((Veitchia_spiralis	Dictyosperma_album)	Burretiokentia_grandiflora)	(Heterospathe_cagayanensis	(Dypsis_decaryi	Hydriastele_microspadix)))))	((((Iriartea_deltoidea	(Pseudophoenix_vinifera	Nypa_fruticans))	(Serenoa_repens	(Sabal_domingensis	Phoenix_dactylifera)))	(((Reinhardtia_gracilis	Reinhardtia_simplex)	(Reinhardtia_paiewonskiana	Reinhardtia_latisecta))	(Leopoldinia_pulchra	(Attalea_speciosa	((Chamaedorea_seifrizii	Bactris_major)	(Elaeis_oleifera	Elaeis_guineensis))))))	((Calamus_caryotoides	Geonoma_undata)	(Pelagodoxa_henryana	Manicaria_saccifera))))	(Orania_palindan	(Sclerosperma_profizianum	Podococcus_barteri))))	Kingia_australis);
((Attalea_speciosa	((Chamaedorea_seifrizii	Bactris_major)	(((((((Geonoma_undata	(Calamus_caryotoides	Pelagodoxa_henryana))	(Leopoldinia_pulchra	Manicaria_saccifera))	((Prestoea_acuminata	(Oenocarpus_bataua	Oenocarpus_minor))	((Heterospathe_cagayanensis	(Dypsis_decaryi	Hydriastele_microspadix))	(Kentiopsis_piersoniorum	((Veitchia_spiralis	Dictyosperma_album)	Burretiokentia_grandiflora)))))	((Orania_palindan	(Sclerosperma_profizianum	Podococcus_barteri))	Roystonea_regia))	((Iriartea_deltoidea	(Pseudophoenix_vinifera	Nypa_fruticans))	(Serenoa_repens	(Sabal_domingensis	Phoenix_dactylifera))))	(Reinhardtia_simplex	(Reinhardtia_paiewonskiana	(Reinhardtia_latisecta	Reinhardtia_gracilis))))	(Elaeis_oleifera	Elaeis_guineensis))))	Kingia_australis);
(((Chamaedorea_seifrizii	(Iriartea_deltoidea	Pseudophoenix_vinifera))	(((Calamus_caryotoides	Nypa_fruticans)	(Phoenix_dactylifera	(Serenoa_repens	Sabal_domingensis)))	(((Reinhardtia_simplex	(Reinhardtia_paiewonskiana	(Reinhardtia_latisecta	Reinhardtia_gracilis)))	((Elaeis_oleifera	Elaeis_guineensis)	(Attalea_speciosa	Bactris_major)))	(((Roystonea_regia	((Geonoma_undata	Pelagodoxa_henryana)	(Leopoldinia_pulchra	Manicaria_saccifera)))	((Prestoea_acuminata	(Oenocarpus_bataua	Oenocarpus_minor))	((Heterospathe_cagayanensis	(Dypsis_decaryi	Hydriastele_microspadix))	((Dictyosperma_album	Burretiokentia_grandiflora)	(Kentiopsis_piersoniorum	Veitchia_spiralis)))))	(Orania_palindan	(Sclerosperma_profizianum	Podococcus_barteri))))))	Kingia_australis);
((Roystonea_regia	(((((Prestoea_acuminata	(Oenocarpus_bataua	Oenocarpus_minor))	(Heterospathe_cagayanensis	(Kentiopsis_piersoniorum	(Hydriastele_microspadix	(Dypsis_decaryi	(Dictyosperma_album	(Veitchia_spiralis	Burretiokentia_grandiflora)))))))	(((Iriartea_deltoidea	((Calamus_caryotoides	Nypa_fruticans)	Pseudophoenix_vinifera))	(Serenoa_repens	(Sabal_domingensis	Phoenix_dactylifera)))	(((Reinhardtia_gracilis	Reinhardtia_simplex)	(Reinhardtia_paiewonskiana	Reinhardtia_latisecta))	((Elaeis_oleifera	Elaeis_guineensis)	(Attalea_speciosa	(Chamaedorea_seifrizii	Bactris_major))))))	(Geonoma_undata	((Leopoldinia_pulchra	Pelagodoxa_henryana)	Manicaria_saccifera)))	(Orania_palindan	(Sclerosperma_profizianum	Podococcus_barteri))))	Kingia_australis);
((((Calamus_caryotoides	Nypa_fruticans)	Pseudophoenix_vinifera)	((((Serenoa_repens	(Sabal_domingensis	Phoenix_dactylifera))	((((Reinhardtia_gracilis	Reinhardtia_simplex)	(Reinhardtia_paiewonskiana	Reinhardtia_latisecta))	((Elaeis_oleifera	Elaeis_guineensis)	(Attalea_speciosa	Bactris_major)))	((((Prestoea_acuminata	(Oenocarpus_bataua	Oenocarpus_minor))	((Hydriastele_microspadix	(Dypsis_decaryi	Heterospathe_cagayanensis))	(Kentiopsis_piersoniorum	(Veitchia_spiralis	(Burretiokentia_grandiflora	Dictyosperma_album)))))	(Roystonea_regia	((Geonoma_undata	(Leopoldinia_pulchra	Manicaria_saccifera))	Pelagodoxa_henryana)))	(Orania_palindan	(Sclerosperma_profizianum	Podococcus_barteri)))))	Chamaedorea_seifrizii)	Iriartea_deltoidea))	Kingia_australis);
((Roystonea_regia	(((Chamaedorea_seifrizii	(Iriartea_deltoidea	(Nypa_fruticans	Pseudophoenix_vinifera)))	(Serenoa_repens	(Sabal_domingensis	Phoenix_dactylifera)))	((((Reinhardtia_simplex	(Reinhardtia_paiewonskiana	(Reinhardtia_gracilis	Reinhardtia_latisecta)))	((Elaeis_oleifera	Elaeis_guineensis)	(Attalea_speciosa	Bactris_major)))	((Geonoma_undata	((Calamus_caryotoides	Pelagodoxa_henryana)	(Manicaria_saccifera	Leopoldinia_pulchra)))	((Prestoea_acuminata	(Oenocarpus_bataua	Oenocarpus_minor))	((Kentiopsis_piersoniorum	((Dictyosperma_album	(Veitchia_spiralis	Burretiokentia_grandiflora))	(Hydriastele_microspadix	Dypsis_decaryi)))	Heterospathe_cagayanensis))))	(Orania_palindan	(Sclerosperma_profizianum	Podococcus_barteri)))))	Kingia_australis);
((Attalea_speciosa	(Bactris_major	((((((((Leopoldinia_pulchra	(Geonoma_undata	Calamus_caryotoides))	Pelagodoxa_henryana)	Manicaria_saccifera)	((Prestoea_acuminata	(Oenocarpus_bataua	Oenocarpus_minor))	((Heterospathe_cagayanensis	(Hydriastele_microspadix	Dypsis_decaryi))	(Kentiopsis_piersoniorum	(Burretiokentia_grandiflora	(Dictyosperma_album	Veitchia_spiralis))))))	(((Sclerosperma_profizianum	Podococcus_barteri)	Roystonea_regia)	Orania_palindan))	((Chamaedorea_seifrizii	(Iriartea_deltoidea	(Nypa_fruticans	Pseudophoenix_vinifera)))	((Phoenix_dactylifera	Sabal_domingensis)	Serenoa_repens)))	(Reinhardtia_simplex	(Reinhardtia_paiewonskiana	(Reinhardtia_gracilis	Reinhardtia_latisecta))))	(Elaeis_oleifera	Elaeis_guineensis))))	Kingia_australis);
(((Iriartea_deltoidea	((Phoenix_dactylifera	(Sabal_domingensis	Serenoa_repens))	((((Geonoma_undata	Pelagodoxa_henryana)	Manicaria_saccifera)	((Prestoea_acuminata	(Oenocarpus_bataua	Oenocarpus_minor))	((Dictyosperma_album	(Hydriastele_microspadix	Dypsis_decaryi))	(Heterospathe_cagayanensis	((Veitchia_spiralis	Kentiopsis_piersoniorum)	Burretiokentia_grandiflora)))))	(((((Reinhardtia_gracilis	Reinhardtia_simplex)	(Reinhardtia_paiewonskiana	Reinhardtia_latisecta))	((Elaeis_oleifera	Elaeis_guineensis)	(Attalea_speciosa	(Leopoldinia_pulchra	(Chamaedorea_seifrizii	Bactris_major)))))	((Sclerosperma_profizianum	Podococcus_barteri)	Roystonea_regia))	Orania_palindan))))	(Pseudophoenix_vinifera	(Calamus_caryotoides	Nypa_fruticans)))	Kingia_australis);
((Roystonea_regia	((Orania_palindan	(((Geonoma_undata	(Pelagodoxa_henryana	(Leopoldinia_pulchra	Manicaria_saccifera)))	((Prestoea_acuminata	(Oenocarpus_bataua	Oenocarpus_minor))	(((Burretiokentia_grandiflora	(Veitchia_spiralis	Dictyosperma_album))	(Hydriastele_microspadix	Dypsis_decaryi))	(Heterospathe_cagayanensis	Kentiopsis_piersoniorum))))	((((Reinhardtia_gracilis	Reinhardtia_simplex)	(Reinhardtia_paiewonskiana	Reinhardtia_latisecta))	((Elaeis_oleifera	Elaeis_guineensis)	(Attalea_speciosa	Bactris_major)))	((Chamaedorea_seifrizii	((Pseudophoenix_vinifera	(Calamus_caryotoides	Nypa_fruticans))	Iriartea_deltoidea))	(Serenoa_repens	(Phoenix_dactylifera	Sabal_domingensis))))))	(Sclerosperma_profizianum	Podococcus_barteri)))	Kingia_australis);
(((Attalea_speciosa	(((((((Chamaedorea_seifrizii	((Nypa_fruticans	(Pseudophoenix_vinifera	Calamus_caryotoides))	Iriartea_deltoidea))	(Phoenix_dactylifera	(Sabal_domingensis	Serenoa_repens)))	(Roystonea_regia	((Manicaria_saccifera	(Geonoma_undata	Pelagodoxa_henryana))	((Prestoea_acuminata	(Oenocarpus_bataua	Oenocarpus_minor))	((Hydriastele_microspadix	((Burretiokentia_grandiflora	Dictyosperma_album)	Dypsis_decaryi))	(Heterospathe_cagayanensis	(Veitchia_spiralis	Kentiopsis_piersoniorum)))))))	((Sclerosperma_profizianum	Podococcus_barteri)	Orania_palindan))	(Reinhardtia_simplex	(Reinhardtia_paiewonskiana	(Reinhardtia_gracilis	Reinhardtia_latisecta))))	Leopoldinia_pulchra)	(Elaeis_oleifera	Elaeis_guineensis)))	Bactris_major)	Kingia_australis);
((Attalea_speciosa	(Bactris_major	((Elaeis_oleifera	Elaeis_guineensis)	(((Reinhardtia_latisecta	Reinhardtia_paiewonskiana)	(Reinhardtia_gracilis	Reinhardtia_simplex))	((((Podococcus_barteri	Sclerosperma_profizianum)	Orania_palindan)	(((((Hydriastele_microspadix	Dypsis_decaryi)	(Dictyosperma_album	(Veitchia_spiralis	Burretiokentia_grandiflora)))	(Heterospathe_cagayanensis	Kentiopsis_piersoniorum))	(Prestoea_acuminata	(Oenocarpus_minor	Oenocarpus_bataua)))	(Roystonea_regia	(Geonoma_undata	(Pelagodoxa_henryana	(Leopoldinia_pulchra	Manicaria_saccifera))))))	((Phoenix_dactylifera	(Serenoa_repens	Sabal_domingensis))	(Chamaedorea_seifrizii	(Iriartea_deltoidea	(Pseudophoenix_vinifera	(Calamus_caryotoides	Nypa_fruticans))))))))))	Kingia_australis);
((Roystonea_regia	(((Podococcus_barteri	Sclerosperma_profizianum)	Orania_palindan)	((((Heterospathe_cagayanensis	((Veitchia_spiralis	Kentiopsis_piersoniorum)	(Hydriastele_microspadix	(Dypsis_decaryi	(Dictyosperma_album	Burretiokentia_grandiflora)))))	(Prestoea_acuminata	(Oenocarpus_minor	Oenocarpus_bataua)))	((Geonoma_undata	Pelagodoxa_henryana)	Manicaria_saccifera))	(((Calamus_caryotoides	(Sabal_domingensis	(Phoenix_dactylifera	Serenoa_repens)))	(Iriartea_deltoidea	(Pseudophoenix_vinifera	(Chamaedorea_seifrizii	Nypa_fruticans))))	((Leopoldinia_pulchra	((Attalea_speciosa	Bactris_major)	(Elaeis_oleifera	Elaeis_guineensis)))	((Reinhardtia_latisecta	Reinhardtia_paiewonskiana)	(Reinhardtia_gracilis	Reinhardtia_simplex)))))))	Kingia_australis);
((Attalea_speciosa	((Chamaedorea_seifrizii	Bactris_major)	((Elaeis_oleifera	Elaeis_guineensis)	((((Reinhardtia_latisecta	Reinhardtia_paiewonskiana)	(Reinhardtia_gracilis	Reinhardtia_simplex))	((((((Hydriastele_microspadix	(Dypsis_decaryi	Heterospathe_cagayanensis))	(Kentiopsis_piersoniorum	((Veitchia_spiralis	Dictyosperma_album)	Burretiokentia_grandiflora)))	(Prestoea_acuminata	(Oenocarpus_minor	Oenocarpus_bataua)))	((Geonoma_undata	Pelagodoxa_henryana)	Manicaria_saccifera))	((Sabal_domingensis	(Phoenix_dactylifera	Serenoa_repens))	(Iriartea_deltoidea	(Pseudophoenix_vinifera	Nypa_fruticans))))	(((Podococcus_barteri	(Calamus_caryotoides	Sclerosperma_profizianum))	Orania_palindan)	Roystonea_regia)))	Leopoldinia_pulchra))))	Kingia_australis);
((Roystonea_regia	(((((Attalea_speciosa	(Chamaedorea_seifrizii	Bactris_major))	(Elaeis_oleifera	Elaeis_guineensis))	((Reinhardtia_latisecta	Reinhardtia_paiewonskiana)	(Reinhardtia_gracilis	Reinhardtia_simplex)))	(Orania_palindan	(((((Hydriastele_microspadix	Dypsis_decaryi)	(Kentiopsis_piersoniorum	(Veitchia_spiralis	(Heterospathe_cagayanensis	(Dictyosperma_album	Burretiokentia_grandiflora)))))	(Prestoea_acuminata	(Oenocarpus_minor	Oenocarpus_bataua)))	(((Calamus_caryotoides	Pelagodoxa_henryana)	(Manicaria_saccifera	Leopoldinia_pulchra))	Geonoma_undata))	((Sabal_domingensis	(Phoenix_dactylifera	Serenoa_repens))	(Iriartea_deltoidea	(Pseudophoenix_vinifera	Nypa_fruticans))))))	(Podococcus_barteri	Sclerosperma_profizianum)))	Kingia_australis);
((Roystonea_regia	(((Pelagodoxa_henryana	Manicaria_saccifera)	(Leopoldinia_pulchra	Geonoma_undata))	(((Orania_palindan	(Podococcus_barteri	Sclerosperma_profizianum))	((((Attalea_speciosa	Bactris_major)	(Elaeis_oleifera	Elaeis_guineensis))	((Reinhardtia_simplex	Reinhardtia_gracilis)	(Reinhardtia_latisecta	Reinhardtia_paiewonskiana)))	((Calamus_caryotoides	(Sabal_domingensis	(Phoenix_dactylifera	Serenoa_repens)))	(Iriartea_deltoidea	(Pseudophoenix_vinifera	(Chamaedorea_seifrizii	Nypa_fruticans))))))	(((Kentiopsis_piersoniorum	((Dypsis_decaryi	(Dictyosperma_album	(Veitchia_spiralis	Burretiokentia_grandiflora)))	Hydriastele_microspadix))	Heterospathe_cagayanensis)	(Prestoea_acuminata	(Oenocarpus_minor	Oenocarpus_bataua))))))	Kingia_australis);
((Bactris_major	((((Elaeis_oleifera	Elaeis_guineensis)	((Reinhardtia_simplex	((Reinhardtia_gracilis	Reinhardtia_latisecta)	Reinhardtia_paiewonskiana))	(((Sabal_domingensis	(Phoenix_dactylifera	Serenoa_repens))	(Iriartea_deltoidea	(Pseudophoenix_vinifera	Nypa_fruticans)))	(((((((Veitchia_spiralis	Kentiopsis_piersoniorum)	(Hydriastele_microspadix	(Dictyosperma_album	Burretiokentia_grandiflora)))	Dypsis_decaryi)	Heterospathe_cagayanensis)	(Prestoea_acuminata	(Oenocarpus_minor	Oenocarpus_bataua)))	(Geonoma_undata	(Pelagodoxa_henryana	(Manicaria_saccifera	Leopoldinia_pulchra))))	(Roystonea_regia	(Orania_palindan	(Podococcus_barteri	(Calamus_caryotoides	Sclerosperma_profizianum))))))))	Attalea_speciosa)	Chamaedorea_seifrizii))	Kingia_australis);
((Oenocarpus_minor	(Oenocarpus_bataua	((((Pelagodoxa_henryana	(Manicaria_saccifera	(Geonoma_undata	Leopoldinia_pulchra)))	((Roystonea_regia	(Sclerosperma_profizianum	(Orania_palindan	Podococcus_barteri)))	((((Attalea_speciosa	(Chamaedorea_seifrizii	Bactris_major))	(Elaeis_oleifera	Elaeis_guineensis))	((Reinhardtia_gracilis	Reinhardtia_simplex)	(Reinhardtia_latisecta	Reinhardtia_paiewonskiana)))	((Nypa_fruticans	(Phoenix_dactylifera	(Serenoa_repens	Sabal_domingensis)))	(Iriartea_deltoidea	(Calamus_caryotoides	Pseudophoenix_vinifera))))))	(((Heterospathe_cagayanensis	Dypsis_decaryi)	Hydriastele_microspadix)	((Veitchia_spiralis	(Dictyosperma_album	Burretiokentia_grandiflora))	Kentiopsis_piersoniorum)))	Prestoea_acuminata)))	Kingia_australis);
((Roystonea_regia	(((((Leopoldinia_pulchra	((Attalea_speciosa	(Chamaedorea_seifrizii	Bactris_major))	(Elaeis_oleifera	Elaeis_guineensis)))	((Reinhardtia_gracilis	Reinhardtia_simplex)	(Reinhardtia_latisecta	Reinhardtia_paiewonskiana)))	((Serenoa_repens	(Sabal_domingensis	Phoenix_dactylifera))	(Iriartea_deltoidea	(Nypa_fruticans	(Calamus_caryotoides	Pseudophoenix_vinifera)))))	((((Dypsis_decaryi	Hydriastele_microspadix)	(Heterospathe_cagayanensis	((Veitchia_spiralis	(Dictyosperma_album	Burretiokentia_grandiflora))	Kentiopsis_piersoniorum)))	(Prestoea_acuminata	(Oenocarpus_minor	Oenocarpus_bataua)))	((Manicaria_saccifera	Pelagodoxa_henryana)	Geonoma_undata)))	((Sclerosperma_profizianum	Podococcus_barteri)	Orania_palindan)))	Kingia_australis);
((Podococcus_barteri	((Orania_palindan	(Roystonea_regia	((((Leopoldinia_pulchra	((Attalea_speciosa	Bactris_major)	(Elaeis_oleifera	Elaeis_guineensis)))	((Reinhardtia_gracilis	Reinhardtia_simplex)	(Reinhardtia_latisecta	Reinhardtia_paiewonskiana)))	(Chamaedorea_seifrizii	((Iriartea_deltoidea	(Nypa_fruticans	Pseudophoenix_vinifera))	(Serenoa_repens	(Sabal_domingensis	Phoenix_dactylifera)))))	(((Heterospathe_cagayanensis	((Dypsis_decaryi	Hydriastele_microspadix)	((Veitchia_spiralis	(Dictyosperma_album	Burretiokentia_grandiflora))	Kentiopsis_piersoniorum)))	(Prestoea_acuminata	(Oenocarpus_minor	Oenocarpus_bataua)))	(Manicaria_saccifera	(Pelagodoxa_henryana	Geonoma_undata))))))	(Calamus_caryotoides	Sclerosperma_profizianum)))	Kingia_australis);
((Podococcus_barteri	((Orania_palindan	(Roystonea_regia	(((((Attalea_speciosa	(Chamaedorea_seifrizii	Bactris_major))	(Elaeis_oleifera	Elaeis_guineensis))	((Reinhardtia_gracilis	Reinhardtia_simplex)	(Reinhardtia_latisecta	Reinhardtia_paiewonskiana)))	((Iriartea_deltoidea	(Nypa_fruticans	(Calamus_caryotoides	Pseudophoenix_vinifera)))	(Phoenix_dactylifera	(Serenoa_repens	Sabal_domingensis))))	((((Dypsis_decaryi	(Hydriastele_microspadix	Heterospathe_cagayanensis))	((Dictyosperma_album	Burretiokentia_grandiflora)	(Kentiopsis_piersoniorum	Veitchia_spiralis)))	(Prestoea_acuminata	(Oenocarpus_minor	Oenocarpus_bataua)))	(Geonoma_undata	((Leopoldinia_pulchra	Manicaria_saccifera)	Pelagodoxa_henryana))))))	Sclerosperma_profizianum))	Kingia_australis);
((Bactris_major	((Attalea_speciosa	((Elaeis_oleifera	Elaeis_guineensis)	(((Orania_palindan	(Podococcus_barteri	(Roystonea_regia	Sclerosperma_profizianum)))	(((Iriartea_deltoidea	(Nypa_fruticans	(Pseudophoenix_vinifera	Calamus_caryotoides)))	(Sabal_domingensis	(Phoenix_dactylifera	Serenoa_repens)))	(((Pelagodoxa_henryana	(Leopoldinia_pulchra	Geonoma_undata))	Manicaria_saccifera)	((Prestoea_acuminata	(Oenocarpus_minor	Oenocarpus_bataua))	((Heterospathe_cagayanensis	Kentiopsis_piersoniorum)	((Dictyosperma_album	(Burretiokentia_grandiflora	Veitchia_spiralis))	(Hydriastele_microspadix	Dypsis_decaryi)))))))	((Reinhardtia_paiewonskiana	(Reinhardtia_gracilis	Reinhardtia_latisecta))	Reinhardtia_simplex))))	Chamaedorea_seifrizii))	Kingia_australis);
((Roystonea_regia	((Podococcus_barteri	Sclerosperma_profizianum)	(((((Prestoea_acuminata	(Oenocarpus_minor	Oenocarpus_bataua))	((Heterospathe_cagayanensis	(Veitchia_spiralis	Kentiopsis_piersoniorum))	((Burretiokentia_grandiflora	Dictyosperma_album)	(Hydriastele_microspadix	Dypsis_decaryi))))	((Pelagodoxa_henryana	(Leopoldinia_pulchra	Manicaria_saccifera))	Geonoma_undata))	((((Reinhardtia_paiewonskiana	Reinhardtia_latisecta)	(Reinhardtia_gracilis	Reinhardtia_simplex))	(((Chamaedorea_seifrizii	Bactris_major)	Attalea_speciosa)	(Elaeis_oleifera	Elaeis_guineensis)))	((Iriartea_deltoidea	(Nypa_fruticans	(Pseudophoenix_vinifera	Calamus_caryotoides)))	(Sabal_domingensis	(Phoenix_dactylifera	Serenoa_repens)))))	Orania_palindan)))	Kingia_australis);
((Roystonea_regia	((Podococcus_barteri	Sclerosperma_profizianum)	(((((Prestoea_acuminata	(Oenocarpus_minor	Oenocarpus_bataua))	(((Veitchia_spiralis	Kentiopsis_piersoniorum)	((Heterospathe_cagayanensis	(Burretiokentia_grandiflora	Dictyosperma_album))	Dypsis_decaryi))	Hydriastele_microspadix))	((Leopoldinia_pulchra	Manicaria_saccifera)	(Geonoma_undata	(Calamus_caryotoides	Pelagodoxa_henryana))))	((((Reinhardtia_paiewonskiana	Reinhardtia_latisecta)	(Reinhardtia_gracilis	Reinhardtia_simplex))	(((Chamaedorea_seifrizii	Bactris_major)	Attalea_speciosa)	(Elaeis_oleifera	Elaeis_guineensis)))	((Iriartea_deltoidea	(Nypa_fruticans	Pseudophoenix_vinifera))	(Serenoa_repens	(Sabal_domingensis	Phoenix_dactylifera)))))	Orania_palindan)))	Kingia_australis);
((Roystonea_regia	((((Prestoea_acuminata	(Oenocarpus_minor	Oenocarpus_bataua))	((Veitchia_spiralis	Kentiopsis_piersoniorum)	((Burretiokentia_grandiflora	Dictyosperma_album)	(Heterospathe_cagayanensis	(Dypsis_decaryi	Hydriastele_microspadix)))))	(Manicaria_saccifera	(Geonoma_undata	Pelagodoxa_henryana)))	(((((Reinhardtia_paiewonskiana	Reinhardtia_latisecta)	(Reinhardtia_gracilis	Reinhardtia_simplex))	(Leopoldinia_pulchra	((Bactris_major	Attalea_speciosa)	(Elaeis_oleifera	Elaeis_guineensis))))	((Chamaedorea_seifrizii	(Iriartea_deltoidea	((Calamus_caryotoides	Nypa_fruticans)	Pseudophoenix_vinifera)))	(Serenoa_repens	(Sabal_domingensis	Phoenix_dactylifera))))	(Orania_palindan	(Podococcus_barteri	Sclerosperma_profizianum)))))	Kingia_australis);
((Roystonea_regia	((Orania_palindan	(Podococcus_barteri	Sclerosperma_profizianum))	((((Prestoea_acuminata	(Oenocarpus_minor	Oenocarpus_bataua))	(((Dypsis_decaryi	Hydriastele_microspadix)	((Veitchia_spiralis	Kentiopsis_piersoniorum)	(Burretiokentia_grandiflora	(Calamus_caryotoides	Dictyosperma_album))))	Heterospathe_cagayanensis))	(Manicaria_saccifera	(Geonoma_undata	Pelagodoxa_henryana)))	((((Reinhardtia_paiewonskiana	Reinhardtia_latisecta)	(Reinhardtia_gracilis	Reinhardtia_simplex))	(Leopoldinia_pulchra	((Bactris_major	Attalea_speciosa)	(Elaeis_oleifera	Elaeis_guineensis))))	((Chamaedorea_seifrizii	(Iriartea_deltoidea	(Nypa_fruticans	Pseudophoenix_vinifera)))	(Sabal_domingensis	(Phoenix_dactylifera	Serenoa_repens)))))))	Kingia_australis);
((Oenocarpus_bataua	(((((((Orania_palindan	(Podococcus_barteri	Sclerosperma_profizianum))	(((Reinhardtia_paiewonskiana	(Reinhardtia_gracilis	Reinhardtia_latisecta))	Reinhardtia_simplex)	(((Leopoldinia_pulchra	Bactris_major)	Attalea_speciosa)	(Elaeis_oleifera	Elaeis_guineensis))))	((Chamaedorea_seifrizii	(Iriartea_deltoidea	(Calamus_caryotoides	Pseudophoenix_vinifera)))	(Nypa_fruticans	(Sabal_domingensis	(Phoenix_dactylifera	Serenoa_repens)))))	(Roystonea_regia	(Manicaria_saccifera	(Geonoma_undata	Pelagodoxa_henryana))))	((Dypsis_decaryi	Hydriastele_microspadix)	(Kentiopsis_piersoniorum	((Heterospathe_cagayanensis	(Burretiokentia_grandiflora	Veitchia_spiralis))	Dictyosperma_album))))	Prestoea_acuminata)	Oenocarpus_minor))	Kingia_australis);
((Attalea_speciosa	(((Elaeis_oleifera	Elaeis_guineensis)	(Leopoldinia_pulchra	((((Chamaedorea_seifrizii	(Iriartea_deltoidea	Pseudophoenix_vinifera))	((Calamus_caryotoides	Nypa_fruticans)	(Sabal_domingensis	(Phoenix_dactylifera	Serenoa_repens))))	((Geonoma_undata	(Pelagodoxa_henryana	Manicaria_saccifera))	((((Dypsis_decaryi	Hydriastele_microspadix)	((Burretiokentia_grandiflora	Dictyosperma_album)	((Veitchia_spiralis	Kentiopsis_piersoniorum)	Heterospathe_cagayanensis)))	(Prestoea_acuminata	(Oenocarpus_minor	Oenocarpus_bataua)))	((Orania_palindan	(Podococcus_barteri	Sclerosperma_profizianum))	Roystonea_regia))))	((Reinhardtia_paiewonskiana	Reinhardtia_latisecta)	(Reinhardtia_gracilis	Reinhardtia_simplex)))))	Bactris_major))	Kingia_australis);
((Roystonea_regia	((((Geonoma_undata	(Leopoldinia_pulchra	(Pelagodoxa_henryana	Manicaria_saccifera)))	(((Kentiopsis_piersoniorum	Heterospathe_cagayanensis)	((Dictyosperma_album	(Veitchia_spiralis	Burretiokentia_grandiflora))	(Hydriastele_microspadix	Dypsis_decaryi)))	(Prestoea_acuminata	(Oenocarpus_minor	Oenocarpus_bataua))))	(((Chamaedorea_seifrizii	(Iriartea_deltoidea	(Nypa_fruticans	Pseudophoenix_vinifera)))	(Phoenix_dactylifera	(Serenoa_repens	Sabal_domingensis)))	(((Reinhardtia_paiewonskiana	(Reinhardtia_gracilis	Reinhardtia_latisecta))	Reinhardtia_simplex)	((Bactris_major	Attalea_speciosa)	(Elaeis_oleifera	Elaeis_guineensis)))))	(Orania_palindan	(Podococcus_barteri	(Calamus_caryotoides	Sclerosperma_profizianum)))))	Kingia_australis);
((Roystonea_regia	((Podococcus_barteri	Sclerosperma_profizianum)	((((Manicaria_saccifera	(Pelagodoxa_henryana	Geonoma_undata))	((Kentiopsis_piersoniorum	((Veitchia_spiralis	(Burretiokentia_grandiflora	Dictyosperma_album))	(Heterospathe_cagayanensis	(Hydriastele_microspadix	Dypsis_decaryi))))	(Prestoea_acuminata	(Oenocarpus_minor	Oenocarpus_bataua))))	(((Chamaedorea_seifrizii	((Iriartea_deltoidea	Pseudophoenix_vinifera)	Calamus_caryotoides))	(Nypa_fruticans	(Phoenix_dactylifera	(Serenoa_repens	Sabal_domingensis))))	(((Reinhardtia_paiewonskiana	(Reinhardtia_gracilis	Reinhardtia_latisecta))	Reinhardtia_simplex)	(Leopoldinia_pulchra	((Bactris_major	Attalea_speciosa)	(Elaeis_oleifera	Elaeis_guineensis))))))	Orania_palindan)))	Kingia_australis);
((Roystonea_regia	((Phoenix_dactylifera	((Calamus_caryotoides	Serenoa_repens)	Sabal_domingensis))	((((Dictyosperma_album	((((Burretiokentia_grandiflora	Veitchia_spiralis)	Kentiopsis_piersoniorum)	Heterospathe_cagayanensis)	(Hydriastele_microspadix	Dypsis_decaryi)))	(Prestoea_acuminata	(Oenocarpus_minor	Oenocarpus_bataua)))	(Pelagodoxa_henryana	(Geonoma_undata	Manicaria_saccifera)))	((Orania_palindan	(Podococcus_barteri	Sclerosperma_profizianum))	(((Reinhardtia_paiewonskiana	Reinhardtia_latisecta)	(Reinhardtia_gracilis	Reinhardtia_simplex))	((Iriartea_deltoidea	(Nypa_fruticans	Pseudophoenix_vinifera))	(((Chamaedorea_seifrizii	Bactris_major)	(Leopoldinia_pulchra	Attalea_speciosa))	(Elaeis_oleifera	Elaeis_guineensis))))))))	Kingia_australis);
((Roystonea_regia	((Manicaria_saccifera	(Geonoma_undata	Pelagodoxa_henryana))	(((((Heterospathe_cagayanensis	(Dypsis_decaryi	Hydriastele_microspadix))	(Veitchia_spiralis	(Burretiokentia_grandiflora	Dictyosperma_album)))	Kentiopsis_piersoniorum)	(Prestoea_acuminata	(Oenocarpus_bataua	Oenocarpus_minor)))	(((((Reinhardtia_gracilis	Reinhardtia_simplex)	(Reinhardtia_paiewonskiana	Reinhardtia_latisecta))	(Leopoldinia_pulchra	((Attalea_speciosa	Bactris_major)	(Elaeis_guineensis	Elaeis_oleifera))))	((Phoenix_dactylifera	(Sabal_domingensis	Serenoa_repens))	((Iriartea_deltoidea	((Calamus_caryotoides	Pseudophoenix_vinifera)	Nypa_fruticans))	Chamaedorea_seifrizii)))	((Podococcus_barteri	Sclerosperma_profizianum)	Orania_palindan)))))	Kingia_australis);
((Oenocarpus_minor	((((((((Roystonea_regia	(Podococcus_barteri	Sclerosperma_profizianum))	(((Reinhardtia_gracilis	Reinhardtia_simplex)	(Reinhardtia_paiewonskiana	Reinhardtia_latisecta))	((Attalea_speciosa	Bactris_major)	(Elaeis_guineensis	Elaeis_oleifera))))	((Serenoa_repens	(Phoenix_dactylifera	Sabal_domingensis))	(((Iriartea_deltoidea	Pseudophoenix_vinifera)	Chamaedorea_seifrizii)	Calamus_caryotoides)))	(Nypa_fruticans	Orania_palindan))	(Geonoma_undata	(Pelagodoxa_henryana	(Leopoldinia_pulchra	Manicaria_saccifera))))	(((Veitchia_spiralis	(Dictyosperma_album	(Burretiokentia_grandiflora	Heterospathe_cagayanensis)))	Kentiopsis_piersoniorum)	(Hydriastele_microspadix	Dypsis_decaryi)))	Prestoea_acuminata)	Oenocarpus_bataua))	Kingia_australis);
(((Attalea_speciosa	Bactris_major)	((Elaeis_guineensis	Elaeis_oleifera)	((((Serenoa_repens	(Phoenix_dactylifera	Sabal_domingensis))	((Chamaedorea_seifrizii	(Nypa_fruticans	Pseudophoenix_vinifera))	Iriartea_deltoidea))	(((Podococcus_barteri	Sclerosperma_profizianum)	Orania_palindan)	((Roystonea_regia	(Geonoma_undata	((Calamus_caryotoides	Pelagodoxa_henryana)	(Leopoldinia_pulchra	Manicaria_saccifera))))	(((Hydriastele_microspadix	(((Burretiokentia_grandiflora	Dictyosperma_album)	Dypsis_decaryi)	Heterospathe_cagayanensis))	(Veitchia_spiralis	Kentiopsis_piersoniorum))	(Prestoea_acuminata	(Oenocarpus_bataua	Oenocarpus_minor))))))	(Reinhardtia_simplex	(Reinhardtia_paiewonskiana	(Reinhardtia_gracilis	Reinhardtia_latisecta))))))	Kingia_australis);
((Oenocarpus_minor	(((((((((Reinhardtia_gracilis	Reinhardtia_simplex)	(Reinhardtia_paiewonskiana	Reinhardtia_latisecta))	((Attalea_speciosa	(Chamaedorea_seifrizii	Bactris_major))	(Elaeis_guineensis	Elaeis_oleifera)))	((Serenoa_repens	(Phoenix_dactylifera	Sabal_domingensis))	((Nypa_fruticans	Pseudophoenix_vinifera)	Iriartea_deltoidea)))	(Roystonea_regia	((Podococcus_barteri	Sclerosperma_profizianum)	Orania_palindan)))	(Geonoma_undata	((Calamus_caryotoides	Pelagodoxa_henryana)	(Leopoldinia_pulchra	Manicaria_saccifera))))	(((Dictyosperma_album	Hydriastele_microspadix)	Dypsis_decaryi)	(Heterospathe_cagayanensis	((Burretiokentia_grandiflora	Veitchia_spiralis)	Kentiopsis_piersoniorum))))	Prestoea_acuminata)	Oenocarpus_bataua))	Kingia_australis);
((Roystonea_regia	((Calamus_caryotoides	Sclerosperma_profizianum)	(((((Geonoma_undata	(Pelagodoxa_henryana	Manicaria_saccifera))	(((Dictyosperma_album	(Dypsis_decaryi	Hydriastele_microspadix))	(Heterospathe_cagayanensis	((Burretiokentia_grandiflora	Veitchia_spiralis)	Kentiopsis_piersoniorum)))	(Prestoea_acuminata	(Oenocarpus_bataua	Oenocarpus_minor))))	((((Reinhardtia_gracilis	Reinhardtia_simplex)	(Reinhardtia_paiewonskiana	Reinhardtia_latisecta))	(Leopoldinia_pulchra	((Attalea_speciosa	(Chamaedorea_seifrizii	Bactris_major))	(Elaeis_guineensis	Elaeis_oleifera))))	((Serenoa_repens	(Phoenix_dactylifera	Sabal_domingensis))	((Nypa_fruticans	Pseudophoenix_vinifera)	Iriartea_deltoidea))))	Orania_palindan)	Podococcus_barteri)))	Kingia_australis);
((Roystonea_regia	((Podococcus_barteri	Sclerosperma_profizianum)	((((Pelagodoxa_henryana	(Manicaria_saccifera	Geonoma_undata))	((((Dypsis_decaryi	Hydriastele_microspadix)	((Dictyosperma_album	(Burretiokentia_grandiflora	Veitchia_spiralis))	Kentiopsis_piersoniorum))	Heterospathe_cagayanensis)	(Prestoea_acuminata	(Oenocarpus_bataua	Oenocarpus_minor))))	((((Reinhardtia_gracilis	Reinhardtia_simplex)	(Reinhardtia_paiewonskiana	Reinhardtia_latisecta))	(Leopoldinia_pulchra	((Attalea_speciosa	Bactris_major)	(Elaeis_guineensis	Elaeis_oleifera))))	((Phoenix_dactylifera	(Sabal_domingensis	Serenoa_repens))	(((Chamaedorea_seifrizii	(Calamus_caryotoides	Nypa_fruticans))	Pseudophoenix_vinifera)	Iriartea_deltoidea))))	Orania_palindan)))	Kingia_australis);
(((Nypa_fruticans	Pseudophoenix_vinifera)	(Iriartea_deltoidea	(Chamaedorea_seifrizii	((((Orania_palindan	(Roystonea_regia	(Podococcus_barteri	Sclerosperma_profizianum)))	((Pelagodoxa_henryana	(Manicaria_saccifera	(Calamus_caryotoides	Geonoma_undata)))	((((Hydriastele_microspadix	Dypsis_decaryi)	Heterospathe_cagayanensis)	((Dictyosperma_album	(Burretiokentia_grandiflora	Veitchia_spiralis))	Kentiopsis_piersoniorum))	(Prestoea_acuminata	(Oenocarpus_bataua	Oenocarpus_minor)))))	(((Reinhardtia_gracilis	Reinhardtia_simplex)	(Reinhardtia_paiewonskiana	Reinhardtia_latisecta))	(Leopoldinia_pulchra	((Attalea_speciosa	Bactris_major)	(Elaeis_guineensis	Elaeis_oleifera)))))	(Phoenix_dactylifera	(Sabal_domingensis	Serenoa_repens))))))	Kingia_australis);
((Roystonea_regia	(((Geonoma_undata	Pelagodoxa_henryana)	Manicaria_saccifera)	(((((Reinhardtia_simplex	(Reinhardtia_paiewonskiana	(Reinhardtia_gracilis	Reinhardtia_latisecta)))	(((Leopoldinia_pulchra	Attalea_speciosa)	Bactris_major)	(Elaeis_guineensis	Elaeis_oleifera)))	((Serenoa_repens	(Phoenix_dactylifera	Sabal_domingensis))	(((Nypa_fruticans	Pseudophoenix_vinifera)	Iriartea_deltoidea)	(Calamus_caryotoides	Chamaedorea_seifrizii))))	((Podococcus_barteri	Sclerosperma_profizianum)	Orania_palindan))	(((Hydriastele_microspadix	(Dypsis_decaryi	Heterospathe_cagayanensis))	((Veitchia_spiralis	(Dictyosperma_album	Burretiokentia_grandiflora))	Kentiopsis_piersoniorum))	(Prestoea_acuminata	(Oenocarpus_bataua	Oenocarpus_minor))))))	Kingia_australis);
((Oenocarpus_minor	((((((Leopoldinia_pulchra	Geonoma_undata)	(Pelagodoxa_henryana	Manicaria_saccifera))	(Roystonea_regia	(((Nypa_fruticans	((Serenoa_repens	(Calamus_caryotoides	Sabal_domingensis))	Phoenix_dactylifera))	(Pseudophoenix_vinifera	Iriartea_deltoidea))	(((Podococcus_barteri	Sclerosperma_profizianum)	Orania_palindan)	(((Reinhardtia_gracilis	Reinhardtia_simplex)	(Reinhardtia_paiewonskiana	Reinhardtia_latisecta))	(((Chamaedorea_seifrizii	Bactris_major)	Attalea_speciosa)	(Elaeis_guineensis	Elaeis_oleifera)))))))	(((Kentiopsis_piersoniorum	Veitchia_spiralis)	Heterospathe_cagayanensis)	((Burretiokentia_grandiflora	Dictyosperma_album)	(Dypsis_decaryi	Hydriastele_microspadix))))	Prestoea_acuminata)	Oenocarpus_bataua))	Kingia_australis);
((Roystonea_regia	((((Podococcus_barteri	Sclerosperma_profizianum)	Orania_palindan)	(((Reinhardtia_simplex	(Reinhardtia_paiewonskiana	(Reinhardtia_gracilis	Reinhardtia_latisecta)))	((Bactris_major	Attalea_speciosa)	(Elaeis_guineensis	Elaeis_oleifera)))	((Serenoa_repens	(Sabal_domingensis	Phoenix_dactylifera))	(((Nypa_fruticans	(Calamus_caryotoides	Pseudophoenix_vinifera))	Iriartea_deltoidea)	Chamaedorea_seifrizii))))	(((((Kentiopsis_piersoniorum	Veitchia_spiralis)	Heterospathe_cagayanensis)	((Burretiokentia_grandiflora	Dictyosperma_album)	(Dypsis_decaryi	Hydriastele_microspadix)))	(Prestoea_acuminata	(Oenocarpus_bataua	Oenocarpus_minor)))	((Leopoldinia_pulchra	Geonoma_undata)	(Pelagodoxa_henryana	Manicaria_saccifera)))))	Kingia_australis);
((Roystonea_regia	((Manicaria_saccifera	(Geonoma_undata	Pelagodoxa_henryana))	(((Prestoea_acuminata	(Oenocarpus_minor	Oenocarpus_bataua))	(((Hydriastele_microspadix	Dypsis_decaryi)	(((Dictyosperma_album	Burretiokentia_grandiflora)	Veitchia_spiralis)	Kentiopsis_piersoniorum))	Heterospathe_cagayanensis))	((Orania_palindan	(Podococcus_barteri	Sclerosperma_profizianum))	((((Pseudophoenix_vinifera	(Nypa_fruticans	Calamus_caryotoides))	(Chamaedorea_seifrizii	Iriartea_deltoidea))	(Sabal_domingensis	(Phoenix_dactylifera	Serenoa_repens)))	(((Attalea_speciosa	(Leopoldinia_pulchra	Bactris_major))	(Elaeis_guineensis	Elaeis_oleifera))	((Reinhardtia_simplex	Reinhardtia_gracilis)	(Reinhardtia_latisecta	Reinhardtia_paiewonskiana))))))))	Kingia_australis);
((Oenocarpus_minor	(Oenocarpus_bataua	(((((Hydriastele_microspadix	Heterospathe_cagayanensis)	Dypsis_decaryi)	((Burretiokentia_grandiflora	(Veitchia_spiralis	Dictyosperma_album))	Kentiopsis_piersoniorum))	(((((Attalea_speciosa	(Chamaedorea_seifrizii	Bactris_major))	(Elaeis_guineensis	Elaeis_oleifera))	((Reinhardtia_simplex	Reinhardtia_gracilis)	(Reinhardtia_latisecta	Reinhardtia_paiewonskiana)))	((Orania_palindan	(Podococcus_barteri	Sclerosperma_profizianum))	(Roystonea_regia	(((Pseudophoenix_vinifera	Nypa_fruticans)	Iriartea_deltoidea)	(Serenoa_repens	(Sabal_domingensis	Phoenix_dactylifera))))))	(Geonoma_undata	((Calamus_caryotoides	Pelagodoxa_henryana)	(Leopoldinia_pulchra	Manicaria_saccifera)))))	Prestoea_acuminata)))	Kingia_australis);
((Roystonea_regia	((Geonoma_undata	(Pelagodoxa_henryana	(Leopoldinia_pulchra	Manicaria_saccifera)))	(((Prestoea_acuminata	(Oenocarpus_minor	Oenocarpus_bataua))	(Hydriastele_microspadix	((Dypsis_decaryi	(Burretiokentia_grandiflora	Dictyosperma_album))	(Kentiopsis_piersoniorum	(Heterospathe_cagayanensis	Veitchia_spiralis)))))	(((((Attalea_speciosa	(Chamaedorea_seifrizii	Bactris_major))	(Elaeis_guineensis	Elaeis_oleifera))	((Reinhardtia_simplex	Reinhardtia_gracilis)	(Reinhardtia_latisecta	Reinhardtia_paiewonskiana)))	(((Pseudophoenix_vinifera	Nypa_fruticans)	Iriartea_deltoidea)	(Phoenix_dactylifera	(Serenoa_repens	Sabal_domingensis))))	(Orania_palindan	(Podococcus_barteri	(Calamus_caryotoides	Sclerosperma_profizianum)))))))	Kingia_australis);
((Roystonea_regia	((Orania_palindan	(Podococcus_barteri	Sclerosperma_profizianum))	((((Leopoldinia_pulchra	Manicaria_saccifera)	(Geonoma_undata	Pelagodoxa_henryana))	((Prestoea_acuminata	(Oenocarpus_minor	Oenocarpus_bataua))	((Dypsis_decaryi	Hydriastele_microspadix)	((Veitchia_spiralis	(Heterospathe_cagayanensis	(Burretiokentia_grandiflora	Dictyosperma_album)))	Kentiopsis_piersoniorum))))	((((Attalea_speciosa	Bactris_major)	(Elaeis_guineensis	Elaeis_oleifera))	(Reinhardtia_simplex	((Reinhardtia_gracilis	Reinhardtia_latisecta)	Reinhardtia_paiewonskiana)))	((Chamaedorea_seifrizii	((Pseudophoenix_vinifera	(Calamus_caryotoides	Nypa_fruticans))	Iriartea_deltoidea))	(Serenoa_repens	(Sabal_domingensis	Phoenix_dactylifera)))))))	Kingia_australis);
((Roystonea_regia	((Orania_palindan	(Podococcus_barteri	Sclerosperma_profizianum))	((((Prestoea_acuminata	(Oenocarpus_minor	Oenocarpus_bataua))	(((Hydriastele_microspadix	Dypsis_decaryi)	(((Veitchia_spiralis	Burretiokentia_grandiflora)	Kentiopsis_piersoniorum)	Heterospathe_cagayanensis))	Dictyosperma_album))	((Geonoma_undata	(Manicaria_saccifera	Pelagodoxa_henryana))	(((Pseudophoenix_vinifera	Iriartea_deltoidea)	Nypa_fruticans)	(Calamus_caryotoides	(Serenoa_repens	(Sabal_domingensis	Phoenix_dactylifera))))))	(((((Chamaedorea_seifrizii	Bactris_major)	Attalea_speciosa)	(Elaeis_guineensis	Elaeis_oleifera))	Leopoldinia_pulchra)	(Reinhardtia_simplex	((Reinhardtia_gracilis	Reinhardtia_latisecta)	Reinhardtia_paiewonskiana))))))	Kingia_australis);
((Roystonea_regia	(((Pelagodoxa_henryana	Manicaria_saccifera)	Geonoma_undata)	(((Orania_palindan	(Podococcus_barteri	Sclerosperma_profizianum))	(((((Bactris_major	Attalea_speciosa)	(Elaeis_guineensis	Elaeis_oleifera))	Leopoldinia_pulchra)	((Reinhardtia_gracilis	Reinhardtia_simplex)	(Reinhardtia_latisecta	Reinhardtia_paiewonskiana)))	((Phoenix_dactylifera	(Serenoa_repens	Sabal_domingensis))	(Chamaedorea_seifrizii	(Iriartea_deltoidea	(Nypa_fruticans	(Calamus_caryotoides	Pseudophoenix_vinifera)))))))	((Prestoea_acuminata	(Oenocarpus_minor	Oenocarpus_bataua))	(((Veitchia_spiralis	Kentiopsis_piersoniorum)	(Hydriastele_microspadix	Dypsis_decaryi))	((Heterospathe_cagayanensis	Burretiokentia_grandiflora)	Dictyosperma_album))))))	Kingia_australis);
((Roystonea_regia	((Orania_palindan	(Podococcus_barteri	Sclerosperma_profizianum))	((((((Chamaedorea_seifrizii	Bactris_major)	Attalea_speciosa)	(Elaeis_guineensis	Elaeis_oleifera))	((Reinhardtia_gracilis	Reinhardtia_simplex)	(Reinhardtia_latisecta	Reinhardtia_paiewonskiana)))	((Phoenix_dactylifera	(Serenoa_repens	Sabal_domingensis))	(Iriartea_deltoidea	(Pseudophoenix_vinifera	(Nypa_fruticans	Calamus_caryotoides)))))	(((Prestoea_acuminata	(Oenocarpus_minor	Oenocarpus_bataua))	((Hydriastele_microspadix	(Heterospathe_cagayanensis	((Veitchia_spiralis	(Burretiokentia_grandiflora	Dictyosperma_album))	Kentiopsis_piersoniorum)))	Dypsis_decaryi))	(Manicaria_saccifera	((Leopoldinia_pulchra	Geonoma_undata)	Pelagodoxa_henryana))))))	Kingia_australis);
((Attalea_speciosa	((Chamaedorea_seifrizii	Bactris_major)	((Elaeis_guineensis	Elaeis_oleifera)	((Reinhardtia_simplex	((Reinhardtia_gracilis	Reinhardtia_latisecta)	Reinhardtia_paiewonskiana))	((((Phoenix_dactylifera	(Serenoa_repens	Sabal_domingensis))	(Iriartea_deltoidea	(Pseudophoenix_vinifera	(Nypa_fruticans	Calamus_caryotoides))))	((((Prestoea_acuminata	(Oenocarpus_minor	Oenocarpus_bataua))	(((Hydriastele_microspadix	((Dictyosperma_album	(Veitchia_spiralis	Burretiokentia_grandiflora))	Kentiopsis_piersoniorum))	Dypsis_decaryi)	Heterospathe_cagayanensis))	(((Pelagodoxa_henryana	Manicaria_saccifera)	Leopoldinia_pulchra)	Geonoma_undata))	Roystonea_regia))	(Orania_palindan	(Podococcus_barteri	Sclerosperma_profizianum)))))))	Kingia_australis);
(((((((Dypsis_decaryi	(Hydriastele_microspadix	(Dictyosperma_album	Burretiokentia_grandiflora)))	(Heterospathe_cagayanensis	(Veitchia_spiralis	Kentiopsis_piersoniorum)))	(((((Calamus_caryotoides	Pelagodoxa_henryana)	(Manicaria_saccifera	Leopoldinia_pulchra))	Geonoma_undata)	(Orania_palindan	((Podococcus_barteri	Roystonea_regia)	Sclerosperma_profizianum)))	((((Elaeis_guineensis	Elaeis_oleifera)	(Bactris_major	Attalea_speciosa))	((Reinhardtia_simplex	Reinhardtia_gracilis)	(Reinhardtia_latisecta	Reinhardtia_paiewonskiana)))	((Phoenix_dactylifera	(Serenoa_repens	Sabal_domingensis))	((Iriartea_deltoidea	(Pseudophoenix_vinifera	Nypa_fruticans))	Chamaedorea_seifrizii)))))	Prestoea_acuminata)	Oenocarpus_bataua)	Oenocarpus_minor)	Kingia_australis);
(((((((Veitchia_spiralis	(Dictyosperma_album	Burretiokentia_grandiflora))	(Kentiopsis_piersoniorum	((Hydriastele_microspadix	Dypsis_decaryi)	Heterospathe_cagayanensis)))	((((Reinhardtia_simplex	Reinhardtia_gracilis)	(Reinhardtia_latisecta	Reinhardtia_paiewonskiana))	((Pelagodoxa_henryana	(Manicaria_saccifera	Leopoldinia_pulchra))	Geonoma_undata))	((Orania_palindan	(Podococcus_barteri	(Roystonea_regia	Sclerosperma_profizianum)))	(((Phoenix_dactylifera	(Serenoa_repens	Sabal_domingensis))	((Iriartea_deltoidea	(Pseudophoenix_vinifera	Nypa_fruticans))	(Chamaedorea_seifrizii	Calamus_caryotoides)))	((Elaeis_guineensis	Elaeis_oleifera)	(Bactris_major	Attalea_speciosa))))))	Prestoea_acuminata)	Oenocarpus_bataua)	Oenocarpus_minor)	Kingia_australis);
((Oenocarpus_bataua	(Oenocarpus_minor	(((((((Sabal_domingensis	(Serenoa_repens	Phoenix_dactylifera))	(Chamaedorea_seifrizii	(Iriartea_deltoidea	(Pseudophoenix_vinifera	Nypa_fruticans))))	(((Bactris_major	Attalea_speciosa)	(Elaeis_guineensis	Elaeis_oleifera))	((Reinhardtia_gracilis	Reinhardtia_simplex)	(Reinhardtia_paiewonskiana	Reinhardtia_latisecta))))	((Podococcus_barteri	(Roystonea_regia	Sclerosperma_profizianum))	Orania_palindan))	((Leopoldinia_pulchra	Manicaria_saccifera)	(Geonoma_undata	(Calamus_caryotoides	Pelagodoxa_henryana))))	(((Burretiokentia_grandiflora	Dictyosperma_album)	(Hydriastele_microspadix	Dypsis_decaryi))	((Kentiopsis_piersoniorum	Veitchia_spiralis)	Heterospathe_cagayanensis)))	Prestoea_acuminata)))	Kingia_australis);
((Roystonea_regia	((((Leopoldinia_pulchra	Geonoma_undata)	(Manicaria_saccifera	Pelagodoxa_henryana))	(((Hydriastele_microspadix	(Dypsis_decaryi	Dictyosperma_album))	((Kentiopsis_piersoniorum	(Burretiokentia_grandiflora	Veitchia_spiralis))	Heterospathe_cagayanensis))	(Prestoea_acuminata	(Oenocarpus_bataua	Oenocarpus_minor))))	(((Sclerosperma_profizianum	Podococcus_barteri)	Orania_palindan)	((((Iriartea_deltoidea	(Calamus_caryotoides	Pseudophoenix_vinifera))	(Nypa_fruticans	Chamaedorea_seifrizii))	(Sabal_domingensis	(Serenoa_repens	Phoenix_dactylifera)))	(((Bactris_major	Attalea_speciosa)	(Elaeis_guineensis	Elaeis_oleifera))	(Reinhardtia_simplex	(Reinhardtia_paiewonskiana	(Reinhardtia_gracilis	Reinhardtia_latisecta))))))))	Kingia_australis);
((Oenocarpus_minor	(((((((((Sclerosperma_profizianum	Podococcus_barteri)	Orania_palindan)	((Leopoldinia_pulchra	((Bactris_major	Attalea_speciosa)	(Elaeis_guineensis	Elaeis_oleifera)))	((Reinhardtia_simplex	Reinhardtia_gracilis)	(Reinhardtia_latisecta	Reinhardtia_paiewonskiana))))	(((Chamaedorea_seifrizii	Iriartea_deltoidea)	(Nypa_fruticans	(Calamus_caryotoides	Pseudophoenix_vinifera)))	(Sabal_domingensis	(Serenoa_repens	Phoenix_dactylifera))))	Roystonea_regia)	(Manicaria_saccifera	(Geonoma_undata	Pelagodoxa_henryana)))	(((Kentiopsis_piersoniorum	(Veitchia_spiralis	(Dictyosperma_album	Burretiokentia_grandiflora)))	Heterospathe_cagayanensis)	(Hydriastele_microspadix	Dypsis_decaryi)))	Prestoea_acuminata)	Oenocarpus_bataua))	Kingia_australis);
((Roystonea_regia	(((((((Leopoldinia_pulchra	Bactris_major)	Attalea_speciosa)	(Elaeis_guineensis	Elaeis_oleifera))	((Reinhardtia_simplex	Reinhardtia_gracilis)	(Reinhardtia_latisecta	Reinhardtia_paiewonskiana)))	((Manicaria_saccifera	(Geonoma_undata	Pelagodoxa_henryana))	((((Kentiopsis_piersoniorum	(Veitchia_spiralis	(Dictyosperma_album	Burretiokentia_grandiflora)))	Heterospathe_cagayanensis)	(Hydriastele_microspadix	Dypsis_decaryi))	(Prestoea_acuminata	(Oenocarpus_bataua	Oenocarpus_minor)))))	((Chamaedorea_seifrizii	(Iriartea_deltoidea	Pseudophoenix_vinifera))	((Calamus_caryotoides	Nypa_fruticans)	(Phoenix_dactylifera	(Sabal_domingensis	Serenoa_repens)))))	((Sclerosperma_profizianum	Podococcus_barteri)	Orania_palindan)))	Kingia_australis);
((Roystonea_regia	(((Iriartea_deltoidea	((Chamaedorea_seifrizii	(Calamus_caryotoides	Nypa_fruticans))	Pseudophoenix_vinifera))	(Phoenix_dactylifera	(Sabal_domingensis	Serenoa_repens)))	((((Sclerosperma_profizianum	Podococcus_barteri)	Orania_palindan)	(((Bactris_major	Attalea_speciosa)	(Elaeis_guineensis	Elaeis_oleifera))	(Reinhardtia_simplex	((Reinhardtia_gracilis	Reinhardtia_latisecta)	Reinhardtia_paiewonskiana))))	((Geonoma_undata	(Manicaria_saccifera	(Pelagodoxa_henryana	Leopoldinia_pulchra)))	((((Kentiopsis_piersoniorum	(Veitchia_spiralis	Burretiokentia_grandiflora))	Heterospathe_cagayanensis)	(Dictyosperma_album	(Hydriastele_microspadix	Dypsis_decaryi)))	(Prestoea_acuminata	(Oenocarpus_bataua	Oenocarpus_minor)))))))	Kingia_australis);
((Roystonea_regia	(((Pelagodoxa_henryana	Geonoma_undata)	Manicaria_saccifera)	(((Heterospathe_cagayanensis	(Dypsis_decaryi	((Kentiopsis_piersoniorum	((Dictyosperma_album	Veitchia_spiralis)	Burretiokentia_grandiflora))	Hydriastele_microspadix)))	(Prestoea_acuminata	(Calamus_caryotoides	(Oenocarpus_bataua	Oenocarpus_minor))))	(((Sclerosperma_profizianum	Podococcus_barteri)	Orania_palindan)	(((Iriartea_deltoidea	((Chamaedorea_seifrizii	Nypa_fruticans)	Pseudophoenix_vinifera))	(Serenoa_repens	(Phoenix_dactylifera	Sabal_domingensis)))	((Leopoldinia_pulchra	((Bactris_major	Attalea_speciosa)	(Elaeis_guineensis	Elaeis_oleifera)))	(Reinhardtia_simplex	((Reinhardtia_gracilis	Reinhardtia_latisecta)	Reinhardtia_paiewonskiana))))))))	Kingia_australis);
((Roystonea_regia	(((Sclerosperma_profizianum	Podococcus_barteri)	Orania_palindan)	((((((Pseudophoenix_vinifera	Calamus_caryotoides)	Iriartea_deltoidea)	(Leopoldinia_pulchra	Nypa_fruticans))	(Serenoa_repens	(Phoenix_dactylifera	Sabal_domingensis)))	((((Chamaedorea_seifrizii	Bactris_major)	Attalea_speciosa)	(Elaeis_guineensis	Elaeis_oleifera))	(Reinhardtia_simplex	((Reinhardtia_gracilis	Reinhardtia_latisecta)	Reinhardtia_paiewonskiana))))	((((Hydriastele_microspadix	(Dypsis_decaryi	(Veitchia_spiralis	((Heterospathe_cagayanensis	Burretiokentia_grandiflora)	Dictyosperma_album))))	Kentiopsis_piersoniorum)	(Prestoea_acuminata	(Oenocarpus_bataua	Oenocarpus_minor)))	((Pelagodoxa_henryana	Geonoma_undata)	Manicaria_saccifera)))))	Kingia_australis);
(((Nypa_fruticans	(Pseudophoenix_vinifera	Calamus_caryotoides))	(Iriartea_deltoidea	((Serenoa_repens	(Phoenix_dactylifera	Sabal_domingensis))	(((Leopoldinia_pulchra	(((Chamaedorea_seifrizii	Bactris_major)	Attalea_speciosa)	(Elaeis_guineensis	Elaeis_oleifera)))	((Reinhardtia_gracilis	Reinhardtia_simplex)	(Reinhardtia_latisecta	Reinhardtia_paiewonskiana)))	(((((((Burretiokentia_grandiflora	Veitchia_spiralis)	Dictyosperma_album)	(Hydriastele_microspadix	Dypsis_decaryi))	(Heterospathe_cagayanensis	Kentiopsis_piersoniorum))	(Prestoea_acuminata	(Oenocarpus_bataua	Oenocarpus_minor)))	((Pelagodoxa_henryana	Geonoma_undata)	Manicaria_saccifera))	(Roystonea_regia	((Sclerosperma_profizianum	Podococcus_barteri)	Orania_palindan)))))))	Kingia_australis);
((Attalea_speciosa	(((Elaeis_guineensis	Elaeis_oleifera)	(((Reinhardtia_gracilis	Reinhardtia_simplex)	(Reinhardtia_latisecta	Reinhardtia_paiewonskiana))	((((((((Burretiokentia_grandiflora	Veitchia_spiralis)	Dictyosperma_album)	(Hydriastele_microspadix	(Heterospathe_cagayanensis	Dypsis_decaryi)))	Kentiopsis_piersoniorum)	(Prestoea_acuminata	(Oenocarpus_bataua	Oenocarpus_minor)))	(Geonoma_undata	((Leopoldinia_pulchra	Manicaria_saccifera)	Pelagodoxa_henryana)))	(Roystonea_regia	((Sclerosperma_profizianum	Podococcus_barteri)	Orania_palindan)))	((Chamaedorea_seifrizii	((Nypa_fruticans	(Pseudophoenix_vinifera	Calamus_caryotoides))	Iriartea_deltoidea))	(Phoenix_dactylifera	(Sabal_domingensis	Serenoa_repens))))))	Bactris_major))	Kingia_australis);
((((Pseudophoenix_vinifera	Calamus_caryotoides)	((Leopoldinia_pulchra	Iriartea_deltoidea)	(((Roystonea_regia	((Sclerosperma_profizianum	Podococcus_barteri)	Orania_palindan))	(((((Chamaedorea_seifrizii	Bactris_major)	Attalea_speciosa)	(Elaeis_guineensis	Elaeis_oleifera))	((Reinhardtia_gracilis	Reinhardtia_simplex)	(Reinhardtia_latisecta	Reinhardtia_paiewonskiana)))	((((Kentiopsis_piersoniorum	(Burretiokentia_grandiflora	(Veitchia_spiralis	Dictyosperma_album)))	(Hydriastele_microspadix	(Heterospathe_cagayanensis	Dypsis_decaryi)))	(Prestoea_acuminata	(Oenocarpus_bataua	Oenocarpus_minor)))	(Manicaria_saccifera	(Pelagodoxa_henryana	Geonoma_undata)))))	(Serenoa_repens	(Phoenix_dactylifera	Sabal_domingensis)))))	Nypa_fruticans)	Kingia_australis);
((Roystonea_regia	((Sclerosperma_profizianum	Podococcus_barteri)	(((((Elaeis_guineensis	Elaeis_oleifera)	((Leopoldinia_pulchra	Attalea_speciosa)	Bactris_major))	((Reinhardtia_gracilis	(Reinhardtia_paiewonskiana	Reinhardtia_latisecta))	Reinhardtia_simplex))	((Chamaedorea_seifrizii	((((Calamus_caryotoides	Nypa_fruticans)	Pseudophoenix_vinifera)	Iriartea_deltoidea)	(Phoenix_dactylifera	(Serenoa_repens	Sabal_domingensis))))	((Pelagodoxa_henryana	(Manicaria_saccifera	Geonoma_undata))	((Prestoea_acuminata	(Oenocarpus_bataua	Oenocarpus_minor))	((Heterospathe_cagayanensis	Kentiopsis_piersoniorum)	((Dypsis_decaryi	Hydriastele_microspadix)	(Burretiokentia_grandiflora	(Dictyosperma_album	Veitchia_spiralis))))))))	Orania_palindan)))	Kingia_australis);
((Podococcus_barteri	(((((Roystonea_regia	(Manicaria_saccifera	((Leopoldinia_pulchra	Geonoma_undata)	Pelagodoxa_henryana)))	((Prestoea_acuminata	(Oenocarpus_bataua	Oenocarpus_minor))	((((Heterospathe_cagayanensis	(Burretiokentia_grandiflora	Dictyosperma_album))	Veitchia_spiralis)	Kentiopsis_piersoniorum)	(Dypsis_decaryi	Hydriastele_microspadix))))	((((Elaeis_guineensis	Elaeis_oleifera)	(Attalea_speciosa	Bactris_major))	((Reinhardtia_paiewonskiana	Reinhardtia_latisecta)	(Reinhardtia_simplex	Reinhardtia_gracilis)))	((Serenoa_repens	(Sabal_domingensis	Phoenix_dactylifera))	(Chamaedorea_seifrizii	(((Calamus_caryotoides	Nypa_fruticans)	Pseudophoenix_vinifera)	Iriartea_deltoidea)))))	Orania_palindan)	Sclerosperma_profizianum))	Kingia_australis);
((Roystonea_regia	(((Geonoma_undata	(Manicaria_saccifera	Leopoldinia_pulchra))	Pelagodoxa_henryana)	(((Prestoea_acuminata	(Oenocarpus_bataua	Oenocarpus_minor))	(((Veitchia_spiralis	Kentiopsis_piersoniorum)	((Dypsis_decaryi	Hydriastele_microspadix)	(Dictyosperma_album	Burretiokentia_grandiflora)))	Heterospathe_cagayanensis))	(((((Elaeis_guineensis	Elaeis_oleifera)	(Attalea_speciosa	Bactris_major))	((Reinhardtia_paiewonskiana	(Reinhardtia_gracilis	Reinhardtia_latisecta))	Reinhardtia_simplex))	((Serenoa_repens	(Sabal_domingensis	Phoenix_dactylifera))	((Chamaedorea_seifrizii	Calamus_caryotoides)	((Nypa_fruticans	Pseudophoenix_vinifera)	Iriartea_deltoidea))))	(Orania_palindan	(Sclerosperma_profizianum	Podococcus_barteri))))))	Kingia_australis);
((Roystonea_regia	(((((Elaeis_guineensis	Elaeis_oleifera)	(Attalea_speciosa	Bactris_major))	((Reinhardtia_paiewonskiana	Reinhardtia_latisecta)	(Reinhardtia_gracilis	Reinhardtia_simplex)))	(((((Geonoma_undata	Leopoldinia_pulchra)	Pelagodoxa_henryana)	Manicaria_saccifera)	((Prestoea_acuminata	(Oenocarpus_bataua	Oenocarpus_minor))	(((Dypsis_decaryi	(Heterospathe_cagayanensis	(Dictyosperma_album	Burretiokentia_grandiflora)))	Hydriastele_microspadix)	(Veitchia_spiralis	Kentiopsis_piersoniorum))))	((Nypa_fruticans	(Phoenix_dactylifera	(Serenoa_repens	Sabal_domingensis)))	(Chamaedorea_seifrizii	(Calamus_caryotoides	(Pseudophoenix_vinifera	Iriartea_deltoidea))))))	(Orania_palindan	(Sclerosperma_profizianum	Podococcus_barteri))))	Kingia_australis);
((Roystonea_regia	(((Serenoa_repens	(Sabal_domingensis	Phoenix_dactylifera))	(((Pseudophoenix_vinifera	Iriartea_deltoidea)	(Chamaedorea_seifrizii	Calamus_caryotoides))	Nypa_fruticans))	(((Orania_palindan	(Sclerosperma_profizianum	Podococcus_barteri))	(((Elaeis_guineensis	Elaeis_oleifera)	(Attalea_speciosa	Bactris_major))	((Reinhardtia_paiewonskiana	Reinhardtia_latisecta)	(Reinhardtia_gracilis	Reinhardtia_simplex))))	((((Geonoma_undata	Leopoldinia_pulchra)	Pelagodoxa_henryana)	Manicaria_saccifera)	((Prestoea_acuminata	(Oenocarpus_bataua	Oenocarpus_minor))	(((Dypsis_decaryi	Hydriastele_microspadix)	(((Dictyosperma_album	Burretiokentia_grandiflora)	Veitchia_spiralis)	Kentiopsis_piersoniorum))	Heterospathe_cagayanensis))))))	Kingia_australis);
((Roystonea_regia	((((Leopoldinia_pulchra	Pelagodoxa_henryana)	Manicaria_saccifera)	Geonoma_undata)	(((Prestoea_acuminata	(Oenocarpus_bataua	Oenocarpus_minor))	((Dypsis_decaryi	Hydriastele_microspadix)	(((Dictyosperma_album	(Heterospathe_cagayanensis	Burretiokentia_grandiflora))	Veitchia_spiralis)	Kentiopsis_piersoniorum)))	((Orania_palindan	(Sclerosperma_profizianum	Podococcus_barteri))	(((Sabal_domingensis	(Phoenix_dactylifera	Serenoa_repens))	(((Calamus_caryotoides	Nypa_fruticans)	Pseudophoenix_vinifera)	Iriartea_deltoidea))	(((Elaeis_guineensis	Elaeis_oleifera)	(Attalea_speciosa	(Chamaedorea_seifrizii	Bactris_major)))	((Reinhardtia_paiewonskiana	Reinhardtia_latisecta)	(Reinhardtia_gracilis	Reinhardtia_simplex))))))))	Kingia_australis);
((Roystonea_regia	((Orania_palindan	(Sclerosperma_profizianum	Podococcus_barteri))	((((Sabal_domingensis	(Phoenix_dactylifera	Serenoa_repens))	((Nypa_fruticans	Pseudophoenix_vinifera)	(Chamaedorea_seifrizii	Iriartea_deltoidea)))	(((Elaeis_guineensis	Elaeis_oleifera)	((Leopoldinia_pulchra	Bactris_major)	Attalea_speciosa))	((Reinhardtia_paiewonskiana	(Reinhardtia_gracilis	Reinhardtia_latisecta))	Reinhardtia_simplex)))	(((Pelagodoxa_henryana	Manicaria_saccifera)	Geonoma_undata)	((Prestoea_acuminata	(Oenocarpus_minor	(Calamus_caryotoides	Oenocarpus_bataua)))	((Heterospathe_cagayanensis	Kentiopsis_piersoniorum)	((Dypsis_decaryi	Hydriastele_microspadix)	(Burretiokentia_grandiflora	(Dictyosperma_album	Veitchia_spiralis)))))))))	Kingia_australis);
((Roystonea_regia	((((Leopoldinia_pulchra	Manicaria_saccifera)	Pelagodoxa_henryana)	Geonoma_undata)	(((Prestoea_acuminata	(Oenocarpus_minor	Oenocarpus_bataua))	(((Hydriastele_microspadix	Dypsis_decaryi)	(Heterospathe_cagayanensis	(Veitchia_spiralis	Kentiopsis_piersoniorum)))	(Burretiokentia_grandiflora	Dictyosperma_album)))	((Orania_palindan	(Sclerosperma_profizianum	Podococcus_barteri))	(((Sabal_domingensis	(Phoenix_dactylifera	Serenoa_repens))	(((Pseudophoenix_vinifera	Iriartea_deltoidea)	(Calamus_caryotoides	Chamaedorea_seifrizii))	Nypa_fruticans))	(((Elaeis_guineensis	Elaeis_oleifera)	(Bactris_major	Attalea_speciosa))	((Reinhardtia_paiewonskiana	Reinhardtia_latisecta)	(Reinhardtia_simplex	Reinhardtia_gracilis))))))))	Kingia_australis);
((Nypa_fruticans	(Pseudophoenix_vinifera	(Iriartea_deltoidea	(((((Elaeis_guineensis	Elaeis_oleifera)	((Chamaedorea_seifrizii	(Leopoldinia_pulchra	Bactris_major))	Attalea_speciosa))	((Reinhardtia_paiewonskiana	(Reinhardtia_gracilis	Reinhardtia_latisecta))	Reinhardtia_simplex))	(((Roystonea_regia	(Pelagodoxa_henryana	(Manicaria_saccifera	Geonoma_undata)))	((Prestoea_acuminata	(Oenocarpus_minor	Oenocarpus_bataua))	((((Burretiokentia_grandiflora	Dictyosperma_album)	Veitchia_spiralis)	Kentiopsis_piersoniorum)	((Heterospathe_cagayanensis	Hydriastele_microspadix)	Dypsis_decaryi))))	(Orania_palindan	(Sclerosperma_profizianum	Podococcus_barteri))))	(Calamus_caryotoides	(Sabal_domingensis	(Phoenix_dactylifera	Serenoa_repens)))))))	Kingia_australis);
((Pseudophoenix_vinifera	((Iriartea_deltoidea	(Chamaedorea_seifrizii	((Sabal_domingensis	(Phoenix_dactylifera	Serenoa_repens))	(((Orania_palindan	((Roystonea_regia	Sclerosperma_profizianum)	Podococcus_barteri))	(((Leopoldinia_pulchra	Manicaria_saccifera)	(Geonoma_undata	Pelagodoxa_henryana))	((Prestoea_acuminata	(Oenocarpus_minor	Oenocarpus_bataua))	((Heterospathe_cagayanensis	(Burretiokentia_grandiflora	Dictyosperma_album))	((Veitchia_spiralis	Kentiopsis_piersoniorum)	(Hydriastele_microspadix	Dypsis_decaryi))))))	(((Elaeis_guineensis	Elaeis_oleifera)	(Bactris_major	Attalea_speciosa))	(((Reinhardtia_paiewonskiana	Reinhardtia_latisecta)	Reinhardtia_simplex)	Reinhardtia_gracilis))))))	(Calamus_caryotoides	Nypa_fruticans)))	Kingia_australis);
((Podococcus_barteri	(Sclerosperma_profizianum	((((Geonoma_undata	((Leopoldinia_pulchra	Manicaria_saccifera)	(Calamus_caryotoides	Pelagodoxa_henryana)))	(Roystonea_regia	(((Oenocarpus_bataua	Oenocarpus_minor)	Prestoea_acuminata)	(((Hydriastele_microspadix	Dypsis_decaryi)	(Veitchia_spiralis	((Heterospathe_cagayanensis	Burretiokentia_grandiflora)	Dictyosperma_album)))	Kentiopsis_piersoniorum))))	((((Reinhardtia_simplex	Reinhardtia_gracilis)	(Reinhardtia_latisecta	Reinhardtia_paiewonskiana))	((Elaeis_guineensis	Elaeis_oleifera)	((Chamaedorea_seifrizii	Bactris_major)	Attalea_speciosa)))	((Phoenix_dactylifera	(Sabal_domingensis	Serenoa_repens))	(Iriartea_deltoidea	(Pseudophoenix_vinifera	Nypa_fruticans)))))	Orania_palindan)))	Kingia_australis);
((Roystonea_regia	(Sclerosperma_profizianum	(((((Geonoma_undata	((Leopoldinia_pulchra	Manicaria_saccifera)	(Calamus_caryotoides	Pelagodoxa_henryana)))	(((Oenocarpus_bataua	Oenocarpus_minor)	Prestoea_acuminata)	(((Dypsis_decaryi	(Dictyosperma_album	Hydriastele_microspadix))	(Kentiopsis_piersoniorum	(Veitchia_spiralis	Burretiokentia_grandiflora)))	Heterospathe_cagayanensis)))	((((Reinhardtia_simplex	Reinhardtia_gracilis)	(Reinhardtia_latisecta	Reinhardtia_paiewonskiana))	((Elaeis_guineensis	Elaeis_oleifera)	((Chamaedorea_seifrizii	Bactris_major)	Attalea_speciosa)))	((Phoenix_dactylifera	(Sabal_domingensis	Serenoa_repens))	(Iriartea_deltoidea	(Pseudophoenix_vinifera	Nypa_fruticans)))))	Orania_palindan)	Podococcus_barteri)))	Kingia_australis);
((Attalea_speciosa	((((((Orania_palindan	(Podococcus_barteri	Sclerosperma_profizianum))	(Roystonea_regia	((Phoenix_dactylifera	(Sabal_domingensis	Serenoa_repens))	(Iriartea_deltoidea	((Calamus_caryotoides	Pseudophoenix_vinifera)	Nypa_fruticans)))))	((((Leopoldinia_pulchra	Geonoma_undata)	Manicaria_saccifera)	Pelagodoxa_henryana)	(((Oenocarpus_bataua	Oenocarpus_minor)	Prestoea_acuminata)	(((Dypsis_decaryi	Hydriastele_microspadix)	(Dictyosperma_album	(Burretiokentia_grandiflora	(Kentiopsis_piersoniorum	Veitchia_spiralis))))	Heterospathe_cagayanensis))))	((Reinhardtia_simplex	Reinhardtia_gracilis)	(Reinhardtia_latisecta	Reinhardtia_paiewonskiana)))	(Elaeis_guineensis	Elaeis_oleifera))	(Chamaedorea_seifrizii	Bactris_major)))	Kingia_australis);
((Attalea_speciosa	((((((Serenoa_repens	(Phoenix_dactylifera	Sabal_domingensis))	(Chamaedorea_seifrizii	(Iriartea_deltoidea	(Pseudophoenix_vinifera	(Nypa_fruticans	Calamus_caryotoides)))))	((Orania_palindan	((Podococcus_barteri	Sclerosperma_profizianum)	Roystonea_regia))	(((Pelagodoxa_henryana	(Manicaria_saccifera	Leopoldinia_pulchra))	Geonoma_undata)	(((Oenocarpus_bataua	Oenocarpus_minor)	Prestoea_acuminata)	(((Heterospathe_cagayanensis	Dypsis_decaryi)	Hydriastele_microspadix)	((Veitchia_spiralis	(Dictyosperma_album	Burretiokentia_grandiflora))	Kentiopsis_piersoniorum))))))	((Reinhardtia_simplex	Reinhardtia_gracilis)	(Reinhardtia_latisecta	Reinhardtia_paiewonskiana)))	(Elaeis_guineensis	Elaeis_oleifera))	Bactris_major))	Kingia_australis);
((Roystonea_regia	((((((Manicaria_saccifera	Pelagodoxa_henryana)	Geonoma_undata)	(((Oenocarpus_bataua	Oenocarpus_minor)	Prestoea_acuminata)	((Dypsis_decaryi	Hydriastele_microspadix)	((Veitchia_spiralis	(Heterospathe_cagayanensis	(Dictyosperma_album	Burretiokentia_grandiflora)))	Kentiopsis_piersoniorum))))	((((Reinhardtia_simplex	Reinhardtia_gracilis)	(Reinhardtia_latisecta	Reinhardtia_paiewonskiana))	((Elaeis_guineensis	Elaeis_oleifera)	((Leopoldinia_pulchra	Bactris_major)	Attalea_speciosa)))	(((Calamus_caryotoides	Serenoa_repens)	(Phoenix_dactylifera	Sabal_domingensis))	(Chamaedorea_seifrizii	(Iriartea_deltoidea	(Pseudophoenix_vinifera	Nypa_fruticans))))))	Orania_palindan)	(Podococcus_barteri	Sclerosperma_profizianum)))	Kingia_australis);
((Roystonea_regia	((((Oenocarpus_bataua	Oenocarpus_minor)	Prestoea_acuminata)	((((Hydriastele_microspadix	Dypsis_decaryi)	(Veitchia_spiralis	(Dictyosperma_album	Burretiokentia_grandiflora)))	Kentiopsis_piersoniorum)	Heterospathe_cagayanensis))	((((Phoenix_dactylifera	(Sabal_domingensis	Serenoa_repens))	(Iriartea_deltoidea	((Calamus_caryotoides	Pseudophoenix_vinifera)	Nypa_fruticans)))	((Orania_palindan	(Podococcus_barteri	Sclerosperma_profizianum))	(((Reinhardtia_simplex	Reinhardtia_gracilis)	(Reinhardtia_latisecta	Reinhardtia_paiewonskiana))	((Elaeis_guineensis	Elaeis_oleifera)	((Chamaedorea_seifrizii	Bactris_major)	(Leopoldinia_pulchra	Attalea_speciosa))))))	(Manicaria_saccifera	(Pelagodoxa_henryana	Geonoma_undata)))))	Kingia_australis);
((Podococcus_barteri	(Sclerosperma_profizianum	(Roystonea_regia	(Orania_palindan	(((((Reinhardtia_simplex	Reinhardtia_gracilis)	(Reinhardtia_latisecta	Reinhardtia_paiewonskiana))	((Attalea_speciosa	(Chamaedorea_seifrizii	Bactris_major))	(Elaeis_guineensis	Elaeis_oleifera)))	((Phoenix_dactylifera	(Sabal_domingensis	Serenoa_repens))	(Iriartea_deltoidea	(Pseudophoenix_vinifera	(Calamus_caryotoides	Nypa_fruticans)))))	((((Oenocarpus_bataua	Oenocarpus_minor)	Prestoea_acuminata)	((Hydriastele_microspadix	((Dictyosperma_album	(Veitchia_spiralis	Burretiokentia_grandiflora))	(Dypsis_decaryi	Heterospathe_cagayanensis)))	Kentiopsis_piersoniorum))	(Geonoma_undata	(Leopoldinia_pulchra	(Manicaria_saccifera	Pelagodoxa_henryana)))))))))	Kingia_australis);
((Oenocarpus_minor	((Prestoea_acuminata	(((Kentiopsis_piersoniorum	((Hydriastele_microspadix	Dypsis_decaryi)	(Veitchia_spiralis	(Burretiokentia_grandiflora	Dictyosperma_album))))	Heterospathe_cagayanensis)	((Geonoma_undata	(Manicaria_saccifera	Pelagodoxa_henryana))	((((Podococcus_barteri	Sclerosperma_profizianum)	Roystonea_regia)	Orania_palindan)	((((Reinhardtia_simplex	Reinhardtia_gracilis)	(Reinhardtia_latisecta	Reinhardtia_paiewonskiana))	(((Leopoldinia_pulchra	Attalea_speciosa)	Bactris_major)	(Elaeis_guineensis	Elaeis_oleifera)))	(Chamaedorea_seifrizii	((Phoenix_dactylifera	(Sabal_domingensis	Serenoa_repens))	(Iriartea_deltoidea	(Nypa_fruticans	(Pseudophoenix_vinifera	Calamus_caryotoides))))))))))	Oenocarpus_bataua))	Kingia_australis);
((Roystonea_regia	(((Orania_palindan	(((((Reinhardtia_simplex	Reinhardtia_gracilis)	(Reinhardtia_latisecta	Reinhardtia_paiewonskiana))	(((Attalea_speciosa	Bactris_major)	(Elaeis_guineensis	Elaeis_oleifera))	Leopoldinia_pulchra))	((Calamus_caryotoides	((Phoenix_dactylifera	Sabal_domingensis)	Serenoa_repens))	((Chamaedorea_seifrizii	Iriartea_deltoidea)	(Nypa_fruticans	Pseudophoenix_vinifera))))	((((Oenocarpus_bataua	Oenocarpus_minor)	Prestoea_acuminata)	(((Heterospathe_cagayanensis	(Veitchia_spiralis	Kentiopsis_piersoniorum))	Hydriastele_microspadix)	(Dypsis_decaryi	(Burretiokentia_grandiflora	Dictyosperma_album))))	(Manicaria_saccifera	(Pelagodoxa_henryana	Geonoma_undata)))))	Podococcus_barteri)	Sclerosperma_profizianum))	Kingia_australis);
((Oenocarpus_minor	((Prestoea_acuminata	(((Heterospathe_cagayanensis	(Veitchia_spiralis	Kentiopsis_piersoniorum))	((Dypsis_decaryi	Hydriastele_microspadix)	(Burretiokentia_grandiflora	Dictyosperma_album)))	(((((Reinhardtia_simplex	Reinhardtia_gracilis)	(Reinhardtia_latisecta	Reinhardtia_paiewonskiana))	(((Attalea_speciosa	(Chamaedorea_seifrizii	Bactris_major))	(Elaeis_guineensis	Elaeis_oleifera))	(((Phoenix_dactylifera	Sabal_domingensis)	Serenoa_repens)	(Iriartea_deltoidea	((Calamus_caryotoides	Nypa_fruticans)	Pseudophoenix_vinifera)))))	(Manicaria_saccifera	(Pelagodoxa_henryana	(Leopoldinia_pulchra	Geonoma_undata))))	(((Podococcus_barteri	Sclerosperma_profizianum)	Orania_palindan)	Roystonea_regia))))	Oenocarpus_bataua))	Kingia_australis);
((Attalea_speciosa	(((Elaeis_oleifera	Elaeis_guineensis)	(((Reinhardtia_gracilis	Reinhardtia_simplex)	(Reinhardtia_paiewonskiana	Reinhardtia_latisecta))	((((Chamaedorea_seifrizii	((Pseudophoenix_vinifera	(Calamus_caryotoides	Nypa_fruticans))	Iriartea_deltoidea))	(Phoenix_dactylifera	(Serenoa_repens	Sabal_domingensis)))	Leopoldinia_pulchra)	((((Pelagodoxa_henryana	Geonoma_undata)	Manicaria_saccifera)	((((Hydriastele_microspadix	Dypsis_decaryi)	Heterospathe_cagayanensis)	((Veitchia_spiralis	(Dictyosperma_album	Burretiokentia_grandiflora))	Kentiopsis_piersoniorum))	(Prestoea_acuminata	(Oenocarpus_minor	Oenocarpus_bataua))))	((Orania_palindan	(Sclerosperma_profizianum	Podococcus_barteri))	Roystonea_regia)))))	Bactris_major))	Kingia_australis);
((Oenocarpus_minor	(Oenocarpus_bataua	(((((((Orania_palindan	(Sclerosperma_profizianum	Podococcus_barteri))	(((((Bactris_major	Attalea_speciosa)	(Elaeis_oleifera	Elaeis_guineensis))	(Reinhardtia_simplex	(Reinhardtia_paiewonskiana	(Reinhardtia_gracilis	Reinhardtia_latisecta))))	((Chamaedorea_seifrizii	((Pseudophoenix_vinifera	Nypa_fruticans)	Iriartea_deltoidea))	(Phoenix_dactylifera	(Serenoa_repens	Sabal_domingensis))))	Leopoldinia_pulchra))	Roystonea_regia)	((Pelagodoxa_henryana	Geonoma_undata)	Manicaria_saccifera))	(((Hydriastele_microspadix	Dypsis_decaryi)	Heterospathe_cagayanensis)	((Veitchia_spiralis	(Dictyosperma_album	Burretiokentia_grandiflora))	Kentiopsis_piersoniorum)))	Prestoea_acuminata)	Calamus_caryotoides)))	Kingia_australis);
((Oenocarpus_bataua	(((((Orania_palindan	(Roystonea_regia	(Sclerosperma_profizianum	Podococcus_barteri)))	(((((Bactris_major	Attalea_speciosa)	(Elaeis_oleifera	Elaeis_guineensis))	((Reinhardtia_gracilis	Reinhardtia_simplex)	(Reinhardtia_paiewonskiana	Reinhardtia_latisecta)))	((Chamaedorea_seifrizii	(Calamus_caryotoides	(Pseudophoenix_vinifera	Iriartea_deltoidea)))	(Nypa_fruticans	(Phoenix_dactylifera	(Serenoa_repens	Sabal_domingensis)))))	(Geonoma_undata	((Leopoldinia_pulchra	Manicaria_saccifera)	Pelagodoxa_henryana))))	((Dictyosperma_album	(Hydriastele_microspadix	Dypsis_decaryi))	((Kentiopsis_piersoniorum	Veitchia_spiralis)	(Burretiokentia_grandiflora	Heterospathe_cagayanensis))))	Prestoea_acuminata)	Oenocarpus_minor))	Kingia_australis);
((Oenocarpus_bataua	((((((Geonoma_undata	Leopoldinia_pulchra)	(Manicaria_saccifera	Pelagodoxa_henryana))	((Roystonea_regia	(((Bactris_major	Attalea_speciosa)	(Elaeis_oleifera	Elaeis_guineensis))	((Reinhardtia_gracilis	Reinhardtia_simplex)	(Reinhardtia_paiewonskiana	Reinhardtia_latisecta))))	((Orania_palindan	(Sclerosperma_profizianum	Podococcus_barteri))	((Chamaedorea_seifrizii	(Pseudophoenix_vinifera	Iriartea_deltoidea))	((Phoenix_dactylifera	(Serenoa_repens	Sabal_domingensis))	(Nypa_fruticans	Calamus_caryotoides))))))	((Heterospathe_cagayanensis	(Kentiopsis_piersoniorum	Veitchia_spiralis))	(Dypsis_decaryi	(Hydriastele_microspadix	(Burretiokentia_grandiflora	Dictyosperma_album)))))	Prestoea_acuminata)	Oenocarpus_minor))	Kingia_australis);
((Roystonea_regia	(((Calamus_caryotoides	((Nypa_fruticans	Pseudophoenix_vinifera)	Iriartea_deltoidea))	(Phoenix_dactylifera	(Serenoa_repens	Sabal_domingensis)))	((((Heterospathe_cagayanensis	(((Dictyosperma_album	(Burretiokentia_grandiflora	Veitchia_spiralis))	Kentiopsis_piersoniorum)	(Dypsis_decaryi	Hydriastele_microspadix)))	(Prestoea_acuminata	(Oenocarpus_minor	Oenocarpus_bataua)))	(Geonoma_undata	(Manicaria_saccifera	(Leopoldinia_pulchra	Pelagodoxa_henryana))))	(((((Chamaedorea_seifrizii	Bactris_major)	Attalea_speciosa)	(Elaeis_oleifera	Elaeis_guineensis))	(Reinhardtia_simplex	(Reinhardtia_paiewonskiana	(Reinhardtia_gracilis	Reinhardtia_latisecta))))	(Orania_palindan	(Sclerosperma_profizianum	Podococcus_barteri))))))	Kingia_australis);
((Oenocarpus_minor	(Oenocarpus_bataua	(((((Pelagodoxa_henryana	Geonoma_undata)	Manicaria_saccifera)	(Leopoldinia_pulchra	(((Reinhardtia_simplex	(Reinhardtia_paiewonskiana	(Reinhardtia_gracilis	Reinhardtia_latisecta)))	((Serenoa_repens	(Sabal_domingensis	Phoenix_dactylifera))	(((Nypa_fruticans	Pseudophoenix_vinifera)	Iriartea_deltoidea)	(((Chamaedorea_seifrizii	Bactris_major)	Attalea_speciosa)	(Elaeis_oleifera	Elaeis_guineensis)))))	(Roystonea_regia	(Orania_palindan	((Calamus_caryotoides	Sclerosperma_profizianum)	Podococcus_barteri))))))	((Hydriastele_microspadix	Dypsis_decaryi)	((Heterospathe_cagayanensis	((Burretiokentia_grandiflora	Veitchia_spiralis)	Dictyosperma_album))	Kentiopsis_piersoniorum)))	Prestoea_acuminata)))	Kingia_australis);
((Roystonea_regia	((((Phoenix_dactylifera	Sabal_domingensis)	Serenoa_repens)	((Nypa_fruticans	(Calamus_caryotoides	Pseudophoenix_vinifera))	Iriartea_deltoidea))	(((((Heterospathe_cagayanensis	(Hydriastele_microspadix	Dypsis_decaryi))	(((Burretiokentia_grandiflora	Veitchia_spiralis)	Dictyosperma_album)	Kentiopsis_piersoniorum))	(Prestoea_acuminata	(Oenocarpus_minor	Oenocarpus_bataua)))	((((Reinhardtia_gracilis	Reinhardtia_simplex)	(Reinhardtia_paiewonskiana	Reinhardtia_latisecta))	(Leopoldinia_pulchra	(((Chamaedorea_seifrizii	Bactris_major)	Attalea_speciosa)	(Elaeis_oleifera	Elaeis_guineensis))))	(Pelagodoxa_henryana	(Geonoma_undata	Manicaria_saccifera))))	(Orania_palindan	(Sclerosperma_profizianum	Podococcus_barteri)))))	Kingia_australis);
((Roystonea_regia	(((Leopoldinia_pulchra	Manicaria_saccifera)	(Pelagodoxa_henryana	Geonoma_undata))	((((Heterospathe_cagayanensis	(Hydriastele_microspadix	Dypsis_decaryi))	((Veitchia_spiralis	(Dictyosperma_album	Burretiokentia_grandiflora))	Kentiopsis_piersoniorum))	(Prestoea_acuminata	(Oenocarpus_minor	Oenocarpus_bataua)))	((Orania_palindan	(Sclerosperma_profizianum	Podococcus_barteri))	((((Phoenix_dactylifera	Sabal_domingensis)	Serenoa_repens)	((Nypa_fruticans	(Calamus_caryotoides	Pseudophoenix_vinifera))	Iriartea_deltoidea))	(((Reinhardtia_gracilis	Reinhardtia_simplex)	(Reinhardtia_paiewonskiana	Reinhardtia_latisecta))	(((Chamaedorea_seifrizii	Bactris_major)	Attalea_speciosa)	(Elaeis_oleifera	Elaeis_guineensis))))))))	Kingia_australis);
((Roystonea_regia	((Sclerosperma_profizianum	Podococcus_barteri)	((((((Phoenix_dactylifera	Sabal_domingensis)	Serenoa_repens)	(Chamaedorea_seifrizii	((Pseudophoenix_vinifera	(Nypa_fruticans	Calamus_caryotoides))	Iriartea_deltoidea)))	((Reinhardtia_simplex	(Reinhardtia_paiewonskiana	(Reinhardtia_gracilis	Reinhardtia_latisecta)))	(((Elaeis_oleifera	Elaeis_guineensis)	(Leopoldinia_pulchra	Attalea_speciosa))	Bactris_major)))	((Manicaria_saccifera	(Pelagodoxa_henryana	Geonoma_undata))	(((Heterospathe_cagayanensis	(Hydriastele_microspadix	Dypsis_decaryi))	((Veitchia_spiralis	(Dictyosperma_album	Burretiokentia_grandiflora))	Kentiopsis_piersoniorum))	(Prestoea_acuminata	(Oenocarpus_minor	Oenocarpus_bataua)))))	Orania_palindan)))	Kingia_australis);
((Roystonea_regia	((Sclerosperma_profizianum	Podococcus_barteri)	((((Geonoma_undata	((Leopoldinia_pulchra	Manicaria_saccifera)	Pelagodoxa_henryana))	(((Heterospathe_cagayanensis	(Hydriastele_microspadix	Dypsis_decaryi))	((Veitchia_spiralis	(Dictyosperma_album	Burretiokentia_grandiflora))	Kentiopsis_piersoniorum))	(Prestoea_acuminata	(Oenocarpus_minor	Oenocarpus_bataua))))	((((Phoenix_dactylifera	Sabal_domingensis)	Serenoa_repens)	((Pseudophoenix_vinifera	(Nypa_fruticans	Calamus_caryotoides))	Iriartea_deltoidea))	((Reinhardtia_simplex	(Reinhardtia_paiewonskiana	(Reinhardtia_gracilis	Reinhardtia_latisecta)))	(((Elaeis_oleifera	Elaeis_guineensis)	Attalea_speciosa)	(Chamaedorea_seifrizii	Bactris_major)))))	Orania_palindan)))	Kingia_australis);
((Oenocarpus_minor	((Prestoea_acuminata	(((Heterospathe_cagayanensis	Kentiopsis_piersoniorum)	(((Dictyosperma_album	Burretiokentia_grandiflora)	Veitchia_spiralis)	(Dypsis_decaryi	Hydriastele_microspadix)))	((Roystonea_regia	(((Leopoldinia_pulchra	Manicaria_saccifera)	Pelagodoxa_henryana)	Geonoma_undata))	((((Podococcus_barteri	(Calamus_caryotoides	Sclerosperma_profizianum))	Orania_palindan)	(((Reinhardtia_simplex	Reinhardtia_gracilis)	(Reinhardtia_paiewonskiana	Reinhardtia_latisecta))	((Elaeis_oleifera	Elaeis_guineensis)	(Bactris_major	Attalea_speciosa))))	(Chamaedorea_seifrizii	(((Pseudophoenix_vinifera	Nypa_fruticans)	Iriartea_deltoidea)	(Serenoa_repens	(Sabal_domingensis	Phoenix_dactylifera))))))))	Oenocarpus_bataua))	Kingia_australis);
((Podococcus_barteri	(Sclerosperma_profizianum	(Orania_palindan	((((Reinhardtia_simplex	(Reinhardtia_paiewonskiana	(Reinhardtia_gracilis	Reinhardtia_latisecta)))	((Elaeis_oleifera	Elaeis_guineensis)	((Chamaedorea_seifrizii	Bactris_major)	Attalea_speciosa)))	((Serenoa_repens	(Sabal_domingensis	Phoenix_dactylifera))	(Calamus_caryotoides	((Pseudophoenix_vinifera	Nypa_fruticans)	Iriartea_deltoidea))))	(Roystonea_regia	((((Leopoldinia_pulchra	Geonoma_undata)	Pelagodoxa_henryana)	Manicaria_saccifera)	(((Oenocarpus_bataua	Oenocarpus_minor)	Prestoea_acuminata)	((Heterospathe_cagayanensis	(Dypsis_decaryi	Hydriastele_microspadix))	(Kentiopsis_piersoniorum	((Dictyosperma_album	Burretiokentia_grandiflora)	Veitchia_spiralis))))))))))	Kingia_australis);
((Podococcus_barteri	((Calamus_caryotoides	Sclerosperma_profizianum)	(Orania_palindan	(((((Reinhardtia_gracilis	Reinhardtia_simplex)	(Reinhardtia_paiewonskiana	Reinhardtia_latisecta))	((Elaeis_oleifera	Elaeis_guineensis)	((Chamaedorea_seifrizii	Bactris_major)	Attalea_speciosa)))	((Serenoa_repens	(Sabal_domingensis	Phoenix_dactylifera))	((Pseudophoenix_vinifera	Nypa_fruticans)	Iriartea_deltoidea)))	((((Oenocarpus_bataua	Oenocarpus_minor)	Prestoea_acuminata)	((Dypsis_decaryi	Hydriastele_microspadix)	(Kentiopsis_piersoniorum	((Heterospathe_cagayanensis	(Dictyosperma_album	Burretiokentia_grandiflora))	Veitchia_spiralis))))	(Roystonea_regia	((Manicaria_saccifera	(Pelagodoxa_henryana	Leopoldinia_pulchra))	Geonoma_undata)))))))	Kingia_australis);
((Roystonea_regia	((Podococcus_barteri	(Calamus_caryotoides	Sclerosperma_profizianum))	(Orania_palindan	(((Manicaria_saccifera	(Pelagodoxa_henryana	Geonoma_undata))	(((Oenocarpus_bataua	Oenocarpus_minor)	Prestoea_acuminata)	(Kentiopsis_piersoniorum	((Dypsis_decaryi	((Heterospathe_cagayanensis	(Dictyosperma_album	Burretiokentia_grandiflora))	Veitchia_spiralis))	Hydriastele_microspadix))))	((((Reinhardtia_gracilis	Reinhardtia_simplex)	(Reinhardtia_paiewonskiana	Reinhardtia_latisecta))	((Elaeis_oleifera	Elaeis_guineensis)	((Chamaedorea_seifrizii	Bactris_major)	Attalea_speciosa)))	((Serenoa_repens	(Sabal_domingensis	Phoenix_dactylifera))	((Pseudophoenix_vinifera	Nypa_fruticans)	(Leopoldinia_pulchra	Iriartea_deltoidea))))))))	Kingia_australis);
((Roystonea_regia	(((((Oenocarpus_bataua	Oenocarpus_minor)	Prestoea_acuminata)	((Heterospathe_cagayanensis	(Kentiopsis_piersoniorum	((Burretiokentia_grandiflora	Dictyosperma_album)	Veitchia_spiralis)))	(Hydriastele_microspadix	Dypsis_decaryi)))	((Manicaria_saccifera	(Pelagodoxa_henryana	Geonoma_undata))	((((Reinhardtia_gracilis	Reinhardtia_simplex)	(Reinhardtia_paiewonskiana	Reinhardtia_latisecta))	((Elaeis_oleifera	Elaeis_guineensis)	((Leopoldinia_pulchra	Bactris_major)	Attalea_speciosa)))	((Serenoa_repens	(Sabal_domingensis	Phoenix_dactylifera))	(Chamaedorea_seifrizii	((Pseudophoenix_vinifera	(Nypa_fruticans	Calamus_caryotoides))	Iriartea_deltoidea))))))	((Podococcus_barteri	Sclerosperma_profizianum)	Orania_palindan)))	Kingia_australis);
((Roystonea_regia	((((((Reinhardtia_gracilis	Reinhardtia_simplex)	(Reinhardtia_paiewonskiana	Reinhardtia_latisecta))	((Elaeis_oleifera	Elaeis_guineensis)	((Leopoldinia_pulchra	(Chamaedorea_seifrizii	Bactris_major))	Attalea_speciosa)))	((Phoenix_dactylifera	(Serenoa_repens	Sabal_domingensis))	((Pseudophoenix_vinifera	Nypa_fruticans)	Iriartea_deltoidea)))	((((Oenocarpus_bataua	Oenocarpus_minor)	Prestoea_acuminata)	((Kentiopsis_piersoniorum	((Burretiokentia_grandiflora	Dictyosperma_album)	Veitchia_spiralis))	(Dypsis_decaryi	(Hydriastele_microspadix	Heterospathe_cagayanensis))))	((Calamus_caryotoides	Pelagodoxa_henryana)	(Geonoma_undata	Manicaria_saccifera))))	((Podococcus_barteri	Sclerosperma_profizianum)	Orania_palindan)))	Kingia_australis);
((Attalea_speciosa	(((Leopoldinia_pulchra	((((Serenoa_repens	(Sabal_domingensis	Phoenix_dactylifera))	((Pseudophoenix_vinifera	Nypa_fruticans)	Iriartea_deltoidea))	((Roystonea_regia	((((Oenocarpus_bataua	Oenocarpus_minor)	Prestoea_acuminata)	((Kentiopsis_piersoniorum	((Heterospathe_cagayanensis	(Burretiokentia_grandiflora	Dictyosperma_album))	Veitchia_spiralis))	(Dypsis_decaryi	Hydriastele_microspadix)))	(Pelagodoxa_henryana	(Geonoma_undata	Manicaria_saccifera))))	((Podococcus_barteri	(Calamus_caryotoides	Sclerosperma_profizianum))	Orania_palindan)))	(Reinhardtia_simplex	(Reinhardtia_paiewonskiana	(Reinhardtia_gracilis	Reinhardtia_latisecta)))))	(Elaeis_oleifera	Elaeis_guineensis))	(Chamaedorea_seifrizii	Bactris_major)))	Kingia_australis);
((Attalea_speciosa	((Elaeis_oleifera	Elaeis_guineensis)	((Leopoldinia_pulchra	(Chamaedorea_seifrizii	Bactris_major))	(((Podococcus_barteri	Sclerosperma_profizianum)	((((((Oenocarpus_bataua	Oenocarpus_minor)	Prestoea_acuminata)	((Kentiopsis_piersoniorum	((Heterospathe_cagayanensis	(Burretiokentia_grandiflora	Dictyosperma_album))	Veitchia_spiralis))	(Dypsis_decaryi	Hydriastele_microspadix)))	((Geonoma_undata	(Manicaria_saccifera	Pelagodoxa_henryana))	Roystonea_regia))	((Calamus_caryotoides	(Serenoa_repens	(Sabal_domingensis	Phoenix_dactylifera)))	((Pseudophoenix_vinifera	Nypa_fruticans)	Iriartea_deltoidea)))	Orania_palindan))	((Reinhardtia_gracilis	Reinhardtia_simplex)	(Reinhardtia_paiewonskiana	Reinhardtia_latisecta))))))	Kingia_australis);
(((Pseudophoenix_vinifera	Nypa_fruticans)	(Iriartea_deltoidea	((((Manicaria_saccifera	(Pelagodoxa_henryana	Geonoma_undata))	((((Oenocarpus_bataua	Oenocarpus_minor)	Prestoea_acuminata)	(Kentiopsis_piersoniorum	((Hydriastele_microspadix	Dypsis_decaryi)	((Dictyosperma_album	(Heterospathe_cagayanensis	Burretiokentia_grandiflora))	Veitchia_spiralis))))	(Orania_palindan	((Podococcus_barteri	Sclerosperma_profizianum)	Roystonea_regia))))	((Reinhardtia_simplex	((Reinhardtia_gracilis	Reinhardtia_paiewonskiana)	Reinhardtia_latisecta))	(Leopoldinia_pulchra	((Elaeis_oleifera	Elaeis_guineensis)	(Attalea_speciosa	(Chamaedorea_seifrizii	Bactris_major))))))	(Calamus_caryotoides	(Phoenix_dactylifera	(Serenoa_repens	Sabal_domingensis))))))	Kingia_australis);
((Oenocarpus_minor	((Prestoea_acuminata	((((((Veitchia_spiralis	Kentiopsis_piersoniorum)	Burretiokentia_grandiflora)	Heterospathe_cagayanensis)	(Hydriastele_microspadix	Dypsis_decaryi))	Dictyosperma_album)	((Roystonea_regia	(((((Reinhardtia_simplex	Reinhardtia_gracilis)	(Reinhardtia_paiewonskiana	Reinhardtia_latisecta))	((Elaeis_oleifera	Elaeis_guineensis)	((Leopoldinia_pulchra	Attalea_speciosa)	Bactris_major)))	((Serenoa_repens	(Sabal_domingensis	Phoenix_dactylifera))	(Chamaedorea_seifrizii	((Pseudophoenix_vinifera	(Calamus_caryotoides	Nypa_fruticans))	Iriartea_deltoidea))))	(Sclerosperma_profizianum	(Podococcus_barteri	Orania_palindan))))	(Geonoma_undata	(Manicaria_saccifera	Pelagodoxa_henryana)))))	Oenocarpus_bataua))	Kingia_australis);
((Roystonea_regia	((((((Reinhardtia_latisecta	Reinhardtia_paiewonskiana)	(Reinhardtia_gracilis	Reinhardtia_simplex))	((Elaeis_guineensis	Elaeis_oleifera)	(Attalea_speciosa	Bactris_major)))	((Chamaedorea_seifrizii	(Iriartea_deltoidea	(Pseudophoenix_vinifera	Nypa_fruticans)))	(Sabal_domingensis	(Phoenix_dactylifera	Serenoa_repens))))	((Podococcus_barteri	Sclerosperma_profizianum)	Orania_palindan))	(((Prestoea_acuminata	(Calamus_caryotoides	(Oenocarpus_minor	Oenocarpus_bataua)))	(((Heterospathe_cagayanensis	(Dictyosperma_album	Burretiokentia_grandiflora))	Veitchia_spiralis)	((Hydriastele_microspadix	Dypsis_decaryi)	Kentiopsis_piersoniorum)))	(((Geonoma_undata	Leopoldinia_pulchra)	Manicaria_saccifera)	Pelagodoxa_henryana))))	Kingia_australis);
((Roystonea_regia	(((Podococcus_barteri	Sclerosperma_profizianum)	Orania_palindan)	((((Prestoea_acuminata	(Oenocarpus_minor	Oenocarpus_bataua))	((Hydriastele_microspadix	Dypsis_decaryi)	(Kentiopsis_piersoniorum	((Heterospathe_cagayanensis	(Dictyosperma_album	Burretiokentia_grandiflora))	Veitchia_spiralis))))	((Manicaria_saccifera	Pelagodoxa_henryana)	Geonoma_undata))	((((Reinhardtia_latisecta	Reinhardtia_paiewonskiana)	(Reinhardtia_gracilis	Reinhardtia_simplex))	(Leopoldinia_pulchra	((Elaeis_guineensis	Elaeis_oleifera)	(Attalea_speciosa	Bactris_major))))	((Calamus_caryotoides	(Chamaedorea_seifrizii	(Iriartea_deltoidea	(Pseudophoenix_vinifera	Nypa_fruticans))))	(Serenoa_repens	(Sabal_domingensis	Phoenix_dactylifera)))))))	Kingia_australis);
((Oenocarpus_minor	(Oenocarpus_bataua	(((((Hydriastele_microspadix	Dypsis_decaryi)	(Dictyosperma_album	((Veitchia_spiralis	Burretiokentia_grandiflora)	Kentiopsis_piersoniorum)))	Heterospathe_cagayanensis)	(((Manicaria_saccifera	Pelagodoxa_henryana)	(Leopoldinia_pulchra	Geonoma_undata))	(Roystonea_regia	((((Reinhardtia_latisecta	Reinhardtia_paiewonskiana)	(Reinhardtia_gracilis	Reinhardtia_simplex))	(((Elaeis_guineensis	Elaeis_oleifera)	(Attalea_speciosa	Bactris_major))	((Chamaedorea_seifrizii	(Iriartea_deltoidea	(Calamus_caryotoides	Pseudophoenix_vinifera)))	(Nypa_fruticans	(Sabal_domingensis	(Phoenix_dactylifera	Serenoa_repens))))))	((Podococcus_barteri	Sclerosperma_profizianum)	Orania_palindan)))))	Prestoea_acuminata)))	Kingia_australis);
(((((((Prestoea_acuminata	(Oenocarpus_minor	Oenocarpus_bataua))	(((Veitchia_spiralis	Kentiopsis_piersoniorum)	((Heterospathe_cagayanensis	Dypsis_decaryi)	(Burretiokentia_grandiflora	Dictyosperma_album)))	Hydriastele_microspadix))	(((Manicaria_saccifera	Pelagodoxa_henryana)	(Leopoldinia_pulchra	(Calamus_caryotoides	Geonoma_undata)))	Roystonea_regia))	((((Reinhardtia_latisecta	Reinhardtia_paiewonskiana)	(Reinhardtia_gracilis	Reinhardtia_simplex))	((Attalea_speciosa	(Chamaedorea_seifrizii	Bactris_major))	(Elaeis_guineensis	Elaeis_oleifera)))	((Podococcus_barteri	Sclerosperma_profizianum)	Orania_palindan)))	(Phoenix_dactylifera	(Serenoa_repens	Sabal_domingensis)))	((Nypa_fruticans	Pseudophoenix_vinifera)	Iriartea_deltoidea))	Kingia_australis);
((Roystonea_regia	((((Manicaria_saccifera	(Pelagodoxa_henryana	(Leopoldinia_pulchra	Geonoma_undata)))	((((Reinhardtia_latisecta	Reinhardtia_paiewonskiana)	(Reinhardtia_gracilis	Reinhardtia_simplex))	(((Phoenix_dactylifera	(Serenoa_repens	Sabal_domingensis))	(Chamaedorea_seifrizii	((Nypa_fruticans	(Calamus_caryotoides	Pseudophoenix_vinifera))	Iriartea_deltoidea)))	((Attalea_speciosa	Bactris_major)	(Elaeis_guineensis	Elaeis_oleifera))))	((Prestoea_acuminata	(Oenocarpus_minor	Oenocarpus_bataua))	(((Veitchia_spiralis	Kentiopsis_piersoniorum)	(Burretiokentia_grandiflora	Dictyosperma_album))	((Heterospathe_cagayanensis	Dypsis_decaryi)	Hydriastele_microspadix)))))	Orania_palindan)	(Podococcus_barteri	Sclerosperma_profizianum)))	Kingia_australis);
((Podococcus_barteri	(Sclerosperma_profizianum	(Roystonea_regia	((((Prestoea_acuminata	(Oenocarpus_minor	Oenocarpus_bataua))	(((Veitchia_spiralis	(Dictyosperma_album	Burretiokentia_grandiflora))	Kentiopsis_piersoniorum)	(Heterospathe_cagayanensis	(Hydriastele_microspadix	Dypsis_decaryi))))	((Manicaria_saccifera	(Pelagodoxa_henryana	(Leopoldinia_pulchra	Geonoma_undata)))	((((Phoenix_dactylifera	Sabal_domingensis)	(Serenoa_repens	Calamus_caryotoides))	(Chamaedorea_seifrizii	((Nypa_fruticans	Pseudophoenix_vinifera)	Iriartea_deltoidea)))	(((Reinhardtia_latisecta	Reinhardtia_paiewonskiana)	(Reinhardtia_gracilis	Reinhardtia_simplex))	((Attalea_speciosa	Bactris_major)	(Elaeis_guineensis	Elaeis_oleifera))))))	Orania_palindan))))	Kingia_australis);
((Podococcus_barteri	(Sclerosperma_profizianum	(Roystonea_regia	((((((Sabal_domingensis	(Serenoa_repens	Phoenix_dactylifera))	(Calamus_caryotoides	Nypa_fruticans))	(Pseudophoenix_vinifera	Iriartea_deltoidea))	(((Reinhardtia_latisecta	Reinhardtia_paiewonskiana)	(Reinhardtia_gracilis	Reinhardtia_simplex))	((Attalea_speciosa	(Chamaedorea_seifrizii	Bactris_major))	(Elaeis_guineensis	Elaeis_oleifera))))	(((Prestoea_acuminata	(Oenocarpus_minor	Oenocarpus_bataua))	(((Veitchia_spiralis	(Dictyosperma_album	Burretiokentia_grandiflora))	Kentiopsis_piersoniorum)	(Heterospathe_cagayanensis	(Hydriastele_microspadix	Dypsis_decaryi))))	((Leopoldinia_pulchra	Manicaria_saccifera)	(Pelagodoxa_henryana	Geonoma_undata))))	Orania_palindan))))	Kingia_australis);
((Attalea_speciosa	((Chamaedorea_seifrizii	Bactris_major)	((Elaeis_guineensis	Elaeis_oleifera)	((((((Prestoea_acuminata	(Oenocarpus_minor	Oenocarpus_bataua))	((Heterospathe_cagayanensis	Kentiopsis_piersoniorum)	((Hydriastele_microspadix	Dypsis_decaryi)	(Veitchia_spiralis	(Dictyosperma_album	Burretiokentia_grandiflora)))))	(Manicaria_saccifera	(Pelagodoxa_henryana	(Leopoldinia_pulchra	Geonoma_undata))))	(Roystonea_regia	(Orania_palindan	(Podococcus_barteri	Sclerosperma_profizianum))))	((Sabal_domingensis	(Serenoa_repens	Phoenix_dactylifera))	((Nypa_fruticans	(Calamus_caryotoides	Pseudophoenix_vinifera))	Iriartea_deltoidea)))	(((Reinhardtia_gracilis	Reinhardtia_latisecta)	Reinhardtia_paiewonskiana)	Reinhardtia_simplex)))))	Kingia_australis);
((Roystonea_regia	((Podococcus_barteri	Sclerosperma_profizianum)	((Orania_palindan	(((Sabal_domingensis	(Serenoa_repens	Phoenix_dactylifera))	(Chamaedorea_seifrizii	((Pseudophoenix_vinifera	(Nypa_fruticans	Calamus_caryotoides))	Iriartea_deltoidea)))	(((Prestoea_acuminata	(Oenocarpus_minor	Oenocarpus_bataua))	((Heterospathe_cagayanensis	Kentiopsis_piersoniorum)	((Hydriastele_microspadix	Dypsis_decaryi)	(Veitchia_spiralis	(Dictyosperma_album	Burretiokentia_grandiflora)))))	(Manicaria_saccifera	(Pelagodoxa_henryana	Geonoma_undata)))))	(((Reinhardtia_latisecta	Reinhardtia_paiewonskiana)	(Reinhardtia_gracilis	Reinhardtia_simplex))	(Leopoldinia_pulchra	((Attalea_speciosa	Bactris_major)	(Elaeis_guineensis	Elaeis_oleifera)))))))	Kingia_australis);
((Roystonea_regia	(((((Leopoldinia_pulchra	Manicaria_saccifera)	(Pelagodoxa_henryana	Geonoma_undata))	((Prestoea_acuminata	(Oenocarpus_minor	Oenocarpus_bataua))	((Heterospathe_cagayanensis	(Hydriastele_microspadix	Dypsis_decaryi))	((Burretiokentia_grandiflora	(Veitchia_spiralis	Dictyosperma_album))	Kentiopsis_piersoniorum))))	((((Reinhardtia_latisecta	Reinhardtia_paiewonskiana)	(Reinhardtia_gracilis	Reinhardtia_simplex))	((Attalea_speciosa	Bactris_major)	(Elaeis_guineensis	Elaeis_oleifera)))	((Sabal_domingensis	(Serenoa_repens	Phoenix_dactylifera))	(Chamaedorea_seifrizii	(((Pseudophoenix_vinifera	Nypa_fruticans)	Iriartea_deltoidea)	Calamus_caryotoides)))))	(Orania_palindan	(Podococcus_barteri	Sclerosperma_profizianum))))	Kingia_australis);
((Roystonea_regia	(((((Calamus_caryotoides	Pelagodoxa_henryana)	(Manicaria_saccifera	Leopoldinia_pulchra))	Geonoma_undata)	(((Heterospathe_cagayanensis	((Veitchia_spiralis	(Dictyosperma_album	Burretiokentia_grandiflora))	Kentiopsis_piersoniorum))	(Dypsis_decaryi	Hydriastele_microspadix))	(Prestoea_acuminata	(Oenocarpus_bataua	Oenocarpus_minor))))	(((((Reinhardtia_gracilis	Reinhardtia_simplex)	(Reinhardtia_paiewonskiana	Reinhardtia_latisecta))	((Elaeis_oleifera	Elaeis_guineensis)	(Attalea_speciosa	Bactris_major)))	((Chamaedorea_seifrizii	((Nypa_fruticans	Pseudophoenix_vinifera)	Iriartea_deltoidea))	(Sabal_domingensis	(Serenoa_repens	Phoenix_dactylifera))))	((Podococcus_barteri	Sclerosperma_profizianum)	Orania_palindan))))	Kingia_australis);
((Roystonea_regia	((Podococcus_barteri	Sclerosperma_profizianum)	(Orania_palindan	((((Geonoma_undata	Pelagodoxa_henryana)	(Leopoldinia_pulchra	Manicaria_saccifera))	((Calamus_caryotoides	((Heterospathe_cagayanensis	(Veitchia_spiralis	Kentiopsis_piersoniorum))	(Dypsis_decaryi	((Burretiokentia_grandiflora	Dictyosperma_album)	Hydriastele_microspadix))))	(Prestoea_acuminata	(Oenocarpus_bataua	Oenocarpus_minor))))	((((Reinhardtia_gracilis	Reinhardtia_simplex)	(Reinhardtia_paiewonskiana	Reinhardtia_latisecta))	((Elaeis_oleifera	Elaeis_guineensis)	(Attalea_speciosa	Bactris_major)))	((Chamaedorea_seifrizii	((Nypa_fruticans	Pseudophoenix_vinifera)	Iriartea_deltoidea))	(Serenoa_repens	(Phoenix_dactylifera	Sabal_domingensis))))))))	Kingia_australis);
((Podococcus_barteri	(Sclerosperma_profizianum	((Orania_palindan	((((Geonoma_undata	Pelagodoxa_henryana)	Manicaria_saccifera)	((((Dypsis_decaryi	(Heterospathe_cagayanensis	((Burretiokentia_grandiflora	Veitchia_spiralis)	Kentiopsis_piersoniorum)))	Hydriastele_microspadix)	Dictyosperma_album)	(Prestoea_acuminata	(Oenocarpus_bataua	Oenocarpus_minor))))	((((Reinhardtia_gracilis	Reinhardtia_simplex)	(Reinhardtia_paiewonskiana	Reinhardtia_latisecta))	(Leopoldinia_pulchra	((Elaeis_oleifera	Elaeis_guineensis)	(Attalea_speciosa	Bactris_major))))	((Chamaedorea_seifrizii	(Iriartea_deltoidea	(Pseudophoenix_vinifera	(Calamus_caryotoides	Nypa_fruticans))))	(Serenoa_repens	(Phoenix_dactylifera	Sabal_domingensis))))))	Roystonea_regia)))	Kingia_australis);
((Podococcus_barteri	(Sclerosperma_profizianum	(Orania_palindan	(Roystonea_regia	((((Dictyosperma_album	(Hydriastele_microspadix	Dypsis_decaryi))	(Heterospathe_cagayanensis	((Burretiokentia_grandiflora	Veitchia_spiralis)	Kentiopsis_piersoniorum)))	(Prestoea_acuminata	(Oenocarpus_bataua	Oenocarpus_minor)))	((((Reinhardtia_simplex	(Reinhardtia_paiewonskiana	(Reinhardtia_gracilis	Reinhardtia_latisecta)))	((Elaeis_oleifera	Elaeis_guineensis)	(Attalea_speciosa	Bactris_major)))	((Chamaedorea_seifrizii	(Iriartea_deltoidea	(Nypa_fruticans	(Pseudophoenix_vinifera	Calamus_caryotoides))))	(Serenoa_repens	(Phoenix_dactylifera	Sabal_domingensis))))	(((Leopoldinia_pulchra	Geonoma_undata)	Pelagodoxa_henryana)	Manicaria_saccifera)))))))	Kingia_australis);
(((Iriartea_deltoidea	((Serenoa_repens	(Phoenix_dactylifera	Sabal_domingensis))	((((((Leopoldinia_pulchra	Geonoma_undata)	(Calamus_caryotoides	Pelagodoxa_henryana))	Manicaria_saccifera)	((((Podococcus_barteri	Sclerosperma_profizianum)	Orania_palindan)	Roystonea_regia)	(((Hydriastele_microspadix	Dypsis_decaryi)	(Heterospathe_cagayanensis	(((Veitchia_spiralis	Burretiokentia_grandiflora)	Dictyosperma_album)	Kentiopsis_piersoniorum)))	(Prestoea_acuminata	(Oenocarpus_bataua	Oenocarpus_minor)))))	((Reinhardtia_gracilis	Reinhardtia_simplex)	(Reinhardtia_paiewonskiana	Reinhardtia_latisecta)))	((Elaeis_oleifera	Elaeis_guineensis)	(Attalea_speciosa	Bactris_major)))))	((Nypa_fruticans	Chamaedorea_seifrizii)	Pseudophoenix_vinifera))	Kingia_australis);
((Roystonea_regia	((((((Hydriastele_microspadix	(Heterospathe_cagayanensis	Dypsis_decaryi))	((Veitchia_spiralis	(Burretiokentia_grandiflora	Dictyosperma_album))	Kentiopsis_piersoniorum))	(Prestoea_acuminata	(Oenocarpus_bataua	Oenocarpus_minor)))	((Manicaria_saccifera	Leopoldinia_pulchra)	(Geonoma_undata	Pelagodoxa_henryana)))	((((Reinhardtia_gracilis	Reinhardtia_simplex)	(Reinhardtia_paiewonskiana	Reinhardtia_latisecta))	((Elaeis_oleifera	Elaeis_guineensis)	(Attalea_speciosa	Bactris_major)))	(((((Calamus_caryotoides	Nypa_fruticans)	Chamaedorea_seifrizii)	Pseudophoenix_vinifera)	Iriartea_deltoidea)	(Serenoa_repens	(Phoenix_dactylifera	Sabal_domingensis)))))	((Podococcus_barteri	Sclerosperma_profizianum)	Orania_palindan)))	Kingia_australis);
((Attalea_speciosa	(Bactris_major	(((((Serenoa_repens	(Phoenix_dactylifera	Sabal_domingensis))	(Chamaedorea_seifrizii	((Nypa_fruticans	Pseudophoenix_vinifera)	Iriartea_deltoidea)))	((Orania_palindan	(Roystonea_regia	(Podococcus_barteri	Sclerosperma_profizianum)))	(((((Hydriastele_microspadix	Dypsis_decaryi)	((Veitchia_spiralis	(Burretiokentia_grandiflora	Dictyosperma_album))	Kentiopsis_piersoniorum))	Heterospathe_cagayanensis)	(Prestoea_acuminata	((Calamus_caryotoides	Oenocarpus_bataua)	Oenocarpus_minor)))	(Geonoma_undata	(Pelagodoxa_henryana	(Manicaria_saccifera	Leopoldinia_pulchra))))))	(Reinhardtia_simplex	(Reinhardtia_paiewonskiana	(Reinhardtia_gracilis	Reinhardtia_latisecta))))	(Elaeis_oleifera	Elaeis_guineensis))))	Kingia_australis);
((Oenocarpus_minor	(((((Geonoma_undata	(Pelagodoxa_henryana	(Manicaria_saccifera	Leopoldinia_pulchra)))	(((((Reinhardtia_gracilis	Reinhardtia_simplex)	(Reinhardtia_paiewonskiana	Reinhardtia_latisecta))	((Elaeis_oleifera	Elaeis_guineensis)	(Attalea_speciosa	(Chamaedorea_seifrizii	Bactris_major))))	((((Phoenix_dactylifera	Sabal_domingensis)	Serenoa_repens)	(Calamus_caryotoides	Nypa_fruticans))	(Pseudophoenix_vinifera	Iriartea_deltoidea)))	(Orania_palindan	(Podococcus_barteri	(Sclerosperma_profizianum	Roystonea_regia)))))	(((Hydriastele_microspadix	Dypsis_decaryi)	((Veitchia_spiralis	(Burretiokentia_grandiflora	Dictyosperma_album))	Kentiopsis_piersoniorum))	Heterospathe_cagayanensis))	Prestoea_acuminata)	Oenocarpus_bataua))	Kingia_australis);
((((Nypa_fruticans	Pseudophoenix_vinifera)	Iriartea_deltoidea)	((((Orania_palindan	(Podococcus_barteri	Sclerosperma_profizianum))	((((((Hydriastele_microspadix	Heterospathe_cagayanensis)	Dypsis_decaryi)	(Veitchia_spiralis	(Burretiokentia_grandiflora	Dictyosperma_album)))	Kentiopsis_piersoniorum)	(Prestoea_acuminata	(Oenocarpus_bataua	Oenocarpus_minor)))	(Roystonea_regia	((Manicaria_saccifera	Geonoma_undata)	(Calamus_caryotoides	Pelagodoxa_henryana)))))	(((Reinhardtia_gracilis	Reinhardtia_simplex)	(Reinhardtia_paiewonskiana	Reinhardtia_latisecta))	(Leopoldinia_pulchra	((Elaeis_oleifera	Elaeis_guineensis)	(Attalea_speciosa	(Chamaedorea_seifrizii	Bactris_major))))))	((Phoenix_dactylifera	Sabal_domingensis)	Serenoa_repens)))	Kingia_australis);
((Roystonea_regia	((((Orania_palindan	(Podococcus_barteri	Sclerosperma_profizianum))	((Pelagodoxa_henryana	Geonoma_undata)	Manicaria_saccifera))	(((((Hydriastele_microspadix	Heterospathe_cagayanensis)	Dypsis_decaryi)	(Veitchia_spiralis	(Burretiokentia_grandiflora	Dictyosperma_album)))	Kentiopsis_piersoniorum)	(Prestoea_acuminata	(Oenocarpus_bataua	Oenocarpus_minor))))	((((Reinhardtia_gracilis	Reinhardtia_simplex)	(Reinhardtia_paiewonskiana	Reinhardtia_latisecta))	(Leopoldinia_pulchra	((Elaeis_oleifera	Elaeis_guineensis)	(Attalea_speciosa	Bactris_major))))	((Calamus_caryotoides	(Phoenix_dactylifera	(Sabal_domingensis	Serenoa_repens)))	(((Nypa_fruticans	Pseudophoenix_vinifera)	Iriartea_deltoidea)	Chamaedorea_seifrizii)))))	Kingia_australis);
((Nypa_fruticans	((Iriartea_deltoidea	((Sabal_domingensis	(Phoenix_dactylifera	Serenoa_repens))	(((((Podococcus_barteri	Sclerosperma_profizianum)	Orania_palindan)	Roystonea_regia)	((Manicaria_saccifera	(Pelagodoxa_henryana	Geonoma_undata))	(Leopoldinia_pulchra	((((Veitchia_spiralis	Kentiopsis_piersoniorum)	Heterospathe_cagayanensis)	((Burretiokentia_grandiflora	Dictyosperma_album)	(Dypsis_decaryi	Hydriastele_microspadix)))	(Prestoea_acuminata	(Oenocarpus_bataua	Oenocarpus_minor))))))	(((Reinhardtia_paiewonskiana	(Reinhardtia_gracilis	Reinhardtia_latisecta))	Reinhardtia_simplex)	((Attalea_speciosa	(Chamaedorea_seifrizii	Bactris_major))	(Elaeis_oleifera	Elaeis_guineensis))))))	(Calamus_caryotoides	Pseudophoenix_vinifera)))	Kingia_australis);
((Roystonea_regia	((Manicaria_saccifera	(Pelagodoxa_henryana	Geonoma_undata))	(((((Burretiokentia_grandiflora	Veitchia_spiralis)	Kentiopsis_piersoniorum)	(Dictyosperma_album	(Hydriastele_microspadix	(Heterospathe_cagayanensis	Dypsis_decaryi))))	(Prestoea_acuminata	(Oenocarpus_bataua	Oenocarpus_minor)))	(((((Reinhardtia_paiewonskiana	(Reinhardtia_gracilis	Reinhardtia_latisecta))	Reinhardtia_simplex)	(Leopoldinia_pulchra	((Attalea_speciosa	Bactris_major)	(Elaeis_oleifera	Elaeis_guineensis))))	((Chamaedorea_seifrizii	((Pseudophoenix_vinifera	(Calamus_caryotoides	Nypa_fruticans))	Iriartea_deltoidea))	(Sabal_domingensis	(Phoenix_dactylifera	Serenoa_repens))))	((Podococcus_barteri	Sclerosperma_profizianum)	Orania_palindan)))))	Kingia_australis);
((Roystonea_regia	((Geonoma_undata	((Leopoldinia_pulchra	Manicaria_saccifera)	Pelagodoxa_henryana))	((((((Dictyosperma_album	(Veitchia_spiralis	Burretiokentia_grandiflora))	Hydriastele_microspadix)	Dypsis_decaryi)	(Heterospathe_cagayanensis	Kentiopsis_piersoniorum))	(Prestoea_acuminata	(Oenocarpus_bataua	Oenocarpus_minor)))	(((((Reinhardtia_paiewonskiana	(Reinhardtia_gracilis	Reinhardtia_latisecta))	Reinhardtia_simplex)	((Attalea_speciosa	(Chamaedorea_seifrizii	Bactris_major))	(Elaeis_oleifera	Elaeis_guineensis)))	(((Pseudophoenix_vinifera	Nypa_fruticans)	Iriartea_deltoidea)	(Phoenix_dactylifera	(Serenoa_repens	Sabal_domingensis))))	((Podococcus_barteri	(Calamus_caryotoides	Sclerosperma_profizianum))	Orania_palindan)))))	Kingia_australis);
((Roystonea_regia	(Sclerosperma_profizianum	((Orania_palindan	(((((Reinhardtia_paiewonskiana	Reinhardtia_latisecta)	(Reinhardtia_gracilis	Reinhardtia_simplex))	((Attalea_speciosa	Bactris_major)	(Elaeis_oleifera	Elaeis_guineensis)))	((Chamaedorea_seifrizii	(Pseudophoenix_vinifera	Iriartea_deltoidea))	((Calamus_caryotoides	Nypa_fruticans)	(Sabal_domingensis	(Phoenix_dactylifera	Serenoa_repens)))))	((((((Dictyosperma_album	Burretiokentia_grandiflora)	Dypsis_decaryi)	Heterospathe_cagayanensis)	((Veitchia_spiralis	Kentiopsis_piersoniorum)	Hydriastele_microspadix))	(Prestoea_acuminata	(Oenocarpus_bataua	Oenocarpus_minor)))	(Geonoma_undata	((Leopoldinia_pulchra	Manicaria_saccifera)	Pelagodoxa_henryana)))))	Podococcus_barteri)))	Kingia_australis);
((Roystonea_regia	(((((Veitchia_spiralis	Kentiopsis_piersoniorum)	((Dypsis_decaryi	Hydriastele_microspadix)	((Dictyosperma_album	Burretiokentia_grandiflora)	Heterospathe_cagayanensis)))	(Prestoea_acuminata	(Oenocarpus_bataua	Oenocarpus_minor)))	(Geonoma_undata	((Leopoldinia_pulchra	Manicaria_saccifera)	(Calamus_caryotoides	Pelagodoxa_henryana))))	(((Podococcus_barteri	Sclerosperma_profizianum)	Orania_palindan)	((((Reinhardtia_paiewonskiana	Reinhardtia_latisecta)	(Reinhardtia_gracilis	Reinhardtia_simplex))	((Attalea_speciosa	(Chamaedorea_seifrizii	Bactris_major))	(Elaeis_oleifera	Elaeis_guineensis)))	(((Nypa_fruticans	Pseudophoenix_vinifera)	Iriartea_deltoidea)	(Sabal_domingensis	(Phoenix_dactylifera	Serenoa_repens)))))))	Kingia_australis);
((Podococcus_barteri	((((((Reinhardtia_paiewonskiana	Reinhardtia_latisecta)	(Reinhardtia_gracilis	Reinhardtia_simplex))	((Elaeis_oleifera	Elaeis_guineensis)	((Leopoldinia_pulchra	Attalea_speciosa)	Bactris_major)))	((Chamaedorea_seifrizii	((Nypa_fruticans	Pseudophoenix_vinifera)	Iriartea_deltoidea))	(Calamus_caryotoides	(Phoenix_dactylifera	(Serenoa_repens	Sabal_domingensis)))))	(((((Dypsis_decaryi	Hydriastele_microspadix)	((Burretiokentia_grandiflora	(Dictyosperma_album	Veitchia_spiralis))	Kentiopsis_piersoniorum))	Heterospathe_cagayanensis)	(Prestoea_acuminata	(Oenocarpus_bataua	Oenocarpus_minor)))	(Roystonea_regia	((Geonoma_undata	Pelagodoxa_henryana)	Manicaria_saccifera))))	(Sclerosperma_profizianum	Orania_palindan)))	Kingia_australis);
((Roystonea_regia	((Podococcus_barteri	Sclerosperma_profizianum)	((((((Reinhardtia_paiewonskiana	(Reinhardtia_gracilis	Reinhardtia_latisecta))	Reinhardtia_simplex)	((Elaeis_oleifera	Elaeis_guineensis)	(Attalea_speciosa	Bactris_major)))	((Chamaedorea_seifrizii	(Pseudophoenix_vinifera	Iriartea_deltoidea))	((Sabal_domingensis	(Phoenix_dactylifera	Serenoa_repens))	(Calamus_caryotoides	Nypa_fruticans))))	((((Leopoldinia_pulchra	Geonoma_undata)	Pelagodoxa_henryana)	Manicaria_saccifera)	((((Dypsis_decaryi	Heterospathe_cagayanensis)	Hydriastele_microspadix)	((Dictyosperma_album	(Veitchia_spiralis	Burretiokentia_grandiflora))	Kentiopsis_piersoniorum))	(Prestoea_acuminata	(Oenocarpus_bataua	Oenocarpus_minor)))))	Orania_palindan)))	Kingia_australis);
((Oenocarpus_minor	((((((Orania_palindan	(Podococcus_barteri	Sclerosperma_profizianum))	((((Reinhardtia_paiewonskiana	Reinhardtia_latisecta)	(Reinhardtia_gracilis	Reinhardtia_simplex))	((Elaeis_oleifera	Elaeis_guineensis)	(Attalea_speciosa	(Leopoldinia_pulchra	(Chamaedorea_seifrizii	Bactris_major)))))	((((Calamus_caryotoides	Nypa_fruticans)	Pseudophoenix_vinifera)	Iriartea_deltoidea)	(Sabal_domingensis	(Phoenix_dactylifera	Serenoa_repens)))))	(Roystonea_regia	((Geonoma_undata	Pelagodoxa_henryana)	Manicaria_saccifera)))	((Veitchia_spiralis	(Heterospathe_cagayanensis	Kentiopsis_piersoniorum))	((Dypsis_decaryi	Hydriastele_microspadix)	(Burretiokentia_grandiflora	Dictyosperma_album))))	Prestoea_acuminata)	Oenocarpus_bataua))	Kingia_australis);
((Attalea_speciosa	(Leopoldinia_pulchra	(Bactris_major	(((((((Chamaedorea_seifrizii	(Calamus_caryotoides	Nypa_fruticans))	Pseudophoenix_vinifera)	Iriartea_deltoidea)	(Phoenix_dactylifera	(Serenoa_repens	Sabal_domingensis)))	(((Roystonea_regia	(Geonoma_undata	(Pelagodoxa_henryana	Manicaria_saccifera)))	(((Heterospathe_cagayanensis	(Dypsis_decaryi	Hydriastele_microspadix))	((Veitchia_spiralis	(Burretiokentia_grandiflora	Dictyosperma_album))	Kentiopsis_piersoniorum))	(Prestoea_acuminata	(Oenocarpus_bataua	Oenocarpus_minor))))	(Orania_palindan	(Podococcus_barteri	Sclerosperma_profizianum))))	((Reinhardtia_paiewonskiana	(Reinhardtia_gracilis	Reinhardtia_latisecta))	Reinhardtia_simplex))	(Elaeis_oleifera	Elaeis_guineensis)))))	Kingia_australis);
((Roystonea_regia	(((Orania_palindan	(Podococcus_barteri	Sclerosperma_profizianum))	((((Reinhardtia_paiewonskiana	Reinhardtia_latisecta)	(Reinhardtia_gracilis	Reinhardtia_simplex))	((Chamaedorea_seifrizii	Bactris_major)	((Elaeis_oleifera	Elaeis_guineensis)	(Attalea_speciosa	Leopoldinia_pulchra))))	((((Phoenix_dactylifera	Sabal_domingensis)	Serenoa_repens)	(Nypa_fruticans	Calamus_caryotoides))	(Pseudophoenix_vinifera	Iriartea_deltoidea))))	((Geonoma_undata	(Pelagodoxa_henryana	Manicaria_saccifera))	(((Heterospathe_cagayanensis	(Dypsis_decaryi	Hydriastele_microspadix))	((Veitchia_spiralis	(Burretiokentia_grandiflora	Dictyosperma_album))	Kentiopsis_piersoniorum))	(Prestoea_acuminata	(Oenocarpus_bataua	Oenocarpus_minor))))))	Kingia_australis);
((Attalea_speciosa	((Chamaedorea_seifrizii	Bactris_major)	((Elaeis_oleifera	Elaeis_guineensis)	(((Reinhardtia_gracilis	Reinhardtia_latisecta)	(Reinhardtia_simplex	Reinhardtia_paiewonskiana))	((((Nypa_fruticans	Pseudophoenix_vinifera)	Iriartea_deltoidea)	(Phoenix_dactylifera	(Sabal_domingensis	Serenoa_repens)))	((((Leopoldinia_pulchra	Manicaria_saccifera)	(Geonoma_undata	Pelagodoxa_henryana))	((((Heterospathe_cagayanensis	(Hydriastele_microspadix	Dypsis_decaryi))	(Kentiopsis_piersoniorum	(Veitchia_spiralis	Burretiokentia_grandiflora)))	Dictyosperma_album)	(Prestoea_acuminata	(Calamus_caryotoides	(Oenocarpus_bataua	Oenocarpus_minor)))))	((Orania_palindan	(Sclerosperma_profizianum	Podococcus_barteri))	Roystonea_regia)))))))	Kingia_australis);
((Roystonea_regia	(((Geonoma_undata	(Manicaria_saccifera	Pelagodoxa_henryana))	((Heterospathe_cagayanensis	((Hydriastele_microspadix	Dypsis_decaryi)	((Dictyosperma_album	(Veitchia_spiralis	Burretiokentia_grandiflora))	Kentiopsis_piersoniorum)))	(Prestoea_acuminata	(Oenocarpus_bataua	Oenocarpus_minor))))	(((((Elaeis_oleifera	Elaeis_guineensis)	((Leopoldinia_pulchra	Bactris_major)	Attalea_speciosa))	((Reinhardtia_simplex	Reinhardtia_gracilis)	(Reinhardtia_latisecta	Reinhardtia_paiewonskiana)))	(Chamaedorea_seifrizii	(((Nypa_fruticans	(Pseudophoenix_vinifera	Calamus_caryotoides))	Iriartea_deltoidea)	(Phoenix_dactylifera	(Sabal_domingensis	Serenoa_repens)))))	(Orania_palindan	(Sclerosperma_profizianum	Podococcus_barteri)))))	Kingia_australis);
((Roystonea_regia	(((Leopoldinia_pulchra	Manicaria_saccifera)	(Pelagodoxa_henryana	Geonoma_undata))	(((Kentiopsis_piersoniorum	((Heterospathe_cagayanensis	Hydriastele_microspadix)	(Dypsis_decaryi	(Burretiokentia_grandiflora	(Dictyosperma_album	Veitchia_spiralis)))))	(Prestoea_acuminata	(Oenocarpus_bataua	Oenocarpus_minor)))	(((Serenoa_repens	(Phoenix_dactylifera	Sabal_domingensis))	(Chamaedorea_seifrizii	(((Calamus_caryotoides	Nypa_fruticans)	Pseudophoenix_vinifera)	Iriartea_deltoidea)))	((Orania_palindan	(Sclerosperma_profizianum	Podococcus_barteri))	(((Elaeis_oleifera	Elaeis_guineensis)	(Bactris_major	Attalea_speciosa))	(Reinhardtia_simplex	((Reinhardtia_gracilis	Reinhardtia_latisecta)	Reinhardtia_paiewonskiana))))))))	Kingia_australis);
((Oenocarpus_minor	((((((Orania_palindan	((Calamus_caryotoides	Sclerosperma_profizianum)	Podococcus_barteri))	(((Leopoldinia_pulchra	((Chamaedorea_seifrizii	Bactris_major)	(Attalea_speciosa	(Elaeis_oleifera	Elaeis_guineensis))))	((Reinhardtia_latisecta	Reinhardtia_paiewonskiana)	(Reinhardtia_gracilis	Reinhardtia_simplex)))	((Serenoa_repens	(Phoenix_dactylifera	Sabal_domingensis))	((Nypa_fruticans	Pseudophoenix_vinifera)	Iriartea_deltoidea))))	(Roystonea_regia	(Manicaria_saccifera	(Pelagodoxa_henryana	Geonoma_undata))))	((Heterospathe_cagayanensis	Kentiopsis_piersoniorum)	(Hydriastele_microspadix	(Dypsis_decaryi	(Burretiokentia_grandiflora	(Dictyosperma_album	Veitchia_spiralis))))))	Prestoea_acuminata)	Oenocarpus_bataua))	Kingia_australis);
((Oenocarpus_minor	((((((Orania_palindan	(Sclerosperma_profizianum	Podococcus_barteri))	(((Elaeis_oleifera	Elaeis_guineensis)	((Chamaedorea_seifrizii	Bactris_major)	Attalea_speciosa))	(((Reinhardtia_gracilis	Reinhardtia_latisecta)	Reinhardtia_paiewonskiana)	Reinhardtia_simplex)))	((((Serenoa_repens	(Phoenix_dactylifera	Sabal_domingensis))	(((Calamus_caryotoides	Nypa_fruticans)	Pseudophoenix_vinifera)	Iriartea_deltoidea))	Roystonea_regia)	(Geonoma_undata	((Leopoldinia_pulchra	Manicaria_saccifera)	Pelagodoxa_henryana))))	(((Dypsis_decaryi	(Heterospathe_cagayanensis	Hydriastele_microspadix))	(Burretiokentia_grandiflora	(Veitchia_spiralis	Kentiopsis_piersoniorum)))	Dictyosperma_album))	Prestoea_acuminata)	Oenocarpus_bataua))	Kingia_australis);
((Roystonea_regia	((Geonoma_undata	((Leopoldinia_pulchra	Manicaria_saccifera)	(Calamus_caryotoides	Pelagodoxa_henryana)))	((((((Elaeis_oleifera	Elaeis_guineensis)	(Bactris_major	Attalea_speciosa))	(((Reinhardtia_gracilis	Reinhardtia_latisecta)	Reinhardtia_paiewonskiana)	Reinhardtia_simplex))	((Serenoa_repens	(Phoenix_dactylifera	Sabal_domingensis))	(((Chamaedorea_seifrizii	Nypa_fruticans)	Pseudophoenix_vinifera)	Iriartea_deltoidea)))	(Orania_palindan	(Sclerosperma_profizianum	Podococcus_barteri)))	(((Kentiopsis_piersoniorum	(Dypsis_decaryi	(Hydriastele_microspadix	((Burretiokentia_grandiflora	Veitchia_spiralis)	Dictyosperma_album))))	Heterospathe_cagayanensis)	(Prestoea_acuminata	(Oenocarpus_bataua	Oenocarpus_minor))))))	Kingia_australis);
(((Iriartea_deltoidea	(Pseudophoenix_vinifera	(Nypa_fruticans	Calamus_caryotoides)))	(Chamaedorea_seifrizii	((((Orania_palindan	(Sclerosperma_profizianum	Podococcus_barteri))	(((Elaeis_oleifera	Elaeis_guineensis)	(Bactris_major	(Leopoldinia_pulchra	Attalea_speciosa)))	(((Reinhardtia_gracilis	Reinhardtia_latisecta)	Reinhardtia_paiewonskiana)	Reinhardtia_simplex)))	((((Hydriastele_microspadix	(Dypsis_decaryi	Heterospathe_cagayanensis))	(Kentiopsis_piersoniorum	(Veitchia_spiralis	(Dictyosperma_album	Burretiokentia_grandiflora))))	(Prestoea_acuminata	(Oenocarpus_bataua	Oenocarpus_minor)))	(Roystonea_regia	((Manicaria_saccifera	Geonoma_undata)	Pelagodoxa_henryana))))	(Serenoa_repens	(Phoenix_dactylifera	Sabal_domingensis)))))	Kingia_australis);
((Attalea_speciosa	(((((((Reinhardtia_gracilis	Reinhardtia_latisecta)	Reinhardtia_paiewonskiana)	Reinhardtia_simplex)	(((((Orania_palindan	Podococcus_barteri)	Roystonea_regia)	Sclerosperma_profizianum)	((Manicaria_saccifera	(Geonoma_undata	(Calamus_caryotoides	Pelagodoxa_henryana)))	(((Hydriastele_microspadix	((Burretiokentia_grandiflora	(Heterospathe_cagayanensis	(Kentiopsis_piersoniorum	Veitchia_spiralis)))	Dypsis_decaryi))	Dictyosperma_album)	(Prestoea_acuminata	(Oenocarpus_bataua	Oenocarpus_minor)))))	((Serenoa_repens	(Phoenix_dactylifera	Sabal_domingensis))	((Iriartea_deltoidea	(Pseudophoenix_vinifera	Nypa_fruticans))	Chamaedorea_seifrizii))))	(Elaeis_oleifera	Elaeis_guineensis))	Bactris_major)	Leopoldinia_pulchra))	Kingia_australis);
(((Iriartea_deltoidea	(Pseudophoenix_vinifera	(Calamus_caryotoides	Nypa_fruticans)))	(Chamaedorea_seifrizii	(((((Elaeis_oleifera	Elaeis_guineensis)	(Bactris_major	Attalea_speciosa))	(((Reinhardtia_gracilis	Reinhardtia_latisecta)	Reinhardtia_paiewonskiana)	Reinhardtia_simplex))	((Orania_palindan	(Podococcus_barteri	Sclerosperma_profizianum))	((Roystonea_regia	(Pelagodoxa_henryana	((Leopoldinia_pulchra	Manicaria_saccifera)	Geonoma_undata)))	((((Heterospathe_cagayanensis	((Kentiopsis_piersoniorum	Veitchia_spiralis)	Burretiokentia_grandiflora))	(Dypsis_decaryi	Hydriastele_microspadix))	Dictyosperma_album)	(Prestoea_acuminata	(Oenocarpus_bataua	Oenocarpus_minor))))))	(Phoenix_dactylifera	(Sabal_domingensis	Serenoa_repens)))))	Kingia_australis);
((Oenocarpus_minor	(((((Leopoldinia_pulchra	((((Calamus_caryotoides	(Phoenix_dactylifera	(Sabal_domingensis	Serenoa_repens)))	((Iriartea_deltoidea	(Pseudophoenix_vinifera	Nypa_fruticans))	Chamaedorea_seifrizii))	(((Elaeis_oleifera	Elaeis_guineensis)	(Bactris_major	Attalea_speciosa))	((Reinhardtia_latisecta	Reinhardtia_paiewonskiana)	(Reinhardtia_gracilis	Reinhardtia_simplex))))	(Orania_palindan	(Podococcus_barteri	Sclerosperma_profizianum))))	(Roystonea_regia	((Pelagodoxa_henryana	Geonoma_undata)	Manicaria_saccifera)))	((Kentiopsis_piersoniorum	Veitchia_spiralis)	((Dypsis_decaryi	Hydriastele_microspadix)	(Heterospathe_cagayanensis	(Burretiokentia_grandiflora	Dictyosperma_album)))))	Prestoea_acuminata)	Oenocarpus_bataua))	Kingia_australis);
((Roystonea_regia	(((Sclerosperma_profizianum	Podococcus_barteri)	Orania_palindan)	(((((Oenocarpus_minor	Oenocarpus_bataua)	Prestoea_acuminata)	(Heterospathe_cagayanensis	((Dypsis_decaryi	Hydriastele_microspadix)	((Veitchia_spiralis	(Burretiokentia_grandiflora	Dictyosperma_album))	Kentiopsis_piersoniorum))))	(Geonoma_undata	(Manicaria_saccifera	((Calamus_caryotoides	Pelagodoxa_henryana)	Leopoldinia_pulchra))))	(((Serenoa_repens	(Sabal_domingensis	Phoenix_dactylifera))	(Chamaedorea_seifrizii	(Iriartea_deltoidea	(Nypa_fruticans	Pseudophoenix_vinifera))))	(((Elaeis_guineensis	Elaeis_oleifera)	(Attalea_speciosa	Bactris_major))	((Reinhardtia_simplex	Reinhardtia_gracilis)	(Reinhardtia_latisecta	Reinhardtia_paiewonskiana)))))))	Kingia_australis);
((Roystonea_regia	(((Pelagodoxa_henryana	Geonoma_undata)	(Manicaria_saccifera	Leopoldinia_pulchra))	(((((Serenoa_repens	(Sabal_domingensis	Phoenix_dactylifera))	(Chamaedorea_seifrizii	(Iriartea_deltoidea	(Pseudophoenix_vinifera	(Calamus_caryotoides	Nypa_fruticans)))))	(((Elaeis_guineensis	Elaeis_oleifera)	(Attalea_speciosa	Bactris_major))	((Reinhardtia_simplex	Reinhardtia_gracilis)	(Reinhardtia_latisecta	Reinhardtia_paiewonskiana))))	((Sclerosperma_profizianum	Podococcus_barteri)	Orania_palindan))	(((Oenocarpus_minor	Oenocarpus_bataua)	Prestoea_acuminata)	(Heterospathe_cagayanensis	((Dypsis_decaryi	Hydriastele_microspadix)	((Dictyosperma_album	(Veitchia_spiralis	Burretiokentia_grandiflora))	Kentiopsis_piersoniorum)))))))	Kingia_australis);
((Attalea_speciosa	(((Calamus_caryotoides	Chamaedorea_seifrizii)	Bactris_major)	(((((Reinhardtia_simplex	Reinhardtia_gracilis)	(Reinhardtia_latisecta	Reinhardtia_paiewonskiana))	(((Sclerosperma_profizianum	Podococcus_barteri)	Orania_palindan)	(((((Oenocarpus_minor	Oenocarpus_bataua)	Prestoea_acuminata)	((Dypsis_decaryi	(Heterospathe_cagayanensis	Hydriastele_microspadix))	((Burretiokentia_grandiflora	(Dictyosperma_album	Veitchia_spiralis))	Kentiopsis_piersoniorum)))	(Roystonea_regia	((Pelagodoxa_henryana	Geonoma_undata)	Manicaria_saccifera)))	((Serenoa_repens	(Sabal_domingensis	Phoenix_dactylifera))	(Iriartea_deltoidea	(Pseudophoenix_vinifera	Nypa_fruticans))))))	Leopoldinia_pulchra)	(Elaeis_guineensis	Elaeis_oleifera))))	Kingia_australis);
((Dictyosperma_album	(((Veitchia_spiralis	Burretiokentia_grandiflora)	Heterospathe_cagayanensis)	(Kentiopsis_piersoniorum	(((((((Phoenix_dactylifera	(Serenoa_repens	Sabal_domingensis))	(Iriartea_deltoidea	((Calamus_caryotoides	Pseudophoenix_vinifera)	Nypa_fruticans)))	(((Elaeis_guineensis	Elaeis_oleifera)	(Attalea_speciosa	(Chamaedorea_seifrizii	Bactris_major)))	((Reinhardtia_simplex	Reinhardtia_gracilis)	(Reinhardtia_latisecta	Reinhardtia_paiewonskiana))))	(((Sclerosperma_profizianum	Podococcus_barteri)	Orania_palindan)	Roystonea_regia))	(Geonoma_undata	((Leopoldinia_pulchra	Manicaria_saccifera)	Pelagodoxa_henryana)))	((Oenocarpus_minor	Oenocarpus_bataua)	Prestoea_acuminata))	(Dypsis_decaryi	Hydriastele_microspadix)))))	Kingia_australis);
((Podococcus_barteri	((Orania_palindan	(Roystonea_regia	(((Geonoma_undata	(Manicaria_saccifera	Pelagodoxa_henryana))	(((Oenocarpus_minor	Oenocarpus_bataua)	Prestoea_acuminata)	((Heterospathe_cagayanensis	(Dypsis_decaryi	Hydriastele_microspadix))	((Veitchia_spiralis	Kentiopsis_piersoniorum)	(Dictyosperma_album	Burretiokentia_grandiflora)))))	(((Serenoa_repens	(Sabal_domingensis	Phoenix_dactylifera))	(Iriartea_deltoidea	(Pseudophoenix_vinifera	(Calamus_caryotoides	Nypa_fruticans))))	((Leopoldinia_pulchra	((Elaeis_guineensis	Elaeis_oleifera)	(Attalea_speciosa	(Chamaedorea_seifrizii	Bactris_major))))	((Reinhardtia_simplex	Reinhardtia_gracilis)	(Reinhardtia_latisecta	Reinhardtia_paiewonskiana)))))))	Sclerosperma_profizianum))	Kingia_australis);
((Roystonea_regia	((Sclerosperma_profizianum	Podococcus_barteri)	(Orania_palindan	((((Pelagodoxa_henryana	Geonoma_undata)	(Leopoldinia_pulchra	Manicaria_saccifera))	(((Oenocarpus_minor	Oenocarpus_bataua)	Prestoea_acuminata)	(((Heterospathe_cagayanensis	(Dypsis_decaryi	Hydriastele_microspadix))	(Veitchia_spiralis	(Burretiokentia_grandiflora	Dictyosperma_album)))	Kentiopsis_piersoniorum)))	(((Calamus_caryotoides	(Phoenix_dactylifera	(Serenoa_repens	Sabal_domingensis)))	(Iriartea_deltoidea	(Chamaedorea_seifrizii	(Pseudophoenix_vinifera	Nypa_fruticans))))	(((Elaeis_guineensis	Elaeis_oleifera)	(Attalea_speciosa	Bactris_major))	((Reinhardtia_simplex	Reinhardtia_gracilis)	(Reinhardtia_latisecta	Reinhardtia_paiewonskiana))))))))	Kingia_australis);
((Roystonea_regia	(Sclerosperma_profizianum	(Podococcus_barteri	(Orania_palindan	((((Pelagodoxa_henryana	Manicaria_saccifera)	(Geonoma_undata	Leopoldinia_pulchra))	(((Oenocarpus_minor	Oenocarpus_bataua)	Prestoea_acuminata)	((Hydriastele_microspadix	(Heterospathe_cagayanensis	Dypsis_decaryi))	((Veitchia_spiralis	(Burretiokentia_grandiflora	Dictyosperma_album))	Kentiopsis_piersoniorum))))	(((Sabal_domingensis	(Phoenix_dactylifera	Serenoa_repens))	((Iriartea_deltoidea	(Pseudophoenix_vinifera	Nypa_fruticans))	(Calamus_caryotoides	Chamaedorea_seifrizii)))	(((Elaeis_guineensis	Elaeis_oleifera)	(Attalea_speciosa	Bactris_major))	((Reinhardtia_simplex	Reinhardtia_gracilis)	(Reinhardtia_latisecta	Reinhardtia_paiewonskiana)))))))))	Kingia_australis);
((Roystonea_regia	(Sclerosperma_profizianum	(Podococcus_barteri	(Orania_palindan	(((Sabal_domingensis	(Phoenix_dactylifera	Serenoa_repens))	((Iriartea_deltoidea	Pseudophoenix_vinifera)	((Calamus_caryotoides	Nypa_fruticans)	Chamaedorea_seifrizii)))	((((Elaeis_guineensis	Elaeis_oleifera)	(Attalea_speciosa	Bactris_major))	(Reinhardtia_simplex	((Reinhardtia_gracilis	Reinhardtia_latisecta)	Reinhardtia_paiewonskiana)))	((Geonoma_undata	((Pelagodoxa_henryana	Manicaria_saccifera)	Leopoldinia_pulchra))	(((Oenocarpus_minor	Oenocarpus_bataua)	Prestoea_acuminata)	(((Veitchia_spiralis	(Burretiokentia_grandiflora	Dictyosperma_album))	(Hydriastele_microspadix	Dypsis_decaryi))	(Heterospathe_cagayanensis	Kentiopsis_piersoniorum))))))))))	Kingia_australis);
((Attalea_speciosa	(Bactris_major	((((Reinhardtia_gracilis	Reinhardtia_simplex)	(Reinhardtia_latisecta	Reinhardtia_paiewonskiana))	((((Sclerosperma_profizianum	Podococcus_barteri)	Orania_palindan)	((Roystonea_regia	(Geonoma_undata	(Manicaria_saccifera	(Leopoldinia_pulchra	Pelagodoxa_henryana))))	(((Oenocarpus_minor	Oenocarpus_bataua)	Prestoea_acuminata)	(Dictyosperma_album	((Hydriastele_microspadix	Dypsis_decaryi)	(Heterospathe_cagayanensis	((Burretiokentia_grandiflora	Veitchia_spiralis)	Kentiopsis_piersoniorum)))))))	((Sabal_domingensis	(Phoenix_dactylifera	Serenoa_repens))	((Chamaedorea_seifrizii	(Iriartea_deltoidea	(Calamus_caryotoides	Pseudophoenix_vinifera)))	Nypa_fruticans))))	(Elaeis_guineensis	Elaeis_oleifera))))	Kingia_australis);
(((Chamaedorea_seifrizii	Bactris_major)	(((((Reinhardtia_gracilis	Reinhardtia_simplex)	(Reinhardtia_latisecta	Reinhardtia_paiewonskiana))	(((Roystonea_regia	((Sclerosperma_profizianum	Podococcus_barteri)	Orania_palindan))	(((Pelagodoxa_henryana	Geonoma_undata)	(Manicaria_saccifera	Leopoldinia_pulchra))	(((Oenocarpus_minor	Oenocarpus_bataua)	Prestoea_acuminata)	((Hydriastele_microspadix	Dypsis_decaryi)	(Heterospathe_cagayanensis	((Burretiokentia_grandiflora	(Dictyosperma_album	Veitchia_spiralis))	Kentiopsis_piersoniorum))))))	((Sabal_domingensis	(Phoenix_dactylifera	Serenoa_repens))	(Iriartea_deltoidea	(Nypa_fruticans	(Calamus_caryotoides	Pseudophoenix_vinifera))))))	(Elaeis_guineensis	Elaeis_oleifera))	Attalea_speciosa))	Kingia_australis);
((Roystonea_regia	(((((((Elaeis_oleifera	Elaeis_guineensis)	(Bactris_major	Attalea_speciosa))	((Reinhardtia_simplex	Reinhardtia_gracilis)	(Reinhardtia_paiewonskiana	Reinhardtia_latisecta)))	(Chamaedorea_seifrizii	(((Phoenix_dactylifera	Sabal_domingensis)	Serenoa_repens)	(Iriartea_deltoidea	(Nypa_fruticans	Pseudophoenix_vinifera)))))	(Geonoma_undata	((Leopoldinia_pulchra	Manicaria_saccifera)	(Calamus_caryotoides	Pelagodoxa_henryana))))	(((Kentiopsis_piersoniorum	(Dictyosperma_album	(Veitchia_spiralis	Burretiokentia_grandiflora)))	((Heterospathe_cagayanensis	Dypsis_decaryi)	Hydriastele_microspadix))	(Prestoea_acuminata	(Oenocarpus_minor	Oenocarpus_bataua))))	(Orania_palindan	(Podococcus_barteri	Sclerosperma_profizianum))))	Kingia_australis);
((Roystonea_regia	(Sclerosperma_profizianum	(((((((Elaeis_oleifera	Elaeis_guineensis)	((Leopoldinia_pulchra	(Chamaedorea_seifrizii	Bactris_major))	Attalea_speciosa))	((Reinhardtia_simplex	Reinhardtia_gracilis)	(Reinhardtia_paiewonskiana	Reinhardtia_latisecta)))	((Calamus_caryotoides	(Nypa_fruticans	((Phoenix_dactylifera	Sabal_domingensis)	Serenoa_repens)))	(Iriartea_deltoidea	Pseudophoenix_vinifera)))	((Geonoma_undata	(Manicaria_saccifera	Pelagodoxa_henryana))	(((Hydriastele_microspadix	Dypsis_decaryi)	((Heterospathe_cagayanensis	(Burretiokentia_grandiflora	(Veitchia_spiralis	Kentiopsis_piersoniorum)))	Dictyosperma_album))	(Prestoea_acuminata	(Oenocarpus_minor	Oenocarpus_bataua)))))	Orania_palindan)	Podococcus_barteri)))	Kingia_australis);
((Podococcus_barteri	((Calamus_caryotoides	Sclerosperma_profizianum)	((((((Elaeis_oleifera	Elaeis_guineensis)	((Chamaedorea_seifrizii	Bactris_major)	Attalea_speciosa))	Leopoldinia_pulchra)	((Reinhardtia_simplex	Reinhardtia_gracilis)	(Reinhardtia_paiewonskiana	Reinhardtia_latisecta)))	((((Phoenix_dactylifera	Sabal_domingensis)	Serenoa_repens)	(Iriartea_deltoidea	(Nypa_fruticans	Pseudophoenix_vinifera)))	((((Hydriastele_microspadix	Dypsis_decaryi)	(Heterospathe_cagayanensis	(Kentiopsis_piersoniorum	(Burretiokentia_grandiflora	(Dictyosperma_album	Veitchia_spiralis)))))	(Prestoea_acuminata	(Oenocarpus_minor	Oenocarpus_bataua)))	(Roystonea_regia	(Manicaria_saccifera	(Pelagodoxa_henryana	Geonoma_undata))))))	Orania_palindan)))	Kingia_australis);
((Podococcus_barteri	(Sclerosperma_profizianum	((Roystonea_regia	((((Elaeis_oleifera	Elaeis_guineensis)	((Leopoldinia_pulchra	(Chamaedorea_seifrizii	Bactris_major))	Attalea_speciosa))	((Reinhardtia_simplex	Reinhardtia_gracilis)	(Reinhardtia_paiewonskiana	Reinhardtia_latisecta)))	(((Manicaria_saccifera	(Pelagodoxa_henryana	Geonoma_undata))	((Heterospathe_cagayanensis	((Dypsis_decaryi	Hydriastele_microspadix)	(Kentiopsis_piersoniorum	(Burretiokentia_grandiflora	(Dictyosperma_album	Veitchia_spiralis)))))	(Prestoea_acuminata	(Oenocarpus_minor	Oenocarpus_bataua))))	((Phoenix_dactylifera	(Sabal_domingensis	Serenoa_repens))	(Iriartea_deltoidea	((Calamus_caryotoides	Nypa_fruticans)	Pseudophoenix_vinifera))))))	Orania_palindan)))	Kingia_australis);
((Roystonea_regia	((Orania_palindan	(Podococcus_barteri	Sclerosperma_profizianum))	(((((Heterospathe_cagayanensis	Kentiopsis_piersoniorum)	((Hydriastele_microspadix	(Veitchia_spiralis	(Burretiokentia_grandiflora	Dictyosperma_album)))	Dypsis_decaryi))	(Prestoea_acuminata	(Oenocarpus_minor	Oenocarpus_bataua)))	(Geonoma_undata	((Leopoldinia_pulchra	Manicaria_saccifera)	(Calamus_caryotoides	Pelagodoxa_henryana))))	((((Bactris_major	Attalea_speciosa)	(Elaeis_oleifera	Elaeis_guineensis))	((Reinhardtia_simplex	Reinhardtia_gracilis)	(Reinhardtia_paiewonskiana	Reinhardtia_latisecta)))	((Phoenix_dactylifera	(Sabal_domingensis	Serenoa_repens))	((Iriartea_deltoidea	(Nypa_fruticans	Pseudophoenix_vinifera))	Chamaedorea_seifrizii))))))	Kingia_australis);
((Nypa_fruticans	(Pseudophoenix_vinifera	((((((Roystonea_regia	(Orania_palindan	(Podococcus_barteri	(Calamus_caryotoides	Sclerosperma_profizianum))))	(((Veitchia_spiralis	Kentiopsis_piersoniorum)	((Hydriastele_microspadix	Dypsis_decaryi)	(Heterospathe_cagayanensis	(Burretiokentia_grandiflora	Dictyosperma_album))))	(Prestoea_acuminata	(Oenocarpus_minor	Oenocarpus_bataua))))	((Pelagodoxa_henryana	Geonoma_undata)	Manicaria_saccifera))	((Leopoldinia_pulchra	(((Chamaedorea_seifrizii	Bactris_major)	Attalea_speciosa)	(Elaeis_oleifera	Elaeis_guineensis)))	((Reinhardtia_simplex	Reinhardtia_gracilis)	(Reinhardtia_paiewonskiana	Reinhardtia_latisecta))))	((Phoenix_dactylifera	Sabal_domingensis)	Serenoa_repens))	Iriartea_deltoidea)))	Kingia_australis);
((Roystonea_regia	((Geonoma_undata	((Leopoldinia_pulchra	Manicaria_saccifera)	Pelagodoxa_henryana))	((((((Chamaedorea_seifrizii	Bactris_major)	Attalea_speciosa)	(Elaeis_oleifera	Elaeis_guineensis))	((Reinhardtia_simplex	Reinhardtia_gracilis)	(Reinhardtia_paiewonskiana	Reinhardtia_latisecta)))	(((Sabal_domingensis	(Serenoa_repens	Phoenix_dactylifera))	(Iriartea_deltoidea	(Nypa_fruticans	(Calamus_caryotoides	Pseudophoenix_vinifera))))	(Orania_palindan	(Podococcus_barteri	Sclerosperma_profizianum))))	(((Heterospathe_cagayanensis	(Veitchia_spiralis	Kentiopsis_piersoniorum))	((Hydriastele_microspadix	Dypsis_decaryi)	(Burretiokentia_grandiflora	Dictyosperma_album)))	(Prestoea_acuminata	(Oenocarpus_minor	Oenocarpus_bataua))))))	Kingia_australis);
((Roystonea_regia	(((((Calamus_caryotoides	Nypa_fruticans)	(Serenoa_repens	(Sabal_domingensis	Phoenix_dactylifera)))	(Iriartea_deltoidea	Pseudophoenix_vinifera))	(Orania_palindan	(Podococcus_barteri	Sclerosperma_profizianum)))	(((((Hydriastele_microspadix	(Dypsis_decaryi	Heterospathe_cagayanensis))	((Dictyosperma_album	(Burretiokentia_grandiflora	Veitchia_spiralis))	Kentiopsis_piersoniorum))	(Prestoea_acuminata	(Oenocarpus_minor	Oenocarpus_bataua)))	(Geonoma_undata	((Leopoldinia_pulchra	Manicaria_saccifera)	Pelagodoxa_henryana)))	((((Chamaedorea_seifrizii	Bactris_major)	Attalea_speciosa)	(Elaeis_oleifera	Elaeis_guineensis))	((Reinhardtia_simplex	Reinhardtia_gracilis)	(Reinhardtia_paiewonskiana	Reinhardtia_latisecta))))))	Kingia_australis);
((Roystonea_regia	((Calamus_caryotoides	Sclerosperma_profizianum)	((((((((Hydriastele_microspadix	Dypsis_decaryi)	((Veitchia_spiralis	(Dictyosperma_album	Burretiokentia_grandiflora))	Kentiopsis_piersoniorum))	Heterospathe_cagayanensis)	(Prestoea_acuminata	(Oenocarpus_minor	Oenocarpus_bataua)))	(Geonoma_undata	((Leopoldinia_pulchra	Manicaria_saccifera)	Pelagodoxa_henryana)))	(((((Chamaedorea_seifrizii	Bactris_major)	Attalea_speciosa)	(Elaeis_oleifera	Elaeis_guineensis))	((Reinhardtia_simplex	Reinhardtia_gracilis)	(Reinhardtia_paiewonskiana	Reinhardtia_latisecta)))	(((Phoenix_dactylifera	Sabal_domingensis)	Serenoa_repens)	(Iriartea_deltoidea	(Nypa_fruticans	Pseudophoenix_vinifera)))))	Orania_palindan)	Podococcus_barteri)))	Kingia_australis);
((Attalea_speciosa	(((Elaeis_oleifera	Elaeis_guineensis)	((((Reinhardtia_simplex	Reinhardtia_gracilis)	(Reinhardtia_paiewonskiana	Reinhardtia_latisecta))	((((Phoenix_dactylifera	Sabal_domingensis)	Serenoa_repens)	(Chamaedorea_seifrizii	(Iriartea_deltoidea	((Calamus_caryotoides	Nypa_fruticans)	Pseudophoenix_vinifera))))	((Orania_palindan	(Roystonea_regia	(Podococcus_barteri	Sclerosperma_profizianum)))	(((((Dypsis_decaryi	(Dictyosperma_album	Burretiokentia_grandiflora))	Hydriastele_microspadix)	(Heterospathe_cagayanensis	(Veitchia_spiralis	Kentiopsis_piersoniorum)))	(Prestoea_acuminata	(Oenocarpus_minor	Oenocarpus_bataua)))	(Geonoma_undata	(Manicaria_saccifera	Pelagodoxa_henryana))))))	Leopoldinia_pulchra))	Bactris_major))	Kingia_australis);
((Roystonea_regia	(((Leopoldinia_pulchra	Geonoma_undata)	(Manicaria_saccifera	Pelagodoxa_henryana))	((((Sclerosperma_profizianum	(Podococcus_barteri	Orania_palindan))	(((Elaeis_oleifera	Elaeis_guineensis)	(Bactris_major	Attalea_speciosa))	(Reinhardtia_simplex	(Reinhardtia_paiewonskiana	(Reinhardtia_gracilis	Reinhardtia_latisecta)))))	(Chamaedorea_seifrizii	((Iriartea_deltoidea	((Calamus_caryotoides	Nypa_fruticans)	Pseudophoenix_vinifera))	(Phoenix_dactylifera	(Serenoa_repens	Sabal_domingensis)))))	((Prestoea_acuminata	(Oenocarpus_bataua	Oenocarpus_minor))	((Kentiopsis_piersoniorum	((Veitchia_spiralis	(Burretiokentia_grandiflora	Dictyosperma_album))	(Dypsis_decaryi	Hydriastele_microspadix)))	Heterospathe_cagayanensis)))))	Kingia_australis);
((Roystonea_regia	((((((Elaeis_oleifera	Elaeis_guineensis)	(Bactris_major	Attalea_speciosa))	((Reinhardtia_simplex	(Reinhardtia_paiewonskiana	Reinhardtia_latisecta))	Reinhardtia_gracilis))	((Phoenix_dactylifera	(Serenoa_repens	Sabal_domingensis))	(Chamaedorea_seifrizii	(Iriartea_deltoidea	(Nypa_fruticans	Pseudophoenix_vinifera)))))	(((Prestoea_acuminata	(Oenocarpus_bataua	Oenocarpus_minor))	((Hydriastele_microspadix	Dypsis_decaryi)	((Heterospathe_cagayanensis	((Burretiokentia_grandiflora	Veitchia_spiralis)	Kentiopsis_piersoniorum))	Dictyosperma_album)))	(Geonoma_undata	(Manicaria_saccifera	((Calamus_caryotoides	Pelagodoxa_henryana)	Leopoldinia_pulchra)))))	(Orania_palindan	(Sclerosperma_profizianum	Podococcus_barteri))))	Kingia_australis);
((Roystonea_regia	(((((Leopoldinia_pulchra	((Elaeis_oleifera	Elaeis_guineensis)	((Chamaedorea_seifrizii	Bactris_major)	Attalea_speciosa)))	((Reinhardtia_gracilis	Reinhardtia_simplex)	(Reinhardtia_paiewonskiana	Reinhardtia_latisecta)))	((Iriartea_deltoidea	(Nypa_fruticans	Pseudophoenix_vinifera))	(Phoenix_dactylifera	(Serenoa_repens	Sabal_domingensis))))	(((Prestoea_acuminata	(Oenocarpus_bataua	Oenocarpus_minor))	((Hydriastele_microspadix	Dypsis_decaryi)	(Heterospathe_cagayanensis	((Burretiokentia_grandiflora	(Dictyosperma_album	Veitchia_spiralis))	Kentiopsis_piersoniorum))))	(Manicaria_saccifera	(Geonoma_undata	(Calamus_caryotoides	Pelagodoxa_henryana)))))	(Orania_palindan	(Sclerosperma_profizianum	Podococcus_barteri))))	Kingia_australis);
((Roystonea_regia	((((Prestoea_acuminata	(Oenocarpus_bataua	Oenocarpus_minor))	(Heterospathe_cagayanensis	(((Veitchia_spiralis	(Burretiokentia_grandiflora	Dictyosperma_album))	Kentiopsis_piersoniorum)	(Dypsis_decaryi	Hydriastele_microspadix))))	((Manicaria_saccifera	(Leopoldinia_pulchra	Geonoma_undata))	Pelagodoxa_henryana))	(((Orania_palindan	(Sclerosperma_profizianum	Podococcus_barteri))	(((Elaeis_oleifera	Elaeis_guineensis)	(Bactris_major	Attalea_speciosa))	((Reinhardtia_gracilis	Reinhardtia_simplex)	(Reinhardtia_paiewonskiana	Reinhardtia_latisecta))))	((Chamaedorea_seifrizii	(Iriartea_deltoidea	((Calamus_caryotoides	Nypa_fruticans)	Pseudophoenix_vinifera)))	(Phoenix_dactylifera	(Serenoa_repens	Sabal_domingensis))))))	Kingia_australis);
((Oenocarpus_minor	((((((Veitchia_spiralis	(Burretiokentia_grandiflora	Dictyosperma_album))	Kentiopsis_piersoniorum)	(Dypsis_decaryi	(Hydriastele_microspadix	Heterospathe_cagayanensis)))	(((Manicaria_saccifera	Geonoma_undata)	Pelagodoxa_henryana)	(((Orania_palindan	((Roystonea_regia	Sclerosperma_profizianum)	Podococcus_barteri))	((Leopoldinia_pulchra	((Elaeis_oleifera	Elaeis_guineensis)	(Bactris_major	Attalea_speciosa)))	((Reinhardtia_gracilis	Reinhardtia_simplex)	(Reinhardtia_paiewonskiana	Reinhardtia_latisecta))))	((Iriartea_deltoidea	((Chamaedorea_seifrizii	(Calamus_caryotoides	Nypa_fruticans))	Pseudophoenix_vinifera))	(Phoenix_dactylifera	(Serenoa_repens	Sabal_domingensis))))))	Prestoea_acuminata)	Oenocarpus_bataua))	Kingia_australis);
(((Chamaedorea_seifrizii	((Phoenix_dactylifera	(Serenoa_repens	Sabal_domingensis))	(((Geonoma_undata	(Pelagodoxa_henryana	(Manicaria_saccifera	Leopoldinia_pulchra)))	((Prestoea_acuminata	(Oenocarpus_bataua	Oenocarpus_minor))	((((Veitchia_spiralis	(Burretiokentia_grandiflora	Dictyosperma_album))	Kentiopsis_piersoniorum)	(Dypsis_decaryi	Hydriastele_microspadix))	Heterospathe_cagayanensis)))	((((Sclerosperma_profizianum	Podococcus_barteri)	Roystonea_regia)	(((Elaeis_oleifera	Elaeis_guineensis)	(Bactris_major	Attalea_speciosa))	((Reinhardtia_gracilis	Reinhardtia_simplex)	(Reinhardtia_paiewonskiana	Reinhardtia_latisecta))))	Orania_palindan))))	(Iriartea_deltoidea	((Calamus_caryotoides	Nypa_fruticans)	Pseudophoenix_vinifera)))	Kingia_australis);
((Roystonea_regia	(((((Iriartea_deltoidea	Pseudophoenix_vinifera)	((Calamus_caryotoides	Nypa_fruticans)	(Phoenix_dactylifera	(Serenoa_repens	Sabal_domingensis))))	(((Elaeis_oleifera	Elaeis_guineensis)	((Chamaedorea_seifrizii	Bactris_major)	Attalea_speciosa))	(Reinhardtia_simplex	((Reinhardtia_paiewonskiana	Reinhardtia_latisecta)	Reinhardtia_gracilis))))	(((Manicaria_saccifera	Leopoldinia_pulchra)	(Geonoma_undata	Pelagodoxa_henryana))	((Prestoea_acuminata	(Oenocarpus_bataua	Oenocarpus_minor))	((Heterospathe_cagayanensis	(Veitchia_spiralis	Kentiopsis_piersoniorum))	((Burretiokentia_grandiflora	Dictyosperma_album)	(Dypsis_decaryi	Hydriastele_microspadix))))))	(Orania_palindan	(Sclerosperma_profizianum	Podococcus_barteri))))	Kingia_australis);
((Oenocarpus_minor	((((((Kentiopsis_piersoniorum	Heterospathe_cagayanensis)	(Burretiokentia_grandiflora	(Veitchia_spiralis	Dictyosperma_album)))	(Dypsis_decaryi	Hydriastele_microspadix))	((((Iriartea_deltoidea	Pseudophoenix_vinifera)	(Chamaedorea_seifrizii	((Calamus_caryotoides	Nypa_fruticans)	(Phoenix_dactylifera	(Serenoa_repens	Sabal_domingensis)))))	((((Leopoldinia_pulchra	Bactris_major)	(Attalea_speciosa	(Elaeis_oleifera	Elaeis_guineensis)))	(Reinhardtia_simplex	((Reinhardtia_paiewonskiana	Reinhardtia_latisecta)	Reinhardtia_gracilis)))	((Orania_palindan	(Sclerosperma_profizianum	Podococcus_barteri))	Roystonea_regia)))	(Geonoma_undata	(Manicaria_saccifera	Pelagodoxa_henryana))))	Prestoea_acuminata)	Oenocarpus_bataua))	Kingia_australis);
((Oenocarpus_minor	((((Heterospathe_cagayanensis	((Dictyosperma_album	(Dypsis_decaryi	Hydriastele_microspadix))	(Burretiokentia_grandiflora	(Veitchia_spiralis	Kentiopsis_piersoniorum))))	(((Orania_palindan	((Calamus_caryotoides	Sclerosperma_profizianum)	Podococcus_barteri))	(((Iriartea_deltoidea	(Nypa_fruticans	Pseudophoenix_vinifera))	(Chamaedorea_seifrizii	(Serenoa_repens	(Sabal_domingensis	Phoenix_dactylifera))))	((Leopoldinia_pulchra	(Bactris_major	(Attalea_speciosa	(Elaeis_oleifera	Elaeis_guineensis))))	(Reinhardtia_simplex	((Reinhardtia_latisecta	Reinhardtia_gracilis)	Reinhardtia_paiewonskiana)))))	(Roystonea_regia	(Geonoma_undata	(Manicaria_saccifera	Pelagodoxa_henryana)))))	Prestoea_acuminata)	Oenocarpus_bataua))	Kingia_australis);
((Oenocarpus_minor	(((((Hydriastele_microspadix	((Burretiokentia_grandiflora	Dictyosperma_album)	Dypsis_decaryi))	((Veitchia_spiralis	Kentiopsis_piersoniorum)	Heterospathe_cagayanensis))	(((Orania_palindan	(Sclerosperma_profizianum	Podococcus_barteri))	(((Iriartea_deltoidea	(Nypa_fruticans	Pseudophoenix_vinifera))	(Serenoa_repens	(Sabal_domingensis	Phoenix_dactylifera)))	(((Chamaedorea_seifrizii	Bactris_major)	(Attalea_speciosa	(Elaeis_oleifera	Elaeis_guineensis)))	(Reinhardtia_simplex	((Reinhardtia_latisecta	Reinhardtia_gracilis)	Reinhardtia_paiewonskiana)))))	(Roystonea_regia	((Leopoldinia_pulchra	Manicaria_saccifera)	((Calamus_caryotoides	Pelagodoxa_henryana)	Geonoma_undata)))))	Prestoea_acuminata)	Oenocarpus_bataua))	Kingia_australis);
((Roystonea_regia	((Sclerosperma_profizianum	Podococcus_barteri)	(Orania_palindan	((((Prestoea_acuminata	(Oenocarpus_minor	Oenocarpus_bataua))	((Heterospathe_cagayanensis	(Dypsis_decaryi	Hydriastele_microspadix))	(((Veitchia_spiralis	Burretiokentia_grandiflora)	Dictyosperma_album)	Kentiopsis_piersoniorum)))	(Geonoma_undata	((Leopoldinia_pulchra	Manicaria_saccifera)	(Calamus_caryotoides	Pelagodoxa_henryana))))	((((Reinhardtia_paiewonskiana	Reinhardtia_latisecta)	(Reinhardtia_gracilis	Reinhardtia_simplex))	((Bactris_major	Attalea_speciosa)	(Elaeis_guineensis	Elaeis_oleifera)))	((Chamaedorea_seifrizii	((Nypa_fruticans	Pseudophoenix_vinifera)	Iriartea_deltoidea))	((Sabal_domingensis	Phoenix_dactylifera)	Serenoa_repens)))))))	Kingia_australis);
(((Oenocarpus_minor	Oenocarpus_bataua)	(((Heterospathe_cagayanensis	((Dypsis_decaryi	Hydriastele_microspadix)	(((Veitchia_spiralis	Burretiokentia_grandiflora)	Dictyosperma_album)	Kentiopsis_piersoniorum)))	(((Pelagodoxa_henryana	Geonoma_undata)	Manicaria_saccifera)	((((Sclerosperma_profizianum	Podococcus_barteri)	(((Reinhardtia_paiewonskiana	Reinhardtia_latisecta)	(Reinhardtia_gracilis	Reinhardtia_simplex))	(Roystonea_regia	(((Chamaedorea_seifrizii	Bactris_major)	Attalea_speciosa)	(Elaeis_guineensis	Elaeis_oleifera)))))	(((Nypa_fruticans	(Calamus_caryotoides	Pseudophoenix_vinifera))	(Leopoldinia_pulchra	Iriartea_deltoidea))	((Sabal_domingensis	Phoenix_dactylifera)	Serenoa_repens)))	Orania_palindan)))	Prestoea_acuminata))	Kingia_australis);
(((Nypa_fruticans	Pseudophoenix_vinifera)	((Chamaedorea_seifrizii	Iriartea_deltoidea)	(((Sabal_domingensis	Phoenix_dactylifera)	Serenoa_repens)	(((((Prestoea_acuminata	(Oenocarpus_minor	Oenocarpus_bataua))	((Dypsis_decaryi	(Heterospathe_cagayanensis	Hydriastele_microspadix))	((Veitchia_spiralis	(Burretiokentia_grandiflora	Dictyosperma_album))	Kentiopsis_piersoniorum)))	(Geonoma_undata	(Manicaria_saccifera	(Calamus_caryotoides	Pelagodoxa_henryana))))	(((Roystonea_regia	Sclerosperma_profizianum)	Podococcus_barteri)	Orania_palindan))	(((Reinhardtia_paiewonskiana	Reinhardtia_latisecta)	(Reinhardtia_gracilis	Reinhardtia_simplex))	((Elaeis_guineensis	Elaeis_oleifera)	((Leopoldinia_pulchra	Bactris_major)	Attalea_speciosa)))))))	Kingia_australis);
((Podococcus_barteri	((Orania_palindan	(Roystonea_regia	(((((Reinhardtia_paiewonskiana	Reinhardtia_latisecta)	(Reinhardtia_gracilis	Reinhardtia_simplex))	((Elaeis_guineensis	Elaeis_oleifera)	(Bactris_major	Attalea_speciosa)))	((((Nypa_fruticans	Pseudophoenix_vinifera)	Iriartea_deltoidea)	Chamaedorea_seifrizii)	((Sabal_domingensis	Phoenix_dactylifera)	Serenoa_repens)))	(((Prestoea_acuminata	(Oenocarpus_minor	Oenocarpus_bataua))	((((Dictyosperma_album	Dypsis_decaryi)	Hydriastele_microspadix)	(Burretiokentia_grandiflora	(Kentiopsis_piersoniorum	Veitchia_spiralis)))	Heterospathe_cagayanensis))	(Geonoma_undata	(Leopoldinia_pulchra	(Manicaria_saccifera	(Calamus_caryotoides	Pelagodoxa_henryana))))))))	Sclerosperma_profizianum))	Kingia_australis);
((Roystonea_regia	(((((Reinhardtia_paiewonskiana	(Reinhardtia_gracilis	Reinhardtia_latisecta))	Reinhardtia_simplex)	((Elaeis_guineensis	Elaeis_oleifera)	(Bactris_major	(Leopoldinia_pulchra	Attalea_speciosa))))	(((((Nypa_fruticans	(Calamus_caryotoides	Pseudophoenix_vinifera))	Iriartea_deltoidea)	Chamaedorea_seifrizii)	((Sabal_domingensis	Phoenix_dactylifera)	Serenoa_repens))	(((Prestoea_acuminata	(Oenocarpus_minor	Oenocarpus_bataua))	((((Burretiokentia_grandiflora	Veitchia_spiralis)	Kentiopsis_piersoniorum)	Heterospathe_cagayanensis)	((Dictyosperma_album	Dypsis_decaryi)	Hydriastele_microspadix)))	((Geonoma_undata	Pelagodoxa_henryana)	Manicaria_saccifera))))	((Sclerosperma_profizianum	Podococcus_barteri)	Orania_palindan)))	Kingia_australis);
((Roystonea_regia	((Podococcus_barteri	Sclerosperma_profizianum)	(Orania_palindan	((((Prestoea_acuminata	(Calamus_caryotoides	(Oenocarpus_minor	Oenocarpus_bataua)))	((Veitchia_spiralis	Kentiopsis_piersoniorum)	(((Heterospathe_cagayanensis	(Burretiokentia_grandiflora	Dictyosperma_album))	Dypsis_decaryi)	Hydriastele_microspadix)))	((Geonoma_undata	Pelagodoxa_henryana)	Manicaria_saccifera))	((((Reinhardtia_paiewonskiana	(Reinhardtia_gracilis	Reinhardtia_latisecta))	Reinhardtia_simplex)	((Elaeis_guineensis	Elaeis_oleifera)	(Bactris_major	(Leopoldinia_pulchra	Attalea_speciosa))))	((((Nypa_fruticans	Pseudophoenix_vinifera)	Iriartea_deltoidea)	Chamaedorea_seifrizii)	((Sabal_domingensis	Phoenix_dactylifera)	Serenoa_repens)))))))	Kingia_australis);
((Roystonea_regia	((Podococcus_barteri	Sclerosperma_profizianum)	(Orania_palindan	((((Nypa_fruticans	(Calamus_caryotoides	Pseudophoenix_vinifera))	Iriartea_deltoidea)	(Phoenix_dactylifera	(Serenoa_repens	Sabal_domingensis)))	((((Prestoea_acuminata	(Oenocarpus_minor	Oenocarpus_bataua))	((((Burretiokentia_grandiflora	Dictyosperma_album)	Veitchia_spiralis)	Kentiopsis_piersoniorum)	((Heterospathe_cagayanensis	Dypsis_decaryi)	Hydriastele_microspadix)))	(Geonoma_undata	(Pelagodoxa_henryana	(Leopoldinia_pulchra	Manicaria_saccifera))))	(((Reinhardtia_paiewonskiana	Reinhardtia_latisecta)	(Reinhardtia_gracilis	Reinhardtia_simplex))	((Elaeis_guineensis	Elaeis_oleifera)	((Chamaedorea_seifrizii	Bactris_major)	Attalea_speciosa))))))))	Kingia_australis);
((Podococcus_barteri	(Sclerosperma_profizianum	((Orania_palindan	((((Prestoea_acuminata	(Oenocarpus_minor	Oenocarpus_bataua))	((Heterospathe_cagayanensis	(((Burretiokentia_grandiflora	Dictyosperma_album)	Veitchia_spiralis)	Kentiopsis_piersoniorum))	(Dypsis_decaryi	Hydriastele_microspadix)))	(Geonoma_undata	(Pelagodoxa_henryana	Manicaria_saccifera)))	((((Reinhardtia_paiewonskiana	(Reinhardtia_gracilis	Reinhardtia_latisecta))	Reinhardtia_simplex)	(Leopoldinia_pulchra	((Elaeis_guineensis	Elaeis_oleifera)	(Bactris_major	Attalea_speciosa))))	((Chamaedorea_seifrizii	((Pseudophoenix_vinifera	(Nypa_fruticans	Calamus_caryotoides))	Iriartea_deltoidea))	(Phoenix_dactylifera	(Serenoa_repens	Sabal_domingensis))))))	Roystonea_regia)))	Kingia_australis);
((Podococcus_barteri	(Sclerosperma_profizianum	(Orania_palindan	((((Prestoea_acuminata	(Oenocarpus_minor	Oenocarpus_bataua))	((Heterospathe_cagayanensis	((Burretiokentia_grandiflora	Veitchia_spiralis)	Kentiopsis_piersoniorum))	(Dictyosperma_album	(Dypsis_decaryi	Hydriastele_microspadix))))	((Manicaria_saccifera	(Geonoma_undata	Pelagodoxa_henryana))	(((Reinhardtia_paiewonskiana	Reinhardtia_latisecta)	(Reinhardtia_gracilis	Reinhardtia_simplex))	(Leopoldinia_pulchra	((Elaeis_guineensis	Elaeis_oleifera)	(Bactris_major	Attalea_speciosa))))))	(Roystonea_regia	((Chamaedorea_seifrizii	((Nypa_fruticans	(Calamus_caryotoides	Pseudophoenix_vinifera))	Iriartea_deltoidea))	(Serenoa_repens	(Sabal_domingensis	Phoenix_dactylifera))))))))	Kingia_australis);
((Roystonea_regia	(((Chamaedorea_seifrizii	((Pseudophoenix_vinifera	(Nypa_fruticans	Calamus_caryotoides))	Iriartea_deltoidea))	(Phoenix_dactylifera	(Serenoa_repens	Sabal_domingensis)))	((((Podococcus_barteri	Sclerosperma_profizianum)	Orania_palindan)	(Geonoma_undata	(((Reinhardtia_paiewonskiana	(Reinhardtia_gracilis	Reinhardtia_latisecta))	Reinhardtia_simplex)	(Leopoldinia_pulchra	((Elaeis_guineensis	Elaeis_oleifera)	(Bactris_major	Attalea_speciosa))))))	(((Prestoea_acuminata	(Oenocarpus_minor	Oenocarpus_bataua))	((Hydriastele_microspadix	Dypsis_decaryi)	(((Heterospathe_cagayanensis	(Dictyosperma_album	Burretiokentia_grandiflora))	Veitchia_spiralis)	Kentiopsis_piersoniorum)))	(Manicaria_saccifera	Pelagodoxa_henryana)))))	Kingia_australis);
((Podococcus_barteri	((((((Phoenix_dactylifera	(Sabal_domingensis	Serenoa_repens))	((Nypa_fruticans	Pseudophoenix_vinifera)	Iriartea_deltoidea))	(((((Leopoldinia_pulchra	Manicaria_saccifera)	((Calamus_caryotoides	Pelagodoxa_henryana)	Geonoma_undata))	((((Hydriastele_microspadix	Heterospathe_cagayanensis)	Dypsis_decaryi)	(Kentiopsis_piersoniorum	((Dictyosperma_album	Burretiokentia_grandiflora)	Veitchia_spiralis)))	(Prestoea_acuminata	(Oenocarpus_bataua	Oenocarpus_minor))))	((Reinhardtia_paiewonskiana	Reinhardtia_latisecta)	(Reinhardtia_gracilis	Reinhardtia_simplex)))	((Elaeis_guineensis	Elaeis_oleifera)	(Attalea_speciosa	(Bactris_major	Chamaedorea_seifrizii)))))	Orania_palindan)	Roystonea_regia)	Sclerosperma_profizianum))	Kingia_australis);
((Roystonea_regia	(Sclerosperma_profizianum	(Podococcus_barteri	(((((Phoenix_dactylifera	(Sabal_domingensis	Serenoa_repens))	((Chamaedorea_seifrizii	((Iriartea_deltoidea	Pseudophoenix_vinifera)	Calamus_caryotoides))	Nypa_fruticans))	(((Reinhardtia_paiewonskiana	Reinhardtia_latisecta)	(Reinhardtia_gracilis	Reinhardtia_simplex))	((Elaeis_guineensis	Elaeis_oleifera)	(Attalea_speciosa	Bactris_major))))	((Geonoma_undata	((Leopoldinia_pulchra	Manicaria_saccifera)	Pelagodoxa_henryana))	((((Hydriastele_microspadix	Heterospathe_cagayanensis)	Dypsis_decaryi)	(Kentiopsis_piersoniorum	((Dictyosperma_album	Burretiokentia_grandiflora)	Veitchia_spiralis)))	(Prestoea_acuminata	(Oenocarpus_bataua	Oenocarpus_minor)))))	Orania_palindan))))	Kingia_australis);
((Attalea_speciosa	(Bactris_major	((((((Roystonea_regia	(Manicaria_saccifera	(Pelagodoxa_henryana	(Leopoldinia_pulchra	Geonoma_undata))))	((Kentiopsis_piersoniorum	(((Dictyosperma_album	Burretiokentia_grandiflora)	Veitchia_spiralis)	((Hydriastele_microspadix	Heterospathe_cagayanensis)	Dypsis_decaryi)))	(Prestoea_acuminata	(Oenocarpus_bataua	Oenocarpus_minor))))	((Phoenix_dactylifera	(Sabal_domingensis	Serenoa_repens))	(Chamaedorea_seifrizii	(Iriartea_deltoidea	((Calamus_caryotoides	Nypa_fruticans)	Pseudophoenix_vinifera)))))	(Orania_palindan	(Podococcus_barteri	Sclerosperma_profizianum)))	((Reinhardtia_paiewonskiana	Reinhardtia_latisecta)	(Reinhardtia_gracilis	Reinhardtia_simplex)))	(Elaeis_guineensis	Elaeis_oleifera))))	Kingia_australis);
((Roystonea_regia	((((((Reinhardtia_paiewonskiana	Reinhardtia_latisecta)	(Reinhardtia_gracilis	Reinhardtia_simplex))	((Elaeis_guineensis	Elaeis_oleifera)	(Attalea_speciosa	(Chamaedorea_seifrizii	Bactris_major))))	((Serenoa_repens	(Phoenix_dactylifera	Sabal_domingensis))	(Iriartea_deltoidea	((Calamus_caryotoides	Nypa_fruticans)	Pseudophoenix_vinifera))))	((Manicaria_saccifera	(Pelagodoxa_henryana	(Leopoldinia_pulchra	Geonoma_undata)))	((((Hydriastele_microspadix	Heterospathe_cagayanensis)	Dypsis_decaryi)	(Kentiopsis_piersoniorum	((Dictyosperma_album	Burretiokentia_grandiflora)	Veitchia_spiralis)))	(Prestoea_acuminata	(Oenocarpus_bataua	Oenocarpus_minor)))))	(Orania_palindan	(Podococcus_barteri	Sclerosperma_profizianum))))	Kingia_australis);
((Podococcus_barteri	(Sclerosperma_profizianum	(Roystonea_regia	((((((Reinhardtia_paiewonskiana	(Reinhardtia_gracilis	Reinhardtia_latisecta))	Reinhardtia_simplex)	(Bactris_major	((Elaeis_guineensis	Elaeis_oleifera)	Attalea_speciosa)))	((Phoenix_dactylifera	(Sabal_domingensis	Serenoa_repens))	(Iriartea_deltoidea	((Chamaedorea_seifrizii	(Calamus_caryotoides	Nypa_fruticans))	Pseudophoenix_vinifera))))	(((Manicaria_saccifera	(Pelagodoxa_henryana	Geonoma_undata))	((((Hydriastele_microspadix	Heterospathe_cagayanensis)	Dypsis_decaryi)	(Kentiopsis_piersoniorum	(Dictyosperma_album	(Burretiokentia_grandiflora	Veitchia_spiralis))))	(Prestoea_acuminata	(Oenocarpus_bataua	Oenocarpus_minor))))	Leopoldinia_pulchra))	Orania_palindan))))	Kingia_australis);
((Roystonea_regia	((((((Reinhardtia_paiewonskiana	(Reinhardtia_gracilis	Reinhardtia_latisecta))	Reinhardtia_simplex)	((Elaeis_guineensis	Elaeis_oleifera)	(Attalea_speciosa	Bactris_major)))	((Nypa_fruticans	(Phoenix_dactylifera	(Sabal_domingensis	Serenoa_repens)))	(Chamaedorea_seifrizii	(Pseudophoenix_vinifera	Iriartea_deltoidea))))	((Geonoma_undata	((Leopoldinia_pulchra	Manicaria_saccifera)	(Calamus_caryotoides	Pelagodoxa_henryana)))	((((Hydriastele_microspadix	Dypsis_decaryi)	(Kentiopsis_piersoniorum	(Veitchia_spiralis	(Dictyosperma_album	Burretiokentia_grandiflora))))	Heterospathe_cagayanensis)	(Prestoea_acuminata	(Oenocarpus_bataua	Oenocarpus_minor)))))	((Podococcus_barteri	Sclerosperma_profizianum)	Orania_palindan)))	Kingia_australis);
((((((((((Burretiokentia_grandiflora	Dictyosperma_album)	((Dypsis_decaryi	Hydriastele_microspadix)	Heterospathe_cagayanensis))	(Kentiopsis_piersoniorum	Veitchia_spiralis))	(Prestoea_acuminata	(Oenocarpus_bataua	Oenocarpus_minor)))	(Roystonea_regia	((Geonoma_undata	Pelagodoxa_henryana)	(Leopoldinia_pulchra	Manicaria_saccifera))))	((Podococcus_barteri	Sclerosperma_profizianum)	Orania_palindan))	(((Reinhardtia_paiewonskiana	(Reinhardtia_gracilis	Reinhardtia_latisecta))	Reinhardtia_simplex)	((Elaeis_guineensis	Elaeis_oleifera)	(Attalea_speciosa	(Chamaedorea_seifrizii	Bactris_major)))))	((Calamus_caryotoides	Phoenix_dactylifera)	(Sabal_domingensis	Serenoa_repens)))	((Nypa_fruticans	Pseudophoenix_vinifera)	Iriartea_deltoidea))	Kingia_australis);
((Roystonea_regia	((((((Reinhardtia_paiewonskiana	(Reinhardtia_gracilis	Reinhardtia_latisecta))	Reinhardtia_simplex)	((Elaeis_guineensis	Elaeis_oleifera)	(Attalea_speciosa	(Chamaedorea_seifrizii	Bactris_major))))	(((Nypa_fruticans	Pseudophoenix_vinifera)	Iriartea_deltoidea)	(((Phoenix_dactylifera	Sabal_domingensis)	Serenoa_repens)	Calamus_caryotoides)))	((((Hydriastele_microspadix	(Heterospathe_cagayanensis	Dypsis_decaryi))	(Kentiopsis_piersoniorum	(Veitchia_spiralis	(Burretiokentia_grandiflora	Dictyosperma_album))))	(Prestoea_acuminata	(Oenocarpus_bataua	Oenocarpus_minor)))	(Geonoma_undata	((Pelagodoxa_henryana	Manicaria_saccifera)	Leopoldinia_pulchra))))	((Podococcus_barteri	Sclerosperma_profizianum)	Orania_palindan)))	Kingia_australis);
((Roystonea_regia	(((((Dictyosperma_album	((Hydriastele_microspadix	(Heterospathe_cagayanensis	Dypsis_decaryi))	(Burretiokentia_grandiflora	(Kentiopsis_piersoniorum	Veitchia_spiralis))))	(Prestoea_acuminata	(Oenocarpus_bataua	Oenocarpus_minor)))	(Geonoma_undata	(Pelagodoxa_henryana	(Manicaria_saccifera	Leopoldinia_pulchra))))	((((Reinhardtia_paiewonskiana	(Reinhardtia_gracilis	Reinhardtia_latisecta))	Reinhardtia_simplex)	((Elaeis_guineensis	Elaeis_oleifera)	(Attalea_speciosa	Bactris_major)))	((Chamaedorea_seifrizii	((Nypa_fruticans	(Calamus_caryotoides	Pseudophoenix_vinifera))	Iriartea_deltoidea))	((Phoenix_dactylifera	Sabal_domingensis)	Serenoa_repens))))	((Podococcus_barteri	Sclerosperma_profizianum)	Orania_palindan)))	Kingia_australis);
((Roystonea_regia	((Podococcus_barteri	Sclerosperma_profizianum)	(Orania_palindan	(((((Hydriastele_microspadix	(Dypsis_decaryi	(Burretiokentia_grandiflora	Dictyosperma_album)))	(Heterospathe_cagayanensis	(Kentiopsis_piersoniorum	Veitchia_spiralis)))	(Prestoea_acuminata	(Oenocarpus_bataua	Oenocarpus_minor)))	(Geonoma_undata	(Pelagodoxa_henryana	(Manicaria_saccifera	Leopoldinia_pulchra))))	((((Reinhardtia_paiewonskiana	Reinhardtia_latisecta)	(Reinhardtia_gracilis	Reinhardtia_simplex))	((Elaeis_guineensis	Elaeis_oleifera)	(Attalea_speciosa	(Chamaedorea_seifrizii	Bactris_major))))	(((Pseudophoenix_vinifera	(Nypa_fruticans	Calamus_caryotoides))	Iriartea_deltoidea)	((Phoenix_dactylifera	Sabal_domingensis)	Serenoa_repens)))))))	Kingia_australis);
((Nypa_fruticans	(((Chamaedorea_seifrizii	((Phoenix_dactylifera	(Serenoa_repens	Sabal_domingensis))	((((Podococcus_barteri	Sclerosperma_profizianum)	Orania_palindan)	((((Geonoma_undata	(Pelagodoxa_henryana	Manicaria_saccifera))	((((Dictyosperma_album	Burretiokentia_grandiflora)	(Kentiopsis_piersoniorum	Veitchia_spiralis))	(Hydriastele_microspadix	(Heterospathe_cagayanensis	Dypsis_decaryi)))	((Oenocarpus_minor	Oenocarpus_bataua)	Prestoea_acuminata)))	Leopoldinia_pulchra)	(((Elaeis_guineensis	Elaeis_oleifera)	(Bactris_major	Attalea_speciosa))	((Reinhardtia_gracilis	Reinhardtia_simplex)	(Reinhardtia_paiewonskiana	Reinhardtia_latisecta)))))	Roystonea_regia)))	Iriartea_deltoidea)	(Calamus_caryotoides	Pseudophoenix_vinifera)))	Kingia_australis);
((Podococcus_barteri	(Sclerosperma_profizianum	(Orania_palindan	(Roystonea_regia	(((Manicaria_saccifera	(Geonoma_undata	Pelagodoxa_henryana))	((((Veitchia_spiralis	((Dictyosperma_album	Burretiokentia_grandiflora)	Heterospathe_cagayanensis))	Kentiopsis_piersoniorum)	(Hydriastele_microspadix	Dypsis_decaryi))	((Oenocarpus_minor	Oenocarpus_bataua)	Prestoea_acuminata)))	((Chamaedorea_seifrizii	((Iriartea_deltoidea	(Calamus_caryotoides	(Nypa_fruticans	Pseudophoenix_vinifera)))	(Phoenix_dactylifera	(Serenoa_repens	Sabal_domingensis))))	((Leopoldinia_pulchra	((Elaeis_guineensis	Elaeis_oleifera)	(Bactris_major	Attalea_speciosa)))	((Reinhardtia_gracilis	Reinhardtia_simplex)	(Reinhardtia_paiewonskiana	Reinhardtia_latisecta)))))))))	Kingia_australis);
((Pseudophoenix_vinifera	(((Chamaedorea_seifrizii	((Serenoa_repens	(Sabal_domingensis	Phoenix_dactylifera))	((((Elaeis_guineensis	Elaeis_oleifera)	(Bactris_major	Attalea_speciosa))	((Reinhardtia_gracilis	Reinhardtia_simplex)	(Reinhardtia_paiewonskiana	Reinhardtia_latisecta)))	((((Podococcus_barteri	Sclerosperma_profizianum)	Orania_palindan)	Roystonea_regia)	((Manicaria_saccifera	((Leopoldinia_pulchra	Geonoma_undata)	Pelagodoxa_henryana))	(((Dictyosperma_album	(Dypsis_decaryi	Hydriastele_microspadix))	(((Veitchia_spiralis	Burretiokentia_grandiflora)	Kentiopsis_piersoniorum)	Heterospathe_cagayanensis))	((Oenocarpus_minor	Oenocarpus_bataua)	Prestoea_acuminata)))))))	Iriartea_deltoidea)	(Calamus_caryotoides	Nypa_fruticans)))	Kingia_australis);
((Nypa_fruticans	(Pseudophoenix_vinifera	((Chamaedorea_seifrizii	((Calamus_caryotoides	(Serenoa_repens	(Sabal_domingensis	Phoenix_dactylifera)))	((((Elaeis_guineensis	Elaeis_oleifera)	(Bactris_major	Attalea_speciosa))	(Reinhardtia_simplex	(Reinhardtia_paiewonskiana	(Reinhardtia_gracilis	Reinhardtia_latisecta))))	((((Podococcus_barteri	Sclerosperma_profizianum)	Orania_palindan)	Roystonea_regia)	((Manicaria_saccifera	((Leopoldinia_pulchra	Geonoma_undata)	Pelagodoxa_henryana))	(((Hydriastele_microspadix	(Dictyosperma_album	Dypsis_decaryi))	(((Veitchia_spiralis	Burretiokentia_grandiflora)	Kentiopsis_piersoniorum)	Heterospathe_cagayanensis))	((Oenocarpus_minor	Oenocarpus_bataua)	Prestoea_acuminata)))))))	Iriartea_deltoidea)))	Kingia_australis);
((Roystonea_regia	(((((Manicaria_saccifera	(Geonoma_undata	Pelagodoxa_henryana))	((((Burretiokentia_grandiflora	Dictyosperma_album)	(Dypsis_decaryi	Hydriastele_microspadix))	(Heterospathe_cagayanensis	(Veitchia_spiralis	Kentiopsis_piersoniorum)))	((Oenocarpus_minor	Oenocarpus_bataua)	Prestoea_acuminata)))	(((Elaeis_guineensis	Elaeis_oleifera)	((Chamaedorea_seifrizii	Bactris_major)	Attalea_speciosa))	((Reinhardtia_gracilis	Reinhardtia_simplex)	(Reinhardtia_paiewonskiana	Reinhardtia_latisecta))))	((Podococcus_barteri	Sclerosperma_profizianum)	Orania_palindan))	(((Leopoldinia_pulchra	Iriartea_deltoidea)	(Nypa_fruticans	Pseudophoenix_vinifera))	(Calamus_caryotoides	(Phoenix_dactylifera	(Sabal_domingensis	Serenoa_repens))))))	Kingia_australis);
((Roystonea_regia	(((((Manicaria_saccifera	((Leopoldinia_pulchra	Geonoma_undata)	Pelagodoxa_henryana))	(((Dypsis_decaryi	(Heterospathe_cagayanensis	Hydriastele_microspadix))	(Kentiopsis_piersoniorum	((Veitchia_spiralis	Burretiokentia_grandiflora)	Dictyosperma_album)))	((Oenocarpus_minor	Oenocarpus_bataua)	Prestoea_acuminata)))	(((Elaeis_guineensis	Elaeis_oleifera)	(Bactris_major	Attalea_speciosa))	((Reinhardtia_gracilis	Reinhardtia_simplex)	(Reinhardtia_paiewonskiana	Reinhardtia_latisecta))))	((Podococcus_barteri	Sclerosperma_profizianum)	Orania_palindan))	((Iriartea_deltoidea	(Nypa_fruticans	(Chamaedorea_seifrizii	(Calamus_caryotoides	Pseudophoenix_vinifera))))	(Phoenix_dactylifera	(Sabal_domingensis	Serenoa_repens)))))	Kingia_australis);
((Attalea_speciosa	(((((Reinhardtia_simplex	Reinhardtia_gracilis)	(Reinhardtia_paiewonskiana	Reinhardtia_latisecta))	(((Podococcus_barteri	Sclerosperma_profizianum)	Orania_palindan)	((((Pseudophoenix_vinifera	Iriartea_deltoidea)	Nypa_fruticans)	(Serenoa_repens	(Phoenix_dactylifera	Sabal_domingensis)))	((Roystonea_regia	((Manicaria_saccifera	(Leopoldinia_pulchra	(Calamus_caryotoides	Pelagodoxa_henryana)))	Geonoma_undata))	((((Veitchia_spiralis	(Burretiokentia_grandiflora	(Dictyosperma_album	Heterospathe_cagayanensis)))	Kentiopsis_piersoniorum)	(Hydriastele_microspadix	Dypsis_decaryi))	((Oenocarpus_minor	Oenocarpus_bataua)	Prestoea_acuminata))))))	(Elaeis_guineensis	Elaeis_oleifera))	(Chamaedorea_seifrizii	Bactris_major)))	Kingia_australis);
((Pseudophoenix_vinifera	((Iriartea_deltoidea	(((Serenoa_repens	(Phoenix_dactylifera	Sabal_domingensis))	((((Roystonea_regia	((Manicaria_saccifera	(Leopoldinia_pulchra	Pelagodoxa_henryana))	Geonoma_undata))	((Kentiopsis_piersoniorum	(Hydriastele_microspadix	(Dypsis_decaryi	(Veitchia_spiralis	(Burretiokentia_grandiflora	(Dictyosperma_album	Heterospathe_cagayanensis))))))	((Calamus_caryotoides	(Oenocarpus_minor	Oenocarpus_bataua))	Prestoea_acuminata)))	((Podococcus_barteri	Sclerosperma_profizianum)	Orania_palindan))	(((Elaeis_guineensis	Elaeis_oleifera)	(Bactris_major	Attalea_speciosa))	(Reinhardtia_simplex	(Reinhardtia_paiewonskiana	(Reinhardtia_gracilis	Reinhardtia_latisecta))))))	Chamaedorea_seifrizii))	Nypa_fruticans))	Kingia_australis);
((Roystonea_regia	(((((Leopoldinia_pulchra	((Elaeis_guineensis	Elaeis_oleifera)	(Bactris_major	Attalea_speciosa)))	((Reinhardtia_gracilis	Reinhardtia_simplex)	(Reinhardtia_paiewonskiana	Reinhardtia_latisecta)))	((Manicaria_saccifera	(Pelagodoxa_henryana	Geonoma_undata))	(((Dypsis_decaryi	((Dictyosperma_album	Burretiokentia_grandiflora)	Hydriastele_microspadix))	((Veitchia_spiralis	Kentiopsis_piersoniorum)	Heterospathe_cagayanensis))	((Oenocarpus_minor	Oenocarpus_bataua)	Prestoea_acuminata))))	((Chamaedorea_seifrizii	(((Calamus_caryotoides	Nypa_fruticans)	Pseudophoenix_vinifera)	Iriartea_deltoidea))	(Serenoa_repens	(Phoenix_dactylifera	Sabal_domingensis))))	((Podococcus_barteri	Sclerosperma_profizianum)	Orania_palindan)))	Kingia_australis);
((Roystonea_regia	(Podococcus_barteri	((Calamus_caryotoides	Sclerosperma_profizianum)	(Orania_palindan	((((((((Dypsis_decaryi	Heterospathe_cagayanensis)	Hydriastele_microspadix)	Dictyosperma_album)	(Burretiokentia_grandiflora	(Veitchia_spiralis	Kentiopsis_piersoniorum)))	((Oenocarpus_minor	Oenocarpus_bataua)	Prestoea_acuminata))	((Leopoldinia_pulchra	Geonoma_undata)	(Manicaria_saccifera	Pelagodoxa_henryana)))	(((Elaeis_guineensis	Elaeis_oleifera)	(Bactris_major	Attalea_speciosa))	(Reinhardtia_simplex	(Reinhardtia_paiewonskiana	(Reinhardtia_gracilis	Reinhardtia_latisecta)))))	(((Nypa_fruticans	Chamaedorea_seifrizii)	(Pseudophoenix_vinifera	Iriartea_deltoidea))	(Serenoa_repens	(Phoenix_dactylifera	Sabal_domingensis))))))))	Kingia_australis);
((Attalea_speciosa	((((((Iriartea_deltoidea	(Nypa_fruticans	Pseudophoenix_vinifera))	((Sabal_domingensis	Phoenix_dactylifera)	Serenoa_repens))	(((((Calamus_caryotoides	Pelagodoxa_henryana)	Geonoma_undata)	(Leopoldinia_pulchra	Manicaria_saccifera))	((((Hydriastele_microspadix	Dypsis_decaryi)	(Heterospathe_cagayanensis	((Veitchia_spiralis	Burretiokentia_grandiflora)	Kentiopsis_piersoniorum)))	Dictyosperma_album)	(Prestoea_acuminata	(Oenocarpus_bataua	Oenocarpus_minor))))	((Orania_palindan	(Podococcus_barteri	Sclerosperma_profizianum))	Roystonea_regia)))	(Reinhardtia_simplex	((Reinhardtia_gracilis	Reinhardtia_latisecta)	Reinhardtia_paiewonskiana)))	(Elaeis_oleifera	Elaeis_guineensis))	(Chamaedorea_seifrizii	Bactris_major)))	Kingia_australis);
((Roystonea_regia	(((Manicaria_saccifera	Pelagodoxa_henryana)	Geonoma_undata)	(((Heterospathe_cagayanensis	((Hydriastele_microspadix	(Dypsis_decaryi	(Veitchia_spiralis	(Dictyosperma_album	Burretiokentia_grandiflora))))	Kentiopsis_piersoniorum))	(Prestoea_acuminata	(Oenocarpus_bataua	Oenocarpus_minor)))	(((Orania_palindan	(Podococcus_barteri	Sclerosperma_profizianum))	((Reinhardtia_simplex	((Reinhardtia_gracilis	Reinhardtia_latisecta)	Reinhardtia_paiewonskiana))	((Elaeis_oleifera	Elaeis_guineensis)	(Bactris_major	(Leopoldinia_pulchra	Attalea_speciosa)))))	(Chamaedorea_seifrizii	((Iriartea_deltoidea	(Nypa_fruticans	(Calamus_caryotoides	Pseudophoenix_vinifera)))	(Phoenix_dactylifera	(Serenoa_repens	Sabal_domingensis))))))))	Kingia_australis);
((Oenocarpus_bataua	(Oenocarpus_minor	(((((((Reinhardtia_gracilis	Reinhardtia_simplex)	(Reinhardtia_latisecta	Reinhardtia_paiewonskiana))	(((Elaeis_oleifera	Elaeis_guineensis)	(Bactris_major	Attalea_speciosa))	Leopoldinia_pulchra))	((Roystonea_regia	(Chamaedorea_seifrizii	((Iriartea_deltoidea	((Calamus_caryotoides	Nypa_fruticans)	Pseudophoenix_vinifera))	(Phoenix_dactylifera	(Serenoa_repens	Sabal_domingensis)))))	(Orania_palindan	(Podococcus_barteri	Sclerosperma_profizianum))))	(Manicaria_saccifera	(Pelagodoxa_henryana	Geonoma_undata)))	(Heterospathe_cagayanensis	((Burretiokentia_grandiflora	(Dictyosperma_album	(Veitchia_spiralis	Kentiopsis_piersoniorum)))	(Hydriastele_microspadix	Dypsis_decaryi))))	Prestoea_acuminata)))	Kingia_australis);
((Roystonea_regia	((((((Reinhardtia_gracilis	Reinhardtia_simplex)	(Reinhardtia_latisecta	Reinhardtia_paiewonskiana))	(((Elaeis_oleifera	Elaeis_guineensis)	Attalea_speciosa)	(Chamaedorea_seifrizii	Bactris_major)))	((Phoenix_dactylifera	(Serenoa_repens	Sabal_domingensis))	(Iriartea_deltoidea	(Nypa_fruticans	(Calamus_caryotoides	Pseudophoenix_vinifera)))))	((((Pelagodoxa_henryana	Leopoldinia_pulchra)	Manicaria_saccifera)	Geonoma_undata)	((((Veitchia_spiralis	((Heterospathe_cagayanensis	Burretiokentia_grandiflora)	Dictyosperma_album))	Kentiopsis_piersoniorum)	(Hydriastele_microspadix	Dypsis_decaryi))	(Prestoea_acuminata	(Oenocarpus_bataua	Oenocarpus_minor)))))	(Orania_palindan	(Podococcus_barteri	Sclerosperma_profizianum))))	Kingia_australis);
((Podococcus_barteri	(Sclerosperma_profizianum	((((((Reinhardtia_gracilis	Reinhardtia_simplex)	(Reinhardtia_latisecta	Reinhardtia_paiewonskiana))	((Elaeis_oleifera	Elaeis_guineensis)	(Attalea_speciosa	Bactris_major)))	(((Calamus_caryotoides	Phoenix_dactylifera)	(Serenoa_repens	Sabal_domingensis))	(Chamaedorea_seifrizii	(Iriartea_deltoidea	(Nypa_fruticans	Pseudophoenix_vinifera)))))	((Roystonea_regia	((Leopoldinia_pulchra	Manicaria_saccifera)	(Pelagodoxa_henryana	Geonoma_undata)))	(((((Veitchia_spiralis	Burretiokentia_grandiflora)	Dictyosperma_album)	Kentiopsis_piersoniorum)	((Dypsis_decaryi	Hydriastele_microspadix)	Heterospathe_cagayanensis))	(Prestoea_acuminata	(Oenocarpus_bataua	Oenocarpus_minor)))))	Orania_palindan)))	Kingia_australis);
((Podococcus_barteri	((Roystonea_regia	Sclerosperma_profizianum)	((((((Reinhardtia_gracilis	Reinhardtia_simplex)	(Reinhardtia_latisecta	Reinhardtia_paiewonskiana))	((Elaeis_oleifera	Elaeis_guineensis)	(Attalea_speciosa	(Chamaedorea_seifrizii	Bactris_major))))	(((Calamus_caryotoides	Phoenix_dactylifera)	(Serenoa_repens	Sabal_domingensis))	(Iriartea_deltoidea	(Nypa_fruticans	Pseudophoenix_vinifera))))	((Manicaria_saccifera	(Pelagodoxa_henryana	(Leopoldinia_pulchra	Geonoma_undata)))	((((Veitchia_spiralis	(Burretiokentia_grandiflora	(Dictyosperma_album	Heterospathe_cagayanensis)))	Kentiopsis_piersoniorum)	(Dypsis_decaryi	Hydriastele_microspadix))	(Prestoea_acuminata	(Oenocarpus_bataua	Oenocarpus_minor)))))	Orania_palindan)))	Kingia_australis);
((Roystonea_regia	((Podococcus_barteri	Sclerosperma_profizianum)	((((((Reinhardtia_gracilis	Reinhardtia_simplex)	(Reinhardtia_latisecta	Reinhardtia_paiewonskiana))	((Elaeis_oleifera	Elaeis_guineensis)	(Attalea_speciosa	Bactris_major)))	(((Calamus_caryotoides	Nypa_fruticans)	(Serenoa_repens	(Sabal_domingensis	Phoenix_dactylifera)))	(Chamaedorea_seifrizii	(Iriartea_deltoidea	Pseudophoenix_vinifera))))	(((Leopoldinia_pulchra	Manicaria_saccifera)	(Pelagodoxa_henryana	Geonoma_undata))	((((Veitchia_spiralis	(Burretiokentia_grandiflora	Dictyosperma_album))	Kentiopsis_piersoniorum)	(Heterospathe_cagayanensis	(Dypsis_decaryi	Hydriastele_microspadix)))	(Prestoea_acuminata	(Oenocarpus_bataua	Oenocarpus_minor)))))	Orania_palindan)))	Kingia_australis);
((Podococcus_barteri	(Sclerosperma_profizianum	(((((Heterospathe_cagayanensis	((Dypsis_decaryi	Hydriastele_microspadix)	((Burretiokentia_grandiflora	(Dictyosperma_album	Veitchia_spiralis))	Kentiopsis_piersoniorum)))	(Prestoea_acuminata	(Oenocarpus_bataua	Oenocarpus_minor)))	(((((Reinhardtia_gracilis	Reinhardtia_simplex)	(Reinhardtia_latisecta	Reinhardtia_paiewonskiana))	((Elaeis_oleifera	Elaeis_guineensis)	(Attalea_speciosa	Bactris_major)))	((Serenoa_repens	(Sabal_domingensis	Phoenix_dactylifera))	(Iriartea_deltoidea	(((Calamus_caryotoides	Nypa_fruticans)	Chamaedorea_seifrizii)	Pseudophoenix_vinifera))))	(Manicaria_saccifera	(Pelagodoxa_henryana	(Leopoldinia_pulchra	Geonoma_undata)))))	Roystonea_regia)	Orania_palindan)))	Kingia_australis);
((Roystonea_regia	(Sclerosperma_profizianum	(((((((Reinhardtia_gracilis	Reinhardtia_simplex)	(Reinhardtia_latisecta	Reinhardtia_paiewonskiana))	((Elaeis_oleifera	Elaeis_guineensis)	(Attalea_speciosa	Bactris_major)))	((Serenoa_repens	(Sabal_domingensis	Phoenix_dactylifera))	((Iriartea_deltoidea	(Nypa_fruticans	Pseudophoenix_vinifera))	Chamaedorea_seifrizii)))	((Geonoma_undata	((Calamus_caryotoides	Pelagodoxa_henryana)	(Manicaria_saccifera	Leopoldinia_pulchra)))	((Heterospathe_cagayanensis	((Dypsis_decaryi	Hydriastele_microspadix)	((Veitchia_spiralis	(Burretiokentia_grandiflora	Dictyosperma_album))	Kentiopsis_piersoniorum)))	(Prestoea_acuminata	(Oenocarpus_bataua	Oenocarpus_minor)))))	Orania_palindan)	Podococcus_barteri)))	Kingia_australis);
((Attalea_speciosa	((((((Sabal_domingensis	(Phoenix_dactylifera	Serenoa_repens))	(Iriartea_deltoidea	(Nypa_fruticans	Pseudophoenix_vinifera)))	((Orania_palindan	(Podococcus_barteri	Sclerosperma_profizianum))	(((Heterospathe_cagayanensis	((Dypsis_decaryi	Hydriastele_microspadix)	((Veitchia_spiralis	(Burretiokentia_grandiflora	Dictyosperma_album))	Kentiopsis_piersoniorum)))	(Prestoea_acuminata	((Calamus_caryotoides	Oenocarpus_bataua)	Oenocarpus_minor)))	(Roystonea_regia	(Manicaria_saccifera	(Geonoma_undata	Pelagodoxa_henryana))))))	(Reinhardtia_simplex	((Reinhardtia_gracilis	Reinhardtia_latisecta)	Reinhardtia_paiewonskiana)))	(Leopoldinia_pulchra	(Chamaedorea_seifrizii	Bactris_major)))	(Elaeis_oleifera	Elaeis_guineensis)))	Kingia_australis);
((Attalea_speciosa	((Chamaedorea_seifrizii	Bactris_major)	(((((Roystonea_regia	((((Oenocarpus_minor	Oenocarpus_bataua)	Prestoea_acuminata)	(((Hydriastele_microspadix	Dictyosperma_album)	Dypsis_decaryi)	(Heterospathe_cagayanensis	((Burretiokentia_grandiflora	Veitchia_spiralis)	Kentiopsis_piersoniorum))))	((Leopoldinia_pulchra	Geonoma_undata)	(Manicaria_saccifera	Pelagodoxa_henryana))))	(Orania_palindan	(Podococcus_barteri	Sclerosperma_profizianum)))	((Calamus_caryotoides	(Serenoa_repens	(Phoenix_dactylifera	Sabal_domingensis)))	(Iriartea_deltoidea	(Nypa_fruticans	Pseudophoenix_vinifera))))	((Reinhardtia_latisecta	Reinhardtia_paiewonskiana)	(Reinhardtia_simplex	Reinhardtia_gracilis)))	(Elaeis_guineensis	Elaeis_oleifera))))	Kingia_australis);
((Attalea_speciosa	(Bactris_major	(((((Geonoma_undata	((Leopoldinia_pulchra	Manicaria_saccifera)	Pelagodoxa_henryana))	((Orania_palindan	(Roystonea_regia	(Podococcus_barteri	(Calamus_caryotoides	Sclerosperma_profizianum))))	(((Oenocarpus_minor	Oenocarpus_bataua)	Prestoea_acuminata)	((Hydriastele_microspadix	(Heterospathe_cagayanensis	Dypsis_decaryi))	(((Dictyosperma_album	Burretiokentia_grandiflora)	Veitchia_spiralis)	Kentiopsis_piersoniorum)))))	((Serenoa_repens	(Phoenix_dactylifera	Sabal_domingensis))	(Chamaedorea_seifrizii	(Iriartea_deltoidea	(Nypa_fruticans	Pseudophoenix_vinifera)))))	((Reinhardtia_latisecta	Reinhardtia_paiewonskiana)	(Reinhardtia_simplex	Reinhardtia_gracilis)))	(Elaeis_guineensis	Elaeis_oleifera))))	Kingia_australis);
(((((((Orania_palindan	(Podococcus_barteri	Sclerosperma_profizianum))	(Roystonea_regia	((((Oenocarpus_minor	Oenocarpus_bataua)	Prestoea_acuminata)	(((Dictyosperma_album	Hydriastele_microspadix)	Dypsis_decaryi)	(Heterospathe_cagayanensis	((Burretiokentia_grandiflora	Veitchia_spiralis)	Kentiopsis_piersoniorum))))	(Geonoma_undata	((Leopoldinia_pulchra	Manicaria_saccifera)	(Pelagodoxa_henryana	Calamus_caryotoides))))))	((Serenoa_repens	(Phoenix_dactylifera	Sabal_domingensis))	(Chamaedorea_seifrizii	(Iriartea_deltoidea	(Nypa_fruticans	Pseudophoenix_vinifera)))))	(((Reinhardtia_gracilis	Reinhardtia_latisecta)	Reinhardtia_paiewonskiana)	Reinhardtia_simplex))	(Elaeis_guineensis	Elaeis_oleifera))	(Attalea_speciosa	Bactris_major))	Kingia_australis);
((Roystonea_regia	((((Serenoa_repens	(Phoenix_dactylifera	Sabal_domingensis))	(Iriartea_deltoidea	((Chamaedorea_seifrizii	Nypa_fruticans)	Pseudophoenix_vinifera)))	((((Oenocarpus_minor	Oenocarpus_bataua)	Prestoea_acuminata)	(Heterospathe_cagayanensis	((Hydriastele_microspadix	Dypsis_decaryi)	((Dictyosperma_album	(Burretiokentia_grandiflora	Veitchia_spiralis))	Kentiopsis_piersoniorum))))	((Manicaria_saccifera	Geonoma_undata)	Pelagodoxa_henryana)))	((((Reinhardtia_latisecta	Reinhardtia_paiewonskiana)	(Reinhardtia_gracilis	Reinhardtia_simplex))	(Leopoldinia_pulchra	((Elaeis_guineensis	Elaeis_oleifera)	(Attalea_speciosa	Bactris_major))))	(Orania_palindan	(Podococcus_barteri	(Calamus_caryotoides	Sclerosperma_profizianum))))))	Kingia_australis);
((Roystonea_regia	((Orania_palindan	(Podococcus_barteri	Sclerosperma_profizianum))	(((Geonoma_undata	(Pelagodoxa_henryana	Manicaria_saccifera))	(((Serenoa_repens	(Phoenix_dactylifera	Sabal_domingensis))	((Iriartea_deltoidea	(Nypa_fruticans	Pseudophoenix_vinifera))	(Chamaedorea_seifrizii	Calamus_caryotoides)))	((((Reinhardtia_gracilis	Reinhardtia_latisecta)	Reinhardtia_paiewonskiana)	Reinhardtia_simplex)	(Leopoldinia_pulchra	((Elaeis_guineensis	Elaeis_oleifera)	(Attalea_speciosa	Bactris_major))))))	(((Oenocarpus_minor	Oenocarpus_bataua)	Prestoea_acuminata)	(((Veitchia_spiralis	(Dictyosperma_album	Burretiokentia_grandiflora))	Kentiopsis_piersoniorum)	(Hydriastele_microspadix	(Dypsis_decaryi	Heterospathe_cagayanensis)))))))	Kingia_australis);
((Roystonea_regia	(Sclerosperma_profizianum	(((((((Oenocarpus_minor	Oenocarpus_bataua)	Prestoea_acuminata)	((((Veitchia_spiralis	(Dictyosperma_album	Burretiokentia_grandiflora))	Kentiopsis_piersoniorum)	(Hydriastele_microspadix	Dypsis_decaryi))	Heterospathe_cagayanensis))	(Geonoma_undata	(Pelagodoxa_henryana	(Manicaria_saccifera	Leopoldinia_pulchra))))	(((Phoenix_dactylifera	(Sabal_domingensis	Serenoa_repens))	(Iriartea_deltoidea	(Nypa_fruticans	(Calamus_caryotoides	Pseudophoenix_vinifera))))	((((Reinhardtia_gracilis	Reinhardtia_latisecta)	Reinhardtia_paiewonskiana)	Reinhardtia_simplex)	((Elaeis_guineensis	Elaeis_oleifera)	(Attalea_speciosa	(Chamaedorea_seifrizii	Bactris_major))))))	Orania_palindan)	Podococcus_barteri)))	Kingia_australis);
((Podococcus_barteri	(Sclerosperma_profizianum	((((((Phoenix_dactylifera	(Sabal_domingensis	Serenoa_repens))	(Iriartea_deltoidea	(Pseudophoenix_vinifera	(Nypa_fruticans	Calamus_caryotoides))))	(((Reinhardtia_latisecta	Reinhardtia_paiewonskiana)	(Reinhardtia_gracilis	Reinhardtia_simplex))	((Elaeis_guineensis	Elaeis_oleifera)	(Attalea_speciosa	(Chamaedorea_seifrizii	Bactris_major)))))	(Leopoldinia_pulchra	((((Oenocarpus_minor	Oenocarpus_bataua)	Prestoea_acuminata)	(((Veitchia_spiralis	(Dictyosperma_album	Burretiokentia_grandiflora))	Kentiopsis_piersoniorum)	((Hydriastele_microspadix	Heterospathe_cagayanensis)	Dypsis_decaryi)))	(Geonoma_undata	(Pelagodoxa_henryana	Manicaria_saccifera)))))	Orania_palindan)	Roystonea_regia)))	Kingia_australis);
((Pseudophoenix_vinifera	(Nypa_fruticans	(((((Roystonea_regia	((((Oenocarpus_minor	Oenocarpus_bataua)	Prestoea_acuminata)	(((Veitchia_spiralis	(Dictyosperma_album	Burretiokentia_grandiflora))	Kentiopsis_piersoniorum)	((Hydriastele_microspadix	Heterospathe_cagayanensis)	Dypsis_decaryi)))	(Geonoma_undata	(Manicaria_saccifera	(Leopoldinia_pulchra	Pelagodoxa_henryana)))))	(Orania_palindan	(Podococcus_barteri	Sclerosperma_profizianum)))	(((Reinhardtia_latisecta	Reinhardtia_paiewonskiana)	(Reinhardtia_gracilis	Reinhardtia_simplex))	((Elaeis_guineensis	Elaeis_oleifera)	(Attalea_speciosa	(Chamaedorea_seifrizii	Bactris_major)))))	(Calamus_caryotoides	(Phoenix_dactylifera	(Sabal_domingensis	Serenoa_repens))))	Iriartea_deltoidea)))	Kingia_australis);
(((Calamus_caryotoides	Chamaedorea_seifrizii)	(Bactris_major	((((((Phoenix_dactylifera	(Sabal_domingensis	Serenoa_repens))	(Iriartea_deltoidea	(Pseudophoenix_vinifera	Nypa_fruticans)))	(((((Oenocarpus_minor	Oenocarpus_bataua)	Prestoea_acuminata)	((Heterospathe_cagayanensis	((Veitchia_spiralis	Burretiokentia_grandiflora)	Kentiopsis_piersoniorum))	(Hydriastele_microspadix	(Dictyosperma_album	Dypsis_decaryi))))	(((Geonoma_undata	Leopoldinia_pulchra)	(Pelagodoxa_henryana	Manicaria_saccifera))	Roystonea_regia))	(Orania_palindan	(Podococcus_barteri	Sclerosperma_profizianum))))	(((Reinhardtia_gracilis	Reinhardtia_latisecta)	Reinhardtia_paiewonskiana)	Reinhardtia_simplex))	(Elaeis_guineensis	Elaeis_oleifera))	Attalea_speciosa)))	Kingia_australis);
((Roystonea_regia	(((Orania_palindan	(((Podococcus_barteri	Sclerosperma_profizianum)	(((Reinhardtia_simplex	Reinhardtia_gracilis)	(Reinhardtia_latisecta	Reinhardtia_paiewonskiana))	((Elaeis_guineensis	Elaeis_oleifera)	(Attalea_speciosa	(Chamaedorea_seifrizii	Bactris_major)))))	((Phoenix_dactylifera	(Sabal_domingensis	Serenoa_repens))	(Iriartea_deltoidea	((Calamus_caryotoides	Pseudophoenix_vinifera)	Nypa_fruticans)))))	(((Oenocarpus_minor	Oenocarpus_bataua)	Prestoea_acuminata)	((Heterospathe_cagayanensis	((Veitchia_spiralis	Burretiokentia_grandiflora)	Kentiopsis_piersoniorum))	(Dypsis_decaryi	(Hydriastele_microspadix	Dictyosperma_album)))))	(Geonoma_undata	((Manicaria_saccifera	Leopoldinia_pulchra)	Pelagodoxa_henryana))))	Kingia_australis);
((Oenocarpus_minor	(Oenocarpus_bataua	(Prestoea_acuminata	(((Kentiopsis_piersoniorum	(Veitchia_spiralis	(Burretiokentia_grandiflora	Dictyosperma_album)))	(Hydriastele_microspadix	(Heterospathe_cagayanensis	Dypsis_decaryi)))	((((Orania_palindan	(Sclerosperma_profizianum	Podococcus_barteri))	(((Chamaedorea_seifrizii	(Iriartea_deltoidea	((Nypa_fruticans	Pseudophoenix_vinifera)	Calamus_caryotoides)))	(Phoenix_dactylifera	(Sabal_domingensis	Serenoa_repens)))	(((Elaeis_guineensis	Elaeis_oleifera)	(Attalea_speciosa	(Leopoldinia_pulchra	Bactris_major)))	((Reinhardtia_gracilis	Reinhardtia_simplex)	(Reinhardtia_latisecta	Reinhardtia_paiewonskiana)))))	Roystonea_regia)	(Manicaria_saccifera	(Geonoma_undata	Pelagodoxa_henryana)))))))	Kingia_australis);
((Roystonea_regia	((((Manicaria_saccifera	(Geonoma_undata	Pelagodoxa_henryana))	(((Oenocarpus_minor	Oenocarpus_bataua)	Prestoea_acuminata)	((Hydriastele_microspadix	Dypsis_decaryi)	((Kentiopsis_piersoniorum	(Burretiokentia_grandiflora	(Dictyosperma_album	Veitchia_spiralis)))	Heterospathe_cagayanensis))))	(Orania_palindan	(Sclerosperma_profizianum	Podococcus_barteri)))	(((Iriartea_deltoidea	((Nypa_fruticans	Pseudophoenix_vinifera)	Calamus_caryotoides))	(Phoenix_dactylifera	(Sabal_domingensis	Serenoa_repens)))	(((Elaeis_guineensis	Elaeis_oleifera)	(Attalea_speciosa	(Chamaedorea_seifrizii	(Leopoldinia_pulchra	Bactris_major))))	((Reinhardtia_gracilis	Reinhardtia_simplex)	(Reinhardtia_latisecta	Reinhardtia_paiewonskiana))))))	Kingia_australis);
((Podococcus_barteri	((Roystonea_regia	(((((Iriartea_deltoidea	(Nypa_fruticans	(Pseudophoenix_vinifera	Calamus_caryotoides)))	(Serenoa_repens	(Phoenix_dactylifera	Sabal_domingensis)))	(((Elaeis_guineensis	Elaeis_oleifera)	(Attalea_speciosa	(Chamaedorea_seifrizii	Bactris_major)))	((Reinhardtia_gracilis	Reinhardtia_simplex)	(Reinhardtia_latisecta	Reinhardtia_paiewonskiana))))	((Geonoma_undata	(Pelagodoxa_henryana	(Leopoldinia_pulchra	Manicaria_saccifera)))	(((Oenocarpus_minor	Oenocarpus_bataua)	Prestoea_acuminata)	(Heterospathe_cagayanensis	((Hydriastele_microspadix	(Kentiopsis_piersoniorum	(Veitchia_spiralis	(Burretiokentia_grandiflora	Dictyosperma_album))))	Dypsis_decaryi)))))	Orania_palindan))	Sclerosperma_profizianum))	Kingia_australis);
((Roystonea_regia	((Podococcus_barteri	(((((Iriartea_deltoidea	Pseudophoenix_vinifera)	(Nypa_fruticans	(Calamus_caryotoides	(Serenoa_repens	(Phoenix_dactylifera	Sabal_domingensis)))))	(((Elaeis_guineensis	Elaeis_oleifera)	(Attalea_speciosa	(Chamaedorea_seifrizii	Bactris_major)))	((Reinhardtia_gracilis	Reinhardtia_simplex)	(Reinhardtia_latisecta	Reinhardtia_paiewonskiana))))	((Manicaria_saccifera	((Geonoma_undata	Leopoldinia_pulchra)	Pelagodoxa_henryana))	(((Oenocarpus_minor	Oenocarpus_bataua)	Prestoea_acuminata)	((Hydriastele_microspadix	(Kentiopsis_piersoniorum	Heterospathe_cagayanensis))	(((Dictyosperma_album	Veitchia_spiralis)	Burretiokentia_grandiflora)	Dypsis_decaryi)))))	Orania_palindan))	Sclerosperma_profizianum))	Kingia_australis);
((Roystonea_regia	((Geonoma_undata	((Manicaria_saccifera	Leopoldinia_pulchra)	Pelagodoxa_henryana))	((((Oenocarpus_minor	Oenocarpus_bataua)	Prestoea_acuminata)	(((Dictyosperma_album	Veitchia_spiralis)	Burretiokentia_grandiflora)	((Dypsis_decaryi	(Heterospathe_cagayanensis	Hydriastele_microspadix))	Kentiopsis_piersoniorum)))	(((Iriartea_deltoidea	(Nypa_fruticans	Pseudophoenix_vinifera))	(Serenoa_repens	(Phoenix_dactylifera	Sabal_domingensis)))	((Orania_palindan	((Calamus_caryotoides	Sclerosperma_profizianum)	Podococcus_barteri))	(((Chamaedorea_seifrizii	Bactris_major)	((Elaeis_guineensis	Elaeis_oleifera)	Attalea_speciosa))	((Reinhardtia_gracilis	Reinhardtia_simplex)	(Reinhardtia_latisecta	Reinhardtia_paiewonskiana))))))))	Kingia_australis);
((Roystonea_regia	(((Manicaria_saccifera	Leopoldinia_pulchra)	((Calamus_caryotoides	Pelagodoxa_henryana)	Geonoma_undata))	((((Oenocarpus_minor	Oenocarpus_bataua)	Prestoea_acuminata)	(((Hydriastele_microspadix	(Kentiopsis_piersoniorum	((Burretiokentia_grandiflora	Veitchia_spiralis)	Dictyosperma_album)))	Dypsis_decaryi)	Heterospathe_cagayanensis))	((Orania_palindan	(Sclerosperma_profizianum	Podococcus_barteri))	((((Elaeis_guineensis	Elaeis_oleifera)	(Attalea_speciosa	Bactris_major))	(Reinhardtia_simplex	((Reinhardtia_gracilis	Reinhardtia_latisecta)	Reinhardtia_paiewonskiana)))	((Iriartea_deltoidea	((Chamaedorea_seifrizii	Nypa_fruticans)	Pseudophoenix_vinifera))	(Serenoa_repens	(Phoenix_dactylifera	Sabal_domingensis))))))))	Kingia_australis);
((Roystonea_regia	((Sclerosperma_profizianum	Podococcus_barteri)	(((((Leopoldinia_pulchra	((Elaeis_guineensis	Elaeis_oleifera)	(Attalea_speciosa	Bactris_major)))	((Reinhardtia_gracilis	Reinhardtia_simplex)	(Reinhardtia_latisecta	Reinhardtia_paiewonskiana)))	((((Pseudophoenix_vinifera	Iriartea_deltoidea)	(Chamaedorea_seifrizii	Calamus_caryotoides))	Nypa_fruticans)	(Serenoa_repens	(Phoenix_dactylifera	Sabal_domingensis))))	((((Oenocarpus_minor	Oenocarpus_bataua)	Prestoea_acuminata)	((Heterospathe_cagayanensis	((Burretiokentia_grandiflora	Veitchia_spiralis)	Kentiopsis_piersoniorum))	(Dictyosperma_album	(Hydriastele_microspadix	Dypsis_decaryi))))	(Manicaria_saccifera	(Pelagodoxa_henryana	Geonoma_undata))))	Orania_palindan)))	Kingia_australis);
((Roystonea_regia	((((Nypa_fruticans	Pseudophoenix_vinifera)	Iriartea_deltoidea)	(Phoenix_dactylifera	(Sabal_domingensis	Serenoa_repens)))	(((((Oenocarpus_minor	Oenocarpus_bataua)	Prestoea_acuminata)	(((Heterospathe_cagayanensis	Kentiopsis_piersoniorum)	(((Burretiokentia_grandiflora	Dictyosperma_album)	Veitchia_spiralis)	Dypsis_decaryi))	Hydriastele_microspadix))	(Geonoma_undata	(Manicaria_saccifera	Pelagodoxa_henryana)))	((Orania_palindan	((Calamus_caryotoides	Sclerosperma_profizianum)	Podococcus_barteri))	((Leopoldinia_pulchra	((Attalea_speciosa	(Chamaedorea_seifrizii	Bactris_major))	(Elaeis_guineensis	Elaeis_oleifera)))	((Reinhardtia_gracilis	Reinhardtia_simplex)	(Reinhardtia_latisecta	Reinhardtia_paiewonskiana)))))))	Kingia_australis);
((Roystonea_regia	((Orania_palindan	(Sclerosperma_profizianum	Podococcus_barteri))	((((Pelagodoxa_henryana	Geonoma_undata)	(Leopoldinia_pulchra	Manicaria_saccifera))	(((Chamaedorea_seifrizii	((Nypa_fruticans	Pseudophoenix_vinifera)	Iriartea_deltoidea))	(Serenoa_repens	(Phoenix_dactylifera	Sabal_domingensis)))	(((Attalea_speciosa	Bactris_major)	(Elaeis_guineensis	Elaeis_oleifera))	(Reinhardtia_simplex	((Reinhardtia_gracilis	Reinhardtia_latisecta)	Reinhardtia_paiewonskiana)))))	(((Calamus_caryotoides	(Oenocarpus_minor	Oenocarpus_bataua))	Prestoea_acuminata)	((Heterospathe_cagayanensis	((Burretiokentia_grandiflora	Veitchia_spiralis)	Kentiopsis_piersoniorum))	(Dictyosperma_album	(Dypsis_decaryi	Hydriastele_microspadix)))))))	Kingia_australis);
((Podococcus_barteri	((((((((Nypa_fruticans	Pseudophoenix_vinifera)	Iriartea_deltoidea)	(Calamus_caryotoides	(Phoenix_dactylifera	(Sabal_domingensis	Serenoa_repens))))	((((Leopoldinia_pulchra	Attalea_speciosa)	(Chamaedorea_seifrizii	Bactris_major))	(Elaeis_guineensis	Elaeis_oleifera))	(Reinhardtia_simplex	((Reinhardtia_latisecta	Reinhardtia_paiewonskiana)	Reinhardtia_gracilis))))	((((Oenocarpus_minor	Oenocarpus_bataua)	Prestoea_acuminata)	((Veitchia_spiralis	Kentiopsis_piersoniorum)	((Burretiokentia_grandiflora	Dictyosperma_album)	((Heterospathe_cagayanensis	Dypsis_decaryi)	Hydriastele_microspadix))))	(Pelagodoxa_henryana	(Manicaria_saccifera	Geonoma_undata))))	Roystonea_regia)	Orania_palindan)	Sclerosperma_profizianum))	Kingia_australis);
((Roystonea_regia	(((((Calamus_caryotoides	(Phoenix_dactylifera	(Sabal_domingensis	Serenoa_repens)))	((Pseudophoenix_vinifera	Nypa_fruticans)	(Chamaedorea_seifrizii	Iriartea_deltoidea)))	(((Prestoea_acuminata	(Oenocarpus_minor	Oenocarpus_bataua))	(Dictyosperma_album	((Heterospathe_cagayanensis	(Dypsis_decaryi	Hydriastele_microspadix))	(Kentiopsis_piersoniorum	(Burretiokentia_grandiflora	Veitchia_spiralis)))))	(((Pelagodoxa_henryana	Leopoldinia_pulchra)	Manicaria_saccifera)	Geonoma_undata)))	(((Attalea_speciosa	Bactris_major)	(Elaeis_oleifera	Elaeis_guineensis))	((Reinhardtia_latisecta	Reinhardtia_paiewonskiana)	(Reinhardtia_gracilis	Reinhardtia_simplex))))	(Orania_palindan	(Sclerosperma_profizianum	Podococcus_barteri))))	Kingia_australis);
((Roystonea_regia	(((((Phoenix_dactylifera	(Sabal_domingensis	Serenoa_repens))	((Pseudophoenix_vinifera	(Calamus_caryotoides	Nypa_fruticans))	Iriartea_deltoidea))	(((Attalea_speciosa	(Chamaedorea_seifrizii	Bactris_major))	(Elaeis_oleifera	Elaeis_guineensis))	((Reinhardtia_latisecta	Reinhardtia_paiewonskiana)	(Reinhardtia_gracilis	Reinhardtia_simplex))))	((Orania_palindan	(Sclerosperma_profizianum	Podococcus_barteri))	((Prestoea_acuminata	(Oenocarpus_minor	Oenocarpus_bataua))	(((Kentiopsis_piersoniorum	Veitchia_spiralis)	Heterospathe_cagayanensis)	((Burretiokentia_grandiflora	Dictyosperma_album)	(Dypsis_decaryi	Hydriastele_microspadix))))))	((Pelagodoxa_henryana	(Leopoldinia_pulchra	Manicaria_saccifera))	Geonoma_undata)))	Kingia_australis);
((Roystonea_regia	((Sclerosperma_profizianum	Podococcus_barteri)	(((((Prestoea_acuminata	(Oenocarpus_minor	Oenocarpus_bataua))	((Dictyosperma_album	(Burretiokentia_grandiflora	(Kentiopsis_piersoniorum	Veitchia_spiralis)))	((Dypsis_decaryi	Heterospathe_cagayanensis)	Hydriastele_microspadix)))	(Pelagodoxa_henryana	(Geonoma_undata	Manicaria_saccifera)))	(((Phoenix_dactylifera	(Sabal_domingensis	Serenoa_repens))	((Leopoldinia_pulchra	(Calamus_caryotoides	Nypa_fruticans))	(Iriartea_deltoidea	Pseudophoenix_vinifera)))	(((Attalea_speciosa	(Chamaedorea_seifrizii	Bactris_major))	(Elaeis_oleifera	Elaeis_guineensis))	((Reinhardtia_latisecta	Reinhardtia_paiewonskiana)	(Reinhardtia_gracilis	Reinhardtia_simplex)))))	Orania_palindan)))	Kingia_australis);
((Oenocarpus_minor	(Oenocarpus_bataua	(((((((Burretiokentia_grandiflora	Veitchia_spiralis)	Dictyosperma_album)	Kentiopsis_piersoniorum)	(Dypsis_decaryi	Hydriastele_microspadix))	Heterospathe_cagayanensis)	((Manicaria_saccifera	(Pelagodoxa_henryana	Geonoma_undata))	((((Serenoa_repens	(Phoenix_dactylifera	Sabal_domingensis))	(Iriartea_deltoidea	(Nypa_fruticans	(Calamus_caryotoides	Pseudophoenix_vinifera))))	((Leopoldinia_pulchra	((Attalea_speciosa	(Chamaedorea_seifrizii	Bactris_major))	(Elaeis_oleifera	Elaeis_guineensis)))	((Reinhardtia_latisecta	Reinhardtia_paiewonskiana)	(Reinhardtia_gracilis	Reinhardtia_simplex))))	(Orania_palindan	(Roystonea_regia	(Sclerosperma_profizianum	Podococcus_barteri))))))	Prestoea_acuminata)))	Kingia_australis);
((((Roystonea_regia	((Sclerosperma_profizianum	Podococcus_barteri)	Orania_palindan))	((((Prestoea_acuminata	(Oenocarpus_minor	Oenocarpus_bataua))	(((Burretiokentia_grandiflora	(Veitchia_spiralis	Dictyosperma_album))	Kentiopsis_piersoniorum)	((Heterospathe_cagayanensis	Hydriastele_microspadix)	Dypsis_decaryi)))	((((Reinhardtia_gracilis	Reinhardtia_latisecta)	Reinhardtia_paiewonskiana)	Reinhardtia_simplex)	((Leopoldinia_pulchra	Geonoma_undata)	(Manicaria_saccifera	Pelagodoxa_henryana))))	((Calamus_caryotoides	(Serenoa_repens	(Phoenix_dactylifera	Sabal_domingensis)))	((Attalea_speciosa	(Chamaedorea_seifrizii	Bactris_major))	(Elaeis_oleifera	Elaeis_guineensis)))))	(Iriartea_deltoidea	(Nypa_fruticans	Pseudophoenix_vinifera)))	Kingia_australis);
((Roystonea_regia	(((((Manicaria_saccifera	Leopoldinia_pulchra)	(Geonoma_undata	Pelagodoxa_henryana))	((Prestoea_acuminata	(Oenocarpus_minor	Oenocarpus_bataua))	(((Veitchia_spiralis	(Dictyosperma_album	Burretiokentia_grandiflora))	Kentiopsis_piersoniorum)	((Heterospathe_cagayanensis	Hydriastele_microspadix)	Dypsis_decaryi))))	(((Iriartea_deltoidea	((Chamaedorea_seifrizii	Nypa_fruticans)	(Calamus_caryotoides	Pseudophoenix_vinifera)))	(Sabal_domingensis	(Serenoa_repens	Phoenix_dactylifera)))	(((Attalea_speciosa	Bactris_major)	(Elaeis_oleifera	Elaeis_guineensis))	((Reinhardtia_latisecta	Reinhardtia_paiewonskiana)	(Reinhardtia_simplex	Reinhardtia_gracilis)))))	((Sclerosperma_profizianum	Podococcus_barteri)	Orania_palindan)))	Kingia_australis);
((Attalea_speciosa	(Bactris_major	((Elaeis_oleifera	Elaeis_guineensis)	((((Reinhardtia_gracilis	Reinhardtia_latisecta)	Reinhardtia_paiewonskiana)	Reinhardtia_simplex)	((((Sclerosperma_profizianum	Podococcus_barteri)	Orania_palindan)	((Roystonea_regia	(Geonoma_undata	((Calamus_caryotoides	Pelagodoxa_henryana)	(Manicaria_saccifera	Leopoldinia_pulchra))))	((Prestoea_acuminata	(Oenocarpus_minor	Oenocarpus_bataua))	((((Veitchia_spiralis	(Dictyosperma_album	Burretiokentia_grandiflora))	Kentiopsis_piersoniorum)	(Hydriastele_microspadix	Dypsis_decaryi))	Heterospathe_cagayanensis))))	(((Iriartea_deltoidea	(Nypa_fruticans	Pseudophoenix_vinifera))	Chamaedorea_seifrizii)	(Phoenix_dactylifera	(Sabal_domingensis	Serenoa_repens))))))))	Kingia_australis);
((Attalea_speciosa	(Bactris_major	((Elaeis_oleifera	Elaeis_guineensis)	((Reinhardtia_simplex	(Reinhardtia_gracilis	(Reinhardtia_latisecta	Reinhardtia_paiewonskiana)))	((((Sclerosperma_profizianum	Podococcus_barteri)	Orania_palindan)	((Roystonea_regia	((Manicaria_saccifera	Leopoldinia_pulchra)	(Geonoma_undata	Pelagodoxa_henryana)))	((Prestoea_acuminata	(Oenocarpus_minor	Oenocarpus_bataua))	(((((Dictyosperma_album	Burretiokentia_grandiflora)	Heterospathe_cagayanensis)	Dypsis_decaryi)	(Kentiopsis_piersoniorum	Veitchia_spiralis))	Hydriastele_microspadix))))	((Iriartea_deltoidea	((Chamaedorea_seifrizii	(Calamus_caryotoides	Nypa_fruticans))	Pseudophoenix_vinifera))	(Phoenix_dactylifera	(Sabal_domingensis	Serenoa_repens))))))))	Kingia_australis);
((Roystonea_regia	(((((Attalea_speciosa	Bactris_major)	(Elaeis_oleifera	Elaeis_guineensis))	((Reinhardtia_latisecta	Reinhardtia_paiewonskiana)	(Reinhardtia_simplex	Reinhardtia_gracilis)))	((Sclerosperma_profizianum	Podococcus_barteri)	Orania_palindan))	((((Manicaria_saccifera	(Leopoldinia_pulchra	Pelagodoxa_henryana))	Geonoma_undata)	((Prestoea_acuminata	(Oenocarpus_minor	Oenocarpus_bataua))	(((((Burretiokentia_grandiflora	Dictyosperma_album)	Heterospathe_cagayanensis)	Veitchia_spiralis)	Kentiopsis_piersoniorum)	(Dypsis_decaryi	Hydriastele_microspadix))))	((Serenoa_repens	(Phoenix_dactylifera	Sabal_domingensis))	((Calamus_caryotoides	Chamaedorea_seifrizii)	(Iriartea_deltoidea	(Nypa_fruticans	Pseudophoenix_vinifera)))))))	Kingia_australis);
((((Elaeis_oleifera	Elaeis_guineensis)	(((Reinhardtia_latisecta	Reinhardtia_paiewonskiana)	(Reinhardtia_simplex	Reinhardtia_gracilis))	((((Sclerosperma_profizianum	Podococcus_barteri)	Orania_palindan)	((Roystonea_regia	((Manicaria_saccifera	(Leopoldinia_pulchra	(Calamus_caryotoides	Pelagodoxa_henryana)))	Geonoma_undata))	((Prestoea_acuminata	(Oenocarpus_minor	Oenocarpus_bataua))	(((Dypsis_decaryi	Hydriastele_microspadix)	((Dictyosperma_album	(Veitchia_spiralis	Burretiokentia_grandiflora))	Kentiopsis_piersoniorum))	Heterospathe_cagayanensis))))	((Serenoa_repens	(Phoenix_dactylifera	Sabal_domingensis))	(Chamaedorea_seifrizii	(Iriartea_deltoidea	(Nypa_fruticans	Pseudophoenix_vinifera)))))))	(Attalea_speciosa	Bactris_major))	Kingia_australis);
((Roystonea_regia	((Orania_palindan	(Podococcus_barteri	Sclerosperma_profizianum))	(((Geonoma_undata	(Manicaria_saccifera	Pelagodoxa_henryana))	((Prestoea_acuminata	(Oenocarpus_minor	Oenocarpus_bataua))	((Veitchia_spiralis	(Heterospathe_cagayanensis	(Dictyosperma_album	Burretiokentia_grandiflora)))	((Hydriastele_microspadix	Dypsis_decaryi)	Kentiopsis_piersoniorum))))	((((Chamaedorea_seifrizii	((Calamus_caryotoides	Pseudophoenix_vinifera)	Iriartea_deltoidea))	Nypa_fruticans)	(Phoenix_dactylifera	(Sabal_domingensis	Serenoa_repens)))	((Reinhardtia_simplex	((Reinhardtia_gracilis	Reinhardtia_latisecta)	Reinhardtia_paiewonskiana))	(((Leopoldinia_pulchra	Bactris_major)	Attalea_speciosa)	(Elaeis_guineensis	Elaeis_oleifera)))))))	Kingia_australis);
((Pseudophoenix_vinifera	((Iriartea_deltoidea	((((Calamus_caryotoides	Phoenix_dactylifera)	(Sabal_domingensis	Serenoa_repens))	(((Reinhardtia_simplex	((Reinhardtia_gracilis	Reinhardtia_latisecta)	Reinhardtia_paiewonskiana))	(((Bactris_major	Attalea_speciosa)	(Elaeis_guineensis	Elaeis_oleifera))	Leopoldinia_pulchra))	((Orania_palindan	(Podococcus_barteri	Sclerosperma_profizianum))	(((Pelagodoxa_henryana	(Geonoma_undata	Manicaria_saccifera))	((Prestoea_acuminata	(Oenocarpus_minor	Oenocarpus_bataua))	((Heterospathe_cagayanensis	(Hydriastele_microspadix	Dypsis_decaryi))	(Kentiopsis_piersoniorum	((Veitchia_spiralis	Dictyosperma_album)	Burretiokentia_grandiflora)))))	Roystonea_regia))))	Chamaedorea_seifrizii))	Nypa_fruticans))	Kingia_australis);
((Roystonea_regia	(Sclerosperma_profizianum	((((((Pseudophoenix_vinifera	Iriartea_deltoidea)	((Calamus_caryotoides	Nypa_fruticans)	(Serenoa_repens	(Phoenix_dactylifera	Sabal_domingensis))))	(((Reinhardtia_gracilis	Reinhardtia_simplex)	(Reinhardtia_latisecta	Reinhardtia_paiewonskiana))	((((Chamaedorea_seifrizii	Bactris_major)	Attalea_speciosa)	(Elaeis_guineensis	Elaeis_oleifera))	Leopoldinia_pulchra)))	((Manicaria_saccifera	(Pelagodoxa_henryana	Geonoma_undata))	((Prestoea_acuminata	(Oenocarpus_minor	Oenocarpus_bataua))	(Heterospathe_cagayanensis	((Kentiopsis_piersoniorum	(Veitchia_spiralis	Burretiokentia_grandiflora))	((Hydriastele_microspadix	Dypsis_decaryi)	Dictyosperma_album))))))	Orania_palindan)	Podococcus_barteri)))	Kingia_australis);
((Podococcus_barteri	(Sclerosperma_profizianum	((((((Phoenix_dactylifera	Sabal_domingensis)	Serenoa_repens)	(Chamaedorea_seifrizii	((Nypa_fruticans	(Calamus_caryotoides	Pseudophoenix_vinifera))	Iriartea_deltoidea)))	(((Reinhardtia_gracilis	Reinhardtia_simplex)	(Reinhardtia_latisecta	Reinhardtia_paiewonskiana))	(((Leopoldinia_pulchra	Bactris_major)	Attalea_speciosa)	(Elaeis_guineensis	Elaeis_oleifera))))	((Roystonea_regia	((Manicaria_saccifera	Pelagodoxa_henryana)	Geonoma_undata))	((Prestoea_acuminata	(Oenocarpus_minor	Oenocarpus_bataua))	((Hydriastele_microspadix	Dypsis_decaryi)	(Kentiopsis_piersoniorum	(Veitchia_spiralis	(Heterospathe_cagayanensis	(Dictyosperma_album	Burretiokentia_grandiflora))))))))	Orania_palindan)))	Kingia_australis);
((Roystonea_regia	(((((Phoenix_dactylifera	(Sabal_domingensis	Serenoa_repens))	(Chamaedorea_seifrizii	((Nypa_fruticans	(Calamus_caryotoides	Pseudophoenix_vinifera))	Iriartea_deltoidea)))	(((Reinhardtia_gracilis	Reinhardtia_simplex)	(Reinhardtia_latisecta	Reinhardtia_paiewonskiana))	(((Bactris_major	Attalea_speciosa)	(Elaeis_guineensis	Elaeis_oleifera))	Leopoldinia_pulchra)))	((Manicaria_saccifera	(Pelagodoxa_henryana	Geonoma_undata))	((Prestoea_acuminata	(Oenocarpus_minor	Oenocarpus_bataua))	(((Hydriastele_microspadix	Dypsis_decaryi)	((Kentiopsis_piersoniorum	(Veitchia_spiralis	Burretiokentia_grandiflora))	Heterospathe_cagayanensis))	Dictyosperma_album))))	(Orania_palindan	(Podococcus_barteri	Sclerosperma_profizianum))))	Kingia_australis);
((Sabal_domingensis	(Serenoa_repens	(((Chamaedorea_seifrizii	((Pseudophoenix_vinifera	(Nypa_fruticans	Calamus_caryotoides))	Iriartea_deltoidea))	(Roystonea_regia	((Orania_palindan	(Podococcus_barteri	Sclerosperma_profizianum))	(((((Reinhardtia_gracilis	Reinhardtia_simplex)	(Reinhardtia_latisecta	Reinhardtia_paiewonskiana))	((Bactris_major	Attalea_speciosa)	(Elaeis_guineensis	Elaeis_oleifera)))	((Leopoldinia_pulchra	Geonoma_undata)	(Manicaria_saccifera	Pelagodoxa_henryana)))	((Prestoea_acuminata	(Oenocarpus_minor	Oenocarpus_bataua))	((Heterospathe_cagayanensis	(Hydriastele_microspadix	Dypsis_decaryi))	(Kentiopsis_piersoniorum	((Dictyosperma_album	Burretiokentia_grandiflora)	Veitchia_spiralis))))))))	Phoenix_dactylifera)))	Kingia_australis);
((Sabal_domingensis	(Serenoa_repens	(((Chamaedorea_seifrizii	((Nypa_fruticans	(Calamus_caryotoides	Pseudophoenix_vinifera))	Iriartea_deltoidea))	(Roystonea_regia	((Orania_palindan	(Podococcus_barteri	Sclerosperma_profizianum))	(((Pelagodoxa_henryana	Geonoma_undata)	Manicaria_saccifera)	(((Prestoea_acuminata	(Oenocarpus_minor	Oenocarpus_bataua))	((((Dictyosperma_album	Burretiokentia_grandiflora)	Heterospathe_cagayanensis)	(Hydriastele_microspadix	Dypsis_decaryi))	(Veitchia_spiralis	Kentiopsis_piersoniorum)))	((Reinhardtia_simplex	((Reinhardtia_gracilis	Reinhardtia_latisecta)	Reinhardtia_paiewonskiana))	(((Leopoldinia_pulchra	Bactris_major)	Attalea_speciosa)	(Elaeis_guineensis	Elaeis_oleifera))))))))	Phoenix_dactylifera)))	Kingia_australis);
((Podococcus_barteri	(Sclerosperma_profizianum	(((((Geonoma_undata	(Manicaria_saccifera	(Leopoldinia_pulchra	(Calamus_caryotoides	Pelagodoxa_henryana))))	((Prestoea_acuminata	(Oenocarpus_minor	Oenocarpus_bataua))	((Dypsis_decaryi	(Hydriastele_microspadix	((Veitchia_spiralis	(Dictyosperma_album	Burretiokentia_grandiflora))	Kentiopsis_piersoniorum)))	Heterospathe_cagayanensis)))	(((Phoenix_dactylifera	(Sabal_domingensis	Serenoa_repens))	(Chamaedorea_seifrizii	((Nypa_fruticans	Pseudophoenix_vinifera)	Iriartea_deltoidea)))	(((Reinhardtia_gracilis	Reinhardtia_simplex)	(Reinhardtia_latisecta	Reinhardtia_paiewonskiana))	((Bactris_major	Attalea_speciosa)	(Elaeis_guineensis	Elaeis_oleifera)))))	Orania_palindan)	Roystonea_regia)))	Kingia_australis);
((Roystonea_regia	((Podococcus_barteri	Sclerosperma_profizianum)	(((((((Reinhardtia_gracilis	Reinhardtia_simplex)	(Reinhardtia_latisecta	Reinhardtia_paiewonskiana))	(Leopoldinia_pulchra	((Bactris_major	Attalea_speciosa)	(Elaeis_guineensis	Elaeis_oleifera))))	(Manicaria_saccifera	(Pelagodoxa_henryana	Geonoma_undata)))	((Prestoea_acuminata	(Oenocarpus_minor	Oenocarpus_bataua))	((Heterospathe_cagayanensis	((Veitchia_spiralis	Burretiokentia_grandiflora)	Kentiopsis_piersoniorum))	(Dictyosperma_album	(Dypsis_decaryi	Hydriastele_microspadix)))))	((Phoenix_dactylifera	(Sabal_domingensis	Serenoa_repens))	(((Calamus_caryotoides	Nypa_fruticans)	Chamaedorea_seifrizii)	(Pseudophoenix_vinifera	Iriartea_deltoidea))))	Orania_palindan)))	Kingia_australis);
((Attalea_speciosa	(((Elaeis_guineensis	Elaeis_oleifera)	((((((Manicaria_saccifera	(Leopoldinia_pulchra	Geonoma_undata))	(Calamus_caryotoides	Pelagodoxa_henryana))	((Prestoea_acuminata	(Oenocarpus_minor	Oenocarpus_bataua))	((Heterospathe_cagayanensis	((Veitchia_spiralis	Burretiokentia_grandiflora)	Kentiopsis_piersoniorum))	(Dictyosperma_album	(Dypsis_decaryi	Hydriastele_microspadix)))))	((Orania_palindan	(Podococcus_barteri	Sclerosperma_profizianum))	Roystonea_regia))	((Nypa_fruticans	(Phoenix_dactylifera	(Sabal_domingensis	Serenoa_repens)))	(Pseudophoenix_vinifera	Iriartea_deltoidea)))	((Reinhardtia_gracilis	Reinhardtia_simplex)	(Reinhardtia_latisecta	Reinhardtia_paiewonskiana))))	(Chamaedorea_seifrizii	Bactris_major)))	Kingia_australis);
((Attalea_speciosa	((((((Chamaedorea_seifrizii	((Nypa_fruticans	Pseudophoenix_vinifera)	Iriartea_deltoidea))	(Serenoa_repens	(Sabal_domingensis	Phoenix_dactylifera)))	(((Podococcus_barteri	Sclerosperma_profizianum)	Orania_palindan)	((Roystonea_regia	(Geonoma_undata	((Pelagodoxa_henryana	Calamus_caryotoides)	(Manicaria_saccifera	Leopoldinia_pulchra))))	(((Hydriastele_microspadix	((Burretiokentia_grandiflora	Dictyosperma_album)	Dypsis_decaryi))	(Heterospathe_cagayanensis	(Veitchia_spiralis	Kentiopsis_piersoniorum)))	(Prestoea_acuminata	(Oenocarpus_minor	Oenocarpus_bataua))))))	(((Reinhardtia_gracilis	Reinhardtia_latisecta)	Reinhardtia_paiewonskiana)	Reinhardtia_simplex))	(Elaeis_oleifera	Elaeis_guineensis))	Bactris_major))	Kingia_australis);
((Oenocarpus_minor	(Oenocarpus_bataua	(((((((Nypa_fruticans	Pseudophoenix_vinifera)	Iriartea_deltoidea)	(Calamus_caryotoides	(Serenoa_repens	(Sabal_domingensis	Phoenix_dactylifera))))	((((Reinhardtia_latisecta	Reinhardtia_paiewonskiana)	(Reinhardtia_gracilis	Reinhardtia_simplex))	((Elaeis_oleifera	Elaeis_guineensis)	((Leopoldinia_pulchra	(Chamaedorea_seifrizii	Bactris_major))	Attalea_speciosa)))	((Podococcus_barteri	Sclerosperma_profizianum)	Orania_palindan)))	(Roystonea_regia	(Geonoma_undata	(Pelagodoxa_henryana	Manicaria_saccifera))))	(Kentiopsis_piersoniorum	((Burretiokentia_grandiflora	(Dictyosperma_album	Veitchia_spiralis))	((Hydriastele_microspadix	Heterospathe_cagayanensis)	Dypsis_decaryi))))	Prestoea_acuminata)))	Kingia_australis);
((Roystonea_regia	((Manicaria_saccifera	(((((Burretiokentia_grandiflora	Dictyosperma_album)	(Hydriastele_microspadix	Dypsis_decaryi))	(Heterospathe_cagayanensis	(Veitchia_spiralis	Kentiopsis_piersoniorum)))	(Prestoea_acuminata	(Oenocarpus_minor	Oenocarpus_bataua)))	((((Nypa_fruticans	(Calamus_caryotoides	Pseudophoenix_vinifera))	Iriartea_deltoidea)	(Serenoa_repens	(Sabal_domingensis	Phoenix_dactylifera)))	((((Reinhardtia_latisecta	Reinhardtia_paiewonskiana)	(Reinhardtia_gracilis	Reinhardtia_simplex))	((Elaeis_oleifera	Elaeis_guineensis)	((Chamaedorea_seifrizii	Bactris_major)	(Leopoldinia_pulchra	Attalea_speciosa))))	(Geonoma_undata	((Podococcus_barteri	Sclerosperma_profizianum)	Orania_palindan))))))	Pelagodoxa_henryana))	Kingia_australis);
((Roystonea_regia	((Sclerosperma_profizianum	(Orania_palindan	Podococcus_barteri))	(((((Pelagodoxa_henryana	Geonoma_undata)	Manicaria_saccifera)	(((Kentiopsis_piersoniorum	((Dictyosperma_album	(Heterospathe_cagayanensis	Burretiokentia_grandiflora))	Veitchia_spiralis))	(Hydriastele_microspadix	Dypsis_decaryi))	(Prestoea_acuminata	(Oenocarpus_minor	Oenocarpus_bataua))))	((Serenoa_repens	(Sabal_domingensis	Phoenix_dactylifera))	((((Reinhardtia_gracilis	Reinhardtia_latisecta)	Reinhardtia_paiewonskiana)	Reinhardtia_simplex)	((Chamaedorea_seifrizii	(Leopoldinia_pulchra	Bactris_major))	(Attalea_speciosa	(Elaeis_oleifera	Elaeis_guineensis))))))	((Nypa_fruticans	(Calamus_caryotoides	Pseudophoenix_vinifera))	Iriartea_deltoidea))))	Kingia_australis);
((Roystonea_regia	(((((Pelagodoxa_henryana	Geonoma_undata)	Manicaria_saccifera)	(((Heterospathe_cagayanensis	Kentiopsis_piersoniorum)	((Dictyosperma_album	(Veitchia_spiralis	Burretiokentia_grandiflora))	(Hydriastele_microspadix	Dypsis_decaryi)))	(Prestoea_acuminata	(Oenocarpus_minor	Oenocarpus_bataua))))	(((Chamaedorea_seifrizii	(Calamus_caryotoides	((Nypa_fruticans	Pseudophoenix_vinifera)	Iriartea_deltoidea)))	(Serenoa_repens	(Sabal_domingensis	Phoenix_dactylifera)))	((((Reinhardtia_gracilis	Reinhardtia_latisecta)	Reinhardtia_paiewonskiana)	Reinhardtia_simplex)	(((Bactris_major	Attalea_speciosa)	(Elaeis_oleifera	Elaeis_guineensis))	Leopoldinia_pulchra))))	((Sclerosperma_profizianum	Podococcus_barteri)	Orania_palindan)))	Kingia_australis);
((Nypa_fruticans	(Pseudophoenix_vinifera	(Iriartea_deltoidea	((Calamus_caryotoides	(Serenoa_repens	(Sabal_domingensis	Phoenix_dactylifera)))	(((((Reinhardtia_latisecta	Reinhardtia_paiewonskiana)	(Reinhardtia_gracilis	Reinhardtia_simplex))	(((Bactris_major	Attalea_speciosa)	(Elaeis_oleifera	Elaeis_guineensis))	Leopoldinia_pulchra))	(((Sclerosperma_profizianum	Podococcus_barteri)	Orania_palindan)	((Roystonea_regia	((Pelagodoxa_henryana	Geonoma_undata)	Manicaria_saccifera))	(((Hydriastele_microspadix	Dypsis_decaryi)	(Kentiopsis_piersoniorum	(Veitchia_spiralis	(Heterospathe_cagayanensis	(Burretiokentia_grandiflora	Dictyosperma_album)))))	(Prestoea_acuminata	(Oenocarpus_minor	Oenocarpus_bataua))))))	Chamaedorea_seifrizii)))))	Kingia_australis);
((Roystonea_regia	(((((Pelagodoxa_henryana	Geonoma_undata)	(Leopoldinia_pulchra	Manicaria_saccifera))	((Kentiopsis_piersoniorum	((Burretiokentia_grandiflora	(Veitchia_spiralis	Dictyosperma_album))	(Heterospathe_cagayanensis	(Hydriastele_microspadix	Dypsis_decaryi))))	(Prestoea_acuminata	(Oenocarpus_minor	Oenocarpus_bataua))))	((((Pseudophoenix_vinifera	(Calamus_caryotoides	(Chamaedorea_seifrizii	Nypa_fruticans)))	Iriartea_deltoidea)	(Serenoa_repens	(Sabal_domingensis	Phoenix_dactylifera)))	(((Reinhardtia_latisecta	Reinhardtia_paiewonskiana)	(Reinhardtia_gracilis	Reinhardtia_simplex))	((Bactris_major	Attalea_speciosa)	(Elaeis_oleifera	Elaeis_guineensis)))))	((Sclerosperma_profizianum	Podococcus_barteri)	Orania_palindan)))	Kingia_australis);
((Podococcus_barteri	((Orania_palindan	((((Reinhardtia_latisecta	Reinhardtia_paiewonskiana)	(Reinhardtia_gracilis	Reinhardtia_simplex))	(Leopoldinia_pulchra	((Bactris_major	Attalea_speciosa)	(Elaeis_oleifera	Elaeis_guineensis))))	(((((Iriartea_deltoidea	((Calamus_caryotoides	Nypa_fruticans)	Pseudophoenix_vinifera))	Chamaedorea_seifrizii)	(Serenoa_repens	(Sabal_domingensis	Phoenix_dactylifera)))	((((Heterospathe_cagayanensis	(Hydriastele_microspadix	Dypsis_decaryi))	(Kentiopsis_piersoniorum	(Veitchia_spiralis	(Dictyosperma_album	Burretiokentia_grandiflora))))	(Prestoea_acuminata	(Oenocarpus_minor	Oenocarpus_bataua)))	(Pelagodoxa_henryana	(Manicaria_saccifera	Geonoma_undata))))	Roystonea_regia)))	Sclerosperma_profizianum))	Kingia_australis);
((Podococcus_barteri	((Orania_palindan	(((Roystonea_regia	((((Dictyosperma_album	Burretiokentia_grandiflora)	(Hydriastele_microspadix	Dypsis_decaryi))	((Kentiopsis_piersoniorum	Veitchia_spiralis)	Heterospathe_cagayanensis))	(Prestoea_acuminata	(Oenocarpus_minor	Oenocarpus_bataua))))	(Manicaria_saccifera	(Geonoma_undata	Pelagodoxa_henryana)))	((((Reinhardtia_latisecta	Reinhardtia_paiewonskiana)	(Reinhardtia_gracilis	Reinhardtia_simplex))	((Bactris_major	(Leopoldinia_pulchra	Attalea_speciosa))	(Elaeis_oleifera	Elaeis_guineensis)))	(((Iriartea_deltoidea	((Calamus_caryotoides	Nypa_fruticans)	Pseudophoenix_vinifera))	Chamaedorea_seifrizii)	(Serenoa_repens	(Sabal_domingensis	Phoenix_dactylifera))))))	Sclerosperma_profizianum))	Kingia_australis);
((Roystonea_regia	(Sclerosperma_profizianum	(Podococcus_barteri	(Orania_palindan	((((((Reinhardtia_gracilis	Reinhardtia_latisecta)	Reinhardtia_paiewonskiana)	Reinhardtia_simplex)	((Bactris_major	Attalea_speciosa)	(Elaeis_oleifera	Elaeis_guineensis)))	(((Iriartea_deltoidea	((Calamus_caryotoides	Nypa_fruticans)	Pseudophoenix_vinifera))	Chamaedorea_seifrizii)	(Serenoa_repens	(Sabal_domingensis	Phoenix_dactylifera))))	((((Dypsis_decaryi	((Dictyosperma_album	Burretiokentia_grandiflora)	Hydriastele_microspadix))	((Kentiopsis_piersoniorum	Veitchia_spiralis)	Heterospathe_cagayanensis))	(Prestoea_acuminata	(Oenocarpus_minor	Oenocarpus_bataua)))	((Leopoldinia_pulchra	Geonoma_undata)	(Pelagodoxa_henryana	Manicaria_saccifera))))))))	Kingia_australis);
((Roystonea_regia	((Orania_palindan	(Podococcus_barteri	Sclerosperma_profizianum))	(((Phoenix_dactylifera	(Sabal_domingensis	Serenoa_repens))	(((Nypa_fruticans	(Calamus_caryotoides	Pseudophoenix_vinifera))	Iriartea_deltoidea)	Chamaedorea_seifrizii))	(((Leopoldinia_pulchra	((Attalea_speciosa	Bactris_major)	(Elaeis_oleifera	Elaeis_guineensis)))	(Reinhardtia_simplex	(Reinhardtia_paiewonskiana	(Reinhardtia_gracilis	Reinhardtia_latisecta))))	((((((Burretiokentia_grandiflora	Dictyosperma_album)	Veitchia_spiralis)	Kentiopsis_piersoniorum)	(Hydriastele_microspadix	(Heterospathe_cagayanensis	Dypsis_decaryi)))	(Prestoea_acuminata	(Oenocarpus_bataua	Oenocarpus_minor)))	(Geonoma_undata	(Pelagodoxa_henryana	Manicaria_saccifera)))))))	Kingia_australis);
((Podococcus_barteri	(Sclerosperma_profizianum	(((((Phoenix_dactylifera	(Sabal_domingensis	Serenoa_repens))	((Nypa_fruticans	(Calamus_caryotoides	Pseudophoenix_vinifera))	Iriartea_deltoidea))	(((Attalea_speciosa	(Chamaedorea_seifrizii	Bactris_major))	(Elaeis_oleifera	Elaeis_guineensis))	((Reinhardtia_paiewonskiana	Reinhardtia_latisecta)	(Reinhardtia_gracilis	Reinhardtia_simplex))))	(Roystonea_regia	(((((Heterospathe_cagayanensis	((Burretiokentia_grandiflora	Veitchia_spiralis)	Kentiopsis_piersoniorum))	Dictyosperma_album)	(Hydriastele_microspadix	Dypsis_decaryi))	(Prestoea_acuminata	(Oenocarpus_bataua	Oenocarpus_minor)))	(Manicaria_saccifera	((Leopoldinia_pulchra	Geonoma_undata)	Pelagodoxa_henryana)))))	Orania_palindan)))	Kingia_australis);
((Roystonea_regia	(((Serenoa_repens	(Phoenix_dactylifera	Sabal_domingensis))	((Nypa_fruticans	Pseudophoenix_vinifera)	Iriartea_deltoidea))	(((Orania_palindan	(Podococcus_barteri	(Calamus_caryotoides	Sclerosperma_profizianum)))	((((Leopoldinia_pulchra	Attalea_speciosa)	(Chamaedorea_seifrizii	Bactris_major))	(Elaeis_oleifera	Elaeis_guineensis))	((Reinhardtia_paiewonskiana	Reinhardtia_latisecta)	(Reinhardtia_gracilis	Reinhardtia_simplex))))	(((((Hydriastele_microspadix	Dypsis_decaryi)	((Heterospathe_cagayanensis	(Dictyosperma_album	Burretiokentia_grandiflora))	Veitchia_spiralis))	Kentiopsis_piersoniorum)	(Prestoea_acuminata	(Oenocarpus_bataua	Oenocarpus_minor)))	(Manicaria_saccifera	(Geonoma_undata	Pelagodoxa_henryana))))))	Kingia_australis);
((Roystonea_regia	((Orania_palindan	(Podococcus_barteri	Sclerosperma_profizianum))	((((Attalea_speciosa	(Leopoldinia_pulchra	(Bactris_major	Chamaedorea_seifrizii)))	(Elaeis_oleifera	Elaeis_guineensis))	((Reinhardtia_paiewonskiana	(Reinhardtia_gracilis	Reinhardtia_latisecta))	Reinhardtia_simplex))	(((Serenoa_repens	(Phoenix_dactylifera	Sabal_domingensis))	(((Pseudophoenix_vinifera	Calamus_caryotoides)	Iriartea_deltoidea)	Nypa_fruticans))	((((Heterospathe_cagayanensis	((Burretiokentia_grandiflora	Veitchia_spiralis)	Kentiopsis_piersoniorum))	((Hydriastele_microspadix	Dictyosperma_album)	Dypsis_decaryi))	(Prestoea_acuminata	(Oenocarpus_bataua	Oenocarpus_minor)))	(Geonoma_undata	(Pelagodoxa_henryana	Manicaria_saccifera)))))))	Kingia_australis);
((Bactris_major	(((Elaeis_oleifera	Elaeis_guineensis)	((((Reinhardtia_paiewonskiana	Reinhardtia_latisecta)	Reinhardtia_simplex)	Reinhardtia_gracilis)	((((Serenoa_repens	(Phoenix_dactylifera	Sabal_domingensis))	(Chamaedorea_seifrizii	(Iriartea_deltoidea	(Nypa_fruticans	(Pseudophoenix_vinifera	Calamus_caryotoides)))))	((((((Kentiopsis_piersoniorum	Veitchia_spiralis)	Heterospathe_cagayanensis)	(Hydriastele_microspadix	Dypsis_decaryi))	(Burretiokentia_grandiflora	Dictyosperma_album))	(Prestoea_acuminata	(Oenocarpus_bataua	Oenocarpus_minor)))	(Roystonea_regia	(Manicaria_saccifera	((Leopoldinia_pulchra	Geonoma_undata)	Pelagodoxa_henryana)))))	(Orania_palindan	(Podococcus_barteri	Sclerosperma_profizianum)))))	Attalea_speciosa))	Kingia_australis);
((Podococcus_barteri	((((((((Attalea_speciosa	Bactris_major)	(Elaeis_oleifera	Elaeis_guineensis))	((Reinhardtia_paiewonskiana	(Reinhardtia_gracilis	Reinhardtia_latisecta))	Reinhardtia_simplex))	((Serenoa_repens	(Phoenix_dactylifera	Sabal_domingensis))	((Chamaedorea_seifrizii	((Calamus_caryotoides	Nypa_fruticans)	Pseudophoenix_vinifera))	Iriartea_deltoidea)))	Leopoldinia_pulchra)	((((Kentiopsis_piersoniorum	(Burretiokentia_grandiflora	(Dictyosperma_album	Veitchia_spiralis)))	(Hydriastele_microspadix	(Heterospathe_cagayanensis	Dypsis_decaryi)))	(Prestoea_acuminata	(Oenocarpus_bataua	Oenocarpus_minor)))	(Roystonea_regia	(Manicaria_saccifera	(Geonoma_undata	Pelagodoxa_henryana)))))	Sclerosperma_profizianum)	Orania_palindan))	Kingia_australis);
((Podococcus_barteri	(Sclerosperma_profizianum	(Orania_palindan	((((Leopoldinia_pulchra	((Attalea_speciosa	Bactris_major)	(Elaeis_oleifera	Elaeis_guineensis)))	(((Reinhardtia_paiewonskiana	Reinhardtia_latisecta)	Reinhardtia_simplex)	Reinhardtia_gracilis))	((Phoenix_dactylifera	(Sabal_domingensis	Serenoa_repens))	(((Nypa_fruticans	(Pseudophoenix_vinifera	Calamus_caryotoides))	Iriartea_deltoidea)	Chamaedorea_seifrizii)))	((((Kentiopsis_piersoniorum	(Veitchia_spiralis	(Burretiokentia_grandiflora	Dictyosperma_album)))	(Hydriastele_microspadix	(Heterospathe_cagayanensis	Dypsis_decaryi)))	(Prestoea_acuminata	(Oenocarpus_bataua	Oenocarpus_minor)))	(Roystonea_regia	(Manicaria_saccifera	(Geonoma_undata	Pelagodoxa_henryana))))))))	Kingia_australis);
((Nypa_fruticans	(Pseudophoenix_vinifera	(Iriartea_deltoidea	(Calamus_caryotoides	(((((((Heterospathe_cagayanensis	(Kentiopsis_piersoniorum	(Veitchia_spiralis	Burretiokentia_grandiflora)))	(Dictyosperma_album	(Hydriastele_microspadix	Dypsis_decaryi)))	(Prestoea_acuminata	(Oenocarpus_bataua	Oenocarpus_minor)))	((Leopoldinia_pulchra	Geonoma_undata)	(Pelagodoxa_henryana	Manicaria_saccifera)))	(Roystonea_regia	((Podococcus_barteri	Sclerosperma_profizianum)	Orania_palindan)))	(((Attalea_speciosa	(Chamaedorea_seifrizii	Bactris_major))	(Elaeis_oleifera	Elaeis_guineensis))	((Reinhardtia_paiewonskiana	Reinhardtia_latisecta)	(Reinhardtia_simplex	Reinhardtia_gracilis))))	(Phoenix_dactylifera	(Sabal_domingensis	Serenoa_repens)))))))	Kingia_australis);
((Roystonea_regia	(((Podococcus_barteri	Orania_palindan)	((((Leopoldinia_pulchra	((Attalea_speciosa	(Chamaedorea_seifrizii	Bactris_major))	(Elaeis_oleifera	Elaeis_guineensis)))	((Reinhardtia_paiewonskiana	(Reinhardtia_gracilis	Reinhardtia_latisecta))	Reinhardtia_simplex))	((Serenoa_repens	(Phoenix_dactylifera	Sabal_domingensis))	((Nypa_fruticans	(Calamus_caryotoides	Pseudophoenix_vinifera))	Iriartea_deltoidea)))	((((Heterospathe_cagayanensis	(Kentiopsis_piersoniorum	(Veitchia_spiralis	Burretiokentia_grandiflora)))	(Dictyosperma_album	(Hydriastele_microspadix	Dypsis_decaryi)))	(Prestoea_acuminata	(Oenocarpus_bataua	Oenocarpus_minor)))	(Manicaria_saccifera	(Pelagodoxa_henryana	Geonoma_undata)))))	Sclerosperma_profizianum))	Kingia_australis);
((Oenocarpus_minor	(((((Pelagodoxa_henryana	(Geonoma_undata	Manicaria_saccifera))	((Roystonea_regia	((Sclerosperma_profizianum	Podococcus_barteri)	Orania_palindan))	(((Leopoldinia_pulchra	((Attalea_speciosa	Bactris_major)	(Elaeis_oleifera	Elaeis_guineensis)))	((Reinhardtia_paiewonskiana	Reinhardtia_latisecta)	(Reinhardtia_gracilis	Reinhardtia_simplex)))	((Calamus_caryotoides	((Phoenix_dactylifera	Sabal_domingensis)	Serenoa_repens))	((Nypa_fruticans	Pseudophoenix_vinifera)	Iriartea_deltoidea)))))	((Heterospathe_cagayanensis	Kentiopsis_piersoniorum)	((Chamaedorea_seifrizii	Dypsis_decaryi)	(((Veitchia_spiralis	Burretiokentia_grandiflora)	Dictyosperma_album)	Hydriastele_microspadix))))	Prestoea_acuminata)	Oenocarpus_bataua))	Kingia_australis);
((Roystonea_regia	((Leopoldinia_pulchra	((Bactris_major	Attalea_speciosa)	(Elaeis_guineensis	Elaeis_oleifera)))	((Reinhardtia_simplex	(Reinhardtia_paiewonskiana	(Reinhardtia_latisecta	Reinhardtia_gracilis)))	((Orania_palindan	(Sclerosperma_profizianum	Podococcus_barteri))	(((((Iriartea_deltoidea	Pseudophoenix_vinifera)	Chamaedorea_seifrizii)	Calamus_caryotoides)	(Nypa_fruticans	(Phoenix_dactylifera	(Serenoa_repens	Sabal_domingensis))))	(((Kentiopsis_piersoniorum	((Hydriastele_microspadix	Dypsis_decaryi)	(Veitchia_spiralis	(Dictyosperma_album	(Heterospathe_cagayanensis	Burretiokentia_grandiflora)))))	((Oenocarpus_bataua	Oenocarpus_minor)	Prestoea_acuminata))	(Manicaria_saccifera	(Geonoma_undata	Pelagodoxa_henryana))))))))	Kingia_australis);
((Pseudophoenix_vinifera	(((((Phoenix_dactylifera	Sabal_domingensis)	Serenoa_repens)	((((((Heterospathe_cagayanensis	((Veitchia_spiralis	Burretiokentia_grandiflora)	Kentiopsis_piersoniorum))	(Dictyosperma_album	(Hydriastele_microspadix	Dypsis_decaryi)))	((Oenocarpus_bataua	Oenocarpus_minor)	Prestoea_acuminata))	(Geonoma_undata	((Calamus_caryotoides	Pelagodoxa_henryana)	Manicaria_saccifera)))	(Roystonea_regia	(Orania_palindan	(Sclerosperma_profizianum	Podococcus_barteri))))	((Reinhardtia_simplex	(Reinhardtia_paiewonskiana	(Reinhardtia_latisecta	Reinhardtia_gracilis)))	(((Chamaedorea_seifrizii	(Leopoldinia_pulchra	Bactris_major))	Attalea_speciosa)	(Elaeis_guineensis	Elaeis_oleifera)))))	Iriartea_deltoidea)	Nypa_fruticans))	Kingia_australis);
(((Nypa_fruticans	Pseudophoenix_vinifera)	((((((((((Dictyosperma_album	Veitchia_spiralis)	Burretiokentia_grandiflora)	Kentiopsis_piersoniorum)	((Heterospathe_cagayanensis	Hydriastele_microspadix)	Dypsis_decaryi))	((Oenocarpus_bataua	Oenocarpus_minor)	Prestoea_acuminata))	(Manicaria_saccifera	(Pelagodoxa_henryana	Geonoma_undata)))	(Orania_palindan	(Roystonea_regia	(Sclerosperma_profizianum	Podococcus_barteri))))	(((Reinhardtia_gracilis	Reinhardtia_simplex)	(Reinhardtia_paiewonskiana	Reinhardtia_latisecta))	(((Leopoldinia_pulchra	(Bactris_major	Chamaedorea_seifrizii))	Attalea_speciosa)	(Elaeis_guineensis	Elaeis_oleifera))))	(Calamus_caryotoides	(Phoenix_dactylifera	(Sabal_domingensis	Serenoa_repens))))	Iriartea_deltoidea))	Kingia_australis);
((Roystonea_regia	(((Sclerosperma_profizianum	Podococcus_barteri)	Orania_palindan)	((((((Reinhardtia_gracilis	Reinhardtia_simplex)	(Reinhardtia_paiewonskiana	Reinhardtia_latisecta))	((Bactris_major	Attalea_speciosa)	(Elaeis_guineensis	Elaeis_oleifera)))	((Sabal_domingensis	(Serenoa_repens	Phoenix_dactylifera))	(Iriartea_deltoidea	(Nypa_fruticans	(Chamaedorea_seifrizii	(Calamus_caryotoides	Pseudophoenix_vinifera))))))	Leopoldinia_pulchra)	((((Heterospathe_cagayanensis	(((Burretiokentia_grandiflora	Veitchia_spiralis)	Dictyosperma_album)	Kentiopsis_piersoniorum))	(Hydriastele_microspadix	Dypsis_decaryi))	((Oenocarpus_bataua	Oenocarpus_minor)	Prestoea_acuminata))	(Manicaria_saccifera	(Pelagodoxa_henryana	Geonoma_undata))))))	Kingia_australis);
((Podococcus_barteri	((Orania_palindan	(((Reinhardtia_simplex	(Reinhardtia_paiewonskiana	(Reinhardtia_gracilis	Reinhardtia_latisecta)))	(((Chamaedorea_seifrizii	Bactris_major)	Attalea_speciosa)	(Elaeis_guineensis	Elaeis_oleifera)))	(((Sabal_domingensis	(Serenoa_repens	Phoenix_dactylifera))	(Iriartea_deltoidea	((Calamus_caryotoides	Nypa_fruticans)	Pseudophoenix_vinifera)))	((((Heterospathe_cagayanensis	((((Burretiokentia_grandiflora	(Veitchia_spiralis	Dictyosperma_album))	Kentiopsis_piersoniorum)	Dypsis_decaryi)	Hydriastele_microspadix))	((Oenocarpus_bataua	Oenocarpus_minor)	Prestoea_acuminata))	(Geonoma_undata	((Leopoldinia_pulchra	Pelagodoxa_henryana)	Manicaria_saccifera)))	Roystonea_regia))))	Sclerosperma_profizianum))	Kingia_australis);
(((Nypa_fruticans	(Pseudophoenix_vinifera	Calamus_caryotoides))	((((((Sclerosperma_profizianum	Podococcus_barteri)	Orania_palindan)	((((Dictyosperma_album	((Heterospathe_cagayanensis	((Burretiokentia_grandiflora	Veitchia_spiralis)	Kentiopsis_piersoniorum))	(Dypsis_decaryi	Hydriastele_microspadix)))	((Oenocarpus_bataua	Oenocarpus_minor)	Prestoea_acuminata))	(Manicaria_saccifera	(Pelagodoxa_henryana	(Geonoma_undata	Leopoldinia_pulchra))))	Roystonea_regia))	(((Reinhardtia_gracilis	Reinhardtia_simplex)	(Reinhardtia_paiewonskiana	Reinhardtia_latisecta))	(((Chamaedorea_seifrizii	Bactris_major)	Attalea_speciosa)	(Elaeis_guineensis	Elaeis_oleifera))))	(Sabal_domingensis	(Serenoa_repens	Phoenix_dactylifera)))	Iriartea_deltoidea))	Kingia_australis);
((Roystonea_regia	(((Sabal_domingensis	(Serenoa_repens	Phoenix_dactylifera))	(Iriartea_deltoidea	Pseudophoenix_vinifera))	(((((Reinhardtia_gracilis	Reinhardtia_simplex)	(Reinhardtia_paiewonskiana	Reinhardtia_latisecta))	((((Calamus_caryotoides	Chamaedorea_seifrizii)	Bactris_major)	(Leopoldinia_pulchra	Attalea_speciosa))	(Elaeis_guineensis	Elaeis_oleifera)))	(((((Burretiokentia_grandiflora	(Veitchia_spiralis	Dictyosperma_album))	Kentiopsis_piersoniorum)	(Dypsis_decaryi	(Heterospathe_cagayanensis	Hydriastele_microspadix)))	((Oenocarpus_bataua	Oenocarpus_minor)	(Nypa_fruticans	Prestoea_acuminata)))	((Manicaria_saccifera	Pelagodoxa_henryana)	Geonoma_undata)))	((Sclerosperma_profizianum	Podococcus_barteri)	Orania_palindan))))	Kingia_australis);
((Roystonea_regia	(((Sabal_domingensis	(Serenoa_repens	Phoenix_dactylifera))	(Iriartea_deltoidea	((Calamus_caryotoides	Nypa_fruticans)	Pseudophoenix_vinifera)))	((((Reinhardtia_simplex	(Reinhardtia_paiewonskiana	(Reinhardtia_gracilis	Reinhardtia_latisecta)))	((Leopoldinia_pulchra	(Bactris_major	Chamaedorea_seifrizii))	(Attalea_speciosa	(Elaeis_guineensis	Elaeis_oleifera))))	(((((Burretiokentia_grandiflora	(Veitchia_spiralis	Dictyosperma_album))	Kentiopsis_piersoniorum)	(Heterospathe_cagayanensis	(Hydriastele_microspadix	Dypsis_decaryi)))	((Oenocarpus_bataua	Oenocarpus_minor)	Prestoea_acuminata))	((Manicaria_saccifera	Pelagodoxa_henryana)	Geonoma_undata)))	((Sclerosperma_profizianum	Podococcus_barteri)	Orania_palindan))))	Kingia_australis);
((Roystonea_regia	((((Calamus_caryotoides	Serenoa_repens)	(Phoenix_dactylifera	Sabal_domingensis))	(Iriartea_deltoidea	(Nypa_fruticans	Pseudophoenix_vinifera)))	(((((Burretiokentia_grandiflora	Dictyosperma_album)	((Veitchia_spiralis	Kentiopsis_piersoniorum)	(Heterospathe_cagayanensis	(Hydriastele_microspadix	Dypsis_decaryi))))	((Oenocarpus_bataua	Oenocarpus_minor)	Prestoea_acuminata))	((Leopoldinia_pulchra	(Manicaria_saccifera	Pelagodoxa_henryana))	((Reinhardtia_simplex	(Reinhardtia_paiewonskiana	(Reinhardtia_gracilis	Reinhardtia_latisecta)))	((Bactris_major	Chamaedorea_seifrizii)	(Attalea_speciosa	(Elaeis_guineensis	Elaeis_oleifera))))))	(Geonoma_undata	((Sclerosperma_profizianum	Podococcus_barteri)	Orania_palindan)))))	Kingia_australis);
((Attalea_speciosa	((((((((((Geonoma_undata	Manicaria_saccifera)	Pelagodoxa_henryana)	Roystonea_regia)	(((Kentiopsis_piersoniorum	(Hydriastele_microspadix	(Dictyosperma_album	(Heterospathe_cagayanensis	(Veitchia_spiralis	Burretiokentia_grandiflora)))))	Dypsis_decaryi)	((Oenocarpus_bataua	Oenocarpus_minor)	Prestoea_acuminata)))	((Sclerosperma_profizianum	Podococcus_barteri)	Orania_palindan))	((Serenoa_repens	(Phoenix_dactylifera	Sabal_domingensis))	(Iriartea_deltoidea	(Nypa_fruticans	(Calamus_caryotoides	Pseudophoenix_vinifera)))))	((Reinhardtia_gracilis	Reinhardtia_simplex)	(Reinhardtia_paiewonskiana	Reinhardtia_latisecta)))	Leopoldinia_pulchra)	(Elaeis_guineensis	Elaeis_oleifera))	(Bactris_major	Chamaedorea_seifrizii)))	Kingia_australis);
((Pseudophoenix_vinifera	((Iriartea_deltoidea	(((Sabal_domingensis	(Serenoa_repens	Phoenix_dactylifera))	(Roystonea_regia	((((Reinhardtia_simplex	(Reinhardtia_paiewonskiana	(Reinhardtia_gracilis	Reinhardtia_latisecta)))	((Elaeis_guineensis	Elaeis_oleifera)	(Bactris_major	Attalea_speciosa)))	((((Calamus_caryotoides	Pelagodoxa_henryana)	(Manicaria_saccifera	Leopoldinia_pulchra))	Geonoma_undata)	(((((Burretiokentia_grandiflora	Dictyosperma_album)	Veitchia_spiralis)	Kentiopsis_piersoniorum)	((Heterospathe_cagayanensis	Dypsis_decaryi)	Hydriastele_microspadix))	(Prestoea_acuminata	(Oenocarpus_bataua	Oenocarpus_minor)))))	((Podococcus_barteri	Sclerosperma_profizianum)	Orania_palindan))))	Chamaedorea_seifrizii))	Nypa_fruticans))	Kingia_australis);
((((((Pelagodoxa_henryana	Geonoma_undata)	Manicaria_saccifera)	(((((Burretiokentia_grandiflora	Dictyosperma_album)	Veitchia_spiralis)	Kentiopsis_piersoniorum)	(Heterospathe_cagayanensis	(Dypsis_decaryi	Hydriastele_microspadix)))	(Prestoea_acuminata	(Oenocarpus_bataua	Oenocarpus_minor))))	((((Nypa_fruticans	(Calamus_caryotoides	Pseudophoenix_vinifera))	Iriartea_deltoidea)	(Sabal_domingensis	(Serenoa_repens	Phoenix_dactylifera)))	(((Podococcus_barteri	Sclerosperma_profizianum)	Orania_palindan)	(((Reinhardtia_simplex	Reinhardtia_gracilis)	(Reinhardtia_latisecta	Reinhardtia_paiewonskiana))	(Leopoldinia_pulchra	((Elaeis_guineensis	Elaeis_oleifera)	((Chamaedorea_seifrizii	Bactris_major)	Attalea_speciosa)))))))	Roystonea_regia)	Kingia_australis);
((Iriartea_deltoidea	((((Phoenix_dactylifera	(Sabal_domingensis	Serenoa_repens))	((((Podococcus_barteri	Sclerosperma_profizianum)	Orania_palindan)	((((Pelagodoxa_henryana	Geonoma_undata)	(Leopoldinia_pulchra	Manicaria_saccifera))	((((Burretiokentia_grandiflora	(Dictyosperma_album	Veitchia_spiralis))	Kentiopsis_piersoniorum)	(Heterospathe_cagayanensis	(Dypsis_decaryi	Hydriastele_microspadix)))	(Prestoea_acuminata	(Oenocarpus_bataua	Oenocarpus_minor))))	(((Reinhardtia_simplex	Reinhardtia_gracilis)	(Reinhardtia_latisecta	Reinhardtia_paiewonskiana))	((Elaeis_guineensis	Elaeis_oleifera)	(Bactris_major	Attalea_speciosa)))))	Roystonea_regia))	Chamaedorea_seifrizii)	((Pseudophoenix_vinifera	Calamus_caryotoides)	Nypa_fruticans)))	Kingia_australis);
((Roystonea_regia	(Sclerosperma_profizianum	((Orania_palindan	((((Manicaria_saccifera	Pelagodoxa_henryana)	Geonoma_undata)	(((Veitchia_spiralis	(Burretiokentia_grandiflora	Dictyosperma_album))	(Kentiopsis_piersoniorum	(Heterospathe_cagayanensis	(Dypsis_decaryi	Hydriastele_microspadix))))	(Prestoea_acuminata	(Oenocarpus_bataua	Oenocarpus_minor))))	((((Pseudophoenix_vinifera	(Calamus_caryotoides	Nypa_fruticans))	Iriartea_deltoidea)	(Phoenix_dactylifera	(Sabal_domingensis	Serenoa_repens)))	(((Reinhardtia_simplex	Reinhardtia_gracilis)	(Reinhardtia_latisecta	Reinhardtia_paiewonskiana))	((Elaeis_guineensis	Elaeis_oleifera)	((Leopoldinia_pulchra	(Chamaedorea_seifrizii	Bactris_major))	Attalea_speciosa))))))	Podococcus_barteri)))	Kingia_australis);
((Podococcus_barteri	((Roystonea_regia	Sclerosperma_profizianum)	(Orania_palindan	(((Pelagodoxa_henryana	(Geonoma_undata	Manicaria_saccifera))	(((Heterospathe_cagayanensis	(Dypsis_decaryi	Hydriastele_microspadix))	((Burretiokentia_grandiflora	(Dictyosperma_album	Veitchia_spiralis))	Kentiopsis_piersoniorum))	(Prestoea_acuminata	(Oenocarpus_bataua	Oenocarpus_minor))))	((((Pseudophoenix_vinifera	(Calamus_caryotoides	Nypa_fruticans))	Iriartea_deltoidea)	(Phoenix_dactylifera	(Sabal_domingensis	Serenoa_repens)))	(((Reinhardtia_simplex	Reinhardtia_gracilis)	(Reinhardtia_latisecta	Reinhardtia_paiewonskiana))	(((Elaeis_guineensis	Elaeis_oleifera)	((Chamaedorea_seifrizii	Bactris_major)	Attalea_speciosa))	Leopoldinia_pulchra)))))))	Kingia_australis);
((Roystonea_regia	(((Pelagodoxa_henryana	Geonoma_undata)	Manicaria_saccifera)	((((((Nypa_fruticans	(Pseudophoenix_vinifera	Calamus_caryotoides))	Iriartea_deltoidea)	(Serenoa_repens	(Phoenix_dactylifera	Sabal_domingensis)))	(((Reinhardtia_simplex	Reinhardtia_gracilis)	(Reinhardtia_latisecta	Reinhardtia_paiewonskiana))	(((Elaeis_guineensis	Elaeis_oleifera)	((Chamaedorea_seifrizii	Bactris_major)	Attalea_speciosa))	Leopoldinia_pulchra)))	((Podococcus_barteri	Sclerosperma_profizianum)	Orania_palindan))	(((Burretiokentia_grandiflora	(Dictyosperma_album	Veitchia_spiralis))	((Heterospathe_cagayanensis	Kentiopsis_piersoniorum)	(Dypsis_decaryi	Hydriastele_microspadix)))	(Prestoea_acuminata	(Oenocarpus_bataua	Oenocarpus_minor))))))	Kingia_australis);
((Roystonea_regia	(((Podococcus_barteri	Sclerosperma_profizianum)	Orania_palindan)	(((((Nypa_fruticans	Pseudophoenix_vinifera)	Iriartea_deltoidea)	Calamus_caryotoides)	(Serenoa_repens	(Phoenix_dactylifera	Sabal_domingensis)))	(((((((Heterospathe_cagayanensis	Dypsis_decaryi)	Hydriastele_microspadix)	((Burretiokentia_grandiflora	Veitchia_spiralis)	Kentiopsis_piersoniorum))	Dictyosperma_album)	(Prestoea_acuminata	(Oenocarpus_bataua	Oenocarpus_minor)))	(Geonoma_undata	((Leopoldinia_pulchra	Manicaria_saccifera)	Pelagodoxa_henryana)))	(((Reinhardtia_simplex	Reinhardtia_gracilis)	(Reinhardtia_latisecta	Reinhardtia_paiewonskiana))	((Elaeis_guineensis	Elaeis_oleifera)	((Chamaedorea_seifrizii	Bactris_major)	Attalea_speciosa)))))))	Kingia_australis);
((Roystonea_regia	(((Podococcus_barteri	Sclerosperma_profizianum)	Orania_palindan)	((((((Heterospathe_cagayanensis	Kentiopsis_piersoniorum)	Hydriastele_microspadix)	(Dypsis_decaryi	(Dictyosperma_album	(Burretiokentia_grandiflora	Veitchia_spiralis))))	(Prestoea_acuminata	(Oenocarpus_bataua	Oenocarpus_minor)))	(Manicaria_saccifera	(Pelagodoxa_henryana	Geonoma_undata)))	((((Reinhardtia_simplex	Reinhardtia_gracilis)	(Reinhardtia_latisecta	Reinhardtia_paiewonskiana))	(((Leopoldinia_pulchra	Bactris_major)	Attalea_speciosa)	(Elaeis_guineensis	Elaeis_oleifera)))	((Serenoa_repens	(Phoenix_dactylifera	Sabal_domingensis))	(Chamaedorea_seifrizii	(((Calamus_caryotoides	Nypa_fruticans)	Pseudophoenix_vinifera)	Iriartea_deltoidea)))))))	Kingia_australis);
((Attalea_speciosa	(((Elaeis_guineensis	Elaeis_oleifera)	((((Calamus_caryotoides	(Serenoa_repens	(Phoenix_dactylifera	Sabal_domingensis)))	(Chamaedorea_seifrizii	((Nypa_fruticans	Pseudophoenix_vinifera)	Iriartea_deltoidea)))	(((Roystonea_regia	(Sclerosperma_profizianum	Podococcus_barteri))	Orania_palindan)	((((Dypsis_decaryi	Hydriastele_microspadix)	((Veitchia_spiralis	(Heterospathe_cagayanensis	(Dictyosperma_album	Burretiokentia_grandiflora)))	Kentiopsis_piersoniorum))	(Prestoea_acuminata	(Oenocarpus_bataua	Oenocarpus_minor)))	(Pelagodoxa_henryana	((Leopoldinia_pulchra	Geonoma_undata)	Manicaria_saccifera)))))	((Reinhardtia_simplex	Reinhardtia_gracilis)	(Reinhardtia_latisecta	Reinhardtia_paiewonskiana))))	Bactris_major))	Kingia_australis);
((Attalea_speciosa	(((Elaeis_guineensis	Elaeis_oleifera)	(((((Phoenix_dactylifera	Sabal_domingensis)	Serenoa_repens)	((Nypa_fruticans	(Pseudophoenix_vinifera	Calamus_caryotoides))	Iriartea_deltoidea))	(((Sclerosperma_profizianum	Podococcus_barteri)	Orania_palindan)	((((Dypsis_decaryi	Hydriastele_microspadix)	((Veitchia_spiralis	(Heterospathe_cagayanensis	(Dictyosperma_album	Burretiokentia_grandiflora)))	Kentiopsis_piersoniorum))	(Prestoea_acuminata	(Oenocarpus_bataua	Oenocarpus_minor)))	((Pelagodoxa_henryana	(Geonoma_undata	Manicaria_saccifera))	(Leopoldinia_pulchra	Roystonea_regia)))))	((Reinhardtia_simplex	Reinhardtia_gracilis)	(Reinhardtia_latisecta	Reinhardtia_paiewonskiana))))	(Chamaedorea_seifrizii	Bactris_major)))	Kingia_australis);
((Attalea_speciosa	((Chamaedorea_seifrizii	Bactris_major)	((Elaeis_oleifera	Elaeis_guineensis)	((((Reinhardtia_paiewonskiana	Reinhardtia_latisecta)	(Reinhardtia_simplex	Reinhardtia_gracilis))	((Manicaria_saccifera	(Pelagodoxa_henryana	Geonoma_undata))	(((Roystonea_regia	(Orania_palindan	(Sclerosperma_profizianum	Podococcus_barteri)))	((Iriartea_deltoidea	((Calamus_caryotoides	Nypa_fruticans)	Pseudophoenix_vinifera))	(Serenoa_repens	(Phoenix_dactylifera	Sabal_domingensis))))	(((Heterospathe_cagayanensis	(Kentiopsis_piersoniorum	(Veitchia_spiralis	Burretiokentia_grandiflora)))	(Hydriastele_microspadix	(Dictyosperma_album	Dypsis_decaryi)))	(Prestoea_acuminata	(Oenocarpus_minor	Oenocarpus_bataua))))))	Leopoldinia_pulchra))))	Kingia_australis);
((Attalea_speciosa	((Chamaedorea_seifrizii	Bactris_major)	((Elaeis_oleifera	Elaeis_guineensis)	(((Reinhardtia_paiewonskiana	Reinhardtia_latisecta)	(Reinhardtia_simplex	Reinhardtia_gracilis))	(((Iriartea_deltoidea	(Nypa_fruticans	Pseudophoenix_vinifera))	(Serenoa_repens	(Phoenix_dactylifera	Sabal_domingensis)))	((((Kentiopsis_piersoniorum	((Hydriastele_microspadix	(Dypsis_decaryi	(Burretiokentia_grandiflora	(Dictyosperma_album	Veitchia_spiralis))))	Heterospathe_cagayanensis))	(Prestoea_acuminata	(Oenocarpus_minor	Oenocarpus_bataua)))	(Manicaria_saccifera	((Calamus_caryotoides	Pelagodoxa_henryana)	(Leopoldinia_pulchra	Geonoma_undata))))	(Orania_palindan	((Sclerosperma_profizianum	Podococcus_barteri)	Roystonea_regia))))))))	Kingia_australis);
((Attalea_speciosa	((Chamaedorea_seifrizii	Bactris_major)	((Elaeis_oleifera	Elaeis_guineensis)	(((Reinhardtia_paiewonskiana	Reinhardtia_latisecta)	(Reinhardtia_simplex	Reinhardtia_gracilis))	(((Iriartea_deltoidea	((Calamus_caryotoides	Nypa_fruticans)	Pseudophoenix_vinifera))	(Serenoa_repens	(Phoenix_dactylifera	Sabal_domingensis)))	((Geonoma_undata	(Pelagodoxa_henryana	(Manicaria_saccifera	Leopoldinia_pulchra)))	((Orania_palindan	((Sclerosperma_profizianum	Podococcus_barteri)	Roystonea_regia))	((Dictyosperma_album	((((Veitchia_spiralis	Burretiokentia_grandiflora)	Kentiopsis_piersoniorum)	Heterospathe_cagayanensis)	(Hydriastele_microspadix	Dypsis_decaryi)))	(Prestoea_acuminata	(Oenocarpus_minor	Oenocarpus_bataua))))))))))	Kingia_australis);
((Oenocarpus_minor	(Oenocarpus_bataua	((((Manicaria_saccifera	(Geonoma_undata	Pelagodoxa_henryana))	(((Leopoldinia_pulchra	((Attalea_speciosa	Bactris_major)	(Elaeis_oleifera	Elaeis_guineensis)))	((Reinhardtia_paiewonskiana	Reinhardtia_latisecta)	(Reinhardtia_simplex	Reinhardtia_gracilis)))	(((Chamaedorea_seifrizii	(Iriartea_deltoidea	(Nypa_fruticans	Pseudophoenix_vinifera)))	(Serenoa_repens	(Phoenix_dactylifera	Sabal_domingensis)))	(Orania_palindan	(Podococcus_barteri	(Roystonea_regia	(Calamus_caryotoides	Sclerosperma_profizianum)))))))	((Kentiopsis_piersoniorum	((Dypsis_decaryi	Hydriastele_microspadix)	(Dictyosperma_album	(Veitchia_spiralis	Burretiokentia_grandiflora))))	Heterospathe_cagayanensis))	Prestoea_acuminata)))	Kingia_australis);
((Dictyosperma_album	(Burretiokentia_grandiflora	((((Prestoea_acuminata	(Oenocarpus_minor	Oenocarpus_bataua))	(((Leopoldinia_pulchra	Geonoma_undata)	(Pelagodoxa_henryana	Manicaria_saccifera))	(((Orania_palindan	(Podococcus_barteri	Sclerosperma_profizianum))	Roystonea_regia)	((((Attalea_speciosa	Bactris_major)	(Elaeis_oleifera	Elaeis_guineensis))	((Reinhardtia_paiewonskiana	(Reinhardtia_gracilis	Reinhardtia_latisecta))	Reinhardtia_simplex))	((Chamaedorea_seifrizii	(Iriartea_deltoidea	(Nypa_fruticans	Pseudophoenix_vinifera)))	(Calamus_caryotoides	(Serenoa_repens	(Phoenix_dactylifera	Sabal_domingensis))))))))	((Kentiopsis_piersoniorum	Veitchia_spiralis)	Heterospathe_cagayanensis))	(Dypsis_decaryi	Hydriastele_microspadix))))	Kingia_australis);
((Roystonea_regia	((((((Kentiopsis_piersoniorum	((Dictyosperma_album	Burretiokentia_grandiflora)	Veitchia_spiralis))	(Heterospathe_cagayanensis	(Dypsis_decaryi	Hydriastele_microspadix)))	(Prestoea_acuminata	(Oenocarpus_minor	Oenocarpus_bataua)))	(((Geonoma_undata	Pelagodoxa_henryana)	(Leopoldinia_pulchra	Manicaria_saccifera))	(((Attalea_speciosa	Bactris_major)	(Elaeis_oleifera	Elaeis_guineensis))	((Reinhardtia_paiewonskiana	Reinhardtia_latisecta)	(Reinhardtia_gracilis	Reinhardtia_simplex)))))	(Orania_palindan	(Podococcus_barteri	Sclerosperma_profizianum)))	(Nypa_fruticans	(((Iriartea_deltoidea	Pseudophoenix_vinifera)	(Chamaedorea_seifrizii	Calamus_caryotoides))	(Serenoa_repens	(Phoenix_dactylifera	Sabal_domingensis))))))	Kingia_australis);
((Attalea_speciosa	(Bactris_major	((Elaeis_oleifera	Elaeis_guineensis)	(((Reinhardtia_paiewonskiana	Reinhardtia_latisecta)	(Reinhardtia_gracilis	Reinhardtia_simplex))	((((Serenoa_repens	(Phoenix_dactylifera	Sabal_domingensis))	(Nypa_fruticans	((Iriartea_deltoidea	(Calamus_caryotoides	Pseudophoenix_vinifera))	Chamaedorea_seifrizii)))	(((((Heterospathe_cagayanensis	(Dictyosperma_album	Burretiokentia_grandiflora))	(Veitchia_spiralis	Kentiopsis_piersoniorum))	(Dypsis_decaryi	Hydriastele_microspadix))	(Prestoea_acuminata	(Oenocarpus_minor	Oenocarpus_bataua)))	(Roystonea_regia	(Geonoma_undata	(Pelagodoxa_henryana	(Manicaria_saccifera	Leopoldinia_pulchra))))))	(Orania_palindan	(Podococcus_barteri	Sclerosperma_profizianum)))))))	Kingia_australis);
((Attalea_speciosa	(Bactris_major	((Elaeis_oleifera	Elaeis_guineensis)	((((Reinhardtia_paiewonskiana	Reinhardtia_latisecta)	(Reinhardtia_gracilis	Reinhardtia_simplex))	(((Serenoa_repens	(Phoenix_dactylifera	Sabal_domingensis))	((Iriartea_deltoidea	(Nypa_fruticans	Pseudophoenix_vinifera))	Chamaedorea_seifrizii))	((Roystonea_regia	(Orania_palindan	(Podococcus_barteri	Sclerosperma_profizianum)))	(((Kentiopsis_piersoniorum	((Heterospathe_cagayanensis	((Calamus_caryotoides	Dypsis_decaryi)	Hydriastele_microspadix))	(Dictyosperma_album	(Veitchia_spiralis	Burretiokentia_grandiflora))))	(Prestoea_acuminata	(Oenocarpus_minor	Oenocarpus_bataua)))	((Manicaria_saccifera	Geonoma_undata)	Pelagodoxa_henryana)))))	Leopoldinia_pulchra))))	Kingia_australis);
((Roystonea_regia	((Manicaria_saccifera	(Geonoma_undata	Pelagodoxa_henryana))	(((((Leopoldinia_pulchra	((Attalea_speciosa	(Chamaedorea_seifrizii	Bactris_major))	(Elaeis_oleifera	Elaeis_guineensis)))	((Reinhardtia_paiewonskiana	Reinhardtia_latisecta)	(Reinhardtia_gracilis	Reinhardtia_simplex)))	(Orania_palindan	(Podococcus_barteri	Sclerosperma_profizianum)))	((Serenoa_repens	(Phoenix_dactylifera	Sabal_domingensis))	(Iriartea_deltoidea	((Calamus_caryotoides	Nypa_fruticans)	Pseudophoenix_vinifera))))	(((Veitchia_spiralis	Kentiopsis_piersoniorum)	((Dypsis_decaryi	(Heterospathe_cagayanensis	(Dictyosperma_album	Burretiokentia_grandiflora)))	Hydriastele_microspadix))	(Prestoea_acuminata	(Oenocarpus_minor	Oenocarpus_bataua))))))	Kingia_australis);
((Attalea_speciosa	(Bactris_major	((Elaeis_oleifera	Elaeis_guineensis)	((((Reinhardtia_paiewonskiana	Reinhardtia_latisecta)	(Reinhardtia_gracilis	Reinhardtia_simplex))	((((((Heterospathe_cagayanensis	(Veitchia_spiralis	Kentiopsis_piersoniorum))	((Dictyosperma_album	Burretiokentia_grandiflora)	(Hydriastele_microspadix	Dypsis_decaryi)))	(Prestoea_acuminata	(Oenocarpus_minor	Oenocarpus_bataua)))	(Manicaria_saccifera	(Geonoma_undata	Pelagodoxa_henryana)))	(Orania_palindan	(Roystonea_regia	(Podococcus_barteri	Sclerosperma_profizianum))))	((Serenoa_repens	(Phoenix_dactylifera	Sabal_domingensis))	(Chamaedorea_seifrizii	(Iriartea_deltoidea	((Calamus_caryotoides	Nypa_fruticans)	Pseudophoenix_vinifera))))))	Leopoldinia_pulchra))))	Kingia_australis);
((Oenocarpus_minor	((Prestoea_acuminata	(((Manicaria_saccifera	(Pelagodoxa_henryana	Geonoma_undata))	((((Podococcus_barteri	Sclerosperma_profizianum)	Orania_palindan)	Roystonea_regia)	((((Reinhardtia_paiewonskiana	(Reinhardtia_gracilis	Reinhardtia_latisecta))	Reinhardtia_simplex)	(((Leopoldinia_pulchra	Attalea_speciosa)	(Chamaedorea_seifrizii	Bactris_major))	(Elaeis_oleifera	Elaeis_guineensis)))	(((Nypa_fruticans	Pseudophoenix_vinifera)	Iriartea_deltoidea)	(Calamus_caryotoides	((Phoenix_dactylifera	Sabal_domingensis)	Serenoa_repens))))))	((Hydriastele_microspadix	Dypsis_decaryi)	(Kentiopsis_piersoniorum	(Veitchia_spiralis	(Heterospathe_cagayanensis	(Burretiokentia_grandiflora	Dictyosperma_album)))))))	Oenocarpus_bataua))	Kingia_australis);
((Roystonea_regia	((Geonoma_undata	((Leopoldinia_pulchra	Manicaria_saccifera)	(Calamus_caryotoides	Pelagodoxa_henryana)))	((((((Reinhardtia_paiewonskiana	(Reinhardtia_gracilis	Reinhardtia_latisecta))	Reinhardtia_simplex)	((Attalea_speciosa	Bactris_major)	(Elaeis_oleifera	Elaeis_guineensis)))	((((Phoenix_dactylifera	Sabal_domingensis)	Serenoa_repens)	((Nypa_fruticans	Pseudophoenix_vinifera)	Iriartea_deltoidea))	Chamaedorea_seifrizii))	((Podococcus_barteri	Sclerosperma_profizianum)	Orania_palindan))	((((Burretiokentia_grandiflora	(Veitchia_spiralis	Dictyosperma_album))	(Dypsis_decaryi	Hydriastele_microspadix))	(Kentiopsis_piersoniorum	Heterospathe_cagayanensis))	((Oenocarpus_bataua	Oenocarpus_minor)	Prestoea_acuminata)))))	Kingia_australis);
((Sabal_domingensis	((Serenoa_repens	((((Nypa_fruticans	Pseudophoenix_vinifera)	Iriartea_deltoidea)	(Calamus_caryotoides	Chamaedorea_seifrizii))	((((Podococcus_barteri	Sclerosperma_profizianum)	Orania_palindan)	((((Hydriastele_microspadix	(Dypsis_decaryi	Heterospathe_cagayanensis))	(Kentiopsis_piersoniorum	(Veitchia_spiralis	(Dictyosperma_album	Burretiokentia_grandiflora))))	((Oenocarpus_bataua	Oenocarpus_minor)	Prestoea_acuminata))	(Pelagodoxa_henryana	(Geonoma_undata	Manicaria_saccifera))))	(((Reinhardtia_paiewonskiana	(Reinhardtia_gracilis	Reinhardtia_latisecta))	Reinhardtia_simplex)	(Roystonea_regia	(Leopoldinia_pulchra	((Attalea_speciosa	Bactris_major)	(Elaeis_oleifera	Elaeis_guineensis))))))))	Phoenix_dactylifera))	Kingia_australis);
((Oenocarpus_minor	((Prestoea_acuminata	(((((((Reinhardtia_paiewonskiana	Reinhardtia_latisecta)	(Reinhardtia_gracilis	Reinhardtia_simplex))	((Attalea_speciosa	Bactris_major)	(Elaeis_oleifera	Elaeis_guineensis)))	(((Phoenix_dactylifera	Sabal_domingensis)	Serenoa_repens)	(((Calamus_caryotoides	Pseudophoenix_vinifera)	Iriartea_deltoidea)	((Leopoldinia_pulchra	Nypa_fruticans)	Chamaedorea_seifrizii))))	(Manicaria_saccifera	(Pelagodoxa_henryana	Geonoma_undata)))	(Roystonea_regia	((Podococcus_barteri	Sclerosperma_profizianum)	Orania_palindan)))	((Hydriastele_microspadix	(Dypsis_decaryi	Heterospathe_cagayanensis))	(Kentiopsis_piersoniorum	(Dictyosperma_album	(Burretiokentia_grandiflora	Veitchia_spiralis))))))	Oenocarpus_bataua))	Kingia_australis);
(((Oenocarpus_bataua	(Prestoea_acuminata	((((Geonoma_undata	((Leopoldinia_pulchra	Manicaria_saccifera)	Pelagodoxa_henryana))	(((Podococcus_barteri	Sclerosperma_profizianum)	Orania_palindan)	((((Reinhardtia_paiewonskiana	(Reinhardtia_gracilis	Reinhardtia_latisecta))	Reinhardtia_simplex)	((Attalea_speciosa	Bactris_major)	(Elaeis_oleifera	Elaeis_guineensis)))	(((Phoenix_dactylifera	Sabal_domingensis)	Serenoa_repens)	(((Nypa_fruticans	Pseudophoenix_vinifera)	Iriartea_deltoidea)	(Chamaedorea_seifrizii	Calamus_caryotoides))))))	Roystonea_regia)	(((Dictyosperma_album	(Hydriastele_microspadix	Dypsis_decaryi))	(Kentiopsis_piersoniorum	(Burretiokentia_grandiflora	Veitchia_spiralis)))	Heterospathe_cagayanensis))))	Oenocarpus_minor)	Kingia_australis);
((Roystonea_regia	(((((Phoenix_dactylifera	Sabal_domingensis)	Serenoa_repens)	((Nypa_fruticans	(Calamus_caryotoides	Pseudophoenix_vinifera))	Iriartea_deltoidea))	Chamaedorea_seifrizii)	(((Podococcus_barteri	Sclerosperma_profizianum)	Orania_palindan)	((((Geonoma_undata	Pelagodoxa_henryana)	Manicaria_saccifera)	(((Hydriastele_microspadix	Dypsis_decaryi)	(Kentiopsis_piersoniorum	((Heterospathe_cagayanensis	(Dictyosperma_album	Burretiokentia_grandiflora))	Veitchia_spiralis)))	((Oenocarpus_minor	Oenocarpus_bataua)	Prestoea_acuminata)))	(((Reinhardtia_paiewonskiana	Reinhardtia_latisecta)	(Reinhardtia_gracilis	Reinhardtia_simplex))	(Leopoldinia_pulchra	((Attalea_speciosa	Bactris_major)	(Elaeis_oleifera	Elaeis_guineensis))))))))	Kingia_australis);
((Pseudophoenix_vinifera	((Nypa_fruticans	Calamus_caryotoides)	(Iriartea_deltoidea	(Chamaedorea_seifrizii	(((((Reinhardtia_paiewonskiana	Reinhardtia_latisecta)	(Reinhardtia_gracilis	Reinhardtia_simplex))	(Leopoldinia_pulchra	((Attalea_speciosa	Bactris_major)	(Elaeis_oleifera	Elaeis_guineensis))))	(((Podococcus_barteri	(Roystonea_regia	Sclerosperma_profizianum))	Orania_palindan)	(((Geonoma_undata	Pelagodoxa_henryana)	Manicaria_saccifera)	((((Hydriastele_microspadix	Dypsis_decaryi)	((Kentiopsis_piersoniorum	(Burretiokentia_grandiflora	Veitchia_spiralis))	Heterospathe_cagayanensis))	Dictyosperma_album)	((Oenocarpus_minor	Oenocarpus_bataua)	Prestoea_acuminata)))))	((Phoenix_dactylifera	Sabal_domingensis)	Serenoa_repens))))))	Kingia_australis);
((Roystonea_regia	(((Sclerosperma_profizianum	Podococcus_barteri)	Orania_palindan)	((((Kentiopsis_piersoniorum	Veitchia_spiralis)	((Heterospathe_cagayanensis	(Burretiokentia_grandiflora	Dictyosperma_album))	(Hydriastele_microspadix	Dypsis_decaryi)))	((Oenocarpus_minor	Oenocarpus_bataua)	Prestoea_acuminata))	(((Geonoma_undata	Pelagodoxa_henryana)	Manicaria_saccifera)	(Leopoldinia_pulchra	(((Calamus_caryotoides	((Phoenix_dactylifera	Sabal_domingensis)	Serenoa_repens))	(((Pseudophoenix_vinifera	Nypa_fruticans)	Iriartea_deltoidea)	Chamaedorea_seifrizii))	(((Reinhardtia_paiewonskiana	(Reinhardtia_gracilis	Reinhardtia_latisecta))	Reinhardtia_simplex)	((Attalea_speciosa	Bactris_major)	(Elaeis_oleifera	Elaeis_guineensis)))))))))	Kingia_australis);
((((Pseudophoenix_vinifera	Nypa_fruticans)	(((((Reinhardtia_paiewonskiana	Reinhardtia_latisecta)	(Reinhardtia_gracilis	Reinhardtia_simplex))	((Attalea_speciosa	(Chamaedorea_seifrizii	Bactris_major))	(Elaeis_oleifera	Elaeis_guineensis)))	((((((Heterospathe_cagayanensis	Hydriastele_microspadix)	Dypsis_decaryi)	(Kentiopsis_piersoniorum	(Veitchia_spiralis	(Burretiokentia_grandiflora	Dictyosperma_album))))	((Oenocarpus_minor	Oenocarpus_bataua)	Prestoea_acuminata))	((Geonoma_undata	Pelagodoxa_henryana)	(Leopoldinia_pulchra	Manicaria_saccifera)))	(Orania_palindan	(Roystonea_regia	(Sclerosperma_profizianum	Podococcus_barteri)))))	((Phoenix_dactylifera	Sabal_domingensis)	(Serenoa_repens	Calamus_caryotoides))))	Iriartea_deltoidea)	Kingia_australis);
((Iriartea_deltoidea	((Pseudophoenix_vinifera	Nypa_fruticans)	((((((Dictyosperma_album	(((Heterospathe_cagayanensis	Hydriastele_microspadix)	Dypsis_decaryi)	(Kentiopsis_piersoniorum	(Veitchia_spiralis	Burretiokentia_grandiflora))))	((Oenocarpus_minor	Oenocarpus_bataua)	Prestoea_acuminata))	(((Calamus_caryotoides	Geonoma_undata)	Pelagodoxa_henryana)	Manicaria_saccifera))	(Roystonea_regia	((Orania_palindan	(Sclerosperma_profizianum	Podococcus_barteri))	(((Reinhardtia_paiewonskiana	(Reinhardtia_gracilis	Reinhardtia_latisecta))	Reinhardtia_simplex)	((Attalea_speciosa	(Leopoldinia_pulchra	Bactris_major))	(Elaeis_oleifera	Elaeis_guineensis))))))	(Serenoa_repens	(Phoenix_dactylifera	Sabal_domingensis)))	Chamaedorea_seifrizii)))	Kingia_australis);
((Oenocarpus_minor	(Oenocarpus_bataua	(Prestoea_acuminata	(((Manicaria_saccifera	(Pelagodoxa_henryana	(Leopoldinia_pulchra	Geonoma_undata)))	(((Roystonea_regia	Orania_palindan)	(Sclerosperma_profizianum	Podococcus_barteri))	(((Iriartea_deltoidea	Pseudophoenix_vinifera)	(Phoenix_dactylifera	(Serenoa_repens	((Calamus_caryotoides	Nypa_fruticans)	Sabal_domingensis))))	(((Reinhardtia_gracilis	Reinhardtia_simplex)	(Reinhardtia_latisecta	Reinhardtia_paiewonskiana))	((Elaeis_oleifera	Elaeis_guineensis)	(Attalea_speciosa	(Chamaedorea_seifrizii	Bactris_major)))))))	(Hydriastele_microspadix	((Veitchia_spiralis	Kentiopsis_piersoniorum)	((Dypsis_decaryi	Heterospathe_cagayanensis)	(Burretiokentia_grandiflora	Dictyosperma_album))))))))	Kingia_australis);
((Podococcus_barteri	((((((Iriartea_deltoidea	(Nypa_fruticans	Pseudophoenix_vinifera))	(Phoenix_dactylifera	(Serenoa_repens	Sabal_domingensis)))	((Reinhardtia_simplex	((Reinhardtia_gracilis	Reinhardtia_latisecta)	Reinhardtia_paiewonskiana))	((Elaeis_oleifera	Elaeis_guineensis)	(Attalea_speciosa	(Chamaedorea_seifrizii	Bactris_major)))))	(((Manicaria_saccifera	(Calamus_caryotoides	Pelagodoxa_henryana))	(Leopoldinia_pulchra	Geonoma_undata))	((Hydriastele_microspadix	((Veitchia_spiralis	Kentiopsis_piersoniorum)	(Dypsis_decaryi	(Heterospathe_cagayanensis	(Burretiokentia_grandiflora	Dictyosperma_album)))))	((Oenocarpus_minor	Oenocarpus_bataua)	Prestoea_acuminata))))	Orania_palindan)	(Roystonea_regia	Sclerosperma_profizianum)))	Kingia_australis);
((Roystonea_regia	((((((Dypsis_decaryi	Hydriastele_microspadix)	(Kentiopsis_piersoniorum	(Burretiokentia_grandiflora	(Dictyosperma_album	Veitchia_spiralis))))	Heterospathe_cagayanensis)	((Calamus_caryotoides	(Oenocarpus_minor	Oenocarpus_bataua))	Prestoea_acuminata))	((((Iriartea_deltoidea	(Nypa_fruticans	Pseudophoenix_vinifera))	(Serenoa_repens	(Sabal_domingensis	Phoenix_dactylifera)))	((Reinhardtia_simplex	((Reinhardtia_gracilis	Reinhardtia_latisecta)	Reinhardtia_paiewonskiana))	(Leopoldinia_pulchra	((Elaeis_oleifera	Elaeis_guineensis)	(Attalea_speciosa	(Chamaedorea_seifrizii	Bactris_major))))))	(Manicaria_saccifera	(Pelagodoxa_henryana	Geonoma_undata))))	(Orania_palindan	(Podococcus_barteri	Sclerosperma_profizianum))))	Kingia_australis);
((Oenocarpus_minor	(Oenocarpus_bataua	(Prestoea_acuminata	(((((Orania_palindan	(Podococcus_barteri	Sclerosperma_profizianum))	(Roystonea_regia	((Iriartea_deltoidea	(Nypa_fruticans	(Calamus_caryotoides	Pseudophoenix_vinifera)))	(Serenoa_repens	(Sabal_domingensis	Phoenix_dactylifera)))))	(((Reinhardtia_gracilis	Reinhardtia_simplex)	(Reinhardtia_latisecta	Reinhardtia_paiewonskiana))	(Leopoldinia_pulchra	((Elaeis_oleifera	Elaeis_guineensis)	(Attalea_speciosa	(Chamaedorea_seifrizii	Bactris_major))))))	(Manicaria_saccifera	(Pelagodoxa_henryana	Geonoma_undata)))	((Hydriastele_microspadix	((Dypsis_decaryi	Heterospathe_cagayanensis)	(Burretiokentia_grandiflora	Dictyosperma_album)))	(Veitchia_spiralis	Kentiopsis_piersoniorum))))))	Kingia_australis);
((Nypa_fruticans	((Calamus_caryotoides	Pseudophoenix_vinifera)	(((Serenoa_repens	(Sabal_domingensis	Phoenix_dactylifera))	((((Reinhardtia_gracilis	Reinhardtia_simplex)	(Reinhardtia_latisecta	Reinhardtia_paiewonskiana))	(Leopoldinia_pulchra	((Elaeis_oleifera	Elaeis_guineensis)	(Attalea_speciosa	(Chamaedorea_seifrizii	Bactris_major)))))	(((Roystonea_regia	(Manicaria_saccifera	(Pelagodoxa_henryana	Geonoma_undata)))	(((Dictyosperma_album	(Hydriastele_microspadix	Dypsis_decaryi))	(Heterospathe_cagayanensis	((Burretiokentia_grandiflora	Veitchia_spiralis)	Kentiopsis_piersoniorum)))	((Oenocarpus_minor	Oenocarpus_bataua)	Prestoea_acuminata)))	(Orania_palindan	(Podococcus_barteri	Sclerosperma_profizianum)))))	Iriartea_deltoidea)))	Kingia_australis);
((Podococcus_barteri	(Sclerosperma_profizianum	(((((Chamaedorea_seifrizii	(Iriartea_deltoidea	((Nypa_fruticans	Calamus_caryotoides)	Pseudophoenix_vinifera)))	((Phoenix_dactylifera	Sabal_domingensis)	Serenoa_repens))	((Reinhardtia_simplex	((Reinhardtia_gracilis	Reinhardtia_latisecta)	Reinhardtia_paiewonskiana))	((Elaeis_oleifera	Elaeis_guineensis)	(Attalea_speciosa	Bactris_major))))	((Roystonea_regia	((Leopoldinia_pulchra	Geonoma_undata)	(Manicaria_saccifera	Pelagodoxa_henryana)))	(((Hydriastele_microspadix	(Heterospathe_cagayanensis	Dypsis_decaryi))	((Burretiokentia_grandiflora	(Dictyosperma_album	Veitchia_spiralis))	Kentiopsis_piersoniorum))	((Oenocarpus_minor	Oenocarpus_bataua)	Prestoea_acuminata))))	Orania_palindan)))	Kingia_australis);
((((Iriartea_deltoidea	Pseudophoenix_vinifera)	(((Leopoldinia_pulchra	Nypa_fruticans)	(((Phoenix_dactylifera	Sabal_domingensis)	Serenoa_repens)	((((Reinhardtia_gracilis	Reinhardtia_simplex)	(Reinhardtia_latisecta	Reinhardtia_paiewonskiana))	((Elaeis_oleifera	Elaeis_guineensis)	(Attalea_speciosa	Bactris_major)))	(((((Veitchia_spiralis	Kentiopsis_piersoniorum)	Heterospathe_cagayanensis)	((Hydriastele_microspadix	Dypsis_decaryi)	(Dictyosperma_album	Burretiokentia_grandiflora)))	((Oenocarpus_minor	Oenocarpus_bataua)	Prestoea_acuminata))	(((Manicaria_saccifera	Geonoma_undata)	Pelagodoxa_henryana)	(Orania_palindan	(Roystonea_regia	(Podococcus_barteri	Sclerosperma_profizianum))))))))	Chamaedorea_seifrizii))	Calamus_caryotoides)	Kingia_australis);
((Sabal_domingensis	(((Serenoa_repens	((((Reinhardtia_latisecta	(Reinhardtia_paiewonskiana	(Reinhardtia_gracilis	Reinhardtia_simplex)))	((Elaeis_oleifera	Elaeis_guineensis)	(Attalea_speciosa	(Leopoldinia_pulchra	Bactris_major))))	((((Orania_palindan	(Podococcus_barteri	Sclerosperma_profizianum))	Roystonea_regia)	(((Heterospathe_cagayanensis	(Hydriastele_microspadix	Dypsis_decaryi))	((Burretiokentia_grandiflora	(Veitchia_spiralis	Dictyosperma_album))	Kentiopsis_piersoniorum))	((Oenocarpus_minor	Oenocarpus_bataua)	Prestoea_acuminata)))	(Geonoma_undata	(Pelagodoxa_henryana	Manicaria_saccifera))))	((Calamus_caryotoides	Chamaedorea_seifrizii)	(Iriartea_deltoidea	Pseudophoenix_vinifera))))	Phoenix_dactylifera)	Nypa_fruticans))	Kingia_australis);
(((Chamaedorea_seifrizii	Bactris_major)	((((((Orania_palindan	(Podococcus_barteri	(Roystonea_regia	Sclerosperma_profizianum)))	((((Hydriastele_microspadix	Dypsis_decaryi)	(((Dictyosperma_album	(Veitchia_spiralis	Burretiokentia_grandiflora))	Heterospathe_cagayanensis)	Kentiopsis_piersoniorum))	((Oenocarpus_minor	Oenocarpus_bataua)	Prestoea_acuminata))	(Geonoma_undata	(Pelagodoxa_henryana	(Leopoldinia_pulchra	Manicaria_saccifera)))))	((Iriartea_deltoidea	(Nypa_fruticans	(Calamus_caryotoides	Pseudophoenix_vinifera)))	((Phoenix_dactylifera	Sabal_domingensis)	Serenoa_repens)))	(((Reinhardtia_gracilis	Reinhardtia_latisecta)	Reinhardtia_paiewonskiana)	Reinhardtia_simplex))	(Elaeis_oleifera	Elaeis_guineensis))	Attalea_speciosa))	Kingia_australis);
((Roystonea_regia	(((((Hydriastele_microspadix	((Dypsis_decaryi	Heterospathe_cagayanensis)	((Veitchia_spiralis	(Burretiokentia_grandiflora	Dictyosperma_album))	Kentiopsis_piersoniorum)))	((Oenocarpus_minor	Oenocarpus_bataua)	Prestoea_acuminata))	(Pelagodoxa_henryana	(Geonoma_undata	Manicaria_saccifera)))	(((Iriartea_deltoidea	(Nypa_fruticans	(Calamus_caryotoides	Pseudophoenix_vinifera)))	(Phoenix_dactylifera	(Sabal_domingensis	Serenoa_repens)))	(((Reinhardtia_latisecta	Reinhardtia_paiewonskiana)	(Reinhardtia_gracilis	Reinhardtia_simplex))	((Elaeis_oleifera	Elaeis_guineensis)	(Attalea_speciosa	(Leopoldinia_pulchra	(Chamaedorea_seifrizii	Bactris_major)))))))	(Orania_palindan	(Podococcus_barteri	Sclerosperma_profizianum))))	Kingia_australis);
((Roystonea_regia	((((((Nypa_fruticans	(Calamus_caryotoides	Pseudophoenix_vinifera))	Iriartea_deltoidea)	(Sabal_domingensis	(Serenoa_repens	Phoenix_dactylifera)))	(((Reinhardtia_gracilis	Reinhardtia_simplex)	(Reinhardtia_latisecta	Reinhardtia_paiewonskiana))	((Elaeis_oleifera	Elaeis_guineensis)	(Attalea_speciosa	(Leopoldinia_pulchra	(Chamaedorea_seifrizii	Bactris_major))))))	((Manicaria_saccifera	(Pelagodoxa_henryana	Geonoma_undata))	((Kentiopsis_piersoniorum	((Veitchia_spiralis	(Dictyosperma_album	Burretiokentia_grandiflora))	(Heterospathe_cagayanensis	(Dypsis_decaryi	Hydriastele_microspadix))))	(Prestoea_acuminata	(Oenocarpus_minor	Oenocarpus_bataua)))))	((Podococcus_barteri	Sclerosperma_profizianum)	Orania_palindan)))	Kingia_australis);
((Roystonea_regia	((((Leopoldinia_pulchra	Manicaria_saccifera)	(Pelagodoxa_henryana	Geonoma_undata))	(((Heterospathe_cagayanensis	(Dypsis_decaryi	Hydriastele_microspadix))	(Kentiopsis_piersoniorum	(Burretiokentia_grandiflora	(Veitchia_spiralis	Dictyosperma_album))))	(Prestoea_acuminata	(Oenocarpus_minor	Oenocarpus_bataua))))	(((Podococcus_barteri	Sclerosperma_profizianum)	Orania_palindan)	(((Chamaedorea_seifrizii	((Nypa_fruticans	Pseudophoenix_vinifera)	Iriartea_deltoidea))	(Serenoa_repens	(Calamus_caryotoides	(Phoenix_dactylifera	Sabal_domingensis))))	((Reinhardtia_simplex	((Reinhardtia_gracilis	Reinhardtia_latisecta)	Reinhardtia_paiewonskiana))	(Attalea_speciosa	(Bactris_major	(Elaeis_oleifera	Elaeis_guineensis))))))))	Kingia_australis);
((Roystonea_regia	(((Podococcus_barteri	(Calamus_caryotoides	Sclerosperma_profizianum))	Orania_palindan)	((((Iriartea_deltoidea	(Nypa_fruticans	Pseudophoenix_vinifera))	(Serenoa_repens	(Phoenix_dactylifera	Sabal_domingensis)))	((Reinhardtia_simplex	((Reinhardtia_gracilis	Reinhardtia_latisecta)	Reinhardtia_paiewonskiana))	(Leopoldinia_pulchra	((Elaeis_oleifera	Elaeis_guineensis)	(Attalea_speciosa	(Chamaedorea_seifrizii	Bactris_major))))))	((Manicaria_saccifera	(Pelagodoxa_henryana	Geonoma_undata))	((Heterospathe_cagayanensis	((Dypsis_decaryi	Hydriastele_microspadix)	(Kentiopsis_piersoniorum	(Burretiokentia_grandiflora	(Veitchia_spiralis	Dictyosperma_album)))))	(Prestoea_acuminata	(Oenocarpus_minor	Oenocarpus_bataua)))))))	Kingia_australis);
((Roystonea_regia	(((Podococcus_barteri	Sclerosperma_profizianum)	Orania_palindan)	((((Calamus_caryotoides	(Chamaedorea_seifrizii	(Iriartea_deltoidea	Pseudophoenix_vinifera)))	(Serenoa_repens	(Phoenix_dactylifera	Sabal_domingensis)))	(((Reinhardtia_gracilis	Reinhardtia_simplex)	(Reinhardtia_latisecta	Reinhardtia_paiewonskiana))	((Nypa_fruticans	Leopoldinia_pulchra)	((Elaeis_oleifera	Elaeis_guineensis)	(Attalea_speciosa	Bactris_major)))))	((Manicaria_saccifera	(Pelagodoxa_henryana	Geonoma_undata))	(((Dictyosperma_album	(Dypsis_decaryi	Hydriastele_microspadix))	(Heterospathe_cagayanensis	(Kentiopsis_piersoniorum	(Burretiokentia_grandiflora	Veitchia_spiralis))))	(Prestoea_acuminata	(Oenocarpus_minor	Oenocarpus_bataua)))))))	Kingia_australis);
((Attalea_speciosa	(Bactris_major	(((((((Geonoma_undata	((Leopoldinia_pulchra	Manicaria_saccifera)	Pelagodoxa_henryana))	((Heterospathe_cagayanensis	((Kentiopsis_piersoniorum	((Veitchia_spiralis	Burretiokentia_grandiflora)	Dictyosperma_album))	(Hydriastele_microspadix	Dypsis_decaryi)))	(Prestoea_acuminata	(Oenocarpus_minor	Oenocarpus_bataua))))	Roystonea_regia)	((Podococcus_barteri	Sclerosperma_profizianum)	Orania_palindan))	((((Chamaedorea_seifrizii	(Calamus_caryotoides	Nypa_fruticans))	Pseudophoenix_vinifera)	Iriartea_deltoidea)	(Serenoa_repens	(Phoenix_dactylifera	Sabal_domingensis))))	(Reinhardtia_simplex	((Reinhardtia_gracilis	Reinhardtia_latisecta)	Reinhardtia_paiewonskiana)))	(Elaeis_oleifera	Elaeis_guineensis))))	Kingia_australis);
((Roystonea_regia	(((((Kentiopsis_piersoniorum	Veitchia_spiralis)	((Burretiokentia_grandiflora	Dictyosperma_album)	(Hydriastele_microspadix	(Dypsis_decaryi	Heterospathe_cagayanensis))))	(Prestoea_acuminata	(Oenocarpus_minor	Oenocarpus_bataua)))	(((Podococcus_barteri	Sclerosperma_profizianum)	Orania_palindan)	((Leopoldinia_pulchra	((((Calamus_caryotoides	Nypa_fruticans)	Pseudophoenix_vinifera)	Iriartea_deltoidea)	((Serenoa_repens	Sabal_domingensis)	Phoenix_dactylifera)))	((Reinhardtia_simplex	((Reinhardtia_gracilis	Reinhardtia_latisecta)	Reinhardtia_paiewonskiana))	((Elaeis_oleifera	Elaeis_guineensis)	(Attalea_speciosa	(Chamaedorea_seifrizii	Bactris_major)))))))	(Geonoma_undata	(Manicaria_saccifera	Pelagodoxa_henryana))))	Kingia_australis);
((Roystonea_regia	(((Podococcus_barteri	Sclerosperma_profizianum)	Orania_palindan)	(((((Burretiokentia_grandiflora	Dictyosperma_album)	((Hydriastele_microspadix	Dypsis_decaryi)	(Heterospathe_cagayanensis	(Kentiopsis_piersoniorum	Veitchia_spiralis))))	(Prestoea_acuminata	(Oenocarpus_minor	Oenocarpus_bataua)))	(Geonoma_undata	((Leopoldinia_pulchra	Manicaria_saccifera)	Pelagodoxa_henryana)))	(((((Chamaedorea_seifrizii	Nypa_fruticans)	(Pseudophoenix_vinifera	Calamus_caryotoides))	Iriartea_deltoidea)	((Serenoa_repens	Sabal_domingensis)	Phoenix_dactylifera))	((Reinhardtia_simplex	((Reinhardtia_gracilis	Reinhardtia_latisecta)	Reinhardtia_paiewonskiana))	((Elaeis_oleifera	Elaeis_guineensis)	(Attalea_speciosa	Bactris_major)))))))	Kingia_australis);
((Roystonea_regia	((Podococcus_barteri	Sclerosperma_profizianum)	(((((Dictyosperma_album	(((Heterospathe_cagayanensis	Hydriastele_microspadix)	Dypsis_decaryi)	(Kentiopsis_piersoniorum	(Burretiokentia_grandiflora	Veitchia_spiralis))))	(Prestoea_acuminata	(Oenocarpus_minor	Oenocarpus_bataua)))	(Geonoma_undata	((Leopoldinia_pulchra	Manicaria_saccifera)	(Calamus_caryotoides	Pelagodoxa_henryana))))	(((((Nypa_fruticans	Pseudophoenix_vinifera)	Iriartea_deltoidea)	Chamaedorea_seifrizii)	((Serenoa_repens	Sabal_domingensis)	Phoenix_dactylifera))	(((Reinhardtia_simplex	Reinhardtia_gracilis)	(Reinhardtia_latisecta	Reinhardtia_paiewonskiana))	((Elaeis_oleifera	Elaeis_guineensis)	(Attalea_speciosa	Bactris_major)))))	Orania_palindan)))	Kingia_australis);
((Roystonea_regia	(((((((Pseudophoenix_vinifera	Iriartea_deltoidea)	Nypa_fruticans)	(Serenoa_repens	(Sabal_domingensis	Phoenix_dactylifera)))	((Reinhardtia_simplex	((Reinhardtia_gracilis	Reinhardtia_latisecta)	Reinhardtia_paiewonskiana))	((Elaeis_oleifera	Elaeis_guineensis)	(Attalea_speciosa	(Chamaedorea_seifrizii	Bactris_major)))))	((((Dictyosperma_album	Burretiokentia_grandiflora)	Veitchia_spiralis)	(((Heterospathe_cagayanensis	Hydriastele_microspadix)	Dypsis_decaryi)	Kentiopsis_piersoniorum))	(Prestoea_acuminata	(Oenocarpus_minor	Oenocarpus_bataua))))	(Geonoma_undata	((Leopoldinia_pulchra	Manicaria_saccifera)	(Calamus_caryotoides	Pelagodoxa_henryana))))	(Orania_palindan	(Podococcus_barteri	Sclerosperma_profizianum))))	Kingia_australis);
((Roystonea_regia	(((Orania_palindan	(Podococcus_barteri	Sclerosperma_profizianum))	(((Manicaria_saccifera	Geonoma_undata)	Pelagodoxa_henryana)	(((Pseudophoenix_vinifera	Iriartea_deltoidea)	((Chamaedorea_seifrizii	(Calamus_caryotoides	Nypa_fruticans))	(Serenoa_repens	(Sabal_domingensis	Phoenix_dactylifera))))	((Reinhardtia_simplex	((Reinhardtia_gracilis	Reinhardtia_latisecta)	Reinhardtia_paiewonskiana))	(Leopoldinia_pulchra	((Elaeis_oleifera	Elaeis_guineensis)	(Attalea_speciosa	Bactris_major)))))))	(((Kentiopsis_piersoniorum	(((Dictyosperma_album	Burretiokentia_grandiflora)	Veitchia_spiralis)	(Hydriastele_microspadix	Dypsis_decaryi)))	Heterospathe_cagayanensis)	(Prestoea_acuminata	(Oenocarpus_minor	Oenocarpus_bataua)))))	Kingia_australis);
((Iriartea_deltoidea	((Nypa_fruticans	(Calamus_caryotoides	Pseudophoenix_vinifera))	(Chamaedorea_seifrizii	((Phoenix_dactylifera	(Sabal_domingensis	Serenoa_repens))	(((((Pelagodoxa_henryana	Manicaria_saccifera)	Geonoma_undata)	(Roystonea_regia	(((Heterospathe_cagayanensis	(Dypsis_decaryi	Hydriastele_microspadix))	((Veitchia_spiralis	(Burretiokentia_grandiflora	Dictyosperma_album))	Kentiopsis_piersoniorum))	(Prestoea_acuminata	(Oenocarpus_minor	Oenocarpus_bataua)))))	(Orania_palindan	(Sclerosperma_profizianum	Podococcus_barteri)))	(((Elaeis_guineensis	Elaeis_oleifera)	(Attalea_speciosa	(Leopoldinia_pulchra	Bactris_major)))	((Reinhardtia_paiewonskiana	(Reinhardtia_gracilis	Reinhardtia_latisecta))	Reinhardtia_simplex)))))))	Kingia_australis);
((Roystonea_regia	(((((Iriartea_deltoidea	(Nypa_fruticans	Pseudophoenix_vinifera))	(Phoenix_dactylifera	(Sabal_domingensis	Serenoa_repens)))	(((Leopoldinia_pulchra	((Calamus_caryotoides	Pelagodoxa_henryana)	Manicaria_saccifera))	Geonoma_undata)	(((Heterospathe_cagayanensis	((Veitchia_spiralis	Burretiokentia_grandiflora)	Kentiopsis_piersoniorum))	(Dictyosperma_album	(Dypsis_decaryi	Hydriastele_microspadix)))	(Prestoea_acuminata	(Oenocarpus_minor	Oenocarpus_bataua)))))	(((Elaeis_guineensis	Elaeis_oleifera)	(Attalea_speciosa	(Chamaedorea_seifrizii	Bactris_major)))	((Reinhardtia_simplex	Reinhardtia_gracilis)	(Reinhardtia_latisecta	Reinhardtia_paiewonskiana))))	(Orania_palindan	(Sclerosperma_profizianum	Podococcus_barteri))))	Kingia_australis);
((Attalea_speciosa	(Bactris_major	(((Reinhardtia_simplex	((Reinhardtia_gracilis	Reinhardtia_latisecta)	Reinhardtia_paiewonskiana))	((((Orania_palindan	(Sclerosperma_profizianum	Podococcus_barteri))	Roystonea_regia)	((Chamaedorea_seifrizii	(Iriartea_deltoidea	Pseudophoenix_vinifera))	(Nypa_fruticans	((Calamus_caryotoides	Phoenix_dactylifera)	(Sabal_domingensis	Serenoa_repens)))))	(((Manicaria_saccifera	(Leopoldinia_pulchra	Pelagodoxa_henryana))	Geonoma_undata)	(((Heterospathe_cagayanensis	((Veitchia_spiralis	Burretiokentia_grandiflora)	Kentiopsis_piersoniorum))	(Dictyosperma_album	(Dypsis_decaryi	Hydriastele_microspadix)))	(Prestoea_acuminata	(Oenocarpus_minor	Oenocarpus_bataua))))))	(Elaeis_guineensis	Elaeis_oleifera))))	Kingia_australis);
((Attalea_speciosa	(Bactris_major	(((Reinhardtia_simplex	((Reinhardtia_gracilis	Reinhardtia_latisecta)	Reinhardtia_paiewonskiana))	(((Chamaedorea_seifrizii	(Iriartea_deltoidea	(Nypa_fruticans	Pseudophoenix_vinifera)))	((Sabal_domingensis	Serenoa_repens)	Phoenix_dactylifera))	((((Manicaria_saccifera	Leopoldinia_pulchra)	((Calamus_caryotoides	Pelagodoxa_henryana)	Geonoma_undata))	((((Hydriastele_microspadix	Dypsis_decaryi)	(Heterospathe_cagayanensis	((Veitchia_spiralis	Burretiokentia_grandiflora)	Kentiopsis_piersoniorum)))	Dictyosperma_album)	(Prestoea_acuminata	(Oenocarpus_minor	Oenocarpus_bataua))))	(Orania_palindan	((Roystonea_regia	Sclerosperma_profizianum)	Podococcus_barteri)))))	(Elaeis_guineensis	Elaeis_oleifera))))	Kingia_australis);
((((Chamaedorea_seifrizii	Nypa_fruticans)	Pseudophoenix_vinifera)	((((Sabal_domingensis	Serenoa_repens)	Phoenix_dactylifera)	(((((((Heterospathe_cagayanensis	Hydriastele_microspadix)	Dypsis_decaryi)	((Dictyosperma_album	(Veitchia_spiralis	Burretiokentia_grandiflora))	Kentiopsis_piersoniorum))	(Prestoea_acuminata	(Oenocarpus_minor	Oenocarpus_bataua)))	(Pelagodoxa_henryana	(Manicaria_saccifera	(Geonoma_undata	Calamus_caryotoides))))	((Orania_palindan	(Sclerosperma_profizianum	Podococcus_barteri))	Roystonea_regia))	(((Elaeis_guineensis	Elaeis_oleifera)	((Leopoldinia_pulchra	Attalea_speciosa)	Bactris_major))	((Reinhardtia_gracilis	Reinhardtia_simplex)	(Reinhardtia_latisecta	Reinhardtia_paiewonskiana)))))	Iriartea_deltoidea))	Kingia_australis);
((Roystonea_regia	((((((Heterospathe_cagayanensis	Hydriastele_microspadix)	Dypsis_decaryi)	((Dictyosperma_album	(Veitchia_spiralis	Burretiokentia_grandiflora))	Kentiopsis_piersoniorum))	(Prestoea_acuminata	(Oenocarpus_minor	Oenocarpus_bataua)))	((Leopoldinia_pulchra	Geonoma_undata)	(Pelagodoxa_henryana	Manicaria_saccifera)))	(((((Elaeis_guineensis	Elaeis_oleifera)	(Attalea_speciosa	(Chamaedorea_seifrizii	Bactris_major)))	((Reinhardtia_gracilis	Reinhardtia_simplex)	(Reinhardtia_latisecta	Reinhardtia_paiewonskiana)))	((Iriartea_deltoidea	(Nypa_fruticans	(Calamus_caryotoides	Pseudophoenix_vinifera)))	(Serenoa_repens	(Phoenix_dactylifera	Sabal_domingensis))))	(Orania_palindan	(Sclerosperma_profizianum	Podococcus_barteri)))))	Kingia_australis);
((Nypa_fruticans	((((Serenoa_repens	(Phoenix_dactylifera	Sabal_domingensis))	(Roystonea_regia	((Orania_palindan	((Calamus_caryotoides	Sclerosperma_profizianum)	Podococcus_barteri))	((((Kentiopsis_piersoniorum	(((Heterospathe_cagayanensis	Hydriastele_microspadix)	Dypsis_decaryi)	(Burretiokentia_grandiflora	(Dictyosperma_album	Veitchia_spiralis))))	(Prestoea_acuminata	(Oenocarpus_minor	Oenocarpus_bataua)))	(Geonoma_undata	(Pelagodoxa_henryana	Manicaria_saccifera)))	(((Leopoldinia_pulchra	(Chamaedorea_seifrizii	Bactris_major))	((Elaeis_guineensis	Elaeis_oleifera)	Attalea_speciosa))	(Reinhardtia_simplex	((Reinhardtia_gracilis	Reinhardtia_latisecta)	Reinhardtia_paiewonskiana)))))))	Iriartea_deltoidea)	Pseudophoenix_vinifera))	Kingia_australis);
((Roystonea_regia	((((((Hydriastele_microspadix	Dypsis_decaryi)	(Heterospathe_cagayanensis	((Burretiokentia_grandiflora	Veitchia_spiralis)	Kentiopsis_piersoniorum)))	Dictyosperma_album)	(Prestoea_acuminata	(Oenocarpus_minor	Oenocarpus_bataua)))	(Manicaria_saccifera	(Geonoma_undata	Pelagodoxa_henryana)))	((((Iriartea_deltoidea	((Calamus_caryotoides	Pseudophoenix_vinifera)	(Chamaedorea_seifrizii	Nypa_fruticans)))	(Serenoa_repens	(Phoenix_dactylifera	Sabal_domingensis)))	((Leopoldinia_pulchra	((Attalea_speciosa	(Elaeis_guineensis	Elaeis_oleifera))	Bactris_major))	(Reinhardtia_simplex	((Reinhardtia_gracilis	Reinhardtia_latisecta)	Reinhardtia_paiewonskiana))))	(Orania_palindan	(Sclerosperma_profizianum	Podococcus_barteri)))))	Kingia_australis);
((Pseudophoenix_vinifera	(((Iriartea_deltoidea	((((Orania_palindan	(Sclerosperma_profizianum	Podococcus_barteri))	((((Hydriastele_microspadix	(Heterospathe_cagayanensis	Dypsis_decaryi))	((Veitchia_spiralis	(Dictyosperma_album	Burretiokentia_grandiflora))	Kentiopsis_piersoniorum))	(Prestoea_acuminata	(Oenocarpus_minor	Oenocarpus_bataua)))	((((Elaeis_guineensis	Elaeis_oleifera)	((Chamaedorea_seifrizii	Bactris_major)	Attalea_speciosa))	((Reinhardtia_gracilis	Reinhardtia_simplex)	(Reinhardtia_latisecta	Reinhardtia_paiewonskiana)))	(Manicaria_saccifera	((Leopoldinia_pulchra	Geonoma_undata)	Pelagodoxa_henryana)))))	Roystonea_regia)	(Serenoa_repens	(Phoenix_dactylifera	Sabal_domingensis))))	Nypa_fruticans)	Calamus_caryotoides))	Kingia_australis);
((Roystonea_regia	(((Manicaria_saccifera	(Geonoma_undata	Pelagodoxa_henryana))	((((Veitchia_spiralis	Burretiokentia_grandiflora)	Kentiopsis_piersoniorum)	(Dictyosperma_album	(Hydriastele_microspadix	(Heterospathe_cagayanensis	Dypsis_decaryi))))	(Prestoea_acuminata	(Oenocarpus_minor	Oenocarpus_bataua))))	((((((Leopoldinia_pulchra	(Chamaedorea_seifrizii	Bactris_major))	Attalea_speciosa)	(Elaeis_guineensis	Elaeis_oleifera))	(Reinhardtia_simplex	((Reinhardtia_gracilis	Reinhardtia_latisecta)	Reinhardtia_paiewonskiana)))	(Orania_palindan	(Sclerosperma_profizianum	Podococcus_barteri)))	((Serenoa_repens	(Phoenix_dactylifera	Sabal_domingensis))	((Nypa_fruticans	(Calamus_caryotoides	Pseudophoenix_vinifera))	Iriartea_deltoidea)))))	Kingia_australis);
((Iriartea_deltoidea	((Pseudophoenix_vinifera	Nypa_fruticans)	(((((Reinhardtia_gracilis	Reinhardtia_simplex)	(Reinhardtia_latisecta	Reinhardtia_paiewonskiana))	(((Elaeis_guineensis	Elaeis_oleifera)	Attalea_speciosa)	Bactris_major))	(((Podococcus_barteri	Sclerosperma_profizianum)	Orania_palindan)	(Roystonea_regia	(((((Hydriastele_microspadix	Dypsis_decaryi)	((Veitchia_spiralis	(Burretiokentia_grandiflora	Dictyosperma_album))	Kentiopsis_piersoniorum))	Heterospathe_cagayanensis)	(Prestoea_acuminata	(Oenocarpus_minor	Oenocarpus_bataua)))	(Geonoma_undata	((Leopoldinia_pulchra	Manicaria_saccifera)	Pelagodoxa_henryana))))))	(Chamaedorea_seifrizii	(Calamus_caryotoides	(Serenoa_repens	(Phoenix_dactylifera	Sabal_domingensis)))))))	Kingia_australis);
((Roystonea_regia	((Podococcus_barteri	Sclerosperma_profizianum)	(Orania_palindan	((((Serenoa_repens	(Phoenix_dactylifera	Sabal_domingensis))	(Iriartea_deltoidea	(Chamaedorea_seifrizii	(Pseudophoenix_vinifera	(Nypa_fruticans	Calamus_caryotoides)))))	(((Reinhardtia_gracilis	Reinhardtia_simplex)	(Reinhardtia_latisecta	Reinhardtia_paiewonskiana))	((Elaeis_guineensis	Elaeis_oleifera)	(Attalea_speciosa	Bactris_major))))	((((Hydriastele_microspadix	Dypsis_decaryi)	(((Veitchia_spiralis	(Burretiokentia_grandiflora	Dictyosperma_album))	Kentiopsis_piersoniorum)	Heterospathe_cagayanensis))	(Prestoea_acuminata	(Oenocarpus_minor	Oenocarpus_bataua)))	((Leopoldinia_pulchra	Manicaria_saccifera)	(Pelagodoxa_henryana	Geonoma_undata)))))))	Kingia_australis);
((Roystonea_regia	((((((Phoenix_dactylifera	Sabal_domingensis)	Serenoa_repens)	(Iriartea_deltoidea	(Pseudophoenix_vinifera	(Nypa_fruticans	Calamus_caryotoides))))	(((Reinhardtia_gracilis	Reinhardtia_simplex)	(Reinhardtia_latisecta	Reinhardtia_paiewonskiana))	(Leopoldinia_pulchra	((Elaeis_guineensis	Elaeis_oleifera)	(Attalea_speciosa	(Chamaedorea_seifrizii	Bactris_major))))))	((((Heterospathe_cagayanensis	(Hydriastele_microspadix	Dypsis_decaryi))	((Burretiokentia_grandiflora	(Kentiopsis_piersoniorum	Veitchia_spiralis))	Dictyosperma_album))	(Prestoea_acuminata	(Oenocarpus_minor	Oenocarpus_bataua)))	((Pelagodoxa_henryana	Manicaria_saccifera)	Geonoma_undata)))	((Podococcus_barteri	Sclerosperma_profizianum)	Orania_palindan)))	Kingia_australis);
((Roystonea_regia	((Manicaria_saccifera	(Geonoma_undata	Pelagodoxa_henryana))	((((Phoenix_dactylifera	Sabal_domingensis)	(Calamus_caryotoides	Serenoa_repens))	(((Iriartea_deltoidea	(Pseudophoenix_vinifera	Nypa_fruticans))	((Podococcus_barteri	Sclerosperma_profizianum)	Orania_palindan))	((Chamaedorea_seifrizii	(Reinhardtia_simplex	((Reinhardtia_gracilis	Reinhardtia_latisecta)	Reinhardtia_paiewonskiana)))	(((Elaeis_guineensis	Elaeis_oleifera)	(Attalea_speciosa	Bactris_major))	Leopoldinia_pulchra))))	((Hydriastele_microspadix	(Kentiopsis_piersoniorum	(Dypsis_decaryi	(Heterospathe_cagayanensis	((Veitchia_spiralis	Burretiokentia_grandiflora)	Dictyosperma_album)))))	(Prestoea_acuminata	(Oenocarpus_minor	Oenocarpus_bataua))))))	Kingia_australis);
((Podococcus_barteri	(Sclerosperma_profizianum	(Orania_palindan	(((((Reinhardtia_latisecta	Reinhardtia_paiewonskiana)	(Reinhardtia_gracilis	Reinhardtia_simplex))	(((Elaeis_guineensis	Elaeis_oleifera)	(Attalea_speciosa	Bactris_major))	Leopoldinia_pulchra))	((Chamaedorea_seifrizii	(Iriartea_deltoidea	(Pseudophoenix_vinifera	Nypa_fruticans)))	((Phoenix_dactylifera	Sabal_domingensis)	Serenoa_repens)))	((((Heterospathe_cagayanensis	(Veitchia_spiralis	Kentiopsis_piersoniorum))	(Hydriastele_microspadix	(Dypsis_decaryi	(Burretiokentia_grandiflora	Dictyosperma_album))))	(Prestoea_acuminata	(Oenocarpus_minor	Oenocarpus_bataua)))	(Roystonea_regia	(Manicaria_saccifera	(Geonoma_undata	(Calamus_caryotoides	Pelagodoxa_henryana)))))))))	Kingia_australis);
((Roystonea_regia	(Sclerosperma_profizianum	(Podococcus_barteri	(Orania_palindan	(((((Reinhardtia_latisecta	Reinhardtia_paiewonskiana)	(Reinhardtia_gracilis	Reinhardtia_simplex))	(((Elaeis_guineensis	Elaeis_oleifera)	(Attalea_speciosa	(Chamaedorea_seifrizii	Bactris_major)))	Leopoldinia_pulchra))	((Iriartea_deltoidea	((Calamus_caryotoides	Pseudophoenix_vinifera)	Nypa_fruticans))	((Phoenix_dactylifera	Sabal_domingensis)	Serenoa_repens)))	(((Pelagodoxa_henryana	Manicaria_saccifera)	Geonoma_undata)	((((Heterospathe_cagayanensis	(Burretiokentia_grandiflora	(Veitchia_spiralis	Kentiopsis_piersoniorum)))	(Hydriastele_microspadix	Dypsis_decaryi))	Dictyosperma_album)	(Prestoea_acuminata	(Oenocarpus_minor	Oenocarpus_bataua)))))))))	Kingia_australis);
((Nypa_fruticans	((((((Phoenix_dactylifera	Sabal_domingensis)	Serenoa_repens)	((((Roystonea_regia	(Manicaria_saccifera	(Geonoma_undata	Pelagodoxa_henryana)))	(((Heterospathe_cagayanensis	(((Burretiokentia_grandiflora	Dictyosperma_album)	Veitchia_spiralis)	Kentiopsis_piersoniorum))	(Hydriastele_microspadix	Dypsis_decaryi))	(Prestoea_acuminata	(Oenocarpus_minor	Oenocarpus_bataua))))	((Sclerosperma_profizianum	Podococcus_barteri)	Orania_palindan))	(((Reinhardtia_latisecta	Reinhardtia_paiewonskiana)	(Reinhardtia_gracilis	Reinhardtia_simplex))	((Elaeis_guineensis	Elaeis_oleifera)	(Attalea_speciosa	(Chamaedorea_seifrizii	Bactris_major))))))	Iriartea_deltoidea)	(Calamus_caryotoides	Pseudophoenix_vinifera))	Leopoldinia_pulchra))	Kingia_australis);
((Roystonea_regia	((((Iriartea_deltoidea	((Pseudophoenix_vinifera	(Chamaedorea_seifrizii	Calamus_caryotoides))	Nypa_fruticans))	((Phoenix_dactylifera	Sabal_domingensis)	Serenoa_repens))	((Sclerosperma_profizianum	Podococcus_barteri)	Orania_palindan))	((((Reinhardtia_latisecta	Reinhardtia_paiewonskiana)	(Reinhardtia_gracilis	Reinhardtia_simplex))	((Elaeis_guineensis	Elaeis_oleifera)	(Attalea_speciosa	Bactris_major)))	((Geonoma_undata	(Pelagodoxa_henryana	(Leopoldinia_pulchra	Manicaria_saccifera)))	(((((Burretiokentia_grandiflora	Dictyosperma_album)	Veitchia_spiralis)	Kentiopsis_piersoniorum)	((Heterospathe_cagayanensis	Hydriastele_microspadix)	Dypsis_decaryi))	(Prestoea_acuminata	(Oenocarpus_minor	Oenocarpus_bataua)))))))	Kingia_australis);
((((((Elaeis_guineensis	Elaeis_oleifera)	(Attalea_speciosa	(Chamaedorea_seifrizii	Bactris_major)))	((((((Phoenix_dactylifera	Sabal_domingensis)	Serenoa_repens)	(Orania_palindan	((Geonoma_undata	(Pelagodoxa_henryana	(Leopoldinia_pulchra	Manicaria_saccifera)))	(((Veitchia_spiralis	Kentiopsis_piersoniorum)	(((Burretiokentia_grandiflora	Dictyosperma_album)	Heterospathe_cagayanensis)	(Hydriastele_microspadix	Dypsis_decaryi)))	(Prestoea_acuminata	(Oenocarpus_minor	Oenocarpus_bataua))))))	(Sclerosperma_profizianum	Podococcus_barteri))	Roystonea_regia)	((Reinhardtia_latisecta	Reinhardtia_paiewonskiana)	(Reinhardtia_gracilis	Reinhardtia_simplex))))	Iriartea_deltoidea)	((Calamus_caryotoides	Nypa_fruticans)	Pseudophoenix_vinifera))	Kingia_australis);
((Roystonea_regia	(((Geonoma_undata	((Manicaria_saccifera	Leopoldinia_pulchra)	(Calamus_caryotoides	Pelagodoxa_henryana)))	((((Dictyosperma_album	Burretiokentia_grandiflora)	(Hydriastele_microspadix	Dypsis_decaryi))	(Heterospathe_cagayanensis	(Veitchia_spiralis	Kentiopsis_piersoniorum)))	(Prestoea_acuminata	(Oenocarpus_minor	Oenocarpus_bataua))))	((Orania_palindan	(Sclerosperma_profizianum	Podococcus_barteri))	((((Reinhardtia_latisecta	Reinhardtia_paiewonskiana)	(Reinhardtia_gracilis	Reinhardtia_simplex))	((Elaeis_guineensis	Elaeis_oleifera)	(Attalea_speciosa	(Chamaedorea_seifrizii	Bactris_major))))	((Phoenix_dactylifera	(Sabal_domingensis	Serenoa_repens))	(Iriartea_deltoidea	(Nypa_fruticans	Pseudophoenix_vinifera)))))))	Kingia_australis);
((Attalea_speciosa	(Bactris_major	((Elaeis_oleifera	Elaeis_guineensis)	((Reinhardtia_simplex	(Reinhardtia_paiewonskiana	(Reinhardtia_latisecta	Reinhardtia_gracilis)))	(((((Prestoea_acuminata	(Oenocarpus_bataua	Oenocarpus_minor))	((Kentiopsis_piersoniorum	(Dypsis_decaryi	(Hydriastele_microspadix	(Veitchia_spiralis	(Dictyosperma_album	Burretiokentia_grandiflora)))))	Heterospathe_cagayanensis))	((Pelagodoxa_henryana	(Leopoldinia_pulchra	Geonoma_undata))	Manicaria_saccifera))	(((Sclerosperma_profizianum	Podococcus_barteri)	Orania_palindan)	Roystonea_regia))	((Serenoa_repens	(Sabal_domingensis	Phoenix_dactylifera))	(((Pseudophoenix_vinifera	Calamus_caryotoides)	Iriartea_deltoidea)	(Chamaedorea_seifrizii	Nypa_fruticans))))))))	Kingia_australis);
((Podococcus_barteri	(Orania_palindan	((((((Phoenix_dactylifera	(Serenoa_repens	Sabal_domingensis))	(Nypa_fruticans	Calamus_caryotoides))	((Pseudophoenix_vinifera	Iriartea_deltoidea)	Chamaedorea_seifrizii))	((Leopoldinia_pulchra	((Attalea_speciosa	Bactris_major)	(Elaeis_oleifera	Elaeis_guineensis)))	((Reinhardtia_gracilis	Reinhardtia_simplex)	(Reinhardtia_paiewonskiana	Reinhardtia_latisecta))))	(((Prestoea_acuminata	(Oenocarpus_bataua	Oenocarpus_minor))	((Hydriastele_microspadix	((Dypsis_decaryi	Heterospathe_cagayanensis)	(Dictyosperma_album	Burretiokentia_grandiflora)))	(Veitchia_spiralis	Kentiopsis_piersoniorum)))	(Roystonea_regia	((Pelagodoxa_henryana	Geonoma_undata)	Manicaria_saccifera))))	Sclerosperma_profizianum)))	Kingia_australis);
((Roystonea_regia	(((Podococcus_barteri	Sclerosperma_profizianum)	Orania_palindan)	((((Serenoa_repens	(Sabal_domingensis	Phoenix_dactylifera))	((((Calamus_caryotoides	Nypa_fruticans)	Pseudophoenix_vinifera)	Iriartea_deltoidea)	Chamaedorea_seifrizii))	((((Leopoldinia_pulchra	Attalea_speciosa)	Bactris_major)	(Elaeis_oleifera	Elaeis_guineensis))	((Reinhardtia_gracilis	Reinhardtia_simplex)	(Reinhardtia_paiewonskiana	Reinhardtia_latisecta))))	(((Pelagodoxa_henryana	Geonoma_undata)	Manicaria_saccifera)	((Prestoea_acuminata	(Oenocarpus_bataua	Oenocarpus_minor))	((Hydriastele_microspadix	(Dypsis_decaryi	Heterospathe_cagayanensis))	(((Dictyosperma_album	Burretiokentia_grandiflora)	Veitchia_spiralis)	Kentiopsis_piersoniorum)))))))	Kingia_australis);
((Podococcus_barteri	(Sclerosperma_profizianum	(Orania_palindan	((((Attalea_speciosa	Bactris_major)	(Elaeis_oleifera	Elaeis_guineensis))	((Reinhardtia_gracilis	Reinhardtia_simplex)	(Reinhardtia_paiewonskiana	Reinhardtia_latisecta)))	((((Prestoea_acuminata	(Oenocarpus_bataua	Oenocarpus_minor))	((Heterospathe_cagayanensis	(Veitchia_spiralis	Kentiopsis_piersoniorum))	((Hydriastele_microspadix	Dypsis_decaryi)	(Burretiokentia_grandiflora	Dictyosperma_album))))	(Roystonea_regia	((Pelagodoxa_henryana	(Leopoldinia_pulchra	Geonoma_undata))	Manicaria_saccifera)))	((Calamus_caryotoides	(Serenoa_repens	(Sabal_domingensis	Phoenix_dactylifera)))	(((Nypa_fruticans	Pseudophoenix_vinifera)	Iriartea_deltoidea)	Chamaedorea_seifrizii)))))))	Kingia_australis);
((Roystonea_regia	((((Calamus_caryotoides	Pelagodoxa_henryana)	(Leopoldinia_pulchra	Manicaria_saccifera))	Geonoma_undata)	(((((Serenoa_repens	(Sabal_domingensis	Phoenix_dactylifera))	(((Nypa_fruticans	Pseudophoenix_vinifera)	Iriartea_deltoidea)	Chamaedorea_seifrizii))	(((Attalea_speciosa	Bactris_major)	(Elaeis_oleifera	Elaeis_guineensis))	(Reinhardtia_simplex	(Reinhardtia_paiewonskiana	(Reinhardtia_gracilis	Reinhardtia_latisecta)))))	((Podococcus_barteri	Sclerosperma_profizianum)	Orania_palindan))	((Prestoea_acuminata	(Oenocarpus_bataua	Oenocarpus_minor))	((Veitchia_spiralis	Kentiopsis_piersoniorum)	(Hydriastele_microspadix	(((Burretiokentia_grandiflora	Dictyosperma_album)	Heterospathe_cagayanensis)	Dypsis_decaryi)))))))	Kingia_australis);
((Roystonea_regia	(((Geonoma_undata	Leopoldinia_pulchra)	(Manicaria_saccifera	Pelagodoxa_henryana))	(((((Calamus_caryotoides	(Phoenix_dactylifera	(Serenoa_repens	Sabal_domingensis)))	((Nypa_fruticans	Pseudophoenix_vinifera)	Iriartea_deltoidea))	(((Attalea_speciosa	(Chamaedorea_seifrizii	Bactris_major))	(Elaeis_oleifera	Elaeis_guineensis))	(Reinhardtia_simplex	(Reinhardtia_paiewonskiana	(Reinhardtia_gracilis	Reinhardtia_latisecta)))))	((Podococcus_barteri	Sclerosperma_profizianum)	Orania_palindan))	((Prestoea_acuminata	(Oenocarpus_bataua	Oenocarpus_minor))	((Kentiopsis_piersoniorum	(Hydriastele_microspadix	Dypsis_decaryi))	(Veitchia_spiralis	((Burretiokentia_grandiflora	Dictyosperma_album)	Heterospathe_cagayanensis)))))))	Kingia_australis);
((Attalea_speciosa	((Chamaedorea_seifrizii	Bactris_major)	((Elaeis_oleifera	Elaeis_guineensis)	((((Reinhardtia_gracilis	Reinhardtia_simplex)	(Reinhardtia_paiewonskiana	Reinhardtia_latisecta))	(((Podococcus_barteri	(Calamus_caryotoides	Sclerosperma_profizianum))	Orania_palindan)	(((((Prestoea_acuminata	(Oenocarpus_bataua	Oenocarpus_minor))	((Kentiopsis_piersoniorum	Hydriastele_microspadix)	(Dypsis_decaryi	(((Veitchia_spiralis	Burretiokentia_grandiflora)	Dictyosperma_album)	Heterospathe_cagayanensis))))	((Manicaria_saccifera	Geonoma_undata)	Pelagodoxa_henryana))	Roystonea_regia)	((Phoenix_dactylifera	(Serenoa_repens	Sabal_domingensis))	((Nypa_fruticans	Pseudophoenix_vinifera)	Iriartea_deltoidea)))))	Leopoldinia_pulchra))))	Kingia_australis);
((Bactris_major	(((Elaeis_oleifera	Elaeis_guineensis)	(((Reinhardtia_simplex	(Reinhardtia_paiewonskiana	(Reinhardtia_gracilis	Reinhardtia_latisecta)))	((Chamaedorea_seifrizii	((Phoenix_dactylifera	(Serenoa_repens	Sabal_domingensis))	((Nypa_fruticans	Pseudophoenix_vinifera)	Iriartea_deltoidea)))	((((Prestoea_acuminata	(Oenocarpus_bataua	Oenocarpus_minor))	(((((Burretiokentia_grandiflora	Dictyosperma_album)	Veitchia_spiralis)	Kentiopsis_piersoniorum)	(Dypsis_decaryi	Hydriastele_microspadix))	Heterospathe_cagayanensis))	(Roystonea_regia	((Manicaria_saccifera	Geonoma_undata)	(Pelagodoxa_henryana	Calamus_caryotoides))))	((Podococcus_barteri	Sclerosperma_profizianum)	Orania_palindan))))	Leopoldinia_pulchra))	Attalea_speciosa))	Kingia_australis);
((Roystonea_regia	(((Podococcus_barteri	Sclerosperma_profizianum)	Orania_palindan)	((((Pelagodoxa_henryana	Manicaria_saccifera)	Geonoma_undata)	(((Leopoldinia_pulchra	((Elaeis_oleifera	Elaeis_guineensis)	(Attalea_speciosa	Bactris_major)))	((Reinhardtia_gracilis	Reinhardtia_simplex)	(Reinhardtia_paiewonskiana	Reinhardtia_latisecta)))	(Chamaedorea_seifrizii	((Serenoa_repens	(Sabal_domingensis	Phoenix_dactylifera))	((Nypa_fruticans	(Calamus_caryotoides	Pseudophoenix_vinifera))	Iriartea_deltoidea)))))	((Prestoea_acuminata	(Oenocarpus_bataua	Oenocarpus_minor))	((Hydriastele_microspadix	(((Burretiokentia_grandiflora	Dictyosperma_album)	Veitchia_spiralis)	Dypsis_decaryi))	(Heterospathe_cagayanensis	Kentiopsis_piersoniorum))))))	Kingia_australis);
((Roystonea_regia	(((Podococcus_barteri	Sclerosperma_profizianum)	Orania_palindan)	(((((Calamus_caryotoides	Pelagodoxa_henryana)	(Manicaria_saccifera	Leopoldinia_pulchra))	Geonoma_undata)	((((Elaeis_oleifera	Elaeis_guineensis)	(Attalea_speciosa	(Chamaedorea_seifrizii	Bactris_major)))	((Reinhardtia_gracilis	Reinhardtia_simplex)	(Reinhardtia_paiewonskiana	Reinhardtia_latisecta)))	((Serenoa_repens	(Sabal_domingensis	Phoenix_dactylifera))	((Nypa_fruticans	Pseudophoenix_vinifera)	Iriartea_deltoidea))))	((Prestoea_acuminata	(Oenocarpus_bataua	Oenocarpus_minor))	((Dypsis_decaryi	(Hydriastele_microspadix	(Dictyosperma_album	(Veitchia_spiralis	Burretiokentia_grandiflora))))	(Heterospathe_cagayanensis	Kentiopsis_piersoniorum))))))	Kingia_australis);
((Roystonea_regia	((((((Phoenix_dactylifera	(Serenoa_repens	Sabal_domingensis))	(Iriartea_deltoidea	(Nypa_fruticans	Pseudophoenix_vinifera)))	((Reinhardtia_simplex	((Reinhardtia_gracilis	Reinhardtia_latisecta)	Reinhardtia_paiewonskiana))	((Attalea_speciosa	(Chamaedorea_seifrizii	Bactris_major))	(Elaeis_guineensis	Elaeis_oleifera))))	(((Heterospathe_cagayanensis	((Burretiokentia_grandiflora	(Kentiopsis_piersoniorum	Veitchia_spiralis))	(Dictyosperma_album	(Hydriastele_microspadix	Dypsis_decaryi))))	((Oenocarpus_bataua	Oenocarpus_minor)	Prestoea_acuminata))	((Leopoldinia_pulchra	Manicaria_saccifera)	(Geonoma_undata	(Calamus_caryotoides	Pelagodoxa_henryana)))))	Orania_palindan)	(Sclerosperma_profizianum	Podococcus_barteri)))	Kingia_australis);
((Roystonea_regia	((((Attalea_speciosa	Bactris_major)	(Elaeis_guineensis	Elaeis_oleifera))	((((Reinhardtia_simplex	((Reinhardtia_gracilis	Reinhardtia_latisecta)	Reinhardtia_paiewonskiana))	((((Heterospathe_cagayanensis	(Hydriastele_microspadix	Dypsis_decaryi))	(Kentiopsis_piersoniorum	((Burretiokentia_grandiflora	Veitchia_spiralis)	Dictyosperma_album)))	((Oenocarpus_bataua	Oenocarpus_minor)	Prestoea_acuminata))	(Geonoma_undata	(Manicaria_saccifera	(Leopoldinia_pulchra	Pelagodoxa_henryana)))))	Orania_palindan)	((Phoenix_dactylifera	(Serenoa_repens	Sabal_domingensis))	((Iriartea_deltoidea	Pseudophoenix_vinifera)	(Nypa_fruticans	Chamaedorea_seifrizii)))))	((Calamus_caryotoides	Sclerosperma_profizianum)	Podococcus_barteri)))	Kingia_australis);
((Attalea_speciosa	(Bactris_major	((Elaeis_guineensis	Elaeis_oleifera)	(((Reinhardtia_latisecta	Reinhardtia_paiewonskiana)	(Reinhardtia_gracilis	Reinhardtia_simplex))	((((Orania_palindan	(Sclerosperma_profizianum	Podococcus_barteri))	Roystonea_regia)	(((Pelagodoxa_henryana	Geonoma_undata)	(Leopoldinia_pulchra	Manicaria_saccifera))	((Heterospathe_cagayanensis	((Hydriastele_microspadix	Dypsis_decaryi)	(Kentiopsis_piersoniorum	(Veitchia_spiralis	(Dictyosperma_album	Burretiokentia_grandiflora)))))	((Oenocarpus_bataua	Oenocarpus_minor)	Prestoea_acuminata))))	((Phoenix_dactylifera	(Serenoa_repens	Sabal_domingensis))	(Iriartea_deltoidea	(Pseudophoenix_vinifera	((Calamus_caryotoides	Nypa_fruticans)	Chamaedorea_seifrizii)))))))))	Kingia_australis);
((Podococcus_barteri	(((Roystonea_regia	((((Pelagodoxa_henryana	Geonoma_undata)	Manicaria_saccifera)	(((Dypsis_decaryi	(Hydriastele_microspadix	Heterospathe_cagayanensis))	(Kentiopsis_piersoniorum	(Veitchia_spiralis	(Dictyosperma_album	Burretiokentia_grandiflora))))	((Oenocarpus_bataua	Oenocarpus_minor)	Prestoea_acuminata)))	(((Phoenix_dactylifera	(Serenoa_repens	Sabal_domingensis))	(((Calamus_caryotoides	Nypa_fruticans)	Pseudophoenix_vinifera)	Iriartea_deltoidea))	((Leopoldinia_pulchra	((Attalea_speciosa	(Chamaedorea_seifrizii	Bactris_major))	(Elaeis_guineensis	Elaeis_oleifera)))	((Reinhardtia_latisecta	Reinhardtia_paiewonskiana)	(Reinhardtia_gracilis	Reinhardtia_simplex))))))	Orania_palindan)	Sclerosperma_profizianum))	Kingia_australis);
((Roystonea_regia	((((Phoenix_dactylifera	(Serenoa_repens	Sabal_domingensis))	(((Chamaedorea_seifrizii	(Calamus_caryotoides	Nypa_fruticans))	Pseudophoenix_vinifera)	Iriartea_deltoidea))	((Orania_palindan	(Sclerosperma_profizianum	Podococcus_barteri))	((Geonoma_undata	(Manicaria_saccifera	Pelagodoxa_henryana))	((((Dictyosperma_album	Burretiokentia_grandiflora)	(Dypsis_decaryi	Hydriastele_microspadix))	((Kentiopsis_piersoniorum	Veitchia_spiralis)	Heterospathe_cagayanensis))	((Oenocarpus_bataua	Oenocarpus_minor)	Prestoea_acuminata)))))	((Leopoldinia_pulchra	((Attalea_speciosa	Bactris_major)	(Elaeis_guineensis	Elaeis_oleifera)))	((Reinhardtia_latisecta	Reinhardtia_paiewonskiana)	(Reinhardtia_gracilis	Reinhardtia_simplex)))))	Kingia_australis);
((Roystonea_regia	(((((Geonoma_undata	(Manicaria_saccifera	((Calamus_caryotoides	Pelagodoxa_henryana)	Leopoldinia_pulchra)))	(((Kentiopsis_piersoniorum	Heterospathe_cagayanensis)	(((Veitchia_spiralis	(Dictyosperma_album	Burretiokentia_grandiflora))	Hydriastele_microspadix)	Dypsis_decaryi))	((Oenocarpus_bataua	Oenocarpus_minor)	Prestoea_acuminata)))	((((Attalea_speciosa	Bactris_major)	(Elaeis_guineensis	Elaeis_oleifera))	(((Reinhardtia_gracilis	Reinhardtia_latisecta)	Reinhardtia_paiewonskiana)	Reinhardtia_simplex))	((Phoenix_dactylifera	(Serenoa_repens	Sabal_domingensis))	((Chamaedorea_seifrizii	(Nypa_fruticans	Pseudophoenix_vinifera))	Iriartea_deltoidea))))	Orania_palindan)	(Sclerosperma_profizianum	Podococcus_barteri)))	Kingia_australis);
((Roystonea_regia	((Geonoma_undata	(Manicaria_saccifera	Pelagodoxa_henryana))	(((((Dypsis_decaryi	Hydriastele_microspadix)	(Heterospathe_cagayanensis	(Dictyosperma_album	Burretiokentia_grandiflora)))	(Kentiopsis_piersoniorum	Veitchia_spiralis))	((Oenocarpus_bataua	Oenocarpus_minor)	Prestoea_acuminata))	(((((Attalea_speciosa	(Leopoldinia_pulchra	Bactris_major))	(Elaeis_guineensis	Elaeis_oleifera))	((Reinhardtia_latisecta	Reinhardtia_paiewonskiana)	(Reinhardtia_gracilis	Reinhardtia_simplex)))	((Phoenix_dactylifera	(Serenoa_repens	Sabal_domingensis))	((Chamaedorea_seifrizii	((Calamus_caryotoides	Nypa_fruticans)	Pseudophoenix_vinifera))	Iriartea_deltoidea)))	(Orania_palindan	(Sclerosperma_profizianum	Podococcus_barteri))))))	Kingia_australis);
((Roystonea_regia	(((((Attalea_speciosa	(Leopoldinia_pulchra	(Chamaedorea_seifrizii	Bactris_major)))	(Elaeis_guineensis	Elaeis_oleifera))	(Reinhardtia_simplex	(Reinhardtia_paiewonskiana	(Reinhardtia_latisecta	Reinhardtia_gracilis))))	(((Geonoma_undata	(Manicaria_saccifera	(Calamus_caryotoides	Pelagodoxa_henryana)))	(((Dypsis_decaryi	(Dictyosperma_album	Hydriastele_microspadix))	(Heterospathe_cagayanensis	(Burretiokentia_grandiflora	(Kentiopsis_piersoniorum	Veitchia_spiralis))))	((Oenocarpus_bataua	Oenocarpus_minor)	Prestoea_acuminata)))	((Phoenix_dactylifera	(Serenoa_repens	Sabal_domingensis))	((Nypa_fruticans	Pseudophoenix_vinifera)	Iriartea_deltoidea))))	(Orania_palindan	(Sclerosperma_profizianum	Podococcus_barteri))))	Kingia_australis);
((Roystonea_regia	(((Geonoma_undata	(Leopoldinia_pulchra	(Manicaria_saccifera	(Calamus_caryotoides	Pelagodoxa_henryana))))	(((Dypsis_decaryi	(Dictyosperma_album	Hydriastele_microspadix))	(Heterospathe_cagayanensis	((Burretiokentia_grandiflora	Veitchia_spiralis)	Kentiopsis_piersoniorum)))	((Oenocarpus_bataua	Oenocarpus_minor)	Prestoea_acuminata)))	(((Serenoa_repens	(Sabal_domingensis	Phoenix_dactylifera))	((Nypa_fruticans	Pseudophoenix_vinifera)	Iriartea_deltoidea))	((Orania_palindan	(Sclerosperma_profizianum	Podococcus_barteri))	(((Attalea_speciosa	(Chamaedorea_seifrizii	Bactris_major))	(Elaeis_guineensis	Elaeis_oleifera))	((Reinhardtia_gracilis	Reinhardtia_simplex)	(Reinhardtia_paiewonskiana	Reinhardtia_latisecta)))))))	Kingia_australis);
((Pseudophoenix_vinifera	((Iriartea_deltoidea	(((((((Manicaria_saccifera	Geonoma_undata)	Pelagodoxa_henryana)	((Kentiopsis_piersoniorum	(((Heterospathe_cagayanensis	Dypsis_decaryi)	Hydriastele_microspadix)	(Dictyosperma_album	(Burretiokentia_grandiflora	Veitchia_spiralis))))	((Oenocarpus_bataua	Oenocarpus_minor)	Prestoea_acuminata)))	(Roystonea_regia	(Orania_palindan	(Sclerosperma_profizianum	Podococcus_barteri))))	((Leopoldinia_pulchra	((Attalea_speciosa	Bactris_major)	(Elaeis_guineensis	Elaeis_oleifera)))	((Reinhardtia_gracilis	Reinhardtia_simplex)	(Reinhardtia_paiewonskiana	Reinhardtia_latisecta))))	(Serenoa_repens	(Sabal_domingensis	Phoenix_dactylifera)))	Chamaedorea_seifrizii))	(Calamus_caryotoides	Nypa_fruticans)))	Kingia_australis);
((Podococcus_barteri	(Sclerosperma_profizianum	(((((((Pelagodoxa_henryana	Manicaria_saccifera)	Geonoma_undata)	Roystonea_regia)	((Prestoea_acuminata	(Oenocarpus_minor	Oenocarpus_bataua))	(((Heterospathe_cagayanensis	Dypsis_decaryi)	(Veitchia_spiralis	(Dictyosperma_album	Burretiokentia_grandiflora)))	(Kentiopsis_piersoniorum	Hydriastele_microspadix))))	Leopoldinia_pulchra)	(((Serenoa_repens	(Sabal_domingensis	Phoenix_dactylifera))	((Chamaedorea_seifrizii	Iriartea_deltoidea)	((Calamus_caryotoides	Nypa_fruticans)	Pseudophoenix_vinifera)))	(((Elaeis_guineensis	Elaeis_oleifera)	(Attalea_speciosa	Bactris_major))	((Reinhardtia_simplex	(Reinhardtia_paiewonskiana	Reinhardtia_latisecta))	Reinhardtia_gracilis))))	Orania_palindan)))	Kingia_australis);
((Roystonea_regia	((((Prestoea_acuminata	(Calamus_caryotoides	(Oenocarpus_minor	Oenocarpus_bataua)))	((Hydriastele_microspadix	(Dictyosperma_album	Dypsis_decaryi))	((Kentiopsis_piersoniorum	(Burretiokentia_grandiflora	Veitchia_spiralis))	Heterospathe_cagayanensis)))	((((Serenoa_repens	(Sabal_domingensis	Phoenix_dactylifera))	((Leopoldinia_pulchra	Iriartea_deltoidea)	((Chamaedorea_seifrizii	Nypa_fruticans)	Pseudophoenix_vinifera)))	(((Elaeis_guineensis	Elaeis_oleifera)	(Attalea_speciosa	Bactris_major))	((Reinhardtia_gracilis	Reinhardtia_simplex)	(Reinhardtia_paiewonskiana	Reinhardtia_latisecta))))	(Orania_palindan	(Podococcus_barteri	Sclerosperma_profizianum))))	(Manicaria_saccifera	(Geonoma_undata	Pelagodoxa_henryana))))	Kingia_australis);
((Roystonea_regia	((Orania_palindan	(Podococcus_barteri	Sclerosperma_profizianum))	((((Leopoldinia_pulchra	Manicaria_saccifera)	(Geonoma_undata	Pelagodoxa_henryana))	((Prestoea_acuminata	(Oenocarpus_minor	Oenocarpus_bataua))	(Heterospathe_cagayanensis	((Dypsis_decaryi	Hydriastele_microspadix)	(Kentiopsis_piersoniorum	((Burretiokentia_grandiflora	Dictyosperma_album)	Veitchia_spiralis))))))	(((Serenoa_repens	(Sabal_domingensis	Phoenix_dactylifera))	(Chamaedorea_seifrizii	((Pseudophoenix_vinifera	(Nypa_fruticans	Calamus_caryotoides))	Iriartea_deltoidea)))	(((Elaeis_guineensis	Elaeis_oleifera)	(Attalea_speciosa	Bactris_major))	((Reinhardtia_gracilis	Reinhardtia_simplex)	(Reinhardtia_paiewonskiana	Reinhardtia_latisecta)))))))	Kingia_australis);
((Oenocarpus_minor	(Oenocarpus_bataua	(((((Heterospathe_cagayanensis	Dypsis_decaryi)	Hydriastele_microspadix)	(Kentiopsis_piersoniorum	((Burretiokentia_grandiflora	Dictyosperma_album)	Veitchia_spiralis)))	(((((Serenoa_repens	(Sabal_domingensis	Phoenix_dactylifera))	(Chamaedorea_seifrizii	((Pseudophoenix_vinifera	(Nypa_fruticans	Calamus_caryotoides))	Iriartea_deltoidea)))	((Leopoldinia_pulchra	((Elaeis_guineensis	Elaeis_oleifera)	(Attalea_speciosa	Bactris_major)))	((Reinhardtia_gracilis	Reinhardtia_simplex)	(Reinhardtia_paiewonskiana	Reinhardtia_latisecta))))	(Orania_palindan	(Roystonea_regia	(Podococcus_barteri	Sclerosperma_profizianum))))	(Geonoma_undata	(Manicaria_saccifera	Pelagodoxa_henryana))))	Prestoea_acuminata)))	Kingia_australis);
((Podococcus_barteri	(Sclerosperma_profizianum	(Orania_palindan	((((Manicaria_saccifera	(Pelagodoxa_henryana	Geonoma_undata))	((((Sabal_domingensis	Phoenix_dactylifera)	Serenoa_repens)	(((Pseudophoenix_vinifera	Iriartea_deltoidea)	(Chamaedorea_seifrizii	Calamus_caryotoides))	Nypa_fruticans))	((Leopoldinia_pulchra	((Elaeis_guineensis	Elaeis_oleifera)	(Attalea_speciosa	Bactris_major)))	(Reinhardtia_simplex	(Reinhardtia_paiewonskiana	(Reinhardtia_gracilis	Reinhardtia_latisecta))))))	((Prestoea_acuminata	(Oenocarpus_minor	Oenocarpus_bataua))	((Dictyosperma_album	Hydriastele_microspadix)	(Dypsis_decaryi	(Heterospathe_cagayanensis	(Kentiopsis_piersoniorum	(Burretiokentia_grandiflora	Veitchia_spiralis)))))))	Roystonea_regia))))	Kingia_australis);
((Roystonea_regia	((((Podococcus_barteri	Sclerosperma_profizianum)	Orania_palindan)	((Leopoldinia_pulchra	((Elaeis_guineensis	Elaeis_oleifera)	(Attalea_speciosa	(Chamaedorea_seifrizii	Bactris_major))))	(Reinhardtia_simplex	(Reinhardtia_paiewonskiana	(Reinhardtia_gracilis	Reinhardtia_latisecta)))))	((((Prestoea_acuminata	(Oenocarpus_minor	Oenocarpus_bataua))	((Heterospathe_cagayanensis	(Kentiopsis_piersoniorum	(Burretiokentia_grandiflora	(Dictyosperma_album	Veitchia_spiralis))))	(Hydriastele_microspadix	Dypsis_decaryi)))	(Manicaria_saccifera	(Pelagodoxa_henryana	Geonoma_undata)))	(((Nypa_fruticans	Calamus_caryotoides)	((Sabal_domingensis	Phoenix_dactylifera)	Serenoa_repens))	(Iriartea_deltoidea	Pseudophoenix_vinifera)))))	Kingia_australis);
((Nypa_fruticans	(Pseudophoenix_vinifera	((((((Podococcus_barteri	Sclerosperma_profizianum)	Orania_palindan)	(((Leopoldinia_pulchra	((Elaeis_guineensis	Elaeis_oleifera)	(Attalea_speciosa	(Chamaedorea_seifrizii	Bactris_major))))	(Reinhardtia_simplex	(Reinhardtia_paiewonskiana	(Reinhardtia_gracilis	Reinhardtia_latisecta))))	(((Prestoea_acuminata	(Calamus_caryotoides	(Oenocarpus_minor	Oenocarpus_bataua)))	((Heterospathe_cagayanensis	(Kentiopsis_piersoniorum	(Veitchia_spiralis	(Burretiokentia_grandiflora	Dictyosperma_album))))	(Hydriastele_microspadix	Dypsis_decaryi)))	(Manicaria_saccifera	(Pelagodoxa_henryana	Geonoma_undata)))))	Roystonea_regia)	((Serenoa_repens	Sabal_domingensis)	Phoenix_dactylifera))	Iriartea_deltoidea)))	Kingia_australis);
((Roystonea_regia	(((Podococcus_barteri	Sclerosperma_profizianum)	Orania_palindan)	(((((Sabal_domingensis	Serenoa_repens)	Phoenix_dactylifera)	(Iriartea_deltoidea	(Nypa_fruticans	(Calamus_caryotoides	Pseudophoenix_vinifera))))	(((Elaeis_guineensis	Elaeis_oleifera)	(Attalea_speciosa	(Leopoldinia_pulchra	(Chamaedorea_seifrizii	Bactris_major))))	((Reinhardtia_gracilis	Reinhardtia_simplex)	(Reinhardtia_paiewonskiana	Reinhardtia_latisecta))))	(((Prestoea_acuminata	(Oenocarpus_minor	Oenocarpus_bataua))	(((Burretiokentia_grandiflora	Dictyosperma_album)	((Kentiopsis_piersoniorum	Veitchia_spiralis)	Heterospathe_cagayanensis))	(Hydriastele_microspadix	Dypsis_decaryi)))	(Geonoma_undata	(Manicaria_saccifera	Pelagodoxa_henryana))))))	Kingia_australis);
((Roystonea_regia	((((Prestoea_acuminata	(Oenocarpus_minor	Oenocarpus_bataua))	(((Dypsis_decaryi	(Veitchia_spiralis	(Heterospathe_cagayanensis	(Burretiokentia_grandiflora	Dictyosperma_album))))	Kentiopsis_piersoniorum)	Hydriastele_microspadix))	(Pelagodoxa_henryana	((Leopoldinia_pulchra	Geonoma_undata)	Manicaria_saccifera)))	((((Podococcus_barteri	Sclerosperma_profizianum)	Orania_palindan)	((Calamus_caryotoides	((Sabal_domingensis	Serenoa_repens)	Phoenix_dactylifera))	(Iriartea_deltoidea	(Nypa_fruticans	Pseudophoenix_vinifera))))	(((Elaeis_guineensis	Elaeis_oleifera)	(Attalea_speciosa	(Chamaedorea_seifrizii	Bactris_major)))	((Reinhardtia_gracilis	Reinhardtia_simplex)	(Reinhardtia_paiewonskiana	Reinhardtia_latisecta))))))	Kingia_australis);
((Roystonea_regia	((((Leopoldinia_pulchra	((Elaeis_guineensis	Elaeis_oleifera)	(Attalea_speciosa	(Chamaedorea_seifrizii	Bactris_major))))	((Reinhardtia_gracilis	Reinhardtia_simplex)	(Reinhardtia_paiewonskiana	Reinhardtia_latisecta)))	(((Sabal_domingensis	Serenoa_repens)	Phoenix_dactylifera)	((Iriartea_deltoidea	(Nypa_fruticans	Pseudophoenix_vinifera))	Calamus_caryotoides)))	(((Podococcus_barteri	Sclerosperma_profizianum)	Orania_palindan)	(((Pelagodoxa_henryana	Geonoma_undata)	Manicaria_saccifera)	((Prestoea_acuminata	(Oenocarpus_minor	Oenocarpus_bataua))	((Hydriastele_microspadix	(Heterospathe_cagayanensis	Dypsis_decaryi))	((Veitchia_spiralis	(Burretiokentia_grandiflora	Dictyosperma_album))	Kentiopsis_piersoniorum)))))))	Kingia_australis);
((Attalea_speciosa	(((((Reinhardtia_simplex	Reinhardtia_gracilis)	(Reinhardtia_latisecta	Reinhardtia_paiewonskiana))	((((((Prestoea_acuminata	(Calamus_caryotoides	(Oenocarpus_minor	Oenocarpus_bataua)))	((((Burretiokentia_grandiflora	Veitchia_spiralis)	Kentiopsis_piersoniorum)	((Dictyosperma_album	Hydriastele_microspadix)	Dypsis_decaryi))	Heterospathe_cagayanensis))	(Roystonea_regia	(Manicaria_saccifera	(Pelagodoxa_henryana	Geonoma_undata))))	(Orania_palindan	(Sclerosperma_profizianum	Podococcus_barteri)))	Leopoldinia_pulchra)	((Phoenix_dactylifera	(Serenoa_repens	Sabal_domingensis))	((Nypa_fruticans	Pseudophoenix_vinifera)	Iriartea_deltoidea))))	(Elaeis_guineensis	Elaeis_oleifera))	(Chamaedorea_seifrizii	Bactris_major)))	Kingia_australis);
((Oenocarpus_minor	(Oenocarpus_bataua	((((((Veitchia_spiralis	Kentiopsis_piersoniorum)	(((Burretiokentia_grandiflora	Dictyosperma_album)	Heterospathe_cagayanensis)	Dypsis_decaryi))	Hydriastele_microspadix)	((Roystonea_regia	(Geonoma_undata	(Manicaria_saccifera	Pelagodoxa_henryana)))	((Orania_palindan	(Sclerosperma_profizianum	Podococcus_barteri))	(Leopoldinia_pulchra	(((Phoenix_dactylifera	(Serenoa_repens	Sabal_domingensis))	((Nypa_fruticans	Pseudophoenix_vinifera)	Iriartea_deltoidea))	(((Elaeis_guineensis	Elaeis_oleifera)	((Chamaedorea_seifrizii	Bactris_major)	Attalea_speciosa))	(Reinhardtia_simplex	((Reinhardtia_gracilis	Reinhardtia_latisecta)	Reinhardtia_paiewonskiana))))))))	Prestoea_acuminata)	Calamus_caryotoides)))	Kingia_australis);
((Roystonea_regia	((Orania_palindan	(Sclerosperma_profizianum	Podococcus_barteri))	((((Phoenix_dactylifera	(Serenoa_repens	Sabal_domingensis))	((Pseudophoenix_vinifera	Iriartea_deltoidea)	(Calamus_caryotoides	(Nypa_fruticans	Chamaedorea_seifrizii))))	((Leopoldinia_pulchra	((Elaeis_guineensis	Elaeis_oleifera)	(Bactris_major	Attalea_speciosa)))	((Reinhardtia_gracilis	Reinhardtia_simplex)	(Reinhardtia_latisecta	Reinhardtia_paiewonskiana))))	(((Prestoea_acuminata	(Oenocarpus_minor	Oenocarpus_bataua))	((Hydriastele_microspadix	(Dictyosperma_album	Dypsis_decaryi))	(Heterospathe_cagayanensis	((Burretiokentia_grandiflora	Veitchia_spiralis)	Kentiopsis_piersoniorum))))	(Geonoma_undata	(Manicaria_saccifera	Pelagodoxa_henryana))))))	Kingia_australis);
((Roystonea_regia	((Sclerosperma_profizianum	Podococcus_barteri)	((((Serenoa_repens	(Sabal_domingensis	Phoenix_dactylifera))	(((Nypa_fruticans	Pseudophoenix_vinifera)	Iriartea_deltoidea)	Chamaedorea_seifrizii))	((((Elaeis_guineensis	Elaeis_oleifera)	(Bactris_major	Attalea_speciosa))	((Reinhardtia_gracilis	Reinhardtia_simplex)	(Reinhardtia_latisecta	Reinhardtia_paiewonskiana)))	(((Prestoea_acuminata	(Oenocarpus_minor	Oenocarpus_bataua))	(((Heterospathe_cagayanensis	Hydriastele_microspadix)	Dypsis_decaryi)	(((Dictyosperma_album	Burretiokentia_grandiflora)	Veitchia_spiralis)	Kentiopsis_piersoniorum)))	(Geonoma_undata	(Leopoldinia_pulchra	(Manicaria_saccifera	(Calamus_caryotoides	Pelagodoxa_henryana)))))))	Orania_palindan)))	Kingia_australis);
(((Calamus_caryotoides	Nypa_fruticans)	(Pseudophoenix_vinifera	(Iriartea_deltoidea	(((((Elaeis_guineensis	Elaeis_oleifera)	((Chamaedorea_seifrizii	Bactris_major)	Attalea_speciosa))	((Reinhardtia_latisecta	Reinhardtia_paiewonskiana)	(Reinhardtia_gracilis	Reinhardtia_simplex)))	((Orania_palindan	(Roystonea_regia	(Sclerosperma_profizianum	Podococcus_barteri)))	(((Prestoea_acuminata	(Oenocarpus_minor	Oenocarpus_bataua))	(((Heterospathe_cagayanensis	Hydriastele_microspadix)	Dypsis_decaryi)	((Burretiokentia_grandiflora	(Veitchia_spiralis	Dictyosperma_album))	Kentiopsis_piersoniorum)))	(Geonoma_undata	(Pelagodoxa_henryana	(Leopoldinia_pulchra	Manicaria_saccifera))))))	(Phoenix_dactylifera	(Serenoa_repens	Sabal_domingensis))))))	Kingia_australis);
((Oenocarpus_minor	(Oenocarpus_bataua	(((((Heterospathe_cagayanensis	Hydriastele_microspadix)	Dypsis_decaryi)	((Veitchia_spiralis	(Dictyosperma_album	Burretiokentia_grandiflora))	Kentiopsis_piersoniorum))	((Geonoma_undata	(Pelagodoxa_henryana	Manicaria_saccifera))	((((Elaeis_guineensis	Elaeis_oleifera)	(Bactris_major	(Leopoldinia_pulchra	Attalea_speciosa)))	((Reinhardtia_latisecta	Reinhardtia_paiewonskiana)	(Reinhardtia_gracilis	Reinhardtia_simplex)))	(((Phoenix_dactylifera	(Serenoa_repens	Sabal_domingensis))	(Chamaedorea_seifrizii	(((Calamus_caryotoides	Nypa_fruticans)	Pseudophoenix_vinifera)	Iriartea_deltoidea)))	(Roystonea_regia	((Sclerosperma_profizianum	Podococcus_barteri)	Orania_palindan))))))	Prestoea_acuminata)))	Kingia_australis);
(((Nypa_fruticans	Pseudophoenix_vinifera)	(Iriartea_deltoidea	((((((Sclerosperma_profizianum	Podococcus_barteri)	Orania_palindan)	((((Elaeis_guineensis	Elaeis_oleifera)	(Bactris_major	Attalea_speciosa))	Leopoldinia_pulchra)	((Reinhardtia_latisecta	Reinhardtia_paiewonskiana)	(Reinhardtia_gracilis	Reinhardtia_simplex))))	(Roystonea_regia	(((Prestoea_acuminata	(Oenocarpus_minor	Oenocarpus_bataua))	((((Veitchia_spiralis	Burretiokentia_grandiflora)	Kentiopsis_piersoniorum)	((Hydriastele_microspadix	Dictyosperma_album)	Dypsis_decaryi))	Heterospathe_cagayanensis))	(Geonoma_undata	(Pelagodoxa_henryana	Manicaria_saccifera)))))	(Phoenix_dactylifera	(Serenoa_repens	Sabal_domingensis)))	(Calamus_caryotoides	Chamaedorea_seifrizii))))	Kingia_australis);
((Attalea_speciosa	((((((Reinhardtia_gracilis	Reinhardtia_latisecta)	Reinhardtia_paiewonskiana)	Reinhardtia_simplex)	((Leopoldinia_pulchra	(((Phoenix_dactylifera	(Serenoa_repens	Sabal_domingensis))	(Chamaedorea_seifrizii	((Nypa_fruticans	(Calamus_caryotoides	Pseudophoenix_vinifera))	Iriartea_deltoidea)))	(((Prestoea_acuminata	(Oenocarpus_minor	Oenocarpus_bataua))	((Heterospathe_cagayanensis	Kentiopsis_piersoniorum)	(((Veitchia_spiralis	Burretiokentia_grandiflora)	Dictyosperma_album)	(Dypsis_decaryi	Hydriastele_microspadix))))	(Geonoma_undata	(Pelagodoxa_henryana	Manicaria_saccifera)))))	(Roystonea_regia	((Sclerosperma_profizianum	Podococcus_barteri)	Orania_palindan))))	(Elaeis_guineensis	Elaeis_oleifera))	Bactris_major))	Kingia_australis);
((Roystonea_regia	((((Calamus_caryotoides	Sclerosperma_profizianum)	Podococcus_barteri)	Orania_palindan)	((((Prestoea_acuminata	(Oenocarpus_minor	Oenocarpus_bataua))	((Heterospathe_cagayanensis	((Veitchia_spiralis	Burretiokentia_grandiflora)	Kentiopsis_piersoniorum))	(Dictyosperma_album	(Dypsis_decaryi	Hydriastele_microspadix))))	(Geonoma_undata	((Leopoldinia_pulchra	Manicaria_saccifera)	Pelagodoxa_henryana)))	((((Elaeis_guineensis	Elaeis_oleifera)	(Bactris_major	Attalea_speciosa))	((Reinhardtia_latisecta	Reinhardtia_paiewonskiana)	(Reinhardtia_gracilis	Reinhardtia_simplex)))	((Sabal_domingensis	(Phoenix_dactylifera	Serenoa_repens))	(((Chamaedorea_seifrizii	Nypa_fruticans)	Pseudophoenix_vinifera)	Iriartea_deltoidea))))))	Kingia_australis);
((Podococcus_barteri	((Orania_palindan	(((Leopoldinia_pulchra	((Elaeis_guineensis	Elaeis_oleifera)	(Bactris_major	Attalea_speciosa)))	((Reinhardtia_latisecta	Reinhardtia_paiewonskiana)	(Reinhardtia_gracilis	Reinhardtia_simplex)))	(((Phoenix_dactylifera	(Serenoa_repens	Sabal_domingensis))	(Calamus_caryotoides	(((Nypa_fruticans	Pseudophoenix_vinifera)	Iriartea_deltoidea)	Chamaedorea_seifrizii)))	(((Prestoea_acuminata	(Oenocarpus_minor	Oenocarpus_bataua))	((Burretiokentia_grandiflora	Dictyosperma_album)	((Dypsis_decaryi	(Heterospathe_cagayanensis	Hydriastele_microspadix))	(Veitchia_spiralis	Kentiopsis_piersoniorum))))	(Roystonea_regia	(Geonoma_undata	(Manicaria_saccifera	Pelagodoxa_henryana)))))))	Sclerosperma_profizianum))	Kingia_australis);
((Iriartea_deltoidea	((((Serenoa_repens	Phoenix_dactylifera)	Sabal_domingensis)	(((((Oenocarpus_minor	Oenocarpus_bataua)	Prestoea_acuminata)	(Kentiopsis_piersoniorum	((Veitchia_spiralis	(Burretiokentia_grandiflora	Dictyosperma_album))	(Heterospathe_cagayanensis	(Hydriastele_microspadix	Dypsis_decaryi)))))	(Pelagodoxa_henryana	(Manicaria_saccifera	Geonoma_undata)))	(((Leopoldinia_pulchra	((Attalea_speciosa	Bactris_major)	(Elaeis_oleifera	Elaeis_guineensis)))	((Reinhardtia_paiewonskiana	(Reinhardtia_gracilis	Reinhardtia_latisecta))	Reinhardtia_simplex))	(Orania_palindan	(Podococcus_barteri	(Roystonea_regia	Sclerosperma_profizianum))))))	(((Calamus_caryotoides	Nypa_fruticans)	Pseudophoenix_vinifera)	Chamaedorea_seifrizii)))	Kingia_australis);
((Roystonea_regia	((Sclerosperma_profizianum	Podococcus_barteri)	((((Pelagodoxa_henryana	(Leopoldinia_pulchra	Geonoma_undata))	Manicaria_saccifera)	(((((Nypa_fruticans	Pseudophoenix_vinifera)	Iriartea_deltoidea)	(((Serenoa_repens	Phoenix_dactylifera)	Sabal_domingensis)	Calamus_caryotoides))	(((Attalea_speciosa	(Chamaedorea_seifrizii	Bactris_major))	(Elaeis_oleifera	Elaeis_guineensis))	((Reinhardtia_paiewonskiana	(Reinhardtia_gracilis	Reinhardtia_latisecta))	Reinhardtia_simplex)))	(((Oenocarpus_minor	Oenocarpus_bataua)	Prestoea_acuminata)	(Dypsis_decaryi	((((Dictyosperma_album	Burretiokentia_grandiflora)	Veitchia_spiralis)	Kentiopsis_piersoniorum)	(Heterospathe_cagayanensis	Hydriastele_microspadix))))))	Orania_palindan)))	Kingia_australis);
((Attalea_speciosa	((Chamaedorea_seifrizii	Bactris_major)	((Elaeis_oleifera	Elaeis_guineensis)	((((Reinhardtia_paiewonskiana	Reinhardtia_latisecta)	Reinhardtia_simplex)	Reinhardtia_gracilis)	((((((Oenocarpus_minor	Oenocarpus_bataua)	Prestoea_acuminata)	(Dictyosperma_album	((Heterospathe_cagayanensis	(Dypsis_decaryi	Hydriastele_microspadix))	(Burretiokentia_grandiflora	(Veitchia_spiralis	Kentiopsis_piersoniorum)))))	(((Calamus_caryotoides	Pelagodoxa_henryana)	(Leopoldinia_pulchra	Manicaria_saccifera))	Geonoma_undata))	((Orania_palindan	(Sclerosperma_profizianum	Podococcus_barteri))	Roystonea_regia))	(((Nypa_fruticans	Pseudophoenix_vinifera)	Iriartea_deltoidea)	((Serenoa_repens	Phoenix_dactylifera)	Sabal_domingensis)))))))	Kingia_australis);
((Roystonea_regia	(((Pelagodoxa_henryana	(Leopoldinia_pulchra	Manicaria_saccifera))	Geonoma_undata)	(((((Pseudophoenix_vinifera	Iriartea_deltoidea)	((Phoenix_dactylifera	(Sabal_domingensis	Serenoa_repens))	(Calamus_caryotoides	Nypa_fruticans)))	(((Attalea_speciosa	(Chamaedorea_seifrizii	Bactris_major))	(Elaeis_oleifera	Elaeis_guineensis))	((Reinhardtia_paiewonskiana	(Reinhardtia_gracilis	Reinhardtia_latisecta))	Reinhardtia_simplex)))	(Orania_palindan	(Sclerosperma_profizianum	Podococcus_barteri)))	(((Oenocarpus_minor	Oenocarpus_bataua)	Prestoea_acuminata)	((Heterospathe_cagayanensis	(Dypsis_decaryi	Hydriastele_microspadix))	(((Burretiokentia_grandiflora	Dictyosperma_album)	Veitchia_spiralis)	Kentiopsis_piersoniorum))))))	Kingia_australis);
((Nypa_fruticans	(Pseudophoenix_vinifera	(Iriartea_deltoidea	((Phoenix_dactylifera	(Sabal_domingensis	Serenoa_repens))	((((Leopoldinia_pulchra	((Attalea_speciosa	(Chamaedorea_seifrizii	Bactris_major))	(Elaeis_oleifera	Elaeis_guineensis)))	((Reinhardtia_paiewonskiana	Reinhardtia_latisecta)	(Reinhardtia_gracilis	Reinhardtia_simplex)))	(Orania_palindan	((Calamus_caryotoides	Sclerosperma_profizianum)	Podococcus_barteri)))	((((Oenocarpus_minor	Oenocarpus_bataua)	Prestoea_acuminata)	(Heterospathe_cagayanensis	((Dypsis_decaryi	Hydriastele_microspadix)	((Burretiokentia_grandiflora	(Dictyosperma_album	Veitchia_spiralis))	Kentiopsis_piersoniorum))))	(Roystonea_regia	(Manicaria_saccifera	(Geonoma_undata	Pelagodoxa_henryana)))))))))	Kingia_australis);
(((Chamaedorea_seifrizii	Bactris_major)	(((Elaeis_oleifera	Elaeis_guineensis)	(((Reinhardtia_paiewonskiana	Reinhardtia_latisecta)	(Reinhardtia_gracilis	Reinhardtia_simplex))	(((Orania_palindan	(Sclerosperma_profizianum	Podococcus_barteri))	((((Oenocarpus_minor	Oenocarpus_bataua)	Prestoea_acuminata)	((Dypsis_decaryi	Hydriastele_microspadix)	(((Veitchia_spiralis	(Burretiokentia_grandiflora	Dictyosperma_album))	Kentiopsis_piersoniorum)	Heterospathe_cagayanensis)))	(Roystonea_regia	(Geonoma_undata	((Calamus_caryotoides	Pelagodoxa_henryana)	(Leopoldinia_pulchra	Manicaria_saccifera))))))	(((Nypa_fruticans	Pseudophoenix_vinifera)	Iriartea_deltoidea)	(Phoenix_dactylifera	(Sabal_domingensis	Serenoa_repens))))))	Attalea_speciosa))	Kingia_australis);
((Oenocarpus_minor	(Oenocarpus_bataua	(Prestoea_acuminata	((Heterospathe_cagayanensis	((Dypsis_decaryi	Hydriastele_microspadix)	((Veitchia_spiralis	(Burretiokentia_grandiflora	Dictyosperma_album))	Kentiopsis_piersoniorum)))	((Roystonea_regia	(((Calamus_caryotoides	Pelagodoxa_henryana)	Geonoma_undata)	(Leopoldinia_pulchra	Manicaria_saccifera)))	((((Chamaedorea_seifrizii	((Nypa_fruticans	Pseudophoenix_vinifera)	Iriartea_deltoidea))	(Serenoa_repens	(Phoenix_dactylifera	Sabal_domingensis)))	(((Attalea_speciosa	Bactris_major)	(Elaeis_oleifera	Elaeis_guineensis))	((Reinhardtia_paiewonskiana	Reinhardtia_latisecta)	(Reinhardtia_gracilis	Reinhardtia_simplex))))	(Orania_palindan	(Sclerosperma_profizianum	Podococcus_barteri))))))))	Kingia_australis);
((Oenocarpus_minor	(Oenocarpus_bataua	(Prestoea_acuminata	((((Veitchia_spiralis	(Burretiokentia_grandiflora	Dictyosperma_album))	Kentiopsis_piersoniorum)	((Dypsis_decaryi	Heterospathe_cagayanensis)	Hydriastele_microspadix))	((Roystonea_regia	(Orania_palindan	(Sclerosperma_profizianum	Podococcus_barteri)))	((Geonoma_undata	((Leopoldinia_pulchra	Manicaria_saccifera)	(Calamus_caryotoides	Pelagodoxa_henryana)))	((Chamaedorea_seifrizii	(((Nypa_fruticans	Pseudophoenix_vinifera)	Iriartea_deltoidea)	(Serenoa_repens	(Phoenix_dactylifera	Sabal_domingensis))))	(((Attalea_speciosa	Bactris_major)	(Elaeis_oleifera	Elaeis_guineensis))	((Reinhardtia_paiewonskiana	Reinhardtia_latisecta)	(Reinhardtia_gracilis	Reinhardtia_simplex))))))))))	Kingia_australis);
((Podococcus_barteri	((((((((Oenocarpus_minor	Oenocarpus_bataua)	Prestoea_acuminata)	(((Hydriastele_microspadix	Dypsis_decaryi)	(Heterospathe_cagayanensis	((Burretiokentia_grandiflora	Veitchia_spiralis)	Kentiopsis_piersoniorum)))	Dictyosperma_album))	((Geonoma_undata	Pelagodoxa_henryana)	Manicaria_saccifera))	(((Serenoa_repens	(Phoenix_dactylifera	Sabal_domingensis))	(Chamaedorea_seifrizii	((Calamus_caryotoides	(Nypa_fruticans	Pseudophoenix_vinifera))	Iriartea_deltoidea)))	((((Leopoldinia_pulchra	Attalea_speciosa)	Bactris_major)	(Elaeis_oleifera	Elaeis_guineensis))	((Reinhardtia_paiewonskiana	Reinhardtia_latisecta)	(Reinhardtia_gracilis	Reinhardtia_simplex)))))	Roystonea_regia)	Orania_palindan)	Sclerosperma_profizianum))	Kingia_australis);
((Roystonea_regia	((Geonoma_undata	(Pelagodoxa_henryana	Manicaria_saccifera))	((((((Sabal_domingensis	Phoenix_dactylifera)	(Calamus_caryotoides	Serenoa_repens))	((Nypa_fruticans	Pseudophoenix_vinifera)	Iriartea_deltoidea))	((((Attalea_speciosa	(Chamaedorea_seifrizii	Bactris_major))	(Elaeis_oleifera	Elaeis_guineensis))	Leopoldinia_pulchra)	((Reinhardtia_paiewonskiana	(Reinhardtia_gracilis	Reinhardtia_latisecta))	Reinhardtia_simplex)))	(((Oenocarpus_minor	Oenocarpus_bataua)	Prestoea_acuminata)	(((Dypsis_decaryi	Heterospathe_cagayanensis)	Hydriastele_microspadix)	((Veitchia_spiralis	(Dictyosperma_album	Burretiokentia_grandiflora))	Kentiopsis_piersoniorum))))	(Orania_palindan	(Sclerosperma_profizianum	Podococcus_barteri)))))	Kingia_australis);
((Roystonea_regia	((Calamus_caryotoides	Sclerosperma_profizianum)	((((((Nypa_fruticans	Pseudophoenix_vinifera)	Iriartea_deltoidea)	(Serenoa_repens	(Phoenix_dactylifera	Sabal_domingensis)))	(((Reinhardtia_gracilis	Reinhardtia_simplex)	(Reinhardtia_latisecta	Reinhardtia_paiewonskiana))	(((Chamaedorea_seifrizii	Bactris_major)	Attalea_speciosa)	(Elaeis_guineensis	Elaeis_oleifera))))	(Orania_palindan	(((((Kentiopsis_piersoniorum	(Veitchia_spiralis	Burretiokentia_grandiflora))	((Heterospathe_cagayanensis	Dypsis_decaryi)	Hydriastele_microspadix))	Dictyosperma_album)	(Prestoea_acuminata	(Oenocarpus_minor	Oenocarpus_bataua)))	(Geonoma_undata	((Leopoldinia_pulchra	Manicaria_saccifera)	Pelagodoxa_henryana)))))	Podococcus_barteri)))	Kingia_australis);
((Attalea_speciosa	(((Elaeis_guineensis	Elaeis_oleifera)	(((Geonoma_undata	((Leopoldinia_pulchra	Manicaria_saccifera)	Pelagodoxa_henryana))	((((Pseudophoenix_vinifera	Iriartea_deltoidea)	(Serenoa_repens	(Phoenix_dactylifera	(Nypa_fruticans	Sabal_domingensis))))	(Orania_palindan	((Roystonea_regia	(Calamus_caryotoides	Sclerosperma_profizianum))	Podococcus_barteri)))	((((Heterospathe_cagayanensis	(Kentiopsis_piersoniorum	(Veitchia_spiralis	Burretiokentia_grandiflora)))	(Dypsis_decaryi	Hydriastele_microspadix))	Dictyosperma_album)	(Prestoea_acuminata	(Oenocarpus_minor	Oenocarpus_bataua)))))	(Reinhardtia_simplex	((Reinhardtia_gracilis	Reinhardtia_latisecta)	Reinhardtia_paiewonskiana))))	(Chamaedorea_seifrizii	Bactris_major)))	Kingia_australis);
((Podococcus_barteri	(Sclerosperma_profizianum	((((((Nypa_fruticans	(Calamus_caryotoides	Pseudophoenix_vinifera))	Iriartea_deltoidea)	(Serenoa_repens	(Phoenix_dactylifera	Sabal_domingensis)))	((((Heterospathe_cagayanensis	((Kentiopsis_piersoniorum	(Veitchia_spiralis	(Burretiokentia_grandiflora	Dictyosperma_album)))	(Dypsis_decaryi	Hydriastele_microspadix)))	(Prestoea_acuminata	(Oenocarpus_minor	Oenocarpus_bataua)))	(Geonoma_undata	((Leopoldinia_pulchra	Manicaria_saccifera)	Pelagodoxa_henryana)))	Roystonea_regia))	((Reinhardtia_simplex	((Reinhardtia_gracilis	Reinhardtia_latisecta)	Reinhardtia_paiewonskiana))	(((Chamaedorea_seifrizii	Bactris_major)	Attalea_speciosa)	(Elaeis_guineensis	Elaeis_oleifera))))	Orania_palindan)))	Kingia_australis);
(((Nypa_fruticans	(Calamus_caryotoides	Pseudophoenix_vinifera))	(Iriartea_deltoidea	(Chamaedorea_seifrizii	((Serenoa_repens	(Phoenix_dactylifera	Sabal_domingensis))	(((Orania_palindan	(Podococcus_barteri	(Roystonea_regia	Sclerosperma_profizianum)))	(((((Burretiokentia_grandiflora	Dictyosperma_album)	((Kentiopsis_piersoniorum	Veitchia_spiralis)	Heterospathe_cagayanensis))	(Dypsis_decaryi	Hydriastele_microspadix))	(Prestoea_acuminata	(Oenocarpus_minor	Oenocarpus_bataua)))	(Geonoma_undata	(Pelagodoxa_henryana	Manicaria_saccifera))))	((Reinhardtia_simplex	((Reinhardtia_gracilis	Reinhardtia_latisecta)	Reinhardtia_paiewonskiana))	(((Bactris_major	Attalea_speciosa)	(Elaeis_guineensis	Elaeis_oleifera))	Leopoldinia_pulchra)))))))	Kingia_australis);
((Podococcus_barteri	(Sclerosperma_profizianum	((((((((Veitchia_spiralis	(Burretiokentia_grandiflora	Dictyosperma_album))	Kentiopsis_piersoniorum)	(Heterospathe_cagayanensis	(Dypsis_decaryi	Hydriastele_microspadix)))	(Prestoea_acuminata	(Oenocarpus_minor	Oenocarpus_bataua)))	(Manicaria_saccifera	(Geonoma_undata	Pelagodoxa_henryana)))	((((Reinhardtia_simplex	(Reinhardtia_latisecta	Reinhardtia_paiewonskiana))	Reinhardtia_gracilis)	(((Chamaedorea_seifrizii	Bactris_major)	(Leopoldinia_pulchra	Attalea_speciosa))	(Elaeis_guineensis	Elaeis_oleifera)))	((Calamus_caryotoides	((Nypa_fruticans	Pseudophoenix_vinifera)	Iriartea_deltoidea))	(Serenoa_repens	(Phoenix_dactylifera	Sabal_domingensis)))))	Orania_palindan)	Roystonea_regia)))	Kingia_australis);
((Roystonea_regia	(Podococcus_barteri	(Sclerosperma_profizianum	(((((Reinhardtia_simplex	(Reinhardtia_paiewonskiana	(Reinhardtia_latisecta	Reinhardtia_gracilis)))	(((Chamaedorea_seifrizii	Bactris_major)	Attalea_speciosa)	(Elaeis_guineensis	Elaeis_oleifera)))	((Iriartea_deltoidea	(Nypa_fruticans	(Calamus_caryotoides	Pseudophoenix_vinifera)))	(Phoenix_dactylifera	(Sabal_domingensis	Serenoa_repens))))	(((((Veitchia_spiralis	(Burretiokentia_grandiflora	Dictyosperma_album))	Kentiopsis_piersoniorum)	(Heterospathe_cagayanensis	(Dypsis_decaryi	Hydriastele_microspadix)))	(Prestoea_acuminata	(Oenocarpus_minor	Oenocarpus_bataua)))	(Geonoma_undata	(Leopoldinia_pulchra	(Pelagodoxa_henryana	Manicaria_saccifera)))))	Orania_palindan))))	Kingia_australis);
((Attalea_speciosa	(((Elaeis_guineensis	Elaeis_oleifera)	((((Chamaedorea_seifrizii	(Iriartea_deltoidea	((Calamus_caryotoides	Nypa_fruticans)	Pseudophoenix_vinifera)))	(Sabal_domingensis	(Serenoa_repens	Phoenix_dactylifera)))	(((((Heterospathe_cagayanensis	((Kentiopsis_piersoniorum	Veitchia_spiralis)	Burretiokentia_grandiflora))	(Hydriastele_microspadix	(Dictyosperma_album	Dypsis_decaryi)))	(Prestoea_acuminata	(Oenocarpus_minor	Oenocarpus_bataua)))	((Leopoldinia_pulchra	Geonoma_undata)	(Pelagodoxa_henryana	Manicaria_saccifera)))	(((Sclerosperma_profizianum	Podococcus_barteri)	Orania_palindan)	Roystonea_regia)))	(Reinhardtia_simplex	(Reinhardtia_paiewonskiana	(Reinhardtia_latisecta	Reinhardtia_gracilis)))))	Bactris_major))	Kingia_australis);
((Roystonea_regia	((((Chamaedorea_seifrizii	((Iriartea_deltoidea	(Nypa_fruticans	Pseudophoenix_vinifera))	Calamus_caryotoides))	(Phoenix_dactylifera	(Sabal_domingensis	Serenoa_repens)))	((((Reinhardtia_gracilis	Reinhardtia_simplex)	(Reinhardtia_paiewonskiana	Reinhardtia_latisecta))	(Leopoldinia_pulchra	((Bactris_major	Attalea_speciosa)	(Elaeis_guineensis	Elaeis_oleifera))))	(((((Hydriastele_microspadix	(Heterospathe_cagayanensis	Dypsis_decaryi))	(Kentiopsis_piersoniorum	Veitchia_spiralis))	(Burretiokentia_grandiflora	Dictyosperma_album))	(Prestoea_acuminata	(Oenocarpus_minor	Oenocarpus_bataua)))	((Pelagodoxa_henryana	Geonoma_undata)	Manicaria_saccifera))))	((Sclerosperma_profizianum	Podococcus_barteri)	Orania_palindan)))	Kingia_australis);
((Nypa_fruticans	(((Phoenix_dactylifera	(Sabal_domingensis	Serenoa_repens))	(((Reinhardtia_simplex	(Reinhardtia_paiewonskiana	(Reinhardtia_gracilis	Reinhardtia_latisecta)))	(((Leopoldinia_pulchra	Bactris_major)	Attalea_speciosa)	(Elaeis_guineensis	Elaeis_oleifera)))	((((Sclerosperma_profizianum	Podococcus_barteri)	Roystonea_regia)	Orania_palindan)	(((((Dictyosperma_album	Hydriastele_microspadix)	Dypsis_decaryi)	(Heterospathe_cagayanensis	(Kentiopsis_piersoniorum	(Burretiokentia_grandiflora	Veitchia_spiralis))))	(Prestoea_acuminata	(Oenocarpus_minor	Oenocarpus_bataua)))	(Geonoma_undata	(Manicaria_saccifera	(Calamus_caryotoides	Pelagodoxa_henryana)))))))	((Iriartea_deltoidea	Pseudophoenix_vinifera)	Chamaedorea_seifrizii)))	Kingia_australis);
((Iriartea_deltoidea	((Nypa_fruticans	(Calamus_caryotoides	Pseudophoenix_vinifera))	((Serenoa_repens	(Phoenix_dactylifera	Sabal_domingensis))	((((Reinhardtia_simplex	(Reinhardtia_paiewonskiana	Reinhardtia_latisecta))	Reinhardtia_gracilis)	((((Chamaedorea_seifrizii	Bactris_major)	Attalea_speciosa)	(Elaeis_guineensis	Elaeis_oleifera))	Leopoldinia_pulchra))	(((Sclerosperma_profizianum	Podococcus_barteri)	Orania_palindan)	((((((Dypsis_decaryi	Heterospathe_cagayanensis)	(Burretiokentia_grandiflora	Dictyosperma_album))	Hydriastele_microspadix)	(Kentiopsis_piersoniorum	Veitchia_spiralis))	(Prestoea_acuminata	(Oenocarpus_minor	Oenocarpus_bataua)))	((Geonoma_undata	(Manicaria_saccifera	Pelagodoxa_henryana))	Roystonea_regia)))))))	Kingia_australis);
((Attalea_speciosa	((Chamaedorea_seifrizii	Bactris_major)	(((((((Pelagodoxa_henryana	(Leopoldinia_pulchra	Geonoma_undata))	Manicaria_saccifera)	((Prestoea_acuminata	(Oenocarpus_bataua	Oenocarpus_minor))	(Heterospathe_cagayanensis	(((Burretiokentia_grandiflora	Veitchia_spiralis)	Kentiopsis_piersoniorum)	(Dictyosperma_album	(Hydriastele_microspadix	Dypsis_decaryi))))))	(((Sclerosperma_profizianum	Podococcus_barteri)	Roystonea_regia)	Orania_palindan))	((Sabal_domingensis	(Phoenix_dactylifera	Serenoa_repens))	((Nypa_fruticans	(Calamus_caryotoides	Pseudophoenix_vinifera))	Iriartea_deltoidea)))	(Reinhardtia_simplex	(Reinhardtia_paiewonskiana	(Reinhardtia_gracilis	Reinhardtia_latisecta))))	(Elaeis_guineensis	Elaeis_oleifera))))	Kingia_australis);
((Podococcus_barteri	(((((((Sabal_domingensis	(Phoenix_dactylifera	Serenoa_repens))	(((Nypa_fruticans	(Calamus_caryotoides	Pseudophoenix_vinifera))	Iriartea_deltoidea)	Chamaedorea_seifrizii))	(((Reinhardtia_gracilis	Reinhardtia_simplex)	(Reinhardtia_paiewonskiana	Reinhardtia_latisecta))	((Elaeis_guineensis	Elaeis_oleifera)	(Attalea_speciosa	Bactris_major))))	(((Pelagodoxa_henryana	(Leopoldinia_pulchra	Manicaria_saccifera))	Geonoma_undata)	((Prestoea_acuminata	(Oenocarpus_bataua	Oenocarpus_minor))	(((Veitchia_spiralis	(Dictyosperma_album	Burretiokentia_grandiflora))	Kentiopsis_piersoniorum)	(Dypsis_decaryi	(Hydriastele_microspadix	Heterospathe_cagayanensis))))))	Roystonea_regia)	Orania_palindan)	Sclerosperma_profizianum))	Kingia_australis);
((Roystonea_regia	((Orania_palindan	(Sclerosperma_profizianum	Podococcus_barteri))	(((Phoenix_dactylifera	(Serenoa_repens	Sabal_domingensis))	((((Calamus_caryotoides	Nypa_fruticans)	Pseudophoenix_vinifera)	Iriartea_deltoidea)	Chamaedorea_seifrizii))	((((Reinhardtia_gracilis	Reinhardtia_simplex)	(Reinhardtia_paiewonskiana	Reinhardtia_latisecta))	(Leopoldinia_pulchra	((Elaeis_guineensis	Elaeis_oleifera)	(Attalea_speciosa	Bactris_major))))	(((Pelagodoxa_henryana	Geonoma_undata)	Manicaria_saccifera)	((Prestoea_acuminata	(Oenocarpus_bataua	Oenocarpus_minor))	(((Dictyosperma_album	(Burretiokentia_grandiflora	Veitchia_spiralis))	Kentiopsis_piersoniorum)	(Dypsis_decaryi	(Hydriastele_microspadix	Heterospathe_cagayanensis)))))))))	Kingia_australis);
((Oenocarpus_minor	((((((Burretiokentia_grandiflora	(Veitchia_spiralis	Kentiopsis_piersoniorum))	((Dypsis_decaryi	Hydriastele_microspadix)	Dictyosperma_album))	Heterospathe_cagayanensis)	((((((Calamus_caryotoides	Sclerosperma_profizianum)	Podococcus_barteri)	Roystonea_regia)	Orania_palindan)	(((Phoenix_dactylifera	(Serenoa_repens	Sabal_domingensis))	(((Nypa_fruticans	Pseudophoenix_vinifera)	Iriartea_deltoidea)	Chamaedorea_seifrizii))	((Reinhardtia_simplex	(Reinhardtia_paiewonskiana	(Reinhardtia_gracilis	Reinhardtia_latisecta)))	(Leopoldinia_pulchra	((Elaeis_guineensis	Elaeis_oleifera)	(Attalea_speciosa	Bactris_major))))))	(Geonoma_undata	(Manicaria_saccifera	Pelagodoxa_henryana))))	Prestoea_acuminata)	Oenocarpus_bataua))	Kingia_australis);
((Oenocarpus_minor	((((((Burretiokentia_grandiflora	(Veitchia_spiralis	Kentiopsis_piersoniorum))	(Hydriastele_microspadix	(Dictyosperma_album	Dypsis_decaryi)))	Heterospathe_cagayanensis)	(((Roystonea_regia	((Podococcus_barteri	Sclerosperma_profizianum)	Orania_palindan))	(((Phoenix_dactylifera	(Serenoa_repens	Sabal_domingensis))	((((Calamus_caryotoides	Nypa_fruticans)	Pseudophoenix_vinifera)	Iriartea_deltoidea)	Chamaedorea_seifrizii))	(((Reinhardtia_gracilis	Reinhardtia_simplex)	(Reinhardtia_paiewonskiana	Reinhardtia_latisecta))	((Elaeis_guineensis	Elaeis_oleifera)	(Attalea_speciosa	Bactris_major)))))	(Manicaria_saccifera	(Pelagodoxa_henryana	(Leopoldinia_pulchra	Geonoma_undata)))))	Prestoea_acuminata)	Oenocarpus_bataua))	Kingia_australis);
((Roystonea_regia	(((((Nypa_fruticans	Pseudophoenix_vinifera)	Iriartea_deltoidea)	(Calamus_caryotoides	(Serenoa_repens	(Sabal_domingensis	Phoenix_dactylifera))))	(((Reinhardtia_simplex	(Reinhardtia_paiewonskiana	(Reinhardtia_gracilis	Reinhardtia_latisecta)))	((Elaeis_guineensis	Elaeis_oleifera)	(Attalea_speciosa	(Chamaedorea_seifrizii	Bactris_major))))	((Podococcus_barteri	Sclerosperma_profizianum)	Orania_palindan)))	((Manicaria_saccifera	(Pelagodoxa_henryana	(Leopoldinia_pulchra	Geonoma_undata)))	((Prestoea_acuminata	(Oenocarpus_bataua	Oenocarpus_minor))	(Dictyosperma_album	((Heterospathe_cagayanensis	(Kentiopsis_piersoniorum	(Burretiokentia_grandiflora	Veitchia_spiralis)))	(Hydriastele_microspadix	Dypsis_decaryi)))))))	Kingia_australis);
((Iriartea_deltoidea	((((Phoenix_dactylifera	(Serenoa_repens	Sabal_domingensis))	(((((Leopoldinia_pulchra	Manicaria_saccifera)	((Calamus_caryotoides	Pelagodoxa_henryana)	Geonoma_undata))	((Prestoea_acuminata	(Oenocarpus_bataua	Oenocarpus_minor))	(Dictyosperma_album	((Kentiopsis_piersoniorum	(Burretiokentia_grandiflora	Veitchia_spiralis))	((Heterospathe_cagayanensis	Hydriastele_microspadix)	Dypsis_decaryi)))))	((Podococcus_barteri	(Sclerosperma_profizianum	Roystonea_regia))	Orania_palindan))	((Reinhardtia_simplex	(Reinhardtia_paiewonskiana	(Reinhardtia_gracilis	Reinhardtia_latisecta)))	((Elaeis_guineensis	Elaeis_oleifera)	(Attalea_speciosa	Bactris_major)))))	Chamaedorea_seifrizii)	(Nypa_fruticans	Pseudophoenix_vinifera)))	Kingia_australis);
((Attalea_speciosa	(((((((Nypa_fruticans	Pseudophoenix_vinifera)	Iriartea_deltoidea)	(Phoenix_dactylifera	(Serenoa_repens	Sabal_domingensis)))	(((Manicaria_saccifera	((Calamus_caryotoides	Pelagodoxa_henryana)	Geonoma_undata))	((Prestoea_acuminata	(Oenocarpus_bataua	Oenocarpus_minor))	((Heterospathe_cagayanensis	(Kentiopsis_piersoniorum	((Dictyosperma_album	Veitchia_spiralis)	Burretiokentia_grandiflora)))	(Hydriastele_microspadix	Dypsis_decaryi))))	(((Podococcus_barteri	Sclerosperma_profizianum)	Orania_palindan)	Roystonea_regia)))	(Reinhardtia_simplex	(Reinhardtia_paiewonskiana	(Reinhardtia_gracilis	Reinhardtia_latisecta))))	(Elaeis_guineensis	Elaeis_oleifera))	(Leopoldinia_pulchra	(Chamaedorea_seifrizii	Bactris_major))))	Kingia_australis);
((Podococcus_barteri	(Sclerosperma_profizianum	(Orania_palindan	(Roystonea_regia	((((Prestoea_acuminata	(Oenocarpus_bataua	Oenocarpus_minor))	(Dictyosperma_album	((Heterospathe_cagayanensis	(Kentiopsis_piersoniorum	(Veitchia_spiralis	Burretiokentia_grandiflora)))	(Hydriastele_microspadix	Dypsis_decaryi))))	(((Reinhardtia_simplex	(Reinhardtia_paiewonskiana	(Reinhardtia_gracilis	Reinhardtia_latisecta)))	(((Elaeis_guineensis	Elaeis_oleifera)	(Bactris_major	Attalea_speciosa))	Leopoldinia_pulchra))	((Manicaria_saccifera	Geonoma_undata)	Pelagodoxa_henryana)))	((Chamaedorea_seifrizii	(((Calamus_caryotoides	Nypa_fruticans)	Pseudophoenix_vinifera)	Iriartea_deltoidea))	(Phoenix_dactylifera	(Serenoa_repens	Sabal_domingensis))))))))	Kingia_australis);
((Podococcus_barteri	(Sclerosperma_profizianum	(Orania_palindan	(((((Nypa_fruticans	(Pseudophoenix_vinifera	Calamus_caryotoides))	Iriartea_deltoidea)	(Phoenix_dactylifera	(Serenoa_repens	Sabal_domingensis)))	(((Reinhardtia_gracilis	Reinhardtia_simplex)	(Reinhardtia_paiewonskiana	Reinhardtia_latisecta))	((Elaeis_guineensis	Elaeis_oleifera)	((Chamaedorea_seifrizii	Bactris_major)	Attalea_speciosa))))	((Roystonea_regia	((Geonoma_undata	Pelagodoxa_henryana)	(Leopoldinia_pulchra	Manicaria_saccifera)))	((Prestoea_acuminata	(Oenocarpus_bataua	Oenocarpus_minor))	((Kentiopsis_piersoniorum	(Dictyosperma_album	(Veitchia_spiralis	Burretiokentia_grandiflora)))	(Hydriastele_microspadix	(Heterospathe_cagayanensis	Dypsis_decaryi)))))))))	Kingia_australis);
((Attalea_speciosa	((Chamaedorea_seifrizii	Bactris_major)	((Elaeis_oleifera	Elaeis_guineensis)	(((Reinhardtia_latisecta	Reinhardtia_paiewonskiana)	(Reinhardtia_gracilis	Reinhardtia_simplex))	(((Iriartea_deltoidea	((Calamus_caryotoides	Pseudophoenix_vinifera)	Nypa_fruticans))	(Sabal_domingensis	(Phoenix_dactylifera	Serenoa_repens)))	((Orania_palindan	((Podococcus_barteri	Sclerosperma_profizianum)	Roystonea_regia))	(((Prestoea_acuminata	(Oenocarpus_bataua	Oenocarpus_minor))	(((Kentiopsis_piersoniorum	(Burretiokentia_grandiflora	Veitchia_spiralis))	Heterospathe_cagayanensis)	(Dypsis_decaryi	(Hydriastele_microspadix	Dictyosperma_album))))	(Geonoma_undata	((Leopoldinia_pulchra	Manicaria_saccifera)	Pelagodoxa_henryana)))))))))	Kingia_australis);
((Roystonea_regia	((((((Prestoea_acuminata	(Oenocarpus_bataua	Oenocarpus_minor))	(Heterospathe_cagayanensis	((Kentiopsis_piersoniorum	Veitchia_spiralis)	(Dypsis_decaryi	(Hydriastele_microspadix	(Burretiokentia_grandiflora	Dictyosperma_album))))))	(Geonoma_undata	((Leopoldinia_pulchra	Manicaria_saccifera)	(Calamus_caryotoides	Pelagodoxa_henryana))))	((((Attalea_speciosa	Bactris_major)	(Elaeis_oleifera	Elaeis_guineensis))	(((Reinhardtia_gracilis	Reinhardtia_latisecta)	Reinhardtia_paiewonskiana)	Reinhardtia_simplex))	((Iriartea_deltoidea	(Pseudophoenix_vinifera	(Chamaedorea_seifrizii	Nypa_fruticans)))	(Sabal_domingensis	(Phoenix_dactylifera	Serenoa_repens)))))	Orania_palindan)	(Podococcus_barteri	Sclerosperma_profizianum)))	Kingia_australis);
((Roystonea_regia	(Sclerosperma_profizianum	((((((Prestoea_acuminata	(Oenocarpus_bataua	Oenocarpus_minor))	(((Heterospathe_cagayanensis	Dypsis_decaryi)	Hydriastele_microspadix)	((Kentiopsis_piersoniorum	Veitchia_spiralis)	(Burretiokentia_grandiflora	Dictyosperma_album))))	(Geonoma_undata	((Leopoldinia_pulchra	Manicaria_saccifera)	(Calamus_caryotoides	Pelagodoxa_henryana))))	((((Attalea_speciosa	Bactris_major)	(Elaeis_oleifera	Elaeis_guineensis))	((Reinhardtia_latisecta	Reinhardtia_paiewonskiana)	(Reinhardtia_gracilis	Reinhardtia_simplex)))	(((Iriartea_deltoidea	(Pseudophoenix_vinifera	Nypa_fruticans))	Chamaedorea_seifrizii)	(Phoenix_dactylifera	(Serenoa_repens	Sabal_domingensis)))))	Orania_palindan)	Podococcus_barteri)))	Kingia_australis);
((Roystonea_regia	(((Leopoldinia_pulchra	Manicaria_saccifera)	((Calamus_caryotoides	Pelagodoxa_henryana)	Geonoma_undata))	((((((Attalea_speciosa	(Chamaedorea_seifrizii	Bactris_major))	(Elaeis_oleifera	Elaeis_guineensis))	((Reinhardtia_latisecta	Reinhardtia_paiewonskiana)	(Reinhardtia_gracilis	Reinhardtia_simplex)))	((Iriartea_deltoidea	(Pseudophoenix_vinifera	Nypa_fruticans))	(Phoenix_dactylifera	(Serenoa_repens	Sabal_domingensis))))	(Orania_palindan	(Podococcus_barteri	Sclerosperma_profizianum)))	((Prestoea_acuminata	(Oenocarpus_bataua	Oenocarpus_minor))	((Kentiopsis_piersoniorum	Veitchia_spiralis)	((Dypsis_decaryi	((Dictyosperma_album	Burretiokentia_grandiflora)	Heterospathe_cagayanensis))	Hydriastele_microspadix))))))	Kingia_australis);
((Roystonea_regia	(((Orania_palindan	(Leopoldinia_pulchra	Nypa_fruticans))	(Podococcus_barteri	(Calamus_caryotoides	Sclerosperma_profizianum)))	(((Prestoea_acuminata	(Oenocarpus_bataua	Oenocarpus_minor))	(((Heterospathe_cagayanensis	(Kentiopsis_piersoniorum	Veitchia_spiralis))	(Dypsis_decaryi	Hydriastele_microspadix))	(Dictyosperma_album	Burretiokentia_grandiflora)))	((Manicaria_saccifera	(Pelagodoxa_henryana	Geonoma_undata))	((((Attalea_speciosa	(Chamaedorea_seifrizii	Bactris_major))	(Elaeis_oleifera	Elaeis_guineensis))	((Reinhardtia_latisecta	Reinhardtia_paiewonskiana)	(Reinhardtia_gracilis	Reinhardtia_simplex)))	((Iriartea_deltoidea	Pseudophoenix_vinifera)	(Serenoa_repens	(Sabal_domingensis	Phoenix_dactylifera))))))))	Kingia_australis);
((Roystonea_regia	((((((Attalea_speciosa	(Leopoldinia_pulchra	Bactris_major))	(Elaeis_oleifera	Elaeis_guineensis))	(((Reinhardtia_gracilis	Reinhardtia_latisecta)	Reinhardtia_paiewonskiana)	Reinhardtia_simplex))	(Orania_palindan	(Sclerosperma_profizianum	Podococcus_barteri)))	(((Prestoea_acuminata	(Oenocarpus_bataua	Oenocarpus_minor))	(((Dypsis_decaryi	(Hydriastele_microspadix	Heterospathe_cagayanensis))	Kentiopsis_piersoniorum)	(Veitchia_spiralis	(Dictyosperma_album	Burretiokentia_grandiflora))))	(Geonoma_undata	(Manicaria_saccifera	Pelagodoxa_henryana))))	((Chamaedorea_seifrizii	(Iriartea_deltoidea	Pseudophoenix_vinifera))	((Serenoa_repens	(Sabal_domingensis	Phoenix_dactylifera))	(Nypa_fruticans	Calamus_caryotoides)))))	Kingia_australis);
((Roystonea_regia	((((Prestoea_acuminata	(Oenocarpus_bataua	Oenocarpus_minor))	((((Dictyosperma_album	Burretiokentia_grandiflora)	Veitchia_spiralis)	Kentiopsis_piersoniorum)	(Dypsis_decaryi	(Hydriastele_microspadix	Heterospathe_cagayanensis))))	(Manicaria_saccifera	(Pelagodoxa_henryana	Geonoma_undata)))	(((((((Chamaedorea_seifrizii	Bactris_major)	Attalea_speciosa)	(Elaeis_oleifera	Elaeis_guineensis))	Leopoldinia_pulchra)	(((Reinhardtia_gracilis	Reinhardtia_latisecta)	Reinhardtia_paiewonskiana)	Reinhardtia_simplex))	((Iriartea_deltoidea	(Nypa_fruticans	Pseudophoenix_vinifera))	((Phoenix_dactylifera	Sabal_domingensis)	Serenoa_repens)))	(Orania_palindan	((Calamus_caryotoides	Sclerosperma_profizianum)	Podococcus_barteri)))))	Kingia_australis);
((Roystonea_regia	((((Prestoea_acuminata	(Oenocarpus_bataua	Oenocarpus_minor))	(((Heterospathe_cagayanensis	(Dypsis_decaryi	Hydriastele_microspadix))	(Burretiokentia_grandiflora	(Veitchia_spiralis	Kentiopsis_piersoniorum)))	Dictyosperma_album))	(Manicaria_saccifera	(Pelagodoxa_henryana	(Leopoldinia_pulchra	Geonoma_undata))))	((((((Chamaedorea_seifrizii	Bactris_major)	Attalea_speciosa)	(Elaeis_oleifera	Elaeis_guineensis))	(((Reinhardtia_gracilis	Reinhardtia_latisecta)	Reinhardtia_paiewonskiana)	Reinhardtia_simplex))	((Iriartea_deltoidea	(Nypa_fruticans	(Calamus_caryotoides	Pseudophoenix_vinifera)))	((Phoenix_dactylifera	Sabal_domingensis)	Serenoa_repens)))	(Orania_palindan	(Sclerosperma_profizianum	Podococcus_barteri)))))	Kingia_australis);
((Roystonea_regia	((((Pelagodoxa_henryana	Leopoldinia_pulchra)	Manicaria_saccifera)	Geonoma_undata)	((((((Bactris_major	Attalea_speciosa)	(Elaeis_oleifera	Elaeis_guineensis))	((Reinhardtia_latisecta	Reinhardtia_paiewonskiana)	(Reinhardtia_gracilis	Reinhardtia_simplex)))	((Calamus_caryotoides	((Phoenix_dactylifera	Sabal_domingensis)	Serenoa_repens))	(Chamaedorea_seifrizii	(Iriartea_deltoidea	(Nypa_fruticans	Pseudophoenix_vinifera)))))	(Orania_palindan	(Sclerosperma_profizianum	Podococcus_barteri)))	((Prestoea_acuminata	(Oenocarpus_bataua	Oenocarpus_minor))	(Kentiopsis_piersoniorum	((Veitchia_spiralis	(Burretiokentia_grandiflora	Dictyosperma_album))	(Heterospathe_cagayanensis	(Dypsis_decaryi	Hydriastele_microspadix))))))))	Kingia_australis);
((Roystonea_regia	(((Phoenix_dactylifera	(Sabal_domingensis	Serenoa_repens))	(Chamaedorea_seifrizii	(Iriartea_deltoidea	((Calamus_caryotoides	Nypa_fruticans)	Pseudophoenix_vinifera))))	(((Orania_palindan	(Sclerosperma_profizianum	Podococcus_barteri))	(((Bactris_major	Attalea_speciosa)	(Elaeis_oleifera	Elaeis_guineensis))	((Reinhardtia_latisecta	Reinhardtia_paiewonskiana)	(Reinhardtia_gracilis	Reinhardtia_simplex))))	(((Prestoea_acuminata	(Oenocarpus_bataua	Oenocarpus_minor))	((Heterospathe_cagayanensis	(Veitchia_spiralis	Kentiopsis_piersoniorum))	((Burretiokentia_grandiflora	Dictyosperma_album)	(Dypsis_decaryi	Hydriastele_microspadix))))	((Pelagodoxa_henryana	(Leopoldinia_pulchra	Manicaria_saccifera))	Geonoma_undata)))))	Kingia_australis);
((Attalea_speciosa	((Chamaedorea_seifrizii	Bactris_major)	(((Reinhardtia_simplex	(Reinhardtia_paiewonskiana	(Reinhardtia_gracilis	Reinhardtia_latisecta)))	((((Nypa_fruticans	Pseudophoenix_vinifera)	Iriartea_deltoidea)	(Phoenix_dactylifera	(Serenoa_repens	Sabal_domingensis)))	((Orania_palindan	(Sclerosperma_profizianum	Podococcus_barteri))	(((Prestoea_acuminata	(Calamus_caryotoides	(Oenocarpus_bataua	Oenocarpus_minor)))	((Heterospathe_cagayanensis	(Kentiopsis_piersoniorum	(Burretiokentia_grandiflora	Veitchia_spiralis)))	((Hydriastele_microspadix	Dypsis_decaryi)	Dictyosperma_album)))	((Manicaria_saccifera	((Leopoldinia_pulchra	Geonoma_undata)	Pelagodoxa_henryana))	Roystonea_regia)))))	(Elaeis_guineensis	Elaeis_oleifera))))	Kingia_australis);
((Pseudophoenix_vinifera	((Iriartea_deltoidea	((Serenoa_repens	(Sabal_domingensis	Phoenix_dactylifera))	(((((Elaeis_guineensis	Elaeis_oleifera)	(Attalea_speciosa	(Chamaedorea_seifrizii	Bactris_major)))	((Reinhardtia_gracilis	Reinhardtia_simplex)	(Reinhardtia_paiewonskiana	Reinhardtia_latisecta)))	(Roystonea_regia	(Sclerosperma_profizianum	(Podococcus_barteri	Orania_palindan))))	(((Prestoea_acuminata	(Oenocarpus_bataua	Oenocarpus_minor))	((Heterospathe_cagayanensis	(Kentiopsis_piersoniorum	Veitchia_spiralis))	((Dypsis_decaryi	(Burretiokentia_grandiflora	Dictyosperma_album))	Hydriastele_microspadix)))	(((Calamus_caryotoides	Pelagodoxa_henryana)	(Manicaria_saccifera	Leopoldinia_pulchra))	Geonoma_undata)))))	Nypa_fruticans))	Kingia_australis);
((Roystonea_regia	((((((Nypa_fruticans	(Pseudophoenix_vinifera	(Calamus_caryotoides	Chamaedorea_seifrizii)))	Iriartea_deltoidea)	(Serenoa_repens	(Sabal_domingensis	Phoenix_dactylifera)))	(((Elaeis_guineensis	Elaeis_oleifera)	(Attalea_speciosa	Bactris_major))	(Reinhardtia_simplex	(Reinhardtia_paiewonskiana	(Reinhardtia_gracilis	Reinhardtia_latisecta)))))	(((Prestoea_acuminata	(Oenocarpus_bataua	Oenocarpus_minor))	(((Hydriastele_microspadix	(Heterospathe_cagayanensis	Dypsis_decaryi))	(Veitchia_spiralis	(Burretiokentia_grandiflora	Dictyosperma_album)))	Kentiopsis_piersoniorum))	((Pelagodoxa_henryana	(Manicaria_saccifera	Leopoldinia_pulchra))	Geonoma_undata)))	(Orania_palindan	(Sclerosperma_profizianum	Podococcus_barteri))))	Kingia_australis);
((Podococcus_barteri	(((((((Calamus_caryotoides	(Iriartea_deltoidea	Pseudophoenix_vinifera))	Chamaedorea_seifrizii)	(Nypa_fruticans	(Serenoa_repens	(Sabal_domingensis	Phoenix_dactylifera))))	(((Elaeis_guineensis	Elaeis_oleifera)	(Attalea_speciosa	Bactris_major))	((Reinhardtia_gracilis	Reinhardtia_simplex)	(Reinhardtia_paiewonskiana	Reinhardtia_latisecta))))	(((Prestoea_acuminata	(Oenocarpus_bataua	Oenocarpus_minor))	(((Hydriastele_microspadix	(Heterospathe_cagayanensis	Dypsis_decaryi))	(Veitchia_spiralis	(Burretiokentia_grandiflora	Dictyosperma_album)))	Kentiopsis_piersoniorum))	(Roystonea_regia	((Pelagodoxa_henryana	(Manicaria_saccifera	Leopoldinia_pulchra))	Geonoma_undata))))	Orania_palindan)	Sclerosperma_profizianum))	Kingia_australis);
((Roystonea_regia	(((Pelagodoxa_henryana	(Manicaria_saccifera	Leopoldinia_pulchra))	Geonoma_undata)	(((((Iriartea_deltoidea	(Nypa_fruticans	(Calamus_caryotoides	Pseudophoenix_vinifera)))	Chamaedorea_seifrizii)	(Serenoa_repens	(Sabal_domingensis	Phoenix_dactylifera)))	((Orania_palindan	(Sclerosperma_profizianum	Podococcus_barteri))	(((Elaeis_guineensis	Elaeis_oleifera)	(Attalea_speciosa	Bactris_major))	(Reinhardtia_simplex	((Reinhardtia_gracilis	Reinhardtia_paiewonskiana)	Reinhardtia_latisecta)))))	((Prestoea_acuminata	(Oenocarpus_bataua	Oenocarpus_minor))	((Hydriastele_microspadix	Dypsis_decaryi)	((Veitchia_spiralis	(Heterospathe_cagayanensis	(Burretiokentia_grandiflora	Dictyosperma_album)))	Kentiopsis_piersoniorum))))))	Kingia_australis);
((Roystonea_regia	((Orania_palindan	(Sclerosperma_profizianum	Podococcus_barteri))	((((Iriartea_deltoidea	(Nypa_fruticans	Pseudophoenix_vinifera))	(Serenoa_repens	(Sabal_domingensis	Phoenix_dactylifera)))	(((Prestoea_acuminata	(Oenocarpus_bataua	Oenocarpus_minor))	((Heterospathe_cagayanensis	(Hydriastele_microspadix	Dypsis_decaryi))	((Burretiokentia_grandiflora	(Dictyosperma_album	Veitchia_spiralis))	Kentiopsis_piersoniorum)))	(((Calamus_caryotoides	Pelagodoxa_henryana)	(Manicaria_saccifera	Leopoldinia_pulchra))	Geonoma_undata)))	(((Elaeis_guineensis	Elaeis_oleifera)	(Attalea_speciosa	(Chamaedorea_seifrizii	Bactris_major)))	((Reinhardtia_gracilis	Reinhardtia_simplex)	(Reinhardtia_paiewonskiana	Reinhardtia_latisecta))))))	Kingia_australis);
((Roystonea_regia	((((Leopoldinia_pulchra	Geonoma_undata)	Pelagodoxa_henryana)	Manicaria_saccifera)	((((((Elaeis_guineensis	Elaeis_oleifera)	(Attalea_speciosa	Bactris_major))	(Reinhardtia_simplex	(Reinhardtia_paiewonskiana	(Reinhardtia_gracilis	Reinhardtia_latisecta))))	(Orania_palindan	((Calamus_caryotoides	Sclerosperma_profizianum)	Podococcus_barteri)))	((Serenoa_repens	(Sabal_domingensis	Phoenix_dactylifera))	(Chamaedorea_seifrizii	(Iriartea_deltoidea	(Nypa_fruticans	Pseudophoenix_vinifera)))))	((Prestoea_acuminata	(Oenocarpus_bataua	Oenocarpus_minor))	(Hydriastele_microspadix	(Dypsis_decaryi	(((Heterospathe_cagayanensis	(Burretiokentia_grandiflora	Dictyosperma_album))	Veitchia_spiralis)	Kentiopsis_piersoniorum)))))))	Kingia_australis);
((Bactris_major	(((((Reinhardtia_simplex	(Reinhardtia_paiewonskiana	(Reinhardtia_gracilis	Reinhardtia_latisecta)))	(((((Prestoea_acuminata	(Oenocarpus_bataua	Oenocarpus_minor))	((Dypsis_decaryi	Hydriastele_microspadix)	(((Veitchia_spiralis	(Burretiokentia_grandiflora	Dictyosperma_album))	Kentiopsis_piersoniorum)	Heterospathe_cagayanensis)))	(((Pelagodoxa_henryana	(Leopoldinia_pulchra	Manicaria_saccifera))	Geonoma_undata)	Roystonea_regia))	(Orania_palindan	(Sclerosperma_profizianum	Podococcus_barteri)))	((Serenoa_repens	(Sabal_domingensis	Phoenix_dactylifera))	(Iriartea_deltoidea	(Nypa_fruticans	(Calamus_caryotoides	Pseudophoenix_vinifera))))))	(Elaeis_guineensis	Elaeis_oleifera))	Attalea_speciosa)	Chamaedorea_seifrizii))	Kingia_australis);
((Podococcus_barteri	((Roystonea_regia	(Orania_palindan	((((Phoenix_dactylifera	(Serenoa_repens	Sabal_domingensis))	(Iriartea_deltoidea	(Nypa_fruticans	Pseudophoenix_vinifera)))	(((Elaeis_guineensis	Elaeis_oleifera)	((Leopoldinia_pulchra	Attalea_speciosa)	(Chamaedorea_seifrizii	Bactris_major)))	((Reinhardtia_gracilis	Reinhardtia_simplex)	(Reinhardtia_paiewonskiana	Reinhardtia_latisecta))))	(((Prestoea_acuminata	(Oenocarpus_bataua	Oenocarpus_minor))	(Heterospathe_cagayanensis	((Dypsis_decaryi	Hydriastele_microspadix)	((Veitchia_spiralis	(Burretiokentia_grandiflora	Dictyosperma_album))	Kentiopsis_piersoniorum))))	((Pelagodoxa_henryana	Manicaria_saccifera)	Geonoma_undata)))))	(Calamus_caryotoides	Sclerosperma_profizianum)))	Kingia_australis);
((Roystonea_regia	(((Podococcus_barteri	Orania_palindan)	Sclerosperma_profizianum)	((((Phoenix_dactylifera	(Serenoa_repens	Sabal_domingensis))	(Chamaedorea_seifrizii	(Iriartea_deltoidea	((Nypa_fruticans	Pseudophoenix_vinifera)	Calamus_caryotoides))))	(((Elaeis_guineensis	Elaeis_oleifera)	(Attalea_speciosa	(Bactris_major	Leopoldinia_pulchra)))	(Reinhardtia_simplex	(Reinhardtia_paiewonskiana	(Reinhardtia_gracilis	Reinhardtia_latisecta)))))	(((Prestoea_acuminata	(Oenocarpus_bataua	Oenocarpus_minor))	((Dypsis_decaryi	Hydriastele_microspadix)	(((Veitchia_spiralis	(Burretiokentia_grandiflora	Dictyosperma_album))	Kentiopsis_piersoniorum)	Heterospathe_cagayanensis)))	((Pelagodoxa_henryana	Manicaria_saccifera)	Geonoma_undata)))))	Kingia_australis);
((((Elaeis_guineensis	Elaeis_oleifera)	((Leopoldinia_pulchra	Bactris_major)	Attalea_speciosa))	(((Roystonea_regia	((Manicaria_saccifera	(Geonoma_undata	Pelagodoxa_henryana))	(((Kentiopsis_piersoniorum	Heterospathe_cagayanensis)	(Dypsis_decaryi	(Hydriastele_microspadix	(Veitchia_spiralis	(Burretiokentia_grandiflora	Dictyosperma_album)))))	(Prestoea_acuminata	(Oenocarpus_bataua	Oenocarpus_minor)))))	(((Chamaedorea_seifrizii	((Pseudophoenix_vinifera	(Nypa_fruticans	Calamus_caryotoides))	Iriartea_deltoidea))	((Sabal_domingensis	Phoenix_dactylifera)	Serenoa_repens))	(Orania_palindan	(Podococcus_barteri	Sclerosperma_profizianum))))	((Reinhardtia_gracilis	Reinhardtia_simplex)	(Reinhardtia_paiewonskiana	Reinhardtia_latisecta))))	Kingia_australis);
((Roystonea_regia	(Sclerosperma_profizianum	((((((Burretiokentia_grandiflora	Dictyosperma_album)	(((Veitchia_spiralis	Kentiopsis_piersoniorum)	Heterospathe_cagayanensis)	(Dypsis_decaryi	Hydriastele_microspadix)))	(Prestoea_acuminata	(Oenocarpus_bataua	Oenocarpus_minor)))	(((((Pseudophoenix_vinifera	Iriartea_deltoidea)	(Calamus_caryotoides	Chamaedorea_seifrizii))	(Nypa_fruticans	(Phoenix_dactylifera	(Serenoa_repens	Sabal_domingensis))))	((Reinhardtia_simplex	(Reinhardtia_paiewonskiana	(Reinhardtia_gracilis	Reinhardtia_latisecta)))	((Elaeis_guineensis	Elaeis_oleifera)	((Leopoldinia_pulchra	Attalea_speciosa)	Bactris_major))))	(Manicaria_saccifera	(Geonoma_undata	Pelagodoxa_henryana))))	Orania_palindan)	Podococcus_barteri)))	Kingia_australis);
((Roystonea_regia	((((((Pseudophoenix_vinifera	Iriartea_deltoidea)	Chamaedorea_seifrizii)	((Calamus_caryotoides	Nypa_fruticans)	(Phoenix_dactylifera	(Serenoa_repens	Sabal_domingensis))))	((Reinhardtia_simplex	(Reinhardtia_paiewonskiana	(Reinhardtia_gracilis	Reinhardtia_latisecta)))	((Elaeis_guineensis	Elaeis_oleifera)	(Attalea_speciosa	Bactris_major))))	(((Leopoldinia_pulchra	Manicaria_saccifera)	(Geonoma_undata	Pelagodoxa_henryana))	((((Heterospathe_cagayanensis	Dypsis_decaryi)	Hydriastele_microspadix)	(Kentiopsis_piersoniorum	((Burretiokentia_grandiflora	Dictyosperma_album)	Veitchia_spiralis)))	(Prestoea_acuminata	(Oenocarpus_bataua	Oenocarpus_minor)))))	(Orania_palindan	(Podococcus_barteri	Sclerosperma_profizianum))))	Kingia_australis);
((Roystonea_regia	(((Leopoldinia_pulchra	Geonoma_undata)	(Manicaria_saccifera	Pelagodoxa_henryana))	(((((Heterospathe_cagayanensis	(Dypsis_decaryi	Hydriastele_microspadix))	(Kentiopsis_piersoniorum	(Burretiokentia_grandiflora	Veitchia_spiralis)))	Dictyosperma_album)	(Prestoea_acuminata	(Oenocarpus_bataua	Oenocarpus_minor)))	((Orania_palindan	(Podococcus_barteri	Sclerosperma_profizianum))	((((Nypa_fruticans	Pseudophoenix_vinifera)	Iriartea_deltoidea)	(Calamus_caryotoides	(Phoenix_dactylifera	(Serenoa_repens	Sabal_domingensis))))	((Reinhardtia_simplex	(Reinhardtia_paiewonskiana	(Reinhardtia_gracilis	Reinhardtia_latisecta)))	((Elaeis_guineensis	Elaeis_oleifera)	(Attalea_speciosa	(Chamaedorea_seifrizii	Bactris_major)))))))))	Kingia_australis);
((Roystonea_regia	((Pelagodoxa_henryana	((Leopoldinia_pulchra	Geonoma_undata)	Manicaria_saccifera))	(((Heterospathe_cagayanensis	((Dypsis_decaryi	Hydriastele_microspadix)	(Kentiopsis_piersoniorum	(Burretiokentia_grandiflora	(Dictyosperma_album	Veitchia_spiralis)))))	(Prestoea_acuminata	(Oenocarpus_bataua	Oenocarpus_minor)))	(((Chamaedorea_seifrizii	((Nypa_fruticans	Pseudophoenix_vinifera)	Iriartea_deltoidea))	(Serenoa_repens	(Sabal_domingensis	Phoenix_dactylifera)))	((((Reinhardtia_simplex	Reinhardtia_gracilis)	(Reinhardtia_latisecta	Reinhardtia_paiewonskiana))	((Elaeis_guineensis	Elaeis_oleifera)	(Attalea_speciosa	Bactris_major)))	(Orania_palindan	(Podococcus_barteri	(Calamus_caryotoides	Sclerosperma_profizianum))))))))	Kingia_australis);
((Roystonea_regia	(((Leopoldinia_pulchra	Manicaria_saccifera)	(Pelagodoxa_henryana	Geonoma_undata))	((((Dictyosperma_album	(Dypsis_decaryi	Hydriastele_microspadix))	((Kentiopsis_piersoniorum	(Veitchia_spiralis	Burretiokentia_grandiflora))	Heterospathe_cagayanensis))	(Prestoea_acuminata	(Oenocarpus_bataua	Oenocarpus_minor)))	(((Calamus_caryotoides	((Nypa_fruticans	Pseudophoenix_vinifera)	Iriartea_deltoidea))	((Sabal_domingensis	Phoenix_dactylifera)	Serenoa_repens))	((((Reinhardtia_simplex	Reinhardtia_gracilis)	(Reinhardtia_latisecta	Reinhardtia_paiewonskiana))	((Elaeis_guineensis	Elaeis_oleifera)	(Attalea_speciosa	(Chamaedorea_seifrizii	Bactris_major))))	(Orania_palindan	(Podococcus_barteri	Sclerosperma_profizianum)))))))	Kingia_australis);
((Oenocarpus_bataua	(Oenocarpus_minor	((((((((Reinhardtia_simplex	Reinhardtia_gracilis)	(Reinhardtia_latisecta	Reinhardtia_paiewonskiana))	(Bactris_major	((Elaeis_guineensis	Elaeis_oleifera)	Attalea_speciosa)))	((Chamaedorea_seifrizii	(((Calamus_caryotoides	Nypa_fruticans)	Pseudophoenix_vinifera)	Iriartea_deltoidea))	((Sabal_domingensis	Phoenix_dactylifera)	Serenoa_repens)))	(Roystonea_regia	(Orania_palindan	(Podococcus_barteri	Sclerosperma_profizianum))))	(((Geonoma_undata	Leopoldinia_pulchra)	Manicaria_saccifera)	Pelagodoxa_henryana))	(Dictyosperma_album	((Hydriastele_microspadix	(Heterospathe_cagayanensis	Dypsis_decaryi))	(Kentiopsis_piersoniorum	(Veitchia_spiralis	Burretiokentia_grandiflora)))))	Prestoea_acuminata)))	Kingia_australis);
((Roystonea_regia	((((((Manicaria_saccifera	Leopoldinia_pulchra)	Pelagodoxa_henryana)	Geonoma_undata)	((Kentiopsis_piersoniorum	(Heterospathe_cagayanensis	((Veitchia_spiralis	(Dictyosperma_album	Burretiokentia_grandiflora))	(Hydriastele_microspadix	Dypsis_decaryi))))	(Prestoea_acuminata	(Oenocarpus_bataua	Oenocarpus_minor))))	(((Nypa_fruticans	Chamaedorea_seifrizii)	(Pseudophoenix_vinifera	Iriartea_deltoidea))	(Phoenix_dactylifera	(Serenoa_repens	Sabal_domingensis))))	((Orania_palindan	(Podococcus_barteri	(Calamus_caryotoides	Sclerosperma_profizianum)))	((Reinhardtia_simplex	((Reinhardtia_gracilis	Reinhardtia_latisecta)	Reinhardtia_paiewonskiana))	((Elaeis_guineensis	Elaeis_oleifera)	(Attalea_speciosa	Bactris_major))))))	Kingia_australis);
((Roystonea_regia	((((((((Hydriastele_microspadix	(((Dictyosperma_album	Burretiokentia_grandiflora)	Heterospathe_cagayanensis)	Dypsis_decaryi))	(Kentiopsis_piersoniorum	Veitchia_spiralis))	(Prestoea_acuminata	(Oenocarpus_bataua	Oenocarpus_minor)))	(Manicaria_saccifera	(Pelagodoxa_henryana	Geonoma_undata)))	(Orania_palindan	(Podococcus_barteri	Sclerosperma_profizianum)))	(((Nypa_fruticans	(Calamus_caryotoides	Pseudophoenix_vinifera))	Iriartea_deltoidea)	(Phoenix_dactylifera	(Serenoa_repens	Sabal_domingensis))))	((Reinhardtia_gracilis	Reinhardtia_simplex)	(Reinhardtia_latisecta	Reinhardtia_paiewonskiana)))	(Leopoldinia_pulchra	((Elaeis_guineensis	Elaeis_oleifera)	(Attalea_speciosa	(Chamaedorea_seifrizii	Bactris_major))))))	Kingia_australis);
((Roystonea_regia	(Sclerosperma_profizianum	(((((((Calamus_caryotoides	(Chamaedorea_seifrizii	(Pseudophoenix_vinifera	Iriartea_deltoidea)))	Nypa_fruticans)	(Serenoa_repens	(Sabal_domingensis	Phoenix_dactylifera)))	((Reinhardtia_simplex	((Reinhardtia_gracilis	Reinhardtia_latisecta)	Reinhardtia_paiewonskiana))	((Attalea_speciosa	(Leopoldinia_pulchra	Bactris_major))	(Elaeis_guineensis	Elaeis_oleifera))))	((((Heterospathe_cagayanensis	(Kentiopsis_piersoniorum	(Burretiokentia_grandiflora	Veitchia_spiralis)))	(Dictyosperma_album	(Hydriastele_microspadix	Dypsis_decaryi)))	(Prestoea_acuminata	(Oenocarpus_bataua	Oenocarpus_minor)))	(Manicaria_saccifera	(Pelagodoxa_henryana	Geonoma_undata))))	Orania_palindan)	Podococcus_barteri)))	Kingia_australis);
((Attalea_speciosa	((((((Orania_palindan	(Sclerosperma_profizianum	Podococcus_barteri))	((((Oenocarpus_bataua	Oenocarpus_minor)	Prestoea_acuminata)	(Heterospathe_cagayanensis	((Burretiokentia_grandiflora	(Veitchia_spiralis	Kentiopsis_piersoniorum))	(Dictyosperma_album	(Dypsis_decaryi	Hydriastele_microspadix)))))	(Roystonea_regia	(((Pelagodoxa_henryana	Leopoldinia_pulchra)	Manicaria_saccifera)	Geonoma_undata))))	(((Nypa_fruticans	Pseudophoenix_vinifera)	Iriartea_deltoidea)	(Calamus_caryotoides	(Phoenix_dactylifera	(Sabal_domingensis	Serenoa_repens)))))	((Reinhardtia_paiewonskiana	Reinhardtia_latisecta)	(Reinhardtia_gracilis	Reinhardtia_simplex)))	(Elaeis_guineensis	Elaeis_oleifera))	(Chamaedorea_seifrizii	Bactris_major)))	Kingia_australis);
((Roystonea_regia	((Sclerosperma_profizianum	Podococcus_barteri)	((((((Oenocarpus_bataua	Oenocarpus_minor)	Prestoea_acuminata)	((Veitchia_spiralis	Kentiopsis_piersoniorum)	((Heterospathe_cagayanensis	(Burretiokentia_grandiflora	Dictyosperma_album))	(Dypsis_decaryi	Hydriastele_microspadix))))	((Pelagodoxa_henryana	(Leopoldinia_pulchra	Manicaria_saccifera))	Geonoma_undata))	(((Chamaedorea_seifrizii	(Pseudophoenix_vinifera	Iriartea_deltoidea))	(Nypa_fruticans	(Calamus_caryotoides	(Phoenix_dactylifera	(Sabal_domingensis	Serenoa_repens)))))	(((Reinhardtia_paiewonskiana	Reinhardtia_latisecta)	(Reinhardtia_gracilis	Reinhardtia_simplex))	((Elaeis_guineensis	Elaeis_oleifera)	(Bactris_major	Attalea_speciosa)))))	Orania_palindan)))	Kingia_australis);
((Roystonea_regia	((Sclerosperma_profizianum	Podococcus_barteri)	(((((Phoenix_dactylifera	(Sabal_domingensis	Serenoa_repens))	(Iriartea_deltoidea	((Chamaedorea_seifrizii	(Calamus_caryotoides	Nypa_fruticans))	Pseudophoenix_vinifera)))	(((Reinhardtia_paiewonskiana	Reinhardtia_latisecta)	(Reinhardtia_gracilis	Reinhardtia_simplex))	((Elaeis_guineensis	Elaeis_oleifera)	(Bactris_major	Attalea_speciosa))))	((((Oenocarpus_bataua	Oenocarpus_minor)	Prestoea_acuminata)	((Veitchia_spiralis	Kentiopsis_piersoniorum)	((Burretiokentia_grandiflora	Dictyosperma_album)	(Dypsis_decaryi	(Heterospathe_cagayanensis	Hydriastele_microspadix)))))	(Pelagodoxa_henryana	(Manicaria_saccifera	(Leopoldinia_pulchra	Geonoma_undata)))))	Orania_palindan)))	Kingia_australis);
((Podococcus_barteri	((((((Phoenix_dactylifera	(Sabal_domingensis	Serenoa_repens))	(Chamaedorea_seifrizii	(((Calamus_caryotoides	Nypa_fruticans)	Pseudophoenix_vinifera)	Iriartea_deltoidea)))	(((Reinhardtia_paiewonskiana	(Reinhardtia_gracilis	Reinhardtia_latisecta))	Reinhardtia_simplex)	(Leopoldinia_pulchra	((Elaeis_guineensis	Elaeis_oleifera)	(Bactris_major	Attalea_speciosa)))))	(Roystonea_regia	((((Oenocarpus_bataua	Oenocarpus_minor)	Prestoea_acuminata)	((Heterospathe_cagayanensis	(Hydriastele_microspadix	Dypsis_decaryi))	(Kentiopsis_piersoniorum	(Veitchia_spiralis	(Burretiokentia_grandiflora	Dictyosperma_album)))))	(Manicaria_saccifera	(Pelagodoxa_henryana	Geonoma_undata)))))	Orania_palindan)	Sclerosperma_profizianum))	Kingia_australis);
((Roystonea_regia	((((Orania_palindan	(Sclerosperma_profizianum	Podococcus_barteri))	(((Phoenix_dactylifera	(Sabal_domingensis	Serenoa_repens))	(Iriartea_deltoidea	(Nypa_fruticans	(Calamus_caryotoides	Pseudophoenix_vinifera))))	(((Reinhardtia_simplex	Reinhardtia_gracilis)	(Reinhardtia_latisecta	Reinhardtia_paiewonskiana))	((Elaeis_guineensis	Elaeis_oleifera)	((Chamaedorea_seifrizii	Bactris_major)	Attalea_speciosa)))))	(((Oenocarpus_bataua	Oenocarpus_minor)	Prestoea_acuminata)	((Hydriastele_microspadix	(Dypsis_decaryi	Heterospathe_cagayanensis))	(Kentiopsis_piersoniorum	(Veitchia_spiralis	(Burretiokentia_grandiflora	Dictyosperma_album))))))	(Geonoma_undata	((Leopoldinia_pulchra	Manicaria_saccifera)	Pelagodoxa_henryana))))	Kingia_australis);
((Oenocarpus_minor	(((Prestoea_acuminata	((((Hydriastele_microspadix	Dypsis_decaryi)	(Heterospathe_cagayanensis	(Burretiokentia_grandiflora	(Kentiopsis_piersoniorum	Veitchia_spiralis))))	Dictyosperma_album)	((Geonoma_undata	((Leopoldinia_pulchra	Manicaria_saccifera)	Pelagodoxa_henryana))	(((Phoenix_dactylifera	(Sabal_domingensis	Serenoa_repens))	(Iriartea_deltoidea	((Chamaedorea_seifrizii	Nypa_fruticans)	Pseudophoenix_vinifera)))	((Orania_palindan	(Podococcus_barteri	(Roystonea_regia	Sclerosperma_profizianum)))	(((Reinhardtia_simplex	Reinhardtia_gracilis)	(Reinhardtia_latisecta	Reinhardtia_paiewonskiana))	((Elaeis_guineensis	Elaeis_oleifera)	(Bactris_major	Attalea_speciosa))))))))	Calamus_caryotoides)	Oenocarpus_bataua))	Kingia_australis);
((Dypsis_decaryi	((((((((Orania_palindan	(Roystonea_regia	(Podococcus_barteri	Sclerosperma_profizianum)))	((((Reinhardtia_simplex	Reinhardtia_gracilis)	(Reinhardtia_latisecta	Reinhardtia_paiewonskiana))	((Elaeis_guineensis	Elaeis_oleifera)	((Chamaedorea_seifrizii	Bactris_major)	Attalea_speciosa)))	((Iriartea_deltoidea	(Nypa_fruticans	Pseudophoenix_vinifera))	(Calamus_caryotoides	(Phoenix_dactylifera	(Sabal_domingensis	Serenoa_repens))))))	Leopoldinia_pulchra)	(Geonoma_undata	(Manicaria_saccifera	Pelagodoxa_henryana)))	((Oenocarpus_bataua	Oenocarpus_minor)	Prestoea_acuminata))	(Heterospathe_cagayanensis	(Kentiopsis_piersoniorum	Veitchia_spiralis)))	(Burretiokentia_grandiflora	Dictyosperma_album))	Hydriastele_microspadix))	Kingia_australis);
((Roystonea_regia	(((Pelagodoxa_henryana	((Leopoldinia_pulchra	Geonoma_undata)	Manicaria_saccifera))	(((Oenocarpus_bataua	Oenocarpus_minor)	Prestoea_acuminata)	((Kentiopsis_piersoniorum	(Veitchia_spiralis	(Heterospathe_cagayanensis	(Burretiokentia_grandiflora	Dictyosperma_album))))	(Hydriastele_microspadix	Dypsis_decaryi))))	((((Reinhardtia_simplex	Reinhardtia_gracilis)	(Reinhardtia_latisecta	Reinhardtia_paiewonskiana))	((Chamaedorea_seifrizii	Bactris_major)	(Attalea_speciosa	(Elaeis_guineensis	Elaeis_oleifera))))	(((Podococcus_barteri	Sclerosperma_profizianum)	Orania_palindan)	((Iriartea_deltoidea	(Nypa_fruticans	(Calamus_caryotoides	Pseudophoenix_vinifera)))	(Serenoa_repens	(Phoenix_dactylifera	Sabal_domingensis)))))))	Kingia_australis);
((Roystonea_regia	(Sclerosperma_profizianum	((((((Chamaedorea_seifrizii	(Iriartea_deltoidea	(Nypa_fruticans	Pseudophoenix_vinifera)))	(Serenoa_repens	(Phoenix_dactylifera	Sabal_domingensis)))	(((Reinhardtia_simplex	Reinhardtia_gracilis)	(Reinhardtia_latisecta	Reinhardtia_paiewonskiana))	(Leopoldinia_pulchra	((Elaeis_guineensis	Elaeis_oleifera)	(Bactris_major	Attalea_speciosa)))))	(((Pelagodoxa_henryana	Geonoma_undata)	Manicaria_saccifera)	(((Calamus_caryotoides	(Oenocarpus_bataua	Oenocarpus_minor))	Prestoea_acuminata)	((((Burretiokentia_grandiflora	Dictyosperma_album)	(Hydriastele_microspadix	Dypsis_decaryi))	(Kentiopsis_piersoniorum	Veitchia_spiralis))	Heterospathe_cagayanensis))))	Orania_palindan)	Podococcus_barteri)))	Kingia_australis);
((Podococcus_barteri	(Sclerosperma_profizianum	((Roystonea_regia	(((((Nypa_fruticans	Chamaedorea_seifrizii)	(Iriartea_deltoidea	Pseudophoenix_vinifera))	(Serenoa_repens	(Phoenix_dactylifera	Sabal_domingensis)))	((Reinhardtia_simplex	((Reinhardtia_gracilis	Reinhardtia_latisecta)	Reinhardtia_paiewonskiana))	((Elaeis_guineensis	Elaeis_oleifera)	(Bactris_major	Attalea_speciosa))))	((Geonoma_undata	((Leopoldinia_pulchra	Manicaria_saccifera)	(Calamus_caryotoides	Pelagodoxa_henryana)))	(((Oenocarpus_bataua	Oenocarpus_minor)	Prestoea_acuminata)	((Hydriastele_microspadix	Dypsis_decaryi)	(Kentiopsis_piersoniorum	(Veitchia_spiralis	(Heterospathe_cagayanensis	(Burretiokentia_grandiflora	Dictyosperma_album)))))))))	Orania_palindan)))	Kingia_australis);
