# Supplementary material for: Data supporting the nuclear phylogenomics of the palm subfamily Arecoideae (Arecaceae)
Source: Data Brief. 2016 Mar 2;7:532–6. doi: 10.1016/j.dib.2016.02.063 (PMC4796708; doi:10.1016/j.dib.2016.02.063)
Supplement: Supplementary file 5 — Supplementary material [file mmc5.zip › RAxML_bootstrap.Elaeis_281.raxml.tre]

((Bactris_major	((Elaeis_guineensis	Elaeis_oleifera)	((Attalea_speciosa	((((Geonoma_undata	((Pelagodoxa_henryana	Manicaria_saccifera)	((Prestoea_acuminata	(Oenocarpus_bataua	Oenocarpus_minor))	(Dictyosperma_album	(Heterospathe_cagayanensis	(Kentiopsis_piersoniorum	(Dypsis_decaryi	Veitchia_spiralis)))))))	((Iriartea_deltoidea	(Nypa_fruticans	(((Calamus_caryotoides	Phoenix_dactylifera)	Sabal_domingensis)	Serenoa_repens)))	(Orania_palindan	Podococcus_barteri)))	(Reinhardtia_simplex	(Reinhardtia_latisecta	Reinhardtia_paiewonskiana)))	(Roystonea_regia	(Sclerosperma_profizianum	Reinhardtia_gracilis))))	Pseudophoenix_vinifera)))	Kingia_australis);
((Bactris_major	((Elaeis_guineensis	Elaeis_oleifera)	(Attalea_speciosa	((Pseudophoenix_vinifera	((Roystonea_regia	((Nypa_fruticans	((Reinhardtia_simplex	(Reinhardtia_latisecta	Reinhardtia_paiewonskiana))	(Sclerosperma_profizianum	Reinhardtia_gracilis)))	(Calamus_caryotoides	(((Phoenix_dactylifera	Sabal_domingensis)	Serenoa_repens)	((Geonoma_undata	((Dictyosperma_album	(Heterospathe_cagayanensis	(Kentiopsis_piersoniorum	Veitchia_spiralis)))	((Pelagodoxa_henryana	Manicaria_saccifera)	(Prestoea_acuminata	(Oenocarpus_bataua	Oenocarpus_minor)))))	(Orania_palindan	Podococcus_barteri))))))	Iriartea_deltoidea))	Dypsis_decaryi))))	Kingia_australis);
(((Calamus_caryotoides	Bactris_major)	((Pseudophoenix_vinifera	(Elaeis_guineensis	Elaeis_oleifera))	(Attalea_speciosa	((Reinhardtia_simplex	(Reinhardtia_latisecta	Reinhardtia_paiewonskiana))	(Roystonea_regia	((((Dypsis_decaryi	Nypa_fruticans)	((Phoenix_dactylifera	Sabal_domingensis)	Serenoa_repens))	((Sclerosperma_profizianum	Reinhardtia_gracilis)	((Geonoma_undata	((Dictyosperma_album	(Heterospathe_cagayanensis	(Kentiopsis_piersoniorum	Veitchia_spiralis)))	((Pelagodoxa_henryana	Manicaria_saccifera)	(Prestoea_acuminata	(Oenocarpus_bataua	Oenocarpus_minor)))))	(Orania_palindan	Podococcus_barteri))))	Iriartea_deltoidea))))))	Kingia_australis);
((Attalea_speciosa	((Pseudophoenix_vinifera	((Reinhardtia_simplex	(Reinhardtia_latisecta	Reinhardtia_paiewonskiana))	(Roystonea_regia	(((Sclerosperma_profizianum	Reinhardtia_gracilis)	((Geonoma_undata	((Dictyosperma_album	(Heterospathe_cagayanensis	(Kentiopsis_piersoniorum	Veitchia_spiralis)))	((Pelagodoxa_henryana	Manicaria_saccifera)	(Oenocarpus_bataua	(Oenocarpus_minor	Prestoea_acuminata)))))	(Orania_palindan	Podococcus_barteri)))	(Iriartea_deltoidea	((Dypsis_decaryi	Nypa_fruticans)	(((Calamus_caryotoides	Phoenix_dactylifera)	Sabal_domingensis)	Serenoa_repens)))))))	(Bactris_major	(Elaeis_guineensis	Elaeis_oleifera))))	Kingia_australis);
(((Elaeis_guineensis	(Elaeis_oleifera	(((((Reinhardtia_simplex	(Reinhardtia_latisecta	Reinhardtia_paiewonskiana))	(Pseudophoenix_vinifera	Roystonea_regia))	(((Sclerosperma_profizianum	Reinhardtia_gracilis)	((Geonoma_undata	((((Nypa_fruticans	Pelagodoxa_henryana)	Manicaria_saccifera)	(Dictyosperma_album	(Heterospathe_cagayanensis	(Kentiopsis_piersoniorum	Veitchia_spiralis))))	((Oenocarpus_bataua	Oenocarpus_minor)	(Dypsis_decaryi	Prestoea_acuminata))))	(Orania_palindan	Podococcus_barteri)))	(Serenoa_repens	(Sabal_domingensis	(Calamus_caryotoides	Phoenix_dactylifera)))))	Bactris_major)	Attalea_speciosa)))	Iriartea_deltoidea)	Kingia_australis);
((Bactris_major	(((Iriartea_deltoidea	((Reinhardtia_simplex	(Reinhardtia_latisecta	Reinhardtia_paiewonskiana))	((Pseudophoenix_vinifera	Roystonea_regia)	(Nypa_fruticans	(((((Prestoea_acuminata	Oenocarpus_bataua)	Oenocarpus_minor)	(((Dypsis_decaryi	(Dictyosperma_album	(Heterospathe_cagayanensis	(Kentiopsis_piersoniorum	Veitchia_spiralis))))	Manicaria_saccifera)	Pelagodoxa_henryana))	Geonoma_undata)	(Orania_palindan	(Sclerosperma_profizianum	(Reinhardtia_gracilis	(Podococcus_barteri	(Serenoa_repens	(Sabal_domingensis	(Calamus_caryotoides	Phoenix_dactylifera))))))))))))	Attalea_speciosa)	(Elaeis_guineensis	Elaeis_oleifera)))	Kingia_australis);
((Bactris_major	(((((Iriartea_deltoidea	Podococcus_barteri)	(Serenoa_repens	(Sabal_domingensis	Phoenix_dactylifera)))	Attalea_speciosa)	(((Roystonea_regia	(Pseudophoenix_vinifera	Sclerosperma_profizianum))	(((Reinhardtia_simplex	(Reinhardtia_latisecta	Reinhardtia_paiewonskiana))	(((Oenocarpus_bataua	Oenocarpus_minor)	(((Calamus_caryotoides	Dypsis_decaryi)	(Dictyosperma_album	(Heterospathe_cagayanensis	(Kentiopsis_piersoniorum	Veitchia_spiralis))))	Manicaria_saccifera))	(Pelagodoxa_henryana	(Prestoea_acuminata	Geonoma_undata))))	(Reinhardtia_gracilis	Orania_palindan)))	Nypa_fruticans))	(Elaeis_guineensis	Elaeis_oleifera)))	Kingia_australis);
(((Attalea_speciosa	((((Reinhardtia_simplex	(Reinhardtia_latisecta	Reinhardtia_paiewonskiana))	((((((Pelagodoxa_henryana	Manicaria_saccifera)	(Dictyosperma_album	(Heterospathe_cagayanensis	(Kentiopsis_piersoniorum	Veitchia_spiralis))))	((Prestoea_acuminata	Oenocarpus_bataua)	Oenocarpus_minor))	Geonoma_undata)	Orania_palindan)	((Podococcus_barteri	((Phoenix_dactylifera	Sabal_domingensis)	Serenoa_repens))	(Reinhardtia_gracilis	Sclerosperma_profizianum))))	((Dypsis_decaryi	Nypa_fruticans)	Roystonea_regia))	((Pseudophoenix_vinifera	(Elaeis_guineensis	Elaeis_oleifera))	Bactris_major)))	(Iriartea_deltoidea	Calamus_caryotoides))	Kingia_australis);
((((Elaeis_guineensis	Elaeis_oleifera)	(Attalea_speciosa	((Reinhardtia_simplex	(Reinhardtia_latisecta	Reinhardtia_paiewonskiana))	((((Iriartea_deltoidea	Podococcus_barteri)	((Dictyosperma_album	(Heterospathe_cagayanensis	(Kentiopsis_piersoniorum	Veitchia_spiralis)))	((Pelagodoxa_henryana	Manicaria_saccifera)	(Geonoma_undata	(Prestoea_acuminata	(Oenocarpus_bataua	Oenocarpus_minor))))))	Orania_palindan)	((Sabal_domingensis	(Pseudophoenix_vinifera	(Calamus_caryotoides	Phoenix_dactylifera)))	((Dypsis_decaryi	Nypa_fruticans)	(Serenoa_repens	(Roystonea_regia	(Reinhardtia_gracilis	Sclerosperma_profizianum)))))))))	Bactris_major)	Kingia_australis);
((((Elaeis_guineensis	Elaeis_oleifera)	(Attalea_speciosa	(((Reinhardtia_simplex	((Calamus_caryotoides	Reinhardtia_latisecta)	Reinhardtia_paiewonskiana))	((Iriartea_deltoidea	Roystonea_regia)	(Reinhardtia_gracilis	Sclerosperma_profizianum)))	((((Dypsis_decaryi	Nypa_fruticans)	(Serenoa_repens	(Phoenix_dactylifera	Sabal_domingensis)))	(((Manicaria_saccifera	(((Prestoea_acuminata	Oenocarpus_minor)	Oenocarpus_bataua)	(Pelagodoxa_henryana	(Dictyosperma_album	(Heterospathe_cagayanensis	(Kentiopsis_piersoniorum	Veitchia_spiralis))))))	Geonoma_undata)	(Orania_palindan	Podococcus_barteri)))	Pseudophoenix_vinifera))))	Bactris_major)	Kingia_australis);
(((((Elaeis_guineensis	((Elaeis_oleifera	Pseudophoenix_vinifera)	Iriartea_deltoidea))	((((((((Oenocarpus_bataua	(Geonoma_undata	(Pelagodoxa_henryana	Prestoea_acuminata)))	Manicaria_saccifera)	((Dypsis_decaryi	Dictyosperma_album)	(Heterospathe_cagayanensis	(Veitchia_spiralis	Kentiopsis_piersoniorum))))	Oenocarpus_minor)	(Orania_palindan	Podococcus_barteri))	(Nypa_fruticans	((Sabal_domingensis	Phoenix_dactylifera)	Serenoa_repens)))	(Roystonea_regia	((Sclerosperma_profizianum	Reinhardtia_gracilis)	(Reinhardtia_simplex	(Reinhardtia_latisecta	Reinhardtia_paiewonskiana)))))	Attalea_speciosa))	Bactris_major)	Calamus_caryotoides)	Kingia_australis);
(((Sabal_domingensis	(Phoenix_dactylifera	(Serenoa_repens	((((Iriartea_deltoidea	((Sclerosperma_profizianum	Reinhardtia_gracilis)	(Reinhardtia_paiewonskiana	(Reinhardtia_simplex	Reinhardtia_latisecta))))	Roystonea_regia)	((((Manicaria_saccifera	(Geonoma_undata	Pelagodoxa_henryana))	(Prestoea_acuminata	(Oenocarpus_minor	Oenocarpus_bataua)))	(Dypsis_decaryi	(Dictyosperma_album	(Heterospathe_cagayanensis	(Veitchia_spiralis	Kentiopsis_piersoniorum)))))	(Nypa_fruticans	((Calamus_caryotoides	Orania_palindan)	(Pseudophoenix_vinifera	Podococcus_barteri)))))	(Attalea_speciosa	(Elaeis_guineensis	Elaeis_oleifera))))))	Bactris_major)	Kingia_australis);
((Sabal_domingensis	((Attalea_speciosa	((((Orania_palindan	Podococcus_barteri)	((Manicaria_saccifera	((Prestoea_acuminata	(Oenocarpus_minor	Oenocarpus_bataua))	(Pelagodoxa_henryana	(Dypsis_decaryi	(Dictyosperma_album	(Veitchia_spiralis	(Kentiopsis_piersoniorum	Heterospathe_cagayanensis)))))))	Geonoma_undata))	Iriartea_deltoidea)	(((Reinhardtia_simplex	(Reinhardtia_latisecta	Reinhardtia_paiewonskiana))	((Pseudophoenix_vinifera	Roystonea_regia)	(Sclerosperma_profizianum	Reinhardtia_gracilis)))	(((Calamus_caryotoides	(Elaeis_guineensis	Elaeis_oleifera))	Bactris_major)	(Nypa_fruticans	Serenoa_repens)))))	Phoenix_dactylifera))	Kingia_australis);
(((((Nypa_fruticans	Pelagodoxa_henryana)	Manicaria_saccifera)	((Prestoea_acuminata	(Oenocarpus_minor	Oenocarpus_bataua))	(Dypsis_decaryi	(Dictyosperma_album	((Veitchia_spiralis	Kentiopsis_piersoniorum)	Heterospathe_cagayanensis)))))	(Geonoma_undata	(((Roystonea_regia	((Pseudophoenix_vinifera	((Reinhardtia_latisecta	(Iriartea_deltoidea	Reinhardtia_paiewonskiana))	((Sclerosperma_profizianum	Reinhardtia_gracilis)	Reinhardtia_simplex)))	(Attalea_speciosa	((Elaeis_guineensis	Elaeis_oleifera)	Bactris_major))))	(Serenoa_repens	(Sabal_domingensis	(Calamus_caryotoides	Phoenix_dactylifera))))	(Orania_palindan	Podococcus_barteri))))	Kingia_australis);
(((Bactris_major	(((Attalea_speciosa	Roystonea_regia)	((Iriartea_deltoidea	(((Dypsis_decaryi	Nypa_fruticans)	(Serenoa_repens	(Sabal_domingensis	Phoenix_dactylifera)))	((Orania_palindan	Podococcus_barteri)	((Pelagodoxa_henryana	Manicaria_saccifera)	((Prestoea_acuminata	(Oenocarpus_minor	Oenocarpus_bataua))	(Geonoma_undata	(Dictyosperma_album	((Veitchia_spiralis	Kentiopsis_piersoniorum)	Heterospathe_cagayanensis))))))))	((Sclerosperma_profizianum	Reinhardtia_gracilis)	(Reinhardtia_simplex	(Reinhardtia_latisecta	Reinhardtia_paiewonskiana)))))	(Pseudophoenix_vinifera	(Elaeis_guineensis	Elaeis_oleifera))))	Calamus_caryotoides)	Kingia_australis);
((Bactris_major	((((Reinhardtia_simplex	(Reinhardtia_latisecta	Reinhardtia_paiewonskiana))	((((Calamus_caryotoides	(Sabal_domingensis	(Pseudophoenix_vinifera	Phoenix_dactylifera)))	((Orania_palindan	Podococcus_barteri)	(((Oenocarpus_minor	Oenocarpus_bataua)	(Manicaria_saccifera	((Prestoea_acuminata	Pelagodoxa_henryana)	Geonoma_undata)))	(Dictyosperma_album	((Veitchia_spiralis	Kentiopsis_piersoniorum)	Heterospathe_cagayanensis)))))	Iriartea_deltoidea)	((Roystonea_regia	(Sclerosperma_profizianum	Reinhardtia_gracilis))	((Dypsis_decaryi	Nypa_fruticans)	Serenoa_repens))))	Attalea_speciosa)	(Elaeis_guineensis	Elaeis_oleifera)))	Kingia_australis);
((Bactris_major	(((((Reinhardtia_latisecta	Reinhardtia_paiewonskiana)	Reinhardtia_simplex)	((((((((Nypa_fruticans	Dictyosperma_album)	((Veitchia_spiralis	Kentiopsis_piersoniorum)	Heterospathe_cagayanensis))	((Prestoea_acuminata	Oenocarpus_minor)	Oenocarpus_bataua))	(Pelagodoxa_henryana	Manicaria_saccifera))	Geonoma_undata)	(((Sclerosperma_profizianum	Reinhardtia_gracilis)	Sabal_domingensis)	(Orania_palindan	(Serenoa_repens	Podococcus_barteri))))	(Dypsis_decaryi	((Iriartea_deltoidea	(Calamus_caryotoides	Phoenix_dactylifera))	Pseudophoenix_vinifera)))	Roystonea_regia))	Attalea_speciosa)	(Elaeis_guineensis	Elaeis_oleifera)))	Kingia_australis);
((Bactris_major	((Orania_palindan	(((Calamus_caryotoides	(((((Pelagodoxa_henryana	((Nypa_fruticans	Dictyosperma_album)	((Veitchia_spiralis	Kentiopsis_piersoniorum)	Heterospathe_cagayanensis)))	(Prestoea_acuminata	(Oenocarpus_minor	Oenocarpus_bataua)))	Manicaria_saccifera)	Geonoma_undata)	Dypsis_decaryi))	(((Reinhardtia_latisecta	Reinhardtia_paiewonskiana)	Reinhardtia_simplex)	((((Serenoa_repens	Sabal_domingensis)	Phoenix_dactylifera)	(Iriartea_deltoidea	Podococcus_barteri))	Attalea_speciosa)))	(Pseudophoenix_vinifera	(Roystonea_regia	(Sclerosperma_profizianum	Reinhardtia_gracilis)))))	(Elaeis_guineensis	Elaeis_oleifera)))	Kingia_australis);
((Bactris_major	(((((Roystonea_regia	((Reinhardtia_latisecta	Reinhardtia_paiewonskiana)	Reinhardtia_simplex))	((Sclerosperma_profizianum	Reinhardtia_gracilis)	((((Nypa_fruticans	((Serenoa_repens	Sabal_domingensis)	(Calamus_caryotoides	Phoenix_dactylifera)))	Orania_palindan)	(((((Prestoea_acuminata	Geonoma_undata)	Pelagodoxa_henryana)	((Dypsis_decaryi	(Dictyosperma_album	((Veitchia_spiralis	Kentiopsis_piersoniorum)	Heterospathe_cagayanensis)))	Oenocarpus_bataua))	Manicaria_saccifera)	Oenocarpus_minor))	(Iriartea_deltoidea	Podococcus_barteri))))	Attalea_speciosa)	Pseudophoenix_vinifera)	(Elaeis_guineensis	Elaeis_oleifera)))	Kingia_australis);
((Bactris_major	(((((Roystonea_regia	(((((Prestoea_acuminata	Geonoma_undata)	Pelagodoxa_henryana)	((Dictyosperma_album	((Veitchia_spiralis	Kentiopsis_piersoniorum)	Heterospathe_cagayanensis))	Oenocarpus_bataua))	Manicaria_saccifera)	Oenocarpus_minor))	(((Dypsis_decaryi	Nypa_fruticans)	(Serenoa_repens	((Calamus_caryotoides	Phoenix_dactylifera)	Sabal_domingensis)))	Orania_palindan))	((((Reinhardtia_latisecta	Reinhardtia_paiewonskiana)	Reinhardtia_simplex)	(Sclerosperma_profizianum	Reinhardtia_gracilis))	(Pseudophoenix_vinifera	(Iriartea_deltoidea	Podococcus_barteri))))	Attalea_speciosa)	(Elaeis_guineensis	Elaeis_oleifera)))	Kingia_australis);
((Bactris_major	((Elaeis_oleifera	Elaeis_guineensis)	((Pseudophoenix_vinifera	(((((Reinhardtia_latisecta	Reinhardtia_paiewonskiana)	Reinhardtia_simplex)	(Reinhardtia_gracilis	Sclerosperma_profizianum))	((((Manicaria_saccifera	(((Kentiopsis_piersoniorum	Veitchia_spiralis)	Heterospathe_cagayanensis)	Dictyosperma_album))	((Prestoea_acuminata	(Oenocarpus_minor	Oenocarpus_bataua))	(Iriartea_deltoidea	(Pelagodoxa_henryana	Geonoma_undata))))	(Orania_palindan	Podococcus_barteri))	(((Sabal_domingensis	(Calamus_caryotoides	Phoenix_dactylifera))	Serenoa_repens)	(Dypsis_decaryi	Nypa_fruticans))))	Roystonea_regia))	Attalea_speciosa)))	Kingia_australis);
((Bactris_major	(((Serenoa_repens	Elaeis_oleifera)	Elaeis_guineensis)	(((Reinhardtia_gracilis	Sclerosperma_profizianum)	Attalea_speciosa)	(((((Manicaria_saccifera	((Dypsis_decaryi	(((Kentiopsis_piersoniorum	Veitchia_spiralis)	Heterospathe_cagayanensis)	Dictyosperma_album))	((Prestoea_acuminata	(Oenocarpus_minor	Oenocarpus_bataua))	(Pelagodoxa_henryana	Geonoma_undata))))	(Orania_palindan	Podococcus_barteri))	((Reinhardtia_latisecta	Reinhardtia_paiewonskiana)	Reinhardtia_simplex))	((Roystonea_regia	Iriartea_deltoidea)	(Sabal_domingensis	(Pseudophoenix_vinifera	(Calamus_caryotoides	Phoenix_dactylifera)))))	Nypa_fruticans))))	Kingia_australis);
((Bactris_major	((Elaeis_oleifera	Elaeis_guineensis)	(((((Serenoa_repens	((Calamus_caryotoides	Phoenix_dactylifera)	Sabal_domingensis))	(Roystonea_regia	Iriartea_deltoidea))	((Reinhardtia_gracilis	Sclerosperma_profizianum)	((Reinhardtia_latisecta	Reinhardtia_paiewonskiana)	Reinhardtia_simplex)))	((Manicaria_saccifera	(Geonoma_undata	((Pseudophoenix_vinifera	(Prestoea_acuminata	(Oenocarpus_minor	Oenocarpus_bataua)))	(Nypa_fruticans	(Pelagodoxa_henryana	(((Veitchia_spiralis	(Kentiopsis_piersoniorum	Dypsis_decaryi))	Heterospathe_cagayanensis)	Dictyosperma_album))))))	(Orania_palindan	Podococcus_barteri)))	Attalea_speciosa)))	Kingia_australis);
((Bactris_major	((Elaeis_oleifera	Elaeis_guineensis)	(((((Reinhardtia_latisecta	Reinhardtia_paiewonskiana)	Reinhardtia_simplex)	((Dypsis_decaryi	(((((((Veitchia_spiralis	Kentiopsis_piersoniorum)	Heterospathe_cagayanensis)	Dictyosperma_album)	Manicaria_saccifera)	(Oenocarpus_minor	Oenocarpus_bataua))	(((Prestoea_acuminata	Geonoma_undata)	Pelagodoxa_henryana)	Iriartea_deltoidea))	(Orania_palindan	Podococcus_barteri)))	((Nypa_fruticans	Serenoa_repens)	((Calamus_caryotoides	Phoenix_dactylifera)	Sabal_domingensis))))	(Roystonea_regia	(Pseudophoenix_vinifera	(Reinhardtia_gracilis	Sclerosperma_profizianum))))	Attalea_speciosa)))	Kingia_australis);
((Bactris_major	((Elaeis_oleifera	Elaeis_guineensis)	(((((Reinhardtia_latisecta	Reinhardtia_paiewonskiana)	Reinhardtia_simplex)	(Pseudophoenix_vinifera	Roystonea_regia))	(Nypa_fruticans	(((Reinhardtia_gracilis	Sclerosperma_profizianum)	(((Dypsis_decaryi	((Prestoea_acuminata	((Oenocarpus_minor	Oenocarpus_bataua)	((((Veitchia_spiralis	Kentiopsis_piersoniorum)	Heterospathe_cagayanensis)	Dictyosperma_album)	(Pelagodoxa_henryana	Manicaria_saccifera))))	Iriartea_deltoidea))	Geonoma_undata)	(Orania_palindan	Podococcus_barteri)))	((Serenoa_repens	Sabal_domingensis)	(Calamus_caryotoides	Phoenix_dactylifera)))))	Attalea_speciosa)))	Kingia_australis);
((Elaeis_guineensis	((((((((Nypa_fruticans	((Podococcus_barteri	(Orania_palindan	(Serenoa_repens	(Sabal_domingensis	((Calamus_caryotoides	Phoenix_dactylifera)	Dypsis_decaryi)))))	(((((Veitchia_spiralis	Kentiopsis_piersoniorum)	Heterospathe_cagayanensis)	Dictyosperma_album)	(((Oenocarpus_minor	Oenocarpus_bataua)	Prestoea_acuminata)	(Pelagodoxa_henryana	Manicaria_saccifera)))	Geonoma_undata)))	((Reinhardtia_gracilis	Sclerosperma_profizianum)	((Reinhardtia_latisecta	Reinhardtia_paiewonskiana)	Reinhardtia_simplex)))	Roystonea_regia)	Attalea_speciosa)	Bactris_major)	Elaeis_oleifera)	Pseudophoenix_vinifera)	Iriartea_deltoidea))	Kingia_australis);
(((Bactris_major	((((Podococcus_barteri	Orania_palindan)	(Serenoa_repens	(Sabal_domingensis	Phoenix_dactylifera)))	((Iriartea_deltoidea	((Nypa_fruticans	((Reinhardtia_simplex	(Reinhardtia_gracilis	Sclerosperma_profizianum))	(Reinhardtia_latisecta	Reinhardtia_paiewonskiana)))	Pseudophoenix_vinifera))	(Roystonea_regia	(((Oenocarpus_minor	Oenocarpus_bataua)	(((((Dypsis_decaryi	Veitchia_spiralis)	Kentiopsis_piersoniorum)	Heterospathe_cagayanensis)	Dictyosperma_album)	Manicaria_saccifera))	((Pelagodoxa_henryana	Geonoma_undata)	Prestoea_acuminata)))))	(Attalea_speciosa	(Elaeis_oleifera	Elaeis_guineensis))))	Calamus_caryotoides)	Kingia_australis);
(((Bactris_major	((((((Reinhardtia_simplex	Reinhardtia_latisecta)	Reinhardtia_paiewonskiana)	(((Reinhardtia_gracilis	Sclerosperma_profizianum)	Roystonea_regia)	(Nypa_fruticans	((Serenoa_repens	(Sabal_domingensis	Phoenix_dactylifera))	((Orania_palindan	(Dypsis_decaryi	Podococcus_barteri))	(((Oenocarpus_minor	(Prestoea_acuminata	Oenocarpus_bataua))	((Pelagodoxa_henryana	(((Veitchia_spiralis	Kentiopsis_piersoniorum)	Heterospathe_cagayanensis)	Dictyosperma_album))	Manicaria_saccifera))	Geonoma_undata))))))	Pseudophoenix_vinifera)	Attalea_speciosa)	((Iriartea_deltoidea	Elaeis_oleifera)	Elaeis_guineensis)))	Calamus_caryotoides)	Kingia_australis);
((Bactris_major	(((((Reinhardtia_simplex	Reinhardtia_latisecta)	Reinhardtia_paiewonskiana)	(Roystonea_regia	(((Nypa_fruticans	Dypsis_decaryi)	(Serenoa_repens	(Sabal_domingensis	(Calamus_caryotoides	Phoenix_dactylifera))))	((Orania_palindan	Podococcus_barteri)	((((Iriartea_deltoidea	((Veitchia_spiralis	Kentiopsis_piersoniorum)	Heterospathe_cagayanensis))	Dictyosperma_album)	((Manicaria_saccifera	Pelagodoxa_henryana)	(Oenocarpus_bataua	(Oenocarpus_minor	Prestoea_acuminata))))	Geonoma_undata)))))	((Reinhardtia_gracilis	Sclerosperma_profizianum)	(Pseudophoenix_vinifera	Attalea_speciosa)))	(Elaeis_oleifera	Elaeis_guineensis)))	Kingia_australis);
((Bactris_major	(((Pseudophoenix_vinifera	((Reinhardtia_simplex	((Calamus_caryotoides	Reinhardtia_latisecta)	Reinhardtia_paiewonskiana))	(((Reinhardtia_gracilis	Sclerosperma_profizianum)	Roystonea_regia)	((Nypa_fruticans	(Serenoa_repens	(Sabal_domingensis	Phoenix_dactylifera)))	((Orania_palindan	Podococcus_barteri)	(((((Dypsis_decaryi	Dictyosperma_album)	((Veitchia_spiralis	Kentiopsis_piersoniorum)	Heterospathe_cagayanensis))	Geonoma_undata)	((Manicaria_saccifera	Pelagodoxa_henryana)	(Iriartea_deltoidea	Prestoea_acuminata)))	(Oenocarpus_bataua	Oenocarpus_minor)))))))	Attalea_speciosa)	(Elaeis_oleifera	Elaeis_guineensis)))	Kingia_australis);
((((Elaeis_oleifera	Elaeis_guineensis)	(((((((((Reinhardtia_gracilis	Sclerosperma_profizianum)	((((Dictyosperma_album	(Heterospathe_cagayanensis	(Veitchia_spiralis	Kentiopsis_piersoniorum)))	((Prestoea_acuminata	Oenocarpus_bataua)	Oenocarpus_minor))	((Geonoma_undata	Pelagodoxa_henryana)	Manicaria_saccifera))	Iriartea_deltoidea))	(((Calamus_caryotoides	Phoenix_dactylifera)	Sabal_domingensis)	Serenoa_repens))	(Podococcus_barteri	Orania_palindan))	(Dypsis_decaryi	Nypa_fruticans))	((Reinhardtia_paiewonskiana	Reinhardtia_latisecta)	Reinhardtia_simplex))	Roystonea_regia)	Attalea_speciosa)	Bactris_major))	Pseudophoenix_vinifera)	Kingia_australis);
(((Bactris_major	((Elaeis_oleifera	Elaeis_guineensis)	((((Pseudophoenix_vinifera	(Iriartea_deltoidea	Roystonea_regia))	(Nypa_fruticans	(((Reinhardtia_gracilis	Sclerosperma_profizianum)	(Podococcus_barteri	(((Dypsis_decaryi	(Dictyosperma_album	(Heterospathe_cagayanensis	(Veitchia_spiralis	Kentiopsis_piersoniorum))))	((Oenocarpus_bataua	Oenocarpus_minor)	((Pelagodoxa_henryana	Manicaria_saccifera)	Prestoea_acuminata)))	Geonoma_undata)))	(((Phoenix_dactylifera	Sabal_domingensis)	Serenoa_repens)	Orania_palindan))))	((Reinhardtia_paiewonskiana	Reinhardtia_latisecta)	Reinhardtia_simplex))	Attalea_speciosa)))	Calamus_caryotoides)	Kingia_australis);
((Bactris_major	((Elaeis_oleifera	Elaeis_guineensis)	(((((Dypsis_decaryi	(Dictyosperma_album	(Heterospathe_cagayanensis	(Veitchia_spiralis	Kentiopsis_piersoniorum))))	((Oenocarpus_bataua	(Oenocarpus_minor	Prestoea_acuminata))	(Geonoma_undata	(Pelagodoxa_henryana	Manicaria_saccifera))))	(((Iriartea_deltoidea	(((Pseudophoenix_vinifera	(Calamus_caryotoides	Phoenix_dactylifera))	Sabal_domingensis)	Serenoa_repens))	Orania_palindan)	(((Reinhardtia_paiewonskiana	Reinhardtia_latisecta)	Reinhardtia_simplex)	(Roystonea_regia	(Reinhardtia_gracilis	Sclerosperma_profizianum)))))	(Nypa_fruticans	Podococcus_barteri))	Attalea_speciosa)))	Kingia_australis);
((Bactris_major	((Elaeis_oleifera	Elaeis_guineensis)	((((Reinhardtia_paiewonskiana	Reinhardtia_latisecta)	Reinhardtia_simplex)	(((Reinhardtia_gracilis	Sclerosperma_profizianum)	(((Podococcus_barteri	Orania_palindan)	((Manicaria_saccifera	((Pelagodoxa_henryana	(Dictyosperma_album	(Veitchia_spiralis	((Kentiopsis_piersoniorum	Dypsis_decaryi)	Heterospathe_cagayanensis))))	((Prestoea_acuminata	(Oenocarpus_bataua	Oenocarpus_minor))	Iriartea_deltoidea)))	Geonoma_undata))	(Nypa_fruticans	(((Calamus_caryotoides	Phoenix_dactylifera)	Sabal_domingensis)	Serenoa_repens))))	(Roystonea_regia	Pseudophoenix_vinifera)))	Attalea_speciosa)))	Kingia_australis);
((Bactris_major	((Elaeis_oleifera	Elaeis_guineensis)	(((Pseudophoenix_vinifera	((Reinhardtia_paiewonskiana	Reinhardtia_latisecta)	Reinhardtia_simplex))	(((Reinhardtia_gracilis	Sclerosperma_profizianum)	(((Podococcus_barteri	Orania_palindan)	((Prestoea_acuminata	((Oenocarpus_minor	Manicaria_saccifera)	(Oenocarpus_bataua	(Geonoma_undata	(Dictyosperma_album	((Kentiopsis_piersoniorum	(Dypsis_decaryi	Veitchia_spiralis))	Heterospathe_cagayanensis))))))	Pelagodoxa_henryana))	(Nypa_fruticans	(((Calamus_caryotoides	Phoenix_dactylifera)	Sabal_domingensis)	Serenoa_repens))))	(Roystonea_regia	Iriartea_deltoidea)))	Attalea_speciosa)))	Kingia_australis);
((Bactris_major	((Elaeis_oleifera	Elaeis_guineensis)	(((Roystonea_regia	Pseudophoenix_vinifera)	(((Reinhardtia_gracilis	Sclerosperma_profizianum)	(((Podococcus_barteri	Orania_palindan)	((((Prestoea_acuminata	(Oenocarpus_minor	(Oenocarpus_bataua	Iriartea_deltoidea)))	(Dictyosperma_album	((Kentiopsis_piersoniorum	Veitchia_spiralis)	Heterospathe_cagayanensis)))	(((Dypsis_decaryi	Nypa_fruticans)	Manicaria_saccifera)	Pelagodoxa_henryana))	Geonoma_undata))	((Phoenix_dactylifera	Sabal_domingensis)	Serenoa_repens)))	((Reinhardtia_paiewonskiana	(Calamus_caryotoides	Reinhardtia_latisecta))	Reinhardtia_simplex)))	Attalea_speciosa)))	Kingia_australis);
((Bactris_major	(((Pseudophoenix_vinifera	(Roystonea_regia	(((Reinhardtia_gracilis	Sclerosperma_profizianum)	(((Podococcus_barteri	Orania_palindan)	((((Prestoea_acuminata	(Iriartea_deltoidea	(Oenocarpus_minor	Oenocarpus_bataua)))	((Manicaria_saccifera	Pelagodoxa_henryana)	(Dictyosperma_album	((Kentiopsis_piersoniorum	Veitchia_spiralis)	Heterospathe_cagayanensis))))	Dypsis_decaryi)	Geonoma_undata))	(Nypa_fruticans	((Phoenix_dactylifera	Sabal_domingensis)	Serenoa_repens))))	(Reinhardtia_paiewonskiana	((Calamus_caryotoides	Reinhardtia_latisecta)	Reinhardtia_simplex)))))	(Elaeis_oleifera	Elaeis_guineensis))	Attalea_speciosa))	Kingia_australis);
((Bactris_major	((Elaeis_oleifera	Elaeis_guineensis)	((((Nypa_fruticans	(((((Dypsis_decaryi	(Calamus_caryotoides	Phoenix_dactylifera))	Sabal_domingensis)	Serenoa_repens)	Podococcus_barteri)	Orania_palindan))	((Pseudophoenix_vinifera	(Reinhardtia_gracilis	((((Prestoea_acuminata	(Oenocarpus_minor	Oenocarpus_bataua))	(Geonoma_undata	(Dictyosperma_album	((Kentiopsis_piersoniorum	Veitchia_spiralis)	Heterospathe_cagayanensis))))	(Manicaria_saccifera	Pelagodoxa_henryana))	Roystonea_regia)))	Iriartea_deltoidea))	(((Reinhardtia_latisecta	Reinhardtia_paiewonskiana)	Reinhardtia_simplex)	Sclerosperma_profizianum))	Attalea_speciosa)))	Kingia_australis);
(((Elaeis_guineensis	((((((((Reinhardtia_latisecta	Reinhardtia_paiewonskiana)	Reinhardtia_simplex)	(Reinhardtia_gracilis	Sclerosperma_profizianum))	(((Podococcus_barteri	Orania_palindan)	(Geonoma_undata	(Manicaria_saccifera	((Prestoea_acuminata	(Oenocarpus_minor	Oenocarpus_bataua))	(Pelagodoxa_henryana	(Dypsis_decaryi	(Dictyosperma_album	((Kentiopsis_piersoniorum	Veitchia_spiralis)	Heterospathe_cagayanensis))))))))	(Nypa_fruticans	((Sabal_domingensis	Phoenix_dactylifera)	Serenoa_repens))))	(Pseudophoenix_vinifera	(Roystonea_regia	Iriartea_deltoidea)))	Attalea_speciosa)	Bactris_major)	Elaeis_oleifera))	Calamus_caryotoides)	Kingia_australis);
((Bactris_major	((Iriartea_deltoidea	(Elaeis_guineensis	Elaeis_oleifera))	(((Roystonea_regia	(((Podococcus_barteri	Orania_palindan)	(Geonoma_undata	((((Heterospathe_cagayanensis	(Veitchia_spiralis	(Kentiopsis_piersoniorum	Dypsis_decaryi)))	Dictyosperma_album)	(Pelagodoxa_henryana	(Nypa_fruticans	Manicaria_saccifera)))	(Prestoea_acuminata	(Oenocarpus_minor	Oenocarpus_bataua)))))	((Sabal_domingensis	(Pseudophoenix_vinifera	(Calamus_caryotoides	Phoenix_dactylifera)))	Serenoa_repens)))	((Reinhardtia_latisecta	Reinhardtia_paiewonskiana)	Reinhardtia_simplex))	((Reinhardtia_gracilis	Sclerosperma_profizianum)	Attalea_speciosa))))	Kingia_australis);
((Bactris_major	(((Elaeis_oleifera	Elaeis_guineensis)	Attalea_speciosa)	(Iriartea_deltoidea	(Calamus_caryotoides	(((Pseudophoenix_vinifera	Roystonea_regia)	(Sclerosperma_profizianum	Reinhardtia_gracilis))	(((Reinhardtia_paiewonskiana	Reinhardtia_latisecta)	Reinhardtia_simplex)	(((Podococcus_barteri	Orania_palindan)	(((Manicaria_saccifera	(Prestoea_acuminata	(Pelagodoxa_henryana	Geonoma_undata)))	(Oenocarpus_minor	Oenocarpus_bataua))	(Dypsis_decaryi	(Dictyosperma_album	((Veitchia_spiralis	Kentiopsis_piersoniorum)	Heterospathe_cagayanensis)))))	(Nypa_fruticans	(Serenoa_repens	(Sabal_domingensis	Phoenix_dactylifera))))))))))	Kingia_australis);
(((Elaeis_guineensis	(((Attalea_speciosa	(((Dypsis_decaryi	Nypa_fruticans)	(((Podococcus_barteri	(Serenoa_repens	(Sabal_domingensis	(Calamus_caryotoides	Phoenix_dactylifera))))	(((Prestoea_acuminata	(Oenocarpus_minor	Oenocarpus_bataua))	(Pelagodoxa_henryana	((Dictyosperma_album	Manicaria_saccifera)	(Geonoma_undata	((Veitchia_spiralis	Kentiopsis_piersoniorum)	Heterospathe_cagayanensis)))))	Orania_palindan))	(Sclerosperma_profizianum	Reinhardtia_gracilis)))	((Pseudophoenix_vinifera	Roystonea_regia)	((Reinhardtia_paiewonskiana	Reinhardtia_latisecta)	Reinhardtia_simplex))))	Bactris_major)	Elaeis_oleifera))	Iriartea_deltoidea)	Kingia_australis);
((Pseudophoenix_vinifera	(Elaeis_oleifera	(Elaeis_guineensis	((((Dypsis_decaryi	Nypa_fruticans)	Attalea_speciosa)	((Roystonea_regia	(Iriartea_deltoidea	(Serenoa_repens	(Sabal_domingensis	(Calamus_caryotoides	Phoenix_dactylifera)))))	(((Geonoma_undata	(Pelagodoxa_henryana	((Prestoea_acuminata	(Oenocarpus_minor	Oenocarpus_bataua))	((Dictyosperma_album	(Heterospathe_cagayanensis	(Veitchia_spiralis	Kentiopsis_piersoniorum)))	Manicaria_saccifera))))	(Podococcus_barteri	Orania_palindan))	((Sclerosperma_profizianum	Reinhardtia_gracilis)	((Reinhardtia_latisecta	Reinhardtia_paiewonskiana)	Reinhardtia_simplex)))))	Bactris_major))))	Kingia_australis);
((((((((Bactris_major	(Elaeis_oleifera	Elaeis_guineensis))	Attalea_speciosa)	Pseudophoenix_vinifera)	((Reinhardtia_latisecta	Reinhardtia_paiewonskiana)	Reinhardtia_simplex))	Roystonea_regia)	(((Orania_palindan	(Serenoa_repens	(Sabal_domingensis	(Calamus_caryotoides	Phoenix_dactylifera))))	(((Pelagodoxa_henryana	Manicaria_saccifera)	((Geonoma_undata	(Dypsis_decaryi	(Dictyosperma_album	(Heterospathe_cagayanensis	(Veitchia_spiralis	Kentiopsis_piersoniorum)))))	(Prestoea_acuminata	(Oenocarpus_minor	Oenocarpus_bataua))))	(Iriartea_deltoidea	Podococcus_barteri)))	(Sclerosperma_profizianum	Reinhardtia_gracilis)))	Nypa_fruticans)	Kingia_australis);
((Bactris_major	((Elaeis_oleifera	Elaeis_guineensis)	(Attalea_speciosa	(((((((Calamus_caryotoides	((Dypsis_decaryi	(Dictyosperma_album	(Heterospathe_cagayanensis	(Veitchia_spiralis	Kentiopsis_piersoniorum))))	((Pelagodoxa_henryana	Manicaria_saccifera)	(Prestoea_acuminata	(Oenocarpus_minor	Oenocarpus_bataua)))))	Geonoma_undata)	(Orania_palindan	Podococcus_barteri))	Pseudophoenix_vinifera)	Iriartea_deltoidea)	((Sclerosperma_profizianum	Reinhardtia_gracilis)	((Reinhardtia_latisecta	Reinhardtia_paiewonskiana)	Reinhardtia_simplex)))	((Serenoa_repens	(Sabal_domingensis	(Nypa_fruticans	Phoenix_dactylifera)))	Roystonea_regia)))))	Kingia_australis);
((Bactris_major	((Elaeis_oleifera	Elaeis_guineensis)	((Pseudophoenix_vinifera	(Nypa_fruticans	((Sclerosperma_profizianum	Reinhardtia_gracilis)	(((Calamus_caryotoides	Reinhardtia_latisecta)	Reinhardtia_paiewonskiana)	Reinhardtia_simplex))))	((Attalea_speciosa	Roystonea_regia)	((((((Dypsis_decaryi	(Dictyosperma_album	(Heterospathe_cagayanensis	(Veitchia_spiralis	Kentiopsis_piersoniorum))))	((Pelagodoxa_henryana	Manicaria_saccifera)	(Prestoea_acuminata	(Oenocarpus_minor	Oenocarpus_bataua))))	Geonoma_undata)	(Orania_palindan	Podococcus_barteri))	((Sabal_domingensis	Phoenix_dactylifera)	Serenoa_repens))	Iriartea_deltoidea)))))	Kingia_australis);
((Bactris_major	((Elaeis_oleifera	Elaeis_guineensis)	(((Pseudophoenix_vinifera	((Reinhardtia_latisecta	Reinhardtia_paiewonskiana)	Reinhardtia_simplex))	(Roystonea_regia	((Iriartea_deltoidea	(((Sclerosperma_profizianum	Reinhardtia_gracilis)	((((Pelagodoxa_henryana	(Dictyosperma_album	(Heterospathe_cagayanensis	(Veitchia_spiralis	(Dypsis_decaryi	Kentiopsis_piersoniorum)))))	(Manicaria_saccifera	(Prestoea_acuminata	(Oenocarpus_minor	Oenocarpus_bataua))))	Geonoma_undata)	(Orania_palindan	Podococcus_barteri)))	(Nypa_fruticans	((Sabal_domingensis	Phoenix_dactylifera)	Serenoa_repens))))	Calamus_caryotoides)))	Attalea_speciosa)))	Kingia_australis);
((Bactris_major	((Iriartea_deltoidea	Elaeis_guineensis)	(((((Pseudophoenix_vinifera	Roystonea_regia)	(Reinhardtia_latisecta	(Reinhardtia_paiewonskiana	Reinhardtia_simplex)))	(((Sclerosperma_profizianum	Reinhardtia_gracilis)	((((Pelagodoxa_henryana	(Manicaria_saccifera	Dictyosperma_album))	(Prestoea_acuminata	(Oenocarpus_minor	Oenocarpus_bataua)))	(Geonoma_undata	((Dypsis_decaryi	Heterospathe_cagayanensis)	(Veitchia_spiralis	Kentiopsis_piersoniorum))))	(Orania_palindan	Podococcus_barteri)))	(Nypa_fruticans	((Sabal_domingensis	(Calamus_caryotoides	Phoenix_dactylifera))	Serenoa_repens))))	Attalea_speciosa)	Elaeis_oleifera)))	Kingia_australis);
((Bactris_major	((Iriartea_deltoidea	((Roystonea_regia	(Attalea_speciosa	((((Reinhardtia_simplex	(Reinhardtia_latisecta	Reinhardtia_paiewonskiana))	(Sclerosperma_profizianum	Reinhardtia_gracilis))	((Geonoma_undata	((Dictyosperma_album	(Heterospathe_cagayanensis	((Dypsis_decaryi	Veitchia_spiralis)	Kentiopsis_piersoniorum)))	((Pelagodoxa_henryana	Manicaria_saccifera)	((Prestoea_acuminata	Oenocarpus_minor)	Oenocarpus_bataua))))	(Orania_palindan	Podococcus_barteri)))	(Nypa_fruticans	((Sabal_domingensis	(Calamus_caryotoides	Phoenix_dactylifera))	Serenoa_repens)))))	Pseudophoenix_vinifera))	(Elaeis_oleifera	Elaeis_guineensis)))	Kingia_australis);
((Bactris_major	(((((Reinhardtia_simplex	(Reinhardtia_latisecta	Reinhardtia_paiewonskiana))	(Sclerosperma_profizianum	Reinhardtia_gracilis))	((Iriartea_deltoidea	((Pseudophoenix_vinifera	Orania_palindan)	(Nypa_fruticans	((Sabal_domingensis	(Calamus_caryotoides	Phoenix_dactylifera))	Serenoa_repens))))	((Geonoma_undata	((Prestoea_acuminata	(Oenocarpus_minor	Oenocarpus_bataua))	((Pelagodoxa_henryana	(Dictyosperma_album	((Dypsis_decaryi	Heterospathe_cagayanensis)	(Veitchia_spiralis	Kentiopsis_piersoniorum))))	Manicaria_saccifera)))	Roystonea_regia)))	(Podococcus_barteri	Attalea_speciosa))	(Elaeis_oleifera	Elaeis_guineensis)))	Kingia_australis);
(((Dypsis_decaryi	Nypa_fruticans)	(((Serenoa_repens	(Phoenix_dactylifera	Sabal_domingensis))	((Reinhardtia_gracilis	Sclerosperma_profizianum)	(((((Prestoea_acuminata	(Oenocarpus_bataua	Oenocarpus_minor))	((Pelagodoxa_henryana	(Dictyosperma_album	((Veitchia_spiralis	Kentiopsis_piersoniorum)	Heterospathe_cagayanensis)))	Manicaria_saccifera))	Geonoma_undata)	(Orania_palindan	(Iriartea_deltoidea	Podococcus_barteri)))	((Reinhardtia_simplex	(Reinhardtia_paiewonskiana	Reinhardtia_latisecta))	((Attalea_speciosa	(Bactris_major	(Elaeis_oleifera	Elaeis_guineensis)))	(Pseudophoenix_vinifera	Roystonea_regia))))))	Calamus_caryotoides))	Kingia_australis);
((Bactris_major	((Elaeis_oleifera	Elaeis_guineensis)	(((Pseudophoenix_vinifera	Roystonea_regia)	(((((Orania_palindan	(Serenoa_repens	((Calamus_caryotoides	Phoenix_dactylifera)	Sabal_domingensis)))	((((Prestoea_acuminata	(Oenocarpus_bataua	Oenocarpus_minor))	(Dypsis_decaryi	(Dictyosperma_album	((Veitchia_spiralis	Kentiopsis_piersoniorum)	Heterospathe_cagayanensis))))	(Manicaria_saccifera	Pelagodoxa_henryana))	Geonoma_undata))	((Reinhardtia_gracilis	Sclerosperma_profizianum)	(Iriartea_deltoidea	Podococcus_barteri)))	Nypa_fruticans)	(Reinhardtia_simplex	(Reinhardtia_paiewonskiana	Reinhardtia_latisecta))))	Attalea_speciosa)))	Kingia_australis);
((Bactris_major	((Elaeis_oleifera	Elaeis_guineensis)	((Pseudophoenix_vinifera	((Roystonea_regia	(((((Podococcus_barteri	(Orania_palindan	(Serenoa_repens	(Phoenix_dactylifera	Sabal_domingensis))))	(((Manicaria_saccifera	(Pelagodoxa_henryana	(Dypsis_decaryi	(Calamus_caryotoides	(Dictyosperma_album	((Veitchia_spiralis	Kentiopsis_piersoniorum)	Heterospathe_cagayanensis))))))	(Prestoea_acuminata	(Oenocarpus_bataua	Oenocarpus_minor)))	Geonoma_undata))	(Reinhardtia_gracilis	Sclerosperma_profizianum))	Iriartea_deltoidea)	Nypa_fruticans))	(Reinhardtia_simplex	(Reinhardtia_paiewonskiana	Reinhardtia_latisecta))))	Attalea_speciosa)))	Kingia_australis);
((Bactris_major	((Elaeis_oleifera	Elaeis_guineensis)	((((Pseudophoenix_vinifera	Roystonea_regia)	(Reinhardtia_paiewonskiana	(Reinhardtia_latisecta	Reinhardtia_simplex)))	(((((Iriartea_deltoidea	Podococcus_barteri)	((((Dypsis_decaryi	(Dictyosperma_album	((Veitchia_spiralis	Kentiopsis_piersoniorum)	Heterospathe_cagayanensis)))	Geonoma_undata)	(Calamus_caryotoides	(Pelagodoxa_henryana	Manicaria_saccifera)))	(Prestoea_acuminata	(Oenocarpus_bataua	Oenocarpus_minor))))	Orania_palindan)	(Nypa_fruticans	(Serenoa_repens	(Phoenix_dactylifera	Sabal_domingensis))))	(Reinhardtia_gracilis	Sclerosperma_profizianum)))	Attalea_speciosa)))	Kingia_australis);
((Bactris_major	((Elaeis_oleifera	Elaeis_guineensis)	(Attalea_speciosa	(((Reinhardtia_simplex	(Reinhardtia_paiewonskiana	Reinhardtia_latisecta))	(Pseudophoenix_vinifera	Roystonea_regia))	(((Serenoa_repens	(Phoenix_dactylifera	Sabal_domingensis))	((Podococcus_barteri	((((Dictyosperma_album	(((Dypsis_decaryi	(Veitchia_spiralis	Calamus_caryotoides))	Kentiopsis_piersoniorum)	Heterospathe_cagayanensis))	(Pelagodoxa_henryana	Manicaria_saccifera))	(Prestoea_acuminata	(Oenocarpus_bataua	Oenocarpus_minor)))	Geonoma_undata))	(Orania_palindan	(Iriartea_deltoidea	(Reinhardtia_gracilis	Sclerosperma_profizianum)))))	Nypa_fruticans)))))	Kingia_australis);
((Bactris_major	((Elaeis_oleifera	Elaeis_guineensis)	(Attalea_speciosa	(((Reinhardtia_simplex	(Reinhardtia_paiewonskiana	Reinhardtia_latisecta))	(Pseudophoenix_vinifera	Roystonea_regia))	(((((Podococcus_barteri	((Phoenix_dactylifera	Calamus_caryotoides)	(Serenoa_repens	Sabal_domingensis)))	(((Manicaria_saccifera	(Prestoea_acuminata	(Oenocarpus_bataua	Oenocarpus_minor)))	(Pelagodoxa_henryana	(Dictyosperma_album	((Veitchia_spiralis	Kentiopsis_piersoniorum)	Heterospathe_cagayanensis))))	Geonoma_undata))	(Orania_palindan	(Reinhardtia_gracilis	Sclerosperma_profizianum)))	Iriartea_deltoidea)	(Dypsis_decaryi	Nypa_fruticans))))))	Kingia_australis);
(((Bactris_major	Calamus_caryotoides)	(((Iriartea_deltoidea	Elaeis_oleifera)	Elaeis_guineensis)	(Attalea_speciosa	(((Reinhardtia_simplex	(Dypsis_decaryi	(Reinhardtia_paiewonskiana	Reinhardtia_latisecta)))	(Pseudophoenix_vinifera	Roystonea_regia))	((((Podococcus_barteri	(Serenoa_repens	(Phoenix_dactylifera	Sabal_domingensis)))	Orania_palindan)	((Manicaria_saccifera	((Prestoea_acuminata	(Oenocarpus_bataua	Oenocarpus_minor))	(Pelagodoxa_henryana	((Nypa_fruticans	Dictyosperma_album)	((Veitchia_spiralis	Kentiopsis_piersoniorum)	Heterospathe_cagayanensis)))))	Geonoma_undata))	(Reinhardtia_gracilis	Sclerosperma_profizianum))))))	Kingia_australis);
(((Bactris_major	((Elaeis_oleifera	Elaeis_guineensis)	((Roystonea_regia	((Reinhardtia_simplex	(Reinhardtia_paiewonskiana	Reinhardtia_latisecta))	Pseudophoenix_vinifera))	(Orania_palindan	(((Attalea_speciosa	(Podococcus_barteri	(Serenoa_repens	(Phoenix_dactylifera	Sabal_domingensis))))	((Manicaria_saccifera	((Oenocarpus_bataua	(Oenocarpus_minor	Iriartea_deltoidea))	(Prestoea_acuminata	((Nypa_fruticans	Pelagodoxa_henryana)	((Dictyosperma_album	((Veitchia_spiralis	Kentiopsis_piersoniorum)	Heterospathe_cagayanensis))	Dypsis_decaryi)))))	Geonoma_undata))	(Reinhardtia_gracilis	Sclerosperma_profizianum))))))	Calamus_caryotoides)	Kingia_australis);
((Bactris_major	((((Reinhardtia_simplex	(Reinhardtia_paiewonskiana	Reinhardtia_latisecta))	(((((Serenoa_repens	((Calamus_caryotoides	Phoenix_dactylifera)	Sabal_domingensis))	(Reinhardtia_gracilis	Sclerosperma_profizianum))	((((Dictyosperma_album	((Veitchia_spiralis	Kentiopsis_piersoniorum)	Heterospathe_cagayanensis))	Oenocarpus_minor)	(Manicaria_saccifera	((Iriartea_deltoidea	Oenocarpus_bataua)	(Prestoea_acuminata	Pelagodoxa_henryana))))	Geonoma_undata))	(Podococcus_barteri	Orania_palindan))	(Dypsis_decaryi	Nypa_fruticans)))	((Elaeis_oleifera	Elaeis_guineensis)	(Pseudophoenix_vinifera	Roystonea_regia)))	Attalea_speciosa))	Kingia_australis);
((Bactris_major	((Elaeis_oleifera	Elaeis_guineensis)	((Pseudophoenix_vinifera	(Iriartea_deltoidea	(Roystonea_regia	((((((Oenocarpus_minor	Oenocarpus_bataua)	((((Dypsis_decaryi	Nypa_fruticans)	Manicaria_saccifera)	(Dictyosperma_album	((Veitchia_spiralis	Kentiopsis_piersoniorum)	Heterospathe_cagayanensis)))	(Prestoea_acuminata	(Geonoma_undata	Pelagodoxa_henryana))))	(Podococcus_barteri	Orania_palindan))	(Reinhardtia_gracilis	Sclerosperma_profizianum))	(Serenoa_repens	((Calamus_caryotoides	Phoenix_dactylifera)	Sabal_domingensis)))	(Reinhardtia_simplex	(Reinhardtia_paiewonskiana	Reinhardtia_latisecta))))))	Attalea_speciosa)))	Kingia_australis);
(((Elaeis_guineensis	(((Serenoa_repens	Bactris_major)	(((Attalea_speciosa	(((Sabal_domingensis	(Reinhardtia_gracilis	Sclerosperma_profizianum))	((Podococcus_barteri	Orania_palindan)	(Geonoma_undata	((((Heterospathe_cagayanensis	(Veitchia_spiralis	(Dypsis_decaryi	Kentiopsis_piersoniorum)))	Dictyosperma_album)	((Nypa_fruticans	Pelagodoxa_henryana)	Manicaria_saccifera))	(Prestoea_acuminata	(Oenocarpus_minor	Oenocarpus_bataua))))))	(Pseudophoenix_vinifera	(Calamus_caryotoides	Phoenix_dactylifera))))	((Reinhardtia_simplex	Reinhardtia_latisecta)	Reinhardtia_paiewonskiana))	Roystonea_regia))	Elaeis_oleifera))	Iriartea_deltoidea)	Kingia_australis);
(((Bactris_major	((Elaeis_oleifera	Elaeis_guineensis)	(Attalea_speciosa	((((Iriartea_deltoidea	Podococcus_barteri)	Orania_palindan)	(Geonoma_undata	((((Nypa_fruticans	Pelagodoxa_henryana)	Manicaria_saccifera)	(((Heterospathe_cagayanensis	(Veitchia_spiralis	Kentiopsis_piersoniorum))	Dictyosperma_album)	Dypsis_decaryi))	(Prestoea_acuminata	(Oenocarpus_minor	Oenocarpus_bataua)))))	((((Serenoa_repens	(Phoenix_dactylifera	Sabal_domingensis))	((Reinhardtia_simplex	(Reinhardtia_latisecta	Reinhardtia_paiewonskiana))	(Reinhardtia_gracilis	Sclerosperma_profizianum)))	Pseudophoenix_vinifera)	Roystonea_regia)))))	Calamus_caryotoides)	Kingia_australis);
((Bactris_major	((((Podococcus_barteri	Orania_palindan)	Attalea_speciosa)	(Serenoa_repens	((Iriartea_deltoidea	(Calamus_caryotoides	Phoenix_dactylifera))	Sabal_domingensis)))	((Roystonea_regia	(Geonoma_undata	((Manicaria_saccifera	(((Heterospathe_cagayanensis	(Veitchia_spiralis	Kentiopsis_piersoniorum))	Dictyosperma_album)	((Dypsis_decaryi	Nypa_fruticans)	Pelagodoxa_henryana)))	(Prestoea_acuminata	(Oenocarpus_minor	Oenocarpus_bataua)))))	((Pseudophoenix_vinifera	(Elaeis_oleifera	Elaeis_guineensis))	((Reinhardtia_latisecta	(Reinhardtia_paiewonskiana	Reinhardtia_simplex))	(Reinhardtia_gracilis	Sclerosperma_profizianum))))))	Kingia_australis);
((Elaeis_guineensis	((Bactris_major	(Attalea_speciosa	(((Reinhardtia_latisecta	(Reinhardtia_paiewonskiana	Reinhardtia_simplex))	Roystonea_regia)	((Iriartea_deltoidea	(Reinhardtia_gracilis	Sclerosperma_profizianum))	((Orania_palindan	((Serenoa_repens	((Pseudophoenix_vinifera	Phoenix_dactylifera)	Sabal_domingensis))	Nypa_fruticans))	((Geonoma_undata	(Calamus_caryotoides	((Dypsis_decaryi	((Heterospathe_cagayanensis	Kentiopsis_piersoniorum)	Dictyosperma_album))	((Manicaria_saccifera	(Veitchia_spiralis	Pelagodoxa_henryana))	((Prestoea_acuminata	Oenocarpus_bataua)	Oenocarpus_minor)))))	Podococcus_barteri))))))	Elaeis_oleifera))	Kingia_australis);
((Bactris_major	((Attalea_speciosa	(Roystonea_regia	(((((Reinhardtia_gracilis	Sclerosperma_profizianum)	((Geonoma_undata	(Pelagodoxa_henryana	(Manicaria_saccifera	((Dypsis_decaryi	((Heterospathe_cagayanensis	(Veitchia_spiralis	Kentiopsis_piersoniorum))	Dictyosperma_album))	((Oenocarpus_minor	Prestoea_acuminata)	Oenocarpus_bataua)))))	(Iriartea_deltoidea	(Podococcus_barteri	Orania_palindan))))	((Serenoa_repens	((Calamus_caryotoides	Phoenix_dactylifera)	Sabal_domingensis))	Nypa_fruticans))	(Reinhardtia_simplex	(Reinhardtia_latisecta	Reinhardtia_paiewonskiana)))	Pseudophoenix_vinifera)))	(Elaeis_oleifera	Elaeis_guineensis)))	Kingia_australis);
((Bactris_major	((Attalea_speciosa	((((Reinhardtia_gracilis	Sclerosperma_profizianum)	(Reinhardtia_simplex	((Calamus_caryotoides	Reinhardtia_latisecta)	Reinhardtia_paiewonskiana)))	(Roystonea_regia	(((Geonoma_undata	(((Oenocarpus_minor	Oenocarpus_bataua)	(Manicaria_saccifera	((Dypsis_decaryi	((Heterospathe_cagayanensis	(Veitchia_spiralis	Kentiopsis_piersoniorum))	Dictyosperma_album))	Pelagodoxa_henryana)))	Prestoea_acuminata))	(Podococcus_barteri	Orania_palindan))	((Serenoa_repens	(Phoenix_dactylifera	Sabal_domingensis))	Nypa_fruticans))))	Pseudophoenix_vinifera))	((Iriartea_deltoidea	Elaeis_oleifera)	Elaeis_guineensis)))	Kingia_australis);
((Bactris_major	((Attalea_speciosa	(((Dypsis_decaryi	Nypa_fruticans)	((Reinhardtia_gracilis	Sclerosperma_profizianum)	(((Geonoma_undata	(Pelagodoxa_henryana	(((Oenocarpus_bataua	Oenocarpus_minor)	Prestoea_acuminata)	(Manicaria_saccifera	((Heterospathe_cagayanensis	(Veitchia_spiralis	Kentiopsis_piersoniorum))	Dictyosperma_album)))))	((Iriartea_deltoidea	Podococcus_barteri)	Orania_palindan))	(Serenoa_repens	((Calamus_caryotoides	Phoenix_dactylifera)	Sabal_domingensis)))))	((Pseudophoenix_vinifera	Roystonea_regia)	(Reinhardtia_simplex	(Reinhardtia_latisecta	Reinhardtia_paiewonskiana)))))	(Elaeis_oleifera	Elaeis_guineensis)))	Kingia_australis);
((Bactris_major	((Attalea_speciosa	((((Geonoma_undata	(((Oenocarpus_bataua	Oenocarpus_minor)	Prestoea_acuminata)	((Pelagodoxa_henryana	Manicaria_saccifera)	((Heterospathe_cagayanensis	(Veitchia_spiralis	Kentiopsis_piersoniorum))	Dictyosperma_album))))	(Iriartea_deltoidea	Podococcus_barteri))	(Orania_palindan	((Dypsis_decaryi	Nypa_fruticans)	(Serenoa_repens	((Calamus_caryotoides	Phoenix_dactylifera)	Sabal_domingensis)))))	((Pseudophoenix_vinifera	Roystonea_regia)	((Reinhardtia_gracilis	Sclerosperma_profizianum)	(Reinhardtia_simplex	(Reinhardtia_latisecta	Reinhardtia_paiewonskiana))))))	(Elaeis_oleifera	Elaeis_guineensis)))	Kingia_australis);
(((Calamus_caryotoides	Bactris_major)	((Attalea_speciosa	((((((((Iriartea_deltoidea	Oenocarpus_minor)	Oenocarpus_bataua)	(Pelagodoxa_henryana	(Geonoma_undata	Prestoea_acuminata)))	(((Heterospathe_cagayanensis	(Veitchia_spiralis	Kentiopsis_piersoniorum))	Dictyosperma_album)	Manicaria_saccifera))	(Reinhardtia_gracilis	Sclerosperma_profizianum))	(((Dypsis_decaryi	Nypa_fruticans)	(Podococcus_barteri	Orania_palindan))	(Serenoa_repens	(Phoenix_dactylifera	(Pseudophoenix_vinifera	Sabal_domingensis)))))	Roystonea_regia)	((Reinhardtia_simplex	Reinhardtia_latisecta)	Reinhardtia_paiewonskiana)))	(Elaeis_oleifera	Elaeis_guineensis)))	Kingia_australis);
((Bactris_major	((((Reinhardtia_gracilis	Sclerosperma_profizianum)	Attalea_speciosa)	(((Pseudophoenix_vinifera	Roystonea_regia)	(Reinhardtia_simplex	(Reinhardtia_latisecta	Reinhardtia_paiewonskiana)))	((Serenoa_repens	((Calamus_caryotoides	Phoenix_dactylifera)	Sabal_domingensis))	((((Prestoea_acuminata	(Oenocarpus_minor	Oenocarpus_bataua))	(((Dypsis_decaryi	Nypa_fruticans)	Manicaria_saccifera)	(Pelagodoxa_henryana	Geonoma_undata)))	((Veitchia_spiralis	Kentiopsis_piersoniorum)	(Dictyosperma_album	Heterospathe_cagayanensis)))	((Iriartea_deltoidea	Podococcus_barteri)	Orania_palindan)))))	(Elaeis_oleifera	Elaeis_guineensis)))	Kingia_australis);
((((((Pseudophoenix_vinifera	(((Roystonea_regia	(Nypa_fruticans	(Serenoa_repens	(Sabal_domingensis	(Calamus_caryotoides	Phoenix_dactylifera)))))	((Orania_palindan	Podococcus_barteri)	(((((Oenocarpus_minor	Oenocarpus_bataua)	Prestoea_acuminata)	(Pelagodoxa_henryana	Manicaria_saccifera))	(Dictyosperma_album	(Heterospathe_cagayanensis	(Veitchia_spiralis	(Dypsis_decaryi	Kentiopsis_piersoniorum)))))	Geonoma_undata)))	((Reinhardtia_gracilis	Sclerosperma_profizianum)	(Reinhardtia_simplex	(Reinhardtia_paiewonskiana	Reinhardtia_latisecta)))))	Iriartea_deltoidea)	Attalea_speciosa)	(Elaeis_oleifera	Elaeis_guineensis))	Bactris_major)	Kingia_australis);
((((((Attalea_speciosa	Roystonea_regia)	(((Reinhardtia_gracilis	Sclerosperma_profizianum)	(Reinhardtia_simplex	(Reinhardtia_paiewonskiana	(Calamus_caryotoides	Reinhardtia_latisecta))))	((Nypa_fruticans	(Serenoa_repens	(Sabal_domingensis	Phoenix_dactylifera)))	((Orania_palindan	Podococcus_barteri)	((((Oenocarpus_minor	Oenocarpus_bataua)	Prestoea_acuminata)	(Manicaria_saccifera	(Pelagodoxa_henryana	(Dictyosperma_album	((Dypsis_decaryi	Heterospathe_cagayanensis)	(Veitchia_spiralis	Kentiopsis_piersoniorum))))))	Geonoma_undata)))))	(Iriartea_deltoidea	Pseudophoenix_vinifera))	(Elaeis_oleifera	Elaeis_guineensis))	Bactris_major)	Kingia_australis);
((Elaeis_guineensis	((Bactris_major	(Attalea_speciosa	(((Pseudophoenix_vinifera	(((Podococcus_barteri	(((Pelagodoxa_henryana	Manicaria_saccifera)	((Oenocarpus_minor	(Oenocarpus_bataua	Prestoea_acuminata))	(Dypsis_decaryi	(Dictyosperma_album	(Veitchia_spiralis	(Heterospathe_cagayanensis	Kentiopsis_piersoniorum))))))	Geonoma_undata))	((Orania_palindan	(Serenoa_repens	(Sabal_domingensis	(Calamus_caryotoides	Phoenix_dactylifera))))	((Reinhardtia_gracilis	Sclerosperma_profizianum)	Nypa_fruticans)))	Iriartea_deltoidea))	Roystonea_regia)	(Reinhardtia_simplex	(Reinhardtia_paiewonskiana	Reinhardtia_latisecta)))))	Elaeis_oleifera))	Kingia_australis);
((Bactris_major	((Attalea_speciosa	((((Geonoma_undata	Pelagodoxa_henryana)	Manicaria_saccifera)	((Oenocarpus_minor	(Oenocarpus_bataua	Prestoea_acuminata))	(Dypsis_decaryi	(Dictyosperma_album	(Heterospathe_cagayanensis	(Kentiopsis_piersoniorum	Veitchia_spiralis))))))	(((Roystonea_regia	(Reinhardtia_gracilis	Sclerosperma_profizianum))	((Podococcus_barteri	Orania_palindan)	((Nypa_fruticans	Serenoa_repens)	(Pseudophoenix_vinifera	(Sabal_domingensis	(Calamus_caryotoides	Phoenix_dactylifera))))))	((Reinhardtia_simplex	(Reinhardtia_paiewonskiana	Reinhardtia_latisecta))	Iriartea_deltoidea))))	(Elaeis_oleifera	Elaeis_guineensis)))	Kingia_australis);
((Bactris_major	((((Reinhardtia_gracilis	(Iriartea_deltoidea	Sclerosperma_profizianum))	Attalea_speciosa)	((((((Podococcus_barteri	Orania_palindan)	((((Oenocarpus_minor	Oenocarpus_bataua)	((Dypsis_decaryi	(Dictyosperma_album	(Heterospathe_cagayanensis	(Kentiopsis_piersoniorum	Veitchia_spiralis))))	(Manicaria_saccifera	Pelagodoxa_henryana)))	Prestoea_acuminata)	Geonoma_undata))	(((Sabal_domingensis	(Phoenix_dactylifera	Calamus_caryotoides))	Serenoa_repens)	Nypa_fruticans))	Pseudophoenix_vinifera)	(Reinhardtia_simplex	(Reinhardtia_paiewonskiana	Reinhardtia_latisecta)))	Roystonea_regia))	(Elaeis_oleifera	Elaeis_guineensis)))	Kingia_australis);
((Elaeis_guineensis	((Bactris_major	(((Iriartea_deltoidea	(Pseudophoenix_vinifera	(Reinhardtia_simplex	(Reinhardtia_paiewonskiana	Reinhardtia_latisecta))))	(Roystonea_regia	((((Reinhardtia_gracilis	Sclerosperma_profizianum)	Podococcus_barteri)	((((Prestoea_acuminata	Oenocarpus_bataua)	Oenocarpus_minor)	(Manicaria_saccifera	(Dictyosperma_album	(Heterospathe_cagayanensis	(Kentiopsis_piersoniorum	Veitchia_spiralis)))))	(Geonoma_undata	Pelagodoxa_henryana)))	(Orania_palindan	(((Sabal_domingensis	Phoenix_dactylifera)	Serenoa_repens)	(Calamus_caryotoides	(Dypsis_decaryi	Nypa_fruticans)))))))	Attalea_speciosa))	Elaeis_oleifera))	Kingia_australis);
((Bactris_major	(((Pseudophoenix_vinifera	(Calamus_caryotoides	(((((Sabal_domingensis	Phoenix_dactylifera)	Serenoa_repens)	Nypa_fruticans)	((((Reinhardtia_simplex	(Reinhardtia_paiewonskiana	Reinhardtia_latisecta))	(Reinhardtia_gracilis	Sclerosperma_profizianum))	Roystonea_regia)	(Orania_palindan	((Iriartea_deltoidea	Podococcus_barteri)	(Manicaria_saccifera	((Dictyosperma_album	(Heterospathe_cagayanensis	(Kentiopsis_piersoniorum	Veitchia_spiralis)))	((Prestoea_acuminata	(Geonoma_undata	Pelagodoxa_henryana))	(Oenocarpus_bataua	Oenocarpus_minor))))))))	Dypsis_decaryi)))	Attalea_speciosa)	(Elaeis_oleifera	Elaeis_guineensis)))	Kingia_australis);
(((Bactris_major	(((Pseudophoenix_vinifera	(((Roystonea_regia	(Reinhardtia_gracilis	Sclerosperma_profizianum))	(((Orania_palindan	((Iriartea_deltoidea	Podococcus_barteri)	((Prestoea_acuminata	(Geonoma_undata	Pelagodoxa_henryana))	((Oenocarpus_bataua	Oenocarpus_minor)	(Manicaria_saccifera	(Dypsis_decaryi	(Dictyosperma_album	(Heterospathe_cagayanensis	(Kentiopsis_piersoniorum	Veitchia_spiralis)))))))))	((Sabal_domingensis	Phoenix_dactylifera)	Serenoa_repens))	(Reinhardtia_simplex	(Reinhardtia_paiewonskiana	Reinhardtia_latisecta))))	Nypa_fruticans))	Attalea_speciosa)	(Elaeis_oleifera	Elaeis_guineensis)))	Calamus_caryotoides)	Kingia_australis);
((Bactris_major	((((Pseudophoenix_vinifera	((Roystonea_regia	(Geonoma_undata	((Prestoea_acuminata	(Oenocarpus_bataua	Oenocarpus_minor))	((Pelagodoxa_henryana	Manicaria_saccifera)	(Dypsis_decaryi	(Dictyosperma_album	(Heterospathe_cagayanensis	(Kentiopsis_piersoniorum	Veitchia_spiralis))))))))	Reinhardtia_gracilis))	(Sclerosperma_profizianum	(((Reinhardtia_simplex	Reinhardtia_latisecta)	Reinhardtia_paiewonskiana)	Calamus_caryotoides)))	(((Attalea_speciosa	(Iriartea_deltoidea	Podococcus_barteri))	((Sabal_domingensis	(Nypa_fruticans	Phoenix_dactylifera))	Serenoa_repens))	Orania_palindan))	(Elaeis_oleifera	Elaeis_guineensis)))	Kingia_australis);
((Bactris_major	((((((Reinhardtia_simplex	(Reinhardtia_latisecta	Reinhardtia_paiewonskiana))	(Serenoa_repens	(((Calamus_caryotoides	Pseudophoenix_vinifera)	Sabal_domingensis)	Phoenix_dactylifera)))	((Roystonea_regia	(Reinhardtia_gracilis	Sclerosperma_profizianum))	((((Dictyosperma_album	(Heterospathe_cagayanensis	(Kentiopsis_piersoniorum	Veitchia_spiralis)))	(((Prestoea_acuminata	(Oenocarpus_bataua	Oenocarpus_minor))	(Geonoma_undata	Pelagodoxa_henryana))	Manicaria_saccifera))	(Podococcus_barteri	Orania_palindan))	(Dypsis_decaryi	Nypa_fruticans))))	Iriartea_deltoidea)	Attalea_speciosa)	(Elaeis_oleifera	Elaeis_guineensis)))	Kingia_australis);
(((((Geonoma_undata	(Oenocarpus_bataua	((((Dypsis_decaryi	(Dictyosperma_album	((Veitchia_spiralis	Kentiopsis_piersoniorum)	Heterospathe_cagayanensis)))	Oenocarpus_minor)	(Pelagodoxa_henryana	Manicaria_saccifera))	Prestoea_acuminata)))	(Orania_palindan	Podococcus_barteri))	(((Roystonea_regia	(((Nypa_fruticans	(Phoenix_dactylifera	Calamus_caryotoides))	Sabal_domingensis)	Serenoa_repens))	(Attalea_speciosa	((Bactris_major	(Elaeis_oleifera	Elaeis_guineensis))	Iriartea_deltoidea)))	((Reinhardtia_gracilis	Sclerosperma_profizianum)	((Reinhardtia_latisecta	Reinhardtia_paiewonskiana)	Reinhardtia_simplex))))	Pseudophoenix_vinifera)	Kingia_australis);
((Bactris_major	((Elaeis_oleifera	Elaeis_guineensis)	((((Iriartea_deltoidea	(((((Serenoa_repens	(Dypsis_decaryi	Nypa_fruticans))	(Phoenix_dactylifera	Sabal_domingensis))	Reinhardtia_gracilis)	(Orania_palindan	Podococcus_barteri))	(Sclerosperma_profizianum	(Prestoea_acuminata	(((Manicaria_saccifera	Oenocarpus_minor)	Oenocarpus_bataua)	((Geonoma_undata	((Veitchia_spiralis	Kentiopsis_piersoniorum)	Heterospathe_cagayanensis))	(Dictyosperma_album	Pelagodoxa_henryana)))))))	(((Calamus_caryotoides	Reinhardtia_latisecta)	Reinhardtia_paiewonskiana)	Reinhardtia_simplex))	(Pseudophoenix_vinifera	Roystonea_regia))	Attalea_speciosa)))	Kingia_australis);
((Bactris_major	((Elaeis_oleifera	Elaeis_guineensis)	((Nypa_fruticans	(((Roystonea_regia	(((Reinhardtia_latisecta	Reinhardtia_paiewonskiana)	Reinhardtia_simplex)	((Iriartea_deltoidea	Podococcus_barteri)	Geonoma_undata)))	(((Dypsis_decaryi	(Veitchia_spiralis	(Dictyosperma_album	(Heterospathe_cagayanensis	Kentiopsis_piersoniorum))))	((Manicaria_saccifera	Pelagodoxa_henryana)	((Oenocarpus_bataua	Oenocarpus_minor)	Prestoea_acuminata)))	Pseudophoenix_vinifera))	(Orania_palindan	(Serenoa_repens	((Calamus_caryotoides	Phoenix_dactylifera)	Sabal_domingensis)))))	((Sclerosperma_profizianum	Reinhardtia_gracilis)	Attalea_speciosa))))	Kingia_australis);
((Bactris_major	(((Elaeis_oleifera	Elaeis_guineensis)	(Attalea_speciosa	((Roystonea_regia	(Nypa_fruticans	(Iriartea_deltoidea	((Orania_palindan	(Serenoa_repens	((Calamus_caryotoides	Phoenix_dactylifera)	Sabal_domingensis)))	(Podococcus_barteri	(Geonoma_undata	(((Dypsis_decaryi	((Dictyosperma_album	(Kentiopsis_piersoniorum	Veitchia_spiralis))	Heterospathe_cagayanensis))	Manicaria_saccifera)	(((Oenocarpus_bataua	Oenocarpus_minor)	Prestoea_acuminata)	Pelagodoxa_henryana))))))))	((Sclerosperma_profizianum	Reinhardtia_gracilis)	((Reinhardtia_latisecta	Reinhardtia_paiewonskiana)	Reinhardtia_simplex)))))	Pseudophoenix_vinifera))	Kingia_australis);
((Bactris_major	((Elaeis_oleifera	Elaeis_guineensis)	(Attalea_speciosa	((((Nypa_fruticans	(Serenoa_repens	(Calamus_caryotoides	(Phoenix_dactylifera	Sabal_domingensis))))	Iriartea_deltoidea)	(Podococcus_barteri	Orania_palindan))	(((Geonoma_undata	(((Dypsis_decaryi	(((Kentiopsis_piersoniorum	Veitchia_spiralis)	Heterospathe_cagayanensis)	Dictyosperma_album))	(Pelagodoxa_henryana	Manicaria_saccifera))	((Oenocarpus_bataua	Oenocarpus_minor)	Prestoea_acuminata)))	(Roystonea_regia	((Pseudophoenix_vinifera	Sclerosperma_profizianum)	Reinhardtia_gracilis)))	((Reinhardtia_latisecta	Reinhardtia_paiewonskiana)	Reinhardtia_simplex))))))	Kingia_australis);
((Bactris_major	((Elaeis_oleifera	Elaeis_guineensis)	(Attalea_speciosa	(Pseudophoenix_vinifera	((((((Calamus_caryotoides	Phoenix_dactylifera)	Sabal_domingensis)	(((Podococcus_barteri	Orania_palindan)	(((((Kentiopsis_piersoniorum	Veitchia_spiralis)	Heterospathe_cagayanensis)	Geonoma_undata)	(Manicaria_saccifera	(Pelagodoxa_henryana	Dictyosperma_album)))	(((Oenocarpus_bataua	Dypsis_decaryi)	(Oenocarpus_minor	Iriartea_deltoidea))	Prestoea_acuminata)))	(Sclerosperma_profizianum	Reinhardtia_gracilis)))	Roystonea_regia)	((Reinhardtia_latisecta	Reinhardtia_paiewonskiana)	Reinhardtia_simplex))	(Nypa_fruticans	Serenoa_repens))))))	Kingia_australis);
(((Bactris_major	((Elaeis_oleifera	Elaeis_guineensis)	(Attalea_speciosa	(((Pseudophoenix_vinifera	Roystonea_regia)	(((Serenoa_repens	(Phoenix_dactylifera	Sabal_domingensis))	Nypa_fruticans)	((Sclerosperma_profizianum	Reinhardtia_gracilis)	(Iriartea_deltoidea	((Podococcus_barteri	Orania_palindan)	((Dypsis_decaryi	(Dictyosperma_album	((Kentiopsis_piersoniorum	Veitchia_spiralis)	Heterospathe_cagayanensis)))	(((Prestoea_acuminata	(Pelagodoxa_henryana	Geonoma_undata))	Manicaria_saccifera)	(Oenocarpus_minor	Oenocarpus_bataua))))))))	((Reinhardtia_latisecta	Reinhardtia_paiewonskiana)	Reinhardtia_simplex)))))	Calamus_caryotoides)	Kingia_australis);
((Bactris_major	((Elaeis_oleifera	Elaeis_guineensis)	(Attalea_speciosa	((Pseudophoenix_vinifera	Roystonea_regia)	((((Sclerosperma_profizianum	Reinhardtia_gracilis)	(Iriartea_deltoidea	Podococcus_barteri))	((((Pelagodoxa_henryana	Manicaria_saccifera)	(((Dictyosperma_album	((Dypsis_decaryi	(Kentiopsis_piersoniorum	Veitchia_spiralis))	Heterospathe_cagayanensis))	Prestoea_acuminata)	(Oenocarpus_minor	Oenocarpus_bataua)))	Geonoma_undata)	(Orania_palindan	((Serenoa_repens	((Calamus_caryotoides	Phoenix_dactylifera)	Sabal_domingensis))	Nypa_fruticans))))	((Reinhardtia_latisecta	Reinhardtia_paiewonskiana)	Reinhardtia_simplex))))))	Kingia_australis);
(((Serenoa_repens	Nypa_fruticans)	(((Calamus_caryotoides	Phoenix_dactylifera)	Sabal_domingensis)	(((((((((Reinhardtia_latisecta	Reinhardtia_paiewonskiana)	Reinhardtia_simplex)	(Sclerosperma_profizianum	Reinhardtia_gracilis))	Roystonea_regia)	((Bactris_major	(Elaeis_oleifera	Elaeis_guineensis))	Attalea_speciosa))	Pseudophoenix_vinifera)	(Orania_palindan	((Manicaria_saccifera	((Pelagodoxa_henryana	((Dictyosperma_album	((Kentiopsis_piersoniorum	Veitchia_spiralis)	Heterospathe_cagayanensis))	Dypsis_decaryi))	(Prestoea_acuminata	(Oenocarpus_minor	Oenocarpus_bataua))))	Geonoma_undata)))	Iriartea_deltoidea)	Podococcus_barteri)))	Kingia_australis);
((((Bactris_major	(Elaeis_oleifera	Elaeis_guineensis))	(((((Calamus_caryotoides	Reinhardtia_latisecta)	(Reinhardtia_paiewonskiana	Reinhardtia_simplex))	((((Phoenix_dactylifera	((Serenoa_repens	Nypa_fruticans)	Sabal_domingensis))	((Podococcus_barteri	Orania_palindan)	((((Prestoea_acuminata	(Oenocarpus_minor	Oenocarpus_bataua))	(Pelagodoxa_henryana	(Dictyosperma_album	((Kentiopsis_piersoniorum	Veitchia_spiralis)	(Dypsis_decaryi	Heterospathe_cagayanensis)))))	Manicaria_saccifera)	Geonoma_undata)))	(Sclerosperma_profizianum	Reinhardtia_gracilis))	Iriartea_deltoidea))	Roystonea_regia)	Attalea_speciosa))	Pseudophoenix_vinifera)	Kingia_australis);
((Bactris_major	(((Pseudophoenix_vinifera	((Roystonea_regia	((((Geonoma_undata	((Prestoea_acuminata	(Oenocarpus_minor	Oenocarpus_bataua))	((Manicaria_saccifera	Pelagodoxa_henryana)	(Dictyosperma_album	((Veitchia_spiralis	Kentiopsis_piersoniorum)	Heterospathe_cagayanensis)))))	(Orania_palindan	(Iriartea_deltoidea	Podococcus_barteri)))	((Dypsis_decaryi	Nypa_fruticans)	(Serenoa_repens	(Sabal_domingensis	(Calamus_caryotoides	Phoenix_dactylifera)))))	(Sclerosperma_profizianum	Reinhardtia_gracilis)))	(Reinhardtia_paiewonskiana	(Reinhardtia_latisecta	Reinhardtia_simplex))))	Attalea_speciosa)	(Elaeis_oleifera	Elaeis_guineensis)))	Kingia_australis);
((Bactris_major	(((Pseudophoenix_vinifera	((Roystonea_regia	((((Geonoma_undata	((Prestoea_acuminata	(Oenocarpus_minor	Oenocarpus_bataua))	((Manicaria_saccifera	Pelagodoxa_henryana)	(Dictyosperma_album	((Veitchia_spiralis	Kentiopsis_piersoniorum)	Heterospathe_cagayanensis)))))	(Orania_palindan	(Iriartea_deltoidea	Podococcus_barteri)))	((Dypsis_decaryi	Nypa_fruticans)	(Serenoa_repens	(Sabal_domingensis	(Calamus_caryotoides	Phoenix_dactylifera)))))	(Sclerosperma_profizianum	Reinhardtia_gracilis)))	(Reinhardtia_paiewonskiana	(Reinhardtia_latisecta	Reinhardtia_simplex))))	Attalea_speciosa)	(Elaeis_oleifera	Elaeis_guineensis)))	Kingia_australis);
(((Bactris_major	((((Pseudophoenix_vinifera	Attalea_speciosa)	((Reinhardtia_simplex	(Reinhardtia_paiewonskiana	Reinhardtia_latisecta))	(((Sclerosperma_profizianum	Reinhardtia_gracilis)	((Orania_palindan	((Dypsis_decaryi	Nypa_fruticans)	(Serenoa_repens	(Sabal_domingensis	Phoenix_dactylifera))))	((Geonoma_undata	((((Dictyosperma_album	((Veitchia_spiralis	Kentiopsis_piersoniorum)	Heterospathe_cagayanensis))	Manicaria_saccifera)	((Oenocarpus_minor	Oenocarpus_bataua)	Prestoea_acuminata))	Pelagodoxa_henryana))	Podococcus_barteri)))	Roystonea_regia)))	Iriartea_deltoidea)	(Elaeis_oleifera	Elaeis_guineensis)))	Calamus_caryotoides)	Kingia_australis);
(((Bactris_major	((Attalea_speciosa	((((Pseudophoenix_vinifera	((Podococcus_barteri	Orania_palindan)	Nypa_fruticans))	(Serenoa_repens	(Sabal_domingensis	Phoenix_dactylifera)))	((Geonoma_undata	(((Dypsis_decaryi	(Dictyosperma_album	((Veitchia_spiralis	Kentiopsis_piersoniorum)	Heterospathe_cagayanensis)))	(Pelagodoxa_henryana	Manicaria_saccifera))	((Prestoea_acuminata	Oenocarpus_minor)	Oenocarpus_bataua)))	((Iriartea_deltoidea	Reinhardtia_simplex)	(Reinhardtia_paiewonskiana	Reinhardtia_latisecta))))	((Sclerosperma_profizianum	Reinhardtia_gracilis)	Roystonea_regia)))	(Elaeis_oleifera	Elaeis_guineensis)))	Calamus_caryotoides)	Kingia_australis);
((Bactris_major	((Attalea_speciosa	((Iriartea_deltoidea	((((Podococcus_barteri	Orania_palindan)	(((Prestoea_acuminata	(Oenocarpus_minor	Oenocarpus_bataua))	Manicaria_saccifera)	(((Dypsis_decaryi	(Dictyosperma_album	((Veitchia_spiralis	Kentiopsis_piersoniorum)	Heterospathe_cagayanensis)))	Pelagodoxa_henryana)	Geonoma_undata)))	Calamus_caryotoides)	(Nypa_fruticans	((Sabal_domingensis	Phoenix_dactylifera)	Serenoa_repens))))	((Pseudophoenix_vinifera	((Reinhardtia_simplex	(Reinhardtia_paiewonskiana	Reinhardtia_latisecta))	(Sclerosperma_profizianum	Reinhardtia_gracilis)))	Roystonea_regia)))	(Elaeis_oleifera	Elaeis_guineensis)))	Kingia_australis);
((Nypa_fruticans	(((Sclerosperma_profizianum	Reinhardtia_gracilis)	(((Iriartea_deltoidea	Podococcus_barteri)	(Oenocarpus_minor	(Manicaria_saccifera	(((Pelagodoxa_henryana	(Geonoma_undata	Prestoea_acuminata))	Oenocarpus_bataua)	(Dictyosperma_album	(((Dypsis_decaryi	Veitchia_spiralis)	Kentiopsis_piersoniorum)	Heterospathe_cagayanensis))))))	(Orania_palindan	((Sabal_domingensis	Phoenix_dactylifera)	Serenoa_repens))))	(((Pseudophoenix_vinifera	(Reinhardtia_simplex	(Reinhardtia_paiewonskiana	(Calamus_caryotoides	Reinhardtia_latisecta))))	Roystonea_regia)	(((Elaeis_oleifera	Elaeis_guineensis)	Bactris_major)	Attalea_speciosa))))	Kingia_australis);
((((Sclerosperma_profizianum	Reinhardtia_gracilis)	Attalea_speciosa)	((Pseudophoenix_vinifera	(((((Orania_palindan	Podococcus_barteri)	(((((Dictyosperma_album	(Kentiopsis_piersoniorum	(Veitchia_spiralis	Heterospathe_cagayanensis)))	Dypsis_decaryi)	(Prestoea_acuminata	(Oenocarpus_minor	Oenocarpus_bataua)))	(Manicaria_saccifera	Pelagodoxa_henryana))	Geonoma_undata))	(Iriartea_deltoidea	(Nypa_fruticans	(Phoenix_dactylifera	(Serenoa_repens	Sabal_domingensis)))))	(Reinhardtia_simplex	(Reinhardtia_paiewonskiana	(Calamus_caryotoides	Reinhardtia_latisecta))))	Roystonea_regia))	((Elaeis_oleifera	Elaeis_guineensis)	Bactris_major)))	Kingia_australis);
((((((((Dictyosperma_album	Nypa_fruticans)	Pelagodoxa_henryana)	(Manicaria_saccifera	(Geonoma_undata	((Kentiopsis_piersoniorum	Veitchia_spiralis)	Heterospathe_cagayanensis))))	(Prestoea_acuminata	(Oenocarpus_minor	Oenocarpus_bataua)))	((((Dypsis_decaryi	Serenoa_repens)	(Sabal_domingensis	(Calamus_caryotoides	Phoenix_dactylifera)))	(Podococcus_barteri	(Iriartea_deltoidea	Attalea_speciosa)))	((Sclerosperma_profizianum	Reinhardtia_gracilis)	Orania_palindan)))	((Reinhardtia_latisecta	((Pseudophoenix_vinifera	Reinhardtia_simplex)	Roystonea_regia))	(Reinhardtia_paiewonskiana	(Elaeis_oleifera	Elaeis_guineensis))))	Bactris_major)	Kingia_australis);
(((Bactris_major	((Elaeis_oleifera	Elaeis_guineensis)	(Attalea_speciosa	((((((Podococcus_barteri	Orania_palindan)	(((Oenocarpus_minor	Oenocarpus_bataua)	(((Dictyosperma_album	Nypa_fruticans)	((Kentiopsis_piersoniorum	Veitchia_spiralis)	Heterospathe_cagayanensis))	Manicaria_saccifera))	((Prestoea_acuminata	Geonoma_undata)	Pelagodoxa_henryana)))	(Iriartea_deltoidea	Dypsis_decaryi))	((Pseudophoenix_vinifera	(Sclerosperma_profizianum	Reinhardtia_gracilis))	((Reinhardtia_paiewonskiana	Reinhardtia_latisecta)	Reinhardtia_simplex)))	Roystonea_regia)	(Serenoa_repens	(Sabal_domingensis	Phoenix_dactylifera))))))	Calamus_caryotoides)	Kingia_australis);
(((Bactris_major	((Elaeis_oleifera	Elaeis_guineensis)	((((Attalea_speciosa	(Podococcus_barteri	Orania_palindan))	(Nypa_fruticans	((Sabal_domingensis	Phoenix_dactylifera)	Serenoa_repens)))	((Roystonea_regia	(Iriartea_deltoidea	(Pseudophoenix_vinifera	(Reinhardtia_gracilis	Sclerosperma_profizianum))))	((Reinhardtia_paiewonskiana	Reinhardtia_latisecta)	Reinhardtia_simplex)))	(Dypsis_decaryi	((Dictyosperma_album	((Kentiopsis_piersoniorum	Veitchia_spiralis)	Heterospathe_cagayanensis))	((((Prestoea_acuminata	Geonoma_undata)	Pelagodoxa_henryana)	Manicaria_saccifera)	(Oenocarpus_minor	Oenocarpus_bataua)))))))	Calamus_caryotoides)	Kingia_australis);
(((((Pseudophoenix_vinifera	(((Reinhardtia_latisecta	Reinhardtia_paiewonskiana)	Reinhardtia_simplex)	((Nypa_fruticans	Roystonea_regia)	(((Reinhardtia_gracilis	Sclerosperma_profizianum)	(Podococcus_barteri	Serenoa_repens))	((Orania_palindan	(Sabal_domingensis	((Iriartea_deltoidea	Calamus_caryotoides)	Phoenix_dactylifera)))	((Oenocarpus_bataua	((((Pelagodoxa_henryana	Manicaria_saccifera)	Oenocarpus_minor)	Prestoea_acuminata)	(Dypsis_decaryi	(Dictyosperma_album	(Heterospathe_cagayanensis	(Veitchia_spiralis	Kentiopsis_piersoniorum))))))	Geonoma_undata))))))	Attalea_speciosa)	(Elaeis_guineensis	Elaeis_oleifera))	Bactris_major)	Kingia_australis);
(((((Pseudophoenix_vinifera	(((((Calamus_caryotoides	Reinhardtia_latisecta)	Reinhardtia_paiewonskiana)	Reinhardtia_simplex)	Roystonea_regia)	(((Orania_palindan	Podococcus_barteri)	((Pelagodoxa_henryana	((Oenocarpus_minor	(Prestoea_acuminata	Oenocarpus_bataua))	(Geonoma_undata	((Dypsis_decaryi	Heterospathe_cagayanensis)	(Veitchia_spiralis	Kentiopsis_piersoniorum)))))	(Dictyosperma_album	Manicaria_saccifera)))	(Iriartea_deltoidea	((Reinhardtia_gracilis	Sclerosperma_profizianum)	(Nypa_fruticans	(Serenoa_repens	(Sabal_domingensis	Phoenix_dactylifera))))))))	Attalea_speciosa)	(Elaeis_guineensis	Elaeis_oleifera))	Bactris_major)	Kingia_australis);
((((((((Nypa_fruticans	(Serenoa_repens	(Sabal_domingensis	Phoenix_dactylifera)))	Iriartea_deltoidea)	((Roystonea_regia	((Reinhardtia_gracilis	Sclerosperma_profizianum)	((Reinhardtia_latisecta	Reinhardtia_paiewonskiana)	Reinhardtia_simplex)))	(((Orania_palindan	Podococcus_barteri)	(Geonoma_undata	((Prestoea_acuminata	(Oenocarpus_bataua	Oenocarpus_minor))	((Dictyosperma_album	(Heterospathe_cagayanensis	(Veitchia_spiralis	Kentiopsis_piersoniorum)))	(Dypsis_decaryi	(Manicaria_saccifera	Pelagodoxa_henryana))))))	Pseudophoenix_vinifera)))	Attalea_speciosa)	(Elaeis_guineensis	Elaeis_oleifera))	Bactris_major)	Calamus_caryotoides)	Kingia_australis);
(((((((((Reinhardtia_latisecta	Reinhardtia_paiewonskiana)	Reinhardtia_simplex)	(Roystonea_regia	(((Orania_palindan	Podococcus_barteri)	(Dypsis_decaryi	(Nypa_fruticans	(Serenoa_repens	(Sabal_domingensis	Phoenix_dactylifera)))))	((((Manicaria_saccifera	(Dictyosperma_album	(Heterospathe_cagayanensis	(Veitchia_spiralis	Kentiopsis_piersoniorum))))	((Geonoma_undata	(Prestoea_acuminata	Pelagodoxa_henryana))	Iriartea_deltoidea))	(Oenocarpus_bataua	Oenocarpus_minor))	(Reinhardtia_gracilis	Sclerosperma_profizianum)))))	Pseudophoenix_vinifera)	Attalea_speciosa)	(Elaeis_guineensis	Elaeis_oleifera))	Bactris_major)	Calamus_caryotoides)	Kingia_australis);
((((Attalea_speciosa	((Elaeis_guineensis	(Iriartea_deltoidea	Elaeis_oleifera))	((((Reinhardtia_latisecta	Reinhardtia_paiewonskiana)	Reinhardtia_simplex)	(Roystonea_regia	Pseudophoenix_vinifera))	(Nypa_fruticans	((((((Pelagodoxa_henryana	Manicaria_saccifera)	((Prestoea_acuminata	(Oenocarpus_bataua	Oenocarpus_minor))	(Dypsis_decaryi	(Dictyosperma_album	(Heterospathe_cagayanensis	(Veitchia_spiralis	Kentiopsis_piersoniorum))))))	Geonoma_undata)	Orania_palindan)	(Podococcus_barteri	((Phoenix_dactylifera	Sabal_domingensis)	Serenoa_repens)))	(Reinhardtia_gracilis	Sclerosperma_profizianum))))))	Bactris_major)	Calamus_caryotoides)	Kingia_australis);
((Bactris_major	((Elaeis_guineensis	Elaeis_oleifera)	(((((Geonoma_undata	Pelagodoxa_henryana)	((Prestoea_acuminata	(Oenocarpus_bataua	Oenocarpus_minor))	(Manicaria_saccifera	(Dictyosperma_album	(Heterospathe_cagayanensis	(Veitchia_spiralis	(Dypsis_decaryi	Kentiopsis_piersoniorum)))))))	((Iriartea_deltoidea	Pseudophoenix_vinifera)	(Podococcus_barteri	Orania_palindan)))	(((Nypa_fruticans	(((Calamus_caryotoides	Phoenix_dactylifera)	Sabal_domingensis)	Serenoa_repens))	Roystonea_regia)	(((Reinhardtia_latisecta	Reinhardtia_paiewonskiana)	Reinhardtia_simplex)	(Reinhardtia_gracilis	Sclerosperma_profizianum))))	Attalea_speciosa)))	Kingia_australis);
((((Attalea_speciosa	((Bactris_major	(Elaeis_guineensis	Elaeis_oleifera))	((((Reinhardtia_latisecta	Reinhardtia_paiewonskiana)	Reinhardtia_simplex)	Roystonea_regia)	((Nypa_fruticans	((Phoenix_dactylifera	Sabal_domingensis)	Serenoa_repens))	(((Reinhardtia_gracilis	Sclerosperma_profizianum)	(Geonoma_undata	((Pelagodoxa_henryana	((Dypsis_decaryi	((Heterospathe_cagayanensis	Kentiopsis_piersoniorum)	(Veitchia_spiralis	Dictyosperma_album)))	Manicaria_saccifera))	(Prestoea_acuminata	(Oenocarpus_bataua	(Oenocarpus_minor	Iriartea_deltoidea))))))	(Podococcus_barteri	Orania_palindan))))))	Pseudophoenix_vinifera)	Calamus_caryotoides)	Kingia_australis);
(((Attalea_speciosa	((Elaeis_guineensis	Elaeis_oleifera)	(((Roystonea_regia	((Reinhardtia_latisecta	Reinhardtia_paiewonskiana)	Reinhardtia_simplex))	(((Serenoa_repens	(Reinhardtia_gracilis	Sclerosperma_profizianum))	(Podococcus_barteri	Iriartea_deltoidea))	((Orania_palindan	(Sabal_domingensis	(Nypa_fruticans	(Calamus_caryotoides	Phoenix_dactylifera))))	(Geonoma_undata	((((Heterospathe_cagayanensis	(Kentiopsis_piersoniorum	Veitchia_spiralis))	Dictyosperma_album)	(Pelagodoxa_henryana	Manicaria_saccifera))	(((Dypsis_decaryi	Oenocarpus_minor)	Oenocarpus_bataua)	Prestoea_acuminata))))))	Pseudophoenix_vinifera)))	Bactris_major)	Kingia_australis);
((Bactris_major	((Elaeis_guineensis	Elaeis_oleifera)	(((((((Podococcus_barteri	Iriartea_deltoidea)	(((Orania_palindan	Calamus_caryotoides)	Dypsis_decaryi)	(Geonoma_undata	((((Heterospathe_cagayanensis	(Kentiopsis_piersoniorum	Veitchia_spiralis))	Dictyosperma_album)	(Pelagodoxa_henryana	Manicaria_saccifera))	((Oenocarpus_minor	Oenocarpus_bataua)	Prestoea_acuminata)))))	((Reinhardtia_gracilis	Sclerosperma_profizianum)	(Serenoa_repens	(Sabal_domingensis	Phoenix_dactylifera))))	Nypa_fruticans)	(((Reinhardtia_latisecta	Reinhardtia_paiewonskiana)	Reinhardtia_simplex)	Pseudophoenix_vinifera))	Roystonea_regia)	Attalea_speciosa)))	Kingia_australis);
((Bactris_major	((Elaeis_guineensis	Elaeis_oleifera)	((((Serenoa_repens	(Sabal_domingensis	(Pseudophoenix_vinifera	(Calamus_caryotoides	Phoenix_dactylifera))))	Roystonea_regia)	((((((((Oenocarpus_minor	Oenocarpus_bataua)	Prestoea_acuminata)	(Geonoma_undata	Pelagodoxa_henryana))	((Heterospathe_cagayanensis	(Kentiopsis_piersoniorum	(Dypsis_decaryi	Veitchia_spiralis)))	Dictyosperma_album))	Manicaria_saccifera)	(Orania_palindan	Podococcus_barteri))	Nypa_fruticans)	((Reinhardtia_gracilis	(Iriartea_deltoidea	Sclerosperma_profizianum))	((Reinhardtia_latisecta	Reinhardtia_paiewonskiana)	Reinhardtia_simplex))))	Attalea_speciosa)))	Kingia_australis);
((Bactris_major	(((Elaeis_guineensis	Elaeis_oleifera)	Pseudophoenix_vinifera)	((((Reinhardtia_simplex	(Reinhardtia_latisecta	Reinhardtia_paiewonskiana))	((Roystonea_regia	(Sclerosperma_profizianum	Reinhardtia_gracilis))	((Sabal_domingensis	(Nypa_fruticans	(Calamus_caryotoides	Phoenix_dactylifera)))	Serenoa_repens)))	(((Dypsis_decaryi	(Iriartea_deltoidea	Podococcus_barteri))	((Prestoea_acuminata	(((Dictyosperma_album	((Veitchia_spiralis	Kentiopsis_piersoniorum)	Heterospathe_cagayanensis))	(Manicaria_saccifera	Pelagodoxa_henryana))	(Oenocarpus_bataua	Oenocarpus_minor)))	Geonoma_undata))	Orania_palindan))	Attalea_speciosa)))	Kingia_australis);
((Bactris_major	(((Elaeis_guineensis	Elaeis_oleifera)	Pseudophoenix_vinifera)	(((Reinhardtia_simplex	(Reinhardtia_latisecta	Reinhardtia_paiewonskiana))	((((Serenoa_repens	(Dypsis_decaryi	Nypa_fruticans))	((Calamus_caryotoides	Phoenix_dactylifera)	Sabal_domingensis))	((((Prestoea_acuminata	(Oenocarpus_minor	Oenocarpus_bataua))	(Geonoma_undata	(Manicaria_saccifera	Pelagodoxa_henryana)))	(Dictyosperma_album	((Veitchia_spiralis	Kentiopsis_piersoniorum)	Heterospathe_cagayanensis)))	(Orania_palindan	Podococcus_barteri)))	((Roystonea_regia	(Sclerosperma_profizianum	Reinhardtia_gracilis))	Iriartea_deltoidea)))	Attalea_speciosa)))	Kingia_australis);
((Roystonea_regia	(((Iriartea_deltoidea	(Bactris_major	(Elaeis_guineensis	Elaeis_oleifera)))	(Serenoa_repens	Nypa_fruticans))	(((Sclerosperma_profizianum	Reinhardtia_gracilis)	((Reinhardtia_latisecta	Reinhardtia_paiewonskiana)	Reinhardtia_simplex))	(((Orania_palindan	(Pseudophoenix_vinifera	((Calamus_caryotoides	Phoenix_dactylifera)	Sabal_domingensis)))	((((Prestoea_acuminata	(Oenocarpus_minor	Oenocarpus_bataua))	((Manicaria_saccifera	Pelagodoxa_henryana)	(Dypsis_decaryi	(Dictyosperma_album	((Veitchia_spiralis	Kentiopsis_piersoniorum)	Heterospathe_cagayanensis)))))	Geonoma_undata)	Podococcus_barteri))	Attalea_speciosa))))	Kingia_australis);
(((Bactris_major	((Elaeis_guineensis	Elaeis_oleifera)	((((Serenoa_repens	(Phoenix_dactylifera	Sabal_domingensis))	Nypa_fruticans)	((((((Podococcus_barteri	Orania_palindan)	((Dypsis_decaryi	(Dictyosperma_album	((Veitchia_spiralis	Kentiopsis_piersoniorum)	Heterospathe_cagayanensis)))	((Oenocarpus_minor	Oenocarpus_bataua)	(Manicaria_saccifera	((Geonoma_undata	Pelagodoxa_henryana)	Prestoea_acuminata)))))	Iriartea_deltoidea)	Pseudophoenix_vinifera)	Roystonea_regia)	((Sclerosperma_profizianum	Reinhardtia_gracilis)	((Reinhardtia_latisecta	Reinhardtia_simplex)	Reinhardtia_paiewonskiana))))	Attalea_speciosa)))	Calamus_caryotoides)	Kingia_australis);
((Bactris_major	((Elaeis_guineensis	Elaeis_oleifera)	(((((((Podococcus_barteri	Orania_palindan)	((((Prestoea_acuminata	Oenocarpus_minor)	Oenocarpus_bataua)	(Manicaria_saccifera	(Pelagodoxa_henryana	((Calamus_caryotoides	Dictyosperma_album)	((Veitchia_spiralis	Kentiopsis_piersoniorum)	Heterospathe_cagayanensis)))))	Geonoma_undata))	Iriartea_deltoidea)	Roystonea_regia)	(((Pseudophoenix_vinifera	(Sclerosperma_profizianum	Reinhardtia_gracilis))	((Reinhardtia_latisecta	Reinhardtia_simplex)	Reinhardtia_paiewonskiana))	Dypsis_decaryi))	((Serenoa_repens	(Phoenix_dactylifera	Sabal_domingensis))	Nypa_fruticans))	Attalea_speciosa)))	Kingia_australis);
((Bactris_major	(((Iriartea_deltoidea	Elaeis_guineensis)	Elaeis_oleifera)	(((Pseudophoenix_vinifera	((Calamus_caryotoides	Phoenix_dactylifera)	Sabal_domingensis))	Roystonea_regia)	((Reinhardtia_simplex	(Reinhardtia_paiewonskiana	Reinhardtia_latisecta))	(((((Podococcus_barteri	Orania_palindan)	(((Manicaria_saccifera	(Pelagodoxa_henryana	(Dictyosperma_album	((Veitchia_spiralis	Kentiopsis_piersoniorum)	Heterospathe_cagayanensis))))	(Prestoea_acuminata	(Oenocarpus_minor	Oenocarpus_bataua)))	Geonoma_undata))	(Sclerosperma_profizianum	Reinhardtia_gracilis))	(Serenoa_repens	(Dypsis_decaryi	Nypa_fruticans)))	Attalea_speciosa)))))	Kingia_australis);
((Bactris_major	((Elaeis_guineensis	Elaeis_oleifera)	((Pseudophoenix_vinifera	((Roystonea_regia	(Reinhardtia_simplex	(Reinhardtia_paiewonskiana	(Calamus_caryotoides	Reinhardtia_latisecta))))	((((Serenoa_repens	(Phoenix_dactylifera	Sabal_domingensis))	((Podococcus_barteri	Orania_palindan)	((((Dictyosperma_album	(((Dypsis_decaryi	Veitchia_spiralis)	Kentiopsis_piersoniorum)	Heterospathe_cagayanensis))	Geonoma_undata)	(Prestoea_acuminata	(Iriartea_deltoidea	(Oenocarpus_minor	Oenocarpus_bataua))))	(Pelagodoxa_henryana	Manicaria_saccifera))))	(Sclerosperma_profizianum	Reinhardtia_gracilis))	Nypa_fruticans)))	Attalea_speciosa)))	Kingia_australis);
((Bactris_major	((Elaeis_guineensis	Elaeis_oleifera)	((((Nypa_fruticans	Serenoa_repens)	(Phoenix_dactylifera	Sabal_domingensis))	(((Roystonea_regia	Iriartea_deltoidea)	(Pseudophoenix_vinifera	(((Sclerosperma_profizianum	Reinhardtia_gracilis)	(Reinhardtia_simplex	(Reinhardtia_paiewonskiana	Reinhardtia_latisecta)))	Dypsis_decaryi)))	((Podococcus_barteri	Orania_palindan)	(((Manicaria_saccifera	((Calamus_caryotoides	(Heterospathe_cagayanensis	(Kentiopsis_piersoniorum	Veitchia_spiralis)))	Geonoma_undata))	(Oenocarpus_minor	(Prestoea_acuminata	Oenocarpus_bataua)))	(Pelagodoxa_henryana	Dictyosperma_album)))))	Attalea_speciosa)))	Kingia_australis);
((Bactris_major	((Pseudophoenix_vinifera	((Nypa_fruticans	Elaeis_guineensis)	Elaeis_oleifera))	(((Roystonea_regia	(Reinhardtia_simplex	(Reinhardtia_paiewonskiana	Reinhardtia_latisecta)))	(((Podococcus_barteri	Orania_palindan)	(((Heterospathe_cagayanensis	(Kentiopsis_piersoniorum	Veitchia_spiralis))	Dictyosperma_album)	(Pelagodoxa_henryana	((Iriartea_deltoidea	(Dypsis_decaryi	(Manicaria_saccifera	Geonoma_undata)))	(Prestoea_acuminata	(Oenocarpus_bataua	Oenocarpus_minor))))))	((Serenoa_repens	(Calamus_caryotoides	Phoenix_dactylifera))	((Sclerosperma_profizianum	Reinhardtia_gracilis)	Sabal_domingensis))))	Attalea_speciosa)))	Kingia_australis);
((Bactris_major	((Elaeis_guineensis	Elaeis_oleifera)	(((((Reinhardtia_simplex	(Calamus_caryotoides	Reinhardtia_latisecta))	Reinhardtia_paiewonskiana)	(Roystonea_regia	((((Nypa_fruticans	(Serenoa_repens	(Phoenix_dactylifera	Sabal_domingensis)))	(Geonoma_undata	((Prestoea_acuminata	(Oenocarpus_bataua	Oenocarpus_minor))	(((Heterospathe_cagayanensis	(Veitchia_spiralis	(Kentiopsis_piersoniorum	Dypsis_decaryi)))	Dictyosperma_album)	(Pelagodoxa_henryana	Manicaria_saccifera)))))	((Sclerosperma_profizianum	Reinhardtia_gracilis)	(Iriartea_deltoidea	Podococcus_barteri)))	Orania_palindan)))	Pseudophoenix_vinifera)	Attalea_speciosa)))	Kingia_australis);
(((Attalea_speciosa	(((Roystonea_regia	((Orania_palindan	((Iriartea_deltoidea	Podococcus_barteri)	((((Oenocarpus_minor	Oenocarpus_bataua)	Prestoea_acuminata)	((Pelagodoxa_henryana	Geonoma_undata)	(Dictyosperma_album	((Dypsis_decaryi	(Veitchia_spiralis	Kentiopsis_piersoniorum))	Heterospathe_cagayanensis))))	Manicaria_saccifera)))	(Nypa_fruticans	(Serenoa_repens	(Sabal_domingensis	(Calamus_caryotoides	Phoenix_dactylifera))))))	((Sclerosperma_profizianum	Reinhardtia_gracilis)	(Reinhardtia_simplex	(Reinhardtia_paiewonskiana	Reinhardtia_latisecta))))	((Elaeis_guineensis	Elaeis_oleifera)	Pseudophoenix_vinifera)))	Bactris_major)	Kingia_australis);
((((Attalea_speciosa	((((Sclerosperma_profizianum	Reinhardtia_gracilis)	(((Podococcus_barteri	Orania_palindan)	(((((Oenocarpus_minor	Oenocarpus_bataua)	Prestoea_acuminata)	((Dictyosperma_album	((Veitchia_spiralis	Kentiopsis_piersoniorum)	(Nypa_fruticans	Heterospathe_cagayanensis)))	Dypsis_decaryi))	Manicaria_saccifera)	(Pelagodoxa_henryana	Geonoma_undata)))	Serenoa_repens))	((Iriartea_deltoidea	((Reinhardtia_simplex	Reinhardtia_paiewonskiana)	Reinhardtia_latisecta))	((Pseudophoenix_vinifera	(Phoenix_dactylifera	Sabal_domingensis))	Roystonea_regia)))	(Elaeis_guineensis	Elaeis_oleifera)))	Bactris_major)	Calamus_caryotoides)	Kingia_australis);
((((Elaeis_guineensis	Elaeis_oleifera)	((Pseudophoenix_vinifera	Attalea_speciosa)	((Roystonea_regia	(((((Pelagodoxa_henryana	((Dypsis_decaryi	Nypa_fruticans)	Manicaria_saccifera))	(((Oenocarpus_minor	Oenocarpus_bataua)	Prestoea_acuminata)	(Geonoma_undata	(Dictyosperma_album	((Veitchia_spiralis	Kentiopsis_piersoniorum)	Heterospathe_cagayanensis)))))	(Orania_palindan	(Sclerosperma_profizianum	Reinhardtia_gracilis)))	(Iriartea_deltoidea	Podococcus_barteri))	(Serenoa_repens	((Calamus_caryotoides	Phoenix_dactylifera)	Sabal_domingensis))))	(Reinhardtia_simplex	(Reinhardtia_paiewonskiana	Reinhardtia_latisecta)))))	Bactris_major)	Kingia_australis);
((((Elaeis_guineensis	Elaeis_oleifera)	(Attalea_speciosa	(((Pseudophoenix_vinifera	Roystonea_regia)	(Reinhardtia_simplex	(Reinhardtia_paiewonskiana	Reinhardtia_latisecta)))	((((Sclerosperma_profizianum	Reinhardtia_gracilis)	((((Dypsis_decaryi	(Dictyosperma_album	((Veitchia_spiralis	Kentiopsis_piersoniorum)	Heterospathe_cagayanensis)))	(Calamus_caryotoides	Manicaria_saccifera))	(((Geonoma_undata	Pelagodoxa_henryana)	Prestoea_acuminata)	(Iriartea_deltoidea	(Oenocarpus_minor	Oenocarpus_bataua))))	(Podococcus_barteri	Orania_palindan)))	Nypa_fruticans)	(Serenoa_repens	(Phoenix_dactylifera	Sabal_domingensis))))))	Bactris_major)	Kingia_australis);
((((Elaeis_guineensis	Elaeis_oleifera)	(Attalea_speciosa	(((Roystonea_regia	(Pseudophoenix_vinifera	Iriartea_deltoidea))	((Sclerosperma_profizianum	Reinhardtia_gracilis)	(Reinhardtia_simplex	(Reinhardtia_paiewonskiana	Reinhardtia_latisecta))))	((((Oenocarpus_bataua	(Oenocarpus_minor	Calamus_caryotoides))	(((Dictyosperma_album	((Veitchia_spiralis	Kentiopsis_piersoniorum)	Heterospathe_cagayanensis))	(Pelagodoxa_henryana	Manicaria_saccifera))	Prestoea_acuminata))	Geonoma_undata)	((Podococcus_barteri	Orania_palindan)	(Serenoa_repens	(((Dypsis_decaryi	Nypa_fruticans)	Phoenix_dactylifera)	Sabal_domingensis)))))))	Bactris_major)	Kingia_australis);
((((Elaeis_guineensis	Elaeis_oleifera)	(Attalea_speciosa	(((Nypa_fruticans	Iriartea_deltoidea)	(((((Pelagodoxa_henryana	Manicaria_saccifera)	((Dictyosperma_album	(((Dypsis_decaryi	Veitchia_spiralis)	Kentiopsis_piersoniorum)	Heterospathe_cagayanensis))	(Prestoea_acuminata	(Oenocarpus_minor	Oenocarpus_bataua))))	Geonoma_undata)	(((Sclerosperma_profizianum	Reinhardtia_gracilis)	Roystonea_regia)	Pseudophoenix_vinifera))	((Reinhardtia_simplex	(Reinhardtia_paiewonskiana	Reinhardtia_latisecta))	(Podococcus_barteri	Orania_palindan))))	(Serenoa_repens	((Calamus_caryotoides	Phoenix_dactylifera)	Sabal_domingensis)))))	Bactris_major)	Kingia_australis);
((((Elaeis_guineensis	Elaeis_oleifera)	Bactris_major)	(((Sclerosperma_profizianum	Reinhardtia_gracilis)	Attalea_speciosa)	((((Nypa_fruticans	(((Calamus_caryotoides	Phoenix_dactylifera)	Sabal_domingensis)	Serenoa_repens))	((((Pelagodoxa_henryana	Manicaria_saccifera)	(((Dictyosperma_album	((Veitchia_spiralis	Kentiopsis_piersoniorum)	Heterospathe_cagayanensis))	Dypsis_decaryi)	(Prestoea_acuminata	(Oenocarpus_minor	Oenocarpus_bataua))))	Geonoma_undata)	(Podococcus_barteri	Orania_palindan)))	Iriartea_deltoidea)	((Roystonea_regia	Pseudophoenix_vinifera)	(Reinhardtia_simplex	(Reinhardtia_paiewonskiana	Reinhardtia_latisecta))))))	Kingia_australis);
(((Bactris_major	((Attalea_speciosa	(Pseudophoenix_vinifera	(((Sclerosperma_profizianum	Reinhardtia_gracilis)	Roystonea_regia)	(((Nypa_fruticans	((Phoenix_dactylifera	Sabal_domingensis)	Serenoa_repens))	(((Pelagodoxa_henryana	Manicaria_saccifera)	((((Dictyosperma_album	((Iriartea_deltoidea	Kentiopsis_piersoniorum)	Heterospathe_cagayanensis))	Veitchia_spiralis)	Dypsis_decaryi)	(Prestoea_acuminata	(Oenocarpus_minor	Oenocarpus_bataua))))	Geonoma_undata))	((Podococcus_barteri	Orania_palindan)	(Reinhardtia_simplex	(Reinhardtia_paiewonskiana	Reinhardtia_latisecta)))))))	(Elaeis_guineensis	Elaeis_oleifera)))	Calamus_caryotoides)	Kingia_australis);
((Bactris_major	(((Pseudophoenix_vinifera	((Reinhardtia_simplex	(Reinhardtia_paiewonskiana	Reinhardtia_latisecta))	(((Sclerosperma_profizianum	Reinhardtia_gracilis)	Roystonea_regia)	((Orania_palindan	(Nypa_fruticans	((Phoenix_dactylifera	Sabal_domingensis)	Serenoa_repens)))	(((Pelagodoxa_henryana	Manicaria_saccifera)	(((Calamus_caryotoides	(Heterospathe_cagayanensis	((Dypsis_decaryi	Kentiopsis_piersoniorum)	Veitchia_spiralis)))	Dictyosperma_album)	(Prestoea_acuminata	(Oenocarpus_minor	Oenocarpus_bataua))))	Geonoma_undata)))))	((Iriartea_deltoidea	Podococcus_barteri)	Attalea_speciosa))	(Elaeis_guineensis	Elaeis_oleifera)))	Kingia_australis);
((Bactris_major	((Attalea_speciosa	(Pseudophoenix_vinifera	(Roystonea_regia	(Iriartea_deltoidea	(((Orania_palindan	((Phoenix_dactylifera	Sabal_domingensis)	Serenoa_repens))	(Podococcus_barteri	(((Geonoma_undata	(((Heterospathe_cagayanensis	((Calamus_caryotoides	Kentiopsis_piersoniorum)	Veitchia_spiralis))	Dictyosperma_album)	Dypsis_decaryi))	(Pelagodoxa_henryana	(Nypa_fruticans	Manicaria_saccifera)))	(Prestoea_acuminata	(Oenocarpus_minor	Oenocarpus_bataua)))))	((Reinhardtia_simplex	(Reinhardtia_paiewonskiana	Reinhardtia_latisecta))	(Sclerosperma_profizianum	Reinhardtia_gracilis)))))))	(Elaeis_guineensis	Elaeis_oleifera)))	Kingia_australis);
((Bactris_major	((Elaeis_guineensis	Elaeis_oleifera)	((Pseudophoenix_vinifera	((Reinhardtia_simplex	(Reinhardtia_paiewonskiana	(Calamus_caryotoides	Reinhardtia_latisecta)))	((Roystonea_regia	(Iriartea_deltoidea	(Sclerosperma_profizianum	Reinhardtia_gracilis)))	(((Podococcus_barteri	Orania_palindan)	(Geonoma_undata	((Prestoea_acuminata	(Oenocarpus_minor	Oenocarpus_bataua))	((Manicaria_saccifera	Pelagodoxa_henryana)	(Dictyosperma_album	((Veitchia_spiralis	Kentiopsis_piersoniorum)	Heterospathe_cagayanensis))))))	((Phoenix_dactylifera	(Dypsis_decaryi	Nypa_fruticans))	(Sabal_domingensis	Serenoa_repens))))))	Attalea_speciosa)))	Kingia_australis);
((Bactris_major	((Elaeis_guineensis	Elaeis_oleifera)	((((((Sclerosperma_profizianum	Reinhardtia_gracilis)	(((Iriartea_deltoidea	Podococcus_barteri)	Orania_palindan)	(Geonoma_undata	(((Dypsis_decaryi	(Dictyosperma_album	((Veitchia_spiralis	Kentiopsis_piersoniorum)	Heterospathe_cagayanensis)))	(Manicaria_saccifera	Pelagodoxa_henryana))	(Prestoea_acuminata	(Oenocarpus_minor	Oenocarpus_bataua))))))	(Nypa_fruticans	(Serenoa_repens	((Phoenix_dactylifera	Calamus_caryotoides)	Sabal_domingensis))))	Roystonea_regia)	(Reinhardtia_simplex	((Pseudophoenix_vinifera	Reinhardtia_paiewonskiana)	Reinhardtia_latisecta)))	Attalea_speciosa)))	Kingia_australis);
((((Bactris_major	((Elaeis_guineensis	Elaeis_oleifera)	(((((Serenoa_repens	(Phoenix_dactylifera	Sabal_domingensis))	((Sclerosperma_profizianum	Reinhardtia_gracilis)	((Iriartea_deltoidea	(Podococcus_barteri	Orania_palindan))	(((Pelagodoxa_henryana	(Prestoea_acuminata	Geonoma_undata))	(Oenocarpus_minor	(Dypsis_decaryi	Oenocarpus_bataua)))	((Dictyosperma_album	((Veitchia_spiralis	Kentiopsis_piersoniorum)	Heterospathe_cagayanensis))	Manicaria_saccifera)))))	(Reinhardtia_simplex	(Reinhardtia_paiewonskiana	Reinhardtia_latisecta)))	(Roystonea_regia	Attalea_speciosa))	Nypa_fruticans)))	Pseudophoenix_vinifera)	Calamus_caryotoides)	Kingia_australis);
((Bactris_major	((Elaeis_guineensis	Elaeis_oleifera)	((Roystonea_regia	((Pseudophoenix_vinifera	(Reinhardtia_simplex	((Reinhardtia_paiewonskiana	Reinhardtia_latisecta)	Calamus_caryotoides)))	(Orania_palindan	((((Iriartea_deltoidea	Podococcus_barteri)	(Phoenix_dactylifera	Sabal_domingensis))	Geonoma_undata)	((Sclerosperma_profizianum	Reinhardtia_gracilis)	((((Nypa_fruticans	(Serenoa_repens	Pelagodoxa_henryana))	(Dictyosperma_album	((Veitchia_spiralis	Kentiopsis_piersoniorum)	(Dypsis_decaryi	Heterospathe_cagayanensis))))	Manicaria_saccifera)	((Oenocarpus_minor	Prestoea_acuminata)	Oenocarpus_bataua)))))))	Attalea_speciosa)))	Kingia_australis);
((Bactris_major	((Elaeis_guineensis	Elaeis_oleifera)	((Iriartea_deltoidea	(((Reinhardtia_simplex	(Reinhardtia_paiewonskiana	(Calamus_caryotoides	Reinhardtia_latisecta)))	(Roystonea_regia	(((((((Dictyosperma_album	Heterospathe_cagayanensis)	Kentiopsis_piersoniorum)	Veitchia_spiralis)	Dypsis_decaryi)	Geonoma_undata)	((Prestoea_acuminata	(Oenocarpus_bataua	Oenocarpus_minor))	(Manicaria_saccifera	(Pelagodoxa_henryana	(Nypa_fruticans	Serenoa_repens)))))	((Orania_palindan	(Sclerosperma_profizianum	Reinhardtia_gracilis))	(Podococcus_barteri	(Phoenix_dactylifera	Sabal_domingensis))))))	Pseudophoenix_vinifera))	Attalea_speciosa)))	Kingia_australis);
((Bactris_major	((Elaeis_guineensis	Elaeis_oleifera)	(((((Sclerosperma_profizianum	Reinhardtia_gracilis)	((Reinhardtia_simplex	Reinhardtia_latisecta)	Reinhardtia_paiewonskiana))	(Roystonea_regia	((Iriartea_deltoidea	((Calamus_caryotoides	Phoenix_dactylifera)	Sabal_domingensis))	(Podococcus_barteri	(Orania_palindan	(Geonoma_undata	(Manicaria_saccifera	((Prestoea_acuminata	(Oenocarpus_bataua	Oenocarpus_minor))	((Nypa_fruticans	(Serenoa_repens	Pelagodoxa_henryana))	(Dictyosperma_album	((Dypsis_decaryi	Heterospathe_cagayanensis)	(Kentiopsis_piersoniorum	Veitchia_spiralis))))))))))))	Pseudophoenix_vinifera)	Attalea_speciosa)))	Kingia_australis);
((Bactris_major	(((Pseudophoenix_vinifera	Elaeis_guineensis)	Elaeis_oleifera)	((Roystonea_regia	(((Sclerosperma_profizianum	Reinhardtia_gracilis)	(Reinhardtia_simplex	(Reinhardtia_latisecta	Reinhardtia_paiewonskiana)))	(Iriartea_deltoidea	(((((Calamus_caryotoides	Phoenix_dactylifera)	Sabal_domingensis)	Podococcus_barteri)	(Geonoma_undata	(((Pelagodoxa_henryana	(Nypa_fruticans	Serenoa_repens))	Manicaria_saccifera)	((Prestoea_acuminata	(Oenocarpus_bataua	Oenocarpus_minor))	((Dictyosperma_album	(Heterospathe_cagayanensis	(Kentiopsis_piersoniorum	Veitchia_spiralis)))	Dypsis_decaryi)))))	Orania_palindan))))	Attalea_speciosa)))	Kingia_australis);
((Bactris_major	(((Elaeis_guineensis	Elaeis_oleifera)	(Pseudophoenix_vinifera	Attalea_speciosa))	(Roystonea_regia	(((((Serenoa_repens	(Calamus_caryotoides	Phoenix_dactylifera))	Dypsis_decaryi)	(Iriartea_deltoidea	(Sabal_domingensis	(Sclerosperma_profizianum	Reinhardtia_gracilis))))	((Podococcus_barteri	(Geonoma_undata	((Prestoea_acuminata	((Dictyosperma_album	(Heterospathe_cagayanensis	(Kentiopsis_piersoniorum	Veitchia_spiralis)))	(Oenocarpus_bataua	Oenocarpus_minor)))	(Pelagodoxa_henryana	(Nypa_fruticans	Manicaria_saccifera)))))	Orania_palindan))	(Reinhardtia_simplex	(Reinhardtia_latisecta	Reinhardtia_paiewonskiana))))))	Kingia_australis);
((Bactris_major	((Elaeis_guineensis	Elaeis_oleifera)	(((Reinhardtia_simplex	(Reinhardtia_latisecta	Reinhardtia_paiewonskiana))	(Orania_palindan	(Podococcus_barteri	Attalea_speciosa)))	((Iriartea_deltoidea	(Geonoma_undata	((((Dypsis_decaryi	(Dictyosperma_album	(Heterospathe_cagayanensis	(Kentiopsis_piersoniorum	Veitchia_spiralis))))	(Manicaria_saccifera	(Pelagodoxa_henryana	Nypa_fruticans)))	Oenocarpus_bataua)	(Prestoea_acuminata	Oenocarpus_minor))))	((Roystonea_regia	(Pseudophoenix_vinifera	(Sclerosperma_profizianum	Reinhardtia_gracilis)))	((Sabal_domingensis	Serenoa_repens)	(Calamus_caryotoides	Phoenix_dactylifera)))))))	Kingia_australis);
((Bactris_major	((Elaeis_guineensis	Elaeis_oleifera)	(((((Sclerosperma_profizianum	Reinhardtia_gracilis)	(Nypa_fruticans	(Serenoa_repens	((Calamus_caryotoides	Phoenix_dactylifera)	Sabal_domingensis))))	((Iriartea_deltoidea	Podococcus_barteri)	(Orania_palindan	(Geonoma_undata	(((Dictyosperma_album	(Heterospathe_cagayanensis	((Dypsis_decaryi	Kentiopsis_piersoniorum)	Veitchia_spiralis)))	(Manicaria_saccifera	Pelagodoxa_henryana))	(Prestoea_acuminata	(Oenocarpus_bataua	Oenocarpus_minor)))))))	((Reinhardtia_simplex	(Reinhardtia_latisecta	Reinhardtia_paiewonskiana))	(Pseudophoenix_vinifera	Roystonea_regia)))	Attalea_speciosa)))	Kingia_australis);
((Bactris_major	(((Elaeis_guineensis	Elaeis_oleifera)	((((((Phoenix_dactylifera	Nypa_fruticans)	(Sabal_domingensis	Serenoa_repens))	((Podococcus_barteri	Orania_palindan)	(Geonoma_undata	((Dypsis_decaryi	(Dictyosperma_album	((Veitchia_spiralis	Kentiopsis_piersoniorum)	Heterospathe_cagayanensis)))	((Prestoea_acuminata	(Oenocarpus_minor	Oenocarpus_bataua))	(Manicaria_saccifera	Pelagodoxa_henryana))))))	Iriartea_deltoidea)	(((Reinhardtia_simplex	(Calamus_caryotoides	Reinhardtia_latisecta))	Reinhardtia_paiewonskiana)	(Sclerosperma_profizianum	Reinhardtia_gracilis)))	Roystonea_regia))	(Attalea_speciosa	Pseudophoenix_vinifera)))	Kingia_australis);
((Bactris_major	((Elaeis_guineensis	Elaeis_oleifera)	((((Sclerosperma_profizianum	Reinhardtia_gracilis)	(((Nypa_fruticans	((Phoenix_dactylifera	Sabal_domingensis)	Serenoa_repens))	Orania_palindan)	((Podococcus_barteri	Geonoma_undata)	(((Dypsis_decaryi	(Dictyosperma_album	((Veitchia_spiralis	Kentiopsis_piersoniorum)	Heterospathe_cagayanensis)))	(Prestoea_acuminata	(Oenocarpus_minor	Oenocarpus_bataua)))	(Manicaria_saccifera	Pelagodoxa_henryana)))))	((Iriartea_deltoidea	((Pseudophoenix_vinifera	(Reinhardtia_paiewonskiana	(Calamus_caryotoides	Reinhardtia_latisecta)))	Reinhardtia_simplex))	Roystonea_regia))	Attalea_speciosa)))	Kingia_australis);
((Bactris_major	((Elaeis_guineensis	Elaeis_oleifera)	(((((((((Manicaria_saccifera	((Prestoea_acuminata	Oenocarpus_bataua)	Oenocarpus_minor))	((Dypsis_decaryi	(Dictyosperma_album	((Veitchia_spiralis	Kentiopsis_piersoniorum)	Heterospathe_cagayanensis)))	Pelagodoxa_henryana))	Geonoma_undata)	(Sclerosperma_profizianum	Reinhardtia_gracilis))	(Podococcus_barteri	Orania_palindan))	(Nypa_fruticans	((Phoenix_dactylifera	Sabal_domingensis)	Serenoa_repens)))	((((Iriartea_deltoidea	(Calamus_caryotoides	Reinhardtia_latisecta))	Reinhardtia_paiewonskiana)	Reinhardtia_simplex)	Roystonea_regia))	Pseudophoenix_vinifera)	Attalea_speciosa)))	Kingia_australis);
((Elaeis_guineensis	(Elaeis_oleifera	(((Pseudophoenix_vinifera	((((((Sclerosperma_profizianum	Reinhardtia_gracilis)	((Podococcus_barteri	Orania_palindan)	(((Manicaria_saccifera	(Prestoea_acuminata	(Oenocarpus_bataua	Oenocarpus_minor)))	((Dictyosperma_album	((Veitchia_spiralis	Kentiopsis_piersoniorum)	Heterospathe_cagayanensis))	Pelagodoxa_henryana))	Geonoma_undata)))	((Dypsis_decaryi	Nypa_fruticans)	(((Calamus_caryotoides	Phoenix_dactylifera)	Sabal_domingensis)	Serenoa_repens)))	((Reinhardtia_latisecta	Reinhardtia_paiewonskiana)	Reinhardtia_simplex))	Roystonea_regia)	Attalea_speciosa))	Iriartea_deltoidea)	Bactris_major)))	Kingia_australis);
((Bactris_major	((Elaeis_guineensis	Elaeis_oleifera)	(((((Pseudophoenix_vinifera	(Sclerosperma_profizianum	Reinhardtia_gracilis))	((Reinhardtia_latisecta	Reinhardtia_paiewonskiana)	Reinhardtia_simplex))	((Iriartea_deltoidea	((Dypsis_decaryi	Nypa_fruticans)	(((Calamus_caryotoides	Phoenix_dactylifera)	Sabal_domingensis)	Serenoa_repens)))	((Podococcus_barteri	Orania_palindan)	((((Prestoea_acuminata	(Oenocarpus_bataua	Oenocarpus_minor))	(Geonoma_undata	Pelagodoxa_henryana))	Veitchia_spiralis)	((Dictyosperma_album	(Kentiopsis_piersoniorum	Heterospathe_cagayanensis))	Manicaria_saccifera)))))	Roystonea_regia)	Attalea_speciosa)))	Kingia_australis);
((Bactris_major	((Elaeis_guineensis	Elaeis_oleifera)	(((Roystonea_regia	Pseudophoenix_vinifera)	(((((Dypsis_decaryi	Nypa_fruticans)	(((Calamus_caryotoides	Phoenix_dactylifera)	Sabal_domingensis)	Serenoa_repens))	((Podococcus_barteri	Orania_palindan)	((Sclerosperma_profizianum	Reinhardtia_gracilis)	(((Prestoea_acuminata	(Oenocarpus_bataua	Oenocarpus_minor))	((Dictyosperma_album	(Veitchia_spiralis	(Kentiopsis_piersoniorum	Heterospathe_cagayanensis)))	(Pelagodoxa_henryana	Manicaria_saccifera)))	Geonoma_undata))))	Iriartea_deltoidea)	((Reinhardtia_latisecta	Reinhardtia_paiewonskiana)	Reinhardtia_simplex)))	Attalea_speciosa)))	Kingia_australis);
((Bactris_major	((Elaeis_guineensis	Elaeis_oleifera)	(((((Oenocarpus_bataua	Oenocarpus_minor)	(Pelagodoxa_henryana	(Prestoea_acuminata	Geonoma_undata)))	(Manicaria_saccifera	(Dypsis_decaryi	((Nypa_fruticans	Dictyosperma_album)	(Veitchia_spiralis	(Kentiopsis_piersoniorum	Heterospathe_cagayanensis))))))	(((((Pseudophoenix_vinifera	(Calamus_caryotoides	Phoenix_dactylifera))	Sabal_domingensis)	Serenoa_repens)	Roystonea_regia)	((Orania_palindan	((Reinhardtia_latisecta	Reinhardtia_paiewonskiana)	Reinhardtia_simplex))	((Iriartea_deltoidea	Podococcus_barteri)	(Sclerosperma_profizianum	Reinhardtia_gracilis)))))	Attalea_speciosa)))	Kingia_australis);
((Bactris_major	((Elaeis_guineensis	Elaeis_oleifera)	(((Roystonea_regia	(((((Sclerosperma_profizianum	Reinhardtia_gracilis)	Orania_palindan)	(Podococcus_barteri	(Serenoa_repens	(Sabal_domingensis	(Calamus_caryotoides	Phoenix_dactylifera)))))	(((((Prestoea_acuminata	((Heterospathe_cagayanensis	(Veitchia_spiralis	Kentiopsis_piersoniorum))	Oenocarpus_bataua))	Manicaria_saccifera)	(((Pelagodoxa_henryana	Dictyosperma_album)	Iriartea_deltoidea)	Dypsis_decaryi))	Oenocarpus_minor)	Geonoma_undata))	Nypa_fruticans))	(((Reinhardtia_latisecta	Reinhardtia_paiewonskiana)	Reinhardtia_simplex)	Pseudophoenix_vinifera))	Attalea_speciosa)))	Kingia_australis);
((Bactris_major	(Elaeis_guineensis	((((((Reinhardtia_paiewonskiana	((Calamus_caryotoides	Reinhardtia_latisecta)	((Sclerosperma_profizianum	Reinhardtia_gracilis)	Reinhardtia_simplex)))	((((Dictyosperma_album	(Heterospathe_cagayanensis	(Veitchia_spiralis	Kentiopsis_piersoniorum)))	Manicaria_saccifera)	((Prestoea_acuminata	(Oenocarpus_bataua	Oenocarpus_minor))	(Pelagodoxa_henryana	Geonoma_undata)))	(Orania_palindan	Podococcus_barteri)))	(((Dypsis_decaryi	Nypa_fruticans)	(Serenoa_repens	(Sabal_domingensis	(Pseudophoenix_vinifera	Phoenix_dactylifera))))	Roystonea_regia))	Iriartea_deltoidea)	Attalea_speciosa)	Elaeis_oleifera)))	Kingia_australis);
(((Bactris_major	(((Roystonea_regia	((Nypa_fruticans	((Orania_palindan	((Serenoa_repens	(Sabal_domingensis	Phoenix_dactylifera))	Podococcus_barteri))	((Sclerosperma_profizianum	Reinhardtia_gracilis)	(Geonoma_undata	(((Prestoea_acuminata	(Oenocarpus_bataua	Oenocarpus_minor))	(Pelagodoxa_henryana	Manicaria_saccifera))	(Dypsis_decaryi	(Dictyosperma_album	(Heterospathe_cagayanensis	(Veitchia_spiralis	Kentiopsis_piersoniorum)))))))))	((Iriartea_deltoidea	Pseudophoenix_vinifera)	((Reinhardtia_latisecta	Reinhardtia_paiewonskiana)	Reinhardtia_simplex))))	Attalea_speciosa)	(Elaeis_guineensis	Elaeis_oleifera)))	Calamus_caryotoides)	Kingia_australis);
((Bactris_major	((Elaeis_oleifera	Elaeis_guineensis)	((Pseudophoenix_vinifera	((Roystonea_regia	((Sclerosperma_profizianum	Reinhardtia_gracilis)	(((Orania_palindan	Podococcus_barteri)	((((((Veitchia_spiralis	Kentiopsis_piersoniorum)	Heterospathe_cagayanensis)	Dictyosperma_album)	Geonoma_undata)	(Prestoea_acuminata	(Oenocarpus_minor	Oenocarpus_bataua)))	((Iriartea_deltoidea	Pelagodoxa_henryana)	Manicaria_saccifera)))	(Serenoa_repens	(((Dypsis_decaryi	Nypa_fruticans)	(Calamus_caryotoides	Phoenix_dactylifera))	Sabal_domingensis)))))	(Reinhardtia_simplex	(Reinhardtia_latisecta	Reinhardtia_paiewonskiana))))	Attalea_speciosa)))	Kingia_australis);
((Bactris_major	((Elaeis_oleifera	Elaeis_guineensis)	(((Pseudophoenix_vinifera	(Calamus_caryotoides	Phoenix_dactylifera))	((((((Pelagodoxa_henryana	Manicaria_saccifera)	(Prestoea_acuminata	(Oenocarpus_minor	Oenocarpus_bataua)))	(Geonoma_undata	(((Veitchia_spiralis	Kentiopsis_piersoniorum)	Heterospathe_cagayanensis)	Dictyosperma_album)))	Iriartea_deltoidea)	((Reinhardtia_simplex	(Reinhardtia_latisecta	Reinhardtia_paiewonskiana))	((Sabal_domingensis	(Sclerosperma_profizianum	Reinhardtia_gracilis))	(Serenoa_repens	(Dypsis_decaryi	Nypa_fruticans)))))	((Orania_palindan	Podococcus_barteri)	Roystonea_regia)))	Attalea_speciosa)))	Kingia_australis);
((Bactris_major	((Elaeis_oleifera	Elaeis_guineensis)	((((((((Geonoma_undata	(((Oenocarpus_minor	(Oenocarpus_bataua	Prestoea_acuminata))	(Pelagodoxa_henryana	(((Veitchia_spiralis	Kentiopsis_piersoniorum)	Heterospathe_cagayanensis)	Dictyosperma_album)))	Manicaria_saccifera))	(Orania_palindan	Podococcus_barteri))	Calamus_caryotoides)	(Sclerosperma_profizianum	Reinhardtia_gracilis))	(Iriartea_deltoidea	(((Sabal_domingensis	Phoenix_dactylifera)	Serenoa_repens)	(Dypsis_decaryi	Nypa_fruticans))))	(Reinhardtia_latisecta	(Reinhardtia_paiewonskiana	Reinhardtia_simplex)))	(Pseudophoenix_vinifera	Roystonea_regia))	Attalea_speciosa)))	Kingia_australis);
((Bactris_major	((Elaeis_oleifera	(Pseudophoenix_vinifera	Elaeis_guineensis))	(((Roystonea_regia	((Iriartea_deltoidea	(Orania_palindan	(((Sabal_domingensis	(Calamus_caryotoides	Phoenix_dactylifera))	Serenoa_repens)	Nypa_fruticans)))	((Geonoma_undata	(((Prestoea_acuminata	(Oenocarpus_minor	Oenocarpus_bataua))	(Pelagodoxa_henryana	(((Dypsis_decaryi	Veitchia_spiralis)	(Kentiopsis_piersoniorum	Heterospathe_cagayanensis))	Dictyosperma_album)))	Manicaria_saccifera))	((Sclerosperma_profizianum	Reinhardtia_gracilis)	Podococcus_barteri))))	(Reinhardtia_latisecta	(Reinhardtia_paiewonskiana	Reinhardtia_simplex)))	Attalea_speciosa)))	Kingia_australis);
((Nypa_fruticans	((((Reinhardtia_simplex	Reinhardtia_latisecta)	(Reinhardtia_paiewonskiana	(Pseudophoenix_vinifera	(Sclerosperma_profizianum	Reinhardtia_gracilis))))	((Attalea_speciosa	(Bactris_major	(Elaeis_oleifera	Elaeis_guineensis)))	(Roystonea_regia	((Orania_palindan	Podococcus_barteri)	(Geonoma_undata	((Dypsis_decaryi	(Dictyosperma_album	(Heterospathe_cagayanensis	(Veitchia_spiralis	Kentiopsis_piersoniorum))))	((Pelagodoxa_henryana	Manicaria_saccifera)	(Prestoea_acuminata	((Iriartea_deltoidea	Oenocarpus_bataua)	Oenocarpus_minor)))))))))	((Sabal_domingensis	(Calamus_caryotoides	Phoenix_dactylifera))	Serenoa_repens)))	Kingia_australis);
((Nypa_fruticans	((((Sabal_domingensis	(Calamus_caryotoides	Phoenix_dactylifera))	Serenoa_repens)	(((Attalea_speciosa	(Bactris_major	(Elaeis_oleifera	Elaeis_guineensis)))	Roystonea_regia)	(Pseudophoenix_vinifera	((Reinhardtia_simplex	(Reinhardtia_paiewonskiana	Reinhardtia_latisecta))	(Sclerosperma_profizianum	Reinhardtia_gracilis)))))	((Orania_palindan	Podococcus_barteri)	(Iriartea_deltoidea	(((Oenocarpus_bataua	Oenocarpus_minor)	(Manicaria_saccifera	(Dypsis_decaryi	(Dictyosperma_album	(Heterospathe_cagayanensis	(Veitchia_spiralis	Kentiopsis_piersoniorum))))))	((Geonoma_undata	Prestoea_acuminata)	Pelagodoxa_henryana))))))	Kingia_australis);
((Prestoea_acuminata	((Oenocarpus_bataua	Oenocarpus_minor)	(((Pelagodoxa_henryana	Manicaria_saccifera)	Geonoma_undata)	((((Roystonea_regia	((Sabal_domingensis	Serenoa_repens)	(Nypa_fruticans	(Calamus_caryotoides	Phoenix_dactylifera))))	(((Pseudophoenix_vinifera	(Attalea_speciosa	(Bactris_major	(Elaeis_oleifera	Elaeis_guineensis))))	Iriartea_deltoidea)	((Reinhardtia_simplex	(Reinhardtia_paiewonskiana	Reinhardtia_latisecta))	(Sclerosperma_profizianum	Reinhardtia_gracilis))))	(Orania_palindan	Podococcus_barteri))	(Dypsis_decaryi	(Dictyosperma_album	(Heterospathe_cagayanensis	(Veitchia_spiralis	Kentiopsis_piersoniorum))))))))	Kingia_australis);
((Bactris_major	((Elaeis_oleifera	Elaeis_guineensis)	((((((((Geonoma_undata	Pelagodoxa_henryana)	Prestoea_acuminata)	((Heterospathe_cagayanensis	(Veitchia_spiralis	Kentiopsis_piersoniorum))	((Manicaria_saccifera	Dictyosperma_album)	Calamus_caryotoides)))	(Oenocarpus_bataua	Oenocarpus_minor))	((Podococcus_barteri	(Iriartea_deltoidea	(Sclerosperma_profizianum	Reinhardtia_gracilis)))	(((Dypsis_decaryi	Nypa_fruticans)	((Phoenix_dactylifera	Sabal_domingensis)	Serenoa_repens))	Orania_palindan)))	(Reinhardtia_simplex	(Reinhardtia_paiewonskiana	Reinhardtia_latisecta)))	(Pseudophoenix_vinifera	Roystonea_regia))	Attalea_speciosa)))	Kingia_australis);
((Bactris_major	((Elaeis_oleifera	Elaeis_guineensis)	(((((((Manicaria_saccifera	Pelagodoxa_henryana)	((Prestoea_acuminata	Oenocarpus_minor)	Oenocarpus_bataua))	((Heterospathe_cagayanensis	(Veitchia_spiralis	Kentiopsis_piersoniorum))	Dictyosperma_album))	Geonoma_undata)	(Podococcus_barteri	Orania_palindan))	((((Pseudophoenix_vinifera	(Iriartea_deltoidea	(Sclerosperma_profizianum	Reinhardtia_gracilis)))	Roystonea_regia)	((((Calamus_caryotoides	Phoenix_dactylifera)	Sabal_domingensis)	Serenoa_repens)	(Dypsis_decaryi	Nypa_fruticans)))	(Reinhardtia_simplex	(Reinhardtia_paiewonskiana	Reinhardtia_latisecta))))	Attalea_speciosa)))	Kingia_australis);
((Bactris_major	(((Pseudophoenix_vinifera	Elaeis_oleifera)	Elaeis_guineensis)	((((((Manicaria_saccifera	((Prestoea_acuminata	(Oenocarpus_minor	Oenocarpus_bataua))	(Pelagodoxa_henryana	((Heterospathe_cagayanensis	(Veitchia_spiralis	Kentiopsis_piersoniorum))	Dictyosperma_album))))	Geonoma_undata)	(((Iriartea_deltoidea	Podococcus_barteri)	Orania_palindan)	((Sabal_domingensis	(Sclerosperma_profizianum	Reinhardtia_gracilis))	((Serenoa_repens	(Dypsis_decaryi	Nypa_fruticans))	(Calamus_caryotoides	Phoenix_dactylifera)))))	(Reinhardtia_simplex	(Reinhardtia_paiewonskiana	Reinhardtia_latisecta)))	Roystonea_regia)	Attalea_speciosa)))	Kingia_australis);
(((Bactris_major	((Elaeis_guineensis	Elaeis_oleifera)	((Pseudophoenix_vinifera	(((Serenoa_repens	(Sabal_domingensis	Phoenix_dactylifera))	((((Iriartea_deltoidea	Podococcus_barteri)	Orania_palindan)	(Geonoma_undata	(((Prestoea_acuminata	(Oenocarpus_minor	Oenocarpus_bataua))	(Manicaria_saccifera	Pelagodoxa_henryana))	(((Heterospathe_cagayanensis	(Veitchia_spiralis	Kentiopsis_piersoniorum))	Dictyosperma_album)	Dypsis_decaryi))))	(Reinhardtia_gracilis	Sclerosperma_profizianum)))	((Reinhardtia_simplex	(Reinhardtia_paiewonskiana	Reinhardtia_latisecta))	Roystonea_regia)))	(Nypa_fruticans	Attalea_speciosa))))	Calamus_caryotoides)	Kingia_australis);
(((((Elaeis_guineensis	Elaeis_oleifera)	((((((Iriartea_deltoidea	(Sabal_domingensis	(Reinhardtia_gracilis	Sclerosperma_profizianum)))	((Nypa_fruticans	Serenoa_repens)	Phoenix_dactylifera))	((Geonoma_undata	((Prestoea_acuminata	(Oenocarpus_minor	Oenocarpus_bataua))	(Manicaria_saccifera	(Pelagodoxa_henryana	((Heterospathe_cagayanensis	(Kentiopsis_piersoniorum	(Dypsis_decaryi	Veitchia_spiralis)))	Dictyosperma_album)))))	(Podococcus_barteri	Orania_palindan)))	((Reinhardtia_simplex	(Reinhardtia_paiewonskiana	Reinhardtia_latisecta))	Roystonea_regia))	Attalea_speciosa)	Bactris_major))	Pseudophoenix_vinifera)	Calamus_caryotoides)	Kingia_australis);
(((Roystonea_regia	((Attalea_speciosa	(Bactris_major	(Elaeis_guineensis	Elaeis_oleifera)))	(((((((((Iriartea_deltoidea	Oenocarpus_minor)	Oenocarpus_bataua)	Prestoea_acuminata)	((Pelagodoxa_henryana	Manicaria_saccifera)	((Heterospathe_cagayanensis	(Kentiopsis_piersoniorum	Veitchia_spiralis))	Dictyosperma_album)))	Geonoma_undata)	(Podococcus_barteri	Orania_palindan))	(Reinhardtia_gracilis	Sclerosperma_profizianum))	((Sabal_domingensis	((Dypsis_decaryi	(Calamus_caryotoides	Phoenix_dactylifera))	Serenoa_repens))	Nypa_fruticans))	((Reinhardtia_latisecta	Reinhardtia_paiewonskiana)	Reinhardtia_simplex))))	Pseudophoenix_vinifera)	Kingia_australis);
((Bactris_major	((Elaeis_guineensis	Elaeis_oleifera)	((((((((Prestoea_acuminata	Oenocarpus_bataua)	Oenocarpus_minor)	((((Veitchia_spiralis	(Heterospathe_cagayanensis	Kentiopsis_piersoniorum))	Dictyosperma_album)	Pelagodoxa_henryana)	Manicaria_saccifera))	Geonoma_undata)	((Roystonea_regia	(Reinhardtia_gracilis	Sclerosperma_profizianum))	(((Reinhardtia_latisecta	Reinhardtia_paiewonskiana)	Reinhardtia_simplex)	Pseudophoenix_vinifera)))	Orania_palindan)	((Iriartea_deltoidea	Podococcus_barteri)	((((Calamus_caryotoides	Phoenix_dactylifera)	Sabal_domingensis)	Serenoa_repens)	(Dypsis_decaryi	Nypa_fruticans))))	Attalea_speciosa)))	Kingia_australis);
(((Bactris_major	((Elaeis_guineensis	Elaeis_oleifera)	(((((Reinhardtia_latisecta	Reinhardtia_paiewonskiana)	Reinhardtia_simplex)	(Roystonea_regia	Pseudophoenix_vinifera))	((((Phoenix_dactylifera	Sabal_domingensis)	Serenoa_repens)	Nypa_fruticans)	((Reinhardtia_gracilis	Sclerosperma_profizianum)	(Orania_palindan	((Iriartea_deltoidea	Podococcus_barteri)	(((Prestoea_acuminata	(Oenocarpus_bataua	Oenocarpus_minor))	((Dypsis_decaryi	((Heterospathe_cagayanensis	(Kentiopsis_piersoniorum	Veitchia_spiralis))	Dictyosperma_album))	(Pelagodoxa_henryana	Manicaria_saccifera)))	Geonoma_undata))))))	Attalea_speciosa)))	Calamus_caryotoides)	Kingia_australis);
((Bactris_major	((Iriartea_deltoidea	(Pseudophoenix_vinifera	(Elaeis_guineensis	Elaeis_oleifera)))	((((Reinhardtia_latisecta	Reinhardtia_paiewonskiana)	Reinhardtia_simplex)	((((Podococcus_barteri	Orania_palindan)	(Geonoma_undata	((Prestoea_acuminata	(Oenocarpus_bataua	Oenocarpus_minor))	(Calamus_caryotoides	(((Heterospathe_cagayanensis	(Kentiopsis_piersoniorum	(Veitchia_spiralis	Dypsis_decaryi)))	Dictyosperma_album)	(Manicaria_saccifera	(Nypa_fruticans	Pelagodoxa_henryana)))))))	((Phoenix_dactylifera	Sabal_domingensis)	Serenoa_repens))	(Attalea_speciosa	(Reinhardtia_gracilis	Sclerosperma_profizianum))))	Roystonea_regia)))	Kingia_australis);
((Bactris_major	((Elaeis_guineensis	Elaeis_oleifera)	(((((Reinhardtia_latisecta	Reinhardtia_paiewonskiana)	Reinhardtia_simplex)	(((Reinhardtia_gracilis	Sclerosperma_profizianum)	(Podococcus_barteri	(Orania_palindan	(((Calamus_caryotoides	Phoenix_dactylifera)	Sabal_domingensis)	Serenoa_repens))))	(Geonoma_undata	((Prestoea_acuminata	(Oenocarpus_bataua	Oenocarpus_minor))	(((Heterospathe_cagayanensis	(Kentiopsis_piersoniorum	(Veitchia_spiralis	Iriartea_deltoidea)))	Dictyosperma_album)	(Manicaria_saccifera	((Dypsis_decaryi	Nypa_fruticans)	Pelagodoxa_henryana)))))))	(Pseudophoenix_vinifera	Roystonea_regia))	Attalea_speciosa)))	Kingia_australis);
((Elaeis_guineensis	((Pseudophoenix_vinifera	Elaeis_oleifera)	((((Roystonea_regia	((Serenoa_repens	(((Reinhardtia_gracilis	Sclerosperma_profizianum)	(Orania_palindan	(Phoenix_dactylifera	Sabal_domingensis)))	((Podococcus_barteri	Geonoma_undata)	(((((Kentiopsis_piersoniorum	Heterospathe_cagayanensis)	(Dypsis_decaryi	Veitchia_spiralis))	Dictyosperma_album)	(Manicaria_saccifera	(Nypa_fruticans	Pelagodoxa_henryana)))	(Prestoea_acuminata	(Oenocarpus_bataua	Oenocarpus_minor))))))	Iriartea_deltoidea))	(((Calamus_caryotoides	Reinhardtia_latisecta)	Reinhardtia_paiewonskiana)	Reinhardtia_simplex))	Attalea_speciosa)	Bactris_major)))	Kingia_australis);
((Bactris_major	((Elaeis_guineensis	Elaeis_oleifera)	((((Roystonea_regia	(Iriartea_deltoidea	Podococcus_barteri))	(Pseudophoenix_vinifera	((Reinhardtia_latisecta	Reinhardtia_paiewonskiana)	((Reinhardtia_gracilis	Sclerosperma_profizianum)	Reinhardtia_simplex))))	(((Serenoa_repens	((Calamus_caryotoides	Phoenix_dactylifera)	Sabal_domingensis))	Orania_palindan)	(((((Heterospathe_cagayanensis	(Dypsis_decaryi	(Kentiopsis_piersoniorum	Veitchia_spiralis)))	Dictyosperma_album)	(Manicaria_saccifera	(Nypa_fruticans	Pelagodoxa_henryana)))	(Prestoea_acuminata	(Oenocarpus_bataua	Oenocarpus_minor)))	Geonoma_undata)))	Attalea_speciosa)))	Kingia_australis);
(((Bactris_major	((Elaeis_guineensis	Elaeis_oleifera)	(((((Iriartea_deltoidea	((Phoenix_dactylifera	Sabal_domingensis)	Pseudophoenix_vinifera))	((Nypa_fruticans	Serenoa_repens)	((Podococcus_barteri	Orania_palindan)	(((Heterospathe_cagayanensis	(Kentiopsis_piersoniorum	Veitchia_spiralis))	(Dypsis_decaryi	Dictyosperma_album))	((((Prestoea_acuminata	Oenocarpus_bataua)	Oenocarpus_minor)	(Pelagodoxa_henryana	Geonoma_undata))	Manicaria_saccifera)))))	((Reinhardtia_gracilis	Sclerosperma_profizianum)	Roystonea_regia))	(Reinhardtia_simplex	(Reinhardtia_paiewonskiana	Reinhardtia_latisecta)))	Attalea_speciosa)))	Calamus_caryotoides)	Kingia_australis);
((((Serenoa_repens	(Sabal_domingensis	Phoenix_dactylifera))	(Dypsis_decaryi	Nypa_fruticans))	(Attalea_speciosa	(((((Reinhardtia_paiewonskiana	Reinhardtia_latisecta)	Reinhardtia_simplex)	(Sclerosperma_profizianum	Reinhardtia_gracilis))	((Pseudophoenix_vinifera	((Iriartea_deltoidea	((Elaeis_oleifera	Elaeis_guineensis)	Bactris_major))	Calamus_caryotoides))	Roystonea_regia))	(((Pelagodoxa_henryana	Manicaria_saccifera)	((Oenocarpus_minor	(Oenocarpus_bataua	Prestoea_acuminata))	((((Veitchia_spiralis	Kentiopsis_piersoniorum)	Heterospathe_cagayanensis)	Dictyosperma_album)	Geonoma_undata)))	(Podococcus_barteri	Orania_palindan)))))	Kingia_australis);
((Bactris_major	((Attalea_speciosa	(((((((Dypsis_decaryi	Nypa_fruticans)	(Pelagodoxa_henryana	Manicaria_saccifera))	((Prestoea_acuminata	(Oenocarpus_minor	Oenocarpus_bataua))	(((Veitchia_spiralis	Kentiopsis_piersoniorum)	Heterospathe_cagayanensis)	Dictyosperma_album)))	Geonoma_undata)	(Podococcus_barteri	Orania_palindan))	(Iriartea_deltoidea	(((Reinhardtia_latisecta	(Reinhardtia_simplex	Reinhardtia_paiewonskiana))	(Sclerosperma_profizianum	Reinhardtia_gracilis))	Pseudophoenix_vinifera)))	(((Phoenix_dactylifera	Calamus_caryotoides)	(Serenoa_repens	Sabal_domingensis))	Roystonea_regia)))	(Elaeis_oleifera	Elaeis_guineensis)))	Kingia_australis);
(((Bactris_major	(Elaeis_oleifera	Elaeis_guineensis))	(Attalea_speciosa	(Pseudophoenix_vinifera	(((Reinhardtia_simplex	(Iriartea_deltoidea	(Reinhardtia_paiewonskiana	Reinhardtia_latisecta)))	((Serenoa_repens	((Calamus_caryotoides	Phoenix_dactylifera)	Sabal_domingensis))	((Sclerosperma_profizianum	Reinhardtia_gracilis)	((Nypa_fruticans	(((((Oenocarpus_minor	Oenocarpus_bataua)	Manicaria_saccifera)	(((((Dypsis_decaryi	Veitchia_spiralis)	Kentiopsis_piersoniorum)	Heterospathe_cagayanensis)	Dictyosperma_album)	Geonoma_undata))	Prestoea_acuminata)	Pelagodoxa_henryana))	(Podococcus_barteri	Orania_palindan)))))	Roystonea_regia))))	Kingia_australis);
((Bactris_major	((Attalea_speciosa	(((Nypa_fruticans	(Serenoa_repens	(Phoenix_dactylifera	Sabal_domingensis)))	((Sclerosperma_profizianum	Reinhardtia_gracilis)	((((Oenocarpus_minor	Oenocarpus_bataua)	(Prestoea_acuminata	((Pelagodoxa_henryana	Manicaria_saccifera)	(((Veitchia_spiralis	Kentiopsis_piersoniorum)	(Dypsis_decaryi	Heterospathe_cagayanensis))	Dictyosperma_album))))	Geonoma_undata)	(Podococcus_barteri	Orania_palindan))))	((Roystonea_regia	(Iriartea_deltoidea	Pseudophoenix_vinifera))	(Reinhardtia_simplex	(Reinhardtia_paiewonskiana	(Calamus_caryotoides	Reinhardtia_latisecta))))))	(Elaeis_oleifera	Elaeis_guineensis)))	Kingia_australis);
((Bactris_major	((Attalea_speciosa	((((Roystonea_regia	Pseudophoenix_vinifera)	Iriartea_deltoidea)	(Reinhardtia_simplex	(Reinhardtia_paiewonskiana	Reinhardtia_latisecta)))	((((Prestoea_acuminata	(Oenocarpus_minor	Oenocarpus_bataua))	((Pelagodoxa_henryana	Manicaria_saccifera)	(((Veitchia_spiralis	Kentiopsis_piersoniorum)	Heterospathe_cagayanensis)	Dictyosperma_album)))	Geonoma_undata)	(((Sclerosperma_profizianum	Reinhardtia_gracilis)	(Nypa_fruticans	(Serenoa_repens	((Dypsis_decaryi	(Calamus_caryotoides	Phoenix_dactylifera))	Sabal_domingensis))))	(Podococcus_barteri	Orania_palindan)))))	(Elaeis_oleifera	Elaeis_guineensis)))	Kingia_australis);
((Bactris_major	((Attalea_speciosa	(((Roystonea_regia	Pseudophoenix_vinifera)	(Reinhardtia_simplex	(Reinhardtia_paiewonskiana	(Calamus_caryotoides	Reinhardtia_latisecta))))	(((((((((Veitchia_spiralis	Kentiopsis_piersoniorum)	(Heterospathe_cagayanensis	Dypsis_decaryi))	Dictyosperma_album)	((Prestoea_acuminata	(Oenocarpus_minor	Oenocarpus_bataua))	Pelagodoxa_henryana))	Manicaria_saccifera)	Geonoma_undata)	(Orania_palindan	(Iriartea_deltoidea	Podococcus_barteri)))	(Sclerosperma_profizianum	Reinhardtia_gracilis))	(Nypa_fruticans	(Serenoa_repens	(Phoenix_dactylifera	Sabal_domingensis))))))	(Elaeis_oleifera	Elaeis_guineensis)))	Kingia_australis);
((Bactris_major	(((((Attalea_speciosa	((Phoenix_dactylifera	Calamus_caryotoides)	(Serenoa_repens	Sabal_domingensis)))	((Roystonea_regia	(Pseudophoenix_vinifera	(Sclerosperma_profizianum	Reinhardtia_gracilis)))	Nypa_fruticans))	((Orania_palindan	Podococcus_barteri)	(((Dypsis_decaryi	((Veitchia_spiralis	(Heterospathe_cagayanensis	Kentiopsis_piersoniorum))	Dictyosperma_album))	((Prestoea_acuminata	(Oenocarpus_minor	Oenocarpus_bataua))	(Geonoma_undata	Pelagodoxa_henryana)))	Manicaria_saccifera)))	((Iriartea_deltoidea	(Reinhardtia_paiewonskiana	Reinhardtia_latisecta))	Reinhardtia_simplex))	(Elaeis_oleifera	Elaeis_guineensis)))	Kingia_australis);
((Bactris_major	((((((Iriartea_deltoidea	(Serenoa_repens	((Calamus_caryotoides	Phoenix_dactylifera)	Sabal_domingensis)))	((Sclerosperma_profizianum	Reinhardtia_gracilis)	((Orania_palindan	Podococcus_barteri)	((Veitchia_spiralis	(Dictyosperma_album	(Heterospathe_cagayanensis	Kentiopsis_piersoniorum)))	((Oenocarpus_minor	Oenocarpus_bataua)	(((Prestoea_acuminata	Geonoma_undata)	Pelagodoxa_henryana)	((Dypsis_decaryi	Nypa_fruticans)	Manicaria_saccifera)))))))	((Reinhardtia_paiewonskiana	Reinhardtia_latisecta)	Reinhardtia_simplex))	(Pseudophoenix_vinifera	Roystonea_regia))	Attalea_speciosa)	(Elaeis_oleifera	Elaeis_guineensis)))	Kingia_australis);
(((Bactris_major	(((Pseudophoenix_vinifera	Roystonea_regia)	((((Orania_palindan	(Dypsis_decaryi	Podococcus_barteri))	(((((Prestoea_acuminata	(Oenocarpus_minor	Oenocarpus_bataua))	((Iriartea_deltoidea	Manicaria_saccifera)	(Pelagodoxa_henryana	Nypa_fruticans)))	(Dictyosperma_album	(Heterospathe_cagayanensis	(Kentiopsis_piersoniorum	Veitchia_spiralis))))	Geonoma_undata)	(Serenoa_repens	(Phoenix_dactylifera	Sabal_domingensis))))	((Sclerosperma_profizianum	Reinhardtia_gracilis)	((Reinhardtia_paiewonskiana	Reinhardtia_latisecta)	Reinhardtia_simplex)))	Attalea_speciosa))	(Elaeis_oleifera	Elaeis_guineensis)))	Calamus_caryotoides)	Kingia_australis);
(((Bactris_major	((((((Reinhardtia_paiewonskiana	Reinhardtia_latisecta)	Reinhardtia_simplex)	Roystonea_regia)	(Pseudophoenix_vinifera	(Iriartea_deltoidea	(Orania_palindan	(((Sclerosperma_profizianum	Reinhardtia_gracilis)	(Podococcus_barteri	(Serenoa_repens	(Phoenix_dactylifera	Sabal_domingensis))))	(((Oenocarpus_minor	(Oenocarpus_bataua	Prestoea_acuminata))	((Manicaria_saccifera	(Pelagodoxa_henryana	Nypa_fruticans))	(Dypsis_decaryi	(Dictyosperma_album	(Heterospathe_cagayanensis	(Kentiopsis_piersoniorum	Veitchia_spiralis))))))	Geonoma_undata))))))	Attalea_speciosa)	(Elaeis_oleifera	Elaeis_guineensis)))	Calamus_caryotoides)	Kingia_australis);
((Bactris_major	(((((Nypa_fruticans	(((((Iriartea_deltoidea	Podococcus_barteri)	Orania_palindan)	(((Pelagodoxa_henryana	Manicaria_saccifera)	(((Oenocarpus_bataua	Oenocarpus_minor)	Prestoea_acuminata)	(Dictyosperma_album	(Heterospathe_cagayanensis	(Kentiopsis_piersoniorum	(Veitchia_spiralis	Dypsis_decaryi))))))	Geonoma_undata))	(Reinhardtia_gracilis	Sclerosperma_profizianum))	(Serenoa_repens	((Calamus_caryotoides	Phoenix_dactylifera)	Sabal_domingensis))))	(((Reinhardtia_latisecta	Reinhardtia_paiewonskiana)	Reinhardtia_simplex)	Pseudophoenix_vinifera))	Roystonea_regia)	Attalea_speciosa)	(Elaeis_guineensis	Elaeis_oleifera)))	Kingia_australis);
((Bactris_major	(((Iriartea_deltoidea	((((((Podococcus_barteri	Orania_palindan)	(((Pelagodoxa_henryana	Manicaria_saccifera)	(((Prestoea_acuminata	Oenocarpus_bataua)	Oenocarpus_minor)	(Dictyosperma_album	(Heterospathe_cagayanensis	(Veitchia_spiralis	(Dypsis_decaryi	Kentiopsis_piersoniorum))))))	Geonoma_undata))	(Reinhardtia_gracilis	Sclerosperma_profizianum))	(Nypa_fruticans	(Serenoa_repens	(Phoenix_dactylifera	Sabal_domingensis))))	(((Calamus_caryotoides	Reinhardtia_latisecta)	Reinhardtia_paiewonskiana)	Reinhardtia_simplex))	(Roystonea_regia	Pseudophoenix_vinifera)))	Attalea_speciosa)	(Elaeis_guineensis	Elaeis_oleifera)))	Kingia_australis);
(((((((((Podococcus_barteri	Orania_palindan)	(((Dictyosperma_album	(Heterospathe_cagayanensis	(Veitchia_spiralis	Kentiopsis_piersoniorum)))	(Dypsis_decaryi	Pelagodoxa_henryana))	((Geonoma_undata	Manicaria_saccifera)	((Oenocarpus_bataua	Oenocarpus_minor)	Prestoea_acuminata))))	(Reinhardtia_gracilis	Sclerosperma_profizianum))	(Nypa_fruticans	(Serenoa_repens	((Calamus_caryotoides	Phoenix_dactylifera)	Sabal_domingensis))))	(Roystonea_regia	((Reinhardtia_latisecta	Reinhardtia_paiewonskiana)	Reinhardtia_simplex)))	(Iriartea_deltoidea	Pseudophoenix_vinifera))	Attalea_speciosa)	((Elaeis_guineensis	Elaeis_oleifera)	Bactris_major))	Kingia_australis);
(((((((((Calamus_caryotoides	(Podococcus_barteri	Orania_palindan))	(((Manicaria_saccifera	Oenocarpus_minor)	(Iriartea_deltoidea	(Pelagodoxa_henryana	(Prestoea_acuminata	Geonoma_undata))))	(Oenocarpus_bataua	(((Nypa_fruticans	Dictyosperma_album)	(Heterospathe_cagayanensis	(Veitchia_spiralis	Kentiopsis_piersoniorum)))	Dypsis_decaryi))))	(Reinhardtia_gracilis	Sclerosperma_profizianum))	(Serenoa_repens	(Phoenix_dactylifera	Sabal_domingensis)))	(Roystonea_regia	((Reinhardtia_latisecta	Reinhardtia_paiewonskiana)	Reinhardtia_simplex)))	Attalea_speciosa)	((Elaeis_guineensis	Elaeis_oleifera)	Bactris_major))	Pseudophoenix_vinifera)	Kingia_australis);
(((((Pseudophoenix_vinifera	(((Dypsis_decaryi	(Calamus_caryotoides	Phoenix_dactylifera))	Sabal_domingensis)	Serenoa_repens))	(((Roystonea_regia	(Reinhardtia_gracilis	Sclerosperma_profizianum))	((Podococcus_barteri	Orania_palindan)	((((Oenocarpus_minor	(Prestoea_acuminata	Oenocarpus_bataua))	((Dictyosperma_album	(Nypa_fruticans	Manicaria_saccifera))	Pelagodoxa_henryana))	(Heterospathe_cagayanensis	(Veitchia_spiralis	Kentiopsis_piersoniorum)))	Geonoma_undata)))	((Reinhardtia_latisecta	Reinhardtia_paiewonskiana)	Reinhardtia_simplex)))	((Elaeis_guineensis	(Iriartea_deltoidea	Elaeis_oleifera))	Attalea_speciosa))	Bactris_major)	Kingia_australis);
((((Elaeis_guineensis	Elaeis_oleifera)	(Attalea_speciosa	(((((Calamus_caryotoides	Phoenix_dactylifera)	Sabal_domingensis)	Serenoa_repens)	((Reinhardtia_gracilis	Sclerosperma_profizianum)	((((Prestoea_acuminata	(Oenocarpus_bataua	(Iriartea_deltoidea	Oenocarpus_minor)))	(Dictyosperma_album	(Nypa_fruticans	(Pelagodoxa_henryana	Manicaria_saccifera))))	((Heterospathe_cagayanensis	(Veitchia_spiralis	Kentiopsis_piersoniorum))	Geonoma_undata))	((Dypsis_decaryi	Podococcus_barteri)	Orania_palindan))))	((((Reinhardtia_latisecta	Reinhardtia_paiewonskiana)	Reinhardtia_simplex)	Pseudophoenix_vinifera)	Roystonea_regia))))	Bactris_major)	Kingia_australis);
((((Bactris_major	(Attalea_speciosa	(((Roystonea_regia	((Dypsis_decaryi	Nypa_fruticans)	(((Calamus_caryotoides	Phoenix_dactylifera)	Sabal_domingensis)	Serenoa_repens)))	((Reinhardtia_gracilis	Sclerosperma_profizianum)	((Reinhardtia_latisecta	Reinhardtia_paiewonskiana)	Reinhardtia_simplex)))	(((Dictyosperma_album	(Heterospathe_cagayanensis	(Veitchia_spiralis	Kentiopsis_piersoniorum)))	((Oenocarpus_bataua	Oenocarpus_minor)	((Iriartea_deltoidea	Manicaria_saccifera)	((Pelagodoxa_henryana	Geonoma_undata)	Prestoea_acuminata))))	(Podococcus_barteri	Orania_palindan)))))	(Elaeis_oleifera	Elaeis_guineensis))	Pseudophoenix_vinifera)	Kingia_australis);
((Bactris_major	((Attalea_speciosa	((Roystonea_regia	((Reinhardtia_latisecta	Reinhardtia_paiewonskiana)	Reinhardtia_simplex))	((Iriartea_deltoidea	((Dypsis_decaryi	Nypa_fruticans)	(((Calamus_caryotoides	Phoenix_dactylifera)	Sabal_domingensis)	Serenoa_repens)))	((Reinhardtia_gracilis	Sclerosperma_profizianum)	((((Manicaria_saccifera	(Dictyosperma_album	(Heterospathe_cagayanensis	(Veitchia_spiralis	Kentiopsis_piersoniorum))))	(Prestoea_acuminata	(Oenocarpus_bataua	Oenocarpus_minor)))	(Pelagodoxa_henryana	Geonoma_undata))	(Podococcus_barteri	Orania_palindan))))))	(Elaeis_oleifera	(Pseudophoenix_vinifera	Elaeis_guineensis))))	Kingia_australis);
((Bactris_major	(((Roystonea_regia	((Reinhardtia_latisecta	Reinhardtia_paiewonskiana)	Reinhardtia_simplex))	((Attalea_speciosa	(Reinhardtia_gracilis	Sclerosperma_profizianum))	(((Dypsis_decaryi	Nypa_fruticans)	(((Calamus_caryotoides	Phoenix_dactylifera)	Sabal_domingensis)	Serenoa_repens))	((Geonoma_undata	((Prestoea_acuminata	(Oenocarpus_bataua	Oenocarpus_minor))	((Dictyosperma_album	(Heterospathe_cagayanensis	(Veitchia_spiralis	Kentiopsis_piersoniorum)))	(Manicaria_saccifera	Pelagodoxa_henryana))))	((Iriartea_deltoidea	Podococcus_barteri)	Orania_palindan)))))	((Pseudophoenix_vinifera	Elaeis_oleifera)	Elaeis_guineensis)))	Kingia_australis);
((Bactris_major	(((Roystonea_regia	(((Reinhardtia_simplex	Reinhardtia_latisecta)	Reinhardtia_paiewonskiana)	((Reinhardtia_gracilis	Sclerosperma_profizianum)	((Nypa_fruticans	(((Calamus_caryotoides	Phoenix_dactylifera)	Sabal_domingensis)	Serenoa_repens))	(Orania_palindan	((Geonoma_undata	(((Prestoea_acuminata	(Oenocarpus_bataua	Oenocarpus_minor))	Manicaria_saccifera)	((Dypsis_decaryi	(Dictyosperma_album	(Heterospathe_cagayanensis	(Veitchia_spiralis	Kentiopsis_piersoniorum))))	Pelagodoxa_henryana)))	(Iriartea_deltoidea	Podococcus_barteri)))))))	Attalea_speciosa)	((Elaeis_guineensis	Elaeis_oleifera)	Pseudophoenix_vinifera)))	Kingia_australis);
(((((Elaeis_oleifera	Elaeis_guineensis)	Iriartea_deltoidea)	(((Pseudophoenix_vinifera	Roystonea_regia)	(((((Oenocarpus_minor	((Manicaria_saccifera	(Oenocarpus_bataua	(Pelagodoxa_henryana	(Geonoma_undata	Prestoea_acuminata))))	(Dypsis_decaryi	(Dictyosperma_album	(Heterospathe_cagayanensis	(Kentiopsis_piersoniorum	Veitchia_spiralis))))))	(Podococcus_barteri	Orania_palindan))	(Sclerosperma_profizianum	Reinhardtia_gracilis))	(Nypa_fruticans	(Serenoa_repens	(Sabal_domingensis	Phoenix_dactylifera))))	(Reinhardtia_simplex	(Reinhardtia_paiewonskiana	(Calamus_caryotoides	Reinhardtia_latisecta)))))	Attalea_speciosa))	Bactris_major)	Kingia_australis);
((((Elaeis_oleifera	Elaeis_guineensis)	((((((Sclerosperma_profizianum	Reinhardtia_gracilis)	(((Dypsis_decaryi	Nypa_fruticans)	(((((Pelagodoxa_henryana	Manicaria_saccifera)	(Dictyosperma_album	(Heterospathe_cagayanensis	(Kentiopsis_piersoniorum	Veitchia_spiralis))))	(Prestoea_acuminata	(Oenocarpus_minor	Oenocarpus_bataua)))	Geonoma_undata)	((Iriartea_deltoidea	Podococcus_barteri)	Orania_palindan)))	Pseudophoenix_vinifera))	(Reinhardtia_simplex	(Reinhardtia_paiewonskiana	(Calamus_caryotoides	Reinhardtia_latisecta))))	Roystonea_regia)	(Serenoa_repens	(Sabal_domingensis	Phoenix_dactylifera)))	Attalea_speciosa))	Bactris_major)	Kingia_australis);
((((Elaeis_oleifera	Elaeis_guineensis)	(((Podococcus_barteri	Iriartea_deltoidea)	(Pseudophoenix_vinifera	((((Reinhardtia_simplex	(Reinhardtia_paiewonskiana	Reinhardtia_latisecta))	((((Pelagodoxa_henryana	Manicaria_saccifera)	(Dypsis_decaryi	(Dictyosperma_album	(Heterospathe_cagayanensis	(Kentiopsis_piersoniorum	Veitchia_spiralis)))))	(Prestoea_acuminata	(Oenocarpus_minor	Oenocarpus_bataua)))	Geonoma_undata))	(Nypa_fruticans	((Serenoa_repens	(Sabal_domingensis	(Calamus_caryotoides	Phoenix_dactylifera)))	Orania_palindan)))	(Roystonea_regia	(Sclerosperma_profizianum	Reinhardtia_gracilis)))))	Attalea_speciosa))	Bactris_major)	Kingia_australis);
(((((Iriartea_deltoidea	(Pseudophoenix_vinifera	(((Sclerosperma_profizianum	Reinhardtia_gracilis)	(Reinhardtia_simplex	(Reinhardtia_paiewonskiana	Reinhardtia_latisecta)))	(Roystonea_regia	((((Manicaria_saccifera	((Prestoea_acuminata	(Oenocarpus_minor	Oenocarpus_bataua))	((Dypsis_decaryi	(Dictyosperma_album	(Heterospathe_cagayanensis	(Kentiopsis_piersoniorum	Veitchia_spiralis))))	Pelagodoxa_henryana)))	Geonoma_undata)	(Podococcus_barteri	Orania_palindan))	((Serenoa_repens	(Sabal_domingensis	(Calamus_caryotoides	Phoenix_dactylifera)))	Nypa_fruticans))))))	Attalea_speciosa)	(Elaeis_oleifera	Elaeis_guineensis))	Bactris_major)	Kingia_australis);
((Attalea_speciosa	(((Elaeis_oleifera	Elaeis_guineensis)	Bactris_major)	(((Pseudophoenix_vinifera	(Sclerosperma_profizianum	Reinhardtia_gracilis))	(Reinhardtia_simplex	(Reinhardtia_paiewonskiana	Reinhardtia_latisecta)))	((Nypa_fruticans	((Manicaria_saccifera	((Prestoea_acuminata	(Oenocarpus_minor	Oenocarpus_bataua))	((Dypsis_decaryi	(Dictyosperma_album	(Heterospathe_cagayanensis	(Kentiopsis_piersoniorum	Veitchia_spiralis))))	(Geonoma_undata	Pelagodoxa_henryana))))	((Iriartea_deltoidea	Podococcus_barteri)	Orania_palindan)))	((Serenoa_repens	(Sabal_domingensis	(Calamus_caryotoides	Phoenix_dactylifera)))	Roystonea_regia)))))	Kingia_australis);
(((Attalea_speciosa	((Elaeis_oleifera	Elaeis_guineensis)	((Iriartea_deltoidea	(Podococcus_barteri	Calamus_caryotoides))	((((((Sclerosperma_profizianum	Reinhardtia_gracilis)	(Reinhardtia_simplex	(Reinhardtia_paiewonskiana	Reinhardtia_latisecta)))	((Dypsis_decaryi	(Dictyosperma_album	(Heterospathe_cagayanensis	(Kentiopsis_piersoniorum	Veitchia_spiralis))))	(((Pelagodoxa_henryana	(Nypa_fruticans	Manicaria_saccifera))	Geonoma_undata)	((Prestoea_acuminata	Oenocarpus_minor)	Oenocarpus_bataua))))	Orania_palindan)	Roystonea_regia)	(Serenoa_repens	(Sabal_domingensis	(Pseudophoenix_vinifera	Phoenix_dactylifera)))))))	Bactris_major)	Kingia_australis);
((Bactris_major	((Elaeis_oleifera	Elaeis_guineensis)	(((Podococcus_barteri	Orania_palindan)	(((Sclerosperma_profizianum	Reinhardtia_gracilis)	(Reinhardtia_simplex	(Reinhardtia_paiewonskiana	(Calamus_caryotoides	Reinhardtia_latisecta))))	(((((Sabal_domingensis	Phoenix_dactylifera)	Pseudophoenix_vinifera)	(Serenoa_repens	Nypa_fruticans))	Roystonea_regia)	(((((Pelagodoxa_henryana	Manicaria_saccifera)	(Geonoma_undata	(Heterospathe_cagayanensis	(Kentiopsis_piersoniorum	Veitchia_spiralis))))	(Dypsis_decaryi	((Prestoea_acuminata	Oenocarpus_minor)	Oenocarpus_bataua)))	Dictyosperma_album)	Iriartea_deltoidea))))	Attalea_speciosa)))	Kingia_australis);
(((Attalea_speciosa	((Bactris_major	(Elaeis_oleifera	Elaeis_guineensis))	((((Roystonea_regia	(Sclerosperma_profizianum	Reinhardtia_gracilis))	((Manicaria_saccifera	((Pelagodoxa_henryana	((Prestoea_acuminata	Oenocarpus_minor)	Oenocarpus_bataua))	(Dypsis_decaryi	(((Heterospathe_cagayanensis	Iriartea_deltoidea)	Dictyosperma_album)	(Kentiopsis_piersoniorum	Veitchia_spiralis)))))	Geonoma_undata))	((Nypa_fruticans	((Calamus_caryotoides	Phoenix_dactylifera)	(Serenoa_repens	Sabal_domingensis)))	(Podococcus_barteri	Orania_palindan)))	(Reinhardtia_simplex	(Reinhardtia_paiewonskiana	Reinhardtia_latisecta)))))	Pseudophoenix_vinifera)	Kingia_australis);
((((((((Iriartea_deltoidea	Podococcus_barteri)	((((Prestoea_acuminata	(Oenocarpus_minor	Oenocarpus_bataua))	((Dypsis_decaryi	(Dictyosperma_album	((Veitchia_spiralis	Heterospathe_cagayanensis)	Kentiopsis_piersoniorum)))	Manicaria_saccifera))	Pelagodoxa_henryana)	Geonoma_undata))	((Nypa_fruticans	((Calamus_caryotoides	Phoenix_dactylifera)	(Serenoa_repens	Sabal_domingensis)))	Orania_palindan))	((Roystonea_regia	(Sclerosperma_profizianum	Reinhardtia_gracilis))	(Reinhardtia_simplex	(Reinhardtia_paiewonskiana	Reinhardtia_latisecta))))	Attalea_speciosa)	(Bactris_major	(Elaeis_oleifera	Elaeis_guineensis)))	Pseudophoenix_vinifera)	Kingia_australis);
(((Bactris_major	(((Iriartea_deltoidea	(((((Sclerosperma_profizianum	Reinhardtia_gracilis)	((((Prestoea_acuminata	(Oenocarpus_minor	Oenocarpus_bataua))	((Dictyosperma_album	((Veitchia_spiralis	(Kentiopsis_piersoniorum	Dypsis_decaryi))	Heterospathe_cagayanensis))	(Pelagodoxa_henryana	Manicaria_saccifera)))	Geonoma_undata)	(((Calamus_caryotoides	Phoenix_dactylifera)	(Serenoa_repens	Sabal_domingensis))	(Podococcus_barteri	Orania_palindan))))	Roystonea_regia)	(Reinhardtia_simplex	(Reinhardtia_paiewonskiana	Reinhardtia_latisecta)))	Nypa_fruticans))	Attalea_speciosa)	(Elaeis_oleifera	Elaeis_guineensis)))	Pseudophoenix_vinifera)	Kingia_australis);
((Bactris_major	(Attalea_speciosa	((Elaeis_guineensis	Elaeis_oleifera)	((Pseudophoenix_vinifera	Roystonea_regia)	((((Reinhardtia_gracilis	Sclerosperma_profizianum)	((Podococcus_barteri	Orania_palindan)	(((Oenocarpus_minor	Oenocarpus_bataua)	(((Geonoma_undata	Pelagodoxa_henryana)	Prestoea_acuminata)	Manicaria_saccifera))	(Dypsis_decaryi	(Dictyosperma_album	(Heterospathe_cagayanensis	(Veitchia_spiralis	Kentiopsis_piersoniorum)))))))	(((((Calamus_caryotoides	Phoenix_dactylifera)	Sabal_domingensis)	Serenoa_repens)	Nypa_fruticans)	Iriartea_deltoidea))	((Reinhardtia_paiewonskiana	Reinhardtia_latisecta)	Reinhardtia_simplex))))))	Kingia_australis);
((Bactris_major	((Elaeis_guineensis	Elaeis_oleifera)	((Roystonea_regia	(((Reinhardtia_paiewonskiana	Reinhardtia_latisecta)	Reinhardtia_simplex)	(((Reinhardtia_gracilis	Sclerosperma_profizianum)	((Podococcus_barteri	Orania_palindan)	((((Prestoea_acuminata	(Iriartea_deltoidea	(Oenocarpus_minor	Oenocarpus_bataua)))	(Nypa_fruticans	(Pelagodoxa_henryana	Manicaria_saccifera)))	(Dypsis_decaryi	(Dictyosperma_album	(Heterospathe_cagayanensis	(Veitchia_spiralis	Kentiopsis_piersoniorum)))))	Geonoma_undata)))	((Sabal_domingensis	Serenoa_repens)	(Calamus_caryotoides	Phoenix_dactylifera)))))	(Pseudophoenix_vinifera	Attalea_speciosa))))	Kingia_australis);
((Bactris_major	(((Elaeis_guineensis	Elaeis_oleifera)	(((Roystonea_regia	(Reinhardtia_gracilis	Sclerosperma_profizianum))	((((Reinhardtia_paiewonskiana	Reinhardtia_latisecta)	Reinhardtia_simplex)	((Sabal_domingensis	Serenoa_repens)	(Calamus_caryotoides	Phoenix_dactylifera)))	(((Iriartea_deltoidea	Podococcus_barteri)	(Nypa_fruticans	Orania_palindan))	((Geonoma_undata	Pelagodoxa_henryana)	((Manicaria_saccifera	(Dypsis_decaryi	(Dictyosperma_album	(Heterospathe_cagayanensis	(Veitchia_spiralis	Kentiopsis_piersoniorum)))))	(Oenocarpus_minor	(Prestoea_acuminata	Oenocarpus_bataua)))))))	Attalea_speciosa))	Pseudophoenix_vinifera))	Kingia_australis);
((Bactris_major	((Elaeis_guineensis	Elaeis_oleifera)	((((Podococcus_barteri	Orania_palindan)	((Pelagodoxa_henryana	(Prestoea_acuminata	Geonoma_undata))	((Oenocarpus_minor	Oenocarpus_bataua)	(Manicaria_saccifera	(Dictyosperma_album	(Heterospathe_cagayanensis	(Veitchia_spiralis	Kentiopsis_piersoniorum)))))))	((((Reinhardtia_paiewonskiana	(Iriartea_deltoidea	(Calamus_caryotoides	Reinhardtia_latisecta)))	Reinhardtia_simplex)	((Dypsis_decaryi	Nypa_fruticans)	(Roystonea_regia	(Reinhardtia_gracilis	Sclerosperma_profizianum))))	(((Pseudophoenix_vinifera	Phoenix_dactylifera)	Sabal_domingensis)	Serenoa_repens)))	Attalea_speciosa)))	Kingia_australis);
((Bactris_major	((Elaeis_guineensis	Elaeis_oleifera)	(((Pseudophoenix_vinifera	(((((Dypsis_decaryi	(Dictyosperma_album	(Heterospathe_cagayanensis	(Veitchia_spiralis	Kentiopsis_piersoniorum))))	(Pelagodoxa_henryana	Manicaria_saccifera))	(Prestoea_acuminata	(Oenocarpus_minor	Oenocarpus_bataua)))	(Geonoma_undata	(Iriartea_deltoidea	Podococcus_barteri)))	Orania_palindan))	((Nypa_fruticans	(((Calamus_caryotoides	Phoenix_dactylifera)	Sabal_domingensis)	Serenoa_repens))	(((Reinhardtia_paiewonskiana	Reinhardtia_latisecta)	Reinhardtia_simplex)	(Roystonea_regia	(Reinhardtia_gracilis	Sclerosperma_profizianum)))))	Attalea_speciosa)))	Kingia_australis);
((Bactris_major	((Elaeis_guineensis	Elaeis_oleifera)	(((((Nypa_fruticans	(((Calamus_caryotoides	Phoenix_dactylifera)	Sabal_domingensis)	Serenoa_repens))	((Reinhardtia_gracilis	Sclerosperma_profizianum)	((Geonoma_undata	((Pelagodoxa_henryana	Manicaria_saccifera)	((Prestoea_acuminata	(Oenocarpus_minor	Oenocarpus_bataua))	(Dictyosperma_album	(Veitchia_spiralis	((Dypsis_decaryi	Kentiopsis_piersoniorum)	Heterospathe_cagayanensis))))))	(Podococcus_barteri	Orania_palindan))))	Iriartea_deltoidea)	((Pseudophoenix_vinifera	Roystonea_regia)	((Reinhardtia_paiewonskiana	Reinhardtia_latisecta)	Reinhardtia_simplex)))	Attalea_speciosa)))	Kingia_australis);
((Bactris_major	((Elaeis_guineensis	Elaeis_oleifera)	((((((Calamus_caryotoides	(Geonoma_undata	(Prestoea_acuminata	((Pelagodoxa_henryana	Manicaria_saccifera)	((Oenocarpus_minor	Oenocarpus_bataua)	((Dictyosperma_album	((Veitchia_spiralis	Kentiopsis_piersoniorum)	Heterospathe_cagayanensis))	Dypsis_decaryi))))))	Podococcus_barteri)	((Reinhardtia_gracilis	Sclerosperma_profizianum)	(Orania_palindan	((Phoenix_dactylifera	Sabal_domingensis)	(Pseudophoenix_vinifera	Iriartea_deltoidea)))))	(Nypa_fruticans	Serenoa_repens))	(Roystonea_regia	((Reinhardtia_paiewonskiana	Reinhardtia_latisecta)	Reinhardtia_simplex)))	Attalea_speciosa)))	Kingia_australis);
((Bactris_major	((Elaeis_guineensis	Elaeis_oleifera)	(((((Reinhardtia_gracilis	Sclerosperma_profizianum)	((Reinhardtia_paiewonskiana	Reinhardtia_latisecta)	Reinhardtia_simplex))	Roystonea_regia)	(((Nypa_fruticans	Serenoa_repens)	(Orania_palindan	(((Calamus_caryotoides	Phoenix_dactylifera)	Sabal_domingensis)	Pseudophoenix_vinifera)))	((Geonoma_undata	Pelagodoxa_henryana)	((Oenocarpus_minor	(Oenocarpus_bataua	Prestoea_acuminata))	(Manicaria_saccifera	((Dictyosperma_album	((Veitchia_spiralis	Kentiopsis_piersoniorum)	Heterospathe_cagayanensis))	Dypsis_decaryi))))))	((Iriartea_deltoidea	Podococcus_barteri)	Attalea_speciosa))))	Kingia_australis);
((Bactris_major	(((((Reinhardtia_paiewonskiana	Reinhardtia_latisecta)	Reinhardtia_simplex)	(((Orania_palindan	((Phoenix_dactylifera	Sabal_domingensis)	Pseudophoenix_vinifera))	((((Prestoea_acuminata	(Geonoma_undata	Pelagodoxa_henryana))	((Oenocarpus_minor	Oenocarpus_bataua)	Manicaria_saccifera))	((Dictyosperma_album	(Veitchia_spiralis	(Kentiopsis_piersoniorum	Heterospathe_cagayanensis)))	Dypsis_decaryi))	(((Reinhardtia_gracilis	Sclerosperma_profizianum)	Calamus_caryotoides)	(Iriartea_deltoidea	Podococcus_barteri))))	(Nypa_fruticans	Serenoa_repens)))	Roystonea_regia)	(Attalea_speciosa	(Elaeis_guineensis	Elaeis_oleifera))))	Kingia_australis);
(((((Podococcus_barteri	((Nypa_fruticans	(Serenoa_repens	((Sabal_domingensis	Iriartea_deltoidea)	(Calamus_caryotoides	Phoenix_dactylifera))))	Attalea_speciosa))	(((((Pelagodoxa_henryana	Manicaria_saccifera)	(Oenocarpus_minor	(Oenocarpus_bataua	Prestoea_acuminata)))	((Dictyosperma_album	(Heterospathe_cagayanensis	(Veitchia_spiralis	Kentiopsis_piersoniorum)))	Dypsis_decaryi))	Geonoma_undata)	((Roystonea_regia	((Reinhardtia_gracilis	Sclerosperma_profizianum)	((Reinhardtia_paiewonskiana	Reinhardtia_latisecta)	Reinhardtia_simplex)))	Orania_palindan)))	(Bactris_major	(Elaeis_guineensis	Elaeis_oleifera)))	Pseudophoenix_vinifera)	Kingia_australis);
((((Attalea_speciosa	(((((Dypsis_decaryi	Nypa_fruticans)	(Serenoa_repens	(Sabal_domingensis	(Calamus_caryotoides	Phoenix_dactylifera))))	Orania_palindan)	((Geonoma_undata	((Pelagodoxa_henryana	Manicaria_saccifera)	((Prestoea_acuminata	(Oenocarpus_bataua	Oenocarpus_minor))	(Dictyosperma_album	((Kentiopsis_piersoniorum	Veitchia_spiralis)	Heterospathe_cagayanensis)))))	((Reinhardtia_gracilis	Sclerosperma_profizianum)	(Iriartea_deltoidea	Podococcus_barteri))))	((Pseudophoenix_vinifera	Roystonea_regia)	(Reinhardtia_simplex	(Reinhardtia_latisecta	Reinhardtia_paiewonskiana)))))	(Elaeis_guineensis	Elaeis_oleifera))	Bactris_major)	Kingia_australis);
((((Attalea_speciosa	(Iriartea_deltoidea	((Podococcus_barteri	(Reinhardtia_simplex	(Reinhardtia_latisecta	Reinhardtia_paiewonskiana)))	(((Roystonea_regia	(Reinhardtia_gracilis	Sclerosperma_profizianum))	((((Dypsis_decaryi	Nypa_fruticans)	Serenoa_repens)	(Sabal_domingensis	(Pseudophoenix_vinifera	(Calamus_caryotoides	Phoenix_dactylifera))))	Orania_palindan))	(((Prestoea_acuminata	(Oenocarpus_bataua	Oenocarpus_minor))	Geonoma_undata)	((Pelagodoxa_henryana	Manicaria_saccifera)	(Dictyosperma_album	((Kentiopsis_piersoniorum	Veitchia_spiralis)	Heterospathe_cagayanensis))))))))	(Elaeis_guineensis	Elaeis_oleifera))	Bactris_major)	Kingia_australis);
(((((((Roystonea_regia	((Attalea_speciosa	(Reinhardtia_gracilis	Sclerosperma_profizianum))	Iriartea_deltoidea))	((Podococcus_barteri	Orania_palindan)	(((Dypsis_decaryi	((Dictyosperma_album	(Kentiopsis_piersoniorum	Heterospathe_cagayanensis))	Veitchia_spiralis))	Manicaria_saccifera)	((Prestoea_acuminata	(Oenocarpus_bataua	Oenocarpus_minor))	(Geonoma_undata	Pelagodoxa_henryana)))))	(Reinhardtia_simplex	(Reinhardtia_latisecta	Reinhardtia_paiewonskiana)))	((Nypa_fruticans	Serenoa_repens)	(Sabal_domingensis	(Pseudophoenix_vinifera	(Calamus_caryotoides	Phoenix_dactylifera)))))	(Elaeis_guineensis	Elaeis_oleifera))	Bactris_major)	Kingia_australis);
(((((((((((Podococcus_barteri	Orania_palindan)	(((Geonoma_undata	Pelagodoxa_henryana)	Manicaria_saccifera)	((Prestoea_acuminata	(Oenocarpus_bataua	Oenocarpus_minor))	(Dypsis_decaryi	(Dictyosperma_album	((Kentiopsis_piersoniorum	Veitchia_spiralis)	Heterospathe_cagayanensis))))))	(Reinhardtia_gracilis	Sclerosperma_profizianum))	Iriartea_deltoidea)	((Serenoa_repens	Nypa_fruticans)	((Calamus_caryotoides	Phoenix_dactylifera)	Sabal_domingensis)))	(Pseudophoenix_vinifera	Roystonea_regia))	(Reinhardtia_simplex	(Reinhardtia_latisecta	Reinhardtia_paiewonskiana)))	Attalea_speciosa)	(Elaeis_guineensis	Elaeis_oleifera))	Bactris_major)	Kingia_australis);
((((((((Iriartea_deltoidea	Roystonea_regia)	Pseudophoenix_vinifera)	Attalea_speciosa)	(((Orania_palindan	(Serenoa_repens	(Phoenix_dactylifera	Sabal_domingensis)))	(Podococcus_barteri	(Nypa_fruticans	((((Pelagodoxa_henryana	(Dictyosperma_album	((Kentiopsis_piersoniorum	Veitchia_spiralis)	Heterospathe_cagayanensis)))	Manicaria_saccifera)	(Prestoea_acuminata	((Oenocarpus_bataua	Oenocarpus_minor)	Dypsis_decaryi)))	Geonoma_undata))))	(Reinhardtia_gracilis	Sclerosperma_profizianum)))	(Reinhardtia_simplex	((Calamus_caryotoides	Reinhardtia_latisecta)	Reinhardtia_paiewonskiana)))	(Elaeis_guineensis	Elaeis_oleifera))	Bactris_major)	Kingia_australis);
((((((Reinhardtia_simplex	((Calamus_caryotoides	Reinhardtia_latisecta)	Reinhardtia_paiewonskiana))	(((Iriartea_deltoidea	(Roystonea_regia	(Reinhardtia_gracilis	Sclerosperma_profizianum)))	(Serenoa_repens	(Phoenix_dactylifera	Sabal_domingensis)))	(((((Manicaria_saccifera	Pelagodoxa_henryana)	(Prestoea_acuminata	(Oenocarpus_bataua	Oenocarpus_minor)))	((Dictyosperma_album	((Kentiopsis_piersoniorum	Veitchia_spiralis)	Heterospathe_cagayanensis))	Dypsis_decaryi))	Geonoma_undata)	(Podococcus_barteri	Orania_palindan))))	Attalea_speciosa)	(Elaeis_guineensis	(Nypa_fruticans	(Pseudophoenix_vinifera	Elaeis_oleifera))))	Bactris_major)	Kingia_australis);
((((((Reinhardtia_simplex	((Calamus_caryotoides	Reinhardtia_latisecta)	Reinhardtia_paiewonskiana))	(((Iriartea_deltoidea	Pseudophoenix_vinifera)	(Roystonea_regia	(Reinhardtia_gracilis	Sclerosperma_profizianum)))	(((Dypsis_decaryi	Nypa_fruticans)	(Serenoa_repens	(Phoenix_dactylifera	Sabal_domingensis)))	((((Prestoea_acuminata	(Oenocarpus_bataua	Oenocarpus_minor))	((Dictyosperma_album	((Kentiopsis_piersoniorum	Veitchia_spiralis)	Heterospathe_cagayanensis))	(Geonoma_undata	Pelagodoxa_henryana)))	Manicaria_saccifera)	(Podococcus_barteri	Orania_palindan)))))	Attalea_speciosa)	(Elaeis_guineensis	Elaeis_oleifera))	Bactris_major)	Kingia_australis);
((((((Roystonea_regia	(Nypa_fruticans	(Serenoa_repens	((Pseudophoenix_vinifera	(Calamus_caryotoides	Phoenix_dactylifera))	Sabal_domingensis))))	((Iriartea_deltoidea	((Geonoma_undata	((Prestoea_acuminata	(Oenocarpus_bataua	Oenocarpus_minor))	((Dypsis_decaryi	(Dictyosperma_album	((Kentiopsis_piersoniorum	Veitchia_spiralis)	Heterospathe_cagayanensis)))	(Manicaria_saccifera	Pelagodoxa_henryana))))	(Podococcus_barteri	Orania_palindan)))	((Reinhardtia_gracilis	Sclerosperma_profizianum)	(Reinhardtia_simplex	(Reinhardtia_latisecta	Reinhardtia_paiewonskiana)))))	Attalea_speciosa)	(Elaeis_guineensis	Elaeis_oleifera))	Bactris_major)	Kingia_australis);
((Nypa_fruticans	(Calamus_caryotoides	(((Reinhardtia_simplex	(Reinhardtia_latisecta	Reinhardtia_paiewonskiana))	(Reinhardtia_gracilis	Sclerosperma_profizianum))	(((Iriartea_deltoidea	(Attalea_speciosa	((Elaeis_guineensis	Elaeis_oleifera)	Bactris_major)))	Roystonea_regia)	((Serenoa_repens	((Pseudophoenix_vinifera	Phoenix_dactylifera)	Sabal_domingensis))	((Geonoma_undata	((Prestoea_acuminata	(Oenocarpus_bataua	Oenocarpus_minor))	((Dypsis_decaryi	(Dictyosperma_album	((Kentiopsis_piersoniorum	Veitchia_spiralis)	Heterospathe_cagayanensis)))	(Manicaria_saccifera	Pelagodoxa_henryana))))	(Podococcus_barteri	Orania_palindan)))))))	Kingia_australis);
((Bactris_major	((((Iriartea_deltoidea	(Roystonea_regia	(Reinhardtia_gracilis	Sclerosperma_profizianum)))	Pseudophoenix_vinifera)	((Reinhardtia_simplex	(Reinhardtia_latisecta	Reinhardtia_paiewonskiana))	((Attalea_speciosa	(Nypa_fruticans	(Serenoa_repens	((Calamus_caryotoides	Phoenix_dactylifera)	Sabal_domingensis))))	((Geonoma_undata	((Prestoea_acuminata	(Oenocarpus_bataua	Oenocarpus_minor))	((Dypsis_decaryi	(Dictyosperma_album	((Kentiopsis_piersoniorum	Veitchia_spiralis)	Heterospathe_cagayanensis)))	(Manicaria_saccifera	Pelagodoxa_henryana))))	(Podococcus_barteri	Orania_palindan)))))	(Elaeis_guineensis	Elaeis_oleifera)))	Kingia_australis);
(((Bactris_major	((((Iriartea_deltoidea	((Nypa_fruticans	(Serenoa_repens	(Sabal_domingensis	Phoenix_dactylifera)))	((Sclerosperma_profizianum	Reinhardtia_gracilis)	(((Manicaria_saccifera	(Dypsis_decaryi	(Dictyosperma_album	((Veitchia_spiralis	Kentiopsis_piersoniorum)	Heterospathe_cagayanensis))))	((Geonoma_undata	Pelagodoxa_henryana)	((Oenocarpus_bataua	Oenocarpus_minor)	Prestoea_acuminata)))	(Orania_palindan	Podococcus_barteri)))))	((Roystonea_regia	Pseudophoenix_vinifera)	(Reinhardtia_simplex	(Reinhardtia_latisecta	Reinhardtia_paiewonskiana))))	Attalea_speciosa)	(Elaeis_guineensis	Elaeis_oleifera)))	Calamus_caryotoides)	Kingia_australis);
((Bactris_major	(((((((Reinhardtia_simplex	(Reinhardtia_latisecta	Reinhardtia_paiewonskiana))	(Pseudophoenix_vinifera	(Sclerosperma_profizianum	Reinhardtia_gracilis)))	(Nypa_fruticans	((Serenoa_repens	((Phoenix_dactylifera	Calamus_caryotoides)	Iriartea_deltoidea))	Sabal_domingensis)))	Roystonea_regia)	(((Manicaria_saccifera	(((Oenocarpus_bataua	(Oenocarpus_minor	Prestoea_acuminata))	Pelagodoxa_henryana)	(Dictyosperma_album	(((Dypsis_decaryi	Veitchia_spiralis)	Kentiopsis_piersoniorum)	Heterospathe_cagayanensis))))	(Podococcus_barteri	Geonoma_undata))	Orania_palindan))	Attalea_speciosa)	(Elaeis_guineensis	Elaeis_oleifera)))	Kingia_australis);
((Bactris_major	(((Roystonea_regia	(((Sclerosperma_profizianum	Reinhardtia_gracilis)	(Podococcus_barteri	((Orania_palindan	(Nypa_fruticans	((Sabal_domingensis	(Phoenix_dactylifera	Calamus_caryotoides))	Serenoa_repens)))	(((Prestoea_acuminata	(Oenocarpus_bataua	Oenocarpus_minor))	(Manicaria_saccifera	(Geonoma_undata	Pelagodoxa_henryana)))	((Dictyosperma_album	((Veitchia_spiralis	Kentiopsis_piersoniorum)	Heterospathe_cagayanensis))	Dypsis_decaryi)))))	(((Reinhardtia_paiewonskiana	(Reinhardtia_simplex	Reinhardtia_latisecta))	Iriartea_deltoidea)	Pseudophoenix_vinifera)))	Attalea_speciosa)	(Elaeis_guineensis	Elaeis_oleifera)))	Kingia_australis);
((Bactris_major	((((Pseudophoenix_vinifera	Roystonea_regia)	(((Sclerosperma_profizianum	Reinhardtia_gracilis)	(((Iriartea_deltoidea	Podococcus_barteri)	((((Dictyosperma_album	((Veitchia_spiralis	(Dypsis_decaryi	Kentiopsis_piersoniorum))	Heterospathe_cagayanensis))	(Manicaria_saccifera	Pelagodoxa_henryana))	(Prestoea_acuminata	(Oenocarpus_bataua	Oenocarpus_minor)))	Geonoma_undata))	(Orania_palindan	(Nypa_fruticans	((Sabal_domingensis	(Phoenix_dactylifera	Calamus_caryotoides))	Serenoa_repens)))))	(Reinhardtia_simplex	(Reinhardtia_latisecta	Reinhardtia_paiewonskiana))))	Attalea_speciosa)	(Elaeis_guineensis	Elaeis_oleifera)))	Kingia_australis);
((((((Roystonea_regia	((Nypa_fruticans	(((Orania_palindan	(((((Dictyosperma_album	(Iriartea_deltoidea	(Calamus_caryotoides	(Veitchia_spiralis	(Heterospathe_cagayanensis	Kentiopsis_piersoniorum)))))	Dypsis_decaryi)	(Manicaria_saccifera	Pelagodoxa_henryana))	(Prestoea_acuminata	(Oenocarpus_bataua	Oenocarpus_minor)))	Geonoma_undata))	(Podococcus_barteri	((Sabal_domingensis	Phoenix_dactylifera)	Serenoa_repens)))	(Sclerosperma_profizianum	Reinhardtia_gracilis)))	(Reinhardtia_simplex	(Reinhardtia_latisecta	Reinhardtia_paiewonskiana))))	Bactris_major)	Attalea_speciosa)	(Elaeis_guineensis	Elaeis_oleifera))	Pseudophoenix_vinifera)	Kingia_australis);
(((Bactris_major	(Elaeis_guineensis	Elaeis_oleifera))	(Attalea_speciosa	(Iriartea_deltoidea	(Pseudophoenix_vinifera	((Nypa_fruticans	Dypsis_decaryi)	(((Sabal_domingensis	(Calamus_caryotoides	Phoenix_dactylifera))	Serenoa_repens)	((Roystonea_regia	(Sclerosperma_profizianum	Reinhardtia_gracilis))	((Reinhardtia_simplex	(Reinhardtia_latisecta	Reinhardtia_paiewonskiana))	((((((Heterospathe_cagayanensis	(Veitchia_spiralis	Kentiopsis_piersoniorum))	Dictyosperma_album)	(Manicaria_saccifera	Pelagodoxa_henryana))	((Prestoea_acuminata	Oenocarpus_bataua)	Oenocarpus_minor))	Geonoma_undata)	(Podococcus_barteri	Orania_palindan))))))))))	Kingia_australis);
(((((Elaeis_guineensis	Elaeis_oleifera)	Pseudophoenix_vinifera)	(((Iriartea_deltoidea	((Sabal_domingensis	Phoenix_dactylifera)	((Dypsis_decaryi	Nypa_fruticans)	Serenoa_repens)))	(Roystonea_regia	(((((((Veitchia_spiralis	(Kentiopsis_piersoniorum	Heterospathe_cagayanensis))	(Dictyosperma_album	Pelagodoxa_henryana))	((Prestoea_acuminata	Oenocarpus_bataua)	Oenocarpus_minor))	Manicaria_saccifera)	Geonoma_undata)	(Podococcus_barteri	Orania_palindan))	((Sclerosperma_profizianum	Reinhardtia_gracilis)	(((Calamus_caryotoides	Reinhardtia_latisecta)	Reinhardtia_paiewonskiana)	Reinhardtia_simplex)))))	Attalea_speciosa))	Bactris_major)	Kingia_australis);
((((Roystonea_regia	(Sclerosperma_profizianum	Reinhardtia_gracilis))	((((Attalea_speciosa	(Bactris_major	(Elaeis_guineensis	Elaeis_oleifera)))	(Podococcus_barteri	Orania_palindan))	((Reinhardtia_simplex	Iriartea_deltoidea)	((Reinhardtia_paiewonskiana	(Serenoa_repens	(Sabal_domingensis	Phoenix_dactylifera)))	(Calamus_caryotoides	Reinhardtia_latisecta))))	(((((Heterospathe_cagayanensis	(Veitchia_spiralis	Kentiopsis_piersoniorum))	Dictyosperma_album)	((Oenocarpus_bataua	Oenocarpus_minor)	Prestoea_acuminata))	((Dypsis_decaryi	Nypa_fruticans)	(Pelagodoxa_henryana	Manicaria_saccifera)))	Geonoma_undata)))	Pseudophoenix_vinifera)	Kingia_australis);
((((Attalea_speciosa	((((Iriartea_deltoidea	((Podococcus_barteri	((Nypa_fruticans	(Serenoa_repens	(Sabal_domingensis	(Calamus_caryotoides	Phoenix_dactylifera))))	Orania_palindan))	(Sclerosperma_profizianum	Reinhardtia_gracilis)))	((((Oenocarpus_bataua	Oenocarpus_minor)	Prestoea_acuminata)	Pelagodoxa_henryana)	((Geonoma_undata	(Manicaria_saccifera	Heterospathe_cagayanensis))	((Veitchia_spiralis	Kentiopsis_piersoniorum)	(Dypsis_decaryi	Dictyosperma_album)))))	((Reinhardtia_latisecta	(Reinhardtia_simplex	Reinhardtia_paiewonskiana))	Roystonea_regia))	(Elaeis_guineensis	Elaeis_oleifera)))	Pseudophoenix_vinifera)	Bactris_major)	Kingia_australis);
(((((Iriartea_deltoidea	((((Orania_palindan	(Serenoa_repens	(Sabal_domingensis	Phoenix_dactylifera)))	(((Reinhardtia_simplex	(Reinhardtia_paiewonskiana	Reinhardtia_latisecta))	(Sclerosperma_profizianum	Reinhardtia_gracilis))	Roystonea_regia))	((Geonoma_undata	((Calamus_caryotoides	(Pelagodoxa_henryana	((Dypsis_decaryi	Nypa_fruticans)	Manicaria_saccifera)))	((Heterospathe_cagayanensis	(Veitchia_spiralis	Kentiopsis_piersoniorum))	Dictyosperma_album)))	((Oenocarpus_bataua	Oenocarpus_minor)	Prestoea_acuminata)))	Pseudophoenix_vinifera))	(Podococcus_barteri	Attalea_speciosa))	(Elaeis_guineensis	Elaeis_oleifera))	Bactris_major)	Kingia_australis);
((Bactris_major	(((Iriartea_deltoidea	((Roystonea_regia	((Reinhardtia_simplex	((Calamus_caryotoides	Reinhardtia_latisecta)	Reinhardtia_paiewonskiana))	(Nypa_fruticans	(((Reinhardtia_gracilis	Sclerosperma_profizianum)	(((Dypsis_decaryi	Podococcus_barteri)	Orania_palindan)	((Manicaria_saccifera	(((Oenocarpus_bataua	Oenocarpus_minor)	Prestoea_acuminata)	(Pelagodoxa_henryana	(Dictyosperma_album	((Kentiopsis_piersoniorum	Veitchia_spiralis)	Heterospathe_cagayanensis)))))	Geonoma_undata)))	(Serenoa_repens	(Phoenix_dactylifera	Sabal_domingensis))))))	Pseudophoenix_vinifera))	Attalea_speciosa)	(Elaeis_guineensis	Elaeis_oleifera)))	Kingia_australis);
((Bactris_major	(((Attalea_speciosa	(Elaeis_guineensis	Elaeis_oleifera))	(((((Iriartea_deltoidea	((Podococcus_barteri	Orania_palindan)	(((Dictyosperma_album	((Kentiopsis_piersoniorum	Veitchia_spiralis)	Heterospathe_cagayanensis))	((Pelagodoxa_henryana	Manicaria_saccifera)	((Oenocarpus_bataua	Oenocarpus_minor)	Prestoea_acuminata)))	Geonoma_undata)))	Pseudophoenix_vinifera)	(Nypa_fruticans	Dypsis_decaryi))	Roystonea_regia)	((Reinhardtia_simplex	(Reinhardtia_latisecta	Reinhardtia_paiewonskiana))	(Reinhardtia_gracilis	Sclerosperma_profizianum))))	(Serenoa_repens	((Calamus_caryotoides	Phoenix_dactylifera)	Sabal_domingensis))))	Kingia_australis);
(((Bactris_major	(Attalea_speciosa	((Elaeis_guineensis	Elaeis_oleifera)	(((Podococcus_barteri	Orania_palindan)	(Serenoa_repens	(Phoenix_dactylifera	Sabal_domingensis)))	((Reinhardtia_simplex	(Reinhardtia_latisecta	Reinhardtia_paiewonskiana))	((((Dictyosperma_album	((Kentiopsis_piersoniorum	Veitchia_spiralis)	Heterospathe_cagayanensis))	((Pelagodoxa_henryana	Manicaria_saccifera)	((Oenocarpus_bataua	Oenocarpus_minor)	Prestoea_acuminata)))	Geonoma_undata)	((Nypa_fruticans	Dypsis_decaryi)	((Pseudophoenix_vinifera	(Iriartea_deltoidea	(Roystonea_regia	Sclerosperma_profizianum)))	Reinhardtia_gracilis))))))))	Calamus_caryotoides)	Kingia_australis);
((Bactris_major	((Elaeis_guineensis	(Pseudophoenix_vinifera	Elaeis_oleifera))	(((((Dypsis_decaryi	((((Dictyosperma_album	Pelagodoxa_henryana)	(((Oenocarpus_bataua	Oenocarpus_minor)	Prestoea_acuminata)	(Manicaria_saccifera	(Geonoma_undata	((Heterospathe_cagayanensis	Kentiopsis_piersoniorum)	Veitchia_spiralis)))))	(Iriartea_deltoidea	Podococcus_barteri))	Orania_palindan))	Roystonea_regia)	((Sclerosperma_profizianum	Reinhardtia_gracilis)	(Reinhardtia_paiewonskiana	(Reinhardtia_simplex	Reinhardtia_latisecta))))	(Nypa_fruticans	(Serenoa_repens	((Calamus_caryotoides	Phoenix_dactylifera)	Sabal_domingensis))))	Attalea_speciosa)))	Kingia_australis);
((Bactris_major	((Elaeis_guineensis	(Pseudophoenix_vinifera	(Iriartea_deltoidea	Elaeis_oleifera)))	((((Reinhardtia_simplex	(Reinhardtia_latisecta	Reinhardtia_paiewonskiana))	(((Sclerosperma_profizianum	Reinhardtia_gracilis)	((((((Oenocarpus_bataua	Oenocarpus_minor)	Prestoea_acuminata)	(Manicaria_saccifera	(Pelagodoxa_henryana	(((Heterospathe_cagayanensis	Kentiopsis_piersoniorum)	Veitchia_spiralis)	Dictyosperma_album))))	Geonoma_undata)	Podococcus_barteri)	Orania_palindan))	((Dypsis_decaryi	Nypa_fruticans)	(Serenoa_repens	((Calamus_caryotoides	Phoenix_dactylifera)	Sabal_domingensis)))))	Roystonea_regia)	Attalea_speciosa)))	Kingia_australis);
((Bactris_major	((Elaeis_guineensis	Elaeis_oleifera)	((Roystonea_regia	((Pseudophoenix_vinifera	Sclerosperma_profizianum)	Reinhardtia_gracilis))	((((Manicaria_saccifera	(Geonoma_undata	((Oenocarpus_bataua	Oenocarpus_minor)	Prestoea_acuminata)))	((Nypa_fruticans	Pelagodoxa_henryana)	(Dypsis_decaryi	(((Heterospathe_cagayanensis	Kentiopsis_piersoniorum)	Veitchia_spiralis)	Dictyosperma_album))))	(Podococcus_barteri	Orania_palindan))	((((Phoenix_dactylifera	Sabal_domingensis)	(Serenoa_repens	Calamus_caryotoides))	(Iriartea_deltoidea	Attalea_speciosa))	(Reinhardtia_simplex	(Reinhardtia_latisecta	Reinhardtia_paiewonskiana)))))))	Kingia_australis);
(((Bactris_major	((Elaeis_guineensis	Elaeis_oleifera)	((Roystonea_regia	((Pseudophoenix_vinifera	(Reinhardtia_simplex	(Reinhardtia_latisecta	Reinhardtia_paiewonskiana)))	((((Orania_palindan	((Phoenix_dactylifera	Sabal_domingensis)	Serenoa_repens))	((((((Veitchia_spiralis	(Heterospathe_cagayanensis	Kentiopsis_piersoniorum))	Dictyosperma_album)	(Manicaria_saccifera	(Nypa_fruticans	Pelagodoxa_henryana)))	((Oenocarpus_bataua	Oenocarpus_minor)	Prestoea_acuminata))	Geonoma_undata)	(Dypsis_decaryi	Podococcus_barteri)))	(Sclerosperma_profizianum	Reinhardtia_gracilis))	Iriartea_deltoidea)))	Attalea_speciosa)))	Calamus_caryotoides)	Kingia_australis);
(((Bactris_major	((Elaeis_guineensis	Elaeis_oleifera)	((((Reinhardtia_simplex	(Reinhardtia_latisecta	Reinhardtia_paiewonskiana))	(Roystonea_regia	(((Phoenix_dactylifera	Sabal_domingensis)	Serenoa_repens)	Pseudophoenix_vinifera)))	((Geonoma_undata	((Manicaria_saccifera	(((Nypa_fruticans	Dypsis_decaryi)	Pelagodoxa_henryana)	((Heterospathe_cagayanensis	(Kentiopsis_piersoniorum	Veitchia_spiralis))	Dictyosperma_album)))	((Iriartea_deltoidea	Prestoea_acuminata)	(Oenocarpus_bataua	Oenocarpus_minor))))	(Podococcus_barteri	Orania_palindan)))	((Sclerosperma_profizianum	Reinhardtia_gracilis)	Attalea_speciosa))))	Calamus_caryotoides)	Kingia_australis);
((Bactris_major	((Elaeis_guineensis	Elaeis_oleifera)	((((Reinhardtia_simplex	(Reinhardtia_latisecta	Reinhardtia_paiewonskiana))	(Pseudophoenix_vinifera	Roystonea_regia))	((((((Phoenix_dactylifera	Sabal_domingensis)	Serenoa_repens)	Calamus_caryotoides)	Nypa_fruticans)	Orania_palindan)	((Geonoma_undata	((Manicaria_saccifera	((Oenocarpus_bataua	((Oenocarpus_minor	Iriartea_deltoidea)	Prestoea_acuminata))	(Dypsis_decaryi	((Heterospathe_cagayanensis	(Kentiopsis_piersoniorum	Veitchia_spiralis))	Dictyosperma_album))))	Pelagodoxa_henryana))	((Sclerosperma_profizianum	Reinhardtia_gracilis)	Podococcus_barteri))))	Attalea_speciosa)))	Kingia_australis);
((Bactris_major	((Elaeis_guineensis	Elaeis_oleifera)	((((Reinhardtia_simplex	(Reinhardtia_latisecta	Reinhardtia_paiewonskiana))	(Pseudophoenix_vinifera	Roystonea_regia))	(((((((Calamus_caryotoides	Phoenix_dactylifera)	Sabal_domingensis)	Serenoa_repens)	(Dypsis_decaryi	Nypa_fruticans))	Orania_palindan)	((Geonoma_undata	(((Manicaria_saccifera	Pelagodoxa_henryana)	((Oenocarpus_bataua	Oenocarpus_minor)	Prestoea_acuminata))	((Heterospathe_cagayanensis	(Kentiopsis_piersoniorum	Veitchia_spiralis))	Dictyosperma_album)))	(Iriartea_deltoidea	Podococcus_barteri)))	(Sclerosperma_profizianum	Reinhardtia_gracilis)))	Attalea_speciosa)))	Kingia_australis);
((Bactris_major	((Elaeis_oleifera	(Pseudophoenix_vinifera	(Attalea_speciosa	(((((Sclerosperma_profizianum	Reinhardtia_gracilis)	(Nypa_fruticans	((Sabal_domingensis	(Calamus_caryotoides	Phoenix_dactylifera))	Serenoa_repens)))	(((Prestoea_acuminata	((Oenocarpus_minor	Oenocarpus_bataua)	(((((Dictyosperma_album	(Heterospathe_cagayanensis	(Kentiopsis_piersoniorum	Veitchia_spiralis)))	Dypsis_decaryi)	Pelagodoxa_henryana)	Iriartea_deltoidea)	Manicaria_saccifera)))	Geonoma_undata)	(Podococcus_barteri	Orania_palindan)))	(Reinhardtia_simplex	(Reinhardtia_latisecta	Reinhardtia_paiewonskiana)))	Roystonea_regia))))	Elaeis_guineensis))	Kingia_australis);
((Bactris_major	(((((((Reinhardtia_simplex	((Calamus_caryotoides	Reinhardtia_latisecta)	Reinhardtia_paiewonskiana))	Roystonea_regia)	(((((Oenocarpus_minor	Oenocarpus_bataua)	Prestoea_acuminata)	(Pelagodoxa_henryana	(((Nypa_fruticans	Dictyosperma_album)	(((Dypsis_decaryi	Kentiopsis_piersoniorum)	Veitchia_spiralis)	(Iriartea_deltoidea	Heterospathe_cagayanensis)))	Manicaria_saccifera)))	Geonoma_undata)	(Podococcus_barteri	Orania_palindan)))	((Sabal_domingensis	Serenoa_repens)	Phoenix_dactylifera))	Pseudophoenix_vinifera)	(Attalea_speciosa	(Sclerosperma_profizianum	Reinhardtia_gracilis)))	(Elaeis_guineensis	Elaeis_oleifera)))	Kingia_australis);
((Bactris_major	((((Roystonea_regia	(Reinhardtia_simplex	((Calamus_caryotoides	Reinhardtia_latisecta)	Reinhardtia_paiewonskiana)))	(((((Oenocarpus_minor	Oenocarpus_bataua)	Prestoea_acuminata)	((Nypa_fruticans	Pelagodoxa_henryana)	(Dictyosperma_album	((Kentiopsis_piersoniorum	(Serenoa_repens	Veitchia_spiralis))	(Manicaria_saccifera	Heterospathe_cagayanensis)))))	((Dypsis_decaryi	(Geonoma_undata	Podococcus_barteri))	Orania_palindan))	(((Sclerosperma_profizianum	Reinhardtia_gracilis)	((Iriartea_deltoidea	Pseudophoenix_vinifera)	Sabal_domingensis))	Phoenix_dactylifera)))	Attalea_speciosa)	(Elaeis_guineensis	Elaeis_oleifera)))	Kingia_australis);
((Elaeis_guineensis	(Elaeis_oleifera	(Bactris_major	(((Dypsis_decaryi	Nypa_fruticans)	(((Sclerosperma_profizianum	Reinhardtia_gracilis)	Roystonea_regia)	((Attalea_speciosa	(Pseudophoenix_vinifera	(Serenoa_repens	(Sabal_domingensis	(Calamus_caryotoides	Phoenix_dactylifera)))))	(((Geonoma_undata	((((Heterospathe_cagayanensis	(Kentiopsis_piersoniorum	Veitchia_spiralis))	Dictyosperma_album)	((Oenocarpus_minor	Oenocarpus_bataua)	Prestoea_acuminata))	(Manicaria_saccifera	Pelagodoxa_henryana)))	(Podococcus_barteri	Orania_palindan))	((Reinhardtia_latisecta	Reinhardtia_paiewonskiana)	Reinhardtia_simplex)))))	Iriartea_deltoidea))))	Kingia_australis);
((Bactris_major	(((((Podococcus_barteri	Orania_palindan)	((Pseudophoenix_vinifera	(Serenoa_repens	(Sabal_domingensis	Phoenix_dactylifera)))	(((Sclerosperma_profizianum	Reinhardtia_gracilis)	Roystonea_regia)	Nypa_fruticans)))	((Geonoma_undata	(((Manicaria_saccifera	Dictyosperma_album)	(Heterospathe_cagayanensis	(Kentiopsis_piersoniorum	Veitchia_spiralis)))	((Dypsis_decaryi	Pelagodoxa_henryana)	((Oenocarpus_minor	Oenocarpus_bataua)	Prestoea_acuminata))))	(((Iriartea_deltoidea	Calamus_caryotoides)	Reinhardtia_latisecta)	(Reinhardtia_paiewonskiana	Reinhardtia_simplex))))	Attalea_speciosa)	(Elaeis_guineensis	Elaeis_oleifera)))	Kingia_australis);
((Pseudophoenix_vinifera	((Attalea_speciosa	(((Reinhardtia_latisecta	Reinhardtia_paiewonskiana)	Reinhardtia_simplex)	((Elaeis_guineensis	Elaeis_oleifera)	(((Iriartea_deltoidea	((Bactris_major	((Sabal_domingensis	Phoenix_dactylifera)	Serenoa_repens))	((Podococcus_barteri	Orania_palindan)	((Pelagodoxa_henryana	Manicaria_saccifera)	(((Oenocarpus_minor	Oenocarpus_bataua)	Prestoea_acuminata)	(Geonoma_undata	(Dictyosperma_album	(Heterospathe_cagayanensis	(Kentiopsis_piersoniorum	Veitchia_spiralis)))))))))	Calamus_caryotoides)	(Nypa_fruticans	Dypsis_decaryi)))))	((Sclerosperma_profizianum	Reinhardtia_gracilis)	Roystonea_regia)))	Kingia_australis);
(((Bactris_major	((Elaeis_guineensis	Elaeis_oleifera)	((((((((Pelagodoxa_henryana	Manicaria_saccifera)	(Dypsis_decaryi	(Dictyosperma_album	(Heterospathe_cagayanensis	(Kentiopsis_piersoniorum	Veitchia_spiralis)))))	(Oenocarpus_minor	(Oenocarpus_bataua	Prestoea_acuminata)))	Geonoma_undata)	Orania_palindan)	(Podococcus_barteri	(Sabal_domingensis	Phoenix_dactylifera)))	((Pseudophoenix_vinifera	((Serenoa_repens	Nypa_fruticans)	((Iriartea_deltoidea	(Sclerosperma_profizianum	Reinhardtia_gracilis))	(Reinhardtia_paiewonskiana	(Reinhardtia_simplex	Reinhardtia_latisecta)))))	Roystonea_regia))	Attalea_speciosa)))	Calamus_caryotoides)	Kingia_australis);
(((Bactris_major	(((Pseudophoenix_vinifera	Elaeis_guineensis)	Elaeis_oleifera)	(((Reinhardtia_simplex	(Reinhardtia_latisecta	Reinhardtia_paiewonskiana))	((Nypa_fruticans	Roystonea_regia)	((((Podococcus_barteri	Orania_palindan)	((Pelagodoxa_henryana	((Prestoea_acuminata	Manicaria_saccifera)	((Oenocarpus_minor	Oenocarpus_bataua)	(Dypsis_decaryi	(Dictyosperma_album	(Heterospathe_cagayanensis	(Kentiopsis_piersoniorum	Veitchia_spiralis)))))))	Geonoma_undata))	((Serenoa_repens	(Sabal_domingensis	Phoenix_dactylifera))	Iriartea_deltoidea))	(Sclerosperma_profizianum	Reinhardtia_gracilis))))	Attalea_speciosa)))	Calamus_caryotoides)	Kingia_australis);
(((Bactris_major	((Elaeis_guineensis	Elaeis_oleifera)	(((Reinhardtia_simplex	((Iriartea_deltoidea	Reinhardtia_paiewonskiana)	Reinhardtia_latisecta))	((Pseudophoenix_vinifera	Roystonea_regia)	((((Podococcus_barteri	Orania_palindan)	(((Dictyosperma_album	(Heterospathe_cagayanensis	(Kentiopsis_piersoniorum	Veitchia_spiralis)))	((Prestoea_acuminata	(Oenocarpus_minor	Oenocarpus_bataua))	(Manicaria_saccifera	(Pelagodoxa_henryana	Dypsis_decaryi))))	Geonoma_undata))	(Nypa_fruticans	(Serenoa_repens	(Sabal_domingensis	Phoenix_dactylifera))))	(Sclerosperma_profizianum	Reinhardtia_gracilis))))	Attalea_speciosa)))	Calamus_caryotoides)	Kingia_australis);
((Bactris_major	((Attalea_speciosa	((Elaeis_guineensis	Elaeis_oleifera)	((((Sabal_domingensis	(Sclerosperma_profizianum	Reinhardtia_gracilis))	Phoenix_dactylifera)	((Podococcus_barteri	Orania_palindan)	((((Pelagodoxa_henryana	(Dictyosperma_album	(Heterospathe_cagayanensis	(Kentiopsis_piersoniorum	Veitchia_spiralis))))	(Prestoea_acuminata	(Oenocarpus_minor	Oenocarpus_bataua)))	Manicaria_saccifera)	Geonoma_undata)))	((((Dypsis_decaryi	Nypa_fruticans)	Serenoa_repens)	((Iriartea_deltoidea	Roystonea_regia)	Pseudophoenix_vinifera))	(Reinhardtia_simplex	(Reinhardtia_paiewonskiana	Reinhardtia_latisecta))))))	Calamus_caryotoides))	Kingia_australis);
((Bactris_major	(((Iriartea_deltoidea	Elaeis_oleifera)	Elaeis_guineensis)	((((Reinhardtia_simplex	(Reinhardtia_latisecta	Reinhardtia_paiewonskiana))	(((Sclerosperma_profizianum	Reinhardtia_gracilis)	((Geonoma_undata	((Pelagodoxa_henryana	Manicaria_saccifera)	((Prestoea_acuminata	(Oenocarpus_minor	Oenocarpus_bataua))	(Dypsis_decaryi	((Heterospathe_cagayanensis	(Kentiopsis_piersoniorum	Veitchia_spiralis))	Dictyosperma_album)))))	(Orania_palindan	Podococcus_barteri)))	(Nypa_fruticans	(Serenoa_repens	((Calamus_caryotoides	Phoenix_dactylifera)	Sabal_domingensis)))))	(Pseudophoenix_vinifera	Roystonea_regia))	Attalea_speciosa)))	Kingia_australis);
(((Bactris_major	((Elaeis_oleifera	Elaeis_guineensis)	(((Podococcus_barteri	Iriartea_deltoidea)	((Roystonea_regia	((Reinhardtia_simplex	(Reinhardtia_latisecta	Reinhardtia_paiewonskiana))	(Sclerosperma_profizianum	Reinhardtia_gracilis)))	(((Orania_palindan	(Sabal_domingensis	(Serenoa_repens	(Phoenix_dactylifera	Nypa_fruticans))))	Pseudophoenix_vinifera)	((((Pelagodoxa_henryana	Geonoma_undata)	Prestoea_acuminata)	(Oenocarpus_minor	Oenocarpus_bataua))	((((Dypsis_decaryi	Heterospathe_cagayanensis)	(Kentiopsis_piersoniorum	Veitchia_spiralis))	Dictyosperma_album)	Manicaria_saccifera)))))	Attalea_speciosa)))	Calamus_caryotoides)	Kingia_australis);
((((Sabal_domingensis	(Serenoa_repens	(Calamus_caryotoides	Phoenix_dactylifera)))	Nypa_fruticans)	(((Iriartea_deltoidea	Podococcus_barteri)	((Geonoma_undata	(((((Heterospathe_cagayanensis	(Kentiopsis_piersoniorum	Veitchia_spiralis))	Dictyosperma_album)	Dypsis_decaryi)	(Pelagodoxa_henryana	Manicaria_saccifera))	(Oenocarpus_bataua	(Oenocarpus_minor	Prestoea_acuminata))))	((((Roystonea_regia	Pseudophoenix_vinifera)	(Bactris_major	(Elaeis_oleifera	Elaeis_guineensis)))	((Reinhardtia_simplex	(Reinhardtia_latisecta	Reinhardtia_paiewonskiana))	Attalea_speciosa))	(Sclerosperma_profizianum	Reinhardtia_gracilis))))	Orania_palindan))	Kingia_australis);
(((Bactris_major	(((Pseudophoenix_vinifera	Elaeis_oleifera)	Elaeis_guineensis)	((((Reinhardtia_simplex	((Calamus_caryotoides	Reinhardtia_latisecta)	Reinhardtia_paiewonskiana))	Roystonea_regia)	((Dypsis_decaryi	((Geonoma_undata	(((((Heterospathe_cagayanensis	Kentiopsis_piersoniorum)	Dictyosperma_album)	Veitchia_spiralis)	(Pelagodoxa_henryana	Manicaria_saccifera))	(Prestoea_acuminata	(Oenocarpus_bataua	Oenocarpus_minor))))	(Podococcus_barteri	Orania_palindan)))	((Sabal_domingensis	Serenoa_repens)	(Phoenix_dactylifera	Nypa_fruticans))))	((Sclerosperma_profizianum	Reinhardtia_gracilis)	Attalea_speciosa))))	Iriartea_deltoidea)	Kingia_australis);
((((((((Reinhardtia_simplex	((Calamus_caryotoides	Reinhardtia_latisecta)	Reinhardtia_paiewonskiana))	Roystonea_regia)	((((Phoenix_dactylifera	(Serenoa_repens	Sabal_domingensis))	(Dypsis_decaryi	Nypa_fruticans))	((Iriartea_deltoidea	Sclerosperma_profizianum)	Reinhardtia_gracilis))	(((Prestoea_acuminata	(Oenocarpus_bataua	Oenocarpus_minor))	(((((Heterospathe_cagayanensis	Veitchia_spiralis)	Kentiopsis_piersoniorum)	Dictyosperma_album)	Pelagodoxa_henryana)	(Geonoma_undata	Manicaria_saccifera)))	(Podococcus_barteri	Orania_palindan))))	Attalea_speciosa)	Bactris_major)	(Elaeis_oleifera	Elaeis_guineensis))	Pseudophoenix_vinifera)	Kingia_australis);
((Bactris_major	((((Reinhardtia_simplex	((Calamus_caryotoides	Reinhardtia_latisecta)	Reinhardtia_paiewonskiana))	(Roystonea_regia	((Serenoa_repens	(Sabal_domingensis	(Pseudophoenix_vinifera	Phoenix_dactylifera)))	(Nypa_fruticans	(((((Geonoma_undata	Pelagodoxa_henryana)	Prestoea_acuminata)	Manicaria_saccifera)	(((Dypsis_decaryi	Dictyosperma_album)	((Veitchia_spiralis	Kentiopsis_piersoniorum)	Heterospathe_cagayanensis))	(Oenocarpus_bataua	Oenocarpus_minor)))	((Iriartea_deltoidea	Podococcus_barteri)	Orania_palindan))))))	((Sclerosperma_profizianum	Reinhardtia_gracilis)	Attalea_speciosa))	(Elaeis_oleifera	Elaeis_guineensis)))	Kingia_australis);
(((Bactris_major	(((Nypa_fruticans	(Iriartea_deltoidea	(((Roystonea_regia	(((((Prestoea_acuminata	Oenocarpus_minor)	Oenocarpus_bataua)	Pelagodoxa_henryana)	((Dypsis_decaryi	(Dictyosperma_album	((Veitchia_spiralis	Kentiopsis_piersoniorum)	Heterospathe_cagayanensis)))	Manicaria_saccifera))	Geonoma_undata))	(((Sabal_domingensis	(Sclerosperma_profizianum	Reinhardtia_gracilis))	(Reinhardtia_simplex	(Reinhardtia_latisecta	Reinhardtia_paiewonskiana)))	(Attalea_speciosa	(Orania_palindan	Podococcus_barteri))))	(Pseudophoenix_vinifera	Phoenix_dactylifera))))	(Elaeis_oleifera	Elaeis_guineensis))	Serenoa_repens))	Calamus_caryotoides)	Kingia_australis);
((Bactris_major	((Pseudophoenix_vinifera	(((((Orania_palindan	Podococcus_barteri)	(((Dictyosperma_album	((Veitchia_spiralis	Kentiopsis_piersoniorum)	Heterospathe_cagayanensis))	((Pelagodoxa_henryana	Manicaria_saccifera)	(Prestoea_acuminata	(Oenocarpus_minor	Oenocarpus_bataua))))	Geonoma_undata))	((Dypsis_decaryi	Nypa_fruticans)	((Sabal_domingensis	Serenoa_repens)	(Calamus_caryotoides	Phoenix_dactylifera))))	((Roystonea_regia	Iriartea_deltoidea)	Attalea_speciosa))	((Sclerosperma_profizianum	Reinhardtia_gracilis)	(Reinhardtia_simplex	(Reinhardtia_latisecta	Reinhardtia_paiewonskiana)))))	(Elaeis_oleifera	Elaeis_guineensis)))	Kingia_australis);
((Bactris_major	(((((Pseudophoenix_vinifera	((Reinhardtia_latisecta	Reinhardtia_paiewonskiana)	(Dypsis_decaryi	Reinhardtia_simplex)))	Roystonea_regia)	(((((Orania_palindan	Podococcus_barteri)	(((Dictyosperma_album	((Veitchia_spiralis	Kentiopsis_piersoniorum)	Heterospathe_cagayanensis))	((Nypa_fruticans	(Pelagodoxa_henryana	Manicaria_saccifera))	(Prestoea_acuminata	(Oenocarpus_minor	Oenocarpus_bataua))))	Geonoma_undata))	((Phoenix_dactylifera	Sabal_domingensis)	Serenoa_repens))	(Sclerosperma_profizianum	Reinhardtia_gracilis))	Iriartea_deltoidea))	Attalea_speciosa)	(Elaeis_oleifera	(Calamus_caryotoides	Elaeis_guineensis))))	Kingia_australis);
((Bactris_major	(((((Sabal_domingensis	(Calamus_caryotoides	Phoenix_dactylifera))	Serenoa_repens)	(Attalea_speciosa	Podococcus_barteri))	((Reinhardtia_paiewonskiana	(Reinhardtia_latisecta	Reinhardtia_simplex))	(((((Pelagodoxa_henryana	(((Veitchia_spiralis	Kentiopsis_piersoniorum)	Heterospathe_cagayanensis)	(Dypsis_decaryi	Dictyosperma_album)))	Nypa_fruticans)	(Manicaria_saccifera	(Prestoea_acuminata	(Oenocarpus_minor	Oenocarpus_bataua))))	Geonoma_undata)	((Pseudophoenix_vinifera	(Roystonea_regia	(Sclerosperma_profizianum	Reinhardtia_gracilis)))	Orania_palindan))))	((Iriartea_deltoidea	Elaeis_oleifera)	Elaeis_guineensis)))	Kingia_australis);
((Bactris_major	((Elaeis_oleifera	Elaeis_guineensis)	((((Iriartea_deltoidea	Pseudophoenix_vinifera)	Roystonea_regia)	((((((Manicaria_saccifera	Pelagodoxa_henryana)	Geonoma_undata)	((Dictyosperma_album	(Veitchia_spiralis	(Kentiopsis_piersoniorum	Heterospathe_cagayanensis)))	Dypsis_decaryi))	((Oenocarpus_bataua	Oenocarpus_minor)	Prestoea_acuminata))	((Podococcus_barteri	(Sclerosperma_profizianum	Reinhardtia_gracilis))	((Nypa_fruticans	(Phoenix_dactylifera	(Serenoa_repens	Sabal_domingensis)))	Orania_palindan)))	((Calamus_caryotoides	Reinhardtia_latisecta)	(Reinhardtia_paiewonskiana	Reinhardtia_simplex))))	Attalea_speciosa)))	Kingia_australis);
((Elaeis_guineensis	((((Pseudophoenix_vinifera	((((Calamus_caryotoides	Reinhardtia_latisecta)	(Reinhardtia_paiewonskiana	Reinhardtia_simplex))	(((Nypa_fruticans	Phoenix_dactylifera)	((Serenoa_repens	Dypsis_decaryi)	((((((Manicaria_saccifera	Pelagodoxa_henryana)	(Dictyosperma_album	(Heterospathe_cagayanensis	(Veitchia_spiralis	Kentiopsis_piersoniorum))))	((Prestoea_acuminata	Oenocarpus_minor)	Oenocarpus_bataua))	Geonoma_undata)	(Podococcus_barteri	Orania_palindan))	Iriartea_deltoidea)))	Roystonea_regia))	(Sabal_domingensis	(Sclerosperma_profizianum	Reinhardtia_gracilis))))	Attalea_speciosa)	Bactris_major)	Elaeis_oleifera))	Kingia_australis);
((((((((Iriartea_deltoidea	((Pseudophoenix_vinifera	Roystonea_regia)	(Sclerosperma_profizianum	Reinhardtia_gracilis)))	(((Podococcus_barteri	Orania_palindan)	(((Dictyosperma_album	(Heterospathe_cagayanensis	(Veitchia_spiralis	Kentiopsis_piersoniorum)))	((Geonoma_undata	Pelagodoxa_henryana)	Manicaria_saccifera))	(Prestoea_acuminata	(Oenocarpus_minor	Oenocarpus_bataua))))	((Dypsis_decaryi	Nypa_fruticans)	((Serenoa_repens	(Calamus_caryotoides	Phoenix_dactylifera))	Sabal_domingensis))))	(Reinhardtia_paiewonskiana	(Reinhardtia_latisecta	Reinhardtia_simplex)))	Attalea_speciosa)	Bactris_major)	Elaeis_oleifera)	Elaeis_guineensis)	Kingia_australis);
((Bactris_major	((Elaeis_oleifera	Elaeis_guineensis)	(((((Nypa_fruticans	(Serenoa_repens	(((Dypsis_decaryi	Calamus_caryotoides)	Phoenix_dactylifera)	Sabal_domingensis)))	Roystonea_regia)	((((Iriartea_deltoidea	Podococcus_barteri)	Orania_palindan)	(((Dictyosperma_album	(Heterospathe_cagayanensis	(Veitchia_spiralis	Kentiopsis_piersoniorum)))	((Geonoma_undata	Pelagodoxa_henryana)	Manicaria_saccifera))	(Prestoea_acuminata	(Oenocarpus_minor	Oenocarpus_bataua))))	((Sclerosperma_profizianum	Reinhardtia_gracilis)	(Reinhardtia_simplex	(Reinhardtia_paiewonskiana	Reinhardtia_latisecta)))))	Pseudophoenix_vinifera)	Attalea_speciosa)))	Kingia_australis);
((((Attalea_speciosa	(Bactris_major	(Elaeis_oleifera	Elaeis_guineensis)))	(((Reinhardtia_simplex	(Reinhardtia_paiewonskiana	Reinhardtia_latisecta))	((Sclerosperma_profizianum	Reinhardtia_gracilis)	(((Dypsis_decaryi	Nypa_fruticans)	(((Iriartea_deltoidea	Podococcus_barteri)	Orania_palindan)	((((Calamus_caryotoides	Prestoea_acuminata)	Pelagodoxa_henryana)	(((Oenocarpus_minor	Oenocarpus_bataua)	Manicaria_saccifera)	(Dictyosperma_album	(Heterospathe_cagayanensis	(Veitchia_spiralis	Kentiopsis_piersoniorum)))))	Geonoma_undata)))	(Serenoa_repens	(Phoenix_dactylifera	Sabal_domingensis)))))	Roystonea_regia))	Pseudophoenix_vinifera)	Kingia_australis);
((Bactris_major	((Elaeis_oleifera	Elaeis_guineensis)	((((Sclerosperma_profizianum	Reinhardtia_gracilis)	((Iriartea_deltoidea	((Dypsis_decaryi	Nypa_fruticans)	(Serenoa_repens	((Calamus_caryotoides	Phoenix_dactylifera)	Sabal_domingensis))))	((Podococcus_barteri	Orania_palindan)	((((Pelagodoxa_henryana	(Dictyosperma_album	(Heterospathe_cagayanensis	(Veitchia_spiralis	Kentiopsis_piersoniorum))))	(Prestoea_acuminata	(Oenocarpus_minor	Oenocarpus_bataua)))	Manicaria_saccifera)	Geonoma_undata))))	((Roystonea_regia	Pseudophoenix_vinifera)	(Reinhardtia_simplex	(Reinhardtia_paiewonskiana	Reinhardtia_latisecta))))	Attalea_speciosa)))	Kingia_australis);
(((Bactris_major	((Elaeis_oleifera	Elaeis_guineensis)	((((((Phoenix_dactylifera	((Sclerosperma_profizianum	Reinhardtia_gracilis)	Sabal_domingensis))	(Podococcus_barteri	Orania_palindan))	((((Pelagodoxa_henryana	(Dictyosperma_album	((Kentiopsis_piersoniorum	(Dypsis_decaryi	Veitchia_spiralis))	Heterospathe_cagayanensis)))	(Prestoea_acuminata	(Iriartea_deltoidea	(Oenocarpus_minor	Oenocarpus_bataua))))	Manicaria_saccifera)	Geonoma_undata))	(Nypa_fruticans	Serenoa_repens))	((Roystonea_regia	Pseudophoenix_vinifera)	(Reinhardtia_simplex	(Reinhardtia_paiewonskiana	Reinhardtia_latisecta))))	Attalea_speciosa)))	Calamus_caryotoides)	Kingia_australis);
((Bactris_major	(((Elaeis_oleifera	Elaeis_guineensis)	(((Roystonea_regia	Nypa_fruticans)	(((((((Dictyosperma_album	(Kentiopsis_piersoniorum	(Heterospathe_cagayanensis	Veitchia_spiralis)))	Dypsis_decaryi)	(Oenocarpus_bataua	(Prestoea_acuminata	Oenocarpus_minor)))	(Pelagodoxa_henryana	Manicaria_saccifera))	Geonoma_undata)	((Sclerosperma_profizianum	Reinhardtia_gracilis)	(Reinhardtia_simplex	(Reinhardtia_paiewonskiana	Reinhardtia_latisecta))))	((Iriartea_deltoidea	Podococcus_barteri)	((Pseudophoenix_vinifera	((Calamus_caryotoides	Phoenix_dactylifera)	Sabal_domingensis))	Orania_palindan))))	Attalea_speciosa))	Serenoa_repens))	Kingia_australis);
((Bactris_major	((Elaeis_oleifera	Elaeis_guineensis)	((Podococcus_barteri	(((Roystonea_regia	(Sclerosperma_profizianum	Reinhardtia_gracilis))	(Iriartea_deltoidea	(Manicaria_saccifera	(((Geonoma_undata	Pelagodoxa_henryana)	((Dictyosperma_album	(Heterospathe_cagayanensis	(Veitchia_spiralis	Kentiopsis_piersoniorum)))	Dypsis_decaryi))	(Prestoea_acuminata	(Oenocarpus_minor	Oenocarpus_bataua))))))	((Reinhardtia_simplex	(Reinhardtia_paiewonskiana	Reinhardtia_latisecta))	((Nypa_fruticans	((Calamus_caryotoides	Phoenix_dactylifera)	(Serenoa_repens	Sabal_domingensis)))	Orania_palindan))))	(Pseudophoenix_vinifera	Attalea_speciosa))))	Kingia_australis);
(((Elaeis_guineensis	(((((((((((Calamus_caryotoides	(Pelagodoxa_henryana	((Dictyosperma_album	(Heterospathe_cagayanensis	(Veitchia_spiralis	Kentiopsis_piersoniorum)))	Dypsis_decaryi)))	Manicaria_saccifera)	(Prestoea_acuminata	(Oenocarpus_minor	Oenocarpus_bataua)))	Geonoma_undata)	(((Phoenix_dactylifera	Sabal_domingensis)	Serenoa_repens)	((Iriartea_deltoidea	Podococcus_barteri)	Orania_palindan)))	(Sclerosperma_profizianum	Reinhardtia_gracilis))	Nypa_fruticans)	(Roystonea_regia	(Reinhardtia_simplex	(Reinhardtia_paiewonskiana	Reinhardtia_latisecta))))	Attalea_speciosa)	Bactris_major)	Elaeis_oleifera))	Pseudophoenix_vinifera)	Kingia_australis);
((((((Reinhardtia_latisecta	(Reinhardtia_simplex	Reinhardtia_paiewonskiana))	((Orania_palindan	(((Iriartea_deltoidea	(Serenoa_repens	(Calamus_caryotoides	Phoenix_dactylifera)))	(Podococcus_barteri	(Sabal_domingensis	(Sclerosperma_profizianum	Reinhardtia_gracilis))))	((((Nypa_fruticans	Manicaria_saccifera)	(Dypsis_decaryi	((Heterospathe_cagayanensis	(Veitchia_spiralis	Kentiopsis_piersoniorum))	Dictyosperma_album)))	(Pelagodoxa_henryana	(Prestoea_acuminata	Geonoma_undata)))	(Oenocarpus_bataua	Oenocarpus_minor))))	Roystonea_regia))	(Pseudophoenix_vinifera	Attalea_speciosa))	(Elaeis_guineensis	Elaeis_oleifera))	Bactris_major)	Kingia_australis);
(((Phoenix_dactylifera	Sabal_domingensis)	(Serenoa_repens	((((Podococcus_barteri	Orania_palindan)	(((Manicaria_saccifera	((Prestoea_acuminata	((((Kentiopsis_piersoniorum	Heterospathe_cagayanensis)	(Veitchia_spiralis	Dypsis_decaryi))	Dictyosperma_album)	Pelagodoxa_henryana))	(Oenocarpus_bataua	Oenocarpus_minor)))	Geonoma_undata)	(Sclerosperma_profizianum	Reinhardtia_gracilis)))	(((Pseudophoenix_vinifera	Roystonea_regia)	(Attalea_speciosa	(((Iriartea_deltoidea	Elaeis_guineensis)	Elaeis_oleifera)	Bactris_major)))	(((Calamus_caryotoides	Reinhardtia_latisecta)	Reinhardtia_paiewonskiana)	Reinhardtia_simplex)))	Nypa_fruticans)))	Kingia_australis);
((Bactris_major	((((((Reinhardtia_paiewonskiana	((Calamus_caryotoides	Reinhardtia_latisecta)	Reinhardtia_simplex))	Roystonea_regia)	(((Podococcus_barteri	((Phoenix_dactylifera	Sabal_domingensis)	Serenoa_repens))	(((Manicaria_saccifera	((Pelagodoxa_henryana	(((Veitchia_spiralis	(Kentiopsis_piersoniorum	Heterospathe_cagayanensis))	Dictyosperma_album)	Dypsis_decaryi))	(Prestoea_acuminata	(Oenocarpus_bataua	Oenocarpus_minor))))	Geonoma_undata)	((Sclerosperma_profizianum	Reinhardtia_gracilis)	(Iriartea_deltoidea	Orania_palindan))))	Nypa_fruticans))	Pseudophoenix_vinifera)	Attalea_speciosa)	(Elaeis_guineensis	Elaeis_oleifera)))	Kingia_australis);
((Bactris_major	((((((Nypa_fruticans	(((Calamus_caryotoides	Phoenix_dactylifera)	Sabal_domingensis)	Serenoa_repens))	Iriartea_deltoidea)	((Podococcus_barteri	Orania_palindan)	Pseudophoenix_vinifera))	((((Pelagodoxa_henryana	Manicaria_saccifera)	(Prestoea_acuminata	(Oenocarpus_bataua	Oenocarpus_minor)))	(((((Veitchia_spiralis	Heterospathe_cagayanensis)	Kentiopsis_piersoniorum)	Dictyosperma_album)	Dypsis_decaryi)	Geonoma_undata))	(Roystonea_regia	((Sclerosperma_profizianum	Reinhardtia_gracilis)	(Reinhardtia_paiewonskiana	(Reinhardtia_latisecta	Reinhardtia_simplex))))))	Attalea_speciosa)	(Elaeis_guineensis	Elaeis_oleifera)))	Kingia_australis);
((Bactris_major	(Attalea_speciosa	(((((Serenoa_repens	Nypa_fruticans)	(((Pseudophoenix_vinifera	((Calamus_caryotoides	Phoenix_dactylifera)	Sabal_domingensis))	Orania_palindan)	((Iriartea_deltoidea	Podococcus_barteri)	(((Heterospathe_cagayanensis	((Dypsis_decaryi	Kentiopsis_piersoniorum)	Veitchia_spiralis))	Dictyosperma_album)	(((Pelagodoxa_henryana	Manicaria_saccifera)	(Prestoea_acuminata	Geonoma_undata))	(Oenocarpus_bataua	Oenocarpus_minor))))))	((Sclerosperma_profizianum	Reinhardtia_gracilis)	(Reinhardtia_simplex	(Reinhardtia_paiewonskiana	Reinhardtia_latisecta))))	Roystonea_regia)	(Elaeis_guineensis	Elaeis_oleifera))))	Kingia_australis);
((Bactris_major	(((((Reinhardtia_simplex	(Reinhardtia_paiewonskiana	Reinhardtia_latisecta))	((((Calamus_caryotoides	Phoenix_dactylifera)	Pseudophoenix_vinifera)	(Roystonea_regia	((Sclerosperma_profizianum	Reinhardtia_gracilis)	Sabal_domingensis)))	(Iriartea_deltoidea	(Nypa_fruticans	((Podococcus_barteri	Orania_palindan)	(((((Heterospathe_cagayanensis	(Kentiopsis_piersoniorum	Veitchia_spiralis))	Dictyosperma_album)	Dypsis_decaryi)	((Pelagodoxa_henryana	(Prestoea_acuminata	Geonoma_undata))	Oenocarpus_bataua))	(Oenocarpus_minor	Manicaria_saccifera)))))))	Attalea_speciosa)	(Elaeis_guineensis	Elaeis_oleifera))	Serenoa_repens))	Kingia_australis);
((Bactris_major	(((((((Podococcus_barteri	Orania_palindan)	((Manicaria_saccifera	((Prestoea_acuminata	(Oenocarpus_minor	Oenocarpus_bataua))	(Dypsis_decaryi	((Serenoa_repens	Pelagodoxa_henryana)	(((Nypa_fruticans	Heterospathe_cagayanensis)	(Kentiopsis_piersoniorum	Veitchia_spiralis))	(Calamus_caryotoides	Dictyosperma_album))))))	Geonoma_undata))	Roystonea_regia)	((Iriartea_deltoidea	((Sclerosperma_profizianum	Reinhardtia_gracilis)	Sabal_domingensis))	(Reinhardtia_simplex	(Reinhardtia_paiewonskiana	Reinhardtia_latisecta))))	(Phoenix_dactylifera	Pseudophoenix_vinifera))	Attalea_speciosa)	(Elaeis_guineensis	Elaeis_oleifera)))	Kingia_australis);
((Bactris_major	((((((((Nypa_fruticans	(Calamus_caryotoides	Phoenix_dactylifera))	((Sclerosperma_profizianum	Reinhardtia_gracilis)	Sabal_domingensis))	(Podococcus_barteri	Orania_palindan))	((Prestoea_acuminata	(Oenocarpus_minor	(Oenocarpus_bataua	Iriartea_deltoidea)))	((Geonoma_undata	(Dypsis_decaryi	((Heterospathe_cagayanensis	(Kentiopsis_piersoniorum	Veitchia_spiralis))	Dictyosperma_album)))	(Pelagodoxa_henryana	Manicaria_saccifera))))	(Roystonea_regia	(Reinhardtia_simplex	(Reinhardtia_paiewonskiana	Reinhardtia_latisecta))))	(Pseudophoenix_vinifera	Attalea_speciosa))	(Elaeis_guineensis	Elaeis_oleifera))	Serenoa_repens))	Kingia_australis);
((Bactris_major	((((Pseudophoenix_vinifera	((Serenoa_repens	(Sabal_domingensis	Phoenix_dactylifera))	(Nypa_fruticans	Calamus_caryotoides)))	((((Podococcus_barteri	Orania_palindan)	(((Dypsis_decaryi	((Heterospathe_cagayanensis	(Kentiopsis_piersoniorum	Veitchia_spiralis))	Dictyosperma_album))	(((Pelagodoxa_henryana	Manicaria_saccifera)	Prestoea_acuminata)	((Iriartea_deltoidea	Oenocarpus_minor)	Oenocarpus_bataua)))	Geonoma_undata))	(Reinhardtia_simplex	(Reinhardtia_paiewonskiana	Reinhardtia_latisecta)))	((Sclerosperma_profizianum	Reinhardtia_gracilis)	Roystonea_regia)))	Attalea_speciosa)	(Elaeis_guineensis	Elaeis_oleifera)))	Kingia_australis);
((Bactris_major	((((Reinhardtia_simplex	(Reinhardtia_paiewonskiana	Reinhardtia_latisecta))	(((Serenoa_repens	(Sabal_domingensis	(Calamus_caryotoides	Phoenix_dactylifera)))	((Sclerosperma_profizianum	Reinhardtia_gracilis)	((Podococcus_barteri	Orania_palindan)	(Geonoma_undata	(((Pelagodoxa_henryana	(Nypa_fruticans	Manicaria_saccifera))	(Dypsis_decaryi	(((Iriartea_deltoidea	Heterospathe_cagayanensis)	(Kentiopsis_piersoniorum	Veitchia_spiralis))	Dictyosperma_album)))	(Prestoea_acuminata	(Oenocarpus_minor	Oenocarpus_bataua)))))))	Roystonea_regia))	Attalea_speciosa)	(Elaeis_guineensis	(Pseudophoenix_vinifera	Elaeis_oleifera))))	Kingia_australis);
((Bactris_major	((((Reinhardtia_simplex	(Reinhardtia_paiewonskiana	Reinhardtia_latisecta))	(Roystonea_regia	(((Orania_palindan	((Serenoa_repens	(Sabal_domingensis	(Calamus_caryotoides	Phoenix_dactylifera)))	(Dypsis_decaryi	Nypa_fruticans)))	(Geonoma_undata	(((Oenocarpus_minor	Oenocarpus_bataua)	Prestoea_acuminata)	(Manicaria_saccifera	(Pelagodoxa_henryana	((Heterospathe_cagayanensis	(Kentiopsis_piersoniorum	Veitchia_spiralis))	Dictyosperma_album))))))	Podococcus_barteri)))	((Sclerosperma_profizianum	Reinhardtia_gracilis)	Attalea_speciosa))	(Elaeis_guineensis	((Elaeis_oleifera	Pseudophoenix_vinifera)	Iriartea_deltoidea))))	Kingia_australis);
((Bactris_major	((((Reinhardtia_simplex	(Reinhardtia_paiewonskiana	Reinhardtia_latisecta))	(Roystonea_regia	(((Podococcus_barteri	Orania_palindan)	(Manicaria_saccifera	((Dypsis_decaryi	((Heterospathe_cagayanensis	(Kentiopsis_piersoniorum	Veitchia_spiralis))	Dictyosperma_album))	((Geonoma_undata	Pelagodoxa_henryana)	((Oenocarpus_minor	Oenocarpus_bataua)	Prestoea_acuminata)))))	((Serenoa_repens	(Sabal_domingensis	(Calamus_caryotoides	Phoenix_dactylifera)))	Nypa_fruticans))))	(Pseudophoenix_vinifera	((Iriartea_deltoidea	(Sclerosperma_profizianum	Reinhardtia_gracilis))	Attalea_speciosa)))	(Elaeis_guineensis	Elaeis_oleifera)))	Kingia_australis);
((Elaeis_guineensis	((Elaeis_oleifera	(Bactris_major	(((Pseudophoenix_vinifera	Roystonea_regia)	((((Pelagodoxa_henryana	(((Kentiopsis_piersoniorum	Veitchia_spiralis)	(Heterospathe_cagayanensis	Dypsis_decaryi))	Dictyosperma_album))	((Geonoma_undata	Manicaria_saccifera)	((Oenocarpus_minor	Oenocarpus_bataua)	Prestoea_acuminata)))	((Sclerosperma_profizianum	Reinhardtia_gracilis)	((Podococcus_barteri	Orania_palindan)	((Serenoa_repens	(Sabal_domingensis	(Calamus_caryotoides	Phoenix_dactylifera)))	Nypa_fruticans))))	(Reinhardtia_simplex	(Reinhardtia_paiewonskiana	Reinhardtia_latisecta))))	Attalea_speciosa)))	Iriartea_deltoidea))	Kingia_australis);
((Bactris_major	(((((Podococcus_barteri	(Orania_palindan	((Oenocarpus_minor	Oenocarpus_bataua)	(((((((Veitchia_spiralis	Kentiopsis_piersoniorum)	Dypsis_decaryi)	Heterospathe_cagayanensis)	Geonoma_undata)	Manicaria_saccifera)	(Pelagodoxa_henryana	Dictyosperma_album))	Prestoea_acuminata))))	((Sclerosperma_profizianum	Reinhardtia_gracilis)	(Reinhardtia_simplex	(Reinhardtia_paiewonskiana	Reinhardtia_latisecta))))	(((Pseudophoenix_vinifera	Roystonea_regia)	Iriartea_deltoidea)	((Serenoa_repens	(Sabal_domingensis	(Calamus_caryotoides	Phoenix_dactylifera)))	Nypa_fruticans)))	Attalea_speciosa)	(Elaeis_guineensis	Elaeis_oleifera)))	Kingia_australis);
((Bactris_major	((Serenoa_repens	(Sabal_domingensis	(Calamus_caryotoides	Phoenix_dactylifera)))	(((Pseudophoenix_vinifera	((Sclerosperma_profizianum	Reinhardtia_gracilis)	Attalea_speciosa))	Nypa_fruticans)	((Roystonea_regia	((Elaeis_guineensis	Elaeis_oleifera)	Iriartea_deltoidea))	((Reinhardtia_simplex	(Reinhardtia_paiewonskiana	Reinhardtia_latisecta))	(((Geonoma_undata	((Manicaria_saccifera	Pelagodoxa_henryana)	(Prestoea_acuminata	(Oenocarpus_minor	Oenocarpus_bataua))))	(Dypsis_decaryi	((Veitchia_spiralis	(Kentiopsis_piersoniorum	Heterospathe_cagayanensis))	Dictyosperma_album)))	(Podococcus_barteri	Orania_palindan)))))))	Kingia_australis);
((Bactris_major	((Elaeis_guineensis	Elaeis_oleifera)	(((Iriartea_deltoidea	(((Sclerosperma_profizianum	Reinhardtia_gracilis)	((Geonoma_undata	((Prestoea_acuminata	(Oenocarpus_minor	Oenocarpus_bataua))	((Manicaria_saccifera	Pelagodoxa_henryana)	((Heterospathe_cagayanensis	(Kentiopsis_piersoniorum	(Dypsis_decaryi	Veitchia_spiralis)))	Dictyosperma_album))))	(Orania_palindan	((Serenoa_repens	Podococcus_barteri)	(Sabal_domingensis	(Calamus_caryotoides	Phoenix_dactylifera))))))	(((Reinhardtia_simplex	(Reinhardtia_paiewonskiana	Reinhardtia_latisecta))	Nypa_fruticans)	Roystonea_regia)))	Attalea_speciosa)	Pseudophoenix_vinifera)))	Kingia_australis);
((Bactris_major	((Elaeis_guineensis	Elaeis_oleifera)	((((Nypa_fruticans	(Roystonea_regia	(Sclerosperma_profizianum	Reinhardtia_gracilis)))	(Pseudophoenix_vinifera	((Orania_palindan	(Serenoa_repens	(Sabal_domingensis	Phoenix_dactylifera)))	((Podococcus_barteri	Geonoma_undata)	((Prestoea_acuminata	(Oenocarpus_minor	(Oenocarpus_bataua	Iriartea_deltoidea)))	((Manicaria_saccifera	Pelagodoxa_henryana)	((Heterospathe_cagayanensis	(Kentiopsis_piersoniorum	(Dypsis_decaryi	Veitchia_spiralis)))	Dictyosperma_album)))))))	(Reinhardtia_simplex	(Reinhardtia_paiewonskiana	(Calamus_caryotoides	Reinhardtia_latisecta))))	Attalea_speciosa)))	Kingia_australis);
((Bactris_major	((Elaeis_guineensis	Elaeis_oleifera)	(((Podococcus_barteri	Orania_palindan)	((Pseudophoenix_vinifera	(((Reinhardtia_simplex	(Reinhardtia_paiewonskiana	Reinhardtia_latisecta))	((Iriartea_deltoidea	Sclerosperma_profizianum)	Reinhardtia_gracilis))	Dypsis_decaryi))	((Roystonea_regia	((Prestoea_acuminata	(((Oenocarpus_minor	Oenocarpus_bataua)	Pelagodoxa_henryana)	(((Heterospathe_cagayanensis	(Kentiopsis_piersoniorum	Veitchia_spiralis))	Dictyosperma_album)	Manicaria_saccifera)))	Geonoma_undata))	(Nypa_fruticans	(Serenoa_repens	(Sabal_domingensis	(Calamus_caryotoides	Phoenix_dactylifera)))))))	Attalea_speciosa)))	Kingia_australis);
(((Bactris_major	((Elaeis_guineensis	Elaeis_oleifera)	((Orania_palindan	((Serenoa_repens	(Sabal_domingensis	Phoenix_dactylifera))	(((Reinhardtia_simplex	(Reinhardtia_paiewonskiana	Reinhardtia_latisecta))	(Sclerosperma_profizianum	Reinhardtia_gracilis))	((Roystonea_regia	(Pelagodoxa_henryana	((((Heterospathe_cagayanensis	(Kentiopsis_piersoniorum	Veitchia_spiralis))	Dictyosperma_album)	(Nypa_fruticans	Manicaria_saccifera))	(Pseudophoenix_vinifera	(Iriartea_deltoidea	(Oenocarpus_bataua	(Oenocarpus_minor	Prestoea_acuminata)))))))	((Dypsis_decaryi	Podococcus_barteri)	Geonoma_undata)))))	Attalea_speciosa)))	Calamus_caryotoides)	Kingia_australis);
((Bactris_major	((Elaeis_guineensis	Elaeis_oleifera)	(((((Orania_palindan	((Iriartea_deltoidea	Podococcus_barteri)	(Geonoma_undata	(((Dypsis_decaryi	((Heterospathe_cagayanensis	(Kentiopsis_piersoniorum	Veitchia_spiralis))	Dictyosperma_album))	(Pelagodoxa_henryana	Manicaria_saccifera))	(Oenocarpus_bataua	(Oenocarpus_minor	Prestoea_acuminata))))))	Nypa_fruticans)	(((Reinhardtia_simplex	(Reinhardtia_paiewonskiana	Reinhardtia_latisecta))	(Sclerosperma_profizianum	Reinhardtia_gracilis))	Pseudophoenix_vinifera))	((Serenoa_repens	(Sabal_domingensis	(Calamus_caryotoides	Phoenix_dactylifera)))	Roystonea_regia))	Attalea_speciosa)))	Kingia_australis);
((((((Pseudophoenix_vinifera	(Roystonea_regia	((Reinhardtia_simplex	(Reinhardtia_latisecta	Reinhardtia_paiewonskiana))	(((Sclerosperma_profizianum	Reinhardtia_gracilis)	(((Iriartea_deltoidea	Podococcus_barteri)	Orania_palindan)	((((Dypsis_decaryi	(Dictyosperma_album	((Veitchia_spiralis	Kentiopsis_piersoniorum)	Heterospathe_cagayanensis)))	Pelagodoxa_henryana)	((Prestoea_acuminata	(Oenocarpus_bataua	Oenocarpus_minor))	Manicaria_saccifera))	Geonoma_undata)))	(Serenoa_repens	((Calamus_caryotoides	Phoenix_dactylifera)	Sabal_domingensis))))))	Attalea_speciosa)	(Elaeis_guineensis	Elaeis_oleifera))	Nypa_fruticans)	Bactris_major)	Kingia_australis);
((((Pseudophoenix_vinifera	(((Reinhardtia_simplex	((Calamus_caryotoides	Reinhardtia_latisecta)	Reinhardtia_paiewonskiana))	((Roystonea_regia	(Sclerosperma_profizianum	Reinhardtia_gracilis))	((((Podococcus_barteri	((Serenoa_repens	Phoenix_dactylifera)	Sabal_domingensis))	Nypa_fruticans)	Orania_palindan)	((((Prestoea_acuminata	(Oenocarpus_bataua	(Oenocarpus_minor	Iriartea_deltoidea)))	(Dictyosperma_album	((Veitchia_spiralis	Kentiopsis_piersoniorum)	Heterospathe_cagayanensis)))	(Dypsis_decaryi	(Pelagodoxa_henryana	Manicaria_saccifera)))	Geonoma_undata))))	Attalea_speciosa))	(Elaeis_guineensis	Elaeis_oleifera))	Bactris_major)	Kingia_australis);
((((((((((Phoenix_dactylifera	Serenoa_repens)	((Sclerosperma_profizianum	Reinhardtia_gracilis)	Sabal_domingensis))	(Orania_palindan	((((Prestoea_acuminata	((Iriartea_deltoidea	Oenocarpus_minor)	Oenocarpus_bataua))	((((Veitchia_spiralis	Kentiopsis_piersoniorum)	Heterospathe_cagayanensis)	(Dypsis_decaryi	Dictyosperma_album))	(Pelagodoxa_henryana	Manicaria_saccifera)))	Geonoma_undata)	Podococcus_barteri)))	((((Calamus_caryotoides	Reinhardtia_latisecta)	Reinhardtia_simplex)	Reinhardtia_paiewonskiana)	Roystonea_regia))	Nypa_fruticans)	Attalea_speciosa)	(Elaeis_guineensis	Elaeis_oleifera))	Bactris_major)	Pseudophoenix_vinifera)	Kingia_australis);
((((Attalea_speciosa	(((Elaeis_guineensis	Elaeis_oleifera)	Bactris_major)	((Pseudophoenix_vinifera	Roystonea_regia)	((((((Sclerosperma_profizianum	Reinhardtia_gracilis)	Sabal_domingensis)	(Calamus_caryotoides	Phoenix_dactylifera))	(Podococcus_barteri	Orania_palindan))	((((Prestoea_acuminata	(Oenocarpus_minor	Oenocarpus_bataua))	(((((Dypsis_decaryi	Veitchia_spiralis)	Kentiopsis_piersoniorum)	Heterospathe_cagayanensis)	Dictyosperma_album)	(Pelagodoxa_henryana	Manicaria_saccifera)))	Geonoma_undata)	Iriartea_deltoidea))	(Reinhardtia_simplex	(Reinhardtia_latisecta	Reinhardtia_paiewonskiana))))))	Serenoa_repens)	Nypa_fruticans)	Kingia_australis);
((Bactris_major	(((Pseudophoenix_vinifera	((Nypa_fruticans	((Serenoa_repens	Phoenix_dactylifera)	Sabal_domingensis))	(((Calamus_caryotoides	Roystonea_regia)	((Podococcus_barteri	Orania_palindan)	(((Iriartea_deltoidea	(((Kentiopsis_piersoniorum	(Heterospathe_cagayanensis	Dictyosperma_album))	Veitchia_spiralis)	Dypsis_decaryi))	((Oenocarpus_minor	Oenocarpus_bataua)	((Pelagodoxa_henryana	Manicaria_saccifera)	Prestoea_acuminata)))	Geonoma_undata)))	((Reinhardtia_simplex	(Reinhardtia_latisecta	Reinhardtia_paiewonskiana))	(Sclerosperma_profizianum	Reinhardtia_gracilis)))))	Attalea_speciosa)	(Elaeis_guineensis	Elaeis_oleifera)))	Kingia_australis);
((Bactris_major	((Attalea_speciosa	(((Iriartea_deltoidea	Roystonea_regia)	((Reinhardtia_simplex	(Reinhardtia_latisecta	Reinhardtia_paiewonskiana))	(((Sclerosperma_profizianum	Reinhardtia_gracilis)	((Podococcus_barteri	Orania_palindan)	(((Prestoea_acuminata	(Oenocarpus_minor	Oenocarpus_bataua))	((Pelagodoxa_henryana	Manicaria_saccifera)	(Dictyosperma_album	((Veitchia_spiralis	Kentiopsis_piersoniorum)	Heterospathe_cagayanensis))))	Geonoma_undata)))	((Dypsis_decaryi	Nypa_fruticans)	((Serenoa_repens	Phoenix_dactylifera)	Sabal_domingensis)))))	Pseudophoenix_vinifera))	(Elaeis_guineensis	(Calamus_caryotoides	Elaeis_oleifera))))	Kingia_australis);
((Bactris_major	(((Pseudophoenix_vinifera	(Roystonea_regia	Iriartea_deltoidea))	((Attalea_speciosa	(Reinhardtia_simplex	((Calamus_caryotoides	Reinhardtia_latisecta)	Reinhardtia_paiewonskiana)))	(((Sclerosperma_profizianum	Reinhardtia_gracilis)	(Orania_palindan	((((Dictyosperma_album	((Veitchia_spiralis	Kentiopsis_piersoniorum)	Heterospathe_cagayanensis))	((Prestoea_acuminata	(Oenocarpus_minor	Oenocarpus_bataua))	(Pelagodoxa_henryana	Manicaria_saccifera)))	Geonoma_undata)	Podococcus_barteri)))	((Dypsis_decaryi	Nypa_fruticans)	((Serenoa_repens	Phoenix_dactylifera)	Sabal_domingensis)))))	(Elaeis_guineensis	Elaeis_oleifera)))	Kingia_australis);
((Bactris_major	((((((Iriartea_deltoidea	((Podococcus_barteri	Orania_palindan)	(((Dictyosperma_album	((Veitchia_spiralis	Kentiopsis_piersoniorum)	Heterospathe_cagayanensis))	((Oenocarpus_minor	(Oenocarpus_bataua	Prestoea_acuminata))	(Pelagodoxa_henryana	Manicaria_saccifera)))	Geonoma_undata)))	(Sabal_domingensis	(Sclerosperma_profizianum	Reinhardtia_gracilis)))	(((Dypsis_decaryi	Nypa_fruticans)	(Phoenix_dactylifera	Calamus_caryotoides))	Serenoa_repens))	((Roystonea_regia	Pseudophoenix_vinifera)	(Reinhardtia_simplex	(Reinhardtia_latisecta	Reinhardtia_paiewonskiana))))	Attalea_speciosa)	(Elaeis_guineensis	Elaeis_oleifera)))	Kingia_australis);
((Bactris_major	(((((Iriartea_deltoidea	(((Phoenix_dactylifera	Sabal_domingensis)	Serenoa_repens)	(Calamus_caryotoides	(Dypsis_decaryi	Nypa_fruticans))))	((Sclerosperma_profizianum	Reinhardtia_gracilis)	((Podococcus_barteri	Orania_palindan)	(((Prestoea_acuminata	(Oenocarpus_minor	Oenocarpus_bataua))	(Geonoma_undata	((Dictyosperma_album	(Kentiopsis_piersoniorum	Heterospathe_cagayanensis))	Veitchia_spiralis)))	(Pelagodoxa_henryana	Manicaria_saccifera)))))	(Roystonea_regia	((Pseudophoenix_vinifera	(Reinhardtia_latisecta	Reinhardtia_paiewonskiana))	Reinhardtia_simplex)))	Attalea_speciosa)	(Elaeis_guineensis	Elaeis_oleifera)))	Kingia_australis);
((((Dypsis_decaryi	Nypa_fruticans)	((Iriartea_deltoidea	(Attalea_speciosa	((Elaeis_guineensis	Elaeis_oleifera)	(Serenoa_repens	Bactris_major))))	(((Pseudophoenix_vinifera	(Phoenix_dactylifera	Sabal_domingensis))	Roystonea_regia)	(((Podococcus_barteri	Orania_palindan)	(((Prestoea_acuminata	(Oenocarpus_minor	Oenocarpus_bataua))	(Manicaria_saccifera	(Geonoma_undata	((Dictyosperma_album	(Kentiopsis_piersoniorum	Heterospathe_cagayanensis))	Veitchia_spiralis))))	Pelagodoxa_henryana))	((Sclerosperma_profizianum	Reinhardtia_gracilis)	((Reinhardtia_latisecta	Reinhardtia_paiewonskiana)	Reinhardtia_simplex))))))	Calamus_caryotoides)	Kingia_australis);
((Elaeis_guineensis	(Elaeis_oleifera	((((((Calamus_caryotoides	Phoenix_dactylifera)	Sabal_domingensis)	(Nypa_fruticans	Serenoa_repens))	Attalea_speciosa)	((Reinhardtia_simplex	(Reinhardtia_paiewonskiana	(Pseudophoenix_vinifera	Reinhardtia_latisecta)))	(((Iriartea_deltoidea	((Podococcus_barteri	Orania_palindan)	((((Dypsis_decaryi	(Dictyosperma_album	(Heterospathe_cagayanensis	(Kentiopsis_piersoniorum	Veitchia_spiralis))))	(Pelagodoxa_henryana	Manicaria_saccifera))	(Geonoma_undata	(Oenocarpus_minor	Oenocarpus_bataua)))	Prestoea_acuminata)))	(Reinhardtia_gracilis	Sclerosperma_profizianum))	Roystonea_regia)))	Bactris_major)))	Kingia_australis);
((Bactris_major	((Elaeis_guineensis	Elaeis_oleifera)	(((Pseudophoenix_vinifera	(Reinhardtia_simplex	(Reinhardtia_paiewonskiana	(Calamus_caryotoides	Reinhardtia_latisecta))))	(((((Reinhardtia_gracilis	Sclerosperma_profizianum)	((Podococcus_barteri	Orania_palindan)	(Geonoma_undata	((Prestoea_acuminata	(Oenocarpus_minor	Oenocarpus_bataua))	((Dypsis_decaryi	(Dictyosperma_album	(Heterospathe_cagayanensis	(Kentiopsis_piersoniorum	Veitchia_spiralis))))	(Pelagodoxa_henryana	Manicaria_saccifera))))))	(Nypa_fruticans	((Phoenix_dactylifera	Sabal_domingensis)	Serenoa_repens)))	Iriartea_deltoidea)	Roystonea_regia))	Attalea_speciosa)))	Kingia_australis);
((Bactris_major	((Elaeis_guineensis	Elaeis_oleifera)	(((Pseudophoenix_vinifera	(Reinhardtia_simplex	(Reinhardtia_paiewonskiana	(Calamus_caryotoides	Reinhardtia_latisecta))))	(((((Reinhardtia_gracilis	Sclerosperma_profizianum)	((Podococcus_barteri	Orania_palindan)	(Geonoma_undata	((Prestoea_acuminata	(Oenocarpus_minor	Oenocarpus_bataua))	((Dypsis_decaryi	(Dictyosperma_album	(Heterospathe_cagayanensis	(Kentiopsis_piersoniorum	Veitchia_spiralis))))	(Pelagodoxa_henryana	Manicaria_saccifera))))))	(Nypa_fruticans	((Phoenix_dactylifera	Sabal_domingensis)	Serenoa_repens)))	Iriartea_deltoidea)	Roystonea_regia))	Attalea_speciosa)))	Kingia_australis);
((((((Calamus_caryotoides	Pseudophoenix_vinifera)	(((Reinhardtia_latisecta	Reinhardtia_paiewonskiana)	Reinhardtia_simplex)	(Roystonea_regia	((((Iriartea_deltoidea	Podococcus_barteri)	(((Phoenix_dactylifera	Sabal_domingensis)	(Nypa_fruticans	Serenoa_repens))	Orania_palindan))	(Reinhardtia_gracilis	Sclerosperma_profizianum))	(Geonoma_undata	(((Pelagodoxa_henryana	Manicaria_saccifera)	(Prestoea_acuminata	(Dypsis_decaryi	(Dictyosperma_album	(Heterospathe_cagayanensis	(Kentiopsis_piersoniorum	Veitchia_spiralis))))))	(Oenocarpus_minor	Oenocarpus_bataua)))))))	Attalea_speciosa)	Bactris_major)	(Elaeis_guineensis	Elaeis_oleifera))	Kingia_australis);
((Elaeis_guineensis	(((((((Phoenix_dactylifera	Sabal_domingensis)	(Nypa_fruticans	Serenoa_repens))	Roystonea_regia)	((((((Geonoma_undata	(Prestoea_acuminata	(Dypsis_decaryi	Pelagodoxa_henryana)))	(Dictyosperma_album	(Heterospathe_cagayanensis	(Kentiopsis_piersoniorum	Veitchia_spiralis))))	((Oenocarpus_minor	Oenocarpus_bataua)	Manicaria_saccifera))	(Podococcus_barteri	Orania_palindan))	Iriartea_deltoidea)	(((((Calamus_caryotoides	Reinhardtia_latisecta)	Reinhardtia_paiewonskiana)	Reinhardtia_simplex)	(Reinhardtia_gracilis	Sclerosperma_profizianum))	Pseudophoenix_vinifera)))	Attalea_speciosa)	Bactris_major)	Elaeis_oleifera))	Kingia_australis);
((Bactris_major	((Elaeis_oleifera	Elaeis_guineensis)	(((Pseudophoenix_vinifera	Roystonea_regia)	((((Reinhardtia_gracilis	Sclerosperma_profizianum)	(Nypa_fruticans	((((((Manicaria_saccifera	Pelagodoxa_henryana)	(Prestoea_acuminata	(Oenocarpus_minor	Oenocarpus_bataua)))	(Geonoma_undata	(Dictyosperma_album	(Heterospathe_cagayanensis	(Kentiopsis_piersoniorum	(Dypsis_decaryi	Veitchia_spiralis))))))	Iriartea_deltoidea)	Calamus_caryotoides)	(Podococcus_barteri	Orania_palindan))))	(Serenoa_repens	(Phoenix_dactylifera	Sabal_domingensis)))	((Reinhardtia_latisecta	Reinhardtia_paiewonskiana)	Reinhardtia_simplex)))	Attalea_speciosa)))	Kingia_australis);
((Bactris_major	((Elaeis_oleifera	Elaeis_guineensis)	(((Iriartea_deltoidea	(((((Calamus_caryotoides	Reinhardtia_latisecta)	Reinhardtia_paiewonskiana)	Reinhardtia_simplex)	(Reinhardtia_gracilis	Sclerosperma_profizianum))	Nypa_fruticans))	(((Serenoa_repens	(Pseudophoenix_vinifera	(Phoenix_dactylifera	Sabal_domingensis)))	(Roystonea_regia	((Dictyosperma_album	(((Manicaria_saccifera	Pelagodoxa_henryana)	(Heterospathe_cagayanensis	(Kentiopsis_piersoniorum	(Dypsis_decaryi	Veitchia_spiralis))))	((Oenocarpus_bataua	Oenocarpus_minor)	Prestoea_acuminata)))	Geonoma_undata)))	(Podococcus_barteri	Orania_palindan)))	Attalea_speciosa)))	Kingia_australis);
((Bactris_major	((Elaeis_oleifera	(Elaeis_guineensis	Iriartea_deltoidea))	((((Reinhardtia_gracilis	Sclerosperma_profizianum)	((Podococcus_barteri	Orania_palindan)	((Nypa_fruticans	((Sabal_domingensis	Phoenix_dactylifera)	Serenoa_repens))	((Oenocarpus_bataua	(Oenocarpus_minor	Calamus_caryotoides))	((Manicaria_saccifera	(Prestoea_acuminata	(Geonoma_undata	Pelagodoxa_henryana)))	((Dictyosperma_album	(Heterospathe_cagayanensis	(Kentiopsis_piersoniorum	Veitchia_spiralis)))	Dypsis_decaryi))))))	(((Reinhardtia_latisecta	Reinhardtia_paiewonskiana)	Reinhardtia_simplex)	(Pseudophoenix_vinifera	Roystonea_regia)))	Attalea_speciosa)))	Kingia_australis);
(((Bactris_major	((Elaeis_oleifera	Elaeis_guineensis)	(((Podococcus_barteri	Orania_palindan)	((Nypa_fruticans	((Sabal_domingensis	Phoenix_dactylifera)	Serenoa_repens))	((Roystonea_regia	(Geonoma_undata	(((Oenocarpus_bataua	Oenocarpus_minor)	Prestoea_acuminata)	((Pelagodoxa_henryana	((Dictyosperma_album	(Heterospathe_cagayanensis	(Kentiopsis_piersoniorum	Veitchia_spiralis)))	Dypsis_decaryi))	Manicaria_saccifera))))	(((Reinhardtia_latisecta	Reinhardtia_paiewonskiana)	Reinhardtia_simplex)	((Iriartea_deltoidea	(Sclerosperma_profizianum	Reinhardtia_gracilis))	Pseudophoenix_vinifera)))))	Attalea_speciosa)))	Calamus_caryotoides)	Kingia_australis);
((Nypa_fruticans	((Roystonea_regia	((Pseudophoenix_vinifera	(((Reinhardtia_latisecta	Reinhardtia_paiewonskiana)	Reinhardtia_simplex)	(Sclerosperma_profizianum	Reinhardtia_gracilis)))	((Podococcus_barteri	Orania_palindan)	((Manicaria_saccifera	(((Oenocarpus_bataua	Oenocarpus_minor)	Prestoea_acuminata)	(Geonoma_undata	Pelagodoxa_henryana)))	(((Dictyosperma_album	((Iriartea_deltoidea	Heterospathe_cagayanensis)	Kentiopsis_piersoniorum))	Veitchia_spiralis)	Dypsis_decaryi)))))	(((Bactris_major	(Sabal_domingensis	(Calamus_caryotoides	Phoenix_dactylifera)))	Serenoa_repens)	(Attalea_speciosa	(Elaeis_oleifera	Elaeis_guineensis)))))	Kingia_australis);
((Bactris_major	((Elaeis_guineensis	(Iriartea_deltoidea	Elaeis_oleifera))	(Attalea_speciosa	(((Pseudophoenix_vinifera	Roystonea_regia)	((Reinhardtia_simplex	Reinhardtia_latisecta)	Reinhardtia_paiewonskiana))	(((Sclerosperma_profizianum	Reinhardtia_gracilis)	((Orania_palindan	Podococcus_barteri)	((Geonoma_undata	((Pelagodoxa_henryana	Manicaria_saccifera)	((Veitchia_spiralis	((Heterospathe_cagayanensis	Kentiopsis_piersoniorum)	Dictyosperma_album))	(Prestoea_acuminata	(Oenocarpus_minor	Oenocarpus_bataua)))))	Dypsis_decaryi)))	(Nypa_fruticans	(Serenoa_repens	((Calamus_caryotoides	Phoenix_dactylifera)	Sabal_domingensis))))))))	Kingia_australis);
(((Bactris_major	(((Elaeis_guineensis	Elaeis_oleifera)	(Attalea_speciosa	((Reinhardtia_simplex	(Reinhardtia_latisecta	Reinhardtia_paiewonskiana))	(Roystonea_regia	((Orania_palindan	(((Dypsis_decaryi	Podococcus_barteri)	Geonoma_undata)	((Oenocarpus_minor	(Oenocarpus_bataua	Prestoea_acuminata))	(((Veitchia_spiralis	(Heterospathe_cagayanensis	Kentiopsis_piersoniorum))	(Dictyosperma_album	Manicaria_saccifera))	Pelagodoxa_henryana))))	(((Sclerosperma_profizianum	Reinhardtia_gracilis)	Sabal_domingensis)	(Serenoa_repens	(Nypa_fruticans	(Calamus_caryotoides	Phoenix_dactylifera)))))))))	Pseudophoenix_vinifera))	Iriartea_deltoidea)	Kingia_australis);
((Bactris_major	((Elaeis_guineensis	Elaeis_oleifera)	(Attalea_speciosa	(Iriartea_deltoidea	((Reinhardtia_simplex	(Reinhardtia_latisecta	Reinhardtia_paiewonskiana))	(((((((Sclerosperma_profizianum	Reinhardtia_gracilis)	Sabal_domingensis)	((Podococcus_barteri	Orania_palindan)	(Serenoa_repens	Nypa_fruticans)))	((((Geonoma_undata	Prestoea_acuminata)	Pelagodoxa_henryana)	((Dictyosperma_album	(Kentiopsis_piersoniorum	((Heterospathe_cagayanensis	Dypsis_decaryi)	Veitchia_spiralis)))	Manicaria_saccifera))	(Oenocarpus_minor	Oenocarpus_bataua)))	(Calamus_caryotoides	Phoenix_dactylifera))	Pseudophoenix_vinifera)	Roystonea_regia))))))	Kingia_australis);
((((Serenoa_repens	Bactris_major)	((Elaeis_guineensis	Elaeis_oleifera)	(Attalea_speciosa	(((Roystonea_regia	(Pseudophoenix_vinifera	Phoenix_dactylifera))	(((((Oenocarpus_minor	Oenocarpus_bataua)	((Dictyosperma_album	(Kentiopsis_piersoniorum	(Heterospathe_cagayanensis	Veitchia_spiralis)))	Dypsis_decaryi))	(((Geonoma_undata	Prestoea_acuminata)	Pelagodoxa_henryana)	Manicaria_saccifera))	(Podococcus_barteri	Orania_palindan))	(Reinhardtia_simplex	((Calamus_caryotoides	Reinhardtia_latisecta)	Reinhardtia_paiewonskiana))))	(Iriartea_deltoidea	((Sclerosperma_profizianum	Reinhardtia_gracilis)	Sabal_domingensis))))))	Nypa_fruticans)	Kingia_australis);
((Pseudophoenix_vinifera	(Roystonea_regia	((((Iriartea_deltoidea	(Dypsis_decaryi	Nypa_fruticans))	((Orania_palindan	(((Sclerosperma_profizianum	Reinhardtia_gracilis)	Sabal_domingensis)	((Calamus_caryotoides	Phoenix_dactylifera)	Podococcus_barteri)))	(((Prestoea_acuminata	(Oenocarpus_minor	Oenocarpus_bataua))	(Geonoma_undata	Manicaria_saccifera))	(Pelagodoxa_henryana	(Dictyosperma_album	((Veitchia_spiralis	Heterospathe_cagayanensis)	Kentiopsis_piersoniorum))))))	(Reinhardtia_simplex	(Reinhardtia_latisecta	Reinhardtia_paiewonskiana)))	(((Elaeis_guineensis	Elaeis_oleifera)	(Serenoa_repens	Bactris_major))	Attalea_speciosa))))	Kingia_australis);
((Bactris_major	((Pseudophoenix_vinifera	((Roystonea_regia	((Reinhardtia_simplex	(Reinhardtia_latisecta	Reinhardtia_paiewonskiana))	(Attalea_speciosa	((((((Dypsis_decaryi	Nypa_fruticans)	Serenoa_repens)	Phoenix_dactylifera)	Orania_palindan)	((Iriartea_deltoidea	Podococcus_barteri)	(Oenocarpus_minor	(((Oenocarpus_bataua	(Prestoea_acuminata	(Pelagodoxa_henryana	Geonoma_undata)))	Manicaria_saccifera)	(Dictyosperma_album	((Veitchia_spiralis	Kentiopsis_piersoniorum)	Heterospathe_cagayanensis))))))	((Sclerosperma_profizianum	Reinhardtia_gracilis)	Sabal_domingensis)))))	Calamus_caryotoides))	(Elaeis_guineensis	Elaeis_oleifera)))	Kingia_australis);
((Elaeis_guineensis	(Elaeis_oleifera	(Bactris_major	(((Roystonea_regia	(((Manicaria_saccifera	(Pelagodoxa_henryana	(Dypsis_decaryi	(Dictyosperma_album	(Veitchia_spiralis	(Kentiopsis_piersoniorum	Heterospathe_cagayanensis))))))	((Prestoea_acuminata	Oenocarpus_minor)	Oenocarpus_bataua))	Geonoma_undata))	((Iriartea_deltoidea	Podococcus_barteri)	(Attalea_speciosa	((Nypa_fruticans	((Serenoa_repens	Phoenix_dactylifera)	Sabal_domingensis))	Calamus_caryotoides))))	(Orania_palindan	((Reinhardtia_simplex	(Reinhardtia_latisecta	Reinhardtia_paiewonskiana))	(Pseudophoenix_vinifera	(Reinhardtia_gracilis	Sclerosperma_profizianum))))))))	Kingia_australis);
((Bactris_major	(Pseudophoenix_vinifera	(((Reinhardtia_latisecta	(Reinhardtia_paiewonskiana	Reinhardtia_simplex))	(Roystonea_regia	(((Reinhardtia_gracilis	Sclerosperma_profizianum)	Attalea_speciosa)	(Iriartea_deltoidea	(Orania_palindan	((Podococcus_barteri	(Manicaria_saccifera	(((Oenocarpus_minor	Prestoea_acuminata)	Oenocarpus_bataua)	((Geonoma_undata	Pelagodoxa_henryana)	(Dypsis_decaryi	(Dictyosperma_album	(Heterospathe_cagayanensis	(Veitchia_spiralis	Kentiopsis_piersoniorum))))))))	(Nypa_fruticans	(((Calamus_caryotoides	Phoenix_dactylifera)	Sabal_domingensis)	Serenoa_repens))))))))	(Elaeis_guineensis	Elaeis_oleifera))))	Kingia_australis);
((Bactris_major	((Attalea_speciosa	((((Dypsis_decaryi	(Iriartea_deltoidea	((Pseudophoenix_vinifera	Phoenix_dactylifera)	Sabal_domingensis)))	(Orania_palindan	((Serenoa_repens	Podococcus_barteri)	(((Prestoea_acuminata	(Oenocarpus_bataua	Oenocarpus_minor))	((Dictyosperma_album	(Veitchia_spiralis	(Kentiopsis_piersoniorum	Heterospathe_cagayanensis)))	((Nypa_fruticans	Pelagodoxa_henryana)	Manicaria_saccifera)))	Geonoma_undata))))	Roystonea_regia)	((Calamus_caryotoides	Reinhardtia_latisecta)	(Reinhardtia_paiewonskiana	((Reinhardtia_gracilis	Sclerosperma_profizianum)	Reinhardtia_simplex)))))	(Elaeis_guineensis	Elaeis_oleifera)))	Kingia_australis);
((Bactris_major	((Attalea_speciosa	((((Serenoa_repens	(((Dypsis_decaryi	Calamus_caryotoides)	Phoenix_dactylifera)	Sabal_domingensis))	Roystonea_regia)	(((Reinhardtia_simplex	(Reinhardtia_latisecta	Reinhardtia_paiewonskiana))	(Reinhardtia_gracilis	Sclerosperma_profizianum))	Pseudophoenix_vinifera))	(Orania_palindan	((Iriartea_deltoidea	Podococcus_barteri)	(((Prestoea_acuminata	(Oenocarpus_bataua	Oenocarpus_minor))	(((Nypa_fruticans	Pelagodoxa_henryana)	Manicaria_saccifera)	(Dictyosperma_album	(Heterospathe_cagayanensis	(Veitchia_spiralis	Kentiopsis_piersoniorum)))))	Geonoma_undata)))))	(Elaeis_guineensis	Elaeis_oleifera)))	Kingia_australis);
((((((Serenoa_repens	(Dypsis_decaryi	Nypa_fruticans))	Elaeis_oleifera)	(Pseudophoenix_vinifera	Elaeis_guineensis))	(Attalea_speciosa	((((((((Prestoea_acuminata	(Oenocarpus_minor	Oenocarpus_bataua))	(Pelagodoxa_henryana	(Dictyosperma_album	((Veitchia_spiralis	Kentiopsis_piersoniorum)	Heterospathe_cagayanensis))))	Manicaria_saccifera)	Geonoma_undata)	Orania_palindan)	((Iriartea_deltoidea	Podococcus_barteri)	(Phoenix_dactylifera	Sabal_domingensis)))	(Sclerosperma_profizianum	Reinhardtia_gracilis))	(Roystonea_regia	(Reinhardtia_simplex	(Reinhardtia_paiewonskiana	(Calamus_caryotoides	Reinhardtia_latisecta)))))))	Bactris_major)	Kingia_australis);
((((Elaeis_oleifera	Elaeis_guineensis)	(Attalea_speciosa	(((Pseudophoenix_vinifera	Sabal_domingensis)	(Sclerosperma_profizianum	Reinhardtia_gracilis))	(((Iriartea_deltoidea	(Serenoa_repens	(Dypsis_decaryi	Nypa_fruticans)))	Phoenix_dactylifera)	(((((((Prestoea_acuminata	(Oenocarpus_minor	Oenocarpus_bataua))	(Pelagodoxa_henryana	(Dictyosperma_album	((Veitchia_spiralis	Kentiopsis_piersoniorum)	Heterospathe_cagayanensis))))	Manicaria_saccifera)	Geonoma_undata)	(Podococcus_barteri	Orania_palindan))	Roystonea_regia)	(Reinhardtia_simplex	(Reinhardtia_paiewonskiana	(Calamus_caryotoides	Reinhardtia_latisecta))))))))	Bactris_major)	Kingia_australis);
((((Attalea_speciosa	(Podococcus_barteri	(((Reinhardtia_paiewonskiana	Reinhardtia_latisecta)	Reinhardtia_simplex)	((Iriartea_deltoidea	((Orania_palindan	((Calamus_caryotoides	(Serenoa_repens	(Sabal_domingensis	Phoenix_dactylifera)))	(Dypsis_decaryi	Nypa_fruticans)))	Pseudophoenix_vinifera))	(((Sclerosperma_profizianum	Reinhardtia_gracilis)	Roystonea_regia)	((Dictyosperma_album	((Veitchia_spiralis	Kentiopsis_piersoniorum)	Heterospathe_cagayanensis))	((Oenocarpus_minor	Oenocarpus_bataua)	((Geonoma_undata	(Prestoea_acuminata	Pelagodoxa_henryana))	Manicaria_saccifera))))))))	Bactris_major)	(Elaeis_guineensis	Elaeis_oleifera))	Kingia_australis);
(((((((Reinhardtia_paiewonskiana	Reinhardtia_latisecta)	Reinhardtia_simplex)	((Bactris_major	(Elaeis_guineensis	Elaeis_oleifera))	(Pseudophoenix_vinifera	Attalea_speciosa)))	((Sclerosperma_profizianum	Reinhardtia_gracilis)	Roystonea_regia))	((((Serenoa_repens	(Sabal_domingensis	Phoenix_dactylifera))	Orania_palindan)	(Iriartea_deltoidea	Podococcus_barteri))	(Calamus_caryotoides	(((Oenocarpus_minor	Oenocarpus_bataua)	((Geonoma_undata	(Prestoea_acuminata	Pelagodoxa_henryana))	Manicaria_saccifera))	(Dictyosperma_album	((Veitchia_spiralis	Kentiopsis_piersoniorum)	Heterospathe_cagayanensis))))))	(Dypsis_decaryi	Nypa_fruticans))	Kingia_australis);
((Pseudophoenix_vinifera	(((Bactris_major	(Elaeis_guineensis	Elaeis_oleifera))	Iriartea_deltoidea)	((((((Nypa_fruticans	Serenoa_repens)	(Sabal_domingensis	(Calamus_caryotoides	Phoenix_dactylifera)))	(((Orania_palindan	Podococcus_barteri)	(((Pelagodoxa_henryana	Manicaria_saccifera)	(((Prestoea_acuminata	Oenocarpus_minor)	Oenocarpus_bataua)	(Dypsis_decaryi	(Dictyosperma_album	((Veitchia_spiralis	Kentiopsis_piersoniorum)	Heterospathe_cagayanensis)))))	Geonoma_undata))	(Sclerosperma_profizianum	Reinhardtia_gracilis)))	Attalea_speciosa)	Roystonea_regia)	((Reinhardtia_paiewonskiana	Reinhardtia_latisecta)	Reinhardtia_simplex))))	Kingia_australis);
((((Bactris_major	((Attalea_speciosa	(((Reinhardtia_paiewonskiana	Reinhardtia_latisecta)	Reinhardtia_simplex)	(((Serenoa_repens	(Sabal_domingensis	(Calamus_caryotoides	Phoenix_dactylifera)))	((Orania_palindan	Podococcus_barteri)	(((Dypsis_decaryi	(Dictyosperma_album	((Veitchia_spiralis	Kentiopsis_piersoniorum)	Heterospathe_cagayanensis)))	(Geonoma_undata	((Nypa_fruticans	Pelagodoxa_henryana)	Manicaria_saccifera)))	(Prestoea_acuminata	(Oenocarpus_minor	Oenocarpus_bataua)))))	(Roystonea_regia	(Sclerosperma_profizianum	Reinhardtia_gracilis)))))	(Elaeis_guineensis	Elaeis_oleifera)))	Pseudophoenix_vinifera)	Iriartea_deltoidea)	Kingia_australis);
((Bactris_major	((Elaeis_guineensis	Elaeis_oleifera)	(Attalea_speciosa	(((Dypsis_decaryi	(((Orania_palindan	(Iriartea_deltoidea	Podococcus_barteri))	(((Prestoea_acuminata	(Oenocarpus_minor	Oenocarpus_bataua))	((Pelagodoxa_henryana	(Dictyosperma_album	((Veitchia_spiralis	Kentiopsis_piersoniorum)	Heterospathe_cagayanensis)))	Manicaria_saccifera))	Geonoma_undata))	Pseudophoenix_vinifera))	((Sclerosperma_profizianum	Reinhardtia_gracilis)	((Reinhardtia_paiewonskiana	Reinhardtia_latisecta)	Reinhardtia_simplex)))	(Roystonea_regia	((Nypa_fruticans	Serenoa_repens)	(Sabal_domingensis	(Calamus_caryotoides	Phoenix_dactylifera))))))))	Kingia_australis);
((Bactris_major	((Elaeis_guineensis	Elaeis_oleifera)	(((((Serenoa_repens	(Sabal_domingensis	(Calamus_caryotoides	Phoenix_dactylifera)))	(Nypa_fruticans	Dypsis_decaryi))	((Orania_palindan	Podococcus_barteri)	((((Prestoea_acuminata	Oenocarpus_minor)	Oenocarpus_bataua)	((Pelagodoxa_henryana	(Dictyosperma_album	((Veitchia_spiralis	Kentiopsis_piersoniorum)	Heterospathe_cagayanensis)))	Manicaria_saccifera))	Geonoma_undata)))	Iriartea_deltoidea)	((Roystonea_regia	Attalea_speciosa)	(((Sclerosperma_profizianum	Reinhardtia_gracilis)	(Reinhardtia_paiewonskiana	(Reinhardtia_latisecta	Reinhardtia_simplex)))	Pseudophoenix_vinifera)))))	Kingia_australis);
((Bactris_major	((Elaeis_guineensis	Elaeis_oleifera)	((Pseudophoenix_vinifera	((Iriartea_deltoidea	Podococcus_barteri)	(((((Prestoea_acuminata	(Oenocarpus_minor	Oenocarpus_bataua))	((Dictyosperma_album	((Veitchia_spiralis	Kentiopsis_piersoniorum)	Heterospathe_cagayanensis))	Manicaria_saccifera))	Pelagodoxa_henryana)	Geonoma_undata)	(((Nypa_fruticans	Dypsis_decaryi)	((Serenoa_repens	(Sabal_domingensis	(Calamus_caryotoides	Phoenix_dactylifera)))	Orania_palindan))	((Roystonea_regia	(Sclerosperma_profizianum	Reinhardtia_gracilis))	(Reinhardtia_simplex	(Reinhardtia_paiewonskiana	Reinhardtia_latisecta)))))))	Attalea_speciosa)))	Kingia_australis);
((Bactris_major	(((((((Serenoa_repens	(Calamus_caryotoides	Phoenix_dactylifera))	Sabal_domingensis)	(Iriartea_deltoidea	(Nypa_fruticans	Dypsis_decaryi)))	((Podococcus_barteri	Orania_palindan)	((((Dictyosperma_album	((Veitchia_spiralis	Kentiopsis_piersoniorum)	Heterospathe_cagayanensis))	(Pelagodoxa_henryana	Manicaria_saccifera))	(Prestoea_acuminata	(Oenocarpus_minor	Oenocarpus_bataua)))	Geonoma_undata)))	(Roystonea_regia	((Sclerosperma_profizianum	Reinhardtia_gracilis)	(Reinhardtia_simplex	(Reinhardtia_paiewonskiana	Reinhardtia_latisecta)))))	(Attalea_speciosa	Pseudophoenix_vinifera))	(Elaeis_guineensis	Elaeis_oleifera)))	Kingia_australis);
(((((Attalea_speciosa	Iriartea_deltoidea)	((((Reinhardtia_latisecta	Reinhardtia_paiewonskiana)	Reinhardtia_simplex)	((((Orania_palindan	Podococcus_barteri)	(((Dictyosperma_album	((Veitchia_spiralis	Kentiopsis_piersoniorum)	Heterospathe_cagayanensis))	((Prestoea_acuminata	(Oenocarpus_minor	Oenocarpus_bataua))	(Pelagodoxa_henryana	Manicaria_saccifera)))	Geonoma_undata))	(Serenoa_repens	(Sabal_domingensis	(Calamus_caryotoides	Phoenix_dactylifera))))	((Dypsis_decaryi	Nypa_fruticans)	(Roystonea_regia	(Reinhardtia_gracilis	Sclerosperma_profizianum)))))	Pseudophoenix_vinifera))	(Elaeis_oleifera	Elaeis_guineensis))	Bactris_major)	Kingia_australis);
((((Attalea_speciosa	(((Pseudophoenix_vinifera	Roystonea_regia)	((Reinhardtia_latisecta	Reinhardtia_paiewonskiana)	Reinhardtia_simplex))	(Nypa_fruticans	(((Orania_palindan	Podococcus_barteri)	((((Dypsis_decaryi	(Dictyosperma_album	((Veitchia_spiralis	Kentiopsis_piersoniorum)	Heterospathe_cagayanensis)))	((Prestoea_acuminata	(Oenocarpus_minor	Oenocarpus_bataua))	(Pelagodoxa_henryana	Manicaria_saccifera)))	Geonoma_undata)	(Iriartea_deltoidea	(Reinhardtia_gracilis	Sclerosperma_profizianum))))	(Serenoa_repens	(Sabal_domingensis	(Calamus_caryotoides	Phoenix_dactylifera)))))))	(Elaeis_oleifera	Elaeis_guineensis))	Bactris_major)	Kingia_australis);
(((((Attalea_speciosa	(Elaeis_oleifera	Elaeis_guineensis))	Bactris_major)	(Calamus_caryotoides	((Pseudophoenix_vinifera	Roystonea_regia)	((((Reinhardtia_latisecta	Reinhardtia_paiewonskiana)	Reinhardtia_simplex)	((Reinhardtia_gracilis	Sclerosperma_profizianum)	((Orania_palindan	(Iriartea_deltoidea	Podococcus_barteri))	(((Dictyosperma_album	(((Dypsis_decaryi	Veitchia_spiralis)	Kentiopsis_piersoniorum)	Heterospathe_cagayanensis))	((Oenocarpus_minor	(Oenocarpus_bataua	Prestoea_acuminata))	(Pelagodoxa_henryana	Manicaria_saccifera)))	Geonoma_undata))))	(Serenoa_repens	(Sabal_domingensis	Phoenix_dactylifera))))))	Nypa_fruticans)	Kingia_australis);
((Bactris_major	((Elaeis_oleifera	Elaeis_guineensis)	(Attalea_speciosa	(((Roystonea_regia	(((Reinhardtia_latisecta	Reinhardtia_paiewonskiana)	Reinhardtia_simplex)	Dypsis_decaryi))	((((Reinhardtia_gracilis	Sclerosperma_profizianum)	Orania_palindan)	((((Serenoa_repens	(Sabal_domingensis	(Calamus_caryotoides	Phoenix_dactylifera)))	Nypa_fruticans)	Podococcus_barteri)	Iriartea_deltoidea))	(((Dictyosperma_album	((Veitchia_spiralis	Kentiopsis_piersoniorum)	Heterospathe_cagayanensis))	((Prestoea_acuminata	(Oenocarpus_minor	Oenocarpus_bataua))	(Pelagodoxa_henryana	Manicaria_saccifera)))	Geonoma_undata)))	Pseudophoenix_vinifera))))	Kingia_australis);
((Elaeis_guineensis	(((Attalea_speciosa	(((Reinhardtia_gracilis	Sclerosperma_profizianum)	((Nypa_fruticans	Serenoa_repens)	(((Sabal_domingensis	(Calamus_caryotoides	Phoenix_dactylifera))	Pseudophoenix_vinifera)	(((Podococcus_barteri	Orania_palindan)	(((Dictyosperma_album	(((Dypsis_decaryi	Veitchia_spiralis)	Kentiopsis_piersoniorum)	Heterospathe_cagayanensis))	((Prestoea_acuminata	(Oenocarpus_minor	Oenocarpus_bataua))	(Pelagodoxa_henryana	Manicaria_saccifera)))	Geonoma_undata))	(Roystonea_regia	((Reinhardtia_latisecta	Reinhardtia_paiewonskiana)	Reinhardtia_simplex))))))	Iriartea_deltoidea))	Bactris_major)	Elaeis_oleifera))	Kingia_australis);
((Bactris_major	((Elaeis_oleifera	Elaeis_guineensis)	((Nypa_fruticans	((Reinhardtia_gracilis	Sclerosperma_profizianum)	Attalea_speciosa))	(((((Iriartea_deltoidea	Podococcus_barteri)	((((Serenoa_repens	Sabal_domingensis)	(Calamus_caryotoides	Phoenix_dactylifera))	Pseudophoenix_vinifera)	Orania_palindan))	(((Prestoea_acuminata	Pelagodoxa_henryana)	(((Oenocarpus_minor	Oenocarpus_bataua)	(Dictyosperma_album	((Veitchia_spiralis	(Kentiopsis_piersoniorum	Dypsis_decaryi))	Heterospathe_cagayanensis)))	Manicaria_saccifera))	Geonoma_undata))	((Reinhardtia_latisecta	Reinhardtia_paiewonskiana)	Reinhardtia_simplex))	Roystonea_regia))))	Kingia_australis);
((Bactris_major	(((Iriartea_deltoidea	Elaeis_oleifera)	Elaeis_guineensis)	(((((((Podococcus_barteri	Orania_palindan)	(((Oenocarpus_minor	Oenocarpus_bataua)	(Geonoma_undata	((Dypsis_decaryi	Prestoea_acuminata)	Pelagodoxa_henryana)))	(Manicaria_saccifera	(Dictyosperma_album	((Veitchia_spiralis	Kentiopsis_piersoniorum)	Heterospathe_cagayanensis)))))	(Nypa_fruticans	((Sabal_domingensis	Phoenix_dactylifera)	Serenoa_repens)))	Roystonea_regia)	((Reinhardtia_gracilis	Sclerosperma_profizianum)	(((Calamus_caryotoides	Reinhardtia_latisecta)	Reinhardtia_paiewonskiana)	Reinhardtia_simplex)))	Pseudophoenix_vinifera)	Attalea_speciosa)))	Kingia_australis);
(((Bactris_major	Calamus_caryotoides)	((Elaeis_oleifera	Elaeis_guineensis)	(((((Podococcus_barteri	Orania_palindan)	(((Prestoea_acuminata	(Oenocarpus_minor	Oenocarpus_bataua))	(Manicaria_saccifera	((Dictyosperma_album	(((Dypsis_decaryi	Veitchia_spiralis)	Kentiopsis_piersoniorum)	Heterospathe_cagayanensis))	Pelagodoxa_henryana)))	Geonoma_undata))	((Sabal_domingensis	Phoenix_dactylifera)	(Serenoa_repens	Nypa_fruticans)))	((Iriartea_deltoidea	(((Reinhardtia_gracilis	Sclerosperma_profizianum)	((Reinhardtia_simplex	Reinhardtia_latisecta)	Reinhardtia_paiewonskiana))	Pseudophoenix_vinifera))	Roystonea_regia))	Attalea_speciosa)))	Kingia_australis);
(((Bactris_major	((Elaeis_oleifera	Elaeis_guineensis)	(Attalea_speciosa	((Reinhardtia_simplex	(Reinhardtia_latisecta	Reinhardtia_paiewonskiana))	((Pseudophoenix_vinifera	((Orania_palindan	(((((((Prestoea_acuminata	Oenocarpus_bataua)	Oenocarpus_minor)	(Manicaria_saccifera	Pelagodoxa_henryana))	Dictyosperma_album)	(((Dypsis_decaryi	Veitchia_spiralis)	Kentiopsis_piersoniorum)	Heterospathe_cagayanensis))	Geonoma_undata)	(Iriartea_deltoidea	Podococcus_barteri)))	((Sabal_domingensis	Phoenix_dactylifera)	(Serenoa_repens	Nypa_fruticans))))	(Roystonea_regia	(Reinhardtia_gracilis	Sclerosperma_profizianum)))))))	Calamus_caryotoides)	Kingia_australis);
(((Bactris_major	(((Pseudophoenix_vinifera	Elaeis_oleifera)	Elaeis_guineensis)	(Attalea_speciosa	(((Podococcus_barteri	(((Prestoea_acuminata	Geonoma_undata)	(Manicaria_saccifera	Pelagodoxa_henryana))	((Dictyosperma_album	(((Dypsis_decaryi	Veitchia_spiralis)	Kentiopsis_piersoniorum)	Heterospathe_cagayanensis))	(Oenocarpus_bataua	Oenocarpus_minor))))	(Orania_palindan	(Sabal_domingensis	(Serenoa_repens	(Phoenix_dactylifera	Nypa_fruticans)))))	(Roystonea_regia	((Reinhardtia_simplex	((Calamus_caryotoides	Reinhardtia_latisecta)	Reinhardtia_paiewonskiana))	(Reinhardtia_gracilis	Sclerosperma_profizianum)))))))	Iriartea_deltoidea)	Kingia_australis);
((((Elaeis_oleifera	Elaeis_guineensis)	(Attalea_speciosa	((((Sclerosperma_profizianum	Reinhardtia_gracilis)	(Reinhardtia_simplex	(Reinhardtia_latisecta	Reinhardtia_paiewonskiana)))	((((Pelagodoxa_henryana	(Iriartea_deltoidea	Manicaria_saccifera))	((Prestoea_acuminata	(Oenocarpus_bataua	Oenocarpus_minor))	(Dypsis_decaryi	(Dictyosperma_album	(Heterospathe_cagayanensis	(Kentiopsis_piersoniorum	Veitchia_spiralis))))))	Geonoma_undata)	((Orania_palindan	(Nypa_fruticans	(((Calamus_caryotoides	Phoenix_dactylifera)	Sabal_domingensis)	Serenoa_repens)))	Podococcus_barteri)))	(Pseudophoenix_vinifera	Roystonea_regia))))	Bactris_major)	Kingia_australis);
((((Elaeis_oleifera	(Pseudophoenix_vinifera	Elaeis_guineensis))	(Attalea_speciosa	(((((Sclerosperma_profizianum	Reinhardtia_gracilis)	((Calamus_caryotoides	Phoenix_dactylifera)	Sabal_domingensis))	((((Prestoea_acuminata	(Oenocarpus_bataua	Oenocarpus_minor))	(Manicaria_saccifera	(((Dictyosperma_album	(Heterospathe_cagayanensis	((Kentiopsis_piersoniorum	Veitchia_spiralis)	Dypsis_decaryi)))	Iriartea_deltoidea)	((Serenoa_repens	Pelagodoxa_henryana)	Nypa_fruticans))))	(Geonoma_undata	Podococcus_barteri))	Orania_palindan))	(Reinhardtia_simplex	(Reinhardtia_latisecta	Reinhardtia_paiewonskiana)))	Roystonea_regia)))	Bactris_major)	Kingia_australis);
((Nypa_fruticans	((((Sclerosperma_profizianum	Reinhardtia_gracilis)	Iriartea_deltoidea)	(((Podococcus_barteri	Orania_palindan)	((Reinhardtia_simplex	((Calamus_caryotoides	Reinhardtia_latisecta)	Reinhardtia_paiewonskiana))	((Pseudophoenix_vinifera	Roystonea_regia)	((Bactris_major	(Elaeis_oleifera	Elaeis_guineensis))	Attalea_speciosa))))	(Manicaria_saccifera	((Prestoea_acuminata	(Oenocarpus_bataua	Oenocarpus_minor))	((((Dictyosperma_album	(Heterospathe_cagayanensis	(Kentiopsis_piersoniorum	Veitchia_spiralis)))	Dypsis_decaryi)	(Serenoa_repens	Pelagodoxa_henryana))	Geonoma_undata)))))	(Phoenix_dactylifera	Sabal_domingensis)))	Kingia_australis);
((Bactris_major	((Elaeis_oleifera	Elaeis_guineensis)	(((Iriartea_deltoidea	Roystonea_regia)	(Pseudophoenix_vinifera	((Calamus_caryotoides	Phoenix_dactylifera)	Sabal_domingensis)))	((((Reinhardtia_simplex	(Reinhardtia_latisecta	Reinhardtia_paiewonskiana))	(Sclerosperma_profizianum	Reinhardtia_gracilis))	(Serenoa_repens	Nypa_fruticans))	(((Pelagodoxa_henryana	(Prestoea_acuminata	Geonoma_undata))	(((Oenocarpus_bataua	Oenocarpus_minor)	(Dictyosperma_album	(Heterospathe_cagayanensis	(Kentiopsis_piersoniorum	(Dypsis_decaryi	Veitchia_spiralis)))))	Manicaria_saccifera))	(Attalea_speciosa	(Podococcus_barteri	Orania_palindan)))))))	Kingia_australis);
(((Elaeis_guineensis	(((((Reinhardtia_simplex	((Calamus_caryotoides	Reinhardtia_latisecta)	Reinhardtia_paiewonskiana))	((Pseudophoenix_vinifera	Roystonea_regia)	(((Orania_palindan	((Nypa_fruticans	Dypsis_decaryi)	(Serenoa_repens	(Phoenix_dactylifera	Sabal_domingensis))))	(Podococcus_barteri	(Sclerosperma_profizianum	Reinhardtia_gracilis)))	((((Pelagodoxa_henryana	(Prestoea_acuminata	Geonoma_undata))	Oenocarpus_bataua)	(Dictyosperma_album	(Heterospathe_cagayanensis	(Kentiopsis_piersoniorum	Veitchia_spiralis))))	(Oenocarpus_minor	Manicaria_saccifera)))))	Attalea_speciosa)	Bactris_major)	Elaeis_oleifera))	Iriartea_deltoidea)	Kingia_australis);
((Serenoa_repens	((Phoenix_dactylifera	Sabal_domingensis)	((((Podococcus_barteri	((Prestoea_acuminata	(Geonoma_undata	Pelagodoxa_henryana))	((Manicaria_saccifera	(Dictyosperma_album	(Heterospathe_cagayanensis	(Kentiopsis_piersoniorum	Veitchia_spiralis))))	(Oenocarpus_minor	Oenocarpus_bataua))))	Orania_palindan)	(((Iriartea_deltoidea	(Reinhardtia_simplex	((Calamus_caryotoides	Reinhardtia_latisecta)	Reinhardtia_paiewonskiana)))	(Sclerosperma_profizianum	Reinhardtia_gracilis))	(((Dypsis_decaryi	(Attalea_speciosa	(Bactris_major	(Elaeis_oleifera	Elaeis_guineensis))))	Roystonea_regia)	Pseudophoenix_vinifera)))	Nypa_fruticans)))	Kingia_australis);
((Bactris_major	((Elaeis_oleifera	Elaeis_guineensis)	(((Reinhardtia_simplex	((Calamus_caryotoides	Reinhardtia_latisecta)	Reinhardtia_paiewonskiana))	((Serenoa_repens	((Pseudophoenix_vinifera	Phoenix_dactylifera)	Sabal_domingensis))	(Roystonea_regia	((Nypa_fruticans	Dypsis_decaryi)	((Sclerosperma_profizianum	Reinhardtia_gracilis)	(((((Pelagodoxa_henryana	Manicaria_saccifera)	(Dictyosperma_album	(Heterospathe_cagayanensis	(Kentiopsis_piersoniorum	Veitchia_spiralis))))	(Prestoea_acuminata	(Iriartea_deltoidea	(Oenocarpus_minor	Oenocarpus_bataua))))	Geonoma_undata)	(Podococcus_barteri	Orania_palindan)))))))	Attalea_speciosa)))	Kingia_australis);
((Pseudophoenix_vinifera	((((((Reinhardtia_simplex	Reinhardtia_paiewonskiana)	Reinhardtia_latisecta)	(Sclerosperma_profizianum	Reinhardtia_gracilis))	((Bactris_major	(Elaeis_oleifera	Elaeis_guineensis))	(((((Nypa_fruticans	Dictyosperma_album)	(Veitchia_spiralis	(Heterospathe_cagayanensis	Kentiopsis_piersoniorum)))	Dypsis_decaryi)	(Pelagodoxa_henryana	Manicaria_saccifera))	(Prestoea_acuminata	((Iriartea_deltoidea	Oenocarpus_minor)	Oenocarpus_bataua)))))	((Attalea_speciosa	(Geonoma_undata	Podococcus_barteri))	Roystonea_regia))	(Orania_palindan	(((Calamus_caryotoides	Phoenix_dactylifera)	Sabal_domingensis)	Serenoa_repens))))	Kingia_australis);
((Bactris_major	((Elaeis_oleifera	Elaeis_guineensis)	((((Reinhardtia_simplex	Reinhardtia_paiewonskiana)	Reinhardtia_latisecta)	(((((Podococcus_barteri	Orania_palindan)	(((((Oenocarpus_minor	Prestoea_acuminata)	Oenocarpus_bataua)	(Pelagodoxa_henryana	(Dictyosperma_album	(Heterospathe_cagayanensis	(Kentiopsis_piersoniorum	Veitchia_spiralis)))))	Manicaria_saccifera)	Geonoma_undata))	Iriartea_deltoidea)	(Roystonea_regia	(Sclerosperma_profizianum	Reinhardtia_gracilis)))	((((Pseudophoenix_vinifera	Phoenix_dactylifera)	Sabal_domingensis)	(Nypa_fruticans	(Dypsis_decaryi	Serenoa_repens)))	Calamus_caryotoides)))	Attalea_speciosa)))	Kingia_australis);
((Bactris_major	((Elaeis_oleifera	Elaeis_guineensis)	((((Iriartea_deltoidea	(Reinhardtia_simplex	(Reinhardtia_paiewonskiana	Reinhardtia_latisecta)))	(Pseudophoenix_vinifera	Roystonea_regia))	((((Podococcus_barteri	Orania_palindan)	(((Oenocarpus_bataua	(Oenocarpus_minor	Prestoea_acuminata))	((Geonoma_undata	Pelagodoxa_henryana)	Manicaria_saccifera))	(Dictyosperma_album	(Heterospathe_cagayanensis	(Kentiopsis_piersoniorum	Veitchia_spiralis)))))	(Sclerosperma_profizianum	Reinhardtia_gracilis))	(Nypa_fruticans	((Sabal_domingensis	(Dypsis_decaryi	(Calamus_caryotoides	Phoenix_dactylifera)))	Serenoa_repens))))	Attalea_speciosa)))	Kingia_australis);
((Bactris_major	((Elaeis_guineensis	Elaeis_oleifera)	((((Pseudophoenix_vinifera	(Iriartea_deltoidea	Roystonea_regia))	(((Dypsis_decaryi	Nypa_fruticans)	(Serenoa_repens	Phoenix_dactylifera))	(((Geonoma_undata	((((Oenocarpus_bataua	Oenocarpus_minor)	Prestoea_acuminata)	((Dictyosperma_album	Pelagodoxa_henryana)	((Kentiopsis_piersoniorum	Veitchia_spiralis)	Heterospathe_cagayanensis)))	Manicaria_saccifera))	(Podococcus_barteri	Orania_palindan))	(Sabal_domingensis	(Sclerosperma_profizianum	Reinhardtia_gracilis)))))	((Calamus_caryotoides	Reinhardtia_latisecta)	(Reinhardtia_paiewonskiana	Reinhardtia_simplex)))	Attalea_speciosa)))	Kingia_australis);
((Bactris_major	((Serenoa_repens	Phoenix_dactylifera)	((Attalea_speciosa	(((Sabal_domingensis	(Sclerosperma_profizianum	Reinhardtia_gracilis))	(Elaeis_guineensis	Elaeis_oleifera))	(((Nypa_fruticans	Roystonea_regia)	(((Geonoma_undata	((Dictyosperma_album	((Veitchia_spiralis	Kentiopsis_piersoniorum)	Heterospathe_cagayanensis))	((Pelagodoxa_henryana	Manicaria_saccifera)	((Oenocarpus_bataua	Oenocarpus_minor)	Prestoea_acuminata))))	(Podococcus_barteri	Orania_palindan))	(Iriartea_deltoidea	((Calamus_caryotoides	Reinhardtia_latisecta)	(Reinhardtia_paiewonskiana	Reinhardtia_simplex)))))	Pseudophoenix_vinifera)))	Dypsis_decaryi)))	Kingia_australis);
((Reinhardtia_simplex	(((Attalea_speciosa	(Bactris_major	(Elaeis_guineensis	Elaeis_oleifera)))	((Pseudophoenix_vinifera	Roystonea_regia)	(Iriartea_deltoidea	(((Sabal_domingensis	(Sclerosperma_profizianum	Reinhardtia_gracilis))	(Serenoa_repens	(Nypa_fruticans	(Dypsis_decaryi	(Calamus_caryotoides	Phoenix_dactylifera)))))	((((Oenocarpus_bataua	Oenocarpus_minor)	Prestoea_acuminata)	((Pelagodoxa_henryana	Manicaria_saccifera)	(Geonoma_undata	(Dictyosperma_album	((Veitchia_spiralis	Kentiopsis_piersoniorum)	Heterospathe_cagayanensis)))))	(Podococcus_barteri	Orania_palindan))))))	(Reinhardtia_latisecta	Reinhardtia_paiewonskiana)))	Kingia_australis);
((Bactris_major	((Elaeis_guineensis	Elaeis_oleifera)	(((Roystonea_regia	(((Orania_palindan	(Serenoa_repens	(Sabal_domingensis	(Calamus_caryotoides	Phoenix_dactylifera))))	(((((Pelagodoxa_henryana	(Nypa_fruticans	Manicaria_saccifera))	(Dypsis_decaryi	(Dictyosperma_album	((Veitchia_spiralis	Kentiopsis_piersoniorum)	Heterospathe_cagayanensis))))	((Oenocarpus_bataua	Oenocarpus_minor)	Prestoea_acuminata))	Geonoma_undata)	(Iriartea_deltoidea	Podococcus_barteri)))	(Sclerosperma_profizianum	Reinhardtia_gracilis)))	((Reinhardtia_simplex	Reinhardtia_latisecta)	Reinhardtia_paiewonskiana))	(Attalea_speciosa	Pseudophoenix_vinifera))))	Kingia_australis);
((Bactris_major	((Elaeis_guineensis	Elaeis_oleifera)	(((Roystonea_regia	(((Calamus_caryotoides	Phoenix_dactylifera)	Sabal_domingensis)	Pseudophoenix_vinifera))	((Iriartea_deltoidea	(Serenoa_repens	(Orania_palindan	(Podococcus_barteri	((((Dictyosperma_album	((Veitchia_spiralis	Kentiopsis_piersoniorum)	((Dypsis_decaryi	Nypa_fruticans)	Heterospathe_cagayanensis)))	Geonoma_undata)	((Oenocarpus_bataua	Oenocarpus_minor)	Prestoea_acuminata))	(Manicaria_saccifera	Pelagodoxa_henryana))))))	((Sclerosperma_profizianum	Reinhardtia_gracilis)	(Reinhardtia_simplex	(Reinhardtia_latisecta	Reinhardtia_paiewonskiana)))))	Attalea_speciosa)))	Kingia_australis);
((Bactris_major	((Elaeis_guineensis	(Pseudophoenix_vinifera	Elaeis_oleifera))	((Roystonea_regia	((Reinhardtia_simplex	(Reinhardtia_latisecta	Reinhardtia_paiewonskiana))	(((Sclerosperma_profizianum	Reinhardtia_gracilis)	(((Iriartea_deltoidea	Dypsis_decaryi)	(((Oenocarpus_bataua	Oenocarpus_minor)	Prestoea_acuminata)	((Geonoma_undata	(Heterospathe_cagayanensis	(Veitchia_spiralis	Kentiopsis_piersoniorum)))	(((Nypa_fruticans	Dictyosperma_album)	Manicaria_saccifera)	Pelagodoxa_henryana))))	(Orania_palindan	Podococcus_barteri)))	(Serenoa_repens	((Calamus_caryotoides	Phoenix_dactylifera)	Sabal_domingensis)))))	Attalea_speciosa)))	Kingia_australis);
(((Elaeis_guineensis	(Elaeis_oleifera	((((Roystonea_regia	((((Dypsis_decaryi	((Heterospathe_cagayanensis	(Veitchia_spiralis	Kentiopsis_piersoniorum))	Dictyosperma_album))	(Manicaria_saccifera	(((Oenocarpus_bataua	Oenocarpus_minor)	Prestoea_acuminata)	(Geonoma_undata	Pelagodoxa_henryana))))	(Orania_palindan	Podococcus_barteri))	(Serenoa_repens	(Phoenix_dactylifera	Sabal_domingensis))))	(Nypa_fruticans	((Iriartea_deltoidea	(Sclerosperma_profizianum	Reinhardtia_gracilis))	(Reinhardtia_simplex	(Pseudophoenix_vinifera	(Reinhardtia_latisecta	Reinhardtia_paiewonskiana))))))	Attalea_speciosa)	Bactris_major)))	Calamus_caryotoides)	Kingia_australis);
(((Attalea_speciosa	((Bactris_major	(Elaeis_guineensis	Elaeis_oleifera))	(((Calamus_caryotoides	Reinhardtia_latisecta)	(Reinhardtia_paiewonskiana	Reinhardtia_simplex))	((Roystonea_regia	((Iriartea_deltoidea	Sclerosperma_profizianum)	Reinhardtia_gracilis))	((((((Dypsis_decaryi	Heterospathe_cagayanensis)	(Veitchia_spiralis	Kentiopsis_piersoniorum))	Dictyosperma_album)	((Oenocarpus_bataua	Oenocarpus_minor)	(Manicaria_saccifera	(Pelagodoxa_henryana	(Prestoea_acuminata	Geonoma_undata)))))	(Orania_palindan	Podococcus_barteri))	(Nypa_fruticans	(Serenoa_repens	(Phoenix_dactylifera	Sabal_domingensis))))))))	Pseudophoenix_vinifera)	Kingia_australis);
(((Attalea_speciosa	((Elaeis_guineensis	Elaeis_oleifera)	(Iriartea_deltoidea	(((((Calamus_caryotoides	Reinhardtia_latisecta)	Reinhardtia_paiewonskiana)	Reinhardtia_simplex)	(((((Pelagodoxa_henryana	Manicaria_saccifera)	(((Heterospathe_cagayanensis	(Veitchia_spiralis	Kentiopsis_piersoniorum))	Dictyosperma_album)	Dypsis_decaryi))	((Oenocarpus_bataua	Oenocarpus_minor)	Prestoea_acuminata))	Geonoma_undata)	(Orania_palindan	Podococcus_barteri)))	((Serenoa_repens	(Pseudophoenix_vinifera	(Phoenix_dactylifera	Sabal_domingensis)))	(Nypa_fruticans	(Roystonea_regia	(Sclerosperma_profizianum	Reinhardtia_gracilis))))))))	Bactris_major)	Kingia_australis);
((((((Pseudophoenix_vinifera	Roystonea_regia)	(((((Calamus_caryotoides	Reinhardtia_latisecta)	Reinhardtia_paiewonskiana)	Reinhardtia_simplex)	(Sclerosperma_profizianum	Reinhardtia_gracilis))	((Nypa_fruticans	(((((Pelagodoxa_henryana	Manicaria_saccifera)	(((Heterospathe_cagayanensis	(Veitchia_spiralis	Kentiopsis_piersoniorum))	Dictyosperma_album)	Dypsis_decaryi))	((Oenocarpus_bataua	Oenocarpus_minor)	Prestoea_acuminata))	Geonoma_undata)	(Orania_palindan	Podococcus_barteri)))	(Iriartea_deltoidea	(Serenoa_repens	(Sabal_domingensis	Phoenix_dactylifera))))))	Attalea_speciosa)	(Elaeis_guineensis	Elaeis_oleifera))	Bactris_major)	Kingia_australis);
((Bactris_major	((((Pseudophoenix_vinifera	((Reinhardtia_gracilis	Sclerosperma_profizianum)	(Reinhardtia_simplex	(Reinhardtia_latisecta	Reinhardtia_paiewonskiana))))	((Roystonea_regia	Iriartea_deltoidea)	((((Dypsis_decaryi	(Dictyosperma_album	(Heterospathe_cagayanensis	(Veitchia_spiralis	Kentiopsis_piersoniorum))))	(Pelagodoxa_henryana	Manicaria_saccifera))	(Oenocarpus_minor	(Oenocarpus_bataua	Prestoea_acuminata)))	Geonoma_undata)))	(((((Sabal_domingensis	(Calamus_caryotoides	Phoenix_dactylifera))	(Serenoa_repens	Nypa_fruticans))	Attalea_speciosa)	Podococcus_barteri)	Orania_palindan))	(Elaeis_guineensis	Elaeis_oleifera)))	Kingia_australis);
((Bactris_major	(((((Iriartea_deltoidea	((Reinhardtia_gracilis	Sclerosperma_profizianum)	(Reinhardtia_simplex	(Reinhardtia_latisecta	Reinhardtia_paiewonskiana))))	Roystonea_regia)	((((Sabal_domingensis	(Calamus_caryotoides	Phoenix_dactylifera))	Serenoa_repens)	Nypa_fruticans)	((Pseudophoenix_vinifera	((((Geonoma_undata	Pelagodoxa_henryana)	Manicaria_saccifera)	(Prestoea_acuminata	(Oenocarpus_minor	Oenocarpus_bataua)))	(Dypsis_decaryi	(Dictyosperma_album	(Heterospathe_cagayanensis	(Veitchia_spiralis	Kentiopsis_piersoniorum))))))	(Orania_palindan	Podococcus_barteri))))	Attalea_speciosa)	(Elaeis_guineensis	Elaeis_oleifera)))	Kingia_australis);
(((Bactris_major	((Attalea_speciosa	(Elaeis_guineensis	Elaeis_oleifera))	(((Reinhardtia_gracilis	Sclerosperma_profizianum)	(Reinhardtia_simplex	((Calamus_caryotoides	Reinhardtia_latisecta)	Reinhardtia_paiewonskiana)))	(Roystonea_regia	((Iriartea_deltoidea	((Sabal_domingensis	(Pseudophoenix_vinifera	Phoenix_dactylifera))	Serenoa_repens))	(((Dypsis_decaryi	(Dictyosperma_album	(Heterospathe_cagayanensis	(Veitchia_spiralis	Kentiopsis_piersoniorum))))	(((Oenocarpus_minor	Oenocarpus_bataua)	(Prestoea_acuminata	(Geonoma_undata	Pelagodoxa_henryana)))	Manicaria_saccifera))	(Orania_palindan	Podococcus_barteri)))))))	Nypa_fruticans)	Kingia_australis);
((Bactris_major	(((((((Nypa_fruticans	((Sabal_domingensis	(Calamus_caryotoides	Phoenix_dactylifera))	Serenoa_repens))	(((((Oenocarpus_minor	Oenocarpus_bataua)	Prestoea_acuminata)	(Geonoma_undata	(Pelagodoxa_henryana	Manicaria_saccifera)))	(Dypsis_decaryi	(Dictyosperma_album	(Heterospathe_cagayanensis	(Veitchia_spiralis	Kentiopsis_piersoniorum)))))	(Orania_palindan	Podococcus_barteri)))	(Reinhardtia_gracilis	Sclerosperma_profizianum))	((Reinhardtia_paiewonskiana	Reinhardtia_latisecta)	Reinhardtia_simplex))	((Pseudophoenix_vinifera	Roystonea_regia)	Iriartea_deltoidea))	Attalea_speciosa)	(Elaeis_guineensis	Elaeis_oleifera)))	Kingia_australis);
((((Elaeis_guineensis	Elaeis_oleifera)	((((((Nypa_fruticans	Dypsis_decaryi)	((((Reinhardtia_paiewonskiana	Reinhardtia_latisecta)	Reinhardtia_simplex)	(Reinhardtia_gracilis	Sclerosperma_profizianum))	Pseudophoenix_vinifera))	((((((Oenocarpus_minor	Oenocarpus_bataua)	Prestoea_acuminata)	(Pelagodoxa_henryana	Manicaria_saccifera))	(Dictyosperma_album	(Heterospathe_cagayanensis	(Veitchia_spiralis	Kentiopsis_piersoniorum))))	Geonoma_undata)	(Orania_palindan	(Iriartea_deltoidea	Podococcus_barteri))))	Roystonea_regia)	((Sabal_domingensis	(Calamus_caryotoides	Phoenix_dactylifera))	Serenoa_repens))	Bactris_major))	Attalea_speciosa)	Kingia_australis);
((Bactris_major	(Elaeis_guineensis	(Elaeis_oleifera	(((((((Reinhardtia_latisecta	Reinhardtia_paiewonskiana)	Pseudophoenix_vinifera)	Reinhardtia_simplex)	(Reinhardtia_gracilis	Sclerosperma_profizianum))	(((Sabal_domingensis	(Iriartea_deltoidea	(Calamus_caryotoides	Phoenix_dactylifera)))	(Nypa_fruticans	Serenoa_repens))	((((((Prestoea_acuminata	Oenocarpus_minor)	Oenocarpus_bataua)	(Pelagodoxa_henryana	Manicaria_saccifera))	(Dictyosperma_album	(Heterospathe_cagayanensis	(Veitchia_spiralis	Kentiopsis_piersoniorum))))	Geonoma_undata)	(Orania_palindan	(Podococcus_barteri	Dypsis_decaryi)))))	Roystonea_regia)	Attalea_speciosa))))	Kingia_australis);
((Bactris_major	(((Pseudophoenix_vinifera	Iriartea_deltoidea)	((((Reinhardtia_latisecta	Reinhardtia_simplex)	Reinhardtia_paiewonskiana)	(Roystonea_regia	(((((Serenoa_repens	((Calamus_caryotoides	Phoenix_dactylifera)	Sabal_domingensis))	Orania_palindan)	((((Oenocarpus_bataua	Prestoea_acuminata)	Oenocarpus_minor)	((Pelagodoxa_henryana	Manicaria_saccifera)	(Dypsis_decaryi	(Dictyosperma_album	(Heterospathe_cagayanensis	(Veitchia_spiralis	Kentiopsis_piersoniorum))))))	Geonoma_undata))	Podococcus_barteri)	Nypa_fruticans)))	((Reinhardtia_gracilis	Sclerosperma_profizianum)	Attalea_speciosa)))	(Elaeis_guineensis	Elaeis_oleifera)))	Kingia_australis);
((Bactris_major	((((Reinhardtia_simplex	(Reinhardtia_paiewonskiana	Reinhardtia_latisecta))	(((Reinhardtia_gracilis	Sclerosperma_profizianum)	Roystonea_regia)	(((((Prestoea_acuminata	(Oenocarpus_minor	Oenocarpus_bataua))	((Pelagodoxa_henryana	Manicaria_saccifera)	(Dypsis_decaryi	(Dictyosperma_album	(Heterospathe_cagayanensis	(Veitchia_spiralis	Kentiopsis_piersoniorum))))))	Geonoma_undata)	((Serenoa_repens	((Calamus_caryotoides	Phoenix_dactylifera)	Sabal_domingensis))	(Iriartea_deltoidea	Podococcus_barteri)))	Orania_palindan)))	Attalea_speciosa)	(Nypa_fruticans	(Elaeis_oleifera	(Elaeis_guineensis	Pseudophoenix_vinifera)))))	Kingia_australis);
((Bactris_major	(((((((Reinhardtia_latisecta	Reinhardtia_paiewonskiana)	Reinhardtia_simplex)	(Reinhardtia_gracilis	Sclerosperma_profizianum))	Roystonea_regia)	(((((Manicaria_saccifera	(Pelagodoxa_henryana	(Dypsis_decaryi	((Nypa_fruticans	Dictyosperma_album)	(Heterospathe_cagayanensis	(Veitchia_spiralis	Kentiopsis_piersoniorum))))))	(Prestoea_acuminata	(Oenocarpus_minor	Oenocarpus_bataua)))	Geonoma_undata)	((Iriartea_deltoidea	Podococcus_barteri)	Orania_palindan))	(Serenoa_repens	((Calamus_caryotoides	Phoenix_dactylifera)	Sabal_domingensis))))	Attalea_speciosa)	(Elaeis_oleifera	(Elaeis_guineensis	Pseudophoenix_vinifera))))	Kingia_australis);
(((Attalea_speciosa	(((Elaeis_oleifera	Elaeis_guineensis)	Bactris_major)	((((Manicaria_saccifera	Pelagodoxa_henryana)	(((Reinhardtia_latisecta	Reinhardtia_paiewonskiana)	Reinhardtia_simplex)	Sclerosperma_profizianum))	(((Roystonea_regia	Reinhardtia_gracilis)	(Prestoea_acuminata	(Oenocarpus_minor	Oenocarpus_bataua)))	((Dypsis_decaryi	((Iriartea_deltoidea	(Nypa_fruticans	Dictyosperma_album))	(Heterospathe_cagayanensis	(Veitchia_spiralis	Kentiopsis_piersoniorum))))	(Geonoma_undata	Podococcus_barteri))))	(Orania_palindan	(Serenoa_repens	((Calamus_caryotoides	Phoenix_dactylifera)	Sabal_domingensis))))))	Pseudophoenix_vinifera)	Kingia_australis);
((Bactris_major	((Elaeis_oleifera	Elaeis_guineensis)	(Attalea_speciosa	((((Orania_palindan	Podococcus_barteri)	((Manicaria_saccifera	(((Oenocarpus_minor	Oenocarpus_bataua)	Prestoea_acuminata)	((Dictyosperma_album	((Kentiopsis_piersoniorum	Veitchia_spiralis)	Heterospathe_cagayanensis))	Pelagodoxa_henryana)))	Geonoma_undata))	((Serenoa_repens	(Dypsis_decaryi	Nypa_fruticans))	(Iriartea_deltoidea	((Reinhardtia_gracilis	Sclerosperma_profizianum)	(Reinhardtia_simplex	(Reinhardtia_latisecta	Reinhardtia_paiewonskiana))))))	((Pseudophoenix_vinifera	((Calamus_caryotoides	Phoenix_dactylifera)	Sabal_domingensis))	Roystonea_regia)))))	Kingia_australis);
((Bactris_major	((Elaeis_oleifera	Elaeis_guineensis)	(Attalea_speciosa	(((Roystonea_regia	((Orania_palindan	(Iriartea_deltoidea	Podococcus_barteri))	(((Pelagodoxa_henryana	Manicaria_saccifera)	(((Oenocarpus_minor	Oenocarpus_bataua)	Prestoea_acuminata)	(Dictyosperma_album	((Kentiopsis_piersoniorum	Veitchia_spiralis)	Heterospathe_cagayanensis))))	Geonoma_undata)))	((Serenoa_repens	(Dypsis_decaryi	Nypa_fruticans))	((Reinhardtia_gracilis	Sclerosperma_profizianum)	(Reinhardtia_simplex	(Reinhardtia_latisecta	Reinhardtia_paiewonskiana)))))	(Pseudophoenix_vinifera	((Calamus_caryotoides	Phoenix_dactylifera)	Sabal_domingensis))))))	Kingia_australis);
((Elaeis_guineensis	(((Attalea_speciosa	(((Reinhardtia_simplex	(Reinhardtia_latisecta	Reinhardtia_paiewonskiana))	Roystonea_regia)	((((Serenoa_repens	((Calamus_caryotoides	Phoenix_dactylifera)	Sabal_domingensis))	((Orania_palindan	(Iriartea_deltoidea	Podococcus_barteri))	(((Geonoma_undata	Pelagodoxa_henryana)	(((Oenocarpus_minor	Oenocarpus_bataua)	Prestoea_acuminata)	Manicaria_saccifera))	(((Kentiopsis_piersoniorum	Veitchia_spiralis)	Heterospathe_cagayanensis)	(Dypsis_decaryi	Dictyosperma_album)))))	(Reinhardtia_gracilis	Sclerosperma_profizianum))	Nypa_fruticans)))	(Pseudophoenix_vinifera	Bactris_major))	Elaeis_oleifera))	Kingia_australis);
((Bactris_major	((Elaeis_oleifera	Elaeis_guineensis)	((Pseudophoenix_vinifera	Attalea_speciosa)	(((((Nypa_fruticans	(Serenoa_repens	((Calamus_caryotoides	Phoenix_dactylifera)	Sabal_domingensis)))	((Orania_palindan	(Iriartea_deltoidea	Podococcus_barteri))	((Prestoea_acuminata	(Geonoma_undata	Pelagodoxa_henryana))	((Oenocarpus_minor	Oenocarpus_bataua)	(Manicaria_saccifera	((((Kentiopsis_piersoniorum	Veitchia_spiralis)	Heterospathe_cagayanensis)	Dictyosperma_album)	Dypsis_decaryi))))))	(Reinhardtia_gracilis	Sclerosperma_profizianum))	(Reinhardtia_simplex	(Reinhardtia_latisecta	Reinhardtia_paiewonskiana)))	Roystonea_regia))))	Kingia_australis);
((Bactris_major	((((((Reinhardtia_gracilis	Sclerosperma_profizianum)	(Reinhardtia_simplex	(Reinhardtia_latisecta	Reinhardtia_paiewonskiana)))	((Iriartea_deltoidea	(Serenoa_repens	((Calamus_caryotoides	Phoenix_dactylifera)	Sabal_domingensis)))	((Orania_palindan	(Geonoma_undata	Podococcus_barteri))	(((Nypa_fruticans	Pelagodoxa_henryana)	Manicaria_saccifera)	((Prestoea_acuminata	((((Kentiopsis_piersoniorum	Veitchia_spiralis)	Heterospathe_cagayanensis)	Dictyosperma_album)	Dypsis_decaryi))	(Oenocarpus_minor	Oenocarpus_bataua))))))	(Pseudophoenix_vinifera	Roystonea_regia))	(Elaeis_oleifera	Elaeis_guineensis))	Attalea_speciosa))	Kingia_australis);
((Bactris_major	((Elaeis_oleifera	Elaeis_guineensis)	(Attalea_speciosa	((((Reinhardtia_gracilis	Sclerosperma_profizianum)	(Serenoa_repens	(Orania_palindan	((Iriartea_deltoidea	Podococcus_barteri)	(Geonoma_undata	(((((Kentiopsis_piersoniorum	Veitchia_spiralis)	Heterospathe_cagayanensis)	Dictyosperma_album)	Dypsis_decaryi)	((Pelagodoxa_henryana	(Manicaria_saccifera	Nypa_fruticans))	(Prestoea_acuminata	(Oenocarpus_minor	Oenocarpus_bataua)))))))))	(Phoenix_dactylifera	(Pseudophoenix_vinifera	Sabal_domingensis)))	((Reinhardtia_simplex	(Reinhardtia_paiewonskiana	(Calamus_caryotoides	Reinhardtia_latisecta)))	Roystonea_regia)))))	Kingia_australis);
((Bactris_major	((Elaeis_oleifera	Elaeis_guineensis)	(Attalea_speciosa	(((Reinhardtia_simplex	(Reinhardtia_paiewonskiana	Reinhardtia_latisecta))	((((Geonoma_undata	((((Kentiopsis_piersoniorum	Veitchia_spiralis)	Heterospathe_cagayanensis)	Dictyosperma_album)	((Manicaria_saccifera	Pelagodoxa_henryana)	(Oenocarpus_bataua	(Prestoea_acuminata	Oenocarpus_minor)))))	((Orania_palindan	Podococcus_barteri)	(Nypa_fruticans	(((Calamus_caryotoides	Phoenix_dactylifera)	Sabal_domingensis)	(Serenoa_repens	Dypsis_decaryi)))))	(Reinhardtia_gracilis	Sclerosperma_profizianum))	Iriartea_deltoidea))	(Pseudophoenix_vinifera	Roystonea_regia)))))	Kingia_australis);
((Bactris_major	((Elaeis_oleifera	Elaeis_guineensis)	((Pseudophoenix_vinifera	Attalea_speciosa)	((Reinhardtia_simplex	((Iriartea_deltoidea	Reinhardtia_paiewonskiana)	Reinhardtia_latisecta))	((Calamus_caryotoides	((Nypa_fruticans	((Phoenix_dactylifera	Sabal_domingensis)	Serenoa_repens))	((((Manicaria_saccifera	(Pelagodoxa_henryana	(Prestoea_acuminata	Geonoma_undata)))	(Oenocarpus_bataua	Oenocarpus_minor))	((((Dypsis_decaryi	Kentiopsis_piersoniorum)	Veitchia_spiralis)	Heterospathe_cagayanensis)	Dictyosperma_album))	(Orania_palindan	Podococcus_barteri))))	(Roystonea_regia	(Reinhardtia_gracilis	Sclerosperma_profizianum)))))))	Kingia_australis);
((Nypa_fruticans	(Bactris_major	((Elaeis_oleifera	Elaeis_guineensis)	(Attalea_speciosa	((((Calamus_caryotoides	Phoenix_dactylifera)	Sabal_domingensis)	Serenoa_repens)	((Reinhardtia_simplex	(Reinhardtia_paiewonskiana	Reinhardtia_latisecta))	(Roystonea_regia	(((Geonoma_undata	(Manicaria_saccifera	((Prestoea_acuminata	(Oenocarpus_bataua	Oenocarpus_minor))	(((((Dypsis_decaryi	Kentiopsis_piersoniorum)	Veitchia_spiralis)	Heterospathe_cagayanensis)	Dictyosperma_album)	Pelagodoxa_henryana))))	(Orania_palindan	(Iriartea_deltoidea	Podococcus_barteri)))	(Reinhardtia_gracilis	(Pseudophoenix_vinifera	Sclerosperma_profizianum))))))))))	Kingia_australis);
((Bactris_major	((Elaeis_oleifera	Elaeis_guineensis)	(Attalea_speciosa	(((Roystonea_regia	Iriartea_deltoidea)	(Nypa_fruticans	(((Pseudophoenix_vinifera	(Calamus_caryotoides	Phoenix_dactylifera))	Sabal_domingensis)	Serenoa_repens)))	((Reinhardtia_simplex	(Reinhardtia_paiewonskiana	Reinhardtia_latisecta))	(((Geonoma_undata	(Manicaria_saccifera	(((Prestoea_acuminata	Oenocarpus_bataua)	Oenocarpus_minor)	((((Kentiopsis_piersoniorum	(Dypsis_decaryi	Veitchia_spiralis))	Heterospathe_cagayanensis)	Dictyosperma_album)	Pelagodoxa_henryana))))	(Orania_palindan	Podococcus_barteri))	(Reinhardtia_gracilis	Sclerosperma_profizianum)))))))	Kingia_australis);
((((Elaeis_guineensis	Elaeis_oleifera)	((((Pseudophoenix_vinifera	Roystonea_regia)	(Reinhardtia_simplex	(Reinhardtia_latisecta	Reinhardtia_paiewonskiana)))	(((((Dictyosperma_album	Manicaria_saccifera)	Pelagodoxa_henryana)	((Oenocarpus_bataua	Oenocarpus_minor)	Prestoea_acuminata))	((((Veitchia_spiralis	Kentiopsis_piersoniorum)	(Dypsis_decaryi	Heterospathe_cagayanensis))	Geonoma_undata)	Iriartea_deltoidea))	(((Nypa_fruticans	(Serenoa_repens	(Phoenix_dactylifera	Sabal_domingensis)))	(Calamus_caryotoides	(Reinhardtia_gracilis	Sclerosperma_profizianum)))	(Orania_palindan	Podococcus_barteri))))	Attalea_speciosa))	Bactris_major)	Kingia_australis);
((((Elaeis_guineensis	Elaeis_oleifera)	(((Reinhardtia_simplex	((Calamus_caryotoides	Reinhardtia_latisecta)	Reinhardtia_paiewonskiana))	(((Reinhardtia_gracilis	Sclerosperma_profizianum)	((((((Iriartea_deltoidea	((Dictyosperma_album	(Heterospathe_cagayanensis	(Kentiopsis_piersoniorum	Veitchia_spiralis)))	Dypsis_decaryi))	(Manicaria_saccifera	Pelagodoxa_henryana))	((Oenocarpus_bataua	Oenocarpus_minor)	Prestoea_acuminata))	Geonoma_undata)	Podococcus_barteri)	(Orania_palindan	(Nypa_fruticans	(Phoenix_dactylifera	(Sabal_domingensis	Serenoa_repens))))))	(Pseudophoenix_vinifera	Roystonea_regia)))	Attalea_speciosa))	Bactris_major)	Kingia_australis);
((Serenoa_repens	((Pseudophoenix_vinifera	((((((Reinhardtia_latisecta	Reinhardtia_simplex)	Reinhardtia_paiewonskiana)	(((Dictyosperma_album	((Dypsis_decaryi	Heterospathe_cagayanensis)	(Kentiopsis_piersoniorum	Veitchia_spiralis)))	Manicaria_saccifera)	(((((Calamus_caryotoides	Phoenix_dactylifera)	Pelagodoxa_henryana)	Prestoea_acuminata)	Geonoma_undata)	((Oenocarpus_bataua	Oenocarpus_minor)	Iriartea_deltoidea))))	Roystonea_regia)	(Podococcus_barteri	Orania_palindan))	((Attalea_speciosa	(Sabal_domingensis	(Reinhardtia_gracilis	Sclerosperma_profizianum)))	(Bactris_major	(Elaeis_guineensis	Elaeis_oleifera)))))	Nypa_fruticans))	Kingia_australis);
((Bactris_major	(((Elaeis_guineensis	Elaeis_oleifera)	(Attalea_speciosa	((Pseudophoenix_vinifera	(Roystonea_regia	(((Sabal_domingensis	(Reinhardtia_gracilis	Sclerosperma_profizianum))	((((((Dictyosperma_album	(Heterospathe_cagayanensis	(Kentiopsis_piersoniorum	Veitchia_spiralis)))	Dypsis_decaryi)	(Prestoea_acuminata	(Oenocarpus_bataua	Oenocarpus_minor)))	((((Calamus_caryotoides	Phoenix_dactylifera)	Pelagodoxa_henryana)	Manicaria_saccifera)	Nypa_fruticans))	Geonoma_undata)	(Podococcus_barteri	Orania_palindan)))	(Reinhardtia_simplex	(Reinhardtia_paiewonskiana	Reinhardtia_latisecta)))))	Iriartea_deltoidea)))	Serenoa_repens))	Kingia_australis);
(((Dictyosperma_album	((Heterospathe_cagayanensis	(Kentiopsis_piersoniorum	Veitchia_spiralis))	(((Prestoea_acuminata	(Oenocarpus_bataua	Oenocarpus_minor))	(Geonoma_undata	((Sabal_domingensis	(Reinhardtia_gracilis	Sclerosperma_profizianum))	((Podococcus_barteri	Orania_palindan)	((((Dypsis_decaryi	(((Serenoa_repens	Bactris_major)	(Elaeis_guineensis	Elaeis_oleifera))	Attalea_speciosa))	Iriartea_deltoidea)	(Pseudophoenix_vinifera	Roystonea_regia))	(Reinhardtia_simplex	(Reinhardtia_paiewonskiana	Reinhardtia_latisecta)))))))	(Manicaria_saccifera	(Pelagodoxa_henryana	(Nypa_fruticans	Phoenix_dactylifera))))))	Calamus_caryotoides)	Kingia_australis);
((((Podococcus_barteri	(Attalea_speciosa	(Orania_palindan	(((Bactris_major	(Elaeis_guineensis	Elaeis_oleifera))	Roystonea_regia)	((((Manicaria_saccifera	((Pelagodoxa_henryana	(Dypsis_decaryi	((Dictyosperma_album	(Heterospathe_cagayanensis	Kentiopsis_piersoniorum))	Veitchia_spiralis)))	(Prestoea_acuminata	(Oenocarpus_bataua	Oenocarpus_minor))))	Geonoma_undata)	Iriartea_deltoidea)	(((Reinhardtia_simplex	(Reinhardtia_paiewonskiana	Reinhardtia_latisecta))	((Pseudophoenix_vinifera	Sabal_domingensis)	(Reinhardtia_gracilis	Sclerosperma_profizianum)))	Nypa_fruticans))))))	(Phoenix_dactylifera	Serenoa_repens))	Calamus_caryotoides)	Kingia_australis);
(((Elaeis_guineensis	(Elaeis_oleifera	(((((Pseudophoenix_vinifera	Roystonea_regia)	((((Nypa_fruticans	Phoenix_dactylifera)	Serenoa_repens)	Sabal_domingensis)	((Iriartea_deltoidea	((Podococcus_barteri	Orania_palindan)	(Geonoma_undata	((Prestoea_acuminata	(Oenocarpus_bataua	Oenocarpus_minor))	((Pelagodoxa_henryana	Manicaria_saccifera)	(((Kentiopsis_piersoniorum	(Dypsis_decaryi	Veitchia_spiralis))	Heterospathe_cagayanensis)	Dictyosperma_album))))))	(Reinhardtia_gracilis	Sclerosperma_profizianum))))	(Reinhardtia_latisecta	(Reinhardtia_paiewonskiana	Reinhardtia_simplex)))	Attalea_speciosa)	Bactris_major)))	Calamus_caryotoides)	Kingia_australis);
((Bactris_major	((Elaeis_guineensis	Elaeis_oleifera)	(((((Sabal_domingensis	(Calamus_caryotoides	Phoenix_dactylifera))	Serenoa_repens)	Nypa_fruticans)	((((Iriartea_deltoidea	(Reinhardtia_simplex	(Reinhardtia_latisecta	Reinhardtia_paiewonskiana)))	Pseudophoenix_vinifera)	Roystonea_regia)	((Podococcus_barteri	Orania_palindan)	(((((Kentiopsis_piersoniorum	Veitchia_spiralis)	Heterospathe_cagayanensis)	Dictyosperma_album)	Dypsis_decaryi)	((((Geonoma_undata	Pelagodoxa_henryana)	Prestoea_acuminata)	Manicaria_saccifera)	(Oenocarpus_bataua	Oenocarpus_minor))))))	((Reinhardtia_gracilis	Sclerosperma_profizianum)	Attalea_speciosa))))	Kingia_australis);
((Bactris_major	((Elaeis_guineensis	Elaeis_oleifera)	(((((Sabal_domingensis	(Calamus_caryotoides	Phoenix_dactylifera))	Serenoa_repens)	Nypa_fruticans)	((((Iriartea_deltoidea	(Reinhardtia_simplex	(Reinhardtia_latisecta	Reinhardtia_paiewonskiana)))	Pseudophoenix_vinifera)	Roystonea_regia)	((Podococcus_barteri	Orania_palindan)	(((((Kentiopsis_piersoniorum	Veitchia_spiralis)	Heterospathe_cagayanensis)	Dictyosperma_album)	Dypsis_decaryi)	((((Geonoma_undata	Pelagodoxa_henryana)	Prestoea_acuminata)	Manicaria_saccifera)	(Oenocarpus_bataua	Oenocarpus_minor))))))	((Reinhardtia_gracilis	Sclerosperma_profizianum)	Attalea_speciosa))))	Kingia_australis);
((Bactris_major	((Elaeis_guineensis	Elaeis_oleifera)	(((((((Calamus_caryotoides	(Sabal_domingensis	Phoenix_dactylifera))	Serenoa_repens)	Nypa_fruticans)	(((Reinhardtia_gracilis	Sclerosperma_profizianum)	Roystonea_regia)	((Iriartea_deltoidea	Podococcus_barteri)	Pseudophoenix_vinifera)))	(Orania_palindan	Attalea_speciosa))	(Reinhardtia_simplex	(Reinhardtia_latisecta	Reinhardtia_paiewonskiana)))	((Manicaria_saccifera	((((Kentiopsis_piersoniorum	Veitchia_spiralis)	Heterospathe_cagayanensis)	Dictyosperma_album)	Dypsis_decaryi))	((Geonoma_undata	Pelagodoxa_henryana)	(Prestoea_acuminata	(Oenocarpus_bataua	Oenocarpus_minor)))))))	Kingia_australis);
((Bactris_major	((Elaeis_guineensis	Elaeis_oleifera)	((((Reinhardtia_paiewonskiana	Reinhardtia_latisecta)	Reinhardtia_simplex)	(Pseudophoenix_vinifera	((Sclerosperma_profizianum	Reinhardtia_gracilis)	Roystonea_regia)))	(((Iriartea_deltoidea	Podococcus_barteri)	(Attalea_speciosa	(((Calamus_caryotoides	Phoenix_dactylifera)	Sabal_domingensis)	(Nypa_fruticans	Serenoa_repens))))	((((Prestoea_acuminata	(Oenocarpus_minor	Oenocarpus_bataua))	((Pelagodoxa_henryana	(Dictyosperma_album	((Kentiopsis_piersoniorum	(Dypsis_decaryi	Veitchia_spiralis))	Heterospathe_cagayanensis)))	Manicaria_saccifera))	Geonoma_undata)	Orania_palindan)))))	Kingia_australis);
((Bactris_major	((Elaeis_guineensis	Elaeis_oleifera)	(((((((((Oenocarpus_bataua	(Prestoea_acuminata	Oenocarpus_minor))	(Dictyosperma_album	(((Dypsis_decaryi	Kentiopsis_piersoniorum)	Veitchia_spiralis)	Heterospathe_cagayanensis)))	(Manicaria_saccifera	Pelagodoxa_henryana))	Geonoma_undata)	Podococcus_barteri)	((Orania_palindan	(Sabal_domingensis	((Phoenix_dactylifera	Nypa_fruticans)	Serenoa_repens)))	Iriartea_deltoidea))	(Sclerosperma_profizianum	Reinhardtia_gracilis))	(((Reinhardtia_paiewonskiana	(Calamus_caryotoides	Reinhardtia_latisecta))	Reinhardtia_simplex)	Attalea_speciosa))	(Pseudophoenix_vinifera	Roystonea_regia))))	Kingia_australis);
((Bactris_major	((Elaeis_guineensis	Elaeis_oleifera)	(((Roystonea_regia	((((Calamus_caryotoides	Phoenix_dactylifera)	Serenoa_repens)	((Sclerosperma_profizianum	Reinhardtia_gracilis)	Sabal_domingensis))	(((Reinhardtia_paiewonskiana	Reinhardtia_latisecta)	Reinhardtia_simplex)	(((Orania_palindan	((((Manicaria_saccifera	Pelagodoxa_henryana)	(Prestoea_acuminata	(Oenocarpus_minor	Oenocarpus_bataua)))	((Dictyosperma_album	((Kentiopsis_piersoniorum	Veitchia_spiralis)	Heterospathe_cagayanensis))	Dypsis_decaryi))	Geonoma_undata))	(Iriartea_deltoidea	Podococcus_barteri))	Nypa_fruticans))))	Pseudophoenix_vinifera)	Attalea_speciosa)))	Kingia_australis);
((Bactris_major	((Elaeis_guineensis	Elaeis_oleifera)	((Roystonea_regia	(((Sclerosperma_profizianum	Reinhardtia_gracilis)	((Reinhardtia_paiewonskiana	(Calamus_caryotoides	Reinhardtia_latisecta))	Reinhardtia_simplex))	(((((Oenocarpus_minor	(Oenocarpus_bataua	Prestoea_acuminata))	((Dictyosperma_album	((Veitchia_spiralis	Kentiopsis_piersoniorum)	Heterospathe_cagayanensis))	Dypsis_decaryi))	(Manicaria_saccifera	Pelagodoxa_henryana))	Geonoma_undata)	((Nypa_fruticans	((Sabal_domingensis	Phoenix_dactylifera)	Serenoa_repens))	(Podococcus_barteri	Orania_palindan)))))	(Pseudophoenix_vinifera	(Iriartea_deltoidea	Attalea_speciosa)))))	Kingia_australis);
((Bactris_major	((Elaeis_guineensis	Elaeis_oleifera)	((((Orania_palindan	((Reinhardtia_paiewonskiana	Reinhardtia_latisecta)	Reinhardtia_simplex))	((Attalea_speciosa	(Sclerosperma_profizianum	Reinhardtia_gracilis))	((Sabal_domingensis	(Dypsis_decaryi	(Calamus_caryotoides	Phoenix_dactylifera)))	(Iriartea_deltoidea	Podococcus_barteri))))	((((Oenocarpus_minor	Oenocarpus_bataua)	((Pelagodoxa_henryana	(Dictyosperma_album	((Veitchia_spiralis	Kentiopsis_piersoniorum)	Heterospathe_cagayanensis)))	Manicaria_saccifera))	Prestoea_acuminata)	Geonoma_undata))	(((Nypa_fruticans	Serenoa_repens)	Roystonea_regia)	Pseudophoenix_vinifera))))	Kingia_australis);
((Bactris_major	((Elaeis_guineensis	Elaeis_oleifera)	((((Calamus_caryotoides	Dypsis_decaryi)	((Serenoa_repens	(Sabal_domingensis	Phoenix_dactylifera))	Nypa_fruticans))	((((Roystonea_regia	(Sclerosperma_profizianum	Reinhardtia_gracilis))	Pseudophoenix_vinifera)	Iriartea_deltoidea)	(((Manicaria_saccifera	(((Geonoma_undata	Pelagodoxa_henryana)	((Oenocarpus_bataua	Oenocarpus_minor)	Prestoea_acuminata))	(Dictyosperma_album	((Veitchia_spiralis	Kentiopsis_piersoniorum)	Heterospathe_cagayanensis))))	(Orania_palindan	Podococcus_barteri))	((Reinhardtia_paiewonskiana	Reinhardtia_latisecta)	Reinhardtia_simplex))))	Attalea_speciosa)))	Kingia_australis);
((Attalea_speciosa	((Bactris_major	(Elaeis_guineensis	Elaeis_oleifera))	((((((((Dypsis_decaryi	(Dictyosperma_album	((Veitchia_spiralis	Kentiopsis_piersoniorum)	Heterospathe_cagayanensis)))	(((Oenocarpus_bataua	Oenocarpus_minor)	Prestoea_acuminata)	Pelagodoxa_henryana))	Manicaria_saccifera)	Geonoma_undata)	(Orania_palindan	Podococcus_barteri))	Roystonea_regia)	(((Reinhardtia_paiewonskiana	Reinhardtia_latisecta)	Reinhardtia_simplex)	(Sclerosperma_profizianum	Reinhardtia_gracilis)))	(Pseudophoenix_vinifera	(Iriartea_deltoidea	((Sabal_domingensis	((Calamus_caryotoides	Phoenix_dactylifera)	Serenoa_repens))	Nypa_fruticans))))))	Kingia_australis);
((Bactris_major	((Elaeis_guineensis	Elaeis_oleifera)	(((Calamus_caryotoides	((Podococcus_barteri	Attalea_speciosa)	Orania_palindan))	(Sabal_domingensis	(Phoenix_dactylifera	Serenoa_repens)))	(((Nypa_fruticans	(Iriartea_deltoidea	(Pseudophoenix_vinifera	(Roystonea_regia	(Sclerosperma_profizianum	Reinhardtia_gracilis)))))	((Reinhardtia_paiewonskiana	Reinhardtia_latisecta)	Reinhardtia_simplex))	((((Pelagodoxa_henryana	(Dictyosperma_album	((Veitchia_spiralis	(Dypsis_decaryi	Kentiopsis_piersoniorum))	Heterospathe_cagayanensis)))	(Oenocarpus_bataua	(Oenocarpus_minor	Prestoea_acuminata)))	Manicaria_saccifera)	Geonoma_undata)))))	Kingia_australis);
((Bactris_major	((Elaeis_guineensis	Elaeis_oleifera)	(((Iriartea_deltoidea	Pseudophoenix_vinifera)	(Nypa_fruticans	((Serenoa_repens	(Sabal_domingensis	Phoenix_dactylifera))	((Roystonea_regia	((Podococcus_barteri	Orania_palindan)	(((Manicaria_saccifera	(Dictyosperma_album	(Veitchia_spiralis	((Heterospathe_cagayanensis	Dypsis_decaryi)	Kentiopsis_piersoniorum))))	(Prestoea_acuminata	(Oenocarpus_bataua	Oenocarpus_minor)))	((Calamus_caryotoides	Geonoma_undata)	Pelagodoxa_henryana))))	(((Reinhardtia_latisecta	Reinhardtia_paiewonskiana)	Reinhardtia_simplex)	(Sclerosperma_profizianum	Reinhardtia_gracilis))))))	Attalea_speciosa)))	Kingia_australis);
((Bactris_major	((Elaeis_guineensis	Elaeis_oleifera)	((((((Calamus_caryotoides	Reinhardtia_latisecta)	Reinhardtia_paiewonskiana)	Reinhardtia_simplex)	(((Sclerosperma_profizianum	Reinhardtia_gracilis)	(((Podococcus_barteri	Orania_palindan)	(((((Prestoea_acuminata	Pelagodoxa_henryana)	Geonoma_undata)	(Dictyosperma_album	((Veitchia_spiralis	Kentiopsis_piersoniorum)	Heterospathe_cagayanensis)))	(Oenocarpus_bataua	Oenocarpus_minor))	Manicaria_saccifera))	Iriartea_deltoidea))	((((Dypsis_decaryi	Nypa_fruticans)	Phoenix_dactylifera)	Sabal_domingensis)	Serenoa_repens)))	(Pseudophoenix_vinifera	Roystonea_regia))	Attalea_speciosa)))	Kingia_australis);
((Bactris_major	((Attalea_speciosa	((((Serenoa_repens	(Sabal_domingensis	(Calamus_caryotoides	Phoenix_dactylifera)))	(((Orania_palindan	Podococcus_barteri)	(Geonoma_undata	((Dypsis_decaryi	(Dictyosperma_album	(Heterospathe_cagayanensis	(Veitchia_spiralis	Kentiopsis_piersoniorum))))	((Pelagodoxa_henryana	Manicaria_saccifera)	((Oenocarpus_bataua	Oenocarpus_minor)	Prestoea_acuminata)))))	(Nypa_fruticans	(Reinhardtia_gracilis	Sclerosperma_profizianum))))	((Reinhardtia_paiewonskiana	Reinhardtia_latisecta)	Reinhardtia_simplex))	(Pseudophoenix_vinifera	Roystonea_regia)))	((Iriartea_deltoidea	Elaeis_guineensis)	Elaeis_oleifera)))	Kingia_australis);
((Bactris_major	(((((Pseudophoenix_vinifera	Attalea_speciosa)	(Iriartea_deltoidea	Roystonea_regia))	((((Oenocarpus_bataua	Oenocarpus_minor)	((Dictyosperma_album	(Heterospathe_cagayanensis	(Veitchia_spiralis	Kentiopsis_piersoniorum)))	((Prestoea_acuminata	Geonoma_undata)	Pelagodoxa_henryana)))	(Dypsis_decaryi	Manicaria_saccifera))	((Podococcus_barteri	(Reinhardtia_gracilis	Sclerosperma_profizianum))	(Orania_palindan	(Nypa_fruticans	(Serenoa_repens	(Sabal_domingensis	(Calamus_caryotoides	Phoenix_dactylifera))))))))	((Reinhardtia_paiewonskiana	Reinhardtia_latisecta)	Reinhardtia_simplex))	(Elaeis_guineensis	Elaeis_oleifera)))	Kingia_australis);
((Bactris_major	((((Roystonea_regia	(((Reinhardtia_paiewonskiana	Reinhardtia_latisecta)	Reinhardtia_simplex)	(((Podococcus_barteri	Orania_palindan)	(Prestoea_acuminata	(((((Dictyosperma_album	Dypsis_decaryi)	(Heterospathe_cagayanensis	Kentiopsis_piersoniorum))	Veitchia_spiralis)	Oenocarpus_bataua)	(((Pelagodoxa_henryana	Manicaria_saccifera)	Oenocarpus_minor)	Geonoma_undata))))	((Reinhardtia_gracilis	Sclerosperma_profizianum)	(Nypa_fruticans	(Serenoa_repens	(Iriartea_deltoidea	(Sabal_domingensis	(Calamus_caryotoides	Phoenix_dactylifera)))))))))	Pseudophoenix_vinifera)	Attalea_speciosa)	(Elaeis_guineensis	Elaeis_oleifera)))	Kingia_australis);
((Bactris_major	((((((((Reinhardtia_paiewonskiana	Reinhardtia_latisecta)	Reinhardtia_simplex)	((((Podococcus_barteri	Orania_palindan)	(((Pelagodoxa_henryana	Prestoea_acuminata)	((Manicaria_saccifera	(((Kentiopsis_piersoniorum	Heterospathe_cagayanensis)	Veitchia_spiralis)	Dictyosperma_album))	(Oenocarpus_bataua	Oenocarpus_minor)))	Geonoma_undata))	(Reinhardtia_gracilis	Sclerosperma_profizianum))	((Dypsis_decaryi	Nypa_fruticans)	(Serenoa_repens	(Sabal_domingensis	(Calamus_caryotoides	Phoenix_dactylifera))))))	Roystonea_regia)	Iriartea_deltoidea)	Pseudophoenix_vinifera)	Attalea_speciosa)	(Elaeis_guineensis	Elaeis_oleifera)))	Kingia_australis);
((Bactris_major	((((((Reinhardtia_paiewonskiana	Reinhardtia_latisecta)	Reinhardtia_simplex)	((((Podococcus_barteri	Orania_palindan)	((((Dypsis_decaryi	Pelagodoxa_henryana)	(Geonoma_undata	Prestoea_acuminata))	((Manicaria_saccifera	Oenocarpus_minor)	(((Kentiopsis_piersoniorum	Heterospathe_cagayanensis)	Veitchia_spiralis)	Dictyosperma_album)))	Oenocarpus_bataua))	(Reinhardtia_gracilis	Sclerosperma_profizianum))	(Nypa_fruticans	(Serenoa_repens	(Sabal_domingensis	((Iriartea_deltoidea	Calamus_caryotoides)	Phoenix_dactylifera))))))	Roystonea_regia)	Attalea_speciosa)	(Pseudophoenix_vinifera	(Elaeis_guineensis	Elaeis_oleifera))))	Kingia_australis);
((Bactris_major	(((((((Nypa_fruticans	(Serenoa_repens	(Sabal_domingensis	Phoenix_dactylifera)))	Iriartea_deltoidea)	((Podococcus_barteri	Orania_palindan)	(Manicaria_saccifera	((Dypsis_decaryi	(Dictyosperma_album	((Kentiopsis_piersoniorum	Veitchia_spiralis)	Heterospathe_cagayanensis)))	(((Pelagodoxa_henryana	Geonoma_undata)	Prestoea_acuminata)	(Oenocarpus_bataua	Oenocarpus_minor))))))	(((Reinhardtia_paiewonskiana	(Calamus_caryotoides	Reinhardtia_latisecta))	Reinhardtia_simplex)	(Reinhardtia_gracilis	Sclerosperma_profizianum)))	Roystonea_regia)	(Pseudophoenix_vinifera	Attalea_speciosa))	(Elaeis_guineensis	Elaeis_oleifera)))	Kingia_australis);
((((((Reinhardtia_paiewonskiana	(Calamus_caryotoides	Reinhardtia_latisecta))	Reinhardtia_simplex)	(((Roystonea_regia	(Reinhardtia_gracilis	Sclerosperma_profizianum))	(Pseudophoenix_vinifera	(Serenoa_repens	(Sabal_domingensis	Phoenix_dactylifera))))	((((Pelagodoxa_henryana	Manicaria_saccifera)	((Dictyosperma_album	(((Kentiopsis_piersoniorum	Veitchia_spiralis)	Dypsis_decaryi)	Heterospathe_cagayanensis))	(Prestoea_acuminata	(Oenocarpus_bataua	Oenocarpus_minor))))	Geonoma_undata)	(Podococcus_barteri	Orania_palindan))))	((Iriartea_deltoidea	Attalea_speciosa)	((Elaeis_guineensis	Elaeis_oleifera)	Bactris_major)))	Nypa_fruticans)	Kingia_australis);
((Bactris_major	((((((Reinhardtia_paiewonskiana	Reinhardtia_latisecta)	Reinhardtia_simplex)	Pseudophoenix_vinifera)	(((((Serenoa_repens	(Sabal_domingensis	(Calamus_caryotoides	Phoenix_dactylifera)))	(Dypsis_decaryi	Nypa_fruticans))	(Reinhardtia_gracilis	Sclerosperma_profizianum))	(Iriartea_deltoidea	(((Oenocarpus_minor	(((Oenocarpus_bataua	Manicaria_saccifera)	(Dictyosperma_album	((Heterospathe_cagayanensis	Kentiopsis_piersoniorum)	Veitchia_spiralis)))	(Prestoea_acuminata	Pelagodoxa_henryana)))	Geonoma_undata)	(Podococcus_barteri	Orania_palindan))))	Roystonea_regia))	Attalea_speciosa)	(Elaeis_guineensis	Elaeis_oleifera)))	Kingia_australis);
(((Bactris_major	((((((Reinhardtia_gracilis	Sclerosperma_profizianum)	(Reinhardtia_paiewonskiana	(Reinhardtia_latisecta	Reinhardtia_simplex)))	((Roystonea_regia	((Dypsis_decaryi	(Dictyosperma_album	(Heterospathe_cagayanensis	(Kentiopsis_piersoniorum	Veitchia_spiralis))))	((Geonoma_undata	(Pelagodoxa_henryana	Manicaria_saccifera))	(Prestoea_acuminata	(Oenocarpus_bataua	Oenocarpus_minor)))))	(((Orania_palindan	(Sabal_domingensis	(Pseudophoenix_vinifera	Phoenix_dactylifera)))	Nypa_fruticans)	Iriartea_deltoidea)))	(Podococcus_barteri	Serenoa_repens))	Attalea_speciosa)	(Elaeis_guineensis	Elaeis_oleifera)))	Calamus_caryotoides)	Kingia_australis);
((Bactris_major	((((((Reinhardtia_gracilis	Sclerosperma_profizianum)	(Pseudophoenix_vinifera	Sabal_domingensis))	((Serenoa_repens	Phoenix_dactylifera)	((Dypsis_decaryi	Nypa_fruticans)	(((((Prestoea_acuminata	(Oenocarpus_bataua	Oenocarpus_minor))	Pelagodoxa_henryana)	((Dictyosperma_album	(Heterospathe_cagayanensis	(Kentiopsis_piersoniorum	Veitchia_spiralis)))	Manicaria_saccifera))	(Podococcus_barteri	Geonoma_undata))	Orania_palindan))))	(Reinhardtia_simplex	((Reinhardtia_paiewonskiana	(Calamus_caryotoides	Reinhardtia_latisecta))	Roystonea_regia)))	Attalea_speciosa)	((Iriartea_deltoidea	Elaeis_guineensis)	Elaeis_oleifera)))	Kingia_australis);
((Bactris_major	((Elaeis_oleifera	Elaeis_guineensis)	((((Reinhardtia_simplex	(Reinhardtia_latisecta	Reinhardtia_paiewonskiana))	(Pseudophoenix_vinifera	(Iriartea_deltoidea	Roystonea_regia)))	((((((Heterospathe_cagayanensis	(Veitchia_spiralis	Kentiopsis_piersoniorum))	Dictyosperma_album)	(Prestoea_acuminata	(Oenocarpus_minor	Oenocarpus_bataua)))	(Pelagodoxa_henryana	Manicaria_saccifera))	Geonoma_undata)	((((Nypa_fruticans	(Serenoa_repens	(Calamus_caryotoides	Phoenix_dactylifera)))	Dypsis_decaryi)	(Sabal_domingensis	(Reinhardtia_gracilis	Sclerosperma_profizianum)))	(Orania_palindan	Podococcus_barteri))))	Attalea_speciosa)))	Kingia_australis);
((Bactris_major	((Elaeis_oleifera	Elaeis_guineensis)	(((((Reinhardtia_simplex	(Reinhardtia_latisecta	Reinhardtia_paiewonskiana))	((Orania_palindan	((Iriartea_deltoidea	Podococcus_barteri)	((Manicaria_saccifera	((Pelagodoxa_henryana	(Dypsis_decaryi	(((Heterospathe_cagayanensis	Kentiopsis_piersoniorum)	Dictyosperma_album)	Veitchia_spiralis)))	(Prestoea_acuminata	(Oenocarpus_minor	Oenocarpus_bataua))))	Geonoma_undata)))	((Calamus_caryotoides	(Sabal_domingensis	(Reinhardtia_gracilis	Sclerosperma_profizianum)))	((Serenoa_repens	Phoenix_dactylifera)	Nypa_fruticans))))	Roystonea_regia)	Pseudophoenix_vinifera)	Attalea_speciosa)))	Kingia_australis);
(((Calamus_caryotoides	Phoenix_dactylifera)	((Serenoa_repens	Nypa_fruticans)	(((((((Reinhardtia_simplex	(Reinhardtia_latisecta	Reinhardtia_paiewonskiana))	Roystonea_regia)	Attalea_speciosa)	((Pseudophoenix_vinifera	Bactris_major)	(Elaeis_oleifera	Elaeis_guineensis)))	(((Prestoea_acuminata	(Oenocarpus_minor	Oenocarpus_bataua))	(Manicaria_saccifera	(Pelagodoxa_henryana	((((Kentiopsis_piersoniorum	Veitchia_spiralis)	Heterospathe_cagayanensis)	(Dypsis_decaryi	Dictyosperma_album))	Iriartea_deltoidea))))	Geonoma_undata))	(Orania_palindan	Podococcus_barteri))	(Sabal_domingensis	(Reinhardtia_gracilis	Sclerosperma_profizianum)))))	Kingia_australis);
((Bactris_major	((Elaeis_oleifera	Elaeis_guineensis)	(((Reinhardtia_simplex	(Reinhardtia_latisecta	Reinhardtia_paiewonskiana))	((((Reinhardtia_gracilis	Sclerosperma_profizianum)	((Orania_palindan	Podococcus_barteri)	(Nypa_fruticans	((Sabal_domingensis	(Calamus_caryotoides	Phoenix_dactylifera))	Serenoa_repens))))	(((Oenocarpus_minor	Oenocarpus_bataua)	(((((Heterospathe_cagayanensis	(Iriartea_deltoidea	Kentiopsis_piersoniorum))	Veitchia_spiralis)	Dictyosperma_album)	Dypsis_decaryi)	(Pelagodoxa_henryana	(Prestoea_acuminata	Geonoma_undata))))	Manicaria_saccifera))	(Pseudophoenix_vinifera	Roystonea_regia)))	Attalea_speciosa)))	Kingia_australis);
((((Nypa_fruticans	((Sabal_domingensis	Phoenix_dactylifera)	Serenoa_repens))	((((Reinhardtia_simplex	(Reinhardtia_latisecta	Reinhardtia_paiewonskiana))	((Pseudophoenix_vinifera	Roystonea_regia)	(Attalea_speciosa	(Bactris_major	(Elaeis_oleifera	Elaeis_guineensis)))))	((Orania_palindan	Podococcus_barteri)	((((Prestoea_acuminata	(Oenocarpus_minor	(Oenocarpus_bataua	Iriartea_deltoidea)))	((((Heterospathe_cagayanensis	Kentiopsis_piersoniorum)	Dictyosperma_album)	Veitchia_spiralis)	Dypsis_decaryi))	(Pelagodoxa_henryana	Manicaria_saccifera))	Geonoma_undata)))	(Reinhardtia_gracilis	Sclerosperma_profizianum)))	Calamus_caryotoides)	Kingia_australis);
((Elaeis_guineensis	((((((Roystonea_regia	((((Orania_palindan	Podococcus_barteri)	((((Prestoea_acuminata	(Oenocarpus_minor	Oenocarpus_bataua))	((Heterospathe_cagayanensis	(Veitchia_spiralis	Kentiopsis_piersoniorum))	Dictyosperma_album))	(Pelagodoxa_henryana	Manicaria_saccifera))	Geonoma_undata))	(Reinhardtia_gracilis	Sclerosperma_profizianum))	((Dypsis_decaryi	Nypa_fruticans)	((Sabal_domingensis	(Calamus_caryotoides	Phoenix_dactylifera))	Serenoa_repens))))	(Reinhardtia_latisecta	(Reinhardtia_paiewonskiana	Reinhardtia_simplex)))	(Iriartea_deltoidea	Pseudophoenix_vinifera))	Attalea_speciosa)	Bactris_major)	Elaeis_oleifera))	Kingia_australis);
((Sabal_domingensis	((Calamus_caryotoides	Phoenix_dactylifera)	(((((Nypa_fruticans	Serenoa_repens)	(Pseudophoenix_vinifera	((((Reinhardtia_gracilis	Sclerosperma_profizianum)	(Reinhardtia_simplex	(Reinhardtia_latisecta	Reinhardtia_paiewonskiana)))	((Bactris_major	((Elaeis_guineensis	Iriartea_deltoidea)	Elaeis_oleifera))	Attalea_speciosa))	Roystonea_regia)))	((((Dypsis_decaryi	Manicaria_saccifera)	((Heterospathe_cagayanensis	(Veitchia_spiralis	Kentiopsis_piersoniorum))	(Dictyosperma_album	Pelagodoxa_henryana)))	(Prestoea_acuminata	(Oenocarpus_minor	Oenocarpus_bataua)))	Geonoma_undata))	Orania_palindan)	Podococcus_barteri)))	Kingia_australis);
((Bactris_major	((Elaeis_guineensis	Elaeis_oleifera)	(Attalea_speciosa	(((((Reinhardtia_gracilis	Sclerosperma_profizianum)	(((Dictyosperma_album	(Heterospathe_cagayanensis	((Dypsis_decaryi	Veitchia_spiralis)	Kentiopsis_piersoniorum)))	((Prestoea_acuminata	(Oenocarpus_minor	Oenocarpus_bataua))	(Geonoma_undata	(Pelagodoxa_henryana	Manicaria_saccifera))))	(Orania_palindan	Podococcus_barteri)))	(Serenoa_repens	(Sabal_domingensis	Phoenix_dactylifera)))	Nypa_fruticans)	((Reinhardtia_simplex	((Calamus_caryotoides	Reinhardtia_latisecta)	Reinhardtia_paiewonskiana))	(Pseudophoenix_vinifera	(Roystonea_regia	Iriartea_deltoidea)))))))	Kingia_australis);
((((((((((Manicaria_saccifera	((Dictyosperma_album	(Veitchia_spiralis	(Kentiopsis_piersoniorum	Heterospathe_cagayanensis)))	Dypsis_decaryi))	(Oenocarpus_minor	Oenocarpus_bataua))	(Pelagodoxa_henryana	(Geonoma_undata	Prestoea_acuminata)))	(Orania_palindan	Podococcus_barteri))	(((Serenoa_repens	Sabal_domingensis)	Phoenix_dactylifera)	Nypa_fruticans))	(Iriartea_deltoidea	Roystonea_regia))	((Reinhardtia_gracilis	Sclerosperma_profizianum)	(Reinhardtia_simplex	(Reinhardtia_latisecta	Reinhardtia_paiewonskiana))))	((Bactris_major	(Elaeis_guineensis	Elaeis_oleifera))	(Pseudophoenix_vinifera	Attalea_speciosa)))	Calamus_caryotoides)	Kingia_australis);
(((Bactris_major	((Elaeis_guineensis	Elaeis_oleifera)	((((((((Reinhardtia_gracilis	Sclerosperma_profizianum)	(Reinhardtia_simplex	(Reinhardtia_latisecta	Reinhardtia_paiewonskiana)))	Nypa_fruticans)	((Attalea_speciosa	(Serenoa_repens	(Sabal_domingensis	Phoenix_dactylifera)))	((((Manicaria_saccifera	(Dictyosperma_album	(Veitchia_spiralis	(Kentiopsis_piersoniorum	Heterospathe_cagayanensis))))	(Oenocarpus_minor	Oenocarpus_bataua))	(Pelagodoxa_henryana	(Geonoma_undata	Prestoea_acuminata)))	(Orania_palindan	Podococcus_barteri))))	Roystonea_regia)	Dypsis_decaryi)	Pseudophoenix_vinifera)	Iriartea_deltoidea)))	Calamus_caryotoides)	Kingia_australis);
((Elaeis_guineensis	(Elaeis_oleifera	((((Iriartea_deltoidea	Podococcus_barteri)	((((Reinhardtia_simplex	(Reinhardtia_latisecta	Reinhardtia_paiewonskiana))	(Reinhardtia_gracilis	Sclerosperma_profizianum))	((Pseudophoenix_vinifera	Roystonea_regia)	((Prestoea_acuminata	(Geonoma_undata	Pelagodoxa_henryana))	((Oenocarpus_bataua	Oenocarpus_minor)	(Manicaria_saccifera	(Dypsis_decaryi	(((Veitchia_spiralis	Kentiopsis_piersoniorum)	Heterospathe_cagayanensis)	Dictyosperma_album)))))))	(Orania_palindan	(Nypa_fruticans	(((Calamus_caryotoides	Phoenix_dactylifera)	Sabal_domingensis)	Serenoa_repens)))))	Attalea_speciosa)	Bactris_major)))	Kingia_australis);
((Nypa_fruticans	((((Calamus_caryotoides	Phoenix_dactylifera)	Sabal_domingensis)	Serenoa_repens)	(((Attalea_speciosa	(Bactris_major	(Elaeis_guineensis	Elaeis_oleifera)))	((Podococcus_barteri	((Reinhardtia_simplex	(Reinhardtia_latisecta	Reinhardtia_paiewonskiana))	(Reinhardtia_gracilis	Sclerosperma_profizianum)))	(((Iriartea_deltoidea	Roystonea_regia)	((Geonoma_undata	Pelagodoxa_henryana)	((Prestoea_acuminata	(Oenocarpus_bataua	Oenocarpus_minor))	(Manicaria_saccifera	(((Veitchia_spiralis	Kentiopsis_piersoniorum)	Heterospathe_cagayanensis)	(Dictyosperma_album	Dypsis_decaryi))))))	Pseudophoenix_vinifera)))	Orania_palindan)))	Kingia_australis);
((Bactris_major	(((((Serenoa_repens	(((((((Prestoea_acuminata	(Oenocarpus_bataua	Oenocarpus_minor))	((Pelagodoxa_henryana	Manicaria_saccifera)	(((Veitchia_spiralis	Kentiopsis_piersoniorum)	Heterospathe_cagayanensis)	Dictyosperma_album)))	Dypsis_decaryi)	Geonoma_undata)	((Sabal_domingensis	(Reinhardtia_gracilis	Sclerosperma_profizianum))	Iriartea_deltoidea))	((Calamus_caryotoides	Phoenix_dactylifera)	Nypa_fruticans))	(Podococcus_barteri	Orania_palindan)))	((Reinhardtia_simplex	(Reinhardtia_latisecta	Reinhardtia_paiewonskiana))	Roystonea_regia))	Pseudophoenix_vinifera)	Attalea_speciosa)	(Elaeis_guineensis	Elaeis_oleifera)))	Kingia_australis);
((Bactris_major	((((Serenoa_repens	(((((Oenocarpus_bataua	(Oenocarpus_minor	Prestoea_acuminata))	((Pelagodoxa_henryana	Manicaria_saccifera)	(Dypsis_decaryi	(((Veitchia_spiralis	Kentiopsis_piersoniorum)	Heterospathe_cagayanensis)	Dictyosperma_album))))	Geonoma_undata)	(((Calamus_caryotoides	Phoenix_dactylifera)	Nypa_fruticans)	(Sabal_domingensis	(Reinhardtia_gracilis	Sclerosperma_profizianum))))	(Podococcus_barteri	Orania_palindan)))	((Reinhardtia_simplex	(Reinhardtia_latisecta	Reinhardtia_paiewonskiana))	(Pseudophoenix_vinifera	Roystonea_regia)))	Attalea_speciosa)	(Elaeis_guineensis	(Iriartea_deltoidea	Elaeis_oleifera))))	Kingia_australis);
((Bactris_major	((((Roystonea_regia	Pseudophoenix_vinifera)	((((Reinhardtia_gracilis	Sclerosperma_profizianum)	(Iriartea_deltoidea	(((Geonoma_undata	Pelagodoxa_henryana)	((Manicaria_saccifera	(((Veitchia_spiralis	Kentiopsis_piersoniorum)	Heterospathe_cagayanensis)	Dictyosperma_album))	(Dypsis_decaryi	(Prestoea_acuminata	(Oenocarpus_bataua	Oenocarpus_minor)))))	(Podococcus_barteri	Orania_palindan))))	(Nypa_fruticans	((Serenoa_repens	Sabal_domingensis)	(Calamus_caryotoides	Phoenix_dactylifera))))	(Reinhardtia_latisecta	(Reinhardtia_paiewonskiana	Reinhardtia_simplex))))	Attalea_speciosa)	(Elaeis_guineensis	Elaeis_oleifera)))	Kingia_australis);
((Bactris_major	(((Roystonea_regia	((Reinhardtia_simplex	((Calamus_caryotoides	Reinhardtia_latisecta)	Reinhardtia_paiewonskiana))	((Geonoma_undata	(((Prestoea_acuminata	(Oenocarpus_bataua	Oenocarpus_minor))	((Dypsis_decaryi	(((Veitchia_spiralis	Kentiopsis_piersoniorum)	Heterospathe_cagayanensis)	Dictyosperma_album))	Pelagodoxa_henryana))	Manicaria_saccifera))	(Orania_palindan	((Reinhardtia_gracilis	Sclerosperma_profizianum)	((Iriartea_deltoidea	Podococcus_barteri)	(Nypa_fruticans	(Serenoa_repens	(Phoenix_dactylifera	Sabal_domingensis)))))))))	Attalea_speciosa)	(Pseudophoenix_vinifera	(Elaeis_guineensis	Elaeis_oleifera))))	Kingia_australis);
((Bactris_major	((((Pseudophoenix_vinifera	Roystonea_regia)	((Reinhardtia_simplex	(Reinhardtia_latisecta	Reinhardtia_paiewonskiana))	((((((Prestoea_acuminata	(Oenocarpus_bataua	Oenocarpus_minor))	((Dypsis_decaryi	(((Veitchia_spiralis	Kentiopsis_piersoniorum)	Heterospathe_cagayanensis)	Dictyosperma_album))	Geonoma_undata))	(Pelagodoxa_henryana	Manicaria_saccifera))	Podococcus_barteri)	Orania_palindan)	(Iriartea_deltoidea	(Nypa_fruticans	(Phoenix_dactylifera	(Sabal_domingensis	Serenoa_repens)))))))	((Reinhardtia_gracilis	Sclerosperma_profizianum)	Attalea_speciosa))	(Elaeis_guineensis	(Calamus_caryotoides	Elaeis_oleifera))))	Kingia_australis);
((Bactris_major	((Attalea_speciosa	(((Phoenix_dactylifera	(Sabal_domingensis	Serenoa_repens))	(((((((Prestoea_acuminata	(Oenocarpus_bataua	Oenocarpus_minor))	((Pelagodoxa_henryana	(Dictyosperma_album	Manicaria_saccifera))	((Veitchia_spiralis	Kentiopsis_piersoniorum)	Heterospathe_cagayanensis)))	Calamus_caryotoides)	Geonoma_undata)	(Iriartea_deltoidea	Podococcus_barteri))	Orania_palindan)	(Reinhardtia_gracilis	Sclerosperma_profizianum)))	((Reinhardtia_simplex	(Reinhardtia_latisecta	Reinhardtia_paiewonskiana))	(((Dypsis_decaryi	Nypa_fruticans)	Pseudophoenix_vinifera)	Roystonea_regia))))	(Elaeis_guineensis	Elaeis_oleifera)))	Kingia_australis);
((Bactris_major	((Roystonea_regia	((((Dypsis_decaryi	Reinhardtia_simplex)	(Reinhardtia_latisecta	Reinhardtia_paiewonskiana))	(Pseudophoenix_vinifera	Attalea_speciosa))	(((Orania_palindan	(Nypa_fruticans	(Serenoa_repens	((Calamus_caryotoides	Phoenix_dactylifera)	Sabal_domingensis))))	((((Pelagodoxa_henryana	Manicaria_saccifera)	((Heterospathe_cagayanensis	(Veitchia_spiralis	Kentiopsis_piersoniorum))	Dictyosperma_album))	(Prestoea_acuminata	(Oenocarpus_bataua	Oenocarpus_minor)))	Geonoma_undata))	((Iriartea_deltoidea	(Reinhardtia_gracilis	Sclerosperma_profizianum))	Podococcus_barteri))))	(Elaeis_guineensis	Elaeis_oleifera)))	Kingia_australis);
((Bactris_major	((((Reinhardtia_simplex	(Reinhardtia_latisecta	Reinhardtia_paiewonskiana))	(((((((Nypa_fruticans	(Calamus_caryotoides	Phoenix_dactylifera))	((((Pelagodoxa_henryana	Manicaria_saccifera)	((Heterospathe_cagayanensis	(Veitchia_spiralis	Kentiopsis_piersoniorum))	Dictyosperma_album))	((Prestoea_acuminata	Oenocarpus_bataua)	Oenocarpus_minor))	Geonoma_undata))	((Reinhardtia_gracilis	(Podococcus_barteri	Orania_palindan))	(Sclerosperma_profizianum	Sabal_domingensis)))	Iriartea_deltoidea)	Serenoa_repens)	Dypsis_decaryi)	Roystonea_regia))	(Pseudophoenix_vinifera	(Elaeis_guineensis	Elaeis_oleifera)))	Attalea_speciosa))	Kingia_australis);
((Bactris_major	((Elaeis_oleifera	Elaeis_guineensis)	(((((Sclerosperma_profizianum	Reinhardtia_gracilis)	Roystonea_regia)	(Serenoa_repens	((Calamus_caryotoides	Phoenix_dactylifera)	Sabal_domingensis)))	((((Oenocarpus_bataua	(Oenocarpus_minor	Prestoea_acuminata))	((Pseudophoenix_vinifera	(Dypsis_decaryi	((Nypa_fruticans	(Iriartea_deltoidea	Dictyosperma_album))	(Heterospathe_cagayanensis	(Veitchia_spiralis	Kentiopsis_piersoniorum)))))	((Geonoma_undata	Pelagodoxa_henryana)	Manicaria_saccifera)))	(Podococcus_barteri	Orania_palindan))	(Reinhardtia_simplex	(Reinhardtia_paiewonskiana	Reinhardtia_latisecta))))	Attalea_speciosa)))	Kingia_australis);
((Bactris_major	(((Pseudophoenix_vinifera	Elaeis_oleifera)	Elaeis_guineensis)	(((((Serenoa_repens	((Calamus_caryotoides	Phoenix_dactylifera)	Sabal_domingensis))	((Sclerosperma_profizianum	Reinhardtia_gracilis)	(((((Dypsis_decaryi	(((Iriartea_deltoidea	Nypa_fruticans)	Dictyosperma_album)	(Heterospathe_cagayanensis	(Veitchia_spiralis	Kentiopsis_piersoniorum))))	(Manicaria_saccifera	Pelagodoxa_henryana))	((Oenocarpus_bataua	Oenocarpus_minor)	Prestoea_acuminata))	Geonoma_undata)	(Podococcus_barteri	Orania_palindan))))	Roystonea_regia)	((Reinhardtia_simplex	Reinhardtia_latisecta)	Reinhardtia_paiewonskiana))	Attalea_speciosa)))	Kingia_australis);
((((Bactris_major	(Elaeis_oleifera	Elaeis_guineensis))	(((((((Manicaria_saccifera	(Iriartea_deltoidea	(Prestoea_acuminata	(Geonoma_undata	Pelagodoxa_henryana))))	((Dypsis_decaryi	(Dictyosperma_album	(Heterospathe_cagayanensis	(Veitchia_spiralis	Kentiopsis_piersoniorum))))	(Oenocarpus_bataua	Oenocarpus_minor)))	(Podococcus_barteri	Orania_palindan))	Roystonea_regia)	(Reinhardtia_simplex	(Reinhardtia_latisecta	Reinhardtia_paiewonskiana)))	(Nypa_fruticans	(Serenoa_repens	((Calamus_caryotoides	Phoenix_dactylifera)	Sabal_domingensis))))	((Sclerosperma_profizianum	Reinhardtia_gracilis)	Attalea_speciosa)))	Pseudophoenix_vinifera)	Kingia_australis);
((Bactris_major	((Elaeis_oleifera	Elaeis_guineensis)	((((Reinhardtia_simplex	(Reinhardtia_latisecta	Reinhardtia_paiewonskiana))	(Roystonea_regia	(Dypsis_decaryi	(Calamus_caryotoides	((((Podococcus_barteri	Orania_palindan)	(Nypa_fruticans	(Serenoa_repens	(Phoenix_dactylifera	Sabal_domingensis))))	((Iriartea_deltoidea	((Dictyosperma_album	(Heterospathe_cagayanensis	(Veitchia_spiralis	Kentiopsis_piersoniorum)))	((Manicaria_saccifera	Pelagodoxa_henryana)	(Oenocarpus_bataua	(Oenocarpus_minor	Prestoea_acuminata)))))	Geonoma_undata))	(Sclerosperma_profizianum	Reinhardtia_gracilis))))))	Pseudophoenix_vinifera)	Attalea_speciosa)))	Kingia_australis);
(((Nypa_fruticans	Dypsis_decaryi)	(((((Iriartea_deltoidea	(Bactris_major	(Elaeis_oleifera	Elaeis_guineensis)))	Pseudophoenix_vinifera)	(Sclerosperma_profizianum	Reinhardtia_gracilis))	(((Serenoa_repens	(Phoenix_dactylifera	Sabal_domingensis))	Attalea_speciosa)	((Reinhardtia_simplex	(Reinhardtia_latisecta	Reinhardtia_paiewonskiana))	(((Podococcus_barteri	Orania_palindan)	(Geonoma_undata	((((Oenocarpus_bataua	Oenocarpus_minor)	Prestoea_acuminata)	(Pelagodoxa_henryana	Manicaria_saccifera))	(Dictyosperma_album	(Heterospathe_cagayanensis	(Veitchia_spiralis	Kentiopsis_piersoniorum))))))	Roystonea_regia))))	Calamus_caryotoides))	Kingia_australis);
((Bactris_major	(((Elaeis_oleifera	Pseudophoenix_vinifera)	Elaeis_guineensis)	((Roystonea_regia	(((Sclerosperma_profizianum	Reinhardtia_gracilis)	(Reinhardtia_simplex	(Reinhardtia_latisecta	Reinhardtia_paiewonskiana)))	(((Nypa_fruticans	(Serenoa_repens	((Calamus_caryotoides	Phoenix_dactylifera)	Sabal_domingensis)))	((Podococcus_barteri	Orania_palindan)	(Geonoma_undata	(((((Oenocarpus_bataua	Oenocarpus_minor)	Prestoea_acuminata)	Manicaria_saccifera)	(Dypsis_decaryi	(Dictyosperma_album	(Heterospathe_cagayanensis	(Veitchia_spiralis	Kentiopsis_piersoniorum)))))	Pelagodoxa_henryana))))	Iriartea_deltoidea)))	Attalea_speciosa)))	Kingia_australis);
((Bactris_major	((Elaeis_oleifera	Elaeis_guineensis)	((((Pseudophoenix_vinifera	Roystonea_regia)	(Reinhardtia_simplex	(Reinhardtia_latisecta	Reinhardtia_paiewonskiana)))	((((Nypa_fruticans	(Serenoa_repens	((Calamus_caryotoides	Phoenix_dactylifera)	Sabal_domingensis)))	((Prestoea_acuminata	Oenocarpus_bataua)	(((((Pelagodoxa_henryana	Manicaria_saccifera)	Oenocarpus_minor)	Iriartea_deltoidea)	(Dypsis_decaryi	(Dictyosperma_album	(Heterospathe_cagayanensis	(Veitchia_spiralis	Kentiopsis_piersoniorum)))))	Geonoma_undata)))	(Reinhardtia_gracilis	(Podococcus_barteri	Orania_palindan)))	Sclerosperma_profizianum))	Attalea_speciosa)))	Kingia_australis);
((Bactris_major	((Elaeis_oleifera	Elaeis_guineensis)	(((((Iriartea_deltoidea	(((Geonoma_undata	((Dictyosperma_album	(Calamus_caryotoides	(Heterospathe_cagayanensis	(Veitchia_spiralis	(Dypsis_decaryi	Kentiopsis_piersoniorum)))))	((Pelagodoxa_henryana	Manicaria_saccifera)	(Oenocarpus_minor	(Prestoea_acuminata	Oenocarpus_bataua)))))	(Podococcus_barteri	Orania_palindan))	(Nypa_fruticans	(Serenoa_repens	(Phoenix_dactylifera	Sabal_domingensis)))))	((Reinhardtia_gracilis	Sclerosperma_profizianum)	Roystonea_regia))	(Reinhardtia_simplex	(Reinhardtia_latisecta	Reinhardtia_paiewonskiana)))	Pseudophoenix_vinifera)	Attalea_speciosa)))	Kingia_australis);
((Bactris_major	((Elaeis_oleifera	Elaeis_guineensis)	((Reinhardtia_simplex	(Reinhardtia_latisecta	Reinhardtia_paiewonskiana))	((((Iriartea_deltoidea	Attalea_speciosa)	(Reinhardtia_gracilis	Sclerosperma_profizianum))	(((Orania_palindan	((Dypsis_decaryi	Nypa_fruticans)	(Serenoa_repens	((Calamus_caryotoides	Phoenix_dactylifera)	Sabal_domingensis))))	((Dictyosperma_album	(Heterospathe_cagayanensis	(Veitchia_spiralis	Kentiopsis_piersoniorum)))	((Pelagodoxa_henryana	Manicaria_saccifera)	(Prestoea_acuminata	(Oenocarpus_bataua	Oenocarpus_minor)))))	(Geonoma_undata	Podococcus_barteri)))	(Pseudophoenix_vinifera	Roystonea_regia)))))	Kingia_australis);
((Bactris_major	((Elaeis_oleifera	Elaeis_guineensis)	(((((Podococcus_barteri	Orania_palindan)	(Geonoma_undata	(((Dictyosperma_album	(Dypsis_decaryi	(Heterospathe_cagayanensis	(Veitchia_spiralis	Kentiopsis_piersoniorum))))	(Pelagodoxa_henryana	Manicaria_saccifera))	(Prestoea_acuminata	(Oenocarpus_bataua	Oenocarpus_minor)))))	(Reinhardtia_simplex	(Reinhardtia_latisecta	Reinhardtia_paiewonskiana)))	((Nypa_fruticans	(Iriartea_deltoidea	(Pseudophoenix_vinifera	(Roystonea_regia	(Reinhardtia_gracilis	Sclerosperma_profizianum)))))	(Serenoa_repens	(Sabal_domingensis	(Calamus_caryotoides	Phoenix_dactylifera)))))	Attalea_speciosa)))	Kingia_australis);
(((Elaeis_guineensis	(((((Pseudophoenix_vinifera	Roystonea_regia)	(((Nypa_fruticans	((Phoenix_dactylifera	Sabal_domingensis)	Serenoa_repens))	((((((Pelagodoxa_henryana	Manicaria_saccifera)	((Oenocarpus_minor	Oenocarpus_bataua)	Prestoea_acuminata))	(Dypsis_decaryi	((Heterospathe_cagayanensis	(Kentiopsis_piersoniorum	Veitchia_spiralis))	Dictyosperma_album)))	Geonoma_undata)	(Podococcus_barteri	Orania_palindan))	(Sclerosperma_profizianum	Reinhardtia_gracilis)))	((Calamus_caryotoides	Reinhardtia_latisecta)	(Reinhardtia_paiewonskiana	Reinhardtia_simplex))))	Attalea_speciosa)	Bactris_major)	Elaeis_oleifera))	Iriartea_deltoidea)	Kingia_australis);
((Bactris_major	((Elaeis_oleifera	Elaeis_guineensis)	((Pseudophoenix_vinifera	(((Roystonea_regia	(Sclerosperma_profizianum	Reinhardtia_gracilis))	(Iriartea_deltoidea	((Dypsis_decaryi	Nypa_fruticans)	(((Calamus_caryotoides	Phoenix_dactylifera)	Sabal_domingensis)	Serenoa_repens))))	(((Reinhardtia_latisecta	Reinhardtia_paiewonskiana)	Reinhardtia_simplex)	((((Geonoma_undata	(Pelagodoxa_henryana	Manicaria_saccifera))	((Oenocarpus_minor	Oenocarpus_bataua)	Prestoea_acuminata))	((Heterospathe_cagayanensis	(Kentiopsis_piersoniorum	Veitchia_spiralis))	Dictyosperma_album))	(Podococcus_barteri	Orania_palindan)))))	Attalea_speciosa)))	Kingia_australis);
((Bactris_major	((Elaeis_oleifera	Elaeis_guineensis)	((((((Calamus_caryotoides	Reinhardtia_latisecta)	Reinhardtia_paiewonskiana)	Reinhardtia_simplex)	(((Sclerosperma_profizianum	Reinhardtia_gracilis)	((Orania_palindan	(Nypa_fruticans	((Phoenix_dactylifera	Sabal_domingensis)	Serenoa_repens)))	(Iriartea_deltoidea	Podococcus_barteri)))	(((((Dypsis_decaryi	((Heterospathe_cagayanensis	(Kentiopsis_piersoniorum	Veitchia_spiralis))	Dictyosperma_album))	(Pelagodoxa_henryana	Manicaria_saccifera))	Prestoea_acuminata)	(Oenocarpus_minor	Oenocarpus_bataua))	Geonoma_undata)))	(Roystonea_regia	Pseudophoenix_vinifera))	Attalea_speciosa)))	Kingia_australis);
((Bactris_major	((Elaeis_oleifera	Elaeis_guineensis)	((Roystonea_regia	(Attalea_speciosa	(((((Prestoea_acuminata	(Pelagodoxa_henryana	Geonoma_undata))	Manicaria_saccifera)	((Oenocarpus_minor	Oenocarpus_bataua)	((Heterospathe_cagayanensis	(Kentiopsis_piersoniorum	Veitchia_spiralis))	Dictyosperma_album)))	((((Dypsis_decaryi	Nypa_fruticans)	Serenoa_repens)	((Calamus_caryotoides	Phoenix_dactylifera)	Sabal_domingensis))	(Orania_palindan	Podococcus_barteri)))	((Sclerosperma_profizianum	Reinhardtia_gracilis)	((Reinhardtia_latisecta	Reinhardtia_paiewonskiana)	Reinhardtia_simplex)))))	(Iriartea_deltoidea	Pseudophoenix_vinifera))))	Kingia_australis);
((((((((((Reinhardtia_simplex	(Calamus_caryotoides	Reinhardtia_latisecta))	Reinhardtia_paiewonskiana)	Roystonea_regia)	((Bactris_major	(Elaeis_oleifera	Elaeis_guineensis))	(Attalea_speciosa	(Sclerosperma_profizianum	Reinhardtia_gracilis))))	Iriartea_deltoidea)	Pseudophoenix_vinifera)	((((((Oenocarpus_minor	Oenocarpus_bataua)	Prestoea_acuminata)	Pelagodoxa_henryana)	(Dictyosperma_album	Manicaria_saccifera))	(((Dypsis_decaryi	Heterospathe_cagayanensis)	(Kentiopsis_piersoniorum	Veitchia_spiralis))	Geonoma_undata))	(Orania_palindan	Podococcus_barteri)))	Nypa_fruticans)	(Phoenix_dactylifera	(Serenoa_repens	Sabal_domingensis)))	Kingia_australis);
((Bactris_major	((((((Pseudophoenix_vinifera	Reinhardtia_paiewonskiana)	Reinhardtia_latisecta)	Reinhardtia_simplex)	(((Sclerosperma_profizianum	Reinhardtia_gracilis)	Roystonea_regia)	(Nypa_fruticans	((Geonoma_undata	(((Pelagodoxa_henryana	Manicaria_saccifera)	((Dictyosperma_album	(Heterospathe_cagayanensis	(Kentiopsis_piersoniorum	Veitchia_spiralis)))	Dypsis_decaryi))	((Oenocarpus_minor	Oenocarpus_bataua)	Prestoea_acuminata)))	((((Calamus_caryotoides	Phoenix_dactylifera)	(Serenoa_repens	Sabal_domingensis))	Orania_palindan)	(Iriartea_deltoidea	Podococcus_barteri))))))	Attalea_speciosa)	(Elaeis_guineensis	Elaeis_oleifera)))	Kingia_australis);
(((Bactris_major	(((Pseudophoenix_vinifera	(Phoenix_dactylifera	(Serenoa_repens	Sabal_domingensis)))	((((Dypsis_decaryi	Nypa_fruticans)	(Reinhardtia_latisecta	(Reinhardtia_simplex	Reinhardtia_paiewonskiana)))	Attalea_speciosa)	(((Sclerosperma_profizianum	Reinhardtia_gracilis)	Roystonea_regia)	((Orania_palindan	(Geonoma_undata	(((Pelagodoxa_henryana	Dictyosperma_album)	((Oenocarpus_minor	Oenocarpus_bataua)	Prestoea_acuminata))	((Kentiopsis_piersoniorum	Veitchia_spiralis)	(Heterospathe_cagayanensis	Manicaria_saccifera)))))	(Iriartea_deltoidea	Podococcus_barteri)))))	(Elaeis_guineensis	Elaeis_oleifera)))	Calamus_caryotoides)	Kingia_australis);
((Bactris_major	((((((Orania_palindan	(Geonoma_undata	((((Manicaria_saccifera	(Nypa_fruticans	Pelagodoxa_henryana))	Prestoea_acuminata)	(Oenocarpus_minor	Oenocarpus_bataua))	(Dypsis_decaryi	((Heterospathe_cagayanensis	(Kentiopsis_piersoniorum	Veitchia_spiralis))	Dictyosperma_album)))))	(Iriartea_deltoidea	Podococcus_barteri))	(Pseudophoenix_vinifera	((Calamus_caryotoides	Phoenix_dactylifera)	Sabal_domingensis)))	(((Reinhardtia_simplex	(Reinhardtia_paiewonskiana	Reinhardtia_latisecta))	(Sclerosperma_profizianum	Reinhardtia_gracilis))	(Serenoa_repens	Roystonea_regia)))	Attalea_speciosa)	(Elaeis_guineensis	Elaeis_oleifera)))	Kingia_australis);
((Elaeis_oleifera	((Bactris_major	(((((Orania_palindan	Podococcus_barteri)	(Geonoma_undata	(((Manicaria_saccifera	(Nypa_fruticans	Pelagodoxa_henryana))	(Prestoea_acuminata	(Oenocarpus_minor	Oenocarpus_bataua)))	((Heterospathe_cagayanensis	(Kentiopsis_piersoniorum	(Dypsis_decaryi	Veitchia_spiralis)))	Dictyosperma_album))))	(Serenoa_repens	(Phoenix_dactylifera	Sabal_domingensis)))	((Reinhardtia_simplex	(Reinhardtia_paiewonskiana	Reinhardtia_latisecta))	((Pseudophoenix_vinifera	((Iriartea_deltoidea	Calamus_caryotoides)	Roystonea_regia))	(Sclerosperma_profizianum	Reinhardtia_gracilis))))	Attalea_speciosa))	Elaeis_guineensis))	Kingia_australis);
((Bactris_major	(((Roystonea_regia	((((Sclerosperma_profizianum	Reinhardtia_gracilis)	((Orania_palindan	Podococcus_barteri)	(Geonoma_undata	(((Manicaria_saccifera	(Nypa_fruticans	Pelagodoxa_henryana))	(Prestoea_acuminata	(Oenocarpus_minor	Oenocarpus_bataua)))	((Veitchia_spiralis	(Heterospathe_cagayanensis	(Kentiopsis_piersoniorum	Dypsis_decaryi)))	Dictyosperma_album)))))	(Iriartea_deltoidea	(Serenoa_repens	((Phoenix_dactylifera	Calamus_caryotoides)	Sabal_domingensis))))	((Reinhardtia_simplex	(Reinhardtia_paiewonskiana	Reinhardtia_latisecta))	Pseudophoenix_vinifera)))	Attalea_speciosa)	(Elaeis_guineensis	Elaeis_oleifera)))	Kingia_australis);
((Bactris_major	((Elaeis_guineensis	((Elaeis_oleifera	Pseudophoenix_vinifera)	Iriartea_deltoidea))	(((Sclerosperma_profizianum	Reinhardtia_gracilis)	Attalea_speciosa)	(Roystonea_regia	((Reinhardtia_latisecta	(Reinhardtia_simplex	Reinhardtia_paiewonskiana))	(((Geonoma_undata	((Manicaria_saccifera	Pelagodoxa_henryana)	((Prestoea_acuminata	(Oenocarpus_bataua	Oenocarpus_minor))	(Dictyosperma_album	(Heterospathe_cagayanensis	((Dypsis_decaryi	Kentiopsis_piersoniorum)	Veitchia_spiralis))))))	(Podococcus_barteri	Orania_palindan))	(Nypa_fruticans	(Serenoa_repens	(Sabal_domingensis	(Calamus_caryotoides	Phoenix_dactylifera))))))))))	Kingia_australis);
(((Bactris_major	((Elaeis_guineensis	Elaeis_oleifera)	((Roystonea_regia	(((Dypsis_decaryi	Nypa_fruticans)	(Reinhardtia_latisecta	(Reinhardtia_simplex	(Pseudophoenix_vinifera	Reinhardtia_paiewonskiana))))	((Geonoma_undata	((Manicaria_saccifera	((Pelagodoxa_henryana	Dictyosperma_album)	(Heterospathe_cagayanensis	(Kentiopsis_piersoniorum	Veitchia_spiralis))))	(Prestoea_acuminata	(Oenocarpus_bataua	Oenocarpus_minor))))	(((Podococcus_barteri	(Serenoa_repens	(Sabal_domingensis	Phoenix_dactylifera)))	Iriartea_deltoidea)	((Sclerosperma_profizianum	Reinhardtia_gracilis)	Orania_palindan)))))	Attalea_speciosa)))	Calamus_caryotoides)	Kingia_australis);
((Bactris_major	((Elaeis_guineensis	Elaeis_oleifera)	((((((Sclerosperma_profizianum	Reinhardtia_gracilis)	(((Calamus_caryotoides	Reinhardtia_latisecta)	Reinhardtia_paiewonskiana)	Reinhardtia_simplex))	Pseudophoenix_vinifera)	Roystonea_regia)	(((Geonoma_undata	((((Nypa_fruticans	Dictyosperma_album)	((Heterospathe_cagayanensis	Manicaria_saccifera)	(Kentiopsis_piersoniorum	Veitchia_spiralis)))	Pelagodoxa_henryana)	(Prestoea_acuminata	((Iriartea_deltoidea	Oenocarpus_minor)	Oenocarpus_bataua))))	(Podococcus_barteri	Orania_palindan))	Attalea_speciosa))	((Dypsis_decaryi	Serenoa_repens)	(Sabal_domingensis	Phoenix_dactylifera)))))	Kingia_australis);
(((Dypsis_decaryi	Bactris_major)	(((Elaeis_guineensis	Pseudophoenix_vinifera)	Elaeis_oleifera)	(((Iriartea_deltoidea	(Roystonea_regia	((Serenoa_repens	(Sabal_domingensis	(Calamus_caryotoides	Phoenix_dactylifera)))	(((((Oenocarpus_minor	Oenocarpus_bataua)	((Prestoea_acuminata	Geonoma_undata)	Pelagodoxa_henryana))	((Dictyosperma_album	((Nypa_fruticans	Heterospathe_cagayanensis)	(Kentiopsis_piersoniorum	Veitchia_spiralis)))	Manicaria_saccifera))	(Podococcus_barteri	Orania_palindan))	(Sclerosperma_profizianum	Reinhardtia_gracilis)))))	(Reinhardtia_simplex	(Reinhardtia_paiewonskiana	Reinhardtia_latisecta)))	Attalea_speciosa)))	Kingia_australis);
(((Dypsis_decaryi	Bactris_major)	(((Elaeis_guineensis	Iriartea_deltoidea)	Elaeis_oleifera)	((((Pseudophoenix_vinifera	Roystonea_regia)	(((((Oenocarpus_bataua	(Oenocarpus_minor	Prestoea_acuminata))	Manicaria_saccifera)	((Geonoma_undata	Pelagodoxa_henryana)	(Dictyosperma_album	((Nypa_fruticans	Heterospathe_cagayanensis)	(Kentiopsis_piersoniorum	Veitchia_spiralis)))))	((Serenoa_repens	((Calamus_caryotoides	Sabal_domingensis)	Phoenix_dactylifera))	(Podococcus_barteri	Orania_palindan)))	(Sclerosperma_profizianum	Reinhardtia_gracilis)))	(Reinhardtia_latisecta	(Reinhardtia_simplex	Reinhardtia_paiewonskiana)))	Attalea_speciosa)))	Kingia_australis);
((Bactris_major	((Elaeis_guineensis	Elaeis_oleifera)	(((((Reinhardtia_simplex	(Reinhardtia_paiewonskiana	Reinhardtia_latisecta))	Roystonea_regia)	((((((Oenocarpus_bataua	Oenocarpus_minor)	(Manicaria_saccifera	(Prestoea_acuminata	(Geonoma_undata	Pelagodoxa_henryana))))	(Dypsis_decaryi	(((Heterospathe_cagayanensis	(Kentiopsis_piersoniorum	Veitchia_spiralis))	(Dictyosperma_album	Nypa_fruticans))	Iriartea_deltoidea)))	(Podococcus_barteri	Orania_palindan))	(Serenoa_repens	(Sabal_domingensis	(Calamus_caryotoides	Phoenix_dactylifera))))	(Sclerosperma_profizianum	Reinhardtia_gracilis)))	Pseudophoenix_vinifera)	Attalea_speciosa)))	Kingia_australis);
(((Attalea_speciosa	((Bactris_major	(Elaeis_guineensis	Elaeis_oleifera))	((((Sclerosperma_profizianum	Reinhardtia_gracilis)	(Reinhardtia_simplex	(Reinhardtia_paiewonskiana	Reinhardtia_latisecta)))	((Serenoa_repens	(Sabal_domingensis	(Calamus_caryotoides	Phoenix_dactylifera)))	Roystonea_regia))	(((((Prestoea_acuminata	(Oenocarpus_bataua	Oenocarpus_minor))	Iriartea_deltoidea)	(Dypsis_decaryi	((Heterospathe_cagayanensis	(Kentiopsis_piersoniorum	Veitchia_spiralis))	Dictyosperma_album)))	(Nypa_fruticans	(Manicaria_saccifera	Pelagodoxa_henryana)))	((Geonoma_undata	Podococcus_barteri)	Orania_palindan)))))	Pseudophoenix_vinifera)	Kingia_australis);
((Bactris_major	((Elaeis_guineensis	Elaeis_oleifera)	(((Roystonea_regia	(((Oenocarpus_bataua	Oenocarpus_minor)	((Prestoea_acuminata	(Pelagodoxa_henryana	Geonoma_undata))	((((Heterospathe_cagayanensis	(Veitchia_spiralis	Kentiopsis_piersoniorum))	Dypsis_decaryi)	Dictyosperma_album)	Manicaria_saccifera)))	((Calamus_caryotoides	(Podococcus_barteri	(((Nypa_fruticans	Serenoa_repens)	(Sabal_domingensis	Phoenix_dactylifera))	Attalea_speciosa)))	Iriartea_deltoidea)))	Orania_palindan)	(Pseudophoenix_vinifera	((Reinhardtia_paiewonskiana	(Sclerosperma_profizianum	Reinhardtia_gracilis))	(Reinhardtia_simplex	Reinhardtia_latisecta))))))	Kingia_australis);
((Bactris_major	((Attalea_speciosa	((Roystonea_regia	((((((Prestoea_acuminata	(Oenocarpus_bataua	Oenocarpus_minor))	((Dictyosperma_album	(Kentiopsis_piersoniorum	(Veitchia_spiralis	Heterospathe_cagayanensis)))	Dypsis_decaryi))	(Pelagodoxa_henryana	Manicaria_saccifera))	Geonoma_undata)	Podococcus_barteri)	((Nypa_fruticans	(Serenoa_repens	(Sabal_domingensis	(Calamus_caryotoides	Phoenix_dactylifera))))	Orania_palindan)))	(Pseudophoenix_vinifera	(Iriartea_deltoidea	((Reinhardtia_simplex	(Reinhardtia_paiewonskiana	Reinhardtia_latisecta))	(Sclerosperma_profizianum	Reinhardtia_gracilis))))))	(Elaeis_guineensis	Elaeis_oleifera)))	Kingia_australis);
(((Attalea_speciosa	(((Roystonea_regia	((((Manicaria_saccifera	((Heterospathe_cagayanensis	(Dictyosperma_album	(Kentiopsis_piersoniorum	Veitchia_spiralis)))	Dypsis_decaryi))	((Prestoea_acuminata	(Oenocarpus_bataua	Oenocarpus_minor))	(Pelagodoxa_henryana	Geonoma_undata)))	((Serenoa_repens	(Sabal_domingensis	(Calamus_caryotoides	Phoenix_dactylifera)))	(Podococcus_barteri	Orania_palindan)))	(((Reinhardtia_simplex	(Reinhardtia_paiewonskiana	Reinhardtia_latisecta))	(Sclerosperma_profizianum	Reinhardtia_gracilis))	Iriartea_deltoidea)))	((Elaeis_guineensis	Elaeis_oleifera)	Bactris_major))	Pseudophoenix_vinifera))	Nypa_fruticans)	Kingia_australis);
(((((((((Sclerosperma_profizianum	Reinhardtia_gracilis)	((Iriartea_deltoidea	(Dypsis_decaryi	Podococcus_barteri))	(((((Pelagodoxa_henryana	(Dictyosperma_album	((Veitchia_spiralis	Kentiopsis_piersoniorum)	Heterospathe_cagayanensis)))	Manicaria_saccifera)	(Prestoea_acuminata	(Oenocarpus_bataua	Oenocarpus_minor)))	Geonoma_undata)	Orania_palindan)))	((Nypa_fruticans	Serenoa_repens)	(Calamus_caryotoides	(Sabal_domingensis	(Pseudophoenix_vinifera	Phoenix_dactylifera)))))	((Reinhardtia_paiewonskiana	Reinhardtia_latisecta)	Reinhardtia_simplex))	Roystonea_regia)	Attalea_speciosa)	(Elaeis_oleifera	Elaeis_guineensis))	Bactris_major)	Kingia_australis);
((((((Roystonea_regia	(Pseudophoenix_vinifera	((Calamus_caryotoides	Phoenix_dactylifera)	Sabal_domingensis)))	((((((Manicaria_saccifera	((Oenocarpus_minor	(Prestoea_acuminata	Oenocarpus_bataua))	(Pelagodoxa_henryana	(Dictyosperma_album	((Veitchia_spiralis	(Kentiopsis_piersoniorum	Dypsis_decaryi))	Heterospathe_cagayanensis)))))	Geonoma_undata)	(Orania_palindan	Podococcus_barteri))	(Nypa_fruticans	Serenoa_repens))	Iriartea_deltoidea)	(((Reinhardtia_paiewonskiana	Reinhardtia_latisecta)	Reinhardtia_simplex)	(Sclerosperma_profizianum	Reinhardtia_gracilis))))	Attalea_speciosa)	(Elaeis_oleifera	Elaeis_guineensis))	Bactris_major)	Kingia_australis);
(((((((Geonoma_undata	(Pelagodoxa_henryana	Prestoea_acuminata))	((Oenocarpus_minor	Oenocarpus_bataua)	((Dictyosperma_album	((Veitchia_spiralis	Kentiopsis_piersoniorum)	Heterospathe_cagayanensis))	((Dypsis_decaryi	Nypa_fruticans)	Manicaria_saccifera))))	(Orania_palindan	Podococcus_barteri))	((Roystonea_regia	((Calamus_caryotoides	Phoenix_dactylifera)	(Serenoa_repens	Sabal_domingensis)))	(((Reinhardtia_latisecta	Reinhardtia_paiewonskiana)	Reinhardtia_simplex)	(Sclerosperma_profizianum	Reinhardtia_gracilis))))	(Attalea_speciosa	(((Iriartea_deltoidea	Elaeis_oleifera)	Elaeis_guineensis)	Bactris_major)))	Pseudophoenix_vinifera)	Kingia_australis);
((Bactris_major	((((((Geonoma_undata	((Prestoea_acuminata	(Oenocarpus_minor	Oenocarpus_bataua))	((Dypsis_decaryi	(Dictyosperma_album	((Veitchia_spiralis	Kentiopsis_piersoniorum)	Heterospathe_cagayanensis)))	(Pelagodoxa_henryana	(Nypa_fruticans	Manicaria_saccifera)))))	(Orania_palindan	(Iriartea_deltoidea	Podococcus_barteri)))	(((Roystonea_regia	(Sclerosperma_profizianum	Reinhardtia_gracilis))	(Pseudophoenix_vinifera	((Calamus_caryotoides	Phoenix_dactylifera)	Sabal_domingensis)))	((Reinhardtia_latisecta	Reinhardtia_paiewonskiana)	Reinhardtia_simplex)))	Attalea_speciosa)	(Elaeis_oleifera	Elaeis_guineensis))	Serenoa_repens))	Kingia_australis);
((Elaeis_guineensis	((Bactris_major	((((Reinhardtia_latisecta	Reinhardtia_paiewonskiana)	Reinhardtia_simplex)	((((Geonoma_undata	(((Oenocarpus_minor	Oenocarpus_bataua)	Prestoea_acuminata)	((Pelagodoxa_henryana	(Dictyosperma_album	((Veitchia_spiralis	Kentiopsis_piersoniorum)	Heterospathe_cagayanensis)))	Manicaria_saccifera)))	((Sclerosperma_profizianum	Reinhardtia_gracilis)	Nypa_fruticans))	(((Dypsis_decaryi	Orania_palindan)	Podococcus_barteri)	(Serenoa_repens	((Calamus_caryotoides	Phoenix_dactylifera)	Sabal_domingensis))))	Roystonea_regia))	Attalea_speciosa))	(Pseudophoenix_vinifera	(Elaeis_oleifera	Iriartea_deltoidea))))	Kingia_australis);
((Bactris_major	((Pseudophoenix_vinifera	((Roystonea_regia	((((Calamus_caryotoides	Reinhardtia_latisecta)	Reinhardtia_paiewonskiana)	Reinhardtia_simplex)	(Attalea_speciosa	((((Nypa_fruticans	(Orania_palindan	Podococcus_barteri))	(Geonoma_undata	((((Oenocarpus_minor	Oenocarpus_bataua)	Prestoea_acuminata)	((Dictyosperma_album	(((Dypsis_decaryi	Veitchia_spiralis)	Kentiopsis_piersoniorum)	Heterospathe_cagayanensis))	Manicaria_saccifera))	Pelagodoxa_henryana)))	(Sclerosperma_profizianum	Reinhardtia_gracilis))	(Serenoa_repens	(Phoenix_dactylifera	Sabal_domingensis))))))	Iriartea_deltoidea))	(Elaeis_oleifera	Elaeis_guineensis)))	Kingia_australis);
(((Bactris_major	(Attalea_speciosa	((Elaeis_oleifera	Elaeis_guineensis)	((Nypa_fruticans	(Serenoa_repens	(Phoenix_dactylifera	Sabal_domingensis)))	(((Reinhardtia_latisecta	Reinhardtia_paiewonskiana)	Reinhardtia_simplex)	((Roystonea_regia	(Sclerosperma_profizianum	Reinhardtia_gracilis))	(Pseudophoenix_vinifera	((Iriartea_deltoidea	((Orania_palindan	Podococcus_barteri)	(Manicaria_saccifera	((Oenocarpus_minor	(Oenocarpus_bataua	Prestoea_acuminata))	((Geonoma_undata	Pelagodoxa_henryana)	(Dictyosperma_album	((Kentiopsis_piersoniorum	Heterospathe_cagayanensis)	Veitchia_spiralis)))))))	Dypsis_decaryi))))))))	Calamus_caryotoides)	Kingia_australis);
((Nypa_fruticans	(Manicaria_saccifera	(((Geonoma_undata	((((Attalea_speciosa	(Bactris_major	(Elaeis_guineensis	Elaeis_oleifera)))	(Serenoa_repens	(Phoenix_dactylifera	Sabal_domingensis)))	((Pseudophoenix_vinifera	(((Reinhardtia_latisecta	Reinhardtia_paiewonskiana)	Reinhardtia_simplex)	(Sclerosperma_profizianum	Reinhardtia_gracilis)))	Roystonea_regia))	(Orania_palindan	Podococcus_barteri)))	((Dictyosperma_album	((Kentiopsis_piersoniorum	Heterospathe_cagayanensis)	Veitchia_spiralis))	((Calamus_caryotoides	Dypsis_decaryi)	(Iriartea_deltoidea	((Oenocarpus_bataua	Oenocarpus_minor)	Prestoea_acuminata)))))	Pelagodoxa_henryana)))	Kingia_australis);
((Bactris_major	((Elaeis_guineensis	Elaeis_oleifera)	(((Pseudophoenix_vinifera	((((Reinhardtia_simplex	Reinhardtia_latisecta)	Reinhardtia_paiewonskiana)	(Sclerosperma_profizianum	Reinhardtia_gracilis))	(((Orania_palindan	Podococcus_barteri)	(((((Oenocarpus_bataua	Oenocarpus_minor)	Prestoea_acuminata)	(Pelagodoxa_henryana	(Dictyosperma_album	((Kentiopsis_piersoniorum	Veitchia_spiralis)	Heterospathe_cagayanensis))))	Manicaria_saccifera)	Geonoma_undata))	(Roystonea_regia	((Dypsis_decaryi	Nypa_fruticans)	(Serenoa_repens	((Calamus_caryotoides	Phoenix_dactylifera)	Sabal_domingensis)))))))	Iriartea_deltoidea)	Attalea_speciosa)))	Kingia_australis);
((Bactris_major	((Elaeis_guineensis	Elaeis_oleifera)	(((((Reinhardtia_latisecta	Reinhardtia_simplex)	Reinhardtia_paiewonskiana)	(((Orania_palindan	((Dypsis_decaryi	Nypa_fruticans)	(Serenoa_repens	((Calamus_caryotoides	Phoenix_dactylifera)	Sabal_domingensis))))	Iriartea_deltoidea)	((Podococcus_barteri	(Sclerosperma_profizianum	Reinhardtia_gracilis))	((((Manicaria_saccifera	Pelagodoxa_henryana)	Dictyosperma_album)	((Oenocarpus_bataua	Oenocarpus_minor)	Prestoea_acuminata))	(((Kentiopsis_piersoniorum	Veitchia_spiralis)	Heterospathe_cagayanensis)	Geonoma_undata)))))	(Roystonea_regia	Pseudophoenix_vinifera))	Attalea_speciosa)))	Kingia_australis);
((((Elaeis_oleifera	Elaeis_guineensis)	((((((Iriartea_deltoidea	Calamus_caryotoides)	Pseudophoenix_vinifera)	Roystonea_regia)	((Reinhardtia_paiewonskiana	Reinhardtia_latisecta)	Reinhardtia_simplex))	(((Dypsis_decaryi	Nypa_fruticans)	((Phoenix_dactylifera	Sabal_domingensis)	Serenoa_repens))	(((Podococcus_barteri	Orania_palindan)	(((Oenocarpus_bataua	Oenocarpus_minor)	((Pelagodoxa_henryana	(Prestoea_acuminata	Geonoma_undata))	Manicaria_saccifera))	(Dictyosperma_album	(Heterospathe_cagayanensis	(Kentiopsis_piersoniorum	Veitchia_spiralis)))))	(Reinhardtia_gracilis	Sclerosperma_profizianum))))	Attalea_speciosa))	Bactris_major)	Kingia_australis);
((((Elaeis_oleifera	Elaeis_guineensis)	(((((Reinhardtia_latisecta	Reinhardtia_paiewonskiana)	Reinhardtia_simplex)	(((Podococcus_barteri	Orania_palindan)	((((Dictyosperma_album	(Veitchia_spiralis	(Heterospathe_cagayanensis	((Dypsis_decaryi	Iriartea_deltoidea)	Kentiopsis_piersoniorum))))	(Pelagodoxa_henryana	Manicaria_saccifera))	(Prestoea_acuminata	(Oenocarpus_bataua	Oenocarpus_minor)))	Geonoma_undata))	(Roystonea_regia	Pseudophoenix_vinifera)))	(Nypa_fruticans	(((Calamus_caryotoides	Phoenix_dactylifera)	Sabal_domingensis)	Serenoa_repens)))	((Reinhardtia_gracilis	Sclerosperma_profizianum)	Attalea_speciosa)))	Bactris_major)	Kingia_australis);
(((((Elaeis_oleifera	Elaeis_guineensis)	((((((Phoenix_dactylifera	Sabal_domingensis)	Pseudophoenix_vinifera)	((((Nypa_fruticans	Serenoa_repens)	((Reinhardtia_latisecta	Reinhardtia_paiewonskiana)	Reinhardtia_simplex))	(Reinhardtia_gracilis	Sclerosperma_profizianum))	Iriartea_deltoidea))	((Podococcus_barteri	Orania_palindan)	((Pelagodoxa_henryana	((Dictyosperma_album	(Heterospathe_cagayanensis	(Kentiopsis_piersoniorum	Veitchia_spiralis)))	Dypsis_decaryi))	((Manicaria_saccifera	Geonoma_undata)	(Prestoea_acuminata	(Oenocarpus_bataua	Oenocarpus_minor))))))	Roystonea_regia)	Attalea_speciosa))	Bactris_major)	Calamus_caryotoides)	Kingia_australis);
((((Elaeis_oleifera	Elaeis_guineensis)	((Pseudophoenix_vinifera	((((Reinhardtia_gracilis	Sclerosperma_profizianum)	((((((Pelagodoxa_henryana	(Dictyosperma_album	(Heterospathe_cagayanensis	(Kentiopsis_piersoniorum	Veitchia_spiralis))))	(Prestoea_acuminata	(Oenocarpus_bataua	Oenocarpus_minor)))	Manicaria_saccifera)	Geonoma_undata)	(Dypsis_decaryi	Podococcus_barteri))	(((Serenoa_repens	((Calamus_caryotoides	Phoenix_dactylifera)	Sabal_domingensis))	Nypa_fruticans)	Orania_palindan)))	(Iriartea_deltoidea	Roystonea_regia))	((Reinhardtia_latisecta	Reinhardtia_paiewonskiana)	Reinhardtia_simplex)))	Attalea_speciosa))	Bactris_major)	Kingia_australis);
(((Nypa_fruticans	Dypsis_decaryi)	(((((Prestoea_acuminata	(Oenocarpus_bataua	Oenocarpus_minor))	((Pelagodoxa_henryana	Manicaria_saccifera)	(Dictyosperma_album	(Heterospathe_cagayanensis	(Kentiopsis_piersoniorum	Veitchia_spiralis)))))	Geonoma_undata)	(((Reinhardtia_gracilis	Sclerosperma_profizianum)	(Iriartea_deltoidea	Podococcus_barteri))	((Serenoa_repens	((Calamus_caryotoides	Phoenix_dactylifera)	Sabal_domingensis))	Orania_palindan)))	(((Reinhardtia_latisecta	Reinhardtia_paiewonskiana)	Reinhardtia_simplex)	((Bactris_major	(Elaeis_oleifera	Elaeis_guineensis))	((Roystonea_regia	Pseudophoenix_vinifera)	Attalea_speciosa)))))	Kingia_australis);
((Bactris_major	((Elaeis_oleifera	Elaeis_guineensis)	(Attalea_speciosa	(Pseudophoenix_vinifera	(Roystonea_regia	((Nypa_fruticans	(((((((Pelagodoxa_henryana	Manicaria_saccifera)	((Dictyosperma_album	(Heterospathe_cagayanensis	(Kentiopsis_piersoniorum	Veitchia_spiralis)))	((Prestoea_acuminata	Oenocarpus_bataua)	Oenocarpus_minor)))	Geonoma_undata)	Orania_palindan)	(Iriartea_deltoidea	Podococcus_barteri))	(Reinhardtia_gracilis	Sclerosperma_profizianum))	(Serenoa_repens	((Calamus_caryotoides	Phoenix_dactylifera)	Sabal_domingensis))))	(Dypsis_decaryi	((Reinhardtia_latisecta	Reinhardtia_paiewonskiana)	Reinhardtia_simplex))))))))	Kingia_australis);
((Bactris_major	(((((((((((Dictyosperma_album	(Heterospathe_cagayanensis	(Dypsis_decaryi	(Kentiopsis_piersoniorum	Veitchia_spiralis))))	((Nypa_fruticans	Manicaria_saccifera)	Pelagodoxa_henryana))	((Oenocarpus_bataua	Oenocarpus_minor)	Prestoea_acuminata))	Geonoma_undata)	(Podococcus_barteri	Orania_palindan))	((Reinhardtia_gracilis	Sclerosperma_profizianum)	((Reinhardtia_latisecta	Reinhardtia_paiewonskiana)	Reinhardtia_simplex)))	((Pseudophoenix_vinifera	((Calamus_caryotoides	Phoenix_dactylifera)	Sabal_domingensis))	Roystonea_regia))	Iriartea_deltoidea)	(Elaeis_oleifera	Elaeis_guineensis))	Attalea_speciosa)	Serenoa_repens))	Kingia_australis);
((Elaeis_guineensis	(((((((Nypa_fruticans	(Serenoa_repens	(Sabal_domingensis	(Calamus_caryotoides	Phoenix_dactylifera))))	((Reinhardtia_gracilis	Sclerosperma_profizianum)	((Geonoma_undata	(((Manicaria_saccifera	Pelagodoxa_henryana)	((Oenocarpus_bataua	Oenocarpus_minor)	Prestoea_acuminata))	((Dictyosperma_album	(Heterospathe_cagayanensis	(Kentiopsis_piersoniorum	Veitchia_spiralis)))	Dypsis_decaryi)))	(Podococcus_barteri	Orania_palindan))))	((Reinhardtia_latisecta	Reinhardtia_paiewonskiana)	Reinhardtia_simplex))	Roystonea_regia)	Attalea_speciosa)	Bactris_major)	(Pseudophoenix_vinifera	(Iriartea_deltoidea	Elaeis_oleifera))))	Kingia_australis);
((Bactris_major	((Elaeis_oleifera	Elaeis_guineensis)	(((((Iriartea_deltoidea	(Serenoa_repens	(Sabal_domingensis	Phoenix_dactylifera)))	((Reinhardtia_gracilis	Sclerosperma_profizianum)	((((((Dypsis_decaryi	Dictyosperma_album)	(Nypa_fruticans	Pelagodoxa_henryana))	Manicaria_saccifera)	((Prestoea_acuminata	Oenocarpus_bataua)	Oenocarpus_minor))	(Geonoma_undata	((Veitchia_spiralis	Kentiopsis_piersoniorum)	Heterospathe_cagayanensis)))	(Podococcus_barteri	Orania_palindan))))	(((Calamus_caryotoides	Reinhardtia_latisecta)	Reinhardtia_paiewonskiana)	Reinhardtia_simplex))	(Pseudophoenix_vinifera	Roystonea_regia))	Attalea_speciosa)))	Kingia_australis);
((Nypa_fruticans	((((((Reinhardtia_latisecta	Reinhardtia_paiewonskiana)	Reinhardtia_simplex)	(Reinhardtia_gracilis	Sclerosperma_profizianum))	(Serenoa_repens	(Sabal_domingensis	(Calamus_caryotoides	Phoenix_dactylifera))))	(((((Manicaria_saccifera	(((Veitchia_spiralis	(Kentiopsis_piersoniorum	Heterospathe_cagayanensis))	(Dypsis_decaryi	Dictyosperma_album))	Pelagodoxa_henryana))	(Prestoea_acuminata	(Oenocarpus_bataua	Oenocarpus_minor)))	Geonoma_undata)	(Podococcus_barteri	Orania_palindan))	(Iriartea_deltoidea	Roystonea_regia)))	(Attalea_speciosa	(Bactris_major	((Elaeis_oleifera	Elaeis_guineensis)	Pseudophoenix_vinifera)))))	Kingia_australis);
((Bactris_major	((Elaeis_oleifera	Elaeis_guineensis)	((((((Geonoma_undata	Pelagodoxa_henryana)	(((Dypsis_decaryi	((Heterospathe_cagayanensis	(Veitchia_spiralis	Kentiopsis_piersoniorum))	Dictyosperma_album))	Manicaria_saccifera)	((Oenocarpus_minor	Oenocarpus_bataua)	Prestoea_acuminata)))	(Orania_palindan	Podococcus_barteri))	(((Reinhardtia_paiewonskiana	(Calamus_caryotoides	Reinhardtia_latisecta))	Reinhardtia_simplex)	(((Iriartea_deltoidea	Pseudophoenix_vinifera)	Sclerosperma_profizianum)	Reinhardtia_gracilis)))	((((Phoenix_dactylifera	Sabal_domingensis)	Nypa_fruticans)	Serenoa_repens)	Roystonea_regia))	Attalea_speciosa)))	Kingia_australis);
((Bactris_major	((Elaeis_oleifera	Elaeis_guineensis)	((((((((Sabal_domingensis	Phoenix_dactylifera)	Serenoa_repens)	Nypa_fruticans)	((Sclerosperma_profizianum	Reinhardtia_gracilis)	((((Manicaria_saccifera	(((Heterospathe_cagayanensis	(Veitchia_spiralis	Kentiopsis_piersoniorum))	(Dypsis_decaryi	Dictyosperma_album))	Oenocarpus_bataua))	(Prestoea_acuminata	(Geonoma_undata	Pelagodoxa_henryana)))	Oenocarpus_minor)	(Orania_palindan	(Iriartea_deltoidea	Podococcus_barteri)))))	Calamus_caryotoides)	((Reinhardtia_paiewonskiana	Reinhardtia_latisecta)	Reinhardtia_simplex))	(Pseudophoenix_vinifera	Roystonea_regia))	Attalea_speciosa)))	Kingia_australis);
(((Bactris_major	((Elaeis_oleifera	Elaeis_guineensis)	(((((((((Heterospathe_cagayanensis	(Veitchia_spiralis	Kentiopsis_piersoniorum))	((Oenocarpus_minor	Oenocarpus_bataua)	Prestoea_acuminata))	Geonoma_undata)	((Dictyosperma_album	Pelagodoxa_henryana)	Manicaria_saccifera))	(Orania_palindan	Podococcus_barteri))	((Dypsis_decaryi	(Iriartea_deltoidea	((Reinhardtia_paiewonskiana	Reinhardtia_latisecta)	Reinhardtia_simplex)))	(Roystonea_regia	(Sclerosperma_profizianum	Reinhardtia_gracilis))))	(Attalea_speciosa	((Sabal_domingensis	Phoenix_dactylifera)	Serenoa_repens)))	Nypa_fruticans)	Pseudophoenix_vinifera)))	Calamus_caryotoides)	Kingia_australis);
((Bactris_major	((Elaeis_oleifera	Elaeis_guineensis)	(Attalea_speciosa	(((((Reinhardtia_paiewonskiana	Reinhardtia_latisecta)	Reinhardtia_simplex)	Pseudophoenix_vinifera)	Roystonea_regia)	((((Calamus_caryotoides	Phoenix_dactylifera)	Sabal_domingensis)	Serenoa_repens)	(((Sclerosperma_profizianum	Reinhardtia_gracilis)	Iriartea_deltoidea)	(((((((Dypsis_decaryi	Nypa_fruticans)	Heterospathe_cagayanensis)	(Veitchia_spiralis	Kentiopsis_piersoniorum))	Dictyosperma_album)	Manicaria_saccifera)	((Oenocarpus_minor	Oenocarpus_bataua)	(Pelagodoxa_henryana	(Prestoea_acuminata	Geonoma_undata))))	(Orania_palindan	Podococcus_barteri))))))))	Kingia_australis);
((Bactris_major	((Elaeis_oleifera	(Pseudophoenix_vinifera	Elaeis_guineensis))	(Attalea_speciosa	(((Reinhardtia_paiewonskiana	Reinhardtia_latisecta)	Reinhardtia_simplex)	((Roystonea_regia	(Sclerosperma_profizianum	Reinhardtia_gracilis))	((((Calamus_caryotoides	Phoenix_dactylifera)	Sabal_domingensis)	Serenoa_repens)	((((Iriartea_deltoidea	(Prestoea_acuminata	(Oenocarpus_minor	Oenocarpus_bataua)))	(((Nypa_fruticans	Pelagodoxa_henryana)	((Heterospathe_cagayanensis	(Veitchia_spiralis	Kentiopsis_piersoniorum))	Dictyosperma_album))	Manicaria_saccifera))	Geonoma_undata)	(Orania_palindan	(Dypsis_decaryi	Podococcus_barteri)))))))))	Kingia_australis);
((Bactris_major	((Elaeis_oleifera	Elaeis_guineensis)	(Attalea_speciosa	((((Reinhardtia_paiewonskiana	Reinhardtia_latisecta)	Reinhardtia_simplex)	((Orania_palindan	(Nypa_fruticans	(((Dypsis_decaryi	(Calamus_caryotoides	Phoenix_dactylifera))	Sabal_domingensis)	Serenoa_repens)))	((Podococcus_barteri	(((Pelagodoxa_henryana	Manicaria_saccifera)	(((Heterospathe_cagayanensis	(Veitchia_spiralis	Kentiopsis_piersoniorum))	Dictyosperma_album)	((Oenocarpus_minor	Oenocarpus_bataua)	Prestoea_acuminata)))	Geonoma_undata))	(Iriartea_deltoidea	(Sclerosperma_profizianum	Reinhardtia_gracilis)))))	(Pseudophoenix_vinifera	Roystonea_regia)))))	Kingia_australis);
((Bactris_major	((Elaeis_oleifera	Elaeis_guineensis)	(Attalea_speciosa	((Roystonea_regia	Pseudophoenix_vinifera)	(((Reinhardtia_paiewonskiana	Reinhardtia_latisecta)	Reinhardtia_simplex)	(((Orania_palindan	(((Calamus_caryotoides	Phoenix_dactylifera)	Sabal_domingensis)	Serenoa_repens))	(Podococcus_barteri	(((Geonoma_undata	(Prestoea_acuminata	Pelagodoxa_henryana))	(Oenocarpus_minor	Oenocarpus_bataua))	((Veitchia_spiralis	(Kentiopsis_piersoniorum	(Dypsis_decaryi	Heterospathe_cagayanensis)))	(Manicaria_saccifera	((Iriartea_deltoidea	Nypa_fruticans)	Dictyosperma_album))))))	(Sclerosperma_profizianum	Reinhardtia_gracilis)))))))	Kingia_australis);
(((((Calamus_caryotoides	Geonoma_undata)	Podococcus_barteri)	((Prestoea_acuminata	(((Pelagodoxa_henryana	(Serenoa_repens	((Nypa_fruticans	Dypsis_decaryi)	(Dictyosperma_album	(Heterospathe_cagayanensis	(Veitchia_spiralis	Kentiopsis_piersoniorum))))))	Manicaria_saccifera)	(Oenocarpus_minor	Oenocarpus_bataua)))	(Iriartea_deltoidea	(((((Bactris_major	(Elaeis_oleifera	Elaeis_guineensis))	Attalea_speciosa)	((Sclerosperma_profizianum	Reinhardtia_gracilis)	((Reinhardtia_paiewonskiana	Reinhardtia_latisecta)	Reinhardtia_simplex)))	(Pseudophoenix_vinifera	Roystonea_regia))	(Phoenix_dactylifera	Sabal_domingensis)))))	Orania_palindan)	Kingia_australis);
((Bactris_major	((Elaeis_oleifera	Elaeis_guineensis)	(Attalea_speciosa	(((Reinhardtia_paiewonskiana	(Calamus_caryotoides	Reinhardtia_latisecta))	Reinhardtia_simplex)	((((Sclerosperma_profizianum	Reinhardtia_gracilis)	Sabal_domingensis)	(Serenoa_repens	Roystonea_regia))	((Pseudophoenix_vinifera	Phoenix_dactylifera)	((Orania_palindan	(Iriartea_deltoidea	Podococcus_barteri))	(Geonoma_undata	(Manicaria_saccifera	(((Dypsis_decaryi	(Dictyosperma_album	((Veitchia_spiralis	Kentiopsis_piersoniorum)	Heterospathe_cagayanensis)))	(Pelagodoxa_henryana	Nypa_fruticans))	(Prestoea_acuminata	(Oenocarpus_minor	Oenocarpus_bataua))))))))))))	Kingia_australis);
((Nypa_fruticans	(((Dypsis_decaryi	Serenoa_repens)	(Sabal_domingensis	Phoenix_dactylifera))	((((((Prestoea_acuminata	(Oenocarpus_minor	Oenocarpus_bataua))	Geonoma_undata)	((((Dictyosperma_album	((Veitchia_spiralis	(Iriartea_deltoidea	Kentiopsis_piersoniorum))	Heterospathe_cagayanensis))	Calamus_caryotoides)	Pelagodoxa_henryana)	Manicaria_saccifera))	(Orania_palindan	Podococcus_barteri))	(Sclerosperma_profizianum	Reinhardtia_gracilis))	(((Bactris_major	(Elaeis_oleifera	Elaeis_guineensis))	Attalea_speciosa)	(((Reinhardtia_paiewonskiana	Reinhardtia_latisecta)	Reinhardtia_simplex)	(Roystonea_regia	Pseudophoenix_vinifera))))))	Kingia_australis);
((((Elaeis_oleifera	Elaeis_guineensis)	((((Reinhardtia_gracilis	Sclerosperma_profizianum)	((Reinhardtia_paiewonskiana	Reinhardtia_latisecta)	Reinhardtia_simplex))	(Roystonea_regia	((Orania_palindan	(Serenoa_repens	((Pseudophoenix_vinifera	(Iriartea_deltoidea	(Calamus_caryotoides	Phoenix_dactylifera)))	Sabal_domingensis)))	((((Geonoma_undata	Prestoea_acuminata)	Pelagodoxa_henryana)	((Oenocarpus_bataua	Oenocarpus_minor)	((Dypsis_decaryi	(Dictyosperma_album	(Heterospathe_cagayanensis	(Kentiopsis_piersoniorum	Veitchia_spiralis))))	(Nypa_fruticans	Manicaria_saccifera))))	Podococcus_barteri))))	Attalea_speciosa))	Bactris_major)	Kingia_australis);
((((Elaeis_oleifera	Elaeis_guineensis)	((Attalea_speciosa	((((Dypsis_decaryi	Nypa_fruticans)	(Serenoa_repens	((Calamus_caryotoides	Phoenix_dactylifera)	Sabal_domingensis)))	((((Pelagodoxa_henryana	((Prestoea_acuminata	(Oenocarpus_bataua	Oenocarpus_minor))	((Kentiopsis_piersoniorum	Veitchia_spiralis)	(Heterospathe_cagayanensis	(Dictyosperma_album	Manicaria_saccifera)))))	Geonoma_undata)	Orania_palindan)	(Iriartea_deltoidea	Podococcus_barteri)))	Roystonea_regia))	(Pseudophoenix_vinifera	((Reinhardtia_gracilis	Sclerosperma_profizianum)	((Reinhardtia_paiewonskiana	Reinhardtia_latisecta)	Reinhardtia_simplex)))))	Bactris_major)	Kingia_australis);
((((Elaeis_oleifera	Elaeis_guineensis)	((Iriartea_deltoidea	(Pseudophoenix_vinifera	(((((Serenoa_repens	((Calamus_caryotoides	Phoenix_dactylifera)	Sabal_domingensis))	(((((Nypa_fruticans	(Manicaria_saccifera	Pelagodoxa_henryana))	((Prestoea_acuminata	(Oenocarpus_bataua	Oenocarpus_minor))	(Heterospathe_cagayanensis	(Dictyosperma_album	(Veitchia_spiralis	(Kentiopsis_piersoniorum	Dypsis_decaryi))))))	Geonoma_undata)	Orania_palindan)	Podococcus_barteri))	(Reinhardtia_gracilis	Sclerosperma_profizianum))	Roystonea_regia)	((Reinhardtia_paiewonskiana	Reinhardtia_latisecta)	Reinhardtia_simplex))))	Attalea_speciosa))	Bactris_major)	Kingia_australis);
((((Elaeis_oleifera	Elaeis_guineensis)	(((((((((Prestoea_acuminata	(Oenocarpus_bataua	Oenocarpus_minor))	(Pelagodoxa_henryana	((Dictyosperma_album	(Heterospathe_cagayanensis	(Veitchia_spiralis	Kentiopsis_piersoniorum)))	Dypsis_decaryi)))	Manicaria_saccifera)	Geonoma_undata)	Iriartea_deltoidea)	(Pseudophoenix_vinifera	Roystonea_regia))	((Podococcus_barteri	Orania_palindan)	((Reinhardtia_gracilis	Sclerosperma_profizianum)	((Reinhardtia_paiewonskiana	(Calamus_caryotoides	Reinhardtia_latisecta))	Reinhardtia_simplex))))	(Nypa_fruticans	(Serenoa_repens	(Phoenix_dactylifera	Sabal_domingensis))))	Attalea_speciosa))	Bactris_major)	Kingia_australis);
(((((Elaeis_oleifera	Elaeis_guineensis)	((((((Iriartea_deltoidea	((Dictyosperma_album	Pelagodoxa_henryana)	((Manicaria_saccifera	(Geonoma_undata	(Heterospathe_cagayanensis	(Veitchia_spiralis	Kentiopsis_piersoniorum))))	(Prestoea_acuminata	(Oenocarpus_bataua	Oenocarpus_minor)))))	(Podococcus_barteri	Orania_palindan))	(Serenoa_repens	(Phoenix_dactylifera	Sabal_domingensis)))	(((Dypsis_decaryi	Nypa_fruticans)	(Roystonea_regia	(Reinhardtia_gracilis	Sclerosperma_profizianum)))	((Reinhardtia_paiewonskiana	Reinhardtia_latisecta)	Reinhardtia_simplex)))	Pseudophoenix_vinifera)	Attalea_speciosa))	Bactris_major)	Calamus_caryotoides)	Kingia_australis);
((((Elaeis_oleifera	Elaeis_guineensis)	(Pseudophoenix_vinifera	((((((Geonoma_undata	(((Prestoea_acuminata	(Oenocarpus_bataua	Oenocarpus_minor))	((Dypsis_decaryi	((Dictyosperma_album	(Heterospathe_cagayanensis	Kentiopsis_piersoniorum))	Veitchia_spiralis))	Manicaria_saccifera))	Pelagodoxa_henryana))	((Iriartea_deltoidea	Podococcus_barteri)	Orania_palindan))	((Serenoa_repens	(Phoenix_dactylifera	Sabal_domingensis))	(Calamus_caryotoides	Nypa_fruticans)))	(Roystonea_regia	(Reinhardtia_gracilis	Sclerosperma_profizianum)))	((Reinhardtia_latisecta	Reinhardtia_paiewonskiana)	Reinhardtia_simplex))	Attalea_speciosa)))	Bactris_major)	Kingia_australis);
(((Dypsis_decaryi	Nypa_fruticans)	(((((Geonoma_undata	(Iriartea_deltoidea	((Prestoea_acuminata	(Oenocarpus_bataua	Oenocarpus_minor))	((Pelagodoxa_henryana	Manicaria_saccifera)	(Dictyosperma_album	((Heterospathe_cagayanensis	Kentiopsis_piersoniorum)	Veitchia_spiralis))))))	(Bactris_major	(Elaeis_oleifera	Elaeis_guineensis)))	(((Reinhardtia_gracilis	Sclerosperma_profizianum)	(Pseudophoenix_vinifera	Roystonea_regia))	((Reinhardtia_latisecta	Reinhardtia_paiewonskiana)	Reinhardtia_simplex)))	(Attalea_speciosa	(Podococcus_barteri	Orania_palindan)))	(Serenoa_repens	((Calamus_caryotoides	Phoenix_dactylifera)	Sabal_domingensis))))	Kingia_australis);
((Bactris_major	((Elaeis_oleifera	Elaeis_guineensis)	(((Reinhardtia_gracilis	Sclerosperma_profizianum)	Attalea_speciosa)	(Nypa_fruticans	(Iriartea_deltoidea	(Pseudophoenix_vinifera	((((Reinhardtia_latisecta	Reinhardtia_paiewonskiana)	Reinhardtia_simplex)	((Geonoma_undata	((((Dictyosperma_album	(Calamus_caryotoides	(((Heterospathe_cagayanensis	Kentiopsis_piersoniorum)	Veitchia_spiralis)	Dypsis_decaryi)))	(Oenocarpus_bataua	Oenocarpus_minor))	Manicaria_saccifera)	(Prestoea_acuminata	Pelagodoxa_henryana)))	(Podococcus_barteri	Orania_palindan)))	(Roystonea_regia	(Serenoa_repens	(Phoenix_dactylifera	Sabal_domingensis))))))))))	Kingia_australis);
((Bactris_major	(((((((((Heterospathe_cagayanensis	((Kentiopsis_piersoniorum	Veitchia_spiralis)	Dictyosperma_album))	((Manicaria_saccifera	Pelagodoxa_henryana)	Geonoma_undata))	(Prestoea_acuminata	(Oenocarpus_bataua	Oenocarpus_minor)))	(Podococcus_barteri	Orania_palindan))	((Dypsis_decaryi	Nypa_fruticans)	(Serenoa_repens	((Calamus_caryotoides	Phoenix_dactylifera)	Sabal_domingensis))))	(((Reinhardtia_gracilis	Sclerosperma_profizianum)	Roystonea_regia)	(((Reinhardtia_latisecta	Reinhardtia_paiewonskiana)	Reinhardtia_simplex)	Pseudophoenix_vinifera)))	Attalea_speciosa)	Iriartea_deltoidea)	(Elaeis_oleifera	Elaeis_guineensis)))	Kingia_australis);
(((Bactris_major	(((Roystonea_regia	(((Reinhardtia_gracilis	Sclerosperma_profizianum)	((Reinhardtia_latisecta	Reinhardtia_paiewonskiana)	Reinhardtia_simplex))	(((((Heterospathe_cagayanensis	(Kentiopsis_piersoniorum	Veitchia_spiralis))	Dictyosperma_album)	((Manicaria_saccifera	Pelagodoxa_henryana)	(Oenocarpus_bataua	(Oenocarpus_minor	Prestoea_acuminata))))	Geonoma_undata)	((Orania_palindan	((Dypsis_decaryi	Nypa_fruticans)	(Serenoa_repens	(Sabal_domingensis	(Calamus_caryotoides	Phoenix_dactylifera)))))	(Iriartea_deltoidea	Podococcus_barteri)))))	Attalea_speciosa)	(Elaeis_oleifera	Elaeis_guineensis)))	Pseudophoenix_vinifera)	Kingia_australis);
