# Supplementary material for: Data supporting the nuclear phylogenomics of the palm subfamily Arecoideae (Arecaceae)
Source: Data Brief. 2016 Mar 2;7:532–6. doi: 10.1016/j.dib.2016.02.063 (PMC4796708; doi:10.1016/j.dib.2016.02.063)
Supplement: Supplementary file 5 — Supplementary material [file mmc5.zip › RAxML_bootstrap.Elaeis_282.raxml.tre]

((((Roystonea_regia	((Chamaedorea_seifrizii	((Pelagodoxa_henryana	Geonoma_undata)	((((Leopoldinia_pulchra	Prestoea_acuminata)	(Oenocarpus_minor	Oenocarpus_bataua))	((Kentiopsis_piersoniorum	Hydriastele_microspadix)	((Dypsis_decaryi	Veitchia_spiralis)	(Heterospathe_cagayanensis	Dictyosperma_album))))	Manicaria_saccifera)))	((((Elaeis_guineensis	Elaeis_oleifera)	Attalea_speciosa)	Bactris_major)	((Sclerosperma_profizianum	Orania_palindan)	Podococcus_barteri))))	(((Iriartea_deltoidea	(Sabal_domingensis	Phoenix_dactylifera))	Pseudophoenix_vinifera)	(Burretiokentia_grandiflora	(Reinhardtia_simplex	((Reinhardtia_gracilis	(Serenoa_repens	Reinhardtia_latisecta))	Reinhardtia_paiewonskiana)))))	Nypa_fruticans)	Calamus_caryotoides);
((((Sabal_domingensis	Phoenix_dactylifera)	((((Serenoa_repens	Reinhardtia_gracilis)	Reinhardtia_simplex)	(Reinhardtia_latisecta	Reinhardtia_paiewonskiana))	(((Iriartea_deltoidea	Roystonea_regia)	((((Elaeis_guineensis	Elaeis_oleifera)	Attalea_speciosa)	Bactris_major)	(((Sclerosperma_profizianum	Orania_palindan)	Podococcus_barteri)	(Chamaedorea_seifrizii	((Pelagodoxa_henryana	Geonoma_undata)	(Burretiokentia_grandiflora	(((Leopoldinia_pulchra	(Prestoea_acuminata	(Oenocarpus_minor	Oenocarpus_bataua)))	((Kentiopsis_piersoniorum	Hydriastele_microspadix)	(((Dypsis_decaryi	Heterospathe_cagayanensis)	Dictyosperma_album)	Veitchia_spiralis)))	Manicaria_saccifera)))))))	Pseudophoenix_vinifera)))	Nypa_fruticans)	Calamus_caryotoides);
((((((Sclerosperma_profizianum	Orania_palindan)	Podococcus_barteri)	((((Pelagodoxa_henryana	Geonoma_undata)	Manicaria_saccifera)	((Leopoldinia_pulchra	(Prestoea_acuminata	(Oenocarpus_minor	Oenocarpus_bataua)))	((Dictyosperma_album	(Kentiopsis_piersoniorum	Hydriastele_microspadix))	((Dypsis_decaryi	Heterospathe_cagayanensis)	(Burretiokentia_grandiflora	Veitchia_spiralis)))))	(((Elaeis_guineensis	Elaeis_oleifera)	Attalea_speciosa)	Bactris_major)))	(Roystonea_regia	((((((Serenoa_repens	Reinhardtia_gracilis)	Reinhardtia_simplex)	(Reinhardtia_latisecta	Reinhardtia_paiewonskiana))	(Chamaedorea_seifrizii	Iriartea_deltoidea))	Pseudophoenix_vinifera)	(Sabal_domingensis	Phoenix_dactylifera))))	Nypa_fruticans)	Calamus_caryotoides);
(((((Serenoa_repens	Sabal_domingensis)	Phoenix_dactylifera)	(Pseudophoenix_vinifera	((Roystonea_regia	(Chamaedorea_seifrizii	Iriartea_deltoidea))	(((Pelagodoxa_henryana	Geonoma_undata)	(((Kentiopsis_piersoniorum	Hydriastele_microspadix)	((Dictyosperma_album	(Dypsis_decaryi	Veitchia_spiralis))	Heterospathe_cagayanensis))	(Manicaria_saccifera	(Leopoldinia_pulchra	(Prestoea_acuminata	(Oenocarpus_minor	Oenocarpus_bataua))))))	((((Elaeis_guineensis	Elaeis_oleifera)	Attalea_speciosa)	Bactris_major)	((Burretiokentia_grandiflora	(Reinhardtia_simplex	(Reinhardtia_latisecta	(Reinhardtia_gracilis	Reinhardtia_paiewonskiana))))	((Sclerosperma_profizianum	Orania_palindan)	Podococcus_barteri)))))))	Nypa_fruticans)	Calamus_caryotoides);
((((Sabal_domingensis	Phoenix_dactylifera)	((Roystonea_regia	(((Reinhardtia_gracilis	Reinhardtia_simplex)	(Reinhardtia_latisecta	(Reinhardtia_paiewonskiana	Serenoa_repens)))	((((Pelagodoxa_henryana	Geonoma_undata)	(Manicaria_saccifera	((Leopoldinia_pulchra	(Prestoea_acuminata	(Oenocarpus_minor	Oenocarpus_bataua)))	((Kentiopsis_piersoniorum	Hydriastele_microspadix)	((Dypsis_decaryi	(Burretiokentia_grandiflora	Veitchia_spiralis))	(Heterospathe_cagayanensis	Dictyosperma_album))))))	((Sclerosperma_profizianum	Orania_palindan)	Podococcus_barteri))	(Chamaedorea_seifrizii	(((Elaeis_guineensis	Elaeis_oleifera)	Attalea_speciosa)	Bactris_major)))))	(Iriartea_deltoidea	Pseudophoenix_vinifera)))	Nypa_fruticans)	Calamus_caryotoides);
((((Serenoa_repens	(Sabal_domingensis	Phoenix_dactylifera))	((Roystonea_regia	(((Reinhardtia_gracilis	Reinhardtia_simplex)	(Reinhardtia_latisecta	Reinhardtia_paiewonskiana))	(((Pseudophoenix_vinifera	Chamaedorea_seifrizii)	((Pelagodoxa_henryana	Geonoma_undata)	(Manicaria_saccifera	(((Oenocarpus_minor	Oenocarpus_bataua)	(Leopoldinia_pulchra	Prestoea_acuminata))	((Kentiopsis_piersoniorum	Hydriastele_microspadix)	(Dypsis_decaryi	((Heterospathe_cagayanensis	(Burretiokentia_grandiflora	Veitchia_spiralis))	Dictyosperma_album)))))))	(((Sclerosperma_profizianum	Orania_palindan)	Podococcus_barteri)	(((Elaeis_guineensis	Elaeis_oleifera)	Attalea_speciosa)	Bactris_major)))))	Iriartea_deltoidea))	Nypa_fruticans)	Calamus_caryotoides);
((((Sabal_domingensis	Phoenix_dactylifera)	(Pseudophoenix_vinifera	(Iriartea_deltoidea	(Roystonea_regia	((Burretiokentia_grandiflora	((Serenoa_repens	Reinhardtia_gracilis)	(Reinhardtia_simplex	(Reinhardtia_latisecta	Reinhardtia_paiewonskiana))))	((((Elaeis_guineensis	Elaeis_oleifera)	Attalea_speciosa)	Bactris_major)	(((Chamaedorea_seifrizii	(Pelagodoxa_henryana	Geonoma_undata))	((Manicaria_saccifera	(((Dypsis_decaryi	Veitchia_spiralis)	(Dictyosperma_album	Heterospathe_cagayanensis))	(Kentiopsis_piersoniorum	Hydriastele_microspadix)))	(((Oenocarpus_minor	Oenocarpus_bataua)	Prestoea_acuminata)	Leopoldinia_pulchra)))	((Sclerosperma_profizianum	Orania_palindan)	Podococcus_barteri))))))))	Nypa_fruticans)	Calamus_caryotoides);
((((((((Dictyosperma_album	(Heterospathe_cagayanensis	(Dypsis_decaryi	Veitchia_spiralis)))	(Kentiopsis_piersoniorum	Hydriastele_microspadix))	(((Oenocarpus_minor	Oenocarpus_bataua)	Prestoea_acuminata)	Leopoldinia_pulchra))	Manicaria_saccifera)	(Pelagodoxa_henryana	Geonoma_undata))	(((Sclerosperma_profizianum	Orania_palindan)	Podococcus_barteri)	((((Burretiokentia_grandiflora	((Reinhardtia_gracilis	Reinhardtia_simplex)	(Reinhardtia_latisecta	(Serenoa_repens	Reinhardtia_paiewonskiana))))	(Chamaedorea_seifrizii	Iriartea_deltoidea))	(Roystonea_regia	(Pseudophoenix_vinifera	(Sabal_domingensis	Phoenix_dactylifera))))	(((Elaeis_guineensis	Elaeis_oleifera)	Attalea_speciosa)	Bactris_major))))	Nypa_fruticans)	Calamus_caryotoides);
((((Sabal_domingensis	Phoenix_dactylifera)	(((Roystonea_regia	(((Pseudophoenix_vinifera	(((Elaeis_guineensis	Elaeis_oleifera)	Attalea_speciosa)	Bactris_major))	((Sclerosperma_profizianum	Orania_palindan)	Podococcus_barteri))	((((((Dictyosperma_album	((Heterospathe_cagayanensis	Veitchia_spiralis)	Burretiokentia_grandiflora))	Dypsis_decaryi)	(Kentiopsis_piersoniorum	Hydriastele_microspadix))	(((Oenocarpus_minor	Oenocarpus_bataua)	Prestoea_acuminata)	Leopoldinia_pulchra))	Manicaria_saccifera)	(Pelagodoxa_henryana	Geonoma_undata))))	(((Reinhardtia_gracilis	Reinhardtia_simplex)	((Serenoa_repens	Reinhardtia_latisecta)	Reinhardtia_paiewonskiana))	Chamaedorea_seifrizii))	Iriartea_deltoidea))	Nypa_fruticans)	Calamus_caryotoides);
((((Kentiopsis_piersoniorum	Hydriastele_microspadix)	((((Oenocarpus_minor	Oenocarpus_bataua)	(Prestoea_acuminata	Leopoldinia_pulchra))	(Manicaria_saccifera	((Pelagodoxa_henryana	Geonoma_undata)	(Burretiokentia_grandiflora	(((((Reinhardtia_gracilis	Reinhardtia_simplex)	(Reinhardtia_latisecta	Reinhardtia_paiewonskiana))	((Iriartea_deltoidea	(Serenoa_repens	(Sabal_domingensis	Phoenix_dactylifera)))	Roystonea_regia))	((Chamaedorea_seifrizii	(((Elaeis_guineensis	Elaeis_oleifera)	Attalea_speciosa)	Bactris_major))	((Sclerosperma_profizianum	Orania_palindan)	Podococcus_barteri)))	Pseudophoenix_vinifera)))))	((Dictyosperma_album	(Heterospathe_cagayanensis	Veitchia_spiralis))	Dypsis_decaryi)))	Nypa_fruticans)	Calamus_caryotoides);
((((Sabal_domingensis	Phoenix_dactylifera)	((((((((Hydriastele_microspadix	Kentiopsis_piersoniorum)	((Dypsis_decaryi	(Heterospathe_cagayanensis	Dictyosperma_album))	Veitchia_spiralis))	((Prestoea_acuminata	Leopoldinia_pulchra)	(Oenocarpus_bataua	Oenocarpus_minor)))	Manicaria_saccifera)	(Pelagodoxa_henryana	Geonoma_undata))	(Podococcus_barteri	(Sclerosperma_profizianum	Orania_palindan)))	(Pseudophoenix_vinifera	((Iriartea_deltoidea	(Bactris_major	(Attalea_speciosa	(Elaeis_guineensis	Elaeis_oleifera))))	(((Serenoa_repens	Reinhardtia_gracilis)	(Reinhardtia_simplex	(Reinhardtia_paiewonskiana	Reinhardtia_latisecta)))	(Burretiokentia_grandiflora	Chamaedorea_seifrizii)))))	Roystonea_regia))	Nypa_fruticans)	Calamus_caryotoides);
((((Oenocarpus_bataua	Oenocarpus_minor)	Prestoea_acuminata)	(((Manicaria_saccifera	(((Pseudophoenix_vinifera	(((Nypa_fruticans	(Sabal_domingensis	Phoenix_dactylifera))	(Bactris_major	(Attalea_speciosa	(Elaeis_guineensis	Elaeis_oleifera))))	(Roystonea_regia	((Iriartea_deltoidea	(((Reinhardtia_gracilis	Reinhardtia_simplex)	(Reinhardtia_paiewonskiana	Reinhardtia_latisecta))	(Serenoa_repens	Burretiokentia_grandiflora)))	(Podococcus_barteri	(Sclerosperma_profizianum	Orania_palindan))))))	Chamaedorea_seifrizii)	((Hydriastele_microspadix	Kentiopsis_piersoniorum)	((Dypsis_decaryi	Dictyosperma_album)	(Heterospathe_cagayanensis	Veitchia_spiralis)))))	(Pelagodoxa_henryana	Geonoma_undata))	Leopoldinia_pulchra))	Calamus_caryotoides);
((Nypa_fruticans	((((Hydriastele_microspadix	Kentiopsis_piersoniorum)	((Burretiokentia_grandiflora	(Veitchia_spiralis	Dypsis_decaryi))	(Heterospathe_cagayanensis	Dictyosperma_album)))	(((Pelagodoxa_henryana	Geonoma_undata)	Manicaria_saccifera)	(Leopoldinia_pulchra	((Oenocarpus_bataua	Oenocarpus_minor)	Prestoea_acuminata))))	((Podococcus_barteri	(Sclerosperma_profizianum	Orania_palindan))	(Roystonea_regia	((Chamaedorea_seifrizii	(Bactris_major	(Attalea_speciosa	(Elaeis_guineensis	Elaeis_oleifera))))	(Pseudophoenix_vinifera	((Serenoa_repens	(Sabal_domingensis	Phoenix_dactylifera))	(Iriartea_deltoidea	((Reinhardtia_gracilis	Reinhardtia_simplex)	(Reinhardtia_paiewonskiana	Reinhardtia_latisecta))))))))))	Calamus_caryotoides);
((Nypa_fruticans	((Sabal_domingensis	Phoenix_dactylifera)	(((Iriartea_deltoidea	Chamaedorea_seifrizii)	Roystonea_regia)	(Pseudophoenix_vinifera	(((Bactris_major	(Attalea_speciosa	(Elaeis_guineensis	Elaeis_oleifera)))	((Podococcus_barteri	(Sclerosperma_profizianum	Orania_palindan))	(((Hydriastele_microspadix	Kentiopsis_piersoniorum)	(((Dictyosperma_album	Dypsis_decaryi)	Heterospathe_cagayanensis)	Veitchia_spiralis))	(((Pelagodoxa_henryana	Geonoma_undata)	Manicaria_saccifera)	(Leopoldinia_pulchra	((Oenocarpus_bataua	Oenocarpus_minor)	Prestoea_acuminata))))))	(Burretiokentia_grandiflora	((Serenoa_repens	Reinhardtia_gracilis)	(Reinhardtia_simplex	(Reinhardtia_paiewonskiana	Reinhardtia_latisecta)))))))))	Calamus_caryotoides);
((Nypa_fruticans	((Sabal_domingensis	Phoenix_dactylifera)	(((Pseudophoenix_vinifera	(Bactris_major	(Attalea_speciosa	(Elaeis_guineensis	Elaeis_oleifera))))	((Podococcus_barteri	(Sclerosperma_profizianum	Orania_palindan))	(((Pelagodoxa_henryana	Geonoma_undata)	((Leopoldinia_pulchra	((Oenocarpus_bataua	Oenocarpus_minor)	Prestoea_acuminata))	((Hydriastele_microspadix	Kentiopsis_piersoniorum)	((Dypsis_decaryi	(Heterospathe_cagayanensis	Dictyosperma_album))	Veitchia_spiralis))))	Manicaria_saccifera)))	(Iriartea_deltoidea	(Roystonea_regia	(Chamaedorea_seifrizii	(Burretiokentia_grandiflora	((Reinhardtia_paiewonskiana	(Serenoa_repens	Reinhardtia_latisecta))	(Reinhardtia_gracilis	Reinhardtia_simplex)))))))))	Calamus_caryotoides);
((Nypa_fruticans	((Phoenix_dactylifera	(Serenoa_repens	Sabal_domingensis))	(((((Bactris_major	(Attalea_speciosa	(Elaeis_guineensis	Elaeis_oleifera)))	((Podococcus_barteri	(Sclerosperma_profizianum	Orania_palindan))	(Chamaedorea_seifrizii	((Pelagodoxa_henryana	Geonoma_undata)	(((Leopoldinia_pulchra	((Oenocarpus_bataua	Oenocarpus_minor)	Prestoea_acuminata))	((Hydriastele_microspadix	Kentiopsis_piersoniorum)	((Dypsis_decaryi	(Heterospathe_cagayanensis	Dictyosperma_album))	Veitchia_spiralis)))	Manicaria_saccifera)))))	(Burretiokentia_grandiflora	((Reinhardtia_paiewonskiana	Reinhardtia_latisecta)	(Reinhardtia_gracilis	Reinhardtia_simplex))))	(Iriartea_deltoidea	Roystonea_regia))	Pseudophoenix_vinifera)))	Calamus_caryotoides);
((Nypa_fruticans	((Phoenix_dactylifera	(Serenoa_repens	Sabal_domingensis))	((((((Reinhardtia_paiewonskiana	Reinhardtia_latisecta)	(Reinhardtia_gracilis	Reinhardtia_simplex))	((Chamaedorea_seifrizii	(Burretiokentia_grandiflora	((((Hydriastele_microspadix	Kentiopsis_piersoniorum)	((Dypsis_decaryi	Dictyosperma_album)	(Heterospathe_cagayanensis	Veitchia_spiralis)))	(Manicaria_saccifera	((Oenocarpus_bataua	Oenocarpus_minor)	(Prestoea_acuminata	Leopoldinia_pulchra))))	(Pelagodoxa_henryana	Geonoma_undata))))	((Bactris_major	(Attalea_speciosa	(Elaeis_guineensis	Elaeis_oleifera)))	(Podococcus_barteri	(Sclerosperma_profizianum	Orania_palindan)))))	Roystonea_regia)	Pseudophoenix_vinifera)	Iriartea_deltoidea)))	Calamus_caryotoides);
((Nypa_fruticans	((Phoenix_dactylifera	Sabal_domingensis)	((((((((Serenoa_repens	Reinhardtia_gracilis)	Reinhardtia_paiewonskiana)	Reinhardtia_latisecta)	Reinhardtia_simplex)	((((Manicaria_saccifera	(Pelagodoxa_henryana	Geonoma_undata))	(Leopoldinia_pulchra	((Oenocarpus_bataua	Oenocarpus_minor)	Prestoea_acuminata)))	(((Burretiokentia_grandiflora	Hydriastele_microspadix)	Kentiopsis_piersoniorum)	((Dypsis_decaryi	Dictyosperma_album)	(Heterospathe_cagayanensis	Veitchia_spiralis))))	(((Elaeis_guineensis	Elaeis_oleifera)	(Bactris_major	Attalea_speciosa))	(Podococcus_barteri	(Sclerosperma_profizianum	Orania_palindan)))))	Roystonea_regia)	Pseudophoenix_vinifera)	(Chamaedorea_seifrizii	Iriartea_deltoidea))))	Calamus_caryotoides);
((Nypa_fruticans	((Serenoa_repens	(Phoenix_dactylifera	Sabal_domingensis))	((((Iriartea_deltoidea	((Reinhardtia_paiewonskiana	Reinhardtia_latisecta)	(Reinhardtia_gracilis	Reinhardtia_simplex)))	((Chamaedorea_seifrizii	(((Manicaria_saccifera	(Pelagodoxa_henryana	Geonoma_undata))	((Oenocarpus_bataua	Oenocarpus_minor)	Prestoea_acuminata))	(Leopoldinia_pulchra	((Hydriastele_microspadix	Kentiopsis_piersoniorum)	((Burretiokentia_grandiflora	Heterospathe_cagayanensis)	((Dypsis_decaryi	Veitchia_spiralis)	Dictyosperma_album))))))	((Bactris_major	(Attalea_speciosa	(Elaeis_guineensis	Elaeis_oleifera)))	(Podococcus_barteri	(Sclerosperma_profizianum	Orania_palindan)))))	Roystonea_regia)	Pseudophoenix_vinifera)))	Calamus_caryotoides);
((Nypa_fruticans	(((((Reinhardtia_paiewonskiana	((Serenoa_repens	Reinhardtia_gracilis)	Reinhardtia_latisecta))	Reinhardtia_simplex)	(Chamaedorea_seifrizii	((Bactris_major	(Attalea_speciosa	(Elaeis_guineensis	Elaeis_oleifera)))	((Podococcus_barteri	(Sclerosperma_profizianum	Orania_palindan))	((Manicaria_saccifera	(Pelagodoxa_henryana	Geonoma_undata))	((Burretiokentia_grandiflora	((Hydriastele_microspadix	Kentiopsis_piersoniorum)	((Dypsis_decaryi	Veitchia_spiralis)	(Dictyosperma_album	Heterospathe_cagayanensis))))	(((Oenocarpus_bataua	Oenocarpus_minor)	Prestoea_acuminata)	Leopoldinia_pulchra)))))))	Roystonea_regia)	(((Phoenix_dactylifera	Sabal_domingensis)	Iriartea_deltoidea)	Pseudophoenix_vinifera)))	Calamus_caryotoides);
((((Serenoa_repens	(Sabal_domingensis	Phoenix_dactylifera))	(((((Reinhardtia_gracilis	Reinhardtia_simplex)	(Reinhardtia_paiewonskiana	Reinhardtia_latisecta))	(((Chamaedorea_seifrizii	(Bactris_major	(Attalea_speciosa	(Elaeis_oleifera	Elaeis_guineensis))))	((Podococcus_barteri	(Sclerosperma_profizianum	Orania_palindan))	(((((Dictyosperma_album	Heterospathe_cagayanensis)	((Burretiokentia_grandiflora	Veitchia_spiralis)	Dypsis_decaryi))	(Kentiopsis_piersoniorum	Hydriastele_microspadix))	(Leopoldinia_pulchra	((Oenocarpus_bataua	Oenocarpus_minor)	Prestoea_acuminata)))	((Geonoma_undata	Pelagodoxa_henryana)	Manicaria_saccifera))))	Roystonea_regia))	Iriartea_deltoidea)	Pseudophoenix_vinifera))	Nypa_fruticans)	Calamus_caryotoides);
((((Serenoa_repens	(Sabal_domingensis	Phoenix_dactylifera))	(((Bactris_major	(Attalea_speciosa	(Elaeis_oleifera	Elaeis_guineensis)))	((Podococcus_barteri	(Sclerosperma_profizianum	Orania_palindan))	(Chamaedorea_seifrizii	(((Dypsis_decaryi	(Dictyosperma_album	(Heterospathe_cagayanensis	(Burretiokentia_grandiflora	Veitchia_spiralis))))	(Kentiopsis_piersoniorum	Hydriastele_microspadix))	(Leopoldinia_pulchra	((Geonoma_undata	Pelagodoxa_henryana)	(Manicaria_saccifera	((Oenocarpus_bataua	Oenocarpus_minor)	Prestoea_acuminata))))))))	((Pseudophoenix_vinifera	(Iriartea_deltoidea	Roystonea_regia))	((Reinhardtia_gracilis	Reinhardtia_simplex)	(Reinhardtia_paiewonskiana	Reinhardtia_latisecta)))))	Nypa_fruticans)	Calamus_caryotoides);
((((Serenoa_repens	(Sabal_domingensis	Phoenix_dactylifera))	(((Pseudophoenix_vinifera	Roystonea_regia)	((Reinhardtia_simplex	((Reinhardtia_gracilis	Reinhardtia_paiewonskiana)	Reinhardtia_latisecta))	((Podococcus_barteri	(Sclerosperma_profizianum	Orania_palindan))	((Chamaedorea_seifrizii	((Geonoma_undata	Pelagodoxa_henryana)	(Manicaria_saccifera	((((Heterospathe_cagayanensis	(Burretiokentia_grandiflora	Veitchia_spiralis))	(Dypsis_decaryi	Dictyosperma_album))	(Kentiopsis_piersoniorum	Hydriastele_microspadix))	(Leopoldinia_pulchra	((Oenocarpus_bataua	Oenocarpus_minor)	Prestoea_acuminata))))))	(Bactris_major	(Attalea_speciosa	(Elaeis_oleifera	Elaeis_guineensis)))))))	Iriartea_deltoidea))	Nypa_fruticans)	Calamus_caryotoides);
((((Oenocarpus_bataua	Oenocarpus_minor)	Prestoea_acuminata)	((((((((((Pseudophoenix_vinifera	((Nypa_fruticans	(Phoenix_dactylifera	Sabal_domingensis))	Iriartea_deltoidea))	Roystonea_regia)	(Burretiokentia_grandiflora	(Reinhardtia_simplex	(Reinhardtia_gracilis	(Reinhardtia_paiewonskiana	(Serenoa_repens	Reinhardtia_latisecta))))))	(Bactris_major	(Attalea_speciosa	(Elaeis_oleifera	Elaeis_guineensis))))	(Podococcus_barteri	(Sclerosperma_profizianum	Orania_palindan)))	Chamaedorea_seifrizii)	(Geonoma_undata	Pelagodoxa_henryana))	Manicaria_saccifera)	((Heterospathe_cagayanensis	((Dypsis_decaryi	Veitchia_spiralis)	Dictyosperma_album))	(Kentiopsis_piersoniorum	Hydriastele_microspadix)))	Leopoldinia_pulchra))	Calamus_caryotoides);
((Nypa_fruticans	((Serenoa_repens	(Phoenix_dactylifera	Sabal_domingensis))	((Chamaedorea_seifrizii	Iriartea_deltoidea)	(((((Reinhardtia_paiewonskiana	Reinhardtia_latisecta)	(Reinhardtia_simplex	Reinhardtia_gracilis))	(((Bactris_major	(Attalea_speciosa	(Elaeis_oleifera	Elaeis_guineensis)))	(Podococcus_barteri	(Sclerosperma_profizianum	Orania_palindan)))	(Burretiokentia_grandiflora	((((((Dypsis_decaryi	Heterospathe_cagayanensis)	Dictyosperma_album)	Veitchia_spiralis)	(Kentiopsis_piersoniorum	Hydriastele_microspadix))	((Leopoldinia_pulchra	((Oenocarpus_bataua	Oenocarpus_minor)	Prestoea_acuminata))	Manicaria_saccifera))	(Geonoma_undata	Pelagodoxa_henryana)))))	Roystonea_regia)	Pseudophoenix_vinifera))))	Calamus_caryotoides);
((Nypa_fruticans	((Phoenix_dactylifera	Sabal_domingensis)	((Burretiokentia_grandiflora	((Reinhardtia_paiewonskiana	(Serenoa_repens	Reinhardtia_latisecta))	(Reinhardtia_simplex	Reinhardtia_gracilis)))	(((Bactris_major	(Attalea_speciosa	(Elaeis_oleifera	Elaeis_guineensis)))	((Podococcus_barteri	(Sclerosperma_profizianum	Orania_palindan))	((Chamaedorea_seifrizii	Pseudophoenix_vinifera)	(((((Veitchia_spiralis	Dypsis_decaryi)	Heterospathe_cagayanensis)	Dictyosperma_album)	(Kentiopsis_piersoniorum	Hydriastele_microspadix))	(((Oenocarpus_bataua	Oenocarpus_minor)	(Prestoea_acuminata	Leopoldinia_pulchra))	(Manicaria_saccifera	(Geonoma_undata	Pelagodoxa_henryana)))))))	(Iriartea_deltoidea	Roystonea_regia)))))	Calamus_caryotoides);
((Nypa_fruticans	((Phoenix_dactylifera	Sabal_domingensis)	(Roystonea_regia	(((Iriartea_deltoidea	(Burretiokentia_grandiflora	((Serenoa_repens	Reinhardtia_gracilis)	((Reinhardtia_paiewonskiana	Reinhardtia_latisecta)	Reinhardtia_simplex))))	((Bactris_major	(Attalea_speciosa	(Elaeis_oleifera	Elaeis_guineensis)))	((Orania_palindan	(Podococcus_barteri	Sclerosperma_profizianum))	(Chamaedorea_seifrizii	((Geonoma_undata	Pelagodoxa_henryana)	(((Leopoldinia_pulchra	((Oenocarpus_bataua	Oenocarpus_minor)	Prestoea_acuminata))	(((Dypsis_decaryi	(Heterospathe_cagayanensis	Dictyosperma_album))	Veitchia_spiralis)	(Kentiopsis_piersoniorum	Hydriastele_microspadix)))	Manicaria_saccifera))))))	Pseudophoenix_vinifera))))	Calamus_caryotoides);
((Nypa_fruticans	(Roystonea_regia	(((((Burretiokentia_grandiflora	(Reinhardtia_simplex	((Serenoa_repens	Reinhardtia_gracilis)	(Reinhardtia_paiewonskiana	Reinhardtia_latisecta))))	((Bactris_major	(Attalea_speciosa	(Elaeis_oleifera	Elaeis_guineensis)))	((Podococcus_barteri	(Sclerosperma_profizianum	Orania_palindan))	((Geonoma_undata	Pelagodoxa_henryana)	(((Leopoldinia_pulchra	((Oenocarpus_bataua	Oenocarpus_minor)	Prestoea_acuminata))	(((Dypsis_decaryi	Dictyosperma_album)	(Heterospathe_cagayanensis	Veitchia_spiralis))	(Kentiopsis_piersoniorum	Hydriastele_microspadix)))	Manicaria_saccifera)))))	Pseudophoenix_vinifera)	(Phoenix_dactylifera	Sabal_domingensis))	(Chamaedorea_seifrizii	Iriartea_deltoidea))))	Calamus_caryotoides);
((Nypa_fruticans	((((Reinhardtia_simplex	(Reinhardtia_gracilis	(Reinhardtia_paiewonskiana	Reinhardtia_latisecta)))	(Roystonea_regia	(((((Leopoldinia_pulchra	((Oenocarpus_bataua	Oenocarpus_minor)	Prestoea_acuminata))	((Dictyosperma_album	(((Burretiokentia_grandiflora	Veitchia_spiralis)	Heterospathe_cagayanensis)	Dypsis_decaryi))	(Kentiopsis_piersoniorum	Hydriastele_microspadix)))	(Manicaria_saccifera	(Geonoma_undata	Pelagodoxa_henryana)))	((Chamaedorea_seifrizii	(Bactris_major	(Attalea_speciosa	(Elaeis_oleifera	Elaeis_guineensis))))	(Podococcus_barteri	(Sclerosperma_profizianum	Orania_palindan))))	Pseudophoenix_vinifera)))	Iriartea_deltoidea)	(Phoenix_dactylifera	(Serenoa_repens	Sabal_domingensis))))	Calamus_caryotoides);
((Nypa_fruticans	(((Geonoma_undata	Pelagodoxa_henryana)	(((Leopoldinia_pulchra	((Oenocarpus_bataua	Oenocarpus_minor)	Prestoea_acuminata))	((Dypsis_decaryi	(Dictyosperma_album	((Burretiokentia_grandiflora	Veitchia_spiralis)	Heterospathe_cagayanensis)))	(Kentiopsis_piersoniorum	Hydriastele_microspadix)))	Manicaria_saccifera))	(((Bactris_major	(Attalea_speciosa	(Elaeis_oleifera	Elaeis_guineensis)))	(Podococcus_barteri	(Sclerosperma_profizianum	Orania_palindan)))	((((Reinhardtia_simplex	(Reinhardtia_paiewonskiana	Reinhardtia_latisecta))	(Serenoa_repens	Reinhardtia_gracilis))	(Pseudophoenix_vinifera	((Chamaedorea_seifrizii	Iriartea_deltoidea)	(Phoenix_dactylifera	Sabal_domingensis))))	Roystonea_regia))))	Calamus_caryotoides);
((Nypa_fruticans	((Sabal_domingensis	Phoenix_dactylifera)	(Pseudophoenix_vinifera	(((Burretiokentia_grandiflora	((Serenoa_repens	Reinhardtia_gracilis)	((Reinhardtia_paiewonskiana	Reinhardtia_latisecta)	Reinhardtia_simplex)))	((((Podococcus_barteri	(Orania_palindan	Sclerosperma_profizianum))	((Elaeis_oleifera	Elaeis_guineensis)	(Attalea_speciosa	Bactris_major)))	(Chamaedorea_seifrizii	((((Oenocarpus_minor	Oenocarpus_bataua)	Prestoea_acuminata)	Leopoldinia_pulchra)	((Manicaria_saccifera	(Pelagodoxa_henryana	Geonoma_undata))	(((Veitchia_spiralis	Dypsis_decaryi)	(Heterospathe_cagayanensis	Dictyosperma_album))	(Kentiopsis_piersoniorum	Hydriastele_microspadix))))))	Roystonea_regia))	Iriartea_deltoidea))))	Calamus_caryotoides);
((Nypa_fruticans	(((((Podococcus_barteri	(Orania_palindan	Sclerosperma_profizianum))	(Bactris_major	((Elaeis_oleifera	Elaeis_guineensis)	Attalea_speciosa)))	(((Pelagodoxa_henryana	Geonoma_undata)	((Kentiopsis_piersoniorum	(Hydriastele_microspadix	((Dictyosperma_album	(Dypsis_decaryi	Heterospathe_cagayanensis))	Veitchia_spiralis)))	(((Oenocarpus_minor	Oenocarpus_bataua)	Prestoea_acuminata)	Leopoldinia_pulchra)))	Manicaria_saccifera))	Roystonea_regia)	((Chamaedorea_seifrizii	(Burretiokentia_grandiflora	((Reinhardtia_paiewonskiana	Reinhardtia_latisecta)	(Reinhardtia_simplex	Reinhardtia_gracilis))))	((Pseudophoenix_vinifera	Iriartea_deltoidea)	((Serenoa_repens	Sabal_domingensis)	Phoenix_dactylifera)))))	Calamus_caryotoides);
((Nypa_fruticans	(((((Podococcus_barteri	(Orania_palindan	Sclerosperma_profizianum))	(Bactris_major	((Elaeis_oleifera	Elaeis_guineensis)	Attalea_speciosa)))	((((Dictyosperma_album	Heterospathe_cagayanensis)	(Dypsis_decaryi	Veitchia_spiralis))	(Kentiopsis_piersoniorum	Hydriastele_microspadix))	(Leopoldinia_pulchra	((Manicaria_saccifera	((Oenocarpus_minor	Oenocarpus_bataua)	Prestoea_acuminata))	(Pelagodoxa_henryana	Geonoma_undata)))))	Roystonea_regia)	((((Reinhardtia_paiewonskiana	(Serenoa_repens	Reinhardtia_latisecta))	(Reinhardtia_simplex	Reinhardtia_gracilis))	(Chamaedorea_seifrizii	Burretiokentia_grandiflora))	((Pseudophoenix_vinifera	Iriartea_deltoidea)	(Sabal_domingensis	Phoenix_dactylifera)))))	Calamus_caryotoides);
(((Oenocarpus_minor	Oenocarpus_bataua)	(Prestoea_acuminata	((((((Podococcus_barteri	(Orania_palindan	Sclerosperma_profizianum))	(((Iriartea_deltoidea	(((Reinhardtia_paiewonskiana	Reinhardtia_latisecta)	(Reinhardtia_simplex	Reinhardtia_gracilis))	(Chamaedorea_seifrizii	Burretiokentia_grandiflora)))	((((Serenoa_repens	Sabal_domingensis)	Phoenix_dactylifera)	Nypa_fruticans)	(Roystonea_regia	Pseudophoenix_vinifera)))	(Bactris_major	((Elaeis_oleifera	Elaeis_guineensis)	Attalea_speciosa))))	(((Heterospathe_cagayanensis	Veitchia_spiralis)	(Dictyosperma_album	Dypsis_decaryi))	(Kentiopsis_piersoniorum	Hydriastele_microspadix)))	(Pelagodoxa_henryana	Geonoma_undata))	Leopoldinia_pulchra)	Manicaria_saccifera)))	Calamus_caryotoides);
((Nypa_fruticans	(Hydriastele_microspadix	(Kentiopsis_piersoniorum	(Dictyosperma_album	(Heterospathe_cagayanensis	((Veitchia_spiralis	Dypsis_decaryi)	(((Pelagodoxa_henryana	Geonoma_undata)	(Manicaria_saccifera	((Podococcus_barteri	(Orania_palindan	Sclerosperma_profizianum))	((((Reinhardtia_gracilis	((Reinhardtia_paiewonskiana	(Serenoa_repens	Reinhardtia_latisecta))	Reinhardtia_simplex))	Burretiokentia_grandiflora)	(((Iriartea_deltoidea	Roystonea_regia)	(Chamaedorea_seifrizii	Pseudophoenix_vinifera))	(Sabal_domingensis	Phoenix_dactylifera)))	(Bactris_major	((Elaeis_oleifera	Elaeis_guineensis)	Attalea_speciosa))))))	(((Oenocarpus_minor	Oenocarpus_bataua)	Prestoea_acuminata)	Leopoldinia_pulchra))))))))	Calamus_caryotoides);
((Nypa_fruticans	((Sabal_domingensis	Phoenix_dactylifera)	(((((Bactris_major	((Elaeis_oleifera	Elaeis_guineensis)	Attalea_speciosa))	(Podococcus_barteri	(Orania_palindan	Sclerosperma_profizianum)))	(((((Oenocarpus_minor	Oenocarpus_bataua)	Prestoea_acuminata)	Leopoldinia_pulchra)	(((Burretiokentia_grandiflora	Heterospathe_cagayanensis)	(Veitchia_spiralis	Dypsis_decaryi))	((Hydriastele_microspadix	Kentiopsis_piersoniorum)	Dictyosperma_album)))	((Pelagodoxa_henryana	Geonoma_undata)	Manicaria_saccifera)))	((Serenoa_repens	Reinhardtia_gracilis)	((Reinhardtia_paiewonskiana	Reinhardtia_latisecta)	Reinhardtia_simplex)))	(((Chamaedorea_seifrizii	Iriartea_deltoidea)	Roystonea_regia)	Pseudophoenix_vinifera))))	Calamus_caryotoides);
((Nypa_fruticans	((Roystonea_regia	(((Chamaedorea_seifrizii	Iriartea_deltoidea)	Pseudophoenix_vinifera)	(Sabal_domingensis	Phoenix_dactylifera)))	((((Bactris_major	((Elaeis_oleifera	Elaeis_guineensis)	Attalea_speciosa))	(Podococcus_barteri	(Orania_palindan	Sclerosperma_profizianum)))	((Pelagodoxa_henryana	Geonoma_undata)	(Manicaria_saccifera	((((Oenocarpus_minor	Oenocarpus_bataua)	Prestoea_acuminata)	Leopoldinia_pulchra)	(((Veitchia_spiralis	Dypsis_decaryi)	((Burretiokentia_grandiflora	Heterospathe_cagayanensis)	Dictyosperma_album))	(Hydriastele_microspadix	Kentiopsis_piersoniorum))))))	((Reinhardtia_paiewonskiana	(Serenoa_repens	Reinhardtia_latisecta))	(Reinhardtia_simplex	Reinhardtia_gracilis)))))	Calamus_caryotoides);
((Nypa_fruticans	(((Pelagodoxa_henryana	Geonoma_undata)	(Manicaria_saccifera	((((Oenocarpus_minor	Oenocarpus_bataua)	Prestoea_acuminata)	Leopoldinia_pulchra)	((((Heterospathe_cagayanensis	Dypsis_decaryi)	(Burretiokentia_grandiflora	Dictyosperma_album))	Veitchia_spiralis)	(Hydriastele_microspadix	Kentiopsis_piersoniorum)))))	(((((Reinhardtia_paiewonskiana	(Serenoa_repens	Reinhardtia_latisecta))	(Reinhardtia_simplex	Reinhardtia_gracilis))	(Chamaedorea_seifrizii	Iriartea_deltoidea))	((Sabal_domingensis	Phoenix_dactylifera)	Roystonea_regia))	((Pseudophoenix_vinifera	(Bactris_major	((Elaeis_oleifera	Elaeis_guineensis)	Attalea_speciosa)))	(Podococcus_barteri	(Orania_palindan	Sclerosperma_profizianum))))))	Calamus_caryotoides);
((Nypa_fruticans	(Iriartea_deltoidea	((Pseudophoenix_vinifera	(Sabal_domingensis	Phoenix_dactylifera))	(Roystonea_regia	(((Reinhardtia_paiewonskiana	Reinhardtia_latisecta)	(Serenoa_repens	(Reinhardtia_simplex	Reinhardtia_gracilis)))	((Bactris_major	((Elaeis_oleifera	Elaeis_guineensis)	Attalea_speciosa))	((Chamaedorea_seifrizii	((((Dictyosperma_album	((Burretiokentia_grandiflora	Hydriastele_microspadix)	(Dypsis_decaryi	Veitchia_spiralis)))	Heterospathe_cagayanensis)	Kentiopsis_piersoniorum)	((((Oenocarpus_minor	Oenocarpus_bataua)	Prestoea_acuminata)	Leopoldinia_pulchra)	(Manicaria_saccifera	(Pelagodoxa_henryana	Geonoma_undata)))))	(Podococcus_barteri	(Orania_palindan	Sclerosperma_profizianum)))))))))	Calamus_caryotoides);
((Leopoldinia_pulchra	(((((Podococcus_barteri	(Orania_palindan	Sclerosperma_profizianum))	((((Pseudophoenix_vinifera	(Iriartea_deltoidea	(Nypa_fruticans	(Sabal_domingensis	Phoenix_dactylifera))))	Roystonea_regia)	((Reinhardtia_paiewonskiana	Reinhardtia_latisecta)	(Serenoa_repens	(Reinhardtia_simplex	Reinhardtia_gracilis))))	(Chamaedorea_seifrizii	(Bactris_major	((Elaeis_oleifera	Elaeis_guineensis)	Attalea_speciosa)))))	(Manicaria_saccifera	(Pelagodoxa_henryana	Geonoma_undata)))	((((Hydriastele_microspadix	((Veitchia_spiralis	Burretiokentia_grandiflora)	Dypsis_decaryi))	Dictyosperma_album)	Heterospathe_cagayanensis)	Kentiopsis_piersoniorum))	((Oenocarpus_minor	Oenocarpus_bataua)	Prestoea_acuminata)))	Calamus_caryotoides);
((Nypa_fruticans	((((Chamaedorea_seifrizii	Iriartea_deltoidea)	(Pseudophoenix_vinifera	(((((Elaeis_guineensis	Elaeis_oleifera)	Attalea_speciosa)	Bactris_major)	(((Sclerosperma_profizianum	Orania_palindan)	Podococcus_barteri)	((Manicaria_saccifera	(Pelagodoxa_henryana	Geonoma_undata))	(((Hydriastele_microspadix	Kentiopsis_piersoniorum)	((Heterospathe_cagayanensis	(Burretiokentia_grandiflora	(Dictyosperma_album	Dypsis_decaryi)))	Veitchia_spiralis))	(Leopoldinia_pulchra	((Oenocarpus_bataua	Oenocarpus_minor)	Prestoea_acuminata))))))	Roystonea_regia)))	(Reinhardtia_simplex	((Reinhardtia_gracilis	Reinhardtia_paiewonskiana)	(Serenoa_repens	Reinhardtia_latisecta))))	(Sabal_domingensis	Phoenix_dactylifera)))	Calamus_caryotoides);
((Nypa_fruticans	(Roystonea_regia	(((Serenoa_repens	(Sabal_domingensis	Phoenix_dactylifera))	((Iriartea_deltoidea	((Reinhardtia_simplex	(Reinhardtia_paiewonskiana	Reinhardtia_latisecta))	Reinhardtia_gracilis))	(Chamaedorea_seifrizii	((((Elaeis_guineensis	Elaeis_oleifera)	Attalea_speciosa)	Bactris_major)	(((Sclerosperma_profizianum	Orania_palindan)	Podococcus_barteri)	(((Manicaria_saccifera	(Leopoldinia_pulchra	((Oenocarpus_bataua	Oenocarpus_minor)	Prestoea_acuminata)))	((Hydriastele_microspadix	Kentiopsis_piersoniorum)	(Dypsis_decaryi	((Veitchia_spiralis	(Heterospathe_cagayanensis	Burretiokentia_grandiflora))	Dictyosperma_album))))	(Pelagodoxa_henryana	Geonoma_undata)))))))	Pseudophoenix_vinifera)))	Calamus_caryotoides);
((Iriartea_deltoidea	((Nypa_fruticans	(Phoenix_dactylifera	Sabal_domingensis))	((Chamaedorea_seifrizii	((((Pelagodoxa_henryana	Geonoma_undata)	(((Leopoldinia_pulchra	((Oenocarpus_bataua	Oenocarpus_minor)	Prestoea_acuminata))	(((Dypsis_decaryi	(Dictyosperma_album	(Burretiokentia_grandiflora	Heterospathe_cagayanensis)))	Veitchia_spiralis)	(Hydriastele_microspadix	Kentiopsis_piersoniorum)))	Manicaria_saccifera))	((Pseudophoenix_vinifera	(((Elaeis_guineensis	Elaeis_oleifera)	Attalea_speciosa)	Bactris_major))	((Sclerosperma_profizianum	Orania_palindan)	Podococcus_barteri)))	((Reinhardtia_paiewonskiana	Reinhardtia_latisecta)	((Serenoa_repens	Reinhardtia_gracilis)	Reinhardtia_simplex))))	Roystonea_regia)))	Calamus_caryotoides);
((Nypa_fruticans	((((Serenoa_repens	(Phoenix_dactylifera	Sabal_domingensis))	(Pseudophoenix_vinifera	Iriartea_deltoidea))	((((Reinhardtia_gracilis	Reinhardtia_paiewonskiana)	Reinhardtia_latisecta)	Reinhardtia_simplex)	((Chamaedorea_seifrizii	(((Elaeis_guineensis	Elaeis_oleifera)	Attalea_speciosa)	Bactris_major))	(((Sclerosperma_profizianum	Orania_palindan)	Podococcus_barteri)	((Pelagodoxa_henryana	Geonoma_undata)	(((Leopoldinia_pulchra	((Oenocarpus_bataua	Oenocarpus_minor)	Prestoea_acuminata))	(((Dypsis_decaryi	(Veitchia_spiralis	Burretiokentia_grandiflora))	(Heterospathe_cagayanensis	Dictyosperma_album))	(Hydriastele_microspadix	Kentiopsis_piersoniorum)))	Manicaria_saccifera))))))	Roystonea_regia))	Calamus_caryotoides);
((Nypa_fruticans	((Phoenix_dactylifera	Sabal_domingensis)	((Chamaedorea_seifrizii	Iriartea_deltoidea)	((Pseudophoenix_vinifera	(((Reinhardtia_paiewonskiana	Reinhardtia_latisecta)	(Serenoa_repens	(Reinhardtia_gracilis	Reinhardtia_simplex)))	((((Leopoldinia_pulchra	((Oenocarpus_bataua	Oenocarpus_minor)	Prestoea_acuminata))	(((Dypsis_decaryi	Dictyosperma_album)	((Burretiokentia_grandiflora	Heterospathe_cagayanensis)	Veitchia_spiralis))	(Hydriastele_microspadix	Kentiopsis_piersoniorum)))	(Manicaria_saccifera	(Pelagodoxa_henryana	Geonoma_undata)))	((((Elaeis_guineensis	Elaeis_oleifera)	Attalea_speciosa)	Bactris_major)	((Sclerosperma_profizianum	Orania_palindan)	Podococcus_barteri)))))	Roystonea_regia))))	Calamus_caryotoides);
((Nypa_fruticans	((Phoenix_dactylifera	Sabal_domingensis)	(Iriartea_deltoidea	((Roystonea_regia	(((Sclerosperma_profizianum	Orania_palindan)	Podococcus_barteri)	((Chamaedorea_seifrizii	((Pelagodoxa_henryana	Geonoma_undata)	(((Leopoldinia_pulchra	((Oenocarpus_bataua	Oenocarpus_minor)	Prestoea_acuminata))	((Hydriastele_microspadix	Kentiopsis_piersoniorum)	((Dypsis_decaryi	(Dictyosperma_album	(Burretiokentia_grandiflora	Heterospathe_cagayanensis)))	Veitchia_spiralis)))	Manicaria_saccifera)))	(((Elaeis_guineensis	Elaeis_oleifera)	Attalea_speciosa)	Bactris_major))))	((Reinhardtia_gracilis	(Serenoa_repens	Pseudophoenix_vinifera))	((Reinhardtia_paiewonskiana	Reinhardtia_latisecta)	Reinhardtia_simplex))))))	Calamus_caryotoides);
((Nypa_fruticans	((Phoenix_dactylifera	Sabal_domingensis)	((Iriartea_deltoidea	Roystonea_regia)	(Pseudophoenix_vinifera	(((Reinhardtia_paiewonskiana	Reinhardtia_latisecta)	((Serenoa_repens	Reinhardtia_gracilis)	Reinhardtia_simplex))	(((Sclerosperma_profizianum	Orania_palindan)	Podococcus_barteri)	((Chamaedorea_seifrizii	((Pelagodoxa_henryana	Geonoma_undata)	((Leopoldinia_pulchra	((Oenocarpus_bataua	Oenocarpus_minor)	Prestoea_acuminata))	(((Dictyosperma_album	(Hydriastele_microspadix	Kentiopsis_piersoniorum))	(Heterospathe_cagayanensis	((Burretiokentia_grandiflora	Veitchia_spiralis)	Dypsis_decaryi)))	Manicaria_saccifera))))	(((Elaeis_guineensis	Elaeis_oleifera)	Attalea_speciosa)	Bactris_major))))))))	Calamus_caryotoides);
((Nypa_fruticans	((Phoenix_dactylifera	Sabal_domingensis)	(Pseudophoenix_vinifera	((((Burretiokentia_grandiflora	(Iriartea_deltoidea	Chamaedorea_seifrizii))	((Reinhardtia_paiewonskiana	((Serenoa_repens	Reinhardtia_gracilis)	Reinhardtia_latisecta))	Reinhardtia_simplex))	((((Elaeis_guineensis	Elaeis_oleifera)	Attalea_speciosa)	Bactris_major)	(((Sclerosperma_profizianum	Orania_palindan)	Podococcus_barteri)	((((((Oenocarpus_bataua	Oenocarpus_minor)	Prestoea_acuminata)	Leopoldinia_pulchra)	((Dypsis_decaryi	(Heterospathe_cagayanensis	Veitchia_spiralis))	(Dictyosperma_album	(Hydriastele_microspadix	Kentiopsis_piersoniorum))))	(Manicaria_saccifera	Geonoma_undata))	Pelagodoxa_henryana))))	Roystonea_regia))))	Calamus_caryotoides);
((Nypa_fruticans	((Serenoa_repens	(Phoenix_dactylifera	Sabal_domingensis))	(((((Reinhardtia_paiewonskiana	Reinhardtia_latisecta)	Reinhardtia_simplex)	Reinhardtia_gracilis)	(((Sclerosperma_profizianum	Orania_palindan)	Podococcus_barteri)	(((((Elaeis_guineensis	Elaeis_oleifera)	Attalea_speciosa)	Bactris_major)	Roystonea_regia)	((((Veitchia_spiralis	((Dictyosperma_album	Dypsis_decaryi)	Heterospathe_cagayanensis))	(Hydriastele_microspadix	Kentiopsis_piersoniorum))	((((Geonoma_undata	Pelagodoxa_henryana)	(((Oenocarpus_bataua	Oenocarpus_minor)	Prestoea_acuminata)	Leopoldinia_pulchra))	Manicaria_saccifera)	Burretiokentia_grandiflora))	(Pseudophoenix_vinifera	Chamaedorea_seifrizii)))))	Iriartea_deltoidea)))	Calamus_caryotoides);
((Nypa_fruticans	(((((Sclerosperma_profizianum	Orania_palindan)	Podococcus_barteri)	(((Elaeis_guineensis	Elaeis_oleifera)	Attalea_speciosa)	Bactris_major))	((((Dictyosperma_album	Dypsis_decaryi)	((Burretiokentia_grandiflora	Veitchia_spiralis)	Heterospathe_cagayanensis))	(Hydriastele_microspadix	Kentiopsis_piersoniorum))	((((Oenocarpus_bataua	Oenocarpus_minor)	Prestoea_acuminata)	Leopoldinia_pulchra)	(Manicaria_saccifera	(Geonoma_undata	Pelagodoxa_henryana)))))	(Roystonea_regia	(((Iriartea_deltoidea	Chamaedorea_seifrizii)	((((Serenoa_repens	Reinhardtia_gracilis)	Reinhardtia_latisecta)	Reinhardtia_paiewonskiana)	Reinhardtia_simplex))	((Phoenix_dactylifera	Sabal_domingensis)	Pseudophoenix_vinifera)))))	Calamus_caryotoides);
((Nypa_fruticans	((((Leopoldinia_pulchra	(Prestoea_acuminata	(Oenocarpus_minor	Oenocarpus_bataua)))	((Geonoma_undata	Pelagodoxa_henryana)	Manicaria_saccifera))	((Hydriastele_microspadix	Kentiopsis_piersoniorum)	((Heterospathe_cagayanensis	(Burretiokentia_grandiflora	Veitchia_spiralis))	(Dypsis_decaryi	Dictyosperma_album))))	((Podococcus_barteri	(Sclerosperma_profizianum	Orania_palindan))	(((Roystonea_regia	(Iriartea_deltoidea	(Phoenix_dactylifera	Sabal_domingensis)))	((Serenoa_repens	Reinhardtia_gracilis)	(Reinhardtia_simplex	(Reinhardtia_latisecta	Reinhardtia_paiewonskiana))))	(Pseudophoenix_vinifera	(Chamaedorea_seifrizii	((Attalea_speciosa	(Elaeis_guineensis	Elaeis_oleifera))	Bactris_major)))))))	Calamus_caryotoides);
((Nypa_fruticans	((Serenoa_repens	((Geonoma_undata	Pelagodoxa_henryana)	(((Leopoldinia_pulchra	(Prestoea_acuminata	(Oenocarpus_minor	Oenocarpus_bataua)))	((Hydriastele_microspadix	Kentiopsis_piersoniorum)	(Dypsis_decaryi	(Dictyosperma_album	(Heterospathe_cagayanensis	(Burretiokentia_grandiflora	Veitchia_spiralis))))))	Manicaria_saccifera)))	((((Pseudophoenix_vinifera	Attalea_speciosa)	(Elaeis_guineensis	Elaeis_oleifera))	Bactris_major)	((Podococcus_barteri	(Sclerosperma_profizianum	Orania_palindan))	(Roystonea_regia	((Phoenix_dactylifera	Sabal_domingensis)	(((Reinhardtia_latisecta	Reinhardtia_paiewonskiana)	(Reinhardtia_gracilis	Reinhardtia_simplex))	(Chamaedorea_seifrizii	Iriartea_deltoidea))))))))	Calamus_caryotoides);
((Nypa_fruticans	((Phoenix_dactylifera	Sabal_domingensis)	(((((((Attalea_speciosa	(Elaeis_guineensis	Elaeis_oleifera))	Bactris_major)	(((Geonoma_undata	Pelagodoxa_henryana)	(((Leopoldinia_pulchra	(Prestoea_acuminata	(Oenocarpus_minor	Oenocarpus_bataua)))	((Hydriastele_microspadix	Kentiopsis_piersoniorum)	((Heterospathe_cagayanensis	(Dypsis_decaryi	(Burretiokentia_grandiflora	Veitchia_spiralis)))	Dictyosperma_album)))	Manicaria_saccifera))	(Podococcus_barteri	(Sclerosperma_profizianum	Orania_palindan))))	Chamaedorea_seifrizii)	Roystonea_regia)	(((Serenoa_repens	Reinhardtia_latisecta)	Reinhardtia_paiewonskiana)	(Reinhardtia_gracilis	Reinhardtia_simplex)))	(Pseudophoenix_vinifera	Iriartea_deltoidea))))	Calamus_caryotoides);
(((Prestoea_acuminata	(Oenocarpus_minor	Oenocarpus_bataua))	((((Hydriastele_microspadix	Kentiopsis_piersoniorum)	(((Burretiokentia_grandiflora	Veitchia_spiralis)	Heterospathe_cagayanensis)	(Dypsis_decaryi	Dictyosperma_album)))	(Manicaria_saccifera	(((((Nypa_fruticans	(Phoenix_dactylifera	Sabal_domingensis))	((((Serenoa_repens	Reinhardtia_latisecta)	Reinhardtia_paiewonskiana)	(Reinhardtia_gracilis	Reinhardtia_simplex))	(Podococcus_barteri	(Sclerosperma_profizianum	Orania_palindan))))	(Roystonea_regia	((Chamaedorea_seifrizii	Iriartea_deltoidea)	((Attalea_speciosa	(Elaeis_guineensis	Elaeis_oleifera))	Bactris_major))))	Pseudophoenix_vinifera)	(Geonoma_undata	Pelagodoxa_henryana))))	Leopoldinia_pulchra))	Calamus_caryotoides);
((Nypa_fruticans	(Phoenix_dactylifera	(Sabal_domingensis	(((Reinhardtia_latisecta	Reinhardtia_paiewonskiana)	((Serenoa_repens	Reinhardtia_gracilis)	Reinhardtia_simplex))	(((((Attalea_speciosa	(Elaeis_guineensis	Elaeis_oleifera))	Bactris_major)	(((Manicaria_saccifera	((Leopoldinia_pulchra	(Prestoea_acuminata	(Oenocarpus_minor	Oenocarpus_bataua)))	((Hydriastele_microspadix	Kentiopsis_piersoniorum)	((Dypsis_decaryi	((Burretiokentia_grandiflora	Heterospathe_cagayanensis)	Veitchia_spiralis))	Dictyosperma_album))))	(Geonoma_undata	Pelagodoxa_henryana))	(Podococcus_barteri	(Sclerosperma_profizianum	Orania_palindan))))	((Chamaedorea_seifrizii	Pseudophoenix_vinifera)	Roystonea_regia))	Iriartea_deltoidea)))))	Calamus_caryotoides);
((Nypa_fruticans	(((Pseudophoenix_vinifera	Iriartea_deltoidea)	(((Serenoa_repens	Reinhardtia_gracilis)	(Reinhardtia_simplex	(Reinhardtia_latisecta	Reinhardtia_paiewonskiana)))	((((Attalea_speciosa	(Elaeis_guineensis	Elaeis_oleifera))	Bactris_major)	(((Manicaria_saccifera	((Leopoldinia_pulchra	(Prestoea_acuminata	(Oenocarpus_minor	Oenocarpus_bataua)))	((Hydriastele_microspadix	Kentiopsis_piersoniorum)	((Dictyosperma_album	((Veitchia_spiralis	Burretiokentia_grandiflora)	Dypsis_decaryi))	Heterospathe_cagayanensis))))	(Geonoma_undata	Pelagodoxa_henryana))	(Roystonea_regia	Chamaedorea_seifrizii)))	(Podococcus_barteri	(Sclerosperma_profizianum	Orania_palindan)))))	(Phoenix_dactylifera	Sabal_domingensis)))	Calamus_caryotoides);
((Nypa_fruticans	(Roystonea_regia	((((Chamaedorea_seifrizii	((Attalea_speciosa	(Elaeis_guineensis	Elaeis_oleifera))	Bactris_major))	(((Manicaria_saccifera	((Leopoldinia_pulchra	(Prestoea_acuminata	(Oenocarpus_minor	Oenocarpus_bataua)))	((Hydriastele_microspadix	Kentiopsis_piersoniorum)	(((Veitchia_spiralis	Burretiokentia_grandiflora)	Dypsis_decaryi)	(Heterospathe_cagayanensis	Dictyosperma_album)))))	(Geonoma_undata	Pelagodoxa_henryana))	(Podococcus_barteri	(Sclerosperma_profizianum	Orania_palindan))))	((Reinhardtia_gracilis	Reinhardtia_simplex)	(Reinhardtia_latisecta	Reinhardtia_paiewonskiana)))	((Pseudophoenix_vinifera	(Serenoa_repens	(Phoenix_dactylifera	Sabal_domingensis)))	Iriartea_deltoidea))))	Calamus_caryotoides);
((Nypa_fruticans	((Serenoa_repens	(Phoenix_dactylifera	Sabal_domingensis))	((Iriartea_deltoidea	(((Chamaedorea_seifrizii	((Attalea_speciosa	(Elaeis_guineensis	Elaeis_oleifera))	Bactris_major))	((((Manicaria_saccifera	((Prestoea_acuminata	(Oenocarpus_minor	Oenocarpus_bataua))	((Hydriastele_microspadix	Kentiopsis_piersoniorum)	((Dypsis_decaryi	(Dictyosperma_album	(Heterospathe_cagayanensis	Burretiokentia_grandiflora)))	Veitchia_spiralis))))	Leopoldinia_pulchra)	(Geonoma_undata	Pelagodoxa_henryana))	(Podococcus_barteri	(Sclerosperma_profizianum	Orania_palindan))))	(Roystonea_regia	(Reinhardtia_simplex	(Reinhardtia_latisecta	(Reinhardtia_gracilis	Reinhardtia_paiewonskiana))))))	Pseudophoenix_vinifera)))	Calamus_caryotoides);
((Nypa_fruticans	(Kentiopsis_piersoniorum	(((Dictyosperma_album	(Heterospathe_cagayanensis	(Dypsis_decaryi	(Burretiokentia_grandiflora	Veitchia_spiralis))))	((Manicaria_saccifera	(Leopoldinia_pulchra	(Prestoea_acuminata	(Oenocarpus_minor	Oenocarpus_bataua))))	((Geonoma_undata	Pelagodoxa_henryana)	((((((Reinhardtia_gracilis	Reinhardtia_simplex)	((Serenoa_repens	Reinhardtia_latisecta)	Reinhardtia_paiewonskiana))	((Pseudophoenix_vinifera	(Chamaedorea_seifrizii	Iriartea_deltoidea))	(Phoenix_dactylifera	Sabal_domingensis)))	(Podococcus_barteri	(Sclerosperma_profizianum	Orania_palindan)))	((Attalea_speciosa	(Elaeis_guineensis	Elaeis_oleifera))	Bactris_major))	Roystonea_regia))))	Hydriastele_microspadix)))	Calamus_caryotoides);
((Nypa_fruticans	((Phoenix_dactylifera	Sabal_domingensis)	(Pseudophoenix_vinifera	((((((Podococcus_barteri	(Sclerosperma_profizianum	Orania_palindan))	((Attalea_speciosa	(Elaeis_guineensis	Elaeis_oleifera))	Bactris_major))	(((((Hydriastele_microspadix	Kentiopsis_piersoniorum)	((Dypsis_decaryi	Veitchia_spiralis)	(Dictyosperma_album	(Burretiokentia_grandiflora	Heterospathe_cagayanensis))))	(Leopoldinia_pulchra	(Prestoea_acuminata	(Oenocarpus_minor	Oenocarpus_bataua))))	(Geonoma_undata	Pelagodoxa_henryana))	Manicaria_saccifera))	((Reinhardtia_gracilis	Reinhardtia_simplex)	((Serenoa_repens	Reinhardtia_latisecta)	Reinhardtia_paiewonskiana)))	Roystonea_regia)	(Chamaedorea_seifrizii	Iriartea_deltoidea)))))	Calamus_caryotoides);
((((((((Attalea_speciosa	(Elaeis_oleifera	Elaeis_guineensis))	Bactris_major)	(Podococcus_barteri	(Orania_palindan	Sclerosperma_profizianum)))	(Chamaedorea_seifrizii	(((Kentiopsis_piersoniorum	Hydriastele_microspadix)	((Dictyosperma_album	Dypsis_decaryi)	(Heterospathe_cagayanensis	Veitchia_spiralis)))	((Geonoma_undata	Pelagodoxa_henryana)	(Manicaria_saccifera	((Prestoea_acuminata	(Oenocarpus_minor	Oenocarpus_bataua))	Leopoldinia_pulchra))))))	Roystonea_regia)	(Pseudophoenix_vinifera	(((Burretiokentia_grandiflora	((Reinhardtia_latisecta	Reinhardtia_paiewonskiana)	(Reinhardtia_gracilis	Reinhardtia_simplex)))	Iriartea_deltoidea)	(Serenoa_repens	(Phoenix_dactylifera	Sabal_domingensis)))))	Nypa_fruticans)	Calamus_caryotoides);
((Iriartea_deltoidea	(((Pseudophoenix_vinifera	((((Attalea_speciosa	(Elaeis_oleifera	Elaeis_guineensis))	Bactris_major)	((Podococcus_barteri	(Orania_palindan	Sclerosperma_profizianum))	(Chamaedorea_seifrizii	((Geonoma_undata	Pelagodoxa_henryana)	(Manicaria_saccifera	(((Kentiopsis_piersoniorum	Hydriastele_microspadix)	((Veitchia_spiralis	Dypsis_decaryi)	(Dictyosperma_album	Heterospathe_cagayanensis)))	((Prestoea_acuminata	(Oenocarpus_minor	Oenocarpus_bataua))	Leopoldinia_pulchra)))))))	Roystonea_regia))	(Burretiokentia_grandiflora	(((Serenoa_repens	Reinhardtia_latisecta)	Reinhardtia_paiewonskiana)	(Reinhardtia_gracilis	Reinhardtia_simplex))))	(Nypa_fruticans	(Phoenix_dactylifera	Sabal_domingensis))))	Calamus_caryotoides);
((Nypa_fruticans	(((((((Veitchia_spiralis	(Dypsis_decaryi	(Heterospathe_cagayanensis	Dictyosperma_album)))	(Kentiopsis_piersoniorum	Hydriastele_microspadix))	((Burretiokentia_grandiflora	(Prestoea_acuminata	(Oenocarpus_minor	Oenocarpus_bataua)))	Leopoldinia_pulchra))	((Geonoma_undata	Pelagodoxa_henryana)	Manicaria_saccifera))	((Chamaedorea_seifrizii	((Attalea_speciosa	(Elaeis_oleifera	Elaeis_guineensis))	Bactris_major))	(Podococcus_barteri	(Orania_palindan	Sclerosperma_profizianum))))	Roystonea_regia)	((Phoenix_dactylifera	Sabal_domingensis)	((Iriartea_deltoidea	((Reinhardtia_latisecta	Reinhardtia_paiewonskiana)	((Serenoa_repens	Reinhardtia_gracilis)	Reinhardtia_simplex)))	Pseudophoenix_vinifera))))	Calamus_caryotoides);
((Nypa_fruticans	(((((Geonoma_undata	Pelagodoxa_henryana)	Manicaria_saccifera)	(Prestoea_acuminata	(Oenocarpus_minor	Oenocarpus_bataua)))	(Leopoldinia_pulchra	(((Burretiokentia_grandiflora	Veitchia_spiralis)	(Dypsis_decaryi	(Heterospathe_cagayanensis	Dictyosperma_album)))	(Kentiopsis_piersoniorum	Hydriastele_microspadix))))	(((Pseudophoenix_vinifera	(Chamaedorea_seifrizii	((Attalea_speciosa	(Elaeis_oleifera	Elaeis_guineensis))	Bactris_major)))	(((Iriartea_deltoidea	(Phoenix_dactylifera	Sabal_domingensis))	(((Serenoa_repens	Reinhardtia_latisecta)	Reinhardtia_paiewonskiana)	(Reinhardtia_gracilis	Reinhardtia_simplex)))	(Podococcus_barteri	(Orania_palindan	Sclerosperma_profizianum))))	Roystonea_regia)))	Calamus_caryotoides);
((Nypa_fruticans	((Kentiopsis_piersoniorum	Hydriastele_microspadix)	((((((Podococcus_barteri	(Orania_palindan	Sclerosperma_profizianum))	(((Attalea_speciosa	(Elaeis_oleifera	Elaeis_guineensis))	Bactris_major)	(((Chamaedorea_seifrizii	Burretiokentia_grandiflora)	((Reinhardtia_latisecta	Reinhardtia_paiewonskiana)	(Reinhardtia_gracilis	Reinhardtia_simplex)))	(Roystonea_regia	((Serenoa_repens	(Phoenix_dactylifera	Sabal_domingensis))	(Pseudophoenix_vinifera	Iriartea_deltoidea))))))	(Geonoma_undata	Pelagodoxa_henryana))	Manicaria_saccifera)	(Leopoldinia_pulchra	(Prestoea_acuminata	(Oenocarpus_minor	Oenocarpus_bataua))))	((Veitchia_spiralis	(Dypsis_decaryi	Dictyosperma_album))	Heterospathe_cagayanensis))))	Calamus_caryotoides);
((Nypa_fruticans	(((Iriartea_deltoidea	(((Reinhardtia_latisecta	Reinhardtia_paiewonskiana)	(Reinhardtia_gracilis	Reinhardtia_simplex))	(((((Burretiokentia_grandiflora	((Manicaria_saccifera	((Geonoma_undata	Pelagodoxa_henryana)	(Leopoldinia_pulchra	(Prestoea_acuminata	(Oenocarpus_minor	Oenocarpus_bataua)))))	((Veitchia_spiralis	((Dictyosperma_album	Dypsis_decaryi)	Heterospathe_cagayanensis))	(Kentiopsis_piersoniorum	Hydriastele_microspadix))))	Chamaedorea_seifrizii)	(Podococcus_barteri	(Orania_palindan	Sclerosperma_profizianum)))	((Attalea_speciosa	(Elaeis_oleifera	Elaeis_guineensis))	Bactris_major))	Roystonea_regia)))	Pseudophoenix_vinifera)	((Phoenix_dactylifera	Sabal_domingensis)	Serenoa_repens)))	Calamus_caryotoides);
((Nypa_fruticans	(((((((((Dictyosperma_album	Dypsis_decaryi)	((Burretiokentia_grandiflora	Heterospathe_cagayanensis)	Veitchia_spiralis))	(Kentiopsis_piersoniorum	Hydriastele_microspadix))	((Oenocarpus_minor	Oenocarpus_bataua)	(Leopoldinia_pulchra	Prestoea_acuminata)))	(Manicaria_saccifera	(Geonoma_undata	Pelagodoxa_henryana)))	(Podococcus_barteri	(Orania_palindan	Sclerosperma_profizianum)))	(Chamaedorea_seifrizii	((Attalea_speciosa	(Elaeis_oleifera	Elaeis_guineensis))	Bactris_major)))	Roystonea_regia)	(Pseudophoenix_vinifera	((Iriartea_deltoidea	(Reinhardtia_gracilis	(Reinhardtia_simplex	((Serenoa_repens	Reinhardtia_latisecta)	Reinhardtia_paiewonskiana))))	(Phoenix_dactylifera	Sabal_domingensis)))))	Calamus_caryotoides);
((Nypa_fruticans	(((((Burretiokentia_grandiflora	(Reinhardtia_simplex	((Reinhardtia_paiewonskiana	Reinhardtia_latisecta)	(Serenoa_repens	Reinhardtia_gracilis))))	(Chamaedorea_seifrizii	Iriartea_deltoidea))	(Pseudophoenix_vinifera	(Phoenix_dactylifera	Sabal_domingensis)))	((((((Dictyosperma_album	Heterospathe_cagayanensis)	(Veitchia_spiralis	Dypsis_decaryi))	(Kentiopsis_piersoniorum	Hydriastele_microspadix))	(((Oenocarpus_minor	Oenocarpus_bataua)	Prestoea_acuminata)	Leopoldinia_pulchra))	(Manicaria_saccifera	(Geonoma_undata	Pelagodoxa_henryana)))	((Podococcus_barteri	(Orania_palindan	Sclerosperma_profizianum))	((Attalea_speciosa	(Elaeis_oleifera	Elaeis_guineensis))	Bactris_major))))	Roystonea_regia))	Calamus_caryotoides);
((((Oenocarpus_minor	Oenocarpus_bataua)	(Prestoea_acuminata	Leopoldinia_pulchra))	((((Dictyosperma_album	Heterospathe_cagayanensis)	(Veitchia_spiralis	Dypsis_decaryi))	(Kentiopsis_piersoniorum	Hydriastele_microspadix))	(((Geonoma_undata	Pelagodoxa_henryana)	((Podococcus_barteri	(Orania_palindan	Sclerosperma_profizianum))	(((Roystonea_regia	((Chamaedorea_seifrizii	Burretiokentia_grandiflora)	(((Reinhardtia_paiewonskiana	Reinhardtia_latisecta)	(Serenoa_repens	Reinhardtia_gracilis))	Reinhardtia_simplex)))	((Pseudophoenix_vinifera	Iriartea_deltoidea)	(Nypa_fruticans	(Phoenix_dactylifera	Sabal_domingensis))))	((Attalea_speciosa	(Elaeis_oleifera	Elaeis_guineensis))	Bactris_major))))	Manicaria_saccifera)))	Calamus_caryotoides);
((Nypa_fruticans	((Phoenix_dactylifera	(Sabal_domingensis	Serenoa_repens))	(((Roystonea_regia	((Chamaedorea_seifrizii	(((Attalea_speciosa	(Elaeis_oleifera	Elaeis_guineensis))	Bactris_major)	(((((((Dictyosperma_album	Dypsis_decaryi)	(Heterospathe_cagayanensis	Veitchia_spiralis))	(Kentiopsis_piersoniorum	Hydriastele_microspadix))	(((Oenocarpus_minor	Oenocarpus_bataua)	Prestoea_acuminata)	Leopoldinia_pulchra))	Manicaria_saccifera)	(Geonoma_undata	Pelagodoxa_henryana))	(Podococcus_barteri	(Orania_palindan	Sclerosperma_profizianum)))))	(Burretiokentia_grandiflora	((Reinhardtia_simplex	Reinhardtia_gracilis)	(Reinhardtia_paiewonskiana	Reinhardtia_latisecta)))))	Pseudophoenix_vinifera)	Iriartea_deltoidea)))	Calamus_caryotoides);
((Nypa_fruticans	(((Serenoa_repens	Sabal_domingensis)	Phoenix_dactylifera)	(((Iriartea_deltoidea	Pseudophoenix_vinifera)	(((Chamaedorea_seifrizii	(Bactris_major	(Attalea_speciosa	(Elaeis_oleifera	Elaeis_guineensis))))	(((Burretiokentia_grandiflora	(((Dictyosperma_album	(Veitchia_spiralis	Dypsis_decaryi))	Heterospathe_cagayanensis)	(Kentiopsis_piersoniorum	Hydriastele_microspadix)))	((Geonoma_undata	Pelagodoxa_henryana)	(Manicaria_saccifera	((Oenocarpus_minor	Oenocarpus_bataua)	(Leopoldinia_pulchra	Prestoea_acuminata)))))	(Podococcus_barteri	(Sclerosperma_profizianum	Orania_palindan))))	Roystonea_regia))	((Reinhardtia_latisecta	Reinhardtia_paiewonskiana)	(Reinhardtia_simplex	Reinhardtia_gracilis)))))	Calamus_caryotoides);
((Nypa_fruticans	(((Podococcus_barteri	(Sclerosperma_profizianum	Orania_palindan))	(((((Chamaedorea_seifrizii	Iriartea_deltoidea)	Roystonea_regia)	(Sabal_domingensis	Phoenix_dactylifera))	((Reinhardtia_latisecta	Reinhardtia_paiewonskiana)	(Reinhardtia_simplex	Reinhardtia_gracilis)))	(Pseudophoenix_vinifera	(Bactris_major	(Attalea_speciosa	(Elaeis_oleifera	Elaeis_guineensis))))))	(Serenoa_repens	((Geonoma_undata	Pelagodoxa_henryana)	(Manicaria_saccifera	((((Oenocarpus_minor	Oenocarpus_bataua)	Prestoea_acuminata)	Leopoldinia_pulchra)	(((Dictyosperma_album	(Veitchia_spiralis	(Burretiokentia_grandiflora	Heterospathe_cagayanensis)))	Dypsis_decaryi)	(Kentiopsis_piersoniorum	Hydriastele_microspadix))))))))	Calamus_caryotoides);
((Nypa_fruticans	((Sabal_domingensis	Phoenix_dactylifera)	(((((Reinhardtia_latisecta	Reinhardtia_paiewonskiana)	(Reinhardtia_simplex	(Serenoa_repens	Reinhardtia_gracilis)))	((((Chamaedorea_seifrizii	(Bactris_major	(Attalea_speciosa	(Elaeis_oleifera	Elaeis_guineensis))))	(Manicaria_saccifera	((((Burretiokentia_grandiflora	((Oenocarpus_minor	Oenocarpus_bataua)	Prestoea_acuminata))	Leopoldinia_pulchra)	((Dictyosperma_album	(Kentiopsis_piersoniorum	Hydriastele_microspadix))	(Heterospathe_cagayanensis	(Veitchia_spiralis	Dypsis_decaryi))))	(Geonoma_undata	Pelagodoxa_henryana))))	(Podococcus_barteri	(Sclerosperma_profizianum	Orania_palindan)))	Roystonea_regia))	Iriartea_deltoidea)	Pseudophoenix_vinifera)))	Calamus_caryotoides);
((Nypa_fruticans	((Sabal_domingensis	Phoenix_dactylifera)	(((((Serenoa_repens	Reinhardtia_gracilis)	((Reinhardtia_latisecta	Reinhardtia_paiewonskiana)	Reinhardtia_simplex))	((((Podococcus_barteri	(Sclerosperma_profizianum	Orania_palindan))	(Bactris_major	(Attalea_speciosa	(Elaeis_oleifera	Elaeis_guineensis))))	(((Geonoma_undata	Pelagodoxa_henryana)	(Manicaria_saccifera	((((Oenocarpus_minor	Oenocarpus_bataua)	Prestoea_acuminata)	Leopoldinia_pulchra)	((Hydriastele_microspadix	Kentiopsis_piersoniorum)	((Dictyosperma_album	Heterospathe_cagayanensis)	((Burretiokentia_grandiflora	Veitchia_spiralis)	Dypsis_decaryi))))))	Chamaedorea_seifrizii))	Roystonea_regia))	Pseudophoenix_vinifera)	Iriartea_deltoidea)))	Calamus_caryotoides);
((Nypa_fruticans	((Hydriastele_microspadix	Kentiopsis_piersoniorum)	(((Dictyosperma_album	(Burretiokentia_grandiflora	Heterospathe_cagayanensis))	(Veitchia_spiralis	Dypsis_decaryi))	(((((Podococcus_barteri	(Sclerosperma_profizianum	Orania_palindan))	((((Iriartea_deltoidea	Roystonea_regia)	((Sabal_domingensis	Phoenix_dactylifera)	(((Serenoa_repens	Reinhardtia_gracilis)	Reinhardtia_simplex)	(Reinhardtia_latisecta	Reinhardtia_paiewonskiana))))	Pseudophoenix_vinifera)	(Chamaedorea_seifrizii	(Bactris_major	(Attalea_speciosa	(Elaeis_oleifera	Elaeis_guineensis))))))	(Geonoma_undata	Pelagodoxa_henryana))	Manicaria_saccifera)	(((Oenocarpus_minor	Oenocarpus_bataua)	Prestoea_acuminata)	Leopoldinia_pulchra)))))	Calamus_caryotoides);
((Nypa_fruticans	((((Sabal_domingensis	Phoenix_dactylifera)	(Pseudophoenix_vinifera	Iriartea_deltoidea))	(((Serenoa_repens	Reinhardtia_gracilis)	Reinhardtia_simplex)	(Reinhardtia_latisecta	Reinhardtia_paiewonskiana)))	((Podococcus_barteri	(Sclerosperma_profizianum	Orania_palindan))	(((Chamaedorea_seifrizii	(Bactris_major	(Attalea_speciosa	(Elaeis_oleifera	Elaeis_guineensis))))	Roystonea_regia)	((Geonoma_undata	Pelagodoxa_henryana)	(((Leopoldinia_pulchra	Manicaria_saccifera)	((Oenocarpus_minor	Oenocarpus_bataua)	Prestoea_acuminata))	((Hydriastele_microspadix	Kentiopsis_piersoniorum)	((Dictyosperma_album	Heterospathe_cagayanensis)	((Burretiokentia_grandiflora	Veitchia_spiralis)	Dypsis_decaryi)))))))))	Calamus_caryotoides);
((Hydriastele_microspadix	(Kentiopsis_piersoniorum	(((Dictyosperma_album	(Burretiokentia_grandiflora	Heterospathe_cagayanensis))	(Veitchia_spiralis	Dypsis_decaryi))	((((Leopoldinia_pulchra	((Oenocarpus_minor	Oenocarpus_bataua)	Prestoea_acuminata))	Manicaria_saccifera)	(Geonoma_undata	Pelagodoxa_henryana))	((((((((Serenoa_repens	(Sabal_domingensis	Phoenix_dactylifera))	Nypa_fruticans)	((Reinhardtia_gracilis	Reinhardtia_simplex)	(Reinhardtia_latisecta	Reinhardtia_paiewonskiana)))	Pseudophoenix_vinifera)	(Podococcus_barteri	(Sclerosperma_profizianum	Orania_palindan)))	(Bactris_major	(Attalea_speciosa	(Elaeis_oleifera	Elaeis_guineensis))))	(Iriartea_deltoidea	Roystonea_regia))	Chamaedorea_seifrizii)))))	Calamus_caryotoides);
((Nypa_fruticans	((Manicaria_saccifera	(((((Oenocarpus_minor	Oenocarpus_bataua)	Prestoea_acuminata)	Leopoldinia_pulchra)	((Kentiopsis_piersoniorum	(Dictyosperma_album	Hydriastele_microspadix))	((Burretiokentia_grandiflora	Heterospathe_cagayanensis)	(Veitchia_spiralis	Dypsis_decaryi))))	(Geonoma_undata	Pelagodoxa_henryana)))	(((Podococcus_barteri	(Sclerosperma_profizianum	Orania_palindan))	((Bactris_major	(Attalea_speciosa	(Elaeis_oleifera	Elaeis_guineensis)))	((Sabal_domingensis	Phoenix_dactylifera)	(((Chamaedorea_seifrizii	Iriartea_deltoidea)	((Reinhardtia_gracilis	Reinhardtia_simplex)	((Serenoa_repens	Reinhardtia_latisecta)	Reinhardtia_paiewonskiana)))	Roystonea_regia))))	Pseudophoenix_vinifera)))	Calamus_caryotoides);
((Nypa_fruticans	((((Pseudophoenix_vinifera	(Chamaedorea_seifrizii	Iriartea_deltoidea))	Roystonea_regia)	(((Serenoa_repens	(Reinhardtia_gracilis	Reinhardtia_simplex))	(Reinhardtia_latisecta	Reinhardtia_paiewonskiana))	((Podococcus_barteri	(Sclerosperma_profizianum	Orania_palindan))	(((Geonoma_undata	Pelagodoxa_henryana)	(Manicaria_saccifera	((((Oenocarpus_minor	Oenocarpus_bataua)	Prestoea_acuminata)	Leopoldinia_pulchra)	((Hydriastele_microspadix	Kentiopsis_piersoniorum)	((Dypsis_decaryi	Dictyosperma_album)	((Veitchia_spiralis	Burretiokentia_grandiflora)	Heterospathe_cagayanensis))))))	(Bactris_major	(Attalea_speciosa	(Elaeis_oleifera	Elaeis_guineensis)))))))	(Sabal_domingensis	Phoenix_dactylifera)))	Calamus_caryotoides);
((Nypa_fruticans	(((Geonoma_undata	Pelagodoxa_henryana)	(Manicaria_saccifera	(((Oenocarpus_minor	Oenocarpus_bataua)	(Prestoea_acuminata	Leopoldinia_pulchra))	((Hydriastele_microspadix	Kentiopsis_piersoniorum)	(Dypsis_decaryi	(Dictyosperma_album	(Veitchia_spiralis	(Burretiokentia_grandiflora	Heterospathe_cagayanensis))))))))	(((Podococcus_barteri	(Sclerosperma_profizianum	Orania_palindan))	(((Sabal_domingensis	Phoenix_dactylifera)	(Iriartea_deltoidea	((Serenoa_repens	Reinhardtia_gracilis)	(Reinhardtia_simplex	(Reinhardtia_latisecta	Reinhardtia_paiewonskiana)))))	((Pseudophoenix_vinifera	Chamaedorea_seifrizii)	(Bactris_major	(Attalea_speciosa	(Elaeis_oleifera	Elaeis_guineensis))))))	Roystonea_regia)))	Calamus_caryotoides);
((((Serenoa_repens	(Phoenix_dactylifera	Sabal_domingensis))	((((Reinhardtia_latisecta	Reinhardtia_paiewonskiana)	(Reinhardtia_simplex	Reinhardtia_gracilis))	((Podococcus_barteri	(Sclerosperma_profizianum	Orania_palindan))	((Bactris_major	(Attalea_speciosa	(Elaeis_guineensis	Elaeis_oleifera)))	((Pelagodoxa_henryana	Geonoma_undata)	(((Leopoldinia_pulchra	(Prestoea_acuminata	(Oenocarpus_bataua	Oenocarpus_minor)))	((Dypsis_decaryi	(Dictyosperma_album	(Veitchia_spiralis	(Burretiokentia_grandiflora	Heterospathe_cagayanensis))))	(Hydriastele_microspadix	Kentiopsis_piersoniorum)))	Manicaria_saccifera)))))	(Pseudophoenix_vinifera	(Roystonea_regia	(Chamaedorea_seifrizii	Iriartea_deltoidea)))))	Nypa_fruticans)	Calamus_caryotoides);
((((Phoenix_dactylifera	Sabal_domingensis)	(((((Reinhardtia_latisecta	Reinhardtia_paiewonskiana)	(Reinhardtia_simplex	(Serenoa_repens	Reinhardtia_gracilis)))	((Chamaedorea_seifrizii	((Elaeis_guineensis	Elaeis_oleifera)	(Bactris_major	Attalea_speciosa)))	((((((Heterospathe_cagayanensis	(Dictyosperma_album	(Dypsis_decaryi	(Burretiokentia_grandiflora	Veitchia_spiralis))))	(Hydriastele_microspadix	Kentiopsis_piersoniorum))	Leopoldinia_pulchra)	((Prestoea_acuminata	(Oenocarpus_bataua	Oenocarpus_minor))	Manicaria_saccifera))	(Pelagodoxa_henryana	Geonoma_undata))	(Podococcus_barteri	(Sclerosperma_profizianum	Orania_palindan)))))	Roystonea_regia)	(Pseudophoenix_vinifera	Iriartea_deltoidea)))	Nypa_fruticans)	Calamus_caryotoides);
((((Phoenix_dactylifera	Sabal_domingensis)	(Iriartea_deltoidea	(((((Chamaedorea_seifrizii	Burretiokentia_grandiflora)	(((Serenoa_repens	Reinhardtia_latisecta)	Reinhardtia_paiewonskiana)	(Reinhardtia_simplex	Reinhardtia_gracilis)))	((Bactris_major	(Attalea_speciosa	(Elaeis_guineensis	Elaeis_oleifera)))	((((((Veitchia_spiralis	Heterospathe_cagayanensis)	(Dictyosperma_album	Dypsis_decaryi))	(Leopoldinia_pulchra	(Hydriastele_microspadix	Kentiopsis_piersoniorum)))	((Prestoea_acuminata	(Oenocarpus_bataua	Oenocarpus_minor))	Manicaria_saccifera))	(Pelagodoxa_henryana	Geonoma_undata))	(Podococcus_barteri	(Sclerosperma_profizianum	Orania_palindan)))))	Roystonea_regia)	Pseudophoenix_vinifera)))	Nypa_fruticans)	Calamus_caryotoides);
((((Phoenix_dactylifera	Sabal_domingensis)	((Pseudophoenix_vinifera	(((Burretiokentia_grandiflora	(((Serenoa_repens	Reinhardtia_latisecta)	Reinhardtia_paiewonskiana)	(Reinhardtia_simplex	Reinhardtia_gracilis)))	((Bactris_major	(Attalea_speciosa	(Elaeis_guineensis	Elaeis_oleifera)))	(((Pelagodoxa_henryana	Geonoma_undata)	((((Dypsis_decaryi	((Veitchia_spiralis	Heterospathe_cagayanensis)	Dictyosperma_album))	(Hydriastele_microspadix	Kentiopsis_piersoniorum))	(Leopoldinia_pulchra	(Prestoea_acuminata	(Oenocarpus_bataua	Oenocarpus_minor))))	Manicaria_saccifera))	(Podococcus_barteri	(Sclerosperma_profizianum	Orania_palindan)))))	Roystonea_regia))	(Chamaedorea_seifrizii	Iriartea_deltoidea)))	Nypa_fruticans)	Calamus_caryotoides);
(((((((Dypsis_decaryi	Dictyosperma_album)	Heterospathe_cagayanensis)	Veitchia_spiralis)	(Hydriastele_microspadix	Kentiopsis_piersoniorum))	((Leopoldinia_pulchra	(Prestoea_acuminata	(Oenocarpus_bataua	Oenocarpus_minor)))	(Manicaria_saccifera	(((Podococcus_barteri	(Sclerosperma_profizianum	Orania_palindan))	((((Roystonea_regia	(((Chamaedorea_seifrizii	Burretiokentia_grandiflora)	(Reinhardtia_gracilis	((Reinhardtia_latisecta	Reinhardtia_paiewonskiana)	Reinhardtia_simplex)))	Iriartea_deltoidea))	Pseudophoenix_vinifera)	(Phoenix_dactylifera	(Serenoa_repens	Sabal_domingensis)))	(Bactris_major	(Attalea_speciosa	(Elaeis_guineensis	Elaeis_oleifera)))))	(Pelagodoxa_henryana	Geonoma_undata)))))	Nypa_fruticans)	Calamus_caryotoides);
(((((Manicaria_saccifera	((((Orania_palindan	(Podococcus_barteri	Sclerosperma_profizianum))	(((((Serenoa_repens	Reinhardtia_gracilis)	((Reinhardtia_latisecta	Reinhardtia_paiewonskiana)	Reinhardtia_simplex))	(Phoenix_dactylifera	Sabal_domingensis))	(Roystonea_regia	Iriartea_deltoidea))	(Pseudophoenix_vinifera	(Chamaedorea_seifrizii	(Bactris_major	(Attalea_speciosa	(Elaeis_guineensis	Elaeis_oleifera)))))))	(Nypa_fruticans	Burretiokentia_grandiflora))	(Pelagodoxa_henryana	Geonoma_undata)))	(((Dictyosperma_album	(Veitchia_spiralis	Heterospathe_cagayanensis))	Dypsis_decaryi)	(Hydriastele_microspadix	Kentiopsis_piersoniorum)))	Leopoldinia_pulchra)	(Prestoea_acuminata	(Oenocarpus_bataua	Oenocarpus_minor)))	Calamus_caryotoides);
(((((Pelagodoxa_henryana	Geonoma_undata)	(Manicaria_saccifera	(((((Dictyosperma_album	(Burretiokentia_grandiflora	Heterospathe_cagayanensis))	Dypsis_decaryi)	Veitchia_spiralis)	(Hydriastele_microspadix	Kentiopsis_piersoniorum))	((((Reinhardtia_latisecta	((Serenoa_repens	Reinhardtia_gracilis)	Reinhardtia_paiewonskiana))	Reinhardtia_simplex)	(Pseudophoenix_vinifera	((Nypa_fruticans	(Phoenix_dactylifera	Sabal_domingensis))	(Roystonea_regia	(Chamaedorea_seifrizii	Iriartea_deltoidea)))))	((Bactris_major	(Attalea_speciosa	(Elaeis_guineensis	Elaeis_oleifera)))	(Podococcus_barteri	(Sclerosperma_profizianum	Orania_palindan)))))))	Leopoldinia_pulchra)	(Prestoea_acuminata	(Oenocarpus_bataua	Oenocarpus_minor)))	Calamus_caryotoides);
((Nypa_fruticans	((Phoenix_dactylifera	Sabal_domingensis)	((((((Serenoa_repens	Reinhardtia_latisecta)	Reinhardtia_paiewonskiana)	(Reinhardtia_gracilis	Reinhardtia_simplex))	(((Roystonea_regia	(Chamaedorea_seifrizii	(((((Oenocarpus_bataua	Oenocarpus_minor)	(Leopoldinia_pulchra	Prestoea_acuminata))	(Pelagodoxa_henryana	Geonoma_undata))	Manicaria_saccifera)	(((Dypsis_decaryi	((Veitchia_spiralis	Burretiokentia_grandiflora)	Heterospathe_cagayanensis))	Dictyosperma_album)	(Hydriastele_microspadix	Kentiopsis_piersoniorum)))))	(Bactris_major	(Attalea_speciosa	(Elaeis_guineensis	Elaeis_oleifera))))	(Podococcus_barteri	(Sclerosperma_profizianum	Orania_palindan))))	Pseudophoenix_vinifera)	Iriartea_deltoidea)))	Calamus_caryotoides);
((Nypa_fruticans	((Phoenix_dactylifera	Sabal_domingensis)	(Pseudophoenix_vinifera	(Iriartea_deltoidea	((((Serenoa_repens	Reinhardtia_gracilis)	(Reinhardtia_simplex	(Reinhardtia_latisecta	Reinhardtia_paiewonskiana)))	((Chamaedorea_seifrizii	(Bactris_major	(Attalea_speciosa	(Elaeis_guineensis	Elaeis_oleifera))))	((Podococcus_barteri	(Sclerosperma_profizianum	Orania_palindan))	((Pelagodoxa_henryana	Geonoma_undata)	(Manicaria_saccifera	((Leopoldinia_pulchra	((Dypsis_decaryi	((Veitchia_spiralis	(Burretiokentia_grandiflora	Heterospathe_cagayanensis))	Dictyosperma_album))	(Hydriastele_microspadix	Kentiopsis_piersoniorum)))	((Oenocarpus_bataua	Oenocarpus_minor)	Prestoea_acuminata)))))))	Roystonea_regia)))))	Calamus_caryotoides);
((Nypa_fruticans	((Phoenix_dactylifera	Sabal_domingensis)	((Iriartea_deltoidea	((Reinhardtia_latisecta	Reinhardtia_paiewonskiana)	(Serenoa_repens	(Reinhardtia_gracilis	Reinhardtia_simplex))))	((Pseudophoenix_vinifera	((Chamaedorea_seifrizii	((((Veitchia_spiralis	Burretiokentia_grandiflora)	(Dypsis_decaryi	(Heterospathe_cagayanensis	Dictyosperma_album)))	(Hydriastele_microspadix	Kentiopsis_piersoniorum))	(((((Oenocarpus_bataua	Oenocarpus_minor)	Prestoea_acuminata)	Leopoldinia_pulchra)	(Pelagodoxa_henryana	Geonoma_undata))	Manicaria_saccifera)))	((Bactris_major	(Attalea_speciosa	(Elaeis_guineensis	Elaeis_oleifera)))	(Podococcus_barteri	(Sclerosperma_profizianum	Orania_palindan)))))	Roystonea_regia))))	Calamus_caryotoides);
((Nypa_fruticans	((Iriartea_deltoidea	(Phoenix_dactylifera	(Serenoa_repens	Sabal_domingensis)))	(Pseudophoenix_vinifera	((((Manicaria_saccifera	(((Kentiopsis_piersoniorum	Hydriastele_microspadix)	(Heterospathe_cagayanensis	(Dictyosperma_album	((Veitchia_spiralis	Burretiokentia_grandiflora)	Dypsis_decaryi))))	((Prestoea_acuminata	(Oenocarpus_minor	Oenocarpus_bataua))	Leopoldinia_pulchra)))	(Pelagodoxa_henryana	Geonoma_undata))	((Chamaedorea_seifrizii	((Attalea_speciosa	(Elaeis_guineensis	Elaeis_oleifera))	Bactris_major))	(Podococcus_barteri	(Sclerosperma_profizianum	Orania_palindan))))	(Roystonea_regia	((Reinhardtia_paiewonskiana	Reinhardtia_latisecta)	(Reinhardtia_gracilis	Reinhardtia_simplex)))))))	Calamus_caryotoides);
((Nypa_fruticans	(((Manicaria_saccifera	(((Kentiopsis_piersoniorum	Hydriastele_microspadix)	(Dypsis_decaryi	(Dictyosperma_album	(Heterospathe_cagayanensis	(Veitchia_spiralis	Burretiokentia_grandiflora)))))	((Oenocarpus_minor	Oenocarpus_bataua)	(Leopoldinia_pulchra	Prestoea_acuminata))))	(Pelagodoxa_henryana	Geonoma_undata))	((Podococcus_barteri	(Sclerosperma_profizianum	Orania_palindan))	(((Iriartea_deltoidea	Roystonea_regia)	(Pseudophoenix_vinifera	((Phoenix_dactylifera	Sabal_domingensis)	(Reinhardtia_gracilis	((Reinhardtia_paiewonskiana	(Serenoa_repens	Reinhardtia_latisecta))	Reinhardtia_simplex)))))	(Chamaedorea_seifrizii	((Attalea_speciosa	(Elaeis_guineensis	Elaeis_oleifera))	Bactris_major))))))	Calamus_caryotoides);
((Nypa_fruticans	((Phoenix_dactylifera	Sabal_domingensis)	((Reinhardtia_gracilis	((Reinhardtia_paiewonskiana	(Serenoa_repens	Reinhardtia_latisecta))	Reinhardtia_simplex))	(((((Attalea_speciosa	(Elaeis_guineensis	Elaeis_oleifera))	Bactris_major)	((Chamaedorea_seifrizii	((Manicaria_saccifera	(((Kentiopsis_piersoniorum	Hydriastele_microspadix)	(Dypsis_decaryi	(Dictyosperma_album	(Heterospathe_cagayanensis	(Veitchia_spiralis	Burretiokentia_grandiflora)))))	(((Oenocarpus_minor	Oenocarpus_bataua)	Prestoea_acuminata)	Leopoldinia_pulchra)))	(Pelagodoxa_henryana	Geonoma_undata)))	(Podococcus_barteri	(Sclerosperma_profizianum	Orania_palindan))))	(Iriartea_deltoidea	Roystonea_regia))	Pseudophoenix_vinifera))))	Calamus_caryotoides);
((Nypa_fruticans	((Phoenix_dactylifera	(Serenoa_repens	Sabal_domingensis))	((Pseudophoenix_vinifera	(Roystonea_regia	Iriartea_deltoidea))	((Reinhardtia_gracilis	((Reinhardtia_paiewonskiana	Reinhardtia_latisecta)	Reinhardtia_simplex))	((Podococcus_barteri	(Sclerosperma_profizianum	Orania_palindan))	((Chamaedorea_seifrizii	((Attalea_speciosa	(Elaeis_guineensis	Elaeis_oleifera))	Bactris_major))	((((Oenocarpus_minor	Oenocarpus_bataua)	Prestoea_acuminata)	Leopoldinia_pulchra)	(((Pelagodoxa_henryana	Geonoma_undata)	Manicaria_saccifera)	((Kentiopsis_piersoniorum	Hydriastele_microspadix)	(Dypsis_decaryi	(Dictyosperma_album	(Heterospathe_cagayanensis	(Veitchia_spiralis	Burretiokentia_grandiflora)))))))))))))	Calamus_caryotoides);
((Nypa_fruticans	((Phoenix_dactylifera	Sabal_domingensis)	((Pseudophoenix_vinifera	Iriartea_deltoidea)	((((Serenoa_repens	Reinhardtia_latisecta)	(Reinhardtia_gracilis	Reinhardtia_paiewonskiana))	Reinhardtia_simplex)	(Roystonea_regia	(((Podococcus_barteri	(Sclerosperma_profizianum	Orania_palindan))	((Attalea_speciosa	(Elaeis_guineensis	Elaeis_oleifera))	Bactris_major))	(Chamaedorea_seifrizii	((Pelagodoxa_henryana	Geonoma_undata)	((((Kentiopsis_piersoniorum	Hydriastele_microspadix)	((Heterospathe_cagayanensis	(Veitchia_spiralis	Burretiokentia_grandiflora))	(Dypsis_decaryi	Dictyosperma_album)))	(Leopoldinia_pulchra	((Oenocarpus_minor	Oenocarpus_bataua)	Prestoea_acuminata)))	Manicaria_saccifera)))))))))	Calamus_caryotoides);
((Nypa_fruticans	((Phoenix_dactylifera	Sabal_domingensis)	((Iriartea_deltoidea	Roystonea_regia)	((Pseudophoenix_vinifera	(((Attalea_speciosa	(Elaeis_guineensis	Elaeis_oleifera))	Bactris_major)	((Chamaedorea_seifrizii	((Pelagodoxa_henryana	Geonoma_undata)	((((Kentiopsis_piersoniorum	Hydriastele_microspadix)	(Dypsis_decaryi	(Dictyosperma_album	(Heterospathe_cagayanensis	(Veitchia_spiralis	Burretiokentia_grandiflora)))))	(Leopoldinia_pulchra	((Oenocarpus_minor	Oenocarpus_bataua)	Prestoea_acuminata)))	Manicaria_saccifera)))	(Podococcus_barteri	(Sclerosperma_profizianum	Orania_palindan)))))	((((Serenoa_repens	Reinhardtia_latisecta)	Reinhardtia_paiewonskiana)	Reinhardtia_simplex)	Reinhardtia_gracilis)))))	Calamus_caryotoides);
((Nypa_fruticans	(((Podococcus_barteri	(Sclerosperma_profizianum	Orania_palindan))	((Chamaedorea_seifrizii	((Attalea_speciosa	(Elaeis_guineensis	Elaeis_oleifera))	Bactris_major))	(Roystonea_regia	((((Kentiopsis_piersoniorum	Hydriastele_microspadix)	((Dypsis_decaryi	(Veitchia_spiralis	Burretiokentia_grandiflora))	(Dictyosperma_album	Heterospathe_cagayanensis)))	(((Oenocarpus_minor	Oenocarpus_bataua)	Prestoea_acuminata)	(Manicaria_saccifera	(Pelagodoxa_henryana	Geonoma_undata))))	Leopoldinia_pulchra))))	(((Iriartea_deltoidea	(Phoenix_dactylifera	Sabal_domingensis))	Pseudophoenix_vinifera)	(((Serenoa_repens	Reinhardtia_latisecta)	Reinhardtia_paiewonskiana)	(Reinhardtia_simplex	Reinhardtia_gracilis)))))	Calamus_caryotoides);
((Nypa_fruticans	((Kentiopsis_piersoniorum	Hydriastele_microspadix)	((Dypsis_decaryi	((Veitchia_spiralis	(Heterospathe_cagayanensis	Burretiokentia_grandiflora))	Dictyosperma_album))	((Leopoldinia_pulchra	((Oenocarpus_minor	Oenocarpus_bataua)	Prestoea_acuminata))	(Pelagodoxa_henryana	((((((Iriartea_deltoidea	Roystonea_regia)	((Serenoa_repens	(Phoenix_dactylifera	Sabal_domingensis))	(Reinhardtia_gracilis	((Reinhardtia_latisecta	Reinhardtia_paiewonskiana)	Reinhardtia_simplex))))	Pseudophoenix_vinifera)	(Chamaedorea_seifrizii	((Attalea_speciosa	(Elaeis_guineensis	Elaeis_oleifera))	Bactris_major)))	(Podococcus_barteri	(Sclerosperma_profizianum	Orania_palindan)))	(Manicaria_saccifera	Geonoma_undata)))))))	Calamus_caryotoides);
((Nypa_fruticans	((Phoenix_dactylifera	Sabal_domingensis)	(((Pseudophoenix_vinifera	(((Serenoa_repens	Reinhardtia_gracilis)	((Reinhardtia_latisecta	Reinhardtia_paiewonskiana)	Reinhardtia_simplex))	((Podococcus_barteri	(Sclerosperma_profizianum	Orania_palindan))	((((((Kentiopsis_piersoniorum	Hydriastele_microspadix)	((Dictyosperma_album	Dypsis_decaryi)	((Veitchia_spiralis	Burretiokentia_grandiflora)	Heterospathe_cagayanensis)))	(Leopoldinia_pulchra	((Oenocarpus_minor	Oenocarpus_bataua)	Prestoea_acuminata)))	Manicaria_saccifera)	(Geonoma_undata	Pelagodoxa_henryana))	(Chamaedorea_seifrizii	((Attalea_speciosa	(Elaeis_guineensis	Elaeis_oleifera))	Bactris_major))))))	Roystonea_regia)	Iriartea_deltoidea)))	Calamus_caryotoides);
((Nypa_fruticans	((Phoenix_dactylifera	Sabal_domingensis)	(((Iriartea_deltoidea	(Burretiokentia_grandiflora	((Reinhardtia_latisecta	(Reinhardtia_paiewonskiana	(Serenoa_repens	Reinhardtia_gracilis)))	Reinhardtia_simplex)))	(((Attalea_speciosa	(Elaeis_guineensis	Elaeis_oleifera))	Bactris_major)	((Podococcus_barteri	(Sclerosperma_profizianum	Orania_palindan))	(Chamaedorea_seifrizii	(((Hydriastele_microspadix	Kentiopsis_piersoniorum)	((Dypsis_decaryi	Veitchia_spiralis)	(Dictyosperma_album	Heterospathe_cagayanensis)))	((Leopoldinia_pulchra	((Oenocarpus_minor	Oenocarpus_bataua)	Prestoea_acuminata))	(Manicaria_saccifera	(Geonoma_undata	Pelagodoxa_henryana))))))))	(Roystonea_regia	Pseudophoenix_vinifera))))	Calamus_caryotoides);
((((Phoenix_dactylifera	(Serenoa_repens	Sabal_domingensis))	(((Reinhardtia_gracilis	Reinhardtia_simplex)	(Reinhardtia_latisecta	Reinhardtia_paiewonskiana))	(((Roystonea_regia	(((((Elaeis_oleifera	Elaeis_guineensis)	Attalea_speciosa)	Bactris_major)	(Podococcus_barteri	(Orania_palindan	Sclerosperma_profizianum)))	(Chamaedorea_seifrizii	((((Manicaria_saccifera	((Oenocarpus_minor	Oenocarpus_bataua)	Prestoea_acuminata))	(Geonoma_undata	Pelagodoxa_henryana))	Leopoldinia_pulchra)	((((Burretiokentia_grandiflora	Veitchia_spiralis)	Heterospathe_cagayanensis)	(Dypsis_decaryi	Dictyosperma_album))	(Hydriastele_microspadix	Kentiopsis_piersoniorum))))))	Pseudophoenix_vinifera)	Iriartea_deltoidea)))	Nypa_fruticans)	Calamus_caryotoides);
((((Roystonea_regia	((((Elaeis_oleifera	Elaeis_guineensis)	Attalea_speciosa)	Bactris_major)	((Podococcus_barteri	(Orania_palindan	Sclerosperma_profizianum))	(Pseudophoenix_vinifera	(Manicaria_saccifera	((((((Burretiokentia_grandiflora	Heterospathe_cagayanensis)	Dypsis_decaryi)	Veitchia_spiralis)	((Dictyosperma_album	Hydriastele_microspadix)	Kentiopsis_piersoniorum))	(Leopoldinia_pulchra	((Oenocarpus_minor	Oenocarpus_bataua)	Prestoea_acuminata)))	(Geonoma_undata	Pelagodoxa_henryana)))))))	(((Phoenix_dactylifera	Sabal_domingensis)	(Chamaedorea_seifrizii	Iriartea_deltoidea))	((Reinhardtia_gracilis	Reinhardtia_simplex)	((Serenoa_repens	Reinhardtia_latisecta)	Reinhardtia_paiewonskiana))))	Nypa_fruticans)	Calamus_caryotoides);
((((Oenocarpus_minor	Oenocarpus_bataua)	Prestoea_acuminata)	((((((((Elaeis_oleifera	Elaeis_guineensis)	Attalea_speciosa)	Bactris_major)	(((Roystonea_regia	(Pseudophoenix_vinifera	((Nypa_fruticans	(Serenoa_repens	(Phoenix_dactylifera	Sabal_domingensis)))	Iriartea_deltoidea)))	((Reinhardtia_gracilis	Reinhardtia_simplex)	(Reinhardtia_latisecta	Reinhardtia_paiewonskiana)))	(Podococcus_barteri	(Orania_palindan	Sclerosperma_profizianum))))	Chamaedorea_seifrizii)	((Hydriastele_microspadix	(Kentiopsis_piersoniorum	(((Dictyosperma_album	(Burretiokentia_grandiflora	Heterospathe_cagayanensis))	Dypsis_decaryi)	Veitchia_spiralis)))	Leopoldinia_pulchra))	(Geonoma_undata	Pelagodoxa_henryana))	Manicaria_saccifera))	Calamus_caryotoides);
((((Oenocarpus_minor	Oenocarpus_bataua)	Prestoea_acuminata)	(((((((Chamaedorea_seifrizii	((Reinhardtia_gracilis	Reinhardtia_simplex)	((Serenoa_repens	Reinhardtia_latisecta)	Reinhardtia_paiewonskiana)))	(((Pseudophoenix_vinifera	(Podococcus_barteri	(Orania_palindan	Sclerosperma_profizianum)))	((((Elaeis_oleifera	Elaeis_guineensis)	Attalea_speciosa)	Bactris_major)	(Nypa_fruticans	(Phoenix_dactylifera	Sabal_domingensis))))	Iriartea_deltoidea))	Roystonea_regia)	(((Dictyosperma_album	(Burretiokentia_grandiflora	Heterospathe_cagayanensis))	(Dypsis_decaryi	Veitchia_spiralis))	(Hydriastele_microspadix	Kentiopsis_piersoniorum)))	(Geonoma_undata	Pelagodoxa_henryana))	Manicaria_saccifera)	Leopoldinia_pulchra))	Calamus_caryotoides);
((Nypa_fruticans	(Roystonea_regia	((((((Veitchia_spiralis	((Dictyosperma_album	(Burretiokentia_grandiflora	Heterospathe_cagayanensis))	Dypsis_decaryi))	(Hydriastele_microspadix	Kentiopsis_piersoniorum))	(((Geonoma_undata	Pelagodoxa_henryana)	Manicaria_saccifera)	(Leopoldinia_pulchra	((Oenocarpus_minor	Oenocarpus_bataua)	Prestoea_acuminata))))	(Chamaedorea_seifrizii	(((Elaeis_oleifera	Elaeis_guineensis)	Attalea_speciosa)	Bactris_major)))	(Podococcus_barteri	(Orania_palindan	Sclerosperma_profizianum)))	(((Phoenix_dactylifera	Sabal_domingensis)	(Pseudophoenix_vinifera	Iriartea_deltoidea))	(Reinhardtia_gracilis	(Reinhardtia_simplex	((Serenoa_repens	Reinhardtia_latisecta)	Reinhardtia_paiewonskiana)))))))	Calamus_caryotoides);
((Nypa_fruticans	((Phoenix_dactylifera	Sabal_domingensis)	(Iriartea_deltoidea	(((Reinhardtia_latisecta	Reinhardtia_paiewonskiana)	((Serenoa_repens	Reinhardtia_gracilis)	Reinhardtia_simplex))	(((Pseudophoenix_vinifera	(Chamaedorea_seifrizii	(((Elaeis_oleifera	Elaeis_guineensis)	Attalea_speciosa)	Bactris_major)))	(Roystonea_regia	(((Oenocarpus_minor	Oenocarpus_bataua)	(Prestoea_acuminata	Leopoldinia_pulchra))	((((Dictyosperma_album	(Veitchia_spiralis	(Burretiokentia_grandiflora	Heterospathe_cagayanensis)))	Dypsis_decaryi)	(Hydriastele_microspadix	Kentiopsis_piersoniorum))	((Geonoma_undata	Pelagodoxa_henryana)	Manicaria_saccifera)))))	(Podococcus_barteri	(Orania_palindan	Sclerosperma_profizianum)))))))	Calamus_caryotoides);
((Nypa_fruticans	((Phoenix_dactylifera	Sabal_domingensis)	(Iriartea_deltoidea	((Pseudophoenix_vinifera	(((Serenoa_repens	Reinhardtia_latisecta)	Reinhardtia_paiewonskiana)	(Reinhardtia_gracilis	Reinhardtia_simplex)))	(((((Elaeis_oleifera	Elaeis_guineensis)	Attalea_speciosa)	Bactris_major)	(Roystonea_regia	(((((Burretiokentia_grandiflora	((Oenocarpus_minor	Oenocarpus_bataua)	Prestoea_acuminata))	Leopoldinia_pulchra)	((Heterospathe_cagayanensis	(Dypsis_decaryi	Veitchia_spiralis))	(Dictyosperma_album	(Hydriastele_microspadix	Kentiopsis_piersoniorum))))	(Manicaria_saccifera	(Geonoma_undata	Pelagodoxa_henryana)))	Chamaedorea_seifrizii)))	((Orania_palindan	Sclerosperma_profizianum)	Podococcus_barteri))))))	Calamus_caryotoides);
((Nypa_fruticans	(((((Geonoma_undata	Pelagodoxa_henryana)	((((Burretiokentia_grandiflora	((Oenocarpus_minor	Oenocarpus_bataua)	Prestoea_acuminata))	Leopoldinia_pulchra)	((Dictyosperma_album	(Hydriastele_microspadix	(Dypsis_decaryi	Veitchia_spiralis)))	(Heterospathe_cagayanensis	Kentiopsis_piersoniorum)))	Manicaria_saccifera))	(Chamaedorea_seifrizii	(((Elaeis_oleifera	Elaeis_guineensis)	Attalea_speciosa)	Bactris_major)))	((Orania_palindan	Sclerosperma_profizianum)	Podococcus_barteri))	(Roystonea_regia	((((Serenoa_repens	Reinhardtia_latisecta)	Reinhardtia_paiewonskiana)	(Reinhardtia_gracilis	Reinhardtia_simplex))	((Pseudophoenix_vinifera	(Phoenix_dactylifera	Sabal_domingensis))	Iriartea_deltoidea)))))	Calamus_caryotoides);
((Nypa_fruticans	((Phoenix_dactylifera	Sabal_domingensis)	(Pseudophoenix_vinifera	((((((Hydriastele_microspadix	Kentiopsis_piersoniorum)	(Dypsis_decaryi	(Dictyosperma_album	(Heterospathe_cagayanensis	Veitchia_spiralis))))	(Manicaria_saccifera	((Geonoma_undata	Pelagodoxa_henryana)	(((Oenocarpus_minor	Oenocarpus_bataua)	Prestoea_acuminata)	Leopoldinia_pulchra))))	((((Elaeis_oleifera	Elaeis_guineensis)	Attalea_speciosa)	Bactris_major)	((Orania_palindan	Sclerosperma_profizianum)	Podococcus_barteri)))	((Burretiokentia_grandiflora	((Reinhardtia_latisecta	Reinhardtia_paiewonskiana)	((Serenoa_repens	Reinhardtia_gracilis)	Reinhardtia_simplex)))	(Chamaedorea_seifrizii	Iriartea_deltoidea)))	Roystonea_regia))))	Calamus_caryotoides);
((Nypa_fruticans	((Phoenix_dactylifera	Sabal_domingensis)	((((((((Elaeis_oleifera	Elaeis_guineensis)	Attalea_speciosa)	Bactris_major)	(((Orania_palindan	Sclerosperma_profizianum)	Podococcus_barteri)	(Manicaria_saccifera	((Geonoma_undata	Pelagodoxa_henryana)	((((Dictyosperma_album	(Hydriastele_microspadix	Kentiopsis_piersoniorum))	(Dypsis_decaryi	Veitchia_spiralis))	Heterospathe_cagayanensis)	(((Oenocarpus_minor	Oenocarpus_bataua)	Prestoea_acuminata)	Leopoldinia_pulchra))))))	((Serenoa_repens	Burretiokentia_grandiflora)	((Reinhardtia_latisecta	Reinhardtia_paiewonskiana)	(Reinhardtia_gracilis	Reinhardtia_simplex))))	Roystonea_regia)	(Chamaedorea_seifrizii	Pseudophoenix_vinifera))	Iriartea_deltoidea)))	Calamus_caryotoides);
(((Prestoea_acuminata	(Oenocarpus_bataua	Oenocarpus_minor))	(((Geonoma_undata	Pelagodoxa_henryana)	((((Iriartea_deltoidea	(Sabal_domingensis	Phoenix_dactylifera))	Nypa_fruticans)	(Roystonea_regia	Chamaedorea_seifrizii))	((Pseudophoenix_vinifera	((Elaeis_guineensis	Elaeis_oleifera)	(Bactris_major	Attalea_speciosa)))	(((((Serenoa_repens	Reinhardtia_latisecta)	Reinhardtia_paiewonskiana)	(Reinhardtia_gracilis	Reinhardtia_simplex))	Podococcus_barteri)	(Orania_palindan	Sclerosperma_profizianum)))))	((Leopoldinia_pulchra	Manicaria_saccifera)	((((Dypsis_decaryi	(Burretiokentia_grandiflora	Veitchia_spiralis))	Dictyosperma_album)	Heterospathe_cagayanensis)	(Hydriastele_microspadix	Kentiopsis_piersoniorum)))))	Calamus_caryotoides);
((Nypa_fruticans	((Pseudophoenix_vinifera	(Iriartea_deltoidea	((Roystonea_regia	((Podococcus_barteri	(Orania_palindan	Sclerosperma_profizianum))	((Chamaedorea_seifrizii	(Bactris_major	(Attalea_speciosa	(Elaeis_guineensis	Elaeis_oleifera))))	(((((Dictyosperma_album	(Heterospathe_cagayanensis	Burretiokentia_grandiflora))	Dypsis_decaryi)	Veitchia_spiralis)	(Hydriastele_microspadix	Kentiopsis_piersoniorum))	(((Leopoldinia_pulchra	Prestoea_acuminata)	(Oenocarpus_bataua	Oenocarpus_minor))	(Manicaria_saccifera	(Geonoma_undata	Pelagodoxa_henryana)))))))	((Reinhardtia_latisecta	Reinhardtia_paiewonskiana)	((Serenoa_repens	Reinhardtia_gracilis)	Reinhardtia_simplex)))))	(Sabal_domingensis	Phoenix_dactylifera)))	Calamus_caryotoides);
((Nypa_fruticans	(((((Bactris_major	(Attalea_speciosa	(Elaeis_guineensis	Elaeis_oleifera)))	((Manicaria_saccifera	((Geonoma_undata	Pelagodoxa_henryana)	((((Dictyosperma_album	Heterospathe_cagayanensis)	(Veitchia_spiralis	Dypsis_decaryi))	(Hydriastele_microspadix	Kentiopsis_piersoniorum))	(Leopoldinia_pulchra	(Prestoea_acuminata	(Oenocarpus_bataua	Oenocarpus_minor))))))	(Podococcus_barteri	(Orania_palindan	Sclerosperma_profizianum))))	(Burretiokentia_grandiflora	((Reinhardtia_latisecta	Reinhardtia_paiewonskiana)	((Serenoa_repens	Reinhardtia_gracilis)	Reinhardtia_simplex))))	(Pseudophoenix_vinifera	(Roystonea_regia	(Chamaedorea_seifrizii	Iriartea_deltoidea))))	(Sabal_domingensis	Phoenix_dactylifera)))	Calamus_caryotoides);
((Nypa_fruticans	((Iriartea_deltoidea	((Roystonea_regia	(((Bactris_major	(Attalea_speciosa	(Elaeis_guineensis	Elaeis_oleifera)))	((Chamaedorea_seifrizii	(Manicaria_saccifera	((Geonoma_undata	Pelagodoxa_henryana)	((((Dictyosperma_album	(Veitchia_spiralis	Heterospathe_cagayanensis))	Dypsis_decaryi)	(Hydriastele_microspadix	Kentiopsis_piersoniorum))	(Leopoldinia_pulchra	(Prestoea_acuminata	(Oenocarpus_bataua	Oenocarpus_minor)))))))	(Podococcus_barteri	(Orania_palindan	Sclerosperma_profizianum))))	(Burretiokentia_grandiflora	((Serenoa_repens	Reinhardtia_gracilis)	(Reinhardtia_simplex	(Reinhardtia_latisecta	Reinhardtia_paiewonskiana))))))	Pseudophoenix_vinifera))	(Sabal_domingensis	Phoenix_dactylifera)))	Calamus_caryotoides);
(((Reinhardtia_gracilis	(Reinhardtia_simplex	(Reinhardtia_latisecta	Reinhardtia_paiewonskiana)))	((Roystonea_regia	((Bactris_major	(Attalea_speciosa	(Elaeis_guineensis	Elaeis_oleifera)))	(((Geonoma_undata	Chamaedorea_seifrizii)	(((Leopoldinia_pulchra	(Prestoea_acuminata	(Oenocarpus_bataua	Oenocarpus_minor)))	((((Dictyosperma_album	(Burretiokentia_grandiflora	Heterospathe_cagayanensis))	(Veitchia_spiralis	Dypsis_decaryi))	(Hydriastele_microspadix	Kentiopsis_piersoniorum))	Manicaria_saccifera))	Pelagodoxa_henryana))	(Podococcus_barteri	(Orania_palindan	Sclerosperma_profizianum)))))	(Pseudophoenix_vinifera	(Iriartea_deltoidea	(((Serenoa_repens	Sabal_domingensis)	Phoenix_dactylifera)	Nypa_fruticans)))))	Calamus_caryotoides);
(((Prestoea_acuminata	(Oenocarpus_bataua	Oenocarpus_minor))	((((Pelagodoxa_henryana	Geonoma_undata)	(((((Serenoa_repens	Sabal_domingensis)	Phoenix_dactylifera)	Nypa_fruticans)	((Pseudophoenix_vinifera	(Iriartea_deltoidea	(Bactris_major	(Attalea_speciosa	(Elaeis_guineensis	Elaeis_oleifera)))))	(Podococcus_barteri	(Orania_palindan	Sclerosperma_profizianum))))	(Roystonea_regia	(Burretiokentia_grandiflora	(Chamaedorea_seifrizii	(Reinhardtia_simplex	(Reinhardtia_latisecta	(Reinhardtia_gracilis	Reinhardtia_paiewonskiana))))))))	(Leopoldinia_pulchra	(((Heterospathe_cagayanensis	Veitchia_spiralis)	(Dictyosperma_album	(Hydriastele_microspadix	Kentiopsis_piersoniorum)))	Dypsis_decaryi)))	Manicaria_saccifera))	Calamus_caryotoides);
((Nypa_fruticans	((((((Iriartea_deltoidea	Chamaedorea_seifrizii)	((Reinhardtia_simplex	((Serenoa_repens	Reinhardtia_latisecta)	(Reinhardtia_gracilis	Reinhardtia_paiewonskiana)))	Burretiokentia_grandiflora))	Roystonea_regia)	((Bactris_major	(Attalea_speciosa	(Elaeis_guineensis	Elaeis_oleifera)))	((Podococcus_barteri	(Orania_palindan	Sclerosperma_profizianum))	(((Leopoldinia_pulchra	(Prestoea_acuminata	(Oenocarpus_bataua	Oenocarpus_minor)))	((Hydriastele_microspadix	Kentiopsis_piersoniorum)	(((Heterospathe_cagayanensis	Veitchia_spiralis)	Dictyosperma_album)	Dypsis_decaryi)))	(Manicaria_saccifera	(Pelagodoxa_henryana	Geonoma_undata))))))	Pseudophoenix_vinifera)	(Sabal_domingensis	Phoenix_dactylifera)))	Calamus_caryotoides);
((Iriartea_deltoidea	((((((((Hydriastele_microspadix	Kentiopsis_piersoniorum)	((Dypsis_decaryi	(Dictyosperma_album	Heterospathe_cagayanensis))	Veitchia_spiralis))	((Pelagodoxa_henryana	Geonoma_undata)	(Manicaria_saccifera	(Leopoldinia_pulchra	(Prestoea_acuminata	(Oenocarpus_bataua	Oenocarpus_minor))))))	((Bactris_major	(Attalea_speciosa	(Elaeis_guineensis	Elaeis_oleifera)))	(Podococcus_barteri	(Orania_palindan	Sclerosperma_profizianum))))	(((Reinhardtia_gracilis	Reinhardtia_simplex)	(Reinhardtia_latisecta	Reinhardtia_paiewonskiana))	(Chamaedorea_seifrizii	(Serenoa_repens	Burretiokentia_grandiflora))))	Pseudophoenix_vinifera)	Roystonea_regia)	((Sabal_domingensis	Phoenix_dactylifera)	Nypa_fruticans)))	Calamus_caryotoides);
((Nypa_fruticans	(((Manicaria_saccifera	((Leopoldinia_pulchra	(Prestoea_acuminata	(Oenocarpus_bataua	Oenocarpus_minor)))	((Hydriastele_microspadix	Kentiopsis_piersoniorum)	((Dypsis_decaryi	(Dictyosperma_album	Heterospathe_cagayanensis))	Veitchia_spiralis))))	(Geonoma_undata	Pelagodoxa_henryana))	(((((Chamaedorea_seifrizii	Iriartea_deltoidea)	(Burretiokentia_grandiflora	((Reinhardtia_gracilis	Reinhardtia_simplex)	(Reinhardtia_latisecta	Reinhardtia_paiewonskiana))))	(Pseudophoenix_vinifera	(Roystonea_regia	(Serenoa_repens	(Sabal_domingensis	Phoenix_dactylifera)))))	(Bactris_major	(Attalea_speciosa	(Elaeis_guineensis	Elaeis_oleifera))))	(Podococcus_barteri	(Orania_palindan	Sclerosperma_profizianum)))))	Calamus_caryotoides);
((Nypa_fruticans	(Roystonea_regia	(((Orania_palindan	(Bactris_major	(Attalea_speciosa	(Elaeis_guineensis	Elaeis_oleifera))))	((Chamaedorea_seifrizii	((Manicaria_saccifera	((Leopoldinia_pulchra	(Prestoea_acuminata	(Oenocarpus_bataua	Oenocarpus_minor)))	((Hydriastele_microspadix	Kentiopsis_piersoniorum)	((Dypsis_decaryi	Dictyosperma_album)	(Veitchia_spiralis	Heterospathe_cagayanensis)))))	(Geonoma_undata	Pelagodoxa_henryana)))	(Podococcus_barteri	Sclerosperma_profizianum)))	((Sabal_domingensis	Phoenix_dactylifera)	(Pseudophoenix_vinifera	(Iriartea_deltoidea	(Burretiokentia_grandiflora	(Reinhardtia_simplex	((Serenoa_repens	Reinhardtia_latisecta)	(Reinhardtia_gracilis	Reinhardtia_paiewonskiana))))))))))	Calamus_caryotoides);
((((Pseudophoenix_vinifera	(((((((Hydriastele_microspadix	Kentiopsis_piersoniorum)	((Heterospathe_cagayanensis	Dictyosperma_album)	(Veitchia_spiralis	Dypsis_decaryi)))	((Manicaria_saccifera	(((Oenocarpus_bataua	Oenocarpus_minor)	Prestoea_acuminata)	Leopoldinia_pulchra))	(Geonoma_undata	Pelagodoxa_henryana)))	(Podococcus_barteri	(Orania_palindan	Sclerosperma_profizianum)))	(Bactris_major	(Attalea_speciosa	(Elaeis_guineensis	Elaeis_oleifera))))	(Burretiokentia_grandiflora	((Reinhardtia_simplex	((Serenoa_repens	Reinhardtia_latisecta)	Reinhardtia_paiewonskiana))	Reinhardtia_gracilis)))	((Chamaedorea_seifrizii	Iriartea_deltoidea)	Roystonea_regia)))	(Sabal_domingensis	Phoenix_dactylifera))	Nypa_fruticans)	Calamus_caryotoides);
(((Hydriastele_microspadix	Kentiopsis_piersoniorum)	((Heterospathe_cagayanensis	(Dictyosperma_album	(Veitchia_spiralis	Dypsis_decaryi)))	((((Oenocarpus_bataua	Oenocarpus_minor)	Prestoea_acuminata)	((((((Podococcus_barteri	(Orania_palindan	Sclerosperma_profizianum))	(Bactris_major	(Attalea_speciosa	(Elaeis_guineensis	Elaeis_oleifera))))	(((Iriartea_deltoidea	((Chamaedorea_seifrizii	Burretiokentia_grandiflora)	(((Reinhardtia_gracilis	Reinhardtia_simplex)	(Reinhardtia_latisecta	Reinhardtia_paiewonskiana))	Serenoa_repens)))	Roystonea_regia)	(Nypa_fruticans	(Sabal_domingensis	Phoenix_dactylifera))))	Pseudophoenix_vinifera)	Manicaria_saccifera)	(Geonoma_undata	Pelagodoxa_henryana)))	Leopoldinia_pulchra)))	Calamus_caryotoides);
((Nypa_fruticans	((Serenoa_repens	(Sabal_domingensis	Phoenix_dactylifera))	(((((Geonoma_undata	Pelagodoxa_henryana)	(Manicaria_saccifera	(((Hydriastele_microspadix	Kentiopsis_piersoniorum)	((Heterospathe_cagayanensis	(Dictyosperma_album	Dypsis_decaryi))	Veitchia_spiralis))	(Leopoldinia_pulchra	((Oenocarpus_bataua	Oenocarpus_minor)	Prestoea_acuminata)))))	((Podococcus_barteri	(Orania_palindan	Sclerosperma_profizianum))	(Pseudophoenix_vinifera	(Bactris_major	(Attalea_speciosa	(Elaeis_guineensis	Elaeis_oleifera))))))	(Iriartea_deltoidea	((Chamaedorea_seifrizii	Burretiokentia_grandiflora)	((Reinhardtia_gracilis	Reinhardtia_simplex)	(Reinhardtia_latisecta	Reinhardtia_paiewonskiana)))))	Roystonea_regia)))	Calamus_caryotoides);
((Nypa_fruticans	((((Chamaedorea_seifrizii	((Bactris_major	(Attalea_speciosa	(Elaeis_guineensis	Elaeis_oleifera)))	((((Hydriastele_microspadix	Kentiopsis_piersoniorum)	((Dypsis_decaryi	(Heterospathe_cagayanensis	Dictyosperma_album))	Veitchia_spiralis))	((((Oenocarpus_bataua	Oenocarpus_minor)	Prestoea_acuminata)	((Geonoma_undata	Pelagodoxa_henryana)	Manicaria_saccifera))	Leopoldinia_pulchra))	(Podococcus_barteri	(Orania_palindan	Sclerosperma_profizianum)))))	(((Serenoa_repens	(Sabal_domingensis	Phoenix_dactylifera))	Iriartea_deltoidea)	(Burretiokentia_grandiflora	((Reinhardtia_gracilis	Reinhardtia_simplex)	(Reinhardtia_latisecta	Reinhardtia_paiewonskiana)))))	Pseudophoenix_vinifera)	Roystonea_regia))	Calamus_caryotoides);
((Nypa_fruticans	((Sabal_domingensis	Phoenix_dactylifera)	((Chamaedorea_seifrizii	Iriartea_deltoidea)	(((Podococcus_barteri	(Orania_palindan	Sclerosperma_profizianum))	((Bactris_major	(Attalea_speciosa	(Elaeis_guineensis	Elaeis_oleifera)))	(Pseudophoenix_vinifera	(((Hydriastele_microspadix	Kentiopsis_piersoniorum)	((Dictyosperma_album	Dypsis_decaryi)	(Heterospathe_cagayanensis	(Burretiokentia_grandiflora	Veitchia_spiralis))))	(((Geonoma_undata	Pelagodoxa_henryana)	(Leopoldinia_pulchra	((Oenocarpus_bataua	Oenocarpus_minor)	Prestoea_acuminata)))	Manicaria_saccifera)))))	(Roystonea_regia	((Reinhardtia_gracilis	Reinhardtia_simplex)	((Serenoa_repens	Reinhardtia_latisecta)	Reinhardtia_paiewonskiana)))))))	Calamus_caryotoides);
((Nypa_fruticans	((Hydriastele_microspadix	Kentiopsis_piersoniorum)	(((Dictyosperma_album	Dypsis_decaryi)	(Heterospathe_cagayanensis	(Burretiokentia_grandiflora	Veitchia_spiralis)))	((((Oenocarpus_bataua	Oenocarpus_minor)	Prestoea_acuminata)	((Manicaria_saccifera	(Geonoma_undata	Pelagodoxa_henryana))	(((Podococcus_barteri	(Orania_palindan	Sclerosperma_profizianum))	(((Roystonea_regia	((Chamaedorea_seifrizii	Iriartea_deltoidea)	((Reinhardtia_gracilis	Reinhardtia_simplex)	((Serenoa_repens	Reinhardtia_latisecta)	Reinhardtia_paiewonskiana))))	(Sabal_domingensis	Phoenix_dactylifera))	(Bactris_major	(Attalea_speciosa	(Elaeis_guineensis	Elaeis_oleifera)))))	Pseudophoenix_vinifera)))	Leopoldinia_pulchra))))	Calamus_caryotoides);
((Nypa_fruticans	((Serenoa_repens	(Sabal_domingensis	Phoenix_dactylifera))	((Chamaedorea_seifrizii	Iriartea_deltoidea)	(((Reinhardtia_simplex	(Reinhardtia_latisecta	Reinhardtia_paiewonskiana))	Reinhardtia_gracilis)	(((Roystonea_regia	((((Oenocarpus_bataua	Oenocarpus_minor)	(Leopoldinia_pulchra	Prestoea_acuminata))	(((Hydriastele_microspadix	Kentiopsis_piersoniorum)	(Dypsis_decaryi	(Burretiokentia_grandiflora	((Heterospathe_cagayanensis	Veitchia_spiralis)	Dictyosperma_album))))	Manicaria_saccifera))	(Geonoma_undata	Pelagodoxa_henryana)))	(Pseudophoenix_vinifera	(Bactris_major	(Attalea_speciosa	(Elaeis_guineensis	Elaeis_oleifera)))))	(Podococcus_barteri	(Orania_palindan	Sclerosperma_profizianum)))))))	Calamus_caryotoides);
((Nypa_fruticans	(((((Hydriastele_microspadix	Kentiopsis_piersoniorum)	((Dictyosperma_album	Dypsis_decaryi)	(Heterospathe_cagayanensis	Veitchia_spiralis)))	Burretiokentia_grandiflora)	(((Geonoma_undata	Pelagodoxa_henryana)	Manicaria_saccifera)	(Leopoldinia_pulchra	(Prestoea_acuminata	(Oenocarpus_bataua	Oenocarpus_minor)))))	(((Roystonea_regia	(((Pseudophoenix_vinifera	Iriartea_deltoidea)	(Sabal_domingensis	Phoenix_dactylifera))	((Reinhardtia_latisecta	Reinhardtia_paiewonskiana)	((Serenoa_repens	Reinhardtia_gracilis)	Reinhardtia_simplex))))	(Chamaedorea_seifrizii	(Bactris_major	(Attalea_speciosa	(Elaeis_guineensis	Elaeis_oleifera)))))	(Podococcus_barteri	(Orania_palindan	Sclerosperma_profizianum)))))	Calamus_caryotoides);
((Nypa_fruticans	(((Serenoa_repens	Sabal_domingensis)	Phoenix_dactylifera)	((((((Reinhardtia_latisecta	Reinhardtia_paiewonskiana)	(Reinhardtia_gracilis	Reinhardtia_simplex))	Roystonea_regia)	(((Chamaedorea_seifrizii	(Bactris_major	(Attalea_speciosa	(Elaeis_guineensis	Elaeis_oleifera))))	(Podococcus_barteri	(Orania_palindan	Sclerosperma_profizianum)))	((Geonoma_undata	Pelagodoxa_henryana)	((Manicaria_saccifera	((Leopoldinia_pulchra	Prestoea_acuminata)	(Oenocarpus_bataua	Oenocarpus_minor)))	((Hydriastele_microspadix	Kentiopsis_piersoniorum)	((Veitchia_spiralis	Dypsis_decaryi)	(Dictyosperma_album	(Burretiokentia_grandiflora	Heterospathe_cagayanensis))))))))	Pseudophoenix_vinifera)	Iriartea_deltoidea)))	Calamus_caryotoides);
((Nypa_fruticans	((Sabal_domingensis	Phoenix_dactylifera)	((Roystonea_regia	Iriartea_deltoidea)	((((Chamaedorea_seifrizii	Pseudophoenix_vinifera)	(Bactris_major	(Attalea_speciosa	(Elaeis_guineensis	Elaeis_oleifera))))	((Podococcus_barteri	(Orania_palindan	Sclerosperma_profizianum))	((((Leopoldinia_pulchra	Prestoea_acuminata)	(Oenocarpus_bataua	Oenocarpus_minor))	((((Dypsis_decaryi	Dictyosperma_album)	(Burretiokentia_grandiflora	Heterospathe_cagayanensis))	Veitchia_spiralis)	(Hydriastele_microspadix	Kentiopsis_piersoniorum)))	((Geonoma_undata	Pelagodoxa_henryana)	Manicaria_saccifera))))	((Reinhardtia_latisecta	Reinhardtia_paiewonskiana)	(Serenoa_repens	(Reinhardtia_gracilis	Reinhardtia_simplex)))))))	Calamus_caryotoides);
((Nypa_fruticans	((Phoenix_dactylifera	(Sabal_domingensis	Serenoa_repens))	(Pseudophoenix_vinifera	((Roystonea_regia	((Reinhardtia_gracilis	((Reinhardtia_paiewonskiana	Reinhardtia_latisecta)	Reinhardtia_simplex))	((Podococcus_barteri	(Sclerosperma_profizianum	Orania_palindan))	((((((Heterospathe_cagayanensis	(Dypsis_decaryi	Veitchia_spiralis))	(Dictyosperma_album	(Hydriastele_microspadix	Kentiopsis_piersoniorum)))	((Burretiokentia_grandiflora	((Oenocarpus_minor	Oenocarpus_bataua)	Prestoea_acuminata))	Leopoldinia_pulchra))	Manicaria_saccifera)	(Geonoma_undata	Pelagodoxa_henryana))	(Chamaedorea_seifrizii	(Bactris_major	(Attalea_speciosa	(Elaeis_oleifera	Elaeis_guineensis))))))))	Iriartea_deltoidea))))	Calamus_caryotoides);
((Iriartea_deltoidea	(Roystonea_regia	(((Nypa_fruticans	(Phoenix_dactylifera	Sabal_domingensis))	((Bactris_major	(Attalea_speciosa	(Elaeis_oleifera	Elaeis_guineensis)))	(((Burretiokentia_grandiflora	(Reinhardtia_gracilis	((Reinhardtia_paiewonskiana	(Serenoa_repens	Reinhardtia_latisecta))	Reinhardtia_simplex)))	(Podococcus_barteri	(Sclerosperma_profizianum	Orania_palindan)))	((((((Dictyosperma_album	Dypsis_decaryi)	(Heterospathe_cagayanensis	Veitchia_spiralis))	(Hydriastele_microspadix	Kentiopsis_piersoniorum))	((Oenocarpus_minor	Oenocarpus_bataua)	(Prestoea_acuminata	Leopoldinia_pulchra)))	Manicaria_saccifera)	(Geonoma_undata	Pelagodoxa_henryana)))))	(Chamaedorea_seifrizii	Pseudophoenix_vinifera))))	Calamus_caryotoides);
((Nypa_fruticans	(((((((Dictyosperma_album	(Veitchia_spiralis	Dypsis_decaryi))	Heterospathe_cagayanensis)	(Hydriastele_microspadix	Kentiopsis_piersoniorum))	((Oenocarpus_minor	Oenocarpus_bataua)	(Prestoea_acuminata	Leopoldinia_pulchra)))	Manicaria_saccifera)	(Geonoma_undata	Pelagodoxa_henryana))	(((Bactris_major	(Attalea_speciosa	(Elaeis_oleifera	Elaeis_guineensis)))	(Podococcus_barteri	(Sclerosperma_profizianum	Orania_palindan)))	((Roystonea_regia	((Reinhardtia_gracilis	((Reinhardtia_paiewonskiana	Reinhardtia_latisecta)	Reinhardtia_simplex))	((Chamaedorea_seifrizii	Iriartea_deltoidea)	Burretiokentia_grandiflora)))	(((Phoenix_dactylifera	Sabal_domingensis)	Serenoa_repens)	Pseudophoenix_vinifera)))))	Calamus_caryotoides);
((Nypa_fruticans	((Hydriastele_microspadix	Kentiopsis_piersoniorum)	(((Manicaria_saccifera	(((Oenocarpus_minor	Oenocarpus_bataua)	Prestoea_acuminata)	((Geonoma_undata	Pelagodoxa_henryana)	(((((Pseudophoenix_vinifera	((((((Serenoa_repens	Reinhardtia_gracilis)	Reinhardtia_paiewonskiana)	Reinhardtia_latisecta)	Reinhardtia_simplex)	(Phoenix_dactylifera	Sabal_domingensis))	Iriartea_deltoidea))	Roystonea_regia)	(Bactris_major	(Attalea_speciosa	(Elaeis_oleifera	Elaeis_guineensis))))	(Podococcus_barteri	(Sclerosperma_profizianum	Orania_palindan)))	Chamaedorea_seifrizii))))	Leopoldinia_pulchra)	((Dictyosperma_album	Dypsis_decaryi)	(Veitchia_spiralis	(Burretiokentia_grandiflora	Heterospathe_cagayanensis))))))	Calamus_caryotoides);
((Nypa_fruticans	(((Phoenix_dactylifera	Sabal_domingensis)	Serenoa_repens)	((Pseudophoenix_vinifera	(Roystonea_regia	(Chamaedorea_seifrizii	((Bactris_major	(Attalea_speciosa	(Elaeis_oleifera	Elaeis_guineensis)))	((Podococcus_barteri	(Sclerosperma_profizianum	Orania_palindan))	(((Leopoldinia_pulchra	((Oenocarpus_minor	Oenocarpus_bataua)	Prestoea_acuminata))	(Burretiokentia_grandiflora	(((Dictyosperma_album	(Dypsis_decaryi	Veitchia_spiralis))	Heterospathe_cagayanensis)	(Hydriastele_microspadix	Kentiopsis_piersoniorum))))	((Geonoma_undata	Pelagodoxa_henryana)	Manicaria_saccifera)))))))	(Iriartea_deltoidea	((Reinhardtia_paiewonskiana	Reinhardtia_latisecta)	(Reinhardtia_gracilis	Reinhardtia_simplex))))))	Calamus_caryotoides);
((Nypa_fruticans	((Phoenix_dactylifera	Sabal_domingensis)	((Pseudophoenix_vinifera	((((Reinhardtia_paiewonskiana	Reinhardtia_latisecta)	((Serenoa_repens	Reinhardtia_gracilis)	Reinhardtia_simplex))	((Podococcus_barteri	(Sclerosperma_profizianum	Orania_palindan))	(((Pelagodoxa_henryana	(Manicaria_saccifera	((Leopoldinia_pulchra	((Oenocarpus_minor	Oenocarpus_bataua)	Prestoea_acuminata))	((((Burretiokentia_grandiflora	Veitchia_spiralis)	Dypsis_decaryi)	(Heterospathe_cagayanensis	Dictyosperma_album))	(Hydriastele_microspadix	Kentiopsis_piersoniorum)))))	(Chamaedorea_seifrizii	Geonoma_undata))	(Bactris_major	(Attalea_speciosa	(Elaeis_oleifera	Elaeis_guineensis))))))	Roystonea_regia))	Iriartea_deltoidea)))	Calamus_caryotoides);
((Nypa_fruticans	(((Geonoma_undata	Pelagodoxa_henryana)	(Manicaria_saccifera	((Leopoldinia_pulchra	((Oenocarpus_minor	Oenocarpus_bataua)	Prestoea_acuminata))	((Dypsis_decaryi	(Dictyosperma_album	(Heterospathe_cagayanensis	Veitchia_spiralis)))	(Hydriastele_microspadix	(Burretiokentia_grandiflora	Kentiopsis_piersoniorum))))))	((((Bactris_major	(Attalea_speciosa	(Elaeis_oleifera	Elaeis_guineensis)))	(Pseudophoenix_vinifera	(((Reinhardtia_gracilis	(Reinhardtia_simplex	(Reinhardtia_paiewonskiana	(Serenoa_repens	Reinhardtia_latisecta))))	(Podococcus_barteri	(Sclerosperma_profizianum	Orania_palindan)))	(Phoenix_dactylifera	Sabal_domingensis))))	(Chamaedorea_seifrizii	Iriartea_deltoidea))	Roystonea_regia)))	Calamus_caryotoides);
((Nypa_fruticans	((Phoenix_dactylifera	Sabal_domingensis)	((Pseudophoenix_vinifera	((Reinhardtia_simplex	((Reinhardtia_gracilis	Reinhardtia_paiewonskiana)	(Serenoa_repens	Reinhardtia_latisecta)))	(((Podococcus_barteri	(Sclerosperma_profizianum	Orania_palindan))	((Chamaedorea_seifrizii	(((Leopoldinia_pulchra	((Oenocarpus_minor	Oenocarpus_bataua)	Prestoea_acuminata))	(((Dypsis_decaryi	(Burretiokentia_grandiflora	Veitchia_spiralis))	(Dictyosperma_album	Heterospathe_cagayanensis))	(Hydriastele_microspadix	Kentiopsis_piersoniorum)))	((Geonoma_undata	Pelagodoxa_henryana)	Manicaria_saccifera)))	(Bactris_major	(Attalea_speciosa	(Elaeis_oleifera	Elaeis_guineensis)))))	Roystonea_regia)))	Iriartea_deltoidea)))	Calamus_caryotoides);
((Nypa_fruticans	((Phoenix_dactylifera	(Serenoa_repens	Sabal_domingensis))	((Pseudophoenix_vinifera	(((Reinhardtia_gracilis	Reinhardtia_simplex)	(Reinhardtia_paiewonskiana	Reinhardtia_latisecta))	(((Bactris_major	(Attalea_speciosa	(Elaeis_oleifera	Elaeis_guineensis)))	((Podococcus_barteri	(Sclerosperma_profizianum	Orania_palindan))	(Chamaedorea_seifrizii	((Geonoma_undata	Pelagodoxa_henryana)	(Manicaria_saccifera	((Leopoldinia_pulchra	((Oenocarpus_minor	Oenocarpus_bataua)	Prestoea_acuminata))	((((Heterospathe_cagayanensis	Burretiokentia_grandiflora)	(Veitchia_spiralis	Dypsis_decaryi))	Dictyosperma_album)	(Hydriastele_microspadix	Kentiopsis_piersoniorum))))))))	Roystonea_regia)))	Iriartea_deltoidea)))	Calamus_caryotoides);
((Nypa_fruticans	(((((Geonoma_undata	Pelagodoxa_henryana)	(Manicaria_saccifera	((Leopoldinia_pulchra	((Oenocarpus_minor	Oenocarpus_bataua)	Prestoea_acuminata))	((Dypsis_decaryi	(Dictyosperma_album	(Veitchia_spiralis	(Heterospathe_cagayanensis	Burretiokentia_grandiflora))))	(Hydriastele_microspadix	Kentiopsis_piersoniorum)))))	((Pseudophoenix_vinifera	(Chamaedorea_seifrizii	(Bactris_major	(Attalea_speciosa	(Elaeis_oleifera	Elaeis_guineensis)))))	(Podococcus_barteri	(Sclerosperma_profizianum	Orania_palindan))))	Roystonea_regia)	((Iriartea_deltoidea	(Phoenix_dactylifera	Sabal_domingensis))	((Reinhardtia_simplex	(Reinhardtia_paiewonskiana	Reinhardtia_latisecta))	(Serenoa_repens	Reinhardtia_gracilis)))))	Calamus_caryotoides);
((((((((Chamaedorea_seifrizii	((Leopoldinia_pulchra	((Hydriastele_microspadix	Kentiopsis_piersoniorum)	((Heterospathe_cagayanensis	Dictyosperma_album)	(Veitchia_spiralis	Dypsis_decaryi))))	(Manicaria_saccifera	((Prestoea_acuminata	(Oenocarpus_minor	Oenocarpus_bataua))	(Geonoma_undata	Pelagodoxa_henryana)))))	((Podococcus_barteri	(Orania_palindan	Sclerosperma_profizianum))	(((Elaeis_guineensis	Elaeis_oleifera)	Attalea_speciosa)	Bactris_major)))	(Burretiokentia_grandiflora	((Reinhardtia_paiewonskiana	Reinhardtia_latisecta)	(Reinhardtia_simplex	Reinhardtia_gracilis))))	Roystonea_regia)	(Iriartea_deltoidea	Pseudophoenix_vinifera))	(Phoenix_dactylifera	(Sabal_domingensis	Serenoa_repens)))	Nypa_fruticans)	Calamus_caryotoides);
(((Prestoea_acuminata	(Oenocarpus_minor	Oenocarpus_bataua))	(((Geonoma_undata	(((((Podococcus_barteri	(Orania_palindan	Sclerosperma_profizianum))	(((((Elaeis_guineensis	Elaeis_oleifera)	Attalea_speciosa)	Bactris_major)	(Phoenix_dactylifera	Sabal_domingensis))	Pseudophoenix_vinifera))	(Iriartea_deltoidea	(((Reinhardtia_paiewonskiana	Reinhardtia_latisecta)	(Reinhardtia_simplex	Reinhardtia_gracilis))	(Chamaedorea_seifrizii	(Serenoa_repens	Burretiokentia_grandiflora)))))	(Nypa_fruticans	Roystonea_regia))	Pelagodoxa_henryana))	((((Dypsis_decaryi	(Heterospathe_cagayanensis	Veitchia_spiralis))	Dictyosperma_album)	(Hydriastele_microspadix	Kentiopsis_piersoniorum))	Manicaria_saccifera))	Leopoldinia_pulchra))	Calamus_caryotoides);
((((((((((((Iriartea_deltoidea	(Reinhardtia_gracilis	((Reinhardtia_paiewonskiana	Reinhardtia_latisecta)	Reinhardtia_simplex)))	(Serenoa_repens	(Phoenix_dactylifera	Sabal_domingensis)))	(Podococcus_barteri	(Orania_palindan	Sclerosperma_profizianum)))	((((Elaeis_guineensis	Elaeis_oleifera)	Attalea_speciosa)	Bactris_major)	Roystonea_regia))	(Chamaedorea_seifrizii	Pseudophoenix_vinifera))	Burretiokentia_grandiflora)	(Pelagodoxa_henryana	Geonoma_undata))	(((Prestoea_acuminata	(Oenocarpus_minor	Oenocarpus_bataua))	Leopoldinia_pulchra)	Manicaria_saccifera))	(Dypsis_decaryi	((Heterospathe_cagayanensis	Veitchia_spiralis)	Dictyosperma_album)))	(Hydriastele_microspadix	Kentiopsis_piersoniorum))	Nypa_fruticans)	Calamus_caryotoides);
(((((Phoenix_dactylifera	Sabal_domingensis)	Serenoa_repens)	(((((Chamaedorea_seifrizii	((((Pelagodoxa_henryana	Geonoma_undata)	((((Prestoea_acuminata	(Oenocarpus_minor	Oenocarpus_bataua))	Leopoldinia_pulchra)	Manicaria_saccifera)	((Heterospathe_cagayanensis	((Dypsis_decaryi	(Burretiokentia_grandiflora	Veitchia_spiralis))	Dictyosperma_album))	(Hydriastele_microspadix	Kentiopsis_piersoniorum))))	(Podococcus_barteri	(Orania_palindan	Sclerosperma_profizianum)))	(((Elaeis_guineensis	Elaeis_oleifera)	Attalea_speciosa)	Bactris_major)))	Roystonea_regia)	(Reinhardtia_gracilis	((Reinhardtia_paiewonskiana	Reinhardtia_latisecta)	Reinhardtia_simplex)))	Pseudophoenix_vinifera)	Iriartea_deltoidea))	Nypa_fruticans)	Calamus_caryotoides);
(((Prestoea_acuminata	(Oenocarpus_minor	Oenocarpus_bataua))	(Leopoldinia_pulchra	(((Hydriastele_microspadix	Kentiopsis_piersoniorum)	((Dypsis_decaryi	(Heterospathe_cagayanensis	(Burretiokentia_grandiflora	Veitchia_spiralis)))	Dictyosperma_album))	(Manicaria_saccifera	((((((Roystonea_regia	((Reinhardtia_paiewonskiana	Reinhardtia_latisecta)	(Reinhardtia_simplex	Reinhardtia_gracilis)))	((Chamaedorea_seifrizii	Iriartea_deltoidea)	(Nypa_fruticans	(Sabal_domingensis	(Serenoa_repens	Phoenix_dactylifera)))))	(Orania_palindan	(Sclerosperma_profizianum	Podococcus_barteri)))	(((Elaeis_guineensis	Elaeis_oleifera)	Attalea_speciosa)	Bactris_major))	Pseudophoenix_vinifera)	(Pelagodoxa_henryana	Geonoma_undata))))))	Calamus_caryotoides);
(((((Pseudophoenix_vinifera	((((Chamaedorea_seifrizii	((Pelagodoxa_henryana	Geonoma_undata)	((((Prestoea_acuminata	(Oenocarpus_minor	Oenocarpus_bataua))	Leopoldinia_pulchra)	((Hydriastele_microspadix	Kentiopsis_piersoniorum)	(Veitchia_spiralis	((Burretiokentia_grandiflora	Heterospathe_cagayanensis)	(Dictyosperma_album	Dypsis_decaryi)))))	Manicaria_saccifera)))	(Podococcus_barteri	(Orania_palindan	Sclerosperma_profizianum)))	(((Elaeis_guineensis	Elaeis_oleifera)	Attalea_speciosa)	Bactris_major))	((Reinhardtia_paiewonskiana	(Serenoa_repens	Reinhardtia_latisecta))	(Reinhardtia_simplex	Reinhardtia_gracilis))))	(Iriartea_deltoidea	Roystonea_regia))	(Sabal_domingensis	Phoenix_dactylifera))	Nypa_fruticans)	Calamus_caryotoides);
((((Sabal_domingensis	Phoenix_dactylifera)	(((Roystonea_regia	(((Chamaedorea_seifrizii	((Pelagodoxa_henryana	(((Prestoea_acuminata	(Oenocarpus_minor	Oenocarpus_bataua))	Leopoldinia_pulchra)	((Hydriastele_microspadix	Kentiopsis_piersoniorum)	(Veitchia_spiralis	(Heterospathe_cagayanensis	(Dictyosperma_album	Dypsis_decaryi))))))	(Geonoma_undata	Manicaria_saccifera)))	(Podococcus_barteri	(Orania_palindan	Sclerosperma_profizianum)))	(Pseudophoenix_vinifera	((Elaeis_guineensis	Elaeis_oleifera)	(Attalea_speciosa	Bactris_major)))))	(Burretiokentia_grandiflora	((Reinhardtia_paiewonskiana	(Serenoa_repens	Reinhardtia_latisecta))	(Reinhardtia_simplex	Reinhardtia_gracilis))))	Iriartea_deltoidea))	Nypa_fruticans)	Calamus_caryotoides);
((((Sabal_domingensis	Phoenix_dactylifera)	((Roystonea_regia	((((Pseudophoenix_vinifera	(((Hydriastele_microspadix	Kentiopsis_piersoniorum)	((Dypsis_decaryi	Veitchia_spiralis)	(Heterospathe_cagayanensis	Dictyosperma_album)))	(Leopoldinia_pulchra	((Geonoma_undata	Pelagodoxa_henryana)	(Manicaria_saccifera	(Prestoea_acuminata	(Oenocarpus_minor	Oenocarpus_bataua)))))))	(Podococcus_barteri	(Orania_palindan	Sclerosperma_profizianum)))	(Bactris_major	((Elaeis_guineensis	Elaeis_oleifera)	Attalea_speciosa)))	((Chamaedorea_seifrizii	Burretiokentia_grandiflora)	((Reinhardtia_paiewonskiana	(Serenoa_repens	Reinhardtia_latisecta))	(Reinhardtia_simplex	Reinhardtia_gracilis)))))	Iriartea_deltoidea))	Nypa_fruticans)	Calamus_caryotoides);
((((((((((Geonoma_undata	Pelagodoxa_henryana)	(((Hydriastele_microspadix	Kentiopsis_piersoniorum)	(Veitchia_spiralis	((Heterospathe_cagayanensis	Dictyosperma_album)	Dypsis_decaryi)))	((Prestoea_acuminata	(Oenocarpus_minor	Oenocarpus_bataua))	Leopoldinia_pulchra)))	Manicaria_saccifera)	(Podococcus_barteri	(Orania_palindan	Sclerosperma_profizianum)))	(Bactris_major	((Elaeis_guineensis	Elaeis_oleifera)	Attalea_speciosa)))	(Burretiokentia_grandiflora	((Reinhardtia_paiewonskiana	Reinhardtia_latisecta)	(Reinhardtia_simplex	Reinhardtia_gracilis))))	(Pseudophoenix_vinifera	((Serenoa_repens	Sabal_domingensis)	Phoenix_dactylifera)))	(Roystonea_regia	(Chamaedorea_seifrizii	Iriartea_deltoidea)))	Nypa_fruticans)	Calamus_caryotoides);
(((Hydriastele_microspadix	(Kentiopsis_piersoniorum	(((Heterospathe_cagayanensis	Dictyosperma_album)	(Dypsis_decaryi	Veitchia_spiralis))	(((Oenocarpus_minor	Oenocarpus_bataua)	(Leopoldinia_pulchra	Prestoea_acuminata))	(Manicaria_saccifera	(((Podococcus_barteri	(Orania_palindan	Sclerosperma_profizianum))	((Bactris_major	((Elaeis_guineensis	Elaeis_oleifera)	Attalea_speciosa))	((Pseudophoenix_vinifera	(Sabal_domingensis	Phoenix_dactylifera))	((Roystonea_regia	((Chamaedorea_seifrizii	Burretiokentia_grandiflora)	((Reinhardtia_paiewonskiana	(Serenoa_repens	Reinhardtia_latisecta))	(Reinhardtia_simplex	Reinhardtia_gracilis))))	Iriartea_deltoidea))))	(Geonoma_undata	Pelagodoxa_henryana)))))))	Nypa_fruticans)	Calamus_caryotoides);
((Nypa_fruticans	((Sabal_domingensis	Phoenix_dactylifera)	((Pseudophoenix_vinifera	(((Burretiokentia_grandiflora	((Reinhardtia_paiewonskiana	(Serenoa_repens	Reinhardtia_latisecta))	(Reinhardtia_gracilis	Reinhardtia_simplex)))	((Bactris_major	(Attalea_speciosa	(Elaeis_guineensis	Elaeis_oleifera)))	(Chamaedorea_seifrizii	(((Geonoma_undata	Pelagodoxa_henryana)	(((Leopoldinia_pulchra	(Prestoea_acuminata	(Oenocarpus_bataua	Oenocarpus_minor)))	((Kentiopsis_piersoniorum	Hydriastele_microspadix)	((Heterospathe_cagayanensis	Dictyosperma_album)	(Dypsis_decaryi	Veitchia_spiralis))))	Manicaria_saccifera))	((Orania_palindan	Sclerosperma_profizianum)	Podococcus_barteri)))))	Roystonea_regia))	Iriartea_deltoidea)))	Calamus_caryotoides);
((Nypa_fruticans	(Roystonea_regia	((((Bactris_major	(Attalea_speciosa	(Elaeis_guineensis	Elaeis_oleifera)))	(((Dictyosperma_album	(Kentiopsis_piersoniorum	Hydriastele_microspadix))	(Heterospathe_cagayanensis	(Dypsis_decaryi	Veitchia_spiralis)))	(Manicaria_saccifera	((Geonoma_undata	Pelagodoxa_henryana)	(Leopoldinia_pulchra	(Prestoea_acuminata	(Oenocarpus_bataua	Oenocarpus_minor)))))))	((Orania_palindan	Sclerosperma_profizianum)	Podococcus_barteri))	(((Sabal_domingensis	Phoenix_dactylifera)	(Iriartea_deltoidea	((Chamaedorea_seifrizii	Burretiokentia_grandiflora)	((Reinhardtia_paiewonskiana	(Serenoa_repens	Reinhardtia_latisecta))	(Reinhardtia_gracilis	Reinhardtia_simplex)))))	Pseudophoenix_vinifera))))	Calamus_caryotoides);
(((Prestoea_acuminata	(Oenocarpus_bataua	Oenocarpus_minor))	(((((Geonoma_undata	Pelagodoxa_henryana)	(((Pseudophoenix_vinifera	(((Orania_palindan	Sclerosperma_profizianum)	Podococcus_barteri)	(Bactris_major	(Attalea_speciosa	(Elaeis_guineensis	Elaeis_oleifera)))))	(Roystonea_regia	(((Chamaedorea_seifrizii	(Serenoa_repens	Burretiokentia_grandiflora))	((Reinhardtia_paiewonskiana	Reinhardtia_latisecta)	(Reinhardtia_gracilis	Reinhardtia_simplex)))	(Iriartea_deltoidea	(Sabal_domingensis	Phoenix_dactylifera)))))	Nypa_fruticans))	((Dictyosperma_album	(Kentiopsis_piersoniorum	Hydriastele_microspadix))	(Heterospathe_cagayanensis	(Dypsis_decaryi	Veitchia_spiralis))))	Manicaria_saccifera)	Leopoldinia_pulchra))	Calamus_caryotoides);
((Nypa_fruticans	(((Serenoa_repens	Sabal_domingensis)	Phoenix_dactylifera)	(((((Geonoma_undata	Pelagodoxa_henryana)	(Manicaria_saccifera	((Leopoldinia_pulchra	((Kentiopsis_piersoniorum	Hydriastele_microspadix)	((Heterospathe_cagayanensis	(Dypsis_decaryi	Dictyosperma_album))	Veitchia_spiralis)))	(Prestoea_acuminata	(Oenocarpus_bataua	Oenocarpus_minor)))))	(((Orania_palindan	Sclerosperma_profizianum)	Podococcus_barteri)	((Bactris_major	(Attalea_speciosa	(Elaeis_guineensis	Elaeis_oleifera)))	Pseudophoenix_vinifera)))	(Iriartea_deltoidea	Roystonea_regia))	((Chamaedorea_seifrizii	Burretiokentia_grandiflora)	((Reinhardtia_paiewonskiana	Reinhardtia_latisecta)	(Reinhardtia_gracilis	Reinhardtia_simplex))))))	Calamus_caryotoides);
((Nypa_fruticans	((Sabal_domingensis	Phoenix_dactylifera)	(Iriartea_deltoidea	((Pseudophoenix_vinifera	(((Bactris_major	(Attalea_speciosa	(Elaeis_guineensis	Elaeis_oleifera)))	((Chamaedorea_seifrizii	((((Dictyosperma_album	(Kentiopsis_piersoniorum	Hydriastele_microspadix))	((Dypsis_decaryi	Veitchia_spiralis)	Heterospathe_cagayanensis))	((Prestoea_acuminata	(Oenocarpus_bataua	Oenocarpus_minor))	Leopoldinia_pulchra))	((Geonoma_undata	Pelagodoxa_henryana)	Manicaria_saccifera)))	((Orania_palindan	Sclerosperma_profizianum)	Podococcus_barteri)))	(Burretiokentia_grandiflora	((Reinhardtia_paiewonskiana	(Serenoa_repens	Reinhardtia_latisecta))	(Reinhardtia_gracilis	Reinhardtia_simplex)))))	Roystonea_regia))))	Calamus_caryotoides);
((Nypa_fruticans	((Sabal_domingensis	Phoenix_dactylifera)	(((Pseudophoenix_vinifera	((Bactris_major	(Attalea_speciosa	(Elaeis_guineensis	Elaeis_oleifera)))	(((Geonoma_undata	Pelagodoxa_henryana)	((((Prestoea_acuminata	(Oenocarpus_bataua	Oenocarpus_minor))	Manicaria_saccifera)	((Kentiopsis_piersoniorum	Hydriastele_microspadix)	((Veitchia_spiralis	Heterospathe_cagayanensis)	(Dictyosperma_album	Dypsis_decaryi))))	Leopoldinia_pulchra))	((Orania_palindan	Sclerosperma_profizianum)	Podococcus_barteri))))	(Burretiokentia_grandiflora	((Reinhardtia_paiewonskiana	(Serenoa_repens	Reinhardtia_latisecta))	(Reinhardtia_gracilis	Reinhardtia_simplex))))	((Iriartea_deltoidea	Chamaedorea_seifrizii)	Roystonea_regia))))	Calamus_caryotoides);
((Nypa_fruticans	(((((Bactris_major	(Attalea_speciosa	(Elaeis_guineensis	Elaeis_oleifera)))	((((Kentiopsis_piersoniorum	Hydriastele_microspadix)	(((Veitchia_spiralis	Heterospathe_cagayanensis)	Burretiokentia_grandiflora)	(Dypsis_decaryi	Dictyosperma_album)))	(((Manicaria_saccifera	(Geonoma_undata	Pelagodoxa_henryana))	(Prestoea_acuminata	(Oenocarpus_bataua	Oenocarpus_minor)))	Leopoldinia_pulchra))	((Orania_palindan	Sclerosperma_profizianum)	Podococcus_barteri)))	Chamaedorea_seifrizii)	((Serenoa_repens	Reinhardtia_gracilis)	(Reinhardtia_simplex	(Reinhardtia_paiewonskiana	Reinhardtia_latisecta))))	(Roystonea_regia	(Pseudophoenix_vinifera	(Iriartea_deltoidea	(Sabal_domingensis	Phoenix_dactylifera))))))	Calamus_caryotoides);
((Nypa_fruticans	(Roystonea_regia	(((Chamaedorea_seifrizii	Iriartea_deltoidea)	((Phoenix_dactylifera	(Serenoa_repens	Sabal_domingensis))	Pseudophoenix_vinifera))	((((Geonoma_undata	Pelagodoxa_henryana)	((((Leopoldinia_pulchra	Prestoea_acuminata)	(Oenocarpus_bataua	Oenocarpus_minor))	((Kentiopsis_piersoniorum	Hydriastele_microspadix)	((Dypsis_decaryi	Veitchia_spiralis)	(Heterospathe_cagayanensis	Dictyosperma_album))))	Manicaria_saccifera))	(((Orania_palindan	Sclerosperma_profizianum)	Podococcus_barteri)	(Bactris_major	(Attalea_speciosa	(Elaeis_guineensis	Elaeis_oleifera)))))	(Burretiokentia_grandiflora	(Reinhardtia_gracilis	(Reinhardtia_simplex	(Reinhardtia_paiewonskiana	Reinhardtia_latisecta))))))))	Calamus_caryotoides);
((Nypa_fruticans	(((Geonoma_undata	Pelagodoxa_henryana)	((((Prestoea_acuminata	(Oenocarpus_bataua	Oenocarpus_minor))	((Kentiopsis_piersoniorum	Hydriastele_microspadix)	(Veitchia_spiralis	(Dypsis_decaryi	(Dictyosperma_album	Heterospathe_cagayanensis)))))	Leopoldinia_pulchra)	Manicaria_saccifera))	((((Orania_palindan	Sclerosperma_profizianum)	Podococcus_barteri)	(Pseudophoenix_vinifera	(Bactris_major	(Attalea_speciosa	(Elaeis_guineensis	Elaeis_oleifera)))))	(Roystonea_regia	((Phoenix_dactylifera	(Serenoa_repens	Sabal_domingensis))	(Iriartea_deltoidea	(((Reinhardtia_paiewonskiana	Reinhardtia_latisecta)	(Reinhardtia_gracilis	Reinhardtia_simplex))	(Chamaedorea_seifrizii	Burretiokentia_grandiflora))))))))	Calamus_caryotoides);
((Nypa_fruticans	((((Pseudophoenix_vinifera	(Phoenix_dactylifera	Sabal_domingensis))	((((Reinhardtia_paiewonskiana	Reinhardtia_latisecta)	(Serenoa_repens	Reinhardtia_gracilis))	Reinhardtia_simplex)	Iriartea_deltoidea))	(((Chamaedorea_seifrizii	((Geonoma_undata	Pelagodoxa_henryana)	((((Prestoea_acuminata	(Oenocarpus_bataua	Oenocarpus_minor))	Manicaria_saccifera)	((Kentiopsis_piersoniorum	Hydriastele_microspadix)	(Burretiokentia_grandiflora	((Dictyosperma_album	Dypsis_decaryi)	(Heterospathe_cagayanensis	Veitchia_spiralis)))))	Leopoldinia_pulchra)))	((Orania_palindan	Sclerosperma_profizianum)	Podococcus_barteri))	(Bactris_major	(Attalea_speciosa	(Elaeis_guineensis	Elaeis_oleifera)))))	Roystonea_regia))	Calamus_caryotoides);
((((Phoenix_dactylifera	Sabal_domingensis)	(((Chamaedorea_seifrizii	Pseudophoenix_vinifera)	(((((Geonoma_undata	Pelagodoxa_henryana)	(Manicaria_saccifera	((((Veitchia_spiralis	Dypsis_decaryi)	(Heterospathe_cagayanensis	Dictyosperma_album))	(Kentiopsis_piersoniorum	Hydriastele_microspadix))	(((Oenocarpus_minor	Oenocarpus_bataua)	Prestoea_acuminata)	Leopoldinia_pulchra))))	((Bactris_major	(Attalea_speciosa	(Elaeis_oleifera	Elaeis_guineensis)))	(Podococcus_barteri	(Sclerosperma_profizianum	Orania_palindan))))	(Burretiokentia_grandiflora	((Serenoa_repens	Reinhardtia_gracilis)	((Reinhardtia_paiewonskiana	Reinhardtia_latisecta)	Reinhardtia_simplex))))	Roystonea_regia))	Iriartea_deltoidea))	Nypa_fruticans)	Calamus_caryotoides);
((((Phoenix_dactylifera	Sabal_domingensis)	((Pseudophoenix_vinifera	((((Bactris_major	(Attalea_speciosa	(Elaeis_oleifera	Elaeis_guineensis)))	(Podococcus_barteri	(Sclerosperma_profizianum	Orania_palindan)))	(Chamaedorea_seifrizii	((Geonoma_undata	Pelagodoxa_henryana)	(((((Heterospathe_cagayanensis	Veitchia_spiralis)	(Dypsis_decaryi	Dictyosperma_album))	(Kentiopsis_piersoniorum	Hydriastele_microspadix))	(((Oenocarpus_minor	Oenocarpus_bataua)	Prestoea_acuminata)	Manicaria_saccifera))	Leopoldinia_pulchra))))	(Iriartea_deltoidea	Roystonea_regia)))	(Burretiokentia_grandiflora	(Reinhardtia_gracilis	((Reinhardtia_paiewonskiana	(Serenoa_repens	Reinhardtia_latisecta))	Reinhardtia_simplex)))))	Nypa_fruticans)	Calamus_caryotoides);
((((Phoenix_dactylifera	Sabal_domingensis)	(((Roystonea_regia	(((Chamaedorea_seifrizii	Burretiokentia_grandiflora)	(Reinhardtia_gracilis	((Reinhardtia_paiewonskiana	(Serenoa_repens	Reinhardtia_latisecta))	Reinhardtia_simplex)))	(((Bactris_major	(Attalea_speciosa	(Elaeis_oleifera	Elaeis_guineensis)))	(Podococcus_barteri	(Sclerosperma_profizianum	Orania_palindan)))	((Geonoma_undata	Pelagodoxa_henryana)	((((Dypsis_decaryi	(Dictyosperma_album	(Heterospathe_cagayanensis	Veitchia_spiralis)))	(Kentiopsis_piersoniorum	Hydriastele_microspadix))	((Oenocarpus_minor	Oenocarpus_bataua)	(Leopoldinia_pulchra	Prestoea_acuminata)))	Manicaria_saccifera)))))	Pseudophoenix_vinifera)	Iriartea_deltoidea))	Nypa_fruticans)	Calamus_caryotoides);
((((Roystonea_regia	(((Bactris_major	(Attalea_speciosa	(Elaeis_oleifera	Elaeis_guineensis)))	(Podococcus_barteri	(Sclerosperma_profizianum	Orania_palindan)))	((((Dypsis_decaryi	(Dictyosperma_album	Heterospathe_cagayanensis))	Veitchia_spiralis)	(Kentiopsis_piersoniorum	Hydriastele_microspadix))	(((Geonoma_undata	Pelagodoxa_henryana)	(((Oenocarpus_minor	Oenocarpus_bataua)	Prestoea_acuminata)	Leopoldinia_pulchra))	Manicaria_saccifera))))	((Pseudophoenix_vinifera	(Phoenix_dactylifera	Sabal_domingensis))	(Iriartea_deltoidea	((Chamaedorea_seifrizii	Burretiokentia_grandiflora)	((Serenoa_repens	Reinhardtia_gracilis)	((Reinhardtia_paiewonskiana	Reinhardtia_latisecta)	Reinhardtia_simplex))))))	Nypa_fruticans)	Calamus_caryotoides);
((((Phoenix_dactylifera	Sabal_domingensis)	(Iriartea_deltoidea	((((Chamaedorea_seifrizii	Burretiokentia_grandiflora)	((Reinhardtia_paiewonskiana	(Serenoa_repens	Reinhardtia_latisecta))	(Reinhardtia_gracilis	Reinhardtia_simplex)))	(((Bactris_major	(Attalea_speciosa	(Elaeis_oleifera	Elaeis_guineensis)))	(Podococcus_barteri	(Sclerosperma_profizianum	Orania_palindan)))	(Pseudophoenix_vinifera	((((Heterospathe_cagayanensis	(Dictyosperma_album	(Dypsis_decaryi	Veitchia_spiralis)))	(Kentiopsis_piersoniorum	Hydriastele_microspadix))	((Oenocarpus_minor	Oenocarpus_bataua)	(Prestoea_acuminata	Leopoldinia_pulchra)))	(Manicaria_saccifera	(Geonoma_undata	Pelagodoxa_henryana))))))	Roystonea_regia)))	Nypa_fruticans)	Calamus_caryotoides);
((((Phoenix_dactylifera	Sabal_domingensis)	(Iriartea_deltoidea	((((Reinhardtia_paiewonskiana	(Serenoa_repens	Reinhardtia_latisecta))	(Reinhardtia_gracilis	Reinhardtia_simplex))	((Podococcus_barteri	(Sclerosperma_profizianum	Orania_palindan))	((Pseudophoenix_vinifera	(Chamaedorea_seifrizii	((((Dypsis_decaryi	(Burretiokentia_grandiflora	Veitchia_spiralis))	(Heterospathe_cagayanensis	Dictyosperma_album))	(Kentiopsis_piersoniorum	Hydriastele_microspadix))	((Geonoma_undata	Pelagodoxa_henryana)	(Manicaria_saccifera	(((Oenocarpus_minor	Oenocarpus_bataua)	Prestoea_acuminata)	Leopoldinia_pulchra))))))	(Bactris_major	(Attalea_speciosa	(Elaeis_oleifera	Elaeis_guineensis))))))	Roystonea_regia)))	Nypa_fruticans)	Calamus_caryotoides);
((((Phoenix_dactylifera	Sabal_domingensis)	((Iriartea_deltoidea	Pseudophoenix_vinifera)	(((Bactris_major	(Attalea_speciosa	(Elaeis_oleifera	Elaeis_guineensis)))	((Podococcus_barteri	(Sclerosperma_profizianum	Orania_palindan))	(Chamaedorea_seifrizii	(((Geonoma_undata	Pelagodoxa_henryana)	Manicaria_saccifera)	((((Dypsis_decaryi	Veitchia_spiralis)	(Heterospathe_cagayanensis	Dictyosperma_album))	(Kentiopsis_piersoniorum	Hydriastele_microspadix))	(((Oenocarpus_minor	Oenocarpus_bataua)	Prestoea_acuminata)	Leopoldinia_pulchra))))))	(Roystonea_regia	(Burretiokentia_grandiflora	((Reinhardtia_paiewonskiana	(Serenoa_repens	Reinhardtia_latisecta))	(Reinhardtia_gracilis	Reinhardtia_simplex)))))))	Nypa_fruticans)	Calamus_caryotoides);
(((((((Manicaria_saccifera	(((Heterospathe_cagayanensis	(Dictyosperma_album	(Dypsis_decaryi	(Veitchia_spiralis	Burretiokentia_grandiflora))))	(Kentiopsis_piersoniorum	Hydriastele_microspadix))	(((Oenocarpus_minor	Oenocarpus_bataua)	Prestoea_acuminata)	Leopoldinia_pulchra)))	(Geonoma_undata	Pelagodoxa_henryana))	((Chamaedorea_seifrizii	(Bactris_major	(Attalea_speciosa	(Elaeis_oleifera	Elaeis_guineensis))))	(Podococcus_barteri	(Sclerosperma_profizianum	Orania_palindan))))	((Reinhardtia_paiewonskiana	(Serenoa_repens	Reinhardtia_latisecta))	(Reinhardtia_gracilis	Reinhardtia_simplex)))	(((Phoenix_dactylifera	Sabal_domingensis)	(Iriartea_deltoidea	Pseudophoenix_vinifera))	Roystonea_regia))	Nypa_fruticans)	Calamus_caryotoides);
((((Phoenix_dactylifera	(Serenoa_repens	Sabal_domingensis))	((Iriartea_deltoidea	Pseudophoenix_vinifera)	(Roystonea_regia	(((Chamaedorea_seifrizii	(Manicaria_saccifera	(((Kentiopsis_piersoniorum	(((Dictyosperma_album	Burretiokentia_grandiflora)	Heterospathe_cagayanensis)	(Hydriastele_microspadix	(Dypsis_decaryi	Veitchia_spiralis))))	(((Oenocarpus_minor	Oenocarpus_bataua)	Prestoea_acuminata)	Leopoldinia_pulchra))	(Geonoma_undata	Pelagodoxa_henryana))))	(((Elaeis_oleifera	Elaeis_guineensis)	(Bactris_major	Attalea_speciosa))	(Podococcus_barteri	(Sclerosperma_profizianum	Orania_palindan))))	(Reinhardtia_gracilis	(Reinhardtia_simplex	(Reinhardtia_paiewonskiana	Reinhardtia_latisecta)))))))	Nypa_fruticans)	Calamus_caryotoides);
((((Roystonea_regia	((Burretiokentia_grandiflora	((Geonoma_undata	Pelagodoxa_henryana)	(((Hydriastele_microspadix	Kentiopsis_piersoniorum)	((Dypsis_decaryi	Dictyosperma_album)	(Heterospathe_cagayanensis	Veitchia_spiralis)))	(Manicaria_saccifera	((Oenocarpus_minor	Oenocarpus_bataua)	(Prestoea_acuminata	Leopoldinia_pulchra))))))	((Chamaedorea_seifrizii	(Bactris_major	(Attalea_speciosa	(Elaeis_oleifera	Elaeis_guineensis))))	(Podococcus_barteri	(Sclerosperma_profizianum	Orania_palindan)))))	(((Serenoa_repens	Reinhardtia_gracilis)	(Reinhardtia_simplex	(Reinhardtia_paiewonskiana	Reinhardtia_latisecta)))	(Pseudophoenix_vinifera	((Phoenix_dactylifera	Sabal_domingensis)	Iriartea_deltoidea))))	Nypa_fruticans)	Calamus_caryotoides);
((Nypa_fruticans	((Sabal_domingensis	Phoenix_dactylifera)	((((Serenoa_repens	Reinhardtia_gracilis)	(Reinhardtia_simplex	(Reinhardtia_paiewonskiana	Reinhardtia_latisecta)))	(Roystonea_regia	(Pseudophoenix_vinifera	(((Chamaedorea_seifrizii	(((Leopoldinia_pulchra	((Oenocarpus_bataua	Oenocarpus_minor)	Prestoea_acuminata))	((((Burretiokentia_grandiflora	Veitchia_spiralis)	Heterospathe_cagayanensis)	(Dictyosperma_album	Dypsis_decaryi))	(Kentiopsis_piersoniorum	Hydriastele_microspadix)))	((Pelagodoxa_henryana	Geonoma_undata)	Manicaria_saccifera)))	(Podococcus_barteri	(Sclerosperma_profizianum	Orania_palindan)))	((Attalea_speciosa	(Elaeis_oleifera	Elaeis_guineensis))	Bactris_major)))))	Iriartea_deltoidea)))	Calamus_caryotoides);
(((Kentiopsis_piersoniorum	Hydriastele_microspadix)	(((((((Podococcus_barteri	(Sclerosperma_profizianum	Orania_palindan))	(((Attalea_speciosa	(Elaeis_oleifera	Elaeis_guineensis))	Bactris_major)	(((Reinhardtia_paiewonskiana	Reinhardtia_latisecta)	(Reinhardtia_gracilis	Reinhardtia_simplex))	((Roystonea_regia	(Chamaedorea_seifrizii	Iriartea_deltoidea))	(Nypa_fruticans	(Sabal_domingensis	Phoenix_dactylifera))))))	Pseudophoenix_vinifera)	(Pelagodoxa_henryana	Geonoma_undata))	Manicaria_saccifera)	(Leopoldinia_pulchra	(Serenoa_repens	((Oenocarpus_bataua	Oenocarpus_minor)	Prestoea_acuminata))))	(Heterospathe_cagayanensis	(Dictyosperma_album	(Dypsis_decaryi	(Burretiokentia_grandiflora	Veitchia_spiralis))))))	Calamus_caryotoides);
((Hydriastele_microspadix	((((((((((Reinhardtia_paiewonskiana	Reinhardtia_latisecta)	(Reinhardtia_gracilis	Reinhardtia_simplex))	((Roystonea_regia	(Chamaedorea_seifrizii	Iriartea_deltoidea))	(Nypa_fruticans	(Serenoa_repens	(Sabal_domingensis	Phoenix_dactylifera)))))	((Podococcus_barteri	(Sclerosperma_profizianum	Orania_palindan))	((Attalea_speciosa	(Elaeis_oleifera	Elaeis_guineensis))	Bactris_major)))	Pseudophoenix_vinifera)	(Pelagodoxa_henryana	Geonoma_undata))	Manicaria_saccifera)	(Leopoldinia_pulchra	((Oenocarpus_bataua	Oenocarpus_minor)	Prestoea_acuminata)))	((Dictyosperma_album	Dypsis_decaryi)	(Heterospathe_cagayanensis	(Burretiokentia_grandiflora	Veitchia_spiralis))))	Kentiopsis_piersoniorum))	Calamus_caryotoides);
((Nypa_fruticans	(((((((((Dypsis_decaryi	Veitchia_spiralis)	(Dictyosperma_album	Heterospathe_cagayanensis))	(Kentiopsis_piersoniorum	Hydriastele_microspadix))	((Pelagodoxa_henryana	Geonoma_undata)	Manicaria_saccifera))	(Leopoldinia_pulchra	((Oenocarpus_bataua	Oenocarpus_minor)	Prestoea_acuminata)))	(Podococcus_barteri	(Sclerosperma_profizianum	Orania_palindan)))	(Chamaedorea_seifrizii	((Attalea_speciosa	(Elaeis_oleifera	Elaeis_guineensis))	Bactris_major)))	((Burretiokentia_grandiflora	((Reinhardtia_paiewonskiana	(Serenoa_repens	Reinhardtia_latisecta))	(Reinhardtia_gracilis	Reinhardtia_simplex)))	((Pseudophoenix_vinifera	Iriartea_deltoidea)	(Sabal_domingensis	Phoenix_dactylifera))))	Roystonea_regia))	Calamus_caryotoides);
((Nypa_fruticans	(((((Pelagodoxa_henryana	(Chamaedorea_seifrizii	Geonoma_undata))	(((Leopoldinia_pulchra	((Oenocarpus_bataua	Oenocarpus_minor)	Prestoea_acuminata))	Manicaria_saccifera)	(((Dypsis_decaryi	Veitchia_spiralis)	(Dictyosperma_album	Heterospathe_cagayanensis))	(Kentiopsis_piersoniorum	Hydriastele_microspadix))))	((Podococcus_barteri	(Sclerosperma_profizianum	Orania_palindan))	((Attalea_speciosa	(Elaeis_oleifera	Elaeis_guineensis))	Bactris_major)))	((Burretiokentia_grandiflora	((Reinhardtia_paiewonskiana	Reinhardtia_latisecta)	((Serenoa_repens	Reinhardtia_gracilis)	Reinhardtia_simplex)))	((Pseudophoenix_vinifera	Iriartea_deltoidea)	(Sabal_domingensis	Phoenix_dactylifera))))	Roystonea_regia))	Calamus_caryotoides);
((Iriartea_deltoidea	((Nypa_fruticans	(Sabal_domingensis	Phoenix_dactylifera))	(Pseudophoenix_vinifera	(((((((((Dypsis_decaryi	Veitchia_spiralis)	Heterospathe_cagayanensis)	(Dictyosperma_album	(Kentiopsis_piersoniorum	Hydriastele_microspadix)))	((((Oenocarpus_bataua	Oenocarpus_minor)	Prestoea_acuminata)	((Geonoma_undata	Pelagodoxa_henryana)	Manicaria_saccifera))	Leopoldinia_pulchra))	(Podococcus_barteri	(Sclerosperma_profizianum	Orania_palindan)))	Chamaedorea_seifrizii)	((Attalea_speciosa	(Elaeis_oleifera	Elaeis_guineensis))	Bactris_major))	(Burretiokentia_grandiflora	((Reinhardtia_paiewonskiana	(Serenoa_repens	Reinhardtia_latisecta))	(Reinhardtia_gracilis	Reinhardtia_simplex))))	Roystonea_regia))))	Calamus_caryotoides);
((Nypa_fruticans	((Sabal_domingensis	Phoenix_dactylifera)	(Pseudophoenix_vinifera	(Iriartea_deltoidea	(((Chamaedorea_seifrizii	(((Manicaria_saccifera	(((Kentiopsis_piersoniorum	Hydriastele_microspadix)	(Heterospathe_cagayanensis	(Dictyosperma_album	(Dypsis_decaryi	Veitchia_spiralis))))	((Oenocarpus_bataua	Oenocarpus_minor)	(Leopoldinia_pulchra	Prestoea_acuminata))))	(Pelagodoxa_henryana	Geonoma_undata))	(((Attalea_speciosa	(Elaeis_oleifera	Elaeis_guineensis))	Bactris_major)	(Podococcus_barteri	(Sclerosperma_profizianum	Orania_palindan)))))	(Burretiokentia_grandiflora	((Reinhardtia_paiewonskiana	Reinhardtia_latisecta)	((Serenoa_repens	Reinhardtia_gracilis)	Reinhardtia_simplex))))	Roystonea_regia)))))	Calamus_caryotoides);
((Nypa_fruticans	(((Podococcus_barteri	(Sclerosperma_profizianum	Orania_palindan))	((Manicaria_saccifera	(((Oenocarpus_bataua	Oenocarpus_minor)	Prestoea_acuminata)	(Leopoldinia_pulchra	((Kentiopsis_piersoniorum	Hydriastele_microspadix)	(Heterospathe_cagayanensis	(Dictyosperma_album	(Dypsis_decaryi	Veitchia_spiralis)))))))	(Pelagodoxa_henryana	Geonoma_undata)))	((((Burretiokentia_grandiflora	((Reinhardtia_paiewonskiana	Reinhardtia_latisecta)	(Reinhardtia_gracilis	Reinhardtia_simplex)))	(Phoenix_dactylifera	(Serenoa_repens	Sabal_domingensis)))	(Roystonea_regia	Iriartea_deltoidea))	(((Attalea_speciosa	(Elaeis_oleifera	Elaeis_guineensis))	Bactris_major)	(Pseudophoenix_vinifera	Chamaedorea_seifrizii)))))	Calamus_caryotoides);
((Nypa_fruticans	(Roystonea_regia	((((Attalea_speciosa	(Elaeis_oleifera	Elaeis_guineensis))	Bactris_major)	((Podococcus_barteri	(Sclerosperma_profizianum	Orania_palindan))	(Chamaedorea_seifrizii	(((Kentiopsis_piersoniorum	Hydriastele_microspadix)	(Heterospathe_cagayanensis	(Dictyosperma_album	(Dypsis_decaryi	(Burretiokentia_grandiflora	Veitchia_spiralis)))))	((Manicaria_saccifera	(Pelagodoxa_henryana	Geonoma_undata))	((Oenocarpus_bataua	Oenocarpus_minor)	(Leopoldinia_pulchra	Prestoea_acuminata)))))))	(((Reinhardtia_paiewonskiana	(Serenoa_repens	Reinhardtia_latisecta))	(Reinhardtia_gracilis	Reinhardtia_simplex))	((Iriartea_deltoidea	(Phoenix_dactylifera	Sabal_domingensis))	Pseudophoenix_vinifera)))))	Calamus_caryotoides);
((Nypa_fruticans	(Roystonea_regia	((((Attalea_speciosa	(Elaeis_oleifera	Elaeis_guineensis))	Bactris_major)	(((((Kentiopsis_piersoniorum	(Heterospathe_cagayanensis	(Dictyosperma_album	(Hydriastele_microspadix	(Dypsis_decaryi	Veitchia_spiralis)))))	(((Oenocarpus_bataua	Oenocarpus_minor)	Prestoea_acuminata)	Leopoldinia_pulchra))	(Pelagodoxa_henryana	Manicaria_saccifera))	Geonoma_undata)	(Podococcus_barteri	(Sclerosperma_profizianum	Orania_palindan))))	((Chamaedorea_seifrizii	(((Reinhardtia_paiewonskiana	(Serenoa_repens	Reinhardtia_latisecta))	(Reinhardtia_gracilis	Reinhardtia_simplex))	Burretiokentia_grandiflora))	((Phoenix_dactylifera	Sabal_domingensis)	(Pseudophoenix_vinifera	Iriartea_deltoidea))))))	Calamus_caryotoides);
((Nypa_fruticans	((Phoenix_dactylifera	Sabal_domingensis)	(((((((Hydriastele_microspadix	Kentiopsis_piersoniorum)	((Veitchia_spiralis	Dypsis_decaryi)	(Heterospathe_cagayanensis	Dictyosperma_album)))	((Geonoma_undata	Pelagodoxa_henryana)	((Leopoldinia_pulchra	(Prestoea_acuminata	(Oenocarpus_bataua	Oenocarpus_minor)))	Manicaria_saccifera)))	((Bactris_major	(Attalea_speciosa	(Elaeis_guineensis	Elaeis_oleifera)))	((Sclerosperma_profizianum	Orania_palindan)	Podococcus_barteri)))	(Iriartea_deltoidea	(((Burretiokentia_grandiflora	Serenoa_repens)	Reinhardtia_gracilis)	((Reinhardtia_latisecta	Reinhardtia_paiewonskiana)	Reinhardtia_simplex))))	Roystonea_regia)	(Chamaedorea_seifrizii	Pseudophoenix_vinifera))))	Calamus_caryotoides);
((Nypa_fruticans	(((Chamaedorea_seifrizii	Pseudophoenix_vinifera)	(Iriartea_deltoidea	(Phoenix_dactylifera	Sabal_domingensis)))	(Roystonea_regia	(((Geonoma_undata	Pelagodoxa_henryana)	((((Hydriastele_microspadix	Kentiopsis_piersoniorum)	((Veitchia_spiralis	Dypsis_decaryi)	(Heterospathe_cagayanensis	Dictyosperma_album)))	((Oenocarpus_bataua	Oenocarpus_minor)	(Leopoldinia_pulchra	Prestoea_acuminata)))	Manicaria_saccifera))	((Bactris_major	(Attalea_speciosa	(Elaeis_guineensis	Elaeis_oleifera)))	(((((Serenoa_repens	Reinhardtia_latisecta)	(Reinhardtia_gracilis	Reinhardtia_paiewonskiana))	Reinhardtia_simplex)	Burretiokentia_grandiflora)	((Sclerosperma_profizianum	Orania_palindan)	Podococcus_barteri)))))))	Calamus_caryotoides);
((Nypa_fruticans	(((Pseudophoenix_vinifera	(Phoenix_dactylifera	Sabal_domingensis))	((((Reinhardtia_paiewonskiana	Reinhardtia_latisecta)	(Reinhardtia_simplex	(Serenoa_repens	Reinhardtia_gracilis)))	Burretiokentia_grandiflora)	(Chamaedorea_seifrizii	Iriartea_deltoidea)))	(Roystonea_regia	((((Geonoma_undata	Pelagodoxa_henryana)	((((Hydriastele_microspadix	Kentiopsis_piersoniorum)	(Dypsis_decaryi	(Dictyosperma_album	(Heterospathe_cagayanensis	Veitchia_spiralis))))	(Leopoldinia_pulchra	(Prestoea_acuminata	(Oenocarpus_bataua	Oenocarpus_minor))))	Manicaria_saccifera))	((Sclerosperma_profizianum	Orania_palindan)	Podococcus_barteri))	(Bactris_major	(Attalea_speciosa	(Elaeis_guineensis	Elaeis_oleifera)))))))	Calamus_caryotoides);
((Nypa_fruticans	(((Pseudophoenix_vinifera	(Iriartea_deltoidea	(Phoenix_dactylifera	Sabal_domingensis)))	((Serenoa_repens	(Reinhardtia_paiewonskiana	Reinhardtia_latisecta))	(Reinhardtia_simplex	Reinhardtia_gracilis)))	(Roystonea_regia	(((Chamaedorea_seifrizii	(((((Hydriastele_microspadix	Kentiopsis_piersoniorum)	(Heterospathe_cagayanensis	((Dypsis_decaryi	(Burretiokentia_grandiflora	Veitchia_spiralis))	Dictyosperma_album)))	(Leopoldinia_pulchra	(Prestoea_acuminata	(Oenocarpus_bataua	Oenocarpus_minor))))	Manicaria_saccifera)	(Geonoma_undata	Pelagodoxa_henryana)))	(Orania_palindan	(Podococcus_barteri	Sclerosperma_profizianum)))	(Bactris_major	(Attalea_speciosa	(Elaeis_guineensis	Elaeis_oleifera)))))))	Calamus_caryotoides);
((Nypa_fruticans	((Phoenix_dactylifera	Sabal_domingensis)	(((Iriartea_deltoidea	Roystonea_regia)	((Burretiokentia_grandiflora	((Serenoa_repens	(Reinhardtia_paiewonskiana	Reinhardtia_latisecta))	(Reinhardtia_simplex	Reinhardtia_gracilis)))	(((Chamaedorea_seifrizii	((((Hydriastele_microspadix	Kentiopsis_piersoniorum)	(Veitchia_spiralis	((Dictyosperma_album	Heterospathe_cagayanensis)	Dypsis_decaryi)))	(((Prestoea_acuminata	(Oenocarpus_bataua	Oenocarpus_minor))	Manicaria_saccifera)	(Geonoma_undata	Pelagodoxa_henryana)))	Leopoldinia_pulchra))	(Podococcus_barteri	(Sclerosperma_profizianum	Orania_palindan)))	(Bactris_major	(Attalea_speciosa	(Elaeis_guineensis	Elaeis_oleifera))))))	Pseudophoenix_vinifera)))	Calamus_caryotoides);
((Nypa_fruticans	((Phoenix_dactylifera	Sabal_domingensis)	((((Iriartea_deltoidea	Chamaedorea_seifrizii)	(Burretiokentia_grandiflora	((Reinhardtia_paiewonskiana	(Serenoa_repens	Reinhardtia_latisecta))	(Reinhardtia_simplex	Reinhardtia_gracilis))))	((Pseudophoenix_vinifera	((Geonoma_undata	Pelagodoxa_henryana)	(((Leopoldinia_pulchra	(Prestoea_acuminata	(Oenocarpus_bataua	Oenocarpus_minor)))	((Hydriastele_microspadix	Kentiopsis_piersoniorum)	((Dictyosperma_album	Heterospathe_cagayanensis)	(Dypsis_decaryi	Veitchia_spiralis))))	Manicaria_saccifera)))	((Podococcus_barteri	(Sclerosperma_profizianum	Orania_palindan))	(Bactris_major	(Attalea_speciosa	(Elaeis_guineensis	Elaeis_oleifera))))))	Roystonea_regia)))	Calamus_caryotoides);
((Nypa_fruticans	((Phoenix_dactylifera	Sabal_domingensis)	((Pseudophoenix_vinifera	(Roystonea_regia	(((Serenoa_repens	Burretiokentia_grandiflora)	((Reinhardtia_paiewonskiana	Reinhardtia_latisecta)	(Reinhardtia_simplex	Reinhardtia_gracilis)))	((Chamaedorea_seifrizii	((Geonoma_undata	Pelagodoxa_henryana)	(((Leopoldinia_pulchra	(Prestoea_acuminata	(Oenocarpus_bataua	Oenocarpus_minor)))	((Hydriastele_microspadix	Kentiopsis_piersoniorum)	(Heterospathe_cagayanensis	((Dypsis_decaryi	Veitchia_spiralis)	Dictyosperma_album))))	Manicaria_saccifera)))	((Podococcus_barteri	(Sclerosperma_profizianum	Orania_palindan))	(Bactris_major	(Attalea_speciosa	(Elaeis_guineensis	Elaeis_oleifera))))))))	Iriartea_deltoidea)))	Calamus_caryotoides);
((Nypa_fruticans	((Phoenix_dactylifera	Sabal_domingensis)	((Pseudophoenix_vinifera	(Roystonea_regia	(Chamaedorea_seifrizii	(((Geonoma_undata	Pelagodoxa_henryana)	((Leopoldinia_pulchra	(Prestoea_acuminata	(Oenocarpus_bataua	Oenocarpus_minor)))	(((Hydriastele_microspadix	Kentiopsis_piersoniorum)	((Heterospathe_cagayanensis	Veitchia_spiralis)	(Dictyosperma_album	Dypsis_decaryi)))	Manicaria_saccifera)))	(((Burretiokentia_grandiflora	(((Reinhardtia_paiewonskiana	Reinhardtia_latisecta)	Reinhardtia_simplex)	(Serenoa_repens	Reinhardtia_gracilis)))	(Podococcus_barteri	(Sclerosperma_profizianum	Orania_palindan)))	(Bactris_major	(Attalea_speciosa	(Elaeis_guineensis	Elaeis_oleifera))))))))	Iriartea_deltoidea)))	Calamus_caryotoides);
((Nypa_fruticans	((Podococcus_barteri	(Sclerosperma_profizianum	Orania_palindan))	(((Iriartea_deltoidea	(Bactris_major	(Attalea_speciosa	(Elaeis_guineensis	Elaeis_oleifera))))	(((Phoenix_dactylifera	Sabal_domingensis)	(Pseudophoenix_vinifera	((Geonoma_undata	Pelagodoxa_henryana)	((((Oenocarpus_bataua	Oenocarpus_minor)	(Leopoldinia_pulchra	Prestoea_acuminata))	((Hydriastele_microspadix	Kentiopsis_piersoniorum)	((Dictyosperma_album	Heterospathe_cagayanensis)	(Dypsis_decaryi	Veitchia_spiralis))))	Manicaria_saccifera))))	Roystonea_regia))	((Chamaedorea_seifrizii	Burretiokentia_grandiflora)	((Reinhardtia_paiewonskiana	(Serenoa_repens	Reinhardtia_latisecta))	(Reinhardtia_simplex	Reinhardtia_gracilis))))))	Calamus_caryotoides);
((Nypa_fruticans	((Phoenix_dactylifera	Sabal_domingensis)	(((((Bactris_major	(Attalea_speciosa	(Elaeis_guineensis	Elaeis_oleifera)))	(Pseudophoenix_vinifera	Iriartea_deltoidea))	(Burretiokentia_grandiflora	((Reinhardtia_paiewonskiana	((Serenoa_repens	Reinhardtia_gracilis)	Reinhardtia_latisecta))	Reinhardtia_simplex)))	((Podococcus_barteri	(Sclerosperma_profizianum	Orania_palindan))	(((Hydriastele_microspadix	Kentiopsis_piersoniorum)	((Dictyosperma_album	Heterospathe_cagayanensis)	(Dypsis_decaryi	Veitchia_spiralis)))	((((Chamaedorea_seifrizii	Geonoma_undata)	Pelagodoxa_henryana)	(((Oenocarpus_bataua	Oenocarpus_minor)	Prestoea_acuminata)	Leopoldinia_pulchra))	Manicaria_saccifera))))	Roystonea_regia)))	Calamus_caryotoides);
((((Phoenix_dactylifera	Sabal_domingensis)	((Iriartea_deltoidea	(((((Attalea_speciosa	(Elaeis_oleifera	Elaeis_guineensis))	Bactris_major)	(((Sclerosperma_profizianum	Orania_palindan)	Podococcus_barteri)	(Chamaedorea_seifrizii	(((Kentiopsis_piersoniorum	(Dictyosperma_album	Hydriastele_microspadix))	(((Heterospathe_cagayanensis	Burretiokentia_grandiflora)	Veitchia_spiralis)	Dypsis_decaryi))	((Leopoldinia_pulchra	(Prestoea_acuminata	(Oenocarpus_minor	Oenocarpus_bataua)))	((Pelagodoxa_henryana	Manicaria_saccifera)	Geonoma_undata))))))	Roystonea_regia)	(Reinhardtia_simplex	((Reinhardtia_paiewonskiana	(Serenoa_repens	Reinhardtia_gracilis))	Reinhardtia_latisecta))))	Pseudophoenix_vinifera))	Nypa_fruticans)	Calamus_caryotoides);
((((Phoenix_dactylifera	Sabal_domingensis)	(((Roystonea_regia	((Burretiokentia_grandiflora	((Reinhardtia_gracilis	Reinhardtia_simplex)	(Reinhardtia_paiewonskiana	(Serenoa_repens	Reinhardtia_latisecta))))	(((Attalea_speciosa	(Elaeis_oleifera	Elaeis_guineensis))	Bactris_major)	(((Sclerosperma_profizianum	Orania_palindan)	Podococcus_barteri)	(Chamaedorea_seifrizii	(((Pelagodoxa_henryana	Geonoma_undata)	(Manicaria_saccifera	(Leopoldinia_pulchra	(Prestoea_acuminata	(Oenocarpus_minor	Oenocarpus_bataua)))))	((Kentiopsis_piersoniorum	Hydriastele_microspadix)	((Veitchia_spiralis	Dypsis_decaryi)	(Dictyosperma_album	Heterospathe_cagayanensis)))))))))	Pseudophoenix_vinifera)	Iriartea_deltoidea))	Nypa_fruticans)	Calamus_caryotoides);
(((((Pseudophoenix_vinifera	((Phoenix_dactylifera	Sabal_domingensis)	(Iriartea_deltoidea	((Serenoa_repens	Burretiokentia_grandiflora)	((Reinhardtia_gracilis	Reinhardtia_simplex)	(Reinhardtia_paiewonskiana	Reinhardtia_latisecta))))))	(((Leopoldinia_pulchra	(Prestoea_acuminata	(Oenocarpus_minor	Oenocarpus_bataua)))	(((Pelagodoxa_henryana	Geonoma_undata)	Manicaria_saccifera)	((Kentiopsis_piersoniorum	Hydriastele_microspadix)	((Veitchia_spiralis	Dypsis_decaryi)	(Dictyosperma_album	Heterospathe_cagayanensis)))))	((Chamaedorea_seifrizii	((Attalea_speciosa	(Elaeis_oleifera	Elaeis_guineensis))	Bactris_major))	((Sclerosperma_profizianum	Orania_palindan)	Podococcus_barteri))))	Roystonea_regia)	Nypa_fruticans)	Calamus_caryotoides);
(((Burretiokentia_grandiflora	((((Reinhardtia_gracilis	Reinhardtia_simplex)	(Reinhardtia_paiewonskiana	Reinhardtia_latisecta))	((((Chamaedorea_seifrizii	((Attalea_speciosa	(Elaeis_oleifera	Elaeis_guineensis))	Bactris_major))	(((Sclerosperma_profizianum	Orania_palindan)	Podococcus_barteri)	((Pelagodoxa_henryana	Geonoma_undata)	((((Kentiopsis_piersoniorum	Hydriastele_microspadix)	((Veitchia_spiralis	Dypsis_decaryi)	(Dictyosperma_album	Heterospathe_cagayanensis)))	((Oenocarpus_minor	Oenocarpus_bataua)	(Leopoldinia_pulchra	Prestoea_acuminata)))	Manicaria_saccifera))))	Roystonea_regia)	(((Phoenix_dactylifera	Sabal_domingensis)	Iriartea_deltoidea)	Pseudophoenix_vinifera)))	Serenoa_repens))	Nypa_fruticans)	Calamus_caryotoides);
(((Oenocarpus_minor	Oenocarpus_bataua)	(Prestoea_acuminata	(Leopoldinia_pulchra	((Manicaria_saccifera	((((((Serenoa_repens	(Phoenix_dactylifera	Sabal_domingensis))	Roystonea_regia)	(((Nypa_fruticans	Burretiokentia_grandiflora)	((Reinhardtia_gracilis	Reinhardtia_simplex)	(Reinhardtia_paiewonskiana	Reinhardtia_latisecta)))	(Chamaedorea_seifrizii	Iriartea_deltoidea)))	(((Attalea_speciosa	(Elaeis_oleifera	Elaeis_guineensis))	Bactris_major)	((Sclerosperma_profizianum	Orania_palindan)	Podococcus_barteri)))	Pseudophoenix_vinifera)	(Pelagodoxa_henryana	Geonoma_undata)))	((Kentiopsis_piersoniorum	Hydriastele_microspadix)	((Veitchia_spiralis	Dypsis_decaryi)	(Dictyosperma_album	Heterospathe_cagayanensis)))))))	Calamus_caryotoides);
((Nypa_fruticans	(((Pelagodoxa_henryana	Geonoma_undata)	((((Kentiopsis_piersoniorum	Hydriastele_microspadix)	((Veitchia_spiralis	Dypsis_decaryi)	(Dictyosperma_album	Heterospathe_cagayanensis)))	((Oenocarpus_minor	Oenocarpus_bataua)	(Prestoea_acuminata	Leopoldinia_pulchra)))	Manicaria_saccifera))	(((Sclerosperma_profizianum	Orania_palindan)	Podococcus_barteri)	((((Serenoa_repens	Burretiokentia_grandiflora)	((Reinhardtia_gracilis	Reinhardtia_simplex)	(Reinhardtia_paiewonskiana	Reinhardtia_latisecta)))	((Roystonea_regia	(Chamaedorea_seifrizii	Iriartea_deltoidea))	(Phoenix_dactylifera	Sabal_domingensis)))	(Pseudophoenix_vinifera	((Attalea_speciosa	(Elaeis_oleifera	Elaeis_guineensis))	Bactris_major))))))	Calamus_caryotoides);
((Nypa_fruticans	((Phoenix_dactylifera	Sabal_domingensis)	(((Pseudophoenix_vinifera	(Iriartea_deltoidea	((Attalea_speciosa	(Elaeis_oleifera	Elaeis_guineensis))	Bactris_major)))	(Burretiokentia_grandiflora	(((Serenoa_repens	Reinhardtia_gracilis)	Reinhardtia_simplex)	(Reinhardtia_paiewonskiana	Reinhardtia_latisecta))))	(((Chamaedorea_seifrizii	((Manicaria_saccifera	(((Kentiopsis_piersoniorum	Hydriastele_microspadix)	((Veitchia_spiralis	Dypsis_decaryi)	(Dictyosperma_album	Heterospathe_cagayanensis)))	(((Oenocarpus_minor	Oenocarpus_bataua)	Prestoea_acuminata)	Leopoldinia_pulchra)))	(Pelagodoxa_henryana	Geonoma_undata)))	((Sclerosperma_profizianum	Orania_palindan)	Podococcus_barteri))	Roystonea_regia))))	Calamus_caryotoides);
((Nypa_fruticans	(((Serenoa_repens	Phoenix_dactylifera)	Sabal_domingensis)	(((Roystonea_regia	Iriartea_deltoidea)	((Chamaedorea_seifrizii	((Attalea_speciosa	(Elaeis_oleifera	Elaeis_guineensis))	Bactris_major))	((((Veitchia_spiralis	(Kentiopsis_piersoniorum	Hydriastele_microspadix))	((Dypsis_decaryi	Dictyosperma_album)	Heterospathe_cagayanensis))	(((Pelagodoxa_henryana	Geonoma_undata)	(((Oenocarpus_minor	Oenocarpus_bataua)	Prestoea_acuminata)	Leopoldinia_pulchra))	Manicaria_saccifera))	((Sclerosperma_profizianum	Orania_palindan)	Podococcus_barteri))))	(Pseudophoenix_vinifera	(Burretiokentia_grandiflora	((Reinhardtia_gracilis	Reinhardtia_simplex)	(Reinhardtia_paiewonskiana	Reinhardtia_latisecta)))))))	Calamus_caryotoides);
((Nypa_fruticans	((Phoenix_dactylifera	Sabal_domingensis)	((Pseudophoenix_vinifera	(Roystonea_regia	Iriartea_deltoidea))	(((Chamaedorea_seifrizii	(((Dypsis_decaryi	(Dictyosperma_album	(Kentiopsis_piersoniorum	Hydriastele_microspadix)))	(Veitchia_spiralis	Heterospathe_cagayanensis))	((((Oenocarpus_minor	Oenocarpus_bataua)	Prestoea_acuminata)	Leopoldinia_pulchra)	(Manicaria_saccifera	(Pelagodoxa_henryana	Geonoma_undata)))))	(((Sclerosperma_profizianum	Orania_palindan)	Podococcus_barteri)	((Attalea_speciosa	(Elaeis_oleifera	Elaeis_guineensis))	Bactris_major)))	(Burretiokentia_grandiflora	(Reinhardtia_simplex	((Reinhardtia_paiewonskiana	Reinhardtia_latisecta)	(Serenoa_repens	Reinhardtia_gracilis))))))))	Calamus_caryotoides);
((Nypa_fruticans	((Phoenix_dactylifera	Sabal_domingensis)	((Pseudophoenix_vinifera	Iriartea_deltoidea)	((Roystonea_regia	(((Manicaria_saccifera	(Pelagodoxa_henryana	Geonoma_undata))	(((Kentiopsis_piersoniorum	Hydriastele_microspadix)	((Heterospathe_cagayanensis	(Dypsis_decaryi	Dictyosperma_album))	Veitchia_spiralis))	((Burretiokentia_grandiflora	((Oenocarpus_minor	Oenocarpus_bataua)	Prestoea_acuminata))	Leopoldinia_pulchra)))	(((Sclerosperma_profizianum	Orania_palindan)	Podococcus_barteri)	(Chamaedorea_seifrizii	((Attalea_speciosa	(Elaeis_oleifera	Elaeis_guineensis))	Bactris_major)))))	((Reinhardtia_simplex	(Reinhardtia_paiewonskiana	Reinhardtia_latisecta))	(Reinhardtia_gracilis	Serenoa_repens))))))	Calamus_caryotoides);
((((Kentiopsis_piersoniorum	(((Dictyosperma_album	((Veitchia_spiralis	Burretiokentia_grandiflora)	Dypsis_decaryi))	Heterospathe_cagayanensis)	Hydriastele_microspadix))	(Leopoldinia_pulchra	(Prestoea_acuminata	(Oenocarpus_bataua	Oenocarpus_minor))))	(Manicaria_saccifera	(((((Reinhardtia_simplex	Reinhardtia_gracilis)	(Reinhardtia_paiewonskiana	(Serenoa_repens	Reinhardtia_latisecta)))	((Nypa_fruticans	(Phoenix_dactylifera	Sabal_domingensis))	((Roystonea_regia	(Iriartea_deltoidea	Chamaedorea_seifrizii))	Pseudophoenix_vinifera)))	((Bactris_major	((Elaeis_guineensis	Elaeis_oleifera)	Attalea_speciosa))	((Sclerosperma_profizianum	Orania_palindan)	Podococcus_barteri)))	(Geonoma_undata	Pelagodoxa_henryana))))	Calamus_caryotoides);
((Nypa_fruticans	(((((Geonoma_undata	Pelagodoxa_henryana)	(((((Dictyosperma_album	((Veitchia_spiralis	Burretiokentia_grandiflora)	Dypsis_decaryi))	Heterospathe_cagayanensis)	(Hydriastele_microspadix	Kentiopsis_piersoniorum))	(Leopoldinia_pulchra	(Prestoea_acuminata	(Oenocarpus_bataua	Oenocarpus_minor))))	Manicaria_saccifera))	(((Sclerosperma_profizianum	Orania_palindan)	Podococcus_barteri)	(Chamaedorea_seifrizii	(Bactris_major	((Elaeis_guineensis	Elaeis_oleifera)	Attalea_speciosa)))))	Roystonea_regia)	(((Reinhardtia_simplex	Reinhardtia_gracilis)	(Reinhardtia_paiewonskiana	(Serenoa_repens	Reinhardtia_latisecta)))	(Iriartea_deltoidea	(Pseudophoenix_vinifera	(Phoenix_dactylifera	Sabal_domingensis))))))	Calamus_caryotoides);
((Nypa_fruticans	((Serenoa_repens	(Phoenix_dactylifera	Sabal_domingensis))	(((((((Sclerosperma_profizianum	Orania_palindan)	Podococcus_barteri)	((Chamaedorea_seifrizii	(Bactris_major	((Elaeis_guineensis	Elaeis_oleifera)	Attalea_speciosa)))	(((Geonoma_undata	Pelagodoxa_henryana)	(((Prestoea_acuminata	(Oenocarpus_bataua	Oenocarpus_minor))	Burretiokentia_grandiflora)	(Manicaria_saccifera	(((Dictyosperma_album	(Veitchia_spiralis	Dypsis_decaryi))	Heterospathe_cagayanensis)	(Hydriastele_microspadix	Kentiopsis_piersoniorum)))))	Leopoldinia_pulchra)))	((Reinhardtia_simplex	Reinhardtia_gracilis)	(Reinhardtia_paiewonskiana	Reinhardtia_latisecta)))	Roystonea_regia)	Iriartea_deltoidea)	Pseudophoenix_vinifera)))	Calamus_caryotoides);
((Nypa_fruticans	((Hydriastele_microspadix	Kentiopsis_piersoniorum)	(((Manicaria_saccifera	((Leopoldinia_pulchra	Prestoea_acuminata)	(Oenocarpus_bataua	Oenocarpus_minor)))	((((((Phoenix_dactylifera	Sabal_domingensis)	(((Chamaedorea_seifrizii	((Reinhardtia_simplex	Reinhardtia_gracilis)	(Reinhardtia_paiewonskiana	(Serenoa_repens	Reinhardtia_latisecta))))	Iriartea_deltoidea)	Roystonea_regia))	Pseudophoenix_vinifera)	((Sclerosperma_profizianum	Orania_palindan)	Podococcus_barteri))	(Bactris_major	((Elaeis_guineensis	Elaeis_oleifera)	Attalea_speciosa)))	(Geonoma_undata	Pelagodoxa_henryana)))	(((Dictyosperma_album	(Burretiokentia_grandiflora	Heterospathe_cagayanensis))	Dypsis_decaryi)	Veitchia_spiralis))))	Calamus_caryotoides);
((((((((Dictyosperma_album	((Burretiokentia_grandiflora	Veitchia_spiralis)	Heterospathe_cagayanensis))	Dypsis_decaryi)	Hydriastele_microspadix)	Kentiopsis_piersoniorum)	(((Prestoea_acuminata	(Oenocarpus_bataua	Oenocarpus_minor))	(Geonoma_undata	Pelagodoxa_henryana))	Manicaria_saccifera))	Leopoldinia_pulchra)	(((Sclerosperma_profizianum	Orania_palindan)	Podococcus_barteri)	((Bactris_major	((Elaeis_guineensis	Elaeis_oleifera)	Attalea_speciosa))	(Chamaedorea_seifrizii	(Roystonea_regia	(((Reinhardtia_simplex	Reinhardtia_gracilis)	(Reinhardtia_paiewonskiana	(Serenoa_repens	Reinhardtia_latisecta)))	((Nypa_fruticans	(Phoenix_dactylifera	Sabal_domingensis))	(Pseudophoenix_vinifera	Iriartea_deltoidea))))))))	Calamus_caryotoides);
((((Prestoea_acuminata	(Oenocarpus_bataua	Oenocarpus_minor))	((((((Bactris_major	((Elaeis_guineensis	Elaeis_oleifera)	Attalea_speciosa))	((((Reinhardtia_simplex	Reinhardtia_gracilis)	(Reinhardtia_paiewonskiana	Reinhardtia_latisecta))	(((Nypa_fruticans	(Serenoa_repens	(Phoenix_dactylifera	Sabal_domingensis)))	(Pseudophoenix_vinifera	Iriartea_deltoidea))	Roystonea_regia))	((Sclerosperma_profizianum	Orania_palindan)	Podococcus_barteri)))	Chamaedorea_seifrizii)	(Geonoma_undata	Pelagodoxa_henryana))	Manicaria_saccifera)	(((Dypsis_decaryi	(Burretiokentia_grandiflora	Veitchia_spiralis))	(Heterospathe_cagayanensis	Dictyosperma_album))	(Hydriastele_microspadix	Kentiopsis_piersoniorum))))	Leopoldinia_pulchra)	Calamus_caryotoides);
((Nypa_fruticans	((Phoenix_dactylifera	Sabal_domingensis)	((Chamaedorea_seifrizii	Iriartea_deltoidea)	(Roystonea_regia	(Pseudophoenix_vinifera	((((Orania_palindan	(Podococcus_barteri	Sclerosperma_profizianum))	(Bactris_major	((Elaeis_guineensis	Elaeis_oleifera)	Attalea_speciosa)))	((Geonoma_undata	Pelagodoxa_henryana)	(Manicaria_saccifera	((((Dypsis_decaryi	(Burretiokentia_grandiflora	Veitchia_spiralis))	(Heterospathe_cagayanensis	Dictyosperma_album))	(Hydriastele_microspadix	Kentiopsis_piersoniorum))	(Leopoldinia_pulchra	(Prestoea_acuminata	(Oenocarpus_bataua	Oenocarpus_minor)))))))	((Reinhardtia_simplex	Reinhardtia_gracilis)	(Reinhardtia_paiewonskiana	(Serenoa_repens	Reinhardtia_latisecta)))))))))	Calamus_caryotoides);
((Nypa_fruticans	((Phoenix_dactylifera	Sabal_domingensis)	((((Bactris_major	((Elaeis_guineensis	Elaeis_oleifera)	Attalea_speciosa))	((Chamaedorea_seifrizii	((Geonoma_undata	Pelagodoxa_henryana)	(Manicaria_saccifera	(((Dypsis_decaryi	((Veitchia_spiralis	Heterospathe_cagayanensis)	Dictyosperma_album))	(Hydriastele_microspadix	Kentiopsis_piersoniorum))	((Oenocarpus_bataua	Oenocarpus_minor)	(Leopoldinia_pulchra	Prestoea_acuminata))))))	(Podococcus_barteri	(Sclerosperma_profizianum	Orania_palindan))))	(Burretiokentia_grandiflora	((Serenoa_repens	Reinhardtia_gracilis)	((Reinhardtia_paiewonskiana	Reinhardtia_latisecta)	Reinhardtia_simplex))))	(Pseudophoenix_vinifera	(Roystonea_regia	Iriartea_deltoidea)))))	Calamus_caryotoides);
((Nypa_fruticans	(((((Bactris_major	((Elaeis_guineensis	Elaeis_oleifera)	Attalea_speciosa))	((Pseudophoenix_vinifera	((Geonoma_undata	Pelagodoxa_henryana)	((((Oenocarpus_bataua	Oenocarpus_minor)	Prestoea_acuminata)	(Manicaria_saccifera	((Dypsis_decaryi	((Veitchia_spiralis	Heterospathe_cagayanensis)	Dictyosperma_album))	(Hydriastele_microspadix	Kentiopsis_piersoniorum))))	Leopoldinia_pulchra)))	(Podococcus_barteri	(Sclerosperma_profizianum	Orania_palindan))))	(Burretiokentia_grandiflora	((Reinhardtia_paiewonskiana	Reinhardtia_latisecta)	((Serenoa_repens	Reinhardtia_gracilis)	Reinhardtia_simplex))))	Roystonea_regia)	((Chamaedorea_seifrizii	Iriartea_deltoidea)	(Phoenix_dactylifera	Sabal_domingensis))))	Calamus_caryotoides);
((((Oenocarpus_bataua	Oenocarpus_minor)	Prestoea_acuminata)	(Leopoldinia_pulchra	((((Kentiopsis_piersoniorum	Heterospathe_cagayanensis)	(Dictyosperma_album	(Hydriastele_microspadix	(Veitchia_spiralis	Dypsis_decaryi))))	(Nypa_fruticans	((((Roystonea_regia	(Pseudophoenix_vinifera	(Iriartea_deltoidea	(Phoenix_dactylifera	Sabal_domingensis))))	(Chamaedorea_seifrizii	(Burretiokentia_grandiflora	((Reinhardtia_paiewonskiana	Reinhardtia_latisecta)	((Serenoa_repens	Reinhardtia_gracilis)	Reinhardtia_simplex)))))	(Bactris_major	((Elaeis_guineensis	Elaeis_oleifera)	Attalea_speciosa)))	(Podococcus_barteri	(Sclerosperma_profizianum	Orania_palindan)))))	(Manicaria_saccifera	(Geonoma_undata	Pelagodoxa_henryana)))))	Calamus_caryotoides);
((((Roystonea_regia	((Bactris_major	(Attalea_speciosa	(Elaeis_oleifera	Elaeis_guineensis)))	((Podococcus_barteri	(Sclerosperma_profizianum	Orania_palindan))	((Manicaria_saccifera	((Leopoldinia_pulchra	((Oenocarpus_bataua	Oenocarpus_minor)	Prestoea_acuminata))	((Hydriastele_microspadix	Kentiopsis_piersoniorum)	((Dictyosperma_album	(Veitchia_spiralis	Heterospathe_cagayanensis))	Dypsis_decaryi))))	(Pelagodoxa_henryana	Geonoma_undata)))))	(((Iriartea_deltoidea	(Burretiokentia_grandiflora	Chamaedorea_seifrizii))	((Reinhardtia_simplex	(Serenoa_repens	Reinhardtia_gracilis))	(Reinhardtia_paiewonskiana	Reinhardtia_latisecta)))	((Phoenix_dactylifera	Sabal_domingensis)	Pseudophoenix_vinifera)))	Nypa_fruticans)	Calamus_caryotoides);
((((Serenoa_repens	(Phoenix_dactylifera	Sabal_domingensis))	((Pseudophoenix_vinifera	((((Chamaedorea_seifrizii	(Bactris_major	(Attalea_speciosa	(Elaeis_oleifera	Elaeis_guineensis))))	((Podococcus_barteri	(Sclerosperma_profizianum	Orania_palindan))	(((Hydriastele_microspadix	Kentiopsis_piersoniorum)	((Dictyosperma_album	Heterospathe_cagayanensis)	(Veitchia_spiralis	Dypsis_decaryi)))	((Manicaria_saccifera	(Pelagodoxa_henryana	Geonoma_undata))	(Leopoldinia_pulchra	((Oenocarpus_bataua	Oenocarpus_minor)	Prestoea_acuminata))))))	(Burretiokentia_grandiflora	(Reinhardtia_simplex	((Reinhardtia_gracilis	Reinhardtia_paiewonskiana)	Reinhardtia_latisecta))))	Roystonea_regia))	Iriartea_deltoidea))	Nypa_fruticans)	Calamus_caryotoides);
(((((Podococcus_barteri	(Sclerosperma_profizianum	Orania_palindan))	((Leopoldinia_pulchra	((Hydriastele_microspadix	Kentiopsis_piersoniorum)	(Dypsis_decaryi	(Dictyosperma_album	(Heterospathe_cagayanensis	Veitchia_spiralis)))))	((Manicaria_saccifera	(Pelagodoxa_henryana	Geonoma_undata))	((Oenocarpus_bataua	Oenocarpus_minor)	Prestoea_acuminata))))	((Pseudophoenix_vinifera	(((Serenoa_repens	(Phoenix_dactylifera	Sabal_domingensis))	((Chamaedorea_seifrizii	Iriartea_deltoidea)	(Burretiokentia_grandiflora	((Reinhardtia_gracilis	Reinhardtia_simplex)	(Reinhardtia_paiewonskiana	Reinhardtia_latisecta)))))	Roystonea_regia))	(Bactris_major	(Attalea_speciosa	(Elaeis_oleifera	Elaeis_guineensis)))))	Nypa_fruticans)	Calamus_caryotoides);
(((Hydriastele_microspadix	Kentiopsis_piersoniorum)	((Dypsis_decaryi	(Dictyosperma_album	(Heterospathe_cagayanensis	Veitchia_spiralis)))	(((Pelagodoxa_henryana	Geonoma_undata)	((Leopoldinia_pulchra	((Oenocarpus_bataua	Oenocarpus_minor)	Prestoea_acuminata))	Manicaria_saccifera))	(((((Pseudophoenix_vinifera	(Roystonea_regia	((Burretiokentia_grandiflora	(Reinhardtia_simplex	((Reinhardtia_paiewonskiana	Reinhardtia_latisecta)	Reinhardtia_gracilis)))	(Nypa_fruticans	((Phoenix_dactylifera	Sabal_domingensis)	Serenoa_repens)))))	Iriartea_deltoidea)	(Bactris_major	(Attalea_speciosa	(Elaeis_oleifera	Elaeis_guineensis))))	Chamaedorea_seifrizii)	(Podococcus_barteri	(Sclerosperma_profizianum	Orania_palindan))))))	Calamus_caryotoides);
((Nypa_fruticans	(((((Leopoldinia_pulchra	((Hydriastele_microspadix	Kentiopsis_piersoniorum)	(((Dypsis_decaryi	Veitchia_spiralis)	(Burretiokentia_grandiflora	Heterospathe_cagayanensis))	Dictyosperma_album)))	((Pelagodoxa_henryana	Geonoma_undata)	(((Oenocarpus_bataua	Oenocarpus_minor)	Prestoea_acuminata)	Manicaria_saccifera)))	((Pseudophoenix_vinifera	(Bactris_major	(Attalea_speciosa	(Elaeis_oleifera	Elaeis_guineensis))))	(Podococcus_barteri	(Sclerosperma_profizianum	Orania_palindan))))	((Chamaedorea_seifrizii	Iriartea_deltoidea)	(((Reinhardtia_gracilis	Reinhardtia_simplex)	((Serenoa_repens	Reinhardtia_latisecta)	Reinhardtia_paiewonskiana))	(Phoenix_dactylifera	Sabal_domingensis))))	Roystonea_regia))	Calamus_caryotoides);
((Nypa_fruticans	((Phoenix_dactylifera	Sabal_domingensis)	((((Iriartea_deltoidea	(((Serenoa_repens	Reinhardtia_gracilis)	Reinhardtia_simplex)	(Reinhardtia_latisecta	Reinhardtia_paiewonskiana)))	((Podococcus_barteri	(Sclerosperma_profizianum	Orania_palindan))	((Chamaedorea_seifrizii	((Leopoldinia_pulchra	((Oenocarpus_bataua	Oenocarpus_minor)	Prestoea_acuminata))	(((Hydriastele_microspadix	Kentiopsis_piersoniorum)	(((Dypsis_decaryi	(Burretiokentia_grandiflora	Veitchia_spiralis))	Heterospathe_cagayanensis)	Dictyosperma_album))	(Manicaria_saccifera	(Pelagodoxa_henryana	Geonoma_undata)))))	(Bactris_major	(Attalea_speciosa	(Elaeis_oleifera	Elaeis_guineensis))))))	Roystonea_regia)	Pseudophoenix_vinifera)))	Calamus_caryotoides);
((Nypa_fruticans	((Phoenix_dactylifera	Sabal_domingensis)	(((((Serenoa_repens	Reinhardtia_gracilis)	(Reinhardtia_simplex	(Reinhardtia_latisecta	Reinhardtia_paiewonskiana)))	((Chamaedorea_seifrizii	((Burretiokentia_grandiflora	(Pelagodoxa_henryana	Geonoma_undata))	(Manicaria_saccifera	((Leopoldinia_pulchra	((Oenocarpus_bataua	Oenocarpus_minor)	Prestoea_acuminata))	((Hydriastele_microspadix	Kentiopsis_piersoniorum)	(Heterospathe_cagayanensis	(Dictyosperma_album	(Dypsis_decaryi	Veitchia_spiralis))))))))	((Bactris_major	(Attalea_speciosa	(Elaeis_oleifera	Elaeis_guineensis)))	(Podococcus_barteri	(Sclerosperma_profizianum	Orania_palindan)))))	Roystonea_regia)	(Iriartea_deltoidea	Pseudophoenix_vinifera))))	Calamus_caryotoides);
((Nypa_fruticans	((Phoenix_dactylifera	Sabal_domingensis)	(((((Chamaedorea_seifrizii	(((Hydriastele_microspadix	Veitchia_spiralis)	(Kentiopsis_piersoniorum	(Dypsis_decaryi	(Heterospathe_cagayanensis	Dictyosperma_album))))	(Manicaria_saccifera	((Pelagodoxa_henryana	Geonoma_undata)	(Leopoldinia_pulchra	((Oenocarpus_bataua	Oenocarpus_minor)	Prestoea_acuminata))))))	((Bactris_major	(Attalea_speciosa	(Elaeis_oleifera	Elaeis_guineensis)))	(Podococcus_barteri	(Sclerosperma_profizianum	Orania_palindan))))	(Burretiokentia_grandiflora	((Reinhardtia_latisecta	Reinhardtia_paiewonskiana)	((Serenoa_repens	Reinhardtia_gracilis)	Reinhardtia_simplex))))	Roystonea_regia)	(Iriartea_deltoidea	Pseudophoenix_vinifera))))	Calamus_caryotoides);
((Nypa_fruticans	((Phoenix_dactylifera	Sabal_domingensis)	((Chamaedorea_seifrizii	(Roystonea_regia	((Bactris_major	(Attalea_speciosa	(Elaeis_oleifera	Elaeis_guineensis)))	(((((Reinhardtia_latisecta	Reinhardtia_paiewonskiana)	(Reinhardtia_gracilis	Reinhardtia_simplex))	Serenoa_repens)	(Podococcus_barteri	(Sclerosperma_profizianum	Orania_palindan)))	(((Hydriastele_microspadix	Kentiopsis_piersoniorum)	((Dictyosperma_album	(Burretiokentia_grandiflora	Heterospathe_cagayanensis))	(Dypsis_decaryi	Veitchia_spiralis)))	((Pelagodoxa_henryana	Geonoma_undata)	(Manicaria_saccifera	(((Oenocarpus_bataua	Oenocarpus_minor)	Prestoea_acuminata)	Leopoldinia_pulchra))))))))	(Iriartea_deltoidea	Pseudophoenix_vinifera))))	Calamus_caryotoides);
((Nypa_fruticans	(((((Serenoa_repens	Reinhardtia_latisecta)	(Reinhardtia_gracilis	Reinhardtia_paiewonskiana))	Reinhardtia_simplex)	(Pseudophoenix_vinifera	((Phoenix_dactylifera	Sabal_domingensis)	Iriartea_deltoidea)))	((((Podococcus_barteri	(Sclerosperma_profizianum	Orania_palindan))	(Chamaedorea_seifrizii	((((Manicaria_saccifera	(Oenocarpus_bataua	Oenocarpus_minor))	(Pelagodoxa_henryana	Geonoma_undata))	(Prestoea_acuminata	Leopoldinia_pulchra))	((Hydriastele_microspadix	(Burretiokentia_grandiflora	Kentiopsis_piersoniorum))	((Dictyosperma_album	(Dypsis_decaryi	Veitchia_spiralis))	Heterospathe_cagayanensis)))))	(Bactris_major	(Attalea_speciosa	(Elaeis_oleifera	Elaeis_guineensis))))	Roystonea_regia)))	Calamus_caryotoides);
(((Prestoea_acuminata	(Oenocarpus_minor	Oenocarpus_bataua))	(Manicaria_saccifera	((Leopoldinia_pulchra	((((((Chamaedorea_seifrizii	Iriartea_deltoidea)	((Nypa_fruticans	(Serenoa_repens	Burretiokentia_grandiflora))	((Reinhardtia_simplex	Reinhardtia_gracilis)	(Reinhardtia_paiewonskiana	Reinhardtia_latisecta))))	(Pseudophoenix_vinifera	((Phoenix_dactylifera	Sabal_domingensis)	Roystonea_regia)))	(Bactris_major	((Elaeis_guineensis	Elaeis_oleifera)	Attalea_speciosa)))	(Podococcus_barteri	(Orania_palindan	Sclerosperma_profizianum)))	(Geonoma_undata	Pelagodoxa_henryana)))	(((Dictyosperma_album	Heterospathe_cagayanensis)	(Dypsis_decaryi	Veitchia_spiralis))	(Kentiopsis_piersoniorum	Hydriastele_microspadix)))))	Calamus_caryotoides);
((((Phoenix_dactylifera	Sabal_domingensis)	((Iriartea_deltoidea	Roystonea_regia)	((((Bactris_major	((Elaeis_guineensis	Elaeis_oleifera)	Attalea_speciosa))	((Podococcus_barteri	(Orania_palindan	Sclerosperma_profizianum))	((Geonoma_undata	Pelagodoxa_henryana)	((((Veitchia_spiralis	((Dictyosperma_album	Heterospathe_cagayanensis)	Dypsis_decaryi))	(Kentiopsis_piersoniorum	Hydriastele_microspadix))	(Leopoldinia_pulchra	(Prestoea_acuminata	(Oenocarpus_minor	Oenocarpus_bataua))))	Manicaria_saccifera))))	((Chamaedorea_seifrizii	Burretiokentia_grandiflora)	(Reinhardtia_simplex	((Serenoa_repens	Reinhardtia_latisecta)	(Reinhardtia_paiewonskiana	Reinhardtia_gracilis)))))	Pseudophoenix_vinifera)))	Nypa_fruticans)	Calamus_caryotoides);
(((((Pseudophoenix_vinifera	((Burretiokentia_grandiflora	((Reinhardtia_gracilis	Reinhardtia_simplex)	((Serenoa_repens	Reinhardtia_latisecta)	Reinhardtia_paiewonskiana)))	((Bactris_major	((Elaeis_guineensis	Elaeis_oleifera)	Attalea_speciosa))	((Podococcus_barteri	(Orania_palindan	Sclerosperma_profizianum))	(Chamaedorea_seifrizii	((Geonoma_undata	Pelagodoxa_henryana)	(((((Dictyosperma_album	Heterospathe_cagayanensis)	(Dypsis_decaryi	Veitchia_spiralis))	((Leopoldinia_pulchra	Kentiopsis_piersoniorum)	Hydriastele_microspadix))	(Prestoea_acuminata	(Oenocarpus_minor	Oenocarpus_bataua)))	Manicaria_saccifera)))))))	Iriartea_deltoidea)	Roystonea_regia)	(Nypa_fruticans	(Phoenix_dactylifera	Sabal_domingensis)))	Calamus_caryotoides);
((Nypa_fruticans	(((Geonoma_undata	Pelagodoxa_henryana)	((((Heterospathe_cagayanensis	((Dypsis_decaryi	(Burretiokentia_grandiflora	Veitchia_spiralis))	Dictyosperma_album))	(Kentiopsis_piersoniorum	Hydriastele_microspadix))	(Leopoldinia_pulchra	(Prestoea_acuminata	(Oenocarpus_minor	Oenocarpus_bataua))))	Manicaria_saccifera))	(Roystonea_regia	(((Podococcus_barteri	(Orania_palindan	Sclerosperma_profizianum))	(((Reinhardtia_gracilis	Reinhardtia_simplex)	((Serenoa_repens	Reinhardtia_latisecta)	Reinhardtia_paiewonskiana))	((Chamaedorea_seifrizii	Pseudophoenix_vinifera)	(Iriartea_deltoidea	(Phoenix_dactylifera	Sabal_domingensis)))))	(Bactris_major	((Elaeis_guineensis	Elaeis_oleifera)	Attalea_speciosa))))))	Calamus_caryotoides);
((Nypa_fruticans	((Phoenix_dactylifera	Sabal_domingensis)	((((Podococcus_barteri	(Orania_palindan	Sclerosperma_profizianum))	((Bactris_major	((Elaeis_guineensis	Elaeis_oleifera)	Attalea_speciosa))	(Chamaedorea_seifrizii	((Leopoldinia_pulchra	(((Geonoma_undata	Pelagodoxa_henryana)	Manicaria_saccifera)	(Prestoea_acuminata	(Oenocarpus_minor	Oenocarpus_bataua))))	((((Burretiokentia_grandiflora	Heterospathe_cagayanensis)	(Dypsis_decaryi	Dictyosperma_album))	Veitchia_spiralis)	(Kentiopsis_piersoniorum	Hydriastele_microspadix))))))	Roystonea_regia)	(Pseudophoenix_vinifera	(Iriartea_deltoidea	((Reinhardtia_gracilis	Reinhardtia_simplex)	((Serenoa_repens	Reinhardtia_latisecta)	Reinhardtia_paiewonskiana)))))))	Calamus_caryotoides);
((Nypa_fruticans	(((Geonoma_undata	Pelagodoxa_henryana)	(Manicaria_saccifera	((Kentiopsis_piersoniorum	(Hydriastele_microspadix	((Dictyosperma_album	Heterospathe_cagayanensis)	(Dypsis_decaryi	(Veitchia_spiralis	Burretiokentia_grandiflora)))))	((Prestoea_acuminata	(Oenocarpus_minor	Oenocarpus_bataua))	Leopoldinia_pulchra))))	((Podococcus_barteri	(Orania_palindan	Sclerosperma_profizianum))	(((((Reinhardtia_gracilis	Reinhardtia_simplex)	((Serenoa_repens	Reinhardtia_latisecta)	Reinhardtia_paiewonskiana))	(Phoenix_dactylifera	Sabal_domingensis))	(Roystonea_regia	(Iriartea_deltoidea	Chamaedorea_seifrizii)))	(Pseudophoenix_vinifera	(Bactris_major	((Elaeis_guineensis	Elaeis_oleifera)	Attalea_speciosa)))))))	Calamus_caryotoides);
(((Prestoea_acuminata	(Oenocarpus_minor	Oenocarpus_bataua))	(Leopoldinia_pulchra	(((((Podococcus_barteri	(Orania_palindan	Sclerosperma_profizianum))	(((Nypa_fruticans	(((Reinhardtia_gracilis	Reinhardtia_simplex)	(Reinhardtia_latisecta	Reinhardtia_paiewonskiana))	(Pseudophoenix_vinifera	(Iriartea_deltoidea	(Phoenix_dactylifera	(Serenoa_repens	Sabal_domingensis))))))	Roystonea_regia)	(Chamaedorea_seifrizii	(Bactris_major	((Elaeis_guineensis	Elaeis_oleifera)	Attalea_speciosa)))))	(Geonoma_undata	Pelagodoxa_henryana))	Manicaria_saccifera)	(((Dictyosperma_album	(Heterospathe_cagayanensis	Burretiokentia_grandiflora))	(Dypsis_decaryi	Veitchia_spiralis))	(Kentiopsis_piersoniorum	Hydriastele_microspadix)))))	Calamus_caryotoides);
((Nypa_fruticans	((Serenoa_repens	(Sabal_domingensis	Phoenix_dactylifera))	(Iriartea_deltoidea	(Pseudophoenix_vinifera	((((Roystonea_regia	((Geonoma_undata	Pelagodoxa_henryana)	(Manicaria_saccifera	(((((Dictyosperma_album	(Burretiokentia_grandiflora	Dypsis_decaryi))	Heterospathe_cagayanensis)	Veitchia_spiralis)	(Kentiopsis_piersoniorum	Hydriastele_microspadix))	((Prestoea_acuminata	(Oenocarpus_minor	Oenocarpus_bataua))	Leopoldinia_pulchra)))))	(Chamaedorea_seifrizii	(Bactris_major	((Elaeis_guineensis	Elaeis_oleifera)	Attalea_speciosa))))	(Podococcus_barteri	(Orania_palindan	Sclerosperma_profizianum)))	((Reinhardtia_gracilis	Reinhardtia_simplex)	(Reinhardtia_latisecta	Reinhardtia_paiewonskiana)))))))	Calamus_caryotoides);
((Nypa_fruticans	(((Sabal_domingensis	Phoenix_dactylifera)	Iriartea_deltoidea)	((Roystonea_regia	(((Bactris_major	((Elaeis_guineensis	Elaeis_oleifera)	Attalea_speciosa))	((Podococcus_barteri	(Orania_palindan	Sclerosperma_profizianum))	(Chamaedorea_seifrizii	((Geonoma_undata	Pelagodoxa_henryana)	(Manicaria_saccifera	((((Dypsis_decaryi	Dictyosperma_album)	(Heterospathe_cagayanensis	(Burretiokentia_grandiflora	Veitchia_spiralis)))	(Kentiopsis_piersoniorum	Hydriastele_microspadix))	((Prestoea_acuminata	(Oenocarpus_minor	Oenocarpus_bataua))	Leopoldinia_pulchra)))))))	((Serenoa_repens	Reinhardtia_gracilis)	(Reinhardtia_simplex	(Reinhardtia_latisecta	Reinhardtia_paiewonskiana)))))	Pseudophoenix_vinifera)))	Calamus_caryotoides);
((Nypa_fruticans	((Sabal_domingensis	Phoenix_dactylifera)	(Iriartea_deltoidea	(Roystonea_regia	(Pseudophoenix_vinifera	(((Chamaedorea_seifrizii	(Bactris_major	((Elaeis_guineensis	Elaeis_oleifera)	Attalea_speciosa)))	((Podococcus_barteri	(Orania_palindan	Sclerosperma_profizianum))	((Geonoma_undata	Pelagodoxa_henryana)	(Manicaria_saccifera	((((Dictyosperma_album	Heterospathe_cagayanensis)	(Burretiokentia_grandiflora	(Dypsis_decaryi	Veitchia_spiralis)))	(Kentiopsis_piersoniorum	Hydriastele_microspadix))	((Prestoea_acuminata	(Oenocarpus_minor	Oenocarpus_bataua))	Leopoldinia_pulchra))))))	((Serenoa_repens	Reinhardtia_gracilis)	(Reinhardtia_simplex	(Reinhardtia_latisecta	Reinhardtia_paiewonskiana)))))))))	Calamus_caryotoides);
((Iriartea_deltoidea	(Chamaedorea_seifrizii	(((Roystonea_regia	Pseudophoenix_vinifera)	((Serenoa_repens	((Bactris_major	((Elaeis_guineensis	Elaeis_oleifera)	Attalea_speciosa))	((((Burretiokentia_grandiflora	Geonoma_undata)	(Manicaria_saccifera	(((Prestoea_acuminata	(Oenocarpus_bataua	Oenocarpus_minor))	Leopoldinia_pulchra)	((Hydriastele_microspadix	(Nypa_fruticans	Kentiopsis_piersoniorum))	(Dypsis_decaryi	(Dictyosperma_album	(Heterospathe_cagayanensis	Veitchia_spiralis)))))))	Pelagodoxa_henryana)	(Podococcus_barteri	(Orania_palindan	Sclerosperma_profizianum)))))	((Reinhardtia_gracilis	Reinhardtia_simplex)	(Reinhardtia_latisecta	Reinhardtia_paiewonskiana))))	(Sabal_domingensis	Phoenix_dactylifera))))	Calamus_caryotoides);
((Nypa_fruticans	((Sabal_domingensis	Phoenix_dactylifera)	((((Serenoa_repens	Reinhardtia_gracilis)	Reinhardtia_simplex)	(Reinhardtia_latisecta	Reinhardtia_paiewonskiana))	(Pseudophoenix_vinifera	((Roystonea_regia	Iriartea_deltoidea)	((Bactris_major	((Elaeis_guineensis	Elaeis_oleifera)	Attalea_speciosa))	((Chamaedorea_seifrizii	(((Hydriastele_microspadix	Kentiopsis_piersoniorum)	((Dypsis_decaryi	(Burretiokentia_grandiflora	Veitchia_spiralis))	(Dictyosperma_album	Heterospathe_cagayanensis)))	(((Prestoea_acuminata	(Oenocarpus_bataua	Oenocarpus_minor))	Leopoldinia_pulchra)	((Pelagodoxa_henryana	Geonoma_undata)	Manicaria_saccifera))))	(Podococcus_barteri	(Orania_palindan	Sclerosperma_profizianum)))))))))	Calamus_caryotoides);
(((Prestoea_acuminata	(Oenocarpus_bataua	Oenocarpus_minor))	(Leopoldinia_pulchra	(((((((Reinhardtia_simplex	(Reinhardtia_latisecta	Reinhardtia_paiewonskiana))	Reinhardtia_gracilis)	(Podococcus_barteri	(Orania_palindan	Sclerosperma_profizianum)))	(((Nypa_fruticans	((Serenoa_repens	Sabal_domingensis)	Phoenix_dactylifera))	(Roystonea_regia	(Chamaedorea_seifrizii	Iriartea_deltoidea)))	(Bactris_major	((Elaeis_guineensis	Elaeis_oleifera)	Attalea_speciosa))))	Pseudophoenix_vinifera)	((Pelagodoxa_henryana	Geonoma_undata)	Manicaria_saccifera))	(((Heterospathe_cagayanensis	Burretiokentia_grandiflora)	(Veitchia_spiralis	Dypsis_decaryi))	((Dictyosperma_album	Hydriastele_microspadix)	Kentiopsis_piersoniorum)))))	Calamus_caryotoides);
((Nypa_fruticans	(((((Roystonea_regia	((Chamaedorea_seifrizii	(Burretiokentia_grandiflora	((((((Heterospathe_cagayanensis	Dictyosperma_album)	(Veitchia_spiralis	Dypsis_decaryi))	(Hydriastele_microspadix	Kentiopsis_piersoniorum))	((Leopoldinia_pulchra	Prestoea_acuminata)	(Oenocarpus_bataua	Oenocarpus_minor)))	Manicaria_saccifera)	(Pelagodoxa_henryana	Geonoma_undata))))	((Podococcus_barteri	(Orania_palindan	Sclerosperma_profizianum))	(Bactris_major	((Elaeis_guineensis	Elaeis_oleifera)	Attalea_speciosa)))))	((Reinhardtia_simplex	(Reinhardtia_latisecta	Reinhardtia_paiewonskiana))	(Serenoa_repens	Reinhardtia_gracilis)))	Pseudophoenix_vinifera)	Iriartea_deltoidea)	(Sabal_domingensis	Phoenix_dactylifera)))	Calamus_caryotoides);
((Nypa_fruticans	((Roystonea_regia	(((((Manicaria_saccifera	((Leopoldinia_pulchra	Prestoea_acuminata)	(Oenocarpus_bataua	Oenocarpus_minor)))	((((Burretiokentia_grandiflora	Veitchia_spiralis)	Heterospathe_cagayanensis)	(Dypsis_decaryi	Dictyosperma_album))	(Hydriastele_microspadix	Kentiopsis_piersoniorum)))	(Pelagodoxa_henryana	Geonoma_undata))	(((Reinhardtia_simplex	(Reinhardtia_latisecta	Reinhardtia_paiewonskiana))	Reinhardtia_gracilis)	(Podococcus_barteri	(Orania_palindan	Sclerosperma_profizianum))))	(((Bactris_major	((Elaeis_guineensis	Elaeis_oleifera)	Attalea_speciosa))	(Pseudophoenix_vinifera	Chamaedorea_seifrizii))	Iriartea_deltoidea)))	((Serenoa_repens	Sabal_domingensis)	Phoenix_dactylifera)))	Calamus_caryotoides);
((Nypa_fruticans	(((((Reinhardtia_simplex	((Serenoa_repens	Reinhardtia_latisecta)	Reinhardtia_paiewonskiana))	Reinhardtia_gracilis)	((Pseudophoenix_vinifera	(Sabal_domingensis	Phoenix_dactylifera))	(Chamaedorea_seifrizii	Iriartea_deltoidea)))	((Podococcus_barteri	(Orania_palindan	Sclerosperma_profizianum))	((Bactris_major	((Elaeis_guineensis	Elaeis_oleifera)	Attalea_speciosa))	(Manicaria_saccifera	((Pelagodoxa_henryana	Geonoma_undata)	(((Prestoea_acuminata	(Oenocarpus_bataua	Oenocarpus_minor))	Leopoldinia_pulchra)	(((Dypsis_decaryi	(Dictyosperma_album	(Veitchia_spiralis	Heterospathe_cagayanensis)))	(Hydriastele_microspadix	Kentiopsis_piersoniorum))	Burretiokentia_grandiflora)))))))	Roystonea_regia))	Calamus_caryotoides);
((Nypa_fruticans	((Hydriastele_microspadix	Kentiopsis_piersoniorum)	(((Manicaria_saccifera	(((((Podococcus_barteri	(Orania_palindan	Sclerosperma_profizianum))	(Bactris_major	((Elaeis_guineensis	Elaeis_oleifera)	Attalea_speciosa)))	((Roystonea_regia	(Iriartea_deltoidea	Chamaedorea_seifrizii))	(((Reinhardtia_simplex	(Reinhardtia_latisecta	Reinhardtia_paiewonskiana))	(Serenoa_repens	Reinhardtia_gracilis))	(Sabal_domingensis	Phoenix_dactylifera))))	Pseudophoenix_vinifera)	(Pelagodoxa_henryana	Geonoma_undata)))	((Prestoea_acuminata	(Oenocarpus_bataua	Oenocarpus_minor))	Leopoldinia_pulchra))	(Heterospathe_cagayanensis	(Dictyosperma_album	((Burretiokentia_grandiflora	Veitchia_spiralis)	Dypsis_decaryi))))))	Calamus_caryotoides);
((Nypa_fruticans	(((Pseudophoenix_vinifera	Iriartea_deltoidea)	((Roystonea_regia	((((Serenoa_repens	Reinhardtia_latisecta)	Reinhardtia_paiewonskiana)	Reinhardtia_simplex)	Reinhardtia_gracilis))	(Chamaedorea_seifrizii	((((Pelagodoxa_henryana	Geonoma_undata)	((((Prestoea_acuminata	(Oenocarpus_bataua	Oenocarpus_minor))	Leopoldinia_pulchra)	((Dypsis_decaryi	(((Burretiokentia_grandiflora	Veitchia_spiralis)	Heterospathe_cagayanensis)	Dictyosperma_album))	(Hydriastele_microspadix	Kentiopsis_piersoniorum)))	Manicaria_saccifera))	(Podococcus_barteri	(Orania_palindan	Sclerosperma_profizianum)))	(Bactris_major	((Elaeis_guineensis	Elaeis_oleifera)	Attalea_speciosa))))))	(Sabal_domingensis	Phoenix_dactylifera)))	Calamus_caryotoides);
((Nypa_fruticans	((((((Serenoa_repens	Reinhardtia_latisecta)	Reinhardtia_paiewonskiana)	(Reinhardtia_gracilis	Reinhardtia_simplex))	(((((Pelagodoxa_henryana	Geonoma_undata)	(((Prestoea_acuminata	(Oenocarpus_bataua	Oenocarpus_minor))	(Leopoldinia_pulchra	(((Dypsis_decaryi	Veitchia_spiralis)	((Burretiokentia_grandiflora	Heterospathe_cagayanensis)	Dictyosperma_album))	(Hydriastele_microspadix	Kentiopsis_piersoniorum))))	Manicaria_saccifera))	((Bactris_major	((Elaeis_guineensis	Elaeis_oleifera)	Attalea_speciosa))	Roystonea_regia))	(Podococcus_barteri	(Orania_palindan	Sclerosperma_profizianum)))	Chamaedorea_seifrizii))	(Pseudophoenix_vinifera	Iriartea_deltoidea))	(Sabal_domingensis	Phoenix_dactylifera)))	Calamus_caryotoides);
((Nypa_fruticans	(((((Pseudophoenix_vinifera	Iriartea_deltoidea)	((Serenoa_repens	Sabal_domingensis)	Phoenix_dactylifera))	(Reinhardtia_gracilis	(Reinhardtia_simplex	(Reinhardtia_latisecta	Reinhardtia_paiewonskiana))))	((Chamaedorea_seifrizii	(Bactris_major	((Elaeis_guineensis	Elaeis_oleifera)	Attalea_speciosa)))	((Podococcus_barteri	(Orania_palindan	Sclerosperma_profizianum))	(((Pelagodoxa_henryana	Geonoma_undata)	(((((Dypsis_decaryi	Veitchia_spiralis)	(Heterospathe_cagayanensis	Dictyosperma_album))	(Hydriastele_microspadix	Kentiopsis_piersoniorum))	((Prestoea_acuminata	(Oenocarpus_bataua	Oenocarpus_minor))	Leopoldinia_pulchra))	Manicaria_saccifera))	Burretiokentia_grandiflora))))	Roystonea_regia))	Calamus_caryotoides);
((((Sabal_domingensis	Phoenix_dactylifera)	((Pseudophoenix_vinifera	((((Reinhardtia_simplex	((Serenoa_repens	Reinhardtia_latisecta)	Reinhardtia_paiewonskiana))	Reinhardtia_gracilis)	((Chamaedorea_seifrizii	Iriartea_deltoidea)	Burretiokentia_grandiflora))	(((Bactris_major	((Elaeis_guineensis	Elaeis_oleifera)	Attalea_speciosa))	(Podococcus_barteri	(Sclerosperma_profizianum	Orania_palindan)))	(((Pelagodoxa_henryana	Geonoma_undata)	((((Veitchia_spiralis	Dypsis_decaryi)	Heterospathe_cagayanensis)	(Dictyosperma_album	(Hydriastele_microspadix	Kentiopsis_piersoniorum)))	(((Oenocarpus_minor	Oenocarpus_bataua)	Prestoea_acuminata)	Leopoldinia_pulchra)))	Manicaria_saccifera))))	Roystonea_regia))	Nypa_fruticans)	Calamus_caryotoides);
((((Serenoa_repens	(Sabal_domingensis	Phoenix_dactylifera))	((Pseudophoenix_vinifera	((((Reinhardtia_latisecta	Reinhardtia_paiewonskiana)	(Reinhardtia_gracilis	Reinhardtia_simplex))	((Chamaedorea_seifrizii	Iriartea_deltoidea)	Burretiokentia_grandiflora))	((Bactris_major	((Elaeis_guineensis	Elaeis_oleifera)	Attalea_speciosa))	((Podococcus_barteri	(Sclerosperma_profizianum	Orania_palindan))	(((Hydriastele_microspadix	Kentiopsis_piersoniorum)	((Heterospathe_cagayanensis	Veitchia_spiralis)	(Dictyosperma_album	Dypsis_decaryi)))	((Manicaria_saccifera	(((Oenocarpus_minor	Oenocarpus_bataua)	Prestoea_acuminata)	Leopoldinia_pulchra))	(Pelagodoxa_henryana	Geonoma_undata)))))))	Roystonea_regia))	Nypa_fruticans)	Calamus_caryotoides);
(((Roystonea_regia	(((Pseudophoenix_vinifera	(Sabal_domingensis	Phoenix_dactylifera))	((((Serenoa_repens	Reinhardtia_latisecta)	Reinhardtia_paiewonskiana)	(Reinhardtia_gracilis	Reinhardtia_simplex))	Iriartea_deltoidea))	((Bactris_major	((Elaeis_guineensis	Elaeis_oleifera)	Attalea_speciosa))	((Podococcus_barteri	(Sclerosperma_profizianum	Orania_palindan))	(Chamaedorea_seifrizii	((Pelagodoxa_henryana	Geonoma_undata)	(Manicaria_saccifera	(((Hydriastele_microspadix	Kentiopsis_piersoniorum)	(Burretiokentia_grandiflora	(Dictyosperma_album	(Dypsis_decaryi	(Heterospathe_cagayanensis	Veitchia_spiralis)))))	(((Oenocarpus_minor	Oenocarpus_bataua)	Prestoea_acuminata)	Leopoldinia_pulchra)))))))))	Nypa_fruticans)	Calamus_caryotoides);
((((((Sabal_domingensis	Phoenix_dactylifera)	(Pseudophoenix_vinifera	Iriartea_deltoidea))	((Chamaedorea_seifrizii	Burretiokentia_grandiflora)	((Reinhardtia_latisecta	Reinhardtia_paiewonskiana)	((Serenoa_repens	Reinhardtia_gracilis)	Reinhardtia_simplex))))	((((((((Kentiopsis_piersoniorum	((Dictyosperma_album	Heterospathe_cagayanensis)	(Hydriastele_microspadix	(Veitchia_spiralis	Dypsis_decaryi))))	Leopoldinia_pulchra)	((Oenocarpus_minor	Oenocarpus_bataua)	Prestoea_acuminata))	Manicaria_saccifera)	(Pelagodoxa_henryana	Geonoma_undata))	(Podococcus_barteri	(Sclerosperma_profizianum	Orania_palindan)))	(Bactris_major	((Elaeis_guineensis	Elaeis_oleifera)	Attalea_speciosa)))	Roystonea_regia))	Nypa_fruticans)	Calamus_caryotoides);
((((Sabal_domingensis	Phoenix_dactylifera)	((Pseudophoenix_vinifera	Iriartea_deltoidea)	((Roystonea_regia	(((Podococcus_barteri	(Sclerosperma_profizianum	Orania_palindan))	(Bactris_major	((Elaeis_guineensis	Elaeis_oleifera)	Attalea_speciosa)))	(Chamaedorea_seifrizii	(((Pelagodoxa_henryana	Geonoma_undata)	(((Veitchia_spiralis	Dypsis_decaryi)	Dictyosperma_album)	(Heterospathe_cagayanensis	Kentiopsis_piersoniorum)))	((Hydriastele_microspadix	Manicaria_saccifera)	(Leopoldinia_pulchra	((Oenocarpus_minor	Oenocarpus_bataua)	Prestoea_acuminata)))))))	(Burretiokentia_grandiflora	((Serenoa_repens	Reinhardtia_gracilis)	(Reinhardtia_simplex	(Reinhardtia_latisecta	Reinhardtia_paiewonskiana)))))))	Nypa_fruticans)	Calamus_caryotoides);
((((Roystonea_regia	((Chamaedorea_seifrizii	(Bactris_major	((Elaeis_guineensis	Elaeis_oleifera)	Attalea_speciosa)))	(((Pelagodoxa_henryana	Geonoma_undata)	(Manicaria_saccifera	((Leopoldinia_pulchra	(Burretiokentia_grandiflora	((Oenocarpus_minor	Oenocarpus_bataua)	Prestoea_acuminata)))	((Veitchia_spiralis	(Dypsis_decaryi	(Dictyosperma_album	Heterospathe_cagayanensis)))	(Kentiopsis_piersoniorum	Hydriastele_microspadix)))))	(Podococcus_barteri	(Sclerosperma_profizianum	Orania_palindan)))))	(((Reinhardtia_latisecta	Reinhardtia_paiewonskiana)	(Reinhardtia_gracilis	Reinhardtia_simplex))	((Phoenix_dactylifera	(Serenoa_repens	Sabal_domingensis))	(Pseudophoenix_vinifera	Iriartea_deltoidea))))	Nypa_fruticans)	Calamus_caryotoides);
((((Phoenix_dactylifera	Sabal_domingensis)	(((Serenoa_repens	Pseudophoenix_vinifera)	Iriartea_deltoidea)	((Roystonea_regia	((Chamaedorea_seifrizii	(Bactris_major	((Elaeis_guineensis	Elaeis_oleifera)	Attalea_speciosa)))	((((((Oenocarpus_minor	Oenocarpus_bataua)	Prestoea_acuminata)	(Pelagodoxa_henryana	Geonoma_undata))	Manicaria_saccifera)	(((Dypsis_decaryi	(Dictyosperma_album	Heterospathe_cagayanensis))	((Burretiokentia_grandiflora	(Veitchia_spiralis	Kentiopsis_piersoniorum))	Hydriastele_microspadix))	Leopoldinia_pulchra))	(Podococcus_barteri	(Sclerosperma_profizianum	Orania_palindan)))))	((Reinhardtia_latisecta	Reinhardtia_paiewonskiana)	(Reinhardtia_gracilis	Reinhardtia_simplex)))))	Nypa_fruticans)	Calamus_caryotoides);
(((((Roystonea_regia	(((Burretiokentia_grandiflora	Chamaedorea_seifrizii)	((Manicaria_saccifera	((Hydriastele_microspadix	(Kentiopsis_piersoniorum	(Dypsis_decaryi	((Veitchia_spiralis	Heterospathe_cagayanensis)	Dictyosperma_album))))	(Leopoldinia_pulchra	((Oenocarpus_minor	Oenocarpus_bataua)	Prestoea_acuminata))))	(Pelagodoxa_henryana	Geonoma_undata)))	((Podococcus_barteri	(Sclerosperma_profizianum	Orania_palindan))	(Bactris_major	((Elaeis_guineensis	Elaeis_oleifera)	Attalea_speciosa)))))	(((Reinhardtia_latisecta	Reinhardtia_paiewonskiana)	(Reinhardtia_gracilis	Reinhardtia_simplex))	(Pseudophoenix_vinifera	(Iriartea_deltoidea	(Phoenix_dactylifera	Sabal_domingensis)))))	Serenoa_repens)	Nypa_fruticans)	Calamus_caryotoides);
((((((Dypsis_decaryi	(((Burretiokentia_grandiflora	Veitchia_spiralis)	Heterospathe_cagayanensis)	Dictyosperma_album))	(Hydriastele_microspadix	Kentiopsis_piersoniorum))	((Leopoldinia_pulchra	((Oenocarpus_minor	Oenocarpus_bataua)	Prestoea_acuminata))	((Pelagodoxa_henryana	Geonoma_undata)	Manicaria_saccifera)))	(Roystonea_regia	(((Podococcus_barteri	(Sclerosperma_profizianum	Orania_palindan))	(((Reinhardtia_latisecta	(Reinhardtia_gracilis	Reinhardtia_paiewonskiana))	Reinhardtia_simplex)	(Iriartea_deltoidea	((Serenoa_repens	(Phoenix_dactylifera	Sabal_domingensis))	Pseudophoenix_vinifera))))	(Chamaedorea_seifrizii	(Bactris_major	((Elaeis_guineensis	Elaeis_oleifera)	Attalea_speciosa))))))	Nypa_fruticans)	Calamus_caryotoides);
((((Roystonea_regia	((Chamaedorea_seifrizii	(Burretiokentia_grandiflora	(((Serenoa_repens	Reinhardtia_latisecta)	Reinhardtia_paiewonskiana)	(Reinhardtia_gracilis	Reinhardtia_simplex))))	((Phoenix_dactylifera	Sabal_domingensis)	(Pseudophoenix_vinifera	Iriartea_deltoidea))))	(((Bactris_major	((Elaeis_guineensis	Elaeis_oleifera)	Attalea_speciosa))	(Podococcus_barteri	(Sclerosperma_profizianum	Orania_palindan)))	((Pelagodoxa_henryana	Geonoma_undata)	(Manicaria_saccifera	(((Dypsis_decaryi	((Veitchia_spiralis	Heterospathe_cagayanensis)	Dictyosperma_album))	(Hydriastele_microspadix	Kentiopsis_piersoniorum))	((Oenocarpus_minor	Oenocarpus_bataua)	(Prestoea_acuminata	Leopoldinia_pulchra)))))))	Nypa_fruticans)	Calamus_caryotoides);
((((Phoenix_dactylifera	Sabal_domingensis)	((((Burretiokentia_grandiflora	((Reinhardtia_simplex	Reinhardtia_gracilis)	((Serenoa_repens	Reinhardtia_latisecta)	Reinhardtia_paiewonskiana)))	((Pseudophoenix_vinifera	(Manicaria_saccifera	(((Leopoldinia_pulchra	(Prestoea_acuminata	(Oenocarpus_bataua	Oenocarpus_minor)))	(((Dictyosperma_album	(Veitchia_spiralis	Heterospathe_cagayanensis))	Dypsis_decaryi)	(Kentiopsis_piersoniorum	Hydriastele_microspadix)))	(Pelagodoxa_henryana	Geonoma_undata))))	((Bactris_major	((Elaeis_oleifera	Elaeis_guineensis)	Attalea_speciosa))	(Podococcus_barteri	(Orania_palindan	Sclerosperma_profizianum)))))	Roystonea_regia)	(Chamaedorea_seifrizii	Iriartea_deltoidea)))	Nypa_fruticans)	Calamus_caryotoides);
((((Roystonea_regia	((((Serenoa_repens	Reinhardtia_gracilis)	(Reinhardtia_simplex	(Reinhardtia_latisecta	Reinhardtia_paiewonskiana)))	(Podococcus_barteri	(Orania_palindan	Sclerosperma_profizianum)))	((((Dypsis_decaryi	Veitchia_spiralis)	(Heterospathe_cagayanensis	(Burretiokentia_grandiflora	Dictyosperma_album)))	(Kentiopsis_piersoniorum	Hydriastele_microspadix))	(((Prestoea_acuminata	(Oenocarpus_bataua	Oenocarpus_minor))	(Manicaria_saccifera	(Pelagodoxa_henryana	Geonoma_undata)))	Leopoldinia_pulchra))))	((Pseudophoenix_vinifera	((Bactris_major	((Elaeis_oleifera	Elaeis_guineensis)	Attalea_speciosa))	(Phoenix_dactylifera	Sabal_domingensis)))	(Chamaedorea_seifrizii	Iriartea_deltoidea)))	Nypa_fruticans)	Calamus_caryotoides);
(((Roystonea_regia	(((Pseudophoenix_vinifera	(((Elaeis_oleifera	Elaeis_guineensis)	Attalea_speciosa)	Bactris_major))	((Podococcus_barteri	(Orania_palindan	Sclerosperma_profizianum))	((Pelagodoxa_henryana	Geonoma_undata)	((((((Heterospathe_cagayanensis	(Veitchia_spiralis	Burretiokentia_grandiflora))	Dypsis_decaryi)	Dictyosperma_album)	(Kentiopsis_piersoniorum	Hydriastele_microspadix))	((Leopoldinia_pulchra	Prestoea_acuminata)	(Oenocarpus_bataua	Oenocarpus_minor)))	Manicaria_saccifera))))	(((((Serenoa_repens	Reinhardtia_latisecta)	Reinhardtia_paiewonskiana)	(Reinhardtia_gracilis	Reinhardtia_simplex))	(Phoenix_dactylifera	Sabal_domingensis))	(Chamaedorea_seifrizii	Iriartea_deltoidea))))	Nypa_fruticans)	Calamus_caryotoides);
(((((Pelagodoxa_henryana	Geonoma_undata)	((((((Dypsis_decaryi	(Dictyosperma_album	Heterospathe_cagayanensis))	Veitchia_spiralis)	(Kentiopsis_piersoniorum	Hydriastele_microspadix))	(Prestoea_acuminata	(Oenocarpus_bataua	Oenocarpus_minor)))	Leopoldinia_pulchra)	Manicaria_saccifera))	((((((Chamaedorea_seifrizii	Burretiokentia_grandiflora)	(((Serenoa_repens	Reinhardtia_latisecta)	Reinhardtia_paiewonskiana)	(Reinhardtia_gracilis	Reinhardtia_simplex)))	(Iriartea_deltoidea	(Phoenix_dactylifera	Sabal_domingensis)))	(Pseudophoenix_vinifera	(((Elaeis_oleifera	Elaeis_guineensis)	Attalea_speciosa)	Bactris_major)))	Roystonea_regia)	(Podococcus_barteri	(Orania_palindan	Sclerosperma_profizianum))))	Nypa_fruticans)	Calamus_caryotoides);
(((Roystonea_regia	((((Phoenix_dactylifera	Sabal_domingensis)	Iriartea_deltoidea)	(Chamaedorea_seifrizii	Pseudophoenix_vinifera))	(((Reinhardtia_latisecta	Reinhardtia_paiewonskiana)	((Serenoa_repens	Reinhardtia_gracilis)	Reinhardtia_simplex))	((((Elaeis_oleifera	Elaeis_guineensis)	Attalea_speciosa)	Bactris_major)	((Podococcus_barteri	(Orania_palindan	Sclerosperma_profizianum))	(Manicaria_saccifera	((Pelagodoxa_henryana	Geonoma_undata)	(((Prestoea_acuminata	(Oenocarpus_bataua	Oenocarpus_minor))	Leopoldinia_pulchra)	((Dictyosperma_album	Hydriastele_microspadix)	(Dypsis_decaryi	(Kentiopsis_piersoniorum	(Heterospathe_cagayanensis	(Burretiokentia_grandiflora	Veitchia_spiralis)))))))))))))	Nypa_fruticans)	Calamus_caryotoides);
((((Phoenix_dactylifera	Sabal_domingensis)	(Pseudophoenix_vinifera	(((Iriartea_deltoidea	(((Serenoa_repens	Reinhardtia_latisecta)	Reinhardtia_paiewonskiana)	(Reinhardtia_gracilis	Reinhardtia_simplex)))	((((Elaeis_oleifera	Elaeis_guineensis)	Attalea_speciosa)	Bactris_major)	(Chamaedorea_seifrizii	((Podococcus_barteri	(Orania_palindan	Sclerosperma_profizianum))	((Pelagodoxa_henryana	Geonoma_undata)	((((Oenocarpus_bataua	Oenocarpus_minor)	(Leopoldinia_pulchra	Prestoea_acuminata))	(Kentiopsis_piersoniorum	(((Dypsis_decaryi	(Burretiokentia_grandiflora	(Dictyosperma_album	Heterospathe_cagayanensis)))	Veitchia_spiralis)	Hydriastele_microspadix)))	Manicaria_saccifera))))))	Roystonea_regia)))	Nypa_fruticans)	Calamus_caryotoides);
(((((((Reinhardtia_latisecta	Reinhardtia_paiewonskiana)	(Reinhardtia_gracilis	Reinhardtia_simplex))	(Chamaedorea_seifrizii	(((Podococcus_barteri	(Orania_palindan	Sclerosperma_profizianum))	((Manicaria_saccifera	((((Heterospathe_cagayanensis	(Veitchia_spiralis	Burretiokentia_grandiflora))	(Dypsis_decaryi	Dictyosperma_album))	(Kentiopsis_piersoniorum	Hydriastele_microspadix))	(Leopoldinia_pulchra	((Oenocarpus_bataua	Oenocarpus_minor)	Prestoea_acuminata))))	(Pelagodoxa_henryana	Geonoma_undata)))	(((Elaeis_oleifera	Elaeis_guineensis)	Attalea_speciosa)	Bactris_major))))	((Iriartea_deltoidea	Pseudophoenix_vinifera)	(Serenoa_repens	(Phoenix_dactylifera	Sabal_domingensis))))	Roystonea_regia)	Nypa_fruticans)	Calamus_caryotoides);
((((Podococcus_barteri	(Orania_palindan	Sclerosperma_profizianum))	(((Manicaria_saccifera	((((Veitchia_spiralis	Dypsis_decaryi)	(Dictyosperma_album	Heterospathe_cagayanensis))	(Kentiopsis_piersoniorum	Hydriastele_microspadix))	(Leopoldinia_pulchra	((Oenocarpus_bataua	Oenocarpus_minor)	Prestoea_acuminata))))	(Pelagodoxa_henryana	Geonoma_undata))	((Pseudophoenix_vinifera	(((Elaeis_oleifera	Elaeis_guineensis)	Attalea_speciosa)	Bactris_major))	(((Roystonea_regia	Iriartea_deltoidea)	(Phoenix_dactylifera	(Sabal_domingensis	Serenoa_repens)))	((Chamaedorea_seifrizii	Burretiokentia_grandiflora)	((Reinhardtia_latisecta	Reinhardtia_paiewonskiana)	(Reinhardtia_gracilis	Reinhardtia_simplex)))))))	Nypa_fruticans)	Calamus_caryotoides);
((((Podococcus_barteri	(Orania_palindan	Sclerosperma_profizianum))	(((((Dypsis_decaryi	(Dictyosperma_album	Heterospathe_cagayanensis))	Veitchia_spiralis)	(Kentiopsis_piersoniorum	Hydriastele_microspadix))	(Leopoldinia_pulchra	(((Burretiokentia_grandiflora	((Oenocarpus_bataua	Oenocarpus_minor)	Prestoea_acuminata))	(Pelagodoxa_henryana	Geonoma_undata))	Manicaria_saccifera)))	((Pseudophoenix_vinifera	(((Elaeis_oleifera	Elaeis_guineensis)	Attalea_speciosa)	Bactris_major))	((Roystonea_regia	(Chamaedorea_seifrizii	Iriartea_deltoidea))	((Phoenix_dactylifera	(Sabal_domingensis	Serenoa_repens))	((Reinhardtia_latisecta	Reinhardtia_paiewonskiana)	(Reinhardtia_gracilis	Reinhardtia_simplex)))))))	Nypa_fruticans)	Calamus_caryotoides);
(((((((Dypsis_decaryi	(Dictyosperma_album	(Burretiokentia_grandiflora	Heterospathe_cagayanensis)))	Veitchia_spiralis)	(Kentiopsis_piersoniorum	Hydriastele_microspadix))	((Pelagodoxa_henryana	Geonoma_undata)	((Leopoldinia_pulchra	((Oenocarpus_bataua	Oenocarpus_minor)	Prestoea_acuminata))	Manicaria_saccifera)))	((Podococcus_barteri	(Orania_palindan	Sclerosperma_profizianum))	(Roystonea_regia	((Chamaedorea_seifrizii	(((Elaeis_oleifera	Elaeis_guineensis)	Attalea_speciosa)	Bactris_major))	(((Reinhardtia_latisecta	Reinhardtia_paiewonskiana)	(Reinhardtia_gracilis	Reinhardtia_simplex))	((Pseudophoenix_vinifera	Iriartea_deltoidea)	((Phoenix_dactylifera	Sabal_domingensis)	Serenoa_repens)))))))	Nypa_fruticans)	Calamus_caryotoides);
((Nypa_fruticans	((Sabal_domingensis	(Serenoa_repens	Phoenix_dactylifera))	(((Chamaedorea_seifrizii	((Podococcus_barteri	(Orania_palindan	Sclerosperma_profizianum))	((Bactris_major	((Elaeis_guineensis	Elaeis_oleifera)	Attalea_speciosa))	(((Dypsis_decaryi	(Veitchia_spiralis	((Burretiokentia_grandiflora	Heterospathe_cagayanensis)	Dictyosperma_album)))	(Hydriastele_microspadix	Kentiopsis_piersoniorum))	((Leopoldinia_pulchra	(Prestoea_acuminata	(Oenocarpus_minor	Oenocarpus_bataua)))	((Pelagodoxa_henryana	Geonoma_undata)	Manicaria_saccifera))))))	(Pseudophoenix_vinifera	(Iriartea_deltoidea	Roystonea_regia)))	((Reinhardtia_gracilis	Reinhardtia_simplex)	(Reinhardtia_paiewonskiana	Reinhardtia_latisecta)))))	Calamus_caryotoides);
((Nypa_fruticans	((((((Heterospathe_cagayanensis	Dictyosperma_album)	((Dypsis_decaryi	Veitchia_spiralis)	(Hydriastele_microspadix	(Burretiokentia_grandiflora	Kentiopsis_piersoniorum))))	((Leopoldinia_pulchra	(Prestoea_acuminata	(Oenocarpus_minor	Oenocarpus_bataua)))	((Pelagodoxa_henryana	Geonoma_undata)	Manicaria_saccifera)))	((Podococcus_barteri	(Orania_palindan	Sclerosperma_profizianum))	(Chamaedorea_seifrizii	(Bactris_major	((Elaeis_guineensis	Elaeis_oleifera)	Attalea_speciosa)))))	Roystonea_regia)	((Serenoa_repens	((Reinhardtia_gracilis	Reinhardtia_simplex)	(Reinhardtia_paiewonskiana	Reinhardtia_latisecta)))	(Pseudophoenix_vinifera	(Iriartea_deltoidea	(Sabal_domingensis	Phoenix_dactylifera))))))	Calamus_caryotoides);
((Nypa_fruticans	((Sabal_domingensis	Phoenix_dactylifera)	(Pseudophoenix_vinifera	(((((Chamaedorea_seifrizii	((((Dypsis_decaryi	(Burretiokentia_grandiflora	Veitchia_spiralis))	(Dictyosperma_album	Hydriastele_microspadix))	(Heterospathe_cagayanensis	Kentiopsis_piersoniorum))	((Leopoldinia_pulchra	(Prestoea_acuminata	(Oenocarpus_minor	Oenocarpus_bataua)))	((Pelagodoxa_henryana	Geonoma_undata)	Manicaria_saccifera))))	((Podococcus_barteri	(Orania_palindan	Sclerosperma_profizianum))	(Bactris_major	((Elaeis_guineensis	Elaeis_oleifera)	Attalea_speciosa))))	Roystonea_regia)	((Reinhardtia_gracilis	Reinhardtia_simplex)	(Reinhardtia_paiewonskiana	(Serenoa_repens	Reinhardtia_latisecta))))	Iriartea_deltoidea))))	Calamus_caryotoides);
((Nypa_fruticans	(((Serenoa_repens	Sabal_domingensis)	Phoenix_dactylifera)	(((((Bactris_major	((Elaeis_guineensis	Elaeis_oleifera)	Attalea_speciosa))	(((Pelagodoxa_henryana	Geonoma_undata)	((Manicaria_saccifera	((Kentiopsis_piersoniorum	Hydriastele_microspadix)	((Heterospathe_cagayanensis	Veitchia_spiralis)	(Dypsis_decaryi	Dictyosperma_album))))	(Leopoldinia_pulchra	(Prestoea_acuminata	(Oenocarpus_minor	Oenocarpus_bataua)))))	(Podococcus_barteri	(Orania_palindan	Sclerosperma_profizianum))))	(Burretiokentia_grandiflora	((Reinhardtia_gracilis	Reinhardtia_simplex)	(Reinhardtia_paiewonskiana	Reinhardtia_latisecta))))	(Roystonea_regia	(Chamaedorea_seifrizii	Iriartea_deltoidea)))	Pseudophoenix_vinifera)))	Calamus_caryotoides);
((Nypa_fruticans	((((((Kentiopsis_piersoniorum	Hydriastele_microspadix)	((Dypsis_decaryi	Veitchia_spiralis)	(Dictyosperma_album	Heterospathe_cagayanensis)))	(Leopoldinia_pulchra	(Prestoea_acuminata	(Oenocarpus_minor	Oenocarpus_bataua))))	(Pelagodoxa_henryana	Geonoma_undata))	Manicaria_saccifera)	((Podococcus_barteri	(Orania_palindan	Sclerosperma_profizianum))	((Pseudophoenix_vinifera	((Roystonea_regia	(((Reinhardtia_gracilis	Reinhardtia_simplex)	(Reinhardtia_paiewonskiana	Reinhardtia_latisecta))	((Chamaedorea_seifrizii	Iriartea_deltoidea)	Burretiokentia_grandiflora)))	(Serenoa_repens	(Sabal_domingensis	Phoenix_dactylifera))))	(Bactris_major	((Elaeis_guineensis	Elaeis_oleifera)	Attalea_speciosa))))))	Calamus_caryotoides);
((Nypa_fruticans	((Phoenix_dactylifera	Sabal_domingensis)	(Pseudophoenix_vinifera	(((Reinhardtia_gracilis	(Reinhardtia_simplex	(Reinhardtia_paiewonskiana	(Serenoa_repens	Reinhardtia_latisecta))))	((((Bactris_major	((Elaeis_guineensis	Elaeis_oleifera)	Attalea_speciosa))	(Podococcus_barteri	(Orania_palindan	Sclerosperma_profizianum)))	(Chamaedorea_seifrizii	((Pelagodoxa_henryana	Geonoma_undata)	(Manicaria_saccifera	(((Kentiopsis_piersoniorum	Hydriastele_microspadix)	(Heterospathe_cagayanensis	((Dypsis_decaryi	(Burretiokentia_grandiflora	Veitchia_spiralis))	Dictyosperma_album)))	(Leopoldinia_pulchra	(Prestoea_acuminata	(Oenocarpus_minor	Oenocarpus_bataua))))))))	Roystonea_regia))	Iriartea_deltoidea))))	Calamus_caryotoides);
((Hydriastele_microspadix	((((Veitchia_spiralis	Heterospathe_cagayanensis)	(Dypsis_decaryi	Dictyosperma_album))	(((Oenocarpus_minor	Oenocarpus_bataua)	(Leopoldinia_pulchra	Prestoea_acuminata))	((((Podococcus_barteri	(Orania_palindan	Sclerosperma_profizianum))	((Chamaedorea_seifrizii	(Bactris_major	((Elaeis_guineensis	Elaeis_oleifera)	Attalea_speciosa)))	((((Phoenix_dactylifera	Sabal_domingensis)	(Pseudophoenix_vinifera	Iriartea_deltoidea))	(Burretiokentia_grandiflora	((Reinhardtia_paiewonskiana	(Serenoa_repens	Reinhardtia_latisecta))	(Reinhardtia_gracilis	Reinhardtia_simplex))))	(Nypa_fruticans	Roystonea_regia))))	(Pelagodoxa_henryana	Geonoma_undata))	Manicaria_saccifera)))	Kentiopsis_piersoniorum))	Calamus_caryotoides);
((Nypa_fruticans	(((Phoenix_dactylifera	Sabal_domingensis)	Pseudophoenix_vinifera)	((((((Pelagodoxa_henryana	Geonoma_undata)	(Manicaria_saccifera	(((Kentiopsis_piersoniorum	Hydriastele_microspadix)	((Dictyosperma_album	Heterospathe_cagayanensis)	(Dypsis_decaryi	Veitchia_spiralis)))	(Leopoldinia_pulchra	(Prestoea_acuminata	(Oenocarpus_minor	Oenocarpus_bataua))))))	(Orania_palindan	(Sclerosperma_profizianum	Podococcus_barteri)))	(Bactris_major	((Elaeis_guineensis	Elaeis_oleifera)	Attalea_speciosa)))	((Serenoa_repens	Burretiokentia_grandiflora)	((Reinhardtia_paiewonskiana	Reinhardtia_latisecta)	(Reinhardtia_gracilis	Reinhardtia_simplex))))	(Roystonea_regia	(Chamaedorea_seifrizii	Iriartea_deltoidea)))))	Calamus_caryotoides);
((Nypa_fruticans	((Phoenix_dactylifera	Sabal_domingensis)	((Roystonea_regia	(((((Pelagodoxa_henryana	Geonoma_undata)	(Manicaria_saccifera	(((Kentiopsis_piersoniorum	Hydriastele_microspadix)	((Dictyosperma_album	Heterospathe_cagayanensis)	(Dypsis_decaryi	(Burretiokentia_grandiflora	Veitchia_spiralis))))	(Leopoldinia_pulchra	(Prestoea_acuminata	(Oenocarpus_minor	Oenocarpus_bataua))))))	Serenoa_repens)	((Podococcus_barteri	(Orania_palindan	Sclerosperma_profizianum))	(Bactris_major	((Elaeis_guineensis	Elaeis_oleifera)	Attalea_speciosa))))	((Reinhardtia_paiewonskiana	Reinhardtia_latisecta)	(Reinhardtia_gracilis	Reinhardtia_simplex))))	((Chamaedorea_seifrizii	Iriartea_deltoidea)	Pseudophoenix_vinifera))))	Calamus_caryotoides);
(((Pseudophoenix_vinifera	(((Pelagodoxa_henryana	Geonoma_undata)	(Manicaria_saccifera	(Prestoea_acuminata	(Oenocarpus_minor	Oenocarpus_bataua))))	(((Leopoldinia_pulchra	((Kentiopsis_piersoniorum	Hydriastele_microspadix)	Dictyosperma_album))	(Burretiokentia_grandiflora	Heterospathe_cagayanensis))	(Dypsis_decaryi	Veitchia_spiralis))))	(((((Chamaedorea_seifrizii	Iriartea_deltoidea)	((Reinhardtia_paiewonskiana	Reinhardtia_latisecta)	(Reinhardtia_gracilis	Reinhardtia_simplex)))	(Roystonea_regia	(Nypa_fruticans	((Phoenix_dactylifera	Sabal_domingensis)	Serenoa_repens))))	(Podococcus_barteri	(Orania_palindan	Sclerosperma_profizianum)))	(Bactris_major	((Elaeis_guineensis	Elaeis_oleifera)	Attalea_speciosa))))	Calamus_caryotoides);
((Nypa_fruticans	((Phoenix_dactylifera	Sabal_domingensis)	(((((Reinhardtia_paiewonskiana	(Serenoa_repens	Reinhardtia_latisecta))	(Reinhardtia_gracilis	Reinhardtia_simplex))	(Burretiokentia_grandiflora	(Chamaedorea_seifrizii	Iriartea_deltoidea)))	(Podococcus_barteri	(Sclerosperma_profizianum	Orania_palindan)))	(((Roystonea_regia	(Bactris_major	(Attalea_speciosa	(Elaeis_guineensis	Elaeis_oleifera))))	((Leopoldinia_pulchra	(Prestoea_acuminata	(Oenocarpus_bataua	Oenocarpus_minor)))	((Manicaria_saccifera	(Geonoma_undata	Pelagodoxa_henryana))	((Kentiopsis_piersoniorum	(Hydriastele_microspadix	Dictyosperma_album))	((Veitchia_spiralis	Heterospathe_cagayanensis)	Dypsis_decaryi)))))	Pseudophoenix_vinifera))))	Calamus_caryotoides);
((Nypa_fruticans	((Phoenix_dactylifera	Sabal_domingensis)	((((Reinhardtia_paiewonskiana	(Serenoa_repens	Reinhardtia_latisecta))	(Reinhardtia_gracilis	Reinhardtia_simplex))	Iriartea_deltoidea)	((((Chamaedorea_seifrizii	Pseudophoenix_vinifera)	(Bactris_major	(Attalea_speciosa	(Elaeis_guineensis	Elaeis_oleifera))))	(((Geonoma_undata	Pelagodoxa_henryana)	(((Dypsis_decaryi	(Burretiokentia_grandiflora	Veitchia_spiralis))	(Heterospathe_cagayanensis	((Kentiopsis_piersoniorum	Hydriastele_microspadix)	Dictyosperma_album)))	(Manicaria_saccifera	(Leopoldinia_pulchra	(Prestoea_acuminata	(Oenocarpus_bataua	Oenocarpus_minor))))))	(Podococcus_barteri	(Sclerosperma_profizianum	Orania_palindan))))	Roystonea_regia))))	Calamus_caryotoides);
((Nypa_fruticans	((Phoenix_dactylifera	Sabal_domingensis)	((Pseudophoenix_vinifera	((Chamaedorea_seifrizii	Iriartea_deltoidea)	Roystonea_regia))	((Burretiokentia_grandiflora	(Reinhardtia_simplex	((Reinhardtia_paiewonskiana	(Serenoa_repens	Reinhardtia_latisecta))	Reinhardtia_gracilis)))	((Bactris_major	(Attalea_speciosa	(Elaeis_guineensis	Elaeis_oleifera)))	((((Heterospathe_cagayanensis	((Veitchia_spiralis	Dictyosperma_album)	Dypsis_decaryi))	(Kentiopsis_piersoniorum	Hydriastele_microspadix))	((Manicaria_saccifera	(Leopoldinia_pulchra	(Prestoea_acuminata	(Oenocarpus_bataua	Oenocarpus_minor))))	(Geonoma_undata	Pelagodoxa_henryana)))	(Podococcus_barteri	(Sclerosperma_profizianum	Orania_palindan))))))))	Calamus_caryotoides);
((Iriartea_deltoidea	(Roystonea_regia	((Pseudophoenix_vinifera	(((Nypa_fruticans	Phoenix_dactylifera)	Sabal_domingensis)	(Reinhardtia_simplex	((Reinhardtia_latisecta	Reinhardtia_paiewonskiana)	(Serenoa_repens	Reinhardtia_gracilis)))))	((Bactris_major	(Attalea_speciosa	(Elaeis_guineensis	Elaeis_oleifera)))	((Chamaedorea_seifrizii	((Manicaria_saccifera	(((Dictyosperma_album	((Veitchia_spiralis	Hydriastele_microspadix)	Dypsis_decaryi))	((Burretiokentia_grandiflora	Heterospathe_cagayanensis)	Kentiopsis_piersoniorum))	((Oenocarpus_bataua	Oenocarpus_minor)	(Leopoldinia_pulchra	Prestoea_acuminata))))	(Geonoma_undata	Pelagodoxa_henryana)))	(Podococcus_barteri	(Sclerosperma_profizianum	Orania_palindan)))))))	Calamus_caryotoides);
((Nypa_fruticans	((Phoenix_dactylifera	Sabal_domingensis)	((((Chamaedorea_seifrizii	(Reinhardtia_simplex	(((Serenoa_repens	Reinhardtia_latisecta)	Reinhardtia_paiewonskiana)	Reinhardtia_gracilis)))	((Podococcus_barteri	(Sclerosperma_profizianum	Orania_palindan))	((Bactris_major	(Attalea_speciosa	(Elaeis_guineensis	Elaeis_oleifera)))	((((((Dictyosperma_album	((Veitchia_spiralis	Hydriastele_microspadix)	Dypsis_decaryi))	((Burretiokentia_grandiflora	Heterospathe_cagayanensis)	Kentiopsis_piersoniorum))	((Oenocarpus_bataua	Oenocarpus_minor)	Prestoea_acuminata))	Leopoldinia_pulchra)	((Geonoma_undata	Pelagodoxa_henryana)	Manicaria_saccifera))	Roystonea_regia))))	Iriartea_deltoidea)	Pseudophoenix_vinifera)))	Calamus_caryotoides);
((Nypa_fruticans	(((Geonoma_undata	Pelagodoxa_henryana)	(Manicaria_saccifera	(((Hydriastele_microspadix	Kentiopsis_piersoniorum)	(Veitchia_spiralis	(Dypsis_decaryi	(Dictyosperma_album	Heterospathe_cagayanensis))))	((Burretiokentia_grandiflora	((Oenocarpus_bataua	Oenocarpus_minor)	Prestoea_acuminata))	Leopoldinia_pulchra))))	((Podococcus_barteri	(Sclerosperma_profizianum	Orania_palindan))	((Roystonea_regia	(((Iriartea_deltoidea	(Phoenix_dactylifera	Sabal_domingensis))	Pseudophoenix_vinifera)	(Chamaedorea_seifrizii	(Reinhardtia_simplex	((Reinhardtia_latisecta	Reinhardtia_paiewonskiana)	(Serenoa_repens	Reinhardtia_gracilis))))))	(Bactris_major	(Attalea_speciosa	(Elaeis_guineensis	Elaeis_oleifera)))))))	Calamus_caryotoides);
((Nypa_fruticans	(((((Podococcus_barteri	(Sclerosperma_profizianum	Orania_palindan))	((Manicaria_saccifera	((((Hydriastele_microspadix	Kentiopsis_piersoniorum)	(Dypsis_decaryi	(Dictyosperma_album	(Heterospathe_cagayanensis	(Burretiokentia_grandiflora	Veitchia_spiralis)))))	((Oenocarpus_bataua	Oenocarpus_minor)	(Prestoea_acuminata	Leopoldinia_pulchra)))	(Geonoma_undata	Pelagodoxa_henryana)))	(Bactris_major	(Attalea_speciosa	(Elaeis_guineensis	Elaeis_oleifera)))))	(((Serenoa_repens	Reinhardtia_gracilis)	Reinhardtia_simplex)	(Reinhardtia_paiewonskiana	Reinhardtia_latisecta)))	Roystonea_regia)	(((Phoenix_dactylifera	Sabal_domingensis)	(Chamaedorea_seifrizii	Iriartea_deltoidea))	Pseudophoenix_vinifera)))	Calamus_caryotoides);
((Nypa_fruticans	((Phoenix_dactylifera	(Sabal_domingensis	Serenoa_repens))	(Iriartea_deltoidea	(Pseudophoenix_vinifera	((((Chamaedorea_seifrizii	(Bactris_major	(Attalea_speciosa	(Elaeis_guineensis	Elaeis_oleifera))))	((Podococcus_barteri	(Sclerosperma_profizianum	Orania_palindan))	(((Hydriastele_microspadix	(Kentiopsis_piersoniorum	((Veitchia_spiralis	Dypsis_decaryi)	(Dictyosperma_album	Heterospathe_cagayanensis))))	(((Oenocarpus_bataua	Oenocarpus_minor)	Prestoea_acuminata)	Leopoldinia_pulchra))	((Geonoma_undata	Pelagodoxa_henryana)	Manicaria_saccifera))))	(Burretiokentia_grandiflora	((Reinhardtia_gracilis	Reinhardtia_simplex)	(Reinhardtia_paiewonskiana	Reinhardtia_latisecta))))	Roystonea_regia)))))	Calamus_caryotoides);
((Nypa_fruticans	((((Chamaedorea_seifrizii	(Bactris_major	(Attalea_speciosa	(Elaeis_guineensis	Elaeis_oleifera))))	((Podococcus_barteri	(Sclerosperma_profizianum	Orania_palindan))	(((((Oenocarpus_bataua	Oenocarpus_minor)	Prestoea_acuminata)	Leopoldinia_pulchra)	((((Veitchia_spiralis	Heterospathe_cagayanensis)	(Dypsis_decaryi	Dictyosperma_album))	(Hydriastele_microspadix	Kentiopsis_piersoniorum))	Manicaria_saccifera))	(Geonoma_undata	Pelagodoxa_henryana))))	(Burretiokentia_grandiflora	((Reinhardtia_gracilis	Reinhardtia_simplex)	(Reinhardtia_paiewonskiana	Reinhardtia_latisecta))))	(Roystonea_regia	((Pseudophoenix_vinifera	(Phoenix_dactylifera	(Sabal_domingensis	Serenoa_repens)))	Iriartea_deltoidea))))	Calamus_caryotoides);
((((Oenocarpus_bataua	Oenocarpus_minor)	Prestoea_acuminata)	(Leopoldinia_pulchra	((((Geonoma_undata	Pelagodoxa_henryana)	(((((Iriartea_deltoidea	(Roystonea_regia	(Pseudophoenix_vinifera	(Phoenix_dactylifera	Sabal_domingensis))))	((Chamaedorea_seifrizii	(Serenoa_repens	Burretiokentia_grandiflora))	((Reinhardtia_gracilis	Reinhardtia_simplex)	(Reinhardtia_paiewonskiana	Reinhardtia_latisecta))))	(Bactris_major	(Attalea_speciosa	(Elaeis_guineensis	Elaeis_oleifera))))	(Podococcus_barteri	(Sclerosperma_profizianum	Orania_palindan)))	Nypa_fruticans))	((Veitchia_spiralis	(Heterospathe_cagayanensis	(Dypsis_decaryi	Dictyosperma_album)))	(Hydriastele_microspadix	Kentiopsis_piersoniorum)))	Manicaria_saccifera)))	Calamus_caryotoides);
((Nypa_fruticans	((Serenoa_repens	(Sabal_domingensis	Phoenix_dactylifera))	(Roystonea_regia	(((((Iriartea_deltoidea	Chamaedorea_seifrizii)	Burretiokentia_grandiflora)	(((Reinhardtia_paiewonskiana	Reinhardtia_gracilis)	Reinhardtia_latisecta)	Reinhardtia_simplex))	Pseudophoenix_vinifera)	((((Hydriastele_microspadix	Kentiopsis_piersoniorum)	(Veitchia_spiralis	(Dypsis_decaryi	(Heterospathe_cagayanensis	Dictyosperma_album))))	((((Oenocarpus_bataua	Oenocarpus_minor)	Prestoea_acuminata)	Leopoldinia_pulchra)	((Pelagodoxa_henryana	Geonoma_undata)	Manicaria_saccifera)))	((Bactris_major	(Attalea_speciosa	(Elaeis_oleifera	Elaeis_guineensis)))	(Podococcus_barteri	(Orania_palindan	Sclerosperma_profizianum))))))))	Calamus_caryotoides);
((Nypa_fruticans	((Sabal_domingensis	Phoenix_dactylifera)	(((Roystonea_regia	Iriartea_deltoidea)	((((Serenoa_repens	Reinhardtia_paiewonskiana)	Reinhardtia_latisecta)	(Reinhardtia_gracilis	Reinhardtia_simplex))	((Podococcus_barteri	(Orania_palindan	Sclerosperma_profizianum))	((Chamaedorea_seifrizii	(((Pelagodoxa_henryana	Geonoma_undata)	Manicaria_saccifera)	(((Hydriastele_microspadix	Kentiopsis_piersoniorum)	(Dypsis_decaryi	(Dictyosperma_album	(Heterospathe_cagayanensis	Veitchia_spiralis))))	((Burretiokentia_grandiflora	((Oenocarpus_bataua	Oenocarpus_minor)	Prestoea_acuminata))	Leopoldinia_pulchra))))	(Bactris_major	(Attalea_speciosa	(Elaeis_oleifera	Elaeis_guineensis)))))))	Pseudophoenix_vinifera)))	Calamus_caryotoides);
((Nypa_fruticans	((Sabal_domingensis	Phoenix_dactylifera)	((Pseudophoenix_vinifera	(Iriartea_deltoidea	((Reinhardtia_paiewonskiana	Reinhardtia_latisecta)	((Serenoa_repens	Reinhardtia_gracilis)	Reinhardtia_simplex))))	((Chamaedorea_seifrizii	((Bactris_major	(Attalea_speciosa	(Elaeis_oleifera	Elaeis_guineensis)))	((((Pelagodoxa_henryana	Geonoma_undata)	(Manicaria_saccifera	(((Oenocarpus_bataua	Oenocarpus_minor)	Prestoea_acuminata)	Leopoldinia_pulchra)))	((Hydriastele_microspadix	Kentiopsis_piersoniorum)	(((Burretiokentia_grandiflora	Heterospathe_cagayanensis)	(Dypsis_decaryi	Dictyosperma_album))	Veitchia_spiralis)))	(Podococcus_barteri	(Orania_palindan	Sclerosperma_profizianum)))))	Roystonea_regia))))	Calamus_caryotoides);
((Nypa_fruticans	((((Serenoa_repens	(Sabal_domingensis	Phoenix_dactylifera))	((Reinhardtia_paiewonskiana	Reinhardtia_latisecta)	(Reinhardtia_gracilis	Reinhardtia_simplex)))	(Roystonea_regia	(Chamaedorea_seifrizii	Iriartea_deltoidea)))	((((Pelagodoxa_henryana	Geonoma_undata)	((((Oenocarpus_bataua	Oenocarpus_minor)	Prestoea_acuminata)	Leopoldinia_pulchra)	((Hydriastele_microspadix	Kentiopsis_piersoniorum)	((Dictyosperma_album	(Veitchia_spiralis	(Burretiokentia_grandiflora	Heterospathe_cagayanensis)))	Dypsis_decaryi))))	Manicaria_saccifera)	((Podococcus_barteri	(Orania_palindan	Sclerosperma_profizianum))	((Bactris_major	(Attalea_speciosa	(Elaeis_oleifera	Elaeis_guineensis)))	Pseudophoenix_vinifera)))))	Calamus_caryotoides);
((Nypa_fruticans	((Podococcus_barteri	(Orania_palindan	Sclerosperma_profizianum))	(((Roystonea_regia	((((Manicaria_saccifera	(((Oenocarpus_bataua	Oenocarpus_minor)	Prestoea_acuminata)	Leopoldinia_pulchra))	((Hydriastele_microspadix	Kentiopsis_piersoniorum)	(Veitchia_spiralis	(Dypsis_decaryi	((Burretiokentia_grandiflora	Heterospathe_cagayanensis)	Dictyosperma_album)))))	(Pelagodoxa_henryana	Geonoma_undata))	((Chamaedorea_seifrizii	Iriartea_deltoidea)	((Bactris_major	(Attalea_speciosa	(Elaeis_oleifera	Elaeis_guineensis)))	Pseudophoenix_vinifera))))	(Sabal_domingensis	Phoenix_dactylifera))	(((Reinhardtia_gracilis	Reinhardtia_paiewonskiana)	(Serenoa_repens	Reinhardtia_latisecta))	Reinhardtia_simplex))))	Calamus_caryotoides);
((((Oenocarpus_bataua	Oenocarpus_minor)	Prestoea_acuminata)	(Leopoldinia_pulchra	(((Hydriastele_microspadix	Kentiopsis_piersoniorum)	(Veitchia_spiralis	(Dypsis_decaryi	((Burretiokentia_grandiflora	Heterospathe_cagayanensis)	Dictyosperma_album))))	(((Pelagodoxa_henryana	Geonoma_undata)	(((((Reinhardtia_paiewonskiana	Reinhardtia_latisecta)	Reinhardtia_simplex)	(Serenoa_repens	Reinhardtia_gracilis))	(Podococcus_barteri	(Orania_palindan	Sclerosperma_profizianum)))	((Bactris_major	(Attalea_speciosa	(Elaeis_oleifera	Elaeis_guineensis)))	(Roystonea_regia	(Pseudophoenix_vinifera	((Chamaedorea_seifrizii	Iriartea_deltoidea)	(Nypa_fruticans	(Sabal_domingensis	Phoenix_dactylifera))))))))	Manicaria_saccifera))))	Calamus_caryotoides);
((((Pseudophoenix_vinifera	(Roystonea_regia	(((Podococcus_barteri	(Orania_palindan	Sclerosperma_profizianum))	((Chamaedorea_seifrizii	(((Hydriastele_microspadix	Kentiopsis_piersoniorum)	((Veitchia_spiralis	(Burretiokentia_grandiflora	Heterospathe_cagayanensis))	(Dictyosperma_album	Dypsis_decaryi)))	((Manicaria_saccifera	(((Oenocarpus_bataua	Oenocarpus_minor)	Prestoea_acuminata)	Leopoldinia_pulchra))	(Pelagodoxa_henryana	Geonoma_undata))))	(Bactris_major	(Attalea_speciosa	(Elaeis_oleifera	Elaeis_guineensis)))))	((Reinhardtia_paiewonskiana	Reinhardtia_latisecta)	(Reinhardtia_gracilis	Reinhardtia_simplex)))))	(((Serenoa_repens	Sabal_domingensis)	Phoenix_dactylifera)	Iriartea_deltoidea))	Nypa_fruticans)	Calamus_caryotoides);
((((((Roystonea_regia	(((Manicaria_saccifera	(((Hydriastele_microspadix	Kentiopsis_piersoniorum)	((Dypsis_decaryi	((Burretiokentia_grandiflora	Heterospathe_cagayanensis)	Dictyosperma_album))	Veitchia_spiralis))	(((Oenocarpus_bataua	Oenocarpus_minor)	Prestoea_acuminata)	Leopoldinia_pulchra)))	(Pelagodoxa_henryana	Geonoma_undata))	((Pseudophoenix_vinifera	(Bactris_major	(Attalea_speciosa	(Elaeis_oleifera	Elaeis_guineensis))))	(Podococcus_barteri	(Orania_palindan	Sclerosperma_profizianum)))))	((Reinhardtia_paiewonskiana	Reinhardtia_latisecta)	(Reinhardtia_gracilis	Reinhardtia_simplex)))	(Iriartea_deltoidea	Chamaedorea_seifrizii))	((Serenoa_repens	Sabal_domingensis)	Phoenix_dactylifera))	Nypa_fruticans)	Calamus_caryotoides);
((((((Iriartea_deltoidea	Roystonea_regia)	Pseudophoenix_vinifera)	((((((Hydriastele_microspadix	Kentiopsis_piersoniorum)	((Dictyosperma_album	(Dypsis_decaryi	Veitchia_spiralis))	Heterospathe_cagayanensis))	Manicaria_saccifera)	(((Oenocarpus_bataua	Oenocarpus_minor)	Prestoea_acuminata)	Leopoldinia_pulchra))	(Pelagodoxa_henryana	Geonoma_undata))	((Bactris_major	(Attalea_speciosa	(Elaeis_oleifera	Elaeis_guineensis)))	((Podococcus_barteri	(Orania_palindan	Sclerosperma_profizianum))	(((Reinhardtia_paiewonskiana	(Serenoa_repens	Reinhardtia_latisecta))	(Reinhardtia_gracilis	Reinhardtia_simplex))	(Chamaedorea_seifrizii	Burretiokentia_grandiflora))))))	(Sabal_domingensis	Phoenix_dactylifera))	Nypa_fruticans)	Calamus_caryotoides);
((((((Pseudophoenix_vinifera	((Bactris_major	(Attalea_speciosa	(Elaeis_oleifera	Elaeis_guineensis)))	((((Hydriastele_microspadix	Kentiopsis_piersoniorum)	((Dictyosperma_album	Heterospathe_cagayanensis)	((Burretiokentia_grandiflora	Veitchia_spiralis)	Dypsis_decaryi)))	(Leopoldinia_pulchra	(Manicaria_saccifera	(((Oenocarpus_bataua	Oenocarpus_minor)	Prestoea_acuminata)	(Pelagodoxa_henryana	Geonoma_undata)))))	(Podococcus_barteri	(Orania_palindan	Sclerosperma_profizianum)))))	((Chamaedorea_seifrizii	Iriartea_deltoidea)	Roystonea_regia))	(((Reinhardtia_gracilis	Reinhardtia_paiewonskiana)	Reinhardtia_latisecta)	Reinhardtia_simplex))	(Phoenix_dactylifera	(Serenoa_repens	Sabal_domingensis)))	Nypa_fruticans)	Calamus_caryotoides);
((Nypa_fruticans	(((Pseudophoenix_vinifera	(Roystonea_regia	(((((Heterospathe_cagayanensis	(Dictyosperma_album	(Dypsis_decaryi	Veitchia_spiralis)))	(Hydriastele_microspadix	Kentiopsis_piersoniorum))	((Manicaria_saccifera	(Pelagodoxa_henryana	Geonoma_undata))	(Leopoldinia_pulchra	((Oenocarpus_minor	Oenocarpus_bataua)	Prestoea_acuminata))))	((Bactris_major	(Attalea_speciosa	(Elaeis_oleifera	Elaeis_guineensis)))	(Podococcus_barteri	(Sclerosperma_profizianum	Orania_palindan))))	(((Reinhardtia_simplex	Reinhardtia_gracilis)	((Serenoa_repens	Reinhardtia_latisecta)	Reinhardtia_paiewonskiana))	(Chamaedorea_seifrizii	Burretiokentia_grandiflora)))))	Iriartea_deltoidea)	(Phoenix_dactylifera	Sabal_domingensis)))	Calamus_caryotoides);
((((Oenocarpus_minor	Oenocarpus_bataua)	Prestoea_acuminata)	(((Kentiopsis_piersoniorum	(((Veitchia_spiralis	Dypsis_decaryi)	(Burretiokentia_grandiflora	(Heterospathe_cagayanensis	Dictyosperma_album)))	Hydriastele_microspadix))	(Manicaria_saccifera	((((((((Serenoa_repens	(Reinhardtia_simplex	Reinhardtia_gracilis))	(Reinhardtia_latisecta	Reinhardtia_paiewonskiana))	(Pseudophoenix_vinifera	(Iriartea_deltoidea	(Phoenix_dactylifera	Sabal_domingensis))))	(Nypa_fruticans	Roystonea_regia))	Chamaedorea_seifrizii)	(Bactris_major	(Attalea_speciosa	(Elaeis_oleifera	Elaeis_guineensis))))	(Podococcus_barteri	(Sclerosperma_profizianum	Orania_palindan)))	(Pelagodoxa_henryana	Geonoma_undata))))	Leopoldinia_pulchra))	Calamus_caryotoides);
(((((((Roystonea_regia	(Chamaedorea_seifrizii	((Serenoa_repens	(Reinhardtia_simplex	Reinhardtia_gracilis))	(Reinhardtia_latisecta	Reinhardtia_paiewonskiana))))	(Nypa_fruticans	(Iriartea_deltoidea	(Phoenix_dactylifera	Sabal_domingensis))))	(Bactris_major	(Attalea_speciosa	(Elaeis_oleifera	Elaeis_guineensis))))	(Podococcus_barteri	(Sclerosperma_profizianum	Orania_palindan)))	Pseudophoenix_vinifera)	((((Leopoldinia_pulchra	(((Veitchia_spiralis	Dypsis_decaryi)	(Heterospathe_cagayanensis	Dictyosperma_album))	(Hydriastele_microspadix	Kentiopsis_piersoniorum)))	(Burretiokentia_grandiflora	((Oenocarpus_minor	Oenocarpus_bataua)	Prestoea_acuminata)))	(Pelagodoxa_henryana	Geonoma_undata))	Manicaria_saccifera))	Calamus_caryotoides);
((Nypa_fruticans	((Phoenix_dactylifera	Sabal_domingensis)	(Pseudophoenix_vinifera	(((Iriartea_deltoidea	(Reinhardtia_gracilis	(((Serenoa_repens	Reinhardtia_latisecta)	Reinhardtia_paiewonskiana)	Reinhardtia_simplex)))	(Chamaedorea_seifrizii	(((Bactris_major	(Attalea_speciosa	(Elaeis_oleifera	Elaeis_guineensis)))	(Podococcus_barteri	(Sclerosperma_profizianum	Orania_palindan)))	((Pelagodoxa_henryana	Geonoma_undata)	(Manicaria_saccifera	((((Veitchia_spiralis	(Dictyosperma_album	Dypsis_decaryi))	(Burretiokentia_grandiflora	Heterospathe_cagayanensis))	(Hydriastele_microspadix	Kentiopsis_piersoniorum))	(((Oenocarpus_minor	Oenocarpus_bataua)	Prestoea_acuminata)	Leopoldinia_pulchra)))))))	Roystonea_regia))))	Calamus_caryotoides);
((Nypa_fruticans	((((Podococcus_barteri	(Sclerosperma_profizianum	Orania_palindan))	((Reinhardtia_latisecta	Reinhardtia_paiewonskiana)	(Reinhardtia_gracilis	Reinhardtia_simplex)))	((((Pelagodoxa_henryana	Geonoma_undata)	(Manicaria_saccifera	((((Burretiokentia_grandiflora	Heterospathe_cagayanensis)	((Veitchia_spiralis	Dypsis_decaryi)	Dictyosperma_album))	(Hydriastele_microspadix	Kentiopsis_piersoniorum))	(((Oenocarpus_minor	Oenocarpus_bataua)	Prestoea_acuminata)	Leopoldinia_pulchra))))	((Bactris_major	(Attalea_speciosa	(Elaeis_oleifera	Elaeis_guineensis)))	Chamaedorea_seifrizii))	Roystonea_regia))	(((Phoenix_dactylifera	(Serenoa_repens	Sabal_domingensis))	Iriartea_deltoidea)	Pseudophoenix_vinifera)))	Calamus_caryotoides);
((Nypa_fruticans	((Phoenix_dactylifera	Sabal_domingensis)	((Iriartea_deltoidea	(((Serenoa_repens	Reinhardtia_latisecta)	Reinhardtia_paiewonskiana)	(Reinhardtia_gracilis	Reinhardtia_simplex)))	(((Bactris_major	(Attalea_speciosa	(Elaeis_oleifera	Elaeis_guineensis)))	((Podococcus_barteri	(Sclerosperma_profizianum	Orania_palindan))	((Pseudophoenix_vinifera	Chamaedorea_seifrizii)	(((((Burretiokentia_grandiflora	Heterospathe_cagayanensis)	(Dypsis_decaryi	Dictyosperma_album))	Veitchia_spiralis)	(Hydriastele_microspadix	Kentiopsis_piersoniorum))	(((Pelagodoxa_henryana	Geonoma_undata)	(((Oenocarpus_minor	Oenocarpus_bataua)	Prestoea_acuminata)	Manicaria_saccifera))	Leopoldinia_pulchra)))))	Roystonea_regia))))	Calamus_caryotoides);
((Nypa_fruticans	(((((((Serenoa_repens	Reinhardtia_gracilis)	Reinhardtia_latisecta)	Reinhardtia_paiewonskiana)	Reinhardtia_simplex)	(((Bactris_major	(Attalea_speciosa	(Elaeis_oleifera	Elaeis_guineensis)))	((Podococcus_barteri	(Sclerosperma_profizianum	Orania_palindan))	((((Heterospathe_cagayanensis	(Dictyosperma_album	(Veitchia_spiralis	Dypsis_decaryi)))	(Hydriastele_microspadix	Kentiopsis_piersoniorum))	(Leopoldinia_pulchra	(Burretiokentia_grandiflora	((Oenocarpus_minor	Oenocarpus_bataua)	Prestoea_acuminata))))	(Manicaria_saccifera	(Pelagodoxa_henryana	Geonoma_undata)))))	Chamaedorea_seifrizii))	(Iriartea_deltoidea	((Phoenix_dactylifera	Sabal_domingensis)	Pseudophoenix_vinifera)))	Roystonea_regia))	Calamus_caryotoides);
((((Oenocarpus_minor	Oenocarpus_bataua)	Prestoea_acuminata)	(((Manicaria_saccifera	(Pelagodoxa_henryana	Geonoma_undata))	(((((Bactris_major	(Attalea_speciosa	(Elaeis_oleifera	Elaeis_guineensis)))	(Podococcus_barteri	(Sclerosperma_profizianum	Orania_palindan)))	(((((Reinhardtia_latisecta	Reinhardtia_paiewonskiana)	(Reinhardtia_gracilis	Reinhardtia_simplex))	(Pseudophoenix_vinifera	(Iriartea_deltoidea	(Serenoa_repens	(Phoenix_dactylifera	Sabal_domingensis)))))	Roystonea_regia)	Nypa_fruticans))	Chamaedorea_seifrizii)	(Veitchia_spiralis	((Hydriastele_microspadix	Kentiopsis_piersoniorum)	(Dypsis_decaryi	((Burretiokentia_grandiflora	Heterospathe_cagayanensis)	Dictyosperma_album))))))	Leopoldinia_pulchra))	Calamus_caryotoides);
((Nypa_fruticans	((Phoenix_dactylifera	Sabal_domingensis)	((Roystonea_regia	Iriartea_deltoidea)	(((Pseudophoenix_vinifera	((Leopoldinia_pulchra	((Hydriastele_microspadix	Kentiopsis_piersoniorum)	(((Veitchia_spiralis	Dypsis_decaryi)	Dictyosperma_album)	Heterospathe_cagayanensis)))	(((Oenocarpus_minor	Oenocarpus_bataua)	Prestoea_acuminata)	(Manicaria_saccifera	(Pelagodoxa_henryana	Geonoma_undata)))))	((Podococcus_barteri	(Sclerosperma_profizianum	Orania_palindan))	(Bactris_major	(Attalea_speciosa	(Elaeis_oleifera	Elaeis_guineensis)))))	((Burretiokentia_grandiflora	Chamaedorea_seifrizii)	((Reinhardtia_latisecta	Reinhardtia_paiewonskiana)	((Serenoa_repens	Reinhardtia_gracilis)	Reinhardtia_simplex)))))))	Calamus_caryotoides);
((Nypa_fruticans	((Phoenix_dactylifera	Sabal_domingensis)	(((((Reinhardtia_latisecta	Reinhardtia_paiewonskiana)	((Serenoa_repens	Reinhardtia_gracilis)	Reinhardtia_simplex))	(Roystonea_regia	((Bactris_major	(Attalea_speciosa	(Elaeis_oleifera	Elaeis_guineensis)))	((Chamaedorea_seifrizii	((Pelagodoxa_henryana	Geonoma_undata)	(Leopoldinia_pulchra	((((Oenocarpus_minor	Oenocarpus_bataua)	Prestoea_acuminata)	Manicaria_saccifera)	((Hydriastele_microspadix	Kentiopsis_piersoniorum)	((Dictyosperma_album	Dypsis_decaryi)	(Heterospathe_cagayanensis	(Burretiokentia_grandiflora	Veitchia_spiralis))))))))	(Podococcus_barteri	(Sclerosperma_profizianum	Orania_palindan))))))	Iriartea_deltoidea)	Pseudophoenix_vinifera)))	Calamus_caryotoides);
((((Sabal_domingensis	Phoenix_dactylifera)	(((Iriartea_deltoidea	(Reinhardtia_simplex	((Serenoa_repens	Reinhardtia_latisecta)	(Reinhardtia_paiewonskiana	Reinhardtia_gracilis))))	((((Orania_palindan	Sclerosperma_profizianum)	Podococcus_barteri)	(((Pelagodoxa_henryana	Geonoma_undata)	Manicaria_saccifera)	((Leopoldinia_pulchra	(((Dypsis_decaryi	(Heterospathe_cagayanensis	Veitchia_spiralis))	Dictyosperma_album)	(Kentiopsis_piersoniorum	Hydriastele_microspadix)))	(Burretiokentia_grandiflora	((Oenocarpus_bataua	Oenocarpus_minor)	Prestoea_acuminata)))))	((Attalea_speciosa	(Elaeis_guineensis	Elaeis_oleifera))	Bactris_major)))	((Pseudophoenix_vinifera	Chamaedorea_seifrizii)	Roystonea_regia)))	Nypa_fruticans)	Calamus_caryotoides);
(((Phoenix_dactylifera	((((Serenoa_repens	((Reinhardtia_gracilis	Reinhardtia_simplex)	(Reinhardtia_latisecta	Reinhardtia_paiewonskiana)))	(((((Orania_palindan	Sclerosperma_profizianum)	Podococcus_barteri)	((Pelagodoxa_henryana	Geonoma_undata)	(Manicaria_saccifera	((Leopoldinia_pulchra	((Kentiopsis_piersoniorum	Hydriastele_microspadix)	((Heterospathe_cagayanensis	(Burretiokentia_grandiflora	Veitchia_spiralis))	(Dictyosperma_album	Dypsis_decaryi))))	((Oenocarpus_bataua	Oenocarpus_minor)	Prestoea_acuminata)))))	((Attalea_speciosa	(Elaeis_guineensis	Elaeis_oleifera))	Bactris_major))	(Roystonea_regia	(Pseudophoenix_vinifera	Chamaedorea_seifrizii))))	Iriartea_deltoidea)	Sabal_domingensis))	Nypa_fruticans)	Calamus_caryotoides);
(((((Pelagodoxa_henryana	Geonoma_undata)	(Manicaria_saccifera	(((Kentiopsis_piersoniorum	Hydriastele_microspadix)	(Dypsis_decaryi	((Heterospathe_cagayanensis	(Burretiokentia_grandiflora	Veitchia_spiralis))	Dictyosperma_album)))	(((Oenocarpus_bataua	Oenocarpus_minor)	Prestoea_acuminata)	Leopoldinia_pulchra))))	(((Chamaedorea_seifrizii	((Attalea_speciosa	(Elaeis_guineensis	Elaeis_oleifera))	Bactris_major))	((Iriartea_deltoidea	Roystonea_regia)	(((Sabal_domingensis	(Serenoa_repens	Phoenix_dactylifera))	Pseudophoenix_vinifera)	((Reinhardtia_gracilis	Reinhardtia_simplex)	(Reinhardtia_latisecta	Reinhardtia_paiewonskiana)))))	((Orania_palindan	Sclerosperma_profizianum)	Podococcus_barteri)))	Nypa_fruticans)	Calamus_caryotoides);
((((((((Attalea_speciosa	(Elaeis_guineensis	Elaeis_oleifera))	Bactris_major)	((Serenoa_repens	(Phoenix_dactylifera	Sabal_domingensis))	((Chamaedorea_seifrizii	Iriartea_deltoidea)	(Reinhardtia_simplex	(Reinhardtia_latisecta	(Reinhardtia_gracilis	Reinhardtia_paiewonskiana))))))	(Nypa_fruticans	((Orania_palindan	Sclerosperma_profizianum)	Podococcus_barteri)))	Roystonea_regia)	Pseudophoenix_vinifera)	((((Kentiopsis_piersoniorum	Hydriastele_microspadix)	((Dypsis_decaryi	Veitchia_spiralis)	(Dictyosperma_album	Heterospathe_cagayanensis)))	Burretiokentia_grandiflora)	(((((Oenocarpus_bataua	Oenocarpus_minor)	Prestoea_acuminata)	Leopoldinia_pulchra)	Manicaria_saccifera)	(Pelagodoxa_henryana	Geonoma_undata))))	Calamus_caryotoides);
((Nypa_fruticans	((((Pelagodoxa_henryana	Geonoma_undata)	(((Kentiopsis_piersoniorum	Hydriastele_microspadix)	((Dypsis_decaryi	(Heterospathe_cagayanensis	(Burretiokentia_grandiflora	Veitchia_spiralis)))	Dictyosperma_album))	(((Oenocarpus_bataua	Oenocarpus_minor)	Prestoea_acuminata)	Leopoldinia_pulchra)))	Manicaria_saccifera)	(((Reinhardtia_simplex	(Reinhardtia_latisecta	(Reinhardtia_gracilis	Reinhardtia_paiewonskiana)))	((Orania_palindan	Sclerosperma_profizianum)	Podococcus_barteri))	(Roystonea_regia	(((Chamaedorea_seifrizii	Iriartea_deltoidea)	(Pseudophoenix_vinifera	((Attalea_speciosa	(Elaeis_guineensis	Elaeis_oleifera))	Bactris_major)))	(Serenoa_repens	(Phoenix_dactylifera	Sabal_domingensis)))))))	Calamus_caryotoides);
((Nypa_fruticans	((Roystonea_regia	((Pseudophoenix_vinifera	Iriartea_deltoidea)	((Sabal_domingensis	Phoenix_dactylifera)	Serenoa_repens)))	((((Attalea_speciosa	(Elaeis_guineensis	Elaeis_oleifera))	Bactris_major)	((Chamaedorea_seifrizii	(((((Burretiokentia_grandiflora	Heterospathe_cagayanensis)	(Dypsis_decaryi	Dictyosperma_album))	Veitchia_spiralis)	(Kentiopsis_piersoniorum	Hydriastele_microspadix))	((Pelagodoxa_henryana	Geonoma_undata)	(Manicaria_saccifera	(((Oenocarpus_bataua	Oenocarpus_minor)	Prestoea_acuminata)	Leopoldinia_pulchra)))))	((Orania_palindan	Sclerosperma_profizianum)	Podococcus_barteri)))	((Reinhardtia_gracilis	Reinhardtia_simplex)	(Reinhardtia_latisecta	Reinhardtia_paiewonskiana)))))	Calamus_caryotoides);
((Nypa_fruticans	((Sabal_domingensis	Phoenix_dactylifera)	(((((Serenoa_repens	Reinhardtia_gracilis)	Reinhardtia_simplex)	(Reinhardtia_latisecta	Reinhardtia_paiewonskiana))	(Roystonea_regia	((Chamaedorea_seifrizii	((Attalea_speciosa	(Elaeis_guineensis	Elaeis_oleifera))	Bactris_major))	(((((Dypsis_decaryi	Dictyosperma_album)	(Veitchia_spiralis	(Burretiokentia_grandiflora	Heterospathe_cagayanensis)))	(Kentiopsis_piersoniorum	Hydriastele_microspadix))	((((Oenocarpus_bataua	Oenocarpus_minor)	Prestoea_acuminata)	Leopoldinia_pulchra)	((Pelagodoxa_henryana	Geonoma_undata)	Manicaria_saccifera)))	((Orania_palindan	Sclerosperma_profizianum)	Podococcus_barteri)))))	(Pseudophoenix_vinifera	Iriartea_deltoidea))))	Calamus_caryotoides);
((Nypa_fruticans	((Sabal_domingensis	Phoenix_dactylifera)	((Iriartea_deltoidea	((Reinhardtia_gracilis	Reinhardtia_simplex)	(Serenoa_repens	(Reinhardtia_latisecta	Reinhardtia_paiewonskiana))))	(((Roystonea_regia	((Attalea_speciosa	(Elaeis_guineensis	Elaeis_oleifera))	Bactris_major))	(Pseudophoenix_vinifera	((Burretiokentia_grandiflora	Chamaedorea_seifrizii)	(((Kentiopsis_piersoniorum	Hydriastele_microspadix)	((Leopoldinia_pulchra	Veitchia_spiralis)	((Dypsis_decaryi	Dictyosperma_album)	Heterospathe_cagayanensis)))	(((Oenocarpus_bataua	Oenocarpus_minor)	Prestoea_acuminata)	((Pelagodoxa_henryana	Geonoma_undata)	Manicaria_saccifera))))))	((Orania_palindan	Sclerosperma_profizianum)	Podococcus_barteri)))))	Calamus_caryotoides);
(((Oenocarpus_bataua	Oenocarpus_minor)	((Leopoldinia_pulchra	Prestoea_acuminata)	(((((Chamaedorea_seifrizii	Geonoma_undata)	Pelagodoxa_henryana)	(((((Orania_palindan	Sclerosperma_profizianum)	Podococcus_barteri)	((Attalea_speciosa	(Elaeis_guineensis	Elaeis_oleifera))	Bactris_major))	((Roystonea_regia	(Iriartea_deltoidea	(Nypa_fruticans	(Sabal_domingensis	Phoenix_dactylifera))))	(Burretiokentia_grandiflora	(Reinhardtia_gracilis	(Reinhardtia_simplex	((Serenoa_repens	Reinhardtia_latisecta)	Reinhardtia_paiewonskiana))))))	Pseudophoenix_vinifera))	Manicaria_saccifera)	((Kentiopsis_piersoniorum	Hydriastele_microspadix)	((Dypsis_decaryi	Veitchia_spiralis)	(Dictyosperma_album	Heterospathe_cagayanensis))))))	Calamus_caryotoides);
((Nypa_fruticans	((Sabal_domingensis	Phoenix_dactylifera)	(Iriartea_deltoidea	(Pseudophoenix_vinifera	(((((Serenoa_repens	Reinhardtia_latisecta)	Reinhardtia_paiewonskiana)	(Reinhardtia_gracilis	Reinhardtia_simplex))	(((Orania_palindan	Sclerosperma_profizianum)	Podococcus_barteri)	((((((Dictyosperma_album	(Kentiopsis_piersoniorum	Hydriastele_microspadix))	((Dypsis_decaryi	Veitchia_spiralis)	(Burretiokentia_grandiflora	Heterospathe_cagayanensis)))	(Leopoldinia_pulchra	(Prestoea_acuminata	(Oenocarpus_bataua	Oenocarpus_minor))))	((Geonoma_undata	Pelagodoxa_henryana)	Manicaria_saccifera))	Chamaedorea_seifrizii)	((Attalea_speciosa	(Elaeis_guineensis	Elaeis_oleifera))	Bactris_major))))	Roystonea_regia)))))	Calamus_caryotoides);
(((Leopoldinia_pulchra	(((((Podococcus_barteri	(Orania_palindan	Sclerosperma_profizianum))	(Bactris_major	((Elaeis_guineensis	Elaeis_oleifera)	Attalea_speciosa)))	(Roystonea_regia	(((Sabal_domingensis	Phoenix_dactylifera)	Pseudophoenix_vinifera)	((Chamaedorea_seifrizii	Iriartea_deltoidea)	(Burretiokentia_grandiflora	((Serenoa_repens	Reinhardtia_gracilis)	((Reinhardtia_latisecta	Reinhardtia_paiewonskiana)	Reinhardtia_simplex)))))))	Pelagodoxa_henryana)	(((Nypa_fruticans	(Hydriastele_microspadix	Kentiopsis_piersoniorum))	((Veitchia_spiralis	Dypsis_decaryi)	(Heterospathe_cagayanensis	Dictyosperma_album)))	(Geonoma_undata	Manicaria_saccifera))))	((Oenocarpus_minor	Oenocarpus_bataua)	Prestoea_acuminata))	Calamus_caryotoides);
((Nypa_fruticans	((((Podococcus_barteri	(Orania_palindan	Sclerosperma_profizianum))	(((Reinhardtia_paiewonskiana	(Serenoa_repens	Reinhardtia_latisecta))	(Reinhardtia_gracilis	Reinhardtia_simplex))	(Pseudophoenix_vinifera	((Sabal_domingensis	Phoenix_dactylifera)	(Chamaedorea_seifrizii	Iriartea_deltoidea)))))	((Bactris_major	((Elaeis_guineensis	Elaeis_oleifera)	Attalea_speciosa))	Roystonea_regia))	(Burretiokentia_grandiflora	((Geonoma_undata	Pelagodoxa_henryana)	((((Hydriastele_microspadix	Kentiopsis_piersoniorum)	((Veitchia_spiralis	Dypsis_decaryi)	(Heterospathe_cagayanensis	Dictyosperma_album)))	(Leopoldinia_pulchra	((Oenocarpus_minor	Oenocarpus_bataua)	Prestoea_acuminata)))	Manicaria_saccifera)))))	Calamus_caryotoides);
((Nypa_fruticans	(((((Sabal_domingensis	Phoenix_dactylifera)	Iriartea_deltoidea)	Pseudophoenix_vinifera)	((Reinhardtia_paiewonskiana	(Serenoa_repens	Reinhardtia_latisecta))	(Reinhardtia_gracilis	Reinhardtia_simplex)))	((((Bactris_major	((Elaeis_guineensis	Elaeis_oleifera)	Attalea_speciosa))	(Podococcus_barteri	(Orania_palindan	Sclerosperma_profizianum)))	(Chamaedorea_seifrizii	((Geonoma_undata	Pelagodoxa_henryana)	((((Oenocarpus_minor	Oenocarpus_bataua)	Prestoea_acuminata)	(((Hydriastele_microspadix	Kentiopsis_piersoniorum)	((Dypsis_decaryi	(Burretiokentia_grandiflora	Veitchia_spiralis))	(Heterospathe_cagayanensis	Dictyosperma_album)))	Leopoldinia_pulchra))	Manicaria_saccifera))))	Roystonea_regia)))	Calamus_caryotoides);
((Nypa_fruticans	((Sabal_domingensis	Phoenix_dactylifera)	(Iriartea_deltoidea	(Pseudophoenix_vinifera	(((Reinhardtia_paiewonskiana	((Serenoa_repens	Reinhardtia_gracilis)	Reinhardtia_latisecta))	Reinhardtia_simplex)	(((Chamaedorea_seifrizii	((Elaeis_guineensis	Elaeis_oleifera)	(Attalea_speciosa	Bactris_major)))	((Podococcus_barteri	(Orania_palindan	Sclerosperma_profizianum))	((Geonoma_undata	Pelagodoxa_henryana)	((((Oenocarpus_minor	Oenocarpus_bataua)	(Leopoldinia_pulchra	Prestoea_acuminata))	((Hydriastele_microspadix	Kentiopsis_piersoniorum)	(Dictyosperma_album	((Dypsis_decaryi	(Burretiokentia_grandiflora	Veitchia_spiralis))	Heterospathe_cagayanensis))))	Manicaria_saccifera))))	Roystonea_regia))))))	Calamus_caryotoides);
(((((Manicaria_saccifera	(Kentiopsis_piersoniorum	(((Dictyosperma_album	(Dypsis_decaryi	(Heterospathe_cagayanensis	Burretiokentia_grandiflora)))	Veitchia_spiralis)	Hydriastele_microspadix)))	(((Oenocarpus_minor	Oenocarpus_bataua)	Prestoea_acuminata)	Leopoldinia_pulchra))	(Geonoma_undata	Pelagodoxa_henryana))	(((((Roystonea_regia	(Chamaedorea_seifrizii	Iriartea_deltoidea))	(Pseudophoenix_vinifera	(Nypa_fruticans	(Sabal_domingensis	Phoenix_dactylifera))))	(((Reinhardtia_paiewonskiana	Reinhardtia_latisecta)	Reinhardtia_simplex)	(Serenoa_repens	Reinhardtia_gracilis)))	(Bactris_major	((Elaeis_guineensis	Elaeis_oleifera)	Attalea_speciosa)))	(Podococcus_barteri	(Orania_palindan	Sclerosperma_profizianum))))	Calamus_caryotoides);
((Nypa_fruticans	((Sabal_domingensis	(Phoenix_dactylifera	Serenoa_repens))	((((Reinhardtia_paiewonskiana	Reinhardtia_latisecta)	(Reinhardtia_simplex	Reinhardtia_gracilis))	(((Roystonea_regia	((Chamaedorea_seifrizii	Pseudophoenix_vinifera)	(Bactris_major	((Elaeis_guineensis	Elaeis_oleifera)	Attalea_speciosa))))	((Geonoma_undata	Pelagodoxa_henryana)	(Manicaria_saccifera	((Veitchia_spiralis	((Hydriastele_microspadix	Kentiopsis_piersoniorum)	(Dypsis_decaryi	(Dictyosperma_album	(Heterospathe_cagayanensis	Burretiokentia_grandiflora)))))	(((Oenocarpus_minor	Oenocarpus_bataua)	Prestoea_acuminata)	Leopoldinia_pulchra)))))	(Podococcus_barteri	(Orania_palindan	Sclerosperma_profizianum))))	Iriartea_deltoidea)))	Calamus_caryotoides);
((Nypa_fruticans	(((Reinhardtia_paiewonskiana	Reinhardtia_latisecta)	(Reinhardtia_simplex	Reinhardtia_gracilis))	(((Roystonea_regia	((Chamaedorea_seifrizii	Iriartea_deltoidea)	(Sabal_domingensis	(Phoenix_dactylifera	Serenoa_repens))))	((((Heterospathe_cagayanensis	((Veitchia_spiralis	Burretiokentia_grandiflora)	Kentiopsis_piersoniorum))	((Dypsis_decaryi	Dictyosperma_album)	Hydriastele_microspadix))	((((Oenocarpus_minor	Oenocarpus_bataua)	Prestoea_acuminata)	Leopoldinia_pulchra)	(Manicaria_saccifera	(Geonoma_undata	Pelagodoxa_henryana))))	((Podococcus_barteri	(Orania_palindan	Sclerosperma_profizianum))	(Bactris_major	((Elaeis_guineensis	Elaeis_oleifera)	Attalea_speciosa)))))	Pseudophoenix_vinifera)))	Calamus_caryotoides);
((Nypa_fruticans	((Sabal_domingensis	Phoenix_dactylifera)	(((Roystonea_regia	(Chamaedorea_seifrizii	Iriartea_deltoidea))	(((Manicaria_saccifera	((Geonoma_undata	Pelagodoxa_henryana)	(((((Burretiokentia_grandiflora	Heterospathe_cagayanensis)	Veitchia_spiralis)	(Dictyosperma_album	(Hydriastele_microspadix	Kentiopsis_piersoniorum)))	Dypsis_decaryi)	(((Oenocarpus_minor	Oenocarpus_bataua)	Prestoea_acuminata)	Leopoldinia_pulchra))))	((Podococcus_barteri	(Orania_palindan	Sclerosperma_profizianum))	(Bactris_major	((Elaeis_guineensis	Elaeis_oleifera)	Attalea_speciosa))))	(Reinhardtia_gracilis	((Reinhardtia_paiewonskiana	(Serenoa_repens	Reinhardtia_latisecta))	Reinhardtia_simplex))))	Pseudophoenix_vinifera)))	Calamus_caryotoides);
((Nypa_fruticans	((Sabal_domingensis	Phoenix_dactylifera)	((Roystonea_regia	((Chamaedorea_seifrizii	((Bactris_major	((Elaeis_guineensis	Elaeis_oleifera)	Attalea_speciosa))	(((Geonoma_undata	Pelagodoxa_henryana)	(((Veitchia_spiralis	((Hydriastele_microspadix	Kentiopsis_piersoniorum)	(Dypsis_decaryi	(Dictyosperma_album	Heterospathe_cagayanensis))))	(((Oenocarpus_minor	Oenocarpus_bataua)	Prestoea_acuminata)	Leopoldinia_pulchra))	Manicaria_saccifera))	(Podococcus_barteri	(Orania_palindan	Sclerosperma_profizianum)))))	(Burretiokentia_grandiflora	((Reinhardtia_paiewonskiana	(Serenoa_repens	Reinhardtia_latisecta))	(Reinhardtia_simplex	Reinhardtia_gracilis)))))	(Pseudophoenix_vinifera	Iriartea_deltoidea))))	Calamus_caryotoides);
((Nypa_fruticans	((Hydriastele_microspadix	Kentiopsis_piersoniorum)	(((Burretiokentia_grandiflora	Heterospathe_cagayanensis)	((Veitchia_spiralis	Dypsis_decaryi)	Dictyosperma_album))	((((Oenocarpus_minor	Oenocarpus_bataua)	Prestoea_acuminata)	Leopoldinia_pulchra)	(Manicaria_saccifera	((Geonoma_undata	Pelagodoxa_henryana)	(((Roystonea_regia	Iriartea_deltoidea)	((Pseudophoenix_vinifera	((Sabal_domingensis	Phoenix_dactylifera)	((Podococcus_barteri	(Orania_palindan	Sclerosperma_profizianum))	(Bactris_major	((Elaeis_guineensis	Elaeis_oleifera)	Attalea_speciosa)))))	((Reinhardtia_paiewonskiana	Reinhardtia_latisecta)	(Reinhardtia_simplex	(Serenoa_repens	Reinhardtia_gracilis)))))	Chamaedorea_seifrizii)))))))	Calamus_caryotoides);
((Hydriastele_microspadix	((((Leopoldinia_pulchra	((Oenocarpus_bataua	Oenocarpus_minor)	Prestoea_acuminata))	(Manicaria_saccifera	((Chamaedorea_seifrizii	((((Burretiokentia_grandiflora	(((Serenoa_repens	Reinhardtia_latisecta)	Reinhardtia_paiewonskiana)	(Reinhardtia_simplex	Reinhardtia_gracilis)))	(Roystonea_regia	(Iriartea_deltoidea	(Nypa_fruticans	(Sabal_domingensis	Phoenix_dactylifera)))))	((Podococcus_barteri	(Orania_palindan	Sclerosperma_profizianum))	(Bactris_major	(Attalea_speciosa	(Elaeis_guineensis	Elaeis_oleifera)))))	Pseudophoenix_vinifera))	(Pelagodoxa_henryana	Geonoma_undata))))	((Veitchia_spiralis	Heterospathe_cagayanensis)	(Dypsis_decaryi	Dictyosperma_album)))	Kentiopsis_piersoniorum))	Calamus_caryotoides);
((Nypa_fruticans	((Sabal_domingensis	Phoenix_dactylifera)	((((((((((Pelagodoxa_henryana	Geonoma_undata)	(Manicaria_saccifera	((Oenocarpus_bataua	Oenocarpus_minor)	Prestoea_acuminata)))	(((Dictyosperma_album	Heterospathe_cagayanensis)	(Dypsis_decaryi	(Burretiokentia_grandiflora	Veitchia_spiralis)))	(Kentiopsis_piersoniorum	Hydriastele_microspadix)))	Leopoldinia_pulchra)	(Podococcus_barteri	(Orania_palindan	Sclerosperma_profizianum)))	(Chamaedorea_seifrizii	(Bactris_major	(Attalea_speciosa	(Elaeis_guineensis	Elaeis_oleifera)))))	(((Serenoa_repens	Reinhardtia_latisecta)	Reinhardtia_paiewonskiana)	(Reinhardtia_simplex	Reinhardtia_gracilis)))	Roystonea_regia)	Pseudophoenix_vinifera)	Iriartea_deltoidea)))	Calamus_caryotoides);
((Nypa_fruticans	(Roystonea_regia	((((Chamaedorea_seifrizii	((Pelagodoxa_henryana	Geonoma_undata)	(Manicaria_saccifera	((((Burretiokentia_grandiflora	Heterospathe_cagayanensis)	((Dypsis_decaryi	Veitchia_spiralis)	Dictyosperma_album))	(Kentiopsis_piersoniorum	Hydriastele_microspadix))	(Leopoldinia_pulchra	((Oenocarpus_bataua	Oenocarpus_minor)	Prestoea_acuminata))))))	(Podococcus_barteri	(Orania_palindan	Sclerosperma_profizianum)))	(Bactris_major	(Attalea_speciosa	(Elaeis_guineensis	Elaeis_oleifera))))	((Reinhardtia_gracilis	((Reinhardtia_latisecta	Reinhardtia_paiewonskiana)	Reinhardtia_simplex))	(Pseudophoenix_vinifera	(Iriartea_deltoidea	((Sabal_domingensis	Phoenix_dactylifera)	Serenoa_repens)))))))	Calamus_caryotoides);
((((Oenocarpus_bataua	Oenocarpus_minor)	Prestoea_acuminata)	((((((((Bactris_major	(Attalea_speciosa	(Elaeis_guineensis	Elaeis_oleifera)))	(Podococcus_barteri	(Orania_palindan	Sclerosperma_profizianum)))	(Nypa_fruticans	(((Phoenix_dactylifera	(Serenoa_repens	Sabal_domingensis))	(((Iriartea_deltoidea	Chamaedorea_seifrizii)	Burretiokentia_grandiflora)	((Reinhardtia_latisecta	(Reinhardtia_gracilis	Reinhardtia_paiewonskiana))	Reinhardtia_simplex)))	Roystonea_regia)))	Pseudophoenix_vinifera)	(Pelagodoxa_henryana	Geonoma_undata))	Manicaria_saccifera)	(((Dictyosperma_album	Dypsis_decaryi)	(Veitchia_spiralis	Heterospathe_cagayanensis))	(Kentiopsis_piersoniorum	Hydriastele_microspadix)))	Leopoldinia_pulchra))	Calamus_caryotoides);
((Nypa_fruticans	((Phoenix_dactylifera	Sabal_domingensis)	(((((Chamaedorea_seifrizii	(Bactris_major	(Attalea_speciosa	(Elaeis_guineensis	Elaeis_oleifera))))	(Pseudophoenix_vinifera	((((Pelagodoxa_henryana	Geonoma_undata)	Manicaria_saccifera)	((Veitchia_spiralis	(Dypsis_decaryi	(Heterospathe_cagayanensis	Dictyosperma_album)))	(Kentiopsis_piersoniorum	Hydriastele_microspadix)))	(Leopoldinia_pulchra	((Oenocarpus_bataua	Oenocarpus_minor)	Prestoea_acuminata)))))	(Podococcus_barteri	(Orania_palindan	Sclerosperma_profizianum)))	Roystonea_regia)	(Iriartea_deltoidea	(Burretiokentia_grandiflora	(((Reinhardtia_latisecta	Reinhardtia_paiewonskiana)	Reinhardtia_simplex)	(Reinhardtia_gracilis	Serenoa_repens)))))))	Calamus_caryotoides);
((Nypa_fruticans	((Serenoa_repens	(Phoenix_dactylifera	Sabal_domingensis))	((((Chamaedorea_seifrizii	Burretiokentia_grandiflora)	(((Reinhardtia_latisecta	Reinhardtia_paiewonskiana)	Reinhardtia_simplex)	Reinhardtia_gracilis))	((Bactris_major	(Attalea_speciosa	(Elaeis_guineensis	Elaeis_oleifera)))	((((Pelagodoxa_henryana	Geonoma_undata)	(((Heterospathe_cagayanensis	((Kentiopsis_piersoniorum	Hydriastele_microspadix)	Dictyosperma_album))	(Veitchia_spiralis	Dypsis_decaryi))	(Leopoldinia_pulchra	((Oenocarpus_bataua	Oenocarpus_minor)	Prestoea_acuminata))))	Manicaria_saccifera)	(Podococcus_barteri	(Orania_palindan	Sclerosperma_profizianum)))))	(Pseudophoenix_vinifera	(Iriartea_deltoidea	Roystonea_regia)))))	Calamus_caryotoides);
((Nypa_fruticans	(((((Kentiopsis_piersoniorum	Hydriastele_microspadix)	((Heterospathe_cagayanensis	Dictyosperma_album)	(Veitchia_spiralis	Dypsis_decaryi)))	((((Oenocarpus_bataua	Oenocarpus_minor)	(Leopoldinia_pulchra	Prestoea_acuminata))	Manicaria_saccifera)	(Pelagodoxa_henryana	Geonoma_undata)))	((Podococcus_barteri	(Orania_palindan	Sclerosperma_profizianum))	(Pseudophoenix_vinifera	(Chamaedorea_seifrizii	(Bactris_major	(Attalea_speciosa	(Elaeis_guineensis	Elaeis_oleifera)))))))	(Roystonea_regia	(((Serenoa_repens	Phoenix_dactylifera)	Sabal_domingensis)	(Iriartea_deltoidea	(Burretiokentia_grandiflora	((Reinhardtia_latisecta	Reinhardtia_paiewonskiana)	(Reinhardtia_gracilis	Reinhardtia_simplex))))))))	Calamus_caryotoides);
((Hydriastele_microspadix	((((Manicaria_saccifera	(((((Podococcus_barteri	(Orania_palindan	Sclerosperma_profizianum))	(Bactris_major	(Attalea_speciosa	(Elaeis_guineensis	Elaeis_oleifera))))	(((Phoenix_dactylifera	Sabal_domingensis)	(Nypa_fruticans	(Roystonea_regia	(Iriartea_deltoidea	Chamaedorea_seifrizii))))	(((Reinhardtia_latisecta	Reinhardtia_paiewonskiana)	((Serenoa_repens	Reinhardtia_gracilis)	Reinhardtia_simplex))	Burretiokentia_grandiflora)))	Pseudophoenix_vinifera)	(Pelagodoxa_henryana	Geonoma_undata)))	(((Oenocarpus_bataua	Oenocarpus_minor)	Prestoea_acuminata)	Leopoldinia_pulchra))	((Dypsis_decaryi	(Heterospathe_cagayanensis	Dictyosperma_album))	Veitchia_spiralis))	Kentiopsis_piersoniorum))	Calamus_caryotoides);
(((((((Podococcus_barteri	(Orania_palindan	Sclerosperma_profizianum))	((Bactris_major	(Attalea_speciosa	(Elaeis_guineensis	Elaeis_oleifera)))	(Pseudophoenix_vinifera	(((Phoenix_dactylifera	Sabal_domingensis)	((Roystonea_regia	(Chamaedorea_seifrizii	Iriartea_deltoidea))	Nypa_fruticans))	((((Serenoa_repens	Reinhardtia_latisecta)	Reinhardtia_paiewonskiana)	(Reinhardtia_gracilis	Reinhardtia_simplex))	Burretiokentia_grandiflora)))))	((Manicaria_saccifera	((Oenocarpus_bataua	Oenocarpus_minor)	(Prestoea_acuminata	Leopoldinia_pulchra)))	(Pelagodoxa_henryana	Geonoma_undata)))	((Heterospathe_cagayanensis	Dictyosperma_album)	(Veitchia_spiralis	Dypsis_decaryi)))	Hydriastele_microspadix)	Kentiopsis_piersoniorum)	Calamus_caryotoides);
((Hydriastele_microspadix	(Kentiopsis_piersoniorum	(((((Oenocarpus_bataua	Oenocarpus_minor)	Prestoea_acuminata)	Leopoldinia_pulchra)	(Manicaria_saccifera	((Pelagodoxa_henryana	Geonoma_undata)	((Podococcus_barteri	(Orania_palindan	Sclerosperma_profizianum))	((Bactris_major	(Attalea_speciosa	(Elaeis_guineensis	Elaeis_oleifera)))	((((Serenoa_repens	Reinhardtia_latisecta)	Reinhardtia_paiewonskiana)	(Reinhardtia_gracilis	Reinhardtia_simplex))	(Pseudophoenix_vinifera	(((Chamaedorea_seifrizii	Iriartea_deltoidea)	(Nypa_fruticans	(Phoenix_dactylifera	Sabal_domingensis)))	Roystonea_regia))))))))	(((Burretiokentia_grandiflora	(Veitchia_spiralis	Heterospathe_cagayanensis))	Dictyosperma_album)	Dypsis_decaryi))))	Calamus_caryotoides);
((((Sabal_domingensis	Phoenix_dactylifera)	((((Iriartea_deltoidea	(Burretiokentia_grandiflora	((Reinhardtia_latisecta	Reinhardtia_paiewonskiana)	(Reinhardtia_simplex	(Serenoa_repens	Reinhardtia_gracilis)))))	((Chamaedorea_seifrizii	((Attalea_speciosa	(Elaeis_guineensis	Elaeis_oleifera))	Bactris_major))	((((Geonoma_undata	Pelagodoxa_henryana)	Manicaria_saccifera)	(((Dictyosperma_album	(Dypsis_decaryi	(Heterospathe_cagayanensis	Veitchia_spiralis)))	(Kentiopsis_piersoniorum	Hydriastele_microspadix))	(Leopoldinia_pulchra	(Prestoea_acuminata	(Oenocarpus_bataua	Oenocarpus_minor)))))	((Orania_palindan	Sclerosperma_profizianum)	Podococcus_barteri))))	Roystonea_regia)	Pseudophoenix_vinifera))	Nypa_fruticans)	Calamus_caryotoides);
((((Sabal_domingensis	Phoenix_dactylifera)	(((Pseudophoenix_vinifera	((((Geonoma_undata	Pelagodoxa_henryana)	Manicaria_saccifera)	((((Dictyosperma_album	Heterospathe_cagayanensis)	(((Serenoa_repens	Burretiokentia_grandiflora)	Veitchia_spiralis)	Dypsis_decaryi))	(Kentiopsis_piersoniorum	Hydriastele_microspadix))	((Oenocarpus_bataua	Oenocarpus_minor)	(Leopoldinia_pulchra	Prestoea_acuminata))))	(((Orania_palindan	Sclerosperma_profizianum)	Podococcus_barteri)	((Attalea_speciosa	(Elaeis_guineensis	Elaeis_oleifera))	Bactris_major))))	(Roystonea_regia	(Chamaedorea_seifrizii	Iriartea_deltoidea)))	(Reinhardtia_gracilis	((Reinhardtia_latisecta	Reinhardtia_paiewonskiana)	Reinhardtia_simplex))))	Nypa_fruticans)	Calamus_caryotoides);
((Nypa_fruticans	((Sabal_domingensis	Phoenix_dactylifera)	(Pseudophoenix_vinifera	((((Orania_palindan	Sclerosperma_profizianum)	Podococcus_barteri)	(((Reinhardtia_latisecta	Reinhardtia_paiewonskiana)	Reinhardtia_simplex)	(Serenoa_repens	Reinhardtia_gracilis)))	(((Chamaedorea_seifrizii	(((Geonoma_undata	Pelagodoxa_henryana)	((((Oenocarpus_bataua	Oenocarpus_minor)	Prestoea_acuminata)	Leopoldinia_pulchra)	((((Dictyosperma_album	Heterospathe_cagayanensis)	(Veitchia_spiralis	Dypsis_decaryi))	(Kentiopsis_piersoniorum	Hydriastele_microspadix))	Manicaria_saccifera)))	Burretiokentia_grandiflora))	((Attalea_speciosa	(Elaeis_guineensis	Elaeis_oleifera))	Bactris_major))	(Iriartea_deltoidea	Roystonea_regia))))))	Calamus_caryotoides);
((Nypa_fruticans	((Sabal_domingensis	Phoenix_dactylifera)	(Pseudophoenix_vinifera	((Iriartea_deltoidea	Roystonea_regia)	(((((Attalea_speciosa	(Elaeis_guineensis	Elaeis_oleifera))	Bactris_major)	Chamaedorea_seifrizii)	(((Manicaria_saccifera	((((Dypsis_decaryi	(Dictyosperma_album	(Burretiokentia_grandiflora	Heterospathe_cagayanensis)))	Veitchia_spiralis)	(Kentiopsis_piersoniorum	Hydriastele_microspadix))	(((Oenocarpus_bataua	Oenocarpus_minor)	Prestoea_acuminata)	Leopoldinia_pulchra)))	(Geonoma_undata	Pelagodoxa_henryana))	((Orania_palindan	Sclerosperma_profizianum)	Podococcus_barteri)))	((Reinhardtia_gracilis	((Serenoa_repens	Reinhardtia_latisecta)	Reinhardtia_paiewonskiana))	Reinhardtia_simplex))))))	Calamus_caryotoides);
((Nypa_fruticans	((Roystonea_regia	((Sabal_domingensis	Phoenix_dactylifera)	Pseudophoenix_vinifera))	((((Attalea_speciosa	(Elaeis_guineensis	Elaeis_oleifera))	Bactris_major)	((Chamaedorea_seifrizii	((Manicaria_saccifera	((((Dypsis_decaryi	Dictyosperma_album)	((Veitchia_spiralis	Burretiokentia_grandiflora)	Heterospathe_cagayanensis))	(Kentiopsis_piersoniorum	Hydriastele_microspadix))	(((Oenocarpus_bataua	Oenocarpus_minor)	Prestoea_acuminata)	Leopoldinia_pulchra)))	(Geonoma_undata	Pelagodoxa_henryana)))	((Orania_palindan	Sclerosperma_profizianum)	Podococcus_barteri)))	(Iriartea_deltoidea	((Serenoa_repens	Reinhardtia_gracilis)	((Reinhardtia_latisecta	Reinhardtia_paiewonskiana)	Reinhardtia_simplex))))))	Calamus_caryotoides);
((Nypa_fruticans	((Sabal_domingensis	Phoenix_dactylifera)	((((Serenoa_repens	Reinhardtia_latisecta)	Reinhardtia_paiewonskiana)	(Reinhardtia_simplex	Reinhardtia_gracilis))	((Iriartea_deltoidea	Roystonea_regia)	((Pseudophoenix_vinifera	((((((Oenocarpus_bataua	Oenocarpus_minor)	Prestoea_acuminata)	Leopoldinia_pulchra)	Manicaria_saccifera)	(((Dypsis_decaryi	Dictyosperma_album)	(Veitchia_spiralis	(Burretiokentia_grandiflora	Heterospathe_cagayanensis)))	(Kentiopsis_piersoniorum	Hydriastele_microspadix)))	((Chamaedorea_seifrizii	Geonoma_undata)	Pelagodoxa_henryana)))	(((Orania_palindan	Sclerosperma_profizianum)	Podococcus_barteri)	((Attalea_speciosa	(Elaeis_guineensis	Elaeis_oleifera))	Bactris_major)))))))	Calamus_caryotoides);
((Nypa_fruticans	((((Serenoa_repens	Sabal_domingensis)	Phoenix_dactylifera)	((Roystonea_regia	((((Attalea_speciosa	(Elaeis_guineensis	Elaeis_oleifera))	Bactris_major)	(((Manicaria_saccifera	(((((((Veitchia_spiralis	Dypsis_decaryi)	Dictyosperma_album)	Heterospathe_cagayanensis)	(Kentiopsis_piersoniorum	Hydriastele_microspadix))	Burretiokentia_grandiflora)	(((Oenocarpus_bataua	Oenocarpus_minor)	Prestoea_acuminata)	Leopoldinia_pulchra))	(Geonoma_undata	Pelagodoxa_henryana)))	Chamaedorea_seifrizii)	((Orania_palindan	Sclerosperma_profizianum)	Podococcus_barteri)))	((Reinhardtia_latisecta	Reinhardtia_paiewonskiana)	(Reinhardtia_simplex	Reinhardtia_gracilis))))	Pseudophoenix_vinifera))	Iriartea_deltoidea))	Calamus_caryotoides);
((Nypa_fruticans	((((((Chamaedorea_seifrizii	Iriartea_deltoidea)	(Burretiokentia_grandiflora	(Serenoa_repens	((Reinhardtia_latisecta	Reinhardtia_paiewonskiana)	(Reinhardtia_simplex	Reinhardtia_gracilis)))))	(Pseudophoenix_vinifera	((Attalea_speciosa	(Elaeis_guineensis	Elaeis_oleifera))	Bactris_major)))	(Sabal_domingensis	Phoenix_dactylifera))	(Roystonea_regia	((Geonoma_undata	Pelagodoxa_henryana)	((Manicaria_saccifera	((Oenocarpus_bataua	Oenocarpus_minor)	Prestoea_acuminata))	(Leopoldinia_pulchra	(((((Dypsis_decaryi	Dictyosperma_album)	Heterospathe_cagayanensis)	Veitchia_spiralis)	Kentiopsis_piersoniorum)	Hydriastele_microspadix))))))	((Orania_palindan	Sclerosperma_profizianum)	Podococcus_barteri)))	Calamus_caryotoides);
((Nypa_fruticans	((((Reinhardtia_gracilis	(((Serenoa_repens	Reinhardtia_latisecta)	Reinhardtia_paiewonskiana)	Reinhardtia_simplex))	((((Geonoma_undata	Pelagodoxa_henryana)	(((Leopoldinia_pulchra	((Oenocarpus_bataua	Oenocarpus_minor)	Prestoea_acuminata))	(Burretiokentia_grandiflora	((((Dypsis_decaryi	Veitchia_spiralis)	Dictyosperma_album)	Heterospathe_cagayanensis)	(Kentiopsis_piersoniorum	Hydriastele_microspadix))))	Manicaria_saccifera))	(Chamaedorea_seifrizii	((Attalea_speciosa	(Elaeis_guineensis	Elaeis_oleifera))	Bactris_major)))	((Orania_palindan	Sclerosperma_profizianum)	Podococcus_barteri)))	Roystonea_regia)	(((Sabal_domingensis	Phoenix_dactylifera)	Pseudophoenix_vinifera)	Iriartea_deltoidea)))	Calamus_caryotoides);
(((((Attalea_speciosa	(Elaeis_guineensis	Elaeis_oleifera))	Bactris_major)	(((Orania_palindan	Sclerosperma_profizianum)	Podococcus_barteri)	(((((Chamaedorea_seifrizii	Iriartea_deltoidea)	Roystonea_regia)	Pseudophoenix_vinifera)	(Nypa_fruticans	(Sabal_domingensis	Phoenix_dactylifera)))	(((Serenoa_repens	Reinhardtia_latisecta)	Reinhardtia_paiewonskiana)	(Reinhardtia_simplex	Reinhardtia_gracilis)))))	((((Dypsis_decaryi	(Burretiokentia_grandiflora	Veitchia_spiralis))	(Dictyosperma_album	Heterospathe_cagayanensis))	(Kentiopsis_piersoniorum	Hydriastele_microspadix))	(Leopoldinia_pulchra	((Manicaria_saccifera	(Geonoma_undata	Pelagodoxa_henryana))	((Oenocarpus_bataua	Oenocarpus_minor)	Prestoea_acuminata)))))	Calamus_caryotoides);
((((Sabal_domingensis	Phoenix_dactylifera)	(((((((((Kentiopsis_piersoniorum	Hydriastele_microspadix)	((Heterospathe_cagayanensis	Dictyosperma_album)	(Veitchia_spiralis	Dypsis_decaryi)))	(Leopoldinia_pulchra	((Oenocarpus_minor	Oenocarpus_bataua)	Prestoea_acuminata)))	Manicaria_saccifera)	(Pelagodoxa_henryana	Geonoma_undata))	((Chamaedorea_seifrizii	(Burretiokentia_grandiflora	((Reinhardtia_paiewonskiana	((Serenoa_repens	Reinhardtia_gracilis)	Reinhardtia_latisecta))	Reinhardtia_simplex)))	(Podococcus_barteri	(Sclerosperma_profizianum	Orania_palindan))))	((Attalea_speciosa	(Elaeis_oleifera	Elaeis_guineensis))	Bactris_major))	(Iriartea_deltoidea	Roystonea_regia))	Pseudophoenix_vinifera))	Nypa_fruticans)	Calamus_caryotoides);
((((Sabal_domingensis	Phoenix_dactylifera)	(((((((((((Kentiopsis_piersoniorum	Hydriastele_microspadix)	(Heterospathe_cagayanensis	(Dictyosperma_album	(Dypsis_decaryi	Veitchia_spiralis))))	((Oenocarpus_minor	Oenocarpus_bataua)	(Prestoea_acuminata	Leopoldinia_pulchra)))	Manicaria_saccifera)	(Pelagodoxa_henryana	Geonoma_undata))	Chamaedorea_seifrizii)	((Podococcus_barteri	(Sclerosperma_profizianum	Orania_palindan))	((Attalea_speciosa	(Elaeis_oleifera	Elaeis_guineensis))	Bactris_major)))	((Serenoa_repens	Burretiokentia_grandiflora)	((Reinhardtia_paiewonskiana	Reinhardtia_latisecta)	(Reinhardtia_gracilis	Reinhardtia_simplex))))	Roystonea_regia)	Pseudophoenix_vinifera)	Iriartea_deltoidea))	Nypa_fruticans)	Calamus_caryotoides);
(((Kentiopsis_piersoniorum	Hydriastele_microspadix)	((((Dypsis_decaryi	Dictyosperma_album)	Heterospathe_cagayanensis)	Veitchia_spiralis)	((((Manicaria_saccifera	(Pelagodoxa_henryana	Geonoma_undata))	((Oenocarpus_minor	Oenocarpus_bataua)	Prestoea_acuminata))	((((Pseudophoenix_vinifera	((Iriartea_deltoidea	(Burretiokentia_grandiflora	((Reinhardtia_paiewonskiana	(Serenoa_repens	Reinhardtia_latisecta))	(Reinhardtia_gracilis	Reinhardtia_simplex))))	((Roystonea_regia	Nypa_fruticans)	(Sabal_domingensis	Phoenix_dactylifera))))	((Attalea_speciosa	(Elaeis_oleifera	Elaeis_guineensis))	Bactris_major))	Chamaedorea_seifrizii)	(Podococcus_barteri	(Sclerosperma_profizianum	Orania_palindan))))	Leopoldinia_pulchra)))	Calamus_caryotoides);
((Hydriastele_microspadix	((((Dictyosperma_album	Heterospathe_cagayanensis)	(Dypsis_decaryi	Veitchia_spiralis))	(((Oenocarpus_minor	Oenocarpus_bataua)	Prestoea_acuminata)	(((Manicaria_saccifera	((((Podococcus_barteri	(Sclerosperma_profizianum	Orania_palindan))	((Attalea_speciosa	(Elaeis_oleifera	Elaeis_guineensis))	Bactris_major))	((((Chamaedorea_seifrizii	Burretiokentia_grandiflora)	((Reinhardtia_paiewonskiana	Reinhardtia_latisecta)	(Reinhardtia_gracilis	Reinhardtia_simplex)))	(Iriartea_deltoidea	Roystonea_regia))	((Serenoa_repens	(Sabal_domingensis	Phoenix_dactylifera))	Nypa_fruticans)))	Pseudophoenix_vinifera))	(Pelagodoxa_henryana	Geonoma_undata))	Leopoldinia_pulchra)))	Kentiopsis_piersoniorum))	Calamus_caryotoides);
((Nypa_fruticans	((Sabal_domingensis	Phoenix_dactylifera)	((Iriartea_deltoidea	(Roystonea_regia	(((Pseudophoenix_vinifera	(Chamaedorea_seifrizii	(((Pelagodoxa_henryana	Geonoma_undata)	(Manicaria_saccifera	((Oenocarpus_minor	Oenocarpus_bataua)	(Leopoldinia_pulchra	Prestoea_acuminata))))	((Dictyosperma_album	(Kentiopsis_piersoniorum	Hydriastele_microspadix))	((Dypsis_decaryi	Veitchia_spiralis)	Heterospathe_cagayanensis)))))	(Podococcus_barteri	(Sclerosperma_profizianum	Orania_palindan)))	((Attalea_speciosa	(Elaeis_oleifera	Elaeis_guineensis))	Bactris_major))))	(Burretiokentia_grandiflora	((Reinhardtia_paiewonskiana	Reinhardtia_latisecta)	((Serenoa_repens	Reinhardtia_gracilis)	Reinhardtia_simplex))))))	Calamus_caryotoides);
((Nypa_fruticans	((Serenoa_repens	(Sabal_domingensis	Phoenix_dactylifera))	((Roystonea_regia	(Chamaedorea_seifrizii	Iriartea_deltoidea))	(((Pseudophoenix_vinifera	(((((Kentiopsis_piersoniorum	Hydriastele_microspadix)	(Veitchia_spiralis	(Dictyosperma_album	(Heterospathe_cagayanensis	Dypsis_decaryi))))	(Leopoldinia_pulchra	((Oenocarpus_minor	Oenocarpus_bataua)	Prestoea_acuminata)))	Manicaria_saccifera)	(Pelagodoxa_henryana	Geonoma_undata)))	((Podococcus_barteri	(Sclerosperma_profizianum	Orania_palindan))	((Attalea_speciosa	(Elaeis_oleifera	Elaeis_guineensis))	Bactris_major)))	(Burretiokentia_grandiflora	(((Reinhardtia_paiewonskiana	Reinhardtia_latisecta)	Reinhardtia_simplex)	Reinhardtia_gracilis))))))	Calamus_caryotoides);
((Nypa_fruticans	(Roystonea_regia	(((Pelagodoxa_henryana	((Geonoma_undata	Manicaria_saccifera)	(((Kentiopsis_piersoniorum	((Burretiokentia_grandiflora	Heterospathe_cagayanensis)	(((Hydriastele_microspadix	Dypsis_decaryi)	Veitchia_spiralis)	Dictyosperma_album)))	Leopoldinia_pulchra)	((Oenocarpus_minor	Oenocarpus_bataua)	Prestoea_acuminata))))	((Podococcus_barteri	(Sclerosperma_profizianum	Orania_palindan))	((Attalea_speciosa	(Elaeis_oleifera	Elaeis_guineensis))	Bactris_major)))	(((Pseudophoenix_vinifera	(Serenoa_repens	(Sabal_domingensis	Phoenix_dactylifera)))	(Chamaedorea_seifrizii	Iriartea_deltoidea))	(((Reinhardtia_gracilis	Reinhardtia_paiewonskiana)	Reinhardtia_latisecta)	Reinhardtia_simplex)))))	Calamus_caryotoides);
((Nypa_fruticans	((Serenoa_repens	(Sabal_domingensis	Phoenix_dactylifera))	(((Pseudophoenix_vinifera	((Attalea_speciosa	(Elaeis_oleifera	Elaeis_guineensis))	Bactris_major))	(Burretiokentia_grandiflora	((Reinhardtia_paiewonskiana	Reinhardtia_latisecta)	(Reinhardtia_gracilis	Reinhardtia_simplex))))	(((Roystonea_regia	Iriartea_deltoidea)	(((Hydriastele_microspadix	Kentiopsis_piersoniorum)	(((Dypsis_decaryi	Dictyosperma_album)	Heterospathe_cagayanensis)	Veitchia_spiralis))	((Pelagodoxa_henryana	(Chamaedorea_seifrizii	Geonoma_undata))	((Leopoldinia_pulchra	(Prestoea_acuminata	(Oenocarpus_minor	Oenocarpus_bataua)))	Manicaria_saccifera))))	(Podococcus_barteri	(Sclerosperma_profizianum	Orania_palindan))))))	Calamus_caryotoides);
(((Prestoea_acuminata	(Oenocarpus_minor	Oenocarpus_bataua))	(((Manicaria_saccifera	(Geonoma_undata	Pelagodoxa_henryana))	(((Hydriastele_microspadix	Kentiopsis_piersoniorum)	((Dictyosperma_album	Heterospathe_cagayanensis)	(Dypsis_decaryi	(Burretiokentia_grandiflora	Veitchia_spiralis))))	((Podococcus_barteri	(Sclerosperma_profizianum	Orania_palindan))	((Chamaedorea_seifrizii	((Attalea_speciosa	(Elaeis_oleifera	Elaeis_guineensis))	Bactris_major))	((Reinhardtia_simplex	((Reinhardtia_paiewonskiana	Reinhardtia_latisecta)	(Serenoa_repens	Reinhardtia_gracilis)))	(Roystonea_regia	(Iriartea_deltoidea	(Pseudophoenix_vinifera	(Nypa_fruticans	(Sabal_domingensis	Phoenix_dactylifera))))))))))	Leopoldinia_pulchra))	Calamus_caryotoides);
(((Prestoea_acuminata	(Oenocarpus_minor	Oenocarpus_bataua))	((Leopoldinia_pulchra	((Hydriastele_microspadix	Kentiopsis_piersoniorum)	(((Heterospathe_cagayanensis	Burretiokentia_grandiflora)	(Dictyosperma_album	Dypsis_decaryi))	Veitchia_spiralis)))	((Manicaria_saccifera	(Pelagodoxa_henryana	((Podococcus_barteri	(Sclerosperma_profizianum	Orania_palindan))	(((Attalea_speciosa	(Elaeis_oleifera	Elaeis_guineensis))	Bactris_major)	(((Nypa_fruticans	(((Reinhardtia_paiewonskiana	Reinhardtia_latisecta)	(Reinhardtia_gracilis	Reinhardtia_simplex))	(Serenoa_repens	(Sabal_domingensis	Phoenix_dactylifera))))	(Chamaedorea_seifrizii	Iriartea_deltoidea))	Roystonea_regia)))))	(Pseudophoenix_vinifera	Geonoma_undata))))	Calamus_caryotoides);
((((Oenocarpus_minor	Oenocarpus_bataua)	Prestoea_acuminata)	(((((Dictyosperma_album	Heterospathe_cagayanensis)	(Dypsis_decaryi	(Burretiokentia_grandiflora	Veitchia_spiralis)))	(Hydriastele_microspadix	Kentiopsis_piersoniorum))	Leopoldinia_pulchra)	((Pelagodoxa_henryana	Geonoma_undata)	(((Podococcus_barteri	(Orania_palindan	Sclerosperma_profizianum))	((Bactris_major	(Attalea_speciosa	(Elaeis_oleifera	Elaeis_guineensis)))	((Reinhardtia_simplex	(((Serenoa_repens	Reinhardtia_gracilis)	Reinhardtia_paiewonskiana)	Reinhardtia_latisecta))	((Roystonea_regia	(Chamaedorea_seifrizii	Iriartea_deltoidea))	(Pseudophoenix_vinifera	(Nypa_fruticans	(Phoenix_dactylifera	Sabal_domingensis)))))))	Manicaria_saccifera))))	Calamus_caryotoides);
((Nypa_fruticans	(((Pelagodoxa_henryana	Geonoma_undata)	(Manicaria_saccifera	((Leopoldinia_pulchra	((Oenocarpus_minor	Oenocarpus_bataua)	Prestoea_acuminata))	(Dictyosperma_album	((Heterospathe_cagayanensis	Kentiopsis_piersoniorum)	(Hydriastele_microspadix	(Dypsis_decaryi	Veitchia_spiralis)))))))	((Podococcus_barteri	(Orania_palindan	Sclerosperma_profizianum))	((Bactris_major	(Attalea_speciosa	(Elaeis_oleifera	Elaeis_guineensis)))	((Roystonea_regia	(((Burretiokentia_grandiflora	(Reinhardtia_simplex	(Reinhardtia_paiewonskiana	Reinhardtia_latisecta)))	Reinhardtia_gracilis)	(Iriartea_deltoidea	(Serenoa_repens	(Phoenix_dactylifera	Sabal_domingensis)))))	(Chamaedorea_seifrizii	Pseudophoenix_vinifera))))))	Calamus_caryotoides);
((Nypa_fruticans	(((((Reinhardtia_gracilis	(Reinhardtia_simplex	(Reinhardtia_paiewonskiana	Reinhardtia_latisecta)))	(Podococcus_barteri	(Orania_palindan	Sclerosperma_profizianum)))	((((Elaeis_oleifera	Elaeis_guineensis)	(Bactris_major	Attalea_speciosa))	(Chamaedorea_seifrizii	((Pelagodoxa_henryana	Geonoma_undata)	(Manicaria_saccifera	(Burretiokentia_grandiflora	((Leopoldinia_pulchra	((Oenocarpus_minor	Oenocarpus_bataua)	Prestoea_acuminata))	((Heterospathe_cagayanensis	Kentiopsis_piersoniorum)	((Hydriastele_microspadix	(Dypsis_decaryi	Veitchia_spiralis))	Dictyosperma_album))))))))	Roystonea_regia))	((Phoenix_dactylifera	(Sabal_domingensis	Serenoa_repens))	Pseudophoenix_vinifera))	Iriartea_deltoidea))	Calamus_caryotoides);
((Nypa_fruticans	((Phoenix_dactylifera	(Sabal_domingensis	Serenoa_repens))	(Iriartea_deltoidea	(((Reinhardtia_gracilis	(Reinhardtia_simplex	(Reinhardtia_paiewonskiana	Reinhardtia_latisecta)))	(Roystonea_regia	(((Podococcus_barteri	(Orania_palindan	Sclerosperma_profizianum))	(Manicaria_saccifera	(((((Oenocarpus_minor	Oenocarpus_bataua)	Prestoea_acuminata)	Leopoldinia_pulchra)	((Dypsis_decaryi	(Dictyosperma_album	((Burretiokentia_grandiflora	Veitchia_spiralis)	Heterospathe_cagayanensis)))	(Kentiopsis_piersoniorum	Hydriastele_microspadix)))	(Pelagodoxa_henryana	Geonoma_undata))))	((Bactris_major	(Attalea_speciosa	(Elaeis_oleifera	Elaeis_guineensis)))	Chamaedorea_seifrizii))))	Pseudophoenix_vinifera))))	Calamus_caryotoides);
((Nypa_fruticans	((Phoenix_dactylifera	(Sabal_domingensis	Serenoa_repens))	(Iriartea_deltoidea	((Chamaedorea_seifrizii	(((Pelagodoxa_henryana	Geonoma_undata)	(Manicaria_saccifera	((((Oenocarpus_minor	Oenocarpus_bataua)	Prestoea_acuminata)	Leopoldinia_pulchra)	((Heterospathe_cagayanensis	(((Burretiokentia_grandiflora	Veitchia_spiralis)	Dypsis_decaryi)	Dictyosperma_album))	(Kentiopsis_piersoniorum	Hydriastele_microspadix)))))	((Bactris_major	(Attalea_speciosa	(Elaeis_oleifera	Elaeis_guineensis)))	((Reinhardtia_gracilis	(Reinhardtia_simplex	(Reinhardtia_paiewonskiana	Reinhardtia_latisecta)))	(Podococcus_barteri	(Orania_palindan	Sclerosperma_profizianum))))))	(Roystonea_regia	Pseudophoenix_vinifera)))))	Calamus_caryotoides);
((Nypa_fruticans	((Phoenix_dactylifera	Sabal_domingensis)	((Bactris_major	(Attalea_speciosa	(Elaeis_oleifera	Elaeis_guineensis)))	(Iriartea_deltoidea	((((Reinhardtia_gracilis	(Reinhardtia_simplex	(Reinhardtia_paiewonskiana	(Serenoa_repens	Reinhardtia_latisecta))))	(Podococcus_barteri	(Orania_palindan	Sclerosperma_profizianum)))	(Pseudophoenix_vinifera	(Chamaedorea_seifrizii	((Pelagodoxa_henryana	Geonoma_undata)	(Manicaria_saccifera	(((Oenocarpus_minor	Oenocarpus_bataua)	Prestoea_acuminata)	(Leopoldinia_pulchra	((Heterospathe_cagayanensis	(((Burretiokentia_grandiflora	Veitchia_spiralis)	Dypsis_decaryi)	Dictyosperma_album))	(Kentiopsis_piersoniorum	Hydriastele_microspadix)))))))))	Roystonea_regia)))))	Calamus_caryotoides);
((Kentiopsis_piersoniorum	(Hydriastele_microspadix	(((((Oenocarpus_minor	Oenocarpus_bataua)	Prestoea_acuminata)	Leopoldinia_pulchra)	(Pelagodoxa_henryana	(((Pseudophoenix_vinifera	Chamaedorea_seifrizii)	(((Iriartea_deltoidea	Roystonea_regia)	((Nypa_fruticans	(Phoenix_dactylifera	Sabal_domingensis))	((Serenoa_repens	Reinhardtia_gracilis)	(Reinhardtia_simplex	(Reinhardtia_paiewonskiana	Reinhardtia_latisecta)))))	((Bactris_major	(Attalea_speciosa	(Elaeis_oleifera	Elaeis_guineensis)))	(Podococcus_barteri	(Orania_palindan	Sclerosperma_profizianum)))))	(Geonoma_undata	Manicaria_saccifera))))	(Heterospathe_cagayanensis	(((Burretiokentia_grandiflora	Veitchia_spiralis)	Dypsis_decaryi)	Dictyosperma_album)))))	Calamus_caryotoides);
((((Phoenix_dactylifera	Sabal_domingensis)	((Roystonea_regia	(((Bactris_major	(Attalea_speciosa	(Elaeis_oleifera	Elaeis_guineensis)))	((((Manicaria_saccifera	(((Oenocarpus_minor	Oenocarpus_bataua)	Prestoea_acuminata)	Leopoldinia_pulchra))	(Geonoma_undata	Pelagodoxa_henryana))	(((Dypsis_decaryi	(Dictyosperma_album	(Burretiokentia_grandiflora	Heterospathe_cagayanensis)))	Veitchia_spiralis)	(Kentiopsis_piersoniorum	Hydriastele_microspadix)))	(Podococcus_barteri	(Orania_palindan	Sclerosperma_profizianum))))	(((Reinhardtia_gracilis	Reinhardtia_simplex)	(Reinhardtia_paiewonskiana	(Serenoa_repens	Reinhardtia_latisecta)))	Pseudophoenix_vinifera)))	(Chamaedorea_seifrizii	Iriartea_deltoidea)))	Nypa_fruticans)	Calamus_caryotoides);
((((Phoenix_dactylifera	Sabal_domingensis)	((((Bactris_major	(Attalea_speciosa	(Elaeis_oleifera	Elaeis_guineensis)))	((((Geonoma_undata	Pelagodoxa_henryana)	((((Dypsis_decaryi	(Dictyosperma_album	(Burretiokentia_grandiflora	Heterospathe_cagayanensis)))	Veitchia_spiralis)	(Kentiopsis_piersoniorum	Hydriastele_microspadix))	(((Oenocarpus_minor	Oenocarpus_bataua)	Prestoea_acuminata)	Leopoldinia_pulchra)))	Manicaria_saccifera)	(Podococcus_barteri	(Orania_palindan	Sclerosperma_profizianum))))	(Reinhardtia_simplex	((Reinhardtia_gracilis	Reinhardtia_paiewonskiana)	(Serenoa_repens	Reinhardtia_latisecta))))	(((Chamaedorea_seifrizii	Iriartea_deltoidea)	Roystonea_regia)	Pseudophoenix_vinifera)))	Nypa_fruticans)	Calamus_caryotoides);
(((((Roystonea_regia	((Bactris_major	(Attalea_speciosa	(Elaeis_oleifera	Elaeis_guineensis)))	(((((Dypsis_decaryi	Dictyosperma_album)	Heterospathe_cagayanensis)	Veitchia_spiralis)	(Kentiopsis_piersoniorum	Hydriastele_microspadix))	(Manicaria_saccifera	((Burretiokentia_grandiflora	((Oenocarpus_minor	Oenocarpus_bataua)	(Leopoldinia_pulchra	Prestoea_acuminata)))	(Geonoma_undata	Pelagodoxa_henryana))))))	(Podococcus_barteri	(Orania_palindan	Sclerosperma_profizianum)))	((Phoenix_dactylifera	Sabal_domingensis)	((Reinhardtia_simplex	((Serenoa_repens	Reinhardtia_gracilis)	(Reinhardtia_paiewonskiana	Reinhardtia_latisecta)))	((Chamaedorea_seifrizii	Iriartea_deltoidea)	Pseudophoenix_vinifera))))	Nypa_fruticans)	Calamus_caryotoides);
((Nypa_fruticans	((Phoenix_dactylifera	(Sabal_domingensis	Serenoa_repens))	(Roystonea_regia	(Pseudophoenix_vinifera	(((Burretiokentia_grandiflora	(Chamaedorea_seifrizii	Iriartea_deltoidea))	((Reinhardtia_latisecta	Reinhardtia_paiewonskiana)	(Reinhardtia_gracilis	Reinhardtia_simplex)))	((Bactris_major	((Elaeis_oleifera	Elaeis_guineensis)	Attalea_speciosa))	((Podococcus_barteri	(Orania_palindan	Sclerosperma_profizianum))	((Pelagodoxa_henryana	Geonoma_undata)	(Manicaria_saccifera	((Leopoldinia_pulchra	(Prestoea_acuminata	(Oenocarpus_minor	Oenocarpus_bataua)))	((Kentiopsis_piersoniorum	Hydriastele_microspadix)	((Dictyosperma_album	Dypsis_decaryi)	(Veitchia_spiralis	Heterospathe_cagayanensis)))))))))))))	Calamus_caryotoides);
((Hydriastele_microspadix	(((Heterospathe_cagayanensis	(Dictyosperma_album	(Dypsis_decaryi	Veitchia_spiralis)))	(((Leopoldinia_pulchra	(Prestoea_acuminata	(Oenocarpus_minor	Oenocarpus_bataua)))	(((((Roystonea_regia	(Iriartea_deltoidea	((Nypa_fruticans	(Phoenix_dactylifera	(Sabal_domingensis	Serenoa_repens)))	Pseudophoenix_vinifera)))	(Burretiokentia_grandiflora	((Reinhardtia_latisecta	Reinhardtia_paiewonskiana)	(Reinhardtia_gracilis	Reinhardtia_simplex))))	(Bactris_major	((Elaeis_oleifera	Elaeis_guineensis)	Attalea_speciosa)))	(Podococcus_barteri	(Orania_palindan	Sclerosperma_profizianum)))	Chamaedorea_seifrizii))	(Manicaria_saccifera	(Pelagodoxa_henryana	Geonoma_undata))))	Kentiopsis_piersoniorum))	Calamus_caryotoides);
((((Phoenix_dactylifera	Sabal_domingensis)	((Pseudophoenix_vinifera	(((Burretiokentia_grandiflora	(((Reinhardtia_latisecta	Reinhardtia_paiewonskiana)	(Serenoa_repens	Reinhardtia_gracilis))	Reinhardtia_simplex))	((Bactris_major	((Elaeis_oleifera	Elaeis_guineensis)	Attalea_speciosa))	((Podococcus_barteri	(Orania_palindan	Sclerosperma_profizianum))	(Chamaedorea_seifrizii	((Manicaria_saccifera	(Pelagodoxa_henryana	Geonoma_undata))	(((Kentiopsis_piersoniorum	Hydriastele_microspadix)	((Dypsis_decaryi	Veitchia_spiralis)	(Heterospathe_cagayanensis	Dictyosperma_album)))	(Leopoldinia_pulchra	(Prestoea_acuminata	(Oenocarpus_minor	Oenocarpus_bataua)))))))))	Roystonea_regia))	Iriartea_deltoidea))	Nypa_fruticans)	Calamus_caryotoides);
((((Phoenix_dactylifera	Sabal_domingensis)	(Pseudophoenix_vinifera	(((Burretiokentia_grandiflora	(((Reinhardtia_latisecta	Reinhardtia_paiewonskiana)	(Serenoa_repens	Reinhardtia_gracilis))	Reinhardtia_simplex))	((Bactris_major	((Elaeis_oleifera	Elaeis_guineensis)	Attalea_speciosa))	((Orania_palindan	(Sclerosperma_profizianum	Podococcus_barteri))	(Chamaedorea_seifrizii	(((Kentiopsis_piersoniorum	Hydriastele_microspadix)	(Dypsis_decaryi	(Dictyosperma_album	(Veitchia_spiralis	Heterospathe_cagayanensis))))	((Pelagodoxa_henryana	Geonoma_undata)	(((Oenocarpus_minor	Oenocarpus_bataua)	(Leopoldinia_pulchra	Prestoea_acuminata))	Manicaria_saccifera)))))))	(Iriartea_deltoidea	Roystonea_regia))))	Nypa_fruticans)	Calamus_caryotoides);
((((Phoenix_dactylifera	Sabal_domingensis)	(((((((Serenoa_repens	Reinhardtia_latisecta)	Reinhardtia_paiewonskiana)	Reinhardtia_gracilis)	Reinhardtia_simplex)	(((Chamaedorea_seifrizii	(Bactris_major	((Elaeis_oleifera	Elaeis_guineensis)	Attalea_speciosa)))	((Podococcus_barteri	(Orania_palindan	Sclerosperma_profizianum))	((Pelagodoxa_henryana	Geonoma_undata)	(((Kentiopsis_piersoniorum	(((Veitchia_spiralis	Dypsis_decaryi)	Hydriastele_microspadix)	(Dictyosperma_album	(Burretiokentia_grandiflora	Heterospathe_cagayanensis))))	(((Oenocarpus_minor	Oenocarpus_bataua)	Prestoea_acuminata)	Leopoldinia_pulchra))	Manicaria_saccifera))))	Roystonea_regia))	Pseudophoenix_vinifera)	Iriartea_deltoidea))	Nypa_fruticans)	Calamus_caryotoides);
((((((((((Oenocarpus_minor	Oenocarpus_bataua)	Prestoea_acuminata)	Leopoldinia_pulchra)	((Manicaria_saccifera	(Pelagodoxa_henryana	Geonoma_undata))	((Kentiopsis_piersoniorum	((Dictyosperma_album	Hydriastele_microspadix)	(Dypsis_decaryi	(Burretiokentia_grandiflora	Heterospathe_cagayanensis))))	Veitchia_spiralis)))	((Bactris_major	((Elaeis_oleifera	Elaeis_guineensis)	Attalea_speciosa))	(Podococcus_barteri	(Orania_palindan	Sclerosperma_profizianum))))	Chamaedorea_seifrizii)	Roystonea_regia)	((Pseudophoenix_vinifera	(Iriartea_deltoidea	(Phoenix_dactylifera	Sabal_domingensis)))	(((Reinhardtia_latisecta	Reinhardtia_paiewonskiana)	(Serenoa_repens	Reinhardtia_gracilis))	Reinhardtia_simplex)))	Nypa_fruticans)	Calamus_caryotoides);
((((Oenocarpus_minor	Oenocarpus_bataua)	Prestoea_acuminata)	((Leopoldinia_pulchra	((Kentiopsis_piersoniorum	Hydriastele_microspadix)	(Dypsis_decaryi	(Dictyosperma_album	(Veitchia_spiralis	(Burretiokentia_grandiflora	Heterospathe_cagayanensis))))))	((((Bactris_major	((Elaeis_oleifera	Elaeis_guineensis)	Attalea_speciosa))	(Podococcus_barteri	(Orania_palindan	Sclerosperma_profizianum)))	((((Phoenix_dactylifera	Sabal_domingensis)	Pseudophoenix_vinifera)	((Chamaedorea_seifrizii	Iriartea_deltoidea)	(((Serenoa_repens	Reinhardtia_latisecta)	Reinhardtia_paiewonskiana)	(Reinhardtia_gracilis	Reinhardtia_simplex))))	(Nypa_fruticans	Roystonea_regia)))	(Manicaria_saccifera	(Pelagodoxa_henryana	Geonoma_undata)))))	Calamus_caryotoides);
((Nypa_fruticans	(((Iriartea_deltoidea	(Phoenix_dactylifera	(Sabal_domingensis	Serenoa_repens)))	Pseudophoenix_vinifera)	((((Reinhardtia_latisecta	Reinhardtia_paiewonskiana)	(Reinhardtia_gracilis	Reinhardtia_simplex))	Roystonea_regia)	((Bactris_major	((Elaeis_oleifera	Elaeis_guineensis)	Attalea_speciosa))	((Chamaedorea_seifrizii	(((((Oenocarpus_minor	Oenocarpus_bataua)	Prestoea_acuminata)	Leopoldinia_pulchra)	((Pelagodoxa_henryana	Geonoma_undata)	Manicaria_saccifera))	((Kentiopsis_piersoniorum	Hydriastele_microspadix)	((Dictyosperma_album	(Dypsis_decaryi	(Burretiokentia_grandiflora	Heterospathe_cagayanensis)))	Veitchia_spiralis))))	(Podococcus_barteri	(Orania_palindan	Sclerosperma_profizianum)))))))	Calamus_caryotoides);
((Hydriastele_microspadix	((((Dictyosperma_album	(Dypsis_decaryi	(Burretiokentia_grandiflora	Heterospathe_cagayanensis)))	Veitchia_spiralis)	(((Oenocarpus_minor	Oenocarpus_bataua)	(Prestoea_acuminata	Leopoldinia_pulchra))	(((((((Iriartea_deltoidea	(Sabal_domingensis	Phoenix_dactylifera))	Pseudophoenix_vinifera)	((((Serenoa_repens	Reinhardtia_latisecta)	Reinhardtia_paiewonskiana)	(Reinhardtia_gracilis	Reinhardtia_simplex))	(Podococcus_barteri	(Orania_palindan	Sclerosperma_profizianum))))	(Chamaedorea_seifrizii	((Elaeis_oleifera	Elaeis_guineensis)	(Attalea_speciosa	Bactris_major))))	Nypa_fruticans)	Roystonea_regia)	((Pelagodoxa_henryana	Geonoma_undata)	Manicaria_saccifera))))	Kentiopsis_piersoniorum))	Calamus_caryotoides);
(((Kentiopsis_piersoniorum	Hydriastele_microspadix)	(((Heterospathe_cagayanensis	Veitchia_spiralis)	(Dictyosperma_album	Dypsis_decaryi))	(Burretiokentia_grandiflora	((((Podococcus_barteri	(Orania_palindan	Sclerosperma_profizianum))	((Bactris_major	((Elaeis_oleifera	Elaeis_guineensis)	Attalea_speciosa))	(((Iriartea_deltoidea	((Nypa_fruticans	(Sabal_domingensis	Phoenix_dactylifera))	Pseudophoenix_vinifera))	((((Serenoa_repens	Reinhardtia_latisecta)	Reinhardtia_paiewonskiana)	(Reinhardtia_gracilis	Reinhardtia_simplex))	Roystonea_regia))	Chamaedorea_seifrizii)))	((Pelagodoxa_henryana	Geonoma_undata)	Manicaria_saccifera))	(Leopoldinia_pulchra	((Oenocarpus_minor	Oenocarpus_bataua)	Prestoea_acuminata))))))	Calamus_caryotoides);
(((Prestoea_acuminata	(Oenocarpus_minor	Oenocarpus_bataua))	(Leopoldinia_pulchra	((Manicaria_saccifera	(((((Bactris_major	(Attalea_speciosa	(Elaeis_guineensis	Elaeis_oleifera)))	(Podococcus_barteri	(Sclerosperma_profizianum	Orania_palindan)))	(((((Reinhardtia_simplex	(Reinhardtia_paiewonskiana	(Serenoa_repens	Reinhardtia_latisecta)))	Reinhardtia_gracilis)	(Iriartea_deltoidea	(Pseudophoenix_vinifera	(Nypa_fruticans	(Sabal_domingensis	Phoenix_dactylifera)))))	Roystonea_regia)	Chamaedorea_seifrizii))	Geonoma_undata)	Pelagodoxa_henryana))	(((Dictyosperma_album	(Veitchia_spiralis	(Burretiokentia_grandiflora	Heterospathe_cagayanensis)))	Dypsis_decaryi)	(Hydriastele_microspadix	Kentiopsis_piersoniorum)))))	Calamus_caryotoides);
((Nypa_fruticans	((((((Geonoma_undata	Pelagodoxa_henryana)	((((((Dictyosperma_album	(Burretiokentia_grandiflora	Heterospathe_cagayanensis))	Dypsis_decaryi)	Veitchia_spiralis)	(Hydriastele_microspadix	Kentiopsis_piersoniorum))	((Prestoea_acuminata	(Oenocarpus_minor	Oenocarpus_bataua))	Leopoldinia_pulchra))	Manicaria_saccifera))	Chamaedorea_seifrizii)	((Bactris_major	(Attalea_speciosa	(Elaeis_guineensis	Elaeis_oleifera)))	(Podococcus_barteri	(Sclerosperma_profizianum	Orania_palindan))))	((Iriartea_deltoidea	Roystonea_regia)	Pseudophoenix_vinifera))	(((Reinhardtia_gracilis	Reinhardtia_simplex)	(Reinhardtia_paiewonskiana	(Serenoa_repens	Reinhardtia_latisecta)))	(Sabal_domingensis	Phoenix_dactylifera))))	Calamus_caryotoides);
((Nypa_fruticans	((Sabal_domingensis	Phoenix_dactylifera)	((Pseudophoenix_vinifera	(((((Serenoa_repens	Reinhardtia_gracilis)	Reinhardtia_simplex)	(Reinhardtia_paiewonskiana	Reinhardtia_latisecta))	((Podococcus_barteri	(Sclerosperma_profizianum	Orania_palindan))	(((((((((Veitchia_spiralis	Burretiokentia_grandiflora)	Heterospathe_cagayanensis)	Dictyosperma_album)	Dypsis_decaryi)	(Hydriastele_microspadix	Kentiopsis_piersoniorum))	((Prestoea_acuminata	(Oenocarpus_minor	Oenocarpus_bataua))	Leopoldinia_pulchra))	Manicaria_saccifera)	(Geonoma_undata	Pelagodoxa_henryana))	(Chamaedorea_seifrizii	(Bactris_major	(Attalea_speciosa	(Elaeis_guineensis	Elaeis_oleifera)))))))	Roystonea_regia))	Iriartea_deltoidea)))	Calamus_caryotoides);
((Nypa_fruticans	(((Podococcus_barteri	(Sclerosperma_profizianum	Orania_palindan))	((Roystonea_regia	((((((Dypsis_decaryi	Veitchia_spiralis)	(Heterospathe_cagayanensis	Dictyosperma_album))	(Hydriastele_microspadix	(Burretiokentia_grandiflora	Kentiopsis_piersoniorum)))	((Oenocarpus_minor	Oenocarpus_bataua)	(Leopoldinia_pulchra	Prestoea_acuminata)))	Manicaria_saccifera)	(Geonoma_undata	Pelagodoxa_henryana)))	(Bactris_major	(Attalea_speciosa	(Elaeis_guineensis	Elaeis_oleifera)))))	(((Iriartea_deltoidea	(Sabal_domingensis	Phoenix_dactylifera))	Pseudophoenix_vinifera)	(Chamaedorea_seifrizii	(Reinhardtia_gracilis	(Reinhardtia_simplex	(Reinhardtia_paiewonskiana	(Serenoa_repens	Reinhardtia_latisecta))))))))	Calamus_caryotoides);
((Nypa_fruticans	((Sabal_domingensis	Phoenix_dactylifera)	((((Bactris_major	(Attalea_speciosa	(Elaeis_guineensis	Elaeis_oleifera)))	((Podococcus_barteri	(Sclerosperma_profizianum	Orania_palindan))	(((((Oenocarpus_minor	Oenocarpus_bataua)	(Leopoldinia_pulchra	Prestoea_acuminata))	Manicaria_saccifera)	(Geonoma_undata	Pelagodoxa_henryana))	((((Burretiokentia_grandiflora	Veitchia_spiralis)	Heterospathe_cagayanensis)	(Dictyosperma_album	(Hydriastele_microspadix	Kentiopsis_piersoniorum)))	Dypsis_decaryi))))	(Pseudophoenix_vinifera	((Reinhardtia_paiewonskiana	(Serenoa_repens	Reinhardtia_latisecta))	(Reinhardtia_gracilis	Reinhardtia_simplex))))	(Roystonea_regia	(Chamaedorea_seifrizii	Iriartea_deltoidea)))))	Calamus_caryotoides);
((Nypa_fruticans	((Sabal_domingensis	Phoenix_dactylifera)	((((Bactris_major	(Attalea_speciosa	(Elaeis_guineensis	Elaeis_oleifera)))	((Podococcus_barteri	(Sclerosperma_profizianum	Orania_palindan))	((Geonoma_undata	Pelagodoxa_henryana)	(((((Dypsis_decaryi	Veitchia_spiralis)	Heterospathe_cagayanensis)	(Dictyosperma_album	(Hydriastele_microspadix	Kentiopsis_piersoniorum)))	Burretiokentia_grandiflora)	(((Oenocarpus_minor	Oenocarpus_bataua)	Prestoea_acuminata)	(Leopoldinia_pulchra	Manicaria_saccifera))))))	(Pseudophoenix_vinifera	((Serenoa_repens	Reinhardtia_gracilis)	(Reinhardtia_simplex	(Reinhardtia_paiewonskiana	Reinhardtia_latisecta)))))	(Roystonea_regia	(Chamaedorea_seifrizii	Iriartea_deltoidea)))))	Calamus_caryotoides);
((Nypa_fruticans	(Roystonea_regia	((((((Serenoa_repens	Sabal_domingensis)	Phoenix_dactylifera)	((Reinhardtia_paiewonskiana	Reinhardtia_latisecta)	(Reinhardtia_gracilis	Reinhardtia_simplex)))	Pseudophoenix_vinifera)	(Chamaedorea_seifrizii	Iriartea_deltoidea))	((Bactris_major	(Attalea_speciosa	(Elaeis_guineensis	Elaeis_oleifera)))	((Podococcus_barteri	(Sclerosperma_profizianum	Orania_palindan))	((((Dypsis_decaryi	Veitchia_spiralis)	Heterospathe_cagayanensis)	(Dictyosperma_album	(Hydriastele_microspadix	(Burretiokentia_grandiflora	Kentiopsis_piersoniorum))))	((((Oenocarpus_minor	Oenocarpus_bataua)	Prestoea_acuminata)	Leopoldinia_pulchra)	((Geonoma_undata	Pelagodoxa_henryana)	Manicaria_saccifera))))))))	Calamus_caryotoides);
((Nypa_fruticans	(((((Dypsis_decaryi	Veitchia_spiralis)	(Burretiokentia_grandiflora	Heterospathe_cagayanensis))	(Dictyosperma_album	(Hydriastele_microspadix	Kentiopsis_piersoniorum)))	((Geonoma_undata	Pelagodoxa_henryana)	(Manicaria_saccifera	(((Oenocarpus_minor	Oenocarpus_bataua)	Prestoea_acuminata)	Leopoldinia_pulchra))))	(((((Sabal_domingensis	Phoenix_dactylifera)	(Roystonea_regia	((Chamaedorea_seifrizii	Iriartea_deltoidea)	((Reinhardtia_paiewonskiana	(Serenoa_repens	Reinhardtia_latisecta))	(Reinhardtia_gracilis	Reinhardtia_simplex)))))	Pseudophoenix_vinifera)	(Bactris_major	(Attalea_speciosa	(Elaeis_guineensis	Elaeis_oleifera))))	(Podococcus_barteri	(Sclerosperma_profizianum	Orania_palindan)))))	Calamus_caryotoides);
(((((((((Oenocarpus_minor	Oenocarpus_bataua)	Prestoea_acuminata)	Leopoldinia_pulchra)	(Pelagodoxa_henryana	(Geonoma_undata	Manicaria_saccifera)))	((((Burretiokentia_grandiflora	((Reinhardtia_paiewonskiana	Reinhardtia_latisecta)	(Reinhardtia_gracilis	Reinhardtia_simplex)))	(Roystonea_regia	(Pseudophoenix_vinifera	((Iriartea_deltoidea	Nypa_fruticans)	((Serenoa_repens	Sabal_domingensis)	Phoenix_dactylifera)))))	((Bactris_major	(Attalea_speciosa	(Elaeis_guineensis	Elaeis_oleifera)))	(Podococcus_barteri	(Sclerosperma_profizianum	Orania_palindan))))	Chamaedorea_seifrizii))	(Dypsis_decaryi	(Dictyosperma_album	(Veitchia_spiralis	Heterospathe_cagayanensis))))	Kentiopsis_piersoniorum)	Hydriastele_microspadix)	Calamus_caryotoides);
((Nypa_fruticans	(((Serenoa_repens	Sabal_domingensis)	Phoenix_dactylifera)	((Iriartea_deltoidea	(((((Bactris_major	(Attalea_speciosa	(Elaeis_guineensis	Elaeis_oleifera)))	(Podococcus_barteri	(Sclerosperma_profizianum	Orania_palindan)))	(Chamaedorea_seifrizii	((((Heterospathe_cagayanensis	Dictyosperma_album)	((Veitchia_spiralis	Dypsis_decaryi)	Burretiokentia_grandiflora))	(Kentiopsis_piersoniorum	Hydriastele_microspadix))	(((Pelagodoxa_henryana	Geonoma_undata)	(((Oenocarpus_minor	Oenocarpus_bataua)	Prestoea_acuminata)	Leopoldinia_pulchra))	Manicaria_saccifera))))	(((Reinhardtia_gracilis	Reinhardtia_paiewonskiana)	Reinhardtia_latisecta)	Reinhardtia_simplex))	Roystonea_regia))	Pseudophoenix_vinifera)))	Calamus_caryotoides);
((Nypa_fruticans	((Sabal_domingensis	Phoenix_dactylifera)	(((Pseudophoenix_vinifera	(Roystonea_regia	(((Manicaria_saccifera	(((Hydriastele_microspadix	Kentiopsis_piersoniorum)	(((Burretiokentia_grandiflora	(Heterospathe_cagayanensis	Dictyosperma_album))	Dypsis_decaryi)	Veitchia_spiralis))	((Prestoea_acuminata	(Oenocarpus_bataua	Oenocarpus_minor))	Leopoldinia_pulchra)))	(Pelagodoxa_henryana	Geonoma_undata))	(Chamaedorea_seifrizii	(Bactris_major	(Attalea_speciosa	(Elaeis_oleifera	Elaeis_guineensis)))))))	Iriartea_deltoidea)	((Podococcus_barteri	(Orania_palindan	Sclerosperma_profizianum))	((Serenoa_repens	Reinhardtia_gracilis)	(Reinhardtia_simplex	(Reinhardtia_paiewonskiana	Reinhardtia_latisecta)))))))	Calamus_caryotoides);
(((Hydriastele_microspadix	Kentiopsis_piersoniorum)	((Dypsis_decaryi	((Heterospathe_cagayanensis	(Burretiokentia_grandiflora	Veitchia_spiralis))	Dictyosperma_album))	(((Prestoea_acuminata	(Oenocarpus_bataua	Oenocarpus_minor))	Leopoldinia_pulchra)	((Pelagodoxa_henryana	(Geonoma_undata	(((Podococcus_barteri	(Orania_palindan	Sclerosperma_profizianum))	((((Reinhardtia_simplex	((Reinhardtia_paiewonskiana	(Serenoa_repens	Reinhardtia_latisecta))	Reinhardtia_gracilis))	((Sabal_domingensis	Phoenix_dactylifera)	(Pseudophoenix_vinifera	Iriartea_deltoidea)))	((Bactris_major	(Attalea_speciosa	(Elaeis_oleifera	Elaeis_guineensis)))	Chamaedorea_seifrizii))	Nypa_fruticans))	Roystonea_regia)))	Manicaria_saccifera))))	Calamus_caryotoides);
((Nypa_fruticans	((((Chamaedorea_seifrizii	Burretiokentia_grandiflora)	((Reinhardtia_simplex	Reinhardtia_gracilis)	(Reinhardtia_paiewonskiana	Reinhardtia_latisecta)))	((Serenoa_repens	(Sabal_domingensis	Phoenix_dactylifera))	(Pseudophoenix_vinifera	Iriartea_deltoidea)))	(((Bactris_major	(Attalea_speciosa	(Elaeis_oleifera	Elaeis_guineensis)))	((((Hydriastele_microspadix	Kentiopsis_piersoniorum)	((Dypsis_decaryi	Veitchia_spiralis)	(Dictyosperma_album	Heterospathe_cagayanensis)))	(((Pelagodoxa_henryana	Geonoma_undata)	Manicaria_saccifera)	(Leopoldinia_pulchra	(Prestoea_acuminata	(Oenocarpus_bataua	Oenocarpus_minor)))))	(Podococcus_barteri	(Orania_palindan	Sclerosperma_profizianum))))	Roystonea_regia)))	Calamus_caryotoides);
((Nypa_fruticans	(((Iriartea_deltoidea	((Chamaedorea_seifrizii	(((Pelagodoxa_henryana	Geonoma_undata)	(Manicaria_saccifera	(((Hydriastele_microspadix	Kentiopsis_piersoniorum)	(Heterospathe_cagayanensis	((Dypsis_decaryi	Veitchia_spiralis)	Dictyosperma_album)))	((Prestoea_acuminata	(Oenocarpus_bataua	Oenocarpus_minor))	Leopoldinia_pulchra))))	((Podococcus_barteri	(Orania_palindan	Sclerosperma_profizianum))	(Bactris_major	(Attalea_speciosa	(Elaeis_oleifera	Elaeis_guineensis))))))	(Roystonea_regia	(Burretiokentia_grandiflora	((Reinhardtia_simplex	Reinhardtia_gracilis)	(Reinhardtia_paiewonskiana	Reinhardtia_latisecta))))))	Pseudophoenix_vinifera)	(Serenoa_repens	(Sabal_domingensis	Phoenix_dactylifera))))	Calamus_caryotoides);
(((Hydriastele_microspadix	(Kentiopsis_piersoniorum	(((Heterospathe_cagayanensis	Veitchia_spiralis)	(Dictyosperma_album	Dypsis_decaryi))	((((Podococcus_barteri	(Orania_palindan	Sclerosperma_profizianum))	(Bactris_major	(Attalea_speciosa	(Elaeis_oleifera	Elaeis_guineensis))))	((Pseudophoenix_vinifera	(Roystonea_regia	(Sabal_domingensis	Phoenix_dactylifera)))	(((Reinhardtia_simplex	Reinhardtia_gracilis)	(Reinhardtia_paiewonskiana	(Serenoa_repens	Reinhardtia_latisecta)))	((Chamaedorea_seifrizii	Iriartea_deltoidea)	Burretiokentia_grandiflora))))	((Pelagodoxa_henryana	Geonoma_undata)	(Manicaria_saccifera	((Oenocarpus_bataua	Oenocarpus_minor)	(Leopoldinia_pulchra	Prestoea_acuminata))))))))	Nypa_fruticans)	Calamus_caryotoides);
(((((Manicaria_saccifera	(((Veitchia_spiralis	((Heterospathe_cagayanensis	Dictyosperma_album)	Dypsis_decaryi))	(Hydriastele_microspadix	Kentiopsis_piersoniorum))	((Podococcus_barteri	(Orania_palindan	Sclerosperma_profizianum))	((Bactris_major	(Attalea_speciosa	(Elaeis_oleifera	Elaeis_guineensis)))	(((Pseudophoenix_vinifera	(Nypa_fruticans	(Sabal_domingensis	Phoenix_dactylifera)))	(Roystonea_regia	(Chamaedorea_seifrizii	Iriartea_deltoidea)))	(Burretiokentia_grandiflora	((Reinhardtia_simplex	Reinhardtia_gracilis)	(Reinhardtia_paiewonskiana	(Serenoa_repens	Reinhardtia_latisecta)))))))))	(Pelagodoxa_henryana	Geonoma_undata))	Leopoldinia_pulchra)	((Oenocarpus_bataua	Oenocarpus_minor)	Prestoea_acuminata))	Calamus_caryotoides);
((Nypa_fruticans	((Roystonea_regia	((Chamaedorea_seifrizii	((Serenoa_repens	Burretiokentia_grandiflora)	((Reinhardtia_simplex	Reinhardtia_gracilis)	(Reinhardtia_paiewonskiana	Reinhardtia_latisecta))))	(((Podococcus_barteri	(Orania_palindan	Sclerosperma_profizianum))	(Bactris_major	(Attalea_speciosa	(Elaeis_oleifera	Elaeis_guineensis))))	(((Pelagodoxa_henryana	Geonoma_undata)	((Leopoldinia_pulchra	((Oenocarpus_bataua	Oenocarpus_minor)	Prestoea_acuminata))	Manicaria_saccifera))	(((Heterospathe_cagayanensis	Dictyosperma_album)	(Dypsis_decaryi	Veitchia_spiralis))	(Hydriastele_microspadix	Kentiopsis_piersoniorum))))))	((Iriartea_deltoidea	Pseudophoenix_vinifera)	(Sabal_domingensis	Phoenix_dactylifera))))	Calamus_caryotoides);
((Nypa_fruticans	(((Burretiokentia_grandiflora	(Reinhardtia_simplex	((Reinhardtia_paiewonskiana	(Serenoa_repens	Reinhardtia_gracilis))	Reinhardtia_latisecta)))	(((Bactris_major	(Attalea_speciosa	(Elaeis_oleifera	Elaeis_guineensis)))	((Chamaedorea_seifrizii	(((Pelagodoxa_henryana	Geonoma_undata)	((Leopoldinia_pulchra	((Oenocarpus_bataua	Oenocarpus_minor)	Prestoea_acuminata))	Manicaria_saccifera))	((Heterospathe_cagayanensis	(Dictyosperma_album	(Dypsis_decaryi	Veitchia_spiralis)))	(Hydriastele_microspadix	Kentiopsis_piersoniorum))))	(Podococcus_barteri	(Orania_palindan	Sclerosperma_profizianum))))	(Pseudophoenix_vinifera	(Iriartea_deltoidea	Roystonea_regia))))	(Sabal_domingensis	Phoenix_dactylifera)))	Calamus_caryotoides);
((Nypa_fruticans	((((Burretiokentia_grandiflora	((Reinhardtia_simplex	(Reinhardtia_paiewonskiana	Reinhardtia_latisecta))	(Serenoa_repens	Reinhardtia_gracilis)))	((((Bactris_major	(Attalea_speciosa	(Elaeis_oleifera	Elaeis_guineensis)))	((Chamaedorea_seifrizii	((((Oenocarpus_bataua	Oenocarpus_minor)	(Prestoea_acuminata	Leopoldinia_pulchra))	(Manicaria_saccifera	(Pelagodoxa_henryana	Geonoma_undata)))	(((Heterospathe_cagayanensis	(Dictyosperma_album	Dypsis_decaryi))	Veitchia_spiralis)	(Hydriastele_microspadix	Kentiopsis_piersoniorum))))	(Podococcus_barteri	(Orania_palindan	Sclerosperma_profizianum))))	Roystonea_regia)	Pseudophoenix_vinifera))	Iriartea_deltoidea)	(Sabal_domingensis	Phoenix_dactylifera)))	Calamus_caryotoides);
((Nypa_fruticans	((Iriartea_deltoidea	((((Burretiokentia_grandiflora	((Reinhardtia_paiewonskiana	(Serenoa_repens	Reinhardtia_latisecta))	(Reinhardtia_gracilis	Reinhardtia_simplex)))	((Bactris_major	(Attalea_speciosa	(Elaeis_oleifera	Elaeis_guineensis)))	((Chamaedorea_seifrizii	(((Pelagodoxa_henryana	Geonoma_undata)	((Leopoldinia_pulchra	((Oenocarpus_bataua	Oenocarpus_minor)	Prestoea_acuminata))	((Heterospathe_cagayanensis	(Dictyosperma_album	(Veitchia_spiralis	Dypsis_decaryi)))	(Hydriastele_microspadix	Kentiopsis_piersoniorum))))	Manicaria_saccifera))	(Podococcus_barteri	(Orania_palindan	Sclerosperma_profizianum)))))	Roystonea_regia)	Pseudophoenix_vinifera))	(Sabal_domingensis	Phoenix_dactylifera)))	Calamus_caryotoides);
((Nypa_fruticans	(Roystonea_regia	((((Veitchia_spiralis	((Heterospathe_cagayanensis	Dictyosperma_album)	Dypsis_decaryi))	(Hydriastele_microspadix	Kentiopsis_piersoniorum))	((Manicaria_saccifera	(Pelagodoxa_henryana	Geonoma_undata))	((Prestoea_acuminata	(Oenocarpus_bataua	Oenocarpus_minor))	Leopoldinia_pulchra)))	(((Phoenix_dactylifera	Sabal_domingensis)	((((Iriartea_deltoidea	Chamaedorea_seifrizii)	Burretiokentia_grandiflora)	((Reinhardtia_gracilis	Reinhardtia_simplex)	((Serenoa_repens	Reinhardtia_latisecta)	Reinhardtia_paiewonskiana)))	((Orania_palindan	Sclerosperma_profizianum)	Podococcus_barteri)))	(Pseudophoenix_vinifera	(Bactris_major	((Elaeis_guineensis	Elaeis_oleifera)	Attalea_speciosa)))))))	Calamus_caryotoides);
((Nypa_fruticans	((Phoenix_dactylifera	Sabal_domingensis)	(((Burretiokentia_grandiflora	((Reinhardtia_gracilis	Reinhardtia_simplex)	((Serenoa_repens	Reinhardtia_latisecta)	Reinhardtia_paiewonskiana)))	(((((Pelagodoxa_henryana	Geonoma_undata)	(((Prestoea_acuminata	(Oenocarpus_bataua	Oenocarpus_minor))	((((Dictyosperma_album	(Dypsis_decaryi	Veitchia_spiralis))	Heterospathe_cagayanensis)	(Hydriastele_microspadix	Kentiopsis_piersoniorum))	Manicaria_saccifera))	Leopoldinia_pulchra))	((Orania_palindan	Sclerosperma_profizianum)	Podococcus_barteri))	((Chamaedorea_seifrizii	Pseudophoenix_vinifera)	(Bactris_major	((Elaeis_guineensis	Elaeis_oleifera)	Attalea_speciosa))))	Roystonea_regia))	Iriartea_deltoidea)))	Calamus_caryotoides);
((Nypa_fruticans	((Phoenix_dactylifera	Sabal_domingensis)	(((Reinhardtia_simplex	(((Serenoa_repens	Reinhardtia_gracilis)	Reinhardtia_latisecta)	Reinhardtia_paiewonskiana))	((((Chamaedorea_seifrizii	(Burretiokentia_grandiflora	(((((Prestoea_acuminata	(Oenocarpus_bataua	Oenocarpus_minor))	(((Dypsis_decaryi	(Heterospathe_cagayanensis	Dictyosperma_album))	Veitchia_spiralis)	(Hydriastele_microspadix	Kentiopsis_piersoniorum)))	Leopoldinia_pulchra)	Manicaria_saccifera)	(Pelagodoxa_henryana	Geonoma_undata))))	((Orania_palindan	Sclerosperma_profizianum)	Podococcus_barteri))	(Bactris_major	((Elaeis_guineensis	Elaeis_oleifera)	Attalea_speciosa)))	Roystonea_regia))	(Pseudophoenix_vinifera	Iriartea_deltoidea))))	Calamus_caryotoides);
((Podococcus_barteri	(((((Bactris_major	((Elaeis_guineensis	Elaeis_oleifera)	Attalea_speciosa))	(((Iriartea_deltoidea	Roystonea_regia)	Pseudophoenix_vinifera)	(Chamaedorea_seifrizii	(((Leopoldinia_pulchra	(((Dypsis_decaryi	((Burretiokentia_grandiflora	Heterospathe_cagayanensis)	Dictyosperma_album))	Veitchia_spiralis)	(Nypa_fruticans	(Hydriastele_microspadix	Kentiopsis_piersoniorum))))	((Prestoea_acuminata	(Oenocarpus_bataua	Oenocarpus_minor))	Manicaria_saccifera))	(Pelagodoxa_henryana	Geonoma_undata)))))	(Phoenix_dactylifera	(Serenoa_repens	Sabal_domingensis)))	(Reinhardtia_gracilis	((Reinhardtia_latisecta	Reinhardtia_paiewonskiana)	Reinhardtia_simplex)))	(Orania_palindan	Sclerosperma_profizianum)))	Calamus_caryotoides);
((Nypa_fruticans	((Phoenix_dactylifera	Sabal_domingensis)	((((Chamaedorea_seifrizii	Iriartea_deltoidea)	Roystonea_regia)	Pseudophoenix_vinifera)	(((Bactris_major	((Elaeis_guineensis	Elaeis_oleifera)	Attalea_speciosa))	(((Orania_palindan	Sclerosperma_profizianum)	Podococcus_barteri)	(((Manicaria_saccifera	((Leopoldinia_pulchra	Prestoea_acuminata)	(Oenocarpus_bataua	Oenocarpus_minor)))	(Pelagodoxa_henryana	Geonoma_undata))	(((Dypsis_decaryi	(Heterospathe_cagayanensis	Dictyosperma_album))	Hydriastele_microspadix)	((Burretiokentia_grandiflora	Veitchia_spiralis)	Kentiopsis_piersoniorum)))))	(((Serenoa_repens	Reinhardtia_latisecta)	Reinhardtia_paiewonskiana)	(Reinhardtia_simplex	Reinhardtia_gracilis))))))	Calamus_caryotoides);
((Nypa_fruticans	((Phoenix_dactylifera	(Sabal_domingensis	Serenoa_repens))	((Pseudophoenix_vinifera	((Roystonea_regia	(Chamaedorea_seifrizii	(((Pelagodoxa_henryana	Geonoma_undata)	((((Hydriastele_microspadix	Kentiopsis_piersoniorum)	((Dypsis_decaryi	(Burretiokentia_grandiflora	Veitchia_spiralis))	(Heterospathe_cagayanensis	Dictyosperma_album)))	(Leopoldinia_pulchra	(Prestoea_acuminata	(Oenocarpus_bataua	Oenocarpus_minor))))	Manicaria_saccifera))	((Bactris_major	((Elaeis_guineensis	Elaeis_oleifera)	Attalea_speciosa))	((Orania_palindan	Sclerosperma_profizianum)	Podococcus_barteri)))))	((Reinhardtia_latisecta	Reinhardtia_paiewonskiana)	(Reinhardtia_simplex	Reinhardtia_gracilis))))	Iriartea_deltoidea)))	Calamus_caryotoides);
((Nypa_fruticans	(((((Phoenix_dactylifera	(Sabal_domingensis	Serenoa_repens))	(Iriartea_deltoidea	((Reinhardtia_latisecta	(Reinhardtia_gracilis	Reinhardtia_paiewonskiana))	Reinhardtia_simplex)))	(Chamaedorea_seifrizii	Pseudophoenix_vinifera))	(((Pelagodoxa_henryana	Geonoma_undata)	((((Hydriastele_microspadix	Kentiopsis_piersoniorum)	(Dypsis_decaryi	((Heterospathe_cagayanensis	(Burretiokentia_grandiflora	Veitchia_spiralis))	Dictyosperma_album)))	(Leopoldinia_pulchra	(Prestoea_acuminata	(Oenocarpus_bataua	Oenocarpus_minor))))	Manicaria_saccifera))	((Bactris_major	((Elaeis_guineensis	Elaeis_oleifera)	Attalea_speciosa))	((Orania_palindan	Sclerosperma_profizianum)	Podococcus_barteri))))	Roystonea_regia))	Calamus_caryotoides);
((Nypa_fruticans	(((Pelagodoxa_henryana	Geonoma_undata)	((((Hydriastele_microspadix	Kentiopsis_piersoniorum)	((Dictyosperma_album	(Dypsis_decaryi	Veitchia_spiralis))	(Heterospathe_cagayanensis	Burretiokentia_grandiflora)))	(Leopoldinia_pulchra	(Prestoea_acuminata	(Oenocarpus_bataua	Oenocarpus_minor))))	Manicaria_saccifera))	(((((Pseudophoenix_vinifera	(Iriartea_deltoidea	(Phoenix_dactylifera	(Sabal_domingensis	Serenoa_repens))))	Roystonea_regia)	(((Reinhardtia_latisecta	Reinhardtia_paiewonskiana)	Reinhardtia_simplex)	Reinhardtia_gracilis))	Chamaedorea_seifrizii)	((Bactris_major	((Elaeis_guineensis	Elaeis_oleifera)	Attalea_speciosa))	((Orania_palindan	Sclerosperma_profizianum)	Podococcus_barteri)))))	Calamus_caryotoides);
((Nypa_fruticans	((Phoenix_dactylifera	Sabal_domingensis)	(((((Reinhardtia_latisecta	Reinhardtia_paiewonskiana)	Reinhardtia_simplex)	(Serenoa_repens	Reinhardtia_gracilis))	(Pseudophoenix_vinifera	(Roystonea_regia	((((((Dictyosperma_album	Hydriastele_microspadix)	Kentiopsis_piersoniorum)	((Dypsis_decaryi	Veitchia_spiralis)	(Heterospathe_cagayanensis	Burretiokentia_grandiflora)))	((Leopoldinia_pulchra	(Prestoea_acuminata	(Oenocarpus_bataua	Oenocarpus_minor)))	(Manicaria_saccifera	(Pelagodoxa_henryana	Geonoma_undata))))	Chamaedorea_seifrizii)	((Bactris_major	((Elaeis_guineensis	Elaeis_oleifera)	Attalea_speciosa))	((Orania_palindan	Sclerosperma_profizianum)	Podococcus_barteri))))))	Iriartea_deltoidea)))	Calamus_caryotoides);
((Nypa_fruticans	((Phoenix_dactylifera	Sabal_domingensis)	(((Roystonea_regia	(((((((Kentiopsis_piersoniorum	Hydriastele_microspadix)	(Dypsis_decaryi	(Dictyosperma_album	(Heterospathe_cagayanensis	(Veitchia_spiralis	Burretiokentia_grandiflora)))))	((Prestoea_acuminata	(Oenocarpus_bataua	Oenocarpus_minor))	Leopoldinia_pulchra))	Manicaria_saccifera)	Pelagodoxa_henryana)	Geonoma_undata)	((Bactris_major	((Elaeis_guineensis	Elaeis_oleifera)	Attalea_speciosa))	((Orania_palindan	Sclerosperma_profizianum)	Podococcus_barteri))))	(Chamaedorea_seifrizii	((Reinhardtia_latisecta	Reinhardtia_paiewonskiana)	((Reinhardtia_gracilis	Reinhardtia_simplex)	Serenoa_repens))))	(Pseudophoenix_vinifera	Iriartea_deltoidea))))	Calamus_caryotoides);
((((Oenocarpus_bataua	Oenocarpus_minor)	Prestoea_acuminata)	(Leopoldinia_pulchra	(((Hydriastele_microspadix	Kentiopsis_piersoniorum)	((Dictyosperma_album	Heterospathe_cagayanensis)	(Dypsis_decaryi	(Veitchia_spiralis	Burretiokentia_grandiflora))))	(Manicaria_saccifera	((Pelagodoxa_henryana	Geonoma_undata)	((Chamaedorea_seifrizii	(Roystonea_regia	((Bactris_major	(Attalea_speciosa	(Elaeis_guineensis	Elaeis_oleifera)))	((Podococcus_barteri	(Orania_palindan	Sclerosperma_profizianum))	(((Reinhardtia_simplex	(Reinhardtia_paiewonskiana	Reinhardtia_latisecta))	Reinhardtia_gracilis)	(Pseudophoenix_vinifera	(Iriartea_deltoidea	((Serenoa_repens	Sabal_domingensis)	Phoenix_dactylifera))))))))	Nypa_fruticans))))))	Calamus_caryotoides);
((Nypa_fruticans	(((Reinhardtia_simplex	((Reinhardtia_paiewonskiana	(Serenoa_repens	Reinhardtia_latisecta))	Reinhardtia_gracilis))	(Pseudophoenix_vinifera	(Iriartea_deltoidea	(Sabal_domingensis	Phoenix_dactylifera))))	(((Podococcus_barteri	(Orania_palindan	Sclerosperma_profizianum))	((Bactris_major	(Attalea_speciosa	(Elaeis_guineensis	Elaeis_oleifera)))	(Chamaedorea_seifrizii	((((((Oenocarpus_bataua	Oenocarpus_minor)	Prestoea_acuminata)	Leopoldinia_pulchra)	((Hydriastele_microspadix	Kentiopsis_piersoniorum)	(Dypsis_decaryi	((Heterospathe_cagayanensis	(Veitchia_spiralis	Burretiokentia_grandiflora))	Dictyosperma_album))))	Manicaria_saccifera)	(Pelagodoxa_henryana	Geonoma_undata)))))	Roystonea_regia)))	Calamus_caryotoides);
((Nypa_fruticans	((Sabal_domingensis	Phoenix_dactylifera)	(((((((Bactris_major	(Attalea_speciosa	(Elaeis_guineensis	Elaeis_oleifera)))	((((Hydriastele_microspadix	Kentiopsis_piersoniorum)	((Heterospathe_cagayanensis	(Dypsis_decaryi	(Veitchia_spiralis	Burretiokentia_grandiflora)))	Dictyosperma_album))	((Manicaria_saccifera	(Pelagodoxa_henryana	Geonoma_undata))	(((Oenocarpus_bataua	Oenocarpus_minor)	Prestoea_acuminata)	Leopoldinia_pulchra)))	(Podococcus_barteri	(Orania_palindan	Sclerosperma_profizianum))))	Chamaedorea_seifrizii)	Roystonea_regia)	((Reinhardtia_paiewonskiana	(Serenoa_repens	Reinhardtia_latisecta))	(Reinhardtia_gracilis	Reinhardtia_simplex)))	Pseudophoenix_vinifera)	Iriartea_deltoidea)))	Calamus_caryotoides);
((Nypa_fruticans	((Sabal_domingensis	Phoenix_dactylifera)	(((((Podococcus_barteri	(Orania_palindan	Sclerosperma_profizianum))	((Bactris_major	(Attalea_speciosa	(Elaeis_guineensis	Elaeis_oleifera)))	(Chamaedorea_seifrizii	((Pelagodoxa_henryana	Geonoma_undata)	(((Hydriastele_microspadix	Kentiopsis_piersoniorum)	((Dypsis_decaryi	((Veitchia_spiralis	Burretiokentia_grandiflora)	Heterospathe_cagayanensis))	Dictyosperma_album))	(Manicaria_saccifera	(((Oenocarpus_bataua	Oenocarpus_minor)	Prestoea_acuminata)	Leopoldinia_pulchra)))))))	((Reinhardtia_paiewonskiana	((Serenoa_repens	Reinhardtia_gracilis)	Reinhardtia_latisecta))	Reinhardtia_simplex))	(Pseudophoenix_vinifera	Roystonea_regia))	Iriartea_deltoidea)))	Calamus_caryotoides);
((Nypa_fruticans	((Sabal_domingensis	Phoenix_dactylifera)	((Pseudophoenix_vinifera	(Roystonea_regia	(((Chamaedorea_seifrizii	(Bactris_major	(Attalea_speciosa	(Elaeis_guineensis	Elaeis_oleifera))))	(((Pelagodoxa_henryana	Geonoma_undata)	((((Hydriastele_microspadix	Kentiopsis_piersoniorum)	(((Dypsis_decaryi	Dictyosperma_album)	(Burretiokentia_grandiflora	Heterospathe_cagayanensis))	Veitchia_spiralis))	(Leopoldinia_pulchra	((Oenocarpus_bataua	Oenocarpus_minor)	Prestoea_acuminata)))	Manicaria_saccifera))	(Podococcus_barteri	(Orania_palindan	Sclerosperma_profizianum))))	((Reinhardtia_paiewonskiana	Reinhardtia_latisecta)	((Serenoa_repens	Reinhardtia_gracilis)	Reinhardtia_simplex)))))	Iriartea_deltoidea)))	Calamus_caryotoides);
((Nypa_fruticans	((Roystonea_regia	((Pelagodoxa_henryana	Geonoma_undata)	((((Kentiopsis_piersoniorum	Hydriastele_microspadix)	(Dypsis_decaryi	(Dictyosperma_album	((Burretiokentia_grandiflora	Veitchia_spiralis)	Heterospathe_cagayanensis))))	((Oenocarpus_bataua	Oenocarpus_minor)	(Prestoea_acuminata	Leopoldinia_pulchra)))	Manicaria_saccifera)))	((Podococcus_barteri	(Orania_palindan	Sclerosperma_profizianum))	(((Chamaedorea_seifrizii	Iriartea_deltoidea)	(Sabal_domingensis	Phoenix_dactylifera))	((Reinhardtia_gracilis	(Reinhardtia_simplex	(Reinhardtia_paiewonskiana	(Serenoa_repens	Reinhardtia_latisecta))))	((Bactris_major	(Attalea_speciosa	(Elaeis_guineensis	Elaeis_oleifera)))	Pseudophoenix_vinifera))))))	Calamus_caryotoides);
((Nypa_fruticans	((Sabal_domingensis	Phoenix_dactylifera)	(Iriartea_deltoidea	(Roystonea_regia	((((Bactris_major	(Attalea_speciosa	(Elaeis_guineensis	Elaeis_oleifera)))	(Chamaedorea_seifrizii	((((((Heterospathe_cagayanensis	Kentiopsis_piersoniorum)	(Dictyosperma_album	(Hydriastele_microspadix	(Dypsis_decaryi	Veitchia_spiralis))))	Burretiokentia_grandiflora)	(((Oenocarpus_bataua	Oenocarpus_minor)	Prestoea_acuminata)	Leopoldinia_pulchra))	Manicaria_saccifera)	(Pelagodoxa_henryana	Geonoma_undata))))	(Podococcus_barteri	(Orania_palindan	Sclerosperma_profizianum)))	(Pseudophoenix_vinifera	((Serenoa_repens	Reinhardtia_gracilis)	(Reinhardtia_simplex	(Reinhardtia_paiewonskiana	Reinhardtia_latisecta)))))))))	Calamus_caryotoides);
((Nypa_fruticans	((((Dypsis_decaryi	(Dictyosperma_album	((Burretiokentia_grandiflora	Veitchia_spiralis)	Heterospathe_cagayanensis)))	(Kentiopsis_piersoniorum	Hydriastele_microspadix))	((Pelagodoxa_henryana	Geonoma_undata)	((((Oenocarpus_bataua	Oenocarpus_minor)	Prestoea_acuminata)	Leopoldinia_pulchra)	Manicaria_saccifera)))	((Podococcus_barteri	(Orania_palindan	Sclerosperma_profizianum))	(((((Chamaedorea_seifrizii	Iriartea_deltoidea)	(Reinhardtia_gracilis	(Reinhardtia_simplex	(Reinhardtia_paiewonskiana	Reinhardtia_latisecta))))	Roystonea_regia)	(Pseudophoenix_vinifera	(Sabal_domingensis	(Phoenix_dactylifera	Serenoa_repens))))	(Bactris_major	(Attalea_speciosa	(Elaeis_guineensis	Elaeis_oleifera)))))))	Calamus_caryotoides);
((Nypa_fruticans	((Phoenix_dactylifera	Sabal_domingensis)	(((Roystonea_regia	Pseudophoenix_vinifera)	(((((Pelagodoxa_henryana	Geonoma_undata)	(((((Oenocarpus_bataua	Oenocarpus_minor)	Prestoea_acuminata)	Leopoldinia_pulchra)	((Dictyosperma_album	((Veitchia_spiralis	(Heterospathe_cagayanensis	Burretiokentia_grandiflora))	Dypsis_decaryi))	(Kentiopsis_piersoniorum	Hydriastele_microspadix)))	Manicaria_saccifera))	(Chamaedorea_seifrizii	(Bactris_major	(Attalea_speciosa	(Elaeis_guineensis	Elaeis_oleifera)))))	(Podococcus_barteri	(Orania_palindan	Sclerosperma_profizianum)))	((Reinhardtia_paiewonskiana	(Serenoa_repens	Reinhardtia_latisecta))	(Reinhardtia_gracilis	Reinhardtia_simplex))))	Iriartea_deltoidea)))	Calamus_caryotoides);
((Nypa_fruticans	((Phoenix_dactylifera	Sabal_domingensis)	((Roystonea_regia	((((Bactris_major	(Attalea_speciosa	(Elaeis_guineensis	Elaeis_oleifera)))	(((((Veitchia_spiralis	(Heterospathe_cagayanensis	Burretiokentia_grandiflora))	(Dypsis_decaryi	Dictyosperma_album))	(Kentiopsis_piersoniorum	Hydriastele_microspadix))	((Manicaria_saccifera	(((Oenocarpus_bataua	Oenocarpus_minor)	Prestoea_acuminata)	Leopoldinia_pulchra))	(Pelagodoxa_henryana	Geonoma_undata)))	Chamaedorea_seifrizii))	(Podococcus_barteri	(Orania_palindan	Sclerosperma_profizianum)))	(Reinhardtia_simplex	((Reinhardtia_paiewonskiana	Reinhardtia_latisecta)	(Serenoa_repens	Reinhardtia_gracilis)))))	(Iriartea_deltoidea	Pseudophoenix_vinifera))))	Calamus_caryotoides);
((((Sabal_domingensis	Phoenix_dactylifera)	(Iriartea_deltoidea	(((((Chamaedorea_seifrizii	Burretiokentia_grandiflora)	((Reinhardtia_latisecta	Reinhardtia_paiewonskiana)	(Reinhardtia_simplex	(Reinhardtia_gracilis	Serenoa_repens))))	((Bactris_major	(Attalea_speciosa	(Elaeis_guineensis	Elaeis_oleifera)))	(((Sclerosperma_profizianum	Orania_palindan)	Podococcus_barteri)	((Pelagodoxa_henryana	Geonoma_undata)	(Manicaria_saccifera	((Leopoldinia_pulchra	(Prestoea_acuminata	(Oenocarpus_bataua	Oenocarpus_minor)))	((Veitchia_spiralis	(Dypsis_decaryi	(Heterospathe_cagayanensis	Dictyosperma_album)))	(Hydriastele_microspadix	Kentiopsis_piersoniorum))))))))	Roystonea_regia)	Pseudophoenix_vinifera)))	Nypa_fruticans)	Calamus_caryotoides);
((((Sabal_domingensis	Phoenix_dactylifera)	((Iriartea_deltoidea	(((Burretiokentia_grandiflora	((Reinhardtia_latisecta	Reinhardtia_paiewonskiana)	(Reinhardtia_simplex	Reinhardtia_gracilis)))	((Bactris_major	(Attalea_speciosa	(Elaeis_guineensis	Elaeis_oleifera)))	(Chamaedorea_seifrizii	(((Sclerosperma_profizianum	Orania_palindan)	Podococcus_barteri)	(((Leopoldinia_pulchra	(Prestoea_acuminata	(Oenocarpus_bataua	Oenocarpus_minor)))	(((Heterospathe_cagayanensis	Dictyosperma_album)	(Veitchia_spiralis	Dypsis_decaryi))	(Hydriastele_microspadix	Kentiopsis_piersoniorum)))	((Pelagodoxa_henryana	Geonoma_undata)	Manicaria_saccifera))))))	Roystonea_regia))	(Serenoa_repens	Pseudophoenix_vinifera)))	Nypa_fruticans)	Calamus_caryotoides);
(((((Manicaria_saccifera	(((Oenocarpus_bataua	Oenocarpus_minor)	(Leopoldinia_pulchra	Prestoea_acuminata))	(((Dypsis_decaryi	(Heterospathe_cagayanensis	Dictyosperma_album))	Veitchia_spiralis)	(Hydriastele_microspadix	Kentiopsis_piersoniorum))))	(Pelagodoxa_henryana	Geonoma_undata))	((((Roystonea_regia	(((Reinhardtia_latisecta	Reinhardtia_paiewonskiana)	(Reinhardtia_simplex	(Serenoa_repens	Reinhardtia_gracilis)))	((Iriartea_deltoidea	Chamaedorea_seifrizii)	Burretiokentia_grandiflora)))	(Sabal_domingensis	Phoenix_dactylifera))	(Pseudophoenix_vinifera	(Bactris_major	(Attalea_speciosa	(Elaeis_guineensis	Elaeis_oleifera)))))	((Sclerosperma_profizianum	Orania_palindan)	Podococcus_barteri)))	Nypa_fruticans)	Calamus_caryotoides);
((((Sabal_domingensis	Phoenix_dactylifera)	(Roystonea_regia	(Pseudophoenix_vinifera	(((((Dypsis_decaryi	(Dictyosperma_album	(Heterospathe_cagayanensis	Veitchia_spiralis)))	(Hydriastele_microspadix	Kentiopsis_piersoniorum))	((((Oenocarpus_bataua	Oenocarpus_minor)	Prestoea_acuminata)	Leopoldinia_pulchra)	((Pelagodoxa_henryana	Geonoma_undata)	Manicaria_saccifera)))	((Bactris_major	(Attalea_speciosa	(Elaeis_guineensis	Elaeis_oleifera)))	((Sclerosperma_profizianum	Orania_palindan)	Podococcus_barteri)))	(((((Reinhardtia_latisecta	Reinhardtia_paiewonskiana)	(Serenoa_repens	Reinhardtia_gracilis))	Reinhardtia_simplex)	(Chamaedorea_seifrizii	Burretiokentia_grandiflora))	Iriartea_deltoidea)))))	Nypa_fruticans)	Calamus_caryotoides);
((((Sabal_domingensis	Phoenix_dactylifera)	(((((Serenoa_repens	Reinhardtia_latisecta)	Reinhardtia_paiewonskiana)	(Reinhardtia_gracilis	Reinhardtia_simplex))	((Pseudophoenix_vinifera	Roystonea_regia)	((Chamaedorea_seifrizii	((((Burretiokentia_grandiflora	Heterospathe_cagayanensis)	((Dypsis_decaryi	Veitchia_spiralis)	Dictyosperma_album))	(Hydriastele_microspadix	Kentiopsis_piersoniorum))	((((Oenocarpus_bataua	Oenocarpus_minor)	Prestoea_acuminata)	((Pelagodoxa_henryana	Geonoma_undata)	Manicaria_saccifera))	Leopoldinia_pulchra)))	((Bactris_major	(Attalea_speciosa	(Elaeis_guineensis	Elaeis_oleifera)))	((Sclerosperma_profizianum	Orania_palindan)	Podococcus_barteri)))))	Iriartea_deltoidea))	Nypa_fruticans)	Calamus_caryotoides);
((((Sabal_domingensis	Phoenix_dactylifera)	(((Roystonea_regia	((((Sclerosperma_profizianum	Orania_palindan)	Podococcus_barteri)	(((Pelagodoxa_henryana	Geonoma_undata)	(((((Dypsis_decaryi	((Veitchia_spiralis	Burretiokentia_grandiflora)	Heterospathe_cagayanensis))	Dictyosperma_album)	(Hydriastele_microspadix	Kentiopsis_piersoniorum))	(Leopoldinia_pulchra	((Oenocarpus_bataua	Oenocarpus_minor)	Prestoea_acuminata)))	Manicaria_saccifera))	(Chamaedorea_seifrizii	(Bactris_major	(Attalea_speciosa	(Elaeis_guineensis	Elaeis_oleifera))))))	((Reinhardtia_latisecta	Reinhardtia_paiewonskiana)	((Serenoa_repens	Reinhardtia_gracilis)	Reinhardtia_simplex))))	Iriartea_deltoidea)	Pseudophoenix_vinifera))	Nypa_fruticans)	Calamus_caryotoides);
((((Sabal_domingensis	Phoenix_dactylifera)	((((Sclerosperma_profizianum	Orania_palindan)	Podococcus_barteri)	(Roystonea_regia	((Pseudophoenix_vinifera	((((Hydriastele_microspadix	Kentiopsis_piersoniorum)	((Dypsis_decaryi	((Heterospathe_cagayanensis	Burretiokentia_grandiflora)	Dictyosperma_album))	Veitchia_spiralis))	(Leopoldinia_pulchra	((Oenocarpus_bataua	Oenocarpus_minor)	Prestoea_acuminata)))	(Manicaria_saccifera	(Pelagodoxa_henryana	Geonoma_undata))))	(Bactris_major	(Attalea_speciosa	(Elaeis_guineensis	Elaeis_oleifera))))))	((Chamaedorea_seifrizii	Iriartea_deltoidea)	((Reinhardtia_latisecta	Reinhardtia_paiewonskiana)	((Serenoa_repens	Reinhardtia_gracilis)	Reinhardtia_simplex)))))	Nypa_fruticans)	Calamus_caryotoides);
(((Hydriastele_microspadix	(Kentiopsis_piersoniorum	(((Dypsis_decaryi	(Heterospathe_cagayanensis	Dictyosperma_album))	Veitchia_spiralis)	((((Pelagodoxa_henryana	Geonoma_undata)	Manicaria_saccifera)	(Leopoldinia_pulchra	(Burretiokentia_grandiflora	((Oenocarpus_bataua	Oenocarpus_minor)	Prestoea_acuminata))))	(Roystonea_regia	((Chamaedorea_seifrizii	((Reinhardtia_latisecta	Reinhardtia_paiewonskiana)	(Reinhardtia_gracilis	Reinhardtia_simplex)))	(((Sclerosperma_profizianum	Orania_palindan)	Podococcus_barteri)	((Iriartea_deltoidea	((Bactris_major	(Attalea_speciosa	(Elaeis_guineensis	Elaeis_oleifera)))	Pseudophoenix_vinifera))	((Serenoa_repens	Sabal_domingensis)	Phoenix_dactylifera)))))))))	Nypa_fruticans)	Calamus_caryotoides);
((Nypa_fruticans	((Sabal_domingensis	Phoenix_dactylifera)	((Roystonea_regia	Pseudophoenix_vinifera)	(((Bactris_major	(Attalea_speciosa	(Elaeis_guineensis	Elaeis_oleifera)))	((Chamaedorea_seifrizii	(((Pelagodoxa_henryana	Geonoma_undata)	Manicaria_saccifera)	((Burretiokentia_grandiflora	((Hydriastele_microspadix	Kentiopsis_piersoniorum)	((Heterospathe_cagayanensis	Dictyosperma_album)	(Veitchia_spiralis	Dypsis_decaryi))))	(Leopoldinia_pulchra	((Oenocarpus_bataua	Oenocarpus_minor)	Prestoea_acuminata)))))	((((Serenoa_repens	Reinhardtia_latisecta)	(Reinhardtia_gracilis	Reinhardtia_paiewonskiana))	Reinhardtia_simplex)	((Sclerosperma_profizianum	Orania_palindan)	Podococcus_barteri))))	Iriartea_deltoidea))))	Calamus_caryotoides);
((Nypa_fruticans	((Sabal_domingensis	Phoenix_dactylifera)	(Pseudophoenix_vinifera	((Roystonea_regia	(((Bactris_major	(Attalea_speciosa	(Elaeis_guineensis	Elaeis_oleifera)))	((Chamaedorea_seifrizii	((Pelagodoxa_henryana	Geonoma_undata)	(Manicaria_saccifera	(((Hydriastele_microspadix	Kentiopsis_piersoniorum)	((Heterospathe_cagayanensis	Dictyosperma_album)	((Burretiokentia_grandiflora	Veitchia_spiralis)	Dypsis_decaryi)))	((Oenocarpus_bataua	Oenocarpus_minor)	(Prestoea_acuminata	Leopoldinia_pulchra))))))	((Sclerosperma_profizianum	Orania_palindan)	Podococcus_barteri)))	((Reinhardtia_paiewonskiana	Reinhardtia_latisecta)	(Reinhardtia_simplex	(Serenoa_repens	Reinhardtia_gracilis)))))	Iriartea_deltoidea))))	Calamus_caryotoides);
((((Oenocarpus_minor	Oenocarpus_bataua)	Prestoea_acuminata)	((Leopoldinia_pulchra	(Manicaria_saccifera	((((((Bactris_major	((Elaeis_oleifera	Elaeis_guineensis)	Attalea_speciosa))	(((Pseudophoenix_vinifera	(Iriartea_deltoidea	((Reinhardtia_gracilis	Reinhardtia_simplex)	(Reinhardtia_latisecta	Reinhardtia_paiewonskiana))))	(Serenoa_repens	(Phoenix_dactylifera	Sabal_domingensis)))	Roystonea_regia))	Chamaedorea_seifrizii)	(Podococcus_barteri	(Sclerosperma_profizianum	Orania_palindan)))	Nypa_fruticans)	(Pelagodoxa_henryana	Geonoma_undata))))	(((Heterospathe_cagayanensis	(Dypsis_decaryi	(Burretiokentia_grandiflora	Dictyosperma_album)))	Veitchia_spiralis)	(Hydriastele_microspadix	Kentiopsis_piersoniorum))))	Calamus_caryotoides);
((Nypa_fruticans	((Phoenix_dactylifera	Sabal_domingensis)	((Roystonea_regia	((((Bactris_major	((Elaeis_oleifera	Elaeis_guineensis)	Attalea_speciosa))	((Podococcus_barteri	(Sclerosperma_profizianum	Orania_palindan))	(Chamaedorea_seifrizii	(((Pelagodoxa_henryana	Geonoma_undata)	(Manicaria_saccifera	(((Oenocarpus_minor	Oenocarpus_bataua)	Prestoea_acuminata)	Leopoldinia_pulchra)))	(((Heterospathe_cagayanensis	Dypsis_decaryi)	(Dictyosperma_album	(Hydriastele_microspadix	Kentiopsis_piersoniorum)))	(Veitchia_spiralis	Burretiokentia_grandiflora))))))	((Reinhardtia_gracilis	Reinhardtia_simplex)	((Serenoa_repens	Reinhardtia_latisecta)	Reinhardtia_paiewonskiana)))	Pseudophoenix_vinifera))	Iriartea_deltoidea)))	Calamus_caryotoides);
((Nypa_fruticans	((Phoenix_dactylifera	Sabal_domingensis)	((Roystonea_regia	(((Chamaedorea_seifrizii	(Bactris_major	((Elaeis_oleifera	Elaeis_guineensis)	Attalea_speciosa)))	((Podococcus_barteri	(Sclerosperma_profizianum	Orania_palindan))	((Manicaria_saccifera	((((Oenocarpus_minor	Oenocarpus_bataua)	Prestoea_acuminata)	Leopoldinia_pulchra)	(Pelagodoxa_henryana	Geonoma_undata)))	(Kentiopsis_piersoniorum	(((Dypsis_decaryi	(Burretiokentia_grandiflora	Veitchia_spiralis))	(Dictyosperma_album	Heterospathe_cagayanensis))	Hydriastele_microspadix)))))	(Reinhardtia_gracilis	(Reinhardtia_simplex	((Serenoa_repens	Reinhardtia_latisecta)	Reinhardtia_paiewonskiana)))))	(Iriartea_deltoidea	Pseudophoenix_vinifera))))	Calamus_caryotoides);
((Nypa_fruticans	((Phoenix_dactylifera	Sabal_domingensis)	(Iriartea_deltoidea	((Pseudophoenix_vinifera	(Reinhardtia_gracilis	(Reinhardtia_simplex	((Serenoa_repens	Reinhardtia_latisecta)	Reinhardtia_paiewonskiana))))	(Roystonea_regia	(((Elaeis_oleifera	Elaeis_guineensis)	(Attalea_speciosa	Bactris_major))	((Podococcus_barteri	(Sclerosperma_profizianum	Orania_palindan))	(Chamaedorea_seifrizii	((Manicaria_saccifera	(Pelagodoxa_henryana	Geonoma_undata))	((((Oenocarpus_minor	Oenocarpus_bataua)	Prestoea_acuminata)	Leopoldinia_pulchra)	((Heterospathe_cagayanensis	((Dypsis_decaryi	(Burretiokentia_grandiflora	Veitchia_spiralis))	Dictyosperma_album))	(Hydriastele_microspadix	Kentiopsis_piersoniorum))))))))))))	Calamus_caryotoides);
((Nypa_fruticans	((Phoenix_dactylifera	Sabal_domingensis)	((Pseudophoenix_vinifera	Iriartea_deltoidea)	((Reinhardtia_simplex	((Serenoa_repens	Reinhardtia_latisecta)	(Reinhardtia_gracilis	Reinhardtia_paiewonskiana)))	(Roystonea_regia	(((Bactris_major	((Elaeis_oleifera	Elaeis_guineensis)	Attalea_speciosa))	((Podococcus_barteri	(Sclerosperma_profizianum	Orania_palindan))	((((((Oenocarpus_minor	Oenocarpus_bataua)	Prestoea_acuminata)	Leopoldinia_pulchra)	((((Veitchia_spiralis	Heterospathe_cagayanensis)	(Burretiokentia_grandiflora	Dictyosperma_album))	Dypsis_decaryi)	(Hydriastele_microspadix	Kentiopsis_piersoniorum)))	Manicaria_saccifera)	(Pelagodoxa_henryana	Geonoma_undata))))	Chamaedorea_seifrizii))))))	Calamus_caryotoides);
((((Oenocarpus_minor	Oenocarpus_bataua)	Prestoea_acuminata)	(Leopoldinia_pulchra	((((((Burretiokentia_grandiflora	Veitchia_spiralis)	Dypsis_decaryi)	Dictyosperma_album)	Heterospathe_cagayanensis)	(Hydriastele_microspadix	Kentiopsis_piersoniorum))	((Pelagodoxa_henryana	Geonoma_undata)	(((((((Chamaedorea_seifrizii	Iriartea_deltoidea)	((Reinhardtia_gracilis	Reinhardtia_simplex)	(Reinhardtia_latisecta	Reinhardtia_paiewonskiana)))	(Nypa_fruticans	(Phoenix_dactylifera	(Serenoa_repens	Sabal_domingensis))))	Roystonea_regia)	(Bactris_major	((Elaeis_oleifera	Elaeis_guineensis)	(Pseudophoenix_vinifera	Attalea_speciosa))))	(Podococcus_barteri	(Sclerosperma_profizianum	Orania_palindan)))	Manicaria_saccifera)))))	Calamus_caryotoides);
(((Leopoldinia_pulchra	((((Pelagodoxa_henryana	Geonoma_undata)	(Roystonea_regia	((((Bactris_major	((Elaeis_oleifera	Elaeis_guineensis)	Attalea_speciosa))	Pseudophoenix_vinifera)	(((Podococcus_barteri	(Sclerosperma_profizianum	Orania_palindan))	((Reinhardtia_gracilis	Serenoa_repens)	(Reinhardtia_simplex	(Reinhardtia_latisecta	Reinhardtia_paiewonskiana))))	(Nypa_fruticans	(Phoenix_dactylifera	Sabal_domingensis))))	(Iriartea_deltoidea	Chamaedorea_seifrizii))))	Manicaria_saccifera)	((((Burretiokentia_grandiflora	Veitchia_spiralis)	Dypsis_decaryi)	(Dictyosperma_album	Heterospathe_cagayanensis))	(Hydriastele_microspadix	Kentiopsis_piersoniorum))))	((Oenocarpus_minor	Oenocarpus_bataua)	Prestoea_acuminata))	Calamus_caryotoides);
((Nypa_fruticans	((Phoenix_dactylifera	Sabal_domingensis)	((Roystonea_regia	(((Podococcus_barteri	(Sclerosperma_profizianum	Orania_palindan))	((((Hydriastele_microspadix	(((Burretiokentia_grandiflora	Veitchia_spiralis)	Kentiopsis_piersoniorum)	(Dypsis_decaryi	(Dictyosperma_album	Heterospathe_cagayanensis))))	(((Oenocarpus_minor	Oenocarpus_bataua)	Prestoea_acuminata)	Leopoldinia_pulchra))	(Manicaria_saccifera	(Pelagodoxa_henryana	Geonoma_undata)))	((((Elaeis_oleifera	Elaeis_guineensis)	Attalea_speciosa)	Bactris_major)	Pseudophoenix_vinifera)))	((Reinhardtia_gracilis	Serenoa_repens)	(Reinhardtia_simplex	(Reinhardtia_latisecta	Reinhardtia_paiewonskiana)))))	(Iriartea_deltoidea	Chamaedorea_seifrizii))))	Calamus_caryotoides);
((((Oenocarpus_minor	Oenocarpus_bataua)	Prestoea_acuminata)	(Leopoldinia_pulchra	(((Manicaria_saccifera	(Pelagodoxa_henryana	Geonoma_undata))	(((Iriartea_deltoidea	Chamaedorea_seifrizii)	(((Elaeis_oleifera	Elaeis_guineensis)	Attalea_speciosa)	Bactris_major))	(((((Serenoa_repens	Reinhardtia_latisecta)	Reinhardtia_paiewonskiana)	(Reinhardtia_gracilis	Reinhardtia_simplex))	(((Nypa_fruticans	(Phoenix_dactylifera	Sabal_domingensis))	Pseudophoenix_vinifera)	Roystonea_regia))	(Podococcus_barteri	(Sclerosperma_profizianum	Orania_palindan)))))	((Veitchia_spiralis	(Dypsis_decaryi	(Dictyosperma_album	(Burretiokentia_grandiflora	Heterospathe_cagayanensis))))	(Hydriastele_microspadix	Kentiopsis_piersoniorum)))))	Calamus_caryotoides);
(((Chamaedorea_seifrizii	Iriartea_deltoidea)	(Roystonea_regia	((((Podococcus_barteri	(Sclerosperma_profizianum	Orania_palindan))	((((((Dypsis_decaryi	(Dictyosperma_album	(Heterospathe_cagayanensis	(Veitchia_spiralis	Burretiokentia_grandiflora))))	(Hydriastele_microspadix	Kentiopsis_piersoniorum))	(((Oenocarpus_minor	Oenocarpus_bataua)	Prestoea_acuminata)	Leopoldinia_pulchra))	Manicaria_saccifera)	(Pelagodoxa_henryana	Geonoma_undata))	(((Elaeis_oleifera	Elaeis_guineensis)	Attalea_speciosa)	Bactris_major)))	(((Serenoa_repens	Reinhardtia_latisecta)	(Reinhardtia_gracilis	Reinhardtia_paiewonskiana))	Reinhardtia_simplex))	((Nypa_fruticans	(Phoenix_dactylifera	Sabal_domingensis))	Pseudophoenix_vinifera))))	Calamus_caryotoides);
((((Kentiopsis_piersoniorum	Hydriastele_microspadix)	(((((Serenoa_repens	Burretiokentia_grandiflora)	Veitchia_spiralis)	Dypsis_decaryi)	(Heterospathe_cagayanensis	Dictyosperma_album))	((Manicaria_saccifera	(Leopoldinia_pulchra	(Prestoea_acuminata	(Oenocarpus_minor	Oenocarpus_bataua))))	((((Orania_palindan	Sclerosperma_profizianum)	Podococcus_barteri)	((((Elaeis_guineensis	Elaeis_oleifera)	Attalea_speciosa)	Bactris_major)	(((Roystonea_regia	((Phoenix_dactylifera	Sabal_domingensis)	(Chamaedorea_seifrizii	Iriartea_deltoidea)))	Pseudophoenix_vinifera)	((Reinhardtia_simplex	Reinhardtia_gracilis)	(Reinhardtia_latisecta	Reinhardtia_paiewonskiana)))))	(Geonoma_undata	Pelagodoxa_henryana)))))	Nypa_fruticans)	Calamus_caryotoides);
((((Roystonea_regia	((((Pseudophoenix_vinifera	(((Orania_palindan	Sclerosperma_profizianum)	Podococcus_barteri)	(((Elaeis_guineensis	Elaeis_oleifera)	Attalea_speciosa)	Bactris_major)))	((Reinhardtia_simplex	Reinhardtia_gracilis)	((Serenoa_repens	Reinhardtia_latisecta)	Reinhardtia_paiewonskiana)))	(Phoenix_dactylifera	Sabal_domingensis))	(Chamaedorea_seifrizii	Iriartea_deltoidea)))	((Manicaria_saccifera	(Geonoma_undata	Pelagodoxa_henryana))	(((Kentiopsis_piersoniorum	Hydriastele_microspadix)	(Dypsis_decaryi	(Dictyosperma_album	((Burretiokentia_grandiflora	Heterospathe_cagayanensis)	Veitchia_spiralis))))	(Leopoldinia_pulchra	(Prestoea_acuminata	(Oenocarpus_minor	Oenocarpus_bataua))))))	Nypa_fruticans)	Calamus_caryotoides);
((((((Chamaedorea_seifrizii	Iriartea_deltoidea)	(Phoenix_dactylifera	Sabal_domingensis))	Roystonea_regia)	((Pseudophoenix_vinifera	((Serenoa_repens	Reinhardtia_gracilis)	((Reinhardtia_latisecta	Reinhardtia_paiewonskiana)	Reinhardtia_simplex)))	((((Elaeis_guineensis	Elaeis_oleifera)	Attalea_speciosa)	Bactris_major)	(((Geonoma_undata	Pelagodoxa_henryana)	((((Kentiopsis_piersoniorum	Hydriastele_microspadix)	((Dictyosperma_album	Dypsis_decaryi)	((Burretiokentia_grandiflora	Veitchia_spiralis)	Heterospathe_cagayanensis)))	(Leopoldinia_pulchra	(Prestoea_acuminata	(Oenocarpus_minor	Oenocarpus_bataua))))	Manicaria_saccifera))	((Orania_palindan	Sclerosperma_profizianum)	Podococcus_barteri)))))	Nypa_fruticans)	Calamus_caryotoides);
(((((Geonoma_undata	Pelagodoxa_henryana)	((((Kentiopsis_piersoniorum	Hydriastele_microspadix)	((Dypsis_decaryi	((Burretiokentia_grandiflora	Heterospathe_cagayanensis)	Dictyosperma_album))	Veitchia_spiralis))	(Leopoldinia_pulchra	(Prestoea_acuminata	(Oenocarpus_minor	Oenocarpus_bataua))))	Manicaria_saccifera))	(((Orania_palindan	Sclerosperma_profizianum)	Podococcus_barteri)	((((Chamaedorea_seifrizii	Iriartea_deltoidea)	Roystonea_regia)	((Serenoa_repens	(Phoenix_dactylifera	Sabal_domingensis))	(Reinhardtia_gracilis	((Reinhardtia_latisecta	Reinhardtia_paiewonskiana)	Reinhardtia_simplex))))	(Pseudophoenix_vinifera	((Elaeis_guineensis	Elaeis_oleifera)	(Attalea_speciosa	Bactris_major))))))	Nypa_fruticans)	Calamus_caryotoides);
((((Phoenix_dactylifera	Sabal_domingensis)	((Roystonea_regia	((((Bactris_major	((Elaeis_guineensis	Elaeis_oleifera)	Attalea_speciosa))	((Orania_palindan	Sclerosperma_profizianum)	Podococcus_barteri))	(Chamaedorea_seifrizii	((((Kentiopsis_piersoniorum	Hydriastele_microspadix)	((Burretiokentia_grandiflora	Heterospathe_cagayanensis)	((Dypsis_decaryi	Veitchia_spiralis)	Dictyosperma_album)))	((Oenocarpus_minor	Oenocarpus_bataua)	(Leopoldinia_pulchra	Prestoea_acuminata)))	(Manicaria_saccifera	(Geonoma_undata	Pelagodoxa_henryana)))))	((((Serenoa_repens	Reinhardtia_gracilis)	Reinhardtia_latisecta)	Reinhardtia_paiewonskiana)	Reinhardtia_simplex)))	(Pseudophoenix_vinifera	Iriartea_deltoidea)))	Nypa_fruticans)	Calamus_caryotoides);
(((((Serenoa_repens	Phoenix_dactylifera)	Sabal_domingensis)	((((Iriartea_deltoidea	Roystonea_regia)	((Bactris_major	((Elaeis_guineensis	Elaeis_oleifera)	Attalea_speciosa))	(((Orania_palindan	Sclerosperma_profizianum)	Podococcus_barteri)	(Chamaedorea_seifrizii	(((Kentiopsis_piersoniorum	Hydriastele_microspadix)	((Dypsis_decaryi	Dictyosperma_album)	(Heterospathe_cagayanensis	Veitchia_spiralis)))	(((Oenocarpus_minor	Oenocarpus_bataua)	(Leopoldinia_pulchra	Prestoea_acuminata))	(Manicaria_saccifera	(Geonoma_undata	Pelagodoxa_henryana))))))))	Pseudophoenix_vinifera)	(Burretiokentia_grandiflora	((Reinhardtia_latisecta	Reinhardtia_paiewonskiana)	(Reinhardtia_gracilis	Reinhardtia_simplex)))))	Nypa_fruticans)	Calamus_caryotoides);
(((Iriartea_deltoidea	((((Roystonea_regia	(((Orania_palindan	Sclerosperma_profizianum)	Podococcus_barteri)	((Chamaedorea_seifrizii	(((Kentiopsis_piersoniorum	Hydriastele_microspadix)	((Dypsis_decaryi	Dictyosperma_album)	((Burretiokentia_grandiflora	Heterospathe_cagayanensis)	Veitchia_spiralis)))	(((((Oenocarpus_minor	Oenocarpus_bataua)	Prestoea_acuminata)	Leopoldinia_pulchra)	Manicaria_saccifera)	(Geonoma_undata	Pelagodoxa_henryana))))	(Bactris_major	((Elaeis_guineensis	Elaeis_oleifera)	Attalea_speciosa)))))	((Reinhardtia_latisecta	Reinhardtia_paiewonskiana)	(Reinhardtia_gracilis	Reinhardtia_simplex)))	Pseudophoenix_vinifera)	((Serenoa_repens	Phoenix_dactylifera)	Sabal_domingensis)))	Nypa_fruticans)	Calamus_caryotoides);
((((((Roystonea_regia	((((((Kentiopsis_piersoniorum	Hydriastele_microspadix)	(((Burretiokentia_grandiflora	Veitchia_spiralis)	Dypsis_decaryi)	(Heterospathe_cagayanensis	Dictyosperma_album)))	(((Oenocarpus_minor	Oenocarpus_bataua)	Prestoea_acuminata)	Leopoldinia_pulchra))	(Manicaria_saccifera	(Geonoma_undata	Pelagodoxa_henryana)))	((Bactris_major	((Elaeis_guineensis	Elaeis_oleifera)	Attalea_speciosa))	((Orania_palindan	Sclerosperma_profizianum)	Podococcus_barteri)))	Chamaedorea_seifrizii))	((Reinhardtia_paiewonskiana	(Serenoa_repens	Reinhardtia_latisecta))	(Reinhardtia_gracilis	Reinhardtia_simplex)))	(Pseudophoenix_vinifera	Iriartea_deltoidea))	(Phoenix_dactylifera	Sabal_domingensis))	Nypa_fruticans)	Calamus_caryotoides);
(((((Pseudophoenix_vinifera	Iriartea_deltoidea)	(Roystonea_regia	(((Chamaedorea_seifrizii	(Bactris_major	((Elaeis_guineensis	Elaeis_oleifera)	Attalea_speciosa)))	(((Orania_palindan	Sclerosperma_profizianum)	Podococcus_barteri)	((((Kentiopsis_piersoniorum	Hydriastele_microspadix)	((Dypsis_decaryi	(Burretiokentia_grandiflora	(Heterospathe_cagayanensis	Dictyosperma_album)))	Veitchia_spiralis))	((Oenocarpus_minor	Oenocarpus_bataua)	(Prestoea_acuminata	Leopoldinia_pulchra)))	(Manicaria_saccifera	(Geonoma_undata	Pelagodoxa_henryana)))))	((Reinhardtia_paiewonskiana	(Serenoa_repens	Reinhardtia_latisecta))	(Reinhardtia_gracilis	Reinhardtia_simplex)))))	(Phoenix_dactylifera	Sabal_domingensis))	Nypa_fruticans)	Calamus_caryotoides);
((((Roystonea_regia	(((Manicaria_saccifera	(((Oenocarpus_minor	Oenocarpus_bataua)	Prestoea_acuminata)	(Leopoldinia_pulchra	((Kentiopsis_piersoniorum	Hydriastele_microspadix)	((Veitchia_spiralis	Dypsis_decaryi)	(Dictyosperma_album	Heterospathe_cagayanensis))))))	(Geonoma_undata	Pelagodoxa_henryana))	((Bactris_major	((Elaeis_guineensis	Elaeis_oleifera)	Attalea_speciosa))	((Orania_palindan	Sclerosperma_profizianum)	Podococcus_barteri))))	((Pseudophoenix_vinifera	(Chamaedorea_seifrizii	((Serenoa_repens	Burretiokentia_grandiflora)	((Reinhardtia_paiewonskiana	Reinhardtia_latisecta)	(Reinhardtia_gracilis	Reinhardtia_simplex)))))	(Iriartea_deltoidea	(Phoenix_dactylifera	Sabal_domingensis))))	Nypa_fruticans)	Calamus_caryotoides);
((((Burretiokentia_grandiflora	(((Reinhardtia_paiewonskiana	Reinhardtia_latisecta)	Reinhardtia_simplex)	(Serenoa_repens	Reinhardtia_gracilis)))	(((((Bactris_major	((Elaeis_guineensis	Elaeis_oleifera)	Attalea_speciosa))	((Chamaedorea_seifrizii	((((Dictyosperma_album	(Hydriastele_microspadix	Kentiopsis_piersoniorum))	(Dypsis_decaryi	(Heterospathe_cagayanensis	Veitchia_spiralis)))	((Pelagodoxa_henryana	Geonoma_undata)	Manicaria_saccifera))	(Leopoldinia_pulchra	((Oenocarpus_bataua	Oenocarpus_minor)	Prestoea_acuminata))))	(Podococcus_barteri	(Orania_palindan	Sclerosperma_profizianum))))	Roystonea_regia)	Pseudophoenix_vinifera)	((Sabal_domingensis	Phoenix_dactylifera)	Iriartea_deltoidea)))	Nypa_fruticans)	Calamus_caryotoides);
((((Pseudophoenix_vinifera	(((((Chamaedorea_seifrizii	Iriartea_deltoidea)	Burretiokentia_grandiflora)	(((Reinhardtia_paiewonskiana	Reinhardtia_latisecta)	Reinhardtia_simplex)	(Serenoa_repens	Reinhardtia_gracilis)))	(((Pelagodoxa_henryana	Geonoma_undata)	(((Leopoldinia_pulchra	((Oenocarpus_bataua	Oenocarpus_minor)	Prestoea_acuminata))	((Hydriastele_microspadix	Kentiopsis_piersoniorum)	(Heterospathe_cagayanensis	((Dypsis_decaryi	Veitchia_spiralis)	Dictyosperma_album))))	Manicaria_saccifera))	((Podococcus_barteri	(Orania_palindan	Sclerosperma_profizianum))	(Bactris_major	((Elaeis_guineensis	Elaeis_oleifera)	Attalea_speciosa)))))	Roystonea_regia))	(Sabal_domingensis	Phoenix_dactylifera))	Nypa_fruticans)	Calamus_caryotoides);
(((Roystonea_regia	(((Sabal_domingensis	Phoenix_dactylifera)	Pseudophoenix_vinifera)	((((Chamaedorea_seifrizii	Iriartea_deltoidea)	Burretiokentia_grandiflora)	(((Reinhardtia_paiewonskiana	Reinhardtia_latisecta)	Reinhardtia_simplex)	(Serenoa_repens	Reinhardtia_gracilis)))	((Bactris_major	((Elaeis_guineensis	Elaeis_oleifera)	Attalea_speciosa))	(((Leopoldinia_pulchra	((Hydriastele_microspadix	Kentiopsis_piersoniorum)	((Dictyosperma_album	(Heterospathe_cagayanensis	Veitchia_spiralis))	Dypsis_decaryi)))	((Manicaria_saccifera	(Pelagodoxa_henryana	Geonoma_undata))	((Oenocarpus_bataua	Oenocarpus_minor)	Prestoea_acuminata)))	(Podococcus_barteri	(Orania_palindan	Sclerosperma_profizianum)))))))	Nypa_fruticans)	Calamus_caryotoides);
((((Sabal_domingensis	Phoenix_dactylifera)	((Pseudophoenix_vinifera	(Roystonea_regia	(Chamaedorea_seifrizii	Iriartea_deltoidea)))	((((Serenoa_repens	Reinhardtia_latisecta)	Reinhardtia_paiewonskiana)	(Reinhardtia_gracilis	Reinhardtia_simplex))	((Podococcus_barteri	(Orania_palindan	Sclerosperma_profizianum))	((Bactris_major	((Elaeis_guineensis	Elaeis_oleifera)	Attalea_speciosa))	(((Pelagodoxa_henryana	Geonoma_undata)	(((Leopoldinia_pulchra	Burretiokentia_grandiflora)	((Oenocarpus_bataua	Oenocarpus_minor)	Prestoea_acuminata))	((Hydriastele_microspadix	Kentiopsis_piersoniorum)	((Heterospathe_cagayanensis	(Dypsis_decaryi	Dictyosperma_album))	Veitchia_spiralis))))	Manicaria_saccifera))))))	Nypa_fruticans)	Calamus_caryotoides);
((((Sabal_domingensis	Phoenix_dactylifera)	((Pseudophoenix_vinifera	(Iriartea_deltoidea	((Chamaedorea_seifrizii	Burretiokentia_grandiflora)	(((Reinhardtia_latisecta	Reinhardtia_paiewonskiana)	(Reinhardtia_gracilis	Reinhardtia_simplex))	Serenoa_repens))))	(Roystonea_regia	((Leopoldinia_pulchra	((((Oenocarpus_bataua	Oenocarpus_minor)	Prestoea_acuminata)	(Manicaria_saccifera	(Pelagodoxa_henryana	Geonoma_undata)))	(((Veitchia_spiralis	Dypsis_decaryi)	(Dictyosperma_album	Hydriastele_microspadix))	(Heterospathe_cagayanensis	Kentiopsis_piersoniorum))))	((Podococcus_barteri	(Orania_palindan	Sclerosperma_profizianum))	(Bactris_major	((Elaeis_guineensis	Elaeis_oleifera)	Attalea_speciosa)))))))	Nypa_fruticans)	Calamus_caryotoides);
((Nypa_fruticans	((((Reinhardtia_simplex	((Reinhardtia_latisecta	Reinhardtia_paiewonskiana)	(Serenoa_repens	Reinhardtia_gracilis)))	((Chamaedorea_seifrizii	Iriartea_deltoidea)	Burretiokentia_grandiflora))	((Sabal_domingensis	Phoenix_dactylifera)	((Bactris_major	((Elaeis_guineensis	Elaeis_oleifera)	Attalea_speciosa))	Pseudophoenix_vinifera)))	(Roystonea_regia	(((Pelagodoxa_henryana	Geonoma_undata)	(((((Dypsis_decaryi	Dictyosperma_album)	((Veitchia_spiralis	Heterospathe_cagayanensis)	Kentiopsis_piersoniorum))	Hydriastele_microspadix)	(Leopoldinia_pulchra	((Oenocarpus_bataua	Oenocarpus_minor)	Prestoea_acuminata)))	Manicaria_saccifera))	(Podococcus_barteri	(Orania_palindan	Sclerosperma_profizianum))))))	Calamus_caryotoides);
((Nypa_fruticans	(Roystonea_regia	(((Bactris_major	((Elaeis_guineensis	Elaeis_oleifera)	Attalea_speciosa))	((((Dictyosperma_album	Heterospathe_cagayanensis)	(Kentiopsis_piersoniorum	(Dypsis_decaryi	(Hydriastele_microspadix	Veitchia_spiralis))))	((Manicaria_saccifera	((Oenocarpus_bataua	Oenocarpus_minor)	(Prestoea_acuminata	Leopoldinia_pulchra)))	(Pelagodoxa_henryana	Geonoma_undata)))	(Podococcus_barteri	(Orania_palindan	Sclerosperma_profizianum))))	((Chamaedorea_seifrizii	Iriartea_deltoidea)	((Burretiokentia_grandiflora	((Reinhardtia_gracilis	Reinhardtia_simplex)	(Reinhardtia_latisecta	Reinhardtia_paiewonskiana)))	((Phoenix_dactylifera	(Serenoa_repens	Sabal_domingensis))	Pseudophoenix_vinifera))))))	Calamus_caryotoides);
((Nypa_fruticans	(Roystonea_regia	(((Bactris_major	((Elaeis_guineensis	Elaeis_oleifera)	Attalea_speciosa))	(((Manicaria_saccifera	(((Hydriastele_microspadix	Kentiopsis_piersoniorum)	((Heterospathe_cagayanensis	(Veitchia_spiralis	Dypsis_decaryi))	Dictyosperma_album))	(Leopoldinia_pulchra	((Oenocarpus_bataua	Oenocarpus_minor)	Prestoea_acuminata))))	(Pelagodoxa_henryana	Geonoma_undata))	(Podococcus_barteri	(Orania_palindan	Sclerosperma_profizianum))))	((Pseudophoenix_vinifera	(Iriartea_deltoidea	(Phoenix_dactylifera	Sabal_domingensis)))	((Chamaedorea_seifrizii	Burretiokentia_grandiflora)	((Reinhardtia_gracilis	Reinhardtia_simplex)	((Serenoa_repens	Reinhardtia_latisecta)	Reinhardtia_paiewonskiana)))))))	Calamus_caryotoides);
(((((((Dictyosperma_album	(Nypa_fruticans	(Hydriastele_microspadix	Kentiopsis_piersoniorum)))	((Burretiokentia_grandiflora	Dypsis_decaryi)	(Heterospathe_cagayanensis	Veitchia_spiralis)))	(Leopoldinia_pulchra	((Oenocarpus_bataua	Oenocarpus_minor)	Prestoea_acuminata)))	((Pelagodoxa_henryana	Geonoma_undata)	Manicaria_saccifera))	((Podococcus_barteri	(Orania_palindan	Sclerosperma_profizianum))	(Chamaedorea_seifrizii	(Bactris_major	((Elaeis_guineensis	Elaeis_oleifera)	Attalea_speciosa)))))	((((Phoenix_dactylifera	Sabal_domingensis)	(Iriartea_deltoidea	(((Serenoa_repens	Reinhardtia_gracilis)	Reinhardtia_simplex)	(Reinhardtia_latisecta	Reinhardtia_paiewonskiana))))	Pseudophoenix_vinifera)	Roystonea_regia))	Calamus_caryotoides);
((((Nypa_fruticans	Kentiopsis_piersoniorum)	((Dypsis_decaryi	(Dictyosperma_album	((Veitchia_spiralis	Burretiokentia_grandiflora)	Heterospathe_cagayanensis)))	((Leopoldinia_pulchra	((Oenocarpus_bataua	Oenocarpus_minor)	Prestoea_acuminata))	(Manicaria_saccifera	(Pelagodoxa_henryana	(Geonoma_undata	(((Podococcus_barteri	(Orania_palindan	Sclerosperma_profizianum))	(((((Reinhardtia_gracilis	Reinhardtia_simplex)	(Reinhardtia_latisecta	Reinhardtia_paiewonskiana))	((Phoenix_dactylifera	Sabal_domingensis)	Iriartea_deltoidea))	(Pseudophoenix_vinifera	(Chamaedorea_seifrizii	((Elaeis_guineensis	Elaeis_oleifera)	(Attalea_speciosa	Bactris_major)))))	Roystonea_regia))	Serenoa_repens)))))))	Hydriastele_microspadix)	Calamus_caryotoides);
(((Roystonea_regia	(((((Orania_palindan	Sclerosperma_profizianum)	Podococcus_barteri)	(((Elaeis_oleifera	Elaeis_guineensis)	Attalea_speciosa)	Bactris_major))	((((Pelagodoxa_henryana	Geonoma_undata)	Manicaria_saccifera)	(Leopoldinia_pulchra	(Prestoea_acuminata	(Oenocarpus_minor	Oenocarpus_bataua))))	((Kentiopsis_piersoniorum	Hydriastele_microspadix)	(Dictyosperma_album	(Heterospathe_cagayanensis	(Veitchia_spiralis	Dypsis_decaryi))))))	((((Chamaedorea_seifrizii	Burretiokentia_grandiflora)	((Reinhardtia_simplex	Reinhardtia_gracilis)	(Reinhardtia_paiewonskiana	Reinhardtia_latisecta)))	Pseudophoenix_vinifera)	(((Serenoa_repens	Sabal_domingensis)	Phoenix_dactylifera)	Iriartea_deltoidea))))	Nypa_fruticans)	Calamus_caryotoides);
((((((Orania_palindan	Sclerosperma_profizianum)	Podococcus_barteri)	((((Serenoa_repens	Reinhardtia_gracilis)	((Reinhardtia_paiewonskiana	Reinhardtia_latisecta)	Reinhardtia_simplex))	((Pseudophoenix_vinifera	Iriartea_deltoidea)	(Nypa_fruticans	(Sabal_domingensis	Phoenix_dactylifera))))	(Chamaedorea_seifrizii	(((Elaeis_oleifera	Elaeis_guineensis)	Attalea_speciosa)	Bactris_major))))	Roystonea_regia)	(Pelagodoxa_henryana	((((Kentiopsis_piersoniorum	Hydriastele_microspadix)	(Heterospathe_cagayanensis	((Burretiokentia_grandiflora	(Veitchia_spiralis	Dypsis_decaryi))	Dictyosperma_album)))	(Geonoma_undata	Manicaria_saccifera))	(Leopoldinia_pulchra	(Prestoea_acuminata	(Oenocarpus_minor	Oenocarpus_bataua))))))	Calamus_caryotoides);
((Nypa_fruticans	((Sabal_domingensis	Phoenix_dactylifera)	((Roystonea_regia	(Chamaedorea_seifrizii	Iriartea_deltoidea))	(((Reinhardtia_paiewonskiana	(Serenoa_repens	Reinhardtia_latisecta))	(Reinhardtia_simplex	Reinhardtia_gracilis))	(((((Elaeis_oleifera	Elaeis_guineensis)	Attalea_speciosa)	Bactris_major)	(((Geonoma_undata	Pelagodoxa_henryana)	(Leopoldinia_pulchra	((Manicaria_saccifera	(Prestoea_acuminata	(Oenocarpus_minor	Oenocarpus_bataua)))	((Kentiopsis_piersoniorum	Hydriastele_microspadix)	(((Heterospathe_cagayanensis	Burretiokentia_grandiflora)	(Dypsis_decaryi	Dictyosperma_album))	Veitchia_spiralis)))))	((Orania_palindan	Sclerosperma_profizianum)	Podococcus_barteri)))	Pseudophoenix_vinifera)))))	Calamus_caryotoides);
((Nypa_fruticans	((Roystonea_regia	(Chamaedorea_seifrizii	Iriartea_deltoidea))	(((((Kentiopsis_piersoniorum	Hydriastele_microspadix)	(((Heterospathe_cagayanensis	Burretiokentia_grandiflora)	(Dypsis_decaryi	Dictyosperma_album))	Veitchia_spiralis))	((Geonoma_undata	Pelagodoxa_henryana)	(Manicaria_saccifera	(Leopoldinia_pulchra	(Prestoea_acuminata	(Oenocarpus_minor	Oenocarpus_bataua))))))	((((Elaeis_oleifera	Elaeis_guineensis)	Attalea_speciosa)	Bactris_major)	(Pseudophoenix_vinifera	(((Reinhardtia_paiewonskiana	(Serenoa_repens	Reinhardtia_latisecta))	(Reinhardtia_simplex	Reinhardtia_gracilis))	((Orania_palindan	Sclerosperma_profizianum)	Podococcus_barteri)))))	(Sabal_domingensis	Phoenix_dactylifera))))	Calamus_caryotoides);
((Nypa_fruticans	((((Reinhardtia_paiewonskiana	(Serenoa_repens	Reinhardtia_latisecta))	(Reinhardtia_simplex	Reinhardtia_gracilis))	(((Orania_palindan	Sclerosperma_profizianum)	Podococcus_barteri)	((((Prestoea_acuminata	(Oenocarpus_minor	Oenocarpus_bataua))	((Geonoma_undata	Pelagodoxa_henryana)	Manicaria_saccifera))	(Leopoldinia_pulchra	((Kentiopsis_piersoniorum	Hydriastele_microspadix)	(((Veitchia_spiralis	(Heterospathe_cagayanensis	Burretiokentia_grandiflora))	Dictyosperma_album)	Dypsis_decaryi))))	(Chamaedorea_seifrizii	(((Elaeis_oleifera	Elaeis_guineensis)	Attalea_speciosa)	Bactris_major)))))	((Pseudophoenix_vinifera	(Iriartea_deltoidea	(Sabal_domingensis	Phoenix_dactylifera)))	Roystonea_regia)))	Calamus_caryotoides);
((Nypa_fruticans	((Sabal_domingensis	Phoenix_dactylifera)	(Pseudophoenix_vinifera	((((Orania_palindan	Sclerosperma_profizianum)	Podococcus_barteri)	(Roystonea_regia	(((Chamaedorea_seifrizii	Iriartea_deltoidea)	((Geonoma_undata	Pelagodoxa_henryana)	(((((Kentiopsis_piersoniorum	Hydriastele_microspadix)	(((Veitchia_spiralis	Heterospathe_cagayanensis)	Dictyosperma_album)	Dypsis_decaryi))	Burretiokentia_grandiflora)	(Leopoldinia_pulchra	(Prestoea_acuminata	(Oenocarpus_minor	Oenocarpus_bataua))))	Manicaria_saccifera)))	(((Elaeis_oleifera	Elaeis_guineensis)	Attalea_speciosa)	Bactris_major))))	(((Reinhardtia_paiewonskiana	(Serenoa_repens	Reinhardtia_latisecta))	Reinhardtia_simplex)	Reinhardtia_gracilis)))))	Calamus_caryotoides);
((Nypa_fruticans	((Pseudophoenix_vinifera	((((Chamaedorea_seifrizii	Iriartea_deltoidea)	((((Geonoma_undata	Pelagodoxa_henryana)	Manicaria_saccifera)	(Burretiokentia_grandiflora	(Prestoea_acuminata	(Oenocarpus_minor	Oenocarpus_bataua))))	(((Kentiopsis_piersoniorum	Heterospathe_cagayanensis)	((Dictyosperma_album	Hydriastele_microspadix)	(Veitchia_spiralis	Dypsis_decaryi)))	Leopoldinia_pulchra)))	(((Elaeis_oleifera	Elaeis_guineensis)	Attalea_speciosa)	Bactris_major))	Roystonea_regia))	((((Reinhardtia_paiewonskiana	Reinhardtia_latisecta)	((Reinhardtia_gracilis	Reinhardtia_simplex)	Serenoa_repens))	((Orania_palindan	Sclerosperma_profizianum)	Podococcus_barteri))	(Sabal_domingensis	Phoenix_dactylifera))))	Calamus_caryotoides);
(((Prestoea_acuminata	(Oenocarpus_minor	Oenocarpus_bataua))	((Leopoldinia_pulchra	((((((((Orania_palindan	Sclerosperma_profizianum)	Podococcus_barteri)	((Sabal_domingensis	Phoenix_dactylifera)	(Pseudophoenix_vinifera	((Chamaedorea_seifrizii	Iriartea_deltoidea)	(((Elaeis_oleifera	Elaeis_guineensis)	Attalea_speciosa)	Bactris_major)))))	(((Reinhardtia_paiewonskiana	(Serenoa_repens	Reinhardtia_latisecta))	(Reinhardtia_gracilis	Reinhardtia_simplex))	Roystonea_regia))	Nypa_fruticans)	(Geonoma_undata	Pelagodoxa_henryana))	Manicaria_saccifera)	((Kentiopsis_piersoniorum	Heterospathe_cagayanensis)	((Hydriastele_microspadix	(Veitchia_spiralis	Dypsis_decaryi))	Dictyosperma_album))))	Burretiokentia_grandiflora))	Calamus_caryotoides);
((Nypa_fruticans	(Hydriastele_microspadix	(Kentiopsis_piersoniorum	((((Prestoea_acuminata	(Oenocarpus_minor	Oenocarpus_bataua))	Leopoldinia_pulchra)	(((Roystonea_regia	((((Elaeis_oleifera	Elaeis_guineensis)	Attalea_speciosa)	Bactris_major)	(((Orania_palindan	Sclerosperma_profizianum)	Podococcus_barteri)	(Pseudophoenix_vinifera	(((Chamaedorea_seifrizii	Iriartea_deltoidea)	(Sabal_domingensis	Phoenix_dactylifera))	((Reinhardtia_paiewonskiana	Reinhardtia_latisecta)	(Serenoa_repens	(Reinhardtia_gracilis	Reinhardtia_simplex))))))))	(Geonoma_undata	Pelagodoxa_henryana))	Manicaria_saccifera))	(Dypsis_decaryi	(Dictyosperma_album	((Burretiokentia_grandiflora	Veitchia_spiralis)	Heterospathe_cagayanensis)))))))	Calamus_caryotoides);
((Nypa_fruticans	((Serenoa_repens	(Sabal_domingensis	Phoenix_dactylifera))	((((((((Elaeis_oleifera	Elaeis_guineensis)	Attalea_speciosa)	Bactris_major)	((Orania_palindan	Sclerosperma_profizianum)	Podococcus_barteri))	(Chamaedorea_seifrizii	(((Geonoma_undata	Pelagodoxa_henryana)	(Manicaria_saccifera	(Prestoea_acuminata	(Oenocarpus_minor	Oenocarpus_bataua))))	(Leopoldinia_pulchra	(((Burretiokentia_grandiflora	Heterospathe_cagayanensis)	(Dictyosperma_album	(Dypsis_decaryi	Veitchia_spiralis)))	(Hydriastele_microspadix	Kentiopsis_piersoniorum))))))	((Reinhardtia_paiewonskiana	Reinhardtia_latisecta)	(Reinhardtia_gracilis	Reinhardtia_simplex)))	(Pseudophoenix_vinifera	Roystonea_regia))	Iriartea_deltoidea)))	Calamus_caryotoides);
((((((Orania_palindan	Sclerosperma_profizianum)	Podococcus_barteri)	(((Attalea_speciosa	(Elaeis_guineensis	Elaeis_oleifera))	Bactris_major)	(Pseudophoenix_vinifera	(Burretiokentia_grandiflora	((Manicaria_saccifera	((Leopoldinia_pulchra	(Prestoea_acuminata	(Oenocarpus_minor	Oenocarpus_bataua)))	((Heterospathe_cagayanensis	(Veitchia_spiralis	(Dictyosperma_album	Dypsis_decaryi)))	(Kentiopsis_piersoniorum	Hydriastele_microspadix))))	(Pelagodoxa_henryana	Geonoma_undata))))))	(Roystonea_regia	((Serenoa_repens	(Sabal_domingensis	Phoenix_dactylifera))	((Chamaedorea_seifrizii	Iriartea_deltoidea)	((Reinhardtia_paiewonskiana	Reinhardtia_latisecta)	(Reinhardtia_gracilis	Reinhardtia_simplex))))))	Nypa_fruticans)	Calamus_caryotoides);
(((Prestoea_acuminata	(Oenocarpus_minor	Oenocarpus_bataua))	((((Dypsis_decaryi	(Dictyosperma_album	(Heterospathe_cagayanensis	Veitchia_spiralis)))	(Kentiopsis_piersoniorum	Hydriastele_microspadix))	(((Pelagodoxa_henryana	Geonoma_undata)	Manicaria_saccifera)	(((((Orania_palindan	Sclerosperma_profizianum)	Podococcus_barteri)	((Attalea_speciosa	(Elaeis_guineensis	Elaeis_oleifera))	Bactris_major))	(((((Reinhardtia_gracilis	Reinhardtia_paiewonskiana)	Reinhardtia_latisecta)	Reinhardtia_simplex)	(Burretiokentia_grandiflora	Chamaedorea_seifrizii))	(((Nypa_fruticans	(Serenoa_repens	(Sabal_domingensis	Phoenix_dactylifera)))	Roystonea_regia)	Iriartea_deltoidea)))	Pseudophoenix_vinifera)))	Leopoldinia_pulchra))	Calamus_caryotoides);
(((Prestoea_acuminata	(Oenocarpus_minor	Oenocarpus_bataua))	((((Pelagodoxa_henryana	Geonoma_undata)	Manicaria_saccifera)	(((((Attalea_speciosa	(Elaeis_guineensis	Elaeis_oleifera))	Bactris_major)	Pseudophoenix_vinifera)	(((Orania_palindan	Sclerosperma_profizianum)	Podococcus_barteri)	(((Serenoa_repens	(Reinhardtia_paiewonskiana	Reinhardtia_latisecta))	(Reinhardtia_gracilis	Reinhardtia_simplex))	Burretiokentia_grandiflora)))	((Chamaedorea_seifrizii	Iriartea_deltoidea)	((Nypa_fruticans	(Sabal_domingensis	Phoenix_dactylifera))	Roystonea_regia))))	(Leopoldinia_pulchra	(((Heterospathe_cagayanensis	(Dypsis_decaryi	Dictyosperma_album))	Veitchia_spiralis)	(Kentiopsis_piersoniorum	Hydriastele_microspadix)))))	Calamus_caryotoides);
(((Prestoea_acuminata	(Oenocarpus_minor	Oenocarpus_bataua))	((((Pelagodoxa_henryana	Geonoma_undata)	Manicaria_saccifera)	(((Orania_palindan	Sclerosperma_profizianum)	Podococcus_barteri)	((Roystonea_regia	((Chamaedorea_seifrizii	((((Reinhardtia_gracilis	Reinhardtia_paiewonskiana)	(Serenoa_repens	Reinhardtia_latisecta))	Reinhardtia_simplex)	Burretiokentia_grandiflora))	(Pseudophoenix_vinifera	(Iriartea_deltoidea	(Nypa_fruticans	(Sabal_domingensis	Phoenix_dactylifera))))))	((Attalea_speciosa	(Elaeis_guineensis	Elaeis_oleifera))	Bactris_major))))	(Leopoldinia_pulchra	((Dictyosperma_album	(Hydriastele_microspadix	(Dypsis_decaryi	Veitchia_spiralis)))	(Kentiopsis_piersoniorum	Heterospathe_cagayanensis)))))	Calamus_caryotoides);
((((Sabal_domingensis	Phoenix_dactylifera)	(((Roystonea_regia	(((Chamaedorea_seifrizii	((Attalea_speciosa	(Elaeis_guineensis	Elaeis_oleifera))	Bactris_major))	(((Pelagodoxa_henryana	Geonoma_undata)	((((Prestoea_acuminata	(Oenocarpus_minor	Oenocarpus_bataua))	Leopoldinia_pulchra)	((Hydriastele_microspadix	Kentiopsis_piersoniorum)	(((Dypsis_decaryi	Veitchia_spiralis)	Dictyosperma_album)	Heterospathe_cagayanensis)))	Manicaria_saccifera))	((Orania_palindan	Sclerosperma_profizianum)	Podococcus_barteri)))	(((Reinhardtia_paiewonskiana	(Serenoa_repens	Reinhardtia_latisecta))	(Reinhardtia_gracilis	Reinhardtia_simplex))	Burretiokentia_grandiflora)))	Pseudophoenix_vinifera)	Iriartea_deltoidea))	Nypa_fruticans)	Calamus_caryotoides);
(((Nypa_fruticans	(Sabal_domingensis	Phoenix_dactylifera))	(((((Attalea_speciosa	(Elaeis_guineensis	Elaeis_oleifera))	Bactris_major)	(((Pelagodoxa_henryana	Geonoma_undata)	((((Prestoea_acuminata	(Oenocarpus_minor	Oenocarpus_bataua))	Leopoldinia_pulchra)	((Hydriastele_microspadix	Kentiopsis_piersoniorum)	(Dypsis_decaryi	((Heterospathe_cagayanensis	Veitchia_spiralis)	Dictyosperma_album))))	Manicaria_saccifera))	((Orania_palindan	Sclerosperma_profizianum)	Podococcus_barteri)))	((((Reinhardtia_gracilis	Reinhardtia_paiewonskiana)	(Serenoa_repens	Reinhardtia_latisecta))	Reinhardtia_simplex)	Burretiokentia_grandiflora))	(Pseudophoenix_vinifera	((Chamaedorea_seifrizii	Iriartea_deltoidea)	Roystonea_regia))))	Calamus_caryotoides);
((Nypa_fruticans	((Sabal_domingensis	Phoenix_dactylifera)	((Roystonea_regia	(((Chamaedorea_seifrizii	(((Prestoea_acuminata	(Oenocarpus_minor	Oenocarpus_bataua))	Leopoldinia_pulchra)	(((Hydriastele_microspadix	Kentiopsis_piersoniorum)	((Burretiokentia_grandiflora	(Dypsis_decaryi	Veitchia_spiralis))	(Dictyosperma_album	Heterospathe_cagayanensis)))	(Manicaria_saccifera	(Pelagodoxa_henryana	Geonoma_undata)))))	(((Orania_palindan	Sclerosperma_profizianum)	Podococcus_barteri)	((Attalea_speciosa	(Elaeis_guineensis	Elaeis_oleifera))	Bactris_major)))	((Reinhardtia_paiewonskiana	(Serenoa_repens	Reinhardtia_latisecta))	(Reinhardtia_gracilis	Reinhardtia_simplex))))	(Pseudophoenix_vinifera	Iriartea_deltoidea))))	Calamus_caryotoides);
(((Sabal_domingensis	(Serenoa_repens	Phoenix_dactylifera))	((Pseudophoenix_vinifera	((((Attalea_speciosa	(Elaeis_guineensis	Elaeis_oleifera))	Bactris_major)	(((Manicaria_saccifera	((Oenocarpus_minor	Oenocarpus_bataua)	(Leopoldinia_pulchra	Prestoea_acuminata)))	(((Nypa_fruticans	((Hydriastele_microspadix	Kentiopsis_piersoniorum)	(((Heterospathe_cagayanensis	Veitchia_spiralis)	Dictyosperma_album)	Dypsis_decaryi)))	Burretiokentia_grandiflora)	(Pelagodoxa_henryana	Geonoma_undata)))	((Orania_palindan	Sclerosperma_profizianum)	Podococcus_barteri)))	(Reinhardtia_gracilis	(Reinhardtia_simplex	(Reinhardtia_paiewonskiana	Reinhardtia_latisecta)))))	((Chamaedorea_seifrizii	Iriartea_deltoidea)	Roystonea_regia)))	Calamus_caryotoides);
((Nypa_fruticans	((((Hydriastele_microspadix	Kentiopsis_piersoniorum)	(Heterospathe_cagayanensis	((Dypsis_decaryi	(Burretiokentia_grandiflora	Veitchia_spiralis))	Dictyosperma_album)))	((Manicaria_saccifera	(Leopoldinia_pulchra	((Oenocarpus_minor	Oenocarpus_bataua)	Prestoea_acuminata)))	(Pelagodoxa_henryana	Geonoma_undata)))	(((Orania_palindan	Sclerosperma_profizianum)	Podococcus_barteri)	(((((Chamaedorea_seifrizii	Iriartea_deltoidea)	(Reinhardtia_gracilis	(Reinhardtia_simplex	(Reinhardtia_paiewonskiana	Reinhardtia_latisecta))))	((Sabal_domingensis	(Serenoa_repens	Phoenix_dactylifera))	Pseudophoenix_vinifera))	((Attalea_speciosa	(Elaeis_guineensis	Elaeis_oleifera))	Bactris_major))	Roystonea_regia))))	Calamus_caryotoides);
((Nypa_fruticans	((Sabal_domingensis	(Serenoa_repens	Phoenix_dactylifera))	(Pseudophoenix_vinifera	(((Reinhardtia_gracilis	(Reinhardtia_simplex	(Reinhardtia_paiewonskiana	Reinhardtia_latisecta)))	(((Chamaedorea_seifrizii	((Attalea_speciosa	(Elaeis_guineensis	Elaeis_oleifera))	Bactris_major))	(((Pelagodoxa_henryana	Geonoma_undata)	(Manicaria_saccifera	(((Hydriastele_microspadix	Kentiopsis_piersoniorum)	((Dictyosperma_album	((Burretiokentia_grandiflora	Heterospathe_cagayanensis)	Veitchia_spiralis))	Dypsis_decaryi))	((Oenocarpus_minor	Oenocarpus_bataua)	(Prestoea_acuminata	Leopoldinia_pulchra)))))	((Orania_palindan	Sclerosperma_profizianum)	Podococcus_barteri)))	Roystonea_regia))	Iriartea_deltoidea))))	Calamus_caryotoides);
((Nypa_fruticans	(Roystonea_regia	((((Geonoma_undata	Pelagodoxa_henryana)	((Manicaria_saccifera	(((Oenocarpus_bataua	Oenocarpus_minor)	Prestoea_acuminata)	Leopoldinia_pulchra))	((Veitchia_spiralis	(Heterospathe_cagayanensis	(Dypsis_decaryi	Dictyosperma_album)))	(Kentiopsis_piersoniorum	Hydriastele_microspadix))))	(Podococcus_barteri	(Orania_palindan	Sclerosperma_profizianum)))	((Bactris_major	(Attalea_speciosa	(Elaeis_oleifera	Elaeis_guineensis)))	((((Chamaedorea_seifrizii	Iriartea_deltoidea)	Burretiokentia_grandiflora)	((Reinhardtia_latisecta	Reinhardtia_paiewonskiana)	(Reinhardtia_simplex	Reinhardtia_gracilis)))	(Pseudophoenix_vinifera	(Serenoa_repens	(Phoenix_dactylifera	Sabal_domingensis))))))))	Calamus_caryotoides);
((Nypa_fruticans	(Roystonea_regia	(((Pelagodoxa_henryana	(((((Oenocarpus_bataua	Oenocarpus_minor)	Prestoea_acuminata)	Leopoldinia_pulchra)	((Veitchia_spiralis	(Kentiopsis_piersoniorum	Hydriastele_microspadix))	((Heterospathe_cagayanensis	Dictyosperma_album)	Dypsis_decaryi)))	(Manicaria_saccifera	Geonoma_undata)))	((Podococcus_barteri	(Orania_palindan	Sclerosperma_profizianum))	(Bactris_major	(Attalea_speciosa	(Elaeis_oleifera	Elaeis_guineensis)))))	(((Chamaedorea_seifrizii	Iriartea_deltoidea)	(Burretiokentia_grandiflora	(((Serenoa_repens	Reinhardtia_latisecta)	Reinhardtia_paiewonskiana)	(Reinhardtia_simplex	Reinhardtia_gracilis))))	((Phoenix_dactylifera	Sabal_domingensis)	Pseudophoenix_vinifera)))))	Calamus_caryotoides);
((Nypa_fruticans	((Roystonea_regia	(((Podococcus_barteri	(Orania_palindan	Sclerosperma_profizianum))	((Bactris_major	(Attalea_speciosa	(Elaeis_oleifera	Elaeis_guineensis)))	(Pseudophoenix_vinifera	((Geonoma_undata	Pelagodoxa_henryana)	(((((Oenocarpus_bataua	Oenocarpus_minor)	Prestoea_acuminata)	Leopoldinia_pulchra)	((Kentiopsis_piersoniorum	Hydriastele_microspadix)	(Veitchia_spiralis	(Dypsis_decaryi	(Heterospathe_cagayanensis	Dictyosperma_album)))))	Manicaria_saccifera)))))	((Chamaedorea_seifrizii	Iriartea_deltoidea)	(Burretiokentia_grandiflora	(((Serenoa_repens	Reinhardtia_latisecta)	Reinhardtia_paiewonskiana)	(Reinhardtia_simplex	Reinhardtia_gracilis))))))	(Phoenix_dactylifera	Sabal_domingensis)))	Calamus_caryotoides);
((Nypa_fruticans	(((Roystonea_regia	(Chamaedorea_seifrizii	Iriartea_deltoidea))	((((Orania_palindan	(Sclerosperma_profizianum	Podococcus_barteri))	(Burretiokentia_grandiflora	((Serenoa_repens	Reinhardtia_gracilis)	((Reinhardtia_latisecta	Reinhardtia_paiewonskiana)	Reinhardtia_simplex))))	(Bactris_major	(Attalea_speciosa	(Elaeis_oleifera	Elaeis_guineensis))))	(Pseudophoenix_vinifera	((Geonoma_undata	Pelagodoxa_henryana)	((((Oenocarpus_bataua	Oenocarpus_minor)	Prestoea_acuminata)	Leopoldinia_pulchra)	(((Kentiopsis_piersoniorum	Hydriastele_microspadix)	((Dictyosperma_album	(Veitchia_spiralis	Dypsis_decaryi))	Heterospathe_cagayanensis))	Manicaria_saccifera))))))	(Phoenix_dactylifera	Sabal_domingensis)))	Calamus_caryotoides);
((((Oenocarpus_bataua	Oenocarpus_minor)	Prestoea_acuminata)	(((((((Burretiokentia_grandiflora	((Reinhardtia_latisecta	Reinhardtia_paiewonskiana)	(Reinhardtia_simplex	(Serenoa_repens	Reinhardtia_gracilis))))	((Bactris_major	(Attalea_speciosa	(Elaeis_oleifera	Elaeis_guineensis)))	(Podococcus_barteri	(Orania_palindan	Sclerosperma_profizianum))))	(Iriartea_deltoidea	Roystonea_regia))	((Phoenix_dactylifera	Sabal_domingensis)	Nypa_fruticans))	(Chamaedorea_seifrizii	Pseudophoenix_vinifera))	(Leopoldinia_pulchra	((Kentiopsis_piersoniorum	Hydriastele_microspadix)	(((Dictyosperma_album	Heterospathe_cagayanensis)	Dypsis_decaryi)	Veitchia_spiralis))))	((Geonoma_undata	Pelagodoxa_henryana)	Manicaria_saccifera)))	Calamus_caryotoides);
((Nypa_fruticans	((((((Chamaedorea_seifrizii	(((Kentiopsis_piersoniorum	Hydriastele_microspadix)	((Dypsis_decaryi	(Dictyosperma_album	(Burretiokentia_grandiflora	Heterospathe_cagayanensis)))	Veitchia_spiralis))	((Geonoma_undata	Pelagodoxa_henryana)	(((Oenocarpus_bataua	Oenocarpus_minor)	(Leopoldinia_pulchra	Prestoea_acuminata))	Manicaria_saccifera))))	(Bactris_major	(Attalea_speciosa	(Elaeis_oleifera	Elaeis_guineensis))))	(Podococcus_barteri	(Orania_palindan	Sclerosperma_profizianum)))	Roystonea_regia)	(((Serenoa_repens	Reinhardtia_gracilis)	((Reinhardtia_latisecta	Reinhardtia_paiewonskiana)	Reinhardtia_simplex))	Pseudophoenix_vinifera))	(Iriartea_deltoidea	(Phoenix_dactylifera	Sabal_domingensis))))	Calamus_caryotoides);
((Nypa_fruticans	((Iriartea_deltoidea	((((Chamaedorea_seifrizii	((Leopoldinia_pulchra	(((Kentiopsis_piersoniorum	Hydriastele_microspadix)	((Dictyosperma_album	Heterospathe_cagayanensis)	((Burretiokentia_grandiflora	Veitchia_spiralis)	Dypsis_decaryi)))	(((Oenocarpus_bataua	Oenocarpus_minor)	Prestoea_acuminata)	Manicaria_saccifera)))	(Geonoma_undata	Pelagodoxa_henryana)))	((Bactris_major	(Attalea_speciosa	(Elaeis_oleifera	Elaeis_guineensis)))	(Podococcus_barteri	(Orania_palindan	Sclerosperma_profizianum))))	(Pseudophoenix_vinifera	Roystonea_regia))	((Serenoa_repens	Reinhardtia_gracilis)	((Reinhardtia_latisecta	Reinhardtia_paiewonskiana)	Reinhardtia_simplex))))	(Phoenix_dactylifera	Sabal_domingensis)))	Calamus_caryotoides);
((Nypa_fruticans	((Iriartea_deltoidea	((((Bactris_major	(Attalea_speciosa	(Elaeis_oleifera	Elaeis_guineensis)))	((Podococcus_barteri	(Orania_palindan	Sclerosperma_profizianum))	(Chamaedorea_seifrizii	((Leopoldinia_pulchra	(((Kentiopsis_piersoniorum	Hydriastele_microspadix)	((Veitchia_spiralis	Heterospathe_cagayanensis)	(Dypsis_decaryi	Dictyosperma_album)))	(((Oenocarpus_bataua	Oenocarpus_minor)	Prestoea_acuminata)	Manicaria_saccifera)))	(Geonoma_undata	Pelagodoxa_henryana)))))	(Pseudophoenix_vinifera	Roystonea_regia))	(Burretiokentia_grandiflora	((Reinhardtia_latisecta	Reinhardtia_paiewonskiana)	(Reinhardtia_simplex	Reinhardtia_gracilis)))))	(Serenoa_repens	(Phoenix_dactylifera	Sabal_domingensis))))	Calamus_caryotoides);
((Nypa_fruticans	(((Pseudophoenix_vinifera	Iriartea_deltoidea)	((((Bactris_major	(Attalea_speciosa	(Elaeis_oleifera	Elaeis_guineensis)))	(((Podococcus_barteri	(Orania_palindan	Sclerosperma_profizianum))	(((Geonoma_undata	Pelagodoxa_henryana)	Manicaria_saccifera)	(((Kentiopsis_piersoniorum	Hydriastele_microspadix)	((Veitchia_spiralis	Heterospathe_cagayanensis)	(Dypsis_decaryi	Dictyosperma_album)))	(Leopoldinia_pulchra	((Oenocarpus_bataua	Oenocarpus_minor)	Prestoea_acuminata)))))	Chamaedorea_seifrizii))	(Burretiokentia_grandiflora	((Serenoa_repens	Reinhardtia_gracilis)	((Reinhardtia_latisecta	Reinhardtia_paiewonskiana)	Reinhardtia_simplex))))	Roystonea_regia))	(Phoenix_dactylifera	Sabal_domingensis)))	Calamus_caryotoides);
((Nypa_fruticans	(((Geonoma_undata	Pelagodoxa_henryana)	(Manicaria_saccifera	(((Kentiopsis_piersoniorum	Hydriastele_microspadix)	((Dypsis_decaryi	(Dictyosperma_album	Heterospathe_cagayanensis))	Veitchia_spiralis))	(Leopoldinia_pulchra	((Oenocarpus_bataua	Oenocarpus_minor)	Prestoea_acuminata)))))	((((Burretiokentia_grandiflora	(((Serenoa_repens	Reinhardtia_latisecta)	Reinhardtia_paiewonskiana)	(Reinhardtia_simplex	Reinhardtia_gracilis)))	(Chamaedorea_seifrizii	(Roystonea_regia	((Phoenix_dactylifera	Sabal_domingensis)	(Pseudophoenix_vinifera	Iriartea_deltoidea)))))	(Bactris_major	(Attalea_speciosa	(Elaeis_oleifera	Elaeis_guineensis))))	(Podococcus_barteri	(Orania_palindan	Sclerosperma_profizianum)))))	Calamus_caryotoides);
((Nypa_fruticans	((Roystonea_regia	((((Attalea_speciosa	(Elaeis_guineensis	Elaeis_oleifera))	Bactris_major)	(Podococcus_barteri	(Orania_palindan	Sclerosperma_profizianum)))	(Chamaedorea_seifrizii	((Pelagodoxa_henryana	Geonoma_undata)	(((Leopoldinia_pulchra	((Kentiopsis_piersoniorum	Hydriastele_microspadix)	((Dypsis_decaryi	Veitchia_spiralis)	((Burretiokentia_grandiflora	Heterospathe_cagayanensis)	Dictyosperma_album))))	(Prestoea_acuminata	(Oenocarpus_minor	Oenocarpus_bataua)))	Manicaria_saccifera)))))	(((Reinhardtia_latisecta	Reinhardtia_paiewonskiana)	(Reinhardtia_simplex	(Serenoa_repens	Reinhardtia_gracilis)))	((Iriartea_deltoidea	(Phoenix_dactylifera	Sabal_domingensis))	Pseudophoenix_vinifera))))	Calamus_caryotoides);
((Nypa_fruticans	((Phoenix_dactylifera	Sabal_domingensis)	((Pseudophoenix_vinifera	(((((Attalea_speciosa	(Elaeis_guineensis	Elaeis_oleifera))	Bactris_major)	(Podococcus_barteri	(Orania_palindan	Sclerosperma_profizianum)))	(Manicaria_saccifera	((Pelagodoxa_henryana	Geonoma_undata)	((((Dictyosperma_album	(Kentiopsis_piersoniorum	Hydriastele_microspadix))	(Veitchia_spiralis	Heterospathe_cagayanensis))	Dypsis_decaryi)	((Prestoea_acuminata	(Oenocarpus_minor	Oenocarpus_bataua))	Leopoldinia_pulchra)))))	(Burretiokentia_grandiflora	(((Serenoa_repens	Reinhardtia_latisecta)	Reinhardtia_paiewonskiana)	(Reinhardtia_simplex	Reinhardtia_gracilis)))))	(Roystonea_regia	(Chamaedorea_seifrizii	Iriartea_deltoidea)))))	Calamus_caryotoides);
(((Prestoea_acuminata	(Oenocarpus_minor	Oenocarpus_bataua))	(Manicaria_saccifera	((Leopoldinia_pulchra	((((Attalea_speciosa	(Elaeis_guineensis	Elaeis_oleifera))	Bactris_major)	(((Reinhardtia_gracilis	((Reinhardtia_latisecta	Reinhardtia_paiewonskiana)	Reinhardtia_simplex))	((Pseudophoenix_vinifera	((Chamaedorea_seifrizii	Iriartea_deltoidea)	(Phoenix_dactylifera	(Sabal_domingensis	Serenoa_repens))))	Roystonea_regia))	(Podococcus_barteri	(Orania_palindan	Sclerosperma_profizianum))))	(Pelagodoxa_henryana	Geonoma_undata)))	(Nypa_fruticans	((Hydriastele_microspadix	Kentiopsis_piersoniorum)	(Heterospathe_cagayanensis	(Dictyosperma_album	((Burretiokentia_grandiflora	Veitchia_spiralis)	Dypsis_decaryi))))))))	Calamus_caryotoides);
((Nypa_fruticans	(((Pseudophoenix_vinifera	(Sabal_domingensis	(Serenoa_repens	Phoenix_dactylifera)))	Iriartea_deltoidea)	(((((((((((Burretiokentia_grandiflora	Veitchia_spiralis)	Dypsis_decaryi)	(Heterospathe_cagayanensis	Dictyosperma_album))	(Hydriastele_microspadix	Kentiopsis_piersoniorum))	(Leopoldinia_pulchra	(Prestoea_acuminata	(Oenocarpus_minor	Oenocarpus_bataua))))	Manicaria_saccifera)	(Pelagodoxa_henryana	Geonoma_undata))	(Podococcus_barteri	(Orania_palindan	Sclerosperma_profizianum)))	((Attalea_speciosa	(Elaeis_guineensis	Elaeis_oleifera))	Bactris_major))	(Reinhardtia_gracilis	((Reinhardtia_latisecta	Reinhardtia_paiewonskiana)	Reinhardtia_simplex)))	(Chamaedorea_seifrizii	Roystonea_regia))))	Calamus_caryotoides);
((Nypa_fruticans	((((((((Burretiokentia_grandiflora	Veitchia_spiralis)	Dypsis_decaryi)	(Heterospathe_cagayanensis	Dictyosperma_album))	(Hydriastele_microspadix	Kentiopsis_piersoniorum))	(Manicaria_saccifera	(Prestoea_acuminata	(Oenocarpus_minor	Oenocarpus_bataua))))	Leopoldinia_pulchra)	(Pelagodoxa_henryana	Geonoma_undata))	((Podococcus_barteri	(Orania_palindan	Sclerosperma_profizianum))	(((Attalea_speciosa	(Elaeis_guineensis	Elaeis_oleifera))	Bactris_major)	(((Serenoa_repens	Reinhardtia_gracilis)	((Reinhardtia_latisecta	Reinhardtia_paiewonskiana)	Reinhardtia_simplex))	(Roystonea_regia	(((Sabal_domingensis	Phoenix_dactylifera)	(Chamaedorea_seifrizii	Iriartea_deltoidea))	Pseudophoenix_vinifera)))))))	Calamus_caryotoides);
((Nypa_fruticans	((Sabal_domingensis	Phoenix_dactylifera)	(Iriartea_deltoidea	(Pseudophoenix_vinifera	(((Podococcus_barteri	(Orania_palindan	Sclerosperma_profizianum))	((Roystonea_regia	((Manicaria_saccifera	((Leopoldinia_pulchra	(Prestoea_acuminata	(Oenocarpus_minor	Oenocarpus_bataua)))	((((Burretiokentia_grandiflora	Veitchia_spiralis)	Heterospathe_cagayanensis)	(Dictyosperma_album	Dypsis_decaryi))	(Hydriastele_microspadix	Kentiopsis_piersoniorum))))	(Pelagodoxa_henryana	Geonoma_undata)))	(Chamaedorea_seifrizii	((Attalea_speciosa	(Elaeis_guineensis	Elaeis_oleifera))	Bactris_major))))	(Reinhardtia_gracilis	(((Serenoa_repens	Reinhardtia_latisecta)	Reinhardtia_paiewonskiana)	Reinhardtia_simplex)))))))	Calamus_caryotoides);
((Nypa_fruticans	((Sabal_domingensis	Phoenix_dactylifera)	(Iriartea_deltoidea	(Roystonea_regia	(Pseudophoenix_vinifera	(((Podococcus_barteri	(Orania_palindan	Sclerosperma_profizianum))	((Chamaedorea_seifrizii	((((Leopoldinia_pulchra	(Prestoea_acuminata	(Oenocarpus_minor	Oenocarpus_bataua)))	(((Veitchia_spiralis	Heterospathe_cagayanensis)	(((Hydriastele_microspadix	Kentiopsis_piersoniorum)	Dictyosperma_album)	Dypsis_decaryi))	Burretiokentia_grandiflora))	Manicaria_saccifera)	(Pelagodoxa_henryana	Geonoma_undata)))	((Attalea_speciosa	(Elaeis_guineensis	Elaeis_oleifera))	Bactris_major)))	((Reinhardtia_gracilis	(Reinhardtia_latisecta	Reinhardtia_paiewonskiana))	(Serenoa_repens	Reinhardtia_simplex))))))))	Calamus_caryotoides);
((Nypa_fruticans	(((Pseudophoenix_vinifera	Iriartea_deltoidea)	(Sabal_domingensis	Phoenix_dactylifera))	(Roystonea_regia	(((Chamaedorea_seifrizii	((Burretiokentia_grandiflora	(((Dypsis_decaryi	Veitchia_spiralis)	(Heterospathe_cagayanensis	Dictyosperma_album))	(Hydriastele_microspadix	Kentiopsis_piersoniorum)))	(Leopoldinia_pulchra	((Pelagodoxa_henryana	Geonoma_undata)	(Manicaria_saccifera	(Prestoea_acuminata	(Oenocarpus_minor	Oenocarpus_bataua)))))))	(((Attalea_speciosa	(Elaeis_guineensis	Elaeis_oleifera))	Bactris_major)	(Podococcus_barteri	(Orania_palindan	Sclerosperma_profizianum))))	((Reinhardtia_paiewonskiana	((Serenoa_repens	Reinhardtia_gracilis)	Reinhardtia_latisecta))	Reinhardtia_simplex)))))	Calamus_caryotoides);
(((Hydriastele_microspadix	Kentiopsis_piersoniorum)	((((Burretiokentia_grandiflora	Heterospathe_cagayanensis)	(Dictyosperma_album	Dypsis_decaryi))	Veitchia_spiralis)	(((Pelagodoxa_henryana	Geonoma_undata)	(Manicaria_saccifera	(Leopoldinia_pulchra	(Prestoea_acuminata	(Oenocarpus_minor	Oenocarpus_bataua)))))	(((((Attalea_speciosa	(Elaeis_guineensis	Elaeis_oleifera))	Bactris_major)	(Podococcus_barteri	(Orania_palindan	Sclerosperma_profizianum)))	(((((Nypa_fruticans	(Sabal_domingensis	Phoenix_dactylifera))	Iriartea_deltoidea)	Pseudophoenix_vinifera)	((Serenoa_repens	Reinhardtia_gracilis)	((Reinhardtia_latisecta	Reinhardtia_paiewonskiana)	Reinhardtia_simplex)))	Roystonea_regia))	Chamaedorea_seifrizii))))	Calamus_caryotoides);
((Nypa_fruticans	((Pseudophoenix_vinifera	((Chamaedorea_seifrizii	Iriartea_deltoidea)	(Phoenix_dactylifera	(Serenoa_repens	Sabal_domingensis))))	(((((((((Hydriastele_microspadix	Kentiopsis_piersoniorum)	(Dypsis_decaryi	((Heterospathe_cagayanensis	Veitchia_spiralis)	Dictyosperma_album)))	(Leopoldinia_pulchra	(Prestoea_acuminata	(Oenocarpus_minor	Oenocarpus_bataua))))	Manicaria_saccifera)	(Geonoma_undata	Pelagodoxa_henryana))	Burretiokentia_grandiflora)	(((Attalea_speciosa	(Elaeis_guineensis	Elaeis_oleifera))	Bactris_major)	(Podococcus_barteri	(Orania_palindan	Sclerosperma_profizianum))))	((Reinhardtia_latisecta	Reinhardtia_paiewonskiana)	(Reinhardtia_simplex	Reinhardtia_gracilis)))	Roystonea_regia)))	Calamus_caryotoides);
((Nypa_fruticans	(Pseudophoenix_vinifera	(((Roystonea_regia	(Chamaedorea_seifrizii	Iriartea_deltoidea))	(Phoenix_dactylifera	Sabal_domingensis))	(((((Burretiokentia_grandiflora	(Veitchia_spiralis	Dypsis_decaryi))	Heterospathe_cagayanensis)	((Kentiopsis_piersoniorum	Hydriastele_microspadix)	Dictyosperma_album))	((Geonoma_undata	Pelagodoxa_henryana)	(Leopoldinia_pulchra	(Manicaria_saccifera	(Prestoea_acuminata	(Oenocarpus_bataua	Oenocarpus_minor))))))	(((((Serenoa_repens	Reinhardtia_latisecta)	Reinhardtia_paiewonskiana)	(Reinhardtia_gracilis	Reinhardtia_simplex))	(Podococcus_barteri	(Sclerosperma_profizianum	Orania_palindan)))	(Bactris_major	(Attalea_speciosa	(Elaeis_oleifera	Elaeis_guineensis))))))))	Calamus_caryotoides);
((Nypa_fruticans	((Phoenix_dactylifera	(Serenoa_repens	Sabal_domingensis))	(((Reinhardtia_gracilis	(Reinhardtia_simplex	(Reinhardtia_latisecta	Reinhardtia_paiewonskiana)))	(((((((Prestoea_acuminata	(Oenocarpus_bataua	Oenocarpus_minor))	((Geonoma_undata	Pelagodoxa_henryana)	Manicaria_saccifera))	((((Burretiokentia_grandiflora	Veitchia_spiralis)	Heterospathe_cagayanensis)	Dypsis_decaryi)	((Kentiopsis_piersoniorum	Hydriastele_microspadix)	Dictyosperma_album)))	Leopoldinia_pulchra)	(Podococcus_barteri	(Sclerosperma_profizianum	Orania_palindan)))	(Chamaedorea_seifrizii	((Elaeis_oleifera	Elaeis_guineensis)	(Bactris_major	Attalea_speciosa))))	Roystonea_regia))	(Pseudophoenix_vinifera	Iriartea_deltoidea))))	Calamus_caryotoides);
((Nypa_fruticans	(((Podococcus_barteri	(Sclerosperma_profizianum	Orania_palindan))	(((((Elaeis_oleifera	Elaeis_guineensis)	Attalea_speciosa)	Bactris_major)	Roystonea_regia)	(((Leopoldinia_pulchra	(Prestoea_acuminata	(Oenocarpus_bataua	Oenocarpus_minor)))	(((Dypsis_decaryi	(Burretiokentia_grandiflora	Veitchia_spiralis))	(Heterospathe_cagayanensis	Dictyosperma_album))	(Kentiopsis_piersoniorum	Hydriastele_microspadix)))	((Geonoma_undata	Pelagodoxa_henryana)	Manicaria_saccifera))))	((Reinhardtia_gracilis	(Reinhardtia_simplex	(Reinhardtia_latisecta	Reinhardtia_paiewonskiana)))	((Pseudophoenix_vinifera	(Phoenix_dactylifera	(Serenoa_repens	Sabal_domingensis)))	(Chamaedorea_seifrizii	Iriartea_deltoidea)))))	Calamus_caryotoides);
((Nypa_fruticans	((Phoenix_dactylifera	Sabal_domingensis)	((Iriartea_deltoidea	Pseudophoenix_vinifera)	(((((((Elaeis_oleifera	Elaeis_guineensis)	Attalea_speciosa)	Bactris_major)	(((((Leopoldinia_pulchra	(Prestoea_acuminata	(Oenocarpus_bataua	Oenocarpus_minor)))	(((Dypsis_decaryi	(Burretiokentia_grandiflora	Veitchia_spiralis))	(Heterospathe_cagayanensis	Dictyosperma_album))	(Kentiopsis_piersoniorum	Hydriastele_microspadix)))	Manicaria_saccifera)	(Geonoma_undata	Pelagodoxa_henryana))	(Podococcus_barteri	(Sclerosperma_profizianum	Orania_palindan))))	Chamaedorea_seifrizii)	Roystonea_regia)	(((Serenoa_repens	Reinhardtia_latisecta)	Reinhardtia_paiewonskiana)	(Reinhardtia_gracilis	Reinhardtia_simplex))))))	Calamus_caryotoides);
((Nypa_fruticans	(((((Dypsis_decaryi	((Veitchia_spiralis	Heterospathe_cagayanensis)	Dictyosperma_album))	(Kentiopsis_piersoniorum	Hydriastele_microspadix))	((Manicaria_saccifera	(Geonoma_undata	Pelagodoxa_henryana))	(Leopoldinia_pulchra	(Prestoea_acuminata	(Oenocarpus_bataua	Oenocarpus_minor)))))	((Podococcus_barteri	(Sclerosperma_profizianum	Orania_palindan))	(((Elaeis_oleifera	Elaeis_guineensis)	Attalea_speciosa)	Bactris_major)))	(Roystonea_regia	((((Chamaedorea_seifrizii	Burretiokentia_grandiflora)	((Reinhardtia_latisecta	Reinhardtia_paiewonskiana)	(Reinhardtia_gracilis	Reinhardtia_simplex)))	Serenoa_repens)	(Pseudophoenix_vinifera	((Phoenix_dactylifera	Sabal_domingensis)	Iriartea_deltoidea))))))	Calamus_caryotoides);
((Nypa_fruticans	((Phoenix_dactylifera	Sabal_domingensis)	((Pseudophoenix_vinifera	(Iriartea_deltoidea	Roystonea_regia))	(((Chamaedorea_seifrizii	(((((Dypsis_decaryi	Veitchia_spiralis)	Heterospathe_cagayanensis)	Dictyosperma_album)	(Kentiopsis_piersoniorum	Hydriastele_microspadix))	((Manicaria_saccifera	(Geonoma_undata	Pelagodoxa_henryana))	(Leopoldinia_pulchra	((Oenocarpus_bataua	Oenocarpus_minor)	(Burretiokentia_grandiflora	Prestoea_acuminata))))))	((Podococcus_barteri	(Sclerosperma_profizianum	Orania_palindan))	(((Elaeis_oleifera	Elaeis_guineensis)	Attalea_speciosa)	Bactris_major)))	((Serenoa_repens	Reinhardtia_gracilis)	(Reinhardtia_simplex	(Reinhardtia_latisecta	Reinhardtia_paiewonskiana)))))))	Calamus_caryotoides);
((Nypa_fruticans	(((Manicaria_saccifera	(Geonoma_undata	Pelagodoxa_henryana))	(((Oenocarpus_bataua	Oenocarpus_minor)	(Prestoea_acuminata	Leopoldinia_pulchra))	(((Dypsis_decaryi	(Burretiokentia_grandiflora	Veitchia_spiralis))	(Heterospathe_cagayanensis	Dictyosperma_album))	(Kentiopsis_piersoniorum	Hydriastele_microspadix))))	((((Podococcus_barteri	(Sclerosperma_profizianum	Orania_palindan))	((Chamaedorea_seifrizii	Iriartea_deltoidea)	(Pseudophoenix_vinifera	(((Elaeis_oleifera	Elaeis_guineensis)	Attalea_speciosa)	Bactris_major))))	(Phoenix_dactylifera	Sabal_domingensis))	(Roystonea_regia	(((Serenoa_repens	Reinhardtia_latisecta)	Reinhardtia_paiewonskiana)	(Reinhardtia_gracilis	Reinhardtia_simplex))))))	Calamus_caryotoides);
((Nypa_fruticans	(Kentiopsis_piersoniorum	(Hydriastele_microspadix	(((((Oenocarpus_bataua	Oenocarpus_minor)	Prestoea_acuminata)	Leopoldinia_pulchra)	(Manicaria_saccifera	((Geonoma_undata	Pelagodoxa_henryana)	((Podococcus_barteri	(Sclerosperma_profizianum	Orania_palindan))	((((Elaeis_oleifera	Elaeis_guineensis)	Attalea_speciosa)	Bactris_major)	((((Reinhardtia_latisecta	Reinhardtia_paiewonskiana)	((Serenoa_repens	Reinhardtia_gracilis)	Reinhardtia_simplex))	((Phoenix_dactylifera	Sabal_domingensis)	(Roystonea_regia	(Chamaedorea_seifrizii	Iriartea_deltoidea))))	Pseudophoenix_vinifera))))))	((Dypsis_decaryi	(Burretiokentia_grandiflora	Veitchia_spiralis))	(Heterospathe_cagayanensis	Dictyosperma_album))))))	Calamus_caryotoides);
((Nypa_fruticans	((Roystonea_regia	(((((Serenoa_repens	Reinhardtia_latisecta)	Reinhardtia_paiewonskiana)	(Reinhardtia_gracilis	Reinhardtia_simplex))	((Iriartea_deltoidea	Chamaedorea_seifrizii)	Burretiokentia_grandiflora))	(Pseudophoenix_vinifera	(Phoenix_dactylifera	Sabal_domingensis))))	(((Podococcus_barteri	(Sclerosperma_profizianum	Orania_palindan))	(((Elaeis_oleifera	Elaeis_guineensis)	Attalea_speciosa)	Bactris_major))	((((((Dypsis_decaryi	Dictyosperma_album)	(Veitchia_spiralis	Heterospathe_cagayanensis))	(Kentiopsis_piersoniorum	Hydriastele_microspadix))	((Oenocarpus_bataua	Oenocarpus_minor)	(Prestoea_acuminata	Leopoldinia_pulchra)))	Manicaria_saccifera)	(Geonoma_undata	Pelagodoxa_henryana)))))	Calamus_caryotoides);
((Hydriastele_microspadix	(((((((Oenocarpus_bataua	Oenocarpus_minor)	(Prestoea_acuminata	Leopoldinia_pulchra))	Manicaria_saccifera)	(Geonoma_undata	Pelagodoxa_henryana))	(((((Nypa_fruticans	(Phoenix_dactylifera	Sabal_domingensis))	(Pseudophoenix_vinifera	Roystonea_regia))	(((((Serenoa_repens	Reinhardtia_latisecta)	Reinhardtia_paiewonskiana)	(Reinhardtia_gracilis	Reinhardtia_simplex))	Burretiokentia_grandiflora)	Iriartea_deltoidea))	((Podococcus_barteri	(Sclerosperma_profizianum	Orania_palindan))	(((Elaeis_oleifera	Elaeis_guineensis)	Attalea_speciosa)	Bactris_major)))	Chamaedorea_seifrizii))	((Dypsis_decaryi	Dictyosperma_album)	(Veitchia_spiralis	Heterospathe_cagayanensis)))	Kentiopsis_piersoniorum))	Calamus_caryotoides);
