# Supplementary material for: Data supporting the nuclear phylogenomics of the palm subfamily Arecoideae (Arecaceae)
Source: Data Brief. 2016 Mar 2;7:532–6. doi: 10.1016/j.dib.2016.02.063 (PMC4796708; doi:10.1016/j.dib.2016.02.063)
Supplement: Supplementary file 5 — Supplementary material [file mmc5.zip › RAxML_bootstrap.Elaeis_290.raxml.tre]

(((Phoenix_dactylifera	((((Prestoea_acuminata	(Geonoma_undata	Podococcus_barteri))	(Reinhardtia_simplex	(Manicaria_saccifera	((((Oenocarpus_minor	Leopoldinia_pulchra)	Pseudophoenix_vinifera)	Chamaedorea_seifrizii)	((((Dypsis_decaryi	((Hydriastele_microspadix	((Sabal_domingensis	Reinhardtia_latisecta)	Heterospathe_cagayanensis))	((Sclerosperma_profizianum	Nypa_fruticans)	Burretiokentia_grandiflora)))	Veitchia_spiralis)	Dictyosperma_album)	Serenoa_repens)))))	Pelagodoxa_henryana)	(Orania_palindan	(Iriartea_deltoidea	Calamus_caryotoides))))	((Attalea_speciosa	Reinhardtia_gracilis)	(Elaeis_oleifera	Elaeis_guineensis)))	Kingia_australis);
(((((((Oenocarpus_minor	Prestoea_acuminata)	(Geonoma_undata	Podococcus_barteri))	((Manicaria_saccifera	Phoenix_dactylifera)	((((Sclerosperma_profizianum	Nypa_fruticans)	(Pelagodoxa_henryana	Chamaedorea_seifrizii))	Reinhardtia_simplex)	((Leopoldinia_pulchra	Pseudophoenix_vinifera)	((Dypsis_decaryi	(Hydriastele_microspadix	((Sabal_domingensis	Reinhardtia_latisecta)	Heterospathe_cagayanensis)))	(Serenoa_repens	(Dictyosperma_album	(Veitchia_spiralis	Burretiokentia_grandiflora))))))))	Iriartea_deltoidea)	Orania_palindan)	(Calamus_caryotoides	((Attalea_speciosa	Reinhardtia_gracilis)	(Elaeis_oleifera	Elaeis_guineensis))))	Kingia_australis);
(((Calamus_caryotoides	(((Attalea_speciosa	Reinhardtia_gracilis)	Elaeis_oleifera)	Elaeis_guineensis))	(Iriartea_deltoidea	(Phoenix_dactylifera	(Orania_palindan	(((((((Dypsis_decaryi	Hydriastele_microspadix)	(Dictyosperma_album	((Serenoa_repens	Veitchia_spiralis)	(((Sabal_domingensis	Reinhardtia_latisecta)	Heterospathe_cagayanensis)	Burretiokentia_grandiflora))))	(Reinhardtia_simplex	(Leopoldinia_pulchra	(Oenocarpus_minor	Pseudophoenix_vinifera))))	(Chamaedorea_seifrizii	Pelagodoxa_henryana))	Manicaria_saccifera)	((Geonoma_undata	Podococcus_barteri)	Prestoea_acuminata))	(Sclerosperma_profizianum	Nypa_fruticans))))))	Kingia_australis);
(((((Iriartea_deltoidea	((Oenocarpus_minor	Pelagodoxa_henryana)	((Reinhardtia_simplex	((((Dictyosperma_album	((Burretiokentia_grandiflora	(Dypsis_decaryi	Serenoa_repens))	Veitchia_spiralis))	(Hydriastele_microspadix	((Sabal_domingensis	Reinhardtia_latisecta)	Heterospathe_cagayanensis)))	Manicaria_saccifera)	(Chamaedorea_seifrizii	(Leopoldinia_pulchra	Pseudophoenix_vinifera))))	((Geonoma_undata	Podococcus_barteri)	((Sclerosperma_profizianum	Nypa_fruticans)	Prestoea_acuminata)))))	Orania_palindan)	(Calamus_caryotoides	((Attalea_speciosa	Reinhardtia_gracilis)	(Elaeis_oleifera	Elaeis_guineensis))))	Phoenix_dactylifera)	Kingia_australis);
(((Orania_palindan	(Calamus_caryotoides	((Phoenix_dactylifera	(Iriartea_deltoidea	((Podococcus_barteri	(((Burretiokentia_grandiflora	((Sabal_domingensis	Reinhardtia_latisecta)	Heterospathe_cagayanensis))	Hydriastele_microspadix)	((Leopoldinia_pulchra	((Manicaria_saccifera	Reinhardtia_simplex)	((Oenocarpus_minor	(Pelagodoxa_henryana	(Veitchia_spiralis	Chamaedorea_seifrizii)))	Serenoa_repens)))	(Dictyosperma_album	(Pseudophoenix_vinifera	Dypsis_decaryi)))))	(Geonoma_undata	Prestoea_acuminata))))	(Sclerosperma_profizianum	Nypa_fruticans))))	((Elaeis_oleifera	Elaeis_guineensis)	(Attalea_speciosa	Reinhardtia_gracilis)))	Kingia_australis);
((Reinhardtia_simplex	(((((((Oenocarpus_minor	Pelagodoxa_henryana)	(Sclerosperma_profizianum	Nypa_fruticans))	Orania_palindan)	((Calamus_caryotoides	((Elaeis_oleifera	Elaeis_guineensis)	(Attalea_speciosa	Reinhardtia_gracilis)))	Phoenix_dactylifera))	Iriartea_deltoidea)	((((Burretiokentia_grandiflora	((Sabal_domingensis	Reinhardtia_latisecta)	Heterospathe_cagayanensis))	Hydriastele_microspadix)	Dypsis_decaryi)	(Leopoldinia_pulchra	((Serenoa_repens	Veitchia_spiralis)	Dictyosperma_album))))	(Podococcus_barteri	((Prestoea_acuminata	((Geonoma_undata	Chamaedorea_seifrizii)	Manicaria_saccifera))	Pseudophoenix_vinifera))))	Kingia_australis);
(((Calamus_caryotoides	(Elaeis_guineensis	((Attalea_speciosa	Reinhardtia_gracilis)	Elaeis_oleifera)))	(Phoenix_dactylifera	((Iriartea_deltoidea	((Oenocarpus_minor	Pelagodoxa_henryana)	((Sclerosperma_profizianum	Nypa_fruticans)	Orania_palindan)))	((((((Leopoldinia_pulchra	Pseudophoenix_vinifera)	Chamaedorea_seifrizii)	(Manicaria_saccifera	(((((((Sabal_domingensis	Reinhardtia_latisecta)	Heterospathe_cagayanensis)	Hydriastele_microspadix)	Burretiokentia_grandiflora)	Dypsis_decaryi)	Dictyosperma_album)	(Veitchia_spiralis	Serenoa_repens))))	Reinhardtia_simplex)	Prestoea_acuminata)	(Podococcus_barteri	Geonoma_undata)))))	Kingia_australis);
((Reinhardtia_simplex	((Dictyosperma_album	(((Leopoldinia_pulchra	(Chamaedorea_seifrizii	((Oenocarpus_minor	Pelagodoxa_henryana)	(Serenoa_repens	Veitchia_spiralis))))	Manicaria_saccifera)	((((Sclerosperma_profizianum	Orania_palindan)	Iriartea_deltoidea)	Phoenix_dactylifera)	(((Podococcus_barteri	Prestoea_acuminata)	(((Burretiokentia_grandiflora	Heterospathe_cagayanensis)	Hydriastele_microspadix)	(((Sabal_domingensis	Reinhardtia_latisecta)	Nypa_fruticans)	Dypsis_decaryi)))	Geonoma_undata))))	((Calamus_caryotoides	(Elaeis_guineensis	((Attalea_speciosa	Reinhardtia_gracilis)	Elaeis_oleifera)))	Pseudophoenix_vinifera)))	Kingia_australis);
(((Calamus_caryotoides	(Elaeis_guineensis	((Attalea_speciosa	Reinhardtia_gracilis)	Elaeis_oleifera)))	((((Reinhardtia_simplex	(((Chamaedorea_seifrizii	((Leopoldinia_pulchra	Oenocarpus_minor)	Pseudophoenix_vinifera))	(((Prestoea_acuminata	Burretiokentia_grandiflora)	Serenoa_repens)	(Manicaria_saccifera	Phoenix_dactylifera)))	((Podococcus_barteri	Geonoma_undata)	(Veitchia_spiralis	(((((Sabal_domingensis	Reinhardtia_latisecta)	Nypa_fruticans)	Dypsis_decaryi)	(Hydriastele_microspadix	Heterospathe_cagayanensis))	Dictyosperma_album)))))	Iriartea_deltoidea)	(Pelagodoxa_henryana	Sclerosperma_profizianum))	Orania_palindan))	Kingia_australis);
(((Elaeis_guineensis	((Attalea_speciosa	Reinhardtia_gracilis)	Elaeis_oleifera))	(Calamus_caryotoides	((Reinhardtia_simplex	(((((Phoenix_dactylifera	Serenoa_repens)	Prestoea_acuminata)	Nypa_fruticans)	(((Podococcus_barteri	Geonoma_undata)	(((Burretiokentia_grandiflora	(Heterospathe_cagayanensis	(Sabal_domingensis	Reinhardtia_latisecta)))	(Veitchia_spiralis	Dictyosperma_album))	(Hydriastele_microspadix	Dypsis_decaryi)))	(Manicaria_saccifera	Iriartea_deltoidea)))	(Chamaedorea_seifrizii	((Leopoldinia_pulchra	Oenocarpus_minor)	Pseudophoenix_vinifera))))	(Pelagodoxa_henryana	(Orania_palindan	Sclerosperma_profizianum)))))	Kingia_australis);
((Reinhardtia_simplex	(((Dypsis_decaryi	((Serenoa_repens	Pseudophoenix_vinifera)	Chamaedorea_seifrizii))	(Manicaria_saccifera	(((Podococcus_barteri	Geonoma_undata)	((Heterospathe_cagayanensis	Hydriastele_microspadix)	(((Sclerosperma_profizianum	Orania_palindan)	Iriartea_deltoidea)	(Prestoea_acuminata	((((Calamus_caryotoides	(Elaeis_guineensis	(Elaeis_oleifera	Attalea_speciosa)))	Sabal_domingensis)	Phoenix_dactylifera)	Nypa_fruticans)))))	(Leopoldinia_pulchra	((Reinhardtia_gracilis	(Reinhardtia_latisecta	Oenocarpus_minor))	Pelagodoxa_henryana)))))	(Veitchia_spiralis	(Dictyosperma_album	Burretiokentia_grandiflora))))	Kingia_australis);
(((((Elaeis_guineensis	Elaeis_oleifera)	(Attalea_speciosa	Sabal_domingensis))	Calamus_caryotoides)	(Phoenix_dactylifera	(((((Podococcus_barteri	Geonoma_undata)	(((Chamaedorea_seifrizii	(Reinhardtia_gracilis	(Reinhardtia_latisecta	Oenocarpus_minor)))	Prestoea_acuminata)	Reinhardtia_simplex))	((Dictyosperma_album	((Dypsis_decaryi	(Hydriastele_microspadix	(Heterospathe_cagayanensis	Burretiokentia_grandiflora)))	(Serenoa_repens	Veitchia_spiralis)))	(Pseudophoenix_vinifera	Leopoldinia_pulchra)))	Manicaria_saccifera)	(Iriartea_deltoidea	((Pelagodoxa_henryana	(Nypa_fruticans	Sclerosperma_profizianum))	Orania_palindan)))))	Kingia_australis);
(((Iriartea_deltoidea	(((Nypa_fruticans	Sclerosperma_profizianum)	((((((Dictyosperma_album	((Serenoa_repens	Veitchia_spiralis)	((Dypsis_decaryi	Hydriastele_microspadix)	(((Reinhardtia_latisecta	Sabal_domingensis)	Heterospathe_cagayanensis)	Burretiokentia_grandiflora))))	Reinhardtia_simplex)	Leopoldinia_pulchra)	(Geonoma_undata	Prestoea_acuminata))	(Phoenix_dactylifera	Manicaria_saccifera))	(Podococcus_barteri	(Pseudophoenix_vinifera	(Chamaedorea_seifrizii	(Reinhardtia_gracilis	Oenocarpus_minor))))))	(Orania_palindan	Pelagodoxa_henryana)))	(((Elaeis_guineensis	Elaeis_oleifera)	Attalea_speciosa)	Calamus_caryotoides))	Kingia_australis);
((((Elaeis_guineensis	Elaeis_oleifera)	Attalea_speciosa)	(((Pelagodoxa_henryana	(Orania_palindan	(Nypa_fruticans	Sclerosperma_profizianum)))	(Iriartea_deltoidea	(((Manicaria_saccifera	(((Oenocarpus_minor	Reinhardtia_gracilis)	(((Pseudophoenix_vinifera	Chamaedorea_seifrizii)	Dypsis_decaryi)	((((((Reinhardtia_latisecta	Sabal_domingensis)	Heterospathe_cagayanensis)	(Leopoldinia_pulchra	Burretiokentia_grandiflora))	(Serenoa_repens	Veitchia_spiralis))	Dictyosperma_album)	Hydriastele_microspadix)))	Reinhardtia_simplex))	(Podococcus_barteri	Geonoma_undata))	(Prestoea_acuminata	Phoenix_dactylifera))))	Calamus_caryotoides))	Kingia_australis);
((Reinhardtia_simplex	((Manicaria_saccifera	(((Nypa_fruticans	Sclerosperma_profizianum)	(Pelagodoxa_henryana	((((Calamus_caryotoides	((Elaeis_guineensis	Elaeis_oleifera)	Attalea_speciosa))	Iriartea_deltoidea)	Phoenix_dactylifera)	Orania_palindan)))	((Podococcus_barteri	Geonoma_undata)	Prestoea_acuminata)))	(((Dictyosperma_album	(Burretiokentia_grandiflora	(((Serenoa_repens	((Reinhardtia_latisecta	Sabal_domingensis)	Heterospathe_cagayanensis))	Leopoldinia_pulchra)	Veitchia_spiralis)))	((Hydriastele_microspadix	Pseudophoenix_vinifera)	Dypsis_decaryi))	((Reinhardtia_gracilis	Oenocarpus_minor)	Chamaedorea_seifrizii))))	Kingia_australis);
((Phoenix_dactylifera	(((Orania_palindan	Sclerosperma_profizianum)	((Prestoea_acuminata	Geonoma_undata)	(Podococcus_barteri	(Manicaria_saccifera	(((Pelagodoxa_henryana	Chamaedorea_seifrizii)	Reinhardtia_simplex)	((Dictyosperma_album	(Burretiokentia_grandiflora	(((Oenocarpus_minor	(Serenoa_repens	((Reinhardtia_latisecta	Sabal_domingensis)	Heterospathe_cagayanensis)))	Leopoldinia_pulchra)	Veitchia_spiralis)))	(Hydriastele_microspadix	(Pseudophoenix_vinifera	Dypsis_decaryi))))))))	(((Calamus_caryotoides	(Elaeis_guineensis	(Elaeis_oleifera	(Reinhardtia_gracilis	Attalea_speciosa))))	Iriartea_deltoidea)	Nypa_fruticans)))	Kingia_australis);
(((Oenocarpus_minor	Chamaedorea_seifrizii)	(((Prestoea_acuminata	(((Iriartea_deltoidea	(Orania_palindan	(Phoenix_dactylifera	(Calamus_caryotoides	(Elaeis_guineensis	(Elaeis_oleifera	(Reinhardtia_gracilis	Attalea_speciosa)))))))	((Manicaria_saccifera	(((Reinhardtia_simplex	(Dictyosperma_album	((Burretiokentia_grandiflora	((Reinhardtia_latisecta	Sabal_domingensis)	Heterospathe_cagayanensis))	(Veitchia_spiralis	Serenoa_repens))))	Podococcus_barteri)	Leopoldinia_pulchra))	(Dypsis_decaryi	(Hydriastele_microspadix	Pseudophoenix_vinifera))))	Geonoma_undata))	(Nypa_fruticans	Sclerosperma_profizianum))	Pelagodoxa_henryana))	Kingia_australis);
(((Calamus_caryotoides	((Reinhardtia_gracilis	Attalea_speciosa)	(Elaeis_guineensis	Elaeis_oleifera)))	(Iriartea_deltoidea	((Orania_palindan	Phoenix_dactylifera)	(Prestoea_acuminata	(Geonoma_undata	(((Hydriastele_microspadix	((Nypa_fruticans	Sclerosperma_profizianum)	Dypsis_decaryi))	Podococcus_barteri)	((Reinhardtia_simplex	(Dictyosperma_album	(((Leopoldinia_pulchra	Serenoa_repens)	Veitchia_spiralis)	(Burretiokentia_grandiflora	((Reinhardtia_latisecta	Sabal_domingensis)	Heterospathe_cagayanensis)))))	(Manicaria_saccifera	(Pseudophoenix_vinifera	((Oenocarpus_minor	Pelagodoxa_henryana)	Chamaedorea_seifrizii))))))))))	Kingia_australis);
((((Reinhardtia_gracilis	Attalea_speciosa)	(Elaeis_guineensis	Elaeis_oleifera))	(Calamus_caryotoides	(Chamaedorea_seifrizii	(((((((Serenoa_repens	Veitchia_spiralis)	Dictyosperma_album)	(((Burretiokentia_grandiflora	((Reinhardtia_latisecta	Sabal_domingensis)	Heterospathe_cagayanensis))	Hydriastele_microspadix)	Dypsis_decaryi))	Manicaria_saccifera)	(((((Phoenix_dactylifera	(Orania_palindan	(Nypa_fruticans	Sclerosperma_profizianum)))	Iriartea_deltoidea)	Prestoea_acuminata)	(Podococcus_barteri	Geonoma_undata))	Reinhardtia_simplex))	Pelagodoxa_henryana)	(Leopoldinia_pulchra	(Oenocarpus_minor	Pseudophoenix_vinifera))))))	Kingia_australis);
((Reinhardtia_simplex	(Serenoa_repens	((((Leopoldinia_pulchra	(Veitchia_spiralis	((((Burretiokentia_grandiflora	((Reinhardtia_latisecta	Sabal_domingensis)	Heterospathe_cagayanensis))	Hydriastele_microspadix)	Dypsis_decaryi)	Dictyosperma_album)))	(((Podococcus_barteri	(Phoenix_dactylifera	Prestoea_acuminata))	(Iriartea_deltoidea	(((((Reinhardtia_gracilis	Attalea_speciosa)	(Elaeis_guineensis	Elaeis_oleifera))	Calamus_caryotoides)	Orania_palindan)	((Oenocarpus_minor	Pelagodoxa_henryana)	(Nypa_fruticans	Sclerosperma_profizianum)))))	Geonoma_undata))	(Chamaedorea_seifrizii	Pseudophoenix_vinifera))	Manicaria_saccifera)))	Kingia_australis);
(((Orania_palindan	(((Serenoa_repens	Phoenix_dactylifera)	(Iriartea_deltoidea	(Manicaria_saccifera	((((Oenocarpus_minor	Leopoldinia_pulchra)	Pseudophoenix_vinifera)	((Sclerosperma_profizianum	Prestoea_acuminata)	Chamaedorea_seifrizii))	((Reinhardtia_simplex	(((Dypsis_decaryi	Nypa_fruticans)	(((Sabal_domingensis	Reinhardtia_latisecta)	Heterospathe_cagayanensis)	Hydriastele_microspadix))	(((Podococcus_barteri	Burretiokentia_grandiflora)	Dictyosperma_album)	Veitchia_spiralis)))	Geonoma_undata)))))	Pelagodoxa_henryana))	(Calamus_caryotoides	((Elaeis_guineensis	Elaeis_oleifera)	(Reinhardtia_gracilis	Attalea_speciosa))))	Kingia_australis);
(((Iriartea_deltoidea	((((Reinhardtia_simplex	(((Chamaedorea_seifrizii	Prestoea_acuminata)	(Podococcus_barteri	Geonoma_undata))	(Manicaria_saccifera	(((Dypsis_decaryi	Hydriastele_microspadix)	(Dictyosperma_album	((((Sabal_domingensis	Reinhardtia_latisecta)	Heterospathe_cagayanensis)	Burretiokentia_grandiflora)	Veitchia_spiralis)))	((Nypa_fruticans	Sclerosperma_profizianum)	((Oenocarpus_minor	Leopoldinia_pulchra)	Pseudophoenix_vinifera))))))	Serenoa_repens)	Pelagodoxa_henryana)	(Orania_palindan	Phoenix_dactylifera)))	(Calamus_caryotoides	((Elaeis_guineensis	Elaeis_oleifera)	(Reinhardtia_gracilis	Attalea_speciosa))))	Kingia_australis);
(((Iriartea_deltoidea	((Orania_palindan	(Nypa_fruticans	Sclerosperma_profizianum))	(((Oenocarpus_minor	Pelagodoxa_henryana)	(((Geonoma_undata	((((Burretiokentia_grandiflora	((Serenoa_repens	Veitchia_spiralis)	Dypsis_decaryi))	(Dictyosperma_album	(Hydriastele_microspadix	((Sabal_domingensis	Reinhardtia_latisecta)	Heterospathe_cagayanensis))))	(Pseudophoenix_vinifera	Chamaedorea_seifrizii))	(Manicaria_saccifera	(Podococcus_barteri	Prestoea_acuminata))))	Reinhardtia_simplex)	Leopoldinia_pulchra))	Phoenix_dactylifera)))	(Calamus_caryotoides	((Elaeis_guineensis	Elaeis_oleifera)	(Reinhardtia_gracilis	Attalea_speciosa))))	Kingia_australis);
((Reinhardtia_simplex	((((Iriartea_deltoidea	(Chamaedorea_seifrizii	(Oenocarpus_minor	Pelagodoxa_henryana)))	((Orania_palindan	(Nypa_fruticans	Sclerosperma_profizianum))	(Podococcus_barteri	Geonoma_undata)))	(Manicaria_saccifera	(Prestoea_acuminata	(Phoenix_dactylifera	(Serenoa_repens	(Calamus_caryotoides	((Elaeis_guineensis	Elaeis_oleifera)	(Reinhardtia_gracilis	Attalea_speciosa))))))))	(((((Burretiokentia_grandiflora	((Sabal_domingensis	Reinhardtia_latisecta)	Heterospathe_cagayanensis))	Veitchia_spiralis)	Dictyosperma_album)	Leopoldinia_pulchra)	(Hydriastele_microspadix	(Dypsis_decaryi	Pseudophoenix_vinifera)))))	Kingia_australis);
((Phoenix_dactylifera	(Iriartea_deltoidea	(Orania_palindan	((((Geonoma_undata	Prestoea_acuminata)	((((Burretiokentia_grandiflora	((Sabal_domingensis	Reinhardtia_latisecta)	Heterospathe_cagayanensis))	Hydriastele_microspadix)	(Dypsis_decaryi	((((Leopoldinia_pulchra	Oenocarpus_minor)	Pseudophoenix_vinifera)	((Manicaria_saccifera	(((Chamaedorea_seifrizii	((Elaeis_guineensis	Elaeis_oleifera)	(Reinhardtia_gracilis	Attalea_speciosa)))	Pelagodoxa_henryana)	Serenoa_repens))	Reinhardtia_simplex))	(Veitchia_spiralis	Dictyosperma_album))))	(Nypa_fruticans	Sclerosperma_profizianum)))	Calamus_caryotoides)	Podococcus_barteri))))	Kingia_australis);
((Reinhardtia_simplex	(((((Serenoa_repens	(Calamus_caryotoides	((Sabal_domingensis	Reinhardtia_latisecta)	((Elaeis_guineensis	Elaeis_oleifera)	(Reinhardtia_gracilis	Attalea_speciosa)))))	Manicaria_saccifera)	Oenocarpus_minor)	(Pelagodoxa_henryana	Chamaedorea_seifrizii))	(Pseudophoenix_vinifera	(((((Phoenix_dactylifera	Iriartea_deltoidea)	(Orania_palindan	(Nypa_fruticans	Sclerosperma_profizianum)))	(Podococcus_barteri	Geonoma_undata))	Prestoea_acuminata)	((Burretiokentia_grandiflora	((Veitchia_spiralis	((Heterospathe_cagayanensis	Hydriastele_microspadix)	Dypsis_decaryi))	Dictyosperma_album))	Leopoldinia_pulchra)))))	Kingia_australis);
(((Serenoa_repens	((Elaeis_guineensis	Elaeis_oleifera)	(Reinhardtia_gracilis	Attalea_speciosa)))	(Calamus_caryotoides	(((Oenocarpus_minor	Leopoldinia_pulchra)	Pseudophoenix_vinifera)	((((Dictyosperma_album	Burretiokentia_grandiflora)	Reinhardtia_simplex)	(Pelagodoxa_henryana	(Veitchia_spiralis	Chamaedorea_seifrizii)))	((((((Sabal_domingensis	Reinhardtia_latisecta)	Heterospathe_cagayanensis)	Hydriastele_microspadix)	Dypsis_decaryi)	((Prestoea_acuminata	(Podococcus_barteri	Geonoma_undata))	((Phoenix_dactylifera	Iriartea_deltoidea)	(Orania_palindan	(Nypa_fruticans	Sclerosperma_profizianum)))))	Manicaria_saccifera)))))	Kingia_australis);
(((Calamus_caryotoides	((Elaeis_guineensis	Elaeis_oleifera)	(Reinhardtia_gracilis	Attalea_speciosa)))	(Pseudophoenix_vinifera	((((((Sabal_domingensis	Heterospathe_cagayanensis)	Hydriastele_microspadix)	Dypsis_decaryi)	(Prestoea_acuminata	((Reinhardtia_latisecta	Oenocarpus_minor)	Chamaedorea_seifrizii)))	((Pelagodoxa_henryana	((Iriartea_deltoidea	(Nypa_fruticans	Phoenix_dactylifera))	(Orania_palindan	Sclerosperma_profizianum)))	(((Serenoa_repens	(Dictyosperma_album	(Veitchia_spiralis	(Leopoldinia_pulchra	Burretiokentia_grandiflora))))	Reinhardtia_simplex)	(Podococcus_barteri	Geonoma_undata))))	Manicaria_saccifera)))	Kingia_australis);
((Phoenix_dactylifera	((((((((Oenocarpus_minor	Pelagodoxa_henryana)	(Serenoa_repens	(Pseudophoenix_vinifera	Chamaedorea_seifrizii)))	(((Dictyosperma_album	(Veitchia_spiralis	(Leopoldinia_pulchra	Burretiokentia_grandiflora)))	Dypsis_decaryi)	Reinhardtia_simplex))	Manicaria_saccifera)	((Sclerosperma_profizianum	Geonoma_undata)	(Orania_palindan	(Iriartea_deltoidea	Podococcus_barteri))))	((Calamus_caryotoides	((Elaeis_guineensis	Elaeis_oleifera)	(Reinhardtia_gracilis	Attalea_speciosa)))	(((Reinhardtia_latisecta	Sabal_domingensis)	Heterospathe_cagayanensis)	Hydriastele_microspadix)))	Prestoea_acuminata)	Nypa_fruticans))	Kingia_australis);
((Reinhardtia_simplex	(((Manicaria_saccifera	((((Prestoea_acuminata	(Iriartea_deltoidea	((Orania_palindan	(Sclerosperma_profizianum	Nypa_fruticans))	Phoenix_dactylifera)))	(Podococcus_barteri	Geonoma_undata))	Pelagodoxa_henryana)	((Dictyosperma_album	(Veitchia_spiralis	Burretiokentia_grandiflora))	((((Reinhardtia_latisecta	Sabal_domingensis)	Heterospathe_cagayanensis)	Hydriastele_microspadix)	Dypsis_decaryi))))	(Leopoldinia_pulchra	(Oenocarpus_minor	Pseudophoenix_vinifera)))	((Serenoa_repens	(Calamus_caryotoides	(Elaeis_guineensis	(Elaeis_oleifera	(Reinhardtia_gracilis	Attalea_speciosa)))))	Chamaedorea_seifrizii)))	Kingia_australis);
(((Attalea_speciosa	(Elaeis_oleifera	Elaeis_guineensis))	(Calamus_caryotoides	(Phoenix_dactylifera	((((Geonoma_undata	Podococcus_barteri)	(((Sclerosperma_profizianum	Orania_palindan)	Iriartea_deltoidea)	((Manicaria_saccifera	(((((Reinhardtia_gracilis	Oenocarpus_minor)	Leopoldinia_pulchra)	Pseudophoenix_vinifera)	((Dypsis_decaryi	Hydriastele_microspadix)	(Dictyosperma_album	Veitchia_spiralis)))	Reinhardtia_simplex))	(Serenoa_repens	(Chamaedorea_seifrizii	Pelagodoxa_henryana)))))	Prestoea_acuminata)	((((Reinhardtia_latisecta	Sabal_domingensis)	Heterospathe_cagayanensis)	Burretiokentia_grandiflora)	Nypa_fruticans)))))	Kingia_australis);
((Reinhardtia_simplex	((Dictyosperma_album	(Burretiokentia_grandiflora	Veitchia_spiralis))	(((Geonoma_undata	((Manicaria_saccifera	(Dypsis_decaryi	Hydriastele_microspadix))	((Iriartea_deltoidea	(Orania_palindan	Leopoldinia_pulchra))	((Oenocarpus_minor	Chamaedorea_seifrizii)	(Sclerosperma_profizianum	Pelagodoxa_henryana)))))	(Pseudophoenix_vinifera	(((((Reinhardtia_gracilis	Attalea_speciosa)	(Elaeis_oleifera	Elaeis_guineensis))	Calamus_caryotoides)	(Serenoa_repens	Phoenix_dactylifera))	((((Reinhardtia_latisecta	Sabal_domingensis)	Heterospathe_cagayanensis)	Nypa_fruticans)	Prestoea_acuminata))))	Podococcus_barteri)))	Kingia_australis);
((Reinhardtia_simplex	((((Pelagodoxa_henryana	(Reinhardtia_latisecta	Oenocarpus_minor))	Orania_palindan)	(((((Reinhardtia_gracilis	Attalea_speciosa)	(Elaeis_oleifera	Elaeis_guineensis))	Calamus_caryotoides)	(Serenoa_repens	Phoenix_dactylifera))	Iriartea_deltoidea))	(((Podococcus_barteri	Geonoma_undata)	Prestoea_acuminata)	((((Leopoldinia_pulchra	Pseudophoenix_vinifera)	Chamaedorea_seifrizii)	(Hydriastele_microspadix	(((Nypa_fruticans	Sclerosperma_profizianum)	Dypsis_decaryi)	(Dictyosperma_album	(((Sabal_domingensis	Heterospathe_cagayanensis)	Burretiokentia_grandiflora)	Veitchia_spiralis)))))	Manicaria_saccifera))))	Kingia_australis);
((Reinhardtia_simplex	(((Geonoma_undata	((Podococcus_barteri	(((((Reinhardtia_gracilis	Attalea_speciosa)	(Elaeis_oleifera	Elaeis_guineensis))	Calamus_caryotoides)	Phoenix_dactylifera)	Prestoea_acuminata))	(Orania_palindan	Iriartea_deltoidea)))	Reinhardtia_latisecta)	(((Leopoldinia_pulchra	(Dictyosperma_album	(((Dypsis_decaryi	((Nypa_fruticans	Sclerosperma_profizianum)	((Sabal_domingensis	Heterospathe_cagayanensis)	Hydriastele_microspadix)))	(Serenoa_repens	Veitchia_spiralis))	Burretiokentia_grandiflora)))	((Pelagodoxa_henryana	Oenocarpus_minor)	(Pseudophoenix_vinifera	Chamaedorea_seifrizii)))	Manicaria_saccifera)))	Kingia_australis);
((((Reinhardtia_latisecta	Sabal_domingensis)	Heterospathe_cagayanensis)	(Hydriastele_microspadix	(((Nypa_fruticans	Sclerosperma_profizianum)	Dypsis_decaryi)	((((((Elaeis_oleifera	Elaeis_guineensis)	(Reinhardtia_gracilis	Attalea_speciosa))	Calamus_caryotoides)	Pseudophoenix_vinifera)	(((((Pelagodoxa_henryana	Oenocarpus_minor)	(Veitchia_spiralis	Chamaedorea_seifrizii))	Leopoldinia_pulchra)	(((Dictyosperma_album	Burretiokentia_grandiflora)	Serenoa_repens)	Reinhardtia_simplex))	Manicaria_saccifera))	((Podococcus_barteri	Geonoma_undata)	((Phoenix_dactylifera	(Orania_palindan	Iriartea_deltoidea))	Prestoea_acuminata))))))	Kingia_australis);
((Phoenix_dactylifera	((((Nypa_fruticans	Sclerosperma_profizianum)	Orania_palindan)	Iriartea_deltoidea)	((Prestoea_acuminata	((Manicaria_saccifera	(((Serenoa_repens	Reinhardtia_simplex)	(Pelagodoxa_henryana	(((Elaeis_oleifera	Elaeis_guineensis)	(Reinhardtia_gracilis	Attalea_speciosa))	Calamus_caryotoides)))	(Chamaedorea_seifrizii	(Leopoldinia_pulchra	(Oenocarpus_minor	Pseudophoenix_vinifera)))))	(((Dictyosperma_album	(Dypsis_decaryi	Veitchia_spiralis))	Burretiokentia_grandiflora)	(((Reinhardtia_latisecta	Sabal_domingensis)	Heterospathe_cagayanensis)	Hydriastele_microspadix))))	(Podococcus_barteri	Geonoma_undata))))	Kingia_australis);
((Calamus_caryotoides	(((((Reinhardtia_simplex	((Manicaria_saccifera	((Dictyosperma_album	((((Reinhardtia_latisecta	Sabal_domingensis)	Heterospathe_cagayanensis)	Veitchia_spiralis)	Burretiokentia_grandiflora))	(Dypsis_decaryi	Hydriastele_microspadix)))	((Podococcus_barteri	Geonoma_undata)	((((Oenocarpus_minor	Pelagodoxa_henryana)	Chamaedorea_seifrizii)	(Serenoa_repens	Leopoldinia_pulchra))	Pseudophoenix_vinifera))))	Prestoea_acuminata)	(Iriartea_deltoidea	((Nypa_fruticans	Sclerosperma_profizianum)	Orania_palindan)))	Phoenix_dactylifera)	((Elaeis_oleifera	Elaeis_guineensis)	(Reinhardtia_gracilis	Attalea_speciosa))))	Kingia_australis);
((Reinhardtia_simplex	((Manicaria_saccifera	((Pelagodoxa_henryana	Chamaedorea_seifrizii)	((Serenoa_repens	Oenocarpus_minor)	(Leopoldinia_pulchra	Pseudophoenix_vinifera))))	((((Prestoea_acuminata	Phoenix_dactylifera)	(Podococcus_barteri	Geonoma_undata))	((Iriartea_deltoidea	(((Elaeis_guineensis	Elaeis_oleifera)	(Reinhardtia_gracilis	Attalea_speciosa))	Calamus_caryotoides))	((Nypa_fruticans	Sclerosperma_profizianum)	Orania_palindan)))	(((((Reinhardtia_latisecta	Sabal_domingensis)	Burretiokentia_grandiflora)	Veitchia_spiralis)	Dictyosperma_album)	(Dypsis_decaryi	(Heterospathe_cagayanensis	Hydriastele_microspadix))))))	Kingia_australis);
(((((Elaeis_guineensis	Elaeis_oleifera)	(Reinhardtia_gracilis	Attalea_speciosa))	Calamus_caryotoides)	(Pelagodoxa_henryana	(((Dictyosperma_album	((Veitchia_spiralis	((Burretiokentia_grandiflora	((Reinhardtia_latisecta	Sabal_domingensis)	Heterospathe_cagayanensis))	Hydriastele_microspadix))	Dypsis_decaryi))	((Serenoa_repens	(Chamaedorea_seifrizii	((Leopoldinia_pulchra	Oenocarpus_minor)	Pseudophoenix_vinifera)))	(((Podococcus_barteri	Geonoma_undata)	(((Phoenix_dactylifera	Iriartea_deltoidea)	((Nypa_fruticans	Sclerosperma_profizianum)	Orania_palindan))	Prestoea_acuminata))	Reinhardtia_simplex)))	Manicaria_saccifera)))	Kingia_australis);
((((((Podococcus_barteri	Geonoma_undata)	((Pelagodoxa_henryana	((Chamaedorea_seifrizii	((Serenoa_repens	Phoenix_dactylifera)	(((Elaeis_guineensis	Elaeis_oleifera)	(Reinhardtia_gracilis	Attalea_speciosa))	Calamus_caryotoides)))	((Reinhardtia_simplex	(((((Burretiokentia_grandiflora	((Reinhardtia_latisecta	Sabal_domingensis)	Heterospathe_cagayanensis))	Veitchia_spiralis)	Dictyosperma_album)	(Hydriastele_microspadix	Dypsis_decaryi))	((Leopoldinia_pulchra	Oenocarpus_minor)	Pseudophoenix_vinifera)))	Manicaria_saccifera)))	Prestoea_acuminata))	Iriartea_deltoidea)	(Nypa_fruticans	Sclerosperma_profizianum))	Orania_palindan)	Kingia_australis);
((Orania_palindan	(((((Podococcus_barteri	Geonoma_undata)	(Prestoea_acuminata	((((Elaeis_guineensis	Elaeis_oleifera)	Attalea_speciosa)	Calamus_caryotoides)	Phoenix_dactylifera)))	((((Pelagodoxa_henryana	Chamaedorea_seifrizii)	((Pseudophoenix_vinifera	Oenocarpus_minor)	Leopoldinia_pulchra))	((((Dictyosperma_album	(((Sabal_domingensis	Reinhardtia_latisecta)	Burretiokentia_grandiflora)	(Serenoa_repens	Veitchia_spiralis)))	Dypsis_decaryi)	(Hydriastele_microspadix	Heterospathe_cagayanensis))	Manicaria_saccifera))	Reinhardtia_simplex))	Iriartea_deltoidea)	(Reinhardtia_gracilis	(Nypa_fruticans	Sclerosperma_profizianum))))	Kingia_australis);
((((Iriartea_deltoidea	Phoenix_dactylifera)	((Nypa_fruticans	Sclerosperma_profizianum)	Orania_palindan))	(((Podococcus_barteri	Geonoma_undata)	Prestoea_acuminata)	(((Reinhardtia_simplex	((Oenocarpus_minor	Pelagodoxa_henryana)	Chamaedorea_seifrizii))	((((Serenoa_repens	Veitchia_spiralis)	(Leopoldinia_pulchra	Burretiokentia_grandiflora))	Dictyosperma_album)	((((((Elaeis_guineensis	Elaeis_oleifera)	(Reinhardtia_gracilis	Attalea_speciosa))	Calamus_caryotoides)	Pseudophoenix_vinifera)	(Hydriastele_microspadix	((Sabal_domingensis	Reinhardtia_latisecta)	Heterospathe_cagayanensis)))	Dypsis_decaryi)))	Manicaria_saccifera)))	Kingia_australis);
(((Orania_palindan	(Iriartea_deltoidea	(Phoenix_dactylifera	(Hydriastele_microspadix	((Nypa_fruticans	Prestoea_acuminata)	((Podococcus_barteri	Geonoma_undata)	(((((Dictyosperma_album	Veitchia_spiralis)	(((Sabal_domingensis	Reinhardtia_latisecta)	Heterospathe_cagayanensis)	Burretiokentia_grandiflora))	Manicaria_saccifera)	(((Sclerosperma_profizianum	(Pelagodoxa_henryana	Dypsis_decaryi))	Reinhardtia_simplex)	Chamaedorea_seifrizii))	(((Serenoa_repens	Oenocarpus_minor)	Pseudophoenix_vinifera)	Leopoldinia_pulchra))))))))	(((Elaeis_guineensis	Elaeis_oleifera)	(Reinhardtia_gracilis	Attalea_speciosa))	Calamus_caryotoides))	Kingia_australis);
(((((((Chamaedorea_seifrizii	Veitchia_spiralis)	Pelagodoxa_henryana)	((((((Sabal_domingensis	Reinhardtia_latisecta)	Heterospathe_cagayanensis)	Burretiokentia_grandiflora)	Hydriastele_microspadix)	Iriartea_deltoidea)	(((Podococcus_barteri	Geonoma_undata)	(Sclerosperma_profizianum	Orania_palindan))	((((Serenoa_repens	((Elaeis_guineensis	Elaeis_oleifera)	(Reinhardtia_gracilis	Attalea_speciosa)))	Calamus_caryotoides)	Phoenix_dactylifera)	(Nypa_fruticans	Prestoea_acuminata)))))	Reinhardtia_simplex)	(Leopoldinia_pulchra	(Dictyosperma_album	(Dypsis_decaryi	(Oenocarpus_minor	Pseudophoenix_vinifera)))))	Manicaria_saccifera)	Kingia_australis);
(((Iriartea_deltoidea	((((Serenoa_repens	((Elaeis_guineensis	Elaeis_oleifera)	(Reinhardtia_gracilis	Attalea_speciosa)))	Calamus_caryotoides)	Phoenix_dactylifera)	Orania_palindan))	((((((Pelagodoxa_henryana	(Chamaedorea_seifrizii	(Leopoldinia_pulchra	(Oenocarpus_minor	Pseudophoenix_vinifera))))	(((Veitchia_spiralis	Dictyosperma_album)	Dypsis_decaryi)	Reinhardtia_simplex))	Manicaria_saccifera)	Sclerosperma_profizianum)	((Podococcus_barteri	Geonoma_undata)	((((Sabal_domingensis	Reinhardtia_latisecta)	Heterospathe_cagayanensis)	Burretiokentia_grandiflora)	(Nypa_fruticans	Prestoea_acuminata))))	Hydriastele_microspadix))	Kingia_australis);
((Reinhardtia_simplex	((Sclerosperma_profizianum	(Oenocarpus_minor	Pelagodoxa_henryana))	(((Chamaedorea_seifrizii	Pseudophoenix_vinifera)	((Podococcus_barteri	Geonoma_undata)	(Prestoea_acuminata	(((Nypa_fruticans	(Sabal_domingensis	Reinhardtia_latisecta))	(Hydriastele_microspadix	Heterospathe_cagayanensis))	(Burretiokentia_grandiflora	(Phoenix_dactylifera	(Orania_palindan	Iriartea_deltoidea)))))))	((Leopoldinia_pulchra	(Dictyosperma_album	((Calamus_caryotoides	Dypsis_decaryi)	Veitchia_spiralis)))	((Serenoa_repens	((Elaeis_guineensis	Elaeis_oleifera)	(Reinhardtia_gracilis	Attalea_speciosa)))	Manicaria_saccifera)))))	Kingia_australis);
((Reinhardtia_simplex	(Manicaria_saccifera	(((Podococcus_barteri	Geonoma_undata)	((Leopoldinia_pulchra	(Oenocarpus_minor	Pseudophoenix_vinifera))	((Hydriastele_microspadix	((Orania_palindan	(Pelagodoxa_henryana	((Nypa_fruticans	(Heterospathe_cagayanensis	(Reinhardtia_latisecta	Sabal_domingensis)))	Sclerosperma_profizianum)))	(Calamus_caryotoides	Dypsis_decaryi)))	((Burretiokentia_grandiflora	Veitchia_spiralis)	Dictyosperma_album))))	(Prestoea_acuminata	(Iriartea_deltoidea	(Chamaedorea_seifrizii	((Serenoa_repens	((Elaeis_guineensis	Elaeis_oleifera)	(Reinhardtia_gracilis	Attalea_speciosa)))	Phoenix_dactylifera)))))))	Kingia_australis);
((Orania_palindan	((((Hydriastele_microspadix	(Nypa_fruticans	(Heterospathe_cagayanensis	(Reinhardtia_latisecta	Sabal_domingensis))))	Dypsis_decaryi)	((Podococcus_barteri	Geonoma_undata)	((Iriartea_deltoidea	Prestoea_acuminata)	(Pelagodoxa_henryana	((Manicaria_saccifera	(Reinhardtia_simplex	((Burretiokentia_grandiflora	Veitchia_spiralis)	Dictyosperma_album)))	((Leopoldinia_pulchra	(Oenocarpus_minor	Pseudophoenix_vinifera))	(Chamaedorea_seifrizii	((Serenoa_repens	(Calamus_caryotoides	((Elaeis_guineensis	Elaeis_oleifera)	(Reinhardtia_gracilis	Attalea_speciosa))))	Phoenix_dactylifera))))))))	Sclerosperma_profizianum))	Kingia_australis);
((Phoenix_dactylifera	(Iriartea_deltoidea	(((Sclerosperma_profizianum	Nypa_fruticans)	Orania_palindan)	((Serenoa_repens	(Calamus_caryotoides	((Elaeis_guineensis	Elaeis_oleifera)	(Reinhardtia_gracilis	Attalea_speciosa))))	((Reinhardtia_simplex	((((Chamaedorea_seifrizii	Pseudophoenix_vinifera)	Prestoea_acuminata)	(Podococcus_barteri	Geonoma_undata))	(Manicaria_saccifera	((Hydriastele_microspadix	Dypsis_decaryi)	(Leopoldinia_pulchra	(((Heterospathe_cagayanensis	(Reinhardtia_latisecta	Sabal_domingensis))	(Burretiokentia_grandiflora	Veitchia_spiralis))	Dictyosperma_album))))))	(Oenocarpus_minor	Pelagodoxa_henryana))))))	Kingia_australis);
((Phoenix_dactylifera	(Iriartea_deltoidea	(Orania_palindan	((Sclerosperma_profizianum	Nypa_fruticans)	((Prestoea_acuminata	(Geonoma_undata	Podococcus_barteri))	(((Reinhardtia_simplex	((Oenocarpus_minor	Chamaedorea_seifrizii)	Pelagodoxa_henryana))	((Leopoldinia_pulchra	(Pseudophoenix_vinifera	(Serenoa_repens	(Calamus_caryotoides	(((Reinhardtia_gracilis	Attalea_speciosa)	Elaeis_oleifera)	Elaeis_guineensis)))))	(((Veitchia_spiralis	Dypsis_decaryi)	((Burretiokentia_grandiflora	(Heterospathe_cagayanensis	(Reinhardtia_latisecta	Sabal_domingensis)))	Hydriastele_microspadix))	Dictyosperma_album)))	Manicaria_saccifera))))))	Kingia_australis);
(((Hydriastele_microspadix	((((((Oenocarpus_minor	Pelagodoxa_henryana)	(Prestoea_acuminata	(Phoenix_dactylifera	(Serenoa_repens	(Calamus_caryotoides	((Attalea_speciosa	Reinhardtia_gracilis)	(Elaeis_guineensis	Elaeis_oleifera)))))))	(((Orania_palindan	(Sclerosperma_profizianum	Nypa_fruticans))	Iriartea_deltoidea)	Reinhardtia_simplex))	(Manicaria_saccifera	(Geonoma_undata	Podococcus_barteri)))	(Chamaedorea_seifrizii	(Pseudophoenix_vinifera	Leopoldinia_pulchra)))	Dypsis_decaryi))	(Dictyosperma_album	((Burretiokentia_grandiflora	((Sabal_domingensis	Reinhardtia_latisecta)	Heterospathe_cagayanensis))	Veitchia_spiralis)))	Kingia_australis);
((Calamus_caryotoides	((((Chamaedorea_seifrizii	((Oenocarpus_minor	Pseudophoenix_vinifera)	Leopoldinia_pulchra))	Serenoa_repens)	((Manicaria_saccifera	(((Dictyosperma_album	Veitchia_spiralis)	(Dypsis_decaryi	(Hydriastele_microspadix	(Burretiokentia_grandiflora	((Sabal_domingensis	Reinhardtia_latisecta)	Heterospathe_cagayanensis)))))	Reinhardtia_simplex))	(Pelagodoxa_henryana	((Prestoea_acuminata	((Orania_palindan	(Sclerosperma_profizianum	Nypa_fruticans))	(Phoenix_dactylifera	Iriartea_deltoidea)))	(Geonoma_undata	Podococcus_barteri)))))	((Attalea_speciosa	Reinhardtia_gracilis)	(Elaeis_guineensis	Elaeis_oleifera))))	Kingia_australis);
((Manicaria_saccifera	(((Hydriastele_microspadix	(Burretiokentia_grandiflora	((Sabal_domingensis	Reinhardtia_latisecta)	Heterospathe_cagayanensis)))	((((Attalea_speciosa	Reinhardtia_gracilis)	(Elaeis_guineensis	Elaeis_oleifera))	Calamus_caryotoides)	Pseudophoenix_vinifera))	(((Reinhardtia_simplex	(((Orania_palindan	(Sclerosperma_profizianum	Nypa_fruticans))	Iriartea_deltoidea)	(((Veitchia_spiralis	Chamaedorea_seifrizii)	Pelagodoxa_henryana)	Leopoldinia_pulchra)))	((Geonoma_undata	Podococcus_barteri)	((Serenoa_repens	Phoenix_dactylifera)	(Oenocarpus_minor	Prestoea_acuminata))))	(Dictyosperma_album	Dypsis_decaryi))))	Kingia_australis);
((((((Orania_palindan	(Sclerosperma_profizianum	Nypa_fruticans))	((((Attalea_speciosa	Reinhardtia_gracilis)	(Elaeis_guineensis	Elaeis_oleifera))	Calamus_caryotoides)	Iriartea_deltoidea))	((Geonoma_undata	Podococcus_barteri)	((Serenoa_repens	Phoenix_dactylifera)	Prestoea_acuminata)))	(((Chamaedorea_seifrizii	Pelagodoxa_henryana)	(((Oenocarpus_minor	Leopoldinia_pulchra)	Pseudophoenix_vinifera)	(Dypsis_decaryi	(((Burretiokentia_grandiflora	((Sabal_domingensis	Reinhardtia_latisecta)	Heterospathe_cagayanensis))	(Dictyosperma_album	Veitchia_spiralis))	Hydriastele_microspadix))))	Manicaria_saccifera))	Reinhardtia_simplex)	Kingia_australis);
(((((((((Geonoma_undata	Podococcus_barteri)	(((Orania_palindan	(Sclerosperma_profizianum	Nypa_fruticans))	(Calamus_caryotoides	Iriartea_deltoidea))	Phoenix_dactylifera))	(Prestoea_acuminata	Hydriastele_microspadix))	Manicaria_saccifera)	(Dypsis_decaryi	((((Attalea_speciosa	Reinhardtia_gracilis)	(Elaeis_guineensis	Elaeis_oleifera))	Chamaedorea_seifrizii)	Pelagodoxa_henryana)))	((Oenocarpus_minor	Leopoldinia_pulchra)	Pseudophoenix_vinifera))	(Dictyosperma_album	((Burretiokentia_grandiflora	((Sabal_domingensis	Reinhardtia_latisecta)	Heterospathe_cagayanensis))	(Serenoa_repens	Veitchia_spiralis))))	Reinhardtia_simplex)	Kingia_australis);
((((Attalea_speciosa	Reinhardtia_gracilis)	(Elaeis_guineensis	Elaeis_oleifera))	(Chamaedorea_seifrizii	(Pelagodoxa_henryana	((((Leopoldinia_pulchra	(Pseudophoenix_vinifera	Oenocarpus_minor))	Reinhardtia_simplex)	(((Prestoea_acuminata	((Orania_palindan	(Calamus_caryotoides	(Sclerosperma_profizianum	Nypa_fruticans)))	(Phoenix_dactylifera	Iriartea_deltoidea)))	(Geonoma_undata	Podococcus_barteri))	(Dictyosperma_album	((Dypsis_decaryi	(Serenoa_repens	Veitchia_spiralis))	(Hydriastele_microspadix	(Burretiokentia_grandiflora	((Sabal_domingensis	Reinhardtia_latisecta)	Heterospathe_cagayanensis)))))))	Manicaria_saccifera))))	Kingia_australis);
((((Attalea_speciosa	Reinhardtia_gracilis)	(Elaeis_guineensis	Elaeis_oleifera))	(((Chamaedorea_seifrizii	Pelagodoxa_henryana)	(((Manicaria_saccifera	(Reinhardtia_simplex	(Oenocarpus_minor	(Dypsis_decaryi	(Dictyosperma_album	(Serenoa_repens	Veitchia_spiralis))))))	Leopoldinia_pulchra)	((Pseudophoenix_vinifera	(Hydriastele_microspadix	(Burretiokentia_grandiflora	((Sabal_domingensis	Reinhardtia_latisecta)	Heterospathe_cagayanensis))))	(((Iriartea_deltoidea	((Calamus_caryotoides	Orania_palindan)	Phoenix_dactylifera))	Prestoea_acuminata)	(Geonoma_undata	Podococcus_barteri)))))	(Sclerosperma_profizianum	Nypa_fruticans)))	Kingia_australis);
((Reinhardtia_simplex	(((Veitchia_spiralis	(((Sclerosperma_profizianum	Nypa_fruticans)	Dypsis_decaryi)	(Hydriastele_microspadix	(Burretiokentia_grandiflora	Heterospathe_cagayanensis))))	Dictyosperma_album)	(((Geonoma_undata	Podococcus_barteri)	(((Chamaedorea_seifrizii	((Leopoldinia_pulchra	(Serenoa_repens	Oenocarpus_minor))	Pseudophoenix_vinifera))	((Phoenix_dactylifera	(Pelagodoxa_henryana	((((Attalea_speciosa	Reinhardtia_gracilis)	(Elaeis_guineensis	Elaeis_oleifera))	Calamus_caryotoides)	Orania_palindan)))	Iriartea_deltoidea))	((Sabal_domingensis	Reinhardtia_latisecta)	Manicaria_saccifera)))	Prestoea_acuminata)))	Kingia_australis);
((((((Attalea_speciosa	Reinhardtia_gracilis)	(Elaeis_guineensis	Elaeis_oleifera))	Calamus_caryotoides)	Orania_palindan)	((Phoenix_dactylifera	(Iriartea_deltoidea	((Geonoma_undata	Podococcus_barteri)	((((Dictyosperma_album	(Leopoldinia_pulchra	(((((Sclerosperma_profizianum	Nypa_fruticans)	Dypsis_decaryi)	Hydriastele_microspadix)	(Burretiokentia_grandiflora	((Sabal_domingensis	Reinhardtia_latisecta)	Heterospathe_cagayanensis)))	(Serenoa_repens	Veitchia_spiralis))))	Reinhardtia_simplex)	(Manicaria_saccifera	(Chamaedorea_seifrizii	Pseudophoenix_vinifera)))	(Oenocarpus_minor	Prestoea_acuminata)))))	Pelagodoxa_henryana))	Kingia_australis);
((Reinhardtia_simplex	(((Pseudophoenix_vinifera	(((Pelagodoxa_henryana	(Orania_palindan	(Iriartea_deltoidea	(Phoenix_dactylifera	((Elaeis_guineensis	(Elaeis_oleifera	(Attalea_speciosa	Reinhardtia_gracilis)))	Calamus_caryotoides)))))	Leopoldinia_pulchra)	((Oenocarpus_minor	Prestoea_acuminata)	Chamaedorea_seifrizii)))	(((((Serenoa_repens	Veitchia_spiralis)	Burretiokentia_grandiflora)	Dictyosperma_album)	(((Sclerosperma_profizianum	Nypa_fruticans)	Dypsis_decaryi)	(((Sabal_domingensis	Reinhardtia_latisecta)	Heterospathe_cagayanensis)	Hydriastele_microspadix)))	Manicaria_saccifera))	(Geonoma_undata	Podococcus_barteri)))	Kingia_australis);
((Calamus_caryotoides	((((Reinhardtia_simplex	((((Leopoldinia_pulchra	(Oenocarpus_minor	Reinhardtia_latisecta))	Pseudophoenix_vinifera)	Chamaedorea_seifrizii)	((Manicaria_saccifera	((Dypsis_decaryi	((Burretiokentia_grandiflora	Heterospathe_cagayanensis)	Hydriastele_microspadix))	(Dictyosperma_album	Veitchia_spiralis)))	(((Podococcus_barteri	Geonoma_undata)	(Orania_palindan	Iriartea_deltoidea))	((Nypa_fruticans	Phoenix_dactylifera)	Prestoea_acuminata)))))	Sclerosperma_profizianum)	Pelagodoxa_henryana)	(Serenoa_repens	(Sabal_domingensis	(Elaeis_guineensis	((Reinhardtia_gracilis	Attalea_speciosa)	Elaeis_oleifera))))))	Kingia_australis);
((Reinhardtia_simplex	((Chamaedorea_seifrizii	(((Serenoa_repens	Sabal_domingensis)	((Elaeis_oleifera	(Elaeis_guineensis	(Reinhardtia_gracilis	Attalea_speciosa)))	Calamus_caryotoides))	Sclerosperma_profizianum))	((((((Nypa_fruticans	(Podococcus_barteri	Prestoea_acuminata))	((Phoenix_dactylifera	Orania_palindan)	Iriartea_deltoidea))	Geonoma_undata)	Manicaria_saccifera)	(((Heterospathe_cagayanensis	Hydriastele_microspadix)	Dypsis_decaryi)	(Dictyosperma_album	(Burretiokentia_grandiflora	Veitchia_spiralis))))	(Pelagodoxa_henryana	((Leopoldinia_pulchra	(Oenocarpus_minor	Reinhardtia_latisecta))	Pseudophoenix_vinifera)))))	Kingia_australis);
((Reinhardtia_simplex	((Sclerosperma_profizianum	(Pelagodoxa_henryana	(Chamaedorea_seifrizii	((Reinhardtia_latisecta	Sabal_domingensis)	((Elaeis_oleifera	Elaeis_guineensis)	(Reinhardtia_gracilis	Attalea_speciosa))))))	((Manicaria_saccifera	((((Heterospathe_cagayanensis	Hydriastele_microspadix)	Dypsis_decaryi)	(Veitchia_spiralis	(Dictyosperma_album	Burretiokentia_grandiflora)))	(Serenoa_repens	((Leopoldinia_pulchra	Oenocarpus_minor)	Pseudophoenix_vinifera))))	(((((Phoenix_dactylifera	Orania_palindan)	(Calamus_caryotoides	Iriartea_deltoidea))	Nypa_fruticans)	Prestoea_acuminata)	(Geonoma_undata	Podococcus_barteri)))))	Kingia_australis);
((((Elaeis_oleifera	Elaeis_guineensis)	(((Reinhardtia_latisecta	Sabal_domingensis)	Reinhardtia_gracilis)	Attalea_speciosa))	(((((((Geonoma_undata	Podococcus_barteri)	((Phoenix_dactylifera	(Orania_palindan	(Calamus_caryotoides	(Sclerosperma_profizianum	Nypa_fruticans))))	Iriartea_deltoidea))	Prestoea_acuminata)	Manicaria_saccifera)	(Reinhardtia_simplex	(Chamaedorea_seifrizii	Pelagodoxa_henryana)))	((Hydriastele_microspadix	Dypsis_decaryi)	(Veitchia_spiralis	(Dictyosperma_album	(Heterospathe_cagayanensis	Burretiokentia_grandiflora)))))	((Leopoldinia_pulchra	(Serenoa_repens	Oenocarpus_minor))	Pseudophoenix_vinifera)))	Kingia_australis);
((((Chamaedorea_seifrizii	(((Sclerosperma_profizianum	Nypa_fruticans)	((Reinhardtia_latisecta	Oenocarpus_minor)	Pelagodoxa_henryana))	(Reinhardtia_simplex	(((((Geonoma_undata	Podococcus_barteri)	((Phoenix_dactylifera	Orania_palindan)	Iriartea_deltoidea))	Prestoea_acuminata)	((Leopoldinia_pulchra	Pseudophoenix_vinifera)	Manicaria_saccifera))	((Hydriastele_microspadix	Dypsis_decaryi)	((Heterospathe_cagayanensis	Burretiokentia_grandiflora)	(Veitchia_spiralis	Dictyosperma_album)))))))	(Sabal_domingensis	Serenoa_repens))	(Calamus_caryotoides	((Reinhardtia_gracilis	Attalea_speciosa)	(Elaeis_oleifera	Elaeis_guineensis))))	Kingia_australis);
((((Reinhardtia_simplex	(((Serenoa_repens	((((Geonoma_undata	((Phoenix_dactylifera	Prestoea_acuminata)	Podococcus_barteri))	(Orania_palindan	Iriartea_deltoidea))	(Hydriastele_microspadix	(Heterospathe_cagayanensis	Burretiokentia_grandiflora)))	((Veitchia_spiralis	Dypsis_decaryi)	Dictyosperma_album)))	Manicaria_saccifera)	(Chamaedorea_seifrizii	(Leopoldinia_pulchra	(Oenocarpus_minor	Pseudophoenix_vinifera)))))	((Sclerosperma_profizianum	Nypa_fruticans)	Pelagodoxa_henryana))	(Calamus_caryotoides	((Reinhardtia_latisecta	Sabal_domingensis)	((Reinhardtia_gracilis	Attalea_speciosa)	(Elaeis_oleifera	Elaeis_guineensis)))))	Kingia_australis);
((((((Manicaria_saccifera	((Leopoldinia_pulchra	((Serenoa_repens	Oenocarpus_minor)	Pseudophoenix_vinifera))	(Reinhardtia_simplex	(Dypsis_decaryi	((((Reinhardtia_latisecta	Sabal_domingensis)	Heterospathe_cagayanensis)	Hydriastele_microspadix)	((Burretiokentia_grandiflora	Veitchia_spiralis)	Dictyosperma_album))))))	((Geonoma_undata	(Prestoea_acuminata	(Podococcus_barteri	Phoenix_dactylifera)))	(Orania_palindan	Iriartea_deltoidea)))	((Sclerosperma_profizianum	Nypa_fruticans)	Pelagodoxa_henryana))	Chamaedorea_seifrizii)	(Calamus_caryotoides	((Reinhardtia_gracilis	Attalea_speciosa)	(Elaeis_oleifera	Elaeis_guineensis))))	Kingia_australis);
((Manicaria_saccifera	(((((Pseudophoenix_vinifera	Oenocarpus_minor)	Leopoldinia_pulchra)	(Sclerosperma_profizianum	Nypa_fruticans))	(Podococcus_barteri	(((Dictyosperma_album	(Burretiokentia_grandiflora	Hydriastele_microspadix))	(Dypsis_decaryi	Veitchia_spiralis))	((Reinhardtia_latisecta	Sabal_domingensis)	Heterospathe_cagayanensis))))	((Prestoea_acuminata	Reinhardtia_simplex)	(((Pelagodoxa_henryana	(Chamaedorea_seifrizii	((Calamus_caryotoides	(((Reinhardtia_gracilis	Attalea_speciosa)	Elaeis_guineensis)	Elaeis_oleifera))	(Phoenix_dactylifera	Serenoa_repens))))	(Orania_palindan	Iriartea_deltoidea))	Geonoma_undata))))	Kingia_australis);
(((Manicaria_saccifera	((Pelagodoxa_henryana	(((Chamaedorea_seifrizii	((Calamus_caryotoides	((Reinhardtia_gracilis	Attalea_speciosa)	(Elaeis_guineensis	Elaeis_oleifera)))	(Phoenix_dactylifera	Serenoa_repens)))	((Pseudophoenix_vinifera	Oenocarpus_minor)	Leopoldinia_pulchra))	(((Podococcus_barteri	Geonoma_undata)	Prestoea_acuminata)	(((Sclerosperma_profizianum	Nypa_fruticans)	Orania_palindan)	Iriartea_deltoidea))))	((Dypsis_decaryi	((Burretiokentia_grandiflora	((Reinhardtia_latisecta	Sabal_domingensis)	Heterospathe_cagayanensis))	Hydriastele_microspadix))	(Veitchia_spiralis	Dictyosperma_album))))	Reinhardtia_simplex)	Kingia_australis);
((Reinhardtia_simplex	((Prestoea_acuminata	((((Reinhardtia_latisecta	Sabal_domingensis)	Heterospathe_cagayanensis)	(((Calamus_caryotoides	((Reinhardtia_gracilis	Attalea_speciosa)	(Elaeis_guineensis	Elaeis_oleifera)))	Iriartea_deltoidea)	(Phoenix_dactylifera	((Sclerosperma_profizianum	Nypa_fruticans)	Orania_palindan))))	(Podococcus_barteri	Geonoma_undata)))	((Pelagodoxa_henryana	(Chamaedorea_seifrizii	((Pseudophoenix_vinifera	Oenocarpus_minor)	Leopoldinia_pulchra)))	(Manicaria_saccifera	(Serenoa_repens	((Hydriastele_microspadix	Dypsis_decaryi)	((Veitchia_spiralis	Burretiokentia_grandiflora)	Dictyosperma_album)))))))	Kingia_australis);
((Reinhardtia_simplex	((((Dypsis_decaryi	(Chamaedorea_seifrizii	(Phoenix_dactylifera	((Calamus_caryotoides	((Elaeis_oleifera	Elaeis_guineensis)	(Reinhardtia_gracilis	Attalea_speciosa)))	Serenoa_repens))))	Manicaria_saccifera)	(((Pseudophoenix_vinifera	(Leopoldinia_pulchra	Oenocarpus_minor))	Pelagodoxa_henryana)	(((((Sclerosperma_profizianum	Nypa_fruticans)	((((Sabal_domingensis	Reinhardtia_latisecta)	Heterospathe_cagayanensis)	Burretiokentia_grandiflora)	Hydriastele_microspadix))	Prestoea_acuminata)	(Veitchia_spiralis	Iriartea_deltoidea))	((Geonoma_undata	Podococcus_barteri)	Orania_palindan))))	Dictyosperma_album))	Kingia_australis);
((Orania_palindan	((((Elaeis_oleifera	Elaeis_guineensis)	Attalea_speciosa)	Calamus_caryotoides)	((((Serenoa_repens	((((Chamaedorea_seifrizii	Prestoea_acuminata)	((Pseudophoenix_vinifera	(Leopoldinia_pulchra	(Reinhardtia_gracilis	Oenocarpus_minor)))	Reinhardtia_simplex))	(((Dictyosperma_album	Veitchia_spiralis)	(((((Sabal_domingensis	Reinhardtia_latisecta)	Heterospathe_cagayanensis)	Burretiokentia_grandiflora)	Hydriastele_microspadix)	(Dypsis_decaryi	(Sclerosperma_profizianum	Nypa_fruticans))))	Manicaria_saccifera))	(Geonoma_undata	Podococcus_barteri)))	Phoenix_dactylifera)	Iriartea_deltoidea)	Pelagodoxa_henryana)))	Kingia_australis);
((((Elaeis_guineensis	Elaeis_oleifera)	(Reinhardtia_gracilis	Attalea_speciosa))	(Calamus_caryotoides	(Iriartea_deltoidea	((Phoenix_dactylifera	((Geonoma_undata	((Manicaria_saccifera	((((Dictyosperma_album	Veitchia_spiralis)	(((((Sabal_domingensis	Reinhardtia_latisecta)	Heterospathe_cagayanensis)	Burretiokentia_grandiflora)	Hydriastele_microspadix)	Dypsis_decaryi))	Reinhardtia_simplex)	(Pelagodoxa_henryana	(Leopoldinia_pulchra	((Chamaedorea_seifrizii	(Serenoa_repens	Oenocarpus_minor))	Pseudophoenix_vinifera)))))	(Sclerosperma_profizianum	Nypa_fruticans)))	(Podococcus_barteri	Prestoea_acuminata)))	Orania_palindan))))	Kingia_australis);
(((Calamus_caryotoides	(((Phoenix_dactylifera	((((Podococcus_barteri	Geonoma_undata)	(Manicaria_saccifera	((((((Dictyosperma_album	((Serenoa_repens	Veitchia_spiralis)	(((Sabal_domingensis	Reinhardtia_latisecta)	Heterospathe_cagayanensis)	Burretiokentia_grandiflora)))	Hydriastele_microspadix)	Dypsis_decaryi)	Leopoldinia_pulchra)	(Chamaedorea_seifrizii	Pseudophoenix_vinifera))	(Reinhardtia_simplex	(Oenocarpus_minor	Pelagodoxa_henryana)))))	Prestoea_acuminata)	(Sclerosperma_profizianum	Nypa_fruticans)))	Iriartea_deltoidea)	Orania_palindan))	((Elaeis_guineensis	Elaeis_oleifera)	(Reinhardtia_gracilis	Attalea_speciosa)))	Kingia_australis);
(((((((((Podococcus_barteri	Geonoma_undata)	(((((Leopoldinia_pulchra	(Oenocarpus_minor	Pseudophoenix_vinifera))	((Dypsis_decaryi	(Hydriastele_microspadix	(((Sabal_domingensis	Reinhardtia_latisecta)	Heterospathe_cagayanensis)	Burretiokentia_grandiflora)))	Dictyosperma_album))	((Serenoa_repens	Veitchia_spiralis)	(Chamaedorea_seifrizii	Pelagodoxa_henryana)))	Reinhardtia_simplex)	Manicaria_saccifera))	Prestoea_acuminata)	(Sclerosperma_profizianum	Nypa_fruticans))	(Calamus_caryotoides	Iriartea_deltoidea))	Orania_palindan)	Phoenix_dactylifera)	((Elaeis_guineensis	Elaeis_oleifera)	(Reinhardtia_gracilis	Attalea_speciosa)))	Kingia_australis);
((((Orania_palindan	((Iriartea_deltoidea	((Geonoma_undata	((Podococcus_barteri	Prestoea_acuminata)	(Hydriastele_microspadix	(((Sabal_domingensis	Reinhardtia_latisecta)	Heterospathe_cagayanensis)	Burretiokentia_grandiflora))))	((((Oenocarpus_minor	Pelagodoxa_henryana)	Reinhardtia_simplex)	(Leopoldinia_pulchra	(((Serenoa_repens	Veitchia_spiralis)	Dictyosperma_album)	(Dypsis_decaryi	(Chamaedorea_seifrizii	Pseudophoenix_vinifera)))))	(Phoenix_dactylifera	Manicaria_saccifera))))	(Sclerosperma_profizianum	Nypa_fruticans)))	Calamus_caryotoides)	((Elaeis_guineensis	Elaeis_oleifera)	(Reinhardtia_gracilis	Attalea_speciosa)))	Kingia_australis);
((((Orania_palindan	(Podococcus_barteri	(((((Chamaedorea_seifrizii	((Leopoldinia_pulchra	(Serenoa_repens	Oenocarpus_minor))	Pseudophoenix_vinifera))	(Pelagodoxa_henryana	(Sclerosperma_profizianum	Nypa_fruticans)))	Prestoea_acuminata)	((Geonoma_undata	(Phoenix_dactylifera	Manicaria_saccifera))	((Veitchia_spiralis	Iriartea_deltoidea)	(Hydriastele_microspadix	((((Sabal_domingensis	Reinhardtia_latisecta)	Heterospathe_cagayanensis)	Burretiokentia_grandiflora)	(Dictyosperma_album	Dypsis_decaryi))))))	Reinhardtia_simplex)))	Calamus_caryotoides)	((Elaeis_guineensis	Elaeis_oleifera)	(Reinhardtia_gracilis	Attalea_speciosa)))	Kingia_australis);
(((Orania_palindan	(Calamus_caryotoides	(((Oenocarpus_minor	Pelagodoxa_henryana)	(Sclerosperma_profizianum	Nypa_fruticans))	(((Prestoea_acuminata	(Podococcus_barteri	Geonoma_undata))	((((Leopoldinia_pulchra	(Serenoa_repens	(Chamaedorea_seifrizii	Pseudophoenix_vinifera)))	Reinhardtia_simplex)	((Dypsis_decaryi	Hydriastele_microspadix)	(Dictyosperma_album	(Veitchia_spiralis	(((Sabal_domingensis	Reinhardtia_latisecta)	Heterospathe_cagayanensis)	Burretiokentia_grandiflora)))))	(Phoenix_dactylifera	Manicaria_saccifera)))	Iriartea_deltoidea))))	(((Reinhardtia_gracilis	Attalea_speciosa)	Elaeis_guineensis)	Elaeis_oleifera))	Kingia_australis);
(((Orania_palindan	((((Prestoea_acuminata	(Podococcus_barteri	Geonoma_undata))	(((Dypsis_decaryi	((((Sabal_domingensis	Reinhardtia_latisecta)	Heterospathe_cagayanensis)	Burretiokentia_grandiflora)	Hydriastele_microspadix))	(Sclerosperma_profizianum	Nypa_fruticans))	(Manicaria_saccifera	(((Oenocarpus_minor	Pelagodoxa_henryana)	(Leopoldinia_pulchra	(Serenoa_repens	(Chamaedorea_seifrizii	Pseudophoenix_vinifera))))	(Reinhardtia_simplex	(Dictyosperma_album	Veitchia_spiralis))))))	Phoenix_dactylifera)	Iriartea_deltoidea))	(Calamus_caryotoides	((Reinhardtia_gracilis	Attalea_speciosa)	(Elaeis_guineensis	Elaeis_oleifera))))	Kingia_australis);
((Phoenix_dactylifera	((((Calamus_caryotoides	(Elaeis_guineensis	(Attalea_speciosa	Elaeis_oleifera)))	Iriartea_deltoidea)	Orania_palindan)	((((Sclerosperma_profizianum	Nypa_fruticans)	Pelagodoxa_henryana)	Chamaedorea_seifrizii)	(((((Dypsis_decaryi	(Serenoa_repens	(((Sabal_domingensis	Reinhardtia_latisecta)	Heterospathe_cagayanensis)	Hydriastele_microspadix)))	((Leopoldinia_pulchra	Burretiokentia_grandiflora)	(Dictyosperma_album	Veitchia_spiralis)))	Manicaria_saccifera)	(Pseudophoenix_vinifera	((Reinhardtia_gracilis	Oenocarpus_minor)	Prestoea_acuminata)))	((Podococcus_barteri	Geonoma_undata)	Reinhardtia_simplex)))))	Kingia_australis);
(((((Iriartea_deltoidea	Orania_palindan)	Pelagodoxa_henryana)	((Serenoa_repens	Phoenix_dactylifera)	(((Elaeis_oleifera	Elaeis_guineensis)	(Reinhardtia_gracilis	Attalea_speciosa))	Calamus_caryotoides)))	(Reinhardtia_simplex	((((Podococcus_barteri	Geonoma_undata)	Prestoea_acuminata)	(Leopoldinia_pulchra	(Dictyosperma_album	(Veitchia_spiralis	((((Heterospathe_cagayanensis	(Reinhardtia_latisecta	Sabal_domingensis))	Burretiokentia_grandiflora)	Hydriastele_microspadix)	((Nypa_fruticans	Sclerosperma_profizianum)	Dypsis_decaryi))))))	(((Oenocarpus_minor	Chamaedorea_seifrizii)	Pseudophoenix_vinifera)	Manicaria_saccifera))))	Kingia_australis);
((((Serenoa_repens	Phoenix_dactylifera)	(((Elaeis_oleifera	Elaeis_guineensis)	(Reinhardtia_gracilis	Attalea_speciosa))	Calamus_caryotoides))	((Prestoea_acuminata	(((Reinhardtia_simplex	Manicaria_saccifera)	(((Nypa_fruticans	Sclerosperma_profizianum)	(Chamaedorea_seifrizii	(Leopoldinia_pulchra	(Oenocarpus_minor	Pseudophoenix_vinifera))))	((Podococcus_barteri	((Veitchia_spiralis	Burretiokentia_grandiflora)	Dictyosperma_album))	((Hydriastele_microspadix	(Heterospathe_cagayanensis	(Reinhardtia_latisecta	Sabal_domingensis)))	Dypsis_decaryi))))	Geonoma_undata))	((Iriartea_deltoidea	Orania_palindan)	Pelagodoxa_henryana)))	Kingia_australis);
((Reinhardtia_simplex	((Pelagodoxa_henryana	Leopoldinia_pulchra)	(((((Veitchia_spiralis	((Reinhardtia_latisecta	Oenocarpus_minor)	Burretiokentia_grandiflora))	Dictyosperma_album)	((Hydriastele_microspadix	(Heterospathe_cagayanensis	Sabal_domingensis))	Dypsis_decaryi))	(((Serenoa_repens	((((Reinhardtia_gracilis	Attalea_speciosa)	Elaeis_oleifera)	Elaeis_guineensis)	Calamus_caryotoides))	Chamaedorea_seifrizii)	Pseudophoenix_vinifera))	(Manicaria_saccifera	((((Iriartea_deltoidea	((Nypa_fruticans	Sclerosperma_profizianum)	Orania_palindan))	Phoenix_dactylifera)	Prestoea_acuminata)	(Podococcus_barteri	Geonoma_undata))))))	Kingia_australis);
((Reinhardtia_simplex	(Pelagodoxa_henryana	(((Chamaedorea_seifrizii	(Leopoldinia_pulchra	(Oenocarpus_minor	Pseudophoenix_vinifera)))	(((Veitchia_spiralis	((Heterospathe_cagayanensis	(Reinhardtia_latisecta	Sabal_domingensis))	Burretiokentia_grandiflora))	Dictyosperma_album)	(Hydriastele_microspadix	Dypsis_decaryi)))	(((Geonoma_undata	(((Nypa_fruticans	Sclerosperma_profizianum)	Orania_palindan)	Iriartea_deltoidea))	(Podococcus_barteri	(Prestoea_acuminata	Phoenix_dactylifera)))	(Manicaria_saccifera	(Serenoa_repens	(((Reinhardtia_gracilis	Attalea_speciosa)	(Elaeis_oleifera	Elaeis_guineensis))	Calamus_caryotoides)))))))	Kingia_australis);
(((((Reinhardtia_gracilis	Attalea_speciosa)	(Elaeis_oleifera	Elaeis_guineensis))	Calamus_caryotoides)	(((Oenocarpus_minor	Pelagodoxa_henryana)	((((Manicaria_saccifera	(((Veitchia_spiralis	Burretiokentia_grandiflora)	Dictyosperma_album)	(((Heterospathe_cagayanensis	(Reinhardtia_latisecta	Sabal_domingensis))	Hydriastele_microspadix)	Dypsis_decaryi)))	((((Phoenix_dactylifera	(Orania_palindan	Iriartea_deltoidea))	(Nypa_fruticans	Sclerosperma_profizianum))	(Podococcus_barteri	Geonoma_undata))	Prestoea_acuminata))	(Leopoldinia_pulchra	(Chamaedorea_seifrizii	Pseudophoenix_vinifera)))	Reinhardtia_simplex))	Serenoa_repens))	Kingia_australis);
((Calamus_caryotoides	(((((Reinhardtia_simplex	(((((Phoenix_dactylifera	Iriartea_deltoidea)	(Orania_palindan	(Nypa_fruticans	Sclerosperma_profizianum)))	(Podococcus_barteri	(Burretiokentia_grandiflora	Geonoma_undata)))	Prestoea_acuminata)	((Veitchia_spiralis	Chamaedorea_seifrizii)	Pelagodoxa_henryana)))	Manicaria_saccifera)	(((Leopoldinia_pulchra	Oenocarpus_minor)	Pseudophoenix_vinifera)	(((Heterospathe_cagayanensis	Hydriastele_microspadix)	Dypsis_decaryi)	Dictyosperma_album)))	Serenoa_repens)	((Elaeis_guineensis	((Reinhardtia_gracilis	Attalea_speciosa)	Elaeis_oleifera))	(Reinhardtia_latisecta	Sabal_domingensis))))	Kingia_australis);
((Reinhardtia_simplex	((Manicaria_saccifera	(((Hydriastele_microspadix	((((Heterospathe_cagayanensis	Burretiokentia_grandiflora)	Dictyosperma_album)	Veitchia_spiralis)	Serenoa_repens))	Dypsis_decaryi)	((Pelagodoxa_henryana	(Chamaedorea_seifrizii	(((Elaeis_guineensis	Elaeis_oleifera)	(Attalea_speciosa	(Reinhardtia_latisecta	(Reinhardtia_gracilis	Sabal_domingensis))))	Calamus_caryotoides)))	((Oenocarpus_minor	Leopoldinia_pulchra)	Pseudophoenix_vinifera))))	((Prestoea_acuminata	(((Iriartea_deltoidea	Orania_palindan)	Phoenix_dactylifera)	(Nypa_fruticans	Sclerosperma_profizianum)))	(Podococcus_barteri	Geonoma_undata))))	Kingia_australis);
((Reinhardtia_simplex	(((Manicaria_saccifera	((Chamaedorea_seifrizii	(Serenoa_repens	(((Attalea_speciosa	(Elaeis_guineensis	Elaeis_oleifera))	Reinhardtia_gracilis)	(Reinhardtia_latisecta	Sabal_domingensis))))	Pelagodoxa_henryana))	(((Pseudophoenix_vinifera	((Heterospathe_cagayanensis	Burretiokentia_grandiflora)	Hydriastele_microspadix))	Dypsis_decaryi)	(Leopoldinia_pulchra	((Oenocarpus_minor	Veitchia_spiralis)	Dictyosperma_album))))	((Orania_palindan	(Nypa_fruticans	Sclerosperma_profizianum))	((Podococcus_barteri	Geonoma_undata)	(Iriartea_deltoidea	((Calamus_caryotoides	Phoenix_dactylifera)	Prestoea_acuminata))))))	Kingia_australis);
(((((Elaeis_guineensis	Elaeis_oleifera)	(Reinhardtia_gracilis	Attalea_speciosa))	(Reinhardtia_latisecta	Sabal_domingensis))	(((Oenocarpus_minor	Pelagodoxa_henryana)	(((Serenoa_repens	(Veitchia_spiralis	Pseudophoenix_vinifera))	(((Reinhardtia_simplex	((Dypsis_decaryi	(Heterospathe_cagayanensis	Hydriastele_microspadix))	((Podococcus_barteri	Geonoma_undata)	((Prestoea_acuminata	Calamus_caryotoides)	(Iriartea_deltoidea	((Orania_palindan	(Nypa_fruticans	Sclerosperma_profizianum))	Phoenix_dactylifera))))))	Dictyosperma_album)	Manicaria_saccifera))	(Leopoldinia_pulchra	Burretiokentia_grandiflora)))	Chamaedorea_seifrizii))	Kingia_australis);
((Reinhardtia_simplex	((Burretiokentia_grandiflora	Dictyosperma_album)	((((Leopoldinia_pulchra	Pseudophoenix_vinifera)	Oenocarpus_minor)	((((((Calamus_caryotoides	Iriartea_deltoidea)	(Orania_palindan	Phoenix_dactylifera))	(Nypa_fruticans	Sclerosperma_profizianum))	(((Podococcus_barteri	Geonoma_undata)	(Heterospathe_cagayanensis	Hydriastele_microspadix))	Prestoea_acuminata))	(Pelagodoxa_henryana	(Veitchia_spiralis	Chamaedorea_seifrizii)))	(Manicaria_saccifera	(Serenoa_repens	((Elaeis_guineensis	(Elaeis_oleifera	(Reinhardtia_gracilis	Attalea_speciosa)))	(Reinhardtia_latisecta	Sabal_domingensis))))))	Dypsis_decaryi)))	Kingia_australis);
((Reinhardtia_simplex	(((Leopoldinia_pulchra	((Oenocarpus_minor	Pelagodoxa_henryana)	Chamaedorea_seifrizii))	((((Serenoa_repens	Veitchia_spiralis)	Dictyosperma_album)	(((Burretiokentia_grandiflora	(Heterospathe_cagayanensis	(Reinhardtia_latisecta	Sabal_domingensis)))	Hydriastele_microspadix)	Dypsis_decaryi))	Pseudophoenix_vinifera))	((((Nypa_fruticans	Sclerosperma_profizianum)	(Iriartea_deltoidea	(Phoenix_dactylifera	((((Elaeis_guineensis	Elaeis_oleifera)	(Reinhardtia_gracilis	Attalea_speciosa))	Calamus_caryotoides)	Orania_palindan))))	((Podococcus_barteri	Geonoma_undata)	Prestoea_acuminata))	Manicaria_saccifera)))	Kingia_australis);
((((Elaeis_guineensis	(Elaeis_oleifera	(Reinhardtia_gracilis	Attalea_speciosa)))	Calamus_caryotoides)	(Orania_palindan	((((((Podococcus_barteri	Geonoma_undata)	(Manicaria_saccifera	((((Burretiokentia_grandiflora	Veitchia_spiralis)	Dictyosperma_album)	((Serenoa_repens	((Heterospathe_cagayanensis	(Reinhardtia_latisecta	Sabal_domingensis))	Hydriastele_microspadix))	Dypsis_decaryi))	((Chamaedorea_seifrizii	(Leopoldinia_pulchra	Pseudophoenix_vinifera))	Reinhardtia_simplex))))	Prestoea_acuminata)	Iriartea_deltoidea)	Phoenix_dactylifera)	((Nypa_fruticans	Sclerosperma_profizianum)	(Oenocarpus_minor	Pelagodoxa_henryana)))))	Kingia_australis);
(((Elaeis_guineensis	(Elaeis_oleifera	(Reinhardtia_gracilis	Attalea_speciosa)))	((Orania_palindan	(((Phoenix_dactylifera	(((((Podococcus_barteri	Geonoma_undata)	((((Hydriastele_microspadix	(Leopoldinia_pulchra	Burretiokentia_grandiflora))	(Dypsis_decaryi	Veitchia_spiralis))	Dictyosperma_album)	(Serenoa_repens	(Heterospathe_cagayanensis	(Reinhardtia_latisecta	Sabal_domingensis)))))	(Reinhardtia_simplex	Manicaria_saccifera))	(Prestoea_acuminata	(Chamaedorea_seifrizii	Pseudophoenix_vinifera)))	(Oenocarpus_minor	Pelagodoxa_henryana)))	Iriartea_deltoidea)	(Nypa_fruticans	Sclerosperma_profizianum)))	Calamus_caryotoides))	Kingia_australis);
((Reinhardtia_simplex	((Pseudophoenix_vinifera	((((Hydriastele_microspadix	Dypsis_decaryi)	((Burretiokentia_grandiflora	(Heterospathe_cagayanensis	(Reinhardtia_latisecta	Sabal_domingensis)))	(Veitchia_spiralis	Dictyosperma_album)))	Leopoldinia_pulchra)	Serenoa_repens))	((Manicaria_saccifera	(((Oenocarpus_minor	Prestoea_acuminata)	(Podococcus_barteri	Geonoma_undata))	((Orania_palindan	(Nypa_fruticans	Sclerosperma_profizianum))	(Phoenix_dactylifera	Iriartea_deltoidea))))	((Pelagodoxa_henryana	(Calamus_caryotoides	(Elaeis_guineensis	(Elaeis_oleifera	(Reinhardtia_gracilis	Attalea_speciosa)))))	Chamaedorea_seifrizii))))	Kingia_australis);
((Reinhardtia_simplex	(((Manicaria_saccifera	((((Oenocarpus_minor	Prestoea_acuminata)	((Iriartea_deltoidea	((Serenoa_repens	(Calamus_caryotoides	(Elaeis_guineensis	(Elaeis_oleifera	(Reinhardtia_gracilis	Attalea_speciosa)))))	Phoenix_dactylifera))	(Orania_palindan	Nypa_fruticans)))	(Podococcus_barteri	Geonoma_undata))	Hydriastele_microspadix))	(((Sclerosperma_profizianum	Dypsis_decaryi)	(Chamaedorea_seifrizii	Pseudophoenix_vinifera))	Pelagodoxa_henryana))	(((Burretiokentia_grandiflora	(Leopoldinia_pulchra	(Heterospathe_cagayanensis	(Reinhardtia_latisecta	Sabal_domingensis))))	Veitchia_spiralis)	Dictyosperma_album)))	Kingia_australis);
((Reinhardtia_simplex	(Manicaria_saccifera	((((((Burretiokentia_grandiflora	(Heterospathe_cagayanensis	(Reinhardtia_latisecta	Sabal_domingensis)))	Hydriastele_microspadix)	Dypsis_decaryi)	(Dictyosperma_album	Veitchia_spiralis))	((Chamaedorea_seifrizii	(Sclerosperma_profizianum	Pelagodoxa_henryana))	(Leopoldinia_pulchra	(Oenocarpus_minor	Pseudophoenix_vinifera))))	((Podococcus_barteri	Geonoma_undata)	((Iriartea_deltoidea	Orania_palindan)	((((Serenoa_repens	(Calamus_caryotoides	(Elaeis_guineensis	(Elaeis_oleifera	(Reinhardtia_gracilis	Attalea_speciosa)))))	Phoenix_dactylifera)	Nypa_fruticans)	Prestoea_acuminata))))))	Kingia_australis);
((Orania_palindan	((Reinhardtia_simplex	((((Veitchia_spiralis	Chamaedorea_seifrizii)	Manicaria_saccifera)	(Podococcus_barteri	(((((Iriartea_deltoidea	(Calamus_caryotoides	((Reinhardtia_gracilis	Attalea_speciosa)	(Elaeis_guineensis	Elaeis_oleifera))))	Phoenix_dactylifera)	Nypa_fruticans)	Prestoea_acuminata)	Leopoldinia_pulchra)))	(Dictyosperma_album	((Pseudophoenix_vinifera	((Burretiokentia_grandiflora	(Heterospathe_cagayanensis	(Reinhardtia_latisecta	Sabal_domingensis)))	Hydriastele_microspadix))	Geonoma_undata))))	((Dypsis_decaryi	Serenoa_repens)	(Sclerosperma_profizianum	(Oenocarpus_minor	Pelagodoxa_henryana)))))	Kingia_australis);
(((Calamus_caryotoides	((Reinhardtia_gracilis	Attalea_speciosa)	(Elaeis_guineensis	Elaeis_oleifera)))	((((Serenoa_repens	((((((Pseudophoenix_vinifera	Chamaedorea_seifrizii)	(Oenocarpus_minor	Prestoea_acuminata))	(Podococcus_barteri	Geonoma_undata))	((Leopoldinia_pulchra	(Dictyosperma_album	(Veitchia_spiralis	((Burretiokentia_grandiflora	(Heterospathe_cagayanensis	(Reinhardtia_latisecta	Sabal_domingensis)))	Hydriastele_microspadix))))	Reinhardtia_simplex))	(Phoenix_dactylifera	Manicaria_saccifera))	Iriartea_deltoidea))	((Sclerosperma_profizianum	Nypa_fruticans)	Dypsis_decaryi))	Orania_palindan)	Pelagodoxa_henryana))	Kingia_australis);
((Reinhardtia_simplex	((Serenoa_repens	Manicaria_saccifera)	((Prestoea_acuminata	((Sclerosperma_profizianum	Nypa_fruticans)	(((((Calamus_caryotoides	(((Reinhardtia_gracilis	Attalea_speciosa)	Elaeis_guineensis)	Elaeis_oleifera))	Phoenix_dactylifera)	Iriartea_deltoidea)	Orania_palindan)	((Reinhardtia_latisecta	Oenocarpus_minor)	Pelagodoxa_henryana))))	((((Dictyosperma_album	(Veitchia_spiralis	(Burretiokentia_grandiflora	(Heterospathe_cagayanensis	Sabal_domingensis))))	(Hydriastele_microspadix	Dypsis_decaryi))	((Leopoldinia_pulchra	Pseudophoenix_vinifera)	Chamaedorea_seifrizii))	(Podococcus_barteri	Geonoma_undata)))))	Kingia_australis);
(((Calamus_caryotoides	((Elaeis_oleifera	Elaeis_guineensis)	(Reinhardtia_gracilis	Attalea_speciosa)))	(((Orania_palindan	(Sclerosperma_profizianum	Nypa_fruticans))	((Iriartea_deltoidea	(Prestoea_acuminata	(Podococcus_barteri	Geonoma_undata)))	(((Reinhardtia_simplex	((Dictyosperma_album	((Serenoa_repens	Veitchia_spiralis)	Burretiokentia_grandiflora))	(((Heterospathe_cagayanensis	Sabal_domingensis)	Hydriastele_microspadix)	Dypsis_decaryi)))	((Leopoldinia_pulchra	Pseudophoenix_vinifera)	Chamaedorea_seifrizii))	(Manicaria_saccifera	Phoenix_dactylifera))))	((Reinhardtia_latisecta	Oenocarpus_minor)	Pelagodoxa_henryana)))	Kingia_australis);
(((Calamus_caryotoides	(Phoenix_dactylifera	(Iriartea_deltoidea	(((((Reinhardtia_latisecta	Sabal_domingensis)	Nypa_fruticans)	Sclerosperma_profizianum)	Orania_palindan)	((Geonoma_undata	((Prestoea_acuminata	(Chamaedorea_seifrizii	(Oenocarpus_minor	(Leopoldinia_pulchra	Pseudophoenix_vinifera))))	((Reinhardtia_simplex	((Hydriastele_microspadix	Dypsis_decaryi)	(((Serenoa_repens	Veitchia_spiralis)	Dictyosperma_album)	(Burretiokentia_grandiflora	Heterospathe_cagayanensis))))	Manicaria_saccifera)))	(Podococcus_barteri	Pelagodoxa_henryana))))))	((Elaeis_guineensis	Elaeis_oleifera)	(Attalea_speciosa	Reinhardtia_gracilis)))	Kingia_australis);
(((Calamus_caryotoides	((Reinhardtia_latisecta	Sabal_domingensis)	(((Attalea_speciosa	Reinhardtia_gracilis)	Elaeis_oleifera)	Elaeis_guineensis)))	((((((Dictyosperma_album	((Serenoa_repens	Veitchia_spiralis)	(((Burretiokentia_grandiflora	Heterospathe_cagayanensis)	Hydriastele_microspadix)	(Nypa_fruticans	Dypsis_decaryi))))	(Oenocarpus_minor	(Leopoldinia_pulchra	Pseudophoenix_vinifera)))	(Reinhardtia_simplex	Pelagodoxa_henryana))	(((Podococcus_barteri	Geonoma_undata)	(Manicaria_saccifera	Phoenix_dactylifera))	((Sclerosperma_profizianum	Orania_palindan)	Prestoea_acuminata)))	Chamaedorea_seifrizii)	Iriartea_deltoidea))	Kingia_australis);
(((((Iriartea_deltoidea	(((Podococcus_barteri	Geonoma_undata)	((Oenocarpus_minor	Prestoea_acuminata)	(((Reinhardtia_simplex	(((Pseudophoenix_vinifera	(Heterospathe_cagayanensis	Hydriastele_microspadix))	((Burretiokentia_grandiflora	Veitchia_spiralis)	(((Serenoa_repens	Pelagodoxa_henryana)	Dypsis_decaryi)	Dictyosperma_album)))	Leopoldinia_pulchra))	Manicaria_saccifera)	(Chamaedorea_seifrizii	(Sclerosperma_profizianum	((Reinhardtia_latisecta	Sabal_domingensis)	Nypa_fruticans))))))	Phoenix_dactylifera))	Orania_palindan)	(Calamus_caryotoides	((Attalea_speciosa	Elaeis_oleifera)	Elaeis_guineensis)))	Reinhardtia_gracilis)	Kingia_australis);
((Reinhardtia_simplex	(((Podococcus_barteri	Geonoma_undata)	((Chamaedorea_seifrizii	Prestoea_acuminata)	(Manicaria_saccifera	((Hydriastele_microspadix	(Dypsis_decaryi	(((((Reinhardtia_latisecta	Sabal_domingensis)	Heterospathe_cagayanensis)	Burretiokentia_grandiflora)	Veitchia_spiralis)	Dictyosperma_album)))	((Leopoldinia_pulchra	(Oenocarpus_minor	Pseudophoenix_vinifera))	(Sclerosperma_profizianum	Nypa_fruticans))))))	((Serenoa_repens	Phoenix_dactylifera)	((Pelagodoxa_henryana	Orania_palindan)	(Calamus_caryotoides	((((Reinhardtia_gracilis	Attalea_speciosa)	Elaeis_oleifera)	Elaeis_guineensis)	Iriartea_deltoidea))))))	Kingia_australis);
((Calamus_caryotoides	((((Iriartea_deltoidea	(((Reinhardtia_simplex	(((Leopoldinia_pulchra	(Oenocarpus_minor	Pseudophoenix_vinifera))	(Chamaedorea_seifrizii	((Sclerosperma_profizianum	Nypa_fruticans)	Pelagodoxa_henryana)))	(((Dictyosperma_album	(Serenoa_repens	Veitchia_spiralis))	(Dypsis_decaryi	(Hydriastele_microspadix	(((Reinhardtia_latisecta	Sabal_domingensis)	Heterospathe_cagayanensis)	Burretiokentia_grandiflora))))	Manicaria_saccifera)))	Prestoea_acuminata)	(Geonoma_undata	Podococcus_barteri)))	Phoenix_dactylifera)	Orania_palindan)	((Reinhardtia_gracilis	Attalea_speciosa)	(Elaeis_oleifera	Elaeis_guineensis))))	Kingia_australis);
((((((Iriartea_deltoidea	(((((Veitchia_spiralis	(Dypsis_decaryi	(Hydriastele_microspadix	((Reinhardtia_latisecta	Sabal_domingensis)	Heterospathe_cagayanensis))))	Burretiokentia_grandiflora)	Dictyosperma_album)	((Prestoea_acuminata	Reinhardtia_simplex)	(((Leopoldinia_pulchra	(Oenocarpus_minor	Pseudophoenix_vinifera))	Chamaedorea_seifrizii)	(Geonoma_undata	Podococcus_barteri))))	Manicaria_saccifera))	(Serenoa_repens	Phoenix_dactylifera))	((Sclerosperma_profizianum	Nypa_fruticans)	Pelagodoxa_henryana))	Orania_palindan)	(((Reinhardtia_gracilis	Attalea_speciosa)	(Elaeis_oleifera	Elaeis_guineensis))	Calamus_caryotoides))	Kingia_australis);
(((Orania_palindan	(Phoenix_dactylifera	(((Prestoea_acuminata	(Geonoma_undata	Podococcus_barteri))	(((((Dictyosperma_album	Reinhardtia_simplex)	((Serenoa_repens	Veitchia_spiralis)	(Leopoldinia_pulchra	Pseudophoenix_vinifera)))	Manicaria_saccifera)	(((Sclerosperma_profizianum	Nypa_fruticans)	(Oenocarpus_minor	Pelagodoxa_henryana))	Chamaedorea_seifrizii))	(Dypsis_decaryi	(Hydriastele_microspadix	(Burretiokentia_grandiflora	((Reinhardtia_latisecta	Sabal_domingensis)	Heterospathe_cagayanensis))))))	Iriartea_deltoidea)))	(((Reinhardtia_gracilis	Attalea_speciosa)	(Elaeis_oleifera	Elaeis_guineensis))	Calamus_caryotoides))	Kingia_australis);
(((((Hydriastele_microspadix	(Burretiokentia_grandiflora	((Reinhardtia_latisecta	Sabal_domingensis)	Heterospathe_cagayanensis)))	((((Phoenix_dactylifera	Nypa_fruticans)	Prestoea_acuminata)	Geonoma_undata)	((Sclerosperma_profizianum	Orania_palindan)	Podococcus_barteri)))	Iriartea_deltoidea)	(((Dypsis_decaryi	(Dictyosperma_album	Veitchia_spiralis))	Reinhardtia_simplex)	(((Pseudophoenix_vinifera	((Serenoa_repens	Oenocarpus_minor)	Leopoldinia_pulchra))	(Pelagodoxa_henryana	Chamaedorea_seifrizii))	(((((Reinhardtia_gracilis	Attalea_speciosa)	Elaeis_oleifera)	Elaeis_guineensis)	Calamus_caryotoides)	Manicaria_saccifera))))	Kingia_australis);
((Reinhardtia_simplex	((((Chamaedorea_seifrizii	(Leopoldinia_pulchra	Pseudophoenix_vinifera))	(((Dypsis_decaryi	((Sclerosperma_profizianum	Orania_palindan)	(Oenocarpus_minor	Pelagodoxa_henryana)))	((((Reinhardtia_gracilis	Attalea_speciosa)	(Elaeis_oleifera	Elaeis_guineensis))	Calamus_caryotoides)	Serenoa_repens))	((((((Reinhardtia_latisecta	Sabal_domingensis)	Heterospathe_cagayanensis)	Nypa_fruticans)	(Prestoea_acuminata	Phoenix_dactylifera))	((Podococcus_barteri	Geonoma_undata)	(Veitchia_spiralis	Iriartea_deltoidea)))	Hydriastele_microspadix)))	Manicaria_saccifera)	(Dictyosperma_album	Burretiokentia_grandiflora)))	Kingia_australis);
((((Reinhardtia_gracilis	Attalea_speciosa)	(Elaeis_oleifera	Elaeis_guineensis))	(Calamus_caryotoides	(((Reinhardtia_simplex	(Oenocarpus_minor	((Manicaria_saccifera	(Chamaedorea_seifrizii	Pseudophoenix_vinifera))	(((Prestoea_acuminata	(Podococcus_barteri	Geonoma_undata))	((Nypa_fruticans	Phoenix_dactylifera)	(Orania_palindan	Iriartea_deltoidea)))	(((((Reinhardtia_latisecta	Sabal_domingensis)	Heterospathe_cagayanensis)	Hydriastele_microspadix)	Veitchia_spiralis)	(Dictyosperma_album	(Burretiokentia_grandiflora	(Dypsis_decaryi	Serenoa_repens))))))))	(Leopoldinia_pulchra	Sclerosperma_profizianum))	Pelagodoxa_henryana)))	Kingia_australis);
(((((Reinhardtia_gracilis	Attalea_speciosa)	Elaeis_guineensis)	Elaeis_oleifera)	(Calamus_caryotoides	((((((Serenoa_repens	(Dictyosperma_album	(Veitchia_spiralis	Burretiokentia_grandiflora)))	((((Reinhardtia_latisecta	Sabal_domingensis)	Heterospathe_cagayanensis)	Hydriastele_microspadix)	Dypsis_decaryi))	Reinhardtia_simplex)	(((Prestoea_acuminata	(Geonoma_undata	Podococcus_barteri))	((Phoenix_dactylifera	Iriartea_deltoidea)	((Nypa_fruticans	Sclerosperma_profizianum)	Orania_palindan)))	Manicaria_saccifera))	(Chamaedorea_seifrizii	Pelagodoxa_henryana))	((Oenocarpus_minor	Pseudophoenix_vinifera)	Leopoldinia_pulchra))))	Kingia_australis);
(((((Geonoma_undata	Podococcus_barteri)	Prestoea_acuminata)	((Phoenix_dactylifera	Iriartea_deltoidea)	((Nypa_fruticans	Sclerosperma_profizianum)	Orania_palindan)))	((Manicaria_saccifera	Chamaedorea_seifrizii)	(((Serenoa_repens	((Oenocarpus_minor	Pseudophoenix_vinifera)	Leopoldinia_pulchra))	((Veitchia_spiralis	(((Heterospathe_cagayanensis	Hydriastele_microspadix)	Dypsis_decaryi)	Burretiokentia_grandiflora))	Dictyosperma_album))	((Pelagodoxa_henryana	(((Reinhardtia_latisecta	Sabal_domingensis)	(((Reinhardtia_gracilis	Attalea_speciosa)	Elaeis_guineensis)	Elaeis_oleifera))	Calamus_caryotoides))	Reinhardtia_simplex))))	Kingia_australis);
((((((Reinhardtia_latisecta	Sabal_domingensis)	Reinhardtia_gracilis)	Attalea_speciosa)	(Elaeis_guineensis	Elaeis_oleifera))	(Calamus_caryotoides	(Orania_palindan	((Serenoa_repens	(Sclerosperma_profizianum	Pelagodoxa_henryana))	(((Geonoma_undata	Podococcus_barteri)	((((Dictyosperma_album	((Heterospathe_cagayanensis	Hydriastele_microspadix)	(Veitchia_spiralis	Dypsis_decaryi)))	(Manicaria_saccifera	(Prestoea_acuminata	((Nypa_fruticans	Burretiokentia_grandiflora)	Phoenix_dactylifera))))	Reinhardtia_simplex)	(Chamaedorea_seifrizii	((Oenocarpus_minor	Pseudophoenix_vinifera)	Leopoldinia_pulchra))))	Iriartea_deltoidea)))))	Kingia_australis);
((((Reinhardtia_latisecta	Sabal_domingensis)	(Elaeis_guineensis	(Attalea_speciosa	Elaeis_oleifera)))	(Calamus_caryotoides	(Orania_palindan	(((Nypa_fruticans	Sclerosperma_profizianum)	Pelagodoxa_henryana)	((Chamaedorea_seifrizii	Iriartea_deltoidea)	(((Reinhardtia_simplex	((Pseudophoenix_vinifera	Leopoldinia_pulchra)	(((Heterospathe_cagayanensis	Hydriastele_microspadix)	((Dictyosperma_album	(Veitchia_spiralis	Burretiokentia_grandiflora))	Serenoa_repens))	Dypsis_decaryi)))	(((Reinhardtia_gracilis	Oenocarpus_minor)	Prestoea_acuminata)	(Manicaria_saccifera	Phoenix_dactylifera)))	(Geonoma_undata	Podococcus_barteri)))))))	Kingia_australis);
(((Elaeis_guineensis	((Reinhardtia_gracilis	Attalea_speciosa)	Elaeis_oleifera))	(Calamus_caryotoides	(Orania_palindan	(((((Reinhardtia_latisecta	Sabal_domingensis)	Nypa_fruticans)	Sclerosperma_profizianum)	(Chamaedorea_seifrizii	(Oenocarpus_minor	Pelagodoxa_henryana)))	((((Phoenix_dactylifera	Manicaria_saccifera)	Reinhardtia_simplex)	((Pseudophoenix_vinifera	Leopoldinia_pulchra)	((Dictyosperma_album	((Dypsis_decaryi	Serenoa_repens)	Veitchia_spiralis))	((Burretiokentia_grandiflora	Heterospathe_cagayanensis)	Hydriastele_microspadix))))	(Prestoea_acuminata	(Geonoma_undata	(Iriartea_deltoidea	Podococcus_barteri))))))))	Kingia_australis);
(((Elaeis_guineensis	((Reinhardtia_gracilis	Attalea_speciosa)	Elaeis_oleifera))	(Calamus_caryotoides	((Geonoma_undata	((Phoenix_dactylifera	(((((Reinhardtia_latisecta	Sabal_domingensis)	Nypa_fruticans)	Sclerosperma_profizianum)	Orania_palindan)	Iriartea_deltoidea))	(Podococcus_barteri	Prestoea_acuminata)))	(Reinhardtia_simplex	((Manicaria_saccifera	(Chamaedorea_seifrizii	(Oenocarpus_minor	Pelagodoxa_henryana)))	(Leopoldinia_pulchra	(Dictyosperma_album	(((Burretiokentia_grandiflora	Heterospathe_cagayanensis)	Hydriastele_microspadix)	(Pseudophoenix_vinifera	((Serenoa_repens	Veitchia_spiralis)	Dypsis_decaryi))))))))))	Kingia_australis);
(((((((Chamaedorea_seifrizii	(Serenoa_repens	(((Reinhardtia_latisecta	Sabal_domingensis)	((Elaeis_guineensis	Elaeis_oleifera)	(Reinhardtia_gracilis	Attalea_speciosa)))	Calamus_caryotoides)))	Pelagodoxa_henryana)	(((Veitchia_spiralis	Burretiokentia_grandiflora)	Dictyosperma_album)	((Heterospathe_cagayanensis	Hydriastele_microspadix)	Dypsis_decaryi)))	(Reinhardtia_simplex	(Pseudophoenix_vinifera	(Leopoldinia_pulchra	Oenocarpus_minor))))	Manicaria_saccifera)	(Geonoma_undata	((Phoenix_dactylifera	(((Nypa_fruticans	Sclerosperma_profizianum)	Orania_palindan)	Iriartea_deltoidea))	(Podococcus_barteri	Prestoea_acuminata))))	Kingia_australis);
((((((((Pelagodoxa_henryana	Chamaedorea_seifrizii)	(Nypa_fruticans	Sclerosperma_profizianum))	(Pseudophoenix_vinifera	(Leopoldinia_pulchra	Oenocarpus_minor)))	((Geonoma_undata	(Reinhardtia_simplex	(((((Veitchia_spiralis	Heterospathe_cagayanensis)	Dictyosperma_album)	Burretiokentia_grandiflora)	(Dypsis_decaryi	Hydriastele_microspadix))	Podococcus_barteri)))	(Prestoea_acuminata	(Manicaria_saccifera	Phoenix_dactylifera))))	Iriartea_deltoidea)	Orania_palindan)	(Calamus_caryotoides	(Serenoa_repens	((Elaeis_guineensis	Elaeis_oleifera)	(((Reinhardtia_latisecta	Sabal_domingensis)	Reinhardtia_gracilis)	Attalea_speciosa)))))	Kingia_australis);
(((Iriartea_deltoidea	((Phoenix_dactylifera	(((Podococcus_barteri	Geonoma_undata)	((Nypa_fruticans	(Hydriastele_microspadix	Heterospathe_cagayanensis))	(Reinhardtia_simplex	(Manicaria_saccifera	(((Chamaedorea_seifrizii	(Pseudophoenix_vinifera	(Leopoldinia_pulchra	Oenocarpus_minor)))	Serenoa_repens)	((Dypsis_decaryi	(Dictyosperma_album	(Burretiokentia_grandiflora	Veitchia_spiralis)))	(Pelagodoxa_henryana	Sclerosperma_profizianum)))))))	Prestoea_acuminata))	Orania_palindan))	((((Elaeis_guineensis	Elaeis_oleifera)	(Reinhardtia_gracilis	Attalea_speciosa))	(Reinhardtia_latisecta	Sabal_domingensis))	Calamus_caryotoides))	Kingia_australis);
((Reinhardtia_simplex	(Geonoma_undata	((Prestoea_acuminata	Manicaria_saccifera)	((((Calamus_caryotoides	Phoenix_dactylifera)	(Iriartea_deltoidea	Orania_palindan))	(((((Elaeis_guineensis	Elaeis_oleifera)	(Reinhardtia_gracilis	Attalea_speciosa))	(Reinhardtia_latisecta	Sabal_domingensis))	Chamaedorea_seifrizii)	(Pelagodoxa_henryana	(Nypa_fruticans	Sclerosperma_profizianum))))	((Dypsis_decaryi	((Podococcus_barteri	(Hydriastele_microspadix	(Burretiokentia_grandiflora	Heterospathe_cagayanensis)))	((Serenoa_repens	Veitchia_spiralis)	Dictyosperma_album)))	(Pseudophoenix_vinifera	(Leopoldinia_pulchra	Oenocarpus_minor)))))))	Kingia_australis);
((((Elaeis_guineensis	Elaeis_oleifera)	(Reinhardtia_gracilis	Attalea_speciosa))	(Calamus_caryotoides	(((Phoenix_dactylifera	Orania_palindan)	Iriartea_deltoidea)	(((Podococcus_barteri	Geonoma_undata)	(((((Sclerosperma_profizianum	Nypa_fruticans)	((Reinhardtia_latisecta	Sabal_domingensis)	Heterospathe_cagayanensis))	Dypsis_decaryi)	Hydriastele_microspadix)	(Manicaria_saccifera	(((Leopoldinia_pulchra	Burretiokentia_grandiflora)	Reinhardtia_simplex)	(Dictyosperma_album	(Pseudophoenix_vinifera	((Serenoa_repens	Veitchia_spiralis)	((Chamaedorea_seifrizii	Oenocarpus_minor)	Pelagodoxa_henryana))))))))	Prestoea_acuminata))))	Kingia_australis);
((((Elaeis_guineensis	Elaeis_oleifera)	(Reinhardtia_gracilis	Attalea_speciosa))	(Calamus_caryotoides	(Orania_palindan	(Iriartea_deltoidea	(((((Pseudophoenix_vinifera	((Manicaria_saccifera	Phoenix_dactylifera)	Reinhardtia_simplex))	(Dictyosperma_album	((Burretiokentia_grandiflora	(Veitchia_spiralis	Dypsis_decaryi))	((Serenoa_repens	Leopoldinia_pulchra)	(Heterospathe_cagayanensis	Hydriastele_microspadix)))))	(Podococcus_barteri	Geonoma_undata))	((Sclerosperma_profizianum	((Reinhardtia_latisecta	Sabal_domingensis)	Nypa_fruticans))	((Chamaedorea_seifrizii	Oenocarpus_minor)	Prestoea_acuminata)))	Pelagodoxa_henryana)))))	Kingia_australis);
((((Elaeis_guineensis	Elaeis_oleifera)	(Reinhardtia_gracilis	Attalea_speciosa))	(Calamus_caryotoides	(((Chamaedorea_seifrizii	(Serenoa_repens	(Reinhardtia_latisecta	Oenocarpus_minor)))	Pseudophoenix_vinifera)	((Reinhardtia_simplex	((Veitchia_spiralis	(Dictyosperma_album	((Manicaria_saccifera	Phoenix_dactylifera)	((Prestoea_acuminata	(((Sclerosperma_profizianum	Orania_palindan)	Iriartea_deltoidea)	(Podococcus_barteri	Geonoma_undata)))	(((Sabal_domingensis	Nypa_fruticans)	Dypsis_decaryi)	((Burretiokentia_grandiflora	Heterospathe_cagayanensis)	Hydriastele_microspadix))))))	Pelagodoxa_henryana))	Leopoldinia_pulchra))))	Kingia_australis);
((((Elaeis_guineensis	Elaeis_oleifera)	(Reinhardtia_gracilis	Attalea_speciosa))	(Calamus_caryotoides	(((Sclerosperma_profizianum	Orania_palindan)	(((((Manicaria_saccifera	Phoenix_dactylifera)	((Podococcus_barteri	Geonoma_undata)	Prestoea_acuminata))	(Chamaedorea_seifrizii	Iriartea_deltoidea))	(((Pseudophoenix_vinifera	Oenocarpus_minor)	(Leopoldinia_pulchra	Reinhardtia_latisecta))	((Serenoa_repens	Veitchia_spiralis)	(Dictyosperma_album	(((Sabal_domingensis	Nypa_fruticans)	Dypsis_decaryi)	((Burretiokentia_grandiflora	Heterospathe_cagayanensis)	Hydriastele_microspadix))))))	Reinhardtia_simplex))	Pelagodoxa_henryana)))	Kingia_australis);
((Orania_palindan	((Iriartea_deltoidea	(((Calamus_caryotoides	Phoenix_dactylifera)	Prestoea_acuminata)	(((((Oenocarpus_minor	Leopoldinia_pulchra)	Pseudophoenix_vinifera)	((Serenoa_repens	(((Reinhardtia_gracilis	Attalea_speciosa)	Elaeis_oleifera)	Elaeis_guineensis))	Chamaedorea_seifrizii))	((Manicaria_saccifera	((Veitchia_spiralis	Dictyosperma_album)	(Dypsis_decaryi	(Nypa_fruticans	((Burretiokentia_grandiflora	((Reinhardtia_latisecta	Sabal_domingensis)	Heterospathe_cagayanensis))	Hydriastele_microspadix)))))	(Pelagodoxa_henryana	Reinhardtia_simplex)))	(Podococcus_barteri	Geonoma_undata))))	Sclerosperma_profizianum))	Kingia_australis);
((Iriartea_deltoidea	(((Reinhardtia_simplex	((Dictyosperma_album	(Burretiokentia_grandiflora	((Dypsis_decaryi	(Heterospathe_cagayanensis	Hydriastele_microspadix))	Veitchia_spiralis)))	(Manicaria_saccifera	(((Oenocarpus_minor	Leopoldinia_pulchra)	Pseudophoenix_vinifera)	(Nypa_fruticans	((Chamaedorea_seifrizii	Serenoa_repens)	((Sclerosperma_profizianum	Orania_palindan)	(((Reinhardtia_latisecta	Sabal_domingensis)	(((Reinhardtia_gracilis	Attalea_speciosa)	Elaeis_oleifera)	Elaeis_guineensis))	Pelagodoxa_henryana))))))))	(Podococcus_barteri	Geonoma_undata))	((Calamus_caryotoides	Phoenix_dactylifera)	Prestoea_acuminata)))	Kingia_australis);
(((Manicaria_saccifera	((Dictyosperma_album	(((Burretiokentia_grandiflora	Heterospathe_cagayanensis)	Hydriastele_microspadix)	(Veitchia_spiralis	Dypsis_decaryi)))	((Pelagodoxa_henryana	(((Serenoa_repens	((Reinhardtia_latisecta	Sabal_domingensis)	(((Reinhardtia_gracilis	Attalea_speciosa)	Elaeis_oleifera)	Elaeis_guineensis)))	Calamus_caryotoides)	Reinhardtia_simplex))	(Chamaedorea_seifrizii	((Oenocarpus_minor	Leopoldinia_pulchra)	Pseudophoenix_vinifera)))))	((Podococcus_barteri	Geonoma_undata)	(Prestoea_acuminata	(Phoenix_dactylifera	(((Nypa_fruticans	Sclerosperma_profizianum)	Orania_palindan)	Iriartea_deltoidea)))))	Kingia_australis);
((((((((Podococcus_barteri	Geonoma_undata)	(Orania_palindan	Iriartea_deltoidea))	(((Oenocarpus_minor	Leopoldinia_pulchra)	Pseudophoenix_vinifera)	(((Nypa_fruticans	Sclerosperma_profizianum)	Pelagodoxa_henryana)	(Chamaedorea_seifrizii	((Calamus_caryotoides	((Reinhardtia_latisecta	Sabal_domingensis)	((Reinhardtia_gracilis	Attalea_speciosa)	(Elaeis_oleifera	Elaeis_guineensis))))	Serenoa_repens)))))	(Dictyosperma_album	(((Burretiokentia_grandiflora	Heterospathe_cagayanensis)	Hydriastele_microspadix)	(Veitchia_spiralis	Dypsis_decaryi))))	Prestoea_acuminata)	(Phoenix_dactylifera	Manicaria_saccifera))	Reinhardtia_simplex)	Kingia_australis);
((((Prestoea_acuminata	(Podococcus_barteri	Geonoma_undata))	((Orania_palindan	Iriartea_deltoidea)	(Nypa_fruticans	Sclerosperma_profizianum)))	(((((Chamaedorea_seifrizii	((Oenocarpus_minor	Leopoldinia_pulchra)	Pseudophoenix_vinifera))	(Dictyosperma_album	((Veitchia_spiralis	Dypsis_decaryi)	((Burretiokentia_grandiflora	((Reinhardtia_latisecta	Sabal_domingensis)	Heterospathe_cagayanensis))	Hydriastele_microspadix))))	((((((Reinhardtia_gracilis	Attalea_speciosa)	Elaeis_oleifera)	Elaeis_guineensis)	Calamus_caryotoides)	Serenoa_repens)	Pelagodoxa_henryana))	Reinhardtia_simplex)	(Phoenix_dactylifera	Manicaria_saccifera)))	Kingia_australis);
((Reinhardtia_simplex	((((((Burretiokentia_grandiflora	((Reinhardtia_latisecta	Sabal_domingensis)	Heterospathe_cagayanensis))	(Veitchia_spiralis	Dictyosperma_album))	(Hydriastele_microspadix	Dypsis_decaryi))	(((((((Reinhardtia_gracilis	Attalea_speciosa)	Elaeis_oleifera)	Elaeis_guineensis)	Serenoa_repens)	Chamaedorea_seifrizii)	(Leopoldinia_pulchra	Pseudophoenix_vinifera))	(Manicaria_saccifera	(Oenocarpus_minor	Pelagodoxa_henryana))))	(((Orania_palindan	Iriartea_deltoidea)	Phoenix_dactylifera)	(((Prestoea_acuminata	Podococcus_barteri)	(Nypa_fruticans	Sclerosperma_profizianum))	Geonoma_undata)))	Calamus_caryotoides))	Kingia_australis);
(((((Reinhardtia_gracilis	Attalea_speciosa)	Elaeis_guineensis)	Elaeis_oleifera)	((Phoenix_dactylifera	(Iriartea_deltoidea	(Orania_palindan	(((((((Pseudophoenix_vinifera	Leopoldinia_pulchra)	Chamaedorea_seifrizii)	(((((((Sabal_domingensis	Heterospathe_cagayanensis)	Hydriastele_microspadix)	Dypsis_decaryi)	Veitchia_spiralis)	Burretiokentia_grandiflora)	Dictyosperma_album)	Serenoa_repens))	(Reinhardtia_simplex	Manicaria_saccifera))	(Geonoma_undata	((Nypa_fruticans	Prestoea_acuminata)	Podococcus_barteri)))	Sclerosperma_profizianum)	((Reinhardtia_latisecta	Oenocarpus_minor)	Pelagodoxa_henryana)))))	Calamus_caryotoides))	Kingia_australis);
(((Elaeis_guineensis	(Elaeis_oleifera	(Reinhardtia_gracilis	Attalea_speciosa)))	((Pelagodoxa_henryana	(((Phoenix_dactylifera	Iriartea_deltoidea)	((Nypa_fruticans	Sclerosperma_profizianum)	Orania_palindan))	(Reinhardtia_simplex	((((((Pseudophoenix_vinifera	((Serenoa_repens	Oenocarpus_minor)	Leopoldinia_pulchra))	Chamaedorea_seifrizii)	(Podococcus_barteri	((((Burretiokentia_grandiflora	((Reinhardtia_latisecta	Sabal_domingensis)	Heterospathe_cagayanensis))	Veitchia_spiralis)	Dictyosperma_album)	(Dypsis_decaryi	Hydriastele_microspadix))))	Manicaria_saccifera)	Prestoea_acuminata)	Geonoma_undata))))	Calamus_caryotoides))	Kingia_australis);
((((Reinhardtia_gracilis	Attalea_speciosa)	(Elaeis_guineensis	Elaeis_oleifera))	((((Nypa_fruticans	Sclerosperma_profizianum)	Orania_palindan)	((((((Podococcus_barteri	Geonoma_undata)	Prestoea_acuminata)	(Pseudophoenix_vinifera	(Leopoldinia_pulchra	((((Burretiokentia_grandiflora	((Reinhardtia_latisecta	Sabal_domingensis)	Heterospathe_cagayanensis))	(Serenoa_repens	Veitchia_spiralis))	Dictyosperma_album)	(Dypsis_decaryi	Hydriastele_microspadix)))))	(Reinhardtia_simplex	((Oenocarpus_minor	Chamaedorea_seifrizii)	Pelagodoxa_henryana)))	Manicaria_saccifera)	(Phoenix_dactylifera	Iriartea_deltoidea)))	Calamus_caryotoides))	Kingia_australis);
(((((Nypa_fruticans	Sclerosperma_profizianum)	(((Reinhardtia_latisecta	Sabal_domingensis)	Heterospathe_cagayanensis)	Pelagodoxa_henryana))	((Prestoea_acuminata	((((((Hydriastele_microspadix	((Veitchia_spiralis	Burretiokentia_grandiflora)	Dictyosperma_album))	Dypsis_decaryi)	(Reinhardtia_simplex	(Leopoldinia_pulchra	(Oenocarpus_minor	Pseudophoenix_vinifera))))	(Phoenix_dactylifera	Manicaria_saccifera))	(((Serenoa_repens	((Reinhardtia_gracilis	Attalea_speciosa)	(Elaeis_guineensis	Elaeis_oleifera)))	Chamaedorea_seifrizii)	Iriartea_deltoidea))	Geonoma_undata))	Podococcus_barteri))	(Orania_palindan	Calamus_caryotoides))	Kingia_australis);
(((((Reinhardtia_gracilis	Attalea_speciosa)	(Elaeis_guineensis	Elaeis_oleifera))	(Phoenix_dactylifera	Serenoa_repens))	(Chamaedorea_seifrizii	((((Orania_palindan	(Nypa_fruticans	Sclerosperma_profizianum))	Podococcus_barteri)	((Geonoma_undata	Prestoea_acuminata)	Iriartea_deltoidea))	(((Pseudophoenix_vinifera	Manicaria_saccifera)	((Oenocarpus_minor	Pelagodoxa_henryana)	(Calamus_caryotoides	Reinhardtia_simplex)))	(((Veitchia_spiralis	(Dypsis_decaryi	((Burretiokentia_grandiflora	((Reinhardtia_latisecta	Sabal_domingensis)	Heterospathe_cagayanensis))	Hydriastele_microspadix)))	Dictyosperma_album)	Leopoldinia_pulchra)))))	Kingia_australis);
((((Orania_palindan	(Nypa_fruticans	Sclerosperma_profizianum))	(((Podococcus_barteri	Geonoma_undata)	(Prestoea_acuminata	(Heterospathe_cagayanensis	Hydriastele_microspadix)))	(((Manicaria_saccifera	(Dypsis_decaryi	Pseudophoenix_vinifera))	(Dictyosperma_album	((Chamaedorea_seifrizii	(Burretiokentia_grandiflora	Leopoldinia_pulchra))	((((Reinhardtia_latisecta	Sabal_domingensis)	((Reinhardtia_gracilis	Attalea_speciosa)	(Elaeis_guineensis	Elaeis_oleifera)))	(Phoenix_dactylifera	Serenoa_repens))	(Oenocarpus_minor	Pelagodoxa_henryana)))))	(Calamus_caryotoides	Reinhardtia_simplex))))	(Iriartea_deltoidea	Veitchia_spiralis))	Kingia_australis);
((Calamus_caryotoides	(((Nypa_fruticans	Sclerosperma_profizianum)	((((Iriartea_deltoidea	Manicaria_saccifera)	(((Veitchia_spiralis	((((Burretiokentia_grandiflora	Heterospathe_cagayanensis)	Hydriastele_microspadix)	Dypsis_decaryi)	Dictyosperma_album))	(Pseudophoenix_vinifera	Chamaedorea_seifrizii))	((Leopoldinia_pulchra	(Podococcus_barteri	((Oenocarpus_minor	Prestoea_acuminata)	(((Reinhardtia_latisecta	Sabal_domingensis)	((Reinhardtia_gracilis	Attalea_speciosa)	(Elaeis_guineensis	Elaeis_oleifera)))	(Phoenix_dactylifera	Serenoa_repens)))))	Geonoma_undata)))	Reinhardtia_simplex)	Pelagodoxa_henryana))	Orania_palindan))	Kingia_australis);
(((Calamus_caryotoides	Reinhardtia_simplex)	(((Nypa_fruticans	Sclerosperma_profizianum)	(Prestoea_acuminata	((Podococcus_barteri	Geonoma_undata)	((Orania_palindan	Iriartea_deltoidea)	Phoenix_dactylifera))))	(((((Veitchia_spiralis	Dictyosperma_album)	(((Burretiokentia_grandiflora	Heterospathe_cagayanensis)	Hydriastele_microspadix)	Dypsis_decaryi))	Serenoa_repens)	((Oenocarpus_minor	(Leopoldinia_pulchra	Pseudophoenix_vinifera))	Chamaedorea_seifrizii))	((Pelagodoxa_henryana	((Reinhardtia_latisecta	Sabal_domingensis)	((Elaeis_guineensis	Elaeis_oleifera)	(Reinhardtia_gracilis	Attalea_speciosa))))	Manicaria_saccifera))))	Kingia_australis);
((Calamus_caryotoides	(((Elaeis_guineensis	Elaeis_oleifera)	(Reinhardtia_gracilis	Attalea_speciosa))	(Orania_palindan	(Iriartea_deltoidea	((Geonoma_undata	((((Chamaedorea_seifrizii	((Nypa_fruticans	Sclerosperma_profizianum)	Pelagodoxa_henryana))	Serenoa_repens)	(Reinhardtia_simplex	((Phoenix_dactylifera	Manicaria_saccifera)	((Veitchia_spiralis	((((Burretiokentia_grandiflora	((Reinhardtia_latisecta	Sabal_domingensis)	Heterospathe_cagayanensis))	Hydriastele_microspadix)	Dypsis_decaryi)	Dictyosperma_album))	(Oenocarpus_minor	(Leopoldinia_pulchra	Pseudophoenix_vinifera))))))	Prestoea_acuminata))	Podococcus_barteri)))))	Kingia_australis);
((Calamus_caryotoides	(((Elaeis_guineensis	Elaeis_oleifera)	(Reinhardtia_gracilis	Attalea_speciosa))	(((Iriartea_deltoidea	(((Manicaria_saccifera	Prestoea_acuminata)	((((((Pseudophoenix_vinifera	Dypsis_decaryi)	Veitchia_spiralis)	Dictyosperma_album)	((Burretiokentia_grandiflora	((Reinhardtia_latisecta	Sabal_domingensis)	Heterospathe_cagayanensis))	Hydriastele_microspadix))	Leopoldinia_pulchra)	(Geonoma_undata	Podococcus_barteri)))	(Reinhardtia_simplex	((Chamaedorea_seifrizii	((Nypa_fruticans	Sclerosperma_profizianum)	(Oenocarpus_minor	Pelagodoxa_henryana)))	Serenoa_repens))))	Orania_palindan)	Phoenix_dactylifera)))	Kingia_australis);
(((((Manicaria_saccifera	(((Pelagodoxa_henryana	Chamaedorea_seifrizii)	((Leopoldinia_pulchra	(Oenocarpus_minor	Pseudophoenix_vinifera))	((((Burretiokentia_grandiflora	Heterospathe_cagayanensis)	Hydriastele_microspadix)	Dypsis_decaryi)	(Dictyosperma_album	Veitchia_spiralis))))	Reinhardtia_simplex))	Prestoea_acuminata)	Geonoma_undata)	(Podococcus_barteri	(((Nypa_fruticans	Sclerosperma_profizianum)	Orania_palindan)	(((Calamus_caryotoides	(((Attalea_speciosa	(Reinhardtia_gracilis	(Sabal_domingensis	Reinhardtia_latisecta)))	(Elaeis_oleifera	Elaeis_guineensis))	Serenoa_repens))	Phoenix_dactylifera)	Iriartea_deltoidea))))	Kingia_australis);
((((((((Phoenix_dactylifera	(Calamus_caryotoides	((Attalea_speciosa	(Reinhardtia_gracilis	(Sabal_domingensis	Reinhardtia_latisecta)))	(Elaeis_oleifera	Elaeis_guineensis))))	Serenoa_repens)	Prestoea_acuminata)	((Chamaedorea_seifrizii	(Leopoldinia_pulchra	(Oenocarpus_minor	Pseudophoenix_vinifera)))	((Podococcus_barteri	Geonoma_undata)	(((Hydriastele_microspadix	Dypsis_decaryi)	(Burretiokentia_grandiflora	Heterospathe_cagayanensis))	(Dictyosperma_album	Veitchia_spiralis)))))	(Manicaria_saccifera	(Iriartea_deltoidea	((Nypa_fruticans	Sclerosperma_profizianum)	Orania_palindan))))	Pelagodoxa_henryana)	Reinhardtia_simplex)	Kingia_australis);
((((Calamus_caryotoides	((Attalea_speciosa	Reinhardtia_gracilis)	(Elaeis_oleifera	Elaeis_guineensis)))	(Serenoa_repens	Phoenix_dactylifera))	(((Pelagodoxa_henryana	Burretiokentia_grandiflora)	(((((Sabal_domingensis	Reinhardtia_latisecta)	Manicaria_saccifera)	(Leopoldinia_pulchra	((Hydriastele_microspadix	(Heterospathe_cagayanensis	((Nypa_fruticans	Sclerosperma_profizianum)	(Veitchia_spiralis	Dypsis_decaryi))))	Dictyosperma_album)))	(((Chamaedorea_seifrizii	Pseudophoenix_vinifera)	(Oenocarpus_minor	Prestoea_acuminata))	Reinhardtia_simplex))	(Podococcus_barteri	Geonoma_undata)))	(Iriartea_deltoidea	Orania_palindan)))	Kingia_australis);
((((Calamus_caryotoides	(Serenoa_repens	((Attalea_speciosa	Reinhardtia_gracilis)	(Elaeis_oleifera	Elaeis_guineensis))))	Orania_palindan)	(((Nypa_fruticans	Sclerosperma_profizianum)	Pelagodoxa_henryana)	(((Podococcus_barteri	(Geonoma_undata	(Prestoea_acuminata	(Reinhardtia_simplex	((Manicaria_saccifera	(((Hydriastele_microspadix	((Sabal_domingensis	Reinhardtia_latisecta)	Heterospathe_cagayanensis))	Dypsis_decaryi)	((Veitchia_spiralis	Burretiokentia_grandiflora)	Dictyosperma_album)))	(Chamaedorea_seifrizii	(Leopoldinia_pulchra	(Oenocarpus_minor	Pseudophoenix_vinifera))))))))	Iriartea_deltoidea)	Phoenix_dactylifera)))	Kingia_australis);
((Reinhardtia_simplex	((Pelagodoxa_henryana	((Phoenix_dactylifera	(Serenoa_repens	((Attalea_speciosa	Reinhardtia_gracilis)	(Elaeis_oleifera	Elaeis_guineensis))))	Chamaedorea_seifrizii))	(((((Nypa_fruticans	Sclerosperma_profizianum)	(Calamus_caryotoides	(Pseudophoenix_vinifera	(Leopoldinia_pulchra	Oenocarpus_minor))))	(Dictyosperma_album	((Veitchia_spiralis	Burretiokentia_grandiflora)	((Hydriastele_microspadix	((Sabal_domingensis	Reinhardtia_latisecta)	Heterospathe_cagayanensis))	Dypsis_decaryi))))	Manicaria_saccifera)	(((Iriartea_deltoidea	(Orania_palindan	Podococcus_barteri))	Geonoma_undata)	Prestoea_acuminata))))	Kingia_australis);
((((Attalea_speciosa	Reinhardtia_gracilis)	(Elaeis_oleifera	Elaeis_guineensis))	(Orania_palindan	((Phoenix_dactylifera	(Iriartea_deltoidea	(Serenoa_repens	(Prestoea_acuminata	(((Chamaedorea_seifrizii	Manicaria_saccifera)	(((Dictyosperma_album	(Veitchia_spiralis	Burretiokentia_grandiflora))	((Hydriastele_microspadix	((Sabal_domingensis	Reinhardtia_latisecta)	Heterospathe_cagayanensis))	Dypsis_decaryi))	((Calamus_caryotoides	(Sclerosperma_profizianum	Nypa_fruticans))	(Pseudophoenix_vinifera	(Leopoldinia_pulchra	Oenocarpus_minor)))))	(Reinhardtia_simplex	(Geonoma_undata	Podococcus_barteri)))))))	Pelagodoxa_henryana)))	Kingia_australis);
((Reinhardtia_simplex	(((Manicaria_saccifera	Chamaedorea_seifrizii)	(((Dictyosperma_album	(Veitchia_spiralis	Burretiokentia_grandiflora))	((Hydriastele_microspadix	((Sabal_domingensis	Reinhardtia_latisecta)	Heterospathe_cagayanensis))	(Pseudophoenix_vinifera	Dypsis_decaryi)))	Leopoldinia_pulchra))	((Prestoea_acuminata	((Sclerosperma_profizianum	Nypa_fruticans)	(Geonoma_undata	Podococcus_barteri)))	(((Oenocarpus_minor	Pelagodoxa_henryana)	((Calamus_caryotoides	(((Elaeis_guineensis	Elaeis_oleifera)	(Attalea_speciosa	Reinhardtia_gracilis))	Serenoa_repens))	Phoenix_dactylifera))	(Orania_palindan	Iriartea_deltoidea)))))	Kingia_australis);
(((Geonoma_undata	Podococcus_barteri)	((((Sclerosperma_profizianum	Nypa_fruticans)	Orania_palindan)	(Veitchia_spiralis	Iriartea_deltoidea))	(Prestoea_acuminata	(((Chamaedorea_seifrizii	((Serenoa_repens	((Sabal_domingensis	Reinhardtia_latisecta)	(Elaeis_guineensis	(Elaeis_oleifera	(Attalea_speciosa	Reinhardtia_gracilis)))))	Phoenix_dactylifera))	Pseudophoenix_vinifera)	(((Manicaria_saccifera	(Calamus_caryotoides	Reinhardtia_simplex))	(((Dictyosperma_album	((Hydriastele_microspadix	Heterospathe_cagayanensis)	Dypsis_decaryi))	Leopoldinia_pulchra)	Burretiokentia_grandiflora))	(Oenocarpus_minor	Pelagodoxa_henryana))))))	Kingia_australis);
((((Chamaedorea_seifrizii	(Serenoa_repens	(Elaeis_guineensis	(Elaeis_oleifera	(Attalea_speciosa	Reinhardtia_gracilis)))))	((Sclerosperma_profizianum	((Sabal_domingensis	Reinhardtia_latisecta)	Nypa_fruticans))	Pelagodoxa_henryana))	((Leopoldinia_pulchra	(Oenocarpus_minor	Pseudophoenix_vinifera))	(((((Geonoma_undata	Podococcus_barteri)	Prestoea_acuminata)	((Calamus_caryotoides	Phoenix_dactylifera)	(Orania_palindan	Iriartea_deltoidea)))	(((Dictyosperma_album	(Hydriastele_microspadix	(Burretiokentia_grandiflora	Heterospathe_cagayanensis)))	(Veitchia_spiralis	Dypsis_decaryi))	Reinhardtia_simplex))	Manicaria_saccifera)))	Kingia_australis);
((((Prestoea_acuminata	(Geonoma_undata	Podococcus_barteri))	(Reinhardtia_simplex	((Leopoldinia_pulchra	(Dictyosperma_album	(Veitchia_spiralis	(((Burretiokentia_grandiflora	((Sabal_domingensis	Reinhardtia_latisecta)	Heterospathe_cagayanensis))	Hydriastele_microspadix)	((Sclerosperma_profizianum	Nypa_fruticans)	Dypsis_decaryi)))))	((Pseudophoenix_vinifera	Chamaedorea_seifrizii)	Manicaria_saccifera))))	((Oenocarpus_minor	Pelagodoxa_henryana)	(((Serenoa_repens	(Calamus_caryotoides	((Elaeis_guineensis	Elaeis_oleifera)	(Reinhardtia_gracilis	Attalea_speciosa))))	Phoenix_dactylifera)	(Orania_palindan	Iriartea_deltoidea))))	Kingia_australis);
((((Prestoea_acuminata	(Reinhardtia_simplex	(((Veitchia_spiralis	Iriartea_deltoidea)	(Pseudophoenix_vinifera	Leopoldinia_pulchra))	(((Manicaria_saccifera	(((Orania_palindan	((Sclerosperma_profizianum	Nypa_fruticans)	(Oenocarpus_minor	Pelagodoxa_henryana)))	Dypsis_decaryi)	(((Heterospathe_cagayanensis	(Reinhardtia_latisecta	Sabal_domingensis))	Burretiokentia_grandiflora)	Hydriastele_microspadix)))	Dictyosperma_album)	(Podococcus_barteri	Geonoma_undata)))))	Chamaedorea_seifrizii)	((Calamus_caryotoides	((Elaeis_guineensis	Elaeis_oleifera)	(Reinhardtia_gracilis	Attalea_speciosa)))	(Phoenix_dactylifera	Serenoa_repens)))	Kingia_australis);
((((Oenocarpus_minor	Pelagodoxa_henryana)	((Iriartea_deltoidea	((Sclerosperma_profizianum	Nypa_fruticans)	Orania_palindan))	((Pseudophoenix_vinifera	((Chamaedorea_seifrizii	((Calamus_caryotoides	((Elaeis_guineensis	Elaeis_oleifera)	(Reinhardtia_gracilis	Attalea_speciosa)))	(Phoenix_dactylifera	Serenoa_repens)))	Prestoea_acuminata))	((Leopoldinia_pulchra	((Burretiokentia_grandiflora	((((Heterospathe_cagayanensis	(Reinhardtia_latisecta	Sabal_domingensis))	Hydriastele_microspadix)	Dypsis_decaryi)	Veitchia_spiralis))	Dictyosperma_album))	((Podococcus_barteri	Geonoma_undata)	Manicaria_saccifera)))))	Reinhardtia_simplex)	Kingia_australis);
((Calamus_caryotoides	((Phoenix_dactylifera	((((Prestoea_acuminata	(Iriartea_deltoidea	((Sclerosperma_profizianum	Nypa_fruticans)	Orania_palindan)))	(Podococcus_barteri	Geonoma_undata))	(((((((Dictyosperma_album	(((Heterospathe_cagayanensis	(Reinhardtia_latisecta	Sabal_domingensis))	Burretiokentia_grandiflora)	Veitchia_spiralis))	Dypsis_decaryi)	Hydriastele_microspadix)	Serenoa_repens)	Pelagodoxa_henryana)	(((Oenocarpus_minor	Leopoldinia_pulchra)	Pseudophoenix_vinifera)	Manicaria_saccifera))	Reinhardtia_simplex))	Chamaedorea_seifrizii))	((Elaeis_guineensis	Elaeis_oleifera)	(Reinhardtia_gracilis	Attalea_speciosa))))	Kingia_australis);
((Calamus_caryotoides	((Dypsis_decaryi	(((((Reinhardtia_simplex	(Dictyosperma_album	(((Heterospathe_cagayanensis	(Reinhardtia_latisecta	Sabal_domingensis))	Burretiokentia_grandiflora)	Veitchia_spiralis)))	Manicaria_saccifera)	(Hydriastele_microspadix	(((Podococcus_barteri	Geonoma_undata)	(Iriartea_deltoidea	(((Sclerosperma_profizianum	Nypa_fruticans)	Orania_palindan)	Phoenix_dactylifera)))	Prestoea_acuminata)))	(((Oenocarpus_minor	Leopoldinia_pulchra)	(Serenoa_repens	Pseudophoenix_vinifera))	Chamaedorea_seifrizii))	Pelagodoxa_henryana))	((Elaeis_guineensis	Elaeis_oleifera)	(Reinhardtia_gracilis	Attalea_speciosa))))	Kingia_australis);
((Leopoldinia_pulchra	((Oenocarpus_minor	Pseudophoenix_vinifera)	(Chamaedorea_seifrizii	(((((((Calamus_caryotoides	(Reinhardtia_gracilis	Attalea_speciosa))	(Elaeis_guineensis	Elaeis_oleifera))	Pelagodoxa_henryana)	((Iriartea_deltoidea	Phoenix_dactylifera)	Orania_palindan))	(Manicaria_saccifera	(Reinhardtia_simplex	((((Dictyosperma_album	Veitchia_spiralis)	((Heterospathe_cagayanensis	(Reinhardtia_latisecta	Sabal_domingensis))	Burretiokentia_grandiflora))	(Hydriastele_microspadix	Dypsis_decaryi))	(Prestoea_acuminata	Geonoma_undata)))))	((Sclerosperma_profizianum	Nypa_fruticans)	Podococcus_barteri))	Serenoa_repens))))	Kingia_australis);
((Reinhardtia_simplex	((Dictyosperma_album	(((Dypsis_decaryi	Veitchia_spiralis)	Manicaria_saccifera)	((Pseudophoenix_vinifera	(Chamaedorea_seifrizii	(Oenocarpus_minor	Serenoa_repens)))	(Burretiokentia_grandiflora	Leopoldinia_pulchra))))	((((Podococcus_barteri	Geonoma_undata)	((Sclerosperma_profizianum	Nypa_fruticans)	((Heterospathe_cagayanensis	(Reinhardtia_latisecta	Sabal_domingensis))	Hydriastele_microspadix)))	((Iriartea_deltoidea	Pelagodoxa_henryana)	(Orania_palindan	(Phoenix_dactylifera	(Calamus_caryotoides	((Reinhardtia_gracilis	Attalea_speciosa)	(Elaeis_guineensis	Elaeis_oleifera)))))))	Prestoea_acuminata)))	Kingia_australis);
((Reinhardtia_simplex	(((((Phoenix_dactylifera	Iriartea_deltoidea)	((Orania_palindan	(Calamus_caryotoides	((Reinhardtia_gracilis	Attalea_speciosa)	(Elaeis_guineensis	Elaeis_oleifera))))	Pelagodoxa_henryana))	(Sclerosperma_profizianum	Nypa_fruticans))	(((((Pseudophoenix_vinifera	Chamaedorea_seifrizii)	Leopoldinia_pulchra)	(Manicaria_saccifera	((Dictyosperma_album	(Dypsis_decaryi	Veitchia_spiralis))	((Burretiokentia_grandiflora	(Heterospathe_cagayanensis	(Reinhardtia_latisecta	Sabal_domingensis)))	Hydriastele_microspadix))))	(Podococcus_barteri	Geonoma_undata))	(Oenocarpus_minor	Prestoea_acuminata)))	Serenoa_repens))	Kingia_australis);
((Phoenix_dactylifera	(((((Prestoea_acuminata	Nypa_fruticans)	(Geonoma_undata	(((Heterospathe_cagayanensis	(Reinhardtia_latisecta	Sabal_domingensis))	Hydriastele_microspadix)	(((Dictyosperma_album	(Burretiokentia_grandiflora	((Manicaria_saccifera	(Reinhardtia_simplex	(Pseudophoenix_vinifera	(Oenocarpus_minor	Chamaedorea_seifrizii))))	Leopoldinia_pulchra)))	(Serenoa_repens	Veitchia_spiralis))	Dypsis_decaryi))))	Podococcus_barteri)	Iriartea_deltoidea)	((Sclerosperma_profizianum	Orania_palindan)	((Calamus_caryotoides	(Elaeis_guineensis	(Elaeis_oleifera	(Reinhardtia_gracilis	Attalea_speciosa))))	Pelagodoxa_henryana))))	Kingia_australis);
((Reinhardtia_simplex	((Dictyosperma_album	(Oenocarpus_minor	(Leopoldinia_pulchra	Burretiokentia_grandiflora)))	((Dypsis_decaryi	(Pseudophoenix_vinifera	Chamaedorea_seifrizii))	(Manicaria_saccifera	(((Hydriastele_microspadix	((Podococcus_barteri	Geonoma_undata)	(((Phoenix_dactylifera	((Calamus_caryotoides	(Elaeis_guineensis	(Elaeis_oleifera	(Reinhardtia_gracilis	Attalea_speciosa))))	Serenoa_repens))	Prestoea_acuminata)	Orania_palindan)))	(Veitchia_spiralis	Iriartea_deltoidea))	((Nypa_fruticans	Sclerosperma_profizianum)	((Heterospathe_cagayanensis	(Reinhardtia_latisecta	Sabal_domingensis))	Pelagodoxa_henryana)))))))	Kingia_australis);
((Manicaria_saccifera	((Chamaedorea_seifrizii	((((Prestoea_acuminata	((Hydriastele_microspadix	(Dictyosperma_album	(Veitchia_spiralis	(((Oenocarpus_minor	(Heterospathe_cagayanensis	(Reinhardtia_latisecta	Sabal_domingensis)))	Leopoldinia_pulchra)	Burretiokentia_grandiflora))))	(Pseudophoenix_vinifera	Dypsis_decaryi)))	((((Calamus_caryotoides	((Reinhardtia_gracilis	Attalea_speciosa)	(Elaeis_guineensis	Elaeis_oleifera)))	Serenoa_repens)	Iriartea_deltoidea)	(Pelagodoxa_henryana	(Orania_palindan	(Nypa_fruticans	Sclerosperma_profizianum)))))	Reinhardtia_simplex)	(Podococcus_barteri	Geonoma_undata)))	Phoenix_dactylifera))	Kingia_australis);
((((((Chamaedorea_seifrizii	((Oenocarpus_minor	Pseudophoenix_vinifera)	Leopoldinia_pulchra))	((Veitchia_spiralis	Dictyosperma_album)	(Dypsis_decaryi	((Burretiokentia_grandiflora	((Reinhardtia_latisecta	Sabal_domingensis)	Heterospathe_cagayanensis))	Hydriastele_microspadix))))	(Reinhardtia_simplex	((Serenoa_repens	(((Elaeis_guineensis	Elaeis_oleifera)	(Reinhardtia_gracilis	Attalea_speciosa))	Calamus_caryotoides))	Manicaria_saccifera)))	Pelagodoxa_henryana)	((Podococcus_barteri	Geonoma_undata)	(((((Sclerosperma_profizianum	Nypa_fruticans)	Phoenix_dactylifera)	Orania_palindan)	Iriartea_deltoidea)	Prestoea_acuminata)))	Kingia_australis);
(((((Sclerosperma_profizianum	Nypa_fruticans)	Orania_palindan)	Iriartea_deltoidea)	((((((Chamaedorea_seifrizii	Pelagodoxa_henryana)	((Leopoldinia_pulchra	Pseudophoenix_vinifera)	Oenocarpus_minor))	(((Serenoa_repens	((Elaeis_guineensis	Elaeis_oleifera)	(Reinhardtia_gracilis	Attalea_speciosa)))	Manicaria_saccifera)	Reinhardtia_simplex))	(((Dypsis_decaryi	((Burretiokentia_grandiflora	((Reinhardtia_latisecta	Sabal_domingensis)	Heterospathe_cagayanensis))	Hydriastele_microspadix))	Veitchia_spiralis)	Dictyosperma_album))	(Podococcus_barteri	Geonoma_undata))	(Phoenix_dactylifera	(Calamus_caryotoides	Prestoea_acuminata))))	Kingia_australis);
(((Phoenix_dactylifera	Manicaria_saccifera)	(((((Serenoa_repens	(Calamus_caryotoides	((Elaeis_guineensis	Elaeis_oleifera)	(Reinhardtia_gracilis	Attalea_speciosa))))	Reinhardtia_simplex)	(Chamaedorea_seifrizii	Pelagodoxa_henryana))	((Leopoldinia_pulchra	(Pseudophoenix_vinifera	Oenocarpus_minor))	(Dypsis_decaryi	((Veitchia_spiralis	Dictyosperma_album)	Hydriastele_microspadix))))	((Burretiokentia_grandiflora	((Reinhardtia_latisecta	Sabal_domingensis)	Heterospathe_cagayanensis))	((((Sclerosperma_profizianum	Nypa_fruticans)	Orania_palindan)	Iriartea_deltoidea)	((Podococcus_barteri	Geonoma_undata)	Prestoea_acuminata)))))	Kingia_australis);
((((((Veitchia_spiralis	(Sabal_domingensis	Heterospathe_cagayanensis))	(Leopoldinia_pulchra	Burretiokentia_grandiflora))	Dictyosperma_album)	((Manicaria_saccifera	((((((Reinhardtia_latisecta	Oenocarpus_minor)	Prestoea_acuminata)	Phoenix_dactylifera)	Chamaedorea_seifrizii)	(Iriartea_deltoidea	(Serenoa_repens	((((Sclerosperma_profizianum	Nypa_fruticans)	Orania_palindan)	((Calamus_caryotoides	((Elaeis_guineensis	Elaeis_oleifera)	(Reinhardtia_gracilis	Attalea_speciosa)))	Pelagodoxa_henryana))	Dypsis_decaryi))))	(Hydriastele_microspadix	Pseudophoenix_vinifera)))	(Podococcus_barteri	Geonoma_undata)))	Reinhardtia_simplex)	Kingia_australis);
((Phoenix_dactylifera	((((Orania_palindan	Iriartea_deltoidea)	(Prestoea_acuminata	(((((Chamaedorea_seifrizii	(Leopoldinia_pulchra	(Oenocarpus_minor	Pseudophoenix_vinifera)))	((Calamus_caryotoides	(Serenoa_repens	((Elaeis_guineensis	Elaeis_oleifera)	(Reinhardtia_gracilis	Attalea_speciosa))))	Pelagodoxa_henryana))	(Dictyosperma_album	((Burretiokentia_grandiflora	((Reinhardtia_latisecta	Sabal_domingensis)	Heterospathe_cagayanensis))	(Dypsis_decaryi	Veitchia_spiralis))))	Reinhardtia_simplex)	Manicaria_saccifera)))	(Podococcus_barteri	Geonoma_undata))	((Sclerosperma_profizianum	Nypa_fruticans)	Hydriastele_microspadix)))	Kingia_australis);
((Pelagodoxa_henryana	((((((Podococcus_barteri	Geonoma_undata)	(((Phoenix_dactylifera	(((Sclerosperma_profizianum	Nypa_fruticans)	Orania_palindan)	Iriartea_deltoidea))	(((Reinhardtia_latisecta	Sabal_domingensis)	Heterospathe_cagayanensis)	Hydriastele_microspadix))	(Calamus_caryotoides	Prestoea_acuminata)))	((((Oenocarpus_minor	Pseudophoenix_vinifera)	Dypsis_decaryi)	((Burretiokentia_grandiflora	(Veitchia_spiralis	Leopoldinia_pulchra))	Dictyosperma_album))	Reinhardtia_simplex))	(((Elaeis_guineensis	Elaeis_oleifera)	(Reinhardtia_gracilis	Attalea_speciosa))	Manicaria_saccifera))	Serenoa_repens)	Chamaedorea_seifrizii))	Kingia_australis);
((((Serenoa_repens	(Calamus_caryotoides	(((Reinhardtia_gracilis	Attalea_speciosa)	Elaeis_oleifera)	Elaeis_guineensis)))	Phoenix_dactylifera)	((Orania_palindan	Iriartea_deltoidea)	((Leopoldinia_pulchra	(((((Chamaedorea_seifrizii	Oenocarpus_minor)	Prestoea_acuminata)	Manicaria_saccifera)	((((Dictyosperma_album	(Burretiokentia_grandiflora	(Veitchia_spiralis	((Reinhardtia_latisecta	Sabal_domingensis)	Heterospathe_cagayanensis))))	(Dypsis_decaryi	Hydriastele_microspadix))	((Sclerosperma_profizianum	Nypa_fruticans)	Pseudophoenix_vinifera))	(Geonoma_undata	Reinhardtia_simplex)))	Podococcus_barteri))	Pelagodoxa_henryana)))	Kingia_australis);
(((Calamus_caryotoides	(((Reinhardtia_gracilis	Attalea_speciosa)	Elaeis_oleifera)	Elaeis_guineensis))	((Iriartea_deltoidea	((Manicaria_saccifera	Phoenix_dactylifera)	(((((Veitchia_spiralis	Dictyosperma_album)	(Dypsis_decaryi	((Burretiokentia_grandiflora	((Reinhardtia_latisecta	Sabal_domingensis)	Heterospathe_cagayanensis))	Hydriastele_microspadix)))	(Leopoldinia_pulchra	(Reinhardtia_simplex	Serenoa_repens)))	((Podococcus_barteri	Geonoma_undata)	(Pseudophoenix_vinifera	(Oenocarpus_minor	Prestoea_acuminata))))	(Pelagodoxa_henryana	(Chamaedorea_seifrizii	(Sclerosperma_profizianum	Nypa_fruticans))))))	Orania_palindan))	Kingia_australis);
(((((Iriartea_deltoidea	(Phoenix_dactylifera	(Calamus_caryotoides	((Elaeis_oleifera	Elaeis_guineensis)	(Reinhardtia_gracilis	Attalea_speciosa)))))	(Orania_palindan	(Sclerosperma_profizianum	Nypa_fruticans)))	(Prestoea_acuminata	(Podococcus_barteri	Geonoma_undata)))	(Pelagodoxa_henryana	((((((Burretiokentia_grandiflora	((Reinhardtia_latisecta	Sabal_domingensis)	Heterospathe_cagayanensis))	Hydriastele_microspadix)	(Veitchia_spiralis	Dictyosperma_album))	Dypsis_decaryi)	(Chamaedorea_seifrizii	(Leopoldinia_pulchra	((Serenoa_repens	Oenocarpus_minor)	Pseudophoenix_vinifera))))	(Manicaria_saccifera	Reinhardtia_simplex))))	Kingia_australis);
((Reinhardtia_simplex	((Serenoa_repens	(((Leopoldinia_pulchra	(Oenocarpus_minor	Pseudophoenix_vinifera))	(Pelagodoxa_henryana	(((Elaeis_oleifera	Elaeis_guineensis)	(Reinhardtia_gracilis	Attalea_speciosa))	Chamaedorea_seifrizii)))	(((((Phoenix_dactylifera	Prestoea_acuminata)	Iriartea_deltoidea)	((Podococcus_barteri	Geonoma_undata)	(Orania_palindan	(Sclerosperma_profizianum	Nypa_fruticans))))	Manicaria_saccifera)	((((Burretiokentia_grandiflora	((Reinhardtia_latisecta	Sabal_domingensis)	Heterospathe_cagayanensis))	Hydriastele_microspadix)	(Dypsis_decaryi	Veitchia_spiralis))	Dictyosperma_album))))	Calamus_caryotoides))	Kingia_australis);
(((Calamus_caryotoides	Reinhardtia_simplex)	(Dypsis_decaryi	((((((Nypa_fruticans	Orania_palindan)	Phoenix_dactylifera)	Iriartea_deltoidea)	(((Podococcus_barteri	Geonoma_undata)	Prestoea_acuminata)	((Veitchia_spiralis	Dictyosperma_album)	((Burretiokentia_grandiflora	Heterospathe_cagayanensis)	Hydriastele_microspadix))))	Manicaria_saccifera)	((Leopoldinia_pulchra	Pseudophoenix_vinifera)	((Sclerosperma_profizianum	(Oenocarpus_minor	Pelagodoxa_henryana))	((((((Reinhardtia_gracilis	Attalea_speciosa)	Elaeis_oleifera)	Elaeis_guineensis)	(Reinhardtia_latisecta	Sabal_domingensis))	Serenoa_repens)	Chamaedorea_seifrizii))))))	Kingia_australis);
((Calamus_caryotoides	(((Manicaria_saccifera	(((Serenoa_repens	(Sclerosperma_profizianum	(Chamaedorea_seifrizii	(Veitchia_spiralis	Pelagodoxa_henryana))))	((Leopoldinia_pulchra	((Reinhardtia_latisecta	Oenocarpus_minor)	Pseudophoenix_vinifera))	((((Podococcus_barteri	Geonoma_undata)	(((Orania_palindan	Phoenix_dactylifera)	Iriartea_deltoidea)	Nypa_fruticans))	Prestoea_acuminata)	(Dypsis_decaryi	((Burretiokentia_grandiflora	Heterospathe_cagayanensis)	Hydriastele_microspadix)))))	Dictyosperma_album))	Reinhardtia_simplex)	(((Elaeis_oleifera	(Reinhardtia_gracilis	Attalea_speciosa))	Elaeis_guineensis)	Sabal_domingensis)))	Kingia_australis);
(((Calamus_caryotoides	(Serenoa_repens	(((Reinhardtia_gracilis	Attalea_speciosa)	(Elaeis_guineensis	Elaeis_oleifera))	Sabal_domingensis)))	(((((((((Podococcus_barteri	Geonoma_undata)	((Orania_palindan	Phoenix_dactylifera)	Iriartea_deltoidea))	(((Burretiokentia_grandiflora	Heterospathe_cagayanensis)	Hydriastele_microspadix)	(Nypa_fruticans	Prestoea_acuminata)))	(Chamaedorea_seifrizii	((Veitchia_spiralis	Reinhardtia_latisecta)	(Pelagodoxa_henryana	Oenocarpus_minor))))	((Sclerosperma_profizianum	Dypsis_decaryi)	Dictyosperma_album))	Manicaria_saccifera)	Reinhardtia_simplex)	Pseudophoenix_vinifera)	Leopoldinia_pulchra))	Kingia_australis);
(((((Elaeis_guineensis	(Elaeis_oleifera	(Reinhardtia_gracilis	Attalea_speciosa)))	Sabal_domingensis)	Calamus_caryotoides)	(Phoenix_dactylifera	((Iriartea_deltoidea	((((Reinhardtia_latisecta	Oenocarpus_minor)	Prestoea_acuminata)	(((Serenoa_repens	((Dypsis_decaryi	(Podococcus_barteri	((Veitchia_spiralis	(Burretiokentia_grandiflora	Heterospathe_cagayanensis))	Dictyosperma_album)))	Hydriastele_microspadix))	(Leopoldinia_pulchra	Pseudophoenix_vinifera))	((Reinhardtia_simplex	Manicaria_saccifera)	Geonoma_undata)))	((Pelagodoxa_henryana	(Sclerosperma_profizianum	Nypa_fruticans))	Chamaedorea_seifrizii)))	Orania_palindan)))	Kingia_australis);
((((Elaeis_guineensis	(Elaeis_oleifera	(Reinhardtia_gracilis	Attalea_speciosa)))	Sabal_domingensis)	(Pelagodoxa_henryana	((Sclerosperma_profizianum	Nypa_fruticans)	(Heterospathe_cagayanensis	(((((Phoenix_dactylifera	Prestoea_acuminata)	(Podococcus_barteri	Geonoma_undata))	(((Leopoldinia_pulchra	(((Dypsis_decaryi	(Dictyosperma_album	(Burretiokentia_grandiflora	Veitchia_spiralis)))	Hydriastele_microspadix)	Serenoa_repens))	((((Reinhardtia_latisecta	Oenocarpus_minor)	Chamaedorea_seifrizii)	Pseudophoenix_vinifera)	Reinhardtia_simplex))	Manicaria_saccifera))	(Orania_palindan	Iriartea_deltoidea))	Calamus_caryotoides)))))	Kingia_australis);
((Phoenix_dactylifera	(((Podococcus_barteri	Geonoma_undata)	((Manicaria_saccifera	((((((Dypsis_decaryi	Hydriastele_microspadix)	Veitchia_spiralis)	Heterospathe_cagayanensis)	(Dictyosperma_album	(Leopoldinia_pulchra	Burretiokentia_grandiflora)))	Reinhardtia_simplex)	(Serenoa_repens	(Chamaedorea_seifrizii	Pseudophoenix_vinifera))))	(Oenocarpus_minor	Prestoea_acuminata)))	(Iriartea_deltoidea	(((Sclerosperma_profizianum	Nypa_fruticans)	Orania_palindan)	((Calamus_caryotoides	((((Reinhardtia_gracilis	Reinhardtia_latisecta)	Sabal_domingensis)	Attalea_speciosa)	(Elaeis_guineensis	Elaeis_oleifera)))	Pelagodoxa_henryana)))))	Kingia_australis);
((Reinhardtia_simplex	(Manicaria_saccifera	((((Veitchia_spiralis	(Dypsis_decaryi	((Heterospathe_cagayanensis	Burretiokentia_grandiflora)	Hydriastele_microspadix)))	Dictyosperma_album)	Podococcus_barteri)	(((Prestoea_acuminata	Geonoma_undata)	((((Sclerosperma_profizianum	Nypa_fruticans)	((Reinhardtia_latisecta	Sabal_domingensis)	Pelagodoxa_henryana))	Chamaedorea_seifrizii)	(Leopoldinia_pulchra	(Oenocarpus_minor	Pseudophoenix_vinifera))))	(Orania_palindan	(((Serenoa_repens	Phoenix_dactylifera)	(Calamus_caryotoides	((Attalea_speciosa	Reinhardtia_gracilis)	(Elaeis_guineensis	Elaeis_oleifera))))	Iriartea_deltoidea))))))	Kingia_australis);
((((Orania_palindan	(((Phoenix_dactylifera	Iriartea_deltoidea)	(((((Serenoa_repens	Dypsis_decaryi)	(((Veitchia_spiralis	Burretiokentia_grandiflora)	((Reinhardtia_latisecta	Sabal_domingensis)	Heterospathe_cagayanensis))	Hydriastele_microspadix))	(Manicaria_saccifera	((Reinhardtia_simplex	Dictyosperma_album)	(Leopoldinia_pulchra	(Pseudophoenix_vinifera	(Oenocarpus_minor	Chamaedorea_seifrizii))))))	(Podococcus_barteri	Geonoma_undata))	Prestoea_acuminata))	((Sclerosperma_profizianum	Nypa_fruticans)	Pelagodoxa_henryana)))	((Attalea_speciosa	Reinhardtia_gracilis)	(Elaeis_guineensis	Elaeis_oleifera)))	Calamus_caryotoides)	Kingia_australis);
(((((Attalea_speciosa	Reinhardtia_gracilis)	(Elaeis_guineensis	Elaeis_oleifera))	Calamus_caryotoides)	((Serenoa_repens	Phoenix_dactylifera)	(Iriartea_deltoidea	((((((Dictyosperma_album	((Hydriastele_microspadix	(Burretiokentia_grandiflora	((Reinhardtia_latisecta	Sabal_domingensis)	Heterospathe_cagayanensis)))	Veitchia_spiralis))	Dypsis_decaryi)	(Leopoldinia_pulchra	(Oenocarpus_minor	Pseudophoenix_vinifera)))	(Manicaria_saccifera	(Podococcus_barteri	Geonoma_undata)))	(Prestoea_acuminata	Reinhardtia_simplex))	(((Chamaedorea_seifrizii	(Sclerosperma_profizianum	Nypa_fruticans))	Pelagodoxa_henryana)	Orania_palindan)))))	Kingia_australis);
(((((Attalea_speciosa	Reinhardtia_gracilis)	(Elaeis_guineensis	Elaeis_oleifera))	Calamus_caryotoides)	((((Serenoa_repens	Phoenix_dactylifera)	(Iriartea_deltoidea	((Podococcus_barteri	Geonoma_undata)	(((Chamaedorea_seifrizii	(Leopoldinia_pulchra	(Oenocarpus_minor	Pseudophoenix_vinifera)))	Prestoea_acuminata)	(((Dictyosperma_album	(((Burretiokentia_grandiflora	Veitchia_spiralis)	((Reinhardtia_latisecta	Sabal_domingensis)	Dypsis_decaryi))	(Hydriastele_microspadix	Heterospathe_cagayanensis)))	Reinhardtia_simplex)	Manicaria_saccifera)))))	((Sclerosperma_profizianum	Nypa_fruticans)	Pelagodoxa_henryana))	Orania_palindan))	Kingia_australis);
((Reinhardtia_simplex	((Veitchia_spiralis	(Burretiokentia_grandiflora	Dictyosperma_album))	((((Dypsis_decaryi	(Chamaedorea_seifrizii	(Pelagodoxa_henryana	(Sclerosperma_profizianum	((Reinhardtia_latisecta	Sabal_domingensis)	Nypa_fruticans)))))	(((Podococcus_barteri	Geonoma_undata)	(((Phoenix_dactylifera	(Serenoa_repens	((Elaeis_guineensis	((Reinhardtia_gracilis	Attalea_speciosa)	Elaeis_oleifera))	Calamus_caryotoides)))	Prestoea_acuminata)	(Iriartea_deltoidea	Orania_palindan)))	(Heterospathe_cagayanensis	Hydriastele_microspadix)))	Manicaria_saccifera)	(Leopoldinia_pulchra	(Oenocarpus_minor	Pseudophoenix_vinifera)))))	Kingia_australis);
((((((Reinhardtia_latisecta	Oenocarpus_minor)	Pelagodoxa_henryana)	((((Reinhardtia_simplex	(Veitchia_spiralis	((Leopoldinia_pulchra	Burretiokentia_grandiflora)	Dictyosperma_album)))	(Manicaria_saccifera	((((Heterospathe_cagayanensis	Hydriastele_microspadix)	(Podococcus_barteri	(Iriartea_deltoidea	Phoenix_dactylifera)))	Geonoma_undata)	Prestoea_acuminata)))	(Pseudophoenix_vinifera	Chamaedorea_seifrizii))	(Dypsis_decaryi	(Sclerosperma_profizianum	(Sabal_domingensis	Nypa_fruticans)))))	((Serenoa_repens	(Elaeis_guineensis	((Reinhardtia_gracilis	Attalea_speciosa)	Elaeis_oleifera)))	Calamus_caryotoides))	Orania_palindan)	Kingia_australis);
((((Elaeis_guineensis	((Reinhardtia_gracilis	Attalea_speciosa)	Elaeis_oleifera))	Calamus_caryotoides)	(Orania_palindan	(((Reinhardtia_latisecta	Oenocarpus_minor)	Pelagodoxa_henryana)	((((Reinhardtia_simplex	((Dictyosperma_album	Burretiokentia_grandiflora)	((Sabal_domingensis	Heterospathe_cagayanensis)	(Iriartea_deltoidea	Veitchia_spiralis))))	((Phoenix_dactylifera	Manicaria_saccifera)	(Geonoma_undata	(Hydriastele_microspadix	(Podococcus_barteri	(Nypa_fruticans	Prestoea_acuminata))))))	(Chamaedorea_seifrizii	Pseudophoenix_vinifera))	(((Serenoa_repens	Leopoldinia_pulchra)	Sclerosperma_profizianum)	Dypsis_decaryi)))))	Kingia_australis);
((Reinhardtia_simplex	((((Pelagodoxa_henryana	((Elaeis_guineensis	(Attalea_speciosa	Elaeis_oleifera))	Calamus_caryotoides))	Orania_palindan)	(Dypsis_decaryi	(Leopoldinia_pulchra	Sclerosperma_profizianum)))	((Manicaria_saccifera	((((Phoenix_dactylifera	Iriartea_deltoidea)	Podococcus_barteri)	((Nypa_fruticans	Hydriastele_microspadix)	Prestoea_acuminata))	Geonoma_undata))	(((((Burretiokentia_grandiflora	(Sabal_domingensis	Heterospathe_cagayanensis))	Veitchia_spiralis)	Dictyosperma_album)	Serenoa_repens)	(((Reinhardtia_gracilis	(Reinhardtia_latisecta	Oenocarpus_minor))	Chamaedorea_seifrizii)	Pseudophoenix_vinifera)))))	Kingia_australis);
((Reinhardtia_simplex	((((Pelagodoxa_henryana	(Serenoa_repens	(((Reinhardtia_gracilis	Attalea_speciosa)	(Elaeis_oleifera	Elaeis_guineensis))	Calamus_caryotoides)))	Orania_palindan)	((Sclerosperma_profizianum	Nypa_fruticans)	Dypsis_decaryi))	((((Prestoea_acuminata	(Phoenix_dactylifera	Iriartea_deltoidea))	Geonoma_undata)	(Manicaria_saccifera	(Hydriastele_microspadix	(((Burretiokentia_grandiflora	((Reinhardtia_latisecta	Sabal_domingensis)	Heterospathe_cagayanensis))	Veitchia_spiralis)	Dictyosperma_album))))	(Leopoldinia_pulchra	(Podococcus_barteri	((Oenocarpus_minor	Chamaedorea_seifrizii)	Pseudophoenix_vinifera))))))	Kingia_australis);
((Hydriastele_microspadix	(((Podococcus_barteri	Geonoma_undata)	(((Reinhardtia_simplex	((((Chamaedorea_seifrizii	(Serenoa_repens	(((Reinhardtia_gracilis	Attalea_speciosa)	(Elaeis_oleifera	Elaeis_guineensis))	Calamus_caryotoides)))	Pseudophoenix_vinifera)	(Dypsis_decaryi	((Burretiokentia_grandiflora	(((Reinhardtia_latisecta	Sabal_domingensis)	Heterospathe_cagayanensis)	Veitchia_spiralis))	Dictyosperma_album)))	Leopoldinia_pulchra))	Manicaria_saccifera)	(Oenocarpus_minor	Pelagodoxa_henryana)))	(Prestoea_acuminata	((Iriartea_deltoidea	Phoenix_dactylifera)	((Sclerosperma_profizianum	Nypa_fruticans)	Orania_palindan)))))	Kingia_australis);
(((((((Manicaria_saccifera	((Reinhardtia_simplex	(((Burretiokentia_grandiflora	(((Reinhardtia_latisecta	Sabal_domingensis)	Heterospathe_cagayanensis)	Veitchia_spiralis))	Dictyosperma_album)	Leopoldinia_pulchra))	((((Dypsis_decaryi	Sclerosperma_profizianum)	Serenoa_repens)	(Chamaedorea_seifrizii	Pseudophoenix_vinifera))	(Oenocarpus_minor	Pelagodoxa_henryana))))	((Nypa_fruticans	Phoenix_dactylifera)	Prestoea_acuminata))	((Podococcus_barteri	Geonoma_undata)	Hydriastele_microspadix))	Iriartea_deltoidea)	Orania_palindan)	(((Reinhardtia_gracilis	Attalea_speciosa)	(Elaeis_oleifera	Elaeis_guineensis))	Calamus_caryotoides))	Kingia_australis);
((((Calamus_caryotoides	(Phoenix_dactylifera	(((Oenocarpus_minor	Pelagodoxa_henryana)	((Prestoea_acuminata	(Dictyosperma_album	((((Leopoldinia_pulchra	(Serenoa_repens	Reinhardtia_simplex))	Geonoma_undata)	Manicaria_saccifera)	((Veitchia_spiralis	((((Nypa_fruticans	Sclerosperma_profizianum)	Dypsis_decaryi)	Pseudophoenix_vinifera)	(Hydriastele_microspadix	(Burretiokentia_grandiflora	((Reinhardtia_latisecta	Sabal_domingensis)	Heterospathe_cagayanensis)))))	Chamaedorea_seifrizii))))	Podococcus_barteri))	Iriartea_deltoidea)))	Orania_palindan)	(Elaeis_guineensis	((Reinhardtia_gracilis	Attalea_speciosa)	Elaeis_oleifera)))	Kingia_australis);
(((((Manicaria_saccifera	(((Oenocarpus_minor	Pelagodoxa_henryana)	(Chamaedorea_seifrizii	(Nypa_fruticans	Sclerosperma_profizianum)))	(Pseudophoenix_vinifera	Leopoldinia_pulchra)))	((((Dictyosperma_album	(Burretiokentia_grandiflora	(Serenoa_repens	Veitchia_spiralis)))	Dypsis_decaryi)	(((Reinhardtia_latisecta	Sabal_domingensis)	Heterospathe_cagayanensis)	Hydriastele_microspadix))	Reinhardtia_simplex))	((Geonoma_undata	Podococcus_barteri)	((((Elaeis_guineensis	((Reinhardtia_gracilis	Attalea_speciosa)	Elaeis_oleifera))	Calamus_caryotoides)	Phoenix_dactylifera)	Prestoea_acuminata)))	(Orania_palindan	Iriartea_deltoidea))	Kingia_australis);
((((Elaeis_guineensis	((Reinhardtia_gracilis	Attalea_speciosa)	Elaeis_oleifera))	Calamus_caryotoides)	((((((Manicaria_saccifera	Prestoea_acuminata)	(Reinhardtia_simplex	(((((Reinhardtia_latisecta	Sabal_domingensis)	Heterospathe_cagayanensis)	Burretiokentia_grandiflora)	(Veitchia_spiralis	Dictyosperma_album))	(Dypsis_decaryi	Hydriastele_microspadix))))	((Podococcus_barteri	Geonoma_undata)	(Chamaedorea_seifrizii	((Oenocarpus_minor	Pseudophoenix_vinifera)	Leopoldinia_pulchra))))	((Orania_palindan	(Nypa_fruticans	Sclerosperma_profizianum))	(Serenoa_repens	Phoenix_dactylifera)))	Pelagodoxa_henryana)	Iriartea_deltoidea))	Kingia_australis);
((Reinhardtia_simplex	((Prestoea_acuminata	(((Podococcus_barteri	Geonoma_undata)	(Chamaedorea_seifrizii	(((Serenoa_repens	Oenocarpus_minor)	Pseudophoenix_vinifera)	Leopoldinia_pulchra)))	(Manicaria_saccifera	(((((Heterospathe_cagayanensis	Hydriastele_microspadix)	Dypsis_decaryi)	Veitchia_spiralis)	Dictyosperma_album)	Burretiokentia_grandiflora))))	((Phoenix_dactylifera	Iriartea_deltoidea)	((Pelagodoxa_henryana	(((Attalea_speciosa	(Sabal_domingensis	(Reinhardtia_gracilis	Reinhardtia_latisecta)))	(Elaeis_guineensis	Elaeis_oleifera))	Calamus_caryotoides))	(Orania_palindan	(Sclerosperma_profizianum	Nypa_fruticans))))))	Kingia_australis);
((((Attalea_speciosa	(Sabal_domingensis	(Reinhardtia_gracilis	Reinhardtia_latisecta)))	(Elaeis_guineensis	Elaeis_oleifera))	(Calamus_caryotoides	(((Sclerosperma_profizianum	Nypa_fruticans)	(((Geonoma_undata	(Podococcus_barteri	Prestoea_acuminata))	((Dictyosperma_album	((Burretiokentia_grandiflora	(Heterospathe_cagayanensis	Hydriastele_microspadix))	(Dypsis_decaryi	Veitchia_spiralis)))	((Pseudophoenix_vinifera	Manicaria_saccifera)	(((Serenoa_repens	(Oenocarpus_minor	(Pelagodoxa_henryana	Chamaedorea_seifrizii)))	Leopoldinia_pulchra)	Reinhardtia_simplex))))	(Iriartea_deltoidea	Orania_palindan)))	Phoenix_dactylifera)))	Kingia_australis);
((Reinhardtia_simplex	(((Iriartea_deltoidea	(Orania_palindan	(Calamus_caryotoides	(Sclerosperma_profizianum	Nypa_fruticans))))	Phoenix_dactylifera)	(((Pelagodoxa_henryana	((Serenoa_repens	(((Attalea_speciosa	Reinhardtia_gracilis)	(Elaeis_guineensis	Elaeis_oleifera))	(Sabal_domingensis	Reinhardtia_latisecta)))	Chamaedorea_seifrizii))	(Oenocarpus_minor	(Leopoldinia_pulchra	Pseudophoenix_vinifera)))	((Podococcus_barteri	Geonoma_undata)	(Prestoea_acuminata	(((Veitchia_spiralis	Dictyosperma_album)	(((Burretiokentia_grandiflora	Heterospathe_cagayanensis)	Hydriastele_microspadix)	Dypsis_decaryi))	Manicaria_saccifera))))))	Kingia_australis);
((Dypsis_decaryi	(((((((Podococcus_barteri	Geonoma_undata)	Manicaria_saccifera)	((((Reinhardtia_simplex	(Pelagodoxa_henryana	(Orania_palindan	(Calamus_caryotoides	(Sclerosperma_profizianum	Nypa_fruticans)))))	Serenoa_repens)	Phoenix_dactylifera)	((Chamaedorea_seifrizii	(Iriartea_deltoidea	(((Attalea_speciosa	Reinhardtia_gracilis)	(Elaeis_guineensis	Elaeis_oleifera))	(Sabal_domingensis	Reinhardtia_latisecta))))	Prestoea_acuminata)))	(Oenocarpus_minor	(Leopoldinia_pulchra	Pseudophoenix_vinifera)))	Dictyosperma_album)	Veitchia_spiralis)	((Burretiokentia_grandiflora	Heterospathe_cagayanensis)	Hydriastele_microspadix)))	Kingia_australis);
((((Elaeis_guineensis	(Elaeis_oleifera	(Attalea_speciosa	Reinhardtia_gracilis)))	(Sabal_domingensis	Reinhardtia_latisecta))	((((((((Dictyosperma_album	Veitchia_spiralis)	(((Burretiokentia_grandiflora	Heterospathe_cagayanensis)	Hydriastele_microspadix)	Dypsis_decaryi))	(Geonoma_undata	(Manicaria_saccifera	((Serenoa_repens	Reinhardtia_simplex)	Podococcus_barteri))))	((Oenocarpus_minor	Prestoea_acuminata)	(Pseudophoenix_vinifera	Chamaedorea_seifrizii)))	Leopoldinia_pulchra)	Iriartea_deltoidea)	((Pelagodoxa_henryana	(Sclerosperma_profizianum	Nypa_fruticans))	(Orania_palindan	Calamus_caryotoides)))	Phoenix_dactylifera))	Kingia_australis);
((Manicaria_saccifera	(Reinhardtia_simplex	(((Prestoea_acuminata	(((Sclerosperma_profizianum	Nypa_fruticans)	Orania_palindan)	(Chamaedorea_seifrizii	(Phoenix_dactylifera	((Calamus_caryotoides	((Elaeis_guineensis	(Elaeis_oleifera	(Attalea_speciosa	Reinhardtia_gracilis)))	(Sabal_domingensis	Reinhardtia_latisecta)))	Serenoa_repens)))))	((Iriartea_deltoidea	(Podococcus_barteri	Geonoma_undata))	(((Heterospathe_cagayanensis	Hydriastele_microspadix)	(Dictyosperma_album	(Burretiokentia_grandiflora	Veitchia_spiralis)))	Dypsis_decaryi)))	((Leopoldinia_pulchra	(Oenocarpus_minor	Pseudophoenix_vinifera))	Pelagodoxa_henryana))))	Kingia_australis);
(((Calamus_caryotoides	((Elaeis_guineensis	(Elaeis_oleifera	(Attalea_speciosa	Reinhardtia_gracilis)))	(Sabal_domingensis	Reinhardtia_latisecta)))	(Serenoa_repens	(((((Podococcus_barteri	Geonoma_undata)	((((Leopoldinia_pulchra	(Oenocarpus_minor	Pseudophoenix_vinifera))	(Chamaedorea_seifrizii	Pelagodoxa_henryana))	(Manicaria_saccifera	Reinhardtia_simplex))	((Veitchia_spiralis	(Dictyosperma_album	Burretiokentia_grandiflora))	(Dypsis_decaryi	(Heterospathe_cagayanensis	Hydriastele_microspadix)))))	(Iriartea_deltoidea	((Sclerosperma_profizianum	Nypa_fruticans)	Orania_palindan)))	Prestoea_acuminata)	Phoenix_dactylifera)))	Kingia_australis);
(((Calamus_caryotoides	((Elaeis_guineensis	(Elaeis_oleifera	(Attalea_speciosa	Reinhardtia_gracilis)))	(Sabal_domingensis	Reinhardtia_latisecta)))	(((((Prestoea_acuminata	((Podococcus_barteri	Geonoma_undata)	((((((Serenoa_repens	((Veitchia_spiralis	Burretiokentia_grandiflora)	(Dypsis_decaryi	(Heterospathe_cagayanensis	Hydriastele_microspadix))))	Dictyosperma_album)	Leopoldinia_pulchra)	(Oenocarpus_minor	Chamaedorea_seifrizii))	(Pseudophoenix_vinifera	Manicaria_saccifera))	Reinhardtia_simplex)))	(Sclerosperma_profizianum	Nypa_fruticans))	Pelagodoxa_henryana)	(Iriartea_deltoidea	Orania_palindan))	Phoenix_dactylifera))	Kingia_australis);
((((((Manicaria_saccifera	Geonoma_undata)	(Prestoea_acuminata	((Pseudophoenix_vinifera	(Leopoldinia_pulchra	(Serenoa_repens	Oenocarpus_minor)))	((((Phoenix_dactylifera	(Calamus_caryotoides	(Elaeis_guineensis	(Elaeis_oleifera	(Attalea_speciosa	Reinhardtia_gracilis)))))	Iriartea_deltoidea)	Orania_palindan)	Podococcus_barteri))))	((Dypsis_decaryi	((Veitchia_spiralis	(((Reinhardtia_latisecta	Sabal_domingensis)	Heterospathe_cagayanensis)	Burretiokentia_grandiflora))	Dictyosperma_album))	Hydriastele_microspadix))	(Chamaedorea_seifrizii	(Pelagodoxa_henryana	(Sclerosperma_profizianum	Nypa_fruticans))))	Reinhardtia_simplex)	Kingia_australis);
(((((Prestoea_acuminata	(Podococcus_barteri	Geonoma_undata))	(Phoenix_dactylifera	((Calamus_caryotoides	Iriartea_deltoidea)	Orania_palindan)))	(((((Dypsis_decaryi	((Veitchia_spiralis	(((Reinhardtia_latisecta	Sabal_domingensis)	Heterospathe_cagayanensis)	Burretiokentia_grandiflora))	Dictyosperma_album))	Hydriastele_microspadix)	((Pseudophoenix_vinifera	Leopoldinia_pulchra)	Oenocarpus_minor))	Manicaria_saccifera)	((Serenoa_repens	(Elaeis_guineensis	(Elaeis_oleifera	(Attalea_speciosa	Reinhardtia_gracilis))))	(Chamaedorea_seifrizii	(Pelagodoxa_henryana	(Sclerosperma_profizianum	Nypa_fruticans))))))	Reinhardtia_simplex)	Kingia_australis);
((((((((((((Reinhardtia_simplex	Chamaedorea_seifrizii)	(((Oenocarpus_minor	(Serenoa_repens	Pseudophoenix_vinifera))	Leopoldinia_pulchra)	(((((((Reinhardtia_latisecta	Sabal_domingensis)	Heterospathe_cagayanensis)	Burretiokentia_grandiflora)	Veitchia_spiralis)	Dictyosperma_album)	Hydriastele_microspadix)	Dypsis_decaryi)))	Manicaria_saccifera)	Prestoea_acuminata)	Geonoma_undata)	(Nypa_fruticans	Sclerosperma_profizianum))	Pelagodoxa_henryana)	((Podococcus_barteri	Phoenix_dactylifera)	Orania_palindan))	Iriartea_deltoidea)	Calamus_caryotoides)	((Elaeis_oleifera	Elaeis_guineensis)	(Reinhardtia_gracilis	Attalea_speciosa)))	Kingia_australis);
((Reinhardtia_simplex	(((Manicaria_saccifera	(((Reinhardtia_latisecta	Oenocarpus_minor)	Prestoea_acuminata)	((Podococcus_barteri	Geonoma_undata)	((Nypa_fruticans	Sclerosperma_profizianum)	(Phoenix_dactylifera	((Pelagodoxa_henryana	(Iriartea_deltoidea	(Calamus_caryotoides	((Elaeis_oleifera	Elaeis_guineensis)	(Reinhardtia_gracilis	Attalea_speciosa)))))	Orania_palindan))))))	(Pseudophoenix_vinifera	Chamaedorea_seifrizii))	(((Hydriastele_microspadix	Dypsis_decaryi)	((((Sabal_domingensis	Heterospathe_cagayanensis)	Burretiokentia_grandiflora)	(Serenoa_repens	Veitchia_spiralis))	Dictyosperma_album))	Leopoldinia_pulchra)))	Kingia_australis);
((Reinhardtia_simplex	((((Chamaedorea_seifrizii	(Calamus_caryotoides	(Elaeis_guineensis	((Reinhardtia_gracilis	Attalea_speciosa)	Elaeis_oleifera))))	((((Dictyosperma_album	(((((Sabal_domingensis	Heterospathe_cagayanensis)	Burretiokentia_grandiflora)	Leopoldinia_pulchra)	Serenoa_repens)	Veitchia_spiralis))	Hydriastele_microspadix)	Dypsis_decaryi)	Reinhardtia_latisecta))	(((Oenocarpus_minor	Pelagodoxa_henryana)	Pseudophoenix_vinifera)	Manicaria_saccifera))	(((Prestoea_acuminata	(Nypa_fruticans	Phoenix_dactylifera))	((Orania_palindan	Sclerosperma_profizianum)	Iriartea_deltoidea))	(Geonoma_undata	Podococcus_barteri))))	Kingia_australis);
((((Chamaedorea_seifrizii	(Sclerosperma_profizianum	Pelagodoxa_henryana))	((((((Calamus_caryotoides	(Elaeis_guineensis	((Reinhardtia_gracilis	Attalea_speciosa)	Elaeis_oleifera)))	Hydriastele_microspadix)	Dypsis_decaryi)	((Dictyosperma_album	(Veitchia_spiralis	(((Reinhardtia_latisecta	Sabal_domingensis)	Heterospathe_cagayanensis)	Burretiokentia_grandiflora)))	Serenoa_repens))	(Leopoldinia_pulchra	(Oenocarpus_minor	Pseudophoenix_vinifera)))	(Manicaria_saccifera	Reinhardtia_simplex)))	(((Orania_palindan	((Prestoea_acuminata	(Nypa_fruticans	Phoenix_dactylifera))	Podococcus_barteri))	Geonoma_undata)	Iriartea_deltoidea))	Kingia_australis);
((Reinhardtia_simplex	(Leopoldinia_pulchra	(((Sclerosperma_profizianum	Pelagodoxa_henryana)	Pseudophoenix_vinifera)	(((Dictyosperma_album	((Serenoa_repens	Veitchia_spiralis)	(((Reinhardtia_latisecta	Sabal_domingensis)	Heterospathe_cagayanensis)	Burretiokentia_grandiflora)))	((Nypa_fruticans	Dypsis_decaryi)	Hydriastele_microspadix))	((((Phoenix_dactylifera	(Calamus_caryotoides	(Elaeis_guineensis	((Reinhardtia_gracilis	Attalea_speciosa)	Elaeis_oleifera))))	Orania_palindan)	Iriartea_deltoidea)	((Podococcus_barteri	Geonoma_undata)	(((Chamaedorea_seifrizii	Oenocarpus_minor)	Prestoea_acuminata)	Manicaria_saccifera)))))))	Kingia_australis);
((Reinhardtia_simplex	(((((Reinhardtia_latisecta	Sabal_domingensis)	Heterospathe_cagayanensis)	Hydriastele_microspadix)	Pseudophoenix_vinifera)	(((Dictyosperma_album	(Geonoma_undata	(((Phoenix_dactylifera	Serenoa_repens)	((((Dypsis_decaryi	(Nypa_fruticans	Sclerosperma_profizianum))	((Calamus_caryotoides	(Elaeis_guineensis	((Reinhardtia_gracilis	Attalea_speciosa)	Elaeis_oleifera)))	Orania_palindan))	(Oenocarpus_minor	Pelagodoxa_henryana))	(Podococcus_barteri	Leopoldinia_pulchra)))	Iriartea_deltoidea)))	(Burretiokentia_grandiflora	Prestoea_acuminata))	((Chamaedorea_seifrizii	Veitchia_spiralis)	Manicaria_saccifera))))	Kingia_australis);
(((Calamus_caryotoides	(Elaeis_guineensis	((Reinhardtia_gracilis	Attalea_speciosa)	Elaeis_oleifera)))	(Iriartea_deltoidea	((Geonoma_undata	Podococcus_barteri)	(Prestoea_acuminata	((((Nypa_fruticans	Sclerosperma_profizianum)	Orania_palindan)	((Chamaedorea_seifrizii	((Oenocarpus_minor	Pseudophoenix_vinifera)	Leopoldinia_pulchra))	((Manicaria_saccifera	(((Dypsis_decaryi	Veitchia_spiralis)	Dictyosperma_album)	Serenoa_repens))	(Reinhardtia_simplex	Pelagodoxa_henryana))))	(Phoenix_dactylifera	((Burretiokentia_grandiflora	((Reinhardtia_latisecta	Sabal_domingensis)	Heterospathe_cagayanensis))	Hydriastele_microspadix)))))))	Kingia_australis);
((Reinhardtia_simplex	((Dictyosperma_album	Veitchia_spiralis)	(Manicaria_saccifera	((((Podococcus_barteri	Geonoma_undata)	(Prestoea_acuminata	(Phoenix_dactylifera	(Iriartea_deltoidea	((Nypa_fruticans	Sclerosperma_profizianum)	Orania_palindan)))))	((Burretiokentia_grandiflora	((Reinhardtia_latisecta	Sabal_domingensis)	Heterospathe_cagayanensis))	Hydriastele_microspadix))	((Dypsis_decaryi	(Pelagodoxa_henryana	(Serenoa_repens	(Calamus_caryotoides	(Elaeis_guineensis	((Reinhardtia_gracilis	Attalea_speciosa)	Elaeis_oleifera))))))	(Chamaedorea_seifrizii	((Oenocarpus_minor	Pseudophoenix_vinifera)	Leopoldinia_pulchra)))))))	Kingia_australis);
((Reinhardtia_simplex	(((Dypsis_decaryi	(Pelagodoxa_henryana	(Serenoa_repens	(Calamus_caryotoides	(Elaeis_guineensis	((Reinhardtia_gracilis	Attalea_speciosa)	Elaeis_oleifera))))))	(Sclerosperma_profizianum	Orania_palindan))	((((((((Burretiokentia_grandiflora	((Reinhardtia_latisecta	Sabal_domingensis)	Heterospathe_cagayanensis))	Hydriastele_microspadix)	(Oenocarpus_minor	Veitchia_spiralis))	Dictyosperma_album)	Leopoldinia_pulchra)	(Geonoma_undata	(Iriartea_deltoidea	((Nypa_fruticans	(Podococcus_barteri	Prestoea_acuminata))	Phoenix_dactylifera))))	Manicaria_saccifera)	(Chamaedorea_seifrizii	Pseudophoenix_vinifera))))	Kingia_australis);
(((Calamus_caryotoides	(Elaeis_guineensis	((Reinhardtia_gracilis	Attalea_speciosa)	Elaeis_oleifera)))	(Iriartea_deltoidea	((((Pelagodoxa_henryana	(Reinhardtia_simplex	(Dictyosperma_album	((((Reinhardtia_latisecta	Sabal_domingensis)	Heterospathe_cagayanensis)	Burretiokentia_grandiflora)	Veitchia_spiralis))))	(Chamaedorea_seifrizii	((Leopoldinia_pulchra	(Oenocarpus_minor	Pseudophoenix_vinifera))	Serenoa_repens)))	Manicaria_saccifera)	((Geonoma_undata	(Podococcus_barteri	Prestoea_acuminata))	((Sclerosperma_profizianum	Orania_palindan)	((Hydriastele_microspadix	Nypa_fruticans)	(Dypsis_decaryi	Phoenix_dactylifera)))))))	Kingia_australis);
(((Serenoa_repens	(Phoenix_dactylifera	((Reinhardtia_latisecta	Sabal_domingensis)	(Elaeis_guineensis	((Reinhardtia_gracilis	Attalea_speciosa)	Elaeis_oleifera)))))	(((Pelagodoxa_henryana	(Nypa_fruticans	Sclerosperma_profizianum))	(((Calamus_caryotoides	Reinhardtia_simplex)	(((((Heterospathe_cagayanensis	Burretiokentia_grandiflora)	(Veitchia_spiralis	Dictyosperma_album))	(Hydriastele_microspadix	Dypsis_decaryi))	Orania_palindan)	(((Geonoma_undata	Podococcus_barteri)	Prestoea_acuminata)	(Iriartea_deltoidea	Manicaria_saccifera))))	(Pseudophoenix_vinifera	(Oenocarpus_minor	Leopoldinia_pulchra))))	Chamaedorea_seifrizii))	Kingia_australis);
((Calamus_caryotoides	((Orania_palindan	(((Reinhardtia_latisecta	Sabal_domingensis)	Nypa_fruticans)	Sclerosperma_profizianum))	((((((Manicaria_saccifera	(((Chamaedorea_seifrizii	(((Reinhardtia_gracilis	Attalea_speciosa)	(Elaeis_oleifera	Elaeis_guineensis))	(Serenoa_repens	Phoenix_dactylifera)))	((Dictyosperma_album	Burretiokentia_grandiflora)	(Pseudophoenix_vinifera	(Oenocarpus_minor	Leopoldinia_pulchra))))	Reinhardtia_simplex))	(Veitchia_spiralis	Iriartea_deltoidea))	(Geonoma_undata	Podococcus_barteri))	Prestoea_acuminata)	(Heterospathe_cagayanensis	Hydriastele_microspadix))	(Dypsis_decaryi	Pelagodoxa_henryana))))	Kingia_australis);
((Calamus_caryotoides	((Reinhardtia_simplex	((((((((Dypsis_decaryi	((Burretiokentia_grandiflora	Heterospathe_cagayanensis)	Hydriastele_microspadix))	Dictyosperma_album)	Veitchia_spiralis)	Leopoldinia_pulchra)	(((((Reinhardtia_latisecta	Sabal_domingensis)	Nypa_fruticans)	Sclerosperma_profizianum)	Oenocarpus_minor)	(Pseudophoenix_vinifera	Chamaedorea_seifrizii)))	(Prestoea_acuminata	(Geonoma_undata	Podococcus_barteri)))	Manicaria_saccifera)	((Iriartea_deltoidea	Orania_palindan)	((Serenoa_repens	Phoenix_dactylifera)	Pelagodoxa_henryana))))	(Reinhardtia_gracilis	((Elaeis_guineensis	Elaeis_oleifera)	Attalea_speciosa))))	Kingia_australis);
((((((((Leopoldinia_pulchra	Oenocarpus_minor)	Pseudophoenix_vinifera)	Chamaedorea_seifrizii)	(Pelagodoxa_henryana	(((Elaeis_guineensis	Elaeis_oleifera)	(Attalea_speciosa	Reinhardtia_gracilis))	Calamus_caryotoides)))	(((((Burretiokentia_grandiflora	Veitchia_spiralis)	Dictyosperma_album)	(Heterospathe_cagayanensis	Hydriastele_microspadix))	Dypsis_decaryi)	((((Reinhardtia_latisecta	Sabal_domingensis)	Nypa_fruticans)	Sclerosperma_profizianum)	(((Phoenix_dactylifera	(Iriartea_deltoidea	Orania_palindan))	Prestoea_acuminata)	(Geonoma_undata	Podococcus_barteri)))))	(Serenoa_repens	Manicaria_saccifera))	Reinhardtia_simplex)	Kingia_australis);
((((Elaeis_guineensis	Elaeis_oleifera)	(Attalea_speciosa	Reinhardtia_gracilis))	(Calamus_caryotoides	(Iriartea_deltoidea	((((Geonoma_undata	Podococcus_barteri)	(((((Reinhardtia_simplex	(Serenoa_repens	Pelagodoxa_henryana))	(((Leopoldinia_pulchra	(Reinhardtia_latisecta	Oenocarpus_minor))	Pseudophoenix_vinifera)	Chamaedorea_seifrizii))	Manicaria_saccifera)	(((Veitchia_spiralis	Burretiokentia_grandiflora)	Dictyosperma_album)	(Dypsis_decaryi	(Heterospathe_cagayanensis	Hydriastele_microspadix))))	Prestoea_acuminata))	((Sclerosperma_profizianum	Orania_palindan)	(Sabal_domingensis	Nypa_fruticans)))	Phoenix_dactylifera))))	Kingia_australis);
(((Sabal_domingensis	(Elaeis_guineensis	(Elaeis_oleifera	(Attalea_speciosa	Reinhardtia_gracilis))))	(Calamus_caryotoides	(Phoenix_dactylifera	((((Nypa_fruticans	Sclerosperma_profizianum)	Orania_palindan)	Iriartea_deltoidea)	((((((((Veitchia_spiralis	Burretiokentia_grandiflora)	Dictyosperma_album)	(Dypsis_decaryi	(Heterospathe_cagayanensis	Hydriastele_microspadix)))	((Serenoa_repens	(((Reinhardtia_latisecta	Oenocarpus_minor)	Pseudophoenix_vinifera)	Leopoldinia_pulchra))	Chamaedorea_seifrizii))	(Reinhardtia_simplex	(Geonoma_undata	Podococcus_barteri)))	Prestoea_acuminata)	Manicaria_saccifera)	Pelagodoxa_henryana)))))	Kingia_australis);
((((((((((((Serenoa_repens	(Reinhardtia_latisecta	(((Veitchia_spiralis	Burretiokentia_grandiflora)	Dictyosperma_album)	(Dypsis_decaryi	(Heterospathe_cagayanensis	Hydriastele_microspadix)))))	Reinhardtia_simplex)	Manicaria_saccifera)	(((Pseudophoenix_vinifera	Chamaedorea_seifrizii)	Leopoldinia_pulchra)	(Oenocarpus_minor	Pelagodoxa_henryana)))	Geonoma_undata)	Prestoea_acuminata)	((Nypa_fruticans	Sclerosperma_profizianum)	Orania_palindan))	Podococcus_barteri)	Iriartea_deltoidea)	Phoenix_dactylifera)	((((Attalea_speciosa	Reinhardtia_gracilis)	Sabal_domingensis)	(Elaeis_guineensis	Elaeis_oleifera))	Calamus_caryotoides))	Kingia_australis);
(((((Manicaria_saccifera	(((Podococcus_barteri	Geonoma_undata)	(Prestoea_acuminata	(((Nypa_fruticans	Sclerosperma_profizianum)	Orania_palindan)	Iriartea_deltoidea)))	(((Chamaedorea_seifrizii	(Leopoldinia_pulchra	Pseudophoenix_vinifera))	((Reinhardtia_latisecta	Oenocarpus_minor)	Pelagodoxa_henryana))	(((Serenoa_repens	((Veitchia_spiralis	(Dypsis_decaryi	(Heterospathe_cagayanensis	Hydriastele_microspadix)))	Burretiokentia_grandiflora))	Dictyosperma_album)	Reinhardtia_simplex))))	Phoenix_dactylifera)	(Sabal_domingensis	(Elaeis_guineensis	((Attalea_speciosa	Reinhardtia_gracilis)	Elaeis_oleifera))))	Calamus_caryotoides)	Kingia_australis);
((((((Attalea_speciosa	Reinhardtia_gracilis)	Sabal_domingensis)	(Elaeis_guineensis	Elaeis_oleifera))	Calamus_caryotoides)	(Iriartea_deltoidea	(((((((Chamaedorea_seifrizii	(Leopoldinia_pulchra	(Oenocarpus_minor	(Reinhardtia_latisecta	Pseudophoenix_vinifera))))	Prestoea_acuminata)	Reinhardtia_simplex)	(((Nypa_fruticans	Sclerosperma_profizianum)	Manicaria_saccifera)	(((Dypsis_decaryi	Hydriastele_microspadix)	(((Heterospathe_cagayanensis	Burretiokentia_grandiflora)	Veitchia_spiralis)	Dictyosperma_album))	Serenoa_repens)))	(Podococcus_barteri	Geonoma_undata))	Pelagodoxa_henryana)	(Orania_palindan	Phoenix_dactylifera))))	Kingia_australis);
(((((Reinhardtia_latisecta	Sabal_domingensis)	(((Attalea_speciosa	Reinhardtia_gracilis)	Elaeis_guineensis)	Elaeis_oleifera))	Calamus_caryotoides)	((Orania_palindan	(Nypa_fruticans	Sclerosperma_profizianum))	(((Prestoea_acuminata	(Podococcus_barteri	Geonoma_undata))	(((Manicaria_saccifera	((Leopoldinia_pulchra	((Dictyosperma_album	(Veitchia_spiralis	Burretiokentia_grandiflora))	((Serenoa_repens	Dypsis_decaryi)	(Heterospathe_cagayanensis	Hydriastele_microspadix))))	Pseudophoenix_vinifera))	((Oenocarpus_minor	Pelagodoxa_henryana)	Chamaedorea_seifrizii))	Reinhardtia_simplex))	(Phoenix_dactylifera	Iriartea_deltoidea))))	Kingia_australis);
(((Calamus_caryotoides	((Reinhardtia_gracilis	Attalea_speciosa)	(Elaeis_oleifera	Elaeis_guineensis)))	((Pelagodoxa_henryana	(((Prestoea_acuminata	Reinhardtia_simplex)	(Manicaria_saccifera	((((((Leopoldinia_pulchra	Oenocarpus_minor)	Pseudophoenix_vinifera)	(Nypa_fruticans	Sclerosperma_profizianum))	Chamaedorea_seifrizii)	((Veitchia_spiralis	((Podococcus_barteri	(((Reinhardtia_latisecta	Sabal_domingensis)	Heterospathe_cagayanensis)	Burretiokentia_grandiflora))	Dictyosperma_album))	(Hydriastele_microspadix	Dypsis_decaryi)))	Geonoma_undata)))	(Iriartea_deltoidea	Orania_palindan)))	(Serenoa_repens	Phoenix_dactylifera)))	Kingia_australis);
(((Calamus_caryotoides	((Reinhardtia_gracilis	Attalea_speciosa)	(Elaeis_oleifera	Elaeis_guineensis)))	(Orania_palindan	((((Pelagodoxa_henryana	(Serenoa_repens	(((((Podococcus_barteri	Geonoma_undata)	(Manicaria_saccifera	Pseudophoenix_vinifera))	((((((Leopoldinia_pulchra	Burretiokentia_grandiflora)	((Reinhardtia_latisecta	Sabal_domingensis)	Heterospathe_cagayanensis))	Veitchia_spiralis)	Dictyosperma_album)	(Hydriastele_microspadix	Dypsis_decaryi))	(Oenocarpus_minor	Chamaedorea_seifrizii)))	Prestoea_acuminata)	Reinhardtia_simplex)))	Phoenix_dactylifera)	Iriartea_deltoidea)	(Nypa_fruticans	Sclerosperma_profizianum))))	Kingia_australis);
(((Calamus_caryotoides	(Elaeis_guineensis	((Reinhardtia_gracilis	Attalea_speciosa)	Elaeis_oleifera)))	(Pelagodoxa_henryana	(((((((((Serenoa_repens	Veitchia_spiralis)	(Burretiokentia_grandiflora	((Reinhardtia_latisecta	Sabal_domingensis)	(Leopoldinia_pulchra	Heterospathe_cagayanensis))))	Dictyosperma_album)	(Hydriastele_microspadix	Dypsis_decaryi))	Reinhardtia_simplex)	(Podococcus_barteri	Geonoma_undata))	(Manicaria_saccifera	Prestoea_acuminata))	(Chamaedorea_seifrizii	(Pseudophoenix_vinifera	Oenocarpus_minor)))	(Phoenix_dactylifera	(Iriartea_deltoidea	(Orania_palindan	(Nypa_fruticans	Sclerosperma_profizianum)))))))	Kingia_australis);
((((Phoenix_dactylifera	((Iriartea_deltoidea	(Orania_palindan	(Nypa_fruticans	Sclerosperma_profizianum)))	((((Pseudophoenix_vinifera	((Dictyosperma_album	(Veitchia_spiralis	Oenocarpus_minor))	(((Burretiokentia_grandiflora	Heterospathe_cagayanensis)	Hydriastele_microspadix)	Dypsis_decaryi)))	((Reinhardtia_simplex	(Leopoldinia_pulchra	Manicaria_saccifera))	((Geonoma_undata	Podococcus_barteri)	Serenoa_repens)))	Prestoea_acuminata)	(Chamaedorea_seifrizii	Pelagodoxa_henryana))))	Calamus_caryotoides)	((Reinhardtia_latisecta	Sabal_domingensis)	(Elaeis_guineensis	((Reinhardtia_gracilis	Attalea_speciosa)	Elaeis_oleifera))))	Kingia_australis);
((Reinhardtia_simplex	((((Prestoea_acuminata	((Calamus_caryotoides	((Attalea_speciosa	(Sabal_domingensis	Reinhardtia_gracilis))	(Elaeis_oleifera	Elaeis_guineensis)))	Phoenix_dactylifera))	(Iriartea_deltoidea	(Orania_palindan	(Nypa_fruticans	Sclerosperma_profizianum))))	(Geonoma_undata	Podococcus_barteri))	((Manicaria_saccifera	(Leopoldinia_pulchra	(Dictyosperma_album	((((Burretiokentia_grandiflora	Heterospathe_cagayanensis)	Hydriastele_microspadix)	Dypsis_decaryi)	Veitchia_spiralis))))	((Serenoa_repens	(Chamaedorea_seifrizii	Pseudophoenix_vinifera))	(Pelagodoxa_henryana	(Reinhardtia_latisecta	Oenocarpus_minor))))))	Kingia_australis);
(((Orania_palindan	(Nypa_fruticans	Sclerosperma_profizianum))	((Iriartea_deltoidea	(Calamus_caryotoides	(((Elaeis_guineensis	Elaeis_oleifera)	(Attalea_speciosa	Reinhardtia_gracilis))	(Reinhardtia_latisecta	Sabal_domingensis))))	(((Geonoma_undata	Podococcus_barteri)	Phoenix_dactylifera)	((((Burretiokentia_grandiflora	Heterospathe_cagayanensis)	Hydriastele_microspadix)	(((Dictyosperma_album	Dypsis_decaryi)	((Veitchia_spiralis	Chamaedorea_seifrizii)	Pelagodoxa_henryana))	(Manicaria_saccifera	((Pseudophoenix_vinifera	((Serenoa_repens	Oenocarpus_minor)	Leopoldinia_pulchra))	Reinhardtia_simplex))))	Prestoea_acuminata))))	Kingia_australis);
((Reinhardtia_simplex	(((((((((Serenoa_repens	Veitchia_spiralis)	Dictyosperma_album)	(Burretiokentia_grandiflora	((Reinhardtia_latisecta	Sabal_domingensis)	Heterospathe_cagayanensis)))	(Dypsis_decaryi	Hydriastele_microspadix))	((Geonoma_undata	Podococcus_barteri)	((Iriartea_deltoidea	(Phoenix_dactylifera	(Calamus_caryotoides	(Elaeis_guineensis	(Elaeis_oleifera	(Attalea_speciosa	Reinhardtia_gracilis))))))	Orania_palindan)))	Prestoea_acuminata)	Manicaria_saccifera)	(Chamaedorea_seifrizii	(Leopoldinia_pulchra	(Oenocarpus_minor	Pseudophoenix_vinifera))))	((Nypa_fruticans	Sclerosperma_profizianum)	Pelagodoxa_henryana)))	Kingia_australis);
((Manicaria_saccifera	(((((((Reinhardtia_latisecta	Sabal_domingensis)	Nypa_fruticans)	((Iriartea_deltoidea	(Phoenix_dactylifera	(Calamus_caryotoides	(Elaeis_guineensis	(Elaeis_oleifera	(Attalea_speciosa	Reinhardtia_gracilis))))))	Orania_palindan))	(((Heterospathe_cagayanensis	Hydriastele_microspadix)	Prestoea_acuminata)	(Geonoma_undata	Podococcus_barteri)))	Reinhardtia_simplex)	((Chamaedorea_seifrizii	(Sclerosperma_profizianum	(Oenocarpus_minor	Pelagodoxa_henryana)))	Pseudophoenix_vinifera))	(Dypsis_decaryi	(Serenoa_repens	(Leopoldinia_pulchra	((Burretiokentia_grandiflora	Veitchia_spiralis)	Dictyosperma_album))))))	Kingia_australis);
(((((((((((((Veitchia_spiralis	Serenoa_repens)	((Heterospathe_cagayanensis	Hydriastele_microspadix)	Dypsis_decaryi))	Dictyosperma_album)	Podococcus_barteri)	(Burretiokentia_grandiflora	Leopoldinia_pulchra))	Pseudophoenix_vinifera)	(Geonoma_undata	((Reinhardtia_simplex	(((Sclerosperma_profizianum	(Oenocarpus_minor	Pelagodoxa_henryana))	((Reinhardtia_latisecta	Sabal_domingensis)	Nypa_fruticans))	Chamaedorea_seifrizii))	Prestoea_acuminata)))	Manicaria_saccifera)	(Iriartea_deltoidea	Phoenix_dactylifera))	Orania_palindan)	Calamus_caryotoides)	((Attalea_speciosa	Reinhardtia_gracilis)	(Elaeis_guineensis	Elaeis_oleifera)))	Kingia_australis);
(((Iriartea_deltoidea	(((Nypa_fruticans	Sclerosperma_profizianum)	Orania_palindan)	((Phoenix_dactylifera	(Oenocarpus_minor	Prestoea_acuminata))	((Podococcus_barteri	Geonoma_undata)	(((Manicaria_saccifera	((Chamaedorea_seifrizii	((Reinhardtia_latisecta	Sabal_domingensis)	Pelagodoxa_henryana))	Pseudophoenix_vinifera))	Reinhardtia_simplex)	(((Burretiokentia_grandiflora	Leopoldinia_pulchra)	((Veitchia_spiralis	((Heterospathe_cagayanensis	Hydriastele_microspadix)	Dypsis_decaryi))	Dictyosperma_album))	Serenoa_repens))))))	(Calamus_caryotoides	((Attalea_speciosa	Reinhardtia_gracilis)	(Elaeis_guineensis	Elaeis_oleifera))))	Kingia_australis);
((Reinhardtia_simplex	((((Geonoma_undata	Podococcus_barteri)	((Orania_palindan	Phoenix_dactylifera)	Iriartea_deltoidea))	(Oenocarpus_minor	Prestoea_acuminata))	((((Burretiokentia_grandiflora	Leopoldinia_pulchra)	(((Dypsis_decaryi	(Nypa_fruticans	(((Reinhardtia_latisecta	Sabal_domingensis)	Heterospathe_cagayanensis)	Hydriastele_microspadix)))	Veitchia_spiralis)	Dictyosperma_album))	Pseudophoenix_vinifera)	(Manicaria_saccifera	(Chamaedorea_seifrizii	((Pelagodoxa_henryana	Sclerosperma_profizianum)	(Serenoa_repens	(((Elaeis_guineensis	Elaeis_oleifera)	(Reinhardtia_gracilis	Attalea_speciosa))	Calamus_caryotoides))))))))	Kingia_australis);
((Reinhardtia_simplex	(((((((((Burretiokentia_grandiflora	((Reinhardtia_latisecta	Sabal_domingensis)	Heterospathe_cagayanensis))	Hydriastele_microspadix)	Veitchia_spiralis)	Dictyosperma_album)	Dypsis_decaryi)	(Leopoldinia_pulchra	(Chamaedorea_seifrizii	Pseudophoenix_vinifera)))	(((Geonoma_undata	Podococcus_barteri)	((Orania_palindan	Phoenix_dactylifera)	Iriartea_deltoidea))	(Nypa_fruticans	(Oenocarpus_minor	Prestoea_acuminata))))	Manicaria_saccifera)	((Pelagodoxa_henryana	(Calamus_caryotoides	Sclerosperma_profizianum))	(Serenoa_repens	((Elaeis_guineensis	Elaeis_oleifera)	(Reinhardtia_gracilis	Attalea_speciosa))))))	Kingia_australis);
(((((Reinhardtia_simplex	(((Chamaedorea_seifrizii	Pelagodoxa_henryana)	(Geonoma_undata	((Prestoea_acuminata	Calamus_caryotoides)	(((Sclerosperma_profizianum	Orania_palindan)	(Nypa_fruticans	Phoenix_dactylifera))	Iriartea_deltoidea))))	(((Dypsis_decaryi	Hydriastele_microspadix)	((Dictyosperma_album	Veitchia_spiralis)	Podococcus_barteri))	(((Oenocarpus_minor	(Leopoldinia_pulchra	((Reinhardtia_latisecta	Sabal_domingensis)	Heterospathe_cagayanensis)))	Burretiokentia_grandiflora)	Pseudophoenix_vinifera))))	Manicaria_saccifera)	Serenoa_repens)	((Elaeis_guineensis	Elaeis_oleifera)	(Reinhardtia_gracilis	Attalea_speciosa)))	Kingia_australis);
(((((((((Serenoa_repens	((Veitchia_spiralis	Dypsis_decaryi)	((Burretiokentia_grandiflora	((Reinhardtia_latisecta	Sabal_domingensis)	Heterospathe_cagayanensis))	Hydriastele_microspadix)))	Dictyosperma_album)	Pseudophoenix_vinifera)	(Manicaria_saccifera	(Leopoldinia_pulchra	((((Elaeis_guineensis	Elaeis_oleifera)	(Reinhardtia_gracilis	Attalea_speciosa))	Chamaedorea_seifrizii)	(Oenocarpus_minor	Pelagodoxa_henryana)))))	Reinhardtia_simplex)	Podococcus_barteri)	((Prestoea_acuminata	Calamus_caryotoides)	((Iriartea_deltoidea	((Nypa_fruticans	Sclerosperma_profizianum)	Phoenix_dactylifera))	Orania_palindan)))	Geonoma_undata)	Kingia_australis);
((Orania_palindan	(((((Serenoa_repens	(Prestoea_acuminata	(((Manicaria_saccifera	((((Nypa_fruticans	Sclerosperma_profizianum)	Dypsis_decaryi)	((Burretiokentia_grandiflora	((Reinhardtia_latisecta	Sabal_domingensis)	Heterospathe_cagayanensis))	Hydriastele_microspadix))	(Veitchia_spiralis	Dictyosperma_album)))	Geonoma_undata)	((Chamaedorea_seifrizii	(Leopoldinia_pulchra	(Oenocarpus_minor	Pseudophoenix_vinifera)))	Reinhardtia_simplex))))	Podococcus_barteri)	(Iriartea_deltoidea	Phoenix_dactylifera))	Pelagodoxa_henryana)	(((Elaeis_guineensis	Elaeis_oleifera)	(Reinhardtia_gracilis	Attalea_speciosa))	Calamus_caryotoides)))	Kingia_australis);
((Reinhardtia_simplex	((((Oenocarpus_minor	Prestoea_acuminata)	(Pelagodoxa_henryana	((Iriartea_deltoidea	((((Elaeis_oleifera	Elaeis_guineensis)	(Reinhardtia_gracilis	Attalea_speciosa))	Calamus_caryotoides)	Phoenix_dactylifera))	Orania_palindan)))	(((Podococcus_barteri	Geonoma_undata)	Manicaria_saccifera)	((Pseudophoenix_vinifera	((Nypa_fruticans	Sclerosperma_profizianum)	Chamaedorea_seifrizii))	(Leopoldinia_pulchra	(((Dypsis_decaryi	((Burretiokentia_grandiflora	((Reinhardtia_latisecta	Sabal_domingensis)	Heterospathe_cagayanensis))	Hydriastele_microspadix))	Veitchia_spiralis)	Dictyosperma_album)))))	Serenoa_repens))	Kingia_australis);
(((((Elaeis_oleifera	Elaeis_guineensis)	(Reinhardtia_gracilis	Attalea_speciosa))	Calamus_caryotoides)	(((Orania_palindan	Phoenix_dactylifera)	((((Prestoea_acuminata	(Nypa_fruticans	Sclerosperma_profizianum))	(Geonoma_undata	(((Chamaedorea_seifrizii	(Leopoldinia_pulchra	(Serenoa_repens	Pseudophoenix_vinifera)))	(Manicaria_saccifera	((Veitchia_spiralis	Dictyosperma_album)	(Dypsis_decaryi	((Burretiokentia_grandiflora	((Reinhardtia_latisecta	Sabal_domingensis)	Heterospathe_cagayanensis))	Hydriastele_microspadix)))))	Reinhardtia_simplex)))	Podococcus_barteri)	(Oenocarpus_minor	Pelagodoxa_henryana)))	Iriartea_deltoidea))	Kingia_australis);
((((Iriartea_deltoidea	Orania_palindan)	Phoenix_dactylifera)	(Prestoea_acuminata	(((Nypa_fruticans	Sclerosperma_profizianum)	(((Burretiokentia_grandiflora	((Reinhardtia_latisecta	Sabal_domingensis)	Heterospathe_cagayanensis))	Hydriastele_microspadix)	((((Leopoldinia_pulchra	(Oenocarpus_minor	Pseudophoenix_vinifera))	((Elaeis_guineensis	((Reinhardtia_gracilis	Attalea_speciosa)	Elaeis_oleifera))	Calamus_caryotoides))	(((Serenoa_repens	Veitchia_spiralis)	(Reinhardtia_simplex	((Pelagodoxa_henryana	Chamaedorea_seifrizii)	Manicaria_saccifera)))	Dictyosperma_album))	Dypsis_decaryi)))	(Podococcus_barteri	Geonoma_undata))))	Kingia_australis);
((Calamus_caryotoides	((((((Leopoldinia_pulchra	(Oenocarpus_minor	Pseudophoenix_vinifera))	(((Burretiokentia_grandiflora	(Dypsis_decaryi	(((Reinhardtia_latisecta	Sabal_domingensis)	Heterospathe_cagayanensis)	Hydriastele_microspadix)))	Veitchia_spiralis)	Dictyosperma_album))	(((Podococcus_barteri	Geonoma_undata)	((((Pelagodoxa_henryana	Chamaedorea_seifrizii)	(Nypa_fruticans	Sclerosperma_profizianum))	Serenoa_repens)	Manicaria_saccifera))	(Reinhardtia_simplex	Prestoea_acuminata)))	(Iriartea_deltoidea	Orania_palindan))	Phoenix_dactylifera)	(Elaeis_guineensis	((Reinhardtia_gracilis	Attalea_speciosa)	Elaeis_oleifera))))	Kingia_australis);
((((Serenoa_repens	(Elaeis_guineensis	((Reinhardtia_gracilis	Attalea_speciosa)	Elaeis_oleifera)))	Calamus_caryotoides)	(((Iriartea_deltoidea	((((Podococcus_barteri	Geonoma_undata)	Prestoea_acuminata)	(Manicaria_saccifera	((Reinhardtia_simplex	((Veitchia_spiralis	Dictyosperma_album)	(Dypsis_decaryi	((Burretiokentia_grandiflora	((Reinhardtia_latisecta	Sabal_domingensis)	Heterospathe_cagayanensis))	Hydriastele_microspadix))))	(Chamaedorea_seifrizii	(Oenocarpus_minor	(Pseudophoenix_vinifera	Leopoldinia_pulchra))))))	Phoenix_dactylifera))	(Pelagodoxa_henryana	(Nypa_fruticans	Sclerosperma_profizianum)))	Orania_palindan))	Kingia_australis);
(((Serenoa_repens	((Reinhardtia_gracilis	Attalea_speciosa)	(Elaeis_guineensis	Elaeis_oleifera)))	(((((Oenocarpus_minor	Leopoldinia_pulchra)	Pseudophoenix_vinifera)	(((Manicaria_saccifera	(((Phoenix_dactylifera	Prestoea_acuminata)	Iriartea_deltoidea)	((Orania_palindan	(Nypa_fruticans	Sclerosperma_profizianum))	(Podococcus_barteri	Geonoma_undata))))	(((Dictyosperma_album	(Dypsis_decaryi	((((Reinhardtia_latisecta	Sabal_domingensis)	Heterospathe_cagayanensis)	Burretiokentia_grandiflora)	Hydriastele_microspadix)))	Veitchia_spiralis)	Reinhardtia_simplex))	Pelagodoxa_henryana))	Chamaedorea_seifrizii)	Calamus_caryotoides))	Kingia_australis);
(((Serenoa_repens	(Calamus_caryotoides	(Attalea_speciosa	(Elaeis_guineensis	Elaeis_oleifera))))	(((Dypsis_decaryi	(Nypa_fruticans	Sclerosperma_profizianum))	(Reinhardtia_simplex	(((((Prestoea_acuminata	(Pseudophoenix_vinifera	((((Reinhardtia_latisecta	Sabal_domingensis)	Heterospathe_cagayanensis)	Burretiokentia_grandiflora)	Hydriastele_microspadix)))	Dictyosperma_album)	(((Podococcus_barteri	Geonoma_undata)	Iriartea_deltoidea)	(Phoenix_dactylifera	Manicaria_saccifera)))	((Chamaedorea_seifrizii	Veitchia_spiralis)	((Reinhardtia_gracilis	Oenocarpus_minor)	Pelagodoxa_henryana)))	Leopoldinia_pulchra)))	Orania_palindan))	Kingia_australis);
((((Dictyosperma_album	(Burretiokentia_grandiflora	Veitchia_spiralis))	((((Podococcus_barteri	Geonoma_undata)	((((Reinhardtia_latisecta	Sabal_domingensis)	Heterospathe_cagayanensis)	Hydriastele_microspadix)	((Orania_palindan	Iriartea_deltoidea)	((Prestoea_acuminata	Nypa_fruticans)	(Calamus_caryotoides	Phoenix_dactylifera)))))	(Manicaria_saccifera	(Dypsis_decaryi	((Sclerosperma_profizianum	Pelagodoxa_henryana)	(Serenoa_repens	((Reinhardtia_gracilis	Attalea_speciosa)	(Elaeis_guineensis	Elaeis_oleifera)))))))	(((Oenocarpus_minor	Pseudophoenix_vinifera)	Leopoldinia_pulchra)	Chamaedorea_seifrizii)))	Reinhardtia_simplex)	Kingia_australis);
((Phoenix_dactylifera	(((((((((Veitchia_spiralis	Dypsis_decaryi)	((Burretiokentia_grandiflora	((Reinhardtia_latisecta	Sabal_domingensis)	Heterospathe_cagayanensis))	Hydriastele_microspadix))	Dictyosperma_album)	(Manicaria_saccifera	(Pseudophoenix_vinifera	(((Leopoldinia_pulchra	Sclerosperma_profizianum)	Pelagodoxa_henryana)	(Serenoa_repens	((((Reinhardtia_gracilis	Attalea_speciosa)	(Elaeis_guineensis	Elaeis_oleifera))	Chamaedorea_seifrizii)	Oenocarpus_minor))))))	Reinhardtia_simplex)	Geonoma_undata)	(Orania_palindan	Iriartea_deltoidea))	(Podococcus_barteri	Prestoea_acuminata))	(Nypa_fruticans	Calamus_caryotoides)))	Kingia_australis);
(((((Geonoma_undata	Podococcus_barteri)	Prestoea_acuminata)	(Manicaria_saccifera	((((Leopoldinia_pulchra	Oenocarpus_minor)	Chamaedorea_seifrizii)	Reinhardtia_simplex)	((Dypsis_decaryi	(((Reinhardtia_latisecta	Sabal_domingensis)	(Serenoa_repens	Veitchia_spiralis))	Dictyosperma_album))	(((Burretiokentia_grandiflora	Heterospathe_cagayanensis)	Hydriastele_microspadix)	Pseudophoenix_vinifera)))))	(Phoenix_dactylifera	((((Nypa_fruticans	Sclerosperma_profizianum)	Pelagodoxa_henryana)	((((Reinhardtia_gracilis	Attalea_speciosa)	(Elaeis_guineensis	Elaeis_oleifera))	Calamus_caryotoides)	Orania_palindan))	Iriartea_deltoidea)))	Kingia_australis);
(((((Reinhardtia_gracilis	Attalea_speciosa)	(Elaeis_guineensis	Elaeis_oleifera))	Calamus_caryotoides)	(Orania_palindan	((Iriartea_deltoidea	((Prestoea_acuminata	((Geonoma_undata	Podococcus_barteri)	((((((((Reinhardtia_latisecta	Sabal_domingensis)	Burretiokentia_grandiflora)	Veitchia_spiralis)	Dictyosperma_album)	(Dypsis_decaryi	(Heterospathe_cagayanensis	Hydriastele_microspadix)))	((Pseudophoenix_vinifera	(Leopoldinia_pulchra	(Serenoa_repens	Oenocarpus_minor)))	Chamaedorea_seifrizii))	Manicaria_saccifera)	Reinhardtia_simplex)))	Phoenix_dactylifera))	((Nypa_fruticans	Sclerosperma_profizianum)	Pelagodoxa_henryana))))	Kingia_australis);
(((((Reinhardtia_gracilis	Attalea_speciosa)	(Elaeis_guineensis	Elaeis_oleifera))	Calamus_caryotoides)	(Orania_palindan	((Iriartea_deltoidea	((Prestoea_acuminata	((Geonoma_undata	Podococcus_barteri)	((((((((Reinhardtia_latisecta	Sabal_domingensis)	Burretiokentia_grandiflora)	Veitchia_spiralis)	Dictyosperma_album)	(Dypsis_decaryi	(Heterospathe_cagayanensis	Hydriastele_microspadix)))	((Pseudophoenix_vinifera	(Leopoldinia_pulchra	(Serenoa_repens	Oenocarpus_minor)))	Chamaedorea_seifrizii))	Manicaria_saccifera)	Reinhardtia_simplex)))	Phoenix_dactylifera))	((Nypa_fruticans	Sclerosperma_profizianum)	Pelagodoxa_henryana))))	Kingia_australis);
((Orania_palindan	((Calamus_caryotoides	(Nypa_fruticans	Sclerosperma_profizianum))	((((Reinhardtia_simplex	(Serenoa_repens	(((Burretiokentia_grandiflora	Veitchia_spiralis)	Dictyosperma_album)	(Dypsis_decaryi	(((Reinhardtia_latisecta	Sabal_domingensis)	Heterospathe_cagayanensis)	Hydriastele_microspadix)))))	(Pelagodoxa_henryana	(((Oenocarpus_minor	Pseudophoenix_vinifera)	Leopoldinia_pulchra)	Chamaedorea_seifrizii)))	(((Reinhardtia_gracilis	Attalea_speciosa)	(Elaeis_guineensis	Elaeis_oleifera))	Manicaria_saccifera))	((Iriartea_deltoidea	(Prestoea_acuminata	Phoenix_dactylifera))	(Podococcus_barteri	Geonoma_undata)))))	Kingia_australis);
(((((((((Oenocarpus_minor	Pseudophoenix_vinifera)	Leopoldinia_pulchra)	Chamaedorea_seifrizii)	(((Serenoa_repens	Phoenix_dactylifera)	Pelagodoxa_henryana)	(Iriartea_deltoidea	(Orania_palindan	(((Reinhardtia_gracilis	Attalea_speciosa)	(Elaeis_guineensis	Elaeis_oleifera))	Calamus_caryotoides)))))	((Dictyosperma_album	((Veitchia_spiralis	(Nypa_fruticans	Dypsis_decaryi))	(((Reinhardtia_latisecta	Sabal_domingensis)	Heterospathe_cagayanensis)	Hydriastele_microspadix)))	Prestoea_acuminata))	(Sclerosperma_profizianum	((Podococcus_barteri	Geonoma_undata)	Burretiokentia_grandiflora)))	Manicaria_saccifera)	Reinhardtia_simplex)	Kingia_australis);
(((((Reinhardtia_gracilis	Attalea_speciosa)	(Elaeis_guineensis	Elaeis_oleifera))	Calamus_caryotoides)	((((Prestoea_acuminata	((Reinhardtia_simplex	(((Dictyosperma_album	(((((Burretiokentia_grandiflora	((Reinhardtia_latisecta	Sabal_domingensis)	Heterospathe_cagayanensis))	Hydriastele_microspadix)	Nypa_fruticans)	Dypsis_decaryi)	Veitchia_spiralis))	Manicaria_saccifera)	((Serenoa_repens	(Sclerosperma_profizianum	Pelagodoxa_henryana))	(((Oenocarpus_minor	Pseudophoenix_vinifera)	Leopoldinia_pulchra)	Chamaedorea_seifrizii))))	(Podococcus_barteri	Geonoma_undata)))	Phoenix_dactylifera)	Iriartea_deltoidea)	Orania_palindan))	Kingia_australis);
(((Elaeis_guineensis	((Reinhardtia_gracilis	Attalea_speciosa)	Elaeis_oleifera))	(Calamus_caryotoides	((((((Burretiokentia_grandiflora	Hydriastele_microspadix)	((Dypsis_decaryi	Veitchia_spiralis)	Dictyosperma_album))	(((Pseudophoenix_vinifera	Leopoldinia_pulchra)	((Oenocarpus_minor	Pelagodoxa_henryana)	(((Reinhardtia_latisecta	Sabal_domingensis)	Heterospathe_cagayanensis)	Chamaedorea_seifrizii)))	(((Reinhardtia_simplex	Serenoa_repens)	(Geonoma_undata	Podococcus_barteri))	(Manicaria_saccifera	Prestoea_acuminata))))	Iriartea_deltoidea)	Phoenix_dactylifera)	(Orania_palindan	(Nypa_fruticans	Sclerosperma_profizianum)))))	Kingia_australis);
((((Elaeis_guineensis	((Reinhardtia_gracilis	Attalea_speciosa)	Elaeis_oleifera))	(((((Oenocarpus_minor	Pelagodoxa_henryana)	((Prestoea_acuminata	((Reinhardtia_latisecta	Sabal_domingensis)	Heterospathe_cagayanensis))	((Geonoma_undata	Podococcus_barteri)	(Phoenix_dactylifera	((Orania_palindan	(Nypa_fruticans	Sclerosperma_profizianum))	Iriartea_deltoidea)))))	(Manicaria_saccifera	(((Hydriastele_microspadix	Dypsis_decaryi)	(Dictyosperma_album	(Veitchia_spiralis	(Burretiokentia_grandiflora	(Serenoa_repens	Leopoldinia_pulchra)))))	Reinhardtia_simplex)))	Chamaedorea_seifrizii)	Pseudophoenix_vinifera))	Calamus_caryotoides)	Kingia_australis);
((Reinhardtia_simplex	(((Chamaedorea_seifrizii	(((Nypa_fruticans	Sclerosperma_profizianum)	((Reinhardtia_latisecta	Sabal_domingensis)	Heterospathe_cagayanensis))	((Calamus_caryotoides	(Elaeis_guineensis	((Reinhardtia_gracilis	Attalea_speciosa)	Elaeis_oleifera)))	(Oenocarpus_minor	Pelagodoxa_henryana))))	Leopoldinia_pulchra)	((((Geonoma_undata	Podococcus_barteri)	((Burretiokentia_grandiflora	Prestoea_acuminata)	(Orania_palindan	(Iriartea_deltoidea	Phoenix_dactylifera))))	Pseudophoenix_vinifera)	((Serenoa_repens	Manicaria_saccifera)	(Hydriastele_microspadix	(Dictyosperma_album	(Dypsis_decaryi	Veitchia_spiralis)))))))	Kingia_australis);
(((Calamus_caryotoides	(Elaeis_guineensis	((Reinhardtia_gracilis	Attalea_speciosa)	Elaeis_oleifera)))	(((Nypa_fruticans	Sclerosperma_profizianum)	Pseudophoenix_vinifera)	((((((Serenoa_repens	Veitchia_spiralis)	((Leopoldinia_pulchra	Burretiokentia_grandiflora)	Dictyosperma_album))	((((Reinhardtia_latisecta	Sabal_domingensis)	Heterospathe_cagayanensis)	Hydriastele_microspadix)	Dypsis_decaryi))	(Reinhardtia_simplex	(((Orania_palindan	(Iriartea_deltoidea	Phoenix_dactylifera))	Podococcus_barteri)	(Prestoea_acuminata	Geonoma_undata))))	Manicaria_saccifera)	((Oenocarpus_minor	Pelagodoxa_henryana)	Chamaedorea_seifrizii))))	Kingia_australis);
(((Calamus_caryotoides	(Elaeis_guineensis	((Reinhardtia_gracilis	Attalea_speciosa)	Elaeis_oleifera)))	((((((Manicaria_saccifera	(((Oenocarpus_minor	Pelagodoxa_henryana)	(Orania_palindan	Iriartea_deltoidea))	((Podococcus_barteri	(Phoenix_dactylifera	Prestoea_acuminata))	Geonoma_undata)))	Reinhardtia_simplex)	Chamaedorea_seifrizii)	((Serenoa_repens	((Veitchia_spiralis	(((Reinhardtia_latisecta	Sabal_domingensis)	Heterospathe_cagayanensis)	(Leopoldinia_pulchra	Burretiokentia_grandiflora)))	Dictyosperma_album))	(Hydriastele_microspadix	Dypsis_decaryi)))	Pseudophoenix_vinifera)	(Nypa_fruticans	Sclerosperma_profizianum)))	Kingia_australis);
((Calamus_caryotoides	(((Nypa_fruticans	Sclerosperma_profizianum)	(Dypsis_decaryi	(((((((Manicaria_saccifera	Reinhardtia_simplex)	(Phoenix_dactylifera	Iriartea_deltoidea))	((Podococcus_barteri	Geonoma_undata)	Chamaedorea_seifrizii))	((((Heterospathe_cagayanensis	Burretiokentia_grandiflora)	Hydriastele_microspadix)	Pseudophoenix_vinifera)	((Reinhardtia_latisecta	Sabal_domingensis)	((Veitchia_spiralis	Serenoa_repens)	Dictyosperma_album))))	(Oenocarpus_minor	Leopoldinia_pulchra))	Prestoea_acuminata)	(Orania_palindan	Pelagodoxa_henryana))))	(Elaeis_guineensis	((Reinhardtia_gracilis	Attalea_speciosa)	Elaeis_oleifera))))	Kingia_australis);
((Reinhardtia_simplex	((((((Chamaedorea_seifrizii	(Reinhardtia_gracilis	Oenocarpus_minor))	Prestoea_acuminata)	Pseudophoenix_vinifera)	Geonoma_undata)	((((Orania_palindan	(Serenoa_repens	(Calamus_caryotoides	(Attalea_speciosa	(Elaeis_guineensis	Elaeis_oleifera)))))	(Pelagodoxa_henryana	(Nypa_fruticans	Sclerosperma_profizianum)))	Iriartea_deltoidea)	(Podococcus_barteri	(((((((Reinhardtia_latisecta	Sabal_domingensis)	Heterospathe_cagayanensis)	Burretiokentia_grandiflora)	(Veitchia_spiralis	Dictyosperma_album))	Leopoldinia_pulchra)	Hydriastele_microspadix)	Dypsis_decaryi))))	(Phoenix_dactylifera	Manicaria_saccifera)))	Kingia_australis);
(((((((Leopoldinia_pulchra	(((Reinhardtia_latisecta	Sabal_domingensis)	Heterospathe_cagayanensis)	Burretiokentia_grandiflora))	Veitchia_spiralis)	Dictyosperma_album)	Dypsis_decaryi)	Hydriastele_microspadix)	(Manicaria_saccifera	(((((Podococcus_barteri	Geonoma_undata)	(Oenocarpus_minor	Prestoea_acuminata))	(((((Orania_palindan	Calamus_caryotoides)	(((Reinhardtia_gracilis	Attalea_speciosa)	(Elaeis_guineensis	Elaeis_oleifera))	(Pelagodoxa_henryana	Serenoa_repens)))	Iriartea_deltoidea)	Phoenix_dactylifera)	(Nypa_fruticans	Sclerosperma_profizianum)))	Reinhardtia_simplex)	(Chamaedorea_seifrizii	Pseudophoenix_vinifera))))	Kingia_australis);
((((((Leopoldinia_pulchra	(Oenocarpus_minor	Pseudophoenix_vinifera))	((((Veitchia_spiralis	(Dypsis_decaryi	(Hydriastele_microspadix	(((Reinhardtia_latisecta	Sabal_domingensis)	Heterospathe_cagayanensis)	Burretiokentia_grandiflora))))	Dictyosperma_album)	Manicaria_saccifera)	(((Podococcus_barteri	Geonoma_undata)	Prestoea_acuminata)	((Iriartea_deltoidea	((Nypa_fruticans	Sclerosperma_profizianum)	Orania_palindan))	Phoenix_dactylifera))))	((Chamaedorea_seifrizii	(Serenoa_repens	(Elaeis_guineensis	(Elaeis_oleifera	(Reinhardtia_gracilis	Attalea_speciosa)))))	Pelagodoxa_henryana))	Calamus_caryotoides)	Reinhardtia_simplex)	Kingia_australis);
(((((Manicaria_saccifera	((Chamaedorea_seifrizii	Pseudophoenix_vinifera)	((Oenocarpus_minor	Prestoea_acuminata)	Leopoldinia_pulchra)))	((Podococcus_barteri	Geonoma_undata)	Reinhardtia_simplex))	(((Serenoa_repens	Veitchia_spiralis)	((((Nypa_fruticans	Sclerosperma_profizianum)	Dypsis_decaryi)	Hydriastele_microspadix)	(((Reinhardtia_latisecta	Sabal_domingensis)	Heterospathe_cagayanensis)	Burretiokentia_grandiflora)))	Dictyosperma_album))	(Pelagodoxa_henryana	(((Calamus_caryotoides	(Elaeis_guineensis	(Elaeis_oleifera	(Reinhardtia_gracilis	Attalea_speciosa))))	Iriartea_deltoidea)	(Orania_palindan	Phoenix_dactylifera))))	Kingia_australis);
((Reinhardtia_simplex	(((((((((Reinhardtia_latisecta	Oenocarpus_minor)	Prestoea_acuminata)	(Hydriastele_microspadix	Heterospathe_cagayanensis))	(Iriartea_deltoidea	(((Sabal_domingensis	Nypa_fruticans)	Orania_palindan)	Phoenix_dactylifera)))	(Podococcus_barteri	Geonoma_undata))	Manicaria_saccifera)	((((Leopoldinia_pulchra	Burretiokentia_grandiflora)	(Veitchia_spiralis	Dictyosperma_album))	(Dypsis_decaryi	Pseudophoenix_vinifera))	Chamaedorea_seifrizii))	((((Reinhardtia_gracilis	Attalea_speciosa)	(Elaeis_guineensis	Elaeis_oleifera))	Calamus_caryotoides)	(Sclerosperma_profizianum	Pelagodoxa_henryana)))	Serenoa_repens))	Kingia_australis);
((Reinhardtia_simplex	(((((Reinhardtia_latisecta	Oenocarpus_minor)	(Chamaedorea_seifrizii	Pelagodoxa_henryana))	Manicaria_saccifera)	(((Veitchia_spiralis	(Dictyosperma_album	(Leopoldinia_pulchra	Burretiokentia_grandiflora)))	Dypsis_decaryi)	Serenoa_repens))	(Geonoma_undata	((((((Elaeis_guineensis	(Elaeis_oleifera	(Reinhardtia_gracilis	Attalea_speciosa)))	Calamus_caryotoides)	Pseudophoenix_vinifera)	(Hydriastele_microspadix	Heterospathe_cagayanensis))	(Prestoea_acuminata	Podococcus_barteri))	((Sclerosperma_profizianum	(Sabal_domingensis	Nypa_fruticans))	((Iriartea_deltoidea	Orania_palindan)	Phoenix_dactylifera))))))	Kingia_australis);
(((((Manicaria_saccifera	(((Elaeis_guineensis	(Elaeis_oleifera	(Reinhardtia_gracilis	Attalea_speciosa)))	Calamus_caryotoides)	Pseudophoenix_vinifera))	((((Hydriastele_microspadix	((Sabal_domingensis	Reinhardtia_latisecta)	Heterospathe_cagayanensis))	((Serenoa_repens	Veitchia_spiralis)	(Dictyosperma_album	(Leopoldinia_pulchra	Burretiokentia_grandiflora))))	Dypsis_decaryi)	(Chamaedorea_seifrizii	Pelagodoxa_henryana)))	Reinhardtia_simplex)	((Oenocarpus_minor	Prestoea_acuminata)	(((Orania_palindan	(Sclerosperma_profizianum	Nypa_fruticans))	(Iriartea_deltoidea	Phoenix_dactylifera))	(Podococcus_barteri	Geonoma_undata))))	Kingia_australis);
((((Elaeis_guineensis	(Elaeis_oleifera	(Reinhardtia_gracilis	Attalea_speciosa)))	Calamus_caryotoides)	(Iriartea_deltoidea	(Phoenix_dactylifera	(((Prestoea_acuminata	((Manicaria_saccifera	(((((Serenoa_repens	Veitchia_spiralis)	Dictyosperma_album)	(((Sclerosperma_profizianum	Nypa_fruticans)	(Hydriastele_microspadix	(Burretiokentia_grandiflora	((Sabal_domingensis	Reinhardtia_latisecta)	Heterospathe_cagayanensis))))	Dypsis_decaryi))	(Leopoldinia_pulchra	Pseudophoenix_vinifera))	(((Oenocarpus_minor	Pelagodoxa_henryana)	Chamaedorea_seifrizii)	Reinhardtia_simplex)))	Geonoma_undata))	Podococcus_barteri)	Orania_palindan))))	Kingia_australis);
((((Elaeis_guineensis	Elaeis_oleifera)	(Reinhardtia_gracilis	Attalea_speciosa))	((Calamus_caryotoides	(((((((Reinhardtia_simplex	((Podococcus_barteri	Geonoma_undata)	Prestoea_acuminata))	(Chamaedorea_seifrizii	(Leopoldinia_pulchra	(Oenocarpus_minor	Pseudophoenix_vinifera))))	(Manicaria_saccifera	(Dictyosperma_album	((Hydriastele_microspadix	(Burretiokentia_grandiflora	((Sabal_domingensis	Reinhardtia_latisecta)	Heterospathe_cagayanensis)))	(Dypsis_decaryi	(Serenoa_repens	Veitchia_spiralis))))))	Pelagodoxa_henryana)	(Sclerosperma_profizianum	Nypa_fruticans))	Iriartea_deltoidea)	Phoenix_dactylifera))	Orania_palindan))	Kingia_australis);
(((Calamus_caryotoides	((Elaeis_guineensis	Elaeis_oleifera)	(Reinhardtia_gracilis	Attalea_speciosa)))	(((Phoenix_dactylifera	(Podococcus_barteri	(((((Pseudophoenix_vinifera	(((Oenocarpus_minor	Pelagodoxa_henryana)	(Sclerosperma_profizianum	Nypa_fruticans))	Chamaedorea_seifrizii))	((Reinhardtia_simplex	Leopoldinia_pulchra)	Manicaria_saccifera))	((Dictyosperma_album	((Burretiokentia_grandiflora	((Sabal_domingensis	Reinhardtia_latisecta)	Heterospathe_cagayanensis))	(Serenoa_repens	Veitchia_spiralis)))	(Hydriastele_microspadix	Dypsis_decaryi)))	Geonoma_undata)	Prestoea_acuminata)))	Iriartea_deltoidea)	Orania_palindan))	Kingia_australis);
(((Phoenix_dactylifera	(Calamus_caryotoides	(((Reinhardtia_gracilis	Attalea_speciosa)	Elaeis_oleifera)	Elaeis_guineensis)))	(Orania_palindan	((Pelagodoxa_henryana	Iriartea_deltoidea)	((((Podococcus_barteri	Geonoma_undata)	Hydriastele_microspadix)	((((Reinhardtia_simplex	((Leopoldinia_pulchra	((Reinhardtia_latisecta	Oenocarpus_minor)	Pseudophoenix_vinifera))	Chamaedorea_seifrizii))	((((Burretiokentia_grandiflora	(Sabal_domingensis	Heterospathe_cagayanensis))	(Serenoa_repens	Veitchia_spiralis))	Dictyosperma_album)	Dypsis_decaryi))	Manicaria_saccifera)	(Sclerosperma_profizianum	Nypa_fruticans)))	Prestoea_acuminata))))	Kingia_australis);
(((Calamus_caryotoides	(((Reinhardtia_gracilis	Attalea_speciosa)	Elaeis_oleifera)	Elaeis_guineensis))	((((Orania_palindan	Iriartea_deltoidea)	(((((Hydriastele_microspadix	(Reinhardtia_simplex	(Dictyosperma_album	((Burretiokentia_grandiflora	((Reinhardtia_latisecta	Sabal_domingensis)	Heterospathe_cagayanensis))	Veitchia_spiralis))))	((Dypsis_decaryi	(Chamaedorea_seifrizii	(Sclerosperma_profizianum	Nypa_fruticans)))	(Leopoldinia_pulchra	(Oenocarpus_minor	Pseudophoenix_vinifera))))	(Prestoea_acuminata	Manicaria_saccifera))	(Podococcus_barteri	Geonoma_undata))	Pelagodoxa_henryana))	Serenoa_repens)	Phoenix_dactylifera))	Kingia_australis);
(((Calamus_caryotoides	(((Reinhardtia_gracilis	Attalea_speciosa)	Elaeis_oleifera)	Elaeis_guineensis))	(Iriartea_deltoidea	(((((Podococcus_barteri	Geonoma_undata)	((Chamaedorea_seifrizii	((Serenoa_repens	Pelagodoxa_henryana)	(Reinhardtia_latisecta	Oenocarpus_minor)))	(Reinhardtia_simplex	((Dypsis_decaryi	((Leopoldinia_pulchra	Burretiokentia_grandiflora)	(Dictyosperma_album	Veitchia_spiralis)))	Manicaria_saccifera))))	Prestoea_acuminata)	(Pseudophoenix_vinifera	(Hydriastele_microspadix	(Sabal_domingensis	Heterospathe_cagayanensis))))	(Phoenix_dactylifera	((Sclerosperma_profizianum	Nypa_fruticans)	Orania_palindan)))))	Kingia_australis);
((Manicaria_saccifera	(((Reinhardtia_simplex	(((Iriartea_deltoidea	Orania_palindan)	(Podococcus_barteri	Geonoma_undata))	((Phoenix_dactylifera	Calamus_caryotoides)	Prestoea_acuminata)))	((((((Reinhardtia_gracilis	Attalea_speciosa)	Elaeis_oleifera)	Elaeis_guineensis)	Chamaedorea_seifrizii)	((Sclerosperma_profizianum	((Reinhardtia_latisecta	Sabal_domingensis)	Nypa_fruticans))	Pelagodoxa_henryana))	(((Hydriastele_microspadix	(Burretiokentia_grandiflora	Heterospathe_cagayanensis))	Dypsis_decaryi)	(Dictyosperma_album	(Veitchia_spiralis	Serenoa_repens)))))	((Leopoldinia_pulchra	Oenocarpus_minor)	Pseudophoenix_vinifera)))	Kingia_australis);
((((Orania_palindan	Iriartea_deltoidea)	((((Leopoldinia_pulchra	(Oenocarpus_minor	Pseudophoenix_vinifera))	((((Sclerosperma_profizianum	Pelagodoxa_henryana)	(Serenoa_repens	(((Elaeis_guineensis	Elaeis_oleifera)	(Reinhardtia_gracilis	Attalea_speciosa))	Calamus_caryotoides)))	Chamaedorea_seifrizii)	((Reinhardtia_simplex	(Dictyosperma_album	Veitchia_spiralis))	Manicaria_saccifera)))	(Phoenix_dactylifera	Prestoea_acuminata))	(Podococcus_barteri	Geonoma_undata)))	((Nypa_fruticans	Dypsis_decaryi)	((((Sabal_domingensis	Reinhardtia_latisecta)	Heterospathe_cagayanensis)	Burretiokentia_grandiflora)	Hydriastele_microspadix)))	Kingia_australis);
((Reinhardtia_simplex	(Pseudophoenix_vinifera	((Manicaria_saccifera	(((Dypsis_decaryi	((Dictyosperma_album	(Veitchia_spiralis	Burretiokentia_grandiflora))	(((Sabal_domingensis	Reinhardtia_latisecta)	Heterospathe_cagayanensis)	Hydriastele_microspadix)))	((((Phoenix_dactylifera	(((Elaeis_guineensis	Elaeis_oleifera)	(Reinhardtia_gracilis	Attalea_speciosa))	Calamus_caryotoides))	Chamaedorea_seifrizii)	Serenoa_repens)	((Oenocarpus_minor	Prestoea_acuminata)	Nypa_fruticans)))	((Podococcus_barteri	Geonoma_undata)	Sclerosperma_profizianum)))	(Leopoldinia_pulchra	(Pelagodoxa_henryana	(Orania_palindan	Iriartea_deltoidea))))))	Kingia_australis);
(((Orania_palindan	Iriartea_deltoidea)	((((((Sclerosperma_profizianum	Pelagodoxa_henryana)	Manicaria_saccifera)	(((Dictyosperma_album	(Burretiokentia_grandiflora	Veitchia_spiralis))	(Dypsis_decaryi	Hydriastele_microspadix))	Reinhardtia_simplex))	((Leopoldinia_pulchra	(Oenocarpus_minor	Pseudophoenix_vinifera))	(Chamaedorea_seifrizii	(((((Elaeis_guineensis	Elaeis_oleifera)	(Reinhardtia_gracilis	Attalea_speciosa))	Calamus_caryotoides)	Phoenix_dactylifera)	Serenoa_repens))))	(Podococcus_barteri	((((Sabal_domingensis	Reinhardtia_latisecta)	Heterospathe_cagayanensis)	Nypa_fruticans)	Prestoea_acuminata)))	Geonoma_undata))	Kingia_australis);
((Orania_palindan	(Iriartea_deltoidea	(((Podococcus_barteri	(Sclerosperma_profizianum	Nypa_fruticans))	((Sabal_domingensis	Reinhardtia_latisecta)	Heterospathe_cagayanensis))	((Prestoea_acuminata	(((((Dictyosperma_album	(Burretiokentia_grandiflora	Veitchia_spiralis))	(Dypsis_decaryi	Hydriastele_microspadix))	(Chamaedorea_seifrizii	(Leopoldinia_pulchra	(Oenocarpus_minor	Pseudophoenix_vinifera))))	(Reinhardtia_simplex	(Pelagodoxa_henryana	(Phoenix_dactylifera	(Serenoa_repens	(((Elaeis_guineensis	Elaeis_oleifera)	(Reinhardtia_gracilis	Attalea_speciosa))	Calamus_caryotoides))))))	Manicaria_saccifera))	Geonoma_undata))))	Kingia_australis);
((Reinhardtia_simplex	((((Prestoea_acuminata	Manicaria_saccifera)	((((Dictyosperma_album	(Burretiokentia_grandiflora	Veitchia_spiralis))	(((Sclerosperma_profizianum	Nypa_fruticans)	Dypsis_decaryi)	(((Sabal_domingensis	Reinhardtia_latisecta)	Heterospathe_cagayanensis)	Hydriastele_microspadix)))	(Chamaedorea_seifrizii	(Leopoldinia_pulchra	(Oenocarpus_minor	Pseudophoenix_vinifera))))	Geonoma_undata))	((Orania_palindan	(Phoenix_dactylifera	(Serenoa_repens	(((Elaeis_guineensis	Elaeis_oleifera)	(Reinhardtia_gracilis	Attalea_speciosa))	Calamus_caryotoides))))	(Iriartea_deltoidea	Pelagodoxa_henryana)))	Podococcus_barteri))	Kingia_australis);
((((((Reinhardtia_simplex	((((Serenoa_repens	((Elaeis_guineensis	Elaeis_oleifera)	(Reinhardtia_gracilis	Attalea_speciosa)))	Orania_palindan)	(Pelagodoxa_henryana	Calamus_caryotoides))	(Dypsis_decaryi	Sclerosperma_profizianum)))	((Manicaria_saccifera	(Leopoldinia_pulchra	(Oenocarpus_minor	Pseudophoenix_vinifera)))	((Dictyosperma_album	Veitchia_spiralis)	Chamaedorea_seifrizii)))	(Prestoea_acuminata	((Podococcus_barteri	Geonoma_undata)	(Nypa_fruticans	(Phoenix_dactylifera	Iriartea_deltoidea)))))	(Burretiokentia_grandiflora	((Sabal_domingensis	Reinhardtia_latisecta)	Heterospathe_cagayanensis)))	Hydriastele_microspadix)	Kingia_australis);
((Reinhardtia_simplex	((((Chamaedorea_seifrizii	(Pseudophoenix_vinifera	(Leopoldinia_pulchra	Oenocarpus_minor)))	(Dictyosperma_album	(Hydriastele_microspadix	Veitchia_spiralis)))	((Iriartea_deltoidea	((((Burretiokentia_grandiflora	((Sabal_domingensis	Reinhardtia_latisecta)	Heterospathe_cagayanensis))	(Phoenix_dactylifera	(Nypa_fruticans	Prestoea_acuminata)))	Podococcus_barteri)	Geonoma_undata))	Manicaria_saccifera))	(Dypsis_decaryi	((Orania_palindan	Sclerosperma_profizianum)	((Serenoa_repens	(Calamus_caryotoides	((Elaeis_guineensis	Elaeis_oleifera)	(Reinhardtia_gracilis	Attalea_speciosa))))	Pelagodoxa_henryana)))))	Kingia_australis);
(((Orania_palindan	(Serenoa_repens	((Elaeis_guineensis	Elaeis_oleifera)	(Reinhardtia_gracilis	Attalea_speciosa))))	(Calamus_caryotoides	(Pelagodoxa_henryana	((Manicaria_saccifera	(Reinhardtia_simplex	(((((Dictyosperma_album	Veitchia_spiralis)	(Burretiokentia_grandiflora	(Sabal_domingensis	Heterospathe_cagayanensis)))	Hydriastele_microspadix)	(Geonoma_undata	((Podococcus_barteri	((Phoenix_dactylifera	Nypa_fruticans)	Prestoea_acuminata))	Iriartea_deltoidea)))	((Pseudophoenix_vinifera	(Leopoldinia_pulchra	(Reinhardtia_latisecta	Oenocarpus_minor)))	Chamaedorea_seifrizii))))	(Dypsis_decaryi	Sclerosperma_profizianum)))))	Kingia_australis);
((((Elaeis_guineensis	Elaeis_oleifera)	(Reinhardtia_gracilis	Attalea_speciosa))	((Orania_palindan	((Reinhardtia_simplex	((((Leopoldinia_pulchra	(((Reinhardtia_latisecta	Oenocarpus_minor)	Chamaedorea_seifrizii)	(Sclerosperma_profizianum	Pelagodoxa_henryana)))	(Manicaria_saccifera	((Nypa_fruticans	(Serenoa_repens	Phoenix_dactylifera))	Prestoea_acuminata)))	((((Burretiokentia_grandiflora	(Sabal_domingensis	Heterospathe_cagayanensis))	Hydriastele_microspadix)	((Dypsis_decaryi	Veitchia_spiralis)	Dictyosperma_album))	Pseudophoenix_vinifera))	(Podococcus_barteri	Geonoma_undata)))	Iriartea_deltoidea))	Calamus_caryotoides))	Kingia_australis);
(((Calamus_caryotoides	((Elaeis_guineensis	Elaeis_oleifera)	(Reinhardtia_gracilis	Attalea_speciosa)))	(((Phoenix_dactylifera	((Podococcus_barteri	Geonoma_undata)	(Prestoea_acuminata	(((((Leopoldinia_pulchra	(Oenocarpus_minor	Pseudophoenix_vinifera))	Chamaedorea_seifrizii)	((Veitchia_spiralis	((Dictyosperma_album	Serenoa_repens)	(Burretiokentia_grandiflora	((Reinhardtia_latisecta	Sabal_domingensis)	Heterospathe_cagayanensis))))	(Hydriastele_microspadix	(Nypa_fruticans	Dypsis_decaryi))))	(Manicaria_saccifera	Reinhardtia_simplex))	(Pelagodoxa_henryana	Sclerosperma_profizianum)))))	Iriartea_deltoidea)	Orania_palindan))	Kingia_australis);
((((((Orania_palindan	(Nypa_fruticans	Sclerosperma_profizianum))	((((Reinhardtia_simplex	Serenoa_repens)	((Dypsis_decaryi	(((Reinhardtia_latisecta	Sabal_domingensis)	Heterospathe_cagayanensis)	Hydriastele_microspadix))	(((Chamaedorea_seifrizii	Veitchia_spiralis)	Burretiokentia_grandiflora)	Dictyosperma_album)))	((Manicaria_saccifera	((Oenocarpus_minor	Pseudophoenix_vinifera)	Leopoldinia_pulchra))	((Podococcus_barteri	Geonoma_undata)	Prestoea_acuminata)))	Pelagodoxa_henryana))	Phoenix_dactylifera)	Iriartea_deltoidea)	((Elaeis_guineensis	((Reinhardtia_gracilis	Attalea_speciosa)	Elaeis_oleifera))	Calamus_caryotoides))	Kingia_australis);
(((((Pelagodoxa_henryana	(Orania_palindan	(Leopoldinia_pulchra	Iriartea_deltoidea)))	(Oenocarpus_minor	((Podococcus_barteri	Geonoma_undata)	((((Veitchia_spiralis	((Burretiokentia_grandiflora	(Dypsis_decaryi	(((Reinhardtia_latisecta	Sabal_domingensis)	Heterospathe_cagayanensis)	Hydriastele_microspadix)))	Dictyosperma_album))	(Pseudophoenix_vinifera	((Calamus_caryotoides	Sclerosperma_profizianum)	Nypa_fruticans)))	Prestoea_acuminata)	(Reinhardtia_simplex	Manicaria_saccifera)))))	Chamaedorea_seifrizii)	((Serenoa_repens	(Elaeis_guineensis	((Reinhardtia_gracilis	Attalea_speciosa)	Elaeis_oleifera)))	Phoenix_dactylifera))	Kingia_australis);
((Reinhardtia_simplex	((((Dypsis_decaryi	(Chamaedorea_seifrizii	Pseudophoenix_vinifera))	(((Podococcus_barteri	Geonoma_undata)	(Iriartea_deltoidea	(((Orania_palindan	(Sclerosperma_profizianum	Nypa_fruticans))	(Oenocarpus_minor	Pelagodoxa_henryana))	((Serenoa_repens	(Calamus_caryotoides	(Elaeis_guineensis	((Reinhardtia_gracilis	Attalea_speciosa)	Elaeis_oleifera))))	Phoenix_dactylifera))))	(Prestoea_acuminata	(((Reinhardtia_latisecta	Sabal_domingensis)	Heterospathe_cagayanensis)	Hydriastele_microspadix))))	Manicaria_saccifera)	((Veitchia_spiralis	Dictyosperma_album)	(Burretiokentia_grandiflora	Leopoldinia_pulchra))))	Kingia_australis);
((Reinhardtia_simplex	((((Dypsis_decaryi	(Chamaedorea_seifrizii	Pseudophoenix_vinifera))	(((Podococcus_barteri	Geonoma_undata)	(Prestoea_acuminata	((Serenoa_repens	(Calamus_caryotoides	((Reinhardtia_gracilis	Attalea_speciosa)	(Elaeis_oleifera	Elaeis_guineensis))))	Phoenix_dactylifera)))	((((Orania_palindan	(Sclerosperma_profizianum	Nypa_fruticans))	(((Reinhardtia_latisecta	Sabal_domingensis)	Heterospathe_cagayanensis)	(Oenocarpus_minor	Pelagodoxa_henryana)))	Iriartea_deltoidea)	Hydriastele_microspadix)))	Manicaria_saccifera)	((Veitchia_spiralis	Dictyosperma_album)	(Burretiokentia_grandiflora	Leopoldinia_pulchra))))	Kingia_australis);
((((((Podococcus_barteri	Geonoma_undata)	(Prestoea_acuminata	Phoenix_dactylifera))	(Iriartea_deltoidea	(Orania_palindan	(Sclerosperma_profizianum	Nypa_fruticans))))	(((Manicaria_saccifera	Reinhardtia_simplex)	((Serenoa_repens	(Leopoldinia_pulchra	(Oenocarpus_minor	Pseudophoenix_vinifera)))	(Pelagodoxa_henryana	Chamaedorea_seifrizii)))	(((Hydriastele_microspadix	Heterospathe_cagayanensis)	Dypsis_decaryi)	((((Reinhardtia_latisecta	Sabal_domingensis)	Veitchia_spiralis)	Burretiokentia_grandiflora)	Dictyosperma_album))))	(Calamus_caryotoides	((Reinhardtia_gracilis	Attalea_speciosa)	(Elaeis_oleifera	Elaeis_guineensis))))	Kingia_australis);
(((((Sclerosperma_profizianum	Nypa_fruticans)	(((Podococcus_barteri	Geonoma_undata)	(Prestoea_acuminata	Phoenix_dactylifera))	(((Chamaedorea_seifrizii	Reinhardtia_simplex)	((Leopoldinia_pulchra	(Oenocarpus_minor	Pseudophoenix_vinifera))	Manicaria_saccifera))	(((Dypsis_decaryi	Veitchia_spiralis)	Dictyosperma_album)	(Hydriastele_microspadix	(Burretiokentia_grandiflora	((Reinhardtia_latisecta	Sabal_domingensis)	Heterospathe_cagayanensis)))))))	((Iriartea_deltoidea	Orania_palindan)	Pelagodoxa_henryana))	(Serenoa_repens	(Calamus_caryotoides	((Reinhardtia_gracilis	Attalea_speciosa)	(Elaeis_oleifera	Elaeis_guineensis)))))	Kingia_australis);
(((((Reinhardtia_gracilis	Attalea_speciosa)	(Elaeis_oleifera	Elaeis_guineensis))	(((Orania_palindan	((Oenocarpus_minor	Pelagodoxa_henryana)	((Reinhardtia_simplex	(Sclerosperma_profizianum	Nypa_fruticans))	((Geonoma_undata	((Pseudophoenix_vinifera	(Podococcus_barteri	(Leopoldinia_pulchra	((((Veitchia_spiralis	((Reinhardtia_latisecta	Sabal_domingensis)	Heterospathe_cagayanensis))	Burretiokentia_grandiflora)	Dictyosperma_album)	(Dypsis_decaryi	Hydriastele_microspadix)))))	Prestoea_acuminata))	Manicaria_saccifera))))	Iriartea_deltoidea)	((Phoenix_dactylifera	Serenoa_repens)	Chamaedorea_seifrizii)))	Calamus_caryotoides)	Kingia_australis);
(((((Reinhardtia_gracilis	Attalea_speciosa)	(Elaeis_oleifera	Elaeis_guineensis))	Calamus_caryotoides)	(Orania_palindan	(Pelagodoxa_henryana	(((((Prestoea_acuminata	(Chamaedorea_seifrizii	(Pseudophoenix_vinifera	(Leopoldinia_pulchra	(Podococcus_barteri	Oenocarpus_minor)))))	((((((Reinhardtia_latisecta	Sabal_domingensis)	Heterospathe_cagayanensis)	Burretiokentia_grandiflora)	Veitchia_spiralis)	Dictyosperma_album)	(((Sclerosperma_profizianum	Nypa_fruticans)	Dypsis_decaryi)	Hydriastele_microspadix)))	(Manicaria_saccifera	(Geonoma_undata	Reinhardtia_simplex)))	Iriartea_deltoidea)	(Serenoa_repens	Phoenix_dactylifera)))))	Kingia_australis);
(((Serenoa_repens	(((Reinhardtia_gracilis	Attalea_speciosa)	(Elaeis_oleifera	Elaeis_guineensis))	Calamus_caryotoides))	(Orania_palindan	(Iriartea_deltoidea	((Reinhardtia_simplex	((Oenocarpus_minor	Prestoea_acuminata)	(Chamaedorea_seifrizii	Pseudophoenix_vinifera)))	((Podococcus_barteri	Geonoma_undata)	(((Manicaria_saccifera	Phoenix_dactylifera)	((Sclerosperma_profizianum	Nypa_fruticans)	Pelagodoxa_henryana))	(Leopoldinia_pulchra	((((((Reinhardtia_latisecta	Sabal_domingensis)	Heterospathe_cagayanensis)	Burretiokentia_grandiflora)	Veitchia_spiralis)	Dictyosperma_album)	(Dypsis_decaryi	Hydriastele_microspadix)))))))))	Kingia_australis);
((Phoenix_dactylifera	((((Reinhardtia_simplex	(Pelagodoxa_henryana	(Serenoa_repens	((Reinhardtia_gracilis	Attalea_speciosa)	(Elaeis_oleifera	Elaeis_guineensis)))))	((Chamaedorea_seifrizii	((Oenocarpus_minor	Pseudophoenix_vinifera)	Leopoldinia_pulchra))	(((Veitchia_spiralis	Burretiokentia_grandiflora)	Dictyosperma_album)	(Dypsis_decaryi	(((Reinhardtia_latisecta	Sabal_domingensis)	Heterospathe_cagayanensis)	Hydriastele_microspadix)))))	(((Podococcus_barteri	Geonoma_undata)	(Calamus_caryotoides	Prestoea_acuminata))	(Iriartea_deltoidea	(Orania_palindan	(Sclerosperma_profizianum	Nypa_fruticans)))))	Manicaria_saccifera))	Kingia_australis);
((Reinhardtia_simplex	(((((Geonoma_undata	((Dictyosperma_album	(Hydriastele_microspadix	(Dypsis_decaryi	Veitchia_spiralis)))	Manicaria_saccifera))	(Iriartea_deltoidea	((Prestoea_acuminata	(Phoenix_dactylifera	Nypa_fruticans))	(Burretiokentia_grandiflora	((Reinhardtia_latisecta	Sabal_domingensis)	Heterospathe_cagayanensis)))))	((Leopoldinia_pulchra	(Oenocarpus_minor	Pseudophoenix_vinifera))	Chamaedorea_seifrizii))	((Pelagodoxa_henryana	((((Reinhardtia_gracilis	Attalea_speciosa)	(Elaeis_guineensis	Elaeis_oleifera))	Calamus_caryotoides)	Serenoa_repens))	(Orania_palindan	Sclerosperma_profizianum)))	Podococcus_barteri))	Kingia_australis);
(((Elaeis_guineensis	(Elaeis_oleifera	(Reinhardtia_gracilis	Attalea_speciosa)))	(Serenoa_repens	((((Calamus_caryotoides	Sclerosperma_profizianum)	(Dypsis_decaryi	((((Burretiokentia_grandiflora	((Reinhardtia_latisecta	Sabal_domingensis)	Heterospathe_cagayanensis))	Hydriastele_microspadix)	(Dictyosperma_album	Veitchia_spiralis))	(((Manicaria_saccifera	(Pseudophoenix_vinifera	(Oenocarpus_minor	Chamaedorea_seifrizii)))	(Reinhardtia_simplex	((Geonoma_undata	Podococcus_barteri)	(Prestoea_acuminata	(Iriartea_deltoidea	(Phoenix_dactylifera	Nypa_fruticans))))))	Leopoldinia_pulchra))))	Pelagodoxa_henryana)	Orania_palindan)))	Kingia_australis);
((Reinhardtia_simplex	(((Nypa_fruticans	Dypsis_decaryi)	((Pelagodoxa_henryana	(Orania_palindan	(Serenoa_repens	(Calamus_caryotoides	(Elaeis_guineensis	(Elaeis_oleifera	(Reinhardtia_gracilis	Attalea_speciosa)))))))	(Leopoldinia_pulchra	Sclerosperma_profizianum)))	(((Geonoma_undata	Podococcus_barteri)	(Dictyosperma_album	(((Burretiokentia_grandiflora	((Reinhardtia_latisecta	Sabal_domingensis)	Heterospathe_cagayanensis))	Hydriastele_microspadix)	Veitchia_spiralis)))	(((Phoenix_dactylifera	Manicaria_saccifera)	(Prestoea_acuminata	Oenocarpus_minor))	(Iriartea_deltoidea	(Chamaedorea_seifrizii	Pseudophoenix_vinifera))))))	Kingia_australis);
(((Calamus_caryotoides	(Elaeis_guineensis	(Elaeis_oleifera	(Reinhardtia_gracilis	Attalea_speciosa))))	((((Serenoa_repens	(((Prestoea_acuminata	Chamaedorea_seifrizii)	(Geonoma_undata	(Manicaria_saccifera	((((Sclerosperma_profizianum	Nypa_fruticans)	Dypsis_decaryi)	((((Reinhardtia_latisecta	Sabal_domingensis)	Heterospathe_cagayanensis)	Hydriastele_microspadix)	Pseudophoenix_vinifera))	(((Burretiokentia_grandiflora	Veitchia_spiralis)	Dictyosperma_album)	Reinhardtia_simplex)))))	(Podococcus_barteri	(Leopoldinia_pulchra	Oenocarpus_minor))))	Pelagodoxa_henryana)	(Phoenix_dactylifera	Iriartea_deltoidea))	Orania_palindan))	Kingia_australis);
((((((Reinhardtia_simplex	((Podococcus_barteri	Geonoma_undata)	(((Prestoea_acuminata	((Oenocarpus_minor	Pseudophoenix_vinifera)	Leopoldinia_pulchra))	(((Dypsis_decaryi	Hydriastele_microspadix)	(((((Reinhardtia_latisecta	Sabal_domingensis)	Heterospathe_cagayanensis)	Burretiokentia_grandiflora)	Veitchia_spiralis)	Dictyosperma_album))	Manicaria_saccifera))	(Iriartea_deltoidea	(Chamaedorea_seifrizii	(Phoenix_dactylifera	Serenoa_repens))))))	((Sclerosperma_profizianum	Nypa_fruticans)	Pelagodoxa_henryana))	Orania_palindan)	Calamus_caryotoides)	(Elaeis_guineensis	(Elaeis_oleifera	(Reinhardtia_gracilis	Attalea_speciosa))))	Kingia_australis);
((((Reinhardtia_simplex	(((((Dictyosperma_album	(Veitchia_spiralis	Burretiokentia_grandiflora))	(Dypsis_decaryi	(Heterospathe_cagayanensis	Hydriastele_microspadix)))	Serenoa_repens)	(Pseudophoenix_vinifera	Leopoldinia_pulchra))	(Manicaria_saccifera	(((((Chamaedorea_seifrizii	Oenocarpus_minor)	Prestoea_acuminata)	(Podococcus_barteri	Geonoma_undata))	((Phoenix_dactylifera	Iriartea_deltoidea)	(Orania_palindan	(Sclerosperma_profizianum	Nypa_fruticans))))	Pelagodoxa_henryana))))	Calamus_caryotoides)	((Reinhardtia_latisecta	Sabal_domingensis)	((Reinhardtia_gracilis	Attalea_speciosa)	(Elaeis_guineensis	Elaeis_oleifera))))	Kingia_australis);
((((Phoenix_dactylifera	(Iriartea_deltoidea	((Orania_palindan	(Sclerosperma_profizianum	Nypa_fruticans))	((((((Oenocarpus_minor	Chamaedorea_seifrizii)	(Pseudophoenix_vinifera	((((Reinhardtia_latisecta	Sabal_domingensis)	((Burretiokentia_grandiflora	Heterospathe_cagayanensis)	Hydriastele_microspadix))	(((Serenoa_repens	Veitchia_spiralis)	Dypsis_decaryi)	Dictyosperma_album))	Leopoldinia_pulchra)))	(Pelagodoxa_henryana	Reinhardtia_simplex))	Manicaria_saccifera)	Prestoea_acuminata)	(Podococcus_barteri	Geonoma_undata)))))	Calamus_caryotoides)	((Reinhardtia_gracilis	Attalea_speciosa)	(Elaeis_guineensis	Elaeis_oleifera)))	Kingia_australis);
((((Phoenix_dactylifera	(Iriartea_deltoidea	((Orania_palindan	(Sclerosperma_profizianum	Nypa_fruticans))	(((Podococcus_barteri	Geonoma_undata)	((Reinhardtia_simplex	(((((((Burretiokentia_grandiflora	((Reinhardtia_latisecta	Sabal_domingensis)	Heterospathe_cagayanensis))	Hydriastele_microspadix)	Dypsis_decaryi)	Dictyosperma_album)	(Chamaedorea_seifrizii	(Serenoa_repens	Veitchia_spiralis)))	Leopoldinia_pulchra)	(Manicaria_saccifera	Pseudophoenix_vinifera)))	Pelagodoxa_henryana))	(Oenocarpus_minor	Prestoea_acuminata)))))	Calamus_caryotoides)	((Reinhardtia_gracilis	Attalea_speciosa)	(Elaeis_guineensis	Elaeis_oleifera)))	Kingia_australis);
((Orania_palindan	((Iriartea_deltoidea	(((Podococcus_barteri	Geonoma_undata)	Prestoea_acuminata)	((Sclerosperma_profizianum	Nypa_fruticans)	(Manicaria_saccifera	(((Dictyosperma_album	Veitchia_spiralis)	(((Burretiokentia_grandiflora	((Reinhardtia_latisecta	Sabal_domingensis)	Heterospathe_cagayanensis))	Hydriastele_microspadix)	Dypsis_decaryi))	((((Serenoa_repens	Oenocarpus_minor)	Pelagodoxa_henryana)	Reinhardtia_simplex)	(Leopoldinia_pulchra	(Chamaedorea_seifrizii	Pseudophoenix_vinifera))))))))	((Calamus_caryotoides	((Reinhardtia_gracilis	Attalea_speciosa)	(Elaeis_guineensis	Elaeis_oleifera)))	Phoenix_dactylifera)))	Kingia_australis);
(((Calamus_caryotoides	(Elaeis_guineensis	(Elaeis_oleifera	(Reinhardtia_gracilis	Attalea_speciosa))))	(Reinhardtia_simplex	((((Chamaedorea_seifrizii	(Pseudophoenix_vinifera	Leopoldinia_pulchra))	((((Sclerosperma_profizianum	Nypa_fruticans)	Orania_palindan)	Iriartea_deltoidea)	((Podococcus_barteri	Geonoma_undata)	(Phoenix_dactylifera	Prestoea_acuminata))))	(Manicaria_saccifera	((Dictyosperma_album	(Dypsis_decaryi	(Serenoa_repens	Veitchia_spiralis)))	((Burretiokentia_grandiflora	(Sabal_domingensis	Heterospathe_cagayanensis))	Hydriastele_microspadix))))	((Reinhardtia_latisecta	Oenocarpus_minor)	Pelagodoxa_henryana))))	Kingia_australis);
(((((Phoenix_dactylifera	Serenoa_repens)	((((Geonoma_undata	Podococcus_barteri)	((((((Oenocarpus_minor	Reinhardtia_latisecta)	Pseudophoenix_vinifera)	Leopoldinia_pulchra)	((Dictyosperma_album	((Nypa_fruticans	Dypsis_decaryi)	((Burretiokentia_grandiflora	(Sabal_domingensis	Heterospathe_cagayanensis))	Hydriastele_microspadix)))	Veitchia_spiralis))	(Manicaria_saccifera	(Reinhardtia_simplex	((Orania_palindan	Sclerosperma_profizianum)	Pelagodoxa_henryana))))	(Prestoea_acuminata	Iriartea_deltoidea)))	Reinhardtia_gracilis)	Chamaedorea_seifrizii))	(Attalea_speciosa	(Elaeis_oleifera	Elaeis_guineensis)))	Calamus_caryotoides)	Kingia_australis);
((Reinhardtia_simplex	(Manicaria_saccifera	(Geonoma_undata	((((Pelagodoxa_henryana	(Podococcus_barteri	(Chamaedorea_seifrizii	((((Reinhardtia_gracilis	Attalea_speciosa)	(Elaeis_oleifera	Elaeis_guineensis))	Calamus_caryotoides)	(Phoenix_dactylifera	Serenoa_repens)))))	Prestoea_acuminata)	((Iriartea_deltoidea	(Orania_palindan	(Nypa_fruticans	Sclerosperma_profizianum)))	(((Oenocarpus_minor	Reinhardtia_latisecta)	Pseudophoenix_vinifera)	Leopoldinia_pulchra)))	((Dypsis_decaryi	Veitchia_spiralis)	(Dictyosperma_album	((Burretiokentia_grandiflora	(Sabal_domingensis	Heterospathe_cagayanensis))	Hydriastele_microspadix)))))))	Kingia_australis);
((((((((Burretiokentia_grandiflora	((Reinhardtia_latisecta	Sabal_domingensis)	Heterospathe_cagayanensis))	Veitchia_spiralis)	Dictyosperma_album)	(Dypsis_decaryi	Hydriastele_microspadix))	(((Chamaedorea_seifrizii	((Oenocarpus_minor	Pseudophoenix_vinifera)	Leopoldinia_pulchra))	(Reinhardtia_simplex	(Pelagodoxa_henryana	(Orania_palindan	(Nypa_fruticans	Sclerosperma_profizianum)))))	((Podococcus_barteri	Geonoma_undata)	(Prestoea_acuminata	((((Reinhardtia_gracilis	Attalea_speciosa)	(Elaeis_oleifera	Elaeis_guineensis))	Calamus_caryotoides)	(Phoenix_dactylifera	Serenoa_repens))))))	Iriartea_deltoidea)	Manicaria_saccifera)	Kingia_australis);
(((Orania_palindan	((Nypa_fruticans	Sclerosperma_profizianum)	(Oenocarpus_minor	Pelagodoxa_henryana)))	(((((Leopoldinia_pulchra	((Dictyosperma_album	Veitchia_spiralis)	(Dypsis_decaryi	(Hydriastele_microspadix	(Burretiokentia_grandiflora	((Reinhardtia_latisecta	Sabal_domingensis)	Heterospathe_cagayanensis))))))	(Chamaedorea_seifrizii	Pseudophoenix_vinifera))	Reinhardtia_simplex)	Manicaria_saccifera)	(Iriartea_deltoidea	((Prestoea_acuminata	(Phoenix_dactylifera	(Serenoa_repens	(((Reinhardtia_gracilis	Attalea_speciosa)	(Elaeis_oleifera	Elaeis_guineensis))	Calamus_caryotoides))))	(Podococcus_barteri	Geonoma_undata)))))	Kingia_australis);
((Reinhardtia_simplex	(Pseudophoenix_vinifera	(((((((Serenoa_repens	((Elaeis_guineensis	((Reinhardtia_gracilis	Attalea_speciosa)	Elaeis_oleifera))	Calamus_caryotoides))	Orania_palindan)	((Nypa_fruticans	Sclerosperma_profizianum)	(Oenocarpus_minor	Pelagodoxa_henryana)))	Iriartea_deltoidea)	(Phoenix_dactylifera	Manicaria_saccifera))	(((Podococcus_barteri	(((Dypsis_decaryi	(Hydriastele_microspadix	(Burretiokentia_grandiflora	((Reinhardtia_latisecta	Sabal_domingensis)	Heterospathe_cagayanensis))))	Dictyosperma_album)	Veitchia_spiralis))	Leopoldinia_pulchra)	Geonoma_undata))	(Chamaedorea_seifrizii	Prestoea_acuminata))))	Kingia_australis);
(((Geonoma_undata	((Oenocarpus_minor	Prestoea_acuminata)	((((((Elaeis_guineensis	((Reinhardtia_gracilis	Attalea_speciosa)	Elaeis_oleifera))	Calamus_caryotoides)	Orania_palindan)	((Nypa_fruticans	Sclerosperma_profizianum)	Pelagodoxa_henryana))	(Phoenix_dactylifera	Iriartea_deltoidea))	Podococcus_barteri)))	(((((Dictyosperma_album	((Burretiokentia_grandiflora	((Reinhardtia_latisecta	Sabal_domingensis)	Heterospathe_cagayanensis))	Veitchia_spiralis))	Leopoldinia_pulchra)	(Hydriastele_microspadix	Dypsis_decaryi))	Serenoa_repens)	((Chamaedorea_seifrizii	Pseudophoenix_vinifera)	(Reinhardtia_simplex	Manicaria_saccifera))))	Kingia_australis);
((((Elaeis_guineensis	((Reinhardtia_gracilis	Attalea_speciosa)	Elaeis_oleifera))	Calamus_caryotoides)	(Iriartea_deltoidea	((((((Reinhardtia_latisecta	Oenocarpus_minor)	Prestoea_acuminata)	(Manicaria_saccifera	((((((Leopoldinia_pulchra	Burretiokentia_grandiflora)	(Serenoa_repens	Veitchia_spiralis))	Dictyosperma_album)	(Pseudophoenix_vinifera	Dypsis_decaryi))	((Sabal_domingensis	Heterospathe_cagayanensis)	Hydriastele_microspadix))	((Pelagodoxa_henryana	Chamaedorea_seifrizii)	Reinhardtia_simplex))))	(Podococcus_barteri	Geonoma_undata))	(Orania_palindan	(Nypa_fruticans	Sclerosperma_profizianum)))	Phoenix_dactylifera)))	Kingia_australis);
((((Elaeis_guineensis	((Reinhardtia_gracilis	Attalea_speciosa)	Elaeis_oleifera))	Calamus_caryotoides)	((Phoenix_dactylifera	Serenoa_repens)	((Pelagodoxa_henryana	(Iriartea_deltoidea	Orania_palindan))	((Manicaria_saccifera	(((Nypa_fruticans	Sclerosperma_profizianum)	(((Podococcus_barteri	Oenocarpus_minor)	Leopoldinia_pulchra)	Pseudophoenix_vinifera))	((Reinhardtia_simplex	Prestoea_acuminata)	Geonoma_undata)))	(((Dypsis_decaryi	(((Reinhardtia_latisecta	Sabal_domingensis)	Heterospathe_cagayanensis)	Hydriastele_microspadix))	((Veitchia_spiralis	Burretiokentia_grandiflora)	Dictyosperma_album))	Chamaedorea_seifrizii)))))	Kingia_australis);
((Reinhardtia_simplex	((((Dypsis_decaryi	((Heterospathe_cagayanensis	Hydriastele_microspadix)	((Veitchia_spiralis	Burretiokentia_grandiflora)	Dictyosperma_album)))	((((Phoenix_dactylifera	Iriartea_deltoidea)	Orania_palindan)	(Prestoea_acuminata	((Reinhardtia_latisecta	Sabal_domingensis)	Nypa_fruticans)))	(Podococcus_barteri	Geonoma_undata)))	(((Sclerosperma_profizianum	(((Elaeis_guineensis	((Reinhardtia_gracilis	Attalea_speciosa)	Elaeis_oleifera))	Calamus_caryotoides)	Serenoa_repens))	Pelagodoxa_henryana)	Manicaria_saccifera))	((Leopoldinia_pulchra	(Pseudophoenix_vinifera	Oenocarpus_minor))	Chamaedorea_seifrizii)))	Kingia_australis);
((((Elaeis_guineensis	((Reinhardtia_gracilis	Attalea_speciosa)	Elaeis_oleifera))	Calamus_caryotoides)	((Orania_palindan	(Nypa_fruticans	Sclerosperma_profizianum))	(((Phoenix_dactylifera	Iriartea_deltoidea)	((Serenoa_repens	Reinhardtia_simplex)	((Manicaria_saccifera	((Pseudophoenix_vinifera	Dypsis_decaryi)	(Hydriastele_microspadix	((Veitchia_spiralis	(((Leopoldinia_pulchra	((Reinhardtia_latisecta	Sabal_domingensis)	Heterospathe_cagayanensis))	Podococcus_barteri)	Burretiokentia_grandiflora))	Dictyosperma_album))))	(Geonoma_undata	(Prestoea_acuminata	Chamaedorea_seifrizii)))))	(Oenocarpus_minor	Pelagodoxa_henryana))))	Kingia_australis);
((Reinhardtia_simplex	((((Reinhardtia_latisecta	Oenocarpus_minor)	Pelagodoxa_henryana)	(((Nypa_fruticans	Sabal_domingensis)	Sclerosperma_profizianum)	Chamaedorea_seifrizii))	((((Podococcus_barteri	Geonoma_undata)	((Prestoea_acuminata	((((Elaeis_guineensis	((Reinhardtia_gracilis	Attalea_speciosa)	Elaeis_oleifera))	Calamus_caryotoides)	Serenoa_repens)	Phoenix_dactylifera))	Manicaria_saccifera))	(((Hydriastele_microspadix	Dypsis_decaryi)	(Dictyosperma_album	(Veitchia_spiralis	(Heterospathe_cagayanensis	Burretiokentia_grandiflora))))	(Orania_palindan	(Leopoldinia_pulchra	Pseudophoenix_vinifera))))	Iriartea_deltoidea)))	Kingia_australis);
((Reinhardtia_simplex	((Geonoma_undata	((((Orania_palindan	((Oenocarpus_minor	Pelagodoxa_henryana)	((Nypa_fruticans	(Reinhardtia_latisecta	Sabal_domingensis))	Sclerosperma_profizianum)))	Podococcus_barteri)	Iriartea_deltoidea)	(Prestoea_acuminata	(((((Reinhardtia_gracilis	Attalea_speciosa)	(Elaeis_oleifera	Elaeis_guineensis))	Calamus_caryotoides)	Serenoa_repens)	Phoenix_dactylifera))))	((Leopoldinia_pulchra	(Chamaedorea_seifrizii	Pseudophoenix_vinifera))	(((Veitchia_spiralis	(Dypsis_decaryi	(Hydriastele_microspadix	(Heterospathe_cagayanensis	Burretiokentia_grandiflora))))	Dictyosperma_album)	Manicaria_saccifera))))	Kingia_australis);
((Orania_palindan	((((((Elaeis_guineensis	((Reinhardtia_gracilis	Attalea_speciosa)	Elaeis_oleifera))	Calamus_caryotoides)	Serenoa_repens)	Pelagodoxa_henryana)	(Iriartea_deltoidea	((((((Leopoldinia_pulchra	Reinhardtia_simplex)	((Dictyosperma_album	(Hydriastele_microspadix	(Veitchia_spiralis	Dypsis_decaryi)))	Burretiokentia_grandiflora))	(Chamaedorea_seifrizii	Pseudophoenix_vinifera))	Manicaria_saccifera)	(((Oenocarpus_minor	Prestoea_acuminata)	Phoenix_dactylifera)	((Reinhardtia_latisecta	Sabal_domingensis)	Heterospathe_cagayanensis)))	(Podococcus_barteri	Geonoma_undata))))	(Sclerosperma_profizianum	Nypa_fruticans)))	Kingia_australis);
((Reinhardtia_simplex	((((Prestoea_acuminata	Podococcus_barteri)	(Phoenix_dactylifera	(Iriartea_deltoidea	((Sclerosperma_profizianum	Nypa_fruticans)	Orania_palindan))))	Geonoma_undata)	((((Dictyosperma_album	(((Burretiokentia_grandiflora	Heterospathe_cagayanensis)	Hydriastele_microspadix)	Dypsis_decaryi))	Veitchia_spiralis)	(Chamaedorea_seifrizii	(Leopoldinia_pulchra	(Oenocarpus_minor	Pseudophoenix_vinifera))))	(Manicaria_saccifera	(((((Reinhardtia_latisecta	Sabal_domingensis)	(Elaeis_guineensis	((Reinhardtia_gracilis	Attalea_speciosa)	Elaeis_oleifera)))	Calamus_caryotoides)	Serenoa_repens)	Pelagodoxa_henryana)))))	Kingia_australis);
((Phoenix_dactylifera	(((((Reinhardtia_simplex	(Leopoldinia_pulchra	Pseudophoenix_vinifera))	((Serenoa_repens	Chamaedorea_seifrizii)	(Oenocarpus_minor	Pelagodoxa_henryana)))	((((Sclerosperma_profizianum	Nypa_fruticans)	(((Reinhardtia_latisecta	Sabal_domingensis)	Heterospathe_cagayanensis)	Hydriastele_microspadix))	Dypsis_decaryi)	((Veitchia_spiralis	Burretiokentia_grandiflora)	Dictyosperma_album)))	(((((Reinhardtia_gracilis	Attalea_speciosa)	(Elaeis_oleifera	Elaeis_guineensis))	Calamus_caryotoides)	Iriartea_deltoidea)	(((Podococcus_barteri	Geonoma_undata)	Orania_palindan)	Prestoea_acuminata)))	Manicaria_saccifera))	Kingia_australis);
((Reinhardtia_simplex	((((((((((Orania_palindan	(((((Reinhardtia_gracilis	Attalea_speciosa)	(Elaeis_oleifera	Elaeis_guineensis))	Calamus_caryotoides)	Iriartea_deltoidea)	Phoenix_dactylifera))	Podococcus_barteri)	(Geonoma_undata	Prestoea_acuminata))	(Sclerosperma_profizianum	Nypa_fruticans))	((Burretiokentia_grandiflora	((Reinhardtia_latisecta	Sabal_domingensis)	Heterospathe_cagayanensis))	Hydriastele_microspadix))	Dypsis_decaryi)	Dictyosperma_album)	(Serenoa_repens	Veitchia_spiralis))	(Leopoldinia_pulchra	(Oenocarpus_minor	Pseudophoenix_vinifera)))	(Manicaria_saccifera	(Chamaedorea_seifrizii	Pelagodoxa_henryana))))	Kingia_australis);
((Reinhardtia_simplex	(((Hydriastele_microspadix	(Dypsis_decaryi	Veitchia_spiralis))	Dictyosperma_album)	(((((Sclerosperma_profizianum	Nypa_fruticans)	Orania_palindan)	(((((Reinhardtia_gracilis	Attalea_speciosa)	(Elaeis_oleifera	Elaeis_guineensis))	Calamus_caryotoides)	Iriartea_deltoidea)	Phoenix_dactylifera))	Pelagodoxa_henryana)	(((Serenoa_repens	Manicaria_saccifera)	(Podococcus_barteri	Geonoma_undata))	(Prestoea_acuminata	(Chamaedorea_seifrizii	(Leopoldinia_pulchra	(Oenocarpus_minor	((Burretiokentia_grandiflora	((Reinhardtia_latisecta	Sabal_domingensis)	Heterospathe_cagayanensis))	Pseudophoenix_vinifera)))))))))	Kingia_australis);
((Reinhardtia_simplex	((((Geonoma_undata	(Podococcus_barteri	Prestoea_acuminata))	(Orania_palindan	(((((Reinhardtia_gracilis	Attalea_speciosa)	(Elaeis_oleifera	Elaeis_guineensis))	Calamus_caryotoides)	Iriartea_deltoidea)	Phoenix_dactylifera)))	Manicaria_saccifera)	(((((((Burretiokentia_grandiflora	((Reinhardtia_latisecta	Sabal_domingensis)	Heterospathe_cagayanensis))	Hydriastele_microspadix)	((Sclerosperma_profizianum	Nypa_fruticans)	Dypsis_decaryi))	(Veitchia_spiralis	Dictyosperma_album))	Serenoa_repens)	Leopoldinia_pulchra)	((Chamaedorea_seifrizii	Pseudophoenix_vinifera)	(Oenocarpus_minor	Pelagodoxa_henryana)))))	Kingia_australis);
(((Manicaria_saccifera	(((((((Reinhardtia_latisecta	Sabal_domingensis)	Heterospathe_cagayanensis)	Hydriastele_microspadix)	Dypsis_decaryi)	((Burretiokentia_grandiflora	Veitchia_spiralis)	Dictyosperma_album))	Reinhardtia_simplex)	(Pelagodoxa_henryana	(Chamaedorea_seifrizii	(((Serenoa_repens	Oenocarpus_minor)	Leopoldinia_pulchra)	Pseudophoenix_vinifera)))))	(((Sclerosperma_profizianum	Nypa_fruticans)	(Iriartea_deltoidea	(((((Elaeis_guineensis	Elaeis_oleifera)	(Reinhardtia_gracilis	Attalea_speciosa))	Calamus_caryotoides)	Phoenix_dactylifera)	Orania_palindan)))	(Prestoea_acuminata	(Geonoma_undata	Podococcus_barteri))))	Kingia_australis);
(((((Elaeis_guineensis	Elaeis_oleifera)	(Reinhardtia_gracilis	Attalea_speciosa))	Calamus_caryotoides)	((((((((Reinhardtia_simplex	(((Oenocarpus_minor	Pelagodoxa_henryana)	(Chamaedorea_seifrizii	Nypa_fruticans))	Sclerosperma_profizianum))	Prestoea_acuminata)	((Leopoldinia_pulchra	Pseudophoenix_vinifera)	((((Dypsis_decaryi	Serenoa_repens)	Hydriastele_microspadix)	(((((Reinhardtia_latisecta	Sabal_domingensis)	Heterospathe_cagayanensis)	Burretiokentia_grandiflora)	Veitchia_spiralis)	Dictyosperma_album))	Podococcus_barteri)))	Geonoma_undata)	Manicaria_saccifera)	Iriartea_deltoidea)	Phoenix_dactylifera)	Orania_palindan))	Kingia_australis);
((((Attalea_speciosa	(Elaeis_guineensis	Elaeis_oleifera))	((((Nypa_fruticans	Sclerosperma_profizianum)	Orania_palindan)	((Iriartea_deltoidea	Phoenix_dactylifera)	((((Manicaria_saccifera	((Podococcus_barteri	Geonoma_undata)	Serenoa_repens))	(Prestoea_acuminata	Reinhardtia_simplex))	((Dypsis_decaryi	Hydriastele_microspadix)	(((Burretiokentia_grandiflora	Veitchia_spiralis)	Dictyosperma_album)	((Heterospathe_cagayanensis	(Reinhardtia_latisecta	Sabal_domingensis))	Reinhardtia_gracilis))))	(Chamaedorea_seifrizii	(Leopoldinia_pulchra	(Oenocarpus_minor	Pseudophoenix_vinifera))))))	Pelagodoxa_henryana))	Calamus_caryotoides)	Kingia_australis);
(((((Elaeis_guineensis	Elaeis_oleifera)	(Reinhardtia_gracilis	Attalea_speciosa))	Calamus_caryotoides)	((Podococcus_barteri	(Pelagodoxa_henryana	Sclerosperma_profizianum))	(((Iriartea_deltoidea	(Serenoa_repens	Phoenix_dactylifera))	(((Reinhardtia_simplex	Geonoma_undata)	((Prestoea_acuminata	Chamaedorea_seifrizii)	(((((Heterospathe_cagayanensis	(Reinhardtia_latisecta	Sabal_domingensis))	(Nypa_fruticans	Dypsis_decaryi))	Hydriastele_microspadix)	(Burretiokentia_grandiflora	(Dictyosperma_album	Veitchia_spiralis)))	(Leopoldinia_pulchra	(Oenocarpus_minor	Pseudophoenix_vinifera)))))	Manicaria_saccifera))	Orania_palindan)))	Kingia_australis);
((Reinhardtia_simplex	((((Pelagodoxa_henryana	Chamaedorea_seifrizii)	(Leopoldinia_pulchra	(Oenocarpus_minor	Pseudophoenix_vinifera)))	(Manicaria_saccifera	((Podococcus_barteri	Geonoma_undata)	(Prestoea_acuminata	(Nypa_fruticans	(((((Elaeis_guineensis	Elaeis_oleifera)	(Reinhardtia_gracilis	Attalea_speciosa))	Calamus_caryotoides)	(Orania_palindan	Sclerosperma_profizianum))	(Iriartea_deltoidea	Phoenix_dactylifera)))))))	(Dictyosperma_album	((Serenoa_repens	Veitchia_spiralis)	(Dypsis_decaryi	((Burretiokentia_grandiflora	(Heterospathe_cagayanensis	(Reinhardtia_latisecta	Sabal_domingensis)))	Hydriastele_microspadix))))))	Kingia_australis);
((((((Elaeis_guineensis	Elaeis_oleifera)	(Reinhardtia_gracilis	Attalea_speciosa))	Calamus_caryotoides)	Orania_palindan)	(Pelagodoxa_henryana	(((((Iriartea_deltoidea	Pseudophoenix_vinifera)	((((Dypsis_decaryi	Hydriastele_microspadix)	((Veitchia_spiralis	(Burretiokentia_grandiflora	(Heterospathe_cagayanensis	(Reinhardtia_latisecta	Sabal_domingensis))))	Dictyosperma_album))	(Leopoldinia_pulchra	(Podococcus_barteri	(Serenoa_repens	Geonoma_undata))))	((Manicaria_saccifera	Phoenix_dactylifera)	(Oenocarpus_minor	Prestoea_acuminata))))	Reinhardtia_simplex)	Chamaedorea_seifrizii)	(Sclerosperma_profizianum	Nypa_fruticans))))	Kingia_australis);
(((((Elaeis_guineensis	Elaeis_oleifera)	(Reinhardtia_gracilis	Attalea_speciosa))	Calamus_caryotoides)	(((Sclerosperma_profizianum	Nypa_fruticans)	(Chamaedorea_seifrizii	Pelagodoxa_henryana))	(Orania_palindan	(((Leopoldinia_pulchra	(Pseudophoenix_vinifera	(Serenoa_repens	Oenocarpus_minor)))	(((Podococcus_barteri	Geonoma_undata)	((((Dypsis_decaryi	Veitchia_spiralis)	Dictyosperma_album)	(Hydriastele_microspadix	(Burretiokentia_grandiflora	(Heterospathe_cagayanensis	(Reinhardtia_latisecta	Sabal_domingensis)))))	Iriartea_deltoidea))	((Manicaria_saccifera	Phoenix_dactylifera)	Prestoea_acuminata)))	Reinhardtia_simplex))))	Kingia_australis);
((((((Sclerosperma_profizianum	Nypa_fruticans)	((Oenocarpus_minor	Chamaedorea_seifrizii)	Pelagodoxa_henryana))	((Manicaria_saccifera	((((Podococcus_barteri	Geonoma_undata)	Prestoea_acuminata)	(Iriartea_deltoidea	Phoenix_dactylifera))	(Pseudophoenix_vinifera	(((Veitchia_spiralis	(Dypsis_decaryi	(Hydriastele_microspadix	(Heterospathe_cagayanensis	(Reinhardtia_latisecta	Sabal_domingensis)))))	Burretiokentia_grandiflora)	Dictyosperma_album))))	Reinhardtia_simplex))	(Orania_palindan	(Serenoa_repens	(((Elaeis_guineensis	Elaeis_oleifera)	(Reinhardtia_gracilis	Attalea_speciosa))	Calamus_caryotoides))))	Leopoldinia_pulchra)	Kingia_australis);
(((((Sclerosperma_profizianum	Nypa_fruticans)	((Oenocarpus_minor	Pelagodoxa_henryana)	Chamaedorea_seifrizii))	(Dypsis_decaryi	(((Dictyosperma_album	(Veitchia_spiralis	(Leopoldinia_pulchra	Burretiokentia_grandiflora)))	(((((Iriartea_deltoidea	Phoenix_dactylifera)	(Podococcus_barteri	Geonoma_undata))	Prestoea_acuminata)	(Pseudophoenix_vinifera	(Hydriastele_microspadix	(Heterospathe_cagayanensis	(Reinhardtia_latisecta	Sabal_domingensis)))))	Manicaria_saccifera))	Reinhardtia_simplex)))	(Orania_palindan	(Serenoa_repens	(((Elaeis_guineensis	Elaeis_oleifera)	(Reinhardtia_gracilis	Attalea_speciosa))	Calamus_caryotoides))))	Kingia_australis);
(((Pelagodoxa_henryana	((((((Iriartea_deltoidea	(Hydriastele_microspadix	(Heterospathe_cagayanensis	(Reinhardtia_latisecta	Sabal_domingensis))))	(Podococcus_barteri	Geonoma_undata))	(Phoenix_dactylifera	Prestoea_acuminata))	(Orania_palindan	(Sclerosperma_profizianum	Nypa_fruticans)))	(((Serenoa_repens	(((Elaeis_guineensis	Elaeis_oleifera)	(Reinhardtia_gracilis	Attalea_speciosa))	Calamus_caryotoides))	((Oenocarpus_minor	Chamaedorea_seifrizii)	Pseudophoenix_vinifera))	Manicaria_saccifera))	(Dypsis_decaryi	((Veitchia_spiralis	(Leopoldinia_pulchra	Burretiokentia_grandiflora))	Dictyosperma_album))))	Reinhardtia_simplex)	Kingia_australis);
(((((((Chamaedorea_seifrizii	(Pelagodoxa_henryana	(Sclerosperma_profizianum	Nypa_fruticans)))	(Iriartea_deltoidea	(Orania_palindan	(((((Elaeis_guineensis	Elaeis_oleifera)	(Reinhardtia_gracilis	Attalea_speciosa))	Calamus_caryotoides)	Serenoa_repens)	Phoenix_dactylifera))))	((Podococcus_barteri	Geonoma_undata)	Prestoea_acuminata))	(Pseudophoenix_vinifera	((Dictyosperma_album	((Oenocarpus_minor	(Hydriastele_microspadix	(Dypsis_decaryi	(Burretiokentia_grandiflora	(Heterospathe_cagayanensis	(Reinhardtia_latisecta	Sabal_domingensis))))))	Veitchia_spiralis))	Leopoldinia_pulchra)))	Manicaria_saccifera)	Reinhardtia_simplex)	Kingia_australis);
((((Iriartea_deltoidea	((Pelagodoxa_henryana	(Sclerosperma_profizianum	Nypa_fruticans))	Orania_palindan))	(((((Dictyosperma_album	(Burretiokentia_grandiflora	(Leopoldinia_pulchra	Veitchia_spiralis)))	(((Heterospathe_cagayanensis	(Reinhardtia_latisecta	Sabal_domingensis))	Hydriastele_microspadix)	Dypsis_decaryi))	Manicaria_saccifera)	(((((((Elaeis_guineensis	Elaeis_oleifera)	(Reinhardtia_gracilis	Attalea_speciosa))	Calamus_caryotoides)	Serenoa_repens)	Phoenix_dactylifera)	(Oenocarpus_minor	Prestoea_acuminata))	(Podococcus_barteri	Geonoma_undata)))	(Pseudophoenix_vinifera	Chamaedorea_seifrizii)))	Reinhardtia_simplex)	Kingia_australis);
(((((((((Leopoldinia_pulchra	(Pseudophoenix_vinifera	(Reinhardtia_gracilis	Oenocarpus_minor)))	Reinhardtia_simplex)	(((Hydriastele_microspadix	Dypsis_decaryi)	(Dictyosperma_album	((Serenoa_repens	Veitchia_spiralis)	(Burretiokentia_grandiflora	((Reinhardtia_latisecta	Sabal_domingensis)	Heterospathe_cagayanensis)))))	(Prestoea_acuminata	Chamaedorea_seifrizii)))	(Podococcus_barteri	Geonoma_undata))	(Manicaria_saccifera	Phoenix_dactylifera))	Iriartea_deltoidea)	(Pelagodoxa_henryana	(Orania_palindan	(Nypa_fruticans	Sclerosperma_profizianum))))	((Attalea_speciosa	(Elaeis_guineensis	Elaeis_oleifera))	Calamus_caryotoides))	Kingia_australis);
(((((((Manicaria_saccifera	(((((Reinhardtia_latisecta	Sabal_domingensis)	Heterospathe_cagayanensis)	Hydriastele_microspadix)	Dypsis_decaryi)	(Burretiokentia_grandiflora	(Dictyosperma_album	Veitchia_spiralis))))	(Leopoldinia_pulchra	(Pseudophoenix_vinifera	Chamaedorea_seifrizii)))	Reinhardtia_simplex)	(Geonoma_undata	((Podococcus_barteri	((Serenoa_repens	Phoenix_dactylifera)	Prestoea_acuminata))	Iriartea_deltoidea)))	(Orania_palindan	((Nypa_fruticans	Sclerosperma_profizianum)	((Reinhardtia_gracilis	Oenocarpus_minor)	Pelagodoxa_henryana))))	((Attalea_speciosa	(Elaeis_guineensis	Elaeis_oleifera))	Calamus_caryotoides))	Kingia_australis);
(((Orania_palindan	((Oenocarpus_minor	Pelagodoxa_henryana)	(((((Nypa_fruticans	Sclerosperma_profizianum)	Manicaria_saccifera)	((Prestoea_acuminata	(Podococcus_barteri	Geonoma_undata))	(Reinhardtia_simplex	((((Reinhardtia_latisecta	Sabal_domingensis)	Heterospathe_cagayanensis)	(Burretiokentia_grandiflora	Hydriastele_microspadix))	(Dictyosperma_album	(Dypsis_decaryi	Veitchia_spiralis))))))	((Leopoldinia_pulchra	Pseudophoenix_vinifera)	Chamaedorea_seifrizii))	((Serenoa_repens	Phoenix_dactylifera)	Iriartea_deltoidea))))	(((Reinhardtia_gracilis	Attalea_speciosa)	(Elaeis_guineensis	Elaeis_oleifera))	Calamus_caryotoides))	Kingia_australis);
((((Serenoa_repens	Phoenix_dactylifera)	(((Iriartea_deltoidea	Orania_palindan)	Pelagodoxa_henryana)	(((Chamaedorea_seifrizii	(Oenocarpus_minor	(Leopoldinia_pulchra	Pseudophoenix_vinifera)))	((Prestoea_acuminata	(Podococcus_barteri	Geonoma_undata))	(((Veitchia_spiralis	(((Nypa_fruticans	Sclerosperma_profizianum)	((Reinhardtia_latisecta	Sabal_domingensis)	Heterospathe_cagayanensis))	((Burretiokentia_grandiflora	Dypsis_decaryi)	Hydriastele_microspadix)))	Dictyosperma_album)	Manicaria_saccifera)))	Reinhardtia_simplex)))	(((Reinhardtia_gracilis	Attalea_speciosa)	(Elaeis_guineensis	Elaeis_oleifera))	Calamus_caryotoides))	Kingia_australis);
((Orania_palindan	(((((((Chamaedorea_seifrizii	((((Reinhardtia_gracilis	Attalea_speciosa)	(Elaeis_guineensis	Elaeis_oleifera))	Calamus_caryotoides)	(Serenoa_repens	Phoenix_dactylifera)))	(Oenocarpus_minor	(Leopoldinia_pulchra	Pseudophoenix_vinifera)))	(((Hydriastele_microspadix	Dypsis_decaryi)	(Dictyosperma_album	(Veitchia_spiralis	Burretiokentia_grandiflora)))	Manicaria_saccifera))	Reinhardtia_simplex)	(((Nypa_fruticans	Sclerosperma_profizianum)	(Pelagodoxa_henryana	((Reinhardtia_latisecta	Sabal_domingensis)	Heterospathe_cagayanensis)))	Prestoea_acuminata))	(Podococcus_barteri	Geonoma_undata))	Iriartea_deltoidea))	Kingia_australis);
(((((Reinhardtia_gracilis	Attalea_speciosa)	(Elaeis_guineensis	Elaeis_oleifera))	Calamus_caryotoides)	(Orania_palindan	(((((Chamaedorea_seifrizii	((Manicaria_saccifera	((Oenocarpus_minor	(Leopoldinia_pulchra	Pseudophoenix_vinifera))	Reinhardtia_simplex))	(((Dictyosperma_album	((Serenoa_repens	Veitchia_spiralis)	Burretiokentia_grandiflora))	Dypsis_decaryi)	Hydriastele_microspadix)))	(Phoenix_dactylifera	Prestoea_acuminata))	Iriartea_deltoidea)	(Podococcus_barteri	Geonoma_undata))	((Heterospathe_cagayanensis	(((Reinhardtia_latisecta	Sabal_domingensis)	Nypa_fruticans)	Sclerosperma_profizianum))	Pelagodoxa_henryana))))	Kingia_australis);
((Reinhardtia_simplex	((((Podococcus_barteri	Geonoma_undata)	(((Dictyosperma_album	(Veitchia_spiralis	((Heterospathe_cagayanensis	(Reinhardtia_latisecta	Sabal_domingensis))	Burretiokentia_grandiflora)))	Dypsis_decaryi)	Hydriastele_microspadix))	((Phoenix_dactylifera	Manicaria_saccifera)	((Chamaedorea_seifrizii	((Oenocarpus_minor	Pseudophoenix_vinifera)	Leopoldinia_pulchra))	Prestoea_acuminata)))	(Iriartea_deltoidea	((Pelagodoxa_henryana	(Sclerosperma_profizianum	Nypa_fruticans))	((Serenoa_repens	(((Reinhardtia_gracilis	Attalea_speciosa)	(Elaeis_guineensis	Elaeis_oleifera))	Calamus_caryotoides))	Orania_palindan)))))	Kingia_australis);
((Reinhardtia_simplex	((Serenoa_repens	((((Chamaedorea_seifrizii	(Pseudophoenix_vinifera	Leopoldinia_pulchra))	Oenocarpus_minor)	(Iriartea_deltoidea	(((Phoenix_dactylifera	Prestoea_acuminata)	Hydriastele_microspadix)	(Podococcus_barteri	Geonoma_undata))))	(Manicaria_saccifera	((Orania_palindan	(((Elaeis_oleifera	((Reinhardtia_gracilis	Attalea_speciosa)	Elaeis_guineensis))	Calamus_caryotoides)	Pelagodoxa_henryana))	(Dypsis_decaryi	(Sclerosperma_profizianum	Nypa_fruticans))))))	(((Heterospathe_cagayanensis	(Reinhardtia_latisecta	Sabal_domingensis))	(Burretiokentia_grandiflora	Veitchia_spiralis))	Dictyosperma_album)))	Kingia_australis);
((Reinhardtia_simplex	(((Dictyosperma_album	(Hydriastele_microspadix	(Veitchia_spiralis	Dypsis_decaryi)))	Serenoa_repens)	(((Prestoea_acuminata	((Orania_palindan	(((((Reinhardtia_gracilis	Attalea_speciosa)	(Elaeis_guineensis	Elaeis_oleifera))	Calamus_caryotoides)	Iriartea_deltoidea)	(Burretiokentia_grandiflora	Phoenix_dactylifera)))	(Podococcus_barteri	Geonoma_undata)))	((Leopoldinia_pulchra	Pseudophoenix_vinifera)	Oenocarpus_minor))	(((Sclerosperma_profizianum	Nypa_fruticans)	(((Heterospathe_cagayanensis	(Reinhardtia_latisecta	Sabal_domingensis))	Pelagodoxa_henryana)	Chamaedorea_seifrizii))	Manicaria_saccifera))))	Kingia_australis);
((Reinhardtia_simplex	((((Heterospathe_cagayanensis	(Reinhardtia_latisecta	Sabal_domingensis))	(Oenocarpus_minor	Pelagodoxa_henryana))	Chamaedorea_seifrizii)	(((((Serenoa_repens	Podococcus_barteri)	Geonoma_undata)	Prestoea_acuminata)	((Leopoldinia_pulchra	(Dictyosperma_album	((Hydriastele_microspadix	Dypsis_decaryi)	(Veitchia_spiralis	Burretiokentia_grandiflora))))	Pseudophoenix_vinifera))	(Manicaria_saccifera	(((Sclerosperma_profizianum	Nypa_fruticans)	Orania_palindan)	(((((Reinhardtia_gracilis	Attalea_speciosa)	(Elaeis_guineensis	Elaeis_oleifera))	Calamus_caryotoides)	Iriartea_deltoidea)	Phoenix_dactylifera))))))	Kingia_australis);
(((((Elaeis_oleifera	Elaeis_guineensis)	(((Reinhardtia_latisecta	Sabal_domingensis)	Reinhardtia_gracilis)	Attalea_speciosa))	((Serenoa_repens	Pelagodoxa_henryana)	(Orania_palindan	(Iriartea_deltoidea	(((Nypa_fruticans	Sclerosperma_profizianum)	(((((Manicaria_saccifera	(Reinhardtia_simplex	(Leopoldinia_pulchra	(Dictyosperma_album	((Burretiokentia_grandiflora	Heterospathe_cagayanensis)	Veitchia_spiralis)))))	((Pseudophoenix_vinifera	(Oenocarpus_minor	Chamaedorea_seifrizii))	Dypsis_decaryi))	Hydriastele_microspadix)	(Prestoea_acuminata	Geonoma_undata))	Podococcus_barteri))	Phoenix_dactylifera)))))	Calamus_caryotoides)	Kingia_australis);
((((Serenoa_repens	((Elaeis_oleifera	Elaeis_guineensis)	(Attalea_speciosa	Reinhardtia_gracilis)))	Calamus_caryotoides)	((((Iriartea_deltoidea	Phoenix_dactylifera)	(Prestoea_acuminata	((((Chamaedorea_seifrizii	(Leopoldinia_pulchra	(Oenocarpus_minor	Pseudophoenix_vinifera)))	(Manicaria_saccifera	((Dictyosperma_album	Veitchia_spiralis)	(Dypsis_decaryi	(Hydriastele_microspadix	(Burretiokentia_grandiflora	Heterospathe_cagayanensis))))))	Reinhardtia_simplex)	(Geonoma_undata	Podococcus_barteri))))	((((Sabal_domingensis	Reinhardtia_latisecta)	Nypa_fruticans)	Sclerosperma_profizianum)	Pelagodoxa_henryana))	Orania_palindan))	Kingia_australis);
((Reinhardtia_simplex	(((((Dictyosperma_album	Veitchia_spiralis)	(((Nypa_fruticans	Sclerosperma_profizianum)	Dypsis_decaryi)	(Hydriastele_microspadix	(Burretiokentia_grandiflora	((Sabal_domingensis	Reinhardtia_latisecta)	Heterospathe_cagayanensis)))))	(Serenoa_repens	(Leopoldinia_pulchra	((Reinhardtia_gracilis	Oenocarpus_minor)	Pseudophoenix_vinifera))))	(Manicaria_saccifera	((Geonoma_undata	Podococcus_barteri)	(((Orania_palindan	(Pelagodoxa_henryana	(((Elaeis_oleifera	Elaeis_guineensis)	Attalea_speciosa)	Calamus_caryotoides)))	(Iriartea_deltoidea	Phoenix_dactylifera))	Prestoea_acuminata))))	Chamaedorea_seifrizii))	Kingia_australis);
((((Elaeis_oleifera	Elaeis_guineensis)	(Reinhardtia_gracilis	Attalea_speciosa))	(Calamus_caryotoides	((((Geonoma_undata	((Podococcus_barteri	Prestoea_acuminata)	((Nypa_fruticans	Sclerosperma_profizianum)	((Orania_palindan	Iriartea_deltoidea)	Phoenix_dactylifera))))	((Manicaria_saccifera	(Pseudophoenix_vinifera	(Chamaedorea_seifrizii	Oenocarpus_minor)))	((((Burretiokentia_grandiflora	((Dypsis_decaryi	(Hydriastele_microspadix	((Sabal_domingensis	Reinhardtia_latisecta)	Heterospathe_cagayanensis)))	Veitchia_spiralis))	Dictyosperma_album)	Leopoldinia_pulchra)	Reinhardtia_simplex)))	Pelagodoxa_henryana)	Serenoa_repens)))	Kingia_australis);
((((Elaeis_oleifera	Elaeis_guineensis)	(Reinhardtia_gracilis	Attalea_speciosa))	(Calamus_caryotoides	((((((Manicaria_saccifera	((Podococcus_barteri	Geonoma_undata)	(Prestoea_acuminata	(Iriartea_deltoidea	(Phoenix_dactylifera	(Orania_palindan	(Nypa_fruticans	Sclerosperma_profizianum)))))))	((Leopoldinia_pulchra	(Oenocarpus_minor	Pseudophoenix_vinifera))	((Hydriastele_microspadix	(Burretiokentia_grandiflora	((Sabal_domingensis	Reinhardtia_latisecta)	Heterospathe_cagayanensis)))	(Dictyosperma_album	(Veitchia_spiralis	Dypsis_decaryi)))))	Reinhardtia_simplex)	Chamaedorea_seifrizii)	Pelagodoxa_henryana)	Serenoa_repens)))	Kingia_australis);
((Reinhardtia_simplex	((Phoenix_dactylifera	Iriartea_deltoidea)	(((Prestoea_acuminata	((Dypsis_decaryi	(((Elaeis_guineensis	((Reinhardtia_gracilis	Attalea_speciosa)	Elaeis_oleifera))	Calamus_caryotoides)	Pelagodoxa_henryana))	(Orania_palindan	(Nypa_fruticans	Sclerosperma_profizianum))))	((((Dictyosperma_album	((Burretiokentia_grandiflora	((Sabal_domingensis	Reinhardtia_latisecta)	Heterospathe_cagayanensis))	Veitchia_spiralis))	Hydriastele_microspadix)	(Manicaria_saccifera	Serenoa_repens))	((Leopoldinia_pulchra	(Oenocarpus_minor	Pseudophoenix_vinifera))	Chamaedorea_seifrizii)))	(Podococcus_barteri	Geonoma_undata))))	Kingia_australis);
((Phoenix_dactylifera	(Iriartea_deltoidea	(((Geonoma_undata	((Hydriastele_microspadix	Podococcus_barteri)	(((Manicaria_saccifera	(Reinhardtia_simplex	(Dictyosperma_album	((Burretiokentia_grandiflora	((Sabal_domingensis	Reinhardtia_latisecta)	Heterospathe_cagayanensis))	(Serenoa_repens	Veitchia_spiralis)))))	((Leopoldinia_pulchra	(Oenocarpus_minor	Pseudophoenix_vinifera))	((Elaeis_guineensis	((Reinhardtia_gracilis	Attalea_speciosa)	Elaeis_oleifera))	Chamaedorea_seifrizii)))	((Calamus_caryotoides	Pelagodoxa_henryana)	Dypsis_decaryi))))	Prestoea_acuminata)	(Orania_palindan	(Nypa_fruticans	Sclerosperma_profizianum)))))	Kingia_australis);
((((Phoenix_dactylifera	((Orania_palindan	Iriartea_deltoidea)	((((Reinhardtia_simplex	((Leopoldinia_pulchra	(Oenocarpus_minor	Pseudophoenix_vinifera))	((Nypa_fruticans	Sclerosperma_profizianum)	(Pelagodoxa_henryana	Chamaedorea_seifrizii))))	(Manicaria_saccifera	(Dictyosperma_album	((Hydriastele_microspadix	Heterospathe_cagayanensis)	(Veitchia_spiralis	(Burretiokentia_grandiflora	Dypsis_decaryi))))))	Prestoea_acuminata)	(Podococcus_barteri	Geonoma_undata))))	(Serenoa_repens	((Sabal_domingensis	Reinhardtia_latisecta)	(Elaeis_guineensis	((Reinhardtia_gracilis	Attalea_speciosa)	Elaeis_oleifera)))))	Calamus_caryotoides)	Kingia_australis);
(((Reinhardtia_simplex	(((Pelagodoxa_henryana	((Prestoea_acuminata	((Iriartea_deltoidea	Phoenix_dactylifera)	((Nypa_fruticans	Sclerosperma_profizianum)	Orania_palindan)))	(Podococcus_barteri	Geonoma_undata)))	(Manicaria_saccifera	(Serenoa_repens	(Dictyosperma_album	((Veitchia_spiralis	Dypsis_decaryi)	(Hydriastele_microspadix	(Burretiokentia_grandiflora	((Sabal_domingensis	Reinhardtia_latisecta)	Heterospathe_cagayanensis))))))))	(Chamaedorea_seifrizii	(Leopoldinia_pulchra	(Oenocarpus_minor	Pseudophoenix_vinifera)))))	(((Reinhardtia_gracilis	Attalea_speciosa)	(Elaeis_oleifera	Elaeis_guineensis))	Calamus_caryotoides))	Kingia_australis);
(((Orania_palindan	(Iriartea_deltoidea	((Prestoea_acuminata	((Podococcus_barteri	Geonoma_undata)	((((((Dictyosperma_album	((Burretiokentia_grandiflora	((Sabal_domingensis	Reinhardtia_latisecta)	Heterospathe_cagayanensis))	(Serenoa_repens	Veitchia_spiralis)))	Dypsis_decaryi)	Hydriastele_microspadix)	(Leopoldinia_pulchra	(Oenocarpus_minor	Pseudophoenix_vinifera)))	(Reinhardtia_simplex	(Chamaedorea_seifrizii	Pelagodoxa_henryana)))	(Phoenix_dactylifera	Manicaria_saccifera))))	(Nypa_fruticans	Sclerosperma_profizianum))))	(((Reinhardtia_gracilis	Attalea_speciosa)	(Elaeis_oleifera	Elaeis_guineensis))	Calamus_caryotoides))	Kingia_australis);
((((Attalea_speciosa	((Sabal_domingensis	Reinhardtia_latisecta)	Reinhardtia_gracilis))	(Elaeis_guineensis	Elaeis_oleifera))	(Calamus_caryotoides	(Iriartea_deltoidea	((Phoenix_dactylifera	Orania_palindan)	(((Podococcus_barteri	Geonoma_undata)	Prestoea_acuminata)	((Chamaedorea_seifrizii	(Sclerosperma_profizianum	Pelagodoxa_henryana))	(Manicaria_saccifera	(((Leopoldinia_pulchra	(Oenocarpus_minor	Pseudophoenix_vinifera))	(((Nypa_fruticans	(Heterospathe_cagayanensis	Hydriastele_microspadix))	Dypsis_decaryi)	(Serenoa_repens	((Burretiokentia_grandiflora	Veitchia_spiralis)	Dictyosperma_album))))	Reinhardtia_simplex))))))))	Kingia_australis);
(((Calamus_caryotoides	((Pelagodoxa_henryana	((((Geonoma_undata	(((Leopoldinia_pulchra	(Oenocarpus_minor	Pseudophoenix_vinifera))	(Nypa_fruticans	Sclerosperma_profizianum))	((Hydriastele_microspadix	Dypsis_decaryi)	(Dictyosperma_album	((Burretiokentia_grandiflora	(Serenoa_repens	(Heterospathe_cagayanensis	(Sabal_domingensis	Reinhardtia_latisecta))))	Veitchia_spiralis)))))	((Prestoea_acuminata	Chamaedorea_seifrizii)	Manicaria_saccifera))	Reinhardtia_simplex)	(Phoenix_dactylifera	(Podococcus_barteri	Iriartea_deltoidea))))	Orania_palindan))	(Elaeis_guineensis	((Reinhardtia_gracilis	Attalea_speciosa)	Elaeis_oleifera)))	Kingia_australis);
((Reinhardtia_simplex	((((((((Elaeis_guineensis	((Reinhardtia_gracilis	Attalea_speciosa)	Elaeis_oleifera))	Serenoa_repens)	(Calamus_caryotoides	Phoenix_dactylifera))	(Iriartea_deltoidea	Orania_palindan))	(Podococcus_barteri	Geonoma_undata))	Prestoea_acuminata)	Pseudophoenix_vinifera)	((Manicaria_saccifera	((Leopoldinia_pulchra	Burretiokentia_grandiflora)	((Veitchia_spiralis	(((Heterospathe_cagayanensis	(Sabal_domingensis	Reinhardtia_latisecta))	Hydriastele_microspadix)	Dypsis_decaryi))	Dictyosperma_album)))	((Nypa_fruticans	Sclerosperma_profizianum)	((Oenocarpus_minor	Pelagodoxa_henryana)	Chamaedorea_seifrizii)))))	Kingia_australis);
((Reinhardtia_simplex	((((Sclerosperma_profizianum	Pelagodoxa_henryana)	(((Nypa_fruticans	(Iriartea_deltoidea	(Orania_palindan	((Calamus_caryotoides	(Elaeis_guineensis	((Reinhardtia_gracilis	Attalea_speciosa)	Elaeis_oleifera)))	Phoenix_dactylifera))))	(Podococcus_barteri	Geonoma_undata))	Prestoea_acuminata))	Manicaria_saccifera)	(Leopoldinia_pulchra	((((Veitchia_spiralis	((Heterospathe_cagayanensis	(Sabal_domingensis	Reinhardtia_latisecta))	Burretiokentia_grandiflora))	Dictyosperma_album)	(Hydriastele_microspadix	((Pseudophoenix_vinifera	(Oenocarpus_minor	Chamaedorea_seifrizii))	Dypsis_decaryi)))	Serenoa_repens))))	Kingia_australis);
((Reinhardtia_simplex	(((Serenoa_repens	Sclerosperma_profizianum)	(Chamaedorea_seifrizii	Pelagodoxa_henryana))	((((Leopoldinia_pulchra	(Reinhardtia_latisecta	Oenocarpus_minor))	Pseudophoenix_vinifera)	Manicaria_saccifera)	((((Veitchia_spiralis	((Heterospathe_cagayanensis	Sabal_domingensis)	Burretiokentia_grandiflora))	Dictyosperma_album)	(Hydriastele_microspadix	Dypsis_decaryi))	(((Orania_palindan	((Iriartea_deltoidea	(Calamus_caryotoides	(Elaeis_guineensis	((Reinhardtia_gracilis	Attalea_speciosa)	Elaeis_oleifera))))	(Phoenix_dactylifera	Nypa_fruticans)))	(Podococcus_barteri	Geonoma_undata))	Prestoea_acuminata)))))	Kingia_australis);
(((Calamus_caryotoides	(Elaeis_guineensis	((Reinhardtia_gracilis	Attalea_speciosa)	Elaeis_oleifera)))	((Pelagodoxa_henryana	(((Nypa_fruticans	Sclerosperma_profizianum)	Orania_palindan)	((((Phoenix_dactylifera	Prestoea_acuminata)	((Manicaria_saccifera	(Dypsis_decaryi	(Hydriastele_microspadix	(Dictyosperma_album	((Veitchia_spiralis	(Heterospathe_cagayanensis	Sabal_domingensis))	Burretiokentia_grandiflora)))))	((Chamaedorea_seifrizii	((Leopoldinia_pulchra	(Reinhardtia_latisecta	Oenocarpus_minor))	Pseudophoenix_vinifera))	(Podococcus_barteri	Geonoma_undata))))	Reinhardtia_simplex)	Serenoa_repens)))	Iriartea_deltoidea))	Kingia_australis);
((Reinhardtia_simplex	(((((Calamus_caryotoides	Prestoea_acuminata)	Iriartea_deltoidea)	((Podococcus_barteri	Geonoma_undata)	Orania_palindan))	(Hydriastele_microspadix	(Burretiokentia_grandiflora	((Reinhardtia_latisecta	Sabal_domingensis)	Heterospathe_cagayanensis))))	(((Phoenix_dactylifera	(Serenoa_repens	((Elaeis_guineensis	Elaeis_oleifera)	Attalea_speciosa)))	(((Nypa_fruticans	Sclerosperma_profizianum)	Pelagodoxa_henryana)	(Chamaedorea_seifrizii	((Leopoldinia_pulchra	(Reinhardtia_gracilis	Oenocarpus_minor))	Pseudophoenix_vinifera))))	((Dictyosperma_album	(Veitchia_spiralis	Dypsis_decaryi))	Manicaria_saccifera))))	Kingia_australis);
((Reinhardtia_simplex	(((Dictyosperma_album	(Veitchia_spiralis	(Pseudophoenix_vinifera	Dypsis_decaryi)))	Leopoldinia_pulchra)	(Manicaria_saccifera	((Chamaedorea_seifrizii	((Nypa_fruticans	Sclerosperma_profizianum)	((Reinhardtia_gracilis	Oenocarpus_minor)	Pelagodoxa_henryana)))	((Prestoea_acuminata	(Podococcus_barteri	(Orania_palindan	((Phoenix_dactylifera	((Serenoa_repens	((Elaeis_guineensis	Elaeis_oleifera)	Attalea_speciosa))	Calamus_caryotoides))	Iriartea_deltoidea))))	(Geonoma_undata	((((Reinhardtia_latisecta	Sabal_domingensis)	Heterospathe_cagayanensis)	Hydriastele_microspadix)	Burretiokentia_grandiflora)))))))	Kingia_australis);
(((Phoenix_dactylifera	((Elaeis_guineensis	Elaeis_oleifera)	Attalea_speciosa))	((((Leopoldinia_pulchra	Pseudophoenix_vinifera)	Chamaedorea_seifrizii)	((Manicaria_saccifera	(Dictyosperma_album	(Veitchia_spiralis	Dypsis_decaryi)))	(Reinhardtia_simplex	((Oenocarpus_minor	Pelagodoxa_henryana)	Serenoa_repens))))	(((((Calamus_caryotoides	((Reinhardtia_gracilis	Nypa_fruticans)	Sclerosperma_profizianum))	(Hydriastele_microspadix	(((Reinhardtia_latisecta	Sabal_domingensis)	Heterospathe_cagayanensis)	Burretiokentia_grandiflora)))	(Podococcus_barteri	Geonoma_undata))	(Iriartea_deltoidea	Orania_palindan))	Prestoea_acuminata)))	Kingia_australis);
((Reinhardtia_simplex	(Manicaria_saccifera	((((Hydriastele_microspadix	Dypsis_decaryi)	((((Reinhardtia_latisecta	Sabal_domingensis)	Heterospathe_cagayanensis)	Burretiokentia_grandiflora)	(Dictyosperma_album	Veitchia_spiralis)))	Serenoa_repens)	(((Chamaedorea_seifrizii	Pelagodoxa_henryana)	(Oenocarpus_minor	(Leopoldinia_pulchra	Pseudophoenix_vinifera)))	(((((Nypa_fruticans	Sclerosperma_profizianum)	Orania_palindan)	(Phoenix_dactylifera	((((Elaeis_guineensis	Elaeis_oleifera)	(Reinhardtia_gracilis	Attalea_speciosa))	Calamus_caryotoides)	Iriartea_deltoidea)))	Prestoea_acuminata)	(Podococcus_barteri	Geonoma_undata))))))	Kingia_australis);
((Reinhardtia_simplex	(((Dictyosperma_album	(Veitchia_spiralis	Burretiokentia_grandiflora))	(Dypsis_decaryi	(((Reinhardtia_latisecta	Sabal_domingensis)	Heterospathe_cagayanensis)	Hydriastele_microspadix)))	((Chamaedorea_seifrizii	((Leopoldinia_pulchra	Oenocarpus_minor)	Pseudophoenix_vinifera))	(Manicaria_saccifera	(Prestoea_acuminata	((Podococcus_barteri	Geonoma_undata)	((Nypa_fruticans	Sclerosperma_profizianum)	((Iriartea_deltoidea	Pelagodoxa_henryana)	((Phoenix_dactylifera	(Serenoa_repens	(Calamus_caryotoides	((Elaeis_oleifera	Elaeis_guineensis)	(Attalea_speciosa	Reinhardtia_gracilis)))))	Orania_palindan)))))))))	Kingia_australis);
(((Calamus_caryotoides	((Elaeis_oleifera	Elaeis_guineensis)	(Attalea_speciosa	Reinhardtia_gracilis)))	((Orania_palindan	(Nypa_fruticans	Sclerosperma_profizianum))	((Serenoa_repens	Pelagodoxa_henryana)	((Phoenix_dactylifera	(((Manicaria_saccifera	((((Dypsis_decaryi	((Burretiokentia_grandiflora	((Reinhardtia_latisecta	Sabal_domingensis)	Heterospathe_cagayanensis))	Hydriastele_microspadix))	Dictyosperma_album)	(Chamaedorea_seifrizii	Veitchia_spiralis))	((Leopoldinia_pulchra	Oenocarpus_minor)	Pseudophoenix_vinifera)))	Reinhardtia_simplex)	(Prestoea_acuminata	(Podococcus_barteri	Geonoma_undata))))	Iriartea_deltoidea))))	Kingia_australis);
(((Calamus_caryotoides	(Serenoa_repens	((Elaeis_oleifera	Elaeis_guineensis)	(Attalea_speciosa	Reinhardtia_gracilis))))	((Oenocarpus_minor	Pelagodoxa_henryana)	((((((Dictyosperma_album	Veitchia_spiralis)	((Burretiokentia_grandiflora	((Reinhardtia_latisecta	Sabal_domingensis)	Heterospathe_cagayanensis))	Hydriastele_microspadix))	Dypsis_decaryi)	Reinhardtia_simplex)	((Chamaedorea_seifrizii	(Leopoldinia_pulchra	Pseudophoenix_vinifera))	((Iriartea_deltoidea	(Orania_palindan	Sclerosperma_profizianum))	(Geonoma_undata	(((Nypa_fruticans	Phoenix_dactylifera)	Prestoea_acuminata)	Podococcus_barteri)))))	Manicaria_saccifera)))	Kingia_australis);
(((Calamus_caryotoides	(Elaeis_guineensis	((Attalea_speciosa	Reinhardtia_gracilis)	Elaeis_oleifera)))	(Pelagodoxa_henryana	(Serenoa_repens	((((((Podococcus_barteri	Prestoea_acuminata)	(Geonoma_undata	(Iriartea_deltoidea	((Orania_palindan	(Sclerosperma_profizianum	Nypa_fruticans))	Phoenix_dactylifera))))	Manicaria_saccifera)	(Chamaedorea_seifrizii	(Leopoldinia_pulchra	(Oenocarpus_minor	Pseudophoenix_vinifera))))	(((Burretiokentia_grandiflora	Veitchia_spiralis)	Dictyosperma_album)	((((Reinhardtia_latisecta	Sabal_domingensis)	Heterospathe_cagayanensis)	Hydriastele_microspadix)	Dypsis_decaryi)))	Reinhardtia_simplex))))	Kingia_australis);
(((Podococcus_barteri	((((((Dictyosperma_album	Veitchia_spiralis)	(((Burretiokentia_grandiflora	((Reinhardtia_latisecta	Sabal_domingensis)	Heterospathe_cagayanensis))	Hydriastele_microspadix)	Dypsis_decaryi))	((Prestoea_acuminata	(Serenoa_repens	(Phoenix_dactylifera	(Calamus_caryotoides	(Elaeis_guineensis	((Attalea_speciosa	Reinhardtia_gracilis)	Elaeis_oleifera))))))	((Orania_palindan	(Sclerosperma_profizianum	Nypa_fruticans))	Iriartea_deltoidea)))	(((Leopoldinia_pulchra	Pseudophoenix_vinifera)	Oenocarpus_minor)	(Pelagodoxa_henryana	Chamaedorea_seifrizii)))	Geonoma_undata)	Manicaria_saccifera))	Reinhardtia_simplex)	Kingia_australis);
((Veitchia_spiralis	(((((Burretiokentia_grandiflora	(Sabal_domingensis	Heterospathe_cagayanensis))	Hydriastele_microspadix)	Dypsis_decaryi)	((((Manicaria_saccifera	(Prestoea_acuminata	(Serenoa_repens	(Phoenix_dactylifera	(Calamus_caryotoides	(Elaeis_guineensis	((Attalea_speciosa	Reinhardtia_gracilis)	Elaeis_oleifera)))))))	((Reinhardtia_simplex	((Orania_palindan	(Sclerosperma_profizianum	Nypa_fruticans))	Iriartea_deltoidea))	(Pelagodoxa_henryana	(Chamaedorea_seifrizii	(((Reinhardtia_latisecta	Oenocarpus_minor)	Pseudophoenix_vinifera)	Leopoldinia_pulchra)))))	Geonoma_undata)	Podococcus_barteri))	Dictyosperma_album))	Kingia_australis);
(((Calamus_caryotoides	((Attalea_speciosa	Reinhardtia_gracilis)	(Elaeis_oleifera	Elaeis_guineensis)))	(((((Reinhardtia_simplex	((Manicaria_saccifera	((Pseudophoenix_vinifera	Chamaedorea_seifrizii)	(Oenocarpus_minor	Prestoea_acuminata)))	((Serenoa_repens	(((((((Reinhardtia_latisecta	Sabal_domingensis)	Heterospathe_cagayanensis)	(Leopoldinia_pulchra	Burretiokentia_grandiflora))	Veitchia_spiralis)	Dictyosperma_album)	Dypsis_decaryi)	Hydriastele_microspadix))	(Geonoma_undata	Podococcus_barteri))))	(Pelagodoxa_henryana	(Sclerosperma_profizianum	Nypa_fruticans)))	Phoenix_dactylifera)	Iriartea_deltoidea)	Orania_palindan))	Kingia_australis);
(((Calamus_caryotoides	(Serenoa_repens	((Attalea_speciosa	Reinhardtia_gracilis)	(Elaeis_oleifera	Elaeis_guineensis))))	(((Pelagodoxa_henryana	(Sclerosperma_profizianum	Nypa_fruticans))	(Reinhardtia_simplex	(((Pseudophoenix_vinifera	Chamaedorea_seifrizii)	((Prestoea_acuminata	Iriartea_deltoidea)	(((Dypsis_decaryi	Hydriastele_microspadix)	(((Oenocarpus_minor	(((Reinhardtia_latisecta	Sabal_domingensis)	Heterospathe_cagayanensis)	(Leopoldinia_pulchra	Burretiokentia_grandiflora)))	Veitchia_spiralis)	Dictyosperma_album))	(Geonoma_undata	Podococcus_barteri))))	(Phoenix_dactylifera	Manicaria_saccifera))))	Orania_palindan))	Kingia_australis);
(((Phoenix_dactylifera	((Orania_palindan	(((((Podococcus_barteri	Prestoea_acuminata)	Geonoma_undata)	(((((Leopoldinia_pulchra	Oenocarpus_minor)	Pseudophoenix_vinifera)	Chamaedorea_seifrizii)	(Manicaria_saccifera	(((Dypsis_decaryi	((((Reinhardtia_latisecta	Sabal_domingensis)	Heterospathe_cagayanensis)	Burretiokentia_grandiflora)	Hydriastele_microspadix))	Dictyosperma_album)	(Serenoa_repens	Veitchia_spiralis))))	Reinhardtia_simplex))	(Sclerosperma_profizianum	Nypa_fruticans))	Pelagodoxa_henryana))	Iriartea_deltoidea))	(Calamus_caryotoides	((Attalea_speciosa	Reinhardtia_gracilis)	(Elaeis_oleifera	Elaeis_guineensis))))	Kingia_australis);
(((Phoenix_dactylifera	((((Reinhardtia_simplex	((Prestoea_acuminata	((Geonoma_undata	Podococcus_barteri)	Manicaria_saccifera))	(((((Sclerosperma_profizianum	Nypa_fruticans)	Dypsis_decaryi)	(Pseudophoenix_vinifera	((((Reinhardtia_latisecta	Sabal_domingensis)	Heterospathe_cagayanensis)	Burretiokentia_grandiflora)	Hydriastele_microspadix)))	Dictyosperma_album)	(Pelagodoxa_henryana	(Chamaedorea_seifrizii	Veitchia_spiralis)))))	(Serenoa_repens	(Leopoldinia_pulchra	Oenocarpus_minor)))	Orania_palindan)	Iriartea_deltoidea))	(Calamus_caryotoides	((Attalea_speciosa	Reinhardtia_gracilis)	(Elaeis_oleifera	Elaeis_guineensis))))	Kingia_australis);
((Reinhardtia_simplex	(((((Phoenix_dactylifera	(Calamus_caryotoides	((Elaeis_oleifera	Elaeis_guineensis)	(Reinhardtia_gracilis	Attalea_speciosa))))	Iriartea_deltoidea)	((Nypa_fruticans	Sclerosperma_profizianum)	Orania_palindan))	(Oenocarpus_minor	Pelagodoxa_henryana))	((((Prestoea_acuminata	Chamaedorea_seifrizii)	((Dictyosperma_album	(((((Reinhardtia_latisecta	Sabal_domingensis)	Heterospathe_cagayanensis)	Hydriastele_microspadix)	Dypsis_decaryi)	(Serenoa_repens	Veitchia_spiralis)))	((Podococcus_barteri	Burretiokentia_grandiflora)	Leopoldinia_pulchra)))	Geonoma_undata)	(Manicaria_saccifera	Pseudophoenix_vinifera))))	Kingia_australis);
((Reinhardtia_simplex	((Chamaedorea_seifrizii	((Calamus_caryotoides	((Elaeis_oleifera	Elaeis_guineensis)	(Reinhardtia_gracilis	Attalea_speciosa)))	Pelagodoxa_henryana))	(((Dictyosperma_album	((Serenoa_repens	Veitchia_spiralis)	(((Burretiokentia_grandiflora	((Reinhardtia_latisecta	Sabal_domingensis)	Heterospathe_cagayanensis))	Hydriastele_microspadix)	Dypsis_decaryi)))	((Oenocarpus_minor	Leopoldinia_pulchra)	Pseudophoenix_vinifera))	(Manicaria_saccifera	((Prestoea_acuminata	(Podococcus_barteri	Geonoma_undata))	((Nypa_fruticans	Sclerosperma_profizianum)	(Orania_palindan	(Phoenix_dactylifera	Iriartea_deltoidea))))))))	Kingia_australis);
((Phoenix_dactylifera	((Orania_palindan	((Pelagodoxa_henryana	(Serenoa_repens	(Calamus_caryotoides	((Elaeis_oleifera	Elaeis_guineensis)	(Reinhardtia_gracilis	Attalea_speciosa)))))	(Reinhardtia_simplex	(((Prestoea_acuminata	(Geonoma_undata	Manicaria_saccifera))	((Pseudophoenix_vinifera	(Nypa_fruticans	Sclerosperma_profizianum))	(Podococcus_barteri	(Oenocarpus_minor	Chamaedorea_seifrizii))))	((Hydriastele_microspadix	Dypsis_decaryi)	((Veitchia_spiralis	(Dictyosperma_album	Burretiokentia_grandiflora))	(Leopoldinia_pulchra	((Reinhardtia_latisecta	Sabal_domingensis)	Heterospathe_cagayanensis))))))))	Iriartea_deltoidea))	Kingia_australis);
((((Elaeis_oleifera	Elaeis_guineensis)	(Reinhardtia_gracilis	Attalea_speciosa))	(((((Reinhardtia_simplex	(((((Hydriastele_microspadix	((Nypa_fruticans	Sclerosperma_profizianum)	Dypsis_decaryi))	(((Burretiokentia_grandiflora	((Reinhardtia_latisecta	Sabal_domingensis)	Heterospathe_cagayanensis))	Veitchia_spiralis)	Dictyosperma_album))	(Chamaedorea_seifrizii	((Oenocarpus_minor	Leopoldinia_pulchra)	Pseudophoenix_vinifera)))	(Manicaria_saccifera	(Podococcus_barteri	Geonoma_undata)))	(Prestoea_acuminata	Serenoa_repens)))	(Phoenix_dactylifera	Iriartea_deltoidea))	Pelagodoxa_henryana)	Orania_palindan)	Calamus_caryotoides))	Kingia_australis);
((Reinhardtia_simplex	((((Podococcus_barteri	Prestoea_acuminata)	((((Calamus_caryotoides	(Nypa_fruticans	Sclerosperma_profizianum))	Orania_palindan)	Phoenix_dactylifera)	Iriartea_deltoidea))	Geonoma_undata)	((Manicaria_saccifera	((Chamaedorea_seifrizii	(Pelagodoxa_henryana	(Serenoa_repens	((Elaeis_oleifera	Elaeis_guineensis)	(Reinhardtia_gracilis	Attalea_speciosa)))))	((((Burretiokentia_grandiflora	((Reinhardtia_latisecta	Sabal_domingensis)	Heterospathe_cagayanensis))	Hydriastele_microspadix)	Dypsis_decaryi)	(Veitchia_spiralis	Dictyosperma_album))))	(Leopoldinia_pulchra	(Pseudophoenix_vinifera	Oenocarpus_minor)))))	Kingia_australis);
((Calamus_caryotoides	(((Serenoa_repens	Phoenix_dactylifera)	((((((Nypa_fruticans	Sclerosperma_profizianum)	Orania_palindan)	(Pelagodoxa_henryana	(Iriartea_deltoidea	Chamaedorea_seifrizii)))	((Reinhardtia_simplex	Manicaria_saccifera)	((((((Reinhardtia_latisecta	Sabal_domingensis)	Heterospathe_cagayanensis)	Hydriastele_microspadix)	Dypsis_decaryi)	((Burretiokentia_grandiflora	Veitchia_spiralis)	Dictyosperma_album))	(Podococcus_barteri	Geonoma_undata))))	(Leopoldinia_pulchra	(Pseudophoenix_vinifera	Oenocarpus_minor)))	Prestoea_acuminata))	(Elaeis_guineensis	((Reinhardtia_gracilis	Attalea_speciosa)	Elaeis_oleifera))))	Kingia_australis);
(((Serenoa_repens	((((((Reinhardtia_latisecta	Sabal_domingensis)	Heterospathe_cagayanensis)	Hydriastele_microspadix)	Dypsis_decaryi)	((Burretiokentia_grandiflora	Veitchia_spiralis)	Dictyosperma_album))	(((Podococcus_barteri	Geonoma_undata)	((Iriartea_deltoidea	((Pelagodoxa_henryana	(Nypa_fruticans	Sclerosperma_profizianum))	(((Elaeis_guineensis	((Reinhardtia_gracilis	Attalea_speciosa)	Elaeis_oleifera))	Calamus_caryotoides)	Orania_palindan)))	(Phoenix_dactylifera	Manicaria_saccifera)))	((Chamaedorea_seifrizii	((Pseudophoenix_vinifera	Oenocarpus_minor)	Leopoldinia_pulchra))	Prestoea_acuminata))))	Reinhardtia_simplex)	Kingia_australis);
(((Phoenix_dactylifera	((Elaeis_guineensis	((Reinhardtia_gracilis	Attalea_speciosa)	Elaeis_oleifera))	(Serenoa_repens	Calamus_caryotoides)))	((((((Sclerosperma_profizianum	Dypsis_decaryi)	(Chamaedorea_seifrizii	Pseudophoenix_vinifera))	(Leopoldinia_pulchra	(Reinhardtia_simplex	(((((Reinhardtia_latisecta	Sabal_domingensis)	Heterospathe_cagayanensis)	Burretiokentia_grandiflora)	Veitchia_spiralis)	Dictyosperma_album))))	Manicaria_saccifera)	((Podococcus_barteri	Geonoma_undata)	((Nypa_fruticans	Prestoea_acuminata)	Hydriastele_microspadix)))	((Orania_palindan	(Oenocarpus_minor	Pelagodoxa_henryana))	Iriartea_deltoidea)))	Kingia_australis);
((Reinhardtia_simplex	((Manicaria_saccifera	((Podococcus_barteri	Geonoma_undata)	((((Reinhardtia_latisecta	Sabal_domingensis)	Nypa_fruticans)	Prestoea_acuminata)	((Oenocarpus_minor	Pelagodoxa_henryana)	((Phoenix_dactylifera	(((Elaeis_guineensis	((Reinhardtia_gracilis	Attalea_speciosa)	Elaeis_oleifera))	Calamus_caryotoides)	Iriartea_deltoidea))	Orania_palindan)))))	((Chamaedorea_seifrizii	Pseudophoenix_vinifera)	((Sclerosperma_profizianum	Leopoldinia_pulchra)	((Dictyosperma_album	(Serenoa_repens	Veitchia_spiralis))	((Hydriastele_microspadix	(Heterospathe_cagayanensis	Burretiokentia_grandiflora))	Dypsis_decaryi))))))	Kingia_australis);
((Orania_palindan	(Iriartea_deltoidea	((Geonoma_undata	(((Serenoa_repens	(((Reinhardtia_gracilis	Attalea_speciosa)	(Elaeis_oleifera	Elaeis_guineensis))	Calamus_caryotoides))	(Sclerosperma_profizianum	Pelagodoxa_henryana))	(Reinhardtia_simplex	(((Chamaedorea_seifrizii	(Leopoldinia_pulchra	(Oenocarpus_minor	Pseudophoenix_vinifera)))	Manicaria_saccifera)	((Dictyosperma_album	(Veitchia_spiralis	Burretiokentia_grandiflora))	((Hydriastele_microspadix	((Reinhardtia_latisecta	Sabal_domingensis)	Heterospathe_cagayanensis))	Dypsis_decaryi))))))	(Podococcus_barteri	((Phoenix_dactylifera	Nypa_fruticans)	Prestoea_acuminata)))))	Kingia_australis);
((Reinhardtia_simplex	((((Pelagodoxa_henryana	(Sclerosperma_profizianum	Orania_palindan))	((Chamaedorea_seifrizii	(Pseudophoenix_vinifera	Leopoldinia_pulchra))	((Geonoma_undata	(Manicaria_saccifera	(Nypa_fruticans	((Oenocarpus_minor	Prestoea_acuminata)	((Calamus_caryotoides	((Reinhardtia_gracilis	Attalea_speciosa)	(Elaeis_oleifera	Elaeis_guineensis)))	Phoenix_dactylifera)))))	(Iriartea_deltoidea	(((Burretiokentia_grandiflora	((Sabal_domingensis	Reinhardtia_latisecta)	Heterospathe_cagayanensis))	(Veitchia_spiralis	Dictyosperma_album))	(Hydriastele_microspadix	Dypsis_decaryi))))))	Podococcus_barteri)	Serenoa_repens))	Kingia_australis);
((Reinhardtia_simplex	(((Pelagodoxa_henryana	(Sclerosperma_profizianum	Orania_palindan))	(((Calamus_caryotoides	((Reinhardtia_gracilis	Attalea_speciosa)	(Elaeis_oleifera	Elaeis_guineensis)))	Phoenix_dactylifera)	Iriartea_deltoidea))	(((Geonoma_undata	(((Oenocarpus_minor	Pseudophoenix_vinifera)	Leopoldinia_pulchra)	(Podococcus_barteri	Prestoea_acuminata)))	(Chamaedorea_seifrizii	(((Hydriastele_microspadix	(Nypa_fruticans	Dypsis_decaryi))	(((Burretiokentia_grandiflora	((Sabal_domingensis	Reinhardtia_latisecta)	Heterospathe_cagayanensis))	Veitchia_spiralis)	Dictyosperma_album))	Serenoa_repens)))	Manicaria_saccifera)))	Kingia_australis);
((Reinhardtia_simplex	((Manicaria_saccifera	((Calamus_caryotoides	((Reinhardtia_gracilis	Attalea_speciosa)	(Elaeis_oleifera	Elaeis_guineensis)))	Serenoa_repens))	(((((Phoenix_dactylifera	Prestoea_acuminata)	(((Nypa_fruticans	Sclerosperma_profizianum)	Orania_palindan)	Iriartea_deltoidea))	(Podococcus_barteri	Geonoma_undata))	(Chamaedorea_seifrizii	(Oenocarpus_minor	Pelagodoxa_henryana)))	((Pseudophoenix_vinifera	Leopoldinia_pulchra)	((Dictyosperma_album	(Dypsis_decaryi	(Hydriastele_microspadix	(Burretiokentia_grandiflora	((Sabal_domingensis	Reinhardtia_latisecta)	Heterospathe_cagayanensis)))))	Veitchia_spiralis)))))	Kingia_australis);
(((Sabal_domingensis	Reinhardtia_latisecta)	(Heterospathe_cagayanensis	((Veitchia_spiralis	((Hydriastele_microspadix	((((Podococcus_barteri	Geonoma_undata)	(Prestoea_acuminata	(((Oenocarpus_minor	Pseudophoenix_vinifera)	Leopoldinia_pulchra)	Chamaedorea_seifrizii)))	((((Pelagodoxa_henryana	((Nypa_fruticans	Sclerosperma_profizianum)	Orania_palindan))	((((Calamus_caryotoides	((Reinhardtia_gracilis	Attalea_speciosa)	(Elaeis_oleifera	Elaeis_guineensis)))	Serenoa_repens)	Phoenix_dactylifera)	Iriartea_deltoidea))	Manicaria_saccifera)	Reinhardtia_simplex))	Dypsis_decaryi))	Dictyosperma_album))	Burretiokentia_grandiflora)))	Kingia_australis);
(((Attalea_speciosa	(Elaeis_oleifera	Elaeis_guineensis))	((Iriartea_deltoidea	(Phoenix_dactylifera	((((Manicaria_saccifera	((Reinhardtia_simplex	(((Dypsis_decaryi	((Sabal_domingensis	Heterospathe_cagayanensis)	Hydriastele_microspadix))	((Burretiokentia_grandiflora	Dictyosperma_album)	(Veitchia_spiralis	Serenoa_repens)))	((((Reinhardtia_gracilis	Reinhardtia_latisecta)	Oenocarpus_minor)	Pseudophoenix_vinifera)	Leopoldinia_pulchra)))	(Pelagodoxa_henryana	Chamaedorea_seifrizii)))	(Prestoea_acuminata	(Podococcus_barteri	Geonoma_undata)))	(Nypa_fruticans	Sclerosperma_profizianum))	Orania_palindan)))	Calamus_caryotoides))	Kingia_australis);
((Reinhardtia_simplex	((Prestoea_acuminata	(((((((((Nypa_fruticans	Sclerosperma_profizianum)	Dypsis_decaryi)	((Sabal_domingensis	Heterospathe_cagayanensis)	Hydriastele_microspadix))	Veitchia_spiralis)	Dictyosperma_album)	(Leopoldinia_pulchra	Burretiokentia_grandiflora))	(Manicaria_saccifera	(Pseudophoenix_vinifera	(((Reinhardtia_gracilis	Reinhardtia_latisecta)	Oenocarpus_minor)	Chamaedorea_seifrizii))))	(((Pelagodoxa_henryana	(Orania_palindan	((Attalea_speciosa	(Elaeis_oleifera	Elaeis_guineensis))	Calamus_caryotoides)))	Iriartea_deltoidea)	(Serenoa_repens	Phoenix_dactylifera)))	Geonoma_undata))	Podococcus_barteri))	Kingia_australis);
((Calamus_caryotoides	((((Orania_palindan	Iriartea_deltoidea)	((Serenoa_repens	((Reinhardtia_gracilis	Attalea_speciosa)	(Elaeis_oleifera	Elaeis_guineensis)))	Phoenix_dactylifera))	Pelagodoxa_henryana)	((Sclerosperma_profizianum	(((((Dypsis_decaryi	(Nypa_fruticans	Hydriastele_microspadix))	((Dictyosperma_album	Veitchia_spiralis)	(((Reinhardtia_latisecta	Sabal_domingensis)	Heterospathe_cagayanensis)	Burretiokentia_grandiflora)))	Reinhardtia_simplex)	((Oenocarpus_minor	(Leopoldinia_pulchra	Pseudophoenix_vinifera))	Chamaedorea_seifrizii))	Manicaria_saccifera))	((Podococcus_barteri	Geonoma_undata)	Prestoea_acuminata))))	Kingia_australis);
((((Serenoa_repens	(Calamus_caryotoides	((Reinhardtia_gracilis	Attalea_speciosa)	(Elaeis_oleifera	Elaeis_guineensis))))	Phoenix_dactylifera)	(((Podococcus_barteri	Geonoma_undata)	((Reinhardtia_simplex	(((((Burretiokentia_grandiflora	(Hydriastele_microspadix	((Reinhardtia_latisecta	Sabal_domingensis)	Heterospathe_cagayanensis)))	Dypsis_decaryi)	((Chamaedorea_seifrizii	Veitchia_spiralis)	Dictyosperma_album))	Leopoldinia_pulchra)	(Manicaria_saccifera	Pseudophoenix_vinifera)))	Prestoea_acuminata))	(Iriartea_deltoidea	(((Oenocarpus_minor	Pelagodoxa_henryana)	(Nypa_fruticans	Sclerosperma_profizianum))	Orania_palindan))))	Kingia_australis);
((((Podococcus_barteri	Geonoma_undata)	(Prestoea_acuminata	((Calamus_caryotoides	Phoenix_dactylifera)	(Iriartea_deltoidea	((Nypa_fruticans	Sclerosperma_profizianum)	Orania_palindan)))))	(((((Sabal_domingensis	Heterospathe_cagayanensis)	Hydriastele_microspadix)	Dypsis_decaryi)	((Veitchia_spiralis	Burretiokentia_grandiflora)	Dictyosperma_album))	((Manicaria_saccifera	Pseudophoenix_vinifera)	((Leopoldinia_pulchra	(((Serenoa_repens	((Reinhardtia_gracilis	Attalea_speciosa)	(Elaeis_oleifera	Elaeis_guineensis)))	Pelagodoxa_henryana)	(Chamaedorea_seifrizii	(Reinhardtia_latisecta	Oenocarpus_minor))))	Reinhardtia_simplex))))	Kingia_australis);
((Orania_palindan	(((((Prestoea_acuminata	(Nypa_fruticans	(Phoenix_dactylifera	Calamus_caryotoides)))	(Podococcus_barteri	Geonoma_undata))	(((Manicaria_saccifera	(Serenoa_repens	((Reinhardtia_latisecta	Sabal_domingensis)	((Reinhardtia_gracilis	Attalea_speciosa)	(Elaeis_oleifera	Elaeis_guineensis)))))	((Oenocarpus_minor	Leopoldinia_pulchra)	Pseudophoenix_vinifera))	((Chamaedorea_seifrizii	Pelagodoxa_henryana)	(Reinhardtia_simplex	(Dictyosperma_album	(Veitchia_spiralis	(((Burretiokentia_grandiflora	Heterospathe_cagayanensis)	Hydriastele_microspadix)	Dypsis_decaryi)))))))	Iriartea_deltoidea)	Sclerosperma_profizianum))	Kingia_australis);
((((Reinhardtia_gracilis	Attalea_speciosa)	(Elaeis_guineensis	Elaeis_oleifera))	(Calamus_caryotoides	((Sclerosperma_profizianum	(Oenocarpus_minor	Pelagodoxa_henryana))	(Dypsis_decaryi	((Serenoa_repens	(Chamaedorea_seifrizii	(Leopoldinia_pulchra	Pseudophoenix_vinifera)))	((((Podococcus_barteri	Prestoea_acuminata)	(Hydriastele_microspadix	(Nypa_fruticans	(Orania_palindan	(Iriartea_deltoidea	Phoenix_dactylifera)))))	Geonoma_undata)	(Manicaria_saccifera	((Dictyosperma_album	((Burretiokentia_grandiflora	((Reinhardtia_latisecta	Sabal_domingensis)	Heterospathe_cagayanensis))	Veitchia_spiralis))	Reinhardtia_simplex))))))))	Kingia_australis);
(((((Podococcus_barteri	Geonoma_undata)	(((Sclerosperma_profizianum	Nypa_fruticans)	(Phoenix_dactylifera	(Orania_palindan	Iriartea_deltoidea)))	Hydriastele_microspadix))	Prestoea_acuminata)	((Manicaria_saccifera	((Calamus_caryotoides	(Elaeis_guineensis	((Reinhardtia_gracilis	Attalea_speciosa)	Elaeis_oleifera)))	(Pelagodoxa_henryana	(Serenoa_repens	Oenocarpus_minor))))	((Dypsis_decaryi	(Dictyosperma_album	((Burretiokentia_grandiflora	((Reinhardtia_latisecta	Sabal_domingensis)	Heterospathe_cagayanensis))	Veitchia_spiralis)))	((Chamaedorea_seifrizii	(Leopoldinia_pulchra	Pseudophoenix_vinifera))	Reinhardtia_simplex))))	Kingia_australis);
(((((((((((Reinhardtia_latisecta	Sabal_domingensis)	Heterospathe_cagayanensis)	Hydriastele_microspadix)	Dypsis_decaryi)	((Veitchia_spiralis	(Leopoldinia_pulchra	Burretiokentia_grandiflora))	Dictyosperma_album))	((Iriartea_deltoidea	Phoenix_dactylifera)	(Pelagodoxa_henryana	(Orania_palindan	(Sclerosperma_profizianum	Nypa_fruticans)))))	(Oenocarpus_minor	Prestoea_acuminata))	((Serenoa_repens	(Chamaedorea_seifrizii	(Pseudophoenix_vinifera	(((Reinhardtia_gracilis	Attalea_speciosa)	Calamus_caryotoides)	(Elaeis_guineensis	Elaeis_oleifera)))))	Manicaria_saccifera))	(Podococcus_barteri	Geonoma_undata))	Reinhardtia_simplex)	Kingia_australis);
((Orania_palindan	((Sclerosperma_profizianum	Nypa_fruticans)	((Geonoma_undata	((Podococcus_barteri	Prestoea_acuminata)	((((Reinhardtia_latisecta	Sabal_domingensis)	Heterospathe_cagayanensis)	Hydriastele_microspadix)	((Manicaria_saccifera	((Reinhardtia_simplex	(Serenoa_repens	(Dictyosperma_album	(Veitchia_spiralis	Burretiokentia_grandiflora))))	(Oenocarpus_minor	Chamaedorea_seifrizii)))	(Pseudophoenix_vinifera	((Dypsis_decaryi	((Calamus_caryotoides	((Elaeis_guineensis	Elaeis_oleifera)	(Reinhardtia_gracilis	Attalea_speciosa)))	Pelagodoxa_henryana))	Leopoldinia_pulchra))))))	(Iriartea_deltoidea	Phoenix_dactylifera))))	Kingia_australis);
((Reinhardtia_simplex	((Manicaria_saccifera	(Calamus_caryotoides	((Elaeis_guineensis	Elaeis_oleifera)	(Reinhardtia_gracilis	Attalea_speciosa))))	(((Oenocarpus_minor	Pelagodoxa_henryana)	(Serenoa_repens	(Pseudophoenix_vinifera	Chamaedorea_seifrizii)))	(((((Podococcus_barteri	(((Reinhardtia_latisecta	Sabal_domingensis)	Heterospathe_cagayanensis)	Hydriastele_microspadix))	(Orania_palindan	(Sclerosperma_profizianum	Nypa_fruticans)))	(Iriartea_deltoidea	(Phoenix_dactylifera	Prestoea_acuminata)))	Geonoma_undata)	((Leopoldinia_pulchra	Burretiokentia_grandiflora)	((Veitchia_spiralis	Dypsis_decaryi)	Dictyosperma_album))))))	Kingia_australis);
((((Elaeis_guineensis	Elaeis_oleifera)	(Reinhardtia_gracilis	Attalea_speciosa))	((Phoenix_dactylifera	(Orania_palindan	(Iriartea_deltoidea	(((((Reinhardtia_simplex	((Oenocarpus_minor	Prestoea_acuminata)	(Pseudophoenix_vinifera	Chamaedorea_seifrizii)))	((((((((Reinhardtia_latisecta	Sabal_domingensis)	Heterospathe_cagayanensis)	Hydriastele_microspadix)	Dypsis_decaryi)	(Serenoa_repens	Veitchia_spiralis))	Dictyosperma_album)	(Leopoldinia_pulchra	Burretiokentia_grandiflora))	Manicaria_saccifera))	(Podococcus_barteri	Geonoma_undata))	Pelagodoxa_henryana)	(Sclerosperma_profizianum	Nypa_fruticans)))))	Calamus_caryotoides))	Kingia_australis);
((((Reinhardtia_latisecta	Sabal_domingensis)	(Elaeis_guineensis	(Elaeis_oleifera	(Reinhardtia_gracilis	Attalea_speciosa))))	(((Sclerosperma_profizianum	Pelagodoxa_henryana)	(Reinhardtia_simplex	(((Manicaria_saccifera	(((Pseudophoenix_vinifera	Oenocarpus_minor)	Dypsis_decaryi)	(Serenoa_repens	Veitchia_spiralis)))	Dictyosperma_album)	((((Podococcus_barteri	Geonoma_undata)	(((Calamus_caryotoides	Iriartea_deltoidea)	Phoenix_dactylifera)	(Orania_palindan	Nypa_fruticans)))	(Prestoea_acuminata	(Heterospathe_cagayanensis	Hydriastele_microspadix)))	(Leopoldinia_pulchra	Burretiokentia_grandiflora)))))	Chamaedorea_seifrizii))	Kingia_australis);
(((Orania_palindan	(Calamus_caryotoides	Nypa_fruticans))	(((Geonoma_undata	Podococcus_barteri)	((Reinhardtia_simplex	(((((Elaeis_guineensis	(Elaeis_oleifera	(Reinhardtia_gracilis	Attalea_speciosa)))	Serenoa_repens)	Chamaedorea_seifrizii)	(Sclerosperma_profizianum	Pelagodoxa_henryana))	(((Leopoldinia_pulchra	(Pseudophoenix_vinifera	Oenocarpus_minor))	((Reinhardtia_latisecta	Sabal_domingensis)	((Heterospathe_cagayanensis	Hydriastele_microspadix)	(Dypsis_decaryi	((Veitchia_spiralis	Burretiokentia_grandiflora)	Dictyosperma_album)))))	Manicaria_saccifera)))	Prestoea_acuminata))	(Iriartea_deltoidea	Phoenix_dactylifera)))	Kingia_australis);
(((Nypa_fruticans	Sclerosperma_profizianum)	((Oenocarpus_minor	Pelagodoxa_henryana)	(((((Veitchia_spiralis	(Dypsis_decaryi	(Hydriastele_microspadix	(Burretiokentia_grandiflora	(Heterospathe_cagayanensis	(Reinhardtia_latisecta	Sabal_domingensis))))))	Dictyosperma_album)	Leopoldinia_pulchra)	(Reinhardtia_simplex	((Calamus_caryotoides	Pseudophoenix_vinifera)	(((((Iriartea_deltoidea	Podococcus_barteri)	Orania_palindan)	Prestoea_acuminata)	Geonoma_undata)	(Manicaria_saccifera	Phoenix_dactylifera)))))	(((Elaeis_guineensis	(Elaeis_oleifera	(Reinhardtia_gracilis	Attalea_speciosa)))	Serenoa_repens)	Chamaedorea_seifrizii))))	Kingia_australis);
((Phoenix_dactylifera	(((Prestoea_acuminata	((Geonoma_undata	(Manicaria_saccifera	((((Dictyosperma_album	(Veitchia_spiralis	Burretiokentia_grandiflora))	(Pseudophoenix_vinifera	Dypsis_decaryi))	Reinhardtia_simplex)	(Leopoldinia_pulchra	((((Elaeis_guineensis	(Elaeis_oleifera	(Reinhardtia_gracilis	Attalea_speciosa)))	Serenoa_repens)	Chamaedorea_seifrizii)	((Reinhardtia_latisecta	Oenocarpus_minor)	Pelagodoxa_henryana))))))	((Sclerosperma_profizianum	Nypa_fruticans)	((Hydriastele_microspadix	(Heterospathe_cagayanensis	Sabal_domingensis))	Podococcus_barteri))))	Orania_palindan)	(Calamus_caryotoides	Iriartea_deltoidea)))	Kingia_australis);
(((((((Prestoea_acuminata	Chamaedorea_seifrizii)	Manicaria_saccifera)	(((((Serenoa_repens	(Calamus_caryotoides	((Elaeis_oleifera	Elaeis_guineensis)	(Reinhardtia_gracilis	Attalea_speciosa))))	Phoenix_dactylifera)	Iriartea_deltoidea)	(Orania_palindan	Pelagodoxa_henryana))	(Leopoldinia_pulchra	((Reinhardtia_latisecta	Oenocarpus_minor)	Pseudophoenix_vinifera))))	(Podococcus_barteri	Geonoma_undata))	Reinhardtia_simplex)	((Veitchia_spiralis	Dictyosperma_album)	(((Sabal_domingensis	Heterospathe_cagayanensis)	Burretiokentia_grandiflora)	((Sclerosperma_profizianum	Nypa_fruticans)	(Hydriastele_microspadix	Dypsis_decaryi)))))	Kingia_australis);
((((Elaeis_oleifera	Elaeis_guineensis)	(Reinhardtia_gracilis	Attalea_speciosa))	(Calamus_caryotoides	(Iriartea_deltoidea	((Pelagodoxa_henryana	((Serenoa_repens	(Podococcus_barteri	Geonoma_undata))	(((Chamaedorea_seifrizii	Prestoea_acuminata)	(Manicaria_saccifera	Reinhardtia_simplex))	(((Dictyosperma_album	((((Reinhardtia_latisecta	Sabal_domingensis)	Heterospathe_cagayanensis)	Burretiokentia_grandiflora)	Veitchia_spiralis))	(Hydriastele_microspadix	Dypsis_decaryi))	((Sclerosperma_profizianum	Nypa_fruticans)	(Leopoldinia_pulchra	(Oenocarpus_minor	Pseudophoenix_vinifera)))))))	(Phoenix_dactylifera	Orania_palindan)))))	Kingia_australis);
((((Elaeis_guineensis	Elaeis_oleifera)	(Reinhardtia_gracilis	Attalea_speciosa))	(Calamus_caryotoides	((((Pelagodoxa_henryana	Iriartea_deltoidea)	((((Dictyosperma_album	(Veitchia_spiralis	(((((Reinhardtia_latisecta	Sabal_domingensis)	Heterospathe_cagayanensis)	Burretiokentia_grandiflora)	Hydriastele_microspadix)	Dypsis_decaryi)))	(Manicaria_saccifera	Reinhardtia_simplex))	((Podococcus_barteri	Geonoma_undata)	((Leopoldinia_pulchra	(Oenocarpus_minor	Pseudophoenix_vinifera))	Prestoea_acuminata)))	((Orania_palindan	(Sclerosperma_profizianum	Nypa_fruticans))	Serenoa_repens)))	Chamaedorea_seifrizii)	Phoenix_dactylifera)))	Kingia_australis);
((((((Elaeis_guineensis	Elaeis_oleifera)	(Reinhardtia_gracilis	Attalea_speciosa))	Calamus_caryotoides)	Serenoa_repens)	(Orania_palindan	(((Oenocarpus_minor	Pelagodoxa_henryana)	(((Hydriastele_microspadix	Pseudophoenix_vinifera)	((Manicaria_saccifera	Phoenix_dactylifera)	((Leopoldinia_pulchra	(Reinhardtia_simplex	(Dictyosperma_album	((((Reinhardtia_latisecta	Sabal_domingensis)	Heterospathe_cagayanensis)	Burretiokentia_grandiflora)	Veitchia_spiralis))))	(Geonoma_undata	(Podococcus_barteri	Prestoea_acuminata)))))	(Iriartea_deltoidea	Chamaedorea_seifrizii)))	((Sclerosperma_profizianum	Nypa_fruticans)	Dypsis_decaryi))))	Kingia_australis);
((Iriartea_deltoidea	(((((((Dypsis_decaryi	(((((Elaeis_guineensis	Elaeis_oleifera)	(Reinhardtia_gracilis	Attalea_speciosa))	Serenoa_repens)	Calamus_caryotoides)	Pelagodoxa_henryana))	(Orania_palindan	Sclerosperma_profizianum))	Reinhardtia_simplex)	(((Chamaedorea_seifrizii	(Leopoldinia_pulchra	(Oenocarpus_minor	Pseudophoenix_vinifera)))	((Veitchia_spiralis	(((Reinhardtia_latisecta	Sabal_domingensis)	Heterospathe_cagayanensis)	Burretiokentia_grandiflora))	Dictyosperma_album))	Manicaria_saccifera))	Hydriastele_microspadix)	((Nypa_fruticans	(Phoenix_dactylifera	Prestoea_acuminata))	Geonoma_undata))	Podococcus_barteri))	Kingia_australis);
(((Podococcus_barteri	(Orania_palindan	(((Nypa_fruticans	(Phoenix_dactylifera	Prestoea_acuminata))	((((Veitchia_spiralis	(((Reinhardtia_latisecta	Sabal_domingensis)	Heterospathe_cagayanensis)	Burretiokentia_grandiflora))	Dictyosperma_album)	(Dypsis_decaryi	Hydriastele_microspadix))	((Chamaedorea_seifrizii	(Leopoldinia_pulchra	(Oenocarpus_minor	Pseudophoenix_vinifera)))	(Manicaria_saccifera	(Reinhardtia_simplex	(((((Elaeis_guineensis	(Elaeis_oleifera	(Reinhardtia_gracilis	Attalea_speciosa)))	Serenoa_repens)	Calamus_caryotoides)	Pelagodoxa_henryana)	Sclerosperma_profizianum))))))	Geonoma_undata)))	Iriartea_deltoidea)	Kingia_australis);
((((Iriartea_deltoidea	Nypa_fruticans)	((Manicaria_saccifera	((((Veitchia_spiralis	(((Reinhardtia_latisecta	Sabal_domingensis)	Heterospathe_cagayanensis)	Burretiokentia_grandiflora))	Dictyosperma_album)	(Dypsis_decaryi	Hydriastele_microspadix))	((Chamaedorea_seifrizii	(Oenocarpus_minor	(Pseudophoenix_vinifera	Leopoldinia_pulchra)))	(Reinhardtia_simplex	(Orania_palindan	(((((Reinhardtia_gracilis	Attalea_speciosa)	(Elaeis_guineensis	Elaeis_oleifera))	Serenoa_repens)	Calamus_caryotoides)	(Pelagodoxa_henryana	Sclerosperma_profizianum)))))))	(Prestoea_acuminata	(Podococcus_barteri	Geonoma_undata))))	Phoenix_dactylifera)	Kingia_australis);
((((((((Phoenix_dactylifera	Manicaria_saccifera)	((Podococcus_barteri	Geonoma_undata)	((Chamaedorea_seifrizii	(Oenocarpus_minor	Pelagodoxa_henryana))	(Nypa_fruticans	Sclerosperma_profizianum))))	Reinhardtia_simplex)	(Iriartea_deltoidea	(((Veitchia_spiralis	(Dypsis_decaryi	((((Reinhardtia_latisecta	Sabal_domingensis)	Heterospathe_cagayanensis)	Burretiokentia_grandiflora)	Hydriastele_microspadix)))	Dictyosperma_album)	Leopoldinia_pulchra)))	Prestoea_acuminata)	Pseudophoenix_vinifera)	(Orania_palindan	((Calamus_caryotoides	((Reinhardtia_gracilis	Attalea_speciosa)	(Elaeis_guineensis	Elaeis_oleifera)))	Serenoa_repens)))	Kingia_australis);
(((Calamus_caryotoides	(((Reinhardtia_gracilis	Attalea_speciosa)	(Elaeis_guineensis	Elaeis_oleifera))	Serenoa_repens))	(Orania_palindan	(Pelagodoxa_henryana	(((Reinhardtia_simplex	(((((((Nypa_fruticans	Sclerosperma_profizianum)	Dypsis_decaryi)	Hydriastele_microspadix)	(Dictyosperma_album	((Podococcus_barteri	(((Reinhardtia_latisecta	Sabal_domingensis)	Heterospathe_cagayanensis)	Burretiokentia_grandiflora))	Veitchia_spiralis)))	((Leopoldinia_pulchra	Pseudophoenix_vinifera)	Chamaedorea_seifrizii))	Geonoma_undata)	(Phoenix_dactylifera	Manicaria_saccifera)))	(Oenocarpus_minor	Prestoea_acuminata))	Iriartea_deltoidea))))	Kingia_australis);
(((((Reinhardtia_gracilis	Attalea_speciosa)	(Elaeis_guineensis	Elaeis_oleifera))	Calamus_caryotoides)	(Orania_palindan	((Serenoa_repens	Pelagodoxa_henryana)	(Phoenix_dactylifera	(((Podococcus_barteri	Prestoea_acuminata)	((((((Reinhardtia_latisecta	Sabal_domingensis)	Heterospathe_cagayanensis)	Burretiokentia_grandiflora)	(((Nypa_fruticans	Sclerosperma_profizianum)	Dypsis_decaryi)	Hydriastele_microspadix))	((((Oenocarpus_minor	Chamaedorea_seifrizii)	Pseudophoenix_vinifera)	(((Veitchia_spiralis	Dictyosperma_album)	Leopoldinia_pulchra)	Reinhardtia_simplex))	Manicaria_saccifera))	Geonoma_undata))	Iriartea_deltoidea)))))	Kingia_australis);
(((((Elaeis_guineensis	Elaeis_oleifera)	(Reinhardtia_gracilis	Attalea_speciosa))	Calamus_caryotoides)	(Orania_palindan	(((Iriartea_deltoidea	Phoenix_dactylifera)	((((Prestoea_acuminata	((Reinhardtia_latisecta	Oenocarpus_minor)	Chamaedorea_seifrizii))	((Leopoldinia_pulchra	Pseudophoenix_vinifera)	Reinhardtia_simplex))	(Manicaria_saccifera	((((((Sclerosperma_profizianum	Nypa_fruticans)	Dypsis_decaryi)	(Serenoa_repens	Veitchia_spiralis))	(Burretiokentia_grandiflora	(Sabal_domingensis	Heterospathe_cagayanensis)))	Hydriastele_microspadix)	Dictyosperma_album)))	(Podococcus_barteri	Geonoma_undata)))	Pelagodoxa_henryana)))	Kingia_australis);
(((((Elaeis_guineensis	Elaeis_oleifera)	(Reinhardtia_gracilis	Attalea_speciosa))	Calamus_caryotoides)	(Orania_palindan	(((Iriartea_deltoidea	Phoenix_dactylifera)	(((((Hydriastele_microspadix	(Burretiokentia_grandiflora	((Reinhardtia_latisecta	Sabal_domingensis)	Heterospathe_cagayanensis)))	((Sclerosperma_profizianum	Dypsis_decaryi)	Nypa_fruticans))	((Chamaedorea_seifrizii	(Serenoa_repens	Veitchia_spiralis))	((((Leopoldinia_pulchra	(Oenocarpus_minor	Pseudophoenix_vinifera))	Reinhardtia_simplex)	Dictyosperma_album)	Manicaria_saccifera)))	Prestoea_acuminata)	(Podococcus_barteri	Geonoma_undata)))	Pelagodoxa_henryana)))	Kingia_australis);
(((((Elaeis_guineensis	Elaeis_oleifera)	(Reinhardtia_gracilis	Attalea_speciosa))	Calamus_caryotoides)	((((Podococcus_barteri	((((Reinhardtia_simplex	((Burretiokentia_grandiflora	Veitchia_spiralis)	Dictyosperma_album))	(Dypsis_decaryi	Pseudophoenix_vinifera))	((Prestoea_acuminata	Geonoma_undata)	(Manicaria_saccifera	(((Oenocarpus_minor	(Serenoa_repens	Leopoldinia_pulchra))	((Reinhardtia_latisecta	Sabal_domingensis)	Heterospathe_cagayanensis))	((Sclerosperma_profizianum	Nypa_fruticans)	Chamaedorea_seifrizii)))))	Hydriastele_microspadix))	Pelagodoxa_henryana)	(Iriartea_deltoidea	Orania_palindan))	Phoenix_dactylifera))	Kingia_australis);
(((Serenoa_repens	(((Elaeis_guineensis	Elaeis_oleifera)	(Reinhardtia_gracilis	Attalea_speciosa))	Calamus_caryotoides))	((((Manicaria_saccifera	(((Oenocarpus_minor	Chamaedorea_seifrizii)	(Burretiokentia_grandiflora	Leopoldinia_pulchra))	((Veitchia_spiralis	Dictyosperma_album)	(Dypsis_decaryi	Pseudophoenix_vinifera))))	Reinhardtia_simplex)	((Hydriastele_microspadix	Iriartea_deltoidea)	(((((Pelagodoxa_henryana	((Reinhardtia_latisecta	Sabal_domingensis)	Heterospathe_cagayanensis))	(Sclerosperma_profizianum	Nypa_fruticans))	Orania_palindan)	(Podococcus_barteri	Geonoma_undata))	Prestoea_acuminata)))	Phoenix_dactylifera))	Kingia_australis);
(((Orania_palindan	(Sclerosperma_profizianum	Nypa_fruticans))	((((Podococcus_barteri	Geonoma_undata)	(Iriartea_deltoidea	((Oenocarpus_minor	Prestoea_acuminata)	Phoenix_dactylifera)))	(((((Calamus_caryotoides	((Elaeis_guineensis	Elaeis_oleifera)	(Reinhardtia_gracilis	Attalea_speciosa)))	Pelagodoxa_henryana)	(Pseudophoenix_vinifera	Chamaedorea_seifrizii))	(Reinhardtia_simplex	(Serenoa_repens	(((Leopoldinia_pulchra	Burretiokentia_grandiflora)	(Veitchia_spiralis	Dictyosperma_album))	Dypsis_decaryi))))	Manicaria_saccifera))	(((Reinhardtia_latisecta	Sabal_domingensis)	Heterospathe_cagayanensis)	Hydriastele_microspadix)))	Kingia_australis);
(((Calamus_caryotoides	((Elaeis_guineensis	Elaeis_oleifera)	(Reinhardtia_gracilis	Attalea_speciosa)))	(Pelagodoxa_henryana	(((Geonoma_undata	(((((Orania_palindan	Iriartea_deltoidea)	Phoenix_dactylifera)	Nypa_fruticans)	(Prestoea_acuminata	Podococcus_barteri))	(((Reinhardtia_latisecta	Sabal_domingensis)	Heterospathe_cagayanensis)	Hydriastele_microspadix)))	((Manicaria_saccifera	(Leopoldinia_pulchra	(Oenocarpus_minor	Pseudophoenix_vinifera)))	((Reinhardtia_simplex	(Burretiokentia_grandiflora	Dictyosperma_album))	((Serenoa_repens	Veitchia_spiralis)	Chamaedorea_seifrizii))))	(Sclerosperma_profizianum	Dypsis_decaryi))))	Kingia_australis);
((Reinhardtia_simplex	((Hydriastele_microspadix	((((Reinhardtia_latisecta	Sabal_domingensis)	Heterospathe_cagayanensis)	Dictyosperma_album)	((Leopoldinia_pulchra	Burretiokentia_grandiflora)	Veitchia_spiralis)))	((((((((Calamus_caryotoides	((Nypa_fruticans	Sclerosperma_profizianum)	Dypsis_decaryi))	Pelagodoxa_henryana)	(((Elaeis_guineensis	Elaeis_oleifera)	(Reinhardtia_gracilis	Attalea_speciosa))	Orania_palindan))	Iriartea_deltoidea)	(Serenoa_repens	Phoenix_dactylifera))	(Podococcus_barteri	Geonoma_undata))	(Chamaedorea_seifrizii	(Oenocarpus_minor	Prestoea_acuminata)))	(Manicaria_saccifera	Pseudophoenix_vinifera))))	Kingia_australis);
((Reinhardtia_simplex	((((Pelagodoxa_henryana	((Nypa_fruticans	Sclerosperma_profizianum)	Dypsis_decaryi))	Serenoa_repens)	(Oenocarpus_minor	Leopoldinia_pulchra))	(Dictyosperma_album	(Manicaria_saccifera	(Chamaedorea_seifrizii	((((Prestoea_acuminata	Phoenix_dactylifera)	((Orania_palindan	Podococcus_barteri)	(Iriartea_deltoidea	Veitchia_spiralis)))	Geonoma_undata)	(Pseudophoenix_vinifera	((Calamus_caryotoides	(Elaeis_guineensis	(Elaeis_oleifera	(Reinhardtia_gracilis	Attalea_speciosa))))	(Hydriastele_microspadix	(Burretiokentia_grandiflora	((Reinhardtia_latisecta	Sabal_domingensis)	Heterospathe_cagayanensis)))))))))))	Kingia_australis);
((Iriartea_deltoidea	((((Phoenix_dactylifera	Manicaria_saccifera)	(((Reinhardtia_simplex	(Leopoldinia_pulchra	(((Elaeis_guineensis	(Elaeis_oleifera	(Reinhardtia_gracilis	Attalea_speciosa)))	(Orania_palindan	(Calamus_caryotoides	(Nypa_fruticans	Sclerosperma_profizianum))))	(Dypsis_decaryi	(Oenocarpus_minor	Pelagodoxa_henryana)))))	((Hydriastele_microspadix	(Burretiokentia_grandiflora	((Reinhardtia_latisecta	Sabal_domingensis)	Heterospathe_cagayanensis)))	(Dictyosperma_album	Veitchia_spiralis)))	((Pseudophoenix_vinifera	Chamaedorea_seifrizii)	Serenoa_repens)))	(Geonoma_undata	Prestoea_acuminata))	Podococcus_barteri))	Kingia_australis);
(((Calamus_caryotoides	(Elaeis_guineensis	(Elaeis_oleifera	(Reinhardtia_gracilis	Attalea_speciosa))))	((((Podococcus_barteri	((Geonoma_undata	Prestoea_acuminata)	(Manicaria_saccifera	((Reinhardtia_simplex	((Dypsis_decaryi	Hydriastele_microspadix)	(Dictyosperma_album	((Burretiokentia_grandiflora	((Reinhardtia_latisecta	Sabal_domingensis)	Heterospathe_cagayanensis))	Veitchia_spiralis))))	((Oenocarpus_minor	Pelagodoxa_henryana)	(Leopoldinia_pulchra	((Pseudophoenix_vinifera	Chamaedorea_seifrizii)	Serenoa_repens)))))))	(Orania_palindan	(Nypa_fruticans	Sclerosperma_profizianum)))	Iriartea_deltoidea)	Phoenix_dactylifera))	Kingia_australis);
((((Orania_palindan	((Iriartea_deltoidea	(((Phoenix_dactylifera	Manicaria_saccifera)	((((Oenocarpus_minor	Leopoldinia_pulchra)	Pseudophoenix_vinifera)	(Pelagodoxa_henryana	Chamaedorea_seifrizii))	(((Dictyosperma_album	((((Reinhardtia_latisecta	Sabal_domingensis)	Heterospathe_cagayanensis)	Burretiokentia_grandiflora)	(Serenoa_repens	Veitchia_spiralis)))	(Dypsis_decaryi	Hydriastele_microspadix))	Reinhardtia_simplex)))	((Podococcus_barteri	Geonoma_undata)	Prestoea_acuminata)))	(Nypa_fruticans	Sclerosperma_profizianum)))	Calamus_caryotoides)	(Elaeis_guineensis	((Reinhardtia_gracilis	Attalea_speciosa)	Elaeis_oleifera)))	Kingia_australis);
((Manicaria_saccifera	(((((Dictyosperma_album	(Dypsis_decaryi	(((Sabal_domingensis	Heterospathe_cagayanensis)	Burretiokentia_grandiflora)	Hydriastele_microspadix)))	(Serenoa_repens	Veitchia_spiralis))	(((Reinhardtia_latisecta	Oenocarpus_minor)	Leopoldinia_pulchra)	Pseudophoenix_vinifera))	(Reinhardtia_simplex	(Pelagodoxa_henryana	Chamaedorea_seifrizii)))	((Podococcus_barteri	Geonoma_undata)	(Prestoea_acuminata	((Iriartea_deltoidea	((Calamus_caryotoides	(Elaeis_guineensis	((Reinhardtia_gracilis	Attalea_speciosa)	Elaeis_oleifera)))	Phoenix_dactylifera))	(Orania_palindan	(Nypa_fruticans	Sclerosperma_profizianum)))))))	Kingia_australis);
(((((((Iriartea_deltoidea	Orania_palindan)	((Calamus_caryotoides	(Elaeis_guineensis	((Reinhardtia_gracilis	Attalea_speciosa)	Elaeis_oleifera)))	Phoenix_dactylifera))	(Nypa_fruticans	Sclerosperma_profizianum))	(Podococcus_barteri	Geonoma_undata))	(Prestoea_acuminata	Hydriastele_microspadix))	(((Reinhardtia_simplex	((Veitchia_spiralis	((Sabal_domingensis	Heterospathe_cagayanensis)	Burretiokentia_grandiflora))	Dictyosperma_album))	Serenoa_repens)	((Dypsis_decaryi	Manicaria_saccifera)	((Chamaedorea_seifrizii	(((Reinhardtia_latisecta	Oenocarpus_minor)	Leopoldinia_pulchra)	Pseudophoenix_vinifera))	Pelagodoxa_henryana))))	Kingia_australis);
((Reinhardtia_simplex	((Pelagodoxa_henryana	((Chamaedorea_seifrizii	((Oenocarpus_minor	Leopoldinia_pulchra)	Pseudophoenix_vinifera))	((((Dypsis_decaryi	(Serenoa_repens	Veitchia_spiralis))	Dictyosperma_album)	Manicaria_saccifera)	(((Prestoea_acuminata	(Iriartea_deltoidea	Phoenix_dactylifera))	((Orania_palindan	(Nypa_fruticans	Sclerosperma_profizianum))	((Burretiokentia_grandiflora	((Reinhardtia_latisecta	Sabal_domingensis)	Heterospathe_cagayanensis))	Hydriastele_microspadix)))	(Podococcus_barteri	Geonoma_undata)))))	(Calamus_caryotoides	(Elaeis_guineensis	((Reinhardtia_gracilis	Attalea_speciosa)	Elaeis_oleifera)))))	Kingia_australis);
((Calamus_caryotoides	(((Reinhardtia_latisecta	Sabal_domingensis)	((Reinhardtia_gracilis	Attalea_speciosa)	(Elaeis_oleifera	Elaeis_guineensis)))	(((((Reinhardtia_simplex	(Dictyosperma_album	((Leopoldinia_pulchra	Burretiokentia_grandiflora)	Veitchia_spiralis)))	((((Nypa_fruticans	(Heterospathe_cagayanensis	Hydriastele_microspadix))	(Orania_palindan	(Iriartea_deltoidea	Phoenix_dactylifera)))	Prestoea_acuminata)	(Podococcus_barteri	Geonoma_undata)))	Manicaria_saccifera)	((Chamaedorea_seifrizii	Pseudophoenix_vinifera)	(Sclerosperma_profizianum	Dypsis_decaryi)))	(Oenocarpus_minor	(Serenoa_repens	Pelagodoxa_henryana)))))	Kingia_australis);
((Manicaria_saccifera	(Reinhardtia_simplex	((Chamaedorea_seifrizii	(((Dictyosperma_album	Veitchia_spiralis)	(Nypa_fruticans	((Serenoa_repens	Dypsis_decaryi)	((Burretiokentia_grandiflora	((Reinhardtia_latisecta	Sabal_domingensis)	Heterospathe_cagayanensis))	Hydriastele_microspadix))))	((Leopoldinia_pulchra	Pseudophoenix_vinifera)	Sclerosperma_profizianum)))	(((Podococcus_barteri	Geonoma_undata)	Prestoea_acuminata)	((Orania_palindan	(Iriartea_deltoidea	Phoenix_dactylifera))	((Calamus_caryotoides	((Reinhardtia_gracilis	Attalea_speciosa)	(Elaeis_oleifera	Elaeis_guineensis)))	(Oenocarpus_minor	Pelagodoxa_henryana)))))))	Kingia_australis);
(((Calamus_caryotoides	((Reinhardtia_gracilis	Attalea_speciosa)	(Elaeis_oleifera	Elaeis_guineensis)))	(Phoenix_dactylifera	((((Nypa_fruticans	Sclerosperma_profizianum)	Orania_palindan)	Iriartea_deltoidea)	((Oenocarpus_minor	Pelagodoxa_henryana)	(Chamaedorea_seifrizii	((((Dictyosperma_album	(((Dypsis_decaryi	(Pseudophoenix_vinifera	Burretiokentia_grandiflora))	(Veitchia_spiralis	Serenoa_repens))	(((Reinhardtia_latisecta	Sabal_domingensis)	Heterospathe_cagayanensis)	Hydriastele_microspadix)))	Podococcus_barteri)	(Prestoea_acuminata	(Geonoma_undata	Leopoldinia_pulchra)))	(Manicaria_saccifera	Reinhardtia_simplex)))))))	Kingia_australis);
((Reinhardtia_simplex	(((Dictyosperma_album	((Veitchia_spiralis	Serenoa_repens)	((Dypsis_decaryi	(Oenocarpus_minor	Pseudophoenix_vinifera))	(Burretiokentia_grandiflora	(((Reinhardtia_latisecta	Sabal_domingensis)	Heterospathe_cagayanensis)	Hydriastele_microspadix)))))	(Manicaria_saccifera	(((((Reinhardtia_gracilis	Attalea_speciosa)	(Elaeis_oleifera	Elaeis_guineensis))	Chamaedorea_seifrizii)	Pelagodoxa_henryana)	Leopoldinia_pulchra)))	(((Podococcus_barteri	Prestoea_acuminata)	Geonoma_undata)	((Nypa_fruticans	Sclerosperma_profizianum)	((Orania_palindan	(Phoenix_dactylifera	Calamus_caryotoides))	Iriartea_deltoidea)))))	Kingia_australis);
((((((Reinhardtia_gracilis	Attalea_speciosa)	(Elaeis_oleifera	Elaeis_guineensis))	Calamus_caryotoides)	Orania_palindan)	(((Phoenix_dactylifera	Iriartea_deltoidea)	((((((Dictyosperma_album	((Veitchia_spiralis	Serenoa_repens)	Burretiokentia_grandiflora))	((((Reinhardtia_latisecta	Sabal_domingensis)	Heterospathe_cagayanensis)	Hydriastele_microspadix)	((Nypa_fruticans	Sclerosperma_profizianum)	Dypsis_decaryi)))	(Manicaria_saccifera	Reinhardtia_simplex))	(Prestoea_acuminata	Chamaedorea_seifrizii))	(Geonoma_undata	Podococcus_barteri))	(Leopoldinia_pulchra	(Oenocarpus_minor	Pseudophoenix_vinifera))))	Pelagodoxa_henryana))	Kingia_australis);
((((Reinhardtia_gracilis	Attalea_speciosa)	(Elaeis_oleifera	Elaeis_guineensis))	(((Nypa_fruticans	Sclerosperma_profizianum)	Pelagodoxa_henryana)	((Calamus_caryotoides	Orania_palindan)	((((((Leopoldinia_pulchra	(Veitchia_spiralis	Dictyosperma_album))	(((Burretiokentia_grandiflora	((Reinhardtia_latisecta	Sabal_domingensis)	Heterospathe_cagayanensis))	Hydriastele_microspadix)	Dypsis_decaryi))	Manicaria_saccifera)	((Pseudophoenix_vinifera	((Serenoa_repens	Oenocarpus_minor)	Chamaedorea_seifrizii))	Reinhardtia_simplex))	((Phoenix_dactylifera	Prestoea_acuminata)	(Geonoma_undata	Podococcus_barteri)))	Iriartea_deltoidea))))	Kingia_australis);
((Reinhardtia_simplex	(((((Pseudophoenix_vinifera	Chamaedorea_seifrizii)	Manicaria_saccifera)	(((Oenocarpus_minor	Pelagodoxa_henryana)	((((((Elaeis_oleifera	Elaeis_guineensis)	(Reinhardtia_gracilis	Attalea_speciosa))	Calamus_caryotoides)	Iriartea_deltoidea)	Orania_palindan)	Phoenix_dactylifera))	(Sclerosperma_profizianum	Nypa_fruticans)))	(Geonoma_undata	((Hydriastele_microspadix	((Serenoa_repens	(Leopoldinia_pulchra	(((Burretiokentia_grandiflora	((Reinhardtia_latisecta	Sabal_domingensis)	Heterospathe_cagayanensis))	Veitchia_spiralis)	Dictyosperma_album)))	Dypsis_decaryi))	Podococcus_barteri)))	Prestoea_acuminata))	Kingia_australis);
((Reinhardtia_simplex	(Manicaria_saccifera	(((Pelagodoxa_henryana	(Sclerosperma_profizianum	Nypa_fruticans))	((Geonoma_undata	(Prestoea_acuminata	Podococcus_barteri))	((Orania_palindan	(Phoenix_dactylifera	(Serenoa_repens	(((Elaeis_oleifera	Elaeis_guineensis)	(Reinhardtia_gracilis	Attalea_speciosa))	Calamus_caryotoides))))	Iriartea_deltoidea)))	(((Leopoldinia_pulchra	(Oenocarpus_minor	Pseudophoenix_vinifera))	Chamaedorea_seifrizii)	(((((Reinhardtia_latisecta	Sabal_domingensis)	Heterospathe_cagayanensis)	Hydriastele_microspadix)	Dypsis_decaryi)	((Veitchia_spiralis	Burretiokentia_grandiflora)	Dictyosperma_album))))))	Kingia_australis);
(((Podococcus_barteri	(Orania_palindan	(Sclerosperma_profizianum	Nypa_fruticans)))	((Geonoma_undata	((((Pelagodoxa_henryana	((Oenocarpus_minor	(Pseudophoenix_vinifera	Chamaedorea_seifrizii))	Leopoldinia_pulchra))	(((Dypsis_decaryi	Veitchia_spiralis)	(Dictyosperma_album	((Burretiokentia_grandiflora	((Reinhardtia_latisecta	Sabal_domingensis)	Heterospathe_cagayanensis))	Hydriastele_microspadix)))	Reinhardtia_simplex))	Manicaria_saccifera)	(Prestoea_acuminata	(Phoenix_dactylifera	(Serenoa_repens	((Elaeis_guineensis	((Reinhardtia_gracilis	Attalea_speciosa)	Elaeis_oleifera))	Calamus_caryotoides))))))	Iriartea_deltoidea))	Kingia_australis);
((Reinhardtia_simplex	(((Elaeis_guineensis	((Reinhardtia_gracilis	Attalea_speciosa)	Elaeis_oleifera))	Manicaria_saccifera)	((Geonoma_undata	((Podococcus_barteri	(((((Reinhardtia_latisecta	Sabal_domingensis)	Heterospathe_cagayanensis)	Hydriastele_microspadix)	Dypsis_decaryi)	(Dictyosperma_album	(Veitchia_spiralis	(Leopoldinia_pulchra	Burretiokentia_grandiflora)))))	((Pseudophoenix_vinifera	Chamaedorea_seifrizii)	(Sclerosperma_profizianum	Nypa_fruticans))))	((Prestoea_acuminata	((Phoenix_dactylifera	Calamus_caryotoides)	Serenoa_repens))	((Oenocarpus_minor	Pelagodoxa_henryana)	(Orania_palindan	Iriartea_deltoidea))))))	Kingia_australis);
((Reinhardtia_simplex	((Dictyosperma_album	(Veitchia_spiralis	Burretiokentia_grandiflora))	(Serenoa_repens	((((Manicaria_saccifera	(((((Phoenix_dactylifera	Nypa_fruticans)	Prestoea_acuminata)	(Calamus_caryotoides	Iriartea_deltoidea))	((Podococcus_barteri	Geonoma_undata)	((((Reinhardtia_latisecta	Sabal_domingensis)	Heterospathe_cagayanensis)	Hydriastele_microspadix)	Orania_palindan)))	Sclerosperma_profizianum))	Dypsis_decaryi)	Pelagodoxa_henryana)	((Oenocarpus_minor	(Leopoldinia_pulchra	Pseudophoenix_vinifera))	(Chamaedorea_seifrizii	(Elaeis_guineensis	((Reinhardtia_gracilis	Attalea_speciosa)	Elaeis_oleifera))))))))	Kingia_australis);
((Reinhardtia_simplex	((((Podococcus_barteri	Serenoa_repens)	(Iriartea_deltoidea	(Elaeis_guineensis	Elaeis_oleifera)))	((Orania_palindan	Sclerosperma_profizianum)	(Chamaedorea_seifrizii	Pelagodoxa_henryana)))	((Geonoma_undata	(((Phoenix_dactylifera	((Reinhardtia_gracilis	Attalea_speciosa)	(Calamus_caryotoides	Nypa_fruticans)))	(Oenocarpus_minor	Prestoea_acuminata))	Manicaria_saccifera))	((((Veitchia_spiralis	Dypsis_decaryi)	Burretiokentia_grandiflora)	(Dictyosperma_album	(((Reinhardtia_latisecta	Sabal_domingensis)	Heterospathe_cagayanensis)	Hydriastele_microspadix)))	(Leopoldinia_pulchra	Pseudophoenix_vinifera)))))	Kingia_australis);
((Reinhardtia_simplex	(((Manicaria_saccifera	((Veitchia_spiralis	(Dypsis_decaryi	((Burretiokentia_grandiflora	((Reinhardtia_latisecta	Sabal_domingensis)	Heterospathe_cagayanensis))	Hydriastele_microspadix)))	Dictyosperma_album))	(Geonoma_undata	(Podococcus_barteri	(((((Serenoa_repens	(Reinhardtia_gracilis	Attalea_speciosa))	Nypa_fruticans)	((Calamus_caryotoides	(Elaeis_guineensis	Elaeis_oleifera))	Phoenix_dactylifera))	Prestoea_acuminata)	(Iriartea_deltoidea	Orania_palindan)))))	(((Sclerosperma_profizianum	Pelagodoxa_henryana)	Chamaedorea_seifrizii)	(Leopoldinia_pulchra	(Oenocarpus_minor	Pseudophoenix_vinifera)))))	Kingia_australis);
((Reinhardtia_simplex	(((Veitchia_spiralis	(Burretiokentia_grandiflora	((Reinhardtia_latisecta	Sabal_domingensis)	Heterospathe_cagayanensis)))	Dictyosperma_album)	((Podococcus_barteri	Geonoma_undata)	((Manicaria_saccifera	(Pseudophoenix_vinifera	Hydriastele_microspadix))	((Iriartea_deltoidea	(Oenocarpus_minor	Prestoea_acuminata))	((Leopoldinia_pulchra	(Phoenix_dactylifera	((Calamus_caryotoides	(Elaeis_guineensis	(Elaeis_oleifera	(Reinhardtia_gracilis	Attalea_speciosa))))	Chamaedorea_seifrizii)))	((Dypsis_decaryi	(Pelagodoxa_henryana	(Nypa_fruticans	(Orania_palindan	Sclerosperma_profizianum))))	Serenoa_repens)))))))	Kingia_australis);
((Iriartea_deltoidea	(((((((Reinhardtia_simplex	((Veitchia_spiralis	Dictyosperma_album)	((Hydriastele_microspadix	(Burretiokentia_grandiflora	((Reinhardtia_latisecta	Sabal_domingensis)	Heterospathe_cagayanensis)))	(Dypsis_decaryi	Nypa_fruticans))))	((Pseudophoenix_vinifera	Chamaedorea_seifrizii)	(Leopoldinia_pulchra	(Serenoa_repens	(Oenocarpus_minor	Pelagodoxa_henryana)))))	Manicaria_saccifera)	(Orania_palindan	Sclerosperma_profizianum))	(Podococcus_barteri	Geonoma_undata))	(Phoenix_dactylifera	Prestoea_acuminata))	(Calamus_caryotoides	((Elaeis_guineensis	Elaeis_oleifera)	(Reinhardtia_gracilis	Attalea_speciosa)))))	Kingia_australis);
((Reinhardtia_simplex	((((Manicaria_saccifera	((((Podococcus_barteri	Geonoma_undata)	Iriartea_deltoidea)	(Hydriastele_microspadix	(((Burretiokentia_grandiflora	((Reinhardtia_latisecta	Sabal_domingensis)	Heterospathe_cagayanensis))	((Calamus_caryotoides	((Elaeis_guineensis	Elaeis_oleifera)	(Reinhardtia_gracilis	Attalea_speciosa)))	Phoenix_dactylifera))	Prestoea_acuminata)))	Veitchia_spiralis))	Dictyosperma_album)	((Leopoldinia_pulchra	((Serenoa_repens	Oenocarpus_minor)	Pseudophoenix_vinifera))	Chamaedorea_seifrizii))	(((Dypsis_decaryi	Sclerosperma_profizianum)	Pelagodoxa_henryana)	(Nypa_fruticans	Orania_palindan))))	Kingia_australis);
((((Attalea_speciosa	(Elaeis_oleifera	Elaeis_guineensis))	(((Iriartea_deltoidea	(((((Reinhardtia_gracilis	Chamaedorea_seifrizii)	Pseudophoenix_vinifera)	Veitchia_spiralis)	(((((Geonoma_undata	(Burretiokentia_grandiflora	Leopoldinia_pulchra))	Podococcus_barteri)	(Manicaria_saccifera	Reinhardtia_simplex))	Dictyosperma_album)	(Prestoea_acuminata	((((Reinhardtia_latisecta	Sabal_domingensis)	Heterospathe_cagayanensis)	Hydriastele_microspadix)	((Sclerosperma_profizianum	Nypa_fruticans)	Dypsis_decaryi)))))	(Serenoa_repens	Phoenix_dactylifera)))	Orania_palindan)	(Oenocarpus_minor	Pelagodoxa_henryana)))	Calamus_caryotoides)	Kingia_australis);
((Reinhardtia_simplex	((((Serenoa_repens	Dypsis_decaryi)	(((Reinhardtia_latisecta	Sabal_domingensis)	Heterospathe_cagayanensis)	Hydriastele_microspadix))	((Veitchia_spiralis	Burretiokentia_grandiflora)	Dictyosperma_album))	(((((Elaeis_guineensis	Elaeis_oleifera)	(Reinhardtia_gracilis	Attalea_speciosa))	Manicaria_saccifera)	(Chamaedorea_seifrizii	((Oenocarpus_minor	Leopoldinia_pulchra)	Pseudophoenix_vinifera)))	((Pelagodoxa_henryana	((Orania_palindan	Iriartea_deltoidea)	(Calamus_caryotoides	Phoenix_dactylifera)))	(((Sclerosperma_profizianum	Nypa_fruticans)	Prestoea_acuminata)	(Geonoma_undata	Podococcus_barteri))))))	Kingia_australis);
((Reinhardtia_simplex	((((((Oenocarpus_minor	Leopoldinia_pulchra)	Pseudophoenix_vinifera)	Burretiokentia_grandiflora)	(Phoenix_dactylifera	Manicaria_saccifera))	((((((((Reinhardtia_latisecta	Sabal_domingensis)	Heterospathe_cagayanensis)	Hydriastele_microspadix)	((((Serenoa_repens	((Elaeis_guineensis	Elaeis_oleifera)	(Reinhardtia_gracilis	Attalea_speciosa)))	Calamus_caryotoides)	(Orania_palindan	((Podococcus_barteri	Pelagodoxa_henryana)	(Sclerosperma_profizianum	Nypa_fruticans))))	Dypsis_decaryi))	Dictyosperma_album)	Geonoma_undata)	Chamaedorea_seifrizii)	(Veitchia_spiralis	Iriartea_deltoidea)))	Prestoea_acuminata))	Kingia_australis);
((Phoenix_dactylifera	(Iriartea_deltoidea	((Orania_palindan	(Sclerosperma_profizianum	Nypa_fruticans))	(((Hydriastele_microspadix	((Burretiokentia_grandiflora	((Reinhardtia_latisecta	Sabal_domingensis)	Heterospathe_cagayanensis))	((((((Pelagodoxa_henryana	(Serenoa_repens	(((Elaeis_oleifera	Elaeis_guineensis)	(Reinhardtia_gracilis	Attalea_speciosa))	Calamus_caryotoides)))	Reinhardtia_simplex)	(Chamaedorea_seifrizii	((Oenocarpus_minor	Leopoldinia_pulchra)	Pseudophoenix_vinifera)))	Manicaria_saccifera)	Dypsis_decaryi)	(Dictyosperma_album	Veitchia_spiralis))))	Prestoea_acuminata)	(Podococcus_barteri	Geonoma_undata)))))	Kingia_australis);
(((((Elaeis_guineensis	Elaeis_oleifera)	(Reinhardtia_gracilis	Attalea_speciosa))	Calamus_caryotoides)	((((((Iriartea_deltoidea	(Hydriastele_microspadix	((Reinhardtia_latisecta	Sabal_domingensis)	Heterospathe_cagayanensis)))	((Phoenix_dactylifera	Prestoea_acuminata)	(Orania_palindan	(Sclerosperma_profizianum	Nypa_fruticans))))	(Podococcus_barteri	Geonoma_undata))	((Pseudophoenix_vinifera	(Chamaedorea_seifrizii	Oenocarpus_minor))	(((Serenoa_repens	(Leopoldinia_pulchra	Burretiokentia_grandiflora))	(Dictyosperma_album	(Veitchia_spiralis	Dypsis_decaryi)))	Reinhardtia_simplex)))	Manicaria_saccifera)	Pelagodoxa_henryana))	Kingia_australis);
(((Orania_palindan	((Iriartea_deltoidea	((Oenocarpus_minor	Prestoea_acuminata)	((Podococcus_barteri	Geonoma_undata)	(((((Sclerosperma_profizianum	Nypa_fruticans)	Pelagodoxa_henryana)	Chamaedorea_seifrizii)	Manicaria_saccifera)	(((Hydriastele_microspadix	(Burretiokentia_grandiflora	((Reinhardtia_latisecta	Sabal_domingensis)	Heterospathe_cagayanensis)))	((Leopoldinia_pulchra	(Dictyosperma_album	Veitchia_spiralis))	(Pseudophoenix_vinifera	Dypsis_decaryi)))	Reinhardtia_simplex)))))	Phoenix_dactylifera))	(Calamus_caryotoides	(Serenoa_repens	((Elaeis_guineensis	Elaeis_oleifera)	(Reinhardtia_gracilis	Attalea_speciosa)))))	Kingia_australis);
(((Orania_palindan	(Podococcus_barteri	(Iriartea_deltoidea	((Prestoea_acuminata	(((Dypsis_decaryi	((Dictyosperma_album	(Burretiokentia_grandiflora	Veitchia_spiralis))	(Hydriastele_microspadix	((Reinhardtia_latisecta	Sabal_domingensis)	Heterospathe_cagayanensis))))	(Reinhardtia_simplex	((((Sclerosperma_profizianum	Nypa_fruticans)	Pelagodoxa_henryana)	Chamaedorea_seifrizii)	(Leopoldinia_pulchra	(Oenocarpus_minor	Pseudophoenix_vinifera)))))	(Manicaria_saccifera	Phoenix_dactylifera)))	Geonoma_undata))))	(Calamus_caryotoides	(Serenoa_repens	((Elaeis_guineensis	Elaeis_oleifera)	(Reinhardtia_gracilis	Attalea_speciosa)))))	Kingia_australis);
((((Prestoea_acuminata	((Phoenix_dactylifera	Iriartea_deltoidea)	((Sclerosperma_profizianum	Nypa_fruticans)	Orania_palindan)))	(((((Leopoldinia_pulchra	((Veitchia_spiralis	((Hydriastele_microspadix	(Burretiokentia_grandiflora	Heterospathe_cagayanensis))	Dypsis_decaryi))	Dictyosperma_album))	Pseudophoenix_vinifera)	Reinhardtia_simplex)	((Oenocarpus_minor	Pelagodoxa_henryana)	Chamaedorea_seifrizii))	((Reinhardtia_latisecta	Sabal_domingensis)	((Calamus_caryotoides	(Serenoa_repens	(Elaeis_guineensis	(Elaeis_oleifera	(Reinhardtia_gracilis	Attalea_speciosa)))))	Manicaria_saccifera))))	(Podococcus_barteri	Geonoma_undata))	Kingia_australis);
((((Calamus_caryotoides	(Elaeis_guineensis	Elaeis_oleifera))	(Reinhardtia_gracilis	Attalea_speciosa))	(Iriartea_deltoidea	((((Pelagodoxa_henryana	(Oenocarpus_minor	Chamaedorea_seifrizii))	(Hydriastele_microspadix	(((Nypa_fruticans	Prestoea_acuminata)	Manicaria_saccifera)	((((Sclerosperma_profizianum	Dypsis_decaryi)	Pseudophoenix_vinifera)	Geonoma_undata)	(Leopoldinia_pulchra	((Reinhardtia_simplex	((Dictyosperma_album	(Burretiokentia_grandiflora	(Serenoa_repens	Veitchia_spiralis)))	((Reinhardtia_latisecta	Sabal_domingensis)	Heterospathe_cagayanensis)))	Podococcus_barteri))))))	Orania_palindan)	Phoenix_dactylifera)))	Kingia_australis);
((((Elaeis_guineensis	Elaeis_oleifera)	(Reinhardtia_gracilis	Attalea_speciosa))	(Phoenix_dactylifera	(((Podococcus_barteri	((Prestoea_acuminata	(((Pelagodoxa_henryana	Reinhardtia_simplex)	((((Veitchia_spiralis	Serenoa_repens)	((Hydriastele_microspadix	(Burretiokentia_grandiflora	((Reinhardtia_latisecta	Sabal_domingensis)	Heterospathe_cagayanensis)))	Dypsis_decaryi))	Dictyosperma_album)	Manicaria_saccifera))	(Chamaedorea_seifrizii	(Leopoldinia_pulchra	(Oenocarpus_minor	Pseudophoenix_vinifera)))))	Geonoma_undata))	(Orania_palindan	(Calamus_caryotoides	(Nypa_fruticans	Sclerosperma_profizianum))))	Iriartea_deltoidea)))	Kingia_australis);
(((((Reinhardtia_gracilis	Attalea_speciosa)	(Elaeis_oleifera	Elaeis_guineensis))	Calamus_caryotoides)	((((Nypa_fruticans	Sclerosperma_profizianum)	Pelagodoxa_henryana)	(Iriartea_deltoidea	((Serenoa_repens	Phoenix_dactylifera)	(((Reinhardtia_simplex	(Podococcus_barteri	Geonoma_undata))	(Prestoea_acuminata	((Chamaedorea_seifrizii	(Leopoldinia_pulchra	(Oenocarpus_minor	Pseudophoenix_vinifera)))	((((Burretiokentia_grandiflora	((Reinhardtia_latisecta	Sabal_domingensis)	Heterospathe_cagayanensis))	Hydriastele_microspadix)	Dypsis_decaryi)	(Veitchia_spiralis	Dictyosperma_album)))))	Manicaria_saccifera))))	Orania_palindan))	Kingia_australis);
((Reinhardtia_simplex	(((Serenoa_repens	Orania_palindan)	((Nypa_fruticans	Sclerosperma_profizianum)	(Oenocarpus_minor	Pelagodoxa_henryana)))	((((Hydriastele_microspadix	Dypsis_decaryi)	(((Burretiokentia_grandiflora	((Reinhardtia_latisecta	Sabal_domingensis)	Heterospathe_cagayanensis))	Veitchia_spiralis)	Dictyosperma_album))	Manicaria_saccifera)	((Iriartea_deltoidea	(Chamaedorea_seifrizii	Pseudophoenix_vinifera))	((Podococcus_barteri	Geonoma_undata)	(Leopoldinia_pulchra	((((Elaeis_oleifera	(Elaeis_guineensis	(Reinhardtia_gracilis	Attalea_speciosa)))	Calamus_caryotoides)	Phoenix_dactylifera)	Prestoea_acuminata)))))))	Kingia_australis);
((Phoenix_dactylifera	(((((((Reinhardtia_latisecta	Sabal_domingensis)	Heterospathe_cagayanensis)	Hydriastele_microspadix)	(Dypsis_decaryi	((((Manicaria_saccifera	(((((Elaeis_guineensis	((Reinhardtia_gracilis	Attalea_speciosa)	Elaeis_oleifera))	Calamus_caryotoides)	Pseudophoenix_vinifera)	Leopoldinia_pulchra)	Reinhardtia_simplex))	(Chamaedorea_seifrizii	((Nypa_fruticans	Sclerosperma_profizianum)	(Oenocarpus_minor	Pelagodoxa_henryana))))	((Veitchia_spiralis	Burretiokentia_grandiflora)	Dictyosperma_album))	Serenoa_repens)))	Iriartea_deltoidea)	((Podococcus_barteri	Geonoma_undata)	Prestoea_acuminata))	Orania_palindan))	Kingia_australis);
((Orania_palindan	((Iriartea_deltoidea	((((Prestoea_acuminata	(((Dictyosperma_album	(((Serenoa_repens	Veitchia_spiralis)	Dypsis_decaryi)	Burretiokentia_grandiflora))	Leopoldinia_pulchra)	(Heterospathe_cagayanensis	Hydriastele_microspadix)))	((((Reinhardtia_latisecta	Sabal_domingensis)	Nypa_fruticans)	Sclerosperma_profizianum)	(Podococcus_barteri	Geonoma_undata)))	(Reinhardtia_simplex	(Manicaria_saccifera	((Oenocarpus_minor	Chamaedorea_seifrizii)	(((Elaeis_guineensis	((Reinhardtia_gracilis	Attalea_speciosa)	Elaeis_oleifera))	Calamus_caryotoides)	Pseudophoenix_vinifera)))))	Pelagodoxa_henryana))	Phoenix_dactylifera))	Kingia_australis);
(((Iriartea_deltoidea	((((((Elaeis_oleifera	(Reinhardtia_gracilis	Attalea_speciosa))	Elaeis_guineensis)	Calamus_caryotoides)	Orania_palindan)	(Pelagodoxa_henryana	Oenocarpus_minor))	((((Serenoa_repens	Chamaedorea_seifrizii)	Pseudophoenix_vinifera)	(((Manicaria_saccifera	Prestoea_acuminata)	(((Dictyosperma_album	(Leopoldinia_pulchra	Burretiokentia_grandiflora))	Veitchia_spiralis)	(((((Reinhardtia_latisecta	Sabal_domingensis)	Nypa_fruticans)	Sclerosperma_profizianum)	Dypsis_decaryi)	(Heterospathe_cagayanensis	Hydriastele_microspadix))))	(Reinhardtia_simplex	Geonoma_undata)))	Podococcus_barteri)))	Phoenix_dactylifera)	Kingia_australis);
((((Elaeis_oleifera	(Reinhardtia_gracilis	Attalea_speciosa))	Elaeis_guineensis)	(Calamus_caryotoides	(Orania_palindan	(Pelagodoxa_henryana	(((Serenoa_repens	(Podococcus_barteri	Prestoea_acuminata))	(Geonoma_undata	(((Dictyosperma_album	((Burretiokentia_grandiflora	(((Nypa_fruticans	Sclerosperma_profizianum)	Dypsis_decaryi)	(((Reinhardtia_latisecta	Sabal_domingensis)	Heterospathe_cagayanensis)	Hydriastele_microspadix)))	Veitchia_spiralis))	(Chamaedorea_seifrizii	((Oenocarpus_minor	Pseudophoenix_vinifera)	Leopoldinia_pulchra)))	(Manicaria_saccifera	Reinhardtia_simplex))))	(Phoenix_dactylifera	Iriartea_deltoidea))))))	Kingia_australis);
(((((Elaeis_oleifera	Elaeis_guineensis)	(Reinhardtia_gracilis	Attalea_speciosa))	Calamus_caryotoides)	(((((Chamaedorea_seifrizii	(Pseudophoenix_vinifera	Leopoldinia_pulchra))	((((((((Reinhardtia_latisecta	Sabal_domingensis)	Heterospathe_cagayanensis)	Hydriastele_microspadix)	((Veitchia_spiralis	Burretiokentia_grandiflora)	Dictyosperma_album))	Dypsis_decaryi)	(Podococcus_barteri	Geonoma_undata))	((Phoenix_dactylifera	Manicaria_saccifera)	(Serenoa_repens	(Nypa_fruticans	(Oenocarpus_minor	Prestoea_acuminata)))))	Reinhardtia_simplex))	(Sclerosperma_profizianum	Orania_palindan))	Pelagodoxa_henryana)	Iriartea_deltoidea))	Kingia_australis);
((((((Reinhardtia_gracilis	Attalea_speciosa)	Elaeis_guineensis)	Elaeis_oleifera)	Calamus_caryotoides)	(Orania_palindan	(((Iriartea_deltoidea	Phoenix_dactylifera)	((Prestoea_acuminata	(Chamaedorea_seifrizii	(Oenocarpus_minor	(Pseudophoenix_vinifera	Leopoldinia_pulchra))))	((Manicaria_saccifera	((((((Reinhardtia_latisecta	Sabal_domingensis)	Heterospathe_cagayanensis)	Burretiokentia_grandiflora)	(Veitchia_spiralis	Dictyosperma_album))	(Hydriastele_microspadix	((Nypa_fruticans	Sclerosperma_profizianum)	Dypsis_decaryi)))	Serenoa_repens))	(Reinhardtia_simplex	(Podococcus_barteri	Geonoma_undata)))))	Pelagodoxa_henryana)))	Kingia_australis);
((((Elaeis_guineensis	(Elaeis_oleifera	(Reinhardtia_gracilis	Attalea_speciosa)))	Calamus_caryotoides)	((((Manicaria_saccifera	((((((Reinhardtia_latisecta	Sabal_domingensis)	Heterospathe_cagayanensis)	Burretiokentia_grandiflora)	Hydriastele_microspadix)	((Nypa_fruticans	Sclerosperma_profizianum)	Dypsis_decaryi))	((Geonoma_undata	Podococcus_barteri)	((Orania_palindan	(Iriartea_deltoidea	Phoenix_dactylifera))	Prestoea_acuminata))))	(Reinhardtia_simplex	(Veitchia_spiralis	Dictyosperma_album)))	(Chamaedorea_seifrizii	Pelagodoxa_henryana))	((Serenoa_repens	Oenocarpus_minor)	(Pseudophoenix_vinifera	Leopoldinia_pulchra))))	Kingia_australis);
(((Elaeis_guineensis	(Elaeis_oleifera	(Reinhardtia_gracilis	Attalea_speciosa)))	(((((((((((((Reinhardtia_latisecta	Sabal_domingensis)	Heterospathe_cagayanensis)	Burretiokentia_grandiflora)	Hydriastele_microspadix)	Prestoea_acuminata)	((Iriartea_deltoidea	((Nypa_fruticans	Sclerosperma_profizianum)	Orania_palindan))	((Geonoma_undata	Podococcus_barteri)	Phoenix_dactylifera)))	(Reinhardtia_simplex	(Veitchia_spiralis	Dictyosperma_album)))	Manicaria_saccifera)	(Chamaedorea_seifrizii	(Pseudophoenix_vinifera	Leopoldinia_pulchra)))	Dypsis_decaryi)	(Oenocarpus_minor	Pelagodoxa_henryana))	Serenoa_repens)	Calamus_caryotoides))	Kingia_australis);
((((Reinhardtia_gracilis	Attalea_speciosa)	(Elaeis_guineensis	Elaeis_oleifera))	(((Pelagodoxa_henryana	Sclerosperma_profizianum)	(((Reinhardtia_simplex	(((((Dictyosperma_album	(((Heterospathe_cagayanensis	(Reinhardtia_latisecta	Sabal_domingensis))	Burretiokentia_grandiflora)	(Serenoa_repens	Veitchia_spiralis)))	Hydriastele_microspadix)	Manicaria_saccifera)	((Geonoma_undata	Podococcus_barteri)	((Oenocarpus_minor	Prestoea_acuminata)	((Nypa_fruticans	Phoenix_dactylifera)	Iriartea_deltoidea))))	(Chamaedorea_seifrizii	(Leopoldinia_pulchra	Pseudophoenix_vinifera))))	Calamus_caryotoides)	Dypsis_decaryi))	Orania_palindan))	Kingia_australis);
(((Calamus_caryotoides	((Reinhardtia_gracilis	Attalea_speciosa)	(Elaeis_guineensis	Elaeis_oleifera)))	((((Reinhardtia_latisecta	Oenocarpus_minor)	Pelagodoxa_henryana)	(((((Geonoma_undata	Podococcus_barteri)	(Leopoldinia_pulchra	(Reinhardtia_simplex	(Dictyosperma_album	(((Heterospathe_cagayanensis	Sabal_domingensis)	Burretiokentia_grandiflora)	(Serenoa_repens	Veitchia_spiralis))))))	(Prestoea_acuminata	(Hydriastele_microspadix	((Chamaedorea_seifrizii	Pseudophoenix_vinifera)	((Sclerosperma_profizianum	Nypa_fruticans)	Dypsis_decaryi)))))	(Phoenix_dactylifera	Manicaria_saccifera))	Iriartea_deltoidea))	Orania_palindan))	Kingia_australis);
((Reinhardtia_simplex	(Chamaedorea_seifrizii	(((Dictyosperma_album	((Hydriastele_microspadix	((Heterospathe_cagayanensis	Sabal_domingensis)	Burretiokentia_grandiflora))	((Serenoa_repens	Veitchia_spiralis)	Dypsis_decaryi)))	(((Pseudophoenix_vinifera	Oenocarpus_minor)	Leopoldinia_pulchra)	(Sclerosperma_profizianum	Nypa_fruticans)))	(Manicaria_saccifera	((Prestoea_acuminata	Geonoma_undata)	((Podococcus_barteri	(Iriartea_deltoidea	((Phoenix_dactylifera	(Calamus_caryotoides	((Reinhardtia_gracilis	Attalea_speciosa)	(Elaeis_guineensis	Elaeis_oleifera))))	(Pelagodoxa_henryana	Orania_palindan))))	Reinhardtia_latisecta))))))	Kingia_australis);
((Reinhardtia_simplex	((Hydriastele_microspadix	((((Sclerosperma_profizianum	Nypa_fruticans)	(((Calamus_caryotoides	((Reinhardtia_gracilis	Attalea_speciosa)	(Elaeis_guineensis	Elaeis_oleifera)))	Iriartea_deltoidea)	(Phoenix_dactylifera	Orania_palindan)))	Prestoea_acuminata)	(Podococcus_barteri	Geonoma_undata)))	(((Leopoldinia_pulchra	(Oenocarpus_minor	(Pseudophoenix_vinifera	Reinhardtia_latisecta)))	Chamaedorea_seifrizii)	(((Pelagodoxa_henryana	Dypsis_decaryi)	((((Heterospathe_cagayanensis	Sabal_domingensis)	Burretiokentia_grandiflora)	(Serenoa_repens	Veitchia_spiralis))	Dictyosperma_album))	Manicaria_saccifera))))	Kingia_australis);
((Reinhardtia_simplex	((Manicaria_saccifera	(((Chamaedorea_seifrizii	((Reinhardtia_latisecta	Oenocarpus_minor)	Prestoea_acuminata))	(((((Calamus_caryotoides	((Reinhardtia_gracilis	Attalea_speciosa)	(Elaeis_guineensis	Elaeis_oleifera)))	Pelagodoxa_henryana)	((Iriartea_deltoidea	Phoenix_dactylifera)	Orania_palindan))	(Dypsis_decaryi	(Sclerosperma_profizianum	Nypa_fruticans)))	(Leopoldinia_pulchra	Pseudophoenix_vinifera)))	(Hydriastele_microspadix	(Podococcus_barteri	Geonoma_undata))))	((((Heterospathe_cagayanensis	Sabal_domingensis)	Burretiokentia_grandiflora)	(Serenoa_repens	Veitchia_spiralis))	Dictyosperma_album)))	Kingia_australis);
((Reinhardtia_simplex	((((Manicaria_saccifera	(Geonoma_undata	(((Iriartea_deltoidea	Phoenix_dactylifera)	Orania_palindan)	(Podococcus_barteri	Prestoea_acuminata))))	(((Chamaedorea_seifrizii	Pseudophoenix_vinifera)	(Sclerosperma_profizianum	(Pelagodoxa_henryana	Oenocarpus_minor)))	(((((Heterospathe_cagayanensis	(Reinhardtia_latisecta	Sabal_domingensis))	Burretiokentia_grandiflora)	Hydriastele_microspadix)	(Dypsis_decaryi	Nypa_fruticans))	(Veitchia_spiralis	Dictyosperma_album))))	Leopoldinia_pulchra)	(Serenoa_repens	(Calamus_caryotoides	((Reinhardtia_gracilis	Attalea_speciosa)	(Elaeis_guineensis	Elaeis_oleifera))))))	Kingia_australis);
((Reinhardtia_simplex	(((Leopoldinia_pulchra	(Pseudophoenix_vinifera	Oenocarpus_minor))	(Serenoa_repens	(Calamus_caryotoides	((Reinhardtia_gracilis	Attalea_speciosa)	(Elaeis_guineensis	Elaeis_oleifera)))))	((((((Heterospathe_cagayanensis	(Reinhardtia_latisecta	Sabal_domingensis))	Hydriastele_microspadix)	Dypsis_decaryi)	((Burretiokentia_grandiflora	Veitchia_spiralis)	Dictyosperma_album))	(((((Iriartea_deltoidea	Phoenix_dactylifera)	((Sclerosperma_profizianum	Nypa_fruticans)	Orania_palindan))	Podococcus_barteri)	(Geonoma_undata	Prestoea_acuminata))	Manicaria_saccifera))	(Pelagodoxa_henryana	Chamaedorea_seifrizii))))	Kingia_australis);
((Reinhardtia_simplex	((((Oenocarpus_minor	Pelagodoxa_henryana)	(Dypsis_decaryi	((Leopoldinia_pulchra	(((Burretiokentia_grandiflora	(Heterospathe_cagayanensis	(Reinhardtia_latisecta	Sabal_domingensis)))	Veitchia_spiralis)	Dictyosperma_album))	Hydriastele_microspadix)))	(Pseudophoenix_vinifera	(Chamaedorea_seifrizii	(Serenoa_repens	(Calamus_caryotoides	(Elaeis_guineensis	(Elaeis_oleifera	(Reinhardtia_gracilis	Attalea_speciosa))))))))	(((Podococcus_barteri	Geonoma_undata)	(Prestoea_acuminata	(Iriartea_deltoidea	((Sclerosperma_profizianum	Nypa_fruticans)	Orania_palindan))))	(Phoenix_dactylifera	Manicaria_saccifera))))	Kingia_australis);
((Reinhardtia_simplex	((((((Veitchia_spiralis	(Dypsis_decaryi	(Hydriastele_microspadix	(Heterospathe_cagayanensis	(Reinhardtia_latisecta	Sabal_domingensis)))))	Dictyosperma_album)	(Burretiokentia_grandiflora	Leopoldinia_pulchra))	((Serenoa_repens	(Calamus_caryotoides	(Elaeis_guineensis	(Elaeis_oleifera	(Reinhardtia_gracilis	Attalea_speciosa)))))	Pelagodoxa_henryana))	(Pseudophoenix_vinifera	(Oenocarpus_minor	Chamaedorea_seifrizii)))	((Prestoea_acuminata	((Podococcus_barteri	Geonoma_undata)	(((Sclerosperma_profizianum	Nypa_fruticans)	Orania_palindan)	Iriartea_deltoidea)))	(Phoenix_dactylifera	Manicaria_saccifera))))	Kingia_australis);
(((Calamus_caryotoides	(Elaeis_guineensis	(Elaeis_oleifera	(Reinhardtia_gracilis	Attalea_speciosa))))	((Pelagodoxa_henryana	((Sclerosperma_profizianum	Nypa_fruticans)	Orania_palindan))	((((Phoenix_dactylifera	Prestoea_acuminata)	Iriartea_deltoidea)	(Podococcus_barteri	Geonoma_undata))	((Reinhardtia_simplex	Serenoa_repens)	((Manicaria_saccifera	((Veitchia_spiralis	(Dypsis_decaryi	(Hydriastele_microspadix	(Burretiokentia_grandiflora	(Heterospathe_cagayanensis	(Reinhardtia_latisecta	Sabal_domingensis))))))	Dictyosperma_album))	(((Oenocarpus_minor	Leopoldinia_pulchra)	Pseudophoenix_vinifera)	Chamaedorea_seifrizii))))))	Kingia_australis);
(((((Serenoa_repens	Orania_palindan)	((((Geonoma_undata	Podococcus_barteri)	((Chamaedorea_seifrizii	Pseudophoenix_vinifera)	Leopoldinia_pulchra))	(Prestoea_acuminata	((Reinhardtia_simplex	Manicaria_saccifera)	((Dictyosperma_album	(Veitchia_spiralis	(Dypsis_decaryi	((Burretiokentia_grandiflora	((Reinhardtia_latisecta	Sabal_domingensis)	Heterospathe_cagayanensis))	Hydriastele_microspadix))))	((Oenocarpus_minor	Pelagodoxa_henryana)	(Nypa_fruticans	Sclerosperma_profizianum))))))	Iriartea_deltoidea))	Phoenix_dactylifera)	(Calamus_caryotoides	((Reinhardtia_gracilis	Attalea_speciosa)	(Elaeis_guineensis	Elaeis_oleifera))))	Kingia_australis);
((Reinhardtia_simplex	(((Prestoea_acuminata	((((Oenocarpus_minor	Pelagodoxa_henryana)	Iriartea_deltoidea)	((Phoenix_dactylifera	(Calamus_caryotoides	((Reinhardtia_gracilis	Attalea_speciosa)	(Elaeis_guineensis	Elaeis_oleifera))))	Orania_palindan))	(Geonoma_undata	Podococcus_barteri)))	(((Reinhardtia_latisecta	Sabal_domingensis)	Nypa_fruticans)	Sclerosperma_profizianum))	((Chamaedorea_seifrizii	(Pseudophoenix_vinifera	Leopoldinia_pulchra))	((Dictyosperma_album	((Serenoa_repens	Veitchia_spiralis)	((Dypsis_decaryi	(Heterospathe_cagayanensis	Hydriastele_microspadix))	Burretiokentia_grandiflora)))	Manicaria_saccifera))))	Kingia_australis);
(((Calamus_caryotoides	(Elaeis_guineensis	(Elaeis_oleifera	(Reinhardtia_gracilis	Attalea_speciosa))))	(Orania_palindan	(((Reinhardtia_latisecta	Oenocarpus_minor)	Pelagodoxa_henryana)	((Iriartea_deltoidea	Phoenix_dactylifera)	(((Geonoma_undata	(((Chamaedorea_seifrizii	(Pseudophoenix_vinifera	Leopoldinia_pulchra))	((((Serenoa_repens	Veitchia_spiralis)	Burretiokentia_grandiflora)	Dictyosperma_album)	Reinhardtia_simplex))	Manicaria_saccifera))	(Prestoea_acuminata	((Dypsis_decaryi	((Sabal_domingensis	Nypa_fruticans)	Sclerosperma_profizianum))	(Heterospathe_cagayanensis	Hydriastele_microspadix))))	Podococcus_barteri)))))	Kingia_australis);
((Reinhardtia_simplex	((((Calamus_caryotoides	((Reinhardtia_gracilis	Attalea_speciosa)	(Elaeis_guineensis	Elaeis_oleifera)))	Orania_palindan)	Pelagodoxa_henryana)	(((((Serenoa_repens	Phoenix_dactylifera)	Prestoea_acuminata)	Iriartea_deltoidea)	((Chamaedorea_seifrizii	((Oenocarpus_minor	Pseudophoenix_vinifera)	(Podococcus_barteri	Leopoldinia_pulchra)))	(((Dypsis_decaryi	(Nypa_fruticans	Sclerosperma_profizianum))	(((Reinhardtia_latisecta	Sabal_domingensis)	Heterospathe_cagayanensis)	Hydriastele_microspadix))	((Veitchia_spiralis	Burretiokentia_grandiflora)	Dictyosperma_album))))	(Manicaria_saccifera	Geonoma_undata))))	Kingia_australis);
((Calamus_caryotoides	((((Reinhardtia_gracilis	Attalea_speciosa)	Elaeis_guineensis)	Elaeis_oleifera)	((Orania_palindan	(Oenocarpus_minor	Pelagodoxa_henryana))	((Dypsis_decaryi	(Nypa_fruticans	Sclerosperma_profizianum))	((Phoenix_dactylifera	Manicaria_saccifera)	(Prestoea_acuminata	(((Reinhardtia_simplex	((Veitchia_spiralis	((Serenoa_repens	Leopoldinia_pulchra)	Burretiokentia_grandiflora))	Dictyosperma_album))	(Podococcus_barteri	Geonoma_undata))	((Pseudophoenix_vinifera	(((Reinhardtia_latisecta	Sabal_domingensis)	Heterospathe_cagayanensis)	Hydriastele_microspadix))	(Chamaedorea_seifrizii	Iriartea_deltoidea)))))))))	Kingia_australis);
(((Calamus_caryotoides	(((Reinhardtia_gracilis	Attalea_speciosa)	Elaeis_guineensis)	Elaeis_oleifera))	(Orania_palindan	(Pelagodoxa_henryana	(((Reinhardtia_simplex	(((Chamaedorea_seifrizii	Iriartea_deltoidea)	((Phoenix_dactylifera	Prestoea_acuminata)	(Podococcus_barteri	Geonoma_undata)))	(Serenoa_repens	Manicaria_saccifera)))	((((Burretiokentia_grandiflora	((Reinhardtia_latisecta	Sabal_domingensis)	Heterospathe_cagayanensis))	Hydriastele_microspadix)	(Dictyosperma_album	Veitchia_spiralis))	Dypsis_decaryi))	((Oenocarpus_minor	(Leopoldinia_pulchra	Pseudophoenix_vinifera))	(Nypa_fruticans	Sclerosperma_profizianum))))))	Kingia_australis);
((Calamus_caryotoides	((((Nypa_fruticans	Sclerosperma_profizianum)	Pelagodoxa_henryana)	((((Podococcus_barteri	Geonoma_undata)	((Prestoea_acuminata	(Phoenix_dactylifera	Manicaria_saccifera))	((Oenocarpus_minor	(Leopoldinia_pulchra	Pseudophoenix_vinifera))	((((Burretiokentia_grandiflora	((Reinhardtia_latisecta	Sabal_domingensis)	Heterospathe_cagayanensis))	Hydriastele_microspadix)	(Dictyosperma_album	Veitchia_spiralis))	Dypsis_decaryi))))	(Chamaedorea_seifrizii	Iriartea_deltoidea))	(Serenoa_repens	Reinhardtia_simplex)))	((Elaeis_guineensis	(Elaeis_oleifera	(Reinhardtia_gracilis	Attalea_speciosa)))	Orania_palindan)))	Kingia_australis);
(((Calamus_caryotoides	(Elaeis_guineensis	(Elaeis_oleifera	(Reinhardtia_gracilis	Attalea_speciosa))))	(((Nypa_fruticans	Sclerosperma_profizianum)	(Pelagodoxa_henryana	(((((Manicaria_saccifera	(((Dictyosperma_album	((Serenoa_repens	Dypsis_decaryi)	Veitchia_spiralis))	(Chamaedorea_seifrizii	((Oenocarpus_minor	Pseudophoenix_vinifera)	Leopoldinia_pulchra)))	Reinhardtia_simplex))	(((Burretiokentia_grandiflora	((Reinhardtia_latisecta	Sabal_domingensis)	Heterospathe_cagayanensis))	Hydriastele_microspadix)	Prestoea_acuminata))	(Podococcus_barteri	Geonoma_undata))	Phoenix_dactylifera)	Iriartea_deltoidea)))	Orania_palindan))	Kingia_australis);
((Calamus_caryotoides	(((Pelagodoxa_henryana	((Iriartea_deltoidea	Orania_palindan)	(Manicaria_saccifera	((((Dictyosperma_album	(Veitchia_spiralis	(((Burretiokentia_grandiflora	((Reinhardtia_latisecta	Sabal_domingensis)	Heterospathe_cagayanensis))	Hydriastele_microspadix)	(((Nypa_fruticans	Sclerosperma_profizianum)	Chamaedorea_seifrizii)	Dypsis_decaryi))))	Podococcus_barteri)	((Oenocarpus_minor	Pseudophoenix_vinifera)	Leopoldinia_pulchra))	(Prestoea_acuminata	(Geonoma_undata	Reinhardtia_simplex))))))	(Serenoa_repens	Phoenix_dactylifera))	(Elaeis_guineensis	(Elaeis_oleifera	(Reinhardtia_gracilis	Attalea_speciosa)))))	Kingia_australis);
((Calamus_caryotoides	(Orania_palindan	(Pelagodoxa_henryana	(((Phoenix_dactylifera	((Elaeis_guineensis	(Elaeis_oleifera	(Reinhardtia_gracilis	Attalea_speciosa)))	Serenoa_repens))	(Burretiokentia_grandiflora	((Oenocarpus_minor	Prestoea_acuminata)	(((Nypa_fruticans	Sclerosperma_profizianum)	(Podococcus_barteri	Geonoma_undata))	(Manicaria_saccifera	(((Pseudophoenix_vinifera	Leopoldinia_pulchra)	Reinhardtia_simplex)	(((Dypsis_decaryi	(Chamaedorea_seifrizii	Veitchia_spiralis))	Dictyosperma_album)	(((Reinhardtia_latisecta	Sabal_domingensis)	Heterospathe_cagayanensis)	Hydriastele_microspadix))))))))	Iriartea_deltoidea))))	Kingia_australis);
((Reinhardtia_simplex	(((Hydriastele_microspadix	(((Sabal_domingensis	Reinhardtia_latisecta)	Heterospathe_cagayanensis)	Burretiokentia_grandiflora))	(Dictyosperma_album	(Dypsis_decaryi	Veitchia_spiralis)))	(((((Leopoldinia_pulchra	((Oenocarpus_minor	Chamaedorea_seifrizii)	Pelagodoxa_henryana))	Pseudophoenix_vinifera)	(Podococcus_barteri	(Serenoa_repens	Prestoea_acuminata)))	(Manicaria_saccifera	((Iriartea_deltoidea	((Nypa_fruticans	Sclerosperma_profizianum)	Orania_palindan))	(Phoenix_dactylifera	(Calamus_caryotoides	((Reinhardtia_gracilis	Attalea_speciosa)	(Elaeis_oleifera	Elaeis_guineensis)))))))	Geonoma_undata)))	Kingia_australis);
((((Iriartea_deltoidea	(Geonoma_undata	((Podococcus_barteri	Prestoea_acuminata)	((((Dictyosperma_album	(Veitchia_spiralis	Burretiokentia_grandiflora))	((Hydriastele_microspadix	(Sabal_domingensis	Heterospathe_cagayanensis))	Dypsis_decaryi))	Serenoa_repens)	(((Pseudophoenix_vinifera	Leopoldinia_pulchra)	Chamaedorea_seifrizii)	(Reinhardtia_simplex	Manicaria_saccifera))))))	((((Reinhardtia_latisecta	Oenocarpus_minor)	Pelagodoxa_henryana)	(Nypa_fruticans	Sclerosperma_profizianum))	((Calamus_caryotoides	((Reinhardtia_gracilis	Attalea_speciosa)	(Elaeis_oleifera	Elaeis_guineensis)))	Orania_palindan)))	Phoenix_dactylifera)	Kingia_australis);
((((Reinhardtia_gracilis	Attalea_speciosa)	(Elaeis_oleifera	Elaeis_guineensis))	((Orania_palindan	((Phoenix_dactylifera	(Iriartea_deltoidea	(((((Pseudophoenix_vinifera	Chamaedorea_seifrizii)	Leopoldinia_pulchra)	((Podococcus_barteri	Geonoma_undata)	(Reinhardtia_simplex	Serenoa_repens)))	((((Dypsis_decaryi	Veitchia_spiralis)	Manicaria_saccifera)	(Hydriastele_microspadix	(Burretiokentia_grandiflora	(Sabal_domingensis	Heterospathe_cagayanensis))))	Dictyosperma_album))	Prestoea_acuminata)))	(((Reinhardtia_latisecta	Oenocarpus_minor)	Pelagodoxa_henryana)	(Nypa_fruticans	Sclerosperma_profizianum))))	Calamus_caryotoides))	Kingia_australis);
((Reinhardtia_simplex	((Dictyosperma_album	((Serenoa_repens	Veitchia_spiralis)	((Sabal_domingensis	Heterospathe_cagayanensis)	(Leopoldinia_pulchra	Burretiokentia_grandiflora))))	(Manicaria_saccifera	(((Podococcus_barteri	Geonoma_undata)	(Phoenix_dactylifera	(Iriartea_deltoidea	(Pelagodoxa_henryana	((Calamus_caryotoides	((Reinhardtia_gracilis	Attalea_speciosa)	(Elaeis_oleifera	Elaeis_guineensis)))	((Nypa_fruticans	Sclerosperma_profizianum)	Orania_palindan))))))	((Prestoea_acuminata	Hydriastele_microspadix)	((Dypsis_decaryi	Pseudophoenix_vinifera)	((Reinhardtia_latisecta	Oenocarpus_minor)	Chamaedorea_seifrizii)))))))	Kingia_australis);
((Reinhardtia_simplex	(((((Iriartea_deltoidea	(Orania_palindan	(Pelagodoxa_henryana	(Calamus_caryotoides	((Reinhardtia_gracilis	Attalea_speciosa)	(Elaeis_oleifera	Elaeis_guineensis))))))	(Manicaria_saccifera	Phoenix_dactylifera))	((Dictyosperma_album	(Burretiokentia_grandiflora	(((Oenocarpus_minor	(Reinhardtia_latisecta	(Sabal_domingensis	Heterospathe_cagayanensis)))	Leopoldinia_pulchra)	Veitchia_spiralis)))	(Hydriastele_microspadix	((Nypa_fruticans	Sclerosperma_profizianum)	Dypsis_decaryi))))	(Prestoea_acuminata	Geonoma_undata))	(Podococcus_barteri	((Pseudophoenix_vinifera	Chamaedorea_seifrizii)	Serenoa_repens))))	Kingia_australis);
((((Orania_palindan	((((Pelagodoxa_henryana	(Prestoea_acuminata	(Nypa_fruticans	Phoenix_dactylifera)))	((((((Dictyosperma_album	(((Burretiokentia_grandiflora	((Reinhardtia_latisecta	Sabal_domingensis)	Heterospathe_cagayanensis))	Leopoldinia_pulchra)	Veitchia_spiralis))	Hydriastele_microspadix)	Dypsis_decaryi)	Podococcus_barteri)	(Sclerosperma_profizianum	(Oenocarpus_minor	Pseudophoenix_vinifera)))	Geonoma_undata))	(Reinhardtia_simplex	Manicaria_saccifera))	(Serenoa_repens	(Iriartea_deltoidea	Chamaedorea_seifrizii))))	Calamus_caryotoides)	(Elaeis_guineensis	((Reinhardtia_gracilis	Attalea_speciosa)	Elaeis_oleifera)))	Kingia_australis);
(((Hydriastele_microspadix	(Dypsis_decaryi	((Dictyosperma_album	(Burretiokentia_grandiflora	Veitchia_spiralis))	(((Pseudophoenix_vinifera	Chamaedorea_seifrizii)	(((Geonoma_undata	((Podococcus_barteri	(Prestoea_acuminata	(Nypa_fruticans	Phoenix_dactylifera)))	Orania_palindan))	Iriartea_deltoidea)	Manicaria_saccifera))	(Reinhardtia_simplex	((Leopoldinia_pulchra	Sclerosperma_profizianum)	((Oenocarpus_minor	Pelagodoxa_henryana)	(((Elaeis_guineensis	((Reinhardtia_gracilis	Attalea_speciosa)	Elaeis_oleifera))	Calamus_caryotoides)	Serenoa_repens))))))))	((Reinhardtia_latisecta	Sabal_domingensis)	Heterospathe_cagayanensis))	Kingia_australis);
((Reinhardtia_simplex	(((Pelagodoxa_henryana	(((Elaeis_guineensis	((Reinhardtia_gracilis	Attalea_speciosa)	Elaeis_oleifera))	Calamus_caryotoides)	Orania_palindan))	Iriartea_deltoidea)	(((((Prestoea_acuminata	(Nypa_fruticans	Phoenix_dactylifera))	(Chamaedorea_seifrizii	((Pseudophoenix_vinifera	Oenocarpus_minor)	Leopoldinia_pulchra)))	(Manicaria_saccifera	Sclerosperma_profizianum))	Geonoma_undata)	((Podococcus_barteri	((Hydriastele_microspadix	Dypsis_decaryi)	(Dictyosperma_album	((((Reinhardtia_latisecta	Sabal_domingensis)	Heterospathe_cagayanensis)	Burretiokentia_grandiflora)	Veitchia_spiralis))))	Serenoa_repens))))	Kingia_australis);
((Reinhardtia_simplex	((((Iriartea_deltoidea	Phoenix_dactylifera)	((Sclerosperma_profizianum	Nypa_fruticans)	Orania_palindan))	(Prestoea_acuminata	Geonoma_undata))	(((Leopoldinia_pulchra	(Chamaedorea_seifrizii	((Reinhardtia_latisecta	Oenocarpus_minor)	Pelagodoxa_henryana)))	Pseudophoenix_vinifera)	((((Hydriastele_microspadix	Podococcus_barteri)	(Dictyosperma_album	(((Sabal_domingensis	Heterospathe_cagayanensis)	Veitchia_spiralis)	Burretiokentia_grandiflora)))	Dypsis_decaryi)	(Manicaria_saccifera	(Serenoa_repens	((Elaeis_guineensis	((Reinhardtia_gracilis	Attalea_speciosa)	Elaeis_oleifera))	Calamus_caryotoides)))))))	Kingia_australis);
((Reinhardtia_simplex	(((((Sabal_domingensis	Heterospathe_cagayanensis)	Burretiokentia_grandiflora)	Veitchia_spiralis)	Dictyosperma_album)	((((Serenoa_repens	(Nypa_fruticans	Prestoea_acuminata))	(Sclerosperma_profizianum	(Hydriastele_microspadix	Chamaedorea_seifrizii)))	((((Pelagodoxa_henryana	((((Elaeis_guineensis	((Reinhardtia_gracilis	Attalea_speciosa)	Elaeis_oleifera))	Calamus_caryotoides)	Iriartea_deltoidea)	(Phoenix_dactylifera	Orania_palindan)))	(Podococcus_barteri	Geonoma_undata))	Manicaria_saccifera)	Dypsis_decaryi))	(Leopoldinia_pulchra	((Reinhardtia_latisecta	Oenocarpus_minor)	Pseudophoenix_vinifera)))))	Kingia_australis);
((Phoenix_dactylifera	(Prestoea_acuminata	(((Orania_palindan	(Sclerosperma_profizianum	Nypa_fruticans))	Iriartea_deltoidea)	((Podococcus_barteri	Geonoma_undata)	((((Leopoldinia_pulchra	(Oenocarpus_minor	Pseudophoenix_vinifera))	(Serenoa_repens	(Pelagodoxa_henryana	Chamaedorea_seifrizii)))	Reinhardtia_simplex)	((((Veitchia_spiralis	((Hydriastele_microspadix	((Reinhardtia_latisecta	Sabal_domingensis)	Heterospathe_cagayanensis))	Dypsis_decaryi))	Burretiokentia_grandiflora)	Dictyosperma_album)	((Calamus_caryotoides	(Elaeis_guineensis	((Reinhardtia_gracilis	Attalea_speciosa)	Elaeis_oleifera)))	Manicaria_saccifera)))))))	Kingia_australis);
((((Podococcus_barteri	Geonoma_undata)	((Prestoea_acuminata	(Chamaedorea_seifrizii	((Serenoa_repens	(Calamus_caryotoides	((Reinhardtia_gracilis	Attalea_speciosa)	(Elaeis_oleifera	Elaeis_guineensis))))	Phoenix_dactylifera)))	(((Orania_palindan	Iriartea_deltoidea)	Manicaria_saccifera)	(((Leopoldinia_pulchra	((Reinhardtia_latisecta	Oenocarpus_minor)	Pseudophoenix_vinifera))	((Sclerosperma_profizianum	Nypa_fruticans)	Pelagodoxa_henryana))	(Dypsis_decaryi	(Hydriastele_microspadix	((Veitchia_spiralis	(Burretiokentia_grandiflora	(Sabal_domingensis	Heterospathe_cagayanensis)))	Dictyosperma_album)))))))	Reinhardtia_simplex)	Kingia_australis);
((((((Sclerosperma_profizianum	Nypa_fruticans)	Orania_palindan)	Iriartea_deltoidea)	(Prestoea_acuminata	(Podococcus_barteri	Geonoma_undata)))	(Manicaria_saccifera	(((Oenocarpus_minor	((Pseudophoenix_vinifera	Dypsis_decaryi)	(Dictyosperma_album	(Veitchia_spiralis	(Hydriastele_microspadix	(Burretiokentia_grandiflora	((Reinhardtia_latisecta	Sabal_domingensis)	Heterospathe_cagayanensis)))))))	Reinhardtia_simplex)	(Pelagodoxa_henryana	((Chamaedorea_seifrizii	((Serenoa_repens	(Calamus_caryotoides	((Reinhardtia_gracilis	Attalea_speciosa)	(Elaeis_oleifera	Elaeis_guineensis))))	Phoenix_dactylifera))	Leopoldinia_pulchra)))))	Kingia_australis);
((Reinhardtia_simplex	((((((Pseudophoenix_vinifera	Dypsis_decaryi)	Burretiokentia_grandiflora)	((Chamaedorea_seifrizii	((Serenoa_repens	(Calamus_caryotoides	((Reinhardtia_gracilis	Attalea_speciosa)	(Elaeis_oleifera	Elaeis_guineensis))))	Phoenix_dactylifera))	(Leopoldinia_pulchra	Oenocarpus_minor)))	(Pelagodoxa_henryana	(((((Hydriastele_microspadix	((Reinhardtia_latisecta	Sabal_domingensis)	Heterospathe_cagayanensis))	Prestoea_acuminata)	(Podococcus_barteri	Geonoma_undata))	((Sclerosperma_profizianum	Nypa_fruticans)	Orania_palindan))	(Veitchia_spiralis	Iriartea_deltoidea))))	Dictyosperma_album)	Manicaria_saccifera))	Kingia_australis);
(((Calamus_caryotoides	((Reinhardtia_gracilis	Attalea_speciosa)	(Elaeis_oleifera	Elaeis_guineensis)))	(Orania_palindan	((Iriartea_deltoidea	((((Podococcus_barteri	Geonoma_undata)	(Hydriastele_microspadix	((Reinhardtia_latisecta	Sabal_domingensis)	Heterospathe_cagayanensis)))	(Prestoea_acuminata	(Chamaedorea_seifrizii	(((Manicaria_saccifera	(Leopoldinia_pulchra	(Oenocarpus_minor	Pseudophoenix_vinifera)))	((Dypsis_decaryi	(Burretiokentia_grandiflora	(Serenoa_repens	Veitchia_spiralis)))	Dictyosperma_album))	(Reinhardtia_simplex	Pelagodoxa_henryana)))))	Phoenix_dactylifera))	(Sclerosperma_profizianum	Nypa_fruticans))))	Kingia_australis);
(((Calamus_caryotoides	(((Reinhardtia_gracilis	Attalea_speciosa)	Elaeis_oleifera)	Elaeis_guineensis))	(Phoenix_dactylifera	(((((Podococcus_barteri	Geonoma_undata)	Prestoea_acuminata)	((((((Serenoa_repens	Veitchia_spiralis)	Dictyosperma_album)	Burretiokentia_grandiflora)	((Hydriastele_microspadix	((Reinhardtia_latisecta	Sabal_domingensis)	Heterospathe_cagayanensis))	Dypsis_decaryi))	((Reinhardtia_simplex	(Oenocarpus_minor	Pelagodoxa_henryana))	(Chamaedorea_seifrizii	(Pseudophoenix_vinifera	Leopoldinia_pulchra))))	Manicaria_saccifera))	(Orania_palindan	(Sclerosperma_profizianum	Nypa_fruticans)))	Iriartea_deltoidea)))	Kingia_australis);
((Orania_palindan	((Sclerosperma_profizianum	Nypa_fruticans)	((((Pelagodoxa_henryana	Chamaedorea_seifrizii)	(Manicaria_saccifera	((((Oenocarpus_minor	Pseudophoenix_vinifera)	Leopoldinia_pulchra)	(((Hydriastele_microspadix	(Burretiokentia_grandiflora	((Reinhardtia_latisecta	Sabal_domingensis)	Heterospathe_cagayanensis)))	(Dictyosperma_album	(Serenoa_repens	Veitchia_spiralis)))	Dypsis_decaryi))	Reinhardtia_simplex)))	(((Prestoea_acuminata	((Calamus_caryotoides	((Reinhardtia_gracilis	Attalea_speciosa)	(Elaeis_oleifera	Elaeis_guineensis)))	Phoenix_dactylifera))	Podococcus_barteri)	Geonoma_undata))	Iriartea_deltoidea)))	Kingia_australis);
((Orania_palindan	((Pelagodoxa_henryana	(Phoenix_dactylifera	((((Prestoea_acuminata	Podococcus_barteri)	((Sclerosperma_profizianum	Nypa_fruticans)	Reinhardtia_simplex))	((((Chamaedorea_seifrizii	(Pseudophoenix_vinifera	(Leopoldinia_pulchra	(Reinhardtia_gracilis	Oenocarpus_minor))))	Geonoma_undata)	((Reinhardtia_latisecta	Sabal_domingensis)	Manicaria_saccifera))	((Hydriastele_microspadix	(Burretiokentia_grandiflora	Heterospathe_cagayanensis))	((Dypsis_decaryi	Veitchia_spiralis)	Dictyosperma_album))))	Iriartea_deltoidea)))	((Calamus_caryotoides	(Attalea_speciosa	(Elaeis_oleifera	Elaeis_guineensis)))	Serenoa_repens)))	Kingia_australis);
(((Elaeis_guineensis	(Attalea_speciosa	Elaeis_oleifera))	((Phoenix_dactylifera	(Iriartea_deltoidea	(Orania_palindan	((Sclerosperma_profizianum	Nypa_fruticans)	(((Hydriastele_microspadix	(Serenoa_repens	(((Reinhardtia_latisecta	Oenocarpus_minor)	Pelagodoxa_henryana)	((Manicaria_saccifera	((Dypsis_decaryi	(((Burretiokentia_grandiflora	(Sabal_domingensis	Heterospathe_cagayanensis))	Veitchia_spiralis)	Dictyosperma_album))	(((Chamaedorea_seifrizii	Reinhardtia_gracilis)	Pseudophoenix_vinifera)	Leopoldinia_pulchra)))	Reinhardtia_simplex))))	(Podococcus_barteri	Geonoma_undata))	Prestoea_acuminata)))))	Calamus_caryotoides))	Kingia_australis);
(((Calamus_caryotoides	(Elaeis_guineensis	(Attalea_speciosa	Elaeis_oleifera)))	(Orania_palindan	((((((Podococcus_barteri	Geonoma_undata)	(Hydriastele_microspadix	Prestoea_acuminata))	(((((Chamaedorea_seifrizii	((Serenoa_repens	Oenocarpus_minor)	(Pelagodoxa_henryana	Reinhardtia_latisecta)))	Leopoldinia_pulchra)	Manicaria_saccifera)	((Dypsis_decaryi	(((Burretiokentia_grandiflora	(Sabal_domingensis	(Reinhardtia_gracilis	Heterospathe_cagayanensis)))	Veitchia_spiralis)	Dictyosperma_album))	Pseudophoenix_vinifera))	Reinhardtia_simplex))	Phoenix_dactylifera)	Iriartea_deltoidea)	(Sclerosperma_profizianum	Nypa_fruticans))))	Kingia_australis);
