# Supplementary material for: Data supporting the nuclear phylogenomics of the palm subfamily Arecoideae (Arecaceae)
Source: Data Brief. 2016 Mar 2;7:532–6. doi: 10.1016/j.dib.2016.02.063 (PMC4796708; doi:10.1016/j.dib.2016.02.063)
Supplement: Supplementary file 5 — Supplementary material [file mmc5.zip › RAxML_bootstrap.Elaeis_293.raxml.tre]

((Roystonea_regia	((((Sabal_domingensis	Phoenix_dactylifera)	(Iriartea_deltoidea	Nypa_fruticans))	(Sclerosperma_profizianum	Podococcus_barteri))	(Pelagodoxa_henryana	(((Manicaria_saccifera	((Elaeis_oleifera	Elaeis_guineensis)	(((Burretiokentia_grandiflora	Bactris_major)	Attalea_speciosa)	((Reinhardtia_latisecta	Reinhardtia_paiewonskiana)	(Reinhardtia_simplex	Reinhardtia_gracilis)))))	((Oenocarpus_bataua	(Prestoea_acuminata	Oenocarpus_minor))	((Kentiopsis_piersoniorum	(Pseudophoenix_vinifera	Orania_palindan))	(Dypsis_decaryi	(Dictyosperma_album	(Veitchia_spiralis	(Hydriastele_microspadix	Heterospathe_cagayanensis)))))))	Geonoma_undata))))	Kingia_australis);
((Roystonea_regia	((((Sclerosperma_profizianum	Podococcus_barteri)	(Sabal_domingensis	Phoenix_dactylifera))	((Pelagodoxa_henryana	Nypa_fruticans)	(((Manicaria_saccifera	((Dypsis_decaryi	((Kentiopsis_piersoniorum	(Pseudophoenix_vinifera	Orania_palindan))	(Dictyosperma_album	(Veitchia_spiralis	(Hydriastele_microspadix	Heterospathe_cagayanensis)))))	((Bactris_major	Attalea_speciosa)	(((Reinhardtia_latisecta	Reinhardtia_paiewonskiana)	(Reinhardtia_simplex	Reinhardtia_gracilis))	(Elaeis_oleifera	Elaeis_guineensis)))))	(Prestoea_acuminata	(Oenocarpus_minor	Oenocarpus_bataua)))	(Iriartea_deltoidea	Geonoma_undata))))	Burretiokentia_grandiflora))	Kingia_australis);
((Roystonea_regia	(((((Nypa_fruticans	Iriartea_deltoidea)	(Sabal_domingensis	Phoenix_dactylifera))	((((Kentiopsis_piersoniorum	(Pseudophoenix_vinifera	Orania_palindan))	Elaeis_oleifera)	Elaeis_guineensis)	(((Bactris_major	Attalea_speciosa)	((Reinhardtia_latisecta	Reinhardtia_paiewonskiana)	(Reinhardtia_simplex	Reinhardtia_gracilis)))	(((Geonoma_undata	Manicaria_saccifera)	(Prestoea_acuminata	(Oenocarpus_minor	Oenocarpus_bataua)))	((Burretiokentia_grandiflora	Hydriastele_microspadix)	(Dypsis_decaryi	(Dictyosperma_album	(Veitchia_spiralis	Heterospathe_cagayanensis))))))))	(Sclerosperma_profizianum	Podococcus_barteri))	Pelagodoxa_henryana))	Kingia_australis);
((Iriartea_deltoidea	(((Sclerosperma_profizianum	Podococcus_barteri)	((((Bactris_major	Attalea_speciosa)	(Prestoea_acuminata	((Elaeis_oleifera	Elaeis_guineensis)	((Reinhardtia_latisecta	Reinhardtia_paiewonskiana)	(Reinhardtia_simplex	Reinhardtia_gracilis)))))	((Dypsis_decaryi	(((Kentiopsis_piersoniorum	Orania_palindan)	Hydriastele_microspadix)	(Dictyosperma_album	((Pseudophoenix_vinifera	Veitchia_spiralis)	Heterospathe_cagayanensis))))	(Manicaria_saccifera	(Geonoma_undata	(Oenocarpus_minor	Oenocarpus_bataua)))))	(Pelagodoxa_henryana	Roystonea_regia)))	(Nypa_fruticans	((Burretiokentia_grandiflora	Phoenix_dactylifera)	Sabal_domingensis))))	Kingia_australis);
((Roystonea_regia	((((((Phoenix_dactylifera	(Sclerosperma_profizianum	Podococcus_barteri))	Sabal_domingensis)	(Nypa_fruticans	Iriartea_deltoidea))	((Elaeis_oleifera	Elaeis_guineensis)	(((Reinhardtia_latisecta	Reinhardtia_paiewonskiana)	(Reinhardtia_simplex	Reinhardtia_gracilis))	(Bactris_major	Attalea_speciosa))))	((Manicaria_saccifera	((Prestoea_acuminata	(Oenocarpus_minor	Oenocarpus_bataua))	((Veitchia_spiralis	Burretiokentia_grandiflora)	((Dypsis_decaryi	((Hydriastele_microspadix	Dictyosperma_album)	(Kentiopsis_piersoniorum	(Pseudophoenix_vinifera	Orania_palindan))))	Heterospathe_cagayanensis))))	Geonoma_undata))	Pelagodoxa_henryana))	Kingia_australis);
((Attalea_speciosa	((((Elaeis_oleifera	Elaeis_guineensis)	((Reinhardtia_latisecta	Reinhardtia_paiewonskiana)	(Reinhardtia_simplex	Reinhardtia_gracilis)))	(((Dypsis_decaryi	(((Dictyosperma_album	Heterospathe_cagayanensis)	Veitchia_spiralis)	(Burretiokentia_grandiflora	Hydriastele_microspadix)))	(Kentiopsis_piersoniorum	(Pseudophoenix_vinifera	Orania_palindan)))	(Manicaria_saccifera	((Oenocarpus_bataua	(Prestoea_acuminata	Oenocarpus_minor))	(Geonoma_undata	(Pelagodoxa_henryana	(((((Sabal_domingensis	Phoenix_dactylifera)	(Nypa_fruticans	Iriartea_deltoidea))	Podococcus_barteri)	Sclerosperma_profizianum)	Roystonea_regia)))))))	Bactris_major))	Kingia_australis);
((((((Sabal_domingensis	Phoenix_dactylifera)	(((Prestoea_acuminata	(Oenocarpus_bataua	Oenocarpus_minor))	(Manicaria_saccifera	(((Bactris_major	Attalea_speciosa)	((Elaeis_oleifera	Elaeis_guineensis)	((Reinhardtia_latisecta	Reinhardtia_paiewonskiana)	(Reinhardtia_simplex	Reinhardtia_gracilis))))	(Burretiokentia_grandiflora	(((Hydriastele_microspadix	(Kentiopsis_piersoniorum	(Pseudophoenix_vinifera	Orania_palindan)))	((Dictyosperma_album	Heterospathe_cagayanensis)	Veitchia_spiralis))	Dypsis_decaryi)))))	Geonoma_undata))	Pelagodoxa_henryana)	(((Nypa_fruticans	Iriartea_deltoidea)	Sclerosperma_profizianum)	Podococcus_barteri))	Roystonea_regia)	Kingia_australis);
(((((((Nypa_fruticans	Iriartea_deltoidea)	(Sabal_domingensis	Phoenix_dactylifera))	((Elaeis_oleifera	Elaeis_guineensis)	((((((Burretiokentia_grandiflora	Hydriastele_microspadix)	(Dictyosperma_album	(Heterospathe_cagayanensis	Veitchia_spiralis)))	Dypsis_decaryi)	(Kentiopsis_piersoniorum	(Pseudophoenix_vinifera	Orania_palindan)))	((Geonoma_undata	(Oenocarpus_bataua	Oenocarpus_minor))	Manicaria_saccifera))	(((Prestoea_acuminata	(Reinhardtia_latisecta	Reinhardtia_paiewonskiana))	(Reinhardtia_simplex	Reinhardtia_gracilis))	(Bactris_major	Attalea_speciosa)))))	Pelagodoxa_henryana)	(Sclerosperma_profizianum	Podococcus_barteri))	Roystonea_regia)	Kingia_australis);
((((Roystonea_regia	((((Elaeis_oleifera	Elaeis_guineensis)	((Sabal_domingensis	Phoenix_dactylifera)	(((Kentiopsis_piersoniorum	Orania_palindan)	((Reinhardtia_latisecta	Reinhardtia_paiewonskiana)	(Reinhardtia_simplex	Reinhardtia_gracilis)))	(Bactris_major	Attalea_speciosa))))	((Pseudophoenix_vinifera	Nypa_fruticans)	(((((Hydriastele_microspadix	Veitchia_spiralis)	Heterospathe_cagayanensis)	(Dypsis_decaryi	(Burretiokentia_grandiflora	Dictyosperma_album)))	Manicaria_saccifera)	(Geonoma_undata	(Iriartea_deltoidea	(Prestoea_acuminata	(Oenocarpus_bataua	Oenocarpus_minor)))))))	Pelagodoxa_henryana))	Podococcus_barteri)	Sclerosperma_profizianum)	Kingia_australis);
((Roystonea_regia	(Pelagodoxa_henryana	((((Burretiokentia_grandiflora	(((Veitchia_spiralis	(Hydriastele_microspadix	Heterospathe_cagayanensis))	Dictyosperma_album)	Dypsis_decaryi))	Manicaria_saccifera)	(Geonoma_undata	(Oenocarpus_bataua	(Oenocarpus_minor	Prestoea_acuminata))))	(((Bactris_major	Attalea_speciosa)	(((Reinhardtia_latisecta	Reinhardtia_paiewonskiana)	(Reinhardtia_simplex	Reinhardtia_gracilis))	((((Kentiopsis_piersoniorum	Orania_palindan)	Pseudophoenix_vinifera)	Elaeis_oleifera)	Elaeis_guineensis)))	(((Nypa_fruticans	Iriartea_deltoidea)	(Sabal_domingensis	Phoenix_dactylifera))	(Podococcus_barteri	Sclerosperma_profizianum))))))	Kingia_australis);
((Podococcus_barteri	(((((Sabal_domingensis	Phoenix_dactylifera)	(Iriartea_deltoidea	Nypa_fruticans))	(((Oenocarpus_minor	Oenocarpus_bataua)	(((Dypsis_decaryi	(((((Veitchia_spiralis	Pseudophoenix_vinifera)	Burretiokentia_grandiflora)	(Kentiopsis_piersoniorum	Orania_palindan))	Hydriastele_microspadix)	Heterospathe_cagayanensis))	Dictyosperma_album)	Manicaria_saccifera))	((Elaeis_guineensis	Elaeis_oleifera)	(Geonoma_undata	((Attalea_speciosa	Bactris_major)	((Reinhardtia_simplex	Reinhardtia_gracilis)	(Prestoea_acuminata	(Reinhardtia_latisecta	Reinhardtia_paiewonskiana))))))))	(Pelagodoxa_henryana	Roystonea_regia))	Sclerosperma_profizianum))	Kingia_australis);
((Roystonea_regia	(Geonoma_undata	((Prestoea_acuminata	(Oenocarpus_minor	Oenocarpus_bataua))	((((Burretiokentia_grandiflora	Dypsis_decaryi)	(((Hydriastele_microspadix	Heterospathe_cagayanensis)	Veitchia_spiralis)	Dictyosperma_album))	Manicaria_saccifera)	(((Elaeis_guineensis	(((Orania_palindan	Kentiopsis_piersoniorum)	Pseudophoenix_vinifera)	Elaeis_oleifera))	((Attalea_speciosa	Bactris_major)	((Reinhardtia_simplex	Reinhardtia_gracilis)	(Reinhardtia_latisecta	Reinhardtia_paiewonskiana))))	((Pelagodoxa_henryana	(Sclerosperma_profizianum	Podococcus_barteri))	((Sabal_domingensis	Phoenix_dactylifera)	(Iriartea_deltoidea	Nypa_fruticans))))))))	Kingia_australis);
((Roystonea_regia	((((Manicaria_saccifera	Geonoma_undata)	(Oenocarpus_bataua	(Prestoea_acuminata	Oenocarpus_minor)))	((Burretiokentia_grandiflora	(Dypsis_decaryi	((Hydriastele_microspadix	Heterospathe_cagayanensis)	Veitchia_spiralis)))	(((Orania_palindan	Pseudophoenix_vinifera)	Kentiopsis_piersoniorum)	Dictyosperma_album)))	((((Attalea_speciosa	Bactris_major)	(((Iriartea_deltoidea	Nypa_fruticans)	(Reinhardtia_simplex	Reinhardtia_gracilis))	(Reinhardtia_latisecta	Reinhardtia_paiewonskiana)))	((((Elaeis_guineensis	Elaeis_oleifera)	(Sabal_domingensis	Phoenix_dactylifera))	Podococcus_barteri)	Sclerosperma_profizianum))	Pelagodoxa_henryana)))	Kingia_australis);
(((Podococcus_barteri	((((Iriartea_deltoidea	Nypa_fruticans)	(Sabal_domingensis	Phoenix_dactylifera))	(((Oenocarpus_bataua	(Prestoea_acuminata	Oenocarpus_minor))	(Manicaria_saccifera	(((Orania_palindan	Pseudophoenix_vinifera)	Kentiopsis_piersoniorum)	(Burretiokentia_grandiflora	(Dypsis_decaryi	(Dictyosperma_album	((Hydriastele_microspadix	Heterospathe_cagayanensis)	Veitchia_spiralis)))))))	((Attalea_speciosa	Bactris_major)	((Elaeis_guineensis	Elaeis_oleifera)	(Geonoma_undata	((Reinhardtia_simplex	Reinhardtia_gracilis)	(Reinhardtia_latisecta	Reinhardtia_paiewonskiana)))))))	(Roystonea_regia	Pelagodoxa_henryana)))	Sclerosperma_profizianum)	Kingia_australis);
((Roystonea_regia	(Pelagodoxa_henryana	(((Sclerosperma_profizianum	Podococcus_barteri)	((Iriartea_deltoidea	Nypa_fruticans)	(Sabal_domingensis	Phoenix_dactylifera)))	((Geonoma_undata	(((Burretiokentia_grandiflora	(Dypsis_decaryi	(Dictyosperma_album	((Hydriastele_microspadix	Heterospathe_cagayanensis)	Veitchia_spiralis))))	(Prestoea_acuminata	(Oenocarpus_minor	Oenocarpus_bataua)))	Manicaria_saccifera))	((Attalea_speciosa	Bactris_major)	((Elaeis_guineensis	Elaeis_oleifera)	(((Orania_palindan	Pseudophoenix_vinifera)	Kentiopsis_piersoniorum)	((Reinhardtia_simplex	Reinhardtia_gracilis)	(Reinhardtia_latisecta	Reinhardtia_paiewonskiana)))))))))	Kingia_australis);
((Roystonea_regia	(((Pelagodoxa_henryana	((((Attalea_speciosa	Bactris_major)	(Reinhardtia_paiewonskiana	((Reinhardtia_simplex	Reinhardtia_gracilis)	Reinhardtia_latisecta)))	(Elaeis_guineensis	(((Orania_palindan	Pseudophoenix_vinifera)	Kentiopsis_piersoniorum)	Elaeis_oleifera)))	(((Geonoma_undata	(Prestoea_acuminata	(Oenocarpus_minor	Oenocarpus_bataua)))	(Manicaria_saccifera	((((Dictyosperma_album	(Heterospathe_cagayanensis	Veitchia_spiralis))	Hydriastele_microspadix)	Dypsis_decaryi)	Burretiokentia_grandiflora)))	((Iriartea_deltoidea	Nypa_fruticans)	(Sabal_domingensis	Phoenix_dactylifera)))))	Sclerosperma_profizianum)	Podococcus_barteri))	Kingia_australis);
((Attalea_speciosa	((Burretiokentia_grandiflora	Bactris_major)	(((Elaeis_guineensis	Elaeis_oleifera)	((Iriartea_deltoidea	(Reinhardtia_simplex	Reinhardtia_gracilis))	(Reinhardtia_latisecta	Reinhardtia_paiewonskiana)))	(((Geonoma_undata	(Prestoea_acuminata	(Oenocarpus_minor	Oenocarpus_bataua)))	((Dypsis_decaryi	(((Orania_palindan	Pseudophoenix_vinifera)	Kentiopsis_piersoniorum)	(Dictyosperma_album	((Hydriastele_microspadix	Heterospathe_cagayanensis)	Veitchia_spiralis))))	Manicaria_saccifera))	((Nypa_fruticans	(Sabal_domingensis	Phoenix_dactylifera))	(((Podococcus_barteri	Sclerosperma_profizianum)	Roystonea_regia)	Pelagodoxa_henryana))))))	Kingia_australis);
((Roystonea_regia	(Pelagodoxa_henryana	(((((Elaeis_guineensis	Elaeis_oleifera)	(((Reinhardtia_simplex	Reinhardtia_gracilis)	(Reinhardtia_latisecta	Reinhardtia_paiewonskiana))	(Attalea_speciosa	Bactris_major)))	(((Burretiokentia_grandiflora	(Dypsis_decaryi	((Orania_palindan	Kentiopsis_piersoniorum)	(Dictyosperma_album	((Hydriastele_microspadix	Heterospathe_cagayanensis)	(Pseudophoenix_vinifera	Veitchia_spiralis))))))	(Geonoma_undata	(Prestoea_acuminata	(Oenocarpus_minor	Oenocarpus_bataua))))	Manicaria_saccifera))	((Iriartea_deltoidea	Nypa_fruticans)	(Sabal_domingensis	Phoenix_dactylifera)))	(Podococcus_barteri	Sclerosperma_profizianum))))	Kingia_australis);
((Roystonea_regia	(((((((Iriartea_deltoidea	Nypa_fruticans)	(Sabal_domingensis	Phoenix_dactylifera))	(Podococcus_barteri	Sclerosperma_profizianum))	((Attalea_speciosa	Bactris_major)	((Elaeis_guineensis	Elaeis_oleifera)	((Reinhardtia_simplex	Reinhardtia_gracilis)	(Reinhardtia_latisecta	Reinhardtia_paiewonskiana)))))	Pelagodoxa_henryana)	(Geonoma_undata	((Oenocarpus_minor	Oenocarpus_bataua)	(Manicaria_saccifera	(((Dictyosperma_album	(Heterospathe_cagayanensis	(Pseudophoenix_vinifera	Veitchia_spiralis)))	((Burretiokentia_grandiflora	Hydriastele_microspadix)	Dypsis_decaryi))	(Orania_palindan	Kentiopsis_piersoniorum))))))	Prestoea_acuminata))	Kingia_australis);
((Roystonea_regia	(Podococcus_barteri	(Sclerosperma_profizianum	(((Geonoma_undata	(((((((Hydriastele_microspadix	(Orania_palindan	Kentiopsis_piersoniorum))	(Dictyosperma_album	(Heterospathe_cagayanensis	(Pseudophoenix_vinifera	Veitchia_spiralis))))	Dypsis_decaryi)	Burretiokentia_grandiflora)	(Prestoea_acuminata	(Oenocarpus_minor	Oenocarpus_bataua)))	Manicaria_saccifera)	(((Elaeis_guineensis	Elaeis_oleifera)	((Reinhardtia_simplex	Reinhardtia_gracilis)	(Reinhardtia_latisecta	Reinhardtia_paiewonskiana)))	(Attalea_speciosa	Bactris_major))))	((Iriartea_deltoidea	Nypa_fruticans)	(Sabal_domingensis	Phoenix_dactylifera)))	Pelagodoxa_henryana))))	Kingia_australis);
((Roystonea_regia	((Geonoma_undata	((Oenocarpus_bataua	Oenocarpus_minor)	Prestoea_acuminata))	(Pelagodoxa_henryana	(((Sabal_domingensis	Phoenix_dactylifera)	(Iriartea_deltoidea	(Pseudophoenix_vinifera	Nypa_fruticans)))	(Podococcus_barteri	(((Sclerosperma_profizianum	Manicaria_saccifera)	((Dypsis_decaryi	(Hydriastele_microspadix	Burretiokentia_grandiflora))	((Heterospathe_cagayanensis	Veitchia_spiralis)	Dictyosperma_album)))	((Attalea_speciosa	Bactris_major)	((Elaeis_guineensis	((Kentiopsis_piersoniorum	Orania_palindan)	Elaeis_oleifera))	((Reinhardtia_paiewonskiana	Reinhardtia_latisecta)	(Reinhardtia_simplex	Reinhardtia_gracilis))))))))))	Kingia_australis);
((Roystonea_regia	((Geonoma_undata	((Manicaria_saccifera	(((Oenocarpus_bataua	Oenocarpus_minor)	Prestoea_acuminata)	((Dypsis_decaryi	Burretiokentia_grandiflora)	((Hydriastele_microspadix	(Pseudophoenix_vinifera	(Kentiopsis_piersoniorum	Orania_palindan)))	((Heterospathe_cagayanensis	Veitchia_spiralis)	Dictyosperma_album)))))	(((Attalea_speciosa	Bactris_major)	((Reinhardtia_paiewonskiana	Reinhardtia_latisecta)	(Reinhardtia_simplex	Reinhardtia_gracilis)))	(Elaeis_guineensis	Elaeis_oleifera))))	(Pelagodoxa_henryana	((Sclerosperma_profizianum	Podococcus_barteri)	((Sabal_domingensis	Phoenix_dactylifera)	(Iriartea_deltoidea	Nypa_fruticans))))))	Kingia_australis);
((((Sabal_domingensis	Phoenix_dactylifera)	(Iriartea_deltoidea	Nypa_fruticans))	(((((Prestoea_acuminata	Roystonea_regia)	(Sclerosperma_profizianum	Podococcus_barteri))	Pelagodoxa_henryana)	(((Attalea_speciosa	Bactris_major)	(((Pseudophoenix_vinifera	Orania_palindan)	Kentiopsis_piersoniorum)	((Reinhardtia_paiewonskiana	Reinhardtia_latisecta)	(Reinhardtia_simplex	Reinhardtia_gracilis))))	(Geonoma_undata	(((Dypsis_decaryi	(Burretiokentia_grandiflora	((Hydriastele_microspadix	Heterospathe_cagayanensis)	Veitchia_spiralis)))	Dictyosperma_album)	((Oenocarpus_bataua	Oenocarpus_minor)	Manicaria_saccifera)))))	(Elaeis_guineensis	Elaeis_oleifera)))	Kingia_australis);
((Roystonea_regia	(Pelagodoxa_henryana	((((Attalea_speciosa	Bactris_major)	((Elaeis_guineensis	((Pseudophoenix_vinifera	(Orania_palindan	Kentiopsis_piersoniorum))	Elaeis_oleifera))	((Reinhardtia_paiewonskiana	Reinhardtia_latisecta)	(Reinhardtia_simplex	Reinhardtia_gracilis))))	(Manicaria_saccifera	(((Dypsis_decaryi	(Dictyosperma_album	(Heterospathe_cagayanensis	Veitchia_spiralis)))	(Burretiokentia_grandiflora	Hydriastele_microspadix))	(Geonoma_undata	(Prestoea_acuminata	(Oenocarpus_bataua	Oenocarpus_minor))))))	((Sclerosperma_profizianum	Podococcus_barteri)	((Sabal_domingensis	Phoenix_dactylifera)	(Iriartea_deltoidea	Nypa_fruticans))))))	Kingia_australis);
((Roystonea_regia	((Pelagodoxa_henryana	((((Attalea_speciosa	Bactris_major)	((Reinhardtia_paiewonskiana	Reinhardtia_latisecta)	(Reinhardtia_simplex	Reinhardtia_gracilis)))	(Elaeis_guineensis	Elaeis_oleifera))	((Sclerosperma_profizianum	Podococcus_barteri)	((Sabal_domingensis	Phoenix_dactylifera)	(Iriartea_deltoidea	Nypa_fruticans)))))	(((Pseudophoenix_vinifera	(Orania_palindan	Kentiopsis_piersoniorum))	(((Dypsis_decaryi	((Hydriastele_microspadix	Heterospathe_cagayanensis)	Veitchia_spiralis))	Dictyosperma_album)	Burretiokentia_grandiflora))	((Geonoma_undata	(Prestoea_acuminata	(Oenocarpus_bataua	Oenocarpus_minor)))	Manicaria_saccifera))))	Kingia_australis);
((Roystonea_regia	((((Sabal_domingensis	(Burretiokentia_grandiflora	Phoenix_dactylifera))	(Sclerosperma_profizianum	Podococcus_barteri))	Pelagodoxa_henryana)	(((((((Hydriastele_microspadix	Heterospathe_cagayanensis)	Veitchia_spiralis)	Dictyosperma_album)	Dypsis_decaryi)	(Manicaria_saccifera	(Oenocarpus_bataua	Oenocarpus_minor)))	((Attalea_speciosa	Bactris_major)	(((Iriartea_deltoidea	Nypa_fruticans)	(Reinhardtia_paiewonskiana	(Reinhardtia_latisecta	(Reinhardtia_simplex	Reinhardtia_gracilis))))	(Elaeis_guineensis	((Pseudophoenix_vinifera	(Orania_palindan	Kentiopsis_piersoniorum))	Elaeis_oleifera)))))	(Prestoea_acuminata	Geonoma_undata))))	Kingia_australis);
((Attalea_speciosa	(Bactris_major	(((Reinhardtia_paiewonskiana	Reinhardtia_latisecta)	(Reinhardtia_simplex	Reinhardtia_gracilis))	(((Oenocarpus_bataua	(Prestoea_acuminata	Oenocarpus_minor))	Geonoma_undata)	((Elaeis_guineensis	Elaeis_oleifera)	((((Burretiokentia_grandiflora	((Pseudophoenix_vinifera	Orania_palindan)	Kentiopsis_piersoniorum))	((((Hydriastele_microspadix	Heterospathe_cagayanensis)	Veitchia_spiralis)	Dictyosperma_album)	Dypsis_decaryi))	Manicaria_saccifera)	((((Iriartea_deltoidea	Nypa_fruticans)	(Sabal_domingensis	Phoenix_dactylifera))	(Sclerosperma_profizianum	Podococcus_barteri))	(Pelagodoxa_henryana	Roystonea_regia))))))))	Kingia_australis);
((Podococcus_barteri	((((Pseudophoenix_vinifera	Orania_palindan)	Kentiopsis_piersoniorum)	Sclerosperma_profizianum)	((Pelagodoxa_henryana	Roystonea_regia)	(((((((Heterospathe_cagayanensis	Veitchia_spiralis)	(Hydriastele_microspadix	Dictyosperma_album))	Dypsis_decaryi)	Manicaria_saccifera)	((((Reinhardtia_paiewonskiana	Reinhardtia_latisecta)	(Reinhardtia_simplex	Reinhardtia_gracilis))	(Attalea_speciosa	(Burretiokentia_grandiflora	Bactris_major)))	((Oenocarpus_bataua	(Prestoea_acuminata	Oenocarpus_minor))	Geonoma_undata)))	(Elaeis_guineensis	Elaeis_oleifera))	((Iriartea_deltoidea	Nypa_fruticans)	(Sabal_domingensis	Phoenix_dactylifera))))))	Kingia_australis);
((Roystonea_regia	((((((Dypsis_decaryi	(Heterospathe_cagayanensis	((Pseudophoenix_vinifera	Veitchia_spiralis)	Hydriastele_microspadix)))	(Dictyosperma_album	Burretiokentia_grandiflora))	(Manicaria_saccifera	(((Podococcus_barteri	Sclerosperma_profizianum)	((Iriartea_deltoidea	Nypa_fruticans)	(Sabal_domingensis	Phoenix_dactylifera)))	((((Reinhardtia_paiewonskiana	Reinhardtia_latisecta)	(Reinhardtia_simplex	Reinhardtia_gracilis))	(Elaeis_guineensis	((Orania_palindan	Kentiopsis_piersoniorum)	Elaeis_oleifera)))	(Attalea_speciosa	Bactris_major)))))	Pelagodoxa_henryana)	(Oenocarpus_bataua	(Prestoea_acuminata	Oenocarpus_minor)))	Geonoma_undata))	Kingia_australis);
(((Pseudophoenix_vinifera	Nypa_fruticans)	(((Sabal_domingensis	Phoenix_dactylifera)	((((((Reinhardtia_paiewonskiana	Reinhardtia_latisecta)	(Reinhardtia_simplex	Reinhardtia_gracilis))	(Attalea_speciosa	(Burretiokentia_grandiflora	Bactris_major)))	(Elaeis_guineensis	Elaeis_oleifera))	((Pelagodoxa_henryana	Roystonea_regia)	(Dypsis_decaryi	((((Veitchia_spiralis	(((Orania_palindan	Kentiopsis_piersoniorum)	Hydriastele_microspadix)	Heterospathe_cagayanensis))	Dictyosperma_album)	Manicaria_saccifera)	(((Oenocarpus_bataua	Oenocarpus_minor)	Prestoea_acuminata)	Geonoma_undata)))))	(Podococcus_barteri	Sclerosperma_profizianum)))	Iriartea_deltoidea))	Kingia_australis);
((((((Podococcus_barteri	((Iriartea_deltoidea	Nypa_fruticans)	Sclerosperma_profizianum))	(Geonoma_undata	((Manicaria_saccifera	(((Elaeis_guineensis	(((Pseudophoenix_vinifera	Orania_palindan)	Kentiopsis_piersoniorum)	Elaeis_oleifera))	(((Reinhardtia_gracilis	Reinhardtia_simplex)	(Reinhardtia_paiewonskiana	Reinhardtia_latisecta))	(Bactris_major	Attalea_speciosa)))	(Sabal_domingensis	Phoenix_dactylifera)))	((Burretiokentia_grandiflora	(Dypsis_decaryi	((Veitchia_spiralis	(Heterospathe_cagayanensis	Hydriastele_microspadix))	Dictyosperma_album)))	(Oenocarpus_bataua	Oenocarpus_minor)))))	Pelagodoxa_henryana)	Prestoea_acuminata)	Roystonea_regia)	Kingia_australis);
(((Pelagodoxa_henryana	(((Burretiokentia_grandiflora	Veitchia_spiralis)	((Heterospathe_cagayanensis	Hydriastele_microspadix)	(Dypsis_decaryi	Dictyosperma_album)))	((Oenocarpus_bataua	Oenocarpus_minor)	((((Elaeis_guineensis	(((Pseudophoenix_vinifera	Orania_palindan)	Kentiopsis_piersoniorum)	Elaeis_oleifera))	((((Iriartea_deltoidea	Geonoma_undata)	Prestoea_acuminata)	(Reinhardtia_gracilis	Reinhardtia_simplex))	(Reinhardtia_paiewonskiana	Reinhardtia_latisecta)))	(Bactris_major	Attalea_speciosa))	((((Sabal_domingensis	Phoenix_dactylifera)	Nypa_fruticans)	(Sclerosperma_profizianum	Podococcus_barteri))	Manicaria_saccifera)))))	Roystonea_regia)	Kingia_australis);
((((Pelagodoxa_henryana	(((((Burretiokentia_grandiflora	Bactris_major)	Attalea_speciosa)	((Elaeis_guineensis	Elaeis_oleifera)	(((Iriartea_deltoidea	Geonoma_undata)	(Prestoea_acuminata	(Reinhardtia_gracilis	Reinhardtia_simplex)))	(Reinhardtia_paiewonskiana	Reinhardtia_latisecta))))	(Manicaria_saccifera	(((Oenocarpus_bataua	Oenocarpus_minor)	(Heterospathe_cagayanensis	Hydriastele_microspadix))	(Dypsis_decaryi	(Veitchia_spiralis	Dictyosperma_album)))))	(((Sabal_domingensis	Phoenix_dactylifera)	Nypa_fruticans)	(Sclerosperma_profizianum	Podococcus_barteri))))	((Pseudophoenix_vinifera	Orania_palindan)	Kentiopsis_piersoniorum))	Roystonea_regia)	Kingia_australis);
((((Pelagodoxa_henryana	((((Sabal_domingensis	Phoenix_dactylifera)	(Nypa_fruticans	Iriartea_deltoidea))	(Sclerosperma_profizianum	Podococcus_barteri))	(((Elaeis_guineensis	Elaeis_oleifera)	(((Reinhardtia_gracilis	Reinhardtia_simplex)	(((Pseudophoenix_vinifera	Orania_palindan)	Kentiopsis_piersoniorum)	(Reinhardtia_paiewonskiana	Reinhardtia_latisecta)))	(Bactris_major	Attalea_speciosa)))	((((Burretiokentia_grandiflora	(Dypsis_decaryi	Dictyosperma_album))	(Veitchia_spiralis	(Heterospathe_cagayanensis	Hydriastele_microspadix)))	Manicaria_saccifera)	(Prestoea_acuminata	(Oenocarpus_bataua	Oenocarpus_minor))))))	Geonoma_undata)	Roystonea_regia)	Kingia_australis);
((Attalea_speciosa	((((((((Orania_palindan	Kentiopsis_piersoniorum)	(Hydriastele_microspadix	((Heterospathe_cagayanensis	((Pseudophoenix_vinifera	Veitchia_spiralis)	Dictyosperma_album))	Dypsis_decaryi)))	Manicaria_saccifera)	(Prestoea_acuminata	(Oenocarpus_bataua	Oenocarpus_minor)))	((Nypa_fruticans	((Sclerosperma_profizianum	Podococcus_barteri)	((Iriartea_deltoidea	Geonoma_undata)	(Sabal_domingensis	Phoenix_dactylifera))))	(Roystonea_regia	Pelagodoxa_henryana)))	(Elaeis_guineensis	Elaeis_oleifera))	((Reinhardtia_gracilis	Reinhardtia_simplex)	(Reinhardtia_paiewonskiana	Reinhardtia_latisecta)))	(Burretiokentia_grandiflora	Bactris_major)))	Kingia_australis);
((Roystonea_regia	((Pelagodoxa_henryana	((((Elaeis_guineensis	(((Pseudophoenix_vinifera	Orania_palindan)	Kentiopsis_piersoniorum)	Elaeis_oleifera))	((Geonoma_undata	(Bactris_major	Attalea_speciosa))	((Reinhardtia_gracilis	Reinhardtia_simplex)	(Reinhardtia_paiewonskiana	Reinhardtia_latisecta))))	((Sclerosperma_profizianum	Podococcus_barteri)	(Phoenix_dactylifera	(Sabal_domingensis	(Nypa_fruticans	Iriartea_deltoidea)))))	((Manicaria_saccifera	(Oenocarpus_bataua	Oenocarpus_minor))	((Dictyosperma_album	((Hydriastele_microspadix	Heterospathe_cagayanensis)	Veitchia_spiralis))	(Dypsis_decaryi	Burretiokentia_grandiflora)))))	Prestoea_acuminata))	Kingia_australis);
((Roystonea_regia	(Geonoma_undata	(((((Bactris_major	Attalea_speciosa)	((Elaeis_guineensis	Elaeis_oleifera)	(((Pseudophoenix_vinifera	Orania_palindan)	Kentiopsis_piersoniorum)	((Reinhardtia_gracilis	Reinhardtia_simplex)	(Reinhardtia_paiewonskiana	Reinhardtia_latisecta)))))	((Oenocarpus_bataua	(Prestoea_acuminata	Oenocarpus_minor))	(((Hydriastele_microspadix	((Heterospathe_cagayanensis	Veitchia_spiralis)	Dictyosperma_album))	(Dypsis_decaryi	Burretiokentia_grandiflora))	Manicaria_saccifera)))	Pelagodoxa_henryana)	((Sclerosperma_profizianum	Podococcus_barteri)	((Nypa_fruticans	Iriartea_deltoidea)	(Phoenix_dactylifera	Sabal_domingensis))))))	Kingia_australis);
((Sclerosperma_profizianum	((((Nypa_fruticans	Iriartea_deltoidea)	(Phoenix_dactylifera	Sabal_domingensis))	(((((Roystonea_regia	(Oenocarpus_bataua	(Prestoea_acuminata	Oenocarpus_minor)))	(((Heterospathe_cagayanensis	Veitchia_spiralis)	Dictyosperma_album)	(Dypsis_decaryi	(Burretiokentia_grandiflora	(((Pseudophoenix_vinifera	Orania_palindan)	Kentiopsis_piersoniorum)	Hydriastele_microspadix)))))	Pelagodoxa_henryana)	(Geonoma_undata	(Manicaria_saccifera	((Bactris_major	Attalea_speciosa)	((Reinhardtia_gracilis	Reinhardtia_simplex)	(Reinhardtia_paiewonskiana	Reinhardtia_latisecta))))))	(Elaeis_guineensis	Elaeis_oleifera)))	Podococcus_barteri))	Kingia_australis);
((Roystonea_regia	(Pelagodoxa_henryana	((((Podococcus_barteri	Sclerosperma_profizianum)	(((Pseudophoenix_vinifera	Nypa_fruticans)	Iriartea_deltoidea)	((Burretiokentia_grandiflora	Phoenix_dactylifera)	Sabal_domingensis)))	(((Bactris_major	Attalea_speciosa)	(((Reinhardtia_gracilis	Reinhardtia_simplex)	(Reinhardtia_paiewonskiana	Reinhardtia_latisecta))	(Elaeis_guineensis	Elaeis_oleifera)))	(Manicaria_saccifera	((Oenocarpus_bataua	(Prestoea_acuminata	Oenocarpus_minor))	((Heterospathe_cagayanensis	Veitchia_spiralis)	((((Orania_palindan	Kentiopsis_piersoniorum)	Hydriastele_microspadix)	Dictyosperma_album)	Dypsis_decaryi))))))	Geonoma_undata)))	Kingia_australis);
((((Iriartea_deltoidea	Nypa_fruticans)	Pseudophoenix_vinifera)	((Phoenix_dactylifera	Sabal_domingensis)	(((((Orania_palindan	Kentiopsis_piersoniorum)	Roystonea_regia)	Pelagodoxa_henryana)	(Podococcus_barteri	Sclerosperma_profizianum))	(((Bactris_major	Attalea_speciosa)	((Geonoma_undata	((Reinhardtia_gracilis	Reinhardtia_simplex)	(Reinhardtia_paiewonskiana	Reinhardtia_latisecta)))	(Elaeis_guineensis	Elaeis_oleifera)))	(Manicaria_saccifera	((Oenocarpus_bataua	(Prestoea_acuminata	Oenocarpus_minor))	(Burretiokentia_grandiflora	((Dypsis_decaryi	Hydriastele_microspadix)	(Heterospathe_cagayanensis	(Veitchia_spiralis	Dictyosperma_album))))))))))	Kingia_australis);
((Roystonea_regia	((((((((Burretiokentia_grandiflora	(((Pseudophoenix_vinifera	Orania_palindan)	Kentiopsis_piersoniorum)	(Dictyosperma_album	(Veitchia_spiralis	(Heterospathe_cagayanensis	Hydriastele_microspadix)))))	Dypsis_decaryi)	Manicaria_saccifera)	((((Attalea_speciosa	Bactris_major)	((Reinhardtia_paiewonskiana	Reinhardtia_latisecta)	(Reinhardtia_gracilis	Reinhardtia_simplex)))	Geonoma_undata)	(Oenocarpus_bataua	Oenocarpus_minor)))	((((Phoenix_dactylifera	Sabal_domingensis)	(Iriartea_deltoidea	Nypa_fruticans))	Sclerosperma_profizianum)	Pelagodoxa_henryana))	(Elaeis_guineensis	Elaeis_oleifera))	Podococcus_barteri)	Prestoea_acuminata))	Kingia_australis);
((Attalea_speciosa	(Bactris_major	((((Pseudophoenix_vinifera	Orania_palindan)	Kentiopsis_piersoniorum)	((Reinhardtia_paiewonskiana	Reinhardtia_latisecta)	(Reinhardtia_gracilis	Reinhardtia_simplex)))	((Elaeis_guineensis	Elaeis_oleifera)	((((Phoenix_dactylifera	Sabal_domingensis)	(Iriartea_deltoidea	Nypa_fruticans))	(Sclerosperma_profizianum	Podococcus_barteri))	(Manicaria_saccifera	((((Geonoma_undata	Oenocarpus_bataua)	(Prestoea_acuminata	Oenocarpus_minor))	(Dypsis_decaryi	((Veitchia_spiralis	Burretiokentia_grandiflora)	((Hydriastele_microspadix	Dictyosperma_album)	Heterospathe_cagayanensis))))	(Pelagodoxa_henryana	Roystonea_regia))))))))	Kingia_australis);
((Sclerosperma_profizianum	(Podococcus_barteri	(((Elaeis_guineensis	(((Pseudophoenix_vinifera	Orania_palindan)	Kentiopsis_piersoniorum)	Elaeis_oleifera))	((((Attalea_speciosa	Bactris_major)	(((((Dypsis_decaryi	(Dictyosperma_album	((Heterospathe_cagayanensis	Hydriastele_microspadix)	Veitchia_spiralis)))	Burretiokentia_grandiflora)	(Oenocarpus_bataua	Oenocarpus_minor))	Manicaria_saccifera)	Geonoma_undata))	(Reinhardtia_gracilis	Reinhardtia_simplex))	(Pelagodoxa_henryana	(((Reinhardtia_paiewonskiana	Reinhardtia_latisecta)	Prestoea_acuminata)	(Phoenix_dactylifera	(Sabal_domingensis	(Iriartea_deltoidea	Nypa_fruticans)))))))	Roystonea_regia)))	Kingia_australis);
((Attalea_speciosa	(Bactris_major	((((Elaeis_guineensis	Elaeis_oleifera)	((Pelagodoxa_henryana	(Roystonea_regia	(Sclerosperma_profizianum	Podococcus_barteri)))	(Phoenix_dactylifera	Sabal_domingensis)))	(((((Pseudophoenix_vinifera	Orania_palindan)	Kentiopsis_piersoniorum)	((Dictyosperma_album	((Heterospathe_cagayanensis	Hydriastele_microspadix)	Veitchia_spiralis))	(Dypsis_decaryi	Burretiokentia_grandiflora)))	((Prestoea_acuminata	Geonoma_undata)	(Oenocarpus_bataua	Oenocarpus_minor)))	Manicaria_saccifera))	((Reinhardtia_paiewonskiana	Reinhardtia_latisecta)	((Iriartea_deltoidea	Nypa_fruticans)	(Reinhardtia_gracilis	Reinhardtia_simplex))))))	Kingia_australis);
((Roystonea_regia	((((Phoenix_dactylifera	Sabal_domingensis)	(((((((Pseudophoenix_vinifera	Orania_palindan)	Kentiopsis_piersoniorum)	Elaeis_guineensis)	Elaeis_oleifera)	((Reinhardtia_paiewonskiana	Reinhardtia_latisecta)	((Iriartea_deltoidea	Nypa_fruticans)	(Reinhardtia_gracilis	Reinhardtia_simplex))))	(Attalea_speciosa	Bactris_major))	(((Burretiokentia_grandiflora	((Dictyosperma_album	((Heterospathe_cagayanensis	Hydriastele_microspadix)	Veitchia_spiralis))	Dypsis_decaryi))	(Geonoma_undata	(Oenocarpus_bataua	(Prestoea_acuminata	Oenocarpus_minor))))	Manicaria_saccifera)))	(Sclerosperma_profizianum	Podococcus_barteri))	Pelagodoxa_henryana))	Kingia_australis);
((Attalea_speciosa	(Bactris_major	(((Elaeis_guineensis	Elaeis_oleifera)	((((((Dictyosperma_album	(Heterospathe_cagayanensis	Veitchia_spiralis))	(Hydriastele_microspadix	Dypsis_decaryi))	Burretiokentia_grandiflora)	(Prestoea_acuminata	(Oenocarpus_minor	Oenocarpus_bataua)))	Manicaria_saccifera)	(Geonoma_undata	(((Pelagodoxa_henryana	Roystonea_regia)	(Sclerosperma_profizianum	Podococcus_barteri))	((Iriartea_deltoidea	(Pseudophoenix_vinifera	Nypa_fruticans))	(Phoenix_dactylifera	Sabal_domingensis))))))	(((Orania_palindan	Kentiopsis_piersoniorum)	(Reinhardtia_paiewonskiana	Reinhardtia_latisecta))	(Reinhardtia_gracilis	Reinhardtia_simplex)))))	Kingia_australis);
((Sclerosperma_profizianum	((((((Elaeis_guineensis	Elaeis_oleifera)	((((Burretiokentia_grandiflora	Reinhardtia_latisecta)	Reinhardtia_paiewonskiana)	(Reinhardtia_gracilis	Reinhardtia_simplex))	(Attalea_speciosa	Bactris_major)))	(((Geonoma_undata	(Oenocarpus_bataua	(Prestoea_acuminata	Oenocarpus_minor)))	(((Pseudophoenix_vinifera	Orania_palindan)	Kentiopsis_piersoniorum)	(Dictyosperma_album	(((Hydriastele_microspadix	Heterospathe_cagayanensis)	Veitchia_spiralis)	Dypsis_decaryi))))	Manicaria_saccifera))	((Iriartea_deltoidea	Nypa_fruticans)	(Phoenix_dactylifera	Sabal_domingensis)))	(Pelagodoxa_henryana	Roystonea_regia))	Podococcus_barteri))	Kingia_australis);
((Roystonea_regia	(((((Iriartea_deltoidea	Nypa_fruticans)	(Phoenix_dactylifera	Sabal_domingensis))	(Podococcus_barteri	Sclerosperma_profizianum))	((Elaeis_guineensis	Elaeis_oleifera)	(((((Reinhardtia_latisecta	Reinhardtia_paiewonskiana)	(Reinhardtia_gracilis	Reinhardtia_simplex))	(Attalea_speciosa	(Burretiokentia_grandiflora	Bactris_major)))	((Oenocarpus_bataua	(Prestoea_acuminata	Oenocarpus_minor))	Geonoma_undata))	((((Pseudophoenix_vinifera	Orania_palindan)	Kentiopsis_piersoniorum)	(((Dictyosperma_album	Dypsis_decaryi)	Veitchia_spiralis)	(Hydriastele_microspadix	Heterospathe_cagayanensis)))	Manicaria_saccifera))))	Pelagodoxa_henryana))	Kingia_australis);
((Roystonea_regia	((Podococcus_barteri	Sclerosperma_profizianum)	(((((Elaeis_guineensis	((Orania_palindan	Kentiopsis_piersoniorum)	Elaeis_oleifera))	(((Reinhardtia_latisecta	Reinhardtia_paiewonskiana)	(Reinhardtia_gracilis	Reinhardtia_simplex))	(Attalea_speciosa	(Burretiokentia_grandiflora	Bactris_major))))	((((Dictyosperma_album	(Veitchia_spiralis	(Hydriastele_microspadix	Heterospathe_cagayanensis)))	Dypsis_decaryi)	Manicaria_saccifera)	((Iriartea_deltoidea	Geonoma_undata)	((Oenocarpus_bataua	Oenocarpus_minor)	Prestoea_acuminata))))	((Pseudophoenix_vinifera	Nypa_fruticans)	(Phoenix_dactylifera	Sabal_domingensis)))	Pelagodoxa_henryana)))	Kingia_australis);
((Roystonea_regia	((((Phoenix_dactylifera	(Sabal_domingensis	(Iriartea_deltoidea	(Pseudophoenix_vinifera	Nypa_fruticans))))	(Podococcus_barteri	Sclerosperma_profizianum))	(Pelagodoxa_henryana	(((((Elaeis_guineensis	Elaeis_oleifera)	(((Reinhardtia_latisecta	Reinhardtia_paiewonskiana)	((Orania_palindan	Kentiopsis_piersoniorum)	(Reinhardtia_gracilis	Reinhardtia_simplex)))	(Attalea_speciosa	(Burretiokentia_grandiflora	Bactris_major))))	((Dictyosperma_album	(Veitchia_spiralis	(Hydriastele_microspadix	Heterospathe_cagayanensis)))	Dypsis_decaryi))	Manicaria_saccifera)	((Oenocarpus_bataua	Oenocarpus_minor)	Prestoea_acuminata))))	Geonoma_undata))	Kingia_australis);
((((Sclerosperma_profizianum	((Elaeis_oleifera	Elaeis_guineensis)	(((Reinhardtia_gracilis	Reinhardtia_simplex)	(Reinhardtia_paiewonskiana	Reinhardtia_latisecta))	(Bactris_major	Attalea_speciosa))))	((((((Orania_palindan	Pseudophoenix_vinifera)	Kentiopsis_piersoniorum)	(Burretiokentia_grandiflora	(Dypsis_decaryi	(Dictyosperma_album	((Hydriastele_microspadix	Heterospathe_cagayanensis)	Veitchia_spiralis)))))	((Prestoea_acuminata	(Oenocarpus_bataua	Oenocarpus_minor))	(Iriartea_deltoidea	Geonoma_undata)))	Manicaria_saccifera)	(Podococcus_barteri	(Pelagodoxa_henryana	(Nypa_fruticans	(Phoenix_dactylifera	Sabal_domingensis))))))	Roystonea_regia)	Kingia_australis);
((Attalea_speciosa	(((((((Pelagodoxa_henryana	(Roystonea_regia	((Oenocarpus_bataua	Oenocarpus_minor)	(Geonoma_undata	Prestoea_acuminata))))	((Burretiokentia_grandiflora	Dictyosperma_album)	(((Hydriastele_microspadix	Heterospathe_cagayanensis)	Veitchia_spiralis)	Dypsis_decaryi)))	Manicaria_saccifera)	((Sclerosperma_profizianum	Podococcus_barteri)	(Phoenix_dactylifera	Sabal_domingensis)))	((Iriartea_deltoidea	Nypa_fruticans)	(Elaeis_oleifera	Elaeis_guineensis)))	(((Orania_palindan	Pseudophoenix_vinifera)	Kentiopsis_piersoniorum)	((Reinhardtia_gracilis	Reinhardtia_simplex)	(Reinhardtia_paiewonskiana	Reinhardtia_latisecta))))	Bactris_major))	Kingia_australis);
((Roystonea_regia	((Sclerosperma_profizianum	Podococcus_barteri)	((((Iriartea_deltoidea	Nypa_fruticans)	(Phoenix_dactylifera	Sabal_domingensis))	((Elaeis_oleifera	Elaeis_guineensis)	((((Burretiokentia_grandiflora	Bactris_major)	Attalea_speciosa)	((Reinhardtia_gracilis	Reinhardtia_simplex)	(Prestoea_acuminata	(Reinhardtia_paiewonskiana	Reinhardtia_latisecta))))	((Dypsis_decaryi	((Geonoma_undata	(Oenocarpus_bataua	Oenocarpus_minor))	((((Veitchia_spiralis	Heterospathe_cagayanensis)	Dictyosperma_album)	Hydriastele_microspadix)	((Orania_palindan	Pseudophoenix_vinifera)	Kentiopsis_piersoniorum))))	Manicaria_saccifera))))	Pelagodoxa_henryana)))	Kingia_australis);
((Sclerosperma_profizianum	(Podococcus_barteri	((Pelagodoxa_henryana	(Prestoea_acuminata	Roystonea_regia))	((((Iriartea_deltoidea	Nypa_fruticans)	(Phoenix_dactylifera	Sabal_domingensis))	(((Elaeis_oleifera	Elaeis_guineensis)	((Bactris_major	Attalea_speciosa)	((Reinhardtia_gracilis	Reinhardtia_simplex)	(Reinhardtia_paiewonskiana	Reinhardtia_latisecta))))	(((Oenocarpus_bataua	Oenocarpus_minor)	((Burretiokentia_grandiflora	(Dypsis_decaryi	((Veitchia_spiralis	Dictyosperma_album)	(Hydriastele_microspadix	Heterospathe_cagayanensis))))	((Orania_palindan	Pseudophoenix_vinifera)	Kentiopsis_piersoniorum)))	Manicaria_saccifera)))	Geonoma_undata))))	Kingia_australis);
((Roystonea_regia	(((((Phoenix_dactylifera	Sabal_domingensis)	(Iriartea_deltoidea	Nypa_fruticans))	(Sclerosperma_profizianum	Podococcus_barteri))	(((Bactris_major	Attalea_speciosa)	(((((Orania_palindan	Pseudophoenix_vinifera)	Kentiopsis_piersoniorum)	(Reinhardtia_gracilis	Reinhardtia_simplex))	(Geonoma_undata	(Reinhardtia_paiewonskiana	Reinhardtia_latisecta)))	(Elaeis_oleifera	Elaeis_guineensis)))	(((Oenocarpus_bataua	(Prestoea_acuminata	Oenocarpus_minor))	(((((Veitchia_spiralis	Dictyosperma_album)	Heterospathe_cagayanensis)	Hydriastele_microspadix)	Dypsis_decaryi)	Burretiokentia_grandiflora))	Manicaria_saccifera)))	Pelagodoxa_henryana))	Kingia_australis);
((Roystonea_regia	(((Podococcus_barteri	Sclerosperma_profizianum)	(((Phoenix_dactylifera	Sabal_domingensis)	(Iriartea_deltoidea	Nypa_fruticans))	(((Geonoma_undata	((Prestoea_acuminata	(Oenocarpus_minor	Oenocarpus_bataua))	((Dictyosperma_album	(Heterospathe_cagayanensis	Veitchia_spiralis))	((Burretiokentia_grandiflora	Hydriastele_microspadix)	Dypsis_decaryi))))	Manicaria_saccifera)	((Bactris_major	Attalea_speciosa)	(((Reinhardtia_gracilis	Reinhardtia_simplex)	(Reinhardtia_paiewonskiana	Reinhardtia_latisecta))	((((Orania_palindan	Pseudophoenix_vinifera)	Kentiopsis_piersoniorum)	Elaeis_oleifera)	Elaeis_guineensis))))))	Pelagodoxa_henryana))	Kingia_australis);
((Attalea_speciosa	(((((((Orania_palindan	Pseudophoenix_vinifera)	Kentiopsis_piersoniorum)	(Reinhardtia_gracilis	Reinhardtia_simplex))	(Reinhardtia_paiewonskiana	Reinhardtia_latisecta))	(Elaeis_oleifera	Elaeis_guineensis))	((((Phoenix_dactylifera	Sabal_domingensis)	(Iriartea_deltoidea	Nypa_fruticans))	(Podococcus_barteri	Sclerosperma_profizianum))	((((Pelagodoxa_henryana	(Dictyosperma_album	(Dypsis_decaryi	((Hydriastele_microspadix	Heterospathe_cagayanensis)	Veitchia_spiralis))))	(Roystonea_regia	(Geonoma_undata	(Prestoea_acuminata	(Oenocarpus_minor	Oenocarpus_bataua)))))	Burretiokentia_grandiflora)	Manicaria_saccifera)))	Bactris_major))	Kingia_australis);
((Roystonea_regia	(Pelagodoxa_henryana	(((Manicaria_saccifera	(Burretiokentia_grandiflora	((Dictyosperma_album	((Heterospathe_cagayanensis	Veitchia_spiralis)	Hydriastele_microspadix))	Dypsis_decaryi)))	(Geonoma_undata	(Prestoea_acuminata	(Oenocarpus_minor	Oenocarpus_bataua))))	(((((Bactris_major	Attalea_speciosa)	(Elaeis_oleifera	Elaeis_guineensis))	(((Reinhardtia_latisecta	(Reinhardtia_gracilis	Reinhardtia_simplex))	(Orania_palindan	Kentiopsis_piersoniorum))	Reinhardtia_paiewonskiana))	((Phoenix_dactylifera	Sabal_domingensis)	(Pseudophoenix_vinifera	(Iriartea_deltoidea	Nypa_fruticans))))	(Podococcus_barteri	Sclerosperma_profizianum)))))	Kingia_australis);
(((Pseudophoenix_vinifera	(Iriartea_deltoidea	Nypa_fruticans))	(((Podococcus_barteri	Sclerosperma_profizianum)	((Pelagodoxa_henryana	((Manicaria_saccifera	(((Hydriastele_microspadix	((Heterospathe_cagayanensis	Veitchia_spiralis)	Dictyosperma_album))	Burretiokentia_grandiflora)	Dypsis_decaryi))	(Geonoma_undata	(Oenocarpus_bataua	(Prestoea_acuminata	Oenocarpus_minor)))))	(((((Orania_palindan	Kentiopsis_piersoniorum)	Elaeis_oleifera)	Elaeis_guineensis)	((Bactris_major	Attalea_speciosa)	((Reinhardtia_paiewonskiana	Reinhardtia_latisecta)	(Reinhardtia_gracilis	Reinhardtia_simplex))))	Roystonea_regia)))	(Phoenix_dactylifera	Sabal_domingensis)))	Kingia_australis);
((Roystonea_regia	((Pelagodoxa_henryana	(((Phoenix_dactylifera	Sabal_domingensis)	(Pseudophoenix_vinifera	(Iriartea_deltoidea	Nypa_fruticans)))	(Podococcus_barteri	Sclerosperma_profizianum)))	(((((((Orania_palindan	Kentiopsis_piersoniorum)	(Reinhardtia_paiewonskiana	Reinhardtia_latisecta))	(Reinhardtia_gracilis	Reinhardtia_simplex))	(Elaeis_oleifera	Elaeis_guineensis))	(Bactris_major	Attalea_speciosa))	((Prestoea_acuminata	(Oenocarpus_minor	Oenocarpus_bataua))	(Manicaria_saccifera	(((Hydriastele_microspadix	Heterospathe_cagayanensis)	Veitchia_spiralis)	((Burretiokentia_grandiflora	Dictyosperma_album)	Dypsis_decaryi)))))	Geonoma_undata)))	Kingia_australis);
((Roystonea_regia	((Pelagodoxa_henryana	((Podococcus_barteri	Sclerosperma_profizianum)	((Sabal_domingensis	Phoenix_dactylifera)	(Nypa_fruticans	Iriartea_deltoidea))))	(Geonoma_undata	(((((Veitchia_spiralis	(Heterospathe_cagayanensis	Hydriastele_microspadix))	Dypsis_decaryi)	(Burretiokentia_grandiflora	Dictyosperma_album))	(Manicaria_saccifera	((Attalea_speciosa	Bactris_major)	(((((Pseudophoenix_vinifera	Orania_palindan)	Kentiopsis_piersoniorum)	Elaeis_oleifera)	Elaeis_guineensis)	((Reinhardtia_simplex	Reinhardtia_gracilis)	(Reinhardtia_paiewonskiana	Reinhardtia_latisecta))))))	(Prestoea_acuminata	(Oenocarpus_bataua	Oenocarpus_minor))))))	Kingia_australis);
((Roystonea_regia	((Pelagodoxa_henryana	((Nypa_fruticans	Iriartea_deltoidea)	((Podococcus_barteri	Sclerosperma_profizianum)	(Sabal_domingensis	Phoenix_dactylifera))))	((Prestoea_acuminata	Geonoma_undata)	((((Heterospathe_cagayanensis	Veitchia_spiralis)	Dictyosperma_album)	((Burretiokentia_grandiflora	Hydriastele_microspadix)	Dypsis_decaryi))	((Manicaria_saccifera	((Attalea_speciosa	Bactris_major)	((Elaeis_oleifera	(((Pseudophoenix_vinifera	Orania_palindan)	Kentiopsis_piersoniorum)	Elaeis_guineensis))	((Reinhardtia_simplex	Reinhardtia_gracilis)	(Reinhardtia_paiewonskiana	Reinhardtia_latisecta)))))	(Oenocarpus_bataua	Oenocarpus_minor))))))	Kingia_australis);
((Roystonea_regia	((Pelagodoxa_henryana	((Nypa_fruticans	Iriartea_deltoidea)	((Podococcus_barteri	(Sabal_domingensis	Phoenix_dactylifera))	Sclerosperma_profizianum)))	(Geonoma_undata	(((Manicaria_saccifera	((Attalea_speciosa	(Burretiokentia_grandiflora	Bactris_major))	((Elaeis_oleifera	Elaeis_guineensis)	((((Pseudophoenix_vinifera	Orania_palindan)	Kentiopsis_piersoniorum)	(Reinhardtia_simplex	Reinhardtia_gracilis))	(Reinhardtia_paiewonskiana	Reinhardtia_latisecta)))))	((((Hydriastele_microspadix	Heterospathe_cagayanensis)	Veitchia_spiralis)	Dictyosperma_album)	Dypsis_decaryi))	(Prestoea_acuminata	(Oenocarpus_bataua	Oenocarpus_minor))))))	Kingia_australis);
((Roystonea_regia	(Pelagodoxa_henryana	(((Manicaria_saccifera	(((Attalea_speciosa	Bactris_major)	((Elaeis_oleifera	Elaeis_guineensis)	(((Reinhardtia_simplex	Reinhardtia_gracilis)	(Reinhardtia_paiewonskiana	Reinhardtia_latisecta))	((Pseudophoenix_vinifera	Orania_palindan)	Kentiopsis_piersoniorum))))	((((Heterospathe_cagayanensis	Veitchia_spiralis)	Dictyosperma_album)	(Dypsis_decaryi	Burretiokentia_grandiflora))	Hydriastele_microspadix)))	((Prestoea_acuminata	(Oenocarpus_bataua	Oenocarpus_minor))	Geonoma_undata))	(((Nypa_fruticans	Iriartea_deltoidea)	(Sabal_domingensis	Phoenix_dactylifera))	(Sclerosperma_profizianum	Podococcus_barteri)))))	Kingia_australis);
((Roystonea_regia	(Pelagodoxa_henryana	(((Nypa_fruticans	(Sabal_domingensis	Phoenix_dactylifera))	(((Manicaria_saccifera	((((Heterospathe_cagayanensis	Veitchia_spiralis)	Dictyosperma_album)	(Dypsis_decaryi	Hydriastele_microspadix))	Burretiokentia_grandiflora))	(((Iriartea_deltoidea	Prestoea_acuminata)	(Oenocarpus_bataua	Oenocarpus_minor))	Geonoma_undata))	((Attalea_speciosa	Bactris_major)	(((((Pseudophoenix_vinifera	Orania_palindan)	Kentiopsis_piersoniorum)	Elaeis_oleifera)	Elaeis_guineensis)	((Reinhardtia_simplex	Reinhardtia_gracilis)	(Reinhardtia_paiewonskiana	Reinhardtia_latisecta))))))	(Sclerosperma_profizianum	Podococcus_barteri))))	Kingia_australis);
((Roystonea_regia	(Pelagodoxa_henryana	(((Nypa_fruticans	(Sabal_domingensis	Phoenix_dactylifera))	((Manicaria_saccifera	((Oenocarpus_bataua	Oenocarpus_minor)	(((Veitchia_spiralis	Dictyosperma_album)	(Hydriastele_microspadix	Heterospathe_cagayanensis))	Dypsis_decaryi)))	((Attalea_speciosa	(Burretiokentia_grandiflora	Bactris_major))	(((Iriartea_deltoidea	Geonoma_undata)	Prestoea_acuminata)	((Elaeis_oleifera	Elaeis_guineensis)	((((Pseudophoenix_vinifera	Orania_palindan)	Kentiopsis_piersoniorum)	(Reinhardtia_simplex	Reinhardtia_gracilis))	(Reinhardtia_paiewonskiana	Reinhardtia_latisecta)))))))	(Sclerosperma_profizianum	Podococcus_barteri))))	Kingia_australis);
((Nypa_fruticans	(((Sabal_domingensis	Phoenix_dactylifera)	((Sclerosperma_profizianum	Podococcus_barteri)	((((Manicaria_saccifera	((Geonoma_undata	((((Orania_palindan	Kentiopsis_piersoniorum)	(Reinhardtia_gracilis	Reinhardtia_simplex))	(Reinhardtia_paiewonskiana	Reinhardtia_latisecta))	(Attalea_speciosa	(Burretiokentia_grandiflora	Bactris_major))))	(Oenocarpus_bataua	(Prestoea_acuminata	Oenocarpus_minor))))	(((Dictyosperma_album	(Heterospathe_cagayanensis	(Pseudophoenix_vinifera	Veitchia_spiralis)))	Dypsis_decaryi)	Hydriastele_microspadix))	(Elaeis_oleifera	Elaeis_guineensis))	(Pelagodoxa_henryana	Roystonea_regia))))	Iriartea_deltoidea))	Kingia_australis);
((Roystonea_regia	(((Sclerosperma_profizianum	(Podococcus_barteri	((Sabal_domingensis	Nypa_fruticans)	Phoenix_dactylifera)))	((Iriartea_deltoidea	((((Reinhardtia_gracilis	Reinhardtia_simplex)	(Reinhardtia_paiewonskiana	Reinhardtia_latisecta))	(Attalea_speciosa	Bactris_major))	(((((Pseudophoenix_vinifera	Orania_palindan)	Kentiopsis_piersoniorum)	(((Hydriastele_microspadix	Heterospathe_cagayanensis)	Veitchia_spiralis)	Dictyosperma_album))	(Dypsis_decaryi	Burretiokentia_grandiflora))	(Manicaria_saccifera	(Geonoma_undata	(Prestoea_acuminata	(Oenocarpus_bataua	Oenocarpus_minor)))))))	(Elaeis_oleifera	Elaeis_guineensis)))	Pelagodoxa_henryana))	Kingia_australis);
((Roystonea_regia	(((Iriartea_deltoidea	Nypa_fruticans)	Pelagodoxa_henryana)	((Sclerosperma_profizianum	Podococcus_barteri)	(((((Geonoma_undata	((Reinhardtia_gracilis	Reinhardtia_simplex)	(Reinhardtia_paiewonskiana	Reinhardtia_latisecta)))	(Attalea_speciosa	Bactris_major))	(Elaeis_oleifera	Elaeis_guineensis))	((((Dypsis_decaryi	Heterospathe_cagayanensis)	(((Burretiokentia_grandiflora	Veitchia_spiralis)	((Pseudophoenix_vinifera	Orania_palindan)	Kentiopsis_piersoniorum))	(Hydriastele_microspadix	Dictyosperma_album)))	Manicaria_saccifera)	(Oenocarpus_bataua	(Oenocarpus_minor	Prestoea_acuminata))))	(Phoenix_dactylifera	Sabal_domingensis)))))	Kingia_australis);
((Roystonea_regia	((((((Attalea_speciosa	Bactris_major)	((Elaeis_oleifera	Elaeis_guineensis)	(((Pseudophoenix_vinifera	Orania_palindan)	Kentiopsis_piersoniorum)	((Reinhardtia_gracilis	Reinhardtia_simplex)	(Reinhardtia_paiewonskiana	Reinhardtia_latisecta)))))	((Manicaria_saccifera	(Geonoma_undata	(Prestoea_acuminata	(Oenocarpus_bataua	Oenocarpus_minor))))	((((Hydriastele_microspadix	Dictyosperma_album)	Veitchia_spiralis)	Dypsis_decaryi)	(Burretiokentia_grandiflora	Heterospathe_cagayanensis))))	((Iriartea_deltoidea	Nypa_fruticans)	(Phoenix_dactylifera	Sabal_domingensis)))	Pelagodoxa_henryana)	(Sclerosperma_profizianum	Podococcus_barteri)))	Kingia_australis);
((Attalea_speciosa	((Burretiokentia_grandiflora	Bactris_major)	(((Elaeis_oleifera	Elaeis_guineensis)	((Kentiopsis_piersoniorum	Orania_palindan)	((Reinhardtia_paiewonskiana	Reinhardtia_latisecta)	(Reinhardtia_simplex	Reinhardtia_gracilis))))	(((Geonoma_undata	((Podococcus_barteri	Sclerosperma_profizianum)	((Nypa_fruticans	Iriartea_deltoidea)	(Phoenix_dactylifera	Sabal_domingensis))))	(Roystonea_regia	Pelagodoxa_henryana))	((Oenocarpus_bataua	(Prestoea_acuminata	Oenocarpus_minor))	(Manicaria_saccifera	(((Heterospathe_cagayanensis	(Pseudophoenix_vinifera	Veitchia_spiralis))	(Hydriastele_microspadix	Dictyosperma_album))	Dypsis_decaryi)))))))	Kingia_australis);
((Roystonea_regia	((Podococcus_barteri	Sclerosperma_profizianum)	((((Manicaria_saccifera	((Burretiokentia_grandiflora	((((Hydriastele_microspadix	Heterospathe_cagayanensis)	Veitchia_spiralis)	Dictyosperma_album)	Dypsis_decaryi))	(Geonoma_undata	(Oenocarpus_bataua	(Prestoea_acuminata	Oenocarpus_minor)))))	((Attalea_speciosa	Bactris_major)	((((Kentiopsis_piersoniorum	(Pseudophoenix_vinifera	Orania_palindan))	Elaeis_oleifera)	Elaeis_guineensis)	((Reinhardtia_paiewonskiana	Reinhardtia_latisecta)	(Reinhardtia_simplex	Reinhardtia_gracilis)))))	(Phoenix_dactylifera	Sabal_domingensis))	(Pelagodoxa_henryana	(Nypa_fruticans	Iriartea_deltoidea)))))	Kingia_australis);
((Attalea_speciosa	(Bactris_major	((((Pelagodoxa_henryana	(Elaeis_oleifera	Elaeis_guineensis))	((Reinhardtia_paiewonskiana	Reinhardtia_latisecta)	(Reinhardtia_simplex	Reinhardtia_gracilis)))	(Prestoea_acuminata	Geonoma_undata))	((((Phoenix_dactylifera	Sabal_domingensis)	((Pseudophoenix_vinifera	Nypa_fruticans)	Iriartea_deltoidea))	(Roystonea_regia	(Podococcus_barteri	Sclerosperma_profizianum)))	((Oenocarpus_bataua	Oenocarpus_minor)	(Manicaria_saccifera	((Kentiopsis_piersoniorum	Orania_palindan)	(Burretiokentia_grandiflora	((((Hydriastele_microspadix	Heterospathe_cagayanensis)	Veitchia_spiralis)	Dictyosperma_album)	Dypsis_decaryi)))))))))	Kingia_australis);
((Roystonea_regia	((((((((Pseudophoenix_vinifera	(Kentiopsis_piersoniorum	Orania_palindan))	Elaeis_oleifera)	Elaeis_guineensis)	(((Attalea_speciosa	Bactris_major)	Reinhardtia_paiewonskiana)	(Reinhardtia_latisecta	(Reinhardtia_simplex	Reinhardtia_gracilis))))	(Manicaria_saccifera	(Burretiokentia_grandiflora	(((Heterospathe_cagayanensis	Veitchia_spiralis)	(Hydriastele_microspadix	Dictyosperma_album))	Dypsis_decaryi))))	(Oenocarpus_bataua	(Prestoea_acuminata	Oenocarpus_minor)))	(((Phoenix_dactylifera	Sabal_domingensis)	(Nypa_fruticans	Iriartea_deltoidea))	(Podococcus_barteri	Sclerosperma_profizianum)))	(Pelagodoxa_henryana	Geonoma_undata)))	Kingia_australis);
((Roystonea_regia	((Podococcus_barteri	Sclerosperma_profizianum)	(((((Manicaria_saccifera	((Dictyosperma_album	Dypsis_decaryi)	((Hydriastele_microspadix	Heterospathe_cagayanensis)	Veitchia_spiralis)))	(Geonoma_undata	(Prestoea_acuminata	(Oenocarpus_minor	Oenocarpus_bataua))))	(((Attalea_speciosa	(Burretiokentia_grandiflora	Bactris_major))	((Reinhardtia_paiewonskiana	Reinhardtia_latisecta)	((Orania_palindan	Kentiopsis_piersoniorum)	(Reinhardtia_simplex	Reinhardtia_gracilis))))	(Elaeis_oleifera	Elaeis_guineensis)))	((Phoenix_dactylifera	Sabal_domingensis)	((Pseudophoenix_vinifera	Nypa_fruticans)	Iriartea_deltoidea)))	Pelagodoxa_henryana)))	Kingia_australis);
((Iriartea_deltoidea	((((Podococcus_barteri	Sclerosperma_profizianum)	((Roystonea_regia	((((Dictyosperma_album	Dypsis_decaryi)	((Hydriastele_microspadix	Heterospathe_cagayanensis)	Veitchia_spiralis))	(Manicaria_saccifera	((Geonoma_undata	((Attalea_speciosa	Bactris_major)	((Reinhardtia_paiewonskiana	Reinhardtia_latisecta)	(((Pseudophoenix_vinifera	Orania_palindan)	Kentiopsis_piersoniorum)	(Reinhardtia_simplex	Reinhardtia_gracilis)))))	(Elaeis_oleifera	Elaeis_guineensis))))	(Prestoea_acuminata	(Oenocarpus_minor	Oenocarpus_bataua))))	Pelagodoxa_henryana))	((Burretiokentia_grandiflora	Phoenix_dactylifera)	Sabal_domingensis))	Nypa_fruticans))	Kingia_australis);
((Roystonea_regia	(Pelagodoxa_henryana	((((((Heterospathe_cagayanensis	(Veitchia_spiralis	(((Pseudophoenix_vinifera	Orania_palindan)	Kentiopsis_piersoniorum)	(Hydriastele_microspadix	Dictyosperma_album))))	Dypsis_decaryi)	Manicaria_saccifera)	(Geonoma_undata	(Prestoea_acuminata	(Oenocarpus_minor	Oenocarpus_bataua))))	((Attalea_speciosa	(Burretiokentia_grandiflora	Bactris_major))	(((Reinhardtia_paiewonskiana	Reinhardtia_latisecta)	(Reinhardtia_simplex	Reinhardtia_gracilis))	(Elaeis_oleifera	Elaeis_guineensis))))	(((Phoenix_dactylifera	Sabal_domingensis)	(Nypa_fruticans	Iriartea_deltoidea))	(Podococcus_barteri	Sclerosperma_profizianum)))))	Kingia_australis);
((Roystonea_regia	(Pelagodoxa_henryana	((Podococcus_barteri	Sclerosperma_profizianum)	(((((Oenocarpus_bataua	(Prestoea_acuminata	Oenocarpus_minor))	Manicaria_saccifera)	(((Burretiokentia_grandiflora	Dictyosperma_album)	((Pseudophoenix_vinifera	Orania_palindan)	Kentiopsis_piersoniorum))	(Dypsis_decaryi	((Hydriastele_microspadix	Heterospathe_cagayanensis)	Veitchia_spiralis))))	((Elaeis_oleifera	Elaeis_guineensis)	(Geonoma_undata	((Attalea_speciosa	Bactris_major)	((Reinhardtia_paiewonskiana	Reinhardtia_latisecta)	(Reinhardtia_simplex	Reinhardtia_gracilis))))))	((Phoenix_dactylifera	Sabal_domingensis)	(Nypa_fruticans	Iriartea_deltoidea))))))	Kingia_australis);
((Attalea_speciosa	(Bactris_major	((((Reinhardtia_paiewonskiana	Reinhardtia_latisecta)	(Reinhardtia_simplex	Reinhardtia_gracilis))	(Elaeis_oleifera	Elaeis_guineensis))	(((((Burretiokentia_grandiflora	((Dictyosperma_album	(Veitchia_spiralis	(Hydriastele_microspadix	Heterospathe_cagayanensis)))	(Orania_palindan	Kentiopsis_piersoniorum)))	Dypsis_decaryi)	Manicaria_saccifera)	((Prestoea_acuminata	(Oenocarpus_minor	Oenocarpus_bataua))	(Iriartea_deltoidea	Geonoma_undata)))	((Phoenix_dactylifera	Sabal_domingensis)	((((Pseudophoenix_vinifera	Nypa_fruticans)	Pelagodoxa_henryana)	Roystonea_regia)	(Podococcus_barteri	Sclerosperma_profizianum)))))))	Kingia_australis);
((Roystonea_regia	((Pelagodoxa_henryana	((Manicaria_saccifera	(((Geonoma_undata	(((Orania_palindan	Kentiopsis_piersoniorum)	((Reinhardtia_paiewonskiana	Reinhardtia_latisecta)	(Reinhardtia_simplex	Reinhardtia_gracilis)))	(Oenocarpus_minor	Oenocarpus_bataua)))	(Iriartea_deltoidea	Prestoea_acuminata))	((Dictyosperma_album	(((Veitchia_spiralis	(Hydriastele_microspadix	Heterospathe_cagayanensis))	Burretiokentia_grandiflora)	Dypsis_decaryi))	((Attalea_speciosa	Bactris_major)	(Elaeis_oleifera	Elaeis_guineensis)))))	((Phoenix_dactylifera	Sabal_domingensis)	(Pseudophoenix_vinifera	Nypa_fruticans))))	(Sclerosperma_profizianum	Podococcus_barteri)))	Kingia_australis);
((Roystonea_regia	(Pelagodoxa_henryana	((Sclerosperma_profizianum	(((Nypa_fruticans	Iriartea_deltoidea)	(Sabal_domingensis	Phoenix_dactylifera))	Podococcus_barteri))	((((Attalea_speciosa	Bactris_major)	((Reinhardtia_paiewonskiana	Reinhardtia_latisecta)	(Reinhardtia_gracilis	Reinhardtia_simplex)))	((((((Dypsis_decaryi	((Veitchia_spiralis	Heterospathe_cagayanensis)	Dictyosperma_album))	Hydriastele_microspadix)	Burretiokentia_grandiflora)	((Pseudophoenix_vinifera	Orania_palindan)	Kentiopsis_piersoniorum))	(Geonoma_undata	(Oenocarpus_bataua	(Oenocarpus_minor	Prestoea_acuminata))))	Manicaria_saccifera))	(Elaeis_guineensis	Elaeis_oleifera)))))	Kingia_australis);
((Attalea_speciosa	(Bactris_major	((((Pseudophoenix_vinifera	Orania_palindan)	Kentiopsis_piersoniorum)	((Reinhardtia_paiewonskiana	Reinhardtia_latisecta)	(Reinhardtia_gracilis	Reinhardtia_simplex)))	((((Dictyosperma_album	Burretiokentia_grandiflora)	(Dypsis_decaryi	(Veitchia_spiralis	(Hydriastele_microspadix	Heterospathe_cagayanensis))))	(Manicaria_saccifera	((Prestoea_acuminata	(Oenocarpus_bataua	Oenocarpus_minor))	Geonoma_undata)))	(((Elaeis_guineensis	Elaeis_oleifera)	((Roystonea_regia	Pelagodoxa_henryana)	(Sclerosperma_profizianum	(((Phoenix_dactylifera	Sabal_domingensis)	Nypa_fruticans)	Podococcus_barteri))))	Iriartea_deltoidea)))))	Kingia_australis);
((Roystonea_regia	(((((Geonoma_undata	(Manicaria_saccifera	((Attalea_speciosa	Bactris_major)	((Reinhardtia_paiewonskiana	Reinhardtia_latisecta)	((((Pseudophoenix_vinifera	Orania_palindan)	Kentiopsis_piersoniorum)	Reinhardtia_gracilis)	Reinhardtia_simplex)))))	((Dictyosperma_album	(Dypsis_decaryi	((Burretiokentia_grandiflora	Veitchia_spiralis)	(Hydriastele_microspadix	Heterospathe_cagayanensis))))	(Oenocarpus_bataua	Oenocarpus_minor)))	((Sclerosperma_profizianum	(((Prestoea_acuminata	Iriartea_deltoidea)	Nypa_fruticans)	(Elaeis_guineensis	Elaeis_oleifera)))	(Phoenix_dactylifera	Sabal_domingensis)))	Pelagodoxa_henryana)	Podococcus_barteri))	Kingia_australis);
((Roystonea_regia	((Geonoma_undata	(((Pelagodoxa_henryana	((Phoenix_dactylifera	Sabal_domingensis)	(Iriartea_deltoidea	Nypa_fruticans)))	Podococcus_barteri)	((Manicaria_saccifera	(((Burretiokentia_grandiflora	(Hydriastele_microspadix	(Dictyosperma_album	(Heterospathe_cagayanensis	Veitchia_spiralis))))	Dypsis_decaryi)	(Oenocarpus_bataua	Oenocarpus_minor)))	((Attalea_speciosa	Bactris_major)	(Sclerosperma_profizianum	(((Reinhardtia_paiewonskiana	Reinhardtia_latisecta)	(Reinhardtia_gracilis	Reinhardtia_simplex))	((Pseudophoenix_vinifera	Elaeis_guineensis)	((Orania_palindan	Kentiopsis_piersoniorum)	Elaeis_oleifera))))))))	Prestoea_acuminata))	Kingia_australis);
((Roystonea_regia	(((Sclerosperma_profizianum	Podococcus_barteri)	(Pelagodoxa_henryana	((Iriartea_deltoidea	Geonoma_undata)	((((Oenocarpus_bataua	Oenocarpus_minor)	(Manicaria_saccifera	((Burretiokentia_grandiflora	(Hydriastele_microspadix	(Dictyosperma_album	(Heterospathe_cagayanensis	Veitchia_spiralis))))	Dypsis_decaryi)))	((Attalea_speciosa	Bactris_major)	(((Reinhardtia_paiewonskiana	Reinhardtia_latisecta)	(Reinhardtia_gracilis	Reinhardtia_simplex))	(Elaeis_guineensis	(((Pseudophoenix_vinifera	Orania_palindan)	Kentiopsis_piersoniorum)	Elaeis_oleifera)))))	((Phoenix_dactylifera	Sabal_domingensis)	Nypa_fruticans)))))	Prestoea_acuminata))	Kingia_australis);
((Attalea_speciosa	(Bactris_major	(((Reinhardtia_paiewonskiana	Reinhardtia_latisecta)	(Reinhardtia_gracilis	Reinhardtia_simplex))	((((Sclerosperma_profizianum	Podococcus_barteri)	(Pelagodoxa_henryana	Roystonea_regia))	((Phoenix_dactylifera	Sabal_domingensis)	((Iriartea_deltoidea	Nypa_fruticans)	(Elaeis_guineensis	Elaeis_oleifera))))	(Manicaria_saccifera	(((Burretiokentia_grandiflora	Veitchia_spiralis)	(((Pseudophoenix_vinifera	Orania_palindan)	Kentiopsis_piersoniorum)	(Dictyosperma_album	(Dypsis_decaryi	(Hydriastele_microspadix	Heterospathe_cagayanensis)))))	(Geonoma_undata	(Oenocarpus_bataua	(Prestoea_acuminata	Oenocarpus_minor)))))))))	Kingia_australis);
((Attalea_speciosa	(Bactris_major	(((Reinhardtia_paiewonskiana	Reinhardtia_latisecta)	(Reinhardtia_gracilis	Reinhardtia_simplex))	(((((Burretiokentia_grandiflora	Dypsis_decaryi)	((Hydriastele_microspadix	Dictyosperma_album)	(Heterospathe_cagayanensis	Veitchia_spiralis)))	((Elaeis_guineensis	(((Pseudophoenix_vinifera	Orania_palindan)	Kentiopsis_piersoniorum)	Elaeis_oleifera))	((((Sclerosperma_profizianum	Podococcus_barteri)	(Phoenix_dactylifera	Sabal_domingensis))	(Iriartea_deltoidea	Nypa_fruticans))	(Pelagodoxa_henryana	(Prestoea_acuminata	Roystonea_regia)))))	Manicaria_saccifera)	(Geonoma_undata	(Oenocarpus_bataua	Oenocarpus_minor))))))	Kingia_australis);
((Phoenix_dactylifera	((Sabal_domingensis	(Iriartea_deltoidea	Nypa_fruticans))	(((Geonoma_undata	(Prestoea_acuminata	Roystonea_regia))	Pelagodoxa_henryana)	(Podococcus_barteri	(((Sclerosperma_profizianum	(Elaeis_guineensis	Elaeis_oleifera))	((Attalea_speciosa	Bactris_major)	((Reinhardtia_paiewonskiana	Reinhardtia_latisecta)	(Reinhardtia_gracilis	Reinhardtia_simplex))))	(Manicaria_saccifera	(((((Dictyosperma_album	((Hydriastele_microspadix	Heterospathe_cagayanensis)	Veitchia_spiralis))	((Pseudophoenix_vinifera	Orania_palindan)	Kentiopsis_piersoniorum))	Dypsis_decaryi)	Burretiokentia_grandiflora)	(Oenocarpus_bataua	Oenocarpus_minor))))))))	Kingia_australis);
((Roystonea_regia	((Pelagodoxa_henryana	(((Phoenix_dactylifera	(Sabal_domingensis	Nypa_fruticans))	Iriartea_deltoidea)	(((Attalea_speciosa	(Burretiokentia_grandiflora	Bactris_major))	(((((Pseudophoenix_vinifera	Orania_palindan)	Kentiopsis_piersoniorum)	(Reinhardtia_paiewonskiana	Reinhardtia_latisecta))	(Reinhardtia_gracilis	Reinhardtia_simplex))	(Sclerosperma_profizianum	(Elaeis_guineensis	Elaeis_oleifera))))	((Manicaria_saccifera	(((Dictyosperma_album	((Hydriastele_microspadix	Heterospathe_cagayanensis)	Veitchia_spiralis))	Dypsis_decaryi)	(Oenocarpus_bataua	Oenocarpus_minor)))	(Prestoea_acuminata	Geonoma_undata)))))	Podococcus_barteri))	Kingia_australis);
((Roystonea_regia	(Geonoma_undata	(((Oenocarpus_bataua	Oenocarpus_minor)	Prestoea_acuminata)	((((Podococcus_barteri	(Pelagodoxa_henryana	((Iriartea_deltoidea	Nypa_fruticans)	((Burretiokentia_grandiflora	Phoenix_dactylifera)	Sabal_domingensis))))	(((Attalea_speciosa	Bactris_major)	(((Reinhardtia_paiewonskiana	Reinhardtia_latisecta)	(Reinhardtia_gracilis	Reinhardtia_simplex))	(Elaeis_guineensis	(((Pseudophoenix_vinifera	Orania_palindan)	Kentiopsis_piersoniorum)	Elaeis_oleifera))))	Sclerosperma_profizianum))	Manicaria_saccifera)	(((Hydriastele_microspadix	Heterospathe_cagayanensis)	Veitchia_spiralis)	(Dypsis_decaryi	Dictyosperma_album))))))	Kingia_australis);
((Roystonea_regia	(((Pelagodoxa_henryana	((Manicaria_saccifera	((((Pseudophoenix_vinifera	Orania_palindan)	Kentiopsis_piersoniorum)	(((Veitchia_spiralis	(Heterospathe_cagayanensis	Hydriastele_microspadix))	Dypsis_decaryi)	(Burretiokentia_grandiflora	Dictyosperma_album)))	((Bactris_major	Attalea_speciosa)	((Elaeis_oleifera	Elaeis_guineensis)	((Reinhardtia_paiewonskiana	(Prestoea_acuminata	Reinhardtia_latisecta))	(Reinhardtia_gracilis	Reinhardtia_simplex))))))	((Podococcus_barteri	Sclerosperma_profizianum)	((Iriartea_deltoidea	Nypa_fruticans)	(Phoenix_dactylifera	Sabal_domingensis)))))	Geonoma_undata)	(Oenocarpus_minor	Oenocarpus_bataua)))	Kingia_australis);
((Roystonea_regia	((Pelagodoxa_henryana	((Prestoea_acuminata	(Oenocarpus_minor	Oenocarpus_bataua))	((((Pseudophoenix_vinifera	Orania_palindan)	Kentiopsis_piersoniorum)	((Veitchia_spiralis	((Hydriastele_microspadix	Heterospathe_cagayanensis)	Dictyosperma_album))	(Dypsis_decaryi	Burretiokentia_grandiflora)))	((((Podococcus_barteri	Sclerosperma_profizianum)	((Iriartea_deltoidea	Nypa_fruticans)	(Phoenix_dactylifera	Sabal_domingensis)))	((Elaeis_oleifera	Elaeis_guineensis)	(((Reinhardtia_paiewonskiana	Reinhardtia_latisecta)	(Reinhardtia_gracilis	Reinhardtia_simplex))	(Bactris_major	Attalea_speciosa))))	Manicaria_saccifera))))	Geonoma_undata))	Kingia_australis);
((Attalea_speciosa	((((Elaeis_oleifera	Elaeis_guineensis)	((Reinhardtia_paiewonskiana	Reinhardtia_latisecta)	(((Pseudophoenix_vinifera	Orania_palindan)	Kentiopsis_piersoniorum)	(Reinhardtia_gracilis	Reinhardtia_simplex))))	((((Geonoma_undata	Oenocarpus_bataua)	(Prestoea_acuminata	Oenocarpus_minor))	(((Dypsis_decaryi	((Heterospathe_cagayanensis	Hydriastele_microspadix)	Veitchia_spiralis))	Dictyosperma_album)	Manicaria_saccifera))	((((Podococcus_barteri	Sclerosperma_profizianum)	Roystonea_regia)	Pelagodoxa_henryana)	((Iriartea_deltoidea	Nypa_fruticans)	(Phoenix_dactylifera	Sabal_domingensis)))))	(Burretiokentia_grandiflora	Bactris_major)))	Kingia_australis);
((Roystonea_regia	((Pelagodoxa_henryana	((((Iriartea_deltoidea	Nypa_fruticans)	(Phoenix_dactylifera	Sabal_domingensis))	(Elaeis_oleifera	Elaeis_guineensis))	((((Reinhardtia_paiewonskiana	Reinhardtia_latisecta)	(Reinhardtia_gracilis	Reinhardtia_simplex))	((Burretiokentia_grandiflora	Bactris_major)	(((Pseudophoenix_vinifera	Orania_palindan)	Kentiopsis_piersoniorum)	Attalea_speciosa)))	(((Oenocarpus_bataua	(Prestoea_acuminata	Oenocarpus_minor))	(((Dypsis_decaryi	((Heterospathe_cagayanensis	Hydriastele_microspadix)	Veitchia_spiralis))	Dictyosperma_album)	Manicaria_saccifera))	Geonoma_undata))))	(Podococcus_barteri	Sclerosperma_profizianum)))	Kingia_australis);
(((Iriartea_deltoidea	Nypa_fruticans)	((Phoenix_dactylifera	Sabal_domingensis)	(((((((((((Pseudophoenix_vinifera	Orania_palindan)	Kentiopsis_piersoniorum)	(Reinhardtia_latisecta	Reinhardtia_paiewonskiana))	(Reinhardtia_gracilis	Reinhardtia_simplex))	(Bactris_major	Attalea_speciosa))	Geonoma_undata)	Manicaria_saccifera)	(Prestoea_acuminata	(Oenocarpus_bataua	Oenocarpus_minor)))	(((Veitchia_spiralis	Heterospathe_cagayanensis)	Dypsis_decaryi)	((Burretiokentia_grandiflora	Hydriastele_microspadix)	Dictyosperma_album)))	(Elaeis_oleifera	Elaeis_guineensis))	((Podococcus_barteri	Sclerosperma_profizianum)	(Roystonea_regia	Pelagodoxa_henryana)))))	Kingia_australis);
((Roystonea_regia	(Pelagodoxa_henryana	((((Iriartea_deltoidea	(Pseudophoenix_vinifera	Nypa_fruticans))	(Phoenix_dactylifera	Sabal_domingensis))	((Manicaria_saccifera	(((Veitchia_spiralis	((Orania_palindan	Kentiopsis_piersoniorum)	Dictyosperma_album))	((Hydriastele_microspadix	Heterospathe_cagayanensis)	Dypsis_decaryi))	(Geonoma_undata	(Oenocarpus_bataua	(Prestoea_acuminata	Oenocarpus_minor)))))	((((Reinhardtia_latisecta	Reinhardtia_paiewonskiana)	(Reinhardtia_gracilis	Reinhardtia_simplex))	((Burretiokentia_grandiflora	Bactris_major)	Attalea_speciosa))	(Elaeis_oleifera	Elaeis_guineensis))))	(Podococcus_barteri	Sclerosperma_profizianum))))	Kingia_australis);
((Roystonea_regia	(((((((Heterospathe_cagayanensis	(Veitchia_spiralis	Hydriastele_microspadix))	Dictyosperma_album)	Dypsis_decaryi)	((Oenocarpus_bataua	(Prestoea_acuminata	Oenocarpus_minor))	((((((Reinhardtia_latisecta	Reinhardtia_paiewonskiana)	(Reinhardtia_gracilis	Reinhardtia_simplex))	((Burretiokentia_grandiflora	Bactris_major)	Attalea_speciosa))	(((Pseudophoenix_vinifera	(Orania_palindan	Kentiopsis_piersoniorum))	Elaeis_oleifera)	Elaeis_guineensis))	((Iriartea_deltoidea	Nypa_fruticans)	(Phoenix_dactylifera	Sabal_domingensis)))	Manicaria_saccifera)))	Geonoma_undata)	Pelagodoxa_henryana)	(Podococcus_barteri	Sclerosperma_profizianum)))	Kingia_australis);
((Roystonea_regia	(Pelagodoxa_henryana	((((Iriartea_deltoidea	Nypa_fruticans)	(Phoenix_dactylifera	Sabal_domingensis))	((Manicaria_saccifera	(((Prestoea_acuminata	Geonoma_undata)	(Oenocarpus_bataua	Oenocarpus_minor))	((Veitchia_spiralis	(Dictyosperma_album	(Heterospathe_cagayanensis	Hydriastele_microspadix)))	Dypsis_decaryi)))	(((Elaeis_oleifera	Elaeis_guineensis)	((Reinhardtia_latisecta	Reinhardtia_paiewonskiana)	((Pseudophoenix_vinifera	(Orania_palindan	Kentiopsis_piersoniorum))	(Reinhardtia_gracilis	Reinhardtia_simplex))))	((Burretiokentia_grandiflora	Bactris_major)	Attalea_speciosa))))	(Podococcus_barteri	Sclerosperma_profizianum))))	Kingia_australis);
((Roystonea_regia	(Pelagodoxa_henryana	((((((Orania_palindan	Kentiopsis_piersoniorum)	Elaeis_oleifera)	Elaeis_guineensis)	((Iriartea_deltoidea	(Pseudophoenix_vinifera	Nypa_fruticans))	(Phoenix_dactylifera	Sabal_domingensis)))	((Manicaria_saccifera	((Geonoma_undata	((Oenocarpus_bataua	Oenocarpus_minor)	Prestoea_acuminata))	(((Heterospathe_cagayanensis	Hydriastele_microspadix)	(Veitchia_spiralis	Dictyosperma_album))	Dypsis_decaryi)))	(((Reinhardtia_latisecta	Reinhardtia_paiewonskiana)	(Reinhardtia_gracilis	Reinhardtia_simplex))	((Burretiokentia_grandiflora	Bactris_major)	Attalea_speciosa))))	(Podococcus_barteri	Sclerosperma_profizianum))))	Kingia_australis);
((Roystonea_regia	((((Podococcus_barteri	Sclerosperma_profizianum)	((Iriartea_deltoidea	Nypa_fruticans)	(Phoenix_dactylifera	Sabal_domingensis)))	(((((Elaeis_oleifera	Elaeis_guineensis)	((Reinhardtia_latisecta	Reinhardtia_paiewonskiana)	(Reinhardtia_gracilis	Reinhardtia_simplex)))	(Bactris_major	Attalea_speciosa))	((((Oenocarpus_minor	Prestoea_acuminata)	Oenocarpus_bataua)	(Burretiokentia_grandiflora	((((Pseudophoenix_vinifera	Orania_palindan)	Kentiopsis_piersoniorum)	(Dictyosperma_album	((Heterospathe_cagayanensis	Hydriastele_microspadix)	Veitchia_spiralis)))	Dypsis_decaryi)))	Manicaria_saccifera))	Geonoma_undata))	Pelagodoxa_henryana))	Kingia_australis);
((Sclerosperma_profizianum	(((Pelagodoxa_henryana	((Prestoea_acuminata	((Iriartea_deltoidea	(Pseudophoenix_vinifera	Nypa_fruticans))	(Phoenix_dactylifera	Sabal_domingensis)))	((Elaeis_guineensis	Elaeis_oleifera)	((((Kentiopsis_piersoniorum	Orania_palindan)	((Reinhardtia_gracilis	Reinhardtia_simplex)	(Reinhardtia_latisecta	Reinhardtia_paiewonskiana)))	(Attalea_speciosa	Bactris_major))	((((Burretiokentia_grandiflora	Manicaria_saccifera)	(Geonoma_undata	(Oenocarpus_bataua	Oenocarpus_minor)))	Dypsis_decaryi)	(((Hydriastele_microspadix	Dictyosperma_album)	Veitchia_spiralis)	Heterospathe_cagayanensis))))))	Roystonea_regia)	Podococcus_barteri))	Kingia_australis);
((Attalea_speciosa	(Bactris_major	(((Elaeis_guineensis	Elaeis_oleifera)	((Reinhardtia_gracilis	Reinhardtia_simplex)	(Reinhardtia_latisecta	Reinhardtia_paiewonskiana)))	(((Manicaria_saccifera	((Veitchia_spiralis	(Burretiokentia_grandiflora	Pseudophoenix_vinifera))	((((Kentiopsis_piersoniorum	Orania_palindan)	(Hydriastele_microspadix	Dictyosperma_album))	Dypsis_decaryi)	Heterospathe_cagayanensis)))	(Prestoea_acuminata	(Oenocarpus_bataua	Oenocarpus_minor)))	(Geonoma_undata	((Pelagodoxa_henryana	Roystonea_regia)	((Podococcus_barteri	Sclerosperma_profizianum)	((Phoenix_dactylifera	Sabal_domingensis)	(Iriartea_deltoidea	Nypa_fruticans)))))))))	Kingia_australis);
((Attalea_speciosa	(Bactris_major	(((Elaeis_guineensis	Elaeis_oleifera)	((Reinhardtia_gracilis	Reinhardtia_simplex)	(Geonoma_undata	(Reinhardtia_latisecta	Reinhardtia_paiewonskiana))))	(((Manicaria_saccifera	(((Dypsis_decaryi	(((Kentiopsis_piersoniorum	Orania_palindan)	Veitchia_spiralis)	(Hydriastele_microspadix	Heterospathe_cagayanensis)))	Dictyosperma_album)	(Pseudophoenix_vinifera	Burretiokentia_grandiflora)))	(Oenocarpus_bataua	Oenocarpus_minor))	((Pelagodoxa_henryana	(Prestoea_acuminata	Roystonea_regia))	((Podococcus_barteri	Sclerosperma_profizianum)	(Iriartea_deltoidea	(Phoenix_dactylifera	(Sabal_domingensis	Nypa_fruticans)))))))))	Kingia_australis);
((Roystonea_regia	(((((Elaeis_guineensis	Elaeis_oleifera)	(Phoenix_dactylifera	(Sabal_domingensis	(Iriartea_deltoidea	Nypa_fruticans))))	(((((Burretiokentia_grandiflora	((((Veitchia_spiralis	Heterospathe_cagayanensis)	Dictyosperma_album)	Hydriastele_microspadix)	Dypsis_decaryi))	(Pseudophoenix_vinifera	(Kentiopsis_piersoniorum	Orania_palindan)))	((Oenocarpus_bataua	Oenocarpus_minor)	((Attalea_speciosa	Bactris_major)	Manicaria_saccifera)))	((Reinhardtia_gracilis	Reinhardtia_simplex)	(Reinhardtia_latisecta	Reinhardtia_paiewonskiana)))	Geonoma_undata))	((Podococcus_barteri	Sclerosperma_profizianum)	Pelagodoxa_henryana))	Prestoea_acuminata))	Kingia_australis);
((Roystonea_regia	((((((Attalea_speciosa	(Burretiokentia_grandiflora	Bactris_major))	(((Manicaria_saccifera	Dypsis_decaryi)	((Oenocarpus_bataua	Oenocarpus_minor)	((Dictyosperma_album	(((Kentiopsis_piersoniorum	Orania_palindan)	Veitchia_spiralis)	(Hydriastele_microspadix	Heterospathe_cagayanensis)))	Pseudophoenix_vinifera)))	Geonoma_undata))	((Pelagodoxa_henryana	(Phoenix_dactylifera	(Sabal_domingensis	(Iriartea_deltoidea	Nypa_fruticans))))	((Reinhardtia_gracilis	Reinhardtia_simplex)	(Reinhardtia_latisecta	Reinhardtia_paiewonskiana))))	(Elaeis_guineensis	Elaeis_oleifera))	(Podococcus_barteri	Sclerosperma_profizianum))	Prestoea_acuminata))	Kingia_australis);
((Roystonea_regia	(((Manicaria_saccifera	((Oenocarpus_bataua	Oenocarpus_minor)	(((Burretiokentia_grandiflora	Dictyosperma_album)	(Dypsis_decaryi	(Veitchia_spiralis	(Hydriastele_microspadix	Heterospathe_cagayanensis))))	(Kentiopsis_piersoniorum	(Pseudophoenix_vinifera	Orania_palindan)))))	((Attalea_speciosa	Bactris_major)	((Geonoma_undata	((Prestoea_acuminata	(Reinhardtia_gracilis	Reinhardtia_simplex))	(Reinhardtia_latisecta	Reinhardtia_paiewonskiana)))	(Pelagodoxa_henryana	(Elaeis_guineensis	Elaeis_oleifera)))))	(((Iriartea_deltoidea	Nypa_fruticans)	(Phoenix_dactylifera	Sabal_domingensis))	(Podococcus_barteri	Sclerosperma_profizianum))))	Kingia_australis);
((((((Manicaria_saccifera	(((((((Kentiopsis_piersoniorum	Orania_palindan)	Hydriastele_microspadix)	(Heterospathe_cagayanensis	((Pseudophoenix_vinifera	Veitchia_spiralis)	Dictyosperma_album)))	Dypsis_decaryi)	Burretiokentia_grandiflora)	(Pelagodoxa_henryana	Roystonea_regia))	((Geonoma_undata	Oenocarpus_bataua)	(Prestoea_acuminata	Oenocarpus_minor))))	((Attalea_speciosa	Bactris_major)	(((Reinhardtia_gracilis	Reinhardtia_simplex)	(Reinhardtia_latisecta	Reinhardtia_paiewonskiana))	(Elaeis_guineensis	Elaeis_oleifera))))	((Iriartea_deltoidea	Nypa_fruticans)	(Phoenix_dactylifera	Sabal_domingensis)))	Podococcus_barteri)	Sclerosperma_profizianum)	Kingia_australis);
((Roystonea_regia	(((Podococcus_barteri	Sclerosperma_profizianum)	((((Burretiokentia_grandiflora	((((Hydriastele_microspadix	Heterospathe_cagayanensis)	((Kentiopsis_piersoniorum	(Pseudophoenix_vinifera	Orania_palindan))	Dictyosperma_album))	Veitchia_spiralis)	Dypsis_decaryi))	((Elaeis_guineensis	Elaeis_oleifera)	((Attalea_speciosa	Bactris_major)	((Reinhardtia_gracilis	Reinhardtia_simplex)	(Reinhardtia_latisecta	Reinhardtia_paiewonskiana)))))	(Manicaria_saccifera	(Geonoma_undata	(Oenocarpus_bataua	(Prestoea_acuminata	Oenocarpus_minor)))))	((Iriartea_deltoidea	Nypa_fruticans)	(Phoenix_dactylifera	Sabal_domingensis))))	Pelagodoxa_henryana))	Kingia_australis);
(((Iriartea_deltoidea	Nypa_fruticans)	(((Podococcus_barteri	Sclerosperma_profizianum)	(((Elaeis_guineensis	((Kentiopsis_piersoniorum	(Pseudophoenix_vinifera	Orania_palindan))	Elaeis_oleifera))	((Attalea_speciosa	Bactris_major)	((Reinhardtia_gracilis	Reinhardtia_simplex)	(Reinhardtia_latisecta	Reinhardtia_paiewonskiana))))	(Manicaria_saccifera	((Burretiokentia_grandiflora	(Dypsis_decaryi	(((Hydriastele_microspadix	Heterospathe_cagayanensis)	Veitchia_spiralis)	Dictyosperma_album)))	(((Geonoma_undata	Pelagodoxa_henryana)	Roystonea_regia)	(Prestoea_acuminata	(Oenocarpus_bataua	Oenocarpus_minor)))))))	(Phoenix_dactylifera	Sabal_domingensis)))	Kingia_australis);
((Attalea_speciosa	(Bactris_major	(((Elaeis_guineensis	((Kentiopsis_piersoniorum	(Pseudophoenix_vinifera	Orania_palindan))	Elaeis_oleifera))	((Reinhardtia_gracilis	Reinhardtia_simplex)	(Reinhardtia_latisecta	Reinhardtia_paiewonskiana)))	((Manicaria_saccifera	((((Burretiokentia_grandiflora	((Heterospathe_cagayanensis	Veitchia_spiralis)	Dictyosperma_album))	Hydriastele_microspadix)	Dypsis_decaryi)	(((Geonoma_undata	Roystonea_regia)	(Prestoea_acuminata	(Oenocarpus_bataua	Oenocarpus_minor)))	Pelagodoxa_henryana)))	(((Sclerosperma_profizianum	(Phoenix_dactylifera	Sabal_domingensis))	(Iriartea_deltoidea	Nypa_fruticans))	Podococcus_barteri)))))	Kingia_australis);
((((Roystonea_regia	((Pelagodoxa_henryana	(Iriartea_deltoidea	Nypa_fruticans))	(((((Elaeis_oleifera	Elaeis_guineensis)	((Reinhardtia_latisecta	Reinhardtia_paiewonskiana)	(Reinhardtia_gracilis	Reinhardtia_simplex)))	((Burretiokentia_grandiflora	Bactris_major)	Attalea_speciosa))	(((Geonoma_undata	(Oenocarpus_bataua	(Oenocarpus_minor	Prestoea_acuminata)))	((((Heterospathe_cagayanensis	Hydriastele_microspadix)	Veitchia_spiralis)	((Kentiopsis_piersoniorum	(Pseudophoenix_vinifera	Orania_palindan))	Dictyosperma_album))	Dypsis_decaryi))	Manicaria_saccifera))	(Sabal_domingensis	Phoenix_dactylifera))))	Podococcus_barteri)	Sclerosperma_profizianum)	Kingia_australis);
((Roystonea_regia	(((Podococcus_barteri	Sclerosperma_profizianum)	(((Iriartea_deltoidea	Nypa_fruticans)	((((Kentiopsis_piersoniorum	Orania_palindan)	Elaeis_oleifera)	Elaeis_guineensis)	(Sabal_domingensis	Phoenix_dactylifera)))	((((Geonoma_undata	(Prestoea_acuminata	(Oenocarpus_bataua	Oenocarpus_minor)))	((Dictyosperma_album	((Heterospathe_cagayanensis	Hydriastele_microspadix)	(Pseudophoenix_vinifera	Veitchia_spiralis)))	Dypsis_decaryi))	Manicaria_saccifera)	(((Burretiokentia_grandiflora	Bactris_major)	Attalea_speciosa)	((Reinhardtia_latisecta	Reinhardtia_paiewonskiana)	(Reinhardtia_gracilis	Reinhardtia_simplex))))))	Pelagodoxa_henryana))	Kingia_australis);
((Roystonea_regia	((Podococcus_barteri	Sclerosperma_profizianum)	((((((Geonoma_undata	(Oenocarpus_bataua	(Oenocarpus_minor	Prestoea_acuminata)))	Manicaria_saccifera)	((Dictyosperma_album	((Heterospathe_cagayanensis	((Kentiopsis_piersoniorum	Orania_palindan)	Hydriastele_microspadix))	Veitchia_spiralis))	Dypsis_decaryi))	((Bactris_major	Attalea_speciosa)	((Elaeis_oleifera	Elaeis_guineensis)	((Reinhardtia_latisecta	Reinhardtia_paiewonskiana)	(Reinhardtia_gracilis	Reinhardtia_simplex)))))	((Iriartea_deltoidea	(Pseudophoenix_vinifera	Nypa_fruticans))	(Sabal_domingensis	(Burretiokentia_grandiflora	Phoenix_dactylifera))))	Pelagodoxa_henryana)))	Kingia_australis);
((Attalea_speciosa	(((((Reinhardtia_latisecta	Reinhardtia_paiewonskiana)	(Reinhardtia_gracilis	Reinhardtia_simplex))	((Manicaria_saccifera	(Dypsis_decaryi	(((Kentiopsis_piersoniorum	Orania_palindan)	Burretiokentia_grandiflora)	((Heterospathe_cagayanensis	((Pseudophoenix_vinifera	Veitchia_spiralis)	Dictyosperma_album))	Hydriastele_microspadix))))	((Oenocarpus_bataua	(Oenocarpus_minor	Prestoea_acuminata))	Geonoma_undata)))	((Elaeis_oleifera	Elaeis_guineensis)	(((Phoenix_dactylifera	Sabal_domingensis)	(Iriartea_deltoidea	Nypa_fruticans))	(Pelagodoxa_henryana	(Roystonea_regia	(Podococcus_barteri	Sclerosperma_profizianum))))))	Bactris_major))	Kingia_australis);
((Attalea_speciosa	(((((((Reinhardtia_latisecta	Reinhardtia_paiewonskiana)	(Reinhardtia_gracilis	Reinhardtia_simplex))	((Geonoma_undata	Oenocarpus_bataua)	Oenocarpus_minor))	((Burretiokentia_grandiflora	(Kentiopsis_piersoniorum	Orania_palindan))	(Dypsis_decaryi	((Heterospathe_cagayanensis	Hydriastele_microspadix)	((Pseudophoenix_vinifera	Veitchia_spiralis)	Dictyosperma_album)))))	((Elaeis_oleifera	Elaeis_guineensis)	(((Phoenix_dactylifera	Sabal_domingensis)	(Iriartea_deltoidea	Nypa_fruticans))	(Pelagodoxa_henryana	((Prestoea_acuminata	Roystonea_regia)	(Podococcus_barteri	Sclerosperma_profizianum))))))	Manicaria_saccifera)	Bactris_major))	Kingia_australis);
((Roystonea_regia	((((Bactris_major	Attalea_speciosa)	((Reinhardtia_latisecta	Reinhardtia_paiewonskiana)	(Reinhardtia_gracilis	Reinhardtia_simplex)))	((Prestoea_acuminata	(Oenocarpus_minor	Oenocarpus_bataua))	Geonoma_undata))	((Manicaria_saccifera	((Burretiokentia_grandiflora	Dypsis_decaryi)	((((Heterospathe_cagayanensis	Hydriastele_microspadix)	Veitchia_spiralis)	Dictyosperma_album)	(Kentiopsis_piersoniorum	Orania_palindan))))	(((Sclerosperma_profizianum	(Elaeis_oleifera	Elaeis_guineensis))	(Podococcus_barteri	((Phoenix_dactylifera	Sabal_domingensis)	(Pseudophoenix_vinifera	(Iriartea_deltoidea	Nypa_fruticans)))))	Pelagodoxa_henryana))))	Kingia_australis);
((Roystonea_regia	(Pelagodoxa_henryana	((Sclerosperma_profizianum	Podococcus_barteri)	((Iriartea_deltoidea	((Phoenix_dactylifera	Sabal_domingensis)	Nypa_fruticans))	((((Prestoea_acuminata	(Oenocarpus_minor	Oenocarpus_bataua))	(((((Heterospathe_cagayanensis	Hydriastele_microspadix)	Veitchia_spiralis)	Dictyosperma_album)	Burretiokentia_grandiflora)	Dypsis_decaryi))	(Geonoma_undata	Manicaria_saccifera))	((((Reinhardtia_latisecta	Reinhardtia_paiewonskiana)	(Reinhardtia_gracilis	Reinhardtia_simplex))	(((Kentiopsis_piersoniorum	(Pseudophoenix_vinifera	Orania_palindan))	Elaeis_oleifera)	Elaeis_guineensis))	(Bactris_major	Attalea_speciosa)))))))	Kingia_australis);
((Roystonea_regia	(((((((Phoenix_dactylifera	Sabal_domingensis)	(Iriartea_deltoidea	Nypa_fruticans))	Sclerosperma_profizianum)	Podococcus_barteri)	((((Dypsis_decaryi	(((Heterospathe_cagayanensis	Hydriastele_microspadix)	Veitchia_spiralis)	Dictyosperma_album))	Burretiokentia_grandiflora)	Manicaria_saccifera)	(((Reinhardtia_paiewonskiana	((Reinhardtia_gracilis	Reinhardtia_simplex)	Reinhardtia_latisecta))	(((Kentiopsis_piersoniorum	(Pseudophoenix_vinifera	Orania_palindan))	Elaeis_oleifera)	Elaeis_guineensis))	(Bactris_major	Attalea_speciosa))))	Pelagodoxa_henryana)	((Geonoma_undata	Prestoea_acuminata)	(Oenocarpus_minor	Oenocarpus_bataua))))	Kingia_australis);
((Nypa_fruticans	((((Sclerosperma_profizianum	Podococcus_barteri)	((Pelagodoxa_henryana	((Manicaria_saccifera	(Prestoea_acuminata	(Oenocarpus_minor	Oenocarpus_bataua)))	(((((Reinhardtia_gracilis	Reinhardtia_simplex)	(Reinhardtia_latisecta	Reinhardtia_paiewonskiana))	((Burretiokentia_grandiflora	Bactris_major)	Attalea_speciosa))	(Elaeis_oleifera	Elaeis_guineensis))	(Dypsis_decaryi	((Kentiopsis_piersoniorum	(Pseudophoenix_vinifera	Orania_palindan))	(((Heterospathe_cagayanensis	Hydriastele_microspadix)	Veitchia_spiralis)	Dictyosperma_album))))))	(Geonoma_undata	Roystonea_regia)))	(Phoenix_dactylifera	Sabal_domingensis))	Iriartea_deltoidea))	Kingia_australis);
((Attalea_speciosa	(((((Roystonea_regia	((((Phoenix_dactylifera	Sabal_domingensis)	(Iriartea_deltoidea	Nypa_fruticans))	(Sclerosperma_profizianum	Podococcus_barteri))	Pelagodoxa_henryana))	(Elaeis_oleifera	Elaeis_guineensis))	((Prestoea_acuminata	Geonoma_undata)	((Oenocarpus_minor	Oenocarpus_bataua)	(Manicaria_saccifera	(((Dictyosperma_album	Dypsis_decaryi)	(Heterospathe_cagayanensis	((Kentiopsis_piersoniorum	(Pseudophoenix_vinifera	Orania_palindan))	Hydriastele_microspadix)))	Veitchia_spiralis)))))	((Reinhardtia_gracilis	Reinhardtia_simplex)	(Reinhardtia_latisecta	Reinhardtia_paiewonskiana)))	(Burretiokentia_grandiflora	Bactris_major)))	Kingia_australis);
(((Kentiopsis_piersoniorum	(Pseudophoenix_vinifera	Orania_palindan))	(((Geonoma_undata	(Oenocarpus_bataua	(Prestoea_acuminata	Oenocarpus_minor)))	(((((((Reinhardtia_gracilis	Reinhardtia_simplex)	(Reinhardtia_paiewonskiana	Reinhardtia_latisecta))	(Elaeis_oleifera	Elaeis_guineensis))	(Sclerosperma_profizianum	(Attalea_speciosa	Bactris_major)))	((Iriartea_deltoidea	Nypa_fruticans)	(Podococcus_barteri	(Phoenix_dactylifera	Sabal_domingensis))))	Pelagodoxa_henryana)	(Manicaria_saccifera	(Burretiokentia_grandiflora	((Dictyosperma_album	(Veitchia_spiralis	(Hydriastele_microspadix	Heterospathe_cagayanensis)))	Dypsis_decaryi)))))	Roystonea_regia))	Kingia_australis);
((Roystonea_regia	((((Iriartea_deltoidea	(Pseudophoenix_vinifera	Nypa_fruticans))	(Sclerosperma_profizianum	(Podococcus_barteri	(Phoenix_dactylifera	Sabal_domingensis))))	(((((((Kentiopsis_piersoniorum	Orania_palindan)	(Reinhardtia_gracilis	Reinhardtia_simplex))	(Reinhardtia_paiewonskiana	Reinhardtia_latisecta))	(Elaeis_oleifera	Elaeis_guineensis))	(Attalea_speciosa	Bactris_major))	((Prestoea_acuminata	(Oenocarpus_minor	Oenocarpus_bataua))	((((Dictyosperma_album	(Veitchia_spiralis	(Hydriastele_microspadix	Heterospathe_cagayanensis)))	Dypsis_decaryi)	Burretiokentia_grandiflora)	Manicaria_saccifera)))	Geonoma_undata))	Pelagodoxa_henryana))	Kingia_australis);
((Roystonea_regia	(((((Manicaria_saccifera	(((((Reinhardtia_gracilis	Reinhardtia_simplex)	(Reinhardtia_paiewonskiana	Reinhardtia_latisecta))	(Elaeis_oleifera	Elaeis_guineensis))	(Attalea_speciosa	Bactris_major))	((Kentiopsis_piersoniorum	(Pseudophoenix_vinifera	Orania_palindan))	(Dictyosperma_album	((Hydriastele_microspadix	((Burretiokentia_grandiflora	Veitchia_spiralis)	Heterospathe_cagayanensis))	Dypsis_decaryi)))))	(Oenocarpus_bataua	(Prestoea_acuminata	Oenocarpus_minor)))	Geonoma_undata)	((Phoenix_dactylifera	Sabal_domingensis)	(Sclerosperma_profizianum	Podococcus_barteri)))	(Pelagodoxa_henryana	(Iriartea_deltoidea	Nypa_fruticans))))	Kingia_australis);
((Roystonea_regia	(Pelagodoxa_henryana	((Sclerosperma_profizianum	Podococcus_barteri)	(((Manicaria_saccifera	(((Dypsis_decaryi	(((Heterospathe_cagayanensis	Hydriastele_microspadix)	Veitchia_spiralis)	Dictyosperma_album))	Burretiokentia_grandiflora)	(Oenocarpus_bataua	(Prestoea_acuminata	Oenocarpus_minor))))	((((Reinhardtia_gracilis	Reinhardtia_simplex)	(Geonoma_undata	(Reinhardtia_paiewonskiana	Reinhardtia_latisecta)))	(Elaeis_oleifera	((Kentiopsis_piersoniorum	(Pseudophoenix_vinifera	Orania_palindan))	Elaeis_guineensis)))	(Attalea_speciosa	Bactris_major)))	(((Iriartea_deltoidea	Nypa_fruticans)	Phoenix_dactylifera)	Sabal_domingensis)))))	Kingia_australis);
((Roystonea_regia	(Pelagodoxa_henryana	((((Phoenix_dactylifera	Sabal_domingensis)	Nypa_fruticans)	(Sclerosperma_profizianum	Podococcus_barteri))	((((Kentiopsis_piersoniorum	(Pseudophoenix_vinifera	Orania_palindan))	((Dypsis_decaryi	(((Heterospathe_cagayanensis	Hydriastele_microspadix)	Veitchia_spiralis)	Dictyosperma_album))	Burretiokentia_grandiflora))	((((Reinhardtia_gracilis	Reinhardtia_simplex)	(Reinhardtia_paiewonskiana	Reinhardtia_latisecta))	(Elaeis_oleifera	Elaeis_guineensis))	(((Prestoea_acuminata	Iriartea_deltoidea)	(Oenocarpus_bataua	Oenocarpus_minor))	Geonoma_undata)))	(Manicaria_saccifera	(Attalea_speciosa	Bactris_major))))))	Kingia_australis);
((Roystonea_regia	((((Dypsis_decaryi	(Burretiokentia_grandiflora	((Hydriastele_microspadix	(Kentiopsis_piersoniorum	(Pseudophoenix_vinifera	Orania_palindan)))	((Heterospathe_cagayanensis	Veitchia_spiralis)	Dictyosperma_album))))	((((((Reinhardtia_gracilis	Reinhardtia_simplex)	(Reinhardtia_paiewonskiana	Reinhardtia_latisecta))	(Elaeis_oleifera	Elaeis_guineensis))	(Attalea_speciosa	Bactris_major))	(Phoenix_dactylifera	Sabal_domingensis))	((((Prestoea_acuminata	Iriartea_deltoidea)	(Oenocarpus_bataua	Oenocarpus_minor))	Geonoma_undata)	Manicaria_saccifera)))	(Nypa_fruticans	Pelagodoxa_henryana))	(Sclerosperma_profizianum	Podococcus_barteri)))	Kingia_australis);
((Roystonea_regia	(Prestoea_acuminata	(((Oenocarpus_bataua	Oenocarpus_minor)	((Manicaria_saccifera	(((Elaeis_oleifera	Elaeis_guineensis)	((Attalea_speciosa	Bactris_major)	((Reinhardtia_gracilis	Reinhardtia_simplex)	(Reinhardtia_paiewonskiana	Reinhardtia_latisecta))))	((Sclerosperma_profizianum	Podococcus_barteri)	((Phoenix_dactylifera	Sabal_domingensis)	(Iriartea_deltoidea	Nypa_fruticans)))))	((Burretiokentia_grandiflora	((Kentiopsis_piersoniorum	(Pseudophoenix_vinifera	Orania_palindan))	(((Hydriastele_microspadix	Heterospathe_cagayanensis)	Veitchia_spiralis)	Dictyosperma_album)))	Dypsis_decaryi)))	(Geonoma_undata	Pelagodoxa_henryana))))	Kingia_australis);
((((Attalea_speciosa	(Burretiokentia_grandiflora	Bactris_major))	(((Kentiopsis_piersoniorum	(Pseudophoenix_vinifera	Orania_palindan))	((Reinhardtia_gracilis	Reinhardtia_simplex)	(Reinhardtia_paiewonskiana	Reinhardtia_latisecta)))	(Elaeis_oleifera	Elaeis_guineensis)))	((((Heterospathe_cagayanensis	(Dypsis_decaryi	((Hydriastele_microspadix	Dictyosperma_album)	Veitchia_spiralis)))	Manicaria_saccifera)	(((Pelagodoxa_henryana	Nypa_fruticans)	(Phoenix_dactylifera	Sabal_domingensis))	(Sclerosperma_profizianum	Podococcus_barteri)))	((((Iriartea_deltoidea	Geonoma_undata)	Prestoea_acuminata)	(Oenocarpus_bataua	Oenocarpus_minor))	Roystonea_regia)))	Kingia_australis);
((Sclerosperma_profizianum	(Podococcus_barteri	((((Geonoma_undata	((((Oenocarpus_bataua	(Oenocarpus_minor	Prestoea_acuminata))	((Veitchia_spiralis	(Hydriastele_microspadix	Heterospathe_cagayanensis))	((Dictyosperma_album	Dypsis_decaryi)	Burretiokentia_grandiflora)))	Manicaria_saccifera)	((Attalea_speciosa	Bactris_major)	((((Reinhardtia_gracilis	Reinhardtia_simplex)	(Reinhardtia_paiewonskiana	Reinhardtia_latisecta))	(Kentiopsis_piersoniorum	(Pseudophoenix_vinifera	Orania_palindan)))	(Elaeis_oleifera	Elaeis_guineensis)))))	((Nypa_fruticans	Iriartea_deltoidea)	(Phoenix_dactylifera	Sabal_domingensis)))	Pelagodoxa_henryana)	Roystonea_regia)))	Kingia_australis);
((Roystonea_regia	(Podococcus_barteri	(Sclerosperma_profizianum	(((((((Dictyosperma_album	(Hydriastele_microspadix	Heterospathe_cagayanensis))	Dypsis_decaryi)	Veitchia_spiralis)	Manicaria_saccifera)	(((Burretiokentia_grandiflora	((Oenocarpus_bataua	(Oenocarpus_minor	(Iriartea_deltoidea	Prestoea_acuminata)))	Geonoma_undata))	(((Reinhardtia_gracilis	Reinhardtia_simplex)	(Reinhardtia_paiewonskiana	Reinhardtia_latisecta))	(Attalea_speciosa	Bactris_major)))	(((Kentiopsis_piersoniorum	(Pseudophoenix_vinifera	Orania_palindan))	Elaeis_oleifera)	Elaeis_guineensis)))	(Nypa_fruticans	(Phoenix_dactylifera	Sabal_domingensis)))	Pelagodoxa_henryana))))	Kingia_australis);
((Roystonea_regia	((Pelagodoxa_henryana	(((((Nypa_fruticans	Pseudophoenix_vinifera)	(Sabal_domingensis	Phoenix_dactylifera))	Podococcus_barteri)	(((Attalea_speciosa	Bactris_major)	((Elaeis_oleifera	Elaeis_guineensis)	((Reinhardtia_gracilis	Reinhardtia_simplex)	(Sclerosperma_profizianum	(Reinhardtia_latisecta	Reinhardtia_paiewonskiana)))))	(Manicaria_saccifera	((Burretiokentia_grandiflora	Dypsis_decaryi)	((Veitchia_spiralis	(Heterospathe_cagayanensis	Hydriastele_microspadix))	Dictyosperma_album)))))	((Prestoea_acuminata	(Oenocarpus_minor	Oenocarpus_bataua))	(Iriartea_deltoidea	Geonoma_undata))))	(Orania_palindan	Kentiopsis_piersoniorum)))	Kingia_australis);
((Roystonea_regia	(((Pelagodoxa_henryana	((Iriartea_deltoidea	Nypa_fruticans)	(Sabal_domingensis	Phoenix_dactylifera)))	((((Attalea_speciosa	(Burretiokentia_grandiflora	Bactris_major))	((Elaeis_oleifera	Elaeis_guineensis)	((((Pseudophoenix_vinifera	Orania_palindan)	Kentiopsis_piersoniorum)	(Reinhardtia_gracilis	Reinhardtia_simplex))	(Reinhardtia_latisecta	Reinhardtia_paiewonskiana))))	(((Heterospathe_cagayanensis	((Hydriastele_microspadix	Dictyosperma_album)	Veitchia_spiralis))	Dypsis_decaryi)	((Oenocarpus_bataua	(Prestoea_acuminata	Oenocarpus_minor))	Manicaria_saccifera)))	Geonoma_undata))	(Sclerosperma_profizianum	Podococcus_barteri)))	Kingia_australis);
((Podococcus_barteri	((((Sabal_domingensis	Phoenix_dactylifera)	(Iriartea_deltoidea	Nypa_fruticans))	((Roystonea_regia	((((Attalea_speciosa	Bactris_major)	((Elaeis_oleifera	Elaeis_guineensis)	((Reinhardtia_gracilis	Reinhardtia_simplex)	(Reinhardtia_latisecta	Reinhardtia_paiewonskiana))))	((Prestoea_acuminata	(Oenocarpus_minor	Oenocarpus_bataua))	(Manicaria_saccifera	(((Pseudophoenix_vinifera	Orania_palindan)	Kentiopsis_piersoniorum)	((Heterospathe_cagayanensis	(Dictyosperma_album	Veitchia_spiralis))	((Burretiokentia_grandiflora	Hydriastele_microspadix)	Dypsis_decaryi))))))	Geonoma_undata))	Pelagodoxa_henryana))	Sclerosperma_profizianum))	Kingia_australis);
((Roystonea_regia	(Podococcus_barteri	(((((((Geonoma_undata	(Oenocarpus_bataua	(Prestoea_acuminata	Oenocarpus_minor)))	Manicaria_saccifera)	((Dypsis_decaryi	(Heterospathe_cagayanensis	((Orania_palindan	Kentiopsis_piersoniorum)	(Hydriastele_microspadix	Dictyosperma_album))))	(Pseudophoenix_vinifera	Veitchia_spiralis)))	((Elaeis_oleifera	Elaeis_guineensis)	(((Reinhardtia_gracilis	Reinhardtia_simplex)	(Reinhardtia_latisecta	Reinhardtia_paiewonskiana))	(Attalea_speciosa	(Burretiokentia_grandiflora	Bactris_major)))))	((Sabal_domingensis	Phoenix_dactylifera)	(Iriartea_deltoidea	Nypa_fruticans)))	Pelagodoxa_henryana)	Sclerosperma_profizianum)))	Kingia_australis);
((Roystonea_regia	(((((Attalea_speciosa	Bactris_major)	((Elaeis_oleifera	Elaeis_guineensis)	(((Pseudophoenix_vinifera	(Orania_palindan	Kentiopsis_piersoniorum))	(Reinhardtia_gracilis	Reinhardtia_simplex))	(Reinhardtia_latisecta	Reinhardtia_paiewonskiana))))	(Podococcus_barteri	(Sclerosperma_profizianum	(((Phoenix_dactylifera	Sabal_domingensis)	Nypa_fruticans)	Iriartea_deltoidea))))	(Geonoma_undata	((Prestoea_acuminata	(Oenocarpus_minor	Oenocarpus_bataua))	((Burretiokentia_grandiflora	(Dypsis_decaryi	((Veitchia_spiralis	(Hydriastele_microspadix	Heterospathe_cagayanensis))	Dictyosperma_album)))	Manicaria_saccifera))))	Pelagodoxa_henryana))	Kingia_australis);
(((Nypa_fruticans	Iriartea_deltoidea)	(((Pelagodoxa_henryana	((Roystonea_regia	Podococcus_barteri)	Sclerosperma_profizianum))	(((Prestoea_acuminata	(Oenocarpus_minor	Oenocarpus_bataua))	(((Hydriastele_microspadix	Burretiokentia_grandiflora)	((Veitchia_spiralis	Heterospathe_cagayanensis)	Dictyosperma_album))	Dypsis_decaryi))	(Manicaria_saccifera	((((Reinhardtia_gracilis	(((Pseudophoenix_vinifera	Orania_palindan)	Kentiopsis_piersoniorum)	Reinhardtia_simplex))	(Reinhardtia_latisecta	Reinhardtia_paiewonskiana))	(Geonoma_undata	(Attalea_speciosa	Bactris_major)))	(Elaeis_oleifera	Elaeis_guineensis)))))	(Phoenix_dactylifera	Sabal_domingensis)))	Kingia_australis);
((Roystonea_regia	((Podococcus_barteri	(Sclerosperma_profizianum	(((((((Oenocarpus_bataua	Oenocarpus_minor)	(((((Veitchia_spiralis	Heterospathe_cagayanensis)	Dictyosperma_album)	(((Pseudophoenix_vinifera	Orania_palindan)	Kentiopsis_piersoniorum)	Hydriastele_microspadix))	Dypsis_decaryi)	Burretiokentia_grandiflora))	Manicaria_saccifera)	((((Reinhardtia_latisecta	Reinhardtia_paiewonskiana)	(Reinhardtia_gracilis	Reinhardtia_simplex))	(Attalea_speciosa	Bactris_major))	(Elaeis_oleifera	Elaeis_guineensis)))	((Phoenix_dactylifera	Sabal_domingensis)	(Nypa_fruticans	Iriartea_deltoidea)))	Geonoma_undata)	Pelagodoxa_henryana)))	Prestoea_acuminata))	Kingia_australis);
((Roystonea_regia	((Podococcus_barteri	Sclerosperma_profizianum)	((((Manicaria_saccifera	(((Geonoma_undata	((((Pseudophoenix_vinifera	Orania_palindan)	Kentiopsis_piersoniorum)	((Reinhardtia_latisecta	Reinhardtia_paiewonskiana)	(Reinhardtia_gracilis	Reinhardtia_simplex)))	(Attalea_speciosa	Bactris_major)))	(Elaeis_oleifera	Elaeis_guineensis))	((Dypsis_decaryi	(Heterospathe_cagayanensis	(Dictyosperma_album	Veitchia_spiralis)))	(Burretiokentia_grandiflora	Hydriastele_microspadix))))	((Oenocarpus_bataua	Oenocarpus_minor)	Prestoea_acuminata))	((Phoenix_dactylifera	Sabal_domingensis)	(Nypa_fruticans	Iriartea_deltoidea)))	Pelagodoxa_henryana)))	Kingia_australis);
((Roystonea_regia	((((Manicaria_saccifera	(((Attalea_speciosa	(Burretiokentia_grandiflora	Bactris_major))	(((Reinhardtia_latisecta	Reinhardtia_paiewonskiana)	(Reinhardtia_gracilis	Reinhardtia_simplex))	(Elaeis_oleifera	Elaeis_guineensis)))	(((Pseudophoenix_vinifera	Orania_palindan)	Kentiopsis_piersoniorum)	(Dictyosperma_album	(Dypsis_decaryi	(Veitchia_spiralis	(Heterospathe_cagayanensis	Hydriastele_microspadix)))))))	(((Phoenix_dactylifera	Sabal_domingensis)	(Nypa_fruticans	Iriartea_deltoidea))	(Podococcus_barteri	Sclerosperma_profizianum)))	Pelagodoxa_henryana)	(Geonoma_undata	((Oenocarpus_bataua	Oenocarpus_minor)	Prestoea_acuminata))))	Kingia_australis);
((Roystonea_regia	(((((Phoenix_dactylifera	Sabal_domingensis)	(Nypa_fruticans	Iriartea_deltoidea))	(Geonoma_undata	(((Oenocarpus_bataua	(Oenocarpus_minor	Prestoea_acuminata))	(((Dypsis_decaryi	(Orania_palindan	Kentiopsis_piersoniorum))	(Dictyosperma_album	(((Burretiokentia_grandiflora	Pseudophoenix_vinifera)	Veitchia_spiralis)	(Heterospathe_cagayanensis	Hydriastele_microspadix))))	Manicaria_saccifera))	((Elaeis_oleifera	Elaeis_guineensis)	((Attalea_speciosa	Bactris_major)	((Reinhardtia_latisecta	Reinhardtia_paiewonskiana)	(Reinhardtia_gracilis	Reinhardtia_simplex)))))))	Pelagodoxa_henryana)	(Podococcus_barteri	Sclerosperma_profizianum)))	Kingia_australis);
((Attalea_speciosa	(Bactris_major	(((((Prestoea_acuminata	(Oenocarpus_bataua	Oenocarpus_minor))	Geonoma_undata)	((((Kentiopsis_piersoniorum	(Pseudophoenix_vinifera	Orania_palindan))	((Veitchia_spiralis	(Hydriastele_microspadix	Heterospathe_cagayanensis))	Dictyosperma_album))	Dypsis_decaryi)	Manicaria_saccifera))	((((Podococcus_barteri	Sclerosperma_profizianum)	(Roystonea_regia	((Iriartea_deltoidea	Nypa_fruticans)	Pelagodoxa_henryana)))	(Sabal_domingensis	(Burretiokentia_grandiflora	Phoenix_dactylifera)))	(Elaeis_guineensis	Elaeis_oleifera)))	((Reinhardtia_gracilis	Reinhardtia_simplex)	(Reinhardtia_latisecta	Reinhardtia_paiewonskiana)))))	Kingia_australis);
((Roystonea_regia	(Pelagodoxa_henryana	((Podococcus_barteri	((Burretiokentia_grandiflora	((Iriartea_deltoidea	Nypa_fruticans)	(Sabal_domingensis	Phoenix_dactylifera)))	Sclerosperma_profizianum))	(((Oenocarpus_bataua	(Oenocarpus_minor	Prestoea_acuminata))	((Dictyosperma_album	(Hydriastele_microspadix	Heterospathe_cagayanensis))	Dypsis_decaryi))	(((Veitchia_spiralis	(Elaeis_guineensis	Elaeis_oleifera))	(((Attalea_speciosa	Bactris_major)	((Reinhardtia_gracilis	Reinhardtia_simplex)	((Kentiopsis_piersoniorum	(Pseudophoenix_vinifera	Orania_palindan))	(Reinhardtia_latisecta	Reinhardtia_paiewonskiana))))	Geonoma_undata))	Manicaria_saccifera)))))	Kingia_australis);
((Roystonea_regia	(((Geonoma_undata	Pelagodoxa_henryana)	(((Prestoea_acuminata	(Oenocarpus_bataua	Oenocarpus_minor))	((Kentiopsis_piersoniorum	(Pseudophoenix_vinifera	Orania_palindan))	((Veitchia_spiralis	(Hydriastele_microspadix	Heterospathe_cagayanensis))	(Dypsis_decaryi	Dictyosperma_album))))	(Manicaria_saccifera	((Elaeis_guineensis	Elaeis_oleifera)	((Reinhardtia_gracilis	(Attalea_speciosa	Bactris_major))	(Reinhardtia_simplex	(Reinhardtia_latisecta	Reinhardtia_paiewonskiana)))))))	(Podococcus_barteri	((Burretiokentia_grandiflora	((Iriartea_deltoidea	Nypa_fruticans)	(Sabal_domingensis	Phoenix_dactylifera)))	Sclerosperma_profizianum))))	Kingia_australis);
((Attalea_speciosa	(Bactris_major	(((Reinhardtia_gracilis	Reinhardtia_simplex)	(Reinhardtia_latisecta	Reinhardtia_paiewonskiana))	((((Podococcus_barteri	(((Phoenix_dactylifera	Sabal_domingensis)	((Pseudophoenix_vinifera	Nypa_fruticans)	Iriartea_deltoidea))	Sclerosperma_profizianum))	((Geonoma_undata	(Prestoea_acuminata	Roystonea_regia))	Pelagodoxa_henryana))	(Manicaria_saccifera	((Burretiokentia_grandiflora	(((Veitchia_spiralis	(Hydriastele_microspadix	Heterospathe_cagayanensis))	Dictyosperma_album)	Dypsis_decaryi))	(Oenocarpus_bataua	Oenocarpus_minor))))	(Elaeis_guineensis	((Kentiopsis_piersoniorum	Orania_palindan)	Elaeis_oleifera))))))	Kingia_australis);
((Roystonea_regia	(((Dictyosperma_album	(Dypsis_decaryi	(Veitchia_spiralis	(Hydriastele_microspadix	Heterospathe_cagayanensis))))	(((Manicaria_saccifera	(Geonoma_undata	(Oenocarpus_bataua	(Prestoea_acuminata	Oenocarpus_minor))))	(((Phoenix_dactylifera	Sabal_domingensis)	(Nypa_fruticans	Iriartea_deltoidea))	Pelagodoxa_henryana))	((Elaeis_guineensis	Elaeis_oleifera)	((Attalea_speciosa	(Burretiokentia_grandiflora	Bactris_major))	((Kentiopsis_piersoniorum	(Pseudophoenix_vinifera	Orania_palindan))	((Reinhardtia_gracilis	Reinhardtia_simplex)	(Reinhardtia_latisecta	Reinhardtia_paiewonskiana)))))))	(Sclerosperma_profizianum	Podococcus_barteri)))	Kingia_australis);
((Roystonea_regia	(((((Elaeis_guineensis	Elaeis_oleifera)	((Attalea_speciosa	Bactris_major)	((Reinhardtia_gracilis	Reinhardtia_simplex)	(Reinhardtia_latisecta	Reinhardtia_paiewonskiana))))	(Sclerosperma_profizianum	(((Phoenix_dactylifera	Sabal_domingensis)	(Nypa_fruticans	Iriartea_deltoidea))	Podococcus_barteri)))	Pelagodoxa_henryana)	(Geonoma_undata	((Prestoea_acuminata	(Oenocarpus_bataua	Oenocarpus_minor))	(((Pseudophoenix_vinifera	Burretiokentia_grandiflora)	((Dictyosperma_album	Dypsis_decaryi)	((Kentiopsis_piersoniorum	Orania_palindan)	(Veitchia_spiralis	(Hydriastele_microspadix	Heterospathe_cagayanensis)))))	Manicaria_saccifera)))))	Kingia_australis);
((Roystonea_regia	(((((Oenocarpus_bataua	(Oenocarpus_minor	Prestoea_acuminata))	(((Dypsis_decaryi	(Hydriastele_microspadix	Burretiokentia_grandiflora))	(Dictyosperma_album	(Veitchia_spiralis	Heterospathe_cagayanensis)))	Manicaria_saccifera))	((Elaeis_guineensis	Elaeis_oleifera)	((Attalea_speciosa	Bactris_major)	((Iriartea_deltoidea	(Geonoma_undata	(Reinhardtia_gracilis	Reinhardtia_simplex)))	(Reinhardtia_latisecta	Reinhardtia_paiewonskiana)))))	((((Phoenix_dactylifera	Sabal_domingensis)	Nypa_fruticans)	(Podococcus_barteri	Sclerosperma_profizianum))	Pelagodoxa_henryana))	(Kentiopsis_piersoniorum	(Pseudophoenix_vinifera	Orania_palindan))))	Kingia_australis);
((Roystonea_regia	(((Elaeis_guineensis	((Kentiopsis_piersoniorum	Orania_palindan)	Elaeis_oleifera))	((Attalea_speciosa	(Burretiokentia_grandiflora	Bactris_major))	((Reinhardtia_gracilis	Reinhardtia_simplex)	(Reinhardtia_latisecta	Reinhardtia_paiewonskiana))))	(((((Iriartea_deltoidea	Nypa_fruticans)	(Podococcus_barteri	Sclerosperma_profizianum))	(Phoenix_dactylifera	Sabal_domingensis))	(Geonoma_undata	Pelagodoxa_henryana))	(((Dypsis_decaryi	((Hydriastele_microspadix	Dictyosperma_album)	((Pseudophoenix_vinifera	Veitchia_spiralis)	Heterospathe_cagayanensis)))	Manicaria_saccifera)	(Oenocarpus_bataua	(Oenocarpus_minor	Prestoea_acuminata))))))	Kingia_australis);
((Roystonea_regia	((((Sclerosperma_profizianum	(((Phoenix_dactylifera	Sabal_domingensis)	(Iriartea_deltoidea	Nypa_fruticans))	Podococcus_barteri))	(((Elaeis_guineensis	Elaeis_oleifera)	((Attalea_speciosa	Bactris_major)	((Reinhardtia_gracilis	Reinhardtia_simplex)	(Reinhardtia_latisecta	Reinhardtia_paiewonskiana))))	((Manicaria_saccifera	(Burretiokentia_grandiflora	(Dypsis_decaryi	((Hydriastele_microspadix	Heterospathe_cagayanensis)	(Dictyosperma_album	((Kentiopsis_piersoniorum	Orania_palindan)	(Pseudophoenix_vinifera	Veitchia_spiralis)))))))	(Geonoma_undata	(Oenocarpus_bataua	Oenocarpus_minor)))))	Pelagodoxa_henryana)	Prestoea_acuminata))	Kingia_australis);
(((Iriartea_deltoidea	(Pseudophoenix_vinifera	Nypa_fruticans))	(((((Attalea_speciosa	Bactris_major)	((((Reinhardtia_gracilis	Reinhardtia_simplex)	(Prestoea_acuminata	Geonoma_undata))	((Elaeis_guineensis	Elaeis_oleifera)	(Reinhardtia_latisecta	Reinhardtia_paiewonskiana)))	(Oenocarpus_bataua	Oenocarpus_minor)))	(Manicaria_saccifera	((Kentiopsis_piersoniorum	Orania_palindan)	((Burretiokentia_grandiflora	Dypsis_decaryi)	(((Veitchia_spiralis	Dictyosperma_album)	Heterospathe_cagayanensis)	Hydriastele_microspadix)))))	((Sclerosperma_profizianum	Pelagodoxa_henryana)	(Podococcus_barteri	Roystonea_regia)))	(Phoenix_dactylifera	Sabal_domingensis)))	Kingia_australis);
((Roystonea_regia	((((((Iriartea_deltoidea	Nypa_fruticans)	((Burretiokentia_grandiflora	Phoenix_dactylifera)	Sabal_domingensis))	((((Attalea_speciosa	Bactris_major)	(((Kentiopsis_piersoniorum	(Pseudophoenix_vinifera	Orania_palindan))	(Reinhardtia_simplex	Reinhardtia_gracilis))	(Reinhardtia_paiewonskiana	Reinhardtia_latisecta)))	((((Dictyosperma_album	(Veitchia_spiralis	(Heterospathe_cagayanensis	Hydriastele_microspadix)))	Dypsis_decaryi)	(Manicaria_saccifera	Geonoma_undata))	((Oenocarpus_minor	Oenocarpus_bataua)	Prestoea_acuminata)))	(Elaeis_oleifera	Elaeis_guineensis)))	Pelagodoxa_henryana)	Sclerosperma_profizianum)	Podococcus_barteri))	Kingia_australis);
((((Nypa_fruticans	((Burretiokentia_grandiflora	Phoenix_dactylifera)	Sabal_domingensis))	((((Pseudophoenix_vinifera	Elaeis_oleifera)	Elaeis_guineensis)	(((Attalea_speciosa	Bactris_major)	(((Kentiopsis_piersoniorum	Orania_palindan)	(Reinhardtia_simplex	Reinhardtia_gracilis))	(Reinhardtia_paiewonskiana	Reinhardtia_latisecta)))	(((Dictyosperma_album	(Veitchia_spiralis	(Heterospathe_cagayanensis	Hydriastele_microspadix)))	Dypsis_decaryi)	((Manicaria_saccifera	Geonoma_undata)	((Oenocarpus_minor	Oenocarpus_bataua)	Prestoea_acuminata)))))	(Pelagodoxa_henryana	((Podococcus_barteri	Sclerosperma_profizianum)	Roystonea_regia))))	Iriartea_deltoidea)	Kingia_australis);
((Roystonea_regia	(Pelagodoxa_henryana	((((Phoenix_dactylifera	Sabal_domingensis)	(Iriartea_deltoidea	Nypa_fruticans))	(((Attalea_speciosa	Bactris_major)	(((Reinhardtia_simplex	((Pseudophoenix_vinifera	(Kentiopsis_piersoniorum	Orania_palindan))	Reinhardtia_gracilis))	(Reinhardtia_paiewonskiana	Reinhardtia_latisecta))	(Elaeis_oleifera	Elaeis_guineensis)))	(Manicaria_saccifera	((Burretiokentia_grandiflora	(Dictyosperma_album	((Veitchia_spiralis	(Heterospathe_cagayanensis	Hydriastele_microspadix))	Dypsis_decaryi)))	(((Oenocarpus_minor	Oenocarpus_bataua)	Prestoea_acuminata)	Geonoma_undata)))))	(Podococcus_barteri	Sclerosperma_profizianum))))	Kingia_australis);
((Attalea_speciosa	(Bactris_major	(((Geonoma_undata	((Oenocarpus_minor	Prestoea_acuminata)	Oenocarpus_bataua))	((Manicaria_saccifera	(((((Pseudophoenix_vinifera	Orania_palindan)	Kentiopsis_piersoniorum)	(Dictyosperma_album	(Veitchia_spiralis	(Heterospathe_cagayanensis	Hydriastele_microspadix))))	Dypsis_decaryi)	Burretiokentia_grandiflora))	(((Podococcus_barteri	((Sclerosperma_profizianum	Roystonea_regia)	Pelagodoxa_henryana))	((Phoenix_dactylifera	Sabal_domingensis)	(Iriartea_deltoidea	Nypa_fruticans)))	(Elaeis_oleifera	Elaeis_guineensis))))	((Reinhardtia_simplex	Reinhardtia_gracilis)	(Reinhardtia_paiewonskiana	Reinhardtia_latisecta)))))	Kingia_australis);
((Roystonea_regia	(Pelagodoxa_henryana	((Sclerosperma_profizianum	(((Phoenix_dactylifera	Sabal_domingensis)	(Iriartea_deltoidea	Nypa_fruticans))	Podococcus_barteri))	((Elaeis_oleifera	Elaeis_guineensis)	((((Reinhardtia_simplex	Reinhardtia_gracilis)	(Prestoea_acuminata	(Reinhardtia_paiewonskiana	Reinhardtia_latisecta)))	(Attalea_speciosa	Bactris_major))	(Manicaria_saccifera	(((Dypsis_decaryi	(Veitchia_spiralis	(Heterospathe_cagayanensis	Hydriastele_microspadix)))	(((Pseudophoenix_vinifera	Orania_palindan)	Kentiopsis_piersoniorum)	(Burretiokentia_grandiflora	Dictyosperma_album)))	(Geonoma_undata	(Oenocarpus_minor	Oenocarpus_bataua)))))))))	Kingia_australis);
(((((Nypa_fruticans	Sabal_domingensis)	Phoenix_dactylifera)	Iriartea_deltoidea)	(((Sclerosperma_profizianum	Podococcus_barteri)	(Manicaria_saccifera	((((Dypsis_decaryi	(((Pseudophoenix_vinifera	Orania_palindan)	Kentiopsis_piersoniorum)	(Dictyosperma_album	(Veitchia_spiralis	(Heterospathe_cagayanensis	Hydriastele_microspadix)))))	Burretiokentia_grandiflora)	((Oenocarpus_minor	(Oenocarpus_bataua	Geonoma_undata))	Roystonea_regia))	(Prestoea_acuminata	Pelagodoxa_henryana))))	((Elaeis_oleifera	Elaeis_guineensis)	(((Reinhardtia_simplex	Reinhardtia_gracilis)	(Reinhardtia_paiewonskiana	Reinhardtia_latisecta))	(Attalea_speciosa	Bactris_major)))))	Kingia_australis);
((Sclerosperma_profizianum	(Podococcus_barteri	(((Pelagodoxa_henryana	((((Prestoea_acuminata	(Oenocarpus_minor	Oenocarpus_bataua))	Geonoma_undata)	(Manicaria_saccifera	(((Pseudophoenix_vinifera	Orania_palindan)	Kentiopsis_piersoniorum)	(Dictyosperma_album	((Dypsis_decaryi	(Veitchia_spiralis	(Heterospathe_cagayanensis	Hydriastele_microspadix)))	Burretiokentia_grandiflora)))))	Roystonea_regia))	((Elaeis_oleifera	Elaeis_guineensis)	((Reinhardtia_paiewonskiana	Reinhardtia_latisecta)	((Attalea_speciosa	Bactris_major)	(Reinhardtia_simplex	Reinhardtia_gracilis)))))	((Iriartea_deltoidea	Nypa_fruticans)	(Sabal_domingensis	Phoenix_dactylifera)))))	Kingia_australis);
((Sclerosperma_profizianum	(Podococcus_barteri	(((((Nypa_fruticans	Pelagodoxa_henryana)	Roystonea_regia)	(((Manicaria_saccifera	(((Pseudophoenix_vinifera	Orania_palindan)	Kentiopsis_piersoniorum)	((Veitchia_spiralis	Burretiokentia_grandiflora)	(Dictyosperma_album	((Heterospathe_cagayanensis	Hydriastele_microspadix)	Dypsis_decaryi)))))	(Prestoea_acuminata	(Oenocarpus_minor	Oenocarpus_bataua)))	Geonoma_undata))	((Elaeis_oleifera	Elaeis_guineensis)	((Reinhardtia_paiewonskiana	Reinhardtia_latisecta)	((Attalea_speciosa	Bactris_major)	(Reinhardtia_simplex	Reinhardtia_gracilis)))))	((Iriartea_deltoidea	Sabal_domingensis)	Phoenix_dactylifera))))	Kingia_australis);
((Roystonea_regia	((((((Dypsis_decaryi	((Veitchia_spiralis	(Hydriastele_microspadix	Heterospathe_cagayanensis))	Dictyosperma_album))	((Pseudophoenix_vinifera	Orania_palindan)	Kentiopsis_piersoniorum))	(Manicaria_saccifera	((Elaeis_oleifera	Elaeis_guineensis)	((Attalea_speciosa	(Burretiokentia_grandiflora	Bactris_major))	((Reinhardtia_gracilis	Reinhardtia_simplex)	(Reinhardtia_paiewonskiana	Reinhardtia_latisecta))))))	(Prestoea_acuminata	(Oenocarpus_minor	Oenocarpus_bataua)))	(Geonoma_undata	Pelagodoxa_henryana))	((Iriartea_deltoidea	Nypa_fruticans)	((Sabal_domingensis	Phoenix_dactylifera)	(Sclerosperma_profizianum	Podococcus_barteri)))))	Kingia_australis);
((Roystonea_regia	(Pelagodoxa_henryana	((((Elaeis_oleifera	Elaeis_guineensis)	((Attalea_speciosa	(Burretiokentia_grandiflora	Bactris_major))	(((Pseudophoenix_vinifera	Orania_palindan)	Kentiopsis_piersoniorum)	((Reinhardtia_gracilis	Reinhardtia_simplex)	(Reinhardtia_paiewonskiana	Reinhardtia_latisecta)))))	((Manicaria_saccifera	(Dypsis_decaryi	((Veitchia_spiralis	(Hydriastele_microspadix	Heterospathe_cagayanensis))	Dictyosperma_album)))	(Geonoma_undata	(Prestoea_acuminata	(Oenocarpus_minor	Oenocarpus_bataua)))))	((Sclerosperma_profizianum	Podococcus_barteri)	((Iriartea_deltoidea	Nypa_fruticans)	(Sabal_domingensis	Phoenix_dactylifera))))))	Kingia_australis);
((Attalea_speciosa	(Bactris_major	((((((Phoenix_dactylifera	Sabal_domingensis)	(Nypa_fruticans	Iriartea_deltoidea))	(Podococcus_barteri	Sclerosperma_profizianum))	(Pelagodoxa_henryana	Roystonea_regia))	(Burretiokentia_grandiflora	((((((Veitchia_spiralis	(Hydriastele_microspadix	Heterospathe_cagayanensis))	Dictyosperma_album)	(Kentiopsis_piersoniorum	(Pseudophoenix_vinifera	Orania_palindan)))	Dypsis_decaryi)	(Geonoma_undata	(Prestoea_acuminata	(Oenocarpus_minor	Oenocarpus_bataua))))	Manicaria_saccifera)))	(((Reinhardtia_simplex	Reinhardtia_gracilis)	(Reinhardtia_latisecta	Reinhardtia_paiewonskiana))	(Elaeis_oleifera	Elaeis_guineensis)))))	Kingia_australis);
((Roystonea_regia	((Geonoma_undata	(Prestoea_acuminata	(Oenocarpus_minor	Oenocarpus_bataua)))	((Pelagodoxa_henryana	((((((Kentiopsis_piersoniorum	(Pseudophoenix_vinifera	Orania_palindan))	((Reinhardtia_simplex	Reinhardtia_gracilis)	(Reinhardtia_latisecta	Reinhardtia_paiewonskiana)))	(Elaeis_oleifera	Elaeis_guineensis))	(Attalea_speciosa	Bactris_major))	(((Phoenix_dactylifera	Sabal_domingensis)	(Nypa_fruticans	Iriartea_deltoidea))	(Podococcus_barteri	Sclerosperma_profizianum)))	Manicaria_saccifera))	(Dictyosperma_album	(((Burretiokentia_grandiflora	Veitchia_spiralis)	(Hydriastele_microspadix	Heterospathe_cagayanensis))	Dypsis_decaryi)))))	Kingia_australis);
(((Podococcus_barteri	Sclerosperma_profizianum)	((((((Manicaria_saccifera	((Burretiokentia_grandiflora	Dictyosperma_album)	((Veitchia_spiralis	(Hydriastele_microspadix	Heterospathe_cagayanensis))	Dypsis_decaryi)))	(Geonoma_undata	(Oenocarpus_bataua	(Prestoea_acuminata	Oenocarpus_minor))))	((((Reinhardtia_simplex	Reinhardtia_gracilis)	(Reinhardtia_latisecta	Reinhardtia_paiewonskiana))	(((Kentiopsis_piersoniorum	(Pseudophoenix_vinifera	Orania_palindan))	Elaeis_oleifera)	Elaeis_guineensis))	(Attalea_speciosa	Bactris_major)))	((Phoenix_dactylifera	Sabal_domingensis)	(Nypa_fruticans	Iriartea_deltoidea)))	Roystonea_regia)	Pelagodoxa_henryana))	Kingia_australis);
((Roystonea_regia	(Pelagodoxa_henryana	((Podococcus_barteri	Sclerosperma_profizianum)	(((Reinhardtia_gracilis	(Manicaria_saccifera	(((((((Dictyosperma_album	Veitchia_spiralis)	Heterospathe_cagayanensis)	(Kentiopsis_piersoniorum	(Pseudophoenix_vinifera	Orania_palindan)))	Hydriastele_microspadix)	Dypsis_decaryi)	Burretiokentia_grandiflora)	(Oenocarpus_bataua	Oenocarpus_minor))))	(((Geonoma_undata	((Reinhardtia_simplex	Prestoea_acuminata)	(Reinhardtia_latisecta	Reinhardtia_paiewonskiana)))	(Elaeis_oleifera	Elaeis_guineensis))	(Attalea_speciosa	Bactris_major)))	((Phoenix_dactylifera	Sabal_domingensis)	(Nypa_fruticans	Iriartea_deltoidea))))))	Kingia_australis);
((Roystonea_regia	((((((Manicaria_saccifera	((Dypsis_decaryi	(Veitchia_spiralis	(Hydriastele_microspadix	Heterospathe_cagayanensis)))	Dictyosperma_album))	(((((Oenocarpus_bataua	Oenocarpus_minor)	Prestoea_acuminata)	Geonoma_undata)	((Reinhardtia_latisecta	Reinhardtia_paiewonskiana)	(Pseudophoenix_vinifera	(Reinhardtia_gracilis	Reinhardtia_simplex))))	(((Kentiopsis_piersoniorum	Orania_palindan)	Elaeis_oleifera)	Elaeis_guineensis)))	(Attalea_speciosa	(Burretiokentia_grandiflora	Bactris_major)))	(((Nypa_fruticans	Phoenix_dactylifera)	Sabal_domingensis)	Iriartea_deltoidea))	Pelagodoxa_henryana)	(Podococcus_barteri	Sclerosperma_profizianum)))	Kingia_australis);
((Roystonea_regia	((((((Iriartea_deltoidea	Nypa_fruticans)	Phoenix_dactylifera)	Sabal_domingensis)	(Podococcus_barteri	Sclerosperma_profizianum))	(((((Veitchia_spiralis	(Hydriastele_microspadix	Heterospathe_cagayanensis))	Dictyosperma_album)	(Dypsis_decaryi	Burretiokentia_grandiflora))	((((Oenocarpus_minor	Prestoea_acuminata)	Oenocarpus_bataua)	(((Attalea_speciosa	Bactris_major)	((Reinhardtia_latisecta	Reinhardtia_paiewonskiana)	(Reinhardtia_gracilis	Reinhardtia_simplex)))	Geonoma_undata))	Manicaria_saccifera))	(((Pseudophoenix_vinifera	(Kentiopsis_piersoniorum	Orania_palindan))	Elaeis_oleifera)	Elaeis_guineensis)))	Pelagodoxa_henryana))	Kingia_australis);
((Oenocarpus_bataua	(Oenocarpus_minor	(((Manicaria_saccifera	(((Veitchia_spiralis	(Hydriastele_microspadix	Heterospathe_cagayanensis))	Dictyosperma_album)	Dypsis_decaryi))	((((((((Iriartea_deltoidea	Nypa_fruticans)	(Phoenix_dactylifera	Sabal_domingensis))	(Podococcus_barteri	(((Pseudophoenix_vinifera	Orania_palindan)	Kentiopsis_piersoniorum)	Sclerosperma_profizianum)))	Pelagodoxa_henryana)	Roystonea_regia)	Burretiokentia_grandiflora)	Geonoma_undata)	(((Elaeis_oleifera	Elaeis_guineensis)	(Attalea_speciosa	Bactris_major))	((Reinhardtia_latisecta	Reinhardtia_paiewonskiana)	(Reinhardtia_gracilis	Reinhardtia_simplex)))))	Prestoea_acuminata)))	Kingia_australis);
(((Iriartea_deltoidea	Nypa_fruticans)	(((Podococcus_barteri	Sclerosperma_profizianum)	((Pelagodoxa_henryana	(Prestoea_acuminata	Roystonea_regia))	(Geonoma_undata	(((Elaeis_oleifera	Elaeis_guineensis)	((Attalea_speciosa	Bactris_major)	((Reinhardtia_latisecta	Reinhardtia_paiewonskiana)	(Reinhardtia_gracilis	Reinhardtia_simplex))))	(Manicaria_saccifera	((((Pseudophoenix_vinifera	Orania_palindan)	Kentiopsis_piersoniorum)	(((Hydriastele_microspadix	Heterospathe_cagayanensis)	(Dypsis_decaryi	Dictyosperma_album))	(Burretiokentia_grandiflora	Veitchia_spiralis)))	(Oenocarpus_bataua	Oenocarpus_minor)))))))	(Phoenix_dactylifera	Sabal_domingensis)))	Kingia_australis);
((Attalea_speciosa	(Bactris_major	(((((Oenocarpus_bataua	Oenocarpus_minor)	Prestoea_acuminata)	Geonoma_undata)	((Reinhardtia_latisecta	Reinhardtia_paiewonskiana)	(Reinhardtia_gracilis	Reinhardtia_simplex)))	((Manicaria_saccifera	((Dypsis_decaryi	(Dictyosperma_album	((Heterospathe_cagayanensis	Hydriastele_microspadix)	Veitchia_spiralis)))	Burretiokentia_grandiflora))	((((Podococcus_barteri	(((Pseudophoenix_vinifera	Orania_palindan)	Kentiopsis_piersoniorum)	Sclerosperma_profizianum))	(Pelagodoxa_henryana	Roystonea_regia))	((Phoenix_dactylifera	Sabal_domingensis)	(Iriartea_deltoidea	Nypa_fruticans)))	(Elaeis_oleifera	Elaeis_guineensis))))))	Kingia_australis);
((Attalea_speciosa	(Bactris_major	(((Reinhardtia_latisecta	Reinhardtia_paiewonskiana)	(((Pseudophoenix_vinifera	Orania_palindan)	Kentiopsis_piersoniorum)	(Reinhardtia_gracilis	Reinhardtia_simplex)))	((Manicaria_saccifera	(((Dictyosperma_album	((Heterospathe_cagayanensis	Hydriastele_microspadix)	Veitchia_spiralis))	(Burretiokentia_grandiflora	Dypsis_decaryi))	(((Oenocarpus_bataua	Oenocarpus_minor)	Prestoea_acuminata)	(Geonoma_undata	(((Sclerosperma_profizianum	Podococcus_barteri)	((Phoenix_dactylifera	Sabal_domingensis)	(Iriartea_deltoidea	Nypa_fruticans)))	(Pelagodoxa_henryana	Roystonea_regia))))))	(Elaeis_oleifera	Elaeis_guineensis)))))	Kingia_australis);
(((((Phoenix_dactylifera	Sabal_domingensis)	((Nypa_fruticans	Iriartea_deltoidea)	(((Geonoma_undata	Roystonea_regia)	Pelagodoxa_henryana)	(((Elaeis_guineensis	Elaeis_oleifera)	(((Reinhardtia_gracilis	((Kentiopsis_piersoniorum	(Orania_palindan	Pseudophoenix_vinifera))	Reinhardtia_simplex))	(Reinhardtia_paiewonskiana	Reinhardtia_latisecta))	(Attalea_speciosa	Bactris_major)))	(((Burretiokentia_grandiflora	(Dypsis_decaryi	(((Hydriastele_microspadix	Heterospathe_cagayanensis)	Veitchia_spiralis)	Dictyosperma_album)))	Manicaria_saccifera)	(Prestoea_acuminata	(Oenocarpus_minor	Oenocarpus_bataua)))))))	Podococcus_barteri)	Sclerosperma_profizianum)	Kingia_australis);
((Roystonea_regia	((Geonoma_undata	(Prestoea_acuminata	(Oenocarpus_minor	Oenocarpus_bataua)))	((Pelagodoxa_henryana	(Dypsis_decaryi	(((Hydriastele_microspadix	Heterospathe_cagayanensis)	Veitchia_spiralis)	Dictyosperma_album)))	(Manicaria_saccifera	((((Elaeis_guineensis	Elaeis_oleifera)	((((Kentiopsis_piersoniorum	(Orania_palindan	Pseudophoenix_vinifera))	Reinhardtia_gracilis)	Reinhardtia_simplex)	(Reinhardtia_paiewonskiana	Reinhardtia_latisecta)))	(Attalea_speciosa	(Burretiokentia_grandiflora	Bactris_major)))	(((Podococcus_barteri	(Phoenix_dactylifera	Sabal_domingensis))	Sclerosperma_profizianum)	(Nypa_fruticans	Iriartea_deltoidea)))))))	Kingia_australis);
((Roystonea_regia	((Sclerosperma_profizianum	Podococcus_barteri)	(Pelagodoxa_henryana	(((((((((Hydriastele_microspadix	Heterospathe_cagayanensis)	Veitchia_spiralis)	Dictyosperma_album)	(Burretiokentia_grandiflora	Dypsis_decaryi))	Manicaria_saccifera)	(Geonoma_undata	(Prestoea_acuminata	(Oenocarpus_minor	Oenocarpus_bataua))))	(((Reinhardtia_gracilis	Reinhardtia_simplex)	(Reinhardtia_paiewonskiana	Reinhardtia_latisecta))	(Attalea_speciosa	Bactris_major)))	(Elaeis_guineensis	((Kentiopsis_piersoniorum	(Orania_palindan	Pseudophoenix_vinifera))	Elaeis_oleifera)))	((Nypa_fruticans	Iriartea_deltoidea)	(Phoenix_dactylifera	Sabal_domingensis))))))	Kingia_australis);
((Attalea_speciosa	(Bactris_major	(((((Burretiokentia_grandiflora	(((Pseudophoenix_vinifera	Nypa_fruticans)	Pelagodoxa_henryana)	(Phoenix_dactylifera	Sabal_domingensis)))	((Iriartea_deltoidea	Geonoma_undata)	(((((Heterospathe_cagayanensis	Veitchia_spiralis)	(((Kentiopsis_piersoniorum	Orania_palindan)	Hydriastele_microspadix)	Dictyosperma_album))	Dypsis_decaryi)	Manicaria_saccifera)	(Prestoea_acuminata	(Oenocarpus_minor	Oenocarpus_bataua)))))	(Roystonea_regia	(Sclerosperma_profizianum	Podococcus_barteri)))	(Elaeis_guineensis	Elaeis_oleifera))	((Reinhardtia_gracilis	Reinhardtia_simplex)	(Reinhardtia_paiewonskiana	Reinhardtia_latisecta)))))	Kingia_australis);
((Roystonea_regia	(((((((Veitchia_spiralis	((Dictyosperma_album	(Heterospathe_cagayanensis	(((Pseudophoenix_vinifera	Kentiopsis_piersoniorum)	Orania_palindan)	Hydriastele_microspadix)))	Dypsis_decaryi))	Manicaria_saccifera)	(Oenocarpus_bataua	(Prestoea_acuminata	Oenocarpus_minor)))	((Elaeis_guineensis	Elaeis_oleifera)	(((Reinhardtia_gracilis	Reinhardtia_simplex)	(Reinhardtia_paiewonskiana	Reinhardtia_latisecta))	(Attalea_speciosa	(Burretiokentia_grandiflora	Bactris_major)))))	(((Phoenix_dactylifera	Sabal_domingensis)	Nypa_fruticans)	(Sclerosperma_profizianum	Podococcus_barteri)))	Pelagodoxa_henryana)	(Iriartea_deltoidea	Geonoma_undata)))	Kingia_australis);
(((Iriartea_deltoidea	Nypa_fruticans)	(((Pelagodoxa_henryana	(Roystonea_regia	(Sclerosperma_profizianum	Podococcus_barteri)))	((((Oenocarpus_bataua	(Prestoea_acuminata	Oenocarpus_minor))	(((Elaeis_guineensis	Elaeis_oleifera)	(((Reinhardtia_gracilis	Reinhardtia_simplex)	(Reinhardtia_paiewonskiana	Reinhardtia_latisecta))	(Attalea_speciosa	(Burretiokentia_grandiflora	Bactris_major))))	((((Veitchia_spiralis	((Heterospathe_cagayanensis	Hydriastele_microspadix)	(Kentiopsis_piersoniorum	Orania_palindan)))	Dictyosperma_album)	Pseudophoenix_vinifera)	Dypsis_decaryi)))	Manicaria_saccifera)	Geonoma_undata))	(Phoenix_dactylifera	Sabal_domingensis)))	Kingia_australis);
((Roystonea_regia	((Sclerosperma_profizianum	Podococcus_barteri)	(((Prestoea_acuminata	((Phoenix_dactylifera	Sabal_domingensis)	(Iriartea_deltoidea	Nypa_fruticans)))	(Geonoma_undata	((Manicaria_saccifera	((Dictyosperma_album	(Dypsis_decaryi	(((Kentiopsis_piersoniorum	Orania_palindan)	Veitchia_spiralis)	(Heterospathe_cagayanensis	Hydriastele_microspadix))))	(Oenocarpus_bataua	Oenocarpus_minor)))	((Elaeis_guineensis	Elaeis_oleifera)	(((Reinhardtia_gracilis	Reinhardtia_simplex)	(Reinhardtia_paiewonskiana	Reinhardtia_latisecta))	((Pseudophoenix_vinifera	Attalea_speciosa)	(Burretiokentia_grandiflora	Bactris_major)))))))	Pelagodoxa_henryana)))	Kingia_australis);
((Oenocarpus_bataua	(Oenocarpus_minor	(((Burretiokentia_grandiflora	Dictyosperma_album)	(Dypsis_decaryi	(Veitchia_spiralis	(Heterospathe_cagayanensis	Hydriastele_microspadix))))	((((Phoenix_dactylifera	Sabal_domingensis)	(Iriartea_deltoidea	Nypa_fruticans))	((Pelagodoxa_henryana	((Prestoea_acuminata	Roystonea_regia)	(Sclerosperma_profizianum	Podococcus_barteri)))	((Elaeis_guineensis	((Kentiopsis_piersoniorum	(Pseudophoenix_vinifera	Orania_palindan))	Elaeis_oleifera))	(Geonoma_undata	(((Reinhardtia_gracilis	Reinhardtia_simplex)	(Reinhardtia_paiewonskiana	Reinhardtia_latisecta))	(Attalea_speciosa	Bactris_major))))))	Manicaria_saccifera))))	Kingia_australis);
((Roystonea_regia	((((Manicaria_saccifera	((((Phoenix_dactylifera	Sabal_domingensis)	(Iriartea_deltoidea	Nypa_fruticans))	(Sclerosperma_profizianum	Podococcus_barteri))	((Elaeis_guineensis	Elaeis_oleifera)	(Geonoma_undata	(((Reinhardtia_gracilis	Reinhardtia_simplex)	(Reinhardtia_paiewonskiana	Reinhardtia_latisecta))	(Attalea_speciosa	Bactris_major))))))	Prestoea_acuminata)	((Oenocarpus_bataua	Oenocarpus_minor)	(((Veitchia_spiralis	(Dictyosperma_album	Heterospathe_cagayanensis))	(Kentiopsis_piersoniorum	(Pseudophoenix_vinifera	Orania_palindan)))	((Hydriastele_microspadix	Burretiokentia_grandiflora)	Dypsis_decaryi))))	Pelagodoxa_henryana))	Kingia_australis);
((Roystonea_regia	(((Prestoea_acuminata	(Oenocarpus_bataua	Oenocarpus_minor))	Geonoma_undata)	((Dictyosperma_album	(Veitchia_spiralis	(Heterospathe_cagayanensis	Hydriastele_microspadix)))	(Pelagodoxa_henryana	(Dypsis_decaryi	(Manicaria_saccifera	((((Phoenix_dactylifera	Sabal_domingensis)	(Iriartea_deltoidea	Nypa_fruticans))	(Sclerosperma_profizianum	Podococcus_barteri))	((Elaeis_guineensis	Elaeis_oleifera)	((Kentiopsis_piersoniorum	(Pseudophoenix_vinifera	Orania_palindan))	(((Reinhardtia_gracilis	Reinhardtia_simplex)	(Reinhardtia_paiewonskiana	Reinhardtia_latisecta))	(Attalea_speciosa	(Burretiokentia_grandiflora	Bactris_major))))))))))))	Kingia_australis);
((Roystonea_regia	((((((Manicaria_saccifera	((((Pseudophoenix_vinifera	Orania_palindan)	Kentiopsis_piersoniorum)	Dictyosperma_album)	(((Hydriastele_microspadix	Heterospathe_cagayanensis)	Veitchia_spiralis)	Dypsis_decaryi)))	(Oenocarpus_bataua	(Oenocarpus_minor	Prestoea_acuminata)))	((Elaeis_guineensis	Elaeis_oleifera)	(Geonoma_undata	((Attalea_speciosa	(Burretiokentia_grandiflora	Bactris_major))	((Reinhardtia_latisecta	Reinhardtia_paiewonskiana)	(Reinhardtia_gracilis	Reinhardtia_simplex))))))	(Sabal_domingensis	Phoenix_dactylifera))	(Sclerosperma_profizianum	((Nypa_fruticans	Iriartea_deltoidea)	Pelagodoxa_henryana)))	Podococcus_barteri))	Kingia_australis);
((Roystonea_regia	(((((Nypa_fruticans	(Sabal_domingensis	Phoenix_dactylifera))	((Iriartea_deltoidea	Geonoma_undata)	((((Oenocarpus_bataua	Oenocarpus_minor)	((Dypsis_decaryi	((Dictyosperma_album	(Heterospathe_cagayanensis	Veitchia_spiralis))	(Burretiokentia_grandiflora	Hydriastele_microspadix)))	((Pseudophoenix_vinifera	Orania_palindan)	Kentiopsis_piersoniorum)))	Manicaria_saccifera)	((Elaeis_guineensis	Elaeis_oleifera)	((Attalea_speciosa	Bactris_major)	((Reinhardtia_latisecta	Reinhardtia_paiewonskiana)	(Reinhardtia_gracilis	Reinhardtia_simplex)))))))	(Sclerosperma_profizianum	Pelagodoxa_henryana))	Podococcus_barteri)	Prestoea_acuminata))	Kingia_australis);
(((Podococcus_barteri	((((((Roystonea_regia	Pelagodoxa_henryana)	((Oenocarpus_bataua	Oenocarpus_minor)	(Geonoma_undata	Prestoea_acuminata)))	((((((Pseudophoenix_vinifera	Orania_palindan)	Kentiopsis_piersoniorum)	Hydriastele_microspadix)	Heterospathe_cagayanensis)	(Veitchia_spiralis	Dypsis_decaryi))	Dictyosperma_album))	Manicaria_saccifera)	((Attalea_speciosa	(Burretiokentia_grandiflora	Bactris_major))	(((Reinhardtia_latisecta	Reinhardtia_paiewonskiana)	(Reinhardtia_gracilis	Reinhardtia_simplex))	(Elaeis_guineensis	Elaeis_oleifera))))	((Phoenix_dactylifera	Sabal_domingensis)	(Iriartea_deltoidea	Nypa_fruticans))))	Sclerosperma_profizianum)	Kingia_australis);
((Roystonea_regia	(Sclerosperma_profizianum	(Pelagodoxa_henryana	((((((Attalea_speciosa	Bactris_major)	(((Reinhardtia_latisecta	Reinhardtia_paiewonskiana)	(Reinhardtia_gracilis	Reinhardtia_simplex))	(Elaeis_guineensis	Elaeis_oleifera)))	(((Oenocarpus_bataua	Oenocarpus_minor)	(Burretiokentia_grandiflora	(((Pseudophoenix_vinifera	Orania_palindan)	Kentiopsis_piersoniorum)	((((Hydriastele_microspadix	Heterospathe_cagayanensis)	Veitchia_spiralis)	Dictyosperma_album)	Dypsis_decaryi))))	Manicaria_saccifera))	Geonoma_undata)	(Prestoea_acuminata	((Phoenix_dactylifera	Sabal_domingensis)	(Iriartea_deltoidea	Nypa_fruticans))))	Podococcus_barteri))))	Kingia_australis);
((Attalea_speciosa	(Bactris_major	((((Reinhardtia_latisecta	Reinhardtia_paiewonskiana)	(Reinhardtia_gracilis	Reinhardtia_simplex))	((((Geonoma_undata	(Oenocarpus_bataua	(Prestoea_acuminata	Oenocarpus_minor)))	((((Veitchia_spiralis	Heterospathe_cagayanensis)	(Dictyosperma_album	Hydriastele_microspadix))	Dypsis_decaryi)	Manicaria_saccifera))	(Pelagodoxa_henryana	((((Burretiokentia_grandiflora	Phoenix_dactylifera)	Sabal_domingensis)	(Iriartea_deltoidea	Nypa_fruticans))	(Sclerosperma_profizianum	Podococcus_barteri))))	(Elaeis_guineensis	(((Pseudophoenix_vinifera	Orania_palindan)	Kentiopsis_piersoniorum)	Elaeis_oleifera))))	Roystonea_regia)))	Kingia_australis);
((Roystonea_regia	(((Sclerosperma_profizianum	(Podococcus_barteri	((Sabal_domingensis	(Iriartea_deltoidea	Nypa_fruticans))	Phoenix_dactylifera)))	Pelagodoxa_henryana)	(((Attalea_speciosa	Bactris_major)	((Elaeis_guineensis	Elaeis_oleifera)	(((Pseudophoenix_vinifera	Orania_palindan)	Kentiopsis_piersoniorum)	((Reinhardtia_latisecta	Reinhardtia_paiewonskiana)	(Reinhardtia_gracilis	Reinhardtia_simplex)))))	(((((Veitchia_spiralis	(Hydriastele_microspadix	Heterospathe_cagayanensis))	Dictyosperma_album)	(Dypsis_decaryi	Burretiokentia_grandiflora))	Manicaria_saccifera)	(Geonoma_undata	(Oenocarpus_bataua	(Prestoea_acuminata	Oenocarpus_minor)))))))	Kingia_australis);
((Roystonea_regia	(Podococcus_barteri	(((((Sabal_domingensis	Nypa_fruticans)	Phoenix_dactylifera)	Pelagodoxa_henryana)	Geonoma_undata)	(((((Reinhardtia_latisecta	Reinhardtia_paiewonskiana)	(Reinhardtia_gracilis	Reinhardtia_simplex))	(Attalea_speciosa	(Burretiokentia_grandiflora	Bactris_major)))	(Sclerosperma_profizianum	((Pseudophoenix_vinifera	Elaeis_guineensis)	((Orania_palindan	Kentiopsis_piersoniorum)	Elaeis_oleifera))))	((Manicaria_saccifera	(((Veitchia_spiralis	(Hydriastele_microspadix	Heterospathe_cagayanensis))	Dictyosperma_album)	Dypsis_decaryi))	((Iriartea_deltoidea	Prestoea_acuminata)	(Oenocarpus_minor	Oenocarpus_bataua)))))))	Kingia_australis);
((Roystonea_regia	((Podococcus_barteri	((((Sabal_domingensis	(Iriartea_deltoidea	Nypa_fruticans))	(Burretiokentia_grandiflora	Phoenix_dactylifera))	(((((Prestoea_acuminata	(Oenocarpus_minor	Oenocarpus_bataua))	(Manicaria_saccifera	(Dypsis_decaryi	(((Heterospathe_cagayanensis	Veitchia_spiralis)	Dictyosperma_album)	Hydriastele_microspadix))))	Geonoma_undata)	(((Reinhardtia_latisecta	Reinhardtia_paiewonskiana)	(Reinhardtia_gracilis	Reinhardtia_simplex))	(Attalea_speciosa	Bactris_major)))	(Elaeis_guineensis	((Pseudophoenix_vinifera	(Orania_palindan	Kentiopsis_piersoniorum))	Elaeis_oleifera))))	Pelagodoxa_henryana))	Sclerosperma_profizianum))	Kingia_australis);
((Roystonea_regia	((((Sabal_domingensis	Phoenix_dactylifera)	(((Manicaria_saccifera	((Burretiokentia_grandiflora	(Dypsis_decaryi	(((Hydriastele_microspadix	Heterospathe_cagayanensis)	Veitchia_spiralis)	Dictyosperma_album)))	(Geonoma_undata	(Prestoea_acuminata	(Oenocarpus_minor	Oenocarpus_bataua)))))	(((Reinhardtia_latisecta	Reinhardtia_paiewonskiana)	(Reinhardtia_gracilis	Reinhardtia_simplex))	(Attalea_speciosa	Bactris_major)))	(Elaeis_guineensis	((Pseudophoenix_vinifera	(Orania_palindan	Kentiopsis_piersoniorum))	Elaeis_oleifera))))	((Iriartea_deltoidea	Nypa_fruticans)	(Podococcus_barteri	Sclerosperma_profizianum)))	Pelagodoxa_henryana))	Kingia_australis);
(((Iriartea_deltoidea	Nypa_fruticans)	((Sabal_domingensis	(Burretiokentia_grandiflora	Phoenix_dactylifera))	((((Manicaria_saccifera	((((Reinhardtia_latisecta	Reinhardtia_paiewonskiana)	(Reinhardtia_gracilis	Reinhardtia_simplex))	(Attalea_speciosa	Bactris_major))	(Geonoma_undata	(Oenocarpus_bataua	(Prestoea_acuminata	Oenocarpus_minor)))))	(((Dictyosperma_album	((Pseudophoenix_vinifera	(Orania_palindan	Kentiopsis_piersoniorum))	(Hydriastele_microspadix	Heterospathe_cagayanensis)))	Veitchia_spiralis)	Dypsis_decaryi))	(Elaeis_guineensis	Elaeis_oleifera))	((Podococcus_barteri	Sclerosperma_profizianum)	(Pelagodoxa_henryana	Roystonea_regia)))))	Kingia_australis);
((Roystonea_regia	((((((((Oenocarpus_bataua	Oenocarpus_minor)	((Dictyosperma_album	(Dypsis_decaryi	(Heterospathe_cagayanensis	Hydriastele_microspadix)))	(Burretiokentia_grandiflora	Veitchia_spiralis)))	Manicaria_saccifera)	(Iriartea_deltoidea	Geonoma_undata))	(((Elaeis_oleifera	Elaeis_guineensis)	(((Pseudophoenix_vinifera	Orania_palindan)	Kentiopsis_piersoniorum)	((Reinhardtia_paiewonskiana	Reinhardtia_latisecta)	(Reinhardtia_simplex	Reinhardtia_gracilis))))	(Bactris_major	Attalea_speciosa)))	(Sclerosperma_profizianum	((Nypa_fruticans	(Phoenix_dactylifera	Sabal_domingensis))	Podococcus_barteri)))	Pelagodoxa_henryana)	Prestoea_acuminata))	Kingia_australis);
((Roystonea_regia	((((((Elaeis_oleifera	Elaeis_guineensis)	((((Reinhardtia_paiewonskiana	Reinhardtia_latisecta)	(Reinhardtia_simplex	Reinhardtia_gracilis))	(Orania_palindan	Kentiopsis_piersoniorum))	(Bactris_major	Attalea_speciosa)))	(((Prestoea_acuminata	(Oenocarpus_bataua	Oenocarpus_minor))	(((Veitchia_spiralis	(Heterospathe_cagayanensis	Hydriastele_microspadix))	Dictyosperma_album)	Dypsis_decaryi))	Manicaria_saccifera))	(Geonoma_undata	((Iriartea_deltoidea	(Pseudophoenix_vinifera	Nypa_fruticans))	(Burretiokentia_grandiflora	(Phoenix_dactylifera	Sabal_domingensis)))))	(Podococcus_barteri	Sclerosperma_profizianum))	Pelagodoxa_henryana))	Kingia_australis);
((Roystonea_regia	(((((Iriartea_deltoidea	Nypa_fruticans)	(Phoenix_dactylifera	Sabal_domingensis))	(Podococcus_barteri	Sclerosperma_profizianum))	((Elaeis_oleifera	Elaeis_guineensis)	(((Heterospathe_cagayanensis	(Dypsis_decaryi	(Dictyosperma_album	Hydriastele_microspadix)))	(Burretiokentia_grandiflora	Veitchia_spiralis))	(((Geonoma_undata	(Oenocarpus_bataua	(Oenocarpus_minor	Prestoea_acuminata)))	((((Reinhardtia_paiewonskiana	Reinhardtia_latisecta)	(Reinhardtia_simplex	Reinhardtia_gracilis))	((Pseudophoenix_vinifera	Orania_palindan)	Kentiopsis_piersoniorum))	(Bactris_major	Attalea_speciosa)))	Manicaria_saccifera))))	Pelagodoxa_henryana))	Kingia_australis);
((Roystonea_regia	(((((((Iriartea_deltoidea	Nypa_fruticans)	(Phoenix_dactylifera	Sabal_domingensis))	(Podococcus_barteri	Sclerosperma_profizianum))	((Bactris_major	Attalea_speciosa)	((Elaeis_oleifera	Elaeis_guineensis)	((Reinhardtia_paiewonskiana	Reinhardtia_latisecta)	(Reinhardtia_simplex	Reinhardtia_gracilis)))))	((Oenocarpus_bataua	(Oenocarpus_minor	Prestoea_acuminata))	((((Hydriastele_microspadix	(Heterospathe_cagayanensis	(Veitchia_spiralis	Dictyosperma_album)))	Dypsis_decaryi)	Burretiokentia_grandiflora)	Manicaria_saccifera)))	(Geonoma_undata	Pelagodoxa_henryana))	((Pseudophoenix_vinifera	Orania_palindan)	Kentiopsis_piersoniorum)))	Kingia_australis);
((Roystonea_regia	((Pelagodoxa_henryana	(Podococcus_barteri	Sclerosperma_profizianum))	(((Elaeis_oleifera	Elaeis_guineensis)	(((Dypsis_decaryi	(Burretiokentia_grandiflora	(((Pseudophoenix_vinifera	Orania_palindan)	Kentiopsis_piersoniorum)	Hydriastele_microspadix)))	(Dictyosperma_album	(Heterospathe_cagayanensis	Veitchia_spiralis)))	((((((Reinhardtia_paiewonskiana	Reinhardtia_latisecta)	(Reinhardtia_simplex	Reinhardtia_gracilis))	(Oenocarpus_bataua	(Oenocarpus_minor	Prestoea_acuminata)))	Geonoma_undata)	(Bactris_major	Attalea_speciosa))	Manicaria_saccifera)))	((Iriartea_deltoidea	Nypa_fruticans)	(Phoenix_dactylifera	Sabal_domingensis)))))	Kingia_australis);
(((Pseudophoenix_vinifera	Nypa_fruticans)	(((Phoenix_dactylifera	Sabal_domingensis)	((Podococcus_barteri	Sclerosperma_profizianum)	(Pelagodoxa_henryana	(Geonoma_undata	(((Oenocarpus_bataua	Oenocarpus_minor)	(((Elaeis_oleifera	Elaeis_guineensis)	(((Reinhardtia_paiewonskiana	Reinhardtia_latisecta)	(Reinhardtia_simplex	Reinhardtia_gracilis))	(Bactris_major	Attalea_speciosa)))	(((Orania_palindan	Kentiopsis_piersoniorum)	(Dypsis_decaryi	((Burretiokentia_grandiflora	Hydriastele_microspadix)	(Dictyosperma_album	(Heterospathe_cagayanensis	Veitchia_spiralis)))))	Manicaria_saccifera)))	(Prestoea_acuminata	Roystonea_regia))))))	Iriartea_deltoidea))	Kingia_australis);
((Roystonea_regia	((Podococcus_barteri	Sclerosperma_profizianum)	(((((Manicaria_saccifera	(((((Pseudophoenix_vinifera	Orania_palindan)	Kentiopsis_piersoniorum)	(Hydriastele_microspadix	Dictyosperma_album))	(Dypsis_decaryi	Heterospathe_cagayanensis))	Veitchia_spiralis))	((Geonoma_undata	Oenocarpus_bataua)	Oenocarpus_minor))	(((Burretiokentia_grandiflora	Bactris_major)	Attalea_speciosa)	((Elaeis_oleifera	Elaeis_guineensis)	((Reinhardtia_paiewonskiana	Reinhardtia_latisecta)	(Prestoea_acuminata	(Reinhardtia_simplex	(Iriartea_deltoidea	Reinhardtia_gracilis)))))))	((Phoenix_dactylifera	Sabal_domingensis)	Nypa_fruticans))	Pelagodoxa_henryana)))	Kingia_australis);
((((Podococcus_barteri	(Sclerosperma_profizianum	((Pelagodoxa_henryana	Roystonea_regia)	((((((Prestoea_acuminata	(Oenocarpus_bataua	Oenocarpus_minor))	Geonoma_undata)	((((Pseudophoenix_vinifera	Orania_palindan)	Kentiopsis_piersoniorum)	((Dypsis_decaryi	Veitchia_spiralis)	Dictyosperma_album))	(Burretiokentia_grandiflora	(Hydriastele_microspadix	Heterospathe_cagayanensis))))	Manicaria_saccifera)	((Bactris_major	Attalea_speciosa)	((Reinhardtia_paiewonskiana	Reinhardtia_latisecta)	(Reinhardtia_gracilis	Reinhardtia_simplex))))	(Elaeis_oleifera	Elaeis_guineensis)))))	(Phoenix_dactylifera	Sabal_domingensis))	(Nypa_fruticans	Iriartea_deltoidea))	Kingia_australis);
((Roystonea_regia	((Podococcus_barteri	Sclerosperma_profizianum)	(((((((Bactris_major	Attalea_speciosa)	((Reinhardtia_paiewonskiana	Reinhardtia_latisecta)	(Reinhardtia_gracilis	Reinhardtia_simplex)))	(Elaeis_oleifera	Elaeis_guineensis))	(((Oenocarpus_bataua	(Oenocarpus_minor	Prestoea_acuminata))	(((Pseudophoenix_vinifera	Orania_palindan)	Kentiopsis_piersoniorum)	((Dictyosperma_album	(Veitchia_spiralis	(Hydriastele_microspadix	Heterospathe_cagayanensis)))	(Dypsis_decaryi	Burretiokentia_grandiflora))))	Manicaria_saccifera))	Geonoma_undata)	((Phoenix_dactylifera	Sabal_domingensis)	(Nypa_fruticans	Iriartea_deltoidea)))	Pelagodoxa_henryana)))	Kingia_australis);
((Roystonea_regia	(Prestoea_acuminata	((((Nypa_fruticans	Iriartea_deltoidea)	((Podococcus_barteri	(Phoenix_dactylifera	Sabal_domingensis))	Sclerosperma_profizianum))	(((((Oenocarpus_bataua	Oenocarpus_minor)	(Geonoma_undata	(((Dictyosperma_album	(Veitchia_spiralis	(Hydriastele_microspadix	Heterospathe_cagayanensis)))	Dypsis_decaryi)	Burretiokentia_grandiflora)))	Manicaria_saccifera)	((Bactris_major	Attalea_speciosa)	(((Pseudophoenix_vinifera	Orania_palindan)	Kentiopsis_piersoniorum)	(Reinhardtia_paiewonskiana	(Reinhardtia_latisecta	(Reinhardtia_gracilis	Reinhardtia_simplex))))))	(Elaeis_oleifera	Elaeis_guineensis)))	Pelagodoxa_henryana)))	Kingia_australis);
((Attalea_speciosa	(((Burretiokentia_grandiflora	(((((Orania_palindan	Pseudophoenix_vinifera)	Kentiopsis_piersoniorum)	Elaeis_oleifera)	Elaeis_guineensis)	((Reinhardtia_simplex	Reinhardtia_gracilis)	(Reinhardtia_latisecta	Reinhardtia_paiewonskiana))))	(((Manicaria_saccifera	((Dypsis_decaryi	Hydriastele_microspadix)	(Dictyosperma_album	(Veitchia_spiralis	Heterospathe_cagayanensis))))	((Prestoea_acuminata	Oenocarpus_minor)	(Oenocarpus_bataua	Geonoma_undata)))	((((Podococcus_barteri	(Nypa_fruticans	(Sclerosperma_profizianum	Iriartea_deltoidea)))	Roystonea_regia)	Pelagodoxa_henryana)	(Phoenix_dactylifera	Sabal_domingensis))))	Bactris_major))	Kingia_australis);
((Roystonea_regia	((Pelagodoxa_henryana	((Phoenix_dactylifera	Sabal_domingensis)	(((((Orania_palindan	Pseudophoenix_vinifera)	Kentiopsis_piersoniorum)	(Dypsis_decaryi	(Dictyosperma_album	(Veitchia_spiralis	(Hydriastele_microspadix	Heterospathe_cagayanensis)))))	(((Prestoea_acuminata	(Oenocarpus_bataua	Oenocarpus_minor))	(((Burretiokentia_grandiflora	Bactris_major)	Attalea_speciosa)	(((Reinhardtia_simplex	Reinhardtia_gracilis)	(Reinhardtia_latisecta	Reinhardtia_paiewonskiana))	Geonoma_undata)))	Manicaria_saccifera))	((Iriartea_deltoidea	Nypa_fruticans)	(Elaeis_oleifera	Elaeis_guineensis)))))	(Sclerosperma_profizianum	Podococcus_barteri)))	Kingia_australis);
((Roystonea_regia	(Pelagodoxa_henryana	((((Iriartea_deltoidea	Nypa_fruticans)	(Phoenix_dactylifera	Sabal_domingensis))	(((((Prestoea_acuminata	(Oenocarpus_bataua	Oenocarpus_minor))	(Burretiokentia_grandiflora	((Hydriastele_microspadix	(Dictyosperma_album	(Veitchia_spiralis	Heterospathe_cagayanensis)))	Dypsis_decaryi)))	Manicaria_saccifera)	((Bactris_major	Attalea_speciosa)	(((Reinhardtia_simplex	Reinhardtia_gracilis)	(Reinhardtia_latisecta	Reinhardtia_paiewonskiana))	((((Orania_palindan	Pseudophoenix_vinifera)	Kentiopsis_piersoniorum)	Elaeis_oleifera)	Elaeis_guineensis))))	Geonoma_undata))	(Sclerosperma_profizianum	Podococcus_barteri))))	Kingia_australis);
((Roystonea_regia	(Pelagodoxa_henryana	(((Prestoea_acuminata	((Iriartea_deltoidea	Nypa_fruticans)	(Phoenix_dactylifera	Sabal_domingensis)))	((Geonoma_undata	((Dypsis_decaryi	((((Orania_palindan	Pseudophoenix_vinifera)	Kentiopsis_piersoniorum)	(Veitchia_spiralis	(Hydriastele_microspadix	Heterospathe_cagayanensis)))	(Burretiokentia_grandiflora	Dictyosperma_album)))	(Manicaria_saccifera	(Oenocarpus_bataua	Oenocarpus_minor))))	(((Bactris_major	Attalea_speciosa)	((Reinhardtia_simplex	Reinhardtia_gracilis)	(Reinhardtia_latisecta	Reinhardtia_paiewonskiana)))	(Elaeis_oleifera	Elaeis_guineensis))))	(Sclerosperma_profizianum	Podococcus_barteri))))	Kingia_australis);
((Roystonea_regia	((Geonoma_undata	((((((Dictyosperma_album	((Orania_palindan	Pseudophoenix_vinifera)	Kentiopsis_piersoniorum))	(Dypsis_decaryi	((Burretiokentia_grandiflora	Veitchia_spiralis)	(Hydriastele_microspadix	Heterospathe_cagayanensis))))	Manicaria_saccifera)	((Bactris_major	Attalea_speciosa)	(((Reinhardtia_simplex	Reinhardtia_gracilis)	(Reinhardtia_latisecta	Reinhardtia_paiewonskiana))	(Elaeis_oleifera	Elaeis_guineensis))))	((Sclerosperma_profizianum	Podococcus_barteri)	((Phoenix_dactylifera	Sabal_domingensis)	(Iriartea_deltoidea	Nypa_fruticans))))	Pelagodoxa_henryana))	(Oenocarpus_bataua	(Prestoea_acuminata	Oenocarpus_minor))))	Kingia_australis);
((Roystonea_regia	(Geonoma_undata	((((Dypsis_decaryi	((Dictyosperma_album	Hydriastele_microspadix)	(Heterospathe_cagayanensis	(Pseudophoenix_vinifera	Veitchia_spiralis))))	(Manicaria_saccifera	(((Sclerosperma_profizianum	(Elaeis_oleifera	Elaeis_guineensis))	(((Burretiokentia_grandiflora	Bactris_major)	Attalea_speciosa)	((Orania_palindan	Kentiopsis_piersoniorum)	((Reinhardtia_simplex	Reinhardtia_gracilis)	(Reinhardtia_latisecta	Reinhardtia_paiewonskiana)))))	(Podococcus_barteri	((Phoenix_dactylifera	Sabal_domingensis)	(Iriartea_deltoidea	Nypa_fruticans))))))	Pelagodoxa_henryana)	(Oenocarpus_bataua	(Prestoea_acuminata	Oenocarpus_minor)))))	Kingia_australis);
((Roystonea_regia	(((Elaeis_oleifera	Elaeis_guineensis)	((Bactris_major	Attalea_speciosa)	((((Pseudophoenix_vinifera	Orania_palindan)	Kentiopsis_piersoniorum)	(Reinhardtia_simplex	Reinhardtia_gracilis))	(Reinhardtia_latisecta	Reinhardtia_paiewonskiana))))	(((Sclerosperma_profizianum	Podococcus_barteri)	((Phoenix_dactylifera	Sabal_domingensis)	(Iriartea_deltoidea	Nypa_fruticans)))	(((((Dictyosperma_album	Hydriastele_microspadix)	((Burretiokentia_grandiflora	Veitchia_spiralis)	Heterospathe_cagayanensis))	Dypsis_decaryi)	(Manicaria_saccifera	((Prestoea_acuminata	(Oenocarpus_bataua	Oenocarpus_minor))	Geonoma_undata)))	Pelagodoxa_henryana))))	Kingia_australis);
((Roystonea_regia	(((((Prestoea_acuminata	(Oenocarpus_bataua	Oenocarpus_minor))	(((Orania_palindan	Kentiopsis_piersoniorum)	(Burretiokentia_grandiflora	(Dypsis_decaryi	(Hydriastele_microspadix	(Dictyosperma_album	(Veitchia_spiralis	Heterospathe_cagayanensis))))))	Manicaria_saccifera))	Geonoma_undata)	Pelagodoxa_henryana)	(((Elaeis_oleifera	Elaeis_guineensis)	((Bactris_major	Attalea_speciosa)	((Reinhardtia_simplex	Reinhardtia_gracilis)	(Reinhardtia_latisecta	Reinhardtia_paiewonskiana))))	((Sclerosperma_profizianum	Podococcus_barteri)	((Phoenix_dactylifera	Sabal_domingensis)	(Iriartea_deltoidea	(Pseudophoenix_vinifera	Nypa_fruticans)))))))	Kingia_australis);
((Sclerosperma_profizianum	(Podococcus_barteri	(Roystonea_regia	(Pelagodoxa_henryana	(((Phoenix_dactylifera	Sabal_domingensis)	(Iriartea_deltoidea	Nypa_fruticans))	((((((((Burretiokentia_grandiflora	Veitchia_spiralis)	(Hydriastele_microspadix	Heterospathe_cagayanensis))	Dictyosperma_album)	Dypsis_decaryi)	(Oenocarpus_bataua	(Oenocarpus_minor	Prestoea_acuminata)))	Manicaria_saccifera)	(((((Pseudophoenix_vinifera	Orania_palindan)	Kentiopsis_piersoniorum)	Elaeis_oleifera)	Elaeis_guineensis)	((Bactris_major	Attalea_speciosa)	((Reinhardtia_simplex	Reinhardtia_gracilis)	(Reinhardtia_latisecta	Reinhardtia_paiewonskiana)))))	Geonoma_undata))))))	Kingia_australis);
((Roystonea_regia	(((((Phoenix_dactylifera	Sabal_domingensis)	(Iriartea_deltoidea	Nypa_fruticans))	Pelagodoxa_henryana)	(((Prestoea_acuminata	(Oenocarpus_bataua	Oenocarpus_minor))	(Manicaria_saccifera	(((Bactris_major	Attalea_speciosa)	(((((Pseudophoenix_vinifera	Orania_palindan)	Kentiopsis_piersoniorum)	Elaeis_oleifera)	Elaeis_guineensis)	((Reinhardtia_simplex	Reinhardtia_gracilis)	(Reinhardtia_latisecta	Reinhardtia_paiewonskiana))))	(((Veitchia_spiralis	(Hydriastele_microspadix	Heterospathe_cagayanensis))	Dictyosperma_album)	(Burretiokentia_grandiflora	Dypsis_decaryi)))))	Geonoma_undata))	(Sclerosperma_profizianum	Podococcus_barteri)))	Kingia_australis);
((((Kentiopsis_piersoniorum	(Pseudophoenix_vinifera	Orania_palindan))	Roystonea_regia)	(((Iriartea_deltoidea	Geonoma_undata)	((Oenocarpus_bataua	Oenocarpus_minor)	Prestoea_acuminata))	((Burretiokentia_grandiflora	(Dypsis_decaryi	(Dictyosperma_album	(Veitchia_spiralis	(Heterospathe_cagayanensis	Hydriastele_microspadix)))))	(((((Podococcus_barteri	Sclerosperma_profizianum)	Pelagodoxa_henryana)	((Phoenix_dactylifera	Sabal_domingensis)	Nypa_fruticans))	((((Reinhardtia_gracilis	Reinhardtia_simplex)	(Reinhardtia_latisecta	Reinhardtia_paiewonskiana))	(Elaeis_oleifera	Elaeis_guineensis))	(Bactris_major	Attalea_speciosa)))	Manicaria_saccifera))))	Kingia_australis);
((Roystonea_regia	((Podococcus_barteri	Sclerosperma_profizianum)	((((Prestoea_acuminata	((Elaeis_oleifera	Elaeis_guineensis)	(Geonoma_undata	((Bactris_major	Attalea_speciosa)	((Kentiopsis_piersoniorum	(Pseudophoenix_vinifera	Orania_palindan))	((Reinhardtia_gracilis	Reinhardtia_simplex)	(Reinhardtia_latisecta	Reinhardtia_paiewonskiana)))))))	(Manicaria_saccifera	((Oenocarpus_bataua	Oenocarpus_minor)	(Burretiokentia_grandiflora	(((Dictyosperma_album	(Veitchia_spiralis	Heterospathe_cagayanensis))	Hydriastele_microspadix)	Dypsis_decaryi)))))	(Phoenix_dactylifera	Sabal_domingensis))	(Pelagodoxa_henryana	(Iriartea_deltoidea	Nypa_fruticans)))))	Kingia_australis);
(((((Nypa_fruticans	(Phoenix_dactylifera	Sabal_domingensis))	((((Elaeis_oleifera	Elaeis_guineensis)	((Bactris_major	Attalea_speciosa)	(((Reinhardtia_gracilis	Reinhardtia_simplex)	(Reinhardtia_latisecta	Reinhardtia_paiewonskiana))	(Kentiopsis_piersoniorum	(Pseudophoenix_vinifera	Orania_palindan)))))	(Geonoma_undata	((((Hydriastele_microspadix	Heterospathe_cagayanensis)	(Dypsis_decaryi	((Dictyosperma_album	Veitchia_spiralis)	Burretiokentia_grandiflora)))	(Oenocarpus_bataua	Oenocarpus_minor))	Manicaria_saccifera)))	(((Iriartea_deltoidea	Prestoea_acuminata)	Roystonea_regia)	Pelagodoxa_henryana)))	Podococcus_barteri)	Sclerosperma_profizianum)	Kingia_australis);
((Roystonea_regia	(((((Elaeis_oleifera	Elaeis_guineensis)	((((((Dypsis_decaryi	((Veitchia_spiralis	Heterospathe_cagayanensis)	Hydriastele_microspadix))	Burretiokentia_grandiflora)	Dictyosperma_album)	(Geonoma_undata	(Oenocarpus_bataua	Oenocarpus_minor)))	Manicaria_saccifera)	((((Kentiopsis_piersoniorum	(Pseudophoenix_vinifera	Orania_palindan))	(Reinhardtia_gracilis	Reinhardtia_simplex))	(Reinhardtia_latisecta	Reinhardtia_paiewonskiana))	(Bactris_major	Attalea_speciosa))))	((Iriartea_deltoidea	Nypa_fruticans)	(Sabal_domingensis	(Prestoea_acuminata	Phoenix_dactylifera))))	Pelagodoxa_henryana)	(Podococcus_barteri	Sclerosperma_profizianum)))	Kingia_australis);
((Roystonea_regia	(Pelagodoxa_henryana	((((Geonoma_undata	((((Reinhardtia_gracilis	Reinhardtia_simplex)	(Reinhardtia_latisecta	Reinhardtia_paiewonskiana))	(Bactris_major	Attalea_speciosa))	(((Kentiopsis_piersoniorum	(Pseudophoenix_vinifera	Orania_palindan))	Elaeis_oleifera)	Elaeis_guineensis)))	((Oenocarpus_bataua	(Prestoea_acuminata	Oenocarpus_minor))	(Manicaria_saccifera	((((Veitchia_spiralis	Heterospathe_cagayanensis)	(Hydriastele_microspadix	Dictyosperma_album))	Dypsis_decaryi)	Burretiokentia_grandiflora))))	(Sabal_domingensis	(Phoenix_dactylifera	(Iriartea_deltoidea	Nypa_fruticans))))	(Podococcus_barteri	Sclerosperma_profizianum))))	Kingia_australis);
((Roystonea_regia	(Pelagodoxa_henryana	((((((Geonoma_undata	(Oenocarpus_bataua	(Prestoea_acuminata	Oenocarpus_minor)))	((Dypsis_decaryi	((Hydriastele_microspadix	Heterospathe_cagayanensis)	Veitchia_spiralis))	(Burretiokentia_grandiflora	Dictyosperma_album)))	Manicaria_saccifera)	(((Elaeis_oleifera	Elaeis_guineensis)	((Reinhardtia_gracilis	Reinhardtia_simplex)	(Reinhardtia_latisecta	Reinhardtia_paiewonskiana)))	(Bactris_major	Attalea_speciosa)))	((Iriartea_deltoidea	Nypa_fruticans)	(Sabal_domingensis	Phoenix_dactylifera)))	(Podococcus_barteri	((Kentiopsis_piersoniorum	(Pseudophoenix_vinifera	Orania_palindan))	Sclerosperma_profizianum)))))	Kingia_australis);
((Roystonea_regia	(Pelagodoxa_henryana	((((((((Dictyosperma_album	((((Kentiopsis_piersoniorum	(Pseudophoenix_vinifera	Orania_palindan))	Hydriastele_microspadix)	Heterospathe_cagayanensis)	Veitchia_spiralis))	Dypsis_decaryi)	Burretiokentia_grandiflora)	(Oenocarpus_bataua	Oenocarpus_minor))	Manicaria_saccifera)	(((Elaeis_oleifera	Elaeis_guineensis)	((Reinhardtia_gracilis	Reinhardtia_simplex)	(Reinhardtia_latisecta	Reinhardtia_paiewonskiana)))	(Bactris_major	Attalea_speciosa)))	(Geonoma_undata	Prestoea_acuminata))	((Podococcus_barteri	Sclerosperma_profizianum)	((Iriartea_deltoidea	Nypa_fruticans)	(Sabal_domingensis	Phoenix_dactylifera))))))	Kingia_australis);
((Roystonea_regia	((((Podococcus_barteri	Sclerosperma_profizianum)	((Iriartea_deltoidea	Nypa_fruticans)	(Sabal_domingensis	Phoenix_dactylifera)))	((((Manicaria_saccifera	(((Elaeis_oleifera	Elaeis_guineensis)	((Reinhardtia_gracilis	Reinhardtia_simplex)	(Reinhardtia_latisecta	Reinhardtia_paiewonskiana)))	(Bactris_major	Attalea_speciosa)))	(Prestoea_acuminata	(Oenocarpus_bataua	Oenocarpus_minor)))	(((Burretiokentia_grandiflora	Veitchia_spiralis)	(Dictyosperma_album	(Dypsis_decaryi	(Heterospathe_cagayanensis	Hydriastele_microspadix))))	(Kentiopsis_piersoniorum	(Pseudophoenix_vinifera	Orania_palindan))))	Geonoma_undata))	Pelagodoxa_henryana))	Kingia_australis);
((Roystonea_regia	((Oenocarpus_bataua	Oenocarpus_minor)	(((Manicaria_saccifera	(((Iriartea_deltoidea	Nypa_fruticans)	((Podococcus_barteri	(Sabal_domingensis	Phoenix_dactylifera))	Sclerosperma_profizianum))	((((Kentiopsis_piersoniorum	(Pseudophoenix_vinifera	Orania_palindan))	Elaeis_oleifera)	Elaeis_guineensis)	((Geonoma_undata	Prestoea_acuminata)	(((Reinhardtia_gracilis	Reinhardtia_simplex)	(Reinhardtia_latisecta	Reinhardtia_paiewonskiana))	(Bactris_major	Attalea_speciosa))))))	(Burretiokentia_grandiflora	(Dictyosperma_album	(Dypsis_decaryi	(Veitchia_spiralis	(Heterospathe_cagayanensis	Hydriastele_microspadix))))))	Pelagodoxa_henryana)))	Kingia_australis);
(((Pseudophoenix_vinifera	Nypa_fruticans)	(((Phoenix_dactylifera	Sabal_domingensis)	(((((Roystonea_regia	(Geonoma_undata	(Prestoea_acuminata	(Oenocarpus_bataua	Oenocarpus_minor))))	((Burretiokentia_grandiflora	(Dypsis_decaryi	(Dictyosperma_album	(Veitchia_spiralis	(Heterospathe_cagayanensis	Hydriastele_microspadix)))))	Pelagodoxa_henryana))	Manicaria_saccifera)	(((((Kentiopsis_piersoniorum	Orania_palindan)	(Reinhardtia_gracilis	Reinhardtia_simplex))	(Reinhardtia_latisecta	Reinhardtia_paiewonskiana))	(Elaeis_oleifera	Elaeis_guineensis))	(Bactris_major	Attalea_speciosa)))	(Sclerosperma_profizianum	Podococcus_barteri)))	Iriartea_deltoidea))	Kingia_australis);
((Roystonea_regia	(((Podococcus_barteri	Sclerosperma_profizianum)	(((Iriartea_deltoidea	Nypa_fruticans)	(Sabal_domingensis	Phoenix_dactylifera))	((Manicaria_saccifera	((((Dypsis_decaryi	(Hydriastele_microspadix	((Heterospathe_cagayanensis	Veitchia_spiralis)	Dictyosperma_album)))	Burretiokentia_grandiflora)	(Kentiopsis_piersoniorum	(Pseudophoenix_vinifera	Orania_palindan)))	((Prestoea_acuminata	(Oenocarpus_minor	Oenocarpus_bataua))	Geonoma_undata)))	((Elaeis_guineensis	Elaeis_oleifera)	(((Reinhardtia_latisecta	Reinhardtia_paiewonskiana)	(Reinhardtia_gracilis	Reinhardtia_simplex))	(Attalea_speciosa	Bactris_major))))))	Pelagodoxa_henryana))	Kingia_australis);
((Roystonea_regia	((((Iriartea_deltoidea	Nypa_fruticans)	(Podococcus_barteri	Sclerosperma_profizianum))	((Geonoma_undata	(Sabal_domingensis	(Burretiokentia_grandiflora	Phoenix_dactylifera)))	((Manicaria_saccifera	((Dypsis_decaryi	((Veitchia_spiralis	(Heterospathe_cagayanensis	(Hydriastele_microspadix	(Kentiopsis_piersoniorum	(Pseudophoenix_vinifera	Orania_palindan)))))	Dictyosperma_album))	(Prestoea_acuminata	(Oenocarpus_minor	Oenocarpus_bataua))))	((Attalea_speciosa	Bactris_major)	((Elaeis_guineensis	Elaeis_oleifera)	((Reinhardtia_latisecta	Reinhardtia_paiewonskiana)	(Reinhardtia_gracilis	Reinhardtia_simplex)))))))	Pelagodoxa_henryana))	Kingia_australis);
((Roystonea_regia	(((Prestoea_acuminata	(Oenocarpus_minor	Oenocarpus_bataua))	(Dypsis_decaryi	((Burretiokentia_grandiflora	(Kentiopsis_piersoniorum	(Pseudophoenix_vinifera	Orania_palindan)))	((Hydriastele_microspadix	Dictyosperma_album)	(Heterospathe_cagayanensis	Veitchia_spiralis)))))	(((((Attalea_speciosa	Bactris_major)	((Elaeis_guineensis	Elaeis_oleifera)	((Iriartea_deltoidea	Geonoma_undata)	((Reinhardtia_latisecta	Reinhardtia_paiewonskiana)	(Reinhardtia_gracilis	Reinhardtia_simplex)))))	((Podococcus_barteri	Sclerosperma_profizianum)	(Nypa_fruticans	(Sabal_domingensis	Phoenix_dactylifera))))	Manicaria_saccifera)	Pelagodoxa_henryana)))	Kingia_australis);
((Roystonea_regia	((((Oenocarpus_minor	Oenocarpus_bataua)	(((Dictyosperma_album	Burretiokentia_grandiflora)	(Dypsis_decaryi	((Hydriastele_microspadix	Heterospathe_cagayanensis)	Veitchia_spiralis)))	((((Attalea_speciosa	Bactris_major)	((Elaeis_guineensis	Elaeis_oleifera)	((Reinhardtia_latisecta	Reinhardtia_paiewonskiana)	((Kentiopsis_piersoniorum	(Pseudophoenix_vinifera	Orania_palindan))	(Reinhardtia_gracilis	Reinhardtia_simplex)))))	((Podococcus_barteri	Sclerosperma_profizianum)	((Iriartea_deltoidea	Nypa_fruticans)	(Sabal_domingensis	Phoenix_dactylifera))))	Manicaria_saccifera)))	(Pelagodoxa_henryana	Geonoma_undata))	Prestoea_acuminata))	Kingia_australis);
((Roystonea_regia	(((((Sabal_domingensis	(Nypa_fruticans	Phoenix_dactylifera))	(Podococcus_barteri	Sclerosperma_profizianum))	Burretiokentia_grandiflora)	Pelagodoxa_henryana)	((((Elaeis_guineensis	((Kentiopsis_piersoniorum	(Pseudophoenix_vinifera	Orania_palindan))	Elaeis_oleifera))	((Attalea_speciosa	Bactris_major)	((Reinhardtia_latisecta	Reinhardtia_paiewonskiana)	(Reinhardtia_gracilis	Reinhardtia_simplex))))	(Manicaria_saccifera	((((Veitchia_spiralis	Dictyosperma_album)	Heterospathe_cagayanensis)	Hydriastele_microspadix)	Dypsis_decaryi)))	((Iriartea_deltoidea	Geonoma_undata)	((Oenocarpus_minor	Oenocarpus_bataua)	Prestoea_acuminata)))))	Kingia_australis);
((Roystonea_regia	((((Manicaria_saccifera	((Kentiopsis_piersoniorum	(Pseudophoenix_vinifera	Orania_palindan))	((Dypsis_decaryi	(Dictyosperma_album	(Heterospathe_cagayanensis	Hydriastele_microspadix)))	(Veitchia_spiralis	Burretiokentia_grandiflora))))	((((Elaeis_guineensis	Elaeis_oleifera)	((Attalea_speciosa	Bactris_major)	((Reinhardtia_latisecta	Reinhardtia_paiewonskiana)	(Reinhardtia_gracilis	Reinhardtia_simplex))))	Geonoma_undata)	(Oenocarpus_bataua	(Prestoea_acuminata	Oenocarpus_minor))))	(((Iriartea_deltoidea	Nypa_fruticans)	(Phoenix_dactylifera	Sabal_domingensis))	(Podococcus_barteri	Sclerosperma_profizianum)))	Pelagodoxa_henryana))	Kingia_australis);
((Attalea_speciosa	(Bactris_major	(((Kentiopsis_piersoniorum	(Pseudophoenix_vinifera	Orania_palindan))	((Reinhardtia_latisecta	Reinhardtia_paiewonskiana)	(Reinhardtia_gracilis	Reinhardtia_simplex)))	(((((((Oenocarpus_bataua	Oenocarpus_minor)	Prestoea_acuminata)	(((Heterospathe_cagayanensis	Hydriastele_microspadix)	(Dypsis_decaryi	(Burretiokentia_grandiflora	Veitchia_spiralis)))	Dictyosperma_album))	Manicaria_saccifera)	((Phoenix_dactylifera	Sabal_domingensis)	(((Iriartea_deltoidea	Nypa_fruticans)	Pelagodoxa_henryana)	(Roystonea_regia	(Podococcus_barteri	Sclerosperma_profizianum)))))	(Elaeis_guineensis	Elaeis_oleifera))	Geonoma_undata))))	Kingia_australis);
((Attalea_speciosa	(Bactris_major	(((Reinhardtia_latisecta	Reinhardtia_paiewonskiana)	(Reinhardtia_gracilis	Reinhardtia_simplex))	((Manicaria_saccifera	(((Oenocarpus_bataua	(Oenocarpus_minor	Prestoea_acuminata))	((((Veitchia_spiralis	Heterospathe_cagayanensis)	Dictyosperma_album)	(Burretiokentia_grandiflora	Hydriastele_microspadix))	Dypsis_decaryi))	(Geonoma_undata	(((Kentiopsis_piersoniorum	(Pseudophoenix_vinifera	Orania_palindan))	Roystonea_regia)	((Sclerosperma_profizianum	(Podococcus_barteri	(Phoenix_dactylifera	Sabal_domingensis)))	((Iriartea_deltoidea	Nypa_fruticans)	Pelagodoxa_henryana))))))	(Elaeis_guineensis	Elaeis_oleifera)))))	Kingia_australis);
((((((Pelagodoxa_henryana	(Roystonea_regia	((((((Veitchia_spiralis	Heterospathe_cagayanensis)	Dictyosperma_album)	(Hydriastele_microspadix	Dypsis_decaryi))	(((((Reinhardtia_latisecta	Reinhardtia_paiewonskiana)	(Reinhardtia_gracilis	Reinhardtia_simplex))	(Kentiopsis_piersoniorum	(Pseudophoenix_vinifera	Orania_palindan)))	((Attalea_speciosa	Bactris_major)	(Elaeis_guineensis	Elaeis_oleifera)))	Manicaria_saccifera))	(Prestoea_acuminata	(Oenocarpus_bataua	Oenocarpus_minor)))	Geonoma_undata)))	((Iriartea_deltoidea	Nypa_fruticans)	(Phoenix_dactylifera	Sabal_domingensis)))	Podococcus_barteri)	Sclerosperma_profizianum)	Burretiokentia_grandiflora)	Kingia_australis);
((Roystonea_regia	(((((((((Attalea_speciosa	Bactris_major)	(((Reinhardtia_latisecta	Reinhardtia_paiewonskiana)	(Reinhardtia_gracilis	Reinhardtia_simplex))	(Elaeis_guineensis	(((Kentiopsis_piersoniorum	Pseudophoenix_vinifera)	Orania_palindan)	Elaeis_oleifera))))	(Burretiokentia_grandiflora	(((Veitchia_spiralis	(Hydriastele_microspadix	Heterospathe_cagayanensis))	Dictyosperma_album)	Dypsis_decaryi)))	Manicaria_saccifera)	(Phoenix_dactylifera	(Sabal_domingensis	(Iriartea_deltoidea	Nypa_fruticans))))	((Oenocarpus_bataua	Oenocarpus_minor)	Geonoma_undata))	(Sclerosperma_profizianum	Podococcus_barteri))	Pelagodoxa_henryana)	Prestoea_acuminata))	Kingia_australis);
((Roystonea_regia	((Geonoma_undata	(Oenocarpus_bataua	(Prestoea_acuminata	Oenocarpus_minor)))	((((((Elaeis_oleifera	Elaeis_guineensis)	(((Kentiopsis_piersoniorum	Orania_palindan)	((Reinhardtia_latisecta	Reinhardtia_paiewonskiana)	(Reinhardtia_gracilis	Reinhardtia_simplex)))	(Bactris_major	Attalea_speciosa)))	((Sclerosperma_profizianum	Podococcus_barteri)	((Pseudophoenix_vinifera	((Burretiokentia_grandiflora	Iriartea_deltoidea)	Nypa_fruticans))	(Sabal_domingensis	Phoenix_dactylifera))))	Manicaria_saccifera)	Pelagodoxa_henryana)	((Dictyosperma_album	(Veitchia_spiralis	(Hydriastele_microspadix	Heterospathe_cagayanensis)))	Dypsis_decaryi))))	Kingia_australis);
((Roystonea_regia	(((Prestoea_acuminata	(Oenocarpus_bataua	Oenocarpus_minor))	((Geonoma_undata	Pelagodoxa_henryana)	((((Elaeis_oleifera	Elaeis_guineensis)	(((Reinhardtia_latisecta	Reinhardtia_paiewonskiana)	(Reinhardtia_gracilis	Reinhardtia_simplex))	((Burretiokentia_grandiflora	Bactris_major)	Attalea_speciosa)))	(((Phoenix_dactylifera	Sabal_domingensis)	Nypa_fruticans)	((Iriartea_deltoidea	Sclerosperma_profizianum)	Podococcus_barteri)))	Manicaria_saccifera)))	((Kentiopsis_piersoniorum	(Pseudophoenix_vinifera	Orania_palindan))	((Heterospathe_cagayanensis	(Dictyosperma_album	Veitchia_spiralis))	(Hydriastele_microspadix	Dypsis_decaryi)))))	Kingia_australis);
((Attalea_speciosa	(((((Manicaria_saccifera	(((Podococcus_barteri	(Phoenix_dactylifera	Sabal_domingensis))	(((Pseudophoenix_vinifera	Nypa_fruticans)	Roystonea_regia)	Pelagodoxa_henryana))	((Geonoma_undata	(Oenocarpus_bataua	(Oenocarpus_minor	Prestoea_acuminata)))	(((Dictyosperma_album	((Kentiopsis_piersoniorum	Orania_palindan)	(Veitchia_spiralis	(Hydriastele_microspadix	Heterospathe_cagayanensis))))	Dypsis_decaryi)	Burretiokentia_grandiflora))))	Sclerosperma_profizianum)	(Elaeis_oleifera	Elaeis_guineensis))	((Reinhardtia_latisecta	Reinhardtia_paiewonskiana)	(Iriartea_deltoidea	(Reinhardtia_gracilis	Reinhardtia_simplex))))	Bactris_major))	Kingia_australis);
((Attalea_speciosa	((((((((Podococcus_barteri	Roystonea_regia)	(Sclerosperma_profizianum	Pelagodoxa_henryana))	(Nypa_fruticans	(Phoenix_dactylifera	Sabal_domingensis)))	(((Oenocarpus_bataua	Oenocarpus_minor)	(((Orania_palindan	Pseudophoenix_vinifera)	Kentiopsis_piersoniorum)	(Dictyosperma_album	((Burretiokentia_grandiflora	(Veitchia_spiralis	(Hydriastele_microspadix	Heterospathe_cagayanensis)))	Dypsis_decaryi))))	Manicaria_saccifera))	(Elaeis_oleifera	Elaeis_guineensis))	Geonoma_undata)	((Reinhardtia_latisecta	Reinhardtia_paiewonskiana)	((Prestoea_acuminata	Iriartea_deltoidea)	(Reinhardtia_gracilis	Reinhardtia_simplex))))	Bactris_major))	Kingia_australis);
((Roystonea_regia	(((((Elaeis_oleifera	Elaeis_guineensis)	((((Reinhardtia_latisecta	Reinhardtia_paiewonskiana)	(Reinhardtia_gracilis	Reinhardtia_simplex))	((Orania_palindan	Pseudophoenix_vinifera)	Kentiopsis_piersoniorum))	((Burretiokentia_grandiflora	Bactris_major)	Attalea_speciosa)))	((Geonoma_undata	(Iriartea_deltoidea	(Prestoea_acuminata	(Oenocarpus_bataua	Oenocarpus_minor))))	((Dictyosperma_album	((Veitchia_spiralis	(Hydriastele_microspadix	Heterospathe_cagayanensis))	Dypsis_decaryi))	Manicaria_saccifera)))	((Nypa_fruticans	(Phoenix_dactylifera	Sabal_domingensis))	(Sclerosperma_profizianum	Podococcus_barteri)))	Pelagodoxa_henryana))	Kingia_australis);
((Attalea_speciosa	(((((Manicaria_saccifera	((Dictyosperma_album	(Veitchia_spiralis	(Hydriastele_microspadix	Heterospathe_cagayanensis)))	(Dypsis_decaryi	Burretiokentia_grandiflora)))	(Prestoea_acuminata	(Oenocarpus_bataua	Oenocarpus_minor)))	(Geonoma_undata	(((Podococcus_barteri	Sclerosperma_profizianum)	(((Iriartea_deltoidea	Nypa_fruticans)	Pelagodoxa_henryana)	Roystonea_regia))	(Phoenix_dactylifera	Sabal_domingensis))))	(((Reinhardtia_latisecta	Reinhardtia_paiewonskiana)	(Reinhardtia_gracilis	Reinhardtia_simplex))	((((Orania_palindan	Pseudophoenix_vinifera)	Kentiopsis_piersoniorum)	Elaeis_oleifera)	Elaeis_guineensis)))	Bactris_major))	Kingia_australis);
((Sclerosperma_profizianum	((Roystonea_regia	(Pelagodoxa_henryana	(((Iriartea_deltoidea	Nypa_fruticans)	(Phoenix_dactylifera	Sabal_domingensis))	(((Prestoea_acuminata	Oenocarpus_minor)	Oenocarpus_bataua)	((((((Reinhardtia_latisecta	Reinhardtia_paiewonskiana)	(Geonoma_undata	(Reinhardtia_gracilis	Reinhardtia_simplex)))	(Bactris_major	Attalea_speciosa))	(Elaeis_oleifera	Elaeis_guineensis))	(((Orania_palindan	Kentiopsis_piersoniorum)	(Dictyosperma_album	((Pseudophoenix_vinifera	Veitchia_spiralis)	(Hydriastele_microspadix	Heterospathe_cagayanensis))))	(Dypsis_decaryi	Burretiokentia_grandiflora)))	Manicaria_saccifera)))))	Podococcus_barteri))	Kingia_australis);
((Sclerosperma_profizianum	((((Iriartea_deltoidea	Nypa_fruticans)	(Phoenix_dactylifera	Sabal_domingensis))	((((((((Pseudophoenix_vinifera	Orania_palindan)	Kentiopsis_piersoniorum)	Elaeis_oleifera)	Elaeis_guineensis)	((((Reinhardtia_latisecta	Reinhardtia_paiewonskiana)	(Reinhardtia_gracilis	Reinhardtia_simplex))	(Bactris_major	Attalea_speciosa))	Geonoma_undata))	Prestoea_acuminata)	((((((Hydriastele_microspadix	Heterospathe_cagayanensis)	Veitchia_spiralis)	Dypsis_decaryi)	Dictyosperma_album)	Burretiokentia_grandiflora)	((Oenocarpus_minor	Oenocarpus_bataua)	Manicaria_saccifera)))	(Roystonea_regia	Pelagodoxa_henryana)))	Podococcus_barteri))	Kingia_australis);
((Roystonea_regia	(Pelagodoxa_henryana	((Sclerosperma_profizianum	(((Iriartea_deltoidea	Nypa_fruticans)	(Phoenix_dactylifera	Sabal_domingensis))	Podococcus_barteri))	(((((Pseudophoenix_vinifera	Orania_palindan)	Kentiopsis_piersoniorum)	Elaeis_oleifera)	Elaeis_guineensis)	((((Reinhardtia_latisecta	Reinhardtia_paiewonskiana)	(Reinhardtia_gracilis	Reinhardtia_simplex))	(Bactris_major	Attalea_speciosa))	(((Dypsis_decaryi	((Hydriastele_microspadix	Heterospathe_cagayanensis)	(Burretiokentia_grandiflora	Veitchia_spiralis)))	Dictyosperma_album)	((Geonoma_undata	(Oenocarpus_bataua	(Prestoea_acuminata	Oenocarpus_minor)))	Manicaria_saccifera)))))))	Kingia_australis);
((Roystonea_regia	((Oenocarpus_bataua	Oenocarpus_minor)	((Manicaria_saccifera	((((Iriartea_deltoidea	Nypa_fruticans)	(Phoenix_dactylifera	Sabal_domingensis))	(Podococcus_barteri	Sclerosperma_profizianum))	((((Geonoma_undata	Prestoea_acuminata)	(Elaeis_oleifera	Elaeis_guineensis))	((Reinhardtia_latisecta	Reinhardtia_paiewonskiana)	(Reinhardtia_gracilis	Reinhardtia_simplex)))	((Burretiokentia_grandiflora	Bactris_major)	Attalea_speciosa))))	(((((Pseudophoenix_vinifera	Orania_palindan)	Kentiopsis_piersoniorum)	(((Dictyosperma_album	Hydriastele_microspadix)	Heterospathe_cagayanensis)	Veitchia_spiralis))	Dypsis_decaryi)	Pelagodoxa_henryana))))	Kingia_australis);
((Roystonea_regia	(((Elaeis_guineensis	Elaeis_oleifera)	(((Geonoma_undata	(Oenocarpus_bataua	(Prestoea_acuminata	Oenocarpus_minor)))	((Attalea_speciosa	(Burretiokentia_grandiflora	Bactris_major))	((Reinhardtia_gracilis	Reinhardtia_simplex)	(Reinhardtia_latisecta	Reinhardtia_paiewonskiana))))	(((((Pseudophoenix_vinifera	Orania_palindan)	Kentiopsis_piersoniorum)	(Dictyosperma_album	((Heterospathe_cagayanensis	Hydriastele_microspadix)	Veitchia_spiralis)))	Manicaria_saccifera)	Dypsis_decaryi)))	(Pelagodoxa_henryana	((Sclerosperma_profizianum	Podococcus_barteri)	((Iriartea_deltoidea	Nypa_fruticans)	(Phoenix_dactylifera	Sabal_domingensis))))))	Kingia_australis);
((Roystonea_regia	(Pelagodoxa_henryana	((((Oenocarpus_bataua	(Prestoea_acuminata	Oenocarpus_minor))	Manicaria_saccifera)	(((Elaeis_guineensis	Elaeis_oleifera)	((Attalea_speciosa	Bactris_major)	(Geonoma_undata	((Reinhardtia_gracilis	Reinhardtia_simplex)	(Reinhardtia_latisecta	Reinhardtia_paiewonskiana)))))	(((Pseudophoenix_vinifera	Orania_palindan)	Kentiopsis_piersoniorum)	(((Dictyosperma_album	((Heterospathe_cagayanensis	Hydriastele_microspadix)	Veitchia_spiralis))	Dypsis_decaryi)	Burretiokentia_grandiflora))))	((Sclerosperma_profizianum	Podococcus_barteri)	((Iriartea_deltoidea	Nypa_fruticans)	(Phoenix_dactylifera	Sabal_domingensis))))))	Kingia_australis);
((Iriartea_deltoidea	(Nypa_fruticans	(((Burretiokentia_grandiflora	Phoenix_dactylifera)	Sabal_domingensis)	(((Pelagodoxa_henryana	Roystonea_regia)	(((Elaeis_guineensis	(((Pseudophoenix_vinifera	Orania_palindan)	Kentiopsis_piersoniorum)	Elaeis_oleifera))	((Attalea_speciosa	Bactris_major)	((Reinhardtia_gracilis	Reinhardtia_simplex)	(Reinhardtia_latisecta	Reinhardtia_paiewonskiana))))	(((Dictyosperma_album	(((Heterospathe_cagayanensis	Hydriastele_microspadix)	Veitchia_spiralis)	Dypsis_decaryi))	(Geonoma_undata	(Oenocarpus_bataua	(Prestoea_acuminata	Oenocarpus_minor))))	Manicaria_saccifera)))	(Sclerosperma_profizianum	Podococcus_barteri)))))	Kingia_australis);
((Roystonea_regia	(((Nypa_fruticans	((Burretiokentia_grandiflora	Phoenix_dactylifera)	Sabal_domingensis))	((Sclerosperma_profizianum	Podococcus_barteri)	(((Attalea_speciosa	Bactris_major)	((((Pseudophoenix_vinifera	Orania_palindan)	Kentiopsis_piersoniorum)	((Reinhardtia_gracilis	Reinhardtia_simplex)	(Reinhardtia_latisecta	Reinhardtia_paiewonskiana)))	((((Veitchia_spiralis	((Heterospathe_cagayanensis	Hydriastele_microspadix)	Dictyosperma_album))	Dypsis_decaryi)	((Oenocarpus_bataua	Oenocarpus_minor)	(Iriartea_deltoidea	(Prestoea_acuminata	Geonoma_undata))))	Manicaria_saccifera)))	(Elaeis_guineensis	Elaeis_oleifera))))	Pelagodoxa_henryana))	Kingia_australis);
((Bactris_major	(((((Elaeis_guineensis	Elaeis_oleifera)	(((Sclerosperma_profizianum	Podococcus_barteri)	(Pelagodoxa_henryana	(Prestoea_acuminata	Roystonea_regia)))	((Iriartea_deltoidea	(Pseudophoenix_vinifera	Nypa_fruticans))	(Phoenix_dactylifera	Sabal_domingensis))))	((Reinhardtia_gracilis	Reinhardtia_simplex)	(Reinhardtia_latisecta	Reinhardtia_paiewonskiana)))	(((Oenocarpus_bataua	Oenocarpus_minor)	(Manicaria_saccifera	((Orania_palindan	Kentiopsis_piersoniorum)	(Burretiokentia_grandiflora	((Dictyosperma_album	(Veitchia_spiralis	(Heterospathe_cagayanensis	Hydriastele_microspadix)))	Dypsis_decaryi)))))	Geonoma_undata))	Attalea_speciosa))	Kingia_australis);
((Roystonea_regia	(((((((Phoenix_dactylifera	Sabal_domingensis)	(Iriartea_deltoidea	Nypa_fruticans))	(Sclerosperma_profizianum	Podococcus_barteri))	((((Reinhardtia_gracilis	Reinhardtia_simplex)	(Reinhardtia_latisecta	Reinhardtia_paiewonskiana))	(Attalea_speciosa	Bactris_major))	(Elaeis_guineensis	Elaeis_oleifera)))	(((Oenocarpus_bataua	Oenocarpus_minor)	(Prestoea_acuminata	Geonoma_undata))	(Manicaria_saccifera	((((Heterospathe_cagayanensis	Veitchia_spiralis)	Dictyosperma_album)	Hydriastele_microspadix)	(Dypsis_decaryi	Burretiokentia_grandiflora)))))	Pelagodoxa_henryana)	((Pseudophoenix_vinifera	Orania_palindan)	Kentiopsis_piersoniorum)))	Kingia_australis);
((Attalea_speciosa	(Bactris_major	(((Elaeis_guineensis	Elaeis_oleifera)	((Reinhardtia_gracilis	Reinhardtia_simplex)	(Reinhardtia_latisecta	Reinhardtia_paiewonskiana)))	(((((((((Burretiokentia_grandiflora	Manicaria_saccifera)	Dypsis_decaryi)	(Oenocarpus_bataua	(Prestoea_acuminata	Oenocarpus_minor)))	((((Hydriastele_microspadix	Heterospathe_cagayanensis)	Veitchia_spiralis)	Dictyosperma_album)	((Pseudophoenix_vinifera	Orania_palindan)	Kentiopsis_piersoniorum)))	Geonoma_undata)	Roystonea_regia)	Pelagodoxa_henryana)	((Phoenix_dactylifera	Sabal_domingensis)	(Iriartea_deltoidea	Nypa_fruticans)))	(Sclerosperma_profizianum	Podococcus_barteri)))))	Kingia_australis);
((Sclerosperma_profizianum	(((((((Iriartea_deltoidea	Nypa_fruticans)	Phoenix_dactylifera)	Sabal_domingensis)	((((Elaeis_guineensis	Elaeis_oleifera)	(((Reinhardtia_gracilis	Reinhardtia_simplex)	(Prestoea_acuminata	(Reinhardtia_latisecta	Reinhardtia_paiewonskiana)))	(Attalea_speciosa	Bactris_major)))	(((((Pseudophoenix_vinifera	Orania_palindan)	Kentiopsis_piersoniorum)	((((Hydriastele_microspadix	Heterospathe_cagayanensis)	Veitchia_spiralis)	Dictyosperma_album)	(Burretiokentia_grandiflora	Dypsis_decaryi)))	Manicaria_saccifera)	(Oenocarpus_minor	Oenocarpus_bataua)))	Geonoma_undata))	Pelagodoxa_henryana)	Roystonea_regia)	Podococcus_barteri))	Kingia_australis);
(((Iriartea_deltoidea	Nypa_fruticans)	((Phoenix_dactylifera	Sabal_domingensis)	(Pelagodoxa_henryana	(((Elaeis_guineensis	Elaeis_oleifera)	(((Manicaria_saccifera	((((Hydriastele_microspadix	Heterospathe_cagayanensis)	((Pseudophoenix_vinifera	Orania_palindan)	Kentiopsis_piersoniorum))	(Veitchia_spiralis	Dictyosperma_album))	Dypsis_decaryi))	(Geonoma_undata	(Prestoea_acuminata	(Oenocarpus_minor	Oenocarpus_bataua))))	(((Reinhardtia_latisecta	Reinhardtia_paiewonskiana)	(Reinhardtia_gracilis	Reinhardtia_simplex))	(Attalea_speciosa	(Burretiokentia_grandiflora	Bactris_major)))))	(Roystonea_regia	(Podococcus_barteri	Sclerosperma_profizianum))))))	Kingia_australis);
((Attalea_speciosa	(Bactris_major	(((((((Pseudophoenix_vinifera	Orania_palindan)	Kentiopsis_piersoniorum)	(((Hydriastele_microspadix	Heterospathe_cagayanensis)	Veitchia_spiralis)	Dictyosperma_album))	Dypsis_decaryi)	(((Sclerosperma_profizianum	(Roystonea_regia	Podococcus_barteri))	((Sabal_domingensis	(Nypa_fruticans	(Burretiokentia_grandiflora	Phoenix_dactylifera)))	Pelagodoxa_henryana))	(Elaeis_guineensis	Elaeis_oleifera)))	(Manicaria_saccifera	((Iriartea_deltoidea	Geonoma_undata)	(Prestoea_acuminata	(Oenocarpus_minor	Oenocarpus_bataua)))))	((Reinhardtia_latisecta	Reinhardtia_paiewonskiana)	(Reinhardtia_gracilis	Reinhardtia_simplex)))))	Kingia_australis);
(((Podococcus_barteri	Sclerosperma_profizianum)	((Roystonea_regia	(Pelagodoxa_henryana	(((((Burretiokentia_grandiflora	Dictyosperma_album)	(Dypsis_decaryi	((Hydriastele_microspadix	Heterospathe_cagayanensis)	Veitchia_spiralis)))	(((Pseudophoenix_vinifera	Orania_palindan)	Kentiopsis_piersoniorum)	((Attalea_speciosa	Bactris_major)	(((Reinhardtia_paiewonskiana	Reinhardtia_latisecta)	(Reinhardtia_simplex	Reinhardtia_gracilis))	(Elaeis_oleifera	Elaeis_guineensis)))))	(Geonoma_undata	((Oenocarpus_bataua	Oenocarpus_minor)	Prestoea_acuminata)))	Manicaria_saccifera)))	((Iriartea_deltoidea	Nypa_fruticans)	(Sabal_domingensis	Phoenix_dactylifera))))	Kingia_australis);
((Roystonea_regia	(((Podococcus_barteri	Sclerosperma_profizianum)	((((((Manicaria_saccifera	(((Pseudophoenix_vinifera	Orania_palindan)	Kentiopsis_piersoniorum)	(Burretiokentia_grandiflora	(((Hydriastele_microspadix	Dictyosperma_album)	(Veitchia_spiralis	Heterospathe_cagayanensis))	Dypsis_decaryi))))	((Iriartea_deltoidea	Geonoma_undata)	(Oenocarpus_bataua	Oenocarpus_minor)))	((Attalea_speciosa	Bactris_major)	((Reinhardtia_paiewonskiana	Reinhardtia_latisecta)	(Reinhardtia_simplex	Reinhardtia_gracilis))))	(Elaeis_oleifera	Elaeis_guineensis))	(Nypa_fruticans	(Sabal_domingensis	Phoenix_dactylifera)))	Pelagodoxa_henryana))	Prestoea_acuminata))	Kingia_australis);
((Roystonea_regia	(((((Attalea_speciosa	Bactris_major)	(((Reinhardtia_paiewonskiana	Reinhardtia_latisecta)	(Reinhardtia_simplex	Reinhardtia_gracilis))	((((Orania_palindan	Kentiopsis_piersoniorum)	Elaeis_oleifera)	Pseudophoenix_vinifera)	Elaeis_guineensis)))	(((Manicaria_saccifera	Geonoma_undata)	(Dictyosperma_album	(((Veitchia_spiralis	(Hydriastele_microspadix	Heterospathe_cagayanensis))	Burretiokentia_grandiflora)	Dypsis_decaryi)))	(Prestoea_acuminata	(Oenocarpus_bataua	Oenocarpus_minor))))	(Pelagodoxa_henryana	((Iriartea_deltoidea	Nypa_fruticans)	(Sabal_domingensis	Phoenix_dactylifera))))	(Podococcus_barteri	Sclerosperma_profizianum)))	Kingia_australis);
((Attalea_speciosa	((Burretiokentia_grandiflora	Bactris_major)	(((Manicaria_saccifera	((Dictyosperma_album	(Veitchia_spiralis	(Hydriastele_microspadix	Heterospathe_cagayanensis)))	((((Pseudophoenix_vinifera	Orania_palindan)	Kentiopsis_piersoniorum)	Roystonea_regia)	(Pelagodoxa_henryana	(((Iriartea_deltoidea	Nypa_fruticans)	(Sabal_domingensis	Phoenix_dactylifera))	(Podococcus_barteri	Sclerosperma_profizianum))))))	Dypsis_decaryi)	((Oenocarpus_minor	Oenocarpus_bataua)	(((Geonoma_undata	(Prestoea_acuminata	(Reinhardtia_paiewonskiana	Reinhardtia_latisecta)))	(Reinhardtia_simplex	Reinhardtia_gracilis))	(Elaeis_oleifera	Elaeis_guineensis))))))	Kingia_australis);
((Roystonea_regia	((Pelagodoxa_henryana	(((((((((((Pseudophoenix_vinifera	Orania_palindan)	Kentiopsis_piersoniorum)	Hydriastele_microspadix)	(Heterospathe_cagayanensis	(Veitchia_spiralis	Dictyosperma_album)))	(Dypsis_decaryi	Burretiokentia_grandiflora))	(Manicaria_saccifera	(Geonoma_undata	(Oenocarpus_minor	Oenocarpus_bataua))))	(Attalea_speciosa	Bactris_major))	((Reinhardtia_simplex	Reinhardtia_gracilis)	(Reinhardtia_paiewonskiana	Reinhardtia_latisecta)))	(Elaeis_oleifera	Elaeis_guineensis))	((Iriartea_deltoidea	Nypa_fruticans)	(Sabal_domingensis	Phoenix_dactylifera)))	(Podococcus_barteri	Sclerosperma_profizianum)))	Prestoea_acuminata))	Kingia_australis);
((Sclerosperma_profizianum	((Roystonea_regia	(Pelagodoxa_henryana	((Sabal_domingensis	Phoenix_dactylifera)	((Nypa_fruticans	(Elaeis_oleifera	Elaeis_guineensis))	(((Attalea_speciosa	Bactris_major)	((((Pseudophoenix_vinifera	Orania_palindan)	Kentiopsis_piersoniorum)	(Reinhardtia_simplex	Reinhardtia_gracilis))	(Reinhardtia_paiewonskiana	Reinhardtia_latisecta)))	(((((Hydriastele_microspadix	(Dictyosperma_album	(Heterospathe_cagayanensis	Veitchia_spiralis)))	Dypsis_decaryi)	Burretiokentia_grandiflora)	Manicaria_saccifera)	(Geonoma_undata	(((Iriartea_deltoidea	Prestoea_acuminata)	Oenocarpus_minor)	Oenocarpus_bataua))))))))	Podococcus_barteri))	Kingia_australis);
((Roystonea_regia	((((Attalea_speciosa	Bactris_major)	((Reinhardtia_gracilis	Reinhardtia_simplex)	(Reinhardtia_paiewonskiana	Reinhardtia_latisecta)))	((((((((Pseudophoenix_vinifera	(Nypa_fruticans	Iriartea_deltoidea))	(Sabal_domingensis	Phoenix_dactylifera))	Pelagodoxa_henryana)	((Elaeis_oleifera	Elaeis_guineensis)	(Podococcus_barteri	Sclerosperma_profizianum)))	(Veitchia_spiralis	(((Burretiokentia_grandiflora	(Hydriastele_microspadix	Heterospathe_cagayanensis))	Dypsis_decaryi)	((Orania_palindan	Kentiopsis_piersoniorum)	Dictyosperma_album))))	Manicaria_saccifera)	(Oenocarpus_minor	Oenocarpus_bataua))	Geonoma_undata))	Prestoea_acuminata))	Kingia_australis);
(((Sabal_domingensis	Phoenix_dactylifera)	(((Geonoma_undata	((Podococcus_barteri	Sclerosperma_profizianum)	(Pelagodoxa_henryana	(Prestoea_acuminata	Roystonea_regia))))	(((((((Veitchia_spiralis	(Hydriastele_microspadix	Heterospathe_cagayanensis))	Dypsis_decaryi)	Dictyosperma_album)	((Pseudophoenix_vinifera	Orania_palindan)	Kentiopsis_piersoniorum))	((Attalea_speciosa	(Burretiokentia_grandiflora	Bactris_major))	((Elaeis_oleifera	Elaeis_guineensis)	((Reinhardtia_gracilis	Reinhardtia_simplex)	(Reinhardtia_paiewonskiana	Reinhardtia_latisecta)))))	(Oenocarpus_minor	Oenocarpus_bataua))	Manicaria_saccifera))	(Nypa_fruticans	Iriartea_deltoidea)))	Kingia_australis);
((Roystonea_regia	((((((((((Veitchia_spiralis	(Hydriastele_microspadix	Heterospathe_cagayanensis))	Dypsis_decaryi)	Dictyosperma_album)	((Elaeis_oleifera	Elaeis_guineensis)	(((Burretiokentia_grandiflora	((Pseudophoenix_vinifera	Orania_palindan)	Kentiopsis_piersoniorum))	((Reinhardtia_gracilis	Reinhardtia_simplex)	(Reinhardtia_paiewonskiana	Reinhardtia_latisecta)))	(Attalea_speciosa	Bactris_major))))	(Oenocarpus_minor	Oenocarpus_bataua))	Manicaria_saccifera)	Geonoma_undata)	((Podococcus_barteri	Sclerosperma_profizianum)	((Nypa_fruticans	Iriartea_deltoidea)	(Sabal_domingensis	Phoenix_dactylifera))))	Pelagodoxa_henryana)	Prestoea_acuminata))	Kingia_australis);
((Roystonea_regia	(((((Nypa_fruticans	Iriartea_deltoidea)	Pelagodoxa_henryana)	Geonoma_undata)	(((Burretiokentia_grandiflora	((((Pseudophoenix_vinifera	Orania_palindan)	Kentiopsis_piersoniorum)	(Dictyosperma_album	(Veitchia_spiralis	(Hydriastele_microspadix	Heterospathe_cagayanensis))))	Dypsis_decaryi))	(Prestoea_acuminata	(Oenocarpus_minor	Oenocarpus_bataua)))	(Manicaria_saccifera	((Elaeis_oleifera	Elaeis_guineensis)	(((Reinhardtia_gracilis	Reinhardtia_simplex)	(Reinhardtia_paiewonskiana	Reinhardtia_latisecta))	(Attalea_speciosa	Bactris_major))))))	((Sabal_domingensis	Phoenix_dactylifera)	(Podococcus_barteri	Sclerosperma_profizianum))))	Kingia_australis);
((Pelagodoxa_henryana	(((Podococcus_barteri	Roystonea_regia)	Sclerosperma_profizianum)	(((Iriartea_deltoidea	Nypa_fruticans)	(Phoenix_dactylifera	Sabal_domingensis))	(((Elaeis_oleifera	Elaeis_guineensis)	(((((Kentiopsis_piersoniorum	(Orania_palindan	Pseudophoenix_vinifera))	Reinhardtia_gracilis)	Reinhardtia_simplex)	(Reinhardtia_paiewonskiana	Reinhardtia_latisecta))	((Burretiokentia_grandiflora	Bactris_major)	Attalea_speciosa)))	((Manicaria_saccifera	((Oenocarpus_bataua	(Prestoea_acuminata	Oenocarpus_minor))	Geonoma_undata))	((((Hydriastele_microspadix	Heterospathe_cagayanensis)	Veitchia_spiralis)	Dictyosperma_album)	Dypsis_decaryi))))))	Kingia_australis);
((Attalea_speciosa	(((((((Prestoea_acuminata	(Oenocarpus_bataua	Oenocarpus_minor))	Geonoma_undata)	(((((Hydriastele_microspadix	Heterospathe_cagayanensis)	Veitchia_spiralis)	Dictyosperma_album)	(Burretiokentia_grandiflora	Dypsis_decaryi))	Manicaria_saccifera))	((Pelagodoxa_henryana	(Roystonea_regia	(Sclerosperma_profizianum	Podococcus_barteri)))	((Iriartea_deltoidea	Nypa_fruticans)	(Phoenix_dactylifera	Sabal_domingensis))))	(Elaeis_oleifera	Elaeis_guineensis))	(((Reinhardtia_gracilis	Reinhardtia_simplex)	(Reinhardtia_paiewonskiana	Reinhardtia_latisecta))	((Kentiopsis_piersoniorum	Orania_palindan)	Pseudophoenix_vinifera)))	Bactris_major))	Kingia_australis);
((Attalea_speciosa	((((((Pelagodoxa_henryana	((Prestoea_acuminata	Roystonea_regia)	((Oenocarpus_bataua	Oenocarpus_minor)	Geonoma_undata)))	((((Heterospathe_cagayanensis	Veitchia_spiralis)	(Hydriastele_microspadix	Dictyosperma_album))	(Burretiokentia_grandiflora	Dypsis_decaryi))	Manicaria_saccifera))	(Podococcus_barteri	(Sclerosperma_profizianum	((Iriartea_deltoidea	Nypa_fruticans)	(Phoenix_dactylifera	Sabal_domingensis)))))	((((Orania_palindan	Pseudophoenix_vinifera)	Kentiopsis_piersoniorum)	Elaeis_oleifera)	Elaeis_guineensis))	((Reinhardtia_paiewonskiana	Reinhardtia_latisecta)	(Reinhardtia_gracilis	Reinhardtia_simplex)))	Bactris_major))	Kingia_australis);
((Attalea_speciosa	((((Reinhardtia_paiewonskiana	Reinhardtia_latisecta)	(((Orania_palindan	Pseudophoenix_vinifera)	Kentiopsis_piersoniorum)	(Reinhardtia_gracilis	Reinhardtia_simplex)))	(((Geonoma_undata	(Prestoea_acuminata	Roystonea_regia))	(Oenocarpus_bataua	Oenocarpus_minor))	((Elaeis_oleifera	Elaeis_guineensis)	((Pelagodoxa_henryana	(((Iriartea_deltoidea	Nypa_fruticans)	(Phoenix_dactylifera	Sabal_domingensis))	(Podococcus_barteri	Sclerosperma_profizianum)))	((Burretiokentia_grandiflora	(Dypsis_decaryi	(((Hydriastele_microspadix	Heterospathe_cagayanensis)	Veitchia_spiralis)	Dictyosperma_album)))	Manicaria_saccifera)))))	Bactris_major))	Kingia_australis);
(((((Phoenix_dactylifera	Sabal_domingensis)	((Podococcus_barteri	Sclerosperma_profizianum)	((Manicaria_saccifera	(((((Orania_palindan	Pseudophoenix_vinifera)	Kentiopsis_piersoniorum)	(Dypsis_decaryi	(((Hydriastele_microspadix	Heterospathe_cagayanensis)	Dictyosperma_album)	(Burretiokentia_grandiflora	Veitchia_spiralis))))	Pelagodoxa_henryana)	(Geonoma_undata	(Roystonea_regia	((Oenocarpus_bataua	Oenocarpus_minor)	Prestoea_acuminata)))))	(((Bactris_major	Attalea_speciosa)	((Reinhardtia_paiewonskiana	Reinhardtia_latisecta)	(Reinhardtia_gracilis	Reinhardtia_simplex)))	(Elaeis_oleifera	Elaeis_guineensis)))))	Nypa_fruticans)	Iriartea_deltoidea)	Kingia_australis);
((Roystonea_regia	(((Pelagodoxa_henryana	(((Nypa_fruticans	Iriartea_deltoidea)	((Burretiokentia_grandiflora	Phoenix_dactylifera)	Sabal_domingensis))	(Podococcus_barteri	Sclerosperma_profizianum)))	(((Manicaria_saccifera	(Dypsis_decaryi	(((Hydriastele_microspadix	Heterospathe_cagayanensis)	Veitchia_spiralis)	Dictyosperma_album)))	(Oenocarpus_bataua	(Oenocarpus_minor	Prestoea_acuminata)))	((Bactris_major	Attalea_speciosa)	(((Reinhardtia_paiewonskiana	Reinhardtia_latisecta)	(Reinhardtia_gracilis	Reinhardtia_simplex))	((((Orania_palindan	Pseudophoenix_vinifera)	Kentiopsis_piersoniorum)	Elaeis_oleifera)	Elaeis_guineensis)))))	Geonoma_undata))	Kingia_australis);
((Attalea_speciosa	((((((Orania_palindan	Pseudophoenix_vinifera)	Kentiopsis_piersoniorum)	(Reinhardtia_gracilis	Reinhardtia_simplex))	(Reinhardtia_paiewonskiana	Reinhardtia_latisecta))	((Elaeis_oleifera	Elaeis_guineensis)	((((Nypa_fruticans	Iriartea_deltoidea)	(Phoenix_dactylifera	Sabal_domingensis))	((Roystonea_regia	Pelagodoxa_henryana)	(Podococcus_barteri	Sclerosperma_profizianum)))	((Manicaria_saccifera	(Burretiokentia_grandiflora	(Dypsis_decaryi	(((Hydriastele_microspadix	Heterospathe_cagayanensis)	Veitchia_spiralis)	Dictyosperma_album))))	((Oenocarpus_bataua	(Oenocarpus_minor	Prestoea_acuminata))	Geonoma_undata)))))	Bactris_major))	Kingia_australis);
((Sclerosperma_profizianum	((Roystonea_regia	((((Manicaria_saccifera	((((Heterospathe_cagayanensis	Veitchia_spiralis)	Dictyosperma_album)	((Burretiokentia_grandiflora	Hydriastele_microspadix)	Dypsis_decaryi))	((Oenocarpus_bataua	Oenocarpus_minor)	(Prestoea_acuminata	Geonoma_undata))))	((Bactris_major	Attalea_speciosa)	((Reinhardtia_gracilis	Reinhardtia_simplex)	(Reinhardtia_paiewonskiana	Reinhardtia_latisecta))))	(((((Orania_palindan	Pseudophoenix_vinifera)	Kentiopsis_piersoniorum)	Elaeis_oleifera)	Elaeis_guineensis)	((Nypa_fruticans	Iriartea_deltoidea)	(Phoenix_dactylifera	Sabal_domingensis))))	Pelagodoxa_henryana))	Podococcus_barteri))	Kingia_australis);
((Roystonea_regia	(((((((((Burretiokentia_grandiflora	(Dypsis_decaryi	((Veitchia_spiralis	(Hydriastele_microspadix	Heterospathe_cagayanensis))	Dictyosperma_album)))	(Oenocarpus_bataua	Oenocarpus_minor))	Manicaria_saccifera)	((Bactris_major	Attalea_speciosa)	((Reinhardtia_gracilis	Reinhardtia_simplex)	(Reinhardtia_paiewonskiana	Reinhardtia_latisecta))))	Geonoma_undata)	(((((Orania_palindan	Pseudophoenix_vinifera)	Kentiopsis_piersoniorum)	Elaeis_oleifera)	Elaeis_guineensis)	((Nypa_fruticans	Iriartea_deltoidea)	(Phoenix_dactylifera	Sabal_domingensis))))	Pelagodoxa_henryana)	(Podococcus_barteri	Sclerosperma_profizianum))	Prestoea_acuminata))	Kingia_australis);
((Roystonea_regia	((Podococcus_barteri	Sclerosperma_profizianum)	((((((Oenocarpus_bataua	(Prestoea_acuminata	Oenocarpus_minor))	(Manicaria_saccifera	(Dypsis_decaryi	(((Burretiokentia_grandiflora	Veitchia_spiralis)	(((Orania_palindan	Pseudophoenix_vinifera)	Kentiopsis_piersoniorum)	(Hydriastele_microspadix	Dictyosperma_album)))	Heterospathe_cagayanensis))))	(((Reinhardtia_gracilis	Reinhardtia_simplex)	(Reinhardtia_paiewonskiana	Reinhardtia_latisecta))	((Bactris_major	Attalea_speciosa)	(Elaeis_oleifera	Elaeis_guineensis))))	(Iriartea_deltoidea	Geonoma_undata))	(Nypa_fruticans	(Phoenix_dactylifera	Sabal_domingensis)))	Pelagodoxa_henryana)))	Kingia_australis);
((Attalea_speciosa	(Bactris_major	((((Reinhardtia_simplex	Reinhardtia_gracilis)	(Reinhardtia_latisecta	Reinhardtia_paiewonskiana))	(((((Kentiopsis_piersoniorum	Orania_palindan)	(((Veitchia_spiralis	(Hydriastele_microspadix	Heterospathe_cagayanensis))	Dictyosperma_album)	(Dypsis_decaryi	Burretiokentia_grandiflora)))	Manicaria_saccifera)	(Oenocarpus_bataua	(Prestoea_acuminata	Oenocarpus_minor)))	Geonoma_undata))	((((Sclerosperma_profizianum	Podococcus_barteri)	(((Pseudophoenix_vinifera	Nypa_fruticans)	Iriartea_deltoidea)	(Sabal_domingensis	Phoenix_dactylifera)))	(Pelagodoxa_henryana	(Elaeis_oleifera	Elaeis_guineensis)))	Roystonea_regia))))	Kingia_australis);
((Roystonea_regia	(((Sclerosperma_profizianum	Podococcus_barteri)	(((Phoenix_dactylifera	Sabal_domingensis)	(Nypa_fruticans	Iriartea_deltoidea))	(((((Reinhardtia_simplex	Reinhardtia_gracilis)	(Reinhardtia_latisecta	Reinhardtia_paiewonskiana))	(Elaeis_oleifera	Elaeis_guineensis))	(Attalea_speciosa	(Burretiokentia_grandiflora	Bactris_major)))	(Manicaria_saccifera	(((Dypsis_decaryi	(((Veitchia_spiralis	(Hydriastele_microspadix	Heterospathe_cagayanensis))	(Kentiopsis_piersoniorum	(Pseudophoenix_vinifera	Orania_palindan)))	Dictyosperma_album))	Geonoma_undata)	(Oenocarpus_bataua	(Prestoea_acuminata	Oenocarpus_minor)))))))	Pelagodoxa_henryana))	Kingia_australis);
(((((((((Phoenix_dactylifera	Sabal_domingensis)	(Nypa_fruticans	Iriartea_deltoidea))	(Elaeis_oleifera	Elaeis_guineensis))	(((Attalea_speciosa	Bactris_major)	(((Geonoma_undata	(Oenocarpus_bataua	(Prestoea_acuminata	Oenocarpus_minor)))	(Dypsis_decaryi	((Veitchia_spiralis	(Heterospathe_cagayanensis	Hydriastele_microspadix))	(Burretiokentia_grandiflora	Dictyosperma_album))))	Manicaria_saccifera))	(((Kentiopsis_piersoniorum	(Pseudophoenix_vinifera	Orania_palindan))	(Reinhardtia_simplex	Reinhardtia_gracilis))	(Reinhardtia_latisecta	Reinhardtia_paiewonskiana))))	Pelagodoxa_henryana)	Roystonea_regia)	Podococcus_barteri)	Sclerosperma_profizianum)	Kingia_australis);
((Roystonea_regia	(Podococcus_barteri	((Pelagodoxa_henryana	((Phoenix_dactylifera	Sabal_domingensis)	(Nypa_fruticans	Iriartea_deltoidea)))	(((((Elaeis_oleifera	Elaeis_guineensis)	(((Kentiopsis_piersoniorum	(Pseudophoenix_vinifera	Orania_palindan))	(Reinhardtia_simplex	Reinhardtia_gracilis))	(Reinhardtia_latisecta	Reinhardtia_paiewonskiana)))	(Attalea_speciosa	Bactris_major))	(((Dypsis_decaryi	((Veitchia_spiralis	(Heterospathe_cagayanensis	Hydriastele_microspadix))	Burretiokentia_grandiflora))	Dictyosperma_album)	((Manicaria_saccifera	Geonoma_undata)	(Oenocarpus_bataua	(Prestoea_acuminata	Oenocarpus_minor)))))	Sclerosperma_profizianum))))	Kingia_australis);
((Roystonea_regia	((((((Elaeis_oleifera	Elaeis_guineensis)	((((Kentiopsis_piersoniorum	(Pseudophoenix_vinifera	Orania_palindan))	(Reinhardtia_simplex	Reinhardtia_gracilis))	(Reinhardtia_latisecta	Reinhardtia_paiewonskiana))	(Attalea_speciosa	Bactris_major)))	(Manicaria_saccifera	((Dypsis_decaryi	(Dictyosperma_album	(Veitchia_spiralis	(Heterospathe_cagayanensis	Hydriastele_microspadix))))	(Prestoea_acuminata	(Oenocarpus_minor	Oenocarpus_bataua)))))	Geonoma_undata)	((Sclerosperma_profizianum	Podococcus_barteri)	(Burretiokentia_grandiflora	((Phoenix_dactylifera	Sabal_domingensis)	(Nypa_fruticans	Iriartea_deltoidea)))))	Pelagodoxa_henryana))	Kingia_australis);
((Roystonea_regia	((((Sclerosperma_profizianum	((Phoenix_dactylifera	Sabal_domingensis)	Podococcus_barteri))	(Nypa_fruticans	Iriartea_deltoidea))	((((((((Reinhardtia_simplex	Reinhardtia_gracilis)	(Reinhardtia_latisecta	Reinhardtia_paiewonskiana))	(Elaeis_oleifera	Elaeis_guineensis))	(Attalea_speciosa	Bactris_major))	Manicaria_saccifera)	(((Dypsis_decaryi	(Dictyosperma_album	(Veitchia_spiralis	Heterospathe_cagayanensis)))	(Burretiokentia_grandiflora	Hydriastele_microspadix))	(Prestoea_acuminata	(Oenocarpus_minor	Oenocarpus_bataua))))	Geonoma_undata)	Pelagodoxa_henryana))	(Kentiopsis_piersoniorum	(Pseudophoenix_vinifera	Orania_palindan))))	Kingia_australis);
((Attalea_speciosa	(Bactris_major	(((Reinhardtia_simplex	Reinhardtia_gracilis)	(Reinhardtia_latisecta	Reinhardtia_paiewonskiana))	((((Manicaria_saccifera	((Kentiopsis_piersoniorum	(Pseudophoenix_vinifera	Orania_palindan))	((Dypsis_decaryi	((Burretiokentia_grandiflora	Veitchia_spiralis)	(Hydriastele_microspadix	Heterospathe_cagayanensis)))	Dictyosperma_album)))	(Geonoma_undata	(Prestoea_acuminata	(Oenocarpus_minor	Oenocarpus_bataua))))	((((Phoenix_dactylifera	Sabal_domingensis)	(Nypa_fruticans	Iriartea_deltoidea))	(Podococcus_barteri	Sclerosperma_profizianum))	(Roystonea_regia	Pelagodoxa_henryana)))	(Elaeis_oleifera	Elaeis_guineensis)))))	Kingia_australis);
((Attalea_speciosa	(Bactris_major	((((Reinhardtia_simplex	Reinhardtia_gracilis)	(Reinhardtia_latisecta	Reinhardtia_paiewonskiana))	(((Kentiopsis_piersoniorum	(Pseudophoenix_vinifera	Orania_palindan))	Elaeis_oleifera)	Elaeis_guineensis))	(((Manicaria_saccifera	(((Dypsis_decaryi	(Veitchia_spiralis	(Hydriastele_microspadix	Heterospathe_cagayanensis)))	Burretiokentia_grandiflora)	Dictyosperma_album))	(Geonoma_undata	((Oenocarpus_minor	Prestoea_acuminata)	Oenocarpus_bataua)))	(((Phoenix_dactylifera	Sabal_domingensis)	(Nypa_fruticans	Iriartea_deltoidea))	(((Podococcus_barteri	Sclerosperma_profizianum)	Roystonea_regia)	Pelagodoxa_henryana))))))	Kingia_australis);
((Roystonea_regia	(((((Elaeis_oleifera	Elaeis_guineensis)	Pelagodoxa_henryana)	(Podococcus_barteri	(Phoenix_dactylifera	(Sabal_domingensis	(Nypa_fruticans	Iriartea_deltoidea)))))	((Sclerosperma_profizianum	((Attalea_speciosa	Bactris_major)	((Reinhardtia_simplex	Reinhardtia_gracilis)	(Reinhardtia_latisecta	Reinhardtia_paiewonskiana))))	((Manicaria_saccifera	(Dypsis_decaryi	((Heterospathe_cagayanensis	(Dictyosperma_album	Veitchia_spiralis))	(Burretiokentia_grandiflora	Hydriastele_microspadix))))	(Geonoma_undata	((Oenocarpus_minor	Prestoea_acuminata)	Oenocarpus_bataua)))))	(Kentiopsis_piersoniorum	(Pseudophoenix_vinifera	Orania_palindan))))	Kingia_australis);
(((Sclerosperma_profizianum	Podococcus_barteri)	(((((Nypa_fruticans	(Phoenix_dactylifera	Sabal_domingensis))	(Iriartea_deltoidea	Geonoma_undata))	((Oenocarpus_minor	Oenocarpus_bataua)	(Manicaria_saccifera	(((Kentiopsis_piersoniorum	(Pseudophoenix_vinifera	Orania_palindan))	((Dypsis_decaryi	((Hydriastele_microspadix	Heterospathe_cagayanensis)	(Dictyosperma_album	Veitchia_spiralis)))	Burretiokentia_grandiflora))	((Elaeis_oleifera	Elaeis_guineensis)	((Attalea_speciosa	(Prestoea_acuminata	Bactris_major))	((Reinhardtia_simplex	Reinhardtia_gracilis)	(Reinhardtia_latisecta	Reinhardtia_paiewonskiana))))))))	Pelagodoxa_henryana)	Roystonea_regia))	Kingia_australis);
((Sclerosperma_profizianum	((((Iriartea_deltoidea	Nypa_fruticans)	(Phoenix_dactylifera	Sabal_domingensis))	((((((Dypsis_decaryi	((Hydriastele_microspadix	Heterospathe_cagayanensis)	((Burretiokentia_grandiflora	Veitchia_spiralis)	Dictyosperma_album)))	(Kentiopsis_piersoniorum	(Pseudophoenix_vinifera	Orania_palindan)))	Manicaria_saccifera)	((((Reinhardtia_gracilis	Reinhardtia_simplex)	(Reinhardtia_latisecta	Reinhardtia_paiewonskiana))	(Attalea_speciosa	Bactris_major))	((Prestoea_acuminata	(Oenocarpus_minor	Oenocarpus_bataua))	Geonoma_undata)))	(Elaeis_guineensis	Elaeis_oleifera))	(Pelagodoxa_henryana	Roystonea_regia)))	Podococcus_barteri))	Kingia_australis);
((Roystonea_regia	(((Podococcus_barteri	(Sclerosperma_profizianum	((Elaeis_guineensis	Elaeis_oleifera)	((Iriartea_deltoidea	Nypa_fruticans)	(Phoenix_dactylifera	Sabal_domingensis)))))	(((Heterospathe_cagayanensis	(Veitchia_spiralis	Dictyosperma_album))	(((Hydriastele_microspadix	(Kentiopsis_piersoniorum	(Pseudophoenix_vinifera	Orania_palindan)))	Burretiokentia_grandiflora)	Dypsis_decaryi))	((Prestoea_acuminata	(Oenocarpus_minor	Oenocarpus_bataua))	(Manicaria_saccifera	(Geonoma_undata	((Attalea_speciosa	Bactris_major)	((Reinhardtia_gracilis	Reinhardtia_simplex)	(Reinhardtia_latisecta	Reinhardtia_paiewonskiana))))))))	Pelagodoxa_henryana))	Kingia_australis);
((Roystonea_regia	((Podococcus_barteri	Sclerosperma_profizianum)	(Pelagodoxa_henryana	(((((Burretiokentia_grandiflora	((((Hydriastele_microspadix	Heterospathe_cagayanensis)	Veitchia_spiralis)	Dictyosperma_album)	Dypsis_decaryi))	(Pseudophoenix_vinifera	(Kentiopsis_piersoniorum	Orania_palindan)))	(Manicaria_saccifera	((Iriartea_deltoidea	Geonoma_undata)	(Oenocarpus_bataua	(Prestoea_acuminata	Oenocarpus_minor)))))	((Attalea_speciosa	Bactris_major)	(((Reinhardtia_gracilis	Reinhardtia_simplex)	(Reinhardtia_latisecta	Reinhardtia_paiewonskiana))	(Elaeis_guineensis	Elaeis_oleifera))))	(Sabal_domingensis	(Nypa_fruticans	Phoenix_dactylifera))))))	Kingia_australis);
((Sclerosperma_profizianum	(((Pelagodoxa_henryana	Roystonea_regia)	(((((((Heterospathe_cagayanensis	Veitchia_spiralis)	(Hydriastele_microspadix	Dictyosperma_album))	Dypsis_decaryi)	Manicaria_saccifera)	(((Burretiokentia_grandiflora	Iriartea_deltoidea)	Geonoma_undata)	(Oenocarpus_bataua	(Prestoea_acuminata	Oenocarpus_minor))))	((Attalea_speciosa	Bactris_major)	(((Reinhardtia_gracilis	Reinhardtia_simplex)	(Reinhardtia_latisecta	Reinhardtia_paiewonskiana))	(Elaeis_guineensis	(((Pseudophoenix_vinifera	Orania_palindan)	Kentiopsis_piersoniorum)	Elaeis_oleifera)))))	(Sabal_domingensis	(Nypa_fruticans	Phoenix_dactylifera))))	Podococcus_barteri))	Kingia_australis);
((Attalea_speciosa	(Bactris_major	((((Reinhardtia_gracilis	Reinhardtia_simplex)	(Reinhardtia_latisecta	Reinhardtia_paiewonskiana))	(Elaeis_guineensis	(((Pseudophoenix_vinifera	Orania_palindan)	Kentiopsis_piersoniorum)	Elaeis_oleifera)))	(((Roystonea_regia	((Geonoma_undata	Pelagodoxa_henryana)	(((Phoenix_dactylifera	Sabal_domingensis)	(Iriartea_deltoidea	Nypa_fruticans))	(Podococcus_barteri	Sclerosperma_profizianum))))	((Burretiokentia_grandiflora	((((Hydriastele_microspadix	Heterospathe_cagayanensis)	Veitchia_spiralis)	Dictyosperma_album)	Dypsis_decaryi))	(Oenocarpus_bataua	(Prestoea_acuminata	Oenocarpus_minor))))	Manicaria_saccifera))))	Kingia_australis);
((Roystonea_regia	(Podococcus_barteri	(((Pelagodoxa_henryana	(((((Geonoma_undata	Iriartea_deltoidea)	(Oenocarpus_bataua	(Prestoea_acuminata	Oenocarpus_minor)))	((Burretiokentia_grandiflora	Dictyosperma_album)	(Dypsis_decaryi	((Hydriastele_microspadix	Heterospathe_cagayanensis)	Veitchia_spiralis))))	((((Pseudophoenix_vinifera	Orania_palindan)	Kentiopsis_piersoniorum)	Sclerosperma_profizianum)	Manicaria_saccifera))	((Attalea_speciosa	Bactris_major)	((Reinhardtia_gracilis	Reinhardtia_simplex)	(Reinhardtia_latisecta	Reinhardtia_paiewonskiana)))))	((Phoenix_dactylifera	Sabal_domingensis)	Nypa_fruticans))	(Elaeis_guineensis	Elaeis_oleifera))))	Kingia_australis);
((Attalea_speciosa	(Bactris_major	((((Pelagodoxa_henryana	((Roystonea_regia	Podococcus_barteri)	Sclerosperma_profizianum))	((Phoenix_dactylifera	(Sabal_domingensis	Nypa_fruticans))	(Elaeis_guineensis	Elaeis_oleifera)))	((Oenocarpus_bataua	Oenocarpus_minor)	(Manicaria_saccifera	(Dypsis_decaryi	((Hydriastele_microspadix	Heterospathe_cagayanensis)	((Burretiokentia_grandiflora	Dictyosperma_album)	(((Pseudophoenix_vinifera	Orania_palindan)	Kentiopsis_piersoniorum)	Veitchia_spiralis)))))))	(Prestoea_acuminata	(((Reinhardtia_gracilis	Reinhardtia_simplex)	(Reinhardtia_latisecta	Reinhardtia_paiewonskiana))	(Geonoma_undata	Iriartea_deltoidea))))))	Kingia_australis);
((Roystonea_regia	((Sclerosperma_profizianum	Podococcus_barteri)	(Pelagodoxa_henryana	(((Iriartea_deltoidea	Nypa_fruticans)	(Phoenix_dactylifera	Sabal_domingensis))	((((Prestoea_acuminata	(Oenocarpus_bataua	Oenocarpus_minor))	Manicaria_saccifera)	((Dypsis_decaryi	(Hydriastele_microspadix	(Dictyosperma_album	(Heterospathe_cagayanensis	Veitchia_spiralis))))	((Pseudophoenix_vinifera	Orania_palindan)	Kentiopsis_piersoniorum)))	((Geonoma_undata	((Attalea_speciosa	(Burretiokentia_grandiflora	Bactris_major))	((Reinhardtia_gracilis	Reinhardtia_simplex)	(Reinhardtia_latisecta	Reinhardtia_paiewonskiana))))	(Elaeis_guineensis	Elaeis_oleifera)))))))	Kingia_australis);
((Attalea_speciosa	(Bactris_major	(((((Orania_palindan	Kentiopsis_piersoniorum)	Reinhardtia_gracilis)	Reinhardtia_simplex)	(Reinhardtia_latisecta	Reinhardtia_paiewonskiana))	((Elaeis_guineensis	Elaeis_oleifera)	((Geonoma_undata	((Roystonea_regia	(((Iriartea_deltoidea	Nypa_fruticans)	(Phoenix_dactylifera	Sabal_domingensis))	(Sclerosperma_profizianum	Podococcus_barteri)))	Pelagodoxa_henryana))	((Prestoea_acuminata	(Oenocarpus_bataua	Oenocarpus_minor))	(Manicaria_saccifera	(((Dypsis_decaryi	((Hydriastele_microspadix	Heterospathe_cagayanensis)	Burretiokentia_grandiflora))	Dictyosperma_album)	(Pseudophoenix_vinifera	Veitchia_spiralis)))))))))	Kingia_australis);
((Roystonea_regia	(Pelagodoxa_henryana	((((((Reinhardtia_gracilis	Reinhardtia_simplex)	(Reinhardtia_latisecta	Reinhardtia_paiewonskiana))	(Attalea_speciosa	Bactris_major))	(Geonoma_undata	(Prestoea_acuminata	(Oenocarpus_bataua	Oenocarpus_minor))))	(Manicaria_saccifera	(((Pseudophoenix_vinifera	Orania_palindan)	Kentiopsis_piersoniorum)	((Veitchia_spiralis	Burretiokentia_grandiflora)	((Hydriastele_microspadix	Heterospathe_cagayanensis)	(Dictyosperma_album	Dypsis_decaryi))))))	(Podococcus_barteri	(((Elaeis_guineensis	Elaeis_oleifera)	((Nypa_fruticans	(Phoenix_dactylifera	Sabal_domingensis))	Iriartea_deltoidea))	Sclerosperma_profizianum)))))	Kingia_australis);
((Attalea_speciosa	(Bactris_major	(((Reinhardtia_latisecta	Reinhardtia_paiewonskiana)	(Reinhardtia_gracilis	Reinhardtia_simplex))	((((Pelagodoxa_henryana	(Geonoma_undata	Roystonea_regia))	(((Sabal_domingensis	Phoenix_dactylifera)	(Iriartea_deltoidea	Nypa_fruticans))	(Podococcus_barteri	Sclerosperma_profizianum)))	(Manicaria_saccifera	((Burretiokentia_grandiflora	(Dypsis_decaryi	(Dictyosperma_album	(Veitchia_spiralis	(Hydriastele_microspadix	Heterospathe_cagayanensis)))))	((Prestoea_acuminata	Oenocarpus_minor)	Oenocarpus_bataua))))	((((Pseudophoenix_vinifera	Orania_palindan)	Kentiopsis_piersoniorum)	Elaeis_oleifera)	Elaeis_guineensis)))))	Kingia_australis);
((Roystonea_regia	(((Pelagodoxa_henryana	((Sabal_domingensis	Phoenix_dactylifera)	(Iriartea_deltoidea	Nypa_fruticans)))	((((Pseudophoenix_vinifera	Orania_palindan)	Kentiopsis_piersoniorum)	Sclerosperma_profizianum)	((((Prestoea_acuminata	(Oenocarpus_minor	(Geonoma_undata	Oenocarpus_bataua)))	((Burretiokentia_grandiflora	Dictyosperma_album)	((Veitchia_spiralis	(Hydriastele_microspadix	Heterospathe_cagayanensis))	Dypsis_decaryi)))	Manicaria_saccifera)	((Attalea_speciosa	Bactris_major)	((Elaeis_oleifera	Elaeis_guineensis)	((Reinhardtia_latisecta	Reinhardtia_paiewonskiana)	(Reinhardtia_gracilis	Reinhardtia_simplex)))))))	Podococcus_barteri))	Kingia_australis);
((Roystonea_regia	(((Iriartea_deltoidea	Nypa_fruticans)	Pelagodoxa_henryana)	((Sclerosperma_profizianum	Podococcus_barteri)	(((((Oenocarpus_bataua	(Prestoea_acuminata	Oenocarpus_minor))	Geonoma_undata)	(Manicaria_saccifera	(Dypsis_decaryi	(Heterospathe_cagayanensis	((Hydriastele_microspadix	Dictyosperma_album)	(Veitchia_spiralis	((Pseudophoenix_vinifera	Orania_palindan)	Kentiopsis_piersoniorum)))))))	((Attalea_speciosa	(Burretiokentia_grandiflora	Bactris_major))	((Elaeis_oleifera	Elaeis_guineensis)	((Reinhardtia_latisecta	Reinhardtia_paiewonskiana)	(Reinhardtia_gracilis	Reinhardtia_simplex)))))	(Sabal_domingensis	Phoenix_dactylifera)))))	Kingia_australis);
((Roystonea_regia	((Sclerosperma_profizianum	Podococcus_barteri)	(Pelagodoxa_henryana	((((((Prestoea_acuminata	(Oenocarpus_minor	Oenocarpus_bataua))	(Geonoma_undata	Iriartea_deltoidea))	(Manicaria_saccifera	((Dypsis_decaryi	(((Hydriastele_microspadix	Heterospathe_cagayanensis)	Veitchia_spiralis)	Dictyosperma_album))	(((Pseudophoenix_vinifera	Orania_palindan)	Kentiopsis_piersoniorum)	Burretiokentia_grandiflora))))	((Attalea_speciosa	Bactris_major)	((Reinhardtia_latisecta	Reinhardtia_paiewonskiana)	(Reinhardtia_gracilis	Reinhardtia_simplex))))	(Elaeis_oleifera	Elaeis_guineensis))	(Nypa_fruticans	(Sabal_domingensis	Phoenix_dactylifera))))))	Kingia_australis);
((Roystonea_regia	((Sclerosperma_profizianum	Podococcus_barteri)	(Pelagodoxa_henryana	((((((Pseudophoenix_vinifera	Orania_palindan)	Kentiopsis_piersoniorum)	Elaeis_oleifera)	Elaeis_guineensis)	((Iriartea_deltoidea	Nypa_fruticans)	(Sabal_domingensis	Phoenix_dactylifera)))	((Burretiokentia_grandiflora	(Dypsis_decaryi	((Veitchia_spiralis	Dictyosperma_album)	(Hydriastele_microspadix	Heterospathe_cagayanensis))))	((((Oenocarpus_bataua	(Prestoea_acuminata	Oenocarpus_minor))	Geonoma_undata)	((Attalea_speciosa	Bactris_major)	((Reinhardtia_latisecta	Reinhardtia_paiewonskiana)	(Reinhardtia_gracilis	Reinhardtia_simplex))))	Manicaria_saccifera))))))	Kingia_australis);
((Roystonea_regia	((Sclerosperma_profizianum	Podococcus_barteri)	(Pelagodoxa_henryana	(((Iriartea_deltoidea	Nypa_fruticans)	(Sabal_domingensis	Phoenix_dactylifera))	((Elaeis_oleifera	Elaeis_guineensis)	(((Dictyosperma_album	((Hydriastele_microspadix	Heterospathe_cagayanensis)	Veitchia_spiralis))	Dypsis_decaryi)	((((Oenocarpus_bataua	(Prestoea_acuminata	Oenocarpus_minor))	Geonoma_undata)	((Attalea_speciosa	(Burretiokentia_grandiflora	Bactris_major))	(((Pseudophoenix_vinifera	Orania_palindan)	Kentiopsis_piersoniorum)	((Reinhardtia_latisecta	Reinhardtia_paiewonskiana)	(Reinhardtia_gracilis	Reinhardtia_simplex)))))	Manicaria_saccifera)))))))	Kingia_australis);
((Roystonea_regia	(Pelagodoxa_henryana	(((Sclerosperma_profizianum	Podococcus_barteri)	((Iriartea_deltoidea	Nypa_fruticans)	(Sabal_domingensis	Phoenix_dactylifera)))	((Elaeis_oleifera	Elaeis_guineensis)	((((Oenocarpus_bataua	(Prestoea_acuminata	Oenocarpus_minor))	(Manicaria_saccifera	(((((Pseudophoenix_vinifera	Orania_palindan)	Kentiopsis_piersoniorum)	Hydriastele_microspadix)	Dictyosperma_album)	((Dypsis_decaryi	(Burretiokentia_grandiflora	Heterospathe_cagayanensis))	Veitchia_spiralis))))	Geonoma_undata)	((Attalea_speciosa	Bactris_major)	((Reinhardtia_latisecta	Reinhardtia_paiewonskiana)	(Reinhardtia_gracilis	Reinhardtia_simplex))))))))	Kingia_australis);
((Roystonea_regia	(Pelagodoxa_henryana	((((((((Hydriastele_microspadix	Heterospathe_cagayanensis)	Dictyosperma_album)	Veitchia_spiralis)	(Dypsis_decaryi	Burretiokentia_grandiflora))	((Pseudophoenix_vinifera	Orania_palindan)	Kentiopsis_piersoniorum))	Manicaria_saccifera)	((Oenocarpus_bataua	(Prestoea_acuminata	Oenocarpus_minor))	Geonoma_undata))	(((Iriartea_deltoidea	Nypa_fruticans)	((Sabal_domingensis	Phoenix_dactylifera)	(Sclerosperma_profizianum	Podococcus_barteri)))	((Attalea_speciosa	Bactris_major)	(((Reinhardtia_latisecta	Reinhardtia_paiewonskiana)	(Reinhardtia_gracilis	Reinhardtia_simplex))	(Elaeis_oleifera	Elaeis_guineensis)))))))	Kingia_australis);
((((Sabal_domingensis	(Nypa_fruticans	Iriartea_deltoidea))	((Sclerosperma_profizianum	Podococcus_barteri)	(((Elaeis_oleifera	Elaeis_guineensis)	((Attalea_speciosa	Bactris_major)	((Reinhardtia_latisecta	Reinhardtia_paiewonskiana)	(Reinhardtia_gracilis	Reinhardtia_simplex))))	(Manicaria_saccifera	(Burretiokentia_grandiflora	((Pelagodoxa_henryana	(Roystonea_regia	(Geonoma_undata	((Oenocarpus_bataua	Oenocarpus_minor)	Prestoea_acuminata))))	(((Dypsis_decaryi	((Heterospathe_cagayanensis	Hydriastele_microspadix)	Veitchia_spiralis))	Dictyosperma_album)	((Orania_palindan	Kentiopsis_piersoniorum)	Pseudophoenix_vinifera))))))))	Phoenix_dactylifera)	Kingia_australis);
((Roystonea_regia	((Podococcus_barteri	(((((Attalea_speciosa	Bactris_major)	((Reinhardtia_latisecta	Reinhardtia_paiewonskiana)	(Reinhardtia_gracilis	Reinhardtia_simplex)))	(Sclerosperma_profizianum	(Elaeis_oleifera	Elaeis_guineensis)))	(((Dypsis_decaryi	((Dictyosperma_album	(Veitchia_spiralis	Heterospathe_cagayanensis))	(Burretiokentia_grandiflora	Hydriastele_microspadix)))	(((Oenocarpus_bataua	Oenocarpus_minor)	Prestoea_acuminata)	Manicaria_saccifera))	Geonoma_undata))	(Pelagodoxa_henryana	(((Pseudophoenix_vinifera	Nypa_fruticans)	Iriartea_deltoidea)	(Phoenix_dactylifera	Sabal_domingensis)))))	(Orania_palindan	Kentiopsis_piersoniorum)))	Kingia_australis);
((Roystonea_regia	(Pelagodoxa_henryana	((Sclerosperma_profizianum	Podococcus_barteri)	(((Oenocarpus_bataua	Oenocarpus_minor)	(Manicaria_saccifera	((Dypsis_decaryi	((((Heterospathe_cagayanensis	(Pseudophoenix_vinifera	Veitchia_spiralis))	Dictyosperma_album)	((Orania_palindan	Kentiopsis_piersoniorum)	Hydriastele_microspadix))	Burretiokentia_grandiflora))	((((Prestoea_acuminata	Geonoma_undata)	((Reinhardtia_gracilis	Reinhardtia_simplex)	(Reinhardtia_latisecta	Reinhardtia_paiewonskiana)))	(Elaeis_guineensis	Elaeis_oleifera))	(Attalea_speciosa	Bactris_major)))))	((Iriartea_deltoidea	Nypa_fruticans)	(Sabal_domingensis	Phoenix_dactylifera))))))	Kingia_australis);
((Roystonea_regia	(Pelagodoxa_henryana	((Prestoea_acuminata	(Oenocarpus_bataua	Oenocarpus_minor))	((Manicaria_saccifera	((Podococcus_barteri	(((Sabal_domingensis	Phoenix_dactylifera)	Nypa_fruticans)	Sclerosperma_profizianum))	((((Iriartea_deltoidea	Geonoma_undata)	((Reinhardtia_gracilis	Reinhardtia_simplex)	((Pseudophoenix_vinifera	(Kentiopsis_piersoniorum	Orania_palindan))	(Reinhardtia_latisecta	Reinhardtia_paiewonskiana))))	(Elaeis_guineensis	Elaeis_oleifera))	(Attalea_speciosa	Bactris_major))))	(Burretiokentia_grandiflora	(((Hydriastele_microspadix	(Heterospathe_cagayanensis	Veitchia_spiralis))	Dictyosperma_album)	Dypsis_decaryi))))))	Kingia_australis);
((Roystonea_regia	((Pelagodoxa_henryana	(((((((((Reinhardtia_gracilis	Reinhardtia_simplex)	(Reinhardtia_latisecta	Reinhardtia_paiewonskiana))	(Elaeis_guineensis	Elaeis_oleifera))	(Attalea_speciosa	(Burretiokentia_grandiflora	Bactris_major)))	(((Pseudophoenix_vinifera	Orania_palindan)	Kentiopsis_piersoniorum)	(Dictyosperma_album	(Dypsis_decaryi	((Hydriastele_microspadix	Heterospathe_cagayanensis)	Veitchia_spiralis)))))	Manicaria_saccifera)	(Oenocarpus_bataua	Oenocarpus_minor))	Geonoma_undata)	(((Sabal_domingensis	Phoenix_dactylifera)	(Iriartea_deltoidea	Nypa_fruticans))	(Sclerosperma_profizianum	Podococcus_barteri))))	Prestoea_acuminata))	Kingia_australis);
((Roystonea_regia	((Pelagodoxa_henryana	(((Sabal_domingensis	Phoenix_dactylifera)	Nypa_fruticans)	(((((Prestoea_acuminata	(Iriartea_deltoidea	(Reinhardtia_gracilis	Reinhardtia_simplex)))	(Geonoma_undata	(Reinhardtia_latisecta	Reinhardtia_paiewonskiana)))	(Elaeis_guineensis	(((Pseudophoenix_vinifera	Orania_palindan)	Kentiopsis_piersoniorum)	Elaeis_oleifera)))	(Attalea_speciosa	(Burretiokentia_grandiflora	Bactris_major)))	((Manicaria_saccifera	(((Heterospathe_cagayanensis	(Dictyosperma_album	Veitchia_spiralis))	Hydriastele_microspadix)	Dypsis_decaryi))	(Oenocarpus_bataua	Oenocarpus_minor)))))	(Sclerosperma_profizianum	Podococcus_barteri)))	Kingia_australis);
((Roystonea_regia	((Pelagodoxa_henryana	(((Sabal_domingensis	Phoenix_dactylifera)	Nypa_fruticans)	(((Manicaria_saccifera	(Oenocarpus_bataua	Oenocarpus_minor))	((Burretiokentia_grandiflora	((Hydriastele_microspadix	(Heterospathe_cagayanensis	(Dictyosperma_album	Veitchia_spiralis)))	Dypsis_decaryi))	(((Elaeis_guineensis	Elaeis_oleifera)	((((Prestoea_acuminata	Reinhardtia_latisecta)	Reinhardtia_paiewonskiana)	((Pseudophoenix_vinifera	Orania_palindan)	Kentiopsis_piersoniorum))	(Iriartea_deltoidea	(Reinhardtia_gracilis	Reinhardtia_simplex))))	(Attalea_speciosa	Bactris_major))))	Geonoma_undata)))	(Sclerosperma_profizianum	Podococcus_barteri)))	Kingia_australis);
((Roystonea_regia	((Pelagodoxa_henryana	(((Sabal_domingensis	Phoenix_dactylifera)	Nypa_fruticans)	(((Oenocarpus_bataua	Oenocarpus_minor)	(Manicaria_saccifera	((((Pseudophoenix_vinifera	Orania_palindan)	Kentiopsis_piersoniorum)	((Heterospathe_cagayanensis	(Dictyosperma_album	Veitchia_spiralis))	(Dypsis_decaryi	(Burretiokentia_grandiflora	Hydriastele_microspadix))))	(((Elaeis_guineensis	Elaeis_oleifera)	((Prestoea_acuminata	(Reinhardtia_latisecta	Reinhardtia_paiewonskiana))	(Iriartea_deltoidea	(Reinhardtia_gracilis	Reinhardtia_simplex))))	(Attalea_speciosa	Bactris_major)))))	Geonoma_undata)))	(Sclerosperma_profizianum	Podococcus_barteri)))	Kingia_australis);
((Roystonea_regia	((Pelagodoxa_henryana	(Sclerosperma_profizianum	((((Sabal_domingensis	(Burretiokentia_grandiflora	Phoenix_dactylifera))	(Iriartea_deltoidea	Nypa_fruticans))	((((((Dictyosperma_album	(Veitchia_spiralis	(Hydriastele_microspadix	Heterospathe_cagayanensis)))	Dypsis_decaryi)	(Oenocarpus_bataua	Oenocarpus_minor))	Manicaria_saccifera)	Geonoma_undata)	(((Elaeis_guineensis	(((Pseudophoenix_vinifera	Orania_palindan)	Kentiopsis_piersoniorum)	Elaeis_oleifera))	((Reinhardtia_latisecta	Reinhardtia_paiewonskiana)	(Reinhardtia_gracilis	Reinhardtia_simplex)))	(Attalea_speciosa	Bactris_major))))	Podococcus_barteri)))	Prestoea_acuminata))	Kingia_australis);
((Roystonea_regia	(((Dictyosperma_album	(Dypsis_decaryi	(Burretiokentia_grandiflora	(Veitchia_spiralis	(Hydriastele_microspadix	Heterospathe_cagayanensis)))))	((Oenocarpus_bataua	(Prestoea_acuminata	Oenocarpus_minor))	(Manicaria_saccifera	((((Elaeis_guineensis	Elaeis_oleifera)	((Reinhardtia_latisecta	Reinhardtia_paiewonskiana)	(((Pseudophoenix_vinifera	Orania_palindan)	Kentiopsis_piersoniorum)	(Reinhardtia_gracilis	Reinhardtia_simplex))))	(Attalea_speciosa	Bactris_major))	((Sclerosperma_profizianum	Podococcus_barteri)	((Sabal_domingensis	Phoenix_dactylifera)	(Iriartea_deltoidea	Nypa_fruticans)))))))	(Pelagodoxa_henryana	Geonoma_undata)))	Kingia_australis);
((Roystonea_regia	(Pelagodoxa_henryana	((Geonoma_undata	((Manicaria_saccifera	((Dictyosperma_album	(Veitchia_spiralis	(Hydriastele_microspadix	Heterospathe_cagayanensis)))	((Burretiokentia_grandiflora	Dypsis_decaryi)	(Orania_palindan	Kentiopsis_piersoniorum))))	(Prestoea_acuminata	(Oenocarpus_minor	Oenocarpus_bataua))))	(((Elaeis_guineensis	Elaeis_oleifera)	(((Reinhardtia_latisecta	Reinhardtia_paiewonskiana)	(Reinhardtia_gracilis	Reinhardtia_simplex))	(Attalea_speciosa	Bactris_major)))	((Sclerosperma_profizianum	Podococcus_barteri)	((Sabal_domingensis	Phoenix_dactylifera)	(Pseudophoenix_vinifera	(Iriartea_deltoidea	Nypa_fruticans))))))))	Kingia_australis);
((Roystonea_regia	(Pelagodoxa_henryana	(((Elaeis_guineensis	Elaeis_oleifera)	((((Geonoma_undata	(Prestoea_acuminata	(Oenocarpus_minor	Oenocarpus_bataua)))	((Burretiokentia_grandiflora	(Dypsis_decaryi	(Hydriastele_microspadix	((Dictyosperma_album	(Pseudophoenix_vinifera	Veitchia_spiralis))	Heterospathe_cagayanensis))))	(Orania_palindan	Kentiopsis_piersoniorum)))	Manicaria_saccifera)	(((Reinhardtia_latisecta	Reinhardtia_paiewonskiana)	(Reinhardtia_gracilis	Reinhardtia_simplex))	(Attalea_speciosa	Bactris_major))))	(Sclerosperma_profizianum	(Podococcus_barteri	(Iriartea_deltoidea	(Sabal_domingensis	(Phoenix_dactylifera	Nypa_fruticans))))))))	Kingia_australis);
((Attalea_speciosa	((Burretiokentia_grandiflora	Bactris_major)	((((Roystonea_regia	(Dypsis_decaryi	Pelagodoxa_henryana))	((((Dictyosperma_album	(Veitchia_spiralis	(Hydriastele_microspadix	Heterospathe_cagayanensis)))	(Kentiopsis_piersoniorum	Orania_palindan))	Manicaria_saccifera)	((Prestoea_acuminata	(Oenocarpus_minor	Oenocarpus_bataua))	Geonoma_undata)))	((Phoenix_dactylifera	(Sabal_domingensis	((Pseudophoenix_vinifera	Nypa_fruticans)	Iriartea_deltoidea)))	(Sclerosperma_profizianum	Podococcus_barteri)))	(((Reinhardtia_simplex	Reinhardtia_gracilis)	(Reinhardtia_latisecta	Reinhardtia_paiewonskiana))	(Elaeis_guineensis	Elaeis_oleifera)))))	Kingia_australis);
((Roystonea_regia	((Podococcus_barteri	(Sclerosperma_profizianum	(Nypa_fruticans	Iriartea_deltoidea)))	(((((Burretiokentia_grandiflora	(Dypsis_decaryi	(Dictyosperma_album	(Veitchia_spiralis	(Hydriastele_microspadix	Heterospathe_cagayanensis)))))	((Attalea_speciosa	Bactris_major)	(((Oenocarpus_minor	Oenocarpus_bataua)	Geonoma_undata)	Manicaria_saccifera)))	(Prestoea_acuminata	(((Kentiopsis_piersoniorum	(Pseudophoenix_vinifera	Orania_palindan))	((Reinhardtia_simplex	Reinhardtia_gracilis)	(Reinhardtia_latisecta	Reinhardtia_paiewonskiana)))	(Elaeis_guineensis	Elaeis_oleifera))))	(Phoenix_dactylifera	Sabal_domingensis))	Pelagodoxa_henryana)))	Kingia_australis);
((Roystonea_regia	(((((((((Geonoma_undata	((Reinhardtia_simplex	Reinhardtia_gracilis)	(Reinhardtia_latisecta	Reinhardtia_paiewonskiana)))	(Attalea_speciosa	Bactris_major))	(Oenocarpus_minor	Oenocarpus_bataua))	(((Kentiopsis_piersoniorum	(Pseudophoenix_vinifera	Orania_palindan))	((Burretiokentia_grandiflora	Dictyosperma_album)	((Veitchia_spiralis	(Hydriastele_microspadix	Heterospathe_cagayanensis))	Dypsis_decaryi)))	Manicaria_saccifera))	(Elaeis_guineensis	Elaeis_oleifera))	((Nypa_fruticans	Iriartea_deltoidea)	(Phoenix_dactylifera	Sabal_domingensis)))	(Podococcus_barteri	Sclerosperma_profizianum))	Pelagodoxa_henryana)	Prestoea_acuminata))	Kingia_australis);
((Roystonea_regia	((Podococcus_barteri	((Kentiopsis_piersoniorum	Orania_palindan)	Sclerosperma_profizianum))	((((((Elaeis_guineensis	(Pseudophoenix_vinifera	Elaeis_oleifera))	((Iriartea_deltoidea	Prestoea_acuminata)	Geonoma_undata))	((Reinhardtia_simplex	Reinhardtia_gracilis)	(Reinhardtia_latisecta	Reinhardtia_paiewonskiana)))	(Attalea_speciosa	(Burretiokentia_grandiflora	Bactris_major)))	((((Hydriastele_microspadix	Dypsis_decaryi)	(Dictyosperma_album	(Veitchia_spiralis	Heterospathe_cagayanensis)))	(Oenocarpus_minor	Oenocarpus_bataua))	Manicaria_saccifera))	(Pelagodoxa_henryana	(Sabal_domingensis	(Nypa_fruticans	Phoenix_dactylifera))))))	Kingia_australis);
((Attalea_speciosa	(Bactris_major	((((Manicaria_saccifera	(Burretiokentia_grandiflora	((Dictyosperma_album	(Veitchia_spiralis	(Hydriastele_microspadix	Heterospathe_cagayanensis)))	Dypsis_decaryi)))	(Oenocarpus_minor	Oenocarpus_bataua))	(Geonoma_undata	(((Podococcus_barteri	Sclerosperma_profizianum)	((Iriartea_deltoidea	Nypa_fruticans)	(Phoenix_dactylifera	Sabal_domingensis)))	(Pelagodoxa_henryana	(Prestoea_acuminata	Roystonea_regia)))))	((Elaeis_guineensis	Elaeis_oleifera)	((Kentiopsis_piersoniorum	(Pseudophoenix_vinifera	Orania_palindan))	((Reinhardtia_simplex	Reinhardtia_gracilis)	(Reinhardtia_latisecta	Reinhardtia_paiewonskiana)))))))	Kingia_australis);
((Attalea_speciosa	(Bactris_major	(((((Manicaria_saccifera	(Burretiokentia_grandiflora	((Veitchia_spiralis	(Hydriastele_microspadix	Heterospathe_cagayanensis))	(Dypsis_decaryi	Dictyosperma_album))))	((Prestoea_acuminata	Oenocarpus_minor)	Oenocarpus_bataua))	(Geonoma_undata	(Roystonea_regia	(((Podococcus_barteri	Sclerosperma_profizianum)	((Iriartea_deltoidea	Nypa_fruticans)	(Phoenix_dactylifera	Sabal_domingensis)))	Pelagodoxa_henryana))))	(Elaeis_guineensis	Elaeis_oleifera))	(((Kentiopsis_piersoniorum	(Pseudophoenix_vinifera	Orania_palindan))	(Reinhardtia_simplex	Reinhardtia_gracilis))	(Reinhardtia_latisecta	Reinhardtia_paiewonskiana)))))	Kingia_australis);
((Attalea_speciosa	(Bactris_major	(((((Manicaria_saccifera	((Dypsis_decaryi	(Heterospathe_cagayanensis	(Veitchia_spiralis	((Kentiopsis_piersoniorum	(Pseudophoenix_vinifera	Orania_palindan))	(Dictyosperma_album	Hydriastele_microspadix)))))	Burretiokentia_grandiflora))	((Prestoea_acuminata	Oenocarpus_minor)	Oenocarpus_bataua))	(Geonoma_undata	(((Podococcus_barteri	Sclerosperma_profizianum)	((Iriartea_deltoidea	Nypa_fruticans)	(Phoenix_dactylifera	Sabal_domingensis)))	(Pelagodoxa_henryana	Roystonea_regia))))	(Elaeis_guineensis	Elaeis_oleifera))	((Reinhardtia_simplex	Reinhardtia_gracilis)	(Reinhardtia_latisecta	Reinhardtia_paiewonskiana)))))	Kingia_australis);
((Attalea_speciosa	(Bactris_major	(((Elaeis_guineensis	Elaeis_oleifera)	((Reinhardtia_simplex	Reinhardtia_gracilis)	(Reinhardtia_latisecta	Reinhardtia_paiewonskiana)))	((((Podococcus_barteri	Sclerosperma_profizianum)	((Iriartea_deltoidea	Nypa_fruticans)	(Phoenix_dactylifera	Sabal_domingensis)))	((Geonoma_undata	(Prestoea_acuminata	(Oenocarpus_minor	Oenocarpus_bataua)))	(Pelagodoxa_henryana	Roystonea_regia)))	(Burretiokentia_grandiflora	(Manicaria_saccifera	(Dypsis_decaryi	((Heterospathe_cagayanensis	Veitchia_spiralis)	((Kentiopsis_piersoniorum	(Pseudophoenix_vinifera	Orania_palindan))	(Dictyosperma_album	Hydriastele_microspadix))))))))))	Kingia_australis);
((Roystonea_regia	(((((((Elaeis_guineensis	Elaeis_oleifera)	((Podococcus_barteri	Sclerosperma_profizianum)	((Iriartea_deltoidea	Nypa_fruticans)	(Phoenix_dactylifera	Sabal_domingensis))))	((((Reinhardtia_simplex	Reinhardtia_gracilis)	(Reinhardtia_latisecta	Reinhardtia_paiewonskiana))	(Kentiopsis_piersoniorum	(Pseudophoenix_vinifera	Orania_palindan)))	(Attalea_speciosa	(Burretiokentia_grandiflora	Bactris_major))))	Manicaria_saccifera)	(((Geonoma_undata	(Oenocarpus_minor	Oenocarpus_bataua))	Dypsis_decaryi)	(Hydriastele_microspadix	(Heterospathe_cagayanensis	(Veitchia_spiralis	Dictyosperma_album)))))	Pelagodoxa_henryana)	Prestoea_acuminata))	Kingia_australis);
((Roystonea_regia	(((Podococcus_barteri	Sclerosperma_profizianum)	(((Burretiokentia_grandiflora	Phoenix_dactylifera)	(Sabal_domingensis	(Iriartea_deltoidea	Nypa_fruticans)))	(((((Hydriastele_microspadix	Dypsis_decaryi)	((Heterospathe_cagayanensis	Veitchia_spiralis)	Dictyosperma_album))	((Geonoma_undata	((Oenocarpus_minor	Oenocarpus_bataua)	Prestoea_acuminata))	Manicaria_saccifera))	((((Kentiopsis_piersoniorum	(Pseudophoenix_vinifera	Orania_palindan))	(Reinhardtia_simplex	Reinhardtia_gracilis))	(Reinhardtia_latisecta	Reinhardtia_paiewonskiana))	(Attalea_speciosa	Bactris_major)))	(Elaeis_guineensis	Elaeis_oleifera))))	Pelagodoxa_henryana))	Kingia_australis);
((Attalea_speciosa	(Bactris_major	(((((((((Veitchia_spiralis	(Hydriastele_microspadix	Heterospathe_cagayanensis))	Dypsis_decaryi)	(Burretiokentia_grandiflora	Dictyosperma_album))	Manicaria_saccifera)	(Geonoma_undata	(Prestoea_acuminata	(Oenocarpus_bataua	Oenocarpus_minor))))	((Phoenix_dactylifera	Sabal_domingensis)	(((Iriartea_deltoidea	Nypa_fruticans)	Pelagodoxa_henryana)	((Podococcus_barteri	((Kentiopsis_piersoniorum	(Pseudophoenix_vinifera	Orania_palindan))	Sclerosperma_profizianum))	Roystonea_regia))))	(Elaeis_guineensis	Elaeis_oleifera))	((Reinhardtia_simplex	Reinhardtia_gracilis)	Reinhardtia_latisecta))	Reinhardtia_paiewonskiana)))	Kingia_australis);
((Attalea_speciosa	(Bactris_major	(((Elaeis_guineensis	((Kentiopsis_piersoniorum	Orania_palindan)	Elaeis_oleifera))	((((Prestoea_acuminata	(Oenocarpus_bataua	Oenocarpus_minor))	((Heterospathe_cagayanensis	((Pseudophoenix_vinifera	Veitchia_spiralis)	(Dictyosperma_album	Hydriastele_microspadix)))	(Burretiokentia_grandiflora	Dypsis_decaryi)))	Manicaria_saccifera)	((Geonoma_undata	(Phoenix_dactylifera	Sabal_domingensis))	(((Podococcus_barteri	Sclerosperma_profizianum)	(Iriartea_deltoidea	Nypa_fruticans))	(Roystonea_regia	Pelagodoxa_henryana)))))	((Reinhardtia_simplex	Reinhardtia_gracilis)	(Reinhardtia_paiewonskiana	Reinhardtia_latisecta)))))	Kingia_australis);
((Roystonea_regia	(((((Podococcus_barteri	Sclerosperma_profizianum)	((Phoenix_dactylifera	Sabal_domingensis)	(Iriartea_deltoidea	Nypa_fruticans)))	(((((Reinhardtia_simplex	Reinhardtia_gracilis)	(Reinhardtia_paiewonskiana	Reinhardtia_latisecta))	(Attalea_speciosa	(Burretiokentia_grandiflora	Bactris_major)))	(Geonoma_undata	((Oenocarpus_bataua	Oenocarpus_minor)	(((Kentiopsis_piersoniorum	(Pseudophoenix_vinifera	Orania_palindan))	((Dictyosperma_album	((Hydriastele_microspadix	Heterospathe_cagayanensis)	Veitchia_spiralis))	Dypsis_decaryi))	Manicaria_saccifera))))	(Elaeis_guineensis	Elaeis_oleifera)))	Pelagodoxa_henryana)	Prestoea_acuminata))	Kingia_australis);
((Sclerosperma_profizianum	((((Elaeis_guineensis	Elaeis_oleifera)	((Phoenix_dactylifera	Sabal_domingensis)	(Iriartea_deltoidea	Nypa_fruticans)))	(((((((Reinhardtia_simplex	Reinhardtia_gracilis)	(Reinhardtia_paiewonskiana	Reinhardtia_latisecta))	(Attalea_speciosa	Bactris_major))	(Geonoma_undata	(Oenocarpus_bataua	Oenocarpus_minor)))	Manicaria_saccifera)	((((Hydriastele_microspadix	((Kentiopsis_piersoniorum	(Pseudophoenix_vinifera	Orania_palindan))	Dictyosperma_album))	Dypsis_decaryi)	Heterospathe_cagayanensis)	Veitchia_spiralis))	((Pelagodoxa_henryana	Burretiokentia_grandiflora)	(Prestoea_acuminata	Roystonea_regia))))	Podococcus_barteri))	Kingia_australis);
((Sclerosperma_profizianum	((((Pelagodoxa_henryana	Roystonea_regia)	(((((Reinhardtia_simplex	Reinhardtia_gracilis)	(Prestoea_acuminata	(Reinhardtia_paiewonskiana	Reinhardtia_latisecta)))	(Attalea_speciosa	Bactris_major))	((Geonoma_undata	(Oenocarpus_bataua	Oenocarpus_minor))	((((((Veitchia_spiralis	Hydriastele_microspadix)	Heterospathe_cagayanensis)	Dictyosperma_album)	(Kentiopsis_piersoniorum	(Pseudophoenix_vinifera	Orania_palindan)))	Dypsis_decaryi)	Manicaria_saccifera)))	(Elaeis_guineensis	Elaeis_oleifera)))	(((Burretiokentia_grandiflora	Phoenix_dactylifera)	Sabal_domingensis)	(Iriartea_deltoidea	Nypa_fruticans)))	Podococcus_barteri))	Kingia_australis);
((Roystonea_regia	(((Geonoma_undata	(((Prestoea_acuminata	(Oenocarpus_bataua	Oenocarpus_minor))	((((Dictyosperma_album	(Veitchia_spiralis	Heterospathe_cagayanensis))	Hydriastele_microspadix)	Dypsis_decaryi)	((((Reinhardtia_simplex	Reinhardtia_gracilis)	(Reinhardtia_paiewonskiana	Reinhardtia_latisecta))	(Attalea_speciosa	Bactris_major))	(Elaeis_guineensis	((Kentiopsis_piersoniorum	(Pseudophoenix_vinifera	Orania_palindan))	Elaeis_oleifera)))))	Manicaria_saccifera))	((((Burretiokentia_grandiflora	Phoenix_dactylifera)	Sabal_domingensis)	(Iriartea_deltoidea	Nypa_fruticans))	(Podococcus_barteri	Sclerosperma_profizianum)))	Pelagodoxa_henryana))	Kingia_australis);
((Roystonea_regia	(Pelagodoxa_henryana	((((Phoenix_dactylifera	Sabal_domingensis)	(Iriartea_deltoidea	(Pseudophoenix_vinifera	Nypa_fruticans)))	(Podococcus_barteri	Sclerosperma_profizianum))	((Geonoma_undata	(Manicaria_saccifera	((Oenocarpus_bataua	(Oenocarpus_minor	Prestoea_acuminata))	(((Veitchia_spiralis	(Hydriastele_microspadix	Heterospathe_cagayanensis))	Dypsis_decaryi)	Dictyosperma_album))))	((((Reinhardtia_simplex	Reinhardtia_gracilis)	(Reinhardtia_paiewonskiana	Reinhardtia_latisecta))	(Attalea_speciosa	(Burretiokentia_grandiflora	Bactris_major)))	(Elaeis_guineensis	((Kentiopsis_piersoniorum	Orania_palindan)	Elaeis_oleifera)))))))	Kingia_australis);
((Roystonea_regia	((((((Attalea_speciosa	Bactris_major)	(Reinhardtia_paiewonskiana	(Reinhardtia_latisecta	(Reinhardtia_simplex	Reinhardtia_gracilis))))	((Dypsis_decaryi	((Burretiokentia_grandiflora	((Iriartea_deltoidea	Geonoma_undata)	(Prestoea_acuminata	(Oenocarpus_bataua	Oenocarpus_minor))))	Manicaria_saccifera))	((Kentiopsis_piersoniorum	Orania_palindan)	((Dictyosperma_album	(Heterospathe_cagayanensis	(Pseudophoenix_vinifera	Veitchia_spiralis)))	Hydriastele_microspadix))))	(Elaeis_guineensis	Elaeis_oleifera))	(Pelagodoxa_henryana	((Phoenix_dactylifera	Sabal_domingensis)	Nypa_fruticans)))	(Podococcus_barteri	Sclerosperma_profizianum)))	Kingia_australis);
((Roystonea_regia	((((Iriartea_deltoidea	(Pseudophoenix_vinifera	Nypa_fruticans))	Pelagodoxa_henryana)	(((((Elaeis_guineensis	Elaeis_oleifera)	((Reinhardtia_latisecta	Reinhardtia_paiewonskiana)	(Reinhardtia_simplex	Reinhardtia_gracilis)))	(Attalea_speciosa	Bactris_major))	(((Burretiokentia_grandiflora	(Dypsis_decaryi	(Dictyosperma_album	((Hydriastele_microspadix	Heterospathe_cagayanensis)	Veitchia_spiralis))))	(Geonoma_undata	(Prestoea_acuminata	(Oenocarpus_bataua	Oenocarpus_minor))))	Manicaria_saccifera))	((Phoenix_dactylifera	Sabal_domingensis)	(Podococcus_barteri	Sclerosperma_profizianum))))	(Kentiopsis_piersoniorum	Orania_palindan)))	Kingia_australis);
((Roystonea_regia	(Pelagodoxa_henryana	((Podococcus_barteri	Sclerosperma_profizianum)	((Geonoma_undata	(((Elaeis_guineensis	Elaeis_oleifera)	(((Reinhardtia_latisecta	Reinhardtia_paiewonskiana)	(Reinhardtia_simplex	Reinhardtia_gracilis))	(Attalea_speciosa	Bactris_major)))	((Oenocarpus_bataua	Oenocarpus_minor)	(((Kentiopsis_piersoniorum	Orania_palindan)	(Burretiokentia_grandiflora	(Dypsis_decaryi	(Dictyosperma_album	((Hydriastele_microspadix	Heterospathe_cagayanensis)	Veitchia_spiralis)))))	Manicaria_saccifera))))	((Iriartea_deltoidea	(Pseudophoenix_vinifera	Nypa_fruticans))	(Sabal_domingensis	(Prestoea_acuminata	Phoenix_dactylifera)))))))	Kingia_australis);
((Roystonea_regia	(Pelagodoxa_henryana	(((Podococcus_barteri	Sclerosperma_profizianum)	((Iriartea_deltoidea	Nypa_fruticans)	(Sabal_domingensis	Phoenix_dactylifera)))	((((Elaeis_guineensis	Elaeis_oleifera)	((Reinhardtia_gracilis	Reinhardtia_simplex)	(Reinhardtia_paiewonskiana	Reinhardtia_latisecta)))	(Attalea_speciosa	Bactris_major))	(((Oenocarpus_minor	Oenocarpus_bataua)	(Geonoma_undata	Prestoea_acuminata))	(((Kentiopsis_piersoniorum	(Pseudophoenix_vinifera	Orania_palindan))	(((((Dictyosperma_album	Heterospathe_cagayanensis)	Veitchia_spiralis)	Hydriastele_microspadix)	Dypsis_decaryi)	Burretiokentia_grandiflora))	Manicaria_saccifera))))))	Kingia_australis);
((Roystonea_regia	((((Podococcus_barteri	Sclerosperma_profizianum)	((Iriartea_deltoidea	Geonoma_undata)	(Sabal_domingensis	Phoenix_dactylifera)))	(((Elaeis_guineensis	Elaeis_oleifera)	(((Kentiopsis_piersoniorum	(Pseudophoenix_vinifera	Orania_palindan))	((Reinhardtia_gracilis	Reinhardtia_simplex)	(Reinhardtia_paiewonskiana	Reinhardtia_latisecta)))	(Attalea_speciosa	Bactris_major)))	((Prestoea_acuminata	(Oenocarpus_minor	Oenocarpus_bataua))	(((Dypsis_decaryi	(((Hydriastele_microspadix	Heterospathe_cagayanensis)	Veitchia_spiralis)	Dictyosperma_album))	Burretiokentia_grandiflora)	Manicaria_saccifera))))	(Nypa_fruticans	Pelagodoxa_henryana)))	Kingia_australis);
((Sabal_domingensis	(Phoenix_dactylifera	(((Podococcus_barteri	Sclerosperma_profizianum)	(Burretiokentia_grandiflora	((Pelagodoxa_henryana	((Geonoma_undata	(((Oenocarpus_bataua	(Prestoea_acuminata	Oenocarpus_minor))	Manicaria_saccifera)	(Dypsis_decaryi	(Hydriastele_microspadix	(Dictyosperma_album	(Heterospathe_cagayanensis	Veitchia_spiralis))))))	Roystonea_regia))	((Elaeis_guineensis	((Kentiopsis_piersoniorum	(Pseudophoenix_vinifera	Orania_palindan))	Elaeis_oleifera))	(((Reinhardtia_gracilis	Reinhardtia_simplex)	(Reinhardtia_paiewonskiana	Reinhardtia_latisecta))	(Attalea_speciosa	Bactris_major))))))	(Nypa_fruticans	Iriartea_deltoidea))))	Kingia_australis);
((Sabal_domingensis	(Phoenix_dactylifera	(((Podococcus_barteri	Sclerosperma_profizianum)	((Manicaria_saccifera	((Roystonea_regia	Pelagodoxa_henryana)	((Burretiokentia_grandiflora	(Dypsis_decaryi	(Dictyosperma_album	((Hydriastele_microspadix	Heterospathe_cagayanensis)	Veitchia_spiralis))))	(Oenocarpus_bataua	Oenocarpus_minor))))	(((Elaeis_guineensis	Elaeis_oleifera)	((Prestoea_acuminata	Geonoma_undata)	((Pseudophoenix_vinifera	(Kentiopsis_piersoniorum	Orania_palindan))	((Reinhardtia_gracilis	Reinhardtia_simplex)	(Reinhardtia_paiewonskiana	Reinhardtia_latisecta)))))	(Attalea_speciosa	Bactris_major))))	(Nypa_fruticans	Iriartea_deltoidea))))	Kingia_australis);
((Roystonea_regia	((((Prestoea_acuminata	((Nypa_fruticans	Iriartea_deltoidea)	(Sabal_domingensis	Phoenix_dactylifera)))	((((Elaeis_guineensis	Elaeis_oleifera)	((((Reinhardtia_paiewonskiana	Reinhardtia_latisecta)	(Reinhardtia_gracilis	Reinhardtia_simplex))	((Pseudophoenix_vinifera	Orania_palindan)	Kentiopsis_piersoniorum))	(Attalea_speciosa	Bactris_major)))	(Manicaria_saccifera	(((Heterospathe_cagayanensis	(Veitchia_spiralis	Dictyosperma_album))	((Burretiokentia_grandiflora	Hydriastele_microspadix)	Dypsis_decaryi))	(Oenocarpus_bataua	Oenocarpus_minor))))	Geonoma_undata))	Pelagodoxa_henryana)	(Podococcus_barteri	Sclerosperma_profizianum)))	Kingia_australis);
((Attalea_speciosa	(Bactris_major	(((((Manicaria_saccifera	((((Heterospathe_cagayanensis	(Veitchia_spiralis	Dictyosperma_album))	(Hydriastele_microspadix	Dypsis_decaryi))	Burretiokentia_grandiflora)	(Oenocarpus_bataua	Oenocarpus_minor)))	((Pelagodoxa_henryana	((Podococcus_barteri	Sclerosperma_profizianum)	Roystonea_regia))	((Sabal_domingensis	Phoenix_dactylifera)	((Iriartea_deltoidea	Prestoea_acuminata)	Nypa_fruticans))))	(Elaeis_guineensis	(((Pseudophoenix_vinifera	Orania_palindan)	Kentiopsis_piersoniorum)	Elaeis_oleifera)))	Geonoma_undata)	((Reinhardtia_paiewonskiana	Reinhardtia_latisecta)	(Reinhardtia_gracilis	Reinhardtia_simplex)))))	Kingia_australis);
((Roystonea_regia	(Pelagodoxa_henryana	((((Prestoea_acuminata	(Phoenix_dactylifera	(Sabal_domingensis	Nypa_fruticans)))	((((Elaeis_guineensis	Elaeis_oleifera)	((Reinhardtia_paiewonskiana	Reinhardtia_latisecta)	(Reinhardtia_gracilis	Reinhardtia_simplex)))	(Attalea_speciosa	Bactris_major))	(Manicaria_saccifera	((((Pseudophoenix_vinifera	Orania_palindan)	Kentiopsis_piersoniorum)	(Burretiokentia_grandiflora	((((Hydriastele_microspadix	Heterospathe_cagayanensis)	Veitchia_spiralis)	Dictyosperma_album)	Dypsis_decaryi)))	(Oenocarpus_bataua	Oenocarpus_minor)))))	(Iriartea_deltoidea	Geonoma_undata))	(Podococcus_barteri	Sclerosperma_profizianum))))	Kingia_australis);
((Roystonea_regia	((Oenocarpus_bataua	Oenocarpus_minor)	(((((((Iriartea_deltoidea	Nypa_fruticans)	(Phoenix_dactylifera	Sabal_domingensis))	(Sclerosperma_profizianum	Podococcus_barteri))	(((Elaeis_guineensis	Elaeis_oleifera)	((Prestoea_acuminata	Geonoma_undata)	((Reinhardtia_paiewonskiana	Reinhardtia_latisecta)	((Orania_palindan	Kentiopsis_piersoniorum)	(Reinhardtia_gracilis	Reinhardtia_simplex)))))	(Attalea_speciosa	Bactris_major)))	Manicaria_saccifera)	Pelagodoxa_henryana)	(((Hydriastele_microspadix	((Heterospathe_cagayanensis	(Pseudophoenix_vinifera	Veitchia_spiralis))	Dictyosperma_album))	Dypsis_decaryi)	Burretiokentia_grandiflora))))	Kingia_australis);
((Roystonea_regia	((Geonoma_undata	(Oenocarpus_bataua	(Prestoea_acuminata	Oenocarpus_minor)))	((Manicaria_saccifera	((((Elaeis_guineensis	Elaeis_oleifera)	((Reinhardtia_paiewonskiana	Reinhardtia_latisecta)	(Reinhardtia_gracilis	Reinhardtia_simplex)))	(Attalea_speciosa	Bactris_major))	((Dypsis_decaryi	Burretiokentia_grandiflora)	(((Heterospathe_cagayanensis	Veitchia_spiralis)	Dictyosperma_album)	(((Pseudophoenix_vinifera	Orania_palindan)	Kentiopsis_piersoniorum)	Hydriastele_microspadix)))))	(Pelagodoxa_henryana	(((Iriartea_deltoidea	Nypa_fruticans)	(Phoenix_dactylifera	Sabal_domingensis))	(Sclerosperma_profizianum	Podococcus_barteri))))))	Kingia_australis);
((((Sclerosperma_profizianum	Podococcus_barteri)	((((((Oenocarpus_bataua	Oenocarpus_minor)	(((Heterospathe_cagayanensis	Veitchia_spiralis)	Dictyosperma_album)	(Dypsis_decaryi	(Burretiokentia_grandiflora	Hydriastele_microspadix))))	Manicaria_saccifera)	((Elaeis_guineensis	Elaeis_oleifera)	((((Pseudophoenix_vinifera	Orania_palindan)	Kentiopsis_piersoniorum)	((Reinhardtia_paiewonskiana	Reinhardtia_latisecta)	(Reinhardtia_gracilis	Reinhardtia_simplex)))	(Attalea_speciosa	Bactris_major))))	((Prestoea_acuminata	Roystonea_regia)	Geonoma_undata))	Pelagodoxa_henryana))	((Iriartea_deltoidea	Nypa_fruticans)	(Phoenix_dactylifera	Sabal_domingensis)))	Kingia_australis);
((Podococcus_barteri	(Sclerosperma_profizianum	(Roystonea_regia	((Burretiokentia_grandiflora	(((Manicaria_saccifera	Dypsis_decaryi)	((Geonoma_undata	(Prestoea_acuminata	(Oenocarpus_minor	Oenocarpus_bataua)))	(((Orania_palindan	Kentiopsis_piersoniorum)	(Dictyosperma_album	((Heterospathe_cagayanensis	Hydriastele_microspadix)	Veitchia_spiralis)))	((Elaeis_guineensis	Elaeis_oleifera)	((Bactris_major	Attalea_speciosa)	((Reinhardtia_gracilis	Reinhardtia_simplex)	(Reinhardtia_paiewonskiana	Reinhardtia_latisecta)))))))	((Sabal_domingensis	Phoenix_dactylifera)	(Iriartea_deltoidea	(Nypa_fruticans	Pseudophoenix_vinifera)))))	Pelagodoxa_henryana))))	Kingia_australis);
((Roystonea_regia	((((((Sabal_domingensis	Phoenix_dactylifera)	(Iriartea_deltoidea	Nypa_fruticans))	(Podococcus_barteri	Sclerosperma_profizianum))	(((Dypsis_decaryi	((Dictyosperma_album	(Heterospathe_cagayanensis	Veitchia_spiralis))	Hydriastele_microspadix))	(Manicaria_saccifera	(Geonoma_undata	(Oenocarpus_minor	Oenocarpus_bataua))))	((Bactris_major	Attalea_speciosa)	((((((Pseudophoenix_vinifera	Orania_palindan)	Kentiopsis_piersoniorum)	(Reinhardtia_gracilis	Reinhardtia_simplex))	(Reinhardtia_paiewonskiana	Reinhardtia_latisecta))	Burretiokentia_grandiflora)	(Elaeis_guineensis	Elaeis_oleifera)))))	Pelagodoxa_henryana)	Prestoea_acuminata))	Kingia_australis);
((Attalea_speciosa	(((((Reinhardtia_gracilis	Reinhardtia_simplex)	(Reinhardtia_paiewonskiana	Reinhardtia_latisecta))	(Elaeis_guineensis	Elaeis_oleifera))	((((Sabal_domingensis	Phoenix_dactylifera)	(Iriartea_deltoidea	Nypa_fruticans))	(Pelagodoxa_henryana	(Roystonea_regia	(Podococcus_barteri	Sclerosperma_profizianum))))	(Manicaria_saccifera	((Geonoma_undata	((Prestoea_acuminata	Oenocarpus_minor)	Oenocarpus_bataua))	(((Pseudophoenix_vinifera	Orania_palindan)	Kentiopsis_piersoniorum)	((Burretiokentia_grandiflora	Dypsis_decaryi)	(Dictyosperma_album	((Hydriastele_microspadix	Heterospathe_cagayanensis)	Veitchia_spiralis))))))))	Bactris_major))	Kingia_australis);
((Oenocarpus_bataua	((((((Geonoma_undata	Pelagodoxa_henryana)	(Prestoea_acuminata	Roystonea_regia))	(((Sabal_domingensis	Phoenix_dactylifera)	(Iriartea_deltoidea	Nypa_fruticans))	(Podococcus_barteri	Sclerosperma_profizianum)))	((((Pseudophoenix_vinifera	Orania_palindan)	Kentiopsis_piersoniorum)	(Burretiokentia_grandiflora	(Dypsis_decaryi	((Hydriastele_microspadix	Heterospathe_cagayanensis)	(Veitchia_spiralis	Dictyosperma_album)))))	((Elaeis_guineensis	Elaeis_oleifera)	((Bactris_major	Attalea_speciosa)	(Reinhardtia_paiewonskiana	(Reinhardtia_latisecta	(Reinhardtia_gracilis	Reinhardtia_simplex)))))))	Manicaria_saccifera)	Oenocarpus_minor))	Kingia_australis);
((Roystonea_regia	(Sclerosperma_profizianum	(((((Burretiokentia_grandiflora	Elaeis_oleifera)	Elaeis_guineensis)	(((Bactris_major	Attalea_speciosa)	((Reinhardtia_gracilis	Reinhardtia_simplex)	((Reinhardtia_paiewonskiana	Reinhardtia_latisecta)	((Pseudophoenix_vinifera	Orania_palindan)	Kentiopsis_piersoniorum))))	(((Prestoea_acuminata	(Oenocarpus_minor	Oenocarpus_bataua))	(Geonoma_undata	Iriartea_deltoidea))	((Dypsis_decaryi	((Hydriastele_microspadix	Dictyosperma_album)	(Heterospathe_cagayanensis	Veitchia_spiralis)))	Manicaria_saccifera))))	((Pelagodoxa_henryana	Nypa_fruticans)	(Sabal_domingensis	Phoenix_dactylifera)))	Podococcus_barteri)))	Kingia_australis);
((Roystonea_regia	((((Bactris_major	Attalea_speciosa)	((Elaeis_oleifera	Elaeis_guineensis)	((Reinhardtia_gracilis	Reinhardtia_simplex)	((Reinhardtia_paiewonskiana	Reinhardtia_latisecta)	Geonoma_undata))))	(((Dypsis_decaryi	((Burretiokentia_grandiflora	((Pseudophoenix_vinifera	Orania_palindan)	Kentiopsis_piersoniorum))	Hydriastele_microspadix))	(Veitchia_spiralis	(Dictyosperma_album	Heterospathe_cagayanensis)))	(Manicaria_saccifera	(Oenocarpus_bataua	(Prestoea_acuminata	Oenocarpus_minor)))))	((Pelagodoxa_henryana	(Iriartea_deltoidea	Nypa_fruticans))	((Podococcus_barteri	(Sabal_domingensis	Phoenix_dactylifera))	Sclerosperma_profizianum))))	Kingia_australis);
((Roystonea_regia	((Pelagodoxa_henryana	(((((Manicaria_saccifera	((Elaeis_oleifera	Elaeis_guineensis)	((Orania_palindan	Kentiopsis_piersoniorum)	(((Reinhardtia_gracilis	Reinhardtia_simplex)	(Reinhardtia_paiewonskiana	Reinhardtia_latisecta))	(Bactris_major	Attalea_speciosa)))))	(Oenocarpus_bataua	Oenocarpus_minor))	((Dypsis_decaryi	(Dictyosperma_album	((Hydriastele_microspadix	Heterospathe_cagayanensis)	Veitchia_spiralis)))	Burretiokentia_grandiflora))	Geonoma_undata)	((Iriartea_deltoidea	(Pseudophoenix_vinifera	Nypa_fruticans))	(((Sabal_domingensis	Phoenix_dactylifera)	Podococcus_barteri)	Sclerosperma_profizianum))))	Prestoea_acuminata))	Kingia_australis);
((Roystonea_regia	(Podococcus_barteri	((Sclerosperma_profizianum	Pelagodoxa_henryana)	((((((Pseudophoenix_vinifera	Orania_palindan)	Kentiopsis_piersoniorum)	Elaeis_oleifera)	Elaeis_guineensis)	(((Manicaria_saccifera	((Oenocarpus_bataua	(Prestoea_acuminata	Oenocarpus_minor))	((Dypsis_decaryi	(Dictyosperma_album	((Hydriastele_microspadix	Heterospathe_cagayanensis)	Veitchia_spiralis)))	Burretiokentia_grandiflora)))	Geonoma_undata)	(((Reinhardtia_gracilis	Reinhardtia_simplex)	(Reinhardtia_paiewonskiana	Reinhardtia_latisecta))	(Bactris_major	Attalea_speciosa))))	(Phoenix_dactylifera	((Iriartea_deltoidea	Nypa_fruticans)	Sabal_domingensis))))))	Kingia_australis);
((Roystonea_regia	(Sclerosperma_profizianum	(Pelagodoxa_henryana	(Podococcus_barteri	((Geonoma_undata	((Manicaria_saccifera	((Dypsis_decaryi	(Burretiokentia_grandiflora	(((Veitchia_spiralis	(((Pseudophoenix_vinifera	Orania_palindan)	Kentiopsis_piersoniorum)	Hydriastele_microspadix))	Dictyosperma_album)	Heterospathe_cagayanensis)))	((Oenocarpus_bataua	Oenocarpus_minor)	Prestoea_acuminata)))	(((Elaeis_oleifera	Elaeis_guineensis)	((Reinhardtia_gracilis	Reinhardtia_simplex)	(Reinhardtia_paiewonskiana	Reinhardtia_latisecta)))	(Bactris_major	Attalea_speciosa))))	((Iriartea_deltoidea	Nypa_fruticans)	(Sabal_domingensis	Phoenix_dactylifera)))))))	Kingia_australis);
((Sclerosperma_profizianum	(Podococcus_barteri	(((((Manicaria_saccifera	(Geonoma_undata	(Oenocarpus_bataua	Oenocarpus_minor)))	((Dypsis_decaryi	((Dictyosperma_album	Veitchia_spiralis)	(Hydriastele_microspadix	Heterospathe_cagayanensis)))	((Pseudophoenix_vinifera	Orania_palindan)	Kentiopsis_piersoniorum)))	(((Elaeis_oleifera	Elaeis_guineensis)	((Reinhardtia_gracilis	Reinhardtia_simplex)	(Reinhardtia_paiewonskiana	Reinhardtia_latisecta)))	((Burretiokentia_grandiflora	Bactris_major)	Attalea_speciosa)))	(Prestoea_acuminata	((Iriartea_deltoidea	Nypa_fruticans)	(Sabal_domingensis	Phoenix_dactylifera))))	(Roystonea_regia	Pelagodoxa_henryana))))	Kingia_australis);
((Nypa_fruticans	((Sclerosperma_profizianum	Podococcus_barteri)	(Roystonea_regia	(Pelagodoxa_henryana	(((Sabal_domingensis	Phoenix_dactylifera)	((Elaeis_oleifera	Elaeis_guineensis)	(((Burretiokentia_grandiflora	Bactris_major)	Attalea_speciosa)	((Iriartea_deltoidea	(Reinhardtia_simplex	Reinhardtia_gracilis))	(Reinhardtia_latisecta	Reinhardtia_paiewonskiana)))))	(((Oenocarpus_bataua	(Prestoea_acuminata	Oenocarpus_minor))	Geonoma_undata)	((((Pseudophoenix_vinifera	Orania_palindan)	Kentiopsis_piersoniorum)	((((Hydriastele_microspadix	Heterospathe_cagayanensis)	Veitchia_spiralis)	Dypsis_decaryi)	Dictyosperma_album))	Manicaria_saccifera)))))))	Kingia_australis);
((Roystonea_regia	((Pelagodoxa_henryana	(Iriartea_deltoidea	Nypa_fruticans))	(((Sabal_domingensis	(Burretiokentia_grandiflora	Phoenix_dactylifera))	((((Dypsis_decaryi	((Hydriastele_microspadix	Heterospathe_cagayanensis)	(Veitchia_spiralis	Dictyosperma_album)))	((Prestoea_acuminata	(Oenocarpus_minor	Oenocarpus_bataua))	Geonoma_undata))	Manicaria_saccifera)	((Elaeis_oleifera	Elaeis_guineensis)	((Bactris_major	Attalea_speciosa)	((((Pseudophoenix_vinifera	Orania_palindan)	Kentiopsis_piersoniorum)	(Reinhardtia_simplex	Reinhardtia_gracilis))	(Reinhardtia_latisecta	Reinhardtia_paiewonskiana))))))	(Sclerosperma_profizianum	Podococcus_barteri))))	Kingia_australis);
((Roystonea_regia	(((((Sabal_domingensis	Phoenix_dactylifera)	(((((Dypsis_decaryi	((Hydriastele_microspadix	Heterospathe_cagayanensis)	Dictyosperma_album))	Veitchia_spiralis)	((Prestoea_acuminata	(Oenocarpus_minor	Oenocarpus_bataua))	(Iriartea_deltoidea	Geonoma_undata)))	Manicaria_saccifera)	(((((Reinhardtia_simplex	Reinhardtia_gracilis)	(Reinhardtia_latisecta	Reinhardtia_paiewonskiana))	((Pseudophoenix_vinifera	Orania_palindan)	Kentiopsis_piersoniorum))	(Elaeis_oleifera	Elaeis_guineensis))	((Burretiokentia_grandiflora	Bactris_major)	Attalea_speciosa))))	(Pelagodoxa_henryana	Nypa_fruticans))	Podococcus_barteri)	Sclerosperma_profizianum))	Kingia_australis);
((Roystonea_regia	(((((Burretiokentia_grandiflora	Phoenix_dactylifera)	((Iriartea_deltoidea	Nypa_fruticans)	Sabal_domingensis))	((((((Prestoea_acuminata	(Reinhardtia_simplex	Reinhardtia_gracilis))	(Reinhardtia_latisecta	Reinhardtia_paiewonskiana))	(Elaeis_oleifera	Elaeis_guineensis))	(Bactris_major	Attalea_speciosa))	((Oenocarpus_minor	Oenocarpus_bataua)	Geonoma_undata))	((((Pseudophoenix_vinifera	Orania_palindan)	Kentiopsis_piersoniorum)	((Dypsis_decaryi	((Hydriastele_microspadix	Heterospathe_cagayanensis)	Veitchia_spiralis))	Dictyosperma_album))	Manicaria_saccifera)))	Pelagodoxa_henryana)	(Sclerosperma_profizianum	Podococcus_barteri)))	Kingia_australis);
((Attalea_speciosa	((((Oenocarpus_minor	Oenocarpus_bataua)	(((((((Hydriastele_microspadix	Heterospathe_cagayanensis)	Veitchia_spiralis)	Dictyosperma_album)	(Burretiokentia_grandiflora	Dypsis_decaryi))	((Pseudophoenix_vinifera	Orania_palindan)	Kentiopsis_piersoniorum))	Manicaria_saccifera)	(Geonoma_undata	(((Prestoea_acuminata	Roystonea_regia)	Pelagodoxa_henryana)	(((Nypa_fruticans	Sabal_domingensis)	Phoenix_dactylifera)	(Sclerosperma_profizianum	Podococcus_barteri))))))	(((Reinhardtia_simplex	(Iriartea_deltoidea	Reinhardtia_gracilis))	(Reinhardtia_latisecta	Reinhardtia_paiewonskiana))	(Elaeis_oleifera	Elaeis_guineensis)))	Bactris_major))	Kingia_australis);
((Attalea_speciosa	((((Orania_palindan	Kentiopsis_piersoniorum)	((Reinhardtia_simplex	Reinhardtia_gracilis)	(Reinhardtia_latisecta	Reinhardtia_paiewonskiana)))	((((Roystonea_regia	Pelagodoxa_henryana)	((Manicaria_saccifera	Geonoma_undata)	((Prestoea_acuminata	(Oenocarpus_minor	Oenocarpus_bataua))	((Dypsis_decaryi	(Dictyosperma_album	(Hydriastele_microspadix	Heterospathe_cagayanensis)))	(Veitchia_spiralis	Pseudophoenix_vinifera)))))	(((Iriartea_deltoidea	Nypa_fruticans)	(Sabal_domingensis	Phoenix_dactylifera))	(Sclerosperma_profizianum	Podococcus_barteri)))	(Elaeis_oleifera	Elaeis_guineensis)))	(Burretiokentia_grandiflora	Bactris_major)))	Kingia_australis);
((Roystonea_regia	((Pelagodoxa_henryana	(((Iriartea_deltoidea	Nypa_fruticans)	(Sabal_domingensis	Phoenix_dactylifera))	(Sclerosperma_profizianum	Podococcus_barteri)))	(((Dypsis_decaryi	(Burretiokentia_grandiflora	Hydriastele_microspadix))	((Heterospathe_cagayanensis	(Veitchia_spiralis	Pseudophoenix_vinifera))	Dictyosperma_album))	(((((((Reinhardtia_simplex	Reinhardtia_gracilis)	(Reinhardtia_latisecta	Reinhardtia_paiewonskiana))	(((Orania_palindan	Kentiopsis_piersoniorum)	Elaeis_oleifera)	Elaeis_guineensis))	(Bactris_major	Attalea_speciosa))	Manicaria_saccifera)	Geonoma_undata)	(Prestoea_acuminata	(Oenocarpus_minor	Oenocarpus_bataua))))))	Kingia_australis);
((Attalea_speciosa	(((((((Roystonea_regia	Pelagodoxa_henryana)	(((Orania_palindan	Kentiopsis_piersoniorum)	Elaeis_oleifera)	Elaeis_guineensis))	(((Iriartea_deltoidea	Nypa_fruticans)	(Sabal_domingensis	Phoenix_dactylifera))	(Sclerosperma_profizianum	Podococcus_barteri)))	(((Dypsis_decaryi	((Hydriastele_microspadix	Heterospathe_cagayanensis)	((Burretiokentia_grandiflora	Veitchia_spiralis)	Pseudophoenix_vinifera)))	Dictyosperma_album)	Manicaria_saccifera))	((Geonoma_undata	Oenocarpus_bataua)	(Prestoea_acuminata	Oenocarpus_minor)))	((Reinhardtia_simplex	Reinhardtia_gracilis)	(Reinhardtia_latisecta	Reinhardtia_paiewonskiana)))	Bactris_major))	Kingia_australis);
((Attalea_speciosa	((((((Iriartea_deltoidea	(Pseudophoenix_vinifera	Nypa_fruticans))	(Sabal_domingensis	Phoenix_dactylifera))	((Roystonea_regia	Pelagodoxa_henryana)	(Sclerosperma_profizianum	Podococcus_barteri)))	(Elaeis_guineensis	Elaeis_oleifera))	((((Orania_palindan	Kentiopsis_piersoniorum)	((Heterospathe_cagayanensis	Veitchia_spiralis)	(Hydriastele_microspadix	Dictyosperma_album)))	(Dypsis_decaryi	Manicaria_saccifera))	((Oenocarpus_bataua	(Prestoea_acuminata	Oenocarpus_minor))	(((Reinhardtia_simplex	Reinhardtia_gracilis)	(Reinhardtia_latisecta	Reinhardtia_paiewonskiana))	Geonoma_undata))))	(Burretiokentia_grandiflora	Bactris_major)))	Kingia_australis);
((Roystonea_regia	((Pelagodoxa_henryana	(Podococcus_barteri	(((Prestoea_acuminata	(Elaeis_guineensis	Elaeis_oleifera))	((Burretiokentia_grandiflora	(Dypsis_decaryi	(((Hydriastele_microspadix	Heterospathe_cagayanensis)	Veitchia_spiralis)	Dictyosperma_album)))	(Manicaria_saccifera	((Geonoma_undata	(Oenocarpus_bataua	Oenocarpus_minor))	((Bactris_major	Attalea_speciosa)	(((Pseudophoenix_vinifera	(Orania_palindan	Kentiopsis_piersoniorum))	(Reinhardtia_simplex	Reinhardtia_gracilis))	(Reinhardtia_latisecta	Reinhardtia_paiewonskiana)))))))	((Iriartea_deltoidea	Nypa_fruticans)	(Sabal_domingensis	Phoenix_dactylifera)))))	Sclerosperma_profizianum))	Kingia_australis);
((Attalea_speciosa	(Bactris_major	((((((Kentiopsis_piersoniorum	Orania_palindan)	Pseudophoenix_vinifera)	(Reinhardtia_latisecta	Reinhardtia_paiewonskiana))	(Reinhardtia_gracilis	Reinhardtia_simplex))	(Elaeis_guineensis	Elaeis_oleifera))	((Geonoma_undata	((Sabal_domingensis	Phoenix_dactylifera)	(((Iriartea_deltoidea	Nypa_fruticans)	Pelagodoxa_henryana)	((Prestoea_acuminata	Roystonea_regia)	(Podococcus_barteri	Sclerosperma_profizianum)))))	((((Dictyosperma_album	Burretiokentia_grandiflora)	(Dypsis_decaryi	(Heterospathe_cagayanensis	Hydriastele_microspadix)))	Veitchia_spiralis)	(Manicaria_saccifera	(Oenocarpus_minor	Oenocarpus_bataua)))))))	Kingia_australis);
(((Sclerosperma_profizianum	Podococcus_barteri)	((Pelagodoxa_henryana	((((Manicaria_saccifera	((Oenocarpus_minor	Oenocarpus_bataua)	((Dypsis_decaryi	((Burretiokentia_grandiflora	Veitchia_spiralis)	((((Orania_palindan	Pseudophoenix_vinifera)	Kentiopsis_piersoniorum)	Hydriastele_microspadix)	Dictyosperma_album)))	Heterospathe_cagayanensis)))	((((Reinhardtia_latisecta	Reinhardtia_paiewonskiana)	(Reinhardtia_gracilis	Reinhardtia_simplex))	(Attalea_speciosa	Bactris_major))	(Elaeis_guineensis	Elaeis_oleifera)))	Geonoma_undata)	(Prestoea_acuminata	Roystonea_regia)))	((Iriartea_deltoidea	Nypa_fruticans)	(Sabal_domingensis	Phoenix_dactylifera))))	Kingia_australis);
((Roystonea_regia	(Podococcus_barteri	(((Pelagodoxa_henryana	(Iriartea_deltoidea	(Pseudophoenix_vinifera	Nypa_fruticans)))	Sclerosperma_profizianum)	((((((((Burretiokentia_grandiflora	Hydriastele_microspadix)	((Heterospathe_cagayanensis	Dictyosperma_album)	Veitchia_spiralis))	Dypsis_decaryi)	(Orania_palindan	Kentiopsis_piersoniorum))	Manicaria_saccifera)	(Geonoma_undata	(Prestoea_acuminata	(Oenocarpus_minor	Oenocarpus_bataua))))	((Attalea_speciosa	Bactris_major)	((Elaeis_guineensis	Elaeis_oleifera)	((Reinhardtia_latisecta	Reinhardtia_paiewonskiana)	(Reinhardtia_gracilis	Reinhardtia_simplex)))))	(Sabal_domingensis	Phoenix_dactylifera)))))	Kingia_australis);
((Phoenix_dactylifera	(((((Sclerosperma_profizianum	Podococcus_barteri)	(Pelagodoxa_henryana	Roystonea_regia))	(((((Dypsis_decaryi	((Veitchia_spiralis	(Orania_palindan	Kentiopsis_piersoniorum))	(Hydriastele_microspadix	Heterospathe_cagayanensis)))	(Pseudophoenix_vinifera	Dictyosperma_album))	Manicaria_saccifera)	(Geonoma_undata	(Prestoea_acuminata	(Oenocarpus_minor	Oenocarpus_bataua))))	((Elaeis_guineensis	Elaeis_oleifera)	(((Reinhardtia_latisecta	Reinhardtia_paiewonskiana)	(Reinhardtia_gracilis	Reinhardtia_simplex))	(Attalea_speciosa	(Burretiokentia_grandiflora	Bactris_major))))))	(Iriartea_deltoidea	Nypa_fruticans))	Sabal_domingensis))	Kingia_australis);
(((Pseudophoenix_vinifera	(Iriartea_deltoidea	Nypa_fruticans))	((Sabal_domingensis	Phoenix_dactylifera)	((Podococcus_barteri	Sclerosperma_profizianum)	(((((Dypsis_decaryi	(((Veitchia_spiralis	(Orania_palindan	Kentiopsis_piersoniorum))	(Hydriastele_microspadix	Heterospathe_cagayanensis))	Dictyosperma_album))	Manicaria_saccifera)	(Geonoma_undata	(Prestoea_acuminata	(Oenocarpus_minor	Oenocarpus_bataua))))	((Attalea_speciosa	(Burretiokentia_grandiflora	Bactris_major))	((Elaeis_guineensis	Elaeis_oleifera)	((Reinhardtia_latisecta	Reinhardtia_paiewonskiana)	(Reinhardtia_gracilis	Reinhardtia_simplex)))))	(Pelagodoxa_henryana	Roystonea_regia)))))	Kingia_australis);
((Roystonea_regia	(((((Phoenix_dactylifera	Sabal_domingensis)	(Iriartea_deltoidea	Nypa_fruticans))	(Podococcus_barteri	Sclerosperma_profizianum))	(((((Pseudophoenix_vinifera	(Dictyosperma_album	((Burretiokentia_grandiflora	Dypsis_decaryi)	((Veitchia_spiralis	(Orania_palindan	Kentiopsis_piersoniorum))	(Hydriastele_microspadix	Heterospathe_cagayanensis)))))	Manicaria_saccifera)	(Geonoma_undata	(Prestoea_acuminata	(Oenocarpus_minor	Oenocarpus_bataua))))	((Attalea_speciosa	Bactris_major)	((Reinhardtia_latisecta	Reinhardtia_paiewonskiana)	(Reinhardtia_gracilis	Reinhardtia_simplex))))	(Elaeis_guineensis	Elaeis_oleifera)))	Pelagodoxa_henryana))	Kingia_australis);
((Roystonea_regia	((((((((((((Veitchia_spiralis	Heterospathe_cagayanensis)	Hydriastele_microspadix)	Dictyosperma_album)	Dypsis_decaryi)	(Orania_palindan	Kentiopsis_piersoniorum))	Manicaria_saccifera)	((Oenocarpus_bataua	Oenocarpus_minor)	(Geonoma_undata	((Attalea_speciosa	(Burretiokentia_grandiflora	Bactris_major))	((Reinhardtia_latisecta	Reinhardtia_paiewonskiana)	(Reinhardtia_gracilis	Reinhardtia_simplex))))))	(Elaeis_guineensis	Elaeis_oleifera))	((Phoenix_dactylifera	Sabal_domingensis)	(Iriartea_deltoidea	(Pseudophoenix_vinifera	Nypa_fruticans))))	(Podococcus_barteri	Sclerosperma_profizianum))	Pelagodoxa_henryana)	Prestoea_acuminata))	Kingia_australis);
(((Iriartea_deltoidea	Nypa_fruticans)	((((Podococcus_barteri	Sclerosperma_profizianum)	(Pelagodoxa_henryana	Roystonea_regia))	((((((((Veitchia_spiralis	Heterospathe_cagayanensis)	(Hydriastele_microspadix	Dictyosperma_album))	Dypsis_decaryi)	((Pseudophoenix_vinifera	Orania_palindan)	Kentiopsis_piersoniorum))	Manicaria_saccifera)	(Oenocarpus_bataua	(Prestoea_acuminata	Oenocarpus_minor)))	((Attalea_speciosa	(Burretiokentia_grandiflora	Bactris_major))	(((Reinhardtia_latisecta	Reinhardtia_paiewonskiana)	(Reinhardtia_gracilis	Reinhardtia_simplex))	(Elaeis_guineensis	Elaeis_oleifera))))	Geonoma_undata))	(Phoenix_dactylifera	Sabal_domingensis)))	Kingia_australis);
((Attalea_speciosa	(Bactris_major	(((Reinhardtia_latisecta	Reinhardtia_paiewonskiana)	(Reinhardtia_gracilis	Reinhardtia_simplex))	((((Geonoma_undata	(Pelagodoxa_henryana	Roystonea_regia))	((((Burretiokentia_grandiflora	Phoenix_dactylifera)	Sabal_domingensis)	(Iriartea_deltoidea	Nypa_fruticans))	(Podococcus_barteri	Sclerosperma_profizianum)))	(((((Veitchia_spiralis	Heterospathe_cagayanensis)	((((Pseudophoenix_vinifera	Orania_palindan)	Kentiopsis_piersoniorum)	Hydriastele_microspadix)	Dictyosperma_album))	Dypsis_decaryi)	Manicaria_saccifera)	(Oenocarpus_bataua	(Prestoea_acuminata	Oenocarpus_minor))))	(Elaeis_guineensis	Elaeis_oleifera)))))	Kingia_australis);
((Roystonea_regia	((Podococcus_barteri	Sclerosperma_profizianum)	(((((Elaeis_guineensis	Elaeis_oleifera)	((Attalea_speciosa	Bactris_major)	((Reinhardtia_latisecta	Reinhardtia_paiewonskiana)	(Reinhardtia_gracilis	Reinhardtia_simplex))))	(Manicaria_saccifera	(((Burretiokentia_grandiflora	((Dictyosperma_album	((Hydriastele_microspadix	Heterospathe_cagayanensis)	Veitchia_spiralis))	Dypsis_decaryi))	(Pseudophoenix_vinifera	(Kentiopsis_piersoniorum	Orania_palindan)))	((Iriartea_deltoidea	Geonoma_undata)	(Oenocarpus_bataua	(Prestoea_acuminata	Oenocarpus_minor))))))	((Phoenix_dactylifera	Sabal_domingensis)	Nypa_fruticans))	Pelagodoxa_henryana)))	Kingia_australis);
((((((Iriartea_deltoidea	(Pseudophoenix_vinifera	Nypa_fruticans))	(Sabal_domingensis	Phoenix_dactylifera))	Pelagodoxa_henryana)	(((Oenocarpus_bataua	(Oenocarpus_minor	Prestoea_acuminata))	Podococcus_barteri)	(Geonoma_undata	Manicaria_saccifera)))	(((Roystonea_regia	Sclerosperma_profizianum)	((Kentiopsis_piersoniorum	Orania_palindan)	(((Dypsis_decaryi	Hydriastele_microspadix)	Burretiokentia_grandiflora)	((Heterospathe_cagayanensis	Veitchia_spiralis)	Dictyosperma_album))))	((Elaeis_guineensis	Elaeis_oleifera)	(((Reinhardtia_gracilis	Reinhardtia_simplex)	(Reinhardtia_paiewonskiana	Reinhardtia_latisecta))	(Attalea_speciosa	Bactris_major)))))	Kingia_australis);
((Roystonea_regia	(((Sclerosperma_profizianum	Podococcus_barteri)	((Sabal_domingensis	Phoenix_dactylifera)	((((Geonoma_undata	((((((Kentiopsis_piersoniorum	Orania_palindan)	Pseudophoenix_vinifera)	Reinhardtia_simplex)	Reinhardtia_gracilis)	(Reinhardtia_paiewonskiana	Reinhardtia_latisecta))	(Attalea_speciosa	Bactris_major)))	Manicaria_saccifera)	(((Burretiokentia_grandiflora	Veitchia_spiralis)	(((Hydriastele_microspadix	Dictyosperma_album)	Dypsis_decaryi)	Heterospathe_cagayanensis))	(Prestoea_acuminata	(Oenocarpus_bataua	Oenocarpus_minor))))	(Elaeis_guineensis	Elaeis_oleifera))))	((Iriartea_deltoidea	Nypa_fruticans)	Pelagodoxa_henryana)))	Kingia_australis);
((Roystonea_regia	((((Phoenix_dactylifera	((Iriartea_deltoidea	Nypa_fruticans)	Sabal_domingensis))	(Sclerosperma_profizianum	Podococcus_barteri))	(((((Reinhardtia_simplex	Reinhardtia_gracilis)	(Reinhardtia_paiewonskiana	Reinhardtia_latisecta))	(Attalea_speciosa	Bactris_major))	(Elaeis_guineensis	((Kentiopsis_piersoniorum	(Pseudophoenix_vinifera	Orania_palindan))	Elaeis_oleifera)))	((Manicaria_saccifera	(((((Hydriastele_microspadix	Veitchia_spiralis)	Heterospathe_cagayanensis)	Dictyosperma_album)	Dypsis_decaryi)	Burretiokentia_grandiflora))	(Prestoea_acuminata	(Oenocarpus_bataua	Oenocarpus_minor)))))	(Geonoma_undata	Pelagodoxa_henryana)))	Kingia_australis);
((Attalea_speciosa	(Bactris_major	(((Elaeis_guineensis	((Kentiopsis_piersoniorum	Orania_palindan)	Elaeis_oleifera))	(((Dypsis_decaryi	Dictyosperma_album)	((Burretiokentia_grandiflora	(Pseudophoenix_vinifera	Veitchia_spiralis))	(Hydriastele_microspadix	Heterospathe_cagayanensis)))	(((Prestoea_acuminata	(Oenocarpus_bataua	Oenocarpus_minor))	(((Geonoma_undata	((Iriartea_deltoidea	Nypa_fruticans)	Pelagodoxa_henryana))	Roystonea_regia)	((Sabal_domingensis	Phoenix_dactylifera)	(Sclerosperma_profizianum	Podococcus_barteri))))	Manicaria_saccifera)))	((Reinhardtia_simplex	Reinhardtia_gracilis)	(Reinhardtia_paiewonskiana	Reinhardtia_latisecta)))))	Kingia_australis);
((Attalea_speciosa	(Bactris_major	(((Manicaria_saccifera	((((Dictyosperma_album	(((Kentiopsis_piersoniorum	Orania_palindan)	(Pseudophoenix_vinifera	Veitchia_spiralis))	(Hydriastele_microspadix	Heterospathe_cagayanensis)))	Burretiokentia_grandiflora)	Dypsis_decaryi)	((((Sclerosperma_profizianum	Podococcus_barteri)	Pelagodoxa_henryana)	Roystonea_regia)	((Elaeis_guineensis	Elaeis_oleifera)	((Phoenix_dactylifera	Sabal_domingensis)	(Iriartea_deltoidea	Nypa_fruticans))))))	((Oenocarpus_bataua	(Oenocarpus_minor	Prestoea_acuminata))	Geonoma_undata))	((Reinhardtia_simplex	Reinhardtia_gracilis)	(Reinhardtia_paiewonskiana	Reinhardtia_latisecta)))))	Kingia_australis);
((Attalea_speciosa	(Bactris_major	(((Manicaria_saccifera	((((Heterospathe_cagayanensis	Dictyosperma_album)	Veitchia_spiralis)	(Hydriastele_microspadix	(Dypsis_decaryi	Burretiokentia_grandiflora)))	(((((Phoenix_dactylifera	Sabal_domingensis)	((Sclerosperma_profizianum	Podococcus_barteri)	(Iriartea_deltoidea	Nypa_fruticans)))	(Elaeis_guineensis	(((Pseudophoenix_vinifera	Kentiopsis_piersoniorum)	Orania_palindan)	Elaeis_oleifera)))	Pelagodoxa_henryana)	(Prestoea_acuminata	Roystonea_regia))))	((Oenocarpus_bataua	Oenocarpus_minor)	Geonoma_undata))	((Reinhardtia_simplex	Reinhardtia_gracilis)	(Reinhardtia_paiewonskiana	Reinhardtia_latisecta)))))	Kingia_australis);
((Attalea_speciosa	(Bactris_major	((((Roystonea_regia	Pelagodoxa_henryana)	((Sclerosperma_profizianum	Podococcus_barteri)	(Nypa_fruticans	(Phoenix_dactylifera	Sabal_domingensis))))	Iriartea_deltoidea)	(((Manicaria_saccifera	((Oenocarpus_bataua	(Prestoea_acuminata	Oenocarpus_minor))	Geonoma_undata))	((Dypsis_decaryi	Burretiokentia_grandiflora)	((Kentiopsis_piersoniorum	Orania_palindan)	((Heterospathe_cagayanensis	(Pseudophoenix_vinifera	Veitchia_spiralis))	(Dictyosperma_album	Hydriastele_microspadix)))))	(((Reinhardtia_simplex	Reinhardtia_gracilis)	(Reinhardtia_paiewonskiana	Reinhardtia_latisecta))	(Elaeis_guineensis	Elaeis_oleifera))))))	Kingia_australis);
((Attalea_speciosa	(Bactris_major	((((Manicaria_saccifera	((Oenocarpus_bataua	Oenocarpus_minor)	Geonoma_undata))	(Burretiokentia_grandiflora	(Dypsis_decaryi	((Heterospathe_cagayanensis	(Pseudophoenix_vinifera	Veitchia_spiralis))	(Dictyosperma_album	Hydriastele_microspadix)))))	((Pelagodoxa_henryana	((Roystonea_regia	Sclerosperma_profizianum)	Podococcus_barteri))	(((Prestoea_acuminata	Iriartea_deltoidea)	Nypa_fruticans)	(Phoenix_dactylifera	Sabal_domingensis))))	((((Kentiopsis_piersoniorum	Orania_palindan)	(Reinhardtia_simplex	Reinhardtia_gracilis))	(Reinhardtia_paiewonskiana	Reinhardtia_latisecta))	(Elaeis_guineensis	Elaeis_oleifera)))))	Kingia_australis);
((((((((Reinhardtia_simplex	Reinhardtia_gracilis)	(Reinhardtia_paiewonskiana	Reinhardtia_latisecta))	(Elaeis_guineensis	Elaeis_oleifera))	(Attalea_speciosa	Bactris_major))	(Manicaria_saccifera	(((Pseudophoenix_vinifera	(Kentiopsis_piersoniorum	Orania_palindan))	(Burretiokentia_grandiflora	(Dypsis_decaryi	(((Hydriastele_microspadix	Heterospathe_cagayanensis)	Veitchia_spiralis)	Dictyosperma_album))))	((Oenocarpus_bataua	(Prestoea_acuminata	Oenocarpus_minor))	Geonoma_undata))))	(Pelagodoxa_henryana	((Sclerosperma_profizianum	Podococcus_barteri)	Roystonea_regia)))	((Iriartea_deltoidea	Nypa_fruticans)	(Phoenix_dactylifera	Sabal_domingensis)))	Kingia_australis);
((Sclerosperma_profizianum	(((((Elaeis_guineensis	Elaeis_oleifera)	(((((Oenocarpus_bataua	Oenocarpus_minor)	Geonoma_undata)	((Attalea_speciosa	(Burretiokentia_grandiflora	Bactris_major))	((Reinhardtia_simplex	Reinhardtia_gracilis)	(Reinhardtia_paiewonskiana	Reinhardtia_latisecta))))	Manicaria_saccifera)	((Pseudophoenix_vinifera	(Kentiopsis_piersoniorum	Orania_palindan))	(Dictyosperma_album	(Dypsis_decaryi	((Hydriastele_microspadix	Heterospathe_cagayanensis)	Veitchia_spiralis))))))	((Prestoea_acuminata	Roystonea_regia)	Pelagodoxa_henryana))	((Iriartea_deltoidea	Nypa_fruticans)	(Phoenix_dactylifera	Sabal_domingensis)))	Podococcus_barteri))	Kingia_australis);
((((Podococcus_barteri	Sclerosperma_profizianum)	((((((Oenocarpus_bataua	(Oenocarpus_minor	Prestoea_acuminata))	Manicaria_saccifera)	(((Bactris_major	Attalea_speciosa)	(((Iriartea_deltoidea	(Reinhardtia_gracilis	Reinhardtia_simplex))	(Reinhardtia_latisecta	Reinhardtia_paiewonskiana))	(Elaeis_guineensis	Elaeis_oleifera)))	(((Orania_palindan	Pseudophoenix_vinifera)	Kentiopsis_piersoniorum)	(Burretiokentia_grandiflora	(Dypsis_decaryi	((Veitchia_spiralis	(Hydriastele_microspadix	Heterospathe_cagayanensis))	Dictyosperma_album))))))	Geonoma_undata)	(Nypa_fruticans	(Sabal_domingensis	Phoenix_dactylifera)))	Pelagodoxa_henryana))	Roystonea_regia)	Kingia_australis);
((((Podococcus_barteri	Sclerosperma_profizianum)	((((((((Orania_palindan	Kentiopsis_piersoniorum)	(((Veitchia_spiralis	(Hydriastele_microspadix	Heterospathe_cagayanensis))	Dictyosperma_album)	Dypsis_decaryi))	Manicaria_saccifera)	(Oenocarpus_bataua	Oenocarpus_minor))	Geonoma_undata)	((Bactris_major	Attalea_speciosa)	(((Reinhardtia_gracilis	Reinhardtia_simplex)	(Reinhardtia_latisecta	Reinhardtia_paiewonskiana))	(Elaeis_guineensis	Elaeis_oleifera))))	(Prestoea_acuminata	(((Iriartea_deltoidea	(Pseudophoenix_vinifera	Nypa_fruticans))	Burretiokentia_grandiflora)	(Phoenix_dactylifera	Sabal_domingensis))))	Pelagodoxa_henryana))	Roystonea_regia)	Kingia_australis);
((((((((((((Orania_palindan	Kentiopsis_piersoniorum)	Veitchia_spiralis)	(Hydriastele_microspadix	Heterospathe_cagayanensis))	Dypsis_decaryi)	Dictyosperma_album)	Manicaria_saccifera)	(Prestoea_acuminata	(Oenocarpus_bataua	Oenocarpus_minor)))	((Elaeis_guineensis	Elaeis_oleifera)	(((Burretiokentia_grandiflora	Bactris_major)	Attalea_speciosa)	((Reinhardtia_gracilis	Reinhardtia_simplex)	(Reinhardtia_latisecta	Reinhardtia_paiewonskiana)))))	Geonoma_undata)	(Pelagodoxa_henryana	((Iriartea_deltoidea	(Pseudophoenix_vinifera	Nypa_fruticans))	((Phoenix_dactylifera	Sabal_domingensis)	(Podococcus_barteri	Sclerosperma_profizianum)))))	Roystonea_regia)	Kingia_australis);
(((Iriartea_deltoidea	Nypa_fruticans)	((Phoenix_dactylifera	Sabal_domingensis)	(Podococcus_barteri	((((Bactris_major	Attalea_speciosa)	((((Pseudophoenix_vinifera	Orania_palindan)	Kentiopsis_piersoniorum)	((Reinhardtia_gracilis	Reinhardtia_simplex)	(Reinhardtia_latisecta	Reinhardtia_paiewonskiana)))	(Elaeis_guineensis	Elaeis_oleifera)))	Sclerosperma_profizianum)	(((((Veitchia_spiralis	(Hydriastele_microspadix	Heterospathe_cagayanensis))	Dypsis_decaryi)	(Burretiokentia_grandiflora	Dictyosperma_album))	((Geonoma_undata	((Prestoea_acuminata	Oenocarpus_minor)	Oenocarpus_bataua))	Manicaria_saccifera))	(Pelagodoxa_henryana	Roystonea_regia))))))	Kingia_australis);
((Roystonea_regia	((((Iriartea_deltoidea	Nypa_fruticans)	(Sclerosperma_profizianum	((Phoenix_dactylifera	Sabal_domingensis)	Podococcus_barteri)))	Pelagodoxa_henryana)	((((((Reinhardtia_gracilis	Reinhardtia_simplex)	(Reinhardtia_latisecta	Reinhardtia_paiewonskiana))	(Bactris_major	Attalea_speciosa))	((((Pseudophoenix_vinifera	Orania_palindan)	Kentiopsis_piersoniorum)	Elaeis_guineensis)	Elaeis_oleifera))	((Prestoea_acuminata	(Oenocarpus_minor	Oenocarpus_bataua))	(Manicaria_saccifera	((Burretiokentia_grandiflora	Dypsis_decaryi)	(Dictyosperma_album	(Veitchia_spiralis	(Hydriastele_microspadix	Heterospathe_cagayanensis)))))))	Geonoma_undata)))	Kingia_australis);
((Attalea_speciosa	((Geonoma_undata	(((Reinhardtia_gracilis	Reinhardtia_simplex)	(Reinhardtia_latisecta	Reinhardtia_paiewonskiana))	(((Pelagodoxa_henryana	(Elaeis_guineensis	Elaeis_oleifera))	(((Prestoea_acuminata	(Iriartea_deltoidea	Nypa_fruticans))	((Phoenix_dactylifera	Sabal_domingensis)	(Podococcus_barteri	Sclerosperma_profizianum)))	(Manicaria_saccifera	(((Heterospathe_cagayanensis	(Dictyosperma_album	(Pseudophoenix_vinifera	Veitchia_spiralis)))	(Hydriastele_microspadix	(Orania_palindan	Kentiopsis_piersoniorum)))	Dypsis_decaryi))))	(Roystonea_regia	(Oenocarpus_minor	Oenocarpus_bataua)))))	(Burretiokentia_grandiflora	Bactris_major)))	Kingia_australis);
((Roystonea_regia	(Pelagodoxa_henryana	(((Manicaria_saccifera	((Geonoma_undata	((Prestoea_acuminata	Oenocarpus_minor)	Oenocarpus_bataua))	(Hydriastele_microspadix	(((Heterospathe_cagayanensis	(Pseudophoenix_vinifera	Veitchia_spiralis))	Dictyosperma_album)	Dypsis_decaryi))))	(Burretiokentia_grandiflora	(((Elaeis_guineensis	Elaeis_oleifera)	(((Orania_palindan	Kentiopsis_piersoniorum)	(Reinhardtia_gracilis	Reinhardtia_simplex))	(Reinhardtia_latisecta	Reinhardtia_paiewonskiana)))	(Bactris_major	Attalea_speciosa))))	(((Iriartea_deltoidea	Nypa_fruticans)	(Phoenix_dactylifera	Sabal_domingensis))	(Podococcus_barteri	Sclerosperma_profizianum)))))	Kingia_australis);
((Roystonea_regia	((Podococcus_barteri	(((((Geonoma_undata	(((Prestoea_acuminata	Oenocarpus_minor)	Oenocarpus_bataua)	(Manicaria_saccifera	(((((Pseudophoenix_vinifera	Orania_palindan)	Kentiopsis_piersoniorum)	(Veitchia_spiralis	Dictyosperma_album))	(Hydriastele_microspadix	Heterospathe_cagayanensis))	Dypsis_decaryi))))	(((Reinhardtia_gracilis	Reinhardtia_simplex)	(Reinhardtia_latisecta	Reinhardtia_paiewonskiana))	((Burretiokentia_grandiflora	Bactris_major)	Attalea_speciosa)))	(Elaeis_guineensis	Elaeis_oleifera))	((Phoenix_dactylifera	Sabal_domingensis)	(Iriartea_deltoidea	Nypa_fruticans)))	Pelagodoxa_henryana))	Sclerosperma_profizianum))	Kingia_australis);
((Roystonea_regia	(Pelagodoxa_henryana	(((Iriartea_deltoidea	Nypa_fruticans)	(Podococcus_barteri	Sclerosperma_profizianum))	((((((Reinhardtia_gracilis	Reinhardtia_simplex)	(Reinhardtia_latisecta	Reinhardtia_paiewonskiana))	(Bactris_major	Attalea_speciosa))	(Elaeis_guineensis	Elaeis_oleifera))	((Manicaria_saccifera	(Geonoma_undata	((Prestoea_acuminata	Oenocarpus_minor)	Oenocarpus_bataua)))	(Dypsis_decaryi	(Heterospathe_cagayanensis	(Veitchia_spiralis	((Burretiokentia_grandiflora	(Hydriastele_microspadix	Dictyosperma_album))	((Pseudophoenix_vinifera	Orania_palindan)	Kentiopsis_piersoniorum)))))))	(Phoenix_dactylifera	Sabal_domingensis)))))	Kingia_australis);
((Roystonea_regia	((((Pelagodoxa_henryana	(((Phoenix_dactylifera	Sabal_domingensis)	Podococcus_barteri)	Sclerosperma_profizianum))	((((((Pseudophoenix_vinifera	Orania_palindan)	Kentiopsis_piersoniorum)	((Reinhardtia_gracilis	Reinhardtia_simplex)	(Reinhardtia_latisecta	Reinhardtia_paiewonskiana)))	(Bactris_major	Attalea_speciosa))	(Elaeis_guineensis	Elaeis_oleifera))	(((Geonoma_undata	(Oenocarpus_minor	Oenocarpus_bataua))	Manicaria_saccifera)	((Burretiokentia_grandiflora	Veitchia_spiralis)	(((Hydriastele_microspadix	Heterospathe_cagayanensis)	Dictyosperma_album)	Dypsis_decaryi)))))	(Iriartea_deltoidea	Nypa_fruticans))	Prestoea_acuminata))	Kingia_australis);
(((((Sclerosperma_profizianum	Podococcus_barteri)	(((Sabal_domingensis	Phoenix_dactylifera)	((Manicaria_saccifera	(((Geonoma_undata	(Prestoea_acuminata	(Oenocarpus_minor	Oenocarpus_bataua)))	Burretiokentia_grandiflora)	(((((Orania_palindan	Pseudophoenix_vinifera)	Kentiopsis_piersoniorum)	Dictyosperma_album)	((Heterospathe_cagayanensis	Hydriastele_microspadix)	Veitchia_spiralis))	Dypsis_decaryi)))	((Bactris_major	Attalea_speciosa)	((Elaeis_guineensis	Elaeis_oleifera)	((Reinhardtia_gracilis	Reinhardtia_simplex)	(Reinhardtia_latisecta	Reinhardtia_paiewonskiana))))))	Pelagodoxa_henryana))	(Iriartea_deltoidea	Nypa_fruticans))	Roystonea_regia)	Kingia_australis);
((((((Geonoma_undata	(Sabal_domingensis	Phoenix_dactylifera))	((Manicaria_saccifera	((Prestoea_acuminata	(Oenocarpus_minor	Oenocarpus_bataua))	(((Burretiokentia_grandiflora	Hydriastele_microspadix)	(Dictyosperma_album	(Heterospathe_cagayanensis	Veitchia_spiralis)))	Dypsis_decaryi)))	((Bactris_major	Attalea_speciosa)	((Elaeis_guineensis	(((Orania_palindan	Pseudophoenix_vinifera)	Kentiopsis_piersoniorum)	Elaeis_oleifera))	(Reinhardtia_paiewonskiana	((Reinhardtia_gracilis	Reinhardtia_simplex)	Reinhardtia_latisecta))))))	((Iriartea_deltoidea	Nypa_fruticans)	(Sclerosperma_profizianum	Podococcus_barteri)))	Pelagodoxa_henryana)	Roystonea_regia)	Kingia_australis);
((Sclerosperma_profizianum	((Roystonea_regia	((((Sabal_domingensis	Phoenix_dactylifera)	(Iriartea_deltoidea	Nypa_fruticans))	(((Geonoma_undata	(Prestoea_acuminata	(Oenocarpus_minor	Oenocarpus_bataua)))	((((Burretiokentia_grandiflora	Hydriastele_microspadix)	(Dictyosperma_album	(Heterospathe_cagayanensis	Veitchia_spiralis)))	Dypsis_decaryi)	Manicaria_saccifera))	(((Bactris_major	Attalea_speciosa)	((((Orania_palindan	Pseudophoenix_vinifera)	Kentiopsis_piersoniorum)	(Reinhardtia_gracilis	Reinhardtia_simplex))	(Reinhardtia_latisecta	Reinhardtia_paiewonskiana)))	(Elaeis_guineensis	Elaeis_oleifera))))	Pelagodoxa_henryana))	Podococcus_barteri))	Kingia_australis);
((Roystonea_regia	((((((Bactris_major	Attalea_speciosa)	((Reinhardtia_gracilis	Reinhardtia_simplex)	(Reinhardtia_latisecta	Reinhardtia_paiewonskiana)))	((((Orania_palindan	Pseudophoenix_vinifera)	Kentiopsis_piersoniorum)	(Dictyosperma_album	(Dypsis_decaryi	((Hydriastele_microspadix	Heterospathe_cagayanensis)	Veitchia_spiralis))))	(Manicaria_saccifera	(Geonoma_undata	((Prestoea_acuminata	Oenocarpus_minor)	Oenocarpus_bataua)))))	(Elaeis_guineensis	Elaeis_oleifera))	Pelagodoxa_henryana)	(((Sabal_domingensis	(Burretiokentia_grandiflora	Phoenix_dactylifera))	(Iriartea_deltoidea	Nypa_fruticans))	(Podococcus_barteri	Sclerosperma_profizianum))))	Kingia_australis);
((Roystonea_regia	(Pelagodoxa_henryana	(((((Bactris_major	Attalea_speciosa)	(((Orania_palindan	Pseudophoenix_vinifera)	Kentiopsis_piersoniorum)	((Reinhardtia_gracilis	Reinhardtia_simplex)	(Reinhardtia_latisecta	Reinhardtia_paiewonskiana))))	(Elaeis_guineensis	Elaeis_oleifera))	((Dictyosperma_album	(Dypsis_decaryi	((Hydriastele_microspadix	Heterospathe_cagayanensis)	(Burretiokentia_grandiflora	Veitchia_spiralis))))	(Manicaria_saccifera	(((Oenocarpus_minor	Oenocarpus_bataua)	Prestoea_acuminata)	(Iriartea_deltoidea	Geonoma_undata)))))	(((Sabal_domingensis	Nypa_fruticans)	Phoenix_dactylifera)	(Podococcus_barteri	Sclerosperma_profizianum)))))	Kingia_australis);
((Roystonea_regia	((((Oenocarpus_minor	Oenocarpus_bataua)	Prestoea_acuminata)	Geonoma_undata)	((((((Phoenix_dactylifera	Sabal_domingensis)	(Iriartea_deltoidea	Nypa_fruticans))	(Podococcus_barteri	Sclerosperma_profizianum))	Pelagodoxa_henryana)	(((((Burretiokentia_grandiflora	Bactris_major)	Attalea_speciosa)	((Reinhardtia_gracilis	Reinhardtia_simplex)	(Reinhardtia_latisecta	Reinhardtia_paiewonskiana)))	(Elaeis_guineensis	Elaeis_oleifera))	(Dypsis_decaryi	(((Orania_palindan	Pseudophoenix_vinifera)	Kentiopsis_piersoniorum)	(Dictyosperma_album	((Hydriastele_microspadix	Heterospathe_cagayanensis)	Veitchia_spiralis))))))	Manicaria_saccifera)))	Kingia_australis);
((Attalea_speciosa	(((((Orania_palindan	Pseudophoenix_vinifera)	Kentiopsis_piersoniorum)	((Reinhardtia_gracilis	Reinhardtia_simplex)	(Reinhardtia_latisecta	Reinhardtia_paiewonskiana)))	((((Dypsis_decaryi	(Dictyosperma_album	((Hydriastele_microspadix	Heterospathe_cagayanensis)	Veitchia_spiralis)))	((Oenocarpus_minor	Oenocarpus_bataua)	Prestoea_acuminata))	Manicaria_saccifera)	(((((Phoenix_dactylifera	Sabal_domingensis)	(Iriartea_deltoidea	Nypa_fruticans))	((Roystonea_regia	(Podococcus_barteri	Sclerosperma_profizianum))	Pelagodoxa_henryana))	Geonoma_undata)	(Elaeis_guineensis	Elaeis_oleifera))))	(Burretiokentia_grandiflora	Bactris_major)))	Kingia_australis);
((Attalea_speciosa	((((Reinhardtia_gracilis	Reinhardtia_simplex)	(Reinhardtia_latisecta	Reinhardtia_paiewonskiana))	(((Manicaria_saccifera	(Geonoma_undata	((Oenocarpus_minor	Oenocarpus_bataua)	Prestoea_acuminata)))	(((Orania_palindan	Pseudophoenix_vinifera)	Kentiopsis_piersoniorum)	((Dictyosperma_album	(Heterospathe_cagayanensis	Veitchia_spiralis))	(Hydriastele_microspadix	(Dypsis_decaryi	Burretiokentia_grandiflora)))))	((Pelagodoxa_henryana	(Roystonea_regia	((Iriartea_deltoidea	Nypa_fruticans)	(Podococcus_barteri	Sclerosperma_profizianum))))	((Elaeis_guineensis	Elaeis_oleifera)	(Phoenix_dactylifera	Sabal_domingensis)))))	Bactris_major))	Kingia_australis);
((Attalea_speciosa	(((((Reinhardtia_gracilis	Reinhardtia_simplex)	(Reinhardtia_latisecta	Reinhardtia_paiewonskiana))	((((Dypsis_decaryi	((Orania_palindan	Kentiopsis_piersoniorum)	(((Hydriastele_microspadix	Heterospathe_cagayanensis)	Veitchia_spiralis)	Dictyosperma_album)))	Burretiokentia_grandiflora)	Manicaria_saccifera)	(Geonoma_undata	(Oenocarpus_bataua	((Iriartea_deltoidea	Prestoea_acuminata)	Oenocarpus_minor)))))	((Elaeis_guineensis	Elaeis_oleifera)	(((Pseudophoenix_vinifera	Nypa_fruticans)	(Phoenix_dactylifera	Sabal_domingensis))	(((Podococcus_barteri	Sclerosperma_profizianum)	Roystonea_regia)	Pelagodoxa_henryana))))	Bactris_major))	Kingia_australis);
((Attalea_speciosa	(((((((Pseudophoenix_vinifera	Orania_palindan)	Kentiopsis_piersoniorum)	(Reinhardtia_gracilis	Reinhardtia_simplex))	(Reinhardtia_latisecta	Reinhardtia_paiewonskiana))	(Elaeis_guineensis	Elaeis_oleifera))	((((Dypsis_decaryi	((Hydriastele_microspadix	Dictyosperma_album)	Heterospathe_cagayanensis))	Veitchia_spiralis)	(Manicaria_saccifera	((Oenocarpus_bataua	(Prestoea_acuminata	Oenocarpus_minor))	Geonoma_undata)))	(((Phoenix_dactylifera	Sabal_domingensis)	(Iriartea_deltoidea	Nypa_fruticans))	(((Podococcus_barteri	Sclerosperma_profizianum)	Roystonea_regia)	Pelagodoxa_henryana))))	(Burretiokentia_grandiflora	Bactris_major)))	Kingia_australis);
((Roystonea_regia	((((((Manicaria_saccifera	(((Attalea_speciosa	Bactris_major)	((Elaeis_guineensis	Elaeis_oleifera)	((Reinhardtia_gracilis	Reinhardtia_simplex)	(Reinhardtia_latisecta	Reinhardtia_paiewonskiana))))	(((Dypsis_decaryi	(Burretiokentia_grandiflora	Hydriastele_microspadix))	((Veitchia_spiralis	Heterospathe_cagayanensis)	Dictyosperma_album))	((Pseudophoenix_vinifera	Orania_palindan)	Kentiopsis_piersoniorum))))	(Prestoea_acuminata	(Oenocarpus_bataua	Oenocarpus_minor)))	(Iriartea_deltoidea	Geonoma_undata))	(Phoenix_dactylifera	Sabal_domingensis))	(Podococcus_barteri	Sclerosperma_profizianum))	(Nypa_fruticans	Pelagodoxa_henryana)))	Kingia_australis);
((Attalea_speciosa	(Bactris_major	(((Elaeis_guineensis	Elaeis_oleifera)	((Reinhardtia_gracilis	Reinhardtia_simplex)	(Reinhardtia_latisecta	Reinhardtia_paiewonskiana)))	((Sclerosperma_profizianum	((Phoenix_dactylifera	Sabal_domingensis)	Podococcus_barteri))	((((((((Burretiokentia_grandiflora	(Veitchia_spiralis	(Hydriastele_microspadix	Heterospathe_cagayanensis)))	Dypsis_decaryi)	Dictyosperma_album)	((Pseudophoenix_vinifera	Orania_palindan)	Kentiopsis_piersoniorum))	Manicaria_saccifera)	(Oenocarpus_bataua	(Oenocarpus_minor	Prestoea_acuminata)))	Geonoma_undata)	(((Iriartea_deltoidea	Nypa_fruticans)	Pelagodoxa_henryana)	Roystonea_regia))))))	Kingia_australis);
((Roystonea_regia	((((((((Sclerosperma_profizianum	Podococcus_barteri)	((Phoenix_dactylifera	Sabal_domingensis)	(Iriartea_deltoidea	Nypa_fruticans)))	((Attalea_speciosa	Bactris_major)	((Elaeis_guineensis	(((Pseudophoenix_vinifera	Orania_palindan)	Kentiopsis_piersoniorum)	Elaeis_oleifera))	((Reinhardtia_gracilis	Reinhardtia_simplex)	(Reinhardtia_latisecta	Reinhardtia_paiewonskiana)))))	Manicaria_saccifera)	((((Veitchia_spiralis	(Hydriastele_microspadix	Heterospathe_cagayanensis))	Dypsis_decaryi)	(Burretiokentia_grandiflora	Dictyosperma_album))	(Oenocarpus_bataua	Oenocarpus_minor)))	Geonoma_undata)	Pelagodoxa_henryana)	Prestoea_acuminata))	Kingia_australis);
(((Iriartea_deltoidea	Nypa_fruticans)	((Phoenix_dactylifera	Sabal_domingensis)	((Pelagodoxa_henryana	(Veitchia_spiralis	(Roystonea_regia	((Manicaria_saccifera	((Prestoea_acuminata	(Oenocarpus_bataua	Oenocarpus_minor))	(Burretiokentia_grandiflora	((((Attalea_speciosa	Bactris_major)	((Reinhardtia_gracilis	Reinhardtia_simplex)	(Reinhardtia_latisecta	Reinhardtia_paiewonskiana)))	(Elaeis_guineensis	Elaeis_oleifera))	((Dypsis_decaryi	((Hydriastele_microspadix	Heterospathe_cagayanensis)	((Pseudophoenix_vinifera	Orania_palindan)	Kentiopsis_piersoniorum)))	Dictyosperma_album)))))	Geonoma_undata))))	(Sclerosperma_profizianum	Podococcus_barteri))))	Kingia_australis);
((Roystonea_regia	(((((Attalea_speciosa	Bactris_major)	(((Reinhardtia_gracilis	Reinhardtia_simplex)	(Reinhardtia_latisecta	Reinhardtia_paiewonskiana))	(Elaeis_guineensis	Elaeis_oleifera)))	(((((Heterospathe_cagayanensis	(Hydriastele_microspadix	Dictyosperma_album))	(Dypsis_decaryi	(Burretiokentia_grandiflora	Veitchia_spiralis)))	((Pseudophoenix_vinifera	Orania_palindan)	Kentiopsis_piersoniorum))	((Geonoma_undata	Oenocarpus_bataua)	(Oenocarpus_minor	Prestoea_acuminata)))	Manicaria_saccifera))	Pelagodoxa_henryana)	((Sclerosperma_profizianum	Podococcus_barteri)	((Iriartea_deltoidea	Nypa_fruticans)	(Phoenix_dactylifera	Sabal_domingensis)))))	Kingia_australis);
((Roystonea_regia	((((Burretiokentia_grandiflora	(((((Pseudophoenix_vinifera	Orania_palindan)	Kentiopsis_piersoniorum)	Elaeis_guineensis)	Elaeis_oleifera)	((Attalea_speciosa	Bactris_major)	((Reinhardtia_gracilis	Reinhardtia_simplex)	(Reinhardtia_latisecta	Reinhardtia_paiewonskiana)))))	((Oenocarpus_bataua	(Oenocarpus_minor	Prestoea_acuminata))	(Manicaria_saccifera	(Hydriastele_microspadix	(Dypsis_decaryi	((Veitchia_spiralis	Dictyosperma_album)	Heterospathe_cagayanensis))))))	Geonoma_undata)	(Pelagodoxa_henryana	(((Iriartea_deltoidea	Sclerosperma_profizianum)	Podococcus_barteri)	(Nypa_fruticans	(Phoenix_dactylifera	Sabal_domingensis))))))	Kingia_australis);
((Roystonea_regia	((((((Attalea_speciosa	Bactris_major)	((Reinhardtia_gracilis	Reinhardtia_simplex)	(Reinhardtia_latisecta	Reinhardtia_paiewonskiana)))	(Elaeis_guineensis	(((Pseudophoenix_vinifera	Orania_palindan)	Kentiopsis_piersoniorum)	Elaeis_oleifera)))	((Sclerosperma_profizianum	Podococcus_barteri)	((Iriartea_deltoidea	Nypa_fruticans)	(Phoenix_dactylifera	Sabal_domingensis))))	((((((Dypsis_decaryi	Heterospathe_cagayanensis)	(Hydriastele_microspadix	Dictyosperma_album))	Veitchia_spiralis)	Manicaria_saccifera)	Burretiokentia_grandiflora)	(Geonoma_undata	(Oenocarpus_bataua	(Oenocarpus_minor	Prestoea_acuminata)))))	Pelagodoxa_henryana))	Kingia_australis);
((Attalea_speciosa	(Bactris_major	(((Elaeis_guineensis	(((Pseudophoenix_vinifera	Orania_palindan)	Kentiopsis_piersoniorum)	Elaeis_oleifera))	((Reinhardtia_gracilis	Reinhardtia_simplex)	(Reinhardtia_latisecta	Reinhardtia_paiewonskiana)))	((((((Hydriastele_microspadix	Dictyosperma_album)	(Heterospathe_cagayanensis	Veitchia_spiralis))	(Burretiokentia_grandiflora	Dypsis_decaryi))	Manicaria_saccifera)	(Geonoma_undata	(Oenocarpus_bataua	(Oenocarpus_minor	Prestoea_acuminata))))	(((Sclerosperma_profizianum	Podococcus_barteri)	(Roystonea_regia	((Iriartea_deltoidea	Nypa_fruticans)	Pelagodoxa_henryana)))	(Phoenix_dactylifera	Sabal_domingensis))))))	Kingia_australis);
((Sclerosperma_profizianum	(Podococcus_barteri	(Roystonea_regia	(((Phoenix_dactylifera	((Pseudophoenix_vinifera	Nypa_fruticans)	Sabal_domingensis))	((((Attalea_speciosa	Bactris_major)	((((Orania_palindan	Kentiopsis_piersoniorum)	Reinhardtia_gracilis)	Reinhardtia_simplex)	(Reinhardtia_latisecta	Reinhardtia_paiewonskiana)))	(Elaeis_guineensis	Elaeis_oleifera))	((((Dictyosperma_album	((Hydriastele_microspadix	Heterospathe_cagayanensis)	Veitchia_spiralis))	(Burretiokentia_grandiflora	Dypsis_decaryi))	Manicaria_saccifera)	((Iriartea_deltoidea	Geonoma_undata)	(Prestoea_acuminata	(Oenocarpus_bataua	Oenocarpus_minor))))))	Pelagodoxa_henryana))))	Kingia_australis);
(((Phoenix_dactylifera	((Iriartea_deltoidea	Nypa_fruticans)	Sabal_domingensis))	((((Manicaria_saccifera	(((Attalea_speciosa	Bactris_major)	(((Reinhardtia_gracilis	Reinhardtia_simplex)	(Reinhardtia_latisecta	Reinhardtia_paiewonskiana))	(Elaeis_guineensis	(((Pseudophoenix_vinifera	Orania_palindan)	Kentiopsis_piersoniorum)	Elaeis_oleifera))))	((Dictyosperma_album	((Hydriastele_microspadix	Heterospathe_cagayanensis)	Veitchia_spiralis))	(Burretiokentia_grandiflora	Dypsis_decaryi))))	(Oenocarpus_bataua	(Prestoea_acuminata	Oenocarpus_minor)))	Geonoma_undata)	(Pelagodoxa_henryana	((Podococcus_barteri	Roystonea_regia)	Sclerosperma_profizianum))))	Kingia_australis);
((Roystonea_regia	((Sclerosperma_profizianum	Podococcus_barteri)	((Pelagodoxa_henryana	((Phoenix_dactylifera	Sabal_domingensis)	(Iriartea_deltoidea	Nypa_fruticans)))	(((Manicaria_saccifera	(((((Hydriastele_microspadix	(Orania_palindan	Kentiopsis_piersoniorum))	(((Pseudophoenix_vinifera	Veitchia_spiralis)	Heterospathe_cagayanensis)	Dictyosperma_album))	Burretiokentia_grandiflora)	Dypsis_decaryi)	(Prestoea_acuminata	(Oenocarpus_minor	Oenocarpus_bataua))))	((((Reinhardtia_simplex	Reinhardtia_gracilis)	(Reinhardtia_paiewonskiana	Reinhardtia_latisecta))	(Elaeis_oleifera	Elaeis_guineensis))	(Attalea_speciosa	Bactris_major)))	Geonoma_undata))))	Kingia_australis);
((Attalea_speciosa	(Bactris_major	(((Reinhardtia_simplex	Reinhardtia_gracilis)	(Reinhardtia_paiewonskiana	Reinhardtia_latisecta))	((((((Hydriastele_microspadix	(Veitchia_spiralis	Heterospathe_cagayanensis))	Dictyosperma_album)	(Dypsis_decaryi	Burretiokentia_grandiflora))	(Geonoma_undata	(Prestoea_acuminata	(Oenocarpus_minor	Oenocarpus_bataua))))	Manicaria_saccifera)	(((Phoenix_dactylifera	Sabal_domingensis)	(((((Pseudophoenix_vinifera	Orania_palindan)	Kentiopsis_piersoniorum)	Elaeis_oleifera)	Elaeis_guineensis)	(Iriartea_deltoidea	Nypa_fruticans)))	((Sclerosperma_profizianum	Podococcus_barteri)	(Pelagodoxa_henryana	Roystonea_regia)))))))	Kingia_australis);
((Roystonea_regia	((((((Phoenix_dactylifera	Sabal_domingensis)	(Iriartea_deltoidea	Nypa_fruticans))	(Sclerosperma_profizianum	Podococcus_barteri))	Pelagodoxa_henryana)	((((Elaeis_oleifera	Elaeis_guineensis)	((Attalea_speciosa	Bactris_major)	(((Pseudophoenix_vinifera	Orania_palindan)	Kentiopsis_piersoniorum)	((Reinhardtia_simplex	Reinhardtia_gracilis)	(Reinhardtia_paiewonskiana	Reinhardtia_latisecta)))))	Manicaria_saccifera)	((Prestoea_acuminata	(Oenocarpus_minor	Oenocarpus_bataua))	(((Hydriastele_microspadix	((Heterospathe_cagayanensis	Veitchia_spiralis)	Dictyosperma_album))	Dypsis_decaryi)	Burretiokentia_grandiflora))))	Geonoma_undata))	Kingia_australis);
((Sclerosperma_profizianum	(Podococcus_barteri	((Burretiokentia_grandiflora	(((Phoenix_dactylifera	Sabal_domingensis)	(Iriartea_deltoidea	Nypa_fruticans))	((((((((Hydriastele_microspadix	Heterospathe_cagayanensis)	Veitchia_spiralis)	Dictyosperma_album)	Dypsis_decaryi)	(Oenocarpus_bataua	(Prestoea_acuminata	Oenocarpus_minor)))	Manicaria_saccifera)	(((((Pseudophoenix_vinifera	Orania_palindan)	Kentiopsis_piersoniorum)	Elaeis_oleifera)	Elaeis_guineensis)	((Attalea_speciosa	Bactris_major)	((Reinhardtia_simplex	Reinhardtia_gracilis)	(Reinhardtia_paiewonskiana	Reinhardtia_latisecta)))))	Geonoma_undata)))	(Pelagodoxa_henryana	Roystonea_regia))))	Kingia_australis);
((Roystonea_regia	(Pelagodoxa_henryana	(((Sclerosperma_profizianum	Podococcus_barteri)	((Phoenix_dactylifera	Sabal_domingensis)	Nypa_fruticans))	((((Oenocarpus_bataua	(Prestoea_acuminata	Oenocarpus_minor))	(((((Pseudophoenix_vinifera	Orania_palindan)	Kentiopsis_piersoniorum)	Elaeis_oleifera)	Elaeis_guineensis)	((Iriartea_deltoidea	Geonoma_undata)	((Attalea_speciosa	Bactris_major)	((Reinhardtia_simplex	Reinhardtia_gracilis)	(Reinhardtia_paiewonskiana	Reinhardtia_latisecta))))))	Manicaria_saccifera)	(Burretiokentia_grandiflora	((((Hydriastele_microspadix	Heterospathe_cagayanensis)	Veitchia_spiralis)	Dictyosperma_album)	Dypsis_decaryi))))))	Kingia_australis);
((Roystonea_regia	((Pelagodoxa_henryana	(((Burretiokentia_grandiflora	(Sclerosperma_profizianum	Podococcus_barteri))	((Phoenix_dactylifera	Sabal_domingensis)	(Iriartea_deltoidea	Nypa_fruticans)))	((Elaeis_oleifera	Elaeis_guineensis)	(((Reinhardtia_simplex	Reinhardtia_gracilis)	(((Pseudophoenix_vinifera	Orania_palindan)	Kentiopsis_piersoniorum)	(Reinhardtia_paiewonskiana	Reinhardtia_latisecta)))	((Attalea_speciosa	Bactris_major)	((Manicaria_saccifera	((Dypsis_decaryi	((Hydriastele_microspadix	Dictyosperma_album)	Heterospathe_cagayanensis))	Veitchia_spiralis))	((Oenocarpus_bataua	Oenocarpus_minor)	Geonoma_undata)))))))	Prestoea_acuminata))	Kingia_australis);
((Roystonea_regia	((Geonoma_undata	Pelagodoxa_henryana)	(((Sclerosperma_profizianum	Podococcus_barteri)	(Phoenix_dactylifera	(Sabal_domingensis	(Iriartea_deltoidea	Nypa_fruticans))))	(((Attalea_speciosa	Bactris_major)	(((((Pseudophoenix_vinifera	Orania_palindan)	Kentiopsis_piersoniorum)	(Reinhardtia_simplex	Reinhardtia_gracilis))	(Reinhardtia_paiewonskiana	Reinhardtia_latisecta))	(Elaeis_oleifera	Elaeis_guineensis)))	(Manicaria_saccifera	(((Dypsis_decaryi	(Veitchia_spiralis	(Hydriastele_microspadix	Heterospathe_cagayanensis)))	(Burretiokentia_grandiflora	Dictyosperma_album))	(Prestoea_acuminata	(Oenocarpus_bataua	Oenocarpus_minor))))))))	Kingia_australis);
((Roystonea_regia	(Pelagodoxa_henryana	(((Podococcus_barteri	Sclerosperma_profizianum)	(((Phoenix_dactylifera	Sabal_domingensis)	Nypa_fruticans)	Iriartea_deltoidea))	(Geonoma_undata	(((Attalea_speciosa	Bactris_major)	(((Reinhardtia_simplex	Reinhardtia_gracilis)	(Reinhardtia_paiewonskiana	Reinhardtia_latisecta))	(Elaeis_oleifera	Elaeis_guineensis)))	((((Dictyosperma_album	(Veitchia_spiralis	Heterospathe_cagayanensis))	((((Pseudophoenix_vinifera	Orania_palindan)	Kentiopsis_piersoniorum)	Hydriastele_microspadix)	Dypsis_decaryi))	(Burretiokentia_grandiflora	Manicaria_saccifera))	(Oenocarpus_bataua	(Oenocarpus_minor	Prestoea_acuminata))))))))	Kingia_australis);
((Roystonea_regia	((Iriartea_deltoidea	(((Elaeis_oleifera	Elaeis_guineensis)	(((Attalea_speciosa	Bactris_major)	((((Pseudophoenix_vinifera	Orania_palindan)	Kentiopsis_piersoniorum)	(Reinhardtia_simplex	Reinhardtia_gracilis))	(Reinhardtia_paiewonskiana	Reinhardtia_latisecta)))	((((Heterospathe_cagayanensis	((Dictyosperma_album	Hydriastele_microspadix)	Dypsis_decaryi))	(Burretiokentia_grandiflora	Veitchia_spiralis))	Manicaria_saccifera)	((Oenocarpus_bataua	(Oenocarpus_minor	Prestoea_acuminata))	Geonoma_undata))))	(((Phoenix_dactylifera	Sabal_domingensis)	Nypa_fruticans)	Pelagodoxa_henryana)))	(Podococcus_barteri	Sclerosperma_profizianum)))	Kingia_australis);
(((Pelagodoxa_henryana	(((((Pseudophoenix_vinifera	Orania_palindan)	Kentiopsis_piersoniorum)	Sclerosperma_profizianum)	((Geonoma_undata	((Oenocarpus_bataua	Oenocarpus_minor)	((Dypsis_decaryi	(Dictyosperma_album	(Veitchia_spiralis	(Hydriastele_microspadix	Heterospathe_cagayanensis))))	Manicaria_saccifera)))	((Attalea_speciosa	(Burretiokentia_grandiflora	Bactris_major))	((Reinhardtia_simplex	Reinhardtia_gracilis)	(Reinhardtia_paiewonskiana	Reinhardtia_latisecta)))))	((Podococcus_barteri	(Prestoea_acuminata	Roystonea_regia))	(Elaeis_oleifera	Elaeis_guineensis))))	((Phoenix_dactylifera	Sabal_domingensis)	(Iriartea_deltoidea	Nypa_fruticans)))	Kingia_australis);
(((Podococcus_barteri	Sclerosperma_profizianum)	(((Iriartea_deltoidea	Nypa_fruticans)	(Phoenix_dactylifera	Sabal_domingensis))	((Roystonea_regia	((((((Hydriastele_microspadix	Dictyosperma_album)	Veitchia_spiralis)	(Burretiokentia_grandiflora	Heterospathe_cagayanensis))	Dypsis_decaryi)	(Manicaria_saccifera	(Geonoma_undata	(Oenocarpus_bataua	(Oenocarpus_minor	Prestoea_acuminata)))))	((((Kentiopsis_piersoniorum	(Pseudophoenix_vinifera	Orania_palindan))	Elaeis_oleifera)	Elaeis_guineensis)	(((Reinhardtia_latisecta	Reinhardtia_paiewonskiana)	(Reinhardtia_simplex	Reinhardtia_gracilis))	(Attalea_speciosa	Bactris_major)))))	Pelagodoxa_henryana)))	Kingia_australis);
((Roystonea_regia	(Pelagodoxa_henryana	(((Manicaria_saccifera	((Geonoma_undata	((Oenocarpus_bataua	Oenocarpus_minor)	Prestoea_acuminata))	(Burretiokentia_grandiflora	((Dypsis_decaryi	(Kentiopsis_piersoniorum	(Pseudophoenix_vinifera	Orania_palindan)))	((Hydriastele_microspadix	(Veitchia_spiralis	Heterospathe_cagayanensis))	Dictyosperma_album)))))	(((Elaeis_oleifera	Elaeis_guineensis)	((Reinhardtia_latisecta	Reinhardtia_paiewonskiana)	(Reinhardtia_simplex	Reinhardtia_gracilis)))	(Attalea_speciosa	Bactris_major)))	((Podococcus_barteri	Sclerosperma_profizianum)	((Iriartea_deltoidea	Nypa_fruticans)	(Phoenix_dactylifera	Sabal_domingensis))))))	Kingia_australis);
((Roystonea_regia	((((Pelagodoxa_henryana	Nypa_fruticans)	(Podococcus_barteri	(Phoenix_dactylifera	Sabal_domingensis)))	Sclerosperma_profizianum)	((Oenocarpus_bataua	Oenocarpus_minor)	((Manicaria_saccifera	(((Elaeis_oleifera	Elaeis_guineensis)	(((Iriartea_deltoidea	Geonoma_undata)	Prestoea_acuminata)	((Reinhardtia_latisecta	Reinhardtia_paiewonskiana)	(Reinhardtia_simplex	Reinhardtia_gracilis))))	(Attalea_speciosa	Bactris_major)))	(((((Veitchia_spiralis	(Hydriastele_microspadix	Heterospathe_cagayanensis))	Dictyosperma_album)	(Kentiopsis_piersoniorum	(Pseudophoenix_vinifera	Orania_palindan)))	Dypsis_decaryi)	Burretiokentia_grandiflora)))))	Kingia_australis);
((Podococcus_barteri	(((Nypa_fruticans	(Phoenix_dactylifera	Sabal_domingensis))	((((((Prestoea_acuminata	(Oenocarpus_bataua	Oenocarpus_minor))	((Veitchia_spiralis	(((Burretiokentia_grandiflora	Dictyosperma_album)	Hydriastele_microspadix)	Heterospathe_cagayanensis))	Dypsis_decaryi))	Manicaria_saccifera)	((((Kentiopsis_piersoniorum	(Pseudophoenix_vinifera	Orania_palindan))	((Reinhardtia_latisecta	Reinhardtia_paiewonskiana)	(Reinhardtia_simplex	Reinhardtia_gracilis)))	(Elaeis_oleifera	Elaeis_guineensis))	(Attalea_speciosa	Bactris_major)))	(Iriartea_deltoidea	Geonoma_undata))	(Pelagodoxa_henryana	Roystonea_regia)))	Sclerosperma_profizianum))	Kingia_australis);
((Roystonea_regia	((((((((Oenocarpus_bataua	Oenocarpus_minor)	(((Burretiokentia_grandiflora	Dictyosperma_album)	((Veitchia_spiralis	(Heterospathe_cagayanensis	Hydriastele_microspadix))	Dypsis_decaryi))	(Kentiopsis_piersoniorum	(Pseudophoenix_vinifera	Orania_palindan))))	Manicaria_saccifera)	((((Reinhardtia_latisecta	Reinhardtia_paiewonskiana)	(Reinhardtia_simplex	Reinhardtia_gracilis))	(Elaeis_oleifera	Elaeis_guineensis))	(Attalea_speciosa	Bactris_major)))	((Sclerosperma_profizianum	Podococcus_barteri)	(Phoenix_dactylifera	Sabal_domingensis)))	(Iriartea_deltoidea	Geonoma_undata))	(Nypa_fruticans	Pelagodoxa_henryana))	Prestoea_acuminata))	Kingia_australis);
((Attalea_speciosa	(Bactris_major	((((Elaeis_oleifera	Elaeis_guineensis)	(((Pseudophoenix_vinifera	(Nypa_fruticans	Iriartea_deltoidea))	(Phoenix_dactylifera	Sabal_domingensis))	((Pelagodoxa_henryana	Roystonea_regia)	(Sclerosperma_profizianum	Podococcus_barteri))))	(((Geonoma_undata	(Oenocarpus_bataua	(Prestoea_acuminata	Oenocarpus_minor)))	(((Dictyosperma_album	((Veitchia_spiralis	(Heterospathe_cagayanensis	Hydriastele_microspadix))	(Kentiopsis_piersoniorum	Orania_palindan)))	Burretiokentia_grandiflora)	Dypsis_decaryi))	Manicaria_saccifera))	((Reinhardtia_latisecta	Reinhardtia_paiewonskiana)	(Reinhardtia_simplex	Reinhardtia_gracilis)))))	Kingia_australis);
((Attalea_speciosa	(Bactris_major	(((Geonoma_undata	(Oenocarpus_bataua	(Prestoea_acuminata	Oenocarpus_minor)))	(Manicaria_saccifera	(((((Hydriastele_microspadix	Dictyosperma_album)	(Veitchia_spiralis	Heterospathe_cagayanensis))	Dypsis_decaryi)	Burretiokentia_grandiflora)	((Elaeis_oleifera	Elaeis_guineensis)	(((Roystonea_regia	(Sclerosperma_profizianum	Podococcus_barteri))	(Pelagodoxa_henryana	((Pseudophoenix_vinifera	Nypa_fruticans)	(Phoenix_dactylifera	Sabal_domingensis))))	Iriartea_deltoidea)))))	((Kentiopsis_piersoniorum	Orania_palindan)	((Reinhardtia_latisecta	Reinhardtia_paiewonskiana)	(Reinhardtia_simplex	Reinhardtia_gracilis))))))	Kingia_australis);
((Roystonea_regia	((Sclerosperma_profizianum	Podococcus_barteri)	((((Pseudophoenix_vinifera	(Kentiopsis_piersoniorum	Orania_palindan))	Elaeis_oleifera)	Elaeis_guineensis)	((((Burretiokentia_grandiflora	(((Dictyosperma_album	(Veitchia_spiralis	Heterospathe_cagayanensis))	Hydriastele_microspadix)	Dypsis_decaryi))	(Manicaria_saccifera	(Geonoma_undata	(Oenocarpus_bataua	(Prestoea_acuminata	Oenocarpus_minor)))))	(((Reinhardtia_latisecta	Reinhardtia_paiewonskiana)	(Reinhardtia_simplex	Reinhardtia_gracilis))	(Attalea_speciosa	Bactris_major)))	(Pelagodoxa_henryana	(Phoenix_dactylifera	(Sabal_domingensis	(Iriartea_deltoidea	Nypa_fruticans))))))))	Kingia_australis);
((Nypa_fruticans	((Roystonea_regia	((Sclerosperma_profizianum	(Podococcus_barteri	(Iriartea_deltoidea	(Phoenix_dactylifera	Sabal_domingensis))))	(((((Kentiopsis_piersoniorum	Orania_palindan)	(Pseudophoenix_vinifera	((Dictyosperma_album	(Veitchia_spiralis	(Hydriastele_microspadix	Heterospathe_cagayanensis)))	Dypsis_decaryi)))	((Elaeis_oleifera	Elaeis_guineensis)	(((Reinhardtia_latisecta	Reinhardtia_paiewonskiana)	(Reinhardtia_simplex	Reinhardtia_gracilis))	(Attalea_speciosa	(Burretiokentia_grandiflora	Bactris_major)))))	(((Oenocarpus_bataua	Oenocarpus_minor)	Prestoea_acuminata)	Manicaria_saccifera))	Geonoma_undata)))	Pelagodoxa_henryana))	Kingia_australis);
((Sclerosperma_profizianum	(Podococcus_barteri	((((Roystonea_regia	Pelagodoxa_henryana)	((((Oenocarpus_bataua	(Oenocarpus_minor	Prestoea_acuminata))	Manicaria_saccifera)	((Burretiokentia_grandiflora	Veitchia_spiralis)	(((Hydriastele_microspadix	Heterospathe_cagayanensis)	Dictyosperma_album)	Dypsis_decaryi)))	Geonoma_undata))	(((((Kentiopsis_piersoniorum	(Pseudophoenix_vinifera	Orania_palindan))	Elaeis_oleifera)	Elaeis_guineensis)	((Reinhardtia_latisecta	Reinhardtia_paiewonskiana)	(Reinhardtia_simplex	Reinhardtia_gracilis)))	(Attalea_speciosa	Bactris_major)))	((Iriartea_deltoidea	Nypa_fruticans)	(Phoenix_dactylifera	Sabal_domingensis)))))	Kingia_australis);
((Roystonea_regia	(Pelagodoxa_henryana	((Podococcus_barteri	Sclerosperma_profizianum)	(((Elaeis_guineensis	Elaeis_oleifera)	((Manicaria_saccifera	((Dypsis_decaryi	(Dictyosperma_album	((Hydriastele_microspadix	Heterospathe_cagayanensis)	Veitchia_spiralis)))	(Geonoma_undata	(Oenocarpus_bataua	(Oenocarpus_minor	(Iriartea_deltoidea	Prestoea_acuminata))))))	(((Burretiokentia_grandiflora	Bactris_major)	Attalea_speciosa)	((Kentiopsis_piersoniorum	(Pseudophoenix_vinifera	Orania_palindan))	((Reinhardtia_simplex	Reinhardtia_gracilis)	(Reinhardtia_paiewonskiana	Reinhardtia_latisecta))))))	(Nypa_fruticans	(Phoenix_dactylifera	Sabal_domingensis))))))	Kingia_australis);
((Roystonea_regia	((((Bactris_major	Attalea_speciosa)	((Reinhardtia_simplex	Reinhardtia_gracilis)	(Reinhardtia_paiewonskiana	Reinhardtia_latisecta)))	(Geonoma_undata	((Oenocarpus_bataua	Oenocarpus_minor)	Prestoea_acuminata)))	(((Manicaria_saccifera	(Pelagodoxa_henryana	((Podococcus_barteri	Sclerosperma_profizianum)	((Phoenix_dactylifera	Sabal_domingensis)	(Iriartea_deltoidea	Nypa_fruticans)))))	(Elaeis_guineensis	Elaeis_oleifera))	(((Kentiopsis_piersoniorum	(Pseudophoenix_vinifera	Orania_palindan))	Dictyosperma_album)	(Dypsis_decaryi	(Burretiokentia_grandiflora	((Hydriastele_microspadix	Heterospathe_cagayanensis)	Veitchia_spiralis)))))))	Kingia_australis);
(((Pseudophoenix_vinifera	(Iriartea_deltoidea	Nypa_fruticans))	(((Pelagodoxa_henryana	((Manicaria_saccifera	(Dypsis_decaryi	((Burretiokentia_grandiflora	((Hydriastele_microspadix	Heterospathe_cagayanensis)	((Kentiopsis_piersoniorum	Orania_palindan)	Veitchia_spiralis)))	Dictyosperma_album)))	((Oenocarpus_bataua	Oenocarpus_minor)	(Geonoma_undata	((Bactris_major	Attalea_speciosa)	((Reinhardtia_simplex	Reinhardtia_gracilis)	(Reinhardtia_paiewonskiana	Reinhardtia_latisecta)))))))	(((Podococcus_barteri	Sclerosperma_profizianum)	(Prestoea_acuminata	Roystonea_regia))	(Elaeis_guineensis	Elaeis_oleifera)))	(Phoenix_dactylifera	Sabal_domingensis)))	Kingia_australis);
((Roystonea_regia	((((((Phoenix_dactylifera	Sabal_domingensis)	(Nypa_fruticans	(Pseudophoenix_vinifera	Iriartea_deltoidea)))	(((Burretiokentia_grandiflora	(((Kentiopsis_piersoniorum	Orania_palindan)	(Dictyosperma_album	(Veitchia_spiralis	(Hydriastele_microspadix	Heterospathe_cagayanensis))))	Dypsis_decaryi))	((Geonoma_undata	(Oenocarpus_bataua	(Prestoea_acuminata	Oenocarpus_minor)))	Manicaria_saccifera))	((Bactris_major	Attalea_speciosa)	((Reinhardtia_simplex	Reinhardtia_gracilis)	(Reinhardtia_paiewonskiana	Reinhardtia_latisecta)))))	(Elaeis_guineensis	Elaeis_oleifera))	Pelagodoxa_henryana)	(Podococcus_barteri	Sclerosperma_profizianum)))	Kingia_australis);
((Roystonea_regia	((((Podococcus_barteri	Sclerosperma_profizianum)	((Phoenix_dactylifera	Sabal_domingensis)	(Nypa_fruticans	Iriartea_deltoidea)))	(((((Bactris_major	Attalea_speciosa)	(Prestoea_acuminata	((Reinhardtia_simplex	Reinhardtia_gracilis)	(Reinhardtia_paiewonskiana	Reinhardtia_latisecta))))	((Oenocarpus_bataua	Oenocarpus_minor)	Geonoma_undata))	(((Dictyosperma_album	Burretiokentia_grandiflora)	(Dypsis_decaryi	(Veitchia_spiralis	(Hydriastele_microspadix	Heterospathe_cagayanensis))))	Manicaria_saccifera))	(Elaeis_guineensis	((Pseudophoenix_vinifera	(Orania_palindan	Kentiopsis_piersoniorum))	Elaeis_oleifera))))	Pelagodoxa_henryana))	Kingia_australis);
((Roystonea_regia	((((Podococcus_barteri	((Sclerosperma_profizianum	(Elaeis_guineensis	Elaeis_oleifera))	((Phoenix_dactylifera	Sabal_domingensis)	(Nypa_fruticans	Iriartea_deltoidea))))	Pelagodoxa_henryana)	(((((Dictyosperma_album	(Heterospathe_cagayanensis	Veitchia_spiralis))	Hydriastele_microspadix)	Dypsis_decaryi)	Burretiokentia_grandiflora)	(Manicaria_saccifera	(((Bactris_major	Attalea_speciosa)	((Reinhardtia_simplex	Reinhardtia_gracilis)	(Reinhardtia_paiewonskiana	Reinhardtia_latisecta)))	((Prestoea_acuminata	(Oenocarpus_bataua	Oenocarpus_minor))	Geonoma_undata)))))	((Pseudophoenix_vinifera	Orania_palindan)	Kentiopsis_piersoniorum)))	Kingia_australis);
((Roystonea_regia	(Pelagodoxa_henryana	(((((Prestoea_acuminata	(Oenocarpus_bataua	Oenocarpus_minor))	(Geonoma_undata	((Bactris_major	Attalea_speciosa)	((Reinhardtia_simplex	Reinhardtia_gracilis)	(Reinhardtia_paiewonskiana	Reinhardtia_latisecta)))))	(Elaeis_guineensis	(((Pseudophoenix_vinifera	Orania_palindan)	Kentiopsis_piersoniorum)	Elaeis_oleifera)))	((Dypsis_decaryi	((Heterospathe_cagayanensis	Veitchia_spiralis)	(Hydriastele_microspadix	Dictyosperma_album)))	(Burretiokentia_grandiflora	Manicaria_saccifera)))	(((Phoenix_dactylifera	Sabal_domingensis)	(Nypa_fruticans	Iriartea_deltoidea))	(Sclerosperma_profizianum	Podococcus_barteri)))))	Kingia_australis);
((Roystonea_regia	(((Geonoma_undata	((Oenocarpus_bataua	Oenocarpus_minor)	Prestoea_acuminata))	((Bactris_major	Attalea_speciosa)	((Reinhardtia_simplex	Reinhardtia_gracilis)	(Reinhardtia_paiewonskiana	Reinhardtia_latisecta))))	((Elaeis_guineensis	Elaeis_oleifera)	((((Orania_palindan	Kentiopsis_piersoniorum)	((((Hydriastele_microspadix	Heterospathe_cagayanensis)	((Pseudophoenix_vinifera	Veitchia_spiralis)	Dictyosperma_album))	Dypsis_decaryi)	Burretiokentia_grandiflora))	Manicaria_saccifera)	((((Phoenix_dactylifera	Sabal_domingensis)	(Nypa_fruticans	Iriartea_deltoidea))	(Sclerosperma_profizianum	Podococcus_barteri))	Pelagodoxa_henryana)))))	Kingia_australis);
((Sclerosperma_profizianum	(Podococcus_barteri	((((Geonoma_undata	(((Elaeis_guineensis	Elaeis_oleifera)	(((((Pseudophoenix_vinifera	Orania_palindan)	Kentiopsis_piersoniorum)	(Reinhardtia_simplex	Reinhardtia_gracilis))	(Reinhardtia_paiewonskiana	Reinhardtia_latisecta))	(Bactris_major	Attalea_speciosa)))	((((Dypsis_decaryi	Dictyosperma_album)	(Hydriastele_microspadix	Heterospathe_cagayanensis))	(Veitchia_spiralis	Burretiokentia_grandiflora))	((Oenocarpus_bataua	Oenocarpus_minor)	Manicaria_saccifera))))	((Phoenix_dactylifera	Sabal_domingensis)	(Nypa_fruticans	Iriartea_deltoidea)))	Pelagodoxa_henryana)	(Prestoea_acuminata	Roystonea_regia))))	Kingia_australis);
(((Nypa_fruticans	Iriartea_deltoidea)	(((Pelagodoxa_henryana	(Roystonea_regia	(Sclerosperma_profizianum	Podococcus_barteri)))	((Manicaria_saccifera	((Elaeis_guineensis	Elaeis_oleifera)	((Prestoea_acuminata	Geonoma_undata)	(((Reinhardtia_simplex	Reinhardtia_gracilis)	(Reinhardtia_paiewonskiana	Reinhardtia_latisecta))	(Bactris_major	Attalea_speciosa)))))	((((Pseudophoenix_vinifera	Orania_palindan)	Kentiopsis_piersoniorum)	(Burretiokentia_grandiflora	(((Veitchia_spiralis	(Hydriastele_microspadix	Heterospathe_cagayanensis))	Dictyosperma_album)	Dypsis_decaryi)))	(Oenocarpus_bataua	Oenocarpus_minor))))	(Phoenix_dactylifera	Sabal_domingensis)))	Kingia_australis);
((Attalea_speciosa	(Bactris_major	((((((Sabal_domingensis	Phoenix_dactylifera)	(Iriartea_deltoidea	Nypa_fruticans))	((Roystonea_regia	(Sclerosperma_profizianum	Podococcus_barteri))	Pelagodoxa_henryana))	(((Dypsis_decaryi	(Dictyosperma_album	(Veitchia_spiralis	((Burretiokentia_grandiflora	Hydriastele_microspadix)	Heterospathe_cagayanensis))))	(Geonoma_undata	(Prestoea_acuminata	(Oenocarpus_minor	Oenocarpus_bataua))))	Manicaria_saccifera))	(Elaeis_oleifera	Elaeis_guineensis))	((((Pseudophoenix_vinifera	Orania_palindan)	Kentiopsis_piersoniorum)	(Reinhardtia_simplex	Reinhardtia_gracilis))	(Reinhardtia_paiewonskiana	Reinhardtia_latisecta)))))	Kingia_australis);
((Attalea_speciosa	((Burretiokentia_grandiflora	Bactris_major)	(((((Oenocarpus_minor	Oenocarpus_bataua)	(((Pelagodoxa_henryana	Roystonea_regia)	(((Sabal_domingensis	Phoenix_dactylifera)	(Iriartea_deltoidea	Nypa_fruticans))	(Sclerosperma_profizianum	Podococcus_barteri)))	((((Heterospathe_cagayanensis	(Hydriastele_microspadix	Dictyosperma_album))	Dypsis_decaryi)	Veitchia_spiralis)	Manicaria_saccifera)))	(Geonoma_undata	Prestoea_acuminata))	(Elaeis_oleifera	Elaeis_guineensis))	((((Pseudophoenix_vinifera	Orania_palindan)	Kentiopsis_piersoniorum)	(Reinhardtia_simplex	Reinhardtia_gracilis))	(Reinhardtia_paiewonskiana	Reinhardtia_latisecta)))))	Kingia_australis);
((Roystonea_regia	(((((((Pseudophoenix_vinifera	Orania_palindan)	Kentiopsis_piersoniorum)	(((Dypsis_decaryi	(Heterospathe_cagayanensis	Hydriastele_microspadix))	Veitchia_spiralis)	Dictyosperma_album))	Manicaria_saccifera)	((Pelagodoxa_henryana	(((Sabal_domingensis	Phoenix_dactylifera)	(Iriartea_deltoidea	Nypa_fruticans))	(Sclerosperma_profizianum	Podococcus_barteri)))	(Elaeis_oleifera	Elaeis_guineensis)))	(((Reinhardtia_simplex	Reinhardtia_gracilis)	(Reinhardtia_paiewonskiana	Reinhardtia_latisecta))	(Prestoea_acuminata	(Attalea_speciosa	(Burretiokentia_grandiflora	Bactris_major)))))	(Geonoma_undata	(Oenocarpus_minor	Oenocarpus_bataua))))	Kingia_australis);
((Roystonea_regia	(((((Reinhardtia_simplex	Reinhardtia_gracilis)	(Reinhardtia_paiewonskiana	Reinhardtia_latisecta))	(Burretiokentia_grandiflora	(Attalea_speciosa	Bactris_major)))	(((((Heterospathe_cagayanensis	Hydriastele_microspadix)	Veitchia_spiralis)	Dictyosperma_album)	(Dypsis_decaryi	Manicaria_saccifera))	(Geonoma_undata	(Prestoea_acuminata	(Oenocarpus_minor	Oenocarpus_bataua)))))	(((Phoenix_dactylifera	((Iriartea_deltoidea	Nypa_fruticans)	Sabal_domingensis))	(Sclerosperma_profizianum	Podococcus_barteri))	(((((Pseudophoenix_vinifera	Orania_palindan)	Kentiopsis_piersoniorum)	Elaeis_oleifera)	Elaeis_guineensis)	Pelagodoxa_henryana))))	Kingia_australis);
((Attalea_speciosa	(Bactris_major	((((Roystonea_regia	Pelagodoxa_henryana)	((Manicaria_saccifera	((((Pseudophoenix_vinifera	Orania_palindan)	Kentiopsis_piersoniorum)	(((Heterospathe_cagayanensis	Hydriastele_microspadix)	Veitchia_spiralis)	Dictyosperma_album))	(Dypsis_decaryi	Burretiokentia_grandiflora)))	((Oenocarpus_minor	Oenocarpus_bataua)	(Geonoma_undata	Prestoea_acuminata))))	(((Iriartea_deltoidea	Nypa_fruticans)	(Sabal_domingensis	Phoenix_dactylifera))	(Sclerosperma_profizianum	Podococcus_barteri)))	((Elaeis_oleifera	Elaeis_guineensis)	((Reinhardtia_simplex	Reinhardtia_gracilis)	(Reinhardtia_paiewonskiana	Reinhardtia_latisecta))))))	Kingia_australis);
((Roystonea_regia	(Pelagodoxa_henryana	(((Podococcus_barteri	Sclerosperma_profizianum)	((Iriartea_deltoidea	Nypa_fruticans)	(Sabal_domingensis	Phoenix_dactylifera)))	((Manicaria_saccifera	((Dypsis_decaryi	(((Heterospathe_cagayanensis	Hydriastele_microspadix)	Veitchia_spiralis)	Dictyosperma_album))	((Oenocarpus_minor	Oenocarpus_bataua)	Prestoea_acuminata)))	((Elaeis_oleifera	Elaeis_guineensis)	(Geonoma_undata	((((Pseudophoenix_vinifera	Orania_palindan)	Kentiopsis_piersoniorum)	((Reinhardtia_simplex	Reinhardtia_gracilis)	(Reinhardtia_paiewonskiana	Reinhardtia_latisecta)))	(Attalea_speciosa	(Burretiokentia_grandiflora	Bactris_major)))))))))	Kingia_australis);
((Roystonea_regia	((Pelagodoxa_henryana	(Podococcus_barteri	Sclerosperma_profizianum))	(((Dypsis_decaryi	((Orania_palindan	Kentiopsis_piersoniorum)	(((Heterospathe_cagayanensis	Hydriastele_microspadix)	Veitchia_spiralis)	Dictyosperma_album)))	(((Geonoma_undata	(Oenocarpus_bataua	(Prestoea_acuminata	Oenocarpus_minor)))	Manicaria_saccifera)	Burretiokentia_grandiflora))	(((Elaeis_oleifera	Elaeis_guineensis)	(Attalea_speciosa	Bactris_major))	((Reinhardtia_simplex	Reinhardtia_gracilis)	(Reinhardtia_paiewonskiana	(((Iriartea_deltoidea	(Pseudophoenix_vinifera	Nypa_fruticans))	(Sabal_domingensis	Phoenix_dactylifera))	Reinhardtia_latisecta)))))))	Kingia_australis);
((Roystonea_regia	(((((Elaeis_oleifera	Elaeis_guineensis)	((Attalea_speciosa	(Burretiokentia_grandiflora	Bactris_major))	((Reinhardtia_latisecta	Reinhardtia_paiewonskiana)	(Reinhardtia_simplex	Reinhardtia_gracilis))))	(((Iriartea_deltoidea	Nypa_fruticans)	(Sabal_domingensis	Phoenix_dactylifera))	(Podococcus_barteri	Sclerosperma_profizianum)))	((Geonoma_undata	(Prestoea_acuminata	(Oenocarpus_minor	Oenocarpus_bataua)))	((Dypsis_decaryi	((Hydriastele_microspadix	((Pseudophoenix_vinifera	Orania_palindan)	Kentiopsis_piersoniorum))	((Heterospathe_cagayanensis	Veitchia_spiralis)	Dictyosperma_album)))	Manicaria_saccifera)))	Pelagodoxa_henryana))	Kingia_australis);
((Attalea_speciosa	(Bactris_major	((((Reinhardtia_latisecta	Reinhardtia_paiewonskiana)	(Reinhardtia_simplex	Reinhardtia_gracilis))	((((Pseudophoenix_vinifera	Orania_palindan)	Kentiopsis_piersoniorum)	Elaeis_oleifera)	Elaeis_guineensis))	((((Iriartea_deltoidea	Nypa_fruticans)	(Sabal_domingensis	Phoenix_dactylifera))	(Podococcus_barteri	Sclerosperma_profizianum))	(((Geonoma_undata	(Pelagodoxa_henryana	Roystonea_regia))	((Oenocarpus_bataua	(Prestoea_acuminata	Oenocarpus_minor))	((Dypsis_decaryi	(Hydriastele_microspadix	Burretiokentia_grandiflora))	((Heterospathe_cagayanensis	Veitchia_spiralis)	Dictyosperma_album))))	Manicaria_saccifera)))))	Kingia_australis);
((Roystonea_regia	(Sclerosperma_profizianum	(((((((Geonoma_undata	Prestoea_acuminata)	(Oenocarpus_minor	Oenocarpus_bataua))	(Pelagodoxa_henryana	(Dypsis_decaryi	(((Hydriastele_microspadix	Heterospathe_cagayanensis)	Veitchia_spiralis)	Dictyosperma_album))))	Manicaria_saccifera)	((Attalea_speciosa	(Burretiokentia_grandiflora	Bactris_major))	(((Reinhardtia_latisecta	Reinhardtia_paiewonskiana)	(Reinhardtia_simplex	Reinhardtia_gracilis))	((((Pseudophoenix_vinifera	Orania_palindan)	Kentiopsis_piersoniorum)	Elaeis_oleifera)	Elaeis_guineensis))))	((Iriartea_deltoidea	Nypa_fruticans)	(Sabal_domingensis	Phoenix_dactylifera)))	Podococcus_barteri)))	Kingia_australis);
((Roystonea_regia	(Pelagodoxa_henryana	((Sclerosperma_profizianum	Podococcus_barteri)	((((Pseudophoenix_vinifera	Nypa_fruticans)	Iriartea_deltoidea)	(Sabal_domingensis	Phoenix_dactylifera))	(((((Burretiokentia_grandiflora	Bactris_major)	Attalea_speciosa)	(((Reinhardtia_simplex	Reinhardtia_gracilis)	(Reinhardtia_latisecta	Reinhardtia_paiewonskiana))	(Elaeis_oleifera	Elaeis_guineensis)))	(Manicaria_saccifera	((Prestoea_acuminata	(Oenocarpus_bataua	Oenocarpus_minor))	((Heterospathe_cagayanensis	((((Orania_palindan	Kentiopsis_piersoniorum)	Hydriastele_microspadix)	Dictyosperma_album)	Veitchia_spiralis))	Dypsis_decaryi))))	Geonoma_undata)))))	Kingia_australis);
((Roystonea_regia	((((((Elaeis_oleifera	(Pseudophoenix_vinifera	Elaeis_guineensis))	((Bactris_major	Attalea_speciosa)	((Reinhardtia_simplex	Reinhardtia_gracilis)	((Orania_palindan	Kentiopsis_piersoniorum)	(Reinhardtia_latisecta	Reinhardtia_paiewonskiana)))))	(Manicaria_saccifera	((Geonoma_undata	(Prestoea_acuminata	(Oenocarpus_bataua	Oenocarpus_minor)))	(Burretiokentia_grandiflora	(((Heterospathe_cagayanensis	Veitchia_spiralis)	(Hydriastele_microspadix	Dictyosperma_album))	Dypsis_decaryi)))))	((Nypa_fruticans	Iriartea_deltoidea)	(Sabal_domingensis	Phoenix_dactylifera)))	Pelagodoxa_henryana)	(Sclerosperma_profizianum	Podococcus_barteri)))	Kingia_australis);
(((Nypa_fruticans	Iriartea_deltoidea)	((Sabal_domingensis	Phoenix_dactylifera)	(((Pelagodoxa_henryana	(Sclerosperma_profizianum	Podococcus_barteri))	Roystonea_regia)	((((Oenocarpus_bataua	(Oenocarpus_minor	Prestoea_acuminata))	(((((Reinhardtia_simplex	Reinhardtia_gracilis)	(Reinhardtia_latisecta	Reinhardtia_paiewonskiana))	(Elaeis_oleifera	Elaeis_guineensis))	((Burretiokentia_grandiflora	Bactris_major)	Attalea_speciosa))	((((Pseudophoenix_vinifera	Orania_palindan)	Kentiopsis_piersoniorum)	(((Hydriastele_microspadix	Heterospathe_cagayanensis)	Veitchia_spiralis)	Dictyosperma_album))	Dypsis_decaryi)))	Manicaria_saccifera)	Geonoma_undata))))	Kingia_australis);
((Podococcus_barteri	(((Roystonea_regia	(Pelagodoxa_henryana	((((Elaeis_oleifera	Elaeis_guineensis)	((Iriartea_deltoidea	Geonoma_undata)	(((Burretiokentia_grandiflora	Bactris_major)	Attalea_speciosa)	((Reinhardtia_simplex	Reinhardtia_gracilis)	(Reinhardtia_latisecta	Reinhardtia_paiewonskiana)))))	((((Pseudophoenix_vinifera	Orania_palindan)	Kentiopsis_piersoniorum)	(((Hydriastele_microspadix	Heterospathe_cagayanensis)	Veitchia_spiralis)	Dictyosperma_album))	Dypsis_decaryi))	((Oenocarpus_bataua	(Oenocarpus_minor	Prestoea_acuminata))	Manicaria_saccifera))))	(Nypa_fruticans	(Sabal_domingensis	Phoenix_dactylifera)))	Sclerosperma_profizianum))	Kingia_australis);
((Roystonea_regia	((((((((Bactris_major	Attalea_speciosa)	((Elaeis_oleifera	Elaeis_guineensis)	(((Reinhardtia_simplex	Reinhardtia_gracilis)	(Reinhardtia_latisecta	Reinhardtia_paiewonskiana))	(Pseudophoenix_vinifera	(Orania_palindan	Kentiopsis_piersoniorum)))))	((Dypsis_decaryi	(((Hydriastele_microspadix	Heterospathe_cagayanensis)	Veitchia_spiralis)	Dictyosperma_album))	Burretiokentia_grandiflora))	((Prestoea_acuminata	(Oenocarpus_bataua	Oenocarpus_minor))	Manicaria_saccifera))	Geonoma_undata)	((Nypa_fruticans	Iriartea_deltoidea)	(Phoenix_dactylifera	Sabal_domingensis)))	(Sclerosperma_profizianum	Podococcus_barteri))	Pelagodoxa_henryana))	Kingia_australis);
((Roystonea_regia	((((Nypa_fruticans	Iriartea_deltoidea)	(Phoenix_dactylifera	Sabal_domingensis))	(Podococcus_barteri	Sclerosperma_profizianum))	(Pelagodoxa_henryana	((((Dictyosperma_album	(Dypsis_decaryi	((Hydriastele_microspadix	Heterospathe_cagayanensis)	Veitchia_spiralis)))	((Prestoea_acuminata	(Oenocarpus_bataua	Oenocarpus_minor))	Manicaria_saccifera))	(((Burretiokentia_grandiflora	Bactris_major)	Attalea_speciosa)	((Elaeis_oleifera	Elaeis_guineensis)	((Reinhardtia_simplex	Reinhardtia_gracilis)	((Pseudophoenix_vinifera	(Orania_palindan	Kentiopsis_piersoniorum))	(Reinhardtia_latisecta	Reinhardtia_paiewonskiana))))))	Geonoma_undata))))	Kingia_australis);
((Roystonea_regia	(((Geonoma_undata	Pelagodoxa_henryana)	((Oenocarpus_bataua	Oenocarpus_minor)	((((Veitchia_spiralis	Heterospathe_cagayanensis)	Dictyosperma_album)	(Dypsis_decaryi	Hydriastele_microspadix))	((((Phoenix_dactylifera	(Sabal_domingensis	(Nypa_fruticans	Iriartea_deltoidea)))	(Podococcus_barteri	Sclerosperma_profizianum))	(((Burretiokentia_grandiflora	Bactris_major)	Attalea_speciosa)	((((Pseudophoenix_vinifera	(Orania_palindan	Kentiopsis_piersoniorum))	Elaeis_oleifera)	Elaeis_guineensis)	((Reinhardtia_simplex	Reinhardtia_gracilis)	(Reinhardtia_latisecta	Reinhardtia_paiewonskiana)))))	Manicaria_saccifera))))	Prestoea_acuminata))	Kingia_australis);
((Hydriastele_microspadix	(Heterospathe_cagayanensis	(Veitchia_spiralis	(Dictyosperma_album	(((Pseudophoenix_vinifera	Orania_palindan)	Kentiopsis_piersoniorum)	(Dypsis_decaryi	((Manicaria_saccifera	((Geonoma_undata	((((Nypa_fruticans	Iriartea_deltoidea)	(Phoenix_dactylifera	Sabal_domingensis))	(Podococcus_barteri	Sclerosperma_profizianum))	(Roystonea_regia	Pelagodoxa_henryana)))	(((Burretiokentia_grandiflora	Bactris_major)	Attalea_speciosa)	((Elaeis_oleifera	Elaeis_guineensis)	((Reinhardtia_simplex	Reinhardtia_gracilis)	(Reinhardtia_latisecta	Reinhardtia_paiewonskiana))))))	(Prestoea_acuminata	(Oenocarpus_bataua	Oenocarpus_minor)))))))))	Kingia_australis);
(((((Nypa_fruticans	Iriartea_deltoidea)	(Podococcus_barteri	Sclerosperma_profizianum))	(((Phoenix_dactylifera	Sabal_domingensis)	((((Burretiokentia_grandiflora	Bactris_major)	Attalea_speciosa)	(((((Pseudophoenix_vinifera	Orania_palindan)	Kentiopsis_piersoniorum)	Elaeis_oleifera)	Elaeis_guineensis)	(Geonoma_undata	((Reinhardtia_simplex	Reinhardtia_gracilis)	(Reinhardtia_latisecta	Reinhardtia_paiewonskiana)))))	(((Oenocarpus_bataua	(Oenocarpus_minor	Prestoea_acuminata))	Manicaria_saccifera)	((((Hydriastele_microspadix	Heterospathe_cagayanensis)	Veitchia_spiralis)	Dictyosperma_album)	Dypsis_decaryi))))	Pelagodoxa_henryana))	Roystonea_regia)	Kingia_australis);
((Attalea_speciosa	((((((Pseudophoenix_vinifera	Orania_palindan)	Kentiopsis_piersoniorum)	(Reinhardtia_simplex	Reinhardtia_gracilis))	(Reinhardtia_latisecta	Reinhardtia_paiewonskiana))	((Elaeis_oleifera	Elaeis_guineensis)	(Manicaria_saccifera	(((((((Hydriastele_microspadix	Heterospathe_cagayanensis)	Veitchia_spiralis)	Burretiokentia_grandiflora)	Dypsis_decaryi)	Dictyosperma_album)	(Oenocarpus_bataua	(Oenocarpus_minor	Prestoea_acuminata)))	(((Pelagodoxa_henryana	Roystonea_regia)	((Podococcus_barteri	Sclerosperma_profizianum)	((Iriartea_deltoidea	Nypa_fruticans)	(Phoenix_dactylifera	Sabal_domingensis))))	Geonoma_undata)))))	Bactris_major))	Kingia_australis);
((Attalea_speciosa	(Bactris_major	((((Manicaria_saccifera	((((Kentiopsis_piersoniorum	(Pseudophoenix_vinifera	Orania_palindan))	(Dictyosperma_album	((Hydriastele_microspadix	Heterospathe_cagayanensis)	Veitchia_spiralis)))	Dypsis_decaryi)	Burretiokentia_grandiflora))	(Geonoma_undata	(Oenocarpus_bataua	(Oenocarpus_minor	Prestoea_acuminata))))	(((Nypa_fruticans	Iriartea_deltoidea)	(Phoenix_dactylifera	Sabal_domingensis))	(Pelagodoxa_henryana	((Podococcus_barteri	Sclerosperma_profizianum)	Roystonea_regia))))	((Elaeis_guineensis	Elaeis_oleifera)	((Reinhardtia_paiewonskiana	Reinhardtia_latisecta)	(Reinhardtia_gracilis	Reinhardtia_simplex))))))	Kingia_australis);
((Roystonea_regia	(Pelagodoxa_henryana	(((((Elaeis_guineensis	Elaeis_oleifera)	(Geonoma_undata	((Reinhardtia_paiewonskiana	Reinhardtia_latisecta)	(Reinhardtia_gracilis	Reinhardtia_simplex))))	(Attalea_speciosa	Bactris_major))	(((Oenocarpus_bataua	(Oenocarpus_minor	Prestoea_acuminata))	((((Kentiopsis_piersoniorum	(Pseudophoenix_vinifera	Orania_palindan))	(Dictyosperma_album	(Heterospathe_cagayanensis	(Veitchia_spiralis	Hydriastele_microspadix))))	Dypsis_decaryi)	Burretiokentia_grandiflora))	Manicaria_saccifera))	(((Nypa_fruticans	Iriartea_deltoidea)	(Phoenix_dactylifera	Sabal_domingensis))	(Podococcus_barteri	Sclerosperma_profizianum)))))	Kingia_australis);
((Roystonea_regia	(Pelagodoxa_henryana	(((((Elaeis_guineensis	Elaeis_oleifera)	(((Reinhardtia_paiewonskiana	Reinhardtia_latisecta)	(Reinhardtia_gracilis	Reinhardtia_simplex))	(Attalea_speciosa	Bactris_major)))	(((Geonoma_undata	(Prestoea_acuminata	(Oenocarpus_bataua	Oenocarpus_minor)))	((Dypsis_decaryi	((Burretiokentia_grandiflora	(Kentiopsis_piersoniorum	(Pseudophoenix_vinifera	Orania_palindan)))	Hydriastele_microspadix))	(Dictyosperma_album	(Heterospathe_cagayanensis	Veitchia_spiralis))))	Manicaria_saccifera))	(Phoenix_dactylifera	Sabal_domingensis))	((Nypa_fruticans	Iriartea_deltoidea)	(Podococcus_barteri	Sclerosperma_profizianum)))))	Kingia_australis);
((Roystonea_regia	((Podococcus_barteri	(Sclerosperma_profizianum	(Pelagodoxa_henryana	((((((((Hydriastele_microspadix	Dictyosperma_album)	(Kentiopsis_piersoniorum	(Pseudophoenix_vinifera	Orania_palindan)))	Burretiokentia_grandiflora)	(Dypsis_decaryi	(Veitchia_spiralis	Heterospathe_cagayanensis)))	Manicaria_saccifera)	((Oenocarpus_bataua	Oenocarpus_minor)	((Geonoma_undata	((Reinhardtia_paiewonskiana	Reinhardtia_latisecta)	(Reinhardtia_gracilis	Reinhardtia_simplex)))	(Attalea_speciosa	Bactris_major))))	(Elaeis_guineensis	Elaeis_oleifera))	((Nypa_fruticans	Iriartea_deltoidea)	(Phoenix_dactylifera	Sabal_domingensis))))))	Prestoea_acuminata))	Kingia_australis);
((Roystonea_regia	((Elaeis_guineensis	Elaeis_oleifera)	(Sclerosperma_profizianum	((((Reinhardtia_paiewonskiana	Reinhardtia_latisecta)	(Reinhardtia_gracilis	Reinhardtia_simplex))	(Podococcus_barteri	(Attalea_speciosa	Bactris_major)))	((((Nypa_fruticans	Iriartea_deltoidea)	((Prestoea_acuminata	Phoenix_dactylifera)	Sabal_domingensis))	Pelagodoxa_henryana)	(Geonoma_undata	((((Kentiopsis_piersoniorum	(Pseudophoenix_vinifera	Orania_palindan))	(Dypsis_decaryi	(((Hydriastele_microspadix	Heterospathe_cagayanensis)	Veitchia_spiralis)	(Burretiokentia_grandiflora	Dictyosperma_album))))	Manicaria_saccifera)	(Oenocarpus_bataua	Oenocarpus_minor))))))))	Kingia_australis);
((Roystonea_regia	((((Pseudophoenix_vinifera	(Nypa_fruticans	Iriartea_deltoidea))	(Sclerosperma_profizianum	(Podococcus_barteri	(Phoenix_dactylifera	Sabal_domingensis))))	(((Attalea_speciosa	(Burretiokentia_grandiflora	Bactris_major))	((Elaeis_guineensis	Elaeis_oleifera)	((Reinhardtia_paiewonskiana	Reinhardtia_latisecta)	(Reinhardtia_gracilis	Reinhardtia_simplex))))	((((Oenocarpus_bataua	Oenocarpus_minor)	Prestoea_acuminata)	Geonoma_undata)	(((Kentiopsis_piersoniorum	Orania_palindan)	(Dictyosperma_album	(Dypsis_decaryi	((Hydriastele_microspadix	Heterospathe_cagayanensis)	Veitchia_spiralis))))	Manicaria_saccifera))))	Pelagodoxa_henryana))	Kingia_australis);
((((Nypa_fruticans	Iriartea_deltoidea)	(Phoenix_dactylifera	Sabal_domingensis))	((Sclerosperma_profizianum	Podococcus_barteri)	((((((Oenocarpus_bataua	Oenocarpus_minor)	Prestoea_acuminata)	((((((Kentiopsis_piersoniorum	(Pseudophoenix_vinifera	Orania_palindan))	(Hydriastele_microspadix	Heterospathe_cagayanensis))	((Burretiokentia_grandiflora	Dictyosperma_album)	Veitchia_spiralis))	Dypsis_decaryi)	((Attalea_speciosa	Bactris_major)	((Elaeis_guineensis	Elaeis_oleifera)	((Reinhardtia_paiewonskiana	Reinhardtia_latisecta)	(Reinhardtia_gracilis	Reinhardtia_simplex)))))	Manicaria_saccifera))	Geonoma_undata)	Pelagodoxa_henryana)	Roystonea_regia)))	Kingia_australis);
(((Nypa_fruticans	Iriartea_deltoidea)	(((((Sclerosperma_profizianum	Podococcus_barteri)	Roystonea_regia)	Pelagodoxa_henryana)	((((Geonoma_undata	(Oenocarpus_bataua	(Oenocarpus_minor	Prestoea_acuminata)))	Manicaria_saccifera)	(Dypsis_decaryi	(((Hydriastele_microspadix	Heterospathe_cagayanensis)	Veitchia_spiralis)	Dictyosperma_album)))	((Elaeis_guineensis	((Kentiopsis_piersoniorum	(Pseudophoenix_vinifera	Orania_palindan))	Elaeis_oleifera))	(((Reinhardtia_paiewonskiana	Reinhardtia_latisecta)	(Reinhardtia_gracilis	Reinhardtia_simplex))	(Attalea_speciosa	(Burretiokentia_grandiflora	Bactris_major))))))	(Phoenix_dactylifera	Sabal_domingensis)))	Kingia_australis);
((Roystonea_regia	((((Dypsis_decaryi	(((Hydriastele_microspadix	Heterospathe_cagayanensis)	Veitchia_spiralis)	Dictyosperma_album))	Pelagodoxa_henryana)	(((((Phoenix_dactylifera	Sabal_domingensis)	(Nypa_fruticans	Iriartea_deltoidea))	(Sclerosperma_profizianum	Podococcus_barteri))	((Elaeis_guineensis	((Kentiopsis_piersoniorum	(Pseudophoenix_vinifera	Orania_palindan))	Elaeis_oleifera))	(((Reinhardtia_paiewonskiana	Reinhardtia_latisecta)	(Reinhardtia_gracilis	Reinhardtia_simplex))	(Attalea_speciosa	(Burretiokentia_grandiflora	Bactris_major)))))	Manicaria_saccifera))	(Geonoma_undata	(Oenocarpus_bataua	(Oenocarpus_minor	Prestoea_acuminata)))))	Kingia_australis);
((Attalea_speciosa	(Bactris_major	((((((Prestoea_acuminata	(Oenocarpus_bataua	Oenocarpus_minor))	(Dypsis_decaryi	((Kentiopsis_piersoniorum	(Pseudophoenix_vinifera	Orania_palindan))	(((Hydriastele_microspadix	Heterospathe_cagayanensis)	Veitchia_spiralis)	Dictyosperma_album))))	Manicaria_saccifera)	(Geonoma_undata	(Pelagodoxa_henryana	(((((Burretiokentia_grandiflora	Phoenix_dactylifera)	Sabal_domingensis)	(Nypa_fruticans	Iriartea_deltoidea))	(Sclerosperma_profizianum	Podococcus_barteri))	Roystonea_regia))))	(Elaeis_guineensis	Elaeis_oleifera))	((Reinhardtia_paiewonskiana	Reinhardtia_latisecta)	(Reinhardtia_gracilis	Reinhardtia_simplex)))))	Kingia_australis);
(((((Pelagodoxa_henryana	(Geonoma_undata	((((Manicaria_saccifera	(Dypsis_decaryi	(((Heterospathe_cagayanensis	Hydriastele_microspadix)	Veitchia_spiralis)	Dictyosperma_album)))	(Oenocarpus_bataua	(Oenocarpus_minor	Prestoea_acuminata)))	((Elaeis_oleifera	Elaeis_guineensis)	((Attalea_speciosa	(Burretiokentia_grandiflora	Bactris_major))	(((Orania_palindan	Pseudophoenix_vinifera)	Kentiopsis_piersoniorum)	((Reinhardtia_simplex	Reinhardtia_gracilis)	(Reinhardtia_paiewonskiana	Reinhardtia_latisecta))))))	((Iriartea_deltoidea	Nypa_fruticans)	(Phoenix_dactylifera	Sabal_domingensis)))))	Podococcus_barteri)	Sclerosperma_profizianum)	Roystonea_regia)	Kingia_australis);
((Attalea_speciosa	(Bactris_major	(((((Podococcus_barteri	((((Orania_palindan	Pseudophoenix_vinifera)	Kentiopsis_piersoniorum)	Sclerosperma_profizianum)	Roystonea_regia))	Pelagodoxa_henryana)	(Geonoma_undata	((Iriartea_deltoidea	Nypa_fruticans)	(Phoenix_dactylifera	Sabal_domingensis))))	((Manicaria_saccifera	((Burretiokentia_grandiflora	Dypsis_decaryi)	(((Heterospathe_cagayanensis	Hydriastele_microspadix)	Veitchia_spiralis)	Dictyosperma_album)))	(Prestoea_acuminata	(Oenocarpus_bataua	Oenocarpus_minor))))	(((Reinhardtia_simplex	Reinhardtia_gracilis)	(Reinhardtia_paiewonskiana	Reinhardtia_latisecta))	(Elaeis_oleifera	Elaeis_guineensis)))))	Kingia_australis);
((Sclerosperma_profizianum	(((Burretiokentia_grandiflora	Roystonea_regia)	(Pelagodoxa_henryana	((Nypa_fruticans	(Phoenix_dactylifera	Sabal_domingensis))	((((Dypsis_decaryi	((Heterospathe_cagayanensis	Hydriastele_microspadix)	(Veitchia_spiralis	(((Orania_palindan	Pseudophoenix_vinifera)	Kentiopsis_piersoniorum)	Dictyosperma_album))))	Manicaria_saccifera)	(((Iriartea_deltoidea	Geonoma_undata)	Prestoea_acuminata)	(Oenocarpus_bataua	Oenocarpus_minor)))	((((Reinhardtia_simplex	Reinhardtia_gracilis)	(Reinhardtia_paiewonskiana	Reinhardtia_latisecta))	(Elaeis_oleifera	Elaeis_guineensis))	(Attalea_speciosa	Bactris_major))))))	Podococcus_barteri))	Kingia_australis);
((Attalea_speciosa	(Bactris_major	(((Reinhardtia_simplex	((Orania_palindan	Kentiopsis_piersoniorum)	Reinhardtia_gracilis))	(Reinhardtia_paiewonskiana	Reinhardtia_latisecta))	((((((Pseudophoenix_vinifera	Nypa_fruticans)	(Phoenix_dactylifera	Sabal_domingensis))	(Podococcus_barteri	Sclerosperma_profizianum))	(Iriartea_deltoidea	((Prestoea_acuminata	Roystonea_regia)	Pelagodoxa_henryana)))	(Elaeis_oleifera	Elaeis_guineensis))	((((Dypsis_decaryi	(Veitchia_spiralis	(Heterospathe_cagayanensis	Hydriastele_microspadix)))	(Burretiokentia_grandiflora	Dictyosperma_album))	((Oenocarpus_bataua	Oenocarpus_minor)	Geonoma_undata))	Manicaria_saccifera)))))	Kingia_australis);
((Roystonea_regia	(Pelagodoxa_henryana	((((Attalea_speciosa	Bactris_major)	(((Reinhardtia_simplex	Reinhardtia_gracilis)	(Reinhardtia_paiewonskiana	Reinhardtia_latisecta))	(Elaeis_oleifera	Elaeis_guineensis)))	((Podococcus_barteri	(((Pseudophoenix_vinifera	Orania_palindan)	Kentiopsis_piersoniorum)	Sclerosperma_profizianum))	((Phoenix_dactylifera	Sabal_domingensis)	(Iriartea_deltoidea	Nypa_fruticans))))	((((Burretiokentia_grandiflora	(Dypsis_decaryi	(Dictyosperma_album	((Heterospathe_cagayanensis	Hydriastele_microspadix)	Veitchia_spiralis))))	Manicaria_saccifera)	(Oenocarpus_bataua	(Prestoea_acuminata	Oenocarpus_minor)))	Geonoma_undata))))	Kingia_australis);
((Roystonea_regia	((Podococcus_barteri	Sclerosperma_profizianum)	((((Phoenix_dactylifera	Sabal_domingensis)	(Iriartea_deltoidea	Nypa_fruticans))	((Elaeis_oleifera	Elaeis_guineensis)	((Dypsis_decaryi	Manicaria_saccifera)	((((Attalea_speciosa	(Burretiokentia_grandiflora	Bactris_major))	((Reinhardtia_simplex	Reinhardtia_gracilis)	(Reinhardtia_paiewonskiana	Reinhardtia_latisecta)))	((Oenocarpus_bataua	(Prestoea_acuminata	Oenocarpus_minor))	Geonoma_undata))	(Dictyosperma_album	(((Pseudophoenix_vinifera	Orania_palindan)	Kentiopsis_piersoniorum)	((Heterospathe_cagayanensis	Hydriastele_microspadix)	Veitchia_spiralis)))))))	Pelagodoxa_henryana)))	Kingia_australis);
((((Phoenix_dactylifera	Sabal_domingensis)	(Iriartea_deltoidea	Nypa_fruticans))	((Podococcus_barteri	Sclerosperma_profizianum)	((Pelagodoxa_henryana	Roystonea_regia)	(((Attalea_speciosa	(Burretiokentia_grandiflora	Bactris_major))	((Elaeis_oleifera	Elaeis_guineensis)	((Reinhardtia_simplex	Reinhardtia_gracilis)	(Reinhardtia_paiewonskiana	Reinhardtia_latisecta))))	(((Dypsis_decaryi	((Dictyosperma_album	((Heterospathe_cagayanensis	Hydriastele_microspadix)	Veitchia_spiralis))	((Pseudophoenix_vinifera	Orania_palindan)	Kentiopsis_piersoniorum)))	((Oenocarpus_bataua	(Prestoea_acuminata	Oenocarpus_minor))	Geonoma_undata))	Manicaria_saccifera)))))	Kingia_australis);
((Sclerosperma_profizianum	(((((Phoenix_dactylifera	Sabal_domingensis)	Nypa_fruticans)	Iriartea_deltoidea)	((Pelagodoxa_henryana	(Prestoea_acuminata	Roystonea_regia))	((Elaeis_oleifera	Elaeis_guineensis)	((((Pseudophoenix_vinifera	Orania_palindan)	Kentiopsis_piersoniorum)	((Reinhardtia_simplex	Reinhardtia_gracilis)	(Reinhardtia_paiewonskiana	Reinhardtia_latisecta)))	((Geonoma_undata	((Manicaria_saccifera	(Oenocarpus_bataua	Oenocarpus_minor))	((Dictyosperma_album	Burretiokentia_grandiflora)	(Dypsis_decaryi	((Heterospathe_cagayanensis	Hydriastele_microspadix)	Veitchia_spiralis)))))	(Attalea_speciosa	Bactris_major))))))	Podococcus_barteri))	Kingia_australis);
((Roystonea_regia	((Geonoma_undata	((Prestoea_acuminata	(Oenocarpus_bataua	Oenocarpus_minor))	((((Pseudophoenix_vinifera	Orania_palindan)	Kentiopsis_piersoniorum)	((Hydriastele_microspadix	((Dictyosperma_album	(Heterospathe_cagayanensis	Veitchia_spiralis))	Dypsis_decaryi))	Burretiokentia_grandiflora))	(Manicaria_saccifera	(((Elaeis_oleifera	Elaeis_guineensis)	((Reinhardtia_simplex	Reinhardtia_gracilis)	(Reinhardtia_paiewonskiana	Reinhardtia_latisecta)))	(Attalea_speciosa	Bactris_major))))))	(((Podococcus_barteri	Sclerosperma_profizianum)	((Phoenix_dactylifera	Sabal_domingensis)	(Nypa_fruticans	Iriartea_deltoidea)))	Pelagodoxa_henryana)))	Kingia_australis);
((Roystonea_regia	((Geonoma_undata	((Prestoea_acuminata	(Oenocarpus_bataua	Oenocarpus_minor))	((((Pseudophoenix_vinifera	Orania_palindan)	Kentiopsis_piersoniorum)	((Hydriastele_microspadix	((Dictyosperma_album	(Heterospathe_cagayanensis	Veitchia_spiralis))	Dypsis_decaryi))	Burretiokentia_grandiflora))	(Manicaria_saccifera	(((Elaeis_oleifera	Elaeis_guineensis)	((Reinhardtia_simplex	Reinhardtia_gracilis)	(Reinhardtia_paiewonskiana	Reinhardtia_latisecta)))	(Attalea_speciosa	Bactris_major))))))	(((Podococcus_barteri	Sclerosperma_profizianum)	((Phoenix_dactylifera	Sabal_domingensis)	(Nypa_fruticans	Iriartea_deltoidea)))	Pelagodoxa_henryana)))	Kingia_australis);
(((Pelagodoxa_henryana	(((((((Geonoma_undata	(Prestoea_acuminata	(Oenocarpus_bataua	Oenocarpus_minor)))	(((Veitchia_spiralis	Heterospathe_cagayanensis)	(Hydriastele_microspadix	Dictyosperma_album))	Dypsis_decaryi))	Pseudophoenix_vinifera)	Manicaria_saccifera)	((Attalea_speciosa	(Burretiokentia_grandiflora	Bactris_major))	((Elaeis_guineensis	Elaeis_oleifera)	((Orania_palindan	Kentiopsis_piersoniorum)	((Reinhardtia_simplex	Reinhardtia_gracilis)	(Reinhardtia_paiewonskiana	Reinhardtia_latisecta))))))	((Podococcus_barteri	Sclerosperma_profizianum)	(Phoenix_dactylifera	Sabal_domingensis)))	(Iriartea_deltoidea	Nypa_fruticans)))	Roystonea_regia)	Kingia_australis);
((((Pelagodoxa_henryana	((Iriartea_deltoidea	(Pseudophoenix_vinifera	Nypa_fruticans))	(Podococcus_barteri	Sclerosperma_profizianum)))	((((Hydriastele_microspadix	(((Veitchia_spiralis	Heterospathe_cagayanensis)	Dictyosperma_album)	((Burretiokentia_grandiflora	(Manicaria_saccifera	(Geonoma_undata	(Prestoea_acuminata	(Oenocarpus_bataua	Oenocarpus_minor)))))	Dypsis_decaryi)))	(((Reinhardtia_simplex	Reinhardtia_gracilis)	(Reinhardtia_paiewonskiana	Reinhardtia_latisecta))	(Attalea_speciosa	Bactris_major)))	(Elaeis_guineensis	((Orania_palindan	Kentiopsis_piersoniorum)	Elaeis_oleifera)))	(Phoenix_dactylifera	Sabal_domingensis)))	Roystonea_regia)	Kingia_australis);
(((((((((Geonoma_undata	(Prestoea_acuminata	(Oenocarpus_bataua	Oenocarpus_minor)))	((Dypsis_decaryi	Manicaria_saccifera)	((Veitchia_spiralis	(Hydriastele_microspadix	Heterospathe_cagayanensis))	Dictyosperma_album)))	((((Pseudophoenix_vinifera	Orania_palindan)	Kentiopsis_piersoniorum)	((Reinhardtia_simplex	Reinhardtia_gracilis)	(Reinhardtia_paiewonskiana	Reinhardtia_latisecta)))	(Attalea_speciosa	(Burretiokentia_grandiflora	Bactris_major))))	(Elaeis_guineensis	Elaeis_oleifera))	((Iriartea_deltoidea	Nypa_fruticans)	(Phoenix_dactylifera	Sabal_domingensis)))	Pelagodoxa_henryana)	(Podococcus_barteri	Sclerosperma_profizianum))	Roystonea_regia)	Kingia_australis);
((Attalea_speciosa	(Bactris_major	((((((Iriartea_deltoidea	Nypa_fruticans)	(Reinhardtia_simplex	Reinhardtia_gracilis))	(Reinhardtia_paiewonskiana	Reinhardtia_latisecta))	(Elaeis_guineensis	Elaeis_oleifera))	((((Geonoma_undata	(Prestoea_acuminata	(Oenocarpus_bataua	Oenocarpus_minor)))	(Manicaria_saccifera	(Burretiokentia_grandiflora	(Dypsis_decaryi	(((Pseudophoenix_vinifera	Orania_palindan)	Kentiopsis_piersoniorum)	(Dictyosperma_album	(Veitchia_spiralis	(Hydriastele_microspadix	Heterospathe_cagayanensis))))))))	(Roystonea_regia	Pelagodoxa_henryana))	(Podococcus_barteri	Sclerosperma_profizianum)))	(Phoenix_dactylifera	Sabal_domingensis))))	Kingia_australis);
((Sclerosperma_profizianum	((((Iriartea_deltoidea	Nypa_fruticans)	(Phoenix_dactylifera	Sabal_domingensis))	(((((((((Pseudophoenix_vinifera	Orania_palindan)	Kentiopsis_piersoniorum)	Hydriastele_microspadix)	Dictyosperma_album)	(Heterospathe_cagayanensis	(Veitchia_spiralis	Dypsis_decaryi)))	(Oenocarpus_bataua	Oenocarpus_minor))	Manicaria_saccifera)	((Geonoma_undata	((Prestoea_acuminata	(Attalea_speciosa	(Burretiokentia_grandiflora	Bactris_major)))	((Reinhardtia_paiewonskiana	Reinhardtia_latisecta)	(Reinhardtia_simplex	Reinhardtia_gracilis))))	(Elaeis_guineensis	Elaeis_oleifera)))	(Pelagodoxa_henryana	Roystonea_regia)))	Podococcus_barteri))	Kingia_australis);
((((Roystonea_regia	((((Iriartea_deltoidea	Nypa_fruticans)	(Phoenix_dactylifera	Sabal_domingensis))	(((((Dypsis_decaryi	((Burretiokentia_grandiflora	Dictyosperma_album)	((Hydriastele_microspadix	Heterospathe_cagayanensis)	Veitchia_spiralis)))	(Prestoea_acuminata	(Oenocarpus_bataua	Oenocarpus_minor)))	Manicaria_saccifera)	((Attalea_speciosa	Bactris_major)	(((Reinhardtia_paiewonskiana	Reinhardtia_latisecta)	(Reinhardtia_simplex	Reinhardtia_gracilis))	(Elaeis_guineensis	Elaeis_oleifera))))	Geonoma_undata))	Pelagodoxa_henryana))	(((Pseudophoenix_vinifera	Orania_palindan)	Kentiopsis_piersoniorum)	Sclerosperma_profizianum))	Podococcus_barteri)	Kingia_australis);
((Attalea_speciosa	((Burretiokentia_grandiflora	Bactris_major)	(((Reinhardtia_paiewonskiana	Reinhardtia_latisecta)	(Reinhardtia_simplex	Reinhardtia_gracilis))	((((Dypsis_decaryi	(((Pseudophoenix_vinifera	Orania_palindan)	Kentiopsis_piersoniorum)	Hydriastele_microspadix))	(Dictyosperma_album	(Heterospathe_cagayanensis	Veitchia_spiralis)))	((Oenocarpus_bataua	(Oenocarpus_minor	Prestoea_acuminata))	(Manicaria_saccifera	(Geonoma_undata	(((Sclerosperma_profizianum	Podococcus_barteri)	(Roystonea_regia	Pelagodoxa_henryana))	((Iriartea_deltoidea	Nypa_fruticans)	(Phoenix_dactylifera	Sabal_domingensis)))))))	(Elaeis_guineensis	Elaeis_oleifera)))))	Kingia_australis);
(((Iriartea_deltoidea	Nypa_fruticans)	((Phoenix_dactylifera	Sabal_domingensis)	((Pelagodoxa_henryana	((Prestoea_acuminata	Roystonea_regia)	(((Elaeis_guineensis	Elaeis_oleifera)	((Attalea_speciosa	Bactris_major)	(Geonoma_undata	((Reinhardtia_paiewonskiana	Reinhardtia_latisecta)	(Reinhardtia_simplex	Reinhardtia_gracilis)))))	((Manicaria_saccifera	(((Hydriastele_microspadix	(Heterospathe_cagayanensis	(Veitchia_spiralis	Dictyosperma_album)))	Dypsis_decaryi)	Burretiokentia_grandiflora))	(Oenocarpus_bataua	Oenocarpus_minor)))))	((((Pseudophoenix_vinifera	Orania_palindan)	Kentiopsis_piersoniorum)	Sclerosperma_profizianum)	Podococcus_barteri))))	Kingia_australis);
((Roystonea_regia	((((((Iriartea_deltoidea	Nypa_fruticans)	(Phoenix_dactylifera	Sabal_domingensis))	(Elaeis_guineensis	Elaeis_oleifera))	((((Orania_palindan	Kentiopsis_piersoniorum)	((Reinhardtia_paiewonskiana	Reinhardtia_latisecta)	(Reinhardtia_simplex	Reinhardtia_gracilis)))	(Attalea_speciosa	Bactris_major))	(Geonoma_undata	(Manicaria_saccifera	((((Hydriastele_microspadix	Heterospathe_cagayanensis)	((Pseudophoenix_vinifera	Veitchia_spiralis)	Dictyosperma_album))	(Dypsis_decaryi	Burretiokentia_grandiflora))	(Oenocarpus_bataua	Oenocarpus_minor))))))	((Podococcus_barteri	Sclerosperma_profizianum)	Pelagodoxa_henryana))	Prestoea_acuminata))	Kingia_australis);
((Attalea_speciosa	(Bactris_major	(((Manicaria_saccifera	(((Pseudophoenix_vinifera	(Orania_palindan	Kentiopsis_piersoniorum))	(((Hydriastele_microspadix	(Heterospathe_cagayanensis	(Burretiokentia_grandiflora	Veitchia_spiralis)))	Dypsis_decaryi)	Dictyosperma_album))	(Prestoea_acuminata	(Oenocarpus_bataua	Oenocarpus_minor))))	(Geonoma_undata	((Phoenix_dactylifera	((Iriartea_deltoidea	Nypa_fruticans)	Sabal_domingensis))	((Sclerosperma_profizianum	Pelagodoxa_henryana)	(Podococcus_barteri	Roystonea_regia)))))	((Elaeis_guineensis	Elaeis_oleifera)	((Reinhardtia_paiewonskiana	Reinhardtia_latisecta)	(Reinhardtia_simplex	Reinhardtia_gracilis))))))	Kingia_australis);
(((Pelagodoxa_henryana	(((Sclerosperma_profizianum	Podococcus_barteri)	(Nypa_fruticans	(Phoenix_dactylifera	Sabal_domingensis)))	((Burretiokentia_grandiflora	(((((Kentiopsis_piersoniorum	(Orania_palindan	Pseudophoenix_vinifera))	(Dictyosperma_album	(Veitchia_spiralis	(Hydriastele_microspadix	Heterospathe_cagayanensis))))	Dypsis_decaryi)	((Geonoma_undata	Iriartea_deltoidea)	(Oenocarpus_bataua	(Prestoea_acuminata	Oenocarpus_minor))))	Manicaria_saccifera))	((((Reinhardtia_gracilis	Reinhardtia_simplex)	(Reinhardtia_paiewonskiana	Reinhardtia_latisecta))	(Elaeis_oleifera	Elaeis_guineensis))	(Attalea_speciosa	Bactris_major)))))	Roystonea_regia)	Kingia_australis);
(((((Geonoma_undata	Iriartea_deltoidea)	((Oenocarpus_bataua	Oenocarpus_minor)	Prestoea_acuminata))	((((Reinhardtia_gracilis	Reinhardtia_simplex)	(Reinhardtia_paiewonskiana	Reinhardtia_latisecta))	(Attalea_speciosa	(Burretiokentia_grandiflora	Bactris_major)))	(((Manicaria_saccifera	Dypsis_decaryi)	(Dictyosperma_album	(Veitchia_spiralis	(Hydriastele_microspadix	Heterospathe_cagayanensis))))	((((Kentiopsis_piersoniorum	Orania_palindan)	Elaeis_oleifera)	Elaeis_guineensis)	(Pelagodoxa_henryana	((Sclerosperma_profizianum	Podococcus_barteri)	((Pseudophoenix_vinifera	Nypa_fruticans)	(Phoenix_dactylifera	Sabal_domingensis))))))))	Roystonea_regia)	Kingia_australis);
((Attalea_speciosa	(Bactris_major	(((Elaeis_oleifera	Elaeis_guineensis)	(((Sclerosperma_profizianum	Podococcus_barteri)	((Phoenix_dactylifera	Sabal_domingensis)	(Iriartea_deltoidea	Nypa_fruticans)))	((((Pelagodoxa_henryana	(Prestoea_acuminata	Roystonea_regia))	Geonoma_undata)	(Oenocarpus_bataua	Oenocarpus_minor))	(Manicaria_saccifera	((Veitchia_spiralis	Burretiokentia_grandiflora)	((Hydriastele_microspadix	Dictyosperma_album)	(Dypsis_decaryi	Heterospathe_cagayanensis)))))))	((Kentiopsis_piersoniorum	(Pseudophoenix_vinifera	Orania_palindan))	((Reinhardtia_gracilis	Reinhardtia_simplex)	(Reinhardtia_paiewonskiana	Reinhardtia_latisecta))))))	Kingia_australis);
((Roystonea_regia	((Pelagodoxa_henryana	((Sclerosperma_profizianum	Podococcus_barteri)	((Phoenix_dactylifera	Sabal_domingensis)	(Iriartea_deltoidea	Nypa_fruticans))))	(((((Kentiopsis_piersoniorum	(Pseudophoenix_vinifera	Orania_palindan))	(Dictyosperma_album	((Heterospathe_cagayanensis	Hydriastele_microspadix)	Veitchia_spiralis)))	(Dypsis_decaryi	((Geonoma_undata	(Oenocarpus_bataua	(Prestoea_acuminata	Oenocarpus_minor)))	Manicaria_saccifera)))	((Attalea_speciosa	(Burretiokentia_grandiflora	Bactris_major))	((Reinhardtia_gracilis	Reinhardtia_simplex)	(Reinhardtia_paiewonskiana	Reinhardtia_latisecta))))	(Elaeis_oleifera	Elaeis_guineensis))))	Kingia_australis);
((Roystonea_regia	(((Iriartea_deltoidea	Nypa_fruticans)	((Sclerosperma_profizianum	Podococcus_barteri)	((Burretiokentia_grandiflora	Phoenix_dactylifera)	Sabal_domingensis)))	((((Dictyosperma_album	(((Heterospathe_cagayanensis	Hydriastele_microspadix)	Veitchia_spiralis)	Dypsis_decaryi))	(Oenocarpus_bataua	(Prestoea_acuminata	Oenocarpus_minor)))	(Manicaria_saccifera	((Attalea_speciosa	Bactris_major)	(((Kentiopsis_piersoniorum	(Pseudophoenix_vinifera	Orania_palindan))	((Reinhardtia_gracilis	Reinhardtia_simplex)	(Reinhardtia_paiewonskiana	Reinhardtia_latisecta)))	(Elaeis_oleifera	Elaeis_guineensis)))))	(Pelagodoxa_henryana	Geonoma_undata))))	Kingia_australis);
((Roystonea_regia	(Pelagodoxa_henryana	((Sclerosperma_profizianum	Podococcus_barteri)	(((((Manicaria_saccifera	((Oenocarpus_bataua	(Prestoea_acuminata	Oenocarpus_minor))	Geonoma_undata))	((((Kentiopsis_piersoniorum	(Pseudophoenix_vinifera	Orania_palindan))	(Reinhardtia_gracilis	Reinhardtia_simplex))	(Reinhardtia_paiewonskiana	Reinhardtia_latisecta))	(Attalea_speciosa	Bactris_major)))	((Dictyosperma_album	(Heterospathe_cagayanensis	Veitchia_spiralis))	(Dypsis_decaryi	Hydriastele_microspadix)))	(Elaeis_oleifera	Elaeis_guineensis))	((Iriartea_deltoidea	Nypa_fruticans)	((Burretiokentia_grandiflora	Phoenix_dactylifera)	Sabal_domingensis))))))	Kingia_australis);
((Nypa_fruticans	((((Burretiokentia_grandiflora	Phoenix_dactylifera)	Sabal_domingensis)	(((((((Oenocarpus_bataua	Oenocarpus_minor)	Manicaria_saccifera)	(((Veitchia_spiralis	(Hydriastele_microspadix	Heterospathe_cagayanensis))	Dictyosperma_album)	Dypsis_decaryi))	((Attalea_speciosa	Bactris_major)	((((Kentiopsis_piersoniorum	(Pseudophoenix_vinifera	Orania_palindan))	Elaeis_oleifera)	Elaeis_guineensis)	((Reinhardtia_gracilis	Reinhardtia_simplex)	(Reinhardtia_paiewonskiana	Reinhardtia_latisecta)))))	Geonoma_undata)	((Prestoea_acuminata	Roystonea_regia)	Pelagodoxa_henryana))	(Sclerosperma_profizianum	Podococcus_barteri)))	Iriartea_deltoidea))	Kingia_australis);
((Roystonea_regia	(Geonoma_undata	(((((Manicaria_saccifera	((((Dypsis_decaryi	(Hydriastele_microspadix	Heterospathe_cagayanensis))	Dictyosperma_album)	(Burretiokentia_grandiflora	Veitchia_spiralis))	(Oenocarpus_bataua	Oenocarpus_minor)))	(((Attalea_speciosa	Bactris_major)	(((Kentiopsis_piersoniorum	(Pseudophoenix_vinifera	Orania_palindan))	(Reinhardtia_gracilis	Reinhardtia_simplex))	(Reinhardtia_paiewonskiana	Reinhardtia_latisecta)))	(Elaeis_oleifera	Elaeis_guineensis)))	((Sclerosperma_profizianum	Podococcus_barteri)	((Iriartea_deltoidea	Nypa_fruticans)	(Phoenix_dactylifera	Sabal_domingensis))))	Pelagodoxa_henryana)	Prestoea_acuminata)))	Kingia_australis);
((Attalea_speciosa	((Burretiokentia_grandiflora	Bactris_major)	(((Reinhardtia_gracilis	Reinhardtia_simplex)	(Reinhardtia_paiewonskiana	Reinhardtia_latisecta))	(((Podococcus_barteri	((Phoenix_dactylifera	Sabal_domingensis)	Nypa_fruticans))	(Manicaria_saccifera	(((Iriartea_deltoidea	Geonoma_undata)	Pelagodoxa_henryana)	((Roystonea_regia	(Oenocarpus_bataua	(Prestoea_acuminata	Oenocarpus_minor)))	((((Veitchia_spiralis	Hydriastele_microspadix)	Heterospathe_cagayanensis)	Dictyosperma_album)	Dypsis_decaryi)))))	(((Kentiopsis_piersoniorum	(Pseudophoenix_vinifera	Orania_palindan))	Sclerosperma_profizianum)	(Elaeis_oleifera	Elaeis_guineensis))))))	Kingia_australis);
((Attalea_speciosa	(Bactris_major	(((Elaeis_oleifera	Elaeis_guineensis)	((Reinhardtia_gracilis	Reinhardtia_simplex)	(Reinhardtia_paiewonskiana	Reinhardtia_latisecta)))	((((Sclerosperma_profizianum	Podococcus_barteri)	((Phoenix_dactylifera	Sabal_domingensis)	Nypa_fruticans))	(Roystonea_regia	Pelagodoxa_henryana))	(Manicaria_saccifera	((Burretiokentia_grandiflora	(((Kentiopsis_piersoniorum	(Pseudophoenix_vinifera	Orania_palindan))	((Veitchia_spiralis	(Hydriastele_microspadix	Heterospathe_cagayanensis))	Dictyosperma_album))	Dypsis_decaryi))	(((Oenocarpus_bataua	Oenocarpus_minor)	Prestoea_acuminata)	(Iriartea_deltoidea	Geonoma_undata))))))))	Kingia_australis);
