# Supplementary material for: Data supporting the nuclear phylogenomics of the palm subfamily Arecoideae (Arecaceae)
Source: Data Brief. 2016 Mar 2;7:532–6. doi: 10.1016/j.dib.2016.02.063 (PMC4796708; doi:10.1016/j.dib.2016.02.063)
Supplement: Supplementary file 5 — Supplementary material [file mmc5.zip › RAxML_bootstrap.Elaeis_299.raxml.tre]

((Attalea_speciosa	((((Serenoa_repens	((Nypa_fruticans	Roystonea_regia)	((Manicaria_saccifera	(Calamus_caryotoides	(((Podococcus_barteri	(Orania_palindan	Sclerosperma_profizianum))	(Pelagodoxa_henryana	((((Oenocarpus_bataua	Oenocarpus_minor)	Prestoea_acuminata)	(Dypsis_decaryi	(((Leopoldinia_pulchra	Veitchia_spiralis)	Dictyosperma_album)	(((Burretiokentia_grandiflora	Hydriastele_microspadix)	Heterospathe_cagayanensis)	Kentiopsis_piersoniorum))))	Geonoma_undata)))	(Chamaedorea_seifrizii	(Iriartea_deltoidea	(Sabal_domingensis	Phoenix_dactylifera))))))	Pseudophoenix_vinifera)))	(Reinhardtia_simplex	(Reinhardtia_paiewonskiana	Reinhardtia_latisecta)))	Bactris_major)	(Elaeis_guineensis	Elaeis_oleifera)))	Kingia_australis);
((Calamus_caryotoides	(Roystonea_regia	(((Serenoa_repens	Pseudophoenix_vinifera)	(((Iriartea_deltoidea	(Chamaedorea_seifrizii	((Podococcus_barteri	(Orania_palindan	Sclerosperma_profizianum))	(Pelagodoxa_henryana	((((Oenocarpus_bataua	Oenocarpus_minor)	Prestoea_acuminata)	(Dypsis_decaryi	(((Leopoldinia_pulchra	Veitchia_spiralis)	Dictyosperma_album)	((Hydriastele_microspadix	Heterospathe_cagayanensis)	(Burretiokentia_grandiflora	Kentiopsis_piersoniorum)))))	Geonoma_undata)))))	(Sabal_domingensis	Phoenix_dactylifera))	((Reinhardtia_simplex	(Reinhardtia_paiewonskiana	Reinhardtia_latisecta))	(Manicaria_saccifera	((Bactris_major	(Elaeis_guineensis	Elaeis_oleifera))	Attalea_speciosa)))))	Nypa_fruticans)))	Kingia_australis);
((Calamus_caryotoides	(((Pelagodoxa_henryana	((((Oenocarpus_bataua	Oenocarpus_minor)	Prestoea_acuminata)	(Dypsis_decaryi	(Dictyosperma_album	((Hydriastele_microspadix	Heterospathe_cagayanensis)	(((Leopoldinia_pulchra	Veitchia_spiralis)	Burretiokentia_grandiflora)	Kentiopsis_piersoniorum)))))	Geonoma_undata))	((Podococcus_barteri	((Sabal_domingensis	Phoenix_dactylifera)	(Orania_palindan	Sclerosperma_profizianum)))	Chamaedorea_seifrizii))	(Pseudophoenix_vinifera	(Serenoa_repens	(((Reinhardtia_simplex	(Reinhardtia_paiewonskiana	Reinhardtia_latisecta))	((Iriartea_deltoidea	Manicaria_saccifera)	((Bactris_major	(Elaeis_guineensis	Elaeis_oleifera))	Attalea_speciosa)))	(Nypa_fruticans	Roystonea_regia))))))	Kingia_australis);
((Attalea_speciosa	(((Iriartea_deltoidea	Manicaria_saccifera)	(((Pseudophoenix_vinifera	(Sabal_domingensis	Phoenix_dactylifera))	((Nypa_fruticans	Roystonea_regia)	Calamus_caryotoides))	(((Orania_palindan	Sclerosperma_profizianum)	(Podococcus_barteri	(Pelagodoxa_henryana	(Serenoa_repens	((((Oenocarpus_bataua	Oenocarpus_minor)	Prestoea_acuminata)	(Dypsis_decaryi	(((Burretiokentia_grandiflora	Hydriastele_microspadix)	(Kentiopsis_piersoniorum	(Chamaedorea_seifrizii	Heterospathe_cagayanensis)))	(Dictyosperma_album	(Leopoldinia_pulchra	Veitchia_spiralis)))))	Geonoma_undata)))))	(Reinhardtia_simplex	(Reinhardtia_paiewonskiana	Reinhardtia_latisecta)))))	(Bactris_major	(Elaeis_guineensis	Elaeis_oleifera))))	Kingia_australis);
((Calamus_caryotoides	((((((((Bactris_major	(Elaeis_guineensis	Elaeis_oleifera))	Attalea_speciosa)	Manicaria_saccifera)	(Reinhardtia_simplex	(Reinhardtia_paiewonskiana	Reinhardtia_latisecta)))	(((Orania_palindan	Sclerosperma_profizianum)	(Podococcus_barteri	((Pelagodoxa_henryana	((((Oenocarpus_bataua	Oenocarpus_minor)	Prestoea_acuminata)	(Dypsis_decaryi	((Kentiopsis_piersoniorum	(Burretiokentia_grandiflora	Hydriastele_microspadix))	(Heterospathe_cagayanensis	(Dictyosperma_album	Veitchia_spiralis)))))	Geonoma_undata))	Leopoldinia_pulchra)))	(Chamaedorea_seifrizii	(Iriartea_deltoidea	(Sabal_domingensis	(Nypa_fruticans	Phoenix_dactylifera))))))	Pseudophoenix_vinifera)	Serenoa_repens)	Roystonea_regia))	Kingia_australis);
((Attalea_speciosa	((((((Iriartea_deltoidea	Manicaria_saccifera)	(Reinhardtia_simplex	(Reinhardtia_paiewonskiana	Reinhardtia_latisecta)))	(((((Orania_palindan	Sclerosperma_profizianum)	((((Oenocarpus_bataua	Oenocarpus_minor)	Prestoea_acuminata)	(Dypsis_decaryi	((Kentiopsis_piersoniorum	((Podococcus_barteri	Heterospathe_cagayanensis)	(Burretiokentia_grandiflora	Hydriastele_microspadix)))	(Dictyosperma_album	(Leopoldinia_pulchra	Veitchia_spiralis)))))	(Geonoma_undata	Pelagodoxa_henryana)))	(Phoenix_dactylifera	(Calamus_caryotoides	Sabal_domingensis)))	Chamaedorea_seifrizii)	((Nypa_fruticans	Roystonea_regia)	Pseudophoenix_vinifera)))	Serenoa_repens)	Bactris_major)	(Elaeis_guineensis	Elaeis_oleifera)))	Kingia_australis);
((Pseudophoenix_vinifera	(((Chamaedorea_seifrizii	(Iriartea_deltoidea	(Phoenix_dactylifera	Sabal_domingensis)))	(((Orania_palindan	Sclerosperma_profizianum)	((Geonoma_undata	((Prestoea_acuminata	(Oenocarpus_bataua	Oenocarpus_minor))	(Dypsis_decaryi	((Kentiopsis_piersoniorum	((Burretiokentia_grandiflora	Hydriastele_microspadix)	Heterospathe_cagayanensis))	(Dictyosperma_album	(Leopoldinia_pulchra	Veitchia_spiralis))))))	Pelagodoxa_henryana))	Podococcus_barteri))	(((((Bactris_major	(Elaeis_guineensis	Elaeis_oleifera))	Attalea_speciosa)	(((Roystonea_regia	Nypa_fruticans)	Calamus_caryotoides)	(Reinhardtia_simplex	(Reinhardtia_paiewonskiana	Reinhardtia_latisecta))))	Serenoa_repens)	Manicaria_saccifera)))	Kingia_australis);
((Attalea_speciosa	((((Reinhardtia_simplex	(Reinhardtia_paiewonskiana	Reinhardtia_latisecta))	(Manicaria_saccifera	((Chamaedorea_seifrizii	(((Calamus_caryotoides	Pseudophoenix_vinifera)	((Roystonea_regia	Nypa_fruticans)	Serenoa_repens))	(((Orania_palindan	Sclerosperma_profizianum)	(((Prestoea_acuminata	(Oenocarpus_bataua	Oenocarpus_minor))	(((Burretiokentia_grandiflora	Dypsis_decaryi)	((Kentiopsis_piersoniorum	(Hydriastele_microspadix	Heterospathe_cagayanensis))	(Dictyosperma_album	(Leopoldinia_pulchra	Veitchia_spiralis))))	Geonoma_undata))	Pelagodoxa_henryana))	Podococcus_barteri)))	(Iriartea_deltoidea	(Phoenix_dactylifera	Sabal_domingensis)))))	Bactris_major)	(Elaeis_guineensis	Elaeis_oleifera)))	Kingia_australis);
((Attalea_speciosa	((Manicaria_saccifera	(((Reinhardtia_simplex	(Reinhardtia_paiewonskiana	Reinhardtia_latisecta))	(((Orania_palindan	Sclerosperma_profizianum)	((((Oenocarpus_bataua	Oenocarpus_minor)	((Kentiopsis_piersoniorum	(Leopoldinia_pulchra	Heterospathe_cagayanensis))	((Burretiokentia_grandiflora	Hydriastele_microspadix)	((Dictyosperma_album	Veitchia_spiralis)	Dypsis_decaryi))))	(Prestoea_acuminata	Geonoma_undata))	Pelagodoxa_henryana))	Podococcus_barteri))	(((Iriartea_deltoidea	Calamus_caryotoides)	(((Nypa_fruticans	Chamaedorea_seifrizii)	Phoenix_dactylifera)	Sabal_domingensis))	(Pseudophoenix_vinifera	(Serenoa_repens	Roystonea_regia)))))	(Bactris_major	(Elaeis_guineensis	Elaeis_oleifera))))	Kingia_australis);
(((Chamaedorea_seifrizii	Pseudophoenix_vinifera)	((((((Bactris_major	(Elaeis_guineensis	Elaeis_oleifera))	Attalea_speciosa)	((Reinhardtia_simplex	(Reinhardtia_paiewonskiana	Reinhardtia_latisecta))	(Iriartea_deltoidea	Manicaria_saccifera)))	((Phoenix_dactylifera	(Calamus_caryotoides	(Sabal_domingensis	Nypa_fruticans)))	(Orania_palindan	Sclerosperma_profizianum)))	(Roystonea_regia	(Serenoa_repens	((((Prestoea_acuminata	(Oenocarpus_bataua	Oenocarpus_minor))	(((Dictyosperma_album	(Leopoldinia_pulchra	Veitchia_spiralis))	((Burretiokentia_grandiflora	Hydriastele_microspadix)	(Kentiopsis_piersoniorum	Heterospathe_cagayanensis)))	Dypsis_decaryi))	Geonoma_undata)	Pelagodoxa_henryana))))	Podococcus_barteri))	Kingia_australis);
(((Sabal_domingensis	((((Podococcus_barteri	(Chamaedorea_seifrizii	Pseudophoenix_vinifera))	((((Manicaria_saccifera	((Nypa_fruticans	Roystonea_regia)	(Reinhardtia_simplex	(Reinhardtia_latisecta	Reinhardtia_paiewonskiana))))	(((Elaeis_oleifera	Elaeis_guineensis)	Bactris_major)	Attalea_speciosa))	Serenoa_repens)	(((((Dypsis_decaryi	(Burretiokentia_grandiflora	((Dictyosperma_album	(Leopoldinia_pulchra	Veitchia_spiralis))	(Kentiopsis_piersoniorum	(Hydriastele_microspadix	Heterospathe_cagayanensis)))))	((Oenocarpus_bataua	Oenocarpus_minor)	Prestoea_acuminata))	Geonoma_undata)	Pelagodoxa_henryana)	(Orania_palindan	Sclerosperma_profizianum))))	Iriartea_deltoidea)	Phoenix_dactylifera))	Calamus_caryotoides)	Kingia_australis);
((Attalea_speciosa	((((Reinhardtia_simplex	(Reinhardtia_latisecta	Reinhardtia_paiewonskiana))	((Calamus_caryotoides	Roystonea_regia)	(Serenoa_repens	(((((Dypsis_decaryi	((Heterospathe_cagayanensis	(Dictyosperma_album	(Leopoldinia_pulchra	Veitchia_spiralis)))	(Kentiopsis_piersoniorum	(Burretiokentia_grandiflora	Hydriastele_microspadix))))	(((Oenocarpus_bataua	Oenocarpus_minor)	Prestoea_acuminata)	Geonoma_undata))	Pelagodoxa_henryana)	(Podococcus_barteri	(Orania_palindan	Sclerosperma_profizianum)))	((((Chamaedorea_seifrizii	Phoenix_dactylifera)	(Nypa_fruticans	Sabal_domingensis))	Iriartea_deltoidea)	Pseudophoenix_vinifera)))))	Manicaria_saccifera)	((Elaeis_oleifera	Elaeis_guineensis)	Bactris_major)))	Kingia_australis);
((Calamus_caryotoides	(Roystonea_regia	(((((((((((Oenocarpus_bataua	Oenocarpus_minor)	Prestoea_acuminata)	((Leopoldinia_pulchra	Dypsis_decaryi)	((Kentiopsis_piersoniorum	((Dictyosperma_album	Veitchia_spiralis)	(Heterospathe_cagayanensis	Hydriastele_microspadix)))	(Chamaedorea_seifrizii	Burretiokentia_grandiflora))))	(Serenoa_repens	Geonoma_undata))	Podococcus_barteri)	Pelagodoxa_henryana)	(Orania_palindan	Sclerosperma_profizianum))	((Phoenix_dactylifera	Sabal_domingensis)	Iriartea_deltoidea))	Pseudophoenix_vinifera)	((Manicaria_saccifera	(Bactris_major	((Elaeis_oleifera	Elaeis_guineensis)	Attalea_speciosa)))	(Reinhardtia_simplex	(Reinhardtia_latisecta	Reinhardtia_paiewonskiana))))	Nypa_fruticans)))	Kingia_australis);
((Calamus_caryotoides	(Roystonea_regia	(((((((((Oenocarpus_bataua	Oenocarpus_minor)	Prestoea_acuminata)	(Dypsis_decaryi	(((Burretiokentia_grandiflora	Hydriastele_microspadix)	Kentiopsis_piersoniorum)	((Dictyosperma_album	(Leopoldinia_pulchra	Veitchia_spiralis))	Heterospathe_cagayanensis))))	(Pelagodoxa_henryana	Geonoma_undata))	(Orania_palindan	Sclerosperma_profizianum))	Podococcus_barteri)	((Chamaedorea_seifrizii	Iriartea_deltoidea)	(Phoenix_dactylifera	(Nypa_fruticans	Sabal_domingensis))))	Pseudophoenix_vinifera)	(((Serenoa_repens	((Bactris_major	(Elaeis_oleifera	Elaeis_guineensis))	Attalea_speciosa))	(Reinhardtia_simplex	(Reinhardtia_latisecta	Reinhardtia_paiewonskiana)))	Manicaria_saccifera))))	Kingia_australis);
((Calamus_caryotoides	(Roystonea_regia	(((((Podococcus_barteri	((((Prestoea_acuminata	Geonoma_undata)	((Dypsis_decaryi	(((Burretiokentia_grandiflora	Hydriastele_microspadix)	(Heterospathe_cagayanensis	Kentiopsis_piersoniorum))	(Dictyosperma_album	(Leopoldinia_pulchra	Veitchia_spiralis))))	(Oenocarpus_bataua	Oenocarpus_minor)))	Pelagodoxa_henryana)	(Orania_palindan	Sclerosperma_profizianum)))	((Sabal_domingensis	(Phoenix_dactylifera	(Nypa_fruticans	Chamaedorea_seifrizii)))	Iriartea_deltoidea))	Pseudophoenix_vinifera)	((((Bactris_major	(Elaeis_oleifera	Elaeis_guineensis))	Attalea_speciosa)	(Reinhardtia_simplex	(Reinhardtia_latisecta	Reinhardtia_paiewonskiana)))	Manicaria_saccifera))	Serenoa_repens)))	Kingia_australis);
((Pseudophoenix_vinifera	(Iriartea_deltoidea	((Calamus_caryotoides	((Chamaedorea_seifrizii	((Podococcus_barteri	(((Heterospathe_cagayanensis	(Pelagodoxa_henryana	((Dypsis_decaryi	((Burretiokentia_grandiflora	Hydriastele_microspadix)	(Kentiopsis_piersoniorum	(Dictyosperma_album	Veitchia_spiralis))))	((Prestoea_acuminata	(Oenocarpus_bataua	Oenocarpus_minor))	Geonoma_undata))))	Leopoldinia_pulchra)	(Orania_palindan	Sclerosperma_profizianum)))	Serenoa_repens))	((Nypa_fruticans	Roystonea_regia)	((((Bactris_major	(Elaeis_oleifera	Elaeis_guineensis))	Attalea_speciosa)	(Reinhardtia_simplex	(Reinhardtia_latisecta	Reinhardtia_paiewonskiana)))	Manicaria_saccifera))))	(Sabal_domingensis	Phoenix_dactylifera))))	Kingia_australis);
((Calamus_caryotoides	(((Sabal_domingensis	(Iriartea_deltoidea	Phoenix_dactylifera))	((Podococcus_barteri	((Pelagodoxa_henryana	((Prestoea_acuminata	(Oenocarpus_bataua	Oenocarpus_minor))	(Geonoma_undata	(Dypsis_decaryi	((Dictyosperma_album	Veitchia_spiralis)	(((Leopoldinia_pulchra	Heterospathe_cagayanensis)	(Burretiokentia_grandiflora	Hydriastele_microspadix))	Kentiopsis_piersoniorum))))))	(Orania_palindan	Sclerosperma_profizianum)))	Chamaedorea_seifrizii))	(Pseudophoenix_vinifera	((((Serenoa_repens	((Bactris_major	(Elaeis_oleifera	Elaeis_guineensis))	Attalea_speciosa))	(Reinhardtia_simplex	(Reinhardtia_latisecta	Reinhardtia_paiewonskiana)))	Manicaria_saccifera)	(Nypa_fruticans	Roystonea_regia)))))	Kingia_australis);
((Attalea_speciosa	((((Reinhardtia_simplex	(Reinhardtia_latisecta	Reinhardtia_paiewonskiana))	((Nypa_fruticans	Roystonea_regia)	(Pseudophoenix_vinifera	((Calamus_caryotoides	((Sabal_domingensis	(Iriartea_deltoidea	Phoenix_dactylifera))	((Podococcus_barteri	((Pelagodoxa_henryana	(Geonoma_undata	(((Dypsis_decaryi	(Dictyosperma_album	(Veitchia_spiralis	Leopoldinia_pulchra)))	(Burretiokentia_grandiflora	((Hydriastele_microspadix	Heterospathe_cagayanensis)	Kentiopsis_piersoniorum)))	(Prestoea_acuminata	(Oenocarpus_bataua	Oenocarpus_minor)))))	(Orania_palindan	Sclerosperma_profizianum)))	Chamaedorea_seifrizii)))	Manicaria_saccifera))))	Serenoa_repens)	(Bactris_major	(Elaeis_oleifera	Elaeis_guineensis))))	Kingia_australis);
((Attalea_speciosa	(((((Reinhardtia_simplex	(Reinhardtia_latisecta	Reinhardtia_paiewonskiana))	((((Geonoma_undata	((((Heterospathe_cagayanensis	(Dypsis_decaryi	(Dictyosperma_album	(Veitchia_spiralis	Leopoldinia_pulchra))))	Kentiopsis_piersoniorum)	(Burretiokentia_grandiflora	Hydriastele_microspadix))	(Prestoea_acuminata	(Oenocarpus_bataua	Oenocarpus_minor))))	Pelagodoxa_henryana)	(Podococcus_barteri	Orania_palindan))	((Phoenix_dactylifera	(((Calamus_caryotoides	Pseudophoenix_vinifera)	Sabal_domingensis)	(Chamaedorea_seifrizii	Iriartea_deltoidea)))	(Sclerosperma_profizianum	(Nypa_fruticans	Roystonea_regia)))))	Manicaria_saccifera)	Serenoa_repens)	(Bactris_major	(Elaeis_oleifera	Elaeis_guineensis))))	Kingia_australis);
((Attalea_speciosa	((Elaeis_oleifera	Elaeis_guineensis)	((((Reinhardtia_simplex	(Reinhardtia_latisecta	Reinhardtia_paiewonskiana))	((Nypa_fruticans	Roystonea_regia)	(Pseudophoenix_vinifera	(Iriartea_deltoidea	((Serenoa_repens	(((Geonoma_undata	(((Burretiokentia_grandiflora	Hydriastele_microspadix)	(((Dypsis_decaryi	(Dictyosperma_album	(Veitchia_spiralis	Leopoldinia_pulchra)))	Heterospathe_cagayanensis)	Kentiopsis_piersoniorum))	(Prestoea_acuminata	(Oenocarpus_bataua	Oenocarpus_minor))))	Pelagodoxa_henryana)	(Podococcus_barteri	(Sclerosperma_profizianum	Orania_palindan))))	((Calamus_caryotoides	Sabal_domingensis)	(Phoenix_dactylifera	Chamaedorea_seifrizii)))))))	Manicaria_saccifera)	Bactris_major)))	Kingia_australis);
((Bactris_major	(Serenoa_repens	((((Manicaria_saccifera	(Pseudophoenix_vinifera	(Calamus_caryotoides	(((((Nypa_fruticans	Chamaedorea_seifrizii)	Phoenix_dactylifera)	Sabal_domingensis)	Iriartea_deltoidea)	((Podococcus_barteri	(Pelagodoxa_henryana	(((Prestoea_acuminata	(Oenocarpus_minor	Oenocarpus_bataua))	(Dypsis_decaryi	((Veitchia_spiralis	Dictyosperma_album)	((Leopoldinia_pulchra	Kentiopsis_piersoniorum)	(Heterospathe_cagayanensis	(Burretiokentia_grandiflora	Hydriastele_microspadix))))))	Geonoma_undata)))	(Sclerosperma_profizianum	Orania_palindan))))))	Roystonea_regia)	((Reinhardtia_paiewonskiana	Reinhardtia_latisecta)	Reinhardtia_simplex))	(Attalea_speciosa	(Elaeis_guineensis	Elaeis_oleifera)))))	Kingia_australis);
((Calamus_caryotoides	(Attalea_speciosa	(((Iriartea_deltoidea	Bactris_major)	(Elaeis_guineensis	Elaeis_oleifera))	(Manicaria_saccifera	((Nypa_fruticans	Roystonea_regia)	((((Podococcus_barteri	(Pelagodoxa_henryana	(((Prestoea_acuminata	(Oenocarpus_minor	Oenocarpus_bataua))	(Dypsis_decaryi	(((Veitchia_spiralis	Dictyosperma_album)	Hydriastele_microspadix)	((Heterospathe_cagayanensis	(Leopoldinia_pulchra	Kentiopsis_piersoniorum))	Burretiokentia_grandiflora))))	Geonoma_undata)))	(Sclerosperma_profizianum	Orania_palindan))	((Serenoa_repens	(Phoenix_dactylifera	Sabal_domingensis))	Chamaedorea_seifrizii))	(((Reinhardtia_paiewonskiana	Reinhardtia_latisecta)	Reinhardtia_simplex)	Pseudophoenix_vinifera)))))))	Kingia_australis);
((Attalea_speciosa	((Elaeis_guineensis	Elaeis_oleifera)	(((((Reinhardtia_paiewonskiana	Reinhardtia_latisecta)	Reinhardtia_simplex)	((Calamus_caryotoides	((Iriartea_deltoidea	(Phoenix_dactylifera	Sabal_domingensis))	(Chamaedorea_seifrizii	(Sclerosperma_profizianum	(Orania_palindan	(Podococcus_barteri	(Pelagodoxa_henryana	(((Prestoea_acuminata	(Oenocarpus_minor	Oenocarpus_bataua))	((Kentiopsis_piersoniorum	(Dypsis_decaryi	(Burretiokentia_grandiflora	(Heterospathe_cagayanensis	Hydriastele_microspadix))))	((Leopoldinia_pulchra	Veitchia_spiralis)	Dictyosperma_album)))	Geonoma_undata))))))))	(Pseudophoenix_vinifera	(Serenoa_repens	(Nypa_fruticans	Roystonea_regia)))))	Manicaria_saccifera)	Bactris_major)))	Kingia_australis);
((Calamus_caryotoides	(Roystonea_regia	((((Manicaria_saccifera	((((Chamaedorea_seifrizii	Phoenix_dactylifera)	Sabal_domingensis)	((Podococcus_barteri	(Pelagodoxa_henryana	(((Prestoea_acuminata	(Oenocarpus_minor	Oenocarpus_bataua))	(((Heterospathe_cagayanensis	Kentiopsis_piersoniorum)	(Burretiokentia_grandiflora	Hydriastele_microspadix))	(Dypsis_decaryi	((Leopoldinia_pulchra	Veitchia_spiralis)	Dictyosperma_album))))	Geonoma_undata)))	(Sclerosperma_profizianum	Orania_palindan)))	Pseudophoenix_vinifera))	(Serenoa_repens	((Iriartea_deltoidea	Bactris_major)	(Attalea_speciosa	(Elaeis_guineensis	Elaeis_oleifera)))))	((Reinhardtia_paiewonskiana	Reinhardtia_latisecta)	Reinhardtia_simplex))	Nypa_fruticans)))	Kingia_australis);
((Attalea_speciosa	(((Elaeis_guineensis	Elaeis_oleifera)	Bactris_major)	(((((Reinhardtia_paiewonskiana	Reinhardtia_latisecta)	Reinhardtia_simplex)	(Nypa_fruticans	((Iriartea_deltoidea	Calamus_caryotoides)	Roystonea_regia)))	(Manicaria_saccifera	(((Sabal_domingensis	Phoenix_dactylifera)	((Pelagodoxa_henryana	(((Prestoea_acuminata	(Oenocarpus_minor	Oenocarpus_bataua))	((((Leopoldinia_pulchra	Veitchia_spiralis)	Dictyosperma_album)	((Heterospathe_cagayanensis	(Burretiokentia_grandiflora	Hydriastele_microspadix))	Kentiopsis_piersoniorum))	Dypsis_decaryi))	Geonoma_undata))	((Sclerosperma_profizianum	Orania_palindan)	Chamaedorea_seifrizii)))	(Podococcus_barteri	Pseudophoenix_vinifera))))	Serenoa_repens)))	Kingia_australis);
((Calamus_caryotoides	((((Manicaria_saccifera	(((Attalea_speciosa	(Elaeis_guineensis	Elaeis_oleifera))	Bactris_major)	((Reinhardtia_paiewonskiana	Reinhardtia_latisecta)	Reinhardtia_simplex)))	((((Chamaedorea_seifrizii	Phoenix_dactylifera)	Sabal_domingensis)	Iriartea_deltoidea)	(((Pelagodoxa_henryana	Podococcus_barteri)	(((Prestoea_acuminata	(Oenocarpus_minor	Oenocarpus_bataua))	((((Leopoldinia_pulchra	Kentiopsis_piersoniorum)	((Veitchia_spiralis	Heterospathe_cagayanensis)	(Burretiokentia_grandiflora	Hydriastele_microspadix)))	Dypsis_decaryi)	Dictyosperma_album))	Geonoma_undata))	(Sclerosperma_profizianum	Orania_palindan))))	(Serenoa_repens	(Nypa_fruticans	Roystonea_regia)))	Pseudophoenix_vinifera))	Kingia_australis);
((Dypsis_decaryi	((((Heterospathe_cagayanensis	Hydriastele_microspadix)	((Chamaedorea_seifrizii	Burretiokentia_grandiflora)	Kentiopsis_piersoniorum))	(Veitchia_spiralis	Dictyosperma_album))	(((((Iriartea_deltoidea	Sclerosperma_profizianum)	Orania_palindan)	(((((Calamus_caryotoides	Roystonea_regia)	((Leopoldinia_pulchra	Serenoa_repens)	(Attalea_speciosa	((Elaeis_guineensis	Elaeis_oleifera)	Bactris_major))))	(((Reinhardtia_paiewonskiana	Reinhardtia_latisecta)	Reinhardtia_simplex)	Pseudophoenix_vinifera))	Manicaria_saccifera)	(Phoenix_dactylifera	Sabal_domingensis)))	((Geonoma_undata	Pelagodoxa_henryana)	Podococcus_barteri))	(Prestoea_acuminata	((Nypa_fruticans	Oenocarpus_minor)	Oenocarpus_bataua)))))	Kingia_australis);
((Manicaria_saccifera	((Attalea_speciosa	((Elaeis_guineensis	Elaeis_oleifera)	Bactris_major))	(((Roystonea_regia	(Calamus_caryotoides	((Reinhardtia_paiewonskiana	Reinhardtia_latisecta)	Reinhardtia_simplex)))	Nypa_fruticans)	(Serenoa_repens	((((Pelagodoxa_henryana	(Geonoma_undata	((Prestoea_acuminata	(Oenocarpus_minor	Oenocarpus_bataua))	(Dypsis_decaryi	(((Heterospathe_cagayanensis	(Burretiokentia_grandiflora	Hydriastele_microspadix))	((Leopoldinia_pulchra	Veitchia_spiralis)	Dictyosperma_album))	Kentiopsis_piersoniorum)))))	(Sclerosperma_profizianum	Orania_palindan))	Podococcus_barteri)	((Sabal_domingensis	(Phoenix_dactylifera	Iriartea_deltoidea))	(Pseudophoenix_vinifera	Chamaedorea_seifrizii)))))))	Kingia_australis);
((Calamus_caryotoides	(Sabal_domingensis	((Phoenix_dactylifera	Chamaedorea_seifrizii)	((((((Attalea_speciosa	((Elaeis_guineensis	Elaeis_oleifera)	Bactris_major))	((Reinhardtia_paiewonskiana	Reinhardtia_latisecta)	Reinhardtia_simplex))	(Serenoa_repens	(Nypa_fruticans	Roystonea_regia)))	(Iriartea_deltoidea	Manicaria_saccifera))	Pseudophoenix_vinifera)	((Podococcus_barteri	(Sclerosperma_profizianum	Orania_palindan))	(Pelagodoxa_henryana	(Geonoma_undata	((Prestoea_acuminata	(Oenocarpus_minor	Oenocarpus_bataua))	(Dypsis_decaryi	(Dictyosperma_album	((Heterospathe_cagayanensis	Hydriastele_microspadix)	((Leopoldinia_pulchra	Burretiokentia_grandiflora)	(Veitchia_spiralis	Kentiopsis_piersoniorum)))))))))))))	Kingia_australis);
((Attalea_speciosa	(((Elaeis_guineensis	Elaeis_oleifera)	Bactris_major)	(((((Reinhardtia_paiewonskiana	Reinhardtia_latisecta)	Reinhardtia_simplex)	(Nypa_fruticans	Roystonea_regia))	((Iriartea_deltoidea	Manicaria_saccifera)	(Pseudophoenix_vinifera	((((Podococcus_barteri	(Sclerosperma_profizianum	Orania_palindan))	(Geonoma_undata	(((Prestoea_acuminata	(Oenocarpus_minor	Oenocarpus_bataua))	(((Dypsis_decaryi	(Dictyosperma_album	(Veitchia_spiralis	Leopoldinia_pulchra)))	(Kentiopsis_piersoniorum	(Burretiokentia_grandiflora	Hydriastele_microspadix)))	Heterospathe_cagayanensis))	Pelagodoxa_henryana)))	(Sabal_domingensis	(Phoenix_dactylifera	Chamaedorea_seifrizii)))	Calamus_caryotoides))))	Serenoa_repens)))	Kingia_australis);
((Attalea_speciosa	((Elaeis_oleifera	Elaeis_guineensis)	(((Manicaria_saccifera	((Nypa_fruticans	(Calamus_caryotoides	Roystonea_regia))	((Sabal_domingensis	((Phoenix_dactylifera	Chamaedorea_seifrizii)	(((Orania_palindan	(Iriartea_deltoidea	Sclerosperma_profizianum))	(Serenoa_repens	(Pelagodoxa_henryana	(Geonoma_undata	((Dypsis_decaryi	(((Heterospathe_cagayanensis	(Hydriastele_microspadix	Burretiokentia_grandiflora))	Kentiopsis_piersoniorum)	((Leopoldinia_pulchra	Dictyosperma_album)	Veitchia_spiralis)))	((Oenocarpus_minor	Oenocarpus_bataua)	Prestoea_acuminata))))))	Podococcus_barteri)))	Pseudophoenix_vinifera)))	(Reinhardtia_simplex	(Reinhardtia_paiewonskiana	Reinhardtia_latisecta)))	Bactris_major)))	Kingia_australis);
((Attalea_speciosa	((Manicaria_saccifera	(((Nypa_fruticans	(Calamus_caryotoides	Roystonea_regia))	((((Sabal_domingensis	Phoenix_dactylifera)	(Iriartea_deltoidea	(Chamaedorea_seifrizii	((((((Dypsis_decaryi	((Burretiokentia_grandiflora	Kentiopsis_piersoniorum)	((Dictyosperma_album	Veitchia_spiralis)	(Heterospathe_cagayanensis	Hydriastele_microspadix))))	((Oenocarpus_minor	Oenocarpus_bataua)	Prestoea_acuminata))	(Pelagodoxa_henryana	Geonoma_undata))	Leopoldinia_pulchra)	(Orania_palindan	Sclerosperma_profizianum))	Podococcus_barteri))))	Serenoa_repens)	Pseudophoenix_vinifera))	(Reinhardtia_simplex	(Reinhardtia_paiewonskiana	Reinhardtia_latisecta))))	(Bactris_major	(Elaeis_oleifera	Elaeis_guineensis))))	Kingia_australis);
((Calamus_caryotoides	((((Geonoma_undata	((Heterospathe_cagayanensis	(((Burretiokentia_grandiflora	Hydriastele_microspadix)	(Leopoldinia_pulchra	Kentiopsis_piersoniorum))	(Dypsis_decaryi	(Dictyosperma_album	Veitchia_spiralis))))	((Oenocarpus_minor	Oenocarpus_bataua)	Prestoea_acuminata)))	Pelagodoxa_henryana)	((((Nypa_fruticans	Sabal_domingensis)	(Chamaedorea_seifrizii	Phoenix_dactylifera))	(Orania_palindan	Sclerosperma_profizianum))	Podococcus_barteri))	(Pseudophoenix_vinifera	((((Reinhardtia_simplex	(Reinhardtia_paiewonskiana	Reinhardtia_latisecta))	(((Bactris_major	(Elaeis_oleifera	Elaeis_guineensis))	Attalea_speciosa)	(Iriartea_deltoidea	Manicaria_saccifera)))	Serenoa_repens)	Roystonea_regia))))	Kingia_australis);
((Calamus_caryotoides	(((((Reinhardtia_simplex	(Reinhardtia_paiewonskiana	Reinhardtia_latisecta))	(Attalea_speciosa	(Bactris_major	(Elaeis_oleifera	Elaeis_guineensis))))	(Serenoa_repens	(Manicaria_saccifera	(((Iriartea_deltoidea	(Sabal_domingensis	(Chamaedorea_seifrizii	Phoenix_dactylifera)))	(((Sclerosperma_profizianum	Orania_palindan)	((Geonoma_undata	((Heterospathe_cagayanensis	(((Burretiokentia_grandiflora	Hydriastele_microspadix)	Kentiopsis_piersoniorum)	(Dypsis_decaryi	(Dictyosperma_album	(Leopoldinia_pulchra	Veitchia_spiralis)))))	((Oenocarpus_minor	Oenocarpus_bataua)	Prestoea_acuminata)))	Pelagodoxa_henryana))	Podococcus_barteri))	Pseudophoenix_vinifera))))	Nypa_fruticans)	Roystonea_regia))	Kingia_australis);
((Calamus_caryotoides	((((Serenoa_repens	Pseudophoenix_vinifera)	(((Reinhardtia_simplex	(Reinhardtia_paiewonskiana	Reinhardtia_latisecta))	(Manicaria_saccifera	(Attalea_speciosa	(Bactris_major	(Elaeis_oleifera	Elaeis_guineensis)))))	((((Phoenix_dactylifera	Sabal_domingensis)	Iriartea_deltoidea)	Chamaedorea_seifrizii)	(((Sclerosperma_profizianum	Orania_palindan)	((Geonoma_undata	((((Hydriastele_microspadix	Heterospathe_cagayanensis)	((Burretiokentia_grandiflora	Kentiopsis_piersoniorum)	(Dictyosperma_album	(Leopoldinia_pulchra	Veitchia_spiralis))))	Dypsis_decaryi)	((Oenocarpus_minor	Oenocarpus_bataua)	Prestoea_acuminata)))	Pelagodoxa_henryana))	Podococcus_barteri))))	Nypa_fruticans)	Roystonea_regia))	Kingia_australis);
((Bactris_major	((Elaeis_oleifera	Elaeis_guineensis)	((((((Nypa_fruticans	Roystonea_regia)	Calamus_caryotoides)	(Serenoa_repens	Pseudophoenix_vinifera))	((((Sabal_domingensis	(Phoenix_dactylifera	Chamaedorea_seifrizii))	((((Geonoma_undata	((((Kentiopsis_piersoniorum	(Burretiokentia_grandiflora	Hydriastele_microspadix))	(Heterospathe_cagayanensis	(Dictyosperma_album	Veitchia_spiralis)))	Dypsis_decaryi)	((Oenocarpus_minor	Oenocarpus_bataua)	Prestoea_acuminata)))	Pelagodoxa_henryana)	Leopoldinia_pulchra)	(Podococcus_barteri	(Sclerosperma_profizianum	Orania_palindan))))	Iriartea_deltoidea)	Manicaria_saccifera))	(Reinhardtia_simplex	(Reinhardtia_paiewonskiana	Reinhardtia_latisecta)))	Attalea_speciosa)))	Kingia_australis);
((Calamus_caryotoides	((Pseudophoenix_vinifera	((Manicaria_saccifera	((Reinhardtia_simplex	(Reinhardtia_paiewonskiana	Reinhardtia_latisecta))	(Serenoa_repens	(Attalea_speciosa	(Bactris_major	(Elaeis_oleifera	Elaeis_guineensis))))))	(Nypa_fruticans	Roystonea_regia)))	(((Iriartea_deltoidea	(Phoenix_dactylifera	Chamaedorea_seifrizii))	Sabal_domingensis)	((((Geonoma_undata	(((Dictyosperma_album	((Kentiopsis_piersoniorum	((Leopoldinia_pulchra	Veitchia_spiralis)	Burretiokentia_grandiflora))	(Hydriastele_microspadix	Heterospathe_cagayanensis)))	Dypsis_decaryi)	((Oenocarpus_minor	Oenocarpus_bataua)	Prestoea_acuminata)))	Pelagodoxa_henryana)	(Podococcus_barteri	Orania_palindan))	Sclerosperma_profizianum))))	Kingia_australis);
((Calamus_caryotoides	((((Manicaria_saccifera	((Reinhardtia_simplex	(Reinhardtia_paiewonskiana	Reinhardtia_latisecta))	(Bactris_major	((Elaeis_oleifera	Elaeis_guineensis)	Attalea_speciosa))))	(Roystonea_regia	(Chamaedorea_seifrizii	Nypa_fruticans)))	Serenoa_repens)	((((Sabal_domingensis	Phoenix_dactylifera)	Iriartea_deltoidea)	Pseudophoenix_vinifera)	(((Geonoma_undata	((((Veitchia_spiralis	Dictyosperma_album)	(Kentiopsis_piersoniorum	((Burretiokentia_grandiflora	Hydriastele_microspadix)	(Leopoldinia_pulchra	Heterospathe_cagayanensis))))	Dypsis_decaryi)	((Oenocarpus_minor	Oenocarpus_bataua)	Prestoea_acuminata)))	Pelagodoxa_henryana)	(Podococcus_barteri	(Sclerosperma_profizianum	Orania_palindan))))))	Kingia_australis);
((Calamus_caryotoides	((Reinhardtia_simplex	(Reinhardtia_paiewonskiana	Reinhardtia_latisecta))	((Attalea_speciosa	(Bactris_major	(Elaeis_oleifera	Elaeis_guineensis)))	(((((Sabal_domingensis	(Chamaedorea_seifrizii	Phoenix_dactylifera))	Iriartea_deltoidea)	(Sclerosperma_profizianum	((Podococcus_barteri	((Geonoma_undata	((((Veitchia_spiralis	Dictyosperma_album)	(Kentiopsis_piersoniorum	((Burretiokentia_grandiflora	Hydriastele_microspadix)	(Leopoldinia_pulchra	Heterospathe_cagayanensis))))	Dypsis_decaryi)	((Oenocarpus_minor	Oenocarpus_bataua)	Prestoea_acuminata)))	Pelagodoxa_henryana))	Orania_palindan)))	((Pseudophoenix_vinifera	Serenoa_repens)	(Nypa_fruticans	Roystonea_regia)))	Manicaria_saccifera))))	Kingia_australis);
((Calamus_caryotoides	((Reinhardtia_simplex	(Reinhardtia_paiewonskiana	Reinhardtia_latisecta))	((Nypa_fruticans	Roystonea_regia)	(((Pseudophoenix_vinifera	(Attalea_speciosa	(Bactris_major	(Elaeis_oleifera	Elaeis_guineensis))))	(Serenoa_repens	(((Sabal_domingensis	(Chamaedorea_seifrizii	Phoenix_dactylifera))	Iriartea_deltoidea)	((Podococcus_barteri	(((Geonoma_undata	((Oenocarpus_minor	Oenocarpus_bataua)	Prestoea_acuminata))	(Kentiopsis_piersoniorum	((Burretiokentia_grandiflora	Hydriastele_microspadix)	((Leopoldinia_pulchra	Heterospathe_cagayanensis)	(Dypsis_decaryi	(Veitchia_spiralis	Dictyosperma_album))))))	Pelagodoxa_henryana))	(Orania_palindan	Sclerosperma_profizianum)))))	Manicaria_saccifera))))	Kingia_australis);
((Attalea_speciosa	((Bactris_major	(Elaeis_oleifera	Elaeis_guineensis))	((Manicaria_saccifera	((((Phoenix_dactylifera	((Nypa_fruticans	Sabal_domingensis)	Calamus_caryotoides))	((Orania_palindan	(((Prestoea_acuminata	(Oenocarpus_minor	(Leopoldinia_pulchra	Oenocarpus_bataua)))	(Dypsis_decaryi	((((Kentiopsis_piersoniorum	Heterospathe_cagayanensis)	(Burretiokentia_grandiflora	Hydriastele_microspadix))	(Veitchia_spiralis	Dictyosperma_album))	Chamaedorea_seifrizii)))	(Pelagodoxa_henryana	Geonoma_undata)))	Sclerosperma_profizianum))	((Podococcus_barteri	Pseudophoenix_vinifera)	(Iriartea_deltoidea	Roystonea_regia)))	(Reinhardtia_simplex	(Reinhardtia_latisecta	Reinhardtia_paiewonskiana))))	Serenoa_repens)))	Kingia_australis);
((Calamus_caryotoides	(Roystonea_regia	((Serenoa_repens	(Attalea_speciosa	(Bactris_major	(Elaeis_oleifera	Elaeis_guineensis))))	(Pseudophoenix_vinifera	(Manicaria_saccifera	(((((Nypa_fruticans	Sabal_domingensis)	Phoenix_dactylifera)	Iriartea_deltoidea)	((Sclerosperma_profizianum	(Reinhardtia_simplex	(Reinhardtia_latisecta	Reinhardtia_paiewonskiana)))	((Pelagodoxa_henryana	(Geonoma_undata	((Prestoea_acuminata	(Oenocarpus_minor	Oenocarpus_bataua))	(Dypsis_decaryi	(((Heterospathe_cagayanensis	Hydriastele_microspadix)	(Veitchia_spiralis	Dictyosperma_album))	(Leopoldinia_pulchra	(Burretiokentia_grandiflora	Kentiopsis_piersoniorum)))))))	(Podococcus_barteri	Orania_palindan))))	Chamaedorea_seifrizii))))))	Kingia_australis);
((Bactris_major	((Elaeis_oleifera	Elaeis_guineensis)	((((((Nypa_fruticans	Roystonea_regia)	(Serenoa_repens	Pseudophoenix_vinifera))	(Calamus_caryotoides	((((Sclerosperma_profizianum	Orania_palindan)	Podococcus_barteri)	(Pelagodoxa_henryana	(Geonoma_undata	((Prestoea_acuminata	(Oenocarpus_minor	Oenocarpus_bataua))	((((Burretiokentia_grandiflora	Hydriastele_microspadix)	(Dypsis_decaryi	((Leopoldinia_pulchra	Veitchia_spiralis)	Dictyosperma_album)))	Kentiopsis_piersoniorum)	Heterospathe_cagayanensis)))))	((Iriartea_deltoidea	Sabal_domingensis)	(Chamaedorea_seifrizii	Phoenix_dactylifera)))))	Manicaria_saccifera)	(Reinhardtia_simplex	(Reinhardtia_latisecta	Reinhardtia_paiewonskiana)))	Attalea_speciosa)))	Kingia_australis);
((Attalea_speciosa	((Bactris_major	(Elaeis_oleifera	Elaeis_guineensis))	((((((Calamus_caryotoides	(Nypa_fruticans	Roystonea_regia))	(((Sabal_domingensis	Phoenix_dactylifera)	(Chamaedorea_seifrizii	Pseudophoenix_vinifera))	Iriartea_deltoidea))	((Pelagodoxa_henryana	(Geonoma_undata	((Prestoea_acuminata	(Oenocarpus_minor	(Leopoldinia_pulchra	Oenocarpus_bataua)))	(((Veitchia_spiralis	Dictyosperma_album)	((Burretiokentia_grandiflora	Kentiopsis_piersoniorum)	(Hydriastele_microspadix	Heterospathe_cagayanensis)))	Dypsis_decaryi))))	((Sclerosperma_profizianum	Orania_palindan)	Podococcus_barteri)))	Manicaria_saccifera)	(Reinhardtia_simplex	(Reinhardtia_latisecta	Reinhardtia_paiewonskiana)))	Serenoa_repens)))	Kingia_australis);
((Bactris_major	((Elaeis_oleifera	Elaeis_guineensis)	((((Leopoldinia_pulchra	Manicaria_saccifera)	(Pseudophoenix_vinifera	((Iriartea_deltoidea	Calamus_caryotoides)	((((Podococcus_barteri	(((((Veitchia_spiralis	Dictyosperma_album)	(Kentiopsis_piersoniorum	((Burretiokentia_grandiflora	Hydriastele_microspadix)	Heterospathe_cagayanensis)))	Dypsis_decaryi)	((Pelagodoxa_henryana	Geonoma_undata)	(Prestoea_acuminata	(Oenocarpus_minor	Oenocarpus_bataua))))	Serenoa_repens))	(Sclerosperma_profizianum	Orania_palindan))	(Sabal_domingensis	Phoenix_dactylifera))	Chamaedorea_seifrizii))))	((Reinhardtia_simplex	((Nypa_fruticans	Reinhardtia_latisecta)	Reinhardtia_paiewonskiana))	Roystonea_regia))	Attalea_speciosa)))	Kingia_australis);
((Pseudophoenix_vinifera	((((Podococcus_barteri	((Pelagodoxa_henryana	Geonoma_undata)	((Prestoea_acuminata	(Oenocarpus_minor	(Leopoldinia_pulchra	Oenocarpus_bataua)))	(((Veitchia_spiralis	Dictyosperma_album)	((Burretiokentia_grandiflora	Kentiopsis_piersoniorum)	(Hydriastele_microspadix	(Chamaedorea_seifrizii	Heterospathe_cagayanensis))))	Dypsis_decaryi))))	(Iriartea_deltoidea	(Sclerosperma_profizianum	Orania_palindan)))	(Sabal_domingensis	Phoenix_dactylifera))	((((Reinhardtia_simplex	(Reinhardtia_latisecta	Reinhardtia_paiewonskiana))	(Nypa_fruticans	(Calamus_caryotoides	Roystonea_regia)))	(Serenoa_repens	(Attalea_speciosa	(Bactris_major	(Elaeis_oleifera	Elaeis_guineensis)))))	Manicaria_saccifera)))	Kingia_australis);
((Calamus_caryotoides	(Pseudophoenix_vinifera	((((Podococcus_barteri	(((Pelagodoxa_henryana	Geonoma_undata)	((Prestoea_acuminata	(Oenocarpus_minor	Oenocarpus_bataua))	(((Veitchia_spiralis	Dictyosperma_album)	(Kentiopsis_piersoniorum	(((Chamaedorea_seifrizii	Burretiokentia_grandiflora)	Hydriastele_microspadix)	Heterospathe_cagayanensis)))	Dypsis_decaryi)))	Leopoldinia_pulchra))	(Sclerosperma_profizianum	Orania_palindan))	((Sabal_domingensis	Phoenix_dactylifera)	Iriartea_deltoidea))	((Nypa_fruticans	Roystonea_regia)	(Serenoa_repens	((Manicaria_saccifera	(Reinhardtia_simplex	(Reinhardtia_latisecta	Reinhardtia_paiewonskiana)))	(Attalea_speciosa	(Bactris_major	(Elaeis_oleifera	Elaeis_guineensis)))))))))	Kingia_australis);
((Calamus_caryotoides	((((Chamaedorea_seifrizii	Serenoa_repens)	((Podococcus_barteri	(Pelagodoxa_henryana	(Geonoma_undata	((Prestoea_acuminata	(Oenocarpus_minor	Oenocarpus_bataua))	((((Leopoldinia_pulchra	Veitchia_spiralis)	Dictyosperma_album)	(Kentiopsis_piersoniorum	((Heterospathe_cagayanensis	Hydriastele_microspadix)	Burretiokentia_grandiflora)))	Dypsis_decaryi)))))	(Sclerosperma_profizianum	Orania_palindan)))	(Sabal_domingensis	Phoenix_dactylifera))	(Pseudophoenix_vinifera	((Iriartea_deltoidea	Manicaria_saccifera)	(Roystonea_regia	(((Reinhardtia_simplex	(Reinhardtia_latisecta	Reinhardtia_paiewonskiana))	(Attalea_speciosa	(Bactris_major	(Elaeis_oleifera	Elaeis_guineensis))))	Nypa_fruticans))))))	Kingia_australis);
((Calamus_caryotoides	(Sabal_domingensis	((Iriartea_deltoidea	Phoenix_dactylifera)	(((Roystonea_regia	(Serenoa_repens	(Manicaria_saccifera	((Reinhardtia_simplex	(Reinhardtia_latisecta	Reinhardtia_paiewonskiana))	((Nypa_fruticans	Attalea_speciosa)	(Bactris_major	(Elaeis_oleifera	Elaeis_guineensis)))))))	(Podococcus_barteri	(Chamaedorea_seifrizii	Pseudophoenix_vinifera)))	((((Prestoea_acuminata	(Oenocarpus_minor	Oenocarpus_bataua))	((((Hydriastele_microspadix	Burretiokentia_grandiflora)	(Heterospathe_cagayanensis	Kentiopsis_piersoniorum))	((Leopoldinia_pulchra	Veitchia_spiralis)	Dictyosperma_album))	Dypsis_decaryi))	(Pelagodoxa_henryana	Geonoma_undata))	(Sclerosperma_profizianum	Orania_palindan))))))	Kingia_australis);
((Calamus_caryotoides	(Roystonea_regia	((((Reinhardtia_simplex	(Reinhardtia_latisecta	Reinhardtia_paiewonskiana))	Nypa_fruticans)	(Attalea_speciosa	(Bactris_major	(Elaeis_oleifera	Elaeis_guineensis))))	((Pseudophoenix_vinifera	((((((Serenoa_repens	Geonoma_undata)	(((Dictyosperma_album	((Veitchia_spiralis	Kentiopsis_piersoniorum)	((Hydriastele_microspadix	Burretiokentia_grandiflora)	(Chamaedorea_seifrizii	Heterospathe_cagayanensis))))	(Leopoldinia_pulchra	Dypsis_decaryi))	(Prestoea_acuminata	(Oenocarpus_minor	Oenocarpus_bataua))))	Pelagodoxa_henryana)	(Orania_palindan	(Iriartea_deltoidea	Sclerosperma_profizianum)))	Podococcus_barteri)	(Sabal_domingensis	Phoenix_dactylifera)))	Manicaria_saccifera))))	Kingia_australis);
((Serenoa_repens	((Attalea_speciosa	(Bactris_major	(Elaeis_guineensis	Elaeis_oleifera)))	(((Pseudophoenix_vinifera	(((Nypa_fruticans	Chamaedorea_seifrizii)	((Phoenix_dactylifera	Sabal_domingensis)	Iriartea_deltoidea))	(((Orania_palindan	Sclerosperma_profizianum)	(Leopoldinia_pulchra	((Geonoma_undata	((Dypsis_decaryi	(Dictyosperma_album	(Kentiopsis_piersoniorum	(Veitchia_spiralis	(Heterospathe_cagayanensis	(Burretiokentia_grandiflora	Hydriastele_microspadix))))))	(Prestoea_acuminata	(Oenocarpus_bataua	Oenocarpus_minor))))	Pelagodoxa_henryana)))	Podococcus_barteri)))	((Calamus_caryotoides	Roystonea_regia)	((Reinhardtia_paiewonskiana	Reinhardtia_latisecta)	Reinhardtia_simplex)))	Manicaria_saccifera)))	Kingia_australis);
((Calamus_caryotoides	(Pelagodoxa_henryana	(((((Podococcus_barteri	(Manicaria_saccifera	((Iriartea_deltoidea	Bactris_major)	((Elaeis_guineensis	Elaeis_oleifera)	Attalea_speciosa))))	((Reinhardtia_paiewonskiana	Reinhardtia_latisecta)	Reinhardtia_simplex))	((Roystonea_regia	Nypa_fruticans)	(Pseudophoenix_vinifera	(Phoenix_dactylifera	Sabal_domingensis))))	(Orania_palindan	Sclerosperma_profizianum))	(Geonoma_undata	((Dypsis_decaryi	((Veitchia_spiralis	(Leopoldinia_pulchra	Dictyosperma_album))	(Kentiopsis_piersoniorum	(Chamaedorea_seifrizii	(Heterospathe_cagayanensis	(Burretiokentia_grandiflora	Hydriastele_microspadix))))))	((Serenoa_repens	Prestoea_acuminata)	(Oenocarpus_bataua	Oenocarpus_minor)))))))	Kingia_australis);
((Calamus_caryotoides	((Pseudophoenix_vinifera	(((Manicaria_saccifera	(Attalea_speciosa	(Bactris_major	(Elaeis_guineensis	Elaeis_oleifera))))	((Reinhardtia_paiewonskiana	Reinhardtia_latisecta)	Reinhardtia_simplex))	(Roystonea_regia	Nypa_fruticans)))	(((((Serenoa_repens	Geonoma_undata)	((Dypsis_decaryi	((Veitchia_spiralis	Dictyosperma_album)	((Kentiopsis_piersoniorum	Heterospathe_cagayanensis)	(Burretiokentia_grandiflora	Hydriastele_microspadix))))	(Prestoea_acuminata	(Oenocarpus_bataua	Oenocarpus_minor))))	Pelagodoxa_henryana)	((Iriartea_deltoidea	(Orania_palindan	Sclerosperma_profizianum))	Podococcus_barteri))	((Chamaedorea_seifrizii	(Leopoldinia_pulchra	Phoenix_dactylifera))	Sabal_domingensis))))	Kingia_australis);
((Calamus_caryotoides	((Pseudophoenix_vinifera	((Manicaria_saccifera	((Attalea_speciosa	(Bactris_major	(Elaeis_guineensis	Elaeis_oleifera)))	((Reinhardtia_paiewonskiana	Reinhardtia_latisecta)	Reinhardtia_simplex)))	(Roystonea_regia	Nypa_fruticans)))	(((Orania_palindan	(((((Leopoldinia_pulchra	Dypsis_decaryi)	((((Veitchia_spiralis	Dictyosperma_album)	(Heterospathe_cagayanensis	Hydriastele_microspadix))	Kentiopsis_piersoniorum)	Burretiokentia_grandiflora))	(Prestoea_acuminata	(Oenocarpus_bataua	Oenocarpus_minor)))	(Podococcus_barteri	((Chamaedorea_seifrizii	Geonoma_undata)	Pelagodoxa_henryana)))	Serenoa_repens))	Sclerosperma_profizianum)	(Iriartea_deltoidea	(Phoenix_dactylifera	Sabal_domingensis)))))	Kingia_australis);
((Attalea_speciosa	((Bactris_major	(Elaeis_guineensis	Elaeis_oleifera))	(((((Reinhardtia_paiewonskiana	Reinhardtia_latisecta)	Reinhardtia_simplex)	((Calamus_caryotoides	Roystonea_regia)	Nypa_fruticans))	Serenoa_repens)	((((Pelagodoxa_henryana	(Geonoma_undata	((Dypsis_decaryi	(((Leopoldinia_pulchra	Veitchia_spiralis)	Dictyosperma_album)	((Burretiokentia_grandiflora	Hydriastele_microspadix)	(Kentiopsis_piersoniorum	Heterospathe_cagayanensis))))	(Prestoea_acuminata	(Oenocarpus_bataua	Oenocarpus_minor)))))	(Podococcus_barteri	(Sclerosperma_profizianum	Orania_palindan)))	(Chamaedorea_seifrizii	(Phoenix_dactylifera	Sabal_domingensis)))	(Pseudophoenix_vinifera	(Iriartea_deltoidea	Manicaria_saccifera))))))	Kingia_australis);
((Attalea_speciosa	((Elaeis_guineensis	Elaeis_oleifera)	((Serenoa_repens	((((Reinhardtia_paiewonskiana	Reinhardtia_latisecta)	Reinhardtia_simplex)	Manicaria_saccifera)	((((Dypsis_decaryi	(Dictyosperma_album	(((Leopoldinia_pulchra	Veitchia_spiralis)	Kentiopsis_piersoniorum)	((Burretiokentia_grandiflora	Hydriastele_microspadix)	Heterospathe_cagayanensis))))	((Prestoea_acuminata	(Oenocarpus_bataua	Oenocarpus_minor))	(Pelagodoxa_henryana	Geonoma_undata)))	((((Chamaedorea_seifrizii	Sclerosperma_profizianum)	(Iriartea_deltoidea	(Phoenix_dactylifera	Sabal_domingensis)))	Orania_palindan)	Podococcus_barteri))	(((Calamus_caryotoides	Roystonea_regia)	Nypa_fruticans)	Pseudophoenix_vinifera))))	Bactris_major)))	Kingia_australis);
((Calamus_caryotoides	(((Chamaedorea_seifrizii	((Iriartea_deltoidea	Sabal_domingensis)	Phoenix_dactylifera))	(((Pelagodoxa_henryana	Geonoma_undata)	((Dypsis_decaryi	(((Leopoldinia_pulchra	Veitchia_spiralis)	Dictyosperma_album)	((Burretiokentia_grandiflora	Kentiopsis_piersoniorum)	(Hydriastele_microspadix	Heterospathe_cagayanensis))))	(Prestoea_acuminata	(Oenocarpus_bataua	Oenocarpus_minor))))	(Podococcus_barteri	(Sclerosperma_profizianum	Orania_palindan))))	(((((Reinhardtia_paiewonskiana	Reinhardtia_latisecta)	Reinhardtia_simplex)	(Roystonea_regia	Nypa_fruticans))	((Bactris_major	(Attalea_speciosa	(Elaeis_guineensis	Elaeis_oleifera)))	Serenoa_repens))	(Manicaria_saccifera	Pseudophoenix_vinifera))))	Kingia_australis);
(((Manicaria_saccifera	(Attalea_speciosa	((Elaeis_guineensis	Elaeis_oleifera)	Bactris_major)))	((Serenoa_repens	((Pseudophoenix_vinifera	(Calamus_caryotoides	((Chamaedorea_seifrizii	((Iriartea_deltoidea	Sabal_domingensis)	Phoenix_dactylifera))	(((Sclerosperma_profizianum	Orania_palindan)	Podococcus_barteri)	(Pelagodoxa_henryana	(Geonoma_undata	(((Burretiokentia_grandiflora	(Leopoldinia_pulchra	Kentiopsis_piersoniorum))	(((Veitchia_spiralis	(Dypsis_decaryi	Dictyosperma_album))	Hydriastele_microspadix)	Heterospathe_cagayanensis))	(Prestoea_acuminata	(Oenocarpus_bataua	Oenocarpus_minor)))))))))	(Roystonea_regia	Nypa_fruticans)))	((Reinhardtia_paiewonskiana	Reinhardtia_latisecta)	Reinhardtia_simplex)))	Kingia_australis);
((Pseudophoenix_vinifera	(((Sabal_domingensis	Phoenix_dactylifera)	((Pelagodoxa_henryana	((Geonoma_undata	(Prestoea_acuminata	Serenoa_repens))	((((Veitchia_spiralis	Dictyosperma_album)	((Leopoldinia_pulchra	Kentiopsis_piersoniorum)	((Burretiokentia_grandiflora	Hydriastele_microspadix)	Heterospathe_cagayanensis)))	Dypsis_decaryi)	(Oenocarpus_bataua	Oenocarpus_minor))))	((Iriartea_deltoidea	(Orania_palindan	(Chamaedorea_seifrizii	Sclerosperma_profizianum)))	Podococcus_barteri)))	(((Roystonea_regia	Nypa_fruticans)	Calamus_caryotoides)	(((Reinhardtia_paiewonskiana	Reinhardtia_latisecta)	Reinhardtia_simplex)	(Manicaria_saccifera	(Attalea_speciosa	((Elaeis_guineensis	Elaeis_oleifera)	Bactris_major)))))))	Kingia_australis);
((Calamus_caryotoides	(Roystonea_regia	(((Serenoa_repens	(Attalea_speciosa	((Elaeis_guineensis	Elaeis_oleifera)	Bactris_major)))	(((Reinhardtia_paiewonskiana	Reinhardtia_latisecta)	Reinhardtia_simplex)	((Pseudophoenix_vinifera	((Sabal_domingensis	(Iriartea_deltoidea	Phoenix_dactylifera))	(((((Chamaedorea_seifrizii	Geonoma_undata)	(((Veitchia_spiralis	Dictyosperma_album)	(Leopoldinia_pulchra	Dypsis_decaryi))	(((Burretiokentia_grandiflora	Podococcus_barteri)	Kentiopsis_piersoniorum)	(Hydriastele_microspadix	Heterospathe_cagayanensis))))	(Prestoea_acuminata	(Oenocarpus_bataua	Oenocarpus_minor)))	Pelagodoxa_henryana)	(Orania_palindan	Sclerosperma_profizianum))))	Manicaria_saccifera)))	Nypa_fruticans)))	Kingia_australis);
(((((((Sabal_domingensis	Iriartea_deltoidea)	Phoenix_dactylifera)	Chamaedorea_seifrizii)	((Pelagodoxa_henryana	(((Prestoea_acuminata	(Oenocarpus_minor	Oenocarpus_bataua))	((((Kentiopsis_piersoniorum	Heterospathe_cagayanensis)	(Burretiokentia_grandiflora	Hydriastele_microspadix))	(Dictyosperma_album	(Leopoldinia_pulchra	Veitchia_spiralis)))	Dypsis_decaryi))	Geonoma_undata))	(Podococcus_barteri	(Orania_palindan	Sclerosperma_profizianum))))	(Pseudophoenix_vinifera	((Nypa_fruticans	Roystonea_regia)	(Manicaria_saccifera	((Serenoa_repens	(Bactris_major	((Elaeis_guineensis	Elaeis_oleifera)	Attalea_speciosa)))	((Reinhardtia_paiewonskiana	Reinhardtia_latisecta)	Reinhardtia_simplex))))))	Calamus_caryotoides)	Kingia_australis);
((((((Sabal_domingensis	Iriartea_deltoidea)	Phoenix_dactylifera)	((Pelagodoxa_henryana	(Podococcus_barteri	(Chamaedorea_seifrizii	(((Prestoea_acuminata	(Oenocarpus_minor	Oenocarpus_bataua))	(((((Kentiopsis_piersoniorum	Heterospathe_cagayanensis)	Hydriastele_microspadix)	(Dictyosperma_album	(Leopoldinia_pulchra	Veitchia_spiralis)))	Burretiokentia_grandiflora)	Dypsis_decaryi))	Geonoma_undata))))	(Orania_palindan	Sclerosperma_profizianum)))	((((Reinhardtia_paiewonskiana	Reinhardtia_latisecta)	Reinhardtia_simplex)	(Manicaria_saccifera	(Serenoa_repens	((Bactris_major	(Elaeis_guineensis	Elaeis_oleifera))	Attalea_speciosa))))	(Pseudophoenix_vinifera	(Nypa_fruticans	Roystonea_regia))))	Calamus_caryotoides)	Kingia_australis);
(((Phoenix_dactylifera	(((((Serenoa_repens	((Pelagodoxa_henryana	((Oenocarpus_minor	Oenocarpus_bataua)	((((Burretiokentia_grandiflora	(Heterospathe_cagayanensis	Kentiopsis_piersoniorum))	Hydriastele_microspadix)	((Dictyosperma_album	(Leopoldinia_pulchra	Veitchia_spiralis))	Dypsis_decaryi))	(Prestoea_acuminata	Geonoma_undata))))	(Podococcus_barteri	(Sclerosperma_profizianum	Orania_palindan))))	((Manicaria_saccifera	((Bactris_major	((Elaeis_guineensis	Elaeis_oleifera)	Attalea_speciosa))	((Reinhardtia_paiewonskiana	Reinhardtia_latisecta)	Reinhardtia_simplex)))	Roystonea_regia))	Iriartea_deltoidea)	(Chamaedorea_seifrizii	Pseudophoenix_vinifera))	(Nypa_fruticans	Sabal_domingensis)))	Calamus_caryotoides)	Kingia_australis);
((Attalea_speciosa	((Bactris_major	(Elaeis_guineensis	Elaeis_oleifera))	((((Reinhardtia_paiewonskiana	Reinhardtia_latisecta)	Reinhardtia_simplex)	((Iriartea_deltoidea	Manicaria_saccifera)	((Nypa_fruticans	Roystonea_regia)	(Pseudophoenix_vinifera	(((Pelagodoxa_henryana	(((((Kentiopsis_piersoniorum	((Leopoldinia_pulchra	Heterospathe_cagayanensis)	(Burretiokentia_grandiflora	Hydriastele_microspadix)))	(Dictyosperma_album	Veitchia_spiralis))	Dypsis_decaryi)	(Prestoea_acuminata	(Oenocarpus_minor	Oenocarpus_bataua)))	Geonoma_undata))	(Podococcus_barteri	(Sclerosperma_profizianum	Orania_palindan)))	((Calamus_caryotoides	(Sabal_domingensis	Phoenix_dactylifera))	Chamaedorea_seifrizii))))))	Serenoa_repens)))	Kingia_australis);
((Calamus_caryotoides	((((((Reinhardtia_paiewonskiana	Reinhardtia_latisecta)	Reinhardtia_simplex)	(Roystonea_regia	Nypa_fruticans))	(Serenoa_repens	(Attalea_speciosa	(Bactris_major	(Elaeis_guineensis	Elaeis_oleifera)))))	(Pseudophoenix_vinifera	Manicaria_saccifera))	((((Pelagodoxa_henryana	(((((Kentiopsis_piersoniorum	(Heterospathe_cagayanensis	(Burretiokentia_grandiflora	Hydriastele_microspadix)))	(Dictyosperma_album	Veitchia_spiralis))	Dypsis_decaryi)	(Prestoea_acuminata	(Oenocarpus_minor	Oenocarpus_bataua)))	Geonoma_undata))	Leopoldinia_pulchra)	(Podococcus_barteri	((Orania_palindan	Sclerosperma_profizianum)	(Iriartea_deltoidea	Chamaedorea_seifrizii))))	(Sabal_domingensis	Phoenix_dactylifera))))	Kingia_australis);
((Attalea_speciosa	((Bactris_major	(Elaeis_guineensis	Elaeis_oleifera))	((((((Reinhardtia_paiewonskiana	Reinhardtia_latisecta)	Reinhardtia_simplex)	((Pelagodoxa_henryana	(((((Kentiopsis_piersoniorum	(Heterospathe_cagayanensis	(Burretiokentia_grandiflora	Hydriastele_microspadix)))	(Dictyosperma_album	Veitchia_spiralis))	(Leopoldinia_pulchra	Dypsis_decaryi))	(Prestoea_acuminata	(Oenocarpus_minor	Oenocarpus_bataua)))	Geonoma_undata))	(Podococcus_barteri	(Orania_palindan	Sclerosperma_profizianum))))	(((Nypa_fruticans	Roystonea_regia)	(Pseudophoenix_vinifera	Calamus_caryotoides))	(Sabal_domingensis	(Chamaedorea_seifrizii	Phoenix_dactylifera))))	(Iriartea_deltoidea	Manicaria_saccifera))	Serenoa_repens)))	Kingia_australis);
((Calamus_caryotoides	((Pseudophoenix_vinifera	((Attalea_speciosa	(Bactris_major	(Elaeis_guineensis	Elaeis_oleifera)))	(((Nypa_fruticans	Roystonea_regia)	((Reinhardtia_paiewonskiana	Reinhardtia_latisecta)	Reinhardtia_simplex))	Manicaria_saccifera)))	(((Serenoa_repens	Iriartea_deltoidea)	(Sabal_domingensis	(Chamaedorea_seifrizii	Phoenix_dactylifera)))	(((Pelagodoxa_henryana	((((Kentiopsis_piersoniorum	(Heterospathe_cagayanensis	(Burretiokentia_grandiflora	Hydriastele_microspadix)))	(Dictyosperma_album	(Leopoldinia_pulchra	Veitchia_spiralis)))	Dypsis_decaryi)	((Prestoea_acuminata	(Oenocarpus_minor	Oenocarpus_bataua))	Geonoma_undata)))	(Podococcus_barteri	Orania_palindan))	Sclerosperma_profizianum))))	Kingia_australis);
((Calamus_caryotoides	(((Reinhardtia_paiewonskiana	Reinhardtia_latisecta)	Reinhardtia_simplex)	((Manicaria_saccifera	(Attalea_speciosa	(Bactris_major	(Elaeis_guineensis	Elaeis_oleifera))))	(((Serenoa_repens	((Sabal_domingensis	(Iriartea_deltoidea	(Chamaedorea_seifrizii	Phoenix_dactylifera)))	((Pelagodoxa_henryana	(((((Kentiopsis_piersoniorum	(Burretiokentia_grandiflora	Hydriastele_microspadix))	(Dictyosperma_album	(Leopoldinia_pulchra	Veitchia_spiralis)))	Dypsis_decaryi)	((Prestoea_acuminata	(Oenocarpus_minor	Oenocarpus_bataua))	Geonoma_undata))	Heterospathe_cagayanensis))	(Podococcus_barteri	(Sclerosperma_profizianum	Orania_palindan)))))	(Nypa_fruticans	Roystonea_regia))	Pseudophoenix_vinifera))))	Kingia_australis);
((Pseudophoenix_vinifera	(Manicaria_saccifera	(((Serenoa_repens	(Attalea_speciosa	(Bactris_major	(Elaeis_guineensis	Elaeis_oleifera))))	(((Reinhardtia_paiewonskiana	Reinhardtia_latisecta)	Reinhardtia_simplex)	(Calamus_caryotoides	(Nypa_fruticans	Roystonea_regia))))	(Chamaedorea_seifrizii	((Sabal_domingensis	(Iriartea_deltoidea	Phoenix_dactylifera))	(((Pelagodoxa_henryana	Geonoma_undata)	(((Heterospathe_cagayanensis	((Kentiopsis_piersoniorum	(Burretiokentia_grandiflora	Hydriastele_microspadix))	(Dictyosperma_album	(Leopoldinia_pulchra	Veitchia_spiralis))))	Dypsis_decaryi)	(Prestoea_acuminata	(Oenocarpus_minor	Oenocarpus_bataua))))	(Podococcus_barteri	(Sclerosperma_profizianum	Orania_palindan))))))))	Kingia_australis);
((Calamus_caryotoides	(Sabal_domingensis	((Chamaedorea_seifrizii	Phoenix_dactylifera)	((Sclerosperma_profizianum	((Orania_palindan	(Pelagodoxa_henryana	(Geonoma_undata	(((((Kentiopsis_piersoniorum	(Heterospathe_cagayanensis	Hydriastele_microspadix))	(Dictyosperma_album	Veitchia_spiralis))	Burretiokentia_grandiflora)	(Leopoldinia_pulchra	Dypsis_decaryi))	(Prestoea_acuminata	(Oenocarpus_minor	Oenocarpus_bataua))))))	Podococcus_barteri))	(((Nypa_fruticans	Roystonea_regia)	((Iriartea_deltoidea	Manicaria_saccifera)	((Serenoa_repens	(Attalea_speciosa	(Bactris_major	(Elaeis_guineensis	Elaeis_oleifera))))	((Reinhardtia_paiewonskiana	Reinhardtia_latisecta)	Reinhardtia_simplex))))	Pseudophoenix_vinifera)))))	Kingia_australis);
((Calamus_caryotoides	(Phoenix_dactylifera	(((((Pseudophoenix_vinifera	(Roystonea_regia	Nypa_fruticans))	(Manicaria_saccifera	(((Reinhardtia_latisecta	Reinhardtia_paiewonskiana)	Reinhardtia_simplex)	(Attalea_speciosa	(Bactris_major	(Elaeis_guineensis	Elaeis_oleifera))))))	(Chamaedorea_seifrizii	((((Pelagodoxa_henryana	((((((Burretiokentia_grandiflora	Kentiopsis_piersoniorum)	(Heterospathe_cagayanensis	Hydriastele_microspadix))	(Dictyosperma_album	Veitchia_spiralis))	Dypsis_decaryi)	(((Leopoldinia_pulchra	Oenocarpus_minor)	Oenocarpus_bataua)	Prestoea_acuminata))	(Serenoa_repens	Geonoma_undata)))	Orania_palindan)	Podococcus_barteri)	Sclerosperma_profizianum)))	Sabal_domingensis)	Iriartea_deltoidea)))	Kingia_australis);
((Calamus_caryotoides	(Roystonea_regia	(Nypa_fruticans	((((Sabal_domingensis	(Podococcus_barteri	(Pseudophoenix_vinifera	Chamaedorea_seifrizii)))	((((Reinhardtia_latisecta	Reinhardtia_paiewonskiana)	Reinhardtia_simplex)	((Attalea_speciosa	(Bactris_major	(Elaeis_guineensis	Elaeis_oleifera)))	Manicaria_saccifera))	(((Pelagodoxa_henryana	(((((Kentiopsis_piersoniorum	(Heterospathe_cagayanensis	(Burretiokentia_grandiflora	Hydriastele_microspadix)))	(Dictyosperma_album	(Leopoldinia_pulchra	Veitchia_spiralis)))	Dypsis_decaryi)	((Oenocarpus_minor	Oenocarpus_bataua)	Prestoea_acuminata))	Geonoma_undata))	Serenoa_repens)	Orania_palindan)))	Phoenix_dactylifera)	(Iriartea_deltoidea	Sclerosperma_profizianum)))))	Kingia_australis);
((Calamus_caryotoides	(Roystonea_regia	(Nypa_fruticans	((Manicaria_saccifera	(((Reinhardtia_latisecta	Reinhardtia_paiewonskiana)	Reinhardtia_simplex)	(Attalea_speciosa	(Bactris_major	(Elaeis_guineensis	Elaeis_oleifera)))))	((((((Iriartea_deltoidea	(Sabal_domingensis	(Chamaedorea_seifrizii	Phoenix_dactylifera)))	(Sclerosperma_profizianum	Orania_palindan))	((((((Burretiokentia_grandiflora	Kentiopsis_piersoniorum)	(Heterospathe_cagayanensis	Hydriastele_microspadix))	(Dictyosperma_album	(Leopoldinia_pulchra	Veitchia_spiralis)))	Dypsis_decaryi)	((Oenocarpus_minor	Oenocarpus_bataua)	Prestoea_acuminata))	(Geonoma_undata	Pelagodoxa_henryana)))	Podococcus_barteri)	Pseudophoenix_vinifera)	Serenoa_repens)))))	Kingia_australis);
((Pseudophoenix_vinifera	((((Roystonea_regia	Nypa_fruticans)	(((Calamus_caryotoides	(Iriartea_deltoidea	(Sabal_domingensis	Phoenix_dactylifera)))	Sclerosperma_profizianum)	(((Serenoa_repens	(Attalea_speciosa	(Bactris_major	(Elaeis_guineensis	Elaeis_oleifera))))	(Manicaria_saccifera	((Reinhardtia_latisecta	Reinhardtia_paiewonskiana)	Reinhardtia_simplex)))	(Orania_palindan	((Geonoma_undata	(((Oenocarpus_minor	Oenocarpus_bataua)	Prestoea_acuminata)	(((Kentiopsis_piersoniorum	(Heterospathe_cagayanensis	(Burretiokentia_grandiflora	Hydriastele_microspadix)))	(Dictyosperma_album	(Leopoldinia_pulchra	Veitchia_spiralis)))	Dypsis_decaryi)))	Pelagodoxa_henryana)))))	Podococcus_barteri)	Chamaedorea_seifrizii))	Kingia_australis);
((Attalea_speciosa	((Bactris_major	(Elaeis_guineensis	Elaeis_oleifera))	(((Serenoa_repens	((Roystonea_regia	Nypa_fruticans)	((((Podococcus_barteri	(Chamaedorea_seifrizii	Phoenix_dactylifera))	(Sabal_domingensis	Calamus_caryotoides))	((Sclerosperma_profizianum	Orania_palindan)	((Geonoma_undata	(((Leopoldinia_pulchra	(Oenocarpus_minor	Oenocarpus_bataua))	Prestoea_acuminata)	(((Kentiopsis_piersoniorum	(Heterospathe_cagayanensis	((Burretiokentia_grandiflora	Hydriastele_microspadix)	Veitchia_spiralis)))	Dictyosperma_album)	Dypsis_decaryi)))	Pelagodoxa_henryana)))	Pseudophoenix_vinifera)))	(Iriartea_deltoidea	Manicaria_saccifera))	((Reinhardtia_latisecta	Reinhardtia_paiewonskiana)	Reinhardtia_simplex))))	Kingia_australis);
((Attalea_speciosa	((Bactris_major	(Elaeis_guineensis	Elaeis_oleifera))	(((Calamus_caryotoides	(Roystonea_regia	Nypa_fruticans))	((((Chamaedorea_seifrizii	(Phoenix_dactylifera	(Sabal_domingensis	Iriartea_deltoidea)))	((Podococcus_barteri	(Sclerosperma_profizianum	Orania_palindan))	(((Geonoma_undata	(((Oenocarpus_minor	Oenocarpus_bataua)	Prestoea_acuminata)	(((Kentiopsis_piersoniorum	(Heterospathe_cagayanensis	(Burretiokentia_grandiflora	Hydriastele_microspadix)))	(Veitchia_spiralis	Dictyosperma_album))	Dypsis_decaryi)))	Pelagodoxa_henryana)	Leopoldinia_pulchra)))	(Serenoa_repens	Pseudophoenix_vinifera))	Manicaria_saccifera))	((Reinhardtia_latisecta	Reinhardtia_paiewonskiana)	Reinhardtia_simplex))))	Kingia_australis);
((Calamus_caryotoides	(Roystonea_regia	((((((Chamaedorea_seifrizii	Phoenix_dactylifera)	Sabal_domingensis)	((Podococcus_barteri	((Iriartea_deltoidea	Orania_palindan)	Sclerosperma_profizianum))	(((Nypa_fruticans	((Oenocarpus_minor	Oenocarpus_bataua)	Prestoea_acuminata))	((Leopoldinia_pulchra	Heterospathe_cagayanensis)	((Burretiokentia_grandiflora	Hydriastele_microspadix)	(Kentiopsis_piersoniorum	((Veitchia_spiralis	Dypsis_decaryi)	Dictyosperma_album)))))	(Pelagodoxa_henryana	Geonoma_undata))))	Pseudophoenix_vinifera)	Serenoa_repens)	(((Bactris_major	(Attalea_speciosa	(Elaeis_guineensis	Elaeis_oleifera)))	((Reinhardtia_latisecta	Reinhardtia_paiewonskiana)	Reinhardtia_simplex))	Manicaria_saccifera))))	Kingia_australis);
((Manicaria_saccifera	((Bactris_major	(Attalea_speciosa	(Elaeis_guineensis	Elaeis_oleifera)))	(((Calamus_caryotoides	((Phoenix_dactylifera	Sabal_domingensis)	((((((Oenocarpus_minor	Oenocarpus_bataua)	Prestoea_acuminata)	(((Burretiokentia_grandiflora	Hydriastele_microspadix)	(Kentiopsis_piersoniorum	(Heterospathe_cagayanensis	(Veitchia_spiralis	Dictyosperma_album))))	Dypsis_decaryi))	(Pelagodoxa_henryana	Geonoma_undata))	Leopoldinia_pulchra)	(((Orania_palindan	(Chamaedorea_seifrizii	Sclerosperma_profizianum))	Podococcus_barteri)	Iriartea_deltoidea))))	(Pseudophoenix_vinifera	(Roystonea_regia	Serenoa_repens)))	(Nypa_fruticans	((Reinhardtia_latisecta	Reinhardtia_paiewonskiana)	Reinhardtia_simplex)))))	Kingia_australis);
(((Chamaedorea_seifrizii	((Phoenix_dactylifera	Sabal_domingensis)	((((((Reinhardtia_latisecta	Reinhardtia_paiewonskiana)	Reinhardtia_simplex)	(Attalea_speciosa	((Elaeis_guineensis	Elaeis_oleifera)	Bactris_major)))	(Iriartea_deltoidea	Manicaria_saccifera))	((((Geonoma_undata	(((Oenocarpus_minor	Oenocarpus_bataua)	Prestoea_acuminata)	(((Veitchia_spiralis	Dictyosperma_album)	((Heterospathe_cagayanensis	(Burretiokentia_grandiflora	Hydriastele_microspadix))	(Leopoldinia_pulchra	Kentiopsis_piersoniorum)))	Dypsis_decaryi)))	Pelagodoxa_henryana)	((Orania_palindan	Sclerosperma_profizianum)	Podococcus_barteri))	Serenoa_repens))	(Calamus_caryotoides	(Roystonea_regia	Nypa_fruticans)))))	Pseudophoenix_vinifera)	Kingia_australis);
((Calamus_caryotoides	(((((Iriartea_deltoidea	Chamaedorea_seifrizii)	Phoenix_dactylifera)	Sabal_domingensis)	((Orania_palindan	Sclerosperma_profizianum)	(Podococcus_barteri	(((Pelagodoxa_henryana	Geonoma_undata)	(((Oenocarpus_minor	Oenocarpus_bataua)	Prestoea_acuminata)	(((Veitchia_spiralis	Dictyosperma_album)	((Heterospathe_cagayanensis	(Burretiokentia_grandiflora	Hydriastele_microspadix))	Kentiopsis_piersoniorum))	Dypsis_decaryi)))	Leopoldinia_pulchra))))	(Pseudophoenix_vinifera	((((Reinhardtia_latisecta	Reinhardtia_paiewonskiana)	Reinhardtia_simplex)	((Serenoa_repens	(Attalea_speciosa	((Elaeis_guineensis	Elaeis_oleifera)	Bactris_major)))	Manicaria_saccifera))	(Roystonea_regia	Nypa_fruticans)))))	Kingia_australis);
((((Phoenix_dactylifera	((((Orania_palindan	Sclerosperma_profizianum)	(Podococcus_barteri	(((Prestoea_acuminata	((Leopoldinia_pulchra	Oenocarpus_bataua)	Oenocarpus_minor))	((Kentiopsis_piersoniorum	((Veitchia_spiralis	Dictyosperma_album)	(Heterospathe_cagayanensis	(Burretiokentia_grandiflora	Hydriastele_microspadix))))	Dypsis_decaryi))	(Pelagodoxa_henryana	Geonoma_undata))))	((Serenoa_repens	((((Reinhardtia_paiewonskiana	Reinhardtia_latisecta)	Reinhardtia_simplex)	(Manicaria_saccifera	((Bactris_major	(Elaeis_guineensis	Elaeis_oleifera))	Attalea_speciosa)))	(Nypa_fruticans	Roystonea_regia)))	(Chamaedorea_seifrizii	Pseudophoenix_vinifera)))	Sabal_domingensis))	Iriartea_deltoidea)	Calamus_caryotoides)	Kingia_australis);
(((Roystonea_regia	((((Serenoa_repens	((Bactris_major	(Elaeis_guineensis	Elaeis_oleifera))	Attalea_speciosa))	(Pseudophoenix_vinifera	(((((Orania_palindan	Sclerosperma_profizianum)	((((((Leopoldinia_pulchra	Veitchia_spiralis)	Dictyosperma_album)	((Heterospathe_cagayanensis	(Burretiokentia_grandiflora	Hydriastele_microspadix))	Kentiopsis_piersoniorum))	Dypsis_decaryi)	((Prestoea_acuminata	(Oenocarpus_bataua	Oenocarpus_minor))	Geonoma_undata))	Pelagodoxa_henryana))	Podococcus_barteri)	Chamaedorea_seifrizii)	((Sabal_domingensis	Iriartea_deltoidea)	Phoenix_dactylifera))))	(Manicaria_saccifera	((Reinhardtia_paiewonskiana	Reinhardtia_latisecta)	Reinhardtia_simplex)))	Nypa_fruticans))	Calamus_caryotoides)	Kingia_australis);
((Attalea_speciosa	(((((Pseudophoenix_vinifera	((Sabal_domingensis	(Chamaedorea_seifrizii	Phoenix_dactylifera))	Iriartea_deltoidea))	((((Orania_palindan	Sclerosperma_profizianum)	((Geonoma_undata	(((Dypsis_decaryi	((Leopoldinia_pulchra	Veitchia_spiralis)	Dictyosperma_album))	((Burretiokentia_grandiflora	Hydriastele_microspadix)	(Heterospathe_cagayanensis	Kentiopsis_piersoniorum)))	(Prestoea_acuminata	(Oenocarpus_bataua	Oenocarpus_minor))))	Pelagodoxa_henryana))	Podococcus_barteri)	((Nypa_fruticans	(Calamus_caryotoides	Roystonea_regia))	((Reinhardtia_paiewonskiana	Reinhardtia_latisecta)	Reinhardtia_simplex))))	Manicaria_saccifera)	Serenoa_repens)	(Bactris_major	(Elaeis_guineensis	Elaeis_oleifera))))	Kingia_australis);
((Attalea_speciosa	((Elaeis_guineensis	Elaeis_oleifera)	(((((Reinhardtia_paiewonskiana	Reinhardtia_latisecta)	Reinhardtia_simplex)	((((((Chamaedorea_seifrizii	Phoenix_dactylifera)	Sabal_domingensis)	Iriartea_deltoidea)	(((Leopoldinia_pulchra	((Pelagodoxa_henryana	(Geonoma_undata	Serenoa_repens))	(((Kentiopsis_piersoniorum	((Dypsis_decaryi	(Veitchia_spiralis	Dictyosperma_album))	(Burretiokentia_grandiflora	Hydriastele_microspadix)))	(Prestoea_acuminata	(Oenocarpus_bataua	Oenocarpus_minor)))	Heterospathe_cagayanensis)))	(Orania_palindan	Sclerosperma_profizianum))	Podococcus_barteri))	(Calamus_caryotoides	Pseudophoenix_vinifera))	(Roystonea_regia	Nypa_fruticans)))	Manicaria_saccifera)	Bactris_major)))	Kingia_australis);
((Calamus_caryotoides	(Roystonea_regia	(((Manicaria_saccifera	(Nypa_fruticans	((Reinhardtia_paiewonskiana	Reinhardtia_latisecta)	Reinhardtia_simplex)))	(Bactris_major	(Attalea_speciosa	(Elaeis_guineensis	Elaeis_oleifera))))	((((((((Prestoea_acuminata	(Oenocarpus_bataua	Oenocarpus_minor))	(((Kentiopsis_piersoniorum	(Heterospathe_cagayanensis	(Burretiokentia_grandiflora	Hydriastele_microspadix)))	((Leopoldinia_pulchra	Veitchia_spiralis)	Dictyosperma_album))	Dypsis_decaryi))	Geonoma_undata)	Pelagodoxa_henryana)	Podococcus_barteri)	((Orania_palindan	Sclerosperma_profizianum)	(((Chamaedorea_seifrizii	Iriartea_deltoidea)	Phoenix_dactylifera)	Sabal_domingensis)))	Pseudophoenix_vinifera)	Serenoa_repens))))	Kingia_australis);
((Attalea_speciosa	((Elaeis_guineensis	Elaeis_oleifera)	(Bactris_major	(Serenoa_repens	(((((Orania_palindan	Sclerosperma_profizianum)	((((Prestoea_acuminata	(Oenocarpus_bataua	Oenocarpus_minor))	((((Kentiopsis_piersoniorum	(Leopoldinia_pulchra	Burretiokentia_grandiflora))	(Heterospathe_cagayanensis	Hydriastele_microspadix))	(Veitchia_spiralis	Dictyosperma_album))	Dypsis_decaryi))	Geonoma_undata)	Pelagodoxa_henryana))	Podococcus_barteri)	(((Pseudophoenix_vinifera	Sabal_domingensis)	(Chamaedorea_seifrizii	Phoenix_dactylifera))	Iriartea_deltoidea))	(((Nypa_fruticans	(Calamus_caryotoides	Roystonea_regia))	((Reinhardtia_paiewonskiana	Reinhardtia_latisecta)	Reinhardtia_simplex))	Manicaria_saccifera))))))	Kingia_australis);
((Attalea_speciosa	((Elaeis_guineensis	Elaeis_oleifera)	(Bactris_major	(Manicaria_saccifera	((Leopoldinia_pulchra	((Nypa_fruticans	Roystonea_regia)	((((((Orania_palindan	Sclerosperma_profizianum)	(((Prestoea_acuminata	(Oenocarpus_bataua	Oenocarpus_minor))	(((Kentiopsis_piersoniorum	(Heterospathe_cagayanensis	(Burretiokentia_grandiflora	Hydriastele_microspadix)))	(Veitchia_spiralis	Dictyosperma_album))	Dypsis_decaryi))	(Geonoma_undata	Pelagodoxa_henryana)))	Serenoa_repens)	(Podococcus_barteri	Iriartea_deltoidea))	(Sabal_domingensis	(Chamaedorea_seifrizii	Phoenix_dactylifera)))	(Calamus_caryotoides	Pseudophoenix_vinifera))))	((Reinhardtia_paiewonskiana	Reinhardtia_latisecta)	Reinhardtia_simplex))))))	Kingia_australis);
((Calamus_caryotoides	(Sabal_domingensis	(Phoenix_dactylifera	(((Serenoa_repens	((Chamaedorea_seifrizii	Pseudophoenix_vinifera)	(Nypa_fruticans	Roystonea_regia)))	(((((Elaeis_guineensis	Elaeis_oleifera)	Bactris_major)	Attalea_speciosa)	Manicaria_saccifera)	(((Sclerosperma_profizianum	Orania_palindan)	(Podococcus_barteri	(((((((Heterospathe_cagayanensis	(Burretiokentia_grandiflora	Hydriastele_microspadix))	(Leopoldinia_pulchra	Dypsis_decaryi))	Dictyosperma_album)	(Veitchia_spiralis	Kentiopsis_piersoniorum))	(Prestoea_acuminata	(Oenocarpus_bataua	Oenocarpus_minor)))	Geonoma_undata)	Pelagodoxa_henryana)))	((Reinhardtia_paiewonskiana	Reinhardtia_latisecta)	Reinhardtia_simplex))))	Iriartea_deltoidea))))	Kingia_australis);
((Calamus_caryotoides	(Roystonea_regia	((((Reinhardtia_paiewonskiana	Reinhardtia_latisecta)	Reinhardtia_simplex)	(((((Sabal_domingensis	Phoenix_dactylifera)	(((((((((Kentiopsis_piersoniorum	(Burretiokentia_grandiflora	Hydriastele_microspadix))	(Chamaedorea_seifrizii	Heterospathe_cagayanensis))	(Veitchia_spiralis	Dictyosperma_album))	(Leopoldinia_pulchra	Dypsis_decaryi))	(Prestoea_acuminata	(Oenocarpus_bataua	Oenocarpus_minor)))	Geonoma_undata)	Pelagodoxa_henryana)	Podococcus_barteri)	(Orania_palindan	(Iriartea_deltoidea	Sclerosperma_profizianum))))	Pseudophoenix_vinifera)	(Serenoa_repens	(Bactris_major	(Attalea_speciosa	(Elaeis_guineensis	Elaeis_oleifera)))))	Manicaria_saccifera))	Nypa_fruticans)))	Kingia_australis);
(((Attalea_speciosa	(((Elaeis_guineensis	Elaeis_oleifera)	Bactris_major)	((((Nypa_fruticans	Roystonea_regia)	((Reinhardtia_paiewonskiana	Reinhardtia_latisecta)	Reinhardtia_simplex))	(Pseudophoenix_vinifera	(Manicaria_saccifera	((Sabal_domingensis	Phoenix_dactylifera)	(((((((((Kentiopsis_piersoniorum	(Heterospathe_cagayanensis	(Burretiokentia_grandiflora	Hydriastele_microspadix)))	(((Leopoldinia_pulchra	Veitchia_spiralis)	Dictyosperma_album)	Dypsis_decaryi))	(Prestoea_acuminata	(Oenocarpus_bataua	Oenocarpus_minor)))	Geonoma_undata)	Pelagodoxa_henryana)	Orania_palindan)	Sclerosperma_profizianum)	Podococcus_barteri)	(Iriartea_deltoidea	Chamaedorea_seifrizii))))))	Serenoa_repens)))	Calamus_caryotoides)	Kingia_australis);
((Attalea_speciosa	(((Manicaria_saccifera	((((Nypa_fruticans	Roystonea_regia)	((((Sclerosperma_profizianum	Orania_palindan)	(((((((Kentiopsis_piersoniorum	(Dictyosperma_album	Veitchia_spiralis))	(Heterospathe_cagayanensis	(Burretiokentia_grandiflora	Hydriastele_microspadix)))	Dypsis_decaryi)	(Prestoea_acuminata	((Leopoldinia_pulchra	Oenocarpus_minor)	Oenocarpus_bataua)))	Geonoma_undata)	Pelagodoxa_henryana)	Podococcus_barteri))	(Iriartea_deltoidea	(Serenoa_repens	(Phoenix_dactylifera	Chamaedorea_seifrizii))))	Sabal_domingensis))	(Calamus_caryotoides	Pseudophoenix_vinifera))	((Reinhardtia_latisecta	Reinhardtia_paiewonskiana)	Reinhardtia_simplex)))	Bactris_major)	(Elaeis_oleifera	Elaeis_guineensis)))	Kingia_australis);
((Attalea_speciosa	((Manicaria_saccifera	((((Calamus_caryotoides	Pseudophoenix_vinifera)	(((Sclerosperma_profizianum	Orania_palindan)	((((((Dictyosperma_album	((((Leopoldinia_pulchra	Veitchia_spiralis)	(Kentiopsis_piersoniorum	Burretiokentia_grandiflora))	Heterospathe_cagayanensis)	Hydriastele_microspadix))	Dypsis_decaryi)	(Prestoea_acuminata	(Oenocarpus_minor	Oenocarpus_bataua)))	Geonoma_undata)	Pelagodoxa_henryana)	Podococcus_barteri))	(Serenoa_repens	(Sabal_domingensis	(Phoenix_dactylifera	(Iriartea_deltoidea	Chamaedorea_seifrizii))))))	(Nypa_fruticans	Roystonea_regia))	((Reinhardtia_latisecta	Reinhardtia_paiewonskiana)	Reinhardtia_simplex)))	(Bactris_major	(Elaeis_oleifera	Elaeis_guineensis))))	Kingia_australis);
((Calamus_caryotoides	(Roystonea_regia	((((Reinhardtia_latisecta	Reinhardtia_paiewonskiana)	Reinhardtia_simplex)	((((((Sclerosperma_profizianum	Orania_palindan)	((((((((Leopoldinia_pulchra	Veitchia_spiralis)	Dictyosperma_album)	Hydriastele_microspadix)	Dypsis_decaryi)	((Kentiopsis_piersoniorum	Burretiokentia_grandiflora)	Heterospathe_cagayanensis))	(Prestoea_acuminata	(Oenocarpus_minor	Oenocarpus_bataua)))	Geonoma_undata)	Pelagodoxa_henryana))	Podococcus_barteri)	(((Phoenix_dactylifera	Iriartea_deltoidea)	Sabal_domingensis)	Chamaedorea_seifrizii))	(Pseudophoenix_vinifera	Manicaria_saccifera))	((Attalea_speciosa	((Elaeis_oleifera	Elaeis_guineensis)	Bactris_major))	Serenoa_repens)))	Nypa_fruticans)))	Kingia_australis);
((Calamus_caryotoides	(((((((Dypsis_decaryi	((Burretiokentia_grandiflora	Kentiopsis_piersoniorum)	(Hydriastele_microspadix	(Heterospathe_cagayanensis	((Leopoldinia_pulchra	Veitchia_spiralis)	Dictyosperma_album)))))	(Prestoea_acuminata	(Oenocarpus_minor	Oenocarpus_bataua)))	Geonoma_undata)	Pelagodoxa_henryana)	(Podococcus_barteri	(Sclerosperma_profizianum	Orania_palindan)))	(Sabal_domingensis	(Chamaedorea_seifrizii	Phoenix_dactylifera)))	((Pseudophoenix_vinifera	(Iriartea_deltoidea	Manicaria_saccifera))	(((Attalea_speciosa	((Elaeis_oleifera	Elaeis_guineensis)	Bactris_major))	Serenoa_repens)	((Nypa_fruticans	Roystonea_regia)	((Reinhardtia_latisecta	Reinhardtia_paiewonskiana)	Reinhardtia_simplex))))))	Kingia_australis);
((Calamus_caryotoides	(Roystonea_regia	(Nypa_fruticans	((Attalea_speciosa	((((((((((((Dypsis_decaryi	(((Leopoldinia_pulchra	Veitchia_spiralis)	Dictyosperma_album)	((Heterospathe_cagayanensis	Kentiopsis_piersoniorum)	Hydriastele_microspadix)))	(Prestoea_acuminata	(Oenocarpus_minor	Oenocarpus_bataua)))	Burretiokentia_grandiflora)	Geonoma_undata)	Pelagodoxa_henryana)	(Podococcus_barteri	Orania_palindan))	Sclerosperma_profizianum)	Chamaedorea_seifrizii)	(Sabal_domingensis	(Phoenix_dactylifera	Iriartea_deltoidea)))	Pseudophoenix_vinifera)	Manicaria_saccifera)	(((Elaeis_oleifera	Elaeis_guineensis)	Bactris_major)	Serenoa_repens)))	((Reinhardtia_latisecta	Reinhardtia_paiewonskiana)	Reinhardtia_simplex)))))	Kingia_australis);
((Attalea_speciosa	(((Elaeis_oleifera	Elaeis_guineensis)	Bactris_major)	((Calamus_caryotoides	((Reinhardtia_latisecta	Reinhardtia_paiewonskiana)	Reinhardtia_simplex))	(((((((((((Heterospathe_cagayanensis	Kentiopsis_piersoniorum)	(Veitchia_spiralis	(Burretiokentia_grandiflora	Hydriastele_microspadix)))	(Dypsis_decaryi	Dictyosperma_album))	(Prestoea_acuminata	(Oenocarpus_minor	Oenocarpus_bataua)))	Geonoma_undata)	Pelagodoxa_henryana)	Leopoldinia_pulchra)	(Podococcus_barteri	(Sclerosperma_profizianum	Orania_palindan)))	(Sabal_domingensis	((Chamaedorea_seifrizii	Phoenix_dactylifera)	Iriartea_deltoidea)))	Manicaria_saccifera)	((Pseudophoenix_vinifera	Serenoa_repens)	(Roystonea_regia	Nypa_fruticans))))))	Kingia_australis);
((Calamus_caryotoides	(Roystonea_regia	(Nypa_fruticans	(((Reinhardtia_latisecta	Reinhardtia_paiewonskiana)	Reinhardtia_simplex)	((Manicaria_saccifera	(Attalea_speciosa	((Elaeis_oleifera	Elaeis_guineensis)	Bactris_major)))	(Pseudophoenix_vinifera	(((Iriartea_deltoidea	(((((((Leopoldinia_pulchra	Burretiokentia_grandiflora)	Hydriastele_microspadix)	(Kentiopsis_piersoniorum	(Heterospathe_cagayanensis	(Dypsis_decaryi	(Veitchia_spiralis	Dictyosperma_album)))))	(Prestoea_acuminata	(Oenocarpus_minor	Oenocarpus_bataua)))	(Serenoa_repens	Geonoma_undata))	Pelagodoxa_henryana)	(Podococcus_barteri	(Sclerosperma_profizianum	Orania_palindan))))	Sabal_domingensis)	(Chamaedorea_seifrizii	Phoenix_dactylifera))))))))	Kingia_australis);
((Calamus_caryotoides	((((Podococcus_barteri	Pseudophoenix_vinifera)	((Manicaria_saccifera	(Serenoa_repens	(Bactris_major	(Attalea_speciosa	(Elaeis_oleifera	Elaeis_guineensis)))))	((Roystonea_regia	Nypa_fruticans)	((Reinhardtia_latisecta	Reinhardtia_paiewonskiana)	Reinhardtia_simplex))))	((((((((Leopoldinia_pulchra	Veitchia_spiralis)	Dictyosperma_album)	((Heterospathe_cagayanensis	(Burretiokentia_grandiflora	Hydriastele_microspadix))	Kentiopsis_piersoniorum))	Dypsis_decaryi)	(Prestoea_acuminata	(Oenocarpus_minor	Oenocarpus_bataua)))	Geonoma_undata)	Pelagodoxa_henryana)	(Orania_palindan	(Chamaedorea_seifrizii	Sclerosperma_profizianum))))	((Sabal_domingensis	Phoenix_dactylifera)	Iriartea_deltoidea)))	Kingia_australis);
((Pseudophoenix_vinifera	(((Podococcus_barteri	(((((((Leopoldinia_pulchra	Veitchia_spiralis)	Dictyosperma_album)	(((Chamaedorea_seifrizii	Heterospathe_cagayanensis)	(Burretiokentia_grandiflora	Hydriastele_microspadix))	Kentiopsis_piersoniorum))	Dypsis_decaryi)	(Prestoea_acuminata	(Oenocarpus_minor	Oenocarpus_bataua)))	((Serenoa_repens	Geonoma_undata)	Pelagodoxa_henryana))	((Orania_palindan	Sclerosperma_profizianum)	Iriartea_deltoidea)))	((Sabal_domingensis	Phoenix_dactylifera)	Calamus_caryotoides))	((((Reinhardtia_latisecta	Reinhardtia_paiewonskiana)	Reinhardtia_simplex)	(Manicaria_saccifera	((Bactris_major	(Elaeis_oleifera	Elaeis_guineensis))	Attalea_speciosa)))	(Roystonea_regia	Nypa_fruticans))))	Kingia_australis);
((Calamus_caryotoides	((((Iriartea_deltoidea	(Sabal_domingensis	Phoenix_dactylifera))	((((Geonoma_undata	((((((Chamaedorea_seifrizii	Heterospathe_cagayanensis)	Hydriastele_microspadix)	((Leopoldinia_pulchra	(Burretiokentia_grandiflora	Veitchia_spiralis))	Kentiopsis_piersoniorum))	Dypsis_decaryi)	Dictyosperma_album)	(Prestoea_acuminata	(Oenocarpus_minor	Oenocarpus_bataua))))	Pelagodoxa_henryana)	(Orania_palindan	Sclerosperma_profizianum))	Podococcus_barteri))	Serenoa_repens)	(((Manicaria_saccifera	(((Bactris_major	(Elaeis_oleifera	Elaeis_guineensis))	Attalea_speciosa)	(Nypa_fruticans	((Reinhardtia_latisecta	Reinhardtia_paiewonskiana)	Reinhardtia_simplex))))	Roystonea_regia)	Pseudophoenix_vinifera)))	Kingia_australis);
((Calamus_caryotoides	(((Sabal_domingensis	(Chamaedorea_seifrizii	Phoenix_dactylifera))	((Podococcus_barteri	(((Prestoea_acuminata	(Oenocarpus_minor	Oenocarpus_bataua))	(Dypsis_decaryi	((Hydriastele_microspadix	(Heterospathe_cagayanensis	(Kentiopsis_piersoniorum	(Leopoldinia_pulchra	Burretiokentia_grandiflora))))	(Dictyosperma_album	Veitchia_spiralis))))	(Pelagodoxa_henryana	Geonoma_undata)))	(Sclerosperma_profizianum	Orania_palindan)))	(Pseudophoenix_vinifera	(Serenoa_repens	(Nypa_fruticans	(Roystonea_regia	((Attalea_speciosa	((Elaeis_oleifera	Elaeis_guineensis)	(Iriartea_deltoidea	Bactris_major)))	(Manicaria_saccifera	(Reinhardtia_simplex	(Reinhardtia_paiewonskiana	Reinhardtia_latisecta))))))))))	Kingia_australis);
((Attalea_speciosa	(((Elaeis_oleifera	Elaeis_guineensis)	Bactris_major)	(Manicaria_saccifera	(((Nypa_fruticans	Roystonea_regia)	(Pseudophoenix_vinifera	(((Calamus_caryotoides	Sabal_domingensis)	(Chamaedorea_seifrizii	Phoenix_dactylifera))	((Sclerosperma_profizianum	((Podococcus_barteri	(Serenoa_repens	((Heterospathe_cagayanensis	(Leopoldinia_pulchra	((Geonoma_undata	(Prestoea_acuminata	(Oenocarpus_minor	Oenocarpus_bataua)))	(Dypsis_decaryi	(((Burretiokentia_grandiflora	Hydriastele_microspadix)	Kentiopsis_piersoniorum)	(Dictyosperma_album	Veitchia_spiralis))))))	Pelagodoxa_henryana)))	Orania_palindan))	Iriartea_deltoidea))))	(Reinhardtia_simplex	(Reinhardtia_paiewonskiana	Reinhardtia_latisecta))))))	Kingia_australis);
(((Iriartea_deltoidea	((((((Reinhardtia_simplex	(Reinhardtia_paiewonskiana	Reinhardtia_latisecta))	(Attalea_speciosa	((Elaeis_oleifera	Elaeis_guineensis)	Bactris_major)))	Manicaria_saccifera)	(Nypa_fruticans	Roystonea_regia))	Pseudophoenix_vinifera)	((Sabal_domingensis	Phoenix_dactylifera)	((Serenoa_repens	((((Prestoea_acuminata	(Oenocarpus_minor	Oenocarpus_bataua))	(Dypsis_decaryi	(((Heterospathe_cagayanensis	(Burretiokentia_grandiflora	Hydriastele_microspadix))	((Leopoldinia_pulchra	Veitchia_spiralis)	Kentiopsis_piersoniorum))	Dictyosperma_album)))	Geonoma_undata)	Pelagodoxa_henryana))	(Podococcus_barteri	(Orania_palindan	(Chamaedorea_seifrizii	Sclerosperma_profizianum)))))))	Calamus_caryotoides)	Kingia_australis);
((Nypa_fruticans	((Reinhardtia_simplex	(Reinhardtia_paiewonskiana	Reinhardtia_latisecta))	(Calamus_caryotoides	(((Attalea_speciosa	((Elaeis_oleifera	Elaeis_guineensis)	Bactris_major))	Manicaria_saccifera)	(Roystonea_regia	(Pseudophoenix_vinifera	((((Iriartea_deltoidea	Sabal_domingensis)	Phoenix_dactylifera)	(((((((Prestoea_acuminata	(Oenocarpus_minor	Oenocarpus_bataua))	(Dypsis_decaryi	(((Heterospathe_cagayanensis	Hydriastele_microspadix)	(Burretiokentia_grandiflora	Kentiopsis_piersoniorum))	(Veitchia_spiralis	Dictyosperma_album))))	Geonoma_undata)	Pelagodoxa_henryana)	Leopoldinia_pulchra)	(Podococcus_barteri	(Orania_palindan	Sclerosperma_profizianum)))	Chamaedorea_seifrizii))	Serenoa_repens)))))))	Kingia_australis);
((Calamus_caryotoides	(Attalea_speciosa	(((Roystonea_regia	Nypa_fruticans)	(Reinhardtia_simplex	(Reinhardtia_paiewonskiana	Reinhardtia_latisecta)))	(((Elaeis_oleifera	Elaeis_guineensis)	Bactris_major)	(Manicaria_saccifera	(((((Orania_palindan	Sclerosperma_profizianum)	Podococcus_barteri)	((((Prestoea_acuminata	(Leopoldinia_pulchra	(Oenocarpus_minor	Oenocarpus_bataua)))	(Dypsis_decaryi	(((Kentiopsis_piersoniorum	(Heterospathe_cagayanensis	(Burretiokentia_grandiflora	Hydriastele_microspadix)))	Veitchia_spiralis)	Dictyosperma_album)))	Geonoma_undata)	Pelagodoxa_henryana))	((Phoenix_dactylifera	Chamaedorea_seifrizii)	(Iriartea_deltoidea	Sabal_domingensis)))	(Serenoa_repens	Pseudophoenix_vinifera)))))))	Kingia_australis);
((Calamus_caryotoides	(((((Orania_palindan	Sclerosperma_profizianum)	Podococcus_barteri)	((((Prestoea_acuminata	((Oenocarpus_minor	Leopoldinia_pulchra)	Oenocarpus_bataua))	((Kentiopsis_piersoniorum	(Dypsis_decaryi	(Heterospathe_cagayanensis	(Burretiokentia_grandiflora	Hydriastele_microspadix))))	(Dictyosperma_album	Veitchia_spiralis)))	Geonoma_undata)	Pelagodoxa_henryana))	(((Chamaedorea_seifrizii	(Iriartea_deltoidea	Manicaria_saccifera))	(((Roystonea_regia	Nypa_fruticans)	(Reinhardtia_simplex	(Reinhardtia_paiewonskiana	Reinhardtia_latisecta)))	(Serenoa_repens	(Attalea_speciosa	((Elaeis_oleifera	Elaeis_guineensis)	Bactris_major)))))	Pseudophoenix_vinifera))	(Phoenix_dactylifera	Sabal_domingensis)))	Kingia_australis);
((Calamus_caryotoides	(Pseudophoenix_vinifera	(Roystonea_regia	((Manicaria_saccifera	((Reinhardtia_simplex	(Reinhardtia_paiewonskiana	Reinhardtia_latisecta))	(((Elaeis_oleifera	Elaeis_guineensis)	Bactris_major)	(Serenoa_repens	Attalea_speciosa))))	(((Chamaedorea_seifrizii	Nypa_fruticans)	(Phoenix_dactylifera	(Iriartea_deltoidea	Sabal_domingensis)))	(((Orania_palindan	Sclerosperma_profizianum)	Podococcus_barteri)	((((Geonoma_undata	(Prestoea_acuminata	(Oenocarpus_minor	Oenocarpus_bataua)))	(Kentiopsis_piersoniorum	((Burretiokentia_grandiflora	Hydriastele_microspadix)	(Dypsis_decaryi	(Dictyosperma_album	(Leopoldinia_pulchra	Veitchia_spiralis))))))	Heterospathe_cagayanensis)	Pelagodoxa_henryana)))))))	Kingia_australis);
((((Reinhardtia_simplex	(Reinhardtia_paiewonskiana	Reinhardtia_latisecta))	(((((Chamaedorea_seifrizii	Nypa_fruticans)	(Serenoa_repens	(Phoenix_dactylifera	Sabal_domingensis)))	(((Orania_palindan	Sclerosperma_profizianum)	Podococcus_barteri)	(((Geonoma_undata	(Prestoea_acuminata	(Oenocarpus_minor	Oenocarpus_bataua)))	((Burretiokentia_grandiflora	Kentiopsis_piersoniorum)	(Hydriastele_microspadix	(Heterospathe_cagayanensis	(Dypsis_decaryi	(Dictyosperma_album	(Leopoldinia_pulchra	Veitchia_spiralis)))))))	Pelagodoxa_henryana)))	Roystonea_regia)	(Calamus_caryotoides	Pseudophoenix_vinifera)))	((Iriartea_deltoidea	Manicaria_saccifera)	(Attalea_speciosa	((Elaeis_oleifera	Elaeis_guineensis)	Bactris_major))))	Kingia_australis);
((Calamus_caryotoides	((((((Iriartea_deltoidea	Manicaria_saccifera)	((((Phoenix_dactylifera	Chamaedorea_seifrizii)	Sabal_domingensis)	(((Orania_palindan	Sclerosperma_profizianum)	Podococcus_barteri)	((Geonoma_undata	((Prestoea_acuminata	(Oenocarpus_minor	Oenocarpus_bataua))	(((Dypsis_decaryi	(Burretiokentia_grandiflora	Hydriastele_microspadix))	(Leopoldinia_pulchra	Heterospathe_cagayanensis))	((Dictyosperma_album	Veitchia_spiralis)	Kentiopsis_piersoniorum))))	Pelagodoxa_henryana)))	Pseudophoenix_vinifera))	Serenoa_repens)	(Attalea_speciosa	((Elaeis_oleifera	Elaeis_guineensis)	Bactris_major)))	(Nypa_fruticans	(Reinhardtia_simplex	(Reinhardtia_paiewonskiana	Reinhardtia_latisecta))))	Roystonea_regia))	Kingia_australis);
((Calamus_caryotoides	(Attalea_speciosa	(((Elaeis_oleifera	Elaeis_guineensis)	Bactris_major)	(((Reinhardtia_simplex	(Reinhardtia_paiewonskiana	Reinhardtia_latisecta))	(Roystonea_regia	(Manicaria_saccifera	(Pseudophoenix_vinifera	((((Nypa_fruticans	Sabal_domingensis)	(Phoenix_dactylifera	Chamaedorea_seifrizii))	Iriartea_deltoidea)	((Podococcus_barteri	(Orania_palindan	Sclerosperma_profizianum))	((((Prestoea_acuminata	((Leopoldinia_pulchra	Oenocarpus_minor)	Oenocarpus_bataua))	(((Dypsis_decaryi	(Veitchia_spiralis	(Burretiokentia_grandiflora	Hydriastele_microspadix)))	Kentiopsis_piersoniorum)	Dictyosperma_album))	(Pelagodoxa_henryana	Geonoma_undata))	Heterospathe_cagayanensis)))))))	Serenoa_repens))))	Kingia_australis);
((Attalea_speciosa	((Bactris_major	(Elaeis_oleifera	Elaeis_guineensis))	((Serenoa_repens	(Nypa_fruticans	(Calamus_caryotoides	Roystonea_regia)))	((((Reinhardtia_simplex	(Reinhardtia_paiewonskiana	Reinhardtia_latisecta))	(((Dypsis_decaryi	((Kentiopsis_piersoniorum	(Dictyosperma_album	Veitchia_spiralis))	(Burretiokentia_grandiflora	(Heterospathe_cagayanensis	Hydriastele_microspadix))))	((Geonoma_undata	Pelagodoxa_henryana)	((Oenocarpus_minor	Oenocarpus_bataua)	Prestoea_acuminata)))	(Podococcus_barteri	(Leopoldinia_pulchra	(Sclerosperma_profizianum	Orania_palindan)))))	((Phoenix_dactylifera	Chamaedorea_seifrizii)	(Iriartea_deltoidea	(Pseudophoenix_vinifera	Sabal_domingensis))))	Manicaria_saccifera))))	Kingia_australis);
((Calamus_caryotoides	(Roystonea_regia	((((((((((Serenoa_repens	Geonoma_undata)	(((Oenocarpus_minor	Oenocarpus_bataua)	Prestoea_acuminata)	(((Burretiokentia_grandiflora	Hydriastele_microspadix)	((Chamaedorea_seifrizii	Heterospathe_cagayanensis)	((Dictyosperma_album	(Leopoldinia_pulchra	Veitchia_spiralis))	Dypsis_decaryi)))	Kentiopsis_piersoniorum)))	Pelagodoxa_henryana)	Orania_palindan)	Sclerosperma_profizianum)	Podococcus_barteri)	((Sabal_domingensis	Phoenix_dactylifera)	Iriartea_deltoidea))	Pseudophoenix_vinifera)	(Manicaria_saccifera	((Attalea_speciosa	(Bactris_major	(Elaeis_oleifera	Elaeis_guineensis)))	(Reinhardtia_simplex	(Reinhardtia_paiewonskiana	Reinhardtia_latisecta)))))	Nypa_fruticans)))	Kingia_australis);
((Attalea_speciosa	((Bactris_major	(Elaeis_oleifera	Elaeis_guineensis))	((((Nypa_fruticans	(Reinhardtia_simplex	(Reinhardtia_paiewonskiana	Reinhardtia_latisecta)))	(Calamus_caryotoides	Roystonea_regia))	Manicaria_saccifera)	((((((Orania_palindan	Sclerosperma_profizianum)	((Geonoma_undata	(((Oenocarpus_minor	Oenocarpus_bataua)	Prestoea_acuminata)	(((Kentiopsis_piersoniorum	((Leopoldinia_pulchra	Veitchia_spiralis)	(Heterospathe_cagayanensis	(Burretiokentia_grandiflora	Hydriastele_microspadix))))	Dictyosperma_album)	Dypsis_decaryi)))	Pelagodoxa_henryana))	Podococcus_barteri)	((Sabal_domingensis	(Chamaedorea_seifrizii	Phoenix_dactylifera))	Iriartea_deltoidea))	Pseudophoenix_vinifera)	Serenoa_repens))))	Kingia_australis);
((Pseudophoenix_vinifera	((((Reinhardtia_simplex	(Reinhardtia_paiewonskiana	Reinhardtia_latisecta))	(Manicaria_saccifera	(Bactris_major	(Attalea_speciosa	(Elaeis_oleifera	Elaeis_guineensis)))))	(Calamus_caryotoides	(Nypa_fruticans	Roystonea_regia)))	((Sabal_domingensis	((Chamaedorea_seifrizii	Phoenix_dactylifera)	(Podococcus_barteri	Iriartea_deltoidea)))	(((Orania_palindan	Sclerosperma_profizianum)	Serenoa_repens)	((Geonoma_undata	(((Oenocarpus_minor	Oenocarpus_bataua)	Prestoea_acuminata)	((((Leopoldinia_pulchra	Kentiopsis_piersoniorum)	(Heterospathe_cagayanensis	(Burretiokentia_grandiflora	Hydriastele_microspadix)))	(Veitchia_spiralis	Dictyosperma_album))	Dypsis_decaryi)))	Pelagodoxa_henryana)))))	Kingia_australis);
((Calamus_caryotoides	(Sabal_domingensis	(Phoenix_dactylifera	(((Podococcus_barteri	(Orania_palindan	Sclerosperma_profizianum))	((Geonoma_undata	(((Oenocarpus_minor	Oenocarpus_bataua)	Prestoea_acuminata)	(((Kentiopsis_piersoniorum	(Heterospathe_cagayanensis	(Burretiokentia_grandiflora	Hydriastele_microspadix)))	((Leopoldinia_pulchra	Veitchia_spiralis)	Dictyosperma_album))	Dypsis_decaryi)))	Pelagodoxa_henryana))	((Chamaedorea_seifrizii	Pseudophoenix_vinifera)	(Serenoa_repens	(((Iriartea_deltoidea	Manicaria_saccifera)	((Attalea_speciosa	((Elaeis_oleifera	Elaeis_guineensis)	Bactris_major))	(Reinhardtia_simplex	(Reinhardtia_paiewonskiana	Reinhardtia_latisecta))))	(Nypa_fruticans	Roystonea_regia))))))))	Kingia_australis);
(((Bactris_major	(Attalea_speciosa	(Elaeis_oleifera	Elaeis_guineensis)))	(((Reinhardtia_simplex	(Reinhardtia_paiewonskiana	Reinhardtia_latisecta))	((((Nypa_fruticans	Roystonea_regia)	(Calamus_caryotoides	Pseudophoenix_vinifera))	((((((((Oenocarpus_minor	Oenocarpus_bataua)	Prestoea_acuminata)	((((Kentiopsis_piersoniorum	Dypsis_decaryi)	((Leopoldinia_pulchra	Veitchia_spiralis)	Dictyosperma_album))	(Burretiokentia_grandiflora	Hydriastele_microspadix))	Geonoma_undata))	Heterospathe_cagayanensis)	(Pelagodoxa_henryana	(Podococcus_barteri	Orania_palindan)))	Sclerosperma_profizianum)	Chamaedorea_seifrizii)	(Iriartea_deltoidea	(Sabal_domingensis	Phoenix_dactylifera))))	Manicaria_saccifera))	Serenoa_repens))	Kingia_australis);
((Bactris_major	(((((Reinhardtia_simplex	(Reinhardtia_paiewonskiana	Reinhardtia_latisecta))	(((Calamus_caryotoides	Pseudophoenix_vinifera)	(((Podococcus_barteri	((Sclerosperma_profizianum	Orania_palindan)	(((((Oenocarpus_minor	Oenocarpus_bataua)	Prestoea_acuminata)	((Burretiokentia_grandiflora	Kentiopsis_piersoniorum)	((((Dictyosperma_album	Veitchia_spiralis)	Hydriastele_microspadix)	Dypsis_decaryi)	Heterospathe_cagayanensis)))	(Geonoma_undata	Pelagodoxa_henryana))	Leopoldinia_pulchra)))	(Iriartea_deltoidea	(Sabal_domingensis	(Chamaedorea_seifrizii	Phoenix_dactylifera))))	(Nypa_fruticans	Roystonea_regia)))	Manicaria_saccifera))	Serenoa_repens)	Attalea_speciosa)	(Elaeis_oleifera	Elaeis_guineensis)))	Kingia_australis);
((Pseudophoenix_vinifera	(Manicaria_saccifera	(((Podococcus_barteri	((Sclerosperma_profizianum	Orania_palindan)	(((Heterospathe_cagayanensis	(((Burretiokentia_grandiflora	Hydriastele_microspadix)	(Kentiopsis_piersoniorum	(Dictyosperma_album	(Veitchia_spiralis	Dypsis_decaryi))))	((Oenocarpus_minor	Oenocarpus_bataua)	Prestoea_acuminata)))	(Geonoma_undata	Pelagodoxa_henryana))	Leopoldinia_pulchra)))	((Calamus_caryotoides	Sabal_domingensis)	(Chamaedorea_seifrizii	Phoenix_dactylifera)))	(((Reinhardtia_simplex	(Reinhardtia_paiewonskiana	Reinhardtia_latisecta))	((Attalea_speciosa	(Elaeis_oleifera	Elaeis_guineensis))	(Iriartea_deltoidea	Bactris_major)))	(Serenoa_repens	(Nypa_fruticans	Roystonea_regia))))))	Kingia_australis);
((Calamus_caryotoides	((((Reinhardtia_simplex	(Reinhardtia_paiewonskiana	Reinhardtia_latisecta))	(Manicaria_saccifera	(Attalea_speciosa	((Elaeis_oleifera	Elaeis_guineensis)	Bactris_major))))	((Serenoa_repens	Roystonea_regia)	Pseudophoenix_vinifera))	((Phoenix_dactylifera	Sabal_domingensis)	((Iriartea_deltoidea	(Nypa_fruticans	Chamaedorea_seifrizii))	(Podococcus_barteri	((Sclerosperma_profizianum	Orania_palindan)	((((((Heterospathe_cagayanensis	Hydriastele_microspadix)	((Burretiokentia_grandiflora	Kentiopsis_piersoniorum)	(Dictyosperma_album	Veitchia_spiralis)))	Dypsis_decaryi)	((Oenocarpus_minor	Oenocarpus_bataua)	Prestoea_acuminata))	(Geonoma_undata	Pelagodoxa_henryana))	Leopoldinia_pulchra)))))))	Kingia_australis);
((Attalea_speciosa	((Elaeis_oleifera	Elaeis_guineensis)	((((Reinhardtia_simplex	(Reinhardtia_paiewonskiana	Reinhardtia_latisecta))	((((Nypa_fruticans	Roystonea_regia)	(Calamus_caryotoides	Pseudophoenix_vinifera))	((Iriartea_deltoidea	((Chamaedorea_seifrizii	Phoenix_dactylifera)	Sabal_domingensis))	(((((((Geonoma_undata	Prestoea_acuminata)	(Oenocarpus_minor	Oenocarpus_bataua))	(((Leopoldinia_pulchra	Veitchia_spiralis)	Kentiopsis_piersoniorum)	(Dictyosperma_album	((Heterospathe_cagayanensis	(Burretiokentia_grandiflora	Hydriastele_microspadix))	Dypsis_decaryi))))	Pelagodoxa_henryana)	Orania_palindan)	Podococcus_barteri)	Sclerosperma_profizianum)))	Manicaria_saccifera))	Serenoa_repens)	Bactris_major)))	Kingia_australis);
(((Roystonea_regia	(Serenoa_repens	(((Nypa_fruticans	(Reinhardtia_simplex	(Reinhardtia_paiewonskiana	Reinhardtia_latisecta)))	(Attalea_speciosa	((Elaeis_guineensis	Elaeis_oleifera)	Bactris_major)))	((Pseudophoenix_vinifera	(((((((((((Leopoldinia_pulchra	Veitchia_spiralis)	((Burretiokentia_grandiflora	Podococcus_barteri)	(Heterospathe_cagayanensis	Hydriastele_microspadix)))	Kentiopsis_piersoniorum)	Dictyosperma_album)	Dypsis_decaryi)	((Oenocarpus_minor	Oenocarpus_bataua)	Prestoea_acuminata))	Geonoma_undata)	Pelagodoxa_henryana)	(Orania_palindan	Sclerosperma_profizianum))	(Chamaedorea_seifrizii	Iriartea_deltoidea))	(Sabal_domingensis	Phoenix_dactylifera)))	Manicaria_saccifera))))	Calamus_caryotoides)	Kingia_australis);
((Bactris_major	(((((Manicaria_saccifera	(((Reinhardtia_simplex	(Reinhardtia_paiewonskiana	Reinhardtia_latisecta))	((((((((Burretiokentia_grandiflora	Hydriastele_microspadix)	((Heterospathe_cagayanensis	((Leopoldinia_pulchra	Veitchia_spiralis)	Dictyosperma_album))	Kentiopsis_piersoniorum))	Dypsis_decaryi)	((Oenocarpus_minor	Oenocarpus_bataua)	Prestoea_acuminata))	Geonoma_undata)	Pelagodoxa_henryana)	(Orania_palindan	Sclerosperma_profizianum))	Podococcus_barteri))	((Pseudophoenix_vinifera	Iriartea_deltoidea)	(Sabal_domingensis	(Chamaedorea_seifrizii	Phoenix_dactylifera)))))	(Calamus_caryotoides	(Nypa_fruticans	Roystonea_regia)))	Serenoa_repens)	Attalea_speciosa)	(Elaeis_guineensis	Elaeis_oleifera)))	Kingia_australis);
((Attalea_speciosa	(((Elaeis_guineensis	Elaeis_oleifera)	Bactris_major)	(((Manicaria_saccifera	(((Chamaedorea_seifrizii	((((((((((Heterospathe_cagayanensis	Hydriastele_microspadix)	Kentiopsis_piersoniorum)	(Veitchia_spiralis	Dictyosperma_album))	Burretiokentia_grandiflora)	(Leopoldinia_pulchra	Dypsis_decaryi))	((Oenocarpus_minor	Oenocarpus_bataua)	Prestoea_acuminata))	Geonoma_undata)	Pelagodoxa_henryana)	(Orania_palindan	Sclerosperma_profizianum))	Podococcus_barteri))	((Phoenix_dactylifera	Sabal_domingensis)	Iriartea_deltoidea))	Pseudophoenix_vinifera))	((Nypa_fruticans	Roystonea_regia)	(Calamus_caryotoides	(Reinhardtia_simplex	(Reinhardtia_paiewonskiana	Reinhardtia_latisecta)))))	Serenoa_repens)))	Kingia_australis);
(((Sabal_domingensis	(((Iriartea_deltoidea	Chamaedorea_seifrizii)	(((Serenoa_repens	((Nypa_fruticans	Roystonea_regia)	Pseudophoenix_vinifera))	((Reinhardtia_simplex	(Reinhardtia_paiewonskiana	Reinhardtia_latisecta))	(((Attalea_speciosa	(Elaeis_guineensis	Elaeis_oleifera))	Bactris_major)	Manicaria_saccifera)))	((Podococcus_barteri	(((((Burretiokentia_grandiflora	Hydriastele_microspadix)	(((Leopoldinia_pulchra	Dypsis_decaryi)	(Veitchia_spiralis	Dictyosperma_album))	Kentiopsis_piersoniorum))	Heterospathe_cagayanensis)	((Oenocarpus_minor	Oenocarpus_bataua)	Prestoea_acuminata))	(Geonoma_undata	Pelagodoxa_henryana)))	(Orania_palindan	Sclerosperma_profizianum))))	Phoenix_dactylifera))	Calamus_caryotoides)	Kingia_australis);
((((Nypa_fruticans	Roystonea_regia)	((Manicaria_saccifera	(Pseudophoenix_vinifera	((((Podococcus_barteri	(((((Kentiopsis_piersoniorum	(Heterospathe_cagayanensis	(Burretiokentia_grandiflora	Hydriastele_microspadix)))	((Leopoldinia_pulchra	Veitchia_spiralis)	Dictyosperma_album))	Dypsis_decaryi)	((Oenocarpus_minor	Oenocarpus_bataua)	Prestoea_acuminata))	(Geonoma_undata	Pelagodoxa_henryana)))	(Orania_palindan	Sclerosperma_profizianum))	(((Iriartea_deltoidea	Chamaedorea_seifrizii)	Sabal_domingensis)	Phoenix_dactylifera))	(Serenoa_repens	(((Elaeis_guineensis	Elaeis_oleifera)	Bactris_major)	Attalea_speciosa)))))	(Reinhardtia_simplex	(Reinhardtia_paiewonskiana	Reinhardtia_latisecta))))	Calamus_caryotoides)	Kingia_australis);
((Attalea_speciosa	(((Reinhardtia_simplex	(Reinhardtia_paiewonskiana	Reinhardtia_latisecta))	((Nypa_fruticans	Roystonea_regia)	(Serenoa_repens	(((Calamus_caryotoides	Pseudophoenix_vinifera)	((Sabal_domingensis	Phoenix_dactylifera)	((Sclerosperma_profizianum	(Podococcus_barteri	((Pelagodoxa_henryana	((((((Burretiokentia_grandiflora	Kentiopsis_piersoniorum)	(Heterospathe_cagayanensis	Hydriastele_microspadix))	((Leopoldinia_pulchra	Veitchia_spiralis)	Dictyosperma_album))	Dypsis_decaryi)	((Oenocarpus_minor	Oenocarpus_bataua)	Prestoea_acuminata))	Geonoma_undata))	Orania_palindan)))	Chamaedorea_seifrizii)))	(Iriartea_deltoidea	Manicaria_saccifera)))))	((Elaeis_guineensis	Elaeis_oleifera)	Bactris_major)))	Kingia_australis);
((Attalea_speciosa	(((Elaeis_guineensis	Elaeis_oleifera)	Bactris_major)	((((((Calamus_caryotoides	(Nypa_fruticans	Sabal_domingensis))	(Chamaedorea_seifrizii	Phoenix_dactylifera))	(Sclerosperma_profizianum	(Podococcus_barteri	((Pelagodoxa_henryana	((((((Burretiokentia_grandiflora	Kentiopsis_piersoniorum)	Heterospathe_cagayanensis)	Hydriastele_microspadix)	((Leopoldinia_pulchra	Veitchia_spiralis)	Dictyosperma_album))	Dypsis_decaryi)	(((Oenocarpus_minor	Oenocarpus_bataua)	Prestoea_acuminata)	Geonoma_undata)))	Orania_palindan))))	(Pseudophoenix_vinifera	Roystonea_regia))	(Manicaria_saccifera	(Reinhardtia_simplex	(Reinhardtia_paiewonskiana	Reinhardtia_latisecta))))	(Iriartea_deltoidea	Serenoa_repens))))	Kingia_australis);
((Calamus_caryotoides	(((Manicaria_saccifera	Pseudophoenix_vinifera)	((Reinhardtia_simplex	(Reinhardtia_paiewonskiana	Reinhardtia_latisecta))	((Serenoa_repens	(Attalea_speciosa	((Elaeis_guineensis	Elaeis_oleifera)	Bactris_major)))	(Nypa_fruticans	Roystonea_regia))))	((((Pelagodoxa_henryana	(Geonoma_undata	((((Heterospathe_cagayanensis	(Veitchia_spiralis	Dictyosperma_album))	((Hydriastele_microspadix	Burretiokentia_grandiflora)	(Leopoldinia_pulchra	Kentiopsis_piersoniorum)))	Dypsis_decaryi)	((Oenocarpus_minor	Oenocarpus_bataua)	Prestoea_acuminata))))	(Sclerosperma_profizianum	Orania_palindan))	Podococcus_barteri)	(((Iriartea_deltoidea	Sabal_domingensis)	Phoenix_dactylifera)	Chamaedorea_seifrizii))))	Kingia_australis);
((Attalea_speciosa	(((Elaeis_guineensis	Elaeis_oleifera)	Bactris_major)	(((((((((Pelagodoxa_henryana	Geonoma_undata)	((Oenocarpus_minor	(Leopoldinia_pulchra	Oenocarpus_bataua))	Prestoea_acuminata))	(((Veitchia_spiralis	Dictyosperma_album)	((Hydriastele_microspadix	Burretiokentia_grandiflora)	(Heterospathe_cagayanensis	Kentiopsis_piersoniorum)))	Dypsis_decaryi))	((Sclerosperma_profizianum	Orania_palindan)	Podococcus_barteri))	((Iriartea_deltoidea	Sabal_domingensis)	(Chamaedorea_seifrizii	Phoenix_dactylifera)))	Pseudophoenix_vinifera)	((Calamus_caryotoides	(Nypa_fruticans	Roystonea_regia))	Serenoa_repens))	Manicaria_saccifera)	(Reinhardtia_simplex	(Reinhardtia_paiewonskiana	Reinhardtia_latisecta)))))	Kingia_australis);
((Attalea_speciosa	((Elaeis_guineensis	Elaeis_oleifera)	(Bactris_major	(((((((((Chamaedorea_seifrizii	Geonoma_undata)	(((Oenocarpus_minor	(Leopoldinia_pulchra	Oenocarpus_bataua))	Prestoea_acuminata)	(((Veitchia_spiralis	Dictyosperma_album)	((Hydriastele_microspadix	Burretiokentia_grandiflora)	(Heterospathe_cagayanensis	Kentiopsis_piersoniorum)))	Dypsis_decaryi)))	Pelagodoxa_henryana)	(Sclerosperma_profizianum	Orania_palindan))	((Calamus_caryotoides	Sabal_domingensis)	Phoenix_dactylifera))	((Nypa_fruticans	Roystonea_regia)	(Podococcus_barteri	Pseudophoenix_vinifera)))	(Iriartea_deltoidea	Manicaria_saccifera))	(Reinhardtia_simplex	(Reinhardtia_paiewonskiana	Reinhardtia_latisecta)))	Serenoa_repens))))	Kingia_australis);
((Calamus_caryotoides	((Sabal_domingensis	((Phoenix_dactylifera	Chamaedorea_seifrizii)	((((Nypa_fruticans	Roystonea_regia)	(((Reinhardtia_paiewonskiana	Reinhardtia_latisecta)	Reinhardtia_simplex)	(Podococcus_barteri	((Orania_palindan	Sclerosperma_profizianum)	(Pelagodoxa_henryana	(((Dypsis_decaryi	((Dictyosperma_album	(Leopoldinia_pulchra	Veitchia_spiralis))	(((Hydriastele_microspadix	Burretiokentia_grandiflora)	Heterospathe_cagayanensis)	Kentiopsis_piersoniorum)))	((Oenocarpus_bataua	Oenocarpus_minor)	Prestoea_acuminata))	Geonoma_undata))))))	(Manicaria_saccifera	(Serenoa_repens	(Attalea_speciosa	(Bactris_major	(Elaeis_oleifera	Elaeis_guineensis))))))	Pseudophoenix_vinifera)))	Iriartea_deltoidea))	Kingia_australis);
((Calamus_caryotoides	(Roystonea_regia	((Serenoa_repens	(Pseudophoenix_vinifera	((Sabal_domingensis	(Phoenix_dactylifera	Chamaedorea_seifrizii))	(((Iriartea_deltoidea	Manicaria_saccifera)	(Bactris_major	((Elaeis_oleifera	Elaeis_guineensis)	Attalea_speciosa)))	(((Reinhardtia_paiewonskiana	Reinhardtia_latisecta)	Reinhardtia_simplex)	((((Dypsis_decaryi	(((Dictyosperma_album	(Leopoldinia_pulchra	Veitchia_spiralis))	((Heterospathe_cagayanensis	Kentiopsis_piersoniorum)	Hydriastele_microspadix))	Burretiokentia_grandiflora))	((((Oenocarpus_bataua	Oenocarpus_minor)	Prestoea_acuminata)	Pelagodoxa_henryana)	Geonoma_undata))	(Orania_palindan	Sclerosperma_profizianum))	Podococcus_barteri))))))	Nypa_fruticans)))	Kingia_australis);
((Attalea_speciosa	((((((Reinhardtia_paiewonskiana	Reinhardtia_latisecta)	Reinhardtia_simplex)	((Serenoa_repens	(Pseudophoenix_vinifera	((Sabal_domingensis	(Phoenix_dactylifera	Chamaedorea_seifrizii))	(((Geonoma_undata	((Heterospathe_cagayanensis	((Kentiopsis_piersoniorum	Burretiokentia_grandiflora)	(Hydriastele_microspadix	(Dypsis_decaryi	(Dictyosperma_album	(Leopoldinia_pulchra	Veitchia_spiralis))))))	((Oenocarpus_bataua	Oenocarpus_minor)	Prestoea_acuminata)))	Pelagodoxa_henryana)	(Podococcus_barteri	(Orania_palindan	Sclerosperma_profizianum))))))	(Nypa_fruticans	(Calamus_caryotoides	Roystonea_regia))))	(Iriartea_deltoidea	Manicaria_saccifera))	Bactris_major)	(Elaeis_oleifera	Elaeis_guineensis)))	Kingia_australis);
((Bactris_major	(((Elaeis_oleifera	Elaeis_guineensis)	(Attalea_speciosa	(((Manicaria_saccifera	((Nypa_fruticans	(Calamus_caryotoides	Roystonea_regia))	((Reinhardtia_paiewonskiana	Reinhardtia_latisecta)	Reinhardtia_simplex)))	(Pseudophoenix_vinifera	((Sabal_domingensis	(Phoenix_dactylifera	Chamaedorea_seifrizii))	((((Geonoma_undata	(((Dictyosperma_album	((Heterospathe_cagayanensis	(Burretiokentia_grandiflora	Hydriastele_microspadix))	(Kentiopsis_piersoniorum	Veitchia_spiralis)))	Dypsis_decaryi)	((Oenocarpus_bataua	Oenocarpus_minor)	Prestoea_acuminata)))	Pelagodoxa_henryana)	Leopoldinia_pulchra)	(Podococcus_barteri	(Orania_palindan	Sclerosperma_profizianum))))))	Serenoa_repens)))	Iriartea_deltoidea))	Kingia_australis);
((Bactris_major	((Serenoa_repens	((((Phoenix_dactylifera	((Pseudophoenix_vinifera	(Iriartea_deltoidea	Chamaedorea_seifrizii))	Sabal_domingensis))	(((Geonoma_undata	(((((Leopoldinia_pulchra	Veitchia_spiralis)	Dictyosperma_album)	((Heterospathe_cagayanensis	Hydriastele_microspadix)	(Burretiokentia_grandiflora	Kentiopsis_piersoniorum)))	Dypsis_decaryi)	((Oenocarpus_bataua	Oenocarpus_minor)	Prestoea_acuminata)))	Pelagodoxa_henryana)	(Podococcus_barteri	(Orania_palindan	Sclerosperma_profizianum))))	Manicaria_saccifera)	((Nypa_fruticans	(Calamus_caryotoides	Roystonea_regia))	((Reinhardtia_paiewonskiana	Reinhardtia_latisecta)	Reinhardtia_simplex))))	((Elaeis_oleifera	Elaeis_guineensis)	Attalea_speciosa)))	Kingia_australis);
((Attalea_speciosa	((((Reinhardtia_paiewonskiana	Reinhardtia_latisecta)	Reinhardtia_simplex)	((((Sabal_domingensis	(Iriartea_deltoidea	(Chamaedorea_seifrizii	Phoenix_dactylifera)))	(((Orania_palindan	Sclerosperma_profizianum)	Podococcus_barteri)	((Geonoma_undata	(((((Leopoldinia_pulchra	Veitchia_spiralis)	Dictyosperma_album)	((Heterospathe_cagayanensis	(Burretiokentia_grandiflora	Hydriastele_microspadix))	Kentiopsis_piersoniorum))	Dypsis_decaryi)	((Oenocarpus_bataua	Oenocarpus_minor)	Prestoea_acuminata)))	Pelagodoxa_henryana)))	((Serenoa_repens	Pseudophoenix_vinifera)	(Nypa_fruticans	(Calamus_caryotoides	Roystonea_regia))))	Manicaria_saccifera))	((Elaeis_oleifera	Elaeis_guineensis)	Bactris_major)))	Kingia_australis);
((Attalea_speciosa	((((Iriartea_deltoidea	Manicaria_saccifera)	(((Reinhardtia_paiewonskiana	Reinhardtia_latisecta)	Reinhardtia_simplex)	(((Chamaedorea_seifrizii	((Calamus_caryotoides	Sabal_domingensis)	Phoenix_dactylifera))	(((Orania_palindan	Sclerosperma_profizianum)	Podococcus_barteri)	((Geonoma_undata	((((Veitchia_spiralis	Dictyosperma_album)	((Heterospathe_cagayanensis	(Burretiokentia_grandiflora	Hydriastele_microspadix))	Kentiopsis_piersoniorum))	(Leopoldinia_pulchra	Dypsis_decaryi))	((Oenocarpus_bataua	Oenocarpus_minor)	Prestoea_acuminata)))	Pelagodoxa_henryana)))	((Nypa_fruticans	Roystonea_regia)	Pseudophoenix_vinifera))))	Serenoa_repens)	((Elaeis_oleifera	Elaeis_guineensis)	Bactris_major)))	Kingia_australis);
((Attalea_speciosa	((Elaeis_oleifera	Elaeis_guineensis)	((Iriartea_deltoidea	Bactris_major)	((Manicaria_saccifera	((((Orania_palindan	Sclerosperma_profizianum)	((Geonoma_undata	(((((Leopoldinia_pulchra	Veitchia_spiralis)	Dictyosperma_album)	((Burretiokentia_grandiflora	Hydriastele_microspadix)	(Kentiopsis_piersoniorum	Heterospathe_cagayanensis)))	Dypsis_decaryi)	((Oenocarpus_bataua	Oenocarpus_minor)	Prestoea_acuminata)))	Pelagodoxa_henryana))	((Reinhardtia_paiewonskiana	Reinhardtia_latisecta)	Reinhardtia_simplex))	(((Nypa_fruticans	(Calamus_caryotoides	Roystonea_regia))	(Sabal_domingensis	Phoenix_dactylifera))	(Chamaedorea_seifrizii	(Podococcus_barteri	Pseudophoenix_vinifera)))))	Serenoa_repens))))	Kingia_australis);
(((Manicaria_saccifera	(((Reinhardtia_paiewonskiana	Reinhardtia_latisecta)	Reinhardtia_simplex)	((Nypa_fruticans	Roystonea_regia)	(Serenoa_repens	(((Pseudophoenix_vinifera	Calamus_caryotoides)	(Sabal_domingensis	(Iriartea_deltoidea	(Chamaedorea_seifrizii	Phoenix_dactylifera))))	((((Geonoma_undata	((((Heterospathe_cagayanensis	(Veitchia_spiralis	Dictyosperma_album))	((Burretiokentia_grandiflora	Hydriastele_microspadix)	(Leopoldinia_pulchra	Kentiopsis_piersoniorum)))	Dypsis_decaryi)	((Oenocarpus_bataua	Oenocarpus_minor)	Prestoea_acuminata)))	Podococcus_barteri)	Pelagodoxa_henryana)	(Orania_palindan	Sclerosperma_profizianum)))))))	(((Elaeis_oleifera	Elaeis_guineensis)	Bactris_major)	Attalea_speciosa))	Kingia_australis);
((Calamus_caryotoides	((Phoenix_dactylifera	(((Pelagodoxa_henryana	(Geonoma_undata	((((Burretiokentia_grandiflora	Kentiopsis_piersoniorum)	(Hydriastele_microspadix	(((Leopoldinia_pulchra	Veitchia_spiralis)	Dictyosperma_album)	Dypsis_decaryi)))	Heterospathe_cagayanensis)	((Oenocarpus_bataua	Oenocarpus_minor)	Prestoea_acuminata))))	(Sclerosperma_profizianum	Orania_palindan))	(((Podococcus_barteri	Pseudophoenix_vinifera)	((Nypa_fruticans	Roystonea_regia)	(Chamaedorea_seifrizii	Serenoa_repens)))	(Manicaria_saccifera	(((Iriartea_deltoidea	Bactris_major)	(Attalea_speciosa	(Elaeis_oleifera	Elaeis_guineensis)))	((Reinhardtia_paiewonskiana	Reinhardtia_latisecta)	Reinhardtia_simplex))))))	Sabal_domingensis))	Kingia_australis);
((Attalea_speciosa	((Bactris_major	(Elaeis_oleifera	Elaeis_guineensis))	((Pseudophoenix_vinifera	((Sabal_domingensis	Phoenix_dactylifera)	(((Pelagodoxa_henryana	((Serenoa_repens	Geonoma_undata)	((Dypsis_decaryi	((Veitchia_spiralis	Dictyosperma_album)	(Hydriastele_microspadix	(Burretiokentia_grandiflora	(Kentiopsis_piersoniorum	(Leopoldinia_pulchra	Heterospathe_cagayanensis))))))	(Prestoea_acuminata	(Oenocarpus_bataua	Oenocarpus_minor)))))	((Sclerosperma_profizianum	Orania_palindan)	Chamaedorea_seifrizii))	Podococcus_barteri)))	(((Calamus_caryotoides	(Reinhardtia_simplex	(Reinhardtia_latisecta	Reinhardtia_paiewonskiana)))	(Iriartea_deltoidea	Manicaria_saccifera))	(Roystonea_regia	Nypa_fruticans)))))	Kingia_australis);
((Attalea_speciosa	((Bactris_major	(Elaeis_oleifera	Elaeis_guineensis))	((Nypa_fruticans	(Roystonea_regia	(Serenoa_repens	(Manicaria_saccifera	(Pseudophoenix_vinifera	((Sabal_domingensis	((Iriartea_deltoidea	Calamus_caryotoides)	(Chamaedorea_seifrizii	Phoenix_dactylifera)))	((((Pelagodoxa_henryana	((Prestoea_acuminata	Geonoma_undata)	((Dypsis_decaryi	((Hydriastele_microspadix	(((Leopoldinia_pulchra	Veitchia_spiralis)	Dictyosperma_album)	Heterospathe_cagayanensis))	(Kentiopsis_piersoniorum	Burretiokentia_grandiflora)))	(Oenocarpus_bataua	Oenocarpus_minor))))	Orania_palindan)	Podococcus_barteri)	Sclerosperma_profizianum)))))))	(Reinhardtia_simplex	(Reinhardtia_latisecta	Reinhardtia_paiewonskiana)))))	Kingia_australis);
((Calamus_caryotoides	(Roystonea_regia	(((Pseudophoenix_vinifera	Serenoa_repens)	((((Sabal_domingensis	(Chamaedorea_seifrizii	Phoenix_dactylifera))	((((Geonoma_undata	Pelagodoxa_henryana)	((Dypsis_decaryi	(((Burretiokentia_grandiflora	Hydriastele_microspadix)	Heterospathe_cagayanensis)	(Kentiopsis_piersoniorum	(Dictyosperma_album	(Leopoldinia_pulchra	Veitchia_spiralis)))))	(Prestoea_acuminata	(Oenocarpus_bataua	Oenocarpus_minor))))	(Sclerosperma_profizianum	Orania_palindan))	Podococcus_barteri))	Iriartea_deltoidea)	((Reinhardtia_simplex	(Reinhardtia_latisecta	Reinhardtia_paiewonskiana))	(Manicaria_saccifera	(Attalea_speciosa	(Bactris_major	(Elaeis_oleifera	Elaeis_guineensis)))))))	Nypa_fruticans)))	Kingia_australis);
((Pseudophoenix_vinifera	(Serenoa_repens	((((Chamaedorea_seifrizii	(Iriartea_deltoidea	(Sabal_domingensis	Phoenix_dactylifera)))	((((Podococcus_barteri	Geonoma_undata)	Pelagodoxa_henryana)	((Dypsis_decaryi	(((Burretiokentia_grandiflora	Hydriastele_microspadix)	Heterospathe_cagayanensis)	(Kentiopsis_piersoniorum	(Dictyosperma_album	(Leopoldinia_pulchra	Veitchia_spiralis)))))	(Prestoea_acuminata	(Oenocarpus_bataua	Oenocarpus_minor))))	(Sclerosperma_profizianum	Orania_palindan)))	(((Reinhardtia_simplex	(Reinhardtia_latisecta	Reinhardtia_paiewonskiana))	(Attalea_speciosa	(Bactris_major	(Elaeis_oleifera	Elaeis_guineensis))))	Manicaria_saccifera))	((Nypa_fruticans	Roystonea_regia)	Calamus_caryotoides))))	Kingia_australis);
((Calamus_caryotoides	(Attalea_speciosa	((Bactris_major	(Elaeis_oleifera	Elaeis_guineensis))	((Roystonea_regia	((Pseudophoenix_vinifera	((Sabal_domingensis	Phoenix_dactylifera)	((Chamaedorea_seifrizii	Iriartea_deltoidea)	((Pelagodoxa_henryana	(Geonoma_undata	((Dypsis_decaryi	((Dictyosperma_album	Veitchia_spiralis)	((Hydriastele_microspadix	(Leopoldinia_pulchra	Heterospathe_cagayanensis))	(Burretiokentia_grandiflora	Kentiopsis_piersoniorum))))	(Prestoea_acuminata	(Oenocarpus_bataua	Oenocarpus_minor)))))	(Podococcus_barteri	(Sclerosperma_profizianum	Orania_palindan))))))	Serenoa_repens))	((Nypa_fruticans	(Reinhardtia_simplex	(Reinhardtia_latisecta	Reinhardtia_paiewonskiana)))	Manicaria_saccifera)))))	Kingia_australis);
((Calamus_caryotoides	(Attalea_speciosa	((Bactris_major	(Elaeis_oleifera	Elaeis_guineensis))	((((Iriartea_deltoidea	(Sabal_domingensis	(Chamaedorea_seifrizii	Phoenix_dactylifera)))	(((((Dypsis_decaryi	((Dictyosperma_album	(Leopoldinia_pulchra	Veitchia_spiralis))	(((Burretiokentia_grandiflora	Hydriastele_microspadix)	Heterospathe_cagayanensis)	Kentiopsis_piersoniorum)))	(Prestoea_acuminata	(Oenocarpus_bataua	Oenocarpus_minor)))	(Pelagodoxa_henryana	Geonoma_undata))	(Podococcus_barteri	Orania_palindan))	Sclerosperma_profizianum))	(Serenoa_repens	((Nypa_fruticans	Roystonea_regia)	Pseudophoenix_vinifera)))	((Reinhardtia_simplex	(Reinhardtia_latisecta	Reinhardtia_paiewonskiana))	Manicaria_saccifera)))))	Kingia_australis);
((Calamus_caryotoides	(((((Iriartea_deltoidea	((Sclerosperma_profizianum	Orania_palindan)	((Pelagodoxa_henryana	(Geonoma_undata	((Prestoea_acuminata	(Oenocarpus_bataua	Oenocarpus_minor))	(Heterospathe_cagayanensis	((Dypsis_decaryi	(Dictyosperma_album	(Leopoldinia_pulchra	Veitchia_spiralis)))	(Hydriastele_microspadix	(Burretiokentia_grandiflora	Kentiopsis_piersoniorum)))))))	Podococcus_barteri)))	(((Serenoa_repens	(Attalea_speciosa	(Bactris_major	(Elaeis_oleifera	Elaeis_guineensis))))	(Reinhardtia_simplex	(Reinhardtia_latisecta	Reinhardtia_paiewonskiana)))	Manicaria_saccifera))	(Nypa_fruticans	Roystonea_regia))	(Chamaedorea_seifrizii	Pseudophoenix_vinifera))	(Sabal_domingensis	Phoenix_dactylifera)))	Kingia_australis);
((Attalea_speciosa	((((Reinhardtia_simplex	(Reinhardtia_latisecta	Reinhardtia_paiewonskiana))	((Iriartea_deltoidea	Manicaria_saccifera)	(((Nypa_fruticans	Roystonea_regia)	((Calamus_caryotoides	Pseudophoenix_vinifera)	Serenoa_repens))	((Sabal_domingensis	(Chamaedorea_seifrizii	Phoenix_dactylifera))	(((Orania_palindan	Sclerosperma_profizianum)	(Pelagodoxa_henryana	(Geonoma_undata	((Prestoea_acuminata	(Oenocarpus_bataua	Oenocarpus_minor))	(Kentiopsis_piersoniorum	(((Hydriastele_microspadix	Burretiokentia_grandiflora)	Heterospathe_cagayanensis)	(Dypsis_decaryi	(Dictyosperma_album	(Leopoldinia_pulchra	Veitchia_spiralis)))))))))	Podococcus_barteri)))))	Bactris_major)	(Elaeis_oleifera	Elaeis_guineensis)))	Kingia_australis);
((Attalea_speciosa	(((((Reinhardtia_simplex	(Reinhardtia_latisecta	Reinhardtia_paiewonskiana))	(((Nypa_fruticans	Roystonea_regia)	((Calamus_caryotoides	Pseudophoenix_vinifera)	Serenoa_repens))	((Sabal_domingensis	(Chamaedorea_seifrizii	Phoenix_dactylifera))	((Pelagodoxa_henryana	(Geonoma_undata	((Prestoea_acuminata	(Oenocarpus_bataua	Oenocarpus_minor))	(((Hydriastele_microspadix	Burretiokentia_grandiflora)	(Kentiopsis_piersoniorum	Heterospathe_cagayanensis))	(Dypsis_decaryi	(Dictyosperma_album	(Leopoldinia_pulchra	Veitchia_spiralis)))))))	(Podococcus_barteri	(Orania_palindan	Sclerosperma_profizianum))))))	(Iriartea_deltoidea	Manicaria_saccifera))	Bactris_major)	(Elaeis_oleifera	Elaeis_guineensis)))	Kingia_australis);
((Calamus_caryotoides	((Sabal_domingensis	Phoenix_dactylifera)	((((((Iriartea_deltoidea	Manicaria_saccifera)	(Reinhardtia_simplex	(Reinhardtia_latisecta	Reinhardtia_paiewonskiana)))	((Bactris_major	(Elaeis_oleifera	Elaeis_guineensis))	Attalea_speciosa))	((Nypa_fruticans	Roystonea_regia)	(Pseudophoenix_vinifera	Serenoa_repens)))	((Pelagodoxa_henryana	(Geonoma_undata	((Prestoea_acuminata	(Oenocarpus_bataua	Oenocarpus_minor))	(Dypsis_decaryi	((Dictyosperma_album	(Leopoldinia_pulchra	Veitchia_spiralis))	((Hydriastele_microspadix	Heterospathe_cagayanensis)	(Burretiokentia_grandiflora	Kentiopsis_piersoniorum)))))))	(Podococcus_barteri	(Orania_palindan	Sclerosperma_profizianum))))	Chamaedorea_seifrizii)))	Kingia_australis);
((Calamus_caryotoides	(Attalea_speciosa	((((((Chamaedorea_seifrizii	((Pelagodoxa_henryana	((((Oenocarpus_minor	Oenocarpus_bataua)	Prestoea_acuminata)	(Dypsis_decaryi	((((Burretiokentia_grandiflora	Hydriastele_microspadix)	Heterospathe_cagayanensis)	Kentiopsis_piersoniorum)	(Dictyosperma_album	(Leopoldinia_pulchra	Veitchia_spiralis)))))	Geonoma_undata))	((Sclerosperma_profizianum	Orania_palindan)	Podococcus_barteri)))	(Phoenix_dactylifera	Sabal_domingensis))	((Serenoa_repens	(Roystonea_regia	Nypa_fruticans))	Pseudophoenix_vinifera))	(Iriartea_deltoidea	Manicaria_saccifera))	(Reinhardtia_simplex	(Reinhardtia_latisecta	Reinhardtia_paiewonskiana)))	((Elaeis_oleifera	Elaeis_guineensis)	Bactris_major))))	Kingia_australis);
((Attalea_speciosa	(((((Roystonea_regia	Nypa_fruticans)	(Manicaria_saccifera	(Pseudophoenix_vinifera	((Chamaedorea_seifrizii	((((((Burretiokentia_grandiflora	Hydriastele_microspadix)	((Dypsis_decaryi	Dictyosperma_album)	Veitchia_spiralis))	Kentiopsis_piersoniorum)	(((Oenocarpus_minor	Oenocarpus_bataua)	Prestoea_acuminata)	(Geonoma_undata	Pelagodoxa_henryana)))	(Leopoldinia_pulchra	Heterospathe_cagayanensis))	((Sclerosperma_profizianum	Orania_palindan)	Podococcus_barteri)))	(Phoenix_dactylifera	(Calamus_caryotoides	Sabal_domingensis))))))	(Reinhardtia_simplex	(Reinhardtia_latisecta	Reinhardtia_paiewonskiana)))	Serenoa_repens)	((Elaeis_oleifera	Elaeis_guineensis)	(Iriartea_deltoidea	Bactris_major))))	Kingia_australis);
((Pseudophoenix_vinifera	(((((((Geonoma_undata	((((Kentiopsis_piersoniorum	(Dictyosperma_album	Veitchia_spiralis))	((Burretiokentia_grandiflora	Hydriastele_microspadix)	Heterospathe_cagayanensis))	(Leopoldinia_pulchra	Dypsis_decaryi))	((Oenocarpus_minor	Oenocarpus_bataua)	Prestoea_acuminata)))	Pelagodoxa_henryana)	((Sclerosperma_profizianum	Orania_palindan)	Podococcus_barteri))	Chamaedorea_seifrizii)	(Iriartea_deltoidea	(Phoenix_dactylifera	Sabal_domingensis)))	Calamus_caryotoides)	(((Serenoa_repens	((Attalea_speciosa	(Elaeis_oleifera	Elaeis_guineensis))	Bactris_major))	(Roystonea_regia	(Nypa_fruticans	(Reinhardtia_simplex	(Reinhardtia_latisecta	Reinhardtia_paiewonskiana)))))	Manicaria_saccifera)))	Kingia_australis);
((Calamus_caryotoides	(((((Serenoa_repens	(Attalea_speciosa	((Elaeis_oleifera	Elaeis_guineensis)	Bactris_major)))	((Reinhardtia_simplex	(Reinhardtia_latisecta	Reinhardtia_paiewonskiana))	(Roystonea_regia	Nypa_fruticans)))	Manicaria_saccifera)	Pseudophoenix_vinifera)	((((((Geonoma_undata	(((((Leopoldinia_pulchra	Kentiopsis_piersoniorum)	(Heterospathe_cagayanensis	(Dictyosperma_album	Veitchia_spiralis)))	(Burretiokentia_grandiflora	Hydriastele_microspadix))	Dypsis_decaryi)	((Oenocarpus_minor	Oenocarpus_bataua)	Prestoea_acuminata)))	Podococcus_barteri)	Pelagodoxa_henryana)	(Sclerosperma_profizianum	Orania_palindan))	(Sabal_domingensis	(Chamaedorea_seifrizii	Phoenix_dactylifera)))	Iriartea_deltoidea)))	Kingia_australis);
((Calamus_caryotoides	(Attalea_speciosa	((Elaeis_oleifera	Elaeis_guineensis)	((((Pseudophoenix_vinifera	((((Podococcus_barteri	Pelagodoxa_henryana)	((Chamaedorea_seifrizii	(Serenoa_repens	Geonoma_undata))	(((((Dictyosperma_album	(Veitchia_spiralis	Leopoldinia_pulchra))	Kentiopsis_piersoniorum)	(Hydriastele_microspadix	(Burretiokentia_grandiflora	Heterospathe_cagayanensis)))	Dypsis_decaryi)	((Oenocarpus_minor	Oenocarpus_bataua)	Prestoea_acuminata))))	(Sclerosperma_profizianum	Orania_palindan))	((Phoenix_dactylifera	Sabal_domingensis)	Iriartea_deltoidea)))	((Reinhardtia_simplex	(Reinhardtia_latisecta	Reinhardtia_paiewonskiana))	(Roystonea_regia	Nypa_fruticans)))	Manicaria_saccifera)	Bactris_major))))	Kingia_australis);
((Calamus_caryotoides	(Attalea_speciosa	((Elaeis_oleifera	Elaeis_guineensis)	((((Reinhardtia_simplex	(Reinhardtia_latisecta	Reinhardtia_paiewonskiana))	((Pseudophoenix_vinifera	(Roystonea_regia	Nypa_fruticans))	((Chamaedorea_seifrizii	(Phoenix_dactylifera	Sabal_domingensis))	((((((Pelagodoxa_henryana	(Serenoa_repens	Geonoma_undata))	(((Dictyosperma_album	((Kentiopsis_piersoniorum	(Burretiokentia_grandiflora	Veitchia_spiralis))	(Hydriastele_microspadix	Heterospathe_cagayanensis)))	Dypsis_decaryi)	((Oenocarpus_minor	Oenocarpus_bataua)	Prestoea_acuminata)))	Leopoldinia_pulchra)	Orania_palindan)	Podococcus_barteri)	Sclerosperma_profizianum))))	(Iriartea_deltoidea	Manicaria_saccifera))	Bactris_major))))	Kingia_australis);
((Calamus_caryotoides	(Roystonea_regia	(Nypa_fruticans	(Pseudophoenix_vinifera	(((((((Iriartea_deltoidea	Bactris_major)	(Elaeis_oleifera	Elaeis_guineensis))	Attalea_speciosa)	Serenoa_repens)	(Reinhardtia_simplex	(Reinhardtia_latisecta	Reinhardtia_paiewonskiana)))	Manicaria_saccifera)	((Phoenix_dactylifera	Sabal_domingensis)	(((Geonoma_undata	((Leopoldinia_pulchra	(((((Veitchia_spiralis	Dictyosperma_album)	Dypsis_decaryi)	Heterospathe_cagayanensis)	Kentiopsis_piersoniorum)	(Burretiokentia_grandiflora	Hydriastele_microspadix)))	((Oenocarpus_minor	Oenocarpus_bataua)	Prestoea_acuminata)))	Pelagodoxa_henryana)	(Podococcus_barteri	(Orania_palindan	(Chamaedorea_seifrizii	Sclerosperma_profizianum))))))))))	Kingia_australis);
((Calamus_caryotoides	(Attalea_speciosa	(((Reinhardtia_simplex	(Reinhardtia_latisecta	Reinhardtia_paiewonskiana))	(Manicaria_saccifera	((Pseudophoenix_vinifera	(Roystonea_regia	Nypa_fruticans))	(((Sabal_domingensis	Phoenix_dactylifera)	Iriartea_deltoidea)	((((Orania_palindan	(((Serenoa_repens	Geonoma_undata)	(((((Heterospathe_cagayanensis	Kentiopsis_piersoniorum)	(Burretiokentia_grandiflora	Hydriastele_microspadix))	((Leopoldinia_pulchra	Veitchia_spiralis)	Dictyosperma_album))	Dypsis_decaryi)	((Oenocarpus_minor	Oenocarpus_bataua)	Prestoea_acuminata)))	Pelagodoxa_henryana))	Podococcus_barteri)	Chamaedorea_seifrizii)	Sclerosperma_profizianum)))))	(Bactris_major	(Elaeis_oleifera	Elaeis_guineensis)))))	Kingia_australis);
((Calamus_caryotoides	(((Sabal_domingensis	((((Geonoma_undata	((((Kentiopsis_piersoniorum	(Burretiokentia_grandiflora	Hydriastele_microspadix))	((Veitchia_spiralis	Dictyosperma_album)	Dypsis_decaryi))	Heterospathe_cagayanensis)	((Leopoldinia_pulchra	(Oenocarpus_minor	Oenocarpus_bataua))	Prestoea_acuminata)))	Pelagodoxa_henryana)	(Sclerosperma_profizianum	Orania_palindan))	Podococcus_barteri))	(Chamaedorea_seifrizii	Phoenix_dactylifera))	((((Bactris_major	(Attalea_speciosa	(Elaeis_oleifera	Elaeis_guineensis)))	(Reinhardtia_simplex	(Reinhardtia_latisecta	Reinhardtia_paiewonskiana)))	(Iriartea_deltoidea	Manicaria_saccifera))	((Pseudophoenix_vinifera	Serenoa_repens)	(Roystonea_regia	Nypa_fruticans)))))	Kingia_australis);
((Calamus_caryotoides	((Chamaedorea_seifrizii	Phoenix_dactylifera)	((Nypa_fruticans	Sabal_domingensis)	(Iriartea_deltoidea	(((Pseudophoenix_vinifera	Roystonea_regia)	(((Serenoa_repens	(Attalea_speciosa	((Elaeis_oleifera	Elaeis_guineensis)	Bactris_major)))	(Reinhardtia_simplex	(Reinhardtia_latisecta	Reinhardtia_paiewonskiana)))	Manicaria_saccifera))	((Pelagodoxa_henryana	(((((Kentiopsis_piersoniorum	Burretiokentia_grandiflora)	(Hydriastele_microspadix	((Leopoldinia_pulchra	Veitchia_spiralis)	Dictyosperma_album)))	Dypsis_decaryi)	(((Oenocarpus_minor	Oenocarpus_bataua)	Prestoea_acuminata)	Geonoma_undata))	(Podococcus_barteri	Heterospathe_cagayanensis)))	(Sclerosperma_profizianum	Orania_palindan)))))))	Kingia_australis);
(((((((Sclerosperma_profizianum	Orania_palindan)	(((Dypsis_decaryi	((Veitchia_spiralis	Dictyosperma_album)	((Burretiokentia_grandiflora	Hydriastele_microspadix)	(Heterospathe_cagayanensis	Kentiopsis_piersoniorum))))	(Prestoea_acuminata	(Oenocarpus_minor	Oenocarpus_bataua)))	(Geonoma_undata	Pelagodoxa_henryana)))	Podococcus_barteri)	((Nypa_fruticans	(((Leopoldinia_pulchra	Iriartea_deltoidea)	Phoenix_dactylifera)	Sabal_domingensis))	Chamaedorea_seifrizii))	(Pseudophoenix_vinifera	(((((Attalea_speciosa	((Elaeis_guineensis	Elaeis_oleifera)	Bactris_major))	((Reinhardtia_latisecta	Reinhardtia_paiewonskiana)	Reinhardtia_simplex))	Roystonea_regia)	Serenoa_repens)	Manicaria_saccifera)))	Calamus_caryotoides)	Kingia_australis);
((Podococcus_barteri	(((Attalea_speciosa	((Elaeis_guineensis	Elaeis_oleifera)	Bactris_major))	((((Sclerosperma_profizianum	Orania_palindan)	((Pelagodoxa_henryana	(((Dypsis_decaryi	((Heterospathe_cagayanensis	(Veitchia_spiralis	Dictyosperma_album))	((Burretiokentia_grandiflora	Hydriastele_microspadix)	Kentiopsis_piersoniorum)))	(Prestoea_acuminata	(Oenocarpus_minor	Oenocarpus_bataua)))	Geonoma_undata))	(Serenoa_repens	Leopoldinia_pulchra)))	(Pseudophoenix_vinifera	((Chamaedorea_seifrizii	Phoenix_dactylifera)	(Calamus_caryotoides	Sabal_domingensis))))	((Nypa_fruticans	Roystonea_regia)	((Reinhardtia_latisecta	Reinhardtia_paiewonskiana)	Reinhardtia_simplex))))	(Iriartea_deltoidea	Manicaria_saccifera)))	Kingia_australis);
((Calamus_caryotoides	(((Reinhardtia_latisecta	Reinhardtia_paiewonskiana)	Reinhardtia_simplex)	(((((((Chamaedorea_seifrizii	(Phoenix_dactylifera	Sabal_domingensis))	(((Podococcus_barteri	(Sclerosperma_profizianum	Orania_palindan))	((((Leopoldinia_pulchra	Dypsis_decaryi)	((Veitchia_spiralis	Dictyosperma_album)	((Burretiokentia_grandiflora	Hydriastele_microspadix)	(Kentiopsis_piersoniorum	Heterospathe_cagayanensis))))	(Prestoea_acuminata	(Oenocarpus_minor	Oenocarpus_bataua)))	(Geonoma_undata	Pelagodoxa_henryana)))	Iriartea_deltoidea))	Pseudophoenix_vinifera)	Manicaria_saccifera)	(Attalea_speciosa	((Elaeis_guineensis	Elaeis_oleifera)	Bactris_major)))	Serenoa_repens)	(Nypa_fruticans	Roystonea_regia))))	Kingia_australis);
((Attalea_speciosa	(((Elaeis_guineensis	Elaeis_oleifera)	Bactris_major)	((((Pseudophoenix_vinifera	(Roystonea_regia	Nypa_fruticans))	((Phoenix_dactylifera	Sabal_domingensis)	(((((Podococcus_barteri	(Sclerosperma_profizianum	Orania_palindan))	(Pelagodoxa_henryana	(Geonoma_undata	((Dypsis_decaryi	((((Leopoldinia_pulchra	Veitchia_spiralis)	Dictyosperma_album)	(Hydriastele_microspadix	Heterospathe_cagayanensis))	(Kentiopsis_piersoniorum	Burretiokentia_grandiflora)))	(Prestoea_acuminata	(Oenocarpus_minor	Oenocarpus_bataua))))))	Serenoa_repens)	Iriartea_deltoidea)	Chamaedorea_seifrizii)))	(Calamus_caryotoides	((Reinhardtia_latisecta	Reinhardtia_paiewonskiana)	Reinhardtia_simplex)))	Manicaria_saccifera)))	Kingia_australis);
((Calamus_caryotoides	(((Manicaria_saccifera	((Roystonea_regia	Nypa_fruticans)	((Serenoa_repens	(Attalea_speciosa	((Elaeis_guineensis	Elaeis_oleifera)	Bactris_major)))	((Reinhardtia_latisecta	Reinhardtia_paiewonskiana)	Reinhardtia_simplex))))	Pseudophoenix_vinifera)	(((Phoenix_dactylifera	Iriartea_deltoidea)	Sabal_domingensis)	((((Sclerosperma_profizianum	Orania_palindan)	(Pelagodoxa_henryana	(Geonoma_undata	((Dypsis_decaryi	((Veitchia_spiralis	Dictyosperma_album)	((Burretiokentia_grandiflora	Hydriastele_microspadix)	(Kentiopsis_piersoniorum	Heterospathe_cagayanensis))))	(Prestoea_acuminata	(Oenocarpus_minor	(Leopoldinia_pulchra	Oenocarpus_bataua)))))))	Podococcus_barteri)	Chamaedorea_seifrizii))))	Kingia_australis);
((Calamus_caryotoides	((Roystonea_regia	Nypa_fruticans)	((Serenoa_repens	(Attalea_speciosa	((Elaeis_guineensis	Elaeis_oleifera)	Bactris_major)))	(((Pseudophoenix_vinifera	(Chamaedorea_seifrizii	Iriartea_deltoidea))	(Phoenix_dactylifera	Sabal_domingensis))	(Manicaria_saccifera	(((Reinhardtia_latisecta	Reinhardtia_paiewonskiana)	Reinhardtia_simplex)	(((Sclerosperma_profizianum	Orania_palindan)	(Pelagodoxa_henryana	((Prestoea_acuminata	(Oenocarpus_minor	Oenocarpus_bataua))	(Geonoma_undata	(Dypsis_decaryi	(Dictyosperma_album	((((Leopoldinia_pulchra	Veitchia_spiralis)	Burretiokentia_grandiflora)	(Heterospathe_cagayanensis	Hydriastele_microspadix))	Kentiopsis_piersoniorum)))))))	Podococcus_barteri)))))))	Kingia_australis);
((Calamus_caryotoides	((Phoenix_dactylifera	Chamaedorea_seifrizii)	((Iriartea_deltoidea	Sabal_domingensis)	(((Orania_palindan	Sclerosperma_profizianum)	(Podococcus_barteri	(Pelagodoxa_henryana	(((Prestoea_acuminata	(Oenocarpus_minor	Oenocarpus_bataua))	(Dypsis_decaryi	(((Leopoldinia_pulchra	Veitchia_spiralis)	Dictyosperma_album)	((Heterospathe_cagayanensis	(Burretiokentia_grandiflora	Hydriastele_microspadix))	Kentiopsis_piersoniorum))))	Geonoma_undata))))	(Manicaria_saccifera	(Pseudophoenix_vinifera	((Serenoa_repens	(Roystonea_regia	Nypa_fruticans))	((Attalea_speciosa	((Elaeis_guineensis	Elaeis_oleifera)	Bactris_major))	((Reinhardtia_latisecta	Reinhardtia_paiewonskiana)	Reinhardtia_simplex)))))))))	Kingia_australis);
((Calamus_caryotoides	(Roystonea_regia	(Nypa_fruticans	((((Iriartea_deltoidea	Manicaria_saccifera)	((Attalea_speciosa	((Elaeis_guineensis	Elaeis_oleifera)	Bactris_major))	((Reinhardtia_latisecta	Reinhardtia_paiewonskiana)	Reinhardtia_simplex)))	(((Sabal_domingensis	Phoenix_dactylifera)	((Pelagodoxa_henryana	(((Prestoea_acuminata	(Oenocarpus_minor	Oenocarpus_bataua))	(Dypsis_decaryi	(((Leopoldinia_pulchra	Veitchia_spiralis)	Dictyosperma_album)	((Heterospathe_cagayanensis	(Burretiokentia_grandiflora	Hydriastele_microspadix))	Kentiopsis_piersoniorum))))	Geonoma_undata))	((Orania_palindan	Sclerosperma_profizianum)	Podococcus_barteri)))	Chamaedorea_seifrizii))	(Pseudophoenix_vinifera	Serenoa_repens)))))	Kingia_australis);
((Pseudophoenix_vinifera	((((Pelagodoxa_henryana	(((Prestoea_acuminata	(Oenocarpus_minor	Oenocarpus_bataua))	(((Burretiokentia_grandiflora	Hydriastele_microspadix)	Kentiopsis_piersoniorum)	((Dypsis_decaryi	((Leopoldinia_pulchra	Veitchia_spiralis)	Dictyosperma_album))	Heterospathe_cagayanensis)))	Geonoma_undata))	((Iriartea_deltoidea	(Orania_palindan	Sclerosperma_profizianum))	Podococcus_barteri))	((Phoenix_dactylifera	Chamaedorea_seifrizii)	Sabal_domingensis))	((Serenoa_repens	(((Attalea_speciosa	((Elaeis_guineensis	Elaeis_oleifera)	Bactris_major))	(Nypa_fruticans	((Reinhardtia_latisecta	Reinhardtia_paiewonskiana)	Reinhardtia_simplex)))	(Calamus_caryotoides	Roystonea_regia)))	Manicaria_saccifera)))	Kingia_australis);
((Attalea_speciosa	(((Elaeis_guineensis	Elaeis_oleifera)	Bactris_major)	((Manicaria_saccifera	(((Calamus_caryotoides	((((((Prestoea_acuminata	(Oenocarpus_minor	Oenocarpus_bataua))	((Dypsis_decaryi	((Leopoldinia_pulchra	Veitchia_spiralis)	Dictyosperma_album))	(((Burretiokentia_grandiflora	Hydriastele_microspadix)	Heterospathe_cagayanensis)	Kentiopsis_piersoniorum)))	(Geonoma_undata	Pelagodoxa_henryana))	(Orania_palindan	Podococcus_barteri))	(Chamaedorea_seifrizii	Sclerosperma_profizianum))	((Phoenix_dactylifera	Iriartea_deltoidea)	Sabal_domingensis)))	((Roystonea_regia	Nypa_fruticans)	Pseudophoenix_vinifera))	((Reinhardtia_latisecta	Reinhardtia_paiewonskiana)	Reinhardtia_simplex)))	Serenoa_repens)))	Kingia_australis);
((Calamus_caryotoides	(Roystonea_regia	(Nypa_fruticans	(((Reinhardtia_latisecta	Reinhardtia_paiewonskiana)	Reinhardtia_simplex)	((Bactris_major	((Elaeis_oleifera	Elaeis_guineensis)	Attalea_speciosa))	(((((Serenoa_repens	(Pelagodoxa_henryana	(Geonoma_undata	((Prestoea_acuminata	(Oenocarpus_minor	Oenocarpus_bataua))	(Dypsis_decaryi	((Dictyosperma_album	(Leopoldinia_pulchra	Veitchia_spiralis))	((Heterospathe_cagayanensis	Hydriastele_microspadix)	(Burretiokentia_grandiflora	Kentiopsis_piersoniorum))))))))	Podococcus_barteri)	(Orania_palindan	Sclerosperma_profizianum))	((Sabal_domingensis	Phoenix_dactylifera)	(Iriartea_deltoidea	(Chamaedorea_seifrizii	Pseudophoenix_vinifera))))	Manicaria_saccifera))))))	Kingia_australis);
((Calamus_caryotoides	(Roystonea_regia	(Nypa_fruticans	(((Reinhardtia_latisecta	Reinhardtia_paiewonskiana)	Reinhardtia_simplex)	((((((((Prestoea_acuminata	(Oenocarpus_minor	Oenocarpus_bataua))	(Pelagodoxa_henryana	Geonoma_undata))	(Podococcus_barteri	(((Burretiokentia_grandiflora	Hydriastele_microspadix)	Dypsis_decaryi)	((Dictyosperma_album	(Leopoldinia_pulchra	Veitchia_spiralis))	(Heterospathe_cagayanensis	Kentiopsis_piersoniorum)))))	(Orania_palindan	Sclerosperma_profizianum))	(Chamaedorea_seifrizii	Iriartea_deltoidea))	(Sabal_domingensis	Phoenix_dactylifera))	Pseudophoenix_vinifera)	(Manicaria_saccifera	(Serenoa_repens	(Bactris_major	((Elaeis_oleifera	Elaeis_guineensis)	Attalea_speciosa)))))))))	Kingia_australis);
((Calamus_caryotoides	(Roystonea_regia	(Nypa_fruticans	(((Manicaria_saccifera	(((((((Geonoma_undata	(((((Dictyosperma_album	Veitchia_spiralis)	Heterospathe_cagayanensis)	((Burretiokentia_grandiflora	Hydriastele_microspadix)	Kentiopsis_piersoniorum))	(Leopoldinia_pulchra	Dypsis_decaryi))	(Prestoea_acuminata	(Oenocarpus_minor	Oenocarpus_bataua))))	Pelagodoxa_henryana)	(Orania_palindan	Sclerosperma_profizianum))	Podococcus_barteri)	Chamaedorea_seifrizii)	(Iriartea_deltoidea	(Sabal_domingensis	Phoenix_dactylifera)))	Pseudophoenix_vinifera))	(Serenoa_repens	(Attalea_speciosa	(Bactris_major	(Elaeis_oleifera	Elaeis_guineensis)))))	((Reinhardtia_latisecta	Reinhardtia_paiewonskiana)	Reinhardtia_simplex)))))	Kingia_australis);
((Bactris_major	(((Elaeis_oleifera	Elaeis_guineensis)	((Manicaria_saccifera	((Chamaedorea_seifrizii	(((((Geonoma_undata	((((Dictyosperma_album	Veitchia_spiralis)	(Heterospathe_cagayanensis	((Burretiokentia_grandiflora	Hydriastele_microspadix)	Kentiopsis_piersoniorum)))	Dypsis_decaryi)	(Prestoea_acuminata	((Leopoldinia_pulchra	Oenocarpus_minor)	Oenocarpus_bataua))))	Pelagodoxa_henryana)	((Orania_palindan	Sclerosperma_profizianum)	Podococcus_barteri))	(Calamus_caryotoides	(Sabal_domingensis	Phoenix_dactylifera)))	((Nypa_fruticans	Roystonea_regia)	(Serenoa_repens	Pseudophoenix_vinifera))))	((Reinhardtia_latisecta	Reinhardtia_paiewonskiana)	Reinhardtia_simplex)))	Attalea_speciosa))	Iriartea_deltoidea))	Kingia_australis);
((Calamus_caryotoides	(Roystonea_regia	(((((Reinhardtia_latisecta	Reinhardtia_paiewonskiana)	Reinhardtia_simplex)	Manicaria_saccifera)	(((((Podococcus_barteri	((((Prestoea_acuminata	Geonoma_undata)	((((Dictyosperma_album	(Leopoldinia_pulchra	Veitchia_spiralis))	(Heterospathe_cagayanensis	((Burretiokentia_grandiflora	Hydriastele_microspadix)	Kentiopsis_piersoniorum)))	Dypsis_decaryi)	(Oenocarpus_minor	Oenocarpus_bataua)))	Pelagodoxa_henryana)	Orania_palindan))	Sclerosperma_profizianum)	(Sabal_domingensis	(Iriartea_deltoidea	Phoenix_dactylifera)))	Chamaedorea_seifrizii)	((Attalea_speciosa	(Bactris_major	(Elaeis_oleifera	Elaeis_guineensis)))	(Serenoa_repens	Pseudophoenix_vinifera))))	Nypa_fruticans)))	Kingia_australis);
((Pseudophoenix_vinifera	((((Attalea_speciosa	(Bactris_major	(Elaeis_oleifera	Elaeis_guineensis)))	Serenoa_repens)	(((Nypa_fruticans	(Calamus_caryotoides	Roystonea_regia))	((Reinhardtia_latisecta	Reinhardtia_paiewonskiana)	Reinhardtia_simplex))	Manicaria_saccifera))	(((Podococcus_barteri	((((((Dictyosperma_album	Veitchia_spiralis)	(Heterospathe_cagayanensis	((Burretiokentia_grandiflora	Hydriastele_microspadix)	(Leopoldinia_pulchra	Kentiopsis_piersoniorum))))	Dypsis_decaryi)	((Prestoea_acuminata	(Oenocarpus_minor	Oenocarpus_bataua))	Geonoma_undata))	Pelagodoxa_henryana)	(Sclerosperma_profizianum	Orania_palindan)))	Chamaedorea_seifrizii)	((Sabal_domingensis	Phoenix_dactylifera)	Iriartea_deltoidea))))	Kingia_australis);
((Pseudophoenix_vinifera	((((Attalea_speciosa	(Bactris_major	(Elaeis_oleifera	Elaeis_guineensis)))	Serenoa_repens)	(((Nypa_fruticans	(Calamus_caryotoides	Roystonea_regia))	((Reinhardtia_latisecta	Reinhardtia_paiewonskiana)	Reinhardtia_simplex))	Manicaria_saccifera))	(((((Podococcus_barteri	(Geonoma_undata	(((((Dictyosperma_album	(Leopoldinia_pulchra	Veitchia_spiralis))	(Heterospathe_cagayanensis	(Hydriastele_microspadix	Kentiopsis_piersoniorum)))	Burretiokentia_grandiflora)	Dypsis_decaryi)	(Prestoea_acuminata	(Oenocarpus_minor	Oenocarpus_bataua)))))	Pelagodoxa_henryana)	(Sclerosperma_profizianum	Orania_palindan))	(Iriartea_deltoidea	Chamaedorea_seifrizii))	(Sabal_domingensis	Phoenix_dactylifera))))	Kingia_australis);
((Calamus_caryotoides	(((Iriartea_deltoidea	(Sabal_domingensis	Phoenix_dactylifera))	((((((((Hydriastele_microspadix	(Burretiokentia_grandiflora	Kentiopsis_piersoniorum))	(Dypsis_decaryi	(Dictyosperma_album	(Leopoldinia_pulchra	Veitchia_spiralis))))	Heterospathe_cagayanensis)	(Prestoea_acuminata	(Oenocarpus_minor	Oenocarpus_bataua)))	Geonoma_undata)	Pelagodoxa_henryana)	((Sclerosperma_profizianum	Orania_palindan)	Chamaedorea_seifrizii))	Podococcus_barteri))	(((((((Reinhardtia_latisecta	Reinhardtia_paiewonskiana)	Reinhardtia_simplex)	(Attalea_speciosa	(Bactris_major	(Elaeis_oleifera	Elaeis_guineensis))))	Serenoa_repens)	(Nypa_fruticans	Roystonea_regia))	Manicaria_saccifera)	Pseudophoenix_vinifera)))	Kingia_australis);
((Bactris_major	((Attalea_speciosa	(Serenoa_repens	((Iriartea_deltoidea	Manicaria_saccifera)	(((((Nypa_fruticans	Roystonea_regia)	(Calamus_caryotoides	Sabal_domingensis))	(Chamaedorea_seifrizii	Phoenix_dactylifera))	(((Reinhardtia_latisecta	Reinhardtia_paiewonskiana)	Reinhardtia_simplex)	((((((Heterospathe_cagayanensis	((Hydriastele_microspadix	Burretiokentia_grandiflora)	((Dypsis_decaryi	(Dictyosperma_album	(Leopoldinia_pulchra	Veitchia_spiralis)))	Kentiopsis_piersoniorum)))	(Prestoea_acuminata	(Oenocarpus_minor	Oenocarpus_bataua)))	(Geonoma_undata	Pelagodoxa_henryana))	Orania_palindan)	Podococcus_barteri)	Sclerosperma_profizianum)))	Pseudophoenix_vinifera))))	(Elaeis_oleifera	Elaeis_guineensis)))	Kingia_australis);
((Attalea_speciosa	((Bactris_major	((Iriartea_deltoidea	Manicaria_saccifera)	(((Reinhardtia_latisecta	Reinhardtia_paiewonskiana)	Reinhardtia_simplex)	((((((Phoenix_dactylifera	Sabal_domingensis)	((Podococcus_barteri	(Sclerosperma_profizianum	Orania_palindan))	((((Burretiokentia_grandiflora	Kentiopsis_piersoniorum)	((Chamaedorea_seifrizii	(Hydriastele_microspadix	Heterospathe_cagayanensis))	(Dypsis_decaryi	(Dictyosperma_album	(Leopoldinia_pulchra	Veitchia_spiralis)))))	(Prestoea_acuminata	(Oenocarpus_minor	Oenocarpus_bataua)))	(Geonoma_undata	Pelagodoxa_henryana))))	Calamus_caryotoides)	Pseudophoenix_vinifera)	(Nypa_fruticans	Roystonea_regia))	Serenoa_repens))))	(Elaeis_oleifera	Elaeis_guineensis)))	Kingia_australis);
((Attalea_speciosa	((Manicaria_saccifera	(((((Sabal_domingensis	(Chamaedorea_seifrizii	Phoenix_dactylifera))	(Iriartea_deltoidea	(((Podococcus_barteri	(Orania_palindan	Sclerosperma_profizianum))	(Pelagodoxa_henryana	(((Prestoea_acuminata	(Oenocarpus_minor	Oenocarpus_bataua))	(Dypsis_decaryi	(((Hydriastele_microspadix	Burretiokentia_grandiflora)	(Kentiopsis_piersoniorum	Heterospathe_cagayanensis))	(Dictyosperma_album	Veitchia_spiralis))))	Geonoma_undata)))	Leopoldinia_pulchra)))	Pseudophoenix_vinifera)	(Serenoa_repens	((Roystonea_regia	Nypa_fruticans)	Calamus_caryotoides)))	(Reinhardtia_simplex	(Reinhardtia_latisecta	Reinhardtia_paiewonskiana))))	(Bactris_major	(Elaeis_oleifera	Elaeis_guineensis))))	Kingia_australis);
((Attalea_speciosa	((Manicaria_saccifera	((((Roystonea_regia	Nypa_fruticans)	Calamus_caryotoides)	(((((Iriartea_deltoidea	Sabal_domingensis)	(Chamaedorea_seifrizii	Phoenix_dactylifera))	((Podococcus_barteri	(Orania_palindan	Sclerosperma_profizianum))	(Pelagodoxa_henryana	(((Prestoea_acuminata	(Oenocarpus_minor	Oenocarpus_bataua))	((((Hydriastele_microspadix	Burretiokentia_grandiflora)	Heterospathe_cagayanensis)	((Leopoldinia_pulchra	Veitchia_spiralis)	Kentiopsis_piersoniorum))	(Dictyosperma_album	Dypsis_decaryi)))	Geonoma_undata))))	Pseudophoenix_vinifera)	Serenoa_repens))	(Reinhardtia_simplex	(Reinhardtia_latisecta	Reinhardtia_paiewonskiana))))	(Bactris_major	(Elaeis_oleifera	Elaeis_guineensis))))	Kingia_australis);
((Attalea_speciosa	((Elaeis_oleifera	Elaeis_guineensis)	((Serenoa_repens	((((Reinhardtia_simplex	(Reinhardtia_latisecta	Reinhardtia_paiewonskiana))	((Roystonea_regia	Nypa_fruticans)	Calamus_caryotoides))	Manicaria_saccifera)	(((Podococcus_barteri	(Orania_palindan	Sclerosperma_profizianum))	(Pelagodoxa_henryana	(((Prestoea_acuminata	(Oenocarpus_minor	Oenocarpus_bataua))	(Dypsis_decaryi	((((((Leopoldinia_pulchra	Burretiokentia_grandiflora)	Veitchia_spiralis)	Kentiopsis_piersoniorum)	Heterospathe_cagayanensis)	Hydriastele_microspadix)	Dictyosperma_album)))	Geonoma_undata)))	((Chamaedorea_seifrizii	Pseudophoenix_vinifera)	(Iriartea_deltoidea	(Phoenix_dactylifera	Sabal_domingensis))))))	Bactris_major)))	Kingia_australis);
((Calamus_caryotoides	(Sabal_domingensis	(Iriartea_deltoidea	(((((((Bactris_major	(Elaeis_oleifera	Elaeis_guineensis))	Attalea_speciosa)	Serenoa_repens)	((((Podococcus_barteri	(Orania_palindan	Sclerosperma_profizianum))	(Pelagodoxa_henryana	(((Prestoea_acuminata	(Oenocarpus_minor	Oenocarpus_bataua))	(Dypsis_decaryi	(((((Leopoldinia_pulchra	Veitchia_spiralis)	(Burretiokentia_grandiflora	Hydriastele_microspadix))	Heterospathe_cagayanensis)	Kentiopsis_piersoniorum)	Dictyosperma_album)))	Geonoma_undata)))	(Reinhardtia_simplex	(Reinhardtia_latisecta	Reinhardtia_paiewonskiana)))	Manicaria_saccifera))	(Roystonea_regia	Nypa_fruticans))	Pseudophoenix_vinifera)	(Chamaedorea_seifrizii	Phoenix_dactylifera)))))	Kingia_australis);
((Bactris_major	((((Manicaria_saccifera	(Roystonea_regia	(Reinhardtia_simplex	(Reinhardtia_latisecta	Reinhardtia_paiewonskiana))))	(Pseudophoenix_vinifera	(Serenoa_repens	(((Chamaedorea_seifrizii	Phoenix_dactylifera)	(Calamus_caryotoides	(Nypa_fruticans	Sabal_domingensis)))	((Podococcus_barteri	(Orania_palindan	Sclerosperma_profizianum))	(Pelagodoxa_henryana	(((Prestoea_acuminata	(Oenocarpus_minor	Oenocarpus_bataua))	(Dypsis_decaryi	((((Burretiokentia_grandiflora	Hydriastele_microspadix)	Heterospathe_cagayanensis)	Kentiopsis_piersoniorum)	((Leopoldinia_pulchra	Veitchia_spiralis)	Dictyosperma_album))))	Geonoma_undata)))))))	((Elaeis_oleifera	Elaeis_guineensis)	Attalea_speciosa))	Iriartea_deltoidea))	Kingia_australis);
((Calamus_caryotoides	(Sabal_domingensis	((((Orania_palindan	(((Prestoea_acuminata	(Oenocarpus_minor	Oenocarpus_bataua))	((((Burretiokentia_grandiflora	Hydriastele_microspadix)	Heterospathe_cagayanensis)	Kentiopsis_piersoniorum)	(((Leopoldinia_pulchra	Veitchia_spiralis)	Dictyosperma_album)	Dypsis_decaryi)))	(Geonoma_undata	Pelagodoxa_henryana)))	(Podococcus_barteri	Sclerosperma_profizianum))	(Serenoa_repens	(Pseudophoenix_vinifera	((((Bactris_major	(Elaeis_oleifera	Elaeis_guineensis))	Attalea_speciosa)	((Iriartea_deltoidea	Manicaria_saccifera)	(Reinhardtia_simplex	(Reinhardtia_latisecta	Reinhardtia_paiewonskiana))))	(Nypa_fruticans	Roystonea_regia)))))	(Chamaedorea_seifrizii	Phoenix_dactylifera))))	Kingia_australis);
((Attalea_speciosa	((Serenoa_repens	((Pseudophoenix_vinifera	((((Iriartea_deltoidea	Chamaedorea_seifrizii)	(Sabal_domingensis	Phoenix_dactylifera))	((((Sclerosperma_profizianum	Orania_palindan)	Podococcus_barteri)	Leopoldinia_pulchra)	(((Prestoea_acuminata	(Oenocarpus_minor	Oenocarpus_bataua))	(Dypsis_decaryi	((((Burretiokentia_grandiflora	Hydriastele_microspadix)	Heterospathe_cagayanensis)	Kentiopsis_piersoniorum)	(Veitchia_spiralis	Dictyosperma_album))))	(Geonoma_undata	Pelagodoxa_henryana))))	Manicaria_saccifera))	((Reinhardtia_simplex	(Reinhardtia_latisecta	Reinhardtia_paiewonskiana))	(Nypa_fruticans	(Calamus_caryotoides	Roystonea_regia)))))	(Bactris_major	(Elaeis_oleifera	Elaeis_guineensis))))	Kingia_australis);
((Attalea_speciosa	((Elaeis_oleifera	Elaeis_guineensis)	((((Iriartea_deltoidea	Manicaria_saccifera)	(Pseudophoenix_vinifera	(Calamus_caryotoides	((Chamaedorea_seifrizii	(Sabal_domingensis	Phoenix_dactylifera))	((Sclerosperma_profizianum	Orania_palindan)	((Podococcus_barteri	Pelagodoxa_henryana)	(Geonoma_undata	((Dypsis_decaryi	(((Heterospathe_cagayanensis	(Burretiokentia_grandiflora	Hydriastele_microspadix))	Kentiopsis_piersoniorum)	((Leopoldinia_pulchra	Veitchia_spiralis)	Dictyosperma_album)))	(Prestoea_acuminata	(Oenocarpus_minor	Oenocarpus_bataua))))))))))	((Reinhardtia_simplex	(Reinhardtia_latisecta	Reinhardtia_paiewonskiana))	(Serenoa_repens	(Nypa_fruticans	Roystonea_regia))))	Bactris_major)))	Kingia_australis);
((Calamus_caryotoides	((Reinhardtia_simplex	(Reinhardtia_latisecta	Reinhardtia_paiewonskiana))	(((((Pseudophoenix_vinifera	Serenoa_repens)	(Nypa_fruticans	Roystonea_regia))	((Sabal_domingensis	Phoenix_dactylifera)	((Podococcus_barteri	((Pelagodoxa_henryana	(Geonoma_undata	((Dypsis_decaryi	(((Heterospathe_cagayanensis	(Burretiokentia_grandiflora	Hydriastele_microspadix))	Kentiopsis_piersoniorum)	((Leopoldinia_pulchra	Veitchia_spiralis)	Dictyosperma_album)))	(Prestoea_acuminata	(Oenocarpus_minor	Oenocarpus_bataua)))))	(Sclerosperma_profizianum	Orania_palindan)))	Chamaedorea_seifrizii)))	(Iriartea_deltoidea	Manicaria_saccifera))	(Bactris_major	(Attalea_speciosa	(Elaeis_oleifera	Elaeis_guineensis))))))	Kingia_australis);
((Attalea_speciosa	((Elaeis_oleifera	Elaeis_guineensis)	((((Reinhardtia_simplex	(Reinhardtia_latisecta	Reinhardtia_paiewonskiana))	(((Pseudophoenix_vinifera	Serenoa_repens)	(Calamus_caryotoides	(Nypa_fruticans	Roystonea_regia)))	((Sabal_domingensis	(Chamaedorea_seifrizii	Phoenix_dactylifera))	(Podococcus_barteri	((Pelagodoxa_henryana	(Geonoma_undata	((Dypsis_decaryi	((Burretiokentia_grandiflora	Kentiopsis_piersoniorum)	(((Leopoldinia_pulchra	Veitchia_spiralis)	Dictyosperma_album)	(Heterospathe_cagayanensis	Hydriastele_microspadix))))	(Prestoea_acuminata	(Oenocarpus_minor	Oenocarpus_bataua)))))	(Sclerosperma_profizianum	Orania_palindan))))))	(Iriartea_deltoidea	Manicaria_saccifera))	Bactris_major)))	Kingia_australis);
(((((Manicaria_saccifera	((Serenoa_repens	(Attalea_speciosa	(Bactris_major	(Elaeis_oleifera	Elaeis_guineensis))))	((Reinhardtia_latisecta	Reinhardtia_paiewonskiana)	Reinhardtia_simplex)))	((Nypa_fruticans	Roystonea_regia)	Calamus_caryotoides))	(((Sabal_domingensis	(Chamaedorea_seifrizii	Phoenix_dactylifera))	Iriartea_deltoidea)	(((((((Dictyosperma_album	(Leopoldinia_pulchra	Veitchia_spiralis))	Dypsis_decaryi)	((Heterospathe_cagayanensis	Hydriastele_microspadix)	(Burretiokentia_grandiflora	Kentiopsis_piersoniorum)))	(Prestoea_acuminata	(Oenocarpus_minor	Oenocarpus_bataua)))	(Geonoma_undata	Pelagodoxa_henryana))	(Orania_palindan	Sclerosperma_profizianum))	Podococcus_barteri)))	Pseudophoenix_vinifera)	Kingia_australis);
((Attalea_speciosa	((Bactris_major	(Elaeis_oleifera	Elaeis_guineensis))	(((Roystonea_regia	(((((Chamaedorea_seifrizii	Phoenix_dactylifera)	(Nypa_fruticans	Sabal_domingensis))	((Podococcus_barteri	Calamus_caryotoides)	(Serenoa_repens	Iriartea_deltoidea)))	((Pelagodoxa_henryana	(((Dictyosperma_album	((Burretiokentia_grandiflora	(Dypsis_decaryi	(Leopoldinia_pulchra	Veitchia_spiralis)))	((Heterospathe_cagayanensis	Hydriastele_microspadix)	Kentiopsis_piersoniorum)))	(Prestoea_acuminata	(Oenocarpus_minor	Oenocarpus_bataua)))	Geonoma_undata))	(Orania_palindan	Sclerosperma_profizianum)))	Pseudophoenix_vinifera))	((Reinhardtia_latisecta	Reinhardtia_paiewonskiana)	Reinhardtia_simplex))	Manicaria_saccifera)))	Kingia_australis);
((Serenoa_repens	(((((Chamaedorea_seifrizii	Phoenix_dactylifera)	Sabal_domingensis)	((Pelagodoxa_henryana	(((Dypsis_decaryi	(((Heterospathe_cagayanensis	Hydriastele_microspadix)	(Burretiokentia_grandiflora	Kentiopsis_piersoniorum))	((Leopoldinia_pulchra	Veitchia_spiralis)	Dictyosperma_album)))	(Prestoea_acuminata	(Oenocarpus_minor	Oenocarpus_bataua)))	Geonoma_undata))	(Podococcus_barteri	(Orania_palindan	Sclerosperma_profizianum))))	(Manicaria_saccifera	(((Reinhardtia_latisecta	Reinhardtia_paiewonskiana)	Reinhardtia_simplex)	((Iriartea_deltoidea	Bactris_major)	(Attalea_speciosa	(Elaeis_oleifera	Elaeis_guineensis))))))	((Calamus_caryotoides	(Nypa_fruticans	Roystonea_regia))	Pseudophoenix_vinifera)))	Kingia_australis);
((Attalea_speciosa	((Manicaria_saccifera	(((((Roystonea_regia	Calamus_caryotoides)	Pseudophoenix_vinifera)	Serenoa_repens)	((Iriartea_deltoidea	((Chamaedorea_seifrizii	Phoenix_dactylifera)	Sabal_domingensis))	(((Pelagodoxa_henryana	((((Dypsis_decaryi	(((Burretiokentia_grandiflora	Hydriastele_microspadix)	Kentiopsis_piersoniorum)	((Leopoldinia_pulchra	Veitchia_spiralis)	Dictyosperma_album)))	(Prestoea_acuminata	(Oenocarpus_minor	Oenocarpus_bataua)))	Geonoma_undata)	Heterospathe_cagayanensis))	(Podococcus_barteri	Orania_palindan))	Sclerosperma_profizianum)))	(Nypa_fruticans	((Reinhardtia_latisecta	Reinhardtia_paiewonskiana)	Reinhardtia_simplex))))	((Elaeis_oleifera	Elaeis_guineensis)	Bactris_major)))	Kingia_australis);
((Calamus_caryotoides	(Sabal_domingensis	((((Orania_palindan	(Pelagodoxa_henryana	(((Dypsis_decaryi	(Dictyosperma_album	(Kentiopsis_piersoniorum	(((Veitchia_spiralis	Burretiokentia_grandiflora)	Hydriastele_microspadix)	(Leopoldinia_pulchra	Heterospathe_cagayanensis)))))	(Prestoea_acuminata	(Oenocarpus_minor	Oenocarpus_bataua)))	Geonoma_undata)))	Sclerosperma_profizianum)	(Podococcus_barteri	((((Serenoa_repens	(((Elaeis_oleifera	Elaeis_guineensis)	Bactris_major)	Attalea_speciosa))	((Reinhardtia_latisecta	Reinhardtia_paiewonskiana)	Reinhardtia_simplex))	Manicaria_saccifera)	((Nypa_fruticans	Roystonea_regia)	Pseudophoenix_vinifera))))	(Phoenix_dactylifera	(Iriartea_deltoidea	Chamaedorea_seifrizii)))))	Kingia_australis);
((Attalea_speciosa	(((((Reinhardtia_latisecta	Reinhardtia_paiewonskiana)	Reinhardtia_simplex)	(Manicaria_saccifera	(((Nypa_fruticans	Roystonea_regia)	Pseudophoenix_vinifera)	(Calamus_caryotoides	((((Podococcus_barteri	(Orania_palindan	(((Dypsis_decaryi	(((Heterospathe_cagayanensis	(Burretiokentia_grandiflora	Hydriastele_microspadix))	Kentiopsis_piersoniorum)	((Leopoldinia_pulchra	Veitchia_spiralis)	Dictyosperma_album)))	(Prestoea_acuminata	(Oenocarpus_minor	Oenocarpus_bataua)))	(Geonoma_undata	Pelagodoxa_henryana))))	Sclerosperma_profizianum)	((Phoenix_dactylifera	Chamaedorea_seifrizii)	Iriartea_deltoidea))	Sabal_domingensis)))))	Serenoa_repens)	((Elaeis_oleifera	Elaeis_guineensis)	Bactris_major)))	Kingia_australis);
((Calamus_caryotoides	((((((((Elaeis_oleifera	Elaeis_guineensis)	Bactris_major)	Attalea_speciosa)	((Reinhardtia_latisecta	Reinhardtia_paiewonskiana)	Reinhardtia_simplex))	(Iriartea_deltoidea	Manicaria_saccifera))	((Nypa_fruticans	Roystonea_regia)	Pseudophoenix_vinifera))	(((Orania_palindan	(Pelagodoxa_henryana	(((Dypsis_decaryi	((((Leopoldinia_pulchra	Heterospathe_cagayanensis)	(Burretiokentia_grandiflora	Hydriastele_microspadix))	Kentiopsis_piersoniorum)	(Veitchia_spiralis	Dictyosperma_album)))	(Prestoea_acuminata	(Oenocarpus_minor	Oenocarpus_bataua)))	(Serenoa_repens	Geonoma_undata))))	Podococcus_barteri)	Sclerosperma_profizianum))	((Phoenix_dactylifera	Chamaedorea_seifrizii)	Sabal_domingensis)))	Kingia_australis);
((Attalea_speciosa	((Elaeis_oleifera	Elaeis_guineensis)	((((Manicaria_saccifera	(((Iriartea_deltoidea	Calamus_caryotoides)	((Reinhardtia_latisecta	Reinhardtia_paiewonskiana)	Reinhardtia_simplex))	(Roystonea_regia	Nypa_fruticans)))	(((((Sclerosperma_profizianum	Orania_palindan)	(((Pelagodoxa_henryana	(((((Burretiokentia_grandiflora	Hydriastele_microspadix)	Kentiopsis_piersoniorum)	((Veitchia_spiralis	Dictyosperma_album)	Dypsis_decaryi))	(Prestoea_acuminata	(Oenocarpus_minor	Oenocarpus_bataua)))	(Serenoa_repens	Geonoma_undata)))	Heterospathe_cagayanensis)	Leopoldinia_pulchra))	Podococcus_barteri)	Chamaedorea_seifrizii)	(Phoenix_dactylifera	Sabal_domingensis)))	Pseudophoenix_vinifera)	Bactris_major)))	Kingia_australis);
((Calamus_caryotoides	(Pseudophoenix_vinifera	((((((Kentiopsis_piersoniorum	(Burretiokentia_grandiflora	Hydriastele_microspadix))	((Veitchia_spiralis	Dictyosperma_album)	Dypsis_decaryi))	((Pelagodoxa_henryana	Geonoma_undata)	(Prestoea_acuminata	(Oenocarpus_minor	Oenocarpus_bataua))))	(((Heterospathe_cagayanensis	Sclerosperma_profizianum)	Orania_palindan)	Podococcus_barteri))	(Chamaedorea_seifrizii	(((Leopoldinia_pulchra	Iriartea_deltoidea)	Phoenix_dactylifera)	Sabal_domingensis)))	(Manicaria_saccifera	((Roystonea_regia	Nypa_fruticans)	(Serenoa_repens	(((Reinhardtia_latisecta	Reinhardtia_paiewonskiana)	Reinhardtia_simplex)	((Bactris_major	(Elaeis_oleifera	Elaeis_guineensis))	Attalea_speciosa))))))))	Kingia_australis);
((Calamus_caryotoides	(Roystonea_regia	(Nypa_fruticans	((Serenoa_repens	(((Reinhardtia_latisecta	Reinhardtia_paiewonskiana)	Reinhardtia_simplex)	((Bactris_major	(Elaeis_oleifera	Elaeis_guineensis))	Attalea_speciosa)))	(((((Orania_palindan	(Pelagodoxa_henryana	((Geonoma_undata	Prestoea_acuminata)	(Podococcus_barteri	(((Dictyosperma_album	((Veitchia_spiralis	Kentiopsis_piersoniorum)	(Burretiokentia_grandiflora	(Heterospathe_cagayanensis	Hydriastele_microspadix))))	Dypsis_decaryi)	((Leopoldinia_pulchra	Oenocarpus_minor)	Oenocarpus_bataua))))))	Sclerosperma_profizianum)	((Phoenix_dactylifera	Sabal_domingensis)	Iriartea_deltoidea))	Chamaedorea_seifrizii)	(Pseudophoenix_vinifera	Manicaria_saccifera))))))	Kingia_australis);
((Attalea_speciosa	(((Reinhardtia_simplex	(Reinhardtia_latisecta	Reinhardtia_paiewonskiana))	(Manicaria_saccifera	((((Nypa_fruticans	Roystonea_regia)	Serenoa_repens)	Pseudophoenix_vinifera)	(((Calamus_caryotoides	((Sabal_domingensis	Phoenix_dactylifera)	Iriartea_deltoidea))	(Podococcus_barteri	((Orania_palindan	Sclerosperma_profizianum)	((((Prestoea_acuminata	(Oenocarpus_bataua	Oenocarpus_minor))	(((Heterospathe_cagayanensis	Kentiopsis_piersoniorum)	(Burretiokentia_grandiflora	Hydriastele_microspadix))	((Veitchia_spiralis	Dictyosperma_album)	Dypsis_decaryi)))	(Pelagodoxa_henryana	Geonoma_undata))	Leopoldinia_pulchra))))	Chamaedorea_seifrizii))))	((Elaeis_oleifera	Elaeis_guineensis)	Bactris_major)))	Kingia_australis);
((Calamus_caryotoides	(Roystonea_regia	((Pseudophoenix_vinifera	(((Chamaedorea_seifrizii	((Sabal_domingensis	Phoenix_dactylifera)	Iriartea_deltoidea))	((Podococcus_barteri	(Orania_palindan	(((Prestoea_acuminata	(Oenocarpus_bataua	Oenocarpus_minor))	(Dypsis_decaryi	((Heterospathe_cagayanensis	((Leopoldinia_pulchra	Veitchia_spiralis)	Dictyosperma_album))	(Kentiopsis_piersoniorum	(Burretiokentia_grandiflora	Hydriastele_microspadix)))))	(Pelagodoxa_henryana	Geonoma_undata))))	Sclerosperma_profizianum))	(((Reinhardtia_simplex	(Reinhardtia_latisecta	Reinhardtia_paiewonskiana))	Manicaria_saccifera)	(Serenoa_repens	((Attalea_speciosa	(Elaeis_oleifera	Elaeis_guineensis))	Bactris_major)))))	Nypa_fruticans)))	Kingia_australis);
((Calamus_caryotoides	(Roystonea_regia	(((Reinhardtia_simplex	(Reinhardtia_latisecta	Reinhardtia_paiewonskiana))	(Manicaria_saccifera	(Serenoa_repens	(Attalea_speciosa	((Elaeis_oleifera	Elaeis_guineensis)	Bactris_major)))))	(Pseudophoenix_vinifera	((Sabal_domingensis	(((Nypa_fruticans	Chamaedorea_seifrizii)	Phoenix_dactylifera)	Iriartea_deltoidea))	((Podococcus_barteri	(Orania_palindan	Sclerosperma_profizianum))	((Geonoma_undata	((Dypsis_decaryi	(((Leopoldinia_pulchra	Veitchia_spiralis)	Dictyosperma_album)	(Kentiopsis_piersoniorum	(Burretiokentia_grandiflora	(Heterospathe_cagayanensis	Hydriastele_microspadix)))))	(Prestoea_acuminata	(Oenocarpus_bataua	Oenocarpus_minor))))	Pelagodoxa_henryana)))))))	Kingia_australis);
((Calamus_caryotoides	(((((Podococcus_barteri	(Orania_palindan	Sclerosperma_profizianum))	(((Geonoma_undata	((((Burretiokentia_grandiflora	Hydriastele_microspadix)	Kentiopsis_piersoniorum)	(Dypsis_decaryi	((Leopoldinia_pulchra	Veitchia_spiralis)	Dictyosperma_album)))	(Prestoea_acuminata	(Oenocarpus_bataua	Oenocarpus_minor))))	Heterospathe_cagayanensis)	Pelagodoxa_henryana))	(((Iriartea_deltoidea	Manicaria_saccifera)	((Serenoa_repens	(Bactris_major	(Attalea_speciosa	(Elaeis_oleifera	Elaeis_guineensis))))	(Reinhardtia_simplex	(Reinhardtia_latisecta	Reinhardtia_paiewonskiana))))	(Pseudophoenix_vinifera	Roystonea_regia)))	(Nypa_fruticans	Sabal_domingensis))	(Chamaedorea_seifrizii	Phoenix_dactylifera)))	Kingia_australis);
((Calamus_caryotoides	(Sabal_domingensis	(((Pseudophoenix_vinifera	((Nypa_fruticans	Roystonea_regia)	((Iriartea_deltoidea	Manicaria_saccifera)	((Serenoa_repens	(Attalea_speciosa	((Elaeis_oleifera	Elaeis_guineensis)	Bactris_major)))	(Reinhardtia_simplex	(Reinhardtia_latisecta	Reinhardtia_paiewonskiana))))))	((Podococcus_barteri	(Orania_palindan	Sclerosperma_profizianum))	((Geonoma_undata	((Dypsis_decaryi	((Veitchia_spiralis	Dictyosperma_album)	(((Leopoldinia_pulchra	Heterospathe_cagayanensis)	(Burretiokentia_grandiflora	Hydriastele_microspadix))	Kentiopsis_piersoniorum)))	(Prestoea_acuminata	(Oenocarpus_bataua	Oenocarpus_minor))))	Pelagodoxa_henryana)))	(Phoenix_dactylifera	Chamaedorea_seifrizii))))	Kingia_australis);
((Calamus_caryotoides	((Reinhardtia_simplex	(Reinhardtia_latisecta	Reinhardtia_paiewonskiana))	(Manicaria_saccifera	((((Serenoa_repens	(Chamaedorea_seifrizii	(((Podococcus_barteri	(Orania_palindan	Sclerosperma_profizianum))	((Geonoma_undata	((Dypsis_decaryi	(((Leopoldinia_pulchra	Veitchia_spiralis)	Dictyosperma_album)	((Heterospathe_cagayanensis	Hydriastele_microspadix)	(Burretiokentia_grandiflora	Kentiopsis_piersoniorum))))	(Prestoea_acuminata	(Oenocarpus_bataua	Oenocarpus_minor))))	Pelagodoxa_henryana))	((Phoenix_dactylifera	Iriartea_deltoidea)	Sabal_domingensis))))	Pseudophoenix_vinifera)	(Nypa_fruticans	Roystonea_regia))	(Attalea_speciosa	((Elaeis_oleifera	Elaeis_guineensis)	Bactris_major))))))	Kingia_australis);
((Pseudophoenix_vinifera	(((((Bactris_major	(Attalea_speciosa	(Elaeis_oleifera	Elaeis_guineensis)))	Manicaria_saccifera)	(Reinhardtia_simplex	(Reinhardtia_latisecta	Reinhardtia_paiewonskiana)))	((Nypa_fruticans	Roystonea_regia)	Serenoa_repens))	(Calamus_caryotoides	(((Podococcus_barteri	(Orania_palindan	Sclerosperma_profizianum))	((Geonoma_undata	(((((Chamaedorea_seifrizii	Heterospathe_cagayanensis)	(Burretiokentia_grandiflora	Hydriastele_microspadix))	Kentiopsis_piersoniorum)	(Dypsis_decaryi	((Leopoldinia_pulchra	Veitchia_spiralis)	Dictyosperma_album)))	(Prestoea_acuminata	(Oenocarpus_bataua	Oenocarpus_minor))))	Pelagodoxa_henryana))	((Phoenix_dactylifera	Iriartea_deltoidea)	Sabal_domingensis)))))	Kingia_australis);
((Calamus_caryotoides	(Sabal_domingensis	((((((Attalea_speciosa	((Elaeis_oleifera	Elaeis_guineensis)	Bactris_major))	Manicaria_saccifera)	(Reinhardtia_simplex	(Reinhardtia_latisecta	Reinhardtia_paiewonskiana)))	(Pseudophoenix_vinifera	((Nypa_fruticans	Roystonea_regia)	Serenoa_repens)))	(((Orania_palindan	Sclerosperma_profizianum)	Podococcus_barteri)	((Geonoma_undata	(((Burretiokentia_grandiflora	Hydriastele_microspadix)	((Leopoldinia_pulchra	Kentiopsis_piersoniorum)	(Heterospathe_cagayanensis	(Dypsis_decaryi	(Veitchia_spiralis	Dictyosperma_album)))))	(Prestoea_acuminata	(Oenocarpus_bataua	Oenocarpus_minor))))	Pelagodoxa_henryana)))	((Chamaedorea_seifrizii	Phoenix_dactylifera)	Iriartea_deltoidea))))	Kingia_australis);
((Attalea_speciosa	(((Elaeis_oleifera	Elaeis_guineensis)	Bactris_major)	(((((Manicaria_saccifera	((((Iriartea_deltoidea	(Orania_palindan	Sclerosperma_profizianum))	Podococcus_barteri)	((Geonoma_undata	(((Dypsis_decaryi	(Veitchia_spiralis	(Leopoldinia_pulchra	Dictyosperma_album)))	((Heterospathe_cagayanensis	(Burretiokentia_grandiflora	Hydriastele_microspadix))	Kentiopsis_piersoniorum))	(Prestoea_acuminata	(Oenocarpus_bataua	Oenocarpus_minor))))	Pelagodoxa_henryana))	(((Nypa_fruticans	Chamaedorea_seifrizii)	Phoenix_dactylifera)	Sabal_domingensis)))	Pseudophoenix_vinifera)	(Calamus_caryotoides	Roystonea_regia))	(Reinhardtia_simplex	(Reinhardtia_latisecta	Reinhardtia_paiewonskiana)))	Serenoa_repens)))	Kingia_australis);
((Attalea_speciosa	(((Elaeis_oleifera	Elaeis_guineensis)	Bactris_major)	(((Manicaria_saccifera	((Calamus_caryotoides	((Serenoa_repens	(Iriartea_deltoidea	((Chamaedorea_seifrizii	Phoenix_dactylifera)	Sabal_domingensis)))	((Orania_palindan	Sclerosperma_profizianum)	((Geonoma_undata	(Podococcus_barteri	((Dypsis_decaryi	((Veitchia_spiralis	((Burretiokentia_grandiflora	Hydriastele_microspadix)	(Kentiopsis_piersoniorum	(Leopoldinia_pulchra	Heterospathe_cagayanensis))))	Dictyosperma_album))	(Prestoea_acuminata	(Oenocarpus_bataua	Oenocarpus_minor)))))	Pelagodoxa_henryana))))	Pseudophoenix_vinifera))	(Nypa_fruticans	Roystonea_regia))	(Reinhardtia_simplex	(Reinhardtia_latisecta	Reinhardtia_paiewonskiana)))))	Kingia_australis);
((Pseudophoenix_vinifera	(((Roystonea_regia	((((Orania_palindan	(Pelagodoxa_henryana	(Serenoa_repens	(Geonoma_undata	((Prestoea_acuminata	(Oenocarpus_minor	(Nypa_fruticans	Oenocarpus_bataua)))	(((Leopoldinia_pulchra	Veitchia_spiralis)	Dictyosperma_album)	(Dypsis_decaryi	(Kentiopsis_piersoniorum	((Burretiokentia_grandiflora	Hydriastele_microspadix)	Heterospathe_cagayanensis)))))))))	Sclerosperma_profizianum)	((Iriartea_deltoidea	Calamus_caryotoides)	(Sabal_domingensis	Phoenix_dactylifera)))	(Manicaria_saccifera	((((Elaeis_oleifera	Elaeis_guineensis)	Bactris_major)	Attalea_speciosa)	((Reinhardtia_paiewonskiana	Reinhardtia_latisecta)	Reinhardtia_simplex)))))	Podococcus_barteri)	Chamaedorea_seifrizii))	Kingia_australis);
((Attalea_speciosa	((Elaeis_oleifera	Elaeis_guineensis)	(((((Calamus_caryotoides	Roystonea_regia)	((Reinhardtia_paiewonskiana	Reinhardtia_latisecta)	Reinhardtia_simplex))	(((Podococcus_barteri	(Chamaedorea_seifrizii	Pseudophoenix_vinifera))	((((Geonoma_undata	Pelagodoxa_henryana)	((Prestoea_acuminata	(Oenocarpus_minor	(Nypa_fruticans	Oenocarpus_bataua)))	(Dypsis_decaryi	(((Leopoldinia_pulchra	Veitchia_spiralis)	Dictyosperma_album)	(Kentiopsis_piersoniorum	(Heterospathe_cagayanensis	(Burretiokentia_grandiflora	Hydriastele_microspadix)))))))	((Iriartea_deltoidea	Sclerosperma_profizianum)	Orania_palindan))	(Sabal_domingensis	Phoenix_dactylifera)))	Manicaria_saccifera))	Serenoa_repens)	Bactris_major)))	Kingia_australis);
((Manicaria_saccifera	(((((Nypa_fruticans	(Calamus_caryotoides	Roystonea_regia))	((Reinhardtia_paiewonskiana	Reinhardtia_latisecta)	Reinhardtia_simplex))	(((Sclerosperma_profizianum	Orania_palindan)	(Pelagodoxa_henryana	((Dypsis_decaryi	((Veitchia_spiralis	(Leopoldinia_pulchra	Dictyosperma_album))	(Kentiopsis_piersoniorum	(Heterospathe_cagayanensis	(Burretiokentia_grandiflora	Hydriastele_microspadix)))))	((Oenocarpus_minor	Oenocarpus_bataua)	(Geonoma_undata	Prestoea_acuminata)))))	Podococcus_barteri))	((Serenoa_repens	Pseudophoenix_vinifera)	(Sabal_domingensis	(Chamaedorea_seifrizii	Phoenix_dactylifera))))	(((Iriartea_deltoidea	Bactris_major)	(Elaeis_oleifera	Elaeis_guineensis))	Attalea_speciosa)))	Kingia_australis);
((Attalea_speciosa	((Manicaria_saccifera	(((((Podococcus_barteri	(Sclerosperma_profizianum	Orania_palindan))	((Heterospathe_cagayanensis	(Pelagodoxa_henryana	(((Kentiopsis_piersoniorum	((Veitchia_spiralis	Dictyosperma_album)	Dypsis_decaryi))	(Burretiokentia_grandiflora	Hydriastele_microspadix))	(Geonoma_undata	(Prestoea_acuminata	(Oenocarpus_minor	Oenocarpus_bataua))))))	Leopoldinia_pulchra))	(Iriartea_deltoidea	((Calamus_caryotoides	Sabal_domingensis)	(Chamaedorea_seifrizii	Phoenix_dactylifera))))	(Pseudophoenix_vinifera	(Nypa_fruticans	Roystonea_regia)))	((Reinhardtia_paiewonskiana	Reinhardtia_latisecta)	Reinhardtia_simplex)))	(Serenoa_repens	(Bactris_major	(Elaeis_oleifera	Elaeis_guineensis)))))	Kingia_australis);
((Calamus_caryotoides	(Roystonea_regia	((((Reinhardtia_paiewonskiana	Reinhardtia_latisecta)	Reinhardtia_simplex)	(((((Bactris_major	(Elaeis_oleifera	Elaeis_guineensis))	Attalea_speciosa)	Serenoa_repens)	(((Phoenix_dactylifera	(Iriartea_deltoidea	Sabal_domingensis))	(((Pelagodoxa_henryana	(((((Veitchia_spiralis	Dictyosperma_album)	((((Chamaedorea_seifrizii	Leopoldinia_pulchra)	Heterospathe_cagayanensis)	(Burretiokentia_grandiflora	Hydriastele_microspadix))	Kentiopsis_piersoniorum))	Dypsis_decaryi)	(Prestoea_acuminata	(Oenocarpus_minor	Oenocarpus_bataua)))	Geonoma_undata))	(Sclerosperma_profizianum	Orania_palindan))	Podococcus_barteri))	Pseudophoenix_vinifera))	Manicaria_saccifera))	Nypa_fruticans)))	Kingia_australis);
((Calamus_caryotoides	(Roystonea_regia	((Manicaria_saccifera	(Pseudophoenix_vinifera	(Serenoa_repens	((Phoenix_dactylifera	(Iriartea_deltoidea	Sabal_domingensis))	((((Pelagodoxa_henryana	(((((Hydriastele_microspadix	(Burretiokentia_grandiflora	Kentiopsis_piersoniorum))	(((Leopoldinia_pulchra	Veitchia_spiralis)	Dictyosperma_album)	Heterospathe_cagayanensis))	Dypsis_decaryi)	(Prestoea_acuminata	(Oenocarpus_minor	Oenocarpus_bataua)))	Geonoma_undata))	(Sclerosperma_profizianum	Orania_palindan))	Podococcus_barteri)	Chamaedorea_seifrizii)))))	(Nypa_fruticans	(((Reinhardtia_paiewonskiana	Reinhardtia_latisecta)	Reinhardtia_simplex)	((Bactris_major	(Elaeis_oleifera	Elaeis_guineensis))	Attalea_speciosa))))))	Kingia_australis);
((Attalea_speciosa	(((((Manicaria_saccifera	(Calamus_caryotoides	((((Sclerosperma_profizianum	Orania_palindan)	Podococcus_barteri)	(Pelagodoxa_henryana	(((((((Burretiokentia_grandiflora	Veitchia_spiralis)	Hydriastele_microspadix)	Kentiopsis_piersoniorum)	(Dictyosperma_album	Dypsis_decaryi))	Geonoma_undata)	(Prestoea_acuminata	(Oenocarpus_minor	(Leopoldinia_pulchra	Oenocarpus_bataua))))	Heterospathe_cagayanensis)))	((Iriartea_deltoidea	(Chamaedorea_seifrizii	(Serenoa_repens	Phoenix_dactylifera)))	(Pseudophoenix_vinifera	Sabal_domingensis)))))	(Roystonea_regia	Nypa_fruticans))	((Reinhardtia_paiewonskiana	Reinhardtia_latisecta)	Reinhardtia_simplex))	Bactris_major)	(Elaeis_oleifera	Elaeis_guineensis)))	Kingia_australis);
((Attalea_speciosa	((Bactris_major	(Elaeis_oleifera	Elaeis_guineensis))	(((((Podococcus_barteri	(Sclerosperma_profizianum	Orania_palindan))	(Pelagodoxa_henryana	((((((Veitchia_spiralis	Dictyosperma_album)	Dypsis_decaryi)	Heterospathe_cagayanensis)	((Burretiokentia_grandiflora	Hydriastele_microspadix)	(Leopoldinia_pulchra	Kentiopsis_piersoniorum)))	(Prestoea_acuminata	(Oenocarpus_minor	Oenocarpus_bataua)))	Geonoma_undata)))	(((Calamus_caryotoides	Roystonea_regia)	Nypa_fruticans)	(((Sabal_domingensis	(Chamaedorea_seifrizii	Phoenix_dactylifera))	Iriartea_deltoidea)	Pseudophoenix_vinifera)))	(((Reinhardtia_paiewonskiana	Reinhardtia_latisecta)	Reinhardtia_simplex)	Manicaria_saccifera))	Serenoa_repens)))	Kingia_australis);
((Attalea_speciosa	((Bactris_major	(Elaeis_oleifera	Elaeis_guineensis))	((Manicaria_saccifera	((((((Podococcus_barteri	(Sclerosperma_profizianum	Orania_palindan))	(Pelagodoxa_henryana	(((((Veitchia_spiralis	Dictyosperma_album)	(((Burretiokentia_grandiflora	Hydriastele_microspadix)	Heterospathe_cagayanensis)	Kentiopsis_piersoniorum))	(Leopoldinia_pulchra	Dypsis_decaryi))	(Prestoea_acuminata	(Oenocarpus_minor	Oenocarpus_bataua)))	Geonoma_undata)))	(Iriartea_deltoidea	(Sabal_domingensis	(Chamaedorea_seifrizii	Phoenix_dactylifera))))	Calamus_caryotoides)	(Pseudophoenix_vinifera	(Roystonea_regia	Nypa_fruticans)))	((Reinhardtia_paiewonskiana	Reinhardtia_latisecta)	Reinhardtia_simplex)))	Serenoa_repens)))	Kingia_australis);
((Calamus_caryotoides	(Roystonea_regia	((((((Attalea_speciosa	(Bactris_major	(Elaeis_oleifera	Elaeis_guineensis)))	((Reinhardtia_paiewonskiana	Reinhardtia_latisecta)	Reinhardtia_simplex))	(Nypa_fruticans	Manicaria_saccifera))	(((Podococcus_barteri	(Sclerosperma_profizianum	Orania_palindan))	(((((Dictyosperma_album	(Dypsis_decaryi	((Leopoldinia_pulchra	Veitchia_spiralis)	(Burretiokentia_grandiflora	Hydriastele_microspadix))))	Kentiopsis_piersoniorum)	Heterospathe_cagayanensis)	(Prestoea_acuminata	(Oenocarpus_minor	Oenocarpus_bataua)))	(Geonoma_undata	Pelagodoxa_henryana)))	(((Sabal_domingensis	Phoenix_dactylifera)	Iriartea_deltoidea)	Chamaedorea_seifrizii)))	Serenoa_repens)	Pseudophoenix_vinifera)))	Kingia_australis);
(((Roystonea_regia	((Manicaria_saccifera	((Pseudophoenix_vinifera	((Iriartea_deltoidea	(Sabal_domingensis	(Chamaedorea_seifrizii	Phoenix_dactylifera)))	((Sclerosperma_profizianum	Orania_palindan)	(Podococcus_barteri	((Dypsis_decaryi	(((Leopoldinia_pulchra	Veitchia_spiralis)	Dictyosperma_album)	((Burretiokentia_grandiflora	Hydriastele_microspadix)	(Kentiopsis_piersoniorum	Heterospathe_cagayanensis))))	((Prestoea_acuminata	(Oenocarpus_bataua	Oenocarpus_minor))	((Serenoa_repens	Geonoma_undata)	Pelagodoxa_henryana)))))))	(((Elaeis_guineensis	Elaeis_oleifera)	Bactris_major)	Attalea_speciosa)))	(Nypa_fruticans	(Reinhardtia_simplex	(Reinhardtia_latisecta	Reinhardtia_paiewonskiana)))))	Calamus_caryotoides)	Kingia_australis);
((Calamus_caryotoides	((Sabal_domingensis	((Nypa_fruticans	Chamaedorea_seifrizii)	Phoenix_dactylifera))	(((((Geonoma_undata	(((Burretiokentia_grandiflora	Hydriastele_microspadix)	(((Dypsis_decaryi	((Leopoldinia_pulchra	Veitchia_spiralis)	Dictyosperma_album))	Heterospathe_cagayanensis)	Kentiopsis_piersoniorum))	(Prestoea_acuminata	(Oenocarpus_bataua	Oenocarpus_minor))))	Pelagodoxa_henryana)	Podococcus_barteri)	(Sclerosperma_profizianum	Orania_palindan))	(Pseudophoenix_vinifera	(((((Reinhardtia_simplex	(Reinhardtia_latisecta	Reinhardtia_paiewonskiana))	(((Elaeis_guineensis	Elaeis_oleifera)	(Iriartea_deltoidea	Bactris_major))	Attalea_speciosa))	Manicaria_saccifera)	Roystonea_regia)	Serenoa_repens)))))	Kingia_australis);
((Attalea_speciosa	((((Manicaria_saccifera	(((Nypa_fruticans	(Calamus_caryotoides	Roystonea_regia))	Pseudophoenix_vinifera)	((Sabal_domingensis	(Chamaedorea_seifrizii	Phoenix_dactylifera))	(((((Geonoma_undata	(((((Leopoldinia_pulchra	Veitchia_spiralis)	Dictyosperma_album)	((Hydriastele_microspadix	(Burretiokentia_grandiflora	Kentiopsis_piersoniorum))	Heterospathe_cagayanensis))	Dypsis_decaryi)	(Prestoea_acuminata	(Oenocarpus_bataua	Oenocarpus_minor))))	Pelagodoxa_henryana)	Podococcus_barteri)	(Sclerosperma_profizianum	Orania_palindan))	Iriartea_deltoidea))))	(Reinhardtia_simplex	(Reinhardtia_latisecta	Reinhardtia_paiewonskiana)))	Serenoa_repens)	((Elaeis_guineensis	Elaeis_oleifera)	Bactris_major)))	Kingia_australis);
((Calamus_caryotoides	(Roystonea_regia	((((Nypa_fruticans	(Reinhardtia_simplex	(Reinhardtia_latisecta	Reinhardtia_paiewonskiana)))	(((Elaeis_guineensis	Elaeis_oleifera)	Bactris_major)	Attalea_speciosa))	Manicaria_saccifera)	((Serenoa_repens	Pseudophoenix_vinifera)	((Sabal_domingensis	(Chamaedorea_seifrizii	Phoenix_dactylifera))	(((((Geonoma_undata	((Kentiopsis_piersoniorum	((Heterospathe_cagayanensis	((Veitchia_spiralis	Dictyosperma_album)	(Leopoldinia_pulchra	Dypsis_decaryi)))	(Hydriastele_microspadix	Burretiokentia_grandiflora)))	(Prestoea_acuminata	(Oenocarpus_bataua	Oenocarpus_minor))))	Pelagodoxa_henryana)	Podococcus_barteri)	(Sclerosperma_profizianum	Orania_palindan))	Iriartea_deltoidea))))))	Kingia_australis);
((Serenoa_repens	((Nypa_fruticans	Roystonea_regia)	((Calamus_caryotoides	Pseudophoenix_vinifera)	((((Reinhardtia_simplex	(Reinhardtia_latisecta	Reinhardtia_paiewonskiana))	(((Elaeis_guineensis	Elaeis_oleifera)	Bactris_major)	Attalea_speciosa))	(Iriartea_deltoidea	Manicaria_saccifera))	(((((Geonoma_undata	(((((Hydriastele_microspadix	Burretiokentia_grandiflora)	(Heterospathe_cagayanensis	Kentiopsis_piersoniorum))	(Veitchia_spiralis	Dictyosperma_album))	Dypsis_decaryi)	(Prestoea_acuminata	((Leopoldinia_pulchra	Oenocarpus_bataua)	Oenocarpus_minor))))	Pelagodoxa_henryana)	(Podococcus_barteri	(Sclerosperma_profizianum	Orania_palindan)))	Chamaedorea_seifrizii)	(Sabal_domingensis	Phoenix_dactylifera))))))	Kingia_australis);
((Calamus_caryotoides	(Sabal_domingensis	(Phoenix_dactylifera	(((((((((Hydriastele_microspadix	Burretiokentia_grandiflora)	(Heterospathe_cagayanensis	Kentiopsis_piersoniorum))	(Veitchia_spiralis	Dictyosperma_album))	Dypsis_decaryi)	((Prestoea_acuminata	(Oenocarpus_bataua	Oenocarpus_minor))	Geonoma_undata))	Pelagodoxa_henryana)	(Sclerosperma_profizianum	Orania_palindan))	(Podococcus_barteri	Chamaedorea_seifrizii))	(((((Nypa_fruticans	Roystonea_regia)	(Reinhardtia_simplex	(Reinhardtia_latisecta	Reinhardtia_paiewonskiana)))	(Serenoa_repens	(((Elaeis_guineensis	Elaeis_oleifera)	Bactris_major)	Attalea_speciosa)))	(Iriartea_deltoidea	(Leopoldinia_pulchra	Manicaria_saccifera)))	Pseudophoenix_vinifera)))))	Kingia_australis);
((Calamus_caryotoides	((((((Elaeis_guineensis	Elaeis_oleifera)	Bactris_major)	Attalea_speciosa)	((Roystonea_regia	((Pseudophoenix_vinifera	(((Chamaedorea_seifrizii	Phoenix_dactylifera)	(Iriartea_deltoidea	Sabal_domingensis))	((((((((((Hydriastele_microspadix	Burretiokentia_grandiflora)	Heterospathe_cagayanensis)	((Leopoldinia_pulchra	Veitchia_spiralis)	Dictyosperma_album))	Kentiopsis_piersoniorum)	Dypsis_decaryi)	(Prestoea_acuminata	(Oenocarpus_bataua	Oenocarpus_minor)))	Geonoma_undata)	Pelagodoxa_henryana)	(Sclerosperma_profizianum	Orania_palindan))	Podococcus_barteri)))	Serenoa_repens))	Manicaria_saccifera))	(Reinhardtia_simplex	(Reinhardtia_latisecta	Reinhardtia_paiewonskiana)))	Nypa_fruticans))	Kingia_australis);
((Calamus_caryotoides	((Phoenix_dactylifera	Sabal_domingensis)	(((((((((Hydriastele_microspadix	Burretiokentia_grandiflora)	Kentiopsis_piersoniorum)	(Heterospathe_cagayanensis	(Veitchia_spiralis	Dictyosperma_album)))	(Leopoldinia_pulchra	Dypsis_decaryi))	(Prestoea_acuminata	(Oenocarpus_bataua	Oenocarpus_minor)))	Geonoma_undata)	Pelagodoxa_henryana)	((Sclerosperma_profizianum	Orania_palindan)	Podococcus_barteri))	((Serenoa_repens	((Nypa_fruticans	Roystonea_regia)	(Chamaedorea_seifrizii	Pseudophoenix_vinifera)))	((Iriartea_deltoidea	Manicaria_saccifera)	((Reinhardtia_simplex	(Reinhardtia_latisecta	Reinhardtia_paiewonskiana))	(Bactris_major	(Attalea_speciosa	(Elaeis_guineensis	Elaeis_oleifera)))))))))	Kingia_australis);
((Calamus_caryotoides	(((Chamaedorea_seifrizii	Phoenix_dactylifera)	(Sabal_domingensis	(((((((Dictyosperma_album	(Kentiopsis_piersoniorum	(((Leopoldinia_pulchra	Veitchia_spiralis)	Heterospathe_cagayanensis)	(Hydriastele_microspadix	Burretiokentia_grandiflora))))	Dypsis_decaryi)	(Prestoea_acuminata	(Oenocarpus_bataua	Oenocarpus_minor)))	Geonoma_undata)	Pelagodoxa_henryana)	((Sclerosperma_profizianum	Orania_palindan)	Podococcus_barteri))	((Serenoa_repens	Pseudophoenix_vinifera)	((((Reinhardtia_simplex	(Reinhardtia_latisecta	Reinhardtia_paiewonskiana))	((Attalea_speciosa	((Elaeis_guineensis	Elaeis_oleifera)	Bactris_major))	Manicaria_saccifera))	Roystonea_regia)	Nypa_fruticans)))))	Iriartea_deltoidea))	Kingia_australis);
((Calamus_caryotoides	(Roystonea_regia	((Serenoa_repens	Pseudophoenix_vinifera)	(((Reinhardtia_simplex	(Reinhardtia_latisecta	Reinhardtia_paiewonskiana))	((Attalea_speciosa	((Elaeis_guineensis	Elaeis_oleifera)	Bactris_major))	Manicaria_saccifera))	((Sclerosperma_profizianum	((Podococcus_barteri	((((((((Veitchia_spiralis	(Leopoldinia_pulchra	Dictyosperma_album))	Dypsis_decaryi)	Heterospathe_cagayanensis)	Kentiopsis_piersoniorum)	(Hydriastele_microspadix	Burretiokentia_grandiflora))	(Prestoea_acuminata	(Oenocarpus_bataua	Oenocarpus_minor)))	Geonoma_undata)	Pelagodoxa_henryana))	Orania_palindan))	((((Nypa_fruticans	Chamaedorea_seifrizii)	Phoenix_dactylifera)	Sabal_domingensis)	Iriartea_deltoidea))))))	Kingia_australis);
((Attalea_speciosa	((Bactris_major	(Elaeis_guineensis	Elaeis_oleifera))	(((Reinhardtia_simplex	(Reinhardtia_latisecta	Reinhardtia_paiewonskiana))	(((((Podococcus_barteri	(Orania_palindan	Sclerosperma_profizianum))	((Geonoma_undata	Pelagodoxa_henryana)	((Prestoea_acuminata	(Oenocarpus_minor	Oenocarpus_bataua))	(Dypsis_decaryi	(((Heterospathe_cagayanensis	Kentiopsis_piersoniorum)	(Burretiokentia_grandiflora	Hydriastele_microspadix))	((Leopoldinia_pulchra	Veitchia_spiralis)	Dictyosperma_album))))))	((Iriartea_deltoidea	((Chamaedorea_seifrizii	Phoenix_dactylifera)	Sabal_domingensis))	Pseudophoenix_vinifera))	Serenoa_repens)	((Calamus_caryotoides	Roystonea_regia)	Nypa_fruticans)))	Manicaria_saccifera)))	Kingia_australis);
((Pseudophoenix_vinifera	((((Serenoa_repens	(Attalea_speciosa	(Bactris_major	(Elaeis_guineensis	Elaeis_oleifera))))	((Roystonea_regia	Nypa_fruticans)	(Reinhardtia_simplex	(Reinhardtia_latisecta	Reinhardtia_paiewonskiana))))	(Iriartea_deltoidea	Manicaria_saccifera))	(Calamus_caryotoides	((((Podococcus_barteri	Orania_palindan)	(Pelagodoxa_henryana	(((Prestoea_acuminata	(Oenocarpus_minor	Oenocarpus_bataua))	(Dypsis_decaryi	((Heterospathe_cagayanensis	(Kentiopsis_piersoniorum	(Burretiokentia_grandiflora	Hydriastele_microspadix)))	((Leopoldinia_pulchra	Veitchia_spiralis)	Dictyosperma_album))))	Geonoma_undata)))	Sclerosperma_profizianum)	((Chamaedorea_seifrizii	Phoenix_dactylifera)	Sabal_domingensis)))))	Kingia_australis);
((Calamus_caryotoides	(Sclerosperma_profizianum	(Orania_palindan	((((Pelagodoxa_henryana	(((Prestoea_acuminata	(Oenocarpus_minor	Oenocarpus_bataua))	(Dypsis_decaryi	(((Heterospathe_cagayanensis	(Kentiopsis_piersoniorum	Hydriastele_microspadix))	((Leopoldinia_pulchra	Veitchia_spiralis)	Dictyosperma_album))	Burretiokentia_grandiflora)))	Geonoma_undata))	Serenoa_repens)	((((Chamaedorea_seifrizii	Phoenix_dactylifera)	Iriartea_deltoidea)	(Pseudophoenix_vinifera	Sabal_domingensis))	((((Reinhardtia_simplex	(Reinhardtia_latisecta	Reinhardtia_paiewonskiana))	(Bactris_major	((Elaeis_guineensis	Elaeis_oleifera)	Attalea_speciosa)))	Manicaria_saccifera)	(Nypa_fruticans	Roystonea_regia))))	Podococcus_barteri))))	Kingia_australis);
((Pseudophoenix_vinifera	((((Sclerosperma_profizianum	Orania_palindan)	(((Pelagodoxa_henryana	Nypa_fruticans)	((((Prestoea_acuminata	(Oenocarpus_minor	Oenocarpus_bataua))	(Dypsis_decaryi	((Kentiopsis_piersoniorum	(Burretiokentia_grandiflora	Hydriastele_microspadix))	((Leopoldinia_pulchra	Veitchia_spiralis)	Dictyosperma_album))))	Geonoma_undata)	(Chamaedorea_seifrizii	Heterospathe_cagayanensis)))	Podococcus_barteri))	((Iriartea_deltoidea	Phoenix_dactylifera)	Sabal_domingensis))	(Manicaria_saccifera	((Roystonea_regia	((Calamus_caryotoides	(Reinhardtia_simplex	(Reinhardtia_latisecta	Reinhardtia_paiewonskiana)))	(Attalea_speciosa	(Bactris_major	(Elaeis_guineensis	Elaeis_oleifera)))))	Serenoa_repens))))	Kingia_australis);
((Bactris_major	(((Elaeis_guineensis	Elaeis_oleifera)	Attalea_speciosa)	(((((Calamus_caryotoides	Roystonea_regia)	Nypa_fruticans)	(((Serenoa_repens	((Chamaedorea_seifrizii	Phoenix_dactylifera)	Sabal_domingensis))	(((Sclerosperma_profizianum	Orania_palindan)	(Pelagodoxa_henryana	((Geonoma_undata	Prestoea_acuminata)	((Oenocarpus_minor	Oenocarpus_bataua)	(Dypsis_decaryi	(Kentiopsis_piersoniorum	(((Heterospathe_cagayanensis	(Leopoldinia_pulchra	Veitchia_spiralis))	(Burretiokentia_grandiflora	Hydriastele_microspadix))	Dictyosperma_album)))))))	Podococcus_barteri))	Pseudophoenix_vinifera))	(Reinhardtia_simplex	(Reinhardtia_latisecta	Reinhardtia_paiewonskiana)))	(Iriartea_deltoidea	Manicaria_saccifera))))	Kingia_australis);
((Attalea_speciosa	(((((((Chamaedorea_seifrizii	Phoenix_dactylifera)	Sabal_domingensis)	(Iriartea_deltoidea	Sclerosperma_profizianum))	((Orania_palindan	(Pelagodoxa_henryana	((Serenoa_repens	Geonoma_undata)	((Prestoea_acuminata	(Oenocarpus_minor	Oenocarpus_bataua))	(Dypsis_decaryi	(((Kentiopsis_piersoniorum	Heterospathe_cagayanensis)	(Burretiokentia_grandiflora	Hydriastele_microspadix))	((Leopoldinia_pulchra	Veitchia_spiralis)	Dictyosperma_album)))))))	Podococcus_barteri))	Pseudophoenix_vinifera)	(((Calamus_caryotoides	(Reinhardtia_simplex	(Reinhardtia_latisecta	Reinhardtia_paiewonskiana)))	(Roystonea_regia	Nypa_fruticans))	Manicaria_saccifera))	(Bactris_major	(Elaeis_guineensis	Elaeis_oleifera))))	Kingia_australis);
((Calamus_caryotoides	(Iriartea_deltoidea	((Sabal_domingensis	(Chamaedorea_seifrizii	Phoenix_dactylifera))	((((Sclerosperma_profizianum	Orania_palindan)	(Pelagodoxa_henryana	(Geonoma_undata	((Prestoea_acuminata	(Oenocarpus_minor	Oenocarpus_bataua))	(Dypsis_decaryi	(((Kentiopsis_piersoniorum	Heterospathe_cagayanensis)	(Burretiokentia_grandiflora	Hydriastele_microspadix))	((Leopoldinia_pulchra	Veitchia_spiralis)	Dictyosperma_album)))))))	Podococcus_barteri)	((((Bactris_major	(Elaeis_guineensis	Elaeis_oleifera))	Attalea_speciosa)	((Reinhardtia_simplex	(Reinhardtia_latisecta	Reinhardtia_paiewonskiana))	Manicaria_saccifera))	((Roystonea_regia	Nypa_fruticans)	(Pseudophoenix_vinifera	Serenoa_repens)))))))	Kingia_australis);
((Calamus_caryotoides	(Roystonea_regia	((((Manicaria_saccifera	(((Bactris_major	(Elaeis_guineensis	Elaeis_oleifera))	Attalea_speciosa)	(Reinhardtia_simplex	(Reinhardtia_latisecta	Reinhardtia_paiewonskiana))))	(((Nypa_fruticans	Sabal_domingensis)	(Chamaedorea_seifrizii	Phoenix_dactylifera))	((Iriartea_deltoidea	((Pelagodoxa_henryana	(Geonoma_undata	((Prestoea_acuminata	(Oenocarpus_minor	Oenocarpus_bataua))	((Hydriastele_microspadix	((Burretiokentia_grandiflora	Kentiopsis_piersoniorum)	(Dypsis_decaryi	((Leopoldinia_pulchra	Veitchia_spiralis)	Dictyosperma_album))))	Heterospathe_cagayanensis))))	(Sclerosperma_profizianum	Orania_palindan)))	Podococcus_barteri)))	Pseudophoenix_vinifera)	Serenoa_repens)))	Kingia_australis);
(((Manicaria_saccifera	((Bactris_major	(Elaeis_guineensis	Elaeis_oleifera))	Attalea_speciosa))	(((((Iriartea_deltoidea	Sabal_domingensis)	(Chamaedorea_seifrizii	Phoenix_dactylifera))	((((((Prestoea_acuminata	(Oenocarpus_minor	Oenocarpus_bataua))	(((Heterospathe_cagayanensis	(Veitchia_spiralis	Dictyosperma_album))	((Burretiokentia_grandiflora	Hydriastele_microspadix)	Kentiopsis_piersoniorum))	Dypsis_decaryi))	(Pelagodoxa_henryana	Geonoma_undata))	Leopoldinia_pulchra)	(Sclerosperma_profizianum	Orania_palindan))	Podococcus_barteri))	(Pseudophoenix_vinifera	(Serenoa_repens	(Nypa_fruticans	(Calamus_caryotoides	Roystonea_regia)))))	(Reinhardtia_simplex	(Reinhardtia_latisecta	Reinhardtia_paiewonskiana))))	Kingia_australis);
((Attalea_speciosa	((((Calamus_caryotoides	Manicaria_saccifera)	((Reinhardtia_simplex	(Reinhardtia_latisecta	Reinhardtia_paiewonskiana))	(Roystonea_regia	Nypa_fruticans)))	(((Sabal_domingensis	(Phoenix_dactylifera	Iriartea_deltoidea))	((((((Prestoea_acuminata	(Oenocarpus_minor	Oenocarpus_bataua))	(((Chamaedorea_seifrizii	Dictyosperma_album)	(Kentiopsis_piersoniorum	((Leopoldinia_pulchra	Veitchia_spiralis)	(Heterospathe_cagayanensis	(Burretiokentia_grandiflora	Hydriastele_microspadix)))))	Dypsis_decaryi))	Geonoma_undata)	Pelagodoxa_henryana)	Podococcus_barteri)	(Sclerosperma_profizianum	Orania_palindan)))	(Serenoa_repens	Pseudophoenix_vinifera)))	(Bactris_major	(Elaeis_guineensis	Elaeis_oleifera))))	Kingia_australis);
(((Roystonea_regia	((Reinhardtia_simplex	(Reinhardtia_latisecta	Reinhardtia_paiewonskiana))	((Manicaria_saccifera	((((Iriartea_deltoidea	Sclerosperma_profizianum)	Orania_palindan)	(((((Nypa_fruticans	(Oenocarpus_minor	Oenocarpus_bataua))	Prestoea_acuminata)	(Dypsis_decaryi	((Kentiopsis_piersoniorum	((Hydriastele_microspadix	Burretiokentia_grandiflora)	Heterospathe_cagayanensis))	((Leopoldinia_pulchra	Veitchia_spiralis)	Dictyosperma_album))))	(Serenoa_repens	Geonoma_undata))	Pelagodoxa_henryana))	(((Podococcus_barteri	Pseudophoenix_vinifera)	Sabal_domingensis)	(Chamaedorea_seifrizii	Phoenix_dactylifera))))	(Bactris_major	((Elaeis_guineensis	Elaeis_oleifera)	Attalea_speciosa)))))	Calamus_caryotoides)	Kingia_australis);
((Bactris_major	((Elaeis_guineensis	Elaeis_oleifera)	((((Manicaria_saccifera	(Reinhardtia_simplex	(Reinhardtia_latisecta	Reinhardtia_paiewonskiana)))	(Roystonea_regia	((Calamus_caryotoides	((Podococcus_barteri	((Sclerosperma_profizianum	Orania_palindan)	((Geonoma_undata	(((Oenocarpus_minor	Oenocarpus_bataua)	Prestoea_acuminata)	(Dypsis_decaryi	(((Burretiokentia_grandiflora	(Leopoldinia_pulchra	Kentiopsis_piersoniorum))	Hydriastele_microspadix)	(Heterospathe_cagayanensis	(Veitchia_spiralis	Dictyosperma_album))))))	Pelagodoxa_henryana)))	(((Nypa_fruticans	Sabal_domingensis)	(Chamaedorea_seifrizii	Phoenix_dactylifera))	Iriartea_deltoidea)))	Pseudophoenix_vinifera)))	Serenoa_repens)	Attalea_speciosa)))	Kingia_australis);
((Calamus_caryotoides	(Sabal_domingensis	((Chamaedorea_seifrizii	Phoenix_dactylifera)	(((((Attalea_speciosa	(Bactris_major	(Elaeis_guineensis	Elaeis_oleifera)))	(Iriartea_deltoidea	Manicaria_saccifera))	(Reinhardtia_simplex	(Reinhardtia_latisecta	Reinhardtia_paiewonskiana)))	((Nypa_fruticans	Roystonea_regia)	(Serenoa_repens	Pseudophoenix_vinifera)))	(((Sclerosperma_profizianum	Orania_palindan)	Podococcus_barteri)	((Geonoma_undata	(((Oenocarpus_minor	Oenocarpus_bataua)	Prestoea_acuminata)	(Dypsis_decaryi	(Kentiopsis_piersoniorum	(((Burretiokentia_grandiflora	Hydriastele_microspadix)	Heterospathe_cagayanensis)	((Leopoldinia_pulchra	Veitchia_spiralis)	Dictyosperma_album))))))	Pelagodoxa_henryana))))))	Kingia_australis);
((Bactris_major	((Elaeis_guineensis	Elaeis_oleifera)	((Serenoa_repens	(((((Reinhardtia_simplex	(Reinhardtia_latisecta	Reinhardtia_paiewonskiana))	(((Sclerosperma_profizianum	Orania_palindan)	Podococcus_barteri)	((Geonoma_undata	(((Oenocarpus_minor	Oenocarpus_bataua)	Prestoea_acuminata)	((((Leopoldinia_pulchra	Heterospathe_cagayanensis)	((Veitchia_spiralis	Dictyosperma_album)	Dypsis_decaryi))	(Burretiokentia_grandiflora	Hydriastele_microspadix))	Kentiopsis_piersoniorum)))	Pelagodoxa_henryana)))	Manicaria_saccifera)	(Iriartea_deltoidea	(((Calamus_caryotoides	Sabal_domingensis)	Phoenix_dactylifera)	(Chamaedorea_seifrizii	Pseudophoenix_vinifera))))	(Nypa_fruticans	Roystonea_regia)))	Attalea_speciosa)))	Kingia_australis);
((Attalea_speciosa	((Elaeis_guineensis	Elaeis_oleifera)	(Bactris_major	(Serenoa_repens	((Manicaria_saccifera	(((((Orania_palindan	((Geonoma_undata	(((Oenocarpus_minor	Oenocarpus_bataua)	Prestoea_acuminata)	((((Leopoldinia_pulchra	Veitchia_spiralis)	Dictyosperma_album)	((Burretiokentia_grandiflora	Hydriastele_microspadix)	(Heterospathe_cagayanensis	Kentiopsis_piersoniorum)))	Dypsis_decaryi)))	Pelagodoxa_henryana))	Podococcus_barteri)	Sclerosperma_profizianum)	((Sabal_domingensis	Phoenix_dactylifera)	(Iriartea_deltoidea	Chamaedorea_seifrizii)))	Pseudophoenix_vinifera))	((Nypa_fruticans	(Calamus_caryotoides	Roystonea_regia))	(Reinhardtia_simplex	(Reinhardtia_latisecta	Reinhardtia_paiewonskiana))))))))	Kingia_australis);
((Attalea_speciosa	((((((((Orania_palindan	((Geonoma_undata	((((Oenocarpus_minor	Oenocarpus_bataua)	Prestoea_acuminata)	(((Leopoldinia_pulchra	Veitchia_spiralis)	Dictyosperma_album)	((Kentiopsis_piersoniorum	(Burretiokentia_grandiflora	Hydriastele_microspadix))	Dypsis_decaryi)))	Heterospathe_cagayanensis))	Pelagodoxa_henryana))	Podococcus_barteri)	Sclerosperma_profizianum)	(Sabal_domingensis	(Iriartea_deltoidea	(Phoenix_dactylifera	Chamaedorea_seifrizii))))	Pseudophoenix_vinifera)	Serenoa_repens)	((((Calamus_caryotoides	Roystonea_regia)	Nypa_fruticans)	(Reinhardtia_simplex	(Reinhardtia_latisecta	Reinhardtia_paiewonskiana)))	Manicaria_saccifera))	((Elaeis_guineensis	Elaeis_oleifera)	Bactris_major)))	Kingia_australis);
((Attalea_speciosa	((Elaeis_guineensis	Elaeis_oleifera)	(Bactris_major	((Reinhardtia_simplex	(Reinhardtia_latisecta	Reinhardtia_paiewonskiana))	(((Manicaria_saccifera	(((((Sclerosperma_profizianum	Orania_palindan)	((Geonoma_undata	(((Oenocarpus_minor	Oenocarpus_bataua)	Prestoea_acuminata)	((Dictyosperma_album	((Leopoldinia_pulchra	Veitchia_spiralis)	Kentiopsis_piersoniorum))	((Heterospathe_cagayanensis	(Burretiokentia_grandiflora	Hydriastele_microspadix))	Dypsis_decaryi))))	Pelagodoxa_henryana))	Podococcus_barteri)	(((Phoenix_dactylifera	Chamaedorea_seifrizii)	Iriartea_deltoidea)	(Calamus_caryotoides	Sabal_domingensis)))	Pseudophoenix_vinifera))	Serenoa_repens)	(Roystonea_regia	Nypa_fruticans))))))	Kingia_australis);
((Attalea_speciosa	((((Manicaria_saccifera	(Reinhardtia_simplex	(Reinhardtia_latisecta	Reinhardtia_paiewonskiana)))	(((((((Sclerosperma_profizianum	Orania_palindan)	((Geonoma_undata	(((Oenocarpus_minor	Oenocarpus_bataua)	Prestoea_acuminata)	(Chamaedorea_seifrizii	(((Veitchia_spiralis	Dictyosperma_album)	(((Kentiopsis_piersoniorum	Heterospathe_cagayanensis)	Hydriastele_microspadix)	Burretiokentia_grandiflora))	(Leopoldinia_pulchra	Dypsis_decaryi)))))	Pelagodoxa_henryana))	Podococcus_barteri)	(Phoenix_dactylifera	Sabal_domingensis))	Iriartea_deltoidea)	Pseudophoenix_vinifera)	((Calamus_caryotoides	Roystonea_regia)	Nypa_fruticans)))	Serenoa_repens)	((Elaeis_guineensis	Elaeis_oleifera)	Bactris_major)))	Kingia_australis);
((Calamus_caryotoides	((Roystonea_regia	(Nypa_fruticans	(((((((Sclerosperma_profizianum	Orania_palindan)	((Geonoma_undata	(((Oenocarpus_minor	Oenocarpus_bataua)	Prestoea_acuminata)	((((Leopoldinia_pulchra	Heterospathe_cagayanensis)	(Veitchia_spiralis	Dictyosperma_album))	((Hydriastele_microspadix	Burretiokentia_grandiflora)	Kentiopsis_piersoniorum))	Dypsis_decaryi)))	Pelagodoxa_henryana))	Podococcus_barteri)	((Chamaedorea_seifrizii	Phoenix_dactylifera)	Sabal_domingensis))	(Manicaria_saccifera	(Pseudophoenix_vinifera	(Reinhardtia_simplex	(Reinhardtia_latisecta	Reinhardtia_paiewonskiana)))))	((Attalea_speciosa	(Elaeis_guineensis	Elaeis_oleifera))	Bactris_major))	Serenoa_repens)))	Iriartea_deltoidea))	Kingia_australis);
((Attalea_speciosa	((Elaeis_guineensis	Elaeis_oleifera)	(Bactris_major	((((Pseudophoenix_vinifera	((Calamus_caryotoides	(((Iriartea_deltoidea	Sabal_domingensis)	(Chamaedorea_seifrizii	Phoenix_dactylifera))	((((Geonoma_undata	(((Oenocarpus_minor	Oenocarpus_bataua)	Prestoea_acuminata)	((((Leopoldinia_pulchra	Veitchia_spiralis)	Dictyosperma_album)	((Hydriastele_microspadix	Burretiokentia_grandiflora)	(Heterospathe_cagayanensis	Kentiopsis_piersoniorum)))	Dypsis_decaryi)))	Pelagodoxa_henryana)	(Podococcus_barteri	Orania_palindan))	Sclerosperma_profizianum)))	(Roystonea_regia	Nypa_fruticans)))	(Reinhardtia_simplex	(Reinhardtia_latisecta	Reinhardtia_paiewonskiana)))	Manicaria_saccifera)	Serenoa_repens))))	Kingia_australis);
((Calamus_caryotoides	((Reinhardtia_simplex	(Reinhardtia_paiewonskiana	Reinhardtia_latisecta))	(((((((((Geonoma_undata	((Prestoea_acuminata	((Leopoldinia_pulchra	Oenocarpus_bataua)	Oenocarpus_minor))	(Dypsis_decaryi	((Kentiopsis_piersoniorum	(Heterospathe_cagayanensis	(Hydriastele_microspadix	Burretiokentia_grandiflora)))	(Veitchia_spiralis	Dictyosperma_album)))))	Pelagodoxa_henryana)	(Podococcus_barteri	(Sclerosperma_profizianum	Orania_palindan)))	Serenoa_repens)	(Sabal_domingensis	((Chamaedorea_seifrizii	Phoenix_dactylifera)	Iriartea_deltoidea)))	Pseudophoenix_vinifera)	(Attalea_speciosa	((Elaeis_guineensis	Elaeis_oleifera)	Bactris_major)))	Manicaria_saccifera)	(Roystonea_regia	Nypa_fruticans))))	Kingia_australis);
((Calamus_caryotoides	((((((Dypsis_decaryi	((Kentiopsis_piersoniorum	(Heterospathe_cagayanensis	(Hydriastele_microspadix	Burretiokentia_grandiflora)))	((Leopoldinia_pulchra	Veitchia_spiralis)	Dictyosperma_album)))	(Geonoma_undata	(Prestoea_acuminata	(Oenocarpus_bataua	Oenocarpus_minor))))	Pelagodoxa_henryana)	(Podococcus_barteri	(Sclerosperma_profizianum	Orania_palindan)))	(Sabal_domingensis	((Chamaedorea_seifrizii	Phoenix_dactylifera)	Iriartea_deltoidea)))	(((Serenoa_repens	Pseudophoenix_vinifera)	(Nypa_fruticans	Roystonea_regia))	(((Attalea_speciosa	((Elaeis_guineensis	Elaeis_oleifera)	Bactris_major))	Manicaria_saccifera)	(Reinhardtia_simplex	(Reinhardtia_paiewonskiana	Reinhardtia_latisecta))))))	Kingia_australis);
((Calamus_caryotoides	((Roystonea_regia	((((Serenoa_repens	(Attalea_speciosa	((Elaeis_guineensis	Elaeis_oleifera)	Bactris_major)))	(Manicaria_saccifera	(Reinhardtia_simplex	(Reinhardtia_paiewonskiana	Reinhardtia_latisecta))))	(Pseudophoenix_vinifera	(((((((Prestoea_acuminata	Geonoma_undata)	((Oenocarpus_bataua	Oenocarpus_minor)	(Dictyosperma_album	((Leopoldinia_pulchra	Dypsis_decaryi)	(Hydriastele_microspadix	(Heterospathe_cagayanensis	((Veitchia_spiralis	Burretiokentia_grandiflora)	Kentiopsis_piersoniorum)))))))	Pelagodoxa_henryana)	Orania_palindan)	Sclerosperma_profizianum)	Podococcus_barteri)	(Sabal_domingensis	(Chamaedorea_seifrizii	Phoenix_dactylifera)))))	Nypa_fruticans))	Iriartea_deltoidea))	Kingia_australis);
((Calamus_caryotoides	(Roystonea_regia	(((((Serenoa_repens	(Attalea_speciosa	((Elaeis_guineensis	Elaeis_oleifera)	Bactris_major)))	(Iriartea_deltoidea	Manicaria_saccifera))	(Pseudophoenix_vinifera	((Chamaedorea_seifrizii	((Podococcus_barteri	(((Geonoma_undata	((Prestoea_acuminata	(Oenocarpus_bataua	Oenocarpus_minor))	(Dictyosperma_album	((((Veitchia_spiralis	Leopoldinia_pulchra)	((Burretiokentia_grandiflora	Hydriastele_microspadix)	Heterospathe_cagayanensis))	Kentiopsis_piersoniorum)	Dypsis_decaryi))))	Pelagodoxa_henryana)	Orania_palindan))	Sclerosperma_profizianum))	(Sabal_domingensis	Phoenix_dactylifera))))	Nypa_fruticans)	(Reinhardtia_simplex	(Reinhardtia_paiewonskiana	Reinhardtia_latisecta)))))	Kingia_australis);
((Calamus_caryotoides	(Roystonea_regia	(((Pseudophoenix_vinifera	(Sabal_domingensis	((Chamaedorea_seifrizii	Phoenix_dactylifera)	Iriartea_deltoidea)))	((Manicaria_saccifera	((Podococcus_barteri	((((((((Dictyosperma_album	Veitchia_spiralis)	((Heterospathe_cagayanensis	Hydriastele_microspadix)	Kentiopsis_piersoniorum))	(Leopoldinia_pulchra	Burretiokentia_grandiflora))	Dypsis_decaryi)	(Oenocarpus_bataua	Oenocarpus_minor))	(Prestoea_acuminata	Geonoma_undata))	Pelagodoxa_henryana)	(Sclerosperma_profizianum	Orania_palindan)))	(Reinhardtia_simplex	(Reinhardtia_paiewonskiana	Reinhardtia_latisecta))))	(Serenoa_repens	(Attalea_speciosa	((Elaeis_guineensis	Elaeis_oleifera)	Bactris_major)))))	Nypa_fruticans)))	Kingia_australis);
((((Attalea_speciosa	(Elaeis_guineensis	Elaeis_oleifera))	((Manicaria_saccifera	((((Reinhardtia_simplex	(Reinhardtia_paiewonskiana	Reinhardtia_latisecta))	(Nypa_fruticans	(Calamus_caryotoides	Roystonea_regia)))	Pseudophoenix_vinifera)	((Sabal_domingensis	((Chamaedorea_seifrizii	Phoenix_dactylifera)	Iriartea_deltoidea))	((((((Hydriastele_microspadix	((Dypsis_decaryi	(Dictyosperma_album	(Leopoldinia_pulchra	Veitchia_spiralis)))	(Podococcus_barteri	Heterospathe_cagayanensis)))	(Burretiokentia_grandiflora	Kentiopsis_piersoniorum))	(Prestoea_acuminata	(Oenocarpus_bataua	Oenocarpus_minor)))	Geonoma_undata)	Pelagodoxa_henryana)	(Sclerosperma_profizianum	Orania_palindan)))))	Serenoa_repens))	Bactris_major)	Kingia_australis);
((Calamus_caryotoides	(Roystonea_regia	((Pseudophoenix_vinifera	(((Sabal_domingensis	((Chamaedorea_seifrizii	Phoenix_dactylifera)	Iriartea_deltoidea))	(((((((Dictyosperma_album	Veitchia_spiralis)	(((Burretiokentia_grandiflora	Hydriastele_microspadix)	(Leopoldinia_pulchra	Heterospathe_cagayanensis))	Kentiopsis_piersoniorum))	Dypsis_decaryi)	(Prestoea_acuminata	(Oenocarpus_bataua	Oenocarpus_minor)))	Geonoma_undata)	Pelagodoxa_henryana)	(Podococcus_barteri	(Sclerosperma_profizianum	Orania_palindan))))	(Manicaria_saccifera	((Serenoa_repens	(Attalea_speciosa	(Bactris_major	(Elaeis_guineensis	Elaeis_oleifera))))	(Reinhardtia_simplex	(Reinhardtia_paiewonskiana	Reinhardtia_latisecta))))))	Nypa_fruticans)))	Kingia_australis);
(((Bactris_major	((Elaeis_guineensis	Elaeis_oleifera)	Attalea_speciosa))	((((Nypa_fruticans	Roystonea_regia)	(Reinhardtia_simplex	(Reinhardtia_paiewonskiana	Reinhardtia_latisecta)))	Manicaria_saccifera)	(((Sabal_domingensis	((Chamaedorea_seifrizii	Phoenix_dactylifera)	Iriartea_deltoidea))	(((((((((Dictyosperma_album	(Leopoldinia_pulchra	Veitchia_spiralis))	((Burretiokentia_grandiflora	Hydriastele_microspadix)	Kentiopsis_piersoniorum))	Dypsis_decaryi)	(Prestoea_acuminata	(Oenocarpus_bataua	Oenocarpus_minor)))	Heterospathe_cagayanensis)	Geonoma_undata)	Pelagodoxa_henryana)	(Podococcus_barteri	Orania_palindan))	Sclerosperma_profizianum))	(Serenoa_repens	(Calamus_caryotoides	Pseudophoenix_vinifera)))))	Kingia_australis);
((Calamus_caryotoides	(Iriartea_deltoidea	(Sabal_domingensis	(((((((Hydriastele_microspadix	(Heterospathe_cagayanensis	(Burretiokentia_grandiflora	Kentiopsis_piersoniorum)))	(Dypsis_decaryi	(Dictyosperma_album	(Leopoldinia_pulchra	Veitchia_spiralis))))	(Geonoma_undata	(Prestoea_acuminata	(Oenocarpus_bataua	Oenocarpus_minor))))	Pelagodoxa_henryana)	(Podococcus_barteri	(Sclerosperma_profizianum	Orania_palindan)))	((((Bactris_major	((Elaeis_guineensis	Elaeis_oleifera)	Attalea_speciosa))	(Reinhardtia_simplex	(Reinhardtia_paiewonskiana	Reinhardtia_latisecta)))	Manicaria_saccifera)	((Pseudophoenix_vinifera	Serenoa_repens)	(Nypa_fruticans	Roystonea_regia))))	(Chamaedorea_seifrizii	Phoenix_dactylifera)))))	Kingia_australis);
((Calamus_caryotoides	(Roystonea_regia	((((((Orania_palindan	Sclerosperma_profizianum)	(((((((Heterospathe_cagayanensis	Hydriastele_microspadix)	Kentiopsis_piersoniorum)	(Dictyosperma_album	(Leopoldinia_pulchra	Veitchia_spiralis)))	Burretiokentia_grandiflora)	Dypsis_decaryi)	(Prestoea_acuminata	(Oenocarpus_bataua	Oenocarpus_minor)))	(Geonoma_undata	Pelagodoxa_henryana)))	Podococcus_barteri)	(((Iriartea_deltoidea	Sabal_domingensis)	Phoenix_dactylifera)	(Chamaedorea_seifrizii	Serenoa_repens)))	(Manicaria_saccifera	(Nypa_fruticans	((Bactris_major	((Elaeis_guineensis	Elaeis_oleifera)	Attalea_speciosa))	(Reinhardtia_simplex	(Reinhardtia_paiewonskiana	Reinhardtia_latisecta))))))	Pseudophoenix_vinifera)))	Kingia_australis);
((Pseudophoenix_vinifera	(Serenoa_repens	((Roystonea_regia	Calamus_caryotoides)	(((((Podococcus_barteri	(Pelagodoxa_henryana	(((Dypsis_decaryi	(Dictyosperma_album	((Leopoldinia_pulchra	(Burretiokentia_grandiflora	Veitchia_spiralis))	((Heterospathe_cagayanensis	Hydriastele_microspadix)	Kentiopsis_piersoniorum))))	(Prestoea_acuminata	(Oenocarpus_minor	Oenocarpus_bataua)))	Geonoma_undata)))	(Sclerosperma_profizianum	Orania_palindan))	((Phoenix_dactylifera	Chamaedorea_seifrizii)	(Nypa_fruticans	Sabal_domingensis)))	Iriartea_deltoidea)	((Attalea_speciosa	(Bactris_major	(Elaeis_oleifera	Elaeis_guineensis)))	((Reinhardtia_simplex	(Reinhardtia_latisecta	Reinhardtia_paiewonskiana))	Manicaria_saccifera))))))	Kingia_australis);
((Attalea_speciosa	((Bactris_major	(Elaeis_oleifera	Elaeis_guineensis))	((Reinhardtia_simplex	(Reinhardtia_latisecta	Reinhardtia_paiewonskiana))	(((Nypa_fruticans	Roystonea_regia)	(Manicaria_saccifera	(Chamaedorea_seifrizii	(Pseudophoenix_vinifera	(((Podococcus_barteri	(Pelagodoxa_henryana	((Heterospathe_cagayanensis	(Kentiopsis_piersoniorum	((Veitchia_spiralis	(Dypsis_decaryi	Dictyosperma_album))	(Burretiokentia_grandiflora	Hydriastele_microspadix))))	((Prestoea_acuminata	(Leopoldinia_pulchra	(Oenocarpus_minor	Oenocarpus_bataua)))	Geonoma_undata))))	(Sclerosperma_profizianum	Orania_palindan))	(Iriartea_deltoidea	(Phoenix_dactylifera	(Calamus_caryotoides	Sabal_domingensis))))))))	Serenoa_repens))))	Kingia_australis);
(((Roystonea_regia	(Serenoa_repens	((((((Geonoma_undata	(((Kentiopsis_piersoniorum	(Burretiokentia_grandiflora	(Heterospathe_cagayanensis	Hydriastele_microspadix)))	(Veitchia_spiralis	((Leopoldinia_pulchra	Dypsis_decaryi)	Dictyosperma_album)))	(Prestoea_acuminata	(Oenocarpus_minor	Oenocarpus_bataua))))	Pelagodoxa_henryana)	(Podococcus_barteri	(Sclerosperma_profizianum	Orania_palindan)))	(Phoenix_dactylifera	(Nypa_fruticans	Sabal_domingensis)))	Calamus_caryotoides)	((Reinhardtia_simplex	(Reinhardtia_latisecta	Reinhardtia_paiewonskiana))	((Iriartea_deltoidea	Manicaria_saccifera)	(Attalea_speciosa	(Bactris_major	(Elaeis_oleifera	Elaeis_guineensis))))))))	(Pseudophoenix_vinifera	Chamaedorea_seifrizii))	Kingia_australis);
((Chamaedorea_seifrizii	((((((Reinhardtia_simplex	(Reinhardtia_latisecta	Reinhardtia_paiewonskiana))	(Serenoa_repens	(Attalea_speciosa	(Bactris_major	(Elaeis_oleifera	Elaeis_guineensis)))))	Manicaria_saccifera)	((((Geonoma_undata	(((((Kentiopsis_piersoniorum	Hydriastele_microspadix)	(Heterospathe_cagayanensis	((Leopoldinia_pulchra	Veitchia_spiralis)	Dictyosperma_album)))	Burretiokentia_grandiflora)	Dypsis_decaryi)	(Prestoea_acuminata	(Oenocarpus_minor	Oenocarpus_bataua))))	Pelagodoxa_henryana)	(Podococcus_barteri	(Sclerosperma_profizianum	Orania_palindan)))	(Calamus_caryotoides	(Phoenix_dactylifera	(Iriartea_deltoidea	Sabal_domingensis)))))	(Nypa_fruticans	Roystonea_regia))	Pseudophoenix_vinifera))	Kingia_australis);
((Attalea_speciosa	((Bactris_major	(Elaeis_oleifera	Elaeis_guineensis))	((Iriartea_deltoidea	Manicaria_saccifera)	((((((((Geonoma_undata	(((((Heterospathe_cagayanensis	Kentiopsis_piersoniorum)	(Burretiokentia_grandiflora	Hydriastele_microspadix))	((Leopoldinia_pulchra	Veitchia_spiralis)	Dictyosperma_album))	Dypsis_decaryi)	(Prestoea_acuminata	(Oenocarpus_minor	Oenocarpus_bataua))))	Pelagodoxa_henryana)	(Podococcus_barteri	(Sclerosperma_profizianum	Orania_palindan)))	Serenoa_repens)	(Nypa_fruticans	Roystonea_regia))	Pseudophoenix_vinifera)	((Chamaedorea_seifrizii	Phoenix_dactylifera)	(Calamus_caryotoides	Sabal_domingensis)))	(Reinhardtia_simplex	(Reinhardtia_latisecta	Reinhardtia_paiewonskiana))))))	Kingia_australis);
((Calamus_caryotoides	(((((((Reinhardtia_simplex	(Reinhardtia_latisecta	Reinhardtia_paiewonskiana))	Manicaria_saccifera)	((Roystonea_regia	((Bactris_major	(Attalea_speciosa	(Elaeis_oleifera	Elaeis_guineensis)))	Serenoa_repens))	Pseudophoenix_vinifera))	(((Geonoma_undata	((((Kentiopsis_piersoniorum	(Burretiokentia_grandiflora	Hydriastele_microspadix))	(((Leopoldinia_pulchra	Veitchia_spiralis)	Dictyosperma_album)	Dypsis_decaryi))	Heterospathe_cagayanensis)	(Prestoea_acuminata	(Oenocarpus_minor	Oenocarpus_bataua))))	Pelagodoxa_henryana)	(Podococcus_barteri	(Sclerosperma_profizianum	Orania_palindan))))	Phoenix_dactylifera)	((Nypa_fruticans	Chamaedorea_seifrizii)	Sabal_domingensis))	Iriartea_deltoidea))	Kingia_australis);
((Calamus_caryotoides	((Nypa_fruticans	(Reinhardtia_simplex	(Reinhardtia_latisecta	Reinhardtia_paiewonskiana)))	((((((((Serenoa_repens	Geonoma_undata)	(((((Leopoldinia_pulchra	Veitchia_spiralis)	Dictyosperma_album)	Dypsis_decaryi)	((Heterospathe_cagayanensis	Kentiopsis_piersoniorum)	(Burretiokentia_grandiflora	Hydriastele_microspadix)))	(Prestoea_acuminata	(Oenocarpus_minor	Oenocarpus_bataua))))	Pelagodoxa_henryana)	(Podococcus_barteri	(Sclerosperma_profizianum	Orania_palindan)))	((Sabal_domingensis	Iriartea_deltoidea)	(Phoenix_dactylifera	Chamaedorea_seifrizii)))	(Roystonea_regia	Pseudophoenix_vinifera))	Manicaria_saccifera)	(Attalea_speciosa	((Elaeis_oleifera	Elaeis_guineensis)	Bactris_major)))))	Kingia_australis);
((Attalea_speciosa	(((Elaeis_oleifera	Elaeis_guineensis)	Bactris_major)	(((Serenoa_repens	Pseudophoenix_vinifera)	(((Nypa_fruticans	(Calamus_caryotoides	Roystonea_regia))	(Reinhardtia_simplex	(Reinhardtia_latisecta	Reinhardtia_paiewonskiana)))	(((Sclerosperma_profizianum	Orania_palindan)	(((Podococcus_barteri	Pelagodoxa_henryana)	(Geonoma_undata	((Dypsis_decaryi	(((Leopoldinia_pulchra	Kentiopsis_piersoniorum)	(Burretiokentia_grandiflora	Hydriastele_microspadix))	(Veitchia_spiralis	Dictyosperma_album)))	(Prestoea_acuminata	(Oenocarpus_minor	Oenocarpus_bataua)))))	Heterospathe_cagayanensis))	((Sabal_domingensis	Iriartea_deltoidea)	(Phoenix_dactylifera	Chamaedorea_seifrizii)))))	Manicaria_saccifera)))	Kingia_australis);
((Attalea_speciosa	(((Elaeis_oleifera	Elaeis_guineensis)	Bactris_major)	((Reinhardtia_simplex	(Reinhardtia_latisecta	Reinhardtia_paiewonskiana))	(((((Iriartea_deltoidea	Calamus_caryotoides)	(Roystonea_regia	Nypa_fruticans))	(Pseudophoenix_vinifera	((Sabal_domingensis	Phoenix_dactylifera)	(Chamaedorea_seifrizii	((Podococcus_barteri	(Orania_palindan	Sclerosperma_profizianum))	((Geonoma_undata	((Dypsis_decaryi	((Kentiopsis_piersoniorum	(Heterospathe_cagayanensis	(Burretiokentia_grandiflora	Hydriastele_microspadix)))	((Leopoldinia_pulchra	Veitchia_spiralis)	Dictyosperma_album)))	(Prestoea_acuminata	(Oenocarpus_minor	Oenocarpus_bataua))))	Pelagodoxa_henryana))))))	Serenoa_repens)	Manicaria_saccifera))))	Kingia_australis);
((Attalea_speciosa	((Elaeis_oleifera	Elaeis_guineensis)	(Bactris_major	((Manicaria_saccifera	(Pseudophoenix_vinifera	((Sabal_domingensis	Phoenix_dactylifera)	(((Podococcus_barteri	(Orania_palindan	Sclerosperma_profizianum))	((Geonoma_undata	(Serenoa_repens	((((Burretiokentia_grandiflora	Kentiopsis_piersoniorum)	(Heterospathe_cagayanensis	Hydriastele_microspadix))	(((Leopoldinia_pulchra	Veitchia_spiralis)	Dictyosperma_album)	Dypsis_decaryi))	(Prestoea_acuminata	(Oenocarpus_minor	Oenocarpus_bataua)))))	Pelagodoxa_henryana))	Chamaedorea_seifrizii))))	((((Iriartea_deltoidea	Calamus_caryotoides)	Roystonea_regia)	Nypa_fruticans)	(Reinhardtia_simplex	(Reinhardtia_latisecta	Reinhardtia_paiewonskiana)))))))	Kingia_australis);
((Attalea_speciosa	(((((Reinhardtia_simplex	(Reinhardtia_latisecta	Reinhardtia_paiewonskiana))	(Roystonea_regia	Nypa_fruticans))	(Manicaria_saccifera	((((Podococcus_barteri	((((Oenocarpus_bataua	Oenocarpus_minor)	Prestoea_acuminata)	(((Veitchia_spiralis	Dictyosperma_album)	((Burretiokentia_grandiflora	Hydriastele_microspadix)	(Heterospathe_cagayanensis	(Leopoldinia_pulchra	Kentiopsis_piersoniorum))))	Dypsis_decaryi))	(Pelagodoxa_henryana	Geonoma_undata)))	(Sclerosperma_profizianum	Orania_palindan))	((Calamus_caryotoides	((Phoenix_dactylifera	Sabal_domingensis)	Iriartea_deltoidea))	Chamaedorea_seifrizii))	Pseudophoenix_vinifera)))	Serenoa_repens)	(Bactris_major	(Elaeis_oleifera	Elaeis_guineensis))))	Kingia_australis);
((Attalea_speciosa	((Serenoa_repens	(Manicaria_saccifera	((Roystonea_regia	Nypa_fruticans)	(((((Chamaedorea_seifrizii	Phoenix_dactylifera)	Sabal_domingensis)	(Podococcus_barteri	Calamus_caryotoides))	((Pelagodoxa_henryana	(((((Leopoldinia_pulchra	Veitchia_spiralis)	Dictyosperma_album)	((Burretiokentia_grandiflora	Hydriastele_microspadix)	(Heterospathe_cagayanensis	Kentiopsis_piersoniorum)))	Dypsis_decaryi)	(Geonoma_undata	((Oenocarpus_bataua	Oenocarpus_minor)	Prestoea_acuminata))))	(Orania_palindan	(Sclerosperma_profizianum	Iriartea_deltoidea))))	(Pseudophoenix_vinifera	(Reinhardtia_simplex	(Reinhardtia_latisecta	Reinhardtia_paiewonskiana)))))))	(Bactris_major	(Elaeis_oleifera	Elaeis_guineensis))))	Kingia_australis);
(((Chamaedorea_seifrizii	Pseudophoenix_vinifera)	(((Phoenix_dactylifera	Iriartea_deltoidea)	Sabal_domingensis)	(((Leopoldinia_pulchra	(((((Veitchia_spiralis	Dictyosperma_album)	((Burretiokentia_grandiflora	Hydriastele_microspadix)	(Heterospathe_cagayanensis	Kentiopsis_piersoniorum)))	Dypsis_decaryi)	((Oenocarpus_bataua	Oenocarpus_minor)	Prestoea_acuminata))	(Geonoma_undata	Pelagodoxa_henryana)))	((Orania_palindan	Sclerosperma_profizianum)	Podococcus_barteri))	((Nypa_fruticans	Manicaria_saccifera)	(((Calamus_caryotoides	Roystonea_regia)	Serenoa_repens)	((Bactris_major	(Attalea_speciosa	(Elaeis_oleifera	Elaeis_guineensis)))	(Reinhardtia_simplex	(Reinhardtia_latisecta	Reinhardtia_paiewonskiana))))))))	Kingia_australis);
((Calamus_caryotoides	(Roystonea_regia	(((Manicaria_saccifera	((Reinhardtia_simplex	(Reinhardtia_latisecta	Reinhardtia_paiewonskiana))	(Bactris_major	(Attalea_speciosa	(Elaeis_oleifera	Elaeis_guineensis)))))	Nypa_fruticans)	(((Phoenix_dactylifera	Sabal_domingensis)	(Chamaedorea_seifrizii	(Serenoa_repens	((((((Burretiokentia_grandiflora	Kentiopsis_piersoniorum)	(Hydriastele_microspadix	Heterospathe_cagayanensis))	(Dypsis_decaryi	((Leopoldinia_pulchra	Veitchia_spiralis)	Dictyosperma_album)))	((Oenocarpus_bataua	Oenocarpus_minor)	Prestoea_acuminata))	(Geonoma_undata	Pelagodoxa_henryana))	((Iriartea_deltoidea	(Orania_palindan	Sclerosperma_profizianum))	Podococcus_barteri)))))	Pseudophoenix_vinifera))))	Kingia_australis);
((Calamus_caryotoides	(Phoenix_dactylifera	(Sabal_domingensis	((Chamaedorea_seifrizii	((Pseudophoenix_vinifera	((((Reinhardtia_simplex	(Reinhardtia_latisecta	Reinhardtia_paiewonskiana))	(Attalea_speciosa	((Elaeis_oleifera	Elaeis_guineensis)	(Iriartea_deltoidea	Bactris_major))))	(Serenoa_repens	Roystonea_regia))	Manicaria_saccifera))	((((Dypsis_decaryi	((Veitchia_spiralis	Dictyosperma_album)	(Kentiopsis_piersoniorum	(Heterospathe_cagayanensis	(Burretiokentia_grandiflora	Hydriastele_microspadix)))))	(((Leopoldinia_pulchra	Oenocarpus_bataua)	Oenocarpus_minor)	Prestoea_acuminata))	(Geonoma_undata	Pelagodoxa_henryana))	((Orania_palindan	Sclerosperma_profizianum)	Podococcus_barteri))))	Nypa_fruticans))))	Kingia_australis);
((Pseudophoenix_vinifera	(((Serenoa_repens	((Iriartea_deltoidea	Bactris_major)	(Attalea_speciosa	(Elaeis_oleifera	Elaeis_guineensis))))	((Nypa_fruticans	Roystonea_regia)	(Reinhardtia_simplex	(Reinhardtia_latisecta	Reinhardtia_paiewonskiana))))	(Manicaria_saccifera	(((Pelagodoxa_henryana	((((Kentiopsis_piersoniorum	(Heterospathe_cagayanensis	(Burretiokentia_grandiflora	Hydriastele_microspadix)))	(Dypsis_decaryi	((Leopoldinia_pulchra	Veitchia_spiralis)	Dictyosperma_album)))	((Oenocarpus_bataua	Oenocarpus_minor)	Prestoea_acuminata))	Geonoma_undata))	((Orania_palindan	Sclerosperma_profizianum)	Podococcus_barteri))	(((Phoenix_dactylifera	Chamaedorea_seifrizii)	Sabal_domingensis)	Calamus_caryotoides)))))	Kingia_australis);
((((Serenoa_repens	(((Pelagodoxa_henryana	(((Dypsis_decaryi	(((Leopoldinia_pulchra	Veitchia_spiralis)	Dictyosperma_album)	((Burretiokentia_grandiflora	Hydriastele_microspadix)	(Kentiopsis_piersoniorum	Heterospathe_cagayanensis))))	((Oenocarpus_bataua	Oenocarpus_minor)	Prestoea_acuminata))	Geonoma_undata))	((Orania_palindan	Sclerosperma_profizianum)	Podococcus_barteri))	(Iriartea_deltoidea	((Phoenix_dactylifera	Chamaedorea_seifrizii)	Sabal_domingensis))))	((Pseudophoenix_vinifera	(Manicaria_saccifera	((Reinhardtia_simplex	(Reinhardtia_latisecta	Reinhardtia_paiewonskiana))	(Attalea_speciosa	((Elaeis_oleifera	Elaeis_guineensis)	Bactris_major)))))	(Nypa_fruticans	Roystonea_regia)))	Calamus_caryotoides)	Kingia_australis);
((Bactris_major	(((((Calamus_caryotoides	((((Pelagodoxa_henryana	((((Leopoldinia_pulchra	Dypsis_decaryi)	((Veitchia_spiralis	Dictyosperma_album)	((Burretiokentia_grandiflora	Hydriastele_microspadix)	(Kentiopsis_piersoniorum	Heterospathe_cagayanensis))))	((Oenocarpus_bataua	Oenocarpus_minor)	Prestoea_acuminata))	(Chamaedorea_seifrizii	Geonoma_undata)))	Serenoa_repens)	((Podococcus_barteri	Iriartea_deltoidea)	(Orania_palindan	Sclerosperma_profizianum)))	(Phoenix_dactylifera	Sabal_domingensis)))	Pseudophoenix_vinifera)	Manicaria_saccifera)	((Reinhardtia_simplex	(Reinhardtia_latisecta	Reinhardtia_paiewonskiana))	(Nypa_fruticans	Roystonea_regia)))	(Attalea_speciosa	(Elaeis_oleifera	Elaeis_guineensis))))	Kingia_australis);
((Calamus_caryotoides	(((Attalea_speciosa	(Bactris_major	(Elaeis_oleifera	Elaeis_guineensis)))	(Manicaria_saccifera	((Reinhardtia_simplex	(Reinhardtia_latisecta	Reinhardtia_paiewonskiana))	((((Pelagodoxa_henryana	(Geonoma_undata	((Dypsis_decaryi	((((Leopoldinia_pulchra	Veitchia_spiralis)	Dictyosperma_album)	Heterospathe_cagayanensis)	(Kentiopsis_piersoniorum	(Burretiokentia_grandiflora	Hydriastele_microspadix))))	((Oenocarpus_bataua	Oenocarpus_minor)	Prestoea_acuminata))))	(Podococcus_barteri	(Orania_palindan	Sclerosperma_profizianum)))	((Phoenix_dactylifera	Sabal_domingensis)	Chamaedorea_seifrizii))	((Serenoa_repens	(Nypa_fruticans	Roystonea_regia))	Pseudophoenix_vinifera)))))	Iriartea_deltoidea))	Kingia_australis);
((Calamus_caryotoides	((Phoenix_dactylifera	Chamaedorea_seifrizii)	(Sabal_domingensis	((Podococcus_barteri	((Pelagodoxa_henryana	(Geonoma_undata	(((((Leopoldinia_pulchra	Dypsis_decaryi)	(Veitchia_spiralis	Dictyosperma_album))	(Kentiopsis_piersoniorum	(Burretiokentia_grandiflora	Hydriastele_microspadix)))	Heterospathe_cagayanensis)	((Oenocarpus_bataua	Oenocarpus_minor)	Prestoea_acuminata))))	(Orania_palindan	(Iriartea_deltoidea	Sclerosperma_profizianum))))	(Pseudophoenix_vinifera	(Manicaria_saccifera	((Nypa_fruticans	Roystonea_regia)	(Serenoa_repens	((Bactris_major	((Elaeis_oleifera	Elaeis_guineensis)	Attalea_speciosa))	(Reinhardtia_simplex	(Reinhardtia_latisecta	Reinhardtia_paiewonskiana)))))))))))	Kingia_australis);
((Calamus_caryotoides	(Attalea_speciosa	(Bactris_major	((Elaeis_oleifera	Elaeis_guineensis)	((Manicaria_saccifera	(((Serenoa_repens	((Iriartea_deltoidea	Sabal_domingensis)	(Chamaedorea_seifrizii	Phoenix_dactylifera)))	((Podococcus_barteri	(Orania_palindan	((((((Kentiopsis_piersoniorum	(Burretiokentia_grandiflora	Hydriastele_microspadix))	((Dictyosperma_album	(Leopoldinia_pulchra	Veitchia_spiralis))	Dypsis_decaryi))	((Oenocarpus_minor	Oenocarpus_bataua)	Prestoea_acuminata))	Geonoma_undata)	Pelagodoxa_henryana)	Heterospathe_cagayanensis)))	Sclerosperma_profizianum))	Pseudophoenix_vinifera))	((Nypa_fruticans	Roystonea_regia)	(Reinhardtia_simplex	(Reinhardtia_paiewonskiana	Reinhardtia_latisecta))))))))	Kingia_australis);
((Calamus_caryotoides	(((((Sabal_domingensis	Phoenix_dactylifera)	((Orania_palindan	(Leopoldinia_pulchra	(((((((Dictyosperma_album	Veitchia_spiralis)	(Hydriastele_microspadix	Heterospathe_cagayanensis))	(Kentiopsis_piersoniorum	Burretiokentia_grandiflora))	Dypsis_decaryi)	((Oenocarpus_minor	Oenocarpus_bataua)	Prestoea_acuminata))	(Pelagodoxa_henryana	Geonoma_undata))	Podococcus_barteri)))	Sclerosperma_profizianum))	Chamaedorea_seifrizii)	((((Nypa_fruticans	Roystonea_regia)	(Manicaria_saccifera	(Reinhardtia_simplex	(Reinhardtia_paiewonskiana	Reinhardtia_latisecta))))	(Serenoa_repens	((Bactris_major	(Elaeis_oleifera	Elaeis_guineensis))	Attalea_speciosa)))	Pseudophoenix_vinifera))	Iriartea_deltoidea))	Kingia_australis);
(((((Roystonea_regia	(Manicaria_saccifera	(Calamus_caryotoides	(Reinhardtia_simplex	(Reinhardtia_paiewonskiana	Reinhardtia_latisecta)))))	((Iriartea_deltoidea	((Nypa_fruticans	Sabal_domingensis)	(Chamaedorea_seifrizii	Phoenix_dactylifera)))	((((((Dictyosperma_album	(Leopoldinia_pulchra	Veitchia_spiralis))	((Heterospathe_cagayanensis	(Burretiokentia_grandiflora	Hydriastele_microspadix))	Kentiopsis_piersoniorum))	Dypsis_decaryi)	((Oenocarpus_minor	Oenocarpus_bataua)	Prestoea_acuminata))	(Pelagodoxa_henryana	Geonoma_undata))	(Podococcus_barteri	(Sclerosperma_profizianum	Orania_palindan)))))	(Serenoa_repens	((Bactris_major	(Elaeis_oleifera	Elaeis_guineensis))	Attalea_speciosa)))	Pseudophoenix_vinifera)	Kingia_australis);
((Calamus_caryotoides	((Chamaedorea_seifrizii	Phoenix_dactylifera)	(((((Manicaria_saccifera	(Serenoa_repens	((Bactris_major	(Elaeis_oleifera	Elaeis_guineensis))	Attalea_speciosa)))	(((((((Kentiopsis_piersoniorum	((Heterospathe_cagayanensis	Hydriastele_microspadix)	(Dypsis_decaryi	Burretiokentia_grandiflora)))	(Dictyosperma_album	Veitchia_spiralis))	((Oenocarpus_minor	Oenocarpus_bataua)	Prestoea_acuminata))	(Pelagodoxa_henryana	Geonoma_undata))	Leopoldinia_pulchra)	(Podococcus_barteri	(Iriartea_deltoidea	(Sclerosperma_profizianum	Orania_palindan))))	(Reinhardtia_simplex	(Reinhardtia_paiewonskiana	Reinhardtia_latisecta))))	(Nypa_fruticans	Roystonea_regia))	Pseudophoenix_vinifera)	Sabal_domingensis)))	Kingia_australis);
((Serenoa_repens	(((Bactris_major	(Elaeis_oleifera	Elaeis_guineensis))	Attalea_speciosa)	((((((Iriartea_deltoidea	(Nypa_fruticans	Sabal_domingensis))	(Chamaedorea_seifrizii	Phoenix_dactylifera))	((Geonoma_undata	(((((Heterospathe_cagayanensis	Hydriastele_microspadix)	Burretiokentia_grandiflora)	Kentiopsis_piersoniorum)	(Dypsis_decaryi	(Dictyosperma_album	(Leopoldinia_pulchra	Veitchia_spiralis))))	((Oenocarpus_minor	Oenocarpus_bataua)	Prestoea_acuminata)))	(((Sclerosperma_profizianum	Orania_palindan)	Podococcus_barteri)	Pelagodoxa_henryana)))	(Reinhardtia_simplex	(Reinhardtia_paiewonskiana	Reinhardtia_latisecta)))	(Roystonea_regia	(Pseudophoenix_vinifera	Calamus_caryotoides)))	Manicaria_saccifera)))	Kingia_australis);
((Attalea_speciosa	(((((Nypa_fruticans	Roystonea_regia)	Serenoa_repens)	(Manicaria_saccifera	(((Podococcus_barteri	(Chamaedorea_seifrizii	Pseudophoenix_vinifera))	((Calamus_caryotoides	Iriartea_deltoidea)	(Sabal_domingensis	Phoenix_dactylifera)))	((Pelagodoxa_henryana	(((((Leopoldinia_pulchra	Kentiopsis_piersoniorum)	(Heterospathe_cagayanensis	(Burretiokentia_grandiflora	Hydriastele_microspadix)))	(Dypsis_decaryi	(Dictyosperma_album	Veitchia_spiralis)))	((Oenocarpus_minor	Oenocarpus_bataua)	Prestoea_acuminata))	Geonoma_undata))	(Sclerosperma_profizianum	Orania_palindan)))))	(Reinhardtia_simplex	(Reinhardtia_paiewonskiana	Reinhardtia_latisecta)))	(Bactris_major	(Elaeis_oleifera	Elaeis_guineensis))))	Kingia_australis);
((Calamus_caryotoides	((((Pelagodoxa_henryana	(Podococcus_barteri	(((((Burretiokentia_grandiflora	Kentiopsis_piersoniorum)	Hydriastele_microspadix)	(Heterospathe_cagayanensis	(Dypsis_decaryi	(Dictyosperma_album	(Leopoldinia_pulchra	Veitchia_spiralis)))))	((Oenocarpus_minor	Oenocarpus_bataua)	Prestoea_acuminata))	Geonoma_undata)))	(Sclerosperma_profizianum	Orania_palindan))	(Serenoa_repens	(Pseudophoenix_vinifera	((Nypa_fruticans	Roystonea_regia)	((Manicaria_saccifera	(Reinhardtia_simplex	(Reinhardtia_paiewonskiana	Reinhardtia_latisecta)))	(Bactris_major	(Attalea_speciosa	(Elaeis_oleifera	Elaeis_guineensis))))))))	((Iriartea_deltoidea	(Chamaedorea_seifrizii	Phoenix_dactylifera))	Sabal_domingensis)))	Kingia_australis);
((Podococcus_barteri	((Sclerosperma_profizianum	Orania_palindan)	((((Chamaedorea_seifrizii	Pseudophoenix_vinifera)	(Calamus_caryotoides	Roystonea_regia))	(((Manicaria_saccifera	(Reinhardtia_simplex	(Reinhardtia_paiewonskiana	Reinhardtia_latisecta)))	(Attalea_speciosa	(((Elaeis_oleifera	Elaeis_guineensis)	(Iriartea_deltoidea	Bactris_major))	Serenoa_repens)))	(Pelagodoxa_henryana	(Geonoma_undata	(((Heterospathe_cagayanensis	(((Leopoldinia_pulchra	Veitchia_spiralis)	Kentiopsis_piersoniorum)	(Burretiokentia_grandiflora	Hydriastele_microspadix)))	(Dictyosperma_album	Dypsis_decaryi))	((Oenocarpus_minor	Oenocarpus_bataua)	Prestoea_acuminata))))))	(Phoenix_dactylifera	(Nypa_fruticans	Sabal_domingensis)))))	Kingia_australis);
((Attalea_speciosa	((Elaeis_oleifera	Elaeis_guineensis)	(((((Calamus_caryotoides	(Roystonea_regia	Nypa_fruticans))	((((Sclerosperma_profizianum	Orania_palindan)	(Pelagodoxa_henryana	(Geonoma_undata	(((Oenocarpus_minor	Oenocarpus_bataua)	Prestoea_acuminata)	(((Kentiopsis_piersoniorum	(Dypsis_decaryi	(Burretiokentia_grandiflora	Hydriastele_microspadix)))	(Veitchia_spiralis	Dictyosperma_album))	(Chamaedorea_seifrizii	Heterospathe_cagayanensis))))))	Serenoa_repens)	((Phoenix_dactylifera	Sabal_domingensis)	(Podococcus_barteri	Pseudophoenix_vinifera))))	(Leopoldinia_pulchra	(Iriartea_deltoidea	Manicaria_saccifera)))	(Reinhardtia_simplex	(Reinhardtia_paiewonskiana	Reinhardtia_latisecta)))	Bactris_major)))	Kingia_australis);
((Attalea_speciosa	((Manicaria_saccifera	((Reinhardtia_simplex	(Reinhardtia_paiewonskiana	Reinhardtia_latisecta))	((Calamus_caryotoides	Roystonea_regia)	(((((((Pelagodoxa_henryana	(Geonoma_undata	(((Oenocarpus_minor	Oenocarpus_bataua)	Prestoea_acuminata)	(((Veitchia_spiralis	Dictyosperma_album)	((Leopoldinia_pulchra	Dypsis_decaryi)	Heterospathe_cagayanensis))	((Kentiopsis_piersoniorum	Burretiokentia_grandiflora)	Hydriastele_microspadix)))))	(Iriartea_deltoidea	(Sclerosperma_profizianum	Orania_palindan)))	Podococcus_barteri)	((Chamaedorea_seifrizii	Phoenix_dactylifera)	Sabal_domingensis))	Pseudophoenix_vinifera)	Serenoa_repens)	Nypa_fruticans))))	(Bactris_major	(Elaeis_oleifera	Elaeis_guineensis))))	Kingia_australis);
((Nypa_fruticans	(((Reinhardtia_latisecta	Reinhardtia_paiewonskiana)	Reinhardtia_simplex)	(Calamus_caryotoides	(((((((Chamaedorea_seifrizii	Phoenix_dactylifera)	Sabal_domingensis)	((Podococcus_barteri	(Orania_palindan	Sclerosperma_profizianum))	(((Prestoea_acuminata	(Oenocarpus_minor	Oenocarpus_bataua))	((Kentiopsis_piersoniorum	(Burretiokentia_grandiflora	(Heterospathe_cagayanensis	Hydriastele_microspadix)))	(Dypsis_decaryi	((Leopoldinia_pulchra	Veitchia_spiralis)	Dictyosperma_album))))	(Pelagodoxa_henryana	Geonoma_undata))))	Pseudophoenix_vinifera)	(Iriartea_deltoidea	Manicaria_saccifera))	(Roystonea_regia	Serenoa_repens))	(Attalea_speciosa	((Elaeis_oleifera	Elaeis_guineensis)	Bactris_major))))))	Kingia_australis);
((Calamus_caryotoides	(Pelagodoxa_henryana	(((((Pseudophoenix_vinifera	Podococcus_barteri)	(Serenoa_repens	Phoenix_dactylifera))	(Sabal_domingensis	(((Iriartea_deltoidea	Manicaria_saccifera)	((Attalea_speciosa	((Elaeis_oleifera	Elaeis_guineensis)	Bactris_major))	((Reinhardtia_latisecta	Reinhardtia_paiewonskiana)	Reinhardtia_simplex)))	(Nypa_fruticans	Roystonea_regia))))	(Orania_palindan	Sclerosperma_profizianum))	((((Burretiokentia_grandiflora	Hydriastele_microspadix)	((Dypsis_decaryi	((Leopoldinia_pulchra	Veitchia_spiralis)	Dictyosperma_album))	Kentiopsis_piersoniorum))	((Prestoea_acuminata	(Oenocarpus_minor	Oenocarpus_bataua))	Geonoma_undata))	(Chamaedorea_seifrizii	Heterospathe_cagayanensis)))))	Kingia_australis);
((Calamus_caryotoides	((Pseudophoenix_vinifera	((((Reinhardtia_latisecta	Reinhardtia_paiewonskiana)	Reinhardtia_simplex)	(Manicaria_saccifera	(Bactris_major	(Attalea_speciosa	(Elaeis_oleifera	Elaeis_guineensis)))))	(Serenoa_repens	(Nypa_fruticans	Roystonea_regia))))	((Podococcus_barteri	((Orania_palindan	Sclerosperma_profizianum)	(Pelagodoxa_henryana	(Geonoma_undata	((((Veitchia_spiralis	Dictyosperma_album)	((Leopoldinia_pulchra	Kentiopsis_piersoniorum)	(Heterospathe_cagayanensis	(Burretiokentia_grandiflora	Hydriastele_microspadix))))	Dypsis_decaryi)	(Prestoea_acuminata	(Oenocarpus_minor	Oenocarpus_bataua)))))))	((Iriartea_deltoidea	(Chamaedorea_seifrizii	Phoenix_dactylifera))	Sabal_domingensis))))	Kingia_australis);
((Attalea_speciosa	((Elaeis_oleifera	Elaeis_guineensis)	((((Calamus_caryotoides	(Nypa_fruticans	Roystonea_regia))	((Reinhardtia_latisecta	Reinhardtia_paiewonskiana)	Reinhardtia_simplex))	(((Serenoa_repens	((Pelagodoxa_henryana	(Geonoma_undata	((((Heterospathe_cagayanensis	((Leopoldinia_pulchra	Veitchia_spiralis)	Dictyosperma_album))	(Kentiopsis_piersoniorum	(Burretiokentia_grandiflora	Hydriastele_microspadix)))	Dypsis_decaryi)	(Prestoea_acuminata	(Oenocarpus_minor	Oenocarpus_bataua)))))	(Podococcus_barteri	(Orania_palindan	Sclerosperma_profizianum))))	((Iriartea_deltoidea	((Chamaedorea_seifrizii	Pseudophoenix_vinifera)	Sabal_domingensis))	Phoenix_dactylifera))	Manicaria_saccifera))	Bactris_major)))	Kingia_australis);
((Pseudophoenix_vinifera	((Nypa_fruticans	(Calamus_caryotoides	Roystonea_regia))	((Manicaria_saccifera	(((Bactris_major	(Elaeis_oleifera	Elaeis_guineensis))	Attalea_speciosa)	((Reinhardtia_latisecta	Reinhardtia_paiewonskiana)	Reinhardtia_simplex)))	(((Orania_palindan	(Chamaedorea_seifrizii	Sclerosperma_profizianum))	((Podococcus_barteri	Serenoa_repens)	(Pelagodoxa_henryana	(Geonoma_undata	((((Veitchia_spiralis	Dictyosperma_album)	(Kentiopsis_piersoniorum	(Heterospathe_cagayanensis	(Burretiokentia_grandiflora	Hydriastele_microspadix))))	Dypsis_decaryi)	(Prestoea_acuminata	((Leopoldinia_pulchra	Oenocarpus_minor)	Oenocarpus_bataua)))))))	((Sabal_domingensis	Phoenix_dactylifera)	Iriartea_deltoidea)))))	Kingia_australis);
((Calamus_caryotoides	((((Orania_palindan	Sclerosperma_profizianum)	(Podococcus_barteri	(Pelagodoxa_henryana	((Prestoea_acuminata	(Oenocarpus_minor	Oenocarpus_bataua))	(Geonoma_undata	((((Leopoldinia_pulchra	Veitchia_spiralis)	Dictyosperma_album)	(Kentiopsis_piersoniorum	(Heterospathe_cagayanensis	(Burretiokentia_grandiflora	Hydriastele_microspadix))))	Dypsis_decaryi))))))	((Sabal_domingensis	(Chamaedorea_seifrizii	Phoenix_dactylifera))	Iriartea_deltoidea))	((((Serenoa_repens	((Attalea_speciosa	Bactris_major)	(Elaeis_oleifera	Elaeis_guineensis)))	(Roystonea_regia	Nypa_fruticans))	(Manicaria_saccifera	((Reinhardtia_latisecta	Reinhardtia_paiewonskiana)	Reinhardtia_simplex)))	Pseudophoenix_vinifera)))	Kingia_australis);
((Calamus_caryotoides	((Chamaedorea_seifrizii	Phoenix_dactylifera)	(((Pseudophoenix_vinifera	((Serenoa_repens	((Bactris_major	((Elaeis_oleifera	Elaeis_guineensis)	Attalea_speciosa))	((Iriartea_deltoidea	Manicaria_saccifera)	((Reinhardtia_latisecta	Reinhardtia_paiewonskiana)	Reinhardtia_simplex))))	Roystonea_regia))	(((Orania_palindan	Sclerosperma_profizianum)	(Pelagodoxa_henryana	(((Prestoea_acuminata	(Oenocarpus_minor	Oenocarpus_bataua))	((((Leopoldinia_pulchra	Veitchia_spiralis)	Dictyosperma_album)	(Kentiopsis_piersoniorum	(Heterospathe_cagayanensis	(Burretiokentia_grandiflora	Hydriastele_microspadix))))	Dypsis_decaryi))	Geonoma_undata)))	Podococcus_barteri))	(Nypa_fruticans	Sabal_domingensis))))	Kingia_australis);
((Attalea_speciosa	((((Manicaria_saccifera	((Reinhardtia_latisecta	Reinhardtia_paiewonskiana)	Reinhardtia_simplex))	(((Nypa_fruticans	(Calamus_caryotoides	Roystonea_regia))	(((Podococcus_barteri	((Orania_palindan	Sclerosperma_profizianum)	(Pelagodoxa_henryana	(((Prestoea_acuminata	(Oenocarpus_minor	Oenocarpus_bataua))	(((Burretiokentia_grandiflora	Hydriastele_microspadix)	(Dypsis_decaryi	(Kentiopsis_piersoniorum	Heterospathe_cagayanensis)))	((Leopoldinia_pulchra	Veitchia_spiralis)	Dictyosperma_album)))	Geonoma_undata))))	(Sabal_domingensis	(Chamaedorea_seifrizii	Phoenix_dactylifera)))	Pseudophoenix_vinifera))	Serenoa_repens))	(Iriartea_deltoidea	Bactris_major))	(Elaeis_oleifera	Elaeis_guineensis)))	Kingia_australis);
((Attalea_speciosa	(((Manicaria_saccifera	((Reinhardtia_latisecta	Reinhardtia_paiewonskiana)	Reinhardtia_simplex))	((((Podococcus_barteri	(Orania_palindan	Sclerosperma_profizianum))	(Pelagodoxa_henryana	(((Prestoea_acuminata	(Oenocarpus_minor	Oenocarpus_bataua))	((((Burretiokentia_grandiflora	Hydriastele_microspadix)	(Kentiopsis_piersoniorum	Heterospathe_cagayanensis))	((Leopoldinia_pulchra	Veitchia_spiralis)	Dictyosperma_album))	Dypsis_decaryi))	Geonoma_undata)))	((Chamaedorea_seifrizii	Phoenix_dactylifera)	(Iriartea_deltoidea	Sabal_domingensis)))	((Serenoa_repens	Pseudophoenix_vinifera)	(Nypa_fruticans	(Calamus_caryotoides	Roystonea_regia)))))	(Bactris_major	(Elaeis_oleifera	Elaeis_guineensis))))	Kingia_australis);
((Calamus_caryotoides	((Phoenix_dactylifera	(Iriartea_deltoidea	Sabal_domingensis))	((Chamaedorea_seifrizii	(((Serenoa_repens	Pseudophoenix_vinifera)	(Nypa_fruticans	Roystonea_regia))	(Manicaria_saccifera	(((Bactris_major	(Elaeis_oleifera	Elaeis_guineensis))	Attalea_speciosa)	((Reinhardtia_latisecta	Reinhardtia_paiewonskiana)	Reinhardtia_simplex)))))	((Podococcus_barteri	(Orania_palindan	Sclerosperma_profizianum))	(Pelagodoxa_henryana	(((Prestoea_acuminata	(Oenocarpus_minor	Oenocarpus_bataua))	((Kentiopsis_piersoniorum	(Heterospathe_cagayanensis	(Burretiokentia_grandiflora	Hydriastele_microspadix)))	(((Leopoldinia_pulchra	Veitchia_spiralis)	Dictyosperma_album)	Dypsis_decaryi)))	Geonoma_undata))))))	Kingia_australis);
((Attalea_speciosa	((Elaeis_guineensis	Elaeis_oleifera)	(Bactris_major	(((Reinhardtia_simplex	(Reinhardtia_paiewonskiana	Reinhardtia_latisecta))	(Manicaria_saccifera	((Calamus_caryotoides	Roystonea_regia)	(Pseudophoenix_vinifera	((((Phoenix_dactylifera	Chamaedorea_seifrizii)	(Iriartea_deltoidea	Sabal_domingensis))	Nypa_fruticans)	((((((Geonoma_undata	(((Dypsis_decaryi	(Burretiokentia_grandiflora	Hydriastele_microspadix))	((Kentiopsis_piersoniorum	(Leopoldinia_pulchra	Veitchia_spiralis))	Dictyosperma_album))	(Prestoea_acuminata	(Oenocarpus_bataua	Oenocarpus_minor))))	Heterospathe_cagayanensis)	Pelagodoxa_henryana)	Orania_palindan)	Podococcus_barteri)	Sclerosperma_profizianum))))))	Serenoa_repens))))	Kingia_australis);
((Calamus_caryotoides	(Roystonea_regia	(((Reinhardtia_simplex	(Reinhardtia_paiewonskiana	Reinhardtia_latisecta))	(((Manicaria_saccifera	(Pseudophoenix_vinifera	((Podococcus_barteri	(((Geonoma_undata	((((Heterospathe_cagayanensis	(Veitchia_spiralis	Dictyosperma_album))	((Burretiokentia_grandiflora	Hydriastele_microspadix)	Kentiopsis_piersoniorum))	Dypsis_decaryi)	(Prestoea_acuminata	(Oenocarpus_bataua	Oenocarpus_minor))))	Pelagodoxa_henryana)	Leopoldinia_pulchra))	(((Phoenix_dactylifera	Chamaedorea_seifrizii)	(Iriartea_deltoidea	Sabal_domingensis))	(Sclerosperma_profizianum	Orania_palindan)))))	Serenoa_repens)	(((Elaeis_guineensis	Elaeis_oleifera)	Bactris_major)	Attalea_speciosa)))	Nypa_fruticans)))	Kingia_australis);
((Calamus_caryotoides	(Sabal_domingensis	(((Chamaedorea_seifrizii	(((Sclerosperma_profizianum	Orania_palindan)	((Geonoma_undata	((((Heterospathe_cagayanensis	(Veitchia_spiralis	Dictyosperma_album))	((Burretiokentia_grandiflora	Hydriastele_microspadix)	Kentiopsis_piersoniorum))	(Leopoldinia_pulchra	Dypsis_decaryi))	(Prestoea_acuminata	(Oenocarpus_bataua	Oenocarpus_minor))))	Pelagodoxa_henryana))	Podococcus_barteri))	((((Serenoa_repens	(((Elaeis_guineensis	Elaeis_oleifera)	Bactris_major)	Attalea_speciosa))	((Nypa_fruticans	Roystonea_regia)	(Reinhardtia_simplex	(Reinhardtia_paiewonskiana	Reinhardtia_latisecta))))	(Iriartea_deltoidea	Manicaria_saccifera))	Pseudophoenix_vinifera))	Phoenix_dactylifera)))	Kingia_australis);
((Calamus_caryotoides	(((((Sclerosperma_profizianum	Orania_palindan)	((Geonoma_undata	(((Dictyosperma_album	((Leopoldinia_pulchra	Kentiopsis_piersoniorum)	((Heterospathe_cagayanensis	(Burretiokentia_grandiflora	Hydriastele_microspadix))	Veitchia_spiralis)))	Dypsis_decaryi)	(Prestoea_acuminata	(Oenocarpus_bataua	Oenocarpus_minor))))	Pelagodoxa_henryana))	(((Nypa_fruticans	Roystonea_regia)	(Serenoa_repens	(Chamaedorea_seifrizii	Pseudophoenix_vinifera)))	((Reinhardtia_simplex	(Reinhardtia_paiewonskiana	Reinhardtia_latisecta))	((Iriartea_deltoidea	Manicaria_saccifera)	(((Elaeis_guineensis	Elaeis_oleifera)	Bactris_major)	Attalea_speciosa)))))	(Sabal_domingensis	Phoenix_dactylifera))	Podococcus_barteri))	Kingia_australis);
((Calamus_caryotoides	(Pseudophoenix_vinifera	(((Serenoa_repens	(((Elaeis_guineensis	Elaeis_oleifera)	Bactris_major)	Attalea_speciosa))	(((Nypa_fruticans	Roystonea_regia)	(Reinhardtia_simplex	(Reinhardtia_paiewonskiana	Reinhardtia_latisecta)))	Manicaria_saccifera))	(((Sabal_domingensis	Phoenix_dactylifera)	(Chamaedorea_seifrizii	Iriartea_deltoidea))	(((Geonoma_undata	(((((Leopoldinia_pulchra	Veitchia_spiralis)	Dictyosperma_album)	(Kentiopsis_piersoniorum	(Heterospathe_cagayanensis	(Burretiokentia_grandiflora	Hydriastele_microspadix))))	Dypsis_decaryi)	(Prestoea_acuminata	(Oenocarpus_bataua	Oenocarpus_minor))))	Pelagodoxa_henryana)	(Podococcus_barteri	(Sclerosperma_profizianum	Orania_palindan)))))))	Kingia_australis);
((Calamus_caryotoides	(Sabal_domingensis	((Chamaedorea_seifrizii	Phoenix_dactylifera)	((((Geonoma_undata	(((((Leopoldinia_pulchra	Veitchia_spiralis)	Dictyosperma_album)	(Kentiopsis_piersoniorum	(Heterospathe_cagayanensis	(Burretiokentia_grandiflora	Hydriastele_microspadix))))	Dypsis_decaryi)	(Prestoea_acuminata	(Oenocarpus_bataua	Oenocarpus_minor))))	Pelagodoxa_henryana)	(Podococcus_barteri	(Sclerosperma_profizianum	Orania_palindan)))	(Pseudophoenix_vinifera	(((((Nypa_fruticans	Roystonea_regia)	((((Elaeis_guineensis	Elaeis_oleifera)	Bactris_major)	Attalea_speciosa)	(Reinhardtia_simplex	(Reinhardtia_paiewonskiana	Reinhardtia_latisecta))))	Serenoa_repens)	Iriartea_deltoidea)	Manicaria_saccifera))))))	Kingia_australis);
((Bactris_major	((Attalea_speciosa	((Calamus_caryotoides	(Reinhardtia_simplex	(Reinhardtia_paiewonskiana	Reinhardtia_latisecta)))	((Serenoa_repens	(Manicaria_saccifera	((((((((Veitchia_spiralis	Dictyosperma_album)	(((Burretiokentia_grandiflora	Leopoldinia_pulchra)	Kentiopsis_piersoniorum)	(Heterospathe_cagayanensis	Hydriastele_microspadix)))	Dypsis_decaryi)	(Prestoea_acuminata	(Oenocarpus_bataua	Oenocarpus_minor)))	(Pelagodoxa_henryana	Geonoma_undata))	(Podococcus_barteri	(Sclerosperma_profizianum	Orania_palindan)))	(Chamaedorea_seifrizii	(Iriartea_deltoidea	(Sabal_domingensis	Phoenix_dactylifera))))	Pseudophoenix_vinifera)))	(Nypa_fruticans	Roystonea_regia))))	(Elaeis_guineensis	Elaeis_oleifera)))	Kingia_australis);
((Calamus_caryotoides	(Roystonea_regia	(((Manicaria_saccifera	((((Elaeis_guineensis	Elaeis_oleifera)	Bactris_major)	Attalea_speciosa)	(Reinhardtia_simplex	(Reinhardtia_paiewonskiana	Reinhardtia_latisecta))))	(((Chamaedorea_seifrizii	Pseudophoenix_vinifera)	((Phoenix_dactylifera	Sabal_domingensis)	Iriartea_deltoidea))	(Serenoa_repens	(((((((Kentiopsis_piersoniorum	(Burretiokentia_grandiflora	Hydriastele_microspadix))	(Heterospathe_cagayanensis	(Veitchia_spiralis	Dictyosperma_album)))	(Leopoldinia_pulchra	Dypsis_decaryi))	(Prestoea_acuminata	(Oenocarpus_bataua	Oenocarpus_minor)))	Geonoma_undata)	Pelagodoxa_henryana)	(Podococcus_barteri	(Sclerosperma_profizianum	Orania_palindan))))))	Nypa_fruticans)))	Kingia_australis);
((Calamus_caryotoides	((((Chamaedorea_seifrizii	(Phoenix_dactylifera	Sabal_domingensis))	Pseudophoenix_vinifera)	(((((((((((Leopoldinia_pulchra	Veitchia_spiralis)	(Dypsis_decaryi	Dictyosperma_album))	Heterospathe_cagayanensis)	Kentiopsis_piersoniorum)	(Burretiokentia_grandiflora	Hydriastele_microspadix))	(Prestoea_acuminata	(Oenocarpus_bataua	Oenocarpus_minor)))	Geonoma_undata)	Pelagodoxa_henryana)	(Podococcus_barteri	(Sclerosperma_profizianum	Orania_palindan)))	(Reinhardtia_simplex	(Reinhardtia_paiewonskiana	Reinhardtia_latisecta)))	((Iriartea_deltoidea	Manicaria_saccifera)	(Serenoa_repens	(((Elaeis_guineensis	Elaeis_oleifera)	Bactris_major)	Attalea_speciosa)))))	(Nypa_fruticans	Roystonea_regia)))	Kingia_australis);
((Calamus_caryotoides	(Phoenix_dactylifera	((Nypa_fruticans	Sabal_domingensis)	(((((((((Leopoldinia_pulchra	Veitchia_spiralis)	Dictyosperma_album)	(Kentiopsis_piersoniorum	(Heterospathe_cagayanensis	(Burretiokentia_grandiflora	Hydriastele_microspadix))))	Dypsis_decaryi)	(Prestoea_acuminata	(Oenocarpus_bataua	Oenocarpus_minor)))	Geonoma_undata)	Pelagodoxa_henryana)	((Chamaedorea_seifrizii	Iriartea_deltoidea)	(Sclerosperma_profizianum	Orania_palindan)))	((Podococcus_barteri	Pseudophoenix_vinifera)	(Manicaria_saccifera	(Roystonea_regia	(((Reinhardtia_simplex	(Reinhardtia_paiewonskiana	Reinhardtia_latisecta))	(((Elaeis_guineensis	Elaeis_oleifera)	Bactris_major)	Attalea_speciosa))	Serenoa_repens))))))))	Kingia_australis);
((((Attalea_speciosa	((Elaeis_oleifera	Elaeis_guineensis)	Bactris_major))	(((Nypa_fruticans	(Reinhardtia_simplex	(Reinhardtia_paiewonskiana	Reinhardtia_latisecta)))	((((((Iriartea_deltoidea	Sclerosperma_profizianum)	Orania_palindan)	(Serenoa_repens	Podococcus_barteri))	((((Kentiopsis_piersoniorum	((Burretiokentia_grandiflora	Hydriastele_microspadix)	(Dypsis_decaryi	(Heterospathe_cagayanensis	(Dictyosperma_album	(Leopoldinia_pulchra	Veitchia_spiralis))))))	(Prestoea_acuminata	(Oenocarpus_bataua	Oenocarpus_minor)))	Geonoma_undata)	Pelagodoxa_henryana))	((Chamaedorea_seifrizii	Phoenix_dactylifera)	Sabal_domingensis))	(Pseudophoenix_vinifera	Roystonea_regia)))	Manicaria_saccifera))	Calamus_caryotoides)	Kingia_australis);
(((((Serenoa_repens	((Attalea_speciosa	((Elaeis_oleifera	Elaeis_guineensis)	Bactris_major))	(Reinhardtia_simplex	(Reinhardtia_paiewonskiana	Reinhardtia_latisecta))))	(Manicaria_saccifera	(((((Sclerosperma_profizianum	Orania_palindan)	Podococcus_barteri)	((((((Heterospathe_cagayanensis	(Burretiokentia_grandiflora	Kentiopsis_piersoniorum))	(Hydriastele_microspadix	(Dictyosperma_album	(Leopoldinia_pulchra	Veitchia_spiralis))))	Dypsis_decaryi)	(Prestoea_acuminata	(Oenocarpus_bataua	Oenocarpus_minor)))	Geonoma_undata)	Pelagodoxa_henryana))	((Chamaedorea_seifrizii	Phoenix_dactylifera)	(Iriartea_deltoidea	(Nypa_fruticans	Sabal_domingensis))))	Pseudophoenix_vinifera)))	Roystonea_regia)	Calamus_caryotoides)	Kingia_australis);
((Pseudophoenix_vinifera	((((Roystonea_regia	(Reinhardtia_simplex	(Reinhardtia_paiewonskiana	Reinhardtia_latisecta)))	(Serenoa_repens	(Attalea_speciosa	((Elaeis_oleifera	Elaeis_guineensis)	Bactris_major))))	Manicaria_saccifera)	((((Sclerosperma_profizianum	Orania_palindan)	Podococcus_barteri)	(((((Heterospathe_cagayanensis	((Dictyosperma_album	(Leopoldinia_pulchra	Veitchia_spiralis))	Dypsis_decaryi))	(Burretiokentia_grandiflora	Hydriastele_microspadix))	Kentiopsis_piersoniorum)	(Prestoea_acuminata	(Oenocarpus_bataua	Oenocarpus_minor)))	(Geonoma_undata	Pelagodoxa_henryana)))	(((Nypa_fruticans	Sabal_domingensis)	Calamus_caryotoides)	((Chamaedorea_seifrizii	Phoenix_dactylifera)	Iriartea_deltoidea)))))	Kingia_australis);
((Calamus_caryotoides	(((Chamaedorea_seifrizii	Phoenix_dactylifera)	(((((Nypa_fruticans	Roystonea_regia)	Pseudophoenix_vinifera)	(((Bactris_major	(Attalea_speciosa	(Elaeis_oleifera	Elaeis_guineensis)))	(Reinhardtia_simplex	(Reinhardtia_paiewonskiana	Reinhardtia_latisecta)))	Manicaria_saccifera))	((Sclerosperma_profizianum	Orania_palindan)	((Podococcus_barteri	((((Dictyosperma_album	(Leopoldinia_pulchra	Veitchia_spiralis))	((Hydriastele_microspadix	Heterospathe_cagayanensis)	(Burretiokentia_grandiflora	Kentiopsis_piersoniorum)))	Dypsis_decaryi)	(Prestoea_acuminata	(Oenocarpus_bataua	Oenocarpus_minor))))	((Serenoa_repens	Geonoma_undata)	Pelagodoxa_henryana))))	Iriartea_deltoidea))	Sabal_domingensis))	Kingia_australis);
((Calamus_caryotoides	(Roystonea_regia	(Pseudophoenix_vinifera	(((Attalea_speciosa	((Elaeis_oleifera	Elaeis_guineensis)	Bactris_major))	((Reinhardtia_simplex	(Reinhardtia_paiewonskiana	Reinhardtia_latisecta))	Manicaria_saccifera))	((((Podococcus_barteri	Iriartea_deltoidea)	(Sclerosperma_profizianum	Orania_palindan))	(Pelagodoxa_henryana	(((((Dictyosperma_album	(Leopoldinia_pulchra	Veitchia_spiralis))	((Hydriastele_microspadix	Heterospathe_cagayanensis)	(Burretiokentia_grandiflora	Kentiopsis_piersoniorum)))	Dypsis_decaryi)	(Prestoea_acuminata	(Oenocarpus_bataua	Oenocarpus_minor)))	(Serenoa_repens	Geonoma_undata))))	((Chamaedorea_seifrizii	Nypa_fruticans)	(Sabal_domingensis	Phoenix_dactylifera)))))))	Kingia_australis);
((Calamus_caryotoides	((((Reinhardtia_simplex	(Reinhardtia_paiewonskiana	Reinhardtia_latisecta))	Manicaria_saccifera)	((Pseudophoenix_vinifera	((Nypa_fruticans	Roystonea_regia)	Serenoa_repens))	(Attalea_speciosa	((Elaeis_oleifera	Elaeis_guineensis)	Bactris_major))))	((Phoenix_dactylifera	(Sabal_domingensis	(Chamaedorea_seifrizii	Iriartea_deltoidea)))	((Podococcus_barteri	(Sclerosperma_profizianum	Orania_palindan))	(((Pelagodoxa_henryana	((Geonoma_undata	(Prestoea_acuminata	(Oenocarpus_bataua	Oenocarpus_minor)))	((Hydriastele_microspadix	((Veitchia_spiralis	Burretiokentia_grandiflora)	Kentiopsis_piersoniorum))	(Dictyosperma_album	Dypsis_decaryi))))	Heterospathe_cagayanensis)	Leopoldinia_pulchra)))))	Kingia_australis);
((Attalea_speciosa	((Elaeis_oleifera	Elaeis_guineensis)	((Iriartea_deltoidea	Bactris_major)	((Reinhardtia_simplex	(Reinhardtia_paiewonskiana	Reinhardtia_latisecta))	(Serenoa_repens	(((Pseudophoenix_vinifera	(((Podococcus_barteri	Calamus_caryotoides)	(Sabal_domingensis	Phoenix_dactylifera))	((Sclerosperma_profizianum	Orania_palindan)	(Pelagodoxa_henryana	(Geonoma_undata	((Prestoea_acuminata	(Oenocarpus_bataua	Oenocarpus_minor))	((Dictyosperma_album	(((Burretiokentia_grandiflora	Hydriastele_microspadix)	(Kentiopsis_piersoniorum	(Leopoldinia_pulchra	Veitchia_spiralis)))	(Chamaedorea_seifrizii	Heterospathe_cagayanensis)))	Dypsis_decaryi)))))))	Manicaria_saccifera)	(Nypa_fruticans	Roystonea_regia)))))))	Kingia_australis);
((Calamus_caryotoides	(((((((Elaeis_oleifera	Elaeis_guineensis)	Bactris_major)	Attalea_speciosa)	((Reinhardtia_simplex	(Reinhardtia_paiewonskiana	Reinhardtia_latisecta))	Manicaria_saccifera))	(Nypa_fruticans	Roystonea_regia))	Pseudophoenix_vinifera)	((Sclerosperma_profizianum	(((Orania_palindan	Pelagodoxa_henryana)	Podococcus_barteri)	((Serenoa_repens	Geonoma_undata)	((Prestoea_acuminata	(Oenocarpus_bataua	Oenocarpus_minor))	((Dictyosperma_album	(((Burretiokentia_grandiflora	Hydriastele_microspadix)	Heterospathe_cagayanensis)	((Leopoldinia_pulchra	Veitchia_spiralis)	Kentiopsis_piersoniorum)))	Dypsis_decaryi)))))	(Chamaedorea_seifrizii	((Sabal_domingensis	Phoenix_dactylifera)	Iriartea_deltoidea)))))	Kingia_australis);
((Attalea_speciosa	(((((Reinhardtia_simplex	(Reinhardtia_paiewonskiana	Reinhardtia_latisecta))	(Nypa_fruticans	Roystonea_regia))	(Manicaria_saccifera	((Calamus_caryotoides	Pseudophoenix_vinifera)	((((Sclerosperma_profizianum	Orania_palindan)	Podococcus_barteri)	(Pelagodoxa_henryana	(((((Heterospathe_cagayanensis	(Dypsis_decaryi	Dictyosperma_album))	(Burretiokentia_grandiflora	Hydriastele_microspadix))	((Leopoldinia_pulchra	Veitchia_spiralis)	Kentiopsis_piersoniorum))	(Prestoea_acuminata	(Oenocarpus_bataua	Oenocarpus_minor)))	Geonoma_undata)))	((Sabal_domingensis	(Phoenix_dactylifera	Chamaedorea_seifrizii))	Iriartea_deltoidea)))))	Serenoa_repens)	((Elaeis_oleifera	Elaeis_guineensis)	Bactris_major)))	Kingia_australis);
((Attalea_speciosa	((Manicaria_saccifera	((((Pseudophoenix_vinifera	((((Sclerosperma_profizianum	Orania_palindan)	(Pelagodoxa_henryana	((((((Kentiopsis_piersoniorum	((Leopoldinia_pulchra	Veitchia_spiralis)	Dictyosperma_album))	(Heterospathe_cagayanensis	Hydriastele_microspadix))	Burretiokentia_grandiflora)	Dypsis_decaryi)	(Prestoea_acuminata	(Oenocarpus_bataua	Oenocarpus_minor)))	Geonoma_undata)))	(Iriartea_deltoidea	Podococcus_barteri))	(Sabal_domingensis	(Phoenix_dactylifera	Chamaedorea_seifrizii))))	Serenoa_repens)	(Calamus_caryotoides	Roystonea_regia))	(Nypa_fruticans	(Reinhardtia_simplex	(Reinhardtia_paiewonskiana	Reinhardtia_latisecta)))))	((Elaeis_oleifera	Elaeis_guineensis)	Bactris_major)))	Kingia_australis);
(((Sabal_domingensis	((Iriartea_deltoidea	((Manicaria_saccifera	(Pseudophoenix_vinifera	(Serenoa_repens	((Roystonea_regia	Nypa_fruticans)	((Attalea_speciosa	(Bactris_major	(Elaeis_guineensis	Elaeis_oleifera)))	(Reinhardtia_simplex	(Reinhardtia_paiewonskiana	Reinhardtia_latisecta)))))))	((Podococcus_barteri	(((((Prestoea_acuminata	(Oenocarpus_minor	Oenocarpus_bataua))	((Kentiopsis_piersoniorum	Dictyosperma_album)	((Hydriastele_microspadix	Burretiokentia_grandiflora)	(Dypsis_decaryi	(Leopoldinia_pulchra	Veitchia_spiralis)))))	Geonoma_undata)	Heterospathe_cagayanensis)	Pelagodoxa_henryana))	(Orania_palindan	Sclerosperma_profizianum))))	(Chamaedorea_seifrizii	Phoenix_dactylifera)))	Calamus_caryotoides)	Kingia_australis);
((Attalea_speciosa	((Bactris_major	(Elaeis_guineensis	Elaeis_oleifera))	(((Reinhardtia_simplex	(Reinhardtia_paiewonskiana	Reinhardtia_latisecta))	((Serenoa_repens	((Iriartea_deltoidea	((((((((Prestoea_acuminata	(Oenocarpus_minor	Oenocarpus_bataua))	(((Kentiopsis_piersoniorum	(Heterospathe_cagayanensis	((Leopoldinia_pulchra	Veitchia_spiralis)	Dictyosperma_album)))	(Hydriastele_microspadix	Burretiokentia_grandiflora))	Dypsis_decaryi))	Geonoma_undata)	Pelagodoxa_henryana)	Podococcus_barteri)	(Orania_palindan	Sclerosperma_profizianum))	(Phoenix_dactylifera	(Nypa_fruticans	Sabal_domingensis)))	Chamaedorea_seifrizii))	(Calamus_caryotoides	Pseudophoenix_vinifera)))	Roystonea_regia))	Manicaria_saccifera)))	Kingia_australis);
((Attalea_speciosa	((Bactris_major	(Elaeis_guineensis	Elaeis_oleifera))	(((Calamus_caryotoides	(Reinhardtia_simplex	(Reinhardtia_paiewonskiana	Reinhardtia_latisecta)))	(((((Orania_palindan	Sclerosperma_profizianum)	((((Prestoea_acuminata	(Oenocarpus_minor	Oenocarpus_bataua))	((((Leopoldinia_pulchra	Veitchia_spiralis)	Dictyosperma_album)	(((Hydriastele_microspadix	Burretiokentia_grandiflora)	Kentiopsis_piersoniorum)	Heterospathe_cagayanensis))	Dypsis_decaryi))	Geonoma_undata)	Pelagodoxa_henryana))	Podococcus_barteri)	(((Phoenix_dactylifera	Chamaedorea_seifrizii)	Iriartea_deltoidea)	Sabal_domingensis))	(Pseudophoenix_vinifera	((Nypa_fruticans	Roystonea_regia)	Serenoa_repens))))	Manicaria_saccifera)))	Kingia_australis);
((Bactris_major	((Elaeis_guineensis	Elaeis_oleifera)	((Serenoa_repens	((Pseudophoenix_vinifera	((Calamus_caryotoides	((Chamaedorea_seifrizii	(((((Prestoea_acuminata	((Leopoldinia_pulchra	Oenocarpus_minor)	Oenocarpus_bataua))	(((Veitchia_spiralis	Dictyosperma_album)	(((Hydriastele_microspadix	Burretiokentia_grandiflora)	Kentiopsis_piersoniorum)	Heterospathe_cagayanensis))	Dypsis_decaryi))	Geonoma_undata)	Pelagodoxa_henryana)	(Podococcus_barteri	(Orania_palindan	Sclerosperma_profizianum))))	((Sabal_domingensis	Phoenix_dactylifera)	Iriartea_deltoidea)))	((Reinhardtia_simplex	(Reinhardtia_paiewonskiana	Reinhardtia_latisecta))	(Nypa_fruticans	Roystonea_regia))))	Manicaria_saccifera))	Attalea_speciosa)))	Kingia_australis);
((Calamus_caryotoides	(((((Reinhardtia_simplex	(Reinhardtia_paiewonskiana	Reinhardtia_latisecta))	(Manicaria_saccifera	((Attalea_speciosa	(Bactris_major	(Elaeis_guineensis	Elaeis_oleifera)))	Serenoa_repens)))	(((((Prestoea_acuminata	((Leopoldinia_pulchra	Oenocarpus_minor)	Oenocarpus_bataua))	((((Chamaedorea_seifrizii	Veitchia_spiralis)	Dictyosperma_album)	(((Hydriastele_microspadix	Burretiokentia_grandiflora)	Kentiopsis_piersoniorum)	Heterospathe_cagayanensis))	Dypsis_decaryi))	(Geonoma_undata	Pelagodoxa_henryana))	((Orania_palindan	Sclerosperma_profizianum)	Podococcus_barteri))	((Phoenix_dactylifera	Sabal_domingensis)	Iriartea_deltoidea)))	(Nypa_fruticans	Pseudophoenix_vinifera))	Roystonea_regia))	Kingia_australis);
((Calamus_caryotoides	((((Reinhardtia_simplex	(Reinhardtia_paiewonskiana	Reinhardtia_latisecta))	((Manicaria_saccifera	(Pseudophoenix_vinifera	(Serenoa_repens	(((((Orania_palindan	Sclerosperma_profizianum)	Podococcus_barteri)	((((Prestoea_acuminata	(Oenocarpus_minor	Oenocarpus_bataua))	(((Veitchia_spiralis	Dictyosperma_album)	((Burretiokentia_grandiflora	Kentiopsis_piersoniorum)	(Hydriastele_microspadix	Heterospathe_cagayanensis)))	Dypsis_decaryi))	(Geonoma_undata	Pelagodoxa_henryana))	Leopoldinia_pulchra))	(Chamaedorea_seifrizii	Iriartea_deltoidea))	(Phoenix_dactylifera	Sabal_domingensis)))))	(Attalea_speciosa	(Bactris_major	(Elaeis_guineensis	Elaeis_oleifera)))))	Nypa_fruticans)	Roystonea_regia))	Kingia_australis);
((Pseudophoenix_vinifera	(((((Podococcus_barteri	(Orania_palindan	Sclerosperma_profizianum))	((Geonoma_undata	((Prestoea_acuminata	(Oenocarpus_minor	Oenocarpus_bataua))	((((Heterospathe_cagayanensis	((Leopoldinia_pulchra	Veitchia_spiralis)	(Burretiokentia_grandiflora	Hydriastele_microspadix)))	Kentiopsis_piersoniorum)	Dictyosperma_album)	Dypsis_decaryi)))	Pelagodoxa_henryana))	Chamaedorea_seifrizii)	(Phoenix_dactylifera	(Nypa_fruticans	Sabal_domingensis)))	(((Serenoa_repens	(Attalea_speciosa	((Iriartea_deltoidea	Bactris_major)	(Elaeis_guineensis	Elaeis_oleifera))))	((Roystonea_regia	Calamus_caryotoides)	(Reinhardtia_simplex	(Reinhardtia_paiewonskiana	Reinhardtia_latisecta))))	Manicaria_saccifera)))	Kingia_australis);
((Calamus_caryotoides	(((((Manicaria_saccifera	(Pseudophoenix_vinifera	((((Podococcus_barteri	(Orania_palindan	Sclerosperma_profizianum))	(((Prestoea_acuminata	(Oenocarpus_minor	Oenocarpus_bataua))	(((((Leopoldinia_pulchra	Heterospathe_cagayanensis)	Hydriastele_microspadix)	(Burretiokentia_grandiflora	Kentiopsis_piersoniorum))	(Veitchia_spiralis	Dictyosperma_album))	Dypsis_decaryi))	(Pelagodoxa_henryana	Geonoma_undata)))	Chamaedorea_seifrizii)	(Iriartea_deltoidea	(Phoenix_dactylifera	Sabal_domingensis)))))	(Serenoa_repens	(Bactris_major	((Elaeis_guineensis	Elaeis_oleifera)	Attalea_speciosa))))	(Reinhardtia_simplex	(Reinhardtia_paiewonskiana	Reinhardtia_latisecta)))	Nypa_fruticans)	Roystonea_regia))	Kingia_australis);
((Bactris_major	((Elaeis_guineensis	Elaeis_oleifera)	(((Reinhardtia_simplex	(Reinhardtia_paiewonskiana	Reinhardtia_latisecta))	(Manicaria_saccifera	(((Calamus_caryotoides	Pseudophoenix_vinifera)	(((Podococcus_barteri	(((Pelagodoxa_henryana	Geonoma_undata)	(Orania_palindan	Sclerosperma_profizianum))	((Prestoea_acuminata	(Oenocarpus_minor	Oenocarpus_bataua))	((((Heterospathe_cagayanensis	Hydriastele_microspadix)	(Burretiokentia_grandiflora	Kentiopsis_piersoniorum))	((Leopoldinia_pulchra	Veitchia_spiralis)	Dictyosperma_album))	Dypsis_decaryi))))	Chamaedorea_seifrizii)	(Iriartea_deltoidea	(Phoenix_dactylifera	Sabal_domingensis))))	(Serenoa_repens	(Nypa_fruticans	Roystonea_regia)))))	Attalea_speciosa)))	Kingia_australis);
((Attalea_speciosa	((Bactris_major	(Elaeis_guineensis	Elaeis_oleifera))	((Manicaria_saccifera	((((Calamus_caryotoides	((((Orania_palindan	Sclerosperma_profizianum)	((((Prestoea_acuminata	(Oenocarpus_minor	Oenocarpus_bataua))	((Dictyosperma_album	((Hydriastele_microspadix	(Burretiokentia_grandiflora	(Leopoldinia_pulchra	Kentiopsis_piersoniorum)))	(Heterospathe_cagayanensis	Veitchia_spiralis)))	Dypsis_decaryi))	Geonoma_undata)	Pelagodoxa_henryana))	Podococcus_barteri)	(Chamaedorea_seifrizii	(Iriartea_deltoidea	(Phoenix_dactylifera	Sabal_domingensis)))))	Pseudophoenix_vinifera)	(Nypa_fruticans	Roystonea_regia))	(Reinhardtia_simplex	(Reinhardtia_paiewonskiana	Reinhardtia_latisecta))))	Serenoa_repens)))	Kingia_australis);
((Attalea_speciosa	((Elaeis_oleifera	Elaeis_guineensis)	(Bactris_major	((((Pseudophoenix_vinifera	(Calamus_caryotoides	(((((Orania_palindan	Sclerosperma_profizianum)	Podococcus_barteri)	Serenoa_repens)	(Pelagodoxa_henryana	(Geonoma_undata	(((Burretiokentia_grandiflora	((Dictyosperma_album	(Leopoldinia_pulchra	Veitchia_spiralis))	(Kentiopsis_piersoniorum	(Hydriastele_microspadix	(Chamaedorea_seifrizii	Heterospathe_cagayanensis)))))	Dypsis_decaryi)	(Prestoea_acuminata	(Oenocarpus_bataua	Oenocarpus_minor))))))	(Phoenix_dactylifera	Sabal_domingensis))))	Roystonea_regia)	(Iriartea_deltoidea	Manicaria_saccifera))	(Nypa_fruticans	(Reinhardtia_simplex	(Reinhardtia_latisecta	Reinhardtia_paiewonskiana)))))))	Kingia_australis);
((Calamus_caryotoides	((Reinhardtia_simplex	(Reinhardtia_latisecta	Reinhardtia_paiewonskiana))	((Roystonea_regia	Nypa_fruticans)	(((Manicaria_saccifera	((Attalea_speciosa	(Bactris_major	(Elaeis_oleifera	Elaeis_guineensis)))	Serenoa_repens))	(Pseudophoenix_vinifera	((((Orania_palindan	Sclerosperma_profizianum)	Podococcus_barteri)	(Pelagodoxa_henryana	(Geonoma_undata	((((Dictyosperma_album	(Leopoldinia_pulchra	Veitchia_spiralis))	(((Burretiokentia_grandiflora	Kentiopsis_piersoniorum)	Heterospathe_cagayanensis)	Hydriastele_microspadix))	Dypsis_decaryi)	(Prestoea_acuminata	(Oenocarpus_bataua	Oenocarpus_minor))))))	(Chamaedorea_seifrizii	(Phoenix_dactylifera	Sabal_domingensis)))))	Iriartea_deltoidea))))	Kingia_australis);
((Bactris_major	((Elaeis_oleifera	Elaeis_guineensis)	((Serenoa_repens	((Pseudophoenix_vinifera	((((Orania_palindan	Sclerosperma_profizianum)	Podococcus_barteri)	(Pelagodoxa_henryana	(Geonoma_undata	((((Dictyosperma_album	(Leopoldinia_pulchra	Veitchia_spiralis))	((Heterospathe_cagayanensis	(Burretiokentia_grandiflora	Hydriastele_microspadix))	Kentiopsis_piersoniorum))	Dypsis_decaryi)	(Prestoea_acuminata	(Oenocarpus_bataua	Oenocarpus_minor))))))	(Iriartea_deltoidea	((Chamaedorea_seifrizii	Phoenix_dactylifera)	Sabal_domingensis))))	(((Calamus_caryotoides	(Nypa_fruticans	(Reinhardtia_simplex	(Reinhardtia_latisecta	Reinhardtia_paiewonskiana))))	Roystonea_regia)	Manicaria_saccifera)))	Attalea_speciosa)))	Kingia_australis);
(((((Pseudophoenix_vinifera	((((Orania_palindan	Podococcus_barteri)	((Geonoma_undata	((((Burretiokentia_grandiflora	Hydriastele_microspadix)	Kentiopsis_piersoniorum)	(Dypsis_decaryi	(Dictyosperma_album	(Leopoldinia_pulchra	Veitchia_spiralis))))	(Prestoea_acuminata	(Oenocarpus_bataua	Oenocarpus_minor))))	(Heterospathe_cagayanensis	Pelagodoxa_henryana)))	Sclerosperma_profizianum)	(Iriartea_deltoidea	((Chamaedorea_seifrizii	Phoenix_dactylifera)	Sabal_domingensis))))	(Serenoa_repens	(Nypa_fruticans	(Calamus_caryotoides	Roystonea_regia))))	(Reinhardtia_simplex	(Reinhardtia_latisecta	Reinhardtia_paiewonskiana)))	(Manicaria_saccifera	(Attalea_speciosa	(Bactris_major	(Elaeis_oleifera	Elaeis_guineensis)))))	Kingia_australis);
((Calamus_caryotoides	(Roystonea_regia	(((((((Sclerosperma_profizianum	Orania_palindan)	Podococcus_barteri)	((Geonoma_undata	((Dypsis_decaryi	((Dictyosperma_album	(Leopoldinia_pulchra	Veitchia_spiralis))	((Heterospathe_cagayanensis	(Burretiokentia_grandiflora	Hydriastele_microspadix))	Kentiopsis_piersoniorum)))	(Prestoea_acuminata	(Oenocarpus_bataua	Oenocarpus_minor))))	Pelagodoxa_henryana))	(Iriartea_deltoidea	((Chamaedorea_seifrizii	Phoenix_dactylifera)	Sabal_domingensis)))	((Reinhardtia_simplex	(Reinhardtia_latisecta	Reinhardtia_paiewonskiana))	(Manicaria_saccifera	(Attalea_speciosa	(Bactris_major	(Elaeis_oleifera	Elaeis_guineensis))))))	(Pseudophoenix_vinifera	Serenoa_repens))	Nypa_fruticans)))	Kingia_australis);
((Pseudophoenix_vinifera	(((Nypa_fruticans	Roystonea_regia)	Serenoa_repens)	(((((Sclerosperma_profizianum	Orania_palindan)	Podococcus_barteri)	((Geonoma_undata	((Dypsis_decaryi	((Heterospathe_cagayanensis	(Dictyosperma_album	Veitchia_spiralis))	((Burretiokentia_grandiflora	Hydriastele_microspadix)	Kentiopsis_piersoniorum)))	(Prestoea_acuminata	(Oenocarpus_bataua	(Leopoldinia_pulchra	Oenocarpus_minor)))))	Pelagodoxa_henryana))	(Iriartea_deltoidea	((Chamaedorea_seifrizii	Phoenix_dactylifera)	(Calamus_caryotoides	Sabal_domingensis))))	((Reinhardtia_simplex	(Reinhardtia_latisecta	Reinhardtia_paiewonskiana))	(Manicaria_saccifera	(Attalea_speciosa	(Bactris_major	(Elaeis_oleifera	Elaeis_guineensis))))))))	Kingia_australis);
((Calamus_caryotoides	((Nypa_fruticans	Roystonea_regia)	((Pseudophoenix_vinifera	Serenoa_repens)	(((Podococcus_barteri	((((Geonoma_undata	((Dypsis_decaryi	((Heterospathe_cagayanensis	(Dictyosperma_album	Veitchia_spiralis))	((Burretiokentia_grandiflora	Hydriastele_microspadix)	Kentiopsis_piersoniorum)))	(Prestoea_acuminata	(Oenocarpus_bataua	Oenocarpus_minor))))	Pelagodoxa_henryana)	Leopoldinia_pulchra)	(Sclerosperma_profizianum	Orania_palindan)))	(((Iriartea_deltoidea	Chamaedorea_seifrizii)	Phoenix_dactylifera)	Sabal_domingensis))	(((Reinhardtia_simplex	(Reinhardtia_latisecta	Reinhardtia_paiewonskiana))	(Attalea_speciosa	(Bactris_major	(Elaeis_oleifera	Elaeis_guineensis))))	Manicaria_saccifera)))))	Kingia_australis);
((Pseudophoenix_vinifera	((((Phoenix_dactylifera	Sabal_domingensis)	Iriartea_deltoidea)	((Podococcus_barteri	(((((Prestoea_acuminata	(Oenocarpus_bataua	Oenocarpus_minor))	(Dypsis_decaryi	((Dictyosperma_album	(Leopoldinia_pulchra	Veitchia_spiralis))	((Heterospathe_cagayanensis	(Burretiokentia_grandiflora	Hydriastele_microspadix))	Kentiopsis_piersoniorum))))	Geonoma_undata)	Pelagodoxa_henryana)	(Sclerosperma_profizianum	Orania_palindan)))	Chamaedorea_seifrizii))	(Manicaria_saccifera	(((Nypa_fruticans	(Calamus_caryotoides	Roystonea_regia))	(Reinhardtia_simplex	(Reinhardtia_latisecta	Reinhardtia_paiewonskiana)))	((Attalea_speciosa	(Bactris_major	(Elaeis_oleifera	Elaeis_guineensis)))	Serenoa_repens)))))	Kingia_australis);
((Attalea_speciosa	((((Serenoa_repens	(((Pseudophoenix_vinifera	(((Chamaedorea_seifrizii	Phoenix_dactylifera)	(Calamus_caryotoides	Sabal_domingensis))	(Podococcus_barteri	(((((Prestoea_acuminata	(Oenocarpus_bataua	Oenocarpus_minor))	(Dypsis_decaryi	(((Dictyosperma_album	Veitchia_spiralis)	(Hydriastele_microspadix	(Heterospathe_cagayanensis	Kentiopsis_piersoniorum)))	Burretiokentia_grandiflora)))	(Geonoma_undata	Pelagodoxa_henryana))	Leopoldinia_pulchra)	(Sclerosperma_profizianum	Orania_palindan)))))	Manicaria_saccifera)	(Nypa_fruticans	Roystonea_regia)))	(Reinhardtia_simplex	(Reinhardtia_latisecta	Reinhardtia_paiewonskiana)))	(Iriartea_deltoidea	Bactris_major))	(Elaeis_oleifera	Elaeis_guineensis)))	Kingia_australis);
((Calamus_caryotoides	((Sabal_domingensis	Phoenix_dactylifera)	((Nypa_fruticans	Chamaedorea_seifrizii)	((Podococcus_barteri	((((Prestoea_acuminata	(Oenocarpus_bataua	Oenocarpus_minor))	(Dypsis_decaryi	((Kentiopsis_piersoniorum	((Leopoldinia_pulchra	Veitchia_spiralis)	((Burretiokentia_grandiflora	Hydriastele_microspadix)	Heterospathe_cagayanensis)))	Dictyosperma_album)))	(Geonoma_undata	Pelagodoxa_henryana))	(Sclerosperma_profizianum	Orania_palindan)))	((Roystonea_regia	((Reinhardtia_simplex	(Reinhardtia_latisecta	Reinhardtia_paiewonskiana))	(((Bactris_major	(Elaeis_oleifera	Elaeis_guineensis))	Attalea_speciosa)	Serenoa_repens)))	((Iriartea_deltoidea	Manicaria_saccifera)	Pseudophoenix_vinifera))))))	Kingia_australis);
((Attalea_speciosa	((Bactris_major	(Elaeis_oleifera	Elaeis_guineensis))	(((Roystonea_regia	((Reinhardtia_paiewonskiana	Reinhardtia_latisecta)	Reinhardtia_simplex))	Nypa_fruticans)	((Iriartea_deltoidea	Manicaria_saccifera)	((Calamus_caryotoides	((Sabal_domingensis	(Chamaedorea_seifrizii	Phoenix_dactylifera))	(Podococcus_barteri	((Sclerosperma_profizianum	Orania_palindan)	(Serenoa_repens	(Pelagodoxa_henryana	(((((Dictyosperma_album	(Leopoldinia_pulchra	Veitchia_spiralis))	((Heterospathe_cagayanensis	Kentiopsis_piersoniorum)	(Burretiokentia_grandiflora	Hydriastele_microspadix)))	Dypsis_decaryi)	((Oenocarpus_minor	Oenocarpus_bataua)	Prestoea_acuminata))	Geonoma_undata)))))))	Pseudophoenix_vinifera)))))	Kingia_australis);
((Attalea_speciosa	((Elaeis_oleifera	Elaeis_guineensis)	(((Serenoa_repens	((Roystonea_regia	((Reinhardtia_paiewonskiana	Reinhardtia_latisecta)	Reinhardtia_simplex))	Nypa_fruticans))	(((Calamus_caryotoides	Pseudophoenix_vinifera)	((Sabal_domingensis	Phoenix_dactylifera)	((Sclerosperma_profizianum	Orania_palindan)	(Pelagodoxa_henryana	(Podococcus_barteri	((((((Kentiopsis_piersoniorum	(Burretiokentia_grandiflora	(Chamaedorea_seifrizii	(Leopoldinia_pulchra	Veitchia_spiralis))))	(Heterospathe_cagayanensis	Hydriastele_microspadix))	(Iriartea_deltoidea	Dypsis_decaryi))	Dictyosperma_album)	((Oenocarpus_minor	Oenocarpus_bataua)	Prestoea_acuminata))	Geonoma_undata))))))	Manicaria_saccifera))	Bactris_major)))	Kingia_australis);
((Calamus_caryotoides	(Pseudophoenix_vinifera	((((Iriartea_deltoidea	Sabal_domingensis)	(Chamaedorea_seifrizii	Phoenix_dactylifera))	((Podococcus_barteri	(Orania_palindan	Sclerosperma_profizianum))	(Pelagodoxa_henryana	(((((((Leopoldinia_pulchra	Veitchia_spiralis)	(Heterospathe_cagayanensis	(Burretiokentia_grandiflora	Hydriastele_microspadix)))	Dypsis_decaryi)	Kentiopsis_piersoniorum)	Dictyosperma_album)	((Oenocarpus_bataua	Oenocarpus_minor)	Prestoea_acuminata))	(Serenoa_repens	Geonoma_undata)))))	((((Reinhardtia_paiewonskiana	Reinhardtia_latisecta)	Reinhardtia_simplex)	(((Bactris_major	(Elaeis_oleifera	Elaeis_guineensis))	Attalea_speciosa)	Manicaria_saccifera))	(Nypa_fruticans	Roystonea_regia)))))	Kingia_australis);
((Attalea_speciosa	(((((Nypa_fruticans	Roystonea_regia)	((Pseudophoenix_vinifera	(Iriartea_deltoidea	Manicaria_saccifera))	(((Calamus_caryotoides	Sabal_domingensis)	Phoenix_dactylifera)	(((Podococcus_barteri	(Orania_palindan	(Pelagodoxa_henryana	((((((Heterospathe_cagayanensis	Hydriastele_microspadix)	(Kentiopsis_piersoniorum	Burretiokentia_grandiflora))	(Dictyosperma_album	(Leopoldinia_pulchra	Veitchia_spiralis)))	Dypsis_decaryi)	((Oenocarpus_bataua	Oenocarpus_minor)	Prestoea_acuminata))	Geonoma_undata))))	Sclerosperma_profizianum)	Chamaedorea_seifrizii))))	((Reinhardtia_paiewonskiana	Reinhardtia_latisecta)	Reinhardtia_simplex))	Serenoa_repens)	(Bactris_major	(Elaeis_oleifera	Elaeis_guineensis))))	Kingia_australis);
((Attalea_speciosa	(((((Nypa_fruticans	Roystonea_regia)	(Manicaria_saccifera	((((Iriartea_deltoidea	Sabal_domingensis)	(Chamaedorea_seifrizii	Phoenix_dactylifera))	((Sclerosperma_profizianum	Orania_palindan)	(Podococcus_barteri	(((((((Burretiokentia_grandiflora	Hydriastele_microspadix)	(Kentiopsis_piersoniorum	Heterospathe_cagayanensis))	(Dictyosperma_album	(Leopoldinia_pulchra	Veitchia_spiralis)))	Dypsis_decaryi)	((Oenocarpus_bataua	Oenocarpus_minor)	Prestoea_acuminata))	Geonoma_undata)	Pelagodoxa_henryana))))	(Calamus_caryotoides	Pseudophoenix_vinifera))))	Serenoa_repens)	((Reinhardtia_paiewonskiana	Reinhardtia_latisecta)	Reinhardtia_simplex))	(Bactris_major	(Elaeis_oleifera	Elaeis_guineensis))))	Kingia_australis);
((Calamus_caryotoides	(((Reinhardtia_paiewonskiana	Reinhardtia_latisecta)	Reinhardtia_simplex)	((Manicaria_saccifera	((Bactris_major	(Elaeis_oleifera	Elaeis_guineensis))	Attalea_speciosa))	((((Sabal_domingensis	Phoenix_dactylifera)	Iriartea_deltoidea)	(((Sclerosperma_profizianum	Orania_palindan)	(Chamaedorea_seifrizii	(Serenoa_repens	(((((((Hydriastele_microspadix	Heterospathe_cagayanensis)	(Dictyosperma_album	(Leopoldinia_pulchra	Veitchia_spiralis)))	(Burretiokentia_grandiflora	Kentiopsis_piersoniorum))	Dypsis_decaryi)	((Oenocarpus_bataua	Oenocarpus_minor)	Prestoea_acuminata))	Geonoma_undata)	Pelagodoxa_henryana))))	Podococcus_barteri))	(Pseudophoenix_vinifera	(Nypa_fruticans	Roystonea_regia))))))	Kingia_australis);
((Calamus_caryotoides	(((Chamaedorea_seifrizii	((Sabal_domingensis	Phoenix_dactylifera)	Iriartea_deltoidea))	(((Sclerosperma_profizianum	Orania_palindan)	((((((Dictyosperma_album	Veitchia_spiralis)	(Leopoldinia_pulchra	Dypsis_decaryi))	((Burretiokentia_grandiflora	Kentiopsis_piersoniorum)	(Heterospathe_cagayanensis	Hydriastele_microspadix)))	((Oenocarpus_bataua	Oenocarpus_minor)	(Serenoa_repens	Prestoea_acuminata)))	Geonoma_undata)	Pelagodoxa_henryana))	Podococcus_barteri))	(Pseudophoenix_vinifera	(Manicaria_saccifera	(((Nypa_fruticans	Roystonea_regia)	((Reinhardtia_paiewonskiana	Reinhardtia_latisecta)	Reinhardtia_simplex))	((Bactris_major	(Elaeis_oleifera	Elaeis_guineensis))	Attalea_speciosa))))))	Kingia_australis);
((Calamus_caryotoides	(Roystonea_regia	(Nypa_fruticans	(((Reinhardtia_paiewonskiana	Reinhardtia_latisecta)	Reinhardtia_simplex)	(((Podococcus_barteri	(Orania_palindan	Sclerosperma_profizianum))	((((((Dictyosperma_album	(Leopoldinia_pulchra	Veitchia_spiralis))	(Kentiopsis_piersoniorum	(Heterospathe_cagayanensis	Hydriastele_microspadix)))	Burretiokentia_grandiflora)	Dypsis_decaryi)	((Oenocarpus_bataua	Oenocarpus_minor)	Prestoea_acuminata))	(Geonoma_undata	Pelagodoxa_henryana)))	((Pseudophoenix_vinifera	(Sabal_domingensis	(Chamaedorea_seifrizii	Phoenix_dactylifera)))	((Serenoa_repens	(Bactris_major	((Elaeis_oleifera	Elaeis_guineensis)	Attalea_speciosa)))	(Iriartea_deltoidea	Manicaria_saccifera))))))))	Kingia_australis);
((Pseudophoenix_vinifera	(((((Podococcus_barteri	(Orania_palindan	Sclerosperma_profizianum))	(Pelagodoxa_henryana	(((((Burretiokentia_grandiflora	Kentiopsis_piersoniorum)	((((Leopoldinia_pulchra	Dictyosperma_album)	Veitchia_spiralis)	Heterospathe_cagayanensis)	Hydriastele_microspadix))	Dypsis_decaryi)	((Oenocarpus_bataua	Oenocarpus_minor)	Prestoea_acuminata))	Geonoma_undata)))	(Sabal_domingensis	(Chamaedorea_seifrizii	Phoenix_dactylifera)))	((Bactris_major	((Elaeis_oleifera	Elaeis_guineensis)	Attalea_speciosa))	(((Roystonea_regia	Nypa_fruticans)	(Calamus_caryotoides	((Reinhardtia_paiewonskiana	Reinhardtia_latisecta)	Reinhardtia_simplex)))	(Iriartea_deltoidea	Manicaria_saccifera))))	Serenoa_repens))	Kingia_australis);
((((((((Iriartea_deltoidea	Manicaria_saccifera)	((Serenoa_repens	(Attalea_speciosa	(Bactris_major	(Elaeis_oleifera	Elaeis_guineensis))))	((Roystonea_regia	Nypa_fruticans)	((Reinhardtia_paiewonskiana	Reinhardtia_latisecta)	Reinhardtia_simplex))))	((((Pelagodoxa_henryana	((((Burretiokentia_grandiflora	Kentiopsis_piersoniorum)	(((Dypsis_decaryi	(Dictyosperma_album	(Leopoldinia_pulchra	Veitchia_spiralis)))	Heterospathe_cagayanensis)	Hydriastele_microspadix))	((Oenocarpus_bataua	Oenocarpus_minor)	Prestoea_acuminata))	Geonoma_undata))	Orania_palindan)	Podococcus_barteri)	Sclerosperma_profizianum))	(Chamaedorea_seifrizii	Pseudophoenix_vinifera))	Sabal_domingensis)	Phoenix_dactylifera)	Calamus_caryotoides)	Kingia_australis);
((Attalea_speciosa	(((((Reinhardtia_latisecta	Reinhardtia_paiewonskiana)	Reinhardtia_simplex)	(((((Pelagodoxa_henryana	(Geonoma_undata	((Prestoea_acuminata	(Oenocarpus_minor	Oenocarpus_bataua))	(((Hydriastele_microspadix	(Heterospathe_cagayanensis	Kentiopsis_piersoniorum))	Burretiokentia_grandiflora)	(Dypsis_decaryi	(Dictyosperma_album	(Leopoldinia_pulchra	Veitchia_spiralis)))))))	(((Iriartea_deltoidea	(Sabal_domingensis	((Nypa_fruticans	Chamaedorea_seifrizii)	Phoenix_dactylifera)))	(Podococcus_barteri	Pseudophoenix_vinifera))	(Orania_palindan	Sclerosperma_profizianum)))	Serenoa_repens)	(Roystonea_regia	Calamus_caryotoides))	Manicaria_saccifera))	Bactris_major)	(Elaeis_oleifera	Elaeis_guineensis)))	Kingia_australis);
((Calamus_caryotoides	(((Sclerosperma_profizianum	((Podococcus_barteri	Orania_palindan)	((((Prestoea_acuminata	(Oenocarpus_minor	Oenocarpus_bataua))	(((Dictyosperma_album	(Leopoldinia_pulchra	Veitchia_spiralis))	(Dypsis_decaryi	(Heterospathe_cagayanensis	(Hydriastele_microspadix	Burretiokentia_grandiflora))))	Kentiopsis_piersoniorum))	Geonoma_undata)	Pelagodoxa_henryana)))	((Sabal_domingensis	(Iriartea_deltoidea	Phoenix_dactylifera))	Chamaedorea_seifrizii))	(((Nypa_fruticans	Roystonea_regia)	(((Serenoa_repens	((Bactris_major	(Elaeis_oleifera	Elaeis_guineensis))	Attalea_speciosa))	Manicaria_saccifera)	((Reinhardtia_latisecta	Reinhardtia_paiewonskiana)	Reinhardtia_simplex)))	Pseudophoenix_vinifera)))	Kingia_australis);
((Attalea_speciosa	((((Iriartea_deltoidea	Manicaria_saccifera)	(((Reinhardtia_latisecta	Reinhardtia_paiewonskiana)	Reinhardtia_simplex)	((((Sabal_domingensis	Phoenix_dactylifera)	(Chamaedorea_seifrizii	(Nypa_fruticans	(Calamus_caryotoides	Roystonea_regia))))	(Sclerosperma_profizianum	Pseudophoenix_vinifera))	(Podococcus_barteri	(Orania_palindan	((((Prestoea_acuminata	(Oenocarpus_minor	(Leopoldinia_pulchra	Oenocarpus_bataua)))	(Dypsis_decaryi	(((Hydriastele_microspadix	Burretiokentia_grandiflora)	Kentiopsis_piersoniorum)	(Heterospathe_cagayanensis	(Dictyosperma_album	Veitchia_spiralis)))))	Geonoma_undata)	Pelagodoxa_henryana))))))	Serenoa_repens)	(Bactris_major	(Elaeis_oleifera	Elaeis_guineensis))))	Kingia_australis);
((Attalea_speciosa	((Manicaria_saccifera	(((Reinhardtia_latisecta	Reinhardtia_paiewonskiana)	Reinhardtia_simplex)	((((Iriartea_deltoidea	((Calamus_caryotoides	Roystonea_regia)	Nypa_fruticans))	(((((Prestoea_acuminata	(Oenocarpus_minor	Oenocarpus_bataua))	(Dypsis_decaryi	(((Heterospathe_cagayanensis	(Hydriastele_microspadix	Burretiokentia_grandiflora))	Kentiopsis_piersoniorum)	(Dictyosperma_album	(Leopoldinia_pulchra	Veitchia_spiralis)))))	(Geonoma_undata	Pelagodoxa_henryana))	(Podococcus_barteri	(Sclerosperma_profizianum	Orania_palindan)))	(Sabal_domingensis	(Chamaedorea_seifrizii	Phoenix_dactylifera))))	Pseudophoenix_vinifera)	Serenoa_repens)))	(Bactris_major	(Elaeis_oleifera	Elaeis_guineensis))))	Kingia_australis);
((Calamus_caryotoides	(Roystonea_regia	(Nypa_fruticans	(((Manicaria_saccifera	((Reinhardtia_latisecta	Reinhardtia_paiewonskiana)	Reinhardtia_simplex))	(Pseudophoenix_vinifera	((Iriartea_deltoidea	(Sabal_domingensis	Phoenix_dactylifera))	(Podococcus_barteri	(((((Prestoea_acuminata	(Oenocarpus_minor	Oenocarpus_bataua))	(Dypsis_decaryi	((((Heterospathe_cagayanensis	(Hydriastele_microspadix	Chamaedorea_seifrizii))	Burretiokentia_grandiflora)	Kentiopsis_piersoniorum)	(Dictyosperma_album	(Leopoldinia_pulchra	Veitchia_spiralis)))))	Geonoma_undata)	Pelagodoxa_henryana)	(Sclerosperma_profizianum	Orania_palindan))))))	(((Bactris_major	(Elaeis_oleifera	Elaeis_guineensis))	Attalea_speciosa)	Serenoa_repens)))))	Kingia_australis);
((Serenoa_repens	(((((((Podococcus_barteri	(((Dypsis_decaryi	(((Burretiokentia_grandiflora	Kentiopsis_piersoniorum)	(Heterospathe_cagayanensis	Hydriastele_microspadix))	(Dictyosperma_album	(Leopoldinia_pulchra	Veitchia_spiralis))))	(Geonoma_undata	(Prestoea_acuminata	(Oenocarpus_minor	Oenocarpus_bataua))))	Pelagodoxa_henryana))	(Sclerosperma_profizianum	Orania_palindan))	((Iriartea_deltoidea	Chamaedorea_seifrizii)	(Phoenix_dactylifera	(Calamus_caryotoides	Sabal_domingensis))))	Pseudophoenix_vinifera)	(((Reinhardtia_latisecta	Reinhardtia_paiewonskiana)	Reinhardtia_simplex)	(Roystonea_regia	Nypa_fruticans)))	Manicaria_saccifera)	((Bactris_major	(Elaeis_oleifera	Elaeis_guineensis))	Attalea_speciosa)))	Kingia_australis);
((Calamus_caryotoides	(Roystonea_regia	(((Nypa_fruticans	(Iriartea_deltoidea	Manicaria_saccifera))	(((Bactris_major	(Elaeis_oleifera	Elaeis_guineensis))	Attalea_speciosa)	((Reinhardtia_latisecta	Reinhardtia_paiewonskiana)	Reinhardtia_simplex)))	((((Chamaedorea_seifrizii	Serenoa_repens)	((Podococcus_barteri	((Geonoma_undata	((Prestoea_acuminata	(Oenocarpus_minor	Oenocarpus_bataua))	(((Dictyosperma_album	(Leopoldinia_pulchra	Veitchia_spiralis))	Dypsis_decaryi)	((Heterospathe_cagayanensis	(Burretiokentia_grandiflora	Hydriastele_microspadix))	Kentiopsis_piersoniorum))))	Pelagodoxa_henryana))	(Sclerosperma_profizianum	Orania_palindan)))	(Phoenix_dactylifera	Sabal_domingensis))	Pseudophoenix_vinifera))))	Kingia_australis);
((Bactris_major	((Elaeis_oleifera	Elaeis_guineensis)	(Attalea_speciosa	((((Pseudophoenix_vinifera	Serenoa_repens)	((Nypa_fruticans	Roystonea_regia)	((Reinhardtia_latisecta	Reinhardtia_paiewonskiana)	Reinhardtia_simplex)))	((((Sclerosperma_profizianum	Orania_palindan)	(Leopoldinia_pulchra	Podococcus_barteri))	((Geonoma_undata	((Prestoea_acuminata	(Oenocarpus_minor	Oenocarpus_bataua))	((Burretiokentia_grandiflora	(Kentiopsis_piersoniorum	(Hydriastele_microspadix	(Heterospathe_cagayanensis	(Dictyosperma_album	Veitchia_spiralis)))))	Dypsis_decaryi)))	Pelagodoxa_henryana))	((Chamaedorea_seifrizii	Phoenix_dactylifera)	(Calamus_caryotoides	Sabal_domingensis))))	(Iriartea_deltoidea	Manicaria_saccifera)))))	Kingia_australis);
(((((Reinhardtia_latisecta	Reinhardtia_paiewonskiana)	Reinhardtia_simplex)	(((Phoenix_dactylifera	Sabal_domingensis)	((((Geonoma_undata	((Prestoea_acuminata	(Nypa_fruticans	(Oenocarpus_minor	Oenocarpus_bataua)))	((((Kentiopsis_piersoniorum	Burretiokentia_grandiflora)	(Dypsis_decaryi	(Dictyosperma_album	(Leopoldinia_pulchra	Veitchia_spiralis))))	Hydriastele_microspadix)	(Chamaedorea_seifrizii	Heterospathe_cagayanensis))))	Pelagodoxa_henryana)	(Sclerosperma_profizianum	Orania_palindan))	(Iriartea_deltoidea	Podococcus_barteri)))	((Calamus_caryotoides	Pseudophoenix_vinifera)	(Roystonea_regia	Serenoa_repens))))	(Manicaria_saccifera	((Bactris_major	(Elaeis_oleifera	Elaeis_guineensis))	Attalea_speciosa)))	Kingia_australis);
((Nypa_fruticans	(Roystonea_regia	(Serenoa_repens	(((((Iriartea_deltoidea	Manicaria_saccifera)	((Bactris_major	(Elaeis_oleifera	Elaeis_guineensis))	Attalea_speciosa))	((Reinhardtia_latisecta	Reinhardtia_paiewonskiana)	Reinhardtia_simplex))	(((Chamaedorea_seifrizii	Phoenix_dactylifera)	Sabal_domingensis)	((((Prestoea_acuminata	(Oenocarpus_minor	Oenocarpus_bataua))	(((Dictyosperma_album	(Leopoldinia_pulchra	Veitchia_spiralis))	((Heterospathe_cagayanensis	(Burretiokentia_grandiflora	Hydriastele_microspadix))	Kentiopsis_piersoniorum))	Dypsis_decaryi))	(Pelagodoxa_henryana	Geonoma_undata))	((Sclerosperma_profizianum	Orania_palindan)	Podococcus_barteri))))	(Calamus_caryotoides	Pseudophoenix_vinifera)))))	Kingia_australis);
((Bactris_major	((Elaeis_guineensis	Elaeis_oleifera)	((((Reinhardtia_simplex	(Reinhardtia_latisecta	Reinhardtia_paiewonskiana))	(((((Serenoa_repens	(Pelagodoxa_henryana	((Heterospathe_cagayanensis	((Kentiopsis_piersoniorum	(Burretiokentia_grandiflora	Hydriastele_microspadix))	(Dypsis_decaryi	(Dictyosperma_album	(Leopoldinia_pulchra	Veitchia_spiralis)))))	((Prestoea_acuminata	(Oenocarpus_minor	Oenocarpus_bataua))	Geonoma_undata))))	Podococcus_barteri)	(Iriartea_deltoidea	(Orania_palindan	Sclerosperma_profizianum)))	((Nypa_fruticans	(Calamus_caryotoides	Sabal_domingensis))	(Chamaedorea_seifrizii	Phoenix_dactylifera)))	(Pseudophoenix_vinifera	Roystonea_regia)))	Manicaria_saccifera)	Attalea_speciosa)))	Kingia_australis);
((Attalea_speciosa	((Elaeis_guineensis	Elaeis_oleifera)	(Bactris_major	(((Iriartea_deltoidea	Manicaria_saccifera)	(Reinhardtia_simplex	(Reinhardtia_latisecta	Reinhardtia_paiewonskiana)))	((Nypa_fruticans	Roystonea_regia)	((((Serenoa_repens	(Pelagodoxa_henryana	(Geonoma_undata	((Heterospathe_cagayanensis	(Kentiopsis_piersoniorum	((Burretiokentia_grandiflora	Hydriastele_microspadix)	(Dypsis_decaryi	(Dictyosperma_album	(Leopoldinia_pulchra	Veitchia_spiralis))))))	(Prestoea_acuminata	(Oenocarpus_minor	Oenocarpus_bataua))))))	(Orania_palindan	Sclerosperma_profizianum))	((Calamus_caryotoides	Sabal_domingensis)	(Chamaedorea_seifrizii	Phoenix_dactylifera)))	(Podococcus_barteri	Pseudophoenix_vinifera)))))))	Kingia_australis);
((Calamus_caryotoides	((Reinhardtia_simplex	(Reinhardtia_latisecta	Reinhardtia_paiewonskiana))	((((Pseudophoenix_vinifera	((Nypa_fruticans	Roystonea_regia)	Serenoa_repens))	((Sabal_domingensis	(Iriartea_deltoidea	Phoenix_dactylifera))	(Chamaedorea_seifrizii	(((Pelagodoxa_henryana	(Geonoma_undata	(((((Hydriastele_microspadix	(Kentiopsis_piersoniorum	Heterospathe_cagayanensis))	(Dictyosperma_album	(Leopoldinia_pulchra	Veitchia_spiralis)))	Burretiokentia_grandiflora)	Dypsis_decaryi)	(Prestoea_acuminata	(Oenocarpus_minor	Oenocarpus_bataua)))))	Podococcus_barteri)	(Orania_palindan	Sclerosperma_profizianum)))))	(((Elaeis_guineensis	Elaeis_oleifera)	Bactris_major)	Attalea_speciosa))	Manicaria_saccifera)))	Kingia_australis);
((Attalea_speciosa	(((((((Iriartea_deltoidea	(Phoenix_dactylifera	Sabal_domingensis))	(Chamaedorea_seifrizii	(((Pelagodoxa_henryana	(Geonoma_undata	(((((Burretiokentia_grandiflora	Hydriastele_microspadix)	Heterospathe_cagayanensis)	(Kentiopsis_piersoniorum	(Dictyosperma_album	(Leopoldinia_pulchra	Veitchia_spiralis))))	Dypsis_decaryi)	(Prestoea_acuminata	(Oenocarpus_minor	Oenocarpus_bataua)))))	Podococcus_barteri)	(Orania_palindan	Sclerosperma_profizianum))))	Pseudophoenix_vinifera)	Manicaria_saccifera)	Serenoa_repens)	(Roystonea_regia	(Calamus_caryotoides	(Nypa_fruticans	(Reinhardtia_simplex	(Reinhardtia_latisecta	Reinhardtia_paiewonskiana))))))	((Elaeis_guineensis	Elaeis_oleifera)	Bactris_major)))	Kingia_australis);
((Calamus_caryotoides	((((((Elaeis_guineensis	Elaeis_oleifera)	Bactris_major)	Attalea_speciosa)	((((((Sabal_domingensis	(Chamaedorea_seifrizii	Phoenix_dactylifera))	Iriartea_deltoidea)	((Pelagodoxa_henryana	(Geonoma_undata	((Podococcus_barteri	(((((Burretiokentia_grandiflora	Hydriastele_microspadix)	((Leopoldinia_pulchra	Veitchia_spiralis)	Dypsis_decaryi))	Kentiopsis_piersoniorum)	Dictyosperma_album)	Heterospathe_cagayanensis))	(Prestoea_acuminata	(Oenocarpus_minor	Oenocarpus_bataua)))))	(Orania_palindan	Sclerosperma_profizianum)))	Pseudophoenix_vinifera)	Manicaria_saccifera)	Serenoa_repens))	(Nypa_fruticans	(Reinhardtia_simplex	(Reinhardtia_latisecta	Reinhardtia_paiewonskiana))))	Roystonea_regia))	Kingia_australis);
((((Phoenix_dactylifera	(Calamus_caryotoides	Sabal_domingensis))	(((Podococcus_barteri	(Orania_palindan	Sclerosperma_profizianum))	(((((Veitchia_spiralis	Dictyosperma_album)	((Burretiokentia_grandiflora	Hydriastele_microspadix)	(Heterospathe_cagayanensis	Kentiopsis_piersoniorum)))	(Leopoldinia_pulchra	Dypsis_decaryi))	(Prestoea_acuminata	(Oenocarpus_minor	Oenocarpus_bataua)))	(Pelagodoxa_henryana	Geonoma_undata)))	(((Nypa_fruticans	Roystonea_regia)	((Reinhardtia_simplex	(Reinhardtia_latisecta	Reinhardtia_paiewonskiana))	(Serenoa_repens	(((Elaeis_guineensis	Elaeis_oleifera)	(Iriartea_deltoidea	Bactris_major))	Attalea_speciosa))))	Manicaria_saccifera)))	(Chamaedorea_seifrizii	Pseudophoenix_vinifera))	Kingia_australis);
((Attalea_speciosa	((Serenoa_repens	((Reinhardtia_simplex	(Reinhardtia_latisecta	Reinhardtia_paiewonskiana))	(Manicaria_saccifera	(((((Phoenix_dactylifera	Chamaedorea_seifrizii)	(Iriartea_deltoidea	Sabal_domingensis))	((Podococcus_barteri	(Orania_palindan	Sclerosperma_profizianum))	((((((Veitchia_spiralis	Dictyosperma_album)	((Burretiokentia_grandiflora	Hydriastele_microspadix)	(Heterospathe_cagayanensis	Kentiopsis_piersoniorum)))	Dypsis_decaryi)	(Prestoea_acuminata	(Oenocarpus_minor	Oenocarpus_bataua)))	(Pelagodoxa_henryana	Geonoma_undata))	Leopoldinia_pulchra)))	(Pseudophoenix_vinifera	Calamus_caryotoides))	(Nypa_fruticans	Roystonea_regia)))))	((Elaeis_guineensis	Elaeis_oleifera)	Bactris_major)))	Kingia_australis);
((Attalea_speciosa	((Elaeis_guineensis	Elaeis_oleifera)	(Bactris_major	((Reinhardtia_simplex	(Reinhardtia_latisecta	Reinhardtia_paiewonskiana))	(Manicaria_saccifera	(((Phoenix_dactylifera	Sabal_domingensis)	(((Chamaedorea_seifrizii	Nypa_fruticans)	(Sclerosperma_profizianum	Iriartea_deltoidea))	((Podococcus_barteri	(Serenoa_repens	(Pelagodoxa_henryana	(Leopoldinia_pulchra	(Geonoma_undata	((((Veitchia_spiralis	Dictyosperma_album)	((Heterospathe_cagayanensis	(Burretiokentia_grandiflora	Hydriastele_microspadix))	Kentiopsis_piersoniorum))	Dypsis_decaryi)	(Prestoea_acuminata	(Oenocarpus_minor	Oenocarpus_bataua))))))))	Orania_palindan)))	(Pseudophoenix_vinifera	(Calamus_caryotoides	Roystonea_regia))))))))	Kingia_australis);
((Calamus_caryotoides	(Sabal_domingensis	((((Podococcus_barteri	(Pelagodoxa_henryana	(((((Leopoldinia_pulchra	Veitchia_spiralis)	Dictyosperma_album)	((Hydriastele_microspadix	Heterospathe_cagayanensis)	(Burretiokentia_grandiflora	Kentiopsis_piersoniorum)))	Dypsis_decaryi)	((Prestoea_acuminata	(Oenocarpus_minor	Oenocarpus_bataua))	Geonoma_undata))))	(Sclerosperma_profizianum	Orania_palindan))	(((((Nypa_fruticans	Roystonea_regia)	(Reinhardtia_simplex	(Reinhardtia_latisecta	Reinhardtia_paiewonskiana)))	((Iriartea_deltoidea	Manicaria_saccifera)	(((Elaeis_guineensis	Elaeis_oleifera)	Bactris_major)	Attalea_speciosa)))	Serenoa_repens)	Pseudophoenix_vinifera))	(Chamaedorea_seifrizii	Phoenix_dactylifera))))	Kingia_australis);
((Attalea_speciosa	(((((Nypa_fruticans	Roystonea_regia)	(Reinhardtia_simplex	(Reinhardtia_latisecta	Reinhardtia_paiewonskiana)))	(Manicaria_saccifera	(Pseudophoenix_vinifera	(((Chamaedorea_seifrizii	Phoenix_dactylifera)	(Calamus_caryotoides	Sabal_domingensis))	((Pelagodoxa_henryana	(Geonoma_undata	(((((Leopoldinia_pulchra	Veitchia_spiralis)	Dictyosperma_album)	(((Burretiokentia_grandiflora	Hydriastele_microspadix)	Heterospathe_cagayanensis)	Kentiopsis_piersoniorum))	Dypsis_decaryi)	(Prestoea_acuminata	(Oenocarpus_minor	Oenocarpus_bataua)))))	(((Iriartea_deltoidea	Sclerosperma_profizianum)	Orania_palindan)	Podococcus_barteri))))))	Serenoa_repens)	((Elaeis_guineensis	Elaeis_oleifera)	Bactris_major)))	Kingia_australis);
((Calamus_caryotoides	((Sabal_domingensis	(Phoenix_dactylifera	((Chamaedorea_seifrizii	((Podococcus_barteri	(Sclerosperma_profizianum	Orania_palindan))	(((Prestoea_acuminata	(Oenocarpus_bataua	Oenocarpus_minor))	((Burretiokentia_grandiflora	Hydriastele_microspadix)	((Dypsis_decaryi	(Heterospathe_cagayanensis	(Dictyosperma_album	(Leopoldinia_pulchra	Veitchia_spiralis))))	Kentiopsis_piersoniorum)))	(Geonoma_undata	Pelagodoxa_henryana))))	((((Serenoa_repens	((Bactris_major	(Elaeis_oleifera	Elaeis_guineensis))	Attalea_speciosa))	((Roystonea_regia	Nypa_fruticans)	((Reinhardtia_paiewonskiana	Reinhardtia_latisecta)	Reinhardtia_simplex)))	Manicaria_saccifera)	Pseudophoenix_vinifera))))	Iriartea_deltoidea))	Kingia_australis);
((Attalea_speciosa	((((((Leopoldinia_pulchra	Serenoa_repens)	((Roystonea_regia	Nypa_fruticans)	Pseudophoenix_vinifera))	((((Sabal_domingensis	Phoenix_dactylifera)	((((((Prestoea_acuminata	(Oenocarpus_bataua	Oenocarpus_minor))	((Burretiokentia_grandiflora	Hydriastele_microspadix)	((Dypsis_decaryi	(Dictyosperma_album	Veitchia_spiralis))	Kentiopsis_piersoniorum)))	Heterospathe_cagayanensis)	(Geonoma_undata	Pelagodoxa_henryana))	(Sclerosperma_profizianum	Orania_palindan))	Podococcus_barteri))	(Chamaedorea_seifrizii	Iriartea_deltoidea))	Calamus_caryotoides))	((Reinhardtia_paiewonskiana	Reinhardtia_latisecta)	Reinhardtia_simplex))	Manicaria_saccifera)	(Bactris_major	(Elaeis_oleifera	Elaeis_guineensis))))	Kingia_australis);
((Calamus_caryotoides	((((((((Bactris_major	(Elaeis_oleifera	Elaeis_guineensis))	Attalea_speciosa)	(((Reinhardtia_paiewonskiana	Reinhardtia_latisecta)	Reinhardtia_simplex)	(Roystonea_regia	Nypa_fruticans)))	(Iriartea_deltoidea	Manicaria_saccifera))	(Podococcus_barteri	Pseudophoenix_vinifera))	((Serenoa_repens	(Pelagodoxa_henryana	(((Prestoea_acuminata	(Oenocarpus_bataua	Oenocarpus_minor))	((Leopoldinia_pulchra	Dypsis_decaryi)	((Dictyosperma_album	Veitchia_spiralis)	(((Heterospathe_cagayanensis	Hydriastele_microspadix)	Burretiokentia_grandiflora)	Kentiopsis_piersoniorum))))	Geonoma_undata)))	(Sclerosperma_profizianum	Orania_palindan)))	Sabal_domingensis)	(Chamaedorea_seifrizii	Phoenix_dactylifera)))	Kingia_australis);
((Bactris_major	(((Elaeis_oleifera	Elaeis_guineensis)	Attalea_speciosa)	((((Reinhardtia_paiewonskiana	Reinhardtia_latisecta)	Reinhardtia_simplex)	(((((((Sclerosperma_profizianum	Orania_palindan)	(Pelagodoxa_henryana	(((Prestoea_acuminata	(Oenocarpus_bataua	Oenocarpus_minor))	((((Kentiopsis_piersoniorum	Heterospathe_cagayanensis)	Hydriastele_microspadix)	Burretiokentia_grandiflora)	(Dypsis_decaryi	(Dictyosperma_album	(Leopoldinia_pulchra	Veitchia_spiralis)))))	Geonoma_undata)))	Podococcus_barteri)	((Calamus_caryotoides	Sabal_domingensis)	(Chamaedorea_seifrizii	Phoenix_dactylifera)))	Pseudophoenix_vinifera)	(Iriartea_deltoidea	Manicaria_saccifera))	(Roystonea_regia	Nypa_fruticans)))	Serenoa_repens)))	Kingia_australis);
((Calamus_caryotoides	(Sabal_domingensis	((Chamaedorea_seifrizii	Phoenix_dactylifera)	(Iriartea_deltoidea	((Manicaria_saccifera	(((Serenoa_repens	Pseudophoenix_vinifera)	(Roystonea_regia	Nypa_fruticans))	(((Bactris_major	(Elaeis_oleifera	Elaeis_guineensis))	Attalea_speciosa)	((Reinhardtia_paiewonskiana	Reinhardtia_latisecta)	Reinhardtia_simplex))))	(((Sclerosperma_profizianum	Orania_palindan)	(Pelagodoxa_henryana	(((Prestoea_acuminata	(Oenocarpus_bataua	Oenocarpus_minor))	((((Burretiokentia_grandiflora	Hydriastele_microspadix)	Kentiopsis_piersoniorum)	(Dypsis_decaryi	(Dictyosperma_album	(Leopoldinia_pulchra	Veitchia_spiralis))))	Heterospathe_cagayanensis))	Geonoma_undata)))	Podococcus_barteri))))))	Kingia_australis);
((Bactris_major	((Elaeis_oleifera	Elaeis_guineensis)	(Attalea_speciosa	((((Reinhardtia_paiewonskiana	Reinhardtia_latisecta)	Reinhardtia_simplex)	((Pseudophoenix_vinifera	(Calamus_caryotoides	((((Pelagodoxa_henryana	(((Prestoea_acuminata	(Oenocarpus_bataua	Oenocarpus_minor))	(((Heterospathe_cagayanensis	(Dictyosperma_album	Veitchia_spiralis))	((Burretiokentia_grandiflora	Hydriastele_microspadix)	Kentiopsis_piersoniorum))	(Leopoldinia_pulchra	Dypsis_decaryi)))	Geonoma_undata))	(Sclerosperma_profizianum	Orania_palindan))	Podococcus_barteri)	((Sabal_domingensis	(Chamaedorea_seifrizii	Phoenix_dactylifera))	Iriartea_deltoidea))))	(Serenoa_repens	(Roystonea_regia	Nypa_fruticans))))	Manicaria_saccifera))))	Kingia_australis);
((Calamus_caryotoides	(((((Sclerosperma_profizianum	Orania_palindan)	(Pelagodoxa_henryana	((((Prestoea_acuminata	(Oenocarpus_bataua	Oenocarpus_minor))	(((Dictyosperma_album	Veitchia_spiralis)	((Burretiokentia_grandiflora	Hydriastele_microspadix)	(Leopoldinia_pulchra	Kentiopsis_piersoniorum)))	Dypsis_decaryi))	Geonoma_undata)	Heterospathe_cagayanensis)))	Podococcus_barteri)	(((Sabal_domingensis	Phoenix_dactylifera)	Iriartea_deltoidea)	Chamaedorea_seifrizii))	((Serenoa_repens	((Roystonea_regia	Nypa_fruticans)	((Manicaria_saccifera	(((Elaeis_oleifera	Elaeis_guineensis)	Attalea_speciosa)	Bactris_major))	((Reinhardtia_paiewonskiana	Reinhardtia_latisecta)	Reinhardtia_simplex))))	Pseudophoenix_vinifera)))	Kingia_australis);
((Calamus_caryotoides	((((Roystonea_regia	Nypa_fruticans)	((((Bactris_major	(Elaeis_oleifera	Elaeis_guineensis))	Attalea_speciosa)	(Serenoa_repens	(Iriartea_deltoidea	Manicaria_saccifera)))	((Reinhardtia_paiewonskiana	Reinhardtia_latisecta)	Reinhardtia_simplex)))	(((Sclerosperma_profizianum	Orania_palindan)	(((Prestoea_acuminata	(Oenocarpus_bataua	Oenocarpus_minor))	(((Dictyosperma_album	Veitchia_spiralis)	((Heterospathe_cagayanensis	(Burretiokentia_grandiflora	Hydriastele_microspadix))	Kentiopsis_piersoniorum))	Dypsis_decaryi))	(Geonoma_undata	Pelagodoxa_henryana)))	Podococcus_barteri))	((Pseudophoenix_vinifera	Sabal_domingensis)	(Chamaedorea_seifrizii	(Leopoldinia_pulchra	Phoenix_dactylifera)))))	Kingia_australis);
((Calamus_caryotoides	(Attalea_speciosa	(((((Roystonea_regia	Nypa_fruticans)	(Serenoa_repens	(((Orania_palindan	((Iriartea_deltoidea	Leopoldinia_pulchra)	Sclerosperma_profizianum))	(((Prestoea_acuminata	(Oenocarpus_bataua	Oenocarpus_minor))	(((Dictyosperma_album	Veitchia_spiralis)	((Heterospathe_cagayanensis	(Burretiokentia_grandiflora	Hydriastele_microspadix))	Kentiopsis_piersoniorum))	Dypsis_decaryi))	(Geonoma_undata	Pelagodoxa_henryana)))	((Podococcus_barteri	(Pseudophoenix_vinifera	Chamaedorea_seifrizii))	(Sabal_domingensis	Phoenix_dactylifera)))))	Manicaria_saccifera)	((Reinhardtia_paiewonskiana	Reinhardtia_latisecta)	Reinhardtia_simplex))	(Bactris_major	(Elaeis_oleifera	Elaeis_guineensis)))))	Kingia_australis);
((Calamus_caryotoides	(((Reinhardtia_paiewonskiana	Reinhardtia_latisecta)	Reinhardtia_simplex)	((Bactris_major	(Attalea_speciosa	(Elaeis_oleifera	Elaeis_guineensis)))	((Iriartea_deltoidea	Manicaria_saccifera)	(((Pseudophoenix_vinifera	Serenoa_repens)	(((Orania_palindan	Sclerosperma_profizianum)	(Podococcus_barteri	((((Oenocarpus_bataua	Oenocarpus_minor)	(((Dictyosperma_album	(Leopoldinia_pulchra	Veitchia_spiralis))	((Heterospathe_cagayanensis	(Burretiokentia_grandiflora	Hydriastele_microspadix))	Kentiopsis_piersoniorum))	Dypsis_decaryi))	(Geonoma_undata	Prestoea_acuminata))	Pelagodoxa_henryana)))	((Phoenix_dactylifera	Chamaedorea_seifrizii)	Sabal_domingensis)))	(Roystonea_regia	Nypa_fruticans))))))	Kingia_australis);
((Attalea_speciosa	(((Elaeis_oleifera	Elaeis_guineensis)	Bactris_major)	((((Reinhardtia_paiewonskiana	Reinhardtia_latisecta)	Reinhardtia_simplex)	((Nypa_fruticans	Roystonea_regia)	((Iriartea_deltoidea	Manicaria_saccifera)	(((((Pelagodoxa_henryana	(Geonoma_undata	((Dypsis_decaryi	(((Leopoldinia_pulchra	Veitchia_spiralis)	Dictyosperma_album)	((Burretiokentia_grandiflora	Kentiopsis_piersoniorum)	(Hydriastele_microspadix	Heterospathe_cagayanensis))))	((Oenocarpus_minor	Oenocarpus_bataua)	Prestoea_acuminata))))	Podococcus_barteri)	(Sclerosperma_profizianum	Orania_palindan))	((Calamus_caryotoides	Sabal_domingensis)	(Chamaedorea_seifrizii	Phoenix_dactylifera)))	Pseudophoenix_vinifera))))	Serenoa_repens)))	Kingia_australis);
((Attalea_speciosa	(((Elaeis_oleifera	Elaeis_guineensis)	Bactris_major)	(((((Reinhardtia_paiewonskiana	Reinhardtia_latisecta)	Reinhardtia_simplex)	(((Pelagodoxa_henryana	(Geonoma_undata	(((Leopoldinia_pulchra	Dypsis_decaryi)	((Veitchia_spiralis	Dictyosperma_album)	((Kentiopsis_piersoniorum	Heterospathe_cagayanensis)	(Burretiokentia_grandiflora	Hydriastele_microspadix))))	((Oenocarpus_minor	Oenocarpus_bataua)	Prestoea_acuminata))))	Orania_palindan)	(((((Phoenix_dactylifera	Sabal_domingensis)	((Iriartea_deltoidea	Podococcus_barteri)	Calamus_caryotoides))	(Chamaedorea_seifrizii	Pseudophoenix_vinifera))	(Nypa_fruticans	Roystonea_regia))	Sclerosperma_profizianum)))	Manicaria_saccifera)	Serenoa_repens)))	Kingia_australis);
((Nypa_fruticans	(((Manicaria_saccifera	(Pseudophoenix_vinifera	(((Pelagodoxa_henryana	(((Serenoa_repens	(Chamaedorea_seifrizii	Geonoma_undata))	((Oenocarpus_minor	(Leopoldinia_pulchra	Oenocarpus_bataua))	Prestoea_acuminata))	(Dypsis_decaryi	((Veitchia_spiralis	Dictyosperma_album)	((Kentiopsis_piersoniorum	Heterospathe_cagayanensis)	(Burretiokentia_grandiflora	Hydriastele_microspadix))))))	(Sclerosperma_profizianum	Orania_palindan))	((Phoenix_dactylifera	Sabal_domingensis)	((Iriartea_deltoidea	Podococcus_barteri)	Calamus_caryotoides)))))	Roystonea_regia)	((Attalea_speciosa	((Elaeis_oleifera	Elaeis_guineensis)	Bactris_major))	((Reinhardtia_paiewonskiana	Reinhardtia_latisecta)	Reinhardtia_simplex))))	Kingia_australis);
((Attalea_speciosa	(((Elaeis_oleifera	Elaeis_guineensis)	Bactris_major)	((Manicaria_saccifera	Chamaedorea_seifrizii)	((((Pseudophoenix_vinifera	Serenoa_repens)	(Nypa_fruticans	Roystonea_regia))	((Sclerosperma_profizianum	(Orania_palindan	((Pelagodoxa_henryana	(((Oenocarpus_minor	Oenocarpus_bataua)	Prestoea_acuminata)	(((Burretiokentia_grandiflora	Hydriastele_microspadix)	(Kentiopsis_piersoniorum	(((Leopoldinia_pulchra	Veitchia_spiralis)	Dictyosperma_album)	Dypsis_decaryi)))	Geonoma_undata)))	Heterospathe_cagayanensis)))	((Phoenix_dactylifera	Sabal_domingensis)	((Iriartea_deltoidea	Podococcus_barteri)	Calamus_caryotoides))))	((Reinhardtia_paiewonskiana	Reinhardtia_latisecta)	Reinhardtia_simplex)))))	Kingia_australis);
((Attalea_speciosa	((Elaeis_oleifera	Elaeis_guineensis)	(Bactris_major	(((((((Reinhardtia_paiewonskiana	Reinhardtia_latisecta)	Reinhardtia_simplex)	((Sclerosperma_profizianum	Orania_palindan)	(Podococcus_barteri	((((((Oenocarpus_minor	Oenocarpus_bataua)	Prestoea_acuminata)	((((Veitchia_spiralis	Dictyosperma_album)	Kentiopsis_piersoniorum)	((Leopoldinia_pulchra	Burretiokentia_grandiflora)	Hydriastele_microspadix))	Dypsis_decaryi))	Geonoma_undata)	Heterospathe_cagayanensis)	Pelagodoxa_henryana))))	((Chamaedorea_seifrizii	Pseudophoenix_vinifera)	(Phoenix_dactylifera	Sabal_domingensis)))	(Iriartea_deltoidea	Manicaria_saccifera))	(Calamus_caryotoides	(Nypa_fruticans	Roystonea_regia)))	Serenoa_repens))))	Kingia_australis);
((Pseudophoenix_vinifera	((Manicaria_saccifera	((Nypa_fruticans	Roystonea_regia)	((Calamus_caryotoides	((Reinhardtia_paiewonskiana	Reinhardtia_latisecta)	Reinhardtia_simplex))	(Serenoa_repens	((Attalea_speciosa	(Elaeis_oleifera	Elaeis_guineensis))	Bactris_major)))))	(((((((((Kentiopsis_piersoniorum	Heterospathe_cagayanensis)	(Burretiokentia_grandiflora	Hydriastele_microspadix))	((Leopoldinia_pulchra	Veitchia_spiralis)	Dictyosperma_album))	Dypsis_decaryi)	((Oenocarpus_minor	Oenocarpus_bataua)	Prestoea_acuminata))	Geonoma_undata)	Pelagodoxa_henryana)	(Podococcus_barteri	(Sclerosperma_profizianum	Orania_palindan)))	((Phoenix_dactylifera	(Iriartea_deltoidea	Sabal_domingensis))	Chamaedorea_seifrizii))))	Kingia_australis);
((Calamus_caryotoides	(((Manicaria_saccifera	(Attalea_speciosa	((Elaeis_oleifera	Elaeis_guineensis)	Bactris_major)))	(Roystonea_regia	(Nypa_fruticans	(Sclerosperma_profizianum	(((((Podococcus_barteri	(Chamaedorea_seifrizii	Pseudophoenix_vinifera))	Sabal_domingensis)	Iriartea_deltoidea)	Phoenix_dactylifera)	(((((((Kentiopsis_piersoniorum	((Leopoldinia_pulchra	Veitchia_spiralis)	(Heterospathe_cagayanensis	(Burretiokentia_grandiflora	Hydriastele_microspadix))))	Dypsis_decaryi)	Dictyosperma_album)	((Oenocarpus_minor	Oenocarpus_bataua)	Prestoea_acuminata))	Geonoma_undata)	Pelagodoxa_henryana)	(Orania_palindan	Serenoa_repens)))))))	((Reinhardtia_paiewonskiana	Reinhardtia_latisecta)	Reinhardtia_simplex)))	Kingia_australis);
(((Calamus_caryotoides	((Serenoa_repens	Pseudophoenix_vinifera)	((((Reinhardtia_paiewonskiana	Reinhardtia_latisecta)	Reinhardtia_simplex)	((Attalea_speciosa	((Elaeis_oleifera	Elaeis_guineensis)	Bactris_major))	Manicaria_saccifera))	((Sabal_domingensis	(Iriartea_deltoidea	((Nypa_fruticans	Chamaedorea_seifrizii)	Phoenix_dactylifera)))	((Podococcus_barteri	(Sclerosperma_profizianum	Orania_palindan))	((((((Leopoldinia_pulchra	Veitchia_spiralis)	Dictyosperma_album)	((Heterospathe_cagayanensis	(Burretiokentia_grandiflora	Hydriastele_microspadix))	Kentiopsis_piersoniorum))	Dypsis_decaryi)	((Oenocarpus_minor	Oenocarpus_bataua)	Prestoea_acuminata))	(Geonoma_undata	Pelagodoxa_henryana)))))))	Roystonea_regia)	Kingia_australis);
((Attalea_speciosa	(((Elaeis_oleifera	Elaeis_guineensis)	Bactris_major)	(((Reinhardtia_paiewonskiana	Reinhardtia_latisecta)	Reinhardtia_simplex)	(((((((Chamaedorea_seifrizii	Phoenix_dactylifera)	(Sabal_domingensis	Calamus_caryotoides))	((Sclerosperma_profizianum	Orania_palindan)	(Podococcus_barteri	(Pelagodoxa_henryana	(Geonoma_undata	((((Veitchia_spiralis	Dictyosperma_album)	((Heterospathe_cagayanensis	Hydriastele_microspadix)	(Burretiokentia_grandiflora	(Leopoldinia_pulchra	Kentiopsis_piersoniorum))))	Dypsis_decaryi)	((Oenocarpus_minor	Oenocarpus_bataua)	Prestoea_acuminata)))))))	Pseudophoenix_vinifera)	(Iriartea_deltoidea	Manicaria_saccifera))	Serenoa_repens)	(Nypa_fruticans	Roystonea_regia)))))	Kingia_australis);
((Attalea_speciosa	(((Elaeis_oleifera	Elaeis_guineensis)	Bactris_major)	(((((Reinhardtia_paiewonskiana	Reinhardtia_latisecta)	Reinhardtia_simplex)	((Nypa_fruticans	Roystonea_regia)	((Calamus_caryotoides	((((Iriartea_deltoidea	Phoenix_dactylifera)	Sabal_domingensis)	Chamaedorea_seifrizii)	(((Orania_palindan	((((((Burretiokentia_grandiflora	Hydriastele_microspadix)	Heterospathe_cagayanensis)	(Leopoldinia_pulchra	Kentiopsis_piersoniorum))	(Dypsis_decaryi	(Veitchia_spiralis	Dictyosperma_album)))	((Oenocarpus_minor	Oenocarpus_bataua)	Prestoea_acuminata))	(Pelagodoxa_henryana	Geonoma_undata)))	Podococcus_barteri)	Sclerosperma_profizianum)))	Pseudophoenix_vinifera)))	Manicaria_saccifera)	Serenoa_repens)))	Kingia_australis);
((Calamus_caryotoides	((Chamaedorea_seifrizii	Phoenix_dactylifera)	((((Sclerosperma_profizianum	Orania_palindan)	(Podococcus_barteri	((Geonoma_undata	Pelagodoxa_henryana)	((Prestoea_acuminata	(Oenocarpus_bataua	Oenocarpus_minor))	((((Leopoldinia_pulchra	Veitchia_spiralis)	Dictyosperma_album)	((Kentiopsis_piersoniorum	(Burretiokentia_grandiflora	Hydriastele_microspadix))	Heterospathe_cagayanensis))	Dypsis_decaryi)))))	((Pseudophoenix_vinifera	(Roystonea_regia	((((Reinhardtia_simplex	(Reinhardtia_latisecta	Reinhardtia_paiewonskiana))	((Iriartea_deltoidea	Bactris_major)	((Elaeis_oleifera	Elaeis_guineensis)	Attalea_speciosa)))	Manicaria_saccifera)	Nypa_fruticans)))	Serenoa_repens))	Sabal_domingensis)))	Kingia_australis);
((Bactris_major	((Elaeis_oleifera	Elaeis_guineensis)	(((Reinhardtia_simplex	(Reinhardtia_latisecta	Reinhardtia_paiewonskiana))	((((((Calamus_caryotoides	Sabal_domingensis)	(Chamaedorea_seifrizii	Phoenix_dactylifera))	(((Podococcus_barteri	(Iriartea_deltoidea	(Sclerosperma_profizianum	Orania_palindan)))	(Pelagodoxa_henryana	(((Prestoea_acuminata	(Oenocarpus_bataua	Oenocarpus_minor))	(((((Leopoldinia_pulchra	Veitchia_spiralis)	Dictyosperma_album)	(Kentiopsis_piersoniorum	(Burretiokentia_grandiflora	Hydriastele_microspadix)))	Dypsis_decaryi)	Heterospathe_cagayanensis))	Geonoma_undata)))	Serenoa_repens))	Pseudophoenix_vinifera)	Manicaria_saccifera)	(Nypa_fruticans	Roystonea_regia)))	Attalea_speciosa)))	Kingia_australis);
((Attalea_speciosa	((Elaeis_oleifera	Elaeis_guineensis)	(Bactris_major	(Manicaria_saccifera	((Reinhardtia_simplex	(Reinhardtia_latisecta	Reinhardtia_paiewonskiana))	((Nypa_fruticans	Roystonea_regia)	((((Chamaedorea_seifrizii	Phoenix_dactylifera)	(Podococcus_barteri	(Iriartea_deltoidea	((Sclerosperma_profizianum	Orania_palindan)	(Serenoa_repens	((Pelagodoxa_henryana	Geonoma_undata)	((Prestoea_acuminata	(Oenocarpus_bataua	Oenocarpus_minor))	(Dypsis_decaryi	(((Leopoldinia_pulchra	Veitchia_spiralis)	Dictyosperma_album)	((Hydriastele_microspadix	Heterospathe_cagayanensis)	(Kentiopsis_piersoniorum	Burretiokentia_grandiflora)))))))))))	Pseudophoenix_vinifera)	(Calamus_caryotoides	Sabal_domingensis))))))))	Kingia_australis);
((Bactris_major	((Attalea_speciosa	((Reinhardtia_simplex	(Reinhardtia_latisecta	Reinhardtia_paiewonskiana))	(((((Iriartea_deltoidea	Sabal_domingensis)	(Chamaedorea_seifrizii	Phoenix_dactylifera))	(((((Prestoea_acuminata	(Oenocarpus_bataua	Oenocarpus_minor))	(((((Burretiokentia_grandiflora	Hydriastele_microspadix)	Heterospathe_cagayanensis)	Kentiopsis_piersoniorum)	(Dypsis_decaryi	((Leopoldinia_pulchra	Veitchia_spiralis)	Dictyosperma_album)))	Geonoma_undata))	Pelagodoxa_henryana)	Podococcus_barteri)	(Sclerosperma_profizianum	Orania_palindan)))	(Pseudophoenix_vinifera	Manicaria_saccifera))	((Nypa_fruticans	(Calamus_caryotoides	Roystonea_regia))	Serenoa_repens))))	(Elaeis_oleifera	Elaeis_guineensis)))	Kingia_australis);
((Pseudophoenix_vinifera	((((Phoenix_dactylifera	Sabal_domingensis)	((((((Prestoea_acuminata	(Oenocarpus_bataua	Oenocarpus_minor))	(((Kentiopsis_piersoniorum	(Hydriastele_microspadix	(Heterospathe_cagayanensis	((Leopoldinia_pulchra	Veitchia_spiralis)	Dictyosperma_album))))	Burretiokentia_grandiflora)	Dypsis_decaryi))	(Geonoma_undata	Pelagodoxa_henryana))	(Sclerosperma_profizianum	Orania_palindan))	Podococcus_barteri)	(Manicaria_saccifera	((((((Elaeis_oleifera	Elaeis_guineensis)	Bactris_major)	Attalea_speciosa)	(Reinhardtia_simplex	(Reinhardtia_latisecta	Reinhardtia_paiewonskiana)))	(Nypa_fruticans	Roystonea_regia))	Serenoa_repens))))	(Calamus_caryotoides	Iriartea_deltoidea))	Chamaedorea_seifrizii))	Kingia_australis);
((Attalea_speciosa	((((((((Podococcus_barteri	(Geonoma_undata	((Prestoea_acuminata	(Oenocarpus_bataua	Oenocarpus_minor))	(((Kentiopsis_piersoniorum	(Hydriastele_microspadix	(Heterospathe_cagayanensis	((Leopoldinia_pulchra	Veitchia_spiralis)	Dictyosperma_album))))	Burretiokentia_grandiflora)	Dypsis_decaryi))))	Pelagodoxa_henryana)	(Sclerosperma_profizianum	Orania_palindan))	((Sabal_domingensis	(Calamus_caryotoides	Pseudophoenix_vinifera))	(Phoenix_dactylifera	Chamaedorea_seifrizii)))	((Reinhardtia_simplex	(Reinhardtia_latisecta	Reinhardtia_paiewonskiana))	(Nypa_fruticans	Roystonea_regia)))	(Iriartea_deltoidea	Manicaria_saccifera))	Serenoa_repens)	((Elaeis_oleifera	Elaeis_guineensis)	Bactris_major)))	Kingia_australis);
(((Reinhardtia_simplex	(Reinhardtia_latisecta	Reinhardtia_paiewonskiana))	((((((Iriartea_deltoidea	(Chamaedorea_seifrizii	Phoenix_dactylifera))	Sabal_domingensis)	(((Orania_palindan	Sclerosperma_profizianum)	((Geonoma_undata	((Prestoea_acuminata	(Oenocarpus_bataua	Oenocarpus_minor))	(((Veitchia_spiralis	(Leopoldinia_pulchra	Dictyosperma_album))	((Heterospathe_cagayanensis	(Burretiokentia_grandiflora	Hydriastele_microspadix))	Kentiopsis_piersoniorum))	Dypsis_decaryi)))	Pelagodoxa_henryana))	Podococcus_barteri))	((Serenoa_repens	(Nypa_fruticans	Roystonea_regia))	(Calamus_caryotoides	Pseudophoenix_vinifera)))	Manicaria_saccifera)	(((Elaeis_oleifera	Elaeis_guineensis)	Bactris_major)	Attalea_speciosa)))	Kingia_australis);
((Bactris_major	((Attalea_speciosa	(Elaeis_oleifera	Elaeis_guineensis))	(((Reinhardtia_simplex	(Reinhardtia_latisecta	Reinhardtia_paiewonskiana))	((((Iriartea_deltoidea	(Chamaedorea_seifrizii	Phoenix_dactylifera))	Sabal_domingensis)	(((Orania_palindan	Sclerosperma_profizianum)	((Geonoma_undata	((Prestoea_acuminata	(Oenocarpus_bataua	Oenocarpus_minor))	((Heterospathe_cagayanensis	Kentiopsis_piersoniorum)	((Burretiokentia_grandiflora	Hydriastele_microspadix)	(Dypsis_decaryi	(Dictyosperma_album	(Veitchia_spiralis	Leopoldinia_pulchra)))))))	Pelagodoxa_henryana))	Podococcus_barteri))	((Serenoa_repens	(Nypa_fruticans	Roystonea_regia))	(Calamus_caryotoides	Pseudophoenix_vinifera))))	Manicaria_saccifera)))	Kingia_australis);
((Calamus_caryotoides	(((Reinhardtia_simplex	(Reinhardtia_latisecta	Reinhardtia_paiewonskiana))	((((((Chamaedorea_seifrizii	Phoenix_dactylifera)	Sabal_domingensis)	(((Orania_palindan	((Geonoma_undata	((Prestoea_acuminata	(Oenocarpus_bataua	Oenocarpus_minor))	((((Kentiopsis_piersoniorum	(Leopoldinia_pulchra	Burretiokentia_grandiflora))	(Heterospathe_cagayanensis	Hydriastele_microspadix))	(Dictyosperma_album	Veitchia_spiralis))	Dypsis_decaryi)))	Pelagodoxa_henryana))	Podococcus_barteri)	Sclerosperma_profizianum))	((Serenoa_repens	(Nypa_fruticans	Roystonea_regia))	Pseudophoenix_vinifera))	Manicaria_saccifera)	(Attalea_speciosa	(Bactris_major	(Elaeis_oleifera	Elaeis_guineensis)))))	Iriartea_deltoidea))	Kingia_australis);
((Calamus_caryotoides	(Roystonea_regia	((Pseudophoenix_vinifera	Serenoa_repens)	((Manicaria_saccifera	((Attalea_speciosa	(Bactris_major	(Elaeis_oleifera	Elaeis_guineensis)))	(Nypa_fruticans	(Reinhardtia_simplex	(Reinhardtia_latisecta	Reinhardtia_paiewonskiana)))))	((Iriartea_deltoidea	((Chamaedorea_seifrizii	Phoenix_dactylifera)	Sabal_domingensis))	(((Sclerosperma_profizianum	Orania_palindan)	((Geonoma_undata	((Prestoea_acuminata	(Oenocarpus_bataua	Oenocarpus_minor))	((((Burretiokentia_grandiflora	Kentiopsis_piersoniorum)	(Heterospathe_cagayanensis	Hydriastele_microspadix))	((Veitchia_spiralis	Leopoldinia_pulchra)	Dictyosperma_album))	Dypsis_decaryi)))	Pelagodoxa_henryana))	Podococcus_barteri))))))	Kingia_australis);
((Attalea_speciosa	((((((Reinhardtia_latisecta	Reinhardtia_paiewonskiana)	Reinhardtia_simplex)	(((((Orania_palindan	Sclerosperma_profizianum)	((Serenoa_repens	(Pelagodoxa_henryana	((((Oenocarpus_bataua	Oenocarpus_minor)	Prestoea_acuminata)	(Dypsis_decaryi	((((Leopoldinia_pulchra	Veitchia_spiralis)	Dictyosperma_album)	(Kentiopsis_piersoniorum	(Heterospathe_cagayanensis	Hydriastele_microspadix)))	Burretiokentia_grandiflora)))	Geonoma_undata)))	Podococcus_barteri))	(Sabal_domingensis	(Chamaedorea_seifrizii	Phoenix_dactylifera)))	(Calamus_caryotoides	Pseudophoenix_vinifera))	(Nypa_fruticans	Roystonea_regia)))	Manicaria_saccifera)	(Iriartea_deltoidea	Bactris_major))	(Elaeis_oleifera	Elaeis_guineensis)))	Kingia_australis);
((Attalea_speciosa	((((((Reinhardtia_latisecta	Reinhardtia_paiewonskiana)	Reinhardtia_simplex)	(((Calamus_caryotoides	Roystonea_regia)	Pseudophoenix_vinifera)	(((((Pelagodoxa_henryana	((((Oenocarpus_bataua	Oenocarpus_minor)	Prestoea_acuminata)	(Dypsis_decaryi	((Veitchia_spiralis	(Leopoldinia_pulchra	Dictyosperma_album))	(Kentiopsis_piersoniorum	(Heterospathe_cagayanensis	(Burretiokentia_grandiflora	Hydriastele_microspadix))))))	Geonoma_undata))	Orania_palindan)	Podococcus_barteri)	Sclerosperma_profizianum)	((Nypa_fruticans	Sabal_domingensis)	((Chamaedorea_seifrizii	Phoenix_dactylifera)	Iriartea_deltoidea)))))	Manicaria_saccifera)	Serenoa_repens)	(Bactris_major	(Elaeis_oleifera	Elaeis_guineensis))))	Kingia_australis);
((Attalea_speciosa	(((((Calamus_caryotoides	Roystonea_regia)	(Pseudophoenix_vinifera	Serenoa_repens))	(((((((Oenocarpus_bataua	Oenocarpus_minor)	Prestoea_acuminata)	(Dypsis_decaryi	(((Leopoldinia_pulchra	Veitchia_spiralis)	Dictyosperma_album)	((Burretiokentia_grandiflora	Kentiopsis_piersoniorum)	(Heterospathe_cagayanensis	Hydriastele_microspadix)))))	(Geonoma_undata	Pelagodoxa_henryana))	(Sclerosperma_profizianum	Orania_palindan))	Podococcus_barteri)	(Sabal_domingensis	((Chamaedorea_seifrizii	Phoenix_dactylifera)	Iriartea_deltoidea))))	(Manicaria_saccifera	(((Nypa_fruticans	Reinhardtia_latisecta)	Reinhardtia_paiewonskiana)	Reinhardtia_simplex)))	(Bactris_major	(Elaeis_oleifera	Elaeis_guineensis))))	Kingia_australis);
((Calamus_caryotoides	((Roystonea_regia	((((Reinhardtia_latisecta	Reinhardtia_paiewonskiana)	Reinhardtia_simplex)	((Serenoa_repens	(Bactris_major	(Attalea_speciosa	(Elaeis_oleifera	Elaeis_guineensis))))	(Manicaria_saccifera	(Pseudophoenix_vinifera	(((Pelagodoxa_henryana	(((Leopoldinia_pulchra	(((Oenocarpus_bataua	Oenocarpus_minor)	Prestoea_acuminata)	((Hydriastele_microspadix	(Veitchia_spiralis	(Dypsis_decaryi	Dictyosperma_album)))	(Burretiokentia_grandiflora	Kentiopsis_piersoniorum))))	Heterospathe_cagayanensis)	Geonoma_undata))	((Podococcus_barteri	(Sclerosperma_profizianum	Orania_palindan))	Chamaedorea_seifrizii))	(Sabal_domingensis	Phoenix_dactylifera))))))	Nypa_fruticans))	Iriartea_deltoidea))	Kingia_australis);
((Attalea_speciosa	(((Elaeis_oleifera	Elaeis_guineensis)	Bactris_major)	(((Manicaria_saccifera	(Pseudophoenix_vinifera	(((Pelagodoxa_henryana	((((Oenocarpus_bataua	Oenocarpus_minor)	Prestoea_acuminata)	((Dypsis_decaryi	(Veitchia_spiralis	Dictyosperma_album))	((Heterospathe_cagayanensis	Hydriastele_microspadix)	((Leopoldinia_pulchra	Kentiopsis_piersoniorum)	Burretiokentia_grandiflora))))	Geonoma_undata))	(Podococcus_barteri	(Sclerosperma_profizianum	Orania_palindan)))	(Iriartea_deltoidea	((Calamus_caryotoides	Sabal_domingensis)	(Chamaedorea_seifrizii	Phoenix_dactylifera))))))	((Nypa_fruticans	Roystonea_regia)	((Reinhardtia_latisecta	Reinhardtia_paiewonskiana)	Reinhardtia_simplex)))	Serenoa_repens)))	Kingia_australis);
((Calamus_caryotoides	(((((Roystonea_regia	(((Reinhardtia_latisecta	Reinhardtia_paiewonskiana)	Reinhardtia_simplex)	Nypa_fruticans))	(Serenoa_repens	((Attalea_speciosa	(Elaeis_oleifera	Elaeis_guineensis))	Bactris_major)))	Manicaria_saccifera)	Pseudophoenix_vinifera)	((Sabal_domingensis	(Iriartea_deltoidea	(Chamaedorea_seifrizii	Phoenix_dactylifera)))	((Pelagodoxa_henryana	((((Oenocarpus_bataua	Oenocarpus_minor)	Prestoea_acuminata)	(Dypsis_decaryi	((((Leopoldinia_pulchra	Veitchia_spiralis)	Dictyosperma_album)	Heterospathe_cagayanensis)	((Burretiokentia_grandiflora	Hydriastele_microspadix)	Kentiopsis_piersoniorum))))	Geonoma_undata))	(Podococcus_barteri	(Sclerosperma_profizianum	Orania_palindan))))))	Kingia_australis);
((Calamus_caryotoides	(Iriartea_deltoidea	((((Serenoa_repens	((Attalea_speciosa	(Elaeis_oleifera	Elaeis_guineensis))	Bactris_major))	(Pseudophoenix_vinifera	(((Phoenix_dactylifera	Sabal_domingensis)	(Chamaedorea_seifrizii	((Pelagodoxa_henryana	((((Oenocarpus_bataua	Oenocarpus_minor)	Prestoea_acuminata)	(Heterospathe_cagayanensis	((((Burretiokentia_grandiflora	Hydriastele_microspadix)	Kentiopsis_piersoniorum)	Dypsis_decaryi)	((Leopoldinia_pulchra	Veitchia_spiralis)	Dictyosperma_album))))	Geonoma_undata))	(Podococcus_barteri	(Sclerosperma_profizianum	Orania_palindan)))))	Manicaria_saccifera)))	((Reinhardtia_latisecta	Reinhardtia_paiewonskiana)	Reinhardtia_simplex))	(Nypa_fruticans	Roystonea_regia))))	Kingia_australis);
((Attalea_speciosa	(((Elaeis_oleifera	Elaeis_guineensis)	Bactris_major)	((((Pseudophoenix_vinifera	(Nypa_fruticans	Roystonea_regia))	(Calamus_caryotoides	(((Sabal_domingensis	(Chamaedorea_seifrizii	Phoenix_dactylifera))	Iriartea_deltoidea)	((Orania_palindan	((Pelagodoxa_henryana	((((Oenocarpus_bataua	Oenocarpus_minor)	Prestoea_acuminata)	((Heterospathe_cagayanensis	((Kentiopsis_piersoniorum	Burretiokentia_grandiflora)	(((Leopoldinia_pulchra	Veitchia_spiralis)	Dictyosperma_album)	Hydriastele_microspadix)))	Dypsis_decaryi))	Geonoma_undata))	Podococcus_barteri))	Sclerosperma_profizianum))))	Serenoa_repens)	(Manicaria_saccifera	((Reinhardtia_latisecta	Reinhardtia_paiewonskiana)	Reinhardtia_simplex)))))	Kingia_australis);
((Calamus_caryotoides	((((Sabal_domingensis	(Iriartea_deltoidea	Phoenix_dactylifera))	(((Pelagodoxa_henryana	((((Oenocarpus_bataua	Oenocarpus_minor)	Prestoea_acuminata)	((((Leopoldinia_pulchra	Veitchia_spiralis)	Dictyosperma_album)	Dypsis_decaryi)	((Heterospathe_cagayanensis	(Burretiokentia_grandiflora	Hydriastele_microspadix))	Kentiopsis_piersoniorum)))	Geonoma_undata))	Podococcus_barteri)	(Sclerosperma_profizianum	Orania_palindan)))	Chamaedorea_seifrizii)	((((((Elaeis_oleifera	Elaeis_guineensis)	Bactris_major)	(Attalea_speciosa	((Nypa_fruticans	Roystonea_regia)	((Reinhardtia_latisecta	Reinhardtia_paiewonskiana)	Reinhardtia_simplex))))	Serenoa_repens)	Manicaria_saccifera)	Pseudophoenix_vinifera)))	Kingia_australis);
((Serenoa_repens	((Attalea_speciosa	((Elaeis_oleifera	Elaeis_guineensis)	Bactris_major))	(Manicaria_saccifera	(Pseudophoenix_vinifera	(((Nypa_fruticans	Roystonea_regia)	((Reinhardtia_latisecta	Reinhardtia_paiewonskiana)	Reinhardtia_simplex))	(((Iriartea_deltoidea	(Podococcus_barteri	Calamus_caryotoides))	(Sabal_domingensis	(Chamaedorea_seifrizii	Phoenix_dactylifera)))	((Pelagodoxa_henryana	((((Oenocarpus_bataua	Oenocarpus_minor)	Prestoea_acuminata)	((Veitchia_spiralis	Dictyosperma_album)	(Dypsis_decaryi	(Burretiokentia_grandiflora	(((Leopoldinia_pulchra	Heterospathe_cagayanensis)	Hydriastele_microspadix)	Kentiopsis_piersoniorum)))))	Geonoma_undata))	(Sclerosperma_profizianum	Orania_palindan))))))))	Kingia_australis);
(((Sabal_domingensis	((Pseudophoenix_vinifera	(Manicaria_saccifera	((Nypa_fruticans	Roystonea_regia)	((Reinhardtia_simplex	(Reinhardtia_latisecta	Reinhardtia_paiewonskiana))	(Serenoa_repens	(((Elaeis_guineensis	Elaeis_oleifera)	(Iriartea_deltoidea	Bactris_major))	Attalea_speciosa))))))	((Chamaedorea_seifrizii	Phoenix_dactylifera)	(((((((Heterospathe_cagayanensis	(Dictyosperma_album	(Leopoldinia_pulchra	Veitchia_spiralis)))	(Kentiopsis_piersoniorum	(Burretiokentia_grandiflora	Hydriastele_microspadix)))	Dypsis_decaryi)	(Prestoea_acuminata	(Oenocarpus_minor	Oenocarpus_bataua)))	Geonoma_undata)	Pelagodoxa_henryana)	(Podococcus_barteri	(Orania_palindan	Sclerosperma_profizianum))))))	Calamus_caryotoides)	Kingia_australis);
((Attalea_speciosa	((Serenoa_repens	(((Nypa_fruticans	Roystonea_regia)	(Reinhardtia_simplex	(Reinhardtia_latisecta	Reinhardtia_paiewonskiana)))	((((Calamus_caryotoides	Sabal_domingensis)	(Chamaedorea_seifrizii	Phoenix_dactylifera))	((((((Heterospathe_cagayanensis	Hydriastele_microspadix)	((Leopoldinia_pulchra	Dypsis_decaryi)	(Dictyosperma_album	Veitchia_spiralis)))	(Burretiokentia_grandiflora	Kentiopsis_piersoniorum))	(Prestoea_acuminata	(Oenocarpus_minor	Oenocarpus_bataua)))	(Geonoma_undata	Pelagodoxa_henryana))	(Podococcus_barteri	(Orania_palindan	Sclerosperma_profizianum))))	(Pseudophoenix_vinifera	Manicaria_saccifera))))	((Elaeis_guineensis	Elaeis_oleifera)	(Iriartea_deltoidea	Bactris_major))))	Kingia_australis);
(((((Elaeis_guineensis	Elaeis_oleifera)	Bactris_major)	((((Reinhardtia_simplex	(Reinhardtia_latisecta	Reinhardtia_paiewonskiana))	((Serenoa_repens	(Pseudophoenix_vinifera	Roystonea_regia))	(((Calamus_caryotoides	Sabal_domingensis)	(Chamaedorea_seifrizii	Phoenix_dactylifera))	(Iriartea_deltoidea	(((((((Heterospathe_cagayanensis	(Burretiokentia_grandiflora	Hydriastele_microspadix))	(Dictyosperma_album	(Leopoldinia_pulchra	Veitchia_spiralis)))	Kentiopsis_piersoniorum)	Dypsis_decaryi)	((Pelagodoxa_henryana	Prestoea_acuminata)	(Oenocarpus_minor	Oenocarpus_bataua)))	Geonoma_undata)	(Podococcus_barteri	(Orania_palindan	Sclerosperma_profizianum)))))))	Nypa_fruticans)	Manicaria_saccifera))	Attalea_speciosa)	Kingia_australis);
((Calamus_caryotoides	(Sabal_domingensis	(((((((((Dictyosperma_album	(Kentiopsis_piersoniorum	((Burretiokentia_grandiflora	Hydriastele_microspadix)	(Heterospathe_cagayanensis	(Leopoldinia_pulchra	Veitchia_spiralis)))))	Dypsis_decaryi)	(Prestoea_acuminata	(Oenocarpus_minor	Oenocarpus_bataua)))	Geonoma_undata)	Pelagodoxa_henryana)	(Podococcus_barteri	(Orania_palindan	Sclerosperma_profizianum)))	(((Manicaria_saccifera	(Attalea_speciosa	((Elaeis_guineensis	Elaeis_oleifera)	Bactris_major)))	(Reinhardtia_simplex	(Reinhardtia_latisecta	Reinhardtia_paiewonskiana)))	(Serenoa_repens	(Pseudophoenix_vinifera	(Nypa_fruticans	Roystonea_regia)))))	(Iriartea_deltoidea	Chamaedorea_seifrizii))	Phoenix_dactylifera)))	Kingia_australis);
((Calamus_caryotoides	(Attalea_speciosa	((Elaeis_guineensis	Elaeis_oleifera)	(((Nypa_fruticans	(Reinhardtia_simplex	(Reinhardtia_latisecta	Reinhardtia_paiewonskiana)))	(((Roystonea_regia	(Serenoa_repens	Pseudophoenix_vinifera))	(((Leopoldinia_pulchra	Iriartea_deltoidea)	(Phoenix_dactylifera	Sabal_domingensis))	((((((((Veitchia_spiralis	Dictyosperma_album)	(Kentiopsis_piersoniorum	((Burretiokentia_grandiflora	Hydriastele_microspadix)	Heterospathe_cagayanensis)))	Dypsis_decaryi)	(Prestoea_acuminata	(Oenocarpus_minor	Oenocarpus_bataua)))	Geonoma_undata)	Pelagodoxa_henryana)	(Orania_palindan	(Chamaedorea_seifrizii	Sclerosperma_profizianum)))	Podococcus_barteri)))	Manicaria_saccifera))	Bactris_major))))	Kingia_australis);
((Attalea_speciosa	((Elaeis_guineensis	Elaeis_oleifera)	(((Pseudophoenix_vinifera	((Phoenix_dactylifera	Sabal_domingensis)	(((Leopoldinia_pulchra	((Oenocarpus_minor	Oenocarpus_bataua)	(((Prestoea_acuminata	(Geonoma_undata	Serenoa_repens))	Pelagodoxa_henryana)	(((Dictyosperma_album	Kentiopsis_piersoniorum)	((Veitchia_spiralis	Burretiokentia_grandiflora)	(Hydriastele_microspadix	Heterospathe_cagayanensis)))	Dypsis_decaryi))))	(Iriartea_deltoidea	(Orania_palindan	(Chamaedorea_seifrizii	Sclerosperma_profizianum))))	Podococcus_barteri)))	(((Calamus_caryotoides	Roystonea_regia)	Nypa_fruticans)	(Manicaria_saccifera	(Reinhardtia_simplex	(Reinhardtia_latisecta	Reinhardtia_paiewonskiana)))))	Bactris_major)))	Kingia_australis);
((Calamus_caryotoides	(Roystonea_regia	(Nypa_fruticans	((((Bactris_major	(Elaeis_guineensis	Elaeis_oleifera))	Attalea_speciosa)	(Reinhardtia_simplex	(Reinhardtia_latisecta	Reinhardtia_paiewonskiana)))	((Iriartea_deltoidea	Manicaria_saccifera)	((Pseudophoenix_vinifera	((((((Prestoea_acuminata	(Oenocarpus_minor	Oenocarpus_bataua))	((Geonoma_undata	Leopoldinia_pulchra)	(((Veitchia_spiralis	Dictyosperma_album)	(Kentiopsis_piersoniorum	(Heterospathe_cagayanensis	(Burretiokentia_grandiflora	Hydriastele_microspadix))))	Dypsis_decaryi)))	Pelagodoxa_henryana)	Serenoa_repens)	((Sclerosperma_profizianum	Orania_palindan)	Podococcus_barteri))	(Phoenix_dactylifera	Sabal_domingensis)))	Chamaedorea_seifrizii))))))	Kingia_australis);
((Pseudophoenix_vinifera	((((((Bactris_major	(Elaeis_guineensis	Elaeis_oleifera))	Attalea_speciosa)	(Reinhardtia_simplex	(Reinhardtia_latisecta	Reinhardtia_paiewonskiana)))	(Leopoldinia_pulchra	(Iriartea_deltoidea	Manicaria_saccifera)))	((Chamaedorea_seifrizii	(Phoenix_dactylifera	(Nypa_fruticans	Sabal_domingensis)))	(((Orania_palindan	Sclerosperma_profizianum)	(((Prestoea_acuminata	(Oenocarpus_minor	Oenocarpus_bataua))	(((Veitchia_spiralis	Dictyosperma_album)	(Kentiopsis_piersoniorum	(Heterospathe_cagayanensis	(Burretiokentia_grandiflora	Hydriastele_microspadix))))	Dypsis_decaryi))	(Pelagodoxa_henryana	(Geonoma_undata	Serenoa_repens))))	Podococcus_barteri)))	(Calamus_caryotoides	Roystonea_regia)))	Kingia_australis);
((Calamus_caryotoides	(Roystonea_regia	((Reinhardtia_simplex	(Reinhardtia_latisecta	Reinhardtia_paiewonskiana))	((((Leopoldinia_pulchra	((((Veitchia_spiralis	Dictyosperma_album)	(Kentiopsis_piersoniorum	(Heterospathe_cagayanensis	(Burretiokentia_grandiflora	Hydriastele_microspadix))))	Dypsis_decaryi)	((Pelagodoxa_henryana	Geonoma_undata)	(Prestoea_acuminata	(Oenocarpus_minor	Oenocarpus_bataua)))))	(Orania_palindan	(Chamaedorea_seifrizii	Sclerosperma_profizianum)))	Podococcus_barteri)	(((Iriartea_deltoidea	(Phoenix_dactylifera	(Nypa_fruticans	Sabal_domingensis)))	Pseudophoenix_vinifera)	(Manicaria_saccifera	(Serenoa_repens	(Bactris_major	((Elaeis_guineensis	Elaeis_oleifera)	Attalea_speciosa)))))))))	Kingia_australis);
((Attalea_speciosa	(((Manicaria_saccifera	((Reinhardtia_simplex	(Reinhardtia_latisecta	Reinhardtia_paiewonskiana))	(((((((Iriartea_deltoidea	(Chamaedorea_seifrizii	Phoenix_dactylifera))	Sabal_domingensis)	(Orania_palindan	Sclerosperma_profizianum))	(Podococcus_barteri	((Pelagodoxa_henryana	Geonoma_undata)	((Prestoea_acuminata	(Oenocarpus_minor	Oenocarpus_bataua))	((((Leopoldinia_pulchra	Veitchia_spiralis)	Dictyosperma_album)	((Burretiokentia_grandiflora	Hydriastele_microspadix)	(Kentiopsis_piersoniorum	Heterospathe_cagayanensis)))	Dypsis_decaryi)))))	Pseudophoenix_vinifera)	Serenoa_repens)	(Calamus_caryotoides	(Roystonea_regia	Nypa_fruticans)))))	Bactris_major)	(Elaeis_guineensis	Elaeis_oleifera)))	Kingia_australis);
((Calamus_caryotoides	((Serenoa_repens	((Manicaria_saccifera	((Reinhardtia_simplex	(Reinhardtia_paiewonskiana	Reinhardtia_latisecta))	(Attalea_speciosa	(Bactris_major	(Elaeis_guineensis	Elaeis_oleifera)))))	(Nypa_fruticans	Roystonea_regia)))	((Iriartea_deltoidea	((Pseudophoenix_vinifera	Sabal_domingensis)	(Phoenix_dactylifera	Chamaedorea_seifrizii)))	(((Orania_palindan	Sclerosperma_profizianum)	Podococcus_barteri)	(Pelagodoxa_henryana	((((Prestoea_acuminata	(Oenocarpus_minor	Oenocarpus_bataua))	((Dictyosperma_album	Veitchia_spiralis)	(Kentiopsis_piersoniorum	((Leopoldinia_pulchra	Dypsis_decaryi)	(Hydriastele_microspadix	Burretiokentia_grandiflora)))))	Geonoma_undata)	Heterospathe_cagayanensis))))))	Kingia_australis);
((Calamus_caryotoides	((Pseudophoenix_vinifera	(((Serenoa_repens	(Attalea_speciosa	(Bactris_major	(Elaeis_guineensis	Elaeis_oleifera))))	(Nypa_fruticans	Roystonea_regia))	((Reinhardtia_simplex	(Reinhardtia_paiewonskiana	Reinhardtia_latisecta))	Manicaria_saccifera)))	((Iriartea_deltoidea	(Sabal_domingensis	(Phoenix_dactylifera	Chamaedorea_seifrizii)))	(((Orania_palindan	Sclerosperma_profizianum)	Podococcus_barteri)	(Pelagodoxa_henryana	(Geonoma_undata	((Prestoea_acuminata	(Oenocarpus_minor	Oenocarpus_bataua))	(((Dictyosperma_album	Veitchia_spiralis)	(Kentiopsis_piersoniorum	((Leopoldinia_pulchra	Heterospathe_cagayanensis)	(Hydriastele_microspadix	Burretiokentia_grandiflora))))	Dypsis_decaryi))))))))	Kingia_australis);
((Bactris_major	(((Elaeis_guineensis	Elaeis_oleifera)	Attalea_speciosa)	(((((Calamus_caryotoides	Roystonea_regia)	(Serenoa_repens	Pseudophoenix_vinifera))	(((Nypa_fruticans	Chamaedorea_seifrizii)	(Sabal_domingensis	Phoenix_dactylifera))	((Iriartea_deltoidea	Sclerosperma_profizianum)	(Podococcus_barteri	(Orania_palindan	(Pelagodoxa_henryana	(Geonoma_undata	((Prestoea_acuminata	(Oenocarpus_minor	Oenocarpus_bataua))	(((Dictyosperma_album	(Leopoldinia_pulchra	Veitchia_spiralis))	(Kentiopsis_piersoniorum	(Heterospathe_cagayanensis	(Hydriastele_microspadix	Burretiokentia_grandiflora))))	Dypsis_decaryi)))))))))	(Reinhardtia_simplex	(Reinhardtia_paiewonskiana	Reinhardtia_latisecta)))	Manicaria_saccifera)))	Kingia_australis);
((Bactris_major	(((Elaeis_guineensis	Elaeis_oleifera)	Attalea_speciosa)	(((((Nypa_fruticans	Roystonea_regia)	(Serenoa_repens	Pseudophoenix_vinifera))	(Calamus_caryotoides	(((Phoenix_dactylifera	Chamaedorea_seifrizii)	Sabal_domingensis)	((Podococcus_barteri	((Sclerosperma_profizianum	Orania_palindan)	(((Prestoea_acuminata	(Oenocarpus_minor	Oenocarpus_bataua))	(((Dictyosperma_album	(Leopoldinia_pulchra	Veitchia_spiralis))	((Burretiokentia_grandiflora	Kentiopsis_piersoniorum)	(Heterospathe_cagayanensis	Hydriastele_microspadix)))	Dypsis_decaryi))	(Pelagodoxa_henryana	Geonoma_undata))))	Iriartea_deltoidea))))	(Reinhardtia_simplex	(Reinhardtia_paiewonskiana	Reinhardtia_latisecta)))	Manicaria_saccifera)))	Kingia_australis);
((((((((Phoenix_dactylifera	(Calamus_caryotoides	(Nypa_fruticans	Sabal_domingensis)))	((Bactris_major	((Elaeis_guineensis	Elaeis_oleifera)	Attalea_speciosa))	(Iriartea_deltoidea	Manicaria_saccifera)))	((Reinhardtia_simplex	(Reinhardtia_paiewonskiana	Reinhardtia_latisecta))	(((((Prestoea_acuminata	(Oenocarpus_minor	Oenocarpus_bataua))	(((Heterospathe_cagayanensis	(Dictyosperma_album	(Leopoldinia_pulchra	Veitchia_spiralis)))	(Kentiopsis_piersoniorum	(Burretiokentia_grandiflora	Hydriastele_microspadix)))	Dypsis_decaryi))	(Pelagodoxa_henryana	Geonoma_undata))	(Sclerosperma_profizianum	Orania_palindan))	Podococcus_barteri)))	Roystonea_regia)	Serenoa_repens)	Pseudophoenix_vinifera)	Chamaedorea_seifrizii)	Kingia_australis);
((Attalea_speciosa	((Bactris_major	(Elaeis_guineensis	Elaeis_oleifera))	((((Nypa_fruticans	(Calamus_caryotoides	Roystonea_regia))	((Pseudophoenix_vinifera	((Sabal_domingensis	((Chamaedorea_seifrizii	Iriartea_deltoidea)	Phoenix_dactylifera))	((Podococcus_barteri	(Sclerosperma_profizianum	Orania_palindan))	((Geonoma_undata	((Burretiokentia_grandiflora	(((Hydriastele_microspadix	Heterospathe_cagayanensis)	(Dypsis_decaryi	(Dictyosperma_album	(Leopoldinia_pulchra	Veitchia_spiralis))))	Kentiopsis_piersoniorum))	(Prestoea_acuminata	(Oenocarpus_minor	Oenocarpus_bataua))))	Pelagodoxa_henryana))))	Serenoa_repens))	Manicaria_saccifera)	(Reinhardtia_simplex	(Reinhardtia_paiewonskiana	Reinhardtia_latisecta)))))	Kingia_australis);
((Pseudophoenix_vinifera	((Calamus_caryotoides	((((Sclerosperma_profizianum	Orania_palindan)	Podococcus_barteri)	((Sabal_domingensis	Phoenix_dactylifera)	(Iriartea_deltoidea	Chamaedorea_seifrizii)))	(((((Heterospathe_cagayanensis	(Burretiokentia_grandiflora	Hydriastele_microspadix))	Kentiopsis_piersoniorum)	(Dypsis_decaryi	(Dictyosperma_album	(Leopoldinia_pulchra	Veitchia_spiralis))))	(Prestoea_acuminata	(Oenocarpus_minor	Oenocarpus_bataua)))	(Pelagodoxa_henryana	Geonoma_undata))))	((Serenoa_repens	(((Reinhardtia_simplex	(Reinhardtia_paiewonskiana	Reinhardtia_latisecta))	(Nypa_fruticans	Roystonea_regia))	(Attalea_speciosa	(Bactris_major	(Elaeis_guineensis	Elaeis_oleifera)))))	Manicaria_saccifera)))	Kingia_australis);
((Calamus_caryotoides	((((Iriartea_deltoidea	(Phoenix_dactylifera	Chamaedorea_seifrizii))	Sabal_domingensis)	(((Pelagodoxa_henryana	(Geonoma_undata	((((Heterospathe_cagayanensis	(Burretiokentia_grandiflora	Hydriastele_microspadix))	Kentiopsis_piersoniorum)	(Dypsis_decaryi	(Dictyosperma_album	(Leopoldinia_pulchra	Veitchia_spiralis))))	(Prestoea_acuminata	(Oenocarpus_minor	Oenocarpus_bataua)))))	(Orania_palindan	Sclerosperma_profizianum))	Podococcus_barteri))	(((Serenoa_repens	(Nypa_fruticans	Roystonea_regia))	(Manicaria_saccifera	((Bactris_major	((Elaeis_guineensis	Elaeis_oleifera)	Attalea_speciosa))	(Reinhardtia_simplex	(Reinhardtia_paiewonskiana	Reinhardtia_latisecta)))))	Pseudophoenix_vinifera)))	Kingia_australis);
((Pseudophoenix_vinifera	((Roystonea_regia	((Reinhardtia_simplex	(Reinhardtia_paiewonskiana	Reinhardtia_latisecta))	(Manicaria_saccifera	((Iriartea_deltoidea	Bactris_major)	((Elaeis_guineensis	Elaeis_oleifera)	Attalea_speciosa)))))	(((Calamus_caryotoides	((Phoenix_dactylifera	Chamaedorea_seifrizii)	(Nypa_fruticans	Sabal_domingensis)))	((Pelagodoxa_henryana	((Prestoea_acuminata	Geonoma_undata)	((((Dypsis_decaryi	(Heterospathe_cagayanensis	(Burretiokentia_grandiflora	Hydriastele_microspadix)))	Kentiopsis_piersoniorum)	(Dictyosperma_album	Veitchia_spiralis))	(Oenocarpus_minor	(Leopoldinia_pulchra	Oenocarpus_bataua)))))	((Orania_palindan	Sclerosperma_profizianum)	Podococcus_barteri)))	Serenoa_repens)))	Kingia_australis);
((Calamus_caryotoides	((Phoenix_dactylifera	Chamaedorea_seifrizii)	((((((Orania_palindan	Sclerosperma_profizianum)	Podococcus_barteri)	(((((((Burretiokentia_grandiflora	Kentiopsis_piersoniorum)	(Heterospathe_cagayanensis	Hydriastele_microspadix))	(Dictyosperma_album	(Leopoldinia_pulchra	Veitchia_spiralis)))	Dypsis_decaryi)	(Prestoea_acuminata	(Oenocarpus_minor	Oenocarpus_bataua)))	Geonoma_undata)	Pelagodoxa_henryana))	((Serenoa_repens	(Pseudophoenix_vinifera	(Nypa_fruticans	Roystonea_regia)))	(Manicaria_saccifera	((Attalea_speciosa	(Bactris_major	(Elaeis_guineensis	Elaeis_oleifera)))	(Reinhardtia_simplex	(Reinhardtia_paiewonskiana	Reinhardtia_latisecta))))))	Sabal_domingensis)	Iriartea_deltoidea)))	Kingia_australis);
(((((Serenoa_repens	(Roystonea_regia	((Iriartea_deltoidea	Manicaria_saccifera)	((Nypa_fruticans	(Reinhardtia_simplex	(Reinhardtia_latisecta	Reinhardtia_paiewonskiana)))	(Attalea_speciosa	(Bactris_major	(Elaeis_oleifera	Elaeis_guineensis)))))))	(((Sabal_domingensis	Phoenix_dactylifera)	Chamaedorea_seifrizii)	((Pelagodoxa_henryana	(Geonoma_undata	((((Dictyosperma_album	(Leopoldinia_pulchra	Veitchia_spiralis))	(Hydriastele_microspadix	(Heterospathe_cagayanensis	(Burretiokentia_grandiflora	Kentiopsis_piersoniorum))))	Dypsis_decaryi)	(Prestoea_acuminata	(Oenocarpus_bataua	Oenocarpus_minor)))))	(Podococcus_barteri	(Orania_palindan	Sclerosperma_profizianum)))))	Pseudophoenix_vinifera)	Calamus_caryotoides)	Kingia_australis);
((((((Sabal_domingensis	(Iriartea_deltoidea	Phoenix_dactylifera))	Chamaedorea_seifrizii)	((Pelagodoxa_henryana	(Geonoma_undata	((((Dictyosperma_album	Veitchia_spiralis)	((Burretiokentia_grandiflora	Hydriastele_microspadix)	(Heterospathe_cagayanensis	Kentiopsis_piersoniorum)))	(Leopoldinia_pulchra	Dypsis_decaryi))	(Prestoea_acuminata	(Oenocarpus_bataua	Oenocarpus_minor)))))	(Podococcus_barteri	(Orania_palindan	Sclerosperma_profizianum))))	(((((Attalea_speciosa	(Bactris_major	(Elaeis_oleifera	Elaeis_guineensis)))	Serenoa_repens)	(Roystonea_regia	(Nypa_fruticans	(Reinhardtia_simplex	(Reinhardtia_latisecta	Reinhardtia_paiewonskiana)))))	Manicaria_saccifera)	Pseudophoenix_vinifera))	Calamus_caryotoides)	Kingia_australis);
((Nypa_fruticans	((((((Sabal_domingensis	(Chamaedorea_seifrizii	Phoenix_dactylifera))	Iriartea_deltoidea)	(((Orania_palindan	Sclerosperma_profizianum)	Podococcus_barteri)	(Pelagodoxa_henryana	(Geonoma_undata	((((Dictyosperma_album	Veitchia_spiralis)	((Burretiokentia_grandiflora	(Heterospathe_cagayanensis	Hydriastele_microspadix))	Kentiopsis_piersoniorum))	Dypsis_decaryi)	(Prestoea_acuminata	((Leopoldinia_pulchra	Oenocarpus_bataua)	Oenocarpus_minor)))))))	(Pseudophoenix_vinifera	((Serenoa_repens	(Bactris_major	((Elaeis_oleifera	Elaeis_guineensis)	Attalea_speciosa)))	Manicaria_saccifera)))	(Reinhardtia_simplex	(Reinhardtia_latisecta	Reinhardtia_paiewonskiana)))	(Calamus_caryotoides	Roystonea_regia)))	Kingia_australis);
((Calamus_caryotoides	(Roystonea_regia	(((Reinhardtia_simplex	(Reinhardtia_latisecta	Reinhardtia_paiewonskiana))	((Serenoa_repens	((Bactris_major	(Elaeis_oleifera	Elaeis_guineensis))	Attalea_speciosa))	Manicaria_saccifera))	((((((Orania_palindan	Sclerosperma_profizianum)	Podococcus_barteri)	(((((((Dictyosperma_album	Veitchia_spiralis)	((Heterospathe_cagayanensis	Kentiopsis_piersoniorum)	Hydriastele_microspadix))	Burretiokentia_grandiflora)	Dypsis_decaryi)	(Prestoea_acuminata	(Oenocarpus_bataua	Oenocarpus_minor)))	(Pelagodoxa_henryana	Geonoma_undata))	Leopoldinia_pulchra))	((Nypa_fruticans	Chamaedorea_seifrizii)	Iriartea_deltoidea))	(Sabal_domingensis	Phoenix_dactylifera))	Pseudophoenix_vinifera))))	Kingia_australis);
((Pseudophoenix_vinifera	((((Calamus_caryotoides	((((Orania_palindan	Sclerosperma_profizianum)	Podococcus_barteri)	(Pelagodoxa_henryana	(Geonoma_undata	((((Dictyosperma_album	Veitchia_spiralis)	((Kentiopsis_piersoniorum	Heterospathe_cagayanensis)	(Burretiokentia_grandiflora	Hydriastele_microspadix)))	(Leopoldinia_pulchra	Dypsis_decaryi))	(Prestoea_acuminata	(Oenocarpus_bataua	Oenocarpus_minor))))))	(Sabal_domingensis	Phoenix_dactylifera)))	(((Nypa_fruticans	Roystonea_regia)	(Reinhardtia_simplex	(Reinhardtia_latisecta	Reinhardtia_paiewonskiana)))	(Serenoa_repens	((Bactris_major	(Elaeis_oleifera	Elaeis_guineensis))	Attalea_speciosa))))	(Iriartea_deltoidea	Manicaria_saccifera))	Chamaedorea_seifrizii))	Kingia_australis);
((Attalea_speciosa	((((Iriartea_deltoidea	Manicaria_saccifera)	((((Serenoa_repens	(Nypa_fruticans	(Calamus_caryotoides	Roystonea_regia)))	Pseudophoenix_vinifera)	((((Podococcus_barteri	((Pelagodoxa_henryana	(((Kentiopsis_piersoniorum	(Dypsis_decaryi	(Dictyosperma_album	(Leopoldinia_pulchra	Veitchia_spiralis))))	((Burretiokentia_grandiflora	Hydriastele_microspadix)	Heterospathe_cagayanensis))	((Geonoma_undata	Prestoea_acuminata)	(Oenocarpus_bataua	Oenocarpus_minor))))	Orania_palindan))	Sclerosperma_profizianum)	(Sabal_domingensis	Phoenix_dactylifera))	Chamaedorea_seifrizii))	(Reinhardtia_simplex	(Reinhardtia_latisecta	Reinhardtia_paiewonskiana))))	Bactris_major)	(Elaeis_oleifera	Elaeis_guineensis)))	Kingia_australis);
((Serenoa_repens	(((Bactris_major	(Elaeis_oleifera	Elaeis_guineensis))	Attalea_speciosa)	((Pseudophoenix_vinifera	(((Podococcus_barteri	(Pelagodoxa_henryana	(((Dypsis_decaryi	((Dictyosperma_album	Veitchia_spiralis)	(Kentiopsis_piersoniorum	((Leopoldinia_pulchra	Heterospathe_cagayanensis)	(Burretiokentia_grandiflora	Hydriastele_microspadix)))))	(Prestoea_acuminata	(Oenocarpus_bataua	Oenocarpus_minor)))	Geonoma_undata)))	(Sclerosperma_profizianum	Orania_palindan))	((Iriartea_deltoidea	Sabal_domingensis)	(Chamaedorea_seifrizii	Phoenix_dactylifera))))	((Nypa_fruticans	((Reinhardtia_simplex	(Reinhardtia_latisecta	Reinhardtia_paiewonskiana))	Manicaria_saccifera))	(Roystonea_regia	Calamus_caryotoides)))))	Kingia_australis);
((Attalea_speciosa	(((Reinhardtia_simplex	(Reinhardtia_latisecta	Reinhardtia_paiewonskiana))	(((Serenoa_repens	((((Podococcus_barteri	(((Dypsis_decaryi	((Dictyosperma_album	Veitchia_spiralis)	(Kentiopsis_piersoniorum	((Leopoldinia_pulchra	Heterospathe_cagayanensis)	(Burretiokentia_grandiflora	Hydriastele_microspadix)))))	(Prestoea_acuminata	(Oenocarpus_bataua	Oenocarpus_minor)))	(Geonoma_undata	Pelagodoxa_henryana)))	(Sclerosperma_profizianum	Orania_palindan))	((Sabal_domingensis	Iriartea_deltoidea)	(Chamaedorea_seifrizii	Phoenix_dactylifera)))	(Calamus_caryotoides	Pseudophoenix_vinifera)))	(Roystonea_regia	Nypa_fruticans))	Manicaria_saccifera))	(Bactris_major	(Elaeis_oleifera	Elaeis_guineensis))))	Kingia_australis);
((Attalea_speciosa	((((((Serenoa_repens	((((Dypsis_decaryi	((Hydriastele_microspadix	(Heterospathe_cagayanensis	(Dictyosperma_album	Veitchia_spiralis)))	(Kentiopsis_piersoniorum	(Leopoldinia_pulchra	Burretiokentia_grandiflora))))	((Prestoea_acuminata	((Nypa_fruticans	Oenocarpus_bataua)	Oenocarpus_minor))	(Podococcus_barteri	(Chamaedorea_seifrizii	Geonoma_undata))))	Pelagodoxa_henryana)	(Iriartea_deltoidea	(Sclerosperma_profizianum	Orania_palindan))))	(Sabal_domingensis	Phoenix_dactylifera))	Pseudophoenix_vinifera)	(Calamus_caryotoides	Roystonea_regia))	((Reinhardtia_simplex	(Reinhardtia_latisecta	Reinhardtia_paiewonskiana))	Manicaria_saccifera))	(Bactris_major	(Elaeis_oleifera	Elaeis_guineensis))))	Kingia_australis);
((Calamus_caryotoides	(Roystonea_regia	((((Reinhardtia_simplex	(Reinhardtia_latisecta	Reinhardtia_paiewonskiana))	(Bactris_major	(Attalea_speciosa	(Elaeis_oleifera	Elaeis_guineensis))))	(Manicaria_saccifera	(Pseudophoenix_vinifera	((((Geonoma_undata	((((Dictyosperma_album	(Leopoldinia_pulchra	Veitchia_spiralis))	(Kentiopsis_piersoniorum	(Heterospathe_cagayanensis	(Burretiokentia_grandiflora	Hydriastele_microspadix))))	Dypsis_decaryi)	((Serenoa_repens	Prestoea_acuminata)	(Oenocarpus_bataua	Oenocarpus_minor))))	Pelagodoxa_henryana)	(Podococcus_barteri	(Sclerosperma_profizianum	Orania_palindan)))	((Iriartea_deltoidea	Sabal_domingensis)	(Chamaedorea_seifrizii	Phoenix_dactylifera))))))	Nypa_fruticans)))	Kingia_australis);
((Attalea_speciosa	((((((Nypa_fruticans	(Calamus_caryotoides	Roystonea_regia))	(Reinhardtia_simplex	(Reinhardtia_latisecta	Reinhardtia_paiewonskiana)))	(Iriartea_deltoidea	Manicaria_saccifera))	((((Sabal_domingensis	Phoenix_dactylifera)	Chamaedorea_seifrizii)	(((((((Dypsis_decaryi	(((Heterospathe_cagayanensis	Kentiopsis_piersoniorum)	(Burretiokentia_grandiflora	Hydriastele_microspadix))	((Leopoldinia_pulchra	Dictyosperma_album)	Veitchia_spiralis)))	(Prestoea_acuminata	(Oenocarpus_minor	Oenocarpus_bataua)))	Geonoma_undata)	Pelagodoxa_henryana)	Orania_palindan)	Podococcus_barteri)	Sclerosperma_profizianum))	Pseudophoenix_vinifera))	Serenoa_repens)	((Elaeis_guineensis	Elaeis_oleifera)	Bactris_major)))	Kingia_australis);
((Serenoa_repens	(((Attalea_speciosa	(Elaeis_guineensis	Elaeis_oleifera))	Bactris_major)	(((Nypa_fruticans	(Calamus_caryotoides	Roystonea_regia))	(Reinhardtia_simplex	(Reinhardtia_latisecta	Reinhardtia_paiewonskiana)))	(Manicaria_saccifera	(Pseudophoenix_vinifera	(((((((Dypsis_decaryi	((((Leopoldinia_pulchra	Heterospathe_cagayanensis)	Kentiopsis_piersoniorum)	(Burretiokentia_grandiflora	Hydriastele_microspadix))	(Dictyosperma_album	Veitchia_spiralis)))	(Prestoea_acuminata	(Oenocarpus_minor	Oenocarpus_bataua)))	Geonoma_undata)	Pelagodoxa_henryana)	((Sclerosperma_profizianum	Orania_palindan)	Podococcus_barteri))	(Chamaedorea_seifrizii	Iriartea_deltoidea))	(Sabal_domingensis	Phoenix_dactylifera)))))))	Kingia_australis);
((Calamus_caryotoides	((Reinhardtia_simplex	(Reinhardtia_latisecta	Reinhardtia_paiewonskiana))	(((Iriartea_deltoidea	Manicaria_saccifera)	(((Nypa_fruticans	Roystonea_regia)	(Serenoa_repens	Pseudophoenix_vinifera))	((Podococcus_barteri	(((((Dypsis_decaryi	(((Heterospathe_cagayanensis	Kentiopsis_piersoniorum)	(Burretiokentia_grandiflora	Hydriastele_microspadix))	(Dictyosperma_album	(Leopoldinia_pulchra	Veitchia_spiralis))))	(Prestoea_acuminata	(Oenocarpus_minor	Oenocarpus_bataua)))	Geonoma_undata)	Pelagodoxa_henryana)	((Sclerosperma_profizianum	Orania_palindan)	Chamaedorea_seifrizii)))	(Sabal_domingensis	Phoenix_dactylifera))))	(Attalea_speciosa	((Elaeis_guineensis	Elaeis_oleifera)	Bactris_major)))))	Kingia_australis);
((Bactris_major	(((((Reinhardtia_simplex	(Reinhardtia_latisecta	Reinhardtia_paiewonskiana))	(Manicaria_saccifera	(((Nypa_fruticans	Roystonea_regia)	(Calamus_caryotoides	((Podococcus_barteri	(((((Dypsis_decaryi	((((Burretiokentia_grandiflora	(Heterospathe_cagayanensis	Hydriastele_microspadix))	Kentiopsis_piersoniorum)	Veitchia_spiralis)	Dictyosperma_album))	(Prestoea_acuminata	(Oenocarpus_minor	(Leopoldinia_pulchra	Oenocarpus_bataua))))	Geonoma_undata)	Pelagodoxa_henryana)	(Sclerosperma_profizianum	Orania_palindan)))	((Chamaedorea_seifrizii	Iriartea_deltoidea)	(Sabal_domingensis	Phoenix_dactylifera)))))	Pseudophoenix_vinifera)))	Serenoa_repens)	Attalea_speciosa)	(Elaeis_guineensis	Elaeis_oleifera)))	Kingia_australis);
((Attalea_speciosa	(((Elaeis_guineensis	Elaeis_oleifera)	Bactris_major)	((Iriartea_deltoidea	Manicaria_saccifera)	(((Reinhardtia_simplex	(Reinhardtia_latisecta	Reinhardtia_paiewonskiana))	(Nypa_fruticans	Roystonea_regia))	((((Podococcus_barteri	(((((Dypsis_decaryi	((Dictyosperma_album	Veitchia_spiralis)	((Hydriastele_microspadix	Burretiokentia_grandiflora)	(Kentiopsis_piersoniorum	(Leopoldinia_pulchra	Heterospathe_cagayanensis)))))	(Prestoea_acuminata	(Oenocarpus_minor	Oenocarpus_bataua)))	Geonoma_undata)	Pelagodoxa_henryana)	(Sclerosperma_profizianum	Orania_palindan)))	((Calamus_caryotoides	(Sabal_domingensis	Phoenix_dactylifera))	Chamaedorea_seifrizii))	Pseudophoenix_vinifera)	Serenoa_repens)))))	Kingia_australis);
((Bactris_major	((((Iriartea_deltoidea	Manicaria_saccifera)	((Reinhardtia_simplex	(Reinhardtia_latisecta	Reinhardtia_paiewonskiana))	((Nypa_fruticans	Roystonea_regia)	(((((Podococcus_barteri	(((((Dypsis_decaryi	((Dictyosperma_album	Veitchia_spiralis)	(((Hydriastele_microspadix	Burretiokentia_grandiflora)	(Leopoldinia_pulchra	Heterospathe_cagayanensis))	Kentiopsis_piersoniorum)))	(Prestoea_acuminata	(Oenocarpus_minor	Oenocarpus_bataua)))	Geonoma_undata)	Pelagodoxa_henryana)	(Sclerosperma_profizianum	Orania_palindan)))	(Sabal_domingensis	(Phoenix_dactylifera	Chamaedorea_seifrizii)))	Calamus_caryotoides)	Pseudophoenix_vinifera)	Serenoa_repens))))	Attalea_speciosa)	(Elaeis_guineensis	Elaeis_oleifera)))	Kingia_australis);
((Calamus_caryotoides	(Sabal_domingensis	(Phoenix_dactylifera	((Chamaedorea_seifrizii	(Podococcus_barteri	(((((Dypsis_decaryi	((Dictyosperma_album	(Leopoldinia_pulchra	Veitchia_spiralis))	((Hydriastele_microspadix	Heterospathe_cagayanensis)	(Burretiokentia_grandiflora	Kentiopsis_piersoniorum))))	(Prestoea_acuminata	(Oenocarpus_minor	Oenocarpus_bataua)))	Geonoma_undata)	Pelagodoxa_henryana)	(Iriartea_deltoidea	(Sclerosperma_profizianum	Orania_palindan)))))	(Pseudophoenix_vinifera	((((Reinhardtia_simplex	(Reinhardtia_latisecta	Reinhardtia_paiewonskiana))	(Nypa_fruticans	Roystonea_regia))	(Serenoa_repens	(Attalea_speciosa	((Elaeis_guineensis	Elaeis_oleifera)	Bactris_major))))	Manicaria_saccifera))))))	Kingia_australis);
((Bactris_major	(((((Iriartea_deltoidea	Manicaria_saccifera)	(Serenoa_repens	((Nypa_fruticans	Roystonea_regia)	(((((((Dypsis_decaryi	(Dictyosperma_album	((Hydriastele_microspadix	Heterospathe_cagayanensis)	((Leopoldinia_pulchra	Veitchia_spiralis)	(Burretiokentia_grandiflora	Kentiopsis_piersoniorum)))))	(Prestoea_acuminata	(Oenocarpus_minor	Oenocarpus_bataua)))	Geonoma_undata)	Pelagodoxa_henryana)	(Sclerosperma_profizianum	Orania_palindan))	Podococcus_barteri)	(Calamus_caryotoides	(Pseudophoenix_vinifera	(Sabal_domingensis	(Chamaedorea_seifrizii	Phoenix_dactylifera))))))))	(Reinhardtia_simplex	(Reinhardtia_latisecta	Reinhardtia_paiewonskiana)))	Attalea_speciosa)	(Elaeis_guineensis	Elaeis_oleifera)))	Kingia_australis);
((Attalea_speciosa	(((Elaeis_guineensis	Elaeis_oleifera)	Bactris_major)	((Manicaria_saccifera	((Nypa_fruticans	(Calamus_caryotoides	Roystonea_regia))	((Pseudophoenix_vinifera	((((Podococcus_barteri	((((Dypsis_decaryi	(((Leopoldinia_pulchra	Veitchia_spiralis)	Dictyosperma_album)	((Heterospathe_cagayanensis	(Burretiokentia_grandiflora	Hydriastele_microspadix))	Kentiopsis_piersoniorum)))	(Prestoea_acuminata	(Oenocarpus_minor	Oenocarpus_bataua)))	Geonoma_undata)	Pelagodoxa_henryana))	(Orania_palindan	Sclerosperma_profizianum))	(Phoenix_dactylifera	(Sabal_domingensis	Iriartea_deltoidea)))	Chamaedorea_seifrizii))	Serenoa_repens)))	(Reinhardtia_simplex	(Reinhardtia_latisecta	Reinhardtia_paiewonskiana)))))	Kingia_australis);
((Calamus_caryotoides	(Roystonea_regia	(((Pseudophoenix_vinifera	((Phoenix_dactylifera	Sabal_domingensis)	((((Podococcus_barteri	((((((Dictyosperma_album	((Burretiokentia_grandiflora	Hydriastele_microspadix)	Dypsis_decaryi))	(Kentiopsis_piersoniorum	(Leopoldinia_pulchra	Veitchia_spiralis)))	(Prestoea_acuminata	(Oenocarpus_minor	Oenocarpus_bataua)))	Geonoma_undata)	Heterospathe_cagayanensis)	Pelagodoxa_henryana))	(Orania_palindan	Sclerosperma_profizianum))	(Iriartea_deltoidea	Serenoa_repens))	Chamaedorea_seifrizii)))	((Reinhardtia_simplex	(Reinhardtia_latisecta	Reinhardtia_paiewonskiana))	((Attalea_speciosa	((Elaeis_guineensis	Elaeis_oleifera)	Bactris_major))	Manicaria_saccifera)))	Nypa_fruticans)))	Kingia_australis);
((Calamus_caryotoides	(Roystonea_regia	(((Serenoa_repens	(((((((Oenocarpus_minor	Oenocarpus_bataua)	Prestoea_acuminata)	((((Veitchia_spiralis	Leopoldinia_pulchra)	Dictyosperma_album)	(Kentiopsis_piersoniorum	(Heterospathe_cagayanensis	(Burretiokentia_grandiflora	Hydriastele_microspadix))))	Dypsis_decaryi))	Geonoma_undata)	Pelagodoxa_henryana)	((Orania_palindan	Sclerosperma_profizianum)	Podococcus_barteri))	(Sabal_domingensis	(Iriartea_deltoidea	Phoenix_dactylifera))))	(Chamaedorea_seifrizii	Pseudophoenix_vinifera))	(Nypa_fruticans	(Manicaria_saccifera	((Reinhardtia_simplex	(Reinhardtia_paiewonskiana	Reinhardtia_latisecta))	(Bactris_major	((Elaeis_guineensis	Elaeis_oleifera)	Attalea_speciosa))))))))	Kingia_australis);
((Bactris_major	((Elaeis_guineensis	Elaeis_oleifera)	((((((((((((((Oenocarpus_minor	Oenocarpus_bataua)	Prestoea_acuminata)	((((Veitchia_spiralis	Leopoldinia_pulchra)	Dictyosperma_album)	(Kentiopsis_piersoniorum	(Heterospathe_cagayanensis	(Burretiokentia_grandiflora	Hydriastele_microspadix))))	Dypsis_decaryi))	(Geonoma_undata	Pelagodoxa_henryana))	(Orania_palindan	Podococcus_barteri))	Sclerosperma_profizianum)	Chamaedorea_seifrizii)	(Phoenix_dactylifera	(Calamus_caryotoides	Sabal_domingensis)))	Pseudophoenix_vinifera)	(Iriartea_deltoidea	Manicaria_saccifera))	(Nypa_fruticans	Roystonea_regia))	(Reinhardtia_simplex	(Reinhardtia_paiewonskiana	Reinhardtia_latisecta)))	Serenoa_repens)	Attalea_speciosa)))	Kingia_australis);
((Attalea_speciosa	((Bactris_major	(Elaeis_guineensis	Elaeis_oleifera))	(((((((Iriartea_deltoidea	Phoenix_dactylifera)	(Calamus_caryotoides	Sabal_domingensis))	(((Geonoma_undata	((((Burretiokentia_grandiflora	(Veitchia_spiralis	Leopoldinia_pulchra))	(Kentiopsis_piersoniorum	(Heterospathe_cagayanensis	Hydriastele_microspadix)))	Dictyosperma_album)	Dypsis_decaryi))	((Prestoea_acuminata	Pelagodoxa_henryana)	(Oenocarpus_minor	Oenocarpus_bataua)))	(Podococcus_barteri	((Sclerosperma_profizianum	Orania_palindan)	Chamaedorea_seifrizii))))	Pseudophoenix_vinifera)	Manicaria_saccifera)	((Nypa_fruticans	Roystonea_regia)	(Reinhardtia_simplex	(Reinhardtia_paiewonskiana	Reinhardtia_latisecta))))	Serenoa_repens)))	Kingia_australis);
((Attalea_speciosa	((Elaeis_guineensis	Elaeis_oleifera)	((((((Chamaedorea_seifrizii	((Iriartea_deltoidea	Phoenix_dactylifera)	Sabal_domingensis))	(((Geonoma_undata	(((((Burretiokentia_grandiflora	Kentiopsis_piersoniorum)	(Heterospathe_cagayanensis	Hydriastele_microspadix))	(Dictyosperma_album	(Veitchia_spiralis	Leopoldinia_pulchra)))	Dypsis_decaryi)	(Prestoea_acuminata	(Oenocarpus_minor	Oenocarpus_bataua))))	Pelagodoxa_henryana)	(Podococcus_barteri	(Sclerosperma_profizianum	Orania_palindan))))	Pseudophoenix_vinifera)	Manicaria_saccifera)	(((Nypa_fruticans	(Calamus_caryotoides	Roystonea_regia))	(Reinhardtia_simplex	(Reinhardtia_paiewonskiana	Reinhardtia_latisecta)))	Serenoa_repens))	Bactris_major)))	Kingia_australis);
((Attalea_speciosa	((((Reinhardtia_simplex	(Reinhardtia_paiewonskiana	Reinhardtia_latisecta))	(((Pseudophoenix_vinifera	Calamus_caryotoides)	((Chamaedorea_seifrizii	((Iriartea_deltoidea	Phoenix_dactylifera)	Sabal_domingensis))	(((((Oenocarpus_minor	Oenocarpus_bataua)	(((Hydriastele_microspadix	((Burretiokentia_grandiflora	Heterospathe_cagayanensis)	Kentiopsis_piersoniorum))	(Dictyosperma_album	(Veitchia_spiralis	Leopoldinia_pulchra)))	Dypsis_decaryi))	(Podococcus_barteri	Pelagodoxa_henryana))	(Geonoma_undata	Prestoea_acuminata))	(Sclerosperma_profizianum	Orania_palindan))))	(Serenoa_repens	(Nypa_fruticans	Roystonea_regia))))	Manicaria_saccifera)	(Bactris_major	(Elaeis_guineensis	Elaeis_oleifera))))	Kingia_australis);
((Calamus_caryotoides	(Pseudophoenix_vinifera	(((Manicaria_saccifera	((Bactris_major	(Elaeis_guineensis	Elaeis_oleifera))	Attalea_speciosa))	((Reinhardtia_simplex	(Reinhardtia_paiewonskiana	Reinhardtia_latisecta))	(Nypa_fruticans	Roystonea_regia)))	(Serenoa_repens	(((Sabal_domingensis	(Chamaedorea_seifrizii	Phoenix_dactylifera))	Iriartea_deltoidea)	((Podococcus_barteri	(Sclerosperma_profizianum	Orania_palindan))	(((Geonoma_undata	((Prestoea_acuminata	(Oenocarpus_minor	Oenocarpus_bataua))	(Dictyosperma_album	(Dypsis_decaryi	(Kentiopsis_piersoniorum	((Veitchia_spiralis	(Burretiokentia_grandiflora	Hydriastele_microspadix))	Heterospathe_cagayanensis))))))	Pelagodoxa_henryana)	Leopoldinia_pulchra)))))))	Kingia_australis);
((Attalea_speciosa	(((((Chamaedorea_seifrizii	Pseudophoenix_vinifera)	(((Calamus_caryotoides	Sabal_domingensis)	Phoenix_dactylifera)	((Podococcus_barteri	(Sclerosperma_profizianum	Orania_palindan))	((Geonoma_undata	((Prestoea_acuminata	(Oenocarpus_minor	Oenocarpus_bataua))	(Dypsis_decaryi	(Dictyosperma_album	((((Burretiokentia_grandiflora	Hydriastele_microspadix)	Heterospathe_cagayanensis)	(Leopoldinia_pulchra	Veitchia_spiralis))	Kentiopsis_piersoniorum)))))	Pelagodoxa_henryana))))	(Nypa_fruticans	Roystonea_regia))	((Iriartea_deltoidea	Manicaria_saccifera)	(Reinhardtia_simplex	(Reinhardtia_paiewonskiana	Reinhardtia_latisecta))))	(Serenoa_repens	(Bactris_major	(Elaeis_guineensis	Elaeis_oleifera)))))	Kingia_australis);
((Calamus_caryotoides	((Roystonea_regia	Nypa_fruticans)	((((Chamaedorea_seifrizii	(Iriartea_deltoidea	(Sabal_domingensis	Phoenix_dactylifera)))	((Sclerosperma_profizianum	Orania_palindan)	((Geonoma_undata	((Prestoea_acuminata	(Oenocarpus_minor	Oenocarpus_bataua))	(Dypsis_decaryi	((Burretiokentia_grandiflora	Kentiopsis_piersoniorum)	((Heterospathe_cagayanensis	Hydriastele_microspadix)	(Dictyosperma_album	(Leopoldinia_pulchra	Veitchia_spiralis)))))))	(Podococcus_barteri	Pelagodoxa_henryana))))	(((Reinhardtia_simplex	(Reinhardtia_paiewonskiana	Reinhardtia_latisecta))	(Serenoa_repens	(Bactris_major	(Attalea_speciosa	(Elaeis_guineensis	Elaeis_oleifera)))))	Manicaria_saccifera))	Pseudophoenix_vinifera)))	Kingia_australis);
((Attalea_speciosa	(((Elaeis_guineensis	Elaeis_oleifera)	Bactris_major)	(Manicaria_saccifera	((((Roystonea_regia	Nypa_fruticans)	Serenoa_repens)	(Pseudophoenix_vinifera	(Calamus_caryotoides	((Chamaedorea_seifrizii	(Iriartea_deltoidea	(Sabal_domingensis	Phoenix_dactylifera)))	(((Sclerosperma_profizianum	Orania_palindan)	((Pelagodoxa_henryana	Geonoma_undata)	((Prestoea_acuminata	(Oenocarpus_minor	Oenocarpus_bataua))	(Dypsis_decaryi	(((Kentiopsis_piersoniorum	Heterospathe_cagayanensis)	(Burretiokentia_grandiflora	Hydriastele_microspadix))	(Dictyosperma_album	(Leopoldinia_pulchra	Veitchia_spiralis)))))))	Podococcus_barteri)))))	(Reinhardtia_simplex	(Reinhardtia_paiewonskiana	Reinhardtia_latisecta))))))	Kingia_australis);
((Attalea_speciosa	(((Elaeis_guineensis	Elaeis_oleifera)	Bactris_major)	(((Roystonea_regia	((((Nypa_fruticans	(Calamus_caryotoides	Sabal_domingensis))	(Chamaedorea_seifrizii	Phoenix_dactylifera))	(((Sclerosperma_profizianum	Orania_palindan)	(Pelagodoxa_henryana	((((Dypsis_decaryi	((Kentiopsis_piersoniorum	(Burretiokentia_grandiflora	Hydriastele_microspadix))	(Dictyosperma_album	(Leopoldinia_pulchra	Veitchia_spiralis))))	(Prestoea_acuminata	(Oenocarpus_minor	Oenocarpus_bataua)))	Geonoma_undata)	Heterospathe_cagayanensis)))	Podococcus_barteri))	Pseudophoenix_vinifera))	((Reinhardtia_simplex	(Reinhardtia_paiewonskiana	Reinhardtia_latisecta))	(Iriartea_deltoidea	Manicaria_saccifera)))	Serenoa_repens)))	Kingia_australis);
((Calamus_caryotoides	((Reinhardtia_simplex	(Reinhardtia_latisecta	Reinhardtia_paiewonskiana))	((((((((Orania_palindan	Sclerosperma_profizianum)	Podococcus_barteri)	(((Geonoma_undata	(((((Hydriastele_microspadix	Burretiokentia_grandiflora)	((Leopoldinia_pulchra	Veitchia_spiralis)	Kentiopsis_piersoniorum))	Dictyosperma_album)	Dypsis_decaryi)	(Prestoea_acuminata	(Oenocarpus_minor	Oenocarpus_bataua))))	Heterospathe_cagayanensis)	Pelagodoxa_henryana))	(Serenoa_repens	((Iriartea_deltoidea	(Chamaedorea_seifrizii	Phoenix_dactylifera))	Sabal_domingensis)))	Pseudophoenix_vinifera)	(Nypa_fruticans	Roystonea_regia))	Manicaria_saccifera)	(Attalea_speciosa	(Bactris_major	(Elaeis_oleifera	Elaeis_guineensis))))))	Kingia_australis);
((Calamus_caryotoides	(Roystonea_regia	((((Manicaria_saccifera	((Attalea_speciosa	((Iriartea_deltoidea	Bactris_major)	(Elaeis_oleifera	Elaeis_guineensis)))	(Reinhardtia_simplex	(Reinhardtia_latisecta	Reinhardtia_paiewonskiana))))	((Phoenix_dactylifera	Sabal_domingensis)	(Chamaedorea_seifrizii	(((Orania_palindan	Sclerosperma_profizianum)	Podococcus_barteri)	(Leopoldinia_pulchra	(Pelagodoxa_henryana	((((((Hydriastele_microspadix	Heterospathe_cagayanensis)	(Veitchia_spiralis	Dictyosperma_album))	(Kentiopsis_piersoniorum	Burretiokentia_grandiflora))	Dypsis_decaryi)	(Prestoea_acuminata	(Oenocarpus_minor	Oenocarpus_bataua)))	Geonoma_undata)))))))	(Serenoa_repens	Pseudophoenix_vinifera))	Nypa_fruticans)))	Kingia_australis);
((Pseudophoenix_vinifera	((((Manicaria_saccifera	((Nypa_fruticans	Roystonea_regia)	((Serenoa_repens	(Attalea_speciosa	(Bactris_major	(Elaeis_oleifera	Elaeis_guineensis))))	(Reinhardtia_simplex	(Reinhardtia_latisecta	Reinhardtia_paiewonskiana)))))	Iriartea_deltoidea)	((Phoenix_dactylifera	(Calamus_caryotoides	Sabal_domingensis))	(((Orania_palindan	Sclerosperma_profizianum)	Podococcus_barteri)	((((((Leopoldinia_pulchra	Veitchia_spiralis)	Dictyosperma_album)	(Kentiopsis_piersoniorum	(Heterospathe_cagayanensis	(Hydriastele_microspadix	Burretiokentia_grandiflora))))	Dypsis_decaryi)	(Prestoea_acuminata	(Oenocarpus_minor	Oenocarpus_bataua)))	(Geonoma_undata	Pelagodoxa_henryana)))))	Chamaedorea_seifrizii))	Kingia_australis);
((Attalea_speciosa	((Bactris_major	(Elaeis_oleifera	Elaeis_guineensis))	(((Nypa_fruticans	(Reinhardtia_simplex	(Reinhardtia_latisecta	Reinhardtia_paiewonskiana)))	((((Calamus_caryotoides	Pseudophoenix_vinifera)	Serenoa_repens)	Roystonea_regia)	((((Podococcus_barteri	Orania_palindan)	((Geonoma_undata	(((Leopoldinia_pulchra	(Burretiokentia_grandiflora	Kentiopsis_piersoniorum))	((Heterospathe_cagayanensis	Hydriastele_microspadix)	((Veitchia_spiralis	Dictyosperma_album)	Dypsis_decaryi)))	(Prestoea_acuminata	(Oenocarpus_minor	Oenocarpus_bataua))))	Pelagodoxa_henryana))	Sclerosperma_profizianum)	(Chamaedorea_seifrizii	(Iriartea_deltoidea	(Phoenix_dactylifera	Sabal_domingensis))))))	Manicaria_saccifera)))	Kingia_australis);
((Attalea_speciosa	((Bactris_major	(Elaeis_oleifera	Elaeis_guineensis))	((Reinhardtia_simplex	(Reinhardtia_latisecta	Reinhardtia_paiewonskiana))	(((((Sabal_domingensis	(Chamaedorea_seifrizii	Phoenix_dactylifera))	((Podococcus_barteri	Calamus_caryotoides)	Sclerosperma_profizianum))	(Orania_palindan	(Geonoma_undata	((((Hydriastele_microspadix	((Burretiokentia_grandiflora	(Veitchia_spiralis	Leopoldinia_pulchra))	(Kentiopsis_piersoniorum	Heterospathe_cagayanensis)))	Dictyosperma_album)	Dypsis_decaryi)	(Pelagodoxa_henryana	(Prestoea_acuminata	(Oenocarpus_minor	Oenocarpus_bataua)))))))	((Pseudophoenix_vinifera	Serenoa_repens)	(Nypa_fruticans	Roystonea_regia)))	(Iriartea_deltoidea	Manicaria_saccifera)))))	Kingia_australis);
((Bactris_major	((Elaeis_oleifera	Elaeis_guineensis)	(((Manicaria_saccifera	(((Iriartea_deltoidea	((Calamus_caryotoides	Sabal_domingensis)	(Chamaedorea_seifrizii	Phoenix_dactylifera)))	(((Sclerosperma_profizianum	Orania_palindan)	Podococcus_barteri)	(((((((Veitchia_spiralis	Dictyosperma_album)	Heterospathe_cagayanensis)	(Kentiopsis_piersoniorum	(Hydriastele_microspadix	Burretiokentia_grandiflora)))	Dypsis_decaryi)	(Prestoea_acuminata	(Oenocarpus_minor	Oenocarpus_bataua)))	(Pelagodoxa_henryana	Geonoma_undata))	Leopoldinia_pulchra)))	(Pseudophoenix_vinifera	Serenoa_repens)))	((Reinhardtia_simplex	(Reinhardtia_latisecta	Reinhardtia_paiewonskiana))	(Nypa_fruticans	Roystonea_regia)))	Attalea_speciosa)))	Kingia_australis);
((Attalea_speciosa	((Bactris_major	(Elaeis_oleifera	Elaeis_guineensis))	((Manicaria_saccifera	(((((Phoenix_dactylifera	Sabal_domingensis)	Iriartea_deltoidea)	(Chamaedorea_seifrizii	(((Sclerosperma_profizianum	Orania_palindan)	Podococcus_barteri)	(Serenoa_repens	((Geonoma_undata	((((((Burretiokentia_grandiflora	(Leopoldinia_pulchra	Veitchia_spiralis))	Kentiopsis_piersoniorum)	(Hydriastele_microspadix	Heterospathe_cagayanensis))	Dictyosperma_album)	Dypsis_decaryi)	(Prestoea_acuminata	(Oenocarpus_minor	Oenocarpus_bataua))))	Pelagodoxa_henryana)))))	Calamus_caryotoides)	Pseudophoenix_vinifera))	((Reinhardtia_simplex	(Reinhardtia_latisecta	Reinhardtia_paiewonskiana))	(Nypa_fruticans	Roystonea_regia)))))	Kingia_australis);
((Calamus_caryotoides	(Roystonea_regia	(Nypa_fruticans	((Manicaria_saccifera	(Pseudophoenix_vinifera	((Phoenix_dactylifera	Sabal_domingensis)	((Iriartea_deltoidea	(Sclerosperma_profizianum	Orania_palindan))	(Serenoa_repens	((Podococcus_barteri	(Geonoma_undata	(((((Burretiokentia_grandiflora	Kentiopsis_piersoniorum)	(Hydriastele_microspadix	Heterospathe_cagayanensis))	(((Leopoldinia_pulchra	Chamaedorea_seifrizii)	Veitchia_spiralis)	Dictyosperma_album))	Dypsis_decaryi)	(Prestoea_acuminata	(Oenocarpus_minor	Oenocarpus_bataua)))))	Pelagodoxa_henryana))))))	((Reinhardtia_simplex	(Reinhardtia_latisecta	Reinhardtia_paiewonskiana))	(Attalea_speciosa	(Bactris_major	(Elaeis_oleifera	Elaeis_guineensis))))))))	Kingia_australis);
(((Pseudophoenix_vinifera	(((Phoenix_dactylifera	Sabal_domingensis)	(((Serenoa_repens	((Geonoma_undata	(((((Kentiopsis_piersoniorum	Burretiokentia_grandiflora)	(Veitchia_spiralis	Dictyosperma_album))	((Leopoldinia_pulchra	Heterospathe_cagayanensis)	Hydriastele_microspadix))	Dypsis_decaryi)	(Prestoea_acuminata	(Oenocarpus_minor	Oenocarpus_bataua))))	Pelagodoxa_henryana))	((Chamaedorea_seifrizii	Sclerosperma_profizianum)	Orania_palindan))	Podococcus_barteri))	(((Attalea_speciosa	(Bactris_major	(Elaeis_oleifera	Elaeis_guineensis)))	(Iriartea_deltoidea	Manicaria_saccifera))	((Roystonea_regia	Nypa_fruticans)	(Reinhardtia_simplex	(Reinhardtia_latisecta	Reinhardtia_paiewonskiana))))))	Calamus_caryotoides)	Kingia_australis);
(((Attalea_speciosa	((Bactris_major	(Elaeis_oleifera	Elaeis_guineensis))	(Manicaria_saccifera	((Reinhardtia_simplex	(Reinhardtia_latisecta	Reinhardtia_paiewonskiana))	(((Serenoa_repens	(Nypa_fruticans	Roystonea_regia))	Pseudophoenix_vinifera)	((Phoenix_dactylifera	Sabal_domingensis)	(((((((Hydriastele_microspadix	((((Veitchia_spiralis	Leopoldinia_pulchra)	Burretiokentia_grandiflora)	Kentiopsis_piersoniorum)	Heterospathe_cagayanensis))	Dypsis_decaryi)	Dictyosperma_album)	(Prestoea_acuminata	(Oenocarpus_minor	Oenocarpus_bataua)))	(Pelagodoxa_henryana	Geonoma_undata))	((Orania_palindan	(Sclerosperma_profizianum	Iriartea_deltoidea))	Chamaedorea_seifrizii))	Podococcus_barteri)))))))	Calamus_caryotoides)	Kingia_australis);
((Bactris_major	(((Elaeis_guineensis	Elaeis_oleifera)	Attalea_speciosa)	((Manicaria_saccifera	((Reinhardtia_simplex	(Reinhardtia_paiewonskiana	Reinhardtia_latisecta))	(Roystonea_regia	((Calamus_caryotoides	Pseudophoenix_vinifera)	((Podococcus_barteri	((Orania_palindan	Sclerosperma_profizianum)	((((Dypsis_decaryi	(Dictyosperma_album	(Kentiopsis_piersoniorum	(Heterospathe_cagayanensis	(Veitchia_spiralis	(Burretiokentia_grandiflora	Hydriastele_microspadix))))))	(Prestoea_acuminata	(Oenocarpus_minor	Oenocarpus_bataua)))	(Pelagodoxa_henryana	Geonoma_undata))	Leopoldinia_pulchra)))	(((Nypa_fruticans	Chamaedorea_seifrizii)	(Phoenix_dactylifera	Sabal_domingensis))	Iriartea_deltoidea))))))	Serenoa_repens)))	Kingia_australis);
((Calamus_caryotoides	(Roystonea_regia	((((((Bactris_major	(Elaeis_guineensis	Elaeis_oleifera))	Attalea_speciosa)	(Iriartea_deltoidea	Manicaria_saccifera))	(Reinhardtia_simplex	(Reinhardtia_paiewonskiana	Reinhardtia_latisecta)))	((((((((Dypsis_decaryi	((Veitchia_spiralis	Dictyosperma_album)	((Burretiokentia_grandiflora	Kentiopsis_piersoniorum)	((Leopoldinia_pulchra	Heterospathe_cagayanensis)	Hydriastele_microspadix))))	(Prestoea_acuminata	(Oenocarpus_minor	Oenocarpus_bataua)))	(Pelagodoxa_henryana	Geonoma_undata))	(Orania_palindan	Sclerosperma_profizianum))	Podococcus_barteri)	(Sabal_domingensis	(Phoenix_dactylifera	Chamaedorea_seifrizii)))	Pseudophoenix_vinifera)	Serenoa_repens))	Nypa_fruticans)))	Kingia_australis);
((Calamus_caryotoides	(Pseudophoenix_vinifera	(((Manicaria_saccifera	((Reinhardtia_simplex	(Reinhardtia_paiewonskiana	Reinhardtia_latisecta))	((Bactris_major	(Elaeis_guineensis	Elaeis_oleifera))	Attalea_speciosa)))	(Nypa_fruticans	Roystonea_regia))	(Sabal_domingensis	((Phoenix_dactylifera	Chamaedorea_seifrizii)	((Serenoa_repens	Iriartea_deltoidea)	(((Leopoldinia_pulchra	((((((Veitchia_spiralis	Dictyosperma_album)	(Kentiopsis_piersoniorum	(Dypsis_decaryi	(Burretiokentia_grandiflora	Hydriastele_microspadix))))	Heterospathe_cagayanensis)	(Prestoea_acuminata	(Oenocarpus_minor	Oenocarpus_bataua)))	Geonoma_undata)	Pelagodoxa_henryana))	(Orania_palindan	Sclerosperma_profizianum))	Podococcus_barteri)))))))	Kingia_australis);
((Attalea_speciosa	((Manicaria_saccifera	((((Serenoa_repens	(Calamus_caryotoides	Pseudophoenix_vinifera))	(Nypa_fruticans	Roystonea_regia))	((Iriartea_deltoidea	(Chamaedorea_seifrizii	((((((((Heterospathe_cagayanensis	((Leopoldinia_pulchra	Veitchia_spiralis)	Dictyosperma_album))	(Burretiokentia_grandiflora	Hydriastele_microspadix))	Kentiopsis_piersoniorum)	Dypsis_decaryi)	(Prestoea_acuminata	(Oenocarpus_minor	Oenocarpus_bataua)))	Geonoma_undata)	Pelagodoxa_henryana)	((Orania_palindan	Sclerosperma_profizianum)	Podococcus_barteri))))	(Sabal_domingensis	Phoenix_dactylifera)))	(Reinhardtia_simplex	(Reinhardtia_paiewonskiana	Reinhardtia_latisecta))))	(Bactris_major	(Elaeis_guineensis	Elaeis_oleifera))))	Kingia_australis);
(((Attalea_speciosa	(((Manicaria_saccifera	(((((((((Burretiokentia_grandiflora	Hydriastele_microspadix)	((Dictyosperma_album	(Veitchia_spiralis	Dypsis_decaryi))	Kentiopsis_piersoniorum))	Heterospathe_cagayanensis)	(Prestoea_acuminata	(Oenocarpus_minor	Oenocarpus_bataua)))	Geonoma_undata)	Pelagodoxa_henryana)	Leopoldinia_pulchra)	(Orania_palindan	Sclerosperma_profizianum))	((((Podococcus_barteri	(Chamaedorea_seifrizii	Pseudophoenix_vinifera))	Sabal_domingensis)	Iriartea_deltoidea)	Phoenix_dactylifera)))	(Serenoa_repens	((Reinhardtia_simplex	(Reinhardtia_paiewonskiana	Reinhardtia_latisecta))	(Calamus_caryotoides	Roystonea_regia))))	(Bactris_major	(Elaeis_guineensis	Elaeis_oleifera))))	Nypa_fruticans)	Kingia_australis);
((Calamus_caryotoides	(Roystonea_regia	((((Serenoa_repens	((Bactris_major	(Elaeis_guineensis	Elaeis_oleifera))	Attalea_speciosa))	(((((((((Kentiopsis_piersoniorum	(Leopoldinia_pulchra	Burretiokentia_grandiflora))	(Heterospathe_cagayanensis	Hydriastele_microspadix))	((Dictyosperma_album	Veitchia_spiralis)	Dypsis_decaryi))	(Prestoea_acuminata	(Oenocarpus_minor	Oenocarpus_bataua)))	Geonoma_undata)	(Podococcus_barteri	Pelagodoxa_henryana))	(Orania_palindan	Sclerosperma_profizianum))	((Iriartea_deltoidea	(Chamaedorea_seifrizii	Phoenix_dactylifera))	Sabal_domingensis))	(Manicaria_saccifera	Pseudophoenix_vinifera)))	(Reinhardtia_simplex	(Reinhardtia_paiewonskiana	Reinhardtia_latisecta)))	Nypa_fruticans)))	Kingia_australis);
((Attalea_speciosa	(((Pseudophoenix_vinifera	(((Reinhardtia_simplex	(Reinhardtia_paiewonskiana	Reinhardtia_latisecta))	(Nypa_fruticans	(Calamus_caryotoides	Roystonea_regia)))	((((((Dypsis_decaryi	((Kentiopsis_piersoniorum	(Heterospathe_cagayanensis	(Burretiokentia_grandiflora	Hydriastele_microspadix)))	(Dictyosperma_album	(Leopoldinia_pulchra	Veitchia_spiralis))))	(Prestoea_acuminata	(Oenocarpus_minor	Oenocarpus_bataua)))	(Serenoa_repens	Geonoma_undata))	Pelagodoxa_henryana)	(Podococcus_barteri	(Orania_palindan	(Iriartea_deltoidea	Sclerosperma_profizianum))))	((Chamaedorea_seifrizii	Phoenix_dactylifera)	Sabal_domingensis))))	Manicaria_saccifera)	(Bactris_major	(Elaeis_guineensis	Elaeis_oleifera))))	Kingia_australis);
((Attalea_speciosa	(((Reinhardtia_simplex	(Reinhardtia_paiewonskiana	Reinhardtia_latisecta))	(((Serenoa_repens	(Pseudophoenix_vinifera	(Nypa_fruticans	Roystonea_regia)))	(((((((Dictyosperma_album	(Heterospathe_cagayanensis	Veitchia_spiralis))	Dypsis_decaryi)	(Burretiokentia_grandiflora	Hydriastele_microspadix))	Kentiopsis_piersoniorum)	((Prestoea_acuminata	(Oenocarpus_minor	Oenocarpus_bataua))	(Geonoma_undata	Pelagodoxa_henryana)))	((Calamus_caryotoides	Podococcus_barteri)	(Orania_palindan	Sclerosperma_profizianum)))	((Iriartea_deltoidea	(Leopoldinia_pulchra	(Chamaedorea_seifrizii	Phoenix_dactylifera)))	Sabal_domingensis)))	Manicaria_saccifera))	(Bactris_major	(Elaeis_guineensis	Elaeis_oleifera))))	Kingia_australis);
((Bactris_major	((Attalea_speciosa	(Elaeis_guineensis	Elaeis_oleifera))	((((((Podococcus_barteri	((Geonoma_undata	((((Dictyosperma_album	(Chamaedorea_seifrizii	(Leopoldinia_pulchra	Veitchia_spiralis)))	Dypsis_decaryi)	((Heterospathe_cagayanensis	Hydriastele_microspadix)	(Kentiopsis_piersoniorum	Burretiokentia_grandiflora)))	(Prestoea_acuminata	(Oenocarpus_minor	Oenocarpus_bataua))))	(Pelagodoxa_henryana	(Orania_palindan	Sclerosperma_profizianum))))	(Phoenix_dactylifera	(Iriartea_deltoidea	Sabal_domingensis)))	Pseudophoenix_vinifera)	Manicaria_saccifera)	((Reinhardtia_simplex	(Reinhardtia_paiewonskiana	Reinhardtia_latisecta))	(Nypa_fruticans	(Calamus_caryotoides	Roystonea_regia))))	Serenoa_repens)))	Kingia_australis);
((Calamus_caryotoides	((Reinhardtia_simplex	(Reinhardtia_paiewonskiana	Reinhardtia_latisecta))	((Nypa_fruticans	Roystonea_regia)	((((((Pelagodoxa_henryana	((Serenoa_repens	Geonoma_undata)	((Dypsis_decaryi	(((Heterospathe_cagayanensis	(Burretiokentia_grandiflora	Hydriastele_microspadix))	(Leopoldinia_pulchra	Kentiopsis_piersoniorum))	(Veitchia_spiralis	Dictyosperma_album)))	(Prestoea_acuminata	(Oenocarpus_minor	Oenocarpus_bataua)))))	((Podococcus_barteri	(Orania_palindan	Sclerosperma_profizianum))	Chamaedorea_seifrizii))	(Sabal_domingensis	Phoenix_dactylifera))	Pseudophoenix_vinifera)	(Attalea_speciosa	((Iriartea_deltoidea	Bactris_major)	(Elaeis_guineensis	Elaeis_oleifera))))	Manicaria_saccifera))))	Kingia_australis);
((Attalea_speciosa	(((((((Nypa_fruticans	Roystonea_regia)	((Reinhardtia_simplex	(Reinhardtia_paiewonskiana	Reinhardtia_latisecta))	(Iriartea_deltoidea	Manicaria_saccifera)))	(Calamus_caryotoides	Pseudophoenix_vinifera))	(((((((((Kentiopsis_piersoniorum	Burretiokentia_grandiflora)	(Hydriastele_microspadix	(Heterospathe_cagayanensis	((Leopoldinia_pulchra	Veitchia_spiralis)	Dictyosperma_album))))	Dypsis_decaryi)	(Prestoea_acuminata	(Oenocarpus_bataua	Oenocarpus_minor)))	Geonoma_undata)	Pelagodoxa_henryana)	(Sclerosperma_profizianum	Orania_palindan))	Podococcus_barteri)	(Sabal_domingensis	(Chamaedorea_seifrizii	Phoenix_dactylifera))))	Serenoa_repens)	Bactris_major)	(Elaeis_oleifera	Elaeis_guineensis)))	Kingia_australis);
((Pseudophoenix_vinifera	((((Iriartea_deltoidea	(Sabal_domingensis	Phoenix_dactylifera))	((((Serenoa_repens	((Bactris_major	(Elaeis_oleifera	Elaeis_guineensis))	Attalea_speciosa))	(Nypa_fruticans	(Calamus_caryotoides	Roystonea_regia)))	((Reinhardtia_simplex	(Reinhardtia_paiewonskiana	Reinhardtia_latisecta))	Manicaria_saccifera))	((Sclerosperma_profizianum	Orania_palindan)	((((((((Heterospathe_cagayanensis	Kentiopsis_piersoniorum)	Hydriastele_microspadix)	((Leopoldinia_pulchra	Veitchia_spiralis)	Dictyosperma_album))	Burretiokentia_grandiflora)	Dypsis_decaryi)	(Prestoea_acuminata	(Oenocarpus_bataua	Oenocarpus_minor)))	Geonoma_undata)	Pelagodoxa_henryana))))	Podococcus_barteri)	Chamaedorea_seifrizii))	Kingia_australis);
((Bactris_major	((Elaeis_oleifera	Elaeis_guineensis)	(Attalea_speciosa	((Reinhardtia_simplex	(Reinhardtia_paiewonskiana	Reinhardtia_latisecta))	((((((((((Kentiopsis_piersoniorum	(Heterospathe_cagayanensis	(Burretiokentia_grandiflora	Hydriastele_microspadix)))	((Leopoldinia_pulchra	Veitchia_spiralis)	Dictyosperma_album))	Dypsis_decaryi)	(Prestoea_acuminata	(Oenocarpus_bataua	Oenocarpus_minor)))	Geonoma_undata)	Pelagodoxa_henryana)	(Podococcus_barteri	(Sclerosperma_profizianum	Orania_palindan)))	(Serenoa_repens	(((Iriartea_deltoidea	Sabal_domingensis)	(Chamaedorea_seifrizii	Pseudophoenix_vinifera))	Phoenix_dactylifera)))	Manicaria_saccifera)	(Nypa_fruticans	(Calamus_caryotoides	Roystonea_regia)))))))	Kingia_australis);
((Calamus_caryotoides	((Phoenix_dactylifera	Chamaedorea_seifrizii)	((Iriartea_deltoidea	Sabal_domingensis)	((Sclerosperma_profizianum	(Podococcus_barteri	Pseudophoenix_vinifera))	(((Manicaria_saccifera	(((Nypa_fruticans	Roystonea_regia)	(Reinhardtia_simplex	(Reinhardtia_paiewonskiana	Reinhardtia_latisecta)))	(Bactris_major	((Elaeis_oleifera	Elaeis_guineensis)	Attalea_speciosa))))	(Serenoa_repens	((((((Burretiokentia_grandiflora	Kentiopsis_piersoniorum)	Hydriastele_microspadix)	((Leopoldinia_pulchra	Veitchia_spiralis)	Dictyosperma_album))	Dypsis_decaryi)	((Prestoea_acuminata	(Oenocarpus_bataua	Oenocarpus_minor))	Geonoma_undata))	(Heterospathe_cagayanensis	Pelagodoxa_henryana))))	Orania_palindan)))))	Kingia_australis);
((Calamus_caryotoides	(Roystonea_regia	((((Sclerosperma_profizianum	Pseudophoenix_vinifera)	((Podococcus_barteri	Orania_palindan)	(((Geonoma_undata	(((Kentiopsis_piersoniorum	((Burretiokentia_grandiflora	Hydriastele_microspadix)	(Heterospathe_cagayanensis	(Veitchia_spiralis	Dictyosperma_album))))	Dypsis_decaryi)	(Prestoea_acuminata	(Oenocarpus_bataua	(Leopoldinia_pulchra	Oenocarpus_minor)))))	Pelagodoxa_henryana)	Serenoa_repens)))	((Phoenix_dactylifera	(Nypa_fruticans	Chamaedorea_seifrizii))	Sabal_domingensis))	((Reinhardtia_simplex	(Reinhardtia_paiewonskiana	Reinhardtia_latisecta))	((Attalea_speciosa	(Bactris_major	(Elaeis_oleifera	Elaeis_guineensis)))	(Iriartea_deltoidea	Manicaria_saccifera))))))	Kingia_australis);
((Calamus_caryotoides	(((Sabal_domingensis	(Iriartea_deltoidea	Phoenix_dactylifera))	(((Chamaedorea_seifrizii	(Sclerosperma_profizianum	Orania_palindan))	((Geonoma_undata	((((Burretiokentia_grandiflora	Kentiopsis_piersoniorum)	((Dypsis_decaryi	(Veitchia_spiralis	Dictyosperma_album))	Hydriastele_microspadix))	Heterospathe_cagayanensis)	(Prestoea_acuminata	((Leopoldinia_pulchra	Oenocarpus_bataua)	Oenocarpus_minor))))	Pelagodoxa_henryana))	Podococcus_barteri))	(((Serenoa_repens	((Reinhardtia_simplex	(Reinhardtia_paiewonskiana	Reinhardtia_latisecta))	((Attalea_speciosa	(Bactris_major	(Elaeis_oleifera	Elaeis_guineensis)))	Manicaria_saccifera)))	(Nypa_fruticans	Roystonea_regia))	Pseudophoenix_vinifera)))	Kingia_australis);
((Attalea_speciosa	((Bactris_major	(Elaeis_oleifera	Elaeis_guineensis))	(Manicaria_saccifera	(((Sabal_domingensis	(Iriartea_deltoidea	(Chamaedorea_seifrizii	Phoenix_dactylifera)))	((((Sclerosperma_profizianum	Orania_palindan)	((Geonoma_undata	(((Kentiopsis_piersoniorum	((Heterospathe_cagayanensis	((Leopoldinia_pulchra	Veitchia_spiralis)	Dictyosperma_album))	(Burretiokentia_grandiflora	Hydriastele_microspadix)))	Dypsis_decaryi)	(Prestoea_acuminata	(Oenocarpus_bataua	Oenocarpus_minor))))	Pelagodoxa_henryana))	(Serenoa_repens	(Podococcus_barteri	Pseudophoenix_vinifera)))	(Nypa_fruticans	(Calamus_caryotoides	Roystonea_regia))))	(Reinhardtia_simplex	(Reinhardtia_paiewonskiana	Reinhardtia_latisecta))))))	Kingia_australis);
((Calamus_caryotoides	(((Sabal_domingensis	(Iriartea_deltoidea	(Chamaedorea_seifrizii	Phoenix_dactylifera)))	((Orania_palindan	Sclerosperma_profizianum)	(Podococcus_barteri	(((((Burretiokentia_grandiflora	Kentiopsis_piersoniorum)	((Dypsis_decaryi	((Leopoldinia_pulchra	Veitchia_spiralis)	Dictyosperma_album))	Hydriastele_microspadix))	Heterospathe_cagayanensis)	(Prestoea_acuminata	(Oenocarpus_bataua	Oenocarpus_minor)))	(Pelagodoxa_henryana	Geonoma_undata)))))	(((Pseudophoenix_vinifera	Serenoa_repens)	(Nypa_fruticans	Roystonea_regia))	(((Reinhardtia_simplex	(Reinhardtia_paiewonskiana	Reinhardtia_latisecta))	(Attalea_speciosa	(Bactris_major	(Elaeis_oleifera	Elaeis_guineensis))))	Manicaria_saccifera))))	Kingia_australis);
((Calamus_caryotoides	(((((Orania_palindan	Sclerosperma_profizianum)	((Podococcus_barteri	((((((Chamaedorea_seifrizii	Heterospathe_cagayanensis)	Hydriastele_microspadix)	(Burretiokentia_grandiflora	Kentiopsis_piersoniorum))	(Dypsis_decaryi	((Leopoldinia_pulchra	Veitchia_spiralis)	Dictyosperma_album)))	(Prestoea_acuminata	(Oenocarpus_bataua	Oenocarpus_minor)))	Geonoma_undata))	Pelagodoxa_henryana))	(Phoenix_dactylifera	(Sabal_domingensis	Iriartea_deltoidea)))	(((Serenoa_repens	((Reinhardtia_simplex	(Reinhardtia_paiewonskiana	Reinhardtia_latisecta))	(Nypa_fruticans	Roystonea_regia)))	(Attalea_speciosa	(Bactris_major	(Elaeis_oleifera	Elaeis_guineensis))))	Manicaria_saccifera))	Pseudophoenix_vinifera))	Kingia_australis);
((Calamus_caryotoides	(Sabal_domingensis	(((((Serenoa_repens	(Nypa_fruticans	Roystonea_regia))	(Manicaria_saccifera	((Reinhardtia_simplex	(Reinhardtia_paiewonskiana	Reinhardtia_latisecta))	(Attalea_speciosa	(Bactris_major	(Elaeis_oleifera	Elaeis_guineensis))))))	Pseudophoenix_vinifera)	(Sclerosperma_profizianum	((Iriartea_deltoidea	((((((Burretiokentia_grandiflora	Kentiopsis_piersoniorum)	(Hydriastele_microspadix	(Heterospathe_cagayanensis	(Dictyosperma_album	Veitchia_spiralis))))	(Leopoldinia_pulchra	Dypsis_decaryi))	(Prestoea_acuminata	(Oenocarpus_bataua	Oenocarpus_minor)))	((Chamaedorea_seifrizii	Geonoma_undata)	Pelagodoxa_henryana))	Podococcus_barteri))	Orania_palindan)))	Phoenix_dactylifera)))	Kingia_australis);
((Attalea_speciosa	(((Elaeis_guineensis	Elaeis_oleifera)	Bactris_major)	((((Roystonea_regia	Nypa_fruticans)	((Reinhardtia_latisecta	Reinhardtia_paiewonskiana)	Reinhardtia_simplex))	((((((Sclerosperma_profizianum	Orania_palindan)	(Pelagodoxa_henryana	(((Oenocarpus_bataua	Oenocarpus_minor)	Prestoea_acuminata)	(Geonoma_undata	((Leopoldinia_pulchra	(((Kentiopsis_piersoniorum	Heterospathe_cagayanensis)	(Hydriastele_microspadix	Burretiokentia_grandiflora))	(Veitchia_spiralis	Dictyosperma_album)))	Dypsis_decaryi)))))	Podococcus_barteri)	(((Sabal_domingensis	Iriartea_deltoidea)	Phoenix_dactylifera)	Chamaedorea_seifrizii))	(Calamus_caryotoides	Pseudophoenix_vinifera))	Manicaria_saccifera))	Serenoa_repens)))	Kingia_australis);
((Attalea_speciosa	(((Elaeis_guineensis	Elaeis_oleifera)	Bactris_major)	(Manicaria_saccifera	(Serenoa_repens	(Pseudophoenix_vinifera	(((Calamus_caryotoides	(Roystonea_regia	Nypa_fruticans))	((Reinhardtia_latisecta	Reinhardtia_paiewonskiana)	Reinhardtia_simplex))	(((Pelagodoxa_henryana	((((Oenocarpus_bataua	Oenocarpus_minor)	Prestoea_acuminata)	((((Kentiopsis_piersoniorum	(Chamaedorea_seifrizii	Heterospathe_cagayanensis))	(Hydriastele_microspadix	Burretiokentia_grandiflora))	((Leopoldinia_pulchra	Veitchia_spiralis)	Dictyosperma_album))	Dypsis_decaryi))	Geonoma_undata))	(Podococcus_barteri	(Sclerosperma_profizianum	Orania_palindan)))	((Sabal_domingensis	Iriartea_deltoidea)	Phoenix_dactylifera))))))))	Kingia_australis);
((Attalea_speciosa	(((Elaeis_guineensis	Elaeis_oleifera)	Bactris_major)	(Serenoa_repens	(((Reinhardtia_latisecta	Reinhardtia_paiewonskiana)	Reinhardtia_simplex)	((((Calamus_caryotoides	((Podococcus_barteri	(((Iriartea_deltoidea	(Chamaedorea_seifrizii	Sclerosperma_profizianum))	Orania_palindan)	(Pelagodoxa_henryana	((((Oenocarpus_bataua	Oenocarpus_minor)	Prestoea_acuminata)	(((((Leopoldinia_pulchra	Kentiopsis_piersoniorum)	Heterospathe_cagayanensis)	(Hydriastele_microspadix	Burretiokentia_grandiflora))	(Veitchia_spiralis	Dictyosperma_album))	Dypsis_decaryi))	Geonoma_undata))))	(Sabal_domingensis	Phoenix_dactylifera)))	Pseudophoenix_vinifera)	Manicaria_saccifera)	(Roystonea_regia	Nypa_fruticans))))))	Kingia_australis);
((Calamus_caryotoides	(Roystonea_regia	((((((Podococcus_barteri	((Sclerosperma_profizianum	Orania_palindan)	((Geonoma_undata	((Pelagodoxa_henryana	Heterospathe_cagayanensis)	((Oenocarpus_bataua	Oenocarpus_minor)	Prestoea_acuminata)))	(((Kentiopsis_piersoniorum	(Hydriastele_microspadix	Burretiokentia_grandiflora))	((Leopoldinia_pulchra	Veitchia_spiralis)	Dictyosperma_album))	Dypsis_decaryi))))	(Chamaedorea_seifrizii	(Iriartea_deltoidea	(Sabal_domingensis	Phoenix_dactylifera))))	Pseudophoenix_vinifera)	(Serenoa_repens	(Attalea_speciosa	((Elaeis_guineensis	Elaeis_oleifera)	Bactris_major))))	(Manicaria_saccifera	((Reinhardtia_latisecta	Reinhardtia_paiewonskiana)	Reinhardtia_simplex)))	Nypa_fruticans)))	Kingia_australis);
((Bactris_major	(((((Pseudophoenix_vinifera	(Calamus_caryotoides	((Podococcus_barteri	((Iriartea_deltoidea	(Sclerosperma_profizianum	Orania_palindan))	(((Serenoa_repens	Geonoma_undata)	(((Oenocarpus_bataua	Oenocarpus_minor)	Prestoea_acuminata)	((Heterospathe_cagayanensis	(((Veitchia_spiralis	Dictyosperma_album)	Dypsis_decaryi)	Hydriastele_microspadix))	((Leopoldinia_pulchra	Kentiopsis_piersoniorum)	Burretiokentia_grandiflora))))	Pelagodoxa_henryana)))	(Sabal_domingensis	(Chamaedorea_seifrizii	Phoenix_dactylifera)))))	Manicaria_saccifera)	(((Reinhardtia_latisecta	Reinhardtia_paiewonskiana)	Reinhardtia_simplex)	(Nypa_fruticans	Roystonea_regia)))	Attalea_speciosa)	(Elaeis_guineensis	Elaeis_oleifera)))	Kingia_australis);
((Attalea_speciosa	(((Elaeis_guineensis	Elaeis_oleifera)	Bactris_major)	((((Sabal_domingensis	(Iriartea_deltoidea	Phoenix_dactylifera))	(Chamaedorea_seifrizii	((Sclerosperma_profizianum	Orania_palindan)	(((((Oenocarpus_bataua	Oenocarpus_minor)	Prestoea_acuminata)	(((Kentiopsis_piersoniorum	(Burretiokentia_grandiflora	Hydriastele_microspadix))	(Heterospathe_cagayanensis	((Leopoldinia_pulchra	Veitchia_spiralis)	Dictyosperma_album)))	Dypsis_decaryi))	(Pelagodoxa_henryana	Geonoma_undata))	(Podococcus_barteri	Serenoa_repens)))))	Pseudophoenix_vinifera)	((Manicaria_saccifera	((Reinhardtia_latisecta	Reinhardtia_paiewonskiana)	Reinhardtia_simplex))	(Nypa_fruticans	(Calamus_caryotoides	Roystonea_regia))))))	Kingia_australis);
((Attalea_speciosa	(((Reinhardtia_latisecta	Reinhardtia_paiewonskiana)	Reinhardtia_simplex)	(((Elaeis_guineensis	Elaeis_oleifera)	Bactris_major)	(Manicaria_saccifera	((((((Calamus_caryotoides	Sabal_domingensis)	Phoenix_dactylifera)	Chamaedorea_seifrizii)	Iriartea_deltoidea)	(((((Oenocarpus_bataua	Oenocarpus_minor)	(Geonoma_undata	Prestoea_acuminata))	((((Leopoldinia_pulchra	Veitchia_spiralis)	Dictyosperma_album)	((Burretiokentia_grandiflora	Hydriastele_microspadix)	(Kentiopsis_piersoniorum	Heterospathe_cagayanensis)))	Dypsis_decaryi))	Pelagodoxa_henryana)	(Podococcus_barteri	(Sclerosperma_profizianum	Orania_palindan))))	((Nypa_fruticans	Roystonea_regia)	(Serenoa_repens	Pseudophoenix_vinifera)))))))	Kingia_australis);
((Calamus_caryotoides	(Roystonea_regia	((Serenoa_repens	Pseudophoenix_vinifera)	((((Attalea_speciosa	((Elaeis_guineensis	Elaeis_oleifera)	Bactris_major))	(Nypa_fruticans	((Reinhardtia_latisecta	Reinhardtia_paiewonskiana)	Reinhardtia_simplex)))	Manicaria_saccifera)	((((Phoenix_dactylifera	Sabal_domingensis)	Iriartea_deltoidea)	(((((Oenocarpus_bataua	Oenocarpus_minor)	Prestoea_acuminata)	((Dictyosperma_album	((Heterospathe_cagayanensis	((Burretiokentia_grandiflora	Hydriastele_microspadix)	(Leopoldinia_pulchra	Veitchia_spiralis)))	Kentiopsis_piersoniorum))	Dypsis_decaryi))	(Geonoma_undata	Pelagodoxa_henryana))	(Podococcus_barteri	(Sclerosperma_profizianum	Orania_palindan))))	Chamaedorea_seifrizii)))))	Kingia_australis);
((Pseudophoenix_vinifera	((((Phoenix_dactylifera	(Nypa_fruticans	Sabal_domingensis))	Iriartea_deltoidea)	(((Sclerosperma_profizianum	Orania_palindan)	(((Geonoma_undata	(((((Leopoldinia_pulchra	Veitchia_spiralis)	Dictyosperma_album)	((Heterospathe_cagayanensis	(Burretiokentia_grandiflora	Hydriastele_microspadix))	Kentiopsis_piersoniorum))	Dypsis_decaryi)	((Oenocarpus_bataua	Oenocarpus_minor)	Prestoea_acuminata)))	Pelagodoxa_henryana)	Podococcus_barteri))	((Calamus_caryotoides	Roystonea_regia)	(((Attalea_speciosa	((Elaeis_guineensis	Elaeis_oleifera)	Bactris_major))	(((Reinhardtia_latisecta	Reinhardtia_paiewonskiana)	Reinhardtia_simplex)	Manicaria_saccifera))	Serenoa_repens))))	Chamaedorea_seifrizii))	Kingia_australis);
((Pseudophoenix_vinifera	((((((Nypa_fruticans	Roystonea_regia)	((Attalea_speciosa	((Elaeis_guineensis	Elaeis_oleifera)	Bactris_major))	((Reinhardtia_latisecta	Reinhardtia_paiewonskiana)	Reinhardtia_simplex)))	Serenoa_repens)	Manicaria_saccifera)	((((Phoenix_dactylifera	Sabal_domingensis)	Iriartea_deltoidea)	(Orania_palindan	(Podococcus_barteri	((Geonoma_undata	(((((Leopoldinia_pulchra	Veitchia_spiralis)	Dictyosperma_album)	((Heterospathe_cagayanensis	(Burretiokentia_grandiflora	Hydriastele_microspadix))	Kentiopsis_piersoniorum))	Dypsis_decaryi)	((Oenocarpus_bataua	Oenocarpus_minor)	Prestoea_acuminata)))	Pelagodoxa_henryana))))	(Calamus_caryotoides	Sclerosperma_profizianum)))	Chamaedorea_seifrizii))	Kingia_australis);
