# Supplementary material for: Data supporting the nuclear phylogenomics of the palm subfamily Arecoideae (Arecaceae)
Source: Data Brief. 2016 Mar 2;7:532–6. doi: 10.1016/j.dib.2016.02.063 (PMC4796708; doi:10.1016/j.dib.2016.02.063)
Supplement: Supplementary file 5 — Supplementary material [file mmc5.zip › RAxML_bootstrap.Elaeis_305.raxml.tre]

((((Manicaria_saccifera	(Oenocarpus_bataua	(Heterospathe_cagayanensis	(Veitchia_spiralis	(Kentiopsis_piersoniorum	(((Oenocarpus_minor	Geonoma_undata)	(((Nypa_fruticans	(Sabal_domingensis	(Phoenix_dactylifera	Serenoa_repens)))	(((Burretiokentia_grandiflora	Podococcus_barteri)	(Orania_palindan	Sclerosperma_profizianum))	((Reinhardtia_simplex	(Reinhardtia_paiewonskiana	Reinhardtia_latisecta))	(Elaeis_guineensis	Elaeis_oleifera))))	(Pseudophoenix_vinifera	(Attalea_speciosa	Leopoldinia_pulchra))))	Dictyosperma_album))))))	(Iriartea_deltoidea	(Bactris_major	Pelagodoxa_henryana)))	(Hydriastele_microspadix	Roystonea_regia))	Calamus_caryotoides);
(((Hydriastele_microspadix	(Heterospathe_cagayanensis	((Kentiopsis_piersoniorum	((Oenocarpus_minor	Geonoma_undata)	((((Sabal_domingensis	Phoenix_dactylifera)	Serenoa_repens)	Nypa_fruticans)	((((Elaeis_guineensis	Elaeis_oleifera)	((Podococcus_barteri	Burretiokentia_grandiflora)	(Orania_palindan	Sclerosperma_profizianum)))	((Attalea_speciosa	(Bactris_major	Leopoldinia_pulchra))	(Reinhardtia_simplex	(Reinhardtia_paiewonskiana	Reinhardtia_latisecta))))	(Pseudophoenix_vinifera	Iriartea_deltoidea)))))	Dictyosperma_album)))	(Oenocarpus_bataua	(Veitchia_spiralis	((Roystonea_regia	Pelagodoxa_henryana)	Manicaria_saccifera))))	Calamus_caryotoides);
((Roystonea_regia	(((Bactris_major	Pelagodoxa_henryana)	((Oenocarpus_bataua	Manicaria_saccifera)	((Heterospathe_cagayanensis	(Kentiopsis_piersoniorum	((Oenocarpus_minor	((((((((Podococcus_barteri	Burretiokentia_grandiflora)	(Orania_palindan	Sclerosperma_profizianum))	((Sabal_domingensis	(Phoenix_dactylifera	Serenoa_repens))	(Reinhardtia_simplex	(Reinhardtia_paiewonskiana	Reinhardtia_latisecta))))	(Pseudophoenix_vinifera	Iriartea_deltoidea))	((Elaeis_guineensis	Elaeis_oleifera)	Nypa_fruticans))	Attalea_speciosa)	Leopoldinia_pulchra)	Geonoma_undata))	Dictyosperma_album)))	Veitchia_spiralis)))	Hydriastele_microspadix))	Calamus_caryotoides);
(((Pelagodoxa_henryana	Roystonea_regia)	(((Oenocarpus_bataua	Manicaria_saccifera)	(Hydriastele_microspadix	Burretiokentia_grandiflora))	((Heterospathe_cagayanensis	(Kentiopsis_piersoniorum	((Oenocarpus_minor	((((Bactris_major	Attalea_speciosa)	((Pseudophoenix_vinifera	((Elaeis_guineensis	Elaeis_oleifera)	((Iriartea_deltoidea	Podococcus_barteri)	(Orania_palindan	Sclerosperma_profizianum))))	((Nypa_fruticans	(Sabal_domingensis	(Phoenix_dactylifera	Serenoa_repens)))	(Reinhardtia_simplex	(Reinhardtia_paiewonskiana	Reinhardtia_latisecta)))))	Leopoldinia_pulchra)	Geonoma_undata))	Dictyosperma_album)))	Veitchia_spiralis)))	Calamus_caryotoides);
((Pelagodoxa_henryana	(((Oenocarpus_bataua	Manicaria_saccifera)	((Heterospathe_cagayanensis	(Burretiokentia_grandiflora	(Kentiopsis_piersoniorum	((Oenocarpus_minor	((((((Iriartea_deltoidea	Nypa_fruticans)	(Sabal_domingensis	(Phoenix_dactylifera	Serenoa_repens)))	Pseudophoenix_vinifera)	((Reinhardtia_simplex	(Reinhardtia_paiewonskiana	Reinhardtia_latisecta))	((Elaeis_guineensis	Elaeis_oleifera)	(Podococcus_barteri	(Orania_palindan	Sclerosperma_profizianum)))))	((Bactris_major	Attalea_speciosa)	Leopoldinia_pulchra))	Geonoma_undata))	Dictyosperma_album))))	Veitchia_spiralis))	(Hydriastele_microspadix	Roystonea_regia)))	Calamus_caryotoides);
(((((((Heterospathe_cagayanensis	(Kentiopsis_piersoniorum	((Oenocarpus_minor	((((Attalea_speciosa	(((Reinhardtia_simplex	(Reinhardtia_paiewonskiana	Reinhardtia_latisecta))	((Elaeis_guineensis	Elaeis_oleifera)	(Podococcus_barteri	(Orania_palindan	Sclerosperma_profizianum))))	(Nypa_fruticans	(Sabal_domingensis	(Phoenix_dactylifera	Serenoa_repens)))))	Hydriastele_microspadix)	((Iriartea_deltoidea	(Bactris_major	Pseudophoenix_vinifera))	Leopoldinia_pulchra))	Geonoma_undata))	Dictyosperma_album)))	(Burretiokentia_grandiflora	Veitchia_spiralis))	Oenocarpus_bataua)	Manicaria_saccifera)	Pelagodoxa_henryana)	Roystonea_regia)	Calamus_caryotoides);
(((((((Heterospathe_cagayanensis	(Kentiopsis_piersoniorum	((Oenocarpus_minor	((((Leopoldinia_pulchra	(Hydriastele_microspadix	(Bactris_major	Attalea_speciosa)))	(((Podococcus_barteri	(Orania_palindan	Sclerosperma_profizianum))	((Reinhardtia_simplex	(Reinhardtia_paiewonskiana	Reinhardtia_latisecta))	(Elaeis_guineensis	Elaeis_oleifera)))	(Nypa_fruticans	(Sabal_domingensis	(Phoenix_dactylifera	Serenoa_repens)))))	(Iriartea_deltoidea	(Burretiokentia_grandiflora	Pseudophoenix_vinifera)))	Geonoma_undata))	Dictyosperma_album)))	Veitchia_spiralis)	Oenocarpus_bataua)	Manicaria_saccifera)	Pelagodoxa_henryana)	Roystonea_regia)	Calamus_caryotoides);
(((Hydriastele_microspadix	(((((Heterospathe_cagayanensis	(Kentiopsis_piersoniorum	((Oenocarpus_minor	(Geonoma_undata	(((((Podococcus_barteri	(Orania_palindan	Sclerosperma_profizianum))	Attalea_speciosa)	((Reinhardtia_simplex	(Reinhardtia_paiewonskiana	Reinhardtia_latisecta))	(Elaeis_guineensis	Elaeis_oleifera)))	(Nypa_fruticans	(Sabal_domingensis	(Phoenix_dactylifera	Serenoa_repens))))	((Iriartea_deltoidea	(Bactris_major	Pseudophoenix_vinifera))	Leopoldinia_pulchra))))	Dictyosperma_album)))	(Burretiokentia_grandiflora	Veitchia_spiralis))	Oenocarpus_bataua)	Manicaria_saccifera)	Pelagodoxa_henryana))	Roystonea_regia)	Calamus_caryotoides);
(((((((Oenocarpus_bataua	Manicaria_saccifera)	Veitchia_spiralis)	(Bactris_major	Pelagodoxa_henryana))	Heterospathe_cagayanensis)	(Kentiopsis_piersoniorum	(((Oenocarpus_minor	Geonoma_undata)	(Hydriastele_microspadix	((((((Reinhardtia_simplex	(Reinhardtia_paiewonskiana	Reinhardtia_latisecta))	((Elaeis_guineensis	Elaeis_oleifera)	((Burretiokentia_grandiflora	Podococcus_barteri)	(Orania_palindan	Sclerosperma_profizianum))))	(Nypa_fruticans	(Sabal_domingensis	(Phoenix_dactylifera	Serenoa_repens))))	Attalea_speciosa)	(Leopoldinia_pulchra	Pseudophoenix_vinifera))	Iriartea_deltoidea)))	Dictyosperma_album)))	Roystonea_regia)	Calamus_caryotoides);
(((((Veitchia_spiralis	(Heterospathe_cagayanensis	(Kentiopsis_piersoniorum	((Oenocarpus_minor	(Geonoma_undata	((Iriartea_deltoidea	(Nypa_fruticans	(Sabal_domingensis	(Phoenix_dactylifera	Serenoa_repens))))	((((Burretiokentia_grandiflora	Podococcus_barteri)	(Orania_palindan	Sclerosperma_profizianum))	((Reinhardtia_simplex	(Reinhardtia_paiewonskiana	Reinhardtia_latisecta))	(Elaeis_guineensis	Elaeis_oleifera)))	(Leopoldinia_pulchra	(Attalea_speciosa	Pseudophoenix_vinifera))))))	Dictyosperma_album))))	(Oenocarpus_bataua	((Hydriastele_microspadix	Bactris_major)	Manicaria_saccifera)))	Pelagodoxa_henryana)	Roystonea_regia)	Calamus_caryotoides);
((((Iriartea_deltoidea	Pelagodoxa_henryana)	((Manicaria_saccifera	Oenocarpus_bataua)	((((Dictyosperma_album	(Oenocarpus_minor	(((((Pseudophoenix_vinifera	((Elaeis_guineensis	Elaeis_oleifera)	(Podococcus_barteri	(Orania_palindan	Sclerosperma_profizianum))))	((Reinhardtia_simplex	(Reinhardtia_paiewonskiana	Reinhardtia_latisecta))	(Sabal_domingensis	(Phoenix_dactylifera	Serenoa_repens))))	((Hydriastele_microspadix	Bactris_major)	Attalea_speciosa))	(Nypa_fruticans	Leopoldinia_pulchra))	Geonoma_undata)))	Kentiopsis_piersoniorum)	Heterospathe_cagayanensis)	(Burretiokentia_grandiflora	Veitchia_spiralis))))	Roystonea_regia)	Calamus_caryotoides);
((Pelagodoxa_henryana	((((Manicaria_saccifera	Oenocarpus_bataua)	((((Dictyosperma_album	(Oenocarpus_minor	((((Nypa_fruticans	(Sabal_domingensis	(Phoenix_dactylifera	Serenoa_repens)))	((Podococcus_barteri	(Orania_palindan	Sclerosperma_profizianum))	((Elaeis_guineensis	(Hydriastele_microspadix	(Bactris_major	Elaeis_oleifera)))	(Reinhardtia_simplex	(Reinhardtia_latisecta	Reinhardtia_paiewonskiana)))))	(Pseudophoenix_vinifera	(Leopoldinia_pulchra	Attalea_speciosa)))	Geonoma_undata)))	Kentiopsis_piersoniorum)	Heterospathe_cagayanensis)	(Burretiokentia_grandiflora	Veitchia_spiralis)))	Roystonea_regia)	Iriartea_deltoidea))	Calamus_caryotoides);
((Roystonea_regia	((Iriartea_deltoidea	Pelagodoxa_henryana)	((Manicaria_saccifera	Oenocarpus_bataua)	((((Dictyosperma_album	(Oenocarpus_minor	((((Pseudophoenix_vinifera	(Bactris_major	Attalea_speciosa))	(((Nypa_fruticans	(Sabal_domingensis	(Phoenix_dactylifera	Serenoa_repens)))	(((Elaeis_guineensis	Elaeis_oleifera)	(Podococcus_barteri	(Orania_palindan	Sclerosperma_profizianum)))	(Reinhardtia_simplex	(Reinhardtia_latisecta	Reinhardtia_paiewonskiana))))	Leopoldinia_pulchra))	Hydriastele_microspadix)	Geonoma_undata)))	Kentiopsis_piersoniorum)	Heterospathe_cagayanensis)	(Burretiokentia_grandiflora	Veitchia_spiralis)))))	Calamus_caryotoides);
((Roystonea_regia	(Pelagodoxa_henryana	((((((Dictyosperma_album	(Oenocarpus_minor	((((Hydriastele_microspadix	(Bactris_major	Attalea_speciosa))	((Nypa_fruticans	(Sabal_domingensis	(Phoenix_dactylifera	Serenoa_repens)))	(Pseudophoenix_vinifera	((Podococcus_barteri	(Orania_palindan	Sclerosperma_profizianum))	((Reinhardtia_simplex	(Reinhardtia_latisecta	Reinhardtia_paiewonskiana))	(Elaeis_guineensis	Elaeis_oleifera))))))	Leopoldinia_pulchra)	(Iriartea_deltoidea	Geonoma_undata))))	Kentiopsis_piersoniorum)	Heterospathe_cagayanensis)	(Burretiokentia_grandiflora	Veitchia_spiralis))	Manicaria_saccifera)	Oenocarpus_bataua)))	Calamus_caryotoides);
((Roystonea_regia	(Pelagodoxa_henryana	((Manicaria_saccifera	Oenocarpus_bataua)	(Heterospathe_cagayanensis	(((Dictyosperma_album	(Oenocarpus_minor	((((Sabal_domingensis	((Reinhardtia_simplex	(Reinhardtia_latisecta	Reinhardtia_paiewonskiana))	(Phoenix_dactylifera	Serenoa_repens)))	(Podococcus_barteri	(Orania_palindan	Sclerosperma_profizianum)))	((((Bactris_major	Attalea_speciosa)	Leopoldinia_pulchra)	(Elaeis_guineensis	Elaeis_oleifera))	(Pseudophoenix_vinifera	(Iriartea_deltoidea	Nypa_fruticans))))	(Hydriastele_microspadix	Geonoma_undata))))	Kentiopsis_piersoniorum)	(Burretiokentia_grandiflora	Veitchia_spiralis))))))	Calamus_caryotoides);
((Roystonea_regia	((Bactris_major	Pelagodoxa_henryana)	((Manicaria_saccifera	Oenocarpus_bataua)	((((Dictyosperma_album	((Oenocarpus_minor	Geonoma_undata)	(((((Reinhardtia_simplex	(Reinhardtia_latisecta	Reinhardtia_paiewonskiana))	(Nypa_fruticans	(Sabal_domingensis	(Phoenix_dactylifera	Serenoa_repens))))	(Pseudophoenix_vinifera	((Elaeis_guineensis	Elaeis_oleifera)	(Podococcus_barteri	(Orania_palindan	Sclerosperma_profizianum)))))	(Attalea_speciosa	(Leopoldinia_pulchra	Hydriastele_microspadix)))	Iriartea_deltoidea)))	Kentiopsis_piersoniorum)	Heterospathe_cagayanensis)	(Burretiokentia_grandiflora	Veitchia_spiralis)))))	Calamus_caryotoides);
((Roystonea_regia	(Pelagodoxa_henryana	((((Dictyosperma_album	((Oenocarpus_minor	Geonoma_undata)	((((Podococcus_barteri	(Orania_palindan	Sclerosperma_profizianum))	((Pseudophoenix_vinifera	Nypa_fruticans)	(Serenoa_repens	(Sabal_domingensis	Phoenix_dactylifera))))	((Elaeis_guineensis	Elaeis_oleifera)	(Reinhardtia_simplex	(Reinhardtia_latisecta	Reinhardtia_paiewonskiana))))	((Hydriastele_microspadix	(Bactris_major	Attalea_speciosa))	Leopoldinia_pulchra))))	Kentiopsis_piersoniorum)	(Heterospathe_cagayanensis	((Burretiokentia_grandiflora	Veitchia_spiralis)	(Manicaria_saccifera	Oenocarpus_bataua))))	Iriartea_deltoidea)))	Calamus_caryotoides);
((((Manicaria_saccifera	Oenocarpus_bataua)	((((Dictyosperma_album	(Oenocarpus_minor	(((((Nypa_fruticans	(Serenoa_repens	(Sabal_domingensis	Phoenix_dactylifera)))	(((Elaeis_guineensis	Elaeis_oleifera)	(Reinhardtia_simplex	(Reinhardtia_latisecta	Reinhardtia_paiewonskiana)))	(Podococcus_barteri	(Orania_palindan	Sclerosperma_profizianum))))	((Pseudophoenix_vinifera	Attalea_speciosa)	(Bactris_major	Leopoldinia_pulchra)))	Hydriastele_microspadix)	(Iriartea_deltoidea	Geonoma_undata))))	Kentiopsis_piersoniorum)	Heterospathe_cagayanensis)	(Burretiokentia_grandiflora	Veitchia_spiralis)))	(Roystonea_regia	Pelagodoxa_henryana))	Calamus_caryotoides);
((Roystonea_regia	((((Hydriastele_microspadix	(Burretiokentia_grandiflora	Manicaria_saccifera))	Oenocarpus_bataua)	((((Dictyosperma_album	(Oenocarpus_minor	(((Leopoldinia_pulchra	(Attalea_speciosa	(((Elaeis_guineensis	Elaeis_oleifera)	(Sclerosperma_profizianum	(Podococcus_barteri	Orania_palindan)))	(Reinhardtia_simplex	(Reinhardtia_latisecta	Reinhardtia_paiewonskiana)))))	((Nypa_fruticans	(Serenoa_repens	(Sabal_domingensis	Phoenix_dactylifera)))	(Iriartea_deltoidea	(Bactris_major	Pseudophoenix_vinifera))))	Geonoma_undata)))	Kentiopsis_piersoniorum)	Heterospathe_cagayanensis)	Veitchia_spiralis))	Pelagodoxa_henryana))	Calamus_caryotoides);
((Roystonea_regia	(((Manicaria_saccifera	Oenocarpus_bataua)	((((Dictyosperma_album	(Oenocarpus_minor	(((Leopoldinia_pulchra	(Attalea_speciosa	((Sabal_domingensis	(Phoenix_dactylifera	Serenoa_repens))	(((Orania_palindan	(Sclerosperma_profizianum	Podococcus_barteri))	(Elaeis_guineensis	Elaeis_oleifera))	(Reinhardtia_simplex	(Reinhardtia_latisecta	Reinhardtia_paiewonskiana))))))	(Pseudophoenix_vinifera	(Iriartea_deltoidea	Nypa_fruticans)))	Geonoma_undata)))	Kentiopsis_piersoniorum)	Heterospathe_cagayanensis)	(Burretiokentia_grandiflora	Veitchia_spiralis)))	((Hydriastele_microspadix	Bactris_major)	Pelagodoxa_henryana)))	Calamus_caryotoides);
((((((((((((Hydriastele_microspadix	(((((Reinhardtia_latisecta	Reinhardtia_paiewonskiana)	Reinhardtia_simplex)	(Sabal_domingensis	(Phoenix_dactylifera	Serenoa_repens)))	(Podococcus_barteri	(Orania_palindan	Sclerosperma_profizianum)))	(((Bactris_major	Attalea_speciosa)	(Elaeis_oleifera	Elaeis_guineensis))	(Nypa_fruticans	(Iriartea_deltoidea	Pseudophoenix_vinifera)))))	Leopoldinia_pulchra)	Geonoma_undata)	Oenocarpus_minor)	Dictyosperma_album)	Kentiopsis_piersoniorum)	Heterospathe_cagayanensis)	(Burretiokentia_grandiflora	Veitchia_spiralis))	(Manicaria_saccifera	Oenocarpus_bataua))	Pelagodoxa_henryana)	Roystonea_regia)	Calamus_caryotoides);
((((Manicaria_saccifera	(((((((((((Nypa_fruticans	(Serenoa_repens	(Sabal_domingensis	Phoenix_dactylifera)))	((Podococcus_barteri	(Orania_palindan	Sclerosperma_profizianum))	((Elaeis_oleifera	Elaeis_guineensis)	((Reinhardtia_latisecta	Reinhardtia_paiewonskiana)	Reinhardtia_simplex))))	(Bactris_major	Attalea_speciosa))	((Iriartea_deltoidea	Pseudophoenix_vinifera)	Leopoldinia_pulchra))	Geonoma_undata)	Oenocarpus_minor)	Dictyosperma_album)	Kentiopsis_piersoniorum)	Heterospathe_cagayanensis)	Veitchia_spiralis)	Oenocarpus_bataua))	(Burretiokentia_grandiflora	Pelagodoxa_henryana))	(Hydriastele_microspadix	Roystonea_regia))	Calamus_caryotoides);
((((((((Geonoma_undata	Oenocarpus_minor)	(((((Sclerosperma_profizianum	(Podococcus_barteri	Orania_palindan))	((Elaeis_oleifera	Elaeis_guineensis)	((Reinhardtia_latisecta	Reinhardtia_paiewonskiana)	Reinhardtia_simplex)))	(Bactris_major	((Sabal_domingensis	(Serenoa_repens	Phoenix_dactylifera))	Nypa_fruticans)))	Attalea_speciosa)	((Iriartea_deltoidea	Pseudophoenix_vinifera)	Leopoldinia_pulchra)))	Dictyosperma_album)	Kentiopsis_piersoniorum)	((Manicaria_saccifera	Oenocarpus_bataua)	(Heterospathe_cagayanensis	(Burretiokentia_grandiflora	Veitchia_spiralis))))	Pelagodoxa_henryana)	(Hydriastele_microspadix	Roystonea_regia))	Calamus_caryotoides);
(((((Manicaria_saccifera	(Hydriastele_microspadix	Oenocarpus_bataua))	((Heterospathe_cagayanensis	(((((((Leopoldinia_pulchra	(Bactris_major	Attalea_speciosa))	Pseudophoenix_vinifera)	((((Sclerosperma_profizianum	(Podococcus_barteri	Orania_palindan))	((Elaeis_oleifera	Elaeis_guineensis)	((Reinhardtia_latisecta	Reinhardtia_paiewonskiana)	Reinhardtia_simplex)))	((Sabal_domingensis	Phoenix_dactylifera)	(Serenoa_repens	(Iriartea_deltoidea	Nypa_fruticans))))	Burretiokentia_grandiflora))	Geonoma_undata)	Oenocarpus_minor)	Dictyosperma_album)	Kentiopsis_piersoniorum))	Veitchia_spiralis))	Pelagodoxa_henryana)	Roystonea_regia)	Calamus_caryotoides);
(((((Heterospathe_cagayanensis	((Hydriastele_microspadix	Roystonea_regia)	((((((Leopoldinia_pulchra	((((Reinhardtia_latisecta	Reinhardtia_paiewonskiana)	Reinhardtia_simplex)	((Orania_palindan	Sclerosperma_profizianum)	(Podococcus_barteri	(Elaeis_oleifera	Elaeis_guineensis))))	((Sabal_domingensis	(Serenoa_repens	Phoenix_dactylifera))	((Iriartea_deltoidea	Nypa_fruticans)	Pseudophoenix_vinifera))))	(Bactris_major	Attalea_speciosa))	Geonoma_undata)	Oenocarpus_minor)	Dictyosperma_album)	Kentiopsis_piersoniorum)))	(Burretiokentia_grandiflora	Veitchia_spiralis))	(Manicaria_saccifera	Oenocarpus_bataua))	Pelagodoxa_henryana)	Calamus_caryotoides);
(((Hydriastele_microspadix	Roystonea_regia)	(((Manicaria_saccifera	Oenocarpus_bataua)	(((((((((Serenoa_repens	(Phoenix_dactylifera	Sabal_domingensis))	(Iriartea_deltoidea	Nypa_fruticans))	(Pseudophoenix_vinifera	((Leopoldinia_pulchra	Attalea_speciosa)	((Podococcus_barteri	(Sclerosperma_profizianum	Orania_palindan))	(((Reinhardtia_latisecta	Reinhardtia_paiewonskiana)	Reinhardtia_simplex)	(Elaeis_oleifera	Elaeis_guineensis))))))	Geonoma_undata)	Oenocarpus_minor)	Dictyosperma_album)	Kentiopsis_piersoniorum)	Heterospathe_cagayanensis)	(Burretiokentia_grandiflora	Veitchia_spiralis)))	(Bactris_major	Pelagodoxa_henryana)))	Calamus_caryotoides);
(((Hydriastele_microspadix	Roystonea_regia)	(((Manicaria_saccifera	Oenocarpus_bataua)	((((((((((Reinhardtia_latisecta	Reinhardtia_paiewonskiana)	Reinhardtia_simplex)	(Leopoldinia_pulchra	(Elaeis_oleifera	Elaeis_guineensis)))	(((Pseudophoenix_vinifera	(Serenoa_repens	(Phoenix_dactylifera	Sabal_domingensis)))	(Iriartea_deltoidea	Nypa_fruticans))	(Podococcus_barteri	(Sclerosperma_profizianum	Orania_palindan))))	Attalea_speciosa)	(Geonoma_undata	Oenocarpus_minor))	Dictyosperma_album)	Kentiopsis_piersoniorum)	Heterospathe_cagayanensis)	(Burretiokentia_grandiflora	Veitchia_spiralis)))	(Bactris_major	Pelagodoxa_henryana)))	Calamus_caryotoides);
((Roystonea_regia	(((Manicaria_saccifera	Oenocarpus_bataua)	(((((Oenocarpus_minor	(((((((Reinhardtia_latisecta	Reinhardtia_paiewonskiana)	Reinhardtia_simplex)	(Elaeis_oleifera	Elaeis_guineensis))	(((Sabal_domingensis	(Serenoa_repens	Phoenix_dactylifera))	(Iriartea_deltoidea	Nypa_fruticans))	(Sclerosperma_profizianum	((Hydriastele_microspadix	Orania_palindan)	Podococcus_barteri))))	(Pseudophoenix_vinifera	Attalea_speciosa))	Leopoldinia_pulchra)	Geonoma_undata))	Dictyosperma_album)	Kentiopsis_piersoniorum)	Heterospathe_cagayanensis)	(Burretiokentia_grandiflora	Veitchia_spiralis)))	(Bactris_major	Pelagodoxa_henryana)))	Calamus_caryotoides);
(((Hydriastele_microspadix	Roystonea_regia)	((Bactris_major	Pelagodoxa_henryana)	((Manicaria_saccifera	Oenocarpus_bataua)	(((((Oenocarpus_minor	(((Sabal_domingensis	(Serenoa_repens	Phoenix_dactylifera))	(((((Reinhardtia_latisecta	Reinhardtia_paiewonskiana)	Reinhardtia_simplex)	((Elaeis_oleifera	Elaeis_guineensis)	(Podococcus_barteri	(Sclerosperma_profizianum	Orania_palindan))))	(Attalea_speciosa	Leopoldinia_pulchra))	(Pseudophoenix_vinifera	(Iriartea_deltoidea	Nypa_fruticans))))	Geonoma_undata))	Dictyosperma_album)	Kentiopsis_piersoniorum)	Heterospathe_cagayanensis)	(Burretiokentia_grandiflora	Veitchia_spiralis)))))	Calamus_caryotoides);
((Nypa_fruticans	((Serenoa_repens	(Phoenix_dactylifera	Sabal_domingensis))	(((((Reinhardtia_latisecta	Reinhardtia_paiewonskiana)	Reinhardtia_simplex)	((Elaeis_oleifera	Elaeis_guineensis)	(Podococcus_barteri	(Sclerosperma_profizianum	Orania_palindan))))	((Bactris_major	Attalea_speciosa)	Leopoldinia_pulchra))	((Pseudophoenix_vinifera	Iriartea_deltoidea)	((Geonoma_undata	Oenocarpus_minor)	(Dictyosperma_album	(Kentiopsis_piersoniorum	(Heterospathe_cagayanensis	(Veitchia_spiralis	(Manicaria_saccifera	(Oenocarpus_bataua	(Burretiokentia_grandiflora	((Hydriastele_microspadix	Roystonea_regia)	Pelagodoxa_henryana)))))))))))))	Calamus_caryotoides);
(((((Oenocarpus_bataua	Manicaria_saccifera)	((Burretiokentia_grandiflora	Veitchia_spiralis)	((Kentiopsis_piersoniorum	(Dictyosperma_album	((Geonoma_undata	Oenocarpus_minor)	((((Reinhardtia_simplex	(Reinhardtia_paiewonskiana	Reinhardtia_latisecta))	((Podococcus_barteri	(Sclerosperma_profizianum	Orania_palindan))	(Elaeis_oleifera	Elaeis_guineensis)))	((Nypa_fruticans	(Sabal_domingensis	(Phoenix_dactylifera	Serenoa_repens)))	(Iriartea_deltoidea	Pseudophoenix_vinifera)))	(Leopoldinia_pulchra	(Bactris_major	Attalea_speciosa))))))	Heterospathe_cagayanensis)))	Pelagodoxa_henryana)	(Hydriastele_microspadix	Roystonea_regia))	Calamus_caryotoides);
(((((Veitchia_spiralis	((Kentiopsis_piersoniorum	(Dictyosperma_album	((Geonoma_undata	Oenocarpus_minor)	((Burretiokentia_grandiflora	((Reinhardtia_simplex	(Reinhardtia_paiewonskiana	Reinhardtia_latisecta))	(((Elaeis_oleifera	Elaeis_guineensis)	(Nypa_fruticans	(Pseudophoenix_vinifera	Iriartea_deltoidea)))	((Podococcus_barteri	(Sclerosperma_profizianum	Orania_palindan))	(Sabal_domingensis	(Phoenix_dactylifera	Serenoa_repens))))))	(Leopoldinia_pulchra	Attalea_speciosa)))))	Heterospathe_cagayanensis))	(Manicaria_saccifera	Oenocarpus_bataua))	(Bactris_major	Pelagodoxa_henryana))	(Hydriastele_microspadix	Roystonea_regia))	Calamus_caryotoides);
((((Kentiopsis_piersoniorum	(Dictyosperma_album	(Oenocarpus_minor	((((Pseudophoenix_vinifera	Attalea_speciosa)	((((Iriartea_deltoidea	Podococcus_barteri)	(Sclerosperma_profizianum	Orania_palindan))	((Reinhardtia_simplex	(Reinhardtia_paiewonskiana	Reinhardtia_latisecta))	(Elaeis_oleifera	Elaeis_guineensis)))	(Leopoldinia_pulchra	Nypa_fruticans)))	(Serenoa_repens	(Sabal_domingensis	Phoenix_dactylifera)))	Geonoma_undata))))	(Heterospathe_cagayanensis	((Manicaria_saccifera	((Bactris_major	Pelagodoxa_henryana)	Oenocarpus_bataua))	(Burretiokentia_grandiflora	Veitchia_spiralis))))	(Hydriastele_microspadix	Roystonea_regia))	Calamus_caryotoides);
((Pelagodoxa_henryana	(Roystonea_regia	((((Burretiokentia_grandiflora	Veitchia_spiralis)	((Kentiopsis_piersoniorum	((Oenocarpus_minor	(((((Iriartea_deltoidea	Nypa_fruticans)	(Sabal_domingensis	(Phoenix_dactylifera	Serenoa_repens)))	((Pseudophoenix_vinifera	(Reinhardtia_simplex	(Reinhardtia_paiewonskiana	Reinhardtia_latisecta)))	((Elaeis_oleifera	Elaeis_guineensis)	(Podococcus_barteri	(Sclerosperma_profizianum	Orania_palindan)))))	(Leopoldinia_pulchra	(Bactris_major	Attalea_speciosa)))	Geonoma_undata))	Dictyosperma_album))	Heterospathe_cagayanensis))	Hydriastele_microspadix)	(Manicaria_saccifera	Oenocarpus_bataua))))	Calamus_caryotoides);
((Roystonea_regia	((Kentiopsis_piersoniorum	((Oenocarpus_minor	(((((Nypa_fruticans	(Sabal_domingensis	(Phoenix_dactylifera	Serenoa_repens)))	((Podococcus_barteri	(Sclerosperma_profizianum	Orania_palindan))	((Reinhardtia_simplex	(Reinhardtia_paiewonskiana	Reinhardtia_latisecta))	(Elaeis_oleifera	Elaeis_guineensis))))	((Iriartea_deltoidea	Pseudophoenix_vinifera)	(Bactris_major	Attalea_speciosa)))	Leopoldinia_pulchra)	(Hydriastele_microspadix	Geonoma_undata)))	Dictyosperma_album))	((((Burretiokentia_grandiflora	Veitchia_spiralis)	Heterospathe_cagayanensis)	(Manicaria_saccifera	Oenocarpus_bataua))	Pelagodoxa_henryana)))	Calamus_caryotoides);
((Roystonea_regia	(((Heterospathe_cagayanensis	((Manicaria_saccifera	Oenocarpus_bataua)	(Burretiokentia_grandiflora	Veitchia_spiralis)))	(Kentiopsis_piersoniorum	((Oenocarpus_minor	(((((Iriartea_deltoidea	(Serenoa_repens	Nypa_fruticans))	(Sabal_domingensis	Phoenix_dactylifera))	((((Reinhardtia_simplex	(Reinhardtia_paiewonskiana	Reinhardtia_latisecta))	(Elaeis_oleifera	Elaeis_guineensis))	(Podococcus_barteri	(Sclerosperma_profizianum	Orania_palindan)))	Hydriastele_microspadix))	((Bactris_major	Attalea_speciosa)	(Leopoldinia_pulchra	Pseudophoenix_vinifera)))	Geonoma_undata))	Dictyosperma_album)))	Pelagodoxa_henryana))	Calamus_caryotoides);
(((Hydriastele_microspadix	Roystonea_regia)	(((Manicaria_saccifera	Oenocarpus_bataua)	(Veitchia_spiralis	((Burretiokentia_grandiflora	(Kentiopsis_piersoniorum	((Oenocarpus_minor	((((Serenoa_repens	(Sabal_domingensis	Phoenix_dactylifera))	((Iriartea_deltoidea	Pseudophoenix_vinifera)	(Leopoldinia_pulchra	Nypa_fruticans)))	(((Reinhardtia_simplex	(Reinhardtia_paiewonskiana	Reinhardtia_latisecta))	(Elaeis_oleifera	Elaeis_guineensis))	(Attalea_speciosa	(Podococcus_barteri	(Sclerosperma_profizianum	Orania_palindan)))))	Geonoma_undata))	Dictyosperma_album)))	Heterospathe_cagayanensis)))	(Bactris_major	Pelagodoxa_henryana)))	Calamus_caryotoides);
(((Hydriastele_microspadix	Roystonea_regia)	((Manicaria_saccifera	(Oenocarpus_bataua	((Burretiokentia_grandiflora	Veitchia_spiralis)	((Kentiopsis_piersoniorum	(((Oenocarpus_minor	(((Attalea_speciosa	(Pseudophoenix_vinifera	(Podococcus_barteri	(Sclerosperma_profizianum	Orania_palindan))))	((Leopoldinia_pulchra	Nypa_fruticans)	((Reinhardtia_simplex	(Reinhardtia_paiewonskiana	Reinhardtia_latisecta))	(Elaeis_oleifera	Elaeis_guineensis))))	(Serenoa_repens	(Sabal_domingensis	Phoenix_dactylifera))))	Geonoma_undata)	Dictyosperma_album))	Heterospathe_cagayanensis))))	(Iriartea_deltoidea	(Bactris_major	Pelagodoxa_henryana))))	Calamus_caryotoides);
(((Hydriastele_microspadix	Roystonea_regia)	((Manicaria_saccifera	(Oenocarpus_bataua	((Burretiokentia_grandiflora	Veitchia_spiralis)	((Kentiopsis_piersoniorum	((Oenocarpus_minor	((((Reinhardtia_simplex	(Reinhardtia_paiewonskiana	Reinhardtia_latisecta))	((Pseudophoenix_vinifera	(Nypa_fruticans	(Sabal_domingensis	(Phoenix_dactylifera	Serenoa_repens))))	((Elaeis_oleifera	Elaeis_guineensis)	(Podococcus_barteri	(Sclerosperma_profizianum	Orania_palindan)))))	(Leopoldinia_pulchra	Attalea_speciosa))	Geonoma_undata))	Dictyosperma_album))	Heterospathe_cagayanensis))))	(Iriartea_deltoidea	(Bactris_major	Pelagodoxa_henryana))))	Calamus_caryotoides);
((Roystonea_regia	((((Burretiokentia_grandiflora	Veitchia_spiralis)	((Kentiopsis_piersoniorum	((Oenocarpus_minor	(((((Nypa_fruticans	(Sabal_domingensis	(Phoenix_dactylifera	Serenoa_repens)))	(((Reinhardtia_simplex	(Reinhardtia_paiewonskiana	Reinhardtia_latisecta))	(Elaeis_oleifera	Elaeis_guineensis))	((Pseudophoenix_vinifera	Podococcus_barteri)	(Sclerosperma_profizianum	Orania_palindan))))	Attalea_speciosa)	(Bactris_major	Leopoldinia_pulchra))	(Hydriastele_microspadix	Geonoma_undata)))	Dictyosperma_album))	Heterospathe_cagayanensis))	(Manicaria_saccifera	Oenocarpus_bataua))	(Iriartea_deltoidea	Pelagodoxa_henryana)))	Calamus_caryotoides);
((Roystonea_regia	((Bactris_major	Pelagodoxa_henryana)	((Veitchia_spiralis	((Kentiopsis_piersoniorum	(Dictyosperma_album	(Oenocarpus_minor	(((Leopoldinia_pulchra	Attalea_speciosa)	((((Reinhardtia_paiewonskiana	Reinhardtia_latisecta)	Reinhardtia_simplex)	(((Sabal_domingensis	Phoenix_dactylifera)	(Pseudophoenix_vinifera	((Iriartea_deltoidea	Nypa_fruticans)	Serenoa_repens)))	((Orania_palindan	Sclerosperma_profizianum)	(Podococcus_barteri	Burretiokentia_grandiflora))))	(Elaeis_guineensis	Elaeis_oleifera)))	Geonoma_undata))))	Heterospathe_cagayanensis))	(Hydriastele_microspadix	(Oenocarpus_bataua	Manicaria_saccifera)))))	Calamus_caryotoides);
(((Hydriastele_microspadix	Roystonea_regia)	((Bactris_major	Pelagodoxa_henryana)	(((Burretiokentia_grandiflora	Veitchia_spiralis)	((Kentiopsis_piersoniorum	(Dictyosperma_album	((Attalea_speciosa	(((Iriartea_deltoidea	Nypa_fruticans)	((((Orania_palindan	Sclerosperma_profizianum)	Podococcus_barteri)	((Elaeis_guineensis	Elaeis_oleifera)	((Reinhardtia_paiewonskiana	Reinhardtia_latisecta)	Reinhardtia_simplex)))	(Sabal_domingensis	(Serenoa_repens	Phoenix_dactylifera))))	(Pseudophoenix_vinifera	Leopoldinia_pulchra)))	(Geonoma_undata	Oenocarpus_minor))))	Heterospathe_cagayanensis))	(Oenocarpus_bataua	Manicaria_saccifera))))	Calamus_caryotoides);
((Roystonea_regia	((Bactris_major	Pelagodoxa_henryana)	(((Burretiokentia_grandiflora	Veitchia_spiralis)	((Kentiopsis_piersoniorum	(Dictyosperma_album	(((((Elaeis_guineensis	Elaeis_oleifera)	Attalea_speciosa)	(((Orania_palindan	Sclerosperma_profizianum)	Podococcus_barteri)	((Sabal_domingensis	(Serenoa_repens	Phoenix_dactylifera))	((Reinhardtia_paiewonskiana	Reinhardtia_latisecta)	Reinhardtia_simplex))))	(Nypa_fruticans	((Pseudophoenix_vinifera	Leopoldinia_pulchra)	Iriartea_deltoidea)))	(Geonoma_undata	Oenocarpus_minor))))	Heterospathe_cagayanensis))	(Oenocarpus_bataua	(Hydriastele_microspadix	Manicaria_saccifera)))))	Calamus_caryotoides);
((Roystonea_regia	(((Burretiokentia_grandiflora	Pelagodoxa_henryana)	((Veitchia_spiralis	((Kentiopsis_piersoniorum	(Dictyosperma_album	((Geonoma_undata	(((((Serenoa_repens	(Nypa_fruticans	Iriartea_deltoidea))	(Phoenix_dactylifera	Sabal_domingensis))	((Reinhardtia_paiewonskiana	Reinhardtia_latisecta)	Reinhardtia_simplex))	((Bactris_major	Pseudophoenix_vinifera)	((Elaeis_guineensis	Elaeis_oleifera)	((Orania_palindan	Sclerosperma_profizianum)	Podococcus_barteri))))	(Attalea_speciosa	Leopoldinia_pulchra)))	Oenocarpus_minor)))	Heterospathe_cagayanensis))	(Oenocarpus_bataua	Manicaria_saccifera)))	Hydriastele_microspadix))	Calamus_caryotoides);
((Roystonea_regia	(Pelagodoxa_henryana	((((Kentiopsis_piersoniorum	((Hydriastele_microspadix	Dictyosperma_album)	(Geonoma_undata	(((((Elaeis_guineensis	Elaeis_oleifera)	((Reinhardtia_paiewonskiana	Reinhardtia_latisecta)	Reinhardtia_simplex))	(((Orania_palindan	Sclerosperma_profizianum)	(Iriartea_deltoidea	Podococcus_barteri))	(Nypa_fruticans	((Serenoa_repens	Phoenix_dactylifera)	Sabal_domingensis))))	((Bactris_major	Attalea_speciosa)	(Pseudophoenix_vinifera	Leopoldinia_pulchra)))	Oenocarpus_minor))))	(Burretiokentia_grandiflora	Veitchia_spiralis))	Heterospathe_cagayanensis)	(Manicaria_saccifera	Oenocarpus_bataua))))	Calamus_caryotoides);
(((Hydriastele_microspadix	Roystonea_regia)	(Pelagodoxa_henryana	((Kentiopsis_piersoniorum	(Dictyosperma_album	(((((Nypa_fruticans	((Elaeis_guineensis	Elaeis_oleifera)	((Reinhardtia_paiewonskiana	Reinhardtia_latisecta)	Reinhardtia_simplex)))	((Iriartea_deltoidea	Pseudophoenix_vinifera)	(((Orania_palindan	Sclerosperma_profizianum)	Podococcus_barteri)	((Serenoa_repens	Phoenix_dactylifera)	Sabal_domingensis))))	((Bactris_major	Attalea_speciosa)	Leopoldinia_pulchra))	Geonoma_undata)	Oenocarpus_minor)))	(Heterospathe_cagayanensis	((Manicaria_saccifera	Oenocarpus_bataua)	(Burretiokentia_grandiflora	Veitchia_spiralis))))))	Calamus_caryotoides);
((Roystonea_regia	(((Pelagodoxa_henryana	((Burretiokentia_grandiflora	Veitchia_spiralis)	Manicaria_saccifera))	Oenocarpus_bataua)	((Kentiopsis_piersoniorum	(Dictyosperma_album	((Geonoma_undata	(Hydriastele_microspadix	((Pseudophoenix_vinifera	((Serenoa_repens	Nypa_fruticans)	Iriartea_deltoidea))	(((((Reinhardtia_paiewonskiana	Reinhardtia_latisecta)	Reinhardtia_simplex)	((Elaeis_guineensis	Elaeis_oleifera)	((Orania_palindan	Sclerosperma_profizianum)	Podococcus_barteri)))	(Phoenix_dactylifera	Sabal_domingensis))	((Bactris_major	Attalea_speciosa)	Leopoldinia_pulchra)))))	Oenocarpus_minor)))	Heterospathe_cagayanensis)))	Calamus_caryotoides);
((Roystonea_regia	((((Oenocarpus_bataua	Manicaria_saccifera)	(Veitchia_spiralis	(((Kentiopsis_piersoniorum	Dictyosperma_album)	((((Attalea_speciosa	(((Orania_palindan	Sclerosperma_profizianum)	(Burretiokentia_grandiflora	Podococcus_barteri))	(((Reinhardtia_paiewonskiana	Reinhardtia_latisecta)	Reinhardtia_simplex)	(Elaeis_guineensis	Elaeis_oleifera))))	(Pseudophoenix_vinifera	(((Serenoa_repens	Phoenix_dactylifera)	Sabal_domingensis)	(Nypa_fruticans	Iriartea_deltoidea))))	Leopoldinia_pulchra)	(Oenocarpus_minor	Geonoma_undata)))	Heterospathe_cagayanensis)))	(Bactris_major	Pelagodoxa_henryana))	Hydriastele_microspadix))	Calamus_caryotoides);
(((Bactris_major	Pelagodoxa_henryana)	((Hydriastele_microspadix	Roystonea_regia)	((Oenocarpus_bataua	Manicaria_saccifera)	(Veitchia_spiralis	(((Kentiopsis_piersoniorum	Dictyosperma_album)	(Oenocarpus_minor	(Geonoma_undata	(Attalea_speciosa	((((Reinhardtia_paiewonskiana	Reinhardtia_latisecta)	Reinhardtia_simplex)	(Leopoldinia_pulchra	(Elaeis_guineensis	Elaeis_oleifera)))	((((Serenoa_repens	Phoenix_dactylifera)	Sabal_domingensis)	Nypa_fruticans)	((Iriartea_deltoidea	Pseudophoenix_vinifera)	((Orania_palindan	Sclerosperma_profizianum)	(Burretiokentia_grandiflora	Podococcus_barteri)))))))))	Heterospathe_cagayanensis)))))	Calamus_caryotoides);
((Roystonea_regia	(Pelagodoxa_henryana	(Oenocarpus_bataua	(((Hydriastele_microspadix	Bactris_major)	Manicaria_saccifera)	(Veitchia_spiralis	((Kentiopsis_piersoniorum	(Dictyosperma_album	((Leopoldinia_pulchra	((Attalea_speciosa	(Elaeis_guineensis	Elaeis_oleifera))	(((Reinhardtia_paiewonskiana	Reinhardtia_latisecta)	Reinhardtia_simplex)	((Pseudophoenix_vinifera	(((Serenoa_repens	Phoenix_dactylifera)	Sabal_domingensis)	(Iriartea_deltoidea	Nypa_fruticans)))	((Orania_palindan	Sclerosperma_profizianum)	(Burretiokentia_grandiflora	Podococcus_barteri))))))	(Oenocarpus_minor	Geonoma_undata))))	Heterospathe_cagayanensis))))))	Calamus_caryotoides);
(((Pelagodoxa_henryana	(Oenocarpus_bataua	(((((((Oenocarpus_minor	Geonoma_undata)	((((Serenoa_repens	(Sabal_domingensis	Phoenix_dactylifera))	((Orania_palindan	Sclerosperma_profizianum)	(Burretiokentia_grandiflora	Podococcus_barteri)))	(Reinhardtia_simplex	(Reinhardtia_latisecta	Reinhardtia_paiewonskiana)))	(((Bactris_major	Attalea_speciosa)	((Iriartea_deltoidea	Nypa_fruticans)	(Pseudophoenix_vinifera	Leopoldinia_pulchra)))	(Elaeis_guineensis	Elaeis_oleifera))))	Dictyosperma_album)	Kentiopsis_piersoniorum)	Heterospathe_cagayanensis)	Veitchia_spiralis)	Manicaria_saccifera)))	(Hydriastele_microspadix	Roystonea_regia))	Calamus_caryotoides);
(((Pelagodoxa_henryana	(Oenocarpus_bataua	((((((Oenocarpus_minor	((((Iriartea_deltoidea	Leopoldinia_pulchra)	((Attalea_speciosa	Bactris_major)	Pseudophoenix_vinifera))	((Nypa_fruticans	((Phoenix_dactylifera	Serenoa_repens)	Sabal_domingensis))	(((Orania_palindan	Sclerosperma_profizianum)	Podococcus_barteri)	((Elaeis_guineensis	Elaeis_oleifera)	(Reinhardtia_simplex	(Reinhardtia_latisecta	Reinhardtia_paiewonskiana))))))	Geonoma_undata))	Dictyosperma_album)	Kentiopsis_piersoniorum)	Heterospathe_cagayanensis)	(Burretiokentia_grandiflora	Veitchia_spiralis))	Manicaria_saccifera)))	(Hydriastele_microspadix	Roystonea_regia))	Calamus_caryotoides);
(((Pelagodoxa_henryana	(Hydriastele_microspadix	(Oenocarpus_bataua	(((((((Oenocarpus_minor	Geonoma_undata)	((Leopoldinia_pulchra	(Attalea_speciosa	(Bactris_major	Pseudophoenix_vinifera)))	((Phoenix_dactylifera	Sabal_domingensis)	((((Orania_palindan	Sclerosperma_profizianum)	Podococcus_barteri)	((Elaeis_guineensis	Elaeis_oleifera)	(Reinhardtia_simplex	(Reinhardtia_latisecta	Reinhardtia_paiewonskiana))))	(Serenoa_repens	(Iriartea_deltoidea	Nypa_fruticans))))))	Dictyosperma_album)	Kentiopsis_piersoniorum)	Heterospathe_cagayanensis)	(Burretiokentia_grandiflora	Veitchia_spiralis))	Manicaria_saccifera))))	Roystonea_regia)	Calamus_caryotoides);
((((Bactris_major	Pelagodoxa_henryana)	((Oenocarpus_bataua	Manicaria_saccifera)	((((((Oenocarpus_minor	Geonoma_undata)	((((Iriartea_deltoidea	Pseudophoenix_vinifera)	Leopoldinia_pulchra)	(Hydriastele_microspadix	Attalea_speciosa))	((Nypa_fruticans	((Serenoa_repens	Phoenix_dactylifera)	Sabal_domingensis))	(((Orania_palindan	Sclerosperma_profizianum)	Podococcus_barteri)	((Elaeis_guineensis	Elaeis_oleifera)	(Reinhardtia_simplex	(Reinhardtia_latisecta	Reinhardtia_paiewonskiana)))))))	Dictyosperma_album)	Kentiopsis_piersoniorum)	Heterospathe_cagayanensis)	(Burretiokentia_grandiflora	Veitchia_spiralis))))	Roystonea_regia)	Calamus_caryotoides);
(((Pelagodoxa_henryana	((Oenocarpus_bataua	Manicaria_saccifera)	(((((Oenocarpus_minor	(Geonoma_undata	((((Iriartea_deltoidea	Pseudophoenix_vinifera)	(Bactris_major	Attalea_speciosa))	((Nypa_fruticans	(Serenoa_repens	(Phoenix_dactylifera	Sabal_domingensis)))	(((Orania_palindan	Sclerosperma_profizianum)	(Burretiokentia_grandiflora	Podococcus_barteri))	((Elaeis_guineensis	Elaeis_oleifera)	(Reinhardtia_simplex	(Reinhardtia_latisecta	Reinhardtia_paiewonskiana))))))	Leopoldinia_pulchra)))	Dictyosperma_album)	Kentiopsis_piersoniorum)	Heterospathe_cagayanensis)	(Hydriastele_microspadix	Veitchia_spiralis))))	Roystonea_regia)	Calamus_caryotoides);
(((Pelagodoxa_henryana	(Oenocarpus_bataua	((Hydriastele_microspadix	Manicaria_saccifera)	(((((Oenocarpus_minor	(Geonoma_undata	((((Iriartea_deltoidea	Nypa_fruticans)	(Serenoa_repens	Phoenix_dactylifera))	Sabal_domingensis)	(((Reinhardtia_simplex	(Reinhardtia_latisecta	Reinhardtia_paiewonskiana))	Leopoldinia_pulchra)	(((Orania_palindan	Sclerosperma_profizianum)	Podococcus_barteri)	(((Bactris_major	Pseudophoenix_vinifera)	Attalea_speciosa)	(Elaeis_guineensis	Elaeis_oleifera)))))))	Dictyosperma_album)	Kentiopsis_piersoniorum)	Heterospathe_cagayanensis)	(Burretiokentia_grandiflora	Veitchia_spiralis)))))	Roystonea_regia)	Calamus_caryotoides);
((((Bactris_major	Pelagodoxa_henryana)	(Oenocarpus_bataua	(Manicaria_saccifera	((((((Leopoldinia_pulchra	(((((Serenoa_repens	Phoenix_dactylifera)	Sabal_domingensis)	Nypa_fruticans)	(((Elaeis_guineensis	Elaeis_oleifera)	((Orania_palindan	Sclerosperma_profizianum)	(Burretiokentia_grandiflora	(Iriartea_deltoidea	Podococcus_barteri))))	(Pseudophoenix_vinifera	(Reinhardtia_simplex	((Hydriastele_microspadix	Reinhardtia_latisecta)	Reinhardtia_paiewonskiana)))))	Attalea_speciosa))	(Oenocarpus_minor	Geonoma_undata))	Dictyosperma_album)	Kentiopsis_piersoniorum)	Heterospathe_cagayanensis)	Veitchia_spiralis))))	Roystonea_regia)	Calamus_caryotoides);
((((Bactris_major	Pelagodoxa_henryana)	((((((Oenocarpus_minor	(Geonoma_undata	((((Serenoa_repens	Phoenix_dactylifera)	Sabal_domingensis)	Nypa_fruticans)	(((((Reinhardtia_simplex	(Reinhardtia_latisecta	(Hydriastele_microspadix	Reinhardtia_paiewonskiana)))	(Elaeis_guineensis	Elaeis_oleifera))	((Orania_palindan	Sclerosperma_profizianum)	Podococcus_barteri))	Attalea_speciosa)	(Leopoldinia_pulchra	(Iriartea_deltoidea	Pseudophoenix_vinifera))))))	Dictyosperma_album)	Kentiopsis_piersoniorum)	Heterospathe_cagayanensis)	(Burretiokentia_grandiflora	Veitchia_spiralis))	(Oenocarpus_bataua	Manicaria_saccifera)))	Roystonea_regia)	Calamus_caryotoides);
(((Iriartea_deltoidea	Pelagodoxa_henryana)	(((((((Oenocarpus_minor	(Geonoma_undata	(((Pseudophoenix_vinifera	(Attalea_speciosa	(Bactris_major	(Elaeis_guineensis	Elaeis_oleifera))))	(((Orania_palindan	Sclerosperma_profizianum)	(Burretiokentia_grandiflora	Podococcus_barteri))	((Reinhardtia_simplex	(Reinhardtia_latisecta	Reinhardtia_paiewonskiana))	(((Phoenix_dactylifera	Sabal_domingensis)	Serenoa_repens)	Nypa_fruticans))))	Leopoldinia_pulchra)))	Dictyosperma_album)	Kentiopsis_piersoniorum)	Heterospathe_cagayanensis)	Veitchia_spiralis)	(Oenocarpus_bataua	Manicaria_saccifera))	(Hydriastele_microspadix	Roystonea_regia)))	Calamus_caryotoides);
((((Iriartea_deltoidea	Pelagodoxa_henryana)	(((((((Oenocarpus_minor	Hydriastele_microspadix)	(Geonoma_undata	((Pseudophoenix_vinifera	(((Bactris_major	Attalea_speciosa)	(Elaeis_guineensis	Elaeis_oleifera))	((Reinhardtia_simplex	(Reinhardtia_latisecta	Reinhardtia_paiewonskiana))	((Orania_palindan	Sclerosperma_profizianum)	(Burretiokentia_grandiflora	Podococcus_barteri)))))	(((Phoenix_dactylifera	Sabal_domingensis)	Serenoa_repens)	(Leopoldinia_pulchra	Nypa_fruticans)))))	Dictyosperma_album)	Kentiopsis_piersoniorum)	Heterospathe_cagayanensis)	Veitchia_spiralis)	(Oenocarpus_bataua	Manicaria_saccifera)))	Roystonea_regia)	Calamus_caryotoides);
(((Hydriastele_microspadix	Roystonea_regia)	(((Manicaria_saccifera	((Heterospathe_cagayanensis	Veitchia_spiralis)	Oenocarpus_bataua))	(Kentiopsis_piersoniorum	(Dictyosperma_album	(Oenocarpus_minor	(Geonoma_undata	((Leopoldinia_pulchra	Attalea_speciosa)	((Pseudophoenix_vinifera	(Nypa_fruticans	((Sabal_domingensis	Phoenix_dactylifera)	Serenoa_repens)))	((Reinhardtia_simplex	(Reinhardtia_paiewonskiana	Reinhardtia_latisecta))	((Elaeis_guineensis	Elaeis_oleifera)	((Burretiokentia_grandiflora	Podococcus_barteri)	(Orania_palindan	Sclerosperma_profizianum)))))))))))	(Iriartea_deltoidea	(Bactris_major	Pelagodoxa_henryana))))	Calamus_caryotoides);
((Roystonea_regia	(((Oenocarpus_bataua	Manicaria_saccifera)	(Hydriastele_microspadix	(((Kentiopsis_piersoniorum	(Dictyosperma_album	(((((Sabal_domingensis	Phoenix_dactylifera)	Serenoa_repens)	(Pseudophoenix_vinifera	Nypa_fruticans))	((Leopoldinia_pulchra	Attalea_speciosa)	((Reinhardtia_simplex	(Reinhardtia_paiewonskiana	Reinhardtia_latisecta))	((Elaeis_guineensis	Elaeis_oleifera)	(Podococcus_barteri	(Orania_palindan	(Burretiokentia_grandiflora	Sclerosperma_profizianum)))))))	(Oenocarpus_minor	Geonoma_undata))))	Heterospathe_cagayanensis)	Veitchia_spiralis)))	(Iriartea_deltoidea	(Bactris_major	Pelagodoxa_henryana))))	Calamus_caryotoides);
((((Iriartea_deltoidea	(Bactris_major	Pelagodoxa_henryana))	(Hydriastele_microspadix	Roystonea_regia))	((Oenocarpus_bataua	Manicaria_saccifera)	(((Kentiopsis_piersoniorum	(Dictyosperma_album	(((Leopoldinia_pulchra	(Elaeis_guineensis	Elaeis_oleifera))	((((Reinhardtia_simplex	(Reinhardtia_paiewonskiana	Reinhardtia_latisecta))	((((Sabal_domingensis	Phoenix_dactylifera)	Serenoa_repens)	Nypa_fruticans)	(Podococcus_barteri	(Orania_palindan	Sclerosperma_profizianum))))	(Pseudophoenix_vinifera	Attalea_speciosa))	Burretiokentia_grandiflora))	(Oenocarpus_minor	Geonoma_undata))))	Heterospathe_cagayanensis)	Veitchia_spiralis)))	Calamus_caryotoides);
((Iriartea_deltoidea	((Hydriastele_microspadix	Roystonea_regia)	((Bactris_major	Pelagodoxa_henryana)	((Oenocarpus_bataua	Manicaria_saccifera)	(((Kentiopsis_piersoniorum	(Dictyosperma_album	(Oenocarpus_minor	(Geonoma_undata	(Leopoldinia_pulchra	(((((Pseudophoenix_vinifera	((Phoenix_dactylifera	Serenoa_repens)	Nypa_fruticans))	Sabal_domingensis)	(Podococcus_barteri	(Orania_palindan	Sclerosperma_profizianum)))	((Reinhardtia_simplex	(Reinhardtia_paiewonskiana	Reinhardtia_latisecta))	(Elaeis_guineensis	Elaeis_oleifera)))	Attalea_speciosa))))))	Heterospathe_cagayanensis)	(Burretiokentia_grandiflora	Veitchia_spiralis))))))	Calamus_caryotoides);
((Iriartea_deltoidea	((Pelagodoxa_henryana	(((Hydriastele_microspadix	Oenocarpus_bataua)	Manicaria_saccifera)	((((Oenocarpus_minor	(Geonoma_undata	(((((Sabal_domingensis	Phoenix_dactylifera)	Serenoa_repens)	Nypa_fruticans)	((Reinhardtia_simplex	(Reinhardtia_paiewonskiana	Reinhardtia_latisecta))	(((Burretiokentia_grandiflora	Podococcus_barteri)	(Orania_palindan	Sclerosperma_profizianum))	(Elaeis_guineensis	(Bactris_major	Elaeis_oleifera)))))	(Pseudophoenix_vinifera	(Leopoldinia_pulchra	Attalea_speciosa)))))	(Kentiopsis_piersoniorum	Dictyosperma_album))	Heterospathe_cagayanensis)	Veitchia_spiralis)))	Roystonea_regia))	Calamus_caryotoides);
((((Iriartea_deltoidea	Pelagodoxa_henryana)	((((Kentiopsis_piersoniorum	((Oenocarpus_minor	(Geonoma_undata	(Leopoldinia_pulchra	((Nypa_fruticans	Pseudophoenix_vinifera)	(((Elaeis_guineensis	Elaeis_oleifera)	Attalea_speciosa)	(Bactris_major	(((Reinhardtia_simplex	(Reinhardtia_paiewonskiana	Reinhardtia_latisecta))	((Phoenix_dactylifera	Serenoa_repens)	Sabal_domingensis))	((Burretiokentia_grandiflora	Podococcus_barteri)	(Orania_palindan	Sclerosperma_profizianum)))))))))	Dictyosperma_album))	Heterospathe_cagayanensis)	Veitchia_spiralis)	(Oenocarpus_bataua	Manicaria_saccifera)))	(Hydriastele_microspadix	Roystonea_regia))	Calamus_caryotoides);
((((Iriartea_deltoidea	Pelagodoxa_henryana)	(((((Kentiopsis_piersoniorum	(((Oenocarpus_minor	Geonoma_undata)	((Leopoldinia_pulchra	(Attalea_speciosa	Pseudophoenix_vinifera))	((Serenoa_repens	(Sabal_domingensis	Phoenix_dactylifera))	(((Burretiokentia_grandiflora	Podococcus_barteri)	(Orania_palindan	Sclerosperma_profizianum))	((Hydriastele_microspadix	(Bactris_major	(Nypa_fruticans	(Elaeis_guineensis	Elaeis_oleifera))))	(Reinhardtia_simplex	(Reinhardtia_paiewonskiana	Reinhardtia_latisecta)))))))	Dictyosperma_album))	Heterospathe_cagayanensis)	Veitchia_spiralis)	Oenocarpus_bataua)	Manicaria_saccifera))	Roystonea_regia)	Calamus_caryotoides);
(((((Iriartea_deltoidea	Pelagodoxa_henryana)	Bactris_major)	((Oenocarpus_bataua	Manicaria_saccifera)	(((Kentiopsis_piersoniorum	((Oenocarpus_minor	(((((Leopoldinia_pulchra	Nypa_fruticans)	(Sabal_domingensis	(Phoenix_dactylifera	Serenoa_repens)))	(((Burretiokentia_grandiflora	Podococcus_barteri)	(Orania_palindan	Sclerosperma_profizianum))	((Elaeis_guineensis	Elaeis_oleifera)	(Reinhardtia_simplex	(Reinhardtia_paiewonskiana	Reinhardtia_latisecta)))))	(Attalea_speciosa	Pseudophoenix_vinifera))	Geonoma_undata))	Dictyosperma_album))	Heterospathe_cagayanensis)	Veitchia_spiralis)))	(Hydriastele_microspadix	Roystonea_regia))	Calamus_caryotoides);
(((((Heterospathe_cagayanensis	(Burretiokentia_grandiflora	Veitchia_spiralis))	(Oenocarpus_bataua	Manicaria_saccifera))	(Hydriastele_microspadix	Roystonea_regia))	((Bactris_major	Pelagodoxa_henryana)	(Kentiopsis_piersoniorum	((Oenocarpus_minor	(((((Nypa_fruticans	(Sabal_domingensis	(Phoenix_dactylifera	Serenoa_repens)))	((Reinhardtia_simplex	(Reinhardtia_paiewonskiana	Reinhardtia_latisecta))	(((Orania_palindan	Sclerosperma_profizianum)	Podococcus_barteri)	(Elaeis_guineensis	Elaeis_oleifera))))	Leopoldinia_pulchra)	(Attalea_speciosa	Pseudophoenix_vinifera))	(Iriartea_deltoidea	Geonoma_undata)))	Dictyosperma_album))))	Calamus_caryotoides);
((((Iriartea_deltoidea	Pelagodoxa_henryana)	((Kentiopsis_piersoniorum	((Geonoma_undata	(Oenocarpus_minor	((((Bactris_major	Attalea_speciosa)	Pseudophoenix_vinifera)	((Nypa_fruticans	(Sabal_domingensis	(Phoenix_dactylifera	Serenoa_repens)))	(((Orania_palindan	Sclerosperma_profizianum)	Podococcus_barteri)	((Elaeis_guineensis	Elaeis_oleifera)	(Reinhardtia_simplex	(Reinhardtia_paiewonskiana	Reinhardtia_latisecta))))))	Leopoldinia_pulchra)))	Dictyosperma_album))	((Heterospathe_cagayanensis	(Burretiokentia_grandiflora	Veitchia_spiralis))	(Oenocarpus_bataua	Manicaria_saccifera))))	(Hydriastele_microspadix	Roystonea_regia))	Calamus_caryotoides);
((Roystonea_regia	((Kentiopsis_piersoniorum	(((Geonoma_undata	Oenocarpus_minor)	(Leopoldinia_pulchra	((((Nypa_fruticans	((Sabal_domingensis	Phoenix_dactylifera)	Serenoa_repens))	((Iriartea_deltoidea	Pseudophoenix_vinifera)	(Podococcus_barteri	(Orania_palindan	Sclerosperma_profizianum))))	((Elaeis_oleifera	Elaeis_guineensis)	((Reinhardtia_latisecta	(Hydriastele_microspadix	Reinhardtia_paiewonskiana))	Reinhardtia_simplex)))	(Bactris_major	Attalea_speciosa))))	Dictyosperma_album))	(Heterospathe_cagayanensis	((Burretiokentia_grandiflora	Veitchia_spiralis)	(Pelagodoxa_henryana	(Manicaria_saccifera	Oenocarpus_bataua))))))	Calamus_caryotoides);
(((Hydriastele_microspadix	Roystonea_regia)	(((Kentiopsis_piersoniorum	(((Oenocarpus_minor	(((((Podococcus_barteri	(Orania_palindan	Sclerosperma_profizianum))	(Nypa_fruticans	((Sabal_domingensis	Phoenix_dactylifera)	Serenoa_repens)))	((Elaeis_oleifera	Elaeis_guineensis)	((Reinhardtia_latisecta	Reinhardtia_paiewonskiana)	Reinhardtia_simplex)))	Attalea_speciosa)	((Iriartea_deltoidea	(Bactris_major	Pseudophoenix_vinifera))	Leopoldinia_pulchra)))	Geonoma_undata)	Dictyosperma_album))	((Manicaria_saccifera	Oenocarpus_bataua)	(Heterospathe_cagayanensis	(Burretiokentia_grandiflora	Veitchia_spiralis))))	Pelagodoxa_henryana))	Calamus_caryotoides);
((Roystonea_regia	(((Kentiopsis_piersoniorum	(((Oenocarpus_minor	Geonoma_undata)	((Attalea_speciosa	(Bactris_major	Leopoldinia_pulchra))	(((Pseudophoenix_vinifera	(((Iriartea_deltoidea	Podococcus_barteri)	(Orania_palindan	Sclerosperma_profizianum))	(Elaeis_oleifera	Elaeis_guineensis)))	((Reinhardtia_latisecta	Reinhardtia_paiewonskiana)	Reinhardtia_simplex))	(Nypa_fruticans	((Phoenix_dactylifera	Serenoa_repens)	Sabal_domingensis)))))	Dictyosperma_album))	((Manicaria_saccifera	(Burretiokentia_grandiflora	(Hydriastele_microspadix	Oenocarpus_bataua)))	(Heterospathe_cagayanensis	Veitchia_spiralis)))	Pelagodoxa_henryana))	Calamus_caryotoides);
(((Hydriastele_microspadix	((Kentiopsis_piersoniorum	((Oenocarpus_minor	((((Iriartea_deltoidea	Pseudophoenix_vinifera)	((Bactris_major	Attalea_speciosa)	Leopoldinia_pulchra))	((((Podococcus_barteri	(Orania_palindan	Sclerosperma_profizianum))	(Elaeis_oleifera	Elaeis_guineensis))	((Reinhardtia_latisecta	Reinhardtia_paiewonskiana)	Reinhardtia_simplex))	(Nypa_fruticans	((Phoenix_dactylifera	Serenoa_repens)	Sabal_domingensis))))	Geonoma_undata))	Dictyosperma_album))	((Oenocarpus_bataua	Manicaria_saccifera)	((Pelagodoxa_henryana	Heterospathe_cagayanensis)	(Burretiokentia_grandiflora	Veitchia_spiralis)))))	Roystonea_regia)	Calamus_caryotoides);
(((((Oenocarpus_bataua	(Veitchia_spiralis	((Bactris_major	Pelagodoxa_henryana)	Manicaria_saccifera)))	Heterospathe_cagayanensis)	(Kentiopsis_piersoniorum	(((Oenocarpus_minor	Geonoma_undata)	(Leopoldinia_pulchra	((((((Burretiokentia_grandiflora	Podococcus_barteri)	(Orania_palindan	Sclerosperma_profizianum))	(Elaeis_oleifera	Elaeis_guineensis))	((Reinhardtia_latisecta	(Hydriastele_microspadix	Reinhardtia_paiewonskiana))	Reinhardtia_simplex))	(((Iriartea_deltoidea	Pseudophoenix_vinifera)	Nypa_fruticans)	((Phoenix_dactylifera	Serenoa_repens)	Sabal_domingensis)))	Attalea_speciosa)))	Dictyosperma_album)))	Roystonea_regia)	Calamus_caryotoides);
((((Oenocarpus_bataua	Manicaria_saccifera)	(Veitchia_spiralis	((Kentiopsis_piersoniorum	(((Geonoma_undata	((((((Reinhardtia_latisecta	Reinhardtia_paiewonskiana)	Reinhardtia_simplex)	(Elaeis_oleifera	Elaeis_guineensis))	(((Pseudophoenix_vinifera	Nypa_fruticans)	(((Iriartea_deltoidea	Phoenix_dactylifera)	Serenoa_repens)	Sabal_domingensis))	((Burretiokentia_grandiflora	Podococcus_barteri)	(Orania_palindan	Sclerosperma_profizianum))))	Attalea_speciosa)	Leopoldinia_pulchra))	Oenocarpus_minor)	Dictyosperma_album))	Heterospathe_cagayanensis)))	((Bactris_major	Pelagodoxa_henryana)	(Hydriastele_microspadix	Roystonea_regia)))	Calamus_caryotoides);
((Oenocarpus_bataua	((Veitchia_spiralis	((Kentiopsis_piersoniorum	(((Geonoma_undata	((((((Reinhardtia_latisecta	Reinhardtia_paiewonskiana)	Reinhardtia_simplex)	(Elaeis_oleifera	Elaeis_guineensis))	(Bactris_major	(((((Iriartea_deltoidea	Serenoa_repens)	Nypa_fruticans)	Phoenix_dactylifera)	Sabal_domingensis)	((Burretiokentia_grandiflora	Podococcus_barteri)	(Orania_palindan	Sclerosperma_profizianum)))))	(Pseudophoenix_vinifera	Attalea_speciosa))	(Hydriastele_microspadix	Leopoldinia_pulchra)))	Oenocarpus_minor)	Dictyosperma_album))	Heterospathe_cagayanensis))	(Manicaria_saccifera	(Pelagodoxa_henryana	Roystonea_regia))))	Calamus_caryotoides);
((Pelagodoxa_henryana	((Hydriastele_microspadix	Roystonea_regia)	((Oenocarpus_bataua	((Veitchia_spiralis	((Kentiopsis_piersoniorum	((((Iriartea_deltoidea	Geonoma_undata)	Oenocarpus_minor)	(((Pseudophoenix_vinifera	(Bactris_major	Attalea_speciosa))	Leopoldinia_pulchra)	((Podococcus_barteri	(Orania_palindan	Sclerosperma_profizianum))	(((Nypa_fruticans	(Serenoa_repens	Phoenix_dactylifera))	Sabal_domingensis)	(((Reinhardtia_latisecta	Reinhardtia_paiewonskiana)	Reinhardtia_simplex)	(Elaeis_oleifera	Elaeis_guineensis))))))	Dictyosperma_album))	Heterospathe_cagayanensis))	Manicaria_saccifera))	Burretiokentia_grandiflora)))	Calamus_caryotoides);
((Roystonea_regia	(((Iriartea_deltoidea	Pelagodoxa_henryana)	((Oenocarpus_bataua	Manicaria_saccifera)	((Hydriastele_microspadix	Veitchia_spiralis)	((Kentiopsis_piersoniorum	((((((Serenoa_repens	Phoenix_dactylifera)	Sabal_domingensis)	((((((Reinhardtia_latisecta	Reinhardtia_paiewonskiana)	Reinhardtia_simplex)	(Elaeis_oleifera	Elaeis_guineensis))	Nypa_fruticans)	((Podococcus_barteri	(Orania_palindan	Sclerosperma_profizianum))	((Bactris_major	Attalea_speciosa)	Leopoldinia_pulchra)))	Pseudophoenix_vinifera))	Geonoma_undata)	Oenocarpus_minor)	Dictyosperma_album))	Heterospathe_cagayanensis))))	Burretiokentia_grandiflora))	Calamus_caryotoides);
(((Hydriastele_microspadix	Roystonea_regia)	((Iriartea_deltoidea	Pelagodoxa_henryana)	((Oenocarpus_bataua	Manicaria_saccifera)	((Burretiokentia_grandiflora	Veitchia_spiralis)	((Kentiopsis_piersoniorum	((((((Leopoldinia_pulchra	(Attalea_speciosa	(((Reinhardtia_latisecta	Reinhardtia_paiewonskiana)	Reinhardtia_simplex)	((Sclerosperma_profizianum	(Podococcus_barteri	Orania_palindan))	(Elaeis_oleifera	Elaeis_guineensis)))))	(Bactris_major	Pseudophoenix_vinifera))	(Nypa_fruticans	(Serenoa_repens	(Phoenix_dactylifera	Sabal_domingensis))))	Geonoma_undata)	Oenocarpus_minor)	Dictyosperma_album))	Heterospathe_cagayanensis)))))	Calamus_caryotoides);
((Roystonea_regia	((Iriartea_deltoidea	Pelagodoxa_henryana)	((Manicaria_saccifera	Oenocarpus_bataua)	((((Dictyosperma_album	((Oenocarpus_minor	Geonoma_undata)	(Leopoldinia_pulchra	((Pseudophoenix_vinifera	(Hydriastele_microspadix	(Bactris_major	Attalea_speciosa)))	(((Phoenix_dactylifera	Sabal_domingensis)	(Nypa_fruticans	Serenoa_repens))	(((Elaeis_oleifera	Elaeis_guineensis)	((Burretiokentia_grandiflora	Podococcus_barteri)	(Orania_palindan	Sclerosperma_profizianum)))	(Reinhardtia_simplex	(Reinhardtia_paiewonskiana	Reinhardtia_latisecta))))))))	Kentiopsis_piersoniorum)	Heterospathe_cagayanensis)	Veitchia_spiralis))))	Calamus_caryotoides);
((Roystonea_regia	((Iriartea_deltoidea	(Bactris_major	Pelagodoxa_henryana))	((Hydriastele_microspadix	Oenocarpus_bataua)	(Manicaria_saccifera	((((Dictyosperma_album	(Oenocarpus_minor	(((Leopoldinia_pulchra	Pseudophoenix_vinifera)	(Attalea_speciosa	((Podococcus_barteri	(Orania_palindan	Sclerosperma_profizianum))	(((Elaeis_oleifera	Elaeis_guineensis)	(Reinhardtia_simplex	(Reinhardtia_paiewonskiana	Reinhardtia_latisecta)))	(Sabal_domingensis	(Nypa_fruticans	(Serenoa_repens	Phoenix_dactylifera)))))))	Geonoma_undata)))	Kentiopsis_piersoniorum)	Heterospathe_cagayanensis)	(Burretiokentia_grandiflora	Veitchia_spiralis))))))	Calamus_caryotoides);
(((Hydriastele_microspadix	Roystonea_regia)	((Iriartea_deltoidea	(Bactris_major	Pelagodoxa_henryana))	(Oenocarpus_bataua	(Manicaria_saccifera	((((Dictyosperma_album	(((((Elaeis_oleifera	Elaeis_guineensis)	Leopoldinia_pulchra)	((Nypa_fruticans	Attalea_speciosa)	Pseudophoenix_vinifera))	((Sabal_domingensis	(Serenoa_repens	Phoenix_dactylifera))	(((Burretiokentia_grandiflora	Podococcus_barteri)	(Orania_palindan	Sclerosperma_profizianum))	(Reinhardtia_simplex	(Reinhardtia_paiewonskiana	Reinhardtia_latisecta)))))	(Geonoma_undata	Oenocarpus_minor)))	Kentiopsis_piersoniorum)	Heterospathe_cagayanensis)	Veitchia_spiralis)))))	Calamus_caryotoides);
((Roystonea_regia	((Iriartea_deltoidea	Pelagodoxa_henryana)	(Oenocarpus_bataua	(((((Dictyosperma_album	(Kentiopsis_piersoniorum	(((((Pseudophoenix_vinifera	((Elaeis_oleifera	Elaeis_guineensis)	(Podococcus_barteri	(Orania_palindan	Sclerosperma_profizianum))))	((Reinhardtia_simplex	(Reinhardtia_paiewonskiana	Reinhardtia_latisecta))	(Nypa_fruticans	(Sabal_domingensis	(Serenoa_repens	Phoenix_dactylifera)))))	(Leopoldinia_pulchra	Attalea_speciosa))	Bactris_major)	(Geonoma_undata	Oenocarpus_minor))))	Heterospathe_cagayanensis)	(Burretiokentia_grandiflora	Veitchia_spiralis))	Hydriastele_microspadix)	Manicaria_saccifera))))	Calamus_caryotoides);
(((Hydriastele_microspadix	Roystonea_regia)	((Iriartea_deltoidea	(Burretiokentia_grandiflora	Pelagodoxa_henryana))	(Oenocarpus_bataua	((((Dictyosperma_album	(Kentiopsis_piersoniorum	(((Serenoa_repens	(Phoenix_dactylifera	Sabal_domingensis))	(((((Podococcus_barteri	(Orania_palindan	Sclerosperma_profizianum))	(Leopoldinia_pulchra	(Bactris_major	Attalea_speciosa)))	((Elaeis_oleifera	Elaeis_guineensis)	(Reinhardtia_simplex	(Reinhardtia_paiewonskiana	Reinhardtia_latisecta))))	Pseudophoenix_vinifera)	Nypa_fruticans))	(Geonoma_undata	Oenocarpus_minor))))	Heterospathe_cagayanensis)	Veitchia_spiralis)	Manicaria_saccifera))))	Calamus_caryotoides);
((Roystonea_regia	((Iriartea_deltoidea	Pelagodoxa_henryana)	((Oenocarpus_bataua	Manicaria_saccifera)	((((((Geonoma_undata	(((Reinhardtia_simplex	(Reinhardtia_paiewonskiana	Reinhardtia_latisecta))	(Sabal_domingensis	(Serenoa_repens	Phoenix_dactylifera)))	(((Attalea_speciosa	(Leopoldinia_pulchra	Nypa_fruticans))	((Bactris_major	Pseudophoenix_vinifera)	((Elaeis_oleifera	Elaeis_guineensis)	(Sclerosperma_profizianum	(Podococcus_barteri	Orania_palindan)))))	Hydriastele_microspadix)))	Oenocarpus_minor)	Dictyosperma_album)	Kentiopsis_piersoniorum)	Heterospathe_cagayanensis)	(Burretiokentia_grandiflora	Veitchia_spiralis)))))	Calamus_caryotoides);
(((Hydriastele_microspadix	Roystonea_regia)	((Iriartea_deltoidea	Pelagodoxa_henryana)	((Oenocarpus_bataua	Manicaria_saccifera)	((((((Geonoma_undata	Oenocarpus_minor)	((((Podococcus_barteri	(Orania_palindan	Sclerosperma_profizianum))	((Reinhardtia_simplex	(Reinhardtia_paiewonskiana	Reinhardtia_latisecta))	(Nypa_fruticans	(Sabal_domingensis	(Serenoa_repens	Phoenix_dactylifera)))))	(Leopoldinia_pulchra	(Elaeis_oleifera	Elaeis_guineensis)))	((Bactris_major	Attalea_speciosa)	Pseudophoenix_vinifera)))	Dictyosperma_album)	Kentiopsis_piersoniorum)	Heterospathe_cagayanensis)	(Burretiokentia_grandiflora	Veitchia_spiralis)))))	Calamus_caryotoides);
((Roystonea_regia	((Iriartea_deltoidea	Pelagodoxa_henryana)	((Oenocarpus_bataua	(Hydriastele_microspadix	Manicaria_saccifera))	((((((((Attalea_speciosa	(Pseudophoenix_vinifera	Leopoldinia_pulchra))	(((Sabal_domingensis	Phoenix_dactylifera)	(Nypa_fruticans	Serenoa_repens))	((Bactris_major	(Reinhardtia_simplex	(Reinhardtia_paiewonskiana	Reinhardtia_latisecta)))	((Elaeis_oleifera	Elaeis_guineensis)	(Podococcus_barteri	(Orania_palindan	Sclerosperma_profizianum))))))	Geonoma_undata)	Oenocarpus_minor)	Dictyosperma_album)	Kentiopsis_piersoniorum)	Heterospathe_cagayanensis)	(Burretiokentia_grandiflora	Veitchia_spiralis)))))	Calamus_caryotoides);
(((Hydriastele_microspadix	Roystonea_regia)	(Pelagodoxa_henryana	(((Burretiokentia_grandiflora	Oenocarpus_bataua)	Manicaria_saccifera)	((Heterospathe_cagayanensis	Veitchia_spiralis)	((((Iriartea_deltoidea	Geonoma_undata)	(((((Bactris_major	Attalea_speciosa)	(Pseudophoenix_vinifera	Nypa_fruticans))	Leopoldinia_pulchra)	(((Sabal_domingensis	Phoenix_dactylifera)	Serenoa_repens)	((Reinhardtia_simplex	(Reinhardtia_paiewonskiana	Reinhardtia_latisecta))	((Elaeis_oleifera	Elaeis_guineensis)	(Podococcus_barteri	(Orania_palindan	Sclerosperma_profizianum))))))	Oenocarpus_minor))	Dictyosperma_album)	Kentiopsis_piersoniorum)))))	Calamus_caryotoides);
((Roystonea_regia	((Burretiokentia_grandiflora	Pelagodoxa_henryana)	((((((((Geonoma_undata	Oenocarpus_minor)	((Pseudophoenix_vinifera	(Leopoldinia_pulchra	(Iriartea_deltoidea	Nypa_fruticans)))	(Attalea_speciosa	(((Elaeis_oleifera	Elaeis_guineensis)	(Podococcus_barteri	(Orania_palindan	Sclerosperma_profizianum)))	((Sabal_domingensis	(Phoenix_dactylifera	Serenoa_repens))	(Reinhardtia_simplex	((Bactris_major	Reinhardtia_paiewonskiana)	Reinhardtia_latisecta)))))))	Dictyosperma_album)	Kentiopsis_piersoniorum)	Heterospathe_cagayanensis)	Veitchia_spiralis)	(Hydriastele_microspadix	Oenocarpus_bataua))	Manicaria_saccifera)))	Calamus_caryotoides);
((Roystonea_regia	((((Burretiokentia_grandiflora	Oenocarpus_bataua)	Manicaria_saccifera)	(Hydriastele_microspadix	(Veitchia_spiralis	((Kentiopsis_piersoniorum	(Dictyosperma_album	((((Attalea_speciosa	Pseudophoenix_vinifera)	Leopoldinia_pulchra)	((Iriartea_deltoidea	Nypa_fruticans)	((Sabal_domingensis	(Serenoa_repens	Phoenix_dactylifera))	(((Reinhardtia_latisecta	Reinhardtia_paiewonskiana)	Reinhardtia_simplex)	(((Orania_palindan	Sclerosperma_profizianum)	Podococcus_barteri)	(Bactris_major	(Elaeis_oleifera	Elaeis_guineensis)))))))	(Oenocarpus_minor	Geonoma_undata))))	Heterospathe_cagayanensis))))	Pelagodoxa_henryana))	Calamus_caryotoides);
((Roystonea_regia	(((Oenocarpus_bataua	(Hydriastele_microspadix	Manicaria_saccifera))	((Burretiokentia_grandiflora	Veitchia_spiralis)	((Kentiopsis_piersoniorum	(Dictyosperma_album	(Oenocarpus_minor	((Leopoldinia_pulchra	(((((Reinhardtia_latisecta	Reinhardtia_paiewonskiana)	Reinhardtia_simplex)	(((Orania_palindan	Sclerosperma_profizianum)	Podococcus_barteri)	(Elaeis_oleifera	Elaeis_guineensis)))	(Bactris_major	Attalea_speciosa))	((Iriartea_deltoidea	Pseudophoenix_vinifera)	(Nypa_fruticans	(Sabal_domingensis	(Serenoa_repens	Phoenix_dactylifera))))))	Geonoma_undata))))	Heterospathe_cagayanensis)))	Pelagodoxa_henryana))	Calamus_caryotoides);
((Roystonea_regia	(((Oenocarpus_bataua	Manicaria_saccifera)	((Burretiokentia_grandiflora	Veitchia_spiralis)	((Kentiopsis_piersoniorum	(Dictyosperma_album	((Leopoldinia_pulchra	((((Attalea_speciosa	Nypa_fruticans)	((Iriartea_deltoidea	Pseudophoenix_vinifera)	((((Reinhardtia_latisecta	Reinhardtia_paiewonskiana)	Reinhardtia_simplex)	(((Orania_palindan	Sclerosperma_profizianum)	Podococcus_barteri)	(Elaeis_oleifera	Elaeis_guineensis)))	(Sabal_domingensis	(Serenoa_repens	Phoenix_dactylifera)))))	Hydriastele_microspadix)	Bactris_major))	(Oenocarpus_minor	Geonoma_undata))))	Heterospathe_cagayanensis)))	Pelagodoxa_henryana))	Calamus_caryotoides);
((Roystonea_regia	((((((Kentiopsis_piersoniorum	(Dictyosperma_album	(Oenocarpus_minor	(Geonoma_undata	(((((Orania_palindan	Sclerosperma_profizianum)	Podococcus_barteri)	((Elaeis_oleifera	Elaeis_guineensis)	((Reinhardtia_latisecta	Reinhardtia_paiewonskiana)	Reinhardtia_simplex)))	(Nypa_fruticans	(Serenoa_repens	(Phoenix_dactylifera	Sabal_domingensis))))	((Leopoldinia_pulchra	(Bactris_major	Pseudophoenix_vinifera))	Attalea_speciosa))))))	Heterospathe_cagayanensis)	(Hydriastele_microspadix	Veitchia_spiralis))	Oenocarpus_bataua)	(Burretiokentia_grandiflora	Manicaria_saccifera))	(Iriartea_deltoidea	Pelagodoxa_henryana)))	Calamus_caryotoides);
((Roystonea_regia	(((Oenocarpus_bataua	Manicaria_saccifera)	(((((((Oenocarpus_minor	Geonoma_undata)	(((((Reinhardtia_latisecta	Reinhardtia_paiewonskiana)	Reinhardtia_simplex)	(((Sclerosperma_profizianum	Orania_palindan)	(Burretiokentia_grandiflora	Podococcus_barteri))	(Elaeis_oleifera	Elaeis_guineensis)))	(Nypa_fruticans	(Serenoa_repens	(Phoenix_dactylifera	Sabal_domingensis))))	((Leopoldinia_pulchra	Pseudophoenix_vinifera)	Attalea_speciosa)))	Kentiopsis_piersoniorum)	Dictyosperma_album)	Heterospathe_cagayanensis)	Veitchia_spiralis)	Hydriastele_microspadix))	(Iriartea_deltoidea	(Bactris_major	Pelagodoxa_henryana))))	Calamus_caryotoides);
((Roystonea_regia	(((Oenocarpus_bataua	Manicaria_saccifera)	(((((Oenocarpus_minor	(Geonoma_undata	(((((Reinhardtia_latisecta	Reinhardtia_paiewonskiana)	Reinhardtia_simplex)	(((Sclerosperma_profizianum	Orania_palindan)	(Burretiokentia_grandiflora	Podococcus_barteri))	(Elaeis_oleifera	Elaeis_guineensis)))	(Nypa_fruticans	(Sabal_domingensis	(Serenoa_repens	Phoenix_dactylifera))))	((Leopoldinia_pulchra	Pseudophoenix_vinifera)	Attalea_speciosa))))	Kentiopsis_piersoniorum)	Dictyosperma_album)	Heterospathe_cagayanensis)	Veitchia_spiralis))	(Iriartea_deltoidea	((Pelagodoxa_henryana	Bactris_major)	Hydriastele_microspadix))))	Calamus_caryotoides);
((Roystonea_regia	((((((Kentiopsis_piersoniorum	(Dictyosperma_album	(Oenocarpus_minor	(Geonoma_undata	((((((Reinhardtia_latisecta	Reinhardtia_paiewonskiana)	Reinhardtia_simplex)	((Sclerosperma_profizianum	(Orania_palindan	Podococcus_barteri))	(Elaeis_oleifera	Elaeis_guineensis)))	(Nypa_fruticans	(Sabal_domingensis	(Serenoa_repens	Phoenix_dactylifera))))	(Pseudophoenix_vinifera	Attalea_speciosa))	Leopoldinia_pulchra)))))	Burretiokentia_grandiflora)	Heterospathe_cagayanensis)	Veitchia_spiralis)	(Oenocarpus_bataua	((Hydriastele_microspadix	Bactris_major)	Manicaria_saccifera)))	(Iriartea_deltoidea	Pelagodoxa_henryana)))	Calamus_caryotoides);
(((Roystonea_regia	(((((Kentiopsis_piersoniorum	(Dictyosperma_album	(Oenocarpus_minor	(Hydriastele_microspadix	(Geonoma_undata	((((((Reinhardtia_latisecta	Reinhardtia_paiewonskiana)	Reinhardtia_simplex)	(Pseudophoenix_vinifera	(((Burretiokentia_grandiflora	Podococcus_barteri)	(Sclerosperma_profizianum	Orania_palindan))	(Elaeis_oleifera	Elaeis_guineensis))))	(Nypa_fruticans	(Serenoa_repens	(Phoenix_dactylifera	Sabal_domingensis))))	(Bactris_major	Attalea_speciosa))	Leopoldinia_pulchra))))))	Heterospathe_cagayanensis)	Veitchia_spiralis)	(Oenocarpus_bataua	Manicaria_saccifera))	Pelagodoxa_henryana))	Iriartea_deltoidea)	Calamus_caryotoides);
((Roystonea_regia	((((Heterospathe_cagayanensis	(Burretiokentia_grandiflora	Veitchia_spiralis))	(Oenocarpus_bataua	Manicaria_saccifera))	(Kentiopsis_piersoniorum	(Dictyosperma_album	(Oenocarpus_minor	(Geonoma_undata	(((((Podococcus_barteri	(Sclerosperma_profizianum	Orania_palindan))	((Elaeis_oleifera	Elaeis_guineensis)	((Reinhardtia_latisecta	(Hydriastele_microspadix	Reinhardtia_paiewonskiana))	Reinhardtia_simplex)))	((Nypa_fruticans	(Serenoa_repens	Phoenix_dactylifera))	Sabal_domingensis))	((Bactris_major	Attalea_speciosa)	Leopoldinia_pulchra))	Pseudophoenix_vinifera))))))	(Iriartea_deltoidea	Pelagodoxa_henryana)))	Calamus_caryotoides);
((Roystonea_regia	(((Heterospathe_cagayanensis	(Oenocarpus_bataua	(Veitchia_spiralis	Manicaria_saccifera)))	(Kentiopsis_piersoniorum	(Dictyosperma_album	((Hydriastele_microspadix	Oenocarpus_minor)	(Geonoma_undata	(((((Reinhardtia_latisecta	Reinhardtia_paiewonskiana)	Reinhardtia_simplex)	((Sclerosperma_profizianum	Orania_palindan)	((Podococcus_barteri	Burretiokentia_grandiflora)	(Elaeis_oleifera	Elaeis_guineensis))))	((Nypa_fruticans	Serenoa_repens)	(Phoenix_dactylifera	Sabal_domingensis)))	((Attalea_speciosa	Pseudophoenix_vinifera)	(Bactris_major	Leopoldinia_pulchra))))))))	(Iriartea_deltoidea	Pelagodoxa_henryana)))	Calamus_caryotoides);
((((Iriartea_deltoidea	Pelagodoxa_henryana)	(Manicaria_saccifera	(((Heterospathe_cagayanensis	(Kentiopsis_piersoniorum	(Dictyosperma_album	(((Hydriastele_microspadix	Geonoma_undata)	(((Nypa_fruticans	(Serenoa_repens	(Phoenix_dactylifera	Sabal_domingensis)))	((Podococcus_barteri	(Sclerosperma_profizianum	Orania_palindan))	(((Reinhardtia_latisecta	Reinhardtia_paiewonskiana)	Reinhardtia_simplex)	(Elaeis_guineensis	Elaeis_oleifera))))	((Leopoldinia_pulchra	(Bactris_major	Pseudophoenix_vinifera))	Attalea_speciosa)))	Oenocarpus_minor))))	(Veitchia_spiralis	Burretiokentia_grandiflora))	Oenocarpus_bataua)))	Roystonea_regia)	Calamus_caryotoides);
((Roystonea_regia	((((Bactris_major	Pelagodoxa_henryana)	((Heterospathe_cagayanensis	((Kentiopsis_piersoniorum	Dictyosperma_album)	((Geonoma_undata	Oenocarpus_minor)	(((((Reinhardtia_latisecta	Reinhardtia_paiewonskiana)	Reinhardtia_simplex)	((Podococcus_barteri	(Sclerosperma_profizianum	Orania_palindan))	(Elaeis_guineensis	Elaeis_oleifera)))	((Sabal_domingensis	(Serenoa_repens	Phoenix_dactylifera))	Nypa_fruticans))	((Attalea_speciosa	Leopoldinia_pulchra)	Pseudophoenix_vinifera)))))	((Manicaria_saccifera	(Veitchia_spiralis	Burretiokentia_grandiflora))	Oenocarpus_bataua)))	Iriartea_deltoidea)	Hydriastele_microspadix))	Calamus_caryotoides);
(((((Burretiokentia_grandiflora	Oenocarpus_bataua)	Manicaria_saccifera)	(Veitchia_spiralis	(Heterospathe_cagayanensis	(Kentiopsis_piersoniorum	(((((((Reinhardtia_latisecta	Reinhardtia_paiewonskiana)	Reinhardtia_simplex)	((Podococcus_barteri	(Sclerosperma_profizianum	Orania_palindan))	(Pseudophoenix_vinifera	(Elaeis_guineensis	Elaeis_oleifera))))	((Sabal_domingensis	(Serenoa_repens	Phoenix_dactylifera))	Nypa_fruticans))	(Attalea_speciosa	Leopoldinia_pulchra))	(Geonoma_undata	Oenocarpus_minor))	Dictyosperma_album)))))	((Hydriastele_microspadix	Roystonea_regia)	(Iriartea_deltoidea	(Bactris_major	Pelagodoxa_henryana))))	Calamus_caryotoides);
((((((Burretiokentia_grandiflora	Oenocarpus_bataua)	(Pelagodoxa_henryana	(Veitchia_spiralis	Manicaria_saccifera)))	(Heterospathe_cagayanensis	(Dictyosperma_album	(Kentiopsis_piersoniorum	(((Bactris_major	Leopoldinia_pulchra)	((((Podococcus_barteri	(Sclerosperma_profizianum	Orania_palindan))	(Elaeis_guineensis	Elaeis_oleifera))	(((Serenoa_repens	(Phoenix_dactylifera	Sabal_domingensis))	Nypa_fruticans)	((Reinhardtia_latisecta	Reinhardtia_paiewonskiana)	Reinhardtia_simplex)))	(Pseudophoenix_vinifera	Attalea_speciosa)))	(Geonoma_undata	Oenocarpus_minor))))))	(Hydriastele_microspadix	Roystonea_regia))	Iriartea_deltoidea)	Calamus_caryotoides);
((Roystonea_regia	(Pelagodoxa_henryana	(((Veitchia_spiralis	Heterospathe_cagayanensis)	(Oenocarpus_bataua	Manicaria_saccifera))	((((((((Reinhardtia_latisecta	Reinhardtia_paiewonskiana)	Reinhardtia_simplex)	((Hydriastele_microspadix	((Burretiokentia_grandiflora	Podococcus_barteri)	(Sclerosperma_profizianum	Orania_palindan)))	(((Pseudophoenix_vinifera	(Elaeis_guineensis	Elaeis_oleifera))	((Leopoldinia_pulchra	Nypa_fruticans)	Attalea_speciosa))	Bactris_major)))	(Sabal_domingensis	(Serenoa_repens	Phoenix_dactylifera)))	(Iriartea_deltoidea	Geonoma_undata))	Oenocarpus_minor)	Dictyosperma_album)	Kentiopsis_piersoniorum))))	Calamus_caryotoides);
((Roystonea_regia	(Pelagodoxa_henryana	(Heterospathe_cagayanensis	((((((Leopoldinia_pulchra	((Bactris_major	Attalea_speciosa)	((Nypa_fruticans	(Sabal_domingensis	(Serenoa_repens	Phoenix_dactylifera)))	((((Reinhardtia_latisecta	Reinhardtia_paiewonskiana)	Reinhardtia_simplex)	(Hydriastele_microspadix	((Elaeis_guineensis	Elaeis_oleifera)	((Burretiokentia_grandiflora	Podococcus_barteri)	(Sclerosperma_profizianum	Orania_palindan)))))	(Iriartea_deltoidea	Pseudophoenix_vinifera)))))	(Geonoma_undata	Oenocarpus_minor))	Dictyosperma_album)	Kentiopsis_piersoniorum)	Veitchia_spiralis)	(Manicaria_saccifera	Oenocarpus_bataua)))))	Calamus_caryotoides);
((Roystonea_regia	(Pelagodoxa_henryana	(((Heterospathe_cagayanensis	((((((((Hydriastele_microspadix	(Bactris_major	Attalea_speciosa))	Leopoldinia_pulchra)	((((Reinhardtia_latisecta	Reinhardtia_paiewonskiana)	Reinhardtia_simplex)	(Elaeis_guineensis	Elaeis_oleifera))	(((Sabal_domingensis	(Serenoa_repens	Phoenix_dactylifera))	((Iriartea_deltoidea	Nypa_fruticans)	Pseudophoenix_vinifera))	(Podococcus_barteri	(Sclerosperma_profizianum	Orania_palindan)))))	Geonoma_undata)	Oenocarpus_minor)	Dictyosperma_album)	Kentiopsis_piersoniorum)	Burretiokentia_grandiflora))	Veitchia_spiralis)	(Manicaria_saccifera	Oenocarpus_bataua))))	Calamus_caryotoides);
((Roystonea_regia	(Pelagodoxa_henryana	((((Burretiokentia_grandiflora	Veitchia_spiralis)	((((((((Hydriastele_microspadix	(Iriartea_deltoidea	Podococcus_barteri))	((Sclerosperma_profizianum	Orania_palindan)	(Pseudophoenix_vinifera	Attalea_speciosa)))	(((Reinhardtia_latisecta	Reinhardtia_paiewonskiana)	Reinhardtia_simplex)	(Leopoldinia_pulchra	(Bactris_major	(Elaeis_guineensis	Elaeis_oleifera)))))	((Sabal_domingensis	(Serenoa_repens	Phoenix_dactylifera))	Nypa_fruticans))	Geonoma_undata)	Oenocarpus_minor)	Dictyosperma_album)	Kentiopsis_piersoniorum))	Heterospathe_cagayanensis)	(Manicaria_saccifera	Oenocarpus_bataua))))	Calamus_caryotoides);
((Roystonea_regia	(Pelagodoxa_henryana	(Manicaria_saccifera	(Oenocarpus_bataua	((((((Geonoma_undata	Oenocarpus_minor)	((Hydriastele_microspadix	(Leopoldinia_pulchra	((((Podococcus_barteri	(Sclerosperma_profizianum	Orania_palindan))	(Sabal_domingensis	(Serenoa_repens	Phoenix_dactylifera)))	((((Reinhardtia_latisecta	Reinhardtia_paiewonskiana)	Reinhardtia_simplex)	(Elaeis_guineensis	Elaeis_oleifera))	Nypa_fruticans))	(Bactris_major	Attalea_speciosa))))	(Pseudophoenix_vinifera	Iriartea_deltoidea)))	Dictyosperma_album)	Kentiopsis_piersoniorum)	Heterospathe_cagayanensis)	(Burretiokentia_grandiflora	Veitchia_spiralis))))))	Calamus_caryotoides);
((Roystonea_regia	(Pelagodoxa_henryana	(Manicaria_saccifera	(Oenocarpus_bataua	((((((Geonoma_undata	Oenocarpus_minor)	((Leopoldinia_pulchra	(((((Hydriastele_microspadix	(Reinhardtia_latisecta	Reinhardtia_paiewonskiana))	Reinhardtia_simplex)	(Nypa_fruticans	(Sabal_domingensis	(Serenoa_repens	Phoenix_dactylifera))))	((Elaeis_guineensis	Elaeis_oleifera)	(Podococcus_barteri	(Sclerosperma_profizianum	Orania_palindan))))	(Bactris_major	Attalea_speciosa)))	(Pseudophoenix_vinifera	Iriartea_deltoidea)))	Dictyosperma_album)	Kentiopsis_piersoniorum)	Heterospathe_cagayanensis)	(Burretiokentia_grandiflora	Veitchia_spiralis))))))	Calamus_caryotoides);
((((Iriartea_deltoidea	Pelagodoxa_henryana)	(((Oenocarpus_bataua	(Hydriastele_microspadix	Manicaria_saccifera))	((Burretiokentia_grandiflora	Veitchia_spiralis)	Heterospathe_cagayanensis))	(Kentiopsis_piersoniorum	(Dictyosperma_album	(((((Pseudophoenix_vinifera	(Podococcus_barteri	(Orania_palindan	Sclerosperma_profizianum)))	((Elaeis_oleifera	Elaeis_guineensis)	(Reinhardtia_simplex	(Reinhardtia_latisecta	Reinhardtia_paiewonskiana))))	(Nypa_fruticans	(Sabal_domingensis	(Phoenix_dactylifera	Serenoa_repens))))	((Bactris_major	Attalea_speciosa)	Leopoldinia_pulchra))	(Geonoma_undata	Oenocarpus_minor))))))	Roystonea_regia)	Calamus_caryotoides);
((((Iriartea_deltoidea	Pelagodoxa_henryana)	(((((Burretiokentia_grandiflora	Veitchia_spiralis)	Heterospathe_cagayanensis)	Oenocarpus_bataua)	Manicaria_saccifera)	((Kentiopsis_piersoniorum	Dictyosperma_album)	(((((((Podococcus_barteri	(Orania_palindan	Sclerosperma_profizianum))	(((Bactris_major	Elaeis_oleifera)	Elaeis_guineensis)	(Reinhardtia_simplex	(Reinhardtia_latisecta	Reinhardtia_paiewonskiana))))	(Nypa_fruticans	(Serenoa_repens	(Sabal_domingensis	Phoenix_dactylifera))))	Pseudophoenix_vinifera)	(Attalea_speciosa	Leopoldinia_pulchra))	Geonoma_undata)	Oenocarpus_minor))))	(Hydriastele_microspadix	Roystonea_regia))	Calamus_caryotoides);
((((Iriartea_deltoidea	(Bactris_major	Pelagodoxa_henryana))	(((Heterospathe_cagayanensis	((Kentiopsis_piersoniorum	Dictyosperma_album)	((((((((Elaeis_oleifera	Elaeis_guineensis)	((Burretiokentia_grandiflora	Podococcus_barteri)	(Orania_palindan	Sclerosperma_profizianum)))	(Reinhardtia_simplex	(Reinhardtia_latisecta	Reinhardtia_paiewonskiana)))	(Nypa_fruticans	(Serenoa_repens	(Sabal_domingensis	Phoenix_dactylifera))))	(Attalea_speciosa	Pseudophoenix_vinifera))	Leopoldinia_pulchra)	Geonoma_undata)	Oenocarpus_minor)))	Veitchia_spiralis)	(Oenocarpus_bataua	Manicaria_saccifera)))	(Hydriastele_microspadix	Roystonea_regia))	Calamus_caryotoides);
((((Iriartea_deltoidea	Pelagodoxa_henryana)	(((Oenocarpus_bataua	((Burretiokentia_grandiflora	Veitchia_spiralis)	(Hydriastele_microspadix	Manicaria_saccifera)))	Heterospathe_cagayanensis)	(Kentiopsis_piersoniorum	(Dictyosperma_album	((Geonoma_undata	Oenocarpus_minor)	((Leopoldinia_pulchra	(Elaeis_oleifera	Elaeis_guineensis))	((Attalea_speciosa	(Bactris_major	Pseudophoenix_vinifera))	(((Reinhardtia_simplex	(Reinhardtia_latisecta	Reinhardtia_paiewonskiana))	(Nypa_fruticans	((Serenoa_repens	Phoenix_dactylifera)	Sabal_domingensis)))	(Podococcus_barteri	(Orania_palindan	Sclerosperma_profizianum))))))))))	Roystonea_regia)	Calamus_caryotoides);
(((((Oenocarpus_bataua	(Manicaria_saccifera	((Burretiokentia_grandiflora	Veitchia_spiralis)	(Bactris_major	Pelagodoxa_henryana))))	((Kentiopsis_piersoniorum	(Dictyosperma_album	((((Leopoldinia_pulchra	((Pseudophoenix_vinifera	Attalea_speciosa)	(Orania_palindan	Sclerosperma_profizianum)))	(((Reinhardtia_simplex	(Reinhardtia_latisecta	Reinhardtia_paiewonskiana))	(Elaeis_oleifera	Elaeis_guineensis))	((Nypa_fruticans	(Podococcus_barteri	(Serenoa_repens	Phoenix_dactylifera)))	Sabal_domingensis)))	Geonoma_undata)	Oenocarpus_minor)))	Heterospathe_cagayanensis))	Hydriastele_microspadix)	(Roystonea_regia	Iriartea_deltoidea))	Calamus_caryotoides);
((Roystonea_regia	((Pelagodoxa_henryana	Iriartea_deltoidea)	((Oenocarpus_bataua	((Burretiokentia_grandiflora	Veitchia_spiralis)	((Kentiopsis_piersoniorum	(Dictyosperma_album	(((((Bactris_major	Attalea_speciosa)	((Reinhardtia_simplex	(Reinhardtia_latisecta	Reinhardtia_paiewonskiana))	((Elaeis_oleifera	Elaeis_guineensis)	((Orania_palindan	Sclerosperma_profizianum)	Podococcus_barteri))))	(((Phoenix_dactylifera	Serenoa_repens)	Sabal_domingensis)	Nypa_fruticans))	(Leopoldinia_pulchra	Pseudophoenix_vinifera))	((Hydriastele_microspadix	Geonoma_undata)	Oenocarpus_minor))))	Heterospathe_cagayanensis)))	Manicaria_saccifera)))	Calamus_caryotoides);
(((Pelagodoxa_henryana	((Oenocarpus_bataua	Manicaria_saccifera)	(Veitchia_spiralis	((Kentiopsis_piersoniorum	(Dictyosperma_album	(((((((((Iriartea_deltoidea	Pseudophoenix_vinifera)	(Orania_palindan	Sclerosperma_profizianum))	(Burretiokentia_grandiflora	Podococcus_barteri))	(((Phoenix_dactylifera	Serenoa_repens)	Sabal_domingensis)	Nypa_fruticans))	(Reinhardtia_simplex	(Reinhardtia_latisecta	Reinhardtia_paiewonskiana)))	(Elaeis_oleifera	Elaeis_guineensis))	((Bactris_major	Attalea_speciosa)	Leopoldinia_pulchra))	Geonoma_undata)	Oenocarpus_minor)))	Heterospathe_cagayanensis))))	(Hydriastele_microspadix	Roystonea_regia))	Calamus_caryotoides);
(((Pelagodoxa_henryana	((((Burretiokentia_grandiflora	Veitchia_spiralis)	Heterospathe_cagayanensis)	(Kentiopsis_piersoniorum	(Dictyosperma_album	(((Hydriastele_microspadix	((((Sabal_domingensis	(Nypa_fruticans	(Phoenix_dactylifera	Serenoa_repens)))	((Podococcus_barteri	(Orania_palindan	Sclerosperma_profizianum))	((Elaeis_oleifera	Elaeis_guineensis)	(Reinhardtia_simplex	(Reinhardtia_latisecta	Reinhardtia_paiewonskiana)))))	Attalea_speciosa)	(Leopoldinia_pulchra	(Iriartea_deltoidea	(Bactris_major	Pseudophoenix_vinifera)))))	Geonoma_undata)	Oenocarpus_minor))))	(Oenocarpus_bataua	Manicaria_saccifera)))	Roystonea_regia)	Calamus_caryotoides);
(((Pelagodoxa_henryana	(((Heterospathe_cagayanensis	((Kentiopsis_piersoniorum	Dictyosperma_album)	(((((((Bactris_major	Attalea_speciosa)	(Elaeis_oleifera	Elaeis_guineensis))	((Reinhardtia_simplex	(Reinhardtia_latisecta	Reinhardtia_paiewonskiana))	(((Pseudophoenix_vinifera	(Iriartea_deltoidea	Nypa_fruticans))	(Sabal_domingensis	(Phoenix_dactylifera	Serenoa_repens)))	((Burretiokentia_grandiflora	Podococcus_barteri)	(Orania_palindan	Sclerosperma_profizianum)))))	Leopoldinia_pulchra)	Geonoma_undata)	Hydriastele_microspadix)	Oenocarpus_minor)))	Veitchia_spiralis)	(Oenocarpus_bataua	Manicaria_saccifera)))	Roystonea_regia)	Calamus_caryotoides);
(((Pelagodoxa_henryana	(((Heterospathe_cagayanensis	((((((Serenoa_repens	(Sabal_domingensis	Phoenix_dactylifera))	((((Iriartea_deltoidea	Pseudophoenix_vinifera)	(Podococcus_barteri	(Orania_palindan	Sclerosperma_profizianum)))	(Bactris_major	Attalea_speciosa))	((Leopoldinia_pulchra	Nypa_fruticans)	((Elaeis_oleifera	Elaeis_guineensis)	(Reinhardtia_simplex	(Reinhardtia_latisecta	Reinhardtia_paiewonskiana))))))	Geonoma_undata)	Oenocarpus_minor)	Kentiopsis_piersoniorum)	Dictyosperma_album))	(Burretiokentia_grandiflora	Veitchia_spiralis))	(Oenocarpus_bataua	(Hydriastele_microspadix	Manicaria_saccifera))))	Roystonea_regia)	Calamus_caryotoides);
((Roystonea_regia	((Heterospathe_cagayanensis	(Kentiopsis_piersoniorum	((((((((Elaeis_guineensis	Elaeis_oleifera)	(Reinhardtia_simplex	(Reinhardtia_latisecta	Reinhardtia_paiewonskiana)))	(((Sclerosperma_profizianum	Orania_palindan)	Podococcus_barteri)	(((Iriartea_deltoidea	Pseudophoenix_vinifera)	Nypa_fruticans)	((Phoenix_dactylifera	Sabal_domingensis)	Serenoa_repens))))	Attalea_speciosa)	(Bactris_major	Leopoldinia_pulchra))	Geonoma_undata)	Oenocarpus_minor)	Dictyosperma_album)))	(Hydriastele_microspadix	(((Burretiokentia_grandiflora	Veitchia_spiralis)	(Pelagodoxa_henryana	Manicaria_saccifera))	Oenocarpus_bataua))))	Calamus_caryotoides);
(((((Hydriastele_microspadix	Manicaria_saccifera)	(Oenocarpus_bataua	((Heterospathe_cagayanensis	(Kentiopsis_piersoniorum	(((Geonoma_undata	Oenocarpus_minor)	((((Iriartea_deltoidea	Nypa_fruticans)	(Pseudophoenix_vinifera	((Bactris_major	Attalea_speciosa)	(Elaeis_guineensis	Elaeis_oleifera))))	((Reinhardtia_simplex	(Reinhardtia_latisecta	Reinhardtia_paiewonskiana))	(((Sclerosperma_profizianum	Orania_palindan)	Podococcus_barteri)	(Sabal_domingensis	(Serenoa_repens	Phoenix_dactylifera)))))	Leopoldinia_pulchra))	Dictyosperma_album)))	(Burretiokentia_grandiflora	Veitchia_spiralis))))	Pelagodoxa_henryana)	Roystonea_regia)	Calamus_caryotoides);
(((((Manicaria_saccifera	Oenocarpus_bataua)	((Heterospathe_cagayanensis	(Kentiopsis_piersoniorum	(((Geonoma_undata	Oenocarpus_minor)	(((((Elaeis_guineensis	Elaeis_oleifera)	((Hydriastele_microspadix	Nypa_fruticans)	(Attalea_speciosa	Pseudophoenix_vinifera)))	Iriartea_deltoidea)	((Serenoa_repens	(Reinhardtia_simplex	(Reinhardtia_latisecta	Reinhardtia_paiewonskiana)))	(((Sclerosperma_profizianum	Orania_palindan)	Podococcus_barteri)	(Sabal_domingensis	Phoenix_dactylifera))))	(Bactris_major	Leopoldinia_pulchra)))	Dictyosperma_album)))	(Burretiokentia_grandiflora	Veitchia_spiralis)))	Pelagodoxa_henryana)	Roystonea_regia)	Calamus_caryotoides);
(((((Manicaria_saccifera	Oenocarpus_bataua)	((Heterospathe_cagayanensis	(Kentiopsis_piersoniorum	((Oenocarpus_minor	(Geonoma_undata	((((Leopoldinia_pulchra	(Iriartea_deltoidea	Nypa_fruticans))	Pseudophoenix_vinifera)	((Bactris_major	Attalea_speciosa)	(((Podococcus_barteri	Burretiokentia_grandiflora)	((Sclerosperma_profizianum	Orania_palindan)	Hydriastele_microspadix))	((Elaeis_guineensis	Elaeis_oleifera)	(Reinhardtia_simplex	(Reinhardtia_latisecta	Reinhardtia_paiewonskiana))))))	(Sabal_domingensis	(Serenoa_repens	Phoenix_dactylifera)))))	Dictyosperma_album)))	Veitchia_spiralis))	Pelagodoxa_henryana)	Roystonea_regia)	Calamus_caryotoides);
(((((Burretiokentia_grandiflora	(Manicaria_saccifera	Oenocarpus_bataua))	((Heterospathe_cagayanensis	(Kentiopsis_piersoniorum	((Oenocarpus_minor	(Geonoma_undata	((((Iriartea_deltoidea	Nypa_fruticans)	Pseudophoenix_vinifera)	(((Bactris_major	Attalea_speciosa)	(Sclerosperma_profizianum	(Orania_palindan	Podococcus_barteri)))	((Leopoldinia_pulchra	(Elaeis_guineensis	Elaeis_oleifera))	(Reinhardtia_simplex	(Reinhardtia_latisecta	Reinhardtia_paiewonskiana)))))	(Sabal_domingensis	(Serenoa_repens	Phoenix_dactylifera)))))	Dictyosperma_album)))	Veitchia_spiralis))	Pelagodoxa_henryana)	(Hydriastele_microspadix	Roystonea_regia))	Calamus_caryotoides);
((((Kentiopsis_piersoniorum	Dictyosperma_album)	((Oenocarpus_minor	(Iriartea_deltoidea	Geonoma_undata))	((Nypa_fruticans	((Leopoldinia_pulchra	Attalea_speciosa)	Pseudophoenix_vinifera))	((((Bactris_major	(Elaeis_guineensis	Elaeis_oleifera))	((Sclerosperma_profizianum	Orania_palindan)	Podococcus_barteri))	(Reinhardtia_simplex	(Reinhardtia_latisecta	Reinhardtia_paiewonskiana)))	(Sabal_domingensis	(Serenoa_repens	Phoenix_dactylifera))))))	(((Burretiokentia_grandiflora	Veitchia_spiralis)	((Pelagodoxa_henryana	(Hydriastele_microspadix	Roystonea_regia))	(Manicaria_saccifera	Oenocarpus_bataua)))	Heterospathe_cagayanensis))	Calamus_caryotoides);
((Roystonea_regia	((((Manicaria_saccifera	Oenocarpus_bataua)	((Heterospathe_cagayanensis	(Kentiopsis_piersoniorum	((Geonoma_undata	(((((((Iriartea_deltoidea	Pseudophoenix_vinifera)	(Reinhardtia_simplex	(Reinhardtia_latisecta	Reinhardtia_paiewonskiana)))	(((Sclerosperma_profizianum	Orania_palindan)	Podococcus_barteri)	(Nypa_fruticans	(Sabal_domingensis	(Serenoa_repens	Phoenix_dactylifera)))))	Attalea_speciosa)	(Elaeis_guineensis	Elaeis_oleifera))	(Bactris_major	Leopoldinia_pulchra))	Oenocarpus_minor))	Dictyosperma_album)))	(Burretiokentia_grandiflora	Veitchia_spiralis)))	Pelagodoxa_henryana)	Hydriastele_microspadix))	Calamus_caryotoides);
((((Manicaria_saccifera	Oenocarpus_bataua)	((Heterospathe_cagayanensis	((Kentiopsis_piersoniorum	Dictyosperma_album)	(Geonoma_undata	(((((Sabal_domingensis	(Serenoa_repens	Phoenix_dactylifera))	(Iriartea_deltoidea	Nypa_fruticans))	(((Elaeis_guineensis	Elaeis_oleifera)	(Reinhardtia_simplex	(Reinhardtia_latisecta	Reinhardtia_paiewonskiana)))	((Sclerosperma_profizianum	Orania_palindan)	(Burretiokentia_grandiflora	Podococcus_barteri))))	((Pseudophoenix_vinifera	Leopoldinia_pulchra)	(Bactris_major	Attalea_speciosa)))	Oenocarpus_minor))))	Veitchia_spiralis))	(Pelagodoxa_henryana	(Hydriastele_microspadix	Roystonea_regia)))	Calamus_caryotoides);
((Roystonea_regia	((((((Heterospathe_cagayanensis	((Kentiopsis_piersoniorum	Dictyosperma_album)	((((((Iriartea_deltoidea	Pseudophoenix_vinifera)	(((Sclerosperma_profizianum	Orania_palindan)	Podococcus_barteri)	(Elaeis_guineensis	Elaeis_oleifera)))	(((Sabal_domingensis	(Serenoa_repens	Phoenix_dactylifera))	Nypa_fruticans)	(Reinhardtia_simplex	(Reinhardtia_latisecta	Reinhardtia_paiewonskiana))))	((Bactris_major	Attalea_speciosa)	Leopoldinia_pulchra))	Geonoma_undata)	Oenocarpus_minor)))	Veitchia_spiralis)	(Manicaria_saccifera	Oenocarpus_bataua))	Burretiokentia_grandiflora)	Pelagodoxa_henryana)	Hydriastele_microspadix))	Calamus_caryotoides);
((Roystonea_regia	(((Oenocarpus_bataua	(Manicaria_saccifera	Hydriastele_microspadix))	((Heterospathe_cagayanensis	((Kentiopsis_piersoniorum	Dictyosperma_album)	((Geonoma_undata	Oenocarpus_minor)	(((((Sclerosperma_profizianum	Orania_palindan)	Podococcus_barteri)	((Reinhardtia_simplex	(Reinhardtia_latisecta	Reinhardtia_paiewonskiana))	((Bactris_major	Attalea_speciosa)	(Elaeis_guineensis	Elaeis_oleifera))))	(((Sabal_domingensis	(Serenoa_repens	Phoenix_dactylifera))	Nypa_fruticans)	(Iriartea_deltoidea	Pseudophoenix_vinifera)))	Leopoldinia_pulchra))))	(Burretiokentia_grandiflora	Veitchia_spiralis)))	Pelagodoxa_henryana))	Calamus_caryotoides);
((Roystonea_regia	(Pelagodoxa_henryana	(Manicaria_saccifera	((((((((((Iriartea_deltoidea	Podococcus_barteri)	(Nypa_fruticans	(Serenoa_repens	(Sabal_domingensis	Phoenix_dactylifera))))	(((Reinhardtia_paiewonskiana	Reinhardtia_latisecta)	Reinhardtia_simplex)	(Hydriastele_microspadix	((Bactris_major	Attalea_speciosa)	(Pseudophoenix_vinifera	((Elaeis_guineensis	Elaeis_oleifera)	(Sclerosperma_profizianum	Orania_palindan)))))))	Leopoldinia_pulchra)	(Geonoma_undata	Oenocarpus_minor))	Dictyosperma_album)	Kentiopsis_piersoniorum)	Heterospathe_cagayanensis)	(Burretiokentia_grandiflora	Veitchia_spiralis))	Oenocarpus_bataua))))	Calamus_caryotoides);
((Roystonea_regia	((Iriartea_deltoidea	Pelagodoxa_henryana)	((Manicaria_saccifera	Oenocarpus_bataua)	(Heterospathe_cagayanensis	((((((((Hydriastele_microspadix	(Attalea_speciosa	Pseudophoenix_vinifera))	(Bactris_major	Leopoldinia_pulchra))	(((Podococcus_barteri	(Sclerosperma_profizianum	Orania_palindan))	(((Reinhardtia_paiewonskiana	Reinhardtia_latisecta)	Reinhardtia_simplex)	(Elaeis_guineensis	Elaeis_oleifera)))	(Nypa_fruticans	(Serenoa_repens	(Sabal_domingensis	Phoenix_dactylifera)))))	Geonoma_undata)	Oenocarpus_minor)	Dictyosperma_album)	Kentiopsis_piersoniorum)	(Burretiokentia_grandiflora	Veitchia_spiralis))))))	Calamus_caryotoides);
((Roystonea_regia	((Iriartea_deltoidea	Pelagodoxa_henryana)	(Manicaria_saccifera	((Burretiokentia_grandiflora	((Heterospathe_cagayanensis	(Kentiopsis_piersoniorum	(Dictyosperma_album	((Hydriastele_microspadix	(((Bactris_major	Attalea_speciosa)	((Podococcus_barteri	(Sclerosperma_profizianum	Orania_palindan))	(((((Reinhardtia_paiewonskiana	Reinhardtia_latisecta)	Reinhardtia_simplex)	(Elaeis_guineensis	Elaeis_oleifera))	(Nypa_fruticans	(Pseudophoenix_vinifera	(Serenoa_repens	Phoenix_dactylifera))))	Sabal_domingensis)))	Leopoldinia_pulchra))	(Oenocarpus_minor	Geonoma_undata)))))	Veitchia_spiralis))	Oenocarpus_bataua))))	Calamus_caryotoides);
((Roystonea_regia	((Iriartea_deltoidea	Pelagodoxa_henryana)	(((Heterospathe_cagayanensis	(Kentiopsis_piersoniorum	(Dictyosperma_album	(Oenocarpus_minor	((((Bactris_major	Attalea_speciosa)	(((Reinhardtia_paiewonskiana	Reinhardtia_latisecta)	Reinhardtia_simplex)	(((Sabal_domingensis	(Serenoa_repens	Phoenix_dactylifera))	(Nypa_fruticans	Pseudophoenix_vinifera))	((Burretiokentia_grandiflora	Podococcus_barteri)	(Sclerosperma_profizianum	Orania_palindan)))))	((Elaeis_guineensis	Elaeis_oleifera)	Leopoldinia_pulchra))	Geonoma_undata)))))	Veitchia_spiralis)	((Hydriastele_microspadix	Manicaria_saccifera)	Oenocarpus_bataua))))	Calamus_caryotoides);
(((((Heterospathe_cagayanensis	Veitchia_spiralis)	(Manicaria_saccifera	(Burretiokentia_grandiflora	Oenocarpus_bataua)))	((Kentiopsis_piersoniorum	Dictyosperma_album)	(Oenocarpus_minor	((((Sabal_domingensis	(Serenoa_repens	Phoenix_dactylifera))	Nypa_fruticans)	((((Reinhardtia_paiewonskiana	Reinhardtia_latisecta)	Reinhardtia_simplex)	((Elaeis_guineensis	(Bactris_major	Elaeis_oleifera))	Leopoldinia_pulchra))	((Pseudophoenix_vinifera	Attalea_speciosa)	(Podococcus_barteri	(Sclerosperma_profizianum	Orania_palindan)))))	Geonoma_undata))))	((Hydriastele_microspadix	Roystonea_regia)	(Iriartea_deltoidea	Pelagodoxa_henryana)))	Calamus_caryotoides);
((((Roystonea_regia	((Manicaria_saccifera	(Burretiokentia_grandiflora	Oenocarpus_bataua))	((Heterospathe_cagayanensis	(Kentiopsis_piersoniorum	((Oenocarpus_minor	((((Pseudophoenix_vinifera	((Hydriastele_microspadix	Bactris_major)	Attalea_speciosa))	((((Reinhardtia_paiewonskiana	Reinhardtia_latisecta)	Reinhardtia_simplex)	((Elaeis_guineensis	Elaeis_oleifera)	(Podococcus_barteri	(Sclerosperma_profizianum	Orania_palindan))))	((Sabal_domingensis	Phoenix_dactylifera)	(Serenoa_repens	Nypa_fruticans))))	Leopoldinia_pulchra)	Geonoma_undata))	Dictyosperma_album)))	Veitchia_spiralis)))	Pelagodoxa_henryana)	Iriartea_deltoidea)	Calamus_caryotoides);
((((Bactris_major	Pelagodoxa_henryana)	Iriartea_deltoidea)	(Roystonea_regia	((Manicaria_saccifera	Oenocarpus_bataua)	((Heterospathe_cagayanensis	(Kentiopsis_piersoniorum	((Oenocarpus_minor	(((Leopoldinia_pulchra	(Nypa_fruticans	Hydriastele_microspadix))	((Pseudophoenix_vinifera	Burretiokentia_grandiflora)	((Attalea_speciosa	(Podococcus_barteri	(Sclerosperma_profizianum	Orania_palindan)))	((Serenoa_repens	(Sabal_domingensis	Phoenix_dactylifera))	(((Reinhardtia_paiewonskiana	Reinhardtia_latisecta)	Reinhardtia_simplex)	(Elaeis_guineensis	Elaeis_oleifera))))))	Geonoma_undata))	Dictyosperma_album)))	Veitchia_spiralis))))	Calamus_caryotoides);
((Roystonea_regia	((Iriartea_deltoidea	Pelagodoxa_henryana)	(((Manicaria_saccifera	Bactris_major)	Oenocarpus_bataua)	((Heterospathe_cagayanensis	(Kentiopsis_piersoniorum	((Oenocarpus_minor	(((Attalea_speciosa	Pseudophoenix_vinifera)	(Leopoldinia_pulchra	(((((Reinhardtia_paiewonskiana	Reinhardtia_latisecta)	Reinhardtia_simplex)	(Elaeis_guineensis	Elaeis_oleifera))	((Burretiokentia_grandiflora	Podococcus_barteri)	(Sclerosperma_profizianum	(Hydriastele_microspadix	Orania_palindan))))	(Nypa_fruticans	((Serenoa_repens	Phoenix_dactylifera)	Sabal_domingensis)))))	Geonoma_undata))	Dictyosperma_album)))	Veitchia_spiralis))))	Calamus_caryotoides);
((Roystonea_regia	((Iriartea_deltoidea	Pelagodoxa_henryana)	((Manicaria_saccifera	Oenocarpus_bataua)	((Heterospathe_cagayanensis	(Kentiopsis_piersoniorum	(((Leopoldinia_pulchra	(((Hydriastele_microspadix	(Bactris_major	Attalea_speciosa))	Pseudophoenix_vinifera)	((((Reinhardtia_paiewonskiana	Reinhardtia_latisecta)	Reinhardtia_simplex)	((Elaeis_guineensis	Elaeis_oleifera)	((Sclerosperma_profizianum	Orania_palindan)	(Burretiokentia_grandiflora	Podococcus_barteri))))	(Nypa_fruticans	(Serenoa_repens	(Phoenix_dactylifera	Sabal_domingensis))))))	(Geonoma_undata	Oenocarpus_minor))	Dictyosperma_album)))	Veitchia_spiralis))))	Calamus_caryotoides);
(((Pelagodoxa_henryana	(Iriartea_deltoidea	((Manicaria_saccifera	Oenocarpus_bataua)	((Heterospathe_cagayanensis	(Kentiopsis_piersoniorum	((((Bactris_major	Attalea_speciosa)	(((Leopoldinia_pulchra	(Elaeis_guineensis	Elaeis_oleifera))	((Reinhardtia_paiewonskiana	Reinhardtia_latisecta)	Reinhardtia_simplex))	((Pseudophoenix_vinifera	((Sclerosperma_profizianum	Orania_palindan)	(Burretiokentia_grandiflora	Podococcus_barteri)))	((Phoenix_dactylifera	Sabal_domingensis)	(Nypa_fruticans	Serenoa_repens)))))	(Geonoma_undata	Oenocarpus_minor))	Dictyosperma_album)))	Veitchia_spiralis))))	(Roystonea_regia	Hydriastele_microspadix))	Calamus_caryotoides);
((Nypa_fruticans	(((Pseudophoenix_vinifera	(((Reinhardtia_simplex	(Reinhardtia_latisecta	Reinhardtia_paiewonskiana))	((Orania_palindan	Sclerosperma_profizianum)	Podococcus_barteri))	((Elaeis_oleifera	Elaeis_guineensis)	Attalea_speciosa)))	(((Dictyosperma_album	(Kentiopsis_piersoniorum	(Pelagodoxa_henryana	(((Oenocarpus_bataua	Manicaria_saccifera)	((Burretiokentia_grandiflora	Veitchia_spiralis)	Heterospathe_cagayanensis))	(Hydriastele_microspadix	Roystonea_regia)))))	((Iriartea_deltoidea	Geonoma_undata)	Oenocarpus_minor))	(Bactris_major	Leopoldinia_pulchra)))	((Serenoa_repens	Phoenix_dactylifera)	Sabal_domingensis)))	Calamus_caryotoides);
(((((Serenoa_repens	Phoenix_dactylifera)	Sabal_domingensis)	(((Orania_palindan	Sclerosperma_profizianum)	Podococcus_barteri)	(((((Dictyosperma_album	(Kentiopsis_piersoniorum	(((Oenocarpus_bataua	Manicaria_saccifera)	((Burretiokentia_grandiflora	Veitchia_spiralis)	Heterospathe_cagayanensis))	((Hydriastele_microspadix	Roystonea_regia)	Pelagodoxa_henryana))))	(Geonoma_undata	Oenocarpus_minor))	Leopoldinia_pulchra)	((Bactris_major	(Elaeis_oleifera	Elaeis_guineensis))	Attalea_speciosa))	(Reinhardtia_simplex	(Reinhardtia_latisecta	Reinhardtia_paiewonskiana)))))	(Pseudophoenix_vinifera	(Iriartea_deltoidea	Nypa_fruticans)))	Calamus_caryotoides);
((Nypa_fruticans	((((Geonoma_undata	(Oenocarpus_minor	(Dictyosperma_album	(Kentiopsis_piersoniorum	(((Burretiokentia_grandiflora	Veitchia_spiralis)	(((Hydriastele_microspadix	Roystonea_regia)	(Bactris_major	Pelagodoxa_henryana))	(Oenocarpus_bataua	Manicaria_saccifera)))	Heterospathe_cagayanensis)))))	(((Serenoa_repens	Phoenix_dactylifera)	Sabal_domingensis)	((Reinhardtia_simplex	(Reinhardtia_latisecta	Reinhardtia_paiewonskiana))	(((Orania_palindan	Sclerosperma_profizianum)	Podococcus_barteri)	(Elaeis_oleifera	Elaeis_guineensis)))))	(Iriartea_deltoidea	(Attalea_speciosa	Pseudophoenix_vinifera)))	Leopoldinia_pulchra))	Calamus_caryotoides);
(((Oenocarpus_bataua	(Manicaria_saccifera	((Burretiokentia_grandiflora	Veitchia_spiralis)	((Hydriastele_microspadix	Roystonea_regia)	(Bactris_major	Pelagodoxa_henryana)))))	(Heterospathe_cagayanensis	((((((((Leopoldinia_pulchra	Pseudophoenix_vinifera)	Nypa_fruticans)	Attalea_speciosa)	((((Elaeis_oleifera	Elaeis_guineensis)	(Reinhardtia_simplex	(Reinhardtia_latisecta	Reinhardtia_paiewonskiana)))	(((Serenoa_repens	Phoenix_dactylifera)	Sabal_domingensis)	((Orania_palindan	Sclerosperma_profizianum)	Podococcus_barteri)))	Iriartea_deltoidea))	Geonoma_undata)	Oenocarpus_minor)	Dictyosperma_album)	Kentiopsis_piersoniorum)))	Calamus_caryotoides);
((Roystonea_regia	((Bactris_major	Pelagodoxa_henryana)	(Oenocarpus_bataua	((Heterospathe_cagayanensis	(((((((((Nypa_fruticans	(Serenoa_repens	(Phoenix_dactylifera	Sabal_domingensis)))	(((Elaeis_oleifera	Elaeis_guineensis)	((Orania_palindan	Sclerosperma_profizianum)	Podococcus_barteri))	(Hydriastele_microspadix	(Reinhardtia_simplex	(Reinhardtia_latisecta	Reinhardtia_paiewonskiana)))))	Iriartea_deltoidea)	((Pseudophoenix_vinifera	Attalea_speciosa)	Leopoldinia_pulchra))	Geonoma_undata)	Oenocarpus_minor)	Dictyosperma_album)	Kentiopsis_piersoniorum)	(Burretiokentia_grandiflora	Veitchia_spiralis)))	Manicaria_saccifera))))	Calamus_caryotoides);
((Roystonea_regia	(Pelagodoxa_henryana	(((Heterospathe_cagayanensis	(((((Oenocarpus_minor	((((((Reinhardtia_simplex	(Reinhardtia_latisecta	Reinhardtia_paiewonskiana))	(Elaeis_oleifera	Elaeis_guineensis))	((Nypa_fruticans	(Serenoa_repens	(Phoenix_dactylifera	Sabal_domingensis)))	((Orania_palindan	Sclerosperma_profizianum)	Podococcus_barteri)))	(Attalea_speciosa	Bactris_major))	Leopoldinia_pulchra)	Pseudophoenix_vinifera))	(Iriartea_deltoidea	Geonoma_undata))	Hydriastele_microspadix)	Dictyosperma_album)	Kentiopsis_piersoniorum))	(Burretiokentia_grandiflora	Veitchia_spiralis))	(Oenocarpus_bataua	Manicaria_saccifera))))	Calamus_caryotoides);
((Roystonea_regia	((Bactris_major	Pelagodoxa_henryana)	(((Heterospathe_cagayanensis	(((((((Phoenix_dactylifera	Sabal_domingensis)	Serenoa_repens)	Nypa_fruticans)	((((Reinhardtia_simplex	(Reinhardtia_latisecta	Reinhardtia_paiewonskiana))	((Elaeis_oleifera	Elaeis_guineensis)	((Orania_palindan	Sclerosperma_profizianum)	(Burretiokentia_grandiflora	Podococcus_barteri))))	(Leopoldinia_pulchra	Attalea_speciosa))	(Iriartea_deltoidea	Pseudophoenix_vinifera)))	(Oenocarpus_minor	Geonoma_undata))	Dictyosperma_album)	Kentiopsis_piersoniorum))	Veitchia_spiralis)	(Hydriastele_microspadix	(Oenocarpus_bataua	Manicaria_saccifera)))))	Calamus_caryotoides);
((Roystonea_regia	(Pelagodoxa_henryana	(((Heterospathe_cagayanensis	((((((Hydriastele_microspadix	(Bactris_major	Attalea_speciosa))	(((Sabal_domingensis	(Serenoa_repens	Phoenix_dactylifera))	(Iriartea_deltoidea	Nypa_fruticans))	((Pseudophoenix_vinifera	(Reinhardtia_simplex	(Reinhardtia_latisecta	Reinhardtia_paiewonskiana)))	((Elaeis_oleifera	Elaeis_guineensis)	((Orania_palindan	Sclerosperma_profizianum)	(Burretiokentia_grandiflora	Podococcus_barteri))))))	Leopoldinia_pulchra)	(Oenocarpus_minor	Geonoma_undata))	Dictyosperma_album)	Kentiopsis_piersoniorum))	Veitchia_spiralis)	(Oenocarpus_bataua	Manicaria_saccifera))))	Calamus_caryotoides);
((Roystonea_regia	(Pelagodoxa_henryana	((((((((Pseudophoenix_vinifera	(Bactris_major	Attalea_speciosa))	Leopoldinia_pulchra)	((((Sabal_domingensis	(Serenoa_repens	Phoenix_dactylifera))	Nypa_fruticans)	((Reinhardtia_simplex	(Reinhardtia_latisecta	Reinhardtia_paiewonskiana))	((Elaeis_oleifera	Elaeis_guineensis)	((Orania_palindan	Sclerosperma_profizianum)	(Burretiokentia_grandiflora	Podococcus_barteri)))))	Iriartea_deltoidea))	Oenocarpus_minor)	Geonoma_undata)	Dictyosperma_album)	Kentiopsis_piersoniorum)	((Veitchia_spiralis	(Oenocarpus_bataua	(Hydriastele_microspadix	Manicaria_saccifera)))	Heterospathe_cagayanensis))))	Calamus_caryotoides);
((Roystonea_regia	(Pelagodoxa_henryana	((Manicaria_saccifera	Oenocarpus_bataua)	((Veitchia_spiralis	Burretiokentia_grandiflora)	((((((Hydriastele_microspadix	(((Pseudophoenix_vinifera	((Elaeis_oleifera	Elaeis_guineensis)	((Orania_palindan	Sclerosperma_profizianum)	Podococcus_barteri)))	((Sabal_domingensis	((Serenoa_repens	Phoenix_dactylifera)	Nypa_fruticans))	(Reinhardtia_simplex	(Reinhardtia_latisecta	Reinhardtia_paiewonskiana))))	(Leopoldinia_pulchra	(Bactris_major	Attalea_speciosa))))	Iriartea_deltoidea)	(Oenocarpus_minor	Geonoma_undata))	Dictyosperma_album)	Kentiopsis_piersoniorum)	Heterospathe_cagayanensis)))))	Calamus_caryotoides);
(((((Oenocarpus_bataua	Manicaria_saccifera)	((Burretiokentia_grandiflora	Veitchia_spiralis)	(((Dictyosperma_album	(((((((Elaeis_oleifera	Elaeis_guineensis)	(Reinhardtia_simplex	(Reinhardtia_paiewonskiana	Reinhardtia_latisecta)))	(Attalea_speciosa	((Sclerosperma_profizianum	Orania_palindan)	Podococcus_barteri)))	((Pseudophoenix_vinifera	Iriartea_deltoidea)	(Nypa_fruticans	((Serenoa_repens	Phoenix_dactylifera)	Sabal_domingensis))))	Leopoldinia_pulchra)	Geonoma_undata)	Oenocarpus_minor))	Kentiopsis_piersoniorum)	Heterospathe_cagayanensis)))	(Hydriastele_microspadix	Roystonea_regia))	(Bactris_major	Pelagodoxa_henryana))	Calamus_caryotoides);
(((((Hydriastele_microspadix	(Bactris_major	Manicaria_saccifera))	((Burretiokentia_grandiflora	Veitchia_spiralis)	(((Dictyosperma_album	(((((((Sclerosperma_profizianum	Orania_palindan)	(Iriartea_deltoidea	Podococcus_barteri))	((((Elaeis_oleifera	Elaeis_guineensis)	(Reinhardtia_simplex	(Reinhardtia_paiewonskiana	Reinhardtia_latisecta)))	Nypa_fruticans)	((Serenoa_repens	Phoenix_dactylifera)	Sabal_domingensis)))	(Pseudophoenix_vinifera	Attalea_speciosa))	Leopoldinia_pulchra)	Geonoma_undata)	Oenocarpus_minor))	Kentiopsis_piersoniorum)	Heterospathe_cagayanensis)))	Oenocarpus_bataua)	(Roystonea_regia	Pelagodoxa_henryana))	Calamus_caryotoides);
(((Roystonea_regia	Hydriastele_microspadix)	((Burretiokentia_grandiflora	Pelagodoxa_henryana)	((Manicaria_saccifera	(Veitchia_spiralis	(((Dictyosperma_album	(((((((Iriartea_deltoidea	Nypa_fruticans)	((Serenoa_repens	Phoenix_dactylifera)	Sabal_domingensis))	((((Sclerosperma_profizianum	Orania_palindan)	Podococcus_barteri)	(Bactris_major	(Elaeis_oleifera	Elaeis_guineensis)))	(Reinhardtia_simplex	(Reinhardtia_paiewonskiana	Reinhardtia_latisecta))))	(Pseudophoenix_vinifera	Attalea_speciosa))	Leopoldinia_pulchra)	Geonoma_undata)	Oenocarpus_minor))	Kentiopsis_piersoniorum)	Heterospathe_cagayanensis)))	Oenocarpus_bataua)))	Calamus_caryotoides);
((Roystonea_regia	(Pelagodoxa_henryana	(((Burretiokentia_grandiflora	Veitchia_spiralis)	(((Dictyosperma_album	Kentiopsis_piersoniorum)	((Geonoma_undata	Oenocarpus_minor)	((((Iriartea_deltoidea	Nypa_fruticans)	(Serenoa_repens	(Phoenix_dactylifera	Sabal_domingensis)))	(((Sclerosperma_profizianum	Orania_palindan)	Podococcus_barteri)	((Elaeis_oleifera	Elaeis_guineensis)	(Reinhardtia_simplex	(Reinhardtia_paiewonskiana	Reinhardtia_latisecta)))))	((Leopoldinia_pulchra	Pseudophoenix_vinifera)	(Bactris_major	Attalea_speciosa)))))	Heterospathe_cagayanensis))	((Oenocarpus_bataua	Hydriastele_microspadix)	Manicaria_saccifera))))	Calamus_caryotoides);
((Roystonea_regia	(Pelagodoxa_henryana	((Veitchia_spiralis	(((((((Sabal_domingensis	(Serenoa_repens	Phoenix_dactylifera))	((((Orania_palindan	((Burretiokentia_grandiflora	Podococcus_barteri)	Sclerosperma_profizianum))	((Elaeis_oleifera	Elaeis_guineensis)	(Reinhardtia_simplex	(Reinhardtia_paiewonskiana	Reinhardtia_latisecta))))	((Bactris_major	Attalea_speciosa)	Leopoldinia_pulchra))	(Pseudophoenix_vinifera	(Iriartea_deltoidea	Nypa_fruticans))))	Geonoma_undata)	Oenocarpus_minor)	Dictyosperma_album)	Kentiopsis_piersoniorum)	Heterospathe_cagayanensis))	((Hydriastele_microspadix	Oenocarpus_bataua)	Manicaria_saccifera))))	Calamus_caryotoides);
((Roystonea_regia	(Pelagodoxa_henryana	(Oenocarpus_bataua	((Veitchia_spiralis	(((((((((Bactris_major	Attalea_speciosa)	(((Orania_palindan	((Burretiokentia_grandiflora	Podococcus_barteri)	Sclerosperma_profizianum))	(Elaeis_oleifera	Elaeis_guineensis))	((Reinhardtia_simplex	(Reinhardtia_paiewonskiana	Reinhardtia_latisecta))	(Nypa_fruticans	(Sabal_domingensis	(Serenoa_repens	Phoenix_dactylifera))))))	Leopoldinia_pulchra)	(Pseudophoenix_vinifera	Iriartea_deltoidea))	Geonoma_undata)	Oenocarpus_minor)	Dictyosperma_album)	Kentiopsis_piersoniorum)	Heterospathe_cagayanensis))	(Hydriastele_microspadix	Manicaria_saccifera)))))	Calamus_caryotoides);
((Roystonea_regia	(Pelagodoxa_henryana	((Oenocarpus_bataua	Manicaria_saccifera)	(Veitchia_spiralis	((((((Oenocarpus_minor	Geonoma_undata)	Hydriastele_microspadix)	((Leopoldinia_pulchra	(Pseudophoenix_vinifera	Iriartea_deltoidea))	(Attalea_speciosa	(((Orania_palindan	((Burretiokentia_grandiflora	Podococcus_barteri)	Sclerosperma_profizianum))	((Reinhardtia_simplex	(Reinhardtia_paiewonskiana	Reinhardtia_latisecta))	(Bactris_major	(Elaeis_oleifera	Elaeis_guineensis))))	(Nypa_fruticans	(Sabal_domingensis	(Serenoa_repens	Phoenix_dactylifera)))))))	Dictyosperma_album)	Kentiopsis_piersoniorum)	Heterospathe_cagayanensis)))))	Calamus_caryotoides);
((Roystonea_regia	((Pelagodoxa_henryana	((Oenocarpus_bataua	Manicaria_saccifera)	(Veitchia_spiralis	((((((Oenocarpus_minor	Geonoma_undata)	(((((Reinhardtia_simplex	(Reinhardtia_paiewonskiana	Reinhardtia_latisecta))	(Elaeis_oleifera	Elaeis_guineensis))	(Nypa_fruticans	(Sabal_domingensis	(Serenoa_repens	Phoenix_dactylifera))))	(((Sclerosperma_profizianum	Orania_palindan)	(Pseudophoenix_vinifera	(Podococcus_barteri	Iriartea_deltoidea)))	Attalea_speciosa))	(Bactris_major	Leopoldinia_pulchra)))	Dictyosperma_album)	Kentiopsis_piersoniorum)	Burretiokentia_grandiflora)	Heterospathe_cagayanensis))))	Hydriastele_microspadix))	Calamus_caryotoides);
((Roystonea_regia	((Burretiokentia_grandiflora	(Hydriastele_microspadix	Pelagodoxa_henryana))	((Oenocarpus_bataua	Manicaria_saccifera)	(Veitchia_spiralis	((((((((Pseudophoenix_vinifera	Attalea_speciosa)	(Bactris_major	Leopoldinia_pulchra))	(((Sabal_domingensis	Phoenix_dactylifera)	(Serenoa_repens	(Iriartea_deltoidea	Nypa_fruticans)))	((Podococcus_barteri	(Sclerosperma_profizianum	Orania_palindan))	((Reinhardtia_simplex	(Reinhardtia_paiewonskiana	Reinhardtia_latisecta))	(Elaeis_oleifera	Elaeis_guineensis)))))	Oenocarpus_minor)	Geonoma_undata)	Dictyosperma_album)	Kentiopsis_piersoniorum)	Heterospathe_cagayanensis)))))	Calamus_caryotoides);
(((Hydriastele_microspadix	Roystonea_regia)	(Pelagodoxa_henryana	((Oenocarpus_bataua	Manicaria_saccifera)	((Burretiokentia_grandiflora	Veitchia_spiralis)	(((((((Bactris_major	Leopoldinia_pulchra)	((Iriartea_deltoidea	Pseudophoenix_vinifera)	(Attalea_speciosa	(((Reinhardtia_simplex	(Reinhardtia_paiewonskiana	Reinhardtia_latisecta))	((Podococcus_barteri	(Sclerosperma_profizianum	Orania_palindan))	(Elaeis_oleifera	Elaeis_guineensis)))	((Sabal_domingensis	(Serenoa_repens	Phoenix_dactylifera))	Nypa_fruticans)))))	Geonoma_undata)	Oenocarpus_minor)	Kentiopsis_piersoniorum)	Dictyosperma_album)	Heterospathe_cagayanensis)))))	Calamus_caryotoides);
((Roystonea_regia	((((Oenocarpus_bataua	Manicaria_saccifera)	((Heterospathe_cagayanensis	((((Geonoma_undata	Oenocarpus_minor)	((((Pseudophoenix_vinifera	(Iriartea_deltoidea	Nypa_fruticans))	(Serenoa_repens	(Phoenix_dactylifera	Sabal_domingensis)))	((Podococcus_barteri	(Sclerosperma_profizianum	Orania_palindan))	((Bactris_major	(Elaeis_oleifera	Elaeis_guineensis))	(Reinhardtia_simplex	(Reinhardtia_latisecta	Reinhardtia_paiewonskiana)))))	(Attalea_speciosa	Leopoldinia_pulchra)))	Dictyosperma_album)	Kentiopsis_piersoniorum))	(Burretiokentia_grandiflora	Veitchia_spiralis)))	Pelagodoxa_henryana)	Hydriastele_microspadix))	Calamus_caryotoides);
((Roystonea_regia	(((Oenocarpus_bataua	(Hydriastele_microspadix	Manicaria_saccifera))	((Heterospathe_cagayanensis	((((Geonoma_undata	Oenocarpus_minor)	((((Nypa_fruticans	((Elaeis_oleifera	Elaeis_guineensis)	(Reinhardtia_simplex	(Reinhardtia_latisecta	Reinhardtia_paiewonskiana))))	(Serenoa_repens	(Phoenix_dactylifera	Sabal_domingensis)))	((Bactris_major	(Iriartea_deltoidea	Podococcus_barteri))	(Sclerosperma_profizianum	Orania_palindan)))	((Pseudophoenix_vinifera	Attalea_speciosa)	Leopoldinia_pulchra)))	Dictyosperma_album)	Kentiopsis_piersoniorum))	(Burretiokentia_grandiflora	Veitchia_spiralis)))	Pelagodoxa_henryana))	Calamus_caryotoides);
((Nypa_fruticans	((Iriartea_deltoidea	(Bactris_major	Pseudophoenix_vinifera))	(((Leopoldinia_pulchra	Attalea_speciosa)	(((((Burretiokentia_grandiflora	Podococcus_barteri)	(Sclerosperma_profizianum	Orania_palindan))	(Elaeis_oleifera	Elaeis_guineensis))	((Reinhardtia_paiewonskiana	Reinhardtia_latisecta)	Reinhardtia_simplex))	(Sabal_domingensis	(Serenoa_repens	Phoenix_dactylifera))))	(Geonoma_undata	(Oenocarpus_minor	(Dictyosperma_album	(Kentiopsis_piersoniorum	(((((Hydriastele_microspadix	(Roystonea_regia	Pelagodoxa_henryana))	Veitchia_spiralis)	Manicaria_saccifera)	Oenocarpus_bataua)	Heterospathe_cagayanensis))))))))	Calamus_caryotoides);
(((Iriartea_deltoidea	Pseudophoenix_vinifera)	(Serenoa_repens	(((Sabal_domingensis	((((Dictyosperma_album	(Kentiopsis_piersoniorum	(((((Roystonea_regia	Pelagodoxa_henryana)	(Burretiokentia_grandiflora	Veitchia_spiralis))	Manicaria_saccifera)	Oenocarpus_bataua)	Heterospathe_cagayanensis)))	(Geonoma_undata	Oenocarpus_minor))	(Leopoldinia_pulchra	(Hydriastele_microspadix	(Attalea_speciosa	Bactris_major))))	(((Podococcus_barteri	(Sclerosperma_profizianum	Orania_palindan))	(Elaeis_oleifera	Elaeis_guineensis))	((Reinhardtia_paiewonskiana	Reinhardtia_latisecta)	Reinhardtia_simplex))))	Phoenix_dactylifera)	Nypa_fruticans)))	Calamus_caryotoides);
((Roystonea_regia	((Bactris_major	Pelagodoxa_henryana)	(((Burretiokentia_grandiflora	Veitchia_spiralis)	Manicaria_saccifera)	((Oenocarpus_bataua	Heterospathe_cagayanensis)	((((Geonoma_undata	Oenocarpus_minor)	((Leopoldinia_pulchra	Attalea_speciosa)	((((Hydriastele_microspadix	Elaeis_oleifera)	Elaeis_guineensis)	((Reinhardtia_paiewonskiana	Reinhardtia_latisecta)	Reinhardtia_simplex))	(((Podococcus_barteri	Orania_palindan)	Sclerosperma_profizianum)	(((Phoenix_dactylifera	Serenoa_repens)	Sabal_domingensis)	(Pseudophoenix_vinifera	(Iriartea_deltoidea	Nypa_fruticans)))))))	Dictyosperma_album)	Kentiopsis_piersoniorum)))))	Calamus_caryotoides);
(((((((Geonoma_undata	Oenocarpus_minor)	(((Bactris_major	Attalea_speciosa)	((Podococcus_barteri	(Orania_palindan	Sclerosperma_profizianum))	(((Phoenix_dactylifera	Serenoa_repens)	Sabal_domingensis)	((Elaeis_oleifera	Elaeis_guineensis)	((Reinhardtia_paiewonskiana	Reinhardtia_latisecta)	Reinhardtia_simplex)))))	(Pseudophoenix_vinifera	(Iriartea_deltoidea	(Leopoldinia_pulchra	Nypa_fruticans)))))	Dictyosperma_album)	Kentiopsis_piersoniorum)	((Oenocarpus_bataua	((Pelagodoxa_henryana	(Burretiokentia_grandiflora	Veitchia_spiralis))	Manicaria_saccifera))	Heterospathe_cagayanensis))	(Roystonea_regia	Hydriastele_microspadix))	Calamus_caryotoides);
((((Oenocarpus_bataua	Manicaria_saccifera)	((Heterospathe_cagayanensis	((((Geonoma_undata	(((Bactris_major	Leopoldinia_pulchra)	((Attalea_speciosa	Nypa_fruticans)	Pseudophoenix_vinifera))	(((((Reinhardtia_paiewonskiana	Reinhardtia_latisecta)	Reinhardtia_simplex)	((Phoenix_dactylifera	Serenoa_repens)	Sabal_domingensis))	((Elaeis_oleifera	Elaeis_guineensis)	(Podococcus_barteri	(Orania_palindan	Sclerosperma_profizianum))))	Iriartea_deltoidea)))	Oenocarpus_minor)	Dictyosperma_album)	Kentiopsis_piersoniorum))	(Burretiokentia_grandiflora	Veitchia_spiralis)))	(Pelagodoxa_henryana	(Roystonea_regia	Hydriastele_microspadix)))	Calamus_caryotoides);
((Hydriastele_microspadix	(Roystonea_regia	(((Oenocarpus_bataua	Manicaria_saccifera)	((Heterospathe_cagayanensis	((((Geonoma_undata	Oenocarpus_minor)	((((((Phoenix_dactylifera	Serenoa_repens)	Sabal_domingensis)	Nypa_fruticans)	(((Elaeis_oleifera	Elaeis_guineensis)	((Reinhardtia_paiewonskiana	Reinhardtia_latisecta)	Reinhardtia_simplex))	((Burretiokentia_grandiflora	Podococcus_barteri)	(Orania_palindan	Sclerosperma_profizianum))))	Iriartea_deltoidea)	(Leopoldinia_pulchra	(Pseudophoenix_vinifera	Attalea_speciosa))))	Dictyosperma_album)	Kentiopsis_piersoniorum))	Veitchia_spiralis))	(Bactris_major	Pelagodoxa_henryana))))	Calamus_caryotoides);
(((Hydriastele_microspadix	Roystonea_regia)	((((((Geonoma_undata	Oenocarpus_minor)	((Serenoa_repens	(Sabal_domingensis	Phoenix_dactylifera))	((((Elaeis_oleifera	Elaeis_guineensis)	((Reinhardtia_paiewonskiana	Reinhardtia_latisecta)	Reinhardtia_simplex))	((Burretiokentia_grandiflora	Podococcus_barteri)	(Orania_palindan	Sclerosperma_profizianum)))	(Leopoldinia_pulchra	((Nypa_fruticans	(Iriartea_deltoidea	Pseudophoenix_vinifera))	(Bactris_major	Attalea_speciosa))))))	Dictyosperma_album)	Kentiopsis_piersoniorum)	((Veitchia_spiralis	(Oenocarpus_bataua	Manicaria_saccifera))	Heterospathe_cagayanensis))	Pelagodoxa_henryana))	Calamus_caryotoides);
((Roystonea_regia	((((((Oenocarpus_minor	(Geonoma_undata	(((Nypa_fruticans	((Elaeis_oleifera	Elaeis_guineensis)	Attalea_speciosa))	(((Bactris_major	Leopoldinia_pulchra)	(Pseudophoenix_vinifera	Iriartea_deltoidea))	Hydriastele_microspadix))	(((Reinhardtia_paiewonskiana	Reinhardtia_latisecta)	Reinhardtia_simplex)	((Podococcus_barteri	(Orania_palindan	Sclerosperma_profizianum))	(Sabal_domingensis	(Phoenix_dactylifera	Serenoa_repens)))))))	Dictyosperma_album)	Kentiopsis_piersoniorum)	(Heterospathe_cagayanensis	(Burretiokentia_grandiflora	Veitchia_spiralis)))	(Oenocarpus_bataua	Manicaria_saccifera))	Pelagodoxa_henryana))	Calamus_caryotoides);
((Roystonea_regia	(Pelagodoxa_henryana	((((Heterospathe_cagayanensis	((Dictyosperma_album	(Oenocarpus_minor	(Geonoma_undata	(((Pseudophoenix_vinifera	((Elaeis_oleifera	Elaeis_guineensis)	(Bactris_major	Attalea_speciosa)))	(Leopoldinia_pulchra	(Nypa_fruticans	Iriartea_deltoidea)))	(((Phoenix_dactylifera	Serenoa_repens)	Sabal_domingensis)	((((Hydriastele_microspadix	Reinhardtia_paiewonskiana)	Reinhardtia_latisecta)	Reinhardtia_simplex)	((Burretiokentia_grandiflora	Podococcus_barteri)	(Orania_palindan	Sclerosperma_profizianum))))))))	Kentiopsis_piersoniorum))	Veitchia_spiralis)	Manicaria_saccifera)	Oenocarpus_bataua)))	Calamus_caryotoides);
((Roystonea_regia	(Pelagodoxa_henryana	((Manicaria_saccifera	Oenocarpus_bataua)	((Heterospathe_cagayanensis	((Dictyosperma_album	(Oenocarpus_minor	((Geonoma_undata	(((((Iriartea_deltoidea	Pseudophoenix_vinifera)	((((Burretiokentia_grandiflora	Podococcus_barteri)	(Orania_palindan	Sclerosperma_profizianum))	(Elaeis_oleifera	(Bactris_major	Elaeis_guineensis)))	Attalea_speciosa))	Nypa_fruticans)	(((Reinhardtia_paiewonskiana	Reinhardtia_latisecta)	Reinhardtia_simplex)	((Phoenix_dactylifera	Serenoa_repens)	Sabal_domingensis)))	Leopoldinia_pulchra))	Hydriastele_microspadix)))	Kentiopsis_piersoniorum))	Veitchia_spiralis))))	Calamus_caryotoides);
((Roystonea_regia	(Pelagodoxa_henryana	((Manicaria_saccifera	Oenocarpus_bataua)	((Heterospathe_cagayanensis	((Dictyosperma_album	(((Hydriastele_microspadix	((((Pseudophoenix_vinifera	Iriartea_deltoidea)	(Nypa_fruticans	((Phoenix_dactylifera	Serenoa_repens)	Sabal_domingensis)))	(((Elaeis_oleifera	Elaeis_guineensis)	((Reinhardtia_paiewonskiana	Reinhardtia_latisecta)	Reinhardtia_simplex))	((Burretiokentia_grandiflora	Podococcus_barteri)	(Orania_palindan	Sclerosperma_profizianum))))	Attalea_speciosa))	(Bactris_major	Leopoldinia_pulchra))	(Oenocarpus_minor	Geonoma_undata)))	Kentiopsis_piersoniorum))	Veitchia_spiralis))))	Calamus_caryotoides);
((Roystonea_regia	(Pelagodoxa_henryana	(((Hydriastele_microspadix	Manicaria_saccifera)	Oenocarpus_bataua)	((Heterospathe_cagayanensis	((Dictyosperma_album	((((((Iriartea_deltoidea	Nypa_fruticans)	((Phoenix_dactylifera	Serenoa_repens)	Sabal_domingensis))	(((Reinhardtia_paiewonskiana	Reinhardtia_latisecta)	Reinhardtia_simplex)	((Podococcus_barteri	(Orania_palindan	Sclerosperma_profizianum))	(Elaeis_oleifera	Elaeis_guineensis))))	(Pseudophoenix_vinifera	(Bactris_major	Attalea_speciosa)))	Leopoldinia_pulchra)	(Oenocarpus_minor	Geonoma_undata)))	Kentiopsis_piersoniorum))	(Burretiokentia_grandiflora	Veitchia_spiralis)))))	Calamus_caryotoides);
((Roystonea_regia	(Pelagodoxa_henryana	((Manicaria_saccifera	Oenocarpus_bataua)	((Heterospathe_cagayanensis	((Dictyosperma_album	((Oenocarpus_minor	(((Bactris_major	Attalea_speciosa)	((Nypa_fruticans	((Phoenix_dactylifera	Serenoa_repens)	Sabal_domingensis))	((Podococcus_barteri	(Orania_palindan	Sclerosperma_profizianum))	((Elaeis_oleifera	Elaeis_guineensis)	((Reinhardtia_paiewonskiana	Reinhardtia_latisecta)	Reinhardtia_simplex)))))	(Leopoldinia_pulchra	(Iriartea_deltoidea	Pseudophoenix_vinifera))))	(Hydriastele_microspadix	Geonoma_undata)))	Kentiopsis_piersoniorum))	(Burretiokentia_grandiflora	Veitchia_spiralis)))))	Calamus_caryotoides);
((Roystonea_regia	(Pelagodoxa_henryana	(Manicaria_saccifera	(((Heterospathe_cagayanensis	((Dictyosperma_album	(Oenocarpus_minor	((((Leopoldinia_pulchra	Nypa_fruticans)	(Iriartea_deltoidea	Pseudophoenix_vinifera))	(((Hydriastele_microspadix	(Bactris_major	Attalea_speciosa))	(Elaeis_oleifera	Elaeis_guineensis))	(((Reinhardtia_paiewonskiana	Reinhardtia_latisecta)	Reinhardtia_simplex)	(((Phoenix_dactylifera	Serenoa_repens)	Sabal_domingensis)	(Podococcus_barteri	(Orania_palindan	Sclerosperma_profizianum))))))	Geonoma_undata)))	Kentiopsis_piersoniorum))	(Burretiokentia_grandiflora	Veitchia_spiralis))	Oenocarpus_bataua))))	Calamus_caryotoides);
((Roystonea_regia	(Pelagodoxa_henryana	(((Dictyosperma_album	((Oenocarpus_minor	Geonoma_undata)	(Leopoldinia_pulchra	((((((Elaeis_oleifera	Bactris_major)	Elaeis_guineensis)	((Reinhardtia_paiewonskiana	Reinhardtia_latisecta)	Reinhardtia_simplex))	Hydriastele_microspadix)	((Pseudophoenix_vinifera	((Iriartea_deltoidea	Nypa_fruticans)	(Serenoa_repens	(Sabal_domingensis	Phoenix_dactylifera))))	(Podococcus_barteri	(Orania_palindan	Sclerosperma_profizianum))))	Attalea_speciosa))))	Kentiopsis_piersoniorum)	((Veitchia_spiralis	((Burretiokentia_grandiflora	Oenocarpus_bataua)	Manicaria_saccifera))	Heterospathe_cagayanensis))))	Calamus_caryotoides);
((Roystonea_regia	(Pelagodoxa_henryana	(((Dictyosperma_album	Kentiopsis_piersoniorum)	(Oenocarpus_minor	(((((Sabal_domingensis	Phoenix_dactylifera)	((Iriartea_deltoidea	Nypa_fruticans)	Serenoa_repens))	(((Reinhardtia_paiewonskiana	Reinhardtia_latisecta)	Reinhardtia_simplex)	((Elaeis_oleifera	Elaeis_guineensis)	(Podococcus_barteri	(Orania_palindan	Sclerosperma_profizianum)))))	(Pseudophoenix_vinifera	(Leopoldinia_pulchra	(Bactris_major	Attalea_speciosa))))	Geonoma_undata)))	((Oenocarpus_bataua	(Hydriastele_microspadix	Manicaria_saccifera))	((Veitchia_spiralis	Burretiokentia_grandiflora)	Heterospathe_cagayanensis)))))	Calamus_caryotoides);
(((Hydriastele_microspadix	Roystonea_regia)	((Bactris_major	Pelagodoxa_henryana)	((Oenocarpus_bataua	((Veitchia_spiralis	Burretiokentia_grandiflora)	(Heterospathe_cagayanensis	(Kentiopsis_piersoniorum	(((Oenocarpus_minor	Geonoma_undata)	((((Serenoa_repens	(Sabal_domingensis	Phoenix_dactylifera))	Nypa_fruticans)	((Podococcus_barteri	(Orania_palindan	Sclerosperma_profizianum))	(((Reinhardtia_paiewonskiana	Reinhardtia_latisecta)	Reinhardtia_simplex)	(Elaeis_oleifera	Elaeis_guineensis))))	((Leopoldinia_pulchra	Pseudophoenix_vinifera)	(Iriartea_deltoidea	Attalea_speciosa))))	Dictyosperma_album)))))	Manicaria_saccifera)))	Calamus_caryotoides);
(((Hydriastele_microspadix	Roystonea_regia)	((Bactris_major	Pelagodoxa_henryana)	(((Veitchia_spiralis	Burretiokentia_grandiflora)	(Heterospathe_cagayanensis	(Kentiopsis_piersoniorum	(((Oenocarpus_minor	Geonoma_undata)	((Attalea_speciosa	(((Serenoa_repens	Phoenix_dactylifera)	Sabal_domingensis)	((Podococcus_barteri	(Orania_palindan	Sclerosperma_profizianum))	(Nypa_fruticans	(((Reinhardtia_paiewonskiana	Reinhardtia_latisecta)	Reinhardtia_simplex)	(Elaeis_oleifera	Elaeis_guineensis))))))	((Leopoldinia_pulchra	Pseudophoenix_vinifera)	Iriartea_deltoidea)))	Dictyosperma_album))))	(Manicaria_saccifera	Oenocarpus_bataua))))	Calamus_caryotoides);
(((Hydriastele_microspadix	Roystonea_regia)	((((Burretiokentia_grandiflora	Veitchia_spiralis)	(Oenocarpus_bataua	(Heterospathe_cagayanensis	((((((Iriartea_deltoidea	Pseudophoenix_vinifera)	((Sabal_domingensis	(Serenoa_repens	Phoenix_dactylifera))	Nypa_fruticans))	((Attalea_speciosa	Leopoldinia_pulchra)	(((Elaeis_oleifera	Elaeis_guineensis)	(Podococcus_barteri	(Sclerosperma_profizianum	Orania_palindan)))	(Reinhardtia_simplex	(Reinhardtia_paiewonskiana	Reinhardtia_latisecta)))))	(Geonoma_undata	Oenocarpus_minor))	Dictyosperma_album)	Kentiopsis_piersoniorum))))	Manicaria_saccifera)	(Bactris_major	Pelagodoxa_henryana)))	Calamus_caryotoides);
((((((((Pseudophoenix_vinifera	((Serenoa_repens	Phoenix_dactylifera)	(Iriartea_deltoidea	Nypa_fruticans)))	(Sabal_domingensis	((Attalea_speciosa	Leopoldinia_pulchra)	(((Bactris_major	(Elaeis_oleifera	Elaeis_guineensis))	(Podococcus_barteri	(Sclerosperma_profizianum	Orania_palindan)))	(Reinhardtia_simplex	(Reinhardtia_paiewonskiana	Reinhardtia_latisecta))))))	(Geonoma_undata	Oenocarpus_minor))	Dictyosperma_album)	Kentiopsis_piersoniorum)	((((Pelagodoxa_henryana	Manicaria_saccifera)	Oenocarpus_bataua)	(Burretiokentia_grandiflora	Veitchia_spiralis))	Heterospathe_cagayanensis))	(Roystonea_regia	Hydriastele_microspadix))	Calamus_caryotoides);
((Roystonea_regia	((((Manicaria_saccifera	Oenocarpus_bataua)	(((((((((Bactris_major	Attalea_speciosa)	(Elaeis_oleifera	Elaeis_guineensis))	((Podococcus_barteri	(Sclerosperma_profizianum	Orania_palindan))	((Serenoa_repens	(Sabal_domingensis	Phoenix_dactylifera))	(Reinhardtia_simplex	(Reinhardtia_paiewonskiana	Reinhardtia_latisecta)))))	((Iriartea_deltoidea	Pseudophoenix_vinifera)	(Leopoldinia_pulchra	Nypa_fruticans)))	(Geonoma_undata	Oenocarpus_minor))	Dictyosperma_album)	Kentiopsis_piersoniorum)	Heterospathe_cagayanensis)	(Burretiokentia_grandiflora	Veitchia_spiralis)))	Hydriastele_microspadix)	Pelagodoxa_henryana))	Calamus_caryotoides);
((Roystonea_regia	((((Hydriastele_microspadix	Manicaria_saccifera)	Oenocarpus_bataua)	(((((((((((Elaeis_oleifera	Elaeis_guineensis)	(Podococcus_barteri	(Sclerosperma_profizianum	Orania_palindan)))	((Nypa_fruticans	(Serenoa_repens	(Sabal_domingensis	Phoenix_dactylifera)))	(Reinhardtia_simplex	(Reinhardtia_paiewonskiana	Reinhardtia_latisecta))))	(Bactris_major	Attalea_speciosa))	((Iriartea_deltoidea	Pseudophoenix_vinifera)	Leopoldinia_pulchra))	Geonoma_undata)	Oenocarpus_minor)	Dictyosperma_album)	Kentiopsis_piersoniorum)	Heterospathe_cagayanensis)	(Burretiokentia_grandiflora	Veitchia_spiralis)))	Pelagodoxa_henryana))	Calamus_caryotoides);
((Roystonea_regia	(((Pelagodoxa_henryana	Manicaria_saccifera)	Oenocarpus_bataua)	((((((((Oenocarpus_minor	(Iriartea_deltoidea	Geonoma_undata))	Hydriastele_microspadix)	Burretiokentia_grandiflora)	(((((Podococcus_barteri	(Sclerosperma_profizianum	Orania_palindan))	(Pseudophoenix_vinifera	(Elaeis_oleifera	Elaeis_guineensis)))	((Nypa_fruticans	(Sabal_domingensis	(Phoenix_dactylifera	Serenoa_repens)))	(Reinhardtia_simplex	(Reinhardtia_paiewonskiana	Reinhardtia_latisecta))))	Leopoldinia_pulchra)	(Bactris_major	Attalea_speciosa)))	Dictyosperma_album)	Kentiopsis_piersoniorum)	Heterospathe_cagayanensis)	Veitchia_spiralis)))	Calamus_caryotoides);
((Roystonea_regia	(((Manicaria_saccifera	Oenocarpus_bataua)	((((((Oenocarpus_minor	Geonoma_undata)	(((Attalea_speciosa	((Nypa_fruticans	(Sabal_domingensis	(Phoenix_dactylifera	Serenoa_repens)))	((Podococcus_barteri	(Sclerosperma_profizianum	Orania_palindan))	((Bactris_major	(Elaeis_oleifera	Elaeis_guineensis))	(Reinhardtia_simplex	((Hydriastele_microspadix	Reinhardtia_latisecta)	Reinhardtia_paiewonskiana))))))	(Leopoldinia_pulchra	Pseudophoenix_vinifera))	Iriartea_deltoidea))	Dictyosperma_album)	Kentiopsis_piersoniorum)	Heterospathe_cagayanensis)	(Burretiokentia_grandiflora	Veitchia_spiralis)))	Pelagodoxa_henryana))	Calamus_caryotoides);
((Oenocarpus_bataua	(((Pelagodoxa_henryana	(Hydriastele_microspadix	Roystonea_regia))	Manicaria_saccifera)	(((((Oenocarpus_minor	(((((Bactris_major	Leopoldinia_pulchra)	Attalea_speciosa)	(((Serenoa_repens	Nypa_fruticans)	(Sabal_domingensis	Phoenix_dactylifera))	(((Elaeis_oleifera	Elaeis_guineensis)	(Reinhardtia_simplex	(Reinhardtia_latisecta	Reinhardtia_paiewonskiana)))	(Podococcus_barteri	(Sclerosperma_profizianum	Orania_palindan)))))	(Iriartea_deltoidea	Pseudophoenix_vinifera))	Geonoma_undata))	Dictyosperma_album)	Kentiopsis_piersoniorum)	Heterospathe_cagayanensis)	(Burretiokentia_grandiflora	Veitchia_spiralis))))	Calamus_caryotoides);
(((Hydriastele_microspadix	Roystonea_regia)	(((Manicaria_saccifera	Oenocarpus_bataua)	((((((Oenocarpus_minor	Geonoma_undata)	(((Nypa_fruticans	(Sabal_domingensis	(Serenoa_repens	Phoenix_dactylifera)))	((((Elaeis_oleifera	Elaeis_guineensis)	(Reinhardtia_simplex	(Reinhardtia_latisecta	Reinhardtia_paiewonskiana)))	(Podococcus_barteri	(Sclerosperma_profizianum	Orania_palindan)))	Iriartea_deltoidea))	(Pseudophoenix_vinifera	(Leopoldinia_pulchra	(Bactris_major	Attalea_speciosa)))))	Dictyosperma_album)	Kentiopsis_piersoniorum)	Heterospathe_cagayanensis)	(Burretiokentia_grandiflora	Veitchia_spiralis)))	Pelagodoxa_henryana))	Calamus_caryotoides);
(((Hydriastele_microspadix	Roystonea_regia)	(((Manicaria_saccifera	Oenocarpus_bataua)	(((((Oenocarpus_minor	((((Sabal_domingensis	(Serenoa_repens	Phoenix_dactylifera))	((Reinhardtia_simplex	(Reinhardtia_latisecta	Reinhardtia_paiewonskiana))	((Podococcus_barteri	(Sclerosperma_profizianum	Orania_palindan))	(Elaeis_oleifera	Elaeis_guineensis))))	((Nypa_fruticans	(Leopoldinia_pulchra	Pseudophoenix_vinifera))	(Bactris_major	Attalea_speciosa)))	(Iriartea_deltoidea	Geonoma_undata)))	Dictyosperma_album)	Kentiopsis_piersoniorum)	Heterospathe_cagayanensis)	(Burretiokentia_grandiflora	Veitchia_spiralis)))	Pelagodoxa_henryana))	Calamus_caryotoides);
(((Hydriastele_microspadix	Roystonea_regia)	((Veitchia_spiralis	(Manicaria_saccifera	((((((((((Sabal_domingensis	(Serenoa_repens	Phoenix_dactylifera))	((Reinhardtia_simplex	(Reinhardtia_latisecta	Reinhardtia_paiewonskiana))	(((Burretiokentia_grandiflora	Podococcus_barteri)	(Sclerosperma_profizianum	Orania_palindan))	(Elaeis_oleifera	Elaeis_guineensis))))	Attalea_speciosa)	(Nypa_fruticans	(Leopoldinia_pulchra	(Iriartea_deltoidea	Pseudophoenix_vinifera))))	Oenocarpus_minor)	Geonoma_undata)	Dictyosperma_album)	Kentiopsis_piersoniorum)	Heterospathe_cagayanensis)	Oenocarpus_bataua)))	(Bactris_major	Pelagodoxa_henryana)))	Calamus_caryotoides);
((Roystonea_regia	((Iriartea_deltoidea	(Bactris_major	(Hydriastele_microspadix	Pelagodoxa_henryana)))	((Oenocarpus_bataua	Manicaria_saccifera)	(((Kentiopsis_piersoniorum	((((Leopoldinia_pulchra	(Attalea_speciosa	(Elaeis_guineensis	Elaeis_oleifera)))	(((Reinhardtia_simplex	(Reinhardtia_paiewonskiana	Reinhardtia_latisecta))	(Nypa_fruticans	(Sabal_domingensis	(Phoenix_dactylifera	Serenoa_repens))))	(Pseudophoenix_vinifera	((Burretiokentia_grandiflora	Podococcus_barteri)	(Sclerosperma_profizianum	Orania_palindan)))))	(Oenocarpus_minor	Geonoma_undata))	Dictyosperma_album))	Heterospathe_cagayanensis)	Veitchia_spiralis))))	Calamus_caryotoides);
((((Hydriastele_microspadix	Roystonea_regia)	(Pelagodoxa_henryana	((Oenocarpus_bataua	Manicaria_saccifera)	(Heterospathe_cagayanensis	(Veitchia_spiralis	(Kentiopsis_piersoniorum	((Oenocarpus_minor	((((Leopoldinia_pulchra	(Bactris_major	(Attalea_speciosa	(Elaeis_guineensis	Elaeis_oleifera))))	((((Nypa_fruticans	(Phoenix_dactylifera	Serenoa_repens))	Sabal_domingensis)	((Burretiokentia_grandiflora	Podococcus_barteri)	(Sclerosperma_profizianum	Orania_palindan)))	(Reinhardtia_simplex	(Reinhardtia_paiewonskiana	Reinhardtia_latisecta))))	Pseudophoenix_vinifera)	Geonoma_undata))	Dictyosperma_album)))))))	Iriartea_deltoidea)	Calamus_caryotoides);
(((Hydriastele_microspadix	Roystonea_regia)	(Pelagodoxa_henryana	((Oenocarpus_bataua	Manicaria_saccifera)	(((Kentiopsis_piersoniorum	(((Oenocarpus_minor	(Iriartea_deltoidea	Geonoma_undata))	((((Pseudophoenix_vinifera	(Nypa_fruticans	(Phoenix_dactylifera	Serenoa_repens)))	Sabal_domingensis)	((Reinhardtia_simplex	(Reinhardtia_paiewonskiana	Reinhardtia_latisecta))	(((Elaeis_guineensis	Elaeis_oleifera)	((Sclerosperma_profizianum	Orania_palindan)	Podococcus_barteri))	(Bactris_major	Attalea_speciosa))))	Leopoldinia_pulchra))	Dictyosperma_album))	Heterospathe_cagayanensis)	(Burretiokentia_grandiflora	Veitchia_spiralis)))))	Calamus_caryotoides);
((Roystonea_regia	(Pelagodoxa_henryana	(((Burretiokentia_grandiflora	(Hydriastele_microspadix	Oenocarpus_bataua))	Manicaria_saccifera)	(((Kentiopsis_piersoniorum	(((Oenocarpus_minor	Geonoma_undata)	(((((Reinhardtia_simplex	(Reinhardtia_paiewonskiana	Reinhardtia_latisecta))	(((Sclerosperma_profizianum	Orania_palindan)	Podococcus_barteri)	(Elaeis_guineensis	Elaeis_oleifera)))	Attalea_speciosa)	(Bactris_major	Leopoldinia_pulchra))	((Pseudophoenix_vinifera	(Iriartea_deltoidea	Nypa_fruticans))	(Sabal_domingensis	(Phoenix_dactylifera	Serenoa_repens)))))	Dictyosperma_album))	Heterospathe_cagayanensis)	Veitchia_spiralis))))	Calamus_caryotoides);
((Roystonea_regia	(Pelagodoxa_henryana	((Oenocarpus_bataua	Manicaria_saccifera)	(((Kentiopsis_piersoniorum	((Oenocarpus_minor	(((((Pseudophoenix_vinifera	Iriartea_deltoidea)	((Reinhardtia_simplex	((Hydriastele_microspadix	Reinhardtia_paiewonskiana)	Reinhardtia_latisecta))	((Elaeis_guineensis	Elaeis_oleifera)	(Bactris_major	Attalea_speciosa))))	(((Sclerosperma_profizianum	Orania_palindan)	Podococcus_barteri)	(Nypa_fruticans	(Sabal_domingensis	(Phoenix_dactylifera	Serenoa_repens)))))	Leopoldinia_pulchra)	Geonoma_undata))	Dictyosperma_album))	Heterospathe_cagayanensis)	(Burretiokentia_grandiflora	Veitchia_spiralis)))))	Calamus_caryotoides);
((Roystonea_regia	(Pelagodoxa_henryana	((Oenocarpus_bataua	Manicaria_saccifera)	(((Kentiopsis_piersoniorum	((Oenocarpus_minor	((((((Pseudophoenix_vinifera	Iriartea_deltoidea)	((Elaeis_guineensis	Elaeis_oleifera)	(Podococcus_barteri	(Orania_palindan	Sclerosperma_profizianum))))	((Reinhardtia_simplex	(Reinhardtia_paiewonskiana	Reinhardtia_latisecta))	(Nypa_fruticans	(Sabal_domingensis	(Phoenix_dactylifera	Serenoa_repens)))))	(Bactris_major	Attalea_speciosa))	Leopoldinia_pulchra)	(Hydriastele_microspadix	Geonoma_undata)))	Dictyosperma_album))	Heterospathe_cagayanensis)	(Burretiokentia_grandiflora	Veitchia_spiralis)))))	Calamus_caryotoides);
((Hydriastele_microspadix	((Oenocarpus_bataua	(((Burretiokentia_grandiflora	Pelagodoxa_henryana)	(Veitchia_spiralis	Manicaria_saccifera))	((Kentiopsis_piersoniorum	((Oenocarpus_minor	((((((Podococcus_barteri	(Orania_palindan	Sclerosperma_profizianum))	((Elaeis_guineensis	Elaeis_oleifera)	(Reinhardtia_simplex	(Reinhardtia_paiewonskiana	Reinhardtia_latisecta))))	((Serenoa_repens	(Pseudophoenix_vinifera	(Iriartea_deltoidea	Nypa_fruticans)))	(Sabal_domingensis	Phoenix_dactylifera)))	(Bactris_major	Attalea_speciosa))	Leopoldinia_pulchra)	Geonoma_undata))	Dictyosperma_album))	Heterospathe_cagayanensis)))	Roystonea_regia))	Calamus_caryotoides);
((Hydriastele_microspadix	((((Oenocarpus_bataua	Manicaria_saccifera)	(Veitchia_spiralis	((Kentiopsis_piersoniorum	((Oenocarpus_minor	((((((Reinhardtia_simplex	(Reinhardtia_paiewonskiana	Reinhardtia_latisecta))	(((Burretiokentia_grandiflora	(Sclerosperma_profizianum	Podococcus_barteri))	Orania_palindan)	(Elaeis_guineensis	Elaeis_oleifera)))	((Serenoa_repens	(Nypa_fruticans	(Pseudophoenix_vinifera	Iriartea_deltoidea)))	(Sabal_domingensis	Phoenix_dactylifera)))	Attalea_speciosa)	(Bactris_major	Leopoldinia_pulchra))	Geonoma_undata))	Dictyosperma_album))	Heterospathe_cagayanensis)))	Pelagodoxa_henryana)	Roystonea_regia))	Calamus_caryotoides);
(((((Oenocarpus_bataua	(Veitchia_spiralis	(Burretiokentia_grandiflora	Manicaria_saccifera)))	((Kentiopsis_piersoniorum	((((Oenocarpus_minor	Geonoma_undata)	(((Bactris_major	(((Reinhardtia_simplex	(Reinhardtia_paiewonskiana	Reinhardtia_latisecta))	((Podococcus_barteri	(Sclerosperma_profizianum	Orania_palindan))	(Elaeis_guineensis	Elaeis_oleifera)))	((Nypa_fruticans	Iriartea_deltoidea)	((Sabal_domingensis	(Serenoa_repens	Phoenix_dactylifera))	Pseudophoenix_vinifera))))	Attalea_speciosa)	Leopoldinia_pulchra))	Hydriastele_microspadix)	Dictyosperma_album))	Heterospathe_cagayanensis))	Pelagodoxa_henryana)	Roystonea_regia)	Calamus_caryotoides);
(((((Manicaria_saccifera	Hydriastele_microspadix)	(Oenocarpus_bataua	(Heterospathe_cagayanensis	((Burretiokentia_grandiflora	Veitchia_spiralis)	(Kentiopsis_piersoniorum	(Dictyosperma_album	(Oenocarpus_minor	((((((Reinhardtia_simplex	(Reinhardtia_paiewonskiana	Reinhardtia_latisecta))	(Elaeis_guineensis	Elaeis_oleifera))	((Podococcus_barteri	(Sclerosperma_profizianum	Orania_palindan))	((Pseudophoenix_vinifera	(Serenoa_repens	(Nypa_fruticans	Iriartea_deltoidea)))	(Sabal_domingensis	Phoenix_dactylifera))))	(Bactris_major	Attalea_speciosa))	Leopoldinia_pulchra)	Geonoma_undata))))))))	Pelagodoxa_henryana)	Roystonea_regia)	Calamus_caryotoides);
(((Hydriastele_microspadix	Roystonea_regia)	(((Heterospathe_cagayanensis	(Veitchia_spiralis	(Kentiopsis_piersoniorum	(Dictyosperma_album	(Burretiokentia_grandiflora	((Geonoma_undata	Oenocarpus_minor)	((Attalea_speciosa	((Pseudophoenix_vinifera	((Iriartea_deltoidea	Nypa_fruticans)	(Sabal_domingensis	(Serenoa_repens	Phoenix_dactylifera))))	((Reinhardtia_simplex	(Reinhardtia_latisecta	Reinhardtia_paiewonskiana))	((Podococcus_barteri	(Sclerosperma_profizianum	Orania_palindan))	((Bactris_major	Elaeis_oleifera)	Elaeis_guineensis)))))	Leopoldinia_pulchra)))))))	(Manicaria_saccifera	Oenocarpus_bataua))	Pelagodoxa_henryana))	Calamus_caryotoides);
((Roystonea_regia	((((Heterospathe_cagayanensis	(Burretiokentia_grandiflora	Veitchia_spiralis))	(Oenocarpus_bataua	Manicaria_saccifera))	((Kentiopsis_piersoniorum	Dictyosperma_album)	((((((Hydriastele_microspadix	(Bactris_major	Attalea_speciosa))	Leopoldinia_pulchra)	((Reinhardtia_simplex	(Reinhardtia_latisecta	Reinhardtia_paiewonskiana))	((Podococcus_barteri	(Sclerosperma_profizianum	Orania_palindan))	(Elaeis_oleifera	Elaeis_guineensis))))	(((Serenoa_repens	(Phoenix_dactylifera	Sabal_domingensis))	Nypa_fruticans)	Pseudophoenix_vinifera))	Geonoma_undata)	Oenocarpus_minor)))	(Iriartea_deltoidea	Pelagodoxa_henryana)))	Calamus_caryotoides);
((Roystonea_regia	((((Pelagodoxa_henryana	(Oenocarpus_bataua	Manicaria_saccifera))	(Burretiokentia_grandiflora	Veitchia_spiralis))	Heterospathe_cagayanensis)	(Kentiopsis_piersoniorum	(((Iriartea_deltoidea	((Pseudophoenix_vinifera	((Leopoldinia_pulchra	((Hydriastele_microspadix	(Bactris_major	Attalea_speciosa))	(Elaeis_oleifera	Elaeis_guineensis)))	((Podococcus_barteri	(Sclerosperma_profizianum	Orania_palindan))	((Reinhardtia_simplex	(Reinhardtia_latisecta	Reinhardtia_paiewonskiana))	((Sabal_domingensis	(Serenoa_repens	Phoenix_dactylifera))	Nypa_fruticans)))))	Geonoma_undata))	Oenocarpus_minor)	Dictyosperma_album))))	Calamus_caryotoides);
((Roystonea_regia	(((Veitchia_spiralis	(Heterospathe_cagayanensis	(Kentiopsis_piersoniorum	((((((Pseudophoenix_vinifera	Leopoldinia_pulchra)	Iriartea_deltoidea)	(((Hydriastele_microspadix	(Bactris_major	Attalea_speciosa))	(((Elaeis_oleifera	Elaeis_guineensis)	((Burretiokentia_grandiflora	Podococcus_barteri)	(Sclerosperma_profizianum	Orania_palindan)))	(Reinhardtia_simplex	(Reinhardtia_latisecta	Reinhardtia_paiewonskiana))))	((Sabal_domingensis	(Serenoa_repens	Phoenix_dactylifera))	Nypa_fruticans)))	Geonoma_undata)	Oenocarpus_minor)	Dictyosperma_album))))	(Oenocarpus_bataua	Manicaria_saccifera))	Pelagodoxa_henryana))	Calamus_caryotoides);
((Roystonea_regia	(Hydriastele_microspadix	((Kentiopsis_piersoniorum	(((Geonoma_undata	Oenocarpus_minor)	((Pseudophoenix_vinifera	(Leopoldinia_pulchra	Iriartea_deltoidea))	(((((Bactris_major	(Elaeis_oleifera	Elaeis_guineensis))	((Burretiokentia_grandiflora	Podococcus_barteri)	(Sclerosperma_profizianum	Orania_palindan)))	(Reinhardtia_simplex	(Reinhardtia_latisecta	Reinhardtia_paiewonskiana)))	((Sabal_domingensis	(Serenoa_repens	Phoenix_dactylifera))	Nypa_fruticans))	Attalea_speciosa)))	Dictyosperma_album))	((((Oenocarpus_bataua	Manicaria_saccifera)	Pelagodoxa_henryana)	Veitchia_spiralis)	Heterospathe_cagayanensis))))	Calamus_caryotoides);
(((Roystonea_regia	((Burretiokentia_grandiflora	(Veitchia_spiralis	(Heterospathe_cagayanensis	(Kentiopsis_piersoniorum	((Geonoma_undata	((((((Iriartea_deltoidea	Pseudophoenix_vinifera)	(Reinhardtia_simplex	(Reinhardtia_latisecta	Reinhardtia_paiewonskiana)))	(((Elaeis_oleifera	Elaeis_guineensis)	(Podococcus_barteri	(Sclerosperma_profizianum	Orania_palindan)))	((Sabal_domingensis	(Serenoa_repens	Phoenix_dactylifera))	Nypa_fruticans)))	Attalea_speciosa)	Leopoldinia_pulchra)	Oenocarpus_minor))	Dictyosperma_album)))))	((Oenocarpus_bataua	Hydriastele_microspadix)	Manicaria_saccifera)))	(Bactris_major	Pelagodoxa_henryana))	Calamus_caryotoides);
((Roystonea_regia	(Pelagodoxa_henryana	((((Burretiokentia_grandiflora	Veitchia_spiralis)	(Kentiopsis_piersoniorum	((((((Sabal_domingensis	(Serenoa_repens	Phoenix_dactylifera))	(Pseudophoenix_vinifera	(Iriartea_deltoidea	Nypa_fruticans)))	((Reinhardtia_simplex	(Reinhardtia_latisecta	Reinhardtia_paiewonskiana))	((Elaeis_oleifera	Elaeis_guineensis)	(Podococcus_barteri	(Sclerosperma_profizianum	Orania_palindan)))))	((Hydriastele_microspadix	(Bactris_major	Attalea_speciosa))	Leopoldinia_pulchra))	(Oenocarpus_minor	Geonoma_undata))	Dictyosperma_album)))	(Oenocarpus_bataua	Manicaria_saccifera))	Heterospathe_cagayanensis)))	Calamus_caryotoides);
((Roystonea_regia	(Pelagodoxa_henryana	(((Heterospathe_cagayanensis	(Burretiokentia_grandiflora	Veitchia_spiralis))	(Kentiopsis_piersoniorum	((Oenocarpus_minor	(((((Reinhardtia_simplex	((Hydriastele_microspadix	Reinhardtia_latisecta)	Reinhardtia_paiewonskiana))	(Elaeis_oleifera	Elaeis_guineensis))	(((Pseudophoenix_vinifera	(Iriartea_deltoidea	Podococcus_barteri))	((Sabal_domingensis	(Serenoa_repens	Phoenix_dactylifera))	Nypa_fruticans))	(Sclerosperma_profizianum	Orania_palindan)))	(Attalea_speciosa	(Bactris_major	Leopoldinia_pulchra)))	Geonoma_undata))	Dictyosperma_album)))	(Manicaria_saccifera	Oenocarpus_bataua))))	Calamus_caryotoides);
((Roystonea_regia	((Bactris_major	Pelagodoxa_henryana)	(((Heterospathe_cagayanensis	(Burretiokentia_grandiflora	Veitchia_spiralis))	(Manicaria_saccifera	Oenocarpus_bataua))	(Kentiopsis_piersoniorum	((Oenocarpus_minor	((Leopoldinia_pulchra	((((Sabal_domingensis	(Serenoa_repens	Phoenix_dactylifera))	((Podococcus_barteri	(Sclerosperma_profizianum	Orania_palindan))	((Reinhardtia_simplex	((Hydriastele_microspadix	Reinhardtia_latisecta)	Reinhardtia_paiewonskiana))	(Elaeis_oleifera	Elaeis_guineensis))))	Attalea_speciosa)	((Iriartea_deltoidea	Pseudophoenix_vinifera)	Nypa_fruticans)))	Geonoma_undata))	Dictyosperma_album)))))	Calamus_caryotoides);
((Nypa_fruticans	((Serenoa_repens	(Phoenix_dactylifera	Sabal_domingensis))	(((Podococcus_barteri	(Sclerosperma_profizianum	Orania_palindan))	((Reinhardtia_simplex	(Reinhardtia_latisecta	Reinhardtia_paiewonskiana))	(Elaeis_oleifera	Elaeis_guineensis)))	((Hydriastele_microspadix	(Bactris_major	Attalea_speciosa))	(((Iriartea_deltoidea	Pseudophoenix_vinifera)	Leopoldinia_pulchra)	(Geonoma_undata	((((((Manicaria_saccifera	(Roystonea_regia	Pelagodoxa_henryana))	(Burretiokentia_grandiflora	Veitchia_spiralis))	Oenocarpus_bataua)	Heterospathe_cagayanensis)	(Kentiopsis_piersoniorum	Dictyosperma_album))	Oenocarpus_minor)))))))	Calamus_caryotoides);
((Nypa_fruticans	((((Orania_palindan	Sclerosperma_profizianum)	Podococcus_barteri)	((Reinhardtia_simplex	(Reinhardtia_latisecta	Reinhardtia_paiewonskiana))	(((Geonoma_undata	((((Heterospathe_cagayanensis	(((Manicaria_saccifera	((Hydriastele_microspadix	Roystonea_regia)	(Bactris_major	Pelagodoxa_henryana)))	Oenocarpus_bataua)	(Veitchia_spiralis	Burretiokentia_grandiflora)))	Kentiopsis_piersoniorum)	Dictyosperma_album)	Oenocarpus_minor))	Leopoldinia_pulchra)	(((Elaeis_guineensis	Elaeis_oleifera)	Attalea_speciosa)	(Iriartea_deltoidea	Pseudophoenix_vinifera)))))	(Serenoa_repens	(Phoenix_dactylifera	Sabal_domingensis))))	Calamus_caryotoides);
((((Kentiopsis_piersoniorum	(Dictyosperma_album	(Oenocarpus_minor	((((Iriartea_deltoidea	Pseudophoenix_vinifera)	(((((Orania_palindan	Sclerosperma_profizianum)	Podococcus_barteri)	(Elaeis_guineensis	Elaeis_oleifera))	(Reinhardtia_simplex	(Reinhardtia_latisecta	Reinhardtia_paiewonskiana)))	((Bactris_major	Attalea_speciosa)	(Hydriastele_microspadix	Leopoldinia_pulchra))))	(Sabal_domingensis	((Serenoa_repens	Phoenix_dactylifera)	Nypa_fruticans)))	Geonoma_undata))))	(Heterospathe_cagayanensis	((Veitchia_spiralis	Burretiokentia_grandiflora)	((Manicaria_saccifera	Oenocarpus_bataua)	Pelagodoxa_henryana))))	Roystonea_regia)	Calamus_caryotoides);
(((((Burretiokentia_grandiflora	(Veitchia_spiralis	(Heterospathe_cagayanensis	(Kentiopsis_piersoniorum	(Dictyosperma_album	(Oenocarpus_minor	(((Attalea_speciosa	Leopoldinia_pulchra)	(((Iriartea_deltoidea	Pseudophoenix_vinifera)	((Phoenix_dactylifera	Sabal_domingensis)	(Serenoa_repens	Nypa_fruticans)))	(((Orania_palindan	Sclerosperma_profizianum)	Podococcus_barteri)	((Bactris_major	(Elaeis_guineensis	Elaeis_oleifera))	(Reinhardtia_simplex	((Hydriastele_microspadix	Reinhardtia_latisecta)	Reinhardtia_paiewonskiana))))))	Geonoma_undata)))))))	(Oenocarpus_bataua	Manicaria_saccifera))	Pelagodoxa_henryana)	Roystonea_regia)	Calamus_caryotoides);
(((((Veitchia_spiralis	(Heterospathe_cagayanensis	(Kentiopsis_piersoniorum	(Dictyosperma_album	(Oenocarpus_minor	((((((Bactris_major	Pseudophoenix_vinifera)	Attalea_speciosa)	Leopoldinia_pulchra)	((((Orania_palindan	Sclerosperma_profizianum)	Podococcus_barteri)	((Serenoa_repens	Phoenix_dactylifera)	Sabal_domingensis))	(Nypa_fruticans	((Elaeis_guineensis	Elaeis_oleifera)	(Reinhardtia_simplex	(Reinhardtia_latisecta	Reinhardtia_paiewonskiana))))))	(Hydriastele_microspadix	Iriartea_deltoidea))	Geonoma_undata))))))	(Oenocarpus_bataua	Manicaria_saccifera))	(Burretiokentia_grandiflora	Pelagodoxa_henryana))	Roystonea_regia)	Calamus_caryotoides);
(((((Oenocarpus_bataua	Manicaria_saccifera)	((Burretiokentia_grandiflora	Veitchia_spiralis)	(Heterospathe_cagayanensis	(Kentiopsis_piersoniorum	(Dictyosperma_album	(Hydriastele_microspadix	(((Iriartea_deltoidea	Pseudophoenix_vinifera)	(((Nypa_fruticans	((Serenoa_repens	Phoenix_dactylifera)	Sabal_domingensis))	((Reinhardtia_simplex	(Reinhardtia_latisecta	Reinhardtia_paiewonskiana))	((Elaeis_guineensis	Elaeis_oleifera)	((Orania_palindan	Sclerosperma_profizianum)	Podococcus_barteri))))	((Bactris_major	Leopoldinia_pulchra)	Attalea_speciosa)))	(Oenocarpus_minor	Geonoma_undata))))))))	Pelagodoxa_henryana)	Roystonea_regia)	Calamus_caryotoides);
(((((Oenocarpus_bataua	Manicaria_saccifera)	(Veitchia_spiralis	(Heterospathe_cagayanensis	(Kentiopsis_piersoniorum	(Dictyosperma_album	(((((Pseudophoenix_vinifera	(Iriartea_deltoidea	Nypa_fruticans))	((Serenoa_repens	Phoenix_dactylifera)	Sabal_domingensis))	(((Orania_palindan	Sclerosperma_profizianum)	Podococcus_barteri)	(Reinhardtia_simplex	(Reinhardtia_latisecta	Reinhardtia_paiewonskiana))))	(Leopoldinia_pulchra	((Elaeis_guineensis	Elaeis_oleifera)	(Bactris_major	Attalea_speciosa))))	(Oenocarpus_minor	(Burretiokentia_grandiflora	(Hydriastele_microspadix	Geonoma_undata)))))))))	Pelagodoxa_henryana)	Roystonea_regia)	Calamus_caryotoides);
(((((Oenocarpus_bataua	Manicaria_saccifera)	((Burretiokentia_grandiflora	Veitchia_spiralis)	(Heterospathe_cagayanensis	(Kentiopsis_piersoniorum	(Dictyosperma_album	(((((Elaeis_guineensis	Elaeis_oleifera)	(Pseudophoenix_vinifera	Attalea_speciosa))	((Reinhardtia_simplex	(Reinhardtia_latisecta	Reinhardtia_paiewonskiana))	((Nypa_fruticans	(Serenoa_repens	(Phoenix_dactylifera	Sabal_domingensis)))	((Orania_palindan	Sclerosperma_profizianum)	(Iriartea_deltoidea	Podococcus_barteri)))))	Leopoldinia_pulchra)	(Oenocarpus_minor	Geonoma_undata)))))))	(Bactris_major	Pelagodoxa_henryana))	(Hydriastele_microspadix	Roystonea_regia))	Calamus_caryotoides);
(((((Oenocarpus_bataua	Manicaria_saccifera)	((Burretiokentia_grandiflora	Veitchia_spiralis)	(Heterospathe_cagayanensis	((Dictyosperma_album	Kentiopsis_piersoniorum)	((((((((Serenoa_repens	(Phoenix_dactylifera	Sabal_domingensis))	(Iriartea_deltoidea	Nypa_fruticans))	Pseudophoenix_vinifera)	((((Orania_palindan	Sclerosperma_profizianum)	Podococcus_barteri)	(Elaeis_guineensis	Elaeis_oleifera))	(Reinhardtia_simplex	(Reinhardtia_latisecta	Reinhardtia_paiewonskiana))))	Attalea_speciosa)	Leopoldinia_pulchra)	Geonoma_undata)	Oenocarpus_minor)))))	(Bactris_major	Pelagodoxa_henryana))	(Hydriastele_microspadix	Roystonea_regia))	Calamus_caryotoides);
(((((Oenocarpus_bataua	Manicaria_saccifera)	(Veitchia_spiralis	(Heterospathe_cagayanensis	(Kentiopsis_piersoniorum	(((((((Serenoa_repens	(Phoenix_dactylifera	Sabal_domingensis))	Nypa_fruticans)	((Burretiokentia_grandiflora	Podococcus_barteri)	(((Elaeis_guineensis	Elaeis_oleifera)	(Reinhardtia_simplex	(Reinhardtia_latisecta	Reinhardtia_paiewonskiana)))	(Orania_palindan	Sclerosperma_profizianum))))	((Iriartea_deltoidea	Pseudophoenix_vinifera)	(Attalea_speciosa	Leopoldinia_pulchra)))	Geonoma_undata)	Oenocarpus_minor)	Dictyosperma_album)))))	(Bactris_major	Pelagodoxa_henryana))	(Hydriastele_microspadix	Roystonea_regia))	Calamus_caryotoides);
(((((Oenocarpus_bataua	Manicaria_saccifera)	((Burretiokentia_grandiflora	Veitchia_spiralis)	(Heterospathe_cagayanensis	(Kentiopsis_piersoniorum	((((((Leopoldinia_pulchra	((Elaeis_guineensis	Elaeis_oleifera)	(Reinhardtia_simplex	(Reinhardtia_latisecta	Reinhardtia_paiewonskiana))))	(Attalea_speciosa	(Podococcus_barteri	(Orania_palindan	Sclerosperma_profizianum))))	((Sabal_domingensis	(Serenoa_repens	Phoenix_dactylifera))	Nypa_fruticans))	(Iriartea_deltoidea	Pseudophoenix_vinifera))	(Geonoma_undata	Oenocarpus_minor))	Dictyosperma_album)))))	(Bactris_major	Pelagodoxa_henryana))	(Hydriastele_microspadix	Roystonea_regia))	Calamus_caryotoides);
((Roystonea_regia	((Bactris_major	Pelagodoxa_henryana)	(((Burretiokentia_grandiflora	Veitchia_spiralis)	((Kentiopsis_piersoniorum	(((((Nypa_fruticans	((Leopoldinia_pulchra	Pseudophoenix_vinifera)	Attalea_speciosa))	(Iriartea_deltoidea	((((Reinhardtia_paiewonskiana	(Hydriastele_microspadix	Reinhardtia_latisecta))	Reinhardtia_simplex)	(Elaeis_oleifera	Elaeis_guineensis))	(((Sclerosperma_profizianum	Orania_palindan)	Podococcus_barteri)	(Sabal_domingensis	(Phoenix_dactylifera	Serenoa_repens))))))	Geonoma_undata)	Oenocarpus_minor)	Dictyosperma_album))	Heterospathe_cagayanensis))	(Oenocarpus_bataua	Manicaria_saccifera))))	Calamus_caryotoides);
((((Pelagodoxa_henryana	((Oenocarpus_bataua	(Bactris_major	Manicaria_saccifera))	((Burretiokentia_grandiflora	Veitchia_spiralis)	((Kentiopsis_piersoniorum	(((((((Iriartea_deltoidea	Nypa_fruticans)	(Serenoa_repens	(Sabal_domingensis	Phoenix_dactylifera)))	(((Reinhardtia_paiewonskiana	Reinhardtia_latisecta)	Reinhardtia_simplex)	(((Sclerosperma_profizianum	Orania_palindan)	Podococcus_barteri)	(Elaeis_oleifera	Elaeis_guineensis))))	(Attalea_speciosa	(Leopoldinia_pulchra	Pseudophoenix_vinifera)))	Geonoma_undata)	Oenocarpus_minor)	Dictyosperma_album))	Heterospathe_cagayanensis))))	Roystonea_regia)	Hydriastele_microspadix)	Calamus_caryotoides);
(((Pelagodoxa_henryana	((Oenocarpus_bataua	((Burretiokentia_grandiflora	(Hydriastele_microspadix	Veitchia_spiralis))	Manicaria_saccifera))	((Kentiopsis_piersoniorum	(((((((Serenoa_repens	(Sabal_domingensis	Phoenix_dactylifera))	(((Reinhardtia_paiewonskiana	Reinhardtia_latisecta)	Reinhardtia_simplex)	((Sclerosperma_profizianum	Orania_palindan)	Podococcus_barteri)))	((Elaeis_oleifera	Elaeis_guineensis)	(Bactris_major	Attalea_speciosa)))	((Nypa_fruticans	Iriartea_deltoidea)	Pseudophoenix_vinifera))	Leopoldinia_pulchra)	(Geonoma_undata	Oenocarpus_minor))	Dictyosperma_album))	Heterospathe_cagayanensis)))	Roystonea_regia)	Calamus_caryotoides);
(((Pelagodoxa_henryana	(((Veitchia_spiralis	((Kentiopsis_piersoniorum	((((Attalea_speciosa	(((Elaeis_oleifera	Elaeis_guineensis)	Leopoldinia_pulchra)	(((Bactris_major	Pseudophoenix_vinifera)	((Reinhardtia_paiewonskiana	Reinhardtia_latisecta)	Reinhardtia_simplex))	(((Sclerosperma_profizianum	Orania_palindan)	(Podococcus_barteri	Burretiokentia_grandiflora))	(Nypa_fruticans	(Sabal_domingensis	(Phoenix_dactylifera	Serenoa_repens)))))))	(Hydriastele_microspadix	(Iriartea_deltoidea	Geonoma_undata)))	Oenocarpus_minor)	Dictyosperma_album))	Heterospathe_cagayanensis))	Oenocarpus_bataua)	Manicaria_saccifera))	Roystonea_regia)	Calamus_caryotoides);
(((Pelagodoxa_henryana	((Oenocarpus_bataua	Manicaria_saccifera)	((Burretiokentia_grandiflora	Veitchia_spiralis)	((Kentiopsis_piersoniorum	(((Geonoma_undata	Oenocarpus_minor)	((Leopoldinia_pulchra	(Iriartea_deltoidea	Pseudophoenix_vinifera))	((Bactris_major	(Attalea_speciosa	(Elaeis_oleifera	Elaeis_guineensis)))	((Sclerosperma_profizianum	Orania_palindan)	(((Reinhardtia_paiewonskiana	Reinhardtia_latisecta)	Reinhardtia_simplex)	(Podococcus_barteri	(Nypa_fruticans	(Sabal_domingensis	(Phoenix_dactylifera	Serenoa_repens)))))))))	Dictyosperma_album))	Heterospathe_cagayanensis))))	(Hydriastele_microspadix	Roystonea_regia))	Calamus_caryotoides);
(((Pelagodoxa_henryana	((Oenocarpus_bataua	Manicaria_saccifera)	((Burretiokentia_grandiflora	Veitchia_spiralis)	((Kentiopsis_piersoniorum	(((Geonoma_undata	Oenocarpus_minor)	(Leopoldinia_pulchra	((((Reinhardtia_paiewonskiana	Reinhardtia_latisecta)	Reinhardtia_simplex)	((Sabal_domingensis	(Phoenix_dactylifera	Serenoa_repens))	(Podococcus_barteri	(Sclerosperma_profizianum	Orania_palindan))))	((Nypa_fruticans	Attalea_speciosa)	((Bactris_major	(Iriartea_deltoidea	Pseudophoenix_vinifera))	(Elaeis_oleifera	Elaeis_guineensis))))))	Dictyosperma_album))	Heterospathe_cagayanensis))))	(Hydriastele_microspadix	Roystonea_regia))	Calamus_caryotoides);
(((Pelagodoxa_henryana	((Oenocarpus_bataua	Manicaria_saccifera)	((Burretiokentia_grandiflora	Veitchia_spiralis)	(((((Geonoma_undata	Oenocarpus_minor)	(((Attalea_speciosa	((Elaeis_oleifera	Elaeis_guineensis)	Bactris_major))	((Podococcus_barteri	(Sclerosperma_profizianum	Orania_palindan))	((((Hydriastele_microspadix	Reinhardtia_paiewonskiana)	Reinhardtia_latisecta)	Reinhardtia_simplex)	(Sabal_domingensis	(Phoenix_dactylifera	Serenoa_repens)))))	(Pseudophoenix_vinifera	(Leopoldinia_pulchra	(Iriartea_deltoidea	Nypa_fruticans)))))	Kentiopsis_piersoniorum)	Dictyosperma_album)	Heterospathe_cagayanensis))))	Roystonea_regia)	Calamus_caryotoides);
(((Pelagodoxa_henryana	((Oenocarpus_bataua	Manicaria_saccifera)	((Burretiokentia_grandiflora	Veitchia_spiralis)	((Kentiopsis_piersoniorum	(((Geonoma_undata	Oenocarpus_minor)	(((Attalea_speciosa	((Nypa_fruticans	(Serenoa_repens	(Sabal_domingensis	Phoenix_dactylifera)))	((Podococcus_barteri	(Sclerosperma_profizianum	Orania_palindan))	(((Reinhardtia_paiewonskiana	Reinhardtia_latisecta)	Reinhardtia_simplex)	(Elaeis_oleifera	Elaeis_guineensis)))))	((Iriartea_deltoidea	(Bactris_major	Pseudophoenix_vinifera))	Leopoldinia_pulchra))	Hydriastele_microspadix))	Dictyosperma_album))	Heterospathe_cagayanensis))))	Roystonea_regia)	Calamus_caryotoides);
(((Pelagodoxa_henryana	((Heterospathe_cagayanensis	((Oenocarpus_bataua	Manicaria_saccifera)	(Burretiokentia_grandiflora	Veitchia_spiralis)))	(((((Hydriastele_microspadix	Geonoma_undata)	((Pseudophoenix_vinifera	Attalea_speciosa)	((Bactris_major	Leopoldinia_pulchra)	(((Iriartea_deltoidea	Nypa_fruticans)	(Serenoa_repens	(Sabal_domingensis	Phoenix_dactylifera)))	(((Reinhardtia_paiewonskiana	Reinhardtia_latisecta)	Reinhardtia_simplex)	((Elaeis_oleifera	Elaeis_guineensis)	(Podococcus_barteri	(Sclerosperma_profizianum	Orania_palindan))))))))	Oenocarpus_minor)	Dictyosperma_album)	Kentiopsis_piersoniorum)))	Roystonea_regia)	Calamus_caryotoides);
((((Oenocarpus_bataua	(((Veitchia_spiralis	((((Geonoma_undata	Oenocarpus_minor)	((Serenoa_repens	(Nypa_fruticans	Iriartea_deltoidea))	((Pseudophoenix_vinifera	Leopoldinia_pulchra)	(((Bactris_major	Attalea_speciosa)	((Podococcus_barteri	(Sclerosperma_profizianum	Orania_palindan))	(((Reinhardtia_paiewonskiana	Reinhardtia_latisecta)	Reinhardtia_simplex)	(Elaeis_oleifera	Elaeis_guineensis))))	(Sabal_domingensis	Phoenix_dactylifera)))))	Dictyosperma_album)	Kentiopsis_piersoniorum))	Heterospathe_cagayanensis)	Manicaria_saccifera))	(Burretiokentia_grandiflora	(Hydriastele_microspadix	Roystonea_regia)))	Pelagodoxa_henryana)	Calamus_caryotoides);
((((((Heterospathe_cagayanensis	(Burretiokentia_grandiflora	Veitchia_spiralis))	(Manicaria_saccifera	Oenocarpus_bataua))	Pelagodoxa_henryana)	(((Hydriastele_microspadix	(((Iriartea_deltoidea	Geonoma_undata)	Oenocarpus_minor)	(((Leopoldinia_pulchra	(Nypa_fruticans	(((Elaeis_oleifera	Elaeis_guineensis)	(Reinhardtia_simplex	(Reinhardtia_latisecta	Reinhardtia_paiewonskiana)))	(Podococcus_barteri	(Orania_palindan	Sclerosperma_profizianum)))))	((Bactris_major	Attalea_speciosa)	Pseudophoenix_vinifera))	(Serenoa_repens	(Phoenix_dactylifera	Sabal_domingensis)))))	Dictyosperma_album)	Kentiopsis_piersoniorum))	Roystonea_regia)	Calamus_caryotoides);
(((((Oenocarpus_bataua	(Heterospathe_cagayanensis	(((((Geonoma_undata	((((((Iriartea_deltoidea	Podococcus_barteri)	(Orania_palindan	Sclerosperma_profizianum))	(Sabal_domingensis	(Serenoa_repens	Phoenix_dactylifera)))	((Elaeis_oleifera	Elaeis_guineensis)	(Reinhardtia_simplex	((Hydriastele_microspadix	Reinhardtia_latisecta)	Reinhardtia_paiewonskiana))))	(Burretiokentia_grandiflora	Leopoldinia_pulchra))	((Bactris_major	Attalea_speciosa)	(Nypa_fruticans	Pseudophoenix_vinifera))))	Oenocarpus_minor)	Dictyosperma_album)	Kentiopsis_piersoniorum)	Veitchia_spiralis)))	Manicaria_saccifera)	Pelagodoxa_henryana)	Roystonea_regia)	Calamus_caryotoides);
(((Oenocarpus_bataua	((Heterospathe_cagayanensis	((((Geonoma_undata	((((Bactris_major	Attalea_speciosa)	((Sabal_domingensis	(Serenoa_repens	Phoenix_dactylifera))	(((Elaeis_oleifera	Elaeis_guineensis)	(Reinhardtia_simplex	(Reinhardtia_latisecta	Reinhardtia_paiewonskiana)))	(Podococcus_barteri	(Orania_palindan	Sclerosperma_profizianum)))))	Leopoldinia_pulchra)	(Nypa_fruticans	(Iriartea_deltoidea	Pseudophoenix_vinifera))))	Oenocarpus_minor)	Dictyosperma_album)	Kentiopsis_piersoniorum))	Hydriastele_microspadix))	((Burretiokentia_grandiflora	Veitchia_spiralis)	(Manicaria_saccifera	(Pelagodoxa_henryana	Roystonea_regia))))	Calamus_caryotoides);
((Roystonea_regia	(((Manicaria_saccifera	(Oenocarpus_bataua	Hydriastele_microspadix))	((Heterospathe_cagayanensis	(Kentiopsis_piersoniorum	(Dictyosperma_album	((Geonoma_undata	(Leopoldinia_pulchra	(Iriartea_deltoidea	(((Nypa_fruticans	(Sabal_domingensis	(Serenoa_repens	Phoenix_dactylifera)))	(((Bactris_major	(Elaeis_oleifera	Elaeis_guineensis))	(Reinhardtia_simplex	(Reinhardtia_latisecta	Reinhardtia_paiewonskiana)))	(Podococcus_barteri	(Orania_palindan	Sclerosperma_profizianum))))	(Attalea_speciosa	Pseudophoenix_vinifera)))))	Oenocarpus_minor))))	(Burretiokentia_grandiflora	Veitchia_spiralis)))	Pelagodoxa_henryana))	Calamus_caryotoides);
((Roystonea_regia	((((Manicaria_saccifera	Oenocarpus_bataua)	((Heterospathe_cagayanensis	(Kentiopsis_piersoniorum	(Dictyosperma_album	((Geonoma_undata	Oenocarpus_minor)	(Leopoldinia_pulchra	((Iriartea_deltoidea	(((Reinhardtia_simplex	(Reinhardtia_latisecta	Reinhardtia_paiewonskiana))	((Elaeis_oleifera	Elaeis_guineensis)	(Podococcus_barteri	(Orania_palindan	Sclerosperma_profizianum))))	(Sabal_domingensis	(Serenoa_repens	Phoenix_dactylifera))))	(((Bactris_major	Attalea_speciosa)	Pseudophoenix_vinifera)	Nypa_fruticans)))))))	Veitchia_spiralis))	(Burretiokentia_grandiflora	Pelagodoxa_henryana))	Hydriastele_microspadix))	Calamus_caryotoides);
((Roystonea_regia	(((Manicaria_saccifera	(Burretiokentia_grandiflora	Oenocarpus_bataua))	(Hydriastele_microspadix	((Heterospathe_cagayanensis	(Kentiopsis_piersoniorum	(Dictyosperma_album	(((Leopoldinia_pulchra	(((((Iriartea_deltoidea	Pseudophoenix_vinifera)	((Elaeis_oleifera	Elaeis_guineensis)	(Podococcus_barteri	(Orania_palindan	Sclerosperma_profizianum))))	(Reinhardtia_simplex	(Reinhardtia_latisecta	Reinhardtia_paiewonskiana)))	(Sabal_domingensis	(Nypa_fruticans	(Serenoa_repens	Phoenix_dactylifera))))	(Bactris_major	Attalea_speciosa)))	Geonoma_undata)	Oenocarpus_minor))))	Veitchia_spiralis)))	Pelagodoxa_henryana))	Calamus_caryotoides);
(((Hydriastele_microspadix	Roystonea_regia)	(((Manicaria_saccifera	Oenocarpus_bataua)	((Heterospathe_cagayanensis	(Kentiopsis_piersoniorum	(Dictyosperma_album	((Geonoma_undata	Oenocarpus_minor)	(Leopoldinia_pulchra	((((Iriartea_deltoidea	Pseudophoenix_vinifera)	((Elaeis_oleifera	Elaeis_guineensis)	(Podococcus_barteri	(Orania_palindan	Sclerosperma_profizianum))))	((Bactris_major	((Reinhardtia_simplex	(Reinhardtia_latisecta	Reinhardtia_paiewonskiana))	(Nypa_fruticans	(Serenoa_repens	Phoenix_dactylifera))))	Sabal_domingensis))	Attalea_speciosa))))))	Veitchia_spiralis))	(Burretiokentia_grandiflora	Pelagodoxa_henryana)))	Calamus_caryotoides);
(((Hydriastele_microspadix	Roystonea_regia)	(((Manicaria_saccifera	Oenocarpus_bataua)	((Heterospathe_cagayanensis	(Kentiopsis_piersoniorum	(Dictyosperma_album	((Geonoma_undata	Oenocarpus_minor)	((Burretiokentia_grandiflora	Leopoldinia_pulchra)	((Bactris_major	Attalea_speciosa)	(((Reinhardtia_simplex	(Reinhardtia_latisecta	Reinhardtia_paiewonskiana))	(Elaeis_oleifera	Elaeis_guineensis))	((Nypa_fruticans	(Serenoa_repens	(Phoenix_dactylifera	Sabal_domingensis)))	((Iriartea_deltoidea	Pseudophoenix_vinifera)	(Podococcus_barteri	(Orania_palindan	Sclerosperma_profizianum)))))))))))	Veitchia_spiralis))	Pelagodoxa_henryana))	Calamus_caryotoides);
(((((Heterospathe_cagayanensis	(Kentiopsis_piersoniorum	(Dictyosperma_album	((Geonoma_undata	Oenocarpus_minor)	(((Bactris_major	Attalea_speciosa)	Leopoldinia_pulchra)	(((Reinhardtia_simplex	(Reinhardtia_latisecta	Reinhardtia_paiewonskiana))	(Elaeis_oleifera	Elaeis_guineensis))	(((Phoenix_dactylifera	Sabal_domingensis)	((Iriartea_deltoidea	Pseudophoenix_vinifera)	(Nypa_fruticans	Serenoa_repens)))	(Podococcus_barteri	(Orania_palindan	Sclerosperma_profizianum)))))))))	Veitchia_spiralis)	(Manicaria_saccifera	Oenocarpus_bataua))	(Pelagodoxa_henryana	(Burretiokentia_grandiflora	(Hydriastele_microspadix	Roystonea_regia))))	Calamus_caryotoides);
(((Heterospathe_cagayanensis	(Kentiopsis_piersoniorum	(Dictyosperma_album	((Hydriastele_microspadix	(Oenocarpus_minor	(((Bactris_major	Leopoldinia_pulchra)	(Attalea_speciosa	(((Reinhardtia_simplex	(Reinhardtia_latisecta	Reinhardtia_paiewonskiana))	(Elaeis_oleifera	Elaeis_guineensis))	((((Serenoa_repens	Phoenix_dactylifera)	Sabal_domingensis)	Nypa_fruticans)	(Podococcus_barteri	(Orania_palindan	Sclerosperma_profizianum))))))	(Iriartea_deltoidea	Pseudophoenix_vinifera))))	Geonoma_undata))))	(Veitchia_spiralis	((Oenocarpus_bataua	(Burretiokentia_grandiflora	Manicaria_saccifera))	(Pelagodoxa_henryana	Roystonea_regia))))	Calamus_caryotoides);
(((((Oenocarpus_bataua	(Hydriastele_microspadix	Manicaria_saccifera))	(((Kentiopsis_piersoniorum	(Dictyosperma_album	((Geonoma_undata	Oenocarpus_minor)	(((Bactris_major	Pseudophoenix_vinifera)	((((Podococcus_barteri	(Orania_palindan	Sclerosperma_profizianum))	Attalea_speciosa)	(((Burretiokentia_grandiflora	Elaeis_oleifera)	Elaeis_guineensis)	(Reinhardtia_simplex	(Reinhardtia_latisecta	Reinhardtia_paiewonskiana))))	(Nypa_fruticans	(Sabal_domingensis	(Phoenix_dactylifera	Serenoa_repens)))))	Leopoldinia_pulchra))))	Heterospathe_cagayanensis)	Veitchia_spiralis))	(Iriartea_deltoidea	Pelagodoxa_henryana))	Roystonea_regia)	Calamus_caryotoides);
(((((Oenocarpus_bataua	Manicaria_saccifera)	(((Kentiopsis_piersoniorum	(Dictyosperma_album	(((((Nypa_fruticans	(Serenoa_repens	(Sabal_domingensis	Phoenix_dactylifera)))	(((Elaeis_oleifera	Elaeis_guineensis)	(Reinhardtia_simplex	(Reinhardtia_latisecta	Reinhardtia_paiewonskiana)))	(Podococcus_barteri	(Orania_palindan	Sclerosperma_profizianum))))	(Pseudophoenix_vinifera	(Leopoldinia_pulchra	(Hydriastele_microspadix	(Bactris_major	Attalea_speciosa)))))	Geonoma_undata)	Oenocarpus_minor)))	Heterospathe_cagayanensis)	(Burretiokentia_grandiflora	Veitchia_spiralis)))	(Iriartea_deltoidea	Pelagodoxa_henryana))	Roystonea_regia)	Calamus_caryotoides);
((((((((Oenocarpus_bataua	Manicaria_saccifera)	(((Kentiopsis_piersoniorum	(Dictyosperma_album	((Geonoma_undata	Oenocarpus_minor)	(((Pseudophoenix_vinifera	(Nypa_fruticans	(Sabal_domingensis	(Phoenix_dactylifera	Serenoa_repens))))	((Reinhardtia_simplex	(Reinhardtia_latisecta	Reinhardtia_paiewonskiana))	((Podococcus_barteri	(Orania_palindan	Sclerosperma_profizianum))	(Elaeis_oleifera	Elaeis_guineensis))))	(Leopoldinia_pulchra	(Bactris_major	Attalea_speciosa))))))	Heterospathe_cagayanensis)	Veitchia_spiralis))	Burretiokentia_grandiflora)	Pelagodoxa_henryana)	Hydriastele_microspadix)	Iriartea_deltoidea)	Roystonea_regia)	Calamus_caryotoides);
((((((((Burretiokentia_grandiflora	Oenocarpus_bataua)	Manicaria_saccifera)	(((Kentiopsis_piersoniorum	(Dictyosperma_album	((Geonoma_undata	Oenocarpus_minor)	((Attalea_speciosa	((Nypa_fruticans	(Sabal_domingensis	(Phoenix_dactylifera	Serenoa_repens)))	((Reinhardtia_simplex	(Reinhardtia_latisecta	Reinhardtia_paiewonskiana))	(Pseudophoenix_vinifera	((Podococcus_barteri	(Orania_palindan	Sclerosperma_profizianum))	(Elaeis_oleifera	Elaeis_guineensis))))))	Leopoldinia_pulchra))))	Heterospathe_cagayanensis)	Veitchia_spiralis))	(Bactris_major	Pelagodoxa_henryana))	Hydriastele_microspadix)	Iriartea_deltoidea)	Roystonea_regia)	Calamus_caryotoides);
((((Iriartea_deltoidea	Pelagodoxa_henryana)	(Oenocarpus_bataua	(Manicaria_saccifera	(((Kentiopsis_piersoniorum	(Dictyosperma_album	((Geonoma_undata	Oenocarpus_minor)	(((Leopoldinia_pulchra	Pseudophoenix_vinifera)	Attalea_speciosa)	(((Sabal_domingensis	Phoenix_dactylifera)	(Serenoa_repens	Nypa_fruticans))	(((Podococcus_barteri	Burretiokentia_grandiflora)	(Orania_palindan	Sclerosperma_profizianum))	((Reinhardtia_simplex	(Reinhardtia_latisecta	(Hydriastele_microspadix	Reinhardtia_paiewonskiana)))	(Elaeis_oleifera	(Bactris_major	Elaeis_guineensis)))))))))	Heterospathe_cagayanensis)	Veitchia_spiralis))))	Roystonea_regia)	Calamus_caryotoides);
((((Iriartea_deltoidea	(Hydriastele_microspadix	Roystonea_regia))	(Oenocarpus_bataua	(Manicaria_saccifera	(((Kentiopsis_piersoniorum	(Dictyosperma_album	((Geonoma_undata	Oenocarpus_minor)	((((Leopoldinia_pulchra	(((Podococcus_barteri	Burretiokentia_grandiflora)	(Orania_palindan	Sclerosperma_profizianum))	(Bactris_major	Attalea_speciosa)))	((Reinhardtia_simplex	(Reinhardtia_latisecta	Reinhardtia_paiewonskiana))	(Elaeis_oleifera	Elaeis_guineensis)))	Pseudophoenix_vinifera)	(Nypa_fruticans	((Sabal_domingensis	Phoenix_dactylifera)	Serenoa_repens))))))	Heterospathe_cagayanensis)	Veitchia_spiralis))))	Pelagodoxa_henryana)	Calamus_caryotoides);
(((Hydriastele_microspadix	Roystonea_regia)	((((Oenocarpus_bataua	Manicaria_saccifera)	(Heterospathe_cagayanensis	((Kentiopsis_piersoniorum	(Dictyosperma_album	((Geonoma_undata	Oenocarpus_minor)	((((Nypa_fruticans	((Phoenix_dactylifera	Serenoa_repens)	Sabal_domingensis))	(((Reinhardtia_simplex	(Reinhardtia_latisecta	Reinhardtia_paiewonskiana))	((Podococcus_barteri	(Orania_palindan	Sclerosperma_profizianum))	(Elaeis_oleifera	Elaeis_guineensis)))	(Bactris_major	Attalea_speciosa)))	Pseudophoenix_vinifera)	Leopoldinia_pulchra))))	Veitchia_spiralis)))	Burretiokentia_grandiflora)	(Iriartea_deltoidea	Pelagodoxa_henryana)))	Calamus_caryotoides);
((Roystonea_regia	((((Heterospathe_cagayanensis	((Kentiopsis_piersoniorum	(Dictyosperma_album	(((Burretiokentia_grandiflora	Geonoma_undata)	Oenocarpus_minor)	((Leopoldinia_pulchra	Attalea_speciosa)	(((Serenoa_repens	Nypa_fruticans)	(Phoenix_dactylifera	Sabal_domingensis))	((Reinhardtia_simplex	(Reinhardtia_latisecta	Reinhardtia_paiewonskiana))	((Bactris_major	Pseudophoenix_vinifera)	((Podococcus_barteri	(Orania_palindan	Sclerosperma_profizianum))	(Elaeis_oleifera	Elaeis_guineensis)))))))))	Veitchia_spiralis))	(Hydriastele_microspadix	Manicaria_saccifera))	Oenocarpus_bataua)	(Iriartea_deltoidea	Pelagodoxa_henryana)))	Calamus_caryotoides);
((Roystonea_regia	(((Manicaria_saccifera	Oenocarpus_bataua)	(((Kentiopsis_piersoniorum	(Dictyosperma_album	((Geonoma_undata	Oenocarpus_minor)	((Leopoldinia_pulchra	(Bactris_major	Attalea_speciosa))	((((Podococcus_barteri	(Orania_palindan	Sclerosperma_profizianum))	(Elaeis_oleifera	Elaeis_guineensis))	(Reinhardtia_simplex	(Reinhardtia_latisecta	Reinhardtia_paiewonskiana)))	((Pseudophoenix_vinifera	(Serenoa_repens	Nypa_fruticans))	(Phoenix_dactylifera	Sabal_domingensis)))))))	Heterospathe_cagayanensis)	((Burretiokentia_grandiflora	Hydriastele_microspadix)	Veitchia_spiralis)))	(Iriartea_deltoidea	Pelagodoxa_henryana)))	Calamus_caryotoides);
((Roystonea_regia	(((Manicaria_saccifera	Oenocarpus_bataua)	((Heterospathe_cagayanensis	(Burretiokentia_grandiflora	Veitchia_spiralis))	(Kentiopsis_piersoniorum	(Dictyosperma_album	(((Iriartea_deltoidea	Geonoma_undata)	Oenocarpus_minor)	((Bactris_major	Leopoldinia_pulchra)	(((Nypa_fruticans	(Serenoa_repens	(Phoenix_dactylifera	Sabal_domingensis)))	((Podococcus_barteri	(Orania_palindan	Sclerosperma_profizianum))	((Elaeis_oleifera	Elaeis_guineensis)	(Reinhardtia_simplex	((Hydriastele_microspadix	Reinhardtia_latisecta)	Reinhardtia_paiewonskiana)))))	(Pseudophoenix_vinifera	Attalea_speciosa))))))))	Pelagodoxa_henryana))	Calamus_caryotoides);
((Roystonea_regia	(((((Heterospathe_cagayanensis	(Kentiopsis_piersoniorum	(Dictyosperma_album	(((Leopoldinia_pulchra	((Bactris_major	Attalea_speciosa)	((Nypa_fruticans	(Sabal_domingensis	(Serenoa_repens	Phoenix_dactylifera)))	((Pseudophoenix_vinifera	((Elaeis_oleifera	Elaeis_guineensis)	(Podococcus_barteri	(Sclerosperma_profizianum	Orania_palindan))))	(Reinhardtia_simplex	(Reinhardtia_paiewonskiana	Reinhardtia_latisecta))))))	Geonoma_undata)	Oenocarpus_minor))))	(Veitchia_spiralis	Burretiokentia_grandiflora))	Hydriastele_microspadix)	(Oenocarpus_bataua	Manicaria_saccifera))	(Pelagodoxa_henryana	Iriartea_deltoidea)))	Calamus_caryotoides);
((Roystonea_regia	(((Hydriastele_microspadix	(Oenocarpus_bataua	Manicaria_saccifera))	((Kentiopsis_piersoniorum	(Dictyosperma_album	(((((Attalea_speciosa	((Pseudophoenix_vinifera	(Podococcus_barteri	(Sclerosperma_profizianum	Orania_palindan)))	(Nypa_fruticans	(Sabal_domingensis	(Serenoa_repens	Phoenix_dactylifera)))))	((Elaeis_oleifera	Elaeis_guineensis)	(Reinhardtia_simplex	(Reinhardtia_paiewonskiana	Reinhardtia_latisecta))))	Leopoldinia_pulchra)	Geonoma_undata)	Oenocarpus_minor)))	(Heterospathe_cagayanensis	(Veitchia_spiralis	Burretiokentia_grandiflora))))	((Bactris_major	Pelagodoxa_henryana)	Iriartea_deltoidea)))	Calamus_caryotoides);
((Roystonea_regia	((((Manicaria_saccifera	Oenocarpus_bataua)	((Heterospathe_cagayanensis	(Kentiopsis_piersoniorum	(Dictyosperma_album	(((((((Sclerosperma_profizianum	Orania_palindan)	(Pseudophoenix_vinifera	Podococcus_barteri))	(Nypa_fruticans	(Serenoa_repens	(Phoenix_dactylifera	Sabal_domingensis))))	(Reinhardtia_simplex	(Reinhardtia_paiewonskiana	Reinhardtia_latisecta)))	Leopoldinia_pulchra)	((Elaeis_oleifera	Elaeis_guineensis)	Attalea_speciosa))	(Geonoma_undata	Oenocarpus_minor)))))	(Burretiokentia_grandiflora	Veitchia_spiralis)))	((Bactris_major	Pelagodoxa_henryana)	Iriartea_deltoidea))	Hydriastele_microspadix))	Calamus_caryotoides);
((Roystonea_regia	((((Oenocarpus_bataua	(Veitchia_spiralis	Manicaria_saccifera))	(Heterospathe_cagayanensis	(Kentiopsis_piersoniorum	(Dictyosperma_album	(Oenocarpus_minor	((Leopoldinia_pulchra	(((Elaeis_oleifera	Elaeis_guineensis)	(Pseudophoenix_vinifera	(Bactris_major	Attalea_speciosa)))	(((Podococcus_barteri	(Sclerosperma_profizianum	Orania_palindan))	(Nypa_fruticans	(Serenoa_repens	(Phoenix_dactylifera	Sabal_domingensis))))	(Reinhardtia_simplex	(Reinhardtia_paiewonskiana	Reinhardtia_latisecta)))))	Geonoma_undata))))))	((Burretiokentia_grandiflora	Pelagodoxa_henryana)	Iriartea_deltoidea))	Hydriastele_microspadix))	Calamus_caryotoides);
((Iriartea_deltoidea	(Roystonea_regia	(((((Hydriastele_microspadix	Oenocarpus_bataua)	Burretiokentia_grandiflora)	Manicaria_saccifera)	(Veitchia_spiralis	(Heterospathe_cagayanensis	(Kentiopsis_piersoniorum	(Dictyosperma_album	(Oenocarpus_minor	((Leopoldinia_pulchra	(((Attalea_speciosa	(Bactris_major	(Elaeis_oleifera	Elaeis_guineensis)))	((Podococcus_barteri	(Sclerosperma_profizianum	Orania_palindan))	(((Serenoa_repens	Phoenix_dactylifera)	Sabal_domingensis)	(Nypa_fruticans	Pseudophoenix_vinifera))))	(Reinhardtia_simplex	(Reinhardtia_paiewonskiana	Reinhardtia_latisecta))))	Geonoma_undata)))))))	Pelagodoxa_henryana)))	Calamus_caryotoides);
((Roystonea_regia	(((Kentiopsis_piersoniorum	(Dictyosperma_album	(Hydriastele_microspadix	(Oenocarpus_minor	(((((Leopoldinia_pulchra	(Elaeis_oleifera	Elaeis_guineensis))	(Reinhardtia_simplex	(Reinhardtia_paiewonskiana	Reinhardtia_latisecta)))	Attalea_speciosa)	((Podococcus_barteri	(Sclerosperma_profizianum	Orania_palindan))	((Phoenix_dactylifera	Sabal_domingensis)	(Pseudophoenix_vinifera	(Serenoa_repens	Nypa_fruticans)))))	(Bactris_major	Geonoma_undata))))))	(((Oenocarpus_bataua	Manicaria_saccifera)	(Burretiokentia_grandiflora	Veitchia_spiralis))	Heterospathe_cagayanensis))	(Iriartea_deltoidea	Pelagodoxa_henryana)))	Calamus_caryotoides);
((Roystonea_regia	(((Oenocarpus_bataua	Manicaria_saccifera)	(Veitchia_spiralis	(Heterospathe_cagayanensis	(Kentiopsis_piersoniorum	(Dictyosperma_album	((Geonoma_undata	Oenocarpus_minor)	((Pseudophoenix_vinifera	Nypa_fruticans)	(((Bactris_major	Attalea_speciosa)	Leopoldinia_pulchra)	(((Serenoa_repens	Phoenix_dactylifera)	Sabal_domingensis)	((Reinhardtia_simplex	(Reinhardtia_paiewonskiana	(Reinhardtia_latisecta	Hydriastele_microspadix)))	(((Burretiokentia_grandiflora	Podococcus_barteri)	(Sclerosperma_profizianum	Orania_palindan))	(Elaeis_oleifera	Elaeis_guineensis))))))))))))	(Iriartea_deltoidea	Pelagodoxa_henryana)))	Calamus_caryotoides);
((Roystonea_regia	((((Oenocarpus_bataua	Manicaria_saccifera)	(Veitchia_spiralis	(Heterospathe_cagayanensis	(Kentiopsis_piersoniorum	(Dictyosperma_album	((((Attalea_speciosa	(Pseudophoenix_vinifera	(Leopoldinia_pulchra	Nypa_fruticans)))	(((Serenoa_repens	Phoenix_dactylifera)	Sabal_domingensis)	((Reinhardtia_simplex	(Reinhardtia_paiewonskiana	Reinhardtia_latisecta))	(((Burretiokentia_grandiflora	Podococcus_barteri)	(Sclerosperma_profizianum	Orania_palindan))	(Elaeis_oleifera	Elaeis_guineensis)))))	Geonoma_undata)	Oenocarpus_minor))))))	Hydriastele_microspadix)	(Iriartea_deltoidea	(Bactris_major	Pelagodoxa_henryana))))	Calamus_caryotoides);
((Roystonea_regia	(((Oenocarpus_bataua	Manicaria_saccifera)	(Veitchia_spiralis	(Heterospathe_cagayanensis	(Kentiopsis_piersoniorum	(Dictyosperma_album	((((Reinhardtia_simplex	(Hydriastele_microspadix	(Reinhardtia_paiewonskiana	Reinhardtia_latisecta)))	(((Leopoldinia_pulchra	(Elaeis_oleifera	Elaeis_guineensis))	Attalea_speciosa)	(((((Serenoa_repens	Phoenix_dactylifera)	Sabal_domingensis)	Nypa_fruticans)	Pseudophoenix_vinifera)	((Burretiokentia_grandiflora	Podococcus_barteri)	(Sclerosperma_profizianum	Orania_palindan)))))	Geonoma_undata)	Oenocarpus_minor))))))	(Iriartea_deltoidea	(Bactris_major	Pelagodoxa_henryana))))	Calamus_caryotoides);
((Roystonea_regia	((((Oenocarpus_bataua	Manicaria_saccifera)	(Veitchia_spiralis	(Heterospathe_cagayanensis	(Kentiopsis_piersoniorum	(Dictyosperma_album	(((((Pseudophoenix_vinifera	(Attalea_speciosa	((Elaeis_oleifera	Elaeis_guineensis)	Bactris_major)))	(((Reinhardtia_simplex	(Reinhardtia_paiewonskiana	(Hydriastele_microspadix	Reinhardtia_latisecta)))	(((Serenoa_repens	Phoenix_dactylifera)	Sabal_domingensis)	Nypa_fruticans))	(Podococcus_barteri	(Sclerosperma_profizianum	Orania_palindan))))	Leopoldinia_pulchra)	Geonoma_undata)	Oenocarpus_minor))))))	Burretiokentia_grandiflora)	(Iriartea_deltoidea	Pelagodoxa_henryana)))	Calamus_caryotoides);
((Iriartea_deltoidea	((Bactris_major	Pelagodoxa_henryana)	(((Kentiopsis_piersoniorum	(Dictyosperma_album	((Oenocarpus_minor	Geonoma_undata)	((Attalea_speciosa	Leopoldinia_pulchra)	(((Reinhardtia_simplex	(Reinhardtia_latisecta	Reinhardtia_paiewonskiana))	(((Elaeis_guineensis	Elaeis_oleifera)	((Burretiokentia_grandiflora	Podococcus_barteri)	(Sclerosperma_profizianum	Orania_palindan)))	Pseudophoenix_vinifera))	(Nypa_fruticans	((Serenoa_repens	Phoenix_dactylifera)	Sabal_domingensis)))))))	(Heterospathe_cagayanensis	(Veitchia_spiralis	(Manicaria_saccifera	Oenocarpus_bataua))))	(Roystonea_regia	Hydriastele_microspadix))))	Calamus_caryotoides);
((((Pelagodoxa_henryana	((Manicaria_saccifera	Oenocarpus_bataua)	((((Dictyosperma_album	((Hydriastele_microspadix	(Oenocarpus_minor	Geonoma_undata))	(((Serenoa_repens	Phoenix_dactylifera)	Sabal_domingensis)	((Pseudophoenix_vinifera	Nypa_fruticans)	(((Elaeis_guineensis	Elaeis_oleifera)	(Podococcus_barteri	(Sclerosperma_profizianum	Orania_palindan)))	((Reinhardtia_simplex	(Reinhardtia_latisecta	Reinhardtia_paiewonskiana))	((Bactris_major	Attalea_speciosa)	Leopoldinia_pulchra)))))))	Kentiopsis_piersoniorum)	Heterospathe_cagayanensis)	(Burretiokentia_grandiflora	Veitchia_spiralis))))	Iriartea_deltoidea)	Roystonea_regia)	Calamus_caryotoides);
(((((Burretiokentia_grandiflora	Pelagodoxa_henryana)	Iriartea_deltoidea)	((Manicaria_saccifera	Oenocarpus_bataua)	((((Dictyosperma_album	(Oenocarpus_minor	((((Attalea_speciosa	Pseudophoenix_vinifera)	(Leopoldinia_pulchra	(Hydriastele_microspadix	Nypa_fruticans)))	((((Serenoa_repens	Phoenix_dactylifera)	Sabal_domingensis)	(((Elaeis_guineensis	Elaeis_oleifera)	(Podococcus_barteri	(Sclerosperma_profizianum	Orania_palindan)))	(Reinhardtia_simplex	(Reinhardtia_latisecta	Reinhardtia_paiewonskiana))))	Bactris_major))	Geonoma_undata)))	Kentiopsis_piersoniorum)	Heterospathe_cagayanensis)	Veitchia_spiralis)))	Roystonea_regia)	Calamus_caryotoides);
((((((Manicaria_saccifera	Oenocarpus_bataua)	(Heterospathe_cagayanensis	(Burretiokentia_grandiflora	Veitchia_spiralis)))	((Dictyosperma_album	(Oenocarpus_minor	((((Bactris_major	Attalea_speciosa)	((Nypa_fruticans	((Serenoa_repens	Phoenix_dactylifera)	Sabal_domingensis))	(Pseudophoenix_vinifera	((Podococcus_barteri	(Sclerosperma_profizianum	Orania_palindan))	((Reinhardtia_simplex	(Reinhardtia_latisecta	Reinhardtia_paiewonskiana))	(Elaeis_guineensis	Elaeis_oleifera))))))	Leopoldinia_pulchra)	Geonoma_undata)))	Kentiopsis_piersoniorum))	(Pelagodoxa_henryana	Iriartea_deltoidea))	(Roystonea_regia	Hydriastele_microspadix))	Calamus_caryotoides);
(((((Oenocarpus_bataua	(Hydriastele_microspadix	Manicaria_saccifera))	((((Dictyosperma_album	((Oenocarpus_minor	Geonoma_undata)	(((Pseudophoenix_vinifera	(Nypa_fruticans	Attalea_speciosa))	(((Serenoa_repens	Phoenix_dactylifera)	Sabal_domingensis)	((Podococcus_barteri	(Sclerosperma_profizianum	Orania_palindan))	((Reinhardtia_simplex	(Reinhardtia_latisecta	Reinhardtia_paiewonskiana))	(Elaeis_guineensis	Elaeis_oleifera)))))	Leopoldinia_pulchra)))	Kentiopsis_piersoniorum)	Heterospathe_cagayanensis)	(Burretiokentia_grandiflora	Veitchia_spiralis)))	((Bactris_major	Pelagodoxa_henryana)	Iriartea_deltoidea))	Roystonea_regia)	Calamus_caryotoides);
((((Oenocarpus_bataua	((Hydriastele_microspadix	Manicaria_saccifera)	((((Dictyosperma_album	((Oenocarpus_minor	Geonoma_undata)	((Attalea_speciosa	((Pseudophoenix_vinifera	(((Burretiokentia_grandiflora	Podococcus_barteri)	(Sclerosperma_profizianum	Orania_palindan))	(Elaeis_guineensis	Elaeis_oleifera)))	((Nypa_fruticans	(Serenoa_repens	(Phoenix_dactylifera	Sabal_domingensis)))	(Reinhardtia_simplex	(Reinhardtia_latisecta	Reinhardtia_paiewonskiana)))))	(Bactris_major	Leopoldinia_pulchra))))	Kentiopsis_piersoniorum)	Heterospathe_cagayanensis)	Veitchia_spiralis)))	(Iriartea_deltoidea	Roystonea_regia))	Pelagodoxa_henryana)	Calamus_caryotoides);
((Podococcus_barteri	((Sclerosperma_profizianum	Orania_palindan)	((Elaeis_guineensis	Elaeis_oleifera)	(((((Serenoa_repens	Phoenix_dactylifera)	Sabal_domingensis)	(Reinhardtia_simplex	(Reinhardtia_latisecta	Reinhardtia_paiewonskiana)))	(((Nypa_fruticans	Pseudophoenix_vinifera)	(Attalea_speciosa	Leopoldinia_pulchra))	(((Kentiopsis_piersoniorum	((Heterospathe_cagayanensis	((Burretiokentia_grandiflora	Veitchia_spiralis)	(Oenocarpus_bataua	Manicaria_saccifera)))	((Hydriastele_microspadix	Roystonea_regia)	(Iriartea_deltoidea	Pelagodoxa_henryana))))	Dictyosperma_album)	(Oenocarpus_minor	Geonoma_undata))))	Bactris_major))))	Calamus_caryotoides);
((Roystonea_regia	((((Bactris_major	Pelagodoxa_henryana)	((Veitchia_spiralis	(Burretiokentia_grandiflora	Heterospathe_cagayanensis))	(Oenocarpus_bataua	Manicaria_saccifera)))	((Dictyosperma_album	((Oenocarpus_minor	Geonoma_undata)	(((Pseudophoenix_vinifera	Attalea_speciosa)	Leopoldinia_pulchra)	((((Iriartea_deltoidea	Podococcus_barteri)	(Sclerosperma_profizianum	Orania_palindan))	(Elaeis_guineensis	Elaeis_oleifera))	((Nypa_fruticans	((Serenoa_repens	Phoenix_dactylifera)	Sabal_domingensis))	(Reinhardtia_simplex	(Reinhardtia_latisecta	Reinhardtia_paiewonskiana)))))))	Kentiopsis_piersoniorum))	Hydriastele_microspadix))	Calamus_caryotoides);
((Roystonea_regia	((((Veitchia_spiralis	Burretiokentia_grandiflora)	((Heterospathe_cagayanensis	(Bactris_major	Pelagodoxa_henryana))	(Oenocarpus_bataua	Manicaria_saccifera)))	((Dictyosperma_album	((Oenocarpus_minor	Geonoma_undata)	((((Iriartea_deltoidea	((Pseudophoenix_vinifera	Attalea_speciosa)	Nypa_fruticans))	((Reinhardtia_simplex	(Reinhardtia_latisecta	Reinhardtia_paiewonskiana))	(((Sclerosperma_profizianum	Orania_palindan)	Podococcus_barteri)	(Elaeis_guineensis	Elaeis_oleifera))))	Leopoldinia_pulchra)	((Serenoa_repens	Phoenix_dactylifera)	Sabal_domingensis))))	Kentiopsis_piersoniorum))	Hydriastele_microspadix))	Calamus_caryotoides);
((Roystonea_regia	(((Oenocarpus_bataua	Manicaria_saccifera)	((((Dictyosperma_album	(Oenocarpus_minor	(Geonoma_undata	(((Leopoldinia_pulchra	Attalea_speciosa)	((Reinhardtia_simplex	((Hydriastele_microspadix	Reinhardtia_latisecta)	Reinhardtia_paiewonskiana))	(((Sclerosperma_profizianum	Orania_palindan)	Podococcus_barteri)	(Elaeis_guineensis	Elaeis_oleifera))))	((Serenoa_repens	(Phoenix_dactylifera	Sabal_domingensis))	(Pseudophoenix_vinifera	(Iriartea_deltoidea	Nypa_fruticans)))))))	Kentiopsis_piersoniorum)	Heterospathe_cagayanensis)	(Veitchia_spiralis	Burretiokentia_grandiflora)))	(Bactris_major	Pelagodoxa_henryana)))	Calamus_caryotoides);
((Roystonea_regia	(((((Manicaria_saccifera	(Hydriastele_microspadix	Veitchia_spiralis))	Oenocarpus_bataua)	((((((((Reinhardtia_latisecta	Reinhardtia_paiewonskiana)	Reinhardtia_simplex)	((Burretiokentia_grandiflora	Pseudophoenix_vinifera)	((Elaeis_guineensis	Elaeis_oleifera)	(Podococcus_barteri	(Sclerosperma_profizianum	Orania_palindan)))))	((Phoenix_dactylifera	Sabal_domingensis)	((Iriartea_deltoidea	Nypa_fruticans)	Serenoa_repens)))	((Bactris_major	Leopoldinia_pulchra)	Attalea_speciosa))	(Oenocarpus_minor	Geonoma_undata))	Dictyosperma_album)	Kentiopsis_piersoniorum))	Heterospathe_cagayanensis)	Pelagodoxa_henryana))	Calamus_caryotoides);
(((((((Manicaria_saccifera	(Pelagodoxa_henryana	(Burretiokentia_grandiflora	Veitchia_spiralis)))	Oenocarpus_bataua)	Heterospathe_cagayanensis)	((((((((Podococcus_barteri	(Sclerosperma_profizianum	Orania_palindan))	(((Reinhardtia_latisecta	Reinhardtia_paiewonskiana)	Reinhardtia_simplex)	(Elaeis_guineensis	Elaeis_oleifera)))	((Pseudophoenix_vinifera	Iriartea_deltoidea)	(Nypa_fruticans	(Serenoa_repens	(Phoenix_dactylifera	Sabal_domingensis)))))	((Bactris_major	Attalea_speciosa)	Leopoldinia_pulchra))	Oenocarpus_minor)	Geonoma_undata)	Dictyosperma_album)	Kentiopsis_piersoniorum))	Hydriastele_microspadix)	Roystonea_regia)	Calamus_caryotoides);
((((((Burretiokentia_grandiflora	Veitchia_spiralis)	(Oenocarpus_bataua	Manicaria_saccifera))	Heterospathe_cagayanensis)	(((Oenocarpus_minor	(((((Podococcus_barteri	(Sclerosperma_profizianum	Orania_palindan))	(((Reinhardtia_latisecta	Reinhardtia_paiewonskiana)	Reinhardtia_simplex)	(Elaeis_guineensis	Elaeis_oleifera)))	((Iriartea_deltoidea	Nypa_fruticans)	(Sabal_domingensis	(Serenoa_repens	Phoenix_dactylifera))))	((Bactris_major	Attalea_speciosa)	(Pseudophoenix_vinifera	Leopoldinia_pulchra)))	Geonoma_undata))	Dictyosperma_album)	Kentiopsis_piersoniorum))	(Pelagodoxa_henryana	(Hydriastele_microspadix	Roystonea_regia)))	Calamus_caryotoides);
(((((((Dictyosperma_album	Kentiopsis_piersoniorum)	((Oenocarpus_minor	Geonoma_undata)	(((((Iriartea_deltoidea	Pseudophoenix_vinifera)	Nypa_fruticans)	((Elaeis_guineensis	Elaeis_oleifera)	(Bactris_major	Attalea_speciosa)))	((Podococcus_barteri	(Sclerosperma_profizianum	Orania_palindan))	(((Reinhardtia_latisecta	Reinhardtia_paiewonskiana)	Reinhardtia_simplex)	((Sabal_domingensis	Phoenix_dactylifera)	Serenoa_repens))))	Leopoldinia_pulchra)))	Heterospathe_cagayanensis)	(Burretiokentia_grandiflora	Veitchia_spiralis))	(Oenocarpus_bataua	Manicaria_saccifera))	(Pelagodoxa_henryana	(Hydriastele_microspadix	Roystonea_regia)))	Calamus_caryotoides);
((Pelagodoxa_henryana	((((((Dictyosperma_album	Kentiopsis_piersoniorum)	(Oenocarpus_minor	((((Sabal_domingensis	((((Elaeis_guineensis	Elaeis_oleifera)	(Bactris_major	Attalea_speciosa))	((Pseudophoenix_vinifera	Leopoldinia_pulchra)	(Iriartea_deltoidea	Nypa_fruticans)))	(Podococcus_barteri	(Sclerosperma_profizianum	Orania_palindan))))	(Phoenix_dactylifera	Serenoa_repens))	((Reinhardtia_latisecta	Reinhardtia_paiewonskiana)	Reinhardtia_simplex))	Geonoma_undata)))	Heterospathe_cagayanensis)	(Burretiokentia_grandiflora	Veitchia_spiralis))	(Oenocarpus_bataua	Manicaria_saccifera))	(Hydriastele_microspadix	Roystonea_regia)))	Calamus_caryotoides);
(((((((Oenocarpus_bataua	Manicaria_saccifera)	Veitchia_spiralis)	Heterospathe_cagayanensis)	((Dictyosperma_album	Kentiopsis_piersoniorum)	((Oenocarpus_minor	Geonoma_undata)	(((((Sabal_domingensis	(Phoenix_dactylifera	Serenoa_repens))	(Podococcus_barteri	(Sclerosperma_profizianum	Orania_palindan)))	((Bactris_major	(Elaeis_guineensis	Elaeis_oleifera))	(((Hydriastele_microspadix	Reinhardtia_latisecta)	Reinhardtia_paiewonskiana)	Reinhardtia_simplex)))	Attalea_speciosa)	((Leopoldinia_pulchra	Nypa_fruticans)	(Pseudophoenix_vinifera	Iriartea_deltoidea))))))	(Burretiokentia_grandiflora	Pelagodoxa_henryana))	Roystonea_regia)	Calamus_caryotoides);
(((((Manicaria_saccifera	Oenocarpus_bataua)	(((Burretiokentia_grandiflora	Veitchia_spiralis)	((Dictyosperma_album	Kentiopsis_piersoniorum)	((Oenocarpus_minor	((Hydriastele_microspadix	Iriartea_deltoidea)	Geonoma_undata))	((((Attalea_speciosa	(Podococcus_barteri	(Sclerosperma_profizianum	Orania_palindan)))	((Elaeis_guineensis	Elaeis_oleifera)	((Bactris_major	Leopoldinia_pulchra)	((Reinhardtia_latisecta	Reinhardtia_paiewonskiana)	Reinhardtia_simplex))))	((Nypa_fruticans	(Phoenix_dactylifera	Serenoa_repens))	Sabal_domingensis))	Pseudophoenix_vinifera))))	Heterospathe_cagayanensis))	Pelagodoxa_henryana)	Roystonea_regia)	Calamus_caryotoides);
(((((Manicaria_saccifera	Oenocarpus_bataua)	((Burretiokentia_grandiflora	Veitchia_spiralis)	(((Dictyosperma_album	Kentiopsis_piersoniorum)	(Oenocarpus_minor	(((Pseudophoenix_vinifera	((Iriartea_deltoidea	(Leopoldinia_pulchra	Nypa_fruticans))	Bactris_major))	(Attalea_speciosa	(((Phoenix_dactylifera	Serenoa_repens)	Sabal_domingensis)	(((Reinhardtia_latisecta	Reinhardtia_paiewonskiana)	Reinhardtia_simplex)	((Podococcus_barteri	(Sclerosperma_profizianum	Orania_palindan))	(Elaeis_guineensis	Elaeis_oleifera))))))	(Hydriastele_microspadix	Geonoma_undata))))	Heterospathe_cagayanensis)))	Pelagodoxa_henryana)	Roystonea_regia)	Calamus_caryotoides);
((Pelagodoxa_henryana	(((Manicaria_saccifera	Oenocarpus_bataua)	(Veitchia_spiralis	((Kentiopsis_piersoniorum	(((Oenocarpus_minor	Geonoma_undata)	((Pseudophoenix_vinifera	Iriartea_deltoidea)	(Leopoldinia_pulchra	((Bactris_major	Attalea_speciosa)	((Nypa_fruticans	((Phoenix_dactylifera	Serenoa_repens)	Sabal_domingensis))	(((Reinhardtia_latisecta	Reinhardtia_paiewonskiana)	Reinhardtia_simplex)	(((Burretiokentia_grandiflora	Podococcus_barteri)	(Sclerosperma_profizianum	Orania_palindan))	(Elaeis_guineensis	Elaeis_oleifera))))))))	Dictyosperma_album))	Heterospathe_cagayanensis)))	(Hydriastele_microspadix	Roystonea_regia)))	Calamus_caryotoides);
(((((((Burretiokentia_grandiflora	Veitchia_spiralis)	Heterospathe_cagayanensis)	(Manicaria_saccifera	Oenocarpus_bataua))	(Kentiopsis_piersoniorum	((Oenocarpus_minor	(((Nypa_fruticans	(((Bactris_major	Leopoldinia_pulchra)	Iriartea_deltoidea)	Pseudophoenix_vinifera))	((Hydriastele_microspadix	Attalea_speciosa)	((((Sclerosperma_profizianum	Orania_palindan)	Podococcus_barteri)	(Elaeis_guineensis	Elaeis_oleifera))	(((Phoenix_dactylifera	Serenoa_repens)	Sabal_domingensis)	((Reinhardtia_latisecta	Reinhardtia_paiewonskiana)	Reinhardtia_simplex)))))	Geonoma_undata))	Dictyosperma_album)))	Pelagodoxa_henryana)	Roystonea_regia)	Calamus_caryotoides);
(((((Heterospathe_cagayanensis	(Kentiopsis_piersoniorum	(Dictyosperma_album	(Oenocarpus_minor	(((Pseudophoenix_vinifera	((Leopoldinia_pulchra	Attalea_speciosa)	((Podococcus_barteri	(Orania_palindan	Sclerosperma_profizianum))	((Elaeis_guineensis	Elaeis_oleifera)	(Reinhardtia_simplex	(Reinhardtia_paiewonskiana	Reinhardtia_latisecta))))))	((Sabal_domingensis	Phoenix_dactylifera)	(Serenoa_repens	Nypa_fruticans)))	(Iriartea_deltoidea	Geonoma_undata))))))	((Bactris_major	Pelagodoxa_henryana)	((Burretiokentia_grandiflora	Veitchia_spiralis)	Manicaria_saccifera)))	Oenocarpus_bataua)	(Hydriastele_microspadix	Roystonea_regia))	Calamus_caryotoides);
(((Pelagodoxa_henryana	((Manicaria_saccifera	Oenocarpus_bataua)	(((Kentiopsis_piersoniorum	(Dictyosperma_album	(Oenocarpus_minor	(((Pseudophoenix_vinifera	(((Reinhardtia_simplex	(Reinhardtia_paiewonskiana	Reinhardtia_latisecta))	((Sabal_domingensis	(Serenoa_repens	Phoenix_dactylifera))	Nypa_fruticans))	(Iriartea_deltoidea	(((Elaeis_guineensis	Elaeis_oleifera)	(Podococcus_barteri	(Orania_palindan	Sclerosperma_profizianum)))	Hydriastele_microspadix))))	((Bactris_major	Leopoldinia_pulchra)	Attalea_speciosa))	Geonoma_undata))))	Heterospathe_cagayanensis)	(Burretiokentia_grandiflora	Veitchia_spiralis))))	Roystonea_regia)	Calamus_caryotoides);
((((((Manicaria_saccifera	Burretiokentia_grandiflora)	Oenocarpus_bataua)	(((Kentiopsis_piersoniorum	(Dictyosperma_album	(Oenocarpus_minor	((((Iriartea_deltoidea	(Nypa_fruticans	(Attalea_speciosa	Pseudophoenix_vinifera)))	(((Reinhardtia_simplex	(Reinhardtia_paiewonskiana	Reinhardtia_latisecta))	((Sabal_domingensis	Phoenix_dactylifera)	Serenoa_repens))	((Elaeis_guineensis	Elaeis_oleifera)	(Podococcus_barteri	(Orania_palindan	Sclerosperma_profizianum)))))	Leopoldinia_pulchra)	Geonoma_undata))))	Heterospathe_cagayanensis)	Veitchia_spiralis))	(Hydriastele_microspadix	Roystonea_regia))	(Bactris_major	Pelagodoxa_henryana))	Calamus_caryotoides);
((Roystonea_regia	(((Bactris_major	Pelagodoxa_henryana)	((Kentiopsis_piersoniorum	(Dictyosperma_album	(Oenocarpus_minor	(((Attalea_speciosa	(((((Orania_palindan	Sclerosperma_profizianum)	Podococcus_barteri)	(Elaeis_guineensis	Elaeis_oleifera))	(Reinhardtia_simplex	(Reinhardtia_paiewonskiana	Reinhardtia_latisecta)))	(((Sabal_domingensis	Phoenix_dactylifera)	Serenoa_repens)	Nypa_fruticans)))	((Iriartea_deltoidea	Pseudophoenix_vinifera)	Leopoldinia_pulchra))	Geonoma_undata))))	(Heterospathe_cagayanensis	(((Burretiokentia_grandiflora	Veitchia_spiralis)	Manicaria_saccifera)	Oenocarpus_bataua))))	Hydriastele_microspadix))	Calamus_caryotoides);
((Roystonea_regia	((Burretiokentia_grandiflora	(Hydriastele_microspadix	Pelagodoxa_henryana))	((Kentiopsis_piersoniorum	(Dictyosperma_album	(Oenocarpus_minor	((((((Orania_palindan	Sclerosperma_profizianum)	Podococcus_barteri)	((Pseudophoenix_vinifera	((Phoenix_dactylifera	Serenoa_repens)	(Nypa_fruticans	Iriartea_deltoidea)))	Sabal_domingensis))	((Elaeis_guineensis	Elaeis_oleifera)	(Reinhardtia_simplex	(Reinhardtia_paiewonskiana	Reinhardtia_latisecta))))	(Attalea_speciosa	(Bactris_major	Leopoldinia_pulchra)))	Geonoma_undata))))	((Veitchia_spiralis	Heterospathe_cagayanensis)	(Manicaria_saccifera	Oenocarpus_bataua)))))	Calamus_caryotoides);
(((((Burretiokentia_grandiflora	Veitchia_spiralis)	((Kentiopsis_piersoniorum	(Dictyosperma_album	(Oenocarpus_minor	(((Reinhardtia_simplex	(Reinhardtia_paiewonskiana	Reinhardtia_latisecta))	((Bactris_major	(((Iriartea_deltoidea	Pseudophoenix_vinifera)	Nypa_fruticans)	(Attalea_speciosa	((Elaeis_guineensis	Elaeis_oleifera)	Leopoldinia_pulchra))))	(Hydriastele_microspadix	(((Orania_palindan	Sclerosperma_profizianum)	Podococcus_barteri)	(Sabal_domingensis	(Phoenix_dactylifera	Serenoa_repens))))))	Geonoma_undata))))	Heterospathe_cagayanensis))	(Manicaria_saccifera	Oenocarpus_bataua))	(Pelagodoxa_henryana	Roystonea_regia))	Calamus_caryotoides);
(((((Veitchia_spiralis	((Kentiopsis_piersoniorum	(Dictyosperma_album	((Oenocarpus_minor	Geonoma_undata)	(((((Bactris_major	Hydriastele_microspadix)	Attalea_speciosa)	(Elaeis_guineensis	Elaeis_oleifera))	((Reinhardtia_simplex	(Reinhardtia_paiewonskiana	Reinhardtia_latisecta))	(((Orania_palindan	Sclerosperma_profizianum)	Podococcus_barteri)	(Nypa_fruticans	(Serenoa_repens	(Sabal_domingensis	Phoenix_dactylifera))))))	(Pseudophoenix_vinifera	(Leopoldinia_pulchra	Iriartea_deltoidea))))))	Heterospathe_cagayanensis))	(Manicaria_saccifera	(Burretiokentia_grandiflora	Oenocarpus_bataua)))	Pelagodoxa_henryana)	Roystonea_regia)	Calamus_caryotoides);
((((((Burretiokentia_grandiflora	Veitchia_spiralis)	((Kentiopsis_piersoniorum	(Dictyosperma_album	((Oenocarpus_minor	Geonoma_undata)	((Leopoldinia_pulchra	Bactris_major)	((Pseudophoenix_vinifera	Attalea_speciosa)	(((Sabal_domingensis	Phoenix_dactylifera)	((Iriartea_deltoidea	Nypa_fruticans)	Serenoa_repens))	((Reinhardtia_simplex	(Reinhardtia_latisecta	(Reinhardtia_paiewonskiana	Hydriastele_microspadix)))	((Sclerosperma_profizianum	(Podococcus_barteri	Orania_palindan))	(Elaeis_guineensis	Elaeis_oleifera)))))))))	Heterospathe_cagayanensis))	(Manicaria_saccifera	Oenocarpus_bataua))	Pelagodoxa_henryana)	Roystonea_regia)	Calamus_caryotoides);
(((Heterospathe_cagayanensis	((Oenocarpus_bataua	((Pelagodoxa_henryana	(Roystonea_regia	Hydriastele_microspadix))	Manicaria_saccifera))	Veitchia_spiralis))	(Kentiopsis_piersoniorum	(Dictyosperma_album	((Oenocarpus_minor	(Iriartea_deltoidea	Geonoma_undata))	(((Burretiokentia_grandiflora	Pseudophoenix_vinifera)	(Attalea_speciosa	Leopoldinia_pulchra))	(Bactris_major	((((Elaeis_guineensis	Elaeis_oleifera)	(Reinhardtia_simplex	(Reinhardtia_latisecta	Reinhardtia_paiewonskiana)))	(Orania_palindan	Sclerosperma_profizianum))	((Sabal_domingensis	(Serenoa_repens	Phoenix_dactylifera))	(Podococcus_barteri	Nypa_fruticans)))))))))	Calamus_caryotoides);
((Roystonea_regia	((Hydriastele_microspadix	((Heterospathe_cagayanensis	Oenocarpus_bataua)	((Veitchia_spiralis	(Kentiopsis_piersoniorum	(Dictyosperma_album	((Oenocarpus_minor	Geonoma_undata)	((((Iriartea_deltoidea	Pseudophoenix_vinifera)	Leopoldinia_pulchra)	(Attalea_speciosa	Nypa_fruticans))	(((Sabal_domingensis	(Serenoa_repens	Phoenix_dactylifera))	((Podococcus_barteri	Burretiokentia_grandiflora)	(Orania_palindan	Sclerosperma_profizianum)))	((Bactris_major	(Elaeis_guineensis	Elaeis_oleifera))	(Reinhardtia_simplex	(Reinhardtia_latisecta	Reinhardtia_paiewonskiana)))))))))	Manicaria_saccifera)))	Pelagodoxa_henryana))	Calamus_caryotoides);
((Orania_palindan	(((((Sabal_domingensis	(Serenoa_repens	Phoenix_dactylifera))	Nypa_fruticans)	((((Bactris_major	Pseudophoenix_vinifera)	((Elaeis_oleifera	Elaeis_guineensis)	Attalea_speciosa))	(Leopoldinia_pulchra	(Geonoma_undata	(Oenocarpus_minor	(Dictyosperma_album	(Kentiopsis_piersoniorum	(Heterospathe_cagayanensis	(Veitchia_spiralis	((Roystonea_regia	Pelagodoxa_henryana)	(Manicaria_saccifera	Oenocarpus_bataua))))))))))	(Reinhardtia_simplex	((Hydriastele_microspadix	Reinhardtia_latisecta)	Reinhardtia_paiewonskiana))))	(Burretiokentia_grandiflora	(Iriartea_deltoidea	Podococcus_barteri)))	Sclerosperma_profizianum))	Calamus_caryotoides);
((Roystonea_regia	(Pelagodoxa_henryana	((((((((Geonoma_undata	Oenocarpus_minor)	((((((Pseudophoenix_vinifera	(Serenoa_repens	(Phoenix_dactylifera	Sabal_domingensis)))	(Iriartea_deltoidea	Nypa_fruticans))	((Reinhardtia_simplex	(Reinhardtia_latisecta	Reinhardtia_paiewonskiana))	(Sclerosperma_profizianum	(Podococcus_barteri	Orania_palindan))))	(Elaeis_oleifera	Elaeis_guineensis))	(Bactris_major	Attalea_speciosa))	Leopoldinia_pulchra))	Dictyosperma_album)	Kentiopsis_piersoniorum)	Heterospathe_cagayanensis)	Veitchia_spiralis)	Manicaria_saccifera)	((Hydriastele_microspadix	Burretiokentia_grandiflora)	Oenocarpus_bataua))))	Calamus_caryotoides);
(((Hydriastele_microspadix	Roystonea_regia)	(Pelagodoxa_henryana	((Manicaria_saccifera	Oenocarpus_bataua)	((((((Geonoma_undata	Oenocarpus_minor)	((((((Bactris_major	Attalea_speciosa)	(Elaeis_oleifera	Elaeis_guineensis))	((Sclerosperma_profizianum	Orania_palindan)	Podococcus_barteri))	(Reinhardtia_simplex	(Reinhardtia_latisecta	Reinhardtia_paiewonskiana)))	((Iriartea_deltoidea	Pseudophoenix_vinifera)	((Sabal_domingensis	(Serenoa_repens	Phoenix_dactylifera))	Nypa_fruticans)))	Leopoldinia_pulchra))	Dictyosperma_album)	Kentiopsis_piersoniorum)	Heterospathe_cagayanensis)	(Burretiokentia_grandiflora	Veitchia_spiralis)))))	Calamus_caryotoides);
((Roystonea_regia	(Pelagodoxa_henryana	(((Hydriastele_microspadix	Manicaria_saccifera)	Oenocarpus_bataua)	((((((Geonoma_undata	Oenocarpus_minor)	(((Leopoldinia_pulchra	(Bactris_major	Attalea_speciosa))	(((Iriartea_deltoidea	Pseudophoenix_vinifera)	((Elaeis_oleifera	Elaeis_guineensis)	((Sclerosperma_profizianum	Orania_palindan)	Podococcus_barteri)))	(Reinhardtia_simplex	(Reinhardtia_latisecta	Reinhardtia_paiewonskiana))))	(Sabal_domingensis	((Serenoa_repens	Phoenix_dactylifera)	Nypa_fruticans))))	Dictyosperma_album)	Kentiopsis_piersoniorum)	Heterospathe_cagayanensis)	(Burretiokentia_grandiflora	Veitchia_spiralis)))))	Calamus_caryotoides);
((Roystonea_regia	(Pelagodoxa_henryana	(((((Hydriastele_microspadix	(Geonoma_undata	Oenocarpus_minor))	(((Leopoldinia_pulchra	(Iriartea_deltoidea	Pseudophoenix_vinifera))	(((Sclerosperma_profizianum	Orania_palindan)	(Bactris_major	Podococcus_barteri))	(Attalea_speciosa	((Elaeis_oleifera	Elaeis_guineensis)	(Reinhardtia_simplex	(Reinhardtia_latisecta	Reinhardtia_paiewonskiana))))))	(Nypa_fruticans	(Sabal_domingensis	(Serenoa_repens	Phoenix_dactylifera)))))	Dictyosperma_album)	Kentiopsis_piersoniorum)	(Heterospathe_cagayanensis	((Manicaria_saccifera	Oenocarpus_bataua)	(Burretiokentia_grandiflora	Veitchia_spiralis))))))	Calamus_caryotoides);
((Roystonea_regia	(Pelagodoxa_henryana	((Manicaria_saccifera	Oenocarpus_bataua)	(((((((((Bactris_major	Leopoldinia_pulchra)	((Attalea_speciosa	Pseudophoenix_vinifera)	(((((Sclerosperma_profizianum	Orania_palindan)	(Burretiokentia_grandiflora	(Iriartea_deltoidea	Podococcus_barteri)))	(Elaeis_oleifera	Elaeis_guineensis))	((Reinhardtia_paiewonskiana	Reinhardtia_latisecta)	Reinhardtia_simplex))	(Nypa_fruticans	(Sabal_domingensis	(Serenoa_repens	Phoenix_dactylifera))))))	Geonoma_undata)	Oenocarpus_minor)	Dictyosperma_album)	Kentiopsis_piersoniorum)	Veitchia_spiralis)	Heterospathe_cagayanensis)	Hydriastele_microspadix))))	Calamus_caryotoides);
((Roystonea_regia	(((Bactris_major	Pelagodoxa_henryana)	((Manicaria_saccifera	Oenocarpus_bataua)	(Veitchia_spiralis	((Burretiokentia_grandiflora	(((Geonoma_undata	(Oenocarpus_minor	((Leopoldinia_pulchra	Attalea_speciosa)	(((Iriartea_deltoidea	Pseudophoenix_vinifera)	(((Sclerosperma_profizianum	Orania_palindan)	Podococcus_barteri)	(Elaeis_oleifera	Elaeis_guineensis)))	(((Reinhardtia_paiewonskiana	Reinhardtia_latisecta)	Reinhardtia_simplex)	(Nypa_fruticans	(Sabal_domingensis	(Serenoa_repens	Phoenix_dactylifera))))))))	Dictyosperma_album)	Kentiopsis_piersoniorum))	Heterospathe_cagayanensis))))	Hydriastele_microspadix))	Calamus_caryotoides);
((Roystonea_regia	(Pelagodoxa_henryana	(((Hydriastele_microspadix	(Bactris_major	Manicaria_saccifera))	Oenocarpus_bataua)	(Veitchia_spiralis	(((((((Burretiokentia_grandiflora	Leopoldinia_pulchra)	((Iriartea_deltoidea	Pseudophoenix_vinifera)	(Nypa_fruticans	Attalea_speciosa)))	((Sabal_domingensis	(Serenoa_repens	Phoenix_dactylifera))	((((Sclerosperma_profizianum	Orania_palindan)	Podococcus_barteri)	(Elaeis_oleifera	Elaeis_guineensis))	((Reinhardtia_paiewonskiana	Reinhardtia_latisecta)	Reinhardtia_simplex))))	(Geonoma_undata	Oenocarpus_minor))	Dictyosperma_album)	Kentiopsis_piersoniorum)	Heterospathe_cagayanensis)))))	Calamus_caryotoides);
((Roystonea_regia	((Hydriastele_microspadix	(Bactris_major	Pelagodoxa_henryana))	((Manicaria_saccifera	Oenocarpus_bataua)	(Veitchia_spiralis	((((Oenocarpus_minor	(((Attalea_speciosa	(Leopoldinia_pulchra	Pseudophoenix_vinifera))	(((Iriartea_deltoidea	Nypa_fruticans)	(Sabal_domingensis	(Serenoa_repens	Phoenix_dactylifera)))	((((Sclerosperma_profizianum	Orania_palindan)	(Burretiokentia_grandiflora	Podococcus_barteri))	(Elaeis_oleifera	Elaeis_guineensis))	((Reinhardtia_paiewonskiana	Reinhardtia_latisecta)	Reinhardtia_simplex))))	Geonoma_undata))	Dictyosperma_album)	Kentiopsis_piersoniorum)	Heterospathe_cagayanensis)))))	Calamus_caryotoides);
(((Hydriastele_microspadix	Roystonea_regia)	(Pelagodoxa_henryana	((Manicaria_saccifera	Oenocarpus_bataua)	((Burretiokentia_grandiflora	Veitchia_spiralis)	((((((Attalea_speciosa	((Bactris_major	Leopoldinia_pulchra)	Pseudophoenix_vinifera))	(((Serenoa_repens	Nypa_fruticans)	(Sabal_domingensis	(Iriartea_deltoidea	Phoenix_dactylifera)))	(((Sclerosperma_profizianum	Orania_palindan)	Podococcus_barteri)	((Elaeis_oleifera	Elaeis_guineensis)	((Reinhardtia_paiewonskiana	Reinhardtia_latisecta)	Reinhardtia_simplex)))))	(Geonoma_undata	Oenocarpus_minor))	Dictyosperma_album)	Kentiopsis_piersoniorum)	Heterospathe_cagayanensis)))))	Calamus_caryotoides);
((((Iriartea_deltoidea	Pelagodoxa_henryana)	(((Burretiokentia_grandiflora	(Hydriastele_microspadix	Oenocarpus_bataua))	Manicaria_saccifera)	(Veitchia_spiralis	((Kentiopsis_piersoniorum	(((Geonoma_undata	Oenocarpus_minor)	(((Bactris_major	Attalea_speciosa)	Leopoldinia_pulchra)	((Nypa_fruticans	((Serenoa_repens	Phoenix_dactylifera)	Sabal_domingensis))	(((Reinhardtia_latisecta	Reinhardtia_paiewonskiana)	Reinhardtia_simplex)	(Pseudophoenix_vinifera	((Elaeis_oleifera	Elaeis_guineensis)	(Podococcus_barteri	(Orania_palindan	Sclerosperma_profizianum))))))))	Dictyosperma_album))	Heterospathe_cagayanensis))))	Roystonea_regia)	Calamus_caryotoides);
((((Iriartea_deltoidea	Pelagodoxa_henryana)	((Oenocarpus_bataua	Manicaria_saccifera)	(Veitchia_spiralis	((Kentiopsis_piersoniorum	(((Hydriastele_microspadix	(Geonoma_undata	Oenocarpus_minor))	(((((Elaeis_oleifera	Elaeis_guineensis)	Attalea_speciosa)	(((Burretiokentia_grandiflora	Podococcus_barteri)	(Orania_palindan	Sclerosperma_profizianum))	(((Reinhardtia_latisecta	Reinhardtia_paiewonskiana)	Reinhardtia_simplex)	((Serenoa_repens	Phoenix_dactylifera)	Sabal_domingensis))))	(Bactris_major	Pseudophoenix_vinifera))	(Nypa_fruticans	Leopoldinia_pulchra)))	Dictyosperma_album))	Heterospathe_cagayanensis))))	Roystonea_regia)	Calamus_caryotoides);
(((Iriartea_deltoidea	((Bactris_major	Pelagodoxa_henryana)	((Oenocarpus_bataua	(Hydriastele_microspadix	Manicaria_saccifera))	((Burretiokentia_grandiflora	Veitchia_spiralis)	(((Oenocarpus_minor	((((Serenoa_repens	(Phoenix_dactylifera	Sabal_domingensis))	(((Podococcus_barteri	(Orania_palindan	Sclerosperma_profizianum))	(Elaeis_oleifera	Elaeis_guineensis))	((Reinhardtia_latisecta	Reinhardtia_paiewonskiana)	Reinhardtia_simplex)))	((Pseudophoenix_vinifera	(Nypa_fruticans	Attalea_speciosa))	Leopoldinia_pulchra))	Geonoma_undata))	(Dictyosperma_album	Kentiopsis_piersoniorum))	Heterospathe_cagayanensis)))))	Roystonea_regia)	Calamus_caryotoides);
(((Iriartea_deltoidea	(Pelagodoxa_henryana	((Oenocarpus_bataua	Manicaria_saccifera)	((Burretiokentia_grandiflora	Veitchia_spiralis)	((((Geonoma_undata	Oenocarpus_minor)	((((Sabal_domingensis	(Serenoa_repens	Phoenix_dactylifera))	(((Podococcus_barteri	(Orania_palindan	Sclerosperma_profizianum))	(Elaeis_oleifera	Elaeis_guineensis))	((Reinhardtia_latisecta	Reinhardtia_paiewonskiana)	Reinhardtia_simplex)))	((Attalea_speciosa	Bactris_major)	(Nypa_fruticans	(Leopoldinia_pulchra	Pseudophoenix_vinifera))))	Hydriastele_microspadix))	(Dictyosperma_album	Kentiopsis_piersoniorum))	Heterospathe_cagayanensis)))))	Roystonea_regia)	Calamus_caryotoides);
((((Iriartea_deltoidea	Pelagodoxa_henryana)	((Oenocarpus_bataua	Manicaria_saccifera)	((Burretiokentia_grandiflora	Veitchia_spiralis)	((((Geonoma_undata	Oenocarpus_minor)	(Leopoldinia_pulchra	((((Elaeis_oleifera	Elaeis_guineensis)	Attalea_speciosa)	Bactris_major)	((((Hydriastele_microspadix	Reinhardtia_latisecta)	Reinhardtia_paiewonskiana)	Reinhardtia_simplex)	(((Pseudophoenix_vinifera	(Serenoa_repens	Nypa_fruticans))	(Sabal_domingensis	Phoenix_dactylifera))	(Podococcus_barteri	(Orania_palindan	Sclerosperma_profizianum)))))))	(Dictyosperma_album	Kentiopsis_piersoniorum))	Heterospathe_cagayanensis))))	Roystonea_regia)	Calamus_caryotoides);
((((Iriartea_deltoidea	Pelagodoxa_henryana)	((Oenocarpus_bataua	Manicaria_saccifera)	(((Burretiokentia_grandiflora	Veitchia_spiralis)	Heterospathe_cagayanensis)	(((((((((Elaeis_oleifera	Elaeis_guineensis)	Attalea_speciosa)	Bactris_major)	(Nypa_fruticans	Leopoldinia_pulchra))	((Pseudophoenix_vinifera	(Podococcus_barteri	(Orania_palindan	Sclerosperma_profizianum)))	(Sabal_domingensis	((((Hydriastele_microspadix	Reinhardtia_latisecta)	Reinhardtia_paiewonskiana)	Reinhardtia_simplex)	(Serenoa_repens	Phoenix_dactylifera)))))	Geonoma_undata)	Oenocarpus_minor)	Dictyosperma_album)	Kentiopsis_piersoniorum))))	Roystonea_regia)	Calamus_caryotoides);
((((Oenocarpus_bataua	Manicaria_saccifera)	((Burretiokentia_grandiflora	Veitchia_spiralis)	(((((((((Nypa_fruticans	(Sabal_domingensis	(Serenoa_repens	Phoenix_dactylifera)))	Pseudophoenix_vinifera)	(Attalea_speciosa	(((Podococcus_barteri	(Orania_palindan	Sclerosperma_profizianum))	(Elaeis_oleifera	Elaeis_guineensis))	((Reinhardtia_latisecta	Reinhardtia_paiewonskiana)	Reinhardtia_simplex))))	(Bactris_major	Leopoldinia_pulchra))	Geonoma_undata)	Oenocarpus_minor)	Dictyosperma_album)	Kentiopsis_piersoniorum)	Heterospathe_cagayanensis)))	((Hydriastele_microspadix	Roystonea_regia)	(Iriartea_deltoidea	Pelagodoxa_henryana)))	Calamus_caryotoides);
((Roystonea_regia	(((Oenocarpus_bataua	Manicaria_saccifera)	((Burretiokentia_grandiflora	Veitchia_spiralis)	((((((((((Hydriastele_microspadix	((Bactris_major	(Elaeis_oleifera	Elaeis_guineensis))	Attalea_speciosa))	(((Orania_palindan	Sclerosperma_profizianum)	Podococcus_barteri)	(((Reinhardtia_latisecta	Reinhardtia_paiewonskiana)	Reinhardtia_simplex)	(Sabal_domingensis	(Serenoa_repens	Phoenix_dactylifera)))))	Leopoldinia_pulchra)	Nypa_fruticans)	(Iriartea_deltoidea	Pseudophoenix_vinifera))	Geonoma_undata)	Oenocarpus_minor)	Dictyosperma_album)	Kentiopsis_piersoniorum)	Heterospathe_cagayanensis)))	Pelagodoxa_henryana))	Calamus_caryotoides);
((Roystonea_regia	((((((Burretiokentia_grandiflora	Veitchia_spiralis)	(((((Geonoma_undata	Oenocarpus_minor)	((Pseudophoenix_vinifera	Leopoldinia_pulchra)	((((Iriartea_deltoidea	Nypa_fruticans)	(Serenoa_repens	Phoenix_dactylifera))	((((Elaeis_oleifera	Elaeis_guineensis)	((Orania_palindan	Sclerosperma_profizianum)	Podococcus_barteri))	((Reinhardtia_latisecta	Reinhardtia_paiewonskiana)	Reinhardtia_simplex))	Sabal_domingensis))	Attalea_speciosa)))	Dictyosperma_album)	Kentiopsis_piersoniorum)	Heterospathe_cagayanensis))	Oenocarpus_bataua)	Manicaria_saccifera)	(Bactris_major	Pelagodoxa_henryana))	Hydriastele_microspadix))	Calamus_caryotoides);
((Roystonea_regia	(((((Burretiokentia_grandiflora	Veitchia_spiralis)	(((Dictyosperma_album	(Oenocarpus_minor	(Geonoma_undata	((Leopoldinia_pulchra	(Bactris_major	Attalea_speciosa))	((Iriartea_deltoidea	Pseudophoenix_vinifera)	((Nypa_fruticans	(Serenoa_repens	(Sabal_domingensis	Phoenix_dactylifera)))	(((Elaeis_oleifera	Elaeis_guineensis)	((Orania_palindan	Sclerosperma_profizianum)	Podococcus_barteri))	((Reinhardtia_latisecta	Reinhardtia_paiewonskiana)	Reinhardtia_simplex))))))))	Kentiopsis_piersoniorum)	Heterospathe_cagayanensis))	(Oenocarpus_bataua	Manicaria_saccifera))	Pelagodoxa_henryana)	Hydriastele_microspadix))	Calamus_caryotoides);
(((Hydriastele_microspadix	Roystonea_regia)	((Iriartea_deltoidea	Pelagodoxa_henryana)	((((Kentiopsis_piersoniorum	(Dictyosperma_album	(((((Nypa_fruticans	Leopoldinia_pulchra)	((Elaeis_guineensis	Elaeis_oleifera)	((Reinhardtia_latisecta	Reinhardtia_paiewonskiana)	Reinhardtia_simplex)))	((Bactris_major	Attalea_speciosa)	((Pseudophoenix_vinifera	((Sclerosperma_profizianum	Orania_palindan)	Podococcus_barteri))	(Serenoa_repens	(Phoenix_dactylifera	Sabal_domingensis)))))	Geonoma_undata)	Oenocarpus_minor)))	Heterospathe_cagayanensis)	(Burretiokentia_grandiflora	Veitchia_spiralis))	(Manicaria_saccifera	Oenocarpus_bataua))))	Calamus_caryotoides);
((((Pelagodoxa_henryana	(((((Kentiopsis_piersoniorum	Dictyosperma_album)	((Geonoma_undata	Oenocarpus_minor)	((((Leopoldinia_pulchra	Attalea_speciosa)	(((Sclerosperma_profizianum	Orania_palindan)	Podococcus_barteri)	((Elaeis_guineensis	Elaeis_oleifera)	((Reinhardtia_latisecta	Reinhardtia_paiewonskiana)	Reinhardtia_simplex))))	(Nypa_fruticans	(Sabal_domingensis	(Serenoa_repens	Phoenix_dactylifera))))	(Bactris_major	Pseudophoenix_vinifera))))	Heterospathe_cagayanensis)	Veitchia_spiralis)	(Manicaria_saccifera	(Burretiokentia_grandiflora	Oenocarpus_bataua))))	Iriartea_deltoidea)	(Hydriastele_microspadix	Roystonea_regia))	Calamus_caryotoides);
((((Manicaria_saccifera	(Burretiokentia_grandiflora	(Hydriastele_microspadix	Oenocarpus_bataua)))	(Heterospathe_cagayanensis	(((Kentiopsis_piersoniorum	Dictyosperma_album)	((Geonoma_undata	Oenocarpus_minor)	((((Nypa_fruticans	(Sabal_domingensis	(Serenoa_repens	Phoenix_dactylifera)))	Pseudophoenix_vinifera)	((((Sclerosperma_profizianum	Orania_palindan)	Podococcus_barteri)	(Elaeis_guineensis	Elaeis_oleifera))	((Reinhardtia_latisecta	Reinhardtia_paiewonskiana)	Reinhardtia_simplex)))	((Bactris_major	Attalea_speciosa)	Leopoldinia_pulchra))))	Veitchia_spiralis)))	(Roystonea_regia	(Pelagodoxa_henryana	Iriartea_deltoidea)))	Calamus_caryotoides);
(((Pelagodoxa_henryana	(((Heterospathe_cagayanensis	(Kentiopsis_piersoniorum	(((Geonoma_undata	Oenocarpus_minor)	((Nypa_fruticans	(Serenoa_repens	(Phoenix_dactylifera	Sabal_domingensis)))	((((((Sclerosperma_profizianum	Orania_palindan)	Podococcus_barteri)	(Elaeis_guineensis	Elaeis_oleifera))	(((Hydriastele_microspadix	Reinhardtia_latisecta)	Reinhardtia_paiewonskiana)	Reinhardtia_simplex))	(Attalea_speciosa	Leopoldinia_pulchra))	(Bactris_major	Pseudophoenix_vinifera))))	Dictyosperma_album)))	(Burretiokentia_grandiflora	Veitchia_spiralis))	(Manicaria_saccifera	Oenocarpus_bataua)))	(Roystonea_regia	Iriartea_deltoidea))	Calamus_caryotoides);
((((Iriartea_deltoidea	Pelagodoxa_henryana)	(((Heterospathe_cagayanensis	(Kentiopsis_piersoniorum	(((((Sabal_domingensis	(Serenoa_repens	Phoenix_dactylifera))	(((((Sclerosperma_profizianum	Orania_palindan)	Podococcus_barteri)	(Elaeis_guineensis	Elaeis_oleifera))	((Reinhardtia_latisecta	Reinhardtia_paiewonskiana)	Reinhardtia_simplex))	((Nypa_fruticans	Pseudophoenix_vinifera)	((Bactris_major	(Hydriastele_microspadix	Attalea_speciosa))	Leopoldinia_pulchra))))	Geonoma_undata)	Oenocarpus_minor)	Dictyosperma_album)))	(Manicaria_saccifera	(Burretiokentia_grandiflora	Veitchia_spiralis)))	Oenocarpus_bataua))	Roystonea_regia)	Calamus_caryotoides);
((((Iriartea_deltoidea	Pelagodoxa_henryana)	((Oenocarpus_bataua	Manicaria_saccifera)	((Heterospathe_cagayanensis	(Kentiopsis_piersoniorum	(((((((Sabal_domingensis	(Serenoa_repens	Phoenix_dactylifera))	((Elaeis_guineensis	Elaeis_oleifera)	((Reinhardtia_latisecta	Reinhardtia_paiewonskiana)	Reinhardtia_simplex)))	(((Sclerosperma_profizianum	Orania_palindan)	Podococcus_barteri)	((Attalea_speciosa	Nypa_fruticans)	(Bactris_major	Pseudophoenix_vinifera))))	Leopoldinia_pulchra)	(Hydriastele_microspadix	Geonoma_undata))	Oenocarpus_minor)	Dictyosperma_album)))	(Burretiokentia_grandiflora	Veitchia_spiralis))))	Roystonea_regia)	Calamus_caryotoides);
(((Pelagodoxa_henryana	((Kentiopsis_piersoniorum	((((((Hydriastele_microspadix	(Leopoldinia_pulchra	(Elaeis_guineensis	Elaeis_oleifera)))	(Attalea_speciosa	(Iriartea_deltoidea	(Bactris_major	Pseudophoenix_vinifera))))	(((Reinhardtia_latisecta	Reinhardtia_paiewonskiana)	Reinhardtia_simplex)	(((Sclerosperma_profizianum	Orania_palindan)	Podococcus_barteri)	((Nypa_fruticans	Serenoa_repens)	(Phoenix_dactylifera	Sabal_domingensis)))))	Geonoma_undata)	Oenocarpus_minor)	Dictyosperma_album))	(((Burretiokentia_grandiflora	Veitchia_spiralis)	(Oenocarpus_bataua	Manicaria_saccifera))	Heterospathe_cagayanensis)))	Roystonea_regia)	Calamus_caryotoides);
((((Bactris_major	Pelagodoxa_henryana)	(((((Kentiopsis_piersoniorum	(((Geonoma_undata	Oenocarpus_minor)	((Attalea_speciosa	(((Reinhardtia_latisecta	Reinhardtia_paiewonskiana)	Reinhardtia_simplex)	(((Iriartea_deltoidea	Pseudophoenix_vinifera)	((Elaeis_guineensis	Elaeis_oleifera)	((Sclerosperma_profizianum	Orania_palindan)	(Burretiokentia_grandiflora	Podococcus_barteri))))	(Nypa_fruticans	((Serenoa_repens	Phoenix_dactylifera)	Sabal_domingensis)))))	Leopoldinia_pulchra))	Dictyosperma_album))	Heterospathe_cagayanensis)	Veitchia_spiralis)	Manicaria_saccifera)	Oenocarpus_bataua))	(Hydriastele_microspadix	Roystonea_regia))	Calamus_caryotoides);
(((Pelagodoxa_henryana	((Oenocarpus_bataua	((Burretiokentia_grandiflora	Veitchia_spiralis)	((Kentiopsis_piersoniorum	((Oenocarpus_minor	(((Phoenix_dactylifera	Sabal_domingensis)	(((Leopoldinia_pulchra	Attalea_speciosa)	(((((Reinhardtia_latisecta	Reinhardtia_paiewonskiana)	Reinhardtia_simplex)	((Elaeis_guineensis	Elaeis_oleifera)	((Sclerosperma_profizianum	Orania_palindan)	Podococcus_barteri)))	(Pseudophoenix_vinifera	(Serenoa_repens	(Iriartea_deltoidea	Nypa_fruticans))))	Hydriastele_microspadix))	Bactris_major))	Geonoma_undata))	Dictyosperma_album))	Heterospathe_cagayanensis)))	Manicaria_saccifera))	Roystonea_regia)	Calamus_caryotoides);
((((Pelagodoxa_henryana	((Oenocarpus_bataua	((Burretiokentia_grandiflora	Veitchia_spiralis)	((Kentiopsis_piersoniorum	((((Iriartea_deltoidea	Geonoma_undata)	Oenocarpus_minor)	(((((Bactris_major	(Elaeis_guineensis	Elaeis_oleifera))	((Reinhardtia_latisecta	Reinhardtia_paiewonskiana)	Reinhardtia_simplex))	(((Sclerosperma_profizianum	Orania_palindan)	Podococcus_barteri)	((Serenoa_repens	Phoenix_dactylifera)	Sabal_domingensis)))	(Pseudophoenix_vinifera	(Nypa_fruticans	Attalea_speciosa)))	Leopoldinia_pulchra))	Dictyosperma_album))	Heterospathe_cagayanensis)))	Manicaria_saccifera))	Hydriastele_microspadix)	Roystonea_regia)	Calamus_caryotoides);
((Pelagodoxa_henryana	((Hydriastele_microspadix	Roystonea_regia)	(Manicaria_saccifera	((((Burretiokentia_grandiflora	Veitchia_spiralis)	(((((((Iriartea_deltoidea	Pseudophoenix_vinifera)	((((Elaeis_guineensis	Elaeis_oleifera)	((Sclerosperma_profizianum	Orania_palindan)	Podococcus_barteri))	(Reinhardtia_simplex	(Reinhardtia_latisecta	Reinhardtia_paiewonskiana)))	(Nypa_fruticans	(Serenoa_repens	(Phoenix_dactylifera	Sabal_domingensis)))))	((Bactris_major	Attalea_speciosa)	Leopoldinia_pulchra))	Geonoma_undata)	Oenocarpus_minor)	Dictyosperma_album)	Kentiopsis_piersoniorum))	Heterospathe_cagayanensis)	Oenocarpus_bataua))))	Calamus_caryotoides);
((((Manicaria_saccifera	(((Burretiokentia_grandiflora	Veitchia_spiralis)	((((Geonoma_undata	(((((Iriartea_deltoidea	Pseudophoenix_vinifera)	(Hydriastele_microspadix	(Bactris_major	Attalea_speciosa)))	((Nypa_fruticans	(Serenoa_repens	(Phoenix_dactylifera	Sabal_domingensis)))	(((Elaeis_guineensis	Elaeis_oleifera)	((Sclerosperma_profizianum	Orania_palindan)	Podococcus_barteri))	(Reinhardtia_simplex	(Reinhardtia_latisecta	Reinhardtia_paiewonskiana)))))	Leopoldinia_pulchra)	Oenocarpus_minor))	Dictyosperma_album)	Kentiopsis_piersoniorum)	Heterospathe_cagayanensis))	Oenocarpus_bataua))	Pelagodoxa_henryana)	Roystonea_regia)	Calamus_caryotoides);
((((Manicaria_saccifera	(((Burretiokentia_grandiflora	Veitchia_spiralis)	(((((Geonoma_undata	Oenocarpus_minor)	(((Attalea_speciosa	Hydriastele_microspadix)	((Iriartea_deltoidea	(Nypa_fruticans	(Serenoa_repens	(Phoenix_dactylifera	Sabal_domingensis))))	((Pseudophoenix_vinifera	((Elaeis_guineensis	Elaeis_oleifera)	((Sclerosperma_profizianum	Orania_palindan)	Podococcus_barteri)))	(Reinhardtia_simplex	(Reinhardtia_latisecta	Reinhardtia_paiewonskiana)))))	(Bactris_major	Leopoldinia_pulchra)))	Dictyosperma_album)	Kentiopsis_piersoniorum)	Heterospathe_cagayanensis))	Oenocarpus_bataua))	Pelagodoxa_henryana)	Roystonea_regia)	Calamus_caryotoides);
((((Manicaria_saccifera	((Veitchia_spiralis	(((((((((Iriartea_deltoidea	Pseudophoenix_vinifera)	Leopoldinia_pulchra)	(Nypa_fruticans	(Bactris_major	Attalea_speciosa)))	((((Elaeis_guineensis	Elaeis_oleifera)	((Sclerosperma_profizianum	Orania_palindan)	(Burretiokentia_grandiflora	Podococcus_barteri)))	(Reinhardtia_simplex	((Hydriastele_microspadix	Reinhardtia_paiewonskiana)	Reinhardtia_latisecta)))	(Sabal_domingensis	(Serenoa_repens	Phoenix_dactylifera))))	Geonoma_undata)	Oenocarpus_minor)	Dictyosperma_album)	Kentiopsis_piersoniorum)	Heterospathe_cagayanensis))	Oenocarpus_bataua))	Pelagodoxa_henryana)	Roystonea_regia)	Calamus_caryotoides);
(((((((Oenocarpus_bataua	((Burretiokentia_grandiflora	Veitchia_spiralis)	Heterospathe_cagayanensis))	Hydriastele_microspadix)	Manicaria_saccifera)	(((((((Attalea_speciosa	Pseudophoenix_vinifera)	(((Elaeis_guineensis	Elaeis_oleifera)	(((Sabal_domingensis	Phoenix_dactylifera)	((Sclerosperma_profizianum	Orania_palindan)	(Bactris_major	Podococcus_barteri)))	(Reinhardtia_simplex	(Reinhardtia_paiewonskiana	Reinhardtia_latisecta))))	(Nypa_fruticans	Serenoa_repens)))	(Iriartea_deltoidea	Leopoldinia_pulchra))	Geonoma_undata)	Oenocarpus_minor)	Dictyosperma_album)	Kentiopsis_piersoniorum))	Pelagodoxa_henryana)	Roystonea_regia)	Calamus_caryotoides);
((((((Burretiokentia_grandiflora	Veitchia_spiralis)	Heterospathe_cagayanensis)	(Manicaria_saccifera	Oenocarpus_bataua))	(((((Oenocarpus_minor	(Geonoma_undata	(Hydriastele_microspadix	Iriartea_deltoidea)))	((((Attalea_speciosa	(Bactris_major	Pseudophoenix_vinifera))	(Elaeis_guineensis	Elaeis_oleifera))	(((Nypa_fruticans	(Sabal_domingensis	(Serenoa_repens	Phoenix_dactylifera)))	((Sclerosperma_profizianum	Orania_palindan)	Podococcus_barteri))	(Reinhardtia_simplex	(Reinhardtia_paiewonskiana	Reinhardtia_latisecta))))	Leopoldinia_pulchra))	Dictyosperma_album)	Kentiopsis_piersoniorum)	Pelagodoxa_henryana))	Roystonea_regia)	Calamus_caryotoides);
(((((Manicaria_saccifera	(Oenocarpus_bataua	((Burretiokentia_grandiflora	Veitchia_spiralis)	(Heterospathe_cagayanensis	(((Oenocarpus_minor	(((((Sclerosperma_profizianum	Orania_palindan)	Podococcus_barteri)	((Reinhardtia_simplex	(Reinhardtia_paiewonskiana	Reinhardtia_latisecta))	((Sabal_domingensis	(Serenoa_repens	Phoenix_dactylifera))	Nypa_fruticans)))	(Attalea_speciosa	((Leopoldinia_pulchra	(Elaeis_guineensis	Elaeis_oleifera))	Pseudophoenix_vinifera)))	(Geonoma_undata	Iriartea_deltoidea)))	Dictyosperma_album)	Kentiopsis_piersoniorum)))))	(Bactris_major	Pelagodoxa_henryana))	Hydriastele_microspadix)	Roystonea_regia)	Calamus_caryotoides);
(((((Heterospathe_cagayanensis	((((((Nypa_fruticans	Iriartea_deltoidea)	((Leopoldinia_pulchra	(Elaeis_guineensis	Elaeis_oleifera))	(((Reinhardtia_simplex	(Reinhardtia_paiewonskiana	Reinhardtia_latisecta))	((Sabal_domingensis	(Serenoa_repens	Phoenix_dactylifera))	((Sclerosperma_profizianum	Orania_palindan)	Podococcus_barteri)))	Attalea_speciosa)))	Pseudophoenix_vinifera)	(Geonoma_undata	Oenocarpus_minor))	Dictyosperma_album)	Kentiopsis_piersoniorum))	(Oenocarpus_bataua	((Bactris_major	Pelagodoxa_henryana)	(Manicaria_saccifera	(Burretiokentia_grandiflora	Veitchia_spiralis)))))	Hydriastele_microspadix)	Roystonea_regia)	Calamus_caryotoides);
((Heterospathe_cagayanensis	(((Hydriastele_microspadix	Roystonea_regia)	((((Geonoma_undata	Oenocarpus_minor)	(((Reinhardtia_simplex	(Reinhardtia_paiewonskiana	Reinhardtia_latisecta))	((((Nypa_fruticans	Iriartea_deltoidea)	(Leopoldinia_pulchra	Pseudophoenix_vinifera))	(Attalea_speciosa	(Elaeis_guineensis	Elaeis_oleifera)))	((Sclerosperma_profizianum	Orania_palindan)	Podococcus_barteri)))	(Sabal_domingensis	(Serenoa_repens	Phoenix_dactylifera))))	Dictyosperma_album)	Kentiopsis_piersoniorum))	(Oenocarpus_bataua	(Manicaria_saccifera	((Bactris_major	Pelagodoxa_henryana)	(Burretiokentia_grandiflora	Veitchia_spiralis))))))	Calamus_caryotoides);
((Roystonea_regia	(((Manicaria_saccifera	Oenocarpus_bataua)	((Veitchia_spiralis	(Heterospathe_cagayanensis	(((((Iriartea_deltoidea	Geonoma_undata)	Oenocarpus_minor)	(((((Sclerosperma_profizianum	Orania_palindan)	Podococcus_barteri)	((Reinhardtia_simplex	(Reinhardtia_paiewonskiana	Reinhardtia_latisecta))	(Elaeis_guineensis	Elaeis_oleifera)))	((Nypa_fruticans	(Sabal_domingensis	(Serenoa_repens	Phoenix_dactylifera)))	(Pseudophoenix_vinifera	Attalea_speciosa)))	Leopoldinia_pulchra))	Dictyosperma_album)	Kentiopsis_piersoniorum)))	(Burretiokentia_grandiflora	Hydriastele_microspadix)))	(Bactris_major	Pelagodoxa_henryana)))	Calamus_caryotoides);
(((((Hydriastele_microspadix	(Veitchia_spiralis	((((((((Pseudophoenix_vinifera	Attalea_speciosa)	(Bactris_major	Leopoldinia_pulchra))	((((Elaeis_oleifera	Elaeis_guineensis)	((Reinhardtia_latisecta	Reinhardtia_paiewonskiana)	Reinhardtia_simplex))	(Nypa_fruticans	((Sabal_domingensis	Phoenix_dactylifera)	Serenoa_repens)))	((Iriartea_deltoidea	Podococcus_barteri)	(Sclerosperma_profizianum	Orania_palindan))))	Geonoma_undata)	Oenocarpus_minor)	Dictyosperma_album)	Kentiopsis_piersoniorum)	Heterospathe_cagayanensis)))	((Burretiokentia_grandiflora	Oenocarpus_bataua)	Manicaria_saccifera))	Pelagodoxa_henryana)	Roystonea_regia)	Calamus_caryotoides);
(((((((Burretiokentia_grandiflora	Veitchia_spiralis)	((((((((((Bactris_major	((Elaeis_oleifera	Elaeis_guineensis)	((Reinhardtia_latisecta	Reinhardtia_paiewonskiana)	Reinhardtia_simplex)))	((Orania_palindan	Sclerosperma_profizianum)	Podococcus_barteri))	(Leopoldinia_pulchra	Attalea_speciosa))	(Nypa_fruticans	(Sabal_domingensis	(Phoenix_dactylifera	Serenoa_repens))))	(Iriartea_deltoidea	Pseudophoenix_vinifera))	Geonoma_undata)	Oenocarpus_minor)	Dictyosperma_album)	Kentiopsis_piersoniorum)	Heterospathe_cagayanensis))	(Oenocarpus_bataua	Manicaria_saccifera))	Pelagodoxa_henryana)	Hydriastele_microspadix)	Roystonea_regia)	Calamus_caryotoides);
((((((Burretiokentia_grandiflora	Veitchia_spiralis)	((((((((((Elaeis_oleifera	Elaeis_guineensis)	((Reinhardtia_latisecta	Reinhardtia_paiewonskiana)	Reinhardtia_simplex))	((Orania_palindan	Sclerosperma_profizianum)	Podococcus_barteri))	(Serenoa_repens	(Sabal_domingensis	Phoenix_dactylifera)))	((Hydriastele_microspadix	(Leopoldinia_pulchra	Nypa_fruticans))	(((Iriartea_deltoidea	Pseudophoenix_vinifera)	Bactris_major)	Attalea_speciosa)))	Geonoma_undata)	Oenocarpus_minor)	Dictyosperma_album)	Kentiopsis_piersoniorum)	Heterospathe_cagayanensis))	(Oenocarpus_bataua	Manicaria_saccifera))	Pelagodoxa_henryana)	Roystonea_regia)	Calamus_caryotoides);
((((((Veitchia_spiralis	((((Geonoma_undata	((Iriartea_deltoidea	(((((Elaeis_oleifera	Elaeis_guineensis)	((Orania_palindan	Sclerosperma_profizianum)	(Burretiokentia_grandiflora	Podococcus_barteri)))	((Nypa_fruticans	(Serenoa_repens	(Sabal_domingensis	Phoenix_dactylifera)))	((Reinhardtia_latisecta	Reinhardtia_paiewonskiana)	Reinhardtia_simplex)))	((Attalea_speciosa	Bactris_major)	Pseudophoenix_vinifera))	Leopoldinia_pulchra))	Oenocarpus_minor))	Dictyosperma_album)	Kentiopsis_piersoniorum)	Heterospathe_cagayanensis))	Oenocarpus_bataua)	Manicaria_saccifera)	Pelagodoxa_henryana)	(Hydriastele_microspadix	Roystonea_regia))	Calamus_caryotoides);
(((((((Geonoma_undata	Oenocarpus_minor)	((((Elaeis_oleifera	Elaeis_guineensis)	((Orania_palindan	Sclerosperma_profizianum)	Podococcus_barteri))	((Nypa_fruticans	(Sabal_domingensis	(Phoenix_dactylifera	Serenoa_repens)))	((Reinhardtia_latisecta	Reinhardtia_paiewonskiana)	Reinhardtia_simplex)))	(Attalea_speciosa	(Leopoldinia_pulchra	Pseudophoenix_vinifera))))	Dictyosperma_album)	Kentiopsis_piersoniorum)	(Heterospathe_cagayanensis	(((Oenocarpus_bataua	Manicaria_saccifera)	(Iriartea_deltoidea	(Bactris_major	Pelagodoxa_henryana)))	(Burretiokentia_grandiflora	Veitchia_spiralis))))	(Hydriastele_microspadix	Roystonea_regia))	Calamus_caryotoides);
(((((((Geonoma_undata	Oenocarpus_minor)	((((Elaeis_oleifera	Elaeis_guineensis)	((Orania_palindan	Sclerosperma_profizianum)	Podococcus_barteri))	(((Serenoa_repens	(Sabal_domingensis	Phoenix_dactylifera))	Nypa_fruticans)	((Reinhardtia_latisecta	Reinhardtia_paiewonskiana)	Reinhardtia_simplex)))	(Attalea_speciosa	(Leopoldinia_pulchra	Pseudophoenix_vinifera))))	Dictyosperma_album)	Kentiopsis_piersoniorum)	((((Burretiokentia_grandiflora	Oenocarpus_bataua)	Manicaria_saccifera)	(Veitchia_spiralis	Heterospathe_cagayanensis))	(Iriartea_deltoidea	(Bactris_major	Pelagodoxa_henryana))))	(Hydriastele_microspadix	Roystonea_regia))	Calamus_caryotoides);
(((Roystonea_regia	Iriartea_deltoidea)	(((Bactris_major	Pelagodoxa_henryana)	(Heterospathe_cagayanensis	((Oenocarpus_bataua	Manicaria_saccifera)	(((((Geonoma_undata	Oenocarpus_minor)	((((Sabal_domingensis	(Phoenix_dactylifera	Serenoa_repens))	Nypa_fruticans)	(((Reinhardtia_latisecta	Reinhardtia_paiewonskiana)	Reinhardtia_simplex)	((Elaeis_oleifera	Elaeis_guineensis)	((Orania_palindan	Sclerosperma_profizianum)	(Burretiokentia_grandiflora	Podococcus_barteri)))))	(Attalea_speciosa	(Leopoldinia_pulchra	Pseudophoenix_vinifera))))	Dictyosperma_album)	Kentiopsis_piersoniorum)	Veitchia_spiralis))))	Hydriastele_microspadix))	Calamus_caryotoides);
((Pelagodoxa_henryana	(((((((Geonoma_undata	Oenocarpus_minor)	(((((((Reinhardtia_latisecta	Reinhardtia_paiewonskiana)	Reinhardtia_simplex)	(Elaeis_oleifera	Elaeis_guineensis))	((Orania_palindan	Sclerosperma_profizianum)	(Burretiokentia_grandiflora	(Pseudophoenix_vinifera	Podococcus_barteri))))	(((Sabal_domingensis	Phoenix_dactylifera)	Serenoa_repens)	Nypa_fruticans))	Attalea_speciosa)	Leopoldinia_pulchra))	Dictyosperma_album)	Kentiopsis_piersoniorum)	(Oenocarpus_bataua	((Veitchia_spiralis	Heterospathe_cagayanensis)	Manicaria_saccifera)))	((Hydriastele_microspadix	Roystonea_regia)	Iriartea_deltoidea))	Bactris_major))	Calamus_caryotoides);
((Roystonea_regia	(((Iriartea_deltoidea	(Bactris_major	Pelagodoxa_henryana))	((Veitchia_spiralis	(((((Geonoma_undata	Oenocarpus_minor)	((((Sabal_domingensis	Phoenix_dactylifera)	Serenoa_repens)	Nypa_fruticans)	(Pseudophoenix_vinifera	((Leopoldinia_pulchra	Attalea_speciosa)	(((Reinhardtia_latisecta	Reinhardtia_paiewonskiana)	Reinhardtia_simplex)	(((Elaeis_oleifera	Elaeis_guineensis)	(Podococcus_barteri	(Sclerosperma_profizianum	Orania_palindan)))	Burretiokentia_grandiflora))))))	Dictyosperma_album)	Kentiopsis_piersoniorum)	Heterospathe_cagayanensis))	(Manicaria_saccifera	Oenocarpus_bataua)))	Hydriastele_microspadix))	Calamus_caryotoides);
((((Iriartea_deltoidea	(Bactris_major	Pelagodoxa_henryana))	((Veitchia_spiralis	(((((Geonoma_undata	Oenocarpus_minor)	(((Pseudophoenix_vinifera	Attalea_speciosa)	((((Sabal_domingensis	Phoenix_dactylifera)	Serenoa_repens)	Nypa_fruticans)	(((Reinhardtia_latisecta	Reinhardtia_paiewonskiana)	Reinhardtia_simplex)	((Elaeis_oleifera	Elaeis_guineensis)	((Burretiokentia_grandiflora	Podococcus_barteri)	(Sclerosperma_profizianum	Orania_palindan))))))	Leopoldinia_pulchra))	Dictyosperma_album)	Kentiopsis_piersoniorum)	Heterospathe_cagayanensis))	(Manicaria_saccifera	Oenocarpus_bataua)))	(Hydriastele_microspadix	Roystonea_regia))	Calamus_caryotoides);
((Roystonea_regia	(((Manicaria_saccifera	Oenocarpus_bataua)	(Veitchia_spiralis	(Heterospathe_cagayanensis	(Kentiopsis_piersoniorum	(((((((Pseudophoenix_vinifera	(Iriartea_deltoidea	Nypa_fruticans))	(Sabal_domingensis	(Serenoa_repens	Phoenix_dactylifera)))	(((Reinhardtia_latisecta	Reinhardtia_paiewonskiana)	Reinhardtia_simplex)	(((Burretiokentia_grandiflora	Podococcus_barteri)	(Orania_palindan	Sclerosperma_profizianum))	(Elaeis_guineensis	Elaeis_oleifera))))	(Leopoldinia_pulchra	(Bactris_major	Attalea_speciosa)))	Hydriastele_microspadix)	(Oenocarpus_minor	Geonoma_undata))	Dictyosperma_album)))))	Pelagodoxa_henryana))	Calamus_caryotoides);
((Roystonea_regia	(((Hydriastele_microspadix	((Manicaria_saccifera	Oenocarpus_bataua)	(Burretiokentia_grandiflora	Veitchia_spiralis)))	(Heterospathe_cagayanensis	(Kentiopsis_piersoniorum	((Oenocarpus_minor	(((((Serenoa_repens	Nypa_fruticans)	(Sabal_domingensis	Phoenix_dactylifera))	(((Reinhardtia_latisecta	Reinhardtia_paiewonskiana)	Reinhardtia_simplex)	((Podococcus_barteri	(Orania_palindan	Sclerosperma_profizianum))	(Elaeis_guineensis	Elaeis_oleifera))))	((Pseudophoenix_vinifera	(Bactris_major	Attalea_speciosa))	Leopoldinia_pulchra))	Geonoma_undata))	Dictyosperma_album))))	(Iriartea_deltoidea	Pelagodoxa_henryana)))	Calamus_caryotoides);
((Roystonea_regia	(((Veitchia_spiralis	Burretiokentia_grandiflora)	(Heterospathe_cagayanensis	(Kentiopsis_piersoniorum	((Oenocarpus_minor	((((Attalea_speciosa	Leopoldinia_pulchra)	Pseudophoenix_vinifera)	(((Nypa_fruticans	((Sabal_domingensis	Phoenix_dactylifera)	Serenoa_repens))	((Reinhardtia_latisecta	Reinhardtia_paiewonskiana)	Reinhardtia_simplex))	((Podococcus_barteri	(Orania_palindan	Sclerosperma_profizianum))	(Elaeis_guineensis	Elaeis_oleifera))))	(Iriartea_deltoidea	Geonoma_undata)))	Dictyosperma_album))))	((Hydriastele_microspadix	Manicaria_saccifera)	((Bactris_major	Pelagodoxa_henryana)	Oenocarpus_bataua))))	Calamus_caryotoides);
((Roystonea_regia	((((Heterospathe_cagayanensis	((Kentiopsis_piersoniorum	((Oenocarpus_minor	((((Iriartea_deltoidea	Pseudophoenix_vinifera)	(((Podococcus_barteri	(Orania_palindan	Sclerosperma_profizianum))	(Bactris_major	Attalea_speciosa))	((((Reinhardtia_latisecta	Reinhardtia_paiewonskiana)	Reinhardtia_simplex)	(Elaeis_guineensis	Elaeis_oleifera))	(Leopoldinia_pulchra	Nypa_fruticans))))	((Sabal_domingensis	Phoenix_dactylifera)	Serenoa_repens))	Geonoma_undata))	Dictyosperma_album))	Veitchia_spiralis))	(Manicaria_saccifera	Oenocarpus_bataua))	(Burretiokentia_grandiflora	Pelagodoxa_henryana))	Hydriastele_microspadix))	Calamus_caryotoides);
((Roystonea_regia	(((Heterospathe_cagayanensis	(((((Oenocarpus_minor	Geonoma_undata)	((Pseudophoenix_vinifera	(Leopoldinia_pulchra	(Iriartea_deltoidea	Nypa_fruticans)))	(((Bactris_major	Attalea_speciosa)	(Elaeis_guineensis	Elaeis_oleifera))	(((Sabal_domingensis	Phoenix_dactylifera)	((Burretiokentia_grandiflora	Podococcus_barteri)	(Orania_palindan	Sclerosperma_profizianum)))	(Serenoa_repens	((Reinhardtia_latisecta	(Hydriastele_microspadix	Reinhardtia_paiewonskiana))	Reinhardtia_simplex))))))	Kentiopsis_piersoniorum)	Dictyosperma_album)	Veitchia_spiralis))	(Manicaria_saccifera	Oenocarpus_bataua))	Pelagodoxa_henryana))	Calamus_caryotoides);
((Roystonea_regia	(((Heterospathe_cagayanensis	((((Oenocarpus_minor	(((Leopoldinia_pulchra	Attalea_speciosa)	((Nypa_fruticans	(((Reinhardtia_latisecta	Reinhardtia_paiewonskiana)	Reinhardtia_simplex)	(Sabal_domingensis	(Serenoa_repens	Phoenix_dactylifera))))	((((Iriartea_deltoidea	Podococcus_barteri)	(Orania_palindan	Sclerosperma_profizianum))	((Elaeis_guineensis	(Bactris_major	Hydriastele_microspadix))	Elaeis_oleifera))	Pseudophoenix_vinifera)))	Geonoma_undata))	Kentiopsis_piersoniorum)	Dictyosperma_album)	Veitchia_spiralis))	(Manicaria_saccifera	(Burretiokentia_grandiflora	Oenocarpus_bataua)))	Pelagodoxa_henryana))	Calamus_caryotoides);
((Roystonea_regia	((((((((Hydriastele_microspadix	(Oenocarpus_minor	Geonoma_undata))	((((Iriartea_deltoidea	Pseudophoenix_vinifera)	(Bactris_major	Leopoldinia_pulchra))	Attalea_speciosa)	((((Reinhardtia_latisecta	Reinhardtia_paiewonskiana)	Reinhardtia_simplex)	((Podococcus_barteri	(Orania_palindan	Sclerosperma_profizianum))	(Elaeis_guineensis	Elaeis_oleifera)))	((Sabal_domingensis	Phoenix_dactylifera)	(Nypa_fruticans	Serenoa_repens)))))	Kentiopsis_piersoniorum)	Dictyosperma_album)	Heterospathe_cagayanensis)	Veitchia_spiralis)	((Burretiokentia_grandiflora	Manicaria_saccifera)	Oenocarpus_bataua))	Pelagodoxa_henryana))	Calamus_caryotoides);
((((((((Kentiopsis_piersoniorum	((Oenocarpus_minor	(((((Podococcus_barteri	(Orania_palindan	Sclerosperma_profizianum))	Attalea_speciosa)	((((Reinhardtia_latisecta	Reinhardtia_paiewonskiana)	Reinhardtia_simplex)	(Elaeis_guineensis	Elaeis_oleifera))	(Nypa_fruticans	(Serenoa_repens	(Sabal_domingensis	Phoenix_dactylifera)))))	((Iriartea_deltoidea	Pseudophoenix_vinifera)	Leopoldinia_pulchra))	Geonoma_undata))	Dictyosperma_album))	Heterospathe_cagayanensis)	(Burretiokentia_grandiflora	Veitchia_spiralis))	Hydriastele_microspadix)	(Manicaria_saccifera	Oenocarpus_bataua))	Roystonea_regia)	(Bactris_major	Pelagodoxa_henryana))	Calamus_caryotoides);
((Pelagodoxa_henryana	(((((Kentiopsis_piersoniorum	((Oenocarpus_minor	(((((Iriartea_deltoidea	Pseudophoenix_vinifera)	(((Elaeis_guineensis	(Hydriastele_microspadix	Elaeis_oleifera))	Podococcus_barteri)	(Orania_palindan	Sclerosperma_profizianum)))	(Nypa_fruticans	(Sabal_domingensis	(Phoenix_dactylifera	Serenoa_repens))))	(((Bactris_major	Attalea_speciosa)	Leopoldinia_pulchra)	((Reinhardtia_latisecta	Reinhardtia_paiewonskiana)	Reinhardtia_simplex)))	Geonoma_undata))	Dictyosperma_album))	Heterospathe_cagayanensis)	(Burretiokentia_grandiflora	Veitchia_spiralis))	(Manicaria_saccifera	Oenocarpus_bataua))	Roystonea_regia))	Calamus_caryotoides);
((Pelagodoxa_henryana	(((((Kentiopsis_piersoniorum	(((Oenocarpus_minor	Geonoma_undata)	(((((((Hydriastele_microspadix	Reinhardtia_latisecta)	Reinhardtia_paiewonskiana)	Reinhardtia_simplex)	(Elaeis_guineensis	Elaeis_oleifera))	(((Orania_palindan	Sclerosperma_profizianum)	Podococcus_barteri)	((Sabal_domingensis	Phoenix_dactylifera)	((Iriartea_deltoidea	Serenoa_repens)	Nypa_fruticans))))	((Bactris_major	Attalea_speciosa)	Leopoldinia_pulchra))	Pseudophoenix_vinifera))	Dictyosperma_album))	Heterospathe_cagayanensis)	Veitchia_spiralis)	(Manicaria_saccifera	(Burretiokentia_grandiflora	Oenocarpus_bataua)))	Roystonea_regia))	Calamus_caryotoides);
((((Hydriastele_microspadix	Roystonea_regia)	((Kentiopsis_piersoniorum	(((Leopoldinia_pulchra	(((((Bactris_major	Attalea_speciosa)	(Elaeis_guineensis	Elaeis_oleifera))	((Podococcus_barteri	(Orania_palindan	Sclerosperma_profizianum))	((Reinhardtia_paiewonskiana	Reinhardtia_latisecta)	Reinhardtia_simplex)))	((Nypa_fruticans	Serenoa_repens)	(Sabal_domingensis	Phoenix_dactylifera)))	(Pseudophoenix_vinifera	Iriartea_deltoidea)))	(Geonoma_undata	Oenocarpus_minor))	Dictyosperma_album))	((Heterospathe_cagayanensis	(Burretiokentia_grandiflora	Veitchia_spiralis))	(Oenocarpus_bataua	Manicaria_saccifera))))	Pelagodoxa_henryana)	Calamus_caryotoides);
(((Roystonea_regia	((Manicaria_saccifera	Oenocarpus_bataua)	(Heterospathe_cagayanensis	(Veitchia_spiralis	(Kentiopsis_piersoniorum	((((((Reinhardtia_paiewonskiana	Reinhardtia_latisecta)	Reinhardtia_simplex)	(Serenoa_repens	(Sabal_domingensis	Phoenix_dactylifera)))	(((Elaeis_guineensis	Elaeis_oleifera)	((Burretiokentia_grandiflora	Podococcus_barteri)	(Orania_palindan	Sclerosperma_profizianum)))	((Leopoldinia_pulchra	Nypa_fruticans)	(((Pseudophoenix_vinifera	Iriartea_deltoidea)	Bactris_major)	Attalea_speciosa))))	(Hydriastele_microspadix	(Geonoma_undata	Oenocarpus_minor)))	Dictyosperma_album))))))	Pelagodoxa_henryana)	Calamus_caryotoides);
((Roystonea_regia	(((Oenocarpus_bataua	(Manicaria_saccifera	(Heterospathe_cagayanensis	(Burretiokentia_grandiflora	Veitchia_spiralis))))	(Kentiopsis_piersoniorum	(((((Pseudophoenix_vinifera	Iriartea_deltoidea)	((((Attalea_speciosa	((((Hydriastele_microspadix	Reinhardtia_paiewonskiana)	Reinhardtia_latisecta)	Reinhardtia_simplex)	(Nypa_fruticans	(Sabal_domingensis	(Phoenix_dactylifera	Serenoa_repens)))))	((Elaeis_guineensis	Elaeis_oleifera)	(Podococcus_barteri	(Orania_palindan	Sclerosperma_profizianum))))	Bactris_major)	Leopoldinia_pulchra))	Geonoma_undata)	Oenocarpus_minor)	Dictyosperma_album)))	Pelagodoxa_henryana))	Calamus_caryotoides);
((Roystonea_regia	(((Heterospathe_cagayanensis	((Burretiokentia_grandiflora	Veitchia_spiralis)	(Oenocarpus_bataua	Manicaria_saccifera)))	(Kentiopsis_piersoniorum	((((Pseudophoenix_vinifera	((Bactris_major	Attalea_speciosa)	((Hydriastele_microspadix	Leopoldinia_pulchra)	((Nypa_fruticans	(Serenoa_repens	(Sabal_domingensis	Phoenix_dactylifera)))	(((Elaeis_guineensis	Elaeis_oleifera)	((Reinhardtia_paiewonskiana	Reinhardtia_latisecta)	Reinhardtia_simplex))	(Podococcus_barteri	(Orania_palindan	Sclerosperma_profizianum)))))))	Geonoma_undata)	Oenocarpus_minor)	Dictyosperma_album)))	(Iriartea_deltoidea	Pelagodoxa_henryana)))	Calamus_caryotoides);
(((Hydriastele_microspadix	Roystonea_regia)	(((Manicaria_saccifera	Oenocarpus_bataua)	((Heterospathe_cagayanensis	(Kentiopsis_piersoniorum	((((((Iriartea_deltoidea	Nypa_fruticans)	((Sabal_domingensis	Phoenix_dactylifera)	Serenoa_repens))	(((Podococcus_barteri	(Orania_palindan	Sclerosperma_profizianum))	((Reinhardtia_paiewonskiana	Reinhardtia_latisecta)	Reinhardtia_simplex))	(Leopoldinia_pulchra	((Pseudophoenix_vinifera	Attalea_speciosa)	((Bactris_major	Elaeis_guineensis)	Elaeis_oleifera)))))	Geonoma_undata)	Oenocarpus_minor)	Dictyosperma_album)))	(Burretiokentia_grandiflora	Veitchia_spiralis)))	Pelagodoxa_henryana))	Calamus_caryotoides);
(((Hydriastele_microspadix	Roystonea_regia)	(((Manicaria_saccifera	Oenocarpus_bataua)	((Heterospathe_cagayanensis	(Kentiopsis_piersoniorum	(((((((Leopoldinia_pulchra	(Elaeis_guineensis	Elaeis_oleifera))	Attalea_speciosa)	(Bactris_major	Pseudophoenix_vinifera))	((Sclerosperma_profizianum	(Podococcus_barteri	Orania_palindan))	(((Reinhardtia_paiewonskiana	Reinhardtia_latisecta)	Reinhardtia_simplex)	(Nypa_fruticans	(Sabal_domingensis	(Phoenix_dactylifera	Serenoa_repens))))))	(Iriartea_deltoidea	Geonoma_undata))	Oenocarpus_minor)	Dictyosperma_album)))	(Burretiokentia_grandiflora	Veitchia_spiralis)))	Pelagodoxa_henryana))	Calamus_caryotoides);
((Roystonea_regia	(((((Heterospathe_cagayanensis	(Kentiopsis_piersoniorum	(((((Leopoldinia_pulchra	(Bactris_major	Attalea_speciosa))	((Elaeis_guineensis	Elaeis_oleifera)	(((Reinhardtia_paiewonskiana	Reinhardtia_latisecta)	Reinhardtia_simplex)	(((Burretiokentia_grandiflora	Podococcus_barteri)	(Pseudophoenix_vinifera	((Sabal_domingensis	(Phoenix_dactylifera	Serenoa_repens))	(Iriartea_deltoidea	Nypa_fruticans))))	(Sclerosperma_profizianum	Orania_palindan)))))	Geonoma_undata)	Oenocarpus_minor)	Dictyosperma_album)))	(Hydriastele_microspadix	Veitchia_spiralis))	Manicaria_saccifera)	Oenocarpus_bataua)	Pelagodoxa_henryana))	Calamus_caryotoides);
((Roystonea_regia	(((Manicaria_saccifera	Oenocarpus_bataua)	((Heterospathe_cagayanensis	(Kentiopsis_piersoniorum	(((((Leopoldinia_pulchra	(Bactris_major	Attalea_speciosa))	(((Sabal_domingensis	(Phoenix_dactylifera	Serenoa_repens))	Nypa_fruticans)	((((Reinhardtia_paiewonskiana	Reinhardtia_latisecta)	Reinhardtia_simplex)	(Elaeis_guineensis	Elaeis_oleifera))	((Sclerosperma_profizianum	Orania_palindan)	((Hydriastele_microspadix	(Burretiokentia_grandiflora	Podococcus_barteri))	(Iriartea_deltoidea	Pseudophoenix_vinifera))))))	Geonoma_undata)	Oenocarpus_minor)	Dictyosperma_album)))	Veitchia_spiralis))	Pelagodoxa_henryana))	Calamus_caryotoides);
((Roystonea_regia	(((Manicaria_saccifera	Oenocarpus_bataua)	(Heterospathe_cagayanensis	((Kentiopsis_piersoniorum	(((Geonoma_undata	Oenocarpus_minor)	((Leopoldinia_pulchra	(Pseudophoenix_vinifera	Attalea_speciosa))	(((Sabal_domingensis	(Phoenix_dactylifera	Serenoa_repens))	(Iriartea_deltoidea	Nypa_fruticans))	((((Reinhardtia_paiewonskiana	Reinhardtia_latisecta)	Reinhardtia_simplex)	(Bactris_major	(Elaeis_guineensis	Elaeis_oleifera)))	(((Sclerosperma_profizianum	Orania_palindan)	(Burretiokentia_grandiflora	Podococcus_barteri))	Hydriastele_microspadix)))))	Dictyosperma_album))	Veitchia_spiralis)))	Pelagodoxa_henryana))	Calamus_caryotoides);
((Roystonea_regia	((((Hydriastele_microspadix	Manicaria_saccifera)	Oenocarpus_bataua)	((Burretiokentia_grandiflora	Veitchia_spiralis)	(Heterospathe_cagayanensis	(Kentiopsis_piersoniorum	(((Geonoma_undata	Oenocarpus_minor)	(((((Serenoa_repens	(Sabal_domingensis	Phoenix_dactylifera))	(Iriartea_deltoidea	Nypa_fruticans))	((((Reinhardtia_paiewonskiana	Reinhardtia_latisecta)	Reinhardtia_simplex)	(Elaeis_guineensis	Elaeis_oleifera))	((Sclerosperma_profizianum	Orania_palindan)	(Pseudophoenix_vinifera	Podococcus_barteri))))	(Bactris_major	Attalea_speciosa))	Leopoldinia_pulchra))	Dictyosperma_album)))))	Pelagodoxa_henryana))	Calamus_caryotoides);
((Heterospathe_cagayanensis	((((Hydriastele_microspadix	Manicaria_saccifera)	((Burretiokentia_grandiflora	Veitchia_spiralis)	(Roystonea_regia	Pelagodoxa_henryana)))	Oenocarpus_bataua)	(Kentiopsis_piersoniorum	(((Oenocarpus_minor	Geonoma_undata)	((Leopoldinia_pulchra	(Iriartea_deltoidea	Nypa_fruticans))	(((((((Reinhardtia_latisecta	Reinhardtia_paiewonskiana)	Reinhardtia_simplex)	(Elaeis_guineensis	Elaeis_oleifera))	(Podococcus_barteri	(Sclerosperma_profizianum	Orania_palindan)))	(Sabal_domingensis	(Serenoa_repens	Phoenix_dactylifera)))	Attalea_speciosa)	(Pseudophoenix_vinifera	Bactris_major))))	Dictyosperma_album))))	Calamus_caryotoides);
(((Hydriastele_microspadix	Roystonea_regia)	(Pelagodoxa_henryana	(Oenocarpus_bataua	(Manicaria_saccifera	(((Kentiopsis_piersoniorum	((Oenocarpus_minor	(((((((Reinhardtia_latisecta	Reinhardtia_paiewonskiana)	Reinhardtia_simplex)	((Elaeis_guineensis	Elaeis_oleifera)	(Podococcus_barteri	(Sclerosperma_profizianum	Orania_palindan))))	(Nypa_fruticans	(Sabal_domingensis	(Serenoa_repens	Phoenix_dactylifera))))	(Bactris_major	Attalea_speciosa))	(Leopoldinia_pulchra	(Iriartea_deltoidea	Pseudophoenix_vinifera)))	Geonoma_undata))	Dictyosperma_album))	Heterospathe_cagayanensis)	(Burretiokentia_grandiflora	Veitchia_spiralis))))))	Calamus_caryotoides);
((Roystonea_regia	(Pelagodoxa_henryana	((Heterospathe_cagayanensis	((Kentiopsis_piersoniorum	((Oenocarpus_minor	((Leopoldinia_pulchra	(((Bactris_major	Attalea_speciosa)	Pseudophoenix_vinifera)	(((Podococcus_barteri	(Sclerosperma_profizianum	Orania_palindan))	(((Reinhardtia_latisecta	Reinhardtia_paiewonskiana)	Reinhardtia_simplex)	(Elaeis_guineensis	Elaeis_oleifera)))	(Nypa_fruticans	(Serenoa_repens	(Phoenix_dactylifera	Sabal_domingensis))))))	(Iriartea_deltoidea	Geonoma_undata)))	Dictyosperma_album))	(Burretiokentia_grandiflora	Veitchia_spiralis)))	((Hydriastele_microspadix	Oenocarpus_bataua)	Manicaria_saccifera))))	Calamus_caryotoides);
((Roystonea_regia	(Pelagodoxa_henryana	((Heterospathe_cagayanensis	((Kentiopsis_piersoniorum	((Oenocarpus_minor	((Leopoldinia_pulchra	((Bactris_major	Attalea_speciosa)	((((Reinhardtia_latisecta	Reinhardtia_paiewonskiana)	Reinhardtia_simplex)	((Hydriastele_microspadix	Elaeis_guineensis)	Elaeis_oleifera))	((Pseudophoenix_vinifera	(Nypa_fruticans	((Iriartea_deltoidea	Serenoa_repens)	(Phoenix_dactylifera	Sabal_domingensis))))	(Podococcus_barteri	(Sclerosperma_profizianum	Orania_palindan))))))	Geonoma_undata))	Dictyosperma_album))	(Burretiokentia_grandiflora	Veitchia_spiralis)))	(Oenocarpus_bataua	Manicaria_saccifera))))	Calamus_caryotoides);
((Roystonea_regia	(Pelagodoxa_henryana	(((Kentiopsis_piersoniorum	(((Geonoma_undata	(Hydriastele_microspadix	Oenocarpus_minor))	((Bactris_major	Leopoldinia_pulchra)	(Attalea_speciosa	(((Pseudophoenix_vinifera	(Nypa_fruticans	Iriartea_deltoidea))	((Serenoa_repens	Phoenix_dactylifera)	Sabal_domingensis))	(((Elaeis_guineensis	Elaeis_oleifera)	(Podococcus_barteri	(Sclerosperma_profizianum	Orania_palindan)))	((Reinhardtia_latisecta	Reinhardtia_paiewonskiana)	Reinhardtia_simplex))))))	Dictyosperma_album))	Heterospathe_cagayanensis)	((Veitchia_spiralis	(Manicaria_saccifera	Burretiokentia_grandiflora))	Oenocarpus_bataua))))	Calamus_caryotoides);
(((Hydriastele_microspadix	Roystonea_regia)	(Pelagodoxa_henryana	((Oenocarpus_bataua	Manicaria_saccifera)	((Veitchia_spiralis	Burretiokentia_grandiflora)	((Kentiopsis_piersoniorum	(((Geonoma_undata	Oenocarpus_minor)	(Leopoldinia_pulchra	(Attalea_speciosa	(((Pseudophoenix_vinifera	(Nypa_fruticans	Iriartea_deltoidea))	((Serenoa_repens	Phoenix_dactylifera)	Sabal_domingensis))	(((Bactris_major	(Elaeis_guineensis	Elaeis_oleifera))	(Podococcus_barteri	(Sclerosperma_profizianum	Orania_palindan)))	((Reinhardtia_latisecta	Reinhardtia_paiewonskiana)	Reinhardtia_simplex))))))	Dictyosperma_album))	Heterospathe_cagayanensis)))))	Calamus_caryotoides);
(((Hydriastele_microspadix	Roystonea_regia)	(Pelagodoxa_henryana	((Oenocarpus_bataua	Manicaria_saccifera)	((Veitchia_spiralis	Burretiokentia_grandiflora)	((Kentiopsis_piersoniorum	(((Geonoma_undata	Oenocarpus_minor)	(Leopoldinia_pulchra	((Bactris_major	Attalea_speciosa)	(((Serenoa_repens	(Phoenix_dactylifera	Sabal_domingensis))	(((Iriartea_deltoidea	Pseudophoenix_vinifera)	Podococcus_barteri)	(Sclerosperma_profizianum	Orania_palindan)))	(Nypa_fruticans	((Elaeis_guineensis	Elaeis_oleifera)	((Reinhardtia_latisecta	Reinhardtia_paiewonskiana)	Reinhardtia_simplex)))))))	Dictyosperma_album))	Heterospathe_cagayanensis)))))	Calamus_caryotoides);
((Hydriastele_microspadix	((Pelagodoxa_henryana	(((Burretiokentia_grandiflora	Oenocarpus_bataua)	Manicaria_saccifera)	(Veitchia_spiralis	((Kentiopsis_piersoniorum	(((Geonoma_undata	Oenocarpus_minor)	((((((Elaeis_guineensis	(Bactris_major	Elaeis_oleifera))	Attalea_speciosa)	((((Reinhardtia_latisecta	Reinhardtia_paiewonskiana)	Reinhardtia_simplex)	(Serenoa_repens	(Phoenix_dactylifera	Sabal_domingensis)))	(Podococcus_barteri	(Sclerosperma_profizianum	Orania_palindan))))	Leopoldinia_pulchra)	Nypa_fruticans)	(Iriartea_deltoidea	Pseudophoenix_vinifera)))	Dictyosperma_album))	Heterospathe_cagayanensis))))	Roystonea_regia))	Calamus_caryotoides);
((Pelagodoxa_henryana	(((Oenocarpus_bataua	Manicaria_saccifera)	((Burretiokentia_grandiflora	Veitchia_spiralis)	((Kentiopsis_piersoniorum	(((((((Reinhardtia_latisecta	Reinhardtia_paiewonskiana)	Reinhardtia_simplex)	((Podococcus_barteri	(Sclerosperma_profizianum	Orania_palindan))	(Nypa_fruticans	((Serenoa_repens	Phoenix_dactylifera)	Sabal_domingensis))))	(Leopoldinia_pulchra	(((Elaeis_guineensis	Elaeis_oleifera)	(Attalea_speciosa	Bactris_major))	(Iriartea_deltoidea	Pseudophoenix_vinifera))))	Geonoma_undata)	Oenocarpus_minor)	Dictyosperma_album))	Heterospathe_cagayanensis)))	(Roystonea_regia	Hydriastele_microspadix)))	Calamus_caryotoides);
((((Kentiopsis_piersoniorum	((((Leopoldinia_pulchra	((((Elaeis_guineensis	(Hydriastele_microspadix	(Bactris_major	Elaeis_oleifera)))	Attalea_speciosa)	(((Burretiokentia_grandiflora	Podococcus_barteri)	(Sclerosperma_profizianum	Orania_palindan))	((Nypa_fruticans	(Serenoa_repens	(Phoenix_dactylifera	Sabal_domingensis)))	((Reinhardtia_latisecta	Reinhardtia_paiewonskiana)	Reinhardtia_simplex))))	(Iriartea_deltoidea	Pseudophoenix_vinifera)))	Geonoma_undata)	Oenocarpus_minor)	Dictyosperma_album))	Heterospathe_cagayanensis)	(((Roystonea_regia	Pelagodoxa_henryana)	(Oenocarpus_bataua	Manicaria_saccifera))	Veitchia_spiralis))	Calamus_caryotoides);
(((Burretiokentia_grandiflora	Veitchia_spiralis)	(((Pelagodoxa_henryana	Roystonea_regia)	(Manicaria_saccifera	Oenocarpus_bataua))	((Kentiopsis_piersoniorum	(Dictyosperma_album	((Hydriastele_microspadix	(Leopoldinia_pulchra	((((Sabal_domingensis	(Serenoa_repens	Phoenix_dactylifera))	(((Orania_palindan	Sclerosperma_profizianum)	Podococcus_barteri)	Pseudophoenix_vinifera))	(Nypa_fruticans	((Elaeis_oleifera	Elaeis_guineensis)	(Reinhardtia_simplex	(Reinhardtia_latisecta	Reinhardtia_paiewonskiana)))))	(Bactris_major	Attalea_speciosa))))	(Oenocarpus_minor	(Iriartea_deltoidea	Geonoma_undata)))))	Heterospathe_cagayanensis)))	Calamus_caryotoides);
(((Pelagodoxa_henryana	Roystonea_regia)	((Manicaria_saccifera	Oenocarpus_bataua)	(((Kentiopsis_piersoniorum	(Dictyosperma_album	((((Pseudophoenix_vinifera	Leopoldinia_pulchra)	(((Nypa_fruticans	(Sabal_domingensis	(Serenoa_repens	(Iriartea_deltoidea	Phoenix_dactylifera))))	(Hydriastele_microspadix	((((Orania_palindan	Sclerosperma_profizianum)	(Burretiokentia_grandiflora	Podococcus_barteri))	(Elaeis_oleifera	Elaeis_guineensis))	(Reinhardtia_simplex	(Reinhardtia_latisecta	Reinhardtia_paiewonskiana)))))	(Bactris_major	Attalea_speciosa)))	Oenocarpus_minor)	Geonoma_undata)))	Heterospathe_cagayanensis)	Veitchia_spiralis)))	Calamus_caryotoides);
(((((Manicaria_saccifera	Oenocarpus_bataua)	(((Kentiopsis_piersoniorum	(Dictyosperma_album	((Oenocarpus_minor	Geonoma_undata)	((((Nypa_fruticans	((Phoenix_dactylifera	Sabal_domingensis)	Serenoa_repens))	(((Orania_palindan	Sclerosperma_profizianum)	Podococcus_barteri)	((Elaeis_oleifera	Elaeis_guineensis)	(Reinhardtia_simplex	(Reinhardtia_latisecta	Reinhardtia_paiewonskiana)))))	(Iriartea_deltoidea	Pseudophoenix_vinifera))	((Bactris_major	Attalea_speciosa)	Leopoldinia_pulchra)))))	Heterospathe_cagayanensis)	(Burretiokentia_grandiflora	Veitchia_spiralis)))	Pelagodoxa_henryana)	(Hydriastele_microspadix	Roystonea_regia))	Calamus_caryotoides);
(((((((((Dictyosperma_album	Kentiopsis_piersoniorum)	((((Pseudophoenix_vinifera	Iriartea_deltoidea)	((Phoenix_dactylifera	Sabal_domingensis)	(Serenoa_repens	Nypa_fruticans)))	(((Bactris_major	Attalea_speciosa)	Leopoldinia_pulchra)	((Reinhardtia_simplex	(Reinhardtia_latisecta	Reinhardtia_paiewonskiana))	(((Orania_palindan	Sclerosperma_profizianum)	Podococcus_barteri)	(Elaeis_oleifera	Elaeis_guineensis)))))	(Oenocarpus_minor	Geonoma_undata)))	Heterospathe_cagayanensis)	(Hydriastele_microspadix	Veitchia_spiralis))	Burretiokentia_grandiflora)	(Manicaria_saccifera	Oenocarpus_bataua))	Pelagodoxa_henryana)	Roystonea_regia)	Calamus_caryotoides);
(((((((((((((Hydriastele_microspadix	Attalea_speciosa)	(((Orania_palindan	Sclerosperma_profizianum)	Podococcus_barteri)	(Elaeis_oleifera	Elaeis_guineensis)))	((Reinhardtia_simplex	(Reinhardtia_latisecta	Reinhardtia_paiewonskiana))	((Serenoa_repens	Phoenix_dactylifera)	Sabal_domingensis)))	((Iriartea_deltoidea	Nypa_fruticans)	(Leopoldinia_pulchra	Pseudophoenix_vinifera)))	(Oenocarpus_minor	Geonoma_undata))	Dictyosperma_album)	Kentiopsis_piersoniorum)	Heterospathe_cagayanensis)	(Burretiokentia_grandiflora	Veitchia_spiralis))	(Manicaria_saccifera	Oenocarpus_bataua))	(Bactris_major	Pelagodoxa_henryana))	Roystonea_regia)	Calamus_caryotoides);
(((((Oenocarpus_bataua	Manicaria_saccifera)	((((((((((Attalea_speciosa	Bactris_major)	(Iriartea_deltoidea	Pseudophoenix_vinifera))	Hydriastele_microspadix)	((Nypa_fruticans	(((Orania_palindan	Sclerosperma_profizianum)	Podococcus_barteri)	((Elaeis_oleifera	Elaeis_guineensis)	(Reinhardtia_simplex	(Reinhardtia_latisecta	Reinhardtia_paiewonskiana)))))	(Serenoa_repens	(Phoenix_dactylifera	Sabal_domingensis))))	Leopoldinia_pulchra)	(Oenocarpus_minor	Geonoma_undata))	Dictyosperma_album)	Kentiopsis_piersoniorum)	Heterospathe_cagayanensis)	(Burretiokentia_grandiflora	Veitchia_spiralis)))	Pelagodoxa_henryana)	Roystonea_regia)	Calamus_caryotoides);
(((((Oenocarpus_bataua	Manicaria_saccifera)	(((Dictyosperma_album	((((((Nypa_fruticans	Iriartea_deltoidea)	Pseudophoenix_vinifera)	(((Sclerosperma_profizianum	(Podococcus_barteri	Orania_palindan))	(Attalea_speciosa	Bactris_major))	((Leopoldinia_pulchra	(Elaeis_oleifera	Elaeis_guineensis))	(Reinhardtia_simplex	(Reinhardtia_latisecta	Reinhardtia_paiewonskiana)))))	((Sabal_domingensis	Phoenix_dactylifera)	Serenoa_repens))	(Oenocarpus_minor	Geonoma_undata))	Kentiopsis_piersoniorum))	Heterospathe_cagayanensis)	(Burretiokentia_grandiflora	Veitchia_spiralis)))	Pelagodoxa_henryana)	(Hydriastele_microspadix	Roystonea_regia))	Calamus_caryotoides);
((((Heterospathe_cagayanensis	(Oenocarpus_bataua	((Manicaria_saccifera	(Pelagodoxa_henryana	((Dictyosperma_album	(((((Leopoldinia_pulchra	Pseudophoenix_vinifera)	(Nypa_fruticans	Iriartea_deltoidea))	(((Elaeis_oleifera	Elaeis_guineensis)	(Attalea_speciosa	Bactris_major))	((Orania_palindan	Sclerosperma_profizianum)	((Sabal_domingensis	(Podococcus_barteri	(Phoenix_dactylifera	Serenoa_repens)))	(Reinhardtia_simplex	(Reinhardtia_latisecta	Reinhardtia_paiewonskiana))))))	(Oenocarpus_minor	Geonoma_undata))	Kentiopsis_piersoniorum))	Veitchia_spiralis)))	Burretiokentia_grandiflora)))	Hydriastele_microspadix)	Roystonea_regia)	Calamus_caryotoides);
(((((Oenocarpus_bataua	Manicaria_saccifera)	((Burretiokentia_grandiflora	Veitchia_spiralis)	(Heterospathe_cagayanensis	((((((((Elaeis_oleifera	Elaeis_guineensis)	Attalea_speciosa)	Bactris_major)	((Podococcus_barteri	(Nypa_fruticans	(Sabal_domingensis	(Phoenix_dactylifera	Serenoa_repens))))	(((Iriartea_deltoidea	Pseudophoenix_vinifera)	(Reinhardtia_simplex	((Hydriastele_microspadix	Reinhardtia_latisecta)	Reinhardtia_paiewonskiana)))	(Orania_palindan	Sclerosperma_profizianum))))	Leopoldinia_pulchra)	(Oenocarpus_minor	Geonoma_undata))	Dictyosperma_album)	Kentiopsis_piersoniorum))))	Pelagodoxa_henryana)	Roystonea_regia)	Calamus_caryotoides);
(((((Manicaria_saccifera	(Burretiokentia_grandiflora	Veitchia_spiralis))	(Oenocarpus_bataua	(Heterospathe_cagayanensis	(((((((Attalea_speciosa	((Elaeis_oleifera	Elaeis_guineensis)	Bactris_major))	((Reinhardtia_simplex	((Reinhardtia_latisecta	Hydriastele_microspadix)	Reinhardtia_paiewonskiana))	(((Serenoa_repens	(Sabal_domingensis	Phoenix_dactylifera))	Nypa_fruticans)	(Podococcus_barteri	(Orania_palindan	Sclerosperma_profizianum)))))	((Iriartea_deltoidea	Pseudophoenix_vinifera)	Leopoldinia_pulchra))	Oenocarpus_minor)	Geonoma_undata)	Dictyosperma_album)	Kentiopsis_piersoniorum))))	Pelagodoxa_henryana)	Roystonea_regia)	Calamus_caryotoides);
((Roystonea_regia	(Pelagodoxa_henryana	(((((((((Pseudophoenix_vinifera	Attalea_speciosa)	(((((Iriartea_deltoidea	Serenoa_repens)	Phoenix_dactylifera)	Sabal_domingensis)	Nypa_fruticans)	((((Bactris_major	(Hydriastele_microspadix	Elaeis_oleifera))	Elaeis_guineensis)	(Reinhardtia_simplex	(Reinhardtia_paiewonskiana	Reinhardtia_latisecta)))	(Podococcus_barteri	(Orania_palindan	Sclerosperma_profizianum)))))	Leopoldinia_pulchra)	(Oenocarpus_minor	Geonoma_undata))	Dictyosperma_album)	Kentiopsis_piersoniorum)	Heterospathe_cagayanensis)	Veitchia_spiralis)	((Burretiokentia_grandiflora	Oenocarpus_bataua)	Manicaria_saccifera))))	Calamus_caryotoides);
((Roystonea_regia	(Pelagodoxa_henryana	((((((((Leopoldinia_pulchra	((((((Elaeis_oleifera	Elaeis_guineensis)	Bactris_major)	(Reinhardtia_simplex	(Reinhardtia_paiewonskiana	Reinhardtia_latisecta)))	(Attalea_speciosa	(Podococcus_barteri	(Orania_palindan	Sclerosperma_profizianum))))	(((Serenoa_repens	Phoenix_dactylifera)	Sabal_domingensis)	(Iriartea_deltoidea	Nypa_fruticans)))	(Burretiokentia_grandiflora	Pseudophoenix_vinifera)))	(Oenocarpus_minor	Geonoma_undata))	Dictyosperma_album)	Kentiopsis_piersoniorum)	Heterospathe_cagayanensis)	Veitchia_spiralis)	Hydriastele_microspadix)	(Oenocarpus_bataua	Manicaria_saccifera))))	Calamus_caryotoides);
((Roystonea_regia	(Pelagodoxa_henryana	((((((((Leopoldinia_pulchra	((((Bactris_major	Attalea_speciosa)	((Hydriastele_microspadix	((Elaeis_oleifera	Elaeis_guineensis)	(Reinhardtia_simplex	(Reinhardtia_paiewonskiana	Reinhardtia_latisecta))))	((Burretiokentia_grandiflora	Podococcus_barteri)	(Orania_palindan	Sclerosperma_profizianum))))	(((Serenoa_repens	Phoenix_dactylifera)	Sabal_domingensis)	(Iriartea_deltoidea	Nypa_fruticans)))	Pseudophoenix_vinifera))	Oenocarpus_minor)	Geonoma_undata)	Dictyosperma_album)	Kentiopsis_piersoniorum)	Heterospathe_cagayanensis)	Veitchia_spiralis)	(Oenocarpus_bataua	Manicaria_saccifera))))	Calamus_caryotoides);
((Roystonea_regia	((Bactris_major	Pelagodoxa_henryana)	(((((((Oenocarpus_minor	Geonoma_undata)	(((Serenoa_repens	(Phoenix_dactylifera	Sabal_domingensis))	Nypa_fruticans)	((Iriartea_deltoidea	Pseudophoenix_vinifera)	((Leopoldinia_pulchra	Attalea_speciosa)	((((Burretiokentia_grandiflora	Elaeis_oleifera)	(Hydriastele_microspadix	Elaeis_guineensis))	(Reinhardtia_simplex	(Reinhardtia_paiewonskiana	Reinhardtia_latisecta)))	(Podococcus_barteri	(Orania_palindan	Sclerosperma_profizianum)))))))	Dictyosperma_album)	Kentiopsis_piersoniorum)	Heterospathe_cagayanensis)	Veitchia_spiralis)	(Oenocarpus_bataua	Manicaria_saccifera))))	Calamus_caryotoides);
((Roystonea_regia	(Pelagodoxa_henryana	(Manicaria_saccifera	(((((((Oenocarpus_minor	Geonoma_undata)	(((Iriartea_deltoidea	Pseudophoenix_vinifera)	(Leopoldinia_pulchra	Nypa_fruticans))	(((Sabal_domingensis	((Reinhardtia_simplex	(Reinhardtia_paiewonskiana	Reinhardtia_latisecta))	(Serenoa_repens	Phoenix_dactylifera)))	(Podococcus_barteri	(Orania_palindan	Sclerosperma_profizianum)))	(((Bactris_major	(Hydriastele_microspadix	Elaeis_oleifera))	Elaeis_guineensis)	Attalea_speciosa))))	Dictyosperma_album)	Kentiopsis_piersoniorum)	Heterospathe_cagayanensis)	(Burretiokentia_grandiflora	Veitchia_spiralis))	Oenocarpus_bataua))))	Calamus_caryotoides);
(((((Manicaria_saccifera	((((((Oenocarpus_minor	((((Leopoldinia_pulchra	Attalea_speciosa)	(((Elaeis_oleifera	Elaeis_guineensis)	(Reinhardtia_simplex	(Reinhardtia_paiewonskiana	Reinhardtia_latisecta)))	((Nypa_fruticans	(Sabal_domingensis	(Serenoa_repens	Phoenix_dactylifera)))	(Podococcus_barteri	(Orania_palindan	Sclerosperma_profizianum)))))	((Pseudophoenix_vinifera	Bactris_major)	Iriartea_deltoidea))	Geonoma_undata))	Dictyosperma_album)	Kentiopsis_piersoniorum)	Heterospathe_cagayanensis)	(Burretiokentia_grandiflora	Veitchia_spiralis))	Oenocarpus_bataua))	Pelagodoxa_henryana)	Hydriastele_microspadix)	Roystonea_regia)	Calamus_caryotoides);
(((((Manicaria_saccifera	Oenocarpus_bataua)	(((((Oenocarpus_minor	(((Hydriastele_microspadix	((Sclerosperma_profizianum	(Podococcus_barteri	Orania_palindan))	Attalea_speciosa))	((Bactris_major	Leopoldinia_pulchra)	((((Pseudophoenix_vinifera	Iriartea_deltoidea)	Nypa_fruticans)	(Serenoa_repens	(Phoenix_dactylifera	Sabal_domingensis)))	((Elaeis_oleifera	Elaeis_guineensis)	(Reinhardtia_simplex	(Reinhardtia_paiewonskiana	Reinhardtia_latisecta))))))	Geonoma_undata))	Dictyosperma_album)	Kentiopsis_piersoniorum)	Heterospathe_cagayanensis)	(Burretiokentia_grandiflora	Veitchia_spiralis)))	Pelagodoxa_henryana)	Roystonea_regia)	Calamus_caryotoides);
(((((Manicaria_saccifera	Oenocarpus_bataua)	(((((Oenocarpus_minor	(((Leopoldinia_pulchra	(((Sabal_domingensis	(Serenoa_repens	Phoenix_dactylifera))	((Reinhardtia_simplex	(Reinhardtia_paiewonskiana	Reinhardtia_latisecta))	((Podococcus_barteri	(Orania_palindan	Sclerosperma_profizianum))	(Elaeis_oleifera	Elaeis_guineensis))))	Attalea_speciosa))	(Pseudophoenix_vinifera	(Iriartea_deltoidea	Nypa_fruticans)))	Geonoma_undata))	Dictyosperma_album)	Kentiopsis_piersoniorum)	Heterospathe_cagayanensis)	(Burretiokentia_grandiflora	Veitchia_spiralis)))	(Bactris_major	Pelagodoxa_henryana))	(Hydriastele_microspadix	Roystonea_regia))	Calamus_caryotoides);
(((((((Oenocarpus_minor	(((Leopoldinia_pulchra	(((Elaeis_oleifera	Elaeis_guineensis)	(Reinhardtia_simplex	(Reinhardtia_paiewonskiana	Reinhardtia_latisecta)))	(((Sabal_domingensis	(Serenoa_repens	Phoenix_dactylifera))	Nypa_fruticans)	((Orania_palindan	Sclerosperma_profizianum)	(Iriartea_deltoidea	Podococcus_barteri)))))	(Attalea_speciosa	Pseudophoenix_vinifera))	Geonoma_undata))	Dictyosperma_album)	Kentiopsis_piersoniorum)	(Heterospathe_cagayanensis	((((Hydriastele_microspadix	Burretiokentia_grandiflora)	Manicaria_saccifera)	Oenocarpus_bataua)	Veitchia_spiralis)))	(Bactris_major	Pelagodoxa_henryana))	Roystonea_regia)	Calamus_caryotoides);
((((Manicaria_saccifera	Oenocarpus_bataua)	((Burretiokentia_grandiflora	(Heterospathe_cagayanensis	Veitchia_spiralis))	(((Oenocarpus_minor	((((Sabal_domingensis	(Serenoa_repens	Phoenix_dactylifera))	(Reinhardtia_simplex	((Hydriastele_microspadix	Reinhardtia_latisecta)	Reinhardtia_paiewonskiana)))	(((Leopoldinia_pulchra	(Iriartea_deltoidea	Nypa_fruticans))	(Bactris_major	Attalea_speciosa))	(Pseudophoenix_vinifera	((Elaeis_oleifera	Elaeis_guineensis)	(Sclerosperma_profizianum	(Podococcus_barteri	Orania_palindan))))))	Geonoma_undata))	Dictyosperma_album)	Kentiopsis_piersoniorum)))	(Pelagodoxa_henryana	Roystonea_regia))	Calamus_caryotoides);
((Roystonea_regia	(((Oenocarpus_bataua	((Kentiopsis_piersoniorum	((Oenocarpus_minor	((Geonoma_undata	Hydriastele_microspadix)	((Iriartea_deltoidea	(Leopoldinia_pulchra	Nypa_fruticans))	(Pseudophoenix_vinifera	((((Reinhardtia_simplex	(Reinhardtia_latisecta	Reinhardtia_paiewonskiana))	((Sclerosperma_profizianum	Orania_palindan)	Podococcus_barteri))	((Phoenix_dactylifera	Sabal_domingensis)	Serenoa_repens))	((Elaeis_oleifera	Elaeis_guineensis)	(Bactris_major	Attalea_speciosa)))))))	Dictyosperma_album))	Heterospathe_cagayanensis))	((Burretiokentia_grandiflora	Veitchia_spiralis)	Manicaria_saccifera))	Pelagodoxa_henryana))	Calamus_caryotoides);
((Roystonea_regia	(((Kentiopsis_piersoniorum	((((((((Reinhardtia_simplex	(Reinhardtia_latisecta	Reinhardtia_paiewonskiana))	((Sclerosperma_profizianum	Orania_palindan)	Podococcus_barteri))	(Sabal_domingensis	(Serenoa_repens	Phoenix_dactylifera)))	((Elaeis_oleifera	Elaeis_guineensis)	(Bactris_major	Attalea_speciosa)))	((Leopoldinia_pulchra	Pseudophoenix_vinifera)	(Iriartea_deltoidea	Nypa_fruticans)))	Oenocarpus_minor)	Geonoma_undata)	Dictyosperma_album))	(Heterospathe_cagayanensis	((Manicaria_saccifera	Oenocarpus_bataua)	(Burretiokentia_grandiflora	(Hydriastele_microspadix	Veitchia_spiralis)))))	Pelagodoxa_henryana))	Calamus_caryotoides);
((Roystonea_regia	((((Hydriastele_microspadix	Manicaria_saccifera)	Oenocarpus_bataua)	((Burretiokentia_grandiflora	Veitchia_spiralis)	((Kentiopsis_piersoniorum	(((((Iriartea_deltoidea	Leopoldinia_pulchra)	(((((Elaeis_oleifera	Elaeis_guineensis)	(Reinhardtia_simplex	(Reinhardtia_latisecta	Reinhardtia_paiewonskiana)))	(((Sclerosperma_profizianum	Orania_palindan)	Podococcus_barteri)	((Nypa_fruticans	Serenoa_repens)	(Phoenix_dactylifera	Sabal_domingensis))))	(Bactris_major	Attalea_speciosa))	Pseudophoenix_vinifera))	Oenocarpus_minor)	Geonoma_undata)	Dictyosperma_album))	Heterospathe_cagayanensis)))	Pelagodoxa_henryana))	Calamus_caryotoides);
(((Hydriastele_microspadix	Roystonea_regia)	((((Veitchia_spiralis	((Kentiopsis_piersoniorum	((Oenocarpus_minor	((((((Iriartea_deltoidea	Nypa_fruticans)	Serenoa_repens)	Pseudophoenix_vinifera)	((((Reinhardtia_simplex	(Reinhardtia_latisecta	Reinhardtia_paiewonskiana))	(Phoenix_dactylifera	Sabal_domingensis))	((Elaeis_oleifera	Elaeis_guineensis)	((Sclerosperma_profizianum	Orania_palindan)	(Burretiokentia_grandiflora	Podococcus_barteri))))	(Bactris_major	Attalea_speciosa)))	Leopoldinia_pulchra)	Geonoma_undata))	Dictyosperma_album))	Heterospathe_cagayanensis))	Manicaria_saccifera)	Oenocarpus_bataua)	Pelagodoxa_henryana))	Calamus_caryotoides);
(((Hydriastele_microspadix	Roystonea_regia)	(((((Burretiokentia_grandiflora	Veitchia_spiralis)	((Kentiopsis_piersoniorum	((Oenocarpus_minor	(((Iriartea_deltoidea	((Nypa_fruticans	(Sabal_domingensis	(Serenoa_repens	Phoenix_dactylifera)))	((((Sclerosperma_profizianum	Orania_palindan)	(Pseudophoenix_vinifera	Podococcus_barteri))	(Elaeis_oleifera	Elaeis_guineensis))	(Reinhardtia_simplex	(Reinhardtia_latisecta	Reinhardtia_paiewonskiana)))))	(Attalea_speciosa	Leopoldinia_pulchra))	Geonoma_undata))	Dictyosperma_album))	Heterospathe_cagayanensis))	Manicaria_saccifera)	Oenocarpus_bataua)	(Bactris_major	Pelagodoxa_henryana)))	Calamus_caryotoides);
(((Pelagodoxa_henryana	Roystonea_regia)	((Hydriastele_microspadix	Manicaria_saccifera)	(Oenocarpus_bataua	(Heterospathe_cagayanensis	((Kentiopsis_piersoniorum	((Oenocarpus_minor	(((((Pseudophoenix_vinifera	(Iriartea_deltoidea	Nypa_fruticans))	(Serenoa_repens	(Phoenix_dactylifera	Sabal_domingensis)))	(((Podococcus_barteri	(Orania_palindan	Sclerosperma_profizianum))	(Elaeis_oleifera	Elaeis_guineensis))	(Reinhardtia_simplex	(Reinhardtia_latisecta	Reinhardtia_paiewonskiana))))	(Attalea_speciosa	(Bactris_major	Leopoldinia_pulchra)))	(Burretiokentia_grandiflora	Geonoma_undata)))	Dictyosperma_album))	Veitchia_spiralis)))))	Calamus_caryotoides);
(((Bactris_major	Pelagodoxa_henryana)	(((Manicaria_saccifera	Oenocarpus_bataua)	(((Kentiopsis_piersoniorum	(((Oenocarpus_minor	Geonoma_undata)	(((Iriartea_deltoidea	Pseudophoenix_vinifera)	(Nypa_fruticans	(Serenoa_repens	(Phoenix_dactylifera	Sabal_domingensis))))	(Leopoldinia_pulchra	(((Elaeis_oleifera	Elaeis_guineensis)	(Reinhardtia_simplex	(Reinhardtia_latisecta	Reinhardtia_paiewonskiana)))	((Podococcus_barteri	(Orania_palindan	Sclerosperma_profizianum))	Attalea_speciosa)))))	Dictyosperma_album))	Heterospathe_cagayanensis)	(Burretiokentia_grandiflora	Veitchia_spiralis)))	(Hydriastele_microspadix	Roystonea_regia)))	Calamus_caryotoides);
((Roystonea_regia	((((Bactris_major	Pelagodoxa_henryana)	((Kentiopsis_piersoniorum	((Oenocarpus_minor	(Geonoma_undata	((Pseudophoenix_vinifera	(Leopoldinia_pulchra	Attalea_speciosa))	(Iriartea_deltoidea	(((Sabal_domingensis	(Serenoa_repens	Phoenix_dactylifera))	(Nypa_fruticans	((Elaeis_oleifera	Elaeis_guineensis)	(Reinhardtia_simplex	(Reinhardtia_latisecta	Reinhardtia_paiewonskiana)))))	(Podococcus_barteri	(Orania_palindan	Sclerosperma_profizianum)))))))	Dictyosperma_album))	Heterospathe_cagayanensis))	(((Burretiokentia_grandiflora	Veitchia_spiralis)	Manicaria_saccifera)	Oenocarpus_bataua))	Hydriastele_microspadix))	Calamus_caryotoides);
(((((Veitchia_spiralis	((Kentiopsis_piersoniorum	((Geonoma_undata	((((Attalea_speciosa	(((Elaeis_oleifera	Elaeis_guineensis)	(Reinhardtia_simplex	(Reinhardtia_latisecta	Reinhardtia_paiewonskiana)))	((Podococcus_barteri	(Orania_palindan	Sclerosperma_profizianum))	((Nypa_fruticans	Serenoa_repens)	(Phoenix_dactylifera	Sabal_domingensis)))))	Pseudophoenix_vinifera)	(Leopoldinia_pulchra	Iriartea_deltoidea))	Oenocarpus_minor))	Dictyosperma_album))	Heterospathe_cagayanensis))	(Burretiokentia_grandiflora	Oenocarpus_bataua))	Manicaria_saccifera)	((Hydriastele_microspadix	Roystonea_regia)	(Bactris_major	Pelagodoxa_henryana)))	Calamus_caryotoides);
((((((((Bactris_major	Attalea_speciosa)	Nypa_fruticans)	Pseudophoenix_vinifera)	Leopoldinia_pulchra)	(((Elaeis_oleifera	Elaeis_guineensis)	(Reinhardtia_simplex	(Reinhardtia_latisecta	Reinhardtia_paiewonskiana)))	((Podococcus_barteri	(Orania_palindan	Sclerosperma_profizianum))	((Serenoa_repens	Phoenix_dactylifera)	Sabal_domingensis))))	Iriartea_deltoidea)	((Oenocarpus_minor	Geonoma_undata)	(Dictyosperma_album	((Heterospathe_cagayanensis	(((Oenocarpus_bataua	Hydriastele_microspadix)	((Roystonea_regia	Pelagodoxa_henryana)	Manicaria_saccifera))	(Burretiokentia_grandiflora	Veitchia_spiralis)))	Kentiopsis_piersoniorum))))	Calamus_caryotoides);
((Roystonea_regia	((((Hydriastele_microspadix	(Burretiokentia_grandiflora	Manicaria_saccifera))	Oenocarpus_bataua)	(Veitchia_spiralis	(Heterospathe_cagayanensis	((((Oenocarpus_minor	Geonoma_undata)	((Attalea_speciosa	(((Reinhardtia_simplex	(Reinhardtia_latisecta	Reinhardtia_paiewonskiana))	((Iriartea_deltoidea	Pseudophoenix_vinifera)	(((Orania_palindan	Sclerosperma_profizianum)	Podococcus_barteri)	(Elaeis_guineensis	Elaeis_oleifera))))	(Nypa_fruticans	((Sabal_domingensis	Phoenix_dactylifera)	Serenoa_repens))))	(Bactris_major	Leopoldinia_pulchra)))	Dictyosperma_album)	Kentiopsis_piersoniorum))))	Pelagodoxa_henryana))	Calamus_caryotoides);
(((Hydriastele_microspadix	Roystonea_regia)	(((Manicaria_saccifera	Oenocarpus_bataua)	(Veitchia_spiralis	(Heterospathe_cagayanensis	((((Oenocarpus_minor	Geonoma_undata)	(((Iriartea_deltoidea	Nypa_fruticans)	(Phoenix_dactylifera	Serenoa_repens))	(Sabal_domingensis	((Leopoldinia_pulchra	((Pseudophoenix_vinifera	(((Orania_palindan	Sclerosperma_profizianum)	(Burretiokentia_grandiflora	Podococcus_barteri))	(Elaeis_guineensis	Elaeis_oleifera)))	Attalea_speciosa))	(Reinhardtia_simplex	(Reinhardtia_latisecta	Reinhardtia_paiewonskiana))))))	Dictyosperma_album)	Kentiopsis_piersoniorum))))	(Bactris_major	Pelagodoxa_henryana)))	Calamus_caryotoides);
((Roystonea_regia	(((((Burretiokentia_grandiflora	Veitchia_spiralis)	(Heterospathe_cagayanensis	(Dictyosperma_album	(Kentiopsis_piersoniorum	((Oenocarpus_minor	Geonoma_undata)	(((Sabal_domingensis	Phoenix_dactylifera)	Serenoa_repens)	((Pseudophoenix_vinifera	Iriartea_deltoidea)	((Leopoldinia_pulchra	Nypa_fruticans)	(Attalea_speciosa	(((Orania_palindan	Sclerosperma_profizianum)	Podococcus_barteri)	((Elaeis_guineensis	Elaeis_oleifera)	(Reinhardtia_simplex	((Bactris_major	Reinhardtia_latisecta)	Reinhardtia_paiewonskiana)))))))))))))	Hydriastele_microspadix)	(Manicaria_saccifera	Oenocarpus_bataua))	Pelagodoxa_henryana))	Calamus_caryotoides);
(((Hydriastele_microspadix	Roystonea_regia)	((((Manicaria_saccifera	(Burretiokentia_grandiflora	Veitchia_spiralis))	(Heterospathe_cagayanensis	(Dictyosperma_album	(Kentiopsis_piersoniorum	((Oenocarpus_minor	Geonoma_undata)	(((((Sclerosperma_profizianum	Orania_palindan)	Podococcus_barteri)	(Elaeis_guineensis	Elaeis_oleifera))	(((Sabal_domingensis	(Phoenix_dactylifera	Serenoa_repens))	(Reinhardtia_simplex	(Reinhardtia_latisecta	Reinhardtia_paiewonskiana)))	Attalea_speciosa))	((Leopoldinia_pulchra	Pseudophoenix_vinifera)	(Iriartea_deltoidea	(Bactris_major	Nypa_fruticans)))))))))	Oenocarpus_bataua)	Pelagodoxa_henryana))	Calamus_caryotoides);
(((Hydriastele_microspadix	Roystonea_regia)	(((Oenocarpus_bataua	Manicaria_saccifera)	((Veitchia_spiralis	Burretiokentia_grandiflora)	(Heterospathe_cagayanensis	(((((((Bactris_major	Leopoldinia_pulchra)	(((Iriartea_deltoidea	Nypa_fruticans)	(Sabal_domingensis	(Phoenix_dactylifera	Serenoa_repens)))	((Reinhardtia_simplex	(Reinhardtia_latisecta	Reinhardtia_paiewonskiana))	(((Sclerosperma_profizianum	Orania_palindan)	Podococcus_barteri)	(Elaeis_guineensis	Elaeis_oleifera)))))	(Pseudophoenix_vinifera	Attalea_speciosa))	Oenocarpus_minor)	Geonoma_undata)	Dictyosperma_album)	Kentiopsis_piersoniorum))))	Pelagodoxa_henryana))	Calamus_caryotoides);
((Roystonea_regia	(((Oenocarpus_bataua	Manicaria_saccifera)	((Veitchia_spiralis	Burretiokentia_grandiflora)	(Heterospathe_cagayanensis	((Dictyosperma_album	(Oenocarpus_minor	(((Leopoldinia_pulchra	((Serenoa_repens	(Iriartea_deltoidea	Nypa_fruticans))	((Sabal_domingensis	Phoenix_dactylifera)	(((Sclerosperma_profizianum	Orania_palindan)	Podococcus_barteri)	((Elaeis_guineensis	Elaeis_oleifera)	(Reinhardtia_simplex	(Reinhardtia_latisecta	Reinhardtia_paiewonskiana)))))))	(Pseudophoenix_vinifera	(Bactris_major	Attalea_speciosa)))	(Hydriastele_microspadix	Geonoma_undata))))	Kentiopsis_piersoniorum))))	Pelagodoxa_henryana))	Calamus_caryotoides);
(((Hydriastele_microspadix	Roystonea_regia)	((((Veitchia_spiralis	Burretiokentia_grandiflora)	(Heterospathe_cagayanensis	((Dictyosperma_album	(Oenocarpus_minor	((((Bactris_major	Attalea_speciosa)	(Leopoldinia_pulchra	(((Elaeis_guineensis	Elaeis_oleifera)	(Reinhardtia_simplex	(Reinhardtia_latisecta	Reinhardtia_paiewonskiana)))	((Nypa_fruticans	((Serenoa_repens	Phoenix_dactylifera)	Sabal_domingensis))	((Sclerosperma_profizianum	Orania_palindan)	Podococcus_barteri)))))	(Iriartea_deltoidea	Pseudophoenix_vinifera))	Geonoma_undata)))	Kentiopsis_piersoniorum)))	(Oenocarpus_bataua	Manicaria_saccifera))	Pelagodoxa_henryana))	Calamus_caryotoides);
(((Hydriastele_microspadix	Roystonea_regia)	(((Veitchia_spiralis	(Heterospathe_cagayanensis	((Dictyosperma_album	((Oenocarpus_minor	Geonoma_undata)	(((Bactris_major	Pseudophoenix_vinifera)	(Attalea_speciosa	(Burretiokentia_grandiflora	Leopoldinia_pulchra)))	(((Elaeis_guineensis	Elaeis_oleifera)	(Reinhardtia_simplex	(Reinhardtia_latisecta	Reinhardtia_paiewonskiana)))	((Nypa_fruticans	((Serenoa_repens	Phoenix_dactylifera)	Sabal_domingensis))	((Sclerosperma_profizianum	Orania_palindan)	(Iriartea_deltoidea	Podococcus_barteri)))))))	Kentiopsis_piersoniorum)))	(Oenocarpus_bataua	Manicaria_saccifera))	Pelagodoxa_henryana))	Calamus_caryotoides);
((Roystonea_regia	((((Burretiokentia_grandiflora	(Hydriastele_microspadix	Manicaria_saccifera))	Oenocarpus_bataua)	(Veitchia_spiralis	(Heterospathe_cagayanensis	((Dictyosperma_album	((Oenocarpus_minor	Geonoma_undata)	((Bactris_major	Leopoldinia_pulchra)	(Attalea_speciosa	((((Serenoa_repens	Nypa_fruticans)	(Phoenix_dactylifera	Sabal_domingensis))	((Iriartea_deltoidea	Pseudophoenix_vinifera)	((Elaeis_guineensis	Elaeis_oleifera)	((Sclerosperma_profizianum	Orania_palindan)	Podococcus_barteri))))	(Reinhardtia_simplex	(Reinhardtia_latisecta	Reinhardtia_paiewonskiana)))))))	Kentiopsis_piersoniorum))))	Pelagodoxa_henryana))	Calamus_caryotoides);
((Roystonea_regia	(((((Manicaria_saccifera	Hydriastele_microspadix)	Oenocarpus_bataua)	(Veitchia_spiralis	(Heterospathe_cagayanensis	((Dictyosperma_album	(Oenocarpus_minor	(((Attalea_speciosa	(Nypa_fruticans	Pseudophoenix_vinifera))	((Bactris_major	Leopoldinia_pulchra)	((((Iriartea_deltoidea	Serenoa_repens)	Phoenix_dactylifera)	Sabal_domingensis)	(((Sclerosperma_profizianum	Orania_palindan)	Podococcus_barteri)	((Reinhardtia_simplex	(Reinhardtia_latisecta	Reinhardtia_paiewonskiana))	(Elaeis_guineensis	Elaeis_oleifera))))))	Geonoma_undata)))	Kentiopsis_piersoniorum))))	Burretiokentia_grandiflora)	Pelagodoxa_henryana))	Calamus_caryotoides);
((Roystonea_regia	(((Hydriastele_microspadix	(Bactris_major	Iriartea_deltoidea))	Pelagodoxa_henryana)	(((Veitchia_spiralis	Heterospathe_cagayanensis)	((((Oenocarpus_minor	Geonoma_undata)	(((Leopoldinia_pulchra	Pseudophoenix_vinifera)	((((Reinhardtia_simplex	(Reinhardtia_paiewonskiana	Reinhardtia_latisecta))	(Elaeis_guineensis	Elaeis_oleifera))	((Orania_palindan	Sclerosperma_profizianum)	(Burretiokentia_grandiflora	Podococcus_barteri)))	Attalea_speciosa))	((Phoenix_dactylifera	Sabal_domingensis)	(Nypa_fruticans	Serenoa_repens))))	Dictyosperma_album)	Kentiopsis_piersoniorum))	(Oenocarpus_bataua	Manicaria_saccifera))))	Calamus_caryotoides);
((Oenocarpus_bataua	((Manicaria_saccifera	(Roystonea_regia	Pelagodoxa_henryana))	((Heterospathe_cagayanensis	(((Oenocarpus_minor	((Pseudophoenix_vinifera	(((Elaeis_guineensis	Elaeis_oleifera)	(((Phoenix_dactylifera	Sabal_domingensis)	(Nypa_fruticans	Serenoa_repens))	(((Orania_palindan	Sclerosperma_profizianum)	Podococcus_barteri)	(Reinhardtia_simplex	(Reinhardtia_paiewonskiana	Reinhardtia_latisecta)))))	(Leopoldinia_pulchra	(Bactris_major	Attalea_speciosa))))	(Hydriastele_microspadix	(Iriartea_deltoidea	Geonoma_undata))))	Dictyosperma_album)	Kentiopsis_piersoniorum))	(Burretiokentia_grandiflora	Veitchia_spiralis))))	Calamus_caryotoides);
(((Hydriastele_microspadix	Roystonea_regia)	(((Oenocarpus_bataua	Manicaria_saccifera)	((Heterospathe_cagayanensis	(((Oenocarpus_minor	(((((Elaeis_guineensis	Elaeis_oleifera)	((Reinhardtia_simplex	(Reinhardtia_paiewonskiana	Reinhardtia_latisecta))	(((Phoenix_dactylifera	Sabal_domingensis)	Serenoa_repens)	((Orania_palindan	Sclerosperma_profizianum)	Podococcus_barteri))))	(Bactris_major	Attalea_speciosa))	(((Iriartea_deltoidea	Nypa_fruticans)	Leopoldinia_pulchra)	Pseudophoenix_vinifera))	Geonoma_undata))	Dictyosperma_album)	Kentiopsis_piersoniorum))	Veitchia_spiralis))	(Burretiokentia_grandiflora	Pelagodoxa_henryana)))	Calamus_caryotoides);
((Roystonea_regia	(((Manicaria_saccifera	(Burretiokentia_grandiflora	(Hydriastele_microspadix	Oenocarpus_bataua)))	((Heterospathe_cagayanensis	((Dictyosperma_album	Kentiopsis_piersoniorum)	((Oenocarpus_minor	Geonoma_undata)	((((Sabal_domingensis	(Phoenix_dactylifera	Serenoa_repens))	Nypa_fruticans)	(Iriartea_deltoidea	Pseudophoenix_vinifera))	(Leopoldinia_pulchra	((((Bactris_major	Attalea_speciosa)	(Elaeis_guineensis	Elaeis_oleifera))	(Sclerosperma_profizianum	(Podococcus_barteri	Orania_palindan)))	(Reinhardtia_simplex	(Reinhardtia_paiewonskiana	Reinhardtia_latisecta))))))))	Veitchia_spiralis))	Pelagodoxa_henryana))	Calamus_caryotoides);
((Roystonea_regia	(((Veitchia_spiralis	Manicaria_saccifera)	((Heterospathe_cagayanensis	Oenocarpus_bataua)	((Dictyosperma_album	Kentiopsis_piersoniorum)	((Geonoma_undata	((Burretiokentia_grandiflora	((Leopoldinia_pulchra	(Iriartea_deltoidea	Pseudophoenix_vinifera))	(((((Podococcus_barteri	(Orania_palindan	Sclerosperma_profizianum))	(Elaeis_guineensis	Elaeis_oleifera))	(Reinhardtia_simplex	(Reinhardtia_paiewonskiana	Reinhardtia_latisecta)))	((Serenoa_repens	(Sabal_domingensis	Phoenix_dactylifera))	Nypa_fruticans))	(Bactris_major	Attalea_speciosa))))	Hydriastele_microspadix))	Oenocarpus_minor))))	Pelagodoxa_henryana))	Calamus_caryotoides);
((Roystonea_regia	(((Manicaria_saccifera	Oenocarpus_bataua)	((((Dictyosperma_album	Kentiopsis_piersoniorum)	((Geonoma_undata	Oenocarpus_minor)	(Leopoldinia_pulchra	(((Sabal_domingensis	Phoenix_dactylifera)	((Bactris_major	Pseudophoenix_vinifera)	((Serenoa_repens	(Iriartea_deltoidea	Nypa_fruticans))	(((Elaeis_guineensis	Elaeis_oleifera)	(Reinhardtia_simplex	(Reinhardtia_paiewonskiana	Reinhardtia_latisecta)))	(Podococcus_barteri	(Orania_palindan	Sclerosperma_profizianum))))))	(Attalea_speciosa	Hydriastele_microspadix)))))	Heterospathe_cagayanensis)	(Burretiokentia_grandiflora	Veitchia_spiralis)))	Pelagodoxa_henryana))	Calamus_caryotoides);
((((((((Leopoldinia_pulchra	(((((Serenoa_repens	Nypa_fruticans)	(Sabal_domingensis	Phoenix_dactylifera))	((Reinhardtia_simplex	(Reinhardtia_paiewonskiana	Reinhardtia_latisecta))	((Podococcus_barteri	(Orania_palindan	Sclerosperma_profizianum))	(Elaeis_guineensis	Elaeis_oleifera))))	(Bactris_major	Attalea_speciosa))	Pseudophoenix_vinifera))	(Iriartea_deltoidea	Geonoma_undata))	Oenocarpus_minor)	Dictyosperma_album)	Kentiopsis_piersoniorum)	Heterospathe_cagayanensis)	((Burretiokentia_grandiflora	Veitchia_spiralis)	((Pelagodoxa_henryana	(Hydriastele_microspadix	Roystonea_regia))	(Manicaria_saccifera	Oenocarpus_bataua))))	Calamus_caryotoides);
(((Pelagodoxa_henryana	Roystonea_regia)	(((Hydriastele_microspadix	Manicaria_saccifera)	Oenocarpus_bataua)	((((((((Leopoldinia_pulchra	Attalea_speciosa)	((((Serenoa_repens	(Iriartea_deltoidea	Nypa_fruticans))	(Sabal_domingensis	Phoenix_dactylifera))	(Reinhardtia_simplex	(Reinhardtia_paiewonskiana	Reinhardtia_latisecta)))	(((Pseudophoenix_vinifera	Podococcus_barteri)	Sclerosperma_profizianum)	(Orania_palindan	(Bactris_major	(Elaeis_guineensis	Elaeis_oleifera))))))	Geonoma_undata)	Oenocarpus_minor)	Dictyosperma_album)	Kentiopsis_piersoniorum)	Heterospathe_cagayanensis)	(Burretiokentia_grandiflora	Veitchia_spiralis))))	Calamus_caryotoides);
((Pelagodoxa_henryana	(((Manicaria_saccifera	Oenocarpus_bataua)	((((((Geonoma_undata	Oenocarpus_minor)	(Leopoldinia_pulchra	((((Iriartea_deltoidea	Nypa_fruticans)	(Serenoa_repens	(Sabal_domingensis	Phoenix_dactylifera)))	((Bactris_major	Attalea_speciosa)	((((Podococcus_barteri	Orania_palindan)	Sclerosperma_profizianum)	(Elaeis_guineensis	Elaeis_oleifera))	(Reinhardtia_simplex	(Reinhardtia_paiewonskiana	Reinhardtia_latisecta)))))	Pseudophoenix_vinifera)))	Dictyosperma_album)	Kentiopsis_piersoniorum)	Heterospathe_cagayanensis)	(Burretiokentia_grandiflora	Veitchia_spiralis)))	(Hydriastele_microspadix	Roystonea_regia)))	Calamus_caryotoides);
((Pelagodoxa_henryana	(((Manicaria_saccifera	Oenocarpus_bataua)	((((((Geonoma_undata	Oenocarpus_minor)	((Attalea_speciosa	Leopoldinia_pulchra)	((((((Orania_palindan	Sclerosperma_profizianum)	Podococcus_barteri)	((Bactris_major	(Elaeis_guineensis	Elaeis_oleifera))	(Nypa_fruticans	(Reinhardtia_simplex	(Reinhardtia_paiewonskiana	Reinhardtia_latisecta)))))	Serenoa_repens)	(Iriartea_deltoidea	Pseudophoenix_vinifera))	(Sabal_domingensis	Phoenix_dactylifera))))	Dictyosperma_album)	Kentiopsis_piersoniorum)	Heterospathe_cagayanensis)	(Burretiokentia_grandiflora	Veitchia_spiralis)))	(Hydriastele_microspadix	Roystonea_regia)))	Calamus_caryotoides);
((((Bactris_major	Pelagodoxa_henryana)	((Manicaria_saccifera	Oenocarpus_bataua)	((Heterospathe_cagayanensis	((((Oenocarpus_minor	Geonoma_undata)	((Leopoldinia_pulchra	((Pseudophoenix_vinifera	(Iriartea_deltoidea	Nypa_fruticans))	((Elaeis_guineensis	Elaeis_oleifera)	Attalea_speciosa)))	((Podococcus_barteri	((Serenoa_repens	(Sabal_domingensis	Phoenix_dactylifera))	(Reinhardtia_simplex	(Reinhardtia_latisecta	Reinhardtia_paiewonskiana))))	(Orania_palindan	Sclerosperma_profizianum))))	Dictyosperma_album)	Kentiopsis_piersoniorum))	(Burretiokentia_grandiflora	Veitchia_spiralis))))	(Hydriastele_microspadix	Roystonea_regia))	Calamus_caryotoides);
((((Burretiokentia_grandiflora	Pelagodoxa_henryana)	((Manicaria_saccifera	Oenocarpus_bataua)	(Hydriastele_microspadix	((Heterospathe_cagayanensis	((((Oenocarpus_minor	Geonoma_undata)	((((Pseudophoenix_vinifera	Iriartea_deltoidea)	((Bactris_major	Attalea_speciosa)	Nypa_fruticans))	((Sabal_domingensis	(Phoenix_dactylifera	Serenoa_repens))	(((Elaeis_guineensis	Elaeis_oleifera)	(Reinhardtia_simplex	(Reinhardtia_latisecta	Reinhardtia_paiewonskiana)))	(Podococcus_barteri	(Orania_palindan	Sclerosperma_profizianum)))))	Leopoldinia_pulchra))	Dictyosperma_album)	Kentiopsis_piersoniorum))	Veitchia_spiralis))))	Roystonea_regia)	Calamus_caryotoides);
((((((Burretiokentia_grandiflora	Veitchia_spiralis)	Manicaria_saccifera)	Oenocarpus_bataua)	(Pelagodoxa_henryana	Heterospathe_cagayanensis))	((((((Iriartea_deltoidea	Geonoma_undata)	(Pseudophoenix_vinifera	((Leopoldinia_pulchra	((Hydriastele_microspadix	Bactris_major)	Attalea_speciosa))	(((Podococcus_barteri	(Orania_palindan	Sclerosperma_profizianum))	(Elaeis_guineensis	Elaeis_oleifera))	((Nypa_fruticans	(Serenoa_repens	(Sabal_domingensis	Phoenix_dactylifera)))	(Reinhardtia_simplex	(Reinhardtia_latisecta	Reinhardtia_paiewonskiana)))))))	Oenocarpus_minor)	Dictyosperma_album)	Kentiopsis_piersoniorum)	Roystonea_regia))	Calamus_caryotoides);
((((((Oenocarpus_bataua	Manicaria_saccifera)	((Veitchia_spiralis	Burretiokentia_grandiflora)	Heterospathe_cagayanensis))	((Dictyosperma_album	Kentiopsis_piersoniorum)	((Geonoma_undata	Oenocarpus_minor)	((Iriartea_deltoidea	Pseudophoenix_vinifera)	((Leopoldinia_pulchra	Attalea_speciosa)	((Nypa_fruticans	(Sabal_domingensis	(Phoenix_dactylifera	Serenoa_repens)))	((Podococcus_barteri	(Orania_palindan	Sclerosperma_profizianum))	((Elaeis_guineensis	Elaeis_oleifera)	(Reinhardtia_simplex	(Reinhardtia_latisecta	Reinhardtia_paiewonskiana))))))))))	(Bactris_major	Pelagodoxa_henryana))	(Hydriastele_microspadix	Roystonea_regia))	Calamus_caryotoides);
(((((Veitchia_spiralis	(Heterospathe_cagayanensis	(Kentiopsis_piersoniorum	((Oenocarpus_minor	(((Attalea_speciosa	(Bactris_major	Pseudophoenix_vinifera))	(Leopoldinia_pulchra	(((Iriartea_deltoidea	Nypa_fruticans)	(Sabal_domingensis	(Phoenix_dactylifera	Serenoa_repens)))	((Reinhardtia_simplex	(Reinhardtia_latisecta	Reinhardtia_paiewonskiana))	((Podococcus_barteri	(Orania_palindan	Sclerosperma_profizianum))	(Elaeis_guineensis	Elaeis_oleifera))))))	Geonoma_undata))	Dictyosperma_album))))	(Oenocarpus_bataua	Manicaria_saccifera))	(Pelagodoxa_henryana	Burretiokentia_grandiflora))	(Roystonea_regia	Hydriastele_microspadix))	Calamus_caryotoides);
((((((Burretiokentia_grandiflora	Veitchia_spiralis)	(Heterospathe_cagayanensis	(Kentiopsis_piersoniorum	((Oenocarpus_minor	((Hydriastele_microspadix	(((((Attalea_speciosa	Bactris_major)	((Sclerosperma_profizianum	Orania_palindan)	Podococcus_barteri))	((Elaeis_guineensis	Elaeis_oleifera)	(Reinhardtia_simplex	(Reinhardtia_latisecta	Reinhardtia_paiewonskiana))))	((Leopoldinia_pulchra	Nypa_fruticans)	(Serenoa_repens	(Sabal_domingensis	Phoenix_dactylifera))))	Pseudophoenix_vinifera))	(Iriartea_deltoidea	Geonoma_undata)))	Dictyosperma_album))))	(Oenocarpus_bataua	Manicaria_saccifera))	Pelagodoxa_henryana)	Roystonea_regia)	Calamus_caryotoides);
((((((Burretiokentia_grandiflora	Veitchia_spiralis)	(Heterospathe_cagayanensis	(Kentiopsis_piersoniorum	((Oenocarpus_minor	(((((Leopoldinia_pulchra	(((Hydriastele_microspadix	((Elaeis_guineensis	Elaeis_oleifera)	((Sclerosperma_profizianum	Orania_palindan)	(Bactris_major	Podococcus_barteri))))	(Reinhardtia_simplex	(Reinhardtia_latisecta	Reinhardtia_paiewonskiana)))	Attalea_speciosa))	Nypa_fruticans)	(Iriartea_deltoidea	Pseudophoenix_vinifera))	(Serenoa_repens	(Sabal_domingensis	Phoenix_dactylifera)))	Geonoma_undata))	Dictyosperma_album))))	(Oenocarpus_bataua	Manicaria_saccifera))	Pelagodoxa_henryana)	Roystonea_regia)	Calamus_caryotoides);
(((((Veitchia_spiralis	(Heterospathe_cagayanensis	(Kentiopsis_piersoniorum	((Oenocarpus_minor	(((((Elaeis_guineensis	Elaeis_oleifera)	(Reinhardtia_simplex	(Reinhardtia_latisecta	Reinhardtia_paiewonskiana)))	(((Sclerosperma_profizianum	Orania_palindan)	((Iriartea_deltoidea	Hydriastele_microspadix)	Podococcus_barteri))	(Nypa_fruticans	(Sabal_domingensis	(Phoenix_dactylifera	Serenoa_repens)))))	((Pseudophoenix_vinifera	(Bactris_major	Attalea_speciosa))	Leopoldinia_pulchra))	Geonoma_undata))	Dictyosperma_album))))	(Burretiokentia_grandiflora	(Oenocarpus_bataua	Manicaria_saccifera)))	Pelagodoxa_henryana)	Roystonea_regia)	Calamus_caryotoides);
(((((Oenocarpus_bataua	(((Kentiopsis_piersoniorum	((Oenocarpus_minor	((((Pseudophoenix_vinifera	(Bactris_major	(Hydriastele_microspadix	Attalea_speciosa)))	(((Iriartea_deltoidea	Nypa_fruticans)	(Sabal_domingensis	(Phoenix_dactylifera	Serenoa_repens)))	((Reinhardtia_simplex	(Reinhardtia_latisecta	Reinhardtia_paiewonskiana))	((Elaeis_guineensis	Elaeis_oleifera)	((Sclerosperma_profizianum	Orania_palindan)	Podococcus_barteri)))))	Leopoldinia_pulchra)	Geonoma_undata))	Dictyosperma_album))	Veitchia_spiralis)	Heterospathe_cagayanensis))	(Burretiokentia_grandiflora	Manicaria_saccifera))	Pelagodoxa_henryana)	Roystonea_regia)	Calamus_caryotoides);
(((((Oenocarpus_bataua	((Burretiokentia_grandiflora	Veitchia_spiralis)	((Kentiopsis_piersoniorum	((Oenocarpus_minor	(((Attalea_speciosa	((((Iriartea_deltoidea	(Bactris_major	Pseudophoenix_vinifera))	((Elaeis_guineensis	Elaeis_oleifera)	((Sclerosperma_profizianum	Orania_palindan)	Podococcus_barteri)))	(Reinhardtia_simplex	(Reinhardtia_latisecta	Reinhardtia_paiewonskiana)))	(Nypa_fruticans	(Serenoa_repens	(Sabal_domingensis	Phoenix_dactylifera)))))	Leopoldinia_pulchra)	(Hydriastele_microspadix	Geonoma_undata)))	Dictyosperma_album))	Heterospathe_cagayanensis)))	Manicaria_saccifera)	Pelagodoxa_henryana)	Roystonea_regia)	Calamus_caryotoides);
(((Hydriastele_microspadix	Roystonea_regia)	((Manicaria_saccifera	(Oenocarpus_bataua	((Burretiokentia_grandiflora	Veitchia_spiralis)	(Heterospathe_cagayanensis	(Kentiopsis_piersoniorum	((Oenocarpus_minor	(Geonoma_undata	(((Iriartea_deltoidea	Pseudophoenix_vinifera)	Nypa_fruticans)	((Sabal_domingensis	(Phoenix_dactylifera	Serenoa_repens))	((Leopoldinia_pulchra	Attalea_speciosa)	(((Elaeis_guineensis	Elaeis_oleifera)	((Sclerosperma_profizianum	Orania_palindan)	Podococcus_barteri))	((Reinhardtia_latisecta	Reinhardtia_paiewonskiana)	Reinhardtia_simplex)))))))	Dictyosperma_album))))))	(Pelagodoxa_henryana	Bactris_major)))	Calamus_caryotoides);
(((Hydriastele_microspadix	Roystonea_regia)	((Manicaria_saccifera	(Oenocarpus_bataua	((Burretiokentia_grandiflora	Veitchia_spiralis)	(Heterospathe_cagayanensis	(Kentiopsis_piersoniorum	((Oenocarpus_minor	(Geonoma_undata	((((Iriartea_deltoidea	(Bactris_major	Pseudophoenix_vinifera))	Leopoldinia_pulchra)	Attalea_speciosa)	((((Elaeis_guineensis	Elaeis_oleifera)	((Sclerosperma_profizianum	Orania_palindan)	Podococcus_barteri))	((Reinhardtia_latisecta	Reinhardtia_paiewonskiana)	Reinhardtia_simplex))	(Nypa_fruticans	(Serenoa_repens	(Sabal_domingensis	Phoenix_dactylifera)))))))	Dictyosperma_album))))))	Pelagodoxa_henryana))	Calamus_caryotoides);
(((Hydriastele_microspadix	Roystonea_regia)	((((Manicaria_saccifera	Oenocarpus_bataua)	(Veitchia_spiralis	(Heterospathe_cagayanensis	(Kentiopsis_piersoniorum	((Oenocarpus_minor	(Geonoma_undata	(((Iriartea_deltoidea	Pseudophoenix_vinifera)	(((Bactris_major	Attalea_speciosa)	((Sclerosperma_profizianum	Orania_palindan)	Podococcus_barteri))	(((Reinhardtia_latisecta	Reinhardtia_paiewonskiana)	Reinhardtia_simplex)	(Leopoldinia_pulchra	(Elaeis_guineensis	Elaeis_oleifera)))))	((Sabal_domingensis	Phoenix_dactylifera)	(Nypa_fruticans	Serenoa_repens)))))	Dictyosperma_album)))))	Burretiokentia_grandiflora)	Pelagodoxa_henryana))	Calamus_caryotoides);
((Roystonea_regia	((Oenocarpus_bataua	(Manicaria_saccifera	(Veitchia_spiralis	(Heterospathe_cagayanensis	(Kentiopsis_piersoniorum	(((Oenocarpus_minor	Geonoma_undata)	((((((Reinhardtia_latisecta	(Hydriastele_microspadix	Reinhardtia_paiewonskiana))	Reinhardtia_simplex)	(((Sclerosperma_profizianum	Orania_palindan)	(Burretiokentia_grandiflora	Podococcus_barteri))	(Elaeis_guineensis	Elaeis_oleifera)))	((Sabal_domingensis	(Serenoa_repens	Phoenix_dactylifera))	Nypa_fruticans))	((Pseudophoenix_vinifera	Iriartea_deltoidea)	(Bactris_major	Attalea_speciosa)))	Leopoldinia_pulchra))	Dictyosperma_album))))))	Pelagodoxa_henryana))	Calamus_caryotoides);
((Roystonea_regia	((Burretiokentia_grandiflora	((Oenocarpus_bataua	Manicaria_saccifera)	(Veitchia_spiralis	(Heterospathe_cagayanensis	(Kentiopsis_piersoniorum	((Oenocarpus_minor	((Geonoma_undata	(((((Sclerosperma_profizianum	Orania_palindan)	Podococcus_barteri)	(((Attalea_speciosa	(Elaeis_guineensis	Elaeis_oleifera))	Bactris_major)	(((Reinhardtia_latisecta	Reinhardtia_paiewonskiana)	Reinhardtia_simplex)	((Sabal_domingensis	(Serenoa_repens	Phoenix_dactylifera))	Nypa_fruticans))))	Leopoldinia_pulchra)	(Pseudophoenix_vinifera	Iriartea_deltoidea)))	Hydriastele_microspadix))	Dictyosperma_album))))))	Pelagodoxa_henryana))	Calamus_caryotoides);
((Roystonea_regia	(((Oenocarpus_bataua	Manicaria_saccifera)	((Burretiokentia_grandiflora	Veitchia_spiralis)	(Heterospathe_cagayanensis	(Kentiopsis_piersoniorum	(((Oenocarpus_minor	Geonoma_undata)	(((Sabal_domingensis	(Serenoa_repens	Phoenix_dactylifera))	(((Sclerosperma_profizianum	Orania_palindan)	Podococcus_barteri)	((Reinhardtia_latisecta	Reinhardtia_paiewonskiana)	Reinhardtia_simplex)))	(((Attalea_speciosa	(Bactris_major	Hydriastele_microspadix))	(Elaeis_guineensis	Elaeis_oleifera))	(((Leopoldinia_pulchra	Pseudophoenix_vinifera)	Iriartea_deltoidea)	Nypa_fruticans))))	Dictyosperma_album)))))	Pelagodoxa_henryana))	Calamus_caryotoides);
((Roystonea_regia	((((Burretiokentia_grandiflora	Oenocarpus_bataua)	Manicaria_saccifera)	(Veitchia_spiralis	(Heterospathe_cagayanensis	(Kentiopsis_piersoniorum	((((Geonoma_undata	(((Iriartea_deltoidea	Serenoa_repens)	(Phoenix_dactylifera	Sabal_domingensis))	((Nypa_fruticans	Pseudophoenix_vinifera)	((Attalea_speciosa	((Sclerosperma_profizianum	Orania_palindan)	Podococcus_barteri))	((Leopoldinia_pulchra	(Elaeis_guineensis	(Bactris_major	Elaeis_oleifera)))	((Reinhardtia_latisecta	Reinhardtia_paiewonskiana)	Reinhardtia_simplex))))))	Hydriastele_microspadix)	Oenocarpus_minor)	Dictyosperma_album)))))	Pelagodoxa_henryana))	Calamus_caryotoides);
((Roystonea_regia	(((((Burretiokentia_grandiflora	Veitchia_spiralis)	(Heterospathe_cagayanensis	(Kentiopsis_piersoniorum	(((Geonoma_undata	(((((Bactris_major	Attalea_speciosa)	((Sclerosperma_profizianum	Orania_palindan)	Podococcus_barteri))	((Leopoldinia_pulchra	(Elaeis_guineensis	Elaeis_oleifera))	((Reinhardtia_latisecta	Reinhardtia_paiewonskiana)	Reinhardtia_simplex)))	((Nypa_fruticans	Serenoa_repens)	(Phoenix_dactylifera	Sabal_domingensis)))	(Iriartea_deltoidea	Pseudophoenix_vinifera)))	Oenocarpus_minor)	Dictyosperma_album))))	(Oenocarpus_bataua	Manicaria_saccifera))	Hydriastele_microspadix)	Pelagodoxa_henryana))	Calamus_caryotoides);
(((Hydriastele_microspadix	Roystonea_regia)	((((Burretiokentia_grandiflora	Veitchia_spiralis)	(Heterospathe_cagayanensis	(Kentiopsis_piersoniorum	(((Geonoma_undata	(Leopoldinia_pulchra	((((Serenoa_repens	Phoenix_dactylifera)	Sabal_domingensis)	((((Sclerosperma_profizianum	Orania_palindan)	Podococcus_barteri)	(Elaeis_guineensis	Elaeis_oleifera))	((Reinhardtia_latisecta	Reinhardtia_paiewonskiana)	Reinhardtia_simplex)))	((Nypa_fruticans	(Iriartea_deltoidea	Pseudophoenix_vinifera))	(Bactris_major	Attalea_speciosa)))))	Oenocarpus_minor)	Dictyosperma_album))))	(Oenocarpus_bataua	Manicaria_saccifera))	Pelagodoxa_henryana))	Calamus_caryotoides);
((Roystonea_regia	(((Hydriastele_microspadix	Manicaria_saccifera)	((((Kentiopsis_piersoniorum	((((Iriartea_deltoidea	Geonoma_undata)	(((((Serenoa_repens	Phoenix_dactylifera)	Nypa_fruticans)	(Sabal_domingensis	((Bactris_major	Attalea_speciosa)	((((Sclerosperma_profizianum	Orania_palindan)	Podococcus_barteri)	(Elaeis_guineensis	Elaeis_oleifera))	((Reinhardtia_latisecta	Reinhardtia_paiewonskiana)	Reinhardtia_simplex)))))	Pseudophoenix_vinifera)	Leopoldinia_pulchra))	Oenocarpus_minor)	Dictyosperma_album))	(Burretiokentia_grandiflora	Veitchia_spiralis))	Heterospathe_cagayanensis)	Oenocarpus_bataua))	Pelagodoxa_henryana))	Calamus_caryotoides);
((Roystonea_regia	(((Oenocarpus_bataua	Manicaria_saccifera)	((Heterospathe_cagayanensis	(((Oenocarpus_minor	((((Leopoldinia_pulchra	(Elaeis_oleifera	Elaeis_guineensis))	(Attalea_speciosa	((Reinhardtia_simplex	(Reinhardtia_paiewonskiana	Reinhardtia_latisecta))	((Sabal_domingensis	(Serenoa_repens	Phoenix_dactylifera))	((Burretiokentia_grandiflora	Podococcus_barteri)	(Orania_palindan	Sclerosperma_profizianum))))))	(((Nypa_fruticans	Hydriastele_microspadix)	Iriartea_deltoidea)	Pseudophoenix_vinifera))	Geonoma_undata))	Dictyosperma_album)	Kentiopsis_piersoniorum))	Veitchia_spiralis))	(Bactris_major	Pelagodoxa_henryana)))	Calamus_caryotoides);
(((Hydriastele_microspadix	Roystonea_regia)	(((Oenocarpus_bataua	Manicaria_saccifera)	((Heterospathe_cagayanensis	(((Oenocarpus_minor	((((((Bactris_major	Attalea_speciosa)	(Elaeis_oleifera	Elaeis_guineensis))	((Iriartea_deltoidea	((Nypa_fruticans	(Serenoa_repens	(Phoenix_dactylifera	Sabal_domingensis)))	Pseudophoenix_vinifera))	(Podococcus_barteri	(Orania_palindan	Sclerosperma_profizianum))))	(Reinhardtia_simplex	(Reinhardtia_paiewonskiana	Reinhardtia_latisecta)))	Leopoldinia_pulchra)	Geonoma_undata))	Dictyosperma_album)	Kentiopsis_piersoniorum))	(Burretiokentia_grandiflora	Veitchia_spiralis)))	Pelagodoxa_henryana))	Calamus_caryotoides);
((((Veitchia_spiralis	(Manicaria_saccifera	Oenocarpus_bataua))	(Heterospathe_cagayanensis	(Roystonea_regia	(((((Hydriastele_microspadix	(Oenocarpus_minor	Burretiokentia_grandiflora))	Geonoma_undata)	((Sabal_domingensis	(Serenoa_repens	Phoenix_dactylifera))	(((Bactris_major	Attalea_speciosa)	((Iriartea_deltoidea	Pseudophoenix_vinifera)	(Nypa_fruticans	(Podococcus_barteri	(Orania_palindan	Sclerosperma_profizianum)))))	((Reinhardtia_simplex	(Reinhardtia_paiewonskiana	Reinhardtia_latisecta))	(Leopoldinia_pulchra	(Elaeis_oleifera	Elaeis_guineensis))))))	Dictyosperma_album)	Kentiopsis_piersoniorum))))	Pelagodoxa_henryana)	Calamus_caryotoides);
(((Roystonea_regia	Hydriastele_microspadix)	(((((Oenocarpus_minor	Geonoma_undata)	(((Nypa_fruticans	Serenoa_repens)	(Sabal_domingensis	Phoenix_dactylifera))	((Pseudophoenix_vinifera	Iriartea_deltoidea)	(((Reinhardtia_simplex	(Reinhardtia_paiewonskiana	Reinhardtia_latisecta))	((Elaeis_oleifera	Elaeis_guineensis)	(Podococcus_barteri	(Orania_palindan	Sclerosperma_profizianum))))	((Bactris_major	Attalea_speciosa)	Leopoldinia_pulchra)))))	Dictyosperma_album)	Kentiopsis_piersoniorum)	(Pelagodoxa_henryana	((Manicaria_saccifera	Oenocarpus_bataua)	((Burretiokentia_grandiflora	Veitchia_spiralis)	Heterospathe_cagayanensis)))))	Calamus_caryotoides);
(((Hydriastele_microspadix	Roystonea_regia)	((Bactris_major	Pelagodoxa_henryana)	(((Burretiokentia_grandiflora	Veitchia_spiralis)	(Heterospathe_cagayanensis	(Dictyosperma_album	(Kentiopsis_piersoniorum	((Oenocarpus_minor	Geonoma_undata)	((((Reinhardtia_simplex	(Reinhardtia_paiewonskiana	Reinhardtia_latisecta))	((Elaeis_oleifera	Elaeis_guineensis)	(Podococcus_barteri	(Orania_palindan	Sclerosperma_profizianum))))	(Nypa_fruticans	(Sabal_domingensis	(Serenoa_repens	Phoenix_dactylifera))))	(((Pseudophoenix_vinifera	Iriartea_deltoidea)	Attalea_speciosa)	Leopoldinia_pulchra)))))))	(Oenocarpus_bataua	Manicaria_saccifera))))	Calamus_caryotoides);
(((Hydriastele_microspadix	Roystonea_regia)	((Iriartea_deltoidea	(Bactris_major	Pelagodoxa_henryana))	((Veitchia_spiralis	(Heterospathe_cagayanensis	(Kentiopsis_piersoniorum	((Oenocarpus_minor	(Geonoma_undata	(Leopoldinia_pulchra	((Pseudophoenix_vinifera	Attalea_speciosa)	(((Elaeis_oleifera	Elaeis_guineensis)	((Burretiokentia_grandiflora	Podococcus_barteri)	(Orania_palindan	Sclerosperma_profizianum)))	((Nypa_fruticans	(Sabal_domingensis	(Serenoa_repens	Phoenix_dactylifera)))	(Reinhardtia_simplex	(Reinhardtia_paiewonskiana	Reinhardtia_latisecta))))))))	Dictyosperma_album))))	(Oenocarpus_bataua	Manicaria_saccifera))))	Calamus_caryotoides);
((Hydriastele_microspadix	(((Iriartea_deltoidea	Pelagodoxa_henryana)	((Veitchia_spiralis	(Heterospathe_cagayanensis	(Kentiopsis_piersoniorum	(((Oenocarpus_minor	Geonoma_undata)	((Attalea_speciosa	Leopoldinia_pulchra)	((Pseudophoenix_vinifera	(Nypa_fruticans	(Serenoa_repens	(Phoenix_dactylifera	Sabal_domingensis))))	((Reinhardtia_simplex	(Reinhardtia_paiewonskiana	Reinhardtia_latisecta))	((Elaeis_oleifera	Elaeis_guineensis)	((Burretiokentia_grandiflora	Podococcus_barteri)	(Orania_palindan	(Bactris_major	Sclerosperma_profizianum))))))))	Dictyosperma_album))))	(Oenocarpus_bataua	Manicaria_saccifera)))	Roystonea_regia))	Calamus_caryotoides);
(((Iriartea_deltoidea	(((((Veitchia_spiralis	Burretiokentia_grandiflora)	Hydriastele_microspadix)	(Heterospathe_cagayanensis	(Kentiopsis_piersoniorum	(((Oenocarpus_minor	Geonoma_undata)	(Leopoldinia_pulchra	(((Elaeis_oleifera	Elaeis_guineensis)	(Bactris_major	Attalea_speciosa))	(((Podococcus_barteri	(Orania_palindan	Sclerosperma_profizianum))	Pseudophoenix_vinifera)	((Nypa_fruticans	((Serenoa_repens	Phoenix_dactylifera)	Sabal_domingensis))	(Reinhardtia_simplex	(Reinhardtia_paiewonskiana	Reinhardtia_latisecta)))))))	Dictyosperma_album))))	(Oenocarpus_bataua	Manicaria_saccifera))	Pelagodoxa_henryana))	Roystonea_regia)	Calamus_caryotoides);
((Pelagodoxa_henryana	((Roystonea_regia	Iriartea_deltoidea)	((Heterospathe_cagayanensis	(Kentiopsis_piersoniorum	((Oenocarpus_minor	((((Elaeis_oleifera	Elaeis_guineensis)	((Leopoldinia_pulchra	(Bactris_major	Pseudophoenix_vinifera))	Attalea_speciosa))	((Podococcus_barteri	(Orania_palindan	Sclerosperma_profizianum))	((Sabal_domingensis	(Nypa_fruticans	(Serenoa_repens	Phoenix_dactylifera)))	(Reinhardtia_simplex	(Reinhardtia_paiewonskiana	(Hydriastele_microspadix	Reinhardtia_latisecta))))))	Geonoma_undata))	Dictyosperma_album)))	(Oenocarpus_bataua	((Veitchia_spiralis	Burretiokentia_grandiflora)	Manicaria_saccifera)))))	Calamus_caryotoides);
(((Roystonea_regia	(Iriartea_deltoidea	((Kentiopsis_piersoniorum	((Oenocarpus_minor	((((Nypa_fruticans	((Pseudophoenix_vinifera	(Elaeis_oleifera	Elaeis_guineensis))	(Bactris_major	Attalea_speciosa)))	Leopoldinia_pulchra)	(((Podococcus_barteri	(Orania_palindan	Sclerosperma_profizianum))	((Sabal_domingensis	(Serenoa_repens	Phoenix_dactylifera))	(Reinhardtia_simplex	(Reinhardtia_paiewonskiana	Reinhardtia_latisecta))))	Hydriastele_microspadix))	Geonoma_undata))	Dictyosperma_album))	(Oenocarpus_bataua	((Heterospathe_cagayanensis	(Veitchia_spiralis	Burretiokentia_grandiflora))	Manicaria_saccifera)))))	Pelagodoxa_henryana)	Calamus_caryotoides);
((Hydriastele_microspadix	(Roystonea_regia	(((((Geonoma_undata	Oenocarpus_minor)	((Attalea_speciosa	((((Nypa_fruticans	Iriartea_deltoidea)	Pseudophoenix_vinifera)	(Serenoa_repens	(Sabal_domingensis	Phoenix_dactylifera)))	(((Elaeis_guineensis	Elaeis_oleifera)	(Podococcus_barteri	(Sclerosperma_profizianum	Orania_palindan)))	(Reinhardtia_simplex	(Reinhardtia_latisecta	Reinhardtia_paiewonskiana)))))	Leopoldinia_pulchra))	Dictyosperma_album)	Kentiopsis_piersoniorum)	(Heterospathe_cagayanensis	((Burretiokentia_grandiflora	Veitchia_spiralis)	((Oenocarpus_bataua	Manicaria_saccifera)	(Bactris_major	Pelagodoxa_henryana)))))))	Calamus_caryotoides);
((Roystonea_regia	(((Manicaria_saccifera	((Veitchia_spiralis	(((((Geonoma_undata	Oenocarpus_minor)	((((Reinhardtia_simplex	(Reinhardtia_latisecta	Reinhardtia_paiewonskiana))	(Leopoldinia_pulchra	(Elaeis_guineensis	Elaeis_oleifera)))	((Bactris_major	Attalea_speciosa)	((Sclerosperma_profizianum	Orania_palindan)	(Burretiokentia_grandiflora	Podococcus_barteri))))	(Iriartea_deltoidea	(Pseudophoenix_vinifera	((Sabal_domingensis	(Phoenix_dactylifera	Serenoa_repens))	Nypa_fruticans)))))	Dictyosperma_album)	Kentiopsis_piersoniorum)	Heterospathe_cagayanensis))	Oenocarpus_bataua))	Hydriastele_microspadix)	Pelagodoxa_henryana))	Calamus_caryotoides);
(((Hydriastele_microspadix	Roystonea_regia)	((Manicaria_saccifera	(((Burretiokentia_grandiflora	Veitchia_spiralis)	(((((Geonoma_undata	Oenocarpus_minor)	((Leopoldinia_pulchra	(Bactris_major	Attalea_speciosa))	(((Reinhardtia_simplex	(Reinhardtia_latisecta	Reinhardtia_paiewonskiana))	(((Sclerosperma_profizianum	Orania_palindan)	Podococcus_barteri)	(Elaeis_guineensis	Elaeis_oleifera)))	((Sabal_domingensis	(Phoenix_dactylifera	Serenoa_repens))	(Pseudophoenix_vinifera	(Iriartea_deltoidea	Nypa_fruticans))))))	Dictyosperma_album)	Kentiopsis_piersoniorum)	Heterospathe_cagayanensis))	Oenocarpus_bataua))	Pelagodoxa_henryana))	Calamus_caryotoides);
(((Heterospathe_cagayanensis	(((Manicaria_saccifera	Oenocarpus_bataua)	((Pelagodoxa_henryana	Roystonea_regia)	Hydriastele_microspadix))	(Burretiokentia_grandiflora	Veitchia_spiralis)))	(((((Iriartea_deltoidea	Geonoma_undata)	Oenocarpus_minor)	((Attalea_speciosa	((((Sclerosperma_profizianum	Orania_palindan)	Podococcus_barteri)	(Nypa_fruticans	((Elaeis_guineensis	(Bactris_major	Elaeis_oleifera))	(Reinhardtia_simplex	(Reinhardtia_latisecta	Reinhardtia_paiewonskiana)))))	(Sabal_domingensis	(Phoenix_dactylifera	Serenoa_repens))))	(Pseudophoenix_vinifera	Leopoldinia_pulchra)))	Dictyosperma_album)	Kentiopsis_piersoniorum))	Calamus_caryotoides);
(((Pelagodoxa_henryana	Roystonea_regia)	((Veitchia_spiralis	(((((Geonoma_undata	((((Reinhardtia_simplex	(Reinhardtia_latisecta	Reinhardtia_paiewonskiana))	(Nypa_fruticans	(Sabal_domingensis	(Phoenix_dactylifera	Serenoa_repens))))	(Iriartea_deltoidea	((Burretiokentia_grandiflora	Pseudophoenix_vinifera)	((Sclerosperma_profizianum	Orania_palindan)	(Podococcus_barteri	(Elaeis_guineensis	Elaeis_oleifera))))))	(Leopoldinia_pulchra	(Bactris_major	Attalea_speciosa))))	Oenocarpus_minor)	Dictyosperma_album)	Kentiopsis_piersoniorum)	Heterospathe_cagayanensis))	(Manicaria_saccifera	(Oenocarpus_bataua	Hydriastele_microspadix))))	Calamus_caryotoides);
((((((((Burretiokentia_grandiflora	Veitchia_spiralis)	Heterospathe_cagayanensis)	Manicaria_saccifera)	Oenocarpus_bataua)	((((Geonoma_undata	(((Hydriastele_microspadix	(Bactris_major	Attalea_speciosa))	((Nypa_fruticans	(Sabal_domingensis	(Phoenix_dactylifera	Serenoa_repens)))	((Podococcus_barteri	(Sclerosperma_profizianum	Orania_palindan))	((Elaeis_guineensis	Elaeis_oleifera)	(Reinhardtia_simplex	(Reinhardtia_latisecta	Reinhardtia_paiewonskiana))))))	(Leopoldinia_pulchra	(Pseudophoenix_vinifera	Iriartea_deltoidea))))	Oenocarpus_minor)	Dictyosperma_album)	Kentiopsis_piersoniorum))	Pelagodoxa_henryana)	Roystonea_regia)	Calamus_caryotoides);
((((((Hydriastele_microspadix	Manicaria_saccifera)	Oenocarpus_bataua)	((Burretiokentia_grandiflora	Veitchia_spiralis)	(((((Geonoma_undata	((((Podococcus_barteri	(Sclerosperma_profizianum	Orania_palindan))	(Bactris_major	Attalea_speciosa))	((Nypa_fruticans	(Sabal_domingensis	(Phoenix_dactylifera	Serenoa_repens)))	((Elaeis_guineensis	Elaeis_oleifera)	(Reinhardtia_simplex	(Reinhardtia_latisecta	Reinhardtia_paiewonskiana)))))	(Leopoldinia_pulchra	(Pseudophoenix_vinifera	Iriartea_deltoidea))))	Oenocarpus_minor)	Dictyosperma_album)	Kentiopsis_piersoniorum)	Heterospathe_cagayanensis)))	Pelagodoxa_henryana)	Roystonea_regia)	Calamus_caryotoides);
(((((Manicaria_saccifera	Oenocarpus_bataua)	((Burretiokentia_grandiflora	Veitchia_spiralis)	(((((Geonoma_undata	Oenocarpus_minor)	(((Iriartea_deltoidea	(Nypa_fruticans	Leopoldinia_pulchra))	(Attalea_speciosa	Pseudophoenix_vinifera))	((((Podococcus_barteri	(Sclerosperma_profizianum	Orania_palindan))	(Sabal_domingensis	(Phoenix_dactylifera	Serenoa_repens)))	Hydriastele_microspadix)	((Bactris_major	(Elaeis_guineensis	Elaeis_oleifera))	(Reinhardtia_simplex	(Reinhardtia_latisecta	Reinhardtia_paiewonskiana))))))	Dictyosperma_album)	Kentiopsis_piersoniorum)	Heterospathe_cagayanensis)))	Pelagodoxa_henryana)	Roystonea_regia)	Calamus_caryotoides);
(((((Manicaria_saccifera	Oenocarpus_bataua)	((Burretiokentia_grandiflora	Veitchia_spiralis)	(((((((((Iriartea_deltoidea	Pseudophoenix_vinifera)	Leopoldinia_pulchra)	(Bactris_major	Attalea_speciosa))	(((Reinhardtia_simplex	((Hydriastele_microspadix	Reinhardtia_latisecta)	Reinhardtia_paiewonskiana))	((Elaeis_guineensis	Elaeis_oleifera)	(Podococcus_barteri	(Sclerosperma_profizianum	Orania_palindan))))	(Nypa_fruticans	(Sabal_domingensis	(Phoenix_dactylifera	Serenoa_repens)))))	Geonoma_undata)	Oenocarpus_minor)	Dictyosperma_album)	Kentiopsis_piersoniorum)	Heterospathe_cagayanensis)))	Pelagodoxa_henryana)	Roystonea_regia)	Calamus_caryotoides);
(((((Manicaria_saccifera	Oenocarpus_bataua)	(Veitchia_spiralis	((((((((Iriartea_deltoidea	Leopoldinia_pulchra)	(Pseudophoenix_vinifera	(Bactris_major	Attalea_speciosa)))	((((Reinhardtia_simplex	(Reinhardtia_latisecta	Reinhardtia_paiewonskiana))	(Elaeis_guineensis	Elaeis_oleifera))	((Hydriastele_microspadix	(Sclerosperma_profizianum	Orania_palindan))	(Burretiokentia_grandiflora	Podococcus_barteri)))	(Nypa_fruticans	(Sabal_domingensis	(Phoenix_dactylifera	Serenoa_repens)))))	Geonoma_undata)	Oenocarpus_minor)	Dictyosperma_album)	Kentiopsis_piersoniorum)	Heterospathe_cagayanensis)))	Pelagodoxa_henryana)	Roystonea_regia)	Calamus_caryotoides);
((Roystonea_regia	(((Manicaria_saccifera	Oenocarpus_bataua)	((Burretiokentia_grandiflora	Veitchia_spiralis)	((((Oenocarpus_minor	(Geonoma_undata	(((Podococcus_barteri	(Sclerosperma_profizianum	Orania_palindan))	((Reinhardtia_simplex	(Reinhardtia_latisecta	Reinhardtia_paiewonskiana))	((Phoenix_dactylifera	Sabal_domingensis)	(Nypa_fruticans	Serenoa_repens))))	(Leopoldinia_pulchra	((Iriartea_deltoidea	Pseudophoenix_vinifera)	((Hydriastele_microspadix	(Attalea_speciosa	Bactris_major))	(Elaeis_guineensis	Elaeis_oleifera)))))))	Dictyosperma_album)	Kentiopsis_piersoniorum)	Heterospathe_cagayanensis)))	Pelagodoxa_henryana))	Calamus_caryotoides);
(((Roystonea_regia	Hydriastele_microspadix)	(((Manicaria_saccifera	(Oenocarpus_bataua	((Burretiokentia_grandiflora	Veitchia_spiralis)	Heterospathe_cagayanensis)))	((((Oenocarpus_minor	Geonoma_undata)	((((Iriartea_deltoidea	Pseudophoenix_vinifera)	(Bactris_major	Leopoldinia_pulchra))	Attalea_speciosa)	((((Elaeis_guineensis	Elaeis_oleifera)	(Podococcus_barteri	(Sclerosperma_profizianum	Orania_palindan)))	(Reinhardtia_simplex	(Reinhardtia_latisecta	Reinhardtia_paiewonskiana)))	(Nypa_fruticans	((Serenoa_repens	Phoenix_dactylifera)	Sabal_domingensis)))))	Dictyosperma_album)	Kentiopsis_piersoniorum))	Pelagodoxa_henryana))	Calamus_caryotoides);
((Roystonea_regia	(((Heterospathe_cagayanensis	((Manicaria_saccifera	Oenocarpus_bataua)	(Burretiokentia_grandiflora	Veitchia_spiralis)))	((((((((Elaeis_guineensis	Elaeis_oleifera)	(Podococcus_barteri	(Sclerosperma_profizianum	Orania_palindan)))	((Reinhardtia_simplex	((Hydriastele_microspadix	Reinhardtia_latisecta)	Reinhardtia_paiewonskiana))	((Serenoa_repens	Phoenix_dactylifera)	Sabal_domingensis)))	((Bactris_major	Attalea_speciosa)	Leopoldinia_pulchra))	(Pseudophoenix_vinifera	(Iriartea_deltoidea	Nypa_fruticans)))	(Oenocarpus_minor	Geonoma_undata))	Dictyosperma_album)	Kentiopsis_piersoniorum))	Pelagodoxa_henryana))	Calamus_caryotoides);
((Roystonea_regia	((((Burretiokentia_grandiflora	Veitchia_spiralis)	(((((Iriartea_deltoidea	((Leopoldinia_pulchra	(Bactris_major	Pseudophoenix_vinifera))	(((Nypa_fruticans	((Podococcus_barteri	(Serenoa_repens	Phoenix_dactylifera))	Sabal_domingensis))	((Sclerosperma_profizianum	Orania_palindan)	((Elaeis_guineensis	Elaeis_oleifera)	(Reinhardtia_simplex	(Reinhardtia_latisecta	(Hydriastele_microspadix	Reinhardtia_paiewonskiana))))))	Attalea_speciosa)))	(Oenocarpus_minor	Geonoma_undata))	Dictyosperma_album)	Kentiopsis_piersoniorum)	Heterospathe_cagayanensis))	(Manicaria_saccifera	Oenocarpus_bataua))	Pelagodoxa_henryana))	Calamus_caryotoides);
((Roystonea_regia	(((Veitchia_spiralis	((((Hydriastele_microspadix	((Leopoldinia_pulchra	((((Pseudophoenix_vinifera	(Iriartea_deltoidea	Nypa_fruticans))	((Serenoa_repens	Phoenix_dactylifera)	Sabal_domingensis))	((Reinhardtia_simplex	(Reinhardtia_latisecta	Reinhardtia_paiewonskiana))	((Podococcus_barteri	(Sclerosperma_profizianum	Orania_palindan))	(Elaeis_guineensis	Elaeis_oleifera))))	(Bactris_major	Attalea_speciosa)))	(Burretiokentia_grandiflora	(Oenocarpus_minor	Geonoma_undata))))	Dictyosperma_album)	Kentiopsis_piersoniorum)	Heterospathe_cagayanensis))	(Manicaria_saccifera	Oenocarpus_bataua))	Pelagodoxa_henryana))	Calamus_caryotoides);
((Roystonea_regia	((((Burretiokentia_grandiflora	Veitchia_spiralis)	((((((((Iriartea_deltoidea	Nypa_fruticans)	(Serenoa_repens	(Phoenix_dactylifera	Sabal_domingensis)))	((Podococcus_barteri	(Sclerosperma_profizianum	Orania_palindan))	((Elaeis_guineensis	Elaeis_oleifera)	(Reinhardtia_simplex	(Reinhardtia_latisecta	Reinhardtia_paiewonskiana)))))	(((Pseudophoenix_vinifera	(Bactris_major	Attalea_speciosa))	Hydriastele_microspadix)	Leopoldinia_pulchra))	(Oenocarpus_minor	Geonoma_undata))	Dictyosperma_album)	Kentiopsis_piersoniorum)	Heterospathe_cagayanensis))	(Manicaria_saccifera	Oenocarpus_bataua))	Pelagodoxa_henryana))	Calamus_caryotoides);
((Roystonea_regia	((((Burretiokentia_grandiflora	Veitchia_spiralis)	((((((Hydriastele_microspadix	Leopoldinia_pulchra)	(((Elaeis_guineensis	Elaeis_oleifera)	(Bactris_major	Attalea_speciosa))	((Reinhardtia_simplex	(Reinhardtia_latisecta	Reinhardtia_paiewonskiana))	((((Pseudophoenix_vinifera	Iriartea_deltoidea)	(Serenoa_repens	Nypa_fruticans))	(Phoenix_dactylifera	Sabal_domingensis))	(Podococcus_barteri	(Sclerosperma_profizianum	Orania_palindan))))))	(Oenocarpus_minor	Geonoma_undata))	Dictyosperma_album)	Kentiopsis_piersoniorum)	Heterospathe_cagayanensis))	(Manicaria_saccifera	Oenocarpus_bataua))	Pelagodoxa_henryana))	Calamus_caryotoides);
((Roystonea_regia	((((Burretiokentia_grandiflora	Veitchia_spiralis)	((((((Hydriastele_microspadix	((((Pseudophoenix_vinifera	Iriartea_deltoidea)	((Elaeis_guineensis	Elaeis_oleifera)	((Bactris_major	Podococcus_barteri)	(Sclerosperma_profizianum	Orania_palindan))))	((Reinhardtia_simplex	(Reinhardtia_latisecta	Reinhardtia_paiewonskiana))	(Nypa_fruticans	((Serenoa_repens	Phoenix_dactylifera)	Sabal_domingensis))))	Attalea_speciosa))	Leopoldinia_pulchra)	(Oenocarpus_minor	Geonoma_undata))	Dictyosperma_album)	Kentiopsis_piersoniorum)	Heterospathe_cagayanensis))	(Manicaria_saccifera	Oenocarpus_bataua))	Pelagodoxa_henryana))	Calamus_caryotoides);
(((Hydriastele_microspadix	Roystonea_regia)	((((Burretiokentia_grandiflora	Veitchia_spiralis)	((Kentiopsis_piersoniorum	(Dictyosperma_album	(Oenocarpus_minor	(((((Reinhardtia_simplex	(Reinhardtia_latisecta	Reinhardtia_paiewonskiana))	((Sclerosperma_profizianum	Orania_palindan)	(Podococcus_barteri	(((Iriartea_deltoidea	Nypa_fruticans)	Pseudophoenix_vinifera)	((Serenoa_repens	Phoenix_dactylifera)	Sabal_domingensis)))))	((Elaeis_guineensis	Elaeis_oleifera)	(Bactris_major	Attalea_speciosa)))	Leopoldinia_pulchra)	Geonoma_undata))))	Heterospathe_cagayanensis))	(Manicaria_saccifera	Oenocarpus_bataua))	Pelagodoxa_henryana))	Calamus_caryotoides);
((Roystonea_regia	(((Manicaria_saccifera	Oenocarpus_bataua)	((Burretiokentia_grandiflora	Veitchia_spiralis)	((Kentiopsis_piersoniorum	(Dictyosperma_album	((Geonoma_undata	Oenocarpus_minor)	(((Serenoa_repens	Phoenix_dactylifera)	Sabal_domingensis)	((((Elaeis_guineensis	(Bactris_major	(Hydriastele_microspadix	Elaeis_oleifera)))	Attalea_speciosa)	((Iriartea_deltoidea	Nypa_fruticans)	(Leopoldinia_pulchra	Pseudophoenix_vinifera)))	((Podococcus_barteri	(Orania_palindan	Sclerosperma_profizianum))	(Reinhardtia_simplex	(Reinhardtia_latisecta	Reinhardtia_paiewonskiana))))))))	Heterospathe_cagayanensis)))	Pelagodoxa_henryana))	Calamus_caryotoides);
((Roystonea_regia	((((Hydriastele_microspadix	Oenocarpus_bataua)	(Manicaria_saccifera	(((Kentiopsis_piersoniorum	(Dictyosperma_album	(Oenocarpus_minor	((((Nypa_fruticans	((Elaeis_guineensis	Elaeis_oleifera)	(Reinhardtia_simplex	(Reinhardtia_paiewonskiana	Reinhardtia_latisecta))))	((Sabal_domingensis	(Phoenix_dactylifera	Serenoa_repens))	(Podococcus_barteri	(Orania_palindan	Sclerosperma_profizianum))))	(Leopoldinia_pulchra	((Iriartea_deltoidea	Pseudophoenix_vinifera)	(Bactris_major	Attalea_speciosa))))	Geonoma_undata))))	Heterospathe_cagayanensis)	Veitchia_spiralis)))	Burretiokentia_grandiflora)	Pelagodoxa_henryana))	Calamus_caryotoides);
((Nypa_fruticans	((Sabal_domingensis	(Phoenix_dactylifera	Serenoa_repens))	(Iriartea_deltoidea	(Pseudophoenix_vinifera	(((Attalea_speciosa	(Podococcus_barteri	(Orania_palindan	Sclerosperma_profizianum)))	((Elaeis_guineensis	Elaeis_oleifera)	(Reinhardtia_simplex	(Reinhardtia_paiewonskiana	Reinhardtia_latisecta))))	(((((Heterospathe_cagayanensis	((Burretiokentia_grandiflora	Veitchia_spiralis)	((((Bactris_major	Pelagodoxa_henryana)	(Hydriastele_microspadix	Roystonea_regia))	Oenocarpus_bataua)	Manicaria_saccifera)))	Kentiopsis_piersoniorum)	Dictyosperma_album)	(Oenocarpus_minor	Geonoma_undata))	Leopoldinia_pulchra))))))	Calamus_caryotoides);
((Nypa_fruticans	((((Serenoa_repens	(Sabal_domingensis	Phoenix_dactylifera))	((Reinhardtia_simplex	((Bactris_major	Reinhardtia_paiewonskiana)	Reinhardtia_latisecta))	((Podococcus_barteri	(Orania_palindan	Sclerosperma_profizianum))	(Elaeis_guineensis	Elaeis_oleifera))))	((Pseudophoenix_vinifera	Attalea_speciosa)	(Iriartea_deltoidea	(((((Heterospathe_cagayanensis	(Veitchia_spiralis	((Oenocarpus_bataua	Manicaria_saccifera)	((Burretiokentia_grandiflora	Pelagodoxa_henryana)	(Hydriastele_microspadix	Roystonea_regia)))))	Kentiopsis_piersoniorum)	Dictyosperma_album)	Oenocarpus_minor)	Geonoma_undata))))	Leopoldinia_pulchra))	Calamus_caryotoides);
((Pelagodoxa_henryana	(Roystonea_regia	((((Kentiopsis_piersoniorum	(Dictyosperma_album	((Oenocarpus_minor	Geonoma_undata)	(((((Reinhardtia_simplex	(Reinhardtia_paiewonskiana	Reinhardtia_latisecta))	(Nypa_fruticans	(Serenoa_repens	(Sabal_domingensis	Phoenix_dactylifera))))	(((Burretiokentia_grandiflora	Podococcus_barteri)	(Orania_palindan	Sclerosperma_profizianum))	(Elaeis_guineensis	Elaeis_oleifera)))	(Leopoldinia_pulchra	(Hydriastele_microspadix	(Bactris_major	Attalea_speciosa))))	(Pseudophoenix_vinifera	Iriartea_deltoidea)))))	Heterospathe_cagayanensis)	Veitchia_spiralis)	(Oenocarpus_bataua	Manicaria_saccifera))))	Calamus_caryotoides);
(((((((Kentiopsis_piersoniorum	(Dictyosperma_album	(Oenocarpus_minor	(((((Reinhardtia_simplex	(Reinhardtia_paiewonskiana	Reinhardtia_latisecta))	(Elaeis_guineensis	Elaeis_oleifera))	(((Pseudophoenix_vinifera	(Iriartea_deltoidea	Nypa_fruticans))	(Sabal_domingensis	(Phoenix_dactylifera	Serenoa_repens)))	(Podococcus_barteri	((Hydriastele_microspadix	Orania_palindan)	Sclerosperma_profizianum))))	(Leopoldinia_pulchra	(Bactris_major	Attalea_speciosa)))	Geonoma_undata))))	Heterospathe_cagayanensis)	(Burretiokentia_grandiflora	Veitchia_spiralis))	(Oenocarpus_bataua	Manicaria_saccifera))	Pelagodoxa_henryana)	Roystonea_regia)	Calamus_caryotoides);
(((((Oenocarpus_bataua	(Manicaria_saccifera	(Pelagodoxa_henryana	(Burretiokentia_grandiflora	Veitchia_spiralis))))	Heterospathe_cagayanensis)	(Kentiopsis_piersoniorum	(Dictyosperma_album	(Oenocarpus_minor	(((((Iriartea_deltoidea	Nypa_fruticans)	(Serenoa_repens	(Sabal_domingensis	Phoenix_dactylifera)))	((Bactris_major	Pseudophoenix_vinifera)	(((Reinhardtia_simplex	(Reinhardtia_paiewonskiana	Reinhardtia_latisecta))	(Elaeis_guineensis	Elaeis_oleifera))	(Podococcus_barteri	(Orania_palindan	Sclerosperma_profizianum)))))	(Leopoldinia_pulchra	Attalea_speciosa))	Geonoma_undata)))))	(Hydriastele_microspadix	Roystonea_regia))	Calamus_caryotoides);
(((((((Kentiopsis_piersoniorum	(Dictyosperma_album	((Oenocarpus_minor	Geonoma_undata)	((((Iriartea_deltoidea	Nypa_fruticans)	(Serenoa_repens	(Sabal_domingensis	Phoenix_dactylifera)))	((Reinhardtia_simplex	(Reinhardtia_paiewonskiana	Reinhardtia_latisecta))	((Elaeis_guineensis	Elaeis_oleifera)	((Orania_palindan	Sclerosperma_profizianum)	Podococcus_barteri))))	(Leopoldinia_pulchra	(Pseudophoenix_vinifera	(Bactris_major	Attalea_speciosa)))))))	Heterospathe_cagayanensis)	(Burretiokentia_grandiflora	Veitchia_spiralis))	(Oenocarpus_bataua	Manicaria_saccifera))	Pelagodoxa_henryana)	(Hydriastele_microspadix	Roystonea_regia))	Calamus_caryotoides);
((Hydriastele_microspadix	((((((Kentiopsis_piersoniorum	(Dictyosperma_album	((Oenocarpus_minor	Geonoma_undata)	(((Pseudophoenix_vinifera	((Elaeis_guineensis	Elaeis_oleifera)	((Orania_palindan	Sclerosperma_profizianum)	(Iriartea_deltoidea	Podococcus_barteri))))	(((Nypa_fruticans	(Serenoa_repens	(Sabal_domingensis	Phoenix_dactylifera)))	(Reinhardtia_simplex	(Reinhardtia_paiewonskiana	Reinhardtia_latisecta)))	Attalea_speciosa))	(Bactris_major	Leopoldinia_pulchra)))))	Heterospathe_cagayanensis)	(Burretiokentia_grandiflora	Veitchia_spiralis))	(Oenocarpus_bataua	Manicaria_saccifera))	Pelagodoxa_henryana)	Roystonea_regia))	Calamus_caryotoides);
((Hydriastele_microspadix	((((((Kentiopsis_piersoniorum	(Dictyosperma_album	(Oenocarpus_minor	(Geonoma_undata	(((Nypa_fruticans	(Sabal_domingensis	(Phoenix_dactylifera	Serenoa_repens)))	(((Orania_palindan	Sclerosperma_profizianum)	(Burretiokentia_grandiflora	Podococcus_barteri))	((Reinhardtia_simplex	(Reinhardtia_paiewonskiana	Reinhardtia_latisecta))	(Elaeis_guineensis	Elaeis_oleifera))))	(Leopoldinia_pulchra	(Attalea_speciosa	Pseudophoenix_vinifera)))))))	Heterospathe_cagayanensis)	Veitchia_spiralis)	(Oenocarpus_bataua	Manicaria_saccifera))	(Iriartea_deltoidea	(Bactris_major	Pelagodoxa_henryana)))	Roystonea_regia))	Calamus_caryotoides);
(((Iriartea_deltoidea	Pelagodoxa_henryana)	((Roystonea_regia	Hydriastele_microspadix)	((((Kentiopsis_piersoniorum	(Dictyosperma_album	(Oenocarpus_minor	(Geonoma_undata	((((((Reinhardtia_simplex	(Reinhardtia_paiewonskiana	Reinhardtia_latisecta))	(Leopoldinia_pulchra	(Elaeis_guineensis	Elaeis_oleifera)))	Attalea_speciosa)	((Orania_palindan	Sclerosperma_profizianum)	(Burretiokentia_grandiflora	Podococcus_barteri)))	((Sabal_domingensis	(Phoenix_dactylifera	Serenoa_repens))	Nypa_fruticans))	(Bactris_major	Pseudophoenix_vinifera))))))	Heterospathe_cagayanensis)	Veitchia_spiralis)	(Oenocarpus_bataua	Manicaria_saccifera))))	Calamus_caryotoides);
((Roystonea_regia	(Pelagodoxa_henryana	(Manicaria_saccifera	(((((((((((Sabal_domingensis	(Phoenix_dactylifera	Serenoa_repens))	(Reinhardtia_simplex	(Reinhardtia_paiewonskiana	Reinhardtia_latisecta)))	((Podococcus_barteri	(Orania_palindan	Sclerosperma_profizianum))	(Elaeis_guineensis	Elaeis_oleifera)))	((Bactris_major	Hydriastele_microspadix)	Attalea_speciosa))	((Leopoldinia_pulchra	Nypa_fruticans)	(Iriartea_deltoidea	Pseudophoenix_vinifera)))	(Oenocarpus_minor	Geonoma_undata))	Dictyosperma_album)	Kentiopsis_piersoniorum)	Heterospathe_cagayanensis)	(Burretiokentia_grandiflora	Veitchia_spiralis))	Oenocarpus_bataua))))	Calamus_caryotoides);
(((Hydriastele_microspadix	Roystonea_regia)	(((((Oenocarpus_minor	((((Nypa_fruticans	(Serenoa_repens	(Sabal_domingensis	Phoenix_dactylifera)))	((Reinhardtia_simplex	(Reinhardtia_paiewonskiana	Reinhardtia_latisecta))	((Iriartea_deltoidea	Pseudophoenix_vinifera)	((Podococcus_barteri	(Orania_palindan	Sclerosperma_profizianum))	(Elaeis_guineensis	Elaeis_oleifera)))))	(Leopoldinia_pulchra	Attalea_speciosa))	Geonoma_undata))	Dictyosperma_album)	Kentiopsis_piersoniorum)	Heterospathe_cagayanensis)	((Burretiokentia_grandiflora	Veitchia_spiralis)	((Oenocarpus_bataua	Manicaria_saccifera)	(Bactris_major	Pelagodoxa_henryana)))))	Calamus_caryotoides);
((Roystonea_regia	(((Oenocarpus_bataua	(Manicaria_saccifera	Hydriastele_microspadix))	(((((Oenocarpus_minor	(((((Reinhardtia_simplex	(Reinhardtia_paiewonskiana	Reinhardtia_latisecta))	(Elaeis_guineensis	Elaeis_oleifera))	((((Iriartea_deltoidea	Pseudophoenix_vinifera)	Nypa_fruticans)	(Sabal_domingensis	(Phoenix_dactylifera	Serenoa_repens)))	(Podococcus_barteri	(Orania_palindan	Sclerosperma_profizianum))))	((Bactris_major	Leopoldinia_pulchra)	Attalea_speciosa))	Geonoma_undata))	Dictyosperma_album)	Kentiopsis_piersoniorum)	Heterospathe_cagayanensis)	(Burretiokentia_grandiflora	Veitchia_spiralis)))	Pelagodoxa_henryana))	Calamus_caryotoides);
((Roystonea_regia	(((Oenocarpus_bataua	Manicaria_saccifera)	((((((Oenocarpus_minor	Geonoma_undata)	((((Attalea_speciosa	(Podococcus_barteri	(Orania_palindan	Sclerosperma_profizianum)))	Leopoldinia_pulchra)	(((Reinhardtia_simplex	(Reinhardtia_paiewonskiana	Reinhardtia_latisecta))	(Elaeis_guineensis	(Bactris_major	Elaeis_oleifera)))	((Pseudophoenix_vinifera	(Nypa_fruticans	Iriartea_deltoidea))	(Sabal_domingensis	(Phoenix_dactylifera	Serenoa_repens)))))	Hydriastele_microspadix))	Dictyosperma_album)	Kentiopsis_piersoniorum)	Heterospathe_cagayanensis)	(Burretiokentia_grandiflora	Veitchia_spiralis)))	Pelagodoxa_henryana))	Calamus_caryotoides);
((Roystonea_regia	(((Oenocarpus_bataua	Manicaria_saccifera)	((((((((((Nypa_fruticans	(Sabal_domingensis	(Phoenix_dactylifera	Serenoa_repens)))	((Reinhardtia_simplex	(Reinhardtia_paiewonskiana	Reinhardtia_latisecta))	((Elaeis_guineensis	Elaeis_oleifera)	(Podococcus_barteri	(Orania_palindan	Sclerosperma_profizianum)))))	(Pseudophoenix_vinifera	Iriartea_deltoidea))	((Hydriastele_microspadix	(Bactris_major	Attalea_speciosa))	Leopoldinia_pulchra))	Oenocarpus_minor)	Geonoma_undata)	Dictyosperma_album)	Kentiopsis_piersoniorum)	Heterospathe_cagayanensis)	(Burretiokentia_grandiflora	Veitchia_spiralis)))	Pelagodoxa_henryana))	Calamus_caryotoides);
((Roystonea_regia	((((Oenocarpus_bataua	Manicaria_saccifera)	((((((Burretiokentia_grandiflora	Oenocarpus_minor)	(((((Elaeis_guineensis	Elaeis_oleifera)	(Pseudophoenix_vinifera	(Bactris_major	Attalea_speciosa)))	((Reinhardtia_simplex	(Reinhardtia_paiewonskiana	Reinhardtia_latisecta))	(((Iriartea_deltoidea	Nypa_fruticans)	(Serenoa_repens	(Sabal_domingensis	Phoenix_dactylifera)))	(Sclerosperma_profizianum	(Podococcus_barteri	Orania_palindan)))))	Leopoldinia_pulchra)	Geonoma_undata))	Dictyosperma_album)	Kentiopsis_piersoniorum)	Heterospathe_cagayanensis)	Veitchia_spiralis))	Pelagodoxa_henryana)	Hydriastele_microspadix))	Calamus_caryotoides);
((((((Oenocarpus_minor	(Iriartea_deltoidea	Geonoma_undata))	(((((Attalea_speciosa	(Podococcus_barteri	(Orania_palindan	Sclerosperma_profizianum)))	((Elaeis_guineensis	Elaeis_oleifera)	(Reinhardtia_simplex	(Reinhardtia_paiewonskiana	Reinhardtia_latisecta))))	Leopoldinia_pulchra)	Pseudophoenix_vinifera)	(Nypa_fruticans	((Sabal_domingensis	Phoenix_dactylifera)	Serenoa_repens))))	Dictyosperma_album)	Kentiopsis_piersoniorum)	(Heterospathe_cagayanensis	((Burretiokentia_grandiflora	Veitchia_spiralis)	(((Bactris_major	Pelagodoxa_henryana)	(Hydriastele_microspadix	Roystonea_regia))	(Oenocarpus_bataua	Manicaria_saccifera)))))	Calamus_caryotoides);
(((Roystonea_regia	(((Burretiokentia_grandiflora	Oenocarpus_bataua)	Manicaria_saccifera)	(Veitchia_spiralis	((((Hydriastele_microspadix	((((Leopoldinia_pulchra	Attalea_speciosa)	(Bactris_major	Pseudophoenix_vinifera))	((((Sabal_domingensis	(Serenoa_repens	Phoenix_dactylifera))	Nypa_fruticans)	((Iriartea_deltoidea	Podococcus_barteri)	(Orania_palindan	Sclerosperma_profizianum)))	((Elaeis_guineensis	Elaeis_oleifera)	(Reinhardtia_simplex	(Reinhardtia_paiewonskiana	Reinhardtia_latisecta)))))	(Oenocarpus_minor	Geonoma_undata)))	Dictyosperma_album)	Kentiopsis_piersoniorum)	Heterospathe_cagayanensis))))	Pelagodoxa_henryana)	Calamus_caryotoides);
(((Roystonea_regia	Hydriastele_microspadix)	(((((Oenocarpus_bataua	Manicaria_saccifera)	(Burretiokentia_grandiflora	Veitchia_spiralis))	Heterospathe_cagayanensis)	(((((Bactris_major	Leopoldinia_pulchra)	(Attalea_speciosa	((Elaeis_guineensis	Elaeis_oleifera)	(((Podococcus_barteri	(Sabal_domingensis	((Serenoa_repens	Phoenix_dactylifera)	(Pseudophoenix_vinifera	(Iriartea_deltoidea	Nypa_fruticans)))))	(Orania_palindan	Sclerosperma_profizianum))	(Reinhardtia_simplex	(Reinhardtia_paiewonskiana	Reinhardtia_latisecta))))))	(Oenocarpus_minor	Geonoma_undata))	Dictyosperma_album)	Kentiopsis_piersoniorum))	Pelagodoxa_henryana))	Calamus_caryotoides);
((((((Burretiokentia_grandiflora	Veitchia_spiralis)	(((((((((Bactris_major	Attalea_speciosa)	(Elaeis_guineensis	Elaeis_oleifera))	((Reinhardtia_simplex	(Reinhardtia_paiewonskiana	Reinhardtia_latisecta))	((Orania_palindan	Sclerosperma_profizianum)	Podococcus_barteri)))	(((Serenoa_repens	Phoenix_dactylifera)	Sabal_domingensis)	Nypa_fruticans))	((Pseudophoenix_vinifera	Iriartea_deltoidea)	Leopoldinia_pulchra))	(Oenocarpus_minor	Geonoma_undata))	Dictyosperma_album)	Kentiopsis_piersoniorum)	Heterospathe_cagayanensis))	(Oenocarpus_bataua	Manicaria_saccifera))	Pelagodoxa_henryana)	(Roystonea_regia	Hydriastele_microspadix))	Calamus_caryotoides);
((Roystonea_regia	(Pelagodoxa_henryana	(((((((Hydriastele_microspadix	((Oenocarpus_minor	Geonoma_undata)	((((((Podococcus_barteri	(Sclerosperma_profizianum	Orania_palindan))	(Elaeis_guineensis	Elaeis_oleifera))	(Reinhardtia_simplex	(Reinhardtia_latisecta	Reinhardtia_paiewonskiana)))	(Sabal_domingensis	(Serenoa_repens	Phoenix_dactylifera)))	(Bactris_major	Attalea_speciosa))	(Pseudophoenix_vinifera	(Leopoldinia_pulchra	(Iriartea_deltoidea	Nypa_fruticans))))))	Dictyosperma_album)	Kentiopsis_piersoniorum)	Heterospathe_cagayanensis)	Veitchia_spiralis)	Manicaria_saccifera)	(Burretiokentia_grandiflora	Oenocarpus_bataua))))	Calamus_caryotoides);
(((Hydriastele_microspadix	Roystonea_regia)	((Bactris_major	Pelagodoxa_henryana)	((((((((Oenocarpus_minor	Geonoma_undata)	((Attalea_speciosa	Pseudophoenix_vinifera)	(Leopoldinia_pulchra	((Iriartea_deltoidea	Nypa_fruticans)	((Podococcus_barteri	((Sabal_domingensis	Phoenix_dactylifera)	((Reinhardtia_simplex	(Reinhardtia_latisecta	Reinhardtia_paiewonskiana))	Serenoa_repens)))	((Sclerosperma_profizianum	Orania_palindan)	(Elaeis_guineensis	Elaeis_oleifera)))))))	Dictyosperma_album)	Kentiopsis_piersoniorum)	Heterospathe_cagayanensis)	(Burretiokentia_grandiflora	Veitchia_spiralis))	Manicaria_saccifera)	Oenocarpus_bataua)))	Calamus_caryotoides);
(((Hydriastele_microspadix	Roystonea_regia)	((Bactris_major	Pelagodoxa_henryana)	((((((Oenocarpus_minor	(Geonoma_undata	(Leopoldinia_pulchra	((((Reinhardtia_simplex	(Reinhardtia_latisecta	Reinhardtia_paiewonskiana))	(Elaeis_guineensis	Elaeis_oleifera))	((((Nypa_fruticans	Iriartea_deltoidea)	Pseudophoenix_vinifera)	(Sabal_domingensis	(Serenoa_repens	Phoenix_dactylifera)))	((Orania_palindan	Sclerosperma_profizianum)	(Burretiokentia_grandiflora	Podococcus_barteri))))	Attalea_speciosa))))	Dictyosperma_album)	Kentiopsis_piersoniorum)	Heterospathe_cagayanensis)	Veitchia_spiralis)	(Manicaria_saccifera	Oenocarpus_bataua))))	Calamus_caryotoides);
((Roystonea_regia	((Bactris_major	Pelagodoxa_henryana)	(((Manicaria_saccifera	Oenocarpus_bataua)	(((((((Pseudophoenix_vinifera	(Attalea_speciosa	Nypa_fruticans))	(Leopoldinia_pulchra	((Sabal_domingensis	(Serenoa_repens	Phoenix_dactylifera))	(((Elaeis_guineensis	Elaeis_oleifera)	((Orania_palindan	Sclerosperma_profizianum)	Podococcus_barteri))	(Reinhardtia_simplex	(Reinhardtia_latisecta	Reinhardtia_paiewonskiana))))))	(Oenocarpus_minor	(Iriartea_deltoidea	Geonoma_undata)))	Dictyosperma_album)	Kentiopsis_piersoniorum)	Heterospathe_cagayanensis)	(Burretiokentia_grandiflora	Veitchia_spiralis)))	Hydriastele_microspadix)))	Calamus_caryotoides);
(((Hydriastele_microspadix	Roystonea_regia)	((Bactris_major	Pelagodoxa_henryana)	((Manicaria_saccifera	Oenocarpus_bataua)	(((((((Sabal_domingensis	((Serenoa_repens	(Iriartea_deltoidea	Phoenix_dactylifera))	Nypa_fruticans))	((Leopoldinia_pulchra	(Pseudophoenix_vinifera	Attalea_speciosa))	(((Elaeis_guineensis	Elaeis_oleifera)	((Orania_palindan	Sclerosperma_profizianum)	Podococcus_barteri))	(Reinhardtia_simplex	(Reinhardtia_latisecta	Reinhardtia_paiewonskiana)))))	(Oenocarpus_minor	Geonoma_undata))	Dictyosperma_album)	Kentiopsis_piersoniorum)	Heterospathe_cagayanensis)	(Burretiokentia_grandiflora	Veitchia_spiralis)))))	Calamus_caryotoides);
(((Hydriastele_microspadix	Roystonea_regia)	(Pelagodoxa_henryana	(((Bactris_major	Manicaria_saccifera)	Oenocarpus_bataua)	((((((((Nypa_fruticans	(Sabal_domingensis	(Serenoa_repens	Phoenix_dactylifera)))	((Iriartea_deltoidea	Pseudophoenix_vinifera)	(Attalea_speciosa	(((Orania_palindan	Sclerosperma_profizianum)	Podococcus_barteri)	((Reinhardtia_simplex	(Reinhardtia_latisecta	Reinhardtia_paiewonskiana))	(Elaeis_guineensis	Elaeis_oleifera))))))	Leopoldinia_pulchra)	(Oenocarpus_minor	Geonoma_undata))	Dictyosperma_album)	Kentiopsis_piersoniorum)	Heterospathe_cagayanensis)	(Burretiokentia_grandiflora	Veitchia_spiralis)))))	Calamus_caryotoides);
((Roystonea_regia	(Pelagodoxa_henryana	(((Hydriastele_microspadix	Manicaria_saccifera)	Oenocarpus_bataua)	(((Dictyosperma_album	((((((Nypa_fruticans	(Iriartea_deltoidea	(Bactris_major	Pseudophoenix_vinifera)))	((((Reinhardtia_simplex	(Reinhardtia_latisecta	Reinhardtia_paiewonskiana))	(((Serenoa_repens	Phoenix_dactylifera)	Sabal_domingensis)	Podococcus_barteri))	(Elaeis_guineensis	Elaeis_oleifera))	(Attalea_speciosa	(Orania_palindan	Sclerosperma_profizianum))))	Leopoldinia_pulchra)	Oenocarpus_minor)	Geonoma_undata)	Kentiopsis_piersoniorum))	Heterospathe_cagayanensis)	(Burretiokentia_grandiflora	Veitchia_spiralis)))))	Calamus_caryotoides);
((Roystonea_regia	(((Bactris_major	Pelagodoxa_henryana)	((Manicaria_saccifera	Oenocarpus_bataua)	((((((Oenocarpus_minor	Geonoma_undata)	((Attalea_speciosa	Leopoldinia_pulchra)	((((Iriartea_deltoidea	Pseudophoenix_vinifera)	(Podococcus_barteri	(Orania_palindan	Sclerosperma_profizianum)))	((Reinhardtia_simplex	(Reinhardtia_latisecta	Reinhardtia_paiewonskiana))	(Nypa_fruticans	((Serenoa_repens	Phoenix_dactylifera)	Sabal_domingensis))))	(Elaeis_guineensis	Elaeis_oleifera))))	Dictyosperma_album)	Kentiopsis_piersoniorum)	Heterospathe_cagayanensis)	(Burretiokentia_grandiflora	Veitchia_spiralis))))	Hydriastele_microspadix))	Calamus_caryotoides);
((Roystonea_regia	(Pelagodoxa_henryana	((Veitchia_spiralis	Manicaria_saccifera)	((Oenocarpus_bataua	((((Oenocarpus_minor	(Geonoma_undata	((((Elaeis_guineensis	Elaeis_oleifera)	(Bactris_major	Attalea_speciosa))	Leopoldinia_pulchra)	((Reinhardtia_simplex	(Reinhardtia_latisecta	Reinhardtia_paiewonskiana))	(((Burretiokentia_grandiflora	Podococcus_barteri)	(Orania_palindan	Sclerosperma_profizianum))	((Pseudophoenix_vinifera	(Nypa_fruticans	Iriartea_deltoidea))	((Serenoa_repens	Phoenix_dactylifera)	Sabal_domingensis)))))))	Dictyosperma_album)	Kentiopsis_piersoniorum)	Heterospathe_cagayanensis))	Hydriastele_microspadix))))	Calamus_caryotoides);
((Roystonea_regia	(((Oenocarpus_bataua	Manicaria_saccifera)	(Veitchia_spiralis	(((((Oenocarpus_minor	Geonoma_undata)	(((Attalea_speciosa	Pseudophoenix_vinifera)	Leopoldinia_pulchra)	((Reinhardtia_simplex	(Reinhardtia_latisecta	Reinhardtia_paiewonskiana))	(((Elaeis_guineensis	Elaeis_oleifera)	((Burretiokentia_grandiflora	Podococcus_barteri)	(Orania_palindan	Sclerosperma_profizianum)))	(((Serenoa_repens	Nypa_fruticans)	Iriartea_deltoidea)	(Phoenix_dactylifera	Sabal_domingensis))))))	Dictyosperma_album)	Kentiopsis_piersoniorum)	Heterospathe_cagayanensis)))	((Bactris_major	Pelagodoxa_henryana)	Hydriastele_microspadix)))	Calamus_caryotoides);
