# Supplementary material for: Data supporting the nuclear phylogenomics of the palm subfamily Arecoideae (Arecaceae)
Source: Data Brief. 2016 Mar 2;7:532–6. doi: 10.1016/j.dib.2016.02.063 (PMC4796708; doi:10.1016/j.dib.2016.02.063)
Supplement: Supplementary file 5 — Supplementary material [file mmc5.zip › RAxML_bootstrap.Elaeis_31.raxml.tre]

((((Oenocarpus_bataua	Oenocarpus_minor)	Manicaria_saccifera)	(Calamus_caryotoides	((Heterospathe_cagayanensis	Pelagodoxa_henryana)	((((Elaeis_oleifera	Elaeis_guineensis)	Bactris_major)	(((Podococcus_barteri	(Sabal_domingensis	Serenoa_repens))	((Leopoldinia_pulchra	(Iriartea_deltoidea	(Burretiokentia_grandiflora	Pseudophoenix_vinifera)))	Roystonea_regia))	((Reinhardtia_paiewonskiana	Reinhardtia_latisecta)	(Reinhardtia_gracilis	Reinhardtia_simplex))))	(Hydriastele_microspadix	((Veitchia_spiralis	(Chamaedorea_seifrizii	Kentiopsis_piersoniorum))	Dictyosperma_album))))))	Kingia_australis);
((Calamus_caryotoides	(Serenoa_repens	((((Hydriastele_microspadix	(Manicaria_saccifera	((Veitchia_spiralis	Kentiopsis_piersoniorum)	Dictyosperma_album)))	(Oenocarpus_bataua	Oenocarpus_minor))	((((Leopoldinia_pulchra	(Burretiokentia_grandiflora	Pseudophoenix_vinifera))	Roystonea_regia)	Podococcus_barteri)	((((Iriartea_deltoidea	Elaeis_oleifera)	Elaeis_guineensis)	Bactris_major)	(Chamaedorea_seifrizii	((Heterospathe_cagayanensis	Pelagodoxa_henryana)	((Reinhardtia_paiewonskiana	Reinhardtia_latisecta)	(Reinhardtia_gracilis	Reinhardtia_simplex)))))))	Sabal_domingensis)))	Kingia_australis);
(((((((((((Iriartea_deltoidea	(Burretiokentia_grandiflora	Pseudophoenix_vinifera))	Roystonea_regia)	((Reinhardtia_latisecta	Reinhardtia_paiewonskiana)	((Reinhardtia_simplex	(Manicaria_saccifera	Heterospathe_cagayanensis))	Reinhardtia_gracilis)))	((Hydriastele_microspadix	((Veitchia_spiralis	Kentiopsis_piersoniorum)	((Chamaedorea_seifrizii	Pelagodoxa_henryana)	Dictyosperma_album)))	(Oenocarpus_bataua	Oenocarpus_minor)))	((Elaeis_oleifera	Elaeis_guineensis)	Leopoldinia_pulchra))	Podococcus_barteri)	Bactris_major)	Sabal_domingensis)	Calamus_caryotoides)	Serenoa_repens)	Kingia_australis);
((Calamus_caryotoides	(((((Leopoldinia_pulchra	(Hydriastele_microspadix	((Veitchia_spiralis	Kentiopsis_piersoniorum)	((Chamaedorea_seifrizii	Pelagodoxa_henryana)	Dictyosperma_album))))	(Oenocarpus_bataua	Oenocarpus_minor))	(((Bactris_major	(Elaeis_oleifera	Elaeis_guineensis))	Iriartea_deltoidea)	((((Reinhardtia_latisecta	Reinhardtia_paiewonskiana)	((Manicaria_saccifera	Podococcus_barteri)	(Heterospathe_cagayanensis	(Reinhardtia_simplex	Reinhardtia_gracilis))))	(Burretiokentia_grandiflora	Pseudophoenix_vinifera))	Roystonea_regia)))	Sabal_domingensis)	Serenoa_repens))	Kingia_australis);
((Roystonea_regia	(((Leopoldinia_pulchra	Pseudophoenix_vinifera)	Manicaria_saccifera)	((((((Dictyosperma_album	Hydriastele_microspadix)	(Veitchia_spiralis	Kentiopsis_piersoniorum))	(Oenocarpus_bataua	Oenocarpus_minor))	((Sabal_domingensis	Serenoa_repens)	Calamus_caryotoides))	((Chamaedorea_seifrizii	((Reinhardtia_latisecta	Reinhardtia_paiewonskiana)	(Reinhardtia_simplex	Reinhardtia_gracilis)))	(Bactris_major	(Elaeis_guineensis	(Elaeis_oleifera	((Heterospathe_cagayanensis	Pelagodoxa_henryana)	(Burretiokentia_grandiflora	Iriartea_deltoidea)))))))	Podococcus_barteri)))	Kingia_australis);
((Elaeis_oleifera	((((((((Hydriastele_microspadix	(Manicaria_saccifera	((Veitchia_spiralis	(Chamaedorea_seifrizii	Kentiopsis_piersoniorum))	(Calamus_caryotoides	Dictyosperma_album))))	(Oenocarpus_bataua	Oenocarpus_minor))	((((Heterospathe_cagayanensis	Pelagodoxa_henryana)	Iriartea_deltoidea)	(Burretiokentia_grandiflora	Pseudophoenix_vinifera))	Leopoldinia_pulchra))	(Podococcus_barteri	(Sabal_domingensis	Serenoa_repens)))	Roystonea_regia)	((Reinhardtia_latisecta	(Reinhardtia_simplex	Reinhardtia_gracilis))	Reinhardtia_paiewonskiana))	Bactris_major)	Elaeis_guineensis))	Kingia_australis);
((Elaeis_oleifera	((((((Roystonea_regia	(((Iriartea_deltoidea	Pseudophoenix_vinifera)	Burretiokentia_grandiflora)	Leopoldinia_pulchra))	(Podococcus_barteri	(Sabal_domingensis	Serenoa_repens)))	(((Calamus_caryotoides	Hydriastele_microspadix)	(Heterospathe_cagayanensis	((Veitchia_spiralis	Kentiopsis_piersoniorum)	((Pelagodoxa_henryana	Chamaedorea_seifrizii)	Dictyosperma_album))))	(Oenocarpus_bataua	Oenocarpus_minor)))	(((Reinhardtia_gracilis	(Manicaria_saccifera	Reinhardtia_simplex))	Reinhardtia_latisecta)	Reinhardtia_paiewonskiana))	Bactris_major)	Elaeis_guineensis))	Kingia_australis);
((Roystonea_regia	(((Sabal_domingensis	Serenoa_repens)	(Calamus_caryotoides	((Reinhardtia_gracilis	(Heterospathe_cagayanensis	Reinhardtia_simplex))	(Reinhardtia_latisecta	Reinhardtia_paiewonskiana))))	((((Iriartea_deltoidea	(Pseudophoenix_vinifera	Burretiokentia_grandiflora))	Manicaria_saccifera)	Podococcus_barteri)	(((Leopoldinia_pulchra	(Hydriastele_microspadix	((Veitchia_spiralis	Kentiopsis_piersoniorum)	((Pelagodoxa_henryana	Chamaedorea_seifrizii)	Dictyosperma_album))))	(Oenocarpus_bataua	Oenocarpus_minor))	(Bactris_major	(Elaeis_guineensis	Elaeis_oleifera))))))	Kingia_australis);
((Reinhardtia_simplex	(((Reinhardtia_gracilis	(((Roystonea_regia	(Burretiokentia_grandiflora	(Iriartea_deltoidea	Pseudophoenix_vinifera)))	((((Calamus_caryotoides	Hydriastele_microspadix)	((Veitchia_spiralis	Kentiopsis_piersoniorum)	Dictyosperma_album))	(Oenocarpus_bataua	Oenocarpus_minor))	(Leopoldinia_pulchra	(Manicaria_saccifera	(Sabal_domingensis	Serenoa_repens)))))	(Bactris_major	((((Heterospathe_cagayanensis	Pelagodoxa_henryana)	Chamaedorea_seifrizii)	Elaeis_guineensis)	Elaeis_oleifera))))	(Reinhardtia_latisecta	Reinhardtia_paiewonskiana))	Podococcus_barteri))	Kingia_australis);
((((((((Reinhardtia_gracilis	Reinhardtia_simplex)	(Reinhardtia_latisecta	Reinhardtia_paiewonskiana))	Roystonea_regia)	((Burretiokentia_grandiflora	(((Heterospathe_cagayanensis	Pelagodoxa_henryana)	Iriartea_deltoidea)	Pseudophoenix_vinifera))	(((Podococcus_barteri	Chamaedorea_seifrizii)	((Leopoldinia_pulchra	(Hydriastele_microspadix	(Kentiopsis_piersoniorum	(Dictyosperma_album	Veitchia_spiralis))))	(Oenocarpus_bataua	(Manicaria_saccifera	Oenocarpus_minor))))	(Bactris_major	(Elaeis_guineensis	Elaeis_oleifera)))))	Sabal_domingensis)	Calamus_caryotoides)	Serenoa_repens)	Kingia_australis);
(((Oenocarpus_bataua	Oenocarpus_minor)	((((Roystonea_regia	((Iriartea_deltoidea	(Burretiokentia_grandiflora	Pseudophoenix_vinifera))	((Reinhardtia_latisecta	Reinhardtia_paiewonskiana)	(Manicaria_saccifera	(Reinhardtia_simplex	Reinhardtia_gracilis)))))	(Leopoldinia_pulchra	(Bactris_major	(Elaeis_guineensis	Elaeis_oleifera))))	(((Sabal_domingensis	Serenoa_repens)	Podococcus_barteri)	(Hydriastele_microspadix	(Dictyosperma_album	((Veitchia_spiralis	Kentiopsis_piersoniorum)	(Chamaedorea_seifrizii	(Heterospathe_cagayanensis	Pelagodoxa_henryana)))))))	Calamus_caryotoides))	Kingia_australis);
((Roystonea_regia	((((Iriartea_deltoidea	(Burretiokentia_grandiflora	Pseudophoenix_vinifera))	Podococcus_barteri)	((Oenocarpus_bataua	Oenocarpus_minor)	((Leopoldinia_pulchra	(Hydriastele_microspadix	((Veitchia_spiralis	Dictyosperma_album)	(Manicaria_saccifera	(Kentiopsis_piersoniorum	(Chamaedorea_seifrizii	(Heterospathe_cagayanensis	Pelagodoxa_henryana)))))))	(Bactris_major	(Elaeis_guineensis	Elaeis_oleifera)))))	((Calamus_caryotoides	(Sabal_domingensis	Serenoa_repens))	((Reinhardtia_latisecta	Reinhardtia_paiewonskiana)	(Reinhardtia_simplex	Reinhardtia_gracilis)))))	Kingia_australis);
((Calamus_caryotoides	((((((Bactris_major	((Iriartea_deltoidea	Elaeis_guineensis)	Elaeis_oleifera))	((Chamaedorea_seifrizii	(Heterospathe_cagayanensis	Pelagodoxa_henryana))	((Reinhardtia_latisecta	Reinhardtia_paiewonskiana)	(Podococcus_barteri	(Reinhardtia_simplex	Reinhardtia_gracilis)))))	((Leopoldinia_pulchra	(((Veitchia_spiralis	Kentiopsis_piersoniorum)	Hydriastele_microspadix)	Dictyosperma_album))	(Oenocarpus_bataua	Oenocarpus_minor)))	Manicaria_saccifera)	((Burretiokentia_grandiflora	Pseudophoenix_vinifera)	Roystonea_regia))	(Serenoa_repens	Sabal_domingensis)))	Kingia_australis);
((Roystonea_regia	(((Heterospathe_cagayanensis	Iriartea_deltoidea)	(Burretiokentia_grandiflora	Pseudophoenix_vinifera))	(((((Manicaria_saccifera	(Calamus_caryotoides	Leopoldinia_pulchra))	(Hydriastele_microspadix	((Veitchia_spiralis	((Pelagodoxa_henryana	Chamaedorea_seifrizii)	Dictyosperma_album))	Kentiopsis_piersoniorum)))	(Oenocarpus_bataua	Oenocarpus_minor))	((Bactris_major	(Elaeis_guineensis	Elaeis_oleifera))	((Reinhardtia_latisecta	Reinhardtia_paiewonskiana)	(Reinhardtia_simplex	Reinhardtia_gracilis))))	((Sabal_domingensis	Serenoa_repens)	Podococcus_barteri))))	Kingia_australis);
((Calamus_caryotoides	(Serenoa_repens	(((Manicaria_saccifera	Podococcus_barteri)	((Roystonea_regia	(((Pelagodoxa_henryana	Heterospathe_cagayanensis)	Iriartea_deltoidea)	(Burretiokentia_grandiflora	Pseudophoenix_vinifera)))	(((Leopoldinia_pulchra	(Hydriastele_microspadix	((Kentiopsis_piersoniorum	Veitchia_spiralis)	Dictyosperma_album)))	(Oenocarpus_bataua	Oenocarpus_minor))	((Bactris_major	(Elaeis_guineensis	Elaeis_oleifera))	(Reinhardtia_simplex	(((Reinhardtia_latisecta	Reinhardtia_gracilis)	Chamaedorea_seifrizii)	Reinhardtia_paiewonskiana))))))	Sabal_domingensis)))	Kingia_australis);
((Calamus_caryotoides	(((Manicaria_saccifera	(Hydriastele_microspadix	(((Chamaedorea_seifrizii	Kentiopsis_piersoniorum)	Veitchia_spiralis)	((Oenocarpus_bataua	Oenocarpus_minor)	((Leopoldinia_pulchra	(Bactris_major	(Elaeis_guineensis	Elaeis_oleifera)))	((Podococcus_barteri	(Burretiokentia_grandiflora	(Pseudophoenix_vinifera	Iriartea_deltoidea)))	(Roystonea_regia	((Reinhardtia_gracilis	Reinhardtia_simplex)	(Reinhardtia_latisecta	(Pelagodoxa_henryana	Reinhardtia_paiewonskiana))))))))))	Dictyosperma_album)	(Heterospathe_cagayanensis	(Sabal_domingensis	Serenoa_repens))))	Kingia_australis);
((Roystonea_regia	((Burretiokentia_grandiflora	Pseudophoenix_vinifera)	((Podococcus_barteri	(Reinhardtia_simplex	(Reinhardtia_latisecta	((Iriartea_deltoidea	(Pelagodoxa_henryana	Heterospathe_cagayanensis))	((Reinhardtia_gracilis	Reinhardtia_paiewonskiana)	Chamaedorea_seifrizii)))))	((((Leopoldinia_pulchra	((Hydriastele_microspadix	(Kentiopsis_piersoniorum	Veitchia_spiralis))	Dictyosperma_album))	(Oenocarpus_bataua	(Manicaria_saccifera	Oenocarpus_minor)))	(Sabal_domingensis	(Calamus_caryotoides	Serenoa_repens)))	((Elaeis_guineensis	Elaeis_oleifera)	Bactris_major)))))	Kingia_australis);
((Calamus_caryotoides	(Serenoa_repens	(((Manicaria_saccifera	((((Oenocarpus_bataua	Oenocarpus_minor)	(Leopoldinia_pulchra	(Hydriastele_microspadix	((Kentiopsis_piersoniorum	Veitchia_spiralis)	(Chamaedorea_seifrizii	Dictyosperma_album)))))	(((Iriartea_deltoidea	(Pelagodoxa_henryana	Heterospathe_cagayanensis))	(Burretiokentia_grandiflora	Pseudophoenix_vinifera))	Roystonea_regia))	(((Reinhardtia_latisecta	Reinhardtia_paiewonskiana)	(Reinhardtia_simplex	Reinhardtia_gracilis))	((Elaeis_guineensis	Elaeis_oleifera)	Bactris_major))))	Podococcus_barteri)	Sabal_domingensis)))	Kingia_australis);
((Calamus_caryotoides	(Serenoa_repens	(((Bactris_major	Podococcus_barteri)	((Burretiokentia_grandiflora	(((((Reinhardtia_gracilis	(Manicaria_saccifera	Reinhardtia_simplex))	Reinhardtia_latisecta)	Reinhardtia_paiewonskiana)	Roystonea_regia)	(((Iriartea_deltoidea	(Heterospathe_cagayanensis	(Chamaedorea_seifrizii	Pelagodoxa_henryana)))	Pseudophoenix_vinifera)	Leopoldinia_pulchra)))	((Elaeis_guineensis	Elaeis_oleifera)	((Oenocarpus_bataua	Oenocarpus_minor)	(Hydriastele_microspadix	((Kentiopsis_piersoniorum	Veitchia_spiralis)	Dictyosperma_album))))))	Sabal_domingensis)))	Kingia_australis);
((Elaeis_oleifera	((((((Manicaria_saccifera	Roystonea_regia)	(Leopoldinia_pulchra	(Pseudophoenix_vinifera	(Iriartea_deltoidea	((Heterospathe_cagayanensis	Burretiokentia_grandiflora)	Pelagodoxa_henryana)))))	((((Oenocarpus_bataua	Oenocarpus_minor)	(Hydriastele_microspadix	((Kentiopsis_piersoniorum	Veitchia_spiralis)	Dictyosperma_album)))	(Sabal_domingensis	(Calamus_caryotoides	Serenoa_repens)))	Podococcus_barteri))	((Reinhardtia_gracilis	Reinhardtia_simplex)	(Reinhardtia_latisecta	Reinhardtia_paiewonskiana)))	(Chamaedorea_seifrizii	Bactris_major))	Elaeis_guineensis))	Kingia_australis);
((Calamus_caryotoides	(Serenoa_repens	(((((((Leopoldinia_pulchra	(Burretiokentia_grandiflora	Pseudophoenix_vinifera))	(Oenocarpus_minor	Oenocarpus_bataua))	Roystonea_regia)	(((Reinhardtia_latisecta	Reinhardtia_paiewonskiana)	(Reinhardtia_gracilis	Reinhardtia_simplex))	(Bactris_major	(Elaeis_guineensis	Elaeis_oleifera))))	(Hydriastele_microspadix	(Veitchia_spiralis	(Manicaria_saccifera	((Kentiopsis_piersoniorum	(Pelagodoxa_henryana	Dictyosperma_album))	((Heterospathe_cagayanensis	Iriartea_deltoidea)	Chamaedorea_seifrizii))))))	Podococcus_barteri)	Sabal_domingensis)))	Kingia_australis);
((Calamus_caryotoides	((Oenocarpus_minor	Oenocarpus_bataua)	(((((Leopoldinia_pulchra	(Iriartea_deltoidea	(Burretiokentia_grandiflora	Pseudophoenix_vinifera)))	(Podococcus_barteri	(Roystonea_regia	((Pelagodoxa_henryana	Heterospathe_cagayanensis)	(Chamaedorea_seifrizii	((Reinhardtia_gracilis	(Manicaria_saccifera	Reinhardtia_simplex))	(Reinhardtia_latisecta	Reinhardtia_paiewonskiana)))))))	(Bactris_major	(Elaeis_guineensis	Elaeis_oleifera)))	(Serenoa_repens	Sabal_domingensis))	(Hydriastele_microspadix	((Veitchia_spiralis	Kentiopsis_piersoniorum)	Dictyosperma_album)))))	Kingia_australis);
((Calamus_caryotoides	((Serenoa_repens	Sabal_domingensis)	((((Podococcus_barteri	(((((Pelagodoxa_henryana	Heterospathe_cagayanensis)	Iriartea_deltoidea)	(Burretiokentia_grandiflora	Pseudophoenix_vinifera))	Roystonea_regia)	(Chamaedorea_seifrizii	((Reinhardtia_gracilis	Reinhardtia_simplex)	(Reinhardtia_latisecta	Reinhardtia_paiewonskiana)))))	Manicaria_saccifera)	(((Veitchia_spiralis	Hydriastele_microspadix)	(Kentiopsis_piersoniorum	Dictyosperma_album))	(Oenocarpus_minor	Oenocarpus_bataua)))	(Leopoldinia_pulchra	(Bactris_major	(Elaeis_guineensis	Elaeis_oleifera))))))	Kingia_australis);
((Reinhardtia_latisecta	(Reinhardtia_paiewonskiana	(((Bactris_major	(Elaeis_guineensis	Elaeis_oleifera))	(((Calamus_caryotoides	(Serenoa_repens	Sabal_domingensis))	((Hydriastele_microspadix	((Veitchia_spiralis	(Chamaedorea_seifrizii	Kentiopsis_piersoniorum))	Dictyosperma_album))	(Oenocarpus_minor	Oenocarpus_bataua)))	((Podococcus_barteri	((Leopoldinia_pulchra	(((Pelagodoxa_henryana	Heterospathe_cagayanensis)	Iriartea_deltoidea)	(Burretiokentia_grandiflora	Pseudophoenix_vinifera)))	Roystonea_regia))	Manicaria_saccifera)))	(Reinhardtia_gracilis	Reinhardtia_simplex))))	Kingia_australis);
(((Iriartea_deltoidea	Elaeis_oleifera)	((((((Leopoldinia_pulchra	((Veitchia_spiralis	Hydriastele_microspadix)	(Dictyosperma_album	Kentiopsis_piersoniorum)))	(Oenocarpus_minor	Oenocarpus_bataua))	((Podococcus_barteri	((Calamus_caryotoides	Serenoa_repens)	Sabal_domingensis))	((Burretiokentia_grandiflora	Pseudophoenix_vinifera)	Roystonea_regia)))	(((Pelagodoxa_henryana	Heterospathe_cagayanensis)	Chamaedorea_seifrizii)	((Reinhardtia_gracilis	(Manicaria_saccifera	Reinhardtia_simplex))	(Reinhardtia_latisecta	Reinhardtia_paiewonskiana))))	Bactris_major)	Elaeis_guineensis))	Kingia_australis);
((Reinhardtia_simplex	(((Reinhardtia_latisecta	Reinhardtia_paiewonskiana)	((Bactris_major	(Elaeis_guineensis	Elaeis_oleifera))	(((Burretiokentia_grandiflora	(Pseudophoenix_vinifera	Iriartea_deltoidea))	Roystonea_regia)	(((Pelagodoxa_henryana	Heterospathe_cagayanensis)	(Oenocarpus_minor	(Manicaria_saccifera	Oenocarpus_bataua)))	((Leopoldinia_pulchra	(Hydriastele_microspadix	(Dictyosperma_album	(Veitchia_spiralis	(Chamaedorea_seifrizii	Kentiopsis_piersoniorum)))))	(Podococcus_barteri	((Calamus_caryotoides	Serenoa_repens)	Sabal_domingensis)))))))	Reinhardtia_gracilis))	Kingia_australis);
((Calamus_caryotoides	(Serenoa_repens	(Sabal_domingensis	(((((Oenocarpus_minor	Oenocarpus_bataua)	(Bactris_major	(Elaeis_guineensis	Elaeis_oleifera)))	(((Reinhardtia_gracilis	Reinhardtia_simplex)	(Reinhardtia_latisecta	(Manicaria_saccifera	Reinhardtia_paiewonskiana)))	((Burretiokentia_grandiflora	((Chamaedorea_seifrizii	Pseudophoenix_vinifera)	((Pelagodoxa_henryana	Heterospathe_cagayanensis)	Iriartea_deltoidea)))	Roystonea_regia)))	(Leopoldinia_pulchra	(Hydriastele_microspadix	(Dictyosperma_album	(Veitchia_spiralis	Kentiopsis_piersoniorum)))))	Podococcus_barteri))))	Kingia_australis);
((Calamus_caryotoides	(Serenoa_repens	(Sabal_domingensis	(((Oenocarpus_minor	Oenocarpus_bataua)	((((Podococcus_barteri	Reinhardtia_simplex)	((Manicaria_saccifera	(Burretiokentia_grandiflora	Reinhardtia_paiewonskiana))	(Reinhardtia_gracilis	Reinhardtia_latisecta)))	(Bactris_major	((Chamaedorea_seifrizii	Elaeis_guineensis)	Elaeis_oleifera)))	(Roystonea_regia	Pseudophoenix_vinifera)))	((Hydriastele_microspadix	(Dictyosperma_album	(Veitchia_spiralis	Kentiopsis_piersoniorum)))	(((Pelagodoxa_henryana	Heterospathe_cagayanensis)	Iriartea_deltoidea)	Leopoldinia_pulchra))))))	Kingia_australis);
((Calamus_caryotoides	((Serenoa_repens	Sabal_domingensis)	(((Reinhardtia_simplex	Reinhardtia_gracilis)	(Manicaria_saccifera	(Reinhardtia_latisecta	Reinhardtia_paiewonskiana)))	(((Podococcus_barteri	(((Pelagodoxa_henryana	Heterospathe_cagayanensis)	Iriartea_deltoidea)	(Burretiokentia_grandiflora	Pseudophoenix_vinifera)))	((Leopoldinia_pulchra	((Chamaedorea_seifrizii	Bactris_major)	(Elaeis_guineensis	Elaeis_oleifera)))	((Oenocarpus_minor	Oenocarpus_bataua)	(Hydriastele_microspadix	(Dictyosperma_album	(Veitchia_spiralis	Kentiopsis_piersoniorum))))))	Roystonea_regia))))	Kingia_australis);
(((Calamus_caryotoides	(Sabal_domingensis	(((Chamaedorea_seifrizii	(Pelagodoxa_henryana	Heterospathe_cagayanensis))	((Reinhardtia_simplex	Reinhardtia_gracilis)	(Reinhardtia_latisecta	Reinhardtia_paiewonskiana)))	((Roystonea_regia	((Leopoldinia_pulchra	(Bactris_major	(Elaeis_guineensis	Elaeis_oleifera)))	((Manicaria_saccifera	Podococcus_barteri)	(Burretiokentia_grandiflora	(Pseudophoenix_vinifera	Iriartea_deltoidea)))))	((Oenocarpus_minor	Oenocarpus_bataua)	(Hydriastele_microspadix	(Dictyosperma_album	(Veitchia_spiralis	Kentiopsis_piersoniorum))))))))	Serenoa_repens)	Kingia_australis);
((Roystonea_regia	((Pseudophoenix_vinifera	Iriartea_deltoidea)	(((((Elaeis_oleifera	Elaeis_guineensis)	Bactris_major)	(((Serenoa_repens	Sabal_domingensis)	Calamus_caryotoides)	Leopoldinia_pulchra))	(((Podococcus_barteri	Reinhardtia_simplex)	((Reinhardtia_paiewonskiana	Reinhardtia_gracilis)	Reinhardtia_latisecta))	(Chamaedorea_seifrizii	(Heterospathe_cagayanensis	Pelagodoxa_henryana))))	((Burretiokentia_grandiflora	(Oenocarpus_minor	Oenocarpus_bataua))	((Manicaria_saccifera	(Dictyosperma_album	(Kentiopsis_piersoniorum	Veitchia_spiralis)))	Hydriastele_microspadix)))))	Kingia_australis);
((Roystonea_regia	(((((Burretiokentia_grandiflora	(Chamaedorea_seifrizii	Pseudophoenix_vinifera))	((Heterospathe_cagayanensis	Pelagodoxa_henryana)	Iriartea_deltoidea))	(Manicaria_saccifera	Podococcus_barteri))	(((Elaeis_oleifera	Elaeis_guineensis)	Bactris_major)	((Oenocarpus_minor	Oenocarpus_bataua)	((Sabal_domingensis	(Calamus_caryotoides	Serenoa_repens))	(Leopoldinia_pulchra	((Dictyosperma_album	(Kentiopsis_piersoniorum	Veitchia_spiralis))	Hydriastele_microspadix))))))	((Reinhardtia_simplex	Reinhardtia_latisecta)	(Reinhardtia_gracilis	Reinhardtia_paiewonskiana))))	Kingia_australis);
((Calamus_caryotoides	(Serenoa_repens	((((Podococcus_barteri	(((Dictyosperma_album	(Kentiopsis_piersoniorum	Veitchia_spiralis))	Hydriastele_microspadix)	(Oenocarpus_minor	(Manicaria_saccifera	Oenocarpus_bataua))))	(((Burretiokentia_grandiflora	Pseudophoenix_vinifera)	Roystonea_regia)	((Reinhardtia_latisecta	Reinhardtia_paiewonskiana)	(Chamaedorea_seifrizii	((Reinhardtia_gracilis	Reinhardtia_simplex)	(Heterospathe_cagayanensis	Pelagodoxa_henryana))))))	((Elaeis_oleifera	(Iriartea_deltoidea	Elaeis_guineensis))	Bactris_major))	(Leopoldinia_pulchra	Sabal_domingensis))))	Kingia_australis);
((Calamus_caryotoides	((Oenocarpus_minor	Oenocarpus_bataua)	(((Sabal_domingensis	Serenoa_repens)	((Podococcus_barteri	(Roystonea_regia	((((Reinhardtia_latisecta	Reinhardtia_paiewonskiana)	(Reinhardtia_gracilis	(Manicaria_saccifera	Reinhardtia_simplex)))	(Iriartea_deltoidea	(Chamaedorea_seifrizii	(Pelagodoxa_henryana	Heterospathe_cagayanensis))))	(Leopoldinia_pulchra	(Burretiokentia_grandiflora	Pseudophoenix_vinifera)))))	((Elaeis_oleifera	Elaeis_guineensis)	Bactris_major)))	((Dictyosperma_album	(Kentiopsis_piersoniorum	Veitchia_spiralis))	Hydriastele_microspadix))))	Kingia_australis);
((Elaeis_guineensis	((Bactris_major	(((Reinhardtia_latisecta	Reinhardtia_paiewonskiana)	(Podococcus_barteri	(Reinhardtia_gracilis	Reinhardtia_simplex)))	(((Burretiokentia_grandiflora	(((Pelagodoxa_henryana	Heterospathe_cagayanensis)	Iriartea_deltoidea)	Pseudophoenix_vinifera))	(((Manicaria_saccifera	(Oenocarpus_minor	Oenocarpus_bataua))	(Leopoldinia_pulchra	(((Chamaedorea_seifrizii	Dictyosperma_album)	(Kentiopsis_piersoniorum	Veitchia_spiralis))	Hydriastele_microspadix)))	(Sabal_domingensis	(Serenoa_repens	Calamus_caryotoides))))	Roystonea_regia)))	Elaeis_oleifera))	Kingia_australis);
((Roystonea_regia	((Leopoldinia_pulchra	((Burretiokentia_grandiflora	Pseudophoenix_vinifera)	Iriartea_deltoidea))	((Podococcus_barteri	(Sabal_domingensis	Serenoa_repens))	(((Reinhardtia_latisecta	Reinhardtia_paiewonskiana)	(Reinhardtia_gracilis	Reinhardtia_simplex))	(((Elaeis_oleifera	Elaeis_guineensis)	Bactris_major)	(Manicaria_saccifera	((Calamus_caryotoides	(Oenocarpus_minor	Oenocarpus_bataua))	((Dictyosperma_album	((((Pelagodoxa_henryana	Heterospathe_cagayanensis)	Chamaedorea_seifrizii)	Kentiopsis_piersoniorum)	Veitchia_spiralis))	Hydriastele_microspadix))))))))	Kingia_australis);
(((Oenocarpus_minor	Oenocarpus_bataua)	(((((Veitchia_spiralis	Hydriastele_microspadix)	(Dictyosperma_album	Kentiopsis_piersoniorum))	(((((Leopoldinia_pulchra	Pseudophoenix_vinifera)	((Pelagodoxa_henryana	Heterospathe_cagayanensis)	Iriartea_deltoidea))	Roystonea_regia)	(Sabal_domingensis	(Chamaedorea_seifrizii	Serenoa_repens)))	(((Podococcus_barteri	Reinhardtia_simplex)	(Reinhardtia_latisecta	(Reinhardtia_paiewonskiana	Reinhardtia_gracilis)))	((Elaeis_oleifera	Elaeis_guineensis)	Bactris_major))))	Burretiokentia_grandiflora)	(Manicaria_saccifera	Calamus_caryotoides)))	Kingia_australis);
(((Serenoa_repens	((((Manicaria_saccifera	(((Iriartea_deltoidea	(Burretiokentia_grandiflora	Pseudophoenix_vinifera))	((Roystonea_regia	(((Reinhardtia_latisecta	Reinhardtia_paiewonskiana)	Reinhardtia_gracilis)	Reinhardtia_simplex))	((Oenocarpus_minor	Oenocarpus_bataua)	(Hydriastele_microspadix	((Veitchia_spiralis	(((Pelagodoxa_henryana	Heterospathe_cagayanensis)	Chamaedorea_seifrizii)	Kentiopsis_piersoniorum))	Dictyosperma_album)))))	(Leopoldinia_pulchra	(Elaeis_oleifera	Elaeis_guineensis))))	Bactris_major)	Podococcus_barteri)	Sabal_domingensis))	Calamus_caryotoides)	Kingia_australis);
((Roystonea_regia	(((((Reinhardtia_latisecta	Reinhardtia_paiewonskiana)	(Reinhardtia_gracilis	Reinhardtia_simplex))	(((Oenocarpus_minor	Oenocarpus_bataua)	((Calamus_caryotoides	Hydriastele_microspadix)	((Veitchia_spiralis	(Chamaedorea_seifrizii	Kentiopsis_piersoniorum))	Dictyosperma_album)))	(Bactris_major	((Iriartea_deltoidea	(Pelagodoxa_henryana	Heterospathe_cagayanensis))	(Elaeis_oleifera	Elaeis_guineensis)))))	(Leopoldinia_pulchra	(Burretiokentia_grandiflora	Pseudophoenix_vinifera)))	((Podococcus_barteri	(Sabal_domingensis	Serenoa_repens))	Manicaria_saccifera)))	Kingia_australis);
((Reinhardtia_simplex	(((((Bactris_major	(Elaeis_oleifera	Elaeis_guineensis))	(((Leopoldinia_pulchra	(Iriartea_deltoidea	(Burretiokentia_grandiflora	Pseudophoenix_vinifera)))	Roystonea_regia)	(((Podococcus_barteri	(Sabal_domingensis	Serenoa_repens))	((Kentiopsis_piersoniorum	(Dictyosperma_album	Veitchia_spiralis))	Hydriastele_microspadix))	((Oenocarpus_minor	Oenocarpus_bataua)	Calamus_caryotoides))))	Chamaedorea_seifrizii)	((Manicaria_saccifera	Reinhardtia_latisecta)	((Pelagodoxa_henryana	Heterospathe_cagayanensis)	Reinhardtia_paiewonskiana)))	Reinhardtia_gracilis))	Kingia_australis);
((Roystonea_regia	(((Iriartea_deltoidea	(Heterospathe_cagayanensis	Pelagodoxa_henryana))	(Burretiokentia_grandiflora	Pseudophoenix_vinifera))	((((Oenocarpus_minor	Oenocarpus_bataua)	(Hydriastele_microspadix	((Kentiopsis_piersoniorum	Veitchia_spiralis)	Dictyosperma_album)))	((Leopoldinia_pulchra	(Bactris_major	(Elaeis_oleifera	Elaeis_guineensis)))	(Manicaria_saccifera	(Calamus_caryotoides	(Serenoa_repens	Sabal_domingensis)))))	((Reinhardtia_gracilis	Reinhardtia_simplex)	((Chamaedorea_seifrizii	Podococcus_barteri)	(Reinhardtia_latisecta	Reinhardtia_paiewonskiana))))))	Kingia_australis);
(((Serenoa_repens	Sabal_domingensis)	((((Iriartea_deltoidea	(Heterospathe_cagayanensis	Pelagodoxa_henryana))	(((Burretiokentia_grandiflora	Pseudophoenix_vinifera)	(Manicaria_saccifera	Roystonea_regia))	((Bactris_major	(Elaeis_oleifera	Elaeis_guineensis))	((((Reinhardtia_simplex	Reinhardtia_gracilis)	(Reinhardtia_paiewonskiana	Reinhardtia_latisecta))	(Oenocarpus_minor	Oenocarpus_bataua))	(Leopoldinia_pulchra	(Hydriastele_microspadix	(Kentiopsis_piersoniorum	(Veitchia_spiralis	Dictyosperma_album))))))))	(Chamaedorea_seifrizii	Podococcus_barteri))	Calamus_caryotoides))	Kingia_australis);
((((Sabal_domingensis	(((Reinhardtia_paiewonskiana	Reinhardtia_latisecta)	(Burretiokentia_grandiflora	(Reinhardtia_simplex	Reinhardtia_gracilis)))	(((((Oenocarpus_minor	Oenocarpus_bataua)	(Hydriastele_microspadix	((Kentiopsis_piersoniorum	Veitchia_spiralis)	Dictyosperma_album)))	((Leopoldinia_pulchra	((Chamaedorea_seifrizii	Bactris_major)	(Elaeis_oleifera	Elaeis_guineensis)))	(Manicaria_saccifera	Podococcus_barteri)))	(Iriartea_deltoidea	(Pseudophoenix_vinifera	(Heterospathe_cagayanensis	Pelagodoxa_henryana))))	Roystonea_regia)))	Serenoa_repens)	Calamus_caryotoides)	Kingia_australis);
((Oenocarpus_minor	(Oenocarpus_bataua	(((Leopoldinia_pulchra	(Bactris_major	(Elaeis_oleifera	Elaeis_guineensis)))	((Roystonea_regia	(Burretiokentia_grandiflora	Pseudophoenix_vinifera))	((Podococcus_barteri	((Serenoa_repens	Calamus_caryotoides)	Sabal_domingensis))	((Reinhardtia_paiewonskiana	(Reinhardtia_latisecta	Reinhardtia_gracilis))	Reinhardtia_simplex))))	((Hydriastele_microspadix	((((Iriartea_deltoidea	((Pelagodoxa_henryana	Heterospathe_cagayanensis)	Chamaedorea_seifrizii))	Kentiopsis_piersoniorum)	Veitchia_spiralis)	Dictyosperma_album))	Manicaria_saccifera))))	Kingia_australis);
((Elaeis_guineensis	((((((Iriartea_deltoidea	(Pelagodoxa_henryana	Heterospathe_cagayanensis))	((Reinhardtia_gracilis	Reinhardtia_simplex)	(Reinhardtia_paiewonskiana	Reinhardtia_latisecta)))	Chamaedorea_seifrizii)	(((((Manicaria_saccifera	Hydriastele_microspadix)	((Kentiopsis_piersoniorum	Veitchia_spiralis)	Dictyosperma_album))	Leopoldinia_pulchra)	((Oenocarpus_bataua	Oenocarpus_minor)	Calamus_caryotoides))	(Roystonea_regia	((Podococcus_barteri	(Burretiokentia_grandiflora	Pseudophoenix_vinifera))	(Serenoa_repens	Sabal_domingensis)))))	Bactris_major)	Elaeis_oleifera))	Kingia_australis);
((Calamus_caryotoides	((((Bactris_major	(Elaeis_oleifera	Elaeis_guineensis))	(((((Serenoa_repens	Sabal_domingensis)	Podococcus_barteri)	(Roystonea_regia	(Iriartea_deltoidea	(Burretiokentia_grandiflora	Pseudophoenix_vinifera))))	(((Chamaedorea_seifrizii	Pelagodoxa_henryana)	Heterospathe_cagayanensis)	(((Manicaria_saccifera	Reinhardtia_simplex)	Reinhardtia_gracilis)	(Reinhardtia_paiewonskiana	Reinhardtia_latisecta))))	Leopoldinia_pulchra))	(Hydriastele_microspadix	((Kentiopsis_piersoniorum	Veitchia_spiralis)	Dictyosperma_album)))	(Oenocarpus_bataua	Oenocarpus_minor)))	Kingia_australis);
((Calamus_caryotoides	((Serenoa_repens	Sabal_domingensis)	((((Leopoldinia_pulchra	((((Iriartea_deltoidea	(Pelagodoxa_henryana	Heterospathe_cagayanensis))	Chamaedorea_seifrizii)	(((Manicaria_saccifera	Reinhardtia_simplex)	Reinhardtia_gracilis)	(Reinhardtia_paiewonskiana	Reinhardtia_latisecta)))	(Roystonea_regia	(Burretiokentia_grandiflora	Pseudophoenix_vinifera))))	Podococcus_barteri)	(Bactris_major	(Elaeis_oleifera	Elaeis_guineensis)))	((Hydriastele_microspadix	((Kentiopsis_piersoniorum	Veitchia_spiralis)	Dictyosperma_album))	(Oenocarpus_bataua	Oenocarpus_minor)))))	Kingia_australis);
((Serenoa_repens	((Sabal_domingensis	(Leopoldinia_pulchra	((((Hydriastele_microspadix	((Kentiopsis_piersoniorum	Veitchia_spiralis)	((Pelagodoxa_henryana	Chamaedorea_seifrizii)	Dictyosperma_album)))	(Oenocarpus_bataua	Oenocarpus_minor))	(Podococcus_barteri	((((Reinhardtia_simplex	Reinhardtia_gracilis)	(Reinhardtia_paiewonskiana	Reinhardtia_latisecta))	Manicaria_saccifera)	(Roystonea_regia	((Heterospathe_cagayanensis	Iriartea_deltoidea)	(Burretiokentia_grandiflora	Pseudophoenix_vinifera))))))	(Bactris_major	(Elaeis_oleifera	Elaeis_guineensis)))))	Calamus_caryotoides))	Kingia_australis);
(((((Roystonea_regia	((((Bactris_major	(Elaeis_oleifera	Elaeis_guineensis))	(((Hydriastele_microspadix	((Kentiopsis_piersoniorum	Veitchia_spiralis)	Dictyosperma_album))	(Oenocarpus_bataua	Oenocarpus_minor))	Podococcus_barteri))	(Leopoldinia_pulchra	(Burretiokentia_grandiflora	Pseudophoenix_vinifera)))	((((Heterospathe_cagayanensis	Pelagodoxa_henryana)	Chamaedorea_seifrizii)	Iriartea_deltoidea)	Manicaria_saccifera)))	((Reinhardtia_simplex	Reinhardtia_gracilis)	(Reinhardtia_paiewonskiana	Reinhardtia_latisecta)))	(Sabal_domingensis	Serenoa_repens))	Calamus_caryotoides)	Kingia_australis);
(((Reinhardtia_gracilis	Reinhardtia_paiewonskiana)	(((((Chamaedorea_seifrizii	Bactris_major)	(Elaeis_oleifera	Elaeis_guineensis))	(((Hydriastele_microspadix	((Kentiopsis_piersoniorum	Veitchia_spiralis)	Dictyosperma_album))	(Oenocarpus_bataua	Oenocarpus_minor))	((Roystonea_regia	((Calamus_caryotoides	Leopoldinia_pulchra)	(((Heterospathe_cagayanensis	Pelagodoxa_henryana)	Iriartea_deltoidea)	(Burretiokentia_grandiflora	Pseudophoenix_vinifera))))	((Sabal_domingensis	Serenoa_repens)	(Manicaria_saccifera	Podococcus_barteri)))))	Reinhardtia_simplex)	Reinhardtia_latisecta))	Kingia_australis);
((Calamus_caryotoides	((Oenocarpus_bataua	Oenocarpus_minor)	(((((((Podococcus_barteri	Reinhardtia_simplex)	((Reinhardtia_gracilis	Reinhardtia_latisecta)	Reinhardtia_paiewonskiana))	((Elaeis_oleifera	Elaeis_guineensis)	Bactris_major))	Manicaria_saccifera)	((Chamaedorea_seifrizii	Sabal_domingensis)	Serenoa_repens))	(((Burretiokentia_grandiflora	Pseudophoenix_vinifera)	((Pelagodoxa_henryana	Heterospathe_cagayanensis)	Iriartea_deltoidea))	Roystonea_regia))	(Leopoldinia_pulchra	(Hydriastele_microspadix	(Dictyosperma_album	(Veitchia_spiralis	Kentiopsis_piersoniorum)))))))	Kingia_australis);
((Calamus_caryotoides	((Oenocarpus_bataua	Oenocarpus_minor)	((((Elaeis_oleifera	Elaeis_guineensis)	Bactris_major)	((Podococcus_barteri	((Burretiokentia_grandiflora	Pseudophoenix_vinifera)	Iriartea_deltoidea))	(Roystonea_regia	((Sabal_domingensis	Serenoa_repens)	((Chamaedorea_seifrizii	(Pelagodoxa_henryana	Heterospathe_cagayanensis))	((Reinhardtia_simplex	(Reinhardtia_gracilis	Manicaria_saccifera))	(Reinhardtia_paiewonskiana	Reinhardtia_latisecta)))))))	(Leopoldinia_pulchra	(Hydriastele_microspadix	(Dictyosperma_album	(Veitchia_spiralis	Kentiopsis_piersoniorum)))))))	Kingia_australis);
((Calamus_caryotoides	(Serenoa_repens	(((Leopoldinia_pulchra	(Hydriastele_microspadix	(Dictyosperma_album	(Veitchia_spiralis	Kentiopsis_piersoniorum))))	((Oenocarpus_bataua	Oenocarpus_minor)	((((Burretiokentia_grandiflora	Pseudophoenix_vinifera)	Iriartea_deltoidea)	Roystonea_regia)	(((Elaeis_oleifera	Elaeis_guineensis)	Bactris_major)	((Chamaedorea_seifrizii	(Pelagodoxa_henryana	Heterospathe_cagayanensis))	((Reinhardtia_latisecta	(Manicaria_saccifera	(Reinhardtia_gracilis	Reinhardtia_paiewonskiana)))	(Podococcus_barteri	Reinhardtia_simplex)))))))	Sabal_domingensis)))	Kingia_australis);
((Roystonea_regia	((((Manicaria_saccifera	Podococcus_barteri)	(Sabal_domingensis	(Calamus_caryotoides	Serenoa_repens)))	((((Elaeis_oleifera	Elaeis_guineensis)	Bactris_major)	((Reinhardtia_paiewonskiana	Reinhardtia_latisecta)	((Chamaedorea_seifrizii	(Pelagodoxa_henryana	Heterospathe_cagayanensis))	(Reinhardtia_gracilis	Reinhardtia_simplex))))	(Leopoldinia_pulchra	((Hydriastele_microspadix	(Dictyosperma_album	(Veitchia_spiralis	Kentiopsis_piersoniorum)))	(Oenocarpus_bataua	Oenocarpus_minor)))))	((Burretiokentia_grandiflora	Pseudophoenix_vinifera)	Iriartea_deltoidea)))	Kingia_australis);
((Roystonea_regia	(((((Elaeis_oleifera	(Chamaedorea_seifrizii	Elaeis_guineensis))	Bactris_major)	(Podococcus_barteri	((Reinhardtia_simplex	Reinhardtia_gracilis)	(Reinhardtia_paiewonskiana	Reinhardtia_latisecta))))	((((Pelagodoxa_henryana	Heterospathe_cagayanensis)	Sabal_domingensis)	(Calamus_caryotoides	Serenoa_repens))	(((Manicaria_saccifera	Oenocarpus_bataua)	Oenocarpus_minor)	(Leopoldinia_pulchra	(Hydriastele_microspadix	(Kentiopsis_piersoniorum	(Dictyosperma_album	Veitchia_spiralis)))))))	((Burretiokentia_grandiflora	Pseudophoenix_vinifera)	Iriartea_deltoidea)))	Kingia_australis);
((Roystonea_regia	(((((Calamus_caryotoides	(Oenocarpus_bataua	Oenocarpus_minor))	((Elaeis_oleifera	Elaeis_guineensis)	Manicaria_saccifera))	((Leopoldinia_pulchra	((Veitchia_spiralis	Kentiopsis_piersoniorum)	(Hydriastele_microspadix	Dictyosperma_album)))	(((Chamaedorea_seifrizii	Sabal_domingensis)	Serenoa_repens)	(Podococcus_barteri	Bactris_major))))	((Reinhardtia_paiewonskiana	Reinhardtia_latisecta)	(Reinhardtia_simplex	Reinhardtia_gracilis)))	((Burretiokentia_grandiflora	Pseudophoenix_vinifera)	((Pelagodoxa_henryana	Heterospathe_cagayanensis)	Iriartea_deltoidea))))	Kingia_australis);
((Calamus_caryotoides	(Serenoa_repens	((Podococcus_barteri	((((Hydriastele_microspadix	(((Chamaedorea_seifrizii	Pelagodoxa_henryana)	Dictyosperma_album)	(Veitchia_spiralis	Kentiopsis_piersoniorum)))	(Oenocarpus_bataua	Oenocarpus_minor))	((((Reinhardtia_paiewonskiana	Reinhardtia_latisecta)	(Reinhardtia_gracilis	Reinhardtia_simplex))	Heterospathe_cagayanensis)	(Bactris_major	((Elaeis_guineensis	Iriartea_deltoidea)	Elaeis_oleifera))))	((Leopoldinia_pulchra	(Burretiokentia_grandiflora	Pseudophoenix_vinifera))	(Manicaria_saccifera	Roystonea_regia))))	Sabal_domingensis)))	Kingia_australis);
((Heterospathe_cagayanensis	(Iriartea_deltoidea	((Elaeis_oleifera	((((((Leopoldinia_pulchra	(Burretiokentia_grandiflora	Pseudophoenix_vinifera))	Roystonea_regia)	((Sabal_domingensis	Serenoa_repens)	Podococcus_barteri))	((Hydriastele_microspadix	((Calamus_caryotoides	((Chamaedorea_seifrizii	Pelagodoxa_henryana)	Dictyosperma_album))	(Veitchia_spiralis	Kentiopsis_piersoniorum)))	(Oenocarpus_bataua	Oenocarpus_minor)))	(((Manicaria_saccifera	Reinhardtia_paiewonskiana)	Reinhardtia_latisecta)	(Reinhardtia_gracilis	Reinhardtia_simplex)))	Bactris_major))	Elaeis_guineensis)))	Kingia_australis);
(((Reinhardtia_gracilis	(((((Bactris_major	(Elaeis_guineensis	Elaeis_oleifera))	(((Leopoldinia_pulchra	(((Pelagodoxa_henryana	Heterospathe_cagayanensis)	Iriartea_deltoidea)	(Burretiokentia_grandiflora	Pseudophoenix_vinifera)))	(Sabal_domingensis	(Calamus_caryotoides	Serenoa_repens)))	(Roystonea_regia	((Hydriastele_microspadix	(Kentiopsis_piersoniorum	(Dictyosperma_album	Veitchia_spiralis)))	(Oenocarpus_bataua	Oenocarpus_minor)))))	Chamaedorea_seifrizii)	(Reinhardtia_paiewonskiana	(Manicaria_saccifera	Reinhardtia_latisecta)))	Podococcus_barteri))	Reinhardtia_simplex)	Kingia_australis);
((Calamus_caryotoides	(Serenoa_repens	(((((Bactris_major	((Iriartea_deltoidea	Elaeis_guineensis)	Elaeis_oleifera))	(((Leopoldinia_pulchra	(Hydriastele_microspadix	((Kentiopsis_piersoniorum	Veitchia_spiralis)	Dictyosperma_album)))	(Oenocarpus_bataua	Oenocarpus_minor))	Podococcus_barteri))	(Burretiokentia_grandiflora	(Pseudophoenix_vinifera	Chamaedorea_seifrizii)))	(Roystonea_regia	((Reinhardtia_paiewonskiana	Reinhardtia_latisecta)	((Reinhardtia_gracilis	((Pelagodoxa_henryana	Heterospathe_cagayanensis)	Reinhardtia_simplex))	Manicaria_saccifera))))	Sabal_domingensis)))	Kingia_australis);
((Roystonea_regia	(((Serenoa_repens	Sabal_domingensis)	(Calamus_caryotoides	(Chamaedorea_seifrizii	(Manicaria_saccifera	(Reinhardtia_latisecta	(Reinhardtia_paiewonskiana	(Reinhardtia_simplex	Reinhardtia_gracilis)))))))	((((Oenocarpus_bataua	Oenocarpus_minor)	((Hydriastele_microspadix	((Kentiopsis_piersoniorum	Veitchia_spiralis)	Dictyosperma_album))	Leopoldinia_pulchra))	(Podococcus_barteri	(Bactris_major	(Elaeis_oleifera	Elaeis_guineensis))))	(((Pelagodoxa_henryana	Heterospathe_cagayanensis)	Iriartea_deltoidea)	(Pseudophoenix_vinifera	Burretiokentia_grandiflora)))))	Kingia_australis);
(((Oenocarpus_bataua	Oenocarpus_minor)	((Hydriastele_microspadix	((Kentiopsis_piersoniorum	Veitchia_spiralis)	Dictyosperma_album))	(((Serenoa_repens	Sabal_domingensis)	Calamus_caryotoides)	(((Podococcus_barteri	Manicaria_saccifera)	((((Chamaedorea_seifrizii	(Pelagodoxa_henryana	Heterospathe_cagayanensis))	Iriartea_deltoidea)	((Reinhardtia_simplex	Reinhardtia_gracilis)	(Reinhardtia_paiewonskiana	Reinhardtia_latisecta)))	((Pseudophoenix_vinifera	Burretiokentia_grandiflora)	Roystonea_regia)))	((Bactris_major	(Elaeis_oleifera	Elaeis_guineensis))	Leopoldinia_pulchra)))))	Kingia_australis);
(((Reinhardtia_simplex	Reinhardtia_gracilis)	((Manicaria_saccifera	((Pseudophoenix_vinifera	Burretiokentia_grandiflora)	(((Podococcus_barteri	(Serenoa_repens	Sabal_domingensis))	((Calamus_caryotoides	((Bactris_major	((Elaeis_oleifera	Iriartea_deltoidea)	Elaeis_guineensis))	Leopoldinia_pulchra))	((Oenocarpus_bataua	Oenocarpus_minor)	(Hydriastele_microspadix	((((Heterospathe_cagayanensis	(Chamaedorea_seifrizii	Pelagodoxa_henryana))	Kentiopsis_piersoniorum)	Veitchia_spiralis)	Dictyosperma_album)))))	Roystonea_regia)))	(Reinhardtia_paiewonskiana	Reinhardtia_latisecta)))	Kingia_australis);
(((Reinhardtia_simplex	Reinhardtia_gracilis)	(((Roystonea_regia	(Manicaria_saccifera	((Pseudophoenix_vinifera	Burretiokentia_grandiflora)	Iriartea_deltoidea)))	(Podococcus_barteri	((((Bactris_major	(Elaeis_oleifera	Elaeis_guineensis))	Leopoldinia_pulchra)	((Calamus_caryotoides	Serenoa_repens)	Sabal_domingensis))	((Oenocarpus_bataua	Oenocarpus_minor)	(Hydriastele_microspadix	((((Chamaedorea_seifrizii	Heterospathe_cagayanensis)	Kentiopsis_piersoniorum)	Veitchia_spiralis)	(Pelagodoxa_henryana	Dictyosperma_album)))))))	(Reinhardtia_paiewonskiana	Reinhardtia_latisecta)))	Kingia_australis);
((Calamus_caryotoides	(Serenoa_repens	(Sabal_domingensis	(((((Podococcus_barteri	(Pseudophoenix_vinifera	Burretiokentia_grandiflora))	(Bactris_major	((Iriartea_deltoidea	Elaeis_guineensis)	Elaeis_oleifera)))	((((Heterospathe_cagayanensis	Pelagodoxa_henryana)	Leopoldinia_pulchra)	(Hydriastele_microspadix	(Dictyosperma_album	((Chamaedorea_seifrizii	Kentiopsis_piersoniorum)	Veitchia_spiralis))))	(Oenocarpus_bataua	Oenocarpus_minor)))	Roystonea_regia)	((Reinhardtia_paiewonskiana	Reinhardtia_latisecta)	((Manicaria_saccifera	Reinhardtia_simplex)	Reinhardtia_gracilis))))))	Kingia_australis);
((Reinhardtia_simplex	(Reinhardtia_gracilis	((((Calamus_caryotoides	Serenoa_repens)	Sabal_domingensis)	(((Pseudophoenix_vinifera	Burretiokentia_grandiflora)	(((Bactris_major	((Iriartea_deltoidea	Elaeis_guineensis)	Elaeis_oleifera))	((Leopoldinia_pulchra	(Hydriastele_microspadix	(Dictyosperma_album	(Kentiopsis_piersoniorum	Veitchia_spiralis))))	(Oenocarpus_bataua	((Heterospathe_cagayanensis	Pelagodoxa_henryana)	Oenocarpus_minor))))	(Chamaedorea_seifrizii	Podococcus_barteri)))	Roystonea_regia))	(Reinhardtia_paiewonskiana	(Manicaria_saccifera	Reinhardtia_latisecta)))))	Kingia_australis);
((Elaeis_guineensis	(Elaeis_oleifera	(((((Leopoldinia_pulchra	(Hydriastele_microspadix	((Pelagodoxa_henryana	Dictyosperma_album)	(Kentiopsis_piersoniorum	Veitchia_spiralis))))	(Oenocarpus_bataua	Oenocarpus_minor))	((Roystonea_regia	Calamus_caryotoides)	(((Serenoa_repens	(Chamaedorea_seifrizii	Sabal_domingensis))	Podococcus_barteri)	(Iriartea_deltoidea	(Heterospathe_cagayanensis	(Pseudophoenix_vinifera	Burretiokentia_grandiflora))))))	((Reinhardtia_paiewonskiana	Reinhardtia_latisecta)	((Manicaria_saccifera	Reinhardtia_simplex)	Reinhardtia_gracilis)))	Bactris_major)))	Kingia_australis);
((Roystonea_regia	((((Calamus_caryotoides	Serenoa_repens)	Sabal_domingensis)	((Reinhardtia_simplex	Reinhardtia_gracilis)	(Burretiokentia_grandiflora	(Reinhardtia_paiewonskiana	Reinhardtia_latisecta))))	((Bactris_major	(Elaeis_guineensis	Elaeis_oleifera))	(((Manicaria_saccifera	Podococcus_barteri)	(Iriartea_deltoidea	Pseudophoenix_vinifera))	((Leopoldinia_pulchra	(Hydriastele_microspadix	(((Chamaedorea_seifrizii	(Heterospathe_cagayanensis	Pelagodoxa_henryana))	Dictyosperma_album)	(Kentiopsis_piersoniorum	Veitchia_spiralis))))	(Oenocarpus_bataua	Oenocarpus_minor))))))	Kingia_australis);
((Reinhardtia_latisecta	((((((Heterospathe_cagayanensis	Pelagodoxa_henryana)	(Serenoa_repens	Sabal_domingensis))	Calamus_caryotoides)	(Manicaria_saccifera	(((((Chamaedorea_seifrizii	Bactris_major)	(Elaeis_guineensis	Elaeis_oleifera))	(Podococcus_barteri	((Hydriastele_microspadix	(Dictyosperma_album	(Kentiopsis_piersoniorum	Veitchia_spiralis)))	(Oenocarpus_bataua	Oenocarpus_minor))))	(Leopoldinia_pulchra	(Iriartea_deltoidea	(Burretiokentia_grandiflora	Pseudophoenix_vinifera))))	Roystonea_regia)))	(Reinhardtia_simplex	Reinhardtia_gracilis))	Reinhardtia_paiewonskiana))	Kingia_australis);
(((Serenoa_repens	Sabal_domingensis)	(Calamus_caryotoides	((Leopoldinia_pulchra	(((((Reinhardtia_simplex	Reinhardtia_gracilis)	(Reinhardtia_paiewonskiana	Reinhardtia_latisecta))	Manicaria_saccifera)	(Bactris_major	(Elaeis_guineensis	Elaeis_oleifera)))	((((((Heterospathe_cagayanensis	Pelagodoxa_henryana)	Chamaedorea_seifrizii)	Iriartea_deltoidea)	(Burretiokentia_grandiflora	Pseudophoenix_vinifera))	Podococcus_barteri)	Roystonea_regia)))	((Hydriastele_microspadix	(Dictyosperma_album	(Kentiopsis_piersoniorum	Veitchia_spiralis)))	(Oenocarpus_bataua	Oenocarpus_minor)))))	Kingia_australis);
((Roystonea_regia	(((Sabal_domingensis	Serenoa_repens)	(Chamaedorea_seifrizii	((Reinhardtia_simplex	(Reinhardtia_latisecta	Reinhardtia_gracilis))	Reinhardtia_paiewonskiana)))	((Podococcus_barteri	((Pseudophoenix_vinifera	Burretiokentia_grandiflora)	(Iriartea_deltoidea	(Pelagodoxa_henryana	Heterospathe_cagayanensis))))	((Leopoldinia_pulchra	((Bactris_major	(Elaeis_oleifera	Elaeis_guineensis))	Manicaria_saccifera))	((((Veitchia_spiralis	Kentiopsis_piersoniorum)	Dictyosperma_album)	Hydriastele_microspadix)	(Calamus_caryotoides	(Oenocarpus_bataua	Oenocarpus_minor)))))))	Kingia_australis);
((Roystonea_regia	((Burretiokentia_grandiflora	((Calamus_caryotoides	(Sabal_domingensis	(Chamaedorea_seifrizii	Serenoa_repens)))	((Reinhardtia_simplex	Reinhardtia_gracilis)	(Reinhardtia_latisecta	Reinhardtia_paiewonskiana))))	((Pseudophoenix_vinifera	(Iriartea_deltoidea	(Pelagodoxa_henryana	Heterospathe_cagayanensis)))	((Leopoldinia_pulchra	(Bactris_major	(Elaeis_oleifera	Elaeis_guineensis)))	((((((Veitchia_spiralis	Kentiopsis_piersoniorum)	Dictyosperma_album)	Hydriastele_microspadix)	(Oenocarpus_bataua	Oenocarpus_minor))	Manicaria_saccifera)	Podococcus_barteri)))))	Kingia_australis);
((Calamus_caryotoides	((Sabal_domingensis	((((Veitchia_spiralis	Kentiopsis_piersoniorum)	(Pelagodoxa_henryana	Dictyosperma_album))	Hydriastele_microspadix)	((((Roystonea_regia	((Reinhardtia_latisecta	Reinhardtia_paiewonskiana)	(Reinhardtia_gracilis	((Manicaria_saccifera	Podococcus_barteri)	Reinhardtia_simplex))))	(Bactris_major	(Elaeis_oleifera	Elaeis_guineensis)))	(Leopoldinia_pulchra	((Burretiokentia_grandiflora	(Chamaedorea_seifrizii	Pseudophoenix_vinifera))	(Heterospathe_cagayanensis	Iriartea_deltoidea))))	(Oenocarpus_bataua	Oenocarpus_minor))))	Serenoa_repens))	Kingia_australis);
((Calamus_caryotoides	((Sabal_domingensis	(((Leopoldinia_pulchra	(((Veitchia_spiralis	Kentiopsis_piersoniorum)	(Pelagodoxa_henryana	Dictyosperma_album))	Hydriastele_microspadix))	(Oenocarpus_bataua	Oenocarpus_minor))	(((((Burretiokentia_grandiflora	Pseudophoenix_vinifera)	Iriartea_deltoidea)	Podococcus_barteri)	(((Reinhardtia_paiewonskiana	(Manicaria_saccifera	Reinhardtia_latisecta))	((Reinhardtia_gracilis	Heterospathe_cagayanensis)	Reinhardtia_simplex))	((Chamaedorea_seifrizii	Bactris_major)	(Elaeis_oleifera	Elaeis_guineensis))))	Roystonea_regia)))	Serenoa_repens))	Kingia_australis);
(((Oenocarpus_bataua	Oenocarpus_minor)	(((((Burretiokentia_grandiflora	Pseudophoenix_vinifera)	Podococcus_barteri)	((Roystonea_regia	((Reinhardtia_paiewonskiana	Reinhardtia_latisecta)	(Reinhardtia_gracilis	Reinhardtia_simplex)))	((Serenoa_repens	Sabal_domingensis)	Calamus_caryotoides)))	(Leopoldinia_pulchra	(Bactris_major	(Elaeis_oleifera	Elaeis_guineensis))))	((Kentiopsis_piersoniorum	((Manicaria_saccifera	(Iriartea_deltoidea	(Chamaedorea_seifrizii	(Heterospathe_cagayanensis	Pelagodoxa_henryana))))	(Dictyosperma_album	Veitchia_spiralis)))	Hydriastele_microspadix)))	Kingia_australis);
((Calamus_caryotoides	(Serenoa_repens	(((((((((Chamaedorea_seifrizii	(Heterospathe_cagayanensis	Pelagodoxa_henryana))	Kentiopsis_piersoniorum)	Dictyosperma_album)	Veitchia_spiralis)	Hydriastele_microspadix)	(Oenocarpus_bataua	Oenocarpus_minor))	((((Manicaria_saccifera	Roystonea_regia)	((Iriartea_deltoidea	Pseudophoenix_vinifera)	Burretiokentia_grandiflora))	((Reinhardtia_paiewonskiana	Reinhardtia_latisecta)	(Reinhardtia_gracilis	Reinhardtia_simplex)))	Podococcus_barteri))	(Leopoldinia_pulchra	(Bactris_major	(Elaeis_oleifera	Elaeis_guineensis))))	Sabal_domingensis)))	Kingia_australis);
((Calamus_caryotoides	(Serenoa_repens	((((Chamaedorea_seifrizii	((Reinhardtia_simplex	Manicaria_saccifera)	Reinhardtia_gracilis))	(Reinhardtia_latisecta	Reinhardtia_paiewonskiana))	((Podococcus_barteri	(Roystonea_regia	((((Heterospathe_cagayanensis	Pelagodoxa_henryana)	Iriartea_deltoidea)	Pseudophoenix_vinifera)	Burretiokentia_grandiflora)))	(((Leopoldinia_pulchra	(((Kentiopsis_piersoniorum	Dictyosperma_album)	Veitchia_spiralis)	Hydriastele_microspadix))	(Oenocarpus_bataua	Oenocarpus_minor))	(Bactris_major	(Elaeis_oleifera	Elaeis_guineensis)))))	Sabal_domingensis)))	Kingia_australis);
((Roystonea_regia	(((Iriartea_deltoidea	Pseudophoenix_vinifera)	Burretiokentia_grandiflora)	(((((((Reinhardtia_simplex	Reinhardtia_gracilis)	(Reinhardtia_latisecta	Reinhardtia_paiewonskiana))	(Oenocarpus_bataua	Oenocarpus_minor))	Manicaria_saccifera)	Heterospathe_cagayanensis)	(((Chamaedorea_seifrizii	Podococcus_barteri)	(Serenoa_repens	Sabal_domingensis))	((Calamus_caryotoides	Leopoldinia_pulchra)	((Hydriastele_microspadix	(Pelagodoxa_henryana	Dictyosperma_album))	(Kentiopsis_piersoniorum	Veitchia_spiralis)))))	(Bactris_major	(Elaeis_oleifera	Elaeis_guineensis)))))	Kingia_australis);
((Roystonea_regia	(((((Heterospathe_cagayanensis	Pelagodoxa_henryana)	Iriartea_deltoidea)	(Pseudophoenix_vinifera	Burretiokentia_grandiflora))	(((Manicaria_saccifera	(Reinhardtia_simplex	Reinhardtia_gracilis))	(Reinhardtia_latisecta	Reinhardtia_paiewonskiana))	(((Oenocarpus_bataua	Oenocarpus_minor)	(Leopoldinia_pulchra	((Calamus_caryotoides	Hydriastele_microspadix)	((Kentiopsis_piersoniorum	Dictyosperma_album)	Veitchia_spiralis))))	(Bactris_major	(Elaeis_oleifera	(Chamaedorea_seifrizii	Elaeis_guineensis))))))	(Podococcus_barteri	(Serenoa_repens	Sabal_domingensis))))	Kingia_australis);
((Roystonea_regia	(((Podococcus_barteri	(Burretiokentia_grandiflora	((Calamus_caryotoides	Serenoa_repens)	Sabal_domingensis)))	((Oenocarpus_bataua	Oenocarpus_minor)	(Hydriastele_microspadix	((Veitchia_spiralis	(Manicaria_saccifera	Kentiopsis_piersoniorum))	(Chamaedorea_seifrizii	Dictyosperma_album)))))	((((Reinhardtia_simplex	Reinhardtia_latisecta)	((Heterospathe_cagayanensis	Pelagodoxa_henryana)	(Reinhardtia_gracilis	Reinhardtia_paiewonskiana)))	(Bactris_major	(Elaeis_oleifera	Elaeis_guineensis)))	(Leopoldinia_pulchra	(Pseudophoenix_vinifera	Iriartea_deltoidea)))))	Kingia_australis);
((Roystonea_regia	((Leopoldinia_pulchra	((Heterospathe_cagayanensis	(Chamaedorea_seifrizii	Iriartea_deltoidea))	(Burretiokentia_grandiflora	Pseudophoenix_vinifera)))	((((Bactris_major	(Elaeis_oleifera	Elaeis_guineensis))	((((Veitchia_spiralis	Kentiopsis_piersoniorum)	(Pelagodoxa_henryana	Dictyosperma_album))	Hydriastele_microspadix)	(Oenocarpus_minor	Oenocarpus_bataua)))	Podococcus_barteri)	(((Reinhardtia_latisecta	Reinhardtia_paiewonskiana)	(Manicaria_saccifera	(Reinhardtia_simplex	Reinhardtia_gracilis)))	(Calamus_caryotoides	(Serenoa_repens	Sabal_domingensis))))))	Kingia_australis);
((Roystonea_regia	(((((Kentiopsis_piersoniorum	(Veitchia_spiralis	Hydriastele_microspadix))	Dictyosperma_album)	(Calamus_caryotoides	(Oenocarpus_minor	Oenocarpus_bataua)))	((((Chamaedorea_seifrizii	((Reinhardtia_latisecta	Reinhardtia_paiewonskiana)	(((Reinhardtia_simplex	Manicaria_saccifera)	(Pelagodoxa_henryana	Heterospathe_cagayanensis))	Reinhardtia_gracilis)))	(Bactris_major	(Elaeis_oleifera	Elaeis_guineensis)))	Podococcus_barteri)	(Serenoa_repens	Sabal_domingensis)))	(Leopoldinia_pulchra	(Burretiokentia_grandiflora	(Iriartea_deltoidea	Pseudophoenix_vinifera)))))	Kingia_australis);
((Serenoa_repens	(Sabal_domingensis	(((((Bactris_major	(Elaeis_oleifera	Elaeis_guineensis))	((Leopoldinia_pulchra	((Veitchia_spiralis	(Calamus_caryotoides	Hydriastele_microspadix))	(Dictyosperma_album	Kentiopsis_piersoniorum)))	(Oenocarpus_minor	Oenocarpus_bataua)))	(((Pelagodoxa_henryana	Heterospathe_cagayanensis)	Chamaedorea_seifrizii)	((Reinhardtia_latisecta	Reinhardtia_paiewonskiana)	(Reinhardtia_simplex	Reinhardtia_gracilis))))	((Burretiokentia_grandiflora	(Iriartea_deltoidea	Pseudophoenix_vinifera))	Roystonea_regia))	(Manicaria_saccifera	Podococcus_barteri))))	Kingia_australis);
((Serenoa_repens	(Sabal_domingensis	(Calamus_caryotoides	((Oenocarpus_minor	Oenocarpus_bataua)	((((Leopoldinia_pulchra	(Burretiokentia_grandiflora	Pseudophoenix_vinifera))	(Roystonea_regia	((Iriartea_deltoidea	(Heterospathe_cagayanensis	(Chamaedorea_seifrizii	Pelagodoxa_henryana)))	((Manicaria_saccifera	(Reinhardtia_latisecta	Reinhardtia_paiewonskiana))	((Podococcus_barteri	Reinhardtia_simplex)	Reinhardtia_gracilis)))))	(Bactris_major	(Elaeis_oleifera	Elaeis_guineensis)))	(Hydriastele_microspadix	(Dictyosperma_album	(Veitchia_spiralis	Kentiopsis_piersoniorum))))))))	Kingia_australis);
((Calamus_caryotoides	(Serenoa_repens	(Sabal_domingensis	(((Oenocarpus_minor	Oenocarpus_bataua)	(Hydriastele_microspadix	(Chamaedorea_seifrizii	(Dictyosperma_album	(Veitchia_spiralis	Kentiopsis_piersoniorum)))))	(((Leopoldinia_pulchra	(Pseudophoenix_vinifera	(((Heterospathe_cagayanensis	Pelagodoxa_henryana)	Iriartea_deltoidea)	Burretiokentia_grandiflora)))	((Reinhardtia_latisecta	((((Manicaria_saccifera	Podococcus_barteri)	Reinhardtia_simplex)	Reinhardtia_gracilis)	Reinhardtia_paiewonskiana))	Roystonea_regia))	(Bactris_major	(Elaeis_oleifera	Elaeis_guineensis)))))))	Kingia_australis);
((Roystonea_regia	((((((Chamaedorea_seifrizii	(Pelagodoxa_henryana	Heterospathe_cagayanensis))	Iriartea_deltoidea)	((Reinhardtia_latisecta	Reinhardtia_paiewonskiana)	(Reinhardtia_simplex	Reinhardtia_gracilis)))	(Bactris_major	(Elaeis_oleifera	Elaeis_guineensis)))	((Calamus_caryotoides	(Serenoa_repens	(Sabal_domingensis	Manicaria_saccifera)))	((Oenocarpus_minor	Oenocarpus_bataua)	((Leopoldinia_pulchra	Hydriastele_microspadix)	(Dictyosperma_album	(Veitchia_spiralis	Kentiopsis_piersoniorum))))))	(Podococcus_barteri	(Pseudophoenix_vinifera	Burretiokentia_grandiflora))))	Kingia_australis);
((Elaeis_guineensis	((((Serenoa_repens	Sabal_domingensis)	((Calamus_caryotoides	Leopoldinia_pulchra)	(((Oenocarpus_minor	Oenocarpus_bataua)	(Hydriastele_microspadix	(Kentiopsis_piersoniorum	(Dictyosperma_album	Veitchia_spiralis))))	(((Iriartea_deltoidea	(Pseudophoenix_vinifera	Burretiokentia_grandiflora))	Roystonea_regia)	(Manicaria_saccifera	(((Pelagodoxa_henryana	Heterospathe_cagayanensis)	((Reinhardtia_latisecta	Reinhardtia_paiewonskiana)	(Podococcus_barteri	(Reinhardtia_simplex	Reinhardtia_gracilis))))	Chamaedorea_seifrizii))))))	Bactris_major)	Elaeis_oleifera))	Kingia_australis);
((Calamus_caryotoides	(Serenoa_repens	(Sabal_domingensis	(Podococcus_barteri	((Iriartea_deltoidea	Pseudophoenix_vinifera)	(Roystonea_regia	((((Leopoldinia_pulchra	(Chamaedorea_seifrizii	Bactris_major))	((Pelagodoxa_henryana	Heterospathe_cagayanensis)	(Elaeis_oleifera	Elaeis_guineensis)))	Burretiokentia_grandiflora)	(((Manicaria_saccifera	(((Reinhardtia_latisecta	Reinhardtia_paiewonskiana)	Reinhardtia_simplex)	Reinhardtia_gracilis))	(Oenocarpus_minor	Oenocarpus_bataua))	(Hydriastele_microspadix	(Kentiopsis_piersoniorum	(Dictyosperma_album	Veitchia_spiralis)))))))))))	Kingia_australis);
((Roystonea_regia	(((((Iriartea_deltoidea	(Burretiokentia_grandiflora	Pseudophoenix_vinifera))	Podococcus_barteri)	(Leopoldinia_pulchra	((Oenocarpus_minor	Oenocarpus_bataua)	(((Chamaedorea_seifrizii	Kentiopsis_piersoniorum)	Dictyosperma_album)	(Hydriastele_microspadix	Veitchia_spiralis)))))	(Bactris_major	(Elaeis_oleifera	Elaeis_guineensis)))	(Calamus_caryotoides	((Serenoa_repens	(Manicaria_saccifera	Sabal_domingensis))	((((Reinhardtia_latisecta	Reinhardtia_gracilis)	Reinhardtia_paiewonskiana)	Reinhardtia_simplex)	(Pelagodoxa_henryana	Heterospathe_cagayanensis))))))	Kingia_australis);
((Reinhardtia_latisecta	(((((((Roystonea_regia	(Pseudophoenix_vinifera	Podococcus_barteri))	((((Calamus_caryotoides	(Oenocarpus_minor	Oenocarpus_bataua))	((Dictyosperma_album	((Chamaedorea_seifrizii	Veitchia_spiralis)	Kentiopsis_piersoniorum))	Hydriastele_microspadix))	(Leopoldinia_pulchra	(Bactris_major	((Iriartea_deltoidea	Elaeis_oleifera)	Elaeis_guineensis))))	(Pelagodoxa_henryana	Heterospathe_cagayanensis)))	Burretiokentia_grandiflora)	(Serenoa_repens	Sabal_domingensis))	(Reinhardtia_simplex	Reinhardtia_gracilis))	Reinhardtia_paiewonskiana)	Manicaria_saccifera))	Kingia_australis);
(((Serenoa_repens	(((Hydriastele_microspadix	(Dictyosperma_album	(Kentiopsis_piersoniorum	Veitchia_spiralis)))	((Oenocarpus_minor	Oenocarpus_bataua)	((Bactris_major	(Elaeis_guineensis	Elaeis_oleifera))	((Podococcus_barteri	(Leopoldinia_pulchra	(Iriartea_deltoidea	(Burretiokentia_grandiflora	Pseudophoenix_vinifera))))	(Roystonea_regia	((Chamaedorea_seifrizii	(Pelagodoxa_henryana	Heterospathe_cagayanensis))	((Reinhardtia_paiewonskiana	Reinhardtia_latisecta)	(Reinhardtia_simplex	(Reinhardtia_gracilis	Manicaria_saccifera)))))))))	Sabal_domingensis))	Calamus_caryotoides)	Kingia_australis);
((Roystonea_regia	(((Chamaedorea_seifrizii	(Pelagodoxa_henryana	Heterospathe_cagayanensis))	((Reinhardtia_paiewonskiana	Reinhardtia_latisecta)	((Podococcus_barteri	Reinhardtia_simplex)	Reinhardtia_gracilis)))	((((Serenoa_repens	Sabal_domingensis)	((Hydriastele_microspadix	(Dictyosperma_album	(Kentiopsis_piersoniorum	Veitchia_spiralis)))	(Manicaria_saccifera	(Calamus_caryotoides	(Oenocarpus_minor	Oenocarpus_bataua)))))	(Bactris_major	(Elaeis_guineensis	Elaeis_oleifera)))	(Leopoldinia_pulchra	(Iriartea_deltoidea	(Burretiokentia_grandiflora	Pseudophoenix_vinifera))))))	Kingia_australis);
((Reinhardtia_simplex	(Reinhardtia_gracilis	(((((Bactris_major	(Elaeis_guineensis	Elaeis_oleifera))	((Roystonea_regia	((Iriartea_deltoidea	Pseudophoenix_vinifera)	Burretiokentia_grandiflora))	((Podococcus_barteri	(Serenoa_repens	Sabal_domingensis))	(Calamus_caryotoides	((Leopoldinia_pulchra	(Hydriastele_microspadix	(Dictyosperma_album	(Kentiopsis_piersoniorum	Veitchia_spiralis))))	(Oenocarpus_minor	Oenocarpus_bataua))))))	(Chamaedorea_seifrizii	(Pelagodoxa_henryana	Heterospathe_cagayanensis)))	(Reinhardtia_paiewonskiana	Reinhardtia_latisecta))	Manicaria_saccifera)))	Kingia_australis);
((Elaeis_guineensis	(Elaeis_oleifera	((((Iriartea_deltoidea	(Pseudophoenix_vinifera	Burretiokentia_grandiflora))	((Podococcus_barteri	(Serenoa_repens	Sabal_domingensis))	(Roystonea_regia	(Manicaria_saccifera	(((Calamus_caryotoides	Leopoldinia_pulchra)	(Kentiopsis_piersoniorum	((Dictyosperma_album	Veitchia_spiralis)	Hydriastele_microspadix)))	(Oenocarpus_minor	Oenocarpus_bataua))))))	((Chamaedorea_seifrizii	(Pelagodoxa_henryana	Heterospathe_cagayanensis))	(((Reinhardtia_gracilis	Reinhardtia_latisecta)	Reinhardtia_paiewonskiana)	Reinhardtia_simplex)))	Bactris_major)))	Kingia_australis);
((Calamus_caryotoides	(Serenoa_repens	(((Iriartea_deltoidea	((Heterospathe_cagayanensis	Pelagodoxa_henryana)	Chamaedorea_seifrizii))	Sabal_domingensis)	(((Hydriastele_microspadix	((Veitchia_spiralis	Kentiopsis_piersoniorum)	Dictyosperma_album))	((Oenocarpus_minor	Oenocarpus_bataua)	((Bactris_major	(Elaeis_guineensis	Elaeis_oleifera))	((Roystonea_regia	(Leopoldinia_pulchra	(Pseudophoenix_vinifera	Burretiokentia_grandiflora)))	((Reinhardtia_gracilis	Reinhardtia_simplex)	(Reinhardtia_paiewonskiana	Reinhardtia_latisecta))))))	(Manicaria_saccifera	Podococcus_barteri)))))	Kingia_australis);
((Elaeis_guineensis	(Elaeis_oleifera	(((((Leopoldinia_pulchra	((Veitchia_spiralis	Dictyosperma_album)	(Hydriastele_microspadix	Kentiopsis_piersoniorum)))	(Calamus_caryotoides	(Oenocarpus_minor	Oenocarpus_bataua)))	(Manicaria_saccifera	((Podococcus_barteri	(Serenoa_repens	Sabal_domingensis))	(Roystonea_regia	(Iriartea_deltoidea	((Pseudophoenix_vinifera	Chamaedorea_seifrizii)	Burretiokentia_grandiflora))))))	((Heterospathe_cagayanensis	Pelagodoxa_henryana)	(Reinhardtia_simplex	(Reinhardtia_latisecta	(Reinhardtia_gracilis	Reinhardtia_paiewonskiana)))))	Bactris_major)))	Kingia_australis);
(((Roystonea_regia	(((Heterospathe_cagayanensis	Pelagodoxa_henryana)	((Reinhardtia_gracilis	Reinhardtia_simplex)	(Reinhardtia_latisecta	Reinhardtia_paiewonskiana)))	(((Bactris_major	(Elaeis_guineensis	Elaeis_oleifera))	(((Calamus_caryotoides	Serenoa_repens)	Sabal_domingensis)	(((Leopoldinia_pulchra	((Veitchia_spiralis	(Dictyosperma_album	Chamaedorea_seifrizii))	Kentiopsis_piersoniorum))	Hydriastele_microspadix)	(Oenocarpus_minor	Oenocarpus_bataua))))	(Podococcus_barteri	((Iriartea_deltoidea	Pseudophoenix_vinifera)	Burretiokentia_grandiflora)))))	Manicaria_saccifera)	Kingia_australis);
((Calamus_caryotoides	(((Heterospathe_cagayanensis	Pelagodoxa_henryana)	(Oenocarpus_minor	Oenocarpus_bataua))	((((Leopoldinia_pulchra	(Bactris_major	((Iriartea_deltoidea	(Chamaedorea_seifrizii	Elaeis_guineensis))	Elaeis_oleifera)))	(((Podococcus_barteri	(Serenoa_repens	Sabal_domingensis))	(Roystonea_regia	(Pseudophoenix_vinifera	Burretiokentia_grandiflora)))	((Reinhardtia_gracilis	Reinhardtia_simplex)	(Reinhardtia_latisecta	Reinhardtia_paiewonskiana))))	(Hydriastele_microspadix	((Veitchia_spiralis	Kentiopsis_piersoniorum)	Dictyosperma_album)))	Manicaria_saccifera)))	Kingia_australis);
((Roystonea_regia	(((Reinhardtia_gracilis	Reinhardtia_simplex)	(Reinhardtia_latisecta	Reinhardtia_paiewonskiana))	(((Podococcus_barteri	((Calamus_caryotoides	Serenoa_repens)	Sabal_domingensis))	(((Oenocarpus_minor	(Manicaria_saccifera	Oenocarpus_bataua))	(Hydriastele_microspadix	((Veitchia_spiralis	Kentiopsis_piersoniorum)	Dictyosperma_album)))	(Bactris_major	(Elaeis_guineensis	Elaeis_oleifera))))	(Leopoldinia_pulchra	((((Chamaedorea_seifrizii	(Heterospathe_cagayanensis	Pelagodoxa_henryana))	Iriartea_deltoidea)	Pseudophoenix_vinifera)	Burretiokentia_grandiflora)))))	Kingia_australis);
((Calamus_caryotoides	(Serenoa_repens	(Sabal_domingensis	((Leopoldinia_pulchra	(Bactris_major	(Elaeis_guineensis	Elaeis_oleifera)))	(((Oenocarpus_minor	Oenocarpus_bataua)	(Hydriastele_microspadix	((Veitchia_spiralis	Kentiopsis_piersoniorum)	Dictyosperma_album)))	(((Manicaria_saccifera	Podococcus_barteri)	(Iriartea_deltoidea	(Pseudophoenix_vinifera	Burretiokentia_grandiflora)))	(Roystonea_regia	(Chamaedorea_seifrizii	((Reinhardtia_gracilis	((Heterospathe_cagayanensis	Pelagodoxa_henryana)	Reinhardtia_simplex))	(Reinhardtia_latisecta	Reinhardtia_paiewonskiana))))))))))	Kingia_australis);
((Calamus_caryotoides	(((((Hydriastele_microspadix	Dictyosperma_album)	(Kentiopsis_piersoniorum	Veitchia_spiralis))	(((Leopoldinia_pulchra	((Iriartea_deltoidea	(Burretiokentia_grandiflora	Heterospathe_cagayanensis))	Pseudophoenix_vinifera))	((Podococcus_barteri	(Bactris_major	(Elaeis_guineensis	Elaeis_oleifera)))	(Roystonea_regia	((Pelagodoxa_henryana	Chamaedorea_seifrizii)	((Reinhardtia_latisecta	Reinhardtia_paiewonskiana)	(Reinhardtia_simplex	(Reinhardtia_gracilis	Manicaria_saccifera)))))))	(Oenocarpus_minor	Oenocarpus_bataua)))	Sabal_domingensis)	Serenoa_repens))	Kingia_australis);
((Calamus_caryotoides	(((((Hydriastele_microspadix	(Dictyosperma_album	(Kentiopsis_piersoniorum	Veitchia_spiralis)))	(Oenocarpus_minor	Oenocarpus_bataua))	(((((Heterospathe_cagayanensis	Pelagodoxa_henryana)	Chamaedorea_seifrizii)	((Reinhardtia_latisecta	Reinhardtia_paiewonskiana)	(Reinhardtia_simplex	Reinhardtia_gracilis)))	(Roystonea_regia	(Podococcus_barteri	(Manicaria_saccifera	(Burretiokentia_grandiflora	Pseudophoenix_vinifera)))))	(Iriartea_deltoidea	(Leopoldinia_pulchra	(Bactris_major	(Elaeis_guineensis	Elaeis_oleifera))))))	Sabal_domingensis)	Serenoa_repens))	Kingia_australis);
((Calamus_caryotoides	(((((((Bactris_major	(Elaeis_guineensis	Elaeis_oleifera))	(((Heterospathe_cagayanensis	Pelagodoxa_henryana)	Chamaedorea_seifrizii)	((Reinhardtia_simplex	Reinhardtia_paiewonskiana)	(Reinhardtia_gracilis	Reinhardtia_latisecta))))	(((Hydriastele_microspadix	(Dictyosperma_album	(Kentiopsis_piersoniorum	Veitchia_spiralis)))	(Oenocarpus_minor	Oenocarpus_bataua))	Roystonea_regia))	((Leopoldinia_pulchra	Manicaria_saccifera)	((Iriartea_deltoidea	Pseudophoenix_vinifera)	Burretiokentia_grandiflora)))	Podococcus_barteri)	Sabal_domingensis)	Serenoa_repens))	Kingia_australis);
((Roystonea_regia	((((Heterospathe_cagayanensis	Pelagodoxa_henryana)	Iriartea_deltoidea)	((Chamaedorea_seifrizii	Pseudophoenix_vinifera)	Burretiokentia_grandiflora))	((((Manicaria_saccifera	Podococcus_barteri)	(Sabal_domingensis	(Serenoa_repens	Calamus_caryotoides)))	((Leopoldinia_pulchra	(Hydriastele_microspadix	(Dictyosperma_album	(Kentiopsis_piersoniorum	Veitchia_spiralis))))	(Oenocarpus_minor	Oenocarpus_bataua)))	((Bactris_major	(Elaeis_guineensis	Elaeis_oleifera))	((Reinhardtia_gracilis	Reinhardtia_simplex)	(Reinhardtia_latisecta	Reinhardtia_paiewonskiana))))))	Kingia_australis);
((Calamus_caryotoides	((Sabal_domingensis	(((Hydriastele_microspadix	(Dictyosperma_album	(Kentiopsis_piersoniorum	Veitchia_spiralis)))	((((Leopoldinia_pulchra	(((Heterospathe_cagayanensis	(Chamaedorea_seifrizii	Pelagodoxa_henryana))	Iriartea_deltoidea)	(Pseudophoenix_vinifera	Burretiokentia_grandiflora)))	Roystonea_regia)	((Podococcus_barteri	Bactris_major)	(Elaeis_guineensis	Elaeis_oleifera)))	((Oenocarpus_minor	Oenocarpus_bataua)	(Reinhardtia_simplex	(Reinhardtia_paiewonskiana	(Reinhardtia_gracilis	Reinhardtia_latisecta))))))	Manicaria_saccifera))	Serenoa_repens))	Kingia_australis);
((Reinhardtia_latisecta	(((Reinhardtia_simplex	Reinhardtia_gracilis)	(((((((((Heterospathe_cagayanensis	Pelagodoxa_henryana)	Iriartea_deltoidea)	(Pseudophoenix_vinifera	Burretiokentia_grandiflora))	Podococcus_barteri)	((Leopoldinia_pulchra	Hydriastele_microspadix)	(Dictyosperma_album	(Kentiopsis_piersoniorum	Veitchia_spiralis))))	((Oenocarpus_minor	Oenocarpus_bataua)	(Bactris_major	(Elaeis_guineensis	Elaeis_oleifera))))	Roystonea_regia)	((Serenoa_repens	Calamus_caryotoides)	Sabal_domingensis))	Chamaedorea_seifrizii))	(Manicaria_saccifera	Reinhardtia_paiewonskiana)))	Kingia_australis);
((Calamus_caryotoides	((Sabal_domingensis	(((Hydriastele_microspadix	((Kentiopsis_piersoniorum	Veitchia_spiralis)	Dictyosperma_album))	(((Oenocarpus_minor	Oenocarpus_bataua)	(Leopoldinia_pulchra	(Bactris_major	(Elaeis_guineensis	Elaeis_oleifera))))	((Chamaedorea_seifrizii	((Heterospathe_cagayanensis	Pelagodoxa_henryana)	((Manicaria_saccifera	(Reinhardtia_paiewonskiana	Reinhardtia_latisecta))	(Reinhardtia_simplex	Reinhardtia_gracilis))))	(Roystonea_regia	(Iriartea_deltoidea	(Pseudophoenix_vinifera	Burretiokentia_grandiflora))))))	Podococcus_barteri))	Serenoa_repens))	Kingia_australis);
((((Reinhardtia_simplex	Reinhardtia_gracilis)	(Reinhardtia_paiewonskiana	Reinhardtia_latisecta))	(((Bactris_major	(Elaeis_guineensis	((Heterospathe_cagayanensis	Iriartea_deltoidea)	Elaeis_oleifera)))	(((((Serenoa_repens	Calamus_caryotoides)	Sabal_domingensis)	((Kentiopsis_piersoniorum	Veitchia_spiralis)	(Dictyosperma_album	Hydriastele_microspadix)))	(Oenocarpus_minor	Oenocarpus_bataua))	((Leopoldinia_pulchra	(Pseudophoenix_vinifera	Burretiokentia_grandiflora))	((Manicaria_saccifera	Podococcus_barteri)	Roystonea_regia))))	(Pelagodoxa_henryana	Chamaedorea_seifrizii)))	Kingia_australis);
((((Sabal_domingensis	(((((Heterospathe_cagayanensis	Pelagodoxa_henryana)	Leopoldinia_pulchra)	(Hydriastele_microspadix	((Kentiopsis_piersoniorum	Veitchia_spiralis)	(Chamaedorea_seifrizii	(Manicaria_saccifera	Dictyosperma_album)))))	(((Oenocarpus_minor	Oenocarpus_bataua)	((Reinhardtia_simplex	(Reinhardtia_latisecta	(Reinhardtia_gracilis	Reinhardtia_paiewonskiana)))	(Bactris_major	(Elaeis_guineensis	Elaeis_oleifera))))	((Roystonea_regia	Iriartea_deltoidea)	(Pseudophoenix_vinifera	Burretiokentia_grandiflora))))	Podococcus_barteri))	Serenoa_repens)	Calamus_caryotoides)	Kingia_australis);
((Roystonea_regia	(((Iriartea_deltoidea	Pseudophoenix_vinifera)	(((Burretiokentia_grandiflora	((Podococcus_barteri	(Serenoa_repens	Sabal_domingensis))	((Kentiopsis_piersoniorum	Dictyosperma_album)	(Hydriastele_microspadix	Veitchia_spiralis))))	(Leopoldinia_pulchra	(Calamus_caryotoides	(Bactris_major	(Elaeis_guineensis	Elaeis_oleifera)))))	(Oenocarpus_minor	Oenocarpus_bataua)))	((((Reinhardtia_simplex	Reinhardtia_gracilis)	(Reinhardtia_latisecta	Reinhardtia_paiewonskiana))	Manicaria_saccifera)	((Heterospathe_cagayanensis	Pelagodoxa_henryana)	Chamaedorea_seifrizii))))	Kingia_australis);
((Calamus_caryotoides	((((Bactris_major	(Elaeis_guineensis	Elaeis_oleifera))	((((Reinhardtia_paiewonskiana	Reinhardtia_latisecta)	(Podococcus_barteri	(Reinhardtia_simplex	Reinhardtia_gracilis)))	((Hydriastele_microspadix	(Dictyosperma_album	(Manicaria_saccifera	((Kentiopsis_piersoniorum	Veitchia_spiralis)	Chamaedorea_seifrizii))))	(Oenocarpus_bataua	Oenocarpus_minor)))	(Roystonea_regia	(((Heterospathe_cagayanensis	Pelagodoxa_henryana)	Iriartea_deltoidea)	(Burretiokentia_grandiflora	Pseudophoenix_vinifera)))))	Leopoldinia_pulchra)	(Serenoa_repens	Sabal_domingensis)))	Kingia_australis);
((((((((Bactris_major	(Elaeis_guineensis	Elaeis_oleifera))	Podococcus_barteri)	(Leopoldinia_pulchra	(Iriartea_deltoidea	(Burretiokentia_grandiflora	Pseudophoenix_vinifera))))	(((Manicaria_saccifera	Oenocarpus_bataua)	Oenocarpus_minor)	(Hydriastele_microspadix	(Dictyosperma_album	(Kentiopsis_piersoniorum	Veitchia_spiralis)))))	(Roystonea_regia	((Chamaedorea_seifrizii	(Heterospathe_cagayanensis	Pelagodoxa_henryana))	((Reinhardtia_paiewonskiana	Reinhardtia_latisecta)	(Reinhardtia_simplex	Reinhardtia_gracilis)))))	Sabal_domingensis)	(Serenoa_repens	Calamus_caryotoides))	Kingia_australis);
((Elaeis_guineensis	(Elaeis_oleifera	((((((Sabal_domingensis	(Serenoa_repens	Calamus_caryotoides))	((Oenocarpus_bataua	Oenocarpus_minor)	(Leopoldinia_pulchra	((Veitchia_spiralis	Hydriastele_microspadix)	(Kentiopsis_piersoniorum	Dictyosperma_album)))))	(Roystonea_regia	(Burretiokentia_grandiflora	Pseudophoenix_vinifera)))	(((Manicaria_saccifera	Reinhardtia_paiewonskiana)	Reinhardtia_latisecta)	(Reinhardtia_simplex	Reinhardtia_gracilis)))	((Iriartea_deltoidea	(Heterospathe_cagayanensis	Pelagodoxa_henryana))	Podococcus_barteri))	(Chamaedorea_seifrizii	Bactris_major))))	Kingia_australis);
((Reinhardtia_latisecta	((((Reinhardtia_simplex	Reinhardtia_gracilis)	((Bactris_major	(Elaeis_guineensis	((Chamaedorea_seifrizii	(Iriartea_deltoidea	(Heterospathe_cagayanensis	Pelagodoxa_henryana)))	Elaeis_oleifera)))	(Podococcus_barteri	(((Oenocarpus_bataua	Oenocarpus_minor)	((Leopoldinia_pulchra	(Hydriastele_microspadix	((Veitchia_spiralis	Kentiopsis_piersoniorum)	Dictyosperma_album)))	(Sabal_domingensis	(Serenoa_repens	Calamus_caryotoides))))	(Roystonea_regia	(Burretiokentia_grandiflora	Pseudophoenix_vinifera))))))	Manicaria_saccifera)	Reinhardtia_paiewonskiana))	Kingia_australis);
((Elaeis_guineensis	((((((((Sabal_domingensis	Serenoa_repens)	Podococcus_barteri)	Burretiokentia_grandiflora)	((Iriartea_deltoidea	(Heterospathe_cagayanensis	Pelagodoxa_henryana))	Pseudophoenix_vinifera))	(((Leopoldinia_pulchra	(Hydriastele_microspadix	((Veitchia_spiralis	(Chamaedorea_seifrizii	Kentiopsis_piersoniorum))	Dictyosperma_album)))	(Calamus_caryotoides	(Oenocarpus_bataua	Oenocarpus_minor)))	Roystonea_regia))	((Reinhardtia_paiewonskiana	(Manicaria_saccifera	Reinhardtia_latisecta))	(Reinhardtia_simplex	Reinhardtia_gracilis)))	Bactris_major)	Elaeis_oleifera))	Kingia_australis);
((Roystonea_regia	((Burretiokentia_grandiflora	Pseudophoenix_vinifera)	(((((Manicaria_saccifera	(Sabal_domingensis	(Calamus_caryotoides	Serenoa_repens)))	Bactris_major)	(((Elaeis_guineensis	Iriartea_deltoidea)	Elaeis_oleifera)	Leopoldinia_pulchra))	((Oenocarpus_bataua	Oenocarpus_minor)	(Hydriastele_microspadix	((Veitchia_spiralis	Kentiopsis_piersoniorum)	Dictyosperma_album))))	(((Reinhardtia_paiewonskiana	Reinhardtia_latisecta)	(Podococcus_barteri	(Reinhardtia_simplex	Reinhardtia_gracilis)))	(Heterospathe_cagayanensis	(Pelagodoxa_henryana	Chamaedorea_seifrizii))))))	Kingia_australis);
((Calamus_caryotoides	(Serenoa_repens	((((Bactris_major	((Elaeis_guineensis	Iriartea_deltoidea)	Elaeis_oleifera))	((((Oenocarpus_bataua	(Burretiokentia_grandiflora	Oenocarpus_minor))	(Hydriastele_microspadix	((Veitchia_spiralis	Kentiopsis_piersoniorum)	Dictyosperma_album)))	(((((Manicaria_saccifera	((Heterospathe_cagayanensis	Pelagodoxa_henryana)	Reinhardtia_paiewonskiana))	Reinhardtia_latisecta)	(Reinhardtia_simplex	Reinhardtia_gracilis))	Chamaedorea_seifrizii)	Roystonea_regia))	(Podococcus_barteri	Pseudophoenix_vinifera)))	Leopoldinia_pulchra)	Sabal_domingensis)))	Kingia_australis);
((Calamus_caryotoides	(Serenoa_repens	((((Bactris_major	(Elaeis_guineensis	Elaeis_oleifera))	((Hydriastele_microspadix	((Veitchia_spiralis	Kentiopsis_piersoniorum)	Dictyosperma_album))	(Podococcus_barteri	(((Oenocarpus_bataua	Oenocarpus_minor)	((Reinhardtia_simplex	Reinhardtia_gracilis)	((Reinhardtia_paiewonskiana	Manicaria_saccifera)	Reinhardtia_latisecta)))	(Roystonea_regia	(((Heterospathe_cagayanensis	Pelagodoxa_henryana)	Iriartea_deltoidea)	(Burretiokentia_grandiflora	(Chamaedorea_seifrizii	Pseudophoenix_vinifera))))))))	Leopoldinia_pulchra)	Sabal_domingensis)))	Kingia_australis);
((Calamus_caryotoides	(Serenoa_repens	(((Chamaedorea_seifrizii	((Reinhardtia_simplex	Reinhardtia_gracilis)	(Reinhardtia_paiewonskiana	Reinhardtia_latisecta)))	((Leopoldinia_pulchra	((Burretiokentia_grandiflora	((Heterospathe_cagayanensis	Pelagodoxa_henryana)	Iriartea_deltoidea))	Pseudophoenix_vinifera))	((((Oenocarpus_bataua	Oenocarpus_minor)	(Hydriastele_microspadix	((Veitchia_spiralis	Kentiopsis_piersoniorum)	Dictyosperma_album)))	Podococcus_barteri)	(((Bactris_major	(Elaeis_guineensis	Elaeis_oleifera))	Roystonea_regia)	Manicaria_saccifera))))	Sabal_domingensis)))	Kingia_australis);
((Calamus_caryotoides	(Serenoa_repens	((((Chamaedorea_seifrizii	(Heterospathe_cagayanensis	Pelagodoxa_henryana))	((Reinhardtia_gracilis	Reinhardtia_paiewonskiana)	(Reinhardtia_simplex	Reinhardtia_latisecta)))	(((((Burretiokentia_grandiflora	(Manicaria_saccifera	Pseudophoenix_vinifera))	(Leopoldinia_pulchra	Iriartea_deltoidea))	(Podococcus_barteri	(Bactris_major	(Elaeis_guineensis	Elaeis_oleifera))))	((Oenocarpus_bataua	Oenocarpus_minor)	(Hydriastele_microspadix	((Veitchia_spiralis	Kentiopsis_piersoniorum)	Dictyosperma_album))))	Roystonea_regia))	Sabal_domingensis)))	Kingia_australis);
((Calamus_caryotoides	(Serenoa_repens	((((Reinhardtia_latisecta	Reinhardtia_paiewonskiana)	(Manicaria_saccifera	(Reinhardtia_gracilis	Reinhardtia_simplex)))	((((((Elaeis_guineensis	Elaeis_oleifera)	Bactris_major)	Podococcus_barteri)	(Leopoldinia_pulchra	(((Pelagodoxa_henryana	Heterospathe_cagayanensis)	Iriartea_deltoidea)	(Pseudophoenix_vinifera	Burretiokentia_grandiflora))))	((Oenocarpus_bataua	Oenocarpus_minor)	(Chamaedorea_seifrizii	((Veitchia_spiralis	Hydriastele_microspadix)	(Kentiopsis_piersoniorum	Dictyosperma_album)))))	Roystonea_regia))	Sabal_domingensis)))	Kingia_australis);
((Roystonea_regia	(((Sabal_domingensis	(Calamus_caryotoides	Serenoa_repens))	((Leopoldinia_pulchra	(((Pelagodoxa_henryana	Heterospathe_cagayanensis)	Iriartea_deltoidea)	Pseudophoenix_vinifera))	(((Manicaria_saccifera	Podococcus_barteri)	((Elaeis_guineensis	Elaeis_oleifera)	Bactris_major))	((Hydriastele_microspadix	((Veitchia_spiralis	(Chamaedorea_seifrizii	Kentiopsis_piersoniorum))	Dictyosperma_album))	(Oenocarpus_bataua	Oenocarpus_minor)))))	(((Burretiokentia_grandiflora	Reinhardtia_latisecta)	Reinhardtia_paiewonskiana)	(Reinhardtia_gracilis	Reinhardtia_simplex))))	Kingia_australis);
((Calamus_caryotoides	(Serenoa_repens	(((((Roystonea_regia	(Iriartea_deltoidea	(Burretiokentia_grandiflora	Pseudophoenix_vinifera)))	(Elaeis_guineensis	Elaeis_oleifera))	(((((Pelagodoxa_henryana	Heterospathe_cagayanensis)	Leopoldinia_pulchra)	(((Veitchia_spiralis	Hydriastele_microspadix)	(Chamaedorea_seifrizii	(Manicaria_saccifera	Kentiopsis_piersoniorum)))	Dictyosperma_album))	(Oenocarpus_bataua	Oenocarpus_minor))	((Reinhardtia_latisecta	Reinhardtia_paiewonskiana)	(Reinhardtia_gracilis	Reinhardtia_simplex))))	(Podococcus_barteri	Bactris_major))	Sabal_domingensis)))	Kingia_australis);
((Calamus_caryotoides	(Serenoa_repens	((((((Chamaedorea_seifrizii	Burretiokentia_grandiflora)	Pseudophoenix_vinifera)	(Roystonea_regia	((((Manicaria_saccifera	Reinhardtia_latisecta)	Reinhardtia_paiewonskiana)	(Reinhardtia_simplex	Reinhardtia_gracilis))	((Pelagodoxa_henryana	Heterospathe_cagayanensis)	Iriartea_deltoidea))))	((((Hydriastele_microspadix	(Dictyosperma_album	(Veitchia_spiralis	Kentiopsis_piersoniorum)))	Leopoldinia_pulchra)	(Oenocarpus_bataua	Oenocarpus_minor))	(Elaeis_guineensis	Elaeis_oleifera)))	(Podococcus_barteri	Bactris_major))	Sabal_domingensis)))	Kingia_australis);
((Roystonea_regia	(((Reinhardtia_latisecta	Reinhardtia_paiewonskiana)	(Reinhardtia_simplex	Reinhardtia_gracilis))	(((Manicaria_saccifera	Podococcus_barteri)	(((Hydriastele_microspadix	(Dictyosperma_album	(Veitchia_spiralis	(Chamaedorea_seifrizii	Kentiopsis_piersoniorum))))	(Oenocarpus_bataua	Oenocarpus_minor))	((Leopoldinia_pulchra	((Elaeis_guineensis	Elaeis_oleifera)	Bactris_major))	(Sabal_domingensis	(Calamus_caryotoides	Serenoa_repens)))))	(((Pelagodoxa_henryana	Heterospathe_cagayanensis)	Iriartea_deltoidea)	(Burretiokentia_grandiflora	Pseudophoenix_vinifera)))))	Kingia_australis);
((((Oenocarpus_bataua	Oenocarpus_minor)	((((((Elaeis_guineensis	Elaeis_oleifera)	Bactris_major)	(((Leopoldinia_pulchra	(((Pelagodoxa_henryana	Heterospathe_cagayanensis)	Iriartea_deltoidea)	Pseudophoenix_vinifera))	Roystonea_regia)	((Reinhardtia_latisecta	Reinhardtia_paiewonskiana)	((Podococcus_barteri	Reinhardtia_simplex)	Reinhardtia_gracilis))))	(Burretiokentia_grandiflora	((Chamaedorea_seifrizii	Sabal_domingensis)	Serenoa_repens)))	(Hydriastele_microspadix	(Dictyosperma_album	(Veitchia_spiralis	Kentiopsis_piersoniorum))))	Manicaria_saccifera))	Calamus_caryotoides)	Kingia_australis);
((((Oenocarpus_bataua	Oenocarpus_minor)	((((Burretiokentia_grandiflora	((((Pelagodoxa_henryana	Heterospathe_cagayanensis)	Iriartea_deltoidea)	Pseudophoenix_vinifera)	Roystonea_regia))	((Reinhardtia_latisecta	Reinhardtia_paiewonskiana)	(Reinhardtia_simplex	Reinhardtia_gracilis)))	((Manicaria_saccifera	Podococcus_barteri)	(Leopoldinia_pulchra	((Sabal_domingensis	Serenoa_repens)	((Elaeis_guineensis	Elaeis_oleifera)	Bactris_major)))))	(Hydriastele_microspadix	(Veitchia_spiralis	(Kentiopsis_piersoniorum	(Chamaedorea_seifrizii	Dictyosperma_album))))))	Calamus_caryotoides)	Kingia_australis);
((((Oenocarpus_bataua	Oenocarpus_minor)	(((Chamaedorea_seifrizii	(Pelagodoxa_henryana	Heterospathe_cagayanensis))	(((Reinhardtia_latisecta	Reinhardtia_paiewonskiana)	(Reinhardtia_simplex	Reinhardtia_gracilis))	Manicaria_saccifera))	(Podococcus_barteri	((((((Elaeis_guineensis	Elaeis_oleifera)	Bactris_major)	((Sabal_domingensis	Serenoa_repens)	Leopoldinia_pulchra))	Iriartea_deltoidea)	((Burretiokentia_grandiflora	Pseudophoenix_vinifera)	Roystonea_regia))	(Hydriastele_microspadix	((Veitchia_spiralis	Kentiopsis_piersoniorum)	Dictyosperma_album))))))	Calamus_caryotoides)	Kingia_australis);
((Calamus_caryotoides	(Serenoa_repens	(((((Chamaedorea_seifrizii	Elaeis_guineensis)	Elaeis_oleifera)	Bactris_major)	(((((Reinhardtia_latisecta	Reinhardtia_paiewonskiana)	(Manicaria_saccifera	(Reinhardtia_simplex	Reinhardtia_gracilis)))	((((Pelagodoxa_henryana	Heterospathe_cagayanensis)	Iriartea_deltoidea)	(Burretiokentia_grandiflora	Pseudophoenix_vinifera))	Roystonea_regia))	Podococcus_barteri)	((Leopoldinia_pulchra	(Hydriastele_microspadix	((Veitchia_spiralis	Kentiopsis_piersoniorum)	Dictyosperma_album)))	(Oenocarpus_bataua	Oenocarpus_minor))))	Sabal_domingensis)))	Kingia_australis);
((Roystonea_regia	((((Reinhardtia_simplex	(Reinhardtia_latisecta	(Reinhardtia_paiewonskiana	Reinhardtia_gracilis)))	(Podococcus_barteri	(((Pelagodoxa_henryana	Heterospathe_cagayanensis)	Iriartea_deltoidea)	(Burretiokentia_grandiflora	Pseudophoenix_vinifera))))	((Calamus_caryotoides	(Serenoa_repens	Sabal_domingensis))	(Leopoldinia_pulchra	((Elaeis_guineensis	Elaeis_oleifera)	(Chamaedorea_seifrizii	Bactris_major)))))	((Hydriastele_microspadix	((Veitchia_spiralis	Kentiopsis_piersoniorum)	Dictyosperma_album))	((Manicaria_saccifera	Oenocarpus_bataua)	Oenocarpus_minor))))	Kingia_australis);
((((Chamaedorea_seifrizii	Elaeis_guineensis)	(Bactris_major	(((Oenocarpus_minor	Oenocarpus_bataua)	(Leopoldinia_pulchra	(Hydriastele_microspadix	(Dictyosperma_album	(Kentiopsis_piersoniorum	Veitchia_spiralis)))))	(((Manicaria_saccifera	Podococcus_barteri)	(Iriartea_deltoidea	(Burretiokentia_grandiflora	Pseudophoenix_vinifera)))	(Calamus_caryotoides	(((Sabal_domingensis	Serenoa_repens)	Roystonea_regia)	((Heterospathe_cagayanensis	Pelagodoxa_henryana)	((Reinhardtia_latisecta	Reinhardtia_paiewonskiana)	(Reinhardtia_simplex	Reinhardtia_gracilis)))))))))	Elaeis_oleifera)	Kingia_australis);
((Reinhardtia_simplex	(((((Roystonea_regia	((Manicaria_saccifera	Podococcus_barteri)	(((Chamaedorea_seifrizii	(Heterospathe_cagayanensis	Pelagodoxa_henryana))	Iriartea_deltoidea)	(Burretiokentia_grandiflora	Pseudophoenix_vinifera))))	((Leopoldinia_pulchra	((Elaeis_oleifera	Elaeis_guineensis)	Bactris_major))	(Calamus_caryotoides	(Sabal_domingensis	Serenoa_repens))))	((Oenocarpus_minor	Oenocarpus_bataua)	(Hydriastele_microspadix	(Dictyosperma_album	(Kentiopsis_piersoniorum	Veitchia_spiralis)))))	(Reinhardtia_latisecta	Reinhardtia_paiewonskiana))	Reinhardtia_gracilis))	Kingia_australis);
((Calamus_caryotoides	((Sabal_domingensis	Serenoa_repens)	(((Reinhardtia_latisecta	Reinhardtia_paiewonskiana)	Reinhardtia_simplex)	(((((Oenocarpus_minor	Oenocarpus_bataua)	(Leopoldinia_pulchra	(Hydriastele_microspadix	((Dictyosperma_album	(((Chamaedorea_seifrizii	(Heterospathe_cagayanensis	Pelagodoxa_henryana))	Kentiopsis_piersoniorum)	Veitchia_spiralis))	Manicaria_saccifera))))	(((Iriartea_deltoidea	(Burretiokentia_grandiflora	Pseudophoenix_vinifera))	Podococcus_barteri)	((Elaeis_oleifera	Elaeis_guineensis)	Bactris_major)))	Roystonea_regia)	Reinhardtia_gracilis))))	Kingia_australis);
((Roystonea_regia	(((Burretiokentia_grandiflora	Pseudophoenix_vinifera)	Podococcus_barteri)	(((((Sabal_domingensis	Calamus_caryotoides)	Serenoa_repens)	((Reinhardtia_latisecta	Reinhardtia_paiewonskiana)	(Manicaria_saccifera	(Reinhardtia_simplex	Reinhardtia_gracilis))))	(((Oenocarpus_minor	Oenocarpus_bataua)	(Hydriastele_microspadix	(Dictyosperma_album	(Kentiopsis_piersoniorum	Veitchia_spiralis))))	((((Heterospathe_cagayanensis	Pelagodoxa_henryana)	Iriartea_deltoidea)	(Elaeis_guineensis	Elaeis_oleifera))	(Chamaedorea_seifrizii	Bactris_major))))	Leopoldinia_pulchra)))	Kingia_australis);
((Serenoa_repens	((((Hydriastele_microspadix	(Veitchia_spiralis	(Dictyosperma_album	Kentiopsis_piersoniorum)))	((((Oenocarpus_minor	Oenocarpus_bataua)	Leopoldinia_pulchra)	(((((Heterospathe_cagayanensis	Pelagodoxa_henryana)	Iriartea_deltoidea)	(Burretiokentia_grandiflora	Pseudophoenix_vinifera))	Podococcus_barteri)	(((Reinhardtia_latisecta	(Manicaria_saccifera	Reinhardtia_paiewonskiana))	(Reinhardtia_simplex	Reinhardtia_gracilis))	((Elaeis_guineensis	Elaeis_oleifera)	(Chamaedorea_seifrizii	Bactris_major)))))	Roystonea_regia))	Sabal_domingensis)	Calamus_caryotoides))	Kingia_australis);
(((Elaeis_guineensis	Elaeis_oleifera)	(Bactris_major	((((Oenocarpus_minor	Oenocarpus_bataua)	(Roystonea_regia	(Iriartea_deltoidea	(Burretiokentia_grandiflora	Pseudophoenix_vinifera))))	((Manicaria_saccifera	Podococcus_barteri)	((Sabal_domingensis	(Calamus_caryotoides	Serenoa_repens))	((Hydriastele_microspadix	Leopoldinia_pulchra)	(Veitchia_spiralis	(Dictyosperma_album	Kentiopsis_piersoniorum))))))	(Reinhardtia_paiewonskiana	((((Reinhardtia_latisecta	Reinhardtia_gracilis)	(Heterospathe_cagayanensis	Pelagodoxa_henryana))	Chamaedorea_seifrizii)	Reinhardtia_simplex)))))	Kingia_australis);
(((Reinhardtia_simplex	Reinhardtia_gracilis)	(((Podococcus_barteri	(((Iriartea_deltoidea	(Heterospathe_cagayanensis	Pelagodoxa_henryana))	Chamaedorea_seifrizii)	((((Leopoldinia_pulchra	(Hydriastele_microspadix	(Kentiopsis_piersoniorum	(Veitchia_spiralis	Dictyosperma_album))))	(Oenocarpus_minor	Oenocarpus_bataua))	(Sabal_domingensis	(Calamus_caryotoides	Serenoa_repens)))	((Manicaria_saccifera	Roystonea_regia)	(Burretiokentia_grandiflora	Pseudophoenix_vinifera)))))	((Elaeis_guineensis	Elaeis_oleifera)	Bactris_major))	(Reinhardtia_latisecta	Reinhardtia_paiewonskiana)))	Kingia_australis);
((Elaeis_oleifera	((Bactris_major	((Reinhardtia_simplex	(Reinhardtia_paiewonskiana	(Reinhardtia_gracilis	Reinhardtia_latisecta)))	(((Manicaria_saccifera	(Podococcus_barteri	((Burretiokentia_grandiflora	Pseudophoenix_vinifera)	(Iriartea_deltoidea	(Heterospathe_cagayanensis	Pelagodoxa_henryana)))))	Roystonea_regia)	(((Hydriastele_microspadix	(Kentiopsis_piersoniorum	(Veitchia_spiralis	(Chamaedorea_seifrizii	Dictyosperma_album))))	(Oenocarpus_minor	Oenocarpus_bataua))	(Leopoldinia_pulchra	(Calamus_caryotoides	(Serenoa_repens	Sabal_domingensis)))))))	Elaeis_guineensis))	Kingia_australis);
((Calamus_caryotoides	(Serenoa_repens	((((Reinhardtia_latisecta	(Reinhardtia_paiewonskiana	Reinhardtia_gracilis))	Reinhardtia_simplex)	((((Manicaria_saccifera	Podococcus_barteri)	(Burretiokentia_grandiflora	Pseudophoenix_vinifera))	(((Elaeis_guineensis	Elaeis_oleifera)	((Chamaedorea_seifrizii	Bactris_major)	(Iriartea_deltoidea	(Heterospathe_cagayanensis	Pelagodoxa_henryana))))	((Leopoldinia_pulchra	(Hydriastele_microspadix	((Kentiopsis_piersoniorum	Veitchia_spiralis)	Dictyosperma_album)))	(Oenocarpus_minor	Oenocarpus_bataua))))	Roystonea_regia))	Sabal_domingensis)))	Kingia_australis);
((Calamus_caryotoides	((Serenoa_repens	Sabal_domingensis)	((Manicaria_saccifera	((Reinhardtia_simplex	Reinhardtia_gracilis)	(Reinhardtia_paiewonskiana	Reinhardtia_latisecta)))	(((Podococcus_barteri	(Chamaedorea_seifrizii	(Burretiokentia_grandiflora	Pseudophoenix_vinifera)))	(((Elaeis_guineensis	Elaeis_oleifera)	Bactris_major)	((((Iriartea_deltoidea	(Heterospathe_cagayanensis	Pelagodoxa_henryana))	Leopoldinia_pulchra)	(Hydriastele_microspadix	((Kentiopsis_piersoniorum	Veitchia_spiralis)	Dictyosperma_album)))	(Oenocarpus_minor	Oenocarpus_bataua))))	Roystonea_regia))))	Kingia_australis);
((Calamus_caryotoides	(Serenoa_repens	((((((Dictyosperma_album	(Veitchia_spiralis	(Chamaedorea_seifrizii	Kentiopsis_piersoniorum)))	Hydriastele_microspadix)	Leopoldinia_pulchra)	(Oenocarpus_bataua	(Manicaria_saccifera	Oenocarpus_minor)))	((((Pelagodoxa_henryana	Heterospathe_cagayanensis)	Roystonea_regia)	((Burretiokentia_grandiflora	Pseudophoenix_vinifera)	((Reinhardtia_paiewonskiana	Reinhardtia_latisecta)	(Reinhardtia_gracilis	Reinhardtia_simplex))))	(Podococcus_barteri	(Bactris_major	(Elaeis_oleifera	(Elaeis_guineensis	Iriartea_deltoidea))))))	Sabal_domingensis)))	Kingia_australis);
(((Elaeis_oleifera	Elaeis_guineensis)	(((Chamaedorea_seifrizii	((Reinhardtia_simplex	Reinhardtia_paiewonskiana)	(Reinhardtia_gracilis	Reinhardtia_latisecta)))	(((((((Veitchia_spiralis	Hydriastele_microspadix)	Kentiopsis_piersoniorum)	Dictyosperma_album)	Leopoldinia_pulchra)	(Oenocarpus_bataua	Oenocarpus_minor))	(Burretiokentia_grandiflora	(Pseudophoenix_vinifera	(Iriartea_deltoidea	(Pelagodoxa_henryana	Heterospathe_cagayanensis)))))	(((Manicaria_saccifera	Podococcus_barteri)	(Serenoa_repens	(Sabal_domingensis	Calamus_caryotoides)))	Roystonea_regia)))	Bactris_major))	Kingia_australis);
((Calamus_caryotoides	(Serenoa_repens	(((((Leopoldinia_pulchra	Bactris_major)	(Elaeis_oleifera	Elaeis_guineensis))	(((Roystonea_regia	((Burretiokentia_grandiflora	Pseudophoenix_vinifera)	(Iriartea_deltoidea	(Pelagodoxa_henryana	Heterospathe_cagayanensis))))	((Reinhardtia_gracilis	(Podococcus_barteri	Reinhardtia_simplex))	(Reinhardtia_paiewonskiana	Reinhardtia_latisecta)))	Manicaria_saccifera))	((Hydriastele_microspadix	(Kentiopsis_piersoniorum	(Veitchia_spiralis	(Chamaedorea_seifrizii	Dictyosperma_album))))	(Oenocarpus_bataua	Oenocarpus_minor)))	Sabal_domingensis)))	Kingia_australis);
((Calamus_caryotoides	(Serenoa_repens	((((Leopoldinia_pulchra	(Bactris_major	(Elaeis_oleifera	Elaeis_guineensis)))	((Roystonea_regia	((Manicaria_saccifera	Podococcus_barteri)	((Burretiokentia_grandiflora	Pseudophoenix_vinifera)	Iriartea_deltoidea)))	((Reinhardtia_gracilis	Reinhardtia_simplex)	(Reinhardtia_paiewonskiana	Reinhardtia_latisecta))))	((Hydriastele_microspadix	((((Pelagodoxa_henryana	Heterospathe_cagayanensis)	Chamaedorea_seifrizii)	Kentiopsis_piersoniorum)	(Veitchia_spiralis	Dictyosperma_album)))	(Oenocarpus_bataua	Oenocarpus_minor)))	Sabal_domingensis)))	Kingia_australis);
((Reinhardtia_simplex	((((Reinhardtia_paiewonskiana	Reinhardtia_latisecta)	(((((((Veitchia_spiralis	Hydriastele_microspadix)	Dictyosperma_album)	Kentiopsis_piersoniorum)	(Oenocarpus_bataua	Oenocarpus_minor))	((Calamus_caryotoides	(Serenoa_repens	Sabal_domingensis))	(Leopoldinia_pulchra	(Bactris_major	(Elaeis_oleifera	Elaeis_guineensis)))))	(Roystonea_regia	((Burretiokentia_grandiflora	Pseudophoenix_vinifera)	Iriartea_deltoidea)))	((Pelagodoxa_henryana	Heterospathe_cagayanensis)	Chamaedorea_seifrizii)))	(Manicaria_saccifera	Podococcus_barteri))	Reinhardtia_gracilis))	Kingia_australis);
((Calamus_caryotoides	((Serenoa_repens	Sabal_domingensis)	(((((Manicaria_saccifera	Podococcus_barteri)	(Bactris_major	(Elaeis_oleifera	Elaeis_guineensis)))	(((Burretiokentia_grandiflora	(Pseudophoenix_vinifera	(((Pelagodoxa_henryana	Heterospathe_cagayanensis)	Chamaedorea_seifrizii)	Iriartea_deltoidea)))	Leopoldinia_pulchra)	(((Hydriastele_microspadix	(Dictyosperma_album	Veitchia_spiralis))	Kentiopsis_piersoniorum)	(Oenocarpus_bataua	Oenocarpus_minor))))	Roystonea_regia)	((Reinhardtia_paiewonskiana	Reinhardtia_latisecta)	(Reinhardtia_gracilis	Reinhardtia_simplex)))))	Kingia_australis);
((Roystonea_regia	(((((Pelagodoxa_henryana	Heterospathe_cagayanensis)	Iriartea_deltoidea)	Chamaedorea_seifrizii)	((Reinhardtia_paiewonskiana	Reinhardtia_latisecta)	(Manicaria_saccifera	(Reinhardtia_simplex	Reinhardtia_gracilis))))	((Burretiokentia_grandiflora	Pseudophoenix_vinifera)	((((Calamus_caryotoides	(Serenoa_repens	Sabal_domingensis))	Podococcus_barteri)	(Bactris_major	(Elaeis_oleifera	Elaeis_guineensis)))	((Leopoldinia_pulchra	(Hydriastele_microspadix	(Dictyosperma_album	(Veitchia_spiralis	Kentiopsis_piersoniorum))))	(Oenocarpus_bataua	Oenocarpus_minor))))))	Kingia_australis);
((Calamus_caryotoides	(Serenoa_repens	((((((Hydriastele_microspadix	(Dictyosperma_album	(Veitchia_spiralis	(Chamaedorea_seifrizii	Kentiopsis_piersoniorum))))	(Oenocarpus_bataua	Oenocarpus_minor))	((Podococcus_barteri	(((Pelagodoxa_henryana	Heterospathe_cagayanensis)	Iriartea_deltoidea)	(Burretiokentia_grandiflora	Pseudophoenix_vinifera)))	(Roystonea_regia	(((Reinhardtia_gracilis	Reinhardtia_paiewonskiana)	(Reinhardtia_simplex	Reinhardtia_latisecta))	Manicaria_saccifera))))	(Bactris_major	(Elaeis_oleifera	Elaeis_guineensis)))	Leopoldinia_pulchra)	Sabal_domingensis)))	Kingia_australis);
((Elaeis_guineensis	((((Reinhardtia_simplex	((Reinhardtia_paiewonskiana	Reinhardtia_gracilis)	Reinhardtia_latisecta))	((((Oenocarpus_bataua	Oenocarpus_minor)	((Leopoldinia_pulchra	((Hydriastele_microspadix	Veitchia_spiralis)	(Dictyosperma_album	Kentiopsis_piersoniorum)))	(Sabal_domingensis	(Calamus_caryotoides	Serenoa_repens))))	(Roystonea_regia	(((Pelagodoxa_henryana	Heterospathe_cagayanensis)	Iriartea_deltoidea)	(Burretiokentia_grandiflora	Pseudophoenix_vinifera))))	(Manicaria_saccifera	(Chamaedorea_seifrizii	Podococcus_barteri))))	Bactris_major)	Elaeis_oleifera))	Kingia_australis);
(((Calamus_caryotoides	Serenoa_repens)	(((((Podococcus_barteri	(((((Pelagodoxa_henryana	Heterospathe_cagayanensis)	Iriartea_deltoidea)	Chamaedorea_seifrizii)	((Reinhardtia_simplex	(Reinhardtia_gracilis	Reinhardtia_paiewonskiana))	Reinhardtia_latisecta))	((Burretiokentia_grandiflora	Pseudophoenix_vinifera)	Roystonea_regia)))	(Bactris_major	(Elaeis_oleifera	Elaeis_guineensis)))	(Oenocarpus_bataua	(Manicaria_saccifera	Oenocarpus_minor)))	(Leopoldinia_pulchra	((Hydriastele_microspadix	Veitchia_spiralis)	(Dictyosperma_album	Kentiopsis_piersoniorum))))	Sabal_domingensis))	Kingia_australis);
((Elaeis_oleifera	(Elaeis_guineensis	(Bactris_major	(((Podococcus_barteri	(Burretiokentia_grandiflora	Pseudophoenix_vinifera))	(Roystonea_regia	((Manicaria_saccifera	((((Chamaedorea_seifrizii	(Kentiopsis_piersoniorum	Veitchia_spiralis))	Dictyosperma_album)	Hydriastele_microspadix)	((Iriartea_deltoidea	(Leopoldinia_pulchra	(Pelagodoxa_henryana	Heterospathe_cagayanensis)))	((Calamus_caryotoides	Serenoa_repens)	Sabal_domingensis))))	(Oenocarpus_bataua	Oenocarpus_minor))))	(Reinhardtia_simplex	(Reinhardtia_latisecta	(Reinhardtia_paiewonskiana	Reinhardtia_gracilis)))))))	Kingia_australis);
(((Iriartea_deltoidea	Elaeis_guineensis)	(Elaeis_oleifera	(Bactris_major	(((Reinhardtia_simplex	Reinhardtia_gracilis)	(Reinhardtia_latisecta	Reinhardtia_paiewonskiana))	(((Leopoldinia_pulchra	((((Chamaedorea_seifrizii	(Pelagodoxa_henryana	Heterospathe_cagayanensis))	(Kentiopsis_piersoniorum	Veitchia_spiralis))	Dictyosperma_album)	Hydriastele_microspadix))	(Oenocarpus_bataua	Oenocarpus_minor))	((((Podococcus_barteri	((Calamus_caryotoides	Serenoa_repens)	Sabal_domingensis))	(Burretiokentia_grandiflora	Pseudophoenix_vinifera))	Roystonea_regia)	Manicaria_saccifera))))))	Kingia_australis);
((Elaeis_guineensis	((Bactris_major	(((Manicaria_saccifera	(Reinhardtia_simplex	Reinhardtia_gracilis))	(Reinhardtia_latisecta	Reinhardtia_paiewonskiana))	((((((((Kentiopsis_piersoniorum	Veitchia_spiralis)	Dictyosperma_album)	Hydriastele_microspadix)	(Serenoa_repens	(Sabal_domingensis	Calamus_caryotoides)))	(Oenocarpus_bataua	Oenocarpus_minor))	(Leopoldinia_pulchra	((Iriartea_deltoidea	(Chamaedorea_seifrizii	(Pelagodoxa_henryana	Heterospathe_cagayanensis)))	(Burretiokentia_grandiflora	Pseudophoenix_vinifera))))	Roystonea_regia)	Podococcus_barteri)))	Elaeis_oleifera))	Kingia_australis);
((Calamus_caryotoides	(((Reinhardtia_simplex	((Reinhardtia_latisecta	Manicaria_saccifera)	(Heterospathe_cagayanensis	(Reinhardtia_paiewonskiana	Reinhardtia_gracilis))))	((((Oenocarpus_bataua	Oenocarpus_minor)	((Kentiopsis_piersoniorum	((Leopoldinia_pulchra	Hydriastele_microspadix)	Veitchia_spiralis))	((Chamaedorea_seifrizii	Pelagodoxa_henryana)	Dictyosperma_album)))	(((Elaeis_oleifera	(Iriartea_deltoidea	Elaeis_guineensis))	Bactris_major)	Podococcus_barteri))	(Roystonea_regia	(Burretiokentia_grandiflora	Pseudophoenix_vinifera))))	(Serenoa_repens	Sabal_domingensis)))	Kingia_australis);
((Elaeis_oleifera	((Bactris_major	(Leopoldinia_pulchra	((Roystonea_regia	(((Reinhardtia_latisecta	Reinhardtia_paiewonskiana)	(Reinhardtia_gracilis	Reinhardtia_simplex))	(Sabal_domingensis	(Serenoa_repens	Calamus_caryotoides))))	((((Iriartea_deltoidea	(Heterospathe_cagayanensis	Pelagodoxa_henryana))	Pseudophoenix_vinifera)	(Manicaria_saccifera	Podococcus_barteri))	((Oenocarpus_bataua	(Burretiokentia_grandiflora	Oenocarpus_minor))	((Hydriastele_microspadix	(Kentiopsis_piersoniorum	Veitchia_spiralis))	(Chamaedorea_seifrizii	Dictyosperma_album)))))))	Elaeis_guineensis))	Kingia_australis);
(((Oenocarpus_bataua	Oenocarpus_minor)	((Leopoldinia_pulchra	(Hydriastele_microspadix	(((Chamaedorea_seifrizii	Kentiopsis_piersoniorum)	Veitchia_spiralis)	Dictyosperma_album)))	(((Elaeis_guineensis	Elaeis_oleifera)	Bactris_major)	((Podococcus_barteri	Pseudophoenix_vinifera)	(Roystonea_regia	(((Iriartea_deltoidea	(Heterospathe_cagayanensis	Pelagodoxa_henryana))	((Burretiokentia_grandiflora	Reinhardtia_simplex)	(Reinhardtia_latisecta	(Manicaria_saccifera	(Reinhardtia_paiewonskiana	Reinhardtia_gracilis)))))	(Sabal_domingensis	(Serenoa_repens	Calamus_caryotoides))))))))	Kingia_australis);
((Elaeis_guineensis	(Iriartea_deltoidea	(Elaeis_oleifera	(Bactris_major	((((Reinhardtia_gracilis	Reinhardtia_simplex)	(Reinhardtia_latisecta	Reinhardtia_paiewonskiana))	(Sabal_domingensis	(Serenoa_repens	Calamus_caryotoides)))	((((Manicaria_saccifera	Podococcus_barteri)	(Burretiokentia_grandiflora	Pseudophoenix_vinifera))	Roystonea_regia)	((Oenocarpus_bataua	(Oenocarpus_minor	(Heterospathe_cagayanensis	Pelagodoxa_henryana)))	(Leopoldinia_pulchra	(Hydriastele_microspadix	((Kentiopsis_piersoniorum	Veitchia_spiralis)	(Chamaedorea_seifrizii	Dictyosperma_album)))))))))))	Kingia_australis);
((Sabal_domingensis	(Serenoa_repens	(((Pseudophoenix_vinifera	Roystonea_regia)	((Leopoldinia_pulchra	(Manicaria_saccifera	((Oenocarpus_bataua	Oenocarpus_minor)	((Calamus_caryotoides	Hydriastele_microspadix)	(Kentiopsis_piersoniorum	(Veitchia_spiralis	Dictyosperma_album))))))	((Chamaedorea_seifrizii	((Reinhardtia_simplex	Reinhardtia_gracilis)	((Reinhardtia_paiewonskiana	Reinhardtia_latisecta)	(Iriartea_deltoidea	(Heterospathe_cagayanensis	(Burretiokentia_grandiflora	Pelagodoxa_henryana))))))	((Elaeis_guineensis	Elaeis_oleifera)	Bactris_major))))	Podococcus_barteri)))	Kingia_australis);
((Roystonea_regia	(((Manicaria_saccifera	((((Oenocarpus_bataua	Oenocarpus_minor)	(Hydriastele_microspadix	(Dictyosperma_album	(Kentiopsis_piersoniorum	Veitchia_spiralis))))	((Elaeis_guineensis	(Iriartea_deltoidea	Elaeis_oleifera))	Bactris_major))	(Leopoldinia_pulchra	(Burretiokentia_grandiflora	Pseudophoenix_vinifera))))	((Serenoa_repens	(Podococcus_barteri	Sabal_domingensis))	((Chamaedorea_seifrizii	(((Reinhardtia_gracilis	Reinhardtia_simplex)	(Reinhardtia_paiewonskiana	Reinhardtia_latisecta))	Calamus_caryotoides))	Pelagodoxa_henryana)))	Heterospathe_cagayanensis))	Kingia_australis);
((Calamus_caryotoides	(Serenoa_repens	(Sabal_domingensis	(((Roystonea_regia	((Manicaria_saccifera	((((Reinhardtia_latisecta	Reinhardtia_gracilis)	Reinhardtia_simplex)	Reinhardtia_paiewonskiana)	((Heterospathe_cagayanensis	(Pelagodoxa_henryana	Chamaedorea_seifrizii))	Iriartea_deltoidea)))	((Burretiokentia_grandiflora	Pseudophoenix_vinifera)	Podococcus_barteri)))	(Hydriastele_microspadix	(((Oenocarpus_bataua	Oenocarpus_minor)	Dictyosperma_album)	(Kentiopsis_piersoniorum	Veitchia_spiralis))))	(((Elaeis_guineensis	Elaeis_oleifera)	Bactris_major)	Leopoldinia_pulchra)))))	Kingia_australis);
(((Manicaria_saccifera	Oenocarpus_minor)	(((((Roystonea_regia	((Calamus_caryotoides	(Serenoa_repens	Sabal_domingensis))	((Reinhardtia_latisecta	Reinhardtia_paiewonskiana)	(Reinhardtia_gracilis	Reinhardtia_simplex))))	(((Elaeis_guineensis	Elaeis_oleifera)	Bactris_major)	((((Heterospathe_cagayanensis	Pelagodoxa_henryana)	Iriartea_deltoidea)	Pseudophoenix_vinifera)	(Chamaedorea_seifrizii	Podococcus_barteri))))	Burretiokentia_grandiflora)	(Leopoldinia_pulchra	(((Veitchia_spiralis	Kentiopsis_piersoniorum)	Hydriastele_microspadix)	Dictyosperma_album)))	Oenocarpus_bataua))	Kingia_australis);
(((Elaeis_guineensis	Elaeis_oleifera)	(Bactris_major	((Leopoldinia_pulchra	Calamus_caryotoides)	((((Oenocarpus_bataua	Oenocarpus_minor)	((Kentiopsis_piersoniorum	Dictyosperma_album)	(Hydriastele_microspadix	Veitchia_spiralis)))	((Roystonea_regia	(Burretiokentia_grandiflora	Pseudophoenix_vinifera))	((Chamaedorea_seifrizii	(((Heterospathe_cagayanensis	Pelagodoxa_henryana)	Iriartea_deltoidea)	Manicaria_saccifera))	((Reinhardtia_latisecta	Reinhardtia_paiewonskiana)	(Reinhardtia_gracilis	Reinhardtia_simplex)))))	((Serenoa_repens	Sabal_domingensis)	Podococcus_barteri)))))	Kingia_australis);
((Calamus_caryotoides	((((((Oenocarpus_bataua	Oenocarpus_minor)	((Veitchia_spiralis	(Kentiopsis_piersoniorum	Dictyosperma_album))	(Leopoldinia_pulchra	Hydriastele_microspadix)))	((((Elaeis_guineensis	Elaeis_oleifera)	(Chamaedorea_seifrizii	Bactris_major))	Manicaria_saccifera)	((Burretiokentia_grandiflora	(Iriartea_deltoidea	Pseudophoenix_vinifera))	Podococcus_barteri)))	Roystonea_regia)	(((Reinhardtia_latisecta	Reinhardtia_paiewonskiana)	(Reinhardtia_gracilis	Reinhardtia_simplex))	(Heterospathe_cagayanensis	Pelagodoxa_henryana)))	(Serenoa_repens	Sabal_domingensis)))	Kingia_australis);
((Elaeis_guineensis	(Elaeis_oleifera	(Bactris_major	(((((Burretiokentia_grandiflora	Pseudophoenix_vinifera)	Podococcus_barteri)	Roystonea_regia)	((Oenocarpus_bataua	Oenocarpus_minor)	(Manicaria_saccifera	(((Serenoa_repens	((Iriartea_deltoidea	(Chamaedorea_seifrizii	(Heterospathe_cagayanensis	Pelagodoxa_henryana)))	Sabal_domingensis))	Calamus_caryotoides)	(Leopoldinia_pulchra	((Kentiopsis_piersoniorum	(Dictyosperma_album	Veitchia_spiralis))	Hydriastele_microspadix))))))	((Reinhardtia_latisecta	Reinhardtia_paiewonskiana)	(Reinhardtia_simplex	Reinhardtia_gracilis))))))	Kingia_australis);
(((Serenoa_repens	Sabal_domingensis)	((((((Burretiokentia_grandiflora	Pseudophoenix_vinifera)	(Manicaria_saccifera	Podococcus_barteri))	Roystonea_regia)	(((Iriartea_deltoidea	(Heterospathe_cagayanensis	Pelagodoxa_henryana))	((Reinhardtia_latisecta	Reinhardtia_paiewonskiana)	(Reinhardtia_simplex	Reinhardtia_gracilis)))	((Elaeis_guineensis	Elaeis_oleifera)	Bactris_major)))	((Oenocarpus_bataua	Oenocarpus_minor)	(Leopoldinia_pulchra	(Hydriastele_microspadix	((Veitchia_spiralis	(Chamaedorea_seifrizii	Kentiopsis_piersoniorum))	Dictyosperma_album)))))	Calamus_caryotoides))	Kingia_australis);
((((Sabal_domingensis	((Roystonea_regia	(((((Reinhardtia_simplex	Reinhardtia_gracilis)	(Reinhardtia_latisecta	Reinhardtia_paiewonskiana))	((Elaeis_guineensis	Elaeis_oleifera)	Bactris_major))	(Podococcus_barteri	Manicaria_saccifera))	(Leopoldinia_pulchra	(Iriartea_deltoidea	(Burretiokentia_grandiflora	Pseudophoenix_vinifera)))))	((Oenocarpus_bataua	Oenocarpus_minor)	(Hydriastele_microspadix	((Kentiopsis_piersoniorum	(Dictyosperma_album	Veitchia_spiralis))	((Heterospathe_cagayanensis	Pelagodoxa_henryana)	Chamaedorea_seifrizii))))))	Serenoa_repens)	Calamus_caryotoides)	Kingia_australis);
((((Sabal_domingensis	((((((((Chamaedorea_seifrizii	Elaeis_guineensis)	Elaeis_oleifera)	Bactris_major)	(Leopoldinia_pulchra	((((Manicaria_saccifera	Kentiopsis_piersoniorum)	Veitchia_spiralis)	Hydriastele_microspadix)	Dictyosperma_album)))	((Burretiokentia_grandiflora	Pseudophoenix_vinifera)	(((Heterospathe_cagayanensis	Pelagodoxa_henryana)	Oenocarpus_bataua)	Oenocarpus_minor)))	(Iriartea_deltoidea	Roystonea_regia))	((Reinhardtia_simplex	Reinhardtia_gracilis)	(Reinhardtia_latisecta	Reinhardtia_paiewonskiana)))	Podococcus_barteri))	Serenoa_repens)	Calamus_caryotoides)	Kingia_australis);
(((Elaeis_guineensis	Elaeis_oleifera)	(Bactris_major	(((Reinhardtia_simplex	Reinhardtia_gracilis)	(Reinhardtia_latisecta	Reinhardtia_paiewonskiana))	((((Iriartea_deltoidea	(Roystonea_regia	(Pseudophoenix_vinifera	(Chamaedorea_seifrizii	Burretiokentia_grandiflora))))	(Podococcus_barteri	((Serenoa_repens	Calamus_caryotoides)	Sabal_domingensis)))	((Manicaria_saccifera	(Leopoldinia_pulchra	(((Kentiopsis_piersoniorum	Veitchia_spiralis)	Hydriastele_microspadix)	Dictyosperma_album)))	(Oenocarpus_bataua	Oenocarpus_minor)))	(Heterospathe_cagayanensis	Pelagodoxa_henryana)))))	Kingia_australis);
((Roystonea_regia	((Chamaedorea_seifrizii	(((Heterospathe_cagayanensis	Pelagodoxa_henryana)	(Reinhardtia_gracilis	Reinhardtia_simplex))	(Reinhardtia_paiewonskiana	Reinhardtia_latisecta)))	((Manicaria_saccifera	(((Podococcus_barteri	((Serenoa_repens	Calamus_caryotoides)	Sabal_domingensis))	((Hydriastele_microspadix	(Dictyosperma_album	(Kentiopsis_piersoniorum	Veitchia_spiralis)))	(Oenocarpus_bataua	Oenocarpus_minor)))	((Elaeis_guineensis	Elaeis_oleifera)	Bactris_major)))	(Leopoldinia_pulchra	(Iriartea_deltoidea	(Burretiokentia_grandiflora	Pseudophoenix_vinifera))))))	Kingia_australis);
((Calamus_caryotoides	((Sabal_domingensis	((Leopoldinia_pulchra	(Hydriastele_microspadix	(Dictyosperma_album	(Kentiopsis_piersoniorum	Veitchia_spiralis))))	((Roystonea_regia	((((Elaeis_guineensis	Elaeis_oleifera)	Bactris_major)	(Chamaedorea_seifrizii	(((Reinhardtia_simplex	(Reinhardtia_paiewonskiana	Reinhardtia_latisecta))	Reinhardtia_gracilis)	(Iriartea_deltoidea	(Heterospathe_cagayanensis	Pelagodoxa_henryana)))))	(Manicaria_saccifera	(Podococcus_barteri	(Burretiokentia_grandiflora	Pseudophoenix_vinifera)))))	(Oenocarpus_bataua	Oenocarpus_minor))))	Serenoa_repens))	Kingia_australis);
((Calamus_caryotoides	((Oenocarpus_bataua	Oenocarpus_minor)	((Leopoldinia_pulchra	(Hydriastele_microspadix	((Kentiopsis_piersoniorum	Veitchia_spiralis)	Dictyosperma_album)))	(((Sabal_domingensis	Serenoa_repens)	Podococcus_barteri)	((Burretiokentia_grandiflora	Pseudophoenix_vinifera)	(Roystonea_regia	((Bactris_major	(Elaeis_oleifera	(Elaeis_guineensis	Iriartea_deltoidea)))	(Chamaedorea_seifrizii	(Manicaria_saccifera	((Pelagodoxa_henryana	Heterospathe_cagayanensis)	((Reinhardtia_latisecta	Reinhardtia_paiewonskiana)	(Reinhardtia_simplex	Reinhardtia_gracilis))))))))))))	Kingia_australis);
((Roystonea_regia	((((Podococcus_barteri	(Leopoldinia_pulchra	((Oenocarpus_bataua	Oenocarpus_minor)	(((Kentiopsis_piersoniorum	Veitchia_spiralis)	Dictyosperma_album)	(Hydriastele_microspadix	Manicaria_saccifera)))))	((Chamaedorea_seifrizii	Bactris_major)	(Elaeis_oleifera	Elaeis_guineensis)))	(Burretiokentia_grandiflora	(((Pelagodoxa_henryana	Heterospathe_cagayanensis)	Iriartea_deltoidea)	Pseudophoenix_vinifera)))	((Sabal_domingensis	Serenoa_repens)	(Calamus_caryotoides	(Reinhardtia_simplex	(Reinhardtia_paiewonskiana	(Reinhardtia_gracilis	Reinhardtia_latisecta)))))))	Kingia_australis);
((Calamus_caryotoides	(Serenoa_repens	(((Leopoldinia_pulchra	(Bactris_major	(Elaeis_oleifera	Elaeis_guineensis)))	(((((Kentiopsis_piersoniorum	Veitchia_spiralis)	Dictyosperma_album)	Hydriastele_microspadix)	(Oenocarpus_bataua	Oenocarpus_minor))	((Podococcus_barteri	(Pseudophoenix_vinifera	Burretiokentia_grandiflora))	((((Chamaedorea_seifrizii	(Pelagodoxa_henryana	Heterospathe_cagayanensis))	Iriartea_deltoidea)	((Manicaria_saccifera	(Reinhardtia_simplex	Reinhardtia_gracilis))	(Reinhardtia_paiewonskiana	Reinhardtia_latisecta)))	Roystonea_regia))))	Sabal_domingensis)))	Kingia_australis);
((Calamus_caryotoides	((((((Podococcus_barteri	(Iriartea_deltoidea	(Pseudophoenix_vinifera	Burretiokentia_grandiflora)))	((((((Manicaria_saccifera	Reinhardtia_simplex)	Reinhardtia_gracilis)	(Reinhardtia_paiewonskiana	Reinhardtia_latisecta))	(Pelagodoxa_henryana	Heterospathe_cagayanensis))	Chamaedorea_seifrizii)	Roystonea_regia))	(Leopoldinia_pulchra	(Bactris_major	(Elaeis_oleifera	Elaeis_guineensis))))	((((Kentiopsis_piersoniorum	Veitchia_spiralis)	Dictyosperma_album)	Hydriastele_microspadix)	(Oenocarpus_bataua	Oenocarpus_minor)))	Serenoa_repens)	Sabal_domingensis))	Kingia_australis);
((Calamus_caryotoides	((((((Pelagodoxa_henryana	Heterospathe_cagayanensis)	Reinhardtia_simplex)	(Reinhardtia_gracilis	((Bactris_major	(Elaeis_oleifera	Elaeis_guineensis))	((((Kentiopsis_piersoniorum	(Veitchia_spiralis	Dictyosperma_album))	Hydriastele_microspadix)	(Oenocarpus_bataua	Oenocarpus_minor))	(Leopoldinia_pulchra	(Roystonea_regia	(((Sabal_domingensis	Serenoa_repens)	(Manicaria_saccifera	Podococcus_barteri))	(Burretiokentia_grandiflora	(Iriartea_deltoidea	Pseudophoenix_vinifera)))))))))	Reinhardtia_paiewonskiana)	Chamaedorea_seifrizii)	Reinhardtia_latisecta))	Kingia_australis);
((Roystonea_regia	(((Podococcus_barteri	(Burretiokentia_grandiflora	(Iriartea_deltoidea	Pseudophoenix_vinifera)))	(((Sabal_domingensis	Serenoa_repens)	((Hydriastele_microspadix	((Kentiopsis_piersoniorum	Veitchia_spiralis)	(Chamaedorea_seifrizii	Dictyosperma_album)))	(Oenocarpus_bataua	Oenocarpus_minor)))	(Leopoldinia_pulchra	((Bactris_major	Calamus_caryotoides)	(Elaeis_oleifera	Elaeis_guineensis)))))	(((Pelagodoxa_henryana	Heterospathe_cagayanensis)	(Reinhardtia_simplex	(Reinhardtia_gracilis	Manicaria_saccifera)))	(Reinhardtia_latisecta	Reinhardtia_paiewonskiana))))	Kingia_australis);
((Calamus_caryotoides	(Serenoa_repens	(((Bactris_major	((((Leopoldinia_pulchra	(Iriartea_deltoidea	Pseudophoenix_vinifera))	(((Manicaria_saccifera	Burretiokentia_grandiflora)	Roystonea_regia)	(((Reinhardtia_gracilis	Reinhardtia_simplex)	(Reinhardtia_latisecta	Reinhardtia_paiewonskiana))	((Pelagodoxa_henryana	Heterospathe_cagayanensis)	Chamaedorea_seifrizii))))	((Hydriastele_microspadix	((Kentiopsis_piersoniorum	Veitchia_spiralis)	Dictyosperma_album))	(Oenocarpus_bataua	Oenocarpus_minor)))	(Elaeis_oleifera	Elaeis_guineensis)))	Podococcus_barteri)	Sabal_domingensis)))	Kingia_australis);
((Calamus_caryotoides	((Serenoa_repens	Sabal_domingensis)	(((((Manicaria_saccifera	Podococcus_barteri)	(Iriartea_deltoidea	(Burretiokentia_grandiflora	Pseudophoenix_vinifera)))	((Reinhardtia_simplex	((Reinhardtia_latisecta	Reinhardtia_gracilis)	Reinhardtia_paiewonskiana))	Roystonea_regia))	((Hydriastele_microspadix	(((((Pelagodoxa_henryana	Heterospathe_cagayanensis)	Chamaedorea_seifrizii)	Kentiopsis_piersoniorum)	Veitchia_spiralis)	Dictyosperma_album))	(Oenocarpus_bataua	Oenocarpus_minor)))	(Leopoldinia_pulchra	(Bactris_major	(Elaeis_oleifera	Elaeis_guineensis))))))	Kingia_australis);
(((Oenocarpus_bataua	Oenocarpus_minor)	((((Leopoldinia_pulchra	(Burretiokentia_grandiflora	Pseudophoenix_vinifera))	((Podococcus_barteri	Bactris_major)	(Elaeis_oleifera	Elaeis_guineensis)))	((Manicaria_saccifera	((((Iriartea_deltoidea	(Pelagodoxa_henryana	Heterospathe_cagayanensis))	Chamaedorea_seifrizii)	(((Reinhardtia_paiewonskiana	Reinhardtia_latisecta)	Reinhardtia_simplex)	Reinhardtia_gracilis))	(Calamus_caryotoides	(Serenoa_repens	Sabal_domingensis))))	Roystonea_regia))	(Hydriastele_microspadix	((Kentiopsis_piersoniorum	Veitchia_spiralis)	Dictyosperma_album))))	Kingia_australis);
((Calamus_caryotoides	(Serenoa_repens	(((Roystonea_regia	((Pseudophoenix_vinifera	(Manicaria_saccifera	Podococcus_barteri))	((((Leopoldinia_pulchra	(Hydriastele_microspadix	(((Pelagodoxa_henryana	Heterospathe_cagayanensis)	Chamaedorea_seifrizii)	((Kentiopsis_piersoniorum	Veitchia_spiralis)	Dictyosperma_album))))	(Oenocarpus_bataua	Oenocarpus_minor))	Burretiokentia_grandiflora)	(Bactris_major	(Elaeis_guineensis	(Iriartea_deltoidea	Elaeis_oleifera))))))	((Reinhardtia_paiewonskiana	Reinhardtia_latisecta)	(Reinhardtia_simplex	Reinhardtia_gracilis)))	Sabal_domingensis)))	Kingia_australis);
((Calamus_caryotoides	((((Bactris_major	(Elaeis_oleifera	Elaeis_guineensis))	((((Iriartea_deltoidea	(Pseudophoenix_vinifera	Burretiokentia_grandiflora))	(Manicaria_saccifera	Podococcus_barteri))	Roystonea_regia)	((Heterospathe_cagayanensis	Pelagodoxa_henryana)	(Chamaedorea_seifrizii	((Reinhardtia_paiewonskiana	Reinhardtia_latisecta)	(Reinhardtia_simplex	Reinhardtia_gracilis))))))	((Oenocarpus_bataua	Oenocarpus_minor)	((Hydriastele_microspadix	(Kentiopsis_piersoniorum	(Dictyosperma_album	Veitchia_spiralis)))	Leopoldinia_pulchra)))	(Serenoa_repens	Sabal_domingensis)))	Kingia_australis);
(((((((Hydriastele_microspadix	Burretiokentia_grandiflora)	((Chamaedorea_seifrizii	Dictyosperma_album)	((Manicaria_saccifera	Kentiopsis_piersoniorum)	Veitchia_spiralis)))	((Oenocarpus_bataua	Oenocarpus_minor)	((((Reinhardtia_paiewonskiana	Reinhardtia_latisecta)	(Reinhardtia_simplex	Reinhardtia_gracilis))	(Bactris_major	(Elaeis_oleifera	Elaeis_guineensis)))	(Podococcus_barteri	((((Iriartea_deltoidea	(Heterospathe_cagayanensis	Pelagodoxa_henryana))	Leopoldinia_pulchra)	Pseudophoenix_vinifera)	Roystonea_regia)))))	Sabal_domingensis)	Serenoa_repens)	Calamus_caryotoides)	Kingia_australis);
((Roystonea_regia	(((((Chamaedorea_seifrizii	((Iriartea_deltoidea	(Heterospathe_cagayanensis	Pelagodoxa_henryana))	((Reinhardtia_simplex	(Reinhardtia_latisecta	(Reinhardtia_gracilis	Reinhardtia_paiewonskiana)))	Manicaria_saccifera)))	(Bactris_major	(Elaeis_oleifera	Elaeis_guineensis)))	((Leopoldinia_pulchra	(Hydriastele_microspadix	(Dictyosperma_album	(Kentiopsis_piersoniorum	Veitchia_spiralis))))	(Oenocarpus_bataua	Oenocarpus_minor)))	(Podococcus_barteri	(Sabal_domingensis	(Serenoa_repens	Calamus_caryotoides))))	(Pseudophoenix_vinifera	Burretiokentia_grandiflora)))	Kingia_australis);
((Roystonea_regia	((((((Calamus_caryotoides	Bactris_major)	(Elaeis_oleifera	Elaeis_guineensis))	((Dictyosperma_album	((Kentiopsis_piersoniorum	Veitchia_spiralis)	Hydriastele_microspadix))	(Oenocarpus_bataua	Oenocarpus_minor)))	(((Reinhardtia_simplex	Reinhardtia_gracilis)	(Reinhardtia_paiewonskiana	Reinhardtia_latisecta))	Manicaria_saccifera))	(Leopoldinia_pulchra	(((Iriartea_deltoidea	(Heterospathe_cagayanensis	Pelagodoxa_henryana))	Pseudophoenix_vinifera)	Burretiokentia_grandiflora)))	(Podococcus_barteri	((Chamaedorea_seifrizii	Sabal_domingensis)	Serenoa_repens))))	Kingia_australis);
((Serenoa_repens	(((((((Leopoldinia_pulchra	(Dictyosperma_album	(Kentiopsis_piersoniorum	(Veitchia_spiralis	Hydriastele_microspadix))))	(Oenocarpus_bataua	Oenocarpus_minor))	(((((Heterospathe_cagayanensis	Pelagodoxa_henryana)	Iriartea_deltoidea)	Burretiokentia_grandiflora)	Pseudophoenix_vinifera)	((Bactris_major	(Elaeis_oleifera	Elaeis_guineensis))	Podococcus_barteri)))	Roystonea_regia)	((Chamaedorea_seifrizii	(Reinhardtia_paiewonskiana	(Manicaria_saccifera	Reinhardtia_latisecta)))	(Reinhardtia_simplex	Reinhardtia_gracilis)))	Sabal_domingensis)	Calamus_caryotoides))	Kingia_australis);
((Serenoa_repens	((Calamus_caryotoides	(((Podococcus_barteri	((Bactris_major	(Elaeis_oleifera	Elaeis_guineensis))	((((((Chamaedorea_seifrizii	(Heterospathe_cagayanensis	Pelagodoxa_henryana))	Kentiopsis_piersoniorum)	(Veitchia_spiralis	Dictyosperma_album))	Hydriastele_microspadix)	(Oenocarpus_bataua	Oenocarpus_minor))	Leopoldinia_pulchra)))	(Roystonea_regia	(Manicaria_saccifera	(Iriartea_deltoidea	(Burretiokentia_grandiflora	Pseudophoenix_vinifera)))))	(Reinhardtia_simplex	(Reinhardtia_paiewonskiana	(Reinhardtia_gracilis	Reinhardtia_latisecta)))))	Sabal_domingensis))	Kingia_australis);
(((Manicaria_saccifera	(Oenocarpus_bataua	Oenocarpus_minor))	(((((Leopoldinia_pulchra	(Bactris_major	(Elaeis_oleifera	Elaeis_guineensis)))	(Reinhardtia_latisecta	((Reinhardtia_gracilis	Reinhardtia_simplex)	Reinhardtia_paiewonskiana)))	(((Burretiokentia_grandiflora	Pseudophoenix_vinifera)	Roystonea_regia)	(Podococcus_barteri	(Sabal_domingensis	Serenoa_repens))))	((((Iriartea_deltoidea	(Chamaedorea_seifrizii	(Heterospathe_cagayanensis	Pelagodoxa_henryana)))	Kentiopsis_piersoniorum)	(Veitchia_spiralis	Dictyosperma_album))	Hydriastele_microspadix))	Calamus_caryotoides))	Kingia_australis);
((((Sabal_domingensis	Serenoa_repens)	(((((Manicaria_saccifera	(((Veitchia_spiralis	Kentiopsis_piersoniorum)	Dictyosperma_album)	Hydriastele_microspadix))	(Oenocarpus_bataua	Oenocarpus_minor))	((Roystonea_regia	(Podococcus_barteri	((Reinhardtia_gracilis	Reinhardtia_simplex)	(Reinhardtia_paiewonskiana	Reinhardtia_latisecta))))	((Iriartea_deltoidea	(Chamaedorea_seifrizii	(Heterospathe_cagayanensis	Pelagodoxa_henryana)))	(Burretiokentia_grandiflora	Pseudophoenix_vinifera))))	(Bactris_major	(Elaeis_oleifera	Elaeis_guineensis)))	Leopoldinia_pulchra))	Calamus_caryotoides)	Kingia_australis);
(((Reinhardtia_gracilis	Reinhardtia_simplex)	((Manicaria_saccifera	(((Roystonea_regia	(Burretiokentia_grandiflora	Pseudophoenix_vinifera))	(((Bactris_major	(Elaeis_oleifera	Elaeis_guineensis))	((Leopoldinia_pulchra	(((Veitchia_spiralis	Kentiopsis_piersoniorum)	Dictyosperma_album)	Hydriastele_microspadix))	(Oenocarpus_bataua	Oenocarpus_minor)))	(Podococcus_barteri	(Sabal_domingensis	Serenoa_repens))))	Calamus_caryotoides))	(((Reinhardtia_paiewonskiana	Reinhardtia_latisecta)	(Iriartea_deltoidea	(Heterospathe_cagayanensis	Pelagodoxa_henryana)))	Chamaedorea_seifrizii)))	Kingia_australis);
(((Oenocarpus_bataua	Oenocarpus_minor)	(((((((((Manicaria_saccifera	Podococcus_barteri)	(Reinhardtia_gracilis	Reinhardtia_simplex))	(Reinhardtia_paiewonskiana	Reinhardtia_latisecta))	(Roystonea_regia	(Iriartea_deltoidea	Pseudophoenix_vinifera)))	(Bactris_major	(Elaeis_oleifera	Elaeis_guineensis)))	(Sabal_domingensis	Serenoa_repens))	(Leopoldinia_pulchra	(Hydriastele_microspadix	(Kentiopsis_piersoniorum	(((Heterospathe_cagayanensis	Pelagodoxa_henryana)	Chamaedorea_seifrizii)	(Veitchia_spiralis	Dictyosperma_album))))))	Burretiokentia_grandiflora)	Calamus_caryotoides))	Kingia_australis);
((Oenocarpus_bataua	(((Hydriastele_microspadix	((Veitchia_spiralis	Kentiopsis_piersoniorum)	Dictyosperma_album))	(((Calamus_caryotoides	Serenoa_repens)	Sabal_domingensis)	(((((Reinhardtia_simplex	(Reinhardtia_latisecta	Manicaria_saccifera))	(Reinhardtia_paiewonskiana	Reinhardtia_gracilis))	Roystonea_regia)	(Podococcus_barteri	(Pseudophoenix_vinifera	(((Heterospathe_cagayanensis	Pelagodoxa_henryana)	Iriartea_deltoidea)	Burretiokentia_grandiflora))))	(Leopoldinia_pulchra	(Bactris_major	((Chamaedorea_seifrizii	Elaeis_guineensis)	Elaeis_oleifera))))))	Oenocarpus_minor))	Kingia_australis);
((Calamus_caryotoides	((Serenoa_repens	Sabal_domingensis)	(((((((Heterospathe_cagayanensis	(Chamaedorea_seifrizii	Pelagodoxa_henryana))	Iriartea_deltoidea)	((Reinhardtia_paiewonskiana	Reinhardtia_gracilis)	(Reinhardtia_simplex	Reinhardtia_latisecta)))	Roystonea_regia)	(Podococcus_barteri	(Burretiokentia_grandiflora	(Pseudophoenix_vinifera	Manicaria_saccifera))))	(Bactris_major	(Elaeis_guineensis	Elaeis_oleifera)))	((Oenocarpus_minor	Oenocarpus_bataua)	(Leopoldinia_pulchra	(Hydriastele_microspadix	((Veitchia_spiralis	Kentiopsis_piersoniorum)	Dictyosperma_album)))))))	Kingia_australis);
((Roystonea_regia	((((Bactris_major	(Elaeis_guineensis	Elaeis_oleifera))	(((Oenocarpus_minor	Oenocarpus_bataua)	(Leopoldinia_pulchra	(Hydriastele_microspadix	((((Heterospathe_cagayanensis	Pelagodoxa_henryana)	Iriartea_deltoidea)	Chamaedorea_seifrizii)	((Veitchia_spiralis	Kentiopsis_piersoniorum)	Dictyosperma_album)))))	Manicaria_saccifera))	((Burretiokentia_grandiflora	Pseudophoenix_vinifera)	Podococcus_barteri))	((Calamus_caryotoides	(Serenoa_repens	Sabal_domingensis))	((Reinhardtia_latisecta	Reinhardtia_paiewonskiana)	(Reinhardtia_gracilis	Reinhardtia_simplex)))))	Kingia_australis);
((Roystonea_regia	((Leopoldinia_pulchra	(Burretiokentia_grandiflora	Pseudophoenix_vinifera))	((Podococcus_barteri	(Calamus_caryotoides	(Serenoa_repens	Sabal_domingensis)))	((((Bactris_major	(Elaeis_guineensis	Elaeis_oleifera))	((Reinhardtia_latisecta	Reinhardtia_paiewonskiana)	(Reinhardtia_gracilis	Reinhardtia_simplex)))	(Manicaria_saccifera	((Oenocarpus_minor	Oenocarpus_bataua)	((Dictyosperma_album	(Veitchia_spiralis	(Chamaedorea_seifrizii	Kentiopsis_piersoniorum)))	Hydriastele_microspadix))))	((Heterospathe_cagayanensis	Pelagodoxa_henryana)	Iriartea_deltoidea)))))	Kingia_australis);
(((Elaeis_guineensis	Iriartea_deltoidea)	(Elaeis_oleifera	((((Reinhardtia_latisecta	Reinhardtia_paiewonskiana)	(Reinhardtia_gracilis	Reinhardtia_simplex))	((Podococcus_barteri	(((Oenocarpus_minor	Oenocarpus_bataua)	((Manicaria_saccifera	((Calamus_caryotoides	Serenoa_repens)	Sabal_domingensis))	(Leopoldinia_pulchra	(((Chamaedorea_seifrizii	Dictyosperma_album)	(Veitchia_spiralis	Kentiopsis_piersoniorum))	Hydriastele_microspadix))))	(Roystonea_regia	(Burretiokentia_grandiflora	Pseudophoenix_vinifera))))	(Heterospathe_cagayanensis	Pelagodoxa_henryana)))	Bactris_major)))	Kingia_australis);
((((((((Chamaedorea_seifrizii	Podococcus_barteri)	(Pseudophoenix_vinifera	(Iriartea_deltoidea	(Heterospathe_cagayanensis	Pelagodoxa_henryana))))	(((Leopoldinia_pulchra	(Hydriastele_microspadix	(Dictyosperma_album	(Veitchia_spiralis	(Burretiokentia_grandiflora	Kentiopsis_piersoniorum)))))	(Oenocarpus_minor	Oenocarpus_bataua))	Manicaria_saccifera))	((((Reinhardtia_simplex	Reinhardtia_paiewonskiana)	(Reinhardtia_gracilis	Reinhardtia_latisecta))	((Calamus_caryotoides	Serenoa_repens)	Sabal_domingensis))	Roystonea_regia))	Bactris_major)	Elaeis_guineensis)	Elaeis_oleifera)	Kingia_australis);
((Serenoa_repens	((Sabal_domingensis	((Roystonea_regia	(((Bactris_major	(Elaeis_guineensis	Elaeis_oleifera))	((Leopoldinia_pulchra	(Hydriastele_microspadix	(Dictyosperma_album	(Veitchia_spiralis	Kentiopsis_piersoniorum))))	(Oenocarpus_minor	Oenocarpus_bataua)))	(Podococcus_barteri	((Pelagodoxa_henryana	(Iriartea_deltoidea	(Burretiokentia_grandiflora	Heterospathe_cagayanensis)))	(Pseudophoenix_vinifera	Manicaria_saccifera)))))	(Chamaedorea_seifrizii	((Reinhardtia_latisecta	Reinhardtia_paiewonskiana)	(Reinhardtia_gracilis	Reinhardtia_simplex)))))	Calamus_caryotoides))	Kingia_australis);
(((Sabal_domingensis	Serenoa_repens)	(((Leopoldinia_pulchra	((Hydriastele_microspadix	(Dictyosperma_album	(Veitchia_spiralis	Kentiopsis_piersoniorum)))	(Oenocarpus_minor	Oenocarpus_bataua)))	((((Burretiokentia_grandiflora	Pseudophoenix_vinifera)	Roystonea_regia)	((Chamaedorea_seifrizii	(Iriartea_deltoidea	(Heterospathe_cagayanensis	Pelagodoxa_henryana)))	((Reinhardtia_latisecta	Reinhardtia_paiewonskiana)	(Podococcus_barteri	(Reinhardtia_gracilis	(Manicaria_saccifera	Reinhardtia_simplex))))))	(Bactris_major	(Elaeis_guineensis	Elaeis_oleifera))))	Calamus_caryotoides))	Kingia_australis);
(((((((Manicaria_saccifera	((Reinhardtia_latisecta	Reinhardtia_paiewonskiana)	(Reinhardtia_gracilis	Reinhardtia_simplex)))	((Podococcus_barteri	(Iriartea_deltoidea	(Burretiokentia_grandiflora	Pseudophoenix_vinifera)))	Roystonea_regia))	((Hydriastele_microspadix	(Dictyosperma_album	(Veitchia_spiralis	Kentiopsis_piersoniorum)))	(Oenocarpus_minor	Oenocarpus_bataua)))	(((Heterospathe_cagayanensis	Pelagodoxa_henryana)	Leopoldinia_pulchra)	((Chamaedorea_seifrizii	Bactris_major)	(Elaeis_guineensis	Elaeis_oleifera))))	(Sabal_domingensis	Serenoa_repens))	Calamus_caryotoides)	Kingia_australis);
(((((((((((Heterospathe_cagayanensis	Pelagodoxa_henryana)	Iriartea_deltoidea)	(Burretiokentia_grandiflora	Pseudophoenix_vinifera))	Roystonea_regia)	Manicaria_saccifera)	Podococcus_barteri)	(((Reinhardtia_latisecta	Reinhardtia_paiewonskiana)	(Reinhardtia_gracilis	Reinhardtia_simplex))	(Bactris_major	(Elaeis_guineensis	Elaeis_oleifera))))	((Leopoldinia_pulchra	(Hydriastele_microspadix	(Dictyosperma_album	(Veitchia_spiralis	(Chamaedorea_seifrizii	Kentiopsis_piersoniorum)))))	(Oenocarpus_minor	Oenocarpus_bataua)))	(Sabal_domingensis	Serenoa_repens))	Calamus_caryotoides)	Kingia_australis);
(((Serenoa_repens	(((((((Reinhardtia_gracilis	(Manicaria_saccifera	Reinhardtia_simplex))	(Chamaedorea_seifrizii	(((Heterospathe_cagayanensis	Pelagodoxa_henryana)	Reinhardtia_latisecta)	Reinhardtia_paiewonskiana)))	(Bactris_major	(Elaeis_guineensis	Elaeis_oleifera)))	(Roystonea_regia	(Pseudophoenix_vinifera	Iriartea_deltoidea)))	((Oenocarpus_minor	Oenocarpus_bataua)	(Leopoldinia_pulchra	(Burretiokentia_grandiflora	((Kentiopsis_piersoniorum	(Dictyosperma_album	Veitchia_spiralis))	Hydriastele_microspadix)))))	Podococcus_barteri)	Sabal_domingensis))	Calamus_caryotoides)	Kingia_australis);
((((Serenoa_repens	Sabal_domingensis)	(((((((Oenocarpus_minor	Oenocarpus_bataua)	(Hydriastele_microspadix	(((Chamaedorea_seifrizii	Kentiopsis_piersoniorum)	Veitchia_spiralis)	Dictyosperma_album)))	(Leopoldinia_pulchra	(Bactris_major	(Elaeis_guineensis	Elaeis_oleifera))))	Podococcus_barteri)	((Burretiokentia_grandiflora	Pseudophoenix_vinifera)	((Heterospathe_cagayanensis	Pelagodoxa_henryana)	Iriartea_deltoidea)))	Roystonea_regia)	((Reinhardtia_gracilis	Reinhardtia_simplex)	(Reinhardtia_latisecta	(Manicaria_saccifera	Reinhardtia_paiewonskiana)))))	Calamus_caryotoides)	Kingia_australis);
(((Bactris_major	((Chamaedorea_seifrizii	(Iriartea_deltoidea	Elaeis_guineensis))	Elaeis_oleifera))	(((Reinhardtia_paiewonskiana	(Podococcus_barteri	(Manicaria_saccifera	Reinhardtia_simplex)))	(Reinhardtia_latisecta	Reinhardtia_gracilis))	((Roystonea_regia	(Burretiokentia_grandiflora	(((Calamus_caryotoides	(Oenocarpus_minor	Oenocarpus_bataua))	((Heterospathe_cagayanensis	Pelagodoxa_henryana)	(Hydriastele_microspadix	((Kentiopsis_piersoniorum	Veitchia_spiralis)	Dictyosperma_album))))	(Serenoa_repens	Sabal_domingensis))))	(Leopoldinia_pulchra	Pseudophoenix_vinifera))))	Kingia_australis);
(((Reinhardtia_gracilis	Reinhardtia_simplex)	((((((Oenocarpus_minor	Oenocarpus_bataua)	((Chamaedorea_seifrizii	((Dictyosperma_album	Calamus_caryotoides)	(Manicaria_saccifera	Hydriastele_microspadix)))	(Kentiopsis_piersoniorum	Veitchia_spiralis)))	((Roystonea_regia	(Pseudophoenix_vinifera	((Heterospathe_cagayanensis	(Burretiokentia_grandiflora	Pelagodoxa_henryana))	Iriartea_deltoidea)))	(Podococcus_barteri	(Serenoa_repens	Sabal_domingensis))))	Leopoldinia_pulchra)	(Bactris_major	(Elaeis_guineensis	Elaeis_oleifera)))	(Reinhardtia_latisecta	Reinhardtia_paiewonskiana)))	Kingia_australis);
((Elaeis_guineensis	(Elaeis_oleifera	(((Chamaedorea_seifrizii	((Reinhardtia_latisecta	Reinhardtia_paiewonskiana)	(Reinhardtia_gracilis	Reinhardtia_simplex)))	((((Pseudophoenix_vinifera	((Heterospathe_cagayanensis	Pelagodoxa_henryana)	Iriartea_deltoidea))	Burretiokentia_grandiflora)	Podococcus_barteri)	((((Oenocarpus_minor	Oenocarpus_bataua)	(Leopoldinia_pulchra	((Manicaria_saccifera	(Dictyosperma_album	(Kentiopsis_piersoniorum	Veitchia_spiralis)))	Hydriastele_microspadix)))	((Calamus_caryotoides	Serenoa_repens)	Sabal_domingensis))	Roystonea_regia)))	Bactris_major)))	Kingia_australis);
((Calamus_caryotoides	(((Burretiokentia_grandiflora	Serenoa_repens)	Sabal_domingensis)	((((Pseudophoenix_vinifera	Iriartea_deltoidea)	Roystonea_regia)	(((Bactris_major	(Elaeis_guineensis	Elaeis_oleifera))	((Heterospathe_cagayanensis	Pelagodoxa_henryana)	((Chamaedorea_seifrizii	(Reinhardtia_latisecta	Reinhardtia_paiewonskiana))	(Podococcus_barteri	(Reinhardtia_gracilis	Reinhardtia_simplex)))))	Manicaria_saccifera))	((Oenocarpus_minor	Oenocarpus_bataua)	(Leopoldinia_pulchra	((Dictyosperma_album	(Kentiopsis_piersoniorum	Veitchia_spiralis))	Hydriastele_microspadix))))))	Kingia_australis);
(((Manicaria_saccifera	Roystonea_regia)	(((Serenoa_repens	Calamus_caryotoides)	Sabal_domingensis)	((((Reinhardtia_gracilis	Reinhardtia_simplex)	(Reinhardtia_latisecta	Reinhardtia_paiewonskiana))	((Heterospathe_cagayanensis	Pelagodoxa_henryana)	Chamaedorea_seifrizii))	(((Podococcus_barteri	(((Dictyosperma_album	(Kentiopsis_piersoniorum	Veitchia_spiralis))	Hydriastele_microspadix)	(Oenocarpus_minor	Oenocarpus_bataua)))	(Bactris_major	((Iriartea_deltoidea	Elaeis_oleifera)	Elaeis_guineensis)))	((Burretiokentia_grandiflora	Pseudophoenix_vinifera)	Leopoldinia_pulchra)))))	Kingia_australis);
((Calamus_caryotoides	((Sabal_domingensis	(((((Leopoldinia_pulchra	((Dictyosperma_album	(Kentiopsis_piersoniorum	Veitchia_spiralis))	Hydriastele_microspadix))	(Oenocarpus_minor	Oenocarpus_bataua))	(Bactris_major	(Elaeis_oleifera	Elaeis_guineensis)))	((Roystonea_regia	(Burretiokentia_grandiflora	(Iriartea_deltoidea	Pseudophoenix_vinifera)))	((Reinhardtia_simplex	(Reinhardtia_latisecta	(Reinhardtia_paiewonskiana	Reinhardtia_gracilis)))	((Heterospathe_cagayanensis	Pelagodoxa_henryana)	Chamaedorea_seifrizii))))	(Manicaria_saccifera	Podococcus_barteri)))	Serenoa_repens))	Kingia_australis);
((Calamus_caryotoides	((Sabal_domingensis	Serenoa_repens)	((((Podococcus_barteri	(Burretiokentia_grandiflora	((Heterospathe_cagayanensis	Iriartea_deltoidea)	Pseudophoenix_vinifera)))	(Roystonea_regia	((Bactris_major	(Elaeis_oleifera	Elaeis_guineensis))	((Reinhardtia_simplex	Reinhardtia_gracilis)	(Reinhardtia_latisecta	Reinhardtia_paiewonskiana)))))	((Leopoldinia_pulchra	((((Chamaedorea_seifrizii	Pelagodoxa_henryana)	Dictyosperma_album)	(Veitchia_spiralis	Kentiopsis_piersoniorum))	Hydriastele_microspadix))	(Oenocarpus_minor	Oenocarpus_bataua)))	Manicaria_saccifera)))	Kingia_australis);
((Roystonea_regia	((((((Dictyosperma_album	Kentiopsis_piersoniorum)	(Veitchia_spiralis	Hydriastele_microspadix))	(Oenocarpus_minor	Oenocarpus_bataua))	(((Bactris_major	((Chamaedorea_seifrizii	Elaeis_oleifera)	Elaeis_guineensis))	Leopoldinia_pulchra)	((Serenoa_repens	Calamus_caryotoides)	Sabal_domingensis)))	((Podococcus_barteri	(Reinhardtia_simplex	Reinhardtia_gracilis))	(Reinhardtia_latisecta	((Burretiokentia_grandiflora	Manicaria_saccifera)	Reinhardtia_paiewonskiana))))	(((Pelagodoxa_henryana	Heterospathe_cagayanensis)	Iriartea_deltoidea)	Pseudophoenix_vinifera)))	Kingia_australis);
((Calamus_caryotoides	(Serenoa_repens	(((Manicaria_saccifera	Podococcus_barteri)	((((((Heterospathe_cagayanensis	Pelagodoxa_henryana)	Chamaedorea_seifrizii)	((Reinhardtia_paiewonskiana	Reinhardtia_latisecta)	(Reinhardtia_gracilis	Reinhardtia_simplex)))	(Roystonea_regia	(Iriartea_deltoidea	(Burretiokentia_grandiflora	Pseudophoenix_vinifera))))	((Oenocarpus_minor	Oenocarpus_bataua)	(Hydriastele_microspadix	(Dictyosperma_album	(Kentiopsis_piersoniorum	Veitchia_spiralis)))))	((Bactris_major	(Elaeis_guineensis	Elaeis_oleifera))	Leopoldinia_pulchra)))	Sabal_domingensis)))	Kingia_australis);
((Calamus_caryotoides	((Oenocarpus_minor	Oenocarpus_bataua)	((Hydriastele_microspadix	((Chamaedorea_seifrizii	Dictyosperma_album)	(Kentiopsis_piersoniorum	Veitchia_spiralis)))	(((Bactris_major	(Elaeis_oleifera	(Manicaria_saccifera	(Elaeis_guineensis	Iriartea_deltoidea))))	((Heterospathe_cagayanensis	Pelagodoxa_henryana)	Leopoldinia_pulchra))	(((Reinhardtia_paiewonskiana	Reinhardtia_latisecta)	(Reinhardtia_gracilis	Reinhardtia_simplex))	(((Sabal_domingensis	Serenoa_repens)	Podococcus_barteri)	((Burretiokentia_grandiflora	Pseudophoenix_vinifera)	Roystonea_regia)))))))	Kingia_australis);
((Iriartea_deltoidea	((Heterospathe_cagayanensis	Pelagodoxa_henryana)	(Chamaedorea_seifrizii	((Reinhardtia_gracilis	((((Manicaria_saccifera	Podococcus_barteri)	((Sabal_domingensis	(Calamus_caryotoides	Serenoa_repens))	((Oenocarpus_minor	Oenocarpus_bataua)	(Leopoldinia_pulchra	((Veitchia_spiralis	Hydriastele_microspadix)	(Kentiopsis_piersoniorum	Dictyosperma_album))))))	(Roystonea_regia	(Burretiokentia_grandiflora	Pseudophoenix_vinifera)))	(Bactris_major	(Elaeis_oleifera	Elaeis_guineensis))))	((Reinhardtia_simplex	Reinhardtia_latisecta)	Reinhardtia_paiewonskiana)))))	Kingia_australis);
((Roystonea_regia	(((((Calamus_caryotoides	((Reinhardtia_simplex	(Reinhardtia_latisecta	Reinhardtia_gracilis))	Reinhardtia_paiewonskiana))	Manicaria_saccifera)	((Heterospathe_cagayanensis	(Pelagodoxa_henryana	Chamaedorea_seifrizii))	Iriartea_deltoidea))	(Sabal_domingensis	Serenoa_repens))	((Podococcus_barteri	(Burretiokentia_grandiflora	Pseudophoenix_vinifera))	(((Oenocarpus_minor	Oenocarpus_bataua)	(Leopoldinia_pulchra	(Hydriastele_microspadix	((Veitchia_spiralis	Kentiopsis_piersoniorum)	Dictyosperma_album))))	(Bactris_major	(Elaeis_oleifera	Elaeis_guineensis))))))	Kingia_australis);
((Calamus_caryotoides	((Sabal_domingensis	(Podococcus_barteri	(((Roystonea_regia	(Burretiokentia_grandiflora	((Reinhardtia_simplex	(Reinhardtia_gracilis	Manicaria_saccifera))	(Reinhardtia_latisecta	Reinhardtia_paiewonskiana))))	(Leopoldinia_pulchra	Pseudophoenix_vinifera))	(((Oenocarpus_minor	Oenocarpus_bataua)	(Hydriastele_microspadix	((Veitchia_spiralis	(Chamaedorea_seifrizii	((Heterospathe_cagayanensis	Pelagodoxa_henryana)	Kentiopsis_piersoniorum)))	Dictyosperma_album)))	(Bactris_major	(Elaeis_guineensis	(Iriartea_deltoidea	Elaeis_oleifera)))))))	Serenoa_repens))	Kingia_australis);
((Calamus_caryotoides	((Sabal_domingensis	Serenoa_repens)	(((Oenocarpus_minor	Oenocarpus_bataua)	(Leopoldinia_pulchra	(Hydriastele_microspadix	((Veitchia_spiralis	(Chamaedorea_seifrizii	(Kentiopsis_piersoniorum	Manicaria_saccifera)))	Dictyosperma_album))))	((Roystonea_regia	(((Heterospathe_cagayanensis	Pelagodoxa_henryana)	Iriartea_deltoidea)	(Burretiokentia_grandiflora	Pseudophoenix_vinifera)))	(((Bactris_major	(Elaeis_guineensis	Elaeis_oleifera))	((Reinhardtia_latisecta	Reinhardtia_simplex)	(Reinhardtia_paiewonskiana	Reinhardtia_gracilis)))	Podococcus_barteri)))))	Kingia_australis);
((Serenoa_repens	(Calamus_caryotoides	(Sabal_domingensis	((((Oenocarpus_minor	Oenocarpus_bataua)	(Hydriastele_microspadix	((Veitchia_spiralis	Kentiopsis_piersoniorum)	Dictyosperma_album)))	((((((Chamaedorea_seifrizii	(Heterospathe_cagayanensis	Pelagodoxa_henryana))	Iriartea_deltoidea)	(Burretiokentia_grandiflora	Pseudophoenix_vinifera))	(Manicaria_saccifera	Podococcus_barteri))	Roystonea_regia)	((Bactris_major	(Elaeis_guineensis	Elaeis_oleifera))	((Reinhardtia_paiewonskiana	Reinhardtia_latisecta)	(Reinhardtia_simplex	Reinhardtia_gracilis)))))	Leopoldinia_pulchra))))	Kingia_australis);
(((((Sabal_domingensis	(((Reinhardtia_paiewonskiana	Reinhardtia_latisecta)	(Reinhardtia_simplex	Reinhardtia_gracilis))	(((Oenocarpus_minor	Oenocarpus_bataua)	(Hydriastele_microspadix	((Veitchia_spiralis	Kentiopsis_piersoniorum)	Dictyosperma_album)))	(((Roystonea_regia	Manicaria_saccifera)	((Iriartea_deltoidea	(Heterospathe_cagayanensis	(Chamaedorea_seifrizii	Pelagodoxa_henryana)))	Pseudophoenix_vinifera))	((Leopoldinia_pulchra	(Bactris_major	(Elaeis_guineensis	Elaeis_oleifera)))	Podococcus_barteri)))))	Serenoa_repens)	Burretiokentia_grandiflora)	Calamus_caryotoides)	Kingia_australis);
((Calamus_caryotoides	(((((Kentiopsis_piersoniorum	Dictyosperma_album)	Veitchia_spiralis)	Hydriastele_microspadix)	(((Roystonea_regia	(Leopoldinia_pulchra	(Burretiokentia_grandiflora	Pseudophoenix_vinifera)))	((Chamaedorea_seifrizii	Podococcus_barteri)	((((Heterospathe_cagayanensis	Pelagodoxa_henryana)	Iriartea_deltoidea)	(Bactris_major	(Elaeis_guineensis	Elaeis_oleifera)))	(((Manicaria_saccifera	Reinhardtia_paiewonskiana)	Reinhardtia_latisecta)	(Reinhardtia_simplex	Reinhardtia_gracilis)))))	(Oenocarpus_minor	Oenocarpus_bataua)))	(Serenoa_repens	Sabal_domingensis)))	Kingia_australis);
((Elaeis_guineensis	(Elaeis_oleifera	((((Reinhardtia_gracilis	Reinhardtia_paiewonskiana)	(Reinhardtia_simplex	Reinhardtia_latisecta))	((((Oenocarpus_minor	Oenocarpus_bataua)	((Manicaria_saccifera	(Sabal_domingensis	(Calamus_caryotoides	Serenoa_repens)))	((Dictyosperma_album	(Veitchia_spiralis	Kentiopsis_piersoniorum))	Hydriastele_microspadix)))	(Roystonea_regia	(Leopoldinia_pulchra	((Heterospathe_cagayanensis	Pelagodoxa_henryana)	(Iriartea_deltoidea	(Burretiokentia_grandiflora	Pseudophoenix_vinifera))))))	(Chamaedorea_seifrizii	Podococcus_barteri)))	Bactris_major)))	Kingia_australis);
((Serenoa_repens	(((((((Roystonea_regia	(Podococcus_barteri	(Burretiokentia_grandiflora	(((Chamaedorea_seifrizii	(Heterospathe_cagayanensis	Pelagodoxa_henryana))	Iriartea_deltoidea)	(Pseudophoenix_vinifera	Manicaria_saccifera)))))	((Reinhardtia_latisecta	Reinhardtia_paiewonskiana)	(Reinhardtia_simplex	Reinhardtia_gracilis)))	((Veitchia_spiralis	(Hydriastele_microspadix	(Dictyosperma_album	Kentiopsis_piersoniorum)))	(Oenocarpus_bataua	Oenocarpus_minor)))	((Elaeis_oleifera	Elaeis_guineensis)	Bactris_major))	Leopoldinia_pulchra)	Sabal_domingensis)	Calamus_caryotoides))	Kingia_australis);
((Reinhardtia_latisecta	(Reinhardtia_paiewonskiana	((Reinhardtia_simplex	Reinhardtia_gracilis)	(((((Serenoa_repens	Sabal_domingensis)	Calamus_caryotoides)	(((Heterospathe_cagayanensis	Pelagodoxa_henryana)	(Manicaria_saccifera	Hydriastele_microspadix))	((Chamaedorea_seifrizii	Kentiopsis_piersoniorum)	(Veitchia_spiralis	Dictyosperma_album))))	((((Elaeis_oleifera	Elaeis_guineensis)	Bactris_major)	Leopoldinia_pulchra)	(Podococcus_barteri	(Roystonea_regia	((Burretiokentia_grandiflora	Pseudophoenix_vinifera)	Iriartea_deltoidea)))))	(Oenocarpus_bataua	Oenocarpus_minor)))))	Kingia_australis);
(((Oenocarpus_bataua	Oenocarpus_minor)	(((((Elaeis_guineensis	Elaeis_oleifera)	Bactris_major)	((Reinhardtia_paiewonskiana	Reinhardtia_latisecta)	(Manicaria_saccifera	(Reinhardtia_simplex	Reinhardtia_gracilis))))	((Roystonea_regia	((Burretiokentia_grandiflora	Pseudophoenix_vinifera)	(((Heterospathe_cagayanensis	Pelagodoxa_henryana)	Iriartea_deltoidea)	Leopoldinia_pulchra)))	(Podococcus_barteri	(Sabal_domingensis	(Calamus_caryotoides	Serenoa_repens)))))	(Hydriastele_microspadix	((Veitchia_spiralis	Kentiopsis_piersoniorum)	(Chamaedorea_seifrizii	Dictyosperma_album)))))	Kingia_australis);
((Calamus_caryotoides	(Serenoa_repens	((((Leopoldinia_pulchra	(Hydriastele_microspadix	(Kentiopsis_piersoniorum	(Dictyosperma_album	Veitchia_spiralis))))	(Oenocarpus_bataua	Oenocarpus_minor))	(((Podococcus_barteri	(((Chamaedorea_seifrizii	Elaeis_guineensis)	Elaeis_oleifera)	Bactris_major))	((Reinhardtia_paiewonskiana	Reinhardtia_latisecta)	(Reinhardtia_gracilis	(Manicaria_saccifera	Reinhardtia_simplex))))	(Roystonea_regia	((Pseudophoenix_vinifera	Burretiokentia_grandiflora)	((Heterospathe_cagayanensis	Pelagodoxa_henryana)	Iriartea_deltoidea)))))	Sabal_domingensis)))	Kingia_australis);
(((Serenoa_repens	(((((Podococcus_barteri	((Pseudophoenix_vinifera	Burretiokentia_grandiflora)	Iriartea_deltoidea))	(((Elaeis_guineensis	Elaeis_oleifera)	Bactris_major)	((Leopoldinia_pulchra	(Hydriastele_microspadix	(Dictyosperma_album	(Veitchia_spiralis	(Chamaedorea_seifrizii	(Manicaria_saccifera	Kentiopsis_piersoniorum))))))	(Oenocarpus_bataua	Oenocarpus_minor))))	Roystonea_regia)	((Reinhardtia_paiewonskiana	((Heterospathe_cagayanensis	Pelagodoxa_henryana)	Reinhardtia_latisecta))	(Reinhardtia_gracilis	Reinhardtia_simplex)))	Sabal_domingensis))	Calamus_caryotoides)	Kingia_australis);
((Roystonea_regia	((((Reinhardtia_gracilis	Reinhardtia_simplex)	(Reinhardtia_paiewonskiana	Reinhardtia_latisecta))	((Podococcus_barteri	((((Serenoa_repens	Sabal_domingensis)	Calamus_caryotoides)	(Leopoldinia_pulchra	((Elaeis_guineensis	Elaeis_oleifera)	Bactris_major)))	((Hydriastele_microspadix	(Dictyosperma_album	(Veitchia_spiralis	Kentiopsis_piersoniorum)))	(Oenocarpus_bataua	Oenocarpus_minor))))	Manicaria_saccifera))	((Pseudophoenix_vinifera	Burretiokentia_grandiflora)	((Pelagodoxa_henryana	(Chamaedorea_seifrizii	Heterospathe_cagayanensis))	Iriartea_deltoidea))))	Kingia_australis);
((Calamus_caryotoides	(Serenoa_repens	(((Hydriastele_microspadix	(Dictyosperma_album	((((Chamaedorea_seifrizii	(Heterospathe_cagayanensis	Pelagodoxa_henryana))	Iriartea_deltoidea)	Veitchia_spiralis)	Kentiopsis_piersoniorum)))	(((((Elaeis_guineensis	Elaeis_oleifera)	Bactris_major)	(((Podococcus_barteri	(Pseudophoenix_vinifera	Burretiokentia_grandiflora))	Roystonea_regia)	(((Manicaria_saccifera	Reinhardtia_latisecta)	Reinhardtia_gracilis)	(Reinhardtia_simplex	Reinhardtia_paiewonskiana))))	(Oenocarpus_bataua	Oenocarpus_minor))	Leopoldinia_pulchra))	Sabal_domingensis)))	Kingia_australis);
((Calamus_caryotoides	((Serenoa_repens	Sabal_domingensis)	(((Chamaedorea_seifrizii	((Heterospathe_cagayanensis	Pelagodoxa_henryana)	Iriartea_deltoidea))	((Reinhardtia_gracilis	Reinhardtia_simplex)	(Reinhardtia_latisecta	(Reinhardtia_paiewonskiana	Manicaria_saccifera))))	(((((Elaeis_guineensis	Elaeis_oleifera)	Bactris_major)	((((((Veitchia_spiralis	Hydriastele_microspadix)	Kentiopsis_piersoniorum)	Dictyosperma_album)	Leopoldinia_pulchra)	(Oenocarpus_bataua	Oenocarpus_minor))	Podococcus_barteri))	(Pseudophoenix_vinifera	Burretiokentia_grandiflora))	Roystonea_regia))))	Kingia_australis);
((((Elaeis_guineensis	Elaeis_oleifera)	Bactris_major)	(((((Manicaria_saccifera	((Serenoa_repens	Sabal_domingensis)	Calamus_caryotoides))	((Hydriastele_microspadix	((Kentiopsis_piersoniorum	Veitchia_spiralis)	Dictyosperma_album))	Leopoldinia_pulchra))	(Oenocarpus_bataua	Oenocarpus_minor))	(Roystonea_regia	(Pseudophoenix_vinifera	Burretiokentia_grandiflora)))	((Iriartea_deltoidea	(Chamaedorea_seifrizii	(Heterospathe_cagayanensis	Pelagodoxa_henryana)))	((Reinhardtia_gracilis	Reinhardtia_simplex)	(Podococcus_barteri	(Reinhardtia_latisecta	Reinhardtia_paiewonskiana))))))	Kingia_australis);
((Elaeis_oleifera	((Bactris_major	(((Roystonea_regia	Pseudophoenix_vinifera)	(((Serenoa_repens	Sabal_domingensis)	Podococcus_barteri)	((Leopoldinia_pulchra	(Hydriastele_microspadix	((Kentiopsis_piersoniorum	Veitchia_spiralis)	Dictyosperma_album)))	(Calamus_caryotoides	(Oenocarpus_bataua	Oenocarpus_minor)))))	((Burretiokentia_grandiflora	(Iriartea_deltoidea	((Pelagodoxa_henryana	Chamaedorea_seifrizii)	Heterospathe_cagayanensis)))	((Reinhardtia_latisecta	Reinhardtia_paiewonskiana)	(Reinhardtia_gracilis	(Manicaria_saccifera	Reinhardtia_simplex))))))	Elaeis_guineensis))	Kingia_australis);
((Calamus_caryotoides	(((((Oenocarpus_bataua	Oenocarpus_minor)	((Hydriastele_microspadix	Veitchia_spiralis)	(Dictyosperma_album	Kentiopsis_piersoniorum)))	((Roystonea_regia	(Leopoldinia_pulchra	(Burretiokentia_grandiflora	Pseudophoenix_vinifera)))	((Manicaria_saccifera	Podococcus_barteri)	(((((Reinhardtia_latisecta	Reinhardtia_paiewonskiana)	Reinhardtia_simplex)	Reinhardtia_gracilis)	(Iriartea_deltoidea	(Chamaedorea_seifrizii	(Heterospathe_cagayanensis	Pelagodoxa_henryana))))	((Elaeis_oleifera	Elaeis_guineensis)	Bactris_major)))))	Sabal_domingensis)	Serenoa_repens))	Kingia_australis);
((Calamus_caryotoides	(((((Oenocarpus_bataua	Oenocarpus_minor)	(Leopoldinia_pulchra	(Hydriastele_microspadix	((Veitchia_spiralis	Dictyosperma_album)	Kentiopsis_piersoniorum))))	((Podococcus_barteri	(Roystonea_regia	(Iriartea_deltoidea	(Burretiokentia_grandiflora	Pseudophoenix_vinifera))))	((((Reinhardtia_latisecta	Reinhardtia_paiewonskiana)	(Reinhardtia_simplex	(Reinhardtia_gracilis	Manicaria_saccifera)))	(Chamaedorea_seifrizii	(Heterospathe_cagayanensis	Pelagodoxa_henryana)))	((Elaeis_oleifera	Elaeis_guineensis)	Bactris_major))))	Sabal_domingensis)	Serenoa_repens))	Kingia_australis);
(((Oenocarpus_bataua	Oenocarpus_minor)	((Hydriastele_microspadix	((Calamus_caryotoides	(Pelagodoxa_henryana	Dictyosperma_album))	(Kentiopsis_piersoniorum	Veitchia_spiralis)))	((Heterospathe_cagayanensis	((Roystonea_regia	((Reinhardtia_latisecta	Reinhardtia_paiewonskiana)	(Podococcus_barteri	((Manicaria_saccifera	Reinhardtia_simplex)	Reinhardtia_gracilis))))	(Iriartea_deltoidea	(Burretiokentia_grandiflora	Pseudophoenix_vinifera))))	((Leopoldinia_pulchra	((Elaeis_oleifera	Elaeis_guineensis)	Bactris_major))	((Chamaedorea_seifrizii	Sabal_domingensis)	Serenoa_repens)))))	Kingia_australis);
((Roystonea_regia	((((Burretiokentia_grandiflora	(Pelagodoxa_henryana	Heterospathe_cagayanensis))	Iriartea_deltoidea)	(Chamaedorea_seifrizii	Pseudophoenix_vinifera))	((Manicaria_saccifera	(Reinhardtia_gracilis	(Reinhardtia_simplex	(Reinhardtia_paiewonskiana	Reinhardtia_latisecta))))	((((Elaeis_oleifera	Elaeis_guineensis)	Bactris_major)	(Podococcus_barteri	(Sabal_domingensis	(Calamus_caryotoides	Serenoa_repens))))	((Oenocarpus_bataua	Oenocarpus_minor)	(Leopoldinia_pulchra	(Hydriastele_microspadix	(Dictyosperma_album	(Kentiopsis_piersoniorum	Veitchia_spiralis)))))))))	Kingia_australis);
((Roystonea_regia	(((((Pelagodoxa_henryana	Heterospathe_cagayanensis)	Chamaedorea_seifrizii)	Reinhardtia_paiewonskiana)	((Reinhardtia_latisecta	Reinhardtia_gracilis)	Reinhardtia_simplex))	((Iriartea_deltoidea	(Burretiokentia_grandiflora	Pseudophoenix_vinifera))	(Manicaria_saccifera	((Podococcus_barteri	(Sabal_domingensis	Serenoa_repens))	(((Oenocarpus_bataua	Oenocarpus_minor)	(Hydriastele_microspadix	(Dictyosperma_album	(Kentiopsis_piersoniorum	Veitchia_spiralis))))	(Leopoldinia_pulchra	((Elaeis_oleifera	Elaeis_guineensis)	(Calamus_caryotoides	Bactris_major)))))))))	Kingia_australis);
((Roystonea_regia	(((Reinhardtia_latisecta	Reinhardtia_paiewonskiana)	(Manicaria_saccifera	(Reinhardtia_gracilis	Reinhardtia_simplex)))	((((Pelagodoxa_henryana	Heterospathe_cagayanensis)	Iriartea_deltoidea)	(Burretiokentia_grandiflora	Pseudophoenix_vinifera))	(((Leopoldinia_pulchra	((Elaeis_oleifera	Elaeis_guineensis)	Bactris_major))	((Oenocarpus_bataua	Oenocarpus_minor)	((Dictyosperma_album	((Chamaedorea_seifrizii	Kentiopsis_piersoniorum)	Veitchia_spiralis))	Hydriastele_microspadix)))	(Podococcus_barteri	(Sabal_domingensis	(Calamus_caryotoides	Serenoa_repens)))))))	Kingia_australis);
((Calamus_caryotoides	((Serenoa_repens	Sabal_domingensis)	((((((Elaeis_oleifera	Elaeis_guineensis)	(((Pelagodoxa_henryana	Heterospathe_cagayanensis)	Iriartea_deltoidea)	Bactris_major))	((Oenocarpus_bataua	Oenocarpus_minor)	(Leopoldinia_pulchra	(((Chamaedorea_seifrizii	Dictyosperma_album)	(Kentiopsis_piersoniorum	Veitchia_spiralis))	Hydriastele_microspadix))))	Manicaria_saccifera)	(Roystonea_regia	(Podococcus_barteri	(Burretiokentia_grandiflora	Pseudophoenix_vinifera))))	((Reinhardtia_latisecta	Reinhardtia_paiewonskiana)	(Reinhardtia_gracilis	Reinhardtia_simplex)))))	Kingia_australis);
(((Sabal_domingensis	(((Oenocarpus_bataua	Oenocarpus_minor)	((Veitchia_spiralis	Hydriastele_microspadix)	(Dictyosperma_album	Kentiopsis_piersoniorum)))	(((((Chamaedorea_seifrizii	(Pelagodoxa_henryana	Heterospathe_cagayanensis))	Iriartea_deltoidea)	(((Reinhardtia_latisecta	Reinhardtia_paiewonskiana)	(Reinhardtia_gracilis	Reinhardtia_simplex))	Manicaria_saccifera))	((Roystonea_regia	Podococcus_barteri)	(Leopoldinia_pulchra	(Burretiokentia_grandiflora	Pseudophoenix_vinifera))))	(Bactris_major	(Elaeis_oleifera	Elaeis_guineensis)))))	(Serenoa_repens	Calamus_caryotoides))	Kingia_australis);
(((Sabal_domingensis	(((((Roystonea_regia	(Podococcus_barteri	(((Pelagodoxa_henryana	Heterospathe_cagayanensis)	Iriartea_deltoidea)	(Burretiokentia_grandiflora	Pseudophoenix_vinifera))))	((Reinhardtia_latisecta	Reinhardtia_paiewonskiana)	(Reinhardtia_gracilis	(Manicaria_saccifera	Reinhardtia_simplex))))	((Chamaedorea_seifrizii	Bactris_major)	(Elaeis_oleifera	Elaeis_guineensis)))	(Oenocarpus_bataua	Oenocarpus_minor))	((Dictyosperma_album	(Veitchia_spiralis	Kentiopsis_piersoniorum))	(Hydriastele_microspadix	Leopoldinia_pulchra))))	(Serenoa_repens	Calamus_caryotoides))	Kingia_australis);
((((Sabal_domingensis	((Roystonea_regia	(Podococcus_barteri	(((Chamaedorea_seifrizii	(Pelagodoxa_henryana	Heterospathe_cagayanensis))	Iriartea_deltoidea)	Pseudophoenix_vinifera)))	((((Reinhardtia_latisecta	Reinhardtia_paiewonskiana)	(Reinhardtia_gracilis	Reinhardtia_simplex))	(Bactris_major	(Elaeis_oleifera	Elaeis_guineensis)))	(((Kentiopsis_piersoniorum	((Burretiokentia_grandiflora	Hydriastele_microspadix)	(Veitchia_spiralis	Dictyosperma_album)))	Leopoldinia_pulchra)	((Manicaria_saccifera	Oenocarpus_bataua)	Oenocarpus_minor)))))	Serenoa_repens)	Calamus_caryotoides)	Kingia_australis);
((Reinhardtia_simplex	((Reinhardtia_paiewonskiana	(Reinhardtia_gracilis	(((((((((Iriartea_deltoidea	Pseudophoenix_vinifera)	Burretiokentia_grandiflora)	Podococcus_barteri)	(((Oenocarpus_bataua	Oenocarpus_minor)	((Veitchia_spiralis	Hydriastele_microspadix)	(Dictyosperma_album	Kentiopsis_piersoniorum)))	(Serenoa_repens	(Leopoldinia_pulchra	(Manicaria_saccifera	(Bactris_major	(Elaeis_guineensis	Elaeis_oleifera)))))))	Roystonea_regia)	Sabal_domingensis)	Calamus_caryotoides)	Chamaedorea_seifrizii)	(Pelagodoxa_henryana	Heterospathe_cagayanensis))))	Reinhardtia_latisecta))	Kingia_australis);
(((Oenocarpus_bataua	Oenocarpus_minor)	((Leopoldinia_pulchra	(Hydriastele_microspadix	((Veitchia_spiralis	Dictyosperma_album)	Kentiopsis_piersoniorum)))	(((Roystonea_regia	(((Bactris_major	(Elaeis_guineensis	Elaeis_oleifera))	(Chamaedorea_seifrizii	((Reinhardtia_paiewonskiana	(Manicaria_saccifera	(Reinhardtia_latisecta	(Pelagodoxa_henryana	Heterospathe_cagayanensis))))	(Reinhardtia_gracilis	Reinhardtia_simplex))))	Podococcus_barteri))	((Iriartea_deltoidea	Pseudophoenix_vinifera)	Burretiokentia_grandiflora))	((Calamus_caryotoides	Serenoa_repens)	Sabal_domingensis))))	Kingia_australis);
((Calamus_caryotoides	(Serenoa_repens	(Sabal_domingensis	((((Oenocarpus_bataua	Oenocarpus_minor)	(Leopoldinia_pulchra	(Hydriastele_microspadix	(Dictyosperma_album	(Kentiopsis_piersoniorum	Veitchia_spiralis)))))	((Bactris_major	(Elaeis_guineensis	Elaeis_oleifera))	((Roystonea_regia	(Chamaedorea_seifrizii	((Manicaria_saccifera	Reinhardtia_simplex)	((Reinhardtia_paiewonskiana	Reinhardtia_gracilis)	Reinhardtia_latisecta))))	((((Pelagodoxa_henryana	Heterospathe_cagayanensis)	Iriartea_deltoidea)	Pseudophoenix_vinifera)	Burretiokentia_grandiflora))))	Podococcus_barteri))))	Kingia_australis);
((Oenocarpus_bataua	(Oenocarpus_minor	((Hydriastele_microspadix	(Dictyosperma_album	(Kentiopsis_piersoniorum	Veitchia_spiralis)))	(((((Bactris_major	(Elaeis_guineensis	Elaeis_oleifera))	((Leopoldinia_pulchra	((Pseudophoenix_vinifera	Burretiokentia_grandiflora)	Iriartea_deltoidea))	(Roystonea_regia	((Reinhardtia_latisecta	Reinhardtia_paiewonskiana)	((Manicaria_saccifera	Reinhardtia_simplex)	Reinhardtia_gracilis)))))	(Chamaedorea_seifrizii	Podococcus_barteri))	((Calamus_caryotoides	Serenoa_repens)	Sabal_domingensis))	(Pelagodoxa_henryana	Heterospathe_cagayanensis)))))	Kingia_australis);
(((Calamus_caryotoides	(Sabal_domingensis	(((Bactris_major	(Elaeis_guineensis	Elaeis_oleifera))	Leopoldinia_pulchra)	((((Pseudophoenix_vinifera	Burretiokentia_grandiflora)	Roystonea_regia)	((Iriartea_deltoidea	(Pelagodoxa_henryana	Heterospathe_cagayanensis))	(Chamaedorea_seifrizii	((Podococcus_barteri	((Manicaria_saccifera	Reinhardtia_latisecta)	Reinhardtia_paiewonskiana))	(Reinhardtia_simplex	Reinhardtia_gracilis)))))	((Oenocarpus_bataua	Oenocarpus_minor)	((Veitchia_spiralis	Hydriastele_microspadix)	(Dictyosperma_album	Kentiopsis_piersoniorum)))))))	Serenoa_repens)	Kingia_australis);
(((Oenocarpus_bataua	Oenocarpus_minor)	((((Veitchia_spiralis	(Chamaedorea_seifrizii	Dictyosperma_album))	Kentiopsis_piersoniorum)	Hydriastele_microspadix)	((((Bactris_major	(Elaeis_guineensis	Elaeis_oleifera))	Leopoldinia_pulchra)	(Calamus_caryotoides	(Serenoa_repens	Sabal_domingensis)))	(((Roystonea_regia	((Reinhardtia_latisecta	Reinhardtia_paiewonskiana)	(Manicaria_saccifera	(Reinhardtia_simplex	Reinhardtia_gracilis))))	(Burretiokentia_grandiflora	(Pseudophoenix_vinifera	((Pelagodoxa_henryana	Heterospathe_cagayanensis)	Iriartea_deltoidea))))	Podococcus_barteri))))	Kingia_australis);
(((Calamus_caryotoides	(Serenoa_repens	Sabal_domingensis))	(((((Reinhardtia_latisecta	Reinhardtia_paiewonskiana)	(((Pelagodoxa_henryana	Heterospathe_cagayanensis)	Reinhardtia_simplex)	Reinhardtia_gracilis))	((Oenocarpus_bataua	Oenocarpus_minor)	(((Veitchia_spiralis	Dictyosperma_album)	(Chamaedorea_seifrizii	Kentiopsis_piersoniorum))	Hydriastele_microspadix)))	((Manicaria_saccifera	Roystonea_regia)	(Podococcus_barteri	(Iriartea_deltoidea	(Burretiokentia_grandiflora	Pseudophoenix_vinifera)))))	((Bactris_major	(Elaeis_guineensis	Elaeis_oleifera))	Leopoldinia_pulchra)))	Kingia_australis);
((Calamus_caryotoides	(Serenoa_repens	(Burretiokentia_grandiflora	(((((((((Dictyosperma_album	(Veitchia_spiralis	Kentiopsis_piersoniorum))	Hydriastele_microspadix)	(((Reinhardtia_latisecta	Reinhardtia_paiewonskiana)	((Reinhardtia_gracilis	(Manicaria_saccifera	Reinhardtia_simplex))	((Pelagodoxa_henryana	Heterospathe_cagayanensis)	Chamaedorea_seifrizii)))	(Oenocarpus_bataua	Oenocarpus_minor)))	(Roystonea_regia	(Iriartea_deltoidea	Pseudophoenix_vinifera)))	(Elaeis_guineensis	Elaeis_oleifera))	Leopoldinia_pulchra)	Podococcus_barteri)	Bactris_major)	Sabal_domingensis))))	Kingia_australis);
(((Oenocarpus_bataua	Oenocarpus_minor)	((((Bactris_major	(Elaeis_guineensis	Elaeis_oleifera))	(Leopoldinia_pulchra	(Sabal_domingensis	(Calamus_caryotoides	Serenoa_repens))))	(((((Reinhardtia_paiewonskiana	((Manicaria_saccifera	Reinhardtia_latisecta)	Reinhardtia_gracilis))	Reinhardtia_simplex)	Chamaedorea_seifrizii)	Roystonea_regia)	(Podococcus_barteri	(((Pelagodoxa_henryana	Heterospathe_cagayanensis)	Iriartea_deltoidea)	(Burretiokentia_grandiflora	Pseudophoenix_vinifera)))))	((Dictyosperma_album	(Veitchia_spiralis	Kentiopsis_piersoniorum))	Hydriastele_microspadix)))	Kingia_australis);
((Calamus_caryotoides	(Serenoa_repens	((((((Leopoldinia_pulchra	((Dictyosperma_album	(Veitchia_spiralis	Kentiopsis_piersoniorum))	Hydriastele_microspadix))	(Oenocarpus_bataua	Oenocarpus_minor))	(Manicaria_saccifera	((Roystonea_regia	(Burretiokentia_grandiflora	((Chamaedorea_seifrizii	Pseudophoenix_vinifera)	((Pelagodoxa_henryana	Heterospathe_cagayanensis)	Iriartea_deltoidea))))	((Reinhardtia_simplex	Reinhardtia_gracilis)	(Reinhardtia_latisecta	Reinhardtia_paiewonskiana)))))	(Bactris_major	(Elaeis_guineensis	Elaeis_oleifera)))	Podococcus_barteri)	Sabal_domingensis)))	Kingia_australis);
((((Sabal_domingensis	Serenoa_repens)	(Leopoldinia_pulchra	((((Oenocarpus_minor	Oenocarpus_bataua)	((Veitchia_spiralis	Hydriastele_microspadix)	(Kentiopsis_piersoniorum	Dictyosperma_album)))	((Roystonea_regia	((Reinhardtia_paiewonskiana	Reinhardtia_latisecta)	(Reinhardtia_gracilis	Reinhardtia_simplex)))	((((Chamaedorea_seifrizii	Iriartea_deltoidea)	(Pelagodoxa_henryana	Heterospathe_cagayanensis))	(Pseudophoenix_vinifera	Burretiokentia_grandiflora))	(Manicaria_saccifera	Podococcus_barteri))))	(Bactris_major	(Elaeis_oleifera	Elaeis_guineensis)))))	Calamus_caryotoides)	Kingia_australis);
((Elaeis_guineensis	(((((Reinhardtia_paiewonskiana	Reinhardtia_latisecta)	(Podococcus_barteri	(Reinhardtia_gracilis	Reinhardtia_simplex)))	(Manicaria_saccifera	(((((Pseudophoenix_vinifera	Chamaedorea_seifrizii)	Iriartea_deltoidea)	Burretiokentia_grandiflora)	((Oenocarpus_minor	((Pelagodoxa_henryana	Heterospathe_cagayanensis)	Oenocarpus_bataua))	((Leopoldinia_pulchra	(Hydriastele_microspadix	((Veitchia_spiralis	Kentiopsis_piersoniorum)	Dictyosperma_album)))	(Calamus_caryotoides	(Sabal_domingensis	Serenoa_repens)))))	Roystonea_regia)))	Bactris_major)	Elaeis_oleifera))	Kingia_australis);
(((Reinhardtia_simplex	((((((((Manicaria_saccifera	Oenocarpus_minor)	Oenocarpus_bataua)	(Leopoldinia_pulchra	((Hydriastele_microspadix	Dictyosperma_album)	(Veitchia_spiralis	Kentiopsis_piersoniorum))))	(((Pseudophoenix_vinifera	((Pelagodoxa_henryana	Heterospathe_cagayanensis)	Iriartea_deltoidea))	Podococcus_barteri)	(Bactris_major	(Elaeis_oleifera	Elaeis_guineensis))))	(Roystonea_regia	(Calamus_caryotoides	(Sabal_domingensis	Serenoa_repens))))	Chamaedorea_seifrizii)	(Reinhardtia_paiewonskiana	Reinhardtia_latisecta))	Reinhardtia_gracilis))	Burretiokentia_grandiflora)	Kingia_australis);
((Calamus_caryotoides	((Sabal_domingensis	Serenoa_repens)	(((((Burretiokentia_grandiflora	Pseudophoenix_vinifera)	Iriartea_deltoidea)	(Podococcus_barteri	(((Oenocarpus_minor	((Pelagodoxa_henryana	Heterospathe_cagayanensis)	Oenocarpus_bataua))	(Leopoldinia_pulchra	(Hydriastele_microspadix	((Veitchia_spiralis	(Manicaria_saccifera	Kentiopsis_piersoniorum))	Dictyosperma_album))))	(Bactris_major	(Elaeis_oleifera	(Chamaedorea_seifrizii	Elaeis_guineensis))))))	Roystonea_regia)	((Reinhardtia_paiewonskiana	Reinhardtia_latisecta)	(Reinhardtia_gracilis	Reinhardtia_simplex)))))	Kingia_australis);
((Calamus_caryotoides	(((((Oenocarpus_minor	Oenocarpus_bataua)	(Hydriastele_microspadix	((Veitchia_spiralis	Kentiopsis_piersoniorum)	Dictyosperma_album)))	((Leopoldinia_pulchra	(Pseudophoenix_vinifera	Iriartea_deltoidea))	((((Chamaedorea_seifrizii	Bactris_major)	(Elaeis_oleifera	Elaeis_guineensis))	(Manicaria_saccifera	Podococcus_barteri))	(Roystonea_regia	((Reinhardtia_paiewonskiana	Reinhardtia_latisecta)	(Burretiokentia_grandiflora	((Pelagodoxa_henryana	Heterospathe_cagayanensis)	(Reinhardtia_simplex	Reinhardtia_gracilis))))))))	Sabal_domingensis)	Serenoa_repens))	Kingia_australis);
(((Elaeis_oleifera	Elaeis_guineensis)	((((Reinhardtia_paiewonskiana	Reinhardtia_latisecta)	(Reinhardtia_simplex	Reinhardtia_gracilis))	((Burretiokentia_grandiflora	((Oenocarpus_minor	Oenocarpus_bataua)	((Calamus_caryotoides	Hydriastele_microspadix)	(Kentiopsis_piersoniorum	(Veitchia_spiralis	Dictyosperma_album)))))	(((Manicaria_saccifera	Podococcus_barteri)	(Chamaedorea_seifrizii	(Sabal_domingensis	Serenoa_repens)))	((Leopoldinia_pulchra	Pseudophoenix_vinifera)	Roystonea_regia))))	(Bactris_major	((Pelagodoxa_henryana	Heterospathe_cagayanensis)	Iriartea_deltoidea))))	Kingia_australis);
((Roystonea_regia	((((((Chamaedorea_seifrizii	Pelagodoxa_henryana)	Heterospathe_cagayanensis)	Iriartea_deltoidea)	Calamus_caryotoides)	((Reinhardtia_paiewonskiana	Reinhardtia_latisecta)	(Reinhardtia_simplex	Reinhardtia_gracilis)))	(((Leopoldinia_pulchra	(Elaeis_oleifera	Elaeis_guineensis))	(Pseudophoenix_vinifera	Burretiokentia_grandiflora))	(((Oenocarpus_minor	Oenocarpus_bataua)	(Hydriastele_microspadix	((Kentiopsis_piersoniorum	Dictyosperma_album)	Veitchia_spiralis)))	((Podococcus_barteri	(Bactris_major	(Sabal_domingensis	Serenoa_repens)))	Manicaria_saccifera)))))	Kingia_australis);
((Roystonea_regia	(((Reinhardtia_paiewonskiana	Reinhardtia_latisecta)	(Reinhardtia_simplex	Reinhardtia_gracilis))	(((((Burretiokentia_grandiflora	Heterospathe_cagayanensis)	Pelagodoxa_henryana)	Iriartea_deltoidea)	Pseudophoenix_vinifera)	((Manicaria_saccifera	(Leopoldinia_pulchra	(Calamus_caryotoides	((Chamaedorea_seifrizii	Bactris_major)	(Elaeis_oleifera	Elaeis_guineensis)))))	(((Sabal_domingensis	Serenoa_repens)	Podococcus_barteri)	((Oenocarpus_minor	Oenocarpus_bataua)	(Hydriastele_microspadix	((Veitchia_spiralis	Kentiopsis_piersoniorum)	Dictyosperma_album))))))))	Kingia_australis);
((Calamus_caryotoides	(((((Bactris_major	(Elaeis_oleifera	Elaeis_guineensis))	(((Roystonea_regia	(Burretiokentia_grandiflora	Pseudophoenix_vinifera))	(Chamaedorea_seifrizii	((((Heterospathe_cagayanensis	Pelagodoxa_henryana)	Iriartea_deltoidea)	(Reinhardtia_paiewonskiana	Reinhardtia_latisecta))	((Manicaria_saccifera	Podococcus_barteri)	(Reinhardtia_simplex	Reinhardtia_gracilis)))))	((Oenocarpus_minor	Oenocarpus_bataua)	(Hydriastele_microspadix	((Veitchia_spiralis	Kentiopsis_piersoniorum)	Dictyosperma_album)))))	Leopoldinia_pulchra)	Sabal_domingensis)	Serenoa_repens))	Kingia_australis);
((Calamus_caryotoides	((Sabal_domingensis	Serenoa_repens)	(((Bactris_major	(Elaeis_oleifera	Elaeis_guineensis))	((((((Heterospathe_cagayanensis	Pelagodoxa_henryana)	Iriartea_deltoidea)	Pseudophoenix_vinifera)	(Roystonea_regia	(((Manicaria_saccifera	Reinhardtia_simplex)	Reinhardtia_gracilis)	(Reinhardtia_paiewonskiana	Reinhardtia_latisecta))))	(Podococcus_barteri	Chamaedorea_seifrizii))	((Burretiokentia_grandiflora	(Oenocarpus_minor	Oenocarpus_bataua))	((Veitchia_spiralis	Hydriastele_microspadix)	(Kentiopsis_piersoniorum	Dictyosperma_album)))))	Leopoldinia_pulchra)))	Kingia_australis);
((Calamus_caryotoides	((((((Oenocarpus_minor	Oenocarpus_bataua)	((Kentiopsis_piersoniorum	(Dictyosperma_album	Chamaedorea_seifrizii))	(Veitchia_spiralis	Hydriastele_microspadix)))	((Roystonea_regia	(((Iriartea_deltoidea	(Heterospathe_cagayanensis	Pelagodoxa_henryana))	(Reinhardtia_gracilis	(Reinhardtia_simplex	(Manicaria_saccifera	(Reinhardtia_latisecta	Reinhardtia_paiewonskiana)))))	(Bactris_major	(Elaeis_oleifera	Elaeis_guineensis))))	(Leopoldinia_pulchra	(Burretiokentia_grandiflora	Pseudophoenix_vinifera))))	Podococcus_barteri)	Sabal_domingensis)	Serenoa_repens))	Kingia_australis);
((Calamus_caryotoides	((((Roystonea_regia	((Podococcus_barteri	(Burretiokentia_grandiflora	Pseudophoenix_vinifera))	(((Leopoldinia_pulchra	(((Veitchia_spiralis	Dictyosperma_album)	((Iriartea_deltoidea	((Heterospathe_cagayanensis	Pelagodoxa_henryana)	Chamaedorea_seifrizii))	Kentiopsis_piersoniorum))	Hydriastele_microspadix))	(Oenocarpus_minor	Oenocarpus_bataua))	(Bactris_major	(Elaeis_oleifera	Elaeis_guineensis)))))	((Reinhardtia_gracilis	(Manicaria_saccifera	Reinhardtia_simplex))	(Reinhardtia_latisecta	Reinhardtia_paiewonskiana)))	Sabal_domingensis)	Serenoa_repens))	Kingia_australis);
((Calamus_caryotoides	((((Roystonea_regia	((Leopoldinia_pulchra	(Burretiokentia_grandiflora	(Iriartea_deltoidea	Pseudophoenix_vinifera)))	((((Dictyosperma_album	(((Heterospathe_cagayanensis	Pelagodoxa_henryana)	Chamaedorea_seifrizii)	(Veitchia_spiralis	Kentiopsis_piersoniorum)))	Hydriastele_microspadix)	(Oenocarpus_minor	Oenocarpus_bataua))	(Podococcus_barteri	(Bactris_major	(Elaeis_oleifera	Elaeis_guineensis))))))	((Reinhardtia_gracilis	(Manicaria_saccifera	Reinhardtia_simplex))	(Reinhardtia_latisecta	Reinhardtia_paiewonskiana)))	Sabal_domingensis)	Serenoa_repens))	Kingia_australis);
(((Elaeis_oleifera	Elaeis_guineensis)	((((((((Heterospathe_cagayanensis	Pelagodoxa_henryana)	(Chamaedorea_seifrizii	((Reinhardtia_gracilis	Reinhardtia_simplex)	(Reinhardtia_latisecta	Reinhardtia_paiewonskiana))))	Calamus_caryotoides)	(Sabal_domingensis	Serenoa_repens))	(Roystonea_regia	Manicaria_saccifera))	((Leopoldinia_pulchra	((Dictyosperma_album	(Veitchia_spiralis	Kentiopsis_piersoniorum))	Hydriastele_microspadix))	(Oenocarpus_minor	(Iriartea_deltoidea	Oenocarpus_bataua))))	(Pseudophoenix_vinifera	Burretiokentia_grandiflora))	(Podococcus_barteri	Bactris_major)))	Kingia_australis);
(((Oenocarpus_minor	Oenocarpus_bataua)	(((((Bactris_major	(Calamus_caryotoides	(Elaeis_oleifera	Elaeis_guineensis)))	Leopoldinia_pulchra)	(((Roystonea_regia	((Reinhardtia_gracilis	Reinhardtia_simplex)	(Reinhardtia_latisecta	Reinhardtia_paiewonskiana)))	(Podococcus_barteri	(((Heterospathe_cagayanensis	Pelagodoxa_henryana)	Iriartea_deltoidea)	(Pseudophoenix_vinifera	(Chamaedorea_seifrizii	Burretiokentia_grandiflora)))))	Manicaria_saccifera))	(Sabal_domingensis	Serenoa_repens))	(Dictyosperma_album	(Kentiopsis_piersoniorum	(Veitchia_spiralis	Hydriastele_microspadix)))))	Kingia_australis);
(((Calamus_caryotoides	Serenoa_repens)	(((((Dictyosperma_album	(Hydriastele_microspadix	(Kentiopsis_piersoniorum	Veitchia_spiralis)))	(Oenocarpus_minor	Oenocarpus_bataua))	((Chamaedorea_seifrizii	Podococcus_barteri)	(Manicaria_saccifera	((Roystonea_regia	(Pseudophoenix_vinifera	Burretiokentia_grandiflora))	(Reinhardtia_simplex	(Reinhardtia_latisecta	(Reinhardtia_paiewonskiana	Reinhardtia_gracilis)))))))	((Bactris_major	((((Heterospathe_cagayanensis	Pelagodoxa_henryana)	Iriartea_deltoidea)	Elaeis_oleifera)	Elaeis_guineensis))	Leopoldinia_pulchra))	Sabal_domingensis))	Kingia_australis);
((Calamus_caryotoides	(((((Leopoldinia_pulchra	(Hydriastele_microspadix	((Kentiopsis_piersoniorum	Veitchia_spiralis)	(Chamaedorea_seifrizii	Dictyosperma_album))))	(((Oenocarpus_minor	Oenocarpus_bataua)	(Bactris_major	(Elaeis_oleifera	Elaeis_guineensis)))	((Roystonea_regia	(((Heterospathe_cagayanensis	Pelagodoxa_henryana)	Iriartea_deltoidea)	(Pseudophoenix_vinifera	Burretiokentia_grandiflora)))	((Reinhardtia_latisecta	Reinhardtia_paiewonskiana)	(Manicaria_saccifera	(Reinhardtia_simplex	Reinhardtia_gracilis))))))	Podococcus_barteri)	Sabal_domingensis)	Serenoa_repens))	Kingia_australis);
((Calamus_caryotoides	(((((Leopoldinia_pulchra	(Hydriastele_microspadix	(Kentiopsis_piersoniorum	(Veitchia_spiralis	Dictyosperma_album))))	((Oenocarpus_minor	Oenocarpus_bataua)	((Bactris_major	(Elaeis_oleifera	Elaeis_guineensis))	((((Heterospathe_cagayanensis	Pelagodoxa_henryana)	(Chamaedorea_seifrizii	((Reinhardtia_latisecta	Reinhardtia_paiewonskiana)	((Manicaria_saccifera	Reinhardtia_simplex)	Reinhardtia_gracilis))))	Roystonea_regia)	(Iriartea_deltoidea	(Pseudophoenix_vinifera	Burretiokentia_grandiflora))))))	Podococcus_barteri)	Sabal_domingensis)	Serenoa_repens))	Kingia_australis);
((Calamus_caryotoides	((((Reinhardtia_latisecta	(Manicaria_saccifera	Reinhardtia_paiewonskiana))	(Reinhardtia_simplex	Reinhardtia_gracilis))	(Roystonea_regia	(((Leopoldinia_pulchra	(((Heterospathe_cagayanensis	Pelagodoxa_henryana)	Iriartea_deltoidea)	(Pseudophoenix_vinifera	Burretiokentia_grandiflora)))	(Podococcus_barteri	((Hydriastele_microspadix	(Dictyosperma_album	(Kentiopsis_piersoniorum	Veitchia_spiralis)))	(Oenocarpus_minor	Oenocarpus_bataua))))	(Bactris_major	(Elaeis_oleifera	Elaeis_guineensis)))))	(Sabal_domingensis	(Chamaedorea_seifrizii	Serenoa_repens))))	Kingia_australis);
((Calamus_caryotoides	(((Podococcus_barteri	(((Leopoldinia_pulchra	(Burretiokentia_grandiflora	(((Chamaedorea_seifrizii	(Heterospathe_cagayanensis	Pelagodoxa_henryana))	Iriartea_deltoidea)	Pseudophoenix_vinifera)))	(Manicaria_saccifera	(((Reinhardtia_latisecta	Reinhardtia_paiewonskiana)	(Reinhardtia_simplex	Reinhardtia_gracilis))	(Bactris_major	(Elaeis_oleifera	Elaeis_guineensis)))))	(((Hydriastele_microspadix	(Dictyosperma_album	(Kentiopsis_piersoniorum	Veitchia_spiralis)))	(Oenocarpus_minor	Oenocarpus_bataua))	Roystonea_regia)))	Sabal_domingensis)	Serenoa_repens))	Kingia_australis);
(((((((Reinhardtia_latisecta	Reinhardtia_paiewonskiana)	(Reinhardtia_simplex	Reinhardtia_gracilis))	((((((Manicaria_saccifera	Oenocarpus_minor)	Oenocarpus_bataua)	((Dictyosperma_album	(Veitchia_spiralis	Kentiopsis_piersoniorum))	Hydriastele_microspadix))	(Podococcus_barteri	(Leopoldinia_pulchra	(Bactris_major	(Elaeis_guineensis	Elaeis_oleifera)))))	(((Pelagodoxa_henryana	Heterospathe_cagayanensis)	Iriartea_deltoidea)	(Burretiokentia_grandiflora	(Chamaedorea_seifrizii	Pseudophoenix_vinifera))))	Roystonea_regia))	Sabal_domingensis)	Serenoa_repens)	Calamus_caryotoides)	Kingia_australis);
((Calamus_caryotoides	(((((Chamaedorea_seifrizii	(Pelagodoxa_henryana	Heterospathe_cagayanensis))	Iriartea_deltoidea)	(((Reinhardtia_simplex	Reinhardtia_latisecta)	Reinhardtia_paiewonskiana)	Reinhardtia_gracilis))	((((Podococcus_barteri	(Bactris_major	(Elaeis_guineensis	Elaeis_oleifera)))	(((Oenocarpus_minor	Oenocarpus_bataua)	((Dictyosperma_album	(Veitchia_spiralis	Kentiopsis_piersoniorum))	Hydriastele_microspadix))	Manicaria_saccifera))	(Leopoldinia_pulchra	(Burretiokentia_grandiflora	Pseudophoenix_vinifera)))	Roystonea_regia))	(Sabal_domingensis	Serenoa_repens)))	Kingia_australis);
((Roystonea_regia	((((Bactris_major	(Elaeis_guineensis	Elaeis_oleifera))	Manicaria_saccifera)	(((Sabal_domingensis	Serenoa_repens)	((Oenocarpus_minor	Oenocarpus_bataua)	(Leopoldinia_pulchra	((Dictyosperma_album	(Veitchia_spiralis	Kentiopsis_piersoniorum))	Hydriastele_microspadix))))	(Podococcus_barteri	(Burretiokentia_grandiflora	Pseudophoenix_vinifera))))	(Calamus_caryotoides	((((Chamaedorea_seifrizii	Pelagodoxa_henryana)	Heterospathe_cagayanensis)	Iriartea_deltoidea)	((Reinhardtia_latisecta	Reinhardtia_paiewonskiana)	(Reinhardtia_simplex	Reinhardtia_gracilis))))))	Kingia_australis);
((Roystonea_regia	(((((Oenocarpus_minor	Oenocarpus_bataua)	((Dictyosperma_album	(Veitchia_spiralis	Kentiopsis_piersoniorum))	Hydriastele_microspadix))	((((Chamaedorea_seifrizii	Sabal_domingensis)	Serenoa_repens)	(Bactris_major	(Elaeis_guineensis	Elaeis_oleifera)))	(Leopoldinia_pulchra	Calamus_caryotoides)))	((Podococcus_barteri	(Burretiokentia_grandiflora	(((Pelagodoxa_henryana	Heterospathe_cagayanensis)	Iriartea_deltoidea)	Pseudophoenix_vinifera)))	Manicaria_saccifera))	((Reinhardtia_latisecta	Reinhardtia_paiewonskiana)	(Reinhardtia_simplex	Reinhardtia_gracilis))))	Kingia_australis);
((Calamus_caryotoides	((Sabal_domingensis	Serenoa_repens)	(((Leopoldinia_pulchra	(((Iriartea_deltoidea	Burretiokentia_grandiflora)	Pseudophoenix_vinifera)	Roystonea_regia))	((Chamaedorea_seifrizii	((Reinhardtia_latisecta	Reinhardtia_paiewonskiana)	((Manicaria_saccifera	((Pelagodoxa_henryana	Heterospathe_cagayanensis)	Reinhardtia_simplex))	Reinhardtia_gracilis)))	(Podococcus_barteri	(Bactris_major	(Elaeis_guineensis	Elaeis_oleifera)))))	((Oenocarpus_minor	Oenocarpus_bataua)	((Dictyosperma_album	(Veitchia_spiralis	Kentiopsis_piersoniorum))	Hydriastele_microspadix)))))	Kingia_australis);
((Oenocarpus_minor	(Oenocarpus_bataua	(((Kentiopsis_piersoniorum	(Dictyosperma_album	Veitchia_spiralis))	Hydriastele_microspadix)	((Manicaria_saccifera	(((Podococcus_barteri	((Serenoa_repens	Calamus_caryotoides)	Sabal_domingensis))	Roystonea_regia)	(Leopoldinia_pulchra	((Iriartea_deltoidea	Burretiokentia_grandiflora)	Pseudophoenix_vinifera))))	((Chamaedorea_seifrizii	(((Reinhardtia_latisecta	Reinhardtia_gracilis)	Reinhardtia_paiewonskiana)	((Pelagodoxa_henryana	Heterospathe_cagayanensis)	Reinhardtia_simplex)))	(Bactris_major	(Elaeis_guineensis	Elaeis_oleifera)))))))	Kingia_australis);
((Calamus_caryotoides	((((Oenocarpus_bataua	Oenocarpus_minor)	Manicaria_saccifera)	(((Kentiopsis_piersoniorum	(Veitchia_spiralis	Hydriastele_microspadix))	Dictyosperma_album)	((((Podococcus_barteri	((Chamaedorea_seifrizii	Serenoa_repens)	Sabal_domingensis))	(Roystonea_regia	(((Pelagodoxa_henryana	Heterospathe_cagayanensis)	Leopoldinia_pulchra)	Pseudophoenix_vinifera)))	((Reinhardtia_gracilis	Reinhardtia_simplex)	(Reinhardtia_paiewonskiana	Reinhardtia_latisecta)))	(Bactris_major	((Iriartea_deltoidea	Elaeis_guineensis)	Elaeis_oleifera)))))	Burretiokentia_grandiflora))	Kingia_australis);
((Chamaedorea_seifrizii	(Elaeis_guineensis	(Elaeis_oleifera	((((Roystonea_regia	((Burretiokentia_grandiflora	(Calamus_caryotoides	(Oenocarpus_bataua	Oenocarpus_minor)))	(Leopoldinia_pulchra	((Dictyosperma_album	(Kentiopsis_piersoniorum	Veitchia_spiralis))	Hydriastele_microspadix))))	((Podococcus_barteri	(((Pelagodoxa_henryana	Heterospathe_cagayanensis)	Serenoa_repens)	Sabal_domingensis))	(Iriartea_deltoidea	Pseudophoenix_vinifera)))	((Reinhardtia_gracilis	(Manicaria_saccifera	Reinhardtia_simplex))	(Reinhardtia_paiewonskiana	Reinhardtia_latisecta)))	Bactris_major))))	Kingia_australis);
(((Oenocarpus_bataua	Oenocarpus_minor)	((((Leopoldinia_pulchra	((Dictyosperma_album	(Kentiopsis_piersoniorum	Veitchia_spiralis))	Hydriastele_microspadix))	(((Chamaedorea_seifrizii	Bactris_major)	(Elaeis_guineensis	Elaeis_oleifera))	((((Reinhardtia_gracilis	(Reinhardtia_simplex	(Reinhardtia_paiewonskiana	Reinhardtia_latisecta)))	(Roystonea_regia	Burretiokentia_grandiflora))	(((Pelagodoxa_henryana	Heterospathe_cagayanensis)	Iriartea_deltoidea)	Pseudophoenix_vinifera))	(Podococcus_barteri	(Serenoa_repens	Sabal_domingensis)))))	Calamus_caryotoides)	Manicaria_saccifera))	Kingia_australis);
((Serenoa_repens	((Calamus_caryotoides	Sabal_domingensis)	(((Chamaedorea_seifrizii	(Pelagodoxa_henryana	Heterospathe_cagayanensis))	((Reinhardtia_paiewonskiana	(Reinhardtia_gracilis	Reinhardtia_latisecta))	Reinhardtia_simplex))	(Roystonea_regia	((((Oenocarpus_bataua	Oenocarpus_minor)	(Manicaria_saccifera	(Iriartea_deltoidea	Pseudophoenix_vinifera)))	((Leopoldinia_pulchra	((Dictyosperma_album	(Kentiopsis_piersoniorum	Veitchia_spiralis))	Hydriastele_microspadix))	Burretiokentia_grandiflora))	(Podococcus_barteri	(Bactris_major	(Elaeis_guineensis	Elaeis_oleifera))))))))	Kingia_australis);
((Calamus_caryotoides	(Serenoa_repens	(((Roystonea_regia	(((Leopoldinia_pulchra	(Bactris_major	(Elaeis_guineensis	((Iriartea_deltoidea	(Pelagodoxa_henryana	Heterospathe_cagayanensis))	Elaeis_oleifera))))	((Hydriastele_microspadix	((Veitchia_spiralis	Kentiopsis_piersoniorum)	Dictyosperma_album))	(Oenocarpus_bataua	Oenocarpus_minor)))	((Manicaria_saccifera	Podococcus_barteri)	((Chamaedorea_seifrizii	Burretiokentia_grandiflora)	Pseudophoenix_vinifera))))	((Reinhardtia_paiewonskiana	Reinhardtia_latisecta)	(Reinhardtia_simplex	Reinhardtia_gracilis)))	Sabal_domingensis)))	Kingia_australis);
((Calamus_caryotoides	((Oenocarpus_bataua	Oenocarpus_minor)	(((((Bactris_major	(Elaeis_guineensis	Elaeis_oleifera))	((Reinhardtia_paiewonskiana	Reinhardtia_latisecta)	(Podococcus_barteri	(Reinhardtia_simplex	Reinhardtia_gracilis))))	(Roystonea_regia	(Manicaria_saccifera	(Iriartea_deltoidea	(Burretiokentia_grandiflora	Pseudophoenix_vinifera)))))	((Serenoa_repens	Sabal_domingensis)	(Leopoldinia_pulchra	(Hydriastele_microspadix	((Veitchia_spiralis	(Chamaedorea_seifrizii	Kentiopsis_piersoniorum))	Dictyosperma_album)))))	(Pelagodoxa_henryana	Heterospathe_cagayanensis))))	Kingia_australis);
((Calamus_caryotoides	(Serenoa_repens	(Sabal_domingensis	(((Leopoldinia_pulchra	(Hydriastele_microspadix	((Veitchia_spiralis	Kentiopsis_piersoniorum)	(Chamaedorea_seifrizii	Dictyosperma_album))))	(Oenocarpus_minor	Oenocarpus_bataua))	(((((Bactris_major	(Elaeis_guineensis	Elaeis_oleifera))	(((Reinhardtia_paiewonskiana	Reinhardtia_latisecta)	(Manicaria_saccifera	(Reinhardtia_simplex	Reinhardtia_gracilis)))	(Pelagodoxa_henryana	Heterospathe_cagayanensis)))	Roystonea_regia)	(Burretiokentia_grandiflora	(Pseudophoenix_vinifera	Iriartea_deltoidea)))	Podococcus_barteri)))))	Kingia_australis);
((Calamus_caryotoides	(Serenoa_repens	(Sabal_domingensis	(((Leopoldinia_pulchra	(Hydriastele_microspadix	((Veitchia_spiralis	Kentiopsis_piersoniorum)	Dictyosperma_album)))	(Oenocarpus_minor	Oenocarpus_bataua))	(((Bactris_major	(Elaeis_guineensis	Elaeis_oleifera))	(Chamaedorea_seifrizii	(((Reinhardtia_simplex	Reinhardtia_paiewonskiana)	(Reinhardtia_latisecta	Reinhardtia_gracilis))	(Pelagodoxa_henryana	Heterospathe_cagayanensis))))	(Roystonea_regia	((Burretiokentia_grandiflora	(Pseudophoenix_vinifera	Iriartea_deltoidea))	(Manicaria_saccifera	Podococcus_barteri))))))))	Kingia_australis);
((((Manicaria_saccifera	Oenocarpus_minor)	Oenocarpus_bataua)	((((Serenoa_repens	Sabal_domingensis)	(Calamus_caryotoides	(((Elaeis_guineensis	Iriartea_deltoidea)	Elaeis_oleifera)	(Leopoldinia_pulchra	Bactris_major))))	(((Burretiokentia_grandiflora	Pseudophoenix_vinifera)	Podococcus_barteri)	(Roystonea_regia	((Reinhardtia_paiewonskiana	Reinhardtia_latisecta)	(Chamaedorea_seifrizii	((Pelagodoxa_henryana	Heterospathe_cagayanensis)	(Reinhardtia_gracilis	Reinhardtia_simplex)))))))	((Dictyosperma_album	(Veitchia_spiralis	Kentiopsis_piersoniorum))	Hydriastele_microspadix)))	Kingia_australis);
(((((Pelagodoxa_henryana	Heterospathe_cagayanensis)	Leopoldinia_pulchra)	(((((Iriartea_deltoidea	(Burretiokentia_grandiflora	Pseudophoenix_vinifera))	(Roystonea_regia	((Reinhardtia_paiewonskiana	Reinhardtia_latisecta)	(Reinhardtia_gracilis	(Manicaria_saccifera	Reinhardtia_simplex)))))	(Podococcus_barteri	(Serenoa_repens	Sabal_domingensis)))	(((Veitchia_spiralis	(Kentiopsis_piersoniorum	(Chamaedorea_seifrizii	Dictyosperma_album)))	Hydriastele_microspadix)	(Oenocarpus_minor	Oenocarpus_bataua)))	((Elaeis_guineensis	Elaeis_oleifera)	Bactris_major)))	Calamus_caryotoides)	Kingia_australis);
((((Serenoa_repens	Sabal_domingensis)	((((Elaeis_guineensis	Elaeis_oleifera)	Bactris_major)	Leopoldinia_pulchra)	((((Roystonea_regia	(((Pelagodoxa_henryana	Heterospathe_cagayanensis)	Iriartea_deltoidea)	(Burretiokentia_grandiflora	Pseudophoenix_vinifera)))	(Manicaria_saccifera	Podococcus_barteri))	(Reinhardtia_paiewonskiana	((Reinhardtia_latisecta	Reinhardtia_gracilis)	Reinhardtia_simplex)))	((((Veitchia_spiralis	(Chamaedorea_seifrizii	Kentiopsis_piersoniorum))	Dictyosperma_album)	Hydriastele_microspadix)	(Oenocarpus_minor	Oenocarpus_bataua)))))	Calamus_caryotoides)	Kingia_australis);
((((Serenoa_repens	Sabal_domingensis)	(((((Chamaedorea_seifrizii	Elaeis_guineensis)	Elaeis_oleifera)	(((Pelagodoxa_henryana	Heterospathe_cagayanensis)	Iriartea_deltoidea)	Bactris_major))	Leopoldinia_pulchra)	(((((((Veitchia_spiralis	Kentiopsis_piersoniorum)	Dictyosperma_album)	Hydriastele_microspadix)	(Oenocarpus_minor	Oenocarpus_bataua))	Podococcus_barteri)	Manicaria_saccifera)	((((Reinhardtia_latisecta	Reinhardtia_paiewonskiana)	(Reinhardtia_gracilis	Reinhardtia_simplex))	Roystonea_regia)	(Burretiokentia_grandiflora	Pseudophoenix_vinifera)))))	Calamus_caryotoides)	Kingia_australis);
((Elaeis_guineensis	(Elaeis_oleifera	(Bactris_major	(((Chamaedorea_seifrizii	((Pelagodoxa_henryana	Heterospathe_cagayanensis)	Iriartea_deltoidea))	Leopoldinia_pulchra)	((((((Veitchia_spiralis	Kentiopsis_piersoniorum)	Dictyosperma_album)	Hydriastele_microspadix)	(Oenocarpus_minor	Oenocarpus_bataua))	(((((Reinhardtia_latisecta	Reinhardtia_paiewonskiana)	(Burretiokentia_grandiflora	(Reinhardtia_gracilis	Reinhardtia_simplex)))	Roystonea_regia)	(Podococcus_barteri	Pseudophoenix_vinifera))	Manicaria_saccifera))	(Calamus_caryotoides	(Serenoa_repens	Sabal_domingensis)))))))	Kingia_australis);
(((Calamus_caryotoides	(Oenocarpus_minor	Oenocarpus_bataua))	((Leopoldinia_pulchra	(((Veitchia_spiralis	(Chamaedorea_seifrizii	Kentiopsis_piersoniorum))	Dictyosperma_album)	Hydriastele_microspadix))	(((Elaeis_guineensis	Elaeis_oleifera)	Bactris_major)	(((((Sabal_domingensis	Serenoa_repens)	((((Reinhardtia_latisecta	Reinhardtia_paiewonskiana)	Reinhardtia_simplex)	Reinhardtia_gracilis)	Roystonea_regia))	(Podococcus_barteri	(Iriartea_deltoidea	(Burretiokentia_grandiflora	Pseudophoenix_vinifera))))	Manicaria_saccifera)	(Pelagodoxa_henryana	Heterospathe_cagayanensis)))))	Kingia_australis);
((Serenoa_repens	(Calamus_caryotoides	(Sabal_domingensis	(((Reinhardtia_gracilis	Reinhardtia_simplex)	(Reinhardtia_paiewonskiana	Reinhardtia_latisecta))	((((((Heterospathe_cagayanensis	Pelagodoxa_henryana)	Iriartea_deltoidea)	(Burretiokentia_grandiflora	Pseudophoenix_vinifera))	((Oenocarpus_bataua	Oenocarpus_minor)	(Leopoldinia_pulchra	(Hydriastele_microspadix	(((Chamaedorea_seifrizii	(Manicaria_saccifera	Kentiopsis_piersoniorum))	Veitchia_spiralis)	Dictyosperma_album)))))	(Podococcus_barteri	(Bactris_major	(Elaeis_guineensis	Elaeis_oleifera))))	Roystonea_regia)))))	Kingia_australis);
((Calamus_caryotoides	(Serenoa_repens	(((Chamaedorea_seifrizii	((Reinhardtia_gracilis	(((Heterospathe_cagayanensis	Pelagodoxa_henryana)	(Burretiokentia_grandiflora	Manicaria_saccifera))	Reinhardtia_simplex))	(Reinhardtia_paiewonskiana	Reinhardtia_latisecta)))	((((Podococcus_barteri	Pseudophoenix_vinifera)	(Leopoldinia_pulchra	(Bactris_major	((Elaeis_guineensis	Iriartea_deltoidea)	Elaeis_oleifera))))	((Oenocarpus_bataua	Oenocarpus_minor)	(Hydriastele_microspadix	((Veitchia_spiralis	Dictyosperma_album)	Kentiopsis_piersoniorum))))	Roystonea_regia))	Sabal_domingensis)))	Kingia_australis);
((Calamus_caryotoides	(Serenoa_repens	((Podococcus_barteri	((Bactris_major	(Elaeis_guineensis	Elaeis_oleifera))	(((Oenocarpus_bataua	Oenocarpus_minor)	(Hydriastele_microspadix	(Dictyosperma_album	(Kentiopsis_piersoniorum	Veitchia_spiralis))))	(((Roystonea_regia	((Reinhardtia_latisecta	Reinhardtia_paiewonskiana)	(Manicaria_saccifera	(Reinhardtia_gracilis	Reinhardtia_simplex))))	(((Pseudophoenix_vinifera	Burretiokentia_grandiflora)	Chamaedorea_seifrizii)	((Heterospathe_cagayanensis	Pelagodoxa_henryana)	Iriartea_deltoidea)))	Leopoldinia_pulchra))))	Sabal_domingensis)))	Kingia_australis);
((Calamus_caryotoides	((Serenoa_repens	Sabal_domingensis)	((Reinhardtia_simplex	((Reinhardtia_latisecta	Manicaria_saccifera)	(Reinhardtia_gracilis	Reinhardtia_paiewonskiana)))	((((Oenocarpus_bataua	Oenocarpus_minor)	(Hydriastele_microspadix	(Dictyosperma_album	((Chamaedorea_seifrizii	Kentiopsis_piersoniorum)	Veitchia_spiralis))))	((Bactris_major	(Elaeis_guineensis	Elaeis_oleifera))	Leopoldinia_pulchra))	(Roystonea_regia	(Podococcus_barteri	((Pseudophoenix_vinifera	Burretiokentia_grandiflora)	((Heterospathe_cagayanensis	Pelagodoxa_henryana)	Iriartea_deltoidea))))))))	Kingia_australis);
((Bactris_major	((Elaeis_guineensis	Elaeis_oleifera)	(((Iriartea_deltoidea	((Oenocarpus_bataua	Oenocarpus_minor)	(Leopoldinia_pulchra	(Hydriastele_microspadix	(Dictyosperma_album	(Kentiopsis_piersoniorum	Veitchia_spiralis))))))	(((Calamus_caryotoides	(Serenoa_repens	Sabal_domingensis))	(((Reinhardtia_simplex	Reinhardtia_gracilis)	(((Heterospathe_cagayanensis	Pelagodoxa_henryana)	Reinhardtia_latisecta)	Reinhardtia_paiewonskiana))	Chamaedorea_seifrizii))	(Manicaria_saccifera	Roystonea_regia)))	(Podococcus_barteri	(Pseudophoenix_vinifera	Burretiokentia_grandiflora)))))	Kingia_australis);
((Calamus_caryotoides	(Serenoa_repens	(((((Oenocarpus_bataua	Oenocarpus_minor)	(Leopoldinia_pulchra	(Hydriastele_microspadix	(Dictyosperma_album	(Kentiopsis_piersoniorum	Veitchia_spiralis)))))	((Manicaria_saccifera	((Bactris_major	(Elaeis_guineensis	Elaeis_oleifera))	(Reinhardtia_simplex	(Reinhardtia_latisecta	(Reinhardtia_paiewonskiana	Reinhardtia_gracilis)))))	(Roystonea_regia	((((Heterospathe_cagayanensis	Pelagodoxa_henryana)	Iriartea_deltoidea)	Pseudophoenix_vinifera)	Burretiokentia_grandiflora))))	Podococcus_barteri)	(Chamaedorea_seifrizii	Sabal_domingensis))))	Kingia_australis);
(((Reinhardtia_latisecta	Reinhardtia_gracilis)	(((((Roystonea_regia	(Leopoldinia_pulchra	(((Heterospathe_cagayanensis	(Chamaedorea_seifrizii	Pelagodoxa_henryana))	Iriartea_deltoidea)	(Pseudophoenix_vinifera	Burretiokentia_grandiflora))))	((Sabal_domingensis	(Calamus_caryotoides	Serenoa_repens))	((Oenocarpus_bataua	Oenocarpus_minor)	(Hydriastele_microspadix	((Dictyosperma_album	(Kentiopsis_piersoniorum	Veitchia_spiralis))	Manicaria_saccifera)))))	(Bactris_major	(Elaeis_guineensis	Elaeis_oleifera)))	(Podococcus_barteri	Reinhardtia_simplex))	Reinhardtia_paiewonskiana))	Kingia_australis);
(((Reinhardtia_gracilis	Reinhardtia_simplex)	((Manicaria_saccifera	(Roystonea_regia	((Podococcus_barteri	(((Heterospathe_cagayanensis	Pelagodoxa_henryana)	Iriartea_deltoidea)	(Pseudophoenix_vinifera	Burretiokentia_grandiflora)))	(((Bactris_major	(Elaeis_guineensis	Elaeis_oleifera))	(Leopoldinia_pulchra	(Sabal_domingensis	(Calamus_caryotoides	Serenoa_repens))))	((Oenocarpus_bataua	Oenocarpus_minor)	(Hydriastele_microspadix	(Kentiopsis_piersoniorum	(Veitchia_spiralis	(Chamaedorea_seifrizii	Dictyosperma_album)))))))))	(Reinhardtia_latisecta	Reinhardtia_paiewonskiana)))	Kingia_australis);
((Roystonea_regia	((Pseudophoenix_vinifera	Burretiokentia_grandiflora)	((((Oenocarpus_bataua	Oenocarpus_minor)	(Leopoldinia_pulchra	(Hydriastele_microspadix	((Kentiopsis_piersoniorum	Veitchia_spiralis)	Dictyosperma_album))))	((Sabal_domingensis	(Calamus_caryotoides	Serenoa_repens))	Podococcus_barteri))	(((Bactris_major	(Elaeis_guineensis	(Iriartea_deltoidea	Elaeis_oleifera)))	Manicaria_saccifera)	((((Reinhardtia_latisecta	Reinhardtia_paiewonskiana)	(Pelagodoxa_henryana	Chamaedorea_seifrizii))	(Reinhardtia_simplex	Reinhardtia_gracilis))	Heterospathe_cagayanensis)))))	Kingia_australis);
(((((((Bactris_major	(Elaeis_guineensis	Elaeis_oleifera))	Leopoldinia_pulchra)	(((((((Manicaria_saccifera	Reinhardtia_simplex)	Reinhardtia_gracilis)	(Reinhardtia_latisecta	Reinhardtia_paiewonskiana))	Chamaedorea_seifrizii)	(Oenocarpus_bataua	Oenocarpus_minor))	(Hydriastele_microspadix	((Kentiopsis_piersoniorum	Veitchia_spiralis)	Dictyosperma_album)))	(Roystonea_regia	(Podococcus_barteri	((((Heterospathe_cagayanensis	Pelagodoxa_henryana)	Iriartea_deltoidea)	Pseudophoenix_vinifera)	Burretiokentia_grandiflora)))))	Sabal_domingensis)	Serenoa_repens)	Calamus_caryotoides)	Kingia_australis);
((Calamus_caryotoides	(Serenoa_repens	(Sabal_domingensis	(((Reinhardtia_paiewonskiana	Reinhardtia_latisecta)	(Reinhardtia_gracilis	Reinhardtia_simplex))	(((((Manicaria_saccifera	(Elaeis_oleifera	Elaeis_guineensis))	(Leopoldinia_pulchra	Bactris_major))	Podococcus_barteri)	((Burretiokentia_grandiflora	((Iriartea_deltoidea	(Pelagodoxa_henryana	Heterospathe_cagayanensis))	Pseudophoenix_vinifera))	(((Dictyosperma_album	(Veitchia_spiralis	(Chamaedorea_seifrizii	Kentiopsis_piersoniorum)))	Hydriastele_microspadix)	(Oenocarpus_bataua	Oenocarpus_minor))))	Roystonea_regia)))))	Kingia_australis);
((Elaeis_guineensis	(((Chamaedorea_seifrizii	Bactris_major)	((((((((Veitchia_spiralis	(Kentiopsis_piersoniorum	(Calamus_caryotoides	Dictyosperma_album)))	Hydriastele_microspadix)	(Oenocarpus_bataua	Oenocarpus_minor))	Manicaria_saccifera)	(((Serenoa_repens	Sabal_domingensis)	Podococcus_barteri)	(Pseudophoenix_vinifera	Burretiokentia_grandiflora)))	Roystonea_regia)	((Iriartea_deltoidea	(Pelagodoxa_henryana	Heterospathe_cagayanensis))	((Reinhardtia_simplex	(Reinhardtia_paiewonskiana	Reinhardtia_latisecta))	Reinhardtia_gracilis)))	Leopoldinia_pulchra))	Elaeis_oleifera))	Kingia_australis);
((Roystonea_regia	((((((Serenoa_repens	Sabal_domingensis)	Podococcus_barteri)	(((Veitchia_spiralis	(Kentiopsis_piersoniorum	(Manicaria_saccifera	((Pelagodoxa_henryana	Chamaedorea_seifrizii)	Dictyosperma_album))))	Hydriastele_microspadix)	(Leopoldinia_pulchra	Calamus_caryotoides)))	(((Reinhardtia_paiewonskiana	Reinhardtia_latisecta)	(Reinhardtia_gracilis	Reinhardtia_simplex))	((Elaeis_oleifera	Elaeis_guineensis)	Bactris_major)))	(Oenocarpus_bataua	Oenocarpus_minor))	(Iriartea_deltoidea	(Heterospathe_cagayanensis	(Pseudophoenix_vinifera	Burretiokentia_grandiflora)))))	Kingia_australis);
((Reinhardtia_latisecta	(((((((((((Pelagodoxa_henryana	Chamaedorea_seifrizii)	Dictyosperma_album)	(Veitchia_spiralis	Kentiopsis_piersoniorum))	Hydriastele_microspadix)	(Oenocarpus_bataua	Oenocarpus_minor))	(Manicaria_saccifera	(((Elaeis_oleifera	Elaeis_guineensis)	Bactris_major)	(Leopoldinia_pulchra	(Calamus_caryotoides	(Serenoa_repens	Sabal_domingensis))))))	((Pseudophoenix_vinifera	(Heterospathe_cagayanensis	Iriartea_deltoidea))	Roystonea_regia))	Burretiokentia_grandiflora)	Reinhardtia_paiewonskiana)	Reinhardtia_gracilis)	(Reinhardtia_simplex	Podococcus_barteri)))	Kingia_australis);
(((((((Oenocarpus_bataua	Oenocarpus_minor)	(Leopoldinia_pulchra	(((Veitchia_spiralis	Dictyosperma_album)	(Kentiopsis_piersoniorum	((Heterospathe_cagayanensis	Pelagodoxa_henryana)	Chamaedorea_seifrizii)))	Hydriastele_microspadix)))	(((Burretiokentia_grandiflora	Pseudophoenix_vinifera)	Roystonea_regia)	(Podococcus_barteri	(((Elaeis_oleifera	Elaeis_guineensis)	Bactris_major)	Manicaria_saccifera))))	((Reinhardtia_latisecta	Reinhardtia_paiewonskiana)	(Reinhardtia_gracilis	Reinhardtia_simplex)))	(Iriartea_deltoidea	Sabal_domingensis))	(Serenoa_repens	Calamus_caryotoides))	Kingia_australis);
((((((Leopoldinia_pulchra	((Elaeis_oleifera	(Iriartea_deltoidea	Elaeis_guineensis))	Bactris_major))	(((Manicaria_saccifera	(((Oenocarpus_bataua	(Burretiokentia_grandiflora	Oenocarpus_minor))	((Dictyosperma_album	(Veitchia_spiralis	Hydriastele_microspadix))	Kentiopsis_piersoniorum))	Roystonea_regia))	((Reinhardtia_latisecta	Reinhardtia_paiewonskiana)	(Reinhardtia_gracilis	Reinhardtia_simplex)))	((Pseudophoenix_vinifera	((Heterospathe_cagayanensis	Pelagodoxa_henryana)	Chamaedorea_seifrizii))	Podococcus_barteri)))	Sabal_domingensis)	Serenoa_repens)	Calamus_caryotoides)	Kingia_australis);
((((Sabal_domingensis	Serenoa_repens)	((Leopoldinia_pulchra	((Elaeis_oleifera	Elaeis_guineensis)	Bactris_major))	((((((Heterospathe_cagayanensis	Pelagodoxa_henryana)	Chamaedorea_seifrizii)	((Reinhardtia_latisecta	Reinhardtia_paiewonskiana)	(Reinhardtia_gracilis	(Manicaria_saccifera	Reinhardtia_simplex))))	Roystonea_regia)	((Iriartea_deltoidea	(Burretiokentia_grandiflora	Pseudophoenix_vinifera))	Podococcus_barteri))	((Oenocarpus_bataua	Oenocarpus_minor)	(Hydriastele_microspadix	((Veitchia_spiralis	Kentiopsis_piersoniorum)	Dictyosperma_album))))))	Calamus_caryotoides)	Kingia_australis);
((Elaeis_guineensis	((Bactris_major	((((((Calamus_caryotoides	Serenoa_repens)	Sabal_domingensis)	(Roystonea_regia	((Burretiokentia_grandiflora	Pseudophoenix_vinifera)	Podococcus_barteri)))	((Oenocarpus_bataua	Oenocarpus_minor)	(Leopoldinia_pulchra	(Hydriastele_microspadix	((Veitchia_spiralis	Kentiopsis_piersoniorum)	Dictyosperma_album)))))	Iriartea_deltoidea)	(((Heterospathe_cagayanensis	Pelagodoxa_henryana)	Chamaedorea_seifrizii)	((Reinhardtia_latisecta	Reinhardtia_paiewonskiana)	(Reinhardtia_gracilis	(Manicaria_saccifera	Reinhardtia_simplex))))))	Elaeis_oleifera))	Kingia_australis);
((Calamus_caryotoides	(Serenoa_repens	(Sabal_domingensis	((Leopoldinia_pulchra	((Elaeis_oleifera	Elaeis_guineensis)	Bactris_major))	(((Oenocarpus_bataua	Oenocarpus_minor)	((Hydriastele_microspadix	Dictyosperma_album)	(Veitchia_spiralis	Kentiopsis_piersoniorum)))	((Podococcus_barteri	Pseudophoenix_vinifera)	(Burretiokentia_grandiflora	(Roystonea_regia	(((Iriartea_deltoidea	(Heterospathe_cagayanensis	Pelagodoxa_henryana))	((Reinhardtia_latisecta	Reinhardtia_paiewonskiana)	(Reinhardtia_gracilis	(Manicaria_saccifera	Reinhardtia_simplex))))	Chamaedorea_seifrizii)))))))))	Kingia_australis);
((Calamus_caryotoides	((Oenocarpus_bataua	Oenocarpus_minor)	((Hydriastele_microspadix	((Kentiopsis_piersoniorum	Veitchia_spiralis)	Dictyosperma_album))	((((Manicaria_saccifera	Podococcus_barteri)	(Pseudophoenix_vinifera	Burretiokentia_grandiflora))	(Roystonea_regia	((Iriartea_deltoidea	(Heterospathe_cagayanensis	Pelagodoxa_henryana))	((Reinhardtia_latisecta	Reinhardtia_paiewonskiana)	(Reinhardtia_gracilis	Reinhardtia_simplex)))))	((Serenoa_repens	Sabal_domingensis)	(Leopoldinia_pulchra	((Elaeis_oleifera	Elaeis_guineensis)	(Chamaedorea_seifrizii	Bactris_major))))))))	Kingia_australis);
((Roystonea_regia	((((Reinhardtia_latisecta	Reinhardtia_paiewonskiana)	(Reinhardtia_simplex	Reinhardtia_gracilis))	(((Bactris_major	(Elaeis_oleifera	Elaeis_guineensis))	(((Oenocarpus_bataua	Oenocarpus_minor)	(Leopoldinia_pulchra	((Dictyosperma_album	(Veitchia_spiralis	Kentiopsis_piersoniorum))	Hydriastele_microspadix)))	(Sabal_domingensis	(Calamus_caryotoides	Serenoa_repens))))	(Manicaria_saccifera	Podococcus_barteri)))	(Burretiokentia_grandiflora	((((Heterospathe_cagayanensis	Pelagodoxa_henryana)	Chamaedorea_seifrizii)	Iriartea_deltoidea)	Pseudophoenix_vinifera))))	Kingia_australis);
(((Elaeis_oleifera	Elaeis_guineensis)	(((((Roystonea_regia	(((Reinhardtia_latisecta	Reinhardtia_paiewonskiana)	(Manicaria_saccifera	(Reinhardtia_simplex	Reinhardtia_gracilis)))	((Oenocarpus_bataua	Oenocarpus_minor)	(((Veitchia_spiralis	(Chamaedorea_seifrizii	Kentiopsis_piersoniorum))	Dictyosperma_album)	Hydriastele_microspadix))))	((Burretiokentia_grandiflora	(Pseudophoenix_vinifera	((Heterospathe_cagayanensis	Pelagodoxa_henryana)	Iriartea_deltoidea)))	(Podococcus_barteri	(Sabal_domingensis	Serenoa_repens))))	Calamus_caryotoides)	Leopoldinia_pulchra)	Bactris_major))	Kingia_australis);
((Elaeis_oleifera	((((((Oenocarpus_bataua	Oenocarpus_minor)	((Kentiopsis_piersoniorum	((Veitchia_spiralis	Dictyosperma_album)	Chamaedorea_seifrizii))	(Calamus_caryotoides	Hydriastele_microspadix)))	(((Roystonea_regia	Manicaria_saccifera)	(Leopoldinia_pulchra	(Burretiokentia_grandiflora	(Pseudophoenix_vinifera	((Heterospathe_cagayanensis	Pelagodoxa_henryana)	Iriartea_deltoidea)))))	(Podococcus_barteri	(Sabal_domingensis	Serenoa_repens))))	((Reinhardtia_latisecta	Reinhardtia_paiewonskiana)	(Reinhardtia_simplex	Reinhardtia_gracilis)))	Bactris_major)	Elaeis_guineensis))	Kingia_australis);
((Roystonea_regia	(((Reinhardtia_latisecta	Reinhardtia_paiewonskiana)	(Reinhardtia_simplex	Reinhardtia_gracilis))	((Manicaria_saccifera	((Burretiokentia_grandiflora	Pseudophoenix_vinifera)	((Bactris_major	((Elaeis_guineensis	Iriartea_deltoidea)	Elaeis_oleifera))	(Podococcus_barteri	((Oenocarpus_bataua	Oenocarpus_minor)	(Leopoldinia_pulchra	(((Veitchia_spiralis	(((Heterospathe_cagayanensis	Pelagodoxa_henryana)	Chamaedorea_seifrizii)	Kentiopsis_piersoniorum))	Dictyosperma_album)	(Calamus_caryotoides	Hydriastele_microspadix))))))))	(Sabal_domingensis	Serenoa_repens))))	Kingia_australis);
((((Sabal_domingensis	Serenoa_repens)	(((((((((Heterospathe_cagayanensis	Pelagodoxa_henryana)	Iriartea_deltoidea)	(Burretiokentia_grandiflora	Pseudophoenix_vinifera))	(Oenocarpus_bataua	Oenocarpus_minor))	(((Veitchia_spiralis	Kentiopsis_piersoniorum)	Leopoldinia_pulchra)	Hydriastele_microspadix))	(Manicaria_saccifera	((Bactris_major	(Elaeis_guineensis	Elaeis_oleifera))	Podococcus_barteri)))	Roystonea_regia)	((Reinhardtia_latisecta	Reinhardtia_paiewonskiana)	(Reinhardtia_simplex	Reinhardtia_gracilis)))	(Chamaedorea_seifrizii	Dictyosperma_album)))	Calamus_caryotoides)	Kingia_australis);
((Serenoa_repens	((Sabal_domingensis	((((((Reinhardtia_latisecta	Reinhardtia_paiewonskiana)	(Reinhardtia_simplex	Reinhardtia_gracilis))	(Bactris_major	(Elaeis_guineensis	Elaeis_oleifera)))	(((Iriartea_deltoidea	(Leopoldinia_pulchra	(Burretiokentia_grandiflora	Pseudophoenix_vinifera)))	Podococcus_barteri)	Roystonea_regia))	(Oenocarpus_bataua	Oenocarpus_minor))	((((Manicaria_saccifera	(Kentiopsis_piersoniorum	((Heterospathe_cagayanensis	Pelagodoxa_henryana)	Chamaedorea_seifrizii)))	Veitchia_spiralis)	Dictyosperma_album)	Hydriastele_microspadix)))	Calamus_caryotoides))	Kingia_australis);
((((Oenocarpus_bataua	Oenocarpus_minor)	(((Leopoldinia_pulchra	(Podococcus_barteri	(((((Heterospathe_cagayanensis	Pelagodoxa_henryana)	Reinhardtia_simplex)	Reinhardtia_paiewonskiana)	(Manicaria_saccifera	(Reinhardtia_gracilis	Reinhardtia_latisecta)))	(Bactris_major	((Iriartea_deltoidea	Elaeis_guineensis)	Elaeis_oleifera)))))	((Serenoa_repens	Sabal_domingensis)	(Roystonea_regia	Pseudophoenix_vinifera)))	(Hydriastele_microspadix	(((Dictyosperma_album	Veitchia_spiralis)	(Chamaedorea_seifrizii	Kentiopsis_piersoniorum))	Burretiokentia_grandiflora))))	Calamus_caryotoides)	Kingia_australis);
((Heterospathe_cagayanensis	(Iriartea_deltoidea	(Elaeis_guineensis	(Elaeis_oleifera	(((((Podococcus_barteri	(Serenoa_repens	Sabal_domingensis))	(Roystonea_regia	(Burretiokentia_grandiflora	Pseudophoenix_vinifera)))	((Leopoldinia_pulchra	(Hydriastele_microspadix	((Veitchia_spiralis	Kentiopsis_piersoniorum)	((Pelagodoxa_henryana	Chamaedorea_seifrizii)	Dictyosperma_album))))	(Calamus_caryotoides	(Oenocarpus_bataua	(Manicaria_saccifera	Oenocarpus_minor)))))	((Reinhardtia_simplex	Reinhardtia_gracilis)	(Reinhardtia_latisecta	Reinhardtia_paiewonskiana)))	Bactris_major)))))	Kingia_australis);
((Calamus_caryotoides	(Serenoa_repens	(Sabal_domingensis	((((Chamaedorea_seifrizii	(Heterospathe_cagayanensis	Pelagodoxa_henryana))	((Reinhardtia_gracilis	Reinhardtia_simplex)	(Reinhardtia_latisecta	Reinhardtia_paiewonskiana)))	Manicaria_saccifera)	(((((Leopoldinia_pulchra	(Bactris_major	(Elaeis_guineensis	Elaeis_oleifera)))	((Hydriastele_microspadix	((Veitchia_spiralis	Kentiopsis_piersoniorum)	Dictyosperma_album))	(Oenocarpus_bataua	Oenocarpus_minor)))	(Podococcus_barteri	(Iriartea_deltoidea	Pseudophoenix_vinifera)))	Burretiokentia_grandiflora)	Roystonea_regia)))))	Kingia_australis);
((Elaeis_guineensis	(Elaeis_oleifera	(((((Leopoldinia_pulchra	((Veitchia_spiralis	Kentiopsis_piersoniorum)	(Dictyosperma_album	Hydriastele_microspadix)))	(Oenocarpus_bataua	Oenocarpus_minor))	(((((Chamaedorea_seifrizii	(Heterospathe_cagayanensis	Pelagodoxa_henryana))	Iriartea_deltoidea)	(Burretiokentia_grandiflora	Pseudophoenix_vinifera))	(Manicaria_saccifera	Roystonea_regia))	(((Serenoa_repens	Sabal_domingensis)	Calamus_caryotoides)	Podococcus_barteri)))	((Reinhardtia_latisecta	Reinhardtia_paiewonskiana)	(Reinhardtia_simplex	Reinhardtia_gracilis)))	Bactris_major)))	Kingia_australis);
((Calamus_caryotoides	((Sabal_domingensis	(Podococcus_barteri	((Roystonea_regia	(Leopoldinia_pulchra	(((Heterospathe_cagayanensis	Pelagodoxa_henryana)	Iriartea_deltoidea)	(Burretiokentia_grandiflora	(Chamaedorea_seifrizii	Pseudophoenix_vinifera)))))	(((Dictyosperma_album	((Kentiopsis_piersoniorum	Veitchia_spiralis)	Hydriastele_microspadix))	((Manicaria_saccifera	Oenocarpus_minor)	Oenocarpus_bataua))	(((Reinhardtia_paiewonskiana	Reinhardtia_latisecta)	(Reinhardtia_simplex	Reinhardtia_gracilis))	((Elaeis_oleifera	Elaeis_guineensis)	Bactris_major))))))	Serenoa_repens))	Kingia_australis);
((Calamus_caryotoides	((Sabal_domingensis	Serenoa_repens)	((((((Elaeis_oleifera	Elaeis_guineensis)	(Chamaedorea_seifrizii	Bactris_major))	(((Leopoldinia_pulchra	(Hydriastele_microspadix	(Dictyosperma_album	(Kentiopsis_piersoniorum	Veitchia_spiralis))))	(Oenocarpus_minor	Oenocarpus_bataua))	Manicaria_saccifera))	((((Heterospathe_cagayanensis	Pelagodoxa_henryana)	Iriartea_deltoidea)	(Burretiokentia_grandiflora	Pseudophoenix_vinifera))	Podococcus_barteri))	Roystonea_regia)	((Reinhardtia_paiewonskiana	Reinhardtia_latisecta)	(Reinhardtia_simplex	Reinhardtia_gracilis)))))	Kingia_australis);
((Serenoa_repens	(((((Oenocarpus_minor	Oenocarpus_bataua)	((Roystonea_regia	((Burretiokentia_grandiflora	Pseudophoenix_vinifera)	(Reinhardtia_simplex	(Reinhardtia_latisecta	(Reinhardtia_gracilis	Reinhardtia_paiewonskiana)))))	(((Leopoldinia_pulchra	(((((Heterospathe_cagayanensis	Pelagodoxa_henryana)	Iriartea_deltoidea)	Elaeis_oleifera)	(Chamaedorea_seifrizii	Elaeis_guineensis))	Bactris_major))	Podococcus_barteri)	Manicaria_saccifera)))	(Hydriastele_microspadix	(Dictyosperma_album	(Kentiopsis_piersoniorum	Veitchia_spiralis))))	Sabal_domingensis)	Calamus_caryotoides))	Kingia_australis);
((Calamus_caryotoides	(((Leopoldinia_pulchra	(Hydriastele_microspadix	(Kentiopsis_piersoniorum	(Veitchia_spiralis	(Manicaria_saccifera	(Chamaedorea_seifrizii	Dictyosperma_album))))))	((((((Heterospathe_cagayanensis	Pelagodoxa_henryana)	Iriartea_deltoidea)	(Reinhardtia_simplex	(Reinhardtia_paiewonskiana	(Reinhardtia_latisecta	Reinhardtia_gracilis))))	(Roystonea_regia	(Burretiokentia_grandiflora	Pseudophoenix_vinifera)))	(Podococcus_barteri	(Sabal_domingensis	Serenoa_repens)))	((Elaeis_guineensis	Elaeis_oleifera)	Bactris_major)))	(Oenocarpus_minor	Oenocarpus_bataua)))	Kingia_australis);
((Roystonea_regia	((((((((Manicaria_saccifera	Reinhardtia_simplex)	Reinhardtia_gracilis)	(Reinhardtia_paiewonskiana	Reinhardtia_latisecta))	Chamaedorea_seifrizii)	((Elaeis_guineensis	Elaeis_oleifera)	Bactris_major))	(((Oenocarpus_minor	Oenocarpus_bataua)	Calamus_caryotoides)	((Veitchia_spiralis	Hydriastele_microspadix)	(Dictyosperma_album	Kentiopsis_piersoniorum))))	(Podococcus_barteri	(Sabal_domingensis	Serenoa_repens)))	(Leopoldinia_pulchra	(((Heterospathe_cagayanensis	Pelagodoxa_henryana)	Iriartea_deltoidea)	(Pseudophoenix_vinifera	Burretiokentia_grandiflora)))))	Kingia_australis);
(((((Dictyosperma_album	((Veitchia_spiralis	Kentiopsis_piersoniorum)	(Leopoldinia_pulchra	Hydriastele_microspadix)))	(((Podococcus_barteri	(Sabal_domingensis	Serenoa_repens))	((Manicaria_saccifera	Roystonea_regia)	(((Heterospathe_cagayanensis	Pelagodoxa_henryana)	Iriartea_deltoidea)	((Chamaedorea_seifrizii	Pseudophoenix_vinifera)	Burretiokentia_grandiflora))))	(((Reinhardtia_simplex	Reinhardtia_gracilis)	(Reinhardtia_paiewonskiana	Reinhardtia_latisecta))	((Elaeis_guineensis	Elaeis_oleifera)	Bactris_major))))	(Oenocarpus_minor	Oenocarpus_bataua))	Calamus_caryotoides)	Kingia_australis);
(((Serenoa_repens	((((((((Reinhardtia_simplex	Reinhardtia_gracilis)	(Reinhardtia_paiewonskiana	Reinhardtia_latisecta))	(Oenocarpus_minor	Oenocarpus_bataua))	((Dictyosperma_album	(Veitchia_spiralis	Kentiopsis_piersoniorum))	Hydriastele_microspadix))	((Pseudophoenix_vinifera	Burretiokentia_grandiflora)	(Manicaria_saccifera	Podococcus_barteri)))	Roystonea_regia)	((((Heterospathe_cagayanensis	Pelagodoxa_henryana)	Iriartea_deltoidea)	(Elaeis_guineensis	Elaeis_oleifera))	(Leopoldinia_pulchra	(Chamaedorea_seifrizii	Bactris_major))))	Sabal_domingensis))	Calamus_caryotoides)	Kingia_australis);
((((Heterospathe_cagayanensis	Pelagodoxa_henryana)	Reinhardtia_paiewonskiana)	(Reinhardtia_latisecta	(((((Sabal_domingensis	Serenoa_repens)	((Calamus_caryotoides	(Oenocarpus_minor	Oenocarpus_bataua))	(((Dictyosperma_album	(Veitchia_spiralis	Kentiopsis_piersoniorum))	Hydriastele_microspadix)	Leopoldinia_pulchra)))	(((Iriartea_deltoidea	(Pseudophoenix_vinifera	Burretiokentia_grandiflora))	Podococcus_barteri)	Roystonea_regia))	((Elaeis_guineensis	Elaeis_oleifera)	(Chamaedorea_seifrizii	Bactris_major)))	((Manicaria_saccifera	Reinhardtia_simplex)	Reinhardtia_gracilis))))	Kingia_australis);
((Reinhardtia_simplex	(Reinhardtia_gracilis	(((Manicaria_saccifera	Reinhardtia_paiewonskiana)	Reinhardtia_latisecta)	(((((((Heterospathe_cagayanensis	Pelagodoxa_henryana)	Iriartea_deltoidea)	(Pseudophoenix_vinifera	Burretiokentia_grandiflora))	Roystonea_regia)	(((Oenocarpus_minor	Oenocarpus_bataua)	((Dictyosperma_album	Kentiopsis_piersoniorum)	(Veitchia_spiralis	Hydriastele_microspadix)))	(((Calamus_caryotoides	(Serenoa_repens	Sabal_domingensis))	((Elaeis_guineensis	Elaeis_oleifera)	Bactris_major))	Leopoldinia_pulchra)))	Podococcus_barteri)	Chamaedorea_seifrizii))))	Kingia_australis);
((Roystonea_regia	((((((Reinhardtia_simplex	Reinhardtia_gracilis)	(Reinhardtia_paiewonskiana	Reinhardtia_latisecta))	((Elaeis_guineensis	Elaeis_oleifera)	Bactris_major))	((Podococcus_barteri	(Serenoa_repens	Sabal_domingensis))	((Oenocarpus_minor	Oenocarpus_bataua)	(Leopoldinia_pulchra	((Kentiopsis_piersoniorum	(Dictyosperma_album	Veitchia_spiralis))	Hydriastele_microspadix)))))	(((Chamaedorea_seifrizii	(Heterospathe_cagayanensis	Pelagodoxa_henryana))	Iriartea_deltoidea)	(Pseudophoenix_vinifera	Burretiokentia_grandiflora)))	(Manicaria_saccifera	Calamus_caryotoides)))	Kingia_australis);
(((Reinhardtia_simplex	Reinhardtia_gracilis)	((((Manicaria_saccifera	((((((Kentiopsis_piersoniorum	Veitchia_spiralis)	Dictyosperma_album)	(Calamus_caryotoides	Hydriastele_microspadix))	(Oenocarpus_bataua	Oenocarpus_minor))	((Podococcus_barteri	Bactris_major)	((Chamaedorea_seifrizii	Elaeis_guineensis)	Elaeis_oleifera)))	(Leopoldinia_pulchra	(((Heterospathe_cagayanensis	Pelagodoxa_henryana)	Iriartea_deltoidea)	(Pseudophoenix_vinifera	Burretiokentia_grandiflora)))))	Roystonea_regia)	(Sabal_domingensis	Serenoa_repens))	(Reinhardtia_paiewonskiana	Reinhardtia_latisecta)))	Kingia_australis);
(((((((((Reinhardtia_simplex	Reinhardtia_gracilis)	(Chamaedorea_seifrizii	(Reinhardtia_paiewonskiana	Reinhardtia_latisecta)))	(Manicaria_saccifera	((((Heterospathe_cagayanensis	Pelagodoxa_henryana)	Iriartea_deltoidea)	(Pseudophoenix_vinifera	Burretiokentia_grandiflora))	Roystonea_regia)))	(Podococcus_barteri	Leopoldinia_pulchra))	((Elaeis_guineensis	Elaeis_oleifera)	Bactris_major))	(((Hydriastele_microspadix	(Kentiopsis_piersoniorum	Veitchia_spiralis))	Dictyosperma_album)	(Oenocarpus_bataua	Oenocarpus_minor)))	Sabal_domingensis)	(Calamus_caryotoides	Serenoa_repens))	Kingia_australis);
((Roystonea_regia	(((((Elaeis_guineensis	Elaeis_oleifera)	Bactris_major)	(((Calamus_caryotoides	Leopoldinia_pulchra)	((Dictyosperma_album	(Veitchia_spiralis	Hydriastele_microspadix))	Kentiopsis_piersoniorum))	(Oenocarpus_bataua	(Manicaria_saccifera	Oenocarpus_minor))))	((((Reinhardtia_gracilis	Reinhardtia_simplex)	(Reinhardtia_latisecta	Reinhardtia_paiewonskiana))	((Heterospathe_cagayanensis	Pelagodoxa_henryana)	Chamaedorea_seifrizii))	(Sabal_domingensis	Serenoa_repens)))	(Podococcus_barteri	(Burretiokentia_grandiflora	(Iriartea_deltoidea	Pseudophoenix_vinifera)))))	Kingia_australis);
((Calamus_caryotoides	(Serenoa_repens	((((((((Heterospathe_cagayanensis	Pelagodoxa_henryana)	Hydriastele_microspadix)	(Dictyosperma_album	(Veitchia_spiralis	(Chamaedorea_seifrizii	Kentiopsis_piersoniorum))))	(Oenocarpus_bataua	Oenocarpus_minor))	(((Manicaria_saccifera	Roystonea_regia)	((Podococcus_barteri	(Reinhardtia_simplex	Reinhardtia_gracilis))	(Reinhardtia_latisecta	Reinhardtia_paiewonskiana)))	(Burretiokentia_grandiflora	(Iriartea_deltoidea	Pseudophoenix_vinifera))))	((Elaeis_guineensis	Elaeis_oleifera)	Bactris_major))	Leopoldinia_pulchra)	Sabal_domingensis)))	Kingia_australis);
(((((Roystonea_regia	(((Burretiokentia_grandiflora	Pseudophoenix_vinifera)	Podococcus_barteri)	(((Elaeis_oleifera	Elaeis_guineensis)	Bactris_major)	((Leopoldinia_pulchra	(Hydriastele_microspadix	(Manicaria_saccifera	(Dictyosperma_album	(Veitchia_spiralis	(Chamaedorea_seifrizii	Kentiopsis_piersoniorum))))))	(Oenocarpus_bataua	Oenocarpus_minor)))))	(((Heterospathe_cagayanensis	Pelagodoxa_henryana)	Iriartea_deltoidea)	((Reinhardtia_simplex	Reinhardtia_gracilis)	(Reinhardtia_latisecta	Reinhardtia_paiewonskiana))))	Sabal_domingensis)	(Serenoa_repens	Calamus_caryotoides))	Kingia_australis);
((((Sabal_domingensis	Serenoa_repens)	((Leopoldinia_pulchra	(Bactris_major	(Elaeis_oleifera	Elaeis_guineensis)))	(((Hydriastele_microspadix	(Dictyosperma_album	(Veitchia_spiralis	Kentiopsis_piersoniorum)))	(((Podococcus_barteri	Reinhardtia_simplex)	(Reinhardtia_latisecta	(Reinhardtia_paiewonskiana	Reinhardtia_gracilis)))	(Oenocarpus_bataua	Oenocarpus_minor)))	(((Iriartea_deltoidea	(Heterospathe_cagayanensis	(Chamaedorea_seifrizii	Pelagodoxa_henryana)))	(Burretiokentia_grandiflora	Pseudophoenix_vinifera))	(Roystonea_regia	Manicaria_saccifera)))))	Calamus_caryotoides)	Kingia_australis);
(((((((Oenocarpus_bataua	Oenocarpus_minor)	(Hydriastele_microspadix	(Dictyosperma_album	(Veitchia_spiralis	Kentiopsis_piersoniorum))))	((Podococcus_barteri	(((Pelagodoxa_henryana	Heterospathe_cagayanensis)	Iriartea_deltoidea)	(Burretiokentia_grandiflora	Pseudophoenix_vinifera)))	(Roystonea_regia	(Leopoldinia_pulchra	((Bactris_major	(Elaeis_oleifera	Elaeis_guineensis))	(((Reinhardtia_paiewonskiana	Reinhardtia_latisecta)	Manicaria_saccifera)	(Chamaedorea_seifrizii	(Reinhardtia_gracilis	Reinhardtia_simplex))))))))	Sabal_domingensis)	Serenoa_repens)	Calamus_caryotoides)	Kingia_australis);
((((((((Oenocarpus_bataua	Oenocarpus_minor)	(Hydriastele_microspadix	(Dictyosperma_album	(Veitchia_spiralis	(((Pelagodoxa_henryana	Heterospathe_cagayanensis)	Chamaedorea_seifrizii)	Kentiopsis_piersoniorum)))))	(((Bactris_major	(Elaeis_oleifera	Elaeis_guineensis))	((Reinhardtia_paiewonskiana	Reinhardtia_latisecta)	(Reinhardtia_gracilis	Reinhardtia_simplex)))	((Roystonea_regia	(Podococcus_barteri	(Manicaria_saccifera	(Burretiokentia_grandiflora	Pseudophoenix_vinifera))))	Iriartea_deltoidea)))	Leopoldinia_pulchra)	Sabal_domingensis)	Serenoa_repens)	Calamus_caryotoides)	Kingia_australis);
(((((((Reinhardtia_paiewonskiana	Reinhardtia_latisecta)	(Reinhardtia_gracilis	(Manicaria_saccifera	Reinhardtia_simplex)))	((((Oenocarpus_bataua	Oenocarpus_minor)	(Leopoldinia_pulchra	(Hydriastele_microspadix	(Dictyosperma_album	(Veitchia_spiralis	(Chamaedorea_seifrizii	Kentiopsis_piersoniorum))))))	(Bactris_major	(Elaeis_oleifera	Elaeis_guineensis)))	(Roystonea_regia	(Podococcus_barteri	(((Pelagodoxa_henryana	Heterospathe_cagayanensis)	Iriartea_deltoidea)	(Burretiokentia_grandiflora	Pseudophoenix_vinifera))))))	Sabal_domingensis)	Serenoa_repens)	Calamus_caryotoides)	Kingia_australis);
(((((((Manicaria_saccifera	(((Leopoldinia_pulchra	(Hydriastele_microspadix	(Dictyosperma_album	(Veitchia_spiralis	Kentiopsis_piersoniorum))))	(Podococcus_barteri	(Bactris_major	(Elaeis_oleifera	Elaeis_guineensis))))	((Oenocarpus_bataua	Oenocarpus_minor)	(Burretiokentia_grandiflora	Pseudophoenix_vinifera))))	Roystonea_regia)	((((Chamaedorea_seifrizii	Pelagodoxa_henryana)	Heterospathe_cagayanensis)	Iriartea_deltoidea)	((Reinhardtia_paiewonskiana	Reinhardtia_latisecta)	(Reinhardtia_gracilis	Reinhardtia_simplex))))	Sabal_domingensis)	Serenoa_repens)	Calamus_caryotoides)	Kingia_australis);
((Calamus_caryotoides	((Oenocarpus_minor	Oenocarpus_bataua)	((((Heterospathe_cagayanensis	Pelagodoxa_henryana)	Iriartea_deltoidea)	((Leopoldinia_pulchra	(Hydriastele_microspadix	((Veitchia_spiralis	Kentiopsis_piersoniorum)	Dictyosperma_album)))	(((Elaeis_guineensis	Elaeis_oleifera)	Bactris_major)	(((Reinhardtia_latisecta	Reinhardtia_paiewonskiana)	(Reinhardtia_gracilis	Reinhardtia_simplex))	(Roystonea_regia	((Burretiokentia_grandiflora	Pseudophoenix_vinifera)	(Podococcus_barteri	(Serenoa_repens	(Chamaedorea_seifrizii	Sabal_domingensis)))))))))	Manicaria_saccifera)))	Kingia_australis);
(((Oenocarpus_minor	(Burretiokentia_grandiflora	Oenocarpus_bataua))	(((Reinhardtia_latisecta	Reinhardtia_paiewonskiana)	(Reinhardtia_gracilis	Reinhardtia_simplex))	((Leopoldinia_pulchra	(Hydriastele_microspadix	((Veitchia_spiralis	(Chamaedorea_seifrizii	((Heterospathe_cagayanensis	Pelagodoxa_henryana)	Kentiopsis_piersoniorum)))	Dictyosperma_album)))	(((Roystonea_regia	(Manicaria_saccifera	(Iriartea_deltoidea	Pseudophoenix_vinifera)))	(Podococcus_barteri	(Serenoa_repens	Sabal_domingensis)))	((Calamus_caryotoides	(Elaeis_guineensis	Elaeis_oleifera))	Bactris_major)))))	Kingia_australis);
(((Serenoa_repens	(Sabal_domingensis	((((Podococcus_barteri	(Burretiokentia_grandiflora	Pseudophoenix_vinifera))	((((Heterospathe_cagayanensis	Pelagodoxa_henryana)	Chamaedorea_seifrizii)	(((Reinhardtia_latisecta	Reinhardtia_paiewonskiana)	Manicaria_saccifera)	(Reinhardtia_gracilis	Reinhardtia_simplex)))	(((Iriartea_deltoidea	Elaeis_guineensis)	Elaeis_oleifera)	Bactris_major)))	(Leopoldinia_pulchra	Roystonea_regia))	((Dictyosperma_album	(Hydriastele_microspadix	(Kentiopsis_piersoniorum	Veitchia_spiralis)))	(Oenocarpus_minor	Oenocarpus_bataua)))))	Calamus_caryotoides)	Kingia_australis);
(((Oenocarpus_minor	Oenocarpus_bataua)	((((Roystonea_regia	((Burretiokentia_grandiflora	Pseudophoenix_vinifera)	Iriartea_deltoidea))	(((Reinhardtia_latisecta	Reinhardtia_paiewonskiana)	(Reinhardtia_gracilis	Reinhardtia_simplex))	((Elaeis_guineensis	Elaeis_oleifera)	Bactris_major)))	(Podococcus_barteri	(Serenoa_repens	Sabal_domingensis)))	((Calamus_caryotoides	((Heterospathe_cagayanensis	Pelagodoxa_henryana)	Leopoldinia_pulchra))	(Hydriastele_microspadix	(((Chamaedorea_seifrizii	(Manicaria_saccifera	Kentiopsis_piersoniorum))	Veitchia_spiralis)	Dictyosperma_album)))))	Kingia_australis);
((Calamus_caryotoides	((Serenoa_repens	Sabal_domingensis)	((((Hydriastele_microspadix	(((Chamaedorea_seifrizii	Kentiopsis_piersoniorum)	Veitchia_spiralis)	Dictyosperma_album))	(Oenocarpus_minor	Oenocarpus_bataua))	((Roystonea_regia	((Iriartea_deltoidea	(Heterospathe_cagayanensis	Pelagodoxa_henryana))	(Burretiokentia_grandiflora	Pseudophoenix_vinifera)))	(((Manicaria_saccifera	Podococcus_barteri)	(Reinhardtia_simplex	Reinhardtia_gracilis))	(Reinhardtia_paiewonskiana	Reinhardtia_latisecta))))	(Leopoldinia_pulchra	((Elaeis_guineensis	Elaeis_oleifera)	Bactris_major)))))	Kingia_australis);
((Roystonea_regia	((Burretiokentia_grandiflora	Pseudophoenix_vinifera)	(((((Reinhardtia_simplex	Reinhardtia_gracilis)	(Reinhardtia_paiewonskiana	Reinhardtia_latisecta))	(Heterospathe_cagayanensis	Pelagodoxa_henryana))	Podococcus_barteri)	(((Elaeis_guineensis	Elaeis_oleifera)	(Iriartea_deltoidea	Bactris_major))	((Manicaria_saccifera	((Serenoa_repens	Sabal_domingensis)	((Calamus_caryotoides	Leopoldinia_pulchra)	(Hydriastele_microspadix	(((Chamaedorea_seifrizii	Kentiopsis_piersoniorum)	Veitchia_spiralis)	Dictyosperma_album)))))	(Oenocarpus_minor	Oenocarpus_bataua))))))	Kingia_australis);
(((Reinhardtia_latisecta	((Reinhardtia_paiewonskiana	((Manicaria_saccifera	(((Elaeis_guineensis	Elaeis_oleifera)	Bactris_major)	(((((Podococcus_barteri	(Serenoa_repens	Sabal_domingensis))	(Hydriastele_microspadix	((Kentiopsis_piersoniorum	(Chamaedorea_seifrizii	Dictyosperma_album))	Veitchia_spiralis)))	Leopoldinia_pulchra)	((Iriartea_deltoidea	(Burretiokentia_grandiflora	Pseudophoenix_vinifera))	(Calamus_caryotoides	(Oenocarpus_minor	Oenocarpus_bataua))))	Roystonea_regia)))	Reinhardtia_simplex))	Reinhardtia_gracilis))	(Heterospathe_cagayanensis	Pelagodoxa_henryana))	Kingia_australis);
((Calamus_caryotoides	((Oenocarpus_minor	Oenocarpus_bataua)	((((Podococcus_barteri	(((Reinhardtia_gracilis	Reinhardtia_simplex)	(Reinhardtia_latisecta	Reinhardtia_paiewonskiana))	((Elaeis_guineensis	Elaeis_oleifera)	Bactris_major)))	(Roystonea_regia	(Pseudophoenix_vinifera	(Burretiokentia_grandiflora	((Heterospathe_cagayanensis	Pelagodoxa_henryana)	Iriartea_deltoidea)))))	((Serenoa_repens	(Chamaedorea_seifrizii	Sabal_domingensis))	(Leopoldinia_pulchra	(Hydriastele_microspadix	((Kentiopsis_piersoniorum	Veitchia_spiralis)	Dictyosperma_album)))))	Manicaria_saccifera)))	Kingia_australis);
((Calamus_caryotoides	((Serenoa_repens	Sabal_domingensis)	((Chamaedorea_seifrizii	(((Heterospathe_cagayanensis	Pelagodoxa_henryana)	Iriartea_deltoidea)	((Reinhardtia_gracilis	Reinhardtia_simplex)	(Reinhardtia_latisecta	Reinhardtia_paiewonskiana))))	((Manicaria_saccifera	((((Hydriastele_microspadix	((Kentiopsis_piersoniorum	Veitchia_spiralis)	Dictyosperma_album))	(Oenocarpus_minor	Oenocarpus_bataua))	(Podococcus_barteri	((Elaeis_guineensis	Elaeis_oleifera)	(Leopoldinia_pulchra	Bactris_major))))	(Pseudophoenix_vinifera	Burretiokentia_grandiflora)))	Roystonea_regia))))	Kingia_australis);
((((Sabal_domingensis	((((Heterospathe_cagayanensis	Pelagodoxa_henryana)	Iriartea_deltoidea)	(((Reinhardtia_paiewonskiana	Reinhardtia_latisecta)	(Reinhardtia_simplex	Reinhardtia_gracilis))	Chamaedorea_seifrizii))	(((((Hydriastele_microspadix	((Kentiopsis_piersoniorum	Veitchia_spiralis)	Dictyosperma_album))	(Oenocarpus_minor	Oenocarpus_bataua))	(Leopoldinia_pulchra	((Elaeis_guineensis	Elaeis_oleifera)	Bactris_major)))	((Podococcus_barteri	(Pseudophoenix_vinifera	Burretiokentia_grandiflora))	Manicaria_saccifera))	Roystonea_regia)))	Serenoa_repens)	Calamus_caryotoides)	Kingia_australis);
((Calamus_caryotoides	((((Leopoldinia_pulchra	((Elaeis_guineensis	Elaeis_oleifera)	Bactris_major))	((((((Iriartea_deltoidea	(Pelagodoxa_henryana	Heterospathe_cagayanensis))	(Chamaedorea_seifrizii	((Reinhardtia_gracilis	Reinhardtia_simplex)	(Reinhardtia_latisecta	Reinhardtia_paiewonskiana))))	Roystonea_regia)	Manicaria_saccifera)	(Podococcus_barteri	(Burretiokentia_grandiflora	Pseudophoenix_vinifera)))	(((Kentiopsis_piersoniorum	Dictyosperma_album)	(Veitchia_spiralis	Hydriastele_microspadix))	(Oenocarpus_bataua	Oenocarpus_minor))))	Sabal_domingensis)	Serenoa_repens))	Kingia_australis);
((Calamus_caryotoides	((Oenocarpus_bataua	Oenocarpus_minor)	(((((Manicaria_saccifera	(((Pelagodoxa_henryana	Heterospathe_cagayanensis)	(Chamaedorea_seifrizii	((Reinhardtia_latisecta	Reinhardtia_paiewonskiana)	(Reinhardtia_gracilis	Reinhardtia_simplex))))	((Elaeis_guineensis	(Iriartea_deltoidea	Elaeis_oleifera))	Bactris_major)))	((Burretiokentia_grandiflora	Pseudophoenix_vinifera)	Roystonea_regia))	Podococcus_barteri)	(Sabal_domingensis	Serenoa_repens))	(Leopoldinia_pulchra	(Hydriastele_microspadix	(Kentiopsis_piersoniorum	(Dictyosperma_album	Veitchia_spiralis)))))))	Kingia_australis);
((Calamus_caryotoides	((Sabal_domingensis	Serenoa_repens)	((((Leopoldinia_pulchra	(Hydriastele_microspadix	((Kentiopsis_piersoniorum	Veitchia_spiralis)	Dictyosperma_album)))	(Oenocarpus_bataua	Oenocarpus_minor))	((((Elaeis_guineensis	Elaeis_oleifera)	Bactris_major)	Podococcus_barteri)	((Iriartea_deltoidea	(Burretiokentia_grandiflora	Pseudophoenix_vinifera))	Roystonea_regia)))	((Pelagodoxa_henryana	Heterospathe_cagayanensis)	(Chamaedorea_seifrizii	(((Manicaria_saccifera	Reinhardtia_paiewonskiana)	(Reinhardtia_latisecta	Reinhardtia_simplex))	Reinhardtia_gracilis))))))	Kingia_australis);
((Reinhardtia_simplex	(Reinhardtia_gracilis	((((Calamus_caryotoides	(Sabal_domingensis	Serenoa_repens))	(((Iriartea_deltoidea	(Burretiokentia_grandiflora	Pseudophoenix_vinifera))	((((Hydriastele_microspadix	(((((Pelagodoxa_henryana	Heterospathe_cagayanensis)	Chamaedorea_seifrizii)	Kentiopsis_piersoniorum)	Veitchia_spiralis)	Dictyosperma_album))	(Oenocarpus_bataua	Oenocarpus_minor))	(Leopoldinia_pulchra	((Elaeis_guineensis	Elaeis_oleifera)	Bactris_major)))	Podococcus_barteri))	Roystonea_regia))	(Reinhardtia_latisecta	Reinhardtia_paiewonskiana))	Manicaria_saccifera)))	Kingia_australis);
((Calamus_caryotoides	(((((Elaeis_guineensis	Elaeis_oleifera)	(Bactris_major	Leopoldinia_pulchra))	((Roystonea_regia	(Manicaria_saccifera	(Burretiokentia_grandiflora	Pseudophoenix_vinifera)))	(((Hydriastele_microspadix	((Kentiopsis_piersoniorum	Veitchia_spiralis)	Dictyosperma_album))	(Oenocarpus_bataua	Oenocarpus_minor))	((((Pelagodoxa_henryana	Heterospathe_cagayanensis)	Chamaedorea_seifrizii)	Iriartea_deltoidea)	((Reinhardtia_latisecta	Reinhardtia_paiewonskiana)	(Podococcus_barteri	(Reinhardtia_simplex	Reinhardtia_gracilis)))))))	Sabal_domingensis)	Serenoa_repens))	Kingia_australis);
(((Reinhardtia_gracilis	((((Elaeis_guineensis	Elaeis_oleifera)	Bactris_major)	(((Roystonea_regia	(Podococcus_barteri	(Burretiokentia_grandiflora	(Pseudophoenix_vinifera	(Iriartea_deltoidea	(Pelagodoxa_henryana	Heterospathe_cagayanensis))))))	((Sabal_domingensis	Serenoa_repens)	((Leopoldinia_pulchra	(Hydriastele_microspadix	((Veitchia_spiralis	Dictyosperma_album)	(Chamaedorea_seifrizii	Kentiopsis_piersoniorum))))	(Calamus_caryotoides	(Oenocarpus_bataua	Oenocarpus_minor)))))	Manicaria_saccifera))	(Reinhardtia_simplex	Reinhardtia_latisecta)))	Reinhardtia_paiewonskiana)	Kingia_australis);
((((Iriartea_deltoidea	Heterospathe_cagayanensis)	Elaeis_guineensis)	(Elaeis_oleifera	(((((((Chamaedorea_seifrizii	(Pelagodoxa_henryana	Dictyosperma_album))	(Kentiopsis_piersoniorum	Veitchia_spiralis))	Hydriastele_microspadix)	(Oenocarpus_bataua	Oenocarpus_minor))	((Roystonea_regia	(Manicaria_saccifera	(Leopoldinia_pulchra	(Burretiokentia_grandiflora	Pseudophoenix_vinifera))))	(Podococcus_barteri	(Sabal_domingensis	(Calamus_caryotoides	Serenoa_repens)))))	((Reinhardtia_paiewonskiana	Reinhardtia_latisecta)	(Reinhardtia_gracilis	Reinhardtia_simplex)))	Bactris_major)))	Kingia_australis);
((Calamus_caryotoides	(Serenoa_repens	(((((((Pelagodoxa_henryana	Chamaedorea_seifrizii)	((Reinhardtia_paiewonskiana	Reinhardtia_latisecta)	(Reinhardtia_gracilis	(Manicaria_saccifera	Reinhardtia_simplex))))	(Oenocarpus_bataua	Oenocarpus_minor))	((Roystonea_regia	(Leopoldinia_pulchra	(Burretiokentia_grandiflora	Pseudophoenix_vinifera)))	(Bactris_major	(((Iriartea_deltoidea	Heterospathe_cagayanensis)	Elaeis_guineensis)	Elaeis_oleifera))))	((Kentiopsis_piersoniorum	(Dictyosperma_album	Veitchia_spiralis))	Hydriastele_microspadix))	Podococcus_barteri)	Sabal_domingensis)))	Kingia_australis);
((Calamus_caryotoides	(Serenoa_repens	((((Iriartea_deltoidea	((Pelagodoxa_henryana	Chamaedorea_seifrizii)	Heterospathe_cagayanensis))	((Reinhardtia_paiewonskiana	Reinhardtia_latisecta)	(Reinhardtia_gracilis	Reinhardtia_simplex)))	((((Leopoldinia_pulchra	(Bactris_major	(Elaeis_guineensis	Elaeis_oleifera)))	(((Oenocarpus_bataua	Oenocarpus_minor)	((Dictyosperma_album	(Veitchia_spiralis	Kentiopsis_piersoniorum))	Hydriastele_microspadix))	(Burretiokentia_grandiflora	(Manicaria_saccifera	Podococcus_barteri))))	Pseudophoenix_vinifera)	Roystonea_regia))	Sabal_domingensis)))	Kingia_australis);
(((Oenocarpus_bataua	Oenocarpus_minor)	((Leopoldinia_pulchra	((Dictyosperma_album	(Veitchia_spiralis	Kentiopsis_piersoniorum))	Hydriastele_microspadix))	(((Podococcus_barteri	((Manicaria_saccifera	(Iriartea_deltoidea	Burretiokentia_grandiflora))	Pseudophoenix_vinifera))	(Roystonea_regia	((Serenoa_repens	Sabal_domingensis)	(Calamus_caryotoides	(((Reinhardtia_paiewonskiana	Reinhardtia_latisecta)	(Reinhardtia_gracilis	Reinhardtia_simplex))	((Pelagodoxa_henryana	Chamaedorea_seifrizii)	Heterospathe_cagayanensis))))))	(Bactris_major	(Elaeis_guineensis	Elaeis_oleifera)))))	Kingia_australis);
(((Reinhardtia_simplex	(((Manicaria_saccifera	Reinhardtia_paiewonskiana)	Reinhardtia_latisecta)	((Calamus_caryotoides	(Sabal_domingensis	Serenoa_repens))	((((Leopoldinia_pulchra	((Kentiopsis_piersoniorum	((Iriartea_deltoidea	(Chamaedorea_seifrizii	(Heterospathe_cagayanensis	Pelagodoxa_henryana)))	(Veitchia_spiralis	Dictyosperma_album)))	Hydriastele_microspadix))	(Oenocarpus_minor	Oenocarpus_bataua))	(((Burretiokentia_grandiflora	Pseudophoenix_vinifera)	Podococcus_barteri)	((Elaeis_guineensis	Elaeis_oleifera)	Bactris_major)))	Roystonea_regia))))	Reinhardtia_gracilis)	Kingia_australis);
((Roystonea_regia	((((Reinhardtia_paiewonskiana	(Reinhardtia_latisecta	Reinhardtia_gracilis))	Reinhardtia_simplex)	(Calamus_caryotoides	((Chamaedorea_seifrizii	Sabal_domingensis)	Serenoa_repens)))	((((Veitchia_spiralis	(Manicaria_saccifera	Kentiopsis_piersoniorum))	(Hydriastele_microspadix	Dictyosperma_album))	(Oenocarpus_minor	Oenocarpus_bataua))	((((Iriartea_deltoidea	(Heterospathe_cagayanensis	Pelagodoxa_henryana))	(Burretiokentia_grandiflora	Pseudophoenix_vinifera))	Podococcus_barteri)	(Leopoldinia_pulchra	((Elaeis_guineensis	Elaeis_oleifera)	Bactris_major))))))	Kingia_australis);
((Calamus_caryotoides	(((((Leopoldinia_pulchra	((Dictyosperma_album	(Chamaedorea_seifrizii	(Kentiopsis_piersoniorum	Veitchia_spiralis)))	Hydriastele_microspadix))	(Oenocarpus_minor	Oenocarpus_bataua))	((Elaeis_guineensis	Elaeis_oleifera)	Bactris_major))	(((Sabal_domingensis	Serenoa_repens)	Podococcus_barteri)	((Burretiokentia_grandiflora	((Iriartea_deltoidea	(Heterospathe_cagayanensis	Pelagodoxa_henryana))	Pseudophoenix_vinifera))	Roystonea_regia)))	((Reinhardtia_gracilis	Reinhardtia_simplex)	(Reinhardtia_paiewonskiana	(Manicaria_saccifera	Reinhardtia_latisecta)))))	Kingia_australis);
((Calamus_caryotoides	((Oenocarpus_minor	Oenocarpus_bataua)	((((Elaeis_guineensis	Elaeis_oleifera)	Bactris_major)	(((Sabal_domingensis	Serenoa_repens)	Podococcus_barteri)	((Roystonea_regia	(Chamaedorea_seifrizii	((Iriartea_deltoidea	(Heterospathe_cagayanensis	Pelagodoxa_henryana))	(((Reinhardtia_paiewonskiana	Manicaria_saccifera)	Reinhardtia_latisecta)	(Reinhardtia_simplex	Reinhardtia_gracilis)))))	(Burretiokentia_grandiflora	Pseudophoenix_vinifera))))	(Leopoldinia_pulchra	((Dictyosperma_album	(Kentiopsis_piersoniorum	Veitchia_spiralis))	Hydriastele_microspadix)))))	Kingia_australis);
((Calamus_caryotoides	(((Chamaedorea_seifrizii	((Heterospathe_cagayanensis	Pelagodoxa_henryana)	((Reinhardtia_paiewonskiana	Reinhardtia_latisecta)	((Manicaria_saccifera	Reinhardtia_simplex)	Reinhardtia_gracilis))))	(Roystonea_regia	(((Burretiokentia_grandiflora	Pseudophoenix_vinifera)	(Iriartea_deltoidea	((Leopoldinia_pulchra	(Dictyosperma_album	((Kentiopsis_piersoniorum	Veitchia_spiralis)	Hydriastele_microspadix)))	(Oenocarpus_minor	Oenocarpus_bataua))))	(Podococcus_barteri	((Elaeis_guineensis	Elaeis_oleifera)	Bactris_major)))))	(Sabal_domingensis	Serenoa_repens)))	Kingia_australis);
((Calamus_caryotoides	((((((Chamaedorea_seifrizii	(((Pelagodoxa_henryana	Heterospathe_cagayanensis)	Iriartea_deltoidea)	(Reinhardtia_simplex	(Reinhardtia_latisecta	(Reinhardtia_gracilis	Reinhardtia_paiewonskiana)))))	Roystonea_regia)	((Leopoldinia_pulchra	(Burretiokentia_grandiflora	Pseudophoenix_vinifera))	((((Dictyosperma_album	((Kentiopsis_piersoniorum	Veitchia_spiralis)	Hydriastele_microspadix))	(Oenocarpus_minor	Oenocarpus_bataua))	((Elaeis_guineensis	Elaeis_oleifera)	Bactris_major))	Podococcus_barteri)))	Manicaria_saccifera)	Sabal_domingensis)	Serenoa_repens))	Kingia_australis);
((Calamus_caryotoides	(((Sabal_domingensis	((Manicaria_saccifera	((Leopoldinia_pulchra	(Hydriastele_microspadix	((Chamaedorea_seifrizii	Dictyosperma_album)	(Kentiopsis_piersoniorum	Veitchia_spiralis))))	(Oenocarpus_minor	Oenocarpus_bataua)))	(((Elaeis_oleifera	(Elaeis_guineensis	Iriartea_deltoidea))	Bactris_major)	(Podococcus_barteri	((((Reinhardtia_latisecta	Reinhardtia_gracilis)	Reinhardtia_paiewonskiana)	Reinhardtia_simplex)	(Roystonea_regia	(Burretiokentia_grandiflora	Pseudophoenix_vinifera)))))))	(Pelagodoxa_henryana	Heterospathe_cagayanensis))	Serenoa_repens))	Kingia_australis);
((Elaeis_oleifera	(Elaeis_guineensis	(Bactris_major	(((Iriartea_deltoidea	(Chamaedorea_seifrizii	(Pelagodoxa_henryana	Heterospathe_cagayanensis)))	((Reinhardtia_gracilis	Reinhardtia_simplex)	(Reinhardtia_paiewonskiana	Reinhardtia_latisecta)))	(((Hydriastele_microspadix	(Dictyosperma_album	(Kentiopsis_piersoniorum	Veitchia_spiralis)))	(Oenocarpus_minor	Oenocarpus_bataua))	((((Burretiokentia_grandiflora	Pseudophoenix_vinifera)	Leopoldinia_pulchra)	(Manicaria_saccifera	(Podococcus_barteri	((Serenoa_repens	Calamus_caryotoides)	Sabal_domingensis))))	Roystonea_regia))))))	Kingia_australis);
((Roystonea_regia	((Burretiokentia_grandiflora	Pseudophoenix_vinifera)	(((((Elaeis_oleifera	Elaeis_guineensis)	Bactris_major)	(Heterospathe_cagayanensis	(Reinhardtia_simplex	(((Manicaria_saccifera	Reinhardtia_latisecta)	Reinhardtia_gracilis)	Reinhardtia_paiewonskiana))))	((Podococcus_barteri	(Serenoa_repens	Sabal_domingensis))	(((Calamus_caryotoides	Leopoldinia_pulchra)	(Hydriastele_microspadix	(((Chamaedorea_seifrizii	Pelagodoxa_henryana)	Dictyosperma_album)	(Kentiopsis_piersoniorum	Veitchia_spiralis))))	(Oenocarpus_minor	Oenocarpus_bataua))))	Iriartea_deltoidea)))	Kingia_australis);
(((Reinhardtia_simplex	Reinhardtia_gracilis)	((Reinhardtia_latisecta	Reinhardtia_paiewonskiana)	((((((Manicaria_saccifera	Podococcus_barteri)	((Calamus_caryotoides	Serenoa_repens)	Sabal_domingensis))	((Leopoldinia_pulchra	(Burretiokentia_grandiflora	(((Heterospathe_cagayanensis	Pelagodoxa_henryana)	Iriartea_deltoidea)	Pseudophoenix_vinifera)))	Roystonea_regia))	(((Hydriastele_microspadix	Dictyosperma_album)	(Kentiopsis_piersoniorum	Veitchia_spiralis))	(Oenocarpus_minor	Oenocarpus_bataua)))	((Elaeis_oleifera	Elaeis_guineensis)	Bactris_major))	Chamaedorea_seifrizii)))	Kingia_australis);
(((Sabal_domingensis	(((Manicaria_saccifera	((((Reinhardtia_paiewonskiana	Reinhardtia_latisecta)	(Reinhardtia_gracilis	Reinhardtia_simplex))	Roystonea_regia)	(Podococcus_barteri	(Burretiokentia_grandiflora	Pseudophoenix_vinifera))))	((Oenocarpus_bataua	Oenocarpus_minor)	(Hydriastele_microspadix	(Dictyosperma_album	(Veitchia_spiralis	(Chamaedorea_seifrizii	Kentiopsis_piersoniorum))))))	(((Iriartea_deltoidea	(Heterospathe_cagayanensis	Pelagodoxa_henryana))	Leopoldinia_pulchra)	(Bactris_major	(Elaeis_oleifera	Elaeis_guineensis)))))	(Serenoa_repens	Calamus_caryotoides))	Kingia_australis);
(((((Serenoa_repens	Sabal_domingensis)	(((Reinhardtia_paiewonskiana	Reinhardtia_latisecta)	(Reinhardtia_gracilis	Reinhardtia_simplex))	(Roystonea_regia	((Podococcus_barteri	((Iriartea_deltoidea	(Heterospathe_cagayanensis	Pelagodoxa_henryana))	(Burretiokentia_grandiflora	(Pseudophoenix_vinifera	Chamaedorea_seifrizii))))	(((Oenocarpus_bataua	Oenocarpus_minor)	(Hydriastele_microspadix	(Dictyosperma_album	(Veitchia_spiralis	Kentiopsis_piersoniorum))))	((Bactris_major	(Elaeis_oleifera	Elaeis_guineensis))	Leopoldinia_pulchra))))))	Manicaria_saccifera)	Calamus_caryotoides)	Kingia_australis);
(((Iriartea_deltoidea	Elaeis_guineensis)	((((((Roystonea_regia	((Calamus_caryotoides	((Heterospathe_cagayanensis	Pelagodoxa_henryana)	(Chamaedorea_seifrizii	((Reinhardtia_paiewonskiana	Reinhardtia_latisecta)	(Reinhardtia_gracilis	(Manicaria_saccifera	Reinhardtia_simplex))))))	(Serenoa_repens	Sabal_domingensis)))	Podococcus_barteri)	((Burretiokentia_grandiflora	Pseudophoenix_vinifera)	Leopoldinia_pulchra))	((Oenocarpus_bataua	Oenocarpus_minor)	(Hydriastele_microspadix	((Veitchia_spiralis	Dictyosperma_album)	Kentiopsis_piersoniorum))))	Bactris_major)	Elaeis_oleifera))	Kingia_australis);
(((Reinhardtia_gracilis	(((Bactris_major	(Elaeis_oleifera	Elaeis_guineensis))	(((Podococcus_barteri	((Calamus_caryotoides	Serenoa_repens)	Sabal_domingensis))	((Oenocarpus_bataua	Oenocarpus_minor)	(Leopoldinia_pulchra	(Hydriastele_microspadix	((Veitchia_spiralis	Kentiopsis_piersoniorum)	(Chamaedorea_seifrizii	Dictyosperma_album))))))	(((Burretiokentia_grandiflora	(((Heterospathe_cagayanensis	Pelagodoxa_henryana)	Iriartea_deltoidea)	Pseudophoenix_vinifera))	Roystonea_regia)	Manicaria_saccifera)))	(Reinhardtia_paiewonskiana	Reinhardtia_latisecta)))	Reinhardtia_simplex)	Kingia_australis);
((Calamus_caryotoides	(Serenoa_repens	(Sabal_domingensis	((Oenocarpus_bataua	Oenocarpus_minor)	((Hydriastele_microspadix	((Veitchia_spiralis	Kentiopsis_piersoniorum)	Dictyosperma_album))	(((Leopoldinia_pulchra	(Burretiokentia_grandiflora	Pseudophoenix_vinifera))	Roystonea_regia)	((((Reinhardtia_gracilis	Reinhardtia_latisecta)	(Reinhardtia_paiewonskiana	((Manicaria_saccifera	Podococcus_barteri)	Reinhardtia_simplex)))	(Chamaedorea_seifrizii	(Heterospathe_cagayanensis	Pelagodoxa_henryana)))	(Bactris_major	(Elaeis_oleifera	(Iriartea_deltoidea	Elaeis_guineensis))))))))))	Kingia_australis);
(((Roystonea_regia	((Burretiokentia_grandiflora	Pseudophoenix_vinifera)	((((Reinhardtia_latisecta	Reinhardtia_paiewonskiana)	(Podococcus_barteri	(Reinhardtia_gracilis	Reinhardtia_simplex)))	(Chamaedorea_seifrizii	(Heterospathe_cagayanensis	Pelagodoxa_henryana)))	((Bactris_major	((Iriartea_deltoidea	Elaeis_oleifera)	Elaeis_guineensis))	(((Serenoa_repens	Sabal_domingensis)	Calamus_caryotoides)	((Oenocarpus_bataua	Oenocarpus_minor)	(Leopoldinia_pulchra	(Hydriastele_microspadix	((Veitchia_spiralis	Kentiopsis_piersoniorum)	Dictyosperma_album)))))))))	Manicaria_saccifera)	Kingia_australis);
((Calamus_caryotoides	(((Leopoldinia_pulchra	(Bactris_major	(Elaeis_oleifera	Elaeis_guineensis)))	((((Roystonea_regia	(Burretiokentia_grandiflora	Pseudophoenix_vinifera))	(Reinhardtia_simplex	(((Iriartea_deltoidea	(Heterospathe_cagayanensis	Pelagodoxa_henryana))	Reinhardtia_paiewonskiana)	(Chamaedorea_seifrizii	(Reinhardtia_latisecta	Reinhardtia_gracilis)))))	(Manicaria_saccifera	Podococcus_barteri))	((Oenocarpus_bataua	Oenocarpus_minor)	(Hydriastele_microspadix	((Veitchia_spiralis	Kentiopsis_piersoniorum)	Dictyosperma_album)))))	(Serenoa_repens	Sabal_domingensis)))	Kingia_australis);
(((((((((Burretiokentia_grandiflora	(Iriartea_deltoidea	Pseudophoenix_vinifera))	(Podococcus_barteri	((Reinhardtia_simplex	((((Heterospathe_cagayanensis	Pelagodoxa_henryana)	Reinhardtia_latisecta)	Reinhardtia_gracilis)	Reinhardtia_paiewonskiana))	Chamaedorea_seifrizii)))	(Roystonea_regia	Manicaria_saccifera))	((Oenocarpus_bataua	Oenocarpus_minor)	(Hydriastele_microspadix	((Veitchia_spiralis	Kentiopsis_piersoniorum)	Dictyosperma_album))))	((Bactris_major	(Elaeis_oleifera	Elaeis_guineensis))	Leopoldinia_pulchra))	Sabal_domingensis)	Serenoa_repens)	Calamus_caryotoides)	Kingia_australis);
((Roystonea_regia	(((((Oenocarpus_bataua	Oenocarpus_minor)	(Hydriastele_microspadix	(Kentiopsis_piersoniorum	(Dictyosperma_album	Veitchia_spiralis))))	(((Bactris_major	(Elaeis_oleifera	Elaeis_guineensis))	(Calamus_caryotoides	Leopoldinia_pulchra))	(Sabal_domingensis	Serenoa_repens)))	((Manicaria_saccifera	Podococcus_barteri)	(((Heterospathe_cagayanensis	Pelagodoxa_henryana)	((Reinhardtia_simplex	Reinhardtia_gracilis)	(Reinhardtia_latisecta	Reinhardtia_paiewonskiana)))	Chamaedorea_seifrizii)))	(Burretiokentia_grandiflora	(Iriartea_deltoidea	Pseudophoenix_vinifera))))	Kingia_australis);
((Elaeis_oleifera	(Elaeis_guineensis	(((((((Oenocarpus_bataua	Oenocarpus_minor)	(Hydriastele_microspadix	((Kentiopsis_piersoniorum	Veitchia_spiralis)	Dictyosperma_album)))	Roystonea_regia)	((Podococcus_barteri	(Sabal_domingensis	Serenoa_repens))	((Iriartea_deltoidea	(Burretiokentia_grandiflora	Pseudophoenix_vinifera))	(Calamus_caryotoides	Leopoldinia_pulchra))))	Manicaria_saccifera)	((Reinhardtia_simplex	Reinhardtia_gracilis)	(Chamaedorea_seifrizii	(((Heterospathe_cagayanensis	Pelagodoxa_henryana)	Reinhardtia_latisecta)	Reinhardtia_paiewonskiana))))	Bactris_major)))	Kingia_australis);
((Calamus_caryotoides	((Oenocarpus_bataua	Oenocarpus_minor)	((Leopoldinia_pulchra	(Hydriastele_microspadix	((Veitchia_spiralis	(Chamaedorea_seifrizii	Kentiopsis_piersoniorum))	Dictyosperma_album)))	((((Manicaria_saccifera	(Reinhardtia_paiewonskiana	Reinhardtia_latisecta))	(Reinhardtia_simplex	Reinhardtia_gracilis))	((Burretiokentia_grandiflora	(((Heterospathe_cagayanensis	Pelagodoxa_henryana)	Iriartea_deltoidea)	Pseudophoenix_vinifera))	Roystonea_regia))	(((Serenoa_repens	Sabal_domingensis)	(Bactris_major	Podococcus_barteri))	(Elaeis_oleifera	Elaeis_guineensis))))))	Kingia_australis);
((Elaeis_oleifera	(Elaeis_guineensis	(Bactris_major	(((((Oenocarpus_bataua	Oenocarpus_minor)	(Hydriastele_microspadix	((Veitchia_spiralis	(Chamaedorea_seifrizii	Kentiopsis_piersoniorum))	Dictyosperma_album)))	Podococcus_barteri)	((Calamus_caryotoides	Roystonea_regia)	((Manicaria_saccifera	((Reinhardtia_latisecta	Reinhardtia_simplex)	(Reinhardtia_paiewonskiana	Reinhardtia_gracilis)))	(Serenoa_repens	Sabal_domingensis))))	(Leopoldinia_pulchra	(Burretiokentia_grandiflora	(((Heterospathe_cagayanensis	Pelagodoxa_henryana)	Iriartea_deltoidea)	Pseudophoenix_vinifera)))))))	Kingia_australis);
((Elaeis_oleifera	(Elaeis_guineensis	((Chamaedorea_seifrizii	Bactris_major)	(Iriartea_deltoidea	((((((Heterospathe_cagayanensis	Pelagodoxa_henryana)	Leopoldinia_pulchra)	(Burretiokentia_grandiflora	Pseudophoenix_vinifera))	(Roystonea_regia	(((Reinhardtia_latisecta	Reinhardtia_paiewonskiana)	(Manicaria_saccifera	(Reinhardtia_simplex	Reinhardtia_gracilis)))	(Calamus_caryotoides	(Serenoa_repens	Sabal_domingensis)))))	Podococcus_barteri)	((Oenocarpus_bataua	Oenocarpus_minor)	(Hydriastele_microspadix	((Veitchia_spiralis	Kentiopsis_piersoniorum)	Dictyosperma_album))))))))	Kingia_australis);
((Roystonea_regia	(Manicaria_saccifera	(((Chamaedorea_seifrizii	((Reinhardtia_latisecta	Reinhardtia_paiewonskiana)	(Reinhardtia_simplex	Reinhardtia_gracilis)))	((((Oenocarpus_bataua	Oenocarpus_minor)	(Hydriastele_microspadix	((Veitchia_spiralis	Kentiopsis_piersoniorum)	Dictyosperma_album)))	(Leopoldinia_pulchra	((Elaeis_oleifera	Elaeis_guineensis)	(Calamus_caryotoides	Bactris_major))))	(Podococcus_barteri	(Serenoa_repens	Sabal_domingensis))))	(((Iriartea_deltoidea	(Heterospathe_cagayanensis	Pelagodoxa_henryana))	Pseudophoenix_vinifera)	Burretiokentia_grandiflora))))	Kingia_australis);
((Calamus_caryotoides	((Serenoa_repens	Sabal_domingensis)	(((Manicaria_saccifera	Reinhardtia_simplex)	(Reinhardtia_latisecta	(Reinhardtia_gracilis	Reinhardtia_paiewonskiana)))	(Roystonea_regia	(((Leopoldinia_pulchra	(Hydriastele_microspadix	(Kentiopsis_piersoniorum	(Dictyosperma_album	Veitchia_spiralis))))	(((Elaeis_oleifera	Elaeis_guineensis)	(Chamaedorea_seifrizii	Bactris_major))	(Oenocarpus_bataua	Oenocarpus_minor)))	(Podococcus_barteri	(((Pelagodoxa_henryana	Heterospathe_cagayanensis)	Iriartea_deltoidea)	(Burretiokentia_grandiflora	Pseudophoenix_vinifera))))))))	Kingia_australis);
((Roystonea_regia	((((((Elaeis_oleifera	Elaeis_guineensis)	Bactris_major)	((Oenocarpus_bataua	Oenocarpus_minor)	(Leopoldinia_pulchra	(Hydriastele_microspadix	(Dictyosperma_album	(Veitchia_spiralis	Kentiopsis_piersoniorum))))))	(Podococcus_barteri	Manicaria_saccifera))	(Burretiokentia_grandiflora	Pseudophoenix_vinifera))	((Calamus_caryotoides	(Serenoa_repens	Sabal_domingensis))	((Chamaedorea_seifrizii	((Pelagodoxa_henryana	Heterospathe_cagayanensis)	Iriartea_deltoidea))	(Reinhardtia_gracilis	((Reinhardtia_paiewonskiana	Reinhardtia_latisecta)	Reinhardtia_simplex))))))	Kingia_australis);
((Calamus_caryotoides	(Serenoa_repens	((((Manicaria_saccifera	((Burretiokentia_grandiflora	Pseudophoenix_vinifera)	(((Reinhardtia_simplex	Reinhardtia_gracilis)	(Reinhardtia_paiewonskiana	Reinhardtia_latisecta))	Roystonea_regia)))	((((((Pelagodoxa_henryana	Heterospathe_cagayanensis)	Chamaedorea_seifrizii)	Elaeis_guineensis)	(Iriartea_deltoidea	Elaeis_oleifera))	Bactris_major)	((Oenocarpus_bataua	Oenocarpus_minor)	(Leopoldinia_pulchra	(Hydriastele_microspadix	(Dictyosperma_album	(Veitchia_spiralis	Kentiopsis_piersoniorum)))))))	Podococcus_barteri)	Sabal_domingensis)))	Kingia_australis);
((Calamus_caryotoides	(Serenoa_repens	((((Reinhardtia_simplex	Reinhardtia_gracilis)	(Reinhardtia_paiewonskiana	Reinhardtia_latisecta))	(Roystonea_regia	(((((Oenocarpus_bataua	Oenocarpus_minor)	(Hydriastele_microspadix	(Dictyosperma_album	(Veitchia_spiralis	Kentiopsis_piersoniorum))))	(Podococcus_barteri	(((Elaeis_guineensis	Elaeis_oleifera)	(Chamaedorea_seifrizii	Bactris_major))	(Pelagodoxa_henryana	Heterospathe_cagayanensis))))	(Leopoldinia_pulchra	(Burretiokentia_grandiflora	(Iriartea_deltoidea	Pseudophoenix_vinifera))))	Manicaria_saccifera)))	Sabal_domingensis)))	Kingia_australis);
((Calamus_caryotoides	(Serenoa_repens	(((((Oenocarpus_bataua	Oenocarpus_minor)	(Hydriastele_microspadix	(Dictyosperma_album	(Veitchia_spiralis	Kentiopsis_piersoniorum))))	((((Elaeis_guineensis	Elaeis_oleifera)	Bactris_major)	((Iriartea_deltoidea	(Chamaedorea_seifrizii	(Pelagodoxa_henryana	Heterospathe_cagayanensis)))	((Reinhardtia_simplex	Reinhardtia_gracilis)	(Reinhardtia_paiewonskiana	Reinhardtia_latisecta))))	((Manicaria_saccifera	(Leopoldinia_pulchra	(Burretiokentia_grandiflora	Pseudophoenix_vinifera)))	Roystonea_regia)))	Podococcus_barteri)	Sabal_domingensis)))	Kingia_australis);
((Calamus_caryotoides	(Serenoa_repens	(((((Oenocarpus_bataua	Oenocarpus_minor)	(Leopoldinia_pulchra	(Hydriastele_microspadix	((Chamaedorea_seifrizii	Dictyosperma_album)	(Veitchia_spiralis	Kentiopsis_piersoniorum)))))	(((Elaeis_guineensis	Elaeis_oleifera)	Bactris_major)	((((Burretiokentia_grandiflora	(Reinhardtia_paiewonskiana	Reinhardtia_latisecta))	(Reinhardtia_simplex	Reinhardtia_gracilis))	Manicaria_saccifera)	((((Pelagodoxa_henryana	Heterospathe_cagayanensis)	Iriartea_deltoidea)	Pseudophoenix_vinifera)	Roystonea_regia))))	Podococcus_barteri)	Sabal_domingensis)))	Kingia_australis);
((((Oenocarpus_bataua	Oenocarpus_minor)	(((Bactris_major	(Iriartea_deltoidea	(Elaeis_oleifera	Elaeis_guineensis)))	((Podococcus_barteri	((Chamaedorea_seifrizii	Sabal_domingensis)	Serenoa_repens))	(Manicaria_saccifera	((Burretiokentia_grandiflora	Pseudophoenix_vinifera)	(((((Heterospathe_cagayanensis	Pelagodoxa_henryana)	Reinhardtia_paiewonskiana)	Reinhardtia_latisecta)	(Reinhardtia_simplex	Reinhardtia_gracilis))	Roystonea_regia)))))	(Leopoldinia_pulchra	(((Veitchia_spiralis	Dictyosperma_album)	Hydriastele_microspadix)	Kentiopsis_piersoniorum))))	Calamus_caryotoides)	Kingia_australis);
(((Serenoa_repens	(((((Hydriastele_microspadix	(Dictyosperma_album	((Kentiopsis_piersoniorum	Veitchia_spiralis)	(((Pelagodoxa_henryana	Heterospathe_cagayanensis)	Iriartea_deltoidea)	Chamaedorea_seifrizii))))	Leopoldinia_pulchra)	(Manicaria_saccifera	(((Bactris_major	(Elaeis_oleifera	Elaeis_guineensis))	(Roystonea_regia	(Burretiokentia_grandiflora	Pseudophoenix_vinifera)))	((Oenocarpus_bataua	Oenocarpus_minor)	((Reinhardtia_paiewonskiana	Reinhardtia_latisecta)	(Reinhardtia_simplex	Reinhardtia_gracilis))))))	Podococcus_barteri)	Sabal_domingensis))	Calamus_caryotoides)	Kingia_australis);
((((Serenoa_repens	Sabal_domingensis)	(((Chamaedorea_seifrizii	Bactris_major)	(Elaeis_oleifera	Elaeis_guineensis))	(((((Reinhardtia_simplex	(Reinhardtia_latisecta	(Reinhardtia_gracilis	Reinhardtia_paiewonskiana)))	((Burretiokentia_grandiflora	(((Pelagodoxa_henryana	Heterospathe_cagayanensis)	Iriartea_deltoidea)	Pseudophoenix_vinifera))	Roystonea_regia))	(Manicaria_saccifera	Podococcus_barteri))	((Oenocarpus_bataua	Oenocarpus_minor)	(Hydriastele_microspadix	(Dictyosperma_album	(Veitchia_spiralis	Kentiopsis_piersoniorum)))))	Leopoldinia_pulchra)))	Calamus_caryotoides)	Kingia_australis);
((Roystonea_regia	(((((Pelagodoxa_henryana	Heterospathe_cagayanensis)	Iriartea_deltoidea)	(((Serenoa_repens	Sabal_domingensis)	((Oenocarpus_bataua	Oenocarpus_minor)	(Dictyosperma_album	((Hydriastele_microspadix	Veitchia_spiralis)	(Chamaedorea_seifrizii	Kentiopsis_piersoniorum)))))	((Bactris_major	(Elaeis_oleifera	Elaeis_guineensis))	(Leopoldinia_pulchra	Calamus_caryotoides))))	((Podococcus_barteri	(Reinhardtia_gracilis	(Manicaria_saccifera	Reinhardtia_simplex)))	(Reinhardtia_latisecta	Reinhardtia_paiewonskiana)))	(Pseudophoenix_vinifera	Burretiokentia_grandiflora)))	Kingia_australis);
((Elaeis_oleifera	(Elaeis_guineensis	(((((Oenocarpus_bataua	Oenocarpus_minor)	(Leopoldinia_pulchra	(Manicaria_saccifera	((Calamus_caryotoides	Hydriastele_microspadix)	((Veitchia_spiralis	(Burretiokentia_grandiflora	Dictyosperma_album))	Kentiopsis_piersoniorum)))))	((Roystonea_regia	((Chamaedorea_seifrizii	Pseudophoenix_vinifera)	((Pelagodoxa_henryana	Heterospathe_cagayanensis)	Iriartea_deltoidea)))	(Podococcus_barteri	(Serenoa_repens	Sabal_domingensis))))	((Reinhardtia_latisecta	Reinhardtia_paiewonskiana)	(Reinhardtia_simplex	Reinhardtia_gracilis)))	Bactris_major)))	Kingia_australis);
(((Calamus_caryotoides	Serenoa_repens)	((((Bactris_major	(Elaeis_oleifera	Elaeis_guineensis))	(Roystonea_regia	((((Chamaedorea_seifrizii	(Pelagodoxa_henryana	Heterospathe_cagayanensis))	Iriartea_deltoidea)	(((Manicaria_saccifera	Podococcus_barteri)	(Reinhardtia_latisecta	Reinhardtia_paiewonskiana))	(Reinhardtia_simplex	Reinhardtia_gracilis)))	(Leopoldinia_pulchra	(Burretiokentia_grandiflora	Pseudophoenix_vinifera)))))	((Oenocarpus_bataua	Oenocarpus_minor)	((Kentiopsis_piersoniorum	Veitchia_spiralis)	(Dictyosperma_album	Hydriastele_microspadix))))	Sabal_domingensis))	Kingia_australis);
((Calamus_caryotoides	(((((Roystonea_regia	(Burretiokentia_grandiflora	(((Pelagodoxa_henryana	Heterospathe_cagayanensis)	Iriartea_deltoidea)	Pseudophoenix_vinifera)))	(((Oenocarpus_bataua	Oenocarpus_minor)	(Leopoldinia_pulchra	((Kentiopsis_piersoniorum	Veitchia_spiralis)	(Dictyosperma_album	Hydriastele_microspadix))))	(((Reinhardtia_paiewonskiana	Reinhardtia_latisecta)	(Reinhardtia_gracilis	(Manicaria_saccifera	Reinhardtia_simplex)))	(Bactris_major	(Elaeis_oleifera	(Chamaedorea_seifrizii	Elaeis_guineensis))))))	Podococcus_barteri)	Sabal_domingensis)	Serenoa_repens))	Kingia_australis);
((Elaeis_guineensis	(Elaeis_oleifera	(((Manicaria_saccifera	(((Roystonea_regia	(Leopoldinia_pulchra	(Burretiokentia_grandiflora	(((Pelagodoxa_henryana	Heterospathe_cagayanensis)	Iriartea_deltoidea)	Pseudophoenix_vinifera))))	(Podococcus_barteri	(Sabal_domingensis	Serenoa_repens)))	((Oenocarpus_bataua	Oenocarpus_minor)	((Calamus_caryotoides	Hydriastele_microspadix)	((Kentiopsis_piersoniorum	Veitchia_spiralis)	Dictyosperma_album)))))	(((Reinhardtia_gracilis	Reinhardtia_latisecta)	Reinhardtia_paiewonskiana)	Reinhardtia_simplex))	(Chamaedorea_seifrizii	Bactris_major))))	Kingia_australis);
((Roystonea_regia	((((((Heterospathe_cagayanensis	((Chamaedorea_seifrizii	Burretiokentia_grandiflora)	Pelagodoxa_henryana))	Iriartea_deltoidea)	Pseudophoenix_vinifera)	(Manicaria_saccifera	(Podococcus_barteri	(Calamus_caryotoides	(Sabal_domingensis	Serenoa_repens)))))	(((Reinhardtia_latisecta	Reinhardtia_paiewonskiana)	(Reinhardtia_simplex	Reinhardtia_gracilis))	(Bactris_major	(Elaeis_guineensis	Elaeis_oleifera))))	((Oenocarpus_bataua	Oenocarpus_minor)	(Leopoldinia_pulchra	((Dictyosperma_album	Kentiopsis_piersoniorum)	(Veitchia_spiralis	Hydriastele_microspadix))))))	Kingia_australis);
((Calamus_caryotoides	(((((Oenocarpus_bataua	Oenocarpus_minor)	(Hydriastele_microspadix	((Dictyosperma_album	Kentiopsis_piersoniorum)	Veitchia_spiralis)))	(Manicaria_saccifera	((Podococcus_barteri	((Reinhardtia_paiewonskiana	((Reinhardtia_gracilis	Reinhardtia_latisecta)	Reinhardtia_simplex))	((Chamaedorea_seifrizii	Bactris_major)	(Elaeis_guineensis	Elaeis_oleifera))))	(Roystonea_regia	(Leopoldinia_pulchra	(((Heterospathe_cagayanensis	Pelagodoxa_henryana)	Iriartea_deltoidea)	(Burretiokentia_grandiflora	Pseudophoenix_vinifera)))))))	Sabal_domingensis)	Serenoa_repens))	Kingia_australis);
((Calamus_caryotoides	(((((((Leopoldinia_pulchra	((Elaeis_guineensis	Elaeis_oleifera)	Bactris_major))	((Hydriastele_microspadix	(Dictyosperma_album	(Kentiopsis_piersoniorum	Veitchia_spiralis)))	(Oenocarpus_minor	Oenocarpus_bataua)))	(Manicaria_saccifera	Podococcus_barteri))	((Pseudophoenix_vinifera	Iriartea_deltoidea)	Burretiokentia_grandiflora))	Roystonea_regia)	((Chamaedorea_seifrizii	(Pelagodoxa_henryana	Heterospathe_cagayanensis))	((Reinhardtia_gracilis	Reinhardtia_simplex)	(Reinhardtia_paiewonskiana	Reinhardtia_latisecta))))	(Sabal_domingensis	Serenoa_repens)))	Kingia_australis);
((Calamus_caryotoides	((((((((Elaeis_guineensis	Elaeis_oleifera)	Bactris_major)	(((Leopoldinia_pulchra	(Hydriastele_microspadix	(Dictyosperma_album	(Kentiopsis_piersoniorum	Veitchia_spiralis))))	(Oenocarpus_minor	Oenocarpus_bataua))	Manicaria_saccifera))	(Podococcus_barteri	(((Pelagodoxa_henryana	Heterospathe_cagayanensis)	Iriartea_deltoidea)	(Burretiokentia_grandiflora	(Pseudophoenix_vinifera	Chamaedorea_seifrizii)))))	Roystonea_regia)	((Reinhardtia_gracilis	Reinhardtia_simplex)	(Reinhardtia_paiewonskiana	Reinhardtia_latisecta)))	Sabal_domingensis)	Serenoa_repens))	Kingia_australis);
(((Oenocarpus_minor	Oenocarpus_bataua)	((((Leopoldinia_pulchra	((Elaeis_guineensis	Elaeis_oleifera)	Bactris_major))	(Calamus_caryotoides	(Sabal_domingensis	Serenoa_repens)))	(((Roystonea_regia	Manicaria_saccifera)	(Podococcus_barteri	(((Pelagodoxa_henryana	Heterospathe_cagayanensis)	Iriartea_deltoidea)	(Burretiokentia_grandiflora	Pseudophoenix_vinifera))))	((Reinhardtia_gracilis	Reinhardtia_simplex)	(Reinhardtia_paiewonskiana	Reinhardtia_latisecta))))	(Hydriastele_microspadix	(Veitchia_spiralis	((Chamaedorea_seifrizii	Dictyosperma_album)	Kentiopsis_piersoniorum)))))	Kingia_australis);
((((((((Elaeis_guineensis	Elaeis_oleifera)	(((Pelagodoxa_henryana	Heterospathe_cagayanensis)	Iriartea_deltoidea)	(Chamaedorea_seifrizii	Bactris_major)))	(((Podococcus_barteri	(Serenoa_repens	Sabal_domingensis))	((Leopoldinia_pulchra	(Burretiokentia_grandiflora	Pseudophoenix_vinifera))	Roystonea_regia))	((Reinhardtia_latisecta	(Reinhardtia_paiewonskiana	Reinhardtia_simplex))	Reinhardtia_gracilis)))	(Hydriastele_microspadix	((Veitchia_spiralis	Kentiopsis_piersoniorum)	Dictyosperma_album)))	(Oenocarpus_minor	Oenocarpus_bataua))	Manicaria_saccifera)	Calamus_caryotoides)	Kingia_australis);
((((((Bactris_major	(Elaeis_guineensis	Elaeis_oleifera))	(((Podococcus_barteri	(Serenoa_repens	Sabal_domingensis))	((Iriartea_deltoidea	(Pseudophoenix_vinifera	Burretiokentia_grandiflora))	Roystonea_regia))	(Chamaedorea_seifrizii	((Pelagodoxa_henryana	Heterospathe_cagayanensis)	(((Reinhardtia_paiewonskiana	Reinhardtia_latisecta)	(Reinhardtia_gracilis	Reinhardtia_simplex))	Manicaria_saccifera)))))	(Leopoldinia_pulchra	(Hydriastele_microspadix	((Veitchia_spiralis	Kentiopsis_piersoniorum)	Dictyosperma_album))))	(Oenocarpus_minor	Oenocarpus_bataua))	Calamus_caryotoides)	Kingia_australis);
((Roystonea_regia	((((Iriartea_deltoidea	(Pseudophoenix_vinifera	Burretiokentia_grandiflora))	Podococcus_barteri)	(((Hydriastele_microspadix	((Veitchia_spiralis	Kentiopsis_piersoniorum)	Dictyosperma_album))	(Oenocarpus_minor	Oenocarpus_bataua))	(Leopoldinia_pulchra	(Calamus_caryotoides	((Elaeis_guineensis	Elaeis_oleifera)	Bactris_major)))))	((Serenoa_repens	Sabal_domingensis)	(Chamaedorea_seifrizii	(Pelagodoxa_henryana	((Reinhardtia_paiewonskiana	Reinhardtia_latisecta)	((Manicaria_saccifera	(Reinhardtia_simplex	Reinhardtia_gracilis))	Heterospathe_cagayanensis)))))))	Kingia_australis);
((Calamus_caryotoides	((Serenoa_repens	Sabal_domingensis)	(((((Leopoldinia_pulchra	(Pseudophoenix_vinifera	Burretiokentia_grandiflora))	(((Hydriastele_microspadix	((Veitchia_spiralis	Kentiopsis_piersoniorum)	Dictyosperma_album))	(Oenocarpus_minor	Oenocarpus_bataua))	((Elaeis_guineensis	Elaeis_oleifera)	(Podococcus_barteri	Bactris_major))))	Manicaria_saccifera)	Roystonea_regia)	((Chamaedorea_seifrizii	((Heterospathe_cagayanensis	Pelagodoxa_henryana)	Iriartea_deltoidea))	((Reinhardtia_gracilis	Reinhardtia_simplex)	(Reinhardtia_paiewonskiana	Reinhardtia_latisecta))))))	Kingia_australis);
(((Elaeis_guineensis	Elaeis_oleifera)	(Bactris_major	((((Calamus_caryotoides	Hydriastele_microspadix)	((Veitchia_spiralis	Kentiopsis_piersoniorum)	Dictyosperma_album))	(Oenocarpus_minor	Oenocarpus_bataua))	(Chamaedorea_seifrizii	(((Serenoa_repens	Sabal_domingensis)	Podococcus_barteri)	(((Manicaria_saccifera	Roystonea_regia)	((Reinhardtia_gracilis	Reinhardtia_simplex)	(Reinhardtia_paiewonskiana	Reinhardtia_latisecta)))	(Leopoldinia_pulchra	(((Heterospathe_cagayanensis	Pelagodoxa_henryana)	Iriartea_deltoidea)	(Pseudophoenix_vinifera	Burretiokentia_grandiflora)))))))))	Kingia_australis);
((Roystonea_regia	((((Reinhardtia_gracilis	(Manicaria_saccifera	Reinhardtia_simplex))	(Reinhardtia_paiewonskiana	Reinhardtia_latisecta))	((Calamus_caryotoides	Serenoa_repens)	(Chamaedorea_seifrizii	Sabal_domingensis)))	((((Heterospathe_cagayanensis	Pelagodoxa_henryana)	Iriartea_deltoidea)	Pseudophoenix_vinifera)	((Podococcus_barteri	((Elaeis_guineensis	Elaeis_oleifera)	Bactris_major))	((Oenocarpus_minor	Oenocarpus_bataua)	(Burretiokentia_grandiflora	(Leopoldinia_pulchra	((Dictyosperma_album	Hydriastele_microspadix)	(Veitchia_spiralis	Kentiopsis_piersoniorum)))))))))	Kingia_australis);
((Calamus_caryotoides	(Serenoa_repens	(Sabal_domingensis	((((Burretiokentia_grandiflora	(Chamaedorea_seifrizii	Pseudophoenix_vinifera))	(((Podococcus_barteri	((Elaeis_guineensis	Elaeis_oleifera)	Bactris_major))	((Oenocarpus_minor	Oenocarpus_bataua)	(Leopoldinia_pulchra	((((Heterospathe_cagayanensis	Pelagodoxa_henryana)	Dictyosperma_album)	Hydriastele_microspadix)	(Veitchia_spiralis	Kentiopsis_piersoniorum)))))	Iriartea_deltoidea))	(Manicaria_saccifera	Roystonea_regia))	((Reinhardtia_gracilis	Reinhardtia_simplex)	(Reinhardtia_paiewonskiana	Reinhardtia_latisecta))))))	Kingia_australis);
(((Roystonea_regia	(((Iriartea_deltoidea	(Burretiokentia_grandiflora	Pseudophoenix_vinifera))	((((Leopoldinia_pulchra	(Hydriastele_microspadix	((((Pelagodoxa_henryana	Heterospathe_cagayanensis)	Chamaedorea_seifrizii)	Kentiopsis_piersoniorum)	(Dictyosperma_album	Veitchia_spiralis))))	((((Reinhardtia_latisecta	Reinhardtia_gracilis)	Reinhardtia_simplex)	Reinhardtia_paiewonskiana)	(Oenocarpus_bataua	Oenocarpus_minor)))	(Calamus_caryotoides	(Serenoa_repens	Sabal_domingensis)))	Podococcus_barteri))	(Bactris_major	(Elaeis_guineensis	Elaeis_oleifera))))	Manicaria_saccifera)	Kingia_australis);
(((Reinhardtia_simplex	Reinhardtia_gracilis)	((Reinhardtia_latisecta	Reinhardtia_paiewonskiana)	((Bactris_major	((Chamaedorea_seifrizii	Elaeis_guineensis)	Elaeis_oleifera))	((Manicaria_saccifera	(((Calamus_caryotoides	(Serenoa_repens	Sabal_domingensis))	Podococcus_barteri)	((Oenocarpus_bataua	Oenocarpus_minor)	((Hydriastele_microspadix	(Kentiopsis_piersoniorum	Veitchia_spiralis))	Dictyosperma_album))))	(Roystonea_regia	(Leopoldinia_pulchra	(Burretiokentia_grandiflora	(((Pelagodoxa_henryana	Heterospathe_cagayanensis)	Iriartea_deltoidea)	Pseudophoenix_vinifera))))))))	Kingia_australis);
((((Sabal_domingensis	(((Oenocarpus_bataua	Oenocarpus_minor)	(Leopoldinia_pulchra	(Hydriastele_microspadix	((Kentiopsis_piersoniorum	Veitchia_spiralis)	Dictyosperma_album))))	((Roystonea_regia	((Burretiokentia_grandiflora	Pseudophoenix_vinifera)	(Manicaria_saccifera	Podococcus_barteri)))	((Bactris_major	(Elaeis_guineensis	Elaeis_oleifera))	((Reinhardtia_paiewonskiana	((((Pelagodoxa_henryana	Heterospathe_cagayanensis)	Iriartea_deltoidea)	Chamaedorea_seifrizii)	(Reinhardtia_gracilis	Reinhardtia_latisecta)))	Reinhardtia_simplex)))))	Serenoa_repens)	Calamus_caryotoides)	Kingia_australis);
((Roystonea_regia	(Burretiokentia_grandiflora	((((Manicaria_saccifera	(((Reinhardtia_gracilis	Reinhardtia_paiewonskiana)	Reinhardtia_latisecta)	(Podococcus_barteri	Reinhardtia_simplex)))	(Chamaedorea_seifrizii	(Pelagodoxa_henryana	Heterospathe_cagayanensis)))	((((Oenocarpus_bataua	Oenocarpus_minor)	(Hydriastele_microspadix	((Kentiopsis_piersoniorum	Veitchia_spiralis)	Dictyosperma_album)))	((Serenoa_repens	Calamus_caryotoides)	Sabal_domingensis))	(Bactris_major	((Iriartea_deltoidea	Elaeis_guineensis)	Elaeis_oleifera))))	(Pseudophoenix_vinifera	Leopoldinia_pulchra))))	Kingia_australis);
((Calamus_caryotoides	(((Chamaedorea_seifrizii	Sabal_domingensis)	((((Roystonea_regia	(Pseudophoenix_vinifera	Burretiokentia_grandiflora))	((((Reinhardtia_simplex	Reinhardtia_gracilis)	(Reinhardtia_paiewonskiana	Reinhardtia_latisecta))	(Bactris_major	((Iriartea_deltoidea	Elaeis_guineensis)	Elaeis_oleifera)))	Podococcus_barteri))	((Oenocarpus_bataua	Oenocarpus_minor)	(((Pelagodoxa_henryana	Heterospathe_cagayanensis)	Leopoldinia_pulchra)	(Hydriastele_microspadix	((Kentiopsis_piersoniorum	Veitchia_spiralis)	Dictyosperma_album)))))	Manicaria_saccifera))	Serenoa_repens))	Kingia_australis);
((Calamus_caryotoides	((((((Pelagodoxa_henryana	Heterospathe_cagayanensis)	Leopoldinia_pulchra)	(Bactris_major	(Elaeis_guineensis	Elaeis_oleifera)))	((Roystonea_regia	(Podococcus_barteri	(Iriartea_deltoidea	(Pseudophoenix_vinifera	Burretiokentia_grandiflora))))	(Reinhardtia_simplex	(Reinhardtia_latisecta	(Manicaria_saccifera	(Reinhardtia_gracilis	Reinhardtia_paiewonskiana))))))	((Oenocarpus_bataua	Oenocarpus_minor)	(Hydriastele_microspadix	(((Chamaedorea_seifrizii	Kentiopsis_piersoniorum)	Veitchia_spiralis)	Dictyosperma_album))))	(Sabal_domingensis	Serenoa_repens)))	Kingia_australis);
(((Serenoa_repens	((Leopoldinia_pulchra	(((((Podococcus_barteri	(Roystonea_regia	Pseudophoenix_vinifera))	(((Manicaria_saccifera	((Pelagodoxa_henryana	Heterospathe_cagayanensis)	(Reinhardtia_simplex	Reinhardtia_gracilis)))	(Reinhardtia_latisecta	Reinhardtia_paiewonskiana))	(Bactris_major	(Elaeis_guineensis	Elaeis_oleifera))))	Iriartea_deltoidea)	Burretiokentia_grandiflora)	((Oenocarpus_bataua	Oenocarpus_minor)	(Hydriastele_microspadix	((Kentiopsis_piersoniorum	Veitchia_spiralis)	(Chamaedorea_seifrizii	Dictyosperma_album))))))	Sabal_domingensis))	Calamus_caryotoides)	Kingia_australis);
((Roystonea_regia	(((Burretiokentia_grandiflora	(Iriartea_deltoidea	Pseudophoenix_vinifera))	(((Reinhardtia_latisecta	(Reinhardtia_paiewonskiana	(Reinhardtia_gracilis	Reinhardtia_simplex)))	(Bactris_major	(Elaeis_guineensis	Elaeis_oleifera)))	Podococcus_barteri))	((Calamus_caryotoides	(Serenoa_repens	Sabal_domingensis))	(((Oenocarpus_bataua	Oenocarpus_minor)	(((Veitchia_spiralis	Dictyosperma_album)	(Leopoldinia_pulchra	((Pelagodoxa_henryana	Heterospathe_cagayanensis)	(Chamaedorea_seifrizii	Kentiopsis_piersoniorum))))	Hydriastele_microspadix))	Manicaria_saccifera))))	Kingia_australis);
((Calamus_caryotoides	(Serenoa_repens	(Sabal_domingensis	(((((Pelagodoxa_henryana	Heterospathe_cagayanensis)	Iriartea_deltoidea)	(Pseudophoenix_vinifera	Burretiokentia_grandiflora))	(Manicaria_saccifera	Roystonea_regia))	(((Oenocarpus_bataua	Oenocarpus_minor)	((Dictyosperma_album	(Veitchia_spiralis	(Chamaedorea_seifrizii	Kentiopsis_piersoniorum)))	Hydriastele_microspadix))	(((Reinhardtia_latisecta	(Reinhardtia_paiewonskiana	Reinhardtia_gracilis))	(Podococcus_barteri	Reinhardtia_simplex))	(Bactris_major	(Leopoldinia_pulchra	(Elaeis_guineensis	Elaeis_oleifera)))))))))	Kingia_australis);
((Calamus_caryotoides	((Serenoa_repens	Sabal_domingensis)	((((Leopoldinia_pulchra	(Burretiokentia_grandiflora	(((Pelagodoxa_henryana	Heterospathe_cagayanensis)	Iriartea_deltoidea)	Pseudophoenix_vinifera)))	(Roystonea_regia	((((Reinhardtia_simplex	(Manicaria_saccifera	Podococcus_barteri))	Reinhardtia_gracilis)	(Reinhardtia_paiewonskiana	Reinhardtia_latisecta))	Chamaedorea_seifrizii)))	((Oenocarpus_bataua	Oenocarpus_minor)	((Dictyosperma_album	(Veitchia_spiralis	Kentiopsis_piersoniorum))	Hydriastele_microspadix)))	(Bactris_major	(Elaeis_guineensis	Elaeis_oleifera)))))	Kingia_australis);
((Roystonea_regia	((((Calamus_caryotoides	((Elaeis_oleifera	Elaeis_guineensis)	Bactris_major))	(((Oenocarpus_minor	Oenocarpus_bataua)	(Leopoldinia_pulchra	(Hydriastele_microspadix	((Kentiopsis_piersoniorum	Veitchia_spiralis)	Dictyosperma_album))))	(((Pelagodoxa_henryana	Heterospathe_cagayanensis)	Iriartea_deltoidea)	Pseudophoenix_vinifera)))	(Podococcus_barteri	(Sabal_domingensis	Serenoa_repens)))	(((((Reinhardtia_latisecta	Manicaria_saccifera)	Reinhardtia_simplex)	Reinhardtia_paiewonskiana)	Reinhardtia_gracilis)	(Burretiokentia_grandiflora	Chamaedorea_seifrizii))))	Kingia_australis);
((Calamus_caryotoides	(Serenoa_repens	((((Oenocarpus_minor	Oenocarpus_bataua)	(Leopoldinia_pulchra	(Hydriastele_microspadix	((Kentiopsis_piersoniorum	Veitchia_spiralis)	Dictyosperma_album))))	((((Podococcus_barteri	(Burretiokentia_grandiflora	(Iriartea_deltoidea	Pseudophoenix_vinifera)))	(((Pelagodoxa_henryana	Heterospathe_cagayanensis)	Chamaedorea_seifrizii)	((Reinhardtia_gracilis	Reinhardtia_simplex)	((Reinhardtia_latisecta	Manicaria_saccifera)	Reinhardtia_paiewonskiana))))	Roystonea_regia)	((Elaeis_oleifera	Elaeis_guineensis)	Bactris_major)))	Sabal_domingensis)))	Kingia_australis);
((Calamus_caryotoides	(Serenoa_repens	((((((Oenocarpus_minor	Oenocarpus_bataua)	(Leopoldinia_pulchra	(Hydriastele_microspadix	((Kentiopsis_piersoniorum	Veitchia_spiralis)	Dictyosperma_album))))	(((Reinhardtia_gracilis	(Manicaria_saccifera	Reinhardtia_simplex))	(((Pelagodoxa_henryana	Heterospathe_cagayanensis)	Reinhardtia_latisecta)	Reinhardtia_paiewonskiana))	((Elaeis_oleifera	Elaeis_guineensis)	(Chamaedorea_seifrizii	Bactris_major))))	((Burretiokentia_grandiflora	(Iriartea_deltoidea	Pseudophoenix_vinifera))	Roystonea_regia))	Podococcus_barteri)	Sabal_domingensis)))	Kingia_australis);
((Elaeis_guineensis	((Bactris_major	((Manicaria_saccifera	(Podococcus_barteri	(Sabal_domingensis	(Calamus_caryotoides	Serenoa_repens))))	((Oenocarpus_minor	Oenocarpus_bataua)	(((Burretiokentia_grandiflora	(((Pelagodoxa_henryana	Heterospathe_cagayanensis)	Iriartea_deltoidea)	Pseudophoenix_vinifera))	(((Reinhardtia_gracilis	Reinhardtia_simplex)	(Reinhardtia_latisecta	Reinhardtia_paiewonskiana))	Roystonea_regia))	(Leopoldinia_pulchra	(Hydriastele_microspadix	(((Chamaedorea_seifrizii	Kentiopsis_piersoniorum)	Veitchia_spiralis)	Dictyosperma_album)))))))	Elaeis_oleifera))	Kingia_australis);
((Elaeis_guineensis	((Bactris_major	(((Reinhardtia_gracilis	(Manicaria_saccifera	Reinhardtia_simplex))	(Reinhardtia_latisecta	Reinhardtia_paiewonskiana))	(((Podococcus_barteri	(Serenoa_repens	(Sabal_domingensis	Calamus_caryotoides)))	Roystonea_regia)	(((Iriartea_deltoidea	(Pseudophoenix_vinifera	Burretiokentia_grandiflora))	Leopoldinia_pulchra)	(((Hydriastele_microspadix	((Kentiopsis_piersoniorum	Veitchia_spiralis)	Dictyosperma_album))	(Oenocarpus_minor	Oenocarpus_bataua))	((Chamaedorea_seifrizii	Pelagodoxa_henryana)	Heterospathe_cagayanensis))))))	Elaeis_oleifera))	Kingia_australis);
((Calamus_caryotoides	((Serenoa_repens	Sabal_domingensis)	((((Manicaria_saccifera	((Hydriastele_microspadix	(Veitchia_spiralis	((Chamaedorea_seifrizii	Dictyosperma_album)	Kentiopsis_piersoniorum)))	(Oenocarpus_minor	Oenocarpus_bataua)))	(((Burretiokentia_grandiflora	Pseudophoenix_vinifera)	Podococcus_barteri)	((((Iriartea_deltoidea	(Pelagodoxa_henryana	Heterospathe_cagayanensis))	Elaeis_oleifera)	Elaeis_guineensis)	(Leopoldinia_pulchra	Bactris_major))))	Roystonea_regia)	((Reinhardtia_gracilis	Reinhardtia_simplex)	(Reinhardtia_latisecta	Reinhardtia_paiewonskiana)))))	Kingia_australis);
((((Elaeis_oleifera	Elaeis_guineensis)	Bactris_major)	(((Reinhardtia_gracilis	((Manicaria_saccifera	Podococcus_barteri)	Reinhardtia_simplex))	(Reinhardtia_latisecta	Reinhardtia_paiewonskiana))	(((Burretiokentia_grandiflora	Pseudophoenix_vinifera)	((((Calamus_caryotoides	Serenoa_repens)	Sabal_domingensis)	((Oenocarpus_minor	Oenocarpus_bataua)	(Pelagodoxa_henryana	Heterospathe_cagayanensis)))	((Leopoldinia_pulchra	(Hydriastele_microspadix	((Veitchia_spiralis	(Chamaedorea_seifrizii	Kentiopsis_piersoniorum))	Dictyosperma_album)))	Iriartea_deltoidea)))	Roystonea_regia)))	Kingia_australis);
((Oenocarpus_minor	(Oenocarpus_bataua	((((Hydriastele_microspadix	(Dictyosperma_album	((Kentiopsis_piersoniorum	Veitchia_spiralis)	(Iriartea_deltoidea	((Pelagodoxa_henryana	Heterospathe_cagayanensis)	Chamaedorea_seifrizii)))))	((((Burretiokentia_grandiflora	Pseudophoenix_vinifera)	Leopoldinia_pulchra)	Roystonea_regia)	(((Serenoa_repens	Sabal_domingensis)	Podococcus_barteri)	(((Elaeis_oleifera	Elaeis_guineensis)	Bactris_major)	((Reinhardtia_latisecta	Reinhardtia_paiewonskiana)	(Reinhardtia_gracilis	Reinhardtia_simplex))))))	Manicaria_saccifera)	Calamus_caryotoides)))	Kingia_australis);
((Calamus_caryotoides	(Serenoa_repens	(Sabal_domingensis	(((((((Oenocarpus_minor	Oenocarpus_bataua)	Manicaria_saccifera)	((Hydriastele_microspadix	Veitchia_spiralis)	(Dictyosperma_album	Kentiopsis_piersoniorum)))	(((Iriartea_deltoidea	(Burretiokentia_grandiflora	Pseudophoenix_vinifera))	Roystonea_regia)	Podococcus_barteri))	(Leopoldinia_pulchra	((Elaeis_oleifera	Elaeis_guineensis)	Bactris_major)))	(((Reinhardtia_latisecta	Reinhardtia_paiewonskiana)	Reinhardtia_simplex)	(Chamaedorea_seifrizii	(Pelagodoxa_henryana	Heterospathe_cagayanensis))))	Reinhardtia_gracilis))))	Kingia_australis);
(((Serenoa_repens	(Sabal_domingensis	((Leopoldinia_pulchra	((Elaeis_oleifera	Elaeis_guineensis)	Bactris_major))	(((Oenocarpus_minor	Oenocarpus_bataua)	((Hydriastele_microspadix	Veitchia_spiralis)	(Dictyosperma_album	Kentiopsis_piersoniorum)))	((((Manicaria_saccifera	Roystonea_regia)	((Reinhardtia_latisecta	(Reinhardtia_paiewonskiana	(Reinhardtia_gracilis	Reinhardtia_simplex)))	Chamaedorea_seifrizii))	(((Iriartea_deltoidea	(Pelagodoxa_henryana	Heterospathe_cagayanensis))	Pseudophoenix_vinifera)	Podococcus_barteri))	Burretiokentia_grandiflora)))))	Calamus_caryotoides)	Kingia_australis);
((Elaeis_guineensis	(Elaeis_oleifera	((Chamaedorea_seifrizii	Bactris_major)	(((Reinhardtia_latisecta	Reinhardtia_paiewonskiana)	(((Heterospathe_cagayanensis	Pelagodoxa_henryana)	Reinhardtia_simplex)	Reinhardtia_gracilis))	(((Manicaria_saccifera	((Serenoa_repens	Sabal_domingensis)	(Leopoldinia_pulchra	(Hydriastele_microspadix	(Dictyosperma_album	(Kentiopsis_piersoniorum	Veitchia_spiralis))))))	(Calamus_caryotoides	(Oenocarpus_minor	Oenocarpus_bataua)))	((Podococcus_barteri	(Burretiokentia_grandiflora	(Iriartea_deltoidea	Pseudophoenix_vinifera)))	Roystonea_regia))))))	Kingia_australis);
((Calamus_caryotoides	(Serenoa_repens	(Sabal_domingensis	((Leopoldinia_pulchra	(Hydriastele_microspadix	(Dictyosperma_album	(Kentiopsis_piersoniorum	Veitchia_spiralis))))	((Oenocarpus_minor	Oenocarpus_bataua)	(((Pseudophoenix_vinifera	Burretiokentia_grandiflora)	Roystonea_regia)	(((Elaeis_guineensis	Elaeis_oleifera)	((Manicaria_saccifera	Podococcus_barteri)	Bactris_major))	(((Iriartea_deltoidea	(Heterospathe_cagayanensis	Pelagodoxa_henryana))	((Reinhardtia_latisecta	Reinhardtia_paiewonskiana)	(Reinhardtia_simplex	Reinhardtia_gracilis)))	Chamaedorea_seifrizii))))))))	Kingia_australis);
((Calamus_caryotoides	(((Reinhardtia_simplex	((Manicaria_saccifera	(Reinhardtia_paiewonskiana	Reinhardtia_gracilis))	Reinhardtia_latisecta))	(((((Elaeis_guineensis	Elaeis_oleifera)	Bactris_major)	Leopoldinia_pulchra)	(Podococcus_barteri	(((Dictyosperma_album	Kentiopsis_piersoniorum)	(Veitchia_spiralis	Hydriastele_microspadix))	(Oenocarpus_minor	Oenocarpus_bataua))))	(((Iriartea_deltoidea	(Heterospathe_cagayanensis	Pelagodoxa_henryana))	(Burretiokentia_grandiflora	(Chamaedorea_seifrizii	Pseudophoenix_vinifera)))	Roystonea_regia)))	(Serenoa_repens	Sabal_domingensis)))	Kingia_australis);
((Calamus_caryotoides	(Serenoa_repens	(((Manicaria_saccifera	Podococcus_barteri)	(((Iriartea_deltoidea	Pseudophoenix_vinifera)	Roystonea_regia)	(((Chamaedorea_seifrizii	((Heterospathe_cagayanensis	Pelagodoxa_henryana)	(((Reinhardtia_simplex	Reinhardtia_gracilis)	(Reinhardtia_latisecta	Reinhardtia_paiewonskiana))	Burretiokentia_grandiflora)))	((Elaeis_guineensis	Elaeis_oleifera)	Bactris_major))	((Leopoldinia_pulchra	((Dictyosperma_album	(Veitchia_spiralis	Kentiopsis_piersoniorum))	Hydriastele_microspadix))	(Oenocarpus_minor	Oenocarpus_bataua)))))	Sabal_domingensis)))	Kingia_australis);
((((Reinhardtia_paiewonskiana	(Reinhardtia_latisecta	(Reinhardtia_simplex	Reinhardtia_gracilis)))	((Elaeis_guineensis	Elaeis_oleifera)	Bactris_major))	(((((Heterospathe_cagayanensis	Pelagodoxa_henryana)	Iriartea_deltoidea)	Burretiokentia_grandiflora)	Pseudophoenix_vinifera)	((Roystonea_regia	(Manicaria_saccifera	(((Calamus_caryotoides	Leopoldinia_pulchra)	((Dictyosperma_album	(Veitchia_spiralis	Kentiopsis_piersoniorum))	Hydriastele_microspadix))	(Oenocarpus_minor	Oenocarpus_bataua))))	((Serenoa_repens	(Chamaedorea_seifrizii	Sabal_domingensis))	Podococcus_barteri))))	Kingia_australis);
((Calamus_caryotoides	((Serenoa_repens	(Chamaedorea_seifrizii	Sabal_domingensis))	((((((Elaeis_guineensis	Elaeis_oleifera)	(Leopoldinia_pulchra	Bactris_major))	(((Heterospathe_cagayanensis	Pelagodoxa_henryana)	(Roystonea_regia	((Reinhardtia_simplex	Reinhardtia_gracilis)	(Reinhardtia_paiewonskiana	Reinhardtia_latisecta))))	(Podococcus_barteri	(Iriartea_deltoidea	Pseudophoenix_vinifera))))	(Burretiokentia_grandiflora	(Oenocarpus_minor	Oenocarpus_bataua)))	Manicaria_saccifera)	((Veitchia_spiralis	Dictyosperma_album)	(Kentiopsis_piersoniorum	Hydriastele_microspadix)))))	Kingia_australis);
((Calamus_caryotoides	(Serenoa_repens	(((((((Elaeis_guineensis	Elaeis_oleifera)	(Leopoldinia_pulchra	Bactris_major))	((Chamaedorea_seifrizii	(Iriartea_deltoidea	(Heterospathe_cagayanensis	Pelagodoxa_henryana)))	((Reinhardtia_paiewonskiana	Reinhardtia_latisecta)	(Reinhardtia_simplex	Reinhardtia_gracilis))))	(Roystonea_regia	(Burretiokentia_grandiflora	Pseudophoenix_vinifera)))	((Oenocarpus_minor	Oenocarpus_bataua)	(((Kentiopsis_piersoniorum	Dictyosperma_album)	(Veitchia_spiralis	Hydriastele_microspadix))	Manicaria_saccifera)))	Podococcus_barteri)	Sabal_domingensis)))	Kingia_australis);
((Calamus_caryotoides	(Serenoa_repens	(((((((Elaeis_oleifera	(Elaeis_guineensis	Leopoldinia_pulchra))	(Chamaedorea_seifrizii	Bactris_major))	(((Reinhardtia_paiewonskiana	Reinhardtia_latisecta)	(Podococcus_barteri	(Reinhardtia_simplex	Reinhardtia_gracilis)))	(Roystonea_regia	Manicaria_saccifera)))	((Iriartea_deltoidea	(Heterospathe_cagayanensis	Pelagodoxa_henryana))	(Burretiokentia_grandiflora	Pseudophoenix_vinifera)))	(Oenocarpus_minor	Oenocarpus_bataua))	(((Veitchia_spiralis	Kentiopsis_piersoniorum)	Dictyosperma_album)	Hydriastele_microspadix))	Sabal_domingensis)))	Kingia_australis);
((Roystonea_regia	(((Iriartea_deltoidea	(Chamaedorea_seifrizii	(Heterospathe_cagayanensis	Pelagodoxa_henryana)))	(Leopoldinia_pulchra	(Burretiokentia_grandiflora	Pseudophoenix_vinifera)))	((Podococcus_barteri	(Sabal_domingensis	(Calamus_caryotoides	Serenoa_repens)))	(((Elaeis_oleifera	Elaeis_guineensis)	Bactris_major)	((((Manicaria_saccifera	Oenocarpus_minor)	Oenocarpus_bataua)	(((Kentiopsis_piersoniorum	Dictyosperma_album)	Hydriastele_microspadix)	Veitchia_spiralis))	((Reinhardtia_paiewonskiana	Reinhardtia_latisecta)	(Reinhardtia_simplex	Reinhardtia_gracilis)))))))	Kingia_australis);
((Calamus_caryotoides	(Serenoa_repens	(((((Burretiokentia_grandiflora	Pseudophoenix_vinifera)	(((((Heterospathe_cagayanensis	Pelagodoxa_henryana)	(Reinhardtia_gracilis	Reinhardtia_simplex))	(Reinhardtia_latisecta	Reinhardtia_paiewonskiana))	(((Iriartea_deltoidea	Elaeis_oleifera)	Elaeis_guineensis)	Bactris_major))	((Leopoldinia_pulchra	((Oenocarpus_minor	Oenocarpus_bataua)	(Hydriastele_microspadix	((Chamaedorea_seifrizii	(Veitchia_spiralis	Kentiopsis_piersoniorum))	Dictyosperma_album))))	Roystonea_regia)))	Manicaria_saccifera)	Podococcus_barteri)	Sabal_domingensis)))	Kingia_australis);
(((Reinhardtia_gracilis	((Reinhardtia_paiewonskiana	Reinhardtia_latisecta)	((((Elaeis_oleifera	(Elaeis_guineensis	Iriartea_deltoidea))	Bactris_major)	(((((Kentiopsis_piersoniorum	Veitchia_spiralis)	Dictyosperma_album)	Hydriastele_microspadix)	(Manicaria_saccifera	(Calamus_caryotoides	(Oenocarpus_minor	Oenocarpus_bataua))))	(Roystonea_regia	((Leopoldinia_pulchra	(Pseudophoenix_vinifera	Burretiokentia_grandiflora))	(Serenoa_repens	(Sabal_domingensis	Podococcus_barteri))))))	(Chamaedorea_seifrizii	(Heterospathe_cagayanensis	Pelagodoxa_henryana)))))	Reinhardtia_simplex)	Kingia_australis);
((Calamus_caryotoides	(Serenoa_repens	(Sabal_domingensis	(((Leopoldinia_pulchra	(Hydriastele_microspadix	(Kentiopsis_piersoniorum	(Dictyosperma_album	Veitchia_spiralis))))	(Oenocarpus_minor	Oenocarpus_bataua))	((((Elaeis_oleifera	Elaeis_guineensis)	Bactris_major)	Iriartea_deltoidea)	((Roystonea_regia	((Podococcus_barteri	(Pseudophoenix_vinifera	Burretiokentia_grandiflora))	Manicaria_saccifera))	((Chamaedorea_seifrizii	(Heterospathe_cagayanensis	Pelagodoxa_henryana))	((Reinhardtia_simplex	Reinhardtia_gracilis)	(Reinhardtia_paiewonskiana	Reinhardtia_latisecta)))))))))	Kingia_australis);
((Calamus_caryotoides	(Serenoa_repens	(Sabal_domingensis	((((Roystonea_regia	((Iriartea_deltoidea	(Heterospathe_cagayanensis	Pelagodoxa_henryana))	((Reinhardtia_simplex	Reinhardtia_gracilis)	(Reinhardtia_paiewonskiana	Reinhardtia_latisecta))))	((Manicaria_saccifera	Podococcus_barteri)	(Pseudophoenix_vinifera	Burretiokentia_grandiflora)))	((Hydriastele_microspadix	((Kentiopsis_piersoniorum	Veitchia_spiralis)	(Chamaedorea_seifrizii	Dictyosperma_album)))	(Oenocarpus_minor	Oenocarpus_bataua)))	(Leopoldinia_pulchra	((Elaeis_oleifera	Elaeis_guineensis)	Bactris_major))))))	Kingia_australis);
((Roystonea_regia	(((Serenoa_repens	Sabal_domingensis)	Calamus_caryotoides)	((((Reinhardtia_simplex	Reinhardtia_gracilis)	(Reinhardtia_paiewonskiana	Reinhardtia_latisecta))	((Heterospathe_cagayanensis	(Chamaedorea_seifrizii	Pelagodoxa_henryana))	Manicaria_saccifera))	(((Hydriastele_microspadix	((Kentiopsis_piersoniorum	Veitchia_spiralis)	Dictyosperma_album))	(Oenocarpus_minor	Oenocarpus_bataua))	(((Elaeis_oleifera	Elaeis_guineensis)	Bactris_major)	(Leopoldinia_pulchra	(Podococcus_barteri	(Pseudophoenix_vinifera	(Burretiokentia_grandiflora	Iriartea_deltoidea)))))))))	Kingia_australis);
((Calamus_caryotoides	(((((Heterospathe_cagayanensis	Pelagodoxa_henryana)	Chamaedorea_seifrizii)	(((Manicaria_saccifera	Reinhardtia_simplex)	Reinhardtia_gracilis)	(Reinhardtia_paiewonskiana	Reinhardtia_latisecta)))	(Roystonea_regia	((Podococcus_barteri	(Pseudophoenix_vinifera	Burretiokentia_grandiflora))	(((Leopoldinia_pulchra	(Hydriastele_microspadix	((Kentiopsis_piersoniorum	Veitchia_spiralis)	Dictyosperma_album)))	(Oenocarpus_minor	Oenocarpus_bataua))	(((Iriartea_deltoidea	Elaeis_guineensis)	Elaeis_oleifera)	Bactris_major)))))	(Serenoa_repens	Sabal_domingensis)))	Kingia_australis);
((Calamus_caryotoides	(Serenoa_repens	((((((Chamaedorea_seifrizii	Pelagodoxa_henryana)	Heterospathe_cagayanensis)	Iriartea_deltoidea)	((((Roystonea_regia	((Reinhardtia_paiewonskiana	(Reinhardtia_gracilis	(Reinhardtia_latisecta	Manicaria_saccifera)))	Reinhardtia_simplex))	(Pseudophoenix_vinifera	Burretiokentia_grandiflora))	Podococcus_barteri)	((Hydriastele_microspadix	((Kentiopsis_piersoniorum	Veitchia_spiralis)	Dictyosperma_album))	(Oenocarpus_minor	Oenocarpus_bataua))))	(Leopoldinia_pulchra	((Elaeis_guineensis	Elaeis_oleifera)	Bactris_major)))	Sabal_domingensis)))	Kingia_australis);
((Calamus_caryotoides	(Serenoa_repens	(((Roystonea_regia	((((Hydriastele_microspadix	((Kentiopsis_piersoniorum	Veitchia_spiralis)	Dictyosperma_album))	(Oenocarpus_minor	Oenocarpus_bataua))	(((Elaeis_guineensis	Elaeis_oleifera)	(Chamaedorea_seifrizii	Bactris_major))	(((Reinhardtia_simplex	Reinhardtia_gracilis)	Reinhardtia_latisecta)	Reinhardtia_paiewonskiana)))	((Leopoldinia_pulchra	(((Pelagodoxa_henryana	Heterospathe_cagayanensis)	Iriartea_deltoidea)	(Pseudophoenix_vinifera	Burretiokentia_grandiflora)))	Manicaria_saccifera)))	Podococcus_barteri)	Sabal_domingensis)))	Kingia_australis);
((((Manicaria_saccifera	Oenocarpus_minor)	Oenocarpus_bataua)	((((Podococcus_barteri	(Calamus_caryotoides	(Serenoa_repens	Sabal_domingensis)))	((Roystonea_regia	(Burretiokentia_grandiflora	(Iriartea_deltoidea	Pseudophoenix_vinifera)))	(((Pelagodoxa_henryana	Heterospathe_cagayanensis)	Chamaedorea_seifrizii)	(((Reinhardtia_gracilis	Reinhardtia_latisecta)	Reinhardtia_paiewonskiana)	Reinhardtia_simplex))))	(((Elaeis_guineensis	Elaeis_oleifera)	Bactris_major)	Leopoldinia_pulchra))	(Hydriastele_microspadix	((Veitchia_spiralis	Dictyosperma_album)	Kentiopsis_piersoniorum))))	Kingia_australis);
(((((Oenocarpus_minor	Oenocarpus_bataua)	Manicaria_saccifera)	((((Hydriastele_microspadix	(Dictyosperma_album	(Kentiopsis_piersoniorum	Veitchia_spiralis)))	(Podococcus_barteri	(Serenoa_repens	Sabal_domingensis)))	((((Pelagodoxa_henryana	Chamaedorea_seifrizii)	(Reinhardtia_simplex	((Heterospathe_cagayanensis	(Reinhardtia_gracilis	Reinhardtia_paiewonskiana))	Reinhardtia_latisecta)))	((Elaeis_guineensis	Elaeis_oleifera)	Bactris_major))	Roystonea_regia))	(Leopoldinia_pulchra	((Pseudophoenix_vinifera	Burretiokentia_grandiflora)	Iriartea_deltoidea))))	Calamus_caryotoides)	Kingia_australis);
(((Oenocarpus_minor	(Manicaria_saccifera	Oenocarpus_bataua))	((Hydriastele_microspadix	(Dictyosperma_album	(Kentiopsis_piersoniorum	Veitchia_spiralis)))	((((Podococcus_barteri	(Serenoa_repens	Sabal_domingensis))	(Roystonea_regia	(Pseudophoenix_vinifera	Burretiokentia_grandiflora)))	((Reinhardtia_simplex	Reinhardtia_gracilis)	(Reinhardtia_latisecta	Reinhardtia_paiewonskiana)))	(Leopoldinia_pulchra	((((Iriartea_deltoidea	(Heterospathe_cagayanensis	(Pelagodoxa_henryana	Chamaedorea_seifrizii)))	Elaeis_guineensis)	Elaeis_oleifera)	(Calamus_caryotoides	Bactris_major))))))	Kingia_australis);
((Calamus_caryotoides	((((((((Hydriastele_microspadix	(Dictyosperma_album	(Veitchia_spiralis	Kentiopsis_piersoniorum)))	(((Pelagodoxa_henryana	Heterospathe_cagayanensis)	Oenocarpus_minor)	Oenocarpus_bataua))	(((Elaeis_oleifera	Elaeis_guineensis)	(Leopoldinia_pulchra	(Chamaedorea_seifrizii	Bactris_major)))	((Pseudophoenix_vinifera	Burretiokentia_grandiflora)	Podococcus_barteri)))	Iriartea_deltoidea)	Roystonea_regia)	(((Reinhardtia_simplex	Reinhardtia_paiewonskiana)	Reinhardtia_latisecta)	Reinhardtia_gracilis))	Manicaria_saccifera)	(Serenoa_repens	Sabal_domingensis)))	Kingia_australis);
((Elaeis_oleifera	(Elaeis_guineensis	(((Leopoldinia_pulchra	Calamus_caryotoides)	(((Manicaria_saccifera	(Podococcus_barteri	(Serenoa_repens	Sabal_domingensis)))	((Hydriastele_microspadix	(Dictyosperma_album	(Veitchia_spiralis	Kentiopsis_piersoniorum)))	(Oenocarpus_minor	Oenocarpus_bataua)))	((((Reinhardtia_paiewonskiana	Reinhardtia_latisecta)	(Reinhardtia_gracilis	Reinhardtia_simplex))	((Pelagodoxa_henryana	Heterospathe_cagayanensis)	Chamaedorea_seifrizii))	(((Iriartea_deltoidea	Pseudophoenix_vinifera)	Roystonea_regia)	Burretiokentia_grandiflora))))	Bactris_major)))	Kingia_australis);
((Calamus_caryotoides	((Serenoa_repens	Sabal_domingensis)	((((((Reinhardtia_simplex	(Reinhardtia_latisecta	(((Iriartea_deltoidea	(Pelagodoxa_henryana	Heterospathe_cagayanensis))	Reinhardtia_gracilis)	Reinhardtia_paiewonskiana)))	Manicaria_saccifera)	((Leopoldinia_pulchra	(Chamaedorea_seifrizii	Pseudophoenix_vinifera))	Roystonea_regia))	(Bactris_major	(Elaeis_oleifera	Elaeis_guineensis)))	(Burretiokentia_grandiflora	(((Veitchia_spiralis	Hydriastele_microspadix)	(Dictyosperma_album	Kentiopsis_piersoniorum))	(Oenocarpus_minor	Oenocarpus_bataua))))	Podococcus_barteri)))	Kingia_australis);
((((Sabal_domingensis	(((((Burretiokentia_grandiflora	Pseudophoenix_vinifera)	Podococcus_barteri)	((Chamaedorea_seifrizii	(((Pelagodoxa_henryana	Heterospathe_cagayanensis)	Iriartea_deltoidea)	(Manicaria_saccifera	((Reinhardtia_simplex	(Reinhardtia_gracilis	Reinhardtia_paiewonskiana))	Reinhardtia_latisecta))))	Roystonea_regia))	((Hydriastele_microspadix	(Dictyosperma_album	(Veitchia_spiralis	Kentiopsis_piersoniorum)))	(Oenocarpus_minor	Oenocarpus_bataua)))	(Leopoldinia_pulchra	(Bactris_major	(Elaeis_oleifera	Elaeis_guineensis)))))	Serenoa_repens)	Calamus_caryotoides)	Kingia_australis);
((((Sabal_domingensis	(((Hydriastele_microspadix	((Dictyosperma_album	Veitchia_spiralis)	Kentiopsis_piersoniorum))	((((Oenocarpus_minor	Oenocarpus_bataua)	Manicaria_saccifera)	(Bactris_major	(Elaeis_oleifera	Elaeis_guineensis)))	(((Burretiokentia_grandiflora	(Iriartea_deltoidea	Pseudophoenix_vinifera))	((((Reinhardtia_paiewonskiana	Reinhardtia_latisecta)	((Reinhardtia_gracilis	Reinhardtia_simplex)	(Pelagodoxa_henryana	Heterospathe_cagayanensis)))	Chamaedorea_seifrizii)	Roystonea_regia))	Leopoldinia_pulchra)))	Podococcus_barteri))	Serenoa_repens)	Calamus_caryotoides)	Kingia_australis);
((Reinhardtia_simplex	(((((Burretiokentia_grandiflora	Pseudophoenix_vinifera)	((((Podococcus_barteri	Bactris_major)	(Elaeis_oleifera	(Chamaedorea_seifrizii	Elaeis_guineensis)))	((Pelagodoxa_henryana	Heterospathe_cagayanensis)	Iriartea_deltoidea))	((Leopoldinia_pulchra	((Hydriastele_microspadix	(Dictyosperma_album	(Kentiopsis_piersoniorum	Veitchia_spiralis)))	((Manicaria_saccifera	Oenocarpus_minor)	Oenocarpus_bataua)))	(Calamus_caryotoides	(Sabal_domingensis	Serenoa_repens)))))	Roystonea_regia)	(Reinhardtia_paiewonskiana	Reinhardtia_latisecta))	Reinhardtia_gracilis))	Kingia_australis);
((Calamus_caryotoides	(((Pelagodoxa_henryana	Heterospathe_cagayanensis)	(Oenocarpus_minor	Oenocarpus_bataua))	((((Sabal_domingensis	Serenoa_repens)	(((Leopoldinia_pulchra	(Burretiokentia_grandiflora	Pseudophoenix_vinifera))	Roystonea_regia)	(Podococcus_barteri	((Bactris_major	((Elaeis_oleifera	Iriartea_deltoidea)	Elaeis_guineensis))	((Reinhardtia_latisecta	Reinhardtia_simplex)	(Reinhardtia_paiewonskiana	Reinhardtia_gracilis))))))	(Hydriastele_microspadix	(Dictyosperma_album	(Kentiopsis_piersoniorum	(Chamaedorea_seifrizii	Veitchia_spiralis)))))	Manicaria_saccifera)))	Kingia_australis);
((Calamus_caryotoides	(Serenoa_repens	((((Leopoldinia_pulchra	(Bactris_major	(Elaeis_oleifera	Elaeis_guineensis)))	(((Reinhardtia_latisecta	Reinhardtia_simplex)	((Manicaria_saccifera	Reinhardtia_paiewonskiana)	Reinhardtia_gracilis))	(Roystonea_regia	(Podococcus_barteri	(((Pelagodoxa_henryana	Heterospathe_cagayanensis)	Iriartea_deltoidea)	Pseudophoenix_vinifera)))))	((Hydriastele_microspadix	(Dictyosperma_album	(Veitchia_spiralis	(Kentiopsis_piersoniorum	Chamaedorea_seifrizii))))	(Burretiokentia_grandiflora	(Oenocarpus_bataua	Oenocarpus_minor))))	Sabal_domingensis)))	Kingia_australis);
((Calamus_caryotoides	(Serenoa_repens	((((Leopoldinia_pulchra	(Bactris_major	(Elaeis_oleifera	Elaeis_guineensis)))	(((((Pelagodoxa_henryana	Heterospathe_cagayanensis)	Iriartea_deltoidea)	Roystonea_regia)	(Podococcus_barteri	(Burretiokentia_grandiflora	(Chamaedorea_seifrizii	Pseudophoenix_vinifera))))	(((Veitchia_spiralis	Hydriastele_microspadix)	(Manicaria_saccifera	(Dictyosperma_album	Kentiopsis_piersoniorum)))	(Oenocarpus_bataua	Oenocarpus_minor))))	((Reinhardtia_latisecta	Reinhardtia_paiewonskiana)	(Reinhardtia_gracilis	Reinhardtia_simplex)))	Sabal_domingensis)))	Kingia_australis);
(((Oenocarpus_bataua	Oenocarpus_minor)	((((Sabal_domingensis	Serenoa_repens)	Heterospathe_cagayanensis)	((Calamus_caryotoides	(Chamaedorea_seifrizii	((Reinhardtia_latisecta	Reinhardtia_paiewonskiana)	((Pelagodoxa_henryana	Reinhardtia_simplex)	Reinhardtia_gracilis))))	(((Bactris_major	(Elaeis_oleifera	(Iriartea_deltoidea	Elaeis_guineensis)))	(Leopoldinia_pulchra	Manicaria_saccifera))	(Roystonea_regia	(Podococcus_barteri	(Pseudophoenix_vinifera	Burretiokentia_grandiflora))))))	(Hydriastele_microspadix	(Dictyosperma_album	(Veitchia_spiralis	Kentiopsis_piersoniorum)))))	Kingia_australis);
((Roystonea_regia	(((Reinhardtia_latisecta	Reinhardtia_simplex)	(Reinhardtia_gracilis	Reinhardtia_paiewonskiana))	(((Burretiokentia_grandiflora	((((Oenocarpus_minor	Oenocarpus_bataua)	((Calamus_caryotoides	Hydriastele_microspadix)	(Dictyosperma_album	(Kentiopsis_piersoniorum	Veitchia_spiralis))))	(Serenoa_repens	Sabal_domingensis))	((Bactris_major	(Elaeis_guineensis	Elaeis_oleifera))	Leopoldinia_pulchra)))	((Pseudophoenix_vinifera	(((Heterospathe_cagayanensis	Pelagodoxa_henryana)	Chamaedorea_seifrizii)	Iriartea_deltoidea))	Podococcus_barteri))	Manicaria_saccifera)))	Kingia_australis);
(((Roystonea_regia	(((Reinhardtia_latisecta	Reinhardtia_paiewonskiana)	(Reinhardtia_simplex	Reinhardtia_gracilis))	((((Calamus_caryotoides	(Oenocarpus_minor	Oenocarpus_bataua))	((((Kentiopsis_piersoniorum	Veitchia_spiralis)	Dictyosperma_album)	Hydriastele_microspadix)	(Serenoa_repens	Sabal_domingensis)))	(((Chamaedorea_seifrizii	Bactris_major)	(Elaeis_guineensis	Elaeis_oleifera))	Leopoldinia_pulchra))	((Pseudophoenix_vinifera	(((Heterospathe_cagayanensis	Pelagodoxa_henryana)	Iriartea_deltoidea)	Burretiokentia_grandiflora))	Podococcus_barteri))))	Manicaria_saccifera)	Kingia_australis);
((Roystonea_regia	((((Reinhardtia_latisecta	Reinhardtia_paiewonskiana)	(Reinhardtia_simplex	Reinhardtia_gracilis))	(((Oenocarpus_minor	Oenocarpus_bataua)	((((Kentiopsis_piersoniorum	Veitchia_spiralis)	Dictyosperma_album)	Hydriastele_microspadix)	((Manicaria_saccifera	Podococcus_barteri)	((Calamus_caryotoides	Serenoa_repens)	(Chamaedorea_seifrizii	Sabal_domingensis)))))	(Leopoldinia_pulchra	(Bactris_major	(Elaeis_guineensis	Elaeis_oleifera)))))	(Pseudophoenix_vinifera	(((Heterospathe_cagayanensis	Pelagodoxa_henryana)	Iriartea_deltoidea)	Burretiokentia_grandiflora))))	Kingia_australis);
((Calamus_caryotoides	((((((Kentiopsis_piersoniorum	Veitchia_spiralis)	Dictyosperma_album)	Hydriastele_microspadix)	(((Leopoldinia_pulchra	(Pseudophoenix_vinifera	((Heterospathe_cagayanensis	Pelagodoxa_henryana)	Iriartea_deltoidea)))	(Burretiokentia_grandiflora	((Manicaria_saccifera	Roystonea_regia)	((Serenoa_repens	Sabal_domingensis)	(((Podococcus_barteri	Reinhardtia_simplex)	(Reinhardtia_latisecta	Reinhardtia_gracilis))	Reinhardtia_paiewonskiana)))))	(Bactris_major	(Elaeis_guineensis	Elaeis_oleifera))))	(Oenocarpus_minor	Oenocarpus_bataua))	Chamaedorea_seifrizii))	Kingia_australis);
((Calamus_caryotoides	(Serenoa_repens	(Sabal_domingensis	((Leopoldinia_pulchra	(Bactris_major	(Elaeis_guineensis	Elaeis_oleifera)))	(((Podococcus_barteri	(Burretiokentia_grandiflora	((Manicaria_saccifera	Pseudophoenix_vinifera)	((Heterospathe_cagayanensis	Pelagodoxa_henryana)	Iriartea_deltoidea))))	(Roystonea_regia	(Chamaedorea_seifrizii	((Reinhardtia_simplex	Reinhardtia_gracilis)	(Reinhardtia_latisecta	Reinhardtia_paiewonskiana)))))	((Oenocarpus_minor	Oenocarpus_bataua)	((Kentiopsis_piersoniorum	Dictyosperma_album)	(Veitchia_spiralis	Hydriastele_microspadix))))))))	Kingia_australis);
(((Manicaria_saccifera	Elaeis_guineensis)	(Elaeis_oleifera	((((((Hydriastele_microspadix	((Veitchia_spiralis	(Kentiopsis_piersoniorum	Chamaedorea_seifrizii))	Dictyosperma_album))	(((Burretiokentia_grandiflora	Calamus_caryotoides)	Serenoa_repens)	Sabal_domingensis))	(Oenocarpus_minor	Oenocarpus_bataua))	((Podococcus_barteri	(Pseudophoenix_vinifera	((Heterospathe_cagayanensis	Pelagodoxa_henryana)	Iriartea_deltoidea)))	(Roystonea_regia	((Reinhardtia_simplex	Reinhardtia_gracilis)	(Reinhardtia_latisecta	Reinhardtia_paiewonskiana)))))	Leopoldinia_pulchra)	Bactris_major)))	Kingia_australis);
(((Roystonea_regia	((((Serenoa_repens	Sabal_domingensis)	Calamus_caryotoides)	(((Reinhardtia_paiewonskiana	Reinhardtia_gracilis)	Reinhardtia_latisecta)	Reinhardtia_simplex))	((Podococcus_barteri	((Leopoldinia_pulchra	(Bactris_major	((Chamaedorea_seifrizii	Elaeis_guineensis)	Elaeis_oleifera)))	((Oenocarpus_minor	Oenocarpus_bataua)	(Hydriastele_microspadix	((Veitchia_spiralis	Kentiopsis_piersoniorum)	Dictyosperma_album)))))	(Burretiokentia_grandiflora	(Pseudophoenix_vinifera	((Heterospathe_cagayanensis	Pelagodoxa_henryana)	Iriartea_deltoidea))))))	Manicaria_saccifera)	Kingia_australis);
((Roystonea_regia	(((Iriartea_deltoidea	Manicaria_saccifera)	((Burretiokentia_grandiflora	Chamaedorea_seifrizii)	Pseudophoenix_vinifera))	(((Bactris_major	(Elaeis_guineensis	Elaeis_oleifera))	(Heterospathe_cagayanensis	((Reinhardtia_latisecta	Reinhardtia_paiewonskiana)	(Reinhardtia_simplex	Reinhardtia_gracilis))))	(Podococcus_barteri	((((Serenoa_repens	Sabal_domingensis)	Calamus_caryotoides)	Leopoldinia_pulchra)	((Oenocarpus_minor	Oenocarpus_bataua)	(Hydriastele_microspadix	((Veitchia_spiralis	Kentiopsis_piersoniorum)	(Pelagodoxa_henryana	Dictyosperma_album)))))))))	Kingia_australis);
(((Calamus_caryotoides	Serenoa_repens)	((((((Roystonea_regia	((Manicaria_saccifera	Podococcus_barteri)	((Burretiokentia_grandiflora	(Iriartea_deltoidea	(Pelagodoxa_henryana	Heterospathe_cagayanensis)))	Pseudophoenix_vinifera)))	((Oenocarpus_minor	Oenocarpus_bataua)	((Reinhardtia_latisecta	Reinhardtia_paiewonskiana)	(Reinhardtia_simplex	Reinhardtia_gracilis))))	(Hydriastele_microspadix	((Veitchia_spiralis	(Chamaedorea_seifrizii	Kentiopsis_piersoniorum))	Dictyosperma_album)))	Leopoldinia_pulchra)	(Bactris_major	(Elaeis_guineensis	Elaeis_oleifera)))	Sabal_domingensis))	Kingia_australis);
(((Calamus_caryotoides	(Sabal_domingensis	Serenoa_repens))	((((Oenocarpus_minor	Oenocarpus_bataua)	(Hydriastele_microspadix	(Kentiopsis_piersoniorum	((Chamaedorea_seifrizii	Dictyosperma_album)	Veitchia_spiralis))))	Leopoldinia_pulchra)	(Roystonea_regia	(((Bactris_major	(Elaeis_guineensis	Elaeis_oleifera))	((Reinhardtia_latisecta	Reinhardtia_paiewonskiana)	((Reinhardtia_simplex	Reinhardtia_gracilis)	(Iriartea_deltoidea	(Pelagodoxa_henryana	Heterospathe_cagayanensis)))))	((Manicaria_saccifera	Podococcus_barteri)	(Pseudophoenix_vinifera	Burretiokentia_grandiflora))))))	Kingia_australis);
((Elaeis_oleifera	(Elaeis_guineensis	((((Chamaedorea_seifrizii	((Pelagodoxa_henryana	Heterospathe_cagayanensis)	Iriartea_deltoidea))	((Reinhardtia_paiewonskiana	Reinhardtia_latisecta)	(Reinhardtia_gracilis	Reinhardtia_simplex)))	((((Manicaria_saccifera	Podococcus_barteri)	(Serenoa_repens	Sabal_domingensis))	(Leopoldinia_pulchra	(Roystonea_regia	(Pseudophoenix_vinifera	Burretiokentia_grandiflora))))	((Calamus_caryotoides	(Oenocarpus_bataua	Oenocarpus_minor))	(Hydriastele_microspadix	((Veitchia_spiralis	Dictyosperma_album)	Kentiopsis_piersoniorum)))))	Bactris_major)))	Kingia_australis);
(((Serenoa_repens	(Sabal_domingensis	(((Bactris_major	(Elaeis_oleifera	Elaeis_guineensis))	(((Podococcus_barteri	(Iriartea_deltoidea	(Pseudophoenix_vinifera	Burretiokentia_grandiflora)))	Roystonea_regia)	((Reinhardtia_gracilis	Reinhardtia_simplex)	((Chamaedorea_seifrizii	(Pelagodoxa_henryana	Heterospathe_cagayanensis))	(Reinhardtia_paiewonskiana	Reinhardtia_latisecta)))))	((Oenocarpus_minor	(Manicaria_saccifera	Oenocarpus_bataua))	(Leopoldinia_pulchra	(Hydriastele_microspadix	((Veitchia_spiralis	Dictyosperma_album)	Kentiopsis_piersoniorum)))))))	Calamus_caryotoides)	Kingia_australis);
(((Serenoa_repens	(Sabal_domingensis	((Leopoldinia_pulchra	(Bactris_major	(Elaeis_oleifera	Elaeis_guineensis)))	(((Oenocarpus_minor	Oenocarpus_bataua)	(Hydriastele_microspadix	((Veitchia_spiralis	Dictyosperma_album)	Kentiopsis_piersoniorum)))	(((Iriartea_deltoidea	(Pseudophoenix_vinifera	Burretiokentia_grandiflora))	Roystonea_regia)	(Podococcus_barteri	((Chamaedorea_seifrizii	(Pelagodoxa_henryana	Heterospathe_cagayanensis))	(((Manicaria_saccifera	Reinhardtia_paiewonskiana)	Reinhardtia_latisecta)	(Reinhardtia_gracilis	Reinhardtia_simplex)))))))))	Calamus_caryotoides)	Kingia_australis);
((Calamus_caryotoides	((((Leopoldinia_pulchra	((Chamaedorea_seifrizii	Bactris_major)	(Elaeis_oleifera	Elaeis_guineensis)))	((((Reinhardtia_paiewonskiana	Reinhardtia_latisecta)	(Reinhardtia_gracilis	Reinhardtia_simplex))	((Oenocarpus_minor	Oenocarpus_bataua)	(Hydriastele_microspadix	(Dictyosperma_album	(Kentiopsis_piersoniorum	Veitchia_spiralis)))))	(((Pseudophoenix_vinifera	Burretiokentia_grandiflora)	Roystonea_regia)	(Manicaria_saccifera	Podococcus_barteri))))	(Iriartea_deltoidea	(Pelagodoxa_henryana	Heterospathe_cagayanensis)))	(Serenoa_repens	Sabal_domingensis)))	Kingia_australis);
((Roystonea_regia	(((Manicaria_saccifera	((Serenoa_repens	Sabal_domingensis)	Calamus_caryotoides))	((Pelagodoxa_henryana	Heterospathe_cagayanensis)	(Reinhardtia_simplex	(Reinhardtia_paiewonskiana	(Reinhardtia_latisecta	Reinhardtia_gracilis)))))	((Leopoldinia_pulchra	(Iriartea_deltoidea	(Pseudophoenix_vinifera	Burretiokentia_grandiflora)))	((Podococcus_barteri	((Oenocarpus_minor	Oenocarpus_bataua)	(Hydriastele_microspadix	(Dictyosperma_album	((Chamaedorea_seifrizii	Kentiopsis_piersoniorum)	Veitchia_spiralis)))))	(Bactris_major	(Elaeis_oleifera	Elaeis_guineensis))))))	Kingia_australis);
((Calamus_caryotoides	(Serenoa_repens	(((Leopoldinia_pulchra	(Hydriastele_microspadix	(Dictyosperma_album	((Chamaedorea_seifrizii	Kentiopsis_piersoniorum)	Veitchia_spiralis))))	((((((Iriartea_deltoidea	(Pelagodoxa_henryana	Heterospathe_cagayanensis))	(Reinhardtia_simplex	Reinhardtia_gracilis))	(Reinhardtia_paiewonskiana	Reinhardtia_latisecta))	(Bactris_major	(Elaeis_oleifera	Elaeis_guineensis)))	(Podococcus_barteri	((Manicaria_saccifera	Roystonea_regia)	(Burretiokentia_grandiflora	Pseudophoenix_vinifera))))	(Oenocarpus_minor	Oenocarpus_bataua)))	Sabal_domingensis)))	Kingia_australis);
((Calamus_caryotoides	(Serenoa_repens	((((Leopoldinia_pulchra	Bactris_major)	((Iriartea_deltoidea	Elaeis_oleifera)	Elaeis_guineensis))	((Roystonea_regia	(Burretiokentia_grandiflora	Pseudophoenix_vinifera))	((((Kentiopsis_piersoniorum	Veitchia_spiralis)	Hydriastele_microspadix)	(Dictyosperma_album	Manicaria_saccifera))	((Chamaedorea_seifrizii	((Reinhardtia_paiewonskiana	Reinhardtia_latisecta)	(Reinhardtia_gracilis	((Pelagodoxa_henryana	Heterospathe_cagayanensis)	(Podococcus_barteri	Reinhardtia_simplex)))))	(Oenocarpus_minor	Oenocarpus_bataua)))))	Sabal_domingensis)))	Kingia_australis);
((Roystonea_regia	((Burretiokentia_grandiflora	Pseudophoenix_vinifera)	((((Chamaedorea_seifrizii	Sabal_domingensis)	(Calamus_caryotoides	Serenoa_repens))	((Leopoldinia_pulchra	(Hydriastele_microspadix	((Kentiopsis_piersoniorum	Veitchia_spiralis)	Dictyosperma_album)))	(Oenocarpus_minor	Oenocarpus_bataua)))	((Manicaria_saccifera	Podococcus_barteri)	((Iriartea_deltoidea	(Pelagodoxa_henryana	Heterospathe_cagayanensis))	(((Reinhardtia_paiewonskiana	(Reinhardtia_gracilis	Reinhardtia_latisecta))	Reinhardtia_simplex)	(Bactris_major	(Elaeis_oleifera	Elaeis_guineensis))))))))	Kingia_australis);
((Calamus_caryotoides	(Serenoa_repens	((((Leopoldinia_pulchra	(Hydriastele_microspadix	((Kentiopsis_piersoniorum	Veitchia_spiralis)	Dictyosperma_album)))	(((Podococcus_barteri	((Bactris_major	(Elaeis_oleifera	Elaeis_guineensis))	Manicaria_saccifera))	(Roystonea_regia	((Iriartea_deltoidea	(Pelagodoxa_henryana	Heterospathe_cagayanensis))	(Burretiokentia_grandiflora	Pseudophoenix_vinifera))))	(Oenocarpus_minor	Oenocarpus_bataua)))	(((Reinhardtia_paiewonskiana	Reinhardtia_gracilis)	Reinhardtia_latisecta)	Reinhardtia_simplex))	(Chamaedorea_seifrizii	Sabal_domingensis))))	Kingia_australis);
((Calamus_caryotoides	(Serenoa_repens	((Podococcus_barteri	((((Leopoldinia_pulchra	(Bactris_major	(Elaeis_oleifera	Elaeis_guineensis)))	(((Manicaria_saccifera	Roystonea_regia)	((Chamaedorea_seifrizii	Reinhardtia_simplex)	(Reinhardtia_paiewonskiana	(Reinhardtia_gracilis	Reinhardtia_latisecta))))	((Iriartea_deltoidea	(Pelagodoxa_henryana	Heterospathe_cagayanensis))	(Burretiokentia_grandiflora	Pseudophoenix_vinifera))))	(Oenocarpus_minor	Oenocarpus_bataua))	(Hydriastele_microspadix	((Kentiopsis_piersoniorum	Veitchia_spiralis)	Dictyosperma_album))))	Sabal_domingensis)))	Kingia_australis);
((Calamus_caryotoides	(Serenoa_repens	(((Leopoldinia_pulchra	(Hydriastele_microspadix	(Dictyosperma_album	(Kentiopsis_piersoniorum	Veitchia_spiralis))))	((Manicaria_saccifera	((Roystonea_regia	((Iriartea_deltoidea	(Heterospathe_cagayanensis	Pelagodoxa_henryana))	(Podococcus_barteri	(Burretiokentia_grandiflora	Pseudophoenix_vinifera))))	(((Elaeis_oleifera	Elaeis_guineensis)	Bactris_major)	(Reinhardtia_simplex	(Reinhardtia_paiewonskiana	(Reinhardtia_latisecta	Reinhardtia_gracilis))))))	(Oenocarpus_bataua	Oenocarpus_minor)))	(Chamaedorea_seifrizii	Sabal_domingensis))))	Kingia_australis);
((Calamus_caryotoides	(((Roystonea_regia	(Burretiokentia_grandiflora	(((Heterospathe_cagayanensis	Pelagodoxa_henryana)	Iriartea_deltoidea)	Pseudophoenix_vinifera)))	((((Elaeis_oleifera	Elaeis_guineensis)	Bactris_major)	(Podococcus_barteri	((Reinhardtia_simplex	Reinhardtia_gracilis)	(Reinhardtia_paiewonskiana	Reinhardtia_latisecta))))	((((Chamaedorea_seifrizii	(Manicaria_saccifera	Kentiopsis_piersoniorum))	(Veitchia_spiralis	Dictyosperma_album))	(Leopoldinia_pulchra	Hydriastele_microspadix))	(Oenocarpus_bataua	Oenocarpus_minor))))	(Sabal_domingensis	Serenoa_repens)))	Kingia_australis);
(((Serenoa_repens	(((Leopoldinia_pulchra	((Elaeis_oleifera	Elaeis_guineensis)	Bactris_major))	(((Roystonea_regia	(Pseudophoenix_vinifera	Burretiokentia_grandiflora))	(((Heterospathe_cagayanensis	Pelagodoxa_henryana)	Iriartea_deltoidea)	((Podococcus_barteri	(Reinhardtia_simplex	Reinhardtia_gracilis))	(Manicaria_saccifera	(Reinhardtia_paiewonskiana	Reinhardtia_latisecta)))))	((Hydriastele_microspadix	(Dictyosperma_album	(Veitchia_spiralis	(Chamaedorea_seifrizii	Kentiopsis_piersoniorum))))	(Oenocarpus_bataua	Oenocarpus_minor))))	Sabal_domingensis))	Calamus_caryotoides)	Kingia_australis);
(((Serenoa_repens	(((Chamaedorea_seifrizii	((Heterospathe_cagayanensis	Pelagodoxa_henryana)	((Reinhardtia_simplex	Reinhardtia_gracilis)	(Reinhardtia_paiewonskiana	Reinhardtia_latisecta))))	(((Pseudophoenix_vinifera	Burretiokentia_grandiflora)	((Manicaria_saccifera	Podococcus_barteri)	((((Elaeis_oleifera	Iriartea_deltoidea)	Elaeis_guineensis)	Bactris_major)	((Leopoldinia_pulchra	(Hydriastele_microspadix	(Kentiopsis_piersoniorum	(Dictyosperma_album	Veitchia_spiralis))))	(Oenocarpus_bataua	Oenocarpus_minor)))))	Roystonea_regia))	Sabal_domingensis))	Calamus_caryotoides)	Kingia_australis);
((Roystonea_regia	(((Podococcus_barteri	(((Sabal_domingensis	Serenoa_repens)	((Hydriastele_microspadix	(Dictyosperma_album	(Kentiopsis_piersoniorum	Veitchia_spiralis)))	(Oenocarpus_bataua	((Burretiokentia_grandiflora	Manicaria_saccifera)	Oenocarpus_minor))))	((Elaeis_oleifera	Elaeis_guineensis)	Bactris_major)))	Leopoldinia_pulchra)	((Calamus_caryotoides	(((Heterospathe_cagayanensis	Pelagodoxa_henryana)	Chamaedorea_seifrizii)	((Reinhardtia_simplex	Reinhardtia_gracilis)	(Reinhardtia_paiewonskiana	Reinhardtia_latisecta))))	(Iriartea_deltoidea	Pseudophoenix_vinifera))))	Kingia_australis);
((((Oenocarpus_bataua	Oenocarpus_minor)	(((Leopoldinia_pulchra	((Elaeis_oleifera	Elaeis_guineensis)	Bactris_major))	((((Pseudophoenix_vinifera	Roystonea_regia)	(Sabal_domingensis	Serenoa_repens))	(((Iriartea_deltoidea	(Heterospathe_cagayanensis	Pelagodoxa_henryana))	(((Burretiokentia_grandiflora	Reinhardtia_simplex)	Reinhardtia_gracilis)	(Reinhardtia_paiewonskiana	Reinhardtia_latisecta)))	Chamaedorea_seifrizii))	(Manicaria_saccifera	Podococcus_barteri)))	(Hydriastele_microspadix	(Dictyosperma_album	(Kentiopsis_piersoniorum	Veitchia_spiralis)))))	Calamus_caryotoides)	Kingia_australis);
((Roystonea_regia	((Sabal_domingensis	Serenoa_repens)	((((((Elaeis_oleifera	(((Heterospathe_cagayanensis	Pelagodoxa_henryana)	Chamaedorea_seifrizii)	Elaeis_guineensis))	(Leopoldinia_pulchra	Bactris_major))	((Hydriastele_microspadix	(Dictyosperma_album	(Kentiopsis_piersoniorum	Veitchia_spiralis)))	(Oenocarpus_bataua	Oenocarpus_minor)))	Podococcus_barteri)	(Manicaria_saccifera	(Burretiokentia_grandiflora	(Iriartea_deltoidea	Pseudophoenix_vinifera))))	(Calamus_caryotoides	(Reinhardtia_simplex	((Reinhardtia_gracilis	Reinhardtia_latisecta)	Reinhardtia_paiewonskiana))))))	Kingia_australis);
((Calamus_caryotoides	(Serenoa_repens	(((Roystonea_regia	((((Heterospathe_cagayanensis	Pelagodoxa_henryana)	Chamaedorea_seifrizii)	Iriartea_deltoidea)	(Pseudophoenix_vinifera	Burretiokentia_grandiflora)))	(((Elaeis_oleifera	Elaeis_guineensis)	(Podococcus_barteri	Bactris_major))	(((((Reinhardtia_simplex	Reinhardtia_gracilis)	(Reinhardtia_latisecta	Reinhardtia_paiewonskiana))	(Oenocarpus_bataua	Oenocarpus_minor))	(Leopoldinia_pulchra	((Dictyosperma_album	Veitchia_spiralis)	(Hydriastele_microspadix	Kentiopsis_piersoniorum))))	Manicaria_saccifera)))	Sabal_domingensis)))	Kingia_australis);
((Reinhardtia_simplex	(Reinhardtia_gracilis	((Reinhardtia_latisecta	Reinhardtia_paiewonskiana)	(((((((Heterospathe_cagayanensis	Pelagodoxa_henryana)	Iriartea_deltoidea)	(Podococcus_barteri	(Sabal_domingensis	(Calamus_caryotoides	Serenoa_repens))))	((Hydriastele_microspadix	((Veitchia_spiralis	(Chamaedorea_seifrizii	Kentiopsis_piersoniorum))	Dictyosperma_album))	(Oenocarpus_bataua	Oenocarpus_minor)))	(Roystonea_regia	(Leopoldinia_pulchra	(Pseudophoenix_vinifera	Burretiokentia_grandiflora))))	Manicaria_saccifera)	((Elaeis_oleifera	Elaeis_guineensis)	Bactris_major)))))	Kingia_australis);
(((Elaeis_oleifera	Elaeis_guineensis)	(Bactris_major	(((Reinhardtia_simplex	Reinhardtia_gracilis)	(Reinhardtia_latisecta	Reinhardtia_paiewonskiana))	(Manicaria_saccifera	(((Podococcus_barteri	(Sabal_domingensis	(Calamus_caryotoides	Serenoa_repens)))	((Leopoldinia_pulchra	(Hydriastele_microspadix	((Veitchia_spiralis	Kentiopsis_piersoniorum)	Dictyosperma_album)))	(Oenocarpus_bataua	Oenocarpus_minor)))	(Roystonea_regia	(((Chamaedorea_seifrizii	(Heterospathe_cagayanensis	Pelagodoxa_henryana))	Iriartea_deltoidea)	(Pseudophoenix_vinifera	Burretiokentia_grandiflora))))))))	Kingia_australis);
(((((((Hydriastele_microspadix	((Chamaedorea_seifrizii	Kentiopsis_piersoniorum)	(Dictyosperma_album	Veitchia_spiralis)))	(((Roystonea_regia	((Leopoldinia_pulchra	((Elaeis_oleifera	Elaeis_guineensis)	Bactris_major))	((Pelagodoxa_henryana	Heterospathe_cagayanensis)	((Reinhardtia_simplex	((Manicaria_saccifera	Reinhardtia_latisecta)	Reinhardtia_gracilis))	Reinhardtia_paiewonskiana))))	(Burretiokentia_grandiflora	(Iriartea_deltoidea	Pseudophoenix_vinifera)))	(Oenocarpus_minor	Oenocarpus_bataua)))	Podococcus_barteri)	Sabal_domingensis)	Serenoa_repens)	Calamus_caryotoides)	Kingia_australis);
(((((((Reinhardtia_latisecta	Reinhardtia_paiewonskiana)	((Manicaria_saccifera	Reinhardtia_simplex)	Reinhardtia_gracilis))	((((Elaeis_oleifera	Elaeis_guineensis)	(Chamaedorea_seifrizii	Bactris_major))	(Roystonea_regia	(Leopoldinia_pulchra	(Burretiokentia_grandiflora	(Iriartea_deltoidea	Pseudophoenix_vinifera)))))	((((Pelagodoxa_henryana	Heterospathe_cagayanensis)	Oenocarpus_minor)	Oenocarpus_bataua)	(Podococcus_barteri	(Hydriastele_microspadix	((Veitchia_spiralis	Kentiopsis_piersoniorum)	Dictyosperma_album))))))	Sabal_domingensis)	Serenoa_repens)	Calamus_caryotoides)	Kingia_australis);
(((((((((Elaeis_oleifera	Elaeis_guineensis)	Bactris_major)	((Manicaria_saccifera	(Oenocarpus_minor	Oenocarpus_bataua))	(Leopoldinia_pulchra	(Hydriastele_microspadix	(Veitchia_spiralis	((Chamaedorea_seifrizii	Kentiopsis_piersoniorum)	Dictyosperma_album))))))	(((Burretiokentia_grandiflora	(((Pelagodoxa_henryana	Heterospathe_cagayanensis)	Iriartea_deltoidea)	Pseudophoenix_vinifera))	(((Reinhardtia_simplex	Reinhardtia_latisecta)	Reinhardtia_paiewonskiana)	Reinhardtia_gracilis))	Roystonea_regia))	Podococcus_barteri)	Sabal_domingensis)	Serenoa_repens)	Calamus_caryotoides)	Kingia_australis);
(((((((((Oenocarpus_minor	Oenocarpus_bataua)	(Hydriastele_microspadix	((Veitchia_spiralis	Kentiopsis_piersoniorum)	Dictyosperma_album)))	((((Heterospathe_cagayanensis	(Pelagodoxa_henryana	Chamaedorea_seifrizii))	Iriartea_deltoidea)	(Reinhardtia_simplex	(Reinhardtia_latisecta	(Reinhardtia_paiewonskiana	Reinhardtia_gracilis))))	((Elaeis_oleifera	Elaeis_guineensis)	Bactris_major)))	(Roystonea_regia	(Leopoldinia_pulchra	(Pseudophoenix_vinifera	Burretiokentia_grandiflora))))	(Manicaria_saccifera	Podococcus_barteri))	Sabal_domingensis)	Serenoa_repens)	Calamus_caryotoides)	Kingia_australis);
(((Oenocarpus_minor	Oenocarpus_bataua)	(((Leopoldinia_pulchra	(Hydriastele_microspadix	((Veitchia_spiralis	((Chamaedorea_seifrizii	(Heterospathe_cagayanensis	Pelagodoxa_henryana))	Kentiopsis_piersoniorum))	Dictyosperma_album)))	(((Calamus_caryotoides	(((Manicaria_saccifera	Elaeis_oleifera)	(Elaeis_guineensis	Iriartea_deltoidea))	Bactris_major))	(Podococcus_barteri	(Sabal_domingensis	Serenoa_repens)))	(Roystonea_regia	(Burretiokentia_grandiflora	Pseudophoenix_vinifera))))	(((Reinhardtia_gracilis	Reinhardtia_latisecta)	Reinhardtia_paiewonskiana)	Reinhardtia_simplex)))	Kingia_australis);
(((Reinhardtia_gracilis	Reinhardtia_simplex)	((((Heterospathe_cagayanensis	Pelagodoxa_henryana)	Reinhardtia_latisecta)	Reinhardtia_paiewonskiana)	(((Roystonea_regia	((((Oenocarpus_minor	Oenocarpus_bataua)	(Leopoldinia_pulchra	(Hydriastele_microspadix	((Kentiopsis_piersoniorum	Veitchia_spiralis)	Dictyosperma_album))))	((Elaeis_oleifera	(Elaeis_guineensis	Iriartea_deltoidea))	Bactris_major))	((Burretiokentia_grandiflora	Pseudophoenix_vinifera)	(Manicaria_saccifera	Podococcus_barteri))))	(Sabal_domingensis	(Calamus_caryotoides	Serenoa_repens)))	Chamaedorea_seifrizii)))	Kingia_australis);
((Serenoa_repens	((((Reinhardtia_gracilis	Reinhardtia_simplex)	(Reinhardtia_latisecta	Reinhardtia_paiewonskiana))	((Manicaria_saccifera	Roystonea_regia)	(Calamus_caryotoides	((Leopoldinia_pulchra	(((Heterospathe_cagayanensis	Pelagodoxa_henryana)	Iriartea_deltoidea)	(Burretiokentia_grandiflora	Pseudophoenix_vinifera)))	(((Oenocarpus_minor	Oenocarpus_bataua)	(Hydriastele_microspadix	((Veitchia_spiralis	Dictyosperma_album)	(Chamaedorea_seifrizii	Kentiopsis_piersoniorum))))	(Podococcus_barteri	((Elaeis_oleifera	Elaeis_guineensis)	Bactris_major)))))))	Sabal_domingensis))	Kingia_australis);
(((Leopoldinia_pulchra	((Hydriastele_microspadix	(Dictyosperma_album	(Veitchia_spiralis	Kentiopsis_piersoniorum)))	(((((Elaeis_oleifera	Elaeis_guineensis)	Bactris_major)	((Reinhardtia_gracilis	Reinhardtia_simplex)	(Reinhardtia_latisecta	Reinhardtia_paiewonskiana)))	((((Chamaedorea_seifrizii	Pelagodoxa_henryana)	(Iriartea_deltoidea	Heterospathe_cagayanensis))	(Burretiokentia_grandiflora	Pseudophoenix_vinifera))	(((Podococcus_barteri	(Sabal_domingensis	Serenoa_repens))	Roystonea_regia)	Manicaria_saccifera)))	(Oenocarpus_minor	Oenocarpus_bataua))))	Calamus_caryotoides)	Kingia_australis);
(((((Leopoldinia_pulchra	(Hydriastele_microspadix	(Dictyosperma_album	(Veitchia_spiralis	Kentiopsis_piersoniorum))))	((Manicaria_saccifera	(((((Elaeis_oleifera	Elaeis_guineensis)	Bactris_major)	((Chamaedorea_seifrizii	(Heterospathe_cagayanensis	Pelagodoxa_henryana))	((Reinhardtia_gracilis	Reinhardtia_simplex)	(Reinhardtia_latisecta	Reinhardtia_paiewonskiana))))	((Iriartea_deltoidea	Pseudophoenix_vinifera)	Burretiokentia_grandiflora))	(Podococcus_barteri	(Sabal_domingensis	Serenoa_repens))))	Roystonea_regia))	(Oenocarpus_minor	Oenocarpus_bataua))	Calamus_caryotoides)	Kingia_australis);
((Elaeis_guineensis	((Bactris_major	(((Reinhardtia_simplex	Reinhardtia_paiewonskiana)	((Chamaedorea_seifrizii	(Heterospathe_cagayanensis	Pelagodoxa_henryana))	(Reinhardtia_gracilis	Reinhardtia_latisecta)))	(((Iriartea_deltoidea	(Pseudophoenix_vinifera	Burretiokentia_grandiflora))	Podococcus_barteri)	(Roystonea_regia	(Manicaria_saccifera	((Sabal_domingensis	Serenoa_repens)	((Oenocarpus_minor	Oenocarpus_bataua)	(((Veitchia_spiralis	Hydriastele_microspadix)	(Dictyosperma_album	Kentiopsis_piersoniorum))	(Leopoldinia_pulchra	Calamus_caryotoides)))))))))	Elaeis_oleifera))	Kingia_australis);
