# Supplementary material for: Data supporting the nuclear phylogenomics of the palm subfamily Arecoideae (Arecaceae)
Source: Data Brief. 2016 Mar 2;7:532–6. doi: 10.1016/j.dib.2016.02.063 (PMC4796708; doi:10.1016/j.dib.2016.02.063)
Supplement: Supplementary file 5 — Supplementary material [file mmc5.zip › RAxML_bootstrap.Elaeis_310.raxml.tre]

((((Prestoea_acuminata	Pseudophoenix_vinifera)	((Iriartea_deltoidea	Hydriastele_microspadix)	(((((Heterospathe_cagayanensis	Dypsis_decaryi)	Dictyosperma_album)	Veitchia_spiralis)	(Kentiopsis_piersoniorum	Burretiokentia_grandiflora))	(Manicaria_saccifera	((Geonoma_undata	((((Reinhardtia_paiewonskiana	Reinhardtia_simplex)	Reinhardtia_latisecta)	(Orania_palindan	Roystonea_regia))	(((Bactris_major	((Elaeis_oleifera	Elaeis_guineensis)	Attalea_speciosa))	Calamus_caryotoides)	(Sabal_domingensis	(Phoenix_dactylifera	Chamaedorea_seifrizii)))))	((Pelagodoxa_henryana	(Oenocarpus_bataua	Oenocarpus_minor))	Leopoldinia_pulchra))))))	Sclerosperma_profizianum)	Kingia_australis);
((((Prestoea_acuminata	Pseudophoenix_vinifera)	((Iriartea_deltoidea	Hydriastele_microspadix)	((Veitchia_spiralis	((Kentiopsis_piersoniorum	Burretiokentia_grandiflora)	((((Pelagodoxa_henryana	(Oenocarpus_bataua	Oenocarpus_minor))	((((Bactris_major	((Elaeis_oleifera	Elaeis_guineensis)	Attalea_speciosa))	((Sabal_domingensis	(Calamus_caryotoides	Chamaedorea_seifrizii))	Phoenix_dactylifera))	Geonoma_undata)	(((Reinhardtia_paiewonskiana	Reinhardtia_simplex)	Reinhardtia_latisecta)	(Orania_palindan	Roystonea_regia))))	(Leopoldinia_pulchra	Manicaria_saccifera))	(Heterospathe_cagayanensis	Dypsis_decaryi))))	Dictyosperma_album)))	Sclerosperma_profizianum)	Kingia_australis);
(((Pseudophoenix_vinifera	((Iriartea_deltoidea	Hydriastele_microspadix)	((((((Veitchia_spiralis	Burretiokentia_grandiflora)	Kentiopsis_piersoniorum)	(Heterospathe_cagayanensis	Dypsis_decaryi))	(Sclerosperma_profizianum	((((Bactris_major	((Elaeis_oleifera	Elaeis_guineensis)	Attalea_speciosa))	(Calamus_caryotoides	Chamaedorea_seifrizii))	(((Reinhardtia_paiewonskiana	Reinhardtia_simplex)	Reinhardtia_latisecta)	(Orania_palindan	Roystonea_regia)))	(((Sabal_domingensis	Leopoldinia_pulchra)	((Geonoma_undata	Pelagodoxa_henryana)	(Oenocarpus_bataua	Oenocarpus_minor)))	Manicaria_saccifera))))	Dictyosperma_album)	Prestoea_acuminata)))	Phoenix_dactylifera)	Kingia_australis);
(((Pseudophoenix_vinifera	(Sclerosperma_profizianum	(((((Dictyosperma_album	(Heterospathe_cagayanensis	Dypsis_decaryi))	(((Prestoea_acuminata	Veitchia_spiralis)	Burretiokentia_grandiflora)	Kentiopsis_piersoniorum))	((((((Calamus_caryotoides	Chamaedorea_seifrizii)	(Bactris_major	((Elaeis_oleifera	Elaeis_guineensis)	Attalea_speciosa)))	((Reinhardtia_paiewonskiana	Reinhardtia_simplex)	Reinhardtia_latisecta))	((Leopoldinia_pulchra	(Oenocarpus_bataua	Oenocarpus_minor))	Manicaria_saccifera))	(Geonoma_undata	Pelagodoxa_henryana))	Sabal_domingensis))	(Orania_palindan	Roystonea_regia))	(Iriartea_deltoidea	Hydriastele_microspadix))))	Phoenix_dactylifera)	Kingia_australis);
((((((Sclerosperma_profizianum	((Sabal_domingensis	Chamaedorea_seifrizii)	(((Bactris_major	((Elaeis_oleifera	Elaeis_guineensis)	Attalea_speciosa))	((Leopoldinia_pulchra	((Oenocarpus_bataua	Oenocarpus_minor)	(Geonoma_undata	Pelagodoxa_henryana)))	(Manicaria_saccifera	((Heterospathe_cagayanensis	Dypsis_decaryi)	((((Prestoea_acuminata	Veitchia_spiralis)	Burretiokentia_grandiflora)	Kentiopsis_piersoniorum)	Dictyosperma_album)))))	(((Reinhardtia_paiewonskiana	Reinhardtia_simplex)	Reinhardtia_latisecta)	(Orania_palindan	Roystonea_regia)))))	Calamus_caryotoides)	Pseudophoenix_vinifera)	(Iriartea_deltoidea	Hydriastele_microspadix))	Phoenix_dactylifera)	Kingia_australis);
(((((Pelagodoxa_henryana	((((Dypsis_decaryi	(Heterospathe_cagayanensis	Dictyosperma_album))	((Veitchia_spiralis	Burretiokentia_grandiflora)	Kentiopsis_piersoniorum))	(Prestoea_acuminata	Manicaria_saccifera))	(Sclerosperma_profizianum	(Leopoldinia_pulchra	(Oenocarpus_bataua	Oenocarpus_minor)))))	((((Reinhardtia_paiewonskiana	Reinhardtia_simplex)	Reinhardtia_latisecta)	(Orania_palindan	Roystonea_regia))	(Geonoma_undata	((Bactris_major	((Elaeis_oleifera	Elaeis_guineensis)	Attalea_speciosa))	(Sabal_domingensis	(Calamus_caryotoides	Chamaedorea_seifrizii))))))	((Phoenix_dactylifera	Iriartea_deltoidea)	Pseudophoenix_vinifera))	Hydriastele_microspadix)	Kingia_australis);
((((Veitchia_spiralis	((((Leopoldinia_pulchra	(Pelagodoxa_henryana	(Oenocarpus_bataua	Oenocarpus_minor)))	((Geonoma_undata	(((Elaeis_oleifera	Elaeis_guineensis)	(Attalea_speciosa	Bactris_major))	(Sabal_domingensis	(Calamus_caryotoides	Chamaedorea_seifrizii))))	(((Reinhardtia_paiewonskiana	Reinhardtia_simplex)	Reinhardtia_latisecta)	(Orania_palindan	Roystonea_regia))))	(Prestoea_acuminata	Manicaria_saccifera))	((Burretiokentia_grandiflora	Kentiopsis_piersoniorum)	(Dictyosperma_album	(Dypsis_decaryi	Heterospathe_cagayanensis)))))	(((Phoenix_dactylifera	Hydriastele_microspadix)	Iriartea_deltoidea)	Pseudophoenix_vinifera))	Sclerosperma_profizianum)	Kingia_australis);
((((Pseudophoenix_vinifera	(((Sclerosperma_profizianum	Dictyosperma_album)	(((Geonoma_undata	Pelagodoxa_henryana)	((((((Reinhardtia_paiewonskiana	Reinhardtia_simplex)	Reinhardtia_latisecta)	(((Sabal_domingensis	Chamaedorea_seifrizii)	Calamus_caryotoides)	(Attalea_speciosa	(Bactris_major	(Elaeis_oleifera	Elaeis_guineensis)))))	Leopoldinia_pulchra)	Manicaria_saccifera)	(Oenocarpus_bataua	Oenocarpus_minor)))	((Dypsis_decaryi	Heterospathe_cagayanensis)	((Burretiokentia_grandiflora	(Prestoea_acuminata	Veitchia_spiralis))	Kentiopsis_piersoniorum))))	(Hydriastele_microspadix	Iriartea_deltoidea)))	(Orania_palindan	Roystonea_regia))	Phoenix_dactylifera)	Kingia_australis);
((((Prestoea_acuminata	(((Chamaedorea_seifrizii	Calamus_caryotoides)	((Reinhardtia_paiewonskiana	Reinhardtia_simplex)	((Orania_palindan	(Phoenix_dactylifera	Roystonea_regia))	Reinhardtia_latisecta)))	((Bactris_major	((Elaeis_oleifera	Elaeis_guineensis)	Attalea_speciosa))	((Sabal_domingensis	((Manicaria_saccifera	(Leopoldinia_pulchra	(Oenocarpus_bataua	Oenocarpus_minor)))	(((Dypsis_decaryi	Heterospathe_cagayanensis)	((Burretiokentia_grandiflora	Veitchia_spiralis)	Kentiopsis_piersoniorum))	((Hydriastele_microspadix	Iriartea_deltoidea)	Dictyosperma_album))))	(Geonoma_undata	Pelagodoxa_henryana)))))	Pseudophoenix_vinifera)	Sclerosperma_profizianum)	Kingia_australis);
(((Pelagodoxa_henryana	(((((Prestoea_acuminata	Pseudophoenix_vinifera)	((Phoenix_dactylifera	Hydriastele_microspadix)	Iriartea_deltoidea))	(((Orania_palindan	Roystonea_regia)	(Reinhardtia_latisecta	(Reinhardtia_paiewonskiana	Reinhardtia_simplex)))	((Sabal_domingensis	(Chamaedorea_seifrizii	Calamus_caryotoides))	(Bactris_major	((Elaeis_oleifera	Elaeis_guineensis)	Attalea_speciosa)))))	((Leopoldinia_pulchra	(Oenocarpus_bataua	Oenocarpus_minor))	((((Burretiokentia_grandiflora	Veitchia_spiralis)	Kentiopsis_piersoniorum)	(Dictyosperma_album	(Dypsis_decaryi	Heterospathe_cagayanensis)))	Manicaria_saccifera)))	Geonoma_undata))	Sclerosperma_profizianum)	Kingia_australis);
((((Iriartea_deltoidea	(Prestoea_acuminata	Pseudophoenix_vinifera))	((Phoenix_dactylifera	Hydriastele_microspadix)	(((Burretiokentia_grandiflora	Veitchia_spiralis)	(Kentiopsis_piersoniorum	((Heterospathe_cagayanensis	Dypsis_decaryi)	Dictyosperma_album)))	((((Oenocarpus_bataua	Oenocarpus_minor)	Leopoldinia_pulchra)	((((Attalea_speciosa	(Elaeis_oleifera	Elaeis_guineensis))	Bactris_major)	((((Reinhardtia_paiewonskiana	Reinhardtia_simplex)	Reinhardtia_latisecta)	(Roystonea_regia	Orania_palindan))	(Sabal_domingensis	(Chamaedorea_seifrizii	Calamus_caryotoides))))	Manicaria_saccifera))	(Geonoma_undata	Pelagodoxa_henryana)))))	Sclerosperma_profizianum)	Kingia_australis);
(((((((Dypsis_decaryi	Dictyosperma_album)	((Kentiopsis_piersoniorum	Heterospathe_cagayanensis)	(((((Oenocarpus_bataua	Oenocarpus_minor)	Leopoldinia_pulchra)	((((Attalea_speciosa	(Elaeis_oleifera	Elaeis_guineensis))	Bactris_major)	((((Reinhardtia_paiewonskiana	Reinhardtia_simplex)	Reinhardtia_latisecta)	(Roystonea_regia	Orania_palindan))	(Chamaedorea_seifrizii	Calamus_caryotoides)))	Manicaria_saccifera))	Sabal_domingensis)	(Sclerosperma_profizianum	(Pelagodoxa_henryana	Geonoma_undata)))))	Burretiokentia_grandiflora)	((Pseudophoenix_vinifera	Iriartea_deltoidea)	(Prestoea_acuminata	Veitchia_spiralis)))	Hydriastele_microspadix)	Phoenix_dactylifera)	Kingia_australis);
(((Pelagodoxa_henryana	((((((Attalea_speciosa	(Elaeis_oleifera	Elaeis_guineensis))	Bactris_major)	(((Reinhardtia_paiewonskiana	Reinhardtia_simplex)	Reinhardtia_latisecta)	(Roystonea_regia	Orania_palindan)))	(Chamaedorea_seifrizii	Calamus_caryotoides))	(((Manicaria_saccifera	((((Iriartea_deltoidea	(Phoenix_dactylifera	Hydriastele_microspadix))	(Pseudophoenix_vinifera	Dictyosperma_album))	((Dypsis_decaryi	Heterospathe_cagayanensis)	(Kentiopsis_piersoniorum	(Burretiokentia_grandiflora	Veitchia_spiralis))))	Prestoea_acuminata))	(Oenocarpus_bataua	Oenocarpus_minor))	(Leopoldinia_pulchra	Sabal_domingensis)))	Geonoma_undata))	Sclerosperma_profizianum)	Kingia_australis);
(((Pseudophoenix_vinifera	(Pelagodoxa_henryana	(Geonoma_undata	(((((Chamaedorea_seifrizii	Calamus_caryotoides)	(Attalea_speciosa	Bactris_major))	(Elaeis_oleifera	Elaeis_guineensis))	(((Reinhardtia_paiewonskiana	Reinhardtia_simplex)	Reinhardtia_latisecta)	(Roystonea_regia	Orania_palindan)))	(((Dypsis_decaryi	Heterospathe_cagayanensis)	(((Iriartea_deltoidea	(Phoenix_dactylifera	Hydriastele_microspadix))	Dictyosperma_album)	((Prestoea_acuminata	(Burretiokentia_grandiflora	Veitchia_spiralis))	Kentiopsis_piersoniorum)))	(Manicaria_saccifera	((Oenocarpus_bataua	Oenocarpus_minor)	(Leopoldinia_pulchra	Sabal_domingensis))))))))	Sclerosperma_profizianum)	Kingia_australis);
(((Attalea_speciosa	((Pseudophoenix_vinifera	Bactris_major)	((Elaeis_oleifera	Elaeis_guineensis)	(((Sabal_domingensis	(Phoenix_dactylifera	Chamaedorea_seifrizii))	(((Reinhardtia_paiewonskiana	Reinhardtia_simplex)	Reinhardtia_latisecta)	(Roystonea_regia	Orania_palindan)))	((Calamus_caryotoides	Leopoldinia_pulchra)	(((Oenocarpus_bataua	Oenocarpus_minor)	(Pelagodoxa_henryana	Geonoma_undata))	((Prestoea_acuminata	((((Dypsis_decaryi	(Heterospathe_cagayanensis	Dictyosperma_album))	(Burretiokentia_grandiflora	Veitchia_spiralis))	Kentiopsis_piersoniorum)	(Iriartea_deltoidea	Hydriastele_microspadix)))	Manicaria_saccifera)))))))	Sclerosperma_profizianum)	Kingia_australis);
(((Bactris_major	((((Elaeis_oleifera	Elaeis_guineensis)	Attalea_speciosa)	(Sclerosperma_profizianum	(((((Reinhardtia_paiewonskiana	Reinhardtia_simplex)	Reinhardtia_latisecta)	Orania_palindan)	(Sabal_domingensis	(Calamus_caryotoides	Chamaedorea_seifrizii)))	((((Oenocarpus_bataua	Oenocarpus_minor)	Leopoldinia_pulchra)	(Manicaria_saccifera	Prestoea_acuminata))	((Pelagodoxa_henryana	Geonoma_undata)	(Roystonea_regia	((Dypsis_decaryi	(Dictyosperma_album	((Kentiopsis_piersoniorum	(Burretiokentia_grandiflora	Veitchia_spiralis))	Heterospathe_cagayanensis)))	(Iriartea_deltoidea	Hydriastele_microspadix))))))))	Pseudophoenix_vinifera))	Phoenix_dactylifera)	Kingia_australis);
(((Sclerosperma_profizianum	((((Sabal_domingensis	Chamaedorea_seifrizii)	(Calamus_caryotoides	(Bactris_major	((Elaeis_oleifera	Elaeis_guineensis)	Attalea_speciosa))))	(((((Kentiopsis_piersoniorum	Heterospathe_cagayanensis)	(Burretiokentia_grandiflora	Veitchia_spiralis))	Dypsis_decaryi)	(Dictyosperma_album	(Prestoea_acuminata	(Iriartea_deltoidea	Hydriastele_microspadix))))	((((Pelagodoxa_henryana	Geonoma_undata)	((Orania_palindan	(Phoenix_dactylifera	Roystonea_regia))	(Oenocarpus_bataua	Oenocarpus_minor)))	Leopoldinia_pulchra)	Manicaria_saccifera)))	((Reinhardtia_paiewonskiana	Reinhardtia_simplex)	Reinhardtia_latisecta)))	Pseudophoenix_vinifera)	Kingia_australis);
(((Pelagodoxa_henryana	(((((Sabal_domingensis	(Calamus_caryotoides	Chamaedorea_seifrizii))	(((Elaeis_oleifera	Elaeis_guineensis)	Attalea_speciosa)	Bactris_major))	Geonoma_undata)	(((Manicaria_saccifera	(((Dictyosperma_album	((Kentiopsis_piersoniorum	Burretiokentia_grandiflora)	Veitchia_spiralis))	(Heterospathe_cagayanensis	Dypsis_decaryi))	((Phoenix_dactylifera	Iriartea_deltoidea)	Hydriastele_microspadix)))	(Prestoea_acuminata	(Leopoldinia_pulchra	(Oenocarpus_bataua	Oenocarpus_minor))))	Sclerosperma_profizianum))	((Orania_palindan	Roystonea_regia)	((Reinhardtia_paiewonskiana	Reinhardtia_simplex)	Reinhardtia_latisecta))))	Pseudophoenix_vinifera)	Kingia_australis);
((((Bactris_major	Pseudophoenix_vinifera)	(((((Sabal_domingensis	(Phoenix_dactylifera	Chamaedorea_seifrizii))	((Manicaria_saccifera	((((Dictyosperma_album	(Burretiokentia_grandiflora	(Prestoea_acuminata	Veitchia_spiralis)))	(Dypsis_decaryi	Heterospathe_cagayanensis))	Kentiopsis_piersoniorum)	(Iriartea_deltoidea	Hydriastele_microspadix)))	(Leopoldinia_pulchra	(Oenocarpus_bataua	Oenocarpus_minor))))	((Elaeis_oleifera	Elaeis_guineensis)	((Geonoma_undata	Pelagodoxa_henryana)	((Orania_palindan	Roystonea_regia)	((Reinhardtia_paiewonskiana	Reinhardtia_simplex)	Reinhardtia_latisecta)))))	Calamus_caryotoides)	Attalea_speciosa))	Sclerosperma_profizianum)	Kingia_australis);
((Pelagodoxa_henryana	((((Manicaria_saccifera	((((Heterospathe_cagayanensis	Dictyosperma_album)	((Pseudophoenix_vinifera	(Prestoea_acuminata	Veitchia_spiralis))	(((Phoenix_dactylifera	Iriartea_deltoidea)	Hydriastele_microspadix)	Burretiokentia_grandiflora)))	Dypsis_decaryi)	Kentiopsis_piersoniorum))	(Leopoldinia_pulchra	(Oenocarpus_bataua	Oenocarpus_minor)))	((Sabal_domingensis	((Attalea_speciosa	(Sclerosperma_profizianum	(Elaeis_oleifera	Elaeis_guineensis)))	Bactris_major))	((Chamaedorea_seifrizii	Calamus_caryotoides)	Geonoma_undata)))	((Orania_palindan	Roystonea_regia)	((Reinhardtia_paiewonskiana	Reinhardtia_simplex)	Reinhardtia_latisecta))))	Kingia_australis);
((((Sabal_domingensis	(Chamaedorea_seifrizii	Calamus_caryotoides))	(((Elaeis_guineensis	Elaeis_oleifera)	((Pelagodoxa_henryana	Geonoma_undata)	((Leopoldinia_pulchra	(Oenocarpus_bataua	Oenocarpus_minor))	(Manicaria_saccifera	(((((Heterospathe_cagayanensis	Dypsis_decaryi)	(Burretiokentia_grandiflora	(Prestoea_acuminata	Veitchia_spiralis)))	Kentiopsis_piersoniorum)	Dictyosperma_album)	(Phoenix_dactylifera	(Hydriastele_microspadix	(Sclerosperma_profizianum	Iriartea_deltoidea))))))))	(Attalea_speciosa	(Pseudophoenix_vinifera	Bactris_major))))	(((Reinhardtia_paiewonskiana	Reinhardtia_simplex)	Reinhardtia_latisecta)	(Roystonea_regia	Orania_palindan)))	Kingia_australis);
((((Oenocarpus_bataua	Oenocarpus_minor)	(((((Calamus_caryotoides	((Sclerosperma_profizianum	(((Elaeis_guineensis	Elaeis_oleifera)	Attalea_speciosa)	Bactris_major))	(Sabal_domingensis	Chamaedorea_seifrizii)))	(((Reinhardtia_paiewonskiana	Reinhardtia_simplex)	Reinhardtia_latisecta)	(Roystonea_regia	Orania_palindan)))	Pseudophoenix_vinifera)	(Manicaria_saccifera	((Pelagodoxa_henryana	Geonoma_undata)	((Dypsis_decaryi	(Heterospathe_cagayanensis	Dictyosperma_album))	((Kentiopsis_piersoniorum	((Prestoea_acuminata	Veitchia_spiralis)	Burretiokentia_grandiflora))	(Hydriastele_microspadix	Iriartea_deltoidea))))))	Leopoldinia_pulchra))	Phoenix_dactylifera)	Kingia_australis);
(((((((((Pelagodoxa_henryana	Geonoma_undata)	(Dictyosperma_album	((Dypsis_decaryi	Heterospathe_cagayanensis)	(Kentiopsis_piersoniorum	((Prestoea_acuminata	Veitchia_spiralis)	Burretiokentia_grandiflora)))))	((Leopoldinia_pulchra	(Oenocarpus_bataua	Oenocarpus_minor))	Manicaria_saccifera))	((Sabal_domingensis	(Calamus_caryotoides	Chamaedorea_seifrizii))	(((Reinhardtia_paiewonskiana	Reinhardtia_simplex)	Reinhardtia_latisecta)	(Roystonea_regia	Orania_palindan))))	(((Elaeis_guineensis	Elaeis_oleifera)	Attalea_speciosa)	Bactris_major))	((Hydriastele_microspadix	Iriartea_deltoidea)	Phoenix_dactylifera))	Pseudophoenix_vinifera)	Sclerosperma_profizianum)	Kingia_australis);
((((((((Veitchia_spiralis	Kentiopsis_piersoniorum)	(Burretiokentia_grandiflora	(Dypsis_decaryi	Heterospathe_cagayanensis)))	((((Geonoma_undata	(Pelagodoxa_henryana	(Oenocarpus_bataua	Oenocarpus_minor)))	Leopoldinia_pulchra)	((Prestoea_acuminata	(((Chamaedorea_seifrizii	(((Elaeis_guineensis	Elaeis_oleifera)	Attalea_speciosa)	Bactris_major))	(((Reinhardtia_paiewonskiana	Reinhardtia_simplex)	Reinhardtia_latisecta)	(Roystonea_regia	Orania_palindan)))	Calamus_caryotoides))	Sabal_domingensis))	Manicaria_saccifera))	Dictyosperma_album)	((Phoenix_dactylifera	Hydriastele_microspadix)	Iriartea_deltoidea))	Pseudophoenix_vinifera)	Sclerosperma_profizianum)	Kingia_australis);
((((((Dictyosperma_album	(((Dypsis_decaryi	Heterospathe_cagayanensis)	((Prestoea_acuminata	Veitchia_spiralis)	(Kentiopsis_piersoniorum	Burretiokentia_grandiflora)))	(((((Oenocarpus_bataua	Oenocarpus_minor)	Leopoldinia_pulchra)	Manicaria_saccifera)	Sabal_domingensis)	(Pelagodoxa_henryana	(Geonoma_undata	(((((Reinhardtia_paiewonskiana	Reinhardtia_simplex)	Reinhardtia_latisecta)	(Roystonea_regia	Orania_palindan))	(Chamaedorea_seifrizii	Calamus_caryotoides))	(((Elaeis_guineensis	Elaeis_oleifera)	Attalea_speciosa)	Bactris_major)))))))	(Hydriastele_microspadix	Iriartea_deltoidea))	Pseudophoenix_vinifera)	Phoenix_dactylifera)	Sclerosperma_profizianum)	Kingia_australis);
(((((((((Dypsis_decaryi	Heterospathe_cagayanensis)	((Veitchia_spiralis	Prestoea_acuminata)	Burretiokentia_grandiflora))	Kentiopsis_piersoniorum)	((Pelagodoxa_henryana	Geonoma_undata)	((((((Reinhardtia_paiewonskiana	Reinhardtia_simplex)	Reinhardtia_latisecta)	(Roystonea_regia	Orania_palindan))	((Sabal_domingensis	Chamaedorea_seifrizii)	(Attalea_speciosa	(Bactris_major	(Elaeis_guineensis	Elaeis_oleifera)))))	(Manicaria_saccifera	((Oenocarpus_bataua	Oenocarpus_minor)	(Calamus_caryotoides	Leopoldinia_pulchra))))	Sclerosperma_profizianum)))	Dictyosperma_album)	(Hydriastele_microspadix	Iriartea_deltoidea))	Pseudophoenix_vinifera)	Phoenix_dactylifera)	Kingia_australis);
(((((Hydriastele_microspadix	(Sclerosperma_profizianum	Iriartea_deltoidea))	((((Dypsis_decaryi	Heterospathe_cagayanensis)	(Veitchia_spiralis	Prestoea_acuminata))	(Kentiopsis_piersoniorum	Burretiokentia_grandiflora))	((Pelagodoxa_henryana	Geonoma_undata)	(((Leopoldinia_pulchra	Manicaria_saccifera)	(Oenocarpus_bataua	Oenocarpus_minor))	((((Reinhardtia_paiewonskiana	Reinhardtia_simplex)	Reinhardtia_latisecta)	((Phoenix_dactylifera	Roystonea_regia)	Orania_palindan))	((Sabal_domingensis	(Calamus_caryotoides	Chamaedorea_seifrizii))	((Attalea_speciosa	Bactris_major)	(Elaeis_guineensis	Elaeis_oleifera))))))))	Dictyosperma_album)	Pseudophoenix_vinifera)	Kingia_australis);
(((Pelagodoxa_henryana	(Geonoma_undata	((((Leopoldinia_pulchra	(Oenocarpus_bataua	Oenocarpus_minor))	Manicaria_saccifera)	(((Orania_palindan	((Reinhardtia_paiewonskiana	Reinhardtia_simplex)	Reinhardtia_latisecta))	Roystonea_regia)	((Pseudophoenix_vinifera	((Phoenix_dactylifera	Hydriastele_microspadix)	Iriartea_deltoidea))	((Sabal_domingensis	(Calamus_caryotoides	Chamaedorea_seifrizii))	((Attalea_speciosa	Bactris_major)	(Elaeis_guineensis	Elaeis_oleifera))))))	((Dictyosperma_album	((Kentiopsis_piersoniorum	(Burretiokentia_grandiflora	(Veitchia_spiralis	Prestoea_acuminata)))	Heterospathe_cagayanensis))	Dypsis_decaryi))))	Sclerosperma_profizianum)	Kingia_australis);
(((Pseudophoenix_vinifera	(((Hydriastele_microspadix	Iriartea_deltoidea)	(((Prestoea_acuminata	((Sabal_domingensis	Leopoldinia_pulchra)	(((Kentiopsis_piersoniorum	((Burretiokentia_grandiflora	Veitchia_spiralis)	(Heterospathe_cagayanensis	Dypsis_decaryi)))	Dictyosperma_album)	((Oenocarpus_bataua	Oenocarpus_minor)	Manicaria_saccifera))))	(Geonoma_undata	Pelagodoxa_henryana))	((((Phoenix_dactylifera	Chamaedorea_seifrizii)	(Bactris_major	(Elaeis_guineensis	Elaeis_oleifera)))	Attalea_speciosa)	((Orania_palindan	((Reinhardtia_paiewonskiana	Reinhardtia_simplex)	Reinhardtia_latisecta))	Roystonea_regia))))	Calamus_caryotoides))	Sclerosperma_profizianum)	Kingia_australis);
((((Dictyosperma_album	((Hydriastele_microspadix	Iriartea_deltoidea)	(((Prestoea_acuminata	Veitchia_spiralis)	(Burretiokentia_grandiflora	(Heterospathe_cagayanensis	Dypsis_decaryi)))	(((((Pelagodoxa_henryana	((Sclerosperma_profizianum	Oenocarpus_bataua)	Oenocarpus_minor))	Geonoma_undata)	(Leopoldinia_pulchra	Manicaria_saccifera))	(((((Elaeis_guineensis	Elaeis_oleifera)	Attalea_speciosa)	Bactris_major)	(Sabal_domingensis	(Calamus_caryotoides	Chamaedorea_seifrizii)))	(((Reinhardtia_paiewonskiana	Reinhardtia_simplex)	Reinhardtia_latisecta)	(Roystonea_regia	Orania_palindan))))	Kentiopsis_piersoniorum))))	Pseudophoenix_vinifera)	Phoenix_dactylifera)	Kingia_australis);
((Sclerosperma_profizianum	((((Pelagodoxa_henryana	((Leopoldinia_pulchra	(Oenocarpus_minor	Oenocarpus_bataua))	(((Dypsis_decaryi	(Dictyosperma_album	Heterospathe_cagayanensis))	((Burretiokentia_grandiflora	Veitchia_spiralis)	Kentiopsis_piersoniorum))	Manicaria_saccifera)))	((Geonoma_undata	((Sabal_domingensis	(Chamaedorea_seifrizii	Calamus_caryotoides))	((Bactris_major	Attalea_speciosa)	(Elaeis_guineensis	Elaeis_oleifera))))	(((Reinhardtia_simplex	Reinhardtia_paiewonskiana)	Reinhardtia_latisecta)	(Roystonea_regia	Orania_palindan))))	(Phoenix_dactylifera	(Iriartea_deltoidea	Hydriastele_microspadix)))	(Prestoea_acuminata	Pseudophoenix_vinifera)))	Kingia_australis);
((Sclerosperma_profizianum	(((((Sabal_domingensis	Chamaedorea_seifrizii)	((((Reinhardtia_simplex	Reinhardtia_paiewonskiana)	Reinhardtia_latisecta)	(Roystonea_regia	Orania_palindan))	(((((Dypsis_decaryi	(Dictyosperma_album	Heterospathe_cagayanensis))	((Burretiokentia_grandiflora	Veitchia_spiralis)	Kentiopsis_piersoniorum))	(Leopoldinia_pulchra	Manicaria_saccifera))	((Geonoma_undata	Pelagodoxa_henryana)	(Oenocarpus_minor	Oenocarpus_bataua)))	(Attalea_speciosa	((Elaeis_guineensis	Elaeis_oleifera)	Bactris_major)))))	Calamus_caryotoides)	(Phoenix_dactylifera	(Iriartea_deltoidea	Hydriastele_microspadix)))	(Prestoea_acuminata	Pseudophoenix_vinifera)))	Kingia_australis);
(((((Iriartea_deltoidea	Hydriastele_microspadix)	(Sclerosperma_profizianum	Pseudophoenix_vinifera))	(((Geonoma_undata	((Sabal_domingensis	Chamaedorea_seifrizii)	(Attalea_speciosa	((Elaeis_guineensis	Elaeis_oleifera)	Bactris_major))))	(((Reinhardtia_simplex	Reinhardtia_paiewonskiana)	Reinhardtia_latisecta)	(Roystonea_regia	Orania_palindan)))	(Pelagodoxa_henryana	(((Oenocarpus_minor	Oenocarpus_bataua)	(Manicaria_saccifera	(Kentiopsis_piersoniorum	((Dypsis_decaryi	(Dictyosperma_album	Heterospathe_cagayanensis))	(Burretiokentia_grandiflora	(Prestoea_acuminata	Veitchia_spiralis))))))	(Calamus_caryotoides	Leopoldinia_pulchra)))))	Phoenix_dactylifera)	Kingia_australis);
(((((Phoenix_dactylifera	((((Pelagodoxa_henryana	(((Reinhardtia_simplex	Reinhardtia_paiewonskiana)	Reinhardtia_latisecta)	(Roystonea_regia	Orania_palindan)))	(Leopoldinia_pulchra	(Oenocarpus_minor	Oenocarpus_bataua)))	((Geonoma_undata	(((Chamaedorea_seifrizii	Calamus_caryotoides)	(Attalea_speciosa	Bactris_major))	(Elaeis_guineensis	Elaeis_oleifera)))	(Sabal_domingensis	Manicaria_saccifera)))	((Dictyosperma_album	(Dypsis_decaryi	Heterospathe_cagayanensis))	((Burretiokentia_grandiflora	(Prestoea_acuminata	Veitchia_spiralis))	Kentiopsis_piersoniorum))))	Pseudophoenix_vinifera)	(Iriartea_deltoidea	Hydriastele_microspadix))	Sclerosperma_profizianum)	Kingia_australis);
(((((((Manicaria_saccifera	((((Reinhardtia_latisecta	((Phoenix_dactylifera	Roystonea_regia)	Orania_palindan))	(((Reinhardtia_simplex	Reinhardtia_paiewonskiana)	(Sabal_domingensis	(Chamaedorea_seifrizii	Calamus_caryotoides)))	(Bactris_major	((Elaeis_guineensis	Elaeis_oleifera)	Attalea_speciosa))))	Leopoldinia_pulchra)	((Geonoma_undata	Pelagodoxa_henryana)	(Oenocarpus_minor	Oenocarpus_bataua))))	((Kentiopsis_piersoniorum	(Burretiokentia_grandiflora	(Prestoea_acuminata	Veitchia_spiralis)))	(Dypsis_decaryi	Heterospathe_cagayanensis)))	Dictyosperma_album)	Pseudophoenix_vinifera)	(Iriartea_deltoidea	Hydriastele_microspadix))	Sclerosperma_profizianum)	Kingia_australis);
(((Pelagodoxa_henryana	(Geonoma_undata	(((Reinhardtia_latisecta	(Roystonea_regia	Orania_palindan))	(((((Elaeis_guineensis	Elaeis_oleifera)	Attalea_speciosa)	(Bactris_major	(Reinhardtia_simplex	Reinhardtia_paiewonskiana)))	((Sabal_domingensis	Chamaedorea_seifrizii)	Sclerosperma_profizianum))	Calamus_caryotoides))	((Leopoldinia_pulchra	((Prestoea_acuminata	Oenocarpus_minor)	Oenocarpus_bataua))	(((((Burretiokentia_grandiflora	Veitchia_spiralis)	(Dypsis_decaryi	(Heterospathe_cagayanensis	Dictyosperma_album)))	Kentiopsis_piersoniorum)	(Pseudophoenix_vinifera	(Iriartea_deltoidea	Hydriastele_microspadix)))	Manicaria_saccifera)))))	Phoenix_dactylifera)	Kingia_australis);
(((Pseudophoenix_vinifera	((Iriartea_deltoidea	(Phoenix_dactylifera	Hydriastele_microspadix))	(((((Reinhardtia_simplex	Reinhardtia_paiewonskiana)	Reinhardtia_latisecta)	((Geonoma_undata	((Bactris_major	(Elaeis_guineensis	Elaeis_oleifera))	Attalea_speciosa))	(Sabal_domingensis	(Calamus_caryotoides	Chamaedorea_seifrizii))))	(((Leopoldinia_pulchra	(Oenocarpus_minor	Oenocarpus_bataua))	((Kentiopsis_piersoniorum	(Dypsis_decaryi	((Heterospathe_cagayanensis	Dictyosperma_album)	(Prestoea_acuminata	(Burretiokentia_grandiflora	Veitchia_spiralis)))))	Manicaria_saccifera))	Pelagodoxa_henryana))	(Roystonea_regia	Orania_palindan))))	Sclerosperma_profizianum)	Kingia_australis);
((((Sclerosperma_profizianum	Iriartea_deltoidea)	Hydriastele_microspadix)	((Dypsis_decaryi	(Kentiopsis_piersoniorum	(Heterospathe_cagayanensis	(((Pseudophoenix_vinifera	Prestoea_acuminata)	Burretiokentia_grandiflora)	Veitchia_spiralis))))	(((Leopoldinia_pulchra	(Geonoma_undata	((Sabal_domingensis	(Calamus_caryotoides	Chamaedorea_seifrizii))	((Elaeis_guineensis	Elaeis_oleifera)	(Attalea_speciosa	Bactris_major)))))	(Pelagodoxa_henryana	(Dictyosperma_album	(Oenocarpus_minor	Oenocarpus_bataua))))	((Manicaria_saccifera	Phoenix_dactylifera)	(((Reinhardtia_simplex	Reinhardtia_paiewonskiana)	Reinhardtia_latisecta)	(Roystonea_regia	Orania_palindan))))))	Kingia_australis);
(((((Reinhardtia_simplex	Reinhardtia_paiewonskiana)	Reinhardtia_latisecta)	(Roystonea_regia	Orania_palindan))	((((((Manicaria_saccifera	(((Heterospathe_cagayanensis	Dypsis_decaryi)	(Kentiopsis_piersoniorum	(Burretiokentia_grandiflora	((Prestoea_acuminata	((Phoenix_dactylifera	Pseudophoenix_vinifera)	Veitchia_spiralis))	Sclerosperma_profizianum))))	Dictyosperma_album))	(Oenocarpus_minor	Oenocarpus_bataua))	(Calamus_caryotoides	Leopoldinia_pulchra))	(Geonoma_undata	Pelagodoxa_henryana))	(Iriartea_deltoidea	Hydriastele_microspadix))	((Elaeis_guineensis	Elaeis_oleifera)	((Sabal_domingensis	Chamaedorea_seifrizii)	(Attalea_speciosa	Bactris_major)))))	Kingia_australis);
((((((Reinhardtia_simplex	Reinhardtia_paiewonskiana)	Reinhardtia_latisecta)	(Roystonea_regia	Orania_palindan))	(((((Manicaria_saccifera	(((Heterospathe_cagayanensis	Dypsis_decaryi)	(Kentiopsis_piersoniorum	(Burretiokentia_grandiflora	(Veitchia_spiralis	(Prestoea_acuminata	(Phoenix_dactylifera	Pseudophoenix_vinifera))))))	Dictyosperma_album))	(Oenocarpus_minor	Oenocarpus_bataua))	Pelagodoxa_henryana)	(Iriartea_deltoidea	Hydriastele_microspadix))	(Geonoma_undata	(((Sabal_domingensis	Leopoldinia_pulchra)	(Calamus_caryotoides	Chamaedorea_seifrizii))	((Elaeis_guineensis	Elaeis_oleifera)	(Attalea_speciosa	Bactris_major))))))	Sclerosperma_profizianum)	Kingia_australis);
((((Oenocarpus_minor	Oenocarpus_bataua)	(Leopoldinia_pulchra	((((Geonoma_undata	((Sabal_domingensis	((Phoenix_dactylifera	Chamaedorea_seifrizii)	Calamus_caryotoides))	((Attalea_speciosa	(Elaeis_guineensis	Elaeis_oleifera))	Bactris_major)))	(Reinhardtia_latisecta	(((Reinhardtia_simplex	Reinhardtia_paiewonskiana)	Roystonea_regia)	Orania_palindan)))	(((Pseudophoenix_vinifera	(Iriartea_deltoidea	Hydriastele_microspadix))	(((Dictyosperma_album	(Heterospathe_cagayanensis	Dypsis_decaryi))	((Prestoea_acuminata	Veitchia_spiralis)	Burretiokentia_grandiflora))	Kentiopsis_piersoniorum))	Pelagodoxa_henryana))	Manicaria_saccifera)))	Sclerosperma_profizianum)	Kingia_australis);
(((Attalea_speciosa	((((Elaeis_guineensis	Elaeis_oleifera)	(Sabal_domingensis	(Phoenix_dactylifera	Chamaedorea_seifrizii)))	(((Reinhardtia_latisecta	(Reinhardtia_simplex	Reinhardtia_paiewonskiana))	(Orania_palindan	Roystonea_regia))	((Calamus_caryotoides	((((Kentiopsis_piersoniorum	Burretiokentia_grandiflora)	((Dictyosperma_album	Heterospathe_cagayanensis)	((Prestoea_acuminata	Veitchia_spiralis)	Dypsis_decaryi)))	(Pelagodoxa_henryana	Geonoma_undata))	(Manicaria_saccifera	((Oenocarpus_minor	Oenocarpus_bataua)	Leopoldinia_pulchra))))	Hydriastele_microspadix)))	(Pseudophoenix_vinifera	Bactris_major)))	(Sclerosperma_profizianum	Iriartea_deltoidea))	Kingia_australis);
((Elaeis_guineensis	(Elaeis_oleifera	((Bactris_major	((Sclerosperma_profizianum	Phoenix_dactylifera)	((Sabal_domingensis	(Calamus_caryotoides	Chamaedorea_seifrizii))	(((((Oenocarpus_minor	Oenocarpus_bataua)	Leopoldinia_pulchra)	(Manicaria_saccifera	(((Iriartea_deltoidea	Hydriastele_microspadix)	((Kentiopsis_piersoniorum	Burretiokentia_grandiflora)	((Prestoea_acuminata	Veitchia_spiralis)	(Dictyosperma_album	(Dypsis_decaryi	Heterospathe_cagayanensis)))))	(Pelagodoxa_henryana	Geonoma_undata))))	Pseudophoenix_vinifera)	((Reinhardtia_latisecta	(Reinhardtia_simplex	Reinhardtia_paiewonskiana))	(Orania_palindan	Roystonea_regia))))))	Attalea_speciosa)))	Kingia_australis);
(((((Sclerosperma_profizianum	Reinhardtia_latisecta)	(Reinhardtia_simplex	Reinhardtia_paiewonskiana))	(Orania_palindan	Roystonea_regia))	((((Attalea_speciosa	(Elaeis_guineensis	Elaeis_oleifera))	Bactris_major)	(Calamus_caryotoides	Chamaedorea_seifrizii))	(((Manicaria_saccifera	((Oenocarpus_minor	Oenocarpus_bataua)	(Sabal_domingensis	Leopoldinia_pulchra)))	((((Phoenix_dactylifera	Iriartea_deltoidea)	Hydriastele_microspadix)	(((Heterospathe_cagayanensis	Kentiopsis_piersoniorum)	(Dictyosperma_album	(Burretiokentia_grandiflora	(Prestoea_acuminata	Veitchia_spiralis))))	Dypsis_decaryi))	(Pelagodoxa_henryana	Geonoma_undata)))	Pseudophoenix_vinifera)))	Kingia_australis);
(((Pseudophoenix_vinifera	((((Reinhardtia_latisecta	(Reinhardtia_simplex	Reinhardtia_paiewonskiana))	(Sabal_domingensis	(Orania_palindan	Roystonea_regia)))	((Attalea_speciosa	((Elaeis_guineensis	Elaeis_oleifera)	Bactris_major))	(Calamus_caryotoides	Chamaedorea_seifrizii)))	((Manicaria_saccifera	((Oenocarpus_minor	Oenocarpus_bataua)	Leopoldinia_pulchra))	((((Dypsis_decaryi	(Heterospathe_cagayanensis	(Kentiopsis_piersoniorum	(Burretiokentia_grandiflora	Veitchia_spiralis))))	Prestoea_acuminata)	(Dictyosperma_album	(Phoenix_dactylifera	(Iriartea_deltoidea	Hydriastele_microspadix))))	(Pelagodoxa_henryana	Geonoma_undata)))))	Sclerosperma_profizianum)	Kingia_australis);
(((Pelagodoxa_henryana	(Geonoma_undata	((((((Sabal_domingensis	Chamaedorea_seifrizii)	(Calamus_caryotoides	(Reinhardtia_latisecta	((Reinhardtia_simplex	Reinhardtia_paiewonskiana)	(Orania_palindan	(Phoenix_dactylifera	Roystonea_regia))))))	(Attalea_speciosa	Bactris_major))	(Elaeis_guineensis	Elaeis_oleifera))	(Manicaria_saccifera	((Oenocarpus_minor	Oenocarpus_bataua)	Leopoldinia_pulchra)))	(((Kentiopsis_piersoniorum	(Burretiokentia_grandiflora	Veitchia_spiralis))	(Dypsis_decaryi	(Dictyosperma_album	Heterospathe_cagayanensis)))	(Pseudophoenix_vinifera	(Prestoea_acuminata	(Iriartea_deltoidea	Hydriastele_microspadix)))))))	Sclerosperma_profizianum)	Kingia_australis);
(((Pelagodoxa_henryana	(Geonoma_undata	(((((Sabal_domingensis	(Calamus_caryotoides	Chamaedorea_seifrizii))	(Attalea_speciosa	((Elaeis_guineensis	Elaeis_oleifera)	Bactris_major)))	((Orania_palindan	Roystonea_regia)	(Reinhardtia_latisecta	(Reinhardtia_simplex	Reinhardtia_paiewonskiana))))	(Manicaria_saccifera	((Oenocarpus_minor	Oenocarpus_bataua)	Leopoldinia_pulchra)))	((((Dypsis_decaryi	(Dictyosperma_album	Heterospathe_cagayanensis))	Kentiopsis_piersoniorum)	(Burretiokentia_grandiflora	(Prestoea_acuminata	Veitchia_spiralis)))	((Iriartea_deltoidea	(Phoenix_dactylifera	Hydriastele_microspadix))	Pseudophoenix_vinifera)))))	Sclerosperma_profizianum)	Kingia_australis);
((Elaeis_guineensis	(Elaeis_oleifera	((Bactris_major	((((Orania_palindan	Roystonea_regia)	(Reinhardtia_latisecta	(Reinhardtia_simplex	Reinhardtia_paiewonskiana)))	((((Geonoma_undata	(Pseudophoenix_vinifera	Pelagodoxa_henryana))	(Oenocarpus_minor	Oenocarpus_bataua))	Leopoldinia_pulchra)	(((Dypsis_decaryi	Heterospathe_cagayanensis)	((Dictyosperma_album	(Phoenix_dactylifera	(Hydriastele_microspadix	Iriartea_deltoidea)))	(((Burretiokentia_grandiflora	Veitchia_spiralis)	Prestoea_acuminata)	Kentiopsis_piersoniorum)))	(Manicaria_saccifera	Sclerosperma_profizianum))))	(Sabal_domingensis	(Calamus_caryotoides	Chamaedorea_seifrizii))))	Attalea_speciosa)))	Kingia_australis);
(((((Orania_palindan	Roystonea_regia)	(Reinhardtia_latisecta	(Reinhardtia_simplex	Reinhardtia_paiewonskiana)))	(((Leopoldinia_pulchra	Manicaria_saccifera)	(((Hydriastele_microspadix	Iriartea_deltoidea)	((Dypsis_decaryi	((Heterospathe_cagayanensis	Dictyosperma_album)	Prestoea_acuminata))	((Burretiokentia_grandiflora	Veitchia_spiralis)	Kentiopsis_piersoniorum)))	((Geonoma_undata	(Pseudophoenix_vinifera	Pelagodoxa_henryana))	(Oenocarpus_minor	Oenocarpus_bataua))))	((((Attalea_speciosa	(Elaeis_guineensis	Elaeis_oleifera))	Bactris_major)	(Sabal_domingensis	(Phoenix_dactylifera	Chamaedorea_seifrizii)))	Calamus_caryotoides)))	Sclerosperma_profizianum)	Kingia_australis);
(((Geonoma_undata	((Pseudophoenix_vinifera	Pelagodoxa_henryana)	((((Manicaria_saccifera	((Hydriastele_microspadix	Iriartea_deltoidea)	(Dictyosperma_album	((Dypsis_decaryi	Heterospathe_cagayanensis)	((Burretiokentia_grandiflora	Veitchia_spiralis)	Kentiopsis_piersoniorum)))))	(Leopoldinia_pulchra	(Oenocarpus_minor	Oenocarpus_bataua)))	Prestoea_acuminata)	(((Attalea_speciosa	(Elaeis_guineensis	Elaeis_oleifera))	Bactris_major)	((Sabal_domingensis	(Calamus_caryotoides	Chamaedorea_seifrizii))	((Reinhardtia_latisecta	(Reinhardtia_simplex	Reinhardtia_paiewonskiana))	(Sclerosperma_profizianum	(Orania_palindan	Roystonea_regia))))))))	Phoenix_dactylifera)	Kingia_australis);
((((Orania_palindan	(Phoenix_dactylifera	Roystonea_regia))	((((((Manicaria_saccifera	(((Heterospathe_cagayanensis	Dypsis_decaryi)	(Kentiopsis_piersoniorum	(Burretiokentia_grandiflora	Veitchia_spiralis)))	(Dictyosperma_album	(Prestoea_acuminata	(Pseudophoenix_vinifera	(Hydriastele_microspadix	Iriartea_deltoidea))))))	((Oenocarpus_minor	Oenocarpus_bataua)	Leopoldinia_pulchra))	(Pelagodoxa_henryana	Geonoma_undata))	(Attalea_speciosa	((Elaeis_oleifera	Elaeis_guineensis)	Bactris_major)))	(Sabal_domingensis	(Chamaedorea_seifrizii	Calamus_caryotoides)))	((Reinhardtia_paiewonskiana	Reinhardtia_simplex)	Reinhardtia_latisecta)))	Sclerosperma_profizianum)	Kingia_australis);
((((Phoenix_dactylifera	(Iriartea_deltoidea	Hydriastele_microspadix))	((Prestoea_acuminata	Pseudophoenix_vinifera)	(Attalea_speciosa	(Bactris_major	((Elaeis_oleifera	Elaeis_guineensis)	(((Roystonea_regia	(Orania_palindan	((Reinhardtia_paiewonskiana	Reinhardtia_simplex)	Reinhardtia_latisecta)))	(Sabal_domingensis	(Chamaedorea_seifrizii	Calamus_caryotoides)))	((((((Dypsis_decaryi	(Dictyosperma_album	Heterospathe_cagayanensis))	(Kentiopsis_piersoniorum	(Burretiokentia_grandiflora	Veitchia_spiralis)))	Manicaria_saccifera)	Leopoldinia_pulchra)	(Oenocarpus_minor	Oenocarpus_bataua))	(Pelagodoxa_henryana	Geonoma_undata))))))))	Sclerosperma_profizianum)	Kingia_australis);
((((Pseudophoenix_vinifera	(Pelagodoxa_henryana	(((((Reinhardtia_paiewonskiana	Reinhardtia_simplex)	Reinhardtia_latisecta)	((Sabal_domingensis	Roystonea_regia)	Orania_palindan))	((((Attalea_speciosa	Bactris_major)	(Elaeis_oleifera	Elaeis_guineensis))	((Leopoldinia_pulchra	(Prestoea_acuminata	(Oenocarpus_minor	Oenocarpus_bataua)))	(Manicaria_saccifera	((Iriartea_deltoidea	Hydriastele_microspadix)	((Dictyosperma_album	(Heterospathe_cagayanensis	Dypsis_decaryi))	(Kentiopsis_piersoniorum	(Burretiokentia_grandiflora	Veitchia_spiralis)))))))	(Chamaedorea_seifrizii	Calamus_caryotoides)))	Phoenix_dactylifera)))	Geonoma_undata)	Sclerosperma_profizianum)	Kingia_australis);
((((Prestoea_acuminata	Pseudophoenix_vinifera)	((Phoenix_dactylifera	(Iriartea_deltoidea	Hydriastele_microspadix))	((Kentiopsis_piersoniorum	((Burretiokentia_grandiflora	Veitchia_spiralis)	(Dypsis_decaryi	(Dictyosperma_album	Heterospathe_cagayanensis))))	(((((Geonoma_undata	Pelagodoxa_henryana)	((Attalea_speciosa	Bactris_major)	(Elaeis_oleifera	Elaeis_guineensis)))	(Leopoldinia_pulchra	(Oenocarpus_minor	Oenocarpus_bataua)))	((((Reinhardtia_paiewonskiana	Reinhardtia_simplex)	Reinhardtia_latisecta)	(Roystonea_regia	Orania_palindan))	(Sabal_domingensis	(Chamaedorea_seifrizii	Calamus_caryotoides))))	Manicaria_saccifera))))	Sclerosperma_profizianum)	Kingia_australis);
(((((Burretiokentia_grandiflora	Veitchia_spiralis)	(Prestoea_acuminata	Pseudophoenix_vinifera))	((Iriartea_deltoidea	Hydriastele_microspadix)	(((Kentiopsis_piersoniorum	Dypsis_decaryi)	(((((Geonoma_undata	Pelagodoxa_henryana)	((Attalea_speciosa	Bactris_major)	(Elaeis_oleifera	Elaeis_guineensis)))	(Oenocarpus_minor	Oenocarpus_bataua))	(Manicaria_saccifera	(((Phoenix_dactylifera	Chamaedorea_seifrizii)	Calamus_caryotoides)	(Sabal_domingensis	Leopoldinia_pulchra))))	(((Reinhardtia_paiewonskiana	Reinhardtia_simplex)	Reinhardtia_latisecta)	(Roystonea_regia	Orania_palindan))))	(Dictyosperma_album	Heterospathe_cagayanensis))))	Sclerosperma_profizianum)	Kingia_australis);
(((Pseudophoenix_vinifera	((Veitchia_spiralis	Sclerosperma_profizianum)	(((Iriartea_deltoidea	Hydriastele_microspadix)	(Kentiopsis_piersoniorum	((((Oenocarpus_minor	Oenocarpus_bataua)	(Geonoma_undata	Pelagodoxa_henryana))	(((((Reinhardtia_paiewonskiana	Reinhardtia_simplex)	Reinhardtia_latisecta)	(Roystonea_regia	Orania_palindan))	(Calamus_caryotoides	(Chamaedorea_seifrizii	((Attalea_speciosa	Bactris_major)	(Elaeis_oleifera	Elaeis_guineensis)))))	((Prestoea_acuminata	Manicaria_saccifera)	(Sabal_domingensis	Leopoldinia_pulchra))))	(Dictyosperma_album	(Dypsis_decaryi	Heterospathe_cagayanensis)))))	Burretiokentia_grandiflora)))	Phoenix_dactylifera)	Kingia_australis);
((Sclerosperma_profizianum	(Pelagodoxa_henryana	(((Manicaria_saccifera	((((Reinhardtia_paiewonskiana	Reinhardtia_simplex)	Reinhardtia_latisecta)	(Roystonea_regia	Orania_palindan))	((Kentiopsis_piersoniorum	(((Dypsis_decaryi	Heterospathe_cagayanensis)	Dictyosperma_album)	(Burretiokentia_grandiflora	((Pseudophoenix_vinifera	Prestoea_acuminata)	Veitchia_spiralis))))	((Phoenix_dactylifera	Iriartea_deltoidea)	Hydriastele_microspadix))))	(Leopoldinia_pulchra	(Oenocarpus_minor	Oenocarpus_bataua)))	((Geonoma_undata	((Attalea_speciosa	(Elaeis_oleifera	Elaeis_guineensis))	Bactris_major))	(Sabal_domingensis	(Calamus_caryotoides	Chamaedorea_seifrizii))))))	Kingia_australis);
((Pelagodoxa_henryana	((((Manicaria_saccifera	(Leopoldinia_pulchra	(Oenocarpus_bataua	(Oenocarpus_minor	Sclerosperma_profizianum))))	(((Heterospathe_cagayanensis	(Kentiopsis_piersoniorum	(Burretiokentia_grandiflora	(Pseudophoenix_vinifera	(Prestoea_acuminata	Veitchia_spiralis)))))	Dictyosperma_album)	Dypsis_decaryi))	((Iriartea_deltoidea	Hydriastele_microspadix)	((((Sabal_domingensis	(Calamus_caryotoides	Chamaedorea_seifrizii))	(Attalea_speciosa	((Elaeis_oleifera	Elaeis_guineensis)	Bactris_major)))	(((Reinhardtia_paiewonskiana	Reinhardtia_simplex)	Reinhardtia_latisecta)	(Roystonea_regia	Orania_palindan)))	Phoenix_dactylifera)))	Geonoma_undata))	Kingia_australis);
((Pelagodoxa_henryana	(((Dictyosperma_album	(Heterospathe_cagayanensis	Dypsis_decaryi))	((Prestoea_acuminata	Veitchia_spiralis)	(Kentiopsis_piersoniorum	Burretiokentia_grandiflora)))	(Geonoma_undata	(((Phoenix_dactylifera	((Sclerosperma_profizianum	Iriartea_deltoidea)	Hydriastele_microspadix))	((Pseudophoenix_vinifera	(Bactris_major	(Attalea_speciosa	((Roystonea_regia	Orania_palindan)	(Elaeis_oleifera	Elaeis_guineensis)))))	((Sabal_domingensis	(Calamus_caryotoides	Chamaedorea_seifrizii))	((Reinhardtia_paiewonskiana	Reinhardtia_simplex)	Reinhardtia_latisecta))))	((Leopoldinia_pulchra	Manicaria_saccifera)	(Oenocarpus_bataua	Oenocarpus_minor))))))	Kingia_australis);
((((Phoenix_dactylifera	Hydriastele_microspadix)	(Pseudophoenix_vinifera	((((Bactris_major	(Elaeis_oleifera	Elaeis_guineensis))	((Calamus_caryotoides	((Roystonea_regia	Orania_palindan)	((Reinhardtia_paiewonskiana	Reinhardtia_simplex)	Reinhardtia_latisecta)))	(Sabal_domingensis	Chamaedorea_seifrizii)))	((Leopoldinia_pulchra	(Oenocarpus_bataua	Oenocarpus_minor))	(((Pelagodoxa_henryana	((Dictyosperma_album	(Heterospathe_cagayanensis	Dypsis_decaryi))	((Prestoea_acuminata	Veitchia_spiralis)	(Kentiopsis_piersoniorum	Burretiokentia_grandiflora))))	Geonoma_undata)	Manicaria_saccifera)))	Attalea_speciosa)))	(Sclerosperma_profizianum	Iriartea_deltoidea))	Kingia_australis);
(((Pelagodoxa_henryana	(((Oenocarpus_bataua	Oenocarpus_minor)	(((((Sabal_domingensis	(Chamaedorea_seifrizii	Calamus_caryotoides))	(((((Orania_palindan	(Phoenix_dactylifera	Roystonea_regia))	Reinhardtia_simplex)	Reinhardtia_paiewonskiana)	Reinhardtia_latisecta)	((Bactris_major	Attalea_speciosa)	(Elaeis_guineensis	Elaeis_oleifera))))	Geonoma_undata)	Leopoldinia_pulchra)	(Manicaria_saccifera	((Prestoea_acuminata	(Dictyosperma_album	(Iriartea_deltoidea	Hydriastele_microspadix)))	(Dypsis_decaryi	((Veitchia_spiralis	Burretiokentia_grandiflora)	(Heterospathe_cagayanensis	Kentiopsis_piersoniorum)))))))	Pseudophoenix_vinifera))	Sclerosperma_profizianum)	Kingia_australis);
((Pelagodoxa_henryana	((((Geonoma_undata	((Sabal_domingensis	(Chamaedorea_seifrizii	Calamus_caryotoides))	(Attalea_speciosa	((Elaeis_guineensis	Elaeis_oleifera)	Bactris_major))))	((Roystonea_regia	Orania_palindan)	((Reinhardtia_simplex	Reinhardtia_paiewonskiana)	Reinhardtia_latisecta)))	(Pseudophoenix_vinifera	((Sclerosperma_profizianum	Iriartea_deltoidea)	Hydriastele_microspadix)))	(Phoenix_dactylifera	(((((Heterospathe_cagayanensis	Dypsis_decaryi)	Dictyosperma_album)	(((Prestoea_acuminata	Veitchia_spiralis)	Burretiokentia_grandiflora)	Kentiopsis_piersoniorum))	Manicaria_saccifera)	(Leopoldinia_pulchra	(Oenocarpus_bataua	Oenocarpus_minor))))))	Kingia_australis);
((Pseudophoenix_vinifera	(((Sclerosperma_profizianum	Iriartea_deltoidea)	(Phoenix_dactylifera	Hydriastele_microspadix))	((Sabal_domingensis	(Chamaedorea_seifrizii	Calamus_caryotoides))	((((Roystonea_regia	Orania_palindan)	((Reinhardtia_simplex	Reinhardtia_paiewonskiana)	Reinhardtia_latisecta))	(Attalea_speciosa	((Elaeis_guineensis	Elaeis_oleifera)	Bactris_major)))	(((Kentiopsis_piersoniorum	(((Heterospathe_cagayanensis	Dypsis_decaryi)	Dictyosperma_album)	((Prestoea_acuminata	Veitchia_spiralis)	Burretiokentia_grandiflora)))	(Manicaria_saccifera	(Leopoldinia_pulchra	(Oenocarpus_bataua	Oenocarpus_minor))))	(Geonoma_undata	Pelagodoxa_henryana))))))	Kingia_australis);
((Elaeis_guineensis	(Elaeis_oleifera	(((((Oenocarpus_bataua	Oenocarpus_minor)	(Geonoma_undata	(Pseudophoenix_vinifera	Pelagodoxa_henryana)))	(((Prestoea_acuminata	((Leopoldinia_pulchra	(Sabal_domingensis	(Chamaedorea_seifrizii	Calamus_caryotoides)))	((Roystonea_regia	Orania_palindan)	((Reinhardtia_simplex	Reinhardtia_paiewonskiana)	Reinhardtia_latisecta))))	(((((Veitchia_spiralis	Burretiokentia_grandiflora)	(Heterospathe_cagayanensis	Dictyosperma_album))	Kentiopsis_piersoniorum)	Dypsis_decaryi)	(Phoenix_dactylifera	(Hydriastele_microspadix	(Sclerosperma_profizianum	Iriartea_deltoidea)))))	Manicaria_saccifera))	Bactris_major)	Attalea_speciosa)))	Kingia_australis);
((((Phoenix_dactylifera	(Pseudophoenix_vinifera	Prestoea_acuminata))	((Hydriastele_microspadix	Iriartea_deltoidea)	(((Geonoma_undata	Pelagodoxa_henryana)	((Leopoldinia_pulchra	(((Roystonea_regia	Orania_palindan)	((Reinhardtia_simplex	Reinhardtia_paiewonskiana)	Reinhardtia_latisecta))	((Sabal_domingensis	(Chamaedorea_seifrizii	Calamus_caryotoides))	(Attalea_speciosa	((Elaeis_guineensis	Elaeis_oleifera)	Bactris_major)))))	(Manicaria_saccifera	(Oenocarpus_bataua	Oenocarpus_minor))))	(Dictyosperma_album	(((Veitchia_spiralis	Burretiokentia_grandiflora)	Kentiopsis_piersoniorum)	(Heterospathe_cagayanensis	Dypsis_decaryi))))))	Sclerosperma_profizianum)	Kingia_australis);
(((((Phoenix_dactylifera	Pseudophoenix_vinifera)	Prestoea_acuminata)	((Hydriastele_microspadix	Iriartea_deltoidea)	(((Geonoma_undata	Pelagodoxa_henryana)	((Manicaria_saccifera	(Leopoldinia_pulchra	(Oenocarpus_bataua	Oenocarpus_minor)))	(((Roystonea_regia	Orania_palindan)	((Reinhardtia_simplex	Reinhardtia_paiewonskiana)	Reinhardtia_latisecta))	((Sabal_domingensis	(Chamaedorea_seifrizii	Calamus_caryotoides))	(Attalea_speciosa	((Elaeis_guineensis	Elaeis_oleifera)	Bactris_major))))))	(Dictyosperma_album	(((Veitchia_spiralis	Burretiokentia_grandiflora)	Kentiopsis_piersoniorum)	(Heterospathe_cagayanensis	Dypsis_decaryi))))))	Sclerosperma_profizianum)	Kingia_australis);
((Elaeis_guineensis	(Elaeis_oleifera	(((((((Dictyosperma_album	(((((Phoenix_dactylifera	Pseudophoenix_vinifera)	(Prestoea_acuminata	Veitchia_spiralis))	Burretiokentia_grandiflora)	Kentiopsis_piersoniorum)	(Heterospathe_cagayanensis	Dypsis_decaryi)))	(Geonoma_undata	Pelagodoxa_henryana))	(Manicaria_saccifera	(Leopoldinia_pulchra	(Oenocarpus_bataua	Oenocarpus_minor))))	(Hydriastele_microspadix	(Sclerosperma_profizianum	Iriartea_deltoidea)))	((Sabal_domingensis	(Chamaedorea_seifrizii	Calamus_caryotoides))	((Roystonea_regia	Orania_palindan)	((Reinhardtia_simplex	Reinhardtia_paiewonskiana)	Reinhardtia_latisecta))))	Bactris_major)	Attalea_speciosa)))	Kingia_australis);
(((((Burretiokentia_grandiflora	(Hydriastele_microspadix	Iriartea_deltoidea))	(Veitchia_spiralis	(Prestoea_acuminata	Pseudophoenix_vinifera)))	(Dypsis_decaryi	(Kentiopsis_piersoniorum	((Heterospathe_cagayanensis	Dictyosperma_album)	(((Bactris_major	(Attalea_speciosa	(Elaeis_guineensis	Elaeis_oleifera)))	((Leopoldinia_pulchra	((Sclerosperma_profizianum	Oenocarpus_bataua)	Oenocarpus_minor))	(Geonoma_undata	Pelagodoxa_henryana)))	(Manicaria_saccifera	((Sabal_domingensis	(Chamaedorea_seifrizii	Calamus_caryotoides))	((Roystonea_regia	Orania_palindan)	((Reinhardtia_simplex	Reinhardtia_paiewonskiana)	Reinhardtia_latisecta)))))))))	Phoenix_dactylifera)	Kingia_australis);
(((((Burretiokentia_grandiflora	(Kentiopsis_piersoniorum	((Dypsis_decaryi	((Geonoma_undata	Pelagodoxa_henryana)	(((Leopoldinia_pulchra	(Oenocarpus_bataua	Oenocarpus_minor))	(((Sabal_domingensis	(Chamaedorea_seifrizii	Calamus_caryotoides))	(Attalea_speciosa	((Elaeis_guineensis	Elaeis_oleifera)	Bactris_major)))	((Roystonea_regia	Orania_palindan)	((Reinhardtia_simplex	Reinhardtia_paiewonskiana)	Reinhardtia_latisecta))))	Manicaria_saccifera)))	(Heterospathe_cagayanensis	Dictyosperma_album))))	(((Iriartea_deltoidea	Pseudophoenix_vinifera)	Prestoea_acuminata)	Veitchia_spiralis))	(Phoenix_dactylifera	Hydriastele_microspadix))	Sclerosperma_profizianum)	Kingia_australis);
(((((Pseudophoenix_vinifera	Prestoea_acuminata)	Veitchia_spiralis)	((Iriartea_deltoidea	Hydriastele_microspadix)	(Burretiokentia_grandiflora	((Kentiopsis_piersoniorum	((Manicaria_saccifera	((Leopoldinia_pulchra	((Geonoma_undata	Pelagodoxa_henryana)	(Oenocarpus_bataua	Oenocarpus_minor)))	((Sclerosperma_profizianum	(((Attalea_speciosa	(Elaeis_guineensis	Elaeis_oleifera))	Bactris_major)	(Sabal_domingensis	(Chamaedorea_seifrizii	Calamus_caryotoides))))	((Roystonea_regia	Orania_palindan)	((Reinhardtia_simplex	Reinhardtia_paiewonskiana)	Reinhardtia_latisecta)))))	Dictyosperma_album))	(Heterospathe_cagayanensis	Dypsis_decaryi)))))	Phoenix_dactylifera)	Kingia_australis);
((((Pseudophoenix_vinifera	(Iriartea_deltoidea	(Hydriastele_microspadix	(((((Manicaria_saccifera	(Leopoldinia_pulchra	(Oenocarpus_bataua	Oenocarpus_minor)))	((((Reinhardtia_paiewonskiana	Reinhardtia_simplex)	Reinhardtia_latisecta)	(Orania_palindan	Roystonea_regia))	((Sabal_domingensis	(Calamus_caryotoides	Chamaedorea_seifrizii))	(Attalea_speciosa	(Bactris_major	(Elaeis_guineensis	Elaeis_oleifera))))))	Pelagodoxa_henryana)	Geonoma_undata)	(((Veitchia_spiralis	((Heterospathe_cagayanensis	Dypsis_decaryi)	Dictyosperma_album))	(Kentiopsis_piersoniorum	Burretiokentia_grandiflora))	Prestoea_acuminata)))))	Phoenix_dactylifera)	Sclerosperma_profizianum)	Kingia_australis);
(((Pseudophoenix_vinifera	((Iriartea_deltoidea	Hydriastele_microspadix)	(Dypsis_decaryi	(((Dictyosperma_album	Heterospathe_cagayanensis)	((((Oenocarpus_bataua	Oenocarpus_minor)	(Pelagodoxa_henryana	(((Attalea_speciosa	(Bactris_major	(Elaeis_guineensis	Elaeis_oleifera)))	(Geonoma_undata	(Leopoldinia_pulchra	(Sabal_domingensis	(Calamus_caryotoides	Chamaedorea_seifrizii)))))	(((Reinhardtia_paiewonskiana	Reinhardtia_simplex)	Reinhardtia_latisecta)	(Orania_palindan	Roystonea_regia)))))	Manicaria_saccifera)	Kentiopsis_piersoniorum))	((Phoenix_dactylifera	Burretiokentia_grandiflora)	(Prestoea_acuminata	Veitchia_spiralis))))))	Sclerosperma_profizianum)	Kingia_australis);
(((Pseudophoenix_vinifera	((Iriartea_deltoidea	Hydriastele_microspadix)	(Sclerosperma_profizianum	((((Leopoldinia_pulchra	Manicaria_saccifera)	(((((Reinhardtia_paiewonskiana	Reinhardtia_simplex)	Reinhardtia_latisecta)	(Orania_palindan	Roystonea_regia))	(Sabal_domingensis	(Calamus_caryotoides	Chamaedorea_seifrizii)))	((Bactris_major	((Elaeis_guineensis	Elaeis_oleifera)	Attalea_speciosa))	((Oenocarpus_minor	Oenocarpus_bataua)	(Geonoma_undata	Pelagodoxa_henryana)))))	(((Burretiokentia_grandiflora	(Prestoea_acuminata	Veitchia_spiralis))	Kentiopsis_piersoniorum)	(Heterospathe_cagayanensis	Dypsis_decaryi)))	Dictyosperma_album))))	Phoenix_dactylifera)	Kingia_australis);
(((Pseudophoenix_vinifera	(((Reinhardtia_latisecta	(Orania_palindan	Roystonea_regia))	(Geonoma_undata	((Sclerosperma_profizianum	(Sabal_domingensis	(Calamus_caryotoides	Chamaedorea_seifrizii)))	(((Reinhardtia_paiewonskiana	Reinhardtia_simplex)	Bactris_major)	((Elaeis_guineensis	Elaeis_oleifera)	Attalea_speciosa)))))	((Manicaria_saccifera	(((Oenocarpus_minor	Oenocarpus_bataua)	Pelagodoxa_henryana)	(((Burretiokentia_grandiflora	(Veitchia_spiralis	(Heterospathe_cagayanensis	Kentiopsis_piersoniorum)))	Dypsis_decaryi)	(((Iriartea_deltoidea	Hydriastele_microspadix)	Prestoea_acuminata)	Dictyosperma_album))))	Leopoldinia_pulchra)))	Phoenix_dactylifera)	Kingia_australis);
((Pseudophoenix_vinifera	((((Calamus_caryotoides	Chamaedorea_seifrizii)	((((Reinhardtia_latisecta	(Orania_palindan	Roystonea_regia))	(Reinhardtia_paiewonskiana	Reinhardtia_simplex))	(((Elaeis_guineensis	Elaeis_oleifera)	Attalea_speciosa)	Bactris_major))	Sclerosperma_profizianum))	((Manicaria_saccifera	((Sabal_domingensis	Leopoldinia_pulchra)	((Oenocarpus_minor	Oenocarpus_bataua)	(Geonoma_undata	Pelagodoxa_henryana))))	((((Dictyosperma_album	Heterospathe_cagayanensis)	((Burretiokentia_grandiflora	Veitchia_spiralis)	Kentiopsis_piersoniorum))	Dypsis_decaryi)	Phoenix_dactylifera)))	(Iriartea_deltoidea	(Prestoea_acuminata	Hydriastele_microspadix))))	Kingia_australis);
(((((Reinhardtia_latisecta	(Orania_palindan	Roystonea_regia))	(Reinhardtia_paiewonskiana	Reinhardtia_simplex))	(((Geonoma_undata	(Sabal_domingensis	(Calamus_caryotoides	Chamaedorea_seifrizii)))	(Attalea_speciosa	(Bactris_major	(Elaeis_guineensis	Elaeis_oleifera))))	((Pelagodoxa_henryana	((((Dictyosperma_album	(Dypsis_decaryi	((Burretiokentia_grandiflora	Veitchia_spiralis)	(Kentiopsis_piersoniorum	Heterospathe_cagayanensis))))	Manicaria_saccifera)	(Oenocarpus_minor	Oenocarpus_bataua))	Leopoldinia_pulchra))	((Phoenix_dactylifera	(Iriartea_deltoidea	Hydriastele_microspadix))	(Prestoea_acuminata	Pseudophoenix_vinifera)))))	Sclerosperma_profizianum)	Kingia_australis);
(((((Reinhardtia_latisecta	(Orania_palindan	Roystonea_regia))	(Reinhardtia_paiewonskiana	Reinhardtia_simplex))	(((Bactris_major	((Elaeis_guineensis	Elaeis_oleifera)	Attalea_speciosa))	(Pseudophoenix_vinifera	((((Manicaria_saccifera	Leopoldinia_pulchra)	(Oenocarpus_minor	Oenocarpus_bataua))	((Dictyosperma_album	(Dypsis_decaryi	(((Veitchia_spiralis	Burretiokentia_grandiflora)	Prestoea_acuminata)	(Kentiopsis_piersoniorum	Heterospathe_cagayanensis))))	(Hydriastele_microspadix	(Phoenix_dactylifera	Iriartea_deltoidea))))	(Geonoma_undata	Pelagodoxa_henryana))))	(Sabal_domingensis	(Calamus_caryotoides	Chamaedorea_seifrizii))))	Sclerosperma_profizianum)	Kingia_australis);
((((Orania_palindan	((Reinhardtia_paiewonskiana	Reinhardtia_simplex)	Reinhardtia_latisecta))	Roystonea_regia)	(((Calamus_caryotoides	Chamaedorea_seifrizii)	(Bactris_major	((Elaeis_guineensis	Elaeis_oleifera)	Attalea_speciosa)))	((((Heterospathe_cagayanensis	(Dypsis_decaryi	Kentiopsis_piersoniorum))	(Veitchia_spiralis	Burretiokentia_grandiflora))	(Dictyosperma_album	(Pseudophoenix_vinifera	((Phoenix_dactylifera	Hydriastele_microspadix)	(Sclerosperma_profizianum	Iriartea_deltoidea)))))	(((Prestoea_acuminata	(Sabal_domingensis	Leopoldinia_pulchra))	((Geonoma_undata	Pelagodoxa_henryana)	(Oenocarpus_minor	Oenocarpus_bataua)))	Manicaria_saccifera))))	Kingia_australis);
(((Pseudophoenix_vinifera	(((Sclerosperma_profizianum	Hydriastele_microspadix)	Iriartea_deltoidea)	(((((Prestoea_acuminata	(((Geonoma_undata	Pelagodoxa_henryana)	(Oenocarpus_minor	Oenocarpus_bataua))	((((Reinhardtia_paiewonskiana	Reinhardtia_simplex)	Reinhardtia_latisecta)	(Roystonea_regia	Orania_palindan))	((Sabal_domingensis	(Calamus_caryotoides	Chamaedorea_seifrizii))	(Bactris_major	((Elaeis_guineensis	Elaeis_oleifera)	Attalea_speciosa))))))	Leopoldinia_pulchra)	Manicaria_saccifera)	(((Veitchia_spiralis	Burretiokentia_grandiflora)	(Heterospathe_cagayanensis	Dypsis_decaryi))	Kentiopsis_piersoniorum))	Dictyosperma_album)))	Phoenix_dactylifera)	Kingia_australis);
(((((Prestoea_acuminata	((((Reinhardtia_paiewonskiana	Reinhardtia_simplex)	Reinhardtia_latisecta)	(Roystonea_regia	Orania_palindan))	((Attalea_speciosa	(Bactris_major	(Elaeis_guineensis	Elaeis_oleifera)))	((Sabal_domingensis	Chamaedorea_seifrizii)	Calamus_caryotoides))))	((((Leopoldinia_pulchra	Manicaria_saccifera)	(Pelagodoxa_henryana	(Oenocarpus_minor	Oenocarpus_bataua)))	(((Dictyosperma_album	(Heterospathe_cagayanensis	Dypsis_decaryi))	((Veitchia_spiralis	Burretiokentia_grandiflora)	Kentiopsis_piersoniorum))	(Phoenix_dactylifera	Hydriastele_microspadix)))	Geonoma_undata))	Pseudophoenix_vinifera)	(Sclerosperma_profizianum	Iriartea_deltoidea))	Kingia_australis);
((((Oenocarpus_minor	Oenocarpus_bataua)	(((Hydriastele_microspadix	((((Attalea_speciosa	(Bactris_major	(Elaeis_guineensis	Elaeis_oleifera)))	Calamus_caryotoides)	(Chamaedorea_seifrizii	Sabal_domingensis))	((Roystonea_regia	((Reinhardtia_paiewonskiana	Reinhardtia_simplex)	Reinhardtia_latisecta))	Orania_palindan)))	((Manicaria_saccifera	Sclerosperma_profizianum)	(Pelagodoxa_henryana	(((Burretiokentia_grandiflora	(Dypsis_decaryi	Heterospathe_cagayanensis))	(Kentiopsis_piersoniorum	((Veitchia_spiralis	(Prestoea_acuminata	(Iriartea_deltoidea	Pseudophoenix_vinifera)))	Dictyosperma_album)))	Geonoma_undata))))	Leopoldinia_pulchra))	Phoenix_dactylifera)	Kingia_australis);
((Sclerosperma_profizianum	((Pseudophoenix_vinifera	Prestoea_acuminata)	(((((Geonoma_undata	Pelagodoxa_henryana)	(Manicaria_saccifera	((Leopoldinia_pulchra	(Oenocarpus_minor	Oenocarpus_bataua))	((((Bactris_major	((Elaeis_guineensis	Elaeis_oleifera)	Attalea_speciosa))	Calamus_caryotoides)	((Phoenix_dactylifera	Chamaedorea_seifrizii)	Sabal_domingensis))	(((Reinhardtia_paiewonskiana	Reinhardtia_simplex)	Reinhardtia_latisecta)	(Orania_palindan	Roystonea_regia))))))	((Dictyosperma_album	(Dypsis_decaryi	Heterospathe_cagayanensis))	Kentiopsis_piersoniorum))	(Iriartea_deltoidea	Hydriastele_microspadix))	(Burretiokentia_grandiflora	Veitchia_spiralis))))	Kingia_australis);
(((Dictyosperma_album	((Sclerosperma_profizianum	Iriartea_deltoidea)	Hydriastele_microspadix))	(((Veitchia_spiralis	Prestoea_acuminata)	Pseudophoenix_vinifera)	(Burretiokentia_grandiflora	(((Dypsis_decaryi	Heterospathe_cagayanensis)	Kentiopsis_piersoniorum)	(Manicaria_saccifera	((Leopoldinia_pulchra	(Oenocarpus_minor	Oenocarpus_bataua))	(Pelagodoxa_henryana	((Geonoma_undata	(((Phoenix_dactylifera	Chamaedorea_seifrizii)	Sabal_domingensis)	(((Bactris_major	Attalea_speciosa)	Calamus_caryotoides)	(Elaeis_guineensis	Elaeis_oleifera))))	(((Reinhardtia_paiewonskiana	Reinhardtia_simplex)	Reinhardtia_latisecta)	(Orania_palindan	Roystonea_regia))))))))))	Kingia_australis);
(((Pseudophoenix_vinifera	((((Kentiopsis_piersoniorum	(Dypsis_decaryi	(Veitchia_spiralis	Burretiokentia_grandiflora)))	Heterospathe_cagayanensis)	(((Leopoldinia_pulchra	(Prestoea_acuminata	((((Phoenix_dactylifera	Chamaedorea_seifrizii)	(Bactris_major	((Elaeis_guineensis	Elaeis_oleifera)	Attalea_speciosa)))	Calamus_caryotoides)	(((Reinhardtia_paiewonskiana	Reinhardtia_simplex)	Reinhardtia_latisecta)	(Sabal_domingensis	(Orania_palindan	Roystonea_regia))))))	(Manicaria_saccifera	(Oenocarpus_minor	Oenocarpus_bataua)))	(Geonoma_undata	Pelagodoxa_henryana)))	((Sclerosperma_profizianum	Iriartea_deltoidea)	Hydriastele_microspadix)))	Dictyosperma_album)	Kingia_australis);
((Pseudophoenix_vinifera	(((((Orania_palindan	(Phoenix_dactylifera	Roystonea_regia))	Reinhardtia_latisecta)	(Reinhardtia_paiewonskiana	Reinhardtia_simplex))	(Bactris_major	(((Sabal_domingensis	Chamaedorea_seifrizii)	(Elaeis_guineensis	Elaeis_oleifera))	Attalea_speciosa)))	((Geonoma_undata	Pelagodoxa_henryana)	(((Prestoea_acuminata	(((Iriartea_deltoidea	Hydriastele_microspadix)	Dictyosperma_album)	((Heterospathe_cagayanensis	Dypsis_decaryi)	((Veitchia_spiralis	Burretiokentia_grandiflora)	Kentiopsis_piersoniorum))))	(((Sclerosperma_profizianum	Oenocarpus_minor)	Oenocarpus_bataua)	Manicaria_saccifera))	(Calamus_caryotoides	Leopoldinia_pulchra)))))	Kingia_australis);
((((Iriartea_deltoidea	Hydriastele_microspadix)	((Calamus_caryotoides	Pseudophoenix_vinifera)	((((Reinhardtia_paiewonskiana	Reinhardtia_simplex)	Reinhardtia_latisecta)	(Orania_palindan	Roystonea_regia))	((Sabal_domingensis	Chamaedorea_seifrizii)	(((Geonoma_undata	(((Heterospathe_cagayanensis	Dypsis_decaryi)	(((Dictyosperma_album	Prestoea_acuminata)	Sclerosperma_profizianum)	Veitchia_spiralis))	(Burretiokentia_grandiflora	Kentiopsis_piersoniorum)))	(Manicaria_saccifera	((Oenocarpus_minor	Oenocarpus_bataua)	Leopoldinia_pulchra)))	(Pelagodoxa_henryana	((Attalea_speciosa	Bactris_major)	(Elaeis_guineensis	Elaeis_oleifera))))))))	Phoenix_dactylifera)	Kingia_australis);
(((((Iriartea_deltoidea	Hydriastele_microspadix)	((((Attalea_speciosa	(Bactris_major	(Elaeis_guineensis	Elaeis_oleifera)))	(Sabal_domingensis	(Calamus_caryotoides	Chamaedorea_seifrizii)))	(((Reinhardtia_paiewonskiana	Reinhardtia_simplex)	Reinhardtia_latisecta)	(Orania_palindan	Roystonea_regia)))	((((Oenocarpus_minor	Oenocarpus_bataua)	Leopoldinia_pulchra)	(Manicaria_saccifera	(Dictyosperma_album	((Heterospathe_cagayanensis	Dypsis_decaryi)	(Kentiopsis_piersoniorum	((Prestoea_acuminata	Veitchia_spiralis)	(Burretiokentia_grandiflora	Geonoma_undata)))))))	Pelagodoxa_henryana)))	Pseudophoenix_vinifera)	(Sclerosperma_profizianum	Phoenix_dactylifera))	Kingia_australis);
(((((Iriartea_deltoidea	Hydriastele_microspadix)	(((((Veitchia_spiralis	(Prestoea_acuminata	Burretiokentia_grandiflora))	Kentiopsis_piersoniorum)	Dictyosperma_album)	(Heterospathe_cagayanensis	Dypsis_decaryi))	(((Oenocarpus_minor	Oenocarpus_bataua)	Manicaria_saccifera)	(Leopoldinia_pulchra	((Geonoma_undata	Pelagodoxa_henryana)	(((Bactris_major	((Elaeis_guineensis	Elaeis_oleifera)	Attalea_speciosa))	(Sabal_domingensis	(Calamus_caryotoides	Chamaedorea_seifrizii)))	(((Reinhardtia_paiewonskiana	Reinhardtia_simplex)	Reinhardtia_latisecta)	((Phoenix_dactylifera	Orania_palindan)	Roystonea_regia))))))))	Pseudophoenix_vinifera)	Sclerosperma_profizianum)	Kingia_australis);
(((((Iriartea_deltoidea	Hydriastele_microspadix)	((((Veitchia_spiralis	Burretiokentia_grandiflora)	Kentiopsis_piersoniorum)	(Dypsis_decaryi	(Heterospathe_cagayanensis	Dictyosperma_album)))	((Geonoma_undata	Pelagodoxa_henryana)	((Sclerosperma_profizianum	(Manicaria_saccifera	(((Bactris_major	((Elaeis_guineensis	Elaeis_oleifera)	Attalea_speciosa))	((Sabal_domingensis	Chamaedorea_seifrizii)	Calamus_caryotoides))	(((Reinhardtia_paiewonskiana	Reinhardtia_simplex)	Reinhardtia_latisecta)	(Orania_palindan	Roystonea_regia)))))	((Leopoldinia_pulchra	Prestoea_acuminata)	(Oenocarpus_minor	Oenocarpus_bataua))))))	Pseudophoenix_vinifera)	Phoenix_dactylifera)	Kingia_australis);
(((((Iriartea_deltoidea	Hydriastele_microspadix)	(((((Prestoea_acuminata	Veitchia_spiralis)	Burretiokentia_grandiflora)	Kentiopsis_piersoniorum)	(Dypsis_decaryi	(Heterospathe_cagayanensis	Dictyosperma_album)))	(Manicaria_saccifera	((Phoenix_dactylifera	((Leopoldinia_pulchra	(Oenocarpus_minor	Oenocarpus_bataua))	((Geonoma_undata	(((Elaeis_guineensis	Elaeis_oleifera)	(Attalea_speciosa	Bactris_major))	(Sabal_domingensis	(Chamaedorea_seifrizii	Calamus_caryotoides))))	Pelagodoxa_henryana)))	(((Reinhardtia_paiewonskiana	Reinhardtia_simplex)	Reinhardtia_latisecta)	(Orania_palindan	Roystonea_regia))))))	Pseudophoenix_vinifera)	Sclerosperma_profizianum)	Kingia_australis);
((((Phoenix_dactylifera	Hydriastele_microspadix)	(Pseudophoenix_vinifera	((Dictyosperma_album	((((Kentiopsis_piersoniorum	Burretiokentia_grandiflora)	Veitchia_spiralis)	(Dypsis_decaryi	Heterospathe_cagayanensis))	(((Oenocarpus_minor	Oenocarpus_bataua)	(Geonoma_undata	Pelagodoxa_henryana))	(Manicaria_saccifera	((((Sabal_domingensis	(Calamus_caryotoides	Chamaedorea_seifrizii))	(Attalea_speciosa	(Bactris_major	(Elaeis_oleifera	Elaeis_guineensis))))	(((Reinhardtia_paiewonskiana	Reinhardtia_simplex)	Reinhardtia_latisecta)	(Roystonea_regia	Orania_palindan)))	Leopoldinia_pulchra)))))	Prestoea_acuminata)))	(Sclerosperma_profizianum	Iriartea_deltoidea))	Kingia_australis);
(((Dictyosperma_album	(((Kentiopsis_piersoniorum	(Heterospathe_cagayanensis	(Burretiokentia_grandiflora	Veitchia_spiralis)))	(Dypsis_decaryi	Sclerosperma_profizianum))	(((Pelagodoxa_henryana	((((Bactris_major	((Elaeis_oleifera	Elaeis_guineensis)	Attalea_speciosa))	(Sabal_domingensis	Chamaedorea_seifrizii))	(Geonoma_undata	Calamus_caryotoides))	(((Reinhardtia_paiewonskiana	Reinhardtia_simplex)	Reinhardtia_latisecta)	(Phoenix_dactylifera	(Roystonea_regia	Orania_palindan)))))	(Leopoldinia_pulchra	(Oenocarpus_minor	Oenocarpus_bataua)))	Manicaria_saccifera)))	((Hydriastele_microspadix	Iriartea_deltoidea)	(Pseudophoenix_vinifera	Prestoea_acuminata)))	Kingia_australis);
((Sclerosperma_profizianum	(Pelagodoxa_henryana	((((((((Phoenix_dactylifera	Hydriastele_microspadix)	Iriartea_deltoidea)	(Pseudophoenix_vinifera	Dictyosperma_album))	Heterospathe_cagayanensis)	(Kentiopsis_piersoniorum	Dypsis_decaryi))	((Burretiokentia_grandiflora	Veitchia_spiralis)	Prestoea_acuminata))	((((Bactris_major	((Elaeis_oleifera	Elaeis_guineensis)	((Sabal_domingensis	Chamaedorea_seifrizii)	Attalea_speciosa)))	Calamus_caryotoides)	(((Reinhardtia_paiewonskiana	Reinhardtia_simplex)	Reinhardtia_latisecta)	(Roystonea_regia	Orania_palindan)))	((Leopoldinia_pulchra	(Oenocarpus_minor	Oenocarpus_bataua))	Manicaria_saccifera)))	Geonoma_undata)))	Kingia_australis);
((Sclerosperma_profizianum	((Hydriastele_microspadix	Iriartea_deltoidea)	(((Dictyosperma_album	(Dypsis_decaryi	Heterospathe_cagayanensis))	(Kentiopsis_piersoniorum	((Oenocarpus_minor	Oenocarpus_bataua)	(((Leopoldinia_pulchra	((Pelagodoxa_henryana	((Geonoma_undata	(Elaeis_oleifera	Elaeis_guineensis))	(Calamus_caryotoides	(Bactris_major	Attalea_speciosa))))	(Sabal_domingensis	Chamaedorea_seifrizii)))	(((Reinhardtia_paiewonskiana	Reinhardtia_simplex)	Reinhardtia_latisecta)	((Phoenix_dactylifera	Roystonea_regia)	Orania_palindan)))	Manicaria_saccifera))))	(Burretiokentia_grandiflora	((Prestoea_acuminata	Pseudophoenix_vinifera)	Veitchia_spiralis)))))	Kingia_australis);
(((Hydriastele_microspadix	((((Manicaria_saccifera	((Pelagodoxa_henryana	((Reinhardtia_paiewonskiana	Reinhardtia_simplex)	((Orania_palindan	Reinhardtia_latisecta)	Roystonea_regia)))	(((Calamus_caryotoides	(((Elaeis_oleifera	Elaeis_guineensis)	Bactris_major)	Attalea_speciosa))	(Sabal_domingensis	(Phoenix_dactylifera	Chamaedorea_seifrizii)))	Geonoma_undata)))	(Leopoldinia_pulchra	(Oenocarpus_minor	Oenocarpus_bataua)))	((Heterospathe_cagayanensis	Dictyosperma_album)	(Kentiopsis_piersoniorum	Dypsis_decaryi)))	(Burretiokentia_grandiflora	(((Iriartea_deltoidea	Pseudophoenix_vinifera)	Prestoea_acuminata)	Veitchia_spiralis))))	Sclerosperma_profizianum)	Kingia_australis);
((((Prestoea_acuminata	Veitchia_spiralis)	(((Kentiopsis_piersoniorum	(((Phoenix_dactylifera	(((Manicaria_saccifera	Leopoldinia_pulchra)	(((Reinhardtia_latisecta	(Reinhardtia_paiewonskiana	Reinhardtia_simplex))	(Orania_palindan	Roystonea_regia))	((Bactris_major	(Attalea_speciosa	(Elaeis_oleifera	Elaeis_guineensis)))	(Sabal_domingensis	(Calamus_caryotoides	Chamaedorea_seifrizii)))))	(Oenocarpus_minor	Oenocarpus_bataua)))	(Geonoma_undata	(Sclerosperma_profizianum	Pelagodoxa_henryana)))	((Heterospathe_cagayanensis	Dictyosperma_album)	Dypsis_decaryi)))	Burretiokentia_grandiflora)	(Iriartea_deltoidea	Hydriastele_microspadix)))	Pseudophoenix_vinifera)	Kingia_australis);
(((((((Sclerosperma_profizianum	((Sabal_domingensis	Chamaedorea_seifrizii)	(Calamus_caryotoides	(Bactris_major	(Attalea_speciosa	(Elaeis_oleifera	Elaeis_guineensis))))))	((((Oenocarpus_minor	Oenocarpus_bataua)	((Kentiopsis_piersoniorum	(Burretiokentia_grandiflora	(Prestoea_acuminata	Veitchia_spiralis)))	(Dictyosperma_album	(Dypsis_decaryi	Heterospathe_cagayanensis))))	Manicaria_saccifera)	((Iriartea_deltoidea	Hydriastele_microspadix)	Leopoldinia_pulchra)))	((Reinhardtia_latisecta	(Reinhardtia_paiewonskiana	Reinhardtia_simplex))	(Orania_palindan	Roystonea_regia)))	(Geonoma_undata	Phoenix_dactylifera))	Pseudophoenix_vinifera)	Pelagodoxa_henryana)	Kingia_australis);
((((Attalea_speciosa	(((((Sabal_domingensis	(Calamus_caryotoides	Leopoldinia_pulchra))	(((Oenocarpus_minor	Oenocarpus_bataua)	(Geonoma_undata	Pelagodoxa_henryana))	(((Kentiopsis_piersoniorum	Dypsis_decaryi)	((Heterospathe_cagayanensis	Dictyosperma_album)	(Burretiokentia_grandiflora	(Prestoea_acuminata	Veitchia_spiralis))))	Manicaria_saccifera)))	(((Reinhardtia_simplex	(Reinhardtia_latisecta	Reinhardtia_paiewonskiana))	(Orania_palindan	Roystonea_regia))	Chamaedorea_seifrizii))	(Elaeis_oleifera	Elaeis_guineensis))	Bactris_major))	Pseudophoenix_vinifera)	((Sclerosperma_profizianum	Iriartea_deltoidea)	(Phoenix_dactylifera	Hydriastele_microspadix)))	Kingia_australis);
(((Elaeis_guineensis	((((Prestoea_acuminata	Pseudophoenix_vinifera)	((((Reinhardtia_latisecta	(Reinhardtia_paiewonskiana	Reinhardtia_simplex))	(Orania_palindan	Roystonea_regia))	(Sabal_domingensis	(Calamus_caryotoides	Chamaedorea_seifrizii)))	(((Leopoldinia_pulchra	(Oenocarpus_minor	Oenocarpus_bataua))	Manicaria_saccifera)	((Geonoma_undata	Pelagodoxa_henryana)	(((Iriartea_deltoidea	Phoenix_dactylifera)	Hydriastele_microspadix)	(((Burretiokentia_grandiflora	Veitchia_spiralis)	Kentiopsis_piersoniorum)	(Dictyosperma_album	(Heterospathe_cagayanensis	Dypsis_decaryi))))))))	(Attalea_speciosa	Bactris_major))	Elaeis_oleifera))	Sclerosperma_profizianum)	Kingia_australis);
(((Pseudophoenix_vinifera	((Iriartea_deltoidea	(Phoenix_dactylifera	Hydriastele_microspadix))	(((((((Kentiopsis_piersoniorum	Dictyosperma_album)	(Burretiokentia_grandiflora	(Prestoea_acuminata	Veitchia_spiralis)))	Heterospathe_cagayanensis)	Dypsis_decaryi)	(((Leopoldinia_pulchra	(Oenocarpus_minor	Oenocarpus_bataua))	Geonoma_undata)	Manicaria_saccifera))	((Pelagodoxa_henryana	(((Elaeis_oleifera	Elaeis_guineensis)	Attalea_speciosa)	Bactris_major))	((Reinhardtia_latisecta	(Reinhardtia_paiewonskiana	Reinhardtia_simplex))	(Orania_palindan	Roystonea_regia))))	((Sabal_domingensis	Chamaedorea_seifrizii)	Calamus_caryotoides))))	Sclerosperma_profizianum)	Kingia_australis);
((((Hydriastele_microspadix	(Iriartea_deltoidea	Sclerosperma_profizianum))	(((((Reinhardtia_latisecta	(Reinhardtia_simplex	Reinhardtia_paiewonskiana))	(Orania_palindan	Roystonea_regia))	(((Bactris_major	(Attalea_speciosa	(Elaeis_oleifera	Elaeis_guineensis)))	(((Geonoma_undata	Pelagodoxa_henryana)	(((Heterospathe_cagayanensis	Dictyosperma_album)	(Dypsis_decaryi	((Prestoea_acuminata	Veitchia_spiralis)	Burretiokentia_grandiflora)))	Kentiopsis_piersoniorum))	((Manicaria_saccifera	Leopoldinia_pulchra)	(Oenocarpus_bataua	Oenocarpus_minor))))	(Sabal_domingensis	Chamaedorea_seifrizii)))	Calamus_caryotoides)	Pseudophoenix_vinifera))	Phoenix_dactylifera)	Kingia_australis);
((Iriartea_deltoidea	(Phoenix_dactylifera	((Pseudophoenix_vinifera	(((Reinhardtia_latisecta	(Reinhardtia_simplex	Reinhardtia_paiewonskiana))	(Orania_palindan	Roystonea_regia))	(((Geonoma_undata	Sclerosperma_profizianum)	(((Bactris_major	Attalea_speciosa)	(Elaeis_oleifera	Elaeis_guineensis))	(Sabal_domingensis	(Calamus_caryotoides	Chamaedorea_seifrizii))))	(Pelagodoxa_henryana	(((Dictyosperma_album	(Dypsis_decaryi	(Heterospathe_cagayanensis	(Kentiopsis_piersoniorum	((Prestoea_acuminata	Veitchia_spiralis)	Burretiokentia_grandiflora)))))	Manicaria_saccifera)	((Oenocarpus_bataua	Oenocarpus_minor)	Leopoldinia_pulchra))))))	Hydriastele_microspadix)))	Kingia_australis);
(((Pseudophoenix_vinifera	(((Phoenix_dactylifera	Hydriastele_microspadix)	Iriartea_deltoidea)	((Orania_palindan	Roystonea_regia)	((Kentiopsis_piersoniorum	((Dypsis_decaryi	Heterospathe_cagayanensis)	(((Prestoea_acuminata	Veitchia_spiralis)	Burretiokentia_grandiflora)	Dictyosperma_album)))	(Manicaria_saccifera	(((Reinhardtia_latisecta	(Reinhardtia_simplex	Reinhardtia_paiewonskiana))	(((Calamus_caryotoides	(Sabal_domingensis	Chamaedorea_seifrizii))	Geonoma_undata)	(Attalea_speciosa	((Elaeis_oleifera	Elaeis_guineensis)	Bactris_major))))	((Pelagodoxa_henryana	(Oenocarpus_bataua	Oenocarpus_minor))	Leopoldinia_pulchra)))))))	Sclerosperma_profizianum)	Kingia_australis);
(((Pseudophoenix_vinifera	(((Sclerosperma_profizianum	Hydriastele_microspadix)	Iriartea_deltoidea)	(((Geonoma_undata	Pelagodoxa_henryana)	(((Orania_palindan	Roystonea_regia)	(Reinhardtia_latisecta	(Reinhardtia_simplex	Reinhardtia_paiewonskiana)))	((Calamus_caryotoides	(Sabal_domingensis	Chamaedorea_seifrizii))	(Attalea_speciosa	((Elaeis_oleifera	Elaeis_guineensis)	Bactris_major)))))	((Prestoea_acuminata	Leopoldinia_pulchra)	((Manicaria_saccifera	(Oenocarpus_bataua	Oenocarpus_minor))	(Kentiopsis_piersoniorum	(Dypsis_decaryi	((Veitchia_spiralis	Burretiokentia_grandiflora)	(Heterospathe_cagayanensis	Dictyosperma_album)))))))))	Phoenix_dactylifera)	Kingia_australis);
(((Pseudophoenix_vinifera	(Leopoldinia_pulchra	((Sclerosperma_profizianum	(((Orania_palindan	Roystonea_regia)	(Reinhardtia_latisecta	(Reinhardtia_simplex	Reinhardtia_paiewonskiana)))	(Calamus_caryotoides	((Sabal_domingensis	(Phoenix_dactylifera	Chamaedorea_seifrizii))	(Bactris_major	(Attalea_speciosa	(Elaeis_oleifera	Elaeis_guineensis)))))))	(Manicaria_saccifera	((Oenocarpus_bataua	Oenocarpus_minor)	((Geonoma_undata	Pelagodoxa_henryana)	(Burretiokentia_grandiflora	((Dictyosperma_album	(Heterospathe_cagayanensis	Dypsis_decaryi))	((Veitchia_spiralis	Kentiopsis_piersoniorum)	Prestoea_acuminata)))))))))	(Hydriastele_microspadix	Iriartea_deltoidea))	Kingia_australis);
((Pelagodoxa_henryana	(((((Leopoldinia_pulchra	(((Bactris_major	(Attalea_speciosa	(Elaeis_oleifera	Elaeis_guineensis)))	((Sabal_domingensis	(Calamus_caryotoides	Chamaedorea_seifrizii))	((Orania_palindan	Roystonea_regia)	(Reinhardtia_latisecta	(Reinhardtia_simplex	Reinhardtia_paiewonskiana)))))	(Manicaria_saccifera	((Kentiopsis_piersoniorum	((Heterospathe_cagayanensis	Dictyosperma_album)	(((Hydriastele_microspadix	Iriartea_deltoidea)	(Pseudophoenix_vinifera	(Prestoea_acuminata	Veitchia_spiralis)))	Burretiokentia_grandiflora)))	Dypsis_decaryi))))	Phoenix_dactylifera)	(Oenocarpus_bataua	Oenocarpus_minor))	Sclerosperma_profizianum)	Geonoma_undata))	Kingia_australis);
(((Reinhardtia_latisecta	((((((Calamus_caryotoides	(Prestoea_acuminata	(((Oenocarpus_bataua	Oenocarpus_minor)	Leopoldinia_pulchra)	(((Geonoma_undata	Pelagodoxa_henryana)	(((((Hydriastele_microspadix	Iriartea_deltoidea)	(Pseudophoenix_vinifera	Veitchia_spiralis))	Burretiokentia_grandiflora)	Kentiopsis_piersoniorum)	((Heterospathe_cagayanensis	Dictyosperma_album)	Dypsis_decaryi)))	Manicaria_saccifera))))	(Bactris_major	(Attalea_speciosa	(Elaeis_oleifera	Elaeis_guineensis))))	(Sabal_domingensis	(Chamaedorea_seifrizii	Phoenix_dactylifera)))	(Orania_palindan	Roystonea_regia))	Reinhardtia_simplex)	Reinhardtia_paiewonskiana))	Sclerosperma_profizianum)	Kingia_australis);
(((Pelagodoxa_henryana	(((((((((Iriartea_deltoidea	Pseudophoenix_vinifera)	Veitchia_spiralis)	Prestoea_acuminata)	Burretiokentia_grandiflora)	Kentiopsis_piersoniorum)	((Heterospathe_cagayanensis	Dictyosperma_album)	Dypsis_decaryi))	(Phoenix_dactylifera	Hydriastele_microspadix))	(((((Orania_palindan	Roystonea_regia)	(Reinhardtia_latisecta	(Reinhardtia_simplex	Reinhardtia_paiewonskiana)))	((Bactris_major	(Attalea_speciosa	(Elaeis_oleifera	Elaeis_guineensis)))	(Chamaedorea_seifrizii	Calamus_caryotoides)))	(((Oenocarpus_bataua	Oenocarpus_minor)	Leopoldinia_pulchra)	Manicaria_saccifera))	Sabal_domingensis))	Geonoma_undata))	Sclerosperma_profizianum)	Kingia_australis);
((Elaeis_guineensis	(((Bactris_major	Attalea_speciosa)	((Sabal_domingensis	(Chamaedorea_seifrizii	Calamus_caryotoides))	(((((Oenocarpus_bataua	Oenocarpus_minor)	Leopoldinia_pulchra)	(Manicaria_saccifera	((Geonoma_undata	Pelagodoxa_henryana)	((((((Prestoea_acuminata	(Iriartea_deltoidea	Pseudophoenix_vinifera))	Veitchia_spiralis)	Burretiokentia_grandiflora)	Kentiopsis_piersoniorum)	(Heterospathe_cagayanensis	Dypsis_decaryi))	Dictyosperma_album))))	(Phoenix_dactylifera	Hydriastele_microspadix))	(Sclerosperma_profizianum	((Orania_palindan	Roystonea_regia)	(Reinhardtia_latisecta	(Reinhardtia_simplex	Reinhardtia_paiewonskiana)))))))	Elaeis_oleifera))	Kingia_australis);
((Elaeis_guineensis	((Bactris_major	(((Sabal_domingensis	(Chamaedorea_seifrizii	Calamus_caryotoides))	((Sclerosperma_profizianum	(Prestoea_acuminata	((((Geonoma_undata	Pelagodoxa_henryana)	((Kentiopsis_piersoniorum	(Heterospathe_cagayanensis	Dypsis_decaryi))	((Veitchia_spiralis	Burretiokentia_grandiflora)	(Pseudophoenix_vinifera	Dictyosperma_album))))	(Oenocarpus_bataua	Oenocarpus_minor))	((Manicaria_saccifera	((Phoenix_dactylifera	Iriartea_deltoidea)	Hydriastele_microspadix))	Leopoldinia_pulchra))))	((Orania_palindan	Roystonea_regia)	(Reinhardtia_latisecta	(Reinhardtia_simplex	Reinhardtia_paiewonskiana)))))	Attalea_speciosa))	Elaeis_oleifera))	Kingia_australis);
((Sclerosperma_profizianum	(((((Oenocarpus_bataua	Oenocarpus_minor)	((Leopoldinia_pulchra	Manicaria_saccifera)	((Geonoma_undata	Pelagodoxa_henryana)	(((Dypsis_decaryi	(Kentiopsis_piersoniorum	Heterospathe_cagayanensis))	((Prestoea_acuminata	Pseudophoenix_vinifera)	(Veitchia_spiralis	Burretiokentia_grandiflora)))	Dictyosperma_album))))	(Iriartea_deltoidea	Hydriastele_microspadix))	((Calamus_caryotoides	((Attalea_speciosa	(Elaeis_oleifera	Elaeis_guineensis))	Bactris_major))	(Sabal_domingensis	(Phoenix_dactylifera	Chamaedorea_seifrizii))))	((Reinhardtia_latisecta	(Reinhardtia_paiewonskiana	Reinhardtia_simplex))	(Orania_palindan	Roystonea_regia))))	Kingia_australis);
((Sclerosperma_profizianum	((Iriartea_deltoidea	Hydriastele_microspadix)	(((((((Reinhardtia_latisecta	(Reinhardtia_paiewonskiana	Reinhardtia_simplex))	(Orania_palindan	Roystonea_regia))	(Sabal_domingensis	(Phoenix_dactylifera	Chamaedorea_seifrizii)))	(Attalea_speciosa	((Elaeis_oleifera	Elaeis_guineensis)	Bactris_major)))	(Manicaria_saccifera	((Geonoma_undata	((Oenocarpus_bataua	Oenocarpus_minor)	Pelagodoxa_henryana))	(Kentiopsis_piersoniorum	((Burretiokentia_grandiflora	(Dypsis_decaryi	Heterospathe_cagayanensis))	(Dictyosperma_album	((Prestoea_acuminata	Pseudophoenix_vinifera)	Veitchia_spiralis)))))))	Calamus_caryotoides)	Leopoldinia_pulchra)))	Kingia_australis);
((Pelagodoxa_henryana	((((Sabal_domingensis	Leopoldinia_pulchra)	(Iriartea_deltoidea	Hydriastele_microspadix))	(((Reinhardtia_latisecta	(Reinhardtia_paiewonskiana	Reinhardtia_simplex))	(Orania_palindan	Roystonea_regia))	((Chamaedorea_seifrizii	Calamus_caryotoides)	(Attalea_speciosa	((Elaeis_oleifera	Elaeis_guineensis)	Bactris_major)))))	((Oenocarpus_bataua	Oenocarpus_minor)	(((((Burretiokentia_grandiflora	((Phoenix_dactylifera	Pseudophoenix_vinifera)	(Veitchia_spiralis	Prestoea_acuminata)))	Kentiopsis_piersoniorum)	((Dypsis_decaryi	Heterospathe_cagayanensis)	Dictyosperma_album))	(Sclerosperma_profizianum	Geonoma_undata))	Manicaria_saccifera))))	Kingia_australis);
(((((Reinhardtia_latisecta	(Reinhardtia_paiewonskiana	Reinhardtia_simplex))	(Orania_palindan	(Phoenix_dactylifera	Roystonea_regia)))	(((Bactris_major	(Attalea_speciosa	(Elaeis_oleifera	Elaeis_guineensis)))	(Chamaedorea_seifrizii	Sabal_domingensis))	((Iriartea_deltoidea	Hydriastele_microspadix)	((Burretiokentia_grandiflora	(Geonoma_undata	Pelagodoxa_henryana))	((Oenocarpus_bataua	Oenocarpus_minor)	(((((Pseudophoenix_vinifera	(Veitchia_spiralis	Prestoea_acuminata))	Kentiopsis_piersoniorum)	(Heterospathe_cagayanensis	Dictyosperma_album))	Dypsis_decaryi)	((Calamus_caryotoides	Leopoldinia_pulchra)	Manicaria_saccifera)))))))	Sclerosperma_profizianum)	Kingia_australis);
(((Pseudophoenix_vinifera	((Iriartea_deltoidea	(Hydriastele_microspadix	Sclerosperma_profizianum))	(((Chamaedorea_seifrizii	Calamus_caryotoides)	(Bactris_major	(Attalea_speciosa	(Elaeis_oleifera	Elaeis_guineensis))))	(((((Kentiopsis_piersoniorum	(Dictyosperma_album	(Heterospathe_cagayanensis	Dypsis_decaryi)))	((Veitchia_spiralis	Prestoea_acuminata)	Burretiokentia_grandiflora))	(Geonoma_undata	Pelagodoxa_henryana))	(Sabal_domingensis	(((Oenocarpus_bataua	Oenocarpus_minor)	Manicaria_saccifera)	Leopoldinia_pulchra)))	((Reinhardtia_latisecta	(Reinhardtia_paiewonskiana	Reinhardtia_simplex))	(Orania_palindan	Roystonea_regia))))))	Phoenix_dactylifera)	Kingia_australis);
(((Sclerosperma_profizianum	(Pseudophoenix_vinifera	((Iriartea_deltoidea	Hydriastele_microspadix)	(((Manicaria_saccifera	(Kentiopsis_piersoniorum	((((Veitchia_spiralis	Prestoea_acuminata)	Burretiokentia_grandiflora)	Dictyosperma_album)	(Heterospathe_cagayanensis	Dypsis_decaryi))))	((Pelagodoxa_henryana	(Oenocarpus_bataua	Oenocarpus_minor))	Leopoldinia_pulchra))	(((Geonoma_undata	(Calamus_caryotoides	((Elaeis_oleifera	Elaeis_guineensis)	(Bactris_major	Attalea_speciosa))))	(Sabal_domingensis	Chamaedorea_seifrizii))	((Reinhardtia_latisecta	(Reinhardtia_paiewonskiana	Reinhardtia_simplex))	(Orania_palindan	Roystonea_regia)))))))	Phoenix_dactylifera)	Kingia_australis);
(((Pseudophoenix_vinifera	((Iriartea_deltoidea	Hydriastele_microspadix)	(((((Leopoldinia_pulchra	(Oenocarpus_bataua	Oenocarpus_minor))	(((Sabal_domingensis	(Calamus_caryotoides	Chamaedorea_seifrizii))	((Attalea_speciosa	((Elaeis_oleifera	Elaeis_guineensis)	Bactris_major))	Geonoma_undata))	(Pelagodoxa_henryana	((Reinhardtia_latisecta	(Reinhardtia_paiewonskiana	Reinhardtia_simplex))	(Orania_palindan	(Phoenix_dactylifera	Roystonea_regia))))))	Manicaria_saccifera)	((((Veitchia_spiralis	Prestoea_acuminata)	Burretiokentia_grandiflora)	Kentiopsis_piersoniorum)	(Heterospathe_cagayanensis	Dypsis_decaryi)))	Dictyosperma_album)))	Sclerosperma_profizianum)	Kingia_australis);
(((Pseudophoenix_vinifera	((Iriartea_deltoidea	(Phoenix_dactylifera	Hydriastele_microspadix))	(((((Reinhardtia_paiewonskiana	Reinhardtia_simplex)	(Sabal_domingensis	(Calamus_caryotoides	Chamaedorea_seifrizii)))	((Attalea_speciosa	((Elaeis_oleifera	Elaeis_guineensis)	Bactris_major))	Geonoma_undata))	(Reinhardtia_latisecta	(Orania_palindan	Roystonea_regia)))	(((((((Veitchia_spiralis	Burretiokentia_grandiflora)	Kentiopsis_piersoniorum)	(Heterospathe_cagayanensis	Dypsis_decaryi))	Prestoea_acuminata)	Dictyosperma_album)	((Leopoldinia_pulchra	(Oenocarpus_bataua	Oenocarpus_minor))	Manicaria_saccifera))	Pelagodoxa_henryana))))	Sclerosperma_profizianum)	Kingia_australis);
((((Dypsis_decaryi	((((Veitchia_spiralis	Burretiokentia_grandiflora)	Prestoea_acuminata)	Kentiopsis_piersoniorum)	(Heterospathe_cagayanensis	Dictyosperma_album)))	((((Phoenix_dactylifera	Oenocarpus_bataua)	Oenocarpus_minor)	Manicaria_saccifera)	((Geonoma_undata	Pelagodoxa_henryana)	(Leopoldinia_pulchra	(((Orania_palindan	Roystonea_regia)	((Reinhardtia_paiewonskiana	Reinhardtia_simplex)	Reinhardtia_latisecta))	(((Attalea_speciosa	(Elaeis_oleifera	Elaeis_guineensis))	Bactris_major)	((Sabal_domingensis	Chamaedorea_seifrizii)	Calamus_caryotoides)))))))	(Pseudophoenix_vinifera	(Iriartea_deltoidea	(Sclerosperma_profizianum	Hydriastele_microspadix))))	Kingia_australis);
((((Hydriastele_microspadix	((Prestoea_acuminata	Pseudophoenix_vinifera)	((((((Reinhardtia_paiewonskiana	Reinhardtia_simplex)	Reinhardtia_latisecta)	Chamaedorea_seifrizii)	((Elaeis_oleifera	Elaeis_guineensis)	(Bactris_major	Attalea_speciosa)))	((Sabal_domingensis	(Calamus_caryotoides	Leopoldinia_pulchra))	(((Oenocarpus_bataua	Oenocarpus_minor)	Manicaria_saccifera)	((Dypsis_decaryi	(((Burretiokentia_grandiflora	Veitchia_spiralis)	Kentiopsis_piersoniorum)	(Heterospathe_cagayanensis	Dictyosperma_album)))	(Geonoma_undata	Pelagodoxa_henryana)))))	((Phoenix_dactylifera	Orania_palindan)	Roystonea_regia))))	Iriartea_deltoidea)	Sclerosperma_profizianum)	Kingia_australis);
(((Elaeis_guineensis	(((Bactris_major	Attalea_speciosa)	((Chamaedorea_seifrizii	Calamus_caryotoides)	(((Roystonea_regia	Orania_palindan)	((Reinhardtia_paiewonskiana	Reinhardtia_simplex)	Reinhardtia_latisecta))	(((((Hydriastele_microspadix	(Phoenix_dactylifera	(Iriartea_deltoidea	Pseudophoenix_vinifera)))	(Dypsis_decaryi	(((Dictyosperma_album	Heterospathe_cagayanensis)	Prestoea_acuminata)	((Burretiokentia_grandiflora	Veitchia_spiralis)	Kentiopsis_piersoniorum))))	(Geonoma_undata	Pelagodoxa_henryana))	(Oenocarpus_minor	Oenocarpus_bataua))	((Sabal_domingensis	Leopoldinia_pulchra)	Manicaria_saccifera)))))	Elaeis_oleifera))	Sclerosperma_profizianum)	Kingia_australis);
((Pelagodoxa_henryana	(((((Leopoldinia_pulchra	(Oenocarpus_minor	Oenocarpus_bataua))	(((Iriartea_deltoidea	Hydriastele_microspadix)	(Sclerosperma_profizianum	Phoenix_dactylifera))	(((Bactris_major	((Sabal_domingensis	Chamaedorea_seifrizii)	((Elaeis_oleifera	Elaeis_guineensis)	Attalea_speciosa)))	Calamus_caryotoides)	((Roystonea_regia	Orania_palindan)	((Reinhardtia_paiewonskiana	Reinhardtia_simplex)	Reinhardtia_latisecta)))))	Manicaria_saccifera)	((Heterospathe_cagayanensis	Dypsis_decaryi)	(Dictyosperma_album	((Pseudophoenix_vinifera	(Prestoea_acuminata	(Burretiokentia_grandiflora	Veitchia_spiralis)))	Kentiopsis_piersoniorum))))	Geonoma_undata))	Kingia_australis);
((((Iriartea_deltoidea	Hydriastele_microspadix)	(((((Phoenix_dactylifera	Roystonea_regia)	Orania_palindan)	Dypsis_decaryi)	((Kentiopsis_piersoniorum	(Heterospathe_cagayanensis	Dictyosperma_album))	((Geonoma_undata	Pelagodoxa_henryana)	(((((Bactris_major	(Elaeis_oleifera	Elaeis_guineensis))	Attalea_speciosa)	((Sabal_domingensis	Chamaedorea_seifrizii)	Calamus_caryotoides))	((Reinhardtia_paiewonskiana	Reinhardtia_simplex)	Reinhardtia_latisecta))	(Manicaria_saccifera	(Leopoldinia_pulchra	(Oenocarpus_minor	Oenocarpus_bataua)))))))	(Burretiokentia_grandiflora	((Pseudophoenix_vinifera	Prestoea_acuminata)	Veitchia_spiralis))))	Sclerosperma_profizianum)	Kingia_australis);
((((Burretiokentia_grandiflora	(Phoenix_dactylifera	(Iriartea_deltoidea	Hydriastele_microspadix)))	((((Dypsis_decaryi	(Heterospathe_cagayanensis	Dictyosperma_album))	(Manicaria_saccifera	((Leopoldinia_pulchra	((Geonoma_undata	(((Elaeis_oleifera	Elaeis_guineensis)	(Attalea_speciosa	Bactris_major))	(Sabal_domingensis	(Chamaedorea_seifrizii	Calamus_caryotoides))))	((Roystonea_regia	Orania_palindan)	((Reinhardtia_paiewonskiana	Reinhardtia_simplex)	Reinhardtia_latisecta))))	(Pelagodoxa_henryana	(Oenocarpus_minor	Oenocarpus_bataua)))))	Kentiopsis_piersoniorum)	((Pseudophoenix_vinifera	Prestoea_acuminata)	Veitchia_spiralis)))	Sclerosperma_profizianum)	Kingia_australis);
((((Phoenix_dactylifera	(Iriartea_deltoidea	Hydriastele_microspadix))	((Burretiokentia_grandiflora	(((Kentiopsis_piersoniorum	Dictyosperma_album)	Dypsis_decaryi)	(Heterospathe_cagayanensis	(Manicaria_saccifera	(((Geonoma_undata	Pelagodoxa_henryana)	(((Attalea_speciosa	(Bactris_major	(Elaeis_oleifera	Elaeis_guineensis)))	((Chamaedorea_seifrizii	Sabal_domingensis)	Calamus_caryotoides))	(((Reinhardtia_paiewonskiana	Reinhardtia_simplex)	Reinhardtia_latisecta)	(Orania_palindan	Roystonea_regia))))	(Leopoldinia_pulchra	(Oenocarpus_minor	Oenocarpus_bataua)))))))	(Prestoea_acuminata	(Veitchia_spiralis	Pseudophoenix_vinifera))))	Sclerosperma_profizianum)	Kingia_australis);
(((Iriartea_deltoidea	((Prestoea_acuminata	Pseudophoenix_vinifera)	((((Phoenix_dactylifera	Hydriastele_microspadix)	Burretiokentia_grandiflora)	(((Manicaria_saccifera	((Pelagodoxa_henryana	((((Geonoma_undata	(Elaeis_oleifera	Elaeis_guineensis))	(Attalea_speciosa	(Bactris_major	Calamus_caryotoides)))	(Chamaedorea_seifrizii	Sabal_domingensis))	(((Reinhardtia_paiewonskiana	Reinhardtia_simplex)	Reinhardtia_latisecta)	(Orania_palindan	Roystonea_regia))))	(Oenocarpus_minor	Oenocarpus_bataua)))	Leopoldinia_pulchra)	(Kentiopsis_piersoniorum	((Heterospathe_cagayanensis	Dypsis_decaryi)	Dictyosperma_album))))	Veitchia_spiralis)))	Sclerosperma_profizianum)	Kingia_australis);
((((Phoenix_dactylifera	Pseudophoenix_vinifera)	((Prestoea_acuminata	(Veitchia_spiralis	(Burretiokentia_grandiflora	(((Heterospathe_cagayanensis	Dictyosperma_album)	(Dypsis_decaryi	(((Leopoldinia_pulchra	(Oenocarpus_minor	Oenocarpus_bataua))	((Hydriastele_microspadix	((Attalea_speciosa	((Elaeis_oleifera	Elaeis_guineensis)	Bactris_major))	((Calamus_caryotoides	Chamaedorea_seifrizii)	Sabal_domingensis)))	(((((Reinhardtia_paiewonskiana	Reinhardtia_simplex)	Reinhardtia_latisecta)	(Orania_palindan	Roystonea_regia))	Pelagodoxa_henryana)	Geonoma_undata)))	Manicaria_saccifera)))	Kentiopsis_piersoniorum))))	Iriartea_deltoidea))	Sclerosperma_profizianum)	Kingia_australis);
(((((Manicaria_saccifera	((((Kentiopsis_piersoniorum	(Veitchia_spiralis	Burretiokentia_grandiflora))	(Heterospathe_cagayanensis	Dictyosperma_album))	Dypsis_decaryi)	(((Bactris_major	(Attalea_speciosa	(Elaeis_oleifera	Elaeis_guineensis)))	((Chamaedorea_seifrizii	Sabal_domingensis)	Calamus_caryotoides))	((Oenocarpus_minor	Oenocarpus_bataua)	((((Reinhardtia_paiewonskiana	Reinhardtia_simplex)	Reinhardtia_latisecta)	(Orania_palindan	Roystonea_regia))	(Pelagodoxa_henryana	Geonoma_undata))))))	Leopoldinia_pulchra)	(((Pseudophoenix_vinifera	Phoenix_dactylifera)	Prestoea_acuminata)	(Iriartea_deltoidea	Hydriastele_microspadix)))	Sclerosperma_profizianum)	Kingia_australis);
(((Attalea_speciosa	((Elaeis_oleifera	Elaeis_guineensis)	((((((Sabal_domingensis	Leopoldinia_pulchra)	((Manicaria_saccifera	((((Heterospathe_cagayanensis	Dypsis_decaryi)	(Kentiopsis_piersoniorum	(Veitchia_spiralis	Burretiokentia_grandiflora)))	Dictyosperma_album)	Sclerosperma_profizianum))	(Oenocarpus_minor	Oenocarpus_bataua)))	(Pelagodoxa_henryana	Geonoma_undata))	(Calamus_caryotoides	Chamaedorea_seifrizii))	(((Reinhardtia_paiewonskiana	Reinhardtia_simplex)	Reinhardtia_latisecta)	(Orania_palindan	Roystonea_regia)))	Bactris_major)))	((Prestoea_acuminata	Pseudophoenix_vinifera)	((Iriartea_deltoidea	Hydriastele_microspadix)	Phoenix_dactylifera)))	Kingia_australis);
(((((((Calamus_caryotoides	(Sabal_domingensis	Leopoldinia_pulchra))	(Manicaria_saccifera	((((Heterospathe_cagayanensis	Dypsis_decaryi)	(Kentiopsis_piersoniorum	(Veitchia_spiralis	Burretiokentia_grandiflora)))	Dictyosperma_album)	(Oenocarpus_minor	Oenocarpus_bataua))))	(Pelagodoxa_henryana	Geonoma_undata))	((((Reinhardtia_paiewonskiana	Reinhardtia_simplex)	Reinhardtia_latisecta)	(Orania_palindan	Roystonea_regia))	((Phoenix_dactylifera	Chamaedorea_seifrizii)	((Bactris_major	Attalea_speciosa)	(Elaeis_oleifera	Elaeis_guineensis)))))	((Prestoea_acuminata	Pseudophoenix_vinifera)	(Iriartea_deltoidea	Hydriastele_microspadix)))	Sclerosperma_profizianum)	Kingia_australis);
((Attalea_speciosa	((((((Reinhardtia_latisecta	(Reinhardtia_simplex	Reinhardtia_paiewonskiana))	(Roystonea_regia	Orania_palindan))	(Calamus_caryotoides	((Leopoldinia_pulchra	((((((Kentiopsis_piersoniorum	Burretiokentia_grandiflora)	(Prestoea_acuminata	Veitchia_spiralis))	(Dypsis_decaryi	Heterospathe_cagayanensis))	(Dictyosperma_album	(Sclerosperma_profizianum	(((Hydriastele_microspadix	Iriartea_deltoidea)	Phoenix_dactylifera)	Pseudophoenix_vinifera))))	Geonoma_undata)	((Oenocarpus_bataua	Oenocarpus_minor)	Manicaria_saccifera)))	Pelagodoxa_henryana)))	(Sabal_domingensis	Chamaedorea_seifrizii))	(Elaeis_oleifera	Elaeis_guineensis))	Bactris_major))	Kingia_australis);
((((((Calamus_caryotoides	((((Elaeis_oleifera	Elaeis_guineensis)	Bactris_major)	Attalea_speciosa)	(Sabal_domingensis	Chamaedorea_seifrizii)))	((((((Burretiokentia_grandiflora	(Prestoea_acuminata	Veitchia_spiralis))	((Heterospathe_cagayanensis	Dictyosperma_album)	Dypsis_decaryi))	Kentiopsis_piersoniorum)	(Hydriastele_microspadix	Iriartea_deltoidea))	(Geonoma_undata	Pelagodoxa_henryana))	(((Oenocarpus_bataua	Oenocarpus_minor)	Leopoldinia_pulchra)	Manicaria_saccifera)))	Pseudophoenix_vinifera)	((Reinhardtia_latisecta	(Reinhardtia_simplex	Reinhardtia_paiewonskiana))	(Orania_palindan	(Phoenix_dactylifera	Roystonea_regia))))	Sclerosperma_profizianum)	Kingia_australis);
(((Pseudophoenix_vinifera	(Elaeis_guineensis	(((Prestoea_acuminata	(Attalea_speciosa	(((((((Burretiokentia_grandiflora	Veitchia_spiralis)	(((Heterospathe_cagayanensis	Dictyosperma_album)	Dypsis_decaryi)	Kentiopsis_piersoniorum))	(Hydriastele_microspadix	Iriartea_deltoidea))	(Geonoma_undata	Pelagodoxa_henryana))	((Oenocarpus_bataua	Oenocarpus_minor)	Manicaria_saccifera))	Leopoldinia_pulchra)	(((Sabal_domingensis	(Phoenix_dactylifera	Chamaedorea_seifrizii))	Calamus_caryotoides)	(((Reinhardtia_latisecta	Reinhardtia_paiewonskiana)	(Orania_palindan	Roystonea_regia))	Reinhardtia_simplex)))))	Bactris_major)	Elaeis_oleifera)))	Sclerosperma_profizianum)	Kingia_australis);
((((Pseudophoenix_vinifera	Prestoea_acuminata)	(((Chamaedorea_seifrizii	Calamus_caryotoides)	(Attalea_speciosa	(Bactris_major	(Elaeis_oleifera	Elaeis_guineensis))))	((((((Dypsis_decaryi	(Kentiopsis_piersoniorum	(Heterospathe_cagayanensis	(Burretiokentia_grandiflora	Veitchia_spiralis))))	(Sclerosperma_profizianum	(Dictyosperma_album	(Hydriastele_microspadix	Iriartea_deltoidea))))	(Manicaria_saccifera	(Oenocarpus_bataua	Oenocarpus_minor)))	(Sabal_domingensis	Leopoldinia_pulchra))	(Geonoma_undata	Pelagodoxa_henryana))	((Orania_palindan	Roystonea_regia)	((Reinhardtia_simplex	Reinhardtia_paiewonskiana)	Reinhardtia_latisecta)))))	Phoenix_dactylifera)	Kingia_australis);
((((Pseudophoenix_vinifera	((Hydriastele_microspadix	Iriartea_deltoidea)	(((Geonoma_undata	Pelagodoxa_henryana)	(((Leopoldinia_pulchra	(Oenocarpus_bataua	Oenocarpus_minor))	Manicaria_saccifera)	(((Attalea_speciosa	(Bactris_major	(Elaeis_oleifera	(Sclerosperma_profizianum	Elaeis_guineensis))))	((Orania_palindan	Roystonea_regia)	((Reinhardtia_simplex	Reinhardtia_paiewonskiana)	Reinhardtia_latisecta)))	(Chamaedorea_seifrizii	Calamus_caryotoides))))	(((Prestoea_acuminata	Dictyosperma_album)	(Heterospathe_cagayanensis	Dypsis_decaryi))	(Kentiopsis_piersoniorum	(Burretiokentia_grandiflora	Veitchia_spiralis))))))	Sabal_domingensis)	Phoenix_dactylifera)	Kingia_australis);
(((Pseudophoenix_vinifera	(Calamus_caryotoides	((((((Leopoldinia_pulchra	(Oenocarpus_bataua	Oenocarpus_minor))	((((Kentiopsis_piersoniorum	Heterospathe_cagayanensis)	((Dypsis_decaryi	(Sclerosperma_profizianum	(Burretiokentia_grandiflora	Veitchia_spiralis)))	(Dictyosperma_album	Prestoea_acuminata)))	(Hydriastele_microspadix	Iriartea_deltoidea))	Manicaria_saccifera))	(Geonoma_undata	Pelagodoxa_henryana))	((Bactris_major	((Elaeis_oleifera	Elaeis_guineensis)	Attalea_speciosa))	((Orania_palindan	Roystonea_regia)	((Reinhardtia_simplex	Reinhardtia_paiewonskiana)	Reinhardtia_latisecta))))	Sabal_domingensis)	Chamaedorea_seifrizii)))	Phoenix_dactylifera)	Kingia_australis);
((Pelagodoxa_henryana	(((((((Phoenix_dactylifera	Chamaedorea_seifrizii)	(Bactris_major	((Elaeis_oleifera	Elaeis_guineensis)	Attalea_speciosa)))	((Orania_palindan	Roystonea_regia)	((Reinhardtia_simplex	Reinhardtia_paiewonskiana)	Reinhardtia_latisecta)))	(Sabal_domingensis	(Leopoldinia_pulchra	Calamus_caryotoides)))	(Manicaria_saccifera	(Oenocarpus_bataua	Oenocarpus_minor)))	((Heterospathe_cagayanensis	Dypsis_decaryi)	(Kentiopsis_piersoniorum	(((Hydriastele_microspadix	(Sclerosperma_profizianum	Iriartea_deltoidea))	Dictyosperma_album)	(Burretiokentia_grandiflora	((Pseudophoenix_vinifera	Prestoea_acuminata)	Veitchia_spiralis))))))	Geonoma_undata))	Kingia_australis);
(((Prestoea_acuminata	((((Manicaria_saccifera	(Leopoldinia_pulchra	(((((Geonoma_undata	Calamus_caryotoides)	((Sabal_domingensis	Chamaedorea_seifrizii)	(Bactris_major	((Elaeis_oleifera	Elaeis_guineensis)	Attalea_speciosa))))	((Orania_palindan	(Phoenix_dactylifera	Roystonea_regia))	((Reinhardtia_simplex	Reinhardtia_paiewonskiana)	Reinhardtia_latisecta)))	Pelagodoxa_henryana)	(Oenocarpus_bataua	Oenocarpus_minor))))	(((Dictyosperma_album	Heterospathe_cagayanensis)	(Kentiopsis_piersoniorum	(Veitchia_spiralis	Burretiokentia_grandiflora)))	Dypsis_decaryi))	(Hydriastele_microspadix	Iriartea_deltoidea))	Pseudophoenix_vinifera))	Sclerosperma_profizianum)	Kingia_australis);
(((Pelagodoxa_henryana	(((((((Sabal_domingensis	(Calamus_caryotoides	Chamaedorea_seifrizii))	((Bactris_major	Pseudophoenix_vinifera)	Attalea_speciosa))	((Orania_palindan	Roystonea_regia)	((Reinhardtia_simplex	Reinhardtia_paiewonskiana)	Reinhardtia_latisecta)))	(Elaeis_oleifera	Elaeis_guineensis))	(Leopoldinia_pulchra	(Manicaria_saccifera	((Oenocarpus_bataua	Oenocarpus_minor)	(((((Dictyosperma_album	Heterospathe_cagayanensis)	Prestoea_acuminata)	Dypsis_decaryi)	(Kentiopsis_piersoniorum	(Veitchia_spiralis	Burretiokentia_grandiflora)))	(Hydriastele_microspadix	Iriartea_deltoidea))))))	Phoenix_dactylifera)	Geonoma_undata))	Sclerosperma_profizianum)	Kingia_australis);
((Pelagodoxa_henryana	(((Manicaria_saccifera	((Prestoea_acuminata	(((Bactris_major	(Attalea_speciosa	(Elaeis_oleifera	Elaeis_guineensis)))	(((Orania_palindan	Roystonea_regia)	((Reinhardtia_simplex	Reinhardtia_paiewonskiana)	Reinhardtia_latisecta))	(Sabal_domingensis	Chamaedorea_seifrizii)))	Calamus_caryotoides))	((Oenocarpus_bataua	Oenocarpus_minor)	Leopoldinia_pulchra)))	((((Dictyosperma_album	Heterospathe_cagayanensis)	Dypsis_decaryi)	(Kentiopsis_piersoniorum	(Veitchia_spiralis	Burretiokentia_grandiflora)))	(Pseudophoenix_vinifera	(Phoenix_dactylifera	(Hydriastele_microspadix	(Sclerosperma_profizianum	Iriartea_deltoidea))))))	Geonoma_undata))	Kingia_australis);
(((Roystonea_regia	(Orania_palindan	(Reinhardtia_latisecta	(Reinhardtia_simplex	Reinhardtia_paiewonskiana))))	(((Attalea_speciosa	((Elaeis_oleifera	Elaeis_guineensis)	Bactris_major))	(Geonoma_undata	((Sclerosperma_profizianum	(Calamus_caryotoides	Chamaedorea_seifrizii))	Sabal_domingensis)))	(((Leopoldinia_pulchra	Manicaria_saccifera)	(Pelagodoxa_henryana	(Oenocarpus_bataua	Oenocarpus_minor)))	((Pseudophoenix_vinifera	((Phoenix_dactylifera	Iriartea_deltoidea)	Hydriastele_microspadix))	((Burretiokentia_grandiflora	Kentiopsis_piersoniorum)	((Dictyosperma_album	(Prestoea_acuminata	Veitchia_spiralis))	(Heterospathe_cagayanensis	Dypsis_decaryi)))))))	Kingia_australis);
(((((Reinhardtia_latisecta	(Reinhardtia_simplex	Reinhardtia_paiewonskiana))	(Roystonea_regia	Orania_palindan))	((((((Calamus_caryotoides	Leopoldinia_pulchra)	(Oenocarpus_bataua	Oenocarpus_minor))	((Geonoma_undata	Pelagodoxa_henryana)	((Iriartea_deltoidea	Hydriastele_microspadix)	((((Heterospathe_cagayanensis	Dictyosperma_album)	((Prestoea_acuminata	Veitchia_spiralis)	Burretiokentia_grandiflora))	Kentiopsis_piersoniorum)	Dypsis_decaryi))))	Manicaria_saccifera)	(((Elaeis_oleifera	Elaeis_guineensis)	(Bactris_major	Attalea_speciosa))	(Phoenix_dactylifera	(Sabal_domingensis	Chamaedorea_seifrizii))))	Pseudophoenix_vinifera))	Sclerosperma_profizianum)	Kingia_australis);
((((Roystonea_regia	((Reinhardtia_latisecta	(Reinhardtia_simplex	Reinhardtia_paiewonskiana))	((Geonoma_undata	((Chamaedorea_seifrizii	Calamus_caryotoides)	(((Elaeis_oleifera	Elaeis_guineensis)	Attalea_speciosa)	Bactris_major)))	((Pelagodoxa_henryana	(((Prestoea_acuminata	Oenocarpus_bataua)	Oenocarpus_minor)	((Dypsis_decaryi	((Heterospathe_cagayanensis	Dictyosperma_album)	((Veitchia_spiralis	Burretiokentia_grandiflora)	Kentiopsis_piersoniorum)))	Manicaria_saccifera)))	((Sabal_domingensis	Leopoldinia_pulchra)	((Iriartea_deltoidea	(Phoenix_dactylifera	Hydriastele_microspadix))	Pseudophoenix_vinifera))))))	Orania_palindan)	Sclerosperma_profizianum)	Kingia_australis);
(((Phoenix_dactylifera	((Sclerosperma_profizianum	Iriartea_deltoidea)	Hydriastele_microspadix))	((Dypsis_decaryi	(Dictyosperma_album	(Heterospathe_cagayanensis	(Kentiopsis_piersoniorum	((Prestoea_acuminata	Pseudophoenix_vinifera)	(Veitchia_spiralis	Burretiokentia_grandiflora))))))	(((Leopoldinia_pulchra	(Oenocarpus_bataua	Oenocarpus_minor))	((((Roystonea_regia	Orania_palindan)	(Reinhardtia_latisecta	(Reinhardtia_simplex	Reinhardtia_paiewonskiana)))	((Calamus_caryotoides	(Sabal_domingensis	Chamaedorea_seifrizii))	(((Elaeis_oleifera	Elaeis_guineensis)	Attalea_speciosa)	Bactris_major)))	(Pelagodoxa_henryana	Geonoma_undata)))	Manicaria_saccifera)))	Kingia_australis);
(((((Roystonea_regia	Orania_palindan)	Reinhardtia_latisecta)	((Geonoma_undata	(((Chamaedorea_seifrizii	Calamus_caryotoides)	Sabal_domingensis)	((((Reinhardtia_simplex	Reinhardtia_paiewonskiana)	Bactris_major)	(Elaeis_oleifera	Elaeis_guineensis))	Attalea_speciosa)))	(Manicaria_saccifera	((Pelagodoxa_henryana	(Sclerosperma_profizianum	((Iriartea_deltoidea	Hydriastele_microspadix)	((((Heterospathe_cagayanensis	Dypsis_decaryi)	((Veitchia_spiralis	Prestoea_acuminata)	Pseudophoenix_vinifera))	(Kentiopsis_piersoniorum	Burretiokentia_grandiflora))	Dictyosperma_album))))	(Leopoldinia_pulchra	(Oenocarpus_bataua	Oenocarpus_minor))))))	Phoenix_dactylifera)	Kingia_australis);
((((((Kentiopsis_piersoniorum	((Dypsis_decaryi	(Heterospathe_cagayanensis	Dictyosperma_album))	(((Roystonea_regia	Orania_palindan)	((Reinhardtia_simplex	Reinhardtia_paiewonskiana)	Reinhardtia_latisecta))	(((Pelagodoxa_henryana	(Leopoldinia_pulchra	(Oenocarpus_bataua	Oenocarpus_minor)))	(Geonoma_undata	(((Chamaedorea_seifrizii	Calamus_caryotoides)	Sabal_domingensis)	(Sclerosperma_profizianum	(Bactris_major	((Elaeis_oleifera	Elaeis_guineensis)	Attalea_speciosa))))))	Manicaria_saccifera))))	Burretiokentia_grandiflora)	((Prestoea_acuminata	Veitchia_spiralis)	Pseudophoenix_vinifera))	(Iriartea_deltoidea	Hydriastele_microspadix))	Phoenix_dactylifera)	Kingia_australis);
(((Phoenix_dactylifera	(((((((((Chamaedorea_seifrizii	Calamus_caryotoides)	Sabal_domingensis)	(Bactris_major	((Elaeis_oleifera	Elaeis_guineensis)	Attalea_speciosa)))	((Roystonea_regia	Orania_palindan)	((Reinhardtia_simplex	Reinhardtia_paiewonskiana)	Reinhardtia_latisecta)))	((Leopoldinia_pulchra	(Oenocarpus_bataua	Oenocarpus_minor))	Manicaria_saccifera))	Pelagodoxa_henryana)	Geonoma_undata)	((Prestoea_acuminata	Dictyosperma_album)	((Veitchia_spiralis	(Kentiopsis_piersoniorum	(Dypsis_decaryi	Heterospathe_cagayanensis)))	Burretiokentia_grandiflora)))	(Pseudophoenix_vinifera	(Iriartea_deltoidea	Hydriastele_microspadix))))	Sclerosperma_profizianum)	Kingia_australis);
(((((((((Calamus_caryotoides	Leopoldinia_pulchra)	(Oenocarpus_bataua	Oenocarpus_minor))	Manicaria_saccifera)	(Kentiopsis_piersoniorum	(((Heterospathe_cagayanensis	Dictyosperma_album)	Dypsis_decaryi)	(Burretiokentia_grandiflora	(Veitchia_spiralis	Prestoea_acuminata)))))	((Geonoma_undata	Pelagodoxa_henryana)	((Bactris_major	((Elaeis_oleifera	Elaeis_guineensis)	Attalea_speciosa))	((((Phoenix_dactylifera	Roystonea_regia)	Orania_palindan)	((Reinhardtia_simplex	Reinhardtia_paiewonskiana)	Reinhardtia_latisecta))	(Chamaedorea_seifrizii	Sabal_domingensis)))))	(Iriartea_deltoidea	Hydriastele_microspadix))	Pseudophoenix_vinifera)	Sclerosperma_profizianum)	Kingia_australis);
((((((Kentiopsis_piersoniorum	((Dictyosperma_album	(Dypsis_decaryi	Heterospathe_cagayanensis))	(Burretiokentia_grandiflora	(Veitchia_spiralis	Prestoea_acuminata))))	(((((((Calamus_caryotoides	Chamaedorea_seifrizii)	Sabal_domingensis)	(Attalea_speciosa	Bactris_major))	(Elaeis_oleifera	Elaeis_guineensis))	((Roystonea_regia	Orania_palindan)	(Reinhardtia_simplex	(Reinhardtia_paiewonskiana	Reinhardtia_latisecta))))	(Manicaria_saccifera	(Leopoldinia_pulchra	(Oenocarpus_bataua	Oenocarpus_minor))))	(Geonoma_undata	Pelagodoxa_henryana)))	(Iriartea_deltoidea	(Phoenix_dactylifera	Hydriastele_microspadix)))	Pseudophoenix_vinifera)	Sclerosperma_profizianum)	Kingia_australis);
((((((((Attalea_speciosa	((Elaeis_oleifera	Elaeis_guineensis)	Bactris_major))	((Chamaedorea_seifrizii	Sabal_domingensis)	Calamus_caryotoides))	((Reinhardtia_simplex	Reinhardtia_paiewonskiana)	Reinhardtia_latisecta))	((((Oenocarpus_bataua	Oenocarpus_minor)	(Geonoma_undata	Pelagodoxa_henryana))	Leopoldinia_pulchra)	(Manicaria_saccifera	(((Iriartea_deltoidea	(Sclerosperma_profizianum	Hydriastele_microspadix))	(Dictyosperma_album	Prestoea_acuminata))	(((Burretiokentia_grandiflora	Veitchia_spiralis)	Kentiopsis_piersoniorum)	(Dypsis_decaryi	Heterospathe_cagayanensis))))))	Pseudophoenix_vinifera)	(Roystonea_regia	Orania_palindan))	Phoenix_dactylifera)	Kingia_australis);
((((((Iriartea_deltoidea	Hydriastele_microspadix)	((Prestoea_acuminata	(Veitchia_spiralis	Pseudophoenix_vinifera))	Burretiokentia_grandiflora))	((Dypsis_decaryi	Kentiopsis_piersoniorum)	((Manicaria_saccifera	((((((Sabal_domingensis	(Calamus_caryotoides	Chamaedorea_seifrizii))	(((Reinhardtia_paiewonskiana	Reinhardtia_simplex)	Reinhardtia_latisecta)	(Roystonea_regia	Orania_palindan)))	(Bactris_major	((Elaeis_oleifera	Elaeis_guineensis)	Attalea_speciosa)))	(Geonoma_undata	Pelagodoxa_henryana))	Leopoldinia_pulchra)	(Oenocarpus_bataua	Oenocarpus_minor)))	(Heterospathe_cagayanensis	Dictyosperma_album))))	Phoenix_dactylifera)	Sclerosperma_profizianum)	Kingia_australis);
(((((Iriartea_deltoidea	Hydriastele_microspadix)	((Pseudophoenix_vinifera	((Prestoea_acuminata	Veitchia_spiralis)	Sclerosperma_profizianum))	Burretiokentia_grandiflora))	((Kentiopsis_piersoniorum	((Heterospathe_cagayanensis	Dypsis_decaryi)	(Manicaria_saccifera	((Oenocarpus_bataua	Oenocarpus_minor)	(Leopoldinia_pulchra	(((((Reinhardtia_paiewonskiana	Reinhardtia_simplex)	Reinhardtia_latisecta)	(Roystonea_regia	Orania_palindan))	(Geonoma_undata	((Sabal_domingensis	(Calamus_caryotoides	Chamaedorea_seifrizii))	((Elaeis_oleifera	Elaeis_guineensis)	(Attalea_speciosa	Bactris_major)))))	Pelagodoxa_henryana))))))	Dictyosperma_album))	Phoenix_dactylifera)	Kingia_australis);
((((Phoenix_dactylifera	(Iriartea_deltoidea	Hydriastele_microspadix))	(((Veitchia_spiralis	(Pseudophoenix_vinifera	Prestoea_acuminata))	Burretiokentia_grandiflora)	(Kentiopsis_piersoniorum	(((((((((Reinhardtia_paiewonskiana	Reinhardtia_simplex)	Reinhardtia_latisecta)	(Roystonea_regia	Orania_palindan))	(Geonoma_undata	(((Elaeis_oleifera	Elaeis_guineensis)	Attalea_speciosa)	(Chamaedorea_seifrizii	Calamus_caryotoides))))	Sabal_domingensis)	(Pelagodoxa_henryana	(Oenocarpus_bataua	Oenocarpus_minor)))	(Manicaria_saccifera	Leopoldinia_pulchra))	Bactris_major)	((Heterospathe_cagayanensis	Dictyosperma_album)	Dypsis_decaryi)))))	Sclerosperma_profizianum)	Kingia_australis);
(((Orania_palindan	((((((Elaeis_oleifera	Elaeis_guineensis)	(Bactris_major	Attalea_speciosa))	((((Kentiopsis_piersoniorum	((((Pseudophoenix_vinifera	Prestoea_acuminata)	Veitchia_spiralis)	Burretiokentia_grandiflora)	((Heterospathe_cagayanensis	Dictyosperma_album)	Dypsis_decaryi)))	(Iriartea_deltoidea	Hydriastele_microspadix))	(Geonoma_undata	Pelagodoxa_henryana))	(((Oenocarpus_bataua	Oenocarpus_minor)	Leopoldinia_pulchra)	Manicaria_saccifera)))	(Sabal_domingensis	(Chamaedorea_seifrizii	Calamus_caryotoides)))	((Reinhardtia_paiewonskiana	Reinhardtia_simplex)	Reinhardtia_latisecta))	(Phoenix_dactylifera	Roystonea_regia)))	Sclerosperma_profizianum)	Kingia_australis);
(((Attalea_speciosa	((Elaeis_oleifera	Elaeis_guineensis)	(((((Roystonea_regia	Orania_palindan)	((Reinhardtia_paiewonskiana	Reinhardtia_simplex)	Reinhardtia_latisecta))	(Sabal_domingensis	(Chamaedorea_seifrizii	Calamus_caryotoides)))	((Manicaria_saccifera	((((Phoenix_dactylifera	(Iriartea_deltoidea	Hydriastele_microspadix))	((Pseudophoenix_vinifera	(Prestoea_acuminata	Veitchia_spiralis))	Burretiokentia_grandiflora))	((Heterospathe_cagayanensis	Dictyosperma_album)	(Kentiopsis_piersoniorum	Dypsis_decaryi)))	((Oenocarpus_bataua	Oenocarpus_minor)	Leopoldinia_pulchra)))	(Geonoma_undata	Pelagodoxa_henryana)))	Bactris_major)))	Sclerosperma_profizianum)	Kingia_australis);
(((((Roystonea_regia	Orania_palindan)	((Reinhardtia_paiewonskiana	Reinhardtia_simplex)	Reinhardtia_latisecta))	((((Oenocarpus_bataua	Oenocarpus_minor)	((Manicaria_saccifera	((Dypsis_decaryi	(((Phoenix_dactylifera	(Iriartea_deltoidea	Hydriastele_microspadix))	((Pseudophoenix_vinifera	(Prestoea_acuminata	Veitchia_spiralis))	Burretiokentia_grandiflora))	Dictyosperma_album))	(Heterospathe_cagayanensis	Kentiopsis_piersoniorum)))	Leopoldinia_pulchra))	Pelagodoxa_henryana)	(((Sabal_domingensis	(Chamaedorea_seifrizii	Calamus_caryotoides))	Geonoma_undata)	(Attalea_speciosa	((Elaeis_oleifera	Elaeis_guineensis)	Bactris_major)))))	Sclerosperma_profizianum)	Kingia_australis);
(((Elaeis_guineensis	((((Sabal_domingensis	Chamaedorea_seifrizii)	((Roystonea_regia	Orania_palindan)	((Reinhardtia_paiewonskiana	Reinhardtia_simplex)	Reinhardtia_latisecta)))	(((((Manicaria_saccifera	(((((Pseudophoenix_vinifera	Veitchia_spiralis)	Prestoea_acuminata)	Burretiokentia_grandiflora)	(Dictyosperma_album	(Heterospathe_cagayanensis	Dypsis_decaryi)))	Kentiopsis_piersoniorum))	(Leopoldinia_pulchra	(Oenocarpus_bataua	Oenocarpus_minor)))	(Geonoma_undata	Pelagodoxa_henryana))	(Phoenix_dactylifera	(Iriartea_deltoidea	Hydriastele_microspadix)))	((Bactris_major	Attalea_speciosa)	Calamus_caryotoides)))	Elaeis_oleifera))	Sclerosperma_profizianum)	Kingia_australis);
((((Sclerosperma_profizianum	Iriartea_deltoidea)	Hydriastele_microspadix)	((((((Bactris_major	Attalea_speciosa)	(Elaeis_oleifera	Elaeis_guineensis))	((Phoenix_dactylifera	Chamaedorea_seifrizii)	((Sabal_domingensis	(Roystonea_regia	Orania_palindan))	((Reinhardtia_paiewonskiana	Reinhardtia_simplex)	Reinhardtia_latisecta))))	(((Manicaria_saccifera	((Kentiopsis_piersoniorum	((Veitchia_spiralis	Prestoea_acuminata)	Burretiokentia_grandiflora))	(Dictyosperma_album	(Heterospathe_cagayanensis	Dypsis_decaryi))))	(Leopoldinia_pulchra	(Oenocarpus_bataua	Oenocarpus_minor)))	(Geonoma_undata	Pelagodoxa_henryana)))	Pseudophoenix_vinifera)	Calamus_caryotoides))	Kingia_australis);
((((Pseudophoenix_vinifera	((Iriartea_deltoidea	Hydriastele_microspadix)	Prestoea_acuminata))	((((Geonoma_undata	(Elaeis_oleifera	Elaeis_guineensis))	((Attalea_speciosa	((Sabal_domingensis	(Calamus_caryotoides	Chamaedorea_seifrizii))	((Reinhardtia_paiewonskiana	Reinhardtia_simplex)	Reinhardtia_latisecta)))	Bactris_major))	((((Manicaria_saccifera	(((Kentiopsis_piersoniorum	(Veitchia_spiralis	Burretiokentia_grandiflora))	(Heterospathe_cagayanensis	Dypsis_decaryi))	Dictyosperma_album))	(Oenocarpus_bataua	Oenocarpus_minor))	Leopoldinia_pulchra)	Pelagodoxa_henryana))	(Phoenix_dactylifera	(Roystonea_regia	Orania_palindan))))	Sclerosperma_profizianum)	Kingia_australis);
((((((Sclerosperma_profizianum	(Sabal_domingensis	Chamaedorea_seifrizii))	((Bactris_major	(Attalea_speciosa	(Elaeis_oleifera	Elaeis_guineensis)))	((Roystonea_regia	Orania_palindan)	((Reinhardtia_paiewonskiana	Reinhardtia_simplex)	Reinhardtia_latisecta))))	((Pelagodoxa_henryana	(Geonoma_undata	(((Iriartea_deltoidea	Hydriastele_microspadix)	Pseudophoenix_vinifera)	(((Heterospathe_cagayanensis	Dictyosperma_album)	(Kentiopsis_piersoniorum	Dypsis_decaryi))	(Burretiokentia_grandiflora	(Prestoea_acuminata	Veitchia_spiralis))))))	(Manicaria_saccifera	((Oenocarpus_bataua	Oenocarpus_minor)	Leopoldinia_pulchra))))	Phoenix_dactylifera)	Calamus_caryotoides)	Kingia_australis);
((Pelagodoxa_henryana	(Geonoma_undata	(((Dictyosperma_album	((Sclerosperma_profizianum	Iriartea_deltoidea)	Hydriastele_microspadix))	((((Prestoea_acuminata	(Pseudophoenix_vinifera	Veitchia_spiralis))	Burretiokentia_grandiflora)	((Roystonea_regia	Orania_palindan)	Kentiopsis_piersoniorum))	(Heterospathe_cagayanensis	Dypsis_decaryi)))	((((Sabal_domingensis	(Phoenix_dactylifera	Chamaedorea_seifrizii))	(Calamus_caryotoides	(Attalea_speciosa	(Bactris_major	(Elaeis_oleifera	Elaeis_guineensis)))))	((Reinhardtia_simplex	Reinhardtia_paiewonskiana)	Reinhardtia_latisecta))	(Manicaria_saccifera	(Leopoldinia_pulchra	(Oenocarpus_bataua	Oenocarpus_minor)))))))	Kingia_australis);
((((Prestoea_acuminata	Pseudophoenix_vinifera)	((((Attalea_speciosa	(Bactris_major	(Elaeis_oleifera	Elaeis_guineensis)))	(Geonoma_undata	(Chamaedorea_seifrizii	Calamus_caryotoides)))	((Reinhardtia_simplex	Reinhardtia_paiewonskiana)	Reinhardtia_latisecta))	((((Leopoldinia_pulchra	Sabal_domingensis)	(Manicaria_saccifera	(((Kentiopsis_piersoniorum	(Dypsis_decaryi	Veitchia_spiralis))	(Burretiokentia_grandiflora	(Heterospathe_cagayanensis	Dictyosperma_album)))	(Oenocarpus_bataua	Oenocarpus_minor))))	Pelagodoxa_henryana)	((Roystonea_regia	Orania_palindan)	(Phoenix_dactylifera	(Iriartea_deltoidea	Hydriastele_microspadix))))))	Sclerosperma_profizianum)	Kingia_australis);
((((Prestoea_acuminata	Pseudophoenix_vinifera)	((Iriartea_deltoidea	Hydriastele_microspadix)	((Veitchia_spiralis	(Kentiopsis_piersoniorum	Burretiokentia_grandiflora))	((((Leopoldinia_pulchra	(((Attalea_speciosa	(Bactris_major	(Elaeis_oleifera	Elaeis_guineensis)))	(Sabal_domingensis	(Chamaedorea_seifrizii	Calamus_caryotoides)))	((Roystonea_regia	Orania_palindan)	((Reinhardtia_simplex	Reinhardtia_paiewonskiana)	Reinhardtia_latisecta))))	(Manicaria_saccifera	((Oenocarpus_bataua	Oenocarpus_minor)	(Geonoma_undata	Pelagodoxa_henryana))))	Dictyosperma_album)	(Heterospathe_cagayanensis	Dypsis_decaryi)))))	(Phoenix_dactylifera	Sclerosperma_profizianum))	Kingia_australis);
(((((Sclerosperma_profizianum	Iriartea_deltoidea)	Phoenix_dactylifera)	Hydriastele_microspadix)	((Pseudophoenix_vinifera	Bactris_major)	(((Elaeis_oleifera	Elaeis_guineensis)	Attalea_speciosa)	(((Geonoma_undata	Pelagodoxa_henryana)	(((Dypsis_decaryi	((Veitchia_spiralis	Burretiokentia_grandiflora)	(Prestoea_acuminata	Kentiopsis_piersoniorum)))	(Heterospathe_cagayanensis	Dictyosperma_album))	((Manicaria_saccifera	Leopoldinia_pulchra)	(Oenocarpus_bataua	Oenocarpus_minor))))	(((Roystonea_regia	Orania_palindan)	((Reinhardtia_simplex	Reinhardtia_paiewonskiana)	Reinhardtia_latisecta))	(Sabal_domingensis	(Chamaedorea_seifrizii	Calamus_caryotoides)))))))	Kingia_australis);
((Pelagodoxa_henryana	((((((((((Burretiokentia_grandiflora	(Veitchia_spiralis	Prestoea_acuminata))	Kentiopsis_piersoniorum)	(Heterospathe_cagayanensis	Dypsis_decaryi))	Dictyosperma_album)	Manicaria_saccifera)	(Leopoldinia_pulchra	(Oenocarpus_bataua	Oenocarpus_minor)))	Sabal_domingensis)	Sclerosperma_profizianum)	((((Chamaedorea_seifrizii	Calamus_caryotoides)	(Bactris_major	((Elaeis_oleifera	Elaeis_guineensis)	Attalea_speciosa)))	((Roystonea_regia	Orania_palindan)	((Reinhardtia_paiewonskiana	Reinhardtia_latisecta)	Reinhardtia_simplex)))	(((Phoenix_dactylifera	Hydriastele_microspadix)	Iriartea_deltoidea)	Pseudophoenix_vinifera)))	Geonoma_undata))	Kingia_australis);
((Sclerosperma_profizianum	(Iriartea_deltoidea	(Pseudophoenix_vinifera	((Attalea_speciosa	(((((((Geonoma_undata	Pelagodoxa_henryana)	(((Heterospathe_cagayanensis	Dictyosperma_album)	((Veitchia_spiralis	Prestoea_acuminata)	Dypsis_decaryi))	(Burretiokentia_grandiflora	Kentiopsis_piersoniorum)))	Manicaria_saccifera)	(Leopoldinia_pulchra	(Oenocarpus_bataua	Oenocarpus_minor)))	(((Roystonea_regia	Orania_palindan)	((Reinhardtia_paiewonskiana	Reinhardtia_simplex)	Reinhardtia_latisecta))	(Sabal_domingensis	(Chamaedorea_seifrizii	Calamus_caryotoides))))	Bactris_major)	(Elaeis_oleifera	Elaeis_guineensis)))	(Phoenix_dactylifera	Hydriastele_microspadix)))))	Kingia_australis);
(((Attalea_speciosa	((Elaeis_oleifera	Elaeis_guineensis)	(Sclerosperma_profizianum	((((Geonoma_undata	Pelagodoxa_henryana)	((((Dictyosperma_album	((Heterospathe_cagayanensis	Dypsis_decaryi)	((Burretiokentia_grandiflora	(Veitchia_spiralis	Prestoea_acuminata))	Kentiopsis_piersoniorum)))	Manicaria_saccifera)	Leopoldinia_pulchra)	(Oenocarpus_bataua	Oenocarpus_minor)))	((((Phoenix_dactylifera	Roystonea_regia)	Orania_palindan)	((Reinhardtia_paiewonskiana	Reinhardtia_simplex)	Reinhardtia_latisecta))	(Sabal_domingensis	(Chamaedorea_seifrizii	Calamus_caryotoides))))	Bactris_major))))	((Iriartea_deltoidea	Hydriastele_microspadix)	Pseudophoenix_vinifera))	Kingia_australis);
(((Pelagodoxa_henryana	(((((Dypsis_decaryi	(Heterospathe_cagayanensis	Dictyosperma_album))	(Kentiopsis_piersoniorum	(Burretiokentia_grandiflora	(Veitchia_spiralis	Prestoea_acuminata))))	(((Iriartea_deltoidea	Hydriastele_microspadix)	Pseudophoenix_vinifera)	Manicaria_saccifera))	(Leopoldinia_pulchra	(Oenocarpus_bataua	Oenocarpus_minor)))	((((Phoenix_dactylifera	Roystonea_regia)	Orania_palindan)	((Reinhardtia_paiewonskiana	Reinhardtia_simplex)	Reinhardtia_latisecta))	(Geonoma_undata	((Sabal_domingensis	(Chamaedorea_seifrizii	Calamus_caryotoides))	((Attalea_speciosa	(Elaeis_oleifera	Elaeis_guineensis))	Bactris_major))))))	Sclerosperma_profizianum)	Kingia_australis);
(((Pseudophoenix_vinifera	(((Pelagodoxa_henryana	((Geonoma_undata	((Elaeis_oleifera	Elaeis_guineensis)	(((Sclerosperma_profizianum	(Bactris_major	Calamus_caryotoides))	(Sabal_domingensis	Chamaedorea_seifrizii))	Attalea_speciosa)))	((Roystonea_regia	Orania_palindan)	((Reinhardtia_paiewonskiana	Reinhardtia_simplex)	Reinhardtia_latisecta))))	((((Kentiopsis_piersoniorum	(Burretiokentia_grandiflora	(Veitchia_spiralis	Prestoea_acuminata)))	(Dictyosperma_album	(Dypsis_decaryi	Heterospathe_cagayanensis)))	Manicaria_saccifera)	(Leopoldinia_pulchra	(Oenocarpus_bataua	Oenocarpus_minor))))	(Iriartea_deltoidea	Hydriastele_microspadix)))	Phoenix_dactylifera)	Kingia_australis);
(((Pseudophoenix_vinifera	(((((Roystonea_regia	Orania_palindan)	((Reinhardtia_paiewonskiana	Reinhardtia_simplex)	Reinhardtia_latisecta))	(((Sabal_domingensis	Chamaedorea_seifrizii)	Geonoma_undata)	(Sclerosperma_profizianum	((((Elaeis_oleifera	Elaeis_guineensis)	Attalea_speciosa)	Bactris_major)	Calamus_caryotoides))))	(Pelagodoxa_henryana	(((Leopoldinia_pulchra	(Oenocarpus_bataua	Oenocarpus_minor))	((Kentiopsis_piersoniorum	((Burretiokentia_grandiflora	Veitchia_spiralis)	Prestoea_acuminata))	(Dypsis_decaryi	(Heterospathe_cagayanensis	Dictyosperma_album))))	Manicaria_saccifera)))	(Iriartea_deltoidea	Hydriastele_microspadix)))	Phoenix_dactylifera)	Kingia_australis);
(((((Reinhardtia_simplex	Reinhardtia_paiewonskiana)	Reinhardtia_latisecta)	(Orania_palindan	Roystonea_regia))	((Hydriastele_microspadix	(Phoenix_dactylifera	Iriartea_deltoidea))	((((Oenocarpus_bataua	Oenocarpus_minor)	(Leopoldinia_pulchra	(((Kentiopsis_piersoniorum	Heterospathe_cagayanensis)	(Dypsis_decaryi	(Dictyosperma_album	(Burretiokentia_grandiflora	((Sclerosperma_profizianum	Pseudophoenix_vinifera)	(Prestoea_acuminata	Veitchia_spiralis))))))	Manicaria_saccifera)))	(Geonoma_undata	Pelagodoxa_henryana))	((Sabal_domingensis	(Chamaedorea_seifrizii	Calamus_caryotoides))	(Bactris_major	((Elaeis_oleifera	Elaeis_guineensis)	Attalea_speciosa))))))	Kingia_australis);
(((((Reinhardtia_simplex	Reinhardtia_paiewonskiana)	Reinhardtia_latisecta)	(Orania_palindan	Roystonea_regia))	(((Manicaria_saccifera	Geonoma_undata)	(((Dictyosperma_album	((((Sclerosperma_profizianum	Iriartea_deltoidea)	(Phoenix_dactylifera	Hydriastele_microspadix))	Pseudophoenix_vinifera)	Prestoea_acuminata))	(((Heterospathe_cagayanensis	Dypsis_decaryi)	(Burretiokentia_grandiflora	Veitchia_spiralis))	Kentiopsis_piersoniorum))	(Leopoldinia_pulchra	(Pelagodoxa_henryana	(Oenocarpus_bataua	Oenocarpus_minor)))))	((Sabal_domingensis	(Chamaedorea_seifrizii	Calamus_caryotoides))	(Bactris_major	((Elaeis_oleifera	Elaeis_guineensis)	Attalea_speciosa)))))	Kingia_australis);
((((((Kentiopsis_piersoniorum	(Dypsis_decaryi	(Dictyosperma_album	Heterospathe_cagayanensis)))	((((Oenocarpus_bataua	Oenocarpus_minor)	(Leopoldinia_pulchra	Manicaria_saccifera))	(((Sabal_domingensis	(Chamaedorea_seifrizii	Calamus_caryotoides))	(Bactris_major	((Elaeis_oleifera	Elaeis_guineensis)	Attalea_speciosa)))	(((Reinhardtia_simplex	Reinhardtia_paiewonskiana)	Reinhardtia_latisecta)	(Orania_palindan	Roystonea_regia))))	(Pelagodoxa_henryana	Geonoma_undata)))	(Iriartea_deltoidea	(Phoenix_dactylifera	Hydriastele_microspadix)))	(Burretiokentia_grandiflora	((Pseudophoenix_vinifera	Prestoea_acuminata)	Veitchia_spiralis)))	Sclerosperma_profizianum)	Kingia_australis);
((((((((Prestoea_acuminata	Kentiopsis_piersoniorum)	(((((((Sabal_domingensis	(Chamaedorea_seifrizii	Calamus_caryotoides))	(Bactris_major	((Elaeis_oleifera	Elaeis_guineensis)	Attalea_speciosa)))	(((Reinhardtia_simplex	Reinhardtia_paiewonskiana)	Reinhardtia_latisecta)	(Orania_palindan	Roystonea_regia)))	((Pelagodoxa_henryana	Geonoma_undata)	Manicaria_saccifera))	((Oenocarpus_bataua	Oenocarpus_minor)	Leopoldinia_pulchra))	Dypsis_decaryi)	(Dictyosperma_album	Heterospathe_cagayanensis)))	(Iriartea_deltoidea	(Phoenix_dactylifera	Hydriastele_microspadix)))	Burretiokentia_grandiflora)	Veitchia_spiralis)	Pseudophoenix_vinifera)	Sclerosperma_profizianum)	Kingia_australis);
(((Orania_palindan	(Roystonea_regia	(((((((Oenocarpus_bataua	Oenocarpus_minor)	Leopoldinia_pulchra)	(Manicaria_saccifera	((Dypsis_decaryi	(Dictyosperma_album	Heterospathe_cagayanensis))	(((Iriartea_deltoidea	Hydriastele_microspadix)	(Burretiokentia_grandiflora	(Veitchia_spiralis	(Prestoea_acuminata	Pseudophoenix_vinifera))))	(Sclerosperma_profizianum	Kentiopsis_piersoniorum)))))	(Geonoma_undata	Pelagodoxa_henryana))	(Bactris_major	((Elaeis_oleifera	Elaeis_guineensis)	Attalea_speciosa)))	(Sabal_domingensis	(Chamaedorea_seifrizii	Calamus_caryotoides)))	((Reinhardtia_simplex	Reinhardtia_paiewonskiana)	Reinhardtia_latisecta))))	Phoenix_dactylifera)	Kingia_australis);
((((Burretiokentia_grandiflora	(((Prestoea_acuminata	Pseudophoenix_vinifera)	Veitchia_spiralis)	(Phoenix_dactylifera	(Iriartea_deltoidea	Hydriastele_microspadix))))	((Kentiopsis_piersoniorum	(((((Geonoma_undata	Pelagodoxa_henryana)	((Bactris_major	((Elaeis_oleifera	Elaeis_guineensis)	Attalea_speciosa))	((Sabal_domingensis	(Chamaedorea_seifrizii	Calamus_caryotoides))	((Reinhardtia_simplex	(Reinhardtia_paiewonskiana	Reinhardtia_latisecta))	(Orania_palindan	Roystonea_regia)))))	((Oenocarpus_bataua	Oenocarpus_minor)	Leopoldinia_pulchra))	Manicaria_saccifera)	(Dictyosperma_album	Heterospathe_cagayanensis)))	Dypsis_decaryi))	Sclerosperma_profizianum)	Kingia_australis);
((((Phoenix_dactylifera	(Iriartea_deltoidea	Hydriastele_microspadix))	(((((Dictyosperma_album	Heterospathe_cagayanensis)	(Kentiopsis_piersoniorum	(((Oenocarpus_bataua	Oenocarpus_minor)	(Leopoldinia_pulchra	(((Geonoma_undata	Pelagodoxa_henryana)	((Elaeis_oleifera	Elaeis_guineensis)	Attalea_speciosa))	((Sabal_domingensis	(Chamaedorea_seifrizii	Calamus_caryotoides))	(Bactris_major	((Orania_palindan	Roystonea_regia)	((Reinhardtia_simplex	Reinhardtia_paiewonskiana)	Reinhardtia_latisecta)))))))	Manicaria_saccifera)))	Dypsis_decaryi)	Burretiokentia_grandiflora)	((Prestoea_acuminata	Pseudophoenix_vinifera)	Veitchia_spiralis)))	Sclerosperma_profizianum)	Kingia_australis);
((Veitchia_spiralis	((((Prestoea_acuminata	((Heterospathe_cagayanensis	Dictyosperma_album)	Dypsis_decaryi))	Kentiopsis_piersoniorum)	(((Sclerosperma_profizianum	Iriartea_deltoidea)	Hydriastele_microspadix)	(Geonoma_undata	((((Oenocarpus_bataua	Oenocarpus_minor)	(Calamus_caryotoides	Leopoldinia_pulchra))	(Manicaria_saccifera	(((Elaeis_oleifera	Elaeis_guineensis)	((Sabal_domingensis	(Phoenix_dactylifera	Chamaedorea_seifrizii))	((Pseudophoenix_vinifera	Bactris_major)	Attalea_speciosa)))	((Orania_palindan	Roystonea_regia)	((Reinhardtia_simplex	Reinhardtia_paiewonskiana)	Reinhardtia_latisecta)))))	Pelagodoxa_henryana))))	Burretiokentia_grandiflora))	Kingia_australis);
((((Pseudophoenix_vinifera	(Prestoea_acuminata	(Hydriastele_microspadix	Iriartea_deltoidea)))	(((Geonoma_undata	Pelagodoxa_henryana)	((Sclerosperma_profizianum	(((Oenocarpus_bataua	Oenocarpus_minor)	Manicaria_saccifera)	(Sabal_domingensis	Leopoldinia_pulchra)))	((((Bactris_major	(Elaeis_oleifera	Elaeis_guineensis))	Attalea_speciosa)	(Calamus_caryotoides	Chamaedorea_seifrizii))	((Orania_palindan	Roystonea_regia)	((Reinhardtia_simplex	Reinhardtia_paiewonskiana)	Reinhardtia_latisecta)))))	((Burretiokentia_grandiflora	Kentiopsis_piersoniorum)	(Veitchia_spiralis	((Heterospathe_cagayanensis	Dictyosperma_album)	Dypsis_decaryi)))))	Phoenix_dactylifera)	Kingia_australis);
((Pseudophoenix_vinifera	((((((((Geonoma_undata	Pelagodoxa_henryana)	((Oenocarpus_bataua	Oenocarpus_minor)	Sclerosperma_profizianum))	Prestoea_acuminata)	(Sabal_domingensis	Leopoldinia_pulchra))	(((Bactris_major	((Elaeis_oleifera	Elaeis_guineensis)	Attalea_speciosa))	(Calamus_caryotoides	Chamaedorea_seifrizii))	((Orania_palindan	Roystonea_regia)	((Reinhardtia_simplex	Reinhardtia_paiewonskiana)	Reinhardtia_latisecta))))	(Dictyosperma_album	((Dypsis_decaryi	Heterospathe_cagayanensis)	((Burretiokentia_grandiflora	Veitchia_spiralis)	(Phoenix_dactylifera	Kentiopsis_piersoniorum)))))	Manicaria_saccifera)	(Hydriastele_microspadix	Iriartea_deltoidea)))	Kingia_australis);
(((Pelagodoxa_henryana	(((((((Hydriastele_microspadix	Iriartea_deltoidea)	Pseudophoenix_vinifera)	(Dictyosperma_album	Phoenix_dactylifera))	Dypsis_decaryi)	((Burretiokentia_grandiflora	(Veitchia_spiralis	Prestoea_acuminata))	(Heterospathe_cagayanensis	Kentiopsis_piersoniorum)))	(((((Bactris_major	((Elaeis_guineensis	Elaeis_oleifera)	Attalea_speciosa))	(Chamaedorea_seifrizii	Calamus_caryotoides))	((Orania_palindan	Roystonea_regia)	((Reinhardtia_simplex	Reinhardtia_paiewonskiana)	Reinhardtia_latisecta)))	(Leopoldinia_pulchra	((Oenocarpus_minor	Oenocarpus_bataua)	Manicaria_saccifera)))	Sabal_domingensis))	Geonoma_undata))	Sclerosperma_profizianum)	Kingia_australis);
(((Phoenix_dactylifera	(Hydriastele_microspadix	Iriartea_deltoidea))	(Pseudophoenix_vinifera	((Sclerosperma_profizianum	((Orania_palindan	Roystonea_regia)	((Reinhardtia_simplex	Reinhardtia_paiewonskiana)	Reinhardtia_latisecta)))	(((Bactris_major	((Elaeis_guineensis	Elaeis_oleifera)	Attalea_speciosa))	(Sabal_domingensis	(Chamaedorea_seifrizii	Calamus_caryotoides)))	(((Geonoma_undata	Pelagodoxa_henryana)	(Dictyosperma_album	(Dypsis_decaryi	((Burretiokentia_grandiflora	(Veitchia_spiralis	Prestoea_acuminata))	(Heterospathe_cagayanensis	Kentiopsis_piersoniorum)))))	(Manicaria_saccifera	(Leopoldinia_pulchra	(Oenocarpus_minor	Oenocarpus_bataua))))))))	Kingia_australis);
(((((Sclerosperma_profizianum	Pseudophoenix_vinifera)	(Prestoea_acuminata	Veitchia_spiralis))	((Dypsis_decaryi	((Heterospathe_cagayanensis	Dictyosperma_album)	((((((Attalea_speciosa	(Bactris_major	(Elaeis_guineensis	Elaeis_oleifera)))	(Sabal_domingensis	(Chamaedorea_seifrizii	Calamus_caryotoides)))	((Orania_palindan	Roystonea_regia)	((Reinhardtia_simplex	Reinhardtia_paiewonskiana)	Reinhardtia_latisecta)))	(Geonoma_undata	(Pelagodoxa_henryana	(Leopoldinia_pulchra	(Oenocarpus_minor	Oenocarpus_bataua)))))	Manicaria_saccifera)	(Burretiokentia_grandiflora	Kentiopsis_piersoniorum))))	(Hydriastele_microspadix	Iriartea_deltoidea)))	Phoenix_dactylifera)	Kingia_australis);
((Sclerosperma_profizianum	(Pelagodoxa_henryana	((((Sabal_domingensis	(Chamaedorea_seifrizii	Calamus_caryotoides))	(((Orania_palindan	Roystonea_regia)	((Reinhardtia_simplex	Reinhardtia_paiewonskiana)	Reinhardtia_latisecta))	(((Oenocarpus_minor	Oenocarpus_bataua)	(Manicaria_saccifera	(((Dictyosperma_album	(Phoenix_dactylifera	(Hydriastele_microspadix	Iriartea_deltoidea)))	(Burretiokentia_grandiflora	(Veitchia_spiralis	(Pseudophoenix_vinifera	Prestoea_acuminata))))	((Dypsis_decaryi	Heterospathe_cagayanensis)	Kentiopsis_piersoniorum))))	Leopoldinia_pulchra)))	((Elaeis_guineensis	Elaeis_oleifera)	(Attalea_speciosa	Bactris_major)))	Geonoma_undata)))	Kingia_australis);
(((Hydriastele_microspadix	Iriartea_deltoidea)	((Burretiokentia_grandiflora	((Pseudophoenix_vinifera	Prestoea_acuminata)	Veitchia_spiralis))	((Kentiopsis_piersoniorum	((Manicaria_saccifera	((Oenocarpus_minor	Oenocarpus_bataua)	(Leopoldinia_pulchra	((Geonoma_undata	Pelagodoxa_henryana)	(((Sabal_domingensis	(Chamaedorea_seifrizii	Calamus_caryotoides))	(Sclerosperma_profizianum	(Attalea_speciosa	(Bactris_major	(Elaeis_guineensis	Elaeis_oleifera)))))	((Roystonea_regia	(Orania_palindan	Phoenix_dactylifera))	((Reinhardtia_simplex	Reinhardtia_paiewonskiana)	Reinhardtia_latisecta)))))))	(Dictyosperma_album	Heterospathe_cagayanensis)))	Dypsis_decaryi)))	Kingia_australis);
((Reinhardtia_latisecta	((((((Sabal_domingensis	((Phoenix_dactylifera	Chamaedorea_seifrizii)	Calamus_caryotoides))	(((((Heterospathe_cagayanensis	((Dypsis_decaryi	(Burretiokentia_grandiflora	((Dictyosperma_album	(Hydriastele_microspadix	Iriartea_deltoidea))	((Pseudophoenix_vinifera	Prestoea_acuminata)	Veitchia_spiralis))))	Kentiopsis_piersoniorum))	Manicaria_saccifera)	((Oenocarpus_minor	Oenocarpus_bataua)	Leopoldinia_pulchra))	Pelagodoxa_henryana)	Geonoma_undata))	Sclerosperma_profizianum)	(Bactris_major	((Elaeis_guineensis	Elaeis_oleifera)	Attalea_speciosa)))	(Roystonea_regia	Orania_palindan))	(Reinhardtia_simplex	Reinhardtia_paiewonskiana)))	Kingia_australis);
((((((((Oenocarpus_minor	Oenocarpus_bataua)	Leopoldinia_pulchra)	((Geonoma_undata	((Dictyosperma_album	((Phoenix_dactylifera	Hydriastele_microspadix)	Iriartea_deltoidea))	((Kentiopsis_piersoniorum	(Burretiokentia_grandiflora	(Veitchia_spiralis	(Pseudophoenix_vinifera	Prestoea_acuminata))))	(Heterospathe_cagayanensis	Dypsis_decaryi))))	Manicaria_saccifera))	((Pelagodoxa_henryana	Bactris_major)	((Elaeis_guineensis	Elaeis_oleifera)	Attalea_speciosa)))	(Sabal_domingensis	(Chamaedorea_seifrizii	Calamus_caryotoides)))	((Roystonea_regia	Orania_palindan)	((Reinhardtia_simplex	Reinhardtia_paiewonskiana)	Reinhardtia_latisecta)))	Sclerosperma_profizianum)	Kingia_australis);
((Pseudophoenix_vinifera	((Dictyosperma_album	((Dypsis_decaryi	(Prestoea_acuminata	(Heterospathe_cagayanensis	(Kentiopsis_piersoniorum	(Veitchia_spiralis	(Burretiokentia_grandiflora	Geonoma_undata))))))	(Manicaria_saccifera	((((((Sabal_domingensis	(Sclerosperma_profizianum	(Chamaedorea_seifrizii	Calamus_caryotoides)))	((Attalea_speciosa	(Elaeis_guineensis	Elaeis_oleifera))	Bactris_major))	((Roystonea_regia	Orania_palindan)	((Reinhardtia_simplex	Reinhardtia_paiewonskiana)	Reinhardtia_latisecta)))	Pelagodoxa_henryana)	(Oenocarpus_minor	Oenocarpus_bataua))	Leopoldinia_pulchra))))	((Hydriastele_microspadix	Iriartea_deltoidea)	Phoenix_dactylifera)))	Kingia_australis);
((Pelagodoxa_henryana	((((Manicaria_saccifera	((Leopoldinia_pulchra	Sabal_domingensis)	(Oenocarpus_minor	Oenocarpus_bataua)))	(((Hydriastele_microspadix	Iriartea_deltoidea)	(((Heterospathe_cagayanensis	Dypsis_decaryi)	(((Prestoea_acuminata	Veitchia_spiralis)	Burretiokentia_grandiflora)	Kentiopsis_piersoniorum))	Dictyosperma_album))	Geonoma_undata))	(((Chamaedorea_seifrizii	Calamus_caryotoides)	(Attalea_speciosa	((Elaeis_guineensis	Elaeis_oleifera)	Bactris_major)))	(((Phoenix_dactylifera	Roystonea_regia)	Orania_palindan)	((Reinhardtia_simplex	Reinhardtia_paiewonskiana)	Reinhardtia_latisecta))))	(Sclerosperma_profizianum	Pseudophoenix_vinifera)))	Kingia_australis);
((((((Calamus_caryotoides	(Manicaria_saccifera	((((Chamaedorea_seifrizii	Phoenix_dactylifera)	(Attalea_speciosa	(((Roystonea_regia	Orania_palindan)	((Reinhardtia_simplex	Reinhardtia_paiewonskiana)	Reinhardtia_latisecta))	(Elaeis_guineensis	Elaeis_oleifera))))	Bactris_major)	((Leopoldinia_pulchra	Sabal_domingensis)	(Oenocarpus_minor	Oenocarpus_bataua)))))	(Geonoma_undata	Pelagodoxa_henryana))	(((Heterospathe_cagayanensis	Dypsis_decaryi)	((Prestoea_acuminata	(Veitchia_spiralis	Burretiokentia_grandiflora))	Kentiopsis_piersoniorum))	Dictyosperma_album))	(Hydriastele_microspadix	(Sclerosperma_profizianum	Iriartea_deltoidea)))	Pseudophoenix_vinifera)	Kingia_australis);
(((((((Leopoldinia_pulchra	(Oenocarpus_bataua	Oenocarpus_minor))	(Manicaria_saccifera	(Kentiopsis_piersoniorum	((Veitchia_spiralis	Burretiokentia_grandiflora)	(Dypsis_decaryi	(Heterospathe_cagayanensis	Dictyosperma_album))))))	(Geonoma_undata	(((Sabal_domingensis	Chamaedorea_seifrizii)	Calamus_caryotoides)	(Attalea_speciosa	((Elaeis_guineensis	Elaeis_oleifera)	Bactris_major)))))	((((Reinhardtia_simplex	Reinhardtia_paiewonskiana)	Reinhardtia_latisecta)	(Orania_palindan	Roystonea_regia))	Pelagodoxa_henryana))	(Prestoea_acuminata	Pseudophoenix_vinifera))	(Phoenix_dactylifera	((Sclerosperma_profizianum	Iriartea_deltoidea)	Hydriastele_microspadix)))	Kingia_australis);
(((Hydriastele_microspadix	(((Dypsis_decaryi	((Heterospathe_cagayanensis	Dictyosperma_album)	(Kentiopsis_piersoniorum	((Geonoma_undata	(Prestoea_acuminata	Veitchia_spiralis))	Burretiokentia_grandiflora))))	(((Sabal_domingensis	(Chamaedorea_seifrizii	Calamus_caryotoides))	((Pelagodoxa_henryana	(Attalea_speciosa	((Elaeis_guineensis	Elaeis_oleifera)	Bactris_major)))	(Leopoldinia_pulchra	(Oenocarpus_bataua	Oenocarpus_minor))))	((((Reinhardtia_simplex	Reinhardtia_paiewonskiana)	Reinhardtia_latisecta)	(Orania_palindan	(Phoenix_dactylifera	Roystonea_regia)))	Manicaria_saccifera)))	(Iriartea_deltoidea	Pseudophoenix_vinifera)))	Sclerosperma_profizianum)	Kingia_australis);
((((Dictyosperma_album	Pseudophoenix_vinifera)	((Prestoea_acuminata	(Phoenix_dactylifera	(Iriartea_deltoidea	Hydriastele_microspadix)))	((Dypsis_decaryi	((Veitchia_spiralis	Burretiokentia_grandiflora)	(Heterospathe_cagayanensis	Kentiopsis_piersoniorum)))	(Geonoma_undata	(((Manicaria_saccifera	((Pelagodoxa_henryana	(Bactris_major	(Attalea_speciosa	(Elaeis_guineensis	Elaeis_oleifera))))	(Oenocarpus_bataua	Oenocarpus_minor)))	(((Reinhardtia_simplex	Reinhardtia_paiewonskiana)	Reinhardtia_latisecta)	(Orania_palindan	Roystonea_regia)))	((Leopoldinia_pulchra	Sabal_domingensis)	(Chamaedorea_seifrizii	Calamus_caryotoides)))))))	Sclerosperma_profizianum)	Kingia_australis);
(((Pelagodoxa_henryana	((((((Elaeis_guineensis	Elaeis_oleifera)	(Bactris_major	Attalea_speciosa))	((Leopoldinia_pulchra	(((Calamus_caryotoides	Chamaedorea_seifrizii)	Sabal_domingensis)	(((Reinhardtia_simplex	Reinhardtia_paiewonskiana)	Reinhardtia_latisecta)	(Orania_palindan	(Phoenix_dactylifera	Roystonea_regia)))))	((Manicaria_saccifera	Prestoea_acuminata)	((Iriartea_deltoidea	Hydriastele_microspadix)	(((Heterospathe_cagayanensis	Dictyosperma_album)	(Dypsis_decaryi	Kentiopsis_piersoniorum))	(Veitchia_spiralis	Burretiokentia_grandiflora))))))	(Oenocarpus_bataua	Oenocarpus_minor))	Geonoma_undata)	Pseudophoenix_vinifera))	Sclerosperma_profizianum)	Kingia_australis);
(((Pseudophoenix_vinifera	((Phoenix_dactylifera	(Iriartea_deltoidea	Hydriastele_microspadix))	(((((Veitchia_spiralis	Burretiokentia_grandiflora)	Kentiopsis_piersoniorum)	(Heterospathe_cagayanensis	Dictyosperma_album))	Dypsis_decaryi)	((((((((Reinhardtia_simplex	Reinhardtia_paiewonskiana)	Reinhardtia_latisecta)	(Orania_palindan	Roystonea_regia))	(Geonoma_undata	(((Calamus_caryotoides	Chamaedorea_seifrizii)	Sabal_domingensis)	(Attalea_speciosa	((Elaeis_guineensis	Elaeis_oleifera)	Bactris_major)))))	Manicaria_saccifera)	(Leopoldinia_pulchra	(Oenocarpus_bataua	Oenocarpus_minor)))	Prestoea_acuminata)	Pelagodoxa_henryana))))	Sclerosperma_profizianum)	Kingia_australis);
(((((Iriartea_deltoidea	Hydriastele_microspadix)	(((((Veitchia_spiralis	Burretiokentia_grandiflora)	Kentiopsis_piersoniorum)	Dictyosperma_album)	(Heterospathe_cagayanensis	Dypsis_decaryi))	((Prestoea_acuminata	(Geonoma_undata	Pelagodoxa_henryana))	(((Sclerosperma_profizianum	(Leopoldinia_pulchra	(Oenocarpus_bataua	Oenocarpus_minor)))	((((Reinhardtia_simplex	Reinhardtia_paiewonskiana)	Reinhardtia_latisecta)	(Orania_palindan	Roystonea_regia))	(((Calamus_caryotoides	Chamaedorea_seifrizii)	Sabal_domingensis)	(Attalea_speciosa	((Elaeis_guineensis	Elaeis_oleifera)	Bactris_major)))))	Manicaria_saccifera))))	Pseudophoenix_vinifera)	Phoenix_dactylifera)	Kingia_australis);
(((((Sclerosperma_profizianum	Iriartea_deltoidea)	Hydriastele_microspadix)	(((((Veitchia_spiralis	Burretiokentia_grandiflora)	Dictyosperma_album)	(Heterospathe_cagayanensis	Dypsis_decaryi))	Kentiopsis_piersoniorum)	(Prestoea_acuminata	((Leopoldinia_pulchra	Manicaria_saccifera)	((Pelagodoxa_henryana	(Oenocarpus_bataua	Oenocarpus_minor))	((((Reinhardtia_simplex	Reinhardtia_paiewonskiana)	Reinhardtia_latisecta)	(Orania_palindan	(Phoenix_dactylifera	Roystonea_regia)))	(Geonoma_undata	(((Calamus_caryotoides	Chamaedorea_seifrizii)	Sabal_domingensis)	((Elaeis_guineensis	Elaeis_oleifera)	(Bactris_major	Attalea_speciosa))))))))))	Pseudophoenix_vinifera)	Kingia_australis);
((((Calamus_caryotoides	Chamaedorea_seifrizii)	(Sabal_domingensis	(((((Elaeis_guineensis	Elaeis_oleifera)	Bactris_major)	Attalea_speciosa)	((Leopoldinia_pulchra	((Geonoma_undata	Pelagodoxa_henryana)	(Sclerosperma_profizianum	(Oenocarpus_bataua	Oenocarpus_minor))))	((((Phoenix_dactylifera	Iriartea_deltoidea)	Hydriastele_microspadix)	(((Heterospathe_cagayanensis	Dictyosperma_album)	Dypsis_decaryi)	((Veitchia_spiralis	Burretiokentia_grandiflora)	Kentiopsis_piersoniorum)))	Manicaria_saccifera)))	(((Reinhardtia_simplex	Reinhardtia_paiewonskiana)	Reinhardtia_latisecta)	(Orania_palindan	Roystonea_regia)))))	(Prestoea_acuminata	Pseudophoenix_vinifera))	Kingia_australis);
((Elaeis_guineensis	(Elaeis_oleifera	((((((((Oenocarpus_bataua	Oenocarpus_minor)	Leopoldinia_pulchra)	(Manicaria_saccifera	((Geonoma_undata	Pelagodoxa_henryana)	(((Phoenix_dactylifera	((Sclerosperma_profizianum	Iriartea_deltoidea)	Hydriastele_microspadix))	Dictyosperma_album)	((Kentiopsis_piersoniorum	(Heterospathe_cagayanensis	Dypsis_decaryi))	(Veitchia_spiralis	Burretiokentia_grandiflora))))))	(((Reinhardtia_simplex	Reinhardtia_paiewonskiana)	Reinhardtia_latisecta)	(Orania_palindan	Roystonea_regia)))	Calamus_caryotoides)	(Sabal_domingensis	Chamaedorea_seifrizii))	Bactris_major)	((Prestoea_acuminata	Pseudophoenix_vinifera)	Attalea_speciosa))))	Kingia_australis);
((Elaeis_guineensis	(Elaeis_oleifera	(((((Oenocarpus_bataua	Oenocarpus_minor)	((Manicaria_saccifera	(Calamus_caryotoides	Leopoldinia_pulchra))	((Geonoma_undata	Pelagodoxa_henryana)	(((((Phoenix_dactylifera	Iriartea_deltoidea)	Hydriastele_microspadix)	Sclerosperma_profizianum)	Dictyosperma_album)	((Kentiopsis_piersoniorum	(Heterospathe_cagayanensis	Dypsis_decaryi))	(((Prestoea_acuminata	Pseudophoenix_vinifera)	Veitchia_spiralis)	Burretiokentia_grandiflora))))))	((((Reinhardtia_simplex	Reinhardtia_paiewonskiana)	Reinhardtia_latisecta)	(Orania_palindan	Roystonea_regia))	(Sabal_domingensis	Chamaedorea_seifrizii)))	Bactris_major)	Attalea_speciosa)))	Kingia_australis);
((Sclerosperma_profizianum	((Iriartea_deltoidea	Hydriastele_microspadix)	(Dictyosperma_album	((((Heterospathe_cagayanensis	Dypsis_decaryi)	(((Leopoldinia_pulchra	(Oenocarpus_bataua	Oenocarpus_minor))	((((((Reinhardtia_simplex	Reinhardtia_paiewonskiana)	Reinhardtia_latisecta)	(Roystonea_regia	Orania_palindan))	((Sabal_domingensis	Calamus_caryotoides)	(Phoenix_dactylifera	Chamaedorea_seifrizii)))	((Elaeis_oleifera	Elaeis_guineensis)	(Bactris_major	Attalea_speciosa)))	Manicaria_saccifera))	((Veitchia_spiralis	Burretiokentia_grandiflora)	(Geonoma_undata	Pelagodoxa_henryana))))	Kentiopsis_piersoniorum)	(Prestoea_acuminata	Pseudophoenix_vinifera)))))	Kingia_australis);
(((Iriartea_deltoidea	Hydriastele_microspadix)	((((Manicaria_saccifera	(Leopoldinia_pulchra	(Oenocarpus_bataua	Oenocarpus_minor)))	(Dypsis_decaryi	((((Burretiokentia_grandiflora	Veitchia_spiralis)	Kentiopsis_piersoniorum)	Heterospathe_cagayanensis)	Dictyosperma_album)))	((Prestoea_acuminata	((Phoenix_dactylifera	(((Reinhardtia_simplex	Reinhardtia_paiewonskiana)	Reinhardtia_latisecta)	(Roystonea_regia	Orania_palindan)))	Pelagodoxa_henryana))	(Geonoma_undata	((Sabal_domingensis	(Chamaedorea_seifrizii	Calamus_caryotoides))	((Elaeis_oleifera	(Sclerosperma_profizianum	Elaeis_guineensis))	(Bactris_major	Attalea_speciosa))))))	Pseudophoenix_vinifera))	Kingia_australis);
((((Iriartea_deltoidea	Hydriastele_microspadix)	((((Manicaria_saccifera	((Dypsis_decaryi	(Heterospathe_cagayanensis	Dictyosperma_album))	((Burretiokentia_grandiflora	Veitchia_spiralis)	Kentiopsis_piersoniorum)))	(((Sclerosperma_profizianum	(Pelagodoxa_henryana	Geonoma_undata))	(Oenocarpus_bataua	Oenocarpus_minor))	Prestoea_acuminata))	(Phoenix_dactylifera	Leopoldinia_pulchra))	((((Reinhardtia_simplex	Reinhardtia_paiewonskiana)	Reinhardtia_latisecta)	(Roystonea_regia	Orania_palindan))	((Sabal_domingensis	(Chamaedorea_seifrizii	Calamus_caryotoides))	(Bactris_major	(Attalea_speciosa	(Elaeis_oleifera	Elaeis_guineensis)))))))	Pseudophoenix_vinifera)	Kingia_australis);
(((Pelagodoxa_henryana	(((((((Reinhardtia_simplex	Reinhardtia_paiewonskiana)	Reinhardtia_latisecta)	(Roystonea_regia	Orania_palindan))	((Sabal_domingensis	(Chamaedorea_seifrizii	Calamus_caryotoides))	((Elaeis_oleifera	Elaeis_guineensis)	(Bactris_major	Attalea_speciosa))))	(Leopoldinia_pulchra	((Prestoea_acuminata	Pseudophoenix_vinifera)	(Iriartea_deltoidea	(Phoenix_dactylifera	Hydriastele_microspadix)))))	((((Dypsis_decaryi	(Heterospathe_cagayanensis	Dictyosperma_album))	((Burretiokentia_grandiflora	Veitchia_spiralis)	Kentiopsis_piersoniorum))	(Oenocarpus_bataua	Oenocarpus_minor))	Manicaria_saccifera))	Geonoma_undata))	Sclerosperma_profizianum)	Kingia_australis);
((((Sclerosperma_profizianum	Iriartea_deltoidea)	(Phoenix_dactylifera	Hydriastele_microspadix))	(((((Manicaria_saccifera	((Dypsis_decaryi	(Heterospathe_cagayanensis	Dictyosperma_album))	((Burretiokentia_grandiflora	Veitchia_spiralis)	Kentiopsis_piersoniorum)))	((Geonoma_undata	Pelagodoxa_henryana)	(Oenocarpus_bataua	Oenocarpus_minor)))	(((Chamaedorea_seifrizii	Calamus_caryotoides)	(((Reinhardtia_simplex	Reinhardtia_paiewonskiana)	Reinhardtia_latisecta)	(Roystonea_regia	Orania_palindan)))	((Elaeis_oleifera	Elaeis_guineensis)	(Bactris_major	Attalea_speciosa))))	(Sabal_domingensis	Leopoldinia_pulchra))	(Prestoea_acuminata	Pseudophoenix_vinifera)))	Kingia_australis);
(((Pelagodoxa_henryana	(((((((Elaeis_oleifera	Elaeis_guineensis)	(Bactris_major	Attalea_speciosa))	(Geonoma_undata	((Phoenix_dactylifera	Chamaedorea_seifrizii)	Calamus_caryotoides)))	(Leopoldinia_pulchra	(Pseudophoenix_vinifera	(Iriartea_deltoidea	Hydriastele_microspadix))))	((Oenocarpus_bataua	Oenocarpus_minor)	(Manicaria_saccifera	((Dypsis_decaryi	(Heterospathe_cagayanensis	Dictyosperma_album))	((Burretiokentia_grandiflora	Veitchia_spiralis)	Kentiopsis_piersoniorum)))))	Prestoea_acuminata)	(((Reinhardtia_simplex	Reinhardtia_paiewonskiana)	Reinhardtia_latisecta)	(Sabal_domingensis	(Roystonea_regia	Orania_palindan)))))	Sclerosperma_profizianum)	Kingia_australis);
(((Phoenix_dactylifera	(Pseudophoenix_vinifera	((((Leopoldinia_pulchra	(Oenocarpus_bataua	Oenocarpus_minor))	Manicaria_saccifera)	((Geonoma_undata	Pelagodoxa_henryana)	(((Sclerosperma_profizianum	Iriartea_deltoidea)	Hydriastele_microspadix)	((Dictyosperma_album	(Dypsis_decaryi	Heterospathe_cagayanensis))	((Burretiokentia_grandiflora	(Prestoea_acuminata	Veitchia_spiralis))	Kentiopsis_piersoniorum)))))	((Sabal_domingensis	(Chamaedorea_seifrizii	Calamus_caryotoides))	((Bactris_major	Attalea_speciosa)	(Elaeis_oleifera	Elaeis_guineensis))))))	(((Reinhardtia_simplex	Reinhardtia_paiewonskiana)	Reinhardtia_latisecta)	(Roystonea_regia	Orania_palindan)))	Kingia_australis);
(((((((Reinhardtia_simplex	Reinhardtia_paiewonskiana)	Reinhardtia_latisecta)	(Roystonea_regia	Orania_palindan))	(Chamaedorea_seifrizii	Calamus_caryotoides))	((((Leopoldinia_pulchra	((Manicaria_saccifera	(Phoenix_dactylifera	(Iriartea_deltoidea	Hydriastele_microspadix)))	Sabal_domingensis))	((Dictyosperma_album	(Dypsis_decaryi	Heterospathe_cagayanensis))	((Burretiokentia_grandiflora	(Pseudophoenix_vinifera	(Prestoea_acuminata	Veitchia_spiralis)))	Kentiopsis_piersoniorum)))	((Oenocarpus_bataua	Oenocarpus_minor)	(Geonoma_undata	Pelagodoxa_henryana)))	(((Elaeis_oleifera	Elaeis_guineensis)	Attalea_speciosa)	Bactris_major)))	Sclerosperma_profizianum)	Kingia_australis);
(((Phoenix_dactylifera	(Iriartea_deltoidea	Hydriastele_microspadix))	(((Pseudophoenix_vinifera	Prestoea_acuminata)	Veitchia_spiralis)	((Kentiopsis_piersoniorum	((Dictyosperma_album	(Dypsis_decaryi	Heterospathe_cagayanensis))	((Geonoma_undata	Pelagodoxa_henryana)	((Leopoldinia_pulchra	(Oenocarpus_bataua	Oenocarpus_minor))	(Manicaria_saccifera	(((Sabal_domingensis	(Chamaedorea_seifrizii	Calamus_caryotoides))	(((Elaeis_oleifera	Elaeis_guineensis)	Attalea_speciosa)	Bactris_major))	((Roystonea_regia	(Orania_palindan	Sclerosperma_profizianum))	((Reinhardtia_simplex	Reinhardtia_paiewonskiana)	Reinhardtia_latisecta))))))))	Burretiokentia_grandiflora)))	Kingia_australis);
(((Pseudophoenix_vinifera	((((Veitchia_spiralis	((Dypsis_decaryi	Heterospathe_cagayanensis)	(((Geonoma_undata	Pelagodoxa_henryana)	((Leopoldinia_pulchra	(Oenocarpus_bataua	Oenocarpus_minor))	(Manicaria_saccifera	(((Sabal_domingensis	(Chamaedorea_seifrizii	Calamus_caryotoides))	(Attalea_speciosa	(Bactris_major	(Elaeis_oleifera	Elaeis_guineensis))))	((Roystonea_regia	Orania_palindan)	((Reinhardtia_simplex	Reinhardtia_paiewonskiana)	Reinhardtia_latisecta))))))	(Kentiopsis_piersoniorum	Burretiokentia_grandiflora))))	Prestoea_acuminata)	Dictyosperma_album)	(Iriartea_deltoidea	(Phoenix_dactylifera	Hydriastele_microspadix))))	Sclerosperma_profizianum)	Kingia_australis);
(((Pseudophoenix_vinifera	((((Reinhardtia_latisecta	(Reinhardtia_simplex	Reinhardtia_paiewonskiana))	(Orania_palindan	(Phoenix_dactylifera	Roystonea_regia)))	(((Sabal_domingensis	(Pelagodoxa_henryana	Geonoma_undata))	((((Dictyosperma_album	Prestoea_acuminata)	(Dypsis_decaryi	Heterospathe_cagayanensis))	(Kentiopsis_piersoniorum	(Burretiokentia_grandiflora	Veitchia_spiralis)))	(Manicaria_saccifera	((Oenocarpus_minor	Oenocarpus_bataua)	Leopoldinia_pulchra))))	((((Calamus_caryotoides	Bactris_major)	Attalea_speciosa)	Chamaedorea_seifrizii)	(Elaeis_oleifera	Elaeis_guineensis))))	(Iriartea_deltoidea	Hydriastele_microspadix)))	Sclerosperma_profizianum)	Kingia_australis);
((Pseudophoenix_vinifera	((Iriartea_deltoidea	Hydriastele_microspadix)	((((Veitchia_spiralis	(Prestoea_acuminata	Kentiopsis_piersoniorum))	((Dypsis_decaryi	Heterospathe_cagayanensis)	Dictyosperma_album))	Burretiokentia_grandiflora)	(((Leopoldinia_pulchra	((((Oenocarpus_minor	Oenocarpus_bataua)	Manicaria_saccifera)	((Sclerosperma_profizianum	((Reinhardtia_latisecta	(Reinhardtia_simplex	Reinhardtia_paiewonskiana))	(Orania_palindan	Roystonea_regia)))	((Attalea_speciosa	((Elaeis_oleifera	Elaeis_guineensis)	Bactris_major))	((Chamaedorea_seifrizii	Sabal_domingensis)	Phoenix_dactylifera))))	Calamus_caryotoides))	Pelagodoxa_henryana)	Geonoma_undata))))	Kingia_australis);
(((Geonoma_undata	((((((Chamaedorea_seifrizii	Sabal_domingensis)	((Reinhardtia_latisecta	(Reinhardtia_simplex	Reinhardtia_paiewonskiana))	(Orania_palindan	Roystonea_regia)))	(Bactris_major	(Attalea_speciosa	(Elaeis_oleifera	Elaeis_guineensis))))	(Hydriastele_microspadix	(Sclerosperma_profizianum	Iriartea_deltoidea)))	(((Calamus_caryotoides	Leopoldinia_pulchra)	(Oenocarpus_minor	Oenocarpus_bataua))	(Prestoea_acuminata	Manicaria_saccifera)))	(((Veitchia_spiralis	(Kentiopsis_piersoniorum	((Dypsis_decaryi	Heterospathe_cagayanensis)	Dictyosperma_album)))	Burretiokentia_grandiflora)	(Pseudophoenix_vinifera	Pelagodoxa_henryana))))	Phoenix_dactylifera)	Kingia_australis);
((((Reinhardtia_latisecta	(Reinhardtia_simplex	Reinhardtia_paiewonskiana))	(Orania_palindan	Roystonea_regia))	(((Bactris_major	(Attalea_speciosa	(Elaeis_oleifera	Elaeis_guineensis)))	(((Manicaria_saccifera	Leopoldinia_pulchra)	(Oenocarpus_minor	Oenocarpus_bataua))	((Pseudophoenix_vinifera	Pelagodoxa_henryana)	(Geonoma_undata	((Hydriastele_microspadix	(Phoenix_dactylifera	Iriartea_deltoidea))	((Kentiopsis_piersoniorum	(Burretiokentia_grandiflora	Sclerosperma_profizianum))	((Prestoea_acuminata	Veitchia_spiralis)	((Dypsis_decaryi	Heterospathe_cagayanensis)	Dictyosperma_album))))))))	(Sabal_domingensis	(Chamaedorea_seifrizii	Calamus_caryotoides))))	Kingia_australis);
(((Pseudophoenix_vinifera	((Iriartea_deltoidea	(Phoenix_dactylifera	Hydriastele_microspadix))	((((Dypsis_decaryi	Heterospathe_cagayanensis)	Dictyosperma_album)	((Kentiopsis_piersoniorum	Burretiokentia_grandiflora)	Veitchia_spiralis))	(((((Oenocarpus_minor	Oenocarpus_bataua)	(Manicaria_saccifera	Leopoldinia_pulchra))	((((Reinhardtia_latisecta	(Reinhardtia_simplex	Reinhardtia_paiewonskiana))	(Orania_palindan	Roystonea_regia))	((Sabal_domingensis	(Chamaedorea_seifrizii	Calamus_caryotoides))	(Bactris_major	(Attalea_speciosa	(Elaeis_oleifera	Elaeis_guineensis)))))	Prestoea_acuminata))	Pelagodoxa_henryana)	Geonoma_undata))))	Sclerosperma_profizianum)	Kingia_australis);
(((Phoenix_dactylifera	Sclerosperma_profizianum)	(((((Dypsis_decaryi	Heterospathe_cagayanensis)	((Prestoea_acuminata	(Burretiokentia_grandiflora	Veitchia_spiralis))	Dictyosperma_album))	Kentiopsis_piersoniorum)	(((((Reinhardtia_latisecta	(Reinhardtia_simplex	Reinhardtia_paiewonskiana))	(Orania_palindan	Roystonea_regia))	(((Leopoldinia_pulchra	Calamus_caryotoides)	Geonoma_undata)	((Sabal_domingensis	Chamaedorea_seifrizii)	((Elaeis_oleifera	Elaeis_guineensis)	(Bactris_major	Attalea_speciosa)))))	Manicaria_saccifera)	((Oenocarpus_minor	Oenocarpus_bataua)	Pelagodoxa_henryana)))	(Pseudophoenix_vinifera	(Iriartea_deltoidea	Hydriastele_microspadix))))	Kingia_australis);
((Phoenix_dactylifera	((Dictyosperma_album	(((Heterospathe_cagayanensis	(Burretiokentia_grandiflora	(Veitchia_spiralis	Prestoea_acuminata)))	(Dypsis_decaryi	Kentiopsis_piersoniorum))	((((Oenocarpus_bataua	Oenocarpus_minor)	Sclerosperma_profizianum)	(Geonoma_undata	Pelagodoxa_henryana))	(((((Elaeis_oleifera	Elaeis_guineensis)	Bactris_major)	Attalea_speciosa)	((Chamaedorea_seifrizii	Calamus_caryotoides)	((Reinhardtia_latisecta	(Reinhardtia_simplex	Reinhardtia_paiewonskiana))	(Orania_palindan	Roystonea_regia))))	((Sabal_domingensis	Leopoldinia_pulchra)	Manicaria_saccifera)))))	(Pseudophoenix_vinifera	(Iriartea_deltoidea	Hydriastele_microspadix))))	Kingia_australis);
((Phoenix_dactylifera	((Dictyosperma_album	((((Burretiokentia_grandiflora	(Veitchia_spiralis	Prestoea_acuminata))	(Heterospathe_cagayanensis	Dypsis_decaryi))	Kentiopsis_piersoniorum)	((((((Sabal_domingensis	(Chamaedorea_seifrizii	Calamus_caryotoides))	(((Elaeis_oleifera	Elaeis_guineensis)	Bactris_major)	Attalea_speciosa))	Geonoma_undata)	(((Reinhardtia_latisecta	(Reinhardtia_simplex	Reinhardtia_paiewonskiana))	(Orania_palindan	Roystonea_regia))	Pelagodoxa_henryana))	((Sclerosperma_profizianum	Oenocarpus_bataua)	Oenocarpus_minor))	(Manicaria_saccifera	Leopoldinia_pulchra))))	(Pseudophoenix_vinifera	(Iriartea_deltoidea	Hydriastele_microspadix))))	Kingia_australis);
(((Elaeis_guineensis	(((((((Phoenix_dactylifera	(Hydriastele_microspadix	Iriartea_deltoidea))	Pseudophoenix_vinifera)	Calamus_caryotoides)	(Bactris_major	Attalea_speciosa))	((Reinhardtia_latisecta	(Reinhardtia_simplex	Reinhardtia_paiewonskiana))	(Orania_palindan	Roystonea_regia)))	((Sabal_domingensis	Chamaedorea_seifrizii)	((((Oenocarpus_bataua	Oenocarpus_minor)	((Geonoma_undata	Pelagodoxa_henryana)	(((((Veitchia_spiralis	Prestoea_acuminata)	(Heterospathe_cagayanensis	Dypsis_decaryi))	Dictyosperma_album)	Burretiokentia_grandiflora)	Kentiopsis_piersoniorum)))	Manicaria_saccifera)	Leopoldinia_pulchra)))	Elaeis_oleifera))	Sclerosperma_profizianum)	Kingia_australis);
(((((Hydriastele_microspadix	Iriartea_deltoidea)	Pseudophoenix_vinifera)	(((Sabal_domingensis	(Geonoma_undata	Chamaedorea_seifrizii))	(Sclerosperma_profizianum	(Calamus_caryotoides	((Attalea_speciosa	Bactris_major)	(Elaeis_oleifera	Elaeis_guineensis)))))	((Pelagodoxa_henryana	(((Prestoea_acuminata	Manicaria_saccifera)	((Dictyosperma_album	((Heterospathe_cagayanensis	Dypsis_decaryi)	(Veitchia_spiralis	Kentiopsis_piersoniorum)))	Burretiokentia_grandiflora))	(Leopoldinia_pulchra	(Oenocarpus_bataua	Oenocarpus_minor))))	((Reinhardtia_latisecta	(Reinhardtia_simplex	Reinhardtia_paiewonskiana))	(Orania_palindan	Roystonea_regia)))))	Phoenix_dactylifera)	Kingia_australis);
(((Pseudophoenix_vinifera	((Iriartea_deltoidea	(Phoenix_dactylifera	Hydriastele_microspadix))	((((((((Reinhardtia_paiewonskiana	Reinhardtia_simplex)	Reinhardtia_latisecta)	(Roystonea_regia	Orania_palindan))	Pelagodoxa_henryana)	(Geonoma_undata	(((Calamus_caryotoides	Chamaedorea_seifrizii)	Sabal_domingensis)	(Bactris_major	((Elaeis_guineensis	Elaeis_oleifera)	Attalea_speciosa)))))	(Manicaria_saccifera	(Leopoldinia_pulchra	(Oenocarpus_bataua	Oenocarpus_minor))))	(((Burretiokentia_grandiflora	Kentiopsis_piersoniorum)	(Prestoea_acuminata	Veitchia_spiralis))	(Dypsis_decaryi	Heterospathe_cagayanensis)))	Dictyosperma_album)))	Sclerosperma_profizianum)	Kingia_australis);
(((Pseudophoenix_vinifera	((Iriartea_deltoidea	Hydriastele_microspadix)	((((Burretiokentia_grandiflora	Veitchia_spiralis)	Kentiopsis_piersoniorum)	((Prestoea_acuminata	(Manicaria_saccifera	(((Leopoldinia_pulchra	(Oenocarpus_bataua	Oenocarpus_minor))	((Calamus_caryotoides	((((Reinhardtia_paiewonskiana	Reinhardtia_simplex)	Reinhardtia_latisecta)	(Phoenix_dactylifera	(Roystonea_regia	Orania_palindan)))	((Chamaedorea_seifrizii	Sabal_domingensis)	(Bactris_major	((Elaeis_guineensis	Elaeis_oleifera)	Attalea_speciosa)))))	Geonoma_undata))	Pelagodoxa_henryana)))	(Dypsis_decaryi	Heterospathe_cagayanensis)))	Dictyosperma_album)))	Sclerosperma_profizianum)	Kingia_australis);
((Phoenix_dactylifera	((((Iriartea_deltoidea	(Sclerosperma_profizianum	Hydriastele_microspadix))	(((Dypsis_decaryi	Heterospathe_cagayanensis)	((Burretiokentia_grandiflora	(Prestoea_acuminata	Veitchia_spiralis))	Kentiopsis_piersoniorum))	((Manicaria_saccifera	(Leopoldinia_pulchra	(Oenocarpus_bataua	Oenocarpus_minor)))	(((((Reinhardtia_paiewonskiana	Reinhardtia_simplex)	Reinhardtia_latisecta)	(Roystonea_regia	Orania_palindan))	((((Calamus_caryotoides	Chamaedorea_seifrizii)	Sabal_domingensis)	(Attalea_speciosa	(Bactris_major	(Elaeis_guineensis	Elaeis_oleifera))))	Geonoma_undata))	Pelagodoxa_henryana))))	Dictyosperma_album)	Pseudophoenix_vinifera))	Kingia_australis);
(((Pelagodoxa_henryana	(((((Attalea_speciosa	(Elaeis_guineensis	Elaeis_oleifera))	(Calamus_caryotoides	Chamaedorea_seifrizii))	(Bactris_major	Geonoma_undata))	(((((Dictyosperma_album	(Phoenix_dactylifera	(Hydriastele_microspadix	Iriartea_deltoidea)))	(((Dypsis_decaryi	Heterospathe_cagayanensis)	(Pseudophoenix_vinifera	(Prestoea_acuminata	Veitchia_spiralis)))	(Kentiopsis_piersoniorum	Burretiokentia_grandiflora)))	Manicaria_saccifera)	(Oenocarpus_bataua	Oenocarpus_minor))	(Sabal_domingensis	Leopoldinia_pulchra)))	(((Reinhardtia_paiewonskiana	Reinhardtia_simplex)	Reinhardtia_latisecta)	(Roystonea_regia	Orania_palindan))))	Sclerosperma_profizianum)	Kingia_australis);
(((((Reinhardtia_paiewonskiana	Reinhardtia_simplex)	Reinhardtia_latisecta)	(Roystonea_regia	Orania_palindan))	(((Geonoma_undata	Pelagodoxa_henryana)	((((Hydriastele_microspadix	(Burretiokentia_grandiflora	(((Phoenix_dactylifera	Iriartea_deltoidea)	Pseudophoenix_vinifera)	(Prestoea_acuminata	Veitchia_spiralis))))	((Dypsis_decaryi	Heterospathe_cagayanensis)	Kentiopsis_piersoniorum))	Manicaria_saccifera)	(Leopoldinia_pulchra	(Dictyosperma_album	(Oenocarpus_bataua	Oenocarpus_minor)))))	(((Sclerosperma_profizianum	(Attalea_speciosa	(Elaeis_guineensis	Elaeis_oleifera)))	Bactris_major)	((Sabal_domingensis	Chamaedorea_seifrizii)	Calamus_caryotoides))))	Kingia_australis);
((Pelagodoxa_henryana	(((((((Sclerosperma_profizianum	Iriartea_deltoidea)	Hydriastele_microspadix)	((Dictyosperma_album	Heterospathe_cagayanensis)	(Kentiopsis_piersoniorum	((Burretiokentia_grandiflora	(Prestoea_acuminata	Veitchia_spiralis))	Dypsis_decaryi))))	((Sabal_domingensis	Leopoldinia_pulchra)	Manicaria_saccifera))	(Oenocarpus_bataua	Oenocarpus_minor))	(((Pseudophoenix_vinifera	Attalea_speciosa)	(Bactris_major	(Elaeis_guineensis	Elaeis_oleifera)))	((Chamaedorea_seifrizii	Calamus_caryotoides)	(((Reinhardtia_paiewonskiana	Reinhardtia_simplex)	Reinhardtia_latisecta)	((Phoenix_dactylifera	Roystonea_regia)	Orania_palindan)))))	Geonoma_undata))	Kingia_australis);
((((Pseudophoenix_vinifera	((Sclerosperma_profizianum	Iriartea_deltoidea)	Hydriastele_microspadix))	(((Manicaria_saccifera	((((((((Reinhardtia_paiewonskiana	Reinhardtia_simplex)	Reinhardtia_latisecta)	(Roystonea_regia	Orania_palindan))	(Sabal_domingensis	(Chamaedorea_seifrizii	Calamus_caryotoides)))	((Elaeis_guineensis	Elaeis_oleifera)	(Attalea_speciosa	Bactris_major)))	(Geonoma_undata	Pelagodoxa_henryana))	Leopoldinia_pulchra)	(Oenocarpus_bataua	Oenocarpus_minor)))	((Dypsis_decaryi	Heterospathe_cagayanensis)	((Burretiokentia_grandiflora	(Prestoea_acuminata	Veitchia_spiralis))	Kentiopsis_piersoniorum)))	Dictyosperma_album))	Phoenix_dactylifera)	Kingia_australis);
(((Phoenix_dactylifera	Pseudophoenix_vinifera)	(((Sclerosperma_profizianum	Iriartea_deltoidea)	Hydriastele_microspadix)	((((((Sabal_domingensis	(Chamaedorea_seifrizii	Calamus_caryotoides))	(Attalea_speciosa	(Bactris_major	(Elaeis_guineensis	Elaeis_oleifera))))	((((Reinhardtia_paiewonskiana	Reinhardtia_simplex)	Reinhardtia_latisecta)	(Roystonea_regia	Orania_palindan))	(Geonoma_undata	Pelagodoxa_henryana)))	(((Oenocarpus_bataua	Oenocarpus_minor)	Leopoldinia_pulchra)	Manicaria_saccifera))	((Dypsis_decaryi	Heterospathe_cagayanensis)	((Burretiokentia_grandiflora	(Prestoea_acuminata	Veitchia_spiralis))	Kentiopsis_piersoniorum)))	Dictyosperma_album)))	Kingia_australis);
((((Sclerosperma_profizianum	Pseudophoenix_vinifera)	((Iriartea_deltoidea	Hydriastele_microspadix)	(((((((Reinhardtia_paiewonskiana	Reinhardtia_simplex)	Reinhardtia_latisecta)	(Roystonea_regia	Orania_palindan))	((Pelagodoxa_henryana	(Oenocarpus_bataua	Oenocarpus_minor))	(Geonoma_undata	(Calamus_caryotoides	((Sabal_domingensis	Chamaedorea_seifrizii)	(Bactris_major	((Elaeis_guineensis	Elaeis_oleifera)	Attalea_speciosa)))))))	(Leopoldinia_pulchra	Manicaria_saccifera))	(((Heterospathe_cagayanensis	(Prestoea_acuminata	(Veitchia_spiralis	Burretiokentia_grandiflora)))	Kentiopsis_piersoniorum)	Dypsis_decaryi))	Dictyosperma_album)))	Phoenix_dactylifera)	Kingia_australis);
((Sclerosperma_profizianum	(Pseudophoenix_vinifera	(((((Reinhardtia_paiewonskiana	Reinhardtia_simplex)	Reinhardtia_latisecta)	(Roystonea_regia	Orania_palindan))	(Geonoma_undata	((Chamaedorea_seifrizii	Calamus_caryotoides)	((Elaeis_guineensis	Elaeis_oleifera)	(Attalea_speciosa	Bactris_major)))))	((Pelagodoxa_henryana	(Oenocarpus_bataua	Oenocarpus_minor))	(Manicaria_saccifera	((Sabal_domingensis	Leopoldinia_pulchra)	((Kentiopsis_piersoniorum	((Dictyosperma_album	(Heterospathe_cagayanensis	Dypsis_decaryi))	(Burretiokentia_grandiflora	(Prestoea_acuminata	Veitchia_spiralis))))	(Phoenix_dactylifera	(Iriartea_deltoidea	Hydriastele_microspadix)))))))))	Kingia_australis);
(((Pseudophoenix_vinifera	((Phoenix_dactylifera	(Hydriastele_microspadix	Iriartea_deltoidea))	(Prestoea_acuminata	((((Bactris_major	((Elaeis_oleifera	Elaeis_guineensis)	Attalea_speciosa))	(Sabal_domingensis	(Calamus_caryotoides	Chamaedorea_seifrizii)))	((Geonoma_undata	Pelagodoxa_henryana)	(Manicaria_saccifera	((Leopoldinia_pulchra	(Oenocarpus_bataua	Oenocarpus_minor))	(((Burretiokentia_grandiflora	Veitchia_spiralis)	((Heterospathe_cagayanensis	Dictyosperma_album)	Dypsis_decaryi))	Kentiopsis_piersoniorum)))))	((Roystonea_regia	((Reinhardtia_simplex	Reinhardtia_paiewonskiana)	Reinhardtia_latisecta))	Orania_palindan)))))	Sclerosperma_profizianum)	Kingia_australis);
(((Pelagodoxa_henryana	(((((Leopoldinia_pulchra	(Oenocarpus_bataua	Oenocarpus_minor))	(Dictyosperma_album	((Dypsis_decaryi	Heterospathe_cagayanensis)	(((Burretiokentia_grandiflora	Veitchia_spiralis)	Prestoea_acuminata)	Kentiopsis_piersoniorum))))	Manicaria_saccifera)	(((((((Reinhardtia_simplex	Reinhardtia_paiewonskiana)	Bactris_major)	(Phoenix_dactylifera	((Elaeis_oleifera	Elaeis_guineensis)	Attalea_speciosa)))	(Sabal_domingensis	Chamaedorea_seifrizii))	Calamus_caryotoides)	(Reinhardtia_latisecta	(Orania_palindan	Roystonea_regia)))	(Pseudophoenix_vinifera	(Hydriastele_microspadix	Iriartea_deltoidea))))	Geonoma_undata))	Sclerosperma_profizianum)	Kingia_australis);
((((((Reinhardtia_simplex	Reinhardtia_paiewonskiana)	Reinhardtia_latisecta)	(Orania_palindan	Roystonea_regia))	(((Pelagodoxa_henryana	(Sclerosperma_profizianum	(Manicaria_saccifera	((Oenocarpus_bataua	Oenocarpus_minor)	(Kentiopsis_piersoniorum	((Dictyosperma_album	(Dypsis_decaryi	Heterospathe_cagayanensis))	(Burretiokentia_grandiflora	(Pseudophoenix_vinifera	(Veitchia_spiralis	Prestoea_acuminata)))))))))	(Sabal_domingensis	(Leopoldinia_pulchra	(Hydriastele_microspadix	Iriartea_deltoidea))))	(((Bactris_major	(Elaeis_oleifera	Elaeis_guineensis))	Attalea_speciosa)	(Geonoma_undata	(Chamaedorea_seifrizii	Calamus_caryotoides)))))	Phoenix_dactylifera)	Kingia_australis);
((((((Reinhardtia_simplex	Reinhardtia_paiewonskiana)	Reinhardtia_latisecta)	(Orania_palindan	Roystonea_regia))	((((Oenocarpus_bataua	Oenocarpus_minor)	Pelagodoxa_henryana)	(Manicaria_saccifera	(((Burretiokentia_grandiflora	(Veitchia_spiralis	(Prestoea_acuminata	Pseudophoenix_vinifera)))	((Hydriastele_microspadix	Iriartea_deltoidea)	Dictyosperma_album))	((Dypsis_decaryi	Heterospathe_cagayanensis)	Kentiopsis_piersoniorum))))	(Sclerosperma_profizianum	(((Bactris_major	(Elaeis_oleifera	Elaeis_guineensis))	Attalea_speciosa)	(Geonoma_undata	((Sabal_domingensis	Chamaedorea_seifrizii)	(Leopoldinia_pulchra	Calamus_caryotoides)))))))	Phoenix_dactylifera)	Kingia_australis);
(((Pelagodoxa_henryana	(((((((Manicaria_saccifera	(Sabal_domingensis	Chamaedorea_seifrizii))	(Leopoldinia_pulchra	(Oenocarpus_bataua	Oenocarpus_minor)))	(((Burretiokentia_grandiflora	((Pseudophoenix_vinifera	Veitchia_spiralis)	Prestoea_acuminata))	(Hydriastele_microspadix	Iriartea_deltoidea))	((Dictyosperma_album	(Dypsis_decaryi	Heterospathe_cagayanensis))	Kentiopsis_piersoniorum)))	((Bactris_major	((Elaeis_oleifera	Elaeis_guineensis)	Attalea_speciosa))	Calamus_caryotoides))	Phoenix_dactylifera)	(((Reinhardtia_simplex	Reinhardtia_paiewonskiana)	Reinhardtia_latisecta)	(Orania_palindan	Roystonea_regia)))	Geonoma_undata))	Sclerosperma_profizianum)	Kingia_australis);
(((((Burretiokentia_grandiflora	((Pseudophoenix_vinifera	Prestoea_acuminata)	Veitchia_spiralis))	((Phoenix_dactylifera	Hydriastele_microspadix)	Iriartea_deltoidea))	(((((((Oenocarpus_bataua	Oenocarpus_minor)	(Sabal_domingensis	Leopoldinia_pulchra))	Manicaria_saccifera)	((Geonoma_undata	Pelagodoxa_henryana)	((((Bactris_major	(Elaeis_oleifera	Elaeis_guineensis))	Attalea_speciosa)	(Chamaedorea_seifrizii	Calamus_caryotoides))	(((Reinhardtia_simplex	Reinhardtia_paiewonskiana)	Reinhardtia_latisecta)	(Orania_palindan	Roystonea_regia)))))	(Heterospathe_cagayanensis	Dictyosperma_album))	Dypsis_decaryi)	Kentiopsis_piersoniorum))	Sclerosperma_profizianum)	Kingia_australis);
(((Pseudophoenix_vinifera	(((((Bactris_major	((Elaeis_oleifera	Elaeis_guineensis)	Attalea_speciosa))	((Sabal_domingensis	Chamaedorea_seifrizii)	Calamus_caryotoides))	(((Reinhardtia_simplex	Reinhardtia_paiewonskiana)	Reinhardtia_latisecta)	(Orania_palindan	Roystonea_regia)))	(((Geonoma_undata	Pelagodoxa_henryana)	(Oenocarpus_bataua	Oenocarpus_minor))	(Leopoldinia_pulchra	(Manicaria_saccifera	((Dypsis_decaryi	(Heterospathe_cagayanensis	Dictyosperma_album))	(Kentiopsis_piersoniorum	(Burretiokentia_grandiflora	((Prestoea_acuminata	Sclerosperma_profizianum)	Veitchia_spiralis))))))))	(Hydriastele_microspadix	Iriartea_deltoidea)))	Phoenix_dactylifera)	Kingia_australis);
(((Pseudophoenix_vinifera	((Attalea_speciosa	(((Sabal_domingensis	(Chamaedorea_seifrizii	Calamus_caryotoides))	((Elaeis_oleifera	Elaeis_guineensis)	((((Reinhardtia_simplex	Reinhardtia_paiewonskiana)	Reinhardtia_latisecta)	(Orania_palindan	Roystonea_regia))	(((Manicaria_saccifera	(Geonoma_undata	((Dictyosperma_album	((Heterospathe_cagayanensis	Dypsis_decaryi)	(Veitchia_spiralis	Prestoea_acuminata)))	(Burretiokentia_grandiflora	(Kentiopsis_piersoniorum	Sclerosperma_profizianum)))))	((Oenocarpus_bataua	Oenocarpus_minor)	Leopoldinia_pulchra))	Pelagodoxa_henryana))))	Bactris_major))	(Hydriastele_microspadix	Iriartea_deltoidea)))	Phoenix_dactylifera)	Kingia_australis);
((Pseudophoenix_vinifera	(((((((((Kentiopsis_piersoniorum	(Heterospathe_cagayanensis	(Sclerosperma_profizianum	Dypsis_decaryi)))	((Burretiokentia_grandiflora	Geonoma_undata)	(Veitchia_spiralis	Prestoea_acuminata)))	Dictyosperma_album)	Manicaria_saccifera)	((Oenocarpus_bataua	Oenocarpus_minor)	Leopoldinia_pulchra))	Pelagodoxa_henryana)	((Attalea_speciosa	((((Reinhardtia_simplex	Reinhardtia_paiewonskiana)	Reinhardtia_latisecta)	(Orania_palindan	(Phoenix_dactylifera	Roystonea_regia)))	(Bactris_major	(Elaeis_oleifera	Elaeis_guineensis))))	(Sabal_domingensis	Chamaedorea_seifrizii)))	Calamus_caryotoides)	(Hydriastele_microspadix	Iriartea_deltoidea)))	Kingia_australis);
(((Pseudophoenix_vinifera	(((Roystonea_regia	Orania_palindan)	(Reinhardtia_latisecta	(Reinhardtia_simplex	Reinhardtia_paiewonskiana)))	(((Sabal_domingensis	(Calamus_caryotoides	Chamaedorea_seifrizii))	(Bactris_major	(Attalea_speciosa	(Elaeis_oleifera	Elaeis_guineensis))))	(((Pelagodoxa_henryana	Geonoma_undata)	((Hydriastele_microspadix	Iriartea_deltoidea)	(Kentiopsis_piersoniorum	(((Heterospathe_cagayanensis	Dypsis_decaryi)	(Sclerosperma_profizianum	Dictyosperma_album))	(Burretiokentia_grandiflora	(Veitchia_spiralis	Prestoea_acuminata))))))	(Manicaria_saccifera	((Oenocarpus_bataua	Oenocarpus_minor)	Leopoldinia_pulchra))))))	Phoenix_dactylifera)	Kingia_australis);
(((((Iriartea_deltoidea	Hydriastele_microspadix)	(((((Geonoma_undata	Pelagodoxa_henryana)	(((Sabal_domingensis	(Chamaedorea_seifrizii	Calamus_caryotoides))	(((Elaeis_guineensis	Elaeis_oleifera)	Bactris_major)	(Sclerosperma_profizianum	Attalea_speciosa)))	(Roystonea_regia	(Orania_palindan	((Reinhardtia_simplex	Reinhardtia_paiewonskiana)	Reinhardtia_latisecta)))))	Manicaria_saccifera)	(Leopoldinia_pulchra	(Oenocarpus_bataua	Oenocarpus_minor)))	((((Dypsis_decaryi	Heterospathe_cagayanensis)	(Prestoea_acuminata	(Veitchia_spiralis	Burretiokentia_grandiflora)))	Dictyosperma_album)	Kentiopsis_piersoniorum)))	Pseudophoenix_vinifera)	Phoenix_dactylifera)	Kingia_australis);
(((((Iriartea_deltoidea	Hydriastele_microspadix)	(((Geonoma_undata	Pelagodoxa_henryana)	((((((Elaeis_guineensis	Elaeis_oleifera)	Bactris_major)	Attalea_speciosa)	(Roystonea_regia	(Orania_palindan	((Reinhardtia_simplex	Reinhardtia_paiewonskiana)	Reinhardtia_latisecta))))	((Sabal_domingensis	(Phoenix_dactylifera	Chamaedorea_seifrizii))	Calamus_caryotoides))	(Manicaria_saccifera	(Leopoldinia_pulchra	(Oenocarpus_bataua	Oenocarpus_minor)))))	((Dictyosperma_album	Dypsis_decaryi)	((Heterospathe_cagayanensis	Kentiopsis_piersoniorum)	(Burretiokentia_grandiflora	(Prestoea_acuminata	Veitchia_spiralis))))))	Pseudophoenix_vinifera)	Sclerosperma_profizianum)	Kingia_australis);
(((((Iriartea_deltoidea	Hydriastele_microspadix)	(((Geonoma_undata	Pelagodoxa_henryana)	(((((Chamaedorea_seifrizii	Calamus_caryotoides)	(Sclerosperma_profizianum	Sabal_domingensis))	(((Elaeis_guineensis	Elaeis_oleifera)	Bactris_major)	Attalea_speciosa))	(((Reinhardtia_simplex	Reinhardtia_paiewonskiana)	Reinhardtia_latisecta)	(Roystonea_regia	Orania_palindan)))	((Leopoldinia_pulchra	(Oenocarpus_bataua	Oenocarpus_minor))	Manicaria_saccifera)))	(Dypsis_decaryi	(((Kentiopsis_piersoniorum	Burretiokentia_grandiflora)	(Prestoea_acuminata	Veitchia_spiralis))	(Heterospathe_cagayanensis	Dictyosperma_album)))))	Pseudophoenix_vinifera)	Phoenix_dactylifera)	Kingia_australis);
(((((Iriartea_deltoidea	(Phoenix_dactylifera	Hydriastele_microspadix))	((((Geonoma_undata	(((Leopoldinia_pulchra	((((Chamaedorea_seifrizii	Calamus_caryotoides)	Sabal_domingensis)	(Bactris_major	(Attalea_speciosa	(Elaeis_guineensis	Elaeis_oleifera))))	(((Reinhardtia_simplex	Reinhardtia_paiewonskiana)	Reinhardtia_latisecta)	(Roystonea_regia	Orania_palindan))))	Manicaria_saccifera)	((Oenocarpus_bataua	Oenocarpus_minor)	Pelagodoxa_henryana)))	(Heterospathe_cagayanensis	Dypsis_decaryi))	((Burretiokentia_grandiflora	(Prestoea_acuminata	Veitchia_spiralis))	Kentiopsis_piersoniorum))	Dictyosperma_album))	Pseudophoenix_vinifera)	Sclerosperma_profizianum)	Kingia_australis);
(((((Sclerosperma_profizianum	Iriartea_deltoidea)	Hydriastele_microspadix)	Dictyosperma_album)	(Phoenix_dactylifera	(((Veitchia_spiralis	Burretiokentia_grandiflora)	(Pseudophoenix_vinifera	Prestoea_acuminata))	(Kentiopsis_piersoniorum	(((Geonoma_undata	Pelagodoxa_henryana)	((Manicaria_saccifera	(Leopoldinia_pulchra	(Oenocarpus_bataua	Oenocarpus_minor)))	((((Chamaedorea_seifrizii	Calamus_caryotoides)	Sabal_domingensis)	(Attalea_speciosa	((((Reinhardtia_simplex	Reinhardtia_paiewonskiana)	Reinhardtia_latisecta)	(Roystonea_regia	Orania_palindan))	Bactris_major)))	(Elaeis_guineensis	Elaeis_oleifera))))	(Dypsis_decaryi	Heterospathe_cagayanensis))))))	Kingia_australis);
(((Pelagodoxa_henryana	(((((((Reinhardtia_simplex	(Reinhardtia_paiewonskiana	Reinhardtia_latisecta))	((Phoenix_dactylifera	Roystonea_regia)	Orania_palindan))	(Bactris_major	(Attalea_speciosa	(Elaeis_guineensis	Elaeis_oleifera))))	(Calamus_caryotoides	(Chamaedorea_seifrizii	Sabal_domingensis)))	((Leopoldinia_pulchra	Manicaria_saccifera)	(Oenocarpus_bataua	Oenocarpus_minor)))	((Hydriastele_microspadix	Dictyosperma_album)	(Dypsis_decaryi	(((((Prestoea_acuminata	Veitchia_spiralis)	(Iriartea_deltoidea	Pseudophoenix_vinifera))	Burretiokentia_grandiflora)	Kentiopsis_piersoniorum)	Heterospathe_cagayanensis))))	Geonoma_undata))	Sclerosperma_profizianum)	Kingia_australis);
(((Pseudophoenix_vinifera	(((Hydriastele_microspadix	Iriartea_deltoidea)	Dictyosperma_album)	(((Heterospathe_cagayanensis	Dypsis_decaryi)	(Veitchia_spiralis	(Burretiokentia_grandiflora	Kentiopsis_piersoniorum)))	(Geonoma_undata	((((Pelagodoxa_henryana	(Sclerosperma_profizianum	(((Roystonea_regia	Orania_palindan)	(Reinhardtia_latisecta	(Reinhardtia_simplex	Reinhardtia_paiewonskiana)))	((Calamus_caryotoides	(Chamaedorea_seifrizii	Sabal_domingensis))	(Bactris_major	(Attalea_speciosa	(Elaeis_guineensis	Elaeis_oleifera)))))))	(Leopoldinia_pulchra	(Oenocarpus_bataua	Oenocarpus_minor)))	Prestoea_acuminata)	Manicaria_saccifera)))))	Phoenix_dactylifera)	Kingia_australis);
((((Roystonea_regia	Orania_palindan)	(Reinhardtia_latisecta	(Reinhardtia_simplex	Reinhardtia_paiewonskiana)))	((((Chamaedorea_seifrizii	Calamus_caryotoides)	Sabal_domingensis)	(Bactris_major	(Sclerosperma_profizianum	(Attalea_speciosa	(Elaeis_guineensis	Elaeis_oleifera)))))	((((Manicaria_saccifera	(Oenocarpus_bataua	Oenocarpus_minor))	((Hydriastele_microspadix	(Phoenix_dactylifera	Iriartea_deltoidea))	(((Heterospathe_cagayanensis	Dictyosperma_album)	(Kentiopsis_piersoniorum	(Burretiokentia_grandiflora	(Veitchia_spiralis	(Prestoea_acuminata	Pseudophoenix_vinifera)))))	Dypsis_decaryi)))	Leopoldinia_pulchra)	(Geonoma_undata	Pelagodoxa_henryana))))	Kingia_australis);
(((Pelagodoxa_henryana	((Reinhardtia_latisecta	(((Roystonea_regia	Orania_palindan)	Reinhardtia_simplex)	Reinhardtia_paiewonskiana))	((((Oenocarpus_bataua	Oenocarpus_minor)	Manicaria_saccifera)	(((Dictyosperma_album	(Burretiokentia_grandiflora	((Prestoea_acuminata	Pseudophoenix_vinifera)	Veitchia_spiralis)))	(Dypsis_decaryi	Kentiopsis_piersoniorum))	Heterospathe_cagayanensis))	((Leopoldinia_pulchra	(Phoenix_dactylifera	(Iriartea_deltoidea	Hydriastele_microspadix)))	((Attalea_speciosa	(Bactris_major	(Sabal_domingensis	(Chamaedorea_seifrizii	Calamus_caryotoides))))	(Geonoma_undata	(Elaeis_guineensis	Elaeis_oleifera)))))))	Sclerosperma_profizianum)	Kingia_australis);
(((Pseudophoenix_vinifera	((Burretiokentia_grandiflora	(Veitchia_spiralis	((Prestoea_acuminata	Kentiopsis_piersoniorum)	((Dictyosperma_album	(Heterospathe_cagayanensis	Dypsis_decaryi))	(Manicaria_saccifera	(((Sabal_domingensis	Leopoldinia_pulchra)	(Oenocarpus_bataua	Oenocarpus_minor))	((Pelagodoxa_henryana	Geonoma_undata)	((Calamus_caryotoides	Chamaedorea_seifrizii)	(((Roystonea_regia	Orania_palindan)	(Reinhardtia_latisecta	(Reinhardtia_simplex	Reinhardtia_paiewonskiana)))	(((Elaeis_guineensis	Elaeis_oleifera)	Attalea_speciosa)	Bactris_major))))))))))	(Phoenix_dactylifera	(Iriartea_deltoidea	Hydriastele_microspadix))))	Sclerosperma_profizianum)	Kingia_australis);
(((Geonoma_undata	(((Dypsis_decaryi	(Dictyosperma_album	Heterospathe_cagayanensis))	((Veitchia_spiralis	Prestoea_acuminata)	(Burretiokentia_grandiflora	Kentiopsis_piersoniorum)))	((Pelagodoxa_henryana	Pseudophoenix_vinifera)	((((((Elaeis_oleifera	Elaeis_guineensis)	Attalea_speciosa)	Bactris_major)	((Sabal_domingensis	(Calamus_caryotoides	Chamaedorea_seifrizii))	(((Reinhardtia_paiewonskiana	Reinhardtia_simplex)	Reinhardtia_latisecta)	(Orania_palindan	(Phoenix_dactylifera	Roystonea_regia)))))	(Iriartea_deltoidea	Hydriastele_microspadix))	((Leopoldinia_pulchra	(Oenocarpus_minor	Oenocarpus_bataua))	Manicaria_saccifera)))))	Sclerosperma_profizianum)	Kingia_australis);
((((((Reinhardtia_paiewonskiana	Reinhardtia_simplex)	Reinhardtia_latisecta)	(Orania_palindan	Roystonea_regia))	(((((Leopoldinia_pulchra	(Oenocarpus_minor	Oenocarpus_bataua))	((Phoenix_dactylifera	(Iriartea_deltoidea	Hydriastele_microspadix))	Manicaria_saccifera))	((Geonoma_undata	((Dypsis_decaryi	(Dictyosperma_album	Heterospathe_cagayanensis))	((Veitchia_spiralis	Prestoea_acuminata)	(Burretiokentia_grandiflora	Kentiopsis_piersoniorum))))	(Pelagodoxa_henryana	Pseudophoenix_vinifera)))	(((Elaeis_oleifera	Elaeis_guineensis)	Attalea_speciosa)	Bactris_major))	(Sabal_domingensis	(Calamus_caryotoides	Chamaedorea_seifrizii))))	Sclerosperma_profizianum)	Kingia_australis);
((((Pseudophoenix_vinifera	Attalea_speciosa)	((Bactris_major	((Sabal_domingensis	Chamaedorea_seifrizii)	(((((Reinhardtia_paiewonskiana	Reinhardtia_simplex)	Reinhardtia_latisecta)	(Orania_palindan	Roystonea_regia))	Calamus_caryotoides)	(((Leopoldinia_pulchra	(Oenocarpus_minor	Oenocarpus_bataua))	Manicaria_saccifera)	(((Phoenix_dactylifera	(Iriartea_deltoidea	Hydriastele_microspadix))	((Heterospathe_cagayanensis	(((Veitchia_spiralis	(Prestoea_acuminata	Burretiokentia_grandiflora))	Kentiopsis_piersoniorum)	Dictyosperma_album))	Dypsis_decaryi))	(Pelagodoxa_henryana	Geonoma_undata))))))	(Elaeis_oleifera	Elaeis_guineensis)))	Sclerosperma_profizianum)	Kingia_australis);
((Attalea_speciosa	(Bactris_major	((Calamus_caryotoides	(((((Reinhardtia_paiewonskiana	Reinhardtia_simplex)	Reinhardtia_latisecta)	(Orania_palindan	Roystonea_regia))	((Pseudophoenix_vinifera	Pelagodoxa_henryana)	(((((Heterospathe_cagayanensis	(((Sclerosperma_profizianum	Iriartea_deltoidea)	Hydriastele_microspadix)	Dictyosperma_album))	((Kentiopsis_piersoniorum	Prestoea_acuminata)	(Veitchia_spiralis	Burretiokentia_grandiflora)))	Dypsis_decaryi)	((Oenocarpus_minor	Oenocarpus_bataua)	(Sabal_domingensis	Leopoldinia_pulchra)))	Manicaria_saccifera)))	Geonoma_undata))	((Elaeis_oleifera	Elaeis_guineensis)	(Phoenix_dactylifera	Chamaedorea_seifrizii)))))	Kingia_australis);
((((((Calamus_caryotoides	((((((Dictyosperma_album	Sclerosperma_profizianum)	((Kentiopsis_piersoniorum	(Heterospathe_cagayanensis	Dypsis_decaryi))	((Prestoea_acuminata	Veitchia_spiralis)	Burretiokentia_grandiflora)))	(Iriartea_deltoidea	Hydriastele_microspadix))	((Oenocarpus_minor	Oenocarpus_bataua)	Manicaria_saccifera))	(Sabal_domingensis	Leopoldinia_pulchra))	(Geonoma_undata	Pelagodoxa_henryana)))	Pseudophoenix_vinifera)	((Bactris_major	(Elaeis_oleifera	Elaeis_guineensis))	Attalea_speciosa))	(Phoenix_dactylifera	Chamaedorea_seifrizii))	(((Reinhardtia_paiewonskiana	Reinhardtia_simplex)	Reinhardtia_latisecta)	(Orania_palindan	Roystonea_regia)))	Kingia_australis);
((((Pseudophoenix_vinifera	(((Manicaria_saccifera	(Oenocarpus_minor	Oenocarpus_bataua))	Leopoldinia_pulchra)	((((((Prestoea_acuminata	Veitchia_spiralis)	Burretiokentia_grandiflora)	Kentiopsis_piersoniorum)	(Heterospathe_cagayanensis	Dypsis_decaryi))	((Dictyosperma_album	(Iriartea_deltoidea	Hydriastele_microspadix))	Sclerosperma_profizianum))	(Geonoma_undata	Pelagodoxa_henryana))))	((Bactris_major	((Elaeis_oleifera	Elaeis_guineensis)	Attalea_speciosa))	(Sabal_domingensis	(Chamaedorea_seifrizii	(Phoenix_dactylifera	Calamus_caryotoides)))))	(((Reinhardtia_paiewonskiana	Reinhardtia_simplex)	Reinhardtia_latisecta)	(Orania_palindan	Roystonea_regia)))	Kingia_australis);
(((Pseudophoenix_vinifera	((Phoenix_dactylifera	(Iriartea_deltoidea	Hydriastele_microspadix))	((((Geonoma_undata	Pelagodoxa_henryana)	(Manicaria_saccifera	((((Bactris_major	((Elaeis_oleifera	Elaeis_guineensis)	Attalea_speciosa))	(Sabal_domingensis	(Chamaedorea_seifrizii	Calamus_caryotoides)))	((Reinhardtia_simplex	(Reinhardtia_latisecta	Reinhardtia_paiewonskiana))	(Orania_palindan	Roystonea_regia)))	(Leopoldinia_pulchra	(Oenocarpus_minor	Oenocarpus_bataua)))))	((((Veitchia_spiralis	Burretiokentia_grandiflora)	Kentiopsis_piersoniorum)	(Heterospathe_cagayanensis	Dypsis_decaryi))	Prestoea_acuminata))	Dictyosperma_album)))	Sclerosperma_profizianum)	Kingia_australis);
((Pseudophoenix_vinifera	(((Phoenix_dactylifera	Iriartea_deltoidea)	Hydriastele_microspadix)	(((((Leopoldinia_pulchra	(Oenocarpus_minor	Oenocarpus_bataua))	(((Bactris_major	((Elaeis_oleifera	Elaeis_guineensis)	Attalea_speciosa))	((Sabal_domingensis	(Chamaedorea_seifrizii	Calamus_caryotoides))	((((Reinhardtia_simplex	Reinhardtia_paiewonskiana)	Orania_palindan)	Reinhardtia_latisecta)	Roystonea_regia)))	(Geonoma_undata	Pelagodoxa_henryana)))	Manicaria_saccifera)	(Prestoea_acuminata	(Sclerosperma_profizianum	(((Veitchia_spiralis	Burretiokentia_grandiflora)	Kentiopsis_piersoniorum)	(Heterospathe_cagayanensis	Dypsis_decaryi)))))	Dictyosperma_album)))	Kingia_australis);
(((Pseudophoenix_vinifera	((Phoenix_dactylifera	(Iriartea_deltoidea	Hydriastele_microspadix))	((((((Leopoldinia_pulchra	(Oenocarpus_minor	Oenocarpus_bataua))	(((Sabal_domingensis	(Chamaedorea_seifrizii	Calamus_caryotoides))	(Attalea_speciosa	(Bactris_major	(Elaeis_oleifera	Elaeis_guineensis))))	(((Reinhardtia_simplex	Reinhardtia_paiewonskiana)	Reinhardtia_latisecta)	(Roystonea_regia	Orania_palindan))))	Manicaria_saccifera)	(Geonoma_undata	Pelagodoxa_henryana))	((((Prestoea_acuminata	Veitchia_spiralis)	Burretiokentia_grandiflora)	Kentiopsis_piersoniorum)	(Heterospathe_cagayanensis	Dypsis_decaryi)))	Dictyosperma_album)))	Sclerosperma_profizianum)	Kingia_australis);
((((Prestoea_acuminata	Pseudophoenix_vinifera)	(Attalea_speciosa	((((((((Reinhardtia_simplex	Reinhardtia_paiewonskiana)	Reinhardtia_latisecta)	((Phoenix_dactylifera	Roystonea_regia)	Orania_palindan))	(Geonoma_undata	(((((Heterospathe_cagayanensis	Dypsis_decaryi)	Veitchia_spiralis)	(Kentiopsis_piersoniorum	Burretiokentia_grandiflora))	((Iriartea_deltoidea	Hydriastele_microspadix)	Dictyosperma_album))	(Manicaria_saccifera	((Oenocarpus_minor	Oenocarpus_bataua)	(Calamus_caryotoides	Leopoldinia_pulchra))))))	(Sabal_domingensis	Chamaedorea_seifrizii))	Bactris_major)	Pelagodoxa_henryana)	(Elaeis_oleifera	Elaeis_guineensis))))	Sclerosperma_profizianum)	Kingia_australis);
((((Prestoea_acuminata	Pseudophoenix_vinifera)	(((Sclerosperma_profizianum	(Dypsis_decaryi	((Kentiopsis_piersoniorum	Heterospathe_cagayanensis)	(Veitchia_spiralis	Burretiokentia_grandiflora))))	((Leopoldinia_pulchra	Manicaria_saccifera)	(((Oenocarpus_minor	Oenocarpus_bataua)	(Pelagodoxa_henryana	Geonoma_undata))	(((((Reinhardtia_latisecta	(Reinhardtia_simplex	Reinhardtia_paiewonskiana))	Roystonea_regia)	Orania_palindan)	(Sabal_domingensis	(Chamaedorea_seifrizii	Calamus_caryotoides)))	(Attalea_speciosa	(Bactris_major	(Elaeis_oleifera	Elaeis_guineensis)))))))	((Hydriastele_microspadix	Iriartea_deltoidea)	Dictyosperma_album)))	Phoenix_dactylifera)	Kingia_australis);
((((Prestoea_acuminata	Pseudophoenix_vinifera)	(((Phoenix_dactylifera	Hydriastele_microspadix)	Iriartea_deltoidea)	(((((Veitchia_spiralis	Kentiopsis_piersoniorum)	(Dypsis_decaryi	Heterospathe_cagayanensis))	Burretiokentia_grandiflora)	((Manicaria_saccifera	(Pelagodoxa_henryana	(((Oenocarpus_minor	Oenocarpus_bataua)	Leopoldinia_pulchra)	(Geonoma_undata	((Sabal_domingensis	(Chamaedorea_seifrizii	Calamus_caryotoides))	(Attalea_speciosa	(Bactris_major	(Elaeis_oleifera	Elaeis_guineensis))))))))	((Reinhardtia_latisecta	(Reinhardtia_simplex	Reinhardtia_paiewonskiana))	(Roystonea_regia	Orania_palindan))))	Dictyosperma_album)))	Sclerosperma_profizianum)	Kingia_australis);
(((((Prestoea_acuminata	(Phoenix_dactylifera	Pseudophoenix_vinifera))	(((((((Veitchia_spiralis	Kentiopsis_piersoniorum)	(Dypsis_decaryi	Heterospathe_cagayanensis))	Geonoma_undata)	Burretiokentia_grandiflora)	(Manicaria_saccifera	(((Pelagodoxa_henryana	(Oenocarpus_minor	Oenocarpus_bataua))	(Attalea_speciosa	(Bactris_major	(Elaeis_oleifera	Elaeis_guineensis))))	(((Sabal_domingensis	(Chamaedorea_seifrizii	Calamus_caryotoides))	((Reinhardtia_latisecta	(Reinhardtia_simplex	Reinhardtia_paiewonskiana))	(Roystonea_regia	Orania_palindan)))	Leopoldinia_pulchra))))	Hydriastele_microspadix)	Dictyosperma_album))	Iriartea_deltoidea)	Sclerosperma_profizianum)	Kingia_australis);
((((Sclerosperma_profizianum	(((((((Dictyosperma_album	((Hydriastele_microspadix	Iriartea_deltoidea)	Pseudophoenix_vinifera))	(Dypsis_decaryi	(Heterospathe_cagayanensis	(((Prestoea_acuminata	Veitchia_spiralis)	(Burretiokentia_grandiflora	Geonoma_undata))	Kentiopsis_piersoniorum))))	Manicaria_saccifera)	(Oenocarpus_minor	Oenocarpus_bataua))	Leopoldinia_pulchra)	((Sabal_domingensis	(Chamaedorea_seifrizii	Calamus_caryotoides))	(Attalea_speciosa	(Bactris_major	(Elaeis_oleifera	Elaeis_guineensis)))))	((Reinhardtia_latisecta	(Reinhardtia_simplex	Reinhardtia_paiewonskiana))	(Roystonea_regia	Orania_palindan))))	Pelagodoxa_henryana)	Phoenix_dactylifera)	Kingia_australis);
((Elaeis_guineensis	(((((((((((Phoenix_dactylifera	Iriartea_deltoidea)	Hydriastele_microspadix)	Sclerosperma_profizianum)	(((Pseudophoenix_vinifera	(Prestoea_acuminata	Veitchia_spiralis))	Burretiokentia_grandiflora)	((Dypsis_decaryi	(Dictyosperma_album	Heterospathe_cagayanensis))	Kentiopsis_piersoniorum)))	(Geonoma_undata	Pelagodoxa_henryana))	(Manicaria_saccifera	((Calamus_caryotoides	Leopoldinia_pulchra)	(Oenocarpus_minor	Oenocarpus_bataua))))	(Sabal_domingensis	Chamaedorea_seifrizii))	((Reinhardtia_latisecta	(Reinhardtia_simplex	Reinhardtia_paiewonskiana))	(Roystonea_regia	Orania_palindan)))	Attalea_speciosa)	Bactris_major)	Elaeis_oleifera))	Kingia_australis);
(((((Reinhardtia_latisecta	(Reinhardtia_simplex	Reinhardtia_paiewonskiana))	(Roystonea_regia	Orania_palindan))	(((Geonoma_undata	((Attalea_speciosa	(Bactris_major	(Elaeis_oleifera	Elaeis_guineensis)))	(Sabal_domingensis	(Calamus_caryotoides	Chamaedorea_seifrizii))))	((((Manicaria_saccifera	(((Pseudophoenix_vinifera	(Iriartea_deltoidea	Hydriastele_microspadix))	(((Kentiopsis_piersoniorum	Veitchia_spiralis)	(Dictyosperma_album	Heterospathe_cagayanensis))	Burretiokentia_grandiflora))	Dypsis_decaryi))	(Leopoldinia_pulchra	(Oenocarpus_minor	Oenocarpus_bataua)))	Prestoea_acuminata)	Sclerosperma_profizianum))	Pelagodoxa_henryana))	Phoenix_dactylifera)	Kingia_australis);
((((((Bactris_major	Attalea_speciosa)	(Elaeis_oleifera	Elaeis_guineensis))	(Sabal_domingensis	(Phoenix_dactylifera	Chamaedorea_seifrizii)))	((Reinhardtia_latisecta	(Reinhardtia_simplex	Reinhardtia_paiewonskiana))	(Roystonea_regia	Orania_palindan)))	((Manicaria_saccifera	((Oenocarpus_minor	Oenocarpus_bataua)	((Geonoma_undata	(Pseudophoenix_vinifera	Pelagodoxa_henryana))	(((Sclerosperma_profizianum	Iriartea_deltoidea)	Hydriastele_microspadix)	(((Dictyosperma_album	(Burretiokentia_grandiflora	(Prestoea_acuminata	Veitchia_spiralis)))	(Dypsis_decaryi	Heterospathe_cagayanensis))	Kentiopsis_piersoniorum)))))	(Calamus_caryotoides	Leopoldinia_pulchra)))	Kingia_australis);
(((Pseudophoenix_vinifera	((Iriartea_deltoidea	Hydriastele_microspadix)	(((((Geonoma_undata	Manicaria_saccifera)	(((((Calamus_caryotoides	Attalea_speciosa)	Bactris_major)	(Elaeis_oleifera	Elaeis_guineensis))	Pelagodoxa_henryana)	((Sabal_domingensis	(Phoenix_dactylifera	Chamaedorea_seifrizii))	(((Roystonea_regia	Orania_palindan)	Reinhardtia_latisecta)	(Reinhardtia_simplex	Reinhardtia_paiewonskiana)))))	((Oenocarpus_minor	Oenocarpus_bataua)	Leopoldinia_pulchra))	(((Dypsis_decaryi	Heterospathe_cagayanensis)	(Kentiopsis_piersoniorum	(Prestoea_acuminata	Veitchia_spiralis)))	Burretiokentia_grandiflora))	Dictyosperma_album)))	Sclerosperma_profizianum)	Kingia_australis);
(((((((Manicaria_saccifera	((((((Elaeis_oleifera	Elaeis_guineensis)	(Attalea_speciosa	Bactris_major))	(Pelagodoxa_henryana	Pseudophoenix_vinifera))	(((Roystonea_regia	Orania_palindan)	(Reinhardtia_latisecta	(Reinhardtia_simplex	Reinhardtia_paiewonskiana)))	Phoenix_dactylifera))	(Calamus_caryotoides	Chamaedorea_seifrizii))	((Oenocarpus_minor	Oenocarpus_bataua)	Leopoldinia_pulchra)))	Sabal_domingensis)	Geonoma_undata)	((((Burretiokentia_grandiflora	(Prestoea_acuminata	Veitchia_spiralis))	Kentiopsis_piersoniorum)	Heterospathe_cagayanensis)	Dypsis_decaryi))	((Sclerosperma_profizianum	Iriartea_deltoidea)	Hydriastele_microspadix))	Dictyosperma_album)	Kingia_australis);
(((((Phoenix_dactylifera	Roystonea_regia)	Orania_palindan)	(Reinhardtia_latisecta	(Reinhardtia_simplex	Reinhardtia_paiewonskiana)))	((((Sabal_domingensis	Chamaedorea_seifrizii)	(((((((Burretiokentia_grandiflora	(Prestoea_acuminata	Veitchia_spiralis))	Kentiopsis_piersoniorum)	Heterospathe_cagayanensis)	Dypsis_decaryi)	(((Sclerosperma_profizianum	Iriartea_deltoidea)	Hydriastele_microspadix)	Dictyosperma_album))	Manicaria_saccifera)	((Oenocarpus_minor	Oenocarpus_bataua)	Leopoldinia_pulchra)))	((((Pelagodoxa_henryana	Pseudophoenix_vinifera)	Bactris_major)	((Elaeis_oleifera	Elaeis_guineensis)	Attalea_speciosa))	Geonoma_undata))	Calamus_caryotoides))	Kingia_australis);
((((((Reinhardtia_simplex	Reinhardtia_paiewonskiana)	Reinhardtia_latisecta)	(Orania_palindan	Roystonea_regia))	((((Bactris_major	Geonoma_undata)	((Sabal_domingensis	(Calamus_caryotoides	Chamaedorea_seifrizii))	((Elaeis_oleifera	Elaeis_guineensis)	Attalea_speciosa)))	((Leopoldinia_pulchra	(Oenocarpus_bataua	Oenocarpus_minor))	((((((Phoenix_dactylifera	(Hydriastele_microspadix	Iriartea_deltoidea))	(Burretiokentia_grandiflora	((Prestoea_acuminata	Pseudophoenix_vinifera)	Veitchia_spiralis)))	Dictyosperma_album)	Kentiopsis_piersoniorum)	(Dypsis_decaryi	Heterospathe_cagayanensis))	Manicaria_saccifera)))	Pelagodoxa_henryana))	Sclerosperma_profizianum)	Kingia_australis);
((Elaeis_guineensis	(((Bactris_major	Attalea_speciosa)	((((((Reinhardtia_simplex	Reinhardtia_paiewonskiana)	Reinhardtia_latisecta)	(Orania_palindan	Roystonea_regia))	((((((Calamus_caryotoides	(Sabal_domingensis	Leopoldinia_pulchra))	(Oenocarpus_bataua	Oenocarpus_minor))	Manicaria_saccifera)	((Kentiopsis_piersoniorum	(((Burretiokentia_grandiflora	((((Phoenix_dactylifera	Iriartea_deltoidea)	Pseudophoenix_vinifera)	Prestoea_acuminata)	Veitchia_spiralis))	Dictyosperma_album)	(Dypsis_decaryi	Heterospathe_cagayanensis)))	Hydriastele_microspadix))	Pelagodoxa_henryana)	Sclerosperma_profizianum))	Geonoma_undata)	Chamaedorea_seifrizii))	Elaeis_oleifera))	Kingia_australis);
((Sclerosperma_profizianum	(Iriartea_deltoidea	(Pseudophoenix_vinifera	((Phoenix_dactylifera	Hydriastele_microspadix)	(((Prestoea_acuminata	(Manicaria_saccifera	((Sabal_domingensis	(((((Elaeis_oleifera	Elaeis_guineensis)	(Bactris_major	Attalea_speciosa))	(Calamus_caryotoides	Chamaedorea_seifrizii))	Geonoma_undata)	(((Reinhardtia_simplex	Reinhardtia_paiewonskiana)	Reinhardtia_latisecta)	(Orania_palindan	Roystonea_regia))))	(Leopoldinia_pulchra	(Oenocarpus_bataua	Oenocarpus_minor)))))	Pelagodoxa_henryana)	(Dictyosperma_album	(Dypsis_decaryi	(Heterospathe_cagayanensis	((Burretiokentia_grandiflora	Veitchia_spiralis)	Kentiopsis_piersoniorum)))))))))	Kingia_australis);
(((Pseudophoenix_vinifera	((((Manicaria_saccifera	(((Geonoma_undata	Pelagodoxa_henryana)	((((Attalea_speciosa	(Elaeis_oleifera	Elaeis_guineensis))	Bactris_major)	(Sabal_domingensis	(Calamus_caryotoides	Chamaedorea_seifrizii)))	(((Reinhardtia_simplex	Reinhardtia_paiewonskiana)	Reinhardtia_latisecta)	(Orania_palindan	(Phoenix_dactylifera	Roystonea_regia)))))	(Leopoldinia_pulchra	(Oenocarpus_bataua	Oenocarpus_minor))))	((Dypsis_decaryi	Heterospathe_cagayanensis)	((Veitchia_spiralis	(Burretiokentia_grandiflora	Prestoea_acuminata))	Kentiopsis_piersoniorum)))	Dictyosperma_album)	(Hydriastele_microspadix	Iriartea_deltoidea)))	Sclerosperma_profizianum)	Kingia_australis);
((Pseudophoenix_vinifera	((((Manicaria_saccifera	(((((Attalea_speciosa	((Elaeis_oleifera	Elaeis_guineensis)	Bactris_major))	((Sabal_domingensis	(Phoenix_dactylifera	Chamaedorea_seifrizii))	Calamus_caryotoides))	(((Reinhardtia_simplex	Reinhardtia_paiewonskiana)	Reinhardtia_latisecta)	(Orania_palindan	Roystonea_regia)))	(Sclerosperma_profizianum	(Geonoma_undata	Pelagodoxa_henryana)))	(Leopoldinia_pulchra	(Oenocarpus_bataua	Oenocarpus_minor))))	((Dypsis_decaryi	Heterospathe_cagayanensis)	((Burretiokentia_grandiflora	(Prestoea_acuminata	Veitchia_spiralis))	Kentiopsis_piersoniorum)))	Dictyosperma_album)	(Hydriastele_microspadix	Iriartea_deltoidea)))	Kingia_australis);
(((Pseudophoenix_vinifera	((((Geonoma_undata	((Bactris_major	Attalea_speciosa)	(Sclerosperma_profizianum	(Elaeis_oleifera	Elaeis_guineensis))))	((Chamaedorea_seifrizii	Calamus_caryotoides)	Sabal_domingensis))	(((Reinhardtia_simplex	Reinhardtia_paiewonskiana)	Reinhardtia_latisecta)	(Orania_palindan	Roystonea_regia)))	((Leopoldinia_pulchra	Manicaria_saccifera)	((Pelagodoxa_henryana	(Oenocarpus_bataua	Oenocarpus_minor))	((((Burretiokentia_grandiflora	(Prestoea_acuminata	Veitchia_spiralis))	Kentiopsis_piersoniorum)	(Dypsis_decaryi	Heterospathe_cagayanensis))	((Hydriastele_microspadix	Iriartea_deltoidea)	Dictyosperma_album))))))	Phoenix_dactylifera)	Kingia_australis);
(((((((Reinhardtia_simplex	Reinhardtia_paiewonskiana)	Reinhardtia_latisecta)	(Orania_palindan	Roystonea_regia))	(((((Leopoldinia_pulchra	(Oenocarpus_bataua	Oenocarpus_minor))	(Dictyosperma_album	((Dypsis_decaryi	Heterospathe_cagayanensis)	((Burretiokentia_grandiflora	(Prestoea_acuminata	Veitchia_spiralis))	Kentiopsis_piersoniorum))))	Manicaria_saccifera)	((Hydriastele_microspadix	Iriartea_deltoidea)	Pseudophoenix_vinifera))	(((Calamus_caryotoides	(Attalea_speciosa	((Elaeis_oleifera	Elaeis_guineensis)	Bactris_major)))	(Pelagodoxa_henryana	Geonoma_undata))	(Sabal_domingensis	Chamaedorea_seifrizii))))	Phoenix_dactylifera)	Sclerosperma_profizianum)	Kingia_australis);
(((((Attalea_speciosa	((Elaeis_oleifera	Elaeis_guineensis)	((((Sabal_domingensis	Chamaedorea_seifrizii)	((((Reinhardtia_simplex	Reinhardtia_paiewonskiana)	Reinhardtia_latisecta)	(Orania_palindan	(Phoenix_dactylifera	Roystonea_regia)))	((((Pelagodoxa_henryana	Geonoma_undata)	(Dypsis_decaryi	(((Burretiokentia_grandiflora	Veitchia_spiralis)	Kentiopsis_piersoniorum)	(Heterospathe_cagayanensis	Dictyosperma_album))))	((Prestoea_acuminata	Manicaria_saccifera)	(Oenocarpus_bataua	Oenocarpus_minor)))	Leopoldinia_pulchra)))	Calamus_caryotoides)	Bactris_major)))	(Hydriastele_microspadix	Iriartea_deltoidea))	Pseudophoenix_vinifera)	Sclerosperma_profizianum)	Kingia_australis);
((Pelagodoxa_henryana	(Geonoma_undata	((Sclerosperma_profizianum	((((Heterospathe_cagayanensis	Dypsis_decaryi)	Dictyosperma_album)	(Kentiopsis_piersoniorum	(Burretiokentia_grandiflora	Veitchia_spiralis)))	(Manicaria_saccifera	(Leopoldinia_pulchra	(Oenocarpus_bataua	Oenocarpus_minor)))))	((((((Sabal_domingensis	Reinhardtia_simplex)	Reinhardtia_paiewonskiana)	Reinhardtia_latisecta)	(Orania_palindan	(Phoenix_dactylifera	Roystonea_regia)))	((Hydriastele_microspadix	Iriartea_deltoidea)	(Prestoea_acuminata	Pseudophoenix_vinifera)))	(((Elaeis_oleifera	Elaeis_guineensis)	(Bactris_major	Attalea_speciosa))	(Calamus_caryotoides	Chamaedorea_seifrizii))))))	Kingia_australis);
((Pelagodoxa_henryana	(Geonoma_undata	(((((Sclerosperma_profizianum	(Heterospathe_cagayanensis	Dictyosperma_album))	(Kentiopsis_piersoniorum	(Burretiokentia_grandiflora	Veitchia_spiralis)))	Dypsis_decaryi)	(Manicaria_saccifera	(Leopoldinia_pulchra	(Oenocarpus_bataua	Oenocarpus_minor))))	(((Hydriastele_microspadix	Iriartea_deltoidea)	(Prestoea_acuminata	Pseudophoenix_vinifera))	(((((Reinhardtia_simplex	Reinhardtia_paiewonskiana)	Reinhardtia_latisecta)	(Roystonea_regia	(Orania_palindan	Phoenix_dactylifera)))	(Bactris_major	(Attalea_speciosa	(Elaeis_oleifera	Elaeis_guineensis))))	((Sabal_domingensis	Chamaedorea_seifrizii)	Calamus_caryotoides))))))	Kingia_australis);
(((Pseudophoenix_vinifera	(((((Heterospathe_cagayanensis	Dypsis_decaryi)	Dictyosperma_album)	Kentiopsis_piersoniorum)	(Burretiokentia_grandiflora	((Phoenix_dactylifera	(Hydriastele_microspadix	Iriartea_deltoidea))	(Geonoma_undata	((Leopoldinia_pulchra	((((Orania_palindan	Roystonea_regia)	((Reinhardtia_simplex	Reinhardtia_paiewonskiana)	Reinhardtia_latisecta))	((Sabal_domingensis	(Calamus_caryotoides	Chamaedorea_seifrizii))	(Bactris_major	((Elaeis_guineensis	Elaeis_oleifera)	Attalea_speciosa))))	((Oenocarpus_bataua	Oenocarpus_minor)	Manicaria_saccifera)))	Pelagodoxa_henryana)))))	(Prestoea_acuminata	Veitchia_spiralis)))	Sclerosperma_profizianum)	Kingia_australis);
(((((Hydriastele_microspadix	(Phoenix_dactylifera	Pseudophoenix_vinifera))	((Dictyosperma_album	((((Burretiokentia_grandiflora	Veitchia_spiralis)	Kentiopsis_piersoniorum)	(Geonoma_undata	(Pelagodoxa_henryana	(((Orania_palindan	Roystonea_regia)	((Reinhardtia_simplex	Reinhardtia_paiewonskiana)	Reinhardtia_latisecta))	((((Bactris_major	(Elaeis_oleifera	Elaeis_guineensis))	Attalea_speciosa)	(Leopoldinia_pulchra	(Oenocarpus_bataua	Oenocarpus_minor)))	((Sabal_domingensis	(Calamus_caryotoides	Chamaedorea_seifrizii))	Manicaria_saccifera))))))	(Heterospathe_cagayanensis	Dypsis_decaryi)))	Prestoea_acuminata))	Iriartea_deltoidea)	Sclerosperma_profizianum)	Kingia_australis);
((Pelagodoxa_henryana	((((Manicaria_saccifera	((Dypsis_decaryi	(Heterospathe_cagayanensis	((Burretiokentia_grandiflora	(((Phoenix_dactylifera	Iriartea_deltoidea)	(Pseudophoenix_vinifera	Prestoea_acuminata))	Veitchia_spiralis))	(Kentiopsis_piersoniorum	Dictyosperma_album))))	Hydriastele_microspadix))	(Leopoldinia_pulchra	(Oenocarpus_bataua	Oenocarpus_minor)))	Sclerosperma_profizianum)	((Geonoma_undata	(((Bactris_major	(Elaeis_oleifera	Elaeis_guineensis))	Attalea_speciosa)	(Sabal_domingensis	(Calamus_caryotoides	Chamaedorea_seifrizii))))	((Orania_palindan	Roystonea_regia)	((Reinhardtia_simplex	Reinhardtia_paiewonskiana)	Reinhardtia_latisecta)))))	Kingia_australis);
(((((Veitchia_spiralis	Prestoea_acuminata)	(Burretiokentia_grandiflora	((Kentiopsis_piersoniorum	(Geonoma_undata	(((Leopoldinia_pulchra	Manicaria_saccifera)	((Oenocarpus_bataua	Oenocarpus_minor)	(Hydriastele_microspadix	(((Orania_palindan	Roystonea_regia)	((Reinhardtia_simplex	Reinhardtia_paiewonskiana)	Reinhardtia_latisecta))	(((((Elaeis_oleifera	Elaeis_guineensis)	Attalea_speciosa)	Bactris_major)	Sclerosperma_profizianum)	(Sabal_domingensis	(Calamus_caryotoides	Chamaedorea_seifrizii)))))))	Pelagodoxa_henryana)))	(Dypsis_decaryi	(Dictyosperma_album	(Phoenix_dactylifera	Heterospathe_cagayanensis))))))	Iriartea_deltoidea)	Pseudophoenix_vinifera)	Kingia_australis);
(((Prestoea_acuminata	((((Veitchia_spiralis	(Kentiopsis_piersoniorum	Burretiokentia_grandiflora))	((Dictyosperma_album	Heterospathe_cagayanensis)	Dypsis_decaryi))	(Geonoma_undata	(Pelagodoxa_henryana	(Manicaria_saccifera	((Oenocarpus_minor	Oenocarpus_bataua)	((Sabal_domingensis	Leopoldinia_pulchra)	(((Orania_palindan	Roystonea_regia)	((Reinhardtia_simplex	Reinhardtia_paiewonskiana)	Reinhardtia_latisecta))	((Calamus_caryotoides	Chamaedorea_seifrizii)	(Sclerosperma_profizianum	(((Elaeis_oleifera	Elaeis_guineensis)	Attalea_speciosa)	Bactris_major))))))))))	((Phoenix_dactylifera	Iriartea_deltoidea)	Hydriastele_microspadix)))	Pseudophoenix_vinifera)	Kingia_australis);
((((((((Dictyosperma_album	(Heterospathe_cagayanensis	Dypsis_decaryi))	(Veitchia_spiralis	Burretiokentia_grandiflora))	Kentiopsis_piersoniorum)	((Geonoma_undata	Pelagodoxa_henryana)	(((Bactris_major	((((Sabal_domingensis	(Orania_palindan	Roystonea_regia))	((Reinhardtia_simplex	Reinhardtia_paiewonskiana)	Reinhardtia_latisecta))	((Calamus_caryotoides	Chamaedorea_seifrizii)	Sclerosperma_profizianum))	((Elaeis_oleifera	Elaeis_guineensis)	Attalea_speciosa)))	(Prestoea_acuminata	(Leopoldinia_pulchra	(Oenocarpus_minor	Oenocarpus_bataua))))	Manicaria_saccifera)))	(Iriartea_deltoidea	Hydriastele_microspadix))	Pseudophoenix_vinifera)	Phoenix_dactylifera)	Kingia_australis);
(((Pseudophoenix_vinifera	((Dictyosperma_album	(((Heterospathe_cagayanensis	(((Veitchia_spiralis	Burretiokentia_grandiflora)	Kentiopsis_piersoniorum)	Prestoea_acuminata))	Dypsis_decaryi)	(Manicaria_saccifera	(((Leopoldinia_pulchra	(Oenocarpus_minor	Oenocarpus_bataua))	(Pelagodoxa_henryana	(Geonoma_undata	(((Orania_palindan	Roystonea_regia)	((Reinhardtia_simplex	Reinhardtia_paiewonskiana)	Reinhardtia_latisecta))	((Bactris_major	(Attalea_speciosa	(Elaeis_oleifera	Elaeis_guineensis)))	((Sabal_domingensis	Chamaedorea_seifrizii)	Calamus_caryotoides))))))	Sclerosperma_profizianum))))	(Iriartea_deltoidea	Hydriastele_microspadix)))	Phoenix_dactylifera)	Kingia_australis);
((Pseudophoenix_vinifera	((Dictyosperma_album	((((Heterospathe_cagayanensis	((Veitchia_spiralis	Burretiokentia_grandiflora)	Kentiopsis_piersoniorum))	Dypsis_decaryi)	Prestoea_acuminata)	(Manicaria_saccifera	((Leopoldinia_pulchra	(Oenocarpus_minor	Oenocarpus_bataua))	((Pelagodoxa_henryana	Geonoma_undata)	((((Sabal_domingensis	(Phoenix_dactylifera	Chamaedorea_seifrizii))	Calamus_caryotoides)	(Bactris_major	(Attalea_speciosa	(Elaeis_oleifera	Elaeis_guineensis))))	((Orania_palindan	Roystonea_regia)	((Reinhardtia_simplex	Reinhardtia_paiewonskiana)	Reinhardtia_latisecta))))))))	((Sclerosperma_profizianum	Iriartea_deltoidea)	Hydriastele_microspadix)))	Kingia_australis);
(((Pseudophoenix_vinifera	((Dictyosperma_album	(((Heterospathe_cagayanensis	(((Prestoea_acuminata	Veitchia_spiralis)	Burretiokentia_grandiflora)	Kentiopsis_piersoniorum))	Dypsis_decaryi)	((((Oenocarpus_minor	(Oenocarpus_bataua	Sclerosperma_profizianum))	(Pelagodoxa_henryana	Geonoma_undata))	(Leopoldinia_pulchra	Manicaria_saccifera))	(((Sabal_domingensis	(Calamus_caryotoides	Chamaedorea_seifrizii))	(Bactris_major	(Attalea_speciosa	(Elaeis_oleifera	Elaeis_guineensis))))	((Orania_palindan	Roystonea_regia)	((Reinhardtia_simplex	Reinhardtia_paiewonskiana)	Reinhardtia_latisecta))))))	(Iriartea_deltoidea	Hydriastele_microspadix)))	Phoenix_dactylifera)	Kingia_australis);
(((((Phoenix_dactylifera	(Iriartea_deltoidea	Hydriastele_microspadix))	(Prestoea_acuminata	(Attalea_speciosa	((Elaeis_oleifera	Elaeis_guineensis)	(((((Orania_palindan	Roystonea_regia)	((Reinhardtia_simplex	Reinhardtia_paiewonskiana)	Reinhardtia_latisecta))	((Manicaria_saccifera	((((Veitchia_spiralis	Burretiokentia_grandiflora)	Kentiopsis_piersoniorum)	(Dypsis_decaryi	(Dictyosperma_album	Heterospathe_cagayanensis)))	(Pelagodoxa_henryana	Geonoma_undata)))	((Oenocarpus_minor	Oenocarpus_bataua)	Leopoldinia_pulchra)))	(Sabal_domingensis	(Calamus_caryotoides	Chamaedorea_seifrizii)))	Bactris_major)))))	Pseudophoenix_vinifera)	Sclerosperma_profizianum)	Kingia_australis);
((((Hydriastele_microspadix	(Phoenix_dactylifera	Iriartea_deltoidea))	(((((((((Calamus_caryotoides	((Attalea_speciosa	(Elaeis_oleifera	Elaeis_guineensis))	Bactris_major))	Chamaedorea_seifrizii)	((Reinhardtia_latisecta	(Reinhardtia_simplex	Reinhardtia_paiewonskiana))	(Roystonea_regia	Orania_palindan)))	(((Sabal_domingensis	Leopoldinia_pulchra)	(Oenocarpus_bataua	Oenocarpus_minor))	Manicaria_saccifera))	(Pelagodoxa_henryana	Geonoma_undata))	(Heterospathe_cagayanensis	Dypsis_decaryi))	Kentiopsis_piersoniorum)	Dictyosperma_album)	(((Pseudophoenix_vinifera	Burretiokentia_grandiflora)	Prestoea_acuminata)	Veitchia_spiralis)))	Sclerosperma_profizianum)	Kingia_australis);
((((Pseudophoenix_vinifera	((Prestoea_acuminata	Veitchia_spiralis)	(((((Dictyosperma_album	(Heterospathe_cagayanensis	Dypsis_decaryi))	Kentiopsis_piersoniorum)	((Oenocarpus_bataua	Oenocarpus_minor)	(Manicaria_saccifera	(((Geonoma_undata	Pelagodoxa_henryana)	(((Attalea_speciosa	((Elaeis_oleifera	Elaeis_guineensis)	Bactris_major))	(Sabal_domingensis	(Calamus_caryotoides	Chamaedorea_seifrizii)))	((Reinhardtia_latisecta	(Reinhardtia_simplex	Reinhardtia_paiewonskiana))	(Roystonea_regia	Orania_palindan))))	Leopoldinia_pulchra))))	Burretiokentia_grandiflora)	(Hydriastele_microspadix	Iriartea_deltoidea))))	Phoenix_dactylifera)	Sclerosperma_profizianum)	Kingia_australis);
(((Pseudophoenix_vinifera	((Prestoea_acuminata	Veitchia_spiralis)	(Sclerosperma_profizianum	(((Hydriastele_microspadix	Iriartea_deltoidea)	((Dictyosperma_album	(Dypsis_decaryi	Kentiopsis_piersoniorum))	(Heterospathe_cagayanensis	((Manicaria_saccifera	((Leopoldinia_pulchra	(Oenocarpus_bataua	Oenocarpus_minor))	(((Bactris_major	(Attalea_speciosa	(Elaeis_oleifera	Elaeis_guineensis)))	(Sabal_domingensis	(Calamus_caryotoides	Chamaedorea_seifrizii)))	((Reinhardtia_latisecta	(Reinhardtia_simplex	Reinhardtia_paiewonskiana))	(Roystonea_regia	Orania_palindan)))))	(Geonoma_undata	Pelagodoxa_henryana)))))	Burretiokentia_grandiflora))))	Phoenix_dactylifera)	Kingia_australis);
((Sclerosperma_profizianum	((Pseudophoenix_vinifera	(Prestoea_acuminata	(Hydriastele_microspadix	Iriartea_deltoidea)))	(((((Phoenix_dactylifera	(((Calamus_caryotoides	((Elaeis_oleifera	Elaeis_guineensis)	(Bactris_major	Attalea_speciosa)))	((Sabal_domingensis	Chamaedorea_seifrizii)	Geonoma_undata))	((Oenocarpus_bataua	Oenocarpus_minor)	Pelagodoxa_henryana)))	((Reinhardtia_latisecta	(Reinhardtia_simplex	Reinhardtia_paiewonskiana))	(Roystonea_regia	Orania_palindan)))	(Dictyosperma_album	(((Veitchia_spiralis	Burretiokentia_grandiflora)	Kentiopsis_piersoniorum)	(Dypsis_decaryi	Heterospathe_cagayanensis))))	Manicaria_saccifera)	Leopoldinia_pulchra)))	Kingia_australis);
((((((Reinhardtia_latisecta	(Reinhardtia_simplex	Reinhardtia_paiewonskiana))	(Roystonea_regia	Orania_palindan))	(((Sabal_domingensis	(Calamus_caryotoides	(Phoenix_dactylifera	Chamaedorea_seifrizii)))	((((Elaeis_oleifera	Elaeis_guineensis)	Attalea_speciosa)	Bactris_major)	(Geonoma_undata	Pelagodoxa_henryana)))	((Manicaria_saccifera	(((Dictyosperma_album	((Kentiopsis_piersoniorum	((Prestoea_acuminata	Veitchia_spiralis)	Burretiokentia_grandiflora))	Heterospathe_cagayanensis))	Dypsis_decaryi)	(Hydriastele_microspadix	Pseudophoenix_vinifera)))	(Leopoldinia_pulchra	(Oenocarpus_bataua	Oenocarpus_minor)))))	Iriartea_deltoidea)	Sclerosperma_profizianum)	Kingia_australis);
((((((((Leopoldinia_pulchra	(Oenocarpus_bataua	Oenocarpus_minor))	((((Reinhardtia_latisecta	(Reinhardtia_simplex	Reinhardtia_paiewonskiana))	(Roystonea_regia	Orania_palindan))	((Geonoma_undata	(Elaeis_oleifera	Elaeis_guineensis))	(((Bactris_major	Calamus_caryotoides)	(Phoenix_dactylifera	(Sabal_domingensis	Chamaedorea_seifrizii)))	Attalea_speciosa)))	Pelagodoxa_henryana))	(Prestoea_acuminata	Manicaria_saccifera))	((Kentiopsis_piersoniorum	(Veitchia_spiralis	Burretiokentia_grandiflora))	(Heterospathe_cagayanensis	Dypsis_decaryi)))	Dictyosperma_album)	Pseudophoenix_vinifera)	(Iriartea_deltoidea	(Sclerosperma_profizianum	Hydriastele_microspadix)))	Kingia_australis);
((((Pseudophoenix_vinifera	(Iriartea_deltoidea	Hydriastele_microspadix))	((((Manicaria_saccifera	((((Reinhardtia_latisecta	(Reinhardtia_simplex	Reinhardtia_paiewonskiana))	(Roystonea_regia	Orania_palindan))	(Leopoldinia_pulchra	((Sclerosperma_profizianum	Sabal_domingensis)	(Chamaedorea_seifrizii	Calamus_caryotoides))))	(((Oenocarpus_bataua	Oenocarpus_minor)	((Bactris_major	(Attalea_speciosa	(Elaeis_oleifera	Elaeis_guineensis)))	Pelagodoxa_henryana))	Prestoea_acuminata)))	Geonoma_undata)	((Heterospathe_cagayanensis	Dypsis_decaryi)	(Veitchia_spiralis	(Kentiopsis_piersoniorum	Burretiokentia_grandiflora))))	Dictyosperma_album))	Phoenix_dactylifera)	Kingia_australis);
(((Pelagodoxa_henryana	(((Leopoldinia_pulchra	(Oenocarpus_bataua	Oenocarpus_minor))	(Manicaria_saccifera	(((Heterospathe_cagayanensis	((Prestoea_acuminata	Veitchia_spiralis)	(Kentiopsis_piersoniorum	Burretiokentia_grandiflora)))	((Dictyosperma_album	(Iriartea_deltoidea	Hydriastele_microspadix))	Pseudophoenix_vinifera))	Dypsis_decaryi)))	(((Reinhardtia_latisecta	(Reinhardtia_simplex	Reinhardtia_paiewonskiana))	(Roystonea_regia	Orania_palindan))	(Geonoma_undata	((Sabal_domingensis	(Chamaedorea_seifrizii	Calamus_caryotoides))	((Attalea_speciosa	((Elaeis_oleifera	Elaeis_guineensis)	Bactris_major))	Sclerosperma_profizianum))))))	Phoenix_dactylifera)	Kingia_australis);
((((Iriartea_deltoidea	Hydriastele_microspadix)	Pseudophoenix_vinifera)	(Dictyosperma_album	((((Sclerosperma_profizianum	Geonoma_undata)	Pelagodoxa_henryana)	(((Leopoldinia_pulchra	Manicaria_saccifera)	(((Reinhardtia_latisecta	(Reinhardtia_simplex	Reinhardtia_paiewonskiana))	(Roystonea_regia	Orania_palindan))	((Bactris_major	(Attalea_speciosa	(Elaeis_oleifera	Elaeis_guineensis)))	(Sabal_domingensis	((Phoenix_dactylifera	Chamaedorea_seifrizii)	Calamus_caryotoides)))))	(Oenocarpus_bataua	Oenocarpus_minor)))	((Dypsis_decaryi	Heterospathe_cagayanensis)	(((Prestoea_acuminata	Veitchia_spiralis)	Burretiokentia_grandiflora)	Kentiopsis_piersoniorum)))))	Kingia_australis);
(((((Dictyosperma_album	(((Geonoma_undata	Pelagodoxa_henryana)	((Manicaria_saccifera	(Leopoldinia_pulchra	(Oenocarpus_bataua	Oenocarpus_minor)))	(((Reinhardtia_latisecta	(Reinhardtia_simplex	Reinhardtia_paiewonskiana))	(Roystonea_regia	Orania_palindan))	((Sabal_domingensis	(Chamaedorea_seifrizii	Calamus_caryotoides))	((Elaeis_oleifera	Elaeis_guineensis)	(Bactris_major	Attalea_speciosa))))))	(Sclerosperma_profizianum	((Dypsis_decaryi	Heterospathe_cagayanensis)	(((Prestoea_acuminata	Veitchia_spiralis)	Burretiokentia_grandiflora)	Kentiopsis_piersoniorum)))))	(Iriartea_deltoidea	Hydriastele_microspadix))	Pseudophoenix_vinifera)	Phoenix_dactylifera)	Kingia_australis);
(((Phoenix_dactylifera	Hydriastele_microspadix)	(((Geonoma_undata	Pelagodoxa_henryana)	((Reinhardtia_latisecta	(Reinhardtia_simplex	Reinhardtia_paiewonskiana))	(Roystonea_regia	Orania_palindan)))	((((Oenocarpus_bataua	Oenocarpus_minor)	Leopoldinia_pulchra)	(Manicaria_saccifera	(((Dictyosperma_album	Heterospathe_cagayanensis)	Dypsis_decaryi)	((Burretiokentia_grandiflora	((Pseudophoenix_vinifera	(Sclerosperma_profizianum	Iriartea_deltoidea))	(Prestoea_acuminata	Veitchia_spiralis)))	Kentiopsis_piersoniorum))))	((Bactris_major	((Elaeis_guineensis	Elaeis_oleifera)	Attalea_speciosa))	(Sabal_domingensis	(Calamus_caryotoides	Chamaedorea_seifrizii))))))	Kingia_australis);
(((Pelagodoxa_henryana	((((Iriartea_deltoidea	Hydriastele_microspadix)	(((Attalea_speciosa	Bactris_major)	((Sabal_domingensis	(Calamus_caryotoides	Chamaedorea_seifrizii))	((Reinhardtia_latisecta	(Reinhardtia_simplex	Reinhardtia_paiewonskiana))	(Roystonea_regia	Orania_palindan))))	(Elaeis_guineensis	Elaeis_oleifera)))	((Leopoldinia_pulchra	(Oenocarpus_bataua	Oenocarpus_minor))	((((((((Burretiokentia_grandiflora	Sclerosperma_profizianum)	Prestoea_acuminata)	Pseudophoenix_vinifera)	Veitchia_spiralis)	Kentiopsis_piersoniorum)	Dictyosperma_album)	(Dypsis_decaryi	Heterospathe_cagayanensis))	Manicaria_saccifera)))	Geonoma_undata))	Phoenix_dactylifera)	Kingia_australis);
((Orania_palindan	((((Bactris_major	(((Elaeis_guineensis	Elaeis_oleifera)	((((((Sclerosperma_profizianum	Iriartea_deltoidea)	Hydriastele_microspadix)	((Dypsis_decaryi	(Heterospathe_cagayanensis	(Kentiopsis_piersoniorum	(Burretiokentia_grandiflora	((Prestoea_acuminata	Pseudophoenix_vinifera)	Veitchia_spiralis)))))	Dictyosperma_album))	Manicaria_saccifera)	((Leopoldinia_pulchra	(Oenocarpus_bataua	Oenocarpus_minor))	Sabal_domingensis))	(Geonoma_undata	Pelagodoxa_henryana)))	Attalea_speciosa))	(Calamus_caryotoides	Chamaedorea_seifrizii))	(Reinhardtia_latisecta	(Reinhardtia_simplex	Reinhardtia_paiewonskiana)))	(Phoenix_dactylifera	Roystonea_regia)))	Kingia_australis);
((((Chamaedorea_seifrizii	(Attalea_speciosa	((Elaeis_guineensis	Elaeis_oleifera)	Bactris_major)))	((Manicaria_saccifera	(((Oenocarpus_bataua	Oenocarpus_minor)	(Geonoma_undata	Pelagodoxa_henryana))	(((Sclerosperma_profizianum	(Iriartea_deltoidea	Phoenix_dactylifera))	Hydriastele_microspadix)	(Kentiopsis_piersoniorum	((Dypsis_decaryi	((Pseudophoenix_vinifera	Burretiokentia_grandiflora)	(Prestoea_acuminata	Veitchia_spiralis)))	(Heterospathe_cagayanensis	Dictyosperma_album))))))	(Calamus_caryotoides	(Leopoldinia_pulchra	Sabal_domingensis))))	((Orania_palindan	Roystonea_regia)	((Reinhardtia_simplex	Reinhardtia_paiewonskiana)	Reinhardtia_latisecta)))	Kingia_australis);
(((Pelagodoxa_henryana	(((((Sabal_domingensis	(Calamus_caryotoides	Chamaedorea_seifrizii))	((Orania_palindan	Roystonea_regia)	((Reinhardtia_simplex	Reinhardtia_paiewonskiana)	Reinhardtia_latisecta)))	(Attalea_speciosa	((Elaeis_guineensis	Elaeis_oleifera)	Bactris_major)))	Geonoma_undata)	((Leopoldinia_pulchra	(Oenocarpus_bataua	Oenocarpus_minor))	((((Iriartea_deltoidea	Hydriastele_microspadix)	Phoenix_dactylifera)	(Dictyosperma_album	(((Burretiokentia_grandiflora	(Veitchia_spiralis	(Prestoea_acuminata	Pseudophoenix_vinifera)))	(Heterospathe_cagayanensis	Dypsis_decaryi))	Kentiopsis_piersoniorum)))	Manicaria_saccifera))))	Sclerosperma_profizianum)	Kingia_australis);
((Attalea_speciosa	((Elaeis_guineensis	Elaeis_oleifera)	((Bactris_major	(((Sabal_domingensis	Chamaedorea_seifrizii)	((Orania_palindan	Roystonea_regia)	((Reinhardtia_simplex	Reinhardtia_paiewonskiana)	Reinhardtia_latisecta)))	((((Oenocarpus_bataua	Oenocarpus_minor)	Leopoldinia_pulchra)	(((Pelagodoxa_henryana	Geonoma_undata)	(Dypsis_decaryi	((Heterospathe_cagayanensis	Dictyosperma_album)	((((Iriartea_deltoidea	Hydriastele_microspadix)	Phoenix_dactylifera)	(Burretiokentia_grandiflora	((Pseudophoenix_vinifera	Prestoea_acuminata)	Veitchia_spiralis)))	Kentiopsis_piersoniorum))))	Manicaria_saccifera))	Calamus_caryotoides)))	Sclerosperma_profizianum)))	Kingia_australis);
((Sclerosperma_profizianum	(Pseudophoenix_vinifera	((Iriartea_deltoidea	Hydriastele_microspadix)	(Prestoea_acuminata	(Dictyosperma_album	(((((Burretiokentia_grandiflora	Veitchia_spiralis)	Heterospathe_cagayanensis)	Kentiopsis_piersoniorum)	Dypsis_decaryi)	((((Geonoma_undata	Pelagodoxa_henryana)	(((Bactris_major	Attalea_speciosa)	((Sabal_domingensis	(Calamus_caryotoides	(Phoenix_dactylifera	Chamaedorea_seifrizii)))	((Orania_palindan	Roystonea_regia)	((Reinhardtia_simplex	Reinhardtia_paiewonskiana)	Reinhardtia_latisecta))))	(Elaeis_guineensis	Elaeis_oleifera)))	((Oenocarpus_bataua	Oenocarpus_minor)	Leopoldinia_pulchra))	Manicaria_saccifera)))))))	Kingia_australis);
((((Orania_palindan	Roystonea_regia)	((Reinhardtia_simplex	Reinhardtia_paiewonskiana)	Reinhardtia_latisecta))	(Pseudophoenix_vinifera	((((Oenocarpus_bataua	Oenocarpus_minor)	Leopoldinia_pulchra)	(Manicaria_saccifera	(Pelagodoxa_henryana	(((Sclerosperma_profizianum	Iriartea_deltoidea)	Hydriastele_microspadix)	(((Kentiopsis_piersoniorum	(Burretiokentia_grandiflora	Veitchia_spiralis))	Prestoea_acuminata)	(Dypsis_decaryi	(Heterospathe_cagayanensis	Dictyosperma_album)))))))	((Geonoma_undata	((Elaeis_guineensis	Elaeis_oleifera)	(Attalea_speciosa	Bactris_major)))	(Sabal_domingensis	(Calamus_caryotoides	(Phoenix_dactylifera	Chamaedorea_seifrizii)))))))	Kingia_australis);
(((((Prestoea_acuminata	Pseudophoenix_vinifera)	Attalea_speciosa)	((((Sabal_domingensis	(Calamus_caryotoides	Chamaedorea_seifrizii))	(((Orania_palindan	Roystonea_regia)	((Reinhardtia_simplex	Reinhardtia_paiewonskiana)	Reinhardtia_latisecta))	(Manicaria_saccifera	(((Geonoma_undata	Pelagodoxa_henryana)	((((Burretiokentia_grandiflora	Veitchia_spiralis)	Kentiopsis_piersoniorum)	(Dypsis_decaryi	Heterospathe_cagayanensis))	(Dictyosperma_album	(Phoenix_dactylifera	(Iriartea_deltoidea	Hydriastele_microspadix)))))	((Oenocarpus_bataua	Oenocarpus_minor)	Leopoldinia_pulchra)))))	Bactris_major)	(Elaeis_guineensis	Elaeis_oleifera)))	Sclerosperma_profizianum)	Kingia_australis);
(((Pseudophoenix_vinifera	(Bactris_major	((Elaeis_guineensis	Elaeis_oleifera)	(((Sabal_domingensis	Chamaedorea_seifrizii)	((((Orania_palindan	Roystonea_regia)	((Reinhardtia_simplex	Reinhardtia_paiewonskiana)	Reinhardtia_latisecta))	(Calamus_caryotoides	((((Kentiopsis_piersoniorum	((Dypsis_decaryi	(Heterospathe_cagayanensis	Dictyosperma_album))	(Burretiokentia_grandiflora	Veitchia_spiralis)))	(Hydriastele_microspadix	Iriartea_deltoidea))	((((Oenocarpus_bataua	Oenocarpus_minor)	(Geonoma_undata	Pelagodoxa_henryana))	Prestoea_acuminata)	Manicaria_saccifera))	Leopoldinia_pulchra)))	Sclerosperma_profizianum))	Attalea_speciosa))))	Phoenix_dactylifera)	Kingia_australis);
((((Pseudophoenix_vinifera	(Hydriastele_microspadix	Iriartea_deltoidea))	((Prestoea_acuminata	((Dypsis_decaryi	(((Veitchia_spiralis	Burretiokentia_grandiflora)	Kentiopsis_piersoniorum)	Heterospathe_cagayanensis))	((Geonoma_undata	Pelagodoxa_henryana)	(((Oenocarpus_minor	Oenocarpus_bataua)	(Leopoldinia_pulchra	Manicaria_saccifera))	((((Chamaedorea_seifrizii	Calamus_caryotoides)	Sabal_domingensis)	(((Reinhardtia_paiewonskiana	Reinhardtia_simplex)	Reinhardtia_latisecta)	(Orania_palindan	(Phoenix_dactylifera	Roystonea_regia))))	(Attalea_speciosa	((Elaeis_oleifera	Elaeis_guineensis)	Bactris_major)))))))	Dictyosperma_album))	Sclerosperma_profizianum)	Kingia_australis);
(((Pseudophoenix_vinifera	(Pelagodoxa_henryana	((((((((Attalea_speciosa	((Elaeis_oleifera	Elaeis_guineensis)	Bactris_major))	((Chamaedorea_seifrizii	Sabal_domingensis)	Calamus_caryotoides))	(((Reinhardtia_paiewonskiana	Reinhardtia_simplex)	Reinhardtia_latisecta)	(Orania_palindan	Roystonea_regia)))	Leopoldinia_pulchra)	(Manicaria_saccifera	(Oenocarpus_minor	Oenocarpus_bataua)))	Sclerosperma_profizianum)	((((Heterospathe_cagayanensis	Dypsis_decaryi)	((Veitchia_spiralis	Burretiokentia_grandiflora)	Dictyosperma_album))	(Prestoea_acuminata	Kentiopsis_piersoniorum))	(Hydriastele_microspadix	Iriartea_deltoidea)))	Geonoma_undata)))	Phoenix_dactylifera)	Kingia_australis);
((Pelagodoxa_henryana	((((((Oenocarpus_minor	Oenocarpus_bataua)	Leopoldinia_pulchra)	((((Heterospathe_cagayanensis	Dypsis_decaryi)	Kentiopsis_piersoniorum)	(Veitchia_spiralis	Burretiokentia_grandiflora))	(Dictyosperma_album	(Hydriastele_microspadix	(Phoenix_dactylifera	Iriartea_deltoidea)))))	Manicaria_saccifera)	((((Attalea_speciosa	((Sclerosperma_profizianum	Bactris_major)	Calamus_caryotoides))	(Elaeis_oleifera	Elaeis_guineensis))	(Sabal_domingensis	Chamaedorea_seifrizii))	((((Reinhardtia_paiewonskiana	Reinhardtia_simplex)	Reinhardtia_latisecta)	(Orania_palindan	Roystonea_regia))	(Prestoea_acuminata	Pseudophoenix_vinifera))))	Geonoma_undata))	Kingia_australis);
((Sclerosperma_profizianum	(Elaeis_guineensis	((((((Geonoma_undata	(Pseudophoenix_vinifera	Pelagodoxa_henryana))	(((((Reinhardtia_paiewonskiana	Reinhardtia_simplex)	Reinhardtia_latisecta)	(Orania_palindan	Roystonea_regia))	(Sabal_domingensis	(Calamus_caryotoides	Chamaedorea_seifrizii)))	((Dictyosperma_album	((Heterospathe_cagayanensis	Dypsis_decaryi)	((((Iriartea_deltoidea	(Hydriastele_microspadix	Phoenix_dactylifera))	Veitchia_spiralis)	Burretiokentia_grandiflora)	Kentiopsis_piersoniorum)))	(Manicaria_saccifera	(Oenocarpus_minor	(Prestoea_acuminata	Oenocarpus_bataua))))))	Attalea_speciosa)	Leopoldinia_pulchra)	Bactris_major)	Elaeis_oleifera)))	Kingia_australis);
((Elaeis_guineensis	(((Calamus_caryotoides	(Bactris_major	Attalea_speciosa))	(((Sclerosperma_profizianum	(Sabal_domingensis	(((((Dypsis_decaryi	(Heterospathe_cagayanensis	Dictyosperma_album))	(((Veitchia_spiralis	Burretiokentia_grandiflora)	Prestoea_acuminata)	Kentiopsis_piersoniorum))	((Phoenix_dactylifera	Iriartea_deltoidea)	Hydriastele_microspadix))	Manicaria_saccifera)	(Leopoldinia_pulchra	(Oenocarpus_minor	Oenocarpus_bataua)))))	((((Reinhardtia_paiewonskiana	Reinhardtia_simplex)	Reinhardtia_latisecta)	(Orania_palindan	Roystonea_regia))	(Pseudophoenix_vinifera	Pelagodoxa_henryana)))	(Chamaedorea_seifrizii	Geonoma_undata)))	Elaeis_oleifera))	Kingia_australis);
(((Pelagodoxa_henryana	(((Geonoma_undata	((((Reinhardtia_paiewonskiana	Reinhardtia_simplex)	Reinhardtia_latisecta)	(Orania_palindan	Roystonea_regia))	((Bactris_major	(Attalea_speciosa	(Elaeis_oleifera	Elaeis_guineensis)))	((Sabal_domingensis	(Phoenix_dactylifera	Chamaedorea_seifrizii))	Calamus_caryotoides))))	(((((Dictyosperma_album	(Dypsis_decaryi	Heterospathe_cagayanensis))	((Burretiokentia_grandiflora	(Prestoea_acuminata	Veitchia_spiralis))	Kentiopsis_piersoniorum))	(Iriartea_deltoidea	Hydriastele_microspadix))	Manicaria_saccifera)	(Leopoldinia_pulchra	(Oenocarpus_minor	Oenocarpus_bataua))))	Pseudophoenix_vinifera))	Sclerosperma_profizianum)	Kingia_australis);
((((((Reinhardtia_paiewonskiana	Reinhardtia_simplex)	Reinhardtia_latisecta)	(Orania_palindan	(Phoenix_dactylifera	Roystonea_regia)))	(((Bactris_major	(Attalea_speciosa	(Elaeis_oleifera	Elaeis_guineensis)))	(Sabal_domingensis	(Chamaedorea_seifrizii	Calamus_caryotoides)))	(((Manicaria_saccifera	(Leopoldinia_pulchra	(Oenocarpus_minor	Oenocarpus_bataua)))	(Geonoma_undata	(((Burretiokentia_grandiflora	(Veitchia_spiralis	Prestoea_acuminata))	(Kentiopsis_piersoniorum	(Dypsis_decaryi	(Heterospathe_cagayanensis	Dictyosperma_album))))	(Pelagodoxa_henryana	Pseudophoenix_vinifera))))	(Iriartea_deltoidea	Hydriastele_microspadix))))	Sclerosperma_profizianum)	Kingia_australis);
(((Pseudophoenix_vinifera	(((((((Reinhardtia_paiewonskiana	Reinhardtia_simplex)	Reinhardtia_latisecta)	(Orania_palindan	Roystonea_regia))	(Bactris_major	(Attalea_speciosa	(Elaeis_oleifera	Elaeis_guineensis))))	((Manicaria_saccifera	(Oenocarpus_minor	Oenocarpus_bataua))	(((((((Kentiopsis_piersoniorum	Burretiokentia_grandiflora)	Veitchia_spiralis)	(Dypsis_decaryi	(Heterospathe_cagayanensis	Dictyosperma_album)))	Prestoea_acuminata)	Sclerosperma_profizianum)	Geonoma_undata)	Pelagodoxa_henryana)))	(Sabal_domingensis	(Chamaedorea_seifrizii	Calamus_caryotoides)))	(Leopoldinia_pulchra	(Iriartea_deltoidea	Hydriastele_microspadix))))	Phoenix_dactylifera)	Kingia_australis);
(((Pseudophoenix_vinifera	(((((((Reinhardtia_paiewonskiana	Reinhardtia_simplex)	Reinhardtia_latisecta)	Orania_palindan)	((Sabal_domingensis	(Chamaedorea_seifrizii	Calamus_caryotoides))	(Bactris_major	(Attalea_speciosa	(Elaeis_oleifera	Elaeis_guineensis)))))	(((((Oenocarpus_bataua	Prestoea_acuminata)	Sclerosperma_profizianum)	Oenocarpus_minor)	Leopoldinia_pulchra)	(Manicaria_saccifera	(((((Kentiopsis_piersoniorum	Burretiokentia_grandiflora)	Veitchia_spiralis)	(Dictyosperma_album	(Dypsis_decaryi	Heterospathe_cagayanensis)))	Geonoma_undata)	Pelagodoxa_henryana))))	Roystonea_regia)	(Iriartea_deltoidea	Hydriastele_microspadix)))	Phoenix_dactylifera)	Kingia_australis);
((((Iriartea_deltoidea	(Phoenix_dactylifera	Hydriastele_microspadix))	(Pseudophoenix_vinifera	(((Burretiokentia_grandiflora	(Prestoea_acuminata	Veitchia_spiralis))	((Dictyosperma_album	(Dypsis_decaryi	Heterospathe_cagayanensis))	Kentiopsis_piersoniorum))	(Geonoma_undata	(((((Oenocarpus_bataua	Oenocarpus_minor)	Leopoldinia_pulchra)	Manicaria_saccifera)	((((Sabal_domingensis	(Chamaedorea_seifrizii	Calamus_caryotoides))	(((Reinhardtia_paiewonskiana	Reinhardtia_simplex)	Reinhardtia_latisecta)	(Roystonea_regia	Orania_palindan)))	Bactris_major)	(Attalea_speciosa	(Elaeis_oleifera	Elaeis_guineensis))))	Pelagodoxa_henryana)))))	Sclerosperma_profizianum)	Kingia_australis);
(((Pelagodoxa_henryana	(Geonoma_undata	(((Leopoldinia_pulchra	(Oenocarpus_bataua	Oenocarpus_minor))	(((((Pseudophoenix_vinifera	(Hydriastele_microspadix	Iriartea_deltoidea))	Dictyosperma_album)	Prestoea_acuminata)	((Kentiopsis_piersoniorum	(Veitchia_spiralis	Burretiokentia_grandiflora))	(Heterospathe_cagayanensis	Dypsis_decaryi)))	Manicaria_saccifera))	((((Reinhardtia_paiewonskiana	Reinhardtia_simplex)	Reinhardtia_latisecta)	(Orania_palindan	Roystonea_regia))	((((Phoenix_dactylifera	Chamaedorea_seifrizii)	Calamus_caryotoides)	Sabal_domingensis)	(Attalea_speciosa	((Elaeis_guineensis	Elaeis_oleifera)	Bactris_major)))))))	Sclerosperma_profizianum)	Kingia_australis);
((Pelagodoxa_henryana	(Geonoma_undata	(((((Kentiopsis_piersoniorum	(Heterospathe_cagayanensis	Dypsis_decaryi))	((((Pseudophoenix_vinifera	Prestoea_acuminata)	Veitchia_spiralis)	Burretiokentia_grandiflora)	(((Phoenix_dactylifera	Hydriastele_microspadix)	Iriartea_deltoidea)	Dictyosperma_album)))	Sclerosperma_profizianum)	(Manicaria_saccifera	(Leopoldinia_pulchra	(Oenocarpus_bataua	Oenocarpus_minor))))	((((Reinhardtia_paiewonskiana	Reinhardtia_simplex)	Reinhardtia_latisecta)	(Orania_palindan	Roystonea_regia))	(((Chamaedorea_seifrizii	Calamus_caryotoides)	Sabal_domingensis)	(Attalea_speciosa	((Elaeis_guineensis	Elaeis_oleifera)	Bactris_major)))))))	Kingia_australis);
((((Pseudophoenix_vinifera	((Dictyosperma_album	((((Veitchia_spiralis	Burretiokentia_grandiflora)	Kentiopsis_piersoniorum)	(Heterospathe_cagayanensis	Dypsis_decaryi))	((((((Reinhardtia_paiewonskiana	Reinhardtia_simplex)	Reinhardtia_latisecta)	(Orania_palindan	Roystonea_regia))	(((Chamaedorea_seifrizii	Calamus_caryotoides)	Sabal_domingensis)	(Attalea_speciosa	((Elaeis_guineensis	Elaeis_oleifera)	Bactris_major))))	(Manicaria_saccifera	(Leopoldinia_pulchra	(Oenocarpus_bataua	Oenocarpus_minor))))	(Pelagodoxa_henryana	Geonoma_undata))))	(Phoenix_dactylifera	(Hydriastele_microspadix	Iriartea_deltoidea))))	Prestoea_acuminata)	Sclerosperma_profizianum)	Kingia_australis);
((Pseudophoenix_vinifera	((Dictyosperma_album	(((((((Geonoma_undata	Pelagodoxa_henryana)	((((Reinhardtia_paiewonskiana	Reinhardtia_simplex)	(Phoenix_dactylifera	Reinhardtia_latisecta))	(Orania_palindan	Roystonea_regia))	((Bactris_major	(Attalea_speciosa	(Elaeis_guineensis	Elaeis_oleifera)))	((Chamaedorea_seifrizii	Calamus_caryotoides)	Sabal_domingensis))))	(Leopoldinia_pulchra	(Oenocarpus_bataua	Oenocarpus_minor)))	Manicaria_saccifera)	(((Veitchia_spiralis	Burretiokentia_grandiflora)	Kentiopsis_piersoniorum)	(Heterospathe_cagayanensis	Dypsis_decaryi)))	Sclerosperma_profizianum)	Prestoea_acuminata))	(Hydriastele_microspadix	Iriartea_deltoidea)))	Kingia_australis);
(((((Reinhardtia_paiewonskiana	Reinhardtia_simplex)	Reinhardtia_latisecta)	(Orania_palindan	Roystonea_regia))	((((Chamaedorea_seifrizii	Sabal_domingensis)	Calamus_caryotoides)	(Sclerosperma_profizianum	(Bactris_major	(Attalea_speciosa	(Elaeis_guineensis	Elaeis_oleifera)))))	((Manicaria_saccifera	(((Geonoma_undata	Pelagodoxa_henryana)	(Oenocarpus_bataua	Oenocarpus_minor))	(((Phoenix_dactylifera	(((Veitchia_spiralis	Burretiokentia_grandiflora)	Kentiopsis_piersoniorum)	(Heterospathe_cagayanensis	Dypsis_decaryi)))	Prestoea_acuminata)	((Hydriastele_microspadix	Iriartea_deltoidea)	(Dictyosperma_album	Pseudophoenix_vinifera)))))	Leopoldinia_pulchra)))	Kingia_australis);
((Sclerosperma_profizianum	(Elaeis_guineensis	(Elaeis_oleifera	(Attalea_speciosa	(Bactris_major	(Pelagodoxa_henryana	(((Leopoldinia_pulchra	(Sabal_domingensis	(Chamaedorea_seifrizii	Calamus_caryotoides)))	(((Reinhardtia_paiewonskiana	Reinhardtia_simplex)	Reinhardtia_latisecta)	(Orania_palindan	Roystonea_regia)))	(((Manicaria_saccifera	(((Burretiokentia_grandiflora	Kentiopsis_piersoniorum)	(((Iriartea_deltoidea	Pseudophoenix_vinifera)	(Prestoea_acuminata	Veitchia_spiralis))	(Heterospathe_cagayanensis	Dypsis_decaryi)))	((Phoenix_dactylifera	Hydriastele_microspadix)	Dictyosperma_album)))	(Oenocarpus_bataua	Oenocarpus_minor))	Geonoma_undata))))))))	Kingia_australis);
(((((Kentiopsis_piersoniorum	((((((Reinhardtia_paiewonskiana	Reinhardtia_simplex)	(Orania_palindan	Reinhardtia_latisecta))	Roystonea_regia)	((Sabal_domingensis	(Phoenix_dactylifera	Chamaedorea_seifrizii))	(((Elaeis_oleifera	(Elaeis_guineensis	Bactris_major))	Attalea_speciosa)	Calamus_caryotoides)))	((Leopoldinia_pulchra	(Oenocarpus_bataua	Oenocarpus_minor))	Manicaria_saccifera))	(Geonoma_undata	Pelagodoxa_henryana)))	(Heterospathe_cagayanensis	Dypsis_decaryi))	(Burretiokentia_grandiflora	((Prestoea_acuminata	Veitchia_spiralis)	(Sclerosperma_profizianum	Pseudophoenix_vinifera))))	((Iriartea_deltoidea	Hydriastele_microspadix)	Dictyosperma_album))	Kingia_australis);
((Sclerosperma_profizianum	(Pseudophoenix_vinifera	(((((((((Pelagodoxa_henryana	Geonoma_undata)	(((((Reinhardtia_latisecta	(Reinhardtia_simplex	Roystonea_regia))	Orania_palindan)	Reinhardtia_paiewonskiana)	((Sabal_domingensis	(Phoenix_dactylifera	Chamaedorea_seifrizii))	(((Elaeis_oleifera	Elaeis_guineensis)	Attalea_speciosa)	Bactris_major)))	Calamus_caryotoides))	(Leopoldinia_pulchra	(Oenocarpus_bataua	Oenocarpus_minor)))	Manicaria_saccifera)	(Iriartea_deltoidea	Hydriastele_microspadix))	((Dictyosperma_album	Heterospathe_cagayanensis)	Dypsis_decaryi))	Kentiopsis_piersoniorum)	Burretiokentia_grandiflora)	(Prestoea_acuminata	Veitchia_spiralis))))	Kingia_australis);
((Pseudophoenix_vinifera	((Prestoea_acuminata	((((Dictyosperma_album	((Heterospathe_cagayanensis	Dypsis_decaryi)	Sclerosperma_profizianum))	((Oenocarpus_bataua	Oenocarpus_minor)	(Manicaria_saccifera	(((Leopoldinia_pulchra	(Iriartea_deltoidea	Hydriastele_microspadix))	(((Reinhardtia_latisecta	((Orania_palindan	Reinhardtia_simplex)	Roystonea_regia))	Reinhardtia_paiewonskiana)	(((Sabal_domingensis	(Phoenix_dactylifera	Chamaedorea_seifrizii))	Calamus_caryotoides)	(((Elaeis_oleifera	Elaeis_guineensis)	Attalea_speciosa)	(Geonoma_undata	Bactris_major)))))	Pelagodoxa_henryana))))	Kentiopsis_piersoniorum)	Burretiokentia_grandiflora))	Veitchia_spiralis))	Kingia_australis);
((((((Dictyosperma_album	((Heterospathe_cagayanensis	Dypsis_decaryi)	(((((Geonoma_undata	Pelagodoxa_henryana)	(Oenocarpus_bataua	Oenocarpus_minor))	(Leopoldinia_pulchra	Manicaria_saccifera))	((((Reinhardtia_simplex	Reinhardtia_paiewonskiana)	(Roystonea_regia	Orania_palindan))	Reinhardtia_latisecta)	(((Phoenix_dactylifera	Chamaedorea_seifrizii)	(Sabal_domingensis	Calamus_caryotoides))	(Attalea_speciosa	(Bactris_major	(Elaeis_oleifera	Elaeis_guineensis))))))	Kentiopsis_piersoniorum)))	(Iriartea_deltoidea	Hydriastele_microspadix))	Burretiokentia_grandiflora)	((Prestoea_acuminata	Pseudophoenix_vinifera)	Veitchia_spiralis))	Sclerosperma_profizianum)	Kingia_australis);
((((Pseudophoenix_vinifera	(Hydriastele_microspadix	(Iriartea_deltoidea	Sclerosperma_profizianum)))	(Dictyosperma_album	((Dypsis_decaryi	((Heterospathe_cagayanensis	((Prestoea_acuminata	Veitchia_spiralis)	Kentiopsis_piersoniorum))	Burretiokentia_grandiflora))	(Manicaria_saccifera	((Pelagodoxa_henryana	((((Attalea_speciosa	((Elaeis_guineensis	Elaeis_oleifera)	Bactris_major))	(((Reinhardtia_paiewonskiana	Reinhardtia_simplex)	Reinhardtia_latisecta)	(Roystonea_regia	Orania_palindan)))	((Calamus_caryotoides	Chamaedorea_seifrizii)	Sabal_domingensis))	Geonoma_undata))	((Oenocarpus_minor	Oenocarpus_bataua)	Leopoldinia_pulchra))))))	Phoenix_dactylifera)	Kingia_australis);
(((Pseudophoenix_vinifera	((Phoenix_dactylifera	(Iriartea_deltoidea	Hydriastele_microspadix))	(((((Reinhardtia_paiewonskiana	Reinhardtia_simplex)	Reinhardtia_latisecta)	(Roystonea_regia	Orania_palindan))	((Geonoma_undata	(Attalea_speciosa	((Elaeis_guineensis	Elaeis_oleifera)	Bactris_major)))	((Calamus_caryotoides	Chamaedorea_seifrizii)	Sabal_domingensis)))	((((Oenocarpus_minor	Oenocarpus_bataua)	((((Heterospathe_cagayanensis	Dictyosperma_album)	((Prestoea_acuminata	Veitchia_spiralis)	(Kentiopsis_piersoniorum	Burretiokentia_grandiflora)))	Dypsis_decaryi)	Manicaria_saccifera))	Leopoldinia_pulchra)	Pelagodoxa_henryana))))	Sclerosperma_profizianum)	Kingia_australis);
((((Iriartea_deltoidea	Hydriastele_microspadix)	((((Leopoldinia_pulchra	Manicaria_saccifera)	((((Heterospathe_cagayanensis	(((Prestoea_acuminata	Veitchia_spiralis)	Burretiokentia_grandiflora)	Kentiopsis_piersoniorum))	Dypsis_decaryi)	Dictyosperma_album)	((Geonoma_undata	Pelagodoxa_henryana)	(Oenocarpus_minor	Oenocarpus_bataua))))	((((Reinhardtia_paiewonskiana	Reinhardtia_simplex)	Reinhardtia_latisecta)	(Roystonea_regia	Orania_palindan))	(Sabal_domingensis	(((Chamaedorea_seifrizii	Attalea_speciosa)	((Elaeis_guineensis	Elaeis_oleifera)	(Sclerosperma_profizianum	Bactris_major)))	Calamus_caryotoides))))	Pseudophoenix_vinifera))	Phoenix_dactylifera)	Kingia_australis);
(((Pseudophoenix_vinifera	(((((Phoenix_dactylifera	(Iriartea_deltoidea	Hydriastele_microspadix))	((Kentiopsis_piersoniorum	((Prestoea_acuminata	Veitchia_spiralis)	Burretiokentia_grandiflora))	((Heterospathe_cagayanensis	Dictyosperma_album)	Dypsis_decaryi)))	Manicaria_saccifera)	((Sabal_domingensis	Leopoldinia_pulchra)	((Geonoma_undata	Pelagodoxa_henryana)	(Oenocarpus_minor	Oenocarpus_bataua))))	((((Reinhardtia_paiewonskiana	Reinhardtia_simplex)	Reinhardtia_latisecta)	(Roystonea_regia	Orania_palindan))	((Attalea_speciosa	((Elaeis_guineensis	Elaeis_oleifera)	Bactris_major))	(Chamaedorea_seifrizii	Calamus_caryotoides)))))	Sclerosperma_profizianum)	Kingia_australis);
(((((Reinhardtia_paiewonskiana	Reinhardtia_simplex)	Reinhardtia_latisecta)	((Roystonea_regia	Orania_palindan)	(((Bactris_major	(Attalea_speciosa	(Elaeis_guineensis	Elaeis_oleifera)))	(Sabal_domingensis	(Chamaedorea_seifrizii	Calamus_caryotoides)))	((Phoenix_dactylifera	Pseudophoenix_vinifera)	((((Dictyosperma_album	(Iriartea_deltoidea	Hydriastele_microspadix))	(Kentiopsis_piersoniorum	(((Prestoea_acuminata	Veitchia_spiralis)	Burretiokentia_grandiflora)	(Dypsis_decaryi	Heterospathe_cagayanensis))))	(Manicaria_saccifera	(Leopoldinia_pulchra	(Oenocarpus_minor	Oenocarpus_bataua))))	(Geonoma_undata	Pelagodoxa_henryana))))))	Sclerosperma_profizianum)	Kingia_australis);
((((((Dypsis_decaryi	((Heterospathe_cagayanensis	Dictyosperma_album)	(Kentiopsis_piersoniorum	((Prestoea_acuminata	Veitchia_spiralis)	Burretiokentia_grandiflora))))	(Manicaria_saccifera	((Sclerosperma_profizianum	(((((Reinhardtia_paiewonskiana	Reinhardtia_simplex)	Reinhardtia_latisecta)	(Roystonea_regia	Orania_palindan))	Pelagodoxa_henryana)	(Geonoma_undata	(((Elaeis_guineensis	Elaeis_oleifera)	(Bactris_major	Attalea_speciosa))	(Sabal_domingensis	(Chamaedorea_seifrizii	Calamus_caryotoides))))))	(Leopoldinia_pulchra	(Oenocarpus_minor	Oenocarpus_bataua)))))	Pseudophoenix_vinifera)	(Iriartea_deltoidea	Hydriastele_microspadix))	Phoenix_dactylifera)	Kingia_australis);
((Sclerosperma_profizianum	((((Reinhardtia_paiewonskiana	Reinhardtia_simplex)	Reinhardtia_latisecta)	(Roystonea_regia	Orania_palindan))	((((((Geonoma_undata	(Calamus_caryotoides	((Elaeis_guineensis	Elaeis_oleifera)	(Bactris_major	Attalea_speciosa))))	(Sabal_domingensis	(Phoenix_dactylifera	Chamaedorea_seifrizii)))	((Pseudophoenix_vinifera	Pelagodoxa_henryana)	(Oenocarpus_minor	Oenocarpus_bataua)))	Leopoldinia_pulchra)	((Iriartea_deltoidea	Hydriastele_microspadix)	(Kentiopsis_piersoniorum	((Dictyosperma_album	(Heterospathe_cagayanensis	Dypsis_decaryi))	(Veitchia_spiralis	(Burretiokentia_grandiflora	Prestoea_acuminata))))))	Manicaria_saccifera)))	Kingia_australis);
((Sclerosperma_profizianum	(Pseudophoenix_vinifera	((Iriartea_deltoidea	Hydriastele_microspadix)	((((Heterospathe_cagayanensis	Dypsis_decaryi)	(Burretiokentia_grandiflora	(Prestoea_acuminata	Veitchia_spiralis)))	(((((Geonoma_undata	Pelagodoxa_henryana)	(Oenocarpus_minor	Oenocarpus_bataua))	((((Bactris_major	(Attalea_speciosa	(Elaeis_guineensis	Elaeis_oleifera)))	(Calamus_caryotoides	(Sabal_domingensis	(Phoenix_dactylifera	Chamaedorea_seifrizii))))	(((Reinhardtia_paiewonskiana	Reinhardtia_simplex)	Reinhardtia_latisecta)	(Roystonea_regia	Orania_palindan)))	Leopoldinia_pulchra))	Manicaria_saccifera)	Kentiopsis_piersoniorum))	Dictyosperma_album))))	Kingia_australis);
((((Sclerosperma_profizianum	Iriartea_deltoidea)	Hydriastele_microspadix)	(Pseudophoenix_vinifera	(((Prestoea_acuminata	(Burretiokentia_grandiflora	Veitchia_spiralis))	(((Geonoma_undata	Pelagodoxa_henryana)	((Manicaria_saccifera	(Leopoldinia_pulchra	(Oenocarpus_minor	Oenocarpus_bataua)))	((Phoenix_dactylifera	(((Bactris_major	(Attalea_speciosa	(Elaeis_guineensis	Elaeis_oleifera)))	(Chamaedorea_seifrizii	Calamus_caryotoides))	(((Reinhardtia_paiewonskiana	Reinhardtia_simplex)	Reinhardtia_latisecta)	(Roystonea_regia	Orania_palindan))))	Sabal_domingensis)))	((Heterospathe_cagayanensis	Dypsis_decaryi)	Kentiopsis_piersoniorum)))	Dictyosperma_album)))	Kingia_australis);
(((((((Geonoma_undata	Pelagodoxa_henryana)	((((Manicaria_saccifera	(Leopoldinia_pulchra	(Oenocarpus_minor	Oenocarpus_bataua)))	(((Chamaedorea_seifrizii	(Bactris_major	(Attalea_speciosa	(Elaeis_guineensis	Elaeis_oleifera))))	Calamus_caryotoides)	(((Reinhardtia_paiewonskiana	Reinhardtia_simplex)	Reinhardtia_latisecta)	((Phoenix_dactylifera	Roystonea_regia)	Orania_palindan))))	Prestoea_acuminata)	Sabal_domingensis))	((Dypsis_decaryi	(Heterospathe_cagayanensis	Dictyosperma_album))	((Burretiokentia_grandiflora	Veitchia_spiralis)	Kentiopsis_piersoniorum)))	(Iriartea_deltoidea	Hydriastele_microspadix))	Pseudophoenix_vinifera)	Sclerosperma_profizianum)	Kingia_australis);
(((((Veitchia_spiralis	(Pseudophoenix_vinifera	Prestoea_acuminata))	Burretiokentia_grandiflora)	((Sclerosperma_profizianum	Iriartea_deltoidea)	Hydriastele_microspadix))	(Kentiopsis_piersoniorum	((Manicaria_saccifera	((Leopoldinia_pulchra	(Oenocarpus_bataua	Oenocarpus_minor))	((((Reinhardtia_latisecta	(Reinhardtia_simplex	Reinhardtia_paiewonskiana))	(Orania_palindan	(Phoenix_dactylifera	Roystonea_regia)))	((Sabal_domingensis	(Calamus_caryotoides	Chamaedorea_seifrizii))	(Bactris_major	(Attalea_speciosa	(Elaeis_guineensis	Elaeis_oleifera)))))	(Geonoma_undata	Pelagodoxa_henryana))))	(Dictyosperma_album	(Heterospathe_cagayanensis	Dypsis_decaryi)))))	Kingia_australis);
((((Pseudophoenix_vinifera	(Prestoea_acuminata	Veitchia_spiralis))	(((Kentiopsis_piersoniorum	((((((Reinhardtia_simplex	(Reinhardtia_paiewonskiana	Reinhardtia_latisecta))	(Orania_palindan	Roystonea_regia))	(((Sabal_domingensis	(Phoenix_dactylifera	Chamaedorea_seifrizii))	Geonoma_undata)	((Elaeis_guineensis	Elaeis_oleifera)	(Calamus_caryotoides	(Bactris_major	Attalea_speciosa)))))	Pelagodoxa_henryana)	((Leopoldinia_pulchra	(Oenocarpus_bataua	Oenocarpus_minor))	Manicaria_saccifera))	(Dypsis_decaryi	(Dictyosperma_album	Heterospathe_cagayanensis))))	Burretiokentia_grandiflora)	(Iriartea_deltoidea	Hydriastele_microspadix)))	Sclerosperma_profizianum)	Kingia_australis);
((((((Orania_palindan	Roystonea_regia)	(Reinhardtia_latisecta	(Reinhardtia_simplex	Reinhardtia_paiewonskiana)))	(((((Sabal_domingensis	Chamaedorea_seifrizii)	Geonoma_undata)	((Attalea_speciosa	(Elaeis_guineensis	Elaeis_oleifera))	Bactris_major))	Calamus_caryotoides)	(Pelagodoxa_henryana	((Leopoldinia_pulchra	(Oenocarpus_bataua	Oenocarpus_minor))	(Manicaria_saccifera	(((Heterospathe_cagayanensis	Dypsis_decaryi)	((Prestoea_acuminata	Kentiopsis_piersoniorum)	(Burretiokentia_grandiflora	Veitchia_spiralis)))	(Dictyosperma_album	(Pseudophoenix_vinifera	(Iriartea_deltoidea	Hydriastele_microspadix)))))))))	Phoenix_dactylifera)	Sclerosperma_profizianum)	Kingia_australis);
(((Pseudophoenix_vinifera	((Phoenix_dactylifera	(Iriartea_deltoidea	Hydriastele_microspadix))	(((((Orania_palindan	Roystonea_regia)	(Reinhardtia_latisecta	(Reinhardtia_simplex	Reinhardtia_paiewonskiana)))	((Sabal_domingensis	(Calamus_caryotoides	Chamaedorea_seifrizii))	((Attalea_speciosa	(Elaeis_guineensis	Elaeis_oleifera))	Bactris_major)))	((Geonoma_undata	Pelagodoxa_henryana)	(((((Kentiopsis_piersoniorum	(Burretiokentia_grandiflora	Veitchia_spiralis))	Dictyosperma_album)	Heterospathe_cagayanensis)	Dypsis_decaryi)	((Leopoldinia_pulchra	(Oenocarpus_bataua	Oenocarpus_minor))	Manicaria_saccifera))))	Prestoea_acuminata)))	Sclerosperma_profizianum)	Kingia_australis);
(((Iriartea_deltoidea	Hydriastele_microspadix)	((((((Orania_palindan	Roystonea_regia)	(Reinhardtia_latisecta	(Reinhardtia_simplex	Reinhardtia_paiewonskiana)))	((Bactris_major	(Phoenix_dactylifera	(Attalea_speciosa	((Sclerosperma_profizianum	Elaeis_guineensis)	Elaeis_oleifera))))	(Sabal_domingensis	Chamaedorea_seifrizii)))	((Geonoma_undata	Pelagodoxa_henryana)	((((Dictyosperma_album	((Burretiokentia_grandiflora	Veitchia_spiralis)	(Heterospathe_cagayanensis	Dypsis_decaryi)))	Kentiopsis_piersoniorum)	((Oenocarpus_bataua	Oenocarpus_minor)	Manicaria_saccifera))	Leopoldinia_pulchra)))	Calamus_caryotoides)	(Pseudophoenix_vinifera	Prestoea_acuminata)))	Kingia_australis);
((Iriartea_deltoidea	(((Phoenix_dactylifera	Hydriastele_microspadix)	(Pseudophoenix_vinifera	((((Orania_palindan	Roystonea_regia)	(Reinhardtia_latisecta	(Reinhardtia_simplex	Reinhardtia_paiewonskiana)))	((Bactris_major	(Attalea_speciosa	(Elaeis_guineensis	Elaeis_oleifera)))	(Sabal_domingensis	(Calamus_caryotoides	Chamaedorea_seifrizii))))	((Geonoma_undata	Pelagodoxa_henryana)	((Leopoldinia_pulchra	(Oenocarpus_bataua	Oenocarpus_minor))	(Manicaria_saccifera	(((Heterospathe_cagayanensis	Dictyosperma_album)	Dypsis_decaryi)	((Burretiokentia_grandiflora	(Prestoea_acuminata	Veitchia_spiralis))	Kentiopsis_piersoniorum))))))))	Sclerosperma_profizianum))	Kingia_australis);
(((Pseudophoenix_vinifera	(((Iriartea_deltoidea	Hydriastele_microspadix)	Phoenix_dactylifera)	(((Dictyosperma_album	(Dypsis_decaryi	Heterospathe_cagayanensis))	((Burretiokentia_grandiflora	(Prestoea_acuminata	Veitchia_spiralis))	Kentiopsis_piersoniorum))	(Leopoldinia_pulchra	(((((Geonoma_undata	Pelagodoxa_henryana)	(Attalea_speciosa	((Elaeis_guineensis	Elaeis_oleifera)	Bactris_major)))	(Oenocarpus_bataua	Oenocarpus_minor))	((Sabal_domingensis	(Calamus_caryotoides	Chamaedorea_seifrizii))	((Orania_palindan	Roystonea_regia)	(Reinhardtia_latisecta	(Reinhardtia_simplex	Reinhardtia_paiewonskiana)))))	Manicaria_saccifera)))))	Sclerosperma_profizianum)	Kingia_australis);
(((Pseudophoenix_vinifera	((Prestoea_acuminata	Veitchia_spiralis)	((Kentiopsis_piersoniorum	(((((Geonoma_undata	Pelagodoxa_henryana)	((((Orania_palindan	Roystonea_regia)	(Reinhardtia_latisecta	(Reinhardtia_simplex	Reinhardtia_paiewonskiana)))	((Sabal_domingensis	(Calamus_caryotoides	Chamaedorea_seifrizii))	(Bactris_major	(Attalea_speciosa	(Elaeis_guineensis	Elaeis_oleifera)))))	(Manicaria_saccifera	(Leopoldinia_pulchra	(Oenocarpus_bataua	Oenocarpus_minor)))))	((Iriartea_deltoidea	Hydriastele_microspadix)	Phoenix_dactylifera))	Dictyosperma_album)	(Dypsis_decaryi	Heterospathe_cagayanensis)))	Burretiokentia_grandiflora)))	Sclerosperma_profizianum)	Kingia_australis);
((((Prestoea_acuminata	Pseudophoenix_vinifera)	((Iriartea_deltoidea	Hydriastele_microspadix)	(((Heterospathe_cagayanensis	Dictyosperma_album)	(Dypsis_decaryi	((Veitchia_spiralis	Burretiokentia_grandiflora)	Kentiopsis_piersoniorum)))	((Geonoma_undata	Pelagodoxa_henryana)	((((Leopoldinia_pulchra	(((Orania_palindan	(Phoenix_dactylifera	Roystonea_regia))	(Reinhardtia_latisecta	(Reinhardtia_simplex	Reinhardtia_paiewonskiana)))	((Calamus_caryotoides	Chamaedorea_seifrizii)	(Bactris_major	(Attalea_speciosa	(Elaeis_guineensis	Elaeis_oleifera))))))	Manicaria_saccifera)	(Oenocarpus_bataua	Oenocarpus_minor))	Sabal_domingensis)))))	Sclerosperma_profizianum)	Kingia_australis);
((((Bactris_major	Pseudophoenix_vinifera)	(((Elaeis_guineensis	Elaeis_oleifera)	((((Sabal_domingensis	Chamaedorea_seifrizii)	((Orania_palindan	(Phoenix_dactylifera	Roystonea_regia))	(Reinhardtia_latisecta	(Reinhardtia_simplex	Reinhardtia_paiewonskiana))))	Calamus_caryotoides)	((Manicaria_saccifera	(Geonoma_undata	Pelagodoxa_henryana))	(((Oenocarpus_bataua	Oenocarpus_minor)	Leopoldinia_pulchra)	((((Veitchia_spiralis	Burretiokentia_grandiflora)	Kentiopsis_piersoniorum)	((Heterospathe_cagayanensis	Dictyosperma_album)	Dypsis_decaryi))	Prestoea_acuminata)))))	(Attalea_speciosa	(Iriartea_deltoidea	Hydriastele_microspadix))))	Sclerosperma_profizianum)	Kingia_australis);
((((Pseudophoenix_vinifera	Prestoea_acuminata)	((Phoenix_dactylifera	(Iriartea_deltoidea	Hydriastele_microspadix))	((((Sabal_domingensis	(Calamus_caryotoides	Chamaedorea_seifrizii))	(Geonoma_undata	((Elaeis_oleifera	Elaeis_guineensis)	(Bactris_major	Attalea_speciosa))))	((Orania_palindan	Roystonea_regia)	(Reinhardtia_latisecta	(Reinhardtia_simplex	Reinhardtia_paiewonskiana))))	(((Leopoldinia_pulchra	(Oenocarpus_minor	Oenocarpus_bataua))	(Pelagodoxa_henryana	(((Dictyosperma_album	Heterospathe_cagayanensis)	(Veitchia_spiralis	Dypsis_decaryi))	(Burretiokentia_grandiflora	Kentiopsis_piersoniorum))))	Manicaria_saccifera))))	Sclerosperma_profizianum)	Kingia_australis);
(((((Pseudophoenix_vinifera	Prestoea_acuminata)	((Phoenix_dactylifera	(Iriartea_deltoidea	Hydriastele_microspadix))	(((Veitchia_spiralis	(Burretiokentia_grandiflora	Kentiopsis_piersoniorum))	(Heterospathe_cagayanensis	Dypsis_decaryi))	(((((Elaeis_oleifera	Elaeis_guineensis)	(((Sabal_domingensis	(Calamus_caryotoides	Chamaedorea_seifrizii))	(Bactris_major	((Orania_palindan	Roystonea_regia)	(Reinhardtia_latisecta	(Reinhardtia_simplex	Reinhardtia_paiewonskiana)))))	Attalea_speciosa))	((Leopoldinia_pulchra	(Oenocarpus_minor	Oenocarpus_bataua))	Manicaria_saccifera))	Geonoma_undata)	Pelagodoxa_henryana))))	Dictyosperma_album)	Sclerosperma_profizianum)	Kingia_australis);
((((Hydriastele_microspadix	(Pseudophoenix_vinifera	(((Burretiokentia_grandiflora	Kentiopsis_piersoniorum)	((Dictyosperma_album	(Heterospathe_cagayanensis	Dypsis_decaryi))	Veitchia_spiralis))	((Prestoea_acuminata	((((Attalea_speciosa	((Elaeis_oleifera	Elaeis_guineensis)	Bactris_major))	((Sabal_domingensis	(Phoenix_dactylifera	Chamaedorea_seifrizii))	Calamus_caryotoides))	((Orania_palindan	Roystonea_regia)	(Reinhardtia_latisecta	(Reinhardtia_simplex	Reinhardtia_paiewonskiana))))	(((Oenocarpus_minor	Oenocarpus_bataua)	Manicaria_saccifera)	Leopoldinia_pulchra)))	(Pelagodoxa_henryana	Geonoma_undata)))))	Iriartea_deltoidea)	Sclerosperma_profizianum)	Kingia_australis);
((((Pseudophoenix_vinifera	(Hydriastele_microspadix	Iriartea_deltoidea))	((((Prestoea_acuminata	(((((Bactris_major	(Attalea_speciosa	(Elaeis_oleifera	Elaeis_guineensis)))	(Sabal_domingensis	(Chamaedorea_seifrizii	Calamus_caryotoides)))	((Orania_palindan	Roystonea_regia)	(Reinhardtia_latisecta	(Reinhardtia_simplex	Reinhardtia_paiewonskiana))))	(Manicaria_saccifera	(Leopoldinia_pulchra	(Oenocarpus_minor	Oenocarpus_bataua))))	(Pelagodoxa_henryana	Geonoma_undata)))	(Dictyosperma_album	((Heterospathe_cagayanensis	Dypsis_decaryi)	Sclerosperma_profizianum)))	(Burretiokentia_grandiflora	Kentiopsis_piersoniorum))	Veitchia_spiralis))	Phoenix_dactylifera)	Kingia_australis);
(((Pseudophoenix_vinifera	((Hydriastele_microspadix	Iriartea_deltoidea)	(Dictyosperma_album	((Veitchia_spiralis	(Heterospathe_cagayanensis	Dypsis_decaryi))	((Kentiopsis_piersoniorum	(Prestoea_acuminata	Burretiokentia_grandiflora))	((Leopoldinia_pulchra	((Pelagodoxa_henryana	(Oenocarpus_minor	Oenocarpus_bataua))	(Geonoma_undata	(Calamus_caryotoides	((((Orania_palindan	Roystonea_regia)	(Reinhardtia_latisecta	Reinhardtia_paiewonskiana))	Reinhardtia_simplex)	((Bactris_major	(Attalea_speciosa	(Elaeis_oleifera	Elaeis_guineensis)))	(Sabal_domingensis	(Phoenix_dactylifera	Chamaedorea_seifrizii))))))))	Manicaria_saccifera))))))	Sclerosperma_profizianum)	Kingia_australis);
(((Pelagodoxa_henryana	(((Leopoldinia_pulchra	(Oenocarpus_minor	Oenocarpus_bataua))	(Manicaria_saccifera	((Dictyosperma_album	(Heterospathe_cagayanensis	Dypsis_decaryi))	(((((Sclerosperma_profizianum	Hydriastele_microspadix)	Iriartea_deltoidea)	Pseudophoenix_vinifera)	(Prestoea_acuminata	Veitchia_spiralis))	(Kentiopsis_piersoniorum	Burretiokentia_grandiflora)))))	(Geonoma_undata	(((((Orania_palindan	Roystonea_regia)	(Reinhardtia_paiewonskiana	Reinhardtia_simplex))	Reinhardtia_latisecta)	(Sabal_domingensis	(Calamus_caryotoides	Chamaedorea_seifrizii)))	(Attalea_speciosa	((Elaeis_oleifera	Elaeis_guineensis)	Bactris_major))))))	Phoenix_dactylifera)	Kingia_australis);
((Elaeis_guineensis	(((((((Manicaria_saccifera	(((((Roystonea_regia	Dictyosperma_album)	((Veitchia_spiralis	Burretiokentia_grandiflora)	Kentiopsis_piersoniorum))	(Heterospathe_cagayanensis	(Orania_palindan	Dypsis_decaryi)))	(Phoenix_dactylifera	Hydriastele_microspadix))	Prestoea_acuminata))	((Oenocarpus_minor	Oenocarpus_bataua)	(Geonoma_undata	(((Sclerosperma_profizianum	Iriartea_deltoidea)	Pseudophoenix_vinifera)	Pelagodoxa_henryana))))	Leopoldinia_pulchra)	(((Reinhardtia_paiewonskiana	Reinhardtia_simplex)	Reinhardtia_latisecta)	(Sabal_domingensis	(Calamus_caryotoides	Chamaedorea_seifrizii))))	Bactris_major)	Attalea_speciosa)	Elaeis_oleifera))	Kingia_australis);
((Elaeis_guineensis	((((((((Manicaria_saccifera	Leopoldinia_pulchra)	((((((Phoenix_dactylifera	Pseudophoenix_vinifera)	Prestoea_acuminata)	Veitchia_spiralis)	Burretiokentia_grandiflora)	((Hydriastele_microspadix	(Sclerosperma_profizianum	Iriartea_deltoidea))	Dictyosperma_album))	(Kentiopsis_piersoniorum	(((Roystonea_regia	Orania_palindan)	Dypsis_decaryi)	Heterospathe_cagayanensis))))	(Pelagodoxa_henryana	(Oenocarpus_minor	Oenocarpus_bataua)))	Geonoma_undata)	(((Reinhardtia_paiewonskiana	Reinhardtia_simplex)	Reinhardtia_latisecta)	((Sabal_domingensis	Chamaedorea_seifrizii)	Calamus_caryotoides)))	Bactris_major)	Attalea_speciosa)	Elaeis_oleifera))	Kingia_australis);
((Attalea_speciosa	((Elaeis_oleifera	Elaeis_guineensis)	((((((Manicaria_saccifera	(Geonoma_undata	(Prestoea_acuminata	(Heterospathe_cagayanensis	((Dictyosperma_album	((Roystonea_regia	Orania_palindan)	(Pseudophoenix_vinifera	(Hydriastele_microspadix	((Sclerosperma_profizianum	Phoenix_dactylifera)	Iriartea_deltoidea)))))	(Veitchia_spiralis	(Burretiokentia_grandiflora	(Kentiopsis_piersoniorum	Dypsis_decaryi))))))))	(Leopoldinia_pulchra	(Oenocarpus_minor	Oenocarpus_bataua)))	Pelagodoxa_henryana)	((Reinhardtia_paiewonskiana	Reinhardtia_simplex)	Reinhardtia_latisecta))	((Sabal_domingensis	Chamaedorea_seifrizii)	Calamus_caryotoides))	Bactris_major)))	Kingia_australis);
((Elaeis_guineensis	((((Bactris_major	Geonoma_undata)	((((((((Prestoea_acuminata	((Hydriastele_microspadix	(Sclerosperma_profizianum	Iriartea_deltoidea))	Dictyosperma_album))	Pseudophoenix_vinifera)	((Heterospathe_cagayanensis	(Kentiopsis_piersoniorum	(Veitchia_spiralis	Burretiokentia_grandiflora)))	Dypsis_decaryi))	Manicaria_saccifera)	(Leopoldinia_pulchra	(Oenocarpus_minor	Oenocarpus_bataua)))	Pelagodoxa_henryana)	((Phoenix_dactylifera	(Roystonea_regia	Orania_palindan))	((Reinhardtia_paiewonskiana	Reinhardtia_simplex)	Reinhardtia_latisecta)))	(Sabal_domingensis	(Chamaedorea_seifrizii	Calamus_caryotoides))))	Attalea_speciosa)	Elaeis_oleifera))	Kingia_australis);
(((Pseudophoenix_vinifera	((Phoenix_dactylifera	Hydriastele_microspadix)	(((((Burretiokentia_grandiflora	Veitchia_spiralis)	Kentiopsis_piersoniorum)	((Heterospathe_cagayanensis	Dypsis_decaryi)	((((((Sabal_domingensis	(Chamaedorea_seifrizii	Calamus_caryotoides))	(((Reinhardtia_simplex	Reinhardtia_paiewonskiana)	Reinhardtia_latisecta)	(Roystonea_regia	Orania_palindan)))	(Bactris_major	(Attalea_speciosa	(Elaeis_guineensis	Elaeis_oleifera))))	(Geonoma_undata	Pelagodoxa_henryana))	((Oenocarpus_minor	Oenocarpus_bataua)	Leopoldinia_pulchra))	Manicaria_saccifera)))	Prestoea_acuminata)	Dictyosperma_album)))	(Sclerosperma_profizianum	Iriartea_deltoidea))	Kingia_australis);
(((Elaeis_guineensis	(Elaeis_oleifera	((((((Sabal_domingensis	(Chamaedorea_seifrizii	Calamus_caryotoides))	((Oenocarpus_minor	Oenocarpus_bataua)	((Leopoldinia_pulchra	Manicaria_saccifera)	((Geonoma_undata	Pelagodoxa_henryana)	((((Iriartea_deltoidea	Hydriastele_microspadix)	Dictyosperma_album)	((Burretiokentia_grandiflora	(Prestoea_acuminata	Veitchia_spiralis))	Kentiopsis_piersoniorum))	(Heterospathe_cagayanensis	Dypsis_decaryi))))))	(Phoenix_dactylifera	Pseudophoenix_vinifera))	(((Reinhardtia_simplex	Reinhardtia_paiewonskiana)	Reinhardtia_latisecta)	(Roystonea_regia	Orania_palindan)))	Bactris_major)	Attalea_speciosa)))	Sclerosperma_profizianum)	Kingia_australis);
((Elaeis_guineensis	(Elaeis_oleifera	((Bactris_major	Attalea_speciosa)	(((((Sabal_domingensis	(Chamaedorea_seifrizii	Calamus_caryotoides))	Sclerosperma_profizianum)	(((Reinhardtia_simplex	Reinhardtia_paiewonskiana)	Reinhardtia_latisecta)	(Roystonea_regia	Orania_palindan)))	(((Heterospathe_cagayanensis	Kentiopsis_piersoniorum)	(Dypsis_decaryi	(((Iriartea_deltoidea	Hydriastele_microspadix)	Dictyosperma_album)	(Burretiokentia_grandiflora	((Phoenix_dactylifera	Pseudophoenix_vinifera)	(Prestoea_acuminata	Veitchia_spiralis))))))	(Manicaria_saccifera	Leopoldinia_pulchra)))	((Oenocarpus_minor	Oenocarpus_bataua)	(Geonoma_undata	Pelagodoxa_henryana))))))	Kingia_australis);
(((((Prestoea_acuminata	Dictyosperma_album)	(Kentiopsis_piersoniorum	(((Manicaria_saccifera	Leopoldinia_pulchra)	((((Oenocarpus_minor	Oenocarpus_bataua)	(Geonoma_undata	Pelagodoxa_henryana))	(Bactris_major	(Attalea_speciosa	(Elaeis_guineensis	Elaeis_oleifera))))	((Sabal_domingensis	(Chamaedorea_seifrizii	Calamus_caryotoides))	(((Reinhardtia_simplex	Reinhardtia_paiewonskiana)	Reinhardtia_latisecta)	((Phoenix_dactylifera	Roystonea_regia)	Orania_palindan)))))	((Burretiokentia_grandiflora	Veitchia_spiralis)	(Heterospathe_cagayanensis	Dypsis_decaryi)))))	((Sclerosperma_profizianum	Iriartea_deltoidea)	Hydriastele_microspadix))	Pseudophoenix_vinifera)	Kingia_australis);
((((Dictyosperma_album	((Prestoea_acuminata	((((Geonoma_undata	Pelagodoxa_henryana)	((((Elaeis_guineensis	Elaeis_oleifera)	(Bactris_major	Attalea_speciosa))	(Sabal_domingensis	(Phoenix_dactylifera	Chamaedorea_seifrizii)))	(Calamus_caryotoides	(((Reinhardtia_simplex	Reinhardtia_paiewonskiana)	Reinhardtia_latisecta)	(Roystonea_regia	Orania_palindan)))))	(Oenocarpus_minor	Oenocarpus_bataua))	(Leopoldinia_pulchra	Manicaria_saccifera)))	(((Burretiokentia_grandiflora	(Kentiopsis_piersoniorum	Veitchia_spiralis))	Heterospathe_cagayanensis)	Dypsis_decaryi)))	((Sclerosperma_profizianum	Iriartea_deltoidea)	Hydriastele_microspadix))	Pseudophoenix_vinifera)	Kingia_australis);
((Pseudophoenix_vinifera	((Dictyosperma_album	(((Dypsis_decaryi	Heterospathe_cagayanensis)	((Leopoldinia_pulchra	Manicaria_saccifera)	((Geonoma_undata	((((((Reinhardtia_simplex	Reinhardtia_paiewonskiana)	Reinhardtia_latisecta)	((Phoenix_dactylifera	Roystonea_regia)	Orania_palindan))	(Sabal_domingensis	(Chamaedorea_seifrizii	Calamus_caryotoides)))	(Attalea_speciosa	Bactris_major))	(Elaeis_guineensis	Elaeis_oleifera)))	(Pelagodoxa_henryana	(Oenocarpus_minor	Oenocarpus_bataua)))))	((Burretiokentia_grandiflora	(Prestoea_acuminata	Veitchia_spiralis))	Kentiopsis_piersoniorum)))	(Iriartea_deltoidea	(Sclerosperma_profizianum	Hydriastele_microspadix))))	Kingia_australis);
(((Pseudophoenix_vinifera	((Dictyosperma_album	(((((Geonoma_undata	Pelagodoxa_henryana)	(((((Reinhardtia_simplex	Reinhardtia_paiewonskiana)	Reinhardtia_latisecta)	((Phoenix_dactylifera	Roystonea_regia)	Orania_palindan))	(Sabal_domingensis	(Calamus_caryotoides	Chamaedorea_seifrizii)))	(Bactris_major	(Attalea_speciosa	(Elaeis_guineensis	Elaeis_oleifera)))))	(Leopoldinia_pulchra	(Oenocarpus_minor	Oenocarpus_bataua)))	Manicaria_saccifera)	(Dypsis_decaryi	(Heterospathe_cagayanensis	((Burretiokentia_grandiflora	(Prestoea_acuminata	Veitchia_spiralis))	Kentiopsis_piersoniorum)))))	(Iriartea_deltoidea	Hydriastele_microspadix)))	Sclerosperma_profizianum)	Kingia_australis);
(((Pseudophoenix_vinifera	((Dictyosperma_album	((((Oenocarpus_minor	Oenocarpus_bataua)	(((Geonoma_undata	Pelagodoxa_henryana)	(((((Reinhardtia_simplex	Reinhardtia_paiewonskiana)	Reinhardtia_latisecta)	((Phoenix_dactylifera	Roystonea_regia)	Orania_palindan))	(Sabal_domingensis	(Calamus_caryotoides	Chamaedorea_seifrizii)))	(Attalea_speciosa	((Elaeis_guineensis	Elaeis_oleifera)	Bactris_major))))	Leopoldinia_pulchra))	Manicaria_saccifera)	(Dypsis_decaryi	(Heterospathe_cagayanensis	((Burretiokentia_grandiflora	(Prestoea_acuminata	Veitchia_spiralis))	Kentiopsis_piersoniorum)))))	(Iriartea_deltoidea	Hydriastele_microspadix)))	Sclerosperma_profizianum)	Kingia_australis);
((Pseudophoenix_vinifera	((Prestoea_acuminata	Veitchia_spiralis)	(Kentiopsis_piersoniorum	(((Burretiokentia_grandiflora	(((Iriartea_deltoidea	Hydriastele_microspadix)	Dictyosperma_album)	(((Leopoldinia_pulchra	((((Geonoma_undata	((Attalea_speciosa	((Elaeis_guineensis	Elaeis_oleifera)	Bactris_major))	(Calamus_caryotoides	Chamaedorea_seifrizii)))	Pelagodoxa_henryana)	(((Reinhardtia_simplex	Reinhardtia_paiewonskiana)	Reinhardtia_latisecta)	((Sabal_domingensis	Roystonea_regia)	Orania_palindan)))	(Sclerosperma_profizianum	(Oenocarpus_minor	Oenocarpus_bataua))))	Phoenix_dactylifera)	Manicaria_saccifera)))	Dypsis_decaryi)	Heterospathe_cagayanensis))))	Kingia_australis);
(((((Dictyosperma_album	(((Pelagodoxa_henryana	Geonoma_undata)	(Manicaria_saccifera	((Oenocarpus_minor	Oenocarpus_bataua)	(Leopoldinia_pulchra	(Prestoea_acuminata	((Bactris_major	(Attalea_speciosa	(Elaeis_guineensis	Elaeis_oleifera)))	((Sabal_domingensis	(Calamus_caryotoides	Chamaedorea_seifrizii))	(((Phoenix_dactylifera	Roystonea_regia)	Orania_palindan)	(Reinhardtia_latisecta	(Reinhardtia_simplex	Reinhardtia_paiewonskiana))))))))))	(Dypsis_decaryi	((Heterospathe_cagayanensis	Veitchia_spiralis)	(Kentiopsis_piersoniorum	Burretiokentia_grandiflora)))))	Pseudophoenix_vinifera)	(Iriartea_deltoidea	Hydriastele_microspadix))	Sclerosperma_profizianum)	Kingia_australis);
(((Pseudophoenix_vinifera	(((((((Burretiokentia_grandiflora	Veitchia_spiralis)	(Heterospathe_cagayanensis	Dypsis_decaryi))	Kentiopsis_piersoniorum)	(Manicaria_saccifera	((Leopoldinia_pulchra	(Oenocarpus_minor	Oenocarpus_bataua))	(((((Chamaedorea_seifrizii	Phoenix_dactylifera)	Sabal_domingensis)	Geonoma_undata)	(Calamus_caryotoides	(Bactris_major	(Attalea_speciosa	(Elaeis_guineensis	Elaeis_oleifera)))))	((((Reinhardtia_paiewonskiana	Reinhardtia_simplex)	Reinhardtia_latisecta)	(Roystonea_regia	Orania_palindan))	Pelagodoxa_henryana)))))	(Hydriastele_microspadix	Iriartea_deltoidea))	Prestoea_acuminata)	Dictyosperma_album))	Sclerosperma_profizianum)	Kingia_australis);
(((((((Sabal_domingensis	(Chamaedorea_seifrizii	Calamus_caryotoides))	(Bactris_major	(Attalea_speciosa	((Sclerosperma_profizianum	Elaeis_guineensis)	Elaeis_oleifera))))	(((Reinhardtia_paiewonskiana	Reinhardtia_simplex)	Reinhardtia_latisecta)	(Roystonea_regia	Orania_palindan)))	(((Leopoldinia_pulchra	(Oenocarpus_minor	Oenocarpus_bataua))	(((Dictyosperma_album	((Burretiokentia_grandiflora	Veitchia_spiralis)	Kentiopsis_piersoniorum))	(Heterospathe_cagayanensis	Dypsis_decaryi))	Manicaria_saccifera))	(Pelagodoxa_henryana	Geonoma_undata)))	(Hydriastele_microspadix	(Phoenix_dactylifera	Iriartea_deltoidea)))	(Pseudophoenix_vinifera	Prestoea_acuminata))	Kingia_australis);
(((Pseudophoenix_vinifera	(((Prestoea_acuminata	(((Geonoma_undata	(Burretiokentia_grandiflora	Veitchia_spiralis))	(Dypsis_decaryi	Heterospathe_cagayanensis))	Kentiopsis_piersoniorum))	((Dictyosperma_album	(Oenocarpus_minor	Oenocarpus_bataua))	(Manicaria_saccifera	((((Reinhardtia_paiewonskiana	Reinhardtia_simplex)	Reinhardtia_latisecta)	(Roystonea_regia	Orania_palindan))	(((Sabal_domingensis	Leopoldinia_pulchra)	((Calamus_caryotoides	Chamaedorea_seifrizii)	Phoenix_dactylifera))	(((Elaeis_guineensis	Elaeis_oleifera)	(Bactris_major	Attalea_speciosa))	Pelagodoxa_henryana))))))	(Iriartea_deltoidea	Hydriastele_microspadix)))	Sclerosperma_profizianum)	Kingia_australis);
(((Pseudophoenix_vinifera	(((((Dypsis_decaryi	Heterospathe_cagayanensis)	((Burretiokentia_grandiflora	(Prestoea_acuminata	Veitchia_spiralis))	Kentiopsis_piersoniorum))	(((Pelagodoxa_henryana	(Geonoma_undata	(((((Phoenix_dactylifera	Chamaedorea_seifrizii)	Sabal_domingensis)	Calamus_caryotoides)	(((Reinhardtia_paiewonskiana	Reinhardtia_simplex)	Reinhardtia_latisecta)	(Roystonea_regia	Orania_palindan)))	(Attalea_speciosa	(Bactris_major	(Elaeis_guineensis	Elaeis_oleifera))))))	(Oenocarpus_minor	Oenocarpus_bataua))	(Leopoldinia_pulchra	Manicaria_saccifera)))	Dictyosperma_album)	(Iriartea_deltoidea	Hydriastele_microspadix)))	Sclerosperma_profizianum)	Kingia_australis);
((Pseudophoenix_vinifera	(((((Attalea_speciosa	(Bactris_major	(Elaeis_guineensis	Elaeis_oleifera)))	Geonoma_undata)	((Chamaedorea_seifrizii	Sabal_domingensis)	Calamus_caryotoides))	((((((Dictyosperma_album	Heterospathe_cagayanensis)	Dypsis_decaryi)	(Veitchia_spiralis	(Prestoea_acuminata	(Burretiokentia_grandiflora	Kentiopsis_piersoniorum))))	Manicaria_saccifera)	(Leopoldinia_pulchra	(Oenocarpus_minor	Oenocarpus_bataua)))	((((Reinhardtia_paiewonskiana	Reinhardtia_latisecta)	Orania_palindan)	(Reinhardtia_simplex	(Phoenix_dactylifera	Roystonea_regia)))	Pelagodoxa_henryana)))	((Sclerosperma_profizianum	Iriartea_deltoidea)	Hydriastele_microspadix)))	Kingia_australis);
(((Prestoea_acuminata	Pseudophoenix_vinifera)	(Veitchia_spiralis	(Burretiokentia_grandiflora	(Kentiopsis_piersoniorum	(Heterospathe_cagayanensis	((Dictyosperma_album	Dypsis_decaryi)	(((Leopoldinia_pulchra	Manicaria_saccifera)	((((((Sabal_domingensis	(Chamaedorea_seifrizii	Calamus_caryotoides))	(Attalea_speciosa	Bactris_major))	(Elaeis_guineensis	Elaeis_oleifera))	((Orania_palindan	Roystonea_regia)	(Reinhardtia_latisecta	(Reinhardtia_paiewonskiana	Reinhardtia_simplex))))	(Geonoma_undata	Pelagodoxa_henryana))	(Oenocarpus_minor	Oenocarpus_bataua)))	((Sclerosperma_profizianum	(Phoenix_dactylifera	Iriartea_deltoidea))	Hydriastele_microspadix))))))))	Kingia_australis);
(((Pseudophoenix_vinifera	((((Geonoma_undata	(Bactris_major	(Attalea_speciosa	(Elaeis_guineensis	Elaeis_oleifera))))	(Chamaedorea_seifrizii	Calamus_caryotoides))	((Orania_palindan	Roystonea_regia)	(Reinhardtia_simplex	(Reinhardtia_latisecta	Reinhardtia_paiewonskiana))))	(((Oenocarpus_minor	Oenocarpus_bataua)	Pelagodoxa_henryana)	(((Phoenix_dactylifera	(Iriartea_deltoidea	Hydriastele_microspadix))	(Dypsis_decaryi	((((Burretiokentia_grandiflora	Veitchia_spiralis)	Prestoea_acuminata)	Kentiopsis_piersoniorum)	(Heterospathe_cagayanensis	Dictyosperma_album))))	((Sabal_domingensis	Leopoldinia_pulchra)	Manicaria_saccifera)))))	Sclerosperma_profizianum)	Kingia_australis);
((Pseudophoenix_vinifera	((Phoenix_dactylifera	(Iriartea_deltoidea	Hydriastele_microspadix))	(((((Geonoma_undata	Manicaria_saccifera)	(((Sabal_domingensis	Leopoldinia_pulchra)	((Oenocarpus_minor	Oenocarpus_bataua)	Pelagodoxa_henryana))	(((Bactris_major	(Attalea_speciosa	((Sclerosperma_profizianum	Elaeis_oleifera)	Elaeis_guineensis)))	(Chamaedorea_seifrizii	Calamus_caryotoides))	((Orania_palindan	Roystonea_regia)	(Reinhardtia_latisecta	(Reinhardtia_paiewonskiana	Reinhardtia_simplex))))))	(Heterospathe_cagayanensis	Dypsis_decaryi))	((Burretiokentia_grandiflora	(Veitchia_spiralis	Prestoea_acuminata))	Kentiopsis_piersoniorum))	Dictyosperma_album)))	Kingia_australis);
(((Geonoma_undata	(((((Iriartea_deltoidea	Hydriastele_microspadix)	Dictyosperma_album)	(Dypsis_decaryi	(Prestoea_acuminata	(Heterospathe_cagayanensis	((Burretiokentia_grandiflora	Veitchia_spiralis)	Kentiopsis_piersoniorum)))))	((Manicaria_saccifera	(((Attalea_speciosa	((Elaeis_oleifera	Elaeis_guineensis)	Bactris_major))	(Sabal_domingensis	((Sclerosperma_profizianum	Chamaedorea_seifrizii)	Calamus_caryotoides)))	((Orania_palindan	Roystonea_regia)	(Reinhardtia_latisecta	(Reinhardtia_paiewonskiana	Reinhardtia_simplex)))))	((Oenocarpus_minor	Oenocarpus_bataua)	Leopoldinia_pulchra)))	(Pseudophoenix_vinifera	Pelagodoxa_henryana)))	Phoenix_dactylifera)	Kingia_australis);
((((Phoenix_dactylifera	(Iriartea_deltoidea	Hydriastele_microspadix))	((((((Heterospathe_cagayanensis	(Burretiokentia_grandiflora	(Prestoea_acuminata	Veitchia_spiralis)))	Kentiopsis_piersoniorum)	Dypsis_decaryi)	(((Leopoldinia_pulchra	((Attalea_speciosa	(Elaeis_oleifera	Elaeis_guineensis))	((Bactris_major	((Orania_palindan	Roystonea_regia)	(Reinhardtia_latisecta	(Reinhardtia_paiewonskiana	Reinhardtia_simplex))))	(Sabal_domingensis	(Chamaedorea_seifrizii	Calamus_caryotoides)))))	((Oenocarpus_minor	Oenocarpus_bataua)	Manicaria_saccifera))	(Pelagodoxa_henryana	Geonoma_undata)))	Dictyosperma_album)	Pseudophoenix_vinifera))	Sclerosperma_profizianum)	Kingia_australis);
((Pelagodoxa_henryana	(((Manicaria_saccifera	((Prestoea_acuminata	((((Reinhardtia_paiewonskiana	Reinhardtia_simplex)	Reinhardtia_latisecta)	(Orania_palindan	(Phoenix_dactylifera	Roystonea_regia)))	((Sabal_domingensis	(Calamus_caryotoides	Chamaedorea_seifrizii))	(((Elaeis_guineensis	Elaeis_oleifera)	Bactris_major)	Attalea_speciosa))))	((Oenocarpus_minor	Oenocarpus_bataua)	Leopoldinia_pulchra)))	((Dictyosperma_album	((Heterospathe_cagayanensis	Dypsis_decaryi)	(Kentiopsis_piersoniorum	(Veitchia_spiralis	Burretiokentia_grandiflora))))	(Pseudophoenix_vinifera	((Sclerosperma_profizianum	Iriartea_deltoidea)	Hydriastele_microspadix))))	Geonoma_undata))	Kingia_australis);
(((Pseudophoenix_vinifera	((Iriartea_deltoidea	Hydriastele_microspadix)	((Manicaria_saccifera	(Leopoldinia_pulchra	((((((Reinhardtia_paiewonskiana	Reinhardtia_simplex)	Reinhardtia_latisecta)	(Orania_palindan	(Phoenix_dactylifera	Roystonea_regia)))	((Sabal_domingensis	(Calamus_caryotoides	Chamaedorea_seifrizii))	((Elaeis_guineensis	Elaeis_oleifera)	(Bactris_major	Attalea_speciosa))))	(Geonoma_undata	Pelagodoxa_henryana))	(Oenocarpus_minor	Oenocarpus_bataua))))	(((Heterospathe_cagayanensis	Dictyosperma_album)	(((Prestoea_acuminata	Veitchia_spiralis)	Burretiokentia_grandiflora)	Kentiopsis_piersoniorum))	Dypsis_decaryi))))	Sclerosperma_profizianum)	Kingia_australis);
(((Iriartea_deltoidea	Hydriastele_microspadix)	((Burretiokentia_grandiflora	(Veitchia_spiralis	(Pseudophoenix_vinifera	Prestoea_acuminata)))	(Phoenix_dactylifera	(Sclerosperma_profizianum	(((Kentiopsis_piersoniorum	(Manicaria_saccifera	((Leopoldinia_pulchra	(Oenocarpus_minor	Oenocarpus_bataua))	(((((Reinhardtia_paiewonskiana	Reinhardtia_simplex)	Reinhardtia_latisecta)	(Orania_palindan	Roystonea_regia))	(((Sabal_domingensis	(Calamus_caryotoides	Chamaedorea_seifrizii))	Geonoma_undata)	(((Elaeis_guineensis	Elaeis_oleifera)	Attalea_speciosa)	Bactris_major)))	Pelagodoxa_henryana))))	(Heterospathe_cagayanensis	Dictyosperma_album))	Dypsis_decaryi)))))	Kingia_australis);
((Elaeis_guineensis	(Elaeis_oleifera	(Attalea_speciosa	(Bactris_major	(((((Manicaria_saccifera	((Oenocarpus_minor	Oenocarpus_bataua)	Leopoldinia_pulchra))	((Geonoma_undata	(Prestoea_acuminata	((Pelagodoxa_henryana	Pseudophoenix_vinifera)	Sclerosperma_profizianum)))	((Dypsis_decaryi	(Heterospathe_cagayanensis	Dictyosperma_album))	(Kentiopsis_piersoniorum	(Veitchia_spiralis	Burretiokentia_grandiflora)))))	(Phoenix_dactylifera	(Iriartea_deltoidea	Hydriastele_microspadix)))	((Reinhardtia_simplex	(Reinhardtia_latisecta	Reinhardtia_paiewonskiana))	(Orania_palindan	Roystonea_regia)))	(Sabal_domingensis	(Calamus_caryotoides	Chamaedorea_seifrizii)))))))	Kingia_australis);
((((((Reinhardtia_latisecta	(Reinhardtia_simplex	Reinhardtia_paiewonskiana))	Orania_palindan)	Roystonea_regia)	(((Attalea_speciosa	(Bactris_major	(Elaeis_guineensis	Elaeis_oleifera)))	(Sclerosperma_profizianum	(Sabal_domingensis	(Calamus_caryotoides	Chamaedorea_seifrizii))))	((Pelagodoxa_henryana	Geonoma_undata)	(((Oenocarpus_minor	Oenocarpus_bataua)	Leopoldinia_pulchra)	(((Dictyosperma_album	(Iriartea_deltoidea	Hydriastele_microspadix))	((Heterospathe_cagayanensis	Dypsis_decaryi)	(Kentiopsis_piersoniorum	(((Pseudophoenix_vinifera	Prestoea_acuminata)	Veitchia_spiralis)	Burretiokentia_grandiflora))))	Manicaria_saccifera)))))	Phoenix_dactylifera)	Kingia_australis);
((Pseudophoenix_vinifera	(Prestoea_acuminata	(Veitchia_spiralis	(Burretiokentia_grandiflora	((((((((Oenocarpus_minor	Oenocarpus_bataua)	(Pelagodoxa_henryana	Geonoma_undata))	((Calamus_caryotoides	(((Reinhardtia_latisecta	(Reinhardtia_simplex	Reinhardtia_paiewonskiana))	Orania_palindan)	Roystonea_regia))	(Attalea_speciosa	(Bactris_major	(Elaeis_guineensis	Elaeis_oleifera)))))	((Leopoldinia_pulchra	(Sabal_domingensis	Chamaedorea_seifrizii))	Manicaria_saccifera))	((Iriartea_deltoidea	Hydriastele_microspadix)	(Sclerosperma_profizianum	Phoenix_dactylifera)))	Dictyosperma_album)	(Heterospathe_cagayanensis	Dypsis_decaryi))	Kentiopsis_piersoniorum)))))	Kingia_australis);
(((Hydriastele_microspadix	(((((Prestoea_acuminata	Veitchia_spiralis)	Burretiokentia_grandiflora)	Kentiopsis_piersoniorum)	((Heterospathe_cagayanensis	Dypsis_decaryi)	Dictyosperma_album))	((Sabal_domingensis	((Geonoma_undata	(((Chamaedorea_seifrizii	(Bactris_major	((Elaeis_guineensis	Elaeis_oleifera)	Attalea_speciosa)))	(((Reinhardtia_latisecta	(Reinhardtia_simplex	Reinhardtia_paiewonskiana))	Orania_palindan)	Roystonea_regia))	Calamus_caryotoides))	((Iriartea_deltoidea	Pseudophoenix_vinifera)	(Pelagodoxa_henryana	Sclerosperma_profizianum))))	((Manicaria_saccifera	Leopoldinia_pulchra)	(Oenocarpus_minor	Oenocarpus_bataua)))))	Phoenix_dactylifera)	Kingia_australis);
(((Sclerosperma_profizianum	((Hydriastele_microspadix	Iriartea_deltoidea)	((((Sabal_domingensis	(Phoenix_dactylifera	Chamaedorea_seifrizii))	((((Reinhardtia_latisecta	(Reinhardtia_simplex	Reinhardtia_paiewonskiana))	Orania_palindan)	Roystonea_regia)	(Bactris_major	((Elaeis_guineensis	Elaeis_oleifera)	Attalea_speciosa))))	((Geonoma_undata	Pelagodoxa_henryana)	((Manicaria_saccifera	((((Prestoea_acuminata	Veitchia_spiralis)	Burretiokentia_grandiflora)	Kentiopsis_piersoniorum)	((Heterospathe_cagayanensis	Dypsis_decaryi)	Dictyosperma_album)))	(Leopoldinia_pulchra	(Oenocarpus_minor	Oenocarpus_bataua)))))	Pseudophoenix_vinifera)))	Calamus_caryotoides)	Kingia_australis);
((((Hydriastele_microspadix	Iriartea_deltoidea)	((Attalea_speciosa	((Bactris_major	(Elaeis_guineensis	Elaeis_oleifera))	((((Geonoma_undata	Pelagodoxa_henryana)	((Manicaria_saccifera	((((Veitchia_spiralis	Burretiokentia_grandiflora)	Kentiopsis_piersoniorum)	Prestoea_acuminata)	((Heterospathe_cagayanensis	Dictyosperma_album)	Dypsis_decaryi)))	(Leopoldinia_pulchra	(Oenocarpus_minor	Oenocarpus_bataua))))	((Reinhardtia_latisecta	(Reinhardtia_simplex	Reinhardtia_paiewonskiana))	(Orania_palindan	Roystonea_regia)))	(Calamus_caryotoides	(Sabal_domingensis	(Phoenix_dactylifera	Chamaedorea_seifrizii))))))	Pseudophoenix_vinifera))	Sclerosperma_profizianum)	Kingia_australis);
((Bactris_major	(((Chamaedorea_seifrizii	Sabal_domingensis)	(Attalea_speciosa	(Elaeis_guineensis	Elaeis_oleifera)))	(((Reinhardtia_latisecta	(Reinhardtia_simplex	Reinhardtia_paiewonskiana))	(Orania_palindan	Roystonea_regia))	((Pseudophoenix_vinifera	Calamus_caryotoides)	((((Manicaria_saccifera	((Hydriastele_microspadix	Iriartea_deltoidea)	((Kentiopsis_piersoniorum	Burretiokentia_grandiflora)	((Dypsis_decaryi	(Prestoea_acuminata	Veitchia_spiralis))	(Heterospathe_cagayanensis	Dictyosperma_album)))))	(Oenocarpus_minor	Oenocarpus_bataua))	Leopoldinia_pulchra)	(Pelagodoxa_henryana	((Phoenix_dactylifera	Geonoma_undata)	Sclerosperma_profizianum)))))))	Kingia_australis);
((Pelagodoxa_henryana	((((Leopoldinia_pulchra	(Oenocarpus_bataua	Oenocarpus_minor))	((((Sabal_domingensis	Chamaedorea_seifrizii)	(Calamus_caryotoides	((Roystonea_regia	Orania_palindan)	((Reinhardtia_paiewonskiana	Reinhardtia_simplex)	Reinhardtia_latisecta))))	((Attalea_speciosa	(Elaeis_oleifera	Elaeis_guineensis))	Bactris_major))	Manicaria_saccifera))	((Kentiopsis_piersoniorum	(Dictyosperma_album	((Phoenix_dactylifera	((Sclerosperma_profizianum	Iriartea_deltoidea)	Hydriastele_microspadix))	((Pseudophoenix_vinifera	(Veitchia_spiralis	Prestoea_acuminata))	Burretiokentia_grandiflora))))	(Heterospathe_cagayanensis	Dypsis_decaryi)))	Geonoma_undata))	Kingia_australis);
(((Pseudophoenix_vinifera	(((((((Veitchia_spiralis	(Dictyosperma_album	Heterospathe_cagayanensis))	Kentiopsis_piersoniorum)	Dypsis_decaryi)	(Geonoma_undata	(Phoenix_dactylifera	(((Pelagodoxa_henryana	(((Bactris_major	Calamus_caryotoides)	((Sabal_domingensis	Chamaedorea_seifrizii)	(Attalea_speciosa	(Elaeis_oleifera	Elaeis_guineensis))))	((Roystonea_regia	Orania_palindan)	((Reinhardtia_paiewonskiana	Reinhardtia_simplex)	Reinhardtia_latisecta))))	(Leopoldinia_pulchra	(Oenocarpus_bataua	Oenocarpus_minor)))	Manicaria_saccifera))))	Burretiokentia_grandiflora)	(Iriartea_deltoidea	Hydriastele_microspadix))	Prestoea_acuminata))	Sclerosperma_profizianum)	Kingia_australis);
(((Pseudophoenix_vinifera	((Iriartea_deltoidea	Hydriastele_microspadix)	(((((Oenocarpus_bataua	Oenocarpus_minor)	((Sabal_domingensis	Leopoldinia_pulchra)	((((Burretiokentia_grandiflora	Veitchia_spiralis)	(Dypsis_decaryi	(Dictyosperma_album	Heterospathe_cagayanensis)))	Kentiopsis_piersoniorum)	Manicaria_saccifera)))	Prestoea_acuminata)	(Geonoma_undata	Pelagodoxa_henryana))	(((Chamaedorea_seifrizii	Calamus_caryotoides)	((Elaeis_oleifera	Elaeis_guineensis)	(Bactris_major	Attalea_speciosa)))	(((Phoenix_dactylifera	Roystonea_regia)	Orania_palindan)	((Reinhardtia_paiewonskiana	Reinhardtia_simplex)	Reinhardtia_latisecta))))))	Sclerosperma_profizianum)	Kingia_australis);
((Elaeis_guineensis	((((Bactris_major	((((Prestoea_acuminata	Pseudophoenix_vinifera)	((Roystonea_regia	Orania_palindan)	((Reinhardtia_paiewonskiana	Reinhardtia_simplex)	Reinhardtia_latisecta)))	(((Calamus_caryotoides	Leopoldinia_pulchra)	(Pelagodoxa_henryana	(Oenocarpus_bataua	Oenocarpus_minor)))	((((Phoenix_dactylifera	Iriartea_deltoidea)	Hydriastele_microspadix)	(((Kentiopsis_piersoniorum	Burretiokentia_grandiflora)	Veitchia_spiralis)	(Dypsis_decaryi	(Dictyosperma_album	Heterospathe_cagayanensis))))	Manicaria_saccifera)))	(Geonoma_undata	(Sabal_domingensis	Chamaedorea_seifrizii))))	Attalea_speciosa)	Sclerosperma_profizianum)	Elaeis_oleifera))	Kingia_australis);
((Pelagodoxa_henryana	(((((Sclerosperma_profizianum	(((Phoenix_dactylifera	Iriartea_deltoidea)	Hydriastele_microspadix)	((((Veitchia_spiralis	((Prestoea_acuminata	Pseudophoenix_vinifera)	Burretiokentia_grandiflora))	Dictyosperma_album)	Kentiopsis_piersoniorum)	(Dypsis_decaryi	Heterospathe_cagayanensis))))	(((Oenocarpus_bataua	Oenocarpus_minor)	Leopoldinia_pulchra)	Manicaria_saccifera))	Sabal_domingensis)	(((Calamus_caryotoides	Chamaedorea_seifrizii)	((Attalea_speciosa	(Elaeis_oleifera	Elaeis_guineensis))	Bactris_major))	((Roystonea_regia	Orania_palindan)	((Reinhardtia_paiewonskiana	Reinhardtia_simplex)	Reinhardtia_latisecta))))	Geonoma_undata))	Kingia_australis);
(((Elaeis_guineensis	((Bactris_major	(((Geonoma_undata	Pelagodoxa_henryana)	((((Oenocarpus_bataua	Oenocarpus_minor)	((Leopoldinia_pulchra	((Dictyosperma_album	(Iriartea_deltoidea	(Hydriastele_microspadix	Phoenix_dactylifera)))	(((Prestoea_acuminata	Veitchia_spiralis)	Burretiokentia_grandiflora)	((Heterospathe_cagayanensis	Dypsis_decaryi)	Kentiopsis_piersoniorum))))	Manicaria_saccifera))	Pseudophoenix_vinifera)	(((Roystonea_regia	Orania_palindan)	(Reinhardtia_paiewonskiana	(Reinhardtia_simplex	Reinhardtia_latisecta)))	(Sabal_domingensis	(Calamus_caryotoides	Chamaedorea_seifrizii)))))	Attalea_speciosa))	Elaeis_oleifera))	Sclerosperma_profizianum)	Kingia_australis);
((((Phoenix_dactylifera	(Pseudophoenix_vinifera	((Pelagodoxa_henryana	((Hydriastele_microspadix	(Dypsis_decaryi	(Dictyosperma_album	((Prestoea_acuminata	Veitchia_spiralis)	(Heterospathe_cagayanensis	(Kentiopsis_piersoniorum	Burretiokentia_grandiflora))))))	(Manicaria_saccifera	(Leopoldinia_pulchra	(Oenocarpus_bataua	Oenocarpus_minor)))))	(((Roystonea_regia	Orania_palindan)	(Reinhardtia_latisecta	(Reinhardtia_paiewonskiana	Reinhardtia_simplex)))	(((Elaeis_oleifera	Elaeis_guineensis)	Geonoma_undata)	((Sabal_domingensis	Chamaedorea_seifrizii)	(Calamus_caryotoides	(Bactris_major	Attalea_speciosa))))))))	Iriartea_deltoidea)	Sclerosperma_profizianum)	Kingia_australis);
((((Roystonea_regia	Orania_palindan)	(Reinhardtia_latisecta	(Reinhardtia_paiewonskiana	Reinhardtia_simplex)))	((Hydriastele_microspadix	Iriartea_deltoidea)	(((Geonoma_undata	(Pseudophoenix_vinifera	Pelagodoxa_henryana))	(((Kentiopsis_piersoniorum	((Prestoea_acuminata	Dictyosperma_album)	((Phoenix_dactylifera	(Veitchia_spiralis	Burretiokentia_grandiflora))	(Dypsis_decaryi	Heterospathe_cagayanensis))))	Manicaria_saccifera)	((Leopoldinia_pulchra	(Oenocarpus_bataua	Oenocarpus_minor))	Sclerosperma_profizianum)))	((Attalea_speciosa	((Elaeis_oleifera	Elaeis_guineensis)	Bactris_major))	(Sabal_domingensis	(Chamaedorea_seifrizii	Calamus_caryotoides))))))	Kingia_australis);
(((Iriartea_deltoidea	Sclerosperma_profizianum)	((((Veitchia_spiralis	(Pseudophoenix_vinifera	Prestoea_acuminata))	Burretiokentia_grandiflora)	(((Dypsis_decaryi	Heterospathe_cagayanensis)	Dictyosperma_album)	(((Manicaria_saccifera	Leopoldinia_pulchra)	((((Orania_palindan	(Reinhardtia_latisecta	(Reinhardtia_paiewonskiana	Reinhardtia_simplex)))	(Geonoma_undata	Pelagodoxa_henryana))	(Oenocarpus_bataua	Oenocarpus_minor))	(((Elaeis_oleifera	Elaeis_guineensis)	((Bactris_major	Attalea_speciosa)	(Sabal_domingensis	(Phoenix_dactylifera	Chamaedorea_seifrizii))))	Calamus_caryotoides)))	(Roystonea_regia	Kentiopsis_piersoniorum))))	Hydriastele_microspadix))	Kingia_australis);
(((Pseudophoenix_vinifera	((((Manicaria_saccifera	(Leopoldinia_pulchra	(Oenocarpus_bataua	Oenocarpus_minor)))	(((Phoenix_dactylifera	(((Bactris_major	Attalea_speciosa)	(Elaeis_oleifera	Elaeis_guineensis))	(Geonoma_undata	(Sclerosperma_profizianum	((Chamaedorea_seifrizii	Calamus_caryotoides)	Sabal_domingensis)))))	((Roystonea_regia	Orania_palindan)	(Reinhardtia_latisecta	(Reinhardtia_paiewonskiana	Reinhardtia_simplex))))	Pelagodoxa_henryana))	(Kentiopsis_piersoniorum	((Veitchia_spiralis	Burretiokentia_grandiflora)	((Dypsis_decaryi	Heterospathe_cagayanensis)	Dictyosperma_album))))	Prestoea_acuminata))	(Hydriastele_microspadix	Iriartea_deltoidea))	Kingia_australis);
((((Hydriastele_microspadix	(Phoenix_dactylifera	Iriartea_deltoidea))	(Sclerosperma_profizianum	Pseudophoenix_vinifera))	((((((Geonoma_undata	Pelagodoxa_henryana)	(((Oenocarpus_minor	Oenocarpus_bataua)	(((Sabal_domingensis	(Leopoldinia_pulchra	(Chamaedorea_seifrizii	Calamus_caryotoides)))	(Roystonea_regia	(Orania_palindan	((Reinhardtia_paiewonskiana	Reinhardtia_simplex)	Reinhardtia_latisecta))))	(Attalea_speciosa	(Bactris_major	(Elaeis_guineensis	Elaeis_oleifera)))))	Manicaria_saccifera))	(((Veitchia_spiralis	Burretiokentia_grandiflora)	Heterospathe_cagayanensis)	Kentiopsis_piersoniorum))	Dypsis_decaryi)	Dictyosperma_album)	Prestoea_acuminata))	Kingia_australis);
((Pelagodoxa_henryana	((((((Reinhardtia_paiewonskiana	Reinhardtia_simplex)	Reinhardtia_latisecta)	(Roystonea_regia	Orania_palindan))	(Sabal_domingensis	(Chamaedorea_seifrizii	Calamus_caryotoides)))	((Attalea_speciosa	(Elaeis_guineensis	Elaeis_oleifera))	Bactris_major))	(Leopoldinia_pulchra	((Oenocarpus_minor	Oenocarpus_bataua)	(Manicaria_saccifera	(((Hydriastele_microspadix	Dictyosperma_album)	(((Kentiopsis_piersoniorum	(Burretiokentia_grandiflora	(((Phoenix_dactylifera	(Sclerosperma_profizianum	Iriartea_deltoidea))	Pseudophoenix_vinifera)	(Prestoea_acuminata	Veitchia_spiralis))))	Heterospathe_cagayanensis)	Dypsis_decaryi))	Geonoma_undata))))))	Kingia_australis);
((((((Reinhardtia_paiewonskiana	Reinhardtia_simplex)	Reinhardtia_latisecta)	(Roystonea_regia	Orania_palindan))	((Chamaedorea_seifrizii	(((Bactris_major	(Attalea_speciosa	(Elaeis_guineensis	Elaeis_oleifera)))	Geonoma_undata)	Calamus_caryotoides))	(((Manicaria_saccifera	(((Prestoea_acuminata	Sabal_domingensis)	(((Kentiopsis_piersoniorum	Dypsis_decaryi)	(Burretiokentia_grandiflora	Veitchia_spiralis))	(Heterospathe_cagayanensis	Dictyosperma_album)))	(Leopoldinia_pulchra	(Oenocarpus_minor	Oenocarpus_bataua))))	(Phoenix_dactylifera	(Iriartea_deltoidea	Hydriastele_microspadix)))	(Pseudophoenix_vinifera	Pelagodoxa_henryana))))	Sclerosperma_profizianum)	Kingia_australis);
(((Iriartea_deltoidea	(((Phoenix_dactylifera	Hydriastele_microspadix)	((((Bactris_major	(Attalea_speciosa	(Elaeis_guineensis	Elaeis_oleifera)))	(Sabal_domingensis	(Calamus_caryotoides	Chamaedorea_seifrizii)))	(((Reinhardtia_paiewonskiana	Reinhardtia_simplex)	Reinhardtia_latisecta)	(Roystonea_regia	Orania_palindan)))	((Oenocarpus_minor	Oenocarpus_bataua)	((Leopoldinia_pulchra	Manicaria_saccifera)	((Geonoma_undata	Pelagodoxa_henryana)	((Kentiopsis_piersoniorum	(Burretiokentia_grandiflora	(Prestoea_acuminata	Veitchia_spiralis)))	(Dypsis_decaryi	(Heterospathe_cagayanensis	Dictyosperma_album))))))))	Pseudophoenix_vinifera))	Sclerosperma_profizianum)	Kingia_australis);
((((Pseudophoenix_vinifera	(((Dypsis_decaryi	Heterospathe_cagayanensis)	((Kentiopsis_piersoniorum	Burretiokentia_grandiflora)	((Dictyosperma_album	Prestoea_acuminata)	Veitchia_spiralis)))	(Manicaria_saccifera	((((Geonoma_undata	((Bactris_major	(Elaeis_guineensis	Elaeis_oleifera))	Attalea_speciosa))	(Sabal_domingensis	(Calamus_caryotoides	Chamaedorea_seifrizii)))	(((Reinhardtia_paiewonskiana	Reinhardtia_simplex)	Reinhardtia_latisecta)	(Roystonea_regia	Orania_palindan)))	(Pelagodoxa_henryana	(Leopoldinia_pulchra	(Oenocarpus_minor	Oenocarpus_bataua)))))))	((Phoenix_dactylifera	Hydriastele_microspadix)	Iriartea_deltoidea))	Sclerosperma_profizianum)	Kingia_australis);
((Pseudophoenix_vinifera	(Dictyosperma_album	((((Dypsis_decaryi	Heterospathe_cagayanensis)	(Kentiopsis_piersoniorum	(Veitchia_spiralis	Burretiokentia_grandiflora)))	(((Sclerosperma_profizianum	Prestoea_acuminata)	(Phoenix_dactylifera	((Manicaria_saccifera	(Leopoldinia_pulchra	(Oenocarpus_minor	Oenocarpus_bataua)))	((((Bactris_major	(Elaeis_guineensis	Elaeis_oleifera))	Attalea_speciosa)	(Sabal_domingensis	(Calamus_caryotoides	Chamaedorea_seifrizii)))	(((Reinhardtia_paiewonskiana	Reinhardtia_simplex)	Reinhardtia_latisecta)	(Roystonea_regia	Orania_palindan))))))	(Geonoma_undata	Pelagodoxa_henryana)))	(Hydriastele_microspadix	Iriartea_deltoidea))))	Kingia_australis);
(((Prestoea_acuminata	Pseudophoenix_vinifera)	(Dictyosperma_album	((((Dypsis_decaryi	Heterospathe_cagayanensis)	(Kentiopsis_piersoniorum	(Veitchia_spiralis	Burretiokentia_grandiflora)))	((Sclerosperma_profizianum	(((Calamus_caryotoides	Leopoldinia_pulchra)	(Oenocarpus_minor	Oenocarpus_bataua))	((Geonoma_undata	Pelagodoxa_henryana)	((Phoenix_dactylifera	(Bactris_major	((Sabal_domingensis	Chamaedorea_seifrizii)	(((Reinhardtia_paiewonskiana	Reinhardtia_simplex)	Reinhardtia_latisecta)	(Roystonea_regia	Orania_palindan)))))	((Elaeis_guineensis	Elaeis_oleifera)	Attalea_speciosa)))))	Manicaria_saccifera))	(Hydriastele_microspadix	Iriartea_deltoidea))))	Kingia_australis);
(((((Phoenix_dactylifera	Pseudophoenix_vinifera)	(Hydriastele_microspadix	((Prestoea_acuminata	Dictyosperma_album)	(((Dypsis_decaryi	Heterospathe_cagayanensis)	(Kentiopsis_piersoniorum	(Veitchia_spiralis	Burretiokentia_grandiflora)))	(Manicaria_saccifera	(((Geonoma_undata	Pelagodoxa_henryana)	(Oenocarpus_minor	Oenocarpus_bataua))	((Sabal_domingensis	Leopoldinia_pulchra)	((((Reinhardtia_paiewonskiana	Reinhardtia_simplex)	Reinhardtia_latisecta)	(Roystonea_regia	Orania_palindan))	((Calamus_caryotoides	Chamaedorea_seifrizii)	(Bactris_major	((Elaeis_guineensis	Elaeis_oleifera)	Attalea_speciosa)))))))))))	Iriartea_deltoidea)	Sclerosperma_profizianum)	Kingia_australis);
((((Pseudophoenix_vinifera	(Pelagodoxa_henryana	((Chamaedorea_seifrizii	((((Reinhardtia_paiewonskiana	Reinhardtia_simplex)	Reinhardtia_latisecta)	(Roystonea_regia	(Orania_palindan	Phoenix_dactylifera)))	((Manicaria_saccifera	(((Oenocarpus_minor	Oenocarpus_bataua)	(Sabal_domingensis	Leopoldinia_pulchra))	Prestoea_acuminata))	((Hydriastele_microspadix	Dictyosperma_album)	(Dypsis_decaryi	(Kentiopsis_piersoniorum	(Heterospathe_cagayanensis	(Veitchia_spiralis	Burretiokentia_grandiflora))))))))	(((Elaeis_guineensis	Elaeis_oleifera)	Geonoma_undata)	(Calamus_caryotoides	(Attalea_speciosa	Bactris_major))))))	Iriartea_deltoidea)	Sclerosperma_profizianum)	Kingia_australis);
(((((Roystonea_regia	Orania_palindan)	((Reinhardtia_paiewonskiana	Reinhardtia_simplex)	Reinhardtia_latisecta))	((Geonoma_undata	Pelagodoxa_henryana)	((Bactris_major	(Elaeis_guineensis	Elaeis_oleifera))	((((Oenocarpus_minor	Oenocarpus_bataua)	(Sabal_domingensis	Leopoldinia_pulchra))	(Manicaria_saccifera	((Phoenix_dactylifera	(Hydriastele_microspadix	Iriartea_deltoidea))	(((Dictyosperma_album	Heterospathe_cagayanensis)	Dypsis_decaryi)	(Kentiopsis_piersoniorum	((Prestoea_acuminata	Veitchia_spiralis)	Burretiokentia_grandiflora))))))	((Calamus_caryotoides	Chamaedorea_seifrizii)	(Attalea_speciosa	Pseudophoenix_vinifera))))))	Sclerosperma_profizianum)	Kingia_australis);
(((Pelagodoxa_henryana	((Leopoldinia_pulchra	(Oenocarpus_minor	Oenocarpus_bataua))	(((((Orania_palindan	Reinhardtia_latisecta)	Roystonea_regia)	(Reinhardtia_paiewonskiana	Reinhardtia_simplex))	((Sabal_domingensis	(Phoenix_dactylifera	Chamaedorea_seifrizii))	(Calamus_caryotoides	((Bactris_major	(Elaeis_guineensis	Elaeis_oleifera))	Attalea_speciosa))))	(((((Dictyosperma_album	((Prestoea_acuminata	Pseudophoenix_vinifera)	(Iriartea_deltoidea	Hydriastele_microspadix)))	(Dypsis_decaryi	(Veitchia_spiralis	(Burretiokentia_grandiflora	Geonoma_undata))))	Heterospathe_cagayanensis)	Kentiopsis_piersoniorum)	Manicaria_saccifera))))	Sclerosperma_profizianum)	Kingia_australis);
(((Pseudophoenix_vinifera	((Iriartea_deltoidea	Hydriastele_microspadix)	(Calamus_caryotoides	((Pelagodoxa_henryana	(((Leopoldinia_pulchra	(Oenocarpus_minor	Oenocarpus_bataua))	(((Prestoea_acuminata	Dictyosperma_album)	((Heterospathe_cagayanensis	(Veitchia_spiralis	(Burretiokentia_grandiflora	Geonoma_undata)))	Kentiopsis_piersoniorum))	Manicaria_saccifera))	Dypsis_decaryi))	(((Sabal_domingensis	Chamaedorea_seifrizii)	(((Orania_palindan	Reinhardtia_simplex)	Reinhardtia_latisecta)	(Reinhardtia_paiewonskiana	(Phoenix_dactylifera	Roystonea_regia))))	((Bactris_major	(Elaeis_guineensis	Elaeis_oleifera))	Attalea_speciosa))))))	Sclerosperma_profizianum)	Kingia_australis);
(((Pseudophoenix_vinifera	((Iriartea_deltoidea	(Phoenix_dactylifera	Hydriastele_microspadix))	((((Leopoldinia_pulchra	(Oenocarpus_minor	Oenocarpus_bataua))	((Pelagodoxa_henryana	(((Kentiopsis_piersoniorum	((Prestoea_acuminata	Veitchia_spiralis)	(Burretiokentia_grandiflora	(Heterospathe_cagayanensis	Dictyosperma_album))))	Dypsis_decaryi)	Geonoma_undata))	Manicaria_saccifera))	((((Reinhardtia_latisecta	(Orania_palindan	Roystonea_regia))	Reinhardtia_simplex)	Reinhardtia_paiewonskiana)	(Bactris_major	((Elaeis_guineensis	Elaeis_oleifera)	Attalea_speciosa))))	(Sabal_domingensis	(Calamus_caryotoides	Chamaedorea_seifrizii)))))	Sclerosperma_profizianum)	Kingia_australis);
((((Iriartea_deltoidea	Hydriastele_microspadix)	((((Orania_palindan	Roystonea_regia)	((Reinhardtia_simplex	Reinhardtia_paiewonskiana)	Reinhardtia_latisecta))	(((((Elaeis_guineensis	Elaeis_oleifera)	Attalea_speciosa)	(Bactris_major	Calamus_caryotoides))	(Sabal_domingensis	Chamaedorea_seifrizii))	((Sclerosperma_profizianum	(Pelagodoxa_henryana	Geonoma_undata))	((Leopoldinia_pulchra	(Oenocarpus_minor	Oenocarpus_bataua))	((((Burretiokentia_grandiflora	(Prestoea_acuminata	Veitchia_spiralis))	(Kentiopsis_piersoniorum	(Heterospathe_cagayanensis	Dictyosperma_album)))	Dypsis_decaryi)	Manicaria_saccifera)))))	Pseudophoenix_vinifera))	Phoenix_dactylifera)	Kingia_australis);
(((((((Sabal_domingensis	(Orania_palindan	(Phoenix_dactylifera	Roystonea_regia)))	((Reinhardtia_simplex	Reinhardtia_paiewonskiana)	Reinhardtia_latisecta))	((((Calamus_caryotoides	Chamaedorea_seifrizii)	(Bactris_major	((Elaeis_guineensis	Elaeis_oleifera)	Attalea_speciosa)))	Geonoma_undata)	((Pelagodoxa_henryana	Manicaria_saccifera)	((((Dictyosperma_album	(Burretiokentia_grandiflora	Veitchia_spiralis))	(Prestoea_acuminata	Kentiopsis_piersoniorum))	(Heterospathe_cagayanensis	Dypsis_decaryi))	(Leopoldinia_pulchra	(Oenocarpus_minor	Oenocarpus_bataua))))))	(Iriartea_deltoidea	Hydriastele_microspadix))	Pseudophoenix_vinifera)	Sclerosperma_profizianum)	Kingia_australis);
(((((((Geonoma_undata	(Pelagodoxa_henryana	((((Heterospathe_cagayanensis	Dypsis_decaryi)	Burretiokentia_grandiflora)	(((Iriartea_deltoidea	Hydriastele_microspadix)	Dictyosperma_album)	Kentiopsis_piersoniorum))	(Prestoea_acuminata	Veitchia_spiralis))))	(((Sabal_domingensis	Leopoldinia_pulchra)	(Oenocarpus_minor	Oenocarpus_bataua))	Manicaria_saccifera))	((Calamus_caryotoides	(Bactris_major	((Elaeis_guineensis	Elaeis_oleifera)	Attalea_speciosa)))	Chamaedorea_seifrizii))	((Orania_palindan	(Phoenix_dactylifera	Roystonea_regia))	((Reinhardtia_simplex	Reinhardtia_paiewonskiana)	Reinhardtia_latisecta)))	Pseudophoenix_vinifera)	Sclerosperma_profizianum)	Kingia_australis);
((((Roystonea_regia	(Phoenix_dactylifera	Orania_palindan))	((Reinhardtia_simplex	Reinhardtia_paiewonskiana)	Reinhardtia_latisecta))	(((Pelagodoxa_henryana	Pseudophoenix_vinifera)	((Oenocarpus_minor	Oenocarpus_bataua)	(Leopoldinia_pulchra	((Manicaria_saccifera	Prestoea_acuminata)	(Geonoma_undata	((Heterospathe_cagayanensis	((Kentiopsis_piersoniorum	Burretiokentia_grandiflora)	((Dypsis_decaryi	Dictyosperma_album)	Veitchia_spiralis)))	(Iriartea_deltoidea	Hydriastele_microspadix)))))))	((Attalea_speciosa	(Bactris_major	(Elaeis_guineensis	Elaeis_oleifera)))	((Sabal_domingensis	(Calamus_caryotoides	Chamaedorea_seifrizii))	Sclerosperma_profizianum))))	Kingia_australis);
((((Geonoma_undata	Bactris_major)	(((Elaeis_guineensis	Elaeis_oleifera)	Attalea_speciosa)	(Phoenix_dactylifera	((((((Oenocarpus_minor	Oenocarpus_bataua)	Leopoldinia_pulchra)	(Manicaria_saccifera	((Dypsis_decaryi	Heterospathe_cagayanensis)	((Kentiopsis_piersoniorum	Dictyosperma_album)	((Prestoea_acuminata	Pseudophoenix_vinifera)	(Burretiokentia_grandiflora	Veitchia_spiralis))))))	(Iriartea_deltoidea	Hydriastele_microspadix))	((Roystonea_regia	(Orania_palindan	((Reinhardtia_simplex	Reinhardtia_paiewonskiana)	Reinhardtia_latisecta)))	(Sabal_domingensis	(Calamus_caryotoides	Chamaedorea_seifrizii))))	Pelagodoxa_henryana))))	Sclerosperma_profizianum)	Kingia_australis);
(((Pelagodoxa_henryana	(((Dypsis_decaryi	((Heterospathe_cagayanensis	Dictyosperma_album)	(((Iriartea_deltoidea	Hydriastele_microspadix)	((Pseudophoenix_vinifera	(Prestoea_acuminata	Veitchia_spiralis))	Burretiokentia_grandiflora))	Kentiopsis_piersoniorum)))	(((Sabal_domingensis	Leopoldinia_pulchra)	(Sclerosperma_profizianum	(Oenocarpus_minor	Oenocarpus_bataua)))	(((Chamaedorea_seifrizii	((Attalea_speciosa	(Calamus_caryotoides	Bactris_major))	(Elaeis_guineensis	Elaeis_oleifera)))	(Roystonea_regia	(Orania_palindan	((Reinhardtia_simplex	Reinhardtia_paiewonskiana)	Reinhardtia_latisecta))))	Manicaria_saccifera)))	Geonoma_undata))	Phoenix_dactylifera)	Kingia_australis);
((Phoenix_dactylifera	(Pelagodoxa_henryana	(((Roystonea_regia	(Orania_palindan	((Reinhardtia_simplex	Reinhardtia_paiewonskiana)	Reinhardtia_latisecta)))	(((Leopoldinia_pulchra	(Oenocarpus_minor	Oenocarpus_bataua))	(Sclerosperma_profizianum	(Manicaria_saccifera	((Heterospathe_cagayanensis	Dypsis_decaryi)	(Kentiopsis_piersoniorum	(((Veitchia_spiralis	((Iriartea_deltoidea	Pseudophoenix_vinifera)	Prestoea_acuminata))	Burretiokentia_grandiflora)	(Dictyosperma_album	Hydriastele_microspadix)))))))	((Sabal_domingensis	(Calamus_caryotoides	Chamaedorea_seifrizii))	((Attalea_speciosa	Bactris_major)	(Elaeis_guineensis	Elaeis_oleifera)))))	Geonoma_undata)))	Kingia_australis);
(((Pseudophoenix_vinifera	(((Burretiokentia_grandiflora	(Prestoea_acuminata	Veitchia_spiralis))	((((Oenocarpus_bataua	Oenocarpus_minor)	(((Bactris_major	(Attalea_speciosa	(Elaeis_oleifera	Elaeis_guineensis)))	((Chamaedorea_seifrizii	Calamus_caryotoides)	(((Reinhardtia_simplex	Reinhardtia_paiewonskiana)	Reinhardtia_latisecta)	(Orania_palindan	Roystonea_regia))))	(Geonoma_undata	Pelagodoxa_henryana)))	((Sabal_domingensis	Leopoldinia_pulchra)	Manicaria_saccifera))	(Kentiopsis_piersoniorum	(Dypsis_decaryi	(Heterospathe_cagayanensis	Dictyosperma_album)))))	(Phoenix_dactylifera	(Iriartea_deltoidea	Hydriastele_microspadix))))	Sclerosperma_profizianum)	Kingia_australis);
(((Oenocarpus_bataua	Oenocarpus_minor)	(((((((Reinhardtia_simplex	Reinhardtia_paiewonskiana)	Reinhardtia_latisecta)	(Orania_palindan	Roystonea_regia))	((Phoenix_dactylifera	Chamaedorea_seifrizii)	((Dypsis_decaryi	((Heterospathe_cagayanensis	Dictyosperma_album)	((Burretiokentia_grandiflora	(Prestoea_acuminata	Veitchia_spiralis))	Kentiopsis_piersoniorum)))	((Sclerosperma_profizianum	Iriartea_deltoidea)	Hydriastele_microspadix))))	Manicaria_saccifera)	(Sabal_domingensis	Leopoldinia_pulchra))	((Calamus_caryotoides	(Bactris_major	(Attalea_speciosa	(Elaeis_oleifera	Elaeis_guineensis))))	(Geonoma_undata	(Pseudophoenix_vinifera	Pelagodoxa_henryana)))))	Kingia_australis);
((Pseudophoenix_vinifera	(Pelagodoxa_henryana	(((((Manicaria_saccifera	(((Dypsis_decaryi	(Heterospathe_cagayanensis	Dictyosperma_album))	((Burretiokentia_grandiflora	Veitchia_spiralis)	Kentiopsis_piersoniorum))	((Phoenix_dactylifera	Iriartea_deltoidea)	Hydriastele_microspadix)))	((Prestoea_acuminata	(Leopoldinia_pulchra	((Calamus_caryotoides	Chamaedorea_seifrizii)	Sabal_domingensis)))	(((Reinhardtia_simplex	Reinhardtia_paiewonskiana)	Reinhardtia_latisecta)	(Orania_palindan	Roystonea_regia))))	(Bactris_major	(Attalea_speciosa	(Elaeis_oleifera	Elaeis_guineensis))))	((Oenocarpus_bataua	Sclerosperma_profizianum)	Oenocarpus_minor))	Geonoma_undata)))	Kingia_australis);
(((Pseudophoenix_vinifera	(((Iriartea_deltoidea	Hydriastele_microspadix)	Dictyosperma_album)	((((((Geonoma_undata	(Calamus_caryotoides	(Bactris_major	((Sabal_domingensis	Chamaedorea_seifrizii)	(Attalea_speciosa	(Elaeis_oleifera	Elaeis_guineensis))))))	((((Reinhardtia_simplex	Reinhardtia_paiewonskiana)	Reinhardtia_latisecta)	(Orania_palindan	(Phoenix_dactylifera	Roystonea_regia)))	Pelagodoxa_henryana))	Prestoea_acuminata)	(Manicaria_saccifera	(Leopoldinia_pulchra	(Oenocarpus_bataua	Oenocarpus_minor))))	(Dypsis_decaryi	Heterospathe_cagayanensis))	((Burretiokentia_grandiflora	Veitchia_spiralis)	Kentiopsis_piersoniorum))))	Sclerosperma_profizianum)	Kingia_australis);
(((Pseudophoenix_vinifera	((Phoenix_dactylifera	(Hydriastele_microspadix	Iriartea_deltoidea))	(Attalea_speciosa	((Elaeis_oleifera	Elaeis_guineensis)	((((((Reinhardtia_simplex	Reinhardtia_paiewonskiana)	Reinhardtia_latisecta)	(Orania_palindan	Roystonea_regia))	(Calamus_caryotoides	Chamaedorea_seifrizii))	(((((Kentiopsis_piersoniorum	(((Burretiokentia_grandiflora	(Prestoea_acuminata	Veitchia_spiralis))	Dictyosperma_album)	(Dypsis_decaryi	Heterospathe_cagayanensis)))	(Geonoma_undata	Pelagodoxa_henryana))	(Oenocarpus_bataua	Oenocarpus_minor))	Manicaria_saccifera)	(Sabal_domingensis	Leopoldinia_pulchra)))	Bactris_major)))))	Sclerosperma_profizianum)	Kingia_australis);
((Pseudophoenix_vinifera	((Dypsis_decaryi	((((Leopoldinia_pulchra	(Oenocarpus_bataua	Oenocarpus_minor))	((Pelagodoxa_henryana	Sclerosperma_profizianum)	(Geonoma_undata	(((Attalea_speciosa	(Bactris_major	(Sabal_domingensis	(Calamus_caryotoides	Chamaedorea_seifrizii))))	(((Reinhardtia_simplex	Reinhardtia_paiewonskiana)	Reinhardtia_latisecta)	(Orania_palindan	(Phoenix_dactylifera	Roystonea_regia))))	(Elaeis_oleifera	Elaeis_guineensis)))))	Manicaria_saccifera)	(((Prestoea_acuminata	Veitchia_spiralis)	Dictyosperma_album)	(Heterospathe_cagayanensis	(Kentiopsis_piersoniorum	Burretiokentia_grandiflora)))))	(Hydriastele_microspadix	Iriartea_deltoidea)))	Kingia_australis);
(((Phoenix_dactylifera	Hydriastele_microspadix)	((Iriartea_deltoidea	Pseudophoenix_vinifera)	((((((Reinhardtia_simplex	Reinhardtia_paiewonskiana)	Reinhardtia_latisecta)	(Orania_palindan	Roystonea_regia))	(Sabal_domingensis	(Calamus_caryotoides	Chamaedorea_seifrizii)))	(Attalea_speciosa	(Bactris_major	(Elaeis_oleifera	Elaeis_guineensis))))	(((((((Dypsis_decaryi	Heterospathe_cagayanensis)	((Burretiokentia_grandiflora	Veitchia_spiralis)	(Prestoea_acuminata	Kentiopsis_piersoniorum)))	Dictyosperma_album)	((Oenocarpus_bataua	Oenocarpus_minor)	Sclerosperma_profizianum))	Manicaria_saccifera)	Leopoldinia_pulchra)	(Geonoma_undata	Pelagodoxa_henryana)))))	Kingia_australis);
((Iriartea_deltoidea	((Elaeis_guineensis	(((Attalea_speciosa	Bactris_major)	((Prestoea_acuminata	(Sabal_domingensis	(Calamus_caryotoides	Chamaedorea_seifrizii)))	(((((Reinhardtia_simplex	Reinhardtia_paiewonskiana)	Reinhardtia_latisecta)	(Orania_palindan	Roystonea_regia))	(Geonoma_undata	(Pseudophoenix_vinifera	Pelagodoxa_henryana)))	(Leopoldinia_pulchra	(((Phoenix_dactylifera	Hydriastele_microspadix)	(((Dypsis_decaryi	Heterospathe_cagayanensis)	((Burretiokentia_grandiflora	Veitchia_spiralis)	Kentiopsis_piersoniorum))	Dictyosperma_album))	((Oenocarpus_bataua	Oenocarpus_minor)	Manicaria_saccifera))))))	Elaeis_oleifera))	Sclerosperma_profizianum))	Kingia_australis);
((Pseudophoenix_vinifera	((((((Elaeis_guineensis	Elaeis_oleifera)	Bactris_major)	Attalea_speciosa)	(Calamus_caryotoides	Chamaedorea_seifrizii))	(((Reinhardtia_simplex	Reinhardtia_paiewonskiana)	Reinhardtia_latisecta)	Orania_palindan))	((Geonoma_undata	Pelagodoxa_henryana)	(((Oenocarpus_bataua	((Sabal_domingensis	Roystonea_regia)	Oenocarpus_minor))	(((((Sclerosperma_profizianum	Iriartea_deltoidea)	Hydriastele_microspadix)	(Phoenix_dactylifera	(Dictyosperma_album	Prestoea_acuminata)))	((Dypsis_decaryi	Heterospathe_cagayanensis)	((Burretiokentia_grandiflora	Veitchia_spiralis)	Kentiopsis_piersoniorum)))	Manicaria_saccifera))	Leopoldinia_pulchra))))	Kingia_australis);
((((Phoenix_dactylifera	Hydriastele_microspadix)	((((Pelagodoxa_henryana	Geonoma_undata)	((((Bactris_major	(((Reinhardtia_simplex	Reinhardtia_paiewonskiana)	Reinhardtia_latisecta)	Orania_palindan))	(Sabal_domingensis	(Chamaedorea_seifrizii	Calamus_caryotoides)))	((Elaeis_guineensis	Elaeis_oleifera)	Attalea_speciosa))	((((Dypsis_decaryi	(Heterospathe_cagayanensis	Dictyosperma_album))	(Prestoea_acuminata	(Burretiokentia_grandiflora	Veitchia_spiralis)))	Kentiopsis_piersoniorum)	((Leopoldinia_pulchra	(Oenocarpus_bataua	Oenocarpus_minor))	Manicaria_saccifera))))	Roystonea_regia)	Pseudophoenix_vinifera))	(Sclerosperma_profizianum	Iriartea_deltoidea))	Kingia_australis);
(((Pseudophoenix_vinifera	((((Reinhardtia_latisecta	(Reinhardtia_simplex	Reinhardtia_paiewonskiana))	(Roystonea_regia	Orania_palindan))	(((Sabal_domingensis	(Chamaedorea_seifrizii	Calamus_caryotoides))	(Geonoma_undata	((Attalea_speciosa	(Elaeis_guineensis	Elaeis_oleifera))	Bactris_major)))	((Leopoldinia_pulchra	((Oenocarpus_bataua	Oenocarpus_minor)	Pelagodoxa_henryana))	((((Veitchia_spiralis	Burretiokentia_grandiflora)	Kentiopsis_piersoniorum)	(((Phoenix_dactylifera	(Iriartea_deltoidea	Hydriastele_microspadix))	Dictyosperma_album)	(Heterospathe_cagayanensis	Dypsis_decaryi)))	Manicaria_saccifera))))	Prestoea_acuminata))	Sclerosperma_profizianum)	Kingia_australis);
(((Pseudophoenix_vinifera	((Iriartea_deltoidea	Hydriastele_microspadix)	((Dictyosperma_album	(((Prestoea_acuminata	Veitchia_spiralis)	(Heterospathe_cagayanensis	Dypsis_decaryi))	(Burretiokentia_grandiflora	Kentiopsis_piersoniorum)))	((Manicaria_saccifera	((((Reinhardtia_latisecta	(Reinhardtia_simplex	Reinhardtia_paiewonskiana))	((Phoenix_dactylifera	Roystonea_regia)	Orania_palindan))	((Sabal_domingensis	(Chamaedorea_seifrizii	Calamus_caryotoides))	(Geonoma_undata	(Attalea_speciosa	((Elaeis_guineensis	Elaeis_oleifera)	Bactris_major)))))	(Leopoldinia_pulchra	(Oenocarpus_bataua	Oenocarpus_minor))))	Pelagodoxa_henryana))))	Sclerosperma_profizianum)	Kingia_australis);
(((Pseudophoenix_vinifera	((((Reinhardtia_latisecta	(Reinhardtia_simplex	Reinhardtia_paiewonskiana))	(Roystonea_regia	Orania_palindan))	((Sabal_domingensis	(Chamaedorea_seifrizii	Calamus_caryotoides))	(Geonoma_undata	(Attalea_speciosa	((Elaeis_guineensis	Elaeis_oleifera)	Bactris_major)))))	((Leopoldinia_pulchra	(Pelagodoxa_henryana	(Oenocarpus_bataua	Oenocarpus_minor)))	((((Dictyosperma_album	(Heterospathe_cagayanensis	((Veitchia_spiralis	Burretiokentia_grandiflora)	Kentiopsis_piersoniorum)))	Dypsis_decaryi)	(Phoenix_dactylifera	(Iriartea_deltoidea	Hydriastele_microspadix)))	(Prestoea_acuminata	Manicaria_saccifera)))))	Sclerosperma_profizianum)	Kingia_australis);
(((Pelagodoxa_henryana	(((((Oenocarpus_bataua	Oenocarpus_minor)	Leopoldinia_pulchra)	(Manicaria_saccifera	((Dictyosperma_album	((Dypsis_decaryi	Heterospathe_cagayanensis)	((((Prestoea_acuminata	Pseudophoenix_vinifera)	Veitchia_spiralis)	Burretiokentia_grandiflora)	Kentiopsis_piersoniorum)))	(Phoenix_dactylifera	(Iriartea_deltoidea	Hydriastele_microspadix)))))	(((Reinhardtia_latisecta	(Reinhardtia_simplex	Reinhardtia_paiewonskiana))	(Roystonea_regia	Orania_palindan))	((Sabal_domingensis	(Chamaedorea_seifrizii	Calamus_caryotoides))	(Bactris_major	(Attalea_speciosa	(Elaeis_guineensis	Elaeis_oleifera))))))	Geonoma_undata))	Sclerosperma_profizianum)	Kingia_australis);
((Pelagodoxa_henryana	((((((Chamaedorea_seifrizii	Calamus_caryotoides)	((Reinhardtia_latisecta	(Reinhardtia_simplex	Reinhardtia_paiewonskiana))	(Sabal_domingensis	(Roystonea_regia	Orania_palindan))))	Bactris_major)	(Attalea_speciosa	(Elaeis_guineensis	Elaeis_oleifera)))	((((Oenocarpus_bataua	Oenocarpus_minor)	Leopoldinia_pulchra)	(Manicaria_saccifera	((Dypsis_decaryi	Heterospathe_cagayanensis)	((((Pseudophoenix_vinifera	(Veitchia_spiralis	Prestoea_acuminata))	Burretiokentia_grandiflora)	(Dictyosperma_album	(Phoenix_dactylifera	(Iriartea_deltoidea	Hydriastele_microspadix))))	Kentiopsis_piersoniorum))))	Sclerosperma_profizianum))	Geonoma_undata))	Kingia_australis);
((Elaeis_guineensis	(Elaeis_oleifera	((((Sabal_domingensis	(Phoenix_dactylifera	Chamaedorea_seifrizii))	(Calamus_caryotoides	(Pseudophoenix_vinifera	(((((Manicaria_saccifera	(Oenocarpus_bataua	Oenocarpus_minor))	(Leopoldinia_pulchra	Prestoea_acuminata))	(((Dictyosperma_album	(Dypsis_decaryi	Heterospathe_cagayanensis))	((Veitchia_spiralis	Burretiokentia_grandiflora)	Kentiopsis_piersoniorum))	(Geonoma_undata	Pelagodoxa_henryana)))	((Sclerosperma_profizianum	Iriartea_deltoidea)	Hydriastele_microspadix))	((Reinhardtia_latisecta	(Reinhardtia_simplex	Reinhardtia_paiewonskiana))	(Roystonea_regia	Orania_palindan))))))	Bactris_major)	Attalea_speciosa)))	Kingia_australis);
((Pseudophoenix_vinifera	(((Sclerosperma_profizianum	Iriartea_deltoidea)	(Phoenix_dactylifera	Hydriastele_microspadix))	((((Manicaria_saccifera	(Oenocarpus_bataua	Oenocarpus_minor))	(((Heterospathe_cagayanensis	(((Prestoea_acuminata	Veitchia_spiralis)	Burretiokentia_grandiflora)	Kentiopsis_piersoniorum))	Dypsis_decaryi)	Dictyosperma_album))	((((Geonoma_undata	Pelagodoxa_henryana)	((Elaeis_guineensis	Elaeis_oleifera)	(Bactris_major	Attalea_speciosa)))	(Chamaedorea_seifrizii	Calamus_caryotoides))	((Reinhardtia_latisecta	(Reinhardtia_simplex	Reinhardtia_paiewonskiana))	(Roystonea_regia	Orania_palindan))))	(Sabal_domingensis	Leopoldinia_pulchra))))	Kingia_australis);
(((Sclerosperma_profizianum	Iriartea_deltoidea)	(Prestoea_acuminata	(Veitchia_spiralis	((((((((((Geonoma_undata	Pelagodoxa_henryana)	((Elaeis_guineensis	Elaeis_oleifera)	(Bactris_major	Attalea_speciosa)))	((Sabal_domingensis	Leopoldinia_pulchra)	(Chamaedorea_seifrizii	Calamus_caryotoides)))	((Reinhardtia_latisecta	(Reinhardtia_simplex	Reinhardtia_paiewonskiana))	(Roystonea_regia	Orania_palindan)))	(Phoenix_dactylifera	Hydriastele_microspadix))	Manicaria_saccifera)	(Oenocarpus_bataua	Oenocarpus_minor))	Kentiopsis_piersoniorum)	(Dictyosperma_album	(Burretiokentia_grandiflora	(Heterospathe_cagayanensis	Dypsis_decaryi))))	Pseudophoenix_vinifera))))	Kingia_australis);
((Sclerosperma_profizianum	((((Iriartea_deltoidea	Hydriastele_microspadix)	Dictyosperma_album)	(Kentiopsis_piersoniorum	((Heterospathe_cagayanensis	Dypsis_decaryi)	((Manicaria_saccifera	((((((Calamus_caryotoides	(Bactris_major	(Attalea_speciosa	(Elaeis_guineensis	Elaeis_oleifera))))	((Reinhardtia_latisecta	(Reinhardtia_simplex	Reinhardtia_paiewonskiana))	(Roystonea_regia	Orania_palindan)))	Chamaedorea_seifrizii)	(Geonoma_undata	Pelagodoxa_henryana))	(Oenocarpus_bataua	Oenocarpus_minor))	(Sabal_domingensis	Leopoldinia_pulchra)))	Prestoea_acuminata))))	((Veitchia_spiralis	Burretiokentia_grandiflora)	(Phoenix_dactylifera	Pseudophoenix_vinifera))))	Kingia_australis);
((Sclerosperma_profizianum	(((Iriartea_deltoidea	Hydriastele_microspadix)	(Burretiokentia_grandiflora	(((Dictyosperma_album	(Heterospathe_cagayanensis	Dypsis_decaryi))	(((Sabal_domingensis	Leopoldinia_pulchra)	Manicaria_saccifera)	(((Geonoma_undata	Pelagodoxa_henryana)	(Oenocarpus_bataua	Oenocarpus_minor))	((((Bactris_major	(Elaeis_guineensis	Elaeis_oleifera))	Attalea_speciosa)	((Phoenix_dactylifera	Chamaedorea_seifrizii)	Calamus_caryotoides))	((Reinhardtia_latisecta	(Reinhardtia_simplex	Reinhardtia_paiewonskiana))	(Roystonea_regia	Orania_palindan))))))	Kentiopsis_piersoniorum)))	(Pseudophoenix_vinifera	(Prestoea_acuminata	Veitchia_spiralis))))	Kingia_australis);
((Hydriastele_microspadix	((((Kentiopsis_piersoniorum	((Dictyosperma_album	Heterospathe_cagayanensis)	Dypsis_decaryi))	(Burretiokentia_grandiflora	(Prestoea_acuminata	Veitchia_spiralis)))	((Geonoma_undata	Pelagodoxa_henryana)	((Manicaria_saccifera	(Leopoldinia_pulchra	(Oenocarpus_minor	Oenocarpus_bataua)))	((((Reinhardtia_simplex	Reinhardtia_paiewonskiana)	Reinhardtia_latisecta)	(Roystonea_regia	Orania_palindan))	((Bactris_major	((Elaeis_oleifera	Elaeis_guineensis)	Attalea_speciosa))	(Sabal_domingensis	(Calamus_caryotoides	Chamaedorea_seifrizii)))))))	(Phoenix_dactylifera	((Sclerosperma_profizianum	Iriartea_deltoidea)	Pseudophoenix_vinifera))))	Kingia_australis);
((Elaeis_guineensis	(((((((((Manicaria_saccifera	(Oenocarpus_minor	Oenocarpus_bataua))	(((Kentiopsis_piersoniorum	(Burretiokentia_grandiflora	(Prestoea_acuminata	Veitchia_spiralis)))	(Heterospathe_cagayanensis	Dypsis_decaryi))	Dictyosperma_album))	(Geonoma_undata	Pelagodoxa_henryana))	Phoenix_dactylifera)	(Leopoldinia_pulchra	((Sclerosperma_profizianum	Iriartea_deltoidea)	Hydriastele_microspadix)))	((((Reinhardtia_simplex	Reinhardtia_paiewonskiana)	Reinhardtia_latisecta)	(Roystonea_regia	Orania_palindan))	(Sabal_domingensis	(Calamus_caryotoides	Chamaedorea_seifrizii))))	Attalea_speciosa)	(Pseudophoenix_vinifera	Bactris_major))	Elaeis_oleifera))	Kingia_australis);
((Pseudophoenix_vinifera	(Phoenix_dactylifera	(((((((Sabal_domingensis	(((Iriartea_deltoidea	Hydriastele_microspadix)	((((Burretiokentia_grandiflora	Veitchia_spiralis)	(Heterospathe_cagayanensis	Dictyosperma_album))	Dypsis_decaryi)	(Kentiopsis_piersoniorum	Prestoea_acuminata)))	Manicaria_saccifera))	(((Sclerosperma_profizianum	Oenocarpus_minor)	Oenocarpus_bataua)	(Geonoma_undata	Pelagodoxa_henryana)))	Leopoldinia_pulchra)	(((Roystonea_regia	Orania_palindan)	(Reinhardtia_simplex	(Reinhardtia_latisecta	Reinhardtia_paiewonskiana)))	(Calamus_caryotoides	Chamaedorea_seifrizii)))	Bactris_major)	(Elaeis_oleifera	Elaeis_guineensis))	Attalea_speciosa)))	Kingia_australis);
((Sclerosperma_profizianum	((Manicaria_saccifera	((((Kentiopsis_piersoniorum	Burretiokentia_grandiflora)	(Dypsis_decaryi	(Prestoea_acuminata	Veitchia_spiralis)))	(Heterospathe_cagayanensis	Dictyosperma_album))	(((Leopoldinia_pulchra	(Oenocarpus_minor	Oenocarpus_bataua))	Pelagodoxa_henryana)	(((Bactris_major	((Elaeis_oleifera	Elaeis_guineensis)	Attalea_speciosa))	(Geonoma_undata	(Sabal_domingensis	(Calamus_caryotoides	Chamaedorea_seifrizii))))	((Roystonea_regia	Orania_palindan)	(Reinhardtia_latisecta	(Reinhardtia_paiewonskiana	Reinhardtia_simplex)))))))	(Pseudophoenix_vinifera	(Phoenix_dactylifera	(Iriartea_deltoidea	Hydriastele_microspadix)))))	Kingia_australis);
((Pelagodoxa_henryana	((((Prestoea_acuminata	((((Pseudophoenix_vinifera	Bactris_major)	((Elaeis_oleifera	Elaeis_guineensis)	Attalea_speciosa))	(((Phoenix_dactylifera	Roystonea_regia)	Orania_palindan)	(Reinhardtia_latisecta	(Reinhardtia_paiewonskiana	Reinhardtia_simplex))))	(Sabal_domingensis	(Calamus_caryotoides	Chamaedorea_seifrizii))))	((((Sclerosperma_profizianum	Iriartea_deltoidea)	Hydriastele_microspadix)	(((Heterospathe_cagayanensis	(Kentiopsis_piersoniorum	(Veitchia_spiralis	Burretiokentia_grandiflora)))	Dypsis_decaryi)	Dictyosperma_album))	(Manicaria_saccifera	Leopoldinia_pulchra)))	(Oenocarpus_minor	Oenocarpus_bataua))	Geonoma_undata))	Kingia_australis);
((((Roystonea_regia	Orania_palindan)	((Reinhardtia_simplex	(Reinhardtia_latisecta	Reinhardtia_paiewonskiana))	(((((Sabal_domingensis	(Phoenix_dactylifera	Chamaedorea_seifrizii))	(Geonoma_undata	(Calamus_caryotoides	(Bactris_major	((Elaeis_oleifera	Elaeis_guineensis)	Attalea_speciosa)))))	(((((Heterospathe_cagayanensis	Dictyosperma_album)	(Kentiopsis_piersoniorum	(Veitchia_spiralis	Burretiokentia_grandiflora)))	Dypsis_decaryi)	(Manicaria_saccifera	((Oenocarpus_minor	Oenocarpus_bataua)	Pelagodoxa_henryana)))	Leopoldinia_pulchra))	Prestoea_acuminata)	((Iriartea_deltoidea	Hydriastele_microspadix)	Pseudophoenix_vinifera))))	Sclerosperma_profizianum)	Kingia_australis);
(((Pseudophoenix_vinifera	((Leopoldinia_pulchra	((((Manicaria_saccifera	(((Heterospathe_cagayanensis	Dictyosperma_album)	((Prestoea_acuminata	(Veitchia_spiralis	Burretiokentia_grandiflora))	Kentiopsis_piersoniorum))	Dypsis_decaryi))	(Oenocarpus_minor	Oenocarpus_bataua))	(Geonoma_undata	Pelagodoxa_henryana))	((Roystonea_regia	(Orania_palindan	((Reinhardtia_simplex	Reinhardtia_paiewonskiana)	Reinhardtia_latisecta)))	(((Sabal_domingensis	(Phoenix_dactylifera	Chamaedorea_seifrizii))	(Bactris_major	((Elaeis_oleifera	Elaeis_guineensis)	Attalea_speciosa)))	Calamus_caryotoides))))	(Iriartea_deltoidea	Hydriastele_microspadix)))	Sclerosperma_profizianum)	Kingia_australis);
((Attalea_speciosa	(((Bactris_major	(Elaeis_oleifera	Elaeis_guineensis))	((((Sclerosperma_profizianum	Iriartea_deltoidea)	Hydriastele_microspadix)	((((Dictyosperma_album	((Burretiokentia_grandiflora	(Prestoea_acuminata	Veitchia_spiralis))	Kentiopsis_piersoniorum))	(Heterospathe_cagayanensis	Dypsis_decaryi))	((Leopoldinia_pulchra	(Oenocarpus_minor	Oenocarpus_bataua))	Manicaria_saccifera))	(Geonoma_undata	Pelagodoxa_henryana)))	((Sabal_domingensis	(Calamus_caryotoides	(Phoenix_dactylifera	Chamaedorea_seifrizii)))	(((Reinhardtia_simplex	Reinhardtia_paiewonskiana)	Reinhardtia_latisecta)	(Roystonea_regia	Orania_palindan)))))	Pseudophoenix_vinifera))	Kingia_australis);
((Elaeis_guineensis	((((((((Geonoma_undata	Pelagodoxa_henryana)	((Pseudophoenix_vinifera	(((Sclerosperma_profizianum	Iriartea_deltoidea)	Hydriastele_microspadix)	Phoenix_dactylifera))	((((Burretiokentia_grandiflora	(Prestoea_acuminata	Veitchia_spiralis))	(Heterospathe_cagayanensis	Dypsis_decaryi))	Kentiopsis_piersoniorum)	Dictyosperma_album)))	(Chamaedorea_seifrizii	Sabal_domingensis))	((Oenocarpus_minor	Oenocarpus_bataua)	(Leopoldinia_pulchra	Manicaria_saccifera)))	(Calamus_caryotoides	(((Reinhardtia_simplex	Reinhardtia_paiewonskiana)	Reinhardtia_latisecta)	(Roystonea_regia	Orania_palindan))))	Attalea_speciosa)	Bactris_major)	Elaeis_oleifera))	Kingia_australis);
((((Pseudophoenix_vinifera	(Phoenix_dactylifera	(Iriartea_deltoidea	Hydriastele_microspadix)))	(((Oenocarpus_minor	Oenocarpus_bataua)	((Manicaria_saccifera	Leopoldinia_pulchra)	(((Burretiokentia_grandiflora	(Prestoea_acuminata	Veitchia_spiralis))	(Dictyosperma_album	(Heterospathe_cagayanensis	Dypsis_decaryi)))	Kentiopsis_piersoniorum)))	(((Sabal_domingensis	(((Reinhardtia_simplex	Reinhardtia_paiewonskiana)	Reinhardtia_latisecta)	(Roystonea_regia	Orania_palindan)))	Pelagodoxa_henryana)	(Geonoma_undata	((Chamaedorea_seifrizii	Calamus_caryotoides)	((Attalea_speciosa	(Elaeis_oleifera	Elaeis_guineensis))	Bactris_major))))))	Sclerosperma_profizianum)	Kingia_australis);
(((Pseudophoenix_vinifera	((Iriartea_deltoidea	(Phoenix_dactylifera	Hydriastele_microspadix))	(Dictyosperma_album	(Prestoea_acuminata	((Dypsis_decaryi	((Veitchia_spiralis	Burretiokentia_grandiflora)	(Kentiopsis_piersoniorum	Heterospathe_cagayanensis)))	((((Oenocarpus_minor	Oenocarpus_bataua)	Leopoldinia_pulchra)	(((((Reinhardtia_simplex	Reinhardtia_paiewonskiana)	Reinhardtia_latisecta)	(Roystonea_regia	Orania_palindan))	((Sabal_domingensis	(Chamaedorea_seifrizii	Calamus_caryotoides))	(Attalea_speciosa	((Elaeis_guineensis	Elaeis_oleifera)	Bactris_major))))	Manicaria_saccifera))	(Geonoma_undata	Pelagodoxa_henryana)))))))	Sclerosperma_profizianum)	Kingia_australis);
(((Pseudophoenix_vinifera	((Iriartea_deltoidea	(Phoenix_dactylifera	Hydriastele_microspadix))	(Attalea_speciosa	(((Elaeis_guineensis	Elaeis_oleifera)	Bactris_major)	((((Sabal_domingensis	(Leopoldinia_pulchra	((((Prestoea_acuminata	Oenocarpus_bataua)	Oenocarpus_minor)	Manicaria_saccifera)	(Kentiopsis_piersoniorum	(((Heterospathe_cagayanensis	Dypsis_decaryi)	(Veitchia_spiralis	Burretiokentia_grandiflora))	Dictyosperma_album)))))	(Geonoma_undata	Pelagodoxa_henryana))	(Calamus_caryotoides	(((Reinhardtia_simplex	Reinhardtia_paiewonskiana)	Reinhardtia_latisecta)	(Roystonea_regia	Orania_palindan))))	Chamaedorea_seifrizii)))))	Sclerosperma_profizianum)	Kingia_australis);
((((Bactris_major	Pseudophoenix_vinifera)	(Attalea_speciosa	((Elaeis_guineensis	Elaeis_oleifera)	(((Leopoldinia_pulchra	(Manicaria_saccifera	((Kentiopsis_piersoniorum	(((Prestoea_acuminata	Veitchia_spiralis)	Burretiokentia_grandiflora)	(Heterospathe_cagayanensis	Dictyosperma_album)))	Dypsis_decaryi)))	((Geonoma_undata	Pelagodoxa_henryana)	(Sclerosperma_profizianum	(Oenocarpus_bataua	Oenocarpus_minor))))	(((Sabal_domingensis	Chamaedorea_seifrizii)	Calamus_caryotoides)	(((Reinhardtia_simplex	Reinhardtia_paiewonskiana)	Reinhardtia_latisecta)	(Roystonea_regia	Orania_palindan)))))))	((Iriartea_deltoidea	Hydriastele_microspadix)	Phoenix_dactylifera))	Kingia_australis);
(((Pseudophoenix_vinifera	((((((((Prestoea_acuminata	(Kentiopsis_piersoniorum	(Veitchia_spiralis	Burretiokentia_grandiflora)))	(Heterospathe_cagayanensis	Dypsis_decaryi))	Dictyosperma_album)	Manicaria_saccifera)	(Leopoldinia_pulchra	((Geonoma_undata	Pelagodoxa_henryana)	(Oenocarpus_bataua	Oenocarpus_minor))))	(Bactris_major	(Attalea_speciosa	(Elaeis_guineensis	Elaeis_oleifera))))	((Sabal_domingensis	(Chamaedorea_seifrizii	Calamus_caryotoides))	(((Reinhardtia_simplex	Reinhardtia_paiewonskiana)	Reinhardtia_latisecta)	(Roystonea_regia	Orania_palindan))))	(Iriartea_deltoidea	(Phoenix_dactylifera	Hydriastele_microspadix))))	Sclerosperma_profizianum)	Kingia_australis);
(((Pseudophoenix_vinifera	(((Roystonea_regia	(Reinhardtia_simplex	Reinhardtia_paiewonskiana))	(Reinhardtia_latisecta	Orania_palindan))	(((((Pelagodoxa_henryana	(Oenocarpus_bataua	Oenocarpus_minor))	Leopoldinia_pulchra)	Manicaria_saccifera)	((Iriartea_deltoidea	(Phoenix_dactylifera	Hydriastele_microspadix))	(((Kentiopsis_piersoniorum	((Veitchia_spiralis	Burretiokentia_grandiflora)	Prestoea_acuminata))	Dypsis_decaryi)	(Heterospathe_cagayanensis	Dictyosperma_album))))	(Geonoma_undata	(((Elaeis_guineensis	Elaeis_oleifera)	(Bactris_major	Attalea_speciosa))	(Sabal_domingensis	(Chamaedorea_seifrizii	Calamus_caryotoides)))))))	Sclerosperma_profizianum)	Kingia_australis);
(((Pseudophoenix_vinifera	((Iriartea_deltoidea	(Phoenix_dactylifera	Hydriastele_microspadix))	(((Heterospathe_cagayanensis	Dypsis_decaryi)	(((Veitchia_spiralis	(Burretiokentia_grandiflora	Prestoea_acuminata))	Kentiopsis_piersoniorum)	((Manicaria_saccifera	((Roystonea_regia	Orania_palindan)	((Reinhardtia_simplex	Reinhardtia_paiewonskiana)	Reinhardtia_latisecta)))	((Leopoldinia_pulchra	(Geonoma_undata	((Attalea_speciosa	((Elaeis_guineensis	Elaeis_oleifera)	Bactris_major))	(Sabal_domingensis	(Chamaedorea_seifrizii	Calamus_caryotoides)))))	(Pelagodoxa_henryana	(Oenocarpus_bataua	Oenocarpus_minor))))))	Dictyosperma_album)))	Sclerosperma_profizianum)	Kingia_australis);
(((Elaeis_guineensis	(Elaeis_oleifera	((Bactris_major	Attalea_speciosa)	((Geonoma_undata	Pelagodoxa_henryana)	((Oenocarpus_bataua	Oenocarpus_minor)	(((Dictyosperma_album	(Pseudophoenix_vinifera	(Iriartea_deltoidea	(Sclerosperma_profizianum	Hydriastele_microspadix))))	((Dypsis_decaryi	Heterospathe_cagayanensis)	((Burretiokentia_grandiflora	(Prestoea_acuminata	Veitchia_spiralis))	Kentiopsis_piersoniorum)))	((((Sabal_domingensis	(Chamaedorea_seifrizii	Calamus_caryotoides))	Leopoldinia_pulchra)	((Roystonea_regia	Orania_palindan)	((Reinhardtia_simplex	Reinhardtia_paiewonskiana)	Reinhardtia_latisecta)))	Manicaria_saccifera)))))))	Phoenix_dactylifera)	Kingia_australis);
((((Sclerosperma_profizianum	Iriartea_deltoidea)	(Phoenix_dactylifera	Hydriastele_microspadix))	((((Dypsis_decaryi	(Heterospathe_cagayanensis	((Burretiokentia_grandiflora	Veitchia_spiralis)	Kentiopsis_piersoniorum)))	((Geonoma_undata	Pelagodoxa_henryana)	(((Leopoldinia_pulchra	(Oenocarpus_bataua	Oenocarpus_minor))	Manicaria_saccifera)	((Orania_palindan	((Reinhardtia_simplex	Reinhardtia_paiewonskiana)	(Roystonea_regia	Reinhardtia_latisecta)))	((Sabal_domingensis	(Chamaedorea_seifrizii	Calamus_caryotoides))	(Bactris_major	(Attalea_speciosa	(Elaeis_guineensis	Elaeis_oleifera))))))))	Dictyosperma_album)	(Prestoea_acuminata	Pseudophoenix_vinifera)))	Kingia_australis);
((((Pseudophoenix_vinifera	Prestoea_acuminata)	((Phoenix_dactylifera	(Iriartea_deltoidea	Hydriastele_microspadix))	(((Dypsis_decaryi	(Heterospathe_cagayanensis	(((Burretiokentia_grandiflora	Veitchia_spiralis)	Geonoma_undata)	Kentiopsis_piersoniorum)))	(((Pelagodoxa_henryana	(((Orania_palindan	Roystonea_regia)	(Reinhardtia_latisecta	(Reinhardtia_simplex	Reinhardtia_paiewonskiana)))	((Sabal_domingensis	(Chamaedorea_seifrizii	Calamus_caryotoides))	(Attalea_speciosa	((Elaeis_guineensis	Elaeis_oleifera)	Bactris_major)))))	Manicaria_saccifera)	(Leopoldinia_pulchra	(Oenocarpus_bataua	Oenocarpus_minor))))	Dictyosperma_album)))	Sclerosperma_profizianum)	Kingia_australis);
(((((Pseudophoenix_vinifera	Prestoea_acuminata)	(((((Burretiokentia_grandiflora	Veitchia_spiralis)	Kentiopsis_piersoniorum)	(Heterospathe_cagayanensis	Dypsis_decaryi))	((Manicaria_saccifera	((((Orania_palindan	Roystonea_regia)	(Reinhardtia_latisecta	(Reinhardtia_simplex	Reinhardtia_paiewonskiana)))	((Sabal_domingensis	(Chamaedorea_seifrizii	Calamus_caryotoides))	(Attalea_speciosa	((Elaeis_guineensis	Elaeis_oleifera)	Bactris_major))))	(Leopoldinia_pulchra	(Oenocarpus_bataua	Oenocarpus_minor))))	(Geonoma_undata	Pelagodoxa_henryana)))	Dictyosperma_album))	(Iriartea_deltoidea	(Phoenix_dactylifera	Hydriastele_microspadix)))	Sclerosperma_profizianum)	Kingia_australis);
(((Pseudophoenix_vinifera	((Dictyosperma_album	(Prestoea_acuminata	((Phoenix_dactylifera	Hydriastele_microspadix)	Iriartea_deltoidea)))	(((Heterospathe_cagayanensis	Dypsis_decaryi)	((Veitchia_spiralis	Burretiokentia_grandiflora)	Kentiopsis_piersoniorum))	((Oenocarpus_bataua	Oenocarpus_minor)	(((Sabal_domingensis	Leopoldinia_pulchra)	Manicaria_saccifera)	(((Chamaedorea_seifrizii	Calamus_caryotoides)	((Pelagodoxa_henryana	Geonoma_undata)	(Bactris_major	(Attalea_speciosa	(Elaeis_guineensis	Elaeis_oleifera)))))	(Orania_palindan	(Roystonea_regia	(Reinhardtia_latisecta	(Reinhardtia_paiewonskiana	Reinhardtia_simplex))))))))))	Sclerosperma_profizianum)	Kingia_australis);
(((((((Heterospathe_cagayanensis	Dypsis_decaryi)	((Veitchia_spiralis	Burretiokentia_grandiflora)	(Dictyosperma_album	Kentiopsis_piersoniorum)))	((((Attalea_speciosa	((Elaeis_guineensis	Elaeis_oleifera)	Bactris_major))	((Oenocarpus_bataua	Oenocarpus_minor)	(Pelagodoxa_henryana	Geonoma_undata)))	((Sabal_domingensis	(Leopoldinia_pulchra	(Chamaedorea_seifrizii	Calamus_caryotoides)))	(Roystonea_regia	((Reinhardtia_latisecta	(Reinhardtia_paiewonskiana	Reinhardtia_simplex))	Orania_palindan))))	Manicaria_saccifera))	(Hydriastele_microspadix	(Iriartea_deltoidea	(Prestoea_acuminata	Pseudophoenix_vinifera))))	Phoenix_dactylifera)	Sclerosperma_profizianum)	Kingia_australis);
((((Hydriastele_microspadix	Phoenix_dactylifera)	(Sclerosperma_profizianum	Iriartea_deltoidea))	(((Kentiopsis_piersoniorum	(((((Geonoma_undata	(((Sabal_domingensis	Chamaedorea_seifrizii)	(Calamus_caryotoides	(Attalea_speciosa	Bactris_major)))	(Elaeis_guineensis	Elaeis_oleifera)))	Leopoldinia_pulchra)	((Pelagodoxa_henryana	(Roystonea_regia	((Reinhardtia_latisecta	(Reinhardtia_paiewonskiana	Reinhardtia_simplex))	Orania_palindan)))	(Oenocarpus_bataua	Oenocarpus_minor)))	Manicaria_saccifera)	(Heterospathe_cagayanensis	Dypsis_decaryi)))	Dictyosperma_album)	(Burretiokentia_grandiflora	((Pseudophoenix_vinifera	Prestoea_acuminata)	Veitchia_spiralis))))	Kingia_australis);
((Pseudophoenix_vinifera	(Burretiokentia_grandiflora	((Prestoea_acuminata	Veitchia_spiralis)	(((Heterospathe_cagayanensis	Dypsis_decaryi)	(Dictyosperma_album	((Hydriastele_microspadix	Iriartea_deltoidea)	((Manicaria_saccifera	(((Sabal_domingensis	(Chamaedorea_seifrizii	Calamus_caryotoides))	(Sclerosperma_profizianum	(((Elaeis_guineensis	Elaeis_oleifera)	Attalea_speciosa)	Bactris_major)))	((((Reinhardtia_paiewonskiana	Reinhardtia_simplex)	Reinhardtia_latisecta)	Orania_palindan)	(Phoenix_dactylifera	Roystonea_regia))))	(((Pelagodoxa_henryana	Geonoma_undata)	(Oenocarpus_bataua	Oenocarpus_minor))	Leopoldinia_pulchra)))))	Kentiopsis_piersoniorum))))	Kingia_australis);
((Pseudophoenix_vinifera	((Hydriastele_microspadix	(Phoenix_dactylifera	Iriartea_deltoidea))	((((Oenocarpus_bataua	Oenocarpus_minor)	((((Calamus_caryotoides	Chamaedorea_seifrizii)	((Pelagodoxa_henryana	Geonoma_undata)	(((Elaeis_guineensis	(Sclerosperma_profizianum	Elaeis_oleifera))	Attalea_speciosa)	Bactris_major)))	(Reinhardtia_simplex	(Reinhardtia_paiewonskiana	(Reinhardtia_latisecta	(Orania_palindan	Roystonea_regia)))))	(Sabal_domingensis	Leopoldinia_pulchra)))	Manicaria_saccifera)	(Kentiopsis_piersoniorum	((Dictyosperma_album	(Heterospathe_cagayanensis	Dypsis_decaryi))	(Burretiokentia_grandiflora	(Veitchia_spiralis	Prestoea_acuminata)))))))	Kingia_australis);
(((Pseudophoenix_vinifera	((((Manicaria_saccifera	(((Sabal_domingensis	Leopoldinia_pulchra)	(Pelagodoxa_henryana	(Oenocarpus_bataua	Oenocarpus_minor)))	((Geonoma_undata	((Calamus_caryotoides	Chamaedorea_seifrizii)	(Attalea_speciosa	(Bactris_major	(Elaeis_guineensis	Elaeis_oleifera)))))	((Orania_palindan	Roystonea_regia)	((Reinhardtia_simplex	Reinhardtia_paiewonskiana)	Reinhardtia_latisecta)))))	(((Kentiopsis_piersoniorum	Dypsis_decaryi)	(Burretiokentia_grandiflora	(Veitchia_spiralis	Prestoea_acuminata)))	Heterospathe_cagayanensis))	(Hydriastele_microspadix	(Phoenix_dactylifera	Iriartea_deltoidea)))	Dictyosperma_album))	Sclerosperma_profizianum)	Kingia_australis);
((Elaeis_guineensis	(Elaeis_oleifera	(((((((Orania_palindan	((Reinhardtia_simplex	Reinhardtia_paiewonskiana)	(Roystonea_regia	Reinhardtia_latisecta)))	(Manicaria_saccifera	(((Oenocarpus_bataua	Oenocarpus_minor)	(Sabal_domingensis	Leopoldinia_pulchra))	(((((Burretiokentia_grandiflora	(Pseudophoenix_vinifera	(Veitchia_spiralis	Prestoea_acuminata)))	Kentiopsis_piersoniorum)	(Heterospathe_cagayanensis	Dypsis_decaryi))	Sclerosperma_profizianum)	((Hydriastele_microspadix	(Phoenix_dactylifera	Iriartea_deltoidea))	Dictyosperma_album)))))	Geonoma_undata)	(Calamus_caryotoides	Chamaedorea_seifrizii))	Pelagodoxa_henryana)	Attalea_speciosa)	Bactris_major)))	Kingia_australis);
((((Dictyosperma_album	((((Orania_palindan	((Reinhardtia_simplex	Reinhardtia_paiewonskiana)	Reinhardtia_latisecta))	Roystonea_regia)	((Sabal_domingensis	(((Geonoma_undata	Pelagodoxa_henryana)	((Calamus_caryotoides	Chamaedorea_seifrizii)	(Bactris_major	((Elaeis_guineensis	Elaeis_oleifera)	Attalea_speciosa))))	(Leopoldinia_pulchra	(Oenocarpus_bataua	Oenocarpus_minor))))	Manicaria_saccifera))	(Heterospathe_cagayanensis	(((Burretiokentia_grandiflora	(Veitchia_spiralis	Prestoea_acuminata))	Kentiopsis_piersoniorum)	Dypsis_decaryi))))	((Sclerosperma_profizianum	Iriartea_deltoidea)	(Phoenix_dactylifera	Pseudophoenix_vinifera)))	Hydriastele_microspadix)	Kingia_australis);
(((Pseudophoenix_vinifera	((Hydriastele_microspadix	Iriartea_deltoidea)	(((((Calamus_caryotoides	((Elaeis_guineensis	Elaeis_oleifera)	((Sabal_domingensis	(Phoenix_dactylifera	Chamaedorea_seifrizii))	(Bactris_major	Attalea_speciosa))))	(((Reinhardtia_simplex	Reinhardtia_paiewonskiana)	Reinhardtia_latisecta)	(Roystonea_regia	Orania_palindan)))	(Manicaria_saccifera	(Leopoldinia_pulchra	(Oenocarpus_bataua	Oenocarpus_minor))))	(Geonoma_undata	Pelagodoxa_henryana))	(((Dictyosperma_album	Heterospathe_cagayanensis)	Dypsis_decaryi)	((Burretiokentia_grandiflora	(Veitchia_spiralis	Prestoea_acuminata))	Kentiopsis_piersoniorum)))))	Sclerosperma_profizianum)	Kingia_australis);
((Pseudophoenix_vinifera	((((Reinhardtia_simplex	Reinhardtia_paiewonskiana)	Reinhardtia_latisecta)	(Roystonea_regia	Orania_palindan))	((Sclerosperma_profizianum	((Geonoma_undata	((Phoenix_dactylifera	Chamaedorea_seifrizii)	Sabal_domingensis))	((Pelagodoxa_henryana	((Bactris_major	(Elaeis_guineensis	Elaeis_oleifera))	Attalea_speciosa))	Calamus_caryotoides)))	(((((Dictyosperma_album	(Hydriastele_microspadix	Iriartea_deltoidea))	(Burretiokentia_grandiflora	Veitchia_spiralis))	Kentiopsis_piersoniorum)	(Heterospathe_cagayanensis	Dypsis_decaryi))	(Manicaria_saccifera	((Leopoldinia_pulchra	(Oenocarpus_bataua	Oenocarpus_minor))	Prestoea_acuminata))))))	Kingia_australis);
((Roystonea_regia	(Orania_palindan	((((Sabal_domingensis	(Phoenix_dactylifera	Chamaedorea_seifrizii))	((Sclerosperma_profizianum	(((Kentiopsis_piersoniorum	((((Burretiokentia_grandiflora	(Iriartea_deltoidea	Hydriastele_microspadix))	(Pseudophoenix_vinifera	(Prestoea_acuminata	Veitchia_spiralis)))	(Heterospathe_cagayanensis	Dictyosperma_album))	Dypsis_decaryi))	(Geonoma_undata	Pelagodoxa_henryana))	((Leopoldinia_pulchra	(Oenocarpus_bataua	Oenocarpus_minor))	Manicaria_saccifera)))	(((Elaeis_oleifera	Elaeis_guineensis)	Attalea_speciosa)	Bactris_major)))	Calamus_caryotoides)	((Reinhardtia_simplex	Reinhardtia_paiewonskiana)	Reinhardtia_latisecta))))	Kingia_australis);
((Sclerosperma_profizianum	(Pelagodoxa_henryana	(((Manicaria_saccifera	((Leopoldinia_pulchra	(Oenocarpus_bataua	Oenocarpus_minor))	((((Chamaedorea_seifrizii	Calamus_caryotoides)	(((Elaeis_oleifera	Elaeis_guineensis)	Attalea_speciosa)	((Reinhardtia_simplex	Reinhardtia_paiewonskiana)	Bactris_major)))	Sabal_domingensis)	(Reinhardtia_latisecta	(Roystonea_regia	Orania_palindan)))))	(((Dictyosperma_album	(Heterospathe_cagayanensis	Dypsis_decaryi))	(Kentiopsis_piersoniorum	((Pseudophoenix_vinifera	(Prestoea_acuminata	Veitchia_spiralis))	Burretiokentia_grandiflora)))	(Iriartea_deltoidea	(Phoenix_dactylifera	Hydriastele_microspadix))))	Geonoma_undata)))	Kingia_australis);
((Sclerosperma_profizianum	(((Burretiokentia_grandiflora	(((Dictyosperma_album	(Heterospathe_cagayanensis	Dypsis_decaryi))	Kentiopsis_piersoniorum)	(Manicaria_saccifera	(((Geonoma_undata	Pelagodoxa_henryana)	(Leopoldinia_pulchra	(Oenocarpus_bataua	Oenocarpus_minor)))	((((((Elaeis_oleifera	Elaeis_guineensis)	Attalea_speciosa)	Bactris_major)	(Chamaedorea_seifrizii	Sabal_domingensis))	(((Phoenix_dactylifera	Roystonea_regia)	Orania_palindan)	((Reinhardtia_simplex	Reinhardtia_paiewonskiana)	Reinhardtia_latisecta)))	Calamus_caryotoides)))))	(Veitchia_spiralis	(Pseudophoenix_vinifera	Prestoea_acuminata)))	(Iriartea_deltoidea	Hydriastele_microspadix)))	Kingia_australis);
(((Pelagodoxa_henryana	(((Oenocarpus_bataua	Oenocarpus_minor)	(((Manicaria_saccifera	((Dictyosperma_album	(((Burretiokentia_grandiflora	Veitchia_spiralis)	Kentiopsis_piersoniorum)	Prestoea_acuminata))	(Heterospathe_cagayanensis	Dypsis_decaryi)))	(Sabal_domingensis	Leopoldinia_pulchra))	((Iriartea_deltoidea	Hydriastele_microspadix)	((((Phoenix_dactylifera	Roystonea_regia)	Orania_palindan)	((Reinhardtia_simplex	Reinhardtia_paiewonskiana)	Reinhardtia_latisecta))	(Pseudophoenix_vinifera	((((Elaeis_oleifera	Elaeis_guineensis)	Attalea_speciosa)	Bactris_major)	(Chamaedorea_seifrizii	Calamus_caryotoides)))))))	Geonoma_undata))	Sclerosperma_profizianum)	Kingia_australis);
((((Iriartea_deltoidea	Pseudophoenix_vinifera)	(Hydriastele_microspadix	((((Roystonea_regia	Orania_palindan)	((Reinhardtia_simplex	Reinhardtia_paiewonskiana)	Reinhardtia_latisecta))	(((((Elaeis_oleifera	Elaeis_guineensis)	Attalea_speciosa)	Bactris_major)	Calamus_caryotoides)	(Sabal_domingensis	Chamaedorea_seifrizii)))	(((((Heterospathe_cagayanensis	Dictyosperma_album)	Dypsis_decaryi)	((Burretiokentia_grandiflora	(Prestoea_acuminata	Veitchia_spiralis))	Kentiopsis_piersoniorum))	((Geonoma_undata	Pelagodoxa_henryana)	(Oenocarpus_bataua	(Sclerosperma_profizianum	Oenocarpus_minor))))	(Leopoldinia_pulchra	Manicaria_saccifera)))))	Phoenix_dactylifera)	Kingia_australis);
((((((Sclerosperma_profizianum	(((Roystonea_regia	Orania_palindan)	((Reinhardtia_simplex	Reinhardtia_paiewonskiana)	Reinhardtia_latisecta))	(Geonoma_undata	(((Elaeis_oleifera	Elaeis_guineensis)	(Attalea_speciosa	Bactris_major))	(Sabal_domingensis	(Chamaedorea_seifrizii	Calamus_caryotoides))))))	(Pelagodoxa_henryana	((Manicaria_saccifera	(Dypsis_decaryi	(Dictyosperma_album	(((Burretiokentia_grandiflora	(Prestoea_acuminata	Veitchia_spiralis))	Kentiopsis_piersoniorum)	Heterospathe_cagayanensis))))	(Leopoldinia_pulchra	(Oenocarpus_bataua	Oenocarpus_minor)))))	(Hydriastele_microspadix	Iriartea_deltoidea))	Pseudophoenix_vinifera)	Phoenix_dactylifera)	Kingia_australis);
((Elaeis_guineensis	((Attalea_speciosa	(((Geonoma_undata	Pelagodoxa_henryana)	(((((Sabal_domingensis	Manicaria_saccifera)	(Dypsis_decaryi	((Heterospathe_cagayanensis	Dictyosperma_album)	(((Burretiokentia_grandiflora	Veitchia_spiralis)	Prestoea_acuminata)	Kentiopsis_piersoniorum))))	(Leopoldinia_pulchra	(Oenocarpus_bataua	Oenocarpus_minor)))	((Chamaedorea_seifrizii	Calamus_caryotoides)	((Roystonea_regia	Orania_palindan)	((Reinhardtia_simplex	Reinhardtia_paiewonskiana)	Reinhardtia_latisecta))))	(((Phoenix_dactylifera	Hydriastele_microspadix)	(Sclerosperma_profizianum	Iriartea_deltoidea))	Pseudophoenix_vinifera)))	Bactris_major))	Elaeis_oleifera))	Kingia_australis);
((Elaeis_guineensis	((Attalea_speciosa	(((Geonoma_undata	Pelagodoxa_henryana)	((((((Sabal_domingensis	Chamaedorea_seifrizii)	Sclerosperma_profizianum)	((Roystonea_regia	Orania_palindan)	((Reinhardtia_simplex	Reinhardtia_paiewonskiana)	Reinhardtia_latisecta)))	((Heterospathe_cagayanensis	Dypsis_decaryi)	(((((Iriartea_deltoidea	Phoenix_dactylifera)	Hydriastele_microspadix)	Pseudophoenix_vinifera)	Dictyosperma_album)	(Kentiopsis_piersoniorum	(Veitchia_spiralis	(Prestoea_acuminata	Burretiokentia_grandiflora))))))	Manicaria_saccifera)	(Leopoldinia_pulchra	(Oenocarpus_bataua	Oenocarpus_minor))))	(Calamus_caryotoides	Bactris_major)))	Elaeis_oleifera))	Kingia_australis);
(((Pseudophoenix_vinifera	(Dictyosperma_album	((Kentiopsis_piersoniorum	(Burretiokentia_grandiflora	(Veitchia_spiralis	Prestoea_acuminata)))	((((Oenocarpus_bataua	Oenocarpus_minor)	(Geonoma_undata	Pelagodoxa_henryana))	(((Sabal_domingensis	Leopoldinia_pulchra)	Manicaria_saccifera)	(((Roystonea_regia	Orania_palindan)	((Reinhardtia_simplex	Reinhardtia_paiewonskiana)	Reinhardtia_latisecta))	((Chamaedorea_seifrizii	Calamus_caryotoides)	(Bactris_major	((Elaeis_oleifera	Elaeis_guineensis)	Attalea_speciosa))))))	(Heterospathe_cagayanensis	Dypsis_decaryi)))))	(Phoenix_dactylifera	(Hydriastele_microspadix	(Sclerosperma_profizianum	Iriartea_deltoidea))))	Kingia_australis);
(((Pseudophoenix_vinifera	((Hydriastele_microspadix	Iriartea_deltoidea)	((Dictyosperma_album	((Dypsis_decaryi	Heterospathe_cagayanensis)	(Kentiopsis_piersoniorum	((Burretiokentia_grandiflora	Veitchia_spiralis)	Prestoea_acuminata))))	(((Roystonea_regia	Orania_palindan)	((Reinhardtia_simplex	Reinhardtia_paiewonskiana)	Reinhardtia_latisecta))	(((((((Chamaedorea_seifrizii	Calamus_caryotoides)	((Elaeis_oleifera	Elaeis_guineensis)	(Attalea_speciosa	Bactris_major)))	Geonoma_undata)	((Oenocarpus_bataua	Oenocarpus_minor)	Pelagodoxa_henryana))	(Sabal_domingensis	Leopoldinia_pulchra))	Phoenix_dactylifera)	Manicaria_saccifera)))))	Sclerosperma_profizianum)	Kingia_australis);
((((((Roystonea_regia	Orania_palindan)	Reinhardtia_latisecta)	(Reinhardtia_paiewonskiana	Reinhardtia_simplex))	((((Attalea_speciosa	((Sclerosperma_profizianum	Elaeis_oleifera)	Elaeis_guineensis))	Bactris_major)	(Sabal_domingensis	(Chamaedorea_seifrizii	Calamus_caryotoides)))	((Manicaria_saccifera	(Leopoldinia_pulchra	(Oenocarpus_minor	Oenocarpus_bataua)))	((Pelagodoxa_henryana	((Pseudophoenix_vinifera	(Hydriastele_microspadix	Iriartea_deltoidea))	(Burretiokentia_grandiflora	(((Prestoea_acuminata	(Dypsis_decaryi	(Dictyosperma_album	Heterospathe_cagayanensis)))	Kentiopsis_piersoniorum)	Veitchia_spiralis))))	Geonoma_undata))))	Phoenix_dactylifera)	Kingia_australis);
((Pelagodoxa_henryana	((((Pseudophoenix_vinifera	(Hydriastele_microspadix	Iriartea_deltoidea))	((Veitchia_spiralis	Burretiokentia_grandiflora)	(((Dictyosperma_album	(Heterospathe_cagayanensis	Dypsis_decaryi))	Prestoea_acuminata)	Kentiopsis_piersoniorum)))	Geonoma_undata)	(((Manicaria_saccifera	Leopoldinia_pulchra)	(Oenocarpus_minor	Oenocarpus_bataua))	(((Sabal_domingensis	Roystonea_regia)	(Orania_palindan	(Reinhardtia_latisecta	(Reinhardtia_paiewonskiana	Reinhardtia_simplex))))	((((Elaeis_oleifera	Elaeis_guineensis)	(Attalea_speciosa	(Bactris_major	Calamus_caryotoides)))	(Phoenix_dactylifera	Chamaedorea_seifrizii))	Sclerosperma_profizianum)))))	Kingia_australis);
(((Iriartea_deltoidea	Sclerosperma_profizianum)	(((((Orania_palindan	(Phoenix_dactylifera	Roystonea_regia))	(Reinhardtia_latisecta	(Reinhardtia_paiewonskiana	Reinhardtia_simplex)))	((Bactris_major	((Elaeis_oleifera	Elaeis_guineensis)	Attalea_speciosa))	((Sabal_domingensis	Chamaedorea_seifrizii)	Calamus_caryotoides)))	((Pelagodoxa_henryana	(((Burretiokentia_grandiflora	Veitchia_spiralis)	(Prestoea_acuminata	((Dictyosperma_album	(Heterospathe_cagayanensis	Dypsis_decaryi))	Kentiopsis_piersoniorum)))	Geonoma_undata))	(((Oenocarpus_minor	Oenocarpus_bataua)	Leopoldinia_pulchra)	Manicaria_saccifera)))	(Hydriastele_microspadix	Pseudophoenix_vinifera)))	Kingia_australis);
((((((Orania_palindan	Roystonea_regia)	(Reinhardtia_latisecta	(Reinhardtia_paiewonskiana	Reinhardtia_simplex)))	(Geonoma_undata	((Attalea_speciosa	(Bactris_major	(Elaeis_oleifera	Elaeis_guineensis)))	(Sabal_domingensis	(Chamaedorea_seifrizii	Calamus_caryotoides)))))	(((((((Burretiokentia_grandiflora	(Prestoea_acuminata	Veitchia_spiralis))	Dictyosperma_album)	(Heterospathe_cagayanensis	Dypsis_decaryi))	Kentiopsis_piersoniorum)	Manicaria_saccifera)	((Oenocarpus_minor	Oenocarpus_bataua)	Leopoldinia_pulchra))	Pelagodoxa_henryana))	(Pseudophoenix_vinifera	((Phoenix_dactylifera	Hydriastele_microspadix)	(Sclerosperma_profizianum	Iriartea_deltoidea))))	Kingia_australis);
(((((((Orania_palindan	Roystonea_regia)	(Reinhardtia_latisecta	(Reinhardtia_paiewonskiana	Reinhardtia_simplex)))	((Sabal_domingensis	Chamaedorea_seifrizii)	(Bactris_major	((Elaeis_oleifera	Elaeis_guineensis)	Attalea_speciosa))))	(((((Dypsis_decaryi	(Heterospathe_cagayanensis	Dictyosperma_album))	((Prestoea_acuminata	(Burretiokentia_grandiflora	Veitchia_spiralis))	Kentiopsis_piersoniorum))	Manicaria_saccifera)	((Oenocarpus_minor	Oenocarpus_bataua)	(Calamus_caryotoides	Leopoldinia_pulchra)))	(Geonoma_undata	Pelagodoxa_henryana)))	(Pseudophoenix_vinifera	((Sclerosperma_profizianum	Hydriastele_microspadix)	Iriartea_deltoidea)))	Phoenix_dactylifera)	Kingia_australis);
(((Pseudophoenix_vinifera	((Hydriastele_microspadix	(Phoenix_dactylifera	Iriartea_deltoidea))	(((((Sabal_domingensis	(Orania_palindan	(Reinhardtia_latisecta	(Reinhardtia_paiewonskiana	Reinhardtia_simplex))))	(Calamus_caryotoides	Chamaedorea_seifrizii))	((Bactris_major	(Elaeis_oleifera	Elaeis_guineensis))	Attalea_speciosa))	((((((Kentiopsis_piersoniorum	Burretiokentia_grandiflora)	Veitchia_spiralis)	(Prestoea_acuminata	Dictyosperma_album))	(Dypsis_decaryi	Heterospathe_cagayanensis))	(Geonoma_undata	Pelagodoxa_henryana))	(((Oenocarpus_minor	Oenocarpus_bataua)	Leopoldinia_pulchra)	Manicaria_saccifera)))	Roystonea_regia)))	Sclerosperma_profizianum)	Kingia_australis);
((((((Leopoldinia_pulchra	(((Oenocarpus_minor	Oenocarpus_bataua)	Pelagodoxa_henryana)	(Manicaria_saccifera	((Dypsis_decaryi	(Dictyosperma_album	Heterospathe_cagayanensis))	((Burretiokentia_grandiflora	(Prestoea_acuminata	Veitchia_spiralis))	Kentiopsis_piersoniorum)))))	(((Reinhardtia_latisecta	(Reinhardtia_paiewonskiana	Reinhardtia_simplex))	(Roystonea_regia	Orania_palindan))	(((Chamaedorea_seifrizii	Calamus_caryotoides)	(Sclerosperma_profizianum	Sabal_domingensis))	(((Bactris_major	(Elaeis_oleifera	Elaeis_guineensis))	Attalea_speciosa)	Geonoma_undata))))	Pseudophoenix_vinifera)	(Hydriastele_microspadix	Iriartea_deltoidea))	Phoenix_dactylifera)	Kingia_australis);
(((Prestoea_acuminata	Pseudophoenix_vinifera)	((Hydriastele_microspadix	((Iriartea_deltoidea	Sclerosperma_profizianum)	Phoenix_dactylifera))	(((((Burretiokentia_grandiflora	Veitchia_spiralis)	Kentiopsis_piersoniorum)	(Dictyosperma_album	Heterospathe_cagayanensis))	Dypsis_decaryi)	(Manicaria_saccifera	(((Oenocarpus_minor	Oenocarpus_bataua)	(((((Reinhardtia_latisecta	(Reinhardtia_paiewonskiana	Reinhardtia_simplex))	(Sabal_domingensis	(Roystonea_regia	Orania_palindan)))	(Chamaedorea_seifrizii	Calamus_caryotoides))	(Bactris_major	((Elaeis_oleifera	Elaeis_guineensis)	Attalea_speciosa)))	(Geonoma_undata	Pelagodoxa_henryana)))	Leopoldinia_pulchra)))))	Kingia_australis);
(((Pseudophoenix_vinifera	((Phoenix_dactylifera	(Hydriastele_microspadix	Iriartea_deltoidea))	(Attalea_speciosa	((((((Geonoma_undata	Pelagodoxa_henryana)	((((Dictyosperma_album	((Heterospathe_cagayanensis	Dypsis_decaryi)	((Burretiokentia_grandiflora	Veitchia_spiralis)	Kentiopsis_piersoniorum)))	Manicaria_saccifera)	((Oenocarpus_minor	Oenocarpus_bataua)	Leopoldinia_pulchra))	Prestoea_acuminata))	((Reinhardtia_latisecta	(Reinhardtia_paiewonskiana	Reinhardtia_simplex))	(Roystonea_regia	Orania_palindan)))	(Sabal_domingensis	(Chamaedorea_seifrizii	Calamus_caryotoides)))	Bactris_major)	(Elaeis_oleifera	Elaeis_guineensis)))))	Sclerosperma_profizianum)	Kingia_australis);
((((Pseudophoenix_vinifera	(Hydriastele_microspadix	Iriartea_deltoidea))	(Attalea_speciosa	(Bactris_major	(((((((Oenocarpus_minor	Oenocarpus_bataua)	(Calamus_caryotoides	Leopoldinia_pulchra))	(Geonoma_undata	Manicaria_saccifera))	((Heterospathe_cagayanensis	Dictyosperma_album)	(((Prestoea_acuminata	Veitchia_spiralis)	(Kentiopsis_piersoniorum	Burretiokentia_grandiflora))	Dypsis_decaryi)))	((Sabal_domingensis	(Phoenix_dactylifera	Chamaedorea_seifrizii))	((Reinhardtia_latisecta	(Reinhardtia_paiewonskiana	Reinhardtia_simplex))	(Roystonea_regia	Orania_palindan))))	Pelagodoxa_henryana)	(Elaeis_oleifera	Elaeis_guineensis)))))	Sclerosperma_profizianum)	Kingia_australis);
(((((Burretiokentia_grandiflora	((Kentiopsis_piersoniorum	Dypsis_decaryi)	((Manicaria_saccifera	((((((Calamus_caryotoides	(Phoenix_dactylifera	Chamaedorea_seifrizii))	Sabal_domingensis)	(Orania_palindan	(Roystonea_regia	((Reinhardtia_simplex	Reinhardtia_paiewonskiana)	Reinhardtia_latisecta))))	(Attalea_speciosa	((Elaeis_guineensis	Elaeis_oleifera)	Bactris_major)))	(Geonoma_undata	Pelagodoxa_henryana))	(Leopoldinia_pulchra	(Oenocarpus_minor	Oenocarpus_bataua))))	(Heterospathe_cagayanensis	Dictyosperma_album))))	((Prestoea_acuminata	Veitchia_spiralis)	Pseudophoenix_vinifera))	(Hydriastele_microspadix	Iriartea_deltoidea))	Sclerosperma_profizianum)	Kingia_australis);
((((Sclerosperma_profizianum	(((Burretiokentia_grandiflora	Kentiopsis_piersoniorum)	(((Leopoldinia_pulchra	Manicaria_saccifera)	(Geonoma_undata	(((Calamus_caryotoides	Chamaedorea_seifrizii)	Sabal_domingensis)	((Bactris_major	(Attalea_speciosa	(Elaeis_guineensis	Elaeis_oleifera)))	(((Orania_palindan	Roystonea_regia)	Reinhardtia_latisecta)	(Reinhardtia_simplex	Reinhardtia_paiewonskiana))))))	(Pelagodoxa_henryana	(Oenocarpus_minor	Oenocarpus_bataua))))	(Dypsis_decaryi	Heterospathe_cagayanensis)))	((Prestoea_acuminata	Veitchia_spiralis)	((Phoenix_dactylifera	Iriartea_deltoidea)	Pseudophoenix_vinifera)))	(Dictyosperma_album	Hydriastele_microspadix))	Kingia_australis);
((((((Phoenix_dactylifera	Roystonea_regia)	Orania_palindan)	(Reinhardtia_latisecta	(Reinhardtia_simplex	Reinhardtia_paiewonskiana)))	Sclerosperma_profizianum)	((((Manicaria_saccifera	((Leopoldinia_pulchra	(Oenocarpus_minor	Oenocarpus_bataua))	((Dictyosperma_album	((Iriartea_deltoidea	Hydriastele_microspadix)	Pseudophoenix_vinifera))	((Dypsis_decaryi	Heterospathe_cagayanensis)	(Kentiopsis_piersoniorum	(Veitchia_spiralis	Burretiokentia_grandiflora))))))	Prestoea_acuminata)	Pelagodoxa_henryana)	(((Calamus_caryotoides	Chamaedorea_seifrizii)	Sabal_domingensis)	((Bactris_major	(Attalea_speciosa	(Elaeis_guineensis	Elaeis_oleifera)))	Geonoma_undata))))	Kingia_australis);
(((((Iriartea_deltoidea	Hydriastele_microspadix)	(Sclerosperma_profizianum	Pseudophoenix_vinifera))	(Dictyosperma_album	(((Dypsis_decaryi	Heterospathe_cagayanensis)	(Kentiopsis_piersoniorum	(Veitchia_spiralis	Burretiokentia_grandiflora)))	(((Manicaria_saccifera	Leopoldinia_pulchra)	(Prestoea_acuminata	(Pelagodoxa_henryana	(Oenocarpus_minor	Oenocarpus_bataua))))	((((Calamus_caryotoides	Chamaedorea_seifrizii)	Sabal_domingensis)	(((Elaeis_guineensis	Elaeis_oleifera)	(Bactris_major	Attalea_speciosa))	Geonoma_undata))	(Roystonea_regia	(Orania_palindan	((Reinhardtia_simplex	Reinhardtia_paiewonskiana)	Reinhardtia_latisecta))))))))	Phoenix_dactylifera)	Kingia_australis);
((Geonoma_undata	((Dypsis_decaryi	(Heterospathe_cagayanensis	(((Pseudophoenix_vinifera	((Phoenix_dactylifera	Iriartea_deltoidea)	Hydriastele_microspadix))	Dictyosperma_album)	((Sclerosperma_profizianum	Kentiopsis_piersoniorum)	(Veitchia_spiralis	Burretiokentia_grandiflora)))))	(Pelagodoxa_henryana	(((Leopoldinia_pulchra	Manicaria_saccifera)	(Oenocarpus_minor	(Prestoea_acuminata	Oenocarpus_bataua)))	((((Calamus_caryotoides	Chamaedorea_seifrizii)	Sabal_domingensis)	(Attalea_speciosa	((Elaeis_guineensis	Elaeis_oleifera)	Bactris_major)))	(Roystonea_regia	(Orania_palindan	((Reinhardtia_simplex	Reinhardtia_paiewonskiana)	Reinhardtia_latisecta))))))))	Kingia_australis);
(((Dictyosperma_album	(((Dypsis_decaryi	Heterospathe_cagayanensis)	((Prestoea_acuminata	Veitchia_spiralis)	(Burretiokentia_grandiflora	Kentiopsis_piersoniorum)))	((Pelagodoxa_henryana	(((Manicaria_saccifera	((Phoenix_dactylifera	Chamaedorea_seifrizii)	(Oenocarpus_minor	Oenocarpus_bataua)))	(Sabal_domingensis	(Calamus_caryotoides	Leopoldinia_pulchra)))	((Attalea_speciosa	((Elaeis_guineensis	Elaeis_oleifera)	Bactris_major))	(Roystonea_regia	(Orania_palindan	((Reinhardtia_simplex	Reinhardtia_paiewonskiana)	Reinhardtia_latisecta))))))	Geonoma_undata)))	(Pseudophoenix_vinifera	((Sclerosperma_profizianum	Iriartea_deltoidea)	Hydriastele_microspadix)))	Kingia_australis);
(((Pseudophoenix_vinifera	((Dictyosperma_album	((((Heterospathe_cagayanensis	(Veitchia_spiralis	Burretiokentia_grandiflora))	Kentiopsis_piersoniorum)	Dypsis_decaryi)	((Pelagodoxa_henryana	Geonoma_undata)	((Manicaria_saccifera	((((Sabal_domingensis	(Chamaedorea_seifrizii	Calamus_caryotoides))	(Bactris_major	(Attalea_speciosa	(Elaeis_guineensis	Elaeis_oleifera))))	(((Reinhardtia_simplex	(Phoenix_dactylifera	Roystonea_regia))	(Orania_palindan	Reinhardtia_latisecta))	Reinhardtia_paiewonskiana))	(Leopoldinia_pulchra	(Oenocarpus_minor	Oenocarpus_bataua))))	Prestoea_acuminata))))	(Iriartea_deltoidea	Hydriastele_microspadix)))	Sclerosperma_profizianum)	Kingia_australis);
((((Prestoea_acuminata	Pseudophoenix_vinifera)	((Dictyosperma_album	(((Dypsis_decaryi	Heterospathe_cagayanensis)	((Veitchia_spiralis	Burretiokentia_grandiflora)	(Kentiopsis_piersoniorum	Sclerosperma_profizianum)))	((Pelagodoxa_henryana	Geonoma_undata)	((Manicaria_saccifera	((((Chamaedorea_seifrizii	Calamus_caryotoides)	(Attalea_speciosa	((Elaeis_guineensis	Elaeis_oleifera)	Bactris_major)))	(((Reinhardtia_simplex	Reinhardtia_paiewonskiana)	Reinhardtia_latisecta)	(Orania_palindan	Roystonea_regia)))	(Leopoldinia_pulchra	(Oenocarpus_minor	Oenocarpus_bataua))))	Sabal_domingensis))))	(Iriartea_deltoidea	Hydriastele_microspadix)))	Phoenix_dactylifera)	Kingia_australis);
(((Elaeis_guineensis	(Elaeis_oleifera	((((((Sabal_domingensis	(Phoenix_dactylifera	Chamaedorea_seifrizii))	Calamus_caryotoides)	(((Reinhardtia_simplex	Reinhardtia_paiewonskiana)	Reinhardtia_latisecta)	(Orania_palindan	Roystonea_regia)))	((Pelagodoxa_henryana	Geonoma_undata)	(((((Iriartea_deltoidea	Hydriastele_microspadix)	Dictyosperma_album)	(Dypsis_decaryi	(Kentiopsis_piersoniorum	(Heterospathe_cagayanensis	(((Prestoea_acuminata	Pseudophoenix_vinifera)	Veitchia_spiralis)	Burretiokentia_grandiflora)))))	Manicaria_saccifera)	(Leopoldinia_pulchra	(Oenocarpus_minor	Oenocarpus_bataua)))))	Bactris_major)	Attalea_speciosa)))	Sclerosperma_profizianum)	Kingia_australis);
(((Pseudophoenix_vinifera	((Iriartea_deltoidea	Hydriastele_microspadix)	(((Kentiopsis_piersoniorum	(Veitchia_spiralis	Burretiokentia_grandiflora))	((Dypsis_decaryi	Heterospathe_cagayanensis)	Dictyosperma_album))	(((Prestoea_acuminata	(Oenocarpus_minor	Oenocarpus_bataua))	(Leopoldinia_pulchra	Manicaria_saccifera))	(((((Calamus_caryotoides	Attalea_speciosa)	(Bactris_major	(Elaeis_guineensis	Elaeis_oleifera)))	(Sabal_domingensis	Chamaedorea_seifrizii))	Geonoma_undata)	((((Reinhardtia_simplex	Reinhardtia_paiewonskiana)	Reinhardtia_latisecta)	(Orania_palindan	Roystonea_regia))	(Pelagodoxa_henryana	Sclerosperma_profizianum)))))))	Phoenix_dactylifera)	Kingia_australis);
