# Supplementary material for: Data supporting the nuclear phylogenomics of the palm subfamily Arecoideae (Arecaceae)
Source: Data Brief. 2016 Mar 2;7:532–6. doi: 10.1016/j.dib.2016.02.063 (PMC4796708; doi:10.1016/j.dib.2016.02.063)
Supplement: Supplementary file 5 — Supplementary material [file mmc5.zip › RAxML_bootstrap.Elaeis_32.raxml.tre]

((((((Calamus_caryotoides	(((Podococcus_barteri	(Geonoma_undata	Sclerosperma_profizianum))	Orania_palindan)	((Pelagodoxa_henryana	Manicaria_saccifera)	((Prestoea_acuminata	(Oenocarpus_minor	Oenocarpus_bataua))	(Dypsis_decaryi	((Hydriastele_microspadix	Burretiokentia_grandiflora)	((Veitchia_spiralis	Heterospathe_cagayanensis)	(Kentiopsis_piersoniorum	Dictyosperma_album))))))))	((((Attalea_speciosa	(((Elaeis_guineensis	Elaeis_oleifera)	Bactris_major)	(Reinhardtia_simplex	(Reinhardtia_paiewonskiana	Reinhardtia_latisecta))))	Roystonea_regia)	Iriartea_deltoidea)	Chamaedorea_seifrizii))	(Nypa_fruticans	Pseudophoenix_vinifera))	(Phoenix_dactylifera	Serenoa_repens))	Sabal_domingensis)	Kingia_australis);
((((Prestoea_acuminata	Pelagodoxa_henryana)	((Dypsis_decaryi	(((Veitchia_spiralis	Hydriastele_microspadix)	(Heterospathe_cagayanensis	Burretiokentia_grandiflora))	(Kentiopsis_piersoniorum	Dictyosperma_album)))	(((Orania_palindan	Sclerosperma_profizianum)	((Geonoma_undata	(Podococcus_barteri	Calamus_caryotoides))	((Pseudophoenix_vinifera	(Nypa_fruticans	((Phoenix_dactylifera	Serenoa_repens)	Sabal_domingensis)))	(((Attalea_speciosa	((Elaeis_guineensis	Elaeis_oleifera)	Bactris_major))	(Reinhardtia_simplex	(Reinhardtia_paiewonskiana	Reinhardtia_latisecta)))	((Chamaedorea_seifrizii	Roystonea_regia)	Iriartea_deltoidea)))))	Manicaria_saccifera)))	(Oenocarpus_minor	Oenocarpus_bataua))	Kingia_australis);
(((Phoenix_dactylifera	Serenoa_repens)	(Sabal_domingensis	(((((Roystonea_regia	((Attalea_speciosa	(((Elaeis_guineensis	Elaeis_oleifera)	Bactris_major)	(Reinhardtia_simplex	(Reinhardtia_paiewonskiana	Reinhardtia_latisecta))))	Iriartea_deltoidea))	Chamaedorea_seifrizii)	((Manicaria_saccifera	((Pelagodoxa_henryana	((Oenocarpus_minor	Oenocarpus_bataua)	Prestoea_acuminata))	(Dypsis_decaryi	(((Burretiokentia_grandiflora	Hydriastele_microspadix)	Dictyosperma_album)	((Veitchia_spiralis	Heterospathe_cagayanensis)	Kentiopsis_piersoniorum)))))	((Calamus_caryotoides	Geonoma_undata)	((Podococcus_barteri	Orania_palindan)	Sclerosperma_profizianum))))	Pseudophoenix_vinifera)	Nypa_fruticans)))	Kingia_australis);
(((Phoenix_dactylifera	Serenoa_repens)	(Sabal_domingensis	((((((Pelagodoxa_henryana	Manicaria_saccifera)	(((Oenocarpus_minor	Oenocarpus_bataua)	Prestoea_acuminata)	(Dypsis_decaryi	((Burretiokentia_grandiflora	(Kentiopsis_piersoniorum	Dictyosperma_album))	(Heterospathe_cagayanensis	(Hydriastele_microspadix	Veitchia_spiralis))))))	(Geonoma_undata	((Orania_palindan	Sclerosperma_profizianum)	(Podococcus_barteri	Calamus_caryotoides))))	(((Reinhardtia_simplex	(Reinhardtia_paiewonskiana	Reinhardtia_latisecta))	(Attalea_speciosa	((Elaeis_guineensis	Elaeis_oleifera)	Bactris_major)))	(Iriartea_deltoidea	Roystonea_regia)))	(Pseudophoenix_vinifera	Chamaedorea_seifrizii))	Nypa_fruticans)))	Kingia_australis);
(((Phoenix_dactylifera	Serenoa_repens)	(Sabal_domingensis	((((((Pelagodoxa_henryana	Manicaria_saccifera)	(((Oenocarpus_minor	Oenocarpus_bataua)	Prestoea_acuminata)	(Dictyosperma_album	((((Heterospathe_cagayanensis	Veitchia_spiralis)	Dypsis_decaryi)	Kentiopsis_piersoniorum)	(Burretiokentia_grandiflora	Hydriastele_microspadix)))))	(Geonoma_undata	((Orania_palindan	Sclerosperma_profizianum)	(Podococcus_barteri	Calamus_caryotoides))))	(((Reinhardtia_simplex	(Reinhardtia_paiewonskiana	Reinhardtia_latisecta))	(Attalea_speciosa	((Elaeis_guineensis	Elaeis_oleifera)	Bactris_major)))	(Chamaedorea_seifrizii	(Iriartea_deltoidea	Roystonea_regia))))	Pseudophoenix_vinifera)	Nypa_fruticans)))	Kingia_australis);
((((Phoenix_dactylifera	Serenoa_repens)	Sabal_domingensis)	((Pseudophoenix_vinifera	Nypa_fruticans)	((((Pelagodoxa_henryana	Manicaria_saccifera)	(((Oenocarpus_minor	Oenocarpus_bataua)	Prestoea_acuminata)	(((Dictyosperma_album	(Heterospathe_cagayanensis	(Hydriastele_microspadix	Veitchia_spiralis)))	(Burretiokentia_grandiflora	Kentiopsis_piersoniorum))	Dypsis_decaryi)))	(Geonoma_undata	((Orania_palindan	Sclerosperma_profizianum)	(Podococcus_barteri	Calamus_caryotoides))))	((Attalea_speciosa	((Elaeis_guineensis	Elaeis_oleifera)	((Reinhardtia_simplex	(Reinhardtia_paiewonskiana	Reinhardtia_latisecta))	Bactris_major)))	(Chamaedorea_seifrizii	(Iriartea_deltoidea	Roystonea_regia))))))	Kingia_australis);
((Pseudophoenix_vinifera	(((Phoenix_dactylifera	Serenoa_repens)	Sabal_domingensis)	((((Manicaria_saccifera	((Pelagodoxa_henryana	((Oenocarpus_minor	Oenocarpus_bataua)	Prestoea_acuminata))	(((Kentiopsis_piersoniorum	Dictyosperma_album)	((Burretiokentia_grandiflora	Heterospathe_cagayanensis)	(Hydriastele_microspadix	Veitchia_spiralis)))	Dypsis_decaryi)))	(Orania_palindan	Sclerosperma_profizianum))	((Geonoma_undata	Podococcus_barteri)	Calamus_caryotoides))	(Nypa_fruticans	((((Reinhardtia_simplex	(Reinhardtia_paiewonskiana	Reinhardtia_latisecta))	(Attalea_speciosa	(Bactris_major	(Elaeis_guineensis	Elaeis_oleifera))))	(Iriartea_deltoidea	Roystonea_regia))	Chamaedorea_seifrizii)))))	Kingia_australis);
((((Pelagodoxa_henryana	((Oenocarpus_minor	Oenocarpus_bataua)	Prestoea_acuminata))	(((Kentiopsis_piersoniorum	Dictyosperma_album)	((Veitchia_spiralis	Heterospathe_cagayanensis)	(Burretiokentia_grandiflora	Hydriastele_microspadix)))	Dypsis_decaryi))	((((Geonoma_undata	(Podococcus_barteri	Calamus_caryotoides))	(Orania_palindan	Sclerosperma_profizianum))	((Roystonea_regia	(((Reinhardtia_simplex	(Reinhardtia_paiewonskiana	Reinhardtia_latisecta))	(Attalea_speciosa	(Bactris_major	(Elaeis_guineensis	Elaeis_oleifera))))	Iriartea_deltoidea))	((Pseudophoenix_vinifera	Chamaedorea_seifrizii)	(((Phoenix_dactylifera	Serenoa_repens)	Sabal_domingensis)	Nypa_fruticans))))	Manicaria_saccifera))	Kingia_australis);
((Serenoa_repens	((((((Burretiokentia_grandiflora	Iriartea_deltoidea)	((Nypa_fruticans	Roystonea_regia)	((Reinhardtia_simplex	(Reinhardtia_paiewonskiana	Reinhardtia_latisecta))	(Attalea_speciosa	(Bactris_major	(Elaeis_guineensis	Elaeis_oleifera))))))	(((Pelagodoxa_henryana	Manicaria_saccifera)	(((((Dypsis_decaryi	(Kentiopsis_piersoniorum	Dictyosperma_album))	(Veitchia_spiralis	Heterospathe_cagayanensis))	Hydriastele_microspadix)	(Oenocarpus_minor	Oenocarpus_bataua))	Prestoea_acuminata))	((Geonoma_undata	(Podococcus_barteri	Calamus_caryotoides))	(Orania_palindan	Sclerosperma_profizianum))))	(Pseudophoenix_vinifera	Chamaedorea_seifrizii))	Sabal_domingensis)	Phoenix_dactylifera))	Kingia_australis);
(((((Chamaedorea_seifrizii	((Iriartea_deltoidea	Roystonea_regia)	((Reinhardtia_simplex	(Reinhardtia_paiewonskiana	Reinhardtia_latisecta))	(Attalea_speciosa	(Bactris_major	(Elaeis_guineensis	Elaeis_oleifera))))))	((Geonoma_undata	(Podococcus_barteri	Calamus_caryotoides))	((Manicaria_saccifera	((Dictyosperma_album	(((Kentiopsis_piersoniorum	((Veitchia_spiralis	Heterospathe_cagayanensis)	Dypsis_decaryi))	Hydriastele_microspadix)	Burretiokentia_grandiflora))	(Pelagodoxa_henryana	(Prestoea_acuminata	(Oenocarpus_minor	Oenocarpus_bataua)))))	(Orania_palindan	Sclerosperma_profizianum))))	(Nypa_fruticans	Pseudophoenix_vinifera))	(Sabal_domingensis	(Phoenix_dactylifera	Serenoa_repens)))	Kingia_australis);
(((Sabal_domingensis	(Phoenix_dactylifera	Serenoa_repens))	((Pseudophoenix_vinifera	((Chamaedorea_seifrizii	(((Attalea_speciosa	(Bactris_major	(Elaeis_oleifera	Elaeis_guineensis)))	((Reinhardtia_paiewonskiana	Reinhardtia_latisecta)	Reinhardtia_simplex))	(Roystonea_regia	Iriartea_deltoidea)))	((Podococcus_barteri	Geonoma_undata)	((((Prestoea_acuminata	(Oenocarpus_bataua	Oenocarpus_minor))	((Dictyosperma_album	(Dypsis_decaryi	(Kentiopsis_piersoniorum	((Heterospathe_cagayanensis	Veitchia_spiralis)	Burretiokentia_grandiflora))))	Hydriastele_microspadix))	((Calamus_caryotoides	Pelagodoxa_henryana)	Manicaria_saccifera))	(Sclerosperma_profizianum	Orania_palindan)))))	Nypa_fruticans))	Kingia_australis);
(((Sabal_domingensis	(Phoenix_dactylifera	Serenoa_repens))	((Pseudophoenix_vinifera	Nypa_fruticans)	((Chamaedorea_seifrizii	(Roystonea_regia	(Iriartea_deltoidea	((Attalea_speciosa	(Bactris_major	(Elaeis_oleifera	Elaeis_guineensis)))	((Reinhardtia_paiewonskiana	Reinhardtia_latisecta)	Reinhardtia_simplex)))))	(((Podococcus_barteri	Geonoma_undata)	(Sclerosperma_profizianum	Orania_palindan))	(((Prestoea_acuminata	(Oenocarpus_bataua	Oenocarpus_minor))	(((Heterospathe_cagayanensis	Veitchia_spiralis)	((Burretiokentia_grandiflora	Hydriastele_microspadix)	(Kentiopsis_piersoniorum	Dictyosperma_album)))	Dypsis_decaryi))	((Calamus_caryotoides	Pelagodoxa_henryana)	Manicaria_saccifera))))))	Kingia_australis);
((Pseudophoenix_vinifera	(((Sabal_domingensis	(Phoenix_dactylifera	Serenoa_repens))	Nypa_fruticans)	(((Geonoma_undata	(Sclerosperma_profizianum	((Calamus_caryotoides	Podococcus_barteri)	Orania_palindan)))	(((Prestoea_acuminata	(Oenocarpus_bataua	Oenocarpus_minor))	(Heterospathe_cagayanensis	((Kentiopsis_piersoniorum	(Dictyosperma_album	Burretiokentia_grandiflora))	(Hydriastele_microspadix	(Dypsis_decaryi	Veitchia_spiralis)))))	(Pelagodoxa_henryana	Manicaria_saccifera)))	(Chamaedorea_seifrizii	(Iriartea_deltoidea	(((Attalea_speciosa	(Bactris_major	(Elaeis_oleifera	Elaeis_guineensis)))	((Reinhardtia_paiewonskiana	Reinhardtia_latisecta)	Reinhardtia_simplex))	Roystonea_regia))))))	Kingia_australis);
((((Phoenix_dactylifera	Serenoa_repens)	(((Pseudophoenix_vinifera	Nypa_fruticans)	((((((Oenocarpus_bataua	((Pelagodoxa_henryana	Prestoea_acuminata)	Oenocarpus_minor))	((Dypsis_decaryi	((Heterospathe_cagayanensis	(Kentiopsis_piersoniorum	Burretiokentia_grandiflora))	(Hydriastele_microspadix	Veitchia_spiralis)))	Dictyosperma_album))	Manicaria_saccifera)	((Sclerosperma_profizianum	Orania_palindan)	Geonoma_undata))	(Roystonea_regia	(Iriartea_deltoidea	((Attalea_speciosa	(Bactris_major	(Elaeis_oleifera	Elaeis_guineensis)))	((Reinhardtia_paiewonskiana	Reinhardtia_latisecta)	Reinhardtia_simplex)))))	Chamaedorea_seifrizii))	(Calamus_caryotoides	Podococcus_barteri)))	Sabal_domingensis)	Kingia_australis);
((((Phoenix_dactylifera	Serenoa_repens)	(Nypa_fruticans	((((((Prestoea_acuminata	(Oenocarpus_bataua	Oenocarpus_minor))	(((Burretiokentia_grandiflora	((Dypsis_decaryi	Veitchia_spiralis)	(Heterospathe_cagayanensis	Kentiopsis_piersoniorum)))	Hydriastele_microspadix)	Dictyosperma_album))	(Pelagodoxa_henryana	Manicaria_saccifera))	((Sclerosperma_profizianum	(Podococcus_barteri	Orania_palindan))	(Calamus_caryotoides	Geonoma_undata)))	(Roystonea_regia	(Iriartea_deltoidea	((Attalea_speciosa	(Bactris_major	(Elaeis_oleifera	Elaeis_guineensis)))	((Reinhardtia_paiewonskiana	Reinhardtia_latisecta)	Reinhardtia_simplex)))))	(Pseudophoenix_vinifera	Chamaedorea_seifrizii))))	Sabal_domingensis)	Kingia_australis);
((((Phoenix_dactylifera	Serenoa_repens)	Sabal_domingensis)	(Nypa_fruticans	((((((Prestoea_acuminata	(Oenocarpus_bataua	Oenocarpus_minor))	((((Hydriastele_microspadix	(Dypsis_decaryi	Veitchia_spiralis))	(Kentiopsis_piersoniorum	Dictyosperma_album))	Heterospathe_cagayanensis)	Burretiokentia_grandiflora))	((Calamus_caryotoides	Pelagodoxa_henryana)	Manicaria_saccifera))	((Podococcus_barteri	(Orania_palindan	Sclerosperma_profizianum))	Geonoma_undata))	(Roystonea_regia	(Iriartea_deltoidea	((Attalea_speciosa	(Bactris_major	(Elaeis_oleifera	Elaeis_guineensis)))	((Reinhardtia_paiewonskiana	Reinhardtia_latisecta)	Reinhardtia_simplex)))))	(Pseudophoenix_vinifera	Chamaedorea_seifrizii))))	Kingia_australis);
((((Phoenix_dactylifera	Serenoa_repens)	Sabal_domingensis)	((((((Prestoea_acuminata	(Oenocarpus_bataua	Oenocarpus_minor))	(((Hydriastele_microspadix	(Kentiopsis_piersoniorum	(Dypsis_decaryi	(Veitchia_spiralis	Heterospathe_cagayanensis))))	Burretiokentia_grandiflora)	Dictyosperma_album))	(Pelagodoxa_henryana	Manicaria_saccifera))	(Sclerosperma_profizianum	(((Calamus_caryotoides	Podococcus_barteri)	Geonoma_undata)	Orania_palindan)))	(((Attalea_speciosa	(Bactris_major	(Elaeis_oleifera	Elaeis_guineensis)))	((Reinhardtia_paiewonskiana	Reinhardtia_latisecta)	Reinhardtia_simplex))	(Chamaedorea_seifrizii	(Nypa_fruticans	(Roystonea_regia	Iriartea_deltoidea)))))	Pseudophoenix_vinifera))	Kingia_australis);
((((Phoenix_dactylifera	Serenoa_repens)	Sabal_domingensis)	(Pseudophoenix_vinifera	(Chamaedorea_seifrizii	((((Pelagodoxa_henryana	((Prestoea_acuminata	(Oenocarpus_bataua	Oenocarpus_minor))	(Hydriastele_microspadix	(((Kentiopsis_piersoniorum	((Dypsis_decaryi	Veitchia_spiralis)	Heterospathe_cagayanensis))	Burretiokentia_grandiflora)	Dictyosperma_album))))	Manicaria_saccifera)	(((Calamus_caryotoides	Podococcus_barteri)	Geonoma_undata)	(Orania_palindan	Sclerosperma_profizianum)))	(((Reinhardtia_paiewonskiana	Reinhardtia_latisecta)	Reinhardtia_simplex)	(((Roystonea_regia	(Iriartea_deltoidea	Nypa_fruticans))	Attalea_speciosa)	(Bactris_major	(Elaeis_oleifera	Elaeis_guineensis))))))))	Kingia_australis);
((((((Phoenix_dactylifera	Serenoa_repens)	Sabal_domingensis)	Nypa_fruticans)	((((((Prestoea_acuminata	(Oenocarpus_bataua	Oenocarpus_minor))	(((Hydriastele_microspadix	Dictyosperma_album)	(Kentiopsis_piersoniorum	((Dypsis_decaryi	Veitchia_spiralis)	Heterospathe_cagayanensis)))	Burretiokentia_grandiflora))	Manicaria_saccifera)	(Calamus_caryotoides	Pelagodoxa_henryana))	((Podococcus_barteri	Geonoma_undata)	(Orania_palindan	Sclerosperma_profizianum)))	((((Attalea_speciosa	(Chamaedorea_seifrizii	(Bactris_major	(Elaeis_oleifera	Elaeis_guineensis))))	((Reinhardtia_paiewonskiana	Reinhardtia_latisecta)	Reinhardtia_simplex))	Iriartea_deltoidea)	Roystonea_regia)))	Pseudophoenix_vinifera)	Kingia_australis);
((Sabal_domingensis	((Phoenix_dactylifera	Serenoa_repens)	(Nypa_fruticans	((Chamaedorea_seifrizii	Pseudophoenix_vinifera)	(((((Attalea_speciosa	(Bactris_major	(Elaeis_oleifera	Elaeis_guineensis)))	((Reinhardtia_paiewonskiana	Reinhardtia_latisecta)	Reinhardtia_simplex))	Iriartea_deltoidea)	Roystonea_regia)	(((((Pelagodoxa_henryana	Prestoea_acuminata)	(Oenocarpus_bataua	Oenocarpus_minor))	(((Hydriastele_microspadix	((Kentiopsis_piersoniorum	Burretiokentia_grandiflora)	(Veitchia_spiralis	Heterospathe_cagayanensis)))	Dictyosperma_album)	Dypsis_decaryi))	Manicaria_saccifera)	(((Calamus_caryotoides	Podococcus_barteri)	Geonoma_undata)	(Orania_palindan	Sclerosperma_profizianum))))))))	Kingia_australis);
((Pseudophoenix_vinifera	(((((Podococcus_barteri	(Geonoma_undata	Sclerosperma_profizianum))	Orania_palindan)	((Calamus_caryotoides	Manicaria_saccifera)	(Pelagodoxa_henryana	(Prestoea_acuminata	((Oenocarpus_minor	Oenocarpus_bataua)	(Dictyosperma_album	((Burretiokentia_grandiflora	Hydriastele_microspadix)	(Kentiopsis_piersoniorum	((Veitchia_spiralis	Heterospathe_cagayanensis)	Dypsis_decaryi)))))))))	(Chamaedorea_seifrizii	(Iriartea_deltoidea	(Roystonea_regia	(((Reinhardtia_latisecta	Reinhardtia_paiewonskiana)	Reinhardtia_simplex)	(Attalea_speciosa	((Elaeis_guineensis	Elaeis_oleifera)	Bactris_major)))))))	(((Phoenix_dactylifera	Serenoa_repens)	Sabal_domingensis)	Nypa_fruticans)))	Kingia_australis);
((((Phoenix_dactylifera	Serenoa_repens)	Sabal_domingensis)	(Nypa_fruticans	(Pseudophoenix_vinifera	((((Podococcus_barteri	(Geonoma_undata	Sclerosperma_profizianum))	Orania_palindan)	((Calamus_caryotoides	Manicaria_saccifera)	(Pelagodoxa_henryana	((Dictyosperma_album	(Hydriastele_microspadix	((Burretiokentia_grandiflora	Kentiopsis_piersoniorum)	((Veitchia_spiralis	Heterospathe_cagayanensis)	Dypsis_decaryi))))	(Prestoea_acuminata	(Oenocarpus_minor	Oenocarpus_bataua))))))	(Chamaedorea_seifrizii	((((Reinhardtia_latisecta	Reinhardtia_paiewonskiana)	Reinhardtia_simplex)	(Attalea_speciosa	((Elaeis_guineensis	Elaeis_oleifera)	Bactris_major)))	(Iriartea_deltoidea	Roystonea_regia)))))))	Kingia_australis);
((((Phoenix_dactylifera	Serenoa_repens)	Sabal_domingensis)	(Nypa_fruticans	(Pseudophoenix_vinifera	(((Calamus_caryotoides	((Geonoma_undata	Sclerosperma_profizianum)	(Orania_palindan	Podococcus_barteri)))	((Pelagodoxa_henryana	Manicaria_saccifera)	((Dypsis_decaryi	(((Burretiokentia_grandiflora	Dictyosperma_album)	Hydriastele_microspadix)	(Kentiopsis_piersoniorum	(Veitchia_spiralis	Heterospathe_cagayanensis))))	(Prestoea_acuminata	(Oenocarpus_minor	Oenocarpus_bataua)))))	(Chamaedorea_seifrizii	((((((Elaeis_guineensis	Elaeis_oleifera)	Bactris_major)	Iriartea_deltoidea)	((Reinhardtia_latisecta	Reinhardtia_paiewonskiana)	Reinhardtia_simplex))	Attalea_speciosa)	Roystonea_regia))))))	Kingia_australis);
((((Phoenix_dactylifera	Serenoa_repens)	Sabal_domingensis)	(Nypa_fruticans	((((Sclerosperma_profizianum	Orania_palindan)	((Calamus_caryotoides	Podococcus_barteri)	Geonoma_undata))	(Manicaria_saccifera	(((Dypsis_decaryi	(((Hydriastele_microspadix	(Burretiokentia_grandiflora	Kentiopsis_piersoniorum))	(Veitchia_spiralis	Heterospathe_cagayanensis))	Dictyosperma_album))	(Prestoea_acuminata	(Oenocarpus_minor	Oenocarpus_bataua)))	Pelagodoxa_henryana)))	(((Pseudophoenix_vinifera	Roystonea_regia)	Chamaedorea_seifrizii)	((((Reinhardtia_latisecta	Reinhardtia_paiewonskiana)	Reinhardtia_simplex)	(Attalea_speciosa	((Elaeis_guineensis	Elaeis_oleifera)	Bactris_major)))	Iriartea_deltoidea)))))	Kingia_australis);
((Pseudophoenix_vinifera	(Roystonea_regia	(((((((Phoenix_dactylifera	Serenoa_repens)	Sabal_domingensis)	Nypa_fruticans)	(((Manicaria_saccifera	((((Oenocarpus_minor	Oenocarpus_bataua)	Prestoea_acuminata)	((Hydriastele_microspadix	(Dypsis_decaryi	(Burretiokentia_grandiflora	(Kentiopsis_piersoniorum	(Veitchia_spiralis	Heterospathe_cagayanensis)))))	Dictyosperma_album))	(Calamus_caryotoides	Pelagodoxa_henryana)))	(Sclerosperma_profizianum	Orania_palindan))	(Podococcus_barteri	Geonoma_undata)))	(((Reinhardtia_latisecta	Reinhardtia_paiewonskiana)	Reinhardtia_simplex)	(Attalea_speciosa	((Elaeis_guineensis	Elaeis_oleifera)	Bactris_major))))	Chamaedorea_seifrizii)	Iriartea_deltoidea)))	Kingia_australis);
((((Phoenix_dactylifera	Serenoa_repens)	Sabal_domingensis)	(Nypa_fruticans	((((((Calamus_caryotoides	Pelagodoxa_henryana)	Manicaria_saccifera)	(((Oenocarpus_minor	Oenocarpus_bataua)	Prestoea_acuminata)	(((Hydriastele_microspadix	(Burretiokentia_grandiflora	(Kentiopsis_piersoniorum	(Veitchia_spiralis	Heterospathe_cagayanensis))))	Dictyosperma_album)	Dypsis_decaryi)))	(Podococcus_barteri	(Sclerosperma_profizianum	Orania_palindan)))	Geonoma_undata)	(((Iriartea_deltoidea	(((Reinhardtia_latisecta	Reinhardtia_paiewonskiana)	Reinhardtia_simplex)	(Attalea_speciosa	((Elaeis_guineensis	Elaeis_oleifera)	Bactris_major))))	Roystonea_regia)	(Pseudophoenix_vinifera	Chamaedorea_seifrizii)))))	Kingia_australis);
((Attalea_speciosa	(((Elaeis_guineensis	Elaeis_oleifera)	Bactris_major)	(((Roystonea_regia	(((((Phoenix_dactylifera	Serenoa_repens)	Sabal_domingensis)	(Nypa_fruticans	Pseudophoenix_vinifera))	(((Calamus_caryotoides	Podococcus_barteri)	Geonoma_undata)	((Sclerosperma_profizianum	Orania_palindan)	((Pelagodoxa_henryana	Manicaria_saccifera)	(((Oenocarpus_minor	Oenocarpus_bataua)	Prestoea_acuminata)	(((Hydriastele_microspadix	(Burretiokentia_grandiflora	(Kentiopsis_piersoniorum	(Veitchia_spiralis	Heterospathe_cagayanensis))))	Dictyosperma_album)	Dypsis_decaryi))))))	Chamaedorea_seifrizii))	Iriartea_deltoidea)	((Reinhardtia_latisecta	Reinhardtia_paiewonskiana)	Reinhardtia_simplex))))	Kingia_australis);
((Pseudophoenix_vinifera	((((((Orania_palindan	Sclerosperma_profizianum)	((Calamus_caryotoides	Podococcus_barteri)	Geonoma_undata))	((Pelagodoxa_henryana	Manicaria_saccifera)	(((Oenocarpus_minor	Oenocarpus_bataua)	Prestoea_acuminata)	(Heterospathe_cagayanensis	((Dypsis_decaryi	((Kentiopsis_piersoniorum	Dictyosperma_album)	Burretiokentia_grandiflora))	(Hydriastele_microspadix	Veitchia_spiralis))))))	(((Iriartea_deltoidea	(((Reinhardtia_latisecta	Reinhardtia_paiewonskiana)	Reinhardtia_simplex)	(Attalea_speciosa	((Elaeis_guineensis	Elaeis_oleifera)	Bactris_major))))	Roystonea_regia)	Chamaedorea_seifrizii))	((Phoenix_dactylifera	Serenoa_repens)	Sabal_domingensis))	Nypa_fruticans))	Kingia_australis);
(((Phoenix_dactylifera	Serenoa_repens)	(((Nypa_fruticans	Pseudophoenix_vinifera)	(((((Manicaria_saccifera	((((Oenocarpus_minor	Oenocarpus_bataua)	Prestoea_acuminata)	(Dypsis_decaryi	((Veitchia_spiralis	Heterospathe_cagayanensis)	((Kentiopsis_piersoniorum	(Dictyosperma_album	Burretiokentia_grandiflora))	Hydriastele_microspadix))))	Pelagodoxa_henryana))	(Orania_palindan	Sclerosperma_profizianum))	((Calamus_caryotoides	Podococcus_barteri)	Geonoma_undata))	((Iriartea_deltoidea	(((Reinhardtia_latisecta	Reinhardtia_paiewonskiana)	Reinhardtia_simplex)	(Attalea_speciosa	((Elaeis_guineensis	Elaeis_oleifera)	Bactris_major))))	Roystonea_regia))	Chamaedorea_seifrizii))	Sabal_domingensis))	Kingia_australis);
(((Phoenix_dactylifera	Serenoa_repens)	((Nypa_fruticans	((Pseudophoenix_vinifera	Chamaedorea_seifrizii)	(((Iriartea_deltoidea	(((Reinhardtia_latisecta	Reinhardtia_paiewonskiana)	Reinhardtia_simplex)	(Attalea_speciosa	((Elaeis_guineensis	Elaeis_oleifera)	Bactris_major))))	Roystonea_regia)	((Manicaria_saccifera	((((Oenocarpus_minor	Oenocarpus_bataua)	Prestoea_acuminata)	Pelagodoxa_henryana)	(Dypsis_decaryi	(((Veitchia_spiralis	Hydriastele_microspadix)	((Kentiopsis_piersoniorum	Dictyosperma_album)	Heterospathe_cagayanensis))	Burretiokentia_grandiflora))))	(((Orania_palindan	Sclerosperma_profizianum)	(Calamus_caryotoides	Podococcus_barteri))	Geonoma_undata)))))	Sabal_domingensis))	Kingia_australis);
((Phoenix_dactylifera	((Serenoa_repens	(((Chamaedorea_seifrizii	((((Reinhardtia_simplex	(Reinhardtia_paiewonskiana	Reinhardtia_latisecta))	((Bactris_major	(Elaeis_oleifera	Elaeis_guineensis))	Attalea_speciosa))	(Nypa_fruticans	Iriartea_deltoidea))	Roystonea_regia))	((((((Burretiokentia_grandiflora	(Hydriastele_microspadix	((Dypsis_decaryi	(Heterospathe_cagayanensis	Veitchia_spiralis))	Kentiopsis_piersoniorum)))	Dictyosperma_album)	((Oenocarpus_bataua	Oenocarpus_minor)	Prestoea_acuminata))	Manicaria_saccifera)	Pelagodoxa_henryana)	(Geonoma_undata	((Calamus_caryotoides	Podococcus_barteri)	(Orania_palindan	Sclerosperma_profizianum)))))	Pseudophoenix_vinifera))	Sabal_domingensis))	Kingia_australis);
((Pseudophoenix_vinifera	(((Nypa_fruticans	(Sabal_domingensis	(Phoenix_dactylifera	Serenoa_repens)))	(((((Reinhardtia_simplex	(Reinhardtia_paiewonskiana	Reinhardtia_latisecta))	((Bactris_major	(Elaeis_oleifera	Elaeis_guineensis))	Attalea_speciosa))	Iriartea_deltoidea)	Roystonea_regia)	(((((((Heterospathe_cagayanensis	Veitchia_spiralis)	((Burretiokentia_grandiflora	Kentiopsis_piersoniorum)	Dictyosperma_album))	Hydriastele_microspadix)	Dypsis_decaryi)	((Oenocarpus_bataua	Oenocarpus_minor)	Prestoea_acuminata))	((Calamus_caryotoides	Pelagodoxa_henryana)	Manicaria_saccifera))	(Geonoma_undata	(Podococcus_barteri	(Orania_palindan	Sclerosperma_profizianum))))))	Chamaedorea_seifrizii))	Kingia_australis);
(((Phoenix_dactylifera	Serenoa_repens)	(((((Chamaedorea_seifrizii	((((Reinhardtia_simplex	(Reinhardtia_paiewonskiana	Reinhardtia_latisecta))	((Bactris_major	(Elaeis_oleifera	Elaeis_guineensis))	Attalea_speciosa))	Iriartea_deltoidea)	Roystonea_regia))	(((Prestoea_acuminata	((Dictyosperma_album	(Burretiokentia_grandiflora	(((Dypsis_decaryi	Kentiopsis_piersoniorum)	(Heterospathe_cagayanensis	Veitchia_spiralis))	Hydriastele_microspadix)))	(Oenocarpus_bataua	Oenocarpus_minor)))	((Calamus_caryotoides	Pelagodoxa_henryana)	Manicaria_saccifera))	(Geonoma_undata	(Podococcus_barteri	(Orania_palindan	Sclerosperma_profizianum)))))	Pseudophoenix_vinifera)	Nypa_fruticans)	Sabal_domingensis))	Kingia_australis);
((Pseudophoenix_vinifera	(Chamaedorea_seifrizii	((Nypa_fruticans	((((Reinhardtia_simplex	(Reinhardtia_paiewonskiana	Reinhardtia_latisecta))	((Bactris_major	(Elaeis_oleifera	Elaeis_guineensis))	Attalea_speciosa))	Iriartea_deltoidea)	Roystonea_regia))	((((((((Burretiokentia_grandiflora	Kentiopsis_piersoniorum)	(Heterospathe_cagayanensis	Veitchia_spiralis))	Hydriastele_microspadix)	(Dypsis_decaryi	Dictyosperma_album))	(Prestoea_acuminata	(Oenocarpus_minor	Oenocarpus_bataua)))	((Calamus_caryotoides	Pelagodoxa_henryana)	Manicaria_saccifera))	((Orania_palindan	Sclerosperma_profizianum)	(Geonoma_undata	Podococcus_barteri)))	((Serenoa_repens	Phoenix_dactylifera)	Sabal_domingensis)))))	Kingia_australis);
((Pseudophoenix_vinifera	(((Serenoa_repens	Phoenix_dactylifera)	Sabal_domingensis)	((Chamaedorea_seifrizii	((Roystonea_regia	(Nypa_fruticans	((Reinhardtia_simplex	(Reinhardtia_paiewonskiana	Reinhardtia_latisecta))	((Bactris_major	(Elaeis_oleifera	Elaeis_guineensis))	Attalea_speciosa))))	Iriartea_deltoidea))	((((Pelagodoxa_henryana	((((Kentiopsis_piersoniorum	(Heterospathe_cagayanensis	Veitchia_spiralis))	(Burretiokentia_grandiflora	Hydriastele_microspadix))	(Dypsis_decaryi	Dictyosperma_album))	(Prestoea_acuminata	(Oenocarpus_minor	Oenocarpus_bataua))))	Manicaria_saccifera)	(Orania_palindan	Sclerosperma_profizianum))	(Geonoma_undata	(Calamus_caryotoides	Podococcus_barteri))))))	Kingia_australis);
(((Serenoa_repens	Phoenix_dactylifera)	(Sabal_domingensis	((((((Pelagodoxa_henryana	(((Dictyosperma_album	(((Burretiokentia_grandiflora	Kentiopsis_piersoniorum)	(Heterospathe_cagayanensis	Veitchia_spiralis))	Hydriastele_microspadix))	Dypsis_decaryi)	(Prestoea_acuminata	(Oenocarpus_minor	Oenocarpus_bataua))))	Manicaria_saccifera)	(Orania_palindan	Sclerosperma_profizianum))	((Pseudophoenix_vinifera	Geonoma_undata)	(Calamus_caryotoides	Podococcus_barteri)))	((((Reinhardtia_simplex	(Reinhardtia_paiewonskiana	Reinhardtia_latisecta))	((Elaeis_oleifera	Elaeis_guineensis)	(Attalea_speciosa	Bactris_major)))	Iriartea_deltoidea)	(Chamaedorea_seifrizii	Roystonea_regia)))	Nypa_fruticans)))	Kingia_australis);
((Serenoa_repens	((Sabal_domingensis	(((((Orania_palindan	Sclerosperma_profizianum)	(Geonoma_undata	(Calamus_caryotoides	Podococcus_barteri)))	((((((Kentiopsis_piersoniorum	(Heterospathe_cagayanensis	Veitchia_spiralis))	(Hydriastele_microspadix	Dictyosperma_album))	Burretiokentia_grandiflora)	Dypsis_decaryi)	(Prestoea_acuminata	(Oenocarpus_minor	Oenocarpus_bataua)))	(Pelagodoxa_henryana	Manicaria_saccifera)))	((((((Reinhardtia_simplex	(Reinhardtia_paiewonskiana	Reinhardtia_latisecta))	((Elaeis_oleifera	Elaeis_guineensis)	(Attalea_speciosa	Bactris_major)))	Iriartea_deltoidea)	Roystonea_regia)	Nypa_fruticans)	Chamaedorea_seifrizii))	Pseudophoenix_vinifera))	Phoenix_dactylifera))	Kingia_australis);
(((((((((Orania_palindan	Podococcus_barteri)	Sclerosperma_profizianum)	Geonoma_undata)	(((((((Hydriastele_microspadix	Veitchia_spiralis)	(Kentiopsis_piersoniorum	Dictyosperma_album))	Heterospathe_cagayanensis)	Burretiokentia_grandiflora)	Dypsis_decaryi)	(Prestoea_acuminata	(Oenocarpus_minor	Oenocarpus_bataua)))	((Calamus_caryotoides	Pelagodoxa_henryana)	Manicaria_saccifera)))	((Pseudophoenix_vinifera	Nypa_fruticans)	(Chamaedorea_seifrizii	(((Reinhardtia_simplex	(Reinhardtia_paiewonskiana	Reinhardtia_latisecta))	(((Elaeis_oleifera	Elaeis_guineensis)	Bactris_major)	Attalea_speciosa))	(Iriartea_deltoidea	Roystonea_regia)))))	Sabal_domingensis)	Serenoa_repens)	Phoenix_dactylifera)	Kingia_australis);
(((((((Orania_palindan	Sclerosperma_profizianum)	(Calamus_caryotoides	Podococcus_barteri))	((Pelagodoxa_henryana	((((Burretiokentia_grandiflora	(Kentiopsis_piersoniorum	(Veitchia_spiralis	Heterospathe_cagayanensis)))	Hydriastele_microspadix)	(Dypsis_decaryi	Dictyosperma_album))	(Prestoea_acuminata	(Oenocarpus_minor	Oenocarpus_bataua))))	Manicaria_saccifera))	(Geonoma_undata	Pseudophoenix_vinifera))	(Nypa_fruticans	(Chamaedorea_seifrizii	((((Reinhardtia_simplex	(Reinhardtia_paiewonskiana	Reinhardtia_latisecta))	(((Elaeis_oleifera	Elaeis_guineensis)	Bactris_major)	Attalea_speciosa))	Iriartea_deltoidea)	Roystonea_regia))))	(Sabal_domingensis	(Serenoa_repens	Phoenix_dactylifera)))	Kingia_australis);
((Pseudophoenix_vinifera	((Sabal_domingensis	(Serenoa_repens	Phoenix_dactylifera))	((((Orania_palindan	Sclerosperma_profizianum)	(Geonoma_undata	(Calamus_caryotoides	Podococcus_barteri)))	(Manicaria_saccifera	(((((Heterospathe_cagayanensis	(Hydriastele_microspadix	Veitchia_spiralis))	(Dictyosperma_album	(Kentiopsis_piersoniorum	Burretiokentia_grandiflora)))	Dypsis_decaryi)	((Prestoea_acuminata	Oenocarpus_minor)	Oenocarpus_bataua))	Pelagodoxa_henryana)))	(Iriartea_deltoidea	((Roystonea_regia	(Nypa_fruticans	((Reinhardtia_simplex	(Reinhardtia_paiewonskiana	Reinhardtia_latisecta))	(((Elaeis_oleifera	Elaeis_guineensis)	Bactris_major)	Attalea_speciosa))))	Chamaedorea_seifrizii)))))	Kingia_australis);
((Sabal_domingensis	(((((((Calamus_caryotoides	(Geonoma_undata	Podococcus_barteri))	((((((Hydriastele_microspadix	(Burretiokentia_grandiflora	(Kentiopsis_piersoniorum	(Heterospathe_cagayanensis	Veitchia_spiralis))))	Dictyosperma_album)	Dypsis_decaryi)	(Prestoea_acuminata	(Oenocarpus_bataua	Oenocarpus_minor)))	(Pelagodoxa_henryana	Manicaria_saccifera))	(Sclerosperma_profizianum	Orania_palindan)))	(((Reinhardtia_simplex	(Reinhardtia_paiewonskiana	Reinhardtia_latisecta))	(Attalea_speciosa	(Bactris_major	(Elaeis_guineensis	Elaeis_oleifera))))	(Roystonea_regia	Iriartea_deltoidea)))	Chamaedorea_seifrizii)	Nypa_fruticans)	Pseudophoenix_vinifera)	(Serenoa_repens	Phoenix_dactylifera)))	Kingia_australis);
((Serenoa_repens	(Phoenix_dactylifera	(Sabal_domingensis	(((((Calamus_caryotoides	(Geonoma_undata	Podococcus_barteri))	(((((Hydriastele_microspadix	((Heterospathe_cagayanensis	Veitchia_spiralis)	(Burretiokentia_grandiflora	(Dypsis_decaryi	Kentiopsis_piersoniorum))))	Dictyosperma_album)	(Prestoea_acuminata	(Oenocarpus_bataua	Oenocarpus_minor)))	(Pelagodoxa_henryana	Manicaria_saccifera))	(Sclerosperma_profizianum	Orania_palindan)))	(((Reinhardtia_simplex	(Reinhardtia_paiewonskiana	Reinhardtia_latisecta))	(Attalea_speciosa	(Bactris_major	(Elaeis_guineensis	Elaeis_oleifera))))	(Chamaedorea_seifrizii	(Roystonea_regia	Iriartea_deltoidea))))	Pseudophoenix_vinifera)	Nypa_fruticans))))	Kingia_australis);
((((((((Orania_palindan	(Geonoma_undata	(Podococcus_barteri	Calamus_caryotoides)))	Sclerosperma_profizianum)	((((((Burretiokentia_grandiflora	Hydriastele_microspadix)	((Heterospathe_cagayanensis	Veitchia_spiralis)	Kentiopsis_piersoniorum))	(Dypsis_decaryi	Dictyosperma_album))	(Prestoea_acuminata	(Oenocarpus_bataua	Oenocarpus_minor)))	Pelagodoxa_henryana)	Manicaria_saccifera))	((Iriartea_deltoidea	((Reinhardtia_simplex	(Reinhardtia_paiewonskiana	Reinhardtia_latisecta))	(Attalea_speciosa	(Bactris_major	(Elaeis_guineensis	Elaeis_oleifera)))))	Roystonea_regia))	(Chamaedorea_seifrizii	Pseudophoenix_vinifera))	Nypa_fruticans)	((Serenoa_repens	Phoenix_dactylifera)	Sabal_domingensis))	Kingia_australis);
((((((((Podococcus_barteri	Calamus_caryotoides)	Geonoma_undata)	(Orania_palindan	Sclerosperma_profizianum))	(((Prestoea_acuminata	((Oenocarpus_bataua	Oenocarpus_minor)	((Hydriastele_microspadix	(Heterospathe_cagayanensis	((Burretiokentia_grandiflora	Veitchia_spiralis)	Kentiopsis_piersoniorum)))	Dictyosperma_album)))	(Manicaria_saccifera	Pelagodoxa_henryana))	Dypsis_decaryi))	(Chamaedorea_seifrizii	((Iriartea_deltoidea	Roystonea_regia)	((Reinhardtia_simplex	(Reinhardtia_paiewonskiana	Reinhardtia_latisecta))	(Attalea_speciosa	(Bactris_major	(Elaeis_guineensis	Elaeis_oleifera)))))))	(Pseudophoenix_vinifera	Nypa_fruticans))	((Serenoa_repens	Phoenix_dactylifera)	Sabal_domingensis))	Kingia_australis);
((Pseudophoenix_vinifera	(((((Podococcus_barteri	Calamus_caryotoides)	Geonoma_undata)	(Chamaedorea_seifrizii	(Orania_palindan	Sclerosperma_profizianum)))	((((Manicaria_saccifera	Pelagodoxa_henryana)	((Prestoea_acuminata	(Oenocarpus_bataua	Oenocarpus_minor))	(((((Veitchia_spiralis	Heterospathe_cagayanensis)	Kentiopsis_piersoniorum)	Hydriastele_microspadix)	Dictyosperma_album)	Dypsis_decaryi)))	(Roystonea_regia	(((Reinhardtia_simplex	(Reinhardtia_paiewonskiana	Reinhardtia_latisecta))	(Attalea_speciosa	(Bactris_major	(Elaeis_guineensis	Elaeis_oleifera))))	Iriartea_deltoidea)))	Burretiokentia_grandiflora))	(Nypa_fruticans	((Serenoa_repens	Phoenix_dactylifera)	Sabal_domingensis))))	Kingia_australis);
((Phoenix_dactylifera	(Sabal_domingensis	(((Podococcus_barteri	Calamus_caryotoides)	(((Iriartea_deltoidea	(Roystonea_regia	((Reinhardtia_simplex	(Reinhardtia_paiewonskiana	Reinhardtia_latisecta))	(Attalea_speciosa	(Bactris_major	(Elaeis_guineensis	Elaeis_oleifera))))))	(Nypa_fruticans	((Manicaria_saccifera	(((Pelagodoxa_henryana	(Prestoea_acuminata	Oenocarpus_minor))	Oenocarpus_bataua)	(Hydriastele_microspadix	((Dypsis_decaryi	Dictyosperma_album)	(Burretiokentia_grandiflora	((Veitchia_spiralis	Heterospathe_cagayanensis)	Kentiopsis_piersoniorum))))))	(Orania_palindan	Sclerosperma_profizianum))))	(Chamaedorea_seifrizii	(Geonoma_undata	Pseudophoenix_vinifera))))	Serenoa_repens)))	Kingia_australis);
((((Phoenix_dactylifera	Serenoa_repens)	(((((((Pelagodoxa_henryana	(Calamus_caryotoides	Manicaria_saccifera))	((Prestoea_acuminata	(Oenocarpus_minor	Oenocarpus_bataua))	(Dictyosperma_album	((Hydriastele_microspadix	((Veitchia_spiralis	Heterospathe_cagayanensis)	(Burretiokentia_grandiflora	Kentiopsis_piersoniorum)))	Dypsis_decaryi))))	(Orania_palindan	Sclerosperma_profizianum))	(Geonoma_undata	Podococcus_barteri))	(((Reinhardtia_simplex	(Reinhardtia_paiewonskiana	Reinhardtia_latisecta))	(Attalea_speciosa	(Bactris_major	(Elaeis_guineensis	Elaeis_oleifera))))	((Iriartea_deltoidea	Chamaedorea_seifrizii)	Roystonea_regia)))	Pseudophoenix_vinifera)	Nypa_fruticans))	Sabal_domingensis)	Kingia_australis);
((Pseudophoenix_vinifera	((((Orania_palindan	Sclerosperma_profizianum)	((Geonoma_undata	(Calamus_caryotoides	Podococcus_barteri))	((((Reinhardtia_simplex	(Reinhardtia_paiewonskiana	Reinhardtia_latisecta))	(Attalea_speciosa	(Bactris_major	(Elaeis_guineensis	Elaeis_oleifera))))	((Iriartea_deltoidea	Chamaedorea_seifrizii)	Roystonea_regia))	(Nypa_fruticans	(Serenoa_repens	(Sabal_domingensis	Phoenix_dactylifera))))))	(Pelagodoxa_henryana	Manicaria_saccifera))	((Oenocarpus_bataua	(Prestoea_acuminata	Oenocarpus_minor))	(((Veitchia_spiralis	Hydriastele_microspadix)	Heterospathe_cagayanensis)	(((Kentiopsis_piersoniorum	Burretiokentia_grandiflora)	Dictyosperma_album)	Dypsis_decaryi)))))	Kingia_australis);
((((((((Pelagodoxa_henryana	Manicaria_saccifera)	((Oenocarpus_bataua	(Prestoea_acuminata	Oenocarpus_minor))	(((Dypsis_decaryi	((Veitchia_spiralis	Hydriastele_microspadix)	Burretiokentia_grandiflora))	(Kentiopsis_piersoniorum	Heterospathe_cagayanensis))	Dictyosperma_album)))	Sclerosperma_profizianum)	(Orania_palindan	(Geonoma_undata	(Calamus_caryotoides	Podococcus_barteri))))	(((Attalea_speciosa	((Bactris_major	(Elaeis_guineensis	Elaeis_oleifera))	(Reinhardtia_simplex	(Reinhardtia_paiewonskiana	Reinhardtia_latisecta))))	(Iriartea_deltoidea	Roystonea_regia))	Chamaedorea_seifrizii))	(Pseudophoenix_vinifera	Nypa_fruticans))	((Serenoa_repens	Phoenix_dactylifera)	Sabal_domingensis))	Kingia_australis);
((Pseudophoenix_vinifera	(Chamaedorea_seifrizii	((Nypa_fruticans	((Serenoa_repens	Phoenix_dactylifera)	Sabal_domingensis))	(((Manicaria_saccifera	(Pelagodoxa_henryana	((Dictyosperma_album	(Dypsis_decaryi	((Veitchia_spiralis	Hydriastele_microspadix)	(Kentiopsis_piersoniorum	(Burretiokentia_grandiflora	Heterospathe_cagayanensis)))))	(Prestoea_acuminata	(Oenocarpus_bataua	Oenocarpus_minor)))))	(((Sclerosperma_profizianum	Geonoma_undata)	(Calamus_caryotoides	Podococcus_barteri))	Orania_palindan))	(Roystonea_regia	(((Reinhardtia_simplex	(Reinhardtia_paiewonskiana	Reinhardtia_latisecta))	(Attalea_speciosa	(Bactris_major	(Elaeis_guineensis	Elaeis_oleifera))))	Iriartea_deltoidea))))))	Kingia_australis);
((((((((Manicaria_saccifera	(Calamus_caryotoides	Pelagodoxa_henryana))	((Dictyosperma_album	(Burretiokentia_grandiflora	(Hydriastele_microspadix	((Dypsis_decaryi	(Heterospathe_cagayanensis	Veitchia_spiralis))	Kentiopsis_piersoniorum))))	(Prestoea_acuminata	(Oenocarpus_minor	Oenocarpus_bataua))))	((Geonoma_undata	Podococcus_barteri)	(Sclerosperma_profizianum	Orania_palindan)))	(Chamaedorea_seifrizii	(((Reinhardtia_simplex	(Reinhardtia_latisecta	Reinhardtia_paiewonskiana))	((Bactris_major	(Elaeis_oleifera	Elaeis_guineensis))	Attalea_speciosa))	(Roystonea_regia	Iriartea_deltoidea))))	Nypa_fruticans)	(Serenoa_repens	(Sabal_domingensis	Phoenix_dactylifera)))	Pseudophoenix_vinifera)	Kingia_australis);
(((Sabal_domingensis	(Phoenix_dactylifera	Serenoa_repens))	((((Chamaedorea_seifrizii	(Roystonea_regia	(Iriartea_deltoidea	((Reinhardtia_simplex	(Reinhardtia_latisecta	Reinhardtia_paiewonskiana))	((Bactris_major	(Elaeis_oleifera	Elaeis_guineensis))	Attalea_speciosa)))))	((((Manicaria_saccifera	Pelagodoxa_henryana)	((((Kentiopsis_piersoniorum	(Burretiokentia_grandiflora	Dictyosperma_album))	((Hydriastele_microspadix	Veitchia_spiralis)	Heterospathe_cagayanensis))	Dypsis_decaryi)	(Prestoea_acuminata	(Oenocarpus_minor	Oenocarpus_bataua))))	(Sclerosperma_profizianum	Orania_palindan))	(Geonoma_undata	(Calamus_caryotoides	Podococcus_barteri))))	Pseudophoenix_vinifera)	Nypa_fruticans))	Kingia_australis);
(((Sabal_domingensis	(Phoenix_dactylifera	Serenoa_repens))	(((Pseudophoenix_vinifera	Chamaedorea_seifrizii)	((((Sclerosperma_profizianum	Orania_palindan)	(Geonoma_undata	(Calamus_caryotoides	Podococcus_barteri)))	((Manicaria_saccifera	Pelagodoxa_henryana)	(((((Kentiopsis_piersoniorum	(Burretiokentia_grandiflora	Heterospathe_cagayanensis))	(Hydriastele_microspadix	Veitchia_spiralis))	Dictyosperma_album)	Dypsis_decaryi)	(Prestoea_acuminata	(Oenocarpus_minor	Oenocarpus_bataua)))))	(Roystonea_regia	(Iriartea_deltoidea	((Reinhardtia_simplex	(Reinhardtia_latisecta	Reinhardtia_paiewonskiana))	((Bactris_major	(Elaeis_oleifera	Elaeis_guineensis))	Attalea_speciosa))))))	Nypa_fruticans))	Kingia_australis);
(((Sabal_domingensis	(Phoenix_dactylifera	Serenoa_repens))	(((Chamaedorea_seifrizii	(Iriartea_deltoidea	(((Reinhardtia_simplex	(Reinhardtia_latisecta	Reinhardtia_paiewonskiana))	((Bactris_major	(Elaeis_oleifera	Elaeis_guineensis))	Attalea_speciosa))	Roystonea_regia)))	((Pseudophoenix_vinifera	(Geonoma_undata	((Calamus_caryotoides	Podococcus_barteri)	(Sclerosperma_profizianum	Orania_palindan))))	((Manicaria_saccifera	Pelagodoxa_henryana)	((((Kentiopsis_piersoniorum	(Burretiokentia_grandiflora	(Dypsis_decaryi	Heterospathe_cagayanensis)))	(Hydriastele_microspadix	Veitchia_spiralis))	Dictyosperma_album)	(Prestoea_acuminata	(Oenocarpus_minor	Oenocarpus_bataua))))))	Nypa_fruticans))	Kingia_australis);
(((Sabal_domingensis	(Phoenix_dactylifera	Serenoa_repens))	(((Pseudophoenix_vinifera	(Chamaedorea_seifrizii	(((Reinhardtia_simplex	(Reinhardtia_latisecta	Reinhardtia_paiewonskiana))	((Bactris_major	(Elaeis_oleifera	Elaeis_guineensis))	Attalea_speciosa))	(Roystonea_regia	Iriartea_deltoidea))))	((Calamus_caryotoides	Podococcus_barteri)	((Sclerosperma_profizianum	Orania_palindan)	((Geonoma_undata	((Hydriastele_microspadix	((Kentiopsis_piersoniorum	Dictyosperma_album)	(Burretiokentia_grandiflora	(Veitchia_spiralis	Heterospathe_cagayanensis))))	Dypsis_decaryi))	((Prestoea_acuminata	(Oenocarpus_minor	Oenocarpus_bataua))	(Pelagodoxa_henryana	Manicaria_saccifera))))))	Nypa_fruticans))	Kingia_australis);
(((Sabal_domingensis	(Phoenix_dactylifera	Serenoa_repens))	((((Nypa_fruticans	(((Reinhardtia_simplex	(Reinhardtia_latisecta	Reinhardtia_paiewonskiana))	((Bactris_major	(Elaeis_oleifera	Elaeis_guineensis))	Attalea_speciosa))	Iriartea_deltoidea))	(Chamaedorea_seifrizii	Roystonea_regia))	((Pseudophoenix_vinifera	Geonoma_undata)	((Sclerosperma_profizianum	Orania_palindan)	(((((Burretiokentia_grandiflora	Dypsis_decaryi)	(Hydriastele_microspadix	Veitchia_spiralis))	(Kentiopsis_piersoniorum	Dictyosperma_album))	Heterospathe_cagayanensis)	((Oenocarpus_bataua	(Prestoea_acuminata	Oenocarpus_minor))	(Pelagodoxa_henryana	Manicaria_saccifera))))))	(Calamus_caryotoides	Podococcus_barteri)))	Kingia_australis);
(((((((Reinhardtia_simplex	(Reinhardtia_latisecta	Reinhardtia_paiewonskiana))	((Bactris_major	(Elaeis_oleifera	Elaeis_guineensis))	Attalea_speciosa))	(Iriartea_deltoidea	(Nypa_fruticans	Roystonea_regia)))	(Pseudophoenix_vinifera	Chamaedorea_seifrizii))	((((Calamus_caryotoides	Podococcus_barteri)	Geonoma_undata)	(Sclerosperma_profizianum	Orania_palindan))	((((((Kentiopsis_piersoniorum	(Veitchia_spiralis	Heterospathe_cagayanensis))	Hydriastele_microspadix)	(Dypsis_decaryi	Dictyosperma_album))	Burretiokentia_grandiflora)	(((Oenocarpus_bataua	Oenocarpus_minor)	Prestoea_acuminata)	Pelagodoxa_henryana))	Manicaria_saccifera)))	((Serenoa_repens	Sabal_domingensis)	Phoenix_dactylifera))	Kingia_australis);
(((((Pseudophoenix_vinifera	Nypa_fruticans)	(((Podococcus_barteri	Geonoma_undata)	(((Pelagodoxa_henryana	((((((Kentiopsis_piersoniorum	(Veitchia_spiralis	Heterospathe_cagayanensis))	Burretiokentia_grandiflora)	Dictyosperma_album)	Hydriastele_microspadix)	Dypsis_decaryi)	((Oenocarpus_bataua	Oenocarpus_minor)	Prestoea_acuminata)))	(Calamus_caryotoides	Manicaria_saccifera))	(Sclerosperma_profizianum	Orania_palindan)))	(Chamaedorea_seifrizii	((((Reinhardtia_simplex	(Reinhardtia_latisecta	Reinhardtia_paiewonskiana))	((Bactris_major	(Elaeis_oleifera	Elaeis_guineensis))	Attalea_speciosa))	Iriartea_deltoidea)	Roystonea_regia))))	Sabal_domingensis)	(Phoenix_dactylifera	Serenoa_repens))	Kingia_australis);
((((((Geonoma_undata	((Orania_palindan	Sclerosperma_profizianum)	(Calamus_caryotoides	Podococcus_barteri)))	((((((((Dictyosperma_album	Kentiopsis_piersoniorum)	Burretiokentia_grandiflora)	Dypsis_decaryi)	((Hydriastele_microspadix	Veitchia_spiralis)	Heterospathe_cagayanensis))	(Oenocarpus_bataua	Oenocarpus_minor))	Prestoea_acuminata)	Pelagodoxa_henryana)	Manicaria_saccifera))	((Pseudophoenix_vinifera	Chamaedorea_seifrizii)	((Nypa_fruticans	(((Reinhardtia_simplex	(Reinhardtia_latisecta	Reinhardtia_paiewonskiana))	((Bactris_major	(Elaeis_oleifera	Elaeis_guineensis))	Attalea_speciosa))	Iriartea_deltoidea))	Roystonea_regia)))	Sabal_domingensis)	(Phoenix_dactylifera	Serenoa_repens))	Kingia_australis);
((((((((Geonoma_undata	(Orania_palindan	Sclerosperma_profizianum))	((((Pelagodoxa_henryana	(Oenocarpus_minor	Oenocarpus_bataua))	Prestoea_acuminata)	(((Dypsis_decaryi	(Kentiopsis_piersoniorum	Heterospathe_cagayanensis))	(Hydriastele_microspadix	Veitchia_spiralis))	(Burretiokentia_grandiflora	Dictyosperma_album)))	Manicaria_saccifera))	(((((Reinhardtia_latisecta	(Reinhardtia_paiewonskiana	Reinhardtia_simplex))	((Bactris_major	(Elaeis_oleifera	Elaeis_guineensis))	Attalea_speciosa))	Iriartea_deltoidea)	Roystonea_regia)	(Pseudophoenix_vinifera	Chamaedorea_seifrizii)))	(Calamus_caryotoides	Nypa_fruticans))	Podococcus_barteri)	Sabal_domingensis)	(Phoenix_dactylifera	Serenoa_repens))	Kingia_australis);
((Pseudophoenix_vinifera	((Manicaria_saccifera	(((Oenocarpus_bataua	(Oenocarpus_minor	Prestoea_acuminata))	((Veitchia_spiralis	(((Heterospathe_cagayanensis	Dypsis_decaryi)	Burretiokentia_grandiflora)	Kentiopsis_piersoniorum))	(Dictyosperma_album	Hydriastele_microspadix)))	(((Nypa_fruticans	(Sabal_domingensis	(Phoenix_dactylifera	Serenoa_repens)))	(((Podococcus_barteri	(Orania_palindan	Sclerosperma_profizianum))	Chamaedorea_seifrizii)	(Iriartea_deltoidea	(Roystonea_regia	(((Reinhardtia_paiewonskiana	Reinhardtia_latisecta)	Reinhardtia_simplex)	(Attalea_speciosa	((Elaeis_oleifera	Elaeis_guineensis)	Bactris_major)))))))	Geonoma_undata)))	(Pelagodoxa_henryana	Calamus_caryotoides)))	Kingia_australis);
(((Sabal_domingensis	(Phoenix_dactylifera	Serenoa_repens))	((Geonoma_undata	(((Sclerosperma_profizianum	((Calamus_caryotoides	Podococcus_barteri)	Orania_palindan))	Chamaedorea_seifrizii)	((Manicaria_saccifera	((Pelagodoxa_henryana	(Oenocarpus_bataua	(Oenocarpus_minor	Prestoea_acuminata)))	((Dictyosperma_album	(Hydriastele_microspadix	(((Veitchia_spiralis	Heterospathe_cagayanensis)	Kentiopsis_piersoniorum)	Dypsis_decaryi)))	Burretiokentia_grandiflora)))	((Nypa_fruticans	(Iriartea_deltoidea	(((Reinhardtia_paiewonskiana	Reinhardtia_latisecta)	Reinhardtia_simplex)	(Attalea_speciosa	((Elaeis_oleifera	Elaeis_guineensis)	Bactris_major)))))	Roystonea_regia))))	Pseudophoenix_vinifera))	Kingia_australis);
(((Oenocarpus_bataua	Oenocarpus_minor)	(Prestoea_acuminata	(((Dictyosperma_album	((((Dypsis_decaryi	Heterospathe_cagayanensis)	Kentiopsis_piersoniorum)	(Hydriastele_microspadix	Veitchia_spiralis))	Burretiokentia_grandiflora))	(((((Iriartea_deltoidea	(((Reinhardtia_paiewonskiana	Reinhardtia_latisecta)	Reinhardtia_simplex)	(Attalea_speciosa	((Elaeis_oleifera	Elaeis_guineensis)	Bactris_major))))	Roystonea_regia)	((Chamaedorea_seifrizii	Pseudophoenix_vinifera)	(Nypa_fruticans	(Sabal_domingensis	(Phoenix_dactylifera	Serenoa_repens)))))	(Sclerosperma_profizianum	((Geonoma_undata	(Calamus_caryotoides	Podococcus_barteri))	Orania_palindan)))	Manicaria_saccifera))	Pelagodoxa_henryana)))	Kingia_australis);
(((Phoenix_dactylifera	(Serenoa_repens	Sabal_domingensis))	((((Chamaedorea_seifrizii	(Roystonea_regia	(Iriartea_deltoidea	(((Reinhardtia_paiewonskiana	Reinhardtia_latisecta)	Reinhardtia_simplex)	(Attalea_speciosa	((Elaeis_oleifera	Elaeis_guineensis)	Bactris_major))))))	((Geonoma_undata	Podococcus_barteri)	((Manicaria_saccifera	(((Calamus_caryotoides	Pelagodoxa_henryana)	((Oenocarpus_bataua	Oenocarpus_minor)	Prestoea_acuminata))	((Dictyosperma_album	((((Burretiokentia_grandiflora	Kentiopsis_piersoniorum)	Veitchia_spiralis)	Heterospathe_cagayanensis)	Hydriastele_microspadix))	Dypsis_decaryi)))	(Sclerosperma_profizianum	Orania_palindan))))	Pseudophoenix_vinifera)	Nypa_fruticans))	Kingia_australis);
((((Phoenix_dactylifera	Serenoa_repens)	Sabal_domingensis)	((((((((Reinhardtia_paiewonskiana	Reinhardtia_latisecta)	Reinhardtia_simplex)	(Attalea_speciosa	((Elaeis_oleifera	Elaeis_guineensis)	Bactris_major)))	(Roystonea_regia	Iriartea_deltoidea))	Chamaedorea_seifrizii)	((Sclerosperma_profizianum	(Podococcus_barteri	Geonoma_undata))	(Orania_palindan	((Calamus_caryotoides	Manicaria_saccifera)	((((Oenocarpus_bataua	Oenocarpus_minor)	Prestoea_acuminata)	(((Heterospathe_cagayanensis	Veitchia_spiralis)	(((Burretiokentia_grandiflora	Dictyosperma_album)	Kentiopsis_piersoniorum)	Hydriastele_microspadix))	Dypsis_decaryi))	Pelagodoxa_henryana)))))	Pseudophoenix_vinifera)	Nypa_fruticans))	Kingia_australis);
((((Phoenix_dactylifera	Serenoa_repens)	Sabal_domingensis)	((Pseudophoenix_vinifera	(Calamus_caryotoides	Nypa_fruticans))	(((Roystonea_regia	(Iriartea_deltoidea	((Attalea_speciosa	((Elaeis_oleifera	Elaeis_guineensis)	Bactris_major))	(Reinhardtia_latisecta	(Reinhardtia_simplex	Reinhardtia_paiewonskiana)))))	Chamaedorea_seifrizii)	((((Pelagodoxa_henryana	(((Oenocarpus_bataua	Oenocarpus_minor)	Prestoea_acuminata)	((Hydriastele_microspadix	((Kentiopsis_piersoniorum	(Heterospathe_cagayanensis	Veitchia_spiralis))	(Dypsis_decaryi	Dictyosperma_album)))	Burretiokentia_grandiflora)))	Manicaria_saccifera)	(Podococcus_barteri	Geonoma_undata))	(Sclerosperma_profizianum	Orania_palindan)))))	Kingia_australis);
((((Phoenix_dactylifera	Serenoa_repens)	Sabal_domingensis)	((Pseudophoenix_vinifera	Nypa_fruticans)	(((Roystonea_regia	(Iriartea_deltoidea	((Attalea_speciosa	((Elaeis_oleifera	Elaeis_guineensis)	Bactris_major))	(Reinhardtia_simplex	(Reinhardtia_paiewonskiana	Reinhardtia_latisecta)))))	Chamaedorea_seifrizii)	(((((Oenocarpus_bataua	Oenocarpus_minor)	Prestoea_acuminata)	(Dypsis_decaryi	(Dictyosperma_album	((Hydriastele_microspadix	Veitchia_spiralis)	((Burretiokentia_grandiflora	Kentiopsis_piersoniorum)	Heterospathe_cagayanensis)))))	((Calamus_caryotoides	Pelagodoxa_henryana)	Manicaria_saccifera))	(Geonoma_undata	((Sclerosperma_profizianum	Orania_palindan)	Podococcus_barteri))))))	Kingia_australis);
((((Phoenix_dactylifera	Serenoa_repens)	Sabal_domingensis)	(Nypa_fruticans	((((Chamaedorea_seifrizii	(Attalea_speciosa	((Elaeis_oleifera	Elaeis_guineensis)	Bactris_major)))	(Reinhardtia_simplex	(Reinhardtia_paiewonskiana	Reinhardtia_latisecta)))	(Roystonea_regia	Iriartea_deltoidea))	(Pseudophoenix_vinifera	(((((Oenocarpus_bataua	Oenocarpus_minor)	Prestoea_acuminata)	((Dypsis_decaryi	Heterospathe_cagayanensis)	((Hydriastele_microspadix	Veitchia_spiralis)	(Burretiokentia_grandiflora	(Kentiopsis_piersoniorum	Dictyosperma_album)))))	((Calamus_caryotoides	Pelagodoxa_henryana)	Manicaria_saccifera))	(Geonoma_undata	((Sclerosperma_profizianum	Orania_palindan)	Podococcus_barteri)))))))	Kingia_australis);
((Pseudophoenix_vinifera	((((Phoenix_dactylifera	Serenoa_repens)	Sabal_domingensis)	Nypa_fruticans)	((((Attalea_speciosa	((Elaeis_oleifera	Elaeis_guineensis)	Bactris_major))	(Reinhardtia_simplex	(Reinhardtia_paiewonskiana	Reinhardtia_latisecta)))	(Roystonea_regia	Iriartea_deltoidea))	(Chamaedorea_seifrizii	(((((Oenocarpus_bataua	Oenocarpus_minor)	Prestoea_acuminata)	(Dypsis_decaryi	(((Kentiopsis_piersoniorum	(Dictyosperma_album	Burretiokentia_grandiflora))	(Hydriastele_microspadix	Veitchia_spiralis))	Heterospathe_cagayanensis)))	((Calamus_caryotoides	Pelagodoxa_henryana)	Manicaria_saccifera))	(Geonoma_undata	((Sclerosperma_profizianum	Orania_palindan)	Podococcus_barteri)))))))	Kingia_australis);
((Pseudophoenix_vinifera	(((((Phoenix_dactylifera	Serenoa_repens)	Sabal_domingensis)	Nypa_fruticans)	((((Attalea_speciosa	((Elaeis_oleifera	Elaeis_guineensis)	Bactris_major))	(Reinhardtia_simplex	(Reinhardtia_paiewonskiana	Reinhardtia_latisecta)))	(Roystonea_regia	Iriartea_deltoidea))	(((Prestoea_acuminata	((((Kentiopsis_piersoniorum	(Veitchia_spiralis	Heterospathe_cagayanensis))	Dypsis_decaryi)	((Burretiokentia_grandiflora	Hydriastele_microspadix)	Dictyosperma_album))	(Oenocarpus_bataua	Oenocarpus_minor)))	((Calamus_caryotoides	Pelagodoxa_henryana)	Manicaria_saccifera))	(Geonoma_undata	(Sclerosperma_profizianum	(Orania_palindan	Podococcus_barteri))))))	Chamaedorea_seifrizii))	Kingia_australis);
(((Sabal_domingensis	(Serenoa_repens	Phoenix_dactylifera))	(Nypa_fruticans	(((((Attalea_speciosa	((Reinhardtia_simplex	(Reinhardtia_paiewonskiana	Reinhardtia_latisecta))	((Elaeis_guineensis	Elaeis_oleifera)	Bactris_major)))	Iriartea_deltoidea)	Roystonea_regia)	(Pseudophoenix_vinifera	Chamaedorea_seifrizii))	(((Manicaria_saccifera	(((Oenocarpus_bataua	(Prestoea_acuminata	Oenocarpus_minor))	(((((Dypsis_decaryi	Veitchia_spiralis)	Heterospathe_cagayanensis)	Kentiopsis_piersoniorum)	(Burretiokentia_grandiflora	Hydriastele_microspadix))	Dictyosperma_album))	Pelagodoxa_henryana))	(Orania_palindan	Sclerosperma_profizianum))	(Geonoma_undata	(Calamus_caryotoides	Podococcus_barteri))))))	Kingia_australis);
((((Sabal_domingensis	Serenoa_repens)	(Nypa_fruticans	(((((Reinhardtia_simplex	(Reinhardtia_paiewonskiana	Reinhardtia_latisecta))	(((Elaeis_guineensis	Elaeis_oleifera)	Bactris_major)	Attalea_speciosa))	(Iriartea_deltoidea	Roystonea_regia))	Chamaedorea_seifrizii)	((((Geonoma_undata	(Orania_palindan	Sclerosperma_profizianum))	(Calamus_caryotoides	Podococcus_barteri))	((Pelagodoxa_henryana	Manicaria_saccifera)	((Prestoea_acuminata	(Oenocarpus_minor	Oenocarpus_bataua))	(((Hydriastele_microspadix	Veitchia_spiralis)	Heterospathe_cagayanensis)	(((Kentiopsis_piersoniorum	Dictyosperma_album)	Burretiokentia_grandiflora)	Dypsis_decaryi)))))	Pseudophoenix_vinifera))))	Phoenix_dactylifera)	Kingia_australis);
((Pseudophoenix_vinifera	(((Iriartea_deltoidea	(Roystonea_regia	(Nypa_fruticans	((Reinhardtia_simplex	(Reinhardtia_paiewonskiana	Reinhardtia_latisecta))	(((Elaeis_guineensis	Elaeis_oleifera)	Bactris_major)	Attalea_speciosa)))))	Chamaedorea_seifrizii)	((Sabal_domingensis	(Serenoa_repens	Phoenix_dactylifera))	(((Podococcus_barteri	(Orania_palindan	Sclerosperma_profizianum))	(Calamus_caryotoides	Geonoma_undata))	((Pelagodoxa_henryana	Manicaria_saccifera)	((Prestoea_acuminata	(Oenocarpus_minor	Oenocarpus_bataua))	(((Burretiokentia_grandiflora	Heterospathe_cagayanensis)	((Kentiopsis_piersoniorum	Dictyosperma_album)	(Hydriastele_microspadix	Veitchia_spiralis)))	Dypsis_decaryi)))))))	Kingia_australis);
(((Sabal_domingensis	(Serenoa_repens	Phoenix_dactylifera))	((Pseudophoenix_vinifera	((((Podococcus_barteri	(Orania_palindan	Sclerosperma_profizianum))	Geonoma_undata)	(((Calamus_caryotoides	Pelagodoxa_henryana)	Manicaria_saccifera)	((Prestoea_acuminata	(Oenocarpus_minor	Oenocarpus_bataua))	(((Heterospathe_cagayanensis	((Burretiokentia_grandiflora	Kentiopsis_piersoniorum)	(Hydriastele_microspadix	Veitchia_spiralis)))	Dictyosperma_album)	Dypsis_decaryi))))	((((Reinhardtia_simplex	(Reinhardtia_paiewonskiana	Reinhardtia_latisecta))	(((Elaeis_guineensis	Elaeis_oleifera)	Bactris_major)	Attalea_speciosa))	(Roystonea_regia	Iriartea_deltoidea))	Chamaedorea_seifrizii)))	Nypa_fruticans))	Kingia_australis);
((Pseudophoenix_vinifera	(((((Manicaria_saccifera	(Pelagodoxa_henryana	((Prestoea_acuminata	(Oenocarpus_minor	Oenocarpus_bataua))	(((Heterospathe_cagayanensis	((Hydriastele_microspadix	Veitchia_spiralis)	(Dictyosperma_album	Kentiopsis_piersoniorum)))	Burretiokentia_grandiflora)	Dypsis_decaryi))))	(Orania_palindan	Sclerosperma_profizianum))	(Podococcus_barteri	(Geonoma_undata	Calamus_caryotoides)))	((((Iriartea_deltoidea	((Elaeis_guineensis	Elaeis_oleifera)	Bactris_major))	(Reinhardtia_simplex	(Reinhardtia_paiewonskiana	Reinhardtia_latisecta)))	(Attalea_speciosa	Roystonea_regia))	Chamaedorea_seifrizii))	(Nypa_fruticans	(Sabal_domingensis	(Serenoa_repens	Phoenix_dactylifera)))))	Kingia_australis);
(((((Pseudophoenix_vinifera	((((Pelagodoxa_henryana	(Calamus_caryotoides	Manicaria_saccifera))	(Prestoea_acuminata	((Oenocarpus_minor	Oenocarpus_bataua)	(((Kentiopsis_piersoniorum	(Dypsis_decaryi	(Veitchia_spiralis	Heterospathe_cagayanensis)))	(Hydriastele_microspadix	Burretiokentia_grandiflora))	Dictyosperma_album))))	(Geonoma_undata	(Podococcus_barteri	(Orania_palindan	Sclerosperma_profizianum))))	(Chamaedorea_seifrizii	(Roystonea_regia	(((Attalea_speciosa	((Elaeis_guineensis	Elaeis_oleifera)	Bactris_major))	(Reinhardtia_simplex	(Reinhardtia_paiewonskiana	Reinhardtia_latisecta)))	Iriartea_deltoidea)))))	Nypa_fruticans)	Sabal_domingensis)	(Serenoa_repens	Phoenix_dactylifera))	Kingia_australis);
((((Pseudophoenix_vinifera	(((((Pelagodoxa_henryana	(Calamus_caryotoides	Manicaria_saccifera))	(((Dypsis_decaryi	((Hydriastele_microspadix	Veitchia_spiralis)	((Burretiokentia_grandiflora	Heterospathe_cagayanensis)	Kentiopsis_piersoniorum)))	Dictyosperma_album)	(Prestoea_acuminata	(Oenocarpus_minor	Oenocarpus_bataua))))	((Orania_palindan	Sclerosperma_profizianum)	Geonoma_undata))	Podococcus_barteri)	(Chamaedorea_seifrizii	(((Attalea_speciosa	((Elaeis_guineensis	Elaeis_oleifera)	Bactris_major))	(Reinhardtia_simplex	(Reinhardtia_paiewonskiana	Reinhardtia_latisecta)))	(Iriartea_deltoidea	Roystonea_regia)))))	Nypa_fruticans)	(Sabal_domingensis	(Serenoa_repens	Phoenix_dactylifera)))	Kingia_australis);
(((((((Manicaria_saccifera	(((Dypsis_decaryi	((Dictyosperma_album	Kentiopsis_piersoniorum)	(Heterospathe_cagayanensis	(Burretiokentia_grandiflora	(Hydriastele_microspadix	Veitchia_spiralis)))))	(Prestoea_acuminata	(Oenocarpus_minor	Oenocarpus_bataua)))	Pelagodoxa_henryana))	(Orania_palindan	Sclerosperma_profizianum))	(Geonoma_undata	(Calamus_caryotoides	Podococcus_barteri)))	(((Nypa_fruticans	((Attalea_speciosa	((Elaeis_guineensis	Elaeis_oleifera)	Bactris_major))	(Reinhardtia_simplex	(Reinhardtia_paiewonskiana	Reinhardtia_latisecta))))	Roystonea_regia)	Iriartea_deltoidea))	(Sabal_domingensis	(Serenoa_repens	Phoenix_dactylifera)))	(Pseudophoenix_vinifera	Chamaedorea_seifrizii))	Kingia_australis);
((((Serenoa_repens	Sabal_domingensis)	((Nypa_fruticans	Pseudophoenix_vinifera)	((((Pelagodoxa_henryana	Manicaria_saccifera)	((Dypsis_decaryi	(((Hydriastele_microspadix	Veitchia_spiralis)	(Dictyosperma_album	Kentiopsis_piersoniorum))	(Heterospathe_cagayanensis	Burretiokentia_grandiflora)))	(Prestoea_acuminata	(Oenocarpus_minor	Oenocarpus_bataua))))	(Orania_palindan	((Calamus_caryotoides	Podococcus_barteri)	(Sclerosperma_profizianum	Geonoma_undata))))	(Chamaedorea_seifrizii	((((Attalea_speciosa	((Elaeis_guineensis	Elaeis_oleifera)	Bactris_major))	(Reinhardtia_simplex	(Reinhardtia_paiewonskiana	Reinhardtia_latisecta)))	Roystonea_regia)	Iriartea_deltoidea)))))	Phoenix_dactylifera)	Kingia_australis);
(((Serenoa_repens	((Pseudophoenix_vinifera	((((Pelagodoxa_henryana	Manicaria_saccifera)	(Prestoea_acuminata	((Oenocarpus_minor	Oenocarpus_bataua)	(Hydriastele_microspadix	((Burretiokentia_grandiflora	(Dypsis_decaryi	(Dictyosperma_album	Kentiopsis_piersoniorum)))	(Veitchia_spiralis	Heterospathe_cagayanensis))))))	((Sclerosperma_profizianum	Orania_palindan)	((Calamus_caryotoides	Podococcus_barteri)	Geonoma_undata)))	(Nypa_fruticans	(Chamaedorea_seifrizii	(((Attalea_speciosa	((Elaeis_guineensis	Elaeis_oleifera)	Bactris_major))	(Reinhardtia_simplex	(Reinhardtia_paiewonskiana	Reinhardtia_latisecta)))	(Roystonea_regia	Iriartea_deltoidea))))))	Sabal_domingensis))	Phoenix_dactylifera)	Kingia_australis);
(((Serenoa_repens	Phoenix_dactylifera)	((((Chamaedorea_seifrizii	Pseudophoenix_vinifera)	(Iriartea_deltoidea	(((Reinhardtia_simplex	(Reinhardtia_latisecta	Reinhardtia_paiewonskiana))	((Bactris_major	(Elaeis_oleifera	Elaeis_guineensis))	Attalea_speciosa))	(Nypa_fruticans	Roystonea_regia))))	((((Sclerosperma_profizianum	Orania_palindan)	Geonoma_undata)	((Pelagodoxa_henryana	Manicaria_saccifera)	((Prestoea_acuminata	(Oenocarpus_minor	Oenocarpus_bataua))	(Dypsis_decaryi	(((Dictyosperma_album	Kentiopsis_piersoniorum)	(Burretiokentia_grandiflora	Heterospathe_cagayanensis))	(Hydriastele_microspadix	Veitchia_spiralis))))))	(Calamus_caryotoides	Podococcus_barteri)))	Sabal_domingensis))	Kingia_australis);
((((Serenoa_repens	Phoenix_dactylifera)	Sabal_domingensis)	(((Chamaedorea_seifrizii	Pseudophoenix_vinifera)	(Iriartea_deltoidea	(((Reinhardtia_simplex	(Reinhardtia_latisecta	Reinhardtia_paiewonskiana))	((Bactris_major	(Elaeis_oleifera	Elaeis_guineensis))	Attalea_speciosa))	(Nypa_fruticans	Roystonea_regia))))	(((Podococcus_barteri	(Sclerosperma_profizianum	(Calamus_caryotoides	Geonoma_undata)))	Orania_palindan)	(Manicaria_saccifera	((Pelagodoxa_henryana	(Prestoea_acuminata	(Oenocarpus_minor	Oenocarpus_bataua)))	(Hydriastele_microspadix	((Veitchia_spiralis	Heterospathe_cagayanensis)	((Burretiokentia_grandiflora	(Dictyosperma_album	Kentiopsis_piersoniorum))	Dypsis_decaryi))))))))	Kingia_australis);
((((Serenoa_repens	Phoenix_dactylifera)	Sabal_domingensis)	((Chamaedorea_seifrizii	Pseudophoenix_vinifera)	(((((Podococcus_barteri	Calamus_caryotoides)	Geonoma_undata)	(Sclerosperma_profizianum	Orania_palindan))	((Pelagodoxa_henryana	(Dypsis_decaryi	Manicaria_saccifera))	((Prestoea_acuminata	(Oenocarpus_minor	Oenocarpus_bataua))	((((Kentiopsis_piersoniorum	(Burretiokentia_grandiflora	Heterospathe_cagayanensis))	Veitchia_spiralis)	Hydriastele_microspadix)	Dictyosperma_album))))	((Iriartea_deltoidea	((Reinhardtia_simplex	(Reinhardtia_latisecta	Reinhardtia_paiewonskiana))	((Bactris_major	(Elaeis_oleifera	Elaeis_guineensis))	(Nypa_fruticans	Attalea_speciosa))))	Roystonea_regia))))	Kingia_australis);
((((Serenoa_repens	Phoenix_dactylifera)	Sabal_domingensis)	(((Pseudophoenix_vinifera	Geonoma_undata)	(((Sclerosperma_profizianum	(Chamaedorea_seifrizii	(Podococcus_barteri	Orania_palindan)))	(((Manicaria_saccifera	Pelagodoxa_henryana)	(Prestoea_acuminata	(Oenocarpus_minor	Oenocarpus_bataua)))	(Dypsis_decaryi	(((Burretiokentia_grandiflora	Hydriastele_microspadix)	(Kentiopsis_piersoniorum	(Veitchia_spiralis	Heterospathe_cagayanensis)))	Dictyosperma_album))))	((Iriartea_deltoidea	(((Bactris_major	(Elaeis_oleifera	Elaeis_guineensis))	Attalea_speciosa)	(Reinhardtia_simplex	(Reinhardtia_latisecta	Reinhardtia_paiewonskiana))))	Roystonea_regia)))	(Calamus_caryotoides	Nypa_fruticans)))	Kingia_australis);
(((Manicaria_saccifera	(((Nypa_fruticans	((Serenoa_repens	Phoenix_dactylifera)	Sabal_domingensis))	((Pseudophoenix_vinifera	Geonoma_undata)	(Chamaedorea_seifrizii	(Iriartea_deltoidea	((((Bactris_major	(Elaeis_oleifera	Elaeis_guineensis))	Attalea_speciosa)	(Reinhardtia_simplex	(Reinhardtia_latisecta	Reinhardtia_paiewonskiana)))	Roystonea_regia)))))	((Sclerosperma_profizianum	Orania_palindan)	(Calamus_caryotoides	Podococcus_barteri))))	((Dypsis_decaryi	(Heterospathe_cagayanensis	((Veitchia_spiralis	Hydriastele_microspadix)	((Burretiokentia_grandiflora	Kentiopsis_piersoniorum)	Dictyosperma_album))))	(Pelagodoxa_henryana	(Prestoea_acuminata	(Oenocarpus_minor	Oenocarpus_bataua)))))	Kingia_australis);
((Serenoa_repens	(Phoenix_dactylifera	(Sabal_domingensis	(((Chamaedorea_seifrizii	(Roystonea_regia	(Iriartea_deltoidea	(((Bactris_major	(Elaeis_oleifera	Elaeis_guineensis))	Attalea_speciosa)	(Reinhardtia_simplex	(Reinhardtia_latisecta	Reinhardtia_paiewonskiana))))))	(Pseudophoenix_vinifera	(((Sclerosperma_profizianum	Orania_palindan)	(Calamus_caryotoides	Podococcus_barteri))	(Geonoma_undata	(((Hydriastele_microspadix	(((((Veitchia_spiralis	Heterospathe_cagayanensis)	Burretiokentia_grandiflora)	Kentiopsis_piersoniorum)	Dypsis_decaryi)	Dictyosperma_album))	(Oenocarpus_bataua	(Prestoea_acuminata	Oenocarpus_minor)))	(Pelagodoxa_henryana	Manicaria_saccifera))))))	Nypa_fruticans))))	Kingia_australis);
((Pseudophoenix_vinifera	(Nypa_fruticans	(((Serenoa_repens	Phoenix_dactylifera)	Sabal_domingensis)	((Roystonea_regia	(Iriartea_deltoidea	(((Bactris_major	(Elaeis_oleifera	Elaeis_guineensis))	Attalea_speciosa)	(Reinhardtia_simplex	(Reinhardtia_latisecta	Reinhardtia_paiewonskiana)))))	((((Chamaedorea_seifrizii	(Sclerosperma_profizianum	Orania_palindan))	(Calamus_caryotoides	Podococcus_barteri))	Geonoma_undata)	((((Hydriastele_microspadix	(((Veitchia_spiralis	Heterospathe_cagayanensis)	Dypsis_decaryi)	Kentiopsis_piersoniorum))	Burretiokentia_grandiflora)	Dictyosperma_album)	((Prestoea_acuminata	(Oenocarpus_bataua	Oenocarpus_minor))	(Pelagodoxa_henryana	Manicaria_saccifera))))))))	Kingia_australis);
(((Reinhardtia_simplex	(Reinhardtia_latisecta	Reinhardtia_paiewonskiana))	(((((((Sclerosperma_profizianum	Orania_palindan)	(Podococcus_barteri	Geonoma_undata))	((((((((Veitchia_spiralis	Heterospathe_cagayanensis)	(Kentiopsis_piersoniorum	Burretiokentia_grandiflora))	Dictyosperma_album)	Hydriastele_microspadix)	Dypsis_decaryi)	(Prestoea_acuminata	(Oenocarpus_bataua	Oenocarpus_minor)))	Pelagodoxa_henryana)	(Calamus_caryotoides	Manicaria_saccifera)))	((Pseudophoenix_vinifera	Nypa_fruticans)	((Serenoa_repens	Phoenix_dactylifera)	Sabal_domingensis)))	(Chamaedorea_seifrizii	Roystonea_regia))	Iriartea_deltoidea)	((Bactris_major	(Elaeis_oleifera	Elaeis_guineensis))	Attalea_speciosa)))	Kingia_australis);
((Pseudophoenix_vinifera	((((Roystonea_regia	(Iriartea_deltoidea	(((Bactris_major	(Elaeis_oleifera	Elaeis_guineensis))	Attalea_speciosa)	(Reinhardtia_simplex	(Reinhardtia_latisecta	Reinhardtia_paiewonskiana)))))	Chamaedorea_seifrizii)	(((Sclerosperma_profizianum	Orania_palindan)	(Podococcus_barteri	Geonoma_undata))	(((Pelagodoxa_henryana	(Prestoea_acuminata	(Oenocarpus_bataua	Oenocarpus_minor)))	(Burretiokentia_grandiflora	((((Veitchia_spiralis	Heterospathe_cagayanensis)	(Kentiopsis_piersoniorum	Dictyosperma_album))	Hydriastele_microspadix)	Dypsis_decaryi)))	(Calamus_caryotoides	Manicaria_saccifera))))	(Nypa_fruticans	((Serenoa_repens	Phoenix_dactylifera)	Sabal_domingensis))))	Kingia_australis);
((Serenoa_repens	(Phoenix_dactylifera	(Sabal_domingensis	(((((Sclerosperma_profizianum	(Podococcus_barteri	Orania_palindan))	Geonoma_undata)	(((Prestoea_acuminata	(Oenocarpus_bataua	Oenocarpus_minor))	(Pelagodoxa_henryana	(Dypsis_decaryi	(((Kentiopsis_piersoniorum	(Veitchia_spiralis	Heterospathe_cagayanensis))	(Hydriastele_microspadix	Burretiokentia_grandiflora))	Dictyosperma_album))))	(Calamus_caryotoides	Manicaria_saccifera)))	((((Bactris_major	(Elaeis_oleifera	Elaeis_guineensis))	Attalea_speciosa)	(Reinhardtia_simplex	(Reinhardtia_latisecta	Reinhardtia_paiewonskiana)))	(Roystonea_regia	(Nypa_fruticans	Iriartea_deltoidea))))	(Pseudophoenix_vinifera	Chamaedorea_seifrizii)))))	Kingia_australis);
((Phoenix_dactylifera	((Serenoa_repens	(((Chamaedorea_seifrizii	(Roystonea_regia	(Iriartea_deltoidea	(((Reinhardtia_paiewonskiana	Reinhardtia_latisecta)	Reinhardtia_simplex)	(Attalea_speciosa	((Elaeis_guineensis	Elaeis_oleifera)	Bactris_major))))))	(((Orania_palindan	Sclerosperma_profizianum)	(Geonoma_undata	(Calamus_caryotoides	Podococcus_barteri)))	(((Dypsis_decaryi	((Burretiokentia_grandiflora	Heterospathe_cagayanensis)	((Kentiopsis_piersoniorum	Dictyosperma_album)	(Hydriastele_microspadix	Veitchia_spiralis))))	(Oenocarpus_bataua	(Oenocarpus_minor	Prestoea_acuminata)))	(Manicaria_saccifera	Pelagodoxa_henryana))))	(Nypa_fruticans	Pseudophoenix_vinifera)))	Sabal_domingensis))	Kingia_australis);
((((Phoenix_dactylifera	Serenoa_repens)	(((Pseudophoenix_vinifera	Chamaedorea_seifrizii)	(((Iriartea_deltoidea	Nypa_fruticans)	Roystonea_regia)	(((Reinhardtia_paiewonskiana	Reinhardtia_latisecta)	Reinhardtia_simplex)	(Attalea_speciosa	((Elaeis_guineensis	Elaeis_oleifera)	Bactris_major)))))	(((Podococcus_barteri	Orania_palindan)	(Geonoma_undata	Sclerosperma_profizianum))	(((((Oenocarpus_bataua	Oenocarpus_minor)	Prestoea_acuminata)	(Dictyosperma_album	(Hydriastele_microspadix	(Burretiokentia_grandiflora	(Kentiopsis_piersoniorum	(Veitchia_spiralis	(Dypsis_decaryi	Heterospathe_cagayanensis)))))))	(Calamus_caryotoides	Manicaria_saccifera))	Pelagodoxa_henryana))))	Sabal_domingensis)	Kingia_australis);
((((Serenoa_repens	Sabal_domingensis)	Phoenix_dactylifera)	((Pseudophoenix_vinifera	(((((Podococcus_barteri	Orania_palindan)	Sclerosperma_profizianum)	(Calamus_caryotoides	Geonoma_undata))	(Manicaria_saccifera	((Pelagodoxa_henryana	((Oenocarpus_bataua	Oenocarpus_minor)	Prestoea_acuminata))	((Hydriastele_microspadix	((Kentiopsis_piersoniorum	(Veitchia_spiralis	Heterospathe_cagayanensis))	(Burretiokentia_grandiflora	Dictyosperma_album)))	Dypsis_decaryi))))	(((Iriartea_deltoidea	Roystonea_regia)	(((Reinhardtia_paiewonskiana	Reinhardtia_latisecta)	Reinhardtia_simplex)	(Attalea_speciosa	((Elaeis_guineensis	Elaeis_oleifera)	Bactris_major))))	Chamaedorea_seifrizii)))	Nypa_fruticans))	Kingia_australis);
(((Phoenix_dactylifera	(Serenoa_repens	Burretiokentia_grandiflora))	(Sabal_domingensis	(((((Podococcus_barteri	Orania_palindan)	Sclerosperma_profizianum)	(Calamus_caryotoides	Geonoma_undata))	(Manicaria_saccifera	(((Oenocarpus_bataua	Oenocarpus_minor)	Prestoea_acuminata)	(Pelagodoxa_henryana	((((Veitchia_spiralis	Heterospathe_cagayanensis)	(Kentiopsis_piersoniorum	Hydriastele_microspadix))	Dictyosperma_album)	Dypsis_decaryi)))))	(((Nypa_fruticans	Roystonea_regia)	((((Reinhardtia_paiewonskiana	Reinhardtia_latisecta)	Reinhardtia_simplex)	(Attalea_speciosa	((Elaeis_guineensis	Elaeis_oleifera)	Bactris_major)))	Iriartea_deltoidea))	(Pseudophoenix_vinifera	Chamaedorea_seifrizii)))))	Kingia_australis);
(((Phoenix_dactylifera	Serenoa_repens)	(Sabal_domingensis	((((Pseudophoenix_vinifera	((Podococcus_barteri	Calamus_caryotoides)	Geonoma_undata))	Orania_palindan)	((Sclerosperma_profizianum	(Manicaria_saccifera	(((Oenocarpus_bataua	Oenocarpus_minor)	Prestoea_acuminata)	(Pelagodoxa_henryana	((((Kentiopsis_piersoniorum	(Heterospathe_cagayanensis	Burretiokentia_grandiflora))	(Hydriastele_microspadix	Veitchia_spiralis))	Dictyosperma_album)	Dypsis_decaryi)))))	((Chamaedorea_seifrizii	Roystonea_regia)	((((Reinhardtia_paiewonskiana	Reinhardtia_latisecta)	Reinhardtia_simplex)	(Attalea_speciosa	((Elaeis_guineensis	Elaeis_oleifera)	Bactris_major)))	Iriartea_deltoidea))))	Nypa_fruticans)))	Kingia_australis);
(((Oenocarpus_bataua	Oenocarpus_minor)	((Prestoea_acuminata	((((Dictyosperma_album	(((Burretiokentia_grandiflora	Kentiopsis_piersoniorum)	(Veitchia_spiralis	Heterospathe_cagayanensis))	Hydriastele_microspadix))	Dypsis_decaryi)	((Sclerosperma_profizianum	(Podococcus_barteri	Orania_palindan))	(Geonoma_undata	((((Phoenix_dactylifera	Serenoa_repens)	(Sabal_domingensis	Pseudophoenix_vinifera))	Chamaedorea_seifrizii)	(((Nypa_fruticans	Iriartea_deltoidea)	Roystonea_regia)	(((Reinhardtia_paiewonskiana	Reinhardtia_latisecta)	Reinhardtia_simplex)	(Attalea_speciosa	((Elaeis_guineensis	Elaeis_oleifera)	Bactris_major))))))))	(Pelagodoxa_henryana	Manicaria_saccifera)))	Calamus_caryotoides))	Kingia_australis);
(((((((((((Oenocarpus_bataua	Oenocarpus_minor)	Prestoea_acuminata)	(((Kentiopsis_piersoniorum	Dictyosperma_album)	((Hydriastele_microspadix	Veitchia_spiralis)	Dypsis_decaryi))	(Burretiokentia_grandiflora	Heterospathe_cagayanensis)))	Pelagodoxa_henryana)	Manicaria_saccifera)	(Sclerosperma_profizianum	Orania_palindan))	((Calamus_caryotoides	Podococcus_barteri)	Geonoma_undata))	(Nypa_fruticans	(((Phoenix_dactylifera	Serenoa_repens)	Sabal_domingensis)	Pseudophoenix_vinifera)))	Chamaedorea_seifrizii)	((Roystonea_regia	Iriartea_deltoidea)	((((Elaeis_guineensis	Elaeis_oleifera)	Bactris_major)	Attalea_speciosa)	((Reinhardtia_paiewonskiana	Reinhardtia_latisecta)	Reinhardtia_simplex))))	Kingia_australis);
((Serenoa_repens	((Sabal_domingensis	((Pseudophoenix_vinifera	Nypa_fruticans)	((((Sclerosperma_profizianum	(Podococcus_barteri	Orania_palindan))	(Calamus_caryotoides	Geonoma_undata))	((Pelagodoxa_henryana	(((Oenocarpus_bataua	Oenocarpus_minor)	Prestoea_acuminata)	(((Kentiopsis_piersoniorum	Dictyosperma_album)	((Hydriastele_microspadix	Veitchia_spiralis)	(Burretiokentia_grandiflora	Heterospathe_cagayanensis)))	Dypsis_decaryi)))	Manicaria_saccifera))	(Chamaedorea_seifrizii	(Roystonea_regia	(Iriartea_deltoidea	((((Elaeis_guineensis	Elaeis_oleifera)	Bactris_major)	Attalea_speciosa)	((Reinhardtia_paiewonskiana	Reinhardtia_latisecta)	Reinhardtia_simplex))))))))	Phoenix_dactylifera))	Kingia_australis);
((Sabal_domingensis	(((((Podococcus_barteri	Calamus_caryotoides)	Geonoma_undata)	(((((Oenocarpus_bataua	Oenocarpus_minor)	Prestoea_acuminata)	(Dictyosperma_album	(Dypsis_decaryi	(((Kentiopsis_piersoniorum	(Veitchia_spiralis	Heterospathe_cagayanensis))	Hydriastele_microspadix)	Burretiokentia_grandiflora))))	(Pelagodoxa_henryana	Manicaria_saccifera))	(Sclerosperma_profizianum	Orania_palindan)))	((Pseudophoenix_vinifera	Chamaedorea_seifrizii)	(Iriartea_deltoidea	(((((Elaeis_guineensis	Elaeis_oleifera)	Bactris_major)	(Nypa_fruticans	Attalea_speciosa))	((Reinhardtia_paiewonskiana	Reinhardtia_latisecta)	Reinhardtia_simplex))	Roystonea_regia))))	(Phoenix_dactylifera	Serenoa_repens)))	Kingia_australis);
((((((((Podococcus_barteri	Calamus_caryotoides)	Geonoma_undata)	((((((Oenocarpus_bataua	Oenocarpus_minor)	Prestoea_acuminata)	(Dypsis_decaryi	((Dictyosperma_album	(Hydriastele_microspadix	(Kentiopsis_piersoniorum	(Veitchia_spiralis	Heterospathe_cagayanensis))))	Burretiokentia_grandiflora)))	Pelagodoxa_henryana)	Manicaria_saccifera)	(Sclerosperma_profizianum	Orania_palindan)))	(Pseudophoenix_vinifera	(Chamaedorea_seifrizii	((Iriartea_deltoidea	((Attalea_speciosa	(Bactris_major	(Elaeis_guineensis	Elaeis_oleifera)))	((Reinhardtia_paiewonskiana	Reinhardtia_latisecta)	Reinhardtia_simplex)))	Roystonea_regia))))	Nypa_fruticans)	Sabal_domingensis)	(Phoenix_dactylifera	Serenoa_repens))	Kingia_australis);
((Serenoa_repens	(Phoenix_dactylifera	((Nypa_fruticans	((((Geonoma_undata	((Calamus_caryotoides	Podococcus_barteri)	(Sclerosperma_profizianum	Orania_palindan)))	((((Oenocarpus_minor	Oenocarpus_bataua)	Prestoea_acuminata)	((Hydriastele_microspadix	(Heterospathe_cagayanensis	Veitchia_spiralis))	((Dypsis_decaryi	(Dictyosperma_album	Kentiopsis_piersoniorum))	Burretiokentia_grandiflora)))	(Pelagodoxa_henryana	Manicaria_saccifera)))	(Chamaedorea_seifrizii	(Roystonea_regia	(((Attalea_speciosa	(Bactris_major	(Elaeis_oleifera	Elaeis_guineensis)))	((Reinhardtia_latisecta	Reinhardtia_paiewonskiana)	Reinhardtia_simplex))	Iriartea_deltoidea))))	Pseudophoenix_vinifera))	Sabal_domingensis)))	Kingia_australis);
(((Phoenix_dactylifera	((Pseudophoenix_vinifera	Nypa_fruticans)	((((Attalea_speciosa	(Bactris_major	(Elaeis_oleifera	Elaeis_guineensis)))	((Reinhardtia_latisecta	Reinhardtia_paiewonskiana)	Reinhardtia_simplex))	(Iriartea_deltoidea	Roystonea_regia))	((Burretiokentia_grandiflora	((((Calamus_caryotoides	Geonoma_undata)	Podococcus_barteri)	((((Oenocarpus_minor	Oenocarpus_bataua)	Prestoea_acuminata)	(((Dictyosperma_album	Kentiopsis_piersoniorum)	(Hydriastele_microspadix	Veitchia_spiralis))	(Heterospathe_cagayanensis	Dypsis_decaryi)))	(Pelagodoxa_henryana	Manicaria_saccifera)))	(Sclerosperma_profizianum	Orania_palindan)))	Chamaedorea_seifrizii))))	(Sabal_domingensis	Serenoa_repens))	Kingia_australis);
(((Phoenix_dactylifera	((Pseudophoenix_vinifera	Nypa_fruticans)	(((Iriartea_deltoidea	(Roystonea_regia	((Attalea_speciosa	(Bactris_major	(Elaeis_oleifera	Elaeis_guineensis)))	((Reinhardtia_latisecta	Reinhardtia_paiewonskiana)	Reinhardtia_simplex))))	Chamaedorea_seifrizii)	(((Sclerosperma_profizianum	Orania_palindan)	((((Oenocarpus_minor	Oenocarpus_bataua)	Prestoea_acuminata)	((((Heterospathe_cagayanensis	Veitchia_spiralis)	((Burretiokentia_grandiflora	Dictyosperma_album)	Kentiopsis_piersoniorum))	Hydriastele_microspadix)	Dypsis_decaryi))	(Pelagodoxa_henryana	Manicaria_saccifera)))	(Geonoma_undata	(Podococcus_barteri	Calamus_caryotoides))))))	(Sabal_domingensis	Serenoa_repens))	Kingia_australis);
(((Oenocarpus_minor	Oenocarpus_bataua)	(Prestoea_acuminata	((((Heterospathe_cagayanensis	Veitchia_spiralis)	(((Dictyosperma_album	Kentiopsis_piersoniorum)	Burretiokentia_grandiflora)	Hydriastele_microspadix))	Dypsis_decaryi)	((Pelagodoxa_henryana	Manicaria_saccifera)	(((Iriartea_deltoidea	((Nypa_fruticans	Roystonea_regia)	((Attalea_speciosa	(Bactris_major	(Elaeis_oleifera	Elaeis_guineensis)))	((Reinhardtia_latisecta	Reinhardtia_paiewonskiana)	Reinhardtia_simplex))))	(Pseudophoenix_vinifera	(Sabal_domingensis	(Serenoa_repens	Phoenix_dactylifera))))	((Chamaedorea_seifrizii	(Sclerosperma_profizianum	Orania_palindan))	(Geonoma_undata	(Podococcus_barteri	Calamus_caryotoides))))))))	Kingia_australis);
(((Sabal_domingensis	(Serenoa_repens	Phoenix_dactylifera))	(((Chamaedorea_seifrizii	((Iriartea_deltoidea	Roystonea_regia)	((Attalea_speciosa	(Bactris_major	(Elaeis_oleifera	Elaeis_guineensis)))	((Reinhardtia_latisecta	Reinhardtia_paiewonskiana)	Reinhardtia_simplex))))	(((Geonoma_undata	((Podococcus_barteri	Calamus_caryotoides)	(Sclerosperma_profizianum	Orania_palindan)))	((((Oenocarpus_minor	Oenocarpus_bataua)	Prestoea_acuminata)	((Hydriastele_microspadix	((Dictyosperma_album	Dypsis_decaryi)	(Kentiopsis_piersoniorum	(Heterospathe_cagayanensis	Veitchia_spiralis))))	Burretiokentia_grandiflora))	(Pelagodoxa_henryana	Manicaria_saccifera)))	Pseudophoenix_vinifera))	Nypa_fruticans))	Kingia_australis);
(((Sabal_domingensis	(Serenoa_repens	Phoenix_dactylifera))	((((((Sclerosperma_profizianum	Orania_palindan)	(Podococcus_barteri	(Calamus_caryotoides	Geonoma_undata)))	((Pelagodoxa_henryana	(((Oenocarpus_minor	Oenocarpus_bataua)	Prestoea_acuminata)	(Dictyosperma_album	((((Kentiopsis_piersoniorum	Burretiokentia_grandiflora)	Heterospathe_cagayanensis)	(Hydriastele_microspadix	Veitchia_spiralis))	Dypsis_decaryi))))	Manicaria_saccifera))	(Chamaedorea_seifrizii	((Iriartea_deltoidea	((Attalea_speciosa	(Bactris_major	(Elaeis_oleifera	Elaeis_guineensis)))	((Reinhardtia_latisecta	Reinhardtia_paiewonskiana)	Reinhardtia_simplex)))	Roystonea_regia)))	Pseudophoenix_vinifera)	Nypa_fruticans))	Kingia_australis);
(((Sabal_domingensis	(Serenoa_repens	Phoenix_dactylifera))	((((((Sclerosperma_profizianum	Orania_palindan)	(Podococcus_barteri	Geonoma_undata))	((((Oenocarpus_minor	Oenocarpus_bataua)	(Dictyosperma_album	(((Burretiokentia_grandiflora	Veitchia_spiralis)	((Dypsis_decaryi	Heterospathe_cagayanensis)	Kentiopsis_piersoniorum))	Hydriastele_microspadix)))	Prestoea_acuminata)	((Calamus_caryotoides	Pelagodoxa_henryana)	Manicaria_saccifera)))	(Chamaedorea_seifrizii	(((Attalea_speciosa	(Bactris_major	(Elaeis_oleifera	Elaeis_guineensis)))	((Reinhardtia_latisecta	Reinhardtia_paiewonskiana)	Reinhardtia_simplex))	(Roystonea_regia	Iriartea_deltoidea))))	Pseudophoenix_vinifera)	Nypa_fruticans))	Kingia_australis);
(((Sabal_domingensis	(Serenoa_repens	Phoenix_dactylifera))	((((Pseudophoenix_vinifera	Chamaedorea_seifrizii)	(((Attalea_speciosa	(Bactris_major	(Elaeis_oleifera	Elaeis_guineensis)))	((Reinhardtia_latisecta	Reinhardtia_paiewonskiana)	Reinhardtia_simplex))	(Roystonea_regia	Iriartea_deltoidea)))	(((Sclerosperma_profizianum	Orania_palindan)	(Calamus_caryotoides	(Podococcus_barteri	Geonoma_undata)))	(Dypsis_decaryi	((Manicaria_saccifera	Pelagodoxa_henryana)	(((Oenocarpus_bataua	Oenocarpus_minor)	Prestoea_acuminata)	((Dictyosperma_album	(((Veitchia_spiralis	Heterospathe_cagayanensis)	Kentiopsis_piersoniorum)	Hydriastele_microspadix))	Burretiokentia_grandiflora))))))	Nypa_fruticans))	Kingia_australis);
(((((((Nypa_fruticans	(Sabal_domingensis	(Serenoa_repens	Phoenix_dactylifera)))	(Pseudophoenix_vinifera	Chamaedorea_seifrizii))	(((Manicaria_saccifera	Pelagodoxa_henryana)	(((Oenocarpus_bataua	Oenocarpus_minor)	Prestoea_acuminata)	(Dictyosperma_album	((Hydriastele_microspadix	((Dypsis_decaryi	(Veitchia_spiralis	Heterospathe_cagayanensis))	Kentiopsis_piersoniorum))	Burretiokentia_grandiflora))))	((Geonoma_undata	Sclerosperma_profizianum)	(Orania_palindan	(Calamus_caryotoides	Podococcus_barteri)))))	Roystonea_regia)	Iriartea_deltoidea)	((Attalea_speciosa	(Bactris_major	(Elaeis_oleifera	Elaeis_guineensis)))	((Reinhardtia_latisecta	Reinhardtia_paiewonskiana)	Reinhardtia_simplex)))	Kingia_australis);
((Pelagodoxa_henryana	(((((Oenocarpus_bataua	Oenocarpus_minor)	Prestoea_acuminata)	((Kentiopsis_piersoniorum	((Dictyosperma_album	(Burretiokentia_grandiflora	Heterospathe_cagayanensis))	(Veitchia_spiralis	Hydriastele_microspadix)))	Dypsis_decaryi))	(((Orania_palindan	(Geonoma_undata	Sclerosperma_profizianum))	((Roystonea_regia	(Iriartea_deltoidea	((Attalea_speciosa	(Bactris_major	(Elaeis_oleifera	Elaeis_guineensis)))	((Reinhardtia_latisecta	Reinhardtia_paiewonskiana)	Reinhardtia_simplex))))	(Chamaedorea_seifrizii	(((Calamus_caryotoides	Podococcus_barteri)	(Sabal_domingensis	(Serenoa_repens	Phoenix_dactylifera)))	Pseudophoenix_vinifera))))	Nypa_fruticans))	Manicaria_saccifera))	Kingia_australis);
(((Phoenix_dactylifera	Serenoa_repens)	(((((((((Oenocarpus_bataua	Oenocarpus_minor)	Prestoea_acuminata)	(Dictyosperma_album	((Hydriastele_microspadix	Veitchia_spiralis)	(Heterospathe_cagayanensis	(Burretiokentia_grandiflora	Kentiopsis_piersoniorum)))))	((Pelagodoxa_henryana	Calamus_caryotoides)	Manicaria_saccifera))	(Geonoma_undata	((Podococcus_barteri	Orania_palindan)	Sclerosperma_profizianum)))	(Chamaedorea_seifrizii	(((Attalea_speciosa	(Bactris_major	(Elaeis_guineensis	Elaeis_oleifera)))	((Reinhardtia_latisecta	Reinhardtia_paiewonskiana)	Reinhardtia_simplex))	(Iriartea_deltoidea	Roystonea_regia))))	(Dypsis_decaryi	Pseudophoenix_vinifera))	Nypa_fruticans)	Sabal_domingensis))	Kingia_australis);
(((Phoenix_dactylifera	Serenoa_repens)	(((Chamaedorea_seifrizii	(((Nypa_fruticans	((Attalea_speciosa	(Bactris_major	(Elaeis_guineensis	Elaeis_oleifera)))	((Reinhardtia_latisecta	Reinhardtia_paiewonskiana)	Reinhardtia_simplex)))	Roystonea_regia)	Iriartea_deltoidea))	(((((Oenocarpus_bataua	Oenocarpus_minor)	Prestoea_acuminata)	(Dictyosperma_album	(((Veitchia_spiralis	Heterospathe_cagayanensis)	Kentiopsis_piersoniorum)	(Burretiokentia_grandiflora	Hydriastele_microspadix))))	(Pelagodoxa_henryana	Manicaria_saccifera))	(((Dypsis_decaryi	Pseudophoenix_vinifera)	((Calamus_caryotoides	Podococcus_barteri)	Geonoma_undata))	(Orania_palindan	Sclerosperma_profizianum))))	Sabal_domingensis))	Kingia_australis);
(((((Sabal_domingensis	(Phoenix_dactylifera	Serenoa_repens))	Nypa_fruticans)	((((Orania_palindan	Sclerosperma_profizianum)	((Calamus_caryotoides	Podococcus_barteri)	Geonoma_undata))	((((Oenocarpus_bataua	Oenocarpus_minor)	Prestoea_acuminata)	(Hydriastele_microspadix	((Veitchia_spiralis	Heterospathe_cagayanensis)	(Burretiokentia_grandiflora	(Kentiopsis_piersoniorum	Dictyosperma_album)))))	(Pelagodoxa_henryana	Manicaria_saccifera)))	(Chamaedorea_seifrizii	(Roystonea_regia	(Iriartea_deltoidea	((Attalea_speciosa	(Bactris_major	(Elaeis_guineensis	Elaeis_oleifera)))	((Reinhardtia_latisecta	Reinhardtia_paiewonskiana)	Reinhardtia_simplex)))))))	(Dypsis_decaryi	Pseudophoenix_vinifera))	Kingia_australis);
(((Sabal_domingensis	(Phoenix_dactylifera	Serenoa_repens))	((Chamaedorea_seifrizii	(((Geonoma_undata	((Orania_palindan	Sclerosperma_profizianum)	(Calamus_caryotoides	Podococcus_barteri)))	(((Prestoea_acuminata	((Heterospathe_cagayanensis	(((Dictyosperma_album	Burretiokentia_grandiflora)	Kentiopsis_piersoniorum)	(Hydriastele_microspadix	(Dypsis_decaryi	Veitchia_spiralis))))	(Oenocarpus_bataua	Oenocarpus_minor)))	Pelagodoxa_henryana)	Manicaria_saccifera))	(Nypa_fruticans	((Roystonea_regia	((Attalea_speciosa	(Bactris_major	(Elaeis_guineensis	Elaeis_oleifera)))	((Reinhardtia_latisecta	Reinhardtia_paiewonskiana)	Reinhardtia_simplex)))	Iriartea_deltoidea))))	Pseudophoenix_vinifera))	Kingia_australis);
(((Sabal_domingensis	(Phoenix_dactylifera	Serenoa_repens))	((Chamaedorea_seifrizii	((((Calamus_caryotoides	Podococcus_barteri)	(Geonoma_undata	(Orania_palindan	Sclerosperma_profizianum)))	((((((Dictyosperma_album	(Kentiopsis_piersoniorum	(Veitchia_spiralis	Heterospathe_cagayanensis)))	(Dypsis_decaryi	Hydriastele_microspadix))	Burretiokentia_grandiflora)	(Oenocarpus_bataua	(Prestoea_acuminata	Oenocarpus_minor)))	Manicaria_saccifera)	Pelagodoxa_henryana))	(Roystonea_regia	(((Attalea_speciosa	(Bactris_major	(Elaeis_guineensis	Elaeis_oleifera)))	(Nypa_fruticans	Iriartea_deltoidea))	((Reinhardtia_latisecta	Reinhardtia_paiewonskiana)	Reinhardtia_simplex)))))	Pseudophoenix_vinifera))	Kingia_australis);
((((((Calamus_caryotoides	Podococcus_barteri)	(Orania_palindan	((((Dypsis_decaryi	(((Burretiokentia_grandiflora	(Kentiopsis_piersoniorum	(Veitchia_spiralis	Heterospathe_cagayanensis)))	Hydriastele_microspadix)	Dictyosperma_album))	((Oenocarpus_bataua	Oenocarpus_minor)	Prestoea_acuminata))	(Pelagodoxa_henryana	Manicaria_saccifera))	Sclerosperma_profizianum)))	Geonoma_undata)	((Nypa_fruticans	(Sabal_domingensis	(Phoenix_dactylifera	Serenoa_repens)))	(Chamaedorea_seifrizii	((((Elaeis_guineensis	Elaeis_oleifera)	(Attalea_speciosa	Bactris_major))	((Reinhardtia_latisecta	Reinhardtia_paiewonskiana)	Reinhardtia_simplex))	(Iriartea_deltoidea	Roystonea_regia)))))	Pseudophoenix_vinifera)	Kingia_australis);
(((Chamaedorea_seifrizii	((((Attalea_speciosa	(Bactris_major	(Elaeis_guineensis	Elaeis_oleifera)))	((Reinhardtia_latisecta	Reinhardtia_paiewonskiana)	Reinhardtia_simplex))	((Nypa_fruticans	Iriartea_deltoidea)	Roystonea_regia))	((Sabal_domingensis	(Phoenix_dactylifera	Serenoa_repens))	((((Geonoma_undata	Sclerosperma_profizianum)	(Calamus_caryotoides	Podococcus_barteri))	Orania_palindan)	((((((Veitchia_spiralis	Heterospathe_cagayanensis)	((Kentiopsis_piersoniorum	Dictyosperma_album)	Dypsis_decaryi))	Hydriastele_microspadix)	Burretiokentia_grandiflora)	((Oenocarpus_bataua	Oenocarpus_minor)	Prestoea_acuminata))	(Pelagodoxa_henryana	Manicaria_saccifera))))))	Pseudophoenix_vinifera)	Kingia_australis);
(((Phoenix_dactylifera	Serenoa_repens)	(((((((Geonoma_undata	Sclerosperma_profizianum)	(Calamus_caryotoides	Podococcus_barteri))	Orania_palindan)	((((((Hydriastele_microspadix	Veitchia_spiralis)	((Kentiopsis_piersoniorum	Dictyosperma_album)	Burretiokentia_grandiflora))	Heterospathe_cagayanensis)	Dypsis_decaryi)	(Pelagodoxa_henryana	((Oenocarpus_bataua	Oenocarpus_minor)	Prestoea_acuminata)))	Manicaria_saccifera))	(((Iriartea_deltoidea	(Roystonea_regia	((Attalea_speciosa	(Bactris_major	(Elaeis_guineensis	Elaeis_oleifera)))	((Reinhardtia_latisecta	Reinhardtia_paiewonskiana)	Reinhardtia_simplex))))	Chamaedorea_seifrizii)	Nypa_fruticans))	Pseudophoenix_vinifera)	Sabal_domingensis))	Kingia_australis);
((((((((Geonoma_undata	Sclerosperma_profizianum)	((Calamus_caryotoides	Podococcus_barteri)	Orania_palindan))	(((((Dictyosperma_album	(Kentiopsis_piersoniorum	(Burretiokentia_grandiflora	(Veitchia_spiralis	Heterospathe_cagayanensis))))	Hydriastele_microspadix)	Dypsis_decaryi)	((Oenocarpus_bataua	Oenocarpus_minor)	Prestoea_acuminata))	(Pelagodoxa_henryana	Manicaria_saccifera)))	(Chamaedorea_seifrizii	(Roystonea_regia	(Iriartea_deltoidea	((Attalea_speciosa	(Bactris_major	(Elaeis_guineensis	Elaeis_oleifera)))	((Reinhardtia_latisecta	Reinhardtia_paiewonskiana)	Reinhardtia_simplex))))))	Pseudophoenix_vinifera)	Nypa_fruticans)	((Sabal_domingensis	Serenoa_repens)	Phoenix_dactylifera))	Kingia_australis);
(((Oenocarpus_bataua	Oenocarpus_minor)	((Pelagodoxa_henryana	Prestoea_acuminata)	((Manicaria_saccifera	(((((Sabal_domingensis	Serenoa_repens)	Phoenix_dactylifera)	(Nypa_fruticans	Pseudophoenix_vinifera))	(Chamaedorea_seifrizii	(Roystonea_regia	(Iriartea_deltoidea	((Attalea_speciosa	(Bactris_major	(Elaeis_guineensis	Elaeis_oleifera)))	((Reinhardtia_latisecta	Reinhardtia_paiewonskiana)	Reinhardtia_simplex))))))	((Sclerosperma_profizianum	Orania_palindan)	(Geonoma_undata	(Calamus_caryotoides	Podococcus_barteri)))))	((((Dictyosperma_album	Burretiokentia_grandiflora)	Kentiopsis_piersoniorum)	((Hydriastele_microspadix	Veitchia_spiralis)	Heterospathe_cagayanensis))	Dypsis_decaryi))))	Kingia_australis);
((Phoenix_dactylifera	((Serenoa_repens	((((Chamaedorea_seifrizii	(Roystonea_regia	(Iriartea_deltoidea	((Attalea_speciosa	((Elaeis_guineensis	Elaeis_oleifera)	Bactris_major))	(Reinhardtia_simplex	(Reinhardtia_paiewonskiana	Reinhardtia_latisecta))))))	((((Prestoea_acuminata	(Oenocarpus_bataua	Oenocarpus_minor))	(Dypsis_decaryi	(((Dictyosperma_album	Kentiopsis_piersoniorum)	Burretiokentia_grandiflora)	(Heterospathe_cagayanensis	(Hydriastele_microspadix	Veitchia_spiralis)))))	((Calamus_caryotoides	Pelagodoxa_henryana)	Manicaria_saccifera))	(Geonoma_undata	((Podococcus_barteri	Orania_palindan)	Sclerosperma_profizianum))))	Pseudophoenix_vinifera)	Nypa_fruticans))	Sabal_domingensis))	Kingia_australis);
((((Calamus_caryotoides	Pseudophoenix_vinifera)	Manicaria_saccifera)	(((Geonoma_undata	(Podococcus_barteri	(Orania_palindan	Sclerosperma_profizianum)))	((Nypa_fruticans	((Serenoa_repens	Sabal_domingensis)	Phoenix_dactylifera))	(Chamaedorea_seifrizii	(Roystonea_regia	(Iriartea_deltoidea	((Attalea_speciosa	((Elaeis_guineensis	Elaeis_oleifera)	Bactris_major))	(Reinhardtia_simplex	(Reinhardtia_paiewonskiana	Reinhardtia_latisecta))))))))	((Dypsis_decaryi	(Hydriastele_microspadix	((Burretiokentia_grandiflora	(Kentiopsis_piersoniorum	(Veitchia_spiralis	Heterospathe_cagayanensis)))	Dictyosperma_album)))	((Prestoea_acuminata	(Oenocarpus_bataua	Oenocarpus_minor))	Pelagodoxa_henryana))))	Kingia_australis);
((Nypa_fruticans	((((Serenoa_repens	Sabal_domingensis)	Phoenix_dactylifera)	((Chamaedorea_seifrizii	(Iriartea_deltoidea	(((Attalea_speciosa	((Elaeis_guineensis	Elaeis_oleifera)	Bactris_major))	(Reinhardtia_simplex	(Reinhardtia_paiewonskiana	Reinhardtia_latisecta)))	Roystonea_regia)))	((((Dypsis_decaryi	(((Hydriastele_microspadix	(Kentiopsis_piersoniorum	(Veitchia_spiralis	Heterospathe_cagayanensis)))	Burretiokentia_grandiflora)	Dictyosperma_album))	(Oenocarpus_bataua	(Oenocarpus_minor	Prestoea_acuminata)))	(Pelagodoxa_henryana	Manicaria_saccifera))	(Geonoma_undata	((Calamus_caryotoides	Podococcus_barteri)	(Orania_palindan	Sclerosperma_profizianum))))))	Pseudophoenix_vinifera))	Kingia_australis);
((Pseudophoenix_vinifera	((Nypa_fruticans	(Sabal_domingensis	(Serenoa_repens	Phoenix_dactylifera)))	(((((((Hydriastele_microspadix	((Kentiopsis_piersoniorum	(Dypsis_decaryi	(Veitchia_spiralis	Heterospathe_cagayanensis)))	Burretiokentia_grandiflora))	Dictyosperma_album)	(Prestoea_acuminata	(Oenocarpus_bataua	Oenocarpus_minor)))	Manicaria_saccifera)	(Calamus_caryotoides	Pelagodoxa_henryana))	(Geonoma_undata	((Podococcus_barteri	Orania_palindan)	Sclerosperma_profizianum)))	(Chamaedorea_seifrizii	((Iriartea_deltoidea	((Attalea_speciosa	((Elaeis_guineensis	Elaeis_oleifera)	Bactris_major))	(Reinhardtia_simplex	(Reinhardtia_paiewonskiana	Reinhardtia_latisecta))))	Roystonea_regia)))))	Kingia_australis);
(((Iriartea_deltoidea	(((Roystonea_regia	(((Pseudophoenix_vinifera	(Nypa_fruticans	(Sabal_domingensis	(Serenoa_repens	Phoenix_dactylifera))))	((((Hydriastele_microspadix	((Kentiopsis_piersoniorum	(Dypsis_decaryi	(Veitchia_spiralis	Heterospathe_cagayanensis)))	(Dictyosperma_album	Burretiokentia_grandiflora)))	(Oenocarpus_bataua	(Oenocarpus_minor	Prestoea_acuminata)))	(Manicaria_saccifera	Pelagodoxa_henryana))	((Geonoma_undata	(Calamus_caryotoides	Podococcus_barteri))	(Orania_palindan	Sclerosperma_profizianum))))	Chamaedorea_seifrizii))	(Elaeis_guineensis	Elaeis_oleifera))	((Reinhardtia_simplex	(Reinhardtia_paiewonskiana	Reinhardtia_latisecta))	Bactris_major)))	Attalea_speciosa)	Kingia_australis);
((Pseudophoenix_vinifera	(((Podococcus_barteri	(Sabal_domingensis	(Serenoa_repens	Phoenix_dactylifera)))	(((((Manicaria_saccifera	(Dypsis_decaryi	Pelagodoxa_henryana))	((Heterospathe_cagayanensis	((Hydriastele_microspadix	Veitchia_spiralis)	(Kentiopsis_piersoniorum	Dictyosperma_album)))	((Oenocarpus_bataua	Oenocarpus_minor)	Prestoea_acuminata)))	(Geonoma_undata	(Chamaedorea_seifrizii	(Orania_palindan	Sclerosperma_profizianum))))	Burretiokentia_grandiflora)	(((Reinhardtia_simplex	(Reinhardtia_paiewonskiana	Reinhardtia_latisecta))	((Attalea_speciosa	(Bactris_major	(Elaeis_guineensis	Elaeis_oleifera)))	Nypa_fruticans))	(Iriartea_deltoidea	Roystonea_regia))))	Calamus_caryotoides))	Kingia_australis);
(((Sabal_domingensis	(Serenoa_repens	Phoenix_dactylifera))	((Pseudophoenix_vinifera	((((Manicaria_saccifera	Pelagodoxa_henryana)	((Dypsis_decaryi	(Dictyosperma_album	((Kentiopsis_piersoniorum	(Burretiokentia_grandiflora	Heterospathe_cagayanensis))	(Hydriastele_microspadix	Veitchia_spiralis))))	((Oenocarpus_bataua	Oenocarpus_minor)	Prestoea_acuminata)))	(Sclerosperma_profizianum	(Orania_palindan	(Geonoma_undata	(Calamus_caryotoides	Podococcus_barteri)))))	((Roystonea_regia	(((Reinhardtia_simplex	(Reinhardtia_paiewonskiana	Reinhardtia_latisecta))	(Attalea_speciosa	(Bactris_major	(Elaeis_guineensis	Elaeis_oleifera))))	Iriartea_deltoidea))	Chamaedorea_seifrizii)))	Nypa_fruticans))	Kingia_australis);
((Pseudophoenix_vinifera	(((((Manicaria_saccifera	Pelagodoxa_henryana)	((Dictyosperma_album	((Dypsis_decaryi	((Veitchia_spiralis	Heterospathe_cagayanensis)	(Burretiokentia_grandiflora	Kentiopsis_piersoniorum)))	Hydriastele_microspadix))	((Oenocarpus_bataua	Oenocarpus_minor)	Prestoea_acuminata)))	((Sclerosperma_profizianum	Orania_palindan)	(Geonoma_undata	(Calamus_caryotoides	Podococcus_barteri))))	((((Reinhardtia_simplex	(Reinhardtia_paiewonskiana	Reinhardtia_latisecta))	(Attalea_speciosa	(Bactris_major	(Elaeis_guineensis	Elaeis_oleifera))))	(Iriartea_deltoidea	Roystonea_regia))	Chamaedorea_seifrizii))	(Nypa_fruticans	(Phoenix_dactylifera	(Sabal_domingensis	Serenoa_repens)))))	Kingia_australis);
(((Sabal_domingensis	(Phoenix_dactylifera	Serenoa_repens))	((Pseudophoenix_vinifera	(((((Manicaria_saccifera	Pelagodoxa_henryana)	(((Hydriastele_microspadix	((Burretiokentia_grandiflora	(Kentiopsis_piersoniorum	Dictyosperma_album))	(Veitchia_spiralis	Heterospathe_cagayanensis)))	Dypsis_decaryi)	((Oenocarpus_bataua	Oenocarpus_minor)	Prestoea_acuminata)))	(Sclerosperma_profizianum	Orania_palindan))	(Geonoma_undata	(Calamus_caryotoides	Podococcus_barteri)))	((((Reinhardtia_simplex	(Reinhardtia_paiewonskiana	Reinhardtia_latisecta))	(Attalea_speciosa	(Bactris_major	(Elaeis_guineensis	Elaeis_oleifera))))	(Iriartea_deltoidea	Roystonea_regia))	Chamaedorea_seifrizii)))	Nypa_fruticans))	Kingia_australis);
((((((((Chamaedorea_seifrizii	(Sclerosperma_profizianum	Orania_palindan))	(Podococcus_barteri	(Geonoma_undata	Calamus_caryotoides)))	(Manicaria_saccifera	((Pelagodoxa_henryana	((Dypsis_decaryi	(((Hydriastele_microspadix	Kentiopsis_piersoniorum)	(Veitchia_spiralis	Heterospathe_cagayanensis))	Burretiokentia_grandiflora))	Dictyosperma_album))	((Oenocarpus_bataua	Oenocarpus_minor)	Prestoea_acuminata))))	((((Reinhardtia_simplex	(Reinhardtia_paiewonskiana	Reinhardtia_latisecta))	(Attalea_speciosa	(Bactris_major	(Elaeis_guineensis	Elaeis_oleifera))))	(Iriartea_deltoidea	Roystonea_regia))	Pseudophoenix_vinifera))	Nypa_fruticans)	Sabal_domingensis)	(Phoenix_dactylifera	Serenoa_repens))	Kingia_australis);
((((Sabal_domingensis	Phoenix_dactylifera)	((((Manicaria_saccifera	(((Dypsis_decaryi	((Dictyosperma_album	(Hydriastele_microspadix	((Veitchia_spiralis	Heterospathe_cagayanensis)	Kentiopsis_piersoniorum)))	Burretiokentia_grandiflora))	((Oenocarpus_minor	Oenocarpus_bataua)	Prestoea_acuminata))	Pelagodoxa_henryana))	(Geonoma_undata	((Podococcus_barteri	Calamus_caryotoides)	(Sclerosperma_profizianum	Orania_palindan))))	(((Nypa_fruticans	(Iriartea_deltoidea	((Attalea_speciosa	(Bactris_major	(Elaeis_guineensis	Elaeis_oleifera)))	(Reinhardtia_simplex	(Reinhardtia_latisecta	Reinhardtia_paiewonskiana)))))	Roystonea_regia)	Chamaedorea_seifrizii))	Pseudophoenix_vinifera))	Serenoa_repens)	Kingia_australis);
((Pseudophoenix_vinifera	((((Manicaria_saccifera	(((Dypsis_decaryi	(((Kentiopsis_piersoniorum	Dictyosperma_album)	(Burretiokentia_grandiflora	(Veitchia_spiralis	Heterospathe_cagayanensis)))	Hydriastele_microspadix))	((Oenocarpus_minor	Oenocarpus_bataua)	Prestoea_acuminata))	Pelagodoxa_henryana))	(((Sclerosperma_profizianum	(Podococcus_barteri	Orania_palindan))	Calamus_caryotoides)	Geonoma_undata))	(Sabal_domingensis	(Phoenix_dactylifera	Serenoa_repens)))	((((Nypa_fruticans	((Attalea_speciosa	(Bactris_major	(Elaeis_guineensis	Elaeis_oleifera)))	(Reinhardtia_latisecta	(Reinhardtia_paiewonskiana	Reinhardtia_simplex))))	Roystonea_regia)	Iriartea_deltoidea)	Chamaedorea_seifrizii)))	Kingia_australis);
((((Burretiokentia_grandiflora	(Nypa_fruticans	(((Manicaria_saccifera	((Pelagodoxa_henryana	Prestoea_acuminata)	((Dictyosperma_album	((Hydriastele_microspadix	Veitchia_spiralis)	(Heterospathe_cagayanensis	Kentiopsis_piersoniorum)))	(Oenocarpus_minor	Oenocarpus_bataua))))	(((Sclerosperma_profizianum	(Podococcus_barteri	Orania_palindan))	Calamus_caryotoides)	Geonoma_undata))	((((Dypsis_decaryi	Pseudophoenix_vinifera)	Roystonea_regia)	(Iriartea_deltoidea	((Attalea_speciosa	(Bactris_major	(Elaeis_guineensis	Elaeis_oleifera)))	(Reinhardtia_simplex	(Reinhardtia_latisecta	Reinhardtia_paiewonskiana)))))	Chamaedorea_seifrizii))))	(Sabal_domingensis	Serenoa_repens))	Phoenix_dactylifera)	Kingia_australis);
(((Oenocarpus_minor	Oenocarpus_bataua)	((((((((Sclerosperma_profizianum	Orania_palindan)	Podococcus_barteri)	Geonoma_undata)	(((((Attalea_speciosa	(Bactris_major	(Elaeis_guineensis	Elaeis_oleifera)))	(Reinhardtia_simplex	(Reinhardtia_latisecta	Reinhardtia_paiewonskiana)))	((Nypa_fruticans	Roystonea_regia)	Iriartea_deltoidea))	(Pseudophoenix_vinifera	Chamaedorea_seifrizii))	(Sabal_domingensis	(Serenoa_repens	Phoenix_dactylifera))))	Manicaria_saccifera)	(Calamus_caryotoides	Pelagodoxa_henryana))	((Dypsis_decaryi	(Veitchia_spiralis	Heterospathe_cagayanensis))	(((Kentiopsis_piersoniorum	Dictyosperma_album)	Burretiokentia_grandiflora)	Hydriastele_microspadix)))	Prestoea_acuminata))	Kingia_australis);
(((Sabal_domingensis	(Serenoa_repens	Phoenix_dactylifera))	((((Manicaria_saccifera	((((Hydriastele_microspadix	((Burretiokentia_grandiflora	Kentiopsis_piersoniorum)	(Veitchia_spiralis	Heterospathe_cagayanensis)))	(Dypsis_decaryi	Dictyosperma_album))	(Oenocarpus_bataua	(Prestoea_acuminata	Oenocarpus_minor)))	Pelagodoxa_henryana))	(Geonoma_undata	((Sclerosperma_profizianum	Orania_palindan)	(Calamus_caryotoides	Podococcus_barteri))))	((((Attalea_speciosa	(Bactris_major	(Elaeis_guineensis	Elaeis_oleifera)))	(Reinhardtia_simplex	(Reinhardtia_latisecta	Reinhardtia_paiewonskiana)))	(Iriartea_deltoidea	Roystonea_regia))	Chamaedorea_seifrizii))	(Nypa_fruticans	Pseudophoenix_vinifera)))	Kingia_australis);
(((Sabal_domingensis	(Serenoa_repens	Phoenix_dactylifera))	((((Podococcus_barteri	Geonoma_undata)	((((Pelagodoxa_henryana	Calamus_caryotoides)	Manicaria_saccifera)	((((Burretiokentia_grandiflora	Hydriastele_microspadix)	(Dypsis_decaryi	(Kentiopsis_piersoniorum	(Veitchia_spiralis	Heterospathe_cagayanensis))))	Dictyosperma_album)	(Prestoea_acuminata	(Oenocarpus_minor	Oenocarpus_bataua))))	(Sclerosperma_profizianum	Orania_palindan)))	((Nypa_fruticans	((Attalea_speciosa	(Bactris_major	(Elaeis_guineensis	Elaeis_oleifera)))	((Reinhardtia_latisecta	Reinhardtia_paiewonskiana)	Reinhardtia_simplex)))	(Iriartea_deltoidea	Roystonea_regia)))	(Pseudophoenix_vinifera	Chamaedorea_seifrizii)))	Kingia_australis);
((((((Chamaedorea_seifrizii	((Iriartea_deltoidea	(Attalea_speciosa	((Bactris_major	(Elaeis_guineensis	Elaeis_oleifera))	((Reinhardtia_latisecta	Reinhardtia_paiewonskiana)	Reinhardtia_simplex))))	Roystonea_regia))	(((Pelagodoxa_henryana	Manicaria_saccifera)	(((Hydriastele_microspadix	(Burretiokentia_grandiflora	(Dypsis_decaryi	((Heterospathe_cagayanensis	Kentiopsis_piersoniorum)	Veitchia_spiralis))))	Dictyosperma_album)	(Prestoea_acuminata	(Oenocarpus_minor	Oenocarpus_bataua))))	(Geonoma_undata	(((Calamus_caryotoides	Podococcus_barteri)	Sclerosperma_profizianum)	Orania_palindan))))	(Pseudophoenix_vinifera	Nypa_fruticans))	Sabal_domingensis)	(Serenoa_repens	Phoenix_dactylifera))	Kingia_australis);
((Pseudophoenix_vinifera	((Sabal_domingensis	(Serenoa_repens	Phoenix_dactylifera))	((Chamaedorea_seifrizii	(Iriartea_deltoidea	(((Attalea_speciosa	(Bactris_major	(Elaeis_guineensis	Elaeis_oleifera)))	((Reinhardtia_latisecta	Reinhardtia_paiewonskiana)	Reinhardtia_simplex))	(Nypa_fruticans	Roystonea_regia))))	((Sclerosperma_profizianum	((Pelagodoxa_henryana	Manicaria_saccifera)	((((((Heterospathe_cagayanensis	Veitchia_spiralis)	Kentiopsis_piersoniorum)	(Dictyosperma_album	Hydriastele_microspadix))	Burretiokentia_grandiflora)	Dypsis_decaryi)	(Prestoea_acuminata	(Oenocarpus_minor	Oenocarpus_bataua)))))	(Geonoma_undata	((Calamus_caryotoides	Podococcus_barteri)	Orania_palindan))))))	Kingia_australis);
(((Serenoa_repens	Phoenix_dactylifera)	(((Pseudophoenix_vinifera	Nypa_fruticans)	(((Roystonea_regia	((Attalea_speciosa	(Bactris_major	(Elaeis_guineensis	Elaeis_oleifera)))	((Reinhardtia_latisecta	Reinhardtia_paiewonskiana)	Reinhardtia_simplex)))	(Chamaedorea_seifrizii	Iriartea_deltoidea))	(((Pelagodoxa_henryana	Manicaria_saccifera)	(((((Burretiokentia_grandiflora	Hydriastele_microspadix)	((Heterospathe_cagayanensis	Veitchia_spiralis)	Kentiopsis_piersoniorum))	Dictyosperma_album)	Dypsis_decaryi)	(Prestoea_acuminata	(Oenocarpus_minor	Oenocarpus_bataua))))	((Geonoma_undata	(Podococcus_barteri	Calamus_caryotoides))	(Sclerosperma_profizianum	Orania_palindan)))))	Sabal_domingensis))	Kingia_australis);
(((Serenoa_repens	Phoenix_dactylifera)	(((Pseudophoenix_vinifera	Nypa_fruticans)	(((Roystonea_regia	(Iriartea_deltoidea	((Attalea_speciosa	(Bactris_major	(Elaeis_guineensis	Elaeis_oleifera)))	((Reinhardtia_latisecta	Reinhardtia_paiewonskiana)	Reinhardtia_simplex))))	Chamaedorea_seifrizii)	((((Calamus_caryotoides	Pelagodoxa_henryana)	Manicaria_saccifera)	((((Burretiokentia_grandiflora	Hydriastele_microspadix)	(Dypsis_decaryi	((Heterospathe_cagayanensis	Veitchia_spiralis)	Kentiopsis_piersoniorum)))	Dictyosperma_album)	(Prestoea_acuminata	(Oenocarpus_minor	Oenocarpus_bataua))))	((Geonoma_undata	Podococcus_barteri)	(Sclerosperma_profizianum	Orania_palindan)))))	Sabal_domingensis))	Kingia_australis);
(((Sabal_domingensis	(Serenoa_repens	Phoenix_dactylifera))	((Nypa_fruticans	Pseudophoenix_vinifera)	((Chamaedorea_seifrizii	(Roystonea_regia	(Iriartea_deltoidea	((Reinhardtia_simplex	(Reinhardtia_paiewonskiana	Reinhardtia_latisecta))	(Attalea_speciosa	(Bactris_major	(Elaeis_guineensis	Elaeis_oleifera)))))))	(((Podococcus_barteri	Geonoma_undata)	(Orania_palindan	Sclerosperma_profizianum))	(((Calamus_caryotoides	Manicaria_saccifera)	(((Oenocarpus_minor	Oenocarpus_bataua)	Prestoea_acuminata)	(Dypsis_decaryi	(Dictyosperma_album	(Hydriastele_microspadix	((Heterospathe_cagayanensis	Veitchia_spiralis)	(Burretiokentia_grandiflora	Kentiopsis_piersoniorum)))))))	Pelagodoxa_henryana)))))	Kingia_australis);
((Pseudophoenix_vinifera	(Chamaedorea_seifrizii	((Iriartea_deltoidea	(((Elaeis_guineensis	Elaeis_oleifera)	(Attalea_speciosa	((Reinhardtia_simplex	(Reinhardtia_paiewonskiana	Reinhardtia_latisecta))	Bactris_major)))	Roystonea_regia))	(((((Calamus_caryotoides	Podococcus_barteri)	Geonoma_undata)	(Orania_palindan	Sclerosperma_profizianum))	(Manicaria_saccifera	(Pelagodoxa_henryana	(((Oenocarpus_minor	Oenocarpus_bataua)	Prestoea_acuminata)	(Dypsis_decaryi	(Dictyosperma_album	((Burretiokentia_grandiflora	Hydriastele_microspadix)	((Heterospathe_cagayanensis	Veitchia_spiralis)	Kentiopsis_piersoniorum))))))))	((Sabal_domingensis	(Serenoa_repens	Phoenix_dactylifera))	Nypa_fruticans)))))	Kingia_australis);
(((Sabal_domingensis	(Serenoa_repens	Phoenix_dactylifera))	(Chamaedorea_seifrizii	((((((Pelagodoxa_henryana	Manicaria_saccifera)	(((Oenocarpus_minor	Oenocarpus_bataua)	Prestoea_acuminata)	(Dypsis_decaryi	((Dictyosperma_album	((Heterospathe_cagayanensis	Veitchia_spiralis)	Kentiopsis_piersoniorum))	Hydriastele_microspadix))))	Nypa_fruticans)	((((Reinhardtia_simplex	(Reinhardtia_paiewonskiana	Reinhardtia_latisecta))	((Bactris_major	(Elaeis_guineensis	Elaeis_oleifera))	Attalea_speciosa))	Iriartea_deltoidea)	Roystonea_regia))	Burretiokentia_grandiflora)	((Geonoma_undata	((Orania_palindan	Sclerosperma_profizianum)	(Calamus_caryotoides	Podococcus_barteri)))	Pseudophoenix_vinifera))))	Kingia_australis);
(((((Pseudophoenix_vinifera	Nypa_fruticans)	(((((Reinhardtia_simplex	(Reinhardtia_paiewonskiana	Reinhardtia_latisecta))	((Bactris_major	(Elaeis_guineensis	Elaeis_oleifera))	Attalea_speciosa))	Iriartea_deltoidea)	Roystonea_regia)	(((Manicaria_saccifera	(Pelagodoxa_henryana	(((Oenocarpus_minor	Oenocarpus_bataua)	Prestoea_acuminata)	((((Burretiokentia_grandiflora	Hydriastele_microspadix)	((Heterospathe_cagayanensis	Veitchia_spiralis)	Kentiopsis_piersoniorum))	Dictyosperma_album)	Dypsis_decaryi))))	Geonoma_undata)	((Chamaedorea_seifrizii	(Orania_palindan	Sclerosperma_profizianum))	(Calamus_caryotoides	Podococcus_barteri)))))	Sabal_domingensis)	(Serenoa_repens	Phoenix_dactylifera))	Kingia_australis);
((Serenoa_repens	(Phoenix_dactylifera	(((Pseudophoenix_vinifera	Nypa_fruticans)	((((((Reinhardtia_simplex	(Reinhardtia_paiewonskiana	Reinhardtia_latisecta))	(Bactris_major	(Elaeis_guineensis	Elaeis_oleifera)))	Iriartea_deltoidea)	(Attalea_speciosa	Roystonea_regia))	((Manicaria_saccifera	(Pelagodoxa_henryana	(((Oenocarpus_minor	Oenocarpus_bataua)	Prestoea_acuminata)	((((Burretiokentia_grandiflora	(Dypsis_decaryi	Heterospathe_cagayanensis))	Veitchia_spiralis)	Kentiopsis_piersoniorum)	(Dictyosperma_album	Hydriastele_microspadix)))))	((((Calamus_caryotoides	Podococcus_barteri)	Orania_palindan)	Sclerosperma_profizianum)	Geonoma_undata)))	Chamaedorea_seifrizii))	Sabal_domingensis)))	Kingia_australis);
((((Pseudophoenix_vinifera	Nypa_fruticans)	((Chamaedorea_seifrizii	(((Attalea_speciosa	((Reinhardtia_simplex	(Reinhardtia_paiewonskiana	Reinhardtia_latisecta))	(Bactris_major	(Elaeis_guineensis	Elaeis_oleifera))))	Iriartea_deltoidea)	Roystonea_regia))	(((Pelagodoxa_henryana	Manicaria_saccifera)	(((Oenocarpus_minor	Oenocarpus_bataua)	Prestoea_acuminata)	((((Hydriastele_microspadix	(Kentiopsis_piersoniorum	(Veitchia_spiralis	Heterospathe_cagayanensis)))	Dictyosperma_album)	Burretiokentia_grandiflora)	Dypsis_decaryi)))	(((Calamus_caryotoides	Geonoma_undata)	Podococcus_barteri)	(Orania_palindan	Sclerosperma_profizianum)))))	(Sabal_domingensis	(Serenoa_repens	Phoenix_dactylifera)))	Kingia_australis);
(((Phoenix_dactylifera	(((Pseudophoenix_vinifera	Chamaedorea_seifrizii)	((((Reinhardtia_simplex	(Reinhardtia_paiewonskiana	Reinhardtia_latisecta))	((Bactris_major	(Elaeis_guineensis	Elaeis_oleifera))	Attalea_speciosa))	Iriartea_deltoidea)	(Nypa_fruticans	Roystonea_regia)))	((((Calamus_caryotoides	Podococcus_barteri)	(Sclerosperma_profizianum	Geonoma_undata))	Orania_palindan)	((Manicaria_saccifera	(((Oenocarpus_minor	Oenocarpus_bataua)	Prestoea_acuminata)	(((Hydriastele_microspadix	((Burretiokentia_grandiflora	(Veitchia_spiralis	Heterospathe_cagayanensis))	Kentiopsis_piersoniorum))	Dictyosperma_album)	Dypsis_decaryi)))	Pelagodoxa_henryana))))	(Sabal_domingensis	Serenoa_repens))	Kingia_australis);
(((((Pseudophoenix_vinifera	Chamaedorea_seifrizii)	((((Sclerosperma_profizianum	(Podococcus_barteri	Orania_palindan))	Geonoma_undata)	((Calamus_caryotoides	Manicaria_saccifera)	((((Dypsis_decaryi	(Veitchia_spiralis	Heterospathe_cagayanensis))	((Kentiopsis_piersoniorum	Dictyosperma_album)	Hydriastele_microspadix))	Burretiokentia_grandiflora)	(Oenocarpus_bataua	(Oenocarpus_minor	(Pelagodoxa_henryana	Prestoea_acuminata))))))	(Iriartea_deltoidea	(((Reinhardtia_simplex	(Reinhardtia_paiewonskiana	Reinhardtia_latisecta))	((Bactris_major	(Elaeis_guineensis	Elaeis_oleifera))	Attalea_speciosa))	Roystonea_regia))))	Nypa_fruticans)	(Sabal_domingensis	(Phoenix_dactylifera	Serenoa_repens)))	Kingia_australis);
((((Pseudophoenix_vinifera	Nypa_fruticans)	((((Geonoma_undata	(Calamus_caryotoides	Podococcus_barteri))	(Sclerosperma_profizianum	Orania_palindan))	(Manicaria_saccifera	(((((((Hydriastele_microspadix	Veitchia_spiralis)	Burretiokentia_grandiflora)	(Heterospathe_cagayanensis	Kentiopsis_piersoniorum))	Dypsis_decaryi)	Dictyosperma_album)	((Oenocarpus_bataua	Oenocarpus_minor)	Prestoea_acuminata))	Pelagodoxa_henryana)))	(Chamaedorea_seifrizii	(Iriartea_deltoidea	(((Reinhardtia_simplex	(Reinhardtia_paiewonskiana	Reinhardtia_latisecta))	((Bactris_major	(Elaeis_guineensis	Elaeis_oleifera))	Attalea_speciosa))	Roystonea_regia)))))	(Sabal_domingensis	(Phoenix_dactylifera	Serenoa_repens)))	Kingia_australis);
((Attalea_speciosa	((((Roystonea_regia	Iriartea_deltoidea)	((Pseudophoenix_vinifera	Chamaedorea_seifrizii)	(((Sabal_domingensis	(Phoenix_dactylifera	Serenoa_repens))	Nypa_fruticans)	((Geonoma_undata	(Sclerosperma_profizianum	(Podococcus_barteri	Orania_palindan)))	((Calamus_caryotoides	Manicaria_saccifera)	((Dypsis_decaryi	(Dictyosperma_album	((Kentiopsis_piersoniorum	(Veitchia_spiralis	Heterospathe_cagayanensis))	(Burretiokentia_grandiflora	Hydriastele_microspadix))))	(((Oenocarpus_bataua	Oenocarpus_minor)	Prestoea_acuminata)	Pelagodoxa_henryana)))))))	(Reinhardtia_simplex	(Reinhardtia_paiewonskiana	Reinhardtia_latisecta)))	(Bactris_major	(Elaeis_guineensis	Elaeis_oleifera))))	Kingia_australis);
((Sabal_domingensis	((Serenoa_repens	(Nypa_fruticans	(((Chamaedorea_seifrizii	(Roystonea_regia	(Iriartea_deltoidea	(((Bactris_major	(Elaeis_guineensis	Elaeis_oleifera))	Attalea_speciosa)	(Reinhardtia_simplex	(Reinhardtia_paiewonskiana	Reinhardtia_latisecta))))))	((Geonoma_undata	((Orania_palindan	Sclerosperma_profizianum)	(Calamus_caryotoides	Podococcus_barteri)))	(Manicaria_saccifera	(Pelagodoxa_henryana	(((Oenocarpus_minor	Oenocarpus_bataua)	Prestoea_acuminata)	(((Hydriastele_microspadix	((Veitchia_spiralis	Heterospathe_cagayanensis)	(Dictyosperma_album	Burretiokentia_grandiflora)))	Kentiopsis_piersoniorum)	Dypsis_decaryi))))))	Pseudophoenix_vinifera)))	Phoenix_dactylifera))	Kingia_australis);
(((Phoenix_dactylifera	Serenoa_repens)	((Nypa_fruticans	(((Chamaedorea_seifrizii	(Roystonea_regia	(Iriartea_deltoidea	(((Bactris_major	(Elaeis_guineensis	Elaeis_oleifera))	Attalea_speciosa)	(Reinhardtia_simplex	(Reinhardtia_paiewonskiana	Reinhardtia_latisecta))))))	((Geonoma_undata	((Podococcus_barteri	Orania_palindan)	Sclerosperma_profizianum))	(Manicaria_saccifera	(Pelagodoxa_henryana	((((Hydriastele_microspadix	(Kentiopsis_piersoniorum	((Burretiokentia_grandiflora	Veitchia_spiralis)	Heterospathe_cagayanensis)))	Dictyosperma_album)	Dypsis_decaryi)	(Calamus_caryotoides	((Oenocarpus_minor	Oenocarpus_bataua)	Prestoea_acuminata)))))))	Pseudophoenix_vinifera))	Sabal_domingensis))	Kingia_australis);
((Pseudophoenix_vinifera	(((Sabal_domingensis	(Phoenix_dactylifera	Serenoa_repens))	Nypa_fruticans)	((Chamaedorea_seifrizii	(Roystonea_regia	(Iriartea_deltoidea	(((Bactris_major	(Elaeis_guineensis	Elaeis_oleifera))	Attalea_speciosa)	(Reinhardtia_simplex	(Reinhardtia_paiewonskiana	Reinhardtia_latisecta))))))	((((Calamus_caryotoides	Podococcus_barteri)	Geonoma_undata)	(Orania_palindan	Sclerosperma_profizianum))	((Manicaria_saccifera	((((Hydriastele_microspadix	(Kentiopsis_piersoniorum	((Dypsis_decaryi	Heterospathe_cagayanensis)	Veitchia_spiralis)))	Dictyosperma_album)	Burretiokentia_grandiflora)	((Oenocarpus_minor	Oenocarpus_bataua)	Prestoea_acuminata)))	Pelagodoxa_henryana)))))	Kingia_australis);
(((((Bactris_major	(Elaeis_guineensis	Elaeis_oleifera))	Attalea_speciosa)	(Reinhardtia_simplex	(Reinhardtia_paiewonskiana	Reinhardtia_latisecta)))	(((((((Sabal_domingensis	(Phoenix_dactylifera	Serenoa_repens))	Nypa_fruticans)	Burretiokentia_grandiflora)	Chamaedorea_seifrizii)	(((Dypsis_decaryi	Pseudophoenix_vinifera)	((Calamus_caryotoides	Podococcus_barteri)	Geonoma_undata))	(((Pelagodoxa_henryana	Manicaria_saccifera)	(((Hydriastele_microspadix	((Heterospathe_cagayanensis	Veitchia_spiralis)	Kentiopsis_piersoniorum))	Dictyosperma_album)	((Oenocarpus_minor	Oenocarpus_bataua)	Prestoea_acuminata)))	(Orania_palindan	Sclerosperma_profizianum))))	Roystonea_regia)	Iriartea_deltoidea))	Kingia_australis);
((((Dypsis_decaryi	((Hydriastele_microspadix	(Kentiopsis_piersoniorum	(Burretiokentia_grandiflora	(Heterospathe_cagayanensis	Veitchia_spiralis))))	Dictyosperma_album))	((Oenocarpus_minor	Oenocarpus_bataua)	Prestoea_acuminata))	(((((Sabal_domingensis	(Phoenix_dactylifera	Serenoa_repens))	Pseudophoenix_vinifera)	(((Nypa_fruticans	((Reinhardtia_simplex	(Reinhardtia_paiewonskiana	Reinhardtia_latisecta))	((Bactris_major	(Elaeis_guineensis	Elaeis_oleifera))	Attalea_speciosa)))	(Roystonea_regia	Iriartea_deltoidea))	Chamaedorea_seifrizii))	(Orania_palindan	((Podococcus_barteri	Geonoma_undata)	Sclerosperma_profizianum)))	((Calamus_caryotoides	Pelagodoxa_henryana)	Manicaria_saccifera)))	Kingia_australis);
(((Sabal_domingensis	(Phoenix_dactylifera	Serenoa_repens))	(((Chamaedorea_seifrizii	Pseudophoenix_vinifera)	(((Iriartea_deltoidea	((Reinhardtia_simplex	(Reinhardtia_paiewonskiana	Reinhardtia_latisecta))	((Bactris_major	(Elaeis_guineensis	Elaeis_oleifera))	Attalea_speciosa)))	Roystonea_regia)	((((Calamus_caryotoides	Podococcus_barteri)	(Sclerosperma_profizianum	Orania_palindan))	Geonoma_undata)	((Pelagodoxa_henryana	Manicaria_saccifera)	(((Hydriastele_microspadix	(Dypsis_decaryi	(Burretiokentia_grandiflora	((Kentiopsis_piersoniorum	Heterospathe_cagayanensis)	Veitchia_spiralis))))	Dictyosperma_album)	((Oenocarpus_minor	Oenocarpus_bataua)	Prestoea_acuminata))))))	Nypa_fruticans))	Kingia_australis);
(((Sabal_domingensis	(Phoenix_dactylifera	Serenoa_repens))	((Pseudophoenix_vinifera	((Chamaedorea_seifrizii	(((Reinhardtia_simplex	(Reinhardtia_paiewonskiana	Reinhardtia_latisecta))	((Bactris_major	(Elaeis_guineensis	Elaeis_oleifera))	Attalea_speciosa))	(Roystonea_regia	Iriartea_deltoidea)))	(((Sclerosperma_profizianum	Orania_palindan)	(Geonoma_undata	(Calamus_caryotoides	Podococcus_barteri)))	((Pelagodoxa_henryana	Manicaria_saccifera)	(((Heterospathe_cagayanensis	(Veitchia_spiralis	Dypsis_decaryi))	((Dictyosperma_album	(Burretiokentia_grandiflora	Kentiopsis_piersoniorum))	Hydriastele_microspadix))	(Oenocarpus_bataua	(Prestoea_acuminata	Oenocarpus_minor)))))))	Nypa_fruticans))	Kingia_australis);
((Serenoa_repens	(Phoenix_dactylifera	(Sabal_domingensis	((Pseudophoenix_vinifera	Chamaedorea_seifrizii)	((((((Calamus_caryotoides	Podococcus_barteri)	(((Hydriastele_microspadix	((Heterospathe_cagayanensis	Veitchia_spiralis)	(Dictyosperma_album	Kentiopsis_piersoniorum)))	(Dypsis_decaryi	Burretiokentia_grandiflora))	(Pelagodoxa_henryana	(Prestoea_acuminata	(Oenocarpus_bataua	Oenocarpus_minor)))))	Manicaria_saccifera)	(Sclerosperma_profizianum	Orania_palindan))	Geonoma_undata)	((Nypa_fruticans	(((Reinhardtia_simplex	(Reinhardtia_paiewonskiana	Reinhardtia_latisecta))	((Bactris_major	(Elaeis_guineensis	Elaeis_oleifera))	Attalea_speciosa))	Iriartea_deltoidea))	Roystonea_regia))))))	Kingia_australis);
((((Reinhardtia_simplex	(Reinhardtia_paiewonskiana	Reinhardtia_latisecta))	((Bactris_major	(Elaeis_guineensis	Elaeis_oleifera))	Attalea_speciosa))	((Roystonea_regia	Iriartea_deltoidea)	((((Nypa_fruticans	((Serenoa_repens	Phoenix_dactylifera)	Sabal_domingensis))	Pseudophoenix_vinifera)	Chamaedorea_seifrizii)	(((((((((Heterospathe_cagayanensis	Veitchia_spiralis)	Kentiopsis_piersoniorum)	Hydriastele_microspadix)	(Burretiokentia_grandiflora	(Dictyosperma_album	Dypsis_decaryi)))	(Oenocarpus_bataua	(Oenocarpus_minor	Prestoea_acuminata)))	Manicaria_saccifera)	Pelagodoxa_henryana)	Sclerosperma_profizianum)	(Orania_palindan	((Calamus_caryotoides	Podococcus_barteri)	Geonoma_undata))))))	Kingia_australis);
((Phoenix_dactylifera	((Sabal_domingensis	(((((((Hydriastele_microspadix	((Dictyosperma_album	(Burretiokentia_grandiflora	Kentiopsis_piersoniorum))	(Heterospathe_cagayanensis	Veitchia_spiralis)))	Dypsis_decaryi)	(Prestoea_acuminata	(Oenocarpus_bataua	Oenocarpus_minor)))	((Calamus_caryotoides	Pelagodoxa_henryana)	Manicaria_saccifera))	(Pseudophoenix_vinifera	((Sclerosperma_profizianum	(Podococcus_barteri	Orania_palindan))	Geonoma_undata)))	(Chamaedorea_seifrizii	(Roystonea_regia	(((Reinhardtia_simplex	(Reinhardtia_paiewonskiana	Reinhardtia_latisecta))	((Bactris_major	(Elaeis_guineensis	Elaeis_oleifera))	Attalea_speciosa))	Iriartea_deltoidea))))	Nypa_fruticans))	Serenoa_repens))	Kingia_australis);
((Dypsis_decaryi	(((((Orania_palindan	Sclerosperma_profizianum)	((Geonoma_undata	(Calamus_caryotoides	Podococcus_barteri))	(((Pseudophoenix_vinifera	Nypa_fruticans)	((Phoenix_dactylifera	Serenoa_repens)	Sabal_domingensis))	(((Reinhardtia_simplex	(Reinhardtia_latisecta	Reinhardtia_paiewonskiana))	((Bactris_major	(Elaeis_oleifera	Elaeis_guineensis))	Attalea_speciosa))	((Iriartea_deltoidea	Roystonea_regia)	Chamaedorea_seifrizii)))))	(Pelagodoxa_henryana	Manicaria_saccifera))	(Prestoea_acuminata	(Oenocarpus_bataua	Oenocarpus_minor)))	((Hydriastele_microspadix	(Veitchia_spiralis	(Heterospathe_cagayanensis	(Burretiokentia_grandiflora	Kentiopsis_piersoniorum))))	Dictyosperma_album)))	Kingia_australis);
((((Phoenix_dactylifera	Serenoa_repens)	Sabal_domingensis)	((((((Reinhardtia_simplex	(Reinhardtia_latisecta	Reinhardtia_paiewonskiana))	((Bactris_major	(Elaeis_oleifera	Elaeis_guineensis))	Attalea_speciosa))	(Iriartea_deltoidea	Roystonea_regia))	Chamaedorea_seifrizii)	(((Manicaria_saccifera	(((Pelagodoxa_henryana	Prestoea_acuminata)	(Oenocarpus_bataua	Oenocarpus_minor))	(((Veitchia_spiralis	Heterospathe_cagayanensis)	(Dictyosperma_album	Kentiopsis_piersoniorum))	(Burretiokentia_grandiflora	Hydriastele_microspadix))))	(Orania_palindan	Sclerosperma_profizianum))	(Dypsis_decaryi	(Geonoma_undata	(Calamus_caryotoides	Podococcus_barteri)))))	(Pseudophoenix_vinifera	Nypa_fruticans)))	Kingia_australis);
((((Phoenix_dactylifera	Serenoa_repens)	Sabal_domingensis)	(((Nypa_fruticans	((((Reinhardtia_simplex	(Reinhardtia_latisecta	Reinhardtia_paiewonskiana))	((Bactris_major	(Elaeis_oleifera	Elaeis_guineensis))	Attalea_speciosa))	(Iriartea_deltoidea	Roystonea_regia))	Chamaedorea_seifrizii))	((Geonoma_undata	((Calamus_caryotoides	Podococcus_barteri)	(Orania_palindan	Sclerosperma_profizianum)))	(Manicaria_saccifera	(((Prestoea_acuminata	(Oenocarpus_bataua	Oenocarpus_minor))	(Dypsis_decaryi	(((Veitchia_spiralis	Hydriastele_microspadix)	(Kentiopsis_piersoniorum	Heterospathe_cagayanensis))	(Burretiokentia_grandiflora	Dictyosperma_album))))	Pelagodoxa_henryana))))	Pseudophoenix_vinifera))	Kingia_australis);
((((Phoenix_dactylifera	Serenoa_repens)	Sabal_domingensis)	((((((Iriartea_deltoidea	Roystonea_regia)	((Reinhardtia_simplex	(Reinhardtia_latisecta	Reinhardtia_paiewonskiana))	((Bactris_major	(Elaeis_oleifera	Elaeis_guineensis))	Attalea_speciosa)))	Chamaedorea_seifrizii)	((Geonoma_undata	((Calamus_caryotoides	Podococcus_barteri)	(Orania_palindan	Sclerosperma_profizianum)))	((Pelagodoxa_henryana	Manicaria_saccifera)	((Prestoea_acuminata	(Oenocarpus_bataua	Oenocarpus_minor))	(((Burretiokentia_grandiflora	(Dypsis_decaryi	(Kentiopsis_piersoniorum	(Veitchia_spiralis	Heterospathe_cagayanensis))))	Hydriastele_microspadix)	Dictyosperma_album)))))	Pseudophoenix_vinifera)	Nypa_fruticans))	Kingia_australis);
((Serenoa_repens	((Sabal_domingensis	(((((Nypa_fruticans	Iriartea_deltoidea)	Roystonea_regia)	((Reinhardtia_simplex	(Reinhardtia_latisecta	Reinhardtia_paiewonskiana))	((Bactris_major	(Elaeis_oleifera	Elaeis_guineensis))	Attalea_speciosa)))	(Pseudophoenix_vinifera	Chamaedorea_seifrizii))	((Geonoma_undata	(Calamus_caryotoides	Podococcus_barteri))	((Orania_palindan	Sclerosperma_profizianum)	(((Manicaria_saccifera	Pelagodoxa_henryana)	((Oenocarpus_bataua	Oenocarpus_minor)	((Burretiokentia_grandiflora	(Hydriastele_microspadix	((Kentiopsis_piersoniorum	(Veitchia_spiralis	Heterospathe_cagayanensis))	Dictyosperma_album)))	Dypsis_decaryi)))	Prestoea_acuminata)))))	Phoenix_dactylifera))	Kingia_australis);
((Phoenix_dactylifera	(Serenoa_repens	(Sabal_domingensis	((((Geonoma_undata	((Orania_palindan	Sclerosperma_profizianum)	(Calamus_caryotoides	Podococcus_barteri)))	(((((Oenocarpus_bataua	Oenocarpus_minor)	((Hydriastele_microspadix	((Veitchia_spiralis	Heterospathe_cagayanensis)	(Burretiokentia_grandiflora	Kentiopsis_piersoniorum)))	Dictyosperma_album))	Prestoea_acuminata)	Pelagodoxa_henryana)	Manicaria_saccifera))	((Chamaedorea_seifrizii	((Nypa_fruticans	Iriartea_deltoidea)	Roystonea_regia))	((Reinhardtia_simplex	(Reinhardtia_latisecta	Reinhardtia_paiewonskiana))	((Bactris_major	(Elaeis_oleifera	Elaeis_guineensis))	Attalea_speciosa))))	(Dypsis_decaryi	Pseudophoenix_vinifera)))))	Kingia_australis);
((((((((((Oenocarpus_minor	Oenocarpus_bataua)	Prestoea_acuminata)	(((Kentiopsis_piersoniorum	(Dictyosperma_album	((Veitchia_spiralis	Heterospathe_cagayanensis)	(Hydriastele_microspadix	Dypsis_decaryi))))	Burretiokentia_grandiflora)	Pelagodoxa_henryana))	Manicaria_saccifera)	(((Podococcus_barteri	Orania_palindan)	Sclerosperma_profizianum)	Calamus_caryotoides))	(Roystonea_regia	(((Reinhardtia_simplex	(Reinhardtia_latisecta	Reinhardtia_paiewonskiana))	((Bactris_major	(Elaeis_oleifera	Elaeis_guineensis))	Attalea_speciosa))	Iriartea_deltoidea)))	(Geonoma_undata	(Chamaedorea_seifrizii	Pseudophoenix_vinifera)))	Nypa_fruticans)	((Phoenix_dactylifera	Serenoa_repens)	Sabal_domingensis))	Kingia_australis);
((Pseudophoenix_vinifera	(Chamaedorea_seifrizii	((((((Manicaria_saccifera	Pelagodoxa_henryana)	(((Oenocarpus_minor	Oenocarpus_bataua)	Prestoea_acuminata)	((Hydriastele_microspadix	(((Dictyosperma_album	Kentiopsis_piersoniorum)	Burretiokentia_grandiflora)	(Veitchia_spiralis	Heterospathe_cagayanensis)))	Dypsis_decaryi)))	(((Calamus_caryotoides	Orania_palindan)	Sclerosperma_profizianum)	Geonoma_undata))	Podococcus_barteri)	(Nypa_fruticans	((Phoenix_dactylifera	Serenoa_repens)	Sabal_domingensis)))	(Iriartea_deltoidea	(Roystonea_regia	((Reinhardtia_simplex	(Reinhardtia_latisecta	Reinhardtia_paiewonskiana))	((Bactris_major	(Elaeis_oleifera	Elaeis_guineensis))	Attalea_speciosa)))))))	Kingia_australis);
((Serenoa_repens	((Sabal_domingensis	((((Iriartea_deltoidea	(Roystonea_regia	((Reinhardtia_simplex	(Reinhardtia_latisecta	Reinhardtia_paiewonskiana))	((Bactris_major	(Elaeis_oleifera	Elaeis_guineensis))	Attalea_speciosa))))	(Chamaedorea_seifrizii	(((Manicaria_saccifera	(Calamus_caryotoides	Pelagodoxa_henryana))	(((Oenocarpus_minor	Oenocarpus_bataua)	Prestoea_acuminata)	(((((Burretiokentia_grandiflora	(Veitchia_spiralis	Heterospathe_cagayanensis))	Kentiopsis_piersoniorum)	Dypsis_decaryi)	Hydriastele_microspadix)	Dictyosperma_album)))	((Podococcus_barteri	(Orania_palindan	Sclerosperma_profizianum))	Geonoma_undata))))	Pseudophoenix_vinifera)	Nypa_fruticans))	Phoenix_dactylifera))	Kingia_australis);
((((((((Manicaria_saccifera	Pelagodoxa_henryana)	(((Oenocarpus_minor	Oenocarpus_bataua)	Prestoea_acuminata)	(((((Veitchia_spiralis	Heterospathe_cagayanensis)	Kentiopsis_piersoniorum)	(Burretiokentia_grandiflora	Hydriastele_microspadix))	Dictyosperma_album)	Dypsis_decaryi)))	((Orania_palindan	Sclerosperma_profizianum)	((Calamus_caryotoides	Podococcus_barteri)	Geonoma_undata)))	(Roystonea_regia	(((Reinhardtia_simplex	(Reinhardtia_latisecta	Reinhardtia_paiewonskiana))	((Bactris_major	(Elaeis_oleifera	Elaeis_guineensis))	Attalea_speciosa))	Iriartea_deltoidea)))	(Pseudophoenix_vinifera	Chamaedorea_seifrizii))	Nypa_fruticans)	((Phoenix_dactylifera	Serenoa_repens)	Sabal_domingensis))	Kingia_australis);
((Sabal_domingensis	(((Pseudophoenix_vinifera	Nypa_fruticans)	((Chamaedorea_seifrizii	(Roystonea_regia	((((Reinhardtia_paiewonskiana	Reinhardtia_latisecta)	Reinhardtia_simplex)	(((Elaeis_oleifera	Elaeis_guineensis)	Bactris_major)	Attalea_speciosa))	Iriartea_deltoidea)))	((((Manicaria_saccifera	Pelagodoxa_henryana)	((Prestoea_acuminata	(Oenocarpus_minor	Oenocarpus_bataua))	(Dypsis_decaryi	(Dictyosperma_album	((Kentiopsis_piersoniorum	(Veitchia_spiralis	(Burretiokentia_grandiflora	Heterospathe_cagayanensis)))	Hydriastele_microspadix)))))	(Orania_palindan	Sclerosperma_profizianum))	((Calamus_caryotoides	Podococcus_barteri)	Geonoma_undata))))	(Phoenix_dactylifera	Serenoa_repens)))	Kingia_australis);
(((((Reinhardtia_paiewonskiana	Reinhardtia_latisecta)	Reinhardtia_simplex)	(((Elaeis_oleifera	Elaeis_guineensis)	Bactris_major)	Attalea_speciosa))	(Iriartea_deltoidea	((((((Calamus_caryotoides	Podococcus_barteri)	Geonoma_undata)	((Orania_palindan	Sclerosperma_profizianum)	(Nypa_fruticans	(Manicaria_saccifera	(Pelagodoxa_henryana	((Prestoea_acuminata	(Oenocarpus_minor	Oenocarpus_bataua))	(((Veitchia_spiralis	Heterospathe_cagayanensis)	Hydriastele_microspadix)	((Kentiopsis_piersoniorum	Dictyosperma_album)	Burretiokentia_grandiflora))))))))	((Dypsis_decaryi	Pseudophoenix_vinifera)	((Phoenix_dactylifera	Serenoa_repens)	Sabal_domingensis)))	Chamaedorea_seifrizii)	Roystonea_regia)))	Kingia_australis);
((Pseudophoenix_vinifera	(((((Pelagodoxa_henryana	(Prestoea_acuminata	(Oenocarpus_minor	Oenocarpus_bataua)))	(Burretiokentia_grandiflora	(((Kentiopsis_piersoniorum	Dictyosperma_album)	((Veitchia_spiralis	Heterospathe_cagayanensis)	Dypsis_decaryi))	Hydriastele_microspadix)))	(Calamus_caryotoides	Manicaria_saccifera))	((Podococcus_barteri	Geonoma_undata)	(Orania_palindan	Sclerosperma_profizianum)))	((Nypa_fruticans	((Phoenix_dactylifera	Serenoa_repens)	Sabal_domingensis))	((((((Reinhardtia_paiewonskiana	Reinhardtia_latisecta)	Reinhardtia_simplex)	(((Elaeis_oleifera	Elaeis_guineensis)	Bactris_major)	Attalea_speciosa))	Iriartea_deltoidea)	Roystonea_regia)	Chamaedorea_seifrizii))))	Kingia_australis);
(((Pelagodoxa_henryana	(Prestoea_acuminata	(Oenocarpus_minor	Oenocarpus_bataua)))	(((Calamus_caryotoides	Manicaria_saccifera)	(((Podococcus_barteri	Geonoma_undata)	(Orania_palindan	Sclerosperma_profizianum))	(((Phoenix_dactylifera	Serenoa_repens)	Sabal_domingensis)	((Iriartea_deltoidea	(Roystonea_regia	(Nypa_fruticans	((Attalea_speciosa	((Elaeis_oleifera	Elaeis_guineensis)	Bactris_major))	((Reinhardtia_paiewonskiana	Reinhardtia_latisecta)	Reinhardtia_simplex)))))	(Pseudophoenix_vinifera	Chamaedorea_seifrizii)))))	(((Hydriastele_microspadix	(Dictyosperma_album	((Veitchia_spiralis	Heterospathe_cagayanensis)	Kentiopsis_piersoniorum)))	Burretiokentia_grandiflora)	Dypsis_decaryi)))	Kingia_australis);
((Serenoa_repens	(((Nypa_fruticans	Phoenix_dactylifera)	(((Roystonea_regia	(Iriartea_deltoidea	(Attalea_speciosa	(((Elaeis_oleifera	Elaeis_guineensis)	Bactris_major)	((Reinhardtia_paiewonskiana	Reinhardtia_latisecta)	Reinhardtia_simplex)))))	(Pseudophoenix_vinifera	Chamaedorea_seifrizii))	(((Pelagodoxa_henryana	((((Hydriastele_microspadix	(((Burretiokentia_grandiflora	Heterospathe_cagayanensis)	Kentiopsis_piersoniorum)	Veitchia_spiralis))	Dictyosperma_album)	Dypsis_decaryi)	(Prestoea_acuminata	(Oenocarpus_minor	Oenocarpus_bataua))))	Manicaria_saccifera)	(Orania_palindan	((Geonoma_undata	Sclerosperma_profizianum)	(Calamus_caryotoides	Podococcus_barteri))))))	Sabal_domingensis))	Kingia_australis);
((Pseudophoenix_vinifera	(((Sabal_domingensis	(Serenoa_repens	Phoenix_dactylifera))	Nypa_fruticans)	(((((((((Burretiokentia_grandiflora	Hydriastele_microspadix)	((Veitchia_spiralis	Heterospathe_cagayanensis)	Kentiopsis_piersoniorum))	Dictyosperma_album)	Dypsis_decaryi)	(Prestoea_acuminata	(Oenocarpus_minor	Oenocarpus_bataua)))	(Pelagodoxa_henryana	Manicaria_saccifera))	(Orania_palindan	(Calamus_caryotoides	Podococcus_barteri)))	(Sclerosperma_profizianum	Geonoma_undata))	(Chamaedorea_seifrizii	((Roystonea_regia	Iriartea_deltoidea)	((Attalea_speciosa	(Bactris_major	(Elaeis_oleifera	Elaeis_guineensis)))	((Reinhardtia_paiewonskiana	Reinhardtia_latisecta)	Reinhardtia_simplex)))))))	Kingia_australis);
((Iriartea_deltoidea	((((Podococcus_barteri	(Sabal_domingensis	(Serenoa_repens	Phoenix_dactylifera)))	(((Sclerosperma_profizianum	Orania_palindan)	(Geonoma_undata	Calamus_caryotoides))	(((((Hydriastele_microspadix	(((Veitchia_spiralis	Heterospathe_cagayanensis)	Kentiopsis_piersoniorum)	Burretiokentia_grandiflora))	(Dypsis_decaryi	Dictyosperma_album))	(Prestoea_acuminata	(Oenocarpus_minor	Oenocarpus_bataua)))	Pelagodoxa_henryana)	Manicaria_saccifera)))	(Pseudophoenix_vinifera	Chamaedorea_seifrizii))	((Nypa_fruticans	Roystonea_regia)	(((Attalea_speciosa	Bactris_major)	((Reinhardtia_paiewonskiana	Reinhardtia_latisecta)	Reinhardtia_simplex))	(Elaeis_oleifera	Elaeis_guineensis)))))	Kingia_australis);
(((Sabal_domingensis	(Serenoa_repens	Phoenix_dactylifera))	(((((Sclerosperma_profizianum	Orania_palindan)	(Geonoma_undata	Podococcus_barteri))	(((((Dypsis_decaryi	(Hydriastele_microspadix	(Burretiokentia_grandiflora	((Veitchia_spiralis	Heterospathe_cagayanensis)	Kentiopsis_piersoniorum))))	Dictyosperma_album)	(Prestoea_acuminata	(Oenocarpus_minor	Oenocarpus_bataua)))	Pelagodoxa_henryana)	(Calamus_caryotoides	Manicaria_saccifera)))	(Pseudophoenix_vinifera	(Chamaedorea_seifrizii	((Attalea_speciosa	(Iriartea_deltoidea	Roystonea_regia))	(((Reinhardtia_paiewonskiana	Reinhardtia_latisecta)	Reinhardtia_simplex)	((Elaeis_oleifera	Elaeis_guineensis)	Bactris_major))))))	Nypa_fruticans))	Kingia_australis);
((Pseudophoenix_vinifera	(((Sabal_domingensis	(Serenoa_repens	Phoenix_dactylifera))	Nypa_fruticans)	((((Sclerosperma_profizianum	((Calamus_caryotoides	Podococcus_barteri)	Orania_palindan))	Geonoma_undata)	(((Hydriastele_microspadix	((((Veitchia_spiralis	Heterospathe_cagayanensis)	Kentiopsis_piersoniorum)	Burretiokentia_grandiflora)	(Dypsis_decaryi	Dictyosperma_album)))	(Prestoea_acuminata	(Oenocarpus_minor	Oenocarpus_bataua)))	(Pelagodoxa_henryana	Manicaria_saccifera)))	(Chamaedorea_seifrizii	((Iriartea_deltoidea	Roystonea_regia)	(((Reinhardtia_paiewonskiana	Reinhardtia_latisecta)	Reinhardtia_simplex)	(Attalea_speciosa	((Elaeis_oleifera	Elaeis_guineensis)	Bactris_major))))))))	Kingia_australis);
((Pseudophoenix_vinifera	(((Sabal_domingensis	(Serenoa_repens	Phoenix_dactylifera))	Nypa_fruticans)	(((((Sclerosperma_profizianum	Orania_palindan)	Podococcus_barteri)	Geonoma_undata)	(((Hydriastele_microspadix	((((Dypsis_decaryi	Veitchia_spiralis)	(Burretiokentia_grandiflora	Heterospathe_cagayanensis))	Kentiopsis_piersoniorum)	Dictyosperma_album))	(Pelagodoxa_henryana	(Prestoea_acuminata	(Oenocarpus_minor	Oenocarpus_bataua))))	(Calamus_caryotoides	Manicaria_saccifera)))	(Chamaedorea_seifrizii	((Iriartea_deltoidea	Roystonea_regia)	(((Reinhardtia_paiewonskiana	Reinhardtia_latisecta)	Reinhardtia_simplex)	(Attalea_speciosa	((Elaeis_oleifera	Elaeis_guineensis)	Bactris_major))))))))	Kingia_australis);
(((Phoenix_dactylifera	Serenoa_repens)	((((Pseudophoenix_vinifera	((((Attalea_speciosa	((Elaeis_guineensis	Elaeis_oleifera)	Bactris_major))	(Reinhardtia_latisecta	(Reinhardtia_paiewonskiana	Reinhardtia_simplex)))	Iriartea_deltoidea)	(Roystonea_regia	Chamaedorea_seifrizii)))	((Geonoma_undata	((Sclerosperma_profizianum	Orania_palindan)	(Calamus_caryotoides	Podococcus_barteri)))	(((Prestoea_acuminata	(Oenocarpus_bataua	Oenocarpus_minor))	(Hydriastele_microspadix	(((Dypsis_decaryi	Kentiopsis_piersoniorum)	(Burretiokentia_grandiflora	(Heterospathe_cagayanensis	Veitchia_spiralis)))	Dictyosperma_album)))	(Manicaria_saccifera	Pelagodoxa_henryana))))	Nypa_fruticans)	Sabal_domingensis))	Kingia_australis);
((Manicaria_saccifera	(Pelagodoxa_henryana	((Nypa_fruticans	((((Geonoma_undata	((Sclerosperma_profizianum	Orania_palindan)	(Calamus_caryotoides	Podococcus_barteri)))	Chamaedorea_seifrizii)	(Pseudophoenix_vinifera	(Sabal_domingensis	(Phoenix_dactylifera	Serenoa_repens))))	((Attalea_speciosa	(((Elaeis_guineensis	Elaeis_oleifera)	Bactris_major)	(Reinhardtia_simplex	(Reinhardtia_latisecta	Reinhardtia_paiewonskiana))))	(Roystonea_regia	Iriartea_deltoidea))))	((Prestoea_acuminata	(Oenocarpus_bataua	Oenocarpus_minor))	(Dypsis_decaryi	(Dictyosperma_album	(Hydriastele_microspadix	((Kentiopsis_piersoniorum	(Heterospathe_cagayanensis	Veitchia_spiralis))	Burretiokentia_grandiflora))))))))	Kingia_australis);
((((Elaeis_guineensis	Elaeis_oleifera)	(Attalea_speciosa	Bactris_major))	((Reinhardtia_simplex	(Reinhardtia_latisecta	Reinhardtia_paiewonskiana))	((Roystonea_regia	(Chamaedorea_seifrizii	((((Sabal_domingensis	(Phoenix_dactylifera	Serenoa_repens))	Nypa_fruticans)	Pseudophoenix_vinifera)	((Calamus_caryotoides	((Podococcus_barteri	(Sclerosperma_profizianum	Geonoma_undata))	Orania_palindan))	((((Oenocarpus_bataua	(Oenocarpus_minor	Prestoea_acuminata))	((Hydriastele_microspadix	(Dictyosperma_album	(Dypsis_decaryi	(Kentiopsis_piersoniorum	(Heterospathe_cagayanensis	Veitchia_spiralis)))))	Burretiokentia_grandiflora))	Pelagodoxa_henryana)	Manicaria_saccifera)))))	Iriartea_deltoidea)))	Kingia_australis);
((Phoenix_dactylifera	(Serenoa_repens	(((((Geonoma_undata	(Sclerosperma_profizianum	(Orania_palindan	(Calamus_caryotoides	Podococcus_barteri))))	(((Oenocarpus_bataua	Oenocarpus_minor)	((Dictyosperma_album	(Kentiopsis_piersoniorum	Burretiokentia_grandiflora))	(Hydriastele_microspadix	(Heterospathe_cagayanensis	Veitchia_spiralis))))	(Prestoea_acuminata	Manicaria_saccifera)))	(((Nypa_fruticans	(Iriartea_deltoidea	(((Reinhardtia_simplex	(Reinhardtia_latisecta	Reinhardtia_paiewonskiana))	((Elaeis_guineensis	Elaeis_oleifera)	Bactris_major))	Attalea_speciosa)))	Roystonea_regia)	(Dypsis_decaryi	(Pseudophoenix_vinifera	Chamaedorea_seifrizii))))	Pelagodoxa_henryana)	Sabal_domingensis)))	Kingia_australis);
((Pseudophoenix_vinifera	((Chamaedorea_seifrizii	Dypsis_decaryi)	(((Nypa_fruticans	((((Calamus_caryotoides	Podococcus_barteri)	Geonoma_undata)	(Sclerosperma_profizianum	Orania_palindan))	(Manicaria_saccifera	(((Burretiokentia_grandiflora	Hydriastele_microspadix)	(Dictyosperma_album	(Kentiopsis_piersoniorum	(Heterospathe_cagayanensis	Veitchia_spiralis))))	(Pelagodoxa_henryana	(Prestoea_acuminata	(Oenocarpus_bataua	Oenocarpus_minor)))))))	((Roystonea_regia	Iriartea_deltoidea)	((Reinhardtia_simplex	(Reinhardtia_latisecta	Reinhardtia_paiewonskiana))	(((Elaeis_guineensis	Elaeis_oleifera)	Bactris_major)	Attalea_speciosa))))	(Sabal_domingensis	(Phoenix_dactylifera	Serenoa_repens)))))	Kingia_australis);
(((Sabal_domingensis	(Phoenix_dactylifera	Serenoa_repens))	((Pseudophoenix_vinifera	(((((Calamus_caryotoides	Podococcus_barteri)	Geonoma_undata)	(Sclerosperma_profizianum	Orania_palindan))	((Pelagodoxa_henryana	Manicaria_saccifera)	((Dypsis_decaryi	(Hydriastele_microspadix	(Dictyosperma_album	(Kentiopsis_piersoniorum	(Burretiokentia_grandiflora	(Heterospathe_cagayanensis	Veitchia_spiralis))))))	(Prestoea_acuminata	(Oenocarpus_bataua	Oenocarpus_minor)))))	(Chamaedorea_seifrizii	(Iriartea_deltoidea	(((Reinhardtia_simplex	(Reinhardtia_latisecta	Reinhardtia_paiewonskiana))	(((Elaeis_guineensis	Elaeis_oleifera)	Bactris_major)	Attalea_speciosa))	Roystonea_regia)))))	Nypa_fruticans))	Kingia_australis);
((((Pseudophoenix_vinifera	((((Calamus_caryotoides	Geonoma_undata)	(Podococcus_barteri	(Sclerosperma_profizianum	Orania_palindan)))	((Pelagodoxa_henryana	Manicaria_saccifera)	((Dypsis_decaryi	(Dictyosperma_album	(((Kentiopsis_piersoniorum	(Hydriastele_microspadix	Veitchia_spiralis))	Heterospathe_cagayanensis)	Burretiokentia_grandiflora)))	(Prestoea_acuminata	(Oenocarpus_bataua	Oenocarpus_minor)))))	((Chamaedorea_seifrizii	(Roystonea_regia	(Iriartea_deltoidea	((Reinhardtia_simplex	(Reinhardtia_latisecta	Reinhardtia_paiewonskiana))	(((Elaeis_guineensis	Elaeis_oleifera)	Bactris_major)	Attalea_speciosa)))))	Nypa_fruticans)))	Sabal_domingensis)	(Phoenix_dactylifera	Serenoa_repens))	Kingia_australis);
(((((((Podococcus_barteri	Geonoma_undata)	((Sclerosperma_profizianum	Orania_palindan)	((Pelagodoxa_henryana	Manicaria_saccifera)	((Dypsis_decaryi	(Hydriastele_microspadix	((Burretiokentia_grandiflora	(Kentiopsis_piersoniorum	Dictyosperma_album))	(Veitchia_spiralis	Heterospathe_cagayanensis))))	(Prestoea_acuminata	(Oenocarpus_bataua	Oenocarpus_minor))))))	(Chamaedorea_seifrizii	(Roystonea_regia	(Iriartea_deltoidea	((Reinhardtia_simplex	(Reinhardtia_latisecta	Reinhardtia_paiewonskiana))	(((Elaeis_guineensis	Elaeis_oleifera)	Bactris_major)	Attalea_speciosa))))))	(Pseudophoenix_vinifera	(Calamus_caryotoides	Nypa_fruticans)))	Sabal_domingensis)	(Phoenix_dactylifera	Serenoa_repens))	Kingia_australis);
((Pseudophoenix_vinifera	((Sabal_domingensis	(Phoenix_dactylifera	Serenoa_repens))	((((Podococcus_barteri	Geonoma_undata)	(Sclerosperma_profizianum	Orania_palindan))	((Calamus_caryotoides	Manicaria_saccifera)	(((Dypsis_decaryi	((Hydriastele_microspadix	(((Veitchia_spiralis	Heterospathe_cagayanensis)	Burretiokentia_grandiflora)	Kentiopsis_piersoniorum))	Dictyosperma_album))	(Prestoea_acuminata	(Oenocarpus_bataua	Oenocarpus_minor)))	Pelagodoxa_henryana)))	(((Reinhardtia_simplex	(Reinhardtia_latisecta	Reinhardtia_paiewonskiana))	(((Elaeis_guineensis	Elaeis_oleifera)	Bactris_major)	Attalea_speciosa))	(((Nypa_fruticans	Roystonea_regia)	Iriartea_deltoidea)	Chamaedorea_seifrizii)))))	Kingia_australis);
((Pseudophoenix_vinifera	(((((Pelagodoxa_henryana	Manicaria_saccifera)	(((((Dypsis_decaryi	Veitchia_spiralis)	(Kentiopsis_piersoniorum	Heterospathe_cagayanensis))	Burretiokentia_grandiflora)	(Dictyosperma_album	Hydriastele_microspadix))	(Prestoea_acuminata	(Oenocarpus_bataua	Oenocarpus_minor))))	((Calamus_caryotoides	Podococcus_barteri)	Geonoma_undata))	(Sclerosperma_profizianum	Orania_palindan))	((((Iriartea_deltoidea	((Reinhardtia_simplex	(Reinhardtia_latisecta	Reinhardtia_paiewonskiana))	(((Elaeis_guineensis	Elaeis_oleifera)	Bactris_major)	Attalea_speciosa)))	(Nypa_fruticans	Roystonea_regia))	Chamaedorea_seifrizii)	(Sabal_domingensis	(Phoenix_dactylifera	Serenoa_repens)))))	Kingia_australis);
((Manicaria_saccifera	((((Prestoea_acuminata	(Oenocarpus_minor	Oenocarpus_bataua))	(((Burretiokentia_grandiflora	Hydriastele_microspadix)	(Kentiopsis_piersoniorum	(Dypsis_decaryi	(Heterospathe_cagayanensis	Veitchia_spiralis))))	Dictyosperma_album))	(((Chamaedorea_seifrizii	(Roystonea_regia	(Iriartea_deltoidea	(((Reinhardtia_paiewonskiana	Reinhardtia_latisecta)	Reinhardtia_simplex)	(Attalea_speciosa	(Bactris_major	(Elaeis_guineensis	Elaeis_oleifera)))))))	(Pseudophoenix_vinifera	(Nypa_fruticans	(Sabal_domingensis	(Phoenix_dactylifera	Serenoa_repens)))))	(Geonoma_undata	(Podococcus_barteri	(Sclerosperma_profizianum	Orania_palindan)))))	(Calamus_caryotoides	Pelagodoxa_henryana)))	Kingia_australis);
(((Oenocarpus_minor	Oenocarpus_bataua)	(((((Burretiokentia_grandiflora	Hydriastele_microspadix)	(Kentiopsis_piersoniorum	(Heterospathe_cagayanensis	Veitchia_spiralis)))	Dictyosperma_album)	Dypsis_decaryi)	((((((Pseudophoenix_vinifera	Chamaedorea_seifrizii)	(Nypa_fruticans	(((Reinhardtia_latisecta	(Reinhardtia_simplex	Reinhardtia_paiewonskiana))	(Attalea_speciosa	(Bactris_major	(Elaeis_guineensis	Elaeis_oleifera))))	(Roystonea_regia	Iriartea_deltoidea))))	(Sabal_domingensis	(Phoenix_dactylifera	Serenoa_repens)))	(Geonoma_undata	(Podococcus_barteri	(Sclerosperma_profizianum	Orania_palindan))))	((Calamus_caryotoides	Pelagodoxa_henryana)	Manicaria_saccifera))	Prestoea_acuminata)))	Kingia_australis);
((Phoenix_dactylifera	(Serenoa_repens	(((((Geonoma_undata	(Calamus_caryotoides	Podococcus_barteri))	((Sclerosperma_profizianum	Orania_palindan)	(Manicaria_saccifera	(Pelagodoxa_henryana	((Prestoea_acuminata	(Oenocarpus_minor	Oenocarpus_bataua))	((((Kentiopsis_piersoniorum	((Burretiokentia_grandiflora	Heterospathe_cagayanensis)	Veitchia_spiralis))	Dictyosperma_album)	Hydriastele_microspadix)	Dypsis_decaryi))))))	(Pseudophoenix_vinifera	(Chamaedorea_seifrizii	(((Reinhardtia_simplex	(Reinhardtia_paiewonskiana	Reinhardtia_latisecta))	(Attalea_speciosa	(Bactris_major	(Elaeis_guineensis	Elaeis_oleifera))))	(Roystonea_regia	Iriartea_deltoidea)))))	Nypa_fruticans)	Sabal_domingensis)))	Kingia_australis);
((Sabal_domingensis	((Nypa_fruticans	Phoenix_dactylifera)	((((Geonoma_undata	(Calamus_caryotoides	Podococcus_barteri))	((Sclerosperma_profizianum	Orania_palindan)	((Pelagodoxa_henryana	Manicaria_saccifera)	((Prestoea_acuminata	(Oenocarpus_minor	Oenocarpus_bataua))	((((Hydriastele_microspadix	Burretiokentia_grandiflora)	(Dictyosperma_album	Kentiopsis_piersoniorum))	(Heterospathe_cagayanensis	Veitchia_spiralis))	Dypsis_decaryi)))))	(Pseudophoenix_vinifera	(Chamaedorea_seifrizii	((Attalea_speciosa	((Bactris_major	(Elaeis_guineensis	Elaeis_oleifera))	(Reinhardtia_simplex	(Reinhardtia_paiewonskiana	Reinhardtia_latisecta))))	(Roystonea_regia	Iriartea_deltoidea)))))	Serenoa_repens)))	Kingia_australis);
((((Pseudophoenix_vinifera	Nypa_fruticans)	(((Geonoma_undata	((Sclerosperma_profizianum	Orania_palindan)	(Calamus_caryotoides	Podococcus_barteri)))	((Pelagodoxa_henryana	Manicaria_saccifera)	((Prestoea_acuminata	(Oenocarpus_minor	Oenocarpus_bataua))	(Heterospathe_cagayanensis	((Hydriastele_microspadix	Veitchia_spiralis)	(Dypsis_decaryi	(Dictyosperma_album	(Burretiokentia_grandiflora	Kentiopsis_piersoniorum))))))))	(Chamaedorea_seifrizii	(((Reinhardtia_simplex	(Reinhardtia_paiewonskiana	Reinhardtia_latisecta))	(Attalea_speciosa	(Bactris_major	(Elaeis_guineensis	Elaeis_oleifera))))	(Roystonea_regia	Iriartea_deltoidea)))))	(Sabal_domingensis	(Serenoa_repens	Phoenix_dactylifera)))	Kingia_australis);
((((Pseudophoenix_vinifera	((Chamaedorea_seifrizii	((Attalea_speciosa	((Bactris_major	(Elaeis_guineensis	Elaeis_oleifera))	(Reinhardtia_simplex	(Reinhardtia_paiewonskiana	Reinhardtia_latisecta))))	(Roystonea_regia	Iriartea_deltoidea)))	((Geonoma_undata	((Sclerosperma_profizianum	Orania_palindan)	(Calamus_caryotoides	Podococcus_barteri)))	(Manicaria_saccifera	((Prestoea_acuminata	(Oenocarpus_minor	Oenocarpus_bataua))	(Pelagodoxa_henryana	((Dypsis_decaryi	(((Burretiokentia_grandiflora	Hydriastele_microspadix)	(Veitchia_spiralis	Heterospathe_cagayanensis))	Kentiopsis_piersoniorum))	Dictyosperma_album)))))))	Nypa_fruticans)	(Sabal_domingensis	(Serenoa_repens	Phoenix_dactylifera)))	Kingia_australis);
((((Pseudophoenix_vinifera	((Chamaedorea_seifrizii	(Roystonea_regia	(Iriartea_deltoidea	(((Reinhardtia_latisecta	Reinhardtia_paiewonskiana)	Reinhardtia_simplex)	(Attalea_speciosa	(Bactris_major	(Elaeis_guineensis	Elaeis_oleifera)))))))	(((Sclerosperma_profizianum	Orania_palindan)	((Calamus_caryotoides	Podococcus_barteri)	Geonoma_undata))	(Manicaria_saccifera	(((Prestoea_acuminata	(Oenocarpus_minor	Oenocarpus_bataua))	(Hydriastele_microspadix	((Dictyosperma_album	Burretiokentia_grandiflora)	((Kentiopsis_piersoniorum	(Veitchia_spiralis	Heterospathe_cagayanensis))	Dypsis_decaryi))))	Pelagodoxa_henryana)))))	Nypa_fruticans)	(Sabal_domingensis	(Serenoa_repens	Phoenix_dactylifera)))	Kingia_australis);
((Pseudophoenix_vinifera	(((Chamaedorea_seifrizii	((((Reinhardtia_latisecta	Reinhardtia_paiewonskiana)	Reinhardtia_simplex)	(Attalea_speciosa	(Bactris_major	(Elaeis_guineensis	Elaeis_oleifera))))	(Roystonea_regia	Iriartea_deltoidea)))	(((((Calamus_caryotoides	Podococcus_barteri)	Geonoma_undata)	Orania_palindan)	Sclerosperma_profizianum)	(Manicaria_saccifera	((Pelagodoxa_henryana	(Prestoea_acuminata	(Oenocarpus_minor	Oenocarpus_bataua)))	(((Hydriastele_microspadix	(Kentiopsis_piersoniorum	(Veitchia_spiralis	(Heterospathe_cagayanensis	Burretiokentia_grandiflora))))	Dictyosperma_album)	Dypsis_decaryi)))))	(Nypa_fruticans	(Sabal_domingensis	(Serenoa_repens	Phoenix_dactylifera)))))	Kingia_australis);
((((Prestoea_acuminata	(Oenocarpus_minor	Oenocarpus_bataua))	((Hydriastele_microspadix	((Veitchia_spiralis	((Burretiokentia_grandiflora	Kentiopsis_piersoniorum)	Heterospathe_cagayanensis))	Dypsis_decaryi))	Dictyosperma_album))	(((((Nypa_fruticans	(Sabal_domingensis	(Serenoa_repens	Phoenix_dactylifera)))	Pseudophoenix_vinifera)	((((((Reinhardtia_latisecta	Reinhardtia_paiewonskiana)	Reinhardtia_simplex)	(Attalea_speciosa	(Bactris_major	(Elaeis_guineensis	Elaeis_oleifera))))	Iriartea_deltoidea)	Roystonea_regia)	Chamaedorea_seifrizii))	((Podococcus_barteri	(Sclerosperma_profizianum	Geonoma_undata))	(Calamus_caryotoides	Orania_palindan)))	(Pelagodoxa_henryana	Manicaria_saccifera)))	Kingia_australis);
(((Sabal_domingensis	(Serenoa_repens	Phoenix_dactylifera))	((Pseudophoenix_vinifera	(((((Reinhardtia_latisecta	Reinhardtia_paiewonskiana)	Reinhardtia_simplex)	(Attalea_speciosa	(Bactris_major	(Elaeis_guineensis	Elaeis_oleifera))))	((Iriartea_deltoidea	Roystonea_regia)	Chamaedorea_seifrizii))	((Geonoma_undata	((Podococcus_barteri	Calamus_caryotoides)	(Sclerosperma_profizianum	Orania_palindan)))	((Manicaria_saccifera	((Prestoea_acuminata	(Oenocarpus_minor	Oenocarpus_bataua))	(((((Veitchia_spiralis	Hydriastele_microspadix)	Burretiokentia_grandiflora)	Dypsis_decaryi)	(Kentiopsis_piersoniorum	Dictyosperma_album))	Heterospathe_cagayanensis)))	Pelagodoxa_henryana))))	Nypa_fruticans))	Kingia_australis);
((Manicaria_saccifera	((((((Veitchia_spiralis	Hydriastele_microspadix)	(Heterospathe_cagayanensis	(Burretiokentia_grandiflora	Kentiopsis_piersoniorum)))	Dictyosperma_album)	Dypsis_decaryi)	((Oenocarpus_minor	Oenocarpus_bataua)	(Pelagodoxa_henryana	Prestoea_acuminata)))	(((Geonoma_undata	Sclerosperma_profizianum)	(Orania_palindan	(Calamus_caryotoides	Podococcus_barteri)))	((Nypa_fruticans	(Pseudophoenix_vinifera	(Phoenix_dactylifera	(Serenoa_repens	Sabal_domingensis))))	(Chamaedorea_seifrizii	(Roystonea_regia	(((Reinhardtia_simplex	(Reinhardtia_paiewonskiana	Reinhardtia_latisecta))	(Attalea_speciosa	(Bactris_major	(Elaeis_oleifera	Elaeis_guineensis))))	Iriartea_deltoidea)))))))	Kingia_australis);
((Oenocarpus_minor	(Oenocarpus_bataua	((Prestoea_acuminata	((Pelagodoxa_henryana	(((((Orania_palindan	Podococcus_barteri)	Sclerosperma_profizianum)	Geonoma_undata)	Calamus_caryotoides)	((Nypa_fruticans	(Sabal_domingensis	(Phoenix_dactylifera	Serenoa_repens)))	(Pseudophoenix_vinifera	(Chamaedorea_seifrizii	(Roystonea_regia	(((Reinhardtia_simplex	(Reinhardtia_paiewonskiana	Reinhardtia_latisecta))	(Attalea_speciosa	(Bactris_major	(Elaeis_oleifera	Elaeis_guineensis))))	Iriartea_deltoidea)))))))	Manicaria_saccifera))	((Dictyosperma_album	Hydriastele_microspadix)	(((Burretiokentia_grandiflora	Veitchia_spiralis)	(Heterospathe_cagayanensis	Kentiopsis_piersoniorum))	Dypsis_decaryi)))))	Kingia_australis);
(((Oenocarpus_minor	Oenocarpus_bataua)	(Prestoea_acuminata	(((((Orania_palindan	Sclerosperma_profizianum)	(Geonoma_undata	(Podococcus_barteri	Calamus_caryotoides)))	((Nypa_fruticans	(Sabal_domingensis	(Phoenix_dactylifera	Serenoa_repens)))	(Pseudophoenix_vinifera	(Chamaedorea_seifrizii	(Roystonea_regia	(((Reinhardtia_simplex	(Reinhardtia_paiewonskiana	Reinhardtia_latisecta))	(Attalea_speciosa	(Bactris_major	(Elaeis_oleifera	Elaeis_guineensis))))	Iriartea_deltoidea))))))	(Pelagodoxa_henryana	Manicaria_saccifera))	(((((Veitchia_spiralis	Heterospathe_cagayanensis)	(Burretiokentia_grandiflora	Kentiopsis_piersoniorum))	Hydriastele_microspadix)	Dictyosperma_album)	Dypsis_decaryi))))	Kingia_australis);
(((Oenocarpus_minor	Oenocarpus_bataua)	((Pelagodoxa_henryana	Prestoea_acuminata)	((((((((Reinhardtia_paiewonskiana	Reinhardtia_latisecta)	Reinhardtia_simplex)	((Elaeis_oleifera	Elaeis_guineensis)	(Attalea_speciosa	Bactris_major)))	Iriartea_deltoidea)	(((Roystonea_regia	Geonoma_undata)	(Calamus_caryotoides	(Podococcus_barteri	(Chamaedorea_seifrizii	(Orania_palindan	Sclerosperma_profizianum)))))	(Nypa_fruticans	(Sabal_domingensis	(Phoenix_dactylifera	Serenoa_repens)))))	Pseudophoenix_vinifera)	Manicaria_saccifera)	((((Veitchia_spiralis	Hydriastele_microspadix)	(Dictyosperma_album	(Kentiopsis_piersoniorum	Burretiokentia_grandiflora)))	Heterospathe_cagayanensis)	Dypsis_decaryi))))	Kingia_australis);
(((((Reinhardtia_paiewonskiana	Reinhardtia_latisecta)	Reinhardtia_simplex)	(Attalea_speciosa	(Bactris_major	(Elaeis_oleifera	Elaeis_guineensis))))	(Iriartea_deltoidea	((((((Pelagodoxa_henryana	Manicaria_saccifera)	(((Kentiopsis_piersoniorum	(Heterospathe_cagayanensis	Dypsis_decaryi))	((Burretiokentia_grandiflora	Dictyosperma_album)	(Veitchia_spiralis	Hydriastele_microspadix)))	((Oenocarpus_minor	Oenocarpus_bataua)	Prestoea_acuminata)))	(Geonoma_undata	((Calamus_caryotoides	Podococcus_barteri)	(Orania_palindan	Sclerosperma_profizianum))))	(Pseudophoenix_vinifera	(Sabal_domingensis	(Phoenix_dactylifera	Serenoa_repens))))	Chamaedorea_seifrizii)	(Nypa_fruticans	Roystonea_regia))))	Kingia_australis);
((Phoenix_dactylifera	(Serenoa_repens	((((Pseudophoenix_vinifera	Geonoma_undata)	(((Calamus_caryotoides	Podococcus_barteri)	(Chamaedorea_seifrizii	(Orania_palindan	Sclerosperma_profizianum)))	((Manicaria_saccifera	(Pelagodoxa_henryana	(((Dypsis_decaryi	(((Veitchia_spiralis	Heterospathe_cagayanensis)	(Burretiokentia_grandiflora	Kentiopsis_piersoniorum))	Hydriastele_microspadix))	Dictyosperma_album)	((Oenocarpus_minor	Oenocarpus_bataua)	Prestoea_acuminata))))	(Iriartea_deltoidea	(Roystonea_regia	(((Reinhardtia_paiewonskiana	Reinhardtia_latisecta)	Reinhardtia_simplex)	(Attalea_speciosa	(Bactris_major	(Elaeis_oleifera	Elaeis_guineensis)))))))))	Nypa_fruticans)	Sabal_domingensis)))	Kingia_australis);
((Pseudophoenix_vinifera	(((Sabal_domingensis	(Phoenix_dactylifera	Serenoa_repens))	(((Roystonea_regia	((((Reinhardtia_paiewonskiana	Reinhardtia_latisecta)	Reinhardtia_simplex)	(Attalea_speciosa	(Bactris_major	(Elaeis_oleifera	Elaeis_guineensis))))	Iriartea_deltoidea))	Chamaedorea_seifrizii)	((Geonoma_undata	((Calamus_caryotoides	Podococcus_barteri)	(Orania_palindan	Sclerosperma_profizianum)))	((Pelagodoxa_henryana	Manicaria_saccifera)	((Dypsis_decaryi	((((Veitchia_spiralis	Heterospathe_cagayanensis)	Kentiopsis_piersoniorum)	(Burretiokentia_grandiflora	Hydriastele_microspadix))	Dictyosperma_album))	((Oenocarpus_minor	Oenocarpus_bataua)	Prestoea_acuminata))))))	Nypa_fruticans))	Kingia_australis);
((Attalea_speciosa	((Bactris_major	(Elaeis_oleifera	Elaeis_guineensis))	((((((((Geonoma_undata	(Calamus_caryotoides	Podococcus_barteri))	((Orania_palindan	Sclerosperma_profizianum)	(Manicaria_saccifera	((((((Veitchia_spiralis	Heterospathe_cagayanensis)	(Hydriastele_microspadix	Kentiopsis_piersoniorum))	Dypsis_decaryi)	Dictyosperma_album)	((Oenocarpus_minor	Oenocarpus_bataua)	Prestoea_acuminata))	Pelagodoxa_henryana))))	(Sabal_domingensis	(Phoenix_dactylifera	Serenoa_repens)))	(Pseudophoenix_vinifera	Chamaedorea_seifrizii))	Iriartea_deltoidea)	(Nypa_fruticans	Roystonea_regia))	Burretiokentia_grandiflora)	((Reinhardtia_paiewonskiana	Reinhardtia_latisecta)	Reinhardtia_simplex))))	Kingia_australis);
(((Sabal_domingensis	(Phoenix_dactylifera	Serenoa_repens))	(((Chamaedorea_seifrizii	(Roystonea_regia	(Iriartea_deltoidea	(((Reinhardtia_paiewonskiana	Reinhardtia_latisecta)	Reinhardtia_simplex)	(Attalea_speciosa	(Bactris_major	(Elaeis_oleifera	Elaeis_guineensis)))))))	((Geonoma_undata	Podococcus_barteri)	((Orania_palindan	Sclerosperma_profizianum)	(((Calamus_caryotoides	Pelagodoxa_henryana)	Manicaria_saccifera)	((Burretiokentia_grandiflora	(((Kentiopsis_piersoniorum	(Veitchia_spiralis	Heterospathe_cagayanensis))	Dypsis_decaryi)	(Hydriastele_microspadix	Dictyosperma_album)))	((Oenocarpus_minor	Oenocarpus_bataua)	Prestoea_acuminata))))))	(Nypa_fruticans	Pseudophoenix_vinifera)))	Kingia_australis);
(((Sabal_domingensis	(Phoenix_dactylifera	Serenoa_repens))	(((Chamaedorea_seifrizii	((((Reinhardtia_paiewonskiana	Reinhardtia_latisecta)	Reinhardtia_simplex)	(Attalea_speciosa	(Bactris_major	(Elaeis_oleifera	Elaeis_guineensis))))	(Roystonea_regia	Iriartea_deltoidea)))	((Geonoma_undata	((Orania_palindan	Sclerosperma_profizianum)	Podococcus_barteri))	(((Calamus_caryotoides	Pelagodoxa_henryana)	Manicaria_saccifera)	((((Kentiopsis_piersoniorum	(Heterospathe_cagayanensis	Dypsis_decaryi))	(Hydriastele_microspadix	Veitchia_spiralis))	(Burretiokentia_grandiflora	Dictyosperma_album))	(Oenocarpus_bataua	(Prestoea_acuminata	Oenocarpus_minor))))))	(Nypa_fruticans	Pseudophoenix_vinifera)))	Kingia_australis);
((Pseudophoenix_vinifera	(Chamaedorea_seifrizii	((((Reinhardtia_simplex	(Reinhardtia_paiewonskiana	Reinhardtia_latisecta))	(((Bactris_major	(Elaeis_oleifera	Elaeis_guineensis))	Attalea_speciosa)	Burretiokentia_grandiflora))	(Roystonea_regia	Iriartea_deltoidea))	((Nypa_fruticans	((Phoenix_dactylifera	Serenoa_repens)	Sabal_domingensis))	((Geonoma_undata	((Calamus_caryotoides	Podococcus_barteri)	(Orania_palindan	Sclerosperma_profizianum)))	((((Dypsis_decaryi	((Kentiopsis_piersoniorum	Dictyosperma_album)	(Hydriastele_microspadix	(Heterospathe_cagayanensis	Veitchia_spiralis))))	(Oenocarpus_bataua	(Prestoea_acuminata	Oenocarpus_minor)))	Pelagodoxa_henryana)	Manicaria_saccifera))))))	Kingia_australis);
((((Phoenix_dactylifera	Serenoa_repens)	Sabal_domingensis)	(((((Sclerosperma_profizianum	Geonoma_undata)	(Podococcus_barteri	Orania_palindan))	((((Oenocarpus_bataua	Oenocarpus_minor)	Prestoea_acuminata)	(Dypsis_decaryi	(Dictyosperma_album	((Kentiopsis_piersoniorum	Heterospathe_cagayanensis)	((Hydriastele_microspadix	Veitchia_spiralis)	Burretiokentia_grandiflora)))))	((Calamus_caryotoides	Pelagodoxa_henryana)	Manicaria_saccifera)))	(((Reinhardtia_simplex	(Reinhardtia_paiewonskiana	Reinhardtia_latisecta))	((Bactris_major	(Elaeis_oleifera	Elaeis_guineensis))	Attalea_speciosa))	(Iriartea_deltoidea	(Chamaedorea_seifrizii	Roystonea_regia))))	(Pseudophoenix_vinifera	Nypa_fruticans)))	Kingia_australis);
((Dypsis_decaryi	(Pelagodoxa_henryana	(((((Chamaedorea_seifrizii	((Roystonea_regia	((Reinhardtia_simplex	(Reinhardtia_paiewonskiana	Reinhardtia_latisecta))	((Bactris_major	(Elaeis_oleifera	Elaeis_guineensis))	Attalea_speciosa)))	Iriartea_deltoidea))	((Pseudophoenix_vinifera	Nypa_fruticans)	((Phoenix_dactylifera	Serenoa_repens)	Sabal_domingensis)))	(Geonoma_undata	(Orania_palindan	((Calamus_caryotoides	Podococcus_barteri)	Sclerosperma_profizianum))))	Manicaria_saccifera)	((Dictyosperma_album	((Kentiopsis_piersoniorum	(Veitchia_spiralis	Heterospathe_cagayanensis))	(Burretiokentia_grandiflora	Hydriastele_microspadix)))	(Oenocarpus_bataua	(Oenocarpus_minor	Prestoea_acuminata))))))	Kingia_australis);
((((Geonoma_undata	(Calamus_caryotoides	Podococcus_barteri))	((Sclerosperma_profizianum	Orania_palindan)	((Pelagodoxa_henryana	Manicaria_saccifera)	((((Dypsis_decaryi	Heterospathe_cagayanensis)	((Veitchia_spiralis	Hydriastele_microspadix)	(Dictyosperma_album	(Kentiopsis_piersoniorum	Burretiokentia_grandiflora))))	(Oenocarpus_bataua	Oenocarpus_minor))	Prestoea_acuminata))))	(((Chamaedorea_seifrizii	(Roystonea_regia	(((Reinhardtia_simplex	(Reinhardtia_paiewonskiana	Reinhardtia_latisecta))	((Bactris_major	(Elaeis_oleifera	Elaeis_guineensis))	Attalea_speciosa))	Iriartea_deltoidea)))	(Pseudophoenix_vinifera	Nypa_fruticans))	((Phoenix_dactylifera	Serenoa_repens)	Sabal_domingensis)))	Kingia_australis);
((Pseudophoenix_vinifera	((((Phoenix_dactylifera	Serenoa_repens)	Sabal_domingensis)	(((Orania_palindan	(Calamus_caryotoides	Podococcus_barteri))	(Geonoma_undata	Sclerosperma_profizianum))	(((((Burretiokentia_grandiflora	(Veitchia_spiralis	Hydriastele_microspadix))	(Kentiopsis_piersoniorum	(Dypsis_decaryi	Heterospathe_cagayanensis)))	Dictyosperma_album)	(Oenocarpus_bataua	Oenocarpus_minor))	(Pelagodoxa_henryana	(Manicaria_saccifera	Prestoea_acuminata)))))	(((Reinhardtia_simplex	(Reinhardtia_paiewonskiana	Reinhardtia_latisecta))	((Bactris_major	(Elaeis_oleifera	Elaeis_guineensis))	Attalea_speciosa))	(Nypa_fruticans	(Chamaedorea_seifrizii	(Roystonea_regia	Iriartea_deltoidea))))))	Kingia_australis);
((Serenoa_repens	((Phoenix_dactylifera	((Chamaedorea_seifrizii	(Pseudophoenix_vinifera	Nypa_fruticans))	(((Geonoma_undata	(Calamus_caryotoides	Podococcus_barteri))	((((((((Veitchia_spiralis	Hydriastele_microspadix)	Dypsis_decaryi)	(Kentiopsis_piersoniorum	(Burretiokentia_grandiflora	Dictyosperma_album)))	Heterospathe_cagayanensis)	(Prestoea_acuminata	(Oenocarpus_bataua	Oenocarpus_minor)))	Pelagodoxa_henryana)	Manicaria_saccifera)	(Orania_palindan	Sclerosperma_profizianum)))	(Roystonea_regia	(Iriartea_deltoidea	((Reinhardtia_simplex	(Reinhardtia_paiewonskiana	Reinhardtia_latisecta))	((Bactris_major	(Elaeis_oleifera	Elaeis_guineensis))	Attalea_speciosa)))))))	Sabal_domingensis))	Kingia_australis);
((((((Geonoma_undata	(Calamus_caryotoides	Podococcus_barteri))	(((((Dictyosperma_album	((Kentiopsis_piersoniorum	(Burretiokentia_grandiflora	Heterospathe_cagayanensis))	(Veitchia_spiralis	Hydriastele_microspadix)))	Dypsis_decaryi)	(Prestoea_acuminata	(Oenocarpus_bataua	Oenocarpus_minor)))	(Pelagodoxa_henryana	Manicaria_saccifera))	(Orania_palindan	Sclerosperma_profizianum)))	(Chamaedorea_seifrizii	(Iriartea_deltoidea	(((Reinhardtia_simplex	(Reinhardtia_paiewonskiana	Reinhardtia_latisecta))	((Bactris_major	(Elaeis_oleifera	Elaeis_guineensis))	Attalea_speciosa))	Roystonea_regia))))	(Pseudophoenix_vinifera	Nypa_fruticans))	((Sabal_domingensis	Serenoa_repens)	Phoenix_dactylifera))	Kingia_australis);
((Attalea_speciosa	(((((Roystonea_regia	Iriartea_deltoidea)	(((Pseudophoenix_vinifera	(Sabal_domingensis	(Serenoa_repens	Phoenix_dactylifera)))	(Geonoma_undata	((((((Kentiopsis_piersoniorum	(Veitchia_spiralis	(Dypsis_decaryi	Heterospathe_cagayanensis)))	Burretiokentia_grandiflora)	(Hydriastele_microspadix	Dictyosperma_album))	(Prestoea_acuminata	(Oenocarpus_bataua	Oenocarpus_minor)))	(Pelagodoxa_henryana	Manicaria_saccifera))	((Calamus_caryotoides	Podococcus_barteri)	(Orania_palindan	Sclerosperma_profizianum)))))	Chamaedorea_seifrizii))	Nypa_fruticans)	(Reinhardtia_simplex	(Reinhardtia_paiewonskiana	Reinhardtia_latisecta)))	(Bactris_major	(Elaeis_oleifera	Elaeis_guineensis))))	Kingia_australis);
((Pseudophoenix_vinifera	((((((Prestoea_acuminata	((Oenocarpus_bataua	Oenocarpus_minor)	((Hydriastele_microspadix	(Kentiopsis_piersoniorum	(Veitchia_spiralis	(Heterospathe_cagayanensis	Burretiokentia_grandiflora))))	Dictyosperma_album)))	(Pelagodoxa_henryana	Manicaria_saccifera))	(Geonoma_undata	((Orania_palindan	Sclerosperma_profizianum)	(Calamus_caryotoides	Podococcus_barteri))))	(Chamaedorea_seifrizii	(((Reinhardtia_simplex	(Reinhardtia_paiewonskiana	Reinhardtia_latisecta))	((Bactris_major	(Elaeis_oleifera	Elaeis_guineensis))	Attalea_speciosa))	(Roystonea_regia	Iriartea_deltoidea))))	((Sabal_domingensis	(Serenoa_repens	Phoenix_dactylifera))	Nypa_fruticans))	Dypsis_decaryi))	Kingia_australis);
(((Serenoa_repens	Phoenix_dactylifera)	(((Nypa_fruticans	Pseudophoenix_vinifera)	((((Calamus_caryotoides	Geonoma_undata)	Podococcus_barteri)	((((Dypsis_decaryi	(Hydriastele_microspadix	((Burretiokentia_grandiflora	(Kentiopsis_piersoniorum	(Veitchia_spiralis	Heterospathe_cagayanensis)))	Dictyosperma_album)))	(Prestoea_acuminata	(Oenocarpus_bataua	Oenocarpus_minor)))	(Pelagodoxa_henryana	Manicaria_saccifera))	(Orania_palindan	Sclerosperma_profizianum)))	(Chamaedorea_seifrizii	(((Reinhardtia_simplex	(Reinhardtia_paiewonskiana	Reinhardtia_latisecta))	((Bactris_major	(Elaeis_oleifera	Elaeis_guineensis))	Attalea_speciosa))	(Roystonea_regia	Iriartea_deltoidea)))))	Sabal_domingensis))	Kingia_australis);
((((Burretiokentia_grandiflora	Hydriastele_microspadix)	(((Dypsis_decaryi	Dictyosperma_album)	Kentiopsis_piersoniorum)	(Veitchia_spiralis	Heterospathe_cagayanensis)))	((Pelagodoxa_henryana	(Prestoea_acuminata	(Oenocarpus_bataua	Oenocarpus_minor)))	(Manicaria_saccifera	((Sclerosperma_profizianum	Orania_palindan)	((Geonoma_undata	(Calamus_caryotoides	Podococcus_barteri))	(((Nypa_fruticans	Pseudophoenix_vinifera)	(Sabal_domingensis	(Phoenix_dactylifera	Serenoa_repens)))	(Chamaedorea_seifrizii	(((Reinhardtia_simplex	(Reinhardtia_latisecta	Reinhardtia_paiewonskiana))	((Bactris_major	(Elaeis_oleifera	Elaeis_guineensis))	Attalea_speciosa))	(Roystonea_regia	Iriartea_deltoidea)))))))))	Kingia_australis);
(((Sabal_domingensis	(Phoenix_dactylifera	Serenoa_repens))	(((Chamaedorea_seifrizii	(((Reinhardtia_simplex	(Reinhardtia_latisecta	Reinhardtia_paiewonskiana))	((Bactris_major	(Elaeis_oleifera	Elaeis_guineensis))	Attalea_speciosa))	(Roystonea_regia	Iriartea_deltoidea)))	(((Geonoma_undata	((((Dictyosperma_album	((Veitchia_spiralis	Hydriastele_microspadix)	(Burretiokentia_grandiflora	(Kentiopsis_piersoniorum	Heterospathe_cagayanensis))))	Dypsis_decaryi)	(Pelagodoxa_henryana	(Prestoea_acuminata	(Oenocarpus_bataua	Oenocarpus_minor))))	Manicaria_saccifera))	(Sclerosperma_profizianum	Orania_palindan))	(Calamus_caryotoides	Podococcus_barteri)))	(Nypa_fruticans	Pseudophoenix_vinifera)))	Kingia_australis);
((Pseudophoenix_vinifera	(((Sabal_domingensis	(Phoenix_dactylifera	Serenoa_repens))	Nypa_fruticans)	((Chamaedorea_seifrizii	(Roystonea_regia	(Iriartea_deltoidea	((Reinhardtia_simplex	(Reinhardtia_latisecta	Reinhardtia_paiewonskiana))	((Bactris_major	(Elaeis_oleifera	Elaeis_guineensis))	Attalea_speciosa)))))	(Burretiokentia_grandiflora	((((Dictyosperma_album	(Dypsis_decaryi	(Hydriastele_microspadix	(Kentiopsis_piersoniorum	(Veitchia_spiralis	Heterospathe_cagayanensis)))))	(Prestoea_acuminata	(Oenocarpus_bataua	Oenocarpus_minor)))	(Pelagodoxa_henryana	Manicaria_saccifera))	((Podococcus_barteri	(Calamus_caryotoides	Geonoma_undata))	(Sclerosperma_profizianum	Orania_palindan)))))))	Kingia_australis);
(((Sabal_domingensis	(Phoenix_dactylifera	Serenoa_repens))	((Geonoma_undata	((Pseudophoenix_vinifera	Nypa_fruticans)	(((((Reinhardtia_simplex	(Reinhardtia_latisecta	Reinhardtia_paiewonskiana))	((Bactris_major	(Elaeis_oleifera	Elaeis_guineensis))	Attalea_speciosa))	Iriartea_deltoidea)	Roystonea_regia)	Chamaedorea_seifrizii)))	(((Pelagodoxa_henryana	((Dictyosperma_album	(((Heterospathe_cagayanensis	Kentiopsis_piersoniorum)	(Burretiokentia_grandiflora	(Hydriastele_microspadix	Veitchia_spiralis)))	Dypsis_decaryi))	(Prestoea_acuminata	(Oenocarpus_bataua	Oenocarpus_minor))))	Manicaria_saccifera)	((Sclerosperma_profizianum	Orania_palindan)	(Podococcus_barteri	Calamus_caryotoides)))))	Kingia_australis);
(((((Reinhardtia_simplex	(Reinhardtia_latisecta	Reinhardtia_paiewonskiana))	(Bactris_major	(Elaeis_oleifera	Elaeis_guineensis)))	Attalea_speciosa)	(Iriartea_deltoidea	(Roystonea_regia	(Chamaedorea_seifrizii	(((((((Burretiokentia_grandiflora	(((Hydriastele_microspadix	Veitchia_spiralis)	Heterospathe_cagayanensis)	(Dictyosperma_album	Kentiopsis_piersoniorum)))	Dypsis_decaryi)	(Prestoea_acuminata	(Oenocarpus_bataua	Oenocarpus_minor)))	(Pelagodoxa_henryana	Manicaria_saccifera))	((Sclerosperma_profizianum	Orania_palindan)	(Geonoma_undata	(Podococcus_barteri	Calamus_caryotoides))))	(Nypa_fruticans	(Sabal_domingensis	(Phoenix_dactylifera	Serenoa_repens))))	Pseudophoenix_vinifera)))))	Kingia_australis);
((Sabal_domingensis	((Phoenix_dactylifera	Serenoa_repens)	(((Pseudophoenix_vinifera	((((Reinhardtia_simplex	(Reinhardtia_latisecta	Reinhardtia_paiewonskiana))	((Bactris_major	(Elaeis_oleifera	Elaeis_guineensis))	Attalea_speciosa))	(Iriartea_deltoidea	Roystonea_regia))	Chamaedorea_seifrizii))	((((((Kentiopsis_piersoniorum	(Veitchia_spiralis	Heterospathe_cagayanensis))	Dypsis_decaryi)	((Burretiokentia_grandiflora	Dictyosperma_album)	Hydriastele_microspadix))	(Prestoea_acuminata	(Oenocarpus_bataua	Oenocarpus_minor)))	(Pelagodoxa_henryana	Manicaria_saccifera))	((Sclerosperma_profizianum	Orania_palindan)	(Geonoma_undata	(Podococcus_barteri	Calamus_caryotoides)))))	Nypa_fruticans)))	Kingia_australis);
((Sabal_domingensis	((Phoenix_dactylifera	Serenoa_repens)	(((Pseudophoenix_vinifera	((Iriartea_deltoidea	(Roystonea_regia	((Reinhardtia_simplex	(Reinhardtia_latisecta	Reinhardtia_paiewonskiana))	((Bactris_major	(Elaeis_oleifera	Elaeis_guineensis))	Attalea_speciosa))))	Chamaedorea_seifrizii))	((((Dypsis_decaryi	((Dictyosperma_album	Hydriastele_microspadix)	(Burretiokentia_grandiflora	((Kentiopsis_piersoniorum	Veitchia_spiralis)	Heterospathe_cagayanensis))))	(Prestoea_acuminata	(Oenocarpus_bataua	Oenocarpus_minor)))	(Pelagodoxa_henryana	Manicaria_saccifera))	((Sclerosperma_profizianum	Orania_palindan)	(Geonoma_undata	(Podococcus_barteri	Calamus_caryotoides)))))	Nypa_fruticans)))	Kingia_australis);
((Sabal_domingensis	((Phoenix_dactylifera	Serenoa_repens)	(((((((Prestoea_acuminata	((Oenocarpus_bataua	Oenocarpus_minor)	(Dictyosperma_album	(((Burretiokentia_grandiflora	((Veitchia_spiralis	Heterospathe_cagayanensis)	Kentiopsis_piersoniorum))	Dypsis_decaryi)	Hydriastele_microspadix))))	(Pelagodoxa_henryana	Manicaria_saccifera))	(Sclerosperma_profizianum	Orania_palindan))	(Geonoma_undata	(Podococcus_barteri	Calamus_caryotoides)))	((Iriartea_deltoidea	(Roystonea_regia	((Reinhardtia_simplex	(Reinhardtia_latisecta	Reinhardtia_paiewonskiana))	((Bactris_major	(Elaeis_oleifera	Elaeis_guineensis))	Attalea_speciosa))))	Chamaedorea_seifrizii))	Pseudophoenix_vinifera)	Nypa_fruticans)))	Kingia_australis);
((Sabal_domingensis	((Phoenix_dactylifera	Serenoa_repens)	((((((((Prestoea_acuminata	(Oenocarpus_bataua	Oenocarpus_minor))	(Dypsis_decaryi	((((Kentiopsis_piersoniorum	Dictyosperma_album)	(Veitchia_spiralis	Heterospathe_cagayanensis))	Hydriastele_microspadix)	Burretiokentia_grandiflora)))	(Calamus_caryotoides	Manicaria_saccifera))	Pelagodoxa_henryana)	(Geonoma_undata	(Orania_palindan	(Podococcus_barteri	Sclerosperma_profizianum))))	((Roystonea_regia	((Attalea_speciosa	((Reinhardtia_latisecta	(Reinhardtia_paiewonskiana	Reinhardtia_simplex))	(Bactris_major	(Elaeis_oleifera	Elaeis_guineensis))))	Iriartea_deltoidea))	Chamaedorea_seifrizii))	Pseudophoenix_vinifera)	Nypa_fruticans)))	Kingia_australis);
(((((((Iriartea_deltoidea	(((Reinhardtia_latisecta	Reinhardtia_paiewonskiana)	Reinhardtia_simplex)	(Bactris_major	(Elaeis_oleifera	Elaeis_guineensis))))	(Attalea_speciosa	Roystonea_regia))	Chamaedorea_seifrizii)	((((Podococcus_barteri	Calamus_caryotoides)	Geonoma_undata)	(((Pelagodoxa_henryana	((Prestoea_acuminata	(Oenocarpus_bataua	Oenocarpus_minor))	(Dypsis_decaryi	((((Dictyosperma_album	Kentiopsis_piersoniorum)	Burretiokentia_grandiflora)	(Veitchia_spiralis	Heterospathe_cagayanensis))	Hydriastele_microspadix))))	Manicaria_saccifera)	(Orania_palindan	Sclerosperma_profizianum)))	Pseudophoenix_vinifera))	Nypa_fruticans)	((Serenoa_repens	Sabal_domingensis)	Phoenix_dactylifera))	Kingia_australis);
((Sabal_domingensis	((((Chamaedorea_seifrizii	Pseudophoenix_vinifera)	((Roystonea_regia	(((Reinhardtia_simplex	(Reinhardtia_paiewonskiana	Reinhardtia_latisecta))	(((Elaeis_guineensis	Elaeis_oleifera)	Bactris_major)	Attalea_speciosa))	Iriartea_deltoidea))	(((((Hydriastele_microspadix	(Dypsis_decaryi	((Kentiopsis_piersoniorum	(Heterospathe_cagayanensis	Veitchia_spiralis))	Burretiokentia_grandiflora)))	Dictyosperma_album)	(Prestoea_acuminata	(Oenocarpus_bataua	Oenocarpus_minor)))	(Manicaria_saccifera	(Pelagodoxa_henryana	Calamus_caryotoides)))	(Geonoma_undata	(Podococcus_barteri	(Orania_palindan	Sclerosperma_profizianum))))))	Nypa_fruticans)	(Serenoa_repens	Phoenix_dactylifera)))	Kingia_australis);
((Sabal_domingensis	((((Chamaedorea_seifrizii	(Iriartea_deltoidea	(Nypa_fruticans	(Roystonea_regia	((Reinhardtia_simplex	(Reinhardtia_paiewonskiana	Reinhardtia_latisecta))	(((Elaeis_guineensis	Elaeis_oleifera)	Bactris_major)	Attalea_speciosa))))))	(((Pelagodoxa_henryana	((((Hydriastele_microspadix	Veitchia_spiralis)	(((Burretiokentia_grandiflora	Kentiopsis_piersoniorum)	Dictyosperma_album)	Dypsis_decaryi))	Heterospathe_cagayanensis)	(Prestoea_acuminata	(Oenocarpus_bataua	Oenocarpus_minor))))	Manicaria_saccifera)	(Geonoma_undata	((Calamus_caryotoides	Podococcus_barteri)	(Orania_palindan	Sclerosperma_profizianum)))))	Pseudophoenix_vinifera)	(Serenoa_repens	Phoenix_dactylifera)))	Kingia_australis);
((Serenoa_repens	(Phoenix_dactylifera	(Sabal_domingensis	(Iriartea_deltoidea	(Pseudophoenix_vinifera	(((((Reinhardtia_simplex	(Reinhardtia_paiewonskiana	Reinhardtia_latisecta))	(((Elaeis_guineensis	Elaeis_oleifera)	Bactris_major)	Attalea_speciosa))	Roystonea_regia)	Nypa_fruticans)	(Chamaedorea_seifrizii	(((((Hydriastele_microspadix	((Kentiopsis_piersoniorum	(Veitchia_spiralis	(Burretiokentia_grandiflora	Heterospathe_cagayanensis)))	Dypsis_decaryi))	Dictyosperma_album)	(Prestoea_acuminata	(Oenocarpus_bataua	Oenocarpus_minor)))	(Pelagodoxa_henryana	Manicaria_saccifera))	(Geonoma_undata	((Calamus_caryotoides	Podococcus_barteri)	(Orania_palindan	Sclerosperma_profizianum)))))))))))	Kingia_australis);
((Pseudophoenix_vinifera	(Roystonea_regia	(((((((((Veitchia_spiralis	Heterospathe_cagayanensis)	(Dypsis_decaryi	(Kentiopsis_piersoniorum	(Burretiokentia_grandiflora	Dictyosperma_album))))	Hydriastele_microspadix)	(Calamus_caryotoides	(Oenocarpus_bataua	Oenocarpus_minor)))	(Pelagodoxa_henryana	(Prestoea_acuminata	Manicaria_saccifera)))	(Geonoma_undata	(Sclerosperma_profizianum	(Podococcus_barteri	Orania_palindan))))	(Nypa_fruticans	((Serenoa_repens	Phoenix_dactylifera)	Sabal_domingensis)))	Chamaedorea_seifrizii)	(Iriartea_deltoidea	((Reinhardtia_simplex	(Reinhardtia_paiewonskiana	Reinhardtia_latisecta))	(((Elaeis_guineensis	Elaeis_oleifera)	Bactris_major)	Attalea_speciosa))))))	Kingia_australis);
((((((Chamaedorea_seifrizii	((Iriartea_deltoidea	((Attalea_speciosa	((Elaeis_guineensis	Elaeis_oleifera)	Bactris_major))	(Reinhardtia_simplex	(Reinhardtia_paiewonskiana	Reinhardtia_latisecta))))	Roystonea_regia))	(((Calamus_caryotoides	Podococcus_barteri)	Geonoma_undata)	(((Pelagodoxa_henryana	((((((Burretiokentia_grandiflora	(Hydriastele_microspadix	Veitchia_spiralis))	Dypsis_decaryi)	Heterospathe_cagayanensis)	Kentiopsis_piersoniorum)	Dictyosperma_album)	(Oenocarpus_bataua	(Prestoea_acuminata	Oenocarpus_minor))))	Manicaria_saccifera)	(Sclerosperma_profizianum	Orania_palindan))))	Pseudophoenix_vinifera)	Nypa_fruticans)	(Sabal_domingensis	(Phoenix_dactylifera	Serenoa_repens)))	Kingia_australis);
((Pseudophoenix_vinifera	((((Chamaedorea_seifrizii	((Iriartea_deltoidea	((Attalea_speciosa	((Elaeis_guineensis	Elaeis_oleifera)	Bactris_major))	(Reinhardtia_simplex	(Reinhardtia_paiewonskiana	Reinhardtia_latisecta))))	Roystonea_regia))	((((Sclerosperma_profizianum	Orania_palindan)	(Calamus_caryotoides	Podococcus_barteri))	Geonoma_undata)	((((Burretiokentia_grandiflora	(Kentiopsis_piersoniorum	(Dypsis_decaryi	(Heterospathe_cagayanensis	Veitchia_spiralis))))	(Dictyosperma_album	Hydriastele_microspadix))	((Oenocarpus_bataua	Oenocarpus_minor)	Prestoea_acuminata))	(Pelagodoxa_henryana	Manicaria_saccifera))))	Nypa_fruticans)	(Sabal_domingensis	(Phoenix_dactylifera	Serenoa_repens))))	Kingia_australis);
((((Attalea_speciosa	((Elaeis_guineensis	Elaeis_oleifera)	Bactris_major))	(Reinhardtia_simplex	(Reinhardtia_paiewonskiana	Reinhardtia_latisecta)))	((Roystonea_regia	Iriartea_deltoidea)	(((((Sclerosperma_profizianum	Orania_palindan)	((Calamus_caryotoides	Podococcus_barteri)	Geonoma_undata))	(((((Heterospathe_cagayanensis	Veitchia_spiralis)	((Kentiopsis_piersoniorum	Dictyosperma_album)	(Burretiokentia_grandiflora	Hydriastele_microspadix)))	Dypsis_decaryi)	(((Oenocarpus_bataua	Oenocarpus_minor)	Prestoea_acuminata)	Pelagodoxa_henryana))	Manicaria_saccifera))	((Sabal_domingensis	(Phoenix_dactylifera	Serenoa_repens))	(Pseudophoenix_vinifera	Nypa_fruticans)))	Chamaedorea_seifrizii)))	Kingia_australis);
((((Nypa_fruticans	((Chamaedorea_seifrizii	((((Attalea_speciosa	((Elaeis_guineensis	Elaeis_oleifera)	Bactris_major))	(Reinhardtia_simplex	(Reinhardtia_paiewonskiana	Reinhardtia_latisecta)))	Iriartea_deltoidea)	Roystonea_regia))	(Pseudophoenix_vinifera	(((Sclerosperma_profizianum	(Podococcus_barteri	Orania_palindan))	Geonoma_undata)	(((Calamus_caryotoides	Pelagodoxa_henryana)	(((((Burretiokentia_grandiflora	Hydriastele_microspadix)	(Kentiopsis_piersoniorum	(Heterospathe_cagayanensis	Veitchia_spiralis)))	Dictyosperma_album)	Dypsis_decaryi)	((Oenocarpus_bataua	Oenocarpus_minor)	Prestoea_acuminata)))	Manicaria_saccifera)))))	Sabal_domingensis)	(Phoenix_dactylifera	Serenoa_repens))	Kingia_australis);
((((((Chamaedorea_seifrizii	(((Attalea_speciosa	((Elaeis_guineensis	Elaeis_oleifera)	Bactris_major))	(Reinhardtia_latisecta	(Reinhardtia_simplex	Reinhardtia_paiewonskiana)))	(Iriartea_deltoidea	Roystonea_regia)))	((Sclerosperma_profizianum	(Podococcus_barteri	Orania_palindan))	((((((Hydriastele_microspadix	Veitchia_spiralis)	((Kentiopsis_piersoniorum	(Dypsis_decaryi	Heterospathe_cagayanensis))	Burretiokentia_grandiflora))	Dictyosperma_album)	((Pelagodoxa_henryana	Calamus_caryotoides)	((Oenocarpus_bataua	Oenocarpus_minor)	Prestoea_acuminata)))	Manicaria_saccifera)	Geonoma_undata)))	(Pseudophoenix_vinifera	Nypa_fruticans))	Sabal_domingensis)	(Phoenix_dactylifera	Serenoa_repens))	Kingia_australis);
((Prestoea_acuminata	(((((Pelagodoxa_henryana	Calamus_caryotoides)	Manicaria_saccifera)	(((Pseudophoenix_vinifera	(Sabal_domingensis	(Phoenix_dactylifera	Serenoa_repens)))	((Attalea_speciosa	(((Elaeis_guineensis	Elaeis_oleifera)	Bactris_major)	(Reinhardtia_latisecta	(Reinhardtia_simplex	Reinhardtia_paiewonskiana))))	(Chamaedorea_seifrizii	(Nypa_fruticans	(Iriartea_deltoidea	Roystonea_regia)))))	((Sclerosperma_profizianum	(Podococcus_barteri	Orania_palindan))	Geonoma_undata)))	(Dypsis_decaryi	(((Kentiopsis_piersoniorum	(Veitchia_spiralis	Heterospathe_cagayanensis))	(Burretiokentia_grandiflora	Hydriastele_microspadix))	Dictyosperma_album)))	(Oenocarpus_bataua	Oenocarpus_minor)))	Kingia_australis);
((((((Geonoma_undata	((Calamus_caryotoides	Podococcus_barteri)	(Orania_palindan	Sclerosperma_profizianum)))	(Manicaria_saccifera	((((Oenocarpus_bataua	Oenocarpus_minor)	Prestoea_acuminata)	((Hydriastele_microspadix	((Dypsis_decaryi	(Kentiopsis_piersoniorum	(Heterospathe_cagayanensis	Veitchia_spiralis)))	Dictyosperma_album))	Pelagodoxa_henryana))	Burretiokentia_grandiflora)))	((Chamaedorea_seifrizii	(Roystonea_regia	(Nypa_fruticans	Iriartea_deltoidea)))	(((Bactris_major	(Elaeis_oleifera	Elaeis_guineensis))	Attalea_speciosa)	((Reinhardtia_paiewonskiana	Reinhardtia_latisecta)	Reinhardtia_simplex))))	Pseudophoenix_vinifera)	(Phoenix_dactylifera	(Sabal_domingensis	Serenoa_repens)))	Kingia_australis);
((Pseudophoenix_vinifera	(((((((Sclerosperma_profizianum	Geonoma_undata)	(Calamus_caryotoides	Podococcus_barteri))	Orania_palindan)	((Pelagodoxa_henryana	Manicaria_saccifera)	(((Oenocarpus_bataua	Oenocarpus_minor)	(((Dictyosperma_album	(Burretiokentia_grandiflora	Kentiopsis_piersoniorum))	((Hydriastele_microspadix	Veitchia_spiralis)	Dypsis_decaryi))	Heterospathe_cagayanensis))	Prestoea_acuminata)))	(Chamaedorea_seifrizii	((Iriartea_deltoidea	((Attalea_speciosa	(Bactris_major	(Elaeis_oleifera	Elaeis_guineensis)))	((Reinhardtia_paiewonskiana	Reinhardtia_latisecta)	Reinhardtia_simplex)))	Roystonea_regia)))	Nypa_fruticans)	(Phoenix_dactylifera	(Sabal_domingensis	Serenoa_repens))))	Kingia_australis);
(((Serenoa_repens	Phoenix_dactylifera)	(Sabal_domingensis	(((Geonoma_undata	(Sclerosperma_profizianum	((Calamus_caryotoides	Podococcus_barteri)	Orania_palindan)))	(Manicaria_saccifera	(((Pelagodoxa_henryana	Oenocarpus_bataua)	(Prestoea_acuminata	Oenocarpus_minor))	(((Dictyosperma_album	Kentiopsis_piersoniorum)	((Hydriastele_microspadix	Veitchia_spiralis)	(Burretiokentia_grandiflora	Heterospathe_cagayanensis)))	Dypsis_decaryi))))	((Pseudophoenix_vinifera	Chamaedorea_seifrizii)	(Iriartea_deltoidea	((Nypa_fruticans	((Attalea_speciosa	(Bactris_major	(Elaeis_oleifera	Elaeis_guineensis)))	((Reinhardtia_paiewonskiana	Reinhardtia_latisecta)	Reinhardtia_simplex)))	Roystonea_regia))))))	Kingia_australis);
(((Serenoa_repens	Phoenix_dactylifera)	(Sabal_domingensis	((((((Geonoma_undata	(Orania_palindan	Sclerosperma_profizianum))	((Pelagodoxa_henryana	Manicaria_saccifera)	((Prestoea_acuminata	(Oenocarpus_bataua	Oenocarpus_minor))	(((Dictyosperma_album	Hydriastele_microspadix)	(Dypsis_decaryi	(Veitchia_spiralis	Heterospathe_cagayanensis)))	(Burretiokentia_grandiflora	Kentiopsis_piersoniorum)))))	(Chamaedorea_seifrizii	(Roystonea_regia	(((Attalea_speciosa	(Bactris_major	(Elaeis_oleifera	Elaeis_guineensis)))	((Reinhardtia_paiewonskiana	Reinhardtia_latisecta)	Reinhardtia_simplex))	Iriartea_deltoidea))))	Nypa_fruticans)	(Calamus_caryotoides	Podococcus_barteri))	Pseudophoenix_vinifera)))	Kingia_australis);
(((Serenoa_repens	Phoenix_dactylifera)	(Sabal_domingensis	((((((Calamus_caryotoides	Geonoma_undata)	Podococcus_barteri)	((Orania_palindan	Sclerosperma_profizianum)	((Manicaria_saccifera	((Prestoea_acuminata	(Oenocarpus_bataua	Oenocarpus_minor))	((((Kentiopsis_piersoniorum	Dictyosperma_album)	(Veitchia_spiralis	Heterospathe_cagayanensis))	(Hydriastele_microspadix	Burretiokentia_grandiflora))	Dypsis_decaryi)))	Pelagodoxa_henryana)))	(Chamaedorea_seifrizii	(Roystonea_regia	(((Attalea_speciosa	(Bactris_major	(Elaeis_oleifera	Elaeis_guineensis)))	((Reinhardtia_paiewonskiana	Reinhardtia_latisecta)	Reinhardtia_simplex))	Iriartea_deltoidea))))	Pseudophoenix_vinifera)	Nypa_fruticans)))	Kingia_australis);
((Phoenix_dactylifera	(Sabal_domingensis	(Serenoa_repens	(((Pseudophoenix_vinifera	Chamaedorea_seifrizii)	(((Geonoma_undata	((Orania_palindan	Sclerosperma_profizianum)	(Podococcus_barteri	Calamus_caryotoides)))	((Pelagodoxa_henryana	Manicaria_saccifera)	((Prestoea_acuminata	(Oenocarpus_bataua	Oenocarpus_minor))	((Burretiokentia_grandiflora	(((Kentiopsis_piersoniorum	Dictyosperma_album)	(Veitchia_spiralis	Heterospathe_cagayanensis))	Hydriastele_microspadix))	Dypsis_decaryi))))	(Iriartea_deltoidea	(Roystonea_regia	((Attalea_speciosa	(Bactris_major	(Elaeis_oleifera	Elaeis_guineensis)))	((Reinhardtia_paiewonskiana	Reinhardtia_latisecta)	Reinhardtia_simplex))))))	Nypa_fruticans))))	Kingia_australis);
(((((Pseudophoenix_vinifera	(((Geonoma_undata	((Chamaedorea_seifrizii	(Orania_palindan	Sclerosperma_profizianum))	(Podococcus_barteri	Calamus_caryotoides)))	((Pelagodoxa_henryana	Manicaria_saccifera)	((Prestoea_acuminata	(Oenocarpus_bataua	Oenocarpus_minor))	(((Dypsis_decaryi	Heterospathe_cagayanensis)	(Hydriastele_microspadix	Veitchia_spiralis))	((Burretiokentia_grandiflora	Kentiopsis_piersoniorum)	Dictyosperma_album)))))	(Iriartea_deltoidea	(Roystonea_regia	((Attalea_speciosa	(Bactris_major	(Elaeis_oleifera	Elaeis_guineensis)))	((Reinhardtia_paiewonskiana	Reinhardtia_latisecta)	Reinhardtia_simplex))))))	Nypa_fruticans)	Sabal_domingensis)	(Phoenix_dactylifera	Serenoa_repens))	Kingia_australis);
((((Serenoa_repens	((Pseudophoenix_vinifera	(((((Podococcus_barteri	Calamus_caryotoides)	Geonoma_undata)	(Orania_palindan	Sclerosperma_profizianum))	(Manicaria_saccifera	(Pelagodoxa_henryana	((Prestoea_acuminata	(Oenocarpus_bataua	Oenocarpus_minor))	(((Hydriastele_microspadix	(Veitchia_spiralis	Heterospathe_cagayanensis))	((Burretiokentia_grandiflora	Kentiopsis_piersoniorum)	Dictyosperma_album))	Dypsis_decaryi)))))	(((Attalea_speciosa	(Bactris_major	(Chamaedorea_seifrizii	(Elaeis_oleifera	Elaeis_guineensis))))	((Reinhardtia_paiewonskiana	Reinhardtia_latisecta)	Reinhardtia_simplex))	(Iriartea_deltoidea	Roystonea_regia))))	Nypa_fruticans))	Sabal_domingensis)	Phoenix_dactylifera)	Kingia_australis);
((((Serenoa_repens	((Pseudophoenix_vinifera	Nypa_fruticans)	(((Geonoma_undata	(Sclerosperma_profizianum	(Podococcus_barteri	Orania_palindan)))	(((Calamus_caryotoides	Pelagodoxa_henryana)	Manicaria_saccifera)	((Prestoea_acuminata	(Oenocarpus_bataua	Oenocarpus_minor))	((((Veitchia_spiralis	(Heterospathe_cagayanensis	Kentiopsis_piersoniorum))	Dictyosperma_album)	(Burretiokentia_grandiflora	Hydriastele_microspadix))	Dypsis_decaryi))))	((Roystonea_regia	(((Attalea_speciosa	(Bactris_major	(Elaeis_oleifera	Elaeis_guineensis)))	((Reinhardtia_paiewonskiana	Reinhardtia_latisecta)	Reinhardtia_simplex))	Iriartea_deltoidea))	Chamaedorea_seifrizii))))	Sabal_domingensis)	Phoenix_dactylifera)	Kingia_australis);
((Sabal_domingensis	(Phoenix_dactylifera	((Nypa_fruticans	(Chamaedorea_seifrizii	((Iriartea_deltoidea	(Roystonea_regia	((Attalea_speciosa	(Bactris_major	(Elaeis_oleifera	Elaeis_guineensis)))	((Reinhardtia_paiewonskiana	Reinhardtia_latisecta)	Reinhardtia_simplex))))	(((Calamus_caryotoides	Pseudophoenix_vinifera)	(Podococcus_barteri	Geonoma_undata))	(((Pelagodoxa_henryana	Manicaria_saccifera)	((Prestoea_acuminata	(Oenocarpus_bataua	Oenocarpus_minor))	(((Heterospathe_cagayanensis	Veitchia_spiralis)	(((Kentiopsis_piersoniorum	Dictyosperma_album)	Burretiokentia_grandiflora)	Hydriastele_microspadix))	Dypsis_decaryi)))	(Sclerosperma_profizianum	Orania_palindan))))))	Serenoa_repens)))	Kingia_australis);
((Pseudophoenix_vinifera	((((Manicaria_saccifera	((Pelagodoxa_henryana	(Prestoea_acuminata	(Oenocarpus_minor	Oenocarpus_bataua)))	(Dictyosperma_album	((((Veitchia_spiralis	Hydriastele_microspadix)	(Heterospathe_cagayanensis	Kentiopsis_piersoniorum))	Burretiokentia_grandiflora)	Dypsis_decaryi))))	((Sclerosperma_profizianum	Orania_palindan)	(Geonoma_undata	(Podococcus_barteri	Calamus_caryotoides))))	(Nypa_fruticans	((Serenoa_repens	Phoenix_dactylifera)	Sabal_domingensis)))	(Chamaedorea_seifrizii	((Iriartea_deltoidea	Roystonea_regia)	((Attalea_speciosa	(Bactris_major	(Elaeis_guineensis	Elaeis_oleifera)))	((Reinhardtia_paiewonskiana	Reinhardtia_latisecta)	Reinhardtia_simplex))))))	Kingia_australis);
((Oenocarpus_bataua	(Oenocarpus_minor	((((Dictyosperma_album	(Hydriastele_microspadix	(Burretiokentia_grandiflora	((Veitchia_spiralis	Heterospathe_cagayanensis)	Kentiopsis_piersoniorum))))	Dypsis_decaryi)	((((Podococcus_barteri	(Sclerosperma_profizianum	(Calamus_caryotoides	Orania_palindan)))	Geonoma_undata)	((Roystonea_regia	(((Attalea_speciosa	(Bactris_major	(Elaeis_guineensis	Elaeis_oleifera)))	((Reinhardtia_latisecta	Reinhardtia_paiewonskiana)	Reinhardtia_simplex))	Iriartea_deltoidea))	(((Pseudophoenix_vinifera	Nypa_fruticans)	((Serenoa_repens	Phoenix_dactylifera)	Sabal_domingensis))	Chamaedorea_seifrizii)))	(Pelagodoxa_henryana	Manicaria_saccifera)))	Prestoea_acuminata)))	Kingia_australis);
((Oenocarpus_bataua	(Oenocarpus_minor	((((((Kentiopsis_piersoniorum	Dictyosperma_album)	(Hydriastele_microspadix	Dypsis_decaryi))	(Veitchia_spiralis	Heterospathe_cagayanensis))	Burretiokentia_grandiflora)	(Pelagodoxa_henryana	((((Sclerosperma_profizianum	Orania_palindan)	((Podococcus_barteri	Calamus_caryotoides)	Geonoma_undata))	(((Pseudophoenix_vinifera	Nypa_fruticans)	((Serenoa_repens	Phoenix_dactylifera)	Sabal_domingensis))	(Chamaedorea_seifrizii	(Roystonea_regia	((Attalea_speciosa	((Bactris_major	(Elaeis_guineensis	Elaeis_oleifera))	((Reinhardtia_latisecta	Reinhardtia_paiewonskiana)	Reinhardtia_simplex)))	Iriartea_deltoidea)))))	Manicaria_saccifera)))	Prestoea_acuminata)))	Kingia_australis);
(((Iriartea_deltoidea	((((((Manicaria_saccifera	(Pelagodoxa_henryana	((Prestoea_acuminata	(Oenocarpus_bataua	Oenocarpus_minor))	(((Heterospathe_cagayanensis	Dictyosperma_album)	(Burretiokentia_grandiflora	(Dypsis_decaryi	(Hydriastele_microspadix	Veitchia_spiralis))))	Kentiopsis_piersoniorum))))	(Sclerosperma_profizianum	Orania_palindan))	(Podococcus_barteri	(Calamus_caryotoides	Geonoma_undata)))	((Pseudophoenix_vinifera	Nypa_fruticans)	((Serenoa_repens	Phoenix_dactylifera)	Sabal_domingensis)))	Chamaedorea_seifrizii)	Roystonea_regia))	((Attalea_speciosa	(Bactris_major	(Elaeis_guineensis	Elaeis_oleifera)))	((Reinhardtia_latisecta	Reinhardtia_paiewonskiana)	Reinhardtia_simplex)))	Kingia_australis);
((((Serenoa_repens	Phoenix_dactylifera)	Sabal_domingensis)	((Chamaedorea_seifrizii	(((Sclerosperma_profizianum	(Orania_palindan	(Podococcus_barteri	Geonoma_undata)))	((Pelagodoxa_henryana	(Calamus_caryotoides	Manicaria_saccifera))	((Prestoea_acuminata	(Oenocarpus_bataua	Oenocarpus_minor))	((((Burretiokentia_grandiflora	(Kentiopsis_piersoniorum	Dictyosperma_album))	(Veitchia_spiralis	Heterospathe_cagayanensis))	Hydriastele_microspadix)	Dypsis_decaryi))))	((Nypa_fruticans	((Attalea_speciosa	(Bactris_major	(Elaeis_guineensis	Elaeis_oleifera)))	((Reinhardtia_latisecta	Reinhardtia_paiewonskiana)	Reinhardtia_simplex)))	(Iriartea_deltoidea	Roystonea_regia))))	Pseudophoenix_vinifera))	Kingia_australis);
((Serenoa_repens	(Phoenix_dactylifera	(Sabal_domingensis	(((Pseudophoenix_vinifera	Chamaedorea_seifrizii)	((((Attalea_speciosa	(Bactris_major	(Elaeis_guineensis	Elaeis_oleifera)))	((Reinhardtia_latisecta	Reinhardtia_paiewonskiana)	Reinhardtia_simplex))	(Roystonea_regia	Nypa_fruticans))	Iriartea_deltoidea))	((((Orania_palindan	Podococcus_barteri)	(Geonoma_undata	Sclerosperma_profizianum))	Calamus_caryotoides)	((Manicaria_saccifera	((Prestoea_acuminata	(Oenocarpus_bataua	Oenocarpus_minor))	(((((Kentiopsis_piersoniorum	Dictyosperma_album)	(Veitchia_spiralis	Heterospathe_cagayanensis))	Hydriastele_microspadix)	Burretiokentia_grandiflora)	Dypsis_decaryi)))	Pelagodoxa_henryana))))))	Kingia_australis);
((((Reinhardtia_latisecta	Reinhardtia_paiewonskiana)	Reinhardtia_simplex)	(((Chamaedorea_seifrizii	(Iriartea_deltoidea	(Nypa_fruticans	Roystonea_regia)))	(((Pseudophoenix_vinifera	((Sabal_domingensis	Serenoa_repens)	Phoenix_dactylifera))	Burretiokentia_grandiflora)	((((Pelagodoxa_henryana	Manicaria_saccifera)	((Prestoea_acuminata	(Oenocarpus_bataua	Oenocarpus_minor))	(Dypsis_decaryi	((Kentiopsis_piersoniorum	(Veitchia_spiralis	Heterospathe_cagayanensis))	(Dictyosperma_album	Hydriastele_microspadix)))))	(Orania_palindan	Sclerosperma_profizianum))	((Calamus_caryotoides	Podococcus_barteri)	Geonoma_undata))))	(Attalea_speciosa	(Bactris_major	(Elaeis_guineensis	Elaeis_oleifera)))))	Kingia_australis);
(((Sabal_domingensis	(Serenoa_repens	Phoenix_dactylifera))	((((((Orania_palindan	Sclerosperma_profizianum)	(Calamus_caryotoides	Podococcus_barteri))	Geonoma_undata)	(((Oenocarpus_bataua	Oenocarpus_minor)	(Dictyosperma_album	((Burretiokentia_grandiflora	Hydriastele_microspadix)	(Kentiopsis_piersoniorum	(Dypsis_decaryi	(Veitchia_spiralis	Heterospathe_cagayanensis))))))	((Prestoea_acuminata	Manicaria_saccifera)	Pelagodoxa_henryana)))	(((Attalea_speciosa	(Bactris_major	(Elaeis_guineensis	Elaeis_oleifera)))	((Reinhardtia_latisecta	Reinhardtia_paiewonskiana)	Reinhardtia_simplex))	(Chamaedorea_seifrizii	(Roystonea_regia	Iriartea_deltoidea))))	(Nypa_fruticans	Pseudophoenix_vinifera)))	Kingia_australis);
((((Prestoea_acuminata	(Oenocarpus_bataua	Oenocarpus_minor))	((((Kentiopsis_piersoniorum	(Dictyosperma_album	Burretiokentia_grandiflora))	(Hydriastele_microspadix	Veitchia_spiralis))	Heterospathe_cagayanensis)	Dypsis_decaryi))	(Pelagodoxa_henryana	(Manicaria_saccifera	(Pseudophoenix_vinifera	(((Serenoa_repens	Sabal_domingensis)	Phoenix_dactylifera)	((((Calamus_caryotoides	Podococcus_barteri)	(Sclerosperma_profizianum	Geonoma_undata))	(Orania_palindan	Nypa_fruticans))	((Roystonea_regia	((Attalea_speciosa	(Bactris_major	(Elaeis_guineensis	Elaeis_oleifera)))	((Reinhardtia_latisecta	Reinhardtia_paiewonskiana)	Reinhardtia_simplex)))	(Chamaedorea_seifrizii	Iriartea_deltoidea))))))))	Kingia_australis);
(((Serenoa_repens	Phoenix_dactylifera)	(Sabal_domingensis	((Pseudophoenix_vinifera	((((((Prestoea_acuminata	(Oenocarpus_bataua	Oenocarpus_minor))	(((Hydriastele_microspadix	(Kentiopsis_piersoniorum	(Veitchia_spiralis	(Burretiokentia_grandiflora	Heterospathe_cagayanensis))))	Dictyosperma_album)	Dypsis_decaryi))	Manicaria_saccifera)	Pelagodoxa_henryana)	((Geonoma_undata	(Calamus_caryotoides	Podococcus_barteri))	(Sclerosperma_profizianum	Orania_palindan)))	(((Bactris_major	((Elaeis_guineensis	Elaeis_oleifera)	Attalea_speciosa))	((Reinhardtia_latisecta	Reinhardtia_paiewonskiana)	Reinhardtia_simplex))	(Chamaedorea_seifrizii	(Iriartea_deltoidea	Roystonea_regia)))))	Nypa_fruticans)))	Kingia_australis);
((((Oenocarpus_bataua	(Prestoea_acuminata	Oenocarpus_minor))	(((Dictyosperma_album	Hydriastele_microspadix)	(Dypsis_decaryi	(Kentiopsis_piersoniorum	(Heterospathe_cagayanensis	Veitchia_spiralis))))	Burretiokentia_grandiflora))	(((Geonoma_undata	((Calamus_caryotoides	Podococcus_barteri)	(Sclerosperma_profizianum	Orania_palindan)))	((Chamaedorea_seifrizii	(Roystonea_regia	(Iriartea_deltoidea	((Reinhardtia_simplex	(Reinhardtia_latisecta	Reinhardtia_paiewonskiana))	(Attalea_speciosa	(Bactris_major	(Elaeis_guineensis	Elaeis_oleifera)))))))	(((Sabal_domingensis	(Phoenix_dactylifera	Serenoa_repens))	Nypa_fruticans)	Pseudophoenix_vinifera)))	(Manicaria_saccifera	Pelagodoxa_henryana)))	Kingia_australis);
((Oenocarpus_bataua	((((((Geonoma_undata	(Podococcus_barteri	(Sclerosperma_profizianum	Orania_palindan)))	((((Bactris_major	(Elaeis_guineensis	Elaeis_oleifera))	((Reinhardtia_simplex	(Reinhardtia_latisecta	Reinhardtia_paiewonskiana))	Attalea_speciosa))	((Roystonea_regia	Iriartea_deltoidea)	Chamaedorea_seifrizii))	((Sabal_domingensis	(Phoenix_dactylifera	Serenoa_repens))	Nypa_fruticans)))	(((Calamus_caryotoides	Pelagodoxa_henryana)	Pseudophoenix_vinifera)	Manicaria_saccifera))	((((Dypsis_decaryi	Dictyosperma_album)	(Heterospathe_cagayanensis	Veitchia_spiralis))	(Hydriastele_microspadix	Burretiokentia_grandiflora))	Kentiopsis_piersoniorum))	Prestoea_acuminata)	Oenocarpus_minor))	Kingia_australis);
(((Sabal_domingensis	(Phoenix_dactylifera	Serenoa_repens))	(Nypa_fruticans	((((Roystonea_regia	((Reinhardtia_simplex	(Reinhardtia_latisecta	Reinhardtia_paiewonskiana))	(Attalea_speciosa	(Bactris_major	(Elaeis_guineensis	Elaeis_oleifera)))))	Iriartea_deltoidea)	Chamaedorea_seifrizii)	((((Pelagodoxa_henryana	Manicaria_saccifera)	((((((Burretiokentia_grandiflora	Dictyosperma_album)	Kentiopsis_piersoniorum)	(Hydriastele_microspadix	Veitchia_spiralis))	Heterospathe_cagayanensis)	Dypsis_decaryi)	(Prestoea_acuminata	(Oenocarpus_minor	Oenocarpus_bataua))))	((Sclerosperma_profizianum	Orania_palindan)	(Geonoma_undata	(Calamus_caryotoides	Podococcus_barteri))))	Pseudophoenix_vinifera))))	Kingia_australis);
(((Attalea_speciosa	(Bactris_major	(Elaeis_guineensis	Elaeis_oleifera)))	(((Iriartea_deltoidea	(Chamaedorea_seifrizii	((Pseudophoenix_vinifera	(Sabal_domingensis	(Phoenix_dactylifera	Serenoa_repens)))	((Manicaria_saccifera	((((((Dictyosperma_album	Kentiopsis_piersoniorum)	(Hydriastele_microspadix	Veitchia_spiralis))	Heterospathe_cagayanensis)	Burretiokentia_grandiflora)	Dypsis_decaryi)	(Prestoea_acuminata	(Pelagodoxa_henryana	(Oenocarpus_minor	Oenocarpus_bataua)))))	(Geonoma_undata	((Calamus_caryotoides	Podococcus_barteri)	(Sclerosperma_profizianum	Orania_palindan)))))))	(Nypa_fruticans	Roystonea_regia))	(Reinhardtia_simplex	(Reinhardtia_latisecta	Reinhardtia_paiewonskiana))))	Kingia_australis);
(((Sabal_domingensis	(Phoenix_dactylifera	Serenoa_repens))	((((Manicaria_saccifera	(((((Hydriastele_microspadix	(Burretiokentia_grandiflora	((Veitchia_spiralis	Heterospathe_cagayanensis)	Kentiopsis_piersoniorum)))	Dictyosperma_album)	Dypsis_decaryi)	(Prestoea_acuminata	(Oenocarpus_minor	Oenocarpus_bataua)))	Pelagodoxa_henryana))	((Sclerosperma_profizianum	Orania_palindan)	(Geonoma_undata	(Calamus_caryotoides	Podococcus_barteri))))	((((Reinhardtia_simplex	(Reinhardtia_latisecta	Reinhardtia_paiewonskiana))	(Attalea_speciosa	(Bactris_major	(Elaeis_guineensis	Elaeis_oleifera))))	(Iriartea_deltoidea	Roystonea_regia))	Chamaedorea_seifrizii))	(Nypa_fruticans	Pseudophoenix_vinifera)))	Kingia_australis);
((Iriartea_deltoidea	((Chamaedorea_seifrizii	((Pseudophoenix_vinifera	((Sabal_domingensis	(Phoenix_dactylifera	Serenoa_repens))	Nypa_fruticans))	((Sclerosperma_profizianum	(Manicaria_saccifera	((((Hydriastele_microspadix	(Dypsis_decaryi	((Veitchia_spiralis	Heterospathe_cagayanensis)	(Burretiokentia_grandiflora	Kentiopsis_piersoniorum))))	Dictyosperma_album)	(Prestoea_acuminata	(Oenocarpus_minor	Oenocarpus_bataua)))	Pelagodoxa_henryana)))	((Orania_palindan	Geonoma_undata)	(Calamus_caryotoides	Podococcus_barteri)))))	(Roystonea_regia	(Attalea_speciosa	((Bactris_major	(Elaeis_guineensis	Elaeis_oleifera))	(Reinhardtia_simplex	(Reinhardtia_latisecta	Reinhardtia_paiewonskiana)))))))	Kingia_australis);
((Pseudophoenix_vinifera	((Sabal_domingensis	(Phoenix_dactylifera	Serenoa_repens))	(((Roystonea_regia	(Nypa_fruticans	((Reinhardtia_simplex	(Reinhardtia_latisecta	Reinhardtia_paiewonskiana))	(Attalea_speciosa	(Bactris_major	(Elaeis_guineensis	Elaeis_oleifera))))))	Iriartea_deltoidea)	(((Manicaria_saccifera	(Pelagodoxa_henryana	((Prestoea_acuminata	(Oenocarpus_minor	Oenocarpus_bataua))	((Hydriastele_microspadix	((Dypsis_decaryi	((Veitchia_spiralis	Heterospathe_cagayanensis)	Kentiopsis_piersoniorum))	Burretiokentia_grandiflora))	Dictyosperma_album))))	(((Sclerosperma_profizianum	(Podococcus_barteri	Orania_palindan))	Geonoma_undata)	Calamus_caryotoides))	Chamaedorea_seifrizii))))	Kingia_australis);
((Pseudophoenix_vinifera	(((Sabal_domingensis	(Phoenix_dactylifera	Serenoa_repens))	((((Reinhardtia_simplex	(Reinhardtia_latisecta	Reinhardtia_paiewonskiana))	((Bactris_major	(Elaeis_guineensis	Elaeis_oleifera))	Attalea_speciosa))	(Roystonea_regia	(Nypa_fruticans	Iriartea_deltoidea)))	(((((Manicaria_saccifera	Pelagodoxa_henryana)	((Prestoea_acuminata	(Oenocarpus_minor	Oenocarpus_bataua))	(((Hydriastele_microspadix	(Kentiopsis_piersoniorum	(Burretiokentia_grandiflora	(Veitchia_spiralis	Heterospathe_cagayanensis))))	Dictyosperma_album)	Dypsis_decaryi)))	(Sclerosperma_profizianum	Orania_palindan))	Geonoma_undata)	(Calamus_caryotoides	Podococcus_barteri))))	Chamaedorea_seifrizii))	Kingia_australis);
((Serenoa_repens	(((((Attalea_speciosa	((Reinhardtia_simplex	(Reinhardtia_latisecta	Reinhardtia_paiewonskiana))	(Bactris_major	(Elaeis_guineensis	Elaeis_oleifera))))	((Nypa_fruticans	Iriartea_deltoidea)	((Pseudophoenix_vinifera	Roystonea_regia)	Chamaedorea_seifrizii)))	((Geonoma_undata	((Sclerosperma_profizianum	Orania_palindan)	(Calamus_caryotoides	Podococcus_barteri)))	(Manicaria_saccifera	(((Prestoea_acuminata	(Oenocarpus_minor	Oenocarpus_bataua))	((((Burretiokentia_grandiflora	Hydriastele_microspadix)	(Kentiopsis_piersoniorum	(Veitchia_spiralis	Heterospathe_cagayanensis)))	Dictyosperma_album)	Dypsis_decaryi))	Pelagodoxa_henryana))))	Sabal_domingensis)	Phoenix_dactylifera))	Kingia_australis);
((((((Iriartea_deltoidea	((Reinhardtia_simplex	(Reinhardtia_latisecta	Reinhardtia_paiewonskiana))	((Bactris_major	(Elaeis_guineensis	Elaeis_oleifera))	Attalea_speciosa)))	((Pseudophoenix_vinifera	Roystonea_regia)	Chamaedorea_seifrizii))	((Geonoma_undata	((Sclerosperma_profizianum	Orania_palindan)	(Calamus_caryotoides	Podococcus_barteri)))	((Pelagodoxa_henryana	Manicaria_saccifera)	((Prestoea_acuminata	(Oenocarpus_minor	Oenocarpus_bataua))	((((Burretiokentia_grandiflora	(Kentiopsis_piersoniorum	(Veitchia_spiralis	Heterospathe_cagayanensis)))	Dictyosperma_album)	Hydriastele_microspadix)	Dypsis_decaryi)))))	Nypa_fruticans)	(Sabal_domingensis	(Phoenix_dactylifera	Serenoa_repens)))	Kingia_australis);
((((Reinhardtia_simplex	(Reinhardtia_paiewonskiana	Reinhardtia_latisecta))	(Attalea_speciosa	((Elaeis_oleifera	Elaeis_guineensis)	Bactris_major)))	(Iriartea_deltoidea	(Roystonea_regia	(((Pseudophoenix_vinifera	Chamaedorea_seifrizii)	(Nypa_fruticans	(Sabal_domingensis	(Serenoa_repens	Phoenix_dactylifera))))	(((Sclerosperma_profizianum	Orania_palindan)	((((Heterospathe_cagayanensis	((Dypsis_decaryi	((Burretiokentia_grandiflora	Kentiopsis_piersoniorum)	Dictyosperma_album))	(Hydriastele_microspadix	Veitchia_spiralis)))	((Oenocarpus_minor	Oenocarpus_bataua)	Prestoea_acuminata))	Pelagodoxa_henryana)	Manicaria_saccifera))	(Geonoma_undata	(Calamus_caryotoides	Podococcus_barteri)))))))	Kingia_australis);
((Nypa_fruticans	((Sabal_domingensis	(Serenoa_repens	Phoenix_dactylifera))	(((((Sclerosperma_profizianum	Orania_palindan)	(Calamus_caryotoides	(Podococcus_barteri	Geonoma_undata)))	((((((Burretiokentia_grandiflora	(Veitchia_spiralis	Heterospathe_cagayanensis))	Kentiopsis_piersoniorum)	Hydriastele_microspadix)	Dictyosperma_album)	((Oenocarpus_minor	Oenocarpus_bataua)	Prestoea_acuminata))	(Pelagodoxa_henryana	Manicaria_saccifera)))	((((Reinhardtia_simplex	(Reinhardtia_paiewonskiana	Reinhardtia_latisecta))	(Attalea_speciosa	((Elaeis_oleifera	Elaeis_guineensis)	Bactris_major)))	Iriartea_deltoidea)	Roystonea_regia))	((Dypsis_decaryi	Pseudophoenix_vinifera)	Chamaedorea_seifrizii))))	Kingia_australis);
((Pseudophoenix_vinifera	((Calamus_caryotoides	Manicaria_saccifera)	((((Sabal_domingensis	(Serenoa_repens	Phoenix_dactylifera))	(((((Reinhardtia_simplex	(Reinhardtia_paiewonskiana	Reinhardtia_latisecta))	(Attalea_speciosa	((Elaeis_oleifera	Elaeis_guineensis)	Bactris_major)))	(Nypa_fruticans	Iriartea_deltoidea))	Roystonea_regia)	Chamaedorea_seifrizii))	((Sclerosperma_profizianum	(Podococcus_barteri	Orania_palindan))	Geonoma_undata))	(Pelagodoxa_henryana	((Dypsis_decaryi	((((Burretiokentia_grandiflora	(Veitchia_spiralis	Heterospathe_cagayanensis))	Kentiopsis_piersoniorum)	Hydriastele_microspadix)	Dictyosperma_album))	((Oenocarpus_minor	Oenocarpus_bataua)	Prestoea_acuminata))))))	Kingia_australis);
((Pseudophoenix_vinifera	(((Nypa_fruticans	(Sabal_domingensis	(Serenoa_repens	Phoenix_dactylifera)))	((((Reinhardtia_simplex	(Reinhardtia_paiewonskiana	Reinhardtia_latisecta))	(Attalea_speciosa	((Elaeis_oleifera	Elaeis_guineensis)	Bactris_major)))	(Iriartea_deltoidea	Roystonea_regia))	(((Sclerosperma_profizianum	Orania_palindan)	((Calamus_caryotoides	Podococcus_barteri)	Geonoma_undata))	(((Dypsis_decaryi	(((Hydriastele_microspadix	((Veitchia_spiralis	Heterospathe_cagayanensis)	Kentiopsis_piersoniorum))	Burretiokentia_grandiflora)	Dictyosperma_album))	(((Oenocarpus_minor	Oenocarpus_bataua)	Prestoea_acuminata)	Pelagodoxa_henryana))	Manicaria_saccifera))))	Chamaedorea_seifrizii))	Kingia_australis);
(((Sabal_domingensis	Serenoa_repens)	(Phoenix_dactylifera	((((Roystonea_regia	(((Reinhardtia_simplex	(Reinhardtia_paiewonskiana	Reinhardtia_latisecta))	(Attalea_speciosa	((Elaeis_oleifera	Elaeis_guineensis)	Bactris_major)))	Iriartea_deltoidea))	Chamaedorea_seifrizii)	(((((Dictyosperma_album	(Dypsis_decaryi	(Hydriastele_microspadix	((Veitchia_spiralis	Heterospathe_cagayanensis)	(Burretiokentia_grandiflora	Kentiopsis_piersoniorum)))))	((Oenocarpus_minor	Oenocarpus_bataua)	Prestoea_acuminata))	(Pelagodoxa_henryana	Manicaria_saccifera))	(Sclerosperma_profizianum	Orania_palindan))	((Calamus_caryotoides	Podococcus_barteri)	Geonoma_undata)))	(Pseudophoenix_vinifera	Nypa_fruticans))))	Kingia_australis);
(((Sabal_domingensis	Serenoa_repens)	(Phoenix_dactylifera	(((Nypa_fruticans	((Roystonea_regia	(((Reinhardtia_simplex	(Reinhardtia_paiewonskiana	Reinhardtia_latisecta))	(Attalea_speciosa	((Elaeis_oleifera	Elaeis_guineensis)	Bactris_major)))	Iriartea_deltoidea))	Chamaedorea_seifrizii))	((((Sclerosperma_profizianum	Orania_palindan)	(Calamus_caryotoides	Podococcus_barteri))	Geonoma_undata)	(((Heterospathe_cagayanensis	(((Dypsis_decaryi	(Hydriastele_microspadix	Veitchia_spiralis))	Burretiokentia_grandiflora)	(Dictyosperma_album	Kentiopsis_piersoniorum)))	((Oenocarpus_minor	Oenocarpus_bataua)	Prestoea_acuminata))	(Pelagodoxa_henryana	Manicaria_saccifera))))	Pseudophoenix_vinifera)))	Kingia_australis);
((Pseudophoenix_vinifera	((((Iriartea_deltoidea	(Roystonea_regia	((Reinhardtia_simplex	(Reinhardtia_paiewonskiana	Reinhardtia_latisecta))	(Attalea_speciosa	((Elaeis_oleifera	Elaeis_guineensis)	Bactris_major)))))	Chamaedorea_seifrizii)	(((Pelagodoxa_henryana	(((Oenocarpus_minor	Prestoea_acuminata)	Oenocarpus_bataua)	(Hydriastele_microspadix	((Dictyosperma_album	Kentiopsis_piersoniorum)	(Dypsis_decaryi	(Veitchia_spiralis	Heterospathe_cagayanensis))))))	Manicaria_saccifera)	(((Podococcus_barteri	Calamus_caryotoides)	Geonoma_undata)	(Sclerosperma_profizianum	Orania_palindan))))	(Burretiokentia_grandiflora	(Nypa_fruticans	(Sabal_domingensis	(Serenoa_repens	Phoenix_dactylifera))))))	Kingia_australis);
((Pseudophoenix_vinifera	(Attalea_speciosa	(((Elaeis_oleifera	Elaeis_guineensis)	Bactris_major)	((((Podococcus_barteri	Roystonea_regia)	(((((Prestoea_acuminata	(Oenocarpus_bataua	Oenocarpus_minor))	(Pelagodoxa_henryana	Manicaria_saccifera))	((Dypsis_decaryi	(Burretiokentia_grandiflora	(Hydriastele_microspadix	(Kentiopsis_piersoniorum	(Veitchia_spiralis	Heterospathe_cagayanensis)))))	Dictyosperma_album))	((Sclerosperma_profizianum	Geonoma_undata)	(Calamus_caryotoides	Orania_palindan)))	((Nypa_fruticans	(Sabal_domingensis	(Serenoa_repens	Phoenix_dactylifera)))	Chamaedorea_seifrizii)))	Iriartea_deltoidea)	(Reinhardtia_simplex	(Reinhardtia_paiewonskiana	Reinhardtia_latisecta))))))	Kingia_australis);
(((Sabal_domingensis	Serenoa_repens)	(Phoenix_dactylifera	((((Chamaedorea_seifrizii	(((Reinhardtia_simplex	(Reinhardtia_paiewonskiana	Reinhardtia_latisecta))	(Attalea_speciosa	((Elaeis_oleifera	Elaeis_guineensis)	Bactris_major)))	(Roystonea_regia	Iriartea_deltoidea)))	((((Prestoea_acuminata	(Oenocarpus_bataua	Oenocarpus_minor))	((((Dypsis_decaryi	Heterospathe_cagayanensis)	Dictyosperma_album)	(Veitchia_spiralis	Hydriastele_microspadix))	(Burretiokentia_grandiflora	Kentiopsis_piersoniorum)))	(Pelagodoxa_henryana	Manicaria_saccifera))	(Geonoma_undata	(Podococcus_barteri	(Sclerosperma_profizianum	Orania_palindan)))))	(Calamus_caryotoides	Pseudophoenix_vinifera))	Nypa_fruticans)))	Kingia_australis);
(((Prestoea_acuminata	Oenocarpus_minor)	((((Dictyosperma_album	((Kentiopsis_piersoniorum	(Veitchia_spiralis	Heterospathe_cagayanensis))	(Burretiokentia_grandiflora	Hydriastele_microspadix)))	Dypsis_decaryi)	((Pelagodoxa_henryana	Manicaria_saccifera)	((Geonoma_undata	((Calamus_caryotoides	Podococcus_barteri)	(Sclerosperma_profizianum	Orania_palindan)))	(((Pseudophoenix_vinifera	Nypa_fruticans)	(Sabal_domingensis	(Serenoa_repens	Phoenix_dactylifera)))	(Chamaedorea_seifrizii	(Roystonea_regia	(Iriartea_deltoidea	((Reinhardtia_simplex	(Reinhardtia_paiewonskiana	Reinhardtia_latisecta))	(Attalea_speciosa	((Elaeis_oleifera	Elaeis_guineensis)	Bactris_major))))))))))	Oenocarpus_bataua))	Kingia_australis);
(((Phoenix_dactylifera	Serenoa_repens)	(((((((Roystonea_regia	Iriartea_deltoidea)	Chamaedorea_seifrizii)	(((Reinhardtia_paiewonskiana	Reinhardtia_latisecta)	Reinhardtia_simplex)	(Attalea_speciosa	(Bactris_major	(Elaeis_guineensis	Elaeis_oleifera)))))	(((Pelagodoxa_henryana	((((Kentiopsis_piersoniorum	(Heterospathe_cagayanensis	Veitchia_spiralis))	(Hydriastele_microspadix	Dictyosperma_album))	Dypsis_decaryi)	(Prestoea_acuminata	(Oenocarpus_minor	Oenocarpus_bataua))))	Manicaria_saccifera)	((Sclerosperma_profizianum	Orania_palindan)	((Calamus_caryotoides	Geonoma_undata)	Podococcus_barteri))))	(Pseudophoenix_vinifera	Burretiokentia_grandiflora))	Nypa_fruticans)	Sabal_domingensis))	Kingia_australis);
((Pseudophoenix_vinifera	((((Sclerosperma_profizianum	Orania_palindan)	(((Roystonea_regia	Iriartea_deltoidea)	(Chamaedorea_seifrizii	(Nypa_fruticans	Geonoma_undata)))	(((Reinhardtia_paiewonskiana	Reinhardtia_latisecta)	Reinhardtia_simplex)	(Attalea_speciosa	(Bactris_major	(Elaeis_guineensis	Elaeis_oleifera))))))	((Calamus_caryotoides	Podococcus_barteri)	(Sabal_domingensis	(Serenoa_repens	Phoenix_dactylifera))))	((Pelagodoxa_henryana	(((Dictyosperma_album	((Hydriastele_microspadix	(Kentiopsis_piersoniorum	(Heterospathe_cagayanensis	(Veitchia_spiralis	Burretiokentia_grandiflora))))	Dypsis_decaryi))	(Oenocarpus_minor	Oenocarpus_bataua))	Prestoea_acuminata))	Manicaria_saccifera)))	Kingia_australis);
((((Prestoea_acuminata	Oenocarpus_minor)	Oenocarpus_bataua)	(((Pelagodoxa_henryana	(Calamus_caryotoides	Manicaria_saccifera))	(((Sclerosperma_profizianum	((Nypa_fruticans	Roystonea_regia)	((((Reinhardtia_paiewonskiana	Reinhardtia_latisecta)	Reinhardtia_simplex)	(Attalea_speciosa	(Bactris_major	(Elaeis_guineensis	Elaeis_oleifera))))	Iriartea_deltoidea)))	((Podococcus_barteri	(Serenoa_repens	Orania_palindan))	(Geonoma_undata	(Chamaedorea_seifrizii	Pseudophoenix_vinifera))))	(Sabal_domingensis	Phoenix_dactylifera)))	(((Hydriastele_microspadix	Veitchia_spiralis)	(Dypsis_decaryi	Heterospathe_cagayanensis))	((Kentiopsis_piersoniorum	Dictyosperma_album)	Burretiokentia_grandiflora))))	Kingia_australis);
(((Serenoa_repens	Phoenix_dactylifera)	(((((((((Hydriastele_microspadix	Dypsis_decaryi)	(((Veitchia_spiralis	Heterospathe_cagayanensis)	Kentiopsis_piersoniorum)	Burretiokentia_grandiflora))	Dictyosperma_album)	(Pelagodoxa_henryana	((Oenocarpus_minor	Oenocarpus_bataua)	Prestoea_acuminata)))	Manicaria_saccifera)	((Orania_palindan	Sclerosperma_profizianum)	((Calamus_caryotoides	Podococcus_barteri)	Geonoma_undata)))	(Iriartea_deltoidea	(Roystonea_regia	(Nypa_fruticans	(((Reinhardtia_paiewonskiana	Reinhardtia_latisecta)	Reinhardtia_simplex)	(Attalea_speciosa	(Bactris_major	(Elaeis_guineensis	Elaeis_oleifera))))))))	(Chamaedorea_seifrizii	Pseudophoenix_vinifera))	Sabal_domingensis))	Kingia_australis);
((((((Hydriastele_microspadix	(((Veitchia_spiralis	Heterospathe_cagayanensis)	Kentiopsis_piersoniorum)	Burretiokentia_grandiflora))	Dictyosperma_album)	Dypsis_decaryi)	((Oenocarpus_minor	Oenocarpus_bataua)	Prestoea_acuminata))	(((((Podococcus_barteri	Orania_palindan)	Sclerosperma_profizianum)	Geonoma_undata)	((Roystonea_regia	(Iriartea_deltoidea	(((Reinhardtia_paiewonskiana	Reinhardtia_latisecta)	Reinhardtia_simplex)	(Chamaedorea_seifrizii	(Attalea_speciosa	(Bactris_major	(Elaeis_guineensis	Elaeis_oleifera)))))))	((Sabal_domingensis	(Serenoa_repens	Phoenix_dactylifera))	Nypa_fruticans)))	(Pseudophoenix_vinifera	(Manicaria_saccifera	(Calamus_caryotoides	Pelagodoxa_henryana)))))	Kingia_australis);
((Serenoa_repens	(Phoenix_dactylifera	(((((((((Reinhardtia_paiewonskiana	Reinhardtia_latisecta)	Reinhardtia_simplex)	(Bactris_major	(Elaeis_guineensis	Elaeis_oleifera)))	Attalea_speciosa)	(Roystonea_regia	Iriartea_deltoidea))	(Pseudophoenix_vinifera	Chamaedorea_seifrizii))	(((Manicaria_saccifera	Pelagodoxa_henryana)	(((((Hydriastele_microspadix	((Veitchia_spiralis	Heterospathe_cagayanensis)	Kentiopsis_piersoniorum))	Dictyosperma_album)	Burretiokentia_grandiflora)	Dypsis_decaryi)	((Oenocarpus_minor	Oenocarpus_bataua)	Prestoea_acuminata)))	((((Calamus_caryotoides	Podococcus_barteri)	Orania_palindan)	Sclerosperma_profizianum)	Geonoma_undata)))	Nypa_fruticans)	Sabal_domingensis)))	Kingia_australis);
((Sabal_domingensis	((Serenoa_repens	Phoenix_dactylifera)	((((((Reinhardtia_paiewonskiana	Reinhardtia_latisecta)	Reinhardtia_simplex)	((Bactris_major	(Elaeis_guineensis	Elaeis_oleifera))	Attalea_speciosa))	(Roystonea_regia	Iriartea_deltoidea))	(((((((Hydriastele_microspadix	(Burretiokentia_grandiflora	((Veitchia_spiralis	Heterospathe_cagayanensis)	Kentiopsis_piersoniorum)))	Dictyosperma_album)	Dypsis_decaryi)	((Oenocarpus_minor	Oenocarpus_bataua)	Prestoea_acuminata))	(Manicaria_saccifera	(Calamus_caryotoides	Pelagodoxa_henryana)))	(((Podococcus_barteri	Orania_palindan)	Sclerosperma_profizianum)	Geonoma_undata))	Chamaedorea_seifrizii))	(Pseudophoenix_vinifera	Nypa_fruticans))))	Kingia_australis);
((((((Reinhardtia_paiewonskiana	Reinhardtia_latisecta)	Reinhardtia_simplex)	((((Nypa_fruticans	(Pseudophoenix_vinifera	Chamaedorea_seifrizii))	(((((((Hydriastele_microspadix	(Burretiokentia_grandiflora	((Veitchia_spiralis	Heterospathe_cagayanensis)	Kentiopsis_piersoniorum)))	Dictyosperma_album)	Dypsis_decaryi)	(Pelagodoxa_henryana	((Oenocarpus_minor	Oenocarpus_bataua)	Prestoea_acuminata)))	Manicaria_saccifera)	(((Calamus_caryotoides	Podococcus_barteri)	Orania_palindan)	(Sclerosperma_profizianum	Geonoma_undata)))	(Sabal_domingensis	(Serenoa_repens	Phoenix_dactylifera))))	Roystonea_regia)	Iriartea_deltoidea))	Attalea_speciosa)	(Bactris_major	(Elaeis_guineensis	Elaeis_oleifera)))	Kingia_australis);
((Serenoa_repens	(Phoenix_dactylifera	((((Chamaedorea_seifrizii	((Iriartea_deltoidea	(((Elaeis_guineensis	Elaeis_oleifera)	(Attalea_speciosa	Bactris_major))	((Reinhardtia_paiewonskiana	Reinhardtia_latisecta)	Reinhardtia_simplex)))	Roystonea_regia))	(Pseudophoenix_vinifera	((((Podococcus_barteri	Orania_palindan)	Sclerosperma_profizianum)	Geonoma_undata)	((((Hydriastele_microspadix	(Burretiokentia_grandiflora	((Veitchia_spiralis	Heterospathe_cagayanensis)	Kentiopsis_piersoniorum)))	Dictyosperma_album)	Dypsis_decaryi)	(((Calamus_caryotoides	Pelagodoxa_henryana)	Manicaria_saccifera)	((Oenocarpus_minor	Oenocarpus_bataua)	Prestoea_acuminata))))))	Nypa_fruticans)	Sabal_domingensis)))	Kingia_australis);
((((((((Chamaedorea_seifrizii	(Orania_palindan	Sclerosperma_profizianum))	((Calamus_caryotoides	Podococcus_barteri)	Geonoma_undata))	((((((Hydriastele_microspadix	((Veitchia_spiralis	Heterospathe_cagayanensis)	(Burretiokentia_grandiflora	Kentiopsis_piersoniorum)))	Dictyosperma_album)	Dypsis_decaryi)	((Oenocarpus_minor	Oenocarpus_bataua)	Prestoea_acuminata))	(Pelagodoxa_henryana	Manicaria_saccifera))	((Iriartea_deltoidea	(((Reinhardtia_paiewonskiana	Reinhardtia_latisecta)	Reinhardtia_simplex)	(Attalea_speciosa	((Elaeis_guineensis	Elaeis_oleifera)	Bactris_major))))	Roystonea_regia)))	Pseudophoenix_vinifera)	Nypa_fruticans)	Sabal_domingensis)	(Serenoa_repens	Phoenix_dactylifera))	Kingia_australis);
((Serenoa_repens	(Phoenix_dactylifera	(Sabal_domingensis	((Pseudophoenix_vinifera	Nypa_fruticans)	((((Pelagodoxa_henryana	((((Veitchia_spiralis	Heterospathe_cagayanensis)	((Dictyosperma_album	(Kentiopsis_piersoniorum	Burretiokentia_grandiflora))	Hydriastele_microspadix))	Dypsis_decaryi)	((Oenocarpus_minor	Oenocarpus_bataua)	Prestoea_acuminata)))	Manicaria_saccifera)	(Geonoma_undata	(Sclerosperma_profizianum	(Orania_palindan	(Calamus_caryotoides	Podococcus_barteri)))))	(Chamaedorea_seifrizii	(((Reinhardtia_simplex	(Reinhardtia_paiewonskiana	Reinhardtia_latisecta))	(((Elaeis_guineensis	Elaeis_oleifera)	Bactris_major)	Attalea_speciosa))	(Iriartea_deltoidea	Roystonea_regia))))))))	Kingia_australis);
((Pseudophoenix_vinifera	(((((((((Hydriastele_microspadix	Veitchia_spiralis)	Heterospathe_cagayanensis)	(Kentiopsis_piersoniorum	Burretiokentia_grandiflora))	Dictyosperma_album)	Dypsis_decaryi)	((Oenocarpus_minor	Oenocarpus_bataua)	Prestoea_acuminata))	(Pelagodoxa_henryana	Manicaria_saccifera))	(Geonoma_undata	((Calamus_caryotoides	Podococcus_barteri)	(Sclerosperma_profizianum	Orania_palindan))))	((Chamaedorea_seifrizii	(Roystonea_regia	(((Reinhardtia_simplex	(Reinhardtia_paiewonskiana	Reinhardtia_latisecta))	((Elaeis_guineensis	Elaeis_oleifera)	(Bactris_major	Attalea_speciosa)))	Iriartea_deltoidea)))	((Serenoa_repens	(Nypa_fruticans	Phoenix_dactylifera))	Sabal_domingensis))))	Kingia_australis);
((Serenoa_repens	(Phoenix_dactylifera	(Sabal_domingensis	((Pseudophoenix_vinifera	Chamaedorea_seifrizii)	((((Reinhardtia_simplex	(Reinhardtia_paiewonskiana	Reinhardtia_latisecta))	(((Elaeis_guineensis	Elaeis_oleifera)	Bactris_major)	Attalea_speciosa))	((Nypa_fruticans	Iriartea_deltoidea)	Roystonea_regia))	((Calamus_caryotoides	((((((Veitchia_spiralis	Heterospathe_cagayanensis)	((Kentiopsis_piersoniorum	Dictyosperma_album)	Burretiokentia_grandiflora))	Hydriastele_microspadix)	Dypsis_decaryi)	((Oenocarpus_minor	Oenocarpus_bataua)	Prestoea_acuminata))	(Pelagodoxa_henryana	Manicaria_saccifera)))	((Podococcus_barteri	(Geonoma_undata	Sclerosperma_profizianum))	Orania_palindan)))))))	Kingia_australis);
((Pseudophoenix_vinifera	(Nypa_fruticans	(((Chamaedorea_seifrizii	(((Reinhardtia_simplex	(Reinhardtia_paiewonskiana	Reinhardtia_latisecta))	(((Elaeis_guineensis	Elaeis_oleifera)	Bactris_major)	Attalea_speciosa))	(Iriartea_deltoidea	Roystonea_regia)))	((((Pelagodoxa_henryana	Dypsis_decaryi)	((((Veitchia_spiralis	Heterospathe_cagayanensis)	((Kentiopsis_piersoniorum	Dictyosperma_album)	(Burretiokentia_grandiflora	Hydriastele_microspadix)))	(Oenocarpus_minor	Oenocarpus_bataua))	Prestoea_acuminata))	Manicaria_saccifera)	(((Calamus_caryotoides	Podococcus_barteri)	Geonoma_undata)	(Sclerosperma_profizianum	Orania_palindan))))	((Serenoa_repens	Phoenix_dactylifera)	Sabal_domingensis))))	Kingia_australis);
(((Serenoa_repens	Phoenix_dactylifera)	(Sabal_domingensis	(Nypa_fruticans	(Pseudophoenix_vinifera	((Chamaedorea_seifrizii	(((Reinhardtia_simplex	(Reinhardtia_paiewonskiana	Reinhardtia_latisecta))	(((Elaeis_guineensis	Elaeis_oleifera)	Bactris_major)	Attalea_speciosa))	(Iriartea_deltoidea	Roystonea_regia)))	(((Calamus_caryotoides	Podococcus_barteri)	Geonoma_undata)	((((Dypsis_decaryi	((Hydriastele_microspadix	((Burretiokentia_grandiflora	Kentiopsis_piersoniorum)	(Veitchia_spiralis	Heterospathe_cagayanensis)))	Dictyosperma_album))	(Prestoea_acuminata	(Oenocarpus_minor	Oenocarpus_bataua)))	(Pelagodoxa_henryana	Manicaria_saccifera))	(Sclerosperma_profizianum	Orania_palindan))))))))	Kingia_australis);
(((Oenocarpus_minor	Oenocarpus_bataua)	(((((Calamus_caryotoides	Pelagodoxa_henryana)	Manicaria_saccifera)	((Sclerosperma_profizianum	(Podococcus_barteri	Orania_palindan))	(((((Serenoa_repens	Phoenix_dactylifera)	Sabal_domingensis)	(Nypa_fruticans	Pseudophoenix_vinifera))	((Chamaedorea_seifrizii	Iriartea_deltoidea)	(((Reinhardtia_simplex	(Reinhardtia_paiewonskiana	Reinhardtia_latisecta))	(((Elaeis_guineensis	Elaeis_oleifera)	Bactris_major)	Attalea_speciosa))	Roystonea_regia)))	Geonoma_undata)))	(((Hydriastele_microspadix	(Dypsis_decaryi	(Kentiopsis_piersoniorum	(Veitchia_spiralis	Heterospathe_cagayanensis))))	Dictyosperma_album)	Burretiokentia_grandiflora))	Prestoea_acuminata))	Kingia_australis);
((Pseudophoenix_vinifera	((((Serenoa_repens	Phoenix_dactylifera)	Sabal_domingensis)	Nypa_fruticans)	((((Reinhardtia_simplex	(Reinhardtia_paiewonskiana	Reinhardtia_latisecta))	(((Elaeis_guineensis	Elaeis_oleifera)	Bactris_major)	Attalea_speciosa))	(Roystonea_regia	(Chamaedorea_seifrizii	Iriartea_deltoidea)))	((Podococcus_barteri	Geonoma_undata)	(((((((((Veitchia_spiralis	Heterospathe_cagayanensis)	Dictyosperma_album)	Hydriastele_microspadix)	Kentiopsis_piersoniorum)	Burretiokentia_grandiflora)	Dypsis_decaryi)	(Oenocarpus_bataua	(Prestoea_acuminata	Oenocarpus_minor)))	((Calamus_caryotoides	Manicaria_saccifera)	Pelagodoxa_henryana))	(Sclerosperma_profizianum	Orania_palindan))))))	Kingia_australis);
((Serenoa_repens	((Phoenix_dactylifera	Sabal_domingensis)	((Nypa_fruticans	Pseudophoenix_vinifera)	((((Iriartea_deltoidea	Roystonea_regia)	((Reinhardtia_simplex	(Reinhardtia_paiewonskiana	Reinhardtia_latisecta))	(((Elaeis_guineensis	Elaeis_oleifera)	Bactris_major)	Attalea_speciosa)))	Chamaedorea_seifrizii)	((Podococcus_barteri	Geonoma_undata)	(((((((Kentiopsis_piersoniorum	(Veitchia_spiralis	Heterospathe_cagayanensis))	Hydriastele_microspadix)	Burretiokentia_grandiflora)	(Dypsis_decaryi	Dictyosperma_album))	((Oenocarpus_bataua	Oenocarpus_minor)	Prestoea_acuminata))	((Pelagodoxa_henryana	Calamus_caryotoides)	Manicaria_saccifera))	(Sclerosperma_profizianum	Orania_palindan)))))))	Kingia_australis);
((((((((((((((Dictyosperma_album	Kentiopsis_piersoniorum)	Burretiokentia_grandiflora)	(Veitchia_spiralis	Heterospathe_cagayanensis))	Hydriastele_microspadix)	Dypsis_decaryi)	((Pelagodoxa_henryana	(Oenocarpus_bataua	Oenocarpus_minor))	Prestoea_acuminata))	Manicaria_saccifera)	((Orania_palindan	(Calamus_caryotoides	Podococcus_barteri))	Sclerosperma_profizianum))	(Roystonea_regia	(((Reinhardtia_simplex	(Reinhardtia_paiewonskiana	Reinhardtia_latisecta))	(((Elaeis_guineensis	Elaeis_oleifera)	Bactris_major)	Attalea_speciosa))	Iriartea_deltoidea)))	(Nypa_fruticans	(Geonoma_undata	(Pseudophoenix_vinifera	Chamaedorea_seifrizii))))	Serenoa_repens)	Sabal_domingensis)	Phoenix_dactylifera)	Kingia_australis);
(((Oenocarpus_bataua	Oenocarpus_minor)	(Prestoea_acuminata	((((Calamus_caryotoides	Pelagodoxa_henryana)	Manicaria_saccifera)	(((Orania_palindan	Sclerosperma_profizianum)	Podococcus_barteri)	((((Reinhardtia_simplex	(Reinhardtia_paiewonskiana	Reinhardtia_latisecta))	(((Elaeis_guineensis	Elaeis_oleifera)	Bactris_major)	Attalea_speciosa))	(Iriartea_deltoidea	Roystonea_regia))	(((Geonoma_undata	(Pseudophoenix_vinifera	Nypa_fruticans))	Chamaedorea_seifrizii)	(Sabal_domingensis	(Phoenix_dactylifera	Serenoa_repens))))))	((Dictyosperma_album	(Burretiokentia_grandiflora	((Kentiopsis_piersoniorum	(Veitchia_spiralis	Heterospathe_cagayanensis))	Hydriastele_microspadix)))	Dypsis_decaryi))))	Kingia_australis);
((((((Nypa_fruticans	((Attalea_speciosa	(Bactris_major	(Elaeis_guineensis	Elaeis_oleifera)))	(Reinhardtia_simplex	(Reinhardtia_latisecta	Reinhardtia_paiewonskiana))))	Roystonea_regia)	((Pseudophoenix_vinifera	Chamaedorea_seifrizii)	((((Prestoea_acuminata	(Oenocarpus_minor	Oenocarpus_bataua))	((((Dictyosperma_album	Kentiopsis_piersoniorum)	Burretiokentia_grandiflora)	(Dypsis_decaryi	Hydriastele_microspadix))	(Veitchia_spiralis	Heterospathe_cagayanensis)))	(Pelagodoxa_henryana	Manicaria_saccifera))	((Geonoma_undata	Sclerosperma_profizianum)	(Orania_palindan	(Calamus_caryotoides	Podococcus_barteri))))))	Iriartea_deltoidea)	(Sabal_domingensis	(Phoenix_dactylifera	Serenoa_repens)))	Kingia_australis);
(((((Roystonea_regia	(((((Sclerosperma_profizianum	(Orania_palindan	(Calamus_caryotoides	Podococcus_barteri)))	Geonoma_undata)	(((Prestoea_acuminata	(Oenocarpus_minor	Oenocarpus_bataua))	((Dypsis_decaryi	((Burretiokentia_grandiflora	Hydriastele_microspadix)	(Kentiopsis_piersoniorum	(Veitchia_spiralis	Heterospathe_cagayanensis))))	Dictyosperma_album))	(Pelagodoxa_henryana	Manicaria_saccifera)))	(Pseudophoenix_vinifera	(Nypa_fruticans	(Sabal_domingensis	(Phoenix_dactylifera	Serenoa_repens)))))	Chamaedorea_seifrizii))	Iriartea_deltoidea)	(Attalea_speciosa	(Bactris_major	(Elaeis_guineensis	Elaeis_oleifera))))	(Reinhardtia_simplex	(Reinhardtia_latisecta	Reinhardtia_paiewonskiana)))	Kingia_australis);
((((Pseudophoenix_vinifera	(((((Calamus_caryotoides	Podococcus_barteri)	(Chamaedorea_seifrizii	(Sclerosperma_profizianum	Orania_palindan)))	Geonoma_undata)	(Manicaria_saccifera	((Prestoea_acuminata	((Oenocarpus_minor	Oenocarpus_bataua)	((Hydriastele_microspadix	Dictyosperma_album)	(Burretiokentia_grandiflora	(Dypsis_decaryi	(Kentiopsis_piersoniorum	(Veitchia_spiralis	Heterospathe_cagayanensis)))))))	Pelagodoxa_henryana)))	((Nypa_fruticans	(Iriartea_deltoidea	((Attalea_speciosa	(Bactris_major	(Elaeis_guineensis	Elaeis_oleifera)))	(Reinhardtia_simplex	(Reinhardtia_latisecta	Reinhardtia_paiewonskiana)))))	Roystonea_regia)))	Sabal_domingensis)	(Phoenix_dactylifera	Serenoa_repens))	Kingia_australis);
(((((Pseudophoenix_vinifera	(((Manicaria_saccifera	(((Dictyosperma_album	((Hydriastele_microspadix	((Burretiokentia_grandiflora	Kentiopsis_piersoniorum)	(Veitchia_spiralis	Heterospathe_cagayanensis)))	Dypsis_decaryi))	(Prestoea_acuminata	(Oenocarpus_minor	Oenocarpus_bataua)))	Pelagodoxa_henryana))	(Geonoma_undata	(((Chamaedorea_seifrizii	Sclerosperma_profizianum)	Orania_palindan)	Nypa_fruticans)))	(((Attalea_speciosa	(Bactris_major	(Elaeis_guineensis	Elaeis_oleifera)))	(Reinhardtia_simplex	(Reinhardtia_latisecta	Reinhardtia_paiewonskiana)))	(Roystonea_regia	Iriartea_deltoidea))))	(Calamus_caryotoides	Podococcus_barteri))	Sabal_domingensis)	(Phoenix_dactylifera	Serenoa_repens))	Kingia_australis);
(((((Pseudophoenix_vinifera	((Roystonea_regia	((Iriartea_deltoidea	((Attalea_speciosa	(Bactris_major	(Elaeis_guineensis	Elaeis_oleifera)))	(Reinhardtia_simplex	(Reinhardtia_latisecta	Reinhardtia_paiewonskiana))))	Chamaedorea_seifrizii))	((Manicaria_saccifera	(((Dictyosperma_album	((Burretiokentia_grandiflora	Hydriastele_microspadix)	(Kentiopsis_piersoniorum	(Veitchia_spiralis	(Dypsis_decaryi	Heterospathe_cagayanensis)))))	(Prestoea_acuminata	(Oenocarpus_minor	Oenocarpus_bataua)))	Pelagodoxa_henryana))	(Geonoma_undata	(Sclerosperma_profizianum	((Calamus_caryotoides	Podococcus_barteri)	Orania_palindan))))))	Nypa_fruticans)	Sabal_domingensis)	(Phoenix_dactylifera	Serenoa_repens))	Kingia_australis);
((Pseudophoenix_vinifera	((((Iriartea_deltoidea	(Roystonea_regia	((Attalea_speciosa	(Bactris_major	(Elaeis_guineensis	Elaeis_oleifera)))	(Reinhardtia_simplex	(Reinhardtia_latisecta	Reinhardtia_paiewonskiana)))))	Chamaedorea_seifrizii)	((((Pelagodoxa_henryana	(Calamus_caryotoides	Nypa_fruticans))	Manicaria_saccifera)	((((((Burretiokentia_grandiflora	Kentiopsis_piersoniorum)	Dictyosperma_album)	(Veitchia_spiralis	Heterospathe_cagayanensis))	Hydriastele_microspadix)	Dypsis_decaryi)	(Prestoea_acuminata	(Oenocarpus_minor	Oenocarpus_bataua))))	(Orania_palindan	((Sclerosperma_profizianum	Podococcus_barteri)	Geonoma_undata))))	(Sabal_domingensis	(Phoenix_dactylifera	Serenoa_repens))))	Kingia_australis);
(((((Nypa_fruticans	(Calamus_caryotoides	Pseudophoenix_vinifera))	(((((((Dypsis_decaryi	Heterospathe_cagayanensis)	((Kentiopsis_piersoniorum	Dictyosperma_album)	(Veitchia_spiralis	Hydriastele_microspadix)))	Burretiokentia_grandiflora)	(Prestoea_acuminata	(Oenocarpus_minor	Oenocarpus_bataua)))	(Pelagodoxa_henryana	Manicaria_saccifera))	((Orania_palindan	Sclerosperma_profizianum)	(Geonoma_undata	Podococcus_barteri)))	((((Attalea_speciosa	(Bactris_major	(Elaeis_guineensis	Elaeis_oleifera)))	(Reinhardtia_simplex	(Reinhardtia_latisecta	Reinhardtia_paiewonskiana)))	(Iriartea_deltoidea	Roystonea_regia))	Chamaedorea_seifrizii)))	(Phoenix_dactylifera	Serenoa_repens))	Sabal_domingensis)	Kingia_australis);
((Pseudophoenix_vinifera	(((((((((Dypsis_decaryi	(Burretiokentia_grandiflora	(((Kentiopsis_piersoniorum	(Veitchia_spiralis	Heterospathe_cagayanensis))	Hydriastele_microspadix)	Dictyosperma_album)))	(Prestoea_acuminata	(Oenocarpus_minor	Oenocarpus_bataua)))	(Pelagodoxa_henryana	Manicaria_saccifera))	(Orania_palindan	Sclerosperma_profizianum))	(Calamus_caryotoides	Podococcus_barteri))	Geonoma_undata)	((Roystonea_regia	(((Attalea_speciosa	(Bactris_major	(Elaeis_guineensis	Elaeis_oleifera)))	(Reinhardtia_latisecta	(Reinhardtia_paiewonskiana	Reinhardtia_simplex)))	Iriartea_deltoidea))	Chamaedorea_seifrizii))	((Phoenix_dactylifera	Serenoa_repens)	Sabal_domingensis))	Nypa_fruticans))	Kingia_australis);
(((Phoenix_dactylifera	Serenoa_repens)	((((((Prestoea_acuminata	((Oenocarpus_minor	Oenocarpus_bataua)	((Kentiopsis_piersoniorum	(Veitchia_spiralis	Heterospathe_cagayanensis))	(((Dypsis_decaryi	Dictyosperma_album)	Burretiokentia_grandiflora)	Hydriastele_microspadix))))	((Pelagodoxa_henryana	Calamus_caryotoides)	Manicaria_saccifera))	(Orania_palindan	Sclerosperma_profizianum))	(Podococcus_barteri	Geonoma_undata))	(((Attalea_speciosa	(Bactris_major	(Elaeis_guineensis	Elaeis_oleifera)))	(Reinhardtia_latisecta	(Reinhardtia_paiewonskiana	Reinhardtia_simplex)))	((Chamaedorea_seifrizii	(Pseudophoenix_vinifera	Roystonea_regia))	(Nypa_fruticans	Iriartea_deltoidea))))	Sabal_domingensis))	Kingia_australis);
((Manicaria_saccifera	((((Sclerosperma_profizianum	(Podococcus_barteri	(Orania_palindan	(Calamus_caryotoides	Geonoma_undata))))	((Chamaedorea_seifrizii	(Roystonea_regia	(((Attalea_speciosa	(Bactris_major	(Elaeis_guineensis	Elaeis_oleifera)))	(Reinhardtia_simplex	(Reinhardtia_latisecta	Reinhardtia_paiewonskiana)))	Iriartea_deltoidea)))	(Nypa_fruticans	(Sabal_domingensis	(Phoenix_dactylifera	Serenoa_repens)))))	(Pelagodoxa_henryana	((Prestoea_acuminata	(Oenocarpus_bataua	Oenocarpus_minor))	(Dypsis_decaryi	(Dictyosperma_album	((Burretiokentia_grandiflora	Hydriastele_microspadix)	(Kentiopsis_piersoniorum	(Veitchia_spiralis	Heterospathe_cagayanensis))))))))	Pseudophoenix_vinifera))	Kingia_australis);
(((Phoenix_dactylifera	Serenoa_repens)	(Sabal_domingensis	((Pseudophoenix_vinifera	Nypa_fruticans)	((((Attalea_speciosa	(Bactris_major	(Elaeis_oleifera	Elaeis_guineensis)))	(Reinhardtia_simplex	(Reinhardtia_paiewonskiana	Reinhardtia_latisecta)))	(Iriartea_deltoidea	(Roystonea_regia	Chamaedorea_seifrizii)))	((((Prestoea_acuminata	(Oenocarpus_minor	Oenocarpus_bataua))	(Dictyosperma_album	(Dypsis_decaryi	(Burretiokentia_grandiflora	((Kentiopsis_piersoniorum	(Veitchia_spiralis	Heterospathe_cagayanensis))	Hydriastele_microspadix)))))	(Pelagodoxa_henryana	Manicaria_saccifera))	(Geonoma_undata	((Orania_palindan	Sclerosperma_profizianum)	(Podococcus_barteri	Calamus_caryotoides))))))))	Kingia_australis);
(((Phoenix_dactylifera	(Serenoa_repens	Sabal_domingensis))	((Pseudophoenix_vinifera	(Nypa_fruticans	(Chamaedorea_seifrizii	(Roystonea_regia	(((Attalea_speciosa	(Bactris_major	(Elaeis_oleifera	Elaeis_guineensis)))	(Reinhardtia_simplex	(Reinhardtia_paiewonskiana	Reinhardtia_latisecta)))	Iriartea_deltoidea)))))	((((Prestoea_acuminata	(Oenocarpus_minor	Oenocarpus_bataua))	(Dypsis_decaryi	(Dictyosperma_album	((Hydriastele_microspadix	Veitchia_spiralis)	((Burretiokentia_grandiflora	Heterospathe_cagayanensis)	Kentiopsis_piersoniorum)))))	(Pelagodoxa_henryana	Manicaria_saccifera))	((Orania_palindan	Sclerosperma_profizianum)	((Podococcus_barteri	Calamus_caryotoides)	Geonoma_undata)))))	Kingia_australis);
(((Phoenix_dactylifera	Serenoa_repens)	(Sabal_domingensis	(((Pseudophoenix_vinifera	Chamaedorea_seifrizii)	((Nypa_fruticans	((Attalea_speciosa	(Bactris_major	(Elaeis_oleifera	Elaeis_guineensis)))	(Reinhardtia_simplex	(Reinhardtia_paiewonskiana	Reinhardtia_latisecta))))	(Iriartea_deltoidea	Roystonea_regia)))	((((Prestoea_acuminata	((Oenocarpus_minor	Oenocarpus_bataua)	(((Dictyosperma_album	(Kentiopsis_piersoniorum	Burretiokentia_grandiflora))	(Veitchia_spiralis	Heterospathe_cagayanensis))	Hydriastele_microspadix)))	(Dypsis_decaryi	((Calamus_caryotoides	Pelagodoxa_henryana)	Manicaria_saccifera)))	(Orania_palindan	Sclerosperma_profizianum))	(Podococcus_barteri	Geonoma_undata)))))	Kingia_australis);
((((Phoenix_dactylifera	Serenoa_repens)	Sabal_domingensis)	((((((Prestoea_acuminata	(Oenocarpus_minor	Oenocarpus_bataua))	((Dypsis_decaryi	(Burretiokentia_grandiflora	(Dictyosperma_album	Kentiopsis_piersoniorum)))	((Hydriastele_microspadix	Veitchia_spiralis)	Heterospathe_cagayanensis)))	((Calamus_caryotoides	Pelagodoxa_henryana)	Manicaria_saccifera))	((Geonoma_undata	Sclerosperma_profizianum)	(Podococcus_barteri	Orania_palindan)))	((Nypa_fruticans	(Roystonea_regia	Chamaedorea_seifrizii))	(Pseudophoenix_vinifera	((Attalea_speciosa	(Bactris_major	(Elaeis_oleifera	Elaeis_guineensis)))	(Reinhardtia_simplex	(Reinhardtia_paiewonskiana	Reinhardtia_latisecta))))))	Iriartea_deltoidea))	Kingia_australis);
((((Phoenix_dactylifera	Serenoa_repens)	Sabal_domingensis)	((((((Calamus_caryotoides	Podococcus_barteri)	(Sclerosperma_profizianum	Orania_palindan))	Geonoma_undata)	(((Prestoea_acuminata	(Oenocarpus_minor	Oenocarpus_bataua))	(Dypsis_decaryi	(Hydriastele_microspadix	((Kentiopsis_piersoniorum	(Veitchia_spiralis	Heterospathe_cagayanensis))	(Burretiokentia_grandiflora	Dictyosperma_album)))))	(Pelagodoxa_henryana	Manicaria_saccifera)))	(Pseudophoenix_vinifera	(Chamaedorea_seifrizii	(Iriartea_deltoidea	(Roystonea_regia	((Attalea_speciosa	(Bactris_major	(Elaeis_oleifera	Elaeis_guineensis)))	(Reinhardtia_simplex	(Reinhardtia_paiewonskiana	Reinhardtia_latisecta))))))))	Nypa_fruticans))	Kingia_australis);
((((Phoenix_dactylifera	Serenoa_repens)	Sabal_domingensis)	((((((Sclerosperma_profizianum	Orania_palindan)	(Pelagodoxa_henryana	((Oenocarpus_bataua	(Prestoea_acuminata	Oenocarpus_minor))	(Geonoma_undata	(Calamus_caryotoides	Podococcus_barteri)))))	((Dypsis_decaryi	(((Veitchia_spiralis	Heterospathe_cagayanensis)	(Kentiopsis_piersoniorum	(Burretiokentia_grandiflora	Hydriastele_microspadix)))	Dictyosperma_album))	Manicaria_saccifera))	(Chamaedorea_seifrizii	(((Attalea_speciosa	(Bactris_major	(Elaeis_oleifera	Elaeis_guineensis)))	(Reinhardtia_simplex	(Reinhardtia_paiewonskiana	Reinhardtia_latisecta)))	(Iriartea_deltoidea	Roystonea_regia))))	Nypa_fruticans)	Pseudophoenix_vinifera))	Kingia_australis);
(((Phoenix_dactylifera	Serenoa_repens)	((((((((Dictyosperma_album	(Hydriastele_microspadix	(Burretiokentia_grandiflora	(Kentiopsis_piersoniorum	(Veitchia_spiralis	Heterospathe_cagayanensis)))))	Dypsis_decaryi)	(Prestoea_acuminata	(Oenocarpus_minor	Oenocarpus_bataua)))	(Pelagodoxa_henryana	Manicaria_saccifera))	(Geonoma_undata	((Calamus_caryotoides	Podococcus_barteri)	(Sclerosperma_profizianum	Orania_palindan))))	((((Pseudophoenix_vinifera	Roystonea_regia)	Iriartea_deltoidea)	((Attalea_speciosa	(Bactris_major	(Elaeis_oleifera	Elaeis_guineensis)))	(Reinhardtia_simplex	(Reinhardtia_paiewonskiana	Reinhardtia_latisecta))))	Chamaedorea_seifrizii))	Nypa_fruticans)	Sabal_domingensis))	Kingia_australis);
(((Phoenix_dactylifera	Serenoa_repens)	(((((((((Hydriastele_microspadix	((Dictyosperma_album	Burretiokentia_grandiflora)	(Veitchia_spiralis	Heterospathe_cagayanensis)))	Kentiopsis_piersoniorum)	Dypsis_decaryi)	(Prestoea_acuminata	(Oenocarpus_minor	Oenocarpus_bataua)))	Pelagodoxa_henryana)	Manicaria_saccifera)	(Geonoma_undata	((Calamus_caryotoides	Podococcus_barteri)	(Sclerosperma_profizianum	Orania_palindan))))	(((Roystonea_regia	(Nypa_fruticans	Iriartea_deltoidea))	((Attalea_speciosa	(Bactris_major	(Elaeis_oleifera	Elaeis_guineensis)))	(Reinhardtia_simplex	(Reinhardtia_paiewonskiana	Reinhardtia_latisecta))))	(Pseudophoenix_vinifera	Chamaedorea_seifrizii)))	Sabal_domingensis))	Kingia_australis);
((Serenoa_repens	((((((((((Dypsis_decaryi	((Kentiopsis_piersoniorum	((Veitchia_spiralis	Heterospathe_cagayanensis)	Burretiokentia_grandiflora))	Hydriastele_microspadix))	Dictyosperma_album)	(Prestoea_acuminata	(Oenocarpus_minor	Oenocarpus_bataua)))	Pelagodoxa_henryana)	Manicaria_saccifera)	((Sclerosperma_profizianum	(Podococcus_barteri	Orania_palindan))	(Geonoma_undata	Calamus_caryotoides)))	((((Attalea_speciosa	(Bactris_major	(Elaeis_oleifera	Elaeis_guineensis)))	(Reinhardtia_simplex	(Reinhardtia_paiewonskiana	Reinhardtia_latisecta)))	(Roystonea_regia	Iriartea_deltoidea))	Chamaedorea_seifrizii))	Pseudophoenix_vinifera)	Nypa_fruticans)	(Sabal_domingensis	Phoenix_dactylifera)))	Kingia_australis);
((Phoenix_dactylifera	(Serenoa_repens	(((Pseudophoenix_vinifera	Nypa_fruticans)	(((((((Calamus_caryotoides	Manicaria_saccifera)	Pelagodoxa_henryana)	((Oenocarpus_minor	Oenocarpus_bataua)	(((Hydriastele_microspadix	Veitchia_spiralis)	Heterospathe_cagayanensis)	(Burretiokentia_grandiflora	(Dictyosperma_album	Kentiopsis_piersoniorum)))))	Prestoea_acuminata)	Dypsis_decaryi)	(Geonoma_undata	(Podococcus_barteri	(Sclerosperma_profizianum	Orania_palindan))))	(((Roystonea_regia	Iriartea_deltoidea)	(Attalea_speciosa	((Bactris_major	(Elaeis_oleifera	Elaeis_guineensis))	(Reinhardtia_simplex	(Reinhardtia_paiewonskiana	Reinhardtia_latisecta)))))	Chamaedorea_seifrizii)))	Sabal_domingensis)))	Kingia_australis);
(((Attalea_speciosa	(Bactris_major	(Elaeis_oleifera	Elaeis_guineensis)))	((((((Pseudophoenix_vinifera	Roystonea_regia)	(Calamus_caryotoides	Iriartea_deltoidea))	Chamaedorea_seifrizii)	((Sabal_domingensis	(Serenoa_repens	Phoenix_dactylifera))	(((Sclerosperma_profizianum	Orania_palindan)	(Geonoma_undata	Podococcus_barteri))	(Manicaria_saccifera	(((Oenocarpus_minor	Oenocarpus_bataua)	(Pelagodoxa_henryana	Prestoea_acuminata))	((Dictyosperma_album	((Burretiokentia_grandiflora	Hydriastele_microspadix)	((Veitchia_spiralis	Heterospathe_cagayanensis)	Kentiopsis_piersoniorum)))	Dypsis_decaryi))))))	Nypa_fruticans)	((Reinhardtia_paiewonskiana	Reinhardtia_latisecta)	Reinhardtia_simplex)))	Kingia_australis);
(((Serenoa_repens	Phoenix_dactylifera)	(((((Roystonea_regia	(Iriartea_deltoidea	(((Reinhardtia_paiewonskiana	Reinhardtia_latisecta)	Reinhardtia_simplex)	(Attalea_speciosa	(Bactris_major	(Elaeis_oleifera	Elaeis_guineensis))))))	Chamaedorea_seifrizii)	(((Sclerosperma_profizianum	(Podococcus_barteri	Orania_palindan))	(Calamus_caryotoides	Geonoma_undata))	((Manicaria_saccifera	(((Oenocarpus_minor	Oenocarpus_bataua)	Prestoea_acuminata)	(((Dictyosperma_album	(Hydriastele_microspadix	((Veitchia_spiralis	Heterospathe_cagayanensis)	Kentiopsis_piersoniorum)))	Burretiokentia_grandiflora)	Dypsis_decaryi)))	Pelagodoxa_henryana)))	(Nypa_fruticans	Pseudophoenix_vinifera))	Sabal_domingensis))	Kingia_australis);
(((((Oenocarpus_minor	Oenocarpus_bataua)	Prestoea_acuminata)	(((Dictyosperma_album	(Dypsis_decaryi	(Hydriastele_microspadix	Veitchia_spiralis)))	(Heterospathe_cagayanensis	Kentiopsis_piersoniorum))	Burretiokentia_grandiflora))	((((((Nypa_fruticans	Pseudophoenix_vinifera)	(Sabal_domingensis	(Serenoa_repens	Phoenix_dactylifera)))	((Roystonea_regia	(Iriartea_deltoidea	(((Reinhardtia_paiewonskiana	Reinhardtia_latisecta)	Reinhardtia_simplex)	(Attalea_speciosa	(Bactris_major	(Elaeis_oleifera	Elaeis_guineensis))))))	Chamaedorea_seifrizii))	((Sclerosperma_profizianum	Orania_palindan)	(Podococcus_barteri	(Calamus_caryotoides	Geonoma_undata))))	Manicaria_saccifera)	Pelagodoxa_henryana))	Kingia_australis);
((Serenoa_repens	((Phoenix_dactylifera	(((((((Geonoma_undata	Sclerosperma_profizianum)	(Podococcus_barteri	Calamus_caryotoides))	Orania_palindan)	((Pelagodoxa_henryana	Manicaria_saccifera)	(((Oenocarpus_minor	Oenocarpus_bataua)	Prestoea_acuminata)	((Burretiokentia_grandiflora	(Dictyosperma_album	Dypsis_decaryi))	(Hydriastele_microspadix	((Veitchia_spiralis	Heterospathe_cagayanensis)	Kentiopsis_piersoniorum))))))	((Pseudophoenix_vinifera	(Attalea_speciosa	Roystonea_regia))	(Iriartea_deltoidea	(((Reinhardtia_paiewonskiana	Reinhardtia_latisecta)	Reinhardtia_simplex)	(Bactris_major	(Elaeis_oleifera	Elaeis_guineensis))))))	Chamaedorea_seifrizii)	Nypa_fruticans))	Sabal_domingensis))	Kingia_australis);
((Phoenix_dactylifera	((((Iriartea_deltoidea	((Nypa_fruticans	(((Reinhardtia_paiewonskiana	Reinhardtia_latisecta)	Reinhardtia_simplex)	(Attalea_speciosa	(Bactris_major	(Elaeis_oleifera	Elaeis_guineensis)))))	Roystonea_regia))	(Pseudophoenix_vinifera	Chamaedorea_seifrizii))	((Geonoma_undata	Podococcus_barteri)	((((Calamus_caryotoides	Pelagodoxa_henryana)	Manicaria_saccifera)	((Oenocarpus_bataua	(Prestoea_acuminata	Oenocarpus_minor))	(Dictyosperma_album	(Hydriastele_microspadix	((Veitchia_spiralis	Heterospathe_cagayanensis)	(Dypsis_decaryi	(Burretiokentia_grandiflora	Kentiopsis_piersoniorum)))))))	(Sclerosperma_profizianum	Orania_palindan))))	(Sabal_domingensis	Serenoa_repens)))	Kingia_australis);
(((Phoenix_dactylifera	Serenoa_repens)	((((((Geonoma_undata	(Calamus_caryotoides	Podococcus_barteri))	((Sclerosperma_profizianum	Orania_palindan)	(Manicaria_saccifera	(Pelagodoxa_henryana	(((Oenocarpus_bataua	Oenocarpus_minor)	Prestoea_acuminata)	(Dypsis_decaryi	((Veitchia_spiralis	Heterospathe_cagayanensis)	((Hydriastele_microspadix	Burretiokentia_grandiflora)	(Kentiopsis_piersoniorum	Dictyosperma_album)))))))))	(Roystonea_regia	(Iriartea_deltoidea	(((Reinhardtia_paiewonskiana	Reinhardtia_latisecta)	Reinhardtia_simplex)	(Attalea_speciosa	(Bactris_major	(Elaeis_oleifera	Elaeis_guineensis)))))))	(Pseudophoenix_vinifera	Chamaedorea_seifrizii))	Nypa_fruticans)	Sabal_domingensis))	Kingia_australis);
(((Phoenix_dactylifera	Serenoa_repens)	(((Dypsis_decaryi	(Pseudophoenix_vinifera	Nypa_fruticans))	((((Calamus_caryotoides	Podococcus_barteri)	(Geonoma_undata	(Sclerosperma_profizianum	Orania_palindan)))	(Manicaria_saccifera	((((Oenocarpus_bataua	Oenocarpus_minor)	Prestoea_acuminata)	((((Veitchia_spiralis	Heterospathe_cagayanensis)	(Burretiokentia_grandiflora	Kentiopsis_piersoniorum))	Hydriastele_microspadix)	Dictyosperma_album))	Pelagodoxa_henryana)))	(Chamaedorea_seifrizii	((((Reinhardtia_paiewonskiana	Reinhardtia_latisecta)	Reinhardtia_simplex)	(Attalea_speciosa	(Bactris_major	(Elaeis_oleifera	Elaeis_guineensis))))	(Roystonea_regia	Iriartea_deltoidea)))))	Sabal_domingensis))	Kingia_australis);
(((Phoenix_dactylifera	Serenoa_repens)	((Nypa_fruticans	(((Podococcus_barteri	(Calamus_caryotoides	Geonoma_undata))	((Manicaria_saccifera	((((Oenocarpus_bataua	Oenocarpus_minor)	Prestoea_acuminata)	(Dypsis_decaryi	((Burretiokentia_grandiflora	(Dictyosperma_album	Kentiopsis_piersoniorum))	((Hydriastele_microspadix	Veitchia_spiralis)	Heterospathe_cagayanensis))))	Pelagodoxa_henryana))	(Sclerosperma_profizianum	Orania_palindan)))	(((((Reinhardtia_paiewonskiana	Reinhardtia_latisecta)	Reinhardtia_simplex)	(Attalea_speciosa	(Bactris_major	(Elaeis_oleifera	Elaeis_guineensis))))	(Roystonea_regia	Iriartea_deltoidea))	(Pseudophoenix_vinifera	Chamaedorea_seifrizii))))	Sabal_domingensis))	Kingia_australis);
((Pseudophoenix_vinifera	((Chamaedorea_seifrizii	((((Reinhardtia_paiewonskiana	Reinhardtia_latisecta)	Reinhardtia_simplex)	(Attalea_speciosa	(Bactris_major	(Elaeis_oleifera	Elaeis_guineensis))))	(Roystonea_regia	Iriartea_deltoidea)))	(((Geonoma_undata	(Podococcus_barteri	Calamus_caryotoides))	(((Pelagodoxa_henryana	Manicaria_saccifera)	(((Oenocarpus_bataua	Oenocarpus_minor)	Prestoea_acuminata)	(Dypsis_decaryi	((Kentiopsis_piersoniorum	(Burretiokentia_grandiflora	Dictyosperma_album))	(Hydriastele_microspadix	(Veitchia_spiralis	Heterospathe_cagayanensis))))))	(Sclerosperma_profizianum	Orania_palindan)))	((Sabal_domingensis	(Phoenix_dactylifera	Serenoa_repens))	Nypa_fruticans))))	Kingia_australis);
((Pseudophoenix_vinifera	((((Geonoma_undata	((Sclerosperma_profizianum	Orania_palindan)	(Podococcus_barteri	Calamus_caryotoides)))	(Manicaria_saccifera	((((Oenocarpus_bataua	Oenocarpus_minor)	Prestoea_acuminata)	(Dictyosperma_album	(((Dypsis_decaryi	(Kentiopsis_piersoniorum	(Veitchia_spiralis	Heterospathe_cagayanensis)))	Burretiokentia_grandiflora)	Hydriastele_microspadix)))	Pelagodoxa_henryana)))	(Chamaedorea_seifrizii	(((Elaeis_oleifera	Elaeis_guineensis)	(((Reinhardtia_paiewonskiana	Reinhardtia_latisecta)	Reinhardtia_simplex)	(Attalea_speciosa	Bactris_major)))	(Roystonea_regia	Iriartea_deltoidea))))	((Sabal_domingensis	(Phoenix_dactylifera	Serenoa_repens))	Nypa_fruticans)))	Kingia_australis);
(((Sabal_domingensis	(Phoenix_dactylifera	Serenoa_repens))	(((Pseudophoenix_vinifera	Chamaedorea_seifrizii)	(((Geonoma_undata	(Podococcus_barteri	(Sclerosperma_profizianum	Orania_palindan)))	(((Calamus_caryotoides	Pelagodoxa_henryana)	Manicaria_saccifera)	((Prestoea_acuminata	(Oenocarpus_minor	Oenocarpus_bataua))	(Dypsis_decaryi	(Hydriastele_microspadix	((Veitchia_spiralis	Heterospathe_cagayanensis)	((Kentiopsis_piersoniorum	Burretiokentia_grandiflora)	Dictyosperma_album)))))))	((((Reinhardtia_latisecta	Reinhardtia_paiewonskiana)	Reinhardtia_simplex)	(((Elaeis_guineensis	Elaeis_oleifera)	Bactris_major)	Attalea_speciosa))	(Iriartea_deltoidea	Roystonea_regia))))	Nypa_fruticans))	Kingia_australis);
(((Oenocarpus_minor	Oenocarpus_bataua)	((((Hydriastele_microspadix	((Dypsis_decaryi	(Burretiokentia_grandiflora	(Kentiopsis_piersoniorum	(Veitchia_spiralis	Heterospathe_cagayanensis))))	Dictyosperma_album))	((((Chamaedorea_seifrizii	(Roystonea_regia	((((Reinhardtia_latisecta	Reinhardtia_paiewonskiana)	Reinhardtia_simplex)	(((Elaeis_guineensis	Elaeis_oleifera)	Bactris_major)	Attalea_speciosa))	Iriartea_deltoidea)))	((Nypa_fruticans	(Serenoa_repens	(Sabal_domingensis	Phoenix_dactylifera)))	Pseudophoenix_vinifera))	(Geonoma_undata	((Calamus_caryotoides	Podococcus_barteri)	(Sclerosperma_profizianum	Orania_palindan))))	Manicaria_saccifera))	Pelagodoxa_henryana)	Prestoea_acuminata))	Kingia_australis);
((((Pseudophoenix_vinifera	(((((Reinhardtia_latisecta	Reinhardtia_paiewonskiana)	Reinhardtia_simplex)	(((Elaeis_guineensis	Elaeis_oleifera)	Bactris_major)	Attalea_speciosa))	((Iriartea_deltoidea	(Nypa_fruticans	Roystonea_regia))	Chamaedorea_seifrizii))	((Podococcus_barteri	Geonoma_undata)	((((Calamus_caryotoides	Pelagodoxa_henryana)	Manicaria_saccifera)	((Prestoea_acuminata	(Oenocarpus_minor	Oenocarpus_bataua))	((Veitchia_spiralis	Heterospathe_cagayanensis)	((Kentiopsis_piersoniorum	(Burretiokentia_grandiflora	Dictyosperma_album))	(Dypsis_decaryi	Hydriastele_microspadix)))))	(Sclerosperma_profizianum	Orania_palindan)))))	(Phoenix_dactylifera	Serenoa_repens))	Sabal_domingensis)	Kingia_australis);
((Attalea_speciosa	(((Iriartea_deltoidea	(Roystonea_regia	(Nypa_fruticans	(((Manicaria_saccifera	(Pelagodoxa_henryana	((Prestoea_acuminata	(Oenocarpus_minor	Oenocarpus_bataua))	(((Kentiopsis_piersoniorum	Burretiokentia_grandiflora)	((Dictyosperma_album	(Veitchia_spiralis	Heterospathe_cagayanensis))	Hydriastele_microspadix))	Dypsis_decaryi))))	((Phoenix_dactylifera	Serenoa_repens)	Sabal_domingensis))	(Pseudophoenix_vinifera	(((Calamus_caryotoides	Podococcus_barteri)	Geonoma_undata)	((Orania_palindan	Sclerosperma_profizianum)	Chamaedorea_seifrizii)))))))	((Reinhardtia_latisecta	Reinhardtia_paiewonskiana)	Reinhardtia_simplex))	((Elaeis_guineensis	Elaeis_oleifera)	Bactris_major)))	Kingia_australis);
((Sabal_domingensis	((((Pseudophoenix_vinifera	(((Calamus_caryotoides	Podococcus_barteri)	Geonoma_undata)	(Orania_palindan	Sclerosperma_profizianum)))	((Chamaedorea_seifrizii	(((((Reinhardtia_latisecta	Reinhardtia_paiewonskiana)	Reinhardtia_simplex)	(((Elaeis_guineensis	Elaeis_oleifera)	Bactris_major)	Attalea_speciosa))	Iriartea_deltoidea)	Roystonea_regia))	Nypa_fruticans))	(Manicaria_saccifera	((Pelagodoxa_henryana	(Prestoea_acuminata	(Oenocarpus_minor	Oenocarpus_bataua)))	(Dictyosperma_album	(Dypsis_decaryi	((Burretiokentia_grandiflora	Hydriastele_microspadix)	(Kentiopsis_piersoniorum	(Veitchia_spiralis	Heterospathe_cagayanensis))))))))	(Phoenix_dactylifera	Serenoa_repens)))	Kingia_australis);
((Phoenix_dactylifera	(Serenoa_repens	(Sabal_domingensis	((((Nypa_fruticans	(Pseudophoenix_vinifera	Chamaedorea_seifrizii))	Geonoma_undata)	((((Manicaria_saccifera	(Calamus_caryotoides	Pelagodoxa_henryana))	((Prestoea_acuminata	(Oenocarpus_minor	Oenocarpus_bataua))	(Dictyosperma_album	((Burretiokentia_grandiflora	Hydriastele_microspadix)	((Dypsis_decaryi	Kentiopsis_piersoniorum)	(Veitchia_spiralis	Heterospathe_cagayanensis))))))	(Orania_palindan	Sclerosperma_profizianum))	((((Reinhardtia_latisecta	Reinhardtia_paiewonskiana)	Reinhardtia_simplex)	(((Elaeis_guineensis	Elaeis_oleifera)	Bactris_major)	Attalea_speciosa))	(Iriartea_deltoidea	Roystonea_regia))))	Podococcus_barteri))))	Kingia_australis);
((Pseudophoenix_vinifera	((Chamaedorea_seifrizii	(((Geonoma_undata	(Orania_palindan	Sclerosperma_profizianum))	((Manicaria_saccifera	Pelagodoxa_henryana)	((Prestoea_acuminata	((Oenocarpus_minor	Oenocarpus_bataua)	((((Veitchia_spiralis	Hydriastele_microspadix)	((Dictyosperma_album	Kentiopsis_piersoniorum)	Heterospathe_cagayanensis))	Dypsis_decaryi)	Burretiokentia_grandiflora)))	Nypa_fruticans)))	(Iriartea_deltoidea	(Roystonea_regia	(((Reinhardtia_latisecta	Reinhardtia_paiewonskiana)	Reinhardtia_simplex)	(((Elaeis_guineensis	Elaeis_oleifera)	Bactris_major)	Attalea_speciosa))))))	(((Phoenix_dactylifera	Serenoa_repens)	Sabal_domingensis)	(Calamus_caryotoides	Podococcus_barteri))))	Kingia_australis);
((Sabal_domingensis	(((Pseudophoenix_vinifera	((Chamaedorea_seifrizii	(Roystonea_regia	((((Reinhardtia_latisecta	Reinhardtia_paiewonskiana)	Reinhardtia_simplex)	(((Elaeis_guineensis	Elaeis_oleifera)	Bactris_major)	Attalea_speciosa))	Iriartea_deltoidea)))	(((Calamus_caryotoides	Podococcus_barteri)	Geonoma_undata)	(((Manicaria_saccifera	Pelagodoxa_henryana)	((Prestoea_acuminata	(Oenocarpus_bataua	Oenocarpus_minor))	((((Kentiopsis_piersoniorum	(Veitchia_spiralis	Heterospathe_cagayanensis))	(Hydriastele_microspadix	Burretiokentia_grandiflora))	Dictyosperma_album)	Dypsis_decaryi)))	(Orania_palindan	Sclerosperma_profizianum)))))	Nypa_fruticans)	(Phoenix_dactylifera	Serenoa_repens)))	Kingia_australis);
((Oenocarpus_bataua	(Oenocarpus_minor	(((Pelagodoxa_henryana	((Dictyosperma_album	Hydriastele_microspadix)	(((Kentiopsis_piersoniorum	(Veitchia_spiralis	Heterospathe_cagayanensis))	Burretiokentia_grandiflora)	Dypsis_decaryi)))	((((Chamaedorea_seifrizii	(Iriartea_deltoidea	(Roystonea_regia	(((Reinhardtia_latisecta	Reinhardtia_paiewonskiana)	Reinhardtia_simplex)	(((Elaeis_guineensis	Elaeis_oleifera)	Bactris_major)	Attalea_speciosa)))))	(Nypa_fruticans	((Sabal_domingensis	(Phoenix_dactylifera	Serenoa_repens))	Pseudophoenix_vinifera)))	((Orania_palindan	(Calamus_caryotoides	Podococcus_barteri))	Geonoma_undata))	(Manicaria_saccifera	Sclerosperma_profizianum)))	Prestoea_acuminata)))	Kingia_australis);
(((Phoenix_dactylifera	Serenoa_repens)	(((Roystonea_regia	((((Reinhardtia_latisecta	Reinhardtia_paiewonskiana)	Reinhardtia_simplex)	(((Elaeis_guineensis	Elaeis_oleifera)	Bactris_major)	Attalea_speciosa))	(Iriartea_deltoidea	Nypa_fruticans)))	((Pseudophoenix_vinifera	Chamaedorea_seifrizii)	((((Sclerosperma_profizianum	Orania_palindan)	(Calamus_caryotoides	Podococcus_barteri))	Geonoma_undata)	(Manicaria_saccifera	(((Dypsis_decaryi	(((Burretiokentia_grandiflora	Dictyosperma_album)	Hydriastele_microspadix)	(Kentiopsis_piersoniorum	(Veitchia_spiralis	Heterospathe_cagayanensis))))	(Prestoea_acuminata	(Oenocarpus_bataua	Oenocarpus_minor)))	Pelagodoxa_henryana)))))	Sabal_domingensis))	Kingia_australis);
((((Serenoa_repens	Phoenix_dactylifera)	Sabal_domingensis)	(((Dypsis_decaryi	Chamaedorea_seifrizii)	Pseudophoenix_vinifera)	(Iriartea_deltoidea	(((Attalea_speciosa	(((Elaeis_guineensis	Elaeis_oleifera)	Bactris_major)	(Reinhardtia_simplex	(Reinhardtia_latisecta	Reinhardtia_paiewonskiana))))	Roystonea_regia)	(((Nypa_fruticans	(Pelagodoxa_henryana	(Prestoea_acuminata	(((Dictyosperma_album	(Hydriastele_microspadix	(Kentiopsis_piersoniorum	(Veitchia_spiralis	Heterospathe_cagayanensis))))	Burretiokentia_grandiflora)	(Oenocarpus_bataua	Oenocarpus_minor)))))	Manicaria_saccifera)	(Geonoma_undata	((Calamus_caryotoides	Podococcus_barteri)	(Sclerosperma_profizianum	Orania_palindan))))))))	Kingia_australis);
((((((((Iriartea_deltoidea	Chamaedorea_seifrizii)	(((Reinhardtia_latisecta	(Reinhardtia_paiewonskiana	Reinhardtia_simplex))	(Attalea_speciosa	((Elaeis_guineensis	Elaeis_oleifera)	Bactris_major)))	Roystonea_regia))	(((Manicaria_saccifera	((Dictyosperma_album	(Hydriastele_microspadix	(Kentiopsis_piersoniorum	(Veitchia_spiralis	(Dypsis_decaryi	Heterospathe_cagayanensis)))))	((Pelagodoxa_henryana	(Oenocarpus_bataua	Oenocarpus_minor))	Prestoea_acuminata)))	(Geonoma_undata	((Calamus_caryotoides	Podococcus_barteri)	(Sclerosperma_profizianum	Orania_palindan))))	Burretiokentia_grandiflora))	Pseudophoenix_vinifera)	Nypa_fruticans)	(Sabal_domingensis	Phoenix_dactylifera))	Serenoa_repens)	Kingia_australis);
(((((((Iriartea_deltoidea	(((Reinhardtia_simplex	(Reinhardtia_latisecta	Reinhardtia_paiewonskiana))	(Attalea_speciosa	((Elaeis_guineensis	Elaeis_oleifera)	Bactris_major)))	Roystonea_regia))	Chamaedorea_seifrizii)	(((Pseudophoenix_vinifera	Geonoma_undata)	(((Pelagodoxa_henryana	Manicaria_saccifera)	(((Dypsis_decaryi	Dictyosperma_album)	(((Veitchia_spiralis	Heterospathe_cagayanensis)	Kentiopsis_piersoniorum)	(Burretiokentia_grandiflora	Hydriastele_microspadix)))	((Oenocarpus_bataua	Oenocarpus_minor)	Prestoea_acuminata)))	(Sclerosperma_profizianum	Orania_palindan)))	(Calamus_caryotoides	Podococcus_barteri)))	Nypa_fruticans)	Sabal_domingensis)	(Phoenix_dactylifera	Serenoa_repens))	Kingia_australis);
(((((Pseudophoenix_vinifera	Nypa_fruticans)	(((Iriartea_deltoidea	((Reinhardtia_simplex	(Reinhardtia_latisecta	Reinhardtia_paiewonskiana))	(Attalea_speciosa	((Elaeis_guineensis	Elaeis_oleifera)	Bactris_major))))	(Chamaedorea_seifrizii	Roystonea_regia))	((((Calamus_caryotoides	Podococcus_barteri)	(Sclerosperma_profizianum	Orania_palindan))	Geonoma_undata)	((Manicaria_saccifera	((Dypsis_decaryi	(Dictyosperma_album	((((Veitchia_spiralis	Heterospathe_cagayanensis)	Kentiopsis_piersoniorum)	Hydriastele_microspadix)	Burretiokentia_grandiflora)))	((Oenocarpus_bataua	Oenocarpus_minor)	Prestoea_acuminata)))	Pelagodoxa_henryana))))	Sabal_domingensis)	(Phoenix_dactylifera	Serenoa_repens))	Kingia_australis);
((((((Pseudophoenix_vinifera	Nypa_fruticans)	(Chamaedorea_seifrizii	((Iriartea_deltoidea	Roystonea_regia)	((Reinhardtia_simplex	(Reinhardtia_latisecta	Reinhardtia_paiewonskiana))	(Attalea_speciosa	((Elaeis_guineensis	Elaeis_oleifera)	Bactris_major))))))	((((Calamus_caryotoides	Podococcus_barteri)	(Sclerosperma_profizianum	Orania_palindan))	Geonoma_undata)	(Manicaria_saccifera	((Dypsis_decaryi	(Dictyosperma_album	(Hydriastele_microspadix	(Burretiokentia_grandiflora	((Veitchia_spiralis	Heterospathe_cagayanensis)	Kentiopsis_piersoniorum)))))	(Pelagodoxa_henryana	((Oenocarpus_bataua	Oenocarpus_minor)	Prestoea_acuminata))))))	Sabal_domingensis)	(Phoenix_dactylifera	Serenoa_repens))	Kingia_australis);
((((((((Podococcus_barteri	(Sclerosperma_profizianum	Orania_palindan))	(Calamus_caryotoides	Geonoma_undata))	(Manicaria_saccifera	((Hydriastele_microspadix	((Dypsis_decaryi	((Veitchia_spiralis	Heterospathe_cagayanensis)	Kentiopsis_piersoniorum))	(Burretiokentia_grandiflora	Dictyosperma_album)))	(Pelagodoxa_henryana	((Oenocarpus_bataua	Oenocarpus_minor)	Prestoea_acuminata)))))	(((Reinhardtia_simplex	(Reinhardtia_latisecta	Reinhardtia_paiewonskiana))	((Bactris_major	Attalea_speciosa)	(Elaeis_guineensis	Elaeis_oleifera)))	(Chamaedorea_seifrizii	((Roystonea_regia	Nypa_fruticans)	Iriartea_deltoidea))))	Pseudophoenix_vinifera)	Sabal_domingensis)	(Phoenix_dactylifera	Serenoa_repens))	Kingia_australis);
((((((((Sclerosperma_profizianum	Orania_palindan)	((Podococcus_barteri	Calamus_caryotoides)	Geonoma_undata))	((Pelagodoxa_henryana	Manicaria_saccifera)	((((Hydriastele_microspadix	((Veitchia_spiralis	Heterospathe_cagayanensis)	Kentiopsis_piersoniorum))	Dictyosperma_album)	Dypsis_decaryi)	((Oenocarpus_bataua	Oenocarpus_minor)	Prestoea_acuminata))))	((Nypa_fruticans	Pseudophoenix_vinifera)	(Chamaedorea_seifrizii	((Roystonea_regia	Iriartea_deltoidea)	((Reinhardtia_simplex	(Reinhardtia_latisecta	Reinhardtia_paiewonskiana))	((Bactris_major	(Elaeis_guineensis	Elaeis_oleifera))	Attalea_speciosa))))))	Burretiokentia_grandiflora)	Sabal_domingensis)	(Phoenix_dactylifera	Serenoa_repens))	Kingia_australis);
(((((((Geonoma_undata	((Sclerosperma_profizianum	Orania_palindan)	(Podococcus_barteri	Calamus_caryotoides)))	(Manicaria_saccifera	(Pelagodoxa_henryana	(((Hydriastele_microspadix	(Dypsis_decaryi	(Kentiopsis_piersoniorum	(Burretiokentia_grandiflora	(Veitchia_spiralis	Heterospathe_cagayanensis)))))	Dictyosperma_album)	((Oenocarpus_bataua	Oenocarpus_minor)	Prestoea_acuminata)))))	(Chamaedorea_seifrizii	((Roystonea_regia	Iriartea_deltoidea)	((Reinhardtia_simplex	(Reinhardtia_latisecta	Reinhardtia_paiewonskiana))	((Bactris_major	(Elaeis_guineensis	Elaeis_oleifera))	Attalea_speciosa)))))	(Pseudophoenix_vinifera	Nypa_fruticans))	Sabal_domingensis)	(Phoenix_dactylifera	Serenoa_repens))	Kingia_australis);
(((((Phoenix_dactylifera	Nypa_fruticans)	(Pseudophoenix_vinifera	(((Geonoma_undata	((Sclerosperma_profizianum	Orania_palindan)	(Podococcus_barteri	Calamus_caryotoides)))	((Pelagodoxa_henryana	Manicaria_saccifera)	((((Dypsis_decaryi	((Kentiopsis_piersoniorum	Dictyosperma_album)	Burretiokentia_grandiflora))	Hydriastele_microspadix)	(Veitchia_spiralis	Heterospathe_cagayanensis))	((Oenocarpus_bataua	Oenocarpus_minor)	Prestoea_acuminata))))	(((Reinhardtia_simplex	(Reinhardtia_latisecta	Reinhardtia_paiewonskiana))	((Bactris_major	(Elaeis_guineensis	Elaeis_oleifera))	Attalea_speciosa))	(Chamaedorea_seifrizii	(Roystonea_regia	Iriartea_deltoidea))))))	Sabal_domingensis)	Serenoa_repens)	Kingia_australis);
((((Phoenix_dactylifera	((((Chamaedorea_seifrizii	Pseudophoenix_vinifera)	((Roystonea_regia	Iriartea_deltoidea)	(Attalea_speciosa	((Reinhardtia_simplex	(Reinhardtia_latisecta	Reinhardtia_paiewonskiana))	(Bactris_major	(Elaeis_guineensis	Elaeis_oleifera))))))	((((((((Burretiokentia_grandiflora	Kentiopsis_piersoniorum)	Heterospathe_cagayanensis)	(Hydriastele_microspadix	Veitchia_spiralis))	Dictyosperma_album)	Dypsis_decaryi)	((Oenocarpus_bataua	Oenocarpus_minor)	((Pelagodoxa_henryana	Manicaria_saccifera)	Prestoea_acuminata)))	(Sclerosperma_profizianum	Orania_palindan))	(Geonoma_undata	(Podococcus_barteri	Calamus_caryotoides))))	Nypa_fruticans))	Sabal_domingensis)	Serenoa_repens)	Kingia_australis);
((Pseudophoenix_vinifera	(((Chamaedorea_seifrizii	(((Reinhardtia_simplex	(Reinhardtia_paiewonskiana	Reinhardtia_latisecta))	(Attalea_speciosa	(Bactris_major	(Elaeis_guineensis	Elaeis_oleifera))))	(Roystonea_regia	Iriartea_deltoidea)))	(Nypa_fruticans	((Geonoma_undata	((Calamus_caryotoides	Podococcus_barteri)	(Orania_palindan	Sclerosperma_profizianum)))	((Pelagodoxa_henryana	(((Oenocarpus_bataua	Oenocarpus_minor)	Prestoea_acuminata)	((((Kentiopsis_piersoniorum	Burretiokentia_grandiflora)	Dictyosperma_album)	(Dypsis_decaryi	(Hydriastele_microspadix	Veitchia_spiralis)))	Heterospathe_cagayanensis)))	Manicaria_saccifera))))	(Sabal_domingensis	(Serenoa_repens	Phoenix_dactylifera))))	Kingia_australis);
((Pseudophoenix_vinifera	(((((Roystonea_regia	Chamaedorea_seifrizii)	((Attalea_speciosa	((Bactris_major	(Elaeis_guineensis	Elaeis_oleifera))	(Reinhardtia_simplex	(Reinhardtia_paiewonskiana	Reinhardtia_latisecta))))	Iriartea_deltoidea))	((Geonoma_undata	(Podococcus_barteri	Calamus_caryotoides))	((Orania_palindan	Sclerosperma_profizianum)	(((Pelagodoxa_henryana	((Oenocarpus_bataua	Oenocarpus_minor)	Prestoea_acuminata))	(((Burretiokentia_grandiflora	Dictyosperma_album)	((Hydriastele_microspadix	Veitchia_spiralis)	(Kentiopsis_piersoniorum	Heterospathe_cagayanensis)))	Dypsis_decaryi))	Manicaria_saccifera))))	Nypa_fruticans)	(Sabal_domingensis	(Serenoa_repens	Phoenix_dactylifera))))	Kingia_australis);
((Sabal_domingensis	((Serenoa_repens	Phoenix_dactylifera)	(Pseudophoenix_vinifera	((Chamaedorea_seifrizii	(((Nypa_fruticans	(((Reinhardtia_paiewonskiana	Reinhardtia_latisecta)	Reinhardtia_simplex)	((Bactris_major	(Elaeis_guineensis	Elaeis_oleifera))	Attalea_speciosa)))	Roystonea_regia)	Iriartea_deltoidea))	(Burretiokentia_grandiflora	((((Pelagodoxa_henryana	((Oenocarpus_bataua	Oenocarpus_minor)	Prestoea_acuminata))	((Dypsis_decaryi	((Veitchia_spiralis	Heterospathe_cagayanensis)	Kentiopsis_piersoniorum))	(Dictyosperma_album	Hydriastele_microspadix)))	Manicaria_saccifera)	(Geonoma_undata	((Podococcus_barteri	(Orania_palindan	Sclerosperma_profizianum))	Calamus_caryotoides))))))))	Kingia_australis);
((Phoenix_dactylifera	(((Pseudophoenix_vinifera	((Chamaedorea_seifrizii	(((((Reinhardtia_latisecta	Reinhardtia_paiewonskiana)	Reinhardtia_simplex)	((Bactris_major	(Elaeis_guineensis	Elaeis_oleifera))	Attalea_speciosa))	Roystonea_regia)	Iriartea_deltoidea))	(((Pelagodoxa_henryana	(((Oenocarpus_bataua	Oenocarpus_minor)	Prestoea_acuminata)	(Dypsis_decaryi	(((Burretiokentia_grandiflora	Hydriastele_microspadix)	((Veitchia_spiralis	Heterospathe_cagayanensis)	Kentiopsis_piersoniorum))	Dictyosperma_album))))	Manicaria_saccifera)	(Geonoma_undata	((Calamus_caryotoides	Podococcus_barteri)	(Orania_palindan	Sclerosperma_profizianum))))))	Nypa_fruticans)	(Serenoa_repens	Sabal_domingensis)))	Kingia_australis);
(((Iriartea_deltoidea	(((((((Oenocarpus_bataua	Oenocarpus_minor)	Prestoea_acuminata)	(Dypsis_decaryi	(((Burretiokentia_grandiflora	Hydriastele_microspadix)	((Veitchia_spiralis	Heterospathe_cagayanensis)	Kentiopsis_piersoniorum))	Dictyosperma_album)))	((Calamus_caryotoides	Pelagodoxa_henryana)	Manicaria_saccifera))	((Geonoma_undata	(Sclerosperma_profizianum	Podococcus_barteri))	Orania_palindan))	((((Reinhardtia_latisecta	Reinhardtia_paiewonskiana)	Reinhardtia_simplex)	((Bactris_major	(Elaeis_guineensis	Elaeis_oleifera))	Attalea_speciosa))	(Nypa_fruticans	Roystonea_regia)))	(Pseudophoenix_vinifera	Chamaedorea_seifrizii)))	((Phoenix_dactylifera	Serenoa_repens)	Sabal_domingensis))	Kingia_australis);
((Pseudophoenix_vinifera	((Nypa_fruticans	((((Podococcus_barteri	(Orania_palindan	Sclerosperma_profizianum))	(Calamus_caryotoides	Geonoma_undata))	((Pelagodoxa_henryana	(((Oenocarpus_bataua	Oenocarpus_minor)	Prestoea_acuminata)	(((Burretiokentia_grandiflora	(((Veitchia_spiralis	Heterospathe_cagayanensis)	Kentiopsis_piersoniorum)	Hydriastele_microspadix))	Dypsis_decaryi)	Dictyosperma_album)))	Manicaria_saccifera))	((Iriartea_deltoidea	(((Reinhardtia_latisecta	Reinhardtia_paiewonskiana)	Reinhardtia_simplex)	((Bactris_major	(Elaeis_guineensis	Elaeis_oleifera))	Attalea_speciosa)))	(Chamaedorea_seifrizii	Roystonea_regia))))	(Phoenix_dactylifera	(Serenoa_repens	Sabal_domingensis))))	Kingia_australis);
(((Phoenix_dactylifera	Serenoa_repens)	((Nypa_fruticans	((((((Orania_palindan	Sclerosperma_profizianum)	((((Pelagodoxa_henryana	(Oenocarpus_bataua	Oenocarpus_minor))	Prestoea_acuminata)	(((Dypsis_decaryi	((Veitchia_spiralis	Heterospathe_cagayanensis)	Kentiopsis_piersoniorum))	Hydriastele_microspadix)	Dictyosperma_album))	Manicaria_saccifera))	Geonoma_undata)	Podococcus_barteri)	(((Roystonea_regia	(((Reinhardtia_latisecta	Reinhardtia_paiewonskiana)	Reinhardtia_simplex)	((Bactris_major	(Elaeis_guineensis	Elaeis_oleifera))	Attalea_speciosa)))	Iriartea_deltoidea)	Chamaedorea_seifrizii))	(Burretiokentia_grandiflora	(Calamus_caryotoides	Pseudophoenix_vinifera))))	Sabal_domingensis))	Kingia_australis);
((Pseudophoenix_vinifera	(((Sabal_domingensis	(Phoenix_dactylifera	Serenoa_repens))	Nypa_fruticans)	((((Geonoma_undata	((Orania_palindan	Sclerosperma_profizianum)	(Calamus_caryotoides	Podococcus_barteri)))	((Pelagodoxa_henryana	((Oenocarpus_bataua	Oenocarpus_minor)	((Veitchia_spiralis	(Dypsis_decaryi	Heterospathe_cagayanensis))	(((Kentiopsis_piersoniorum	Dictyosperma_album)	Burretiokentia_grandiflora)	Hydriastele_microspadix))))	(Prestoea_acuminata	Manicaria_saccifera)))	((((Reinhardtia_latisecta	Reinhardtia_paiewonskiana)	Reinhardtia_simplex)	((Bactris_major	(Elaeis_guineensis	Elaeis_oleifera))	Attalea_speciosa))	(Iriartea_deltoidea	Roystonea_regia)))	Chamaedorea_seifrizii)))	Kingia_australis);
((Attalea_speciosa	(((Iriartea_deltoidea	(((((Phoenix_dactylifera	(Serenoa_repens	Sabal_domingensis))	Nypa_fruticans)	(Chamaedorea_seifrizii	Pseudophoenix_vinifera))	((Geonoma_undata	((Orania_palindan	Sclerosperma_profizianum)	(Calamus_caryotoides	Podococcus_barteri)))	((((Oenocarpus_bataua	Oenocarpus_minor)	(((Veitchia_spiralis	Heterospathe_cagayanensis)	(Dypsis_decaryi	((Kentiopsis_piersoniorum	Dictyosperma_album)	Burretiokentia_grandiflora)))	Hydriastele_microspadix))	Prestoea_acuminata)	(Pelagodoxa_henryana	Manicaria_saccifera))))	Roystonea_regia))	((Reinhardtia_latisecta	Reinhardtia_paiewonskiana)	Reinhardtia_simplex))	(Bactris_major	(Elaeis_guineensis	Elaeis_oleifera))))	Kingia_australis);
(((Phoenix_dactylifera	Serenoa_repens)	(Sabal_domingensis	(Nypa_fruticans	(Pseudophoenix_vinifera	(((Geonoma_undata	((Orania_palindan	Sclerosperma_profizianum)	Podococcus_barteri))	((((Oenocarpus_bataua	Oenocarpus_minor)	((((Kentiopsis_piersoniorum	((Dypsis_decaryi	Veitchia_spiralis)	Heterospathe_cagayanensis))	Burretiokentia_grandiflora)	Hydriastele_microspadix)	Dictyosperma_album))	Prestoea_acuminata)	(Manicaria_saccifera	(Calamus_caryotoides	Pelagodoxa_henryana))))	(Chamaedorea_seifrizii	(Roystonea_regia	((((Reinhardtia_latisecta	Reinhardtia_paiewonskiana)	Reinhardtia_simplex)	((Bactris_major	(Elaeis_guineensis	Elaeis_oleifera))	Attalea_speciosa))	Iriartea_deltoidea))))))))	Kingia_australis);
((Pseudophoenix_vinifera	(((Chamaedorea_seifrizii	(((((Reinhardtia_latisecta	Reinhardtia_paiewonskiana)	Reinhardtia_simplex)	(Attalea_speciosa	(Bactris_major	(Elaeis_oleifera	Elaeis_guineensis))))	Iriartea_deltoidea)	Roystonea_regia))	(((Podococcus_barteri	(Sclerosperma_profizianum	Geonoma_undata))	(((Prestoea_acuminata	(Oenocarpus_bataua	Oenocarpus_minor))	(((Hydriastele_microspadix	(Veitchia_spiralis	((Heterospathe_cagayanensis	Kentiopsis_piersoniorum)	Burretiokentia_grandiflora)))	Dypsis_decaryi)	Dictyosperma_album))	((Calamus_caryotoides	Pelagodoxa_henryana)	Manicaria_saccifera)))	Orania_palindan))	((Sabal_domingensis	(Serenoa_repens	Phoenix_dactylifera))	Nypa_fruticans)))	Kingia_australis);
(((((Reinhardtia_latisecta	Reinhardtia_paiewonskiana)	Reinhardtia_simplex)	(Attalea_speciosa	(Bactris_major	(Elaeis_oleifera	Elaeis_guineensis))))	((Roystonea_regia	(Iriartea_deltoidea	((((Geonoma_undata	(Sclerosperma_profizianum	((Calamus_caryotoides	Podococcus_barteri)	Orania_palindan)))	((Pelagodoxa_henryana	((Prestoea_acuminata	(Oenocarpus_bataua	Oenocarpus_minor))	(((Dictyosperma_album	Burretiokentia_grandiflora)	Hydriastele_microspadix)	(((Veitchia_spiralis	Heterospathe_cagayanensis)	Kentiopsis_piersoniorum)	Dypsis_decaryi))))	Manicaria_saccifera))	((Sabal_domingensis	(Serenoa_repens	Phoenix_dactylifera))	Pseudophoenix_vinifera))	Chamaedorea_seifrizii)))	Nypa_fruticans))	Kingia_australis);
(((Sabal_domingensis	(Serenoa_repens	Phoenix_dactylifera))	((Nypa_fruticans	Pseudophoenix_vinifera)	((Chamaedorea_seifrizii	((Attalea_speciosa	((Bactris_major	(Elaeis_oleifera	Elaeis_guineensis))	((Reinhardtia_latisecta	Reinhardtia_paiewonskiana)	Reinhardtia_simplex)))	(Roystonea_regia	Iriartea_deltoidea)))	((Geonoma_undata	(Sclerosperma_profizianum	(Podococcus_barteri	Orania_palindan)))	((((Calamus_caryotoides	Pelagodoxa_henryana)	(Prestoea_acuminata	(Oenocarpus_bataua	Oenocarpus_minor)))	((Dictyosperma_album	(Hydriastele_microspadix	(Burretiokentia_grandiflora	((Veitchia_spiralis	Heterospathe_cagayanensis)	Kentiopsis_piersoniorum))))	Dypsis_decaryi))	Manicaria_saccifera)))))	Kingia_australis);
((((Serenoa_repens	Phoenix_dactylifera)	Sabal_domingensis)	(Nypa_fruticans	(((((Calamus_caryotoides	Podococcus_barteri)	(Sclerosperma_profizianum	Orania_palindan))	(Pseudophoenix_vinifera	((Pelagodoxa_henryana	Manicaria_saccifera)	(((Burretiokentia_grandiflora	Dictyosperma_album)	(Hydriastele_microspadix	((Dypsis_decaryi	(Veitchia_spiralis	Heterospathe_cagayanensis))	Kentiopsis_piersoniorum)))	(Prestoea_acuminata	(Oenocarpus_bataua	Oenocarpus_minor))))))	((((Reinhardtia_latisecta	Reinhardtia_paiewonskiana)	Reinhardtia_simplex)	(Attalea_speciosa	(Bactris_major	(Elaeis_oleifera	Elaeis_guineensis))))	(Chamaedorea_seifrizii	(Roystonea_regia	Iriartea_deltoidea))))	Geonoma_undata)))	Kingia_australis);
((Pseudophoenix_vinifera	((Manicaria_saccifera	(((((Kentiopsis_piersoniorum	Burretiokentia_grandiflora)	Dictyosperma_album)	((Hydriastele_microspadix	(Dypsis_decaryi	Veitchia_spiralis))	Heterospathe_cagayanensis))	(Oenocarpus_bataua	(Oenocarpus_minor	Prestoea_acuminata)))	((((((((Reinhardtia_latisecta	Reinhardtia_paiewonskiana)	Reinhardtia_simplex)	(Attalea_speciosa	(Bactris_major	(Elaeis_oleifera	Elaeis_guineensis))))	Iriartea_deltoidea)	Roystonea_regia)	Chamaedorea_seifrizii)	(((Serenoa_repens	Phoenix_dactylifera)	Sabal_domingensis)	Nypa_fruticans))	((Geonoma_undata	Podococcus_barteri)	(Sclerosperma_profizianum	Orania_palindan)))))	(Pelagodoxa_henryana	Calamus_caryotoides)))	Kingia_australis);
((Attalea_speciosa	((Chamaedorea_seifrizii	(Bactris_major	(Elaeis_oleifera	Elaeis_guineensis)))	((Iriartea_deltoidea	(Roystonea_regia	((((Serenoa_repens	Phoenix_dactylifera)	Sabal_domingensis)	(Pseudophoenix_vinifera	Nypa_fruticans))	(((Sclerosperma_profizianum	Orania_palindan)	(((Calamus_caryotoides	Manicaria_saccifera)	(((Hydriastele_microspadix	(Veitchia_spiralis	Heterospathe_cagayanensis))	(Burretiokentia_grandiflora	(Dypsis_decaryi	(Kentiopsis_piersoniorum	Dictyosperma_album))))	((Oenocarpus_bataua	Oenocarpus_minor)	Prestoea_acuminata)))	Pelagodoxa_henryana))	(Geonoma_undata	Podococcus_barteri)))))	((Reinhardtia_latisecta	Reinhardtia_paiewonskiana)	Reinhardtia_simplex))))	Kingia_australis);
((((Serenoa_repens	Phoenix_dactylifera)	Sabal_domingensis)	((Pseudophoenix_vinifera	Nypa_fruticans)	((((Sclerosperma_profizianum	Orania_palindan)	(((Pelagodoxa_henryana	Calamus_caryotoides)	Manicaria_saccifera)	(((((Kentiopsis_piersoniorum	((Burretiokentia_grandiflora	Veitchia_spiralis)	Heterospathe_cagayanensis))	Dypsis_decaryi)	Hydriastele_microspadix)	Dictyosperma_album)	(Oenocarpus_bataua	(Oenocarpus_minor	Prestoea_acuminata)))))	(Geonoma_undata	Podococcus_barteri))	(((((Reinhardtia_latisecta	Reinhardtia_paiewonskiana)	Reinhardtia_simplex)	(Attalea_speciosa	(Bactris_major	(Elaeis_oleifera	Elaeis_guineensis))))	(Iriartea_deltoidea	Roystonea_regia))	Chamaedorea_seifrizii))))	Kingia_australis);
((((Serenoa_repens	Phoenix_dactylifera)	Sabal_domingensis)	(Pseudophoenix_vinifera	((Iriartea_deltoidea	(Roystonea_regia	(((Reinhardtia_latisecta	Reinhardtia_paiewonskiana)	Reinhardtia_simplex)	((Nypa_fruticans	Attalea_speciosa)	(Bactris_major	(Elaeis_oleifera	Elaeis_guineensis))))))	((Geonoma_undata	((Chamaedorea_seifrizii	Sclerosperma_profizianum)	(Podococcus_barteri	Orania_palindan)))	(((Calamus_caryotoides	Manicaria_saccifera)	Pelagodoxa_henryana)	(((((Kentiopsis_piersoniorum	(Heterospathe_cagayanensis	(Veitchia_spiralis	Dypsis_decaryi)))	Burretiokentia_grandiflora)	Dictyosperma_album)	Hydriastele_microspadix)	(Oenocarpus_bataua	(Oenocarpus_minor	Prestoea_acuminata))))))))	Kingia_australis);
((Iriartea_deltoidea	(((Reinhardtia_latisecta	Reinhardtia_paiewonskiana)	Reinhardtia_simplex)	((Bactris_major	Attalea_speciosa)	((Elaeis_oleifera	Elaeis_guineensis)	(((((Geonoma_undata	((Burretiokentia_grandiflora	Sclerosperma_profizianum)	Orania_palindan))	(Calamus_caryotoides	Podococcus_barteri))	(Manicaria_saccifera	(((Oenocarpus_bataua	Oenocarpus_minor)	Prestoea_acuminata)	(((Hydriastele_microspadix	(Kentiopsis_piersoniorum	(Heterospathe_cagayanensis	Veitchia_spiralis)))	Dictyosperma_album)	(Pelagodoxa_henryana	Dypsis_decaryi)))))	((Nypa_fruticans	((Serenoa_repens	Phoenix_dactylifera)	Sabal_domingensis))	(Chamaedorea_seifrizii	Pseudophoenix_vinifera)))	Roystonea_regia)))))	Kingia_australis);
((Sabal_domingensis	(((((((Sclerosperma_profizianum	Orania_palindan)	(((Calamus_caryotoides	Pelagodoxa_henryana)	Manicaria_saccifera)	(((Oenocarpus_bataua	Oenocarpus_minor)	Prestoea_acuminata)	(Dypsis_decaryi	(((Kentiopsis_piersoniorum	Dictyosperma_album)	(Heterospathe_cagayanensis	Veitchia_spiralis))	(Hydriastele_microspadix	Burretiokentia_grandiflora))))))	(Geonoma_undata	Podococcus_barteri))	(Chamaedorea_seifrizii	Pseudophoenix_vinifera))	(Roystonea_regia	((((Reinhardtia_latisecta	Reinhardtia_paiewonskiana)	Reinhardtia_simplex)	(Attalea_speciosa	(Bactris_major	(Elaeis_oleifera	Elaeis_guineensis))))	Iriartea_deltoidea)))	Nypa_fruticans)	(Serenoa_repens	Phoenix_dactylifera)))	Kingia_australis);
((((Pseudophoenix_vinifera	(((Geonoma_undata	((Calamus_caryotoides	Podococcus_barteri)	(Sclerosperma_profizianum	Orania_palindan)))	((Manicaria_saccifera	Pelagodoxa_henryana)	((Prestoea_acuminata	(Oenocarpus_bataua	Oenocarpus_minor))	((Hydriastele_microspadix	((Burretiokentia_grandiflora	Kentiopsis_piersoniorum)	(Veitchia_spiralis	Heterospathe_cagayanensis)))	(Dypsis_decaryi	Dictyosperma_album)))))	(Chamaedorea_seifrizii	((((Reinhardtia_paiewonskiana	Reinhardtia_latisecta)	Reinhardtia_simplex)	(Attalea_speciosa	(Bactris_major	(Elaeis_guineensis	Elaeis_oleifera))))	(Roystonea_regia	Iriartea_deltoidea)))))	Nypa_fruticans)	((Serenoa_repens	Phoenix_dactylifera)	Sabal_domingensis))	Kingia_australis);
((((Iriartea_deltoidea	((((Reinhardtia_paiewonskiana	Reinhardtia_latisecta)	Reinhardtia_simplex)	(Attalea_speciosa	(Bactris_major	(Elaeis_guineensis	Elaeis_oleifera))))	Roystonea_regia))	Chamaedorea_seifrizii)	((Pseudophoenix_vinifera	((Serenoa_repens	Phoenix_dactylifera)	Sabal_domingensis))	((Orania_palindan	((Sclerosperma_profizianum	Geonoma_undata)	Podococcus_barteri))	((Nypa_fruticans	((Prestoea_acuminata	(Oenocarpus_bataua	Oenocarpus_minor))	(Dypsis_decaryi	(((Burretiokentia_grandiflora	Hydriastele_microspadix)	(Kentiopsis_piersoniorum	(Veitchia_spiralis	Heterospathe_cagayanensis)))	Dictyosperma_album))))	((Calamus_caryotoides	Pelagodoxa_henryana)	Manicaria_saccifera)))))	Kingia_australis);
(((Sabal_domingensis	(Serenoa_repens	Phoenix_dactylifera))	((((Geonoma_undata	((Calamus_caryotoides	Podococcus_barteri)	(Orania_palindan	Sclerosperma_profizianum)))	(Manicaria_saccifera	((Prestoea_acuminata	(Oenocarpus_bataua	Oenocarpus_minor))	(((Hydriastele_microspadix	Burretiokentia_grandiflora)	(Dictyosperma_album	Kentiopsis_piersoniorum))	(Veitchia_spiralis	(Pelagodoxa_henryana	(Dypsis_decaryi	Heterospathe_cagayanensis)))))))	((Roystonea_regia	(Iriartea_deltoidea	(((Reinhardtia_paiewonskiana	Reinhardtia_latisecta)	Reinhardtia_simplex)	(Attalea_speciosa	(Bactris_major	(Elaeis_guineensis	Elaeis_oleifera))))))	(Pseudophoenix_vinifera	Chamaedorea_seifrizii)))	Nypa_fruticans))	Kingia_australis);
(((Sabal_domingensis	(Serenoa_repens	Phoenix_dactylifera))	(((((Geonoma_undata	((Podococcus_barteri	Orania_palindan)	Sclerosperma_profizianum))	(((Pelagodoxa_henryana	Calamus_caryotoides)	Manicaria_saccifera)	((Prestoea_acuminata	(Oenocarpus_bataua	Oenocarpus_minor))	(((((Kentiopsis_piersoniorum	Heterospathe_cagayanensis)	(Hydriastele_microspadix	Veitchia_spiralis))	Dictyosperma_album)	Burretiokentia_grandiflora)	Dypsis_decaryi))))	((Iriartea_deltoidea	((((Reinhardtia_paiewonskiana	Reinhardtia_latisecta)	Reinhardtia_simplex)	(Attalea_speciosa	(Bactris_major	(Elaeis_guineensis	Elaeis_oleifera))))	Roystonea_regia))	Chamaedorea_seifrizii))	Pseudophoenix_vinifera)	Nypa_fruticans))	Kingia_australis);
((((Sabal_domingensis	Phoenix_dactylifera)	Serenoa_repens)	((Pseudophoenix_vinifera	Nypa_fruticans)	(((((Orania_palindan	Sclerosperma_profizianum)	Podococcus_barteri)	Geonoma_undata)	(((Pelagodoxa_henryana	Calamus_caryotoides)	Manicaria_saccifera)	((Prestoea_acuminata	(Oenocarpus_bataua	Oenocarpus_minor))	(((Kentiopsis_piersoniorum	(Heterospathe_cagayanensis	Veitchia_spiralis))	(Dictyosperma_album	(Hydriastele_microspadix	Burretiokentia_grandiflora)))	Dypsis_decaryi))))	(Chamaedorea_seifrizii	(Roystonea_regia	(Iriartea_deltoidea	(((Reinhardtia_paiewonskiana	Reinhardtia_latisecta)	Reinhardtia_simplex)	(Attalea_speciosa	(Bactris_major	(Elaeis_guineensis	Elaeis_oleifera))))))))))	Kingia_australis);
((Pseudophoenix_vinifera	((Chamaedorea_seifrizii	(Roystonea_regia	(Iriartea_deltoidea	(((Reinhardtia_paiewonskiana	Reinhardtia_latisecta)	Reinhardtia_simplex)	(Attalea_speciosa	(Bactris_major	(Elaeis_guineensis	Elaeis_oleifera)))))))	(((Sabal_domingensis	(Phoenix_dactylifera	Serenoa_repens))	Nypa_fruticans)	(((Sclerosperma_profizianum	((Calamus_caryotoides	Podococcus_barteri)	Geonoma_undata))	Orania_palindan)	((Manicaria_saccifera	(Pelagodoxa_henryana	(((((Dictyosperma_album	Kentiopsis_piersoniorum)	(Hydriastele_microspadix	Veitchia_spiralis))	Heterospathe_cagayanensis)	Burretiokentia_grandiflora)	Dypsis_decaryi)))	(Prestoea_acuminata	(Oenocarpus_bataua	Oenocarpus_minor)))))))	Kingia_australis);
((Pseudophoenix_vinifera	((((((Calamus_caryotoides	Podococcus_barteri)	Geonoma_undata)	(Orania_palindan	Sclerosperma_profizianum))	((((Hydriastele_microspadix	((Kentiopsis_piersoniorum	(Burretiokentia_grandiflora	(Veitchia_spiralis	Heterospathe_cagayanensis)))	Dictyosperma_album))	Dypsis_decaryi)	(Prestoea_acuminata	(Oenocarpus_bataua	Oenocarpus_minor)))	(Manicaria_saccifera	Pelagodoxa_henryana)))	(Chamaedorea_seifrizii	(Roystonea_regia	((Nypa_fruticans	Attalea_speciosa)	(((Bactris_major	(Elaeis_guineensis	Elaeis_oleifera))	((Reinhardtia_paiewonskiana	Reinhardtia_latisecta)	Reinhardtia_simplex))	Iriartea_deltoidea)))))	(Sabal_domingensis	(Phoenix_dactylifera	Serenoa_repens))))	Kingia_australis);
((Pseudophoenix_vinifera	((((((((Veitchia_spiralis	Heterospathe_cagayanensis)	((Kentiopsis_piersoniorum	Dictyosperma_album)	Burretiokentia_grandiflora))	Hydriastele_microspadix)	(Oenocarpus_bataua	Oenocarpus_minor))	((Prestoea_acuminata	Manicaria_saccifera)	(Dypsis_decaryi	Pelagodoxa_henryana)))	(((Calamus_caryotoides	Podococcus_barteri)	(Sclerosperma_profizianum	Geonoma_undata))	Orania_palindan))	(Chamaedorea_seifrizii	(Roystonea_regia	(((Attalea_speciosa	(Bactris_major	(Elaeis_guineensis	Elaeis_oleifera)))	((Reinhardtia_paiewonskiana	Reinhardtia_latisecta)	Reinhardtia_simplex))	Iriartea_deltoidea))))	(Nypa_fruticans	(Sabal_domingensis	(Phoenix_dactylifera	Serenoa_repens)))))	Kingia_australis);
((Sabal_domingensis	((Phoenix_dactylifera	Serenoa_repens)	(((Roystonea_regia	(((Attalea_speciosa	(Bactris_major	(Elaeis_guineensis	Elaeis_oleifera)))	((Reinhardtia_paiewonskiana	Reinhardtia_latisecta)	Reinhardtia_simplex))	Iriartea_deltoidea))	((Pseudophoenix_vinifera	Chamaedorea_seifrizii)	((((((Hydriastele_microspadix	(Dypsis_decaryi	(((Veitchia_spiralis	Heterospathe_cagayanensis)	Kentiopsis_piersoniorum)	Burretiokentia_grandiflora)))	Dictyosperma_album)	(Oenocarpus_bataua	(Prestoea_acuminata	Oenocarpus_minor)))	Manicaria_saccifera)	Pelagodoxa_henryana)	((Sclerosperma_profizianum	Orania_palindan)	(Geonoma_undata	(Calamus_caryotoides	Podococcus_barteri))))))	Nypa_fruticans)))	Kingia_australis);
(((Pseudophoenix_vinifera	(((Chamaedorea_seifrizii	(Iriartea_deltoidea	((Attalea_speciosa	((Bactris_major	(Elaeis_guineensis	Elaeis_oleifera))	((Reinhardtia_paiewonskiana	Reinhardtia_latisecta)	Reinhardtia_simplex)))	Roystonea_regia)))	(((Pelagodoxa_henryana	(((Oenocarpus_bataua	Oenocarpus_minor)	Prestoea_acuminata)	(Dypsis_decaryi	(Hydriastele_microspadix	((Veitchia_spiralis	Heterospathe_cagayanensis)	((Dictyosperma_album	Kentiopsis_piersoniorum)	Burretiokentia_grandiflora))))))	Manicaria_saccifera)	((Sclerosperma_profizianum	Orania_palindan)	(Geonoma_undata	(Calamus_caryotoides	Podococcus_barteri)))))	Nypa_fruticans))	((Phoenix_dactylifera	Serenoa_repens)	Sabal_domingensis))	Kingia_australis);
((Attalea_speciosa	(((((((Sabal_domingensis	(Serenoa_repens	Phoenix_dactylifera))	((Geonoma_undata	(Podococcus_barteri	(Orania_palindan	Sclerosperma_profizianum)))	(Chamaedorea_seifrizii	Pseudophoenix_vinifera)))	((Calamus_caryotoides	Nypa_fruticans)	((((Dypsis_decaryi	(Veitchia_spiralis	Heterospathe_cagayanensis))	((Hydriastele_microspadix	Burretiokentia_grandiflora)	(Dictyosperma_album	Kentiopsis_piersoniorum)))	((Oenocarpus_minor	Oenocarpus_bataua)	Prestoea_acuminata))	(Pelagodoxa_henryana	Manicaria_saccifera))))	Roystonea_regia)	Iriartea_deltoidea)	(Reinhardtia_simplex	(Reinhardtia_latisecta	Reinhardtia_paiewonskiana)))	(Bactris_major	(Elaeis_oleifera	Elaeis_guineensis))))	Kingia_australis);
(((Serenoa_repens	Phoenix_dactylifera)	((Pseudophoenix_vinifera	(Nypa_fruticans	((Chamaedorea_seifrizii	(Roystonea_regia	(Iriartea_deltoidea	((Reinhardtia_simplex	(Reinhardtia_latisecta	Reinhardtia_paiewonskiana))	((Bactris_major	(Elaeis_oleifera	Elaeis_guineensis))	Attalea_speciosa)))))	((((((Burretiokentia_grandiflora	(Hydriastele_microspadix	(Kentiopsis_piersoniorum	(Veitchia_spiralis	Heterospathe_cagayanensis))))	Dypsis_decaryi)	Dictyosperma_album)	((Oenocarpus_minor	Oenocarpus_bataua)	Prestoea_acuminata))	(Manicaria_saccifera	Pelagodoxa_henryana))	(Geonoma_undata	((Calamus_caryotoides	Podococcus_barteri)	(Orania_palindan	Sclerosperma_profizianum)))))))	Sabal_domingensis))	Kingia_australis);
((Attalea_speciosa	(((Reinhardtia_simplex	(Reinhardtia_latisecta	Reinhardtia_paiewonskiana))	(Bactris_major	(Elaeis_oleifera	Elaeis_guineensis)))	((((((((((Hydriastele_microspadix	Burretiokentia_grandiflora)	((Kentiopsis_piersoniorum	(Veitchia_spiralis	Heterospathe_cagayanensis))	Dictyosperma_album))	Dypsis_decaryi)	((Oenocarpus_minor	Oenocarpus_bataua)	Prestoea_acuminata))	(Pseudophoenix_vinifera	((Pelagodoxa_henryana	Calamus_caryotoides)	Manicaria_saccifera)))	(Geonoma_undata	((Podococcus_barteri	Orania_palindan)	Sclerosperma_profizianum)))	((Sabal_domingensis	(Serenoa_repens	Phoenix_dactylifera))	Nypa_fruticans))	Chamaedorea_seifrizii)	Roystonea_regia)	Iriartea_deltoidea)))	Kingia_australis);
(((Sabal_domingensis	(Serenoa_repens	Phoenix_dactylifera))	((Nypa_fruticans	((Chamaedorea_seifrizii	(Roystonea_regia	(Iriartea_deltoidea	((Reinhardtia_simplex	(Reinhardtia_latisecta	Reinhardtia_paiewonskiana))	((Bactris_major	(Elaeis_oleifera	Elaeis_guineensis))	Attalea_speciosa)))))	(((((((Hydriastele_microspadix	(Burretiokentia_grandiflora	(Kentiopsis_piersoniorum	(Veitchia_spiralis	Heterospathe_cagayanensis))))	Dictyosperma_album)	Dypsis_decaryi)	((Oenocarpus_minor	Oenocarpus_bataua)	Prestoea_acuminata))	(Pelagodoxa_henryana	Calamus_caryotoides))	Manicaria_saccifera)	(Geonoma_undata	(Podococcus_barteri	(Orania_palindan	Sclerosperma_profizianum))))))	Pseudophoenix_vinifera))	Kingia_australis);
((Serenoa_repens	(Phoenix_dactylifera	((Nypa_fruticans	((Geonoma_undata	((((Pelagodoxa_henryana	(((Veitchia_spiralis	Heterospathe_cagayanensis)	(Dypsis_decaryi	(Kentiopsis_piersoniorum	Dictyosperma_album)))	(Burretiokentia_grandiflora	Hydriastele_microspadix)))	((Oenocarpus_minor	Oenocarpus_bataua)	Prestoea_acuminata))	Manicaria_saccifera)	((Calamus_caryotoides	Podococcus_barteri)	(Orania_palindan	Sclerosperma_profizianum))))	((((Reinhardtia_simplex	(Reinhardtia_latisecta	Reinhardtia_paiewonskiana))	(((Chamaedorea_seifrizii	Bactris_major)	(Elaeis_oleifera	Elaeis_guineensis))	Attalea_speciosa))	(Roystonea_regia	Iriartea_deltoidea))	Pseudophoenix_vinifera)))	Sabal_domingensis)))	Kingia_australis);
((Pseudophoenix_vinifera	((((Sabal_domingensis	(Serenoa_repens	Phoenix_dactylifera))	Nypa_fruticans)	(Geonoma_undata	(((Pelagodoxa_henryana	((((Burretiokentia_grandiflora	Kentiopsis_piersoniorum)	((Dictyosperma_album	Hydriastele_microspadix)	(Veitchia_spiralis	Heterospathe_cagayanensis)))	Dypsis_decaryi)	((Oenocarpus_minor	Oenocarpus_bataua)	Prestoea_acuminata)))	Manicaria_saccifera)	((Calamus_caryotoides	Podococcus_barteri)	(Orania_palindan	Sclerosperma_profizianum)))))	((((Reinhardtia_simplex	(Reinhardtia_latisecta	Reinhardtia_paiewonskiana))	((Bactris_major	(Elaeis_oleifera	Elaeis_guineensis))	Attalea_speciosa))	(Roystonea_regia	Iriartea_deltoidea))	Chamaedorea_seifrizii)))	Kingia_australis);
(((Sabal_domingensis	(Serenoa_repens	Phoenix_dactylifera))	(Nypa_fruticans	(((Burretiokentia_grandiflora	(((((((Kentiopsis_piersoniorum	(Veitchia_spiralis	Heterospathe_cagayanensis))	Hydriastele_microspadix)	Dictyosperma_album)	Dypsis_decaryi)	((Oenocarpus_minor	Oenocarpus_bataua)	Prestoea_acuminata))	(Pelagodoxa_henryana	Manicaria_saccifera))	(((Calamus_caryotoides	Podococcus_barteri)	(Sclerosperma_profizianum	Geonoma_undata))	Orania_palindan)))	(Chamaedorea_seifrizii	(Roystonea_regia	(((Reinhardtia_simplex	(Reinhardtia_latisecta	Reinhardtia_paiewonskiana))	((Bactris_major	(Elaeis_oleifera	Elaeis_guineensis))	Attalea_speciosa))	Iriartea_deltoidea))))	Pseudophoenix_vinifera)))	Kingia_australis);
(((Sabal_domingensis	(Serenoa_repens	Phoenix_dactylifera))	(Nypa_fruticans	((((((((Dypsis_decaryi	((Kentiopsis_piersoniorum	(Veitchia_spiralis	Heterospathe_cagayanensis))	Burretiokentia_grandiflora))	Dictyosperma_album)	Hydriastele_microspadix)	((Oenocarpus_minor	Oenocarpus_bataua)	Prestoea_acuminata))	((Calamus_caryotoides	Pelagodoxa_henryana)	Manicaria_saccifera))	((Sclerosperma_profizianum	(Podococcus_barteri	Orania_palindan))	Geonoma_undata))	(Chamaedorea_seifrizii	(((Reinhardtia_simplex	(Reinhardtia_latisecta	Reinhardtia_paiewonskiana))	((Bactris_major	(Elaeis_oleifera	Elaeis_guineensis))	Attalea_speciosa))	(Iriartea_deltoidea	Roystonea_regia))))	Pseudophoenix_vinifera)))	Kingia_australis);
(((Sabal_domingensis	(Serenoa_repens	Phoenix_dactylifera))	(Nypa_fruticans	(((((((((Hydriastele_microspadix	Veitchia_spiralis)	((Burretiokentia_grandiflora	Kentiopsis_piersoniorum)	Dictyosperma_album))	Heterospathe_cagayanensis)	Dypsis_decaryi)	((Oenocarpus_minor	Oenocarpus_bataua)	Prestoea_acuminata))	((Calamus_caryotoides	Pelagodoxa_henryana)	Manicaria_saccifera))	((Sclerosperma_profizianum	(Podococcus_barteri	Orania_palindan))	Geonoma_undata))	(Chamaedorea_seifrizii	(Roystonea_regia	((Attalea_speciosa	((Reinhardtia_simplex	(Reinhardtia_latisecta	Reinhardtia_paiewonskiana))	(Bactris_major	(Elaeis_oleifera	Elaeis_guineensis))))	Iriartea_deltoidea))))	Pseudophoenix_vinifera)))	Kingia_australis);
((Phoenix_dactylifera	((Serenoa_repens	(Nypa_fruticans	((Dypsis_decaryi	Pseudophoenix_vinifera)	((Chamaedorea_seifrizii	((Roystonea_regia	((Reinhardtia_simplex	(Reinhardtia_latisecta	Reinhardtia_paiewonskiana))	((Attalea_speciosa	Bactris_major)	(Elaeis_oleifera	Elaeis_guineensis))))	Iriartea_deltoidea))	(((((((Hydriastele_microspadix	Veitchia_spiralis)	(Kentiopsis_piersoniorum	(Burretiokentia_grandiflora	Heterospathe_cagayanensis)))	Dictyosperma_album)	((Oenocarpus_minor	Oenocarpus_bataua)	Prestoea_acuminata))	(Pelagodoxa_henryana	Manicaria_saccifera))	(Sclerosperma_profizianum	Orania_palindan))	((Calamus_caryotoides	Podococcus_barteri)	Geonoma_undata))))))	Sabal_domingensis))	Kingia_australis);
((Sabal_domingensis	((Phoenix_dactylifera	Serenoa_repens)	(Nypa_fruticans	(Pseudophoenix_vinifera	((Chamaedorea_seifrizii	(Roystonea_regia	(Iriartea_deltoidea	((((Elaeis_oleifera	Elaeis_guineensis)	Bactris_major)	Attalea_speciosa)	(Reinhardtia_simplex	(Reinhardtia_latisecta	Reinhardtia_paiewonskiana))))))	(((Manicaria_saccifera	Pelagodoxa_henryana)	(((Dictyosperma_album	(Hydriastele_microspadix	(((Heterospathe_cagayanensis	Veitchia_spiralis)	Kentiopsis_piersoniorum)	Burretiokentia_grandiflora)))	Dypsis_decaryi)	(Prestoea_acuminata	(Oenocarpus_bataua	Oenocarpus_minor))))	(Geonoma_undata	((Calamus_caryotoides	Podococcus_barteri)	(Orania_palindan	Sclerosperma_profizianum)))))))))	Kingia_australis);
((Sabal_domingensis	((Phoenix_dactylifera	Serenoa_repens)	((Calamus_caryotoides	Nypa_fruticans)	(Pseudophoenix_vinifera	((Chamaedorea_seifrizii	(((((Elaeis_oleifera	Elaeis_guineensis)	Bactris_major)	Attalea_speciosa)	(Reinhardtia_simplex	(Reinhardtia_latisecta	Reinhardtia_paiewonskiana)))	(Roystonea_regia	Iriartea_deltoidea)))	((Manicaria_saccifera	(Pelagodoxa_henryana	((((Dictyosperma_album	((Heterospathe_cagayanensis	Veitchia_spiralis)	(Burretiokentia_grandiflora	Kentiopsis_piersoniorum)))	Hydriastele_microspadix)	Dypsis_decaryi)	(Prestoea_acuminata	(Oenocarpus_bataua	Oenocarpus_minor)))))	(Geonoma_undata	((Podococcus_barteri	Orania_palindan)	Sclerosperma_profizianum))))))))	Kingia_australis);
((((Serenoa_repens	Sabal_domingensis)	Phoenix_dactylifera)	((Pseudophoenix_vinifera	Nypa_fruticans)	(((Chamaedorea_seifrizii	(((((Elaeis_oleifera	Elaeis_guineensis)	Bactris_major)	Attalea_speciosa)	(Reinhardtia_simplex	(Reinhardtia_latisecta	Reinhardtia_paiewonskiana)))	Iriartea_deltoidea))	Roystonea_regia)	(((Calamus_caryotoides	Podococcus_barteri)	Geonoma_undata)	((Manicaria_saccifera	(((((Dictyosperma_album	(Kentiopsis_piersoniorum	Burretiokentia_grandiflora))	(Heterospathe_cagayanensis	Veitchia_spiralis))	Hydriastele_microspadix)	Dypsis_decaryi)	(Pelagodoxa_henryana	(Prestoea_acuminata	(Oenocarpus_bataua	Oenocarpus_minor)))))	(Orania_palindan	Sclerosperma_profizianum))))))	Kingia_australis);
((Iriartea_deltoidea	(((((((Calamus_caryotoides	Podococcus_barteri)	Geonoma_undata)	(Orania_palindan	Sclerosperma_profizianum))	((Manicaria_saccifera	(((((Kentiopsis_piersoniorum	(Heterospathe_cagayanensis	Veitchia_spiralis))	Hydriastele_microspadix)	Dictyosperma_album)	Dypsis_decaryi)	(Prestoea_acuminata	(Oenocarpus_bataua	Oenocarpus_minor))))	Pelagodoxa_henryana))	Burretiokentia_grandiflora)	((Pseudophoenix_vinifera	Chamaedorea_seifrizii)	(Sabal_domingensis	(Phoenix_dactylifera	Serenoa_repens))))	(Roystonea_regia	(Nypa_fruticans	((((Elaeis_oleifera	Elaeis_guineensis)	Bactris_major)	Attalea_speciosa)	(Reinhardtia_simplex	(Reinhardtia_latisecta	Reinhardtia_paiewonskiana)))))))	Kingia_australis);
(((Sabal_domingensis	(Phoenix_dactylifera	Serenoa_repens))	(((Chamaedorea_seifrizii	(Roystonea_regia	(((((Elaeis_oleifera	Elaeis_guineensis)	Bactris_major)	Attalea_speciosa)	(Reinhardtia_simplex	(Reinhardtia_latisecta	Reinhardtia_paiewonskiana)))	Iriartea_deltoidea)))	(((Podococcus_barteri	Geonoma_undata)	(Orania_palindan	Sclerosperma_profizianum))	(((Calamus_caryotoides	Pelagodoxa_henryana)	Manicaria_saccifera)	((((Dypsis_decaryi	(Dictyosperma_album	(Burretiokentia_grandiflora	Kentiopsis_piersoniorum)))	(Heterospathe_cagayanensis	Veitchia_spiralis))	Hydriastele_microspadix)	(Oenocarpus_bataua	(Oenocarpus_minor	Prestoea_acuminata))))))	(Nypa_fruticans	Pseudophoenix_vinifera)))	Kingia_australis);
((((Sabal_domingensis	Serenoa_repens)	(((Chamaedorea_seifrizii	(Roystonea_regia	(((((Elaeis_oleifera	Elaeis_guineensis)	Bactris_major)	Attalea_speciosa)	(Reinhardtia_simplex	(Reinhardtia_latisecta	Reinhardtia_paiewonskiana)))	Iriartea_deltoidea)))	(((Podococcus_barteri	Geonoma_undata)	(Orania_palindan	Sclerosperma_profizianum))	(((Calamus_caryotoides	Pelagodoxa_henryana)	Manicaria_saccifera)	(((Hydriastele_microspadix	((Dypsis_decaryi	(Kentiopsis_piersoniorum	(Heterospathe_cagayanensis	Veitchia_spiralis)))	Dictyosperma_album))	((Burretiokentia_grandiflora	Oenocarpus_bataua)	Oenocarpus_minor))	Prestoea_acuminata))))	(Nypa_fruticans	Pseudophoenix_vinifera)))	Phoenix_dactylifera)	Kingia_australis);
((Oenocarpus_bataua	(Oenocarpus_minor	(((((((Nypa_fruticans	Pseudophoenix_vinifera)	(Sabal_domingensis	(Serenoa_repens	Phoenix_dactylifera)))	(Chamaedorea_seifrizii	((Attalea_speciosa	(Iriartea_deltoidea	Roystonea_regia))	(((Elaeis_oleifera	Elaeis_guineensis)	Bactris_major)	(Reinhardtia_simplex	(Reinhardtia_latisecta	Reinhardtia_paiewonskiana))))))	(Geonoma_undata	((Orania_palindan	Sclerosperma_profizianum)	Podococcus_barteri)))	((Calamus_caryotoides	Pelagodoxa_henryana)	Manicaria_saccifera))	(Dictyosperma_album	((Burretiokentia_grandiflora	Hydriastele_microspadix)	(Kentiopsis_piersoniorum	(Dypsis_decaryi	(Veitchia_spiralis	Heterospathe_cagayanensis))))))	Prestoea_acuminata)))	Kingia_australis);
(((Oenocarpus_bataua	Oenocarpus_minor)	(((((Orania_palindan	Sclerosperma_profizianum)	((Podococcus_barteri	Geonoma_undata)	(((Nypa_fruticans	(Sabal_domingensis	(Serenoa_repens	Phoenix_dactylifera)))	Pseudophoenix_vinifera)	(Chamaedorea_seifrizii	(((Attalea_speciosa	((Elaeis_oleifera	Elaeis_guineensis)	Bactris_major))	(Reinhardtia_simplex	(Reinhardtia_latisecta	Reinhardtia_paiewonskiana)))	(Iriartea_deltoidea	Roystonea_regia))))))	((Calamus_caryotoides	Pelagodoxa_henryana)	Manicaria_saccifera))	(((((Burretiokentia_grandiflora	Kentiopsis_piersoniorum)	Dictyosperma_album)	(Veitchia_spiralis	Heterospathe_cagayanensis))	Hydriastele_microspadix)	Dypsis_decaryi))	Prestoea_acuminata))	Kingia_australis);
((Pseudophoenix_vinifera	((((((Attalea_speciosa	((Elaeis_oleifera	Elaeis_guineensis)	Bactris_major))	(Reinhardtia_simplex	(Reinhardtia_latisecta	Reinhardtia_paiewonskiana)))	(Iriartea_deltoidea	(Chamaedorea_seifrizii	(Geonoma_undata	Roystonea_regia))))	(((Podococcus_barteri	Orania_palindan)	Sclerosperma_profizianum)	((Nypa_fruticans	(((Dictyosperma_album	((Kentiopsis_piersoniorum	(Hydriastele_microspadix	Veitchia_spiralis))	Heterospathe_cagayanensis))	(Burretiokentia_grandiflora	Dypsis_decaryi))	(Prestoea_acuminata	(Oenocarpus_bataua	Oenocarpus_minor))))	Manicaria_saccifera)))	(Pelagodoxa_henryana	(Phoenix_dactylifera	(Sabal_domingensis	Serenoa_repens))))	Calamus_caryotoides))	Kingia_australis);
((Phoenix_dactylifera	((Sabal_domingensis	Serenoa_repens)	(((Chamaedorea_seifrizii	((Roystonea_regia	((Attalea_speciosa	((Elaeis_oleifera	Elaeis_guineensis)	Bactris_major))	(Reinhardtia_simplex	(Reinhardtia_latisecta	Reinhardtia_paiewonskiana))))	Iriartea_deltoidea))	((Geonoma_undata	(Podococcus_barteri	(Orania_palindan	Sclerosperma_profizianum)))	((Pelagodoxa_henryana	((((Dypsis_decaryi	(Hydriastele_microspadix	Veitchia_spiralis))	(Burretiokentia_grandiflora	(Kentiopsis_piersoniorum	Dictyosperma_album)))	Heterospathe_cagayanensis)	(Prestoea_acuminata	(Oenocarpus_bataua	Oenocarpus_minor))))	Manicaria_saccifera)))	((Calamus_caryotoides	Pseudophoenix_vinifera)	Nypa_fruticans))))	Kingia_australis);
(((Nypa_fruticans	(Pseudophoenix_vinifera	((((Podococcus_barteri	Orania_palindan)	(Geonoma_undata	Sclerosperma_profizianum))	(((((Hydriastele_microspadix	((Dypsis_decaryi	(Kentiopsis_piersoniorum	(Veitchia_spiralis	Heterospathe_cagayanensis)))	Dictyosperma_album))	Burretiokentia_grandiflora)	(Prestoea_acuminata	(Oenocarpus_minor	Oenocarpus_bataua)))	Manicaria_saccifera)	(Calamus_caryotoides	Pelagodoxa_henryana)))	(Chamaedorea_seifrizii	(Iriartea_deltoidea	(((Reinhardtia_simplex	(Reinhardtia_latisecta	Reinhardtia_paiewonskiana))	(Attalea_speciosa	((Elaeis_oleifera	Elaeis_guineensis)	Bactris_major)))	Roystonea_regia))))))	((Phoenix_dactylifera	Serenoa_repens)	Sabal_domingensis))	Kingia_australis);
((Heterospathe_cagayanensis	((((Kentiopsis_piersoniorum	Burretiokentia_grandiflora)	(Hydriastele_microspadix	(Dictyosperma_album	((Prestoea_acuminata	(Oenocarpus_minor	Oenocarpus_bataua))	((Pelagodoxa_henryana	Manicaria_saccifera)	((Sclerosperma_profizianum	Orania_palindan)	(((Calamus_caryotoides	Geonoma_undata)	Podococcus_barteri)	(((Pseudophoenix_vinifera	Nypa_fruticans)	(Chamaedorea_seifrizii	((Iriartea_deltoidea	((Reinhardtia_simplex	(Reinhardtia_latisecta	Reinhardtia_paiewonskiana))	(Attalea_speciosa	((Elaeis_oleifera	Elaeis_guineensis)	Bactris_major))))	Roystonea_regia)))	((Phoenix_dactylifera	Serenoa_repens)	Sabal_domingensis)))))))))	Dypsis_decaryi)	Veitchia_spiralis))	Kingia_australis);
(((Oenocarpus_minor	Oenocarpus_bataua)	(((Manicaria_saccifera	(((Chamaedorea_seifrizii	((Iriartea_deltoidea	((Reinhardtia_simplex	(Reinhardtia_latisecta	Reinhardtia_paiewonskiana))	(Attalea_speciosa	((Elaeis_oleifera	Elaeis_guineensis)	Bactris_major))))	Roystonea_regia))	(((Phoenix_dactylifera	Serenoa_repens)	Sabal_domingensis)	(Pseudophoenix_vinifera	Nypa_fruticans)))	(((Sclerosperma_profizianum	(Podococcus_barteri	Orania_palindan))	Geonoma_undata)	Calamus_caryotoides)))	(((Hydriastele_microspadix	(Burretiokentia_grandiflora	((Veitchia_spiralis	Heterospathe_cagayanensis)	Kentiopsis_piersoniorum)))	Dictyosperma_album)	Dypsis_decaryi))	(Pelagodoxa_henryana	Prestoea_acuminata)))	Kingia_australis);
(((Serenoa_repens	Sabal_domingensis)	(Phoenix_dactylifera	(Nypa_fruticans	(((((Calamus_caryotoides	Podococcus_barteri)	Orania_palindan)	(Geonoma_undata	Sclerosperma_profizianum))	(((Pseudophoenix_vinifera	(((Burretiokentia_grandiflora	Hydriastele_microspadix)	((Veitchia_spiralis	Heterospathe_cagayanensis)	Kentiopsis_piersoniorum))	(Dypsis_decaryi	Dictyosperma_album)))	(Oenocarpus_bataua	(Prestoea_acuminata	Oenocarpus_minor)))	(Pelagodoxa_henryana	Manicaria_saccifera)))	(Chamaedorea_seifrizii	((Iriartea_deltoidea	((Reinhardtia_simplex	(Reinhardtia_latisecta	Reinhardtia_paiewonskiana))	(Attalea_speciosa	((Elaeis_oleifera	Elaeis_guineensis)	Bactris_major))))	Roystonea_regia))))))	Kingia_australis);
(((Phoenix_dactylifera	((Nypa_fruticans	(((Pseudophoenix_vinifera	(Geonoma_undata	(Chamaedorea_seifrizii	(Sclerosperma_profizianum	Orania_palindan))))	(((((((Hydriastele_microspadix	((Dypsis_decaryi	(Veitchia_spiralis	Heterospathe_cagayanensis))	Kentiopsis_piersoniorum))	Dictyosperma_album)	Burretiokentia_grandiflora)	(Oenocarpus_bataua	Oenocarpus_minor))	Prestoea_acuminata)	(Pelagodoxa_henryana	(Calamus_caryotoides	Manicaria_saccifera)))	(((Reinhardtia_simplex	(Reinhardtia_latisecta	Reinhardtia_paiewonskiana))	(Attalea_speciosa	((Elaeis_oleifera	Elaeis_guineensis)	Bactris_major)))	(Roystonea_regia	Iriartea_deltoidea))))	Podococcus_barteri))	Sabal_domingensis))	Serenoa_repens)	Kingia_australis);
((Reinhardtia_simplex	((Reinhardtia_latisecta	Reinhardtia_paiewonskiana)	((((((Nypa_fruticans	(Pseudophoenix_vinifera	(Sabal_domingensis	(Serenoa_repens	Phoenix_dactylifera))))	((Manicaria_saccifera	(((((((Hydriastele_microspadix	((Veitchia_spiralis	Heterospathe_cagayanensis)	Kentiopsis_piersoniorum))	Dictyosperma_album)	Burretiokentia_grandiflora)	(Oenocarpus_bataua	Oenocarpus_minor))	Prestoea_acuminata)	Dypsis_decaryi)	Pelagodoxa_henryana))	(Geonoma_undata	((Calamus_caryotoides	Podococcus_barteri)	(Orania_palindan	Sclerosperma_profizianum)))))	Chamaedorea_seifrizii)	Roystonea_regia)	Iriartea_deltoidea)	(Attalea_speciosa	((Elaeis_oleifera	Elaeis_guineensis)	Bactris_major)))))	Kingia_australis);
(((Phoenix_dactylifera	(Sabal_domingensis	Serenoa_repens))	((Nypa_fruticans	Pseudophoenix_vinifera)	((((Orania_palindan	Sclerosperma_profizianum)	(((((((Veitchia_spiralis	Hydriastele_microspadix)	Burretiokentia_grandiflora)	(Kentiopsis_piersoniorum	Heterospathe_cagayanensis))	Dictyosperma_album)	Dypsis_decaryi)	((Prestoea_acuminata	(Oenocarpus_bataua	Oenocarpus_minor))	Pelagodoxa_henryana))	Manicaria_saccifera))	(Geonoma_undata	(Calamus_caryotoides	Podococcus_barteri)))	(Chamaedorea_seifrizii	(Iriartea_deltoidea	(((Attalea_speciosa	((Elaeis_oleifera	Elaeis_guineensis)	Bactris_major))	(Reinhardtia_simplex	(Reinhardtia_latisecta	Reinhardtia_paiewonskiana)))	Roystonea_regia))))))	Kingia_australis);
(((Phoenix_dactylifera	Serenoa_repens)	(Sabal_domingensis	(((Nypa_fruticans	Pseudophoenix_vinifera)	(((Chamaedorea_seifrizii	(Orania_palindan	Sclerosperma_profizianum))	(((((Burretiokentia_grandiflora	((Kentiopsis_piersoniorum	(Veitchia_spiralis	Heterospathe_cagayanensis))	Hydriastele_microspadix))	(Dictyosperma_album	Dypsis_decaryi))	(Prestoea_acuminata	(Oenocarpus_bataua	Oenocarpus_minor)))	(Pelagodoxa_henryana	Manicaria_saccifera))	Geonoma_undata))	((Iriartea_deltoidea	((Attalea_speciosa	((Elaeis_oleifera	Elaeis_guineensis)	Bactris_major))	(Reinhardtia_simplex	(Reinhardtia_latisecta	Reinhardtia_paiewonskiana))))	Roystonea_regia)))	(Calamus_caryotoides	Podococcus_barteri))))	Kingia_australis);
(((Phoenix_dactylifera	Serenoa_repens)	(Sabal_domingensis	(Nypa_fruticans	((Pseudophoenix_vinifera	(Chamaedorea_seifrizii	((Iriartea_deltoidea	((Attalea_speciosa	((Elaeis_oleifera	Elaeis_guineensis)	Bactris_major))	(Reinhardtia_simplex	(Reinhardtia_latisecta	Reinhardtia_paiewonskiana))))	Roystonea_regia)))	(((((Calamus_caryotoides	Podococcus_barteri)	Orania_palindan)	Sclerosperma_profizianum)	Geonoma_undata)	((((Dypsis_decaryi	((Dictyosperma_album	Kentiopsis_piersoniorum)	Burretiokentia_grandiflora))	(Heterospathe_cagayanensis	(Hydriastele_microspadix	Veitchia_spiralis)))	(Prestoea_acuminata	(Oenocarpus_bataua	Oenocarpus_minor)))	(Pelagodoxa_henryana	Manicaria_saccifera)))))))	Kingia_australis);
((Serenoa_repens	(Sabal_domingensis	(Phoenix_dactylifera	(Nypa_fruticans	((Pseudophoenix_vinifera	Chamaedorea_seifrizii)	(((((Calamus_caryotoides	Podococcus_barteri)	(Orania_palindan	Sclerosperma_profizianum))	Geonoma_undata)	((((Dypsis_decaryi	(Hydriastele_microspadix	(((Heterospathe_cagayanensis	Veitchia_spiralis)	Kentiopsis_piersoniorum)	Burretiokentia_grandiflora)))	Dictyosperma_album)	(Prestoea_acuminata	(Oenocarpus_bataua	Oenocarpus_minor)))	(Pelagodoxa_henryana	Manicaria_saccifera)))	((Iriartea_deltoidea	((Attalea_speciosa	((Elaeis_oleifera	Elaeis_guineensis)	Bactris_major))	(Reinhardtia_simplex	(Reinhardtia_latisecta	Reinhardtia_paiewonskiana))))	Roystonea_regia)))))))	Kingia_australis);
(((Oenocarpus_bataua	Oenocarpus_minor)	(Prestoea_acuminata	(((((((Burretiokentia_grandiflora	(Nypa_fruticans	Pseudophoenix_vinifera))	(Sabal_domingensis	(Phoenix_dactylifera	Serenoa_repens)))	(Chamaedorea_seifrizii	(Roystonea_regia	(Iriartea_deltoidea	(((Reinhardtia_paiewonskiana	Reinhardtia_latisecta)	Reinhardtia_simplex)	(Attalea_speciosa	(Bactris_major	(Elaeis_oleifera	Elaeis_guineensis))))))))	((Sclerosperma_profizianum	Orania_palindan)	((Podococcus_barteri	Calamus_caryotoides)	Geonoma_undata)))	Manicaria_saccifera)	Pelagodoxa_henryana)	(Dypsis_decaryi	(((Kentiopsis_piersoniorum	Dictyosperma_album)	(Hydriastele_microspadix	Veitchia_spiralis))	Heterospathe_cagayanensis)))))	Kingia_australis);
((((Calamus_caryotoides	(Geonoma_undata	((((Nypa_fruticans	(Sabal_domingensis	(Phoenix_dactylifera	Serenoa_repens)))	Pseudophoenix_vinifera)	(Chamaedorea_seifrizii	(Roystonea_regia	(Iriartea_deltoidea	(((Reinhardtia_paiewonskiana	Reinhardtia_latisecta)	Reinhardtia_simplex)	(Attalea_speciosa	(Bactris_major	(Elaeis_oleifera	Elaeis_guineensis))))))))	(Sclerosperma_profizianum	(Podococcus_barteri	Orania_palindan)))))	(Dypsis_decaryi	((Prestoea_acuminata	Manicaria_saccifera)	Pelagodoxa_henryana)))	((Burretiokentia_grandiflora	(((Kentiopsis_piersoniorum	(Veitchia_spiralis	Heterospathe_cagayanensis))	Dictyosperma_album)	Hydriastele_microspadix))	(Oenocarpus_bataua	Oenocarpus_minor)))	Kingia_australis);
((Phoenix_dactylifera	(Serenoa_repens	(((Pseudophoenix_vinifera	((Chamaedorea_seifrizii	((Roystonea_regia	(((Reinhardtia_paiewonskiana	Reinhardtia_latisecta)	Reinhardtia_simplex)	(Attalea_speciosa	(Bactris_major	(Elaeis_oleifera	Elaeis_guineensis)))))	Iriartea_deltoidea))	(((Calamus_caryotoides	Podococcus_barteri)	Geonoma_undata)	((((((((Dictyosperma_album	Dypsis_decaryi)	(Veitchia_spiralis	Heterospathe_cagayanensis))	Hydriastele_microspadix)	Kentiopsis_piersoniorum)	Burretiokentia_grandiflora)	(Oenocarpus_bataua	(Prestoea_acuminata	Oenocarpus_minor)))	(Pelagodoxa_henryana	Manicaria_saccifera))	(Sclerosperma_profizianum	Orania_palindan)))))	Nypa_fruticans)	Sabal_domingensis)))	Kingia_australis);
((((Pseudophoenix_vinifera	Nypa_fruticans)	(Chamaedorea_seifrizii	((((Orania_palindan	((Calamus_caryotoides	Podococcus_barteri)	Geonoma_undata))	Sclerosperma_profizianum)	(((Pelagodoxa_henryana	((Oenocarpus_bataua	Oenocarpus_minor)	Prestoea_acuminata))	(Dypsis_decaryi	(Heterospathe_cagayanensis	((Kentiopsis_piersoniorum	Dictyosperma_album)	((Hydriastele_microspadix	Veitchia_spiralis)	Burretiokentia_grandiflora)))))	Manicaria_saccifera))	(Roystonea_regia	((((Reinhardtia_paiewonskiana	Reinhardtia_latisecta)	Reinhardtia_simplex)	(Attalea_speciosa	(Bactris_major	(Elaeis_oleifera	Elaeis_guineensis))))	Iriartea_deltoidea)))))	(Sabal_domingensis	(Phoenix_dactylifera	Serenoa_repens)))	Kingia_australis);
((Serenoa_repens	((((Pseudophoenix_vinifera	((((Reinhardtia_paiewonskiana	Reinhardtia_latisecta)	Reinhardtia_simplex)	(Attalea_speciosa	(Bactris_major	(Elaeis_oleifera	Elaeis_guineensis))))	(Chamaedorea_seifrizii	(Iriartea_deltoidea	(Nypa_fruticans	Roystonea_regia)))))	((((Calamus_caryotoides	Podococcus_barteri)	Geonoma_undata)	(Sclerosperma_profizianum	Orania_palindan))	(((((Oenocarpus_bataua	Oenocarpus_minor)	Prestoea_acuminata)	((Burretiokentia_grandiflora	Heterospathe_cagayanensis)	((Kentiopsis_piersoniorum	Dictyosperma_album)	(Dypsis_decaryi	(Hydriastele_microspadix	Veitchia_spiralis)))))	Pelagodoxa_henryana)	Manicaria_saccifera)))	Sabal_domingensis)	Phoenix_dactylifera))	Kingia_australis);
(((((Pseudophoenix_vinifera	Nypa_fruticans)	(((Geonoma_undata	((Calamus_caryotoides	Podococcus_barteri)	(Sclerosperma_profizianum	Orania_palindan)))	(Pelagodoxa_henryana	(((Dictyosperma_album	Dypsis_decaryi)	((Hydriastele_microspadix	(Kentiopsis_piersoniorum	(Heterospathe_cagayanensis	Veitchia_spiralis)))	Burretiokentia_grandiflora))	(Manicaria_saccifera	((Oenocarpus_bataua	Oenocarpus_minor)	Prestoea_acuminata)))))	((((Reinhardtia_paiewonskiana	Reinhardtia_latisecta)	Reinhardtia_simplex)	(Attalea_speciosa	(Bactris_major	(Elaeis_oleifera	Elaeis_guineensis))))	((Iriartea_deltoidea	Roystonea_regia)	Chamaedorea_seifrizii))))	Sabal_domingensis)	(Phoenix_dactylifera	Serenoa_repens))	Kingia_australis);
((((((Reinhardtia_paiewonskiana	Reinhardtia_latisecta)	Reinhardtia_simplex)	(Attalea_speciosa	(Bactris_major	(Elaeis_oleifera	Elaeis_guineensis))))	(Iriartea_deltoidea	Roystonea_regia))	(Chamaedorea_seifrizii	(((Sabal_domingensis	(Phoenix_dactylifera	Serenoa_repens))	(Pseudophoenix_vinifera	Nypa_fruticans))	(((Podococcus_barteri	Geonoma_undata)	(Sclerosperma_profizianum	Orania_palindan))	(Calamus_caryotoides	(Manicaria_saccifera	((Pelagodoxa_henryana	((Oenocarpus_bataua	Oenocarpus_minor)	Prestoea_acuminata))	(Dypsis_decaryi	(Dictyosperma_album	(Hydriastele_microspadix	((Kentiopsis_piersoniorum	(Heterospathe_cagayanensis	Veitchia_spiralis))	Burretiokentia_grandiflora)))))))))))	Kingia_australis);
((Phoenix_dactylifera	(Serenoa_repens	((((((Podococcus_barteri	Orania_palindan)	Calamus_caryotoides)	(Sclerosperma_profizianum	Geonoma_undata))	((Pelagodoxa_henryana	Manicaria_saccifera)	((Oenocarpus_bataua	(Oenocarpus_minor	Prestoea_acuminata))	(Dictyosperma_album	((Burretiokentia_grandiflora	(Hydriastele_microspadix	((Heterospathe_cagayanensis	Veitchia_spiralis)	Kentiopsis_piersoniorum)))	Dypsis_decaryi)))))	(((Roystonea_regia	((((Reinhardtia_paiewonskiana	Reinhardtia_latisecta)	Reinhardtia_simplex)	(Attalea_speciosa	(Bactris_major	(Elaeis_oleifera	Elaeis_guineensis))))	Iriartea_deltoidea))	Chamaedorea_seifrizii)	(Nypa_fruticans	Pseudophoenix_vinifera)))	Sabal_domingensis)))	Kingia_australis);
((((((((((Dictyosperma_album	(Hydriastele_microspadix	(Veitchia_spiralis	(Heterospathe_cagayanensis	(Burretiokentia_grandiflora	Kentiopsis_piersoniorum)))))	Dypsis_decaryi)	((Calamus_caryotoides	Pelagodoxa_henryana)	(Prestoea_acuminata	(Oenocarpus_bataua	Oenocarpus_minor))))	Manicaria_saccifera)	(Sclerosperma_profizianum	Orania_palindan))	(Podococcus_barteri	Geonoma_undata))	(((((Reinhardtia_paiewonskiana	Reinhardtia_latisecta)	Reinhardtia_simplex)	(Attalea_speciosa	(Bactris_major	(Elaeis_oleifera	Elaeis_guineensis))))	(Iriartea_deltoidea	Roystonea_regia))	Chamaedorea_seifrizii))	(Pseudophoenix_vinifera	Nypa_fruticans))	(Sabal_domingensis	(Phoenix_dactylifera	Serenoa_repens)))	Kingia_australis);
(((Reinhardtia_paiewonskiana	Reinhardtia_latisecta)	(Reinhardtia_simplex	((Attalea_speciosa	(Bactris_major	(Elaeis_oleifera	Elaeis_guineensis)))	(Iriartea_deltoidea	(Roystonea_regia	((((((((Heterospathe_cagayanensis	((Hydriastele_microspadix	Veitchia_spiralis)	(Dictyosperma_album	Kentiopsis_piersoniorum)))	Burretiokentia_grandiflora)	((Prestoea_acuminata	(Oenocarpus_bataua	Oenocarpus_minor))	Pelagodoxa_henryana))	Manicaria_saccifera)	(Sclerosperma_profizianum	Orania_palindan))	((Dypsis_decaryi	Pseudophoenix_vinifera)	((Calamus_caryotoides	Podococcus_barteri)	Geonoma_undata)))	Chamaedorea_seifrizii)	(Nypa_fruticans	(Sabal_domingensis	(Phoenix_dactylifera	Serenoa_repens)))))))))	Kingia_australis);
(((Sabal_domingensis	(Serenoa_repens	Phoenix_dactylifera))	(((((Pelagodoxa_henryana	Manicaria_saccifera)	((Dypsis_decaryi	(((Hydriastele_microspadix	Veitchia_spiralis)	Heterospathe_cagayanensis)	(Dictyosperma_album	(Burretiokentia_grandiflora	Kentiopsis_piersoniorum))))	((Oenocarpus_bataua	Oenocarpus_minor)	Prestoea_acuminata)))	(Geonoma_undata	(Sclerosperma_profizianum	(Orania_palindan	(Podococcus_barteri	Calamus_caryotoides)))))	(Chamaedorea_seifrizii	((((Reinhardtia_paiewonskiana	Reinhardtia_latisecta)	Reinhardtia_simplex)	((Bactris_major	(Elaeis_oleifera	Elaeis_guineensis))	Attalea_speciosa))	(Roystonea_regia	Iriartea_deltoidea))))	(Pseudophoenix_vinifera	Nypa_fruticans)))	Kingia_australis);
(((Sabal_domingensis	(Serenoa_repens	Phoenix_dactylifera))	((((Pelagodoxa_henryana	Manicaria_saccifera)	((Dypsis_decaryi	((((Kentiopsis_piersoniorum	Burretiokentia_grandiflora)	(Hydriastele_microspadix	Veitchia_spiralis))	Heterospathe_cagayanensis)	Dictyosperma_album))	((Oenocarpus_bataua	Oenocarpus_minor)	Prestoea_acuminata)))	(Sclerosperma_profizianum	((Geonoma_undata	Orania_palindan)	(Podococcus_barteri	Calamus_caryotoides))))	((Pseudophoenix_vinifera	(((Reinhardtia_paiewonskiana	Reinhardtia_latisecta)	Reinhardtia_simplex)	(Chamaedorea_seifrizii	((Bactris_major	(Elaeis_oleifera	Elaeis_guineensis))	Attalea_speciosa))))	(Nypa_fruticans	(Roystonea_regia	Iriartea_deltoidea)))))	Kingia_australis);
(((Roystonea_regia	((Pseudophoenix_vinifera	(Nypa_fruticans	(Sabal_domingensis	(Serenoa_repens	Phoenix_dactylifera))))	(((Pelagodoxa_henryana	Manicaria_saccifera)	(Prestoea_acuminata	((Dypsis_decaryi	(Dictyosperma_album	((Burretiokentia_grandiflora	Hydriastele_microspadix)	(Kentiopsis_piersoniorum	(Heterospathe_cagayanensis	Veitchia_spiralis)))))	(Oenocarpus_bataua	Oenocarpus_minor))))	(((Podococcus_barteri	Calamus_caryotoides)	(Sclerosperma_profizianum	Orania_palindan))	Geonoma_undata))))	(((Chamaedorea_seifrizii	Bactris_major)	Attalea_speciosa)	(((Elaeis_oleifera	Elaeis_guineensis)	Iriartea_deltoidea)	((Reinhardtia_paiewonskiana	Reinhardtia_latisecta)	Reinhardtia_simplex))))	Kingia_australis);
((((Prestoea_acuminata	((((Calamus_caryotoides	Pelagodoxa_henryana)	(((Sclerosperma_profizianum	(Podococcus_barteri	Orania_palindan))	Geonoma_undata)	(Pseudophoenix_vinifera	((Nypa_fruticans	(Sabal_domingensis	(Serenoa_repens	Phoenix_dactylifera)))	((Roystonea_regia	(((Attalea_speciosa	(Bactris_major	(Elaeis_oleifera	Elaeis_guineensis)))	((Reinhardtia_paiewonskiana	Reinhardtia_latisecta)	Reinhardtia_simplex))	Iriartea_deltoidea))	Chamaedorea_seifrizii)))))	Manicaria_saccifera)	(Hydriastele_microspadix	(((Veitchia_spiralis	Dypsis_decaryi)	(Burretiokentia_grandiflora	Heterospathe_cagayanensis))	(Dictyosperma_album	Kentiopsis_piersoniorum)))))	Oenocarpus_minor)	Oenocarpus_bataua)	Kingia_australis);
(((Sabal_domingensis	(Serenoa_repens	Phoenix_dactylifera))	(Nypa_fruticans	((((Roystonea_regia	(((Attalea_speciosa	(Bactris_major	(Elaeis_oleifera	Elaeis_guineensis)))	((Reinhardtia_paiewonskiana	Reinhardtia_latisecta)	Reinhardtia_simplex))	Iriartea_deltoidea))	Chamaedorea_seifrizii)	((((Calamus_caryotoides	Pelagodoxa_henryana)	Manicaria_saccifera)	((Dypsis_decaryi	((Burretiokentia_grandiflora	Dictyosperma_album)	(Hydriastele_microspadix	((Veitchia_spiralis	Heterospathe_cagayanensis)	Kentiopsis_piersoniorum))))	((Oenocarpus_minor	Oenocarpus_bataua)	Prestoea_acuminata)))	((Sclerosperma_profizianum	Orania_palindan)	(Podococcus_barteri	Geonoma_undata))))	Pseudophoenix_vinifera)))	Kingia_australis);
((Pseudophoenix_vinifera	((Sabal_domingensis	(Serenoa_repens	Phoenix_dactylifera))	(((((((Dypsis_decaryi	(((Kentiopsis_piersoniorum	(Burretiokentia_grandiflora	Dictyosperma_album))	(Veitchia_spiralis	Heterospathe_cagayanensis))	Hydriastele_microspadix))	((Oenocarpus_minor	Oenocarpus_bataua)	Prestoea_acuminata))	(Pelagodoxa_henryana	Manicaria_saccifera))	(Sclerosperma_profizianum	Orania_palindan))	(Geonoma_undata	(Calamus_caryotoides	Podococcus_barteri)))	(Iriartea_deltoidea	(Roystonea_regia	(Nypa_fruticans	((Attalea_speciosa	(Bactris_major	(Elaeis_oleifera	Elaeis_guineensis)))	((Reinhardtia_paiewonskiana	Reinhardtia_latisecta)	Reinhardtia_simplex))))))	Chamaedorea_seifrizii)))	Kingia_australis);
((((Chamaedorea_seifrizii	(((Geonoma_undata	((Sclerosperma_profizianum	Orania_palindan)	(Calamus_caryotoides	Podococcus_barteri)))	((((Dypsis_decaryi	((Hydriastele_microspadix	((Kentiopsis_piersoniorum	(Burretiokentia_grandiflora	Veitchia_spiralis))	Heterospathe_cagayanensis))	Dictyosperma_album))	((Oenocarpus_minor	Oenocarpus_bataua)	Prestoea_acuminata))	Pelagodoxa_henryana)	Manicaria_saccifera))	((Pseudophoenix_vinifera	Roystonea_regia)	(((Attalea_speciosa	(Bactris_major	(Elaeis_oleifera	Elaeis_guineensis)))	((Reinhardtia_paiewonskiana	Reinhardtia_latisecta)	Reinhardtia_simplex))	Iriartea_deltoidea))))	Nypa_fruticans)	(Sabal_domingensis	(Serenoa_repens	Phoenix_dactylifera)))	Kingia_australis);
((Pseudophoenix_vinifera	((Sabal_domingensis	(Serenoa_repens	Phoenix_dactylifera))	(Chamaedorea_seifrizii	((((((Dypsis_decaryi	(Hydriastele_microspadix	((Burretiokentia_grandiflora	(Kentiopsis_piersoniorum	(Veitchia_spiralis	Heterospathe_cagayanensis)))	Dictyosperma_album)))	((Oenocarpus_minor	Oenocarpus_bataua)	Prestoea_acuminata))	Pelagodoxa_henryana)	Manicaria_saccifera)	((Calamus_caryotoides	(Geonoma_undata	Podococcus_barteri))	(Sclerosperma_profizianum	Orania_palindan)))	((Roystonea_regia	((Attalea_speciosa	(Bactris_major	(Elaeis_oleifera	Elaeis_guineensis)))	(Nypa_fruticans	((Reinhardtia_paiewonskiana	Reinhardtia_latisecta)	Reinhardtia_simplex))))	Iriartea_deltoidea)))))	Kingia_australis);
((Serenoa_repens	(Phoenix_dactylifera	(((Chamaedorea_seifrizii	Pseudophoenix_vinifera)	((Roystonea_regia	((Calamus_caryotoides	((((((Burretiokentia_grandiflora	Dictyosperma_album)	((Kentiopsis_piersoniorum	(Veitchia_spiralis	Heterospathe_cagayanensis))	Dypsis_decaryi))	Hydriastele_microspadix)	((Oenocarpus_minor	Oenocarpus_bataua)	Prestoea_acuminata))	Pelagodoxa_henryana)	Manicaria_saccifera))	((Geonoma_undata	(Orania_palindan	Podococcus_barteri))	Sclerosperma_profizianum)))	((((Attalea_speciosa	(Bactris_major	(Elaeis_oleifera	Elaeis_guineensis)))	((Reinhardtia_paiewonskiana	Reinhardtia_latisecta)	Reinhardtia_simplex))	Iriartea_deltoidea)	Nypa_fruticans)))	Sabal_domingensis)))	Kingia_australis);
((((Iriartea_deltoidea	((Nypa_fruticans	Roystonea_regia)	(Attalea_speciosa	((Bactris_major	(Elaeis_oleifera	Elaeis_guineensis))	((Reinhardtia_paiewonskiana	Reinhardtia_latisecta)	Reinhardtia_simplex)))))	(((((((Hydriastele_microspadix	(Burretiokentia_grandiflora	(Kentiopsis_piersoniorum	(Veitchia_spiralis	Heterospathe_cagayanensis))))	(Dypsis_decaryi	Dictyosperma_album))	((Oenocarpus_minor	Oenocarpus_bataua)	Prestoea_acuminata))	Pelagodoxa_henryana)	Manicaria_saccifera)	(Geonoma_undata	((Sclerosperma_profizianum	Orania_palindan)	(Calamus_caryotoides	Podococcus_barteri))))	(Chamaedorea_seifrizii	Pseudophoenix_vinifera)))	(Sabal_domingensis	(Serenoa_repens	Phoenix_dactylifera)))	Kingia_australis);
((Sabal_domingensis	(((Pseudophoenix_vinifera	((Chamaedorea_seifrizii	(((Attalea_speciosa	(Bactris_major	(Elaeis_oleifera	Elaeis_guineensis)))	(Reinhardtia_simplex	(Reinhardtia_latisecta	Reinhardtia_paiewonskiana)))	(Iriartea_deltoidea	Roystonea_regia)))	(((((Dictyosperma_album	(Hydriastele_microspadix	(Burretiokentia_grandiflora	((Heterospathe_cagayanensis	Veitchia_spiralis)	Kentiopsis_piersoniorum))))	Dypsis_decaryi)	((Oenocarpus_minor	Oenocarpus_bataua)	Prestoea_acuminata))	(Pelagodoxa_henryana	Manicaria_saccifera))	((Geonoma_undata	((Podococcus_barteri	Calamus_caryotoides)	Orania_palindan))	Sclerosperma_profizianum))))	Nypa_fruticans)	(Serenoa_repens	Phoenix_dactylifera)))	Kingia_australis);
((Serenoa_repens	(Phoenix_dactylifera	((((Pseudophoenix_vinifera	Chamaedorea_seifrizii)	(Nypa_fruticans	(((Attalea_speciosa	(Bactris_major	(Elaeis_oleifera	Elaeis_guineensis)))	(Reinhardtia_simplex	(Reinhardtia_latisecta	Reinhardtia_paiewonskiana)))	(Iriartea_deltoidea	Roystonea_regia))))	((((Podococcus_barteri	Orania_palindan)	Sclerosperma_profizianum)	Geonoma_undata)	((Prestoea_acuminata	((Dictyosperma_album	(Hydriastele_microspadix	(Burretiokentia_grandiflora	(((Kentiopsis_piersoniorum	Heterospathe_cagayanensis)	Veitchia_spiralis)	Dypsis_decaryi))))	(Oenocarpus_minor	Oenocarpus_bataua)))	((Calamus_caryotoides	Pelagodoxa_henryana)	Manicaria_saccifera))))	Sabal_domingensis)))	Kingia_australis);
((((Pseudophoenix_vinifera	(((Geonoma_undata	((Calamus_caryotoides	Podococcus_barteri)	(Orania_palindan	Sclerosperma_profizianum)))	((Prestoea_acuminata	Manicaria_saccifera)	(Pelagodoxa_henryana	((((Hydriastele_microspadix	Veitchia_spiralis)	(Dictyosperma_album	Kentiopsis_piersoniorum))	((Dypsis_decaryi	Heterospathe_cagayanensis)	Burretiokentia_grandiflora))	(Oenocarpus_minor	Oenocarpus_bataua)))))	((Attalea_speciosa	((Bactris_major	(Elaeis_oleifera	Elaeis_guineensis))	(Reinhardtia_simplex	(Reinhardtia_latisecta	Reinhardtia_paiewonskiana))))	(Chamaedorea_seifrizii	(Iriartea_deltoidea	Roystonea_regia)))))	Nypa_fruticans)	(Sabal_domingensis	(Serenoa_repens	Phoenix_dactylifera)))	Kingia_australis);
(((Chamaedorea_seifrizii	(((Nypa_fruticans	(Sabal_domingensis	(Serenoa_repens	Phoenix_dactylifera)))	Pseudophoenix_vinifera)	(((Orania_palindan	Sclerosperma_profizianum)	(Geonoma_undata	(Calamus_caryotoides	Podococcus_barteri)))	((Pelagodoxa_henryana	Manicaria_saccifera)	(((((Dictyosperma_album	Kentiopsis_piersoniorum)	Burretiokentia_grandiflora)	(Dypsis_decaryi	(Hydriastele_microspadix	Veitchia_spiralis)))	Heterospathe_cagayanensis)	(Prestoea_acuminata	(Oenocarpus_minor	Oenocarpus_bataua)))))))	((Roystonea_regia	((Reinhardtia_simplex	(Reinhardtia_latisecta	Reinhardtia_paiewonskiana))	(Attalea_speciosa	(Bactris_major	(Elaeis_oleifera	Elaeis_guineensis)))))	Iriartea_deltoidea))	Kingia_australis);
(((Sabal_domingensis	(Serenoa_repens	Phoenix_dactylifera))	((Pseudophoenix_vinifera	(((((Podococcus_barteri	Orania_palindan)	Sclerosperma_profizianum)	Geonoma_undata)	(Calamus_caryotoides	(Manicaria_saccifera	(Pelagodoxa_henryana	((((Hydriastele_microspadix	(Burretiokentia_grandiflora	((Veitchia_spiralis	Heterospathe_cagayanensis)	Kentiopsis_piersoniorum)))	Dictyosperma_album)	Dypsis_decaryi)	(Prestoea_acuminata	(Oenocarpus_minor	Oenocarpus_bataua)))))))	(Roystonea_regia	(((Chamaedorea_seifrizii	(Attalea_speciosa	(Bactris_major	(Elaeis_oleifera	Elaeis_guineensis))))	(Reinhardtia_simplex	(Reinhardtia_latisecta	Reinhardtia_paiewonskiana)))	Iriartea_deltoidea))))	Nypa_fruticans))	Kingia_australis);
(((Sabal_domingensis	(Serenoa_repens	Phoenix_dactylifera))	(((((((Podococcus_barteri	Orania_palindan)	Sclerosperma_profizianum)	Geonoma_undata)	((Pelagodoxa_henryana	Calamus_caryotoides)	(Prestoea_acuminata	((Oenocarpus_minor	Oenocarpus_bataua)	(Dictyosperma_album	((Kentiopsis_piersoniorum	(Burretiokentia_grandiflora	(Veitchia_spiralis	Heterospathe_cagayanensis)))	(Dypsis_decaryi	Hydriastele_microspadix)))))))	Manicaria_saccifera)	(Chamaedorea_seifrizii	((Pseudophoenix_vinifera	Roystonea_regia)	((((Bactris_major	(Reinhardtia_simplex	(Reinhardtia_latisecta	Reinhardtia_paiewonskiana)))	Iriartea_deltoidea)	(Elaeis_oleifera	Elaeis_guineensis))	Attalea_speciosa))))	Nypa_fruticans))	Kingia_australis);
((Sabal_domingensis	((Phoenix_dactylifera	((((((Sclerosperma_profizianum	Geonoma_undata)	(Orania_palindan	((Manicaria_saccifera	(Prestoea_acuminata	((Oenocarpus_minor	Oenocarpus_bataua)	((((Kentiopsis_piersoniorum	(Dypsis_decaryi	Heterospathe_cagayanensis))	(Veitchia_spiralis	Hydriastele_microspadix))	Dictyosperma_album)	Burretiokentia_grandiflora))))	Pelagodoxa_henryana)))	(Podococcus_barteri	Calamus_caryotoides))	(((Bactris_major	(Reinhardtia_simplex	(Reinhardtia_latisecta	Reinhardtia_paiewonskiana)))	((Elaeis_oleifera	Elaeis_guineensis)	Attalea_speciosa))	(Iriartea_deltoidea	(Chamaedorea_seifrizii	Roystonea_regia))))	Pseudophoenix_vinifera)	Nypa_fruticans))	Serenoa_repens))	Kingia_australis);
((Pseudophoenix_vinifera	((((((Sclerosperma_profizianum	Orania_palindan)	((Manicaria_saccifera	((Prestoea_acuminata	(Oenocarpus_minor	Oenocarpus_bataua))	((((Hydriastele_microspadix	Dypsis_decaryi)	Burretiokentia_grandiflora)	(Kentiopsis_piersoniorum	(Veitchia_spiralis	Heterospathe_cagayanensis)))	Dictyosperma_album)))	Pelagodoxa_henryana))	(Podococcus_barteri	Calamus_caryotoides))	Geonoma_undata)	(Nypa_fruticans	(Sabal_domingensis	(Phoenix_dactylifera	Serenoa_repens))))	((((Attalea_speciosa	(Bactris_major	(Elaeis_oleifera	Elaeis_guineensis)))	((Reinhardtia_paiewonskiana	Reinhardtia_latisecta)	Reinhardtia_simplex))	(Iriartea_deltoidea	Roystonea_regia))	Chamaedorea_seifrizii)))	Kingia_australis);
((Sabal_domingensis	((Phoenix_dactylifera	Serenoa_repens)	((((Chamaedorea_seifrizii	((Geonoma_undata	(Sclerosperma_profizianum	(Podococcus_barteri	Orania_palindan)))	(((Prestoea_acuminata	(Oenocarpus_minor	Oenocarpus_bataua))	((Hydriastele_microspadix	((Veitchia_spiralis	Heterospathe_cagayanensis)	(Burretiokentia_grandiflora	(Kentiopsis_piersoniorum	Dictyosperma_album))))	Dypsis_decaryi))	(Manicaria_saccifera	(Calamus_caryotoides	Pelagodoxa_henryana)))))	(Iriartea_deltoidea	(Roystonea_regia	((Attalea_speciosa	(Bactris_major	(Elaeis_oleifera	Elaeis_guineensis)))	((Reinhardtia_paiewonskiana	Reinhardtia_latisecta)	Reinhardtia_simplex)))))	Pseudophoenix_vinifera)	Nypa_fruticans)))	Kingia_australis);
((Serenoa_repens	(Sabal_domingensis	(Phoenix_dactylifera	((((Nypa_fruticans	(Iriartea_deltoidea	((Attalea_speciosa	(Bactris_major	(Elaeis_oleifera	Elaeis_guineensis)))	((Reinhardtia_paiewonskiana	Reinhardtia_latisecta)	Reinhardtia_simplex))))	(Chamaedorea_seifrizii	((Geonoma_undata	(Sclerosperma_profizianum	(Podococcus_barteri	Orania_palindan)))	Roystonea_regia)))	((((Prestoea_acuminata	(Oenocarpus_minor	Oenocarpus_bataua))	(((((Hydriastele_microspadix	Veitchia_spiralis)	(Heterospathe_cagayanensis	Kentiopsis_piersoniorum))	Burretiokentia_grandiflora)	Dypsis_decaryi)	Dictyosperma_album))	Pelagodoxa_henryana)	Manicaria_saccifera))	(Pseudophoenix_vinifera	Calamus_caryotoides)))))	Kingia_australis);
((((((((((Reinhardtia_paiewonskiana	Reinhardtia_latisecta)	Reinhardtia_simplex)	(Attalea_speciosa	(Bactris_major	(Elaeis_oleifera	Elaeis_guineensis))))	(Iriartea_deltoidea	Roystonea_regia))	Chamaedorea_seifrizii)	((Geonoma_undata	((Sclerosperma_profizianum	Orania_palindan)	(Podococcus_barteri	Calamus_caryotoides)))	(Manicaria_saccifera	(Pelagodoxa_henryana	((Prestoea_acuminata	(Oenocarpus_minor	Oenocarpus_bataua))	(((Veitchia_spiralis	Hydriastele_microspadix)	((Burretiokentia_grandiflora	Kentiopsis_piersoniorum)	Dictyosperma_album))	(Heterospathe_cagayanensis	Dypsis_decaryi)))))))	(Pseudophoenix_vinifera	Nypa_fruticans))	(Sabal_domingensis	Phoenix_dactylifera))	Serenoa_repens)	Kingia_australis);
(((Phoenix_dactylifera	Serenoa_repens)	(((((((Reinhardtia_paiewonskiana	Reinhardtia_latisecta)	Reinhardtia_simplex)	(Attalea_speciosa	(Bactris_major	(Elaeis_oleifera	Elaeis_guineensis))))	(Iriartea_deltoidea	Roystonea_regia))	(Chamaedorea_seifrizii	(((((Calamus_caryotoides	Pelagodoxa_henryana)	Manicaria_saccifera)	((Prestoea_acuminata	(Oenocarpus_minor	Oenocarpus_bataua))	(Dypsis_decaryi	(((Veitchia_spiralis	Hydriastele_microspadix)	((Kentiopsis_piersoniorum	Dictyosperma_album)	Burretiokentia_grandiflora))	Heterospathe_cagayanensis))))	(Sclerosperma_profizianum	Orania_palindan))	(Podococcus_barteri	Geonoma_undata))))	(Pseudophoenix_vinifera	Nypa_fruticans))	Sabal_domingensis))	Kingia_australis);
(((Phoenix_dactylifera	Serenoa_repens)	(((((Roystonea_regia	((((Bactris_major	(Elaeis_oleifera	Elaeis_guineensis))	Iriartea_deltoidea)	((Reinhardtia_paiewonskiana	Reinhardtia_latisecta)	Reinhardtia_simplex))	Attalea_speciosa))	Chamaedorea_seifrizii)	((((Calamus_caryotoides	Pelagodoxa_henryana)	Manicaria_saccifera)	((Oenocarpus_bataua	(Prestoea_acuminata	Oenocarpus_minor))	((Dypsis_decaryi	((Kentiopsis_piersoniorum	Dictyosperma_album)	Burretiokentia_grandiflora))	((Veitchia_spiralis	Hydriastele_microspadix)	Heterospathe_cagayanensis))))	((Sclerosperma_profizianum	Geonoma_undata)	(Orania_palindan	Podococcus_barteri))))	(Pseudophoenix_vinifera	Nypa_fruticans))	Sabal_domingensis))	Kingia_australis);
(((Attalea_speciosa	(Bactris_major	(Elaeis_oleifera	Elaeis_guineensis)))	((Iriartea_deltoidea	(((Pseudophoenix_vinifera	Chamaedorea_seifrizii)	((Nypa_fruticans	(Sabal_domingensis	(Phoenix_dactylifera	Serenoa_repens)))	(((Pelagodoxa_henryana	Manicaria_saccifera)	((Prestoea_acuminata	(Oenocarpus_minor	Oenocarpus_bataua))	(Dictyosperma_album	((Dypsis_decaryi	(Hydriastele_microspadix	((Veitchia_spiralis	Heterospathe_cagayanensis)	Kentiopsis_piersoniorum)))	Burretiokentia_grandiflora))))	(Orania_palindan	((Calamus_caryotoides	Podococcus_barteri)	(Sclerosperma_profizianum	Geonoma_undata))))))	Roystonea_regia))	((Reinhardtia_paiewonskiana	Reinhardtia_latisecta)	Reinhardtia_simplex)))	Kingia_australis);
(((((((((Sclerosperma_profizianum	(Pelagodoxa_henryana	Manicaria_saccifera))	((Prestoea_acuminata	(Oenocarpus_minor	Oenocarpus_bataua))	((Dictyosperma_album	(Hydriastele_microspadix	((Dypsis_decaryi	(Veitchia_spiralis	Heterospathe_cagayanensis))	Kentiopsis_piersoniorum)))	Burretiokentia_grandiflora)))	((Podococcus_barteri	Orania_palindan)	(Calamus_caryotoides	Geonoma_undata)))	(Chamaedorea_seifrizii	(((((Reinhardtia_paiewonskiana	Reinhardtia_latisecta)	Reinhardtia_simplex)	(Attalea_speciosa	(Bactris_major	(Elaeis_oleifera	Elaeis_guineensis))))	Iriartea_deltoidea)	Roystonea_regia)))	Pseudophoenix_vinifera)	Nypa_fruticans)	Sabal_domingensis)	(Phoenix_dactylifera	Serenoa_repens))	Kingia_australis);
(((Sabal_domingensis	(Phoenix_dactylifera	Serenoa_repens))	(((Chamaedorea_seifrizii	((((Reinhardtia_paiewonskiana	Reinhardtia_latisecta)	Reinhardtia_simplex)	(Attalea_speciosa	(Bactris_major	(Elaeis_oleifera	Elaeis_guineensis))))	(Iriartea_deltoidea	Roystonea_regia)))	((((Podococcus_barteri	Calamus_caryotoides)	Geonoma_undata)	((Sclerosperma_profizianum	Orania_palindan)	(Manicaria_saccifera	(((Prestoea_acuminata	(Oenocarpus_minor	Oenocarpus_bataua))	Pelagodoxa_henryana)	((((Veitchia_spiralis	Heterospathe_cagayanensis)	(Burretiokentia_grandiflora	(Kentiopsis_piersoniorum	Dictyosperma_album)))	Hydriastele_microspadix)	Dypsis_decaryi)))))	Pseudophoenix_vinifera))	Nypa_fruticans))	Kingia_australis);
(((Sabal_domingensis	(Phoenix_dactylifera	Serenoa_repens))	(((((((Reinhardtia_paiewonskiana	Reinhardtia_latisecta)	Reinhardtia_simplex)	(Attalea_speciosa	(Bactris_major	(Elaeis_oleifera	Elaeis_guineensis))))	(Iriartea_deltoidea	Roystonea_regia))	Chamaedorea_seifrizii)	(Pseudophoenix_vinifera	Nypa_fruticans))	(((((Dictyosperma_album	((Hydriastele_microspadix	Burretiokentia_grandiflora)	(Kentiopsis_piersoniorum	(Dypsis_decaryi	(Veitchia_spiralis	Heterospathe_cagayanensis)))))	(Oenocarpus_minor	Oenocarpus_bataua))	((Calamus_caryotoides	Pelagodoxa_henryana)	Manicaria_saccifera))	Prestoea_acuminata)	((Sclerosperma_profizianum	Orania_palindan)	(Podococcus_barteri	Geonoma_undata)))))	Kingia_australis);
(((Sabal_domingensis	(Phoenix_dactylifera	Serenoa_repens))	(((((((Geonoma_undata	Sclerosperma_profizianum)	(Calamus_caryotoides	Podococcus_barteri))	Orania_palindan)	((((((Kentiopsis_piersoniorum	Dictyosperma_album)	(Veitchia_spiralis	Heterospathe_cagayanensis))	(Burretiokentia_grandiflora	Dypsis_decaryi))	Hydriastele_microspadix)	(Pelagodoxa_henryana	(Prestoea_acuminata	(Oenocarpus_minor	Oenocarpus_bataua))))	Manicaria_saccifera))	(Chamaedorea_seifrizii	((((Reinhardtia_paiewonskiana	Reinhardtia_latisecta)	Reinhardtia_simplex)	(Attalea_speciosa	(Bactris_major	(Elaeis_oleifera	Elaeis_guineensis))))	(Iriartea_deltoidea	Roystonea_regia))))	Pseudophoenix_vinifera)	Nypa_fruticans))	Kingia_australis);
(((Sabal_domingensis	(Phoenix_dactylifera	Serenoa_repens))	((((((Calamus_caryotoides	Podococcus_barteri)	(Orania_palindan	Sclerosperma_profizianum))	Geonoma_undata)	((((Dictyosperma_album	(Hydriastele_microspadix	(Burretiokentia_grandiflora	(Kentiopsis_piersoniorum	(Veitchia_spiralis	Heterospathe_cagayanensis)))))	Dypsis_decaryi)	(Prestoea_acuminata	(Oenocarpus_minor	Oenocarpus_bataua)))	(Pelagodoxa_henryana	Manicaria_saccifera)))	(Nypa_fruticans	(Chamaedorea_seifrizii	((((Reinhardtia_paiewonskiana	Reinhardtia_latisecta)	Reinhardtia_simplex)	(Attalea_speciosa	(Bactris_major	(Elaeis_oleifera	Elaeis_guineensis))))	(Iriartea_deltoidea	Roystonea_regia)))))	Pseudophoenix_vinifera))	Kingia_australis);
(((Sabal_domingensis	(Phoenix_dactylifera	Serenoa_repens))	((((((Orania_palindan	Sclerosperma_profizianum)	(Geonoma_undata	(Calamus_caryotoides	Podococcus_barteri)))	(((((Burretiokentia_grandiflora	((Kentiopsis_piersoniorum	Dictyosperma_album)	Dypsis_decaryi))	(Hydriastele_microspadix	(Veitchia_spiralis	Heterospathe_cagayanensis)))	((Prestoea_acuminata	Oenocarpus_minor)	Oenocarpus_bataua))	Pelagodoxa_henryana)	Manicaria_saccifera))	(Chamaedorea_seifrizii	((((Reinhardtia_paiewonskiana	Reinhardtia_latisecta)	Reinhardtia_simplex)	(Attalea_speciosa	(Bactris_major	(Elaeis_oleifera	Elaeis_guineensis))))	(Iriartea_deltoidea	Roystonea_regia))))	Pseudophoenix_vinifera)	Nypa_fruticans))	Kingia_australis);
(((((Pseudophoenix_vinifera	((Chamaedorea_seifrizii	(Roystonea_regia	((((Reinhardtia_latisecta	Reinhardtia_paiewonskiana)	Reinhardtia_simplex)	((Bactris_major	(Elaeis_guineensis	Elaeis_oleifera))	Attalea_speciosa))	Iriartea_deltoidea)))	((((Calamus_caryotoides	Pelagodoxa_henryana)	Manicaria_saccifera)	((Prestoea_acuminata	(Oenocarpus_bataua	Oenocarpus_minor))	(Dypsis_decaryi	(Heterospathe_cagayanensis	((Veitchia_spiralis	Hydriastele_microspadix)	(Dictyosperma_album	(Burretiokentia_grandiflora	Kentiopsis_piersoniorum)))))))	((Orania_palindan	Sclerosperma_profizianum)	(Podococcus_barteri	Geonoma_undata)))))	Nypa_fruticans)	Sabal_domingensis)	(Phoenix_dactylifera	Serenoa_repens))	Kingia_australis);
(((((Pseudophoenix_vinifera	Nypa_fruticans)	((Chamaedorea_seifrizii	(Roystonea_regia	((((Reinhardtia_latisecta	Reinhardtia_paiewonskiana)	Reinhardtia_simplex)	((Bactris_major	(Elaeis_guineensis	Elaeis_oleifera))	Attalea_speciosa))	Iriartea_deltoidea)))	((Manicaria_saccifera	((Prestoea_acuminata	(Oenocarpus_bataua	Oenocarpus_minor))	(Pelagodoxa_henryana	(Dypsis_decaryi	(Burretiokentia_grandiflora	((Dictyosperma_album	(Kentiopsis_piersoniorum	(Veitchia_spiralis	Heterospathe_cagayanensis)))	Hydriastele_microspadix))))))	(Geonoma_undata	((Orania_palindan	Sclerosperma_profizianum)	(Calamus_caryotoides	Podococcus_barteri))))))	Sabal_domingensis)	(Phoenix_dactylifera	Serenoa_repens))	Kingia_australis);
((((Pseudophoenix_vinifera	(((((Reinhardtia_latisecta	Reinhardtia_paiewonskiana)	Reinhardtia_simplex)	((Bactris_major	(Elaeis_guineensis	Elaeis_oleifera))	Attalea_speciosa))	((Iriartea_deltoidea	(Nypa_fruticans	Roystonea_regia))	Chamaedorea_seifrizii))	((Manicaria_saccifera	(Pelagodoxa_henryana	((Prestoea_acuminata	(Oenocarpus_bataua	Oenocarpus_minor))	(Dypsis_decaryi	(((Burretiokentia_grandiflora	Dictyosperma_album)	(Kentiopsis_piersoniorum	(Veitchia_spiralis	Heterospathe_cagayanensis)))	Hydriastele_microspadix)))))	(((Podococcus_barteri	Orania_palindan)	Sclerosperma_profizianum)	(Calamus_caryotoides	Geonoma_undata)))))	Sabal_domingensis)	(Phoenix_dactylifera	Serenoa_repens))	Kingia_australis);
((((((Reinhardtia_latisecta	Reinhardtia_paiewonskiana)	Reinhardtia_simplex)	(Bactris_major	(Elaeis_guineensis	Elaeis_oleifera)))	(((((Manicaria_saccifera	(Pelagodoxa_henryana	((Prestoea_acuminata	(Oenocarpus_bataua	Oenocarpus_minor))	(Dypsis_decaryi	((Burretiokentia_grandiflora	(Kentiopsis_piersoniorum	(Veitchia_spiralis	Heterospathe_cagayanensis)))	(Dictyosperma_album	Hydriastele_microspadix))))))	(Geonoma_undata	(Orania_palindan	Sclerosperma_profizianum)))	(((Sabal_domingensis	(Phoenix_dactylifera	Serenoa_repens))	((Podococcus_barteri	Calamus_caryotoides)	Nypa_fruticans))	(Chamaedorea_seifrizii	Pseudophoenix_vinifera)))	Roystonea_regia)	Iriartea_deltoidea))	Attalea_speciosa)	Kingia_australis);
(((Phoenix_dactylifera	Serenoa_repens)	((Nypa_fruticans	(Pseudophoenix_vinifera	((((((Reinhardtia_latisecta	Reinhardtia_paiewonskiana)	Reinhardtia_simplex)	((Bactris_major	(Elaeis_guineensis	Elaeis_oleifera))	Attalea_speciosa))	Roystonea_regia)	Iriartea_deltoidea)	((Manicaria_saccifera	((Calamus_caryotoides	Pelagodoxa_henryana)	((Oenocarpus_bataua	(Oenocarpus_minor	Prestoea_acuminata))	(Dictyosperma_album	((((Hydriastele_microspadix	Kentiopsis_piersoniorum)	(Veitchia_spiralis	Heterospathe_cagayanensis))	Dypsis_decaryi)	Burretiokentia_grandiflora)))))	((Chamaedorea_seifrizii	(Orania_palindan	Sclerosperma_profizianum))	(Podococcus_barteri	Geonoma_undata))))))	Sabal_domingensis))	Kingia_australis);
((((Nypa_fruticans	((Pseudophoenix_vinifera	(Chamaedorea_seifrizii	(((((Reinhardtia_latisecta	Reinhardtia_paiewonskiana)	Reinhardtia_simplex)	(Iriartea_deltoidea	(Bactris_major	(Elaeis_guineensis	Elaeis_oleifera))))	Attalea_speciosa)	Roystonea_regia)))	((Manicaria_saccifera	((Pelagodoxa_henryana	((Kentiopsis_piersoniorum	((Dypsis_decaryi	Veitchia_spiralis)	Heterospathe_cagayanensis))	((Hydriastele_microspadix	Burretiokentia_grandiflora)	Dictyosperma_album)))	((Oenocarpus_bataua	Oenocarpus_minor)	Prestoea_acuminata)))	((Geonoma_undata	(Calamus_caryotoides	Podococcus_barteri))	(Orania_palindan	Sclerosperma_profizianum)))))	(Phoenix_dactylifera	Serenoa_repens))	Sabal_domingensis)	Kingia_australis);
((((Pseudophoenix_vinifera	Nypa_fruticans)	((Chamaedorea_seifrizii	(((((Reinhardtia_latisecta	Reinhardtia_paiewonskiana)	Reinhardtia_simplex)	((Bactris_major	(Elaeis_guineensis	Elaeis_oleifera))	Attalea_speciosa))	Iriartea_deltoidea)	Roystonea_regia))	(((Pelagodoxa_henryana	Manicaria_saccifera)	((((Burretiokentia_grandiflora	Hydriastele_microspadix)	(Dypsis_decaryi	(Kentiopsis_piersoniorum	(Veitchia_spiralis	Heterospathe_cagayanensis))))	Dictyosperma_album)	((Oenocarpus_bataua	Oenocarpus_minor)	Prestoea_acuminata)))	((Podococcus_barteri	(Geonoma_undata	Calamus_caryotoides))	(Orania_palindan	Sclerosperma_profizianum)))))	((Phoenix_dactylifera	Serenoa_repens)	Sabal_domingensis))	Kingia_australis);
(((Nypa_fruticans	((Chamaedorea_seifrizii	((((Reinhardtia_latisecta	Reinhardtia_paiewonskiana)	Reinhardtia_simplex)	((Bactris_major	(Elaeis_guineensis	Elaeis_oleifera))	Attalea_speciosa))	(Iriartea_deltoidea	Roystonea_regia)))	(Pseudophoenix_vinifera	((((Pelagodoxa_henryana	Manicaria_saccifera)	(((((Dypsis_decaryi	Veitchia_spiralis)	Heterospathe_cagayanensis)	(Burretiokentia_grandiflora	Hydriastele_microspadix))	(Kentiopsis_piersoniorum	Dictyosperma_album))	((Oenocarpus_bataua	Oenocarpus_minor)	Prestoea_acuminata)))	(Orania_palindan	Sclerosperma_profizianum))	((Podococcus_barteri	Calamus_caryotoides)	Geonoma_undata)))))	((Phoenix_dactylifera	Serenoa_repens)	Sabal_domingensis))	Kingia_australis);
((Serenoa_repens	((Sabal_domingensis	(((((Podococcus_barteri	Orania_palindan)	Sclerosperma_profizianum)	(Calamus_caryotoides	Geonoma_undata))	(Manicaria_saccifera	(Pelagodoxa_henryana	(((Dictyosperma_album	(Hydriastele_microspadix	((Kentiopsis_piersoniorum	(Veitchia_spiralis	Heterospathe_cagayanensis))	Burretiokentia_grandiflora)))	Dypsis_decaryi)	((Oenocarpus_bataua	Oenocarpus_minor)	Prestoea_acuminata)))))	(Chamaedorea_seifrizii	((Roystonea_regia	((((Reinhardtia_latisecta	Reinhardtia_paiewonskiana)	Reinhardtia_simplex)	((Bactris_major	(Elaeis_guineensis	Elaeis_oleifera))	Attalea_speciosa))	Iriartea_deltoidea))	(Pseudophoenix_vinifera	Nypa_fruticans)))))	Phoenix_dactylifera))	Kingia_australis);
((Iriartea_deltoidea	((((((Phoenix_dactylifera	Serenoa_repens)	Sabal_domingensis)	(Pseudophoenix_vinifera	Chamaedorea_seifrizii))	(((Orania_palindan	Sclerosperma_profizianum)	(Podococcus_barteri	(Calamus_caryotoides	Geonoma_undata)))	(Manicaria_saccifera	(Pelagodoxa_henryana	(((Dictyosperma_album	(((Kentiopsis_piersoniorum	(Hydriastele_microspadix	Veitchia_spiralis))	Heterospathe_cagayanensis)	Burretiokentia_grandiflora))	Dypsis_decaryi)	((Oenocarpus_bataua	Oenocarpus_minor)	Prestoea_acuminata))))))	(Nypa_fruticans	Roystonea_regia))	(((Reinhardtia_latisecta	Reinhardtia_paiewonskiana)	Reinhardtia_simplex)	((Bactris_major	(Elaeis_guineensis	Elaeis_oleifera))	Attalea_speciosa))))	Kingia_australis);
(((Sabal_domingensis	(Phoenix_dactylifera	Serenoa_repens))	((((((Reinhardtia_paiewonskiana	Reinhardtia_latisecta)	Reinhardtia_simplex)	(Attalea_speciosa	(Bactris_major	(Elaeis_oleifera	Elaeis_guineensis))))	(Nypa_fruticans	(Roystonea_regia	Iriartea_deltoidea)))	((Orania_palindan	((Calamus_caryotoides	Podococcus_barteri)	Geonoma_undata))	(Sclerosperma_profizianum	(Manicaria_saccifera	(Pelagodoxa_henryana	(((Oenocarpus_bataua	Oenocarpus_minor)	Prestoea_acuminata)	(Dypsis_decaryi	((Veitchia_spiralis	Heterospathe_cagayanensis)	(Dictyosperma_album	(Kentiopsis_piersoniorum	Hydriastele_microspadix))))))))))	(Burretiokentia_grandiflora	(Chamaedorea_seifrizii	Pseudophoenix_vinifera))))	Kingia_australis);
(((Sabal_domingensis	(Phoenix_dactylifera	Serenoa_repens))	(((((((Reinhardtia_paiewonskiana	Reinhardtia_latisecta)	Reinhardtia_simplex)	(Attalea_speciosa	(Bactris_major	(Elaeis_oleifera	Elaeis_guineensis))))	(Roystonea_regia	Iriartea_deltoidea))	((Geonoma_undata	(Chamaedorea_seifrizii	(Sclerosperma_profizianum	((Calamus_caryotoides	Podococcus_barteri)	Orania_palindan))))	((Pelagodoxa_henryana	Manicaria_saccifera)	(((Oenocarpus_bataua	Oenocarpus_minor)	Prestoea_acuminata)	(((Dypsis_decaryi	(Kentiopsis_piersoniorum	(Burretiokentia_grandiflora	Dictyosperma_album)))	(Veitchia_spiralis	Heterospathe_cagayanensis))	Hydriastele_microspadix)))))	Pseudophoenix_vinifera)	Nypa_fruticans))	Kingia_australis);
(((((Reinhardtia_paiewonskiana	Reinhardtia_latisecta)	Reinhardtia_simplex)	(Attalea_speciosa	(Bactris_major	(Elaeis_oleifera	Elaeis_guineensis))))	(((((((Sclerosperma_profizianum	Orania_palindan)	((Calamus_caryotoides	Podococcus_barteri)	Geonoma_undata))	((Pelagodoxa_henryana	Manicaria_saccifera)	(((Oenocarpus_bataua	Oenocarpus_minor)	Prestoea_acuminata)	(((Burretiokentia_grandiflora	((Veitchia_spiralis	Heterospathe_cagayanensis)	(Hydriastele_microspadix	Kentiopsis_piersoniorum)))	Dictyosperma_album)	Dypsis_decaryi))))	((Chamaedorea_seifrizii	Pseudophoenix_vinifera)	(Sabal_domingensis	(Phoenix_dactylifera	Serenoa_repens))))	Nypa_fruticans)	Roystonea_regia)	Iriartea_deltoidea))	Kingia_australis);
(((Sabal_domingensis	(Phoenix_dactylifera	Serenoa_repens))	(((((Nypa_fruticans	(Attalea_speciosa	((Bactris_major	(Elaeis_oleifera	Elaeis_guineensis))	((Reinhardtia_paiewonskiana	Reinhardtia_latisecta)	Reinhardtia_simplex))))	(Chamaedorea_seifrizii	(Roystonea_regia	Iriartea_deltoidea)))	(((Sclerosperma_profizianum	Orania_palindan)	(((Calamus_caryotoides	Pelagodoxa_henryana)	Manicaria_saccifera)	((Oenocarpus_bataua	(Oenocarpus_minor	Prestoea_acuminata))	((Dypsis_decaryi	((Kentiopsis_piersoniorum	(Burretiokentia_grandiflora	(Veitchia_spiralis	Heterospathe_cagayanensis)))	Hydriastele_microspadix))	Dictyosperma_album))))	Geonoma_undata))	Pseudophoenix_vinifera)	Podococcus_barteri))	Kingia_australis);
((Sabal_domingensis	((Phoenix_dactylifera	Serenoa_repens)	(((((((((Reinhardtia_paiewonskiana	Reinhardtia_latisecta)	Reinhardtia_simplex)	(Attalea_speciosa	(Bactris_major	(Elaeis_oleifera	Elaeis_guineensis))))	Iriartea_deltoidea)	Roystonea_regia)	(Geonoma_undata	((Sclerosperma_profizianum	Orania_palindan)	((Pelagodoxa_henryana	Manicaria_saccifera)	(((Oenocarpus_bataua	Oenocarpus_minor)	((Dypsis_decaryi	(((Kentiopsis_piersoniorum	(Veitchia_spiralis	Heterospathe_cagayanensis))	Burretiokentia_grandiflora)	Hydriastele_microspadix))	Dictyosperma_album))	Prestoea_acuminata)))))	(Chamaedorea_seifrizii	Pseudophoenix_vinifera))	Nypa_fruticans)	(Calamus_caryotoides	Podococcus_barteri))))	Kingia_australis);
(((Sabal_domingensis	(Phoenix_dactylifera	Serenoa_repens))	((((Chamaedorea_seifrizii	(((((Reinhardtia_paiewonskiana	Reinhardtia_latisecta)	Reinhardtia_simplex)	(Attalea_speciosa	(Bactris_major	(Elaeis_oleifera	Elaeis_guineensis))))	Iriartea_deltoidea)	Roystonea_regia))	(((Calamus_caryotoides	Podococcus_barteri)	Geonoma_undata)	((Sclerosperma_profizianum	Orania_palindan)	(((Dypsis_decaryi	Pelagodoxa_henryana)	Manicaria_saccifera)	((Oenocarpus_bataua	(Prestoea_acuminata	Oenocarpus_minor))	(((Heterospathe_cagayanensis	Kentiopsis_piersoniorum)	((Hydriastele_microspadix	Veitchia_spiralis)	Burretiokentia_grandiflora))	Dictyosperma_album))))))	Nypa_fruticans)	Pseudophoenix_vinifera))	Kingia_australis);
(((Sabal_domingensis	(Phoenix_dactylifera	Serenoa_repens))	((Nypa_fruticans	Pseudophoenix_vinifera)	((Chamaedorea_seifrizii	((((Reinhardtia_paiewonskiana	Reinhardtia_latisecta)	Reinhardtia_simplex)	(Attalea_speciosa	(Bactris_major	(Elaeis_oleifera	Elaeis_guineensis))))	(Iriartea_deltoidea	Roystonea_regia)))	(((Podococcus_barteri	Geonoma_undata)	(Sclerosperma_profizianum	Orania_palindan))	(Manicaria_saccifera	(((Pelagodoxa_henryana	Calamus_caryotoides)	(Prestoea_acuminata	(Oenocarpus_minor	Oenocarpus_bataua)))	((((Kentiopsis_piersoniorum	Dictyosperma_album)	(Burretiokentia_grandiflora	(Hydriastele_microspadix	Veitchia_spiralis)))	Heterospathe_cagayanensis)	Dypsis_decaryi)))))))	Kingia_australis);
(((Sabal_domingensis	Serenoa_repens)	(Phoenix_dactylifera	(Nypa_fruticans	(Pseudophoenix_vinifera	(((((Calamus_caryotoides	Podococcus_barteri)	Geonoma_undata)	(Sclerosperma_profizianum	Orania_palindan))	(Manicaria_saccifera	((Pelagodoxa_henryana	(Prestoea_acuminata	(Oenocarpus_minor	Oenocarpus_bataua)))	((Kentiopsis_piersoniorum	(((Burretiokentia_grandiflora	Dictyosperma_album)	(Veitchia_spiralis	Heterospathe_cagayanensis))	Hydriastele_microspadix))	Dypsis_decaryi))))	(Chamaedorea_seifrizii	(Roystonea_regia	((((Reinhardtia_paiewonskiana	Reinhardtia_latisecta)	Reinhardtia_simplex)	(Attalea_speciosa	(Bactris_major	(Elaeis_oleifera	Elaeis_guineensis))))	Iriartea_deltoidea))))))))	Kingia_australis);
(((Sabal_domingensis	(Phoenix_dactylifera	Serenoa_repens))	((((Geonoma_undata	((Chamaedorea_seifrizii	(Sclerosperma_profizianum	Orania_palindan))	Podococcus_barteri))	(((Calamus_caryotoides	Pelagodoxa_henryana)	Manicaria_saccifera)	((Prestoea_acuminata	(Oenocarpus_minor	Oenocarpus_bataua))	((((Kentiopsis_piersoniorum	(Veitchia_spiralis	(Heterospathe_cagayanensis	Burretiokentia_grandiflora)))	Hydriastele_microspadix)	Dictyosperma_album)	Dypsis_decaryi))))	(Nypa_fruticans	(Roystonea_regia	((((Reinhardtia_paiewonskiana	Reinhardtia_latisecta)	Reinhardtia_simplex)	(Attalea_speciosa	(Bactris_major	(Elaeis_oleifera	Elaeis_guineensis))))	Iriartea_deltoidea))))	Pseudophoenix_vinifera))	Kingia_australis);
(((Sabal_domingensis	(Phoenix_dactylifera	Serenoa_repens))	((Pseudophoenix_vinifera	Nypa_fruticans)	((((Geonoma_undata	((Sclerosperma_profizianum	Orania_palindan)	(Calamus_caryotoides	Podococcus_barteri)))	((Pelagodoxa_henryana	Manicaria_saccifera)	((Prestoea_acuminata	(Oenocarpus_minor	Oenocarpus_bataua))	((((Kentiopsis_piersoniorum	(Veitchia_spiralis	(Heterospathe_cagayanensis	Burretiokentia_grandiflora)))	Hydriastele_microspadix)	Dictyosperma_album)	Dypsis_decaryi))))	(Roystonea_regia	((((Reinhardtia_paiewonskiana	Reinhardtia_latisecta)	Reinhardtia_simplex)	(Attalea_speciosa	(Bactris_major	(Elaeis_oleifera	Elaeis_guineensis))))	Iriartea_deltoidea)))	Chamaedorea_seifrizii)))	Kingia_australis);
((((Pseudophoenix_vinifera	Nypa_fruticans)	(((((Calamus_caryotoides	Podococcus_barteri)	(Sclerosperma_profizianum	Orania_palindan))	Geonoma_undata)	(Manicaria_saccifera	((Pelagodoxa_henryana	((Oenocarpus_minor	Oenocarpus_bataua)	Prestoea_acuminata))	(((Veitchia_spiralis	Heterospathe_cagayanensis)	((Kentiopsis_piersoniorum	Dictyosperma_album)	(Burretiokentia_grandiflora	Dypsis_decaryi)))	Hydriastele_microspadix))))	((Chamaedorea_seifrizii	((Reinhardtia_simplex	(Reinhardtia_latisecta	Reinhardtia_paiewonskiana))	(Attalea_speciosa	((Elaeis_guineensis	Elaeis_oleifera)	Bactris_major))))	(Roystonea_regia	Iriartea_deltoidea))))	(Sabal_domingensis	(Serenoa_repens	Phoenix_dactylifera)))	Kingia_australis);
((((Nypa_fruticans	(((Roystonea_regia	(Iriartea_deltoidea	((Reinhardtia_simplex	(Reinhardtia_latisecta	Reinhardtia_paiewonskiana))	(Attalea_speciosa	((Elaeis_guineensis	Elaeis_oleifera)	Bactris_major)))))	Chamaedorea_seifrizii)	(((Podococcus_barteri	(Sclerosperma_profizianum	Orania_palindan))	Geonoma_undata)	(((Pseudophoenix_vinifera	(Pelagodoxa_henryana	Calamus_caryotoides))	Manicaria_saccifera)	(((Oenocarpus_minor	Oenocarpus_bataua)	Prestoea_acuminata)	((((Kentiopsis_piersoniorum	(Burretiokentia_grandiflora	(Veitchia_spiralis	Heterospathe_cagayanensis)))	Hydriastele_microspadix)	Dictyosperma_album)	Dypsis_decaryi))))))	Sabal_domingensis)	(Serenoa_repens	Phoenix_dactylifera))	Kingia_australis);
(((((Nypa_fruticans	Pseudophoenix_vinifera)	(((Roystonea_regia	(Iriartea_deltoidea	((Reinhardtia_simplex	(Reinhardtia_latisecta	Reinhardtia_paiewonskiana))	(Attalea_speciosa	((Elaeis_guineensis	Elaeis_oleifera)	Bactris_major)))))	Chamaedorea_seifrizii)	(((Podococcus_barteri	Orania_palindan)	(Sclerosperma_profizianum	Geonoma_undata))	((Calamus_caryotoides	Manicaria_saccifera)	(((Oenocarpus_minor	Oenocarpus_bataua)	Prestoea_acuminata)	(((((Kentiopsis_piersoniorum	(Veitchia_spiralis	Heterospathe_cagayanensis))	Hydriastele_microspadix)	(Burretiokentia_grandiflora	Dictyosperma_album))	Dypsis_decaryi)	Pelagodoxa_henryana))))))	Sabal_domingensis)	(Serenoa_repens	Phoenix_dactylifera))	Kingia_australis);
((((((((Reinhardtia_simplex	(Reinhardtia_latisecta	Reinhardtia_paiewonskiana))	(Attalea_speciosa	((Elaeis_guineensis	Elaeis_oleifera)	Bactris_major)))	(Roystonea_regia	Iriartea_deltoidea))	(Geonoma_undata	(((Calamus_caryotoides	Podococcus_barteri)	(Chamaedorea_seifrizii	(Sclerosperma_profizianum	Orania_palindan)))	(Manicaria_saccifera	((((Oenocarpus_minor	Oenocarpus_bataua)	Prestoea_acuminata)	((((Heterospathe_cagayanensis	(Hydriastele_microspadix	Veitchia_spiralis))	Dictyosperma_album)	(Kentiopsis_piersoniorum	Burretiokentia_grandiflora))	Dypsis_decaryi))	Pelagodoxa_henryana)))))	(Pseudophoenix_vinifera	Nypa_fruticans))	(Serenoa_repens	Sabal_domingensis))	Phoenix_dactylifera)	Kingia_australis);
(((((Chamaedorea_seifrizii	(Roystonea_regia	(Iriartea_deltoidea	((Reinhardtia_simplex	(Reinhardtia_latisecta	Reinhardtia_paiewonskiana))	((Elaeis_guineensis	Elaeis_oleifera)	(Bactris_major	Attalea_speciosa))))))	((Geonoma_undata	(Calamus_caryotoides	Podococcus_barteri))	((Sclerosperma_profizianum	Orania_palindan)	((Pelagodoxa_henryana	Manicaria_saccifera)	(((Oenocarpus_minor	Oenocarpus_bataua)	Prestoea_acuminata)	(Dypsis_decaryi	(Dictyosperma_album	((((Heterospathe_cagayanensis	Veitchia_spiralis)	Kentiopsis_piersoniorum)	Burretiokentia_grandiflora)	Hydriastele_microspadix))))))))	(Pseudophoenix_vinifera	Nypa_fruticans))	((Phoenix_dactylifera	Serenoa_repens)	Sabal_domingensis))	Kingia_australis);
(((((Chamaedorea_seifrizii	(Roystonea_regia	(Iriartea_deltoidea	(Attalea_speciosa	((Reinhardtia_simplex	(Reinhardtia_latisecta	Reinhardtia_paiewonskiana))	((Elaeis_guineensis	Elaeis_oleifera)	Bactris_major))))))	((((Sclerosperma_profizianum	Orania_palindan)	Podococcus_barteri)	(Geonoma_undata	Calamus_caryotoides))	(Manicaria_saccifera	(Pelagodoxa_henryana	(((Oenocarpus_minor	Oenocarpus_bataua)	Prestoea_acuminata)	(Dictyosperma_album	((((Heterospathe_cagayanensis	(Dypsis_decaryi	Veitchia_spiralis))	Kentiopsis_piersoniorum)	Burretiokentia_grandiflora)	Hydriastele_microspadix)))))))	(Pseudophoenix_vinifera	Nypa_fruticans))	((Phoenix_dactylifera	Serenoa_repens)	Sabal_domingensis))	Kingia_australis);
((((((Iriartea_deltoidea	(Attalea_speciosa	((Elaeis_guineensis	Elaeis_oleifera)	(Bactris_major	(Reinhardtia_simplex	(Reinhardtia_latisecta	Reinhardtia_paiewonskiana))))))	(Chamaedorea_seifrizii	Roystonea_regia))	((Geonoma_undata	((Podococcus_barteri	Calamus_caryotoides)	(Sclerosperma_profizianum	Orania_palindan)))	((Pelagodoxa_henryana	Manicaria_saccifera)	(((Oenocarpus_minor	Oenocarpus_bataua)	Prestoea_acuminata)	((Dictyosperma_album	(((Heterospathe_cagayanensis	Veitchia_spiralis)	Kentiopsis_piersoniorum)	(Burretiokentia_grandiflora	Hydriastele_microspadix)))	Dypsis_decaryi)))))	(Pseudophoenix_vinifera	Nypa_fruticans))	((Phoenix_dactylifera	Serenoa_repens)	Sabal_domingensis))	Kingia_australis);
((((((Roystonea_regia	(Iriartea_deltoidea	((Reinhardtia_simplex	(Reinhardtia_latisecta	Reinhardtia_paiewonskiana))	(((Elaeis_guineensis	Elaeis_oleifera)	Bactris_major)	Attalea_speciosa))))	Chamaedorea_seifrizii)	(((Manicaria_saccifera	(((Oenocarpus_bataua	(Prestoea_acuminata	Oenocarpus_minor))	(((Burretiokentia_grandiflora	(Kentiopsis_piersoniorum	Dictyosperma_album))	Dypsis_decaryi)	(Heterospathe_cagayanensis	(Veitchia_spiralis	Hydriastele_microspadix))))	Pelagodoxa_henryana))	(Sclerosperma_profizianum	Orania_palindan))	(Geonoma_undata	(Podococcus_barteri	Calamus_caryotoides))))	(Pseudophoenix_vinifera	Nypa_fruticans))	((Phoenix_dactylifera	Serenoa_repens)	Sabal_domingensis))	Kingia_australis);
((((Phoenix_dactylifera	Sabal_domingensis)	(((((((Reinhardtia_simplex	(Reinhardtia_latisecta	Reinhardtia_paiewonskiana))	(((Elaeis_guineensis	Elaeis_oleifera)	Bactris_major)	Attalea_speciosa))	(Roystonea_regia	Iriartea_deltoidea))	Chamaedorea_seifrizii)	((Geonoma_undata	((Sclerosperma_profizianum	Orania_palindan)	(Podococcus_barteri	Calamus_caryotoides)))	(Manicaria_saccifera	((Dypsis_decaryi	((((Veitchia_spiralis	Hydriastele_microspadix)	(Kentiopsis_piersoniorum	Heterospathe_cagayanensis))	Burretiokentia_grandiflora)	Dictyosperma_album))	((Oenocarpus_bataua	Oenocarpus_minor)	(Pelagodoxa_henryana	Prestoea_acuminata))))))	Pseudophoenix_vinifera)	Nypa_fruticans))	Serenoa_repens)	Kingia_australis);
((Phoenix_dactylifera	(Sabal_domingensis	((((((((Reinhardtia_simplex	(Reinhardtia_latisecta	Reinhardtia_paiewonskiana))	(((Elaeis_guineensis	Elaeis_oleifera)	Bactris_major)	Attalea_speciosa))	(Roystonea_regia	Iriartea_deltoidea))	Chamaedorea_seifrizii)	(((Sclerosperma_profizianum	(Podococcus_barteri	Orania_palindan))	(Calamus_caryotoides	Geonoma_undata))	(Manicaria_saccifera	(((Dypsis_decaryi	((Burretiokentia_grandiflora	Dictyosperma_album)	Kentiopsis_piersoniorum))	((Veitchia_spiralis	Hydriastele_microspadix)	Heterospathe_cagayanensis))	((Oenocarpus_bataua	Oenocarpus_minor)	(Pelagodoxa_henryana	Prestoea_acuminata))))))	Pseudophoenix_vinifera)	Nypa_fruticans)	Serenoa_repens)))	Kingia_australis);
((Pseudophoenix_vinifera	(Nypa_fruticans	(((((((Reinhardtia_latisecta	Reinhardtia_paiewonskiana)	Reinhardtia_simplex)	(Attalea_speciosa	((Elaeis_oleifera	Elaeis_guineensis)	Bactris_major)))	(Roystonea_regia	Iriartea_deltoidea))	Chamaedorea_seifrizii)	((Geonoma_undata	(Sclerosperma_profizianum	(Orania_palindan	(Podococcus_barteri	Calamus_caryotoides))))	(Manicaria_saccifera	((Prestoea_acuminata	(Pelagodoxa_henryana	(Oenocarpus_bataua	Oenocarpus_minor)))	((Hydriastele_microspadix	((Veitchia_spiralis	Dypsis_decaryi)	(Kentiopsis_piersoniorum	(Burretiokentia_grandiflora	Heterospathe_cagayanensis))))	Dictyosperma_album)))))	((Serenoa_repens	Phoenix_dactylifera)	Sabal_domingensis))))	Kingia_australis);
((((Serenoa_repens	Phoenix_dactylifera)	Sabal_domingensis)	((Pseudophoenix_vinifera	Nypa_fruticans)	(((Iriartea_deltoidea	((((Reinhardtia_latisecta	Reinhardtia_paiewonskiana)	Reinhardtia_simplex)	(Attalea_speciosa	((Elaeis_oleifera	Elaeis_guineensis)	Bactris_major)))	Roystonea_regia))	Chamaedorea_seifrizii)	((Geonoma_undata	(Sclerosperma_profizianum	(Orania_palindan	Podococcus_barteri)))	(Manicaria_saccifera	((Prestoea_acuminata	((Calamus_caryotoides	Pelagodoxa_henryana)	(Oenocarpus_bataua	Oenocarpus_minor)))	((((Hydriastele_microspadix	(Kentiopsis_piersoniorum	(Veitchia_spiralis	Heterospathe_cagayanensis)))	Dictyosperma_album)	Burretiokentia_grandiflora)	Dypsis_decaryi)))))))	Kingia_australis);
((Pseudophoenix_vinifera	(((Calamus_caryotoides	Pelagodoxa_henryana)	((Manicaria_saccifera	((Prestoea_acuminata	(Oenocarpus_bataua	Oenocarpus_minor))	((Hydriastele_microspadix	(Kentiopsis_piersoniorum	(Veitchia_spiralis	Heterospathe_cagayanensis)))	Dictyosperma_album)))	((Burretiokentia_grandiflora	((((Serenoa_repens	Phoenix_dactylifera)	Sabal_domingensis)	Nypa_fruticans)	((Roystonea_regia	(Iriartea_deltoidea	(((Reinhardtia_latisecta	Reinhardtia_paiewonskiana)	Reinhardtia_simplex)	(Attalea_speciosa	((Elaeis_oleifera	Elaeis_guineensis)	Bactris_major)))))	Chamaedorea_seifrizii)))	(Geonoma_undata	((Sclerosperma_profizianum	Orania_palindan)	Podococcus_barteri)))))	Dypsis_decaryi))	Kingia_australis);
((Sabal_domingensis	((Nypa_fruticans	(((((((Reinhardtia_latisecta	Reinhardtia_paiewonskiana)	Reinhardtia_simplex)	(Attalea_speciosa	((Elaeis_oleifera	Elaeis_guineensis)	Bactris_major)))	(Roystonea_regia	Iriartea_deltoidea))	Chamaedorea_seifrizii)	(((Sclerosperma_profizianum	Orania_palindan)	((Calamus_caryotoides	Podococcus_barteri)	Geonoma_undata))	((Pelagodoxa_henryana	Manicaria_saccifera)	((Oenocarpus_bataua	(Oenocarpus_minor	Prestoea_acuminata))	((Hydriastele_microspadix	((Dypsis_decaryi	(Kentiopsis_piersoniorum	(Veitchia_spiralis	Heterospathe_cagayanensis)))	Burretiokentia_grandiflora))	Dictyosperma_album)))))	Pseudophoenix_vinifera))	(Serenoa_repens	Phoenix_dactylifera)))	Kingia_australis);
((Sabal_domingensis	(((Nypa_fruticans	Pseudophoenix_vinifera)	((Chamaedorea_seifrizii	(Roystonea_regia	((((Reinhardtia_latisecta	Reinhardtia_paiewonskiana)	Reinhardtia_simplex)	(Attalea_speciosa	((Elaeis_oleifera	Elaeis_guineensis)	Bactris_major)))	Iriartea_deltoidea)))	(((Orania_palindan	Podococcus_barteri)	(Calamus_caryotoides	Geonoma_undata))	(((Pelagodoxa_henryana	Manicaria_saccifera)	((Prestoea_acuminata	(Oenocarpus_bataua	Oenocarpus_minor))	(((Hydriastele_microspadix	((Kentiopsis_piersoniorum	(Veitchia_spiralis	Heterospathe_cagayanensis))	Burretiokentia_grandiflora))	Dictyosperma_album)	Dypsis_decaryi)))	Sclerosperma_profizianum))))	(Serenoa_repens	Phoenix_dactylifera)))	Kingia_australis);
(((Oenocarpus_bataua	Oenocarpus_minor)	(((((Hydriastele_microspadix	(Veitchia_spiralis	Heterospathe_cagayanensis))	(Dictyosperma_album	(Kentiopsis_piersoniorum	Burretiokentia_grandiflora)))	Dypsis_decaryi)	(((Geonoma_undata	((((Chamaedorea_seifrizii	Sclerosperma_profizianum)	Orania_palindan)	(Podococcus_barteri	Calamus_caryotoides))	((((Serenoa_repens	Phoenix_dactylifera)	Sabal_domingensis)	Nypa_fruticans)	(Roystonea_regia	((((Reinhardtia_latisecta	Reinhardtia_paiewonskiana)	Reinhardtia_simplex)	(Attalea_speciosa	((Elaeis_oleifera	Elaeis_guineensis)	Bactris_major)))	Iriartea_deltoidea)))))	Pseudophoenix_vinifera)	(Pelagodoxa_henryana	Manicaria_saccifera)))	Prestoea_acuminata))	Kingia_australis);
((Phoenix_dactylifera	((Sabal_domingensis	(Nypa_fruticans	((Chamaedorea_seifrizii	((((Reinhardtia_latisecta	Reinhardtia_paiewonskiana)	Reinhardtia_simplex)	((Elaeis_oleifera	Elaeis_guineensis)	(Bactris_major	Attalea_speciosa)))	(Iriartea_deltoidea	Roystonea_regia)))	(((Geonoma_undata	Podococcus_barteri)	((Sclerosperma_profizianum	Orania_palindan)	((Prestoea_acuminata	(Oenocarpus_bataua	Oenocarpus_minor))	(((Calamus_caryotoides	Pelagodoxa_henryana)	Manicaria_saccifera)	((((Heterospathe_cagayanensis	(Burretiokentia_grandiflora	(Hydriastele_microspadix	Veitchia_spiralis)))	Kentiopsis_piersoniorum)	Dictyosperma_album)	Dypsis_decaryi)))))	Pseudophoenix_vinifera))))	Serenoa_repens))	Kingia_australis);
((Pseudophoenix_vinifera	((((Serenoa_repens	Phoenix_dactylifera)	Sabal_domingensis)	Nypa_fruticans)	((((Geonoma_undata	Podococcus_barteri)	(Sclerosperma_profizianum	Orania_palindan))	((((Hydriastele_microspadix	(Dictyosperma_album	((((Dypsis_decaryi	Veitchia_spiralis)	Kentiopsis_piersoniorum)	Heterospathe_cagayanensis)	Burretiokentia_grandiflora)))	(Prestoea_acuminata	(Oenocarpus_bataua	Oenocarpus_minor)))	Manicaria_saccifera)	(Calamus_caryotoides	Pelagodoxa_henryana)))	(Chamaedorea_seifrizii	(Roystonea_regia	((((Reinhardtia_latisecta	Reinhardtia_paiewonskiana)	Reinhardtia_simplex)	(((Elaeis_oleifera	Elaeis_guineensis)	Bactris_major)	Attalea_speciosa))	Iriartea_deltoidea))))))	Kingia_australis);
((Sabal_domingensis	(((Pseudophoenix_vinifera	((((Sclerosperma_profizianum	Orania_palindan)	((Nypa_fruticans	((((Veitchia_spiralis	(Heterospathe_cagayanensis	Kentiopsis_piersoniorum))	Burretiokentia_grandiflora)	(Hydriastele_microspadix	Dictyosperma_album))	(Oenocarpus_bataua	(Oenocarpus_minor	Prestoea_acuminata))))	(Dypsis_decaryi	Manicaria_saccifera)))	(Geonoma_undata	(Calamus_caryotoides	Podococcus_barteri)))	((Roystonea_regia	(((Reinhardtia_latisecta	Reinhardtia_paiewonskiana)	Reinhardtia_simplex)	(((Elaeis_oleifera	Elaeis_guineensis)	Bactris_major)	Attalea_speciosa)))	(Iriartea_deltoidea	Chamaedorea_seifrizii))))	Pelagodoxa_henryana)	(Serenoa_repens	Phoenix_dactylifera)))	Kingia_australis);
((Sabal_domingensis	((((((Roystonea_regia	(Iriartea_deltoidea	(((Reinhardtia_latisecta	Reinhardtia_paiewonskiana)	Reinhardtia_simplex)	(((Elaeis_oleifera	Elaeis_guineensis)	Bactris_major)	Attalea_speciosa))))	Chamaedorea_seifrizii)	(((Manicaria_saccifera	(Calamus_caryotoides	Pelagodoxa_henryana))	(((Dictyosperma_album	(Burretiokentia_grandiflora	(Hydriastele_microspadix	((Veitchia_spiralis	Heterospathe_cagayanensis)	Kentiopsis_piersoniorum))))	Dypsis_decaryi)	((Oenocarpus_bataua	Oenocarpus_minor)	Prestoea_acuminata)))	((Geonoma_undata	Podococcus_barteri)	(Sclerosperma_profizianum	Orania_palindan))))	Pseudophoenix_vinifera)	Nypa_fruticans)	(Serenoa_repens	Phoenix_dactylifera)))	Kingia_australis);
(((Phoenix_dactylifera	Serenoa_repens)	(((Chamaedorea_seifrizii	(Iriartea_deltoidea	(Roystonea_regia	(Nypa_fruticans	((Attalea_speciosa	((Elaeis_oleifera	Elaeis_guineensis)	Bactris_major))	((Reinhardtia_paiewonskiana	Reinhardtia_latisecta)	Reinhardtia_simplex))))))	(Pseudophoenix_vinifera	((Manicaria_saccifera	((Pelagodoxa_henryana	(Prestoea_acuminata	(Oenocarpus_minor	Oenocarpus_bataua)))	(Dypsis_decaryi	(Hydriastele_microspadix	((Heterospathe_cagayanensis	Veitchia_spiralis)	(Burretiokentia_grandiflora	(Kentiopsis_piersoniorum	Dictyosperma_album)))))))	(Geonoma_undata	((Podococcus_barteri	Calamus_caryotoides)	(Sclerosperma_profizianum	Orania_palindan))))))	Sabal_domingensis))	Kingia_australis);
(((Phoenix_dactylifera	Serenoa_repens)	(((((Pseudophoenix_vinifera	(((Pelagodoxa_henryana	Manicaria_saccifera)	(((Hydriastele_microspadix	(Kentiopsis_piersoniorum	(Heterospathe_cagayanensis	Veitchia_spiralis)))	(Dictyosperma_album	Burretiokentia_grandiflora))	(Oenocarpus_bataua	(Prestoea_acuminata	Oenocarpus_minor))))	((Sclerosperma_profizianum	Orania_palindan)	(Geonoma_undata	(Podococcus_barteri	Calamus_caryotoides)))))	(((Attalea_speciosa	(Chamaedorea_seifrizii	(Elaeis_oleifera	Elaeis_guineensis)))	(Bactris_major	((Reinhardtia_paiewonskiana	Reinhardtia_latisecta)	Reinhardtia_simplex)))	(Iriartea_deltoidea	Roystonea_regia)))	Nypa_fruticans)	Dypsis_decaryi)	Sabal_domingensis))	Kingia_australis);
((Pseudophoenix_vinifera	(Nypa_fruticans	((Sabal_domingensis	(Phoenix_dactylifera	Serenoa_repens))	(((Manicaria_saccifera	(((Heterospathe_cagayanensis	((Dypsis_decaryi	(Hydriastele_microspadix	Veitchia_spiralis))	((Kentiopsis_piersoniorum	Dictyosperma_album)	Burretiokentia_grandiflora)))	(Prestoea_acuminata	(Oenocarpus_minor	Oenocarpus_bataua)))	Pelagodoxa_henryana))	((Sclerosperma_profizianum	Orania_palindan)	(Geonoma_undata	(Podococcus_barteri	Calamus_caryotoides))))	((Roystonea_regia	(((Attalea_speciosa	(Bactris_major	(Elaeis_oleifera	Elaeis_guineensis)))	((Reinhardtia_paiewonskiana	Reinhardtia_latisecta)	Reinhardtia_simplex))	Iriartea_deltoidea))	Chamaedorea_seifrizii)))))	Kingia_australis);
(((Nypa_fruticans	((Pseudophoenix_vinifera	((((((Burretiokentia_grandiflora	Heterospathe_cagayanensis)	((Hydriastele_microspadix	Veitchia_spiralis)	(Kentiopsis_piersoniorum	Dictyosperma_album)))	(Prestoea_acuminata	(Oenocarpus_minor	Oenocarpus_bataua)))	(Pelagodoxa_henryana	Manicaria_saccifera))	Dypsis_decaryi)	(((Calamus_caryotoides	Podococcus_barteri)	(Sclerosperma_profizianum	Orania_palindan))	Geonoma_undata)))	((((Attalea_speciosa	(Bactris_major	(Elaeis_oleifera	Elaeis_guineensis)))	((Reinhardtia_paiewonskiana	Reinhardtia_latisecta)	Reinhardtia_simplex))	(Iriartea_deltoidea	Roystonea_regia))	Chamaedorea_seifrizii)))	(Sabal_domingensis	(Phoenix_dactylifera	Serenoa_repens)))	Kingia_australis);
(((Oenocarpus_minor	Oenocarpus_bataua)	((((Manicaria_saccifera	(((Sclerosperma_profizianum	Orania_palindan)	(Geonoma_undata	(Calamus_caryotoides	Podococcus_barteri)))	(((Iriartea_deltoidea	(Roystonea_regia	((Attalea_speciosa	(Bactris_major	(Elaeis_oleifera	Elaeis_guineensis)))	((Reinhardtia_paiewonskiana	Reinhardtia_latisecta)	Reinhardtia_simplex))))	Chamaedorea_seifrizii)	((Sabal_domingensis	(Phoenix_dactylifera	Serenoa_repens))	(Pseudophoenix_vinifera	Nypa_fruticans)))))	(Dypsis_decaryi	(((Kentiopsis_piersoniorum	(Veitchia_spiralis	Heterospathe_cagayanensis))	Dictyosperma_album)	(Hydriastele_microspadix	Burretiokentia_grandiflora))))	Prestoea_acuminata)	Pelagodoxa_henryana))	Kingia_australis);
(((Sabal_domingensis	(Phoenix_dactylifera	Serenoa_repens))	(Nypa_fruticans	(((((Attalea_speciosa	(Bactris_major	(Elaeis_oleifera	Elaeis_guineensis)))	((Reinhardtia_paiewonskiana	Reinhardtia_latisecta)	Reinhardtia_simplex))	(Iriartea_deltoidea	Roystonea_regia))	Chamaedorea_seifrizii)	(Pseudophoenix_vinifera	(((((Oenocarpus_minor	Oenocarpus_bataua)	((Dypsis_decaryi	Dictyosperma_album)	(Hydriastele_microspadix	((Kentiopsis_piersoniorum	(Veitchia_spiralis	Heterospathe_cagayanensis))	Burretiokentia_grandiflora))))	Prestoea_acuminata)	(Pelagodoxa_henryana	Manicaria_saccifera))	((Sclerosperma_profizianum	Orania_palindan)	(Geonoma_undata	(Calamus_caryotoides	Podococcus_barteri))))))))	Kingia_australis);
((Oenocarpus_bataua	(((((Pelagodoxa_henryana	Manicaria_saccifera)	(((Sclerosperma_profizianum	Orania_palindan)	(Geonoma_undata	(Calamus_caryotoides	Podococcus_barteri)))	(((Sabal_domingensis	(Phoenix_dactylifera	Serenoa_repens))	(Pseudophoenix_vinifera	Nypa_fruticans))	((((Attalea_speciosa	(Bactris_major	(Elaeis_oleifera	Elaeis_guineensis)))	((Reinhardtia_paiewonskiana	Reinhardtia_latisecta)	Reinhardtia_simplex))	(Iriartea_deltoidea	Roystonea_regia))	Chamaedorea_seifrizii))))	(((Hydriastele_microspadix	(Kentiopsis_piersoniorum	(Veitchia_spiralis	Heterospathe_cagayanensis)))	Burretiokentia_grandiflora)	(Dictyosperma_album	Dypsis_decaryi)))	Prestoea_acuminata)	Oenocarpus_minor))	Kingia_australis);
(((Sabal_domingensis	(Phoenix_dactylifera	Serenoa_repens))	(Burretiokentia_grandiflora	((Pseudophoenix_vinifera	Nypa_fruticans)	(((((Attalea_speciosa	(Bactris_major	(Elaeis_oleifera	Elaeis_guineensis)))	((Reinhardtia_paiewonskiana	Reinhardtia_latisecta)	Reinhardtia_simplex))	(Iriartea_deltoidea	Roystonea_regia))	Chamaedorea_seifrizii)	((((((((Veitchia_spiralis	Heterospathe_cagayanensis)	(Kentiopsis_piersoniorum	Dictyosperma_album))	Hydriastele_microspadix)	Dypsis_decaryi)	(Prestoea_acuminata	(Oenocarpus_minor	Oenocarpus_bataua)))	(Pelagodoxa_henryana	Manicaria_saccifera))	(Sclerosperma_profizianum	Orania_palindan))	(Geonoma_undata	(Calamus_caryotoides	Podococcus_barteri)))))))	Kingia_australis);
(((Sabal_domingensis	Serenoa_repens)	(Phoenix_dactylifera	(Nypa_fruticans	((((Roystonea_regia	((Attalea_speciosa	(Bactris_major	(Elaeis_oleifera	Elaeis_guineensis)))	((Reinhardtia_paiewonskiana	Reinhardtia_latisecta)	Reinhardtia_simplex)))	Iriartea_deltoidea)	Chamaedorea_seifrizii)	(Pseudophoenix_vinifera	(((Sclerosperma_profizianum	Orania_palindan)	(Geonoma_undata	(Calamus_caryotoides	Podococcus_barteri)))	(((Burretiokentia_grandiflora	(Hydriastele_microspadix	((Dictyosperma_album	Dypsis_decaryi)	(Kentiopsis_piersoniorum	(Veitchia_spiralis	Heterospathe_cagayanensis)))))	(Prestoea_acuminata	(Oenocarpus_minor	Oenocarpus_bataua)))	(Pelagodoxa_henryana	Manicaria_saccifera))))))))	Kingia_australis);
((Pseudophoenix_vinifera	(Nypa_fruticans	(((Attalea_speciosa	(Bactris_major	(Elaeis_oleifera	Elaeis_guineensis)))	((Reinhardtia_paiewonskiana	Reinhardtia_latisecta)	Reinhardtia_simplex))	((Iriartea_deltoidea	Roystonea_regia)	(Chamaedorea_seifrizii	((Sabal_domingensis	(Serenoa_repens	Phoenix_dactylifera))	(((Geonoma_undata	Sclerosperma_profizianum)	(Podococcus_barteri	Orania_palindan))	(Manicaria_saccifera	((Calamus_caryotoides	Pelagodoxa_henryana)	((Dypsis_decaryi	((Heterospathe_cagayanensis	(Burretiokentia_grandiflora	(Hydriastele_microspadix	Veitchia_spiralis)))	(Kentiopsis_piersoniorum	Dictyosperma_album)))	(Prestoea_acuminata	(Oenocarpus_minor	Oenocarpus_bataua))))))))))))	Kingia_australis);
