# Supplementary material for: Data supporting the nuclear phylogenomics of the palm subfamily Arecoideae (Arecaceae)
Source: Data Brief. 2016 Mar 2;7:532–6. doi: 10.1016/j.dib.2016.02.063 (PMC4796708; doi:10.1016/j.dib.2016.02.063)
Supplement: Supplementary file 5 — Supplementary material [file mmc5.zip › RAxML_bootstrap.Elaeis_323.raxml.tre]

(((Heterospathe_cagayanensis	Dictyosperma_album)	(Veitchia_spiralis	(Kentiopsis_piersoniorum	(Hydriastele_microspadix	(Manicaria_saccifera	((Iriartea_deltoidea	(Dypsis_decaryi	Pelagodoxa_henryana))	(((Orania_palindan	(Sabal_domingensis	Serenoa_repens))	Phoenix_dactylifera)	(((Prestoea_acuminata	(Oenocarpus_minor	Oenocarpus_bataua))	(((Calamus_caryotoides	Nypa_fruticans)	Sclerosperma_profizianum)	((Chamaedorea_seifrizii	Roystonea_regia)	Geonoma_undata)))	(Podococcus_barteri	((Bactris_major	Attalea_speciosa)	((Reinhardtia_simplex	(Reinhardtia_paiewonskiana	Reinhardtia_latisecta))	(Elaeis_oleifera	Elaeis_guineensis))))))))))))	Kingia_australis);
((Calamus_caryotoides	(Nypa_fruticans	((((((Chamaedorea_seifrizii	Roystonea_regia)	Oenocarpus_minor)	Sclerosperma_profizianum)	(((Orania_palindan	((Reinhardtia_simplex	(Reinhardtia_paiewonskiana	Reinhardtia_latisecta))	((Iriartea_deltoidea	Attalea_speciosa)	(Prestoea_acuminata	(Elaeis_oleifera	Elaeis_guineensis)))))	(((Dypsis_decaryi	Pelagodoxa_henryana)	(Podococcus_barteri	(((Dictyosperma_album	Veitchia_spiralis)	Kentiopsis_piersoniorum)	(Heterospathe_cagayanensis	Hydriastele_microspadix))))	Manicaria_saccifera))	(Bactris_major	(Sabal_domingensis	(Serenoa_repens	Phoenix_dactylifera)))))	Oenocarpus_bataua)	Geonoma_undata)))	Kingia_australis);
((Calamus_caryotoides	(Nypa_fruticans	((Chamaedorea_seifrizii	Roystonea_regia)	((((Bactris_major	(Sabal_domingensis	Phoenix_dactylifera))	Iriartea_deltoidea)	Serenoa_repens)	(((Geonoma_undata	((Prestoea_acuminata	(Oenocarpus_minor	Oenocarpus_bataua))	(Attalea_speciosa	((Elaeis_oleifera	Elaeis_guineensis)	(((Dypsis_decaryi	Pelagodoxa_henryana)	Manicaria_saccifera)	(((Dictyosperma_album	Veitchia_spiralis)	Kentiopsis_piersoniorum)	(Heterospathe_cagayanensis	Hydriastele_microspadix)))))))	(Podococcus_barteri	(Orania_palindan	Sclerosperma_profizianum)))	(Reinhardtia_simplex	(Reinhardtia_paiewonskiana	Reinhardtia_latisecta)))))))	Kingia_australis);
((Calamus_caryotoides	(Nypa_fruticans	(((Chamaedorea_seifrizii	Roystonea_regia)	(((Pelagodoxa_henryana	((((Heterospathe_cagayanensis	Dictyosperma_album)	Veitchia_spiralis)	(Bactris_major	(Sabal_domingensis	Phoenix_dactylifera)))	(((((Prestoea_acuminata	(Oenocarpus_minor	Oenocarpus_bataua))	((Podococcus_barteri	(Orania_palindan	Sclerosperma_profizianum))	(Elaeis_oleifera	Elaeis_guineensis)))	(Dypsis_decaryi	Hydriastele_microspadix))	(Manicaria_saccifera	Attalea_speciosa))	(Reinhardtia_simplex	((Reinhardtia_paiewonskiana	Kentiopsis_piersoniorum)	Reinhardtia_latisecta)))))	Iriartea_deltoidea)	Geonoma_undata))	Serenoa_repens)))	Kingia_australis);
(((((Phoenix_dactylifera	(((Kentiopsis_piersoniorum	(Dypsis_decaryi	Hydriastele_microspadix))	(Manicaria_saccifera	Pelagodoxa_henryana))	(((Attalea_speciosa	(Reinhardtia_simplex	((Podococcus_barteri	(Orania_palindan	Sclerosperma_profizianum))	(Reinhardtia_paiewonskiana	Reinhardtia_latisecta))))	(Elaeis_oleifera	Elaeis_guineensis))	(((((Chamaedorea_seifrizii	Roystonea_regia)	(Geonoma_undata	(((Nypa_fruticans	Oenocarpus_minor)	Oenocarpus_bataua)	Calamus_caryotoides)))	Serenoa_repens)	Prestoea_acuminata)	Iriartea_deltoidea))))	(Bactris_major	Sabal_domingensis))	(Veitchia_spiralis	Dictyosperma_album))	Heterospathe_cagayanensis)	Kingia_australis);
(((((((Chamaedorea_seifrizii	Roystonea_regia)	(Sabal_domingensis	Phoenix_dactylifera))	(((((Manicaria_saccifera	Pelagodoxa_henryana)	(Serenoa_repens	(Sclerosperma_profizianum	(Orania_palindan	(Calamus_caryotoides	Nypa_fruticans)))))	((((Oenocarpus_bataua	((Prestoea_acuminata	(Elaeis_oleifera	Elaeis_guineensis))	Geonoma_undata))	(Reinhardtia_simplex	(Reinhardtia_paiewonskiana	Reinhardtia_latisecta)))	Attalea_speciosa)	((Podococcus_barteri	(Kentiopsis_piersoniorum	Hydriastele_microspadix))	Dypsis_decaryi)))	Oenocarpus_minor)	Iriartea_deltoidea))	Bactris_major)	(Veitchia_spiralis	Dictyosperma_album))	Heterospathe_cagayanensis)	Kingia_australis);
(((Dictyosperma_album	(((Podococcus_barteri	Kentiopsis_piersoniorum)	(((((Geonoma_undata	Sclerosperma_profizianum)	((Oenocarpus_bataua	(Prestoea_acuminata	Oenocarpus_minor))	Bactris_major))	Manicaria_saccifera)	Pelagodoxa_henryana)	((((Reinhardtia_simplex	(Reinhardtia_paiewonskiana	Reinhardtia_latisecta))	Attalea_speciosa)	(Elaeis_oleifera	Elaeis_guineensis))	(Phoenix_dactylifera	(((Sabal_domingensis	(Chamaedorea_seifrizii	(Calamus_caryotoides	(Roystonea_regia	Nypa_fruticans))))	Serenoa_repens)	(Orania_palindan	Iriartea_deltoidea))))))	((Veitchia_spiralis	Dypsis_decaryi)	Hydriastele_microspadix)))	Heterospathe_cagayanensis)	Kingia_australis);
(((Dictyosperma_album	((((((((Sabal_domingensis	(Calamus_caryotoides	Nypa_fruticans))	(Roystonea_regia	Chamaedorea_seifrizii))	((Orania_palindan	Serenoa_repens)	Phoenix_dactylifera))	(((Reinhardtia_simplex	(Reinhardtia_paiewonskiana	Reinhardtia_latisecta))	Attalea_speciosa)	(Elaeis_oleifera	Elaeis_guineensis)))	(Iriartea_deltoidea	(Podococcus_barteri	(((Sclerosperma_profizianum	(((Geonoma_undata	Kentiopsis_piersoniorum)	(Oenocarpus_minor	Bactris_major))	Oenocarpus_bataua))	Manicaria_saccifera)	(Dypsis_decaryi	Pelagodoxa_henryana)))))	Prestoea_acuminata)	Hydriastele_microspadix)	Veitchia_spiralis))	Heterospathe_cagayanensis)	Kingia_australis);
((Calamus_caryotoides	((Dypsis_decaryi	Nypa_fruticans)	(((((Bactris_major	(Roystonea_regia	Chamaedorea_seifrizii))	((Oenocarpus_minor	Oenocarpus_bataua)	(((((Podococcus_barteri	Orania_palindan)	Serenoa_repens)	Phoenix_dactylifera)	((((Prestoea_acuminata	(Elaeis_oleifera	Elaeis_guineensis))	Attalea_speciosa)	(Reinhardtia_simplex	(Reinhardtia_paiewonskiana	Reinhardtia_latisecta)))	((Manicaria_saccifera	Pelagodoxa_henryana)	(Hydriastele_microspadix	(Veitchia_spiralis	(Heterospathe_cagayanensis	Dictyosperma_album))))))	Iriartea_deltoidea)))	(Geonoma_undata	Kentiopsis_piersoniorum))	Sabal_domingensis)	Sclerosperma_profizianum)))	Kingia_australis);
((Calamus_caryotoides	(Nypa_fruticans	((((Oenocarpus_bataua	((Bactris_major	(Roystonea_regia	Chamaedorea_seifrizii))	(Oenocarpus_minor	Geonoma_undata)))	(((Iriartea_deltoidea	(Manicaria_saccifera	(Pelagodoxa_henryana	Dypsis_decaryi)))	(Podococcus_barteri	((Heterospathe_cagayanensis	Hydriastele_microspadix)	(Veitchia_spiralis	Dictyosperma_album))))	((((Elaeis_oleifera	Elaeis_guineensis)	Attalea_speciosa)	(Reinhardtia_simplex	(Reinhardtia_paiewonskiana	Reinhardtia_latisecta)))	Prestoea_acuminata)))	Sclerosperma_profizianum)	((((Orania_palindan	Serenoa_repens)	Phoenix_dactylifera)	Sabal_domingensis)	Kentiopsis_piersoniorum))))	Kingia_australis);
(((Nypa_fruticans	(Sabal_domingensis	(((Orania_palindan	Sclerosperma_profizianum)	Serenoa_repens)	((((Elaeis_guineensis	(Elaeis_oleifera	Iriartea_deltoidea))	(Podococcus_barteri	(((Reinhardtia_paiewonskiana	Attalea_speciosa)	Reinhardtia_latisecta)	Reinhardtia_simplex)))	((Manicaria_saccifera	(Dypsis_decaryi	Pelagodoxa_henryana))	(Kentiopsis_piersoniorum	(((Heterospathe_cagayanensis	Dictyosperma_album)	Veitchia_spiralis)	Hydriastele_microspadix))))	((((Chamaedorea_seifrizii	Roystonea_regia)	Geonoma_undata)	((Oenocarpus_bataua	Oenocarpus_minor)	Prestoea_acuminata))	(Bactris_major	Phoenix_dactylifera))))))	Calamus_caryotoides)	Kingia_australis);
(((Nypa_fruticans	((((((((Iriartea_deltoidea	((Manicaria_saccifera	(Dypsis_decaryi	Pelagodoxa_henryana))	(Kentiopsis_piersoniorum	((Dictyosperma_album	Veitchia_spiralis)	(Heterospathe_cagayanensis	Hydriastele_microspadix)))))	(Serenoa_repens	(Bactris_major	Phoenix_dactylifera)))	((((Orania_palindan	Sclerosperma_profizianum)	Podococcus_barteri)	((Elaeis_guineensis	Elaeis_oleifera)	(((Reinhardtia_paiewonskiana	Attalea_speciosa)	Reinhardtia_latisecta)	Reinhardtia_simplex)))	Prestoea_acuminata))	Sabal_domingensis)	(Oenocarpus_bataua	Oenocarpus_minor))	Roystonea_regia)	Geonoma_undata)	Chamaedorea_seifrizii))	Calamus_caryotoides)	Kingia_australis);
(((Nypa_fruticans	((((((Manicaria_saccifera	Pelagodoxa_henryana)	(Kentiopsis_piersoniorum	((Dictyosperma_album	Veitchia_spiralis)	(Heterospathe_cagayanensis	Hydriastele_microspadix))))	((Elaeis_guineensis	Elaeis_oleifera)	(((Orania_palindan	((Iriartea_deltoidea	(Reinhardtia_latisecta	(Reinhardtia_paiewonskiana	Sclerosperma_profizianum)))	Podococcus_barteri))	Attalea_speciosa)	Reinhardtia_simplex)))	(Serenoa_repens	Phoenix_dactylifera))	(((Prestoea_acuminata	(Oenocarpus_bataua	Oenocarpus_minor))	(Chamaedorea_seifrizii	Roystonea_regia))	Geonoma_undata))	((Dypsis_decaryi	Sabal_domingensis)	Bactris_major)))	Calamus_caryotoides)	Kingia_australis);
(((Nypa_fruticans	((((Chamaedorea_seifrizii	(Roystonea_regia	Phoenix_dactylifera))	(((Kentiopsis_piersoniorum	(((Dictyosperma_album	Heterospathe_cagayanensis)	Veitchia_spiralis)	(Dypsis_decaryi	Hydriastele_microspadix)))	((Pelagodoxa_henryana	((Manicaria_saccifera	(Elaeis_guineensis	Elaeis_oleifera))	(((((Attalea_speciosa	(Reinhardtia_simplex	(Reinhardtia_latisecta	Reinhardtia_paiewonskiana)))	Prestoea_acuminata)	Geonoma_undata)	((Orania_palindan	Sclerosperma_profizianum)	Podococcus_barteri))	Oenocarpus_bataua)))	(Bactris_major	Iriartea_deltoidea)))	Oenocarpus_minor))	Serenoa_repens)	Sabal_domingensis))	Calamus_caryotoides)	Kingia_australis);
((((Dypsis_decaryi	Nypa_fruticans)	(((Phoenix_dactylifera	Sabal_domingensis)	Serenoa_repens)	((Orania_palindan	Sclerosperma_profizianum)	((((Podococcus_barteri	(Hydriastele_microspadix	(Kentiopsis_piersoniorum	((Dictyosperma_album	Heterospathe_cagayanensis)	Veitchia_spiralis))))	((Geonoma_undata	((Prestoea_acuminata	(Oenocarpus_minor	Oenocarpus_bataua))	Iriartea_deltoidea))	(Chamaedorea_seifrizii	Roystonea_regia)))	(Pelagodoxa_henryana	Manicaria_saccifera))	((Elaeis_guineensis	Elaeis_oleifera)	((Bactris_major	Attalea_speciosa)	(Reinhardtia_simplex	(Reinhardtia_latisecta	Reinhardtia_paiewonskiana))))))))	Calamus_caryotoides)	Kingia_australis);
((((Dypsis_decaryi	Nypa_fruticans)	(Veitchia_spiralis	(((Dictyosperma_album	Heterospathe_cagayanensis)	(Hydriastele_microspadix	((((Phoenix_dactylifera	Sabal_domingensis)	Serenoa_repens)	((Sclerosperma_profizianum	(Podococcus_barteri	Orania_palindan))	(((Geonoma_undata	(Prestoea_acuminata	(Oenocarpus_minor	Oenocarpus_bataua)))	(Chamaedorea_seifrizii	Roystonea_regia))	((Kentiopsis_piersoniorum	(Reinhardtia_simplex	(Reinhardtia_latisecta	Reinhardtia_paiewonskiana)))	((Elaeis_guineensis	Elaeis_oleifera)	(Bactris_major	Attalea_speciosa))))))	(Pelagodoxa_henryana	Manicaria_saccifera))))	Iriartea_deltoidea)))	Calamus_caryotoides)	Kingia_australis);
(((Nypa_fruticans	((Chamaedorea_seifrizii	Prestoea_acuminata)	(((Serenoa_repens	((Sclerosperma_profizianum	Orania_palindan)	Sabal_domingensis))	Phoenix_dactylifera)	(Oenocarpus_minor	(((Reinhardtia_simplex	((Kentiopsis_piersoniorum	Reinhardtia_latisecta)	Reinhardtia_paiewonskiana))	(((Iriartea_deltoidea	(Oenocarpus_bataua	(((Dypsis_decaryi	Pelagodoxa_henryana)	Manicaria_saccifera)	(Podococcus_barteri	(Hydriastele_microspadix	(Veitchia_spiralis	(Heterospathe_cagayanensis	Dictyosperma_album)))))))	Geonoma_undata)	(Elaeis_guineensis	Elaeis_oleifera)))	(Roystonea_regia	(Bactris_major	Attalea_speciosa)))))))	Calamus_caryotoides)	Kingia_australis);
(((Nypa_fruticans	((((Serenoa_repens	((((Podococcus_barteri	((Dypsis_decaryi	Hydriastele_microspadix)	(Veitchia_spiralis	(Heterospathe_cagayanensis	Dictyosperma_album))))	(Pelagodoxa_henryana	Manicaria_saccifera))	Iriartea_deltoidea)	((((Geonoma_undata	(Roystonea_regia	(Prestoea_acuminata	(Oenocarpus_bataua	Oenocarpus_minor))))	Chamaedorea_seifrizii)	Phoenix_dactylifera)	((((Reinhardtia_simplex	(Reinhardtia_latisecta	Reinhardtia_paiewonskiana))	Kentiopsis_piersoniorum)	(Elaeis_guineensis	Elaeis_oleifera))	(Bactris_major	Attalea_speciosa)))))	Orania_palindan)	Sclerosperma_profizianum)	Sabal_domingensis))	Calamus_caryotoides)	Kingia_australis);
(((Nypa_fruticans	(((((((((Iriartea_deltoidea	(((Reinhardtia_simplex	((Kentiopsis_piersoniorum	Reinhardtia_latisecta)	Reinhardtia_paiewonskiana))	(Elaeis_guineensis	Elaeis_oleifera))	(Bactris_major	Attalea_speciosa)))	Prestoea_acuminata)	(Phoenix_dactylifera	(Serenoa_repens	Orania_palindan)))	((Podococcus_barteri	((Heterospathe_cagayanensis	Hydriastele_microspadix)	(Veitchia_spiralis	Dictyosperma_album)))	((Dypsis_decaryi	Pelagodoxa_henryana)	Manicaria_saccifera)))	(Chamaedorea_seifrizii	Roystonea_regia))	(Oenocarpus_bataua	Oenocarpus_minor))	Geonoma_undata)	Sclerosperma_profizianum)	Sabal_domingensis))	Calamus_caryotoides)	Kingia_australis);
(((Kentiopsis_piersoniorum	Dictyosperma_album)	((Heterospathe_cagayanensis	Hydriastele_microspadix)	(((((((Prestoea_acuminata	(Oenocarpus_bataua	Oenocarpus_minor))	(Geonoma_undata	(((((Calamus_caryotoides	(Chamaedorea_seifrizii	Roystonea_regia))	(Phoenix_dactylifera	(Serenoa_repens	Sabal_domingensis)))	Nypa_fruticans)	((Bactris_major	Attalea_speciosa)	(Reinhardtia_simplex	(Reinhardtia_latisecta	Reinhardtia_paiewonskiana))))	(Elaeis_guineensis	Elaeis_oleifera))))	Iriartea_deltoidea)	((Dypsis_decaryi	Pelagodoxa_henryana)	Manicaria_saccifera))	(Orania_palindan	Sclerosperma_profizianum))	Podococcus_barteri)	Veitchia_spiralis)))	Kingia_australis);
((Calamus_caryotoides	(((((Oenocarpus_minor	(Bactris_major	((Dypsis_decaryi	Sabal_domingensis)	Phoenix_dactylifera)))	(Roystonea_regia	Chamaedorea_seifrizii))	(Serenoa_repens	((Oenocarpus_bataua	Geonoma_undata)	(((Podococcus_barteri	(Orania_palindan	Sclerosperma_profizianum))	Iriartea_deltoidea)	((Pelagodoxa_henryana	(Manicaria_saccifera	(Hydriastele_microspadix	(((Heterospathe_cagayanensis	Veitchia_spiralis)	Dictyosperma_album)	Kentiopsis_piersoniorum))))	((Elaeis_guineensis	Elaeis_oleifera)	(Attalea_speciosa	(Reinhardtia_simplex	(Reinhardtia_paiewonskiana	Reinhardtia_latisecta)))))))))	Prestoea_acuminata)	Nypa_fruticans))	Kingia_australis);
((Calamus_caryotoides	(((((Bactris_major	Phoenix_dactylifera)	(Chamaedorea_seifrizii	Roystonea_regia))	((((Oenocarpus_minor	Prestoea_acuminata)	Oenocarpus_bataua)	((Reinhardtia_simplex	(Reinhardtia_paiewonskiana	Reinhardtia_latisecta))	((Elaeis_guineensis	Elaeis_oleifera)	Attalea_speciosa)))	((Geonoma_undata	((Podococcus_barteri	((Dictyosperma_album	(Kentiopsis_piersoniorum	Heterospathe_cagayanensis))	(Veitchia_spiralis	Hydriastele_microspadix)))	(Manicaria_saccifera	(Dypsis_decaryi	Pelagodoxa_henryana))))	Iriartea_deltoidea)))	((Sabal_domingensis	Serenoa_repens)	(Orania_palindan	Sclerosperma_profizianum)))	Nypa_fruticans))	Kingia_australis);
((Calamus_caryotoides	((Sclerosperma_profizianum	((Geonoma_undata	((Sabal_domingensis	((Podococcus_barteri	Serenoa_repens)	((Pelagodoxa_henryana	(Chamaedorea_seifrizii	((Iriartea_deltoidea	Phoenix_dactylifera)	Orania_palindan)))	((Manicaria_saccifera	((((Veitchia_spiralis	Dictyosperma_album)	Kentiopsis_piersoniorum)	Hydriastele_microspadix)	Heterospathe_cagayanensis))	((Attalea_speciosa	(Reinhardtia_simplex	(Reinhardtia_paiewonskiana	Reinhardtia_latisecta)))	(Elaeis_guineensis	Elaeis_oleifera))))))	(Bactris_major	Roystonea_regia)))	((Oenocarpus_minor	Prestoea_acuminata)	Oenocarpus_bataua)))	(Dypsis_decaryi	Nypa_fruticans)))	Kingia_australis);
((Calamus_caryotoides	((((Sabal_domingensis	(Oenocarpus_minor	(Oenocarpus_bataua	(Geonoma_undata	((Roystonea_regia	Chamaedorea_seifrizii)	Bactris_major)))))	Sclerosperma_profizianum)	((Orania_palindan	Serenoa_repens)	((((Iriartea_deltoidea	Phoenix_dactylifera)	Prestoea_acuminata)	Dypsis_decaryi)	((Attalea_speciosa	(Reinhardtia_simplex	(Reinhardtia_paiewonskiana	Reinhardtia_latisecta)))	(((Pelagodoxa_henryana	Manicaria_saccifera)	(Podococcus_barteri	((Heterospathe_cagayanensis	(Dictyosperma_album	Kentiopsis_piersoniorum))	(Veitchia_spiralis	Hydriastele_microspadix))))	(Elaeis_guineensis	Elaeis_oleifera))))))	Nypa_fruticans))	Kingia_australis);
((Calamus_caryotoides	((((((((Oenocarpus_minor	Oenocarpus_bataua)	Prestoea_acuminata)	(Dypsis_decaryi	Pelagodoxa_henryana))	(Podococcus_barteri	((Kentiopsis_piersoniorum	(Veitchia_spiralis	(Heterospathe_cagayanensis	Dictyosperma_album)))	Hydriastele_microspadix)))	(Geonoma_undata	Manicaria_saccifera))	((Elaeis_guineensis	Elaeis_oleifera)	(Attalea_speciosa	(Reinhardtia_simplex	(Reinhardtia_paiewonskiana	Reinhardtia_latisecta)))))	((Orania_palindan	(((Iriartea_deltoidea	((Roystonea_regia	Chamaedorea_seifrizii)	(Bactris_major	Phoenix_dactylifera)))	Sabal_domingensis)	Serenoa_repens))	Sclerosperma_profizianum))	Nypa_fruticans))	Kingia_australis);
((Calamus_caryotoides	((((((((Bactris_major	Phoenix_dactylifera)	(Prestoea_acuminata	(Iriartea_deltoidea	((Podococcus_barteri	((Kentiopsis_piersoniorum	(Heterospathe_cagayanensis	Dictyosperma_album))	((Veitchia_spiralis	Dypsis_decaryi)	Hydriastele_microspadix)))	(Pelagodoxa_henryana	Manicaria_saccifera)))))	((Elaeis_guineensis	Elaeis_oleifera)	(Attalea_speciosa	(Reinhardtia_simplex	(Reinhardtia_paiewonskiana	Reinhardtia_latisecta)))))	(Oenocarpus_bataua	((Roystonea_regia	Chamaedorea_seifrizii)	(Oenocarpus_minor	Geonoma_undata))))	Serenoa_repens)	(Sclerosperma_profizianum	Orania_palindan))	Sabal_domingensis)	Nypa_fruticans))	Kingia_australis);
((Calamus_caryotoides	((((((Geonoma_undata	(Prestoea_acuminata	(((Podococcus_barteri	((Kentiopsis_piersoniorum	(Veitchia_spiralis	(Dictyosperma_album	Heterospathe_cagayanensis)))	Hydriastele_microspadix))	Manicaria_saccifera)	(Dypsis_decaryi	Pelagodoxa_henryana))))	Oenocarpus_bataua)	((Iriartea_deltoidea	((Elaeis_guineensis	Elaeis_oleifera)	((Bactris_major	Attalea_speciosa)	(Reinhardtia_simplex	(Reinhardtia_paiewonskiana	Reinhardtia_latisecta)))))	(Oenocarpus_minor	((Roystonea_regia	Chamaedorea_seifrizii)	Phoenix_dactylifera))))	(Sabal_domingensis	Serenoa_repens))	(Sclerosperma_profizianum	Orania_palindan))	Nypa_fruticans))	Kingia_australis);
((Calamus_caryotoides	((((((((Geonoma_undata	(Iriartea_deltoidea	((Podococcus_barteri	((Kentiopsis_piersoniorum	(Veitchia_spiralis	(Dictyosperma_album	Heterospathe_cagayanensis)))	Hydriastele_microspadix))	((Dypsis_decaryi	Pelagodoxa_henryana)	Manicaria_saccifera))))	(Prestoea_acuminata	(Oenocarpus_minor	Oenocarpus_bataua)))	((Elaeis_guineensis	Elaeis_oleifera)	(Attalea_speciosa	(Reinhardtia_simplex	(Reinhardtia_paiewonskiana	Reinhardtia_latisecta)))))	((Bactris_major	(Roystonea_regia	Chamaedorea_seifrizii))	Phoenix_dactylifera))	Serenoa_repens)	(Sclerosperma_profizianum	Orania_palindan))	Sabal_domingensis)	Nypa_fruticans))	Kingia_australis);
((Calamus_caryotoides	((Sabal_domingensis	(Sclerosperma_profizianum	((((((Bactris_major	Attalea_speciosa)	((Reinhardtia_simplex	(Reinhardtia_paiewonskiana	Reinhardtia_latisecta))	(Elaeis_guineensis	Elaeis_oleifera)))	((Podococcus_barteri	((Heterospathe_cagayanensis	(Kentiopsis_piersoniorum	Dictyosperma_album))	(Veitchia_spiralis	Hydriastele_microspadix)))	((Dypsis_decaryi	Pelagodoxa_henryana)	Manicaria_saccifera)))	(Prestoea_acuminata	(Iriartea_deltoidea	(((Geonoma_undata	((Roystonea_regia	Chamaedorea_seifrizii)	Oenocarpus_minor))	Oenocarpus_bataua)	Phoenix_dactylifera))))	Serenoa_repens)	Orania_palindan)))	Nypa_fruticans))	Kingia_australis);
(((((Kentiopsis_piersoniorum	(Veitchia_spiralis	Dictyosperma_album))	Hydriastele_microspadix)	(((((((Elaeis_guineensis	Elaeis_oleifera)	((Bactris_major	Attalea_speciosa)	(Reinhardtia_simplex	(Reinhardtia_paiewonskiana	Reinhardtia_latisecta))))	((Serenoa_repens	((Sclerosperma_profizianum	Sabal_domingensis)	(Oenocarpus_bataua	(((Oenocarpus_minor	Geonoma_undata)	Roystonea_regia)	((Calamus_caryotoides	Nypa_fruticans)	Chamaedorea_seifrizii)))))	Iriartea_deltoidea))	Phoenix_dactylifera)	Prestoea_acuminata)	(Orania_palindan	Podococcus_barteri))	((Dypsis_decaryi	Pelagodoxa_henryana)	Manicaria_saccifera)))	Heterospathe_cagayanensis)	Kingia_australis);
((Calamus_caryotoides	(Nypa_fruticans	((Orania_palindan	Sclerosperma_profizianum)	(Serenoa_repens	((((((Sabal_domingensis	(Roystonea_regia	Chamaedorea_seifrizii))	Phoenix_dactylifera)	Bactris_major)	((Geonoma_undata	Oenocarpus_minor)	Oenocarpus_bataua))	(((Iriartea_deltoidea	Attalea_speciosa)	(((Reinhardtia_latisecta	Reinhardtia_paiewonskiana)	Reinhardtia_simplex)	(Elaeis_guineensis	Elaeis_oleifera)))	Prestoea_acuminata))	(Manicaria_saccifera	(Pelagodoxa_henryana	(Podococcus_barteri	((Dypsis_decaryi	Hydriastele_microspadix)	((Veitchia_spiralis	(Heterospathe_cagayanensis	Dictyosperma_album))	Kentiopsis_piersoniorum))))))))))	Kingia_australis);
((((Heterospathe_cagayanensis	Hydriastele_microspadix)	((Veitchia_spiralis	Dictyosperma_album)	Kentiopsis_piersoniorum))	((Dypsis_decaryi	((((((((Elaeis_guineensis	Elaeis_oleifera)	(Roystonea_regia	Chamaedorea_seifrizii))	(((Reinhardtia_latisecta	Reinhardtia_paiewonskiana)	Reinhardtia_simplex)	Attalea_speciosa))	(Prestoea_acuminata	(Serenoa_repens	((Sabal_domingensis	Iriartea_deltoidea)	((Phoenix_dactylifera	Bactris_major)	Oenocarpus_minor)))))	(Oenocarpus_bataua	(Orania_palindan	Sclerosperma_profizianum)))	(Geonoma_undata	(Calamus_caryotoides	Nypa_fruticans)))	Manicaria_saccifera)	Pelagodoxa_henryana))	Podococcus_barteri))	Kingia_australis);
((Podococcus_barteri	((((Veitchia_spiralis	Dictyosperma_album)	(Kentiopsis_piersoniorum	(Heterospathe_cagayanensis	Hydriastele_microspadix)))	(((((((Orania_palindan	Reinhardtia_simplex)	(Reinhardtia_latisecta	Reinhardtia_paiewonskiana))	Attalea_speciosa)	((Elaeis_oleifera	Elaeis_guineensis)	Iriartea_deltoidea))	((((Sabal_domingensis	Oenocarpus_minor)	Oenocarpus_bataua)	(((Roystonea_regia	Bactris_major)	Sclerosperma_profizianum)	(Geonoma_undata	((Calamus_caryotoides	Nypa_fruticans)	Chamaedorea_seifrizii))))	(Serenoa_repens	Phoenix_dactylifera)))	Prestoea_acuminata)	(Manicaria_saccifera	Pelagodoxa_henryana)))	Dypsis_decaryi))	Kingia_australis);
((Podococcus_barteri	(((Veitchia_spiralis	(Heterospathe_cagayanensis	Dictyosperma_album))	((Dypsis_decaryi	Kentiopsis_piersoniorum)	Hydriastele_microspadix))	(((((Reinhardtia_simplex	((Prestoea_acuminata	Reinhardtia_latisecta)	Reinhardtia_paiewonskiana))	(Bactris_major	Attalea_speciosa))	(Elaeis_oleifera	Elaeis_guineensis))	((((Oenocarpus_minor	Oenocarpus_bataua)	(Sclerosperma_profizianum	(Chamaedorea_seifrizii	Roystonea_regia)))	(Geonoma_undata	(Calamus_caryotoides	Nypa_fruticans)))	(Orania_palindan	(Iriartea_deltoidea	(Serenoa_repens	(Sabal_domingensis	Phoenix_dactylifera))))))	(Manicaria_saccifera	Pelagodoxa_henryana))))	Kingia_australis);
(((Podococcus_barteri	(((Manicaria_saccifera	Pelagodoxa_henryana)	Oenocarpus_minor)	((((((((Orania_palindan	Sclerosperma_profizianum)	(Calamus_caryotoides	Nypa_fruticans))	(Serenoa_repens	(Sabal_domingensis	Phoenix_dactylifera)))	(((Elaeis_oleifera	Elaeis_guineensis)	(Chamaedorea_seifrizii	Roystonea_regia))	((Reinhardtia_simplex	(Reinhardtia_latisecta	Reinhardtia_paiewonskiana))	(Bactris_major	(Dypsis_decaryi	Attalea_speciosa)))))	Oenocarpus_bataua)	Prestoea_acuminata)	Geonoma_undata)	Iriartea_deltoidea)))	((Kentiopsis_piersoniorum	(Veitchia_spiralis	(Heterospathe_cagayanensis	Dictyosperma_album)))	Hydriastele_microspadix))	Kingia_australis);
((Calamus_caryotoides	(Nypa_fruticans	(((((((Manicaria_saccifera	(Dypsis_decaryi	Pelagodoxa_henryana))	((Kentiopsis_piersoniorum	(Veitchia_spiralis	(Heterospathe_cagayanensis	Dictyosperma_album)))	Hydriastele_microspadix))	((((Reinhardtia_latisecta	(Reinhardtia_paiewonskiana	Reinhardtia_simplex))	(Bactris_major	Attalea_speciosa))	(Elaeis_oleifera	Elaeis_guineensis))	((Podococcus_barteri	Serenoa_repens)	(Iriartea_deltoidea	(Orania_palindan	(Phoenix_dactylifera	(Chamaedorea_seifrizii	Roystonea_regia)))))))	Sabal_domingensis)	Sclerosperma_profizianum)	Geonoma_undata)	((Prestoea_acuminata	Oenocarpus_minor)	Oenocarpus_bataua))))	Kingia_australis);
((Calamus_caryotoides	(Nypa_fruticans	(((Oenocarpus_minor	(Iriartea_deltoidea	(((Prestoea_acuminata	(((Manicaria_saccifera	Pelagodoxa_henryana)	((Kentiopsis_piersoniorum	(Veitchia_spiralis	(Heterospathe_cagayanensis	Dictyosperma_album)))	Hydriastele_microspadix))	(((((Podococcus_barteri	(Orania_palindan	Sclerosperma_profizianum))	Reinhardtia_simplex)	((Roystonea_regia	Reinhardtia_latisecta)	Reinhardtia_paiewonskiana))	(Bactris_major	(Dypsis_decaryi	Attalea_speciosa)))	(Elaeis_oleifera	Elaeis_guineensis))))	Geonoma_undata)	Oenocarpus_bataua)))	Chamaedorea_seifrizii)	(Phoenix_dactylifera	(Sabal_domingensis	Serenoa_repens)))))	Kingia_australis);
((Calamus_caryotoides	((Sabal_domingensis	Nypa_fruticans)	((((Roystonea_regia	Bactris_major)	(((Prestoea_acuminata	(Phoenix_dactylifera	((((((Reinhardtia_latisecta	Reinhardtia_paiewonskiana)	Reinhardtia_simplex)	Attalea_speciosa)	(Elaeis_oleifera	Elaeis_guineensis))	Iriartea_deltoidea)	((Manicaria_saccifera	Pelagodoxa_henryana)	((Veitchia_spiralis	(Heterospathe_cagayanensis	Dictyosperma_album))	(Dypsis_decaryi	Hydriastele_microspadix))))))	((Podococcus_barteri	(Orania_palindan	Sclerosperma_profizianum))	Serenoa_repens))	(Oenocarpus_minor	(Geonoma_undata	Chamaedorea_seifrizii))))	Oenocarpus_bataua)	Kentiopsis_piersoniorum)))	Kingia_australis);
((Calamus_caryotoides	(((((Manicaria_saccifera	(Pelagodoxa_henryana	((Veitchia_spiralis	Dictyosperma_album)	((Heterospathe_cagayanensis	Hydriastele_microspadix)	Kentiopsis_piersoniorum))))	((Prestoea_acuminata	(Oenocarpus_minor	Oenocarpus_bataua))	(Attalea_speciosa	((Elaeis_oleifera	Elaeis_guineensis)	((Reinhardtia_latisecta	Reinhardtia_paiewonskiana)	Reinhardtia_simplex)))))	((Roystonea_regia	((Chamaedorea_seifrizii	(Bactris_major	(Dypsis_decaryi	Phoenix_dactylifera)))	Iriartea_deltoidea))	Geonoma_undata))	((Podococcus_barteri	(Orania_palindan	Sclerosperma_profizianum))	(Sabal_domingensis	Serenoa_repens)))	Nypa_fruticans))	Kingia_australis);
((Calamus_caryotoides	(((((((Bactris_major	Phoenix_dactylifera)	Iriartea_deltoidea)	((((Veitchia_spiralis	(Heterospathe_cagayanensis	Dictyosperma_album))	(Hydriastele_microspadix	Kentiopsis_piersoniorum))	(((Oenocarpus_bataua	Oenocarpus_minor)	(Geonoma_undata	Manicaria_saccifera))	(Dypsis_decaryi	Pelagodoxa_henryana)))	((Elaeis_oleifera	Elaeis_guineensis)	(((Reinhardtia_latisecta	Reinhardtia_paiewonskiana)	Reinhardtia_simplex)	Attalea_speciosa))))	Prestoea_acuminata)	((Podococcus_barteri	(Orania_palindan	Sclerosperma_profizianum))	Serenoa_repens))	((Chamaedorea_seifrizii	Roystonea_regia)	Sabal_domingensis))	Nypa_fruticans))	Kingia_australis);
((Calamus_caryotoides	((((Bactris_major	Phoenix_dactylifera)	Sabal_domingensis)	((((Geonoma_undata	Oenocarpus_minor)	Oenocarpus_bataua)	(((Pelagodoxa_henryana	Manicaria_saccifera)	((Veitchia_spiralis	(Heterospathe_cagayanensis	Dictyosperma_album))	(Kentiopsis_piersoniorum	(Dypsis_decaryi	Hydriastele_microspadix))))	((((Reinhardtia_latisecta	Reinhardtia_paiewonskiana)	Reinhardtia_simplex)	Attalea_speciosa)	((Iriartea_deltoidea	(((Sclerosperma_profizianum	Orania_palindan)	Podococcus_barteri)	(Elaeis_guineensis	(Prestoea_acuminata	Elaeis_oleifera))))	Serenoa_repens))))	(Chamaedorea_seifrizii	Roystonea_regia)))	Nypa_fruticans))	Kingia_australis);
((Calamus_caryotoides	((Phoenix_dactylifera	(((((((Iriartea_deltoidea	(Pelagodoxa_henryana	((Manicaria_saccifera	(Veitchia_spiralis	(Heterospathe_cagayanensis	Dictyosperma_album)))	(Kentiopsis_piersoniorum	(Dypsis_decaryi	Hydriastele_microspadix)))))	(Serenoa_repens	(Sclerosperma_profizianum	Orania_palindan)))	(((((Reinhardtia_latisecta	Reinhardtia_paiewonskiana)	Reinhardtia_simplex)	Attalea_speciosa)	(Elaeis_guineensis	Elaeis_oleifera))	Podococcus_barteri))	Geonoma_undata)	Bactris_major)	((Prestoea_acuminata	Oenocarpus_minor)	Oenocarpus_bataua))	(Chamaedorea_seifrizii	Roystonea_regia)))	(Sabal_domingensis	Nypa_fruticans)))	Kingia_australis);
((Calamus_caryotoides	(((((Chamaedorea_seifrizii	Roystonea_regia)	(((Prestoea_acuminata	((((Reinhardtia_latisecta	Reinhardtia_paiewonskiana)	Reinhardtia_simplex)	Attalea_speciosa)	(Elaeis_guineensis	Elaeis_oleifera)))	((Manicaria_saccifera	(Dypsis_decaryi	Pelagodoxa_henryana))	(Podococcus_barteri	((Heterospathe_cagayanensis	Dictyosperma_album)	((Kentiopsis_piersoniorum	Hydriastele_microspadix)	Veitchia_spiralis)))))	(Iriartea_deltoidea	((Bactris_major	Phoenix_dactylifera)	(Serenoa_repens	(Sclerosperma_profizianum	Orania_palindan))))))	Geonoma_undata)	(Oenocarpus_minor	Oenocarpus_bataua))	(Sabal_domingensis	Nypa_fruticans)))	Kingia_australis);
(((Nypa_fruticans	(((((Manicaria_saccifera	Pelagodoxa_henryana)	(Podococcus_barteri	((Veitchia_spiralis	(Heterospathe_cagayanensis	Dictyosperma_album))	(Kentiopsis_piersoniorum	Hydriastele_microspadix))))	((Oenocarpus_minor	(Geonoma_undata	(Oenocarpus_bataua	(((((Reinhardtia_latisecta	Reinhardtia_paiewonskiana)	Reinhardtia_simplex)	Attalea_speciosa)	(Roystonea_regia	(Elaeis_guineensis	Elaeis_oleifera)))	Iriartea_deltoidea))))	Prestoea_acuminata))	Chamaedorea_seifrizii)	((((Serenoa_repens	(Dypsis_decaryi	(Bactris_major	Phoenix_dactylifera)))	Sabal_domingensis)	Orania_palindan)	Sclerosperma_profizianum)))	Calamus_caryotoides)	Kingia_australis);
((((Dypsis_decaryi	Nypa_fruticans)	((Sabal_domingensis	((Orania_palindan	(Bactris_major	Phoenix_dactylifera))	Serenoa_repens))	(((((((Podococcus_barteri	((Heterospathe_cagayanensis	Dictyosperma_album)	(Kentiopsis_piersoniorum	(Veitchia_spiralis	Hydriastele_microspadix))))	(Manicaria_saccifera	Pelagodoxa_henryana))	Prestoea_acuminata)	((((Reinhardtia_latisecta	Reinhardtia_paiewonskiana)	Reinhardtia_simplex)	Attalea_speciosa)	((Iriartea_deltoidea	Elaeis_oleifera)	Elaeis_guineensis)))	(Geonoma_undata	Oenocarpus_minor))	(Oenocarpus_bataua	(Roystonea_regia	Chamaedorea_seifrizii)))	Sclerosperma_profizianum)))	Calamus_caryotoides)	Kingia_australis);
(((Dypsis_decaryi	(Nypa_fruticans	(Sclerosperma_profizianum	((((Pelagodoxa_henryana	((Kentiopsis_piersoniorum	((Heterospathe_cagayanensis	Hydriastele_microspadix)	(Veitchia_spiralis	Dictyosperma_album)))	Manicaria_saccifera))	(((Attalea_speciosa	Prestoea_acuminata)	(Podococcus_barteri	(Iriartea_deltoidea	(Elaeis_oleifera	Elaeis_guineensis))))	((Reinhardtia_latisecta	Reinhardtia_paiewonskiana)	Reinhardtia_simplex)))	(Oenocarpus_bataua	(Bactris_major	(Geonoma_undata	(Roystonea_regia	(Oenocarpus_minor	Chamaedorea_seifrizii))))))	(Sabal_domingensis	((Orania_palindan	Phoenix_dactylifera)	Serenoa_repens))))))	Calamus_caryotoides)	Kingia_australis);
(((Dypsis_decaryi	(Nypa_fruticans	((((Oenocarpus_bataua	((Bactris_major	((Roystonea_regia	Chamaedorea_seifrizii)	(((((Iriartea_deltoidea	(((Pelagodoxa_henryana	(Heterospathe_cagayanensis	Dictyosperma_album))	(Hydriastele_microspadix	Veitchia_spiralis))	Manicaria_saccifera))	Prestoea_acuminata)	((Sclerosperma_profizianum	(Podococcus_barteri	Orania_palindan))	(Attalea_speciosa	((Elaeis_oleifera	Elaeis_guineensis)	((Reinhardtia_latisecta	Reinhardtia_paiewonskiana)	Reinhardtia_simplex)))))	Phoenix_dactylifera)	Serenoa_repens)))	Sabal_domingensis))	Kentiopsis_piersoniorum)	Geonoma_undata)	Oenocarpus_minor)))	Calamus_caryotoides)	Kingia_australis);
(((Nypa_fruticans	(Geonoma_undata	((((Oenocarpus_bataua	Oenocarpus_minor)	(Sclerosperma_profizianum	(((Iriartea_deltoidea	(Phoenix_dactylifera	Serenoa_repens))	(((Attalea_speciosa	(((Elaeis_oleifera	Elaeis_guineensis)	Prestoea_acuminata)	((Reinhardtia_latisecta	Reinhardtia_paiewonskiana)	Reinhardtia_simplex)))	(Podococcus_barteri	Orania_palindan))	((((Veitchia_spiralis	Dictyosperma_album)	(Heterospathe_cagayanensis	Hydriastele_microspadix))	Manicaria_saccifera)	(Dypsis_decaryi	Pelagodoxa_henryana))))	(Sabal_domingensis	(Bactris_major	Chamaedorea_seifrizii)))))	Roystonea_regia)	Kentiopsis_piersoniorum)))	Calamus_caryotoides)	Kingia_australis);
((Chamaedorea_seifrizii	(Calamus_caryotoides	((Dypsis_decaryi	Nypa_fruticans)	((((Elaeis_oleifera	Elaeis_guineensis)	(((Bactris_major	Attalea_speciosa)	Roystonea_regia)	((Reinhardtia_latisecta	Reinhardtia_paiewonskiana)	Reinhardtia_simplex)))	(Iriartea_deltoidea	(Geonoma_undata	(((Veitchia_spiralis	(Kentiopsis_piersoniorum	Dictyosperma_album))	(Heterospathe_cagayanensis	Hydriastele_microspadix))	(Pelagodoxa_henryana	((Prestoea_acuminata	(Oenocarpus_bataua	Oenocarpus_minor))	Manicaria_saccifera))))))	(((Podococcus_barteri	Orania_palindan)	Sclerosperma_profizianum)	((Sabal_domingensis	Phoenix_dactylifera)	Serenoa_repens))))))	Kingia_australis);
((Dypsis_decaryi	(Calamus_caryotoides	(Chamaedorea_seifrizii	(Nypa_fruticans	((((Manicaria_saccifera	Pelagodoxa_henryana)	((Oenocarpus_minor	(((Dictyosperma_album	Heterospathe_cagayanensis)	Veitchia_spiralis)	(Hydriastele_microspadix	Kentiopsis_piersoniorum)))	(Geonoma_undata	(Oenocarpus_bataua	Roystonea_regia))))	(((Elaeis_oleifera	Elaeis_guineensis)	Iriartea_deltoidea)	(((Bactris_major	Attalea_speciosa)	((Reinhardtia_latisecta	Reinhardtia_paiewonskiana)	Reinhardtia_simplex))	Prestoea_acuminata)))	(((Podococcus_barteri	Orania_palindan)	Sclerosperma_profizianum)	((Sabal_domingensis	Phoenix_dactylifera)	Serenoa_repens)))))))	Kingia_australis);
(((Nypa_fruticans	((Serenoa_repens	(((((Prestoea_acuminata	(Oenocarpus_bataua	Oenocarpus_minor))	(((Pelagodoxa_henryana	Dypsis_decaryi)	Manicaria_saccifera)	(Podococcus_barteri	((Hydriastele_microspadix	Heterospathe_cagayanensis)	(Kentiopsis_piersoniorum	(Veitchia_spiralis	Dictyosperma_album))))))	(((Elaeis_oleifera	Elaeis_guineensis)	(Attalea_speciosa	(Reinhardtia_simplex	(Reinhardtia_latisecta	Reinhardtia_paiewonskiana))))	Iriartea_deltoidea))	(Geonoma_undata	((Phoenix_dactylifera	Bactris_major)	(Roystonea_regia	Chamaedorea_seifrizii))))	(Sclerosperma_profizianum	Orania_palindan)))	Sabal_domingensis))	Calamus_caryotoides)	Kingia_australis);
((((Podococcus_barteri	(Hydriastele_microspadix	Veitchia_spiralis))	((Orania_palindan	((Pelagodoxa_henryana	Dypsis_decaryi)	Manicaria_saccifera))	(Sclerosperma_profizianum	(Geonoma_undata	(Nypa_fruticans	(Iriartea_deltoidea	((Serenoa_repens	((Phoenix_dactylifera	Calamus_caryotoides)	Sabal_domingensis))	((Chamaedorea_seifrizii	Roystonea_regia)	(((Prestoea_acuminata	(Oenocarpus_bataua	Oenocarpus_minor))	(Elaeis_oleifera	Elaeis_guineensis))	((Bactris_major	Attalea_speciosa)	(Reinhardtia_simplex	(Reinhardtia_latisecta	Reinhardtia_paiewonskiana))))))))))))	(Kentiopsis_piersoniorum	(Dictyosperma_album	Heterospathe_cagayanensis)))	Kingia_australis);
((Roystonea_regia	((((Nypa_fruticans	(Chamaedorea_seifrizii	Calamus_caryotoides))	((((Serenoa_repens	Phoenix_dactylifera)	Iriartea_deltoidea)	(((((Orania_palindan	Sclerosperma_profizianum)	Podococcus_barteri)	(Elaeis_oleifera	Elaeis_guineensis))	((Bactris_major	Attalea_speciosa)	(Reinhardtia_simplex	(Reinhardtia_latisecta	Reinhardtia_paiewonskiana))))	((((Kentiopsis_piersoniorum	Hydriastele_microspadix)	(Veitchia_spiralis	(Dictyosperma_album	Heterospathe_cagayanensis)))	(Pelagodoxa_henryana	Dypsis_decaryi))	Manicaria_saccifera)))	Geonoma_undata))	(Prestoea_acuminata	(Oenocarpus_bataua	Oenocarpus_minor)))	Sabal_domingensis))	Kingia_australis);
((Calamus_caryotoides	(Nypa_fruticans	(((((Prestoea_acuminata	(Orania_palindan	((Serenoa_repens	((Bactris_major	Sabal_domingensis)	Phoenix_dactylifera))	Iriartea_deltoidea)))	(((Elaeis_oleifera	Elaeis_guineensis)	(Attalea_speciosa	(Reinhardtia_simplex	(Reinhardtia_latisecta	Reinhardtia_paiewonskiana))))	(Pelagodoxa_henryana	(Manicaria_saccifera	(Podococcus_barteri	((Kentiopsis_piersoniorum	(Dypsis_decaryi	Hydriastele_microspadix))	(Veitchia_spiralis	(Dictyosperma_album	Heterospathe_cagayanensis))))))))	((Geonoma_undata	(Chamaedorea_seifrizii	Roystonea_regia))	Oenocarpus_minor))	Oenocarpus_bataua)	Sclerosperma_profizianum)))	Kingia_australis);
((Calamus_caryotoides	(Nypa_fruticans	((((Geonoma_undata	(Chamaedorea_seifrizii	Roystonea_regia))	(Oenocarpus_minor	Oenocarpus_bataua))	((((Orania_palindan	Sabal_domingensis)	Serenoa_repens)	(Bactris_major	Phoenix_dactylifera))	(((Prestoea_acuminata	(Elaeis_oleifera	Elaeis_guineensis))	(Attalea_speciosa	(Reinhardtia_simplex	(Reinhardtia_latisecta	Reinhardtia_paiewonskiana))))	(Iriartea_deltoidea	((Manicaria_saccifera	Pelagodoxa_henryana)	((Kentiopsis_piersoniorum	Podococcus_barteri)	((Dypsis_decaryi	Hydriastele_microspadix)	(Veitchia_spiralis	(Dictyosperma_album	Heterospathe_cagayanensis)))))))))	Sclerosperma_profizianum)))	Kingia_australis);
(((Hydriastele_microspadix	((Veitchia_spiralis	(Dictyosperma_album	Heterospathe_cagayanensis))	Kentiopsis_piersoniorum))	(Podococcus_barteri	(Dypsis_decaryi	((Manicaria_saccifera	Pelagodoxa_henryana)	((Prestoea_acuminata	(Oenocarpus_minor	Oenocarpus_bataua))	((((Sabal_domingensis	(Serenoa_repens	(Bactris_major	Phoenix_dactylifera)))	((Reinhardtia_simplex	(Reinhardtia_latisecta	Reinhardtia_paiewonskiana))	((Orania_palindan	Sclerosperma_profizianum)	(Calamus_caryotoides	Nypa_fruticans))))	(((Chamaedorea_seifrizii	Roystonea_regia)	((Elaeis_oleifera	Elaeis_guineensis)	Iriartea_deltoidea))	Attalea_speciosa))	Geonoma_undata))))))	Kingia_australis);
(((Hydriastele_microspadix	((Veitchia_spiralis	(Dictyosperma_album	Heterospathe_cagayanensis))	Kentiopsis_piersoniorum))	(Podococcus_barteri	((((Orania_palindan	Iriartea_deltoidea)	((Elaeis_oleifera	Elaeis_guineensis)	((Bactris_major	Attalea_speciosa)	(Reinhardtia_simplex	(Reinhardtia_latisecta	Reinhardtia_paiewonskiana)))))	((Serenoa_repens	((Manicaria_saccifera	Pelagodoxa_henryana)	(Oenocarpus_minor	(((Chamaedorea_seifrizii	Roystonea_regia)	(Sabal_domingensis	Phoenix_dactylifera))	(Calamus_caryotoides	(Dypsis_decaryi	Nypa_fruticans))))))	(Prestoea_acuminata	Oenocarpus_bataua)))	(Sclerosperma_profizianum	Geonoma_undata))))	Kingia_australis);
(((((Manicaria_saccifera	(Dypsis_decaryi	Pelagodoxa_henryana))	(((Iriartea_deltoidea	((Elaeis_oleifera	Elaeis_guineensis)	((Bactris_major	Attalea_speciosa)	(Reinhardtia_simplex	(Reinhardtia_latisecta	Reinhardtia_paiewonskiana)))))	((((Sabal_domingensis	(Calamus_caryotoides	Nypa_fruticans))	Sclerosperma_profizianum)	((Prestoea_acuminata	Oenocarpus_bataua)	Oenocarpus_minor))	(Roystonea_regia	(Geonoma_undata	Chamaedorea_seifrizii))))	((Orania_palindan	Serenoa_repens)	Phoenix_dactylifera)))	Podococcus_barteri)	(Hydriastele_microspadix	((Veitchia_spiralis	(Dictyosperma_album	Heterospathe_cagayanensis))	Kentiopsis_piersoniorum)))	Kingia_australis);
(((((Manicaria_saccifera	(Pelagodoxa_henryana	(((Prestoea_acuminata	(Iriartea_deltoidea	(Serenoa_repens	Phoenix_dactylifera)))	((((Sabal_domingensis	(Calamus_caryotoides	Nypa_fruticans))	Sclerosperma_profizianum)	Oenocarpus_minor)	(Oenocarpus_bataua	((Roystonea_regia	Chamaedorea_seifrizii)	Geonoma_undata))))	((Elaeis_oleifera	Elaeis_guineensis)	((Bactris_major	Attalea_speciosa)	(Reinhardtia_simplex	(Reinhardtia_latisecta	Reinhardtia_paiewonskiana)))))))	(Orania_palindan	Podococcus_barteri))	((Dypsis_decaryi	Hydriastele_microspadix)	((Veitchia_spiralis	Dictyosperma_album)	Kentiopsis_piersoniorum)))	Heterospathe_cagayanensis)	Kingia_australis);
((Veitchia_spiralis	((Heterospathe_cagayanensis	Dictyosperma_album)	((Kentiopsis_piersoniorum	(Podococcus_barteri	(((Elaeis_oleifera	Elaeis_guineensis)	((Bactris_major	Attalea_speciosa)	(Reinhardtia_simplex	(Reinhardtia_latisecta	Reinhardtia_paiewonskiana))))	(((Manicaria_saccifera	Pelagodoxa_henryana)	Prestoea_acuminata)	((Iriartea_deltoidea	((Orania_palindan	Serenoa_repens)	(Dypsis_decaryi	Phoenix_dactylifera)))	(Oenocarpus_bataua	((((Sabal_domingensis	(Calamus_caryotoides	Nypa_fruticans))	Sclerosperma_profizianum)	((Roystonea_regia	Chamaedorea_seifrizii)	Oenocarpus_minor))	Geonoma_undata)))))))	Hydriastele_microspadix)))	Kingia_australis);
(((Dictyosperma_album	(((((((Prestoea_acuminata	(Oenocarpus_bataua	Oenocarpus_minor))	((Roystonea_regia	Chamaedorea_seifrizii)	((Calamus_caryotoides	Nypa_fruticans)	Geonoma_undata)))	Serenoa_repens)	(((Pelagodoxa_henryana	Manicaria_saccifera)	((Dypsis_decaryi	Sabal_domingensis)	Phoenix_dactylifera))	((Bactris_major	Attalea_speciosa)	((((Podococcus_barteri	(Orania_palindan	Sclerosperma_profizianum))	Reinhardtia_simplex)	Iriartea_deltoidea)	((Elaeis_oleifera	Elaeis_guineensis)	(Reinhardtia_paiewonskiana	Reinhardtia_latisecta))))))	Kentiopsis_piersoniorum)	Hydriastele_microspadix)	Veitchia_spiralis))	Heterospathe_cagayanensis)	Kingia_australis);
(((((Heterospathe_cagayanensis	Hydriastele_microspadix)	(Kentiopsis_piersoniorum	((Roystonea_regia	(Oenocarpus_bataua	(((Calamus_caryotoides	Nypa_fruticans)	Geonoma_undata)	(Manicaria_saccifera	(((Serenoa_repens	(Sabal_domingensis	Phoenix_dactylifera))	((Podococcus_barteri	(Orania_palindan	Sclerosperma_profizianum))	(((Reinhardtia_simplex	(Reinhardtia_paiewonskiana	Reinhardtia_latisecta))	((Iriartea_deltoidea	(Elaeis_oleifera	Elaeis_guineensis))	(Bactris_major	(Dypsis_decaryi	Attalea_speciosa))))	(Prestoea_acuminata	Chamaedorea_seifrizii))))	Pelagodoxa_henryana)))))	Oenocarpus_minor)))	Dictyosperma_album)	Veitchia_spiralis)	Kingia_australis);
((Calamus_caryotoides	(Nypa_fruticans	((Sabal_domingensis	Sclerosperma_profizianum)	(((((Geonoma_undata	(Prestoea_acuminata	(Oenocarpus_minor	Oenocarpus_bataua)))	(Chamaedorea_seifrizii	Roystonea_regia))	((Iriartea_deltoidea	((Reinhardtia_simplex	(Reinhardtia_paiewonskiana	Reinhardtia_latisecta))	((Elaeis_oleifera	Elaeis_guineensis)	(Bactris_major	Attalea_speciosa))))	(Phoenix_dactylifera	(((Dypsis_decaryi	Pelagodoxa_henryana)	Manicaria_saccifera)	(Podococcus_barteri	((Kentiopsis_piersoniorum	((Heterospathe_cagayanensis	Dictyosperma_album)	Veitchia_spiralis))	Hydriastele_microspadix))))))	Serenoa_repens)	Orania_palindan))))	Kingia_australis);
((Calamus_caryotoides	(Nypa_fruticans	((Sabal_domingensis	Sclerosperma_profizianum)	((((((((Oenocarpus_minor	Oenocarpus_bataua)	(Roystonea_regia	(Bactris_major	Chamaedorea_seifrizii)))	Geonoma_undata)	Phoenix_dactylifera)	(Prestoea_acuminata	(Iriartea_deltoidea	(((Reinhardtia_simplex	(Reinhardtia_paiewonskiana	Reinhardtia_latisecta))	(Elaeis_oleifera	Elaeis_guineensis))	Attalea_speciosa))))	(((Dypsis_decaryi	Pelagodoxa_henryana)	Manicaria_saccifera)	(Podococcus_barteri	((Kentiopsis_piersoniorum	((Heterospathe_cagayanensis	Dictyosperma_album)	Veitchia_spiralis))	Hydriastele_microspadix))))	Serenoa_repens)	Orania_palindan))))	Kingia_australis);
((Calamus_caryotoides	(((Nypa_fruticans	Sabal_domingensis)	(Orania_palindan	Sclerosperma_profizianum))	(((Roystonea_regia	Chamaedorea_seifrizii)	(((Geonoma_undata	(Attalea_speciosa	(Reinhardtia_simplex	(Reinhardtia_paiewonskiana	Reinhardtia_latisecta))))	((Bactris_major	Phoenix_dactylifera)	Iriartea_deltoidea))	((Elaeis_oleifera	Elaeis_guineensis)	((Prestoea_acuminata	(Oenocarpus_minor	Oenocarpus_bataua))	(((Dypsis_decaryi	Pelagodoxa_henryana)	Manicaria_saccifera)	(Podococcus_barteri	((Kentiopsis_piersoniorum	(Heterospathe_cagayanensis	Dictyosperma_album))	(Veitchia_spiralis	Hydriastele_microspadix))))))))	Serenoa_repens)))	Kingia_australis);
((Calamus_caryotoides	(Nypa_fruticans	(Sabal_domingensis	((Sclerosperma_profizianum	(Orania_palindan	Podococcus_barteri))	((((((Prestoea_acuminata	(Oenocarpus_minor	Oenocarpus_bataua))	(Geonoma_undata	(((Dypsis_decaryi	Pelagodoxa_henryana)	Manicaria_saccifera)	((Kentiopsis_piersoniorum	(Veitchia_spiralis	(Heterospathe_cagayanensis	Dictyosperma_album)))	Hydriastele_microspadix))))	(Reinhardtia_simplex	(Reinhardtia_paiewonskiana	Reinhardtia_latisecta)))	(Attalea_speciosa	(Iriartea_deltoidea	(Roystonea_regia	(Elaeis_oleifera	Elaeis_guineensis)))))	(Chamaedorea_seifrizii	(Bactris_major	Phoenix_dactylifera)))	Serenoa_repens)))))	Kingia_australis);
((Calamus_caryotoides	(Nypa_fruticans	(Sabal_domingensis	(Sclerosperma_profizianum	(((((Iriartea_deltoidea	((((Attalea_speciosa	(Reinhardtia_simplex	(Reinhardtia_paiewonskiana	Reinhardtia_latisecta)))	Podococcus_barteri)	((Prestoea_acuminata	(Oenocarpus_minor	Oenocarpus_bataua))	(Geonoma_undata	(Chamaedorea_seifrizii	Roystonea_regia))))	(Elaeis_oleifera	Elaeis_guineensis)))	((Kentiopsis_piersoniorum	(Veitchia_spiralis	Dictyosperma_album))	(Heterospathe_cagayanensis	Hydriastele_microspadix)))	(((Dypsis_decaryi	Pelagodoxa_henryana)	Manicaria_saccifera)	(Bactris_major	Phoenix_dactylifera)))	Serenoa_repens)	Orania_palindan)))))	Kingia_australis);
((Calamus_caryotoides	(Nypa_fruticans	(Sabal_domingensis	(Sclerosperma_profizianum	((Serenoa_repens	(((((Elaeis_oleifera	Elaeis_guineensis)	(Attalea_speciosa	(Reinhardtia_simplex	(Reinhardtia_paiewonskiana	Reinhardtia_latisecta))))	((Iriartea_deltoidea	((((Dypsis_decaryi	Podococcus_barteri)	((Kentiopsis_piersoniorum	(Veitchia_spiralis	Dictyosperma_album))	(Heterospathe_cagayanensis	Hydriastele_microspadix)))	Manicaria_saccifera)	Pelagodoxa_henryana))	Prestoea_acuminata))	(Bactris_major	Phoenix_dactylifera))	Orania_palindan))	((Oenocarpus_minor	Oenocarpus_bataua)	((Chamaedorea_seifrizii	Geonoma_undata)	Roystonea_regia)))))))	Kingia_australis);
((Calamus_caryotoides	(Nypa_fruticans	((((((Oenocarpus_minor	Oenocarpus_bataua)	Sclerosperma_profizianum)	((Phoenix_dactylifera	Serenoa_repens)	(((((Prestoea_acuminata	((Elaeis_oleifera	Elaeis_guineensis)	(Attalea_speciosa	(Reinhardtia_simplex	(Reinhardtia_paiewonskiana	Reinhardtia_latisecta)))))	Iriartea_deltoidea)	(Podococcus_barteri	Orania_palindan))	((Kentiopsis_piersoniorum	(Veitchia_spiralis	(Heterospathe_cagayanensis	Dictyosperma_album)))	Hydriastele_microspadix))	(Manicaria_saccifera	(Dypsis_decaryi	Pelagodoxa_henryana)))))	(Geonoma_undata	Roystonea_regia))	(Sabal_domingensis	Bactris_major))	Chamaedorea_seifrizii)))	Kingia_australis);
((Calamus_caryotoides	(Nypa_fruticans	(((Oenocarpus_bataua	((Geonoma_undata	(Chamaedorea_seifrizii	Roystonea_regia))	((Phoenix_dactylifera	Serenoa_repens)	((((Dypsis_decaryi	Pelagodoxa_henryana)	Manicaria_saccifera)	((Kentiopsis_piersoniorum	(Veitchia_spiralis	Dictyosperma_album))	(Heterospathe_cagayanensis	Hydriastele_microspadix)))	(((Orania_palindan	(((Elaeis_oleifera	Elaeis_guineensis)	(Attalea_speciosa	(Reinhardtia_simplex	(Reinhardtia_paiewonskiana	Reinhardtia_latisecta))))	Iriartea_deltoidea))	Podococcus_barteri)	Prestoea_acuminata)))))	Sclerosperma_profizianum)	(Bactris_major	(Oenocarpus_minor	Sabal_domingensis)))))	Kingia_australis);
((Podococcus_barteri	((((((Prestoea_acuminata	(Oenocarpus_bataua	Oenocarpus_minor))	((Nypa_fruticans	Calamus_caryotoides)	Geonoma_undata))	((Bactris_major	(Sabal_domingensis	Phoenix_dactylifera))	(Chamaedorea_seifrizii	Roystonea_regia)))	(Manicaria_saccifera	((Orania_palindan	Iriartea_deltoidea)	(Dypsis_decaryi	Pelagodoxa_henryana))))	(((Elaeis_guineensis	Elaeis_oleifera)	(Attalea_speciosa	(Reinhardtia_simplex	((Sclerosperma_profizianum	Reinhardtia_paiewonskiana)	Reinhardtia_latisecta))))	Serenoa_repens))	((Dictyosperma_album	Veitchia_spiralis)	(Kentiopsis_piersoniorum	(Heterospathe_cagayanensis	Hydriastele_microspadix)))))	Kingia_australis);
(((Podococcus_barteri	(((Orania_palindan	((((Reinhardtia_simplex	(Reinhardtia_paiewonskiana	Reinhardtia_latisecta))	(Attalea_speciosa	(Elaeis_guineensis	Elaeis_oleifera)))	(Serenoa_repens	((Oenocarpus_bataua	((Oenocarpus_minor	(Geonoma_undata	(Nypa_fruticans	Calamus_caryotoides)))	Sclerosperma_profizianum))	((Bactris_major	(Sabal_domingensis	Phoenix_dactylifera))	(Chamaedorea_seifrizii	Roystonea_regia)))))	Prestoea_acuminata))	Iriartea_deltoidea)	(Manicaria_saccifera	(Dypsis_decaryi	Pelagodoxa_henryana))))	((Heterospathe_cagayanensis	Hydriastele_microspadix)	((Dictyosperma_album	Veitchia_spiralis)	Kentiopsis_piersoniorum)))	Kingia_australis);
(((Podococcus_barteri	((((((Nypa_fruticans	Calamus_caryotoides)	Sclerosperma_profizianum)	(Sabal_domingensis	(Phoenix_dactylifera	(Serenoa_repens	Orania_palindan))))	((Oenocarpus_bataua	(Iriartea_deltoidea	(((Reinhardtia_simplex	(Reinhardtia_paiewonskiana	Reinhardtia_latisecta))	((Bactris_major	Attalea_speciosa)	(Elaeis_guineensis	Elaeis_oleifera)))	Prestoea_acuminata)))	(Oenocarpus_minor	(Chamaedorea_seifrizii	Roystonea_regia))))	Geonoma_undata)	(Manicaria_saccifera	(Dypsis_decaryi	Pelagodoxa_henryana))))	(((Heterospathe_cagayanensis	Hydriastele_microspadix)	(Dictyosperma_album	Kentiopsis_piersoniorum))	Veitchia_spiralis))	Kingia_australis);
((Calamus_caryotoides	((Iriartea_deltoidea	(Geonoma_undata	(((Sclerosperma_profizianum	Podococcus_barteri)	Orania_palindan)	((Prestoea_acuminata	(Oenocarpus_minor	Oenocarpus_bataua))	((Reinhardtia_simplex	(Reinhardtia_paiewonskiana	Reinhardtia_latisecta))	((Bactris_major	Attalea_speciosa)	(Elaeis_guineensis	Elaeis_oleifera)))))))	((Serenoa_repens	((Sabal_domingensis	((Chamaedorea_seifrizii	Roystonea_regia)	Phoenix_dactylifera))	(Dypsis_decaryi	Nypa_fruticans)))	((Manicaria_saccifera	Pelagodoxa_henryana)	(Hydriastele_microspadix	((Veitchia_spiralis	(Heterospathe_cagayanensis	Dictyosperma_album))	Kentiopsis_piersoniorum))))))	Kingia_australis);
((Calamus_caryotoides	(Nypa_fruticans	((((((Elaeis_guineensis	Elaeis_oleifera)	((Iriartea_deltoidea	((Bactris_major	Attalea_speciosa)	(Sclerosperma_profizianum	(Orania_palindan	Reinhardtia_simplex))))	(Reinhardtia_paiewonskiana	Reinhardtia_latisecta)))	((Prestoea_acuminata	(Oenocarpus_minor	Oenocarpus_bataua))	(Geonoma_undata	(((Podococcus_barteri	((Heterospathe_cagayanensis	Hydriastele_microspadix)	((Veitchia_spiralis	Dictyosperma_album)	Kentiopsis_piersoniorum)))	Manicaria_saccifera)	(Dypsis_decaryi	Pelagodoxa_henryana)))))	Serenoa_repens)	((Chamaedorea_seifrizii	Roystonea_regia)	Phoenix_dactylifera))	Sabal_domingensis)))	Kingia_australis);
((Calamus_caryotoides	((Chamaedorea_seifrizii	Roystonea_regia)	(Sabal_domingensis	((Serenoa_repens	((((Reinhardtia_simplex	(Reinhardtia_paiewonskiana	Reinhardtia_latisecta))	((Elaeis_guineensis	Elaeis_oleifera)	(Bactris_major	Attalea_speciosa)))	(((((Heterospathe_cagayanensis	Hydriastele_microspadix)	((Veitchia_spiralis	Dictyosperma_album)	Kentiopsis_piersoniorum))	(Dypsis_decaryi	Pelagodoxa_henryana))	Manicaria_saccifera)	((Iriartea_deltoidea	Prestoea_acuminata)	(((Geonoma_undata	Nypa_fruticans)	Oenocarpus_minor)	Oenocarpus_bataua))))	((Sclerosperma_profizianum	Orania_palindan)	Podococcus_barteri)))	Phoenix_dactylifera))))	Kingia_australis);
((Calamus_caryotoides	(Nypa_fruticans	(Chamaedorea_seifrizii	(((Geonoma_undata	(((Roystonea_regia	Phoenix_dactylifera)	Bactris_major)	((Prestoea_acuminata	Oenocarpus_bataua)	Oenocarpus_minor)))	(((Podococcus_barteri	(((Kentiopsis_piersoniorum	Dictyosperma_album)	Heterospathe_cagayanensis)	(Veitchia_spiralis	(Dypsis_decaryi	Hydriastele_microspadix))))	(Pelagodoxa_henryana	Manicaria_saccifera))	(((Attalea_speciosa	Reinhardtia_latisecta)	(Reinhardtia_simplex	(Iriartea_deltoidea	Reinhardtia_paiewonskiana)))	(Elaeis_guineensis	Elaeis_oleifera))))	((Sclerosperma_profizianum	Orania_palindan)	(Sabal_domingensis	Serenoa_repens))))))	Kingia_australis);
((Roystonea_regia	((((Bactris_major	Phoenix_dactylifera)	Sabal_domingensis)	(((((((Iriartea_deltoidea	((Orania_palindan	((Geonoma_undata	Reinhardtia_simplex)	(Reinhardtia_latisecta	(Sclerosperma_profizianum	Reinhardtia_paiewonskiana))))	Attalea_speciosa))	((Prestoea_acuminata	Oenocarpus_bataua)	Oenocarpus_minor))	Podococcus_barteri)	(Elaeis_guineensis	Elaeis_oleifera))	(Nypa_fruticans	((((Dictyosperma_album	Heterospathe_cagayanensis)	Veitchia_spiralis)	(Kentiopsis_piersoniorum	Hydriastele_microspadix))	((Dypsis_decaryi	Pelagodoxa_henryana)	Manicaria_saccifera))))	Calamus_caryotoides)	Serenoa_repens))	Chamaedorea_seifrizii))	Kingia_australis);
((Heterospathe_cagayanensis	(((Veitchia_spiralis	Hydriastele_microspadix)	(Manicaria_saccifera	((Dypsis_decaryi	Pelagodoxa_henryana)	((((Elaeis_guineensis	Elaeis_oleifera)	((Reinhardtia_simplex	(Reinhardtia_latisecta	Reinhardtia_paiewonskiana))	Attalea_speciosa))	((Prestoea_acuminata	(Phoenix_dactylifera	((Sabal_domingensis	(Chamaedorea_seifrizii	Roystonea_regia))	Bactris_major)))	(Iriartea_deltoidea	(Serenoa_repens	(((Sclerosperma_profizianum	(Calamus_caryotoides	Nypa_fruticans))	Geonoma_undata)	(Oenocarpus_bataua	Oenocarpus_minor))))))	(Orania_palindan	Podococcus_barteri)))))	(Kentiopsis_piersoniorum	Dictyosperma_album)))	Kingia_australis);
(((Nypa_fruticans	((Podococcus_barteri	Serenoa_repens)	((((Reinhardtia_simplex	(Reinhardtia_latisecta	Reinhardtia_paiewonskiana))	Attalea_speciosa)	((((Orania_palindan	((Prestoea_acuminata	(Oenocarpus_bataua	Oenocarpus_minor))	((((Kentiopsis_piersoniorum	(Dictyosperma_album	Heterospathe_cagayanensis))	(Veitchia_spiralis	Hydriastele_microspadix))	Manicaria_saccifera)	(Dypsis_decaryi	Pelagodoxa_henryana))))	Geonoma_undata)	Sclerosperma_profizianum)	(Elaeis_guineensis	Elaeis_oleifera)))	((((Sabal_domingensis	Phoenix_dactylifera)	(Chamaedorea_seifrizii	Roystonea_regia))	Bactris_major)	Iriartea_deltoidea))))	Calamus_caryotoides)	Kingia_australis);
(((Nypa_fruticans	Calamus_caryotoides)	((Serenoa_repens	(((Roystonea_regia	Chamaedorea_seifrizii)	Phoenix_dactylifera)	((((Pelagodoxa_henryana	Manicaria_saccifera)	(Hydriastele_microspadix	((Veitchia_spiralis	(Heterospathe_cagayanensis	Dictyosperma_album))	Kentiopsis_piersoniorum)))	((Iriartea_deltoidea	Geonoma_undata)	((Elaeis_guineensis	Elaeis_oleifera)	(((Oenocarpus_minor	Oenocarpus_bataua)	Prestoea_acuminata)	((Podococcus_barteri	(Orania_palindan	Sclerosperma_profizianum))	((Dypsis_decaryi	Attalea_speciosa)	((Reinhardtia_paiewonskiana	Reinhardtia_latisecta)	Reinhardtia_simplex)))))))	Bactris_major)))	Sabal_domingensis))	Kingia_australis);
(((((Serenoa_repens	(((Roystonea_regia	Chamaedorea_seifrizii)	Phoenix_dactylifera)	(((((Dypsis_decaryi	Pelagodoxa_henryana)	Manicaria_saccifera)	(Podococcus_barteri	(Hydriastele_microspadix	((Veitchia_spiralis	(Heterospathe_cagayanensis	Dictyosperma_album))	Kentiopsis_piersoniorum))))	((((Oenocarpus_minor	Oenocarpus_bataua)	Prestoea_acuminata)	((Elaeis_guineensis	Elaeis_oleifera)	(Attalea_speciosa	((Reinhardtia_paiewonskiana	Reinhardtia_latisecta)	((Orania_palindan	Sclerosperma_profizianum)	Reinhardtia_simplex)))))	(Iriartea_deltoidea	Geonoma_undata)))	Bactris_major)))	Sabal_domingensis)	Nypa_fruticans)	Calamus_caryotoides)	Kingia_australis);
((((Chamaedorea_seifrizii	((Sclerosperma_profizianum	(Roystonea_regia	Geonoma_undata))	(((Serenoa_repens	(Sabal_domingensis	Phoenix_dactylifera))	((((Dypsis_decaryi	Pelagodoxa_henryana)	Manicaria_saccifera)	(Podococcus_barteri	((Heterospathe_cagayanensis	Hydriastele_microspadix)	((Veitchia_spiralis	Dictyosperma_album)	Kentiopsis_piersoniorum))))	((Iriartea_deltoidea	((Elaeis_guineensis	Elaeis_oleifera)	(((Reinhardtia_paiewonskiana	Reinhardtia_latisecta)	Reinhardtia_simplex)	(Bactris_major	Attalea_speciosa))))	Orania_palindan)))	((Oenocarpus_minor	Oenocarpus_bataua)	Prestoea_acuminata))))	Nypa_fruticans)	Calamus_caryotoides)	Kingia_australis);
((((Chamaedorea_seifrizii	(((((Podococcus_barteri	(Orania_palindan	Sclerosperma_profizianum))	(Serenoa_repens	(Sabal_domingensis	Phoenix_dactylifera)))	((Prestoea_acuminata	(Iriartea_deltoidea	(((Dypsis_decaryi	Pelagodoxa_henryana)	Manicaria_saccifera)	((Heterospathe_cagayanensis	Hydriastele_microspadix)	((Veitchia_spiralis	Dictyosperma_album)	Kentiopsis_piersoniorum)))))	((Elaeis_guineensis	Elaeis_oleifera)	(((Reinhardtia_paiewonskiana	Reinhardtia_latisecta)	Reinhardtia_simplex)	(Bactris_major	Attalea_speciosa)))))	(Oenocarpus_minor	Oenocarpus_bataua))	(Geonoma_undata	Roystonea_regia)))	Nypa_fruticans)	Calamus_caryotoides)	Kingia_australis);
(((((Veitchia_spiralis	Dictyosperma_album)	Kentiopsis_piersoniorum)	(Heterospathe_cagayanensis	Hydriastele_microspadix))	(((Dypsis_decaryi	Pelagodoxa_henryana)	Manicaria_saccifera)	((Calamus_caryotoides	(((Chamaedorea_seifrizii	Roystonea_regia)	Bactris_major)	(Sabal_domingensis	((Prestoea_acuminata	(Oenocarpus_minor	Oenocarpus_bataua))	(Nypa_fruticans	Geonoma_undata)))))	((Iriartea_deltoidea	(((Elaeis_guineensis	Elaeis_oleifera)	(((Reinhardtia_paiewonskiana	Reinhardtia_latisecta)	Reinhardtia_simplex)	Attalea_speciosa))	(Podococcus_barteri	(Orania_palindan	Sclerosperma_profizianum))))	(Serenoa_repens	Phoenix_dactylifera)))))	Kingia_australis);
((Heterospathe_cagayanensis	(Dictyosperma_album	(((Veitchia_spiralis	Hydriastele_microspadix)	(Kentiopsis_piersoniorum	Podococcus_barteri))	((Pelagodoxa_henryana	Manicaria_saccifera)	(((Phoenix_dactylifera	Sabal_domingensis)	Serenoa_repens)	((Iriartea_deltoidea	(((Roystonea_regia	(Prestoea_acuminata	(Oenocarpus_minor	Oenocarpus_bataua)))	((Calamus_caryotoides	Chamaedorea_seifrizii)	(Dypsis_decaryi	Nypa_fruticans)))	Geonoma_undata))	((Elaeis_guineensis	Elaeis_oleifera)	(((Reinhardtia_paiewonskiana	Reinhardtia_latisecta)	((Orania_palindan	Sclerosperma_profizianum)	Reinhardtia_simplex))	(Bactris_major	Attalea_speciosa)))))))))	Kingia_australis);
((Podococcus_barteri	((((Kentiopsis_piersoniorum	(Veitchia_spiralis	Dictyosperma_album))	(Heterospathe_cagayanensis	Hydriastele_microspadix))	Dypsis_decaryi)	(Pelagodoxa_henryana	(Manicaria_saccifera	((((((Chamaedorea_seifrizii	Bactris_major)	((Calamus_caryotoides	(Sabal_domingensis	(Phoenix_dactylifera	Serenoa_repens)))	Nypa_fruticans))	Oenocarpus_minor)	Roystonea_regia)	(Geonoma_undata	Oenocarpus_bataua))	((((Iriartea_deltoidea	Elaeis_guineensis)	Elaeis_oleifera)	(((Reinhardtia_paiewonskiana	Reinhardtia_latisecta)	((Orania_palindan	Sclerosperma_profizianum)	Reinhardtia_simplex))	Attalea_speciosa))	Prestoea_acuminata))))))	Kingia_australis);
((Calamus_caryotoides	(((((((Chamaedorea_seifrizii	Phoenix_dactylifera)	(Oenocarpus_minor	Roystonea_regia))	(Oenocarpus_bataua	(Geonoma_undata	(((((Reinhardtia_paiewonskiana	Reinhardtia_latisecta)	((Orania_palindan	Sclerosperma_profizianum)	Reinhardtia_simplex))	Attalea_speciosa)	(Iriartea_deltoidea	Prestoea_acuminata))	((((Dypsis_decaryi	Pelagodoxa_henryana)	Manicaria_saccifera)	(Podococcus_barteri	((Veitchia_spiralis	Dictyosperma_album)	((Heterospathe_cagayanensis	Hydriastele_microspadix)	Kentiopsis_piersoniorum))))	(Elaeis_guineensis	Elaeis_oleifera))))))	Bactris_major)	Sabal_domingensis)	Serenoa_repens)	Nypa_fruticans))	Kingia_australis);
((Calamus_caryotoides	(((((Oenocarpus_minor	((Sabal_domingensis	(Roystonea_regia	Chamaedorea_seifrizii))	(Bactris_major	Phoenix_dactylifera)))	Oenocarpus_bataua)	Geonoma_undata)	(Serenoa_repens	(((((Elaeis_guineensis	Elaeis_oleifera)	Attalea_speciosa)	((Reinhardtia_paiewonskiana	Reinhardtia_latisecta)	Reinhardtia_simplex))	Iriartea_deltoidea)	(Prestoea_acuminata	(((Dypsis_decaryi	Pelagodoxa_henryana)	Manicaria_saccifera)	(((Orania_palindan	Sclerosperma_profizianum)	Podococcus_barteri)	((Veitchia_spiralis	Hydriastele_microspadix)	((Heterospathe_cagayanensis	Dictyosperma_album)	Kentiopsis_piersoniorum))))))))	Nypa_fruticans))	Kingia_australis);
((Calamus_caryotoides	(((((Bactris_major	Phoenix_dactylifera)	((Geonoma_undata	((Dypsis_decaryi	Pelagodoxa_henryana)	Manicaria_saccifera))	((((Veitchia_spiralis	(Heterospathe_cagayanensis	Dictyosperma_album))	Kentiopsis_piersoniorum)	Hydriastele_microspadix)	(((((Prestoea_acuminata	(Oenocarpus_bataua	Oenocarpus_minor))	(Elaeis_guineensis	Elaeis_oleifera))	Roystonea_regia)	(Attalea_speciosa	((Reinhardtia_paiewonskiana	Reinhardtia_latisecta)	Reinhardtia_simplex)))	((Orania_palindan	Sclerosperma_profizianum)	Podococcus_barteri)))))	(Iriartea_deltoidea	Chamaedorea_seifrizii))	Sabal_domingensis)	(Nypa_fruticans	Serenoa_repens)))	Kingia_australis);
((Calamus_caryotoides	((Sabal_domingensis	((Orania_palindan	(Serenoa_repens	((Iriartea_deltoidea	(Bactris_major	Phoenix_dactylifera))	(((Manicaria_saccifera	Pelagodoxa_henryana)	((Dypsis_decaryi	Podococcus_barteri)	(Hydriastele_microspadix	(Kentiopsis_piersoniorum	((Dictyosperma_album	Heterospathe_cagayanensis)	Veitchia_spiralis)))))	((Reinhardtia_simplex	(Reinhardtia_latisecta	Reinhardtia_paiewonskiana))	((Elaeis_oleifera	Elaeis_guineensis)	((((Prestoea_acuminata	(Oenocarpus_bataua	Oenocarpus_minor))	(Roystonea_regia	Chamaedorea_seifrizii))	Geonoma_undata)	Attalea_speciosa)))))))	Sclerosperma_profizianum))	Nypa_fruticans))	Kingia_australis);
((Calamus_caryotoides	(Chamaedorea_seifrizii	(Nypa_fruticans	((((Prestoea_acuminata	(Oenocarpus_bataua	Oenocarpus_minor))	((Attalea_speciosa	(Kentiopsis_piersoniorum	(Reinhardtia_simplex	(Reinhardtia_latisecta	Reinhardtia_paiewonskiana))))	((Orania_palindan	((Roystonea_regia	(Sclerosperma_profizianum	(Geonoma_undata	((Bactris_major	Elaeis_oleifera)	Elaeis_guineensis))))	Iriartea_deltoidea))	Podococcus_barteri)))	((Hydriastele_microspadix	(((Dictyosperma_album	Heterospathe_cagayanensis)	Veitchia_spiralis)	Manicaria_saccifera))	(Dypsis_decaryi	Pelagodoxa_henryana)))	(Serenoa_repens	(Sabal_domingensis	Phoenix_dactylifera))))))	Kingia_australis);
((Calamus_caryotoides	(Dypsis_decaryi	(Nypa_fruticans	((((((((Podococcus_barteri	((Hydriastele_microspadix	Heterospathe_cagayanensis)	((Dictyosperma_album	Veitchia_spiralis)	Kentiopsis_piersoniorum)))	Prestoea_acuminata)	(Manicaria_saccifera	((Attalea_speciosa	(Reinhardtia_simplex	(Reinhardtia_latisecta	Reinhardtia_paiewonskiana)))	(Iriartea_deltoidea	(Orania_palindan	((Bactris_major	Elaeis_oleifera)	Elaeis_guineensis))))))	Pelagodoxa_henryana)	(Serenoa_repens	(Sabal_domingensis	Phoenix_dactylifera)))	(((Sclerosperma_profizianum	Oenocarpus_minor)	Roystonea_regia)	Geonoma_undata))	Oenocarpus_bataua)	Chamaedorea_seifrizii))))	Kingia_australis);
((Calamus_caryotoides	(Nypa_fruticans	((((((Sabal_domingensis	(Serenoa_repens	(Sclerosperma_profizianum	Orania_palindan)))	(Phoenix_dactylifera	((Attalea_speciosa	((Reinhardtia_simplex	(Reinhardtia_latisecta	Reinhardtia_paiewonskiana))	(Elaeis_oleifera	Elaeis_guineensis)))	(((Iriartea_deltoidea	(Manicaria_saccifera	Pelagodoxa_henryana))	Prestoea_acuminata)	(Podococcus_barteri	(Dypsis_decaryi	((Hydriastele_microspadix	Heterospathe_cagayanensis)	((Dictyosperma_album	Veitchia_spiralis)	Kentiopsis_piersoniorum))))))))	((Oenocarpus_minor	Geonoma_undata)	Oenocarpus_bataua))	Roystonea_regia)	Bactris_major)	Chamaedorea_seifrizii)))	Kingia_australis);
((Calamus_caryotoides	(Nypa_fruticans	(((((Prestoea_acuminata	Podococcus_barteri)	(((Kentiopsis_piersoniorum	(Reinhardtia_latisecta	(Reinhardtia_paiewonskiana	Reinhardtia_simplex)))	(Elaeis_oleifera	Elaeis_guineensis))	Attalea_speciosa))	(Orania_palindan	(Iriartea_deltoidea	((Hydriastele_microspadix	(Manicaria_saccifera	((Dictyosperma_album	Veitchia_spiralis)	Heterospathe_cagayanensis)))	(Dypsis_decaryi	Pelagodoxa_henryana)))))	((Sclerosperma_profizianum	((Roystonea_regia	Geonoma_undata)	(Bactris_major	((Phoenix_dactylifera	Serenoa_repens)	Sabal_domingensis))))	(Oenocarpus_minor	Oenocarpus_bataua)))	Chamaedorea_seifrizii)))	Kingia_australis);
((Roystonea_regia	(Chamaedorea_seifrizii	((((Calamus_caryotoides	Nypa_fruticans)	Serenoa_repens)	(((Elaeis_oleifera	Elaeis_guineensis)	(((Prestoea_acuminata	(Oenocarpus_minor	Oenocarpus_bataua))	(Iriartea_deltoidea	(Geonoma_undata	((Hydriastele_microspadix	(Manicaria_saccifera	(Veitchia_spiralis	(Heterospathe_cagayanensis	Dictyosperma_album))))	(Dypsis_decaryi	Pelagodoxa_henryana)))))	((Podococcus_barteri	Orania_palindan)	Sclerosperma_profizianum)))	((Bactris_major	Attalea_speciosa)	(Kentiopsis_piersoniorum	(Reinhardtia_simplex	(Reinhardtia_latisecta	Reinhardtia_paiewonskiana))))))	(Phoenix_dactylifera	Sabal_domingensis))))	Kingia_australis);
((Calamus_caryotoides	(Nypa_fruticans	((((((Chamaedorea_seifrizii	Roystonea_regia)	Phoenix_dactylifera)	Serenoa_repens)	Sabal_domingensis)	Iriartea_deltoidea)	(((Elaeis_oleifera	Elaeis_guineensis)	((Bactris_major	Attalea_speciosa)	(Reinhardtia_simplex	((Kentiopsis_piersoniorum	Reinhardtia_latisecta)	Reinhardtia_paiewonskiana))))	((Prestoea_acuminata	(Oenocarpus_minor	Oenocarpus_bataua))	(Orania_palindan	(Sclerosperma_profizianum	((Podococcus_barteri	((Manicaria_saccifera	(Dypsis_decaryi	Pelagodoxa_henryana))	((Heterospathe_cagayanensis	Dictyosperma_album)	(Hydriastele_microspadix	Veitchia_spiralis))))	Geonoma_undata))))))))	Kingia_australis);
(((Nypa_fruticans	((((Kentiopsis_piersoniorum	Hydriastele_microspadix)	((Manicaria_saccifera	(Veitchia_spiralis	(Dictyosperma_album	Heterospathe_cagayanensis)))	(((Serenoa_repens	((Orania_palindan	Sclerosperma_profizianum)	Podococcus_barteri))	(((Elaeis_guineensis	(Elaeis_oleifera	Iriartea_deltoidea))	((Bactris_major	Attalea_speciosa)	(Reinhardtia_simplex	(Reinhardtia_latisecta	Reinhardtia_paiewonskiana))))	((Sabal_domingensis	(Chamaedorea_seifrizii	Roystonea_regia))	Phoenix_dactylifera)))	(Dypsis_decaryi	Pelagodoxa_henryana))))	(Prestoea_acuminata	(Oenocarpus_minor	Oenocarpus_bataua)))	Geonoma_undata))	Calamus_caryotoides)	Kingia_australis);
((((Dypsis_decaryi	Nypa_fruticans)	((Kentiopsis_piersoniorum	((Veitchia_spiralis	(Dictyosperma_album	Heterospathe_cagayanensis))	Hydriastele_microspadix))	((Manicaria_saccifera	((((Iriartea_deltoidea	(Oenocarpus_minor	((Orania_palindan	Sclerosperma_profizianum)	Podococcus_barteri)))	(Oenocarpus_bataua	((Elaeis_guineensis	Elaeis_oleifera)	((Bactris_major	Attalea_speciosa)	(Reinhardtia_latisecta	(Reinhardtia_paiewonskiana	Reinhardtia_simplex))))))	Prestoea_acuminata)	((Sabal_domingensis	Phoenix_dactylifera)	((Serenoa_repens	(Roystonea_regia	Chamaedorea_seifrizii))	Geonoma_undata))))	Pelagodoxa_henryana)))	Calamus_caryotoides)	Kingia_australis);
(((Nypa_fruticans	((Oenocarpus_minor	((Serenoa_repens	(((Phoenix_dactylifera	Sabal_domingensis)	(((Podococcus_barteri	(Kentiopsis_piersoniorum	((Veitchia_spiralis	(Dictyosperma_album	Heterospathe_cagayanensis))	Hydriastele_microspadix)))	((Dypsis_decaryi	Pelagodoxa_henryana)	Manicaria_saccifera))	(Orania_palindan	((Elaeis_guineensis	Elaeis_oleifera)	((Bactris_major	Attalea_speciosa)	(Reinhardtia_latisecta	(Reinhardtia_paiewonskiana	Reinhardtia_simplex)))))))	(Iriartea_deltoidea	Prestoea_acuminata)))	(Sclerosperma_profizianum	((Roystonea_regia	Chamaedorea_seifrizii)	Geonoma_undata))))	Oenocarpus_bataua))	Calamus_caryotoides)	Kingia_australis);
(((((Geonoma_undata	((((Oenocarpus_minor	Oenocarpus_bataua)	Prestoea_acuminata)	((Elaeis_guineensis	Elaeis_oleifera)	(Attalea_speciosa	(Reinhardtia_simplex	(Reinhardtia_paiewonskiana	Reinhardtia_latisecta)))))	((Sclerosperma_profizianum	Orania_palindan)	((Nypa_fruticans	Calamus_caryotoides)	((Serenoa_repens	(Bactris_major	Phoenix_dactylifera))	((Iriartea_deltoidea	Sabal_domingensis)	(Chamaedorea_seifrizii	Roystonea_regia)))))))	((Dypsis_decaryi	Pelagodoxa_henryana)	Manicaria_saccifera))	(Podococcus_barteri	(Hydriastele_microspadix	(Kentiopsis_piersoniorum	(Veitchia_spiralis	Dictyosperma_album)))))	Heterospathe_cagayanensis)	Kingia_australis);
(((Podococcus_barteri	((((Geonoma_undata	(((Iriartea_deltoidea	((Elaeis_guineensis	Elaeis_oleifera)	((Bactris_major	Attalea_speciosa)	(Reinhardtia_simplex	(Reinhardtia_paiewonskiana	Reinhardtia_latisecta)))))	Phoenix_dactylifera)	((Chamaedorea_seifrizii	Roystonea_regia)	(((Sclerosperma_profizianum	Orania_palindan)	(Nypa_fruticans	Calamus_caryotoides))	(Serenoa_repens	Sabal_domingensis)))))	((Oenocarpus_minor	Oenocarpus_bataua)	Prestoea_acuminata))	(Pelagodoxa_henryana	Manicaria_saccifera))	(Dypsis_decaryi	(Hydriastele_microspadix	(Kentiopsis_piersoniorum	(Veitchia_spiralis	Dictyosperma_album))))))	Heterospathe_cagayanensis)	Kingia_australis);
(((Manicaria_saccifera	((Podococcus_barteri	((Iriartea_deltoidea	(((Oenocarpus_minor	Oenocarpus_bataua)	Prestoea_acuminata)	((((Sclerosperma_profizianum	Orania_palindan)	(Sabal_domingensis	(Nypa_fruticans	Calamus_caryotoides)))	Serenoa_repens)	(Phoenix_dactylifera	(Geonoma_undata	(Chamaedorea_seifrizii	Roystonea_regia))))))	((Elaeis_guineensis	Elaeis_oleifera)	((Bactris_major	Attalea_speciosa)	(Reinhardtia_simplex	(Reinhardtia_paiewonskiana	Reinhardtia_latisecta))))))	(Dypsis_decaryi	Pelagodoxa_henryana)))	((Heterospathe_cagayanensis	Hydriastele_microspadix)	(Kentiopsis_piersoniorum	(Veitchia_spiralis	Dictyosperma_album))))	Kingia_australis);
(((((Pelagodoxa_henryana	Dypsis_decaryi)	(Manicaria_saccifera	((Prestoea_acuminata	Iriartea_deltoidea)	(((Elaeis_guineensis	Elaeis_oleifera)	((Bactris_major	Attalea_speciosa)	(Reinhardtia_latisecta	(Reinhardtia_simplex	Reinhardtia_paiewonskiana))))	(Phoenix_dactylifera	((((((Chamaedorea_seifrizii	Roystonea_regia)	Sclerosperma_profizianum)	Oenocarpus_minor)	((Oenocarpus_bataua	(Sabal_domingensis	(Nypa_fruticans	Calamus_caryotoides)))	Geonoma_undata))	Serenoa_repens)	Orania_palindan))))))	(Hydriastele_microspadix	(Kentiopsis_piersoniorum	(Veitchia_spiralis	(Heterospathe_cagayanensis	Dictyosperma_album)))))	Podococcus_barteri)	Kingia_australis);
((Heterospathe_cagayanensis	(Dictyosperma_album	(((((Podococcus_barteri	Dypsis_decaryi)	(((Prestoea_acuminata	(Oenocarpus_bataua	((Pelagodoxa_henryana	Manicaria_saccifera)	(Oenocarpus_minor	Iriartea_deltoidea))))	Geonoma_undata)	(((Serenoa_repens	((Phoenix_dactylifera	(Roystonea_regia	Chamaedorea_seifrizii))	Sabal_domingensis))	((Nypa_fruticans	Calamus_caryotoides)	(Orania_palindan	Sclerosperma_profizianum)))	((Elaeis_guineensis	Elaeis_oleifera)	((Bactris_major	Attalea_speciosa)	(Reinhardtia_simplex	(Reinhardtia_paiewonskiana	Reinhardtia_latisecta)))))))	Hydriastele_microspadix)	Kentiopsis_piersoniorum)	Veitchia_spiralis)))	Kingia_australis);
((Heterospathe_cagayanensis	(Dictyosperma_album	((((((Dypsis_decaryi	Pelagodoxa_henryana)	Manicaria_saccifera)	((Iriartea_deltoidea	((((Reinhardtia_paiewonskiana	Reinhardtia_latisecta)	(Elaeis_guineensis	Elaeis_oleifera))	Reinhardtia_simplex)	Attalea_speciosa))	(((Orania_palindan	Sclerosperma_profizianum)	Podococcus_barteri)	(((Phoenix_dactylifera	(Bactris_major	Sabal_domingensis))	Serenoa_repens)	((Prestoea_acuminata	(Oenocarpus_minor	Oenocarpus_bataua))	((Roystonea_regia	Chamaedorea_seifrizii)	(Geonoma_undata	(Nypa_fruticans	Calamus_caryotoides))))))))	Hydriastele_microspadix)	Kentiopsis_piersoniorum)	Veitchia_spiralis)))	Kingia_australis);
((Heterospathe_cagayanensis	(Dictyosperma_album	((((((Dypsis_decaryi	Pelagodoxa_henryana)	Manicaria_saccifera)	(((Orania_palindan	Sclerosperma_profizianum)	Podococcus_barteri)	(Iriartea_deltoidea	((((Bactris_major	Attalea_speciosa)	(((Phoenix_dactylifera	Sabal_domingensis)	Serenoa_repens)	((Roystonea_regia	Chamaedorea_seifrizii)	((Prestoea_acuminata	(Oenocarpus_minor	Oenocarpus_bataua))	(Geonoma_undata	(Nypa_fruticans	Calamus_caryotoides))))))	(Reinhardtia_simplex	(Reinhardtia_paiewonskiana	Reinhardtia_latisecta)))	(Elaeis_guineensis	Elaeis_oleifera)))))	Hydriastele_microspadix)	Kentiopsis_piersoniorum)	Veitchia_spiralis)))	Kingia_australis);
((Heterospathe_cagayanensis	(Dictyosperma_album	((((Podococcus_barteri	(((Manicaria_saccifera	Pelagodoxa_henryana)	(((((Dypsis_decaryi	Phoenix_dactylifera)	Sabal_domingensis)	(Serenoa_repens	Orania_palindan))	((Nypa_fruticans	Calamus_caryotoides)	Sclerosperma_profizianum))	(Roystonea_regia	Chamaedorea_seifrizii)))	(((((Oenocarpus_bataua	(((Reinhardtia_paiewonskiana	Reinhardtia_latisecta)	Reinhardtia_simplex)	((Bactris_major	Attalea_speciosa)	(Elaeis_guineensis	Elaeis_oleifera))))	Iriartea_deltoidea)	Oenocarpus_minor)	Geonoma_undata)	Prestoea_acuminata)))	Hydriastele_microspadix)	Kentiopsis_piersoniorum)	Veitchia_spiralis)))	Kingia_australis);
(((Podococcus_barteri	(((Geonoma_undata	((((Nypa_fruticans	Calamus_caryotoides)	Sclerosperma_profizianum)	(((Phoenix_dactylifera	Serenoa_repens)	Orania_palindan)	Sabal_domingensis))	((Prestoea_acuminata	(Oenocarpus_minor	Oenocarpus_bataua))	(Roystonea_regia	Chamaedorea_seifrizii))))	((Bactris_major	Attalea_speciosa)	(((Reinhardtia_paiewonskiana	Reinhardtia_latisecta)	Reinhardtia_simplex)	(Elaeis_guineensis	(Elaeis_oleifera	Iriartea_deltoidea)))))	(Pelagodoxa_henryana	Manicaria_saccifera)))	((Veitchia_spiralis	(Dypsis_decaryi	Hydriastele_microspadix))	(Kentiopsis_piersoniorum	(Heterospathe_cagayanensis	Dictyosperma_album))))	Kingia_australis);
((Heterospathe_cagayanensis	(Dictyosperma_album	(((Podococcus_barteri	(((((((Nypa_fruticans	Calamus_caryotoides)	Sabal_domingensis)	((Phoenix_dactylifera	Serenoa_repens)	(Sclerosperma_profizianum	Orania_palindan)))	(Oenocarpus_minor	(Geonoma_undata	(Roystonea_regia	Chamaedorea_seifrizii))))	Oenocarpus_bataua)	(((Reinhardtia_latisecta	Reinhardtia_paiewonskiana)	((Elaeis_guineensis	(Elaeis_oleifera	Iriartea_deltoidea))	Prestoea_acuminata))	((Bactris_major	Attalea_speciosa)	Reinhardtia_simplex)))	((Dypsis_decaryi	Pelagodoxa_henryana)	Manicaria_saccifera)))	(Kentiopsis_piersoniorum	Hydriastele_microspadix))	Veitchia_spiralis)))	Kingia_australis);
((Calamus_caryotoides	((((Roystonea_regia	Chamaedorea_seifrizii)	(((((Iriartea_deltoidea	(((Elaeis_oleifera	Elaeis_guineensis)	((Bactris_major	Attalea_speciosa)	(Reinhardtia_simplex	(Reinhardtia_paiewonskiana	Reinhardtia_latisecta))))	Oenocarpus_minor))	Prestoea_acuminata)	Oenocarpus_bataua)	Geonoma_undata)	((Pelagodoxa_henryana	Manicaria_saccifera)	(((Kentiopsis_piersoniorum	(Veitchia_spiralis	(Heterospathe_cagayanensis	Dictyosperma_album)))	Hydriastele_microspadix)	(Dypsis_decaryi	Podococcus_barteri)))))	(((Sabal_domingensis	(Serenoa_repens	Phoenix_dactylifera))	Orania_palindan)	Sclerosperma_profizianum))	Nypa_fruticans))	Kingia_australis);
((Calamus_caryotoides	((Elaeis_oleifera	Elaeis_guineensis)	(((((Nypa_fruticans	(Bactris_major	Attalea_speciosa))	(Reinhardtia_simplex	(Reinhardtia_paiewonskiana	Reinhardtia_latisecta)))	((Oenocarpus_minor	(Chamaedorea_seifrizii	Phoenix_dactylifera))	Iriartea_deltoidea))	Serenoa_repens)	(((Geonoma_undata	(Orania_palindan	(Roystonea_regia	((Sclerosperma_profizianum	Sabal_domingensis)	((Pelagodoxa_henryana	Manicaria_saccifera)	((Dypsis_decaryi	((Kentiopsis_piersoniorum	(Veitchia_spiralis	Dictyosperma_album))	(Heterospathe_cagayanensis	Hydriastele_microspadix)))	Podococcus_barteri))))))	Prestoea_acuminata)	Oenocarpus_bataua))))	Kingia_australis);
((Calamus_caryotoides	(Bactris_major	(Nypa_fruticans	(((Oenocarpus_bataua	((((((Dypsis_decaryi	Pelagodoxa_henryana)	Manicaria_saccifera)	(((Kentiopsis_piersoniorum	(Veitchia_spiralis	(Heterospathe_cagayanensis	Dictyosperma_album)))	Hydriastele_microspadix)	Podococcus_barteri))	(Prestoea_acuminata	(((Reinhardtia_simplex	(Reinhardtia_paiewonskiana	Reinhardtia_latisecta))	(Elaeis_oleifera	Elaeis_guineensis))	Attalea_speciosa)))	(Iriartea_deltoidea	(Phoenix_dactylifera	((Orania_palindan	(Sclerosperma_profizianum	Sabal_domingensis))	Serenoa_repens))))	(Roystonea_regia	Chamaedorea_seifrizii)))	Geonoma_undata)	Oenocarpus_minor))))	Kingia_australis);
((Calamus_caryotoides	(Nypa_fruticans	(((Orania_palindan	(Sclerosperma_profizianum	(Manicaria_saccifera	((Geonoma_undata	((Prestoea_acuminata	(Oenocarpus_minor	Oenocarpus_bataua))	(Dypsis_decaryi	Pelagodoxa_henryana)))	(((Kentiopsis_piersoniorum	(Veitchia_spiralis	Dictyosperma_album))	(Heterospathe_cagayanensis	Hydriastele_microspadix))	Podococcus_barteri)))))	Iriartea_deltoidea)	((((Reinhardtia_simplex	(Reinhardtia_paiewonskiana	Reinhardtia_latisecta))	(Elaeis_oleifera	Elaeis_guineensis))	Attalea_speciosa)	((Sabal_domingensis	(Serenoa_repens	(Bactris_major	Phoenix_dactylifera)))	(Roystonea_regia	Chamaedorea_seifrizii))))))	Kingia_australis);
((Calamus_caryotoides	((Dypsis_decaryi	Nypa_fruticans)	(((Sclerosperma_profizianum	(Geonoma_undata	(((((Prestoea_acuminata	(Oenocarpus_minor	Oenocarpus_bataua))	(((Reinhardtia_simplex	(Reinhardtia_paiewonskiana	Reinhardtia_latisecta))	(Elaeis_oleifera	Elaeis_guineensis))	Attalea_speciosa))	Iriartea_deltoidea)	((Pelagodoxa_henryana	Manicaria_saccifera)	(((Kentiopsis_piersoniorum	(Veitchia_spiralis	(Heterospathe_cagayanensis	Dictyosperma_album)))	Hydriastele_microspadix)	Podococcus_barteri)))	(Orania_palindan	(Serenoa_repens	((Bactris_major	Phoenix_dactylifera)	Sabal_domingensis))))))	Roystonea_regia)	Chamaedorea_seifrizii)))	Kingia_australis);
((Calamus_caryotoides	(Dypsis_decaryi	(Nypa_fruticans	((Serenoa_repens	Sclerosperma_profizianum)	(((Roystonea_regia	(Geonoma_undata	(Iriartea_deltoidea	(Podococcus_barteri	(Prestoea_acuminata	(Oenocarpus_minor	Oenocarpus_bataua))))))	(((Reinhardtia_simplex	(Reinhardtia_paiewonskiana	Reinhardtia_latisecta))	(Elaeis_oleifera	Elaeis_guineensis))	Attalea_speciosa))	(((Pelagodoxa_henryana	Manicaria_saccifera)	((Kentiopsis_piersoniorum	(Veitchia_spiralis	Dictyosperma_album))	(Heterospathe_cagayanensis	Hydriastele_microspadix)))	(Chamaedorea_seifrizii	((Orania_palindan	Sabal_domingensis)	(Bactris_major	Phoenix_dactylifera)))))))))	Kingia_australis);
((Calamus_caryotoides	(Nypa_fruticans	(Sclerosperma_profizianum	(((((Roystonea_regia	Bactris_major)	Chamaedorea_seifrizii)	(Prestoea_acuminata	(Oenocarpus_minor	Oenocarpus_bataua)))	Geonoma_undata)	((Podococcus_barteri	(((Elaeis_oleifera	Elaeis_guineensis)	(Attalea_speciosa	(Reinhardtia_simplex	(Reinhardtia_paiewonskiana	Reinhardtia_latisecta))))	(Manicaria_saccifera	((Dypsis_decaryi	Pelagodoxa_henryana)	((Kentiopsis_piersoniorum	(Veitchia_spiralis	(Heterospathe_cagayanensis	Dictyosperma_album)))	Hydriastele_microspadix)))))	(Iriartea_deltoidea	(((Sabal_domingensis	Phoenix_dactylifera)	Serenoa_repens)	Orania_palindan)))))))	Kingia_australis);
((Calamus_caryotoides	(Nypa_fruticans	(((Sabal_domingensis	Phoenix_dactylifera)	(((((Oenocarpus_minor	Oenocarpus_bataua)	(((Orania_palindan	Podococcus_barteri)	Serenoa_repens)	(Iriartea_deltoidea	(Prestoea_acuminata	(((((Kentiopsis_piersoniorum	(Heterospathe_cagayanensis	Dictyosperma_album))	(Veitchia_spiralis	Hydriastele_microspadix))	(Elaeis_oleifera	Elaeis_guineensis))	(Attalea_speciosa	(Reinhardtia_simplex	(Reinhardtia_paiewonskiana	Reinhardtia_latisecta))))	((Dypsis_decaryi	Pelagodoxa_henryana)	Manicaria_saccifera))))))	(Roystonea_regia	Bactris_major))	Geonoma_undata)	Sclerosperma_profizianum))	Chamaedorea_seifrizii)))	Kingia_australis);
((Calamus_caryotoides	((Roystonea_regia	Chamaedorea_seifrizii)	((Sabal_domingensis	Phoenix_dactylifera)	((((((Orania_palindan	(Iriartea_deltoidea	(((Pelagodoxa_henryana	Manicaria_saccifera)	((Kentiopsis_piersoniorum	(Veitchia_spiralis	(Heterospathe_cagayanensis	Dictyosperma_album)))	(Dypsis_decaryi	Hydriastele_microspadix)))	Sclerosperma_profizianum)))	Geonoma_undata)	(Prestoea_acuminata	(Oenocarpus_minor	Oenocarpus_bataua)))	(Nypa_fruticans	Podococcus_barteri))	((Elaeis_oleifera	Elaeis_guineensis)	((Bactris_major	Attalea_speciosa)	(Reinhardtia_simplex	(Reinhardtia_paiewonskiana	Reinhardtia_latisecta)))))	Serenoa_repens))))	Kingia_australis);
((Calamus_caryotoides	(Chamaedorea_seifrizii	((((((Elaeis_oleifera	Elaeis_guineensis)	((Bactris_major	Attalea_speciosa)	(Reinhardtia_simplex	(Reinhardtia_paiewonskiana	Reinhardtia_latisecta))))	(((Kentiopsis_piersoniorum	(Veitchia_spiralis	Dictyosperma_album))	(Heterospathe_cagayanensis	Hydriastele_microspadix))	Podococcus_barteri))	(Iriartea_deltoidea	(Phoenix_dactylifera	(Pelagodoxa_henryana	Manicaria_saccifera))))	((Prestoea_acuminata	(Oenocarpus_minor	Oenocarpus_bataua))	(Roystonea_regia	Geonoma_undata)))	((Sclerosperma_profizianum	((Dypsis_decaryi	Nypa_fruticans)	Sabal_domingensis))	(Serenoa_repens	Orania_palindan)))))	Kingia_australis);
((Calamus_caryotoides	(Nypa_fruticans	(Chamaedorea_seifrizii	(Serenoa_repens	((((Bactris_major	Phoenix_dactylifera)	(((Reinhardtia_simplex	(Reinhardtia_latisecta	Reinhardtia_paiewonskiana))	((Roystonea_regia	(Elaeis_oleifera	Elaeis_guineensis))	Attalea_speciosa))	(((Geonoma_undata	Iriartea_deltoidea)	((Manicaria_saccifera	(Dypsis_decaryi	Pelagodoxa_henryana))	(Prestoea_acuminata	(Oenocarpus_bataua	Oenocarpus_minor))))	(Podococcus_barteri	(((Heterospathe_cagayanensis	Hydriastele_microspadix)	(Dictyosperma_album	Kentiopsis_piersoniorum))	Veitchia_spiralis)))))	Sabal_domingensis)	(Orania_palindan	Sclerosperma_profizianum))))))	Kingia_australis);
((Calamus_caryotoides	((((Roystonea_regia	Chamaedorea_seifrizii)	((Geonoma_undata	((Reinhardtia_simplex	(Reinhardtia_latisecta	Reinhardtia_paiewonskiana))	((Elaeis_oleifera	Elaeis_guineensis)	(Bactris_major	Attalea_speciosa))))	(((((Iriartea_deltoidea	(Phoenix_dactylifera	((Dypsis_decaryi	Pelagodoxa_henryana)	Manicaria_saccifera)))	Prestoea_acuminata)	Oenocarpus_bataua)	Oenocarpus_minor)	(Podococcus_barteri	(((Veitchia_spiralis	(Heterospathe_cagayanensis	Dictyosperma_album))	Kentiopsis_piersoniorum)	Hydriastele_microspadix)))))	(Serenoa_repens	(Orania_palindan	Sclerosperma_profizianum)))	(Nypa_fruticans	Sabal_domingensis)))	Kingia_australis);
((Calamus_caryotoides	(Nypa_fruticans	((((((Pelagodoxa_henryana	Manicaria_saccifera)	((Dypsis_decaryi	Podococcus_barteri)	((Hydriastele_microspadix	(Veitchia_spiralis	(Heterospathe_cagayanensis	Dictyosperma_album)))	Kentiopsis_piersoniorum)))	Prestoea_acuminata)	((Elaeis_oleifera	Elaeis_guineensis)	((Bactris_major	Attalea_speciosa)	(Reinhardtia_simplex	(Reinhardtia_latisecta	Reinhardtia_paiewonskiana)))))	((Orania_palindan	Serenoa_repens)	(Iriartea_deltoidea	Phoenix_dactylifera)))	((Sclerosperma_profizianum	(((Geonoma_undata	Oenocarpus_minor)	Chamaedorea_seifrizii)	(Roystonea_regia	Oenocarpus_bataua)))	Sabal_domingensis))))	Kingia_australis);
((Calamus_caryotoides	(Chamaedorea_seifrizii	(Nypa_fruticans	((((((Iriartea_deltoidea	(Geonoma_undata	(((Elaeis_oleifera	Elaeis_guineensis)	((Roystonea_regia	(Oenocarpus_minor	(Bactris_major	Attalea_speciosa)))	(Reinhardtia_simplex	(Reinhardtia_latisecta	Reinhardtia_paiewonskiana))))	Oenocarpus_bataua)))	Prestoea_acuminata)	((Pelagodoxa_henryana	Manicaria_saccifera)	(Podococcus_barteri	(((Dypsis_decaryi	Hydriastele_microspadix)	(Veitchia_spiralis	(Heterospathe_cagayanensis	Dictyosperma_album)))	Kentiopsis_piersoniorum))))	(Sabal_domingensis	Phoenix_dactylifera))	(Orania_palindan	Sclerosperma_profizianum))	Serenoa_repens))))	Kingia_australis);
((Heterospathe_cagayanensis	(Dictyosperma_album	(((Kentiopsis_piersoniorum	(Podococcus_barteri	(((((Elaeis_oleifera	Elaeis_guineensis)	((Reinhardtia_simplex	(Reinhardtia_latisecta	Reinhardtia_paiewonskiana))	(Bactris_major	Attalea_speciosa)))	(Iriartea_deltoidea	(Serenoa_repens	(Sabal_domingensis	(((Oenocarpus_bataua	Oenocarpus_minor)	Prestoea_acuminata)	((((Roystonea_regia	Chamaedorea_seifrizii)	Phoenix_dactylifera)	(Nypa_fruticans	Calamus_caryotoides))	Geonoma_undata))))))	((Dypsis_decaryi	Pelagodoxa_henryana)	Manicaria_saccifera))	(Orania_palindan	Sclerosperma_profizianum))))	Hydriastele_microspadix)	Veitchia_spiralis)))	Kingia_australis);
((Calamus_caryotoides	((Serenoa_repens	(((((Elaeis_guineensis	(Elaeis_oleifera	Iriartea_deltoidea))	((Reinhardtia_simplex	(((Podococcus_barteri	(Sclerosperma_profizianum	Orania_palindan))	Reinhardtia_latisecta)	Reinhardtia_paiewonskiana))	Attalea_speciosa))	(((Hydriastele_microspadix	(Veitchia_spiralis	(Heterospathe_cagayanensis	Dictyosperma_album)))	Kentiopsis_piersoniorum)	Pelagodoxa_henryana))	Manicaria_saccifera)	((((Oenocarpus_bataua	Oenocarpus_minor)	Prestoea_acuminata)	(Geonoma_undata	((Chamaedorea_seifrizii	Sabal_domingensis)	(Bactris_major	Phoenix_dactylifera))))	Roystonea_regia)))	(Dypsis_decaryi	Nypa_fruticans)))	Kingia_australis);
((Calamus_caryotoides	(((Serenoa_repens	Sabal_domingensis)	(((Bactris_major	Phoenix_dactylifera)	((Iriartea_deltoidea	((Manicaria_saccifera	((Podococcus_barteri	Dypsis_decaryi)	((Heterospathe_cagayanensis	Hydriastele_microspadix)	(Veitchia_spiralis	(Kentiopsis_piersoniorum	Dictyosperma_album)))))	Pelagodoxa_henryana))	((((Oenocarpus_bataua	Oenocarpus_minor)	Prestoea_acuminata)	((Attalea_speciosa	(Reinhardtia_latisecta	Reinhardtia_paiewonskiana))	(Reinhardtia_simplex	(Sclerosperma_profizianum	Orania_palindan))))	((Elaeis_guineensis	Elaeis_oleifera)	Geonoma_undata))))	(Roystonea_regia	Chamaedorea_seifrizii)))	Nypa_fruticans))	Kingia_australis);
((Calamus_caryotoides	((((Serenoa_repens	(Phoenix_dactylifera	((((((Reinhardtia_simplex	(Sclerosperma_profizianum	Orania_palindan))	(Reinhardtia_latisecta	Reinhardtia_paiewonskiana))	(Elaeis_guineensis	Elaeis_oleifera))	(Attalea_speciosa	Bactris_major))	((Dypsis_decaryi	Podococcus_barteri)	((Kentiopsis_piersoniorum	((Veitchia_spiralis	Dictyosperma_album)	Hydriastele_microspadix))	Heterospathe_cagayanensis)))	(Prestoea_acuminata	((((((Geonoma_undata	Roystonea_regia)	Oenocarpus_minor)	Oenocarpus_bataua)	Manicaria_saccifera)	Pelagodoxa_henryana)	Iriartea_deltoidea)))))	Sabal_domingensis)	Chamaedorea_seifrizii)	Nypa_fruticans))	Kingia_australis);
((Calamus_caryotoides	(((((Iriartea_deltoidea	(Serenoa_repens	Phoenix_dactylifera))	(((Elaeis_guineensis	Elaeis_oleifera)	(Prestoea_acuminata	(Attalea_speciosa	((Reinhardtia_latisecta	Reinhardtia_paiewonskiana)	Reinhardtia_simplex))))	((Orania_palindan	(Podococcus_barteri	(Kentiopsis_piersoniorum	((Heterospathe_cagayanensis	Dictyosperma_album)	((Dypsis_decaryi	Veitchia_spiralis)	Hydriastele_microspadix)))))	(((Bactris_major	((Sclerosperma_profizianum	(Oenocarpus_minor	Oenocarpus_bataua))	(Geonoma_undata	Roystonea_regia)))	Manicaria_saccifera)	Pelagodoxa_henryana))))	Sabal_domingensis)	Chamaedorea_seifrizii)	Nypa_fruticans))	Kingia_australis);
((Calamus_caryotoides	((Sclerosperma_profizianum	(((((((Elaeis_guineensis	Elaeis_oleifera)	(Attalea_speciosa	((Reinhardtia_latisecta	Reinhardtia_paiewonskiana)	Reinhardtia_simplex)))	(((Podococcus_barteri	Kentiopsis_piersoniorum)	((Veitchia_spiralis	Dictyosperma_album)	(Heterospathe_cagayanensis	Hydriastele_microspadix)))	(Manicaria_saccifera	(Dypsis_decaryi	Pelagodoxa_henryana))))	Prestoea_acuminata)	(Serenoa_repens	(Orania_palindan	(Iriartea_deltoidea	Phoenix_dactylifera))))	(Geonoma_undata	Nypa_fruticans))	(Oenocarpus_minor	Oenocarpus_bataua)))	(Roystonea_regia	((Sabal_domingensis	Chamaedorea_seifrizii)	Bactris_major))))	Kingia_australis);
((Calamus_caryotoides	((((Attalea_speciosa	((Reinhardtia_simplex	((Elaeis_oleifera	Elaeis_guineensis)	((Sclerosperma_profizianum	(Orania_palindan	Podococcus_barteri))	(Reinhardtia_latisecta	Reinhardtia_paiewonskiana))))	(((((Geonoma_undata	Manicaria_saccifera)	(((Dictyosperma_album	Heterospathe_cagayanensis)	Veitchia_spiralis)	(Kentiopsis_piersoniorum	Hydriastele_microspadix)))	(Prestoea_acuminata	(Oenocarpus_bataua	Oenocarpus_minor)))	(Dypsis_decaryi	Pelagodoxa_henryana))	Iriartea_deltoidea)))	(Serenoa_repens	(Sabal_domingensis	Phoenix_dactylifera)))	Chamaedorea_seifrizii)	(Bactris_major	(Roystonea_regia	Nypa_fruticans))))	Kingia_australis);
((Calamus_caryotoides	((Roystonea_regia	Nypa_fruticans)	(Sclerosperma_profizianum	(((((Elaeis_oleifera	Elaeis_guineensis)	Hydriastele_microspadix)	(((Manicaria_saccifera	(Dypsis_decaryi	Pelagodoxa_henryana))	Podococcus_barteri)	((Attalea_speciosa	(Kentiopsis_piersoniorum	(Reinhardtia_simplex	(Reinhardtia_latisecta	Reinhardtia_paiewonskiana))))	((((Iriartea_deltoidea	Serenoa_repens)	((Bactris_major	Phoenix_dactylifera)	Sabal_domingensis))	((Dictyosperma_album	Heterospathe_cagayanensis)	Veitchia_spiralis))	Orania_palindan))))	(Chamaedorea_seifrizii	Geonoma_undata))	(Prestoea_acuminata	(Oenocarpus_bataua	Oenocarpus_minor))))))	Kingia_australis);
((Calamus_caryotoides	(Nypa_fruticans	((((Manicaria_saccifera	(Dypsis_decaryi	Pelagodoxa_henryana))	((Dictyosperma_album	Heterospathe_cagayanensis)	((Hydriastele_microspadix	Kentiopsis_piersoniorum)	Veitchia_spiralis)))	(((Reinhardtia_simplex	(Reinhardtia_latisecta	Reinhardtia_paiewonskiana))	((Bactris_major	(Iriartea_deltoidea	Attalea_speciosa))	(Elaeis_oleifera	Elaeis_guineensis)))	((Sclerosperma_profizianum	((Serenoa_repens	(Phoenix_dactylifera	Sabal_domingensis))	Orania_palindan))	Podococcus_barteri)))	(((Prestoea_acuminata	(Oenocarpus_bataua	Oenocarpus_minor))	Geonoma_undata)	(Roystonea_regia	Chamaedorea_seifrizii)))))	Kingia_australis);
((Calamus_caryotoides	(Nypa_fruticans	(Sabal_domingensis	((((((Geonoma_undata	((Podococcus_barteri	((Kentiopsis_piersoniorum	(Dictyosperma_album	Heterospathe_cagayanensis))	(Hydriastele_microspadix	Veitchia_spiralis)))	(Oenocarpus_minor	(Manicaria_saccifera	(Roystonea_regia	Pelagodoxa_henryana)))))	Iriartea_deltoidea)	Oenocarpus_bataua)	(Prestoea_acuminata	(Chamaedorea_seifrizii	(Dypsis_decaryi	Phoenix_dactylifera))))	((Reinhardtia_simplex	(Reinhardtia_latisecta	Reinhardtia_paiewonskiana))	((Attalea_speciosa	Bactris_major)	(Elaeis_oleifera	Elaeis_guineensis))))	((Orania_palindan	Sclerosperma_profizianum)	Serenoa_repens)))))	Kingia_australis);
((Calamus_caryotoides	((((Prestoea_acuminata	(Oenocarpus_minor	Oenocarpus_bataua))	Serenoa_repens)	(Sabal_domingensis	(Bactris_major	Phoenix_dactylifera)))	((((((Roystonea_regia	(Elaeis_oleifera	Elaeis_guineensis))	((Reinhardtia_simplex	(Reinhardtia_latisecta	Reinhardtia_paiewonskiana))	Attalea_speciosa))	(Iriartea_deltoidea	(((Dictyosperma_album	(Heterospathe_cagayanensis	Veitchia_spiralis))	(Hydriastele_microspadix	Kentiopsis_piersoniorum))	(Manicaria_saccifera	(Dypsis_decaryi	Pelagodoxa_henryana)))))	(Nypa_fruticans	Chamaedorea_seifrizii))	(Podococcus_barteri	(Orania_palindan	Sclerosperma_profizianum)))	Geonoma_undata)))	Kingia_australis);
((((Heterospathe_cagayanensis	Hydriastele_microspadix)	(Dypsis_decaryi	(Podococcus_barteri	((Manicaria_saccifera	Pelagodoxa_henryana)	((Attalea_speciosa	(((Reinhardtia_simplex	(Reinhardtia_latisecta	Reinhardtia_paiewonskiana))	(((Orania_palindan	Sclerosperma_profizianum)	((Nypa_fruticans	Sabal_domingensis)	Calamus_caryotoides))	Serenoa_repens))	(Iriartea_deltoidea	((((Roystonea_regia	Chamaedorea_seifrizii)	Geonoma_undata)	(Prestoea_acuminata	(Oenocarpus_minor	Oenocarpus_bataua)))	(Bactris_major	Phoenix_dactylifera)))))	(Elaeis_oleifera	Elaeis_guineensis))))))	((Dictyosperma_album	Veitchia_spiralis)	Kentiopsis_piersoniorum))	Kingia_australis);
(((Nypa_fruticans	(((((Orania_palindan	Phoenix_dactylifera)	Sabal_domingensis)	Serenoa_repens)	(((Prestoea_acuminata	(((Geonoma_undata	(((Reinhardtia_simplex	(Reinhardtia_latisecta	Reinhardtia_paiewonskiana))	(Bactris_major	Attalea_speciosa))	(Oenocarpus_minor	(Elaeis_oleifera	Elaeis_guineensis))))	Oenocarpus_bataua)	Iriartea_deltoidea))	(Manicaria_saccifera	((((Dictyosperma_album	Veitchia_spiralis)	Kentiopsis_piersoniorum)	(Heterospathe_cagayanensis	Hydriastele_microspadix))	(Dypsis_decaryi	Pelagodoxa_henryana))))	(Podococcus_barteri	(Roystonea_regia	Chamaedorea_seifrizii))))	Sclerosperma_profizianum))	Calamus_caryotoides)	Kingia_australis);
(((Nypa_fruticans	((Orania_palindan	Sclerosperma_profizianum)	(((Phoenix_dactylifera	Sabal_domingensis)	Serenoa_repens)	(((Prestoea_acuminata	Iriartea_deltoidea)	((((Reinhardtia_simplex	(Reinhardtia_latisecta	Reinhardtia_paiewonskiana))	Attalea_speciosa)	(Elaeis_oleifera	Elaeis_guineensis))	((Pelagodoxa_henryana	Manicaria_saccifera)	((Dypsis_decaryi	Podococcus_barteri)	(((Heterospathe_cagayanensis	Dictyosperma_album)	Veitchia_spiralis)	(Kentiopsis_piersoniorum	Hydriastele_microspadix))))))	(Bactris_major	((Oenocarpus_minor	Geonoma_undata)	(Oenocarpus_bataua	(Roystonea_regia	Chamaedorea_seifrizii))))))))	Calamus_caryotoides)	Kingia_australis);
(((Nypa_fruticans	(Geonoma_undata	((((Bactris_major	(Roystonea_regia	Chamaedorea_seifrizii))	(Serenoa_repens	((((Reinhardtia_simplex	(Reinhardtia_latisecta	Reinhardtia_paiewonskiana))	Attalea_speciosa)	((Elaeis_oleifera	Elaeis_guineensis)	((Pelagodoxa_henryana	Manicaria_saccifera)	((Orania_palindan	Sclerosperma_profizianum)	(Podococcus_barteri	(((Heterospathe_cagayanensis	Dictyosperma_album)	Veitchia_spiralis)	(Kentiopsis_piersoniorum	Hydriastele_microspadix)))))))	(Iriartea_deltoidea	(Dypsis_decaryi	Phoenix_dactylifera)))))	(Prestoea_acuminata	(Oenocarpus_minor	Oenocarpus_bataua)))	Sabal_domingensis)))	Calamus_caryotoides)	Kingia_australis);
(((Nypa_fruticans	((((((Roystonea_regia	Chamaedorea_seifrizii)	Bactris_major)	Geonoma_undata)	(Oenocarpus_minor	Oenocarpus_bataua))	((((((Pelagodoxa_henryana	Manicaria_saccifera)	(((Heterospathe_cagayanensis	Dictyosperma_album)	Veitchia_spiralis)	(Kentiopsis_piersoniorum	Hydriastele_microspadix)))	Prestoea_acuminata)	(Serenoa_repens	((Podococcus_barteri	(Sclerosperma_profizianum	Orania_palindan))	(((Reinhardtia_simplex	(Reinhardtia_latisecta	Reinhardtia_paiewonskiana))	(Dypsis_decaryi	Attalea_speciosa))	(Elaeis_oleifera	Elaeis_guineensis)))))	Iriartea_deltoidea)	Phoenix_dactylifera))	Sabal_domingensis))	Calamus_caryotoides)	Kingia_australis);
((Calamus_caryotoides	(Nypa_fruticans	(((Serenoa_repens	(Phoenix_dactylifera	Sabal_domingensis))	((((((Orania_palindan	Sclerosperma_profizianum)	Podococcus_barteri)	((Elaeis_guineensis	Elaeis_oleifera)	(Iriartea_deltoidea	((Bactris_major	Attalea_speciosa)	(Reinhardtia_latisecta	(Reinhardtia_simplex	Reinhardtia_paiewonskiana))))))	(Prestoea_acuminata	(Oenocarpus_bataua	Oenocarpus_minor)))	Geonoma_undata)	((Manicaria_saccifera	(Roystonea_regia	(Dypsis_decaryi	Pelagodoxa_henryana)))	(Hydriastele_microspadix	(Kentiopsis_piersoniorum	(Veitchia_spiralis	(Dictyosperma_album	Heterospathe_cagayanensis)))))))	Chamaedorea_seifrizii)))	Kingia_australis);
((Calamus_caryotoides	((Dypsis_decaryi	Nypa_fruticans)	(((((Orania_palindan	((Podococcus_barteri	(((Elaeis_guineensis	Elaeis_oleifera)	(Attalea_speciosa	(Reinhardtia_simplex	(Reinhardtia_paiewonskiana	Reinhardtia_latisecta))))	(Prestoea_acuminata	(Oenocarpus_bataua	Oenocarpus_minor))))	Geonoma_undata))	Sclerosperma_profizianum)	(Serenoa_repens	((Bactris_major	Phoenix_dactylifera)	Sabal_domingensis)))	(Iriartea_deltoidea	((Manicaria_saccifera	(Roystonea_regia	Pelagodoxa_henryana))	((Heterospathe_cagayanensis	Hydriastele_microspadix)	(Kentiopsis_piersoniorum	(Veitchia_spiralis	Dictyosperma_album))))))	Chamaedorea_seifrizii)))	Kingia_australis);
((Calamus_caryotoides	((Dypsis_decaryi	Nypa_fruticans)	((((((Elaeis_guineensis	Elaeis_oleifera)	(Attalea_speciosa	(Reinhardtia_simplex	(Reinhardtia_paiewonskiana	Reinhardtia_latisecta))))	((Pelagodoxa_henryana	((((Veitchia_spiralis	Dictyosperma_album)	Kentiopsis_piersoniorum)	(Heterospathe_cagayanensis	Hydriastele_microspadix))	Podococcus_barteri))	Manicaria_saccifera))	(Oenocarpus_bataua	(Prestoea_acuminata	(Geonoma_undata	(Iriartea_deltoidea	(Oenocarpus_minor	((Roystonea_regia	Chamaedorea_seifrizii)	((Orania_palindan	Sabal_domingensis)	(Bactris_major	Phoenix_dactylifera)))))))))	Sclerosperma_profizianum)	Serenoa_repens)))	Kingia_australis);
((Calamus_caryotoides	(Nypa_fruticans	((((Sabal_domingensis	((Roystonea_regia	Chamaedorea_seifrizii)	Bactris_major))	(((Podococcus_barteri	Serenoa_repens)	(((Iriartea_deltoidea	((Elaeis_guineensis	Elaeis_oleifera)	(Attalea_speciosa	(Reinhardtia_simplex	(Reinhardtia_paiewonskiana	Reinhardtia_latisecta)))))	(Prestoea_acuminata	((((Veitchia_spiralis	(Heterospathe_cagayanensis	Dictyosperma_album))	Kentiopsis_piersoniorum)	Hydriastele_microspadix)	(Manicaria_saccifera	(Dypsis_decaryi	Pelagodoxa_henryana)))))	(Orania_palindan	Phoenix_dactylifera)))	Sclerosperma_profizianum))	Geonoma_undata)	(Oenocarpus_minor	Oenocarpus_bataua))))	Kingia_australis);
((Calamus_caryotoides	(Nypa_fruticans	(Sabal_domingensis	(((Orania_palindan	Sclerosperma_profizianum)	(((Podococcus_barteri	(((Veitchia_spiralis	(Heterospathe_cagayanensis	Dictyosperma_album))	Kentiopsis_piersoniorum)	Hydriastele_microspadix))	(Manicaria_saccifera	(Dypsis_decaryi	Pelagodoxa_henryana)))	((((Roystonea_regia	Chamaedorea_seifrizii)	((Prestoea_acuminata	(Oenocarpus_minor	Oenocarpus_bataua))	Geonoma_undata))	(Bactris_major	Phoenix_dactylifera))	((Attalea_speciosa	(Elaeis_guineensis	Elaeis_oleifera))	(Iriartea_deltoidea	(Reinhardtia_simplex	(Reinhardtia_paiewonskiana	Reinhardtia_latisecta)))))))	Serenoa_repens))))	Kingia_australis);
((Calamus_caryotoides	(Nypa_fruticans	(Chamaedorea_seifrizii	((Geonoma_undata	Roystonea_regia)	(((Oenocarpus_minor	Oenocarpus_bataua)	(Sabal_domingensis	Sclerosperma_profizianum))	((((((((Elaeis_guineensis	Elaeis_oleifera)	(Attalea_speciosa	(Reinhardtia_simplex	(Reinhardtia_paiewonskiana	Reinhardtia_latisecta))))	Orania_palindan)	((((Veitchia_spiralis	(Heterospathe_cagayanensis	Dictyosperma_album))	Kentiopsis_piersoniorum)	Hydriastele_microspadix)	(Manicaria_saccifera	(Dypsis_decaryi	Pelagodoxa_henryana))))	(Bactris_major	Phoenix_dactylifera))	(Podococcus_barteri	Iriartea_deltoidea))	Prestoea_acuminata)	Serenoa_repens))))))	Kingia_australis);
(((((Veitchia_spiralis	(Heterospathe_cagayanensis	Dictyosperma_album))	Kentiopsis_piersoniorum)	Hydriastele_microspadix)	((Manicaria_saccifera	(Dypsis_decaryi	Pelagodoxa_henryana))	(Iriartea_deltoidea	(Orania_palindan	(((Attalea_speciosa	(Reinhardtia_simplex	(Reinhardtia_paiewonskiana	Reinhardtia_latisecta)))	((Serenoa_repens	Podococcus_barteri)	(((Geonoma_undata	((Roystonea_regia	((Chamaedorea_seifrizii	(Bactris_major	Phoenix_dactylifera))	Sabal_domingensis))	Sclerosperma_profizianum))	(Calamus_caryotoides	Nypa_fruticans))	(Prestoea_acuminata	(Oenocarpus_minor	Oenocarpus_bataua)))))	(Elaeis_guineensis	Elaeis_oleifera))))))	Kingia_australis);
((Dictyosperma_album	((Kentiopsis_piersoniorum	((Heterospathe_cagayanensis	Hydriastele_microspadix)	((Manicaria_saccifera	Pelagodoxa_henryana)	((((Serenoa_repens	(Iriartea_deltoidea	((Sabal_domingensis	Dypsis_decaryi)	(Bactris_major	Phoenix_dactylifera))))	(Calamus_caryotoides	(Roystonea_regia	Chamaedorea_seifrizii)))	(((Orania_palindan	Podococcus_barteri)	Sclerosperma_profizianum)	((Geonoma_undata	((Prestoea_acuminata	(Oenocarpus_minor	Oenocarpus_bataua))	(Elaeis_guineensis	Elaeis_oleifera)))	(Attalea_speciosa	(Reinhardtia_simplex	(Reinhardtia_paiewonskiana	Reinhardtia_latisecta))))))	Nypa_fruticans))))	Veitchia_spiralis))	Kingia_australis);
(((Veitchia_spiralis	((Dypsis_decaryi	Hydriastele_microspadix)	((Manicaria_saccifera	Pelagodoxa_henryana)	(((Geonoma_undata	Oenocarpus_bataua)	((((Nypa_fruticans	Calamus_caryotoides)	Sabal_domingensis)	((Oenocarpus_minor	(Chamaedorea_seifrizii	Roystonea_regia))	Phoenix_dactylifera))	Bactris_major))	((((Orania_palindan	Podococcus_barteri)	Sclerosperma_profizianum)	Serenoa_repens)	((((Elaeis_guineensis	Elaeis_oleifera)	(Attalea_speciosa	(Reinhardtia_simplex	(Reinhardtia_paiewonskiana	Reinhardtia_latisecta))))	Iriartea_deltoidea)	Prestoea_acuminata))))))	((Heterospathe_cagayanensis	Dictyosperma_album)	Kentiopsis_piersoniorum))	Kingia_australis);
((Calamus_caryotoides	(((Sabal_domingensis	((Geonoma_undata	((Chamaedorea_seifrizii	Roystonea_regia)	((Oenocarpus_bataua	Oenocarpus_minor)	(Bactris_major	Phoenix_dactylifera))))	((Serenoa_repens	(((Podococcus_barteri	((Hydriastele_microspadix	(Veitchia_spiralis	(Heterospathe_cagayanensis	Dictyosperma_album)))	Kentiopsis_piersoniorum))	(Manicaria_saccifera	(Dypsis_decaryi	Pelagodoxa_henryana)))	((Attalea_speciosa	((Reinhardtia_simplex	(Reinhardtia_paiewonskiana	Reinhardtia_latisecta))	(Prestoea_acuminata	(Elaeis_guineensis	Elaeis_oleifera))))	Iriartea_deltoidea)))	Orania_palindan)))	Sclerosperma_profizianum)	Nypa_fruticans))	Kingia_australis);
((Calamus_caryotoides	((Chamaedorea_seifrizii	(Oenocarpus_minor	(((((((Orania_palindan	Sclerosperma_profizianum)	((Phoenix_dactylifera	Serenoa_repens)	Sabal_domingensis))	((Prestoea_acuminata	Iriartea_deltoidea)	(((Elaeis_oleifera	Elaeis_guineensis)	(Attalea_speciosa	(Reinhardtia_simplex	(Reinhardtia_latisecta	Reinhardtia_paiewonskiana))))	((Manicaria_saccifera	(Dypsis_decaryi	Pelagodoxa_henryana))	(Podococcus_barteri	(((Heterospathe_cagayanensis	Dictyosperma_album)	Veitchia_spiralis)	(Kentiopsis_piersoniorum	Hydriastele_microspadix)))))))	Geonoma_undata)	Oenocarpus_bataua)	Bactris_major)	Roystonea_regia)))	Nypa_fruticans))	Kingia_australis);
((Calamus_caryotoides	(Nypa_fruticans	(((Orania_palindan	Sclerosperma_profizianum)	(((Iriartea_deltoidea	((Manicaria_saccifera	(Dypsis_decaryi	Pelagodoxa_henryana))	(Podococcus_barteri	(((Dictyosperma_album	Veitchia_spiralis)	(Heterospathe_cagayanensis	Hydriastele_microspadix))	Kentiopsis_piersoniorum))))	(((Roystonea_regia	(Elaeis_oleifera	Elaeis_guineensis))	(Attalea_speciosa	(Reinhardtia_paiewonskiana	(Reinhardtia_simplex	((Prestoea_acuminata	(Oenocarpus_bataua	Oenocarpus_minor))	Reinhardtia_latisecta)))))	Geonoma_undata))	(Bactris_major	Chamaedorea_seifrizii)))	((Phoenix_dactylifera	Sabal_domingensis)	Serenoa_repens))))	Kingia_australis);
(((Podococcus_barteri	((((Dictyosperma_album	Veitchia_spiralis)	(Heterospathe_cagayanensis	Hydriastele_microspadix))	Kentiopsis_piersoniorum)	Dypsis_decaryi))	((((Prestoea_acuminata	(Oenocarpus_bataua	Oenocarpus_minor))	(Roystonea_regia	(Geonoma_undata	((Chamaedorea_seifrizii	Calamus_caryotoides)	Nypa_fruticans))))	(((Orania_palindan	Sclerosperma_profizianum)	((Elaeis_oleifera	Elaeis_guineensis)	(Attalea_speciosa	(Iriartea_deltoidea	(Reinhardtia_paiewonskiana	(Reinhardtia_simplex	Reinhardtia_latisecta))))))	((Bactris_major	(Phoenix_dactylifera	Sabal_domingensis))	Serenoa_repens)))	(Manicaria_saccifera	Pelagodoxa_henryana)))	Kingia_australis);
((((((Geonoma_undata	(Serenoa_repens	((Prestoea_acuminata	(((((Pelagodoxa_henryana	Heterospathe_cagayanensis)	Hydriastele_microspadix)	Manicaria_saccifera)	(Dictyosperma_album	Veitchia_spiralis))	Iriartea_deltoidea))	(((Podococcus_barteri	Orania_palindan)	Sclerosperma_profizianum)	((Elaeis_oleifera	Elaeis_guineensis)	(Attalea_speciosa	((Reinhardtia_paiewonskiana	Reinhardtia_latisecta)	Reinhardtia_simplex)))))))	Oenocarpus_bataua)	(((Sabal_domingensis	(Bactris_major	Phoenix_dactylifera))	(Oenocarpus_minor	Kentiopsis_piersoniorum))	Roystonea_regia))	(Chamaedorea_seifrizii	(Dypsis_decaryi	Nypa_fruticans)))	Calamus_caryotoides)	Kingia_australis);
((Kentiopsis_piersoniorum	((((((Geonoma_undata	(Chamaedorea_seifrizii	Oenocarpus_bataua))	((((Prestoea_acuminata	(Elaeis_oleifera	Elaeis_guineensis))	Attalea_speciosa)	(((Reinhardtia_paiewonskiana	Reinhardtia_latisecta)	Reinhardtia_simplex)	(Podococcus_barteri	(((Phoenix_dactylifera	Sabal_domingensis)	Serenoa_repens)	(Orania_palindan	Sclerosperma_profizianum)))))	((((Dypsis_decaryi	Pelagodoxa_henryana)	Manicaria_saccifera)	(Hydriastele_microspadix	((Heterospathe_cagayanensis	Dictyosperma_album)	Veitchia_spiralis)))	Iriartea_deltoidea)))	Bactris_major)	Roystonea_regia)	Oenocarpus_minor)	(Calamus_caryotoides	Nypa_fruticans)))	Kingia_australis);
((Kentiopsis_piersoniorum	(((Orania_palindan	Sclerosperma_profizianum)	(Calamus_caryotoides	Nypa_fruticans))	((Serenoa_repens	(((((Pelagodoxa_henryana	Manicaria_saccifera)	(Podococcus_barteri	((Dypsis_decaryi	Hydriastele_microspadix)	((Heterospathe_cagayanensis	Dictyosperma_album)	Veitchia_spiralis))))	((((Prestoea_acuminata	(Oenocarpus_minor	Oenocarpus_bataua))	(Elaeis_oleifera	Elaeis_guineensis))	Iriartea_deltoidea)	(Bactris_major	Phoenix_dactylifera)))	(Attalea_speciosa	((Reinhardtia_paiewonskiana	Reinhardtia_latisecta)	Reinhardtia_simplex)))	(Geonoma_undata	(Chamaedorea_seifrizii	Roystonea_regia))))	Sabal_domingensis)))	Kingia_australis);
((Kentiopsis_piersoniorum	(Calamus_caryotoides	(((Orania_palindan	Sclerosperma_profizianum)	(Serenoa_repens	(((Bactris_major	Phoenix_dactylifera)	((Chamaedorea_seifrizii	Roystonea_regia)	Geonoma_undata))	((Iriartea_deltoidea	(Manicaria_saccifera	((Dypsis_decaryi	Pelagodoxa_henryana)	(Podococcus_barteri	((Heterospathe_cagayanensis	Hydriastele_microspadix)	(Dictyosperma_album	Veitchia_spiralis))))))	((Prestoea_acuminata	(Oenocarpus_minor	Oenocarpus_bataua))	((Attalea_speciosa	((Reinhardtia_paiewonskiana	Reinhardtia_latisecta)	Reinhardtia_simplex))	(Elaeis_oleifera	Elaeis_guineensis)))))))	(Nypa_fruticans	Sabal_domingensis))))	Kingia_australis);
((Calamus_caryotoides	(Nypa_fruticans	(Oenocarpus_bataua	(((Oenocarpus_minor	Bactris_major)	((Chamaedorea_seifrizii	Roystonea_regia)	Geonoma_undata))	(((Sabal_domingensis	Phoenix_dactylifera)	(Prestoea_acuminata	Serenoa_repens))	((Kentiopsis_piersoniorum	((Reinhardtia_paiewonskiana	Reinhardtia_latisecta)	Reinhardtia_simplex))	(((Orania_palindan	Sclerosperma_profizianum)	Podococcus_barteri)	((Iriartea_deltoidea	(Elaeis_oleifera	Elaeis_guineensis))	(Attalea_speciosa	((((Dypsis_decaryi	Veitchia_spiralis)	Hydriastele_microspadix)	(Heterospathe_cagayanensis	Dictyosperma_album))	(Pelagodoxa_henryana	Manicaria_saccifera)))))))))))	Kingia_australis);
((Calamus_caryotoides	(Nypa_fruticans	(((Roystonea_regia	Geonoma_undata)	((Sabal_domingensis	(Sclerosperma_profizianum	(Oenocarpus_minor	Oenocarpus_bataua)))	(Serenoa_repens	((((((((Reinhardtia_paiewonskiana	Reinhardtia_latisecta)	Reinhardtia_simplex)	(Attalea_speciosa	(Elaeis_oleifera	Elaeis_guineensis)))	Prestoea_acuminata)	(((Kentiopsis_piersoniorum	Dictyosperma_album)	((Heterospathe_cagayanensis	Hydriastele_microspadix)	Veitchia_spiralis))	((Dypsis_decaryi	Pelagodoxa_henryana)	Manicaria_saccifera)))	(Bactris_major	Phoenix_dactylifera))	Iriartea_deltoidea)	(Podococcus_barteri	Orania_palindan)))))	Chamaedorea_seifrizii)))	Kingia_australis);
((Calamus_caryotoides	(Nypa_fruticans	(Sabal_domingensis	((Serenoa_repens	(Sclerosperma_profizianum	Orania_palindan))	(((((Iriartea_deltoidea	(((Reinhardtia_paiewonskiana	Reinhardtia_latisecta)	Reinhardtia_simplex)	(Attalea_speciosa	(Elaeis_oleifera	Elaeis_guineensis))))	((Oenocarpus_minor	Oenocarpus_bataua)	Prestoea_acuminata))	((Podococcus_barteri	((Kentiopsis_piersoniorum	(Veitchia_spiralis	(Heterospathe_cagayanensis	Dictyosperma_album)))	Hydriastele_microspadix))	((Dypsis_decaryi	Pelagodoxa_henryana)	Manicaria_saccifera)))	(Bactris_major	Phoenix_dactylifera))	(Chamaedorea_seifrizii	(Geonoma_undata	Roystonea_regia)))))))	Kingia_australis);
((Calamus_caryotoides	((((((Iriartea_deltoidea	(((Attalea_speciosa	((Elaeis_oleifera	Elaeis_guineensis)	(Reinhardtia_simplex	(Reinhardtia_paiewonskiana	Reinhardtia_latisecta))))	(((Dypsis_decaryi	Pelagodoxa_henryana)	Manicaria_saccifera)	((Kentiopsis_piersoniorum	(Dictyosperma_album	Veitchia_spiralis))	(Heterospathe_cagayanensis	Hydriastele_microspadix))))	Podococcus_barteri))	Prestoea_acuminata)	((Serenoa_repens	(Sclerosperma_profizianum	Orania_palindan))	(Sabal_domingensis	Phoenix_dactylifera)))	((Oenocarpus_bataua	((Geonoma_undata	Oenocarpus_minor)	Roystonea_regia))	Bactris_major))	Chamaedorea_seifrizii)	Nypa_fruticans))	Kingia_australis);
((Calamus_caryotoides	((((((((Iriartea_deltoidea	(Podococcus_barteri	Oenocarpus_minor))	(((Pelagodoxa_henryana	Manicaria_saccifera)	((((Heterospathe_cagayanensis	Dictyosperma_album)	Veitchia_spiralis)	Kentiopsis_piersoniorum)	(Dypsis_decaryi	Hydriastele_microspadix)))	Oenocarpus_bataua))	Prestoea_acuminata)	((Bactris_major	Attalea_speciosa)	((Elaeis_oleifera	Elaeis_guineensis)	(Reinhardtia_simplex	(Reinhardtia_paiewonskiana	Reinhardtia_latisecta)))))	(Geonoma_undata	(Chamaedorea_seifrizii	Roystonea_regia)))	(Sclerosperma_profizianum	(Serenoa_repens	(Sabal_domingensis	Phoenix_dactylifera))))	Orania_palindan)	Nypa_fruticans))	Kingia_australis);
((Heterospathe_cagayanensis	(Dictyosperma_album	(Veitchia_spiralis	((Hydriastele_microspadix	Kentiopsis_piersoniorum)	(((((((((Geonoma_undata	(Nypa_fruticans	Calamus_caryotoides))	(Prestoea_acuminata	(Oenocarpus_minor	Oenocarpus_bataua)))	(Sabal_domingensis	(Chamaedorea_seifrizii	Roystonea_regia)))	(Serenoa_repens	Phoenix_dactylifera))	Iriartea_deltoidea)	((Bactris_major	Attalea_speciosa)	((Elaeis_oleifera	Elaeis_guineensis)	(Reinhardtia_simplex	(Reinhardtia_paiewonskiana	Reinhardtia_latisecta)))))	(Orania_palindan	Sclerosperma_profizianum))	((Dypsis_decaryi	Pelagodoxa_henryana)	Manicaria_saccifera))	Podococcus_barteri)))))	Kingia_australis);
((Veitchia_spiralis	(((Hydriastele_microspadix	Kentiopsis_piersoniorum)	((Iriartea_deltoidea	(Geonoma_undata	((((Serenoa_repens	(Sabal_domingensis	Phoenix_dactylifera))	(Chamaedorea_seifrizii	Roystonea_regia))	(((Prestoea_acuminata	(Oenocarpus_minor	Oenocarpus_bataua))	((Bactris_major	Attalea_speciosa)	((Elaeis_oleifera	Elaeis_guineensis)	(Reinhardtia_simplex	(Reinhardtia_paiewonskiana	Reinhardtia_latisecta)))))	((Podococcus_barteri	Orania_palindan)	Sclerosperma_profizianum)))	(Nypa_fruticans	Calamus_caryotoides))))	((Dypsis_decaryi	Pelagodoxa_henryana)	Manicaria_saccifera)))	(Heterospathe_cagayanensis	Dictyosperma_album)))	Kingia_australis);
((Veitchia_spiralis	(((Hydriastele_microspadix	Kentiopsis_piersoniorum)	((((Attalea_speciosa	((Elaeis_guineensis	(Elaeis_oleifera	Iriartea_deltoidea))	(Reinhardtia_simplex	(Reinhardtia_paiewonskiana	Reinhardtia_latisecta))))	((Bactris_major	Phoenix_dactylifera)	(((Nypa_fruticans	Calamus_caryotoides)	(Sabal_domingensis	(((Oenocarpus_minor	Oenocarpus_bataua)	Geonoma_undata)	(Chamaedorea_seifrizii	Roystonea_regia))))	((((Dypsis_decaryi	Podococcus_barteri)	Orania_palindan)	Sclerosperma_profizianum)	Serenoa_repens))))	Prestoea_acuminata)	(Manicaria_saccifera	Pelagodoxa_henryana)))	(Heterospathe_cagayanensis	Dictyosperma_album)))	Kingia_australis);
((Heterospathe_cagayanensis	((Kentiopsis_piersoniorum	Dictyosperma_album)	((Veitchia_spiralis	Hydriastele_microspadix)	((((Iriartea_deltoidea	(((Prestoea_acuminata	Oenocarpus_minor)	Oenocarpus_bataua)	(((Elaeis_guineensis	Elaeis_oleifera)	(Geonoma_undata	((Reinhardtia_simplex	(Reinhardtia_paiewonskiana	Reinhardtia_latisecta))	Attalea_speciosa)))	(Chamaedorea_seifrizii	Roystonea_regia))))	(((Nypa_fruticans	Calamus_caryotoides)	Sclerosperma_profizianum)	(((Sabal_domingensis	(Bactris_major	Phoenix_dactylifera))	Serenoa_repens)	Orania_palindan)))	(Manicaria_saccifera	(Dypsis_decaryi	Pelagodoxa_henryana)))	Podococcus_barteri))))	Kingia_australis);
((Heterospathe_cagayanensis	((((Veitchia_spiralis	Hydriastele_microspadix)	(((Prestoea_acuminata	(((Elaeis_guineensis	Elaeis_oleifera)	((Reinhardtia_simplex	(Reinhardtia_paiewonskiana	Reinhardtia_latisecta))	(Bactris_major	Attalea_speciosa)))	(((Geonoma_undata	((Oenocarpus_minor	Oenocarpus_bataua)	(Phoenix_dactylifera	(Chamaedorea_seifrizii	Roystonea_regia))))	Iriartea_deltoidea)	((Serenoa_repens	(Orania_palindan	Sclerosperma_profizianum))	((Nypa_fruticans	Calamus_caryotoides)	Sabal_domingensis)))))	(Manicaria_saccifera	(Dypsis_decaryi	Pelagodoxa_henryana)))	Podococcus_barteri))	Kentiopsis_piersoniorum)	Dictyosperma_album))	Kingia_australis);
((Roystonea_regia	((((Iriartea_deltoidea	((Geonoma_undata	(Oenocarpus_bataua	(Manicaria_saccifera	((Veitchia_spiralis	Dictyosperma_album)	((Heterospathe_cagayanensis	Hydriastele_microspadix)	Pelagodoxa_henryana)))))	Oenocarpus_minor))	Prestoea_acuminata)	(((Podococcus_barteri	Chamaedorea_seifrizii)	((Serenoa_repens	Sclerosperma_profizianum)	((Orania_palindan	(Nypa_fruticans	Calamus_caryotoides))	Sabal_domingensis)))	((Elaeis_guineensis	Elaeis_oleifera)	((Kentiopsis_piersoniorum	(Reinhardtia_simplex	(Reinhardtia_paiewonskiana	Reinhardtia_latisecta)))	(Bactris_major	(Dypsis_decaryi	Attalea_speciosa))))))	Phoenix_dactylifera))	Kingia_australis);
((Calamus_caryotoides	(Nypa_fruticans	((Sclerosperma_profizianum	((((Prestoea_acuminata	(((Elaeis_guineensis	Elaeis_oleifera)	(Iriartea_deltoidea	Attalea_speciosa))	(Reinhardtia_simplex	(Reinhardtia_paiewonskiana	Reinhardtia_latisecta))))	((Podococcus_barteri	(Kentiopsis_piersoniorum	(((Dypsis_decaryi	Hydriastele_microspadix)	Heterospathe_cagayanensis)	(Veitchia_spiralis	Dictyosperma_album))))	(Pelagodoxa_henryana	Manicaria_saccifera)))	(Orania_palindan	((Bactris_major	Phoenix_dactylifera)	Serenoa_repens)))	((Oenocarpus_bataua	(Oenocarpus_minor	Roystonea_regia))	(Chamaedorea_seifrizii	Geonoma_undata))))	Sabal_domingensis)))	Kingia_australis);
((Calamus_caryotoides	(Nypa_fruticans	(Sclerosperma_profizianum	((((((((Bactris_major	(Sabal_domingensis	Phoenix_dactylifera))	(Chamaedorea_seifrizii	Roystonea_regia))	Geonoma_undata)	Oenocarpus_bataua)	Oenocarpus_minor)	(((((Podococcus_barteri	((Dictyosperma_album	(Heterospathe_cagayanensis	Kentiopsis_piersoniorum))	(Veitchia_spiralis	Hydriastele_microspadix)))	((Dypsis_decaryi	Pelagodoxa_henryana)	Manicaria_saccifera))	(Elaeis_guineensis	Elaeis_oleifera))	(Prestoea_acuminata	Iriartea_deltoidea))	(Attalea_speciosa	(Reinhardtia_simplex	(Reinhardtia_paiewonskiana	Reinhardtia_latisecta)))))	Serenoa_repens)	Orania_palindan))))	Kingia_australis);
((((((Hydriastele_microspadix	Kentiopsis_piersoniorum)	((((Dypsis_decaryi	Pelagodoxa_henryana)	Manicaria_saccifera)	(((Sclerosperma_profizianum	Orania_palindan)	Serenoa_repens)	(((Iriartea_deltoidea	(Elaeis_guineensis	Elaeis_oleifera))	(Attalea_speciosa	(Reinhardtia_simplex	(Reinhardtia_paiewonskiana	Reinhardtia_latisecta))))	((Bactris_major	(((Oenocarpus_minor	Oenocarpus_bataua)	Prestoea_acuminata)	((Nypa_fruticans	Calamus_caryotoides)	Geonoma_undata)))	((Phoenix_dactylifera	Sabal_domingensis)	(Roystonea_regia	Chamaedorea_seifrizii))))))	Podococcus_barteri))	Veitchia_spiralis)	Dictyosperma_album)	Heterospathe_cagayanensis)	Kingia_australis);
((((((Hydriastele_microspadix	Kentiopsis_piersoniorum)	((Dypsis_decaryi	Pelagodoxa_henryana)	(Manicaria_saccifera	((((Prestoea_acuminata	((Podococcus_barteri	Orania_palindan)	Serenoa_repens))	((Roystonea_regia	(Oenocarpus_minor	Geonoma_undata))	((((Oenocarpus_bataua	Sclerosperma_profizianum)	Bactris_major)	(Chamaedorea_seifrizii	(Nypa_fruticans	Calamus_caryotoides)))	Sabal_domingensis)))	Phoenix_dactylifera)	(Iriartea_deltoidea	((Elaeis_guineensis	Elaeis_oleifera)	(Attalea_speciosa	(Reinhardtia_simplex	(Reinhardtia_paiewonskiana	Reinhardtia_latisecta)))))))))	Veitchia_spiralis)	Dictyosperma_album)	Heterospathe_cagayanensis)	Kingia_australis);
((Heterospathe_cagayanensis	(((((Manicaria_saccifera	(((((Nypa_fruticans	Calamus_caryotoides)	((Sclerosperma_profizianum	(Podococcus_barteri	Orania_palindan))	Serenoa_repens))	((Prestoea_acuminata	(Oenocarpus_minor	Oenocarpus_bataua))	((Roystonea_regia	(Chamaedorea_seifrizii	(Bactris_major	(Sabal_domingensis	Phoenix_dactylifera))))	Iriartea_deltoidea)))	Geonoma_undata)	((Elaeis_guineensis	Elaeis_oleifera)	(Attalea_speciosa	(Reinhardtia_simplex	(Reinhardtia_paiewonskiana	Reinhardtia_latisecta))))))	(Veitchia_spiralis	Hydriastele_microspadix))	(Dypsis_decaryi	Pelagodoxa_henryana))	Kentiopsis_piersoniorum)	Dictyosperma_album))	Kingia_australis);
((Calamus_caryotoides	((((Podococcus_barteri	(Orania_palindan	Sclerosperma_profizianum))	((Phoenix_dactylifera	Sabal_domingensis)	Serenoa_repens))	((Chamaedorea_seifrizii	Roystonea_regia)	(((Prestoea_acuminata	(Oenocarpus_minor	Oenocarpus_bataua))	((Elaeis_guineensis	Elaeis_oleifera)	((Bactris_major	Attalea_speciosa)	(Reinhardtia_simplex	(Reinhardtia_paiewonskiana	Reinhardtia_latisecta)))))	(Manicaria_saccifera	((((Dypsis_decaryi	Pelagodoxa_henryana)	((Heterospathe_cagayanensis	Hydriastele_microspadix)	(Kentiopsis_piersoniorum	(Dictyosperma_album	Veitchia_spiralis))))	Iriartea_deltoidea)	Geonoma_undata)))))	Nypa_fruticans))	Kingia_australis);
((Calamus_caryotoides	(((((((Sabal_domingensis	Orania_palindan)	Serenoa_repens)	Phoenix_dactylifera)	((Prestoea_acuminata	(Iriartea_deltoidea	(((Elaeis_guineensis	Elaeis_oleifera)	((Bactris_major	Attalea_speciosa)	(Reinhardtia_simplex	(Reinhardtia_paiewonskiana	Reinhardtia_latisecta))))	(Manicaria_saccifera	((Dypsis_decaryi	Pelagodoxa_henryana)	((Heterospathe_cagayanensis	Hydriastele_microspadix)	(Kentiopsis_piersoniorum	(Dictyosperma_album	Veitchia_spiralis))))))))	Podococcus_barteri))	((Geonoma_undata	Oenocarpus_minor)	(Chamaedorea_seifrizii	Roystonea_regia)))	Oenocarpus_bataua)	(Sclerosperma_profizianum	Nypa_fruticans)))	Kingia_australis);
((Calamus_caryotoides	(((Serenoa_repens	((Chamaedorea_seifrizii	Roystonea_regia)	(Sabal_domingensis	Phoenix_dactylifera)))	(((Geonoma_undata	((Pelagodoxa_henryana	Manicaria_saccifera)	(((Kentiopsis_piersoniorum	Dypsis_decaryi)	(Heterospathe_cagayanensis	Hydriastele_microspadix))	(Dictyosperma_album	Veitchia_spiralis))))	(Sclerosperma_profizianum	(Orania_palindan	Podococcus_barteri)))	((Elaeis_guineensis	Elaeis_oleifera)	(((Iriartea_deltoidea	(Prestoea_acuminata	(Oenocarpus_bataua	Oenocarpus_minor)))	(Bactris_major	Attalea_speciosa))	(Reinhardtia_simplex	(Reinhardtia_paiewonskiana	Reinhardtia_latisecta))))))	Nypa_fruticans))	Kingia_australis);
((Calamus_caryotoides	((Roystonea_regia	(Geonoma_undata	((Oenocarpus_bataua	(Serenoa_repens	(((Prestoea_acuminata	(Iriartea_deltoidea	(((Elaeis_guineensis	Elaeis_oleifera)	Attalea_speciosa)	(Reinhardtia_simplex	(Reinhardtia_paiewonskiana	Reinhardtia_latisecta)))))	(Podococcus_barteri	(Sclerosperma_profizianum	Orania_palindan)))	(((Dypsis_decaryi	Pelagodoxa_henryana)	(((Heterospathe_cagayanensis	Hydriastele_microspadix)	(Dictyosperma_album	Veitchia_spiralis))	Kentiopsis_piersoniorum))	Manicaria_saccifera))))	(Oenocarpus_minor	((Chamaedorea_seifrizii	(Phoenix_dactylifera	Sabal_domingensis))	Bactris_major)))))	Nypa_fruticans))	Kingia_australis);
((Calamus_caryotoides	(((((Geonoma_undata	((Prestoea_acuminata	(Oenocarpus_minor	Oenocarpus_bataua))	(Bactris_major	Roystonea_regia)))	Manicaria_saccifera)	(((Podococcus_barteri	((Hydriastele_microspadix	((Heterospathe_cagayanensis	Dictyosperma_album)	Veitchia_spiralis))	Kentiopsis_piersoniorum))	(((Iriartea_deltoidea	Elaeis_guineensis)	Elaeis_oleifera)	((Reinhardtia_paiewonskiana	Reinhardtia_latisecta)	((Sclerosperma_profizianum	(Orania_palindan	Reinhardtia_simplex))	Attalea_speciosa))))	(((Phoenix_dactylifera	Sabal_domingensis)	Serenoa_repens)	(Dypsis_decaryi	Pelagodoxa_henryana))))	Chamaedorea_seifrizii)	Nypa_fruticans))	Kingia_australis);
(((Heterospathe_cagayanensis	Dictyosperma_album)	(Veitchia_spiralis	((Podococcus_barteri	(((((Reinhardtia_paiewonskiana	Reinhardtia_latisecta)	(Attalea_speciosa	((Elaeis_guineensis	(Elaeis_oleifera	Iriartea_deltoidea))	(Orania_palindan	Reinhardtia_simplex))))	(Bactris_major	((Phoenix_dactylifera	Sabal_domingensis)	Serenoa_repens)))	((Geonoma_undata	((Chamaedorea_seifrizii	Roystonea_regia)	(Prestoea_acuminata	(Oenocarpus_minor	Oenocarpus_bataua))))	(Sclerosperma_profizianum	(Nypa_fruticans	Calamus_caryotoides))))	(Pelagodoxa_henryana	Manicaria_saccifera)))	(Kentiopsis_piersoniorum	(Dypsis_decaryi	Hydriastele_microspadix)))))	Kingia_australis);
(((Heterospathe_cagayanensis	Dictyosperma_album)	(((Orania_palindan	Podococcus_barteri)	((Veitchia_spiralis	(Dypsis_decaryi	Hydriastele_microspadix))	Kentiopsis_piersoniorum))	((((((Elaeis_guineensis	(Elaeis_oleifera	Iriartea_deltoidea))	((Reinhardtia_simplex	(Reinhardtia_paiewonskiana	Reinhardtia_latisecta))	Attalea_speciosa))	((Bactris_major	Phoenix_dactylifera)	Sabal_domingensis))	(Serenoa_repens	((Roystonea_regia	((Geonoma_undata	Oenocarpus_minor)	(Nypa_fruticans	(Chamaedorea_seifrizii	Calamus_caryotoides))))	(Oenocarpus_bataua	Sclerosperma_profizianum))))	Prestoea_acuminata)	(Pelagodoxa_henryana	Manicaria_saccifera))))	Kingia_australis);
((Manicaria_saccifera	((Pelagodoxa_henryana	((Kentiopsis_piersoniorum	(Hydriastele_microspadix	Heterospathe_cagayanensis))	(Veitchia_spiralis	Dictyosperma_album)))	((Phoenix_dactylifera	((Prestoea_acuminata	(((((Calamus_caryotoides	((Roystonea_regia	Chamaedorea_seifrizii)	(Bactris_major	Sabal_domingensis)))	Oenocarpus_minor)	(Geonoma_undata	(Dypsis_decaryi	Nypa_fruticans)))	Oenocarpus_bataua)	Serenoa_repens))	Iriartea_deltoidea))	((Sclerosperma_profizianum	(Podococcus_barteri	Orania_palindan))	(Attalea_speciosa	(((Reinhardtia_latisecta	Reinhardtia_paiewonskiana)	Reinhardtia_simplex)	(Elaeis_guineensis	Elaeis_oleifera)))))))	Kingia_australis);
((Manicaria_saccifera	((Dypsis_decaryi	Pelagodoxa_henryana)	(((Hydriastele_microspadix	Heterospathe_cagayanensis)	(Veitchia_spiralis	Dictyosperma_album))	((Phoenix_dactylifera	((((Reinhardtia_latisecta	Reinhardtia_paiewonskiana)	Reinhardtia_simplex)	(((Sclerosperma_profizianum	Kentiopsis_piersoniorum)	((Calamus_caryotoides	(Nypa_fruticans	Sabal_domingensis))	((((Roystonea_regia	Chamaedorea_seifrizii)	Geonoma_undata)	(Oenocarpus_minor	Oenocarpus_bataua))	Bactris_major)))	(Orania_palindan	Serenoa_repens)))	(Iriartea_deltoidea	(Podococcus_barteri	((Elaeis_guineensis	Elaeis_oleifera)	Prestoea_acuminata)))))	Attalea_speciosa))))	Kingia_australis);
((Veitchia_spiralis	(Dictyosperma_album	((((((Phoenix_dactylifera	((Calamus_caryotoides	Serenoa_repens)	Sclerosperma_profizianum))	(Nypa_fruticans	(Sabal_domingensis	Orania_palindan)))	((((Elaeis_guineensis	Elaeis_oleifera)	((Bactris_major	Attalea_speciosa)	((Reinhardtia_latisecta	Reinhardtia_paiewonskiana)	Reinhardtia_simplex)))	(Prestoea_acuminata	Oenocarpus_bataua))	(Iriartea_deltoidea	(Geonoma_undata	(Oenocarpus_minor	(Roystonea_regia	Chamaedorea_seifrizii))))))	(Manicaria_saccifera	(Dypsis_decaryi	Pelagodoxa_henryana)))	((Hydriastele_microspadix	Heterospathe_cagayanensis)	Podococcus_barteri))	Kentiopsis_piersoniorum)))	Kingia_australis);
((Heterospathe_cagayanensis	(Dictyosperma_album	(((Podococcus_barteri	((((Prestoea_acuminata	(((Orania_palindan	((((((Bactris_major	Chamaedorea_seifrizii)	Oenocarpus_bataua)	Roystonea_regia)	(Geonoma_undata	Oenocarpus_minor))	(Calamus_caryotoides	(Dypsis_decaryi	Nypa_fruticans)))	Sclerosperma_profizianum))	((Sabal_domingensis	Phoenix_dactylifera)	Serenoa_repens))	(((Elaeis_guineensis	Elaeis_oleifera)	Attalea_speciosa)	((Reinhardtia_latisecta	Reinhardtia_paiewonskiana)	Reinhardtia_simplex))))	Iriartea_deltoidea)	Manicaria_saccifera)	Pelagodoxa_henryana))	(Veitchia_spiralis	Hydriastele_microspadix))	Kentiopsis_piersoniorum)))	Kingia_australis);
((Heterospathe_cagayanensis	((Dictyosperma_album	Kentiopsis_piersoniorum)	((Podococcus_barteri	((((((((Reinhardtia_latisecta	Reinhardtia_paiewonskiana)	Reinhardtia_simplex)	Attalea_speciosa)	(Elaeis_guineensis	Elaeis_oleifera))	(Serenoa_repens	((((Chamaedorea_seifrizii	Calamus_caryotoides)	Nypa_fruticans)	(((Bactris_major	(Phoenix_dactylifera	Dypsis_decaryi))	Roystonea_regia)	Sabal_domingensis))	((Oenocarpus_bataua	Oenocarpus_minor)	(Geonoma_undata	Sclerosperma_profizianum)))))	Prestoea_acuminata)	Manicaria_saccifera)	(Orania_palindan	(Iriartea_deltoidea	Pelagodoxa_henryana))))	(Veitchia_spiralis	Hydriastele_microspadix))))	Kingia_australis);
(((Heterospathe_cagayanensis	Dictyosperma_album)	(((Hydriastele_microspadix	((((Orania_palindan	(Dypsis_decaryi	Podococcus_barteri))	(Prestoea_acuminata	(((((Reinhardtia_latisecta	Reinhardtia_paiewonskiana)	Reinhardtia_simplex)	Attalea_speciosa)	(Elaeis_guineensis	Elaeis_oleifera))	Iriartea_deltoidea)))	(Serenoa_repens	(((Geonoma_undata	(Sclerosperma_profizianum	(((Sabal_domingensis	(Chamaedorea_seifrizii	Roystonea_regia))	Phoenix_dactylifera)	Bactris_major)))	Oenocarpus_bataua)	(Oenocarpus_minor	(Calamus_caryotoides	Nypa_fruticans)))))	(Pelagodoxa_henryana	Manicaria_saccifera)))	Kentiopsis_piersoniorum)	Veitchia_spiralis))	Kingia_australis);
((Reinhardtia_simplex	((Iriartea_deltoidea	(Prestoea_acuminata	((Elaeis_guineensis	Elaeis_oleifera)	(Podococcus_barteri	(Reinhardtia_latisecta	Reinhardtia_paiewonskiana)))))	((((Phoenix_dactylifera	(Serenoa_repens	(Orania_palindan	Sclerosperma_profizianum)))	(((((Chamaedorea_seifrizii	Roystonea_regia)	Bactris_major)	(Oenocarpus_minor	Oenocarpus_bataua))	(Calamus_caryotoides	(Nypa_fruticans	Sabal_domingensis)))	Geonoma_undata))	(((Dypsis_decaryi	Pelagodoxa_henryana)	Manicaria_saccifera)	((Kentiopsis_piersoniorum	(Veitchia_spiralis	Dictyosperma_album))	(Heterospathe_cagayanensis	Hydriastele_microspadix))))	Attalea_speciosa)))	Kingia_australis);
((Reinhardtia_simplex	((Reinhardtia_latisecta	Reinhardtia_paiewonskiana)	((Attalea_speciosa	(Elaeis_guineensis	Elaeis_oleifera))	(((Prestoea_acuminata	(Oenocarpus_minor	Oenocarpus_bataua))	(((((Dypsis_decaryi	Pelagodoxa_henryana)	Manicaria_saccifera)	((Kentiopsis_piersoniorum	(Veitchia_spiralis	(Heterospathe_cagayanensis	Dictyosperma_album)))	Hydriastele_microspadix))	(Serenoa_repens	((Calamus_caryotoides	(Nypa_fruticans	Sabal_domingensis))	(Orania_palindan	Sclerosperma_profizianum))))	(Podococcus_barteri	((Chamaedorea_seifrizii	(Bactris_major	Phoenix_dactylifera))	(Geonoma_undata	Iriartea_deltoidea)))))	Roystonea_regia))))	Kingia_australis);
((Calamus_caryotoides	(Nypa_fruticans	((Sclerosperma_profizianum	(((((Dypsis_decaryi	Pelagodoxa_henryana)	Manicaria_saccifera)	(((Roystonea_regia	Veitchia_spiralis)	(Heterospathe_cagayanensis	Dictyosperma_album))	Hydriastele_microspadix))	((((Iriartea_deltoidea	((Prestoea_acuminata	Geonoma_undata)	Oenocarpus_bataua))	Oenocarpus_minor)	((Chamaedorea_seifrizii	Podococcus_barteri)	(Bactris_major	Phoenix_dactylifera)))	((Kentiopsis_piersoniorum	(Reinhardtia_simplex	(Reinhardtia_latisecta	Reinhardtia_paiewonskiana)))	(Attalea_speciosa	(Elaeis_guineensis	Elaeis_oleifera)))))	Serenoa_repens))	(Orania_palindan	Sabal_domingensis))))	Kingia_australis);
((Calamus_caryotoides	(((Geonoma_undata	(((Pelagodoxa_henryana	Manicaria_saccifera)	((Veitchia_spiralis	(Heterospathe_cagayanensis	Dictyosperma_album))	(Kentiopsis_piersoniorum	Hydriastele_microspadix)))	((Serenoa_repens	(Bactris_major	Phoenix_dactylifera))	(Prestoea_acuminata	((Orania_palindan	Podococcus_barteri)	(Iriartea_deltoidea	((Elaeis_guineensis	Elaeis_oleifera)	(((Reinhardtia_paiewonskiana	(Reinhardtia_latisecta	Reinhardtia_simplex))	Attalea_speciosa)	(Dypsis_decaryi	Chamaedorea_seifrizii)))))))))	Sclerosperma_profizianum)	(Oenocarpus_bataua	((Oenocarpus_minor	(Nypa_fruticans	Sabal_domingensis))	Roystonea_regia))))	Kingia_australis);
((Calamus_caryotoides	(Nypa_fruticans	(((Sabal_domingensis	((Phoenix_dactylifera	Bactris_major)	(Roystonea_regia	Chamaedorea_seifrizii)))	Orania_palindan)	((Serenoa_repens	(((Reinhardtia_simplex	(Reinhardtia_latisecta	Reinhardtia_paiewonskiana))	((((Oenocarpus_bataua	((Elaeis_oleifera	Elaeis_guineensis)	Geonoma_undata))	Prestoea_acuminata)	(Iriartea_deltoidea	(Oenocarpus_minor	Podococcus_barteri)))	Attalea_speciosa))	((Manicaria_saccifera	(Dypsis_decaryi	Pelagodoxa_henryana))	(Kentiopsis_piersoniorum	(Hydriastele_microspadix	(Veitchia_spiralis	(Heterospathe_cagayanensis	Dictyosperma_album)))))))	Sclerosperma_profizianum))))	Kingia_australis);
((Calamus_caryotoides	(Nypa_fruticans	((Serenoa_repens	((((Manicaria_saccifera	Pelagodoxa_henryana)	((Dypsis_decaryi	Podococcus_barteri)	(Kentiopsis_piersoniorum	(Hydriastele_microspadix	(Veitchia_spiralis	(Heterospathe_cagayanensis	Dictyosperma_album))))))	(((Prestoea_acuminata	(Geonoma_undata	((Roystonea_regia	(Oenocarpus_minor	((Elaeis_oleifera	Elaeis_guineensis)	Iriartea_deltoidea)))	(Attalea_speciosa	(Reinhardtia_simplex	(Reinhardtia_latisecta	Reinhardtia_paiewonskiana))))))	Oenocarpus_bataua)	(Sabal_domingensis	(Bactris_major	Phoenix_dactylifera))))	(Orania_palindan	Sclerosperma_profizianum)))	Chamaedorea_seifrizii)))	Kingia_australis);
((Calamus_caryotoides	(Nypa_fruticans	(((((Phoenix_dactylifera	Serenoa_repens)	((((Iriartea_deltoidea	((Elaeis_oleifera	Elaeis_guineensis)	((Manicaria_saccifera	(Dypsis_decaryi	Pelagodoxa_henryana))	(Podococcus_barteri	(Kentiopsis_piersoniorum	((Heterospathe_cagayanensis	Hydriastele_microspadix)	(Veitchia_spiralis	Dictyosperma_album)))))))	Prestoea_acuminata)	(Attalea_speciosa	(Reinhardtia_latisecta	(Reinhardtia_paiewonskiana	Reinhardtia_simplex))))	(Orania_palindan	Sclerosperma_profizianum)))	(((Geonoma_undata	Roystonea_regia)	(Oenocarpus_minor	Oenocarpus_bataua))	Bactris_major))	Sabal_domingensis)	Chamaedorea_seifrizii)))	Kingia_australis);
((Calamus_caryotoides	(((((Bactris_major	Phoenix_dactylifera)	Chamaedorea_seifrizii)	Sabal_domingensis)	((Serenoa_repens	((Podococcus_barteri	Orania_palindan)	Sclerosperma_profizianum))	(((Elaeis_oleifera	Elaeis_guineensis)	((Iriartea_deltoidea	Attalea_speciosa)	(Reinhardtia_simplex	(Reinhardtia_paiewonskiana	Reinhardtia_latisecta))))	((((Roystonea_regia	(Geonoma_undata	(Prestoea_acuminata	(Oenocarpus_minor	Oenocarpus_bataua))))	Manicaria_saccifera)	(Dypsis_decaryi	Pelagodoxa_henryana))	((Dictyosperma_album	Kentiopsis_piersoniorum)	((Heterospathe_cagayanensis	Hydriastele_microspadix)	Veitchia_spiralis))))))	Nypa_fruticans))	Kingia_australis);
((Calamus_caryotoides	((Sclerosperma_profizianum	((((Bactris_major	Phoenix_dactylifera)	Sabal_domingensis)	(Serenoa_repens	Orania_palindan))	((((Chamaedorea_seifrizii	Roystonea_regia)	(Geonoma_undata	Oenocarpus_minor))	Oenocarpus_bataua)	(((Prestoea_acuminata	(Manicaria_saccifera	Pelagodoxa_henryana))	Iriartea_deltoidea)	((Podococcus_barteri	(((Veitchia_spiralis	(Heterospathe_cagayanensis	Dictyosperma_album))	Kentiopsis_piersoniorum)	Hydriastele_microspadix))	((Elaeis_oleifera	Elaeis_guineensis)	((Dypsis_decaryi	Attalea_speciosa)	(Reinhardtia_simplex	(Reinhardtia_paiewonskiana	Reinhardtia_latisecta)))))))))	Nypa_fruticans))	Kingia_australis);
((Calamus_caryotoides	((Geonoma_undata	((Oenocarpus_bataua	(((Dypsis_decaryi	Sabal_domingensis)	(Chamaedorea_seifrizii	Roystonea_regia))	Oenocarpus_minor))	((((Veitchia_spiralis	(Heterospathe_cagayanensis	Dictyosperma_album))	Kentiopsis_piersoniorum)	Hydriastele_microspadix)	(((Bactris_major	Phoenix_dactylifera)	Serenoa_repens)	((((Elaeis_oleifera	Elaeis_guineensis)	(Attalea_speciosa	(Reinhardtia_simplex	(Reinhardtia_paiewonskiana	Reinhardtia_latisecta))))	((Podococcus_barteri	Orania_palindan)	Sclerosperma_profizianum))	(Prestoea_acuminata	(Iriartea_deltoidea	(Manicaria_saccifera	Pelagodoxa_henryana))))))))	Nypa_fruticans))	Kingia_australis);
((Calamus_caryotoides	(((((Sclerosperma_profizianum	((Bactris_major	Attalea_speciosa)	(Reinhardtia_simplex	(Reinhardtia_paiewonskiana	Reinhardtia_latisecta))))	(((Geonoma_undata	Iriartea_deltoidea)	(((Podococcus_barteri	(((Veitchia_spiralis	(Heterospathe_cagayanensis	Dictyosperma_album))	Kentiopsis_piersoniorum)	Hydriastele_microspadix))	(Manicaria_saccifera	Pelagodoxa_henryana))	(Oenocarpus_bataua	(Oenocarpus_minor	Prestoea_acuminata))))	(Roystonea_regia	(Elaeis_oleifera	Elaeis_guineensis))))	(((Serenoa_repens	Phoenix_dactylifera)	(Sabal_domingensis	Dypsis_decaryi))	Orania_palindan))	Chamaedorea_seifrizii)	Nypa_fruticans))	Kingia_australis);
((Calamus_caryotoides	((((((Elaeis_oleifera	Elaeis_guineensis)	(Attalea_speciosa	(Reinhardtia_simplex	(Reinhardtia_paiewonskiana	Reinhardtia_latisecta))))	(((Orania_palindan	Sclerosperma_profizianum)	Podococcus_barteri)	Serenoa_repens))	((((Veitchia_spiralis	(Heterospathe_cagayanensis	Dictyosperma_album))	Kentiopsis_piersoniorum)	Hydriastele_microspadix)	(Manicaria_saccifera	Pelagodoxa_henryana)))	((((Roystonea_regia	Chamaedorea_seifrizii)	((Sabal_domingensis	((Dypsis_decaryi	Iriartea_deltoidea)	Phoenix_dactylifera))	Bactris_major))	(Oenocarpus_bataua	(Oenocarpus_minor	Prestoea_acuminata)))	Geonoma_undata))	Nypa_fruticans))	Kingia_australis);
((Roystonea_regia	(((Iriartea_deltoidea	(Serenoa_repens	Phoenix_dactylifera))	Sabal_domingensis)	(Bactris_major	(Oenocarpus_bataua	(((Calamus_caryotoides	Chamaedorea_seifrizii)	(Dypsis_decaryi	Nypa_fruticans))	((((Sclerosperma_profizianum	(Podococcus_barteri	Orania_palindan))	((Prestoea_acuminata	Elaeis_guineensis)	((Elaeis_oleifera	Attalea_speciosa)	(Reinhardtia_simplex	(Reinhardtia_paiewonskiana	Reinhardtia_latisecta)))))	((((Veitchia_spiralis	Dictyosperma_album)	Kentiopsis_piersoniorum)	(Heterospathe_cagayanensis	Hydriastele_microspadix))	(Manicaria_saccifera	Pelagodoxa_henryana)))	(Oenocarpus_minor	Geonoma_undata)))))))	Kingia_australis);
((((((((Iriartea_deltoidea	(((Reinhardtia_simplex	(Reinhardtia_paiewonskiana	Reinhardtia_latisecta))	(Bactris_major	Attalea_speciosa))	(Elaeis_guineensis	Elaeis_oleifera)))	((((Podococcus_barteri	(Orania_palindan	Sclerosperma_profizianum))	((Veitchia_spiralis	Hydriastele_microspadix)	(Kentiopsis_piersoniorum	(Heterospathe_cagayanensis	Dictyosperma_album))))	(Manicaria_saccifera	(Dypsis_decaryi	Pelagodoxa_henryana)))	Phoenix_dactylifera))	(Geonoma_undata	(Prestoea_acuminata	(Oenocarpus_minor	Oenocarpus_bataua))))	(Chamaedorea_seifrizii	Roystonea_regia))	Sabal_domingensis)	Serenoa_repens)	(Calamus_caryotoides	Nypa_fruticans))	Kingia_australis);
((Calamus_caryotoides	(Nypa_fruticans	(((Serenoa_repens	((Dypsis_decaryi	Phoenix_dactylifera)	Sabal_domingensis))	((Pelagodoxa_henryana	((Podococcus_barteri	(Hydriastele_microspadix	(Kentiopsis_piersoniorum	(Veitchia_spiralis	(Dictyosperma_album	Heterospathe_cagayanensis)))))	(Iriartea_deltoidea	Manicaria_saccifera)))	((((Oenocarpus_minor	Oenocarpus_bataua)	Geonoma_undata)	((Bactris_major	Chamaedorea_seifrizii)	Roystonea_regia))	((Prestoea_acuminata	(Elaeis_oleifera	Elaeis_guineensis))	((Reinhardtia_simplex	(Reinhardtia_paiewonskiana	Reinhardtia_latisecta))	Attalea_speciosa)))))	(Orania_palindan	Sclerosperma_profizianum))))	Kingia_australis);
((Calamus_caryotoides	(Nypa_fruticans	(Sabal_domingensis	(Serenoa_repens	(((((Pelagodoxa_henryana	Manicaria_saccifera)	(Podococcus_barteri	((Heterospathe_cagayanensis	Hydriastele_microspadix)	(Kentiopsis_piersoniorum	(Veitchia_spiralis	Dictyosperma_album)))))	(Iriartea_deltoidea	((Prestoea_acuminata	((Oenocarpus_bataua	Geonoma_undata)	((Chamaedorea_seifrizii	Roystonea_regia)	Oenocarpus_minor)))	((Elaeis_oleifera	Elaeis_guineensis)	((Reinhardtia_simplex	(Reinhardtia_paiewonskiana	Reinhardtia_latisecta))	(Bactris_major	Attalea_speciosa))))))	(Dypsis_decaryi	Phoenix_dactylifera))	(Orania_palindan	Sclerosperma_profizianum))))))	Kingia_australis);
((Calamus_caryotoides	((Sabal_domingensis	Nypa_fruticans)	(Sclerosperma_profizianum	((Serenoa_repens	(((((Dypsis_decaryi	Phoenix_dactylifera)	Iriartea_deltoidea)	(((Elaeis_oleifera	Elaeis_guineensis)	((Reinhardtia_simplex	(Reinhardtia_paiewonskiana	Reinhardtia_latisecta))	Attalea_speciosa))	((Pelagodoxa_henryana	Manicaria_saccifera)	(Podococcus_barteri	((Heterospathe_cagayanensis	Hydriastele_microspadix)	(Kentiopsis_piersoniorum	(Veitchia_spiralis	Dictyosperma_album)))))))	Prestoea_acuminata)	(((Oenocarpus_minor	(Chamaedorea_seifrizii	Roystonea_regia))	Bactris_major)	(Oenocarpus_bataua	Geonoma_undata))))	Orania_palindan))))	Kingia_australis);
((Calamus_caryotoides	((Geonoma_undata	((((Prestoea_acuminata	(Oenocarpus_minor	Oenocarpus_bataua))	(((Phoenix_dactylifera	Bactris_major)	(Roystonea_regia	Chamaedorea_seifrizii))	Sabal_domingensis))	Sclerosperma_profizianum)	((((Serenoa_repens	Iriartea_deltoidea)	(Orania_palindan	Podococcus_barteri))	((Elaeis_oleifera	Elaeis_guineensis)	((Reinhardtia_simplex	(Reinhardtia_paiewonskiana	Reinhardtia_latisecta))	Attalea_speciosa)))	(((Dypsis_decaryi	Pelagodoxa_henryana)	Manicaria_saccifera)	((Dictyosperma_album	Heterospathe_cagayanensis)	(Kentiopsis_piersoniorum	(Hydriastele_microspadix	Veitchia_spiralis)))))))	Nypa_fruticans))	Kingia_australis);
((Calamus_caryotoides	(((((((Sabal_domingensis	Dypsis_decaryi)	Phoenix_dactylifera)	Bactris_major)	(((Pelagodoxa_henryana	Manicaria_saccifera)	(Podococcus_barteri	((Veitchia_spiralis	(Dictyosperma_album	Heterospathe_cagayanensis))	(Kentiopsis_piersoniorum	Hydriastele_microspadix))))	((Prestoea_acuminata	(Oenocarpus_minor	Oenocarpus_bataua))	((Elaeis_oleifera	Elaeis_guineensis)	((Reinhardtia_simplex	(Reinhardtia_paiewonskiana	Reinhardtia_latisecta))	Attalea_speciosa)))))	(Geonoma_undata	Iriartea_deltoidea))	(Roystonea_regia	Chamaedorea_seifrizii))	(Nypa_fruticans	(Serenoa_repens	(Sclerosperma_profizianum	Orania_palindan)))))	Kingia_australis);
((((Veitchia_spiralis	(Dictyosperma_album	Heterospathe_cagayanensis))	(Kentiopsis_piersoniorum	Hydriastele_microspadix))	(((Dypsis_decaryi	Pelagodoxa_henryana)	Manicaria_saccifera)	((((((Elaeis_oleifera	Elaeis_guineensis)	(Attalea_speciosa	(Roystonea_regia	Chamaedorea_seifrizii)))	((Serenoa_repens	((Phoenix_dactylifera	Bactris_major)	Sabal_domingensis))	(Reinhardtia_simplex	(Reinhardtia_paiewonskiana	Reinhardtia_latisecta))))	Iriartea_deltoidea)	(Nypa_fruticans	Geonoma_undata))	(((Prestoea_acuminata	(Oenocarpus_minor	Oenocarpus_bataua))	((Sclerosperma_profizianum	Orania_palindan)	Podococcus_barteri))	Calamus_caryotoides))))	Kingia_australis);
((Heterospathe_cagayanensis	((((Kentiopsis_piersoniorum	Hydriastele_microspadix)	((((Dypsis_decaryi	Pelagodoxa_henryana)	(Serenoa_repens	((Bactris_major	Sabal_domingensis)	Phoenix_dactylifera)))	(Prestoea_acuminata	(((((Sclerosperma_profizianum	Orania_palindan)	Podococcus_barteri)	(Elaeis_oleifera	Elaeis_guineensis))	(((Reinhardtia_simplex	Reinhardtia_paiewonskiana)	Reinhardtia_latisecta)	Attalea_speciosa))	Iriartea_deltoidea)))	(Manicaria_saccifera	((Roystonea_regia	Chamaedorea_seifrizii)	(((Oenocarpus_minor	Oenocarpus_bataua)	(Calamus_caryotoides	Nypa_fruticans))	Geonoma_undata)))))	Veitchia_spiralis)	Dictyosperma_album))	Kingia_australis);
((Calamus_caryotoides	(Nypa_fruticans	((((((Veitchia_spiralis	Dictyosperma_album)	(Kentiopsis_piersoniorum	(Heterospathe_cagayanensis	Hydriastele_microspadix)))	(Manicaria_saccifera	(Dypsis_decaryi	Pelagodoxa_henryana)))	((Iriartea_deltoidea	((Roystonea_regia	Chamaedorea_seifrizii)	(((Attalea_speciosa	Bactris_major)	((Reinhardtia_paiewonskiana	Reinhardtia_latisecta)	Reinhardtia_simplex))	((Prestoea_acuminata	(Oenocarpus_minor	Oenocarpus_bataua))	(Elaeis_oleifera	Elaeis_guineensis)))))	Geonoma_undata))	((Sclerosperma_profizianum	Orania_palindan)	Podococcus_barteri))	((Sabal_domingensis	Phoenix_dactylifera)	Serenoa_repens))))	Kingia_australis);
((((Veitchia_spiralis	Dictyosperma_album)	(Kentiopsis_piersoniorum	(Heterospathe_cagayanensis	Hydriastele_microspadix)))	((Manicaria_saccifera	((((((Attalea_speciosa	Bactris_major)	((Reinhardtia_paiewonskiana	Reinhardtia_latisecta)	Reinhardtia_simplex))	((Elaeis_oleifera	Elaeis_guineensis)	Iriartea_deltoidea))	Podococcus_barteri)	(Geonoma_undata	(Prestoea_acuminata	(Oenocarpus_minor	Oenocarpus_bataua))))	(Sclerosperma_profizianum	((Serenoa_repens	(((Nypa_fruticans	Calamus_caryotoides)	Orania_palindan)	(Roystonea_regia	Chamaedorea_seifrizii)))	(Phoenix_dactylifera	Sabal_domingensis)))))	(Dypsis_decaryi	Pelagodoxa_henryana)))	Kingia_australis);
((Veitchia_spiralis	(Dictyosperma_album	(((Heterospathe_cagayanensis	Hydriastele_microspadix)	((((Dypsis_decaryi	Pelagodoxa_henryana)	Manicaria_saccifera)	(((((Nypa_fruticans	Calamus_caryotoides)	((Phoenix_dactylifera	Serenoa_repens)	Sabal_domingensis))	(Orania_palindan	Sclerosperma_profizianum))	(Roystonea_regia	Chamaedorea_seifrizii))	(Oenocarpus_minor	(Iriartea_deltoidea	(Prestoea_acuminata	((Attalea_speciosa	((Geonoma_undata	((Bactris_major	Elaeis_oleifera)	Elaeis_guineensis))	((Reinhardtia_paiewonskiana	Reinhardtia_latisecta)	Reinhardtia_simplex)))	Oenocarpus_bataua))))))	Podococcus_barteri))	Kentiopsis_piersoniorum)))	Kingia_australis);
((Calamus_caryotoides	(Nypa_fruticans	((Serenoa_repens	((Chamaedorea_seifrizii	Roystonea_regia)	(((Prestoea_acuminata	(Oenocarpus_bataua	Oenocarpus_minor))	(Phoenix_dactylifera	(((Elaeis_oleifera	(Iriartea_deltoidea	Elaeis_guineensis))	((Reinhardtia_latisecta	Reinhardtia_paiewonskiana)	((Reinhardtia_simplex	(Sclerosperma_profizianum	Orania_palindan))	(Bactris_major	Attalea_speciosa))))	((Manicaria_saccifera	(Dypsis_decaryi	Pelagodoxa_henryana))	((((Veitchia_spiralis	(Heterospathe_cagayanensis	Dictyosperma_album))	Kentiopsis_piersoniorum)	Hydriastele_microspadix)	Podococcus_barteri)))))	Geonoma_undata)))	Sabal_domingensis)))	Kingia_australis);
(((((Sabal_domingensis	(Phoenix_dactylifera	Serenoa_repens))	((Chamaedorea_seifrizii	Roystonea_regia)	(((Kentiopsis_piersoniorum	(Geonoma_undata	Oenocarpus_minor))	Oenocarpus_bataua)	(((Elaeis_oleifera	Elaeis_guineensis)	(((Podococcus_barteri	(Sclerosperma_profizianum	Orania_palindan))	Prestoea_acuminata)	((Reinhardtia_simplex	(Reinhardtia_latisecta	Reinhardtia_paiewonskiana))	(Bactris_major	Attalea_speciosa))))	((Manicaria_saccifera	(Dypsis_decaryi	Pelagodoxa_henryana))	((Veitchia_spiralis	((Dictyosperma_album	Heterospathe_cagayanensis)	Iriartea_deltoidea))	Hydriastele_microspadix))))))	Calamus_caryotoides)	Nypa_fruticans)	Kingia_australis);
((Calamus_caryotoides	(((Sabal_domingensis	Serenoa_repens)	(((Phoenix_dactylifera	(Chamaedorea_seifrizii	Roystonea_regia))	Bactris_major)	(Geonoma_undata	((((((Sclerosperma_profizianum	Orania_palindan)	Reinhardtia_simplex)	(Reinhardtia_latisecta	Reinhardtia_paiewonskiana))	(Dypsis_decaryi	Attalea_speciosa))	(((Elaeis_oleifera	Elaeis_guineensis)	((Oenocarpus_minor	Oenocarpus_bataua)	Prestoea_acuminata))	Iriartea_deltoidea))	((Manicaria_saccifera	(Podococcus_barteri	((Kentiopsis_piersoniorum	(Heterospathe_cagayanensis	Dictyosperma_album))	(Hydriastele_microspadix	Veitchia_spiralis))))	Pelagodoxa_henryana)))))	Nypa_fruticans))	Kingia_australis);
((Calamus_caryotoides	(((Phoenix_dactylifera	(Sabal_domingensis	Serenoa_repens))	((Podococcus_barteri	(Chamaedorea_seifrizii	Roystonea_regia))	(((((Iriartea_deltoidea	(((Reinhardtia_latisecta	(Attalea_speciosa	Reinhardtia_paiewonskiana))	((Sclerosperma_profizianum	Orania_palindan)	Reinhardtia_simplex))	((Oenocarpus_minor	Oenocarpus_bataua)	Prestoea_acuminata)))	Bactris_major)	(Elaeis_oleifera	Elaeis_guineensis))	Geonoma_undata)	(((Kentiopsis_piersoniorum	(Veitchia_spiralis	(Heterospathe_cagayanensis	Dictyosperma_album)))	Hydriastele_microspadix)	((Dypsis_decaryi	Pelagodoxa_henryana)	Manicaria_saccifera)))))	Nypa_fruticans))	Kingia_australis);
((Calamus_caryotoides	(((Serenoa_repens	(((((Oenocarpus_minor	((Podococcus_barteri	((Kentiopsis_piersoniorum	(Veitchia_spiralis	(Heterospathe_cagayanensis	Dictyosperma_album)))	Hydriastele_microspadix))	((Dypsis_decaryi	Pelagodoxa_henryana)	Manicaria_saccifera)))	Iriartea_deltoidea)	((Sclerosperma_profizianum	Orania_palindan)	(Geonoma_undata	(Prestoea_acuminata	(((Reinhardtia_latisecta	(Reinhardtia_paiewonskiana	Reinhardtia_simplex))	((Elaeis_oleifera	Elaeis_guineensis)	(Bactris_major	Attalea_speciosa)))	Oenocarpus_bataua)))))	Phoenix_dactylifera)	(Chamaedorea_seifrizii	Roystonea_regia)))	Sabal_domingensis)	Nypa_fruticans))	Kingia_australis);
((Calamus_caryotoides	((((Chamaedorea_seifrizii	Roystonea_regia)	(Oenocarpus_minor	(Oenocarpus_bataua	(Geonoma_undata	((((((Iriartea_deltoidea	Manicaria_saccifera)	(Podococcus_barteri	((Kentiopsis_piersoniorum	(Veitchia_spiralis	(Heterospathe_cagayanensis	Dictyosperma_album)))	Hydriastele_microspadix)))	Pelagodoxa_henryana)	Prestoea_acuminata)	((Elaeis_oleifera	Elaeis_guineensis)	((Bactris_major	(Dypsis_decaryi	Attalea_speciosa))	((Sclerosperma_profizianum	Orania_palindan)	((Reinhardtia_latisecta	Reinhardtia_paiewonskiana)	Reinhardtia_simplex)))))	Phoenix_dactylifera)))))	(Serenoa_repens	Sabal_domingensis))	Nypa_fruticans))	Kingia_australis);
((Calamus_caryotoides	((Chamaedorea_seifrizii	(Roystonea_regia	((((Manicaria_saccifera	((Dypsis_decaryi	Pelagodoxa_henryana)	((Kentiopsis_piersoniorum	(Veitchia_spiralis	Dictyosperma_album))	(Heterospathe_cagayanensis	Hydriastele_microspadix))))	((Elaeis_oleifera	Elaeis_guineensis)	(Attalea_speciosa	((Reinhardtia_latisecta	Reinhardtia_paiewonskiana)	Reinhardtia_simplex))))	(((Sclerosperma_profizianum	Orania_palindan)	Podococcus_barteri)	(Iriartea_deltoidea	((Serenoa_repens	Sabal_domingensis)	Phoenix_dactylifera))))	(Geonoma_undata	(Bactris_major	(Prestoea_acuminata	(Oenocarpus_minor	Oenocarpus_bataua)))))))	Nypa_fruticans))	Kingia_australis);
((((Kentiopsis_piersoniorum	(Veitchia_spiralis	Dictyosperma_album))	(Heterospathe_cagayanensis	Hydriastele_microspadix))	((((((((Roystonea_regia	Chamaedorea_seifrizii)	Dypsis_decaryi)	Sabal_domingensis)	(Prestoea_acuminata	(Oenocarpus_minor	Oenocarpus_bataua)))	(Geonoma_undata	(Nypa_fruticans	Calamus_caryotoides)))	((Bactris_major	Phoenix_dactylifera)	Serenoa_repens))	(((Sclerosperma_profizianum	Orania_palindan)	Podococcus_barteri)	(((Elaeis_oleifera	Iriartea_deltoidea)	Elaeis_guineensis)	(Attalea_speciosa	((Reinhardtia_latisecta	Reinhardtia_paiewonskiana)	Reinhardtia_simplex)))))	(Pelagodoxa_henryana	Manicaria_saccifera)))	Kingia_australis);
((Manicaria_saccifera	((((Veitchia_spiralis	Dictyosperma_album)	(Heterospathe_cagayanensis	Hydriastele_microspadix))	(((Bactris_major	Phoenix_dactylifera)	((((Kentiopsis_piersoniorum	((Prestoea_acuminata	(Oenocarpus_minor	Oenocarpus_bataua))	((Sabal_domingensis	((Nypa_fruticans	Calamus_caryotoides)	Roystonea_regia))	Geonoma_undata)))	Chamaedorea_seifrizii)	Serenoa_repens)	Iriartea_deltoidea))	(((Sclerosperma_profizianum	Orania_palindan)	Podococcus_barteri)	((Elaeis_oleifera	Elaeis_guineensis)	(Attalea_speciosa	((Reinhardtia_latisecta	Reinhardtia_paiewonskiana)	Reinhardtia_simplex))))))	(Dypsis_decaryi	Pelagodoxa_henryana)))	Kingia_australis);
((Heterospathe_cagayanensis	(Dictyosperma_album	(((Hydriastele_microspadix	(Manicaria_saccifera	(Pelagodoxa_henryana	(((Sclerosperma_profizianum	(Orania_palindan	Podococcus_barteri))	((Elaeis_oleifera	Elaeis_guineensis)	((Bactris_major	Attalea_speciosa)	((Reinhardtia_latisecta	Reinhardtia_paiewonskiana)	Reinhardtia_simplex))))	(Geonoma_undata	(((((Sabal_domingensis	(Roystonea_regia	Phoenix_dactylifera))	Serenoa_repens)	Iriartea_deltoidea)	((Dypsis_decaryi	Nypa_fruticans)	(Chamaedorea_seifrizii	Calamus_caryotoides)))	(Prestoea_acuminata	(Oenocarpus_minor	Oenocarpus_bataua))))))))	Kentiopsis_piersoniorum)	Veitchia_spiralis)))	Kingia_australis);
((Heterospathe_cagayanensis	(Dictyosperma_album	(((Podococcus_barteri	((Pelagodoxa_henryana	Manicaria_saccifera)	((((((Roystonea_regia	Geonoma_undata)	Chamaedorea_seifrizii)	(Oenocarpus_minor	Oenocarpus_bataua))	(Bactris_major	Phoenix_dactylifera))	((Sabal_domingensis	((Calamus_caryotoides	Nypa_fruticans)	Sclerosperma_profizianum))	(Orania_palindan	Serenoa_repens)))	(Prestoea_acuminata	(Iriartea_deltoidea	((Reinhardtia_simplex	(Reinhardtia_latisecta	Reinhardtia_paiewonskiana))	((Dypsis_decaryi	Attalea_speciosa)	(Elaeis_guineensis	Elaeis_oleifera))))))))	(Kentiopsis_piersoniorum	Hydriastele_microspadix))	Veitchia_spiralis)))	Kingia_australis);
(((((Nypa_fruticans	Serenoa_repens)	((Chamaedorea_seifrizii	Sabal_domingensis)	(Calamus_caryotoides	(Bactris_major	Phoenix_dactylifera))))	(((Dypsis_decaryi	Pelagodoxa_henryana)	Geonoma_undata)	((((Prestoea_acuminata	(Oenocarpus_minor	Oenocarpus_bataua))	(Iriartea_deltoidea	(Roystonea_regia	(Attalea_speciosa	(Reinhardtia_simplex	(Reinhardtia_latisecta	Reinhardtia_paiewonskiana))))))	(Sclerosperma_profizianum	(Orania_palindan	Podococcus_barteri)))	(Manicaria_saccifera	(Elaeis_guineensis	Elaeis_oleifera)))))	((Kentiopsis_piersoniorum	Hydriastele_microspadix)	(Veitchia_spiralis	(Heterospathe_cagayanensis	Dictyosperma_album))))	Kingia_australis);
(((((Kentiopsis_piersoniorum	Hydriastele_microspadix)	(Veitchia_spiralis	(Heterospathe_cagayanensis	Dictyosperma_album)))	Podococcus_barteri)	(((Nypa_fruticans	Calamus_caryotoides)	(Orania_palindan	(Pelagodoxa_henryana	Manicaria_saccifera)))	((Sclerosperma_profizianum	((Roystonea_regia	(((((Bactris_major	Attalea_speciosa)	(Reinhardtia_simplex	(Reinhardtia_latisecta	Reinhardtia_paiewonskiana)))	(Elaeis_guineensis	Elaeis_oleifera))	(Serenoa_repens	(((Dypsis_decaryi	Chamaedorea_seifrizii)	Sabal_domingensis)	Phoenix_dactylifera)))	Iriartea_deltoidea))	(Prestoea_acuminata	(Oenocarpus_minor	Oenocarpus_bataua))))	Geonoma_undata)))	Kingia_australis);
((Heterospathe_cagayanensis	(Dictyosperma_album	(((Podococcus_barteri	(((((((Reinhardtia_paiewonskiana	Attalea_speciosa)	(Reinhardtia_latisecta	Reinhardtia_simplex))	((Elaeis_guineensis	Elaeis_oleifera)	(Iriartea_deltoidea	Orania_palindan)))	(((((Roystonea_regia	(Bactris_major	(Geonoma_undata	(Nypa_fruticans	Calamus_caryotoides))))	(Oenocarpus_minor	Oenocarpus_bataua))	Sclerosperma_profizianum)	(Chamaedorea_seifrizii	Sabal_domingensis))	(Phoenix_dactylifera	Serenoa_repens)))	Prestoea_acuminata)	(Dypsis_decaryi	Pelagodoxa_henryana))	Manicaria_saccifera))	(Kentiopsis_piersoniorum	Hydriastele_microspadix))	Veitchia_spiralis)))	Kingia_australis);
(((((Phoenix_dactylifera	(Orania_palindan	(Serenoa_repens	Sabal_domingensis)))	(((Podococcus_barteri	Iriartea_deltoidea)	((Prestoea_acuminata	(Elaeis_guineensis	Elaeis_oleifera))	((Reinhardtia_simplex	(Reinhardtia_latisecta	Reinhardtia_paiewonskiana))	(Dypsis_decaryi	Attalea_speciosa))))	((Bactris_major	(Chamaedorea_seifrizii	Roystonea_regia))	(((Calamus_caryotoides	(Sclerosperma_profizianum	Nypa_fruticans))	Geonoma_undata)	(Oenocarpus_minor	Oenocarpus_bataua)))))	(Pelagodoxa_henryana	Manicaria_saccifera))	((Veitchia_spiralis	(Dictyosperma_album	Kentiopsis_piersoniorum))	(Heterospathe_cagayanensis	Hydriastele_microspadix)))	Kingia_australis);
(((((Dypsis_decaryi	((Iriartea_deltoidea	(((Phoenix_dactylifera	((Orania_palindan	Sabal_domingensis)	Serenoa_repens))	(Prestoea_acuminata	((Elaeis_guineensis	Elaeis_oleifera)	((Reinhardtia_simplex	(Reinhardtia_latisecta	Reinhardtia_paiewonskiana))	Attalea_speciosa))))	(((Calamus_caryotoides	Nypa_fruticans)	Sclerosperma_profizianum)	(Oenocarpus_bataua	((Geonoma_undata	Oenocarpus_minor)	(Bactris_major	(Chamaedorea_seifrizii	Roystonea_regia)))))))	(Pelagodoxa_henryana	Manicaria_saccifera)))	Podococcus_barteri)	(((Dictyosperma_album	Veitchia_spiralis)	Kentiopsis_piersoniorum)	Hydriastele_microspadix))	Heterospathe_cagayanensis)	Kingia_australis);
((Veitchia_spiralis	((Kentiopsis_piersoniorum	(((((Iriartea_deltoidea	((Chamaedorea_seifrizii	Phoenix_dactylifera)	((Orania_palindan	Sabal_domingensis)	Serenoa_repens)))	((Elaeis_guineensis	Elaeis_oleifera)	((Reinhardtia_simplex	(Reinhardtia_latisecta	Reinhardtia_paiewonskiana))	Attalea_speciosa)))	((Geonoma_undata	(((Bactris_major	((Calamus_caryotoides	Nypa_fruticans)	Sclerosperma_profizianum))	Roystonea_regia)	(Oenocarpus_minor	Oenocarpus_bataua)))	(((Dypsis_decaryi	Pelagodoxa_henryana)	Manicaria_saccifera)	Prestoea_acuminata)))	Podococcus_barteri)	(Heterospathe_cagayanensis	Hydriastele_microspadix)))	Dictyosperma_album))	Kingia_australis);
((Heterospathe_cagayanensis	(Dictyosperma_album	((((Geonoma_undata	(((Prestoea_acuminata	Oenocarpus_minor)	(Pelagodoxa_henryana	Manicaria_saccifera))	(Oenocarpus_bataua	Iriartea_deltoidea)))	((((Orania_palindan	Sclerosperma_profizianum)	(((Sabal_domingensis	(Bactris_major	Phoenix_dactylifera))	Serenoa_repens)	Calamus_caryotoides))	Nypa_fruticans)	((Roystonea_regia	Chamaedorea_seifrizii)	(((Elaeis_guineensis	Elaeis_oleifera)	Attalea_speciosa)	(Reinhardtia_simplex	(Reinhardtia_latisecta	Reinhardtia_paiewonskiana))))))	(Podococcus_barteri	((Dypsis_decaryi	Hydriastele_microspadix)	Kentiopsis_piersoniorum)))	Veitchia_spiralis)))	Kingia_australis);
(((((Manicaria_saccifera	(Pelagodoxa_henryana	(((Orania_palindan	Sclerosperma_profizianum)	((Sabal_domingensis	(Bactris_major	Phoenix_dactylifera))	Serenoa_repens))	(Calamus_caryotoides	Nypa_fruticans))))	(Oenocarpus_bataua	(Geonoma_undata	(((Prestoea_acuminata	(((Elaeis_oleifera	(Roystonea_regia	Chamaedorea_seifrizii))	(Elaeis_guineensis	(Dypsis_decaryi	(((Reinhardtia_latisecta	Reinhardtia_paiewonskiana)	Reinhardtia_simplex)	Attalea_speciosa))))	Podococcus_barteri))	Oenocarpus_minor)	Iriartea_deltoidea))))	((Kentiopsis_piersoniorum	Dictyosperma_album)	(Heterospathe_cagayanensis	Hydriastele_microspadix)))	Veitchia_spiralis)	Kingia_australis);
(((Veitchia_spiralis	Dictyosperma_album)	(((Heterospathe_cagayanensis	Hydriastele_microspadix)	(((Geonoma_undata	Oenocarpus_minor)	((((Prestoea_acuminata	((((Iriartea_deltoidea	((Attalea_speciosa	Bactris_major)	(Roystonea_regia	Chamaedorea_seifrizii)))	Podococcus_barteri)	(Reinhardtia_latisecta	Reinhardtia_paiewonskiana))	(((Calamus_caryotoides	Nypa_fruticans)	((Orania_palindan	Sclerosperma_profizianum)	Reinhardtia_simplex))	((Sabal_domingensis	Phoenix_dactylifera)	Serenoa_repens))))	(Dypsis_decaryi	Pelagodoxa_henryana))	Manicaria_saccifera)	(Elaeis_guineensis	Elaeis_oleifera)))	Oenocarpus_bataua))	Kentiopsis_piersoniorum))	Kingia_australis);
((Calamus_caryotoides	((Serenoa_repens	((Orania_palindan	Sclerosperma_profizianum)	((((Elaeis_oleifera	Elaeis_guineensis)	(((Sabal_domingensis	Reinhardtia_simplex)	(Reinhardtia_paiewonskiana	Reinhardtia_latisecta))	(Dypsis_decaryi	Attalea_speciosa)))	(Podococcus_barteri	((Bactris_major	((Manicaria_saccifera	(Pelagodoxa_henryana	((Dictyosperma_album	Veitchia_spiralis)	((Hydriastele_microspadix	Heterospathe_cagayanensis)	Kentiopsis_piersoniorum))))	(Prestoea_acuminata	(Oenocarpus_minor	Oenocarpus_bataua))))	Geonoma_undata)))	(Iriartea_deltoidea	(Phoenix_dactylifera	(Chamaedorea_seifrizii	Roystonea_regia))))))	Nypa_fruticans))	Kingia_australis);
(((((Dictyosperma_album	Veitchia_spiralis)	(Hydriastele_microspadix	Kentiopsis_piersoniorum))	(Podococcus_barteri	((((Elaeis_oleifera	Elaeis_guineensis)	((Reinhardtia_simplex	(Reinhardtia_paiewonskiana	Reinhardtia_latisecta))	Attalea_speciosa))	Iriartea_deltoidea)	((Manicaria_saccifera	Pelagodoxa_henryana)	(((Orania_palindan	(Serenoa_repens	(Bactris_major	Phoenix_dactylifera)))	((Chamaedorea_seifrizii	((Calamus_caryotoides	(Dypsis_decaryi	Nypa_fruticans))	Roystonea_regia))	((Sabal_domingensis	(Oenocarpus_bataua	(Oenocarpus_minor	Sclerosperma_profizianum)))	Geonoma_undata)))	Prestoea_acuminata)))))	Heterospathe_cagayanensis)	Kingia_australis);
((((Dypsis_decaryi	Nypa_fruticans)	(((((((Elaeis_oleifera	Elaeis_guineensis)	(((Reinhardtia_simplex	Kentiopsis_piersoniorum)	(Reinhardtia_paiewonskiana	Reinhardtia_latisecta))	(Bactris_major	Attalea_speciosa)))	Geonoma_undata)	((Prestoea_acuminata	(Oenocarpus_bataua	Oenocarpus_minor))	(((Pelagodoxa_henryana	Manicaria_saccifera)	((Dictyosperma_album	Veitchia_spiralis)	(Heterospathe_cagayanensis	Hydriastele_microspadix)))	((Orania_palindan	Sclerosperma_profizianum)	Podococcus_barteri))))	((Roystonea_regia	Chamaedorea_seifrizii)	(Sabal_domingensis	Phoenix_dactylifera)))	Iriartea_deltoidea)	Serenoa_repens))	Calamus_caryotoides)	Kingia_australis);
(((Nypa_fruticans	((Orania_palindan	((((Attalea_speciosa	(((Elaeis_oleifera	Elaeis_guineensis)	((Manicaria_saccifera	((Podococcus_barteri	(Kentiopsis_piersoniorum	(Hydriastele_microspadix	(Veitchia_spiralis	(Dictyosperma_album	Heterospathe_cagayanensis)))))	(Dypsis_decaryi	Pelagodoxa_henryana)))	Prestoea_acuminata))	(Geonoma_undata	((Bactris_major	(Chamaedorea_seifrizii	(Roystonea_regia	(Sabal_domingensis	Phoenix_dactylifera))))	(Oenocarpus_bataua	Oenocarpus_minor)))))	Iriartea_deltoidea)	(Reinhardtia_simplex	(Reinhardtia_paiewonskiana	Reinhardtia_latisecta)))	Serenoa_repens))	Sclerosperma_profizianum))	Calamus_caryotoides)	Kingia_australis);
((Veitchia_spiralis	((Dictyosperma_album	Heterospathe_cagayanensis)	((Kentiopsis_piersoniorum	Hydriastele_microspadix)	((((((Bactris_major	Attalea_speciosa)	(Reinhardtia_simplex	(Reinhardtia_paiewonskiana	Reinhardtia_latisecta)))	(Elaeis_oleifera	Elaeis_guineensis))	(((((Sabal_domingensis	Phoenix_dactylifera)	Serenoa_repens)	Orania_palindan)	(Sclerosperma_profizianum	(Calamus_caryotoides	Nypa_fruticans)))	((((Chamaedorea_seifrizii	Roystonea_regia)	Oenocarpus_minor)	Geonoma_undata)	Oenocarpus_bataua)))	(Prestoea_acuminata	((Iriartea_deltoidea	Manicaria_saccifera)	(Dypsis_decaryi	Pelagodoxa_henryana))))	Podococcus_barteri))))	Kingia_australis);
((Calamus_caryotoides	((Dypsis_decaryi	Nypa_fruticans)	((Sclerosperma_profizianum	((Bactris_major	(((Orania_palindan	Podococcus_barteri)	(Prestoea_acuminata	(Iriartea_deltoidea	(Phoenix_dactylifera	Serenoa_repens))))	((Manicaria_saccifera	(Pelagodoxa_henryana	((Veitchia_spiralis	(Dictyosperma_album	Heterospathe_cagayanensis))	(Kentiopsis_piersoniorum	Hydriastele_microspadix))))	((Reinhardtia_simplex	(Reinhardtia_paiewonskiana	Reinhardtia_latisecta))	((Elaeis_oleifera	Elaeis_guineensis)	Attalea_speciosa)))))	(Oenocarpus_bataua	((Sabal_domingensis	(Chamaedorea_seifrizii	Roystonea_regia))	Geonoma_undata))))	Oenocarpus_minor)))	Kingia_australis);
((Heterospathe_cagayanensis	((((Kentiopsis_piersoniorum	Hydriastele_microspadix)	((Manicaria_saccifera	(Dypsis_decaryi	Pelagodoxa_henryana))	((((Prestoea_acuminata	Oenocarpus_minor)	Oenocarpus_bataua)	((Reinhardtia_simplex	(Reinhardtia_paiewonskiana	Reinhardtia_latisecta))	((Elaeis_oleifera	Elaeis_guineensis)	(Bactris_major	Attalea_speciosa))))	(Calamus_caryotoides	(((Geonoma_undata	Nypa_fruticans)	Serenoa_repens)	((Iriartea_deltoidea	(((Chamaedorea_seifrizii	Roystonea_regia)	Phoenix_dactylifera)	Sabal_domingensis))	((Sclerosperma_profizianum	Orania_palindan)	Podococcus_barteri)))))))	Veitchia_spiralis)	Dictyosperma_album))	Kingia_australis);
(((Orania_palindan	Nypa_fruticans)	(((Chamaedorea_seifrizii	Roystonea_regia)	(Podococcus_barteri	((((Dictyosperma_album	Heterospathe_cagayanensis)	(Kentiopsis_piersoniorum	(Veitchia_spiralis	Hydriastele_microspadix)))	(Iriartea_deltoidea	(Geonoma_undata	(Reinhardtia_simplex	((Reinhardtia_paiewonskiana	Reinhardtia_latisecta)	((Elaeis_oleifera	Elaeis_guineensis)	(Bactris_major	Attalea_speciosa)))))))	(((((Prestoea_acuminata	Oenocarpus_minor)	Oenocarpus_bataua)	Manicaria_saccifera)	(Dypsis_decaryi	Pelagodoxa_henryana))	(Sabal_domingensis	Phoenix_dactylifera)))))	((Calamus_caryotoides	Serenoa_repens)	Sclerosperma_profizianum)))	Kingia_australis);
((((((((((Orania_palindan	Sclerosperma_profizianum)	Serenoa_repens)	(Dypsis_decaryi	(Bactris_major	Phoenix_dactylifera)))	(Iriartea_deltoidea	((Pelagodoxa_henryana	Manicaria_saccifera)	(Podococcus_barteri	(((Kentiopsis_piersoniorum	Dictyosperma_album)	Heterospathe_cagayanensis)	(Veitchia_spiralis	Hydriastele_microspadix))))))	((Elaeis_oleifera	Elaeis_guineensis)	(Attalea_speciosa	((Reinhardtia_paiewonskiana	Reinhardtia_latisecta)	(Reinhardtia_simplex	Sabal_domingensis)))))	(Geonoma_undata	(Chamaedorea_seifrizii	Roystonea_regia)))	(Prestoea_acuminata	(Oenocarpus_minor	Oenocarpus_bataua)))	Nypa_fruticans)	Calamus_caryotoides)	Kingia_australis);
((((((((((Iriartea_deltoidea	(Prestoea_acuminata	(Attalea_speciosa	((Reinhardtia_paiewonskiana	Reinhardtia_latisecta)	Reinhardtia_simplex))))	((Elaeis_oleifera	Elaeis_guineensis)	(((Orania_palindan	Sclerosperma_profizianum)	Serenoa_repens)	(Bactris_major	Phoenix_dactylifera))))	(((Dypsis_decaryi	Pelagodoxa_henryana)	Manicaria_saccifera)	(Podococcus_barteri	((Kentiopsis_piersoniorum	((Dictyosperma_album	Heterospathe_cagayanensis)	Veitchia_spiralis))	Hydriastele_microspadix))))	(Chamaedorea_seifrizii	Roystonea_regia))	(Oenocarpus_minor	Oenocarpus_bataua))	Geonoma_undata)	Sabal_domingensis)	Nypa_fruticans)	Calamus_caryotoides)	Kingia_australis);
((Calamus_caryotoides	((((((Serenoa_repens	(Phoenix_dactylifera	Sabal_domingensis))	((((Dypsis_decaryi	Pelagodoxa_henryana)	Manicaria_saccifera)	(Kentiopsis_piersoniorum	(Hydriastele_microspadix	((Veitchia_spiralis	Dictyosperma_album)	Heterospathe_cagayanensis))))	(Orania_palindan	(Iriartea_deltoidea	(((Podococcus_barteri	Elaeis_guineensis)	Elaeis_oleifera)	((Bactris_major	Attalea_speciosa)	(Reinhardtia_simplex	(Reinhardtia_paiewonskiana	Reinhardtia_latisecta))))))))	Geonoma_undata)	(Prestoea_acuminata	(Oenocarpus_minor	Oenocarpus_bataua)))	(Sclerosperma_profizianum	(Chamaedorea_seifrizii	Roystonea_regia)))	Nypa_fruticans))	Kingia_australis);
((((Oenocarpus_minor	((Geonoma_undata	Roystonea_regia)	Oenocarpus_bataua))	(((Phoenix_dactylifera	(Sabal_domingensis	(Orania_palindan	Serenoa_repens)))	((Prestoea_acuminata	(Podococcus_barteri	((Manicaria_saccifera	(Kentiopsis_piersoniorum	(Hydriastele_microspadix	((Heterospathe_cagayanensis	Dictyosperma_album)	Veitchia_spiralis))))	(Dypsis_decaryi	Pelagodoxa_henryana))))	(((Iriartea_deltoidea	Elaeis_guineensis)	Elaeis_oleifera)	((Bactris_major	Attalea_speciosa)	(Reinhardtia_simplex	(Reinhardtia_paiewonskiana	Reinhardtia_latisecta))))))	Chamaedorea_seifrizii))	((Sclerosperma_profizianum	Nypa_fruticans)	Calamus_caryotoides))	Kingia_australis);
((Calamus_caryotoides	(Nypa_fruticans	((Serenoa_repens	(Phoenix_dactylifera	Sabal_domingensis))	((Sclerosperma_profizianum	Orania_palindan)	(((Chamaedorea_seifrizii	Roystonea_regia)	Oenocarpus_minor)	(((Geonoma_undata	((((Reinhardtia_simplex	(Reinhardtia_paiewonskiana	Reinhardtia_latisecta))	((Elaeis_guineensis	Elaeis_oleifera)	(Bactris_major	Attalea_speciosa)))	Iriartea_deltoidea)	Prestoea_acuminata))	Oenocarpus_bataua)	((Pelagodoxa_henryana	Manicaria_saccifera)	((Dypsis_decaryi	Podococcus_barteri)	(Hydriastele_microspadix	(((Heterospathe_cagayanensis	Dictyosperma_album)	Kentiopsis_piersoniorum)	Veitchia_spiralis))))))))))	Kingia_australis);
((Calamus_caryotoides	(Nypa_fruticans	((Serenoa_repens	(Phoenix_dactylifera	Sabal_domingensis))	((Podococcus_barteri	(Sclerosperma_profizianum	Orania_palindan))	((((Oenocarpus_bataua	(Prestoea_acuminata	Oenocarpus_minor))	(Geonoma_undata	(Chamaedorea_seifrizii	Roystonea_regia)))	((Iriartea_deltoidea	(Elaeis_guineensis	Elaeis_oleifera))	((Bactris_major	Attalea_speciosa)	(Reinhardtia_simplex	(Reinhardtia_paiewonskiana	Reinhardtia_latisecta)))))	((((Heterospathe_cagayanensis	Hydriastele_microspadix)	((Veitchia_spiralis	Dictyosperma_album)	Kentiopsis_piersoniorum))	(Dypsis_decaryi	Pelagodoxa_henryana))	Manicaria_saccifera))))))	Kingia_australis);
((Heterospathe_cagayanensis	(Dictyosperma_album	((Kentiopsis_piersoniorum	((((Dypsis_decaryi	Pelagodoxa_henryana)	Manicaria_saccifera)	((((Calamus_caryotoides	Nypa_fruticans)	(Serenoa_repens	(Phoenix_dactylifera	Sabal_domingensis)))	Iriartea_deltoidea)	((Chamaedorea_seifrizii	Roystonea_regia)	((Elaeis_guineensis	Elaeis_oleifera)	((Reinhardtia_paiewonskiana	Reinhardtia_latisecta)	((Bactris_major	Attalea_speciosa)	((Podococcus_barteri	(Sclerosperma_profizianum	Orania_palindan))	(Geonoma_undata	((Oenocarpus_bataua	(Prestoea_acuminata	Oenocarpus_minor))	Reinhardtia_simplex)))))))))	Hydriastele_microspadix))	Veitchia_spiralis)))	Kingia_australis);
(((((Pelagodoxa_henryana	Manicaria_saccifera)	(((Calamus_caryotoides	(Dypsis_decaryi	Nypa_fruticans))	((Serenoa_repens	(Phoenix_dactylifera	Sabal_domingensis))	Orania_palindan))	(((Sclerosperma_profizianum	(Oenocarpus_bataua	(Geonoma_undata	(Bactris_major	(Oenocarpus_minor	(Chamaedorea_seifrizii	Roystonea_regia))))))	(((Reinhardtia_simplex	(Reinhardtia_paiewonskiana	Reinhardtia_latisecta))	Attalea_speciosa)	(Prestoea_acuminata	(Elaeis_guineensis	Elaeis_oleifera))))	Iriartea_deltoidea)))	Podococcus_barteri)	((Veitchia_spiralis	Dictyosperma_album)	(Kentiopsis_piersoniorum	(Heterospathe_cagayanensis	Hydriastele_microspadix))))	Kingia_australis);
((Veitchia_spiralis	(((Dictyosperma_album	Kentiopsis_piersoniorum)	(Heterospathe_cagayanensis	Hydriastele_microspadix))	((((Bactris_major	Phoenix_dactylifera)	(Manicaria_saccifera	(Dypsis_decaryi	Pelagodoxa_henryana)))	((((Reinhardtia_simplex	(Reinhardtia_paiewonskiana	Reinhardtia_latisecta))	Attalea_speciosa)	(Elaeis_guineensis	Elaeis_oleifera))	(Iriartea_deltoidea	(((Roystonea_regia	(Chamaedorea_seifrizii	Geonoma_undata))	(Prestoea_acuminata	(Oenocarpus_minor	Oenocarpus_bataua)))	((Sabal_domingensis	(Calamus_caryotoides	Nypa_fruticans))	(Serenoa_repens	(Sclerosperma_profizianum	Orania_palindan)))))))	Podococcus_barteri)))	Kingia_australis);
((Veitchia_spiralis	(Dictyosperma_album	((Podococcus_barteri	(Kentiopsis_piersoniorum	(Heterospathe_cagayanensis	Hydriastele_microspadix)))	((Manicaria_saccifera	(Dypsis_decaryi	Pelagodoxa_henryana))	((Phoenix_dactylifera	(((Elaeis_guineensis	Elaeis_oleifera)	(Attalea_speciosa	Bactris_major))	((Reinhardtia_simplex	(Reinhardtia_paiewonskiana	Reinhardtia_latisecta))	((Serenoa_repens	Orania_palindan)	(((Geonoma_undata	(Chamaedorea_seifrizii	Roystonea_regia))	(Oenocarpus_minor	Oenocarpus_bataua))	((Calamus_caryotoides	(Nypa_fruticans	Sabal_domingensis))	Sclerosperma_profizianum))))))	(Prestoea_acuminata	Iriartea_deltoidea))))))	Kingia_australis);
((Veitchia_spiralis	(Dictyosperma_album	((Kentiopsis_piersoniorum	(Heterospathe_cagayanensis	Hydriastele_microspadix))	((Dypsis_decaryi	Pelagodoxa_henryana)	(Manicaria_saccifera	(Podococcus_barteri	(((Prestoea_acuminata	(Iriartea_deltoidea	Phoenix_dactylifera))	(Elaeis_guineensis	Elaeis_oleifera))	((((((Oenocarpus_minor	Oenocarpus_bataua)	Chamaedorea_seifrizii)	Roystonea_regia)	Geonoma_undata)	(((Serenoa_repens	Orania_palindan)	Sclerosperma_profizianum)	((Nypa_fruticans	Sabal_domingensis)	Calamus_caryotoides)))	((Attalea_speciosa	Bactris_major)	(Reinhardtia_simplex	(Reinhardtia_paiewonskiana	Reinhardtia_latisecta)))))))))))	Kingia_australis);
((Heterospathe_cagayanensis	(Dictyosperma_album	(((Kentiopsis_piersoniorum	Hydriastele_microspadix)	((Pelagodoxa_henryana	Manicaria_saccifera)	((((Podococcus_barteri	Orania_palindan)	(Phoenix_dactylifera	Serenoa_repens))	((Iriartea_deltoidea	(Elaeis_guineensis	(Prestoea_acuminata	Elaeis_oleifera)))	(Attalea_speciosa	(Reinhardtia_simplex	(Reinhardtia_paiewonskiana	Reinhardtia_latisecta)))))	((Geonoma_undata	(Calamus_caryotoides	Chamaedorea_seifrizii))	((Oenocarpus_minor	Oenocarpus_bataua)	(Sclerosperma_profizianum	(((Roystonea_regia	(Nypa_fruticans	Sabal_domingensis))	Dypsis_decaryi)	Bactris_major)))))))	Veitchia_spiralis)))	Kingia_australis);
((Calamus_caryotoides	((((Sclerosperma_profizianum	Orania_palindan)	((Reinhardtia_simplex	(Reinhardtia_latisecta	Reinhardtia_paiewonskiana))	((((Bactris_major	Attalea_speciosa)	((Elaeis_oleifera	Elaeis_guineensis)	Roystonea_regia))	(Iriartea_deltoidea	(Geonoma_undata	((Prestoea_acuminata	(Oenocarpus_minor	Oenocarpus_bataua))	((Dypsis_decaryi	Pelagodoxa_henryana)	Manicaria_saccifera)))))	(Podococcus_barteri	((Veitchia_spiralis	Hydriastele_microspadix)	(Kentiopsis_piersoniorum	(Heterospathe_cagayanensis	Dictyosperma_album)))))))	((Sabal_domingensis	(Chamaedorea_seifrizii	Phoenix_dactylifera))	Serenoa_repens))	Nypa_fruticans))	Kingia_australis);
((Calamus_caryotoides	(Chamaedorea_seifrizii	(((((Sclerosperma_profizianum	Orania_palindan)	((Reinhardtia_simplex	(((Bactris_major	Attalea_speciosa)	(Elaeis_oleifera	Elaeis_guineensis))	(Reinhardtia_latisecta	Reinhardtia_paiewonskiana)))	(((Pelagodoxa_henryana	Iriartea_deltoidea)	((Podococcus_barteri	((Heterospathe_cagayanensis	Hydriastele_microspadix)	(Kentiopsis_piersoniorum	(Veitchia_spiralis	Dictyosperma_album))))	Dypsis_decaryi))	(Prestoea_acuminata	(((Geonoma_undata	Roystonea_regia)	Manicaria_saccifera)	(Oenocarpus_minor	Oenocarpus_bataua))))))	(Phoenix_dactylifera	Serenoa_repens))	Sabal_domingensis)	Nypa_fruticans)))	Kingia_australis);
((Roystonea_regia	(Chamaedorea_seifrizii	(((Serenoa_repens	(((Dypsis_decaryi	Iriartea_deltoidea)	Phoenix_dactylifera)	((((Sclerosperma_profizianum	Orania_palindan)	Podococcus_barteri)	(((Bactris_major	Attalea_speciosa)	(Elaeis_oleifera	Elaeis_guineensis))	((Reinhardtia_latisecta	Reinhardtia_paiewonskiana)	Reinhardtia_simplex)))	(((Hydriastele_microspadix	(Kentiopsis_piersoniorum	(Veitchia_spiralis	(Heterospathe_cagayanensis	Dictyosperma_album))))	Pelagodoxa_henryana)	Manicaria_saccifera))))	(((Calamus_caryotoides	Nypa_fruticans)	((Prestoea_acuminata	Oenocarpus_minor)	Oenocarpus_bataua))	Geonoma_undata))	Sabal_domingensis)))	Kingia_australis);
((Calamus_caryotoides	(Nypa_fruticans	((((Roystonea_regia	((Iriartea_deltoidea	Oenocarpus_minor)	(((((Oenocarpus_bataua	Geonoma_undata)	(Bactris_major	Attalea_speciosa))	(Elaeis_oleifera	Elaeis_guineensis))	((Reinhardtia_latisecta	Reinhardtia_paiewonskiana)	Reinhardtia_simplex))	Prestoea_acuminata)))	((Podococcus_barteri	(Hydriastele_microspadix	(Kentiopsis_piersoniorum	(Veitchia_spiralis	(Heterospathe_cagayanensis	Dictyosperma_album)))))	((Dypsis_decaryi	Pelagodoxa_henryana)	Manicaria_saccifera)))	(Sclerosperma_profizianum	((Phoenix_dactylifera	(Orania_palindan	Sabal_domingensis))	Serenoa_repens)))	Chamaedorea_seifrizii)))	Kingia_australis);
((Calamus_caryotoides	((Chamaedorea_seifrizii	((((((((Bactris_major	Attalea_speciosa)	Iriartea_deltoidea)	Prestoea_acuminata)	(Elaeis_oleifera	Elaeis_guineensis))	((Reinhardtia_latisecta	Reinhardtia_paiewonskiana)	Reinhardtia_simplex))	((Podococcus_barteri	((Heterospathe_cagayanensis	Hydriastele_microspadix)	(Kentiopsis_piersoniorum	(Veitchia_spiralis	Dictyosperma_album))))	((Dypsis_decaryi	Pelagodoxa_henryana)	((Oenocarpus_bataua	((Roystonea_regia	Oenocarpus_minor)	Geonoma_undata))	Manicaria_saccifera))))	((Orania_palindan	Sclerosperma_profizianum)	(Phoenix_dactylifera	Sabal_domingensis)))	Serenoa_repens))	Nypa_fruticans))	Kingia_australis);
((Calamus_caryotoides	((((((Iriartea_deltoidea	(((Roystonea_regia	Pelagodoxa_henryana)	Manicaria_saccifera)	(Podococcus_barteri	((Dictyosperma_album	(Kentiopsis_piersoniorum	Heterospathe_cagayanensis))	((Dypsis_decaryi	Hydriastele_microspadix)	Veitchia_spiralis)))))	((Oenocarpus_minor	Prestoea_acuminata)	Oenocarpus_bataua))	((Elaeis_oleifera	Elaeis_guineensis)	(((Reinhardtia_latisecta	Reinhardtia_paiewonskiana)	Reinhardtia_simplex)	(Bactris_major	Attalea_speciosa))))	(Geonoma_undata	Chamaedorea_seifrizii))	(Nypa_fruticans	Sabal_domingensis))	(Sclerosperma_profizianum	(Orania_palindan	(Phoenix_dactylifera	Serenoa_repens)))))	Kingia_australis);
((Veitchia_spiralis	((Kentiopsis_piersoniorum	(((Dypsis_decaryi	Pelagodoxa_henryana)	(((((Elaeis_oleifera	Elaeis_guineensis)	(((Reinhardtia_latisecta	Reinhardtia_paiewonskiana)	Reinhardtia_simplex)	(Iriartea_deltoidea	Attalea_speciosa)))	Phoenix_dactylifera)	((Orania_palindan	Podococcus_barteri)	(((((Calamus_caryotoides	(Geonoma_undata	(Roystonea_regia	Chamaedorea_seifrizii)))	Sclerosperma_profizianum)	((Oenocarpus_minor	Prestoea_acuminata)	Oenocarpus_bataua))	((Nypa_fruticans	Sabal_domingensis)	Bactris_major))	Serenoa_repens)))	Manicaria_saccifera))	Hydriastele_microspadix))	(Dictyosperma_album	Heterospathe_cagayanensis)))	Kingia_australis);
((((Dypsis_decaryi	Podococcus_barteri)	((Serenoa_repens	((((Oenocarpus_bataua	((Chamaedorea_seifrizii	Geonoma_undata)	(Roystonea_regia	(Oenocarpus_minor	(Phoenix_dactylifera	Bactris_major)))))	(Calamus_caryotoides	((Sabal_domingensis	Nypa_fruticans)	Sclerosperma_profizianum)))	Prestoea_acuminata)	((Iriartea_deltoidea	(Manicaria_saccifera	Pelagodoxa_henryana))	((Elaeis_oleifera	Elaeis_guineensis)	(((Reinhardtia_latisecta	Reinhardtia_paiewonskiana)	Reinhardtia_simplex)	Attalea_speciosa)))))	Orania_palindan))	(Hydriastele_microspadix	(((Dictyosperma_album	Heterospathe_cagayanensis)	Veitchia_spiralis)	Kentiopsis_piersoniorum)))	Kingia_australis);
(((((Manicaria_saccifera	Pelagodoxa_henryana)	((((Prestoea_acuminata	(Oenocarpus_minor	Oenocarpus_bataua))	((Chamaedorea_seifrizii	Roystonea_regia)	Geonoma_undata))	(((((Phoenix_dactylifera	Bactris_major)	(Orania_palindan	Serenoa_repens))	Sabal_domingensis)	(Calamus_caryotoides	Nypa_fruticans))	Sclerosperma_profizianum))	((Elaeis_guineensis	(Elaeis_oleifera	Iriartea_deltoidea))	(((Reinhardtia_latisecta	Reinhardtia_paiewonskiana)	Reinhardtia_simplex)	Attalea_speciosa))))	Podococcus_barteri)	((Dypsis_decaryi	Hydriastele_microspadix)	(((Dictyosperma_album	Heterospathe_cagayanensis)	Veitchia_spiralis)	Kentiopsis_piersoniorum)))	Kingia_australis);
((Heterospathe_cagayanensis	((Veitchia_spiralis	(Kentiopsis_piersoniorum	((((Manicaria_saccifera	Pelagodoxa_henryana)	((((Oenocarpus_minor	Oenocarpus_bataua)	(Geonoma_undata	(Chamaedorea_seifrizii	Roystonea_regia)))	((((Serenoa_repens	(Phoenix_dactylifera	Orania_palindan))	((Nypa_fruticans	Bactris_major)	Sabal_domingensis))	Calamus_caryotoides)	Sclerosperma_profizianum))	((Elaeis_guineensis	(Elaeis_oleifera	Iriartea_deltoidea))	((((Prestoea_acuminata	Reinhardtia_latisecta)	Reinhardtia_paiewonskiana)	Reinhardtia_simplex)	Attalea_speciosa))))	(Dypsis_decaryi	Podococcus_barteri))	Hydriastele_microspadix)))	Dictyosperma_album))	Kingia_australis);
((Calamus_caryotoides	(Nypa_fruticans	(((Geonoma_undata	((Oenocarpus_bataua	(Oenocarpus_minor	Prestoea_acuminata))	(Chamaedorea_seifrizii	Roystonea_regia)))	(((Phoenix_dactylifera	(((Sclerosperma_profizianum	Orania_palindan)	Podococcus_barteri)	(((Reinhardtia_simplex	(Reinhardtia_latisecta	Reinhardtia_paiewonskiana))	Attalea_speciosa)	(Elaeis_guineensis	(Elaeis_oleifera	Iriartea_deltoidea)))))	(((Dypsis_decaryi	Pelagodoxa_henryana)	Manicaria_saccifera)	((Dictyosperma_album	Veitchia_spiralis)	((Heterospathe_cagayanensis	Hydriastele_microspadix)	Kentiopsis_piersoniorum))))	Serenoa_repens))	(Bactris_major	Sabal_domingensis))))	Kingia_australis);
((Calamus_caryotoides	(Nypa_fruticans	((Bactris_major	(Geonoma_undata	(((Oenocarpus_bataua	(Oenocarpus_minor	Prestoea_acuminata))	((((((Dypsis_decaryi	Pelagodoxa_henryana)	Manicaria_saccifera)	((Dictyosperma_album	Veitchia_spiralis)	(Heterospathe_cagayanensis	Hydriastele_microspadix)))	(Iriartea_deltoidea	(((Sclerosperma_profizianum	Orania_palindan)	Podococcus_barteri)	(((Reinhardtia_simplex	(Reinhardtia_latisecta	Reinhardtia_paiewonskiana))	Attalea_speciosa)	(Elaeis_guineensis	Elaeis_oleifera)))))	(Phoenix_dactylifera	Serenoa_repens))	(Chamaedorea_seifrizii	Roystonea_regia)))	Kentiopsis_piersoniorum)))	Sabal_domingensis)))	Kingia_australis);
((Roystonea_regia	((((((Oenocarpus_bataua	Oenocarpus_minor)	((Nypa_fruticans	Sabal_domingensis)	Bactris_major))	((((((Dypsis_decaryi	Pelagodoxa_henryana)	Manicaria_saccifera)	((Dictyosperma_album	Veitchia_spiralis)	(Heterospathe_cagayanensis	Hydriastele_microspadix)))	((Sclerosperma_profizianum	(Orania_palindan	Podococcus_barteri))	(((Reinhardtia_latisecta	Reinhardtia_paiewonskiana)	Reinhardtia_simplex)	(Attalea_speciosa	(Elaeis_guineensis	(Prestoea_acuminata	Elaeis_oleifera))))))	Iriartea_deltoidea)	(Phoenix_dactylifera	Serenoa_repens)))	(Kentiopsis_piersoniorum	Geonoma_undata))	Calamus_caryotoides)	Chamaedorea_seifrizii))	Kingia_australis);
((((((Phoenix_dactylifera	(((((Dypsis_decaryi	Pelagodoxa_henryana)	Manicaria_saccifera)	(((Veitchia_spiralis	Hydriastele_microspadix)	Kentiopsis_piersoniorum)	(Dictyosperma_album	Heterospathe_cagayanensis)))	Oenocarpus_bataua)	(((Geonoma_undata	((Prestoea_acuminata	(Oenocarpus_minor	((Elaeis_guineensis	Elaeis_oleifera)	(((Reinhardtia_latisecta	Reinhardtia_paiewonskiana)	Reinhardtia_simplex)	(Bactris_major	Attalea_speciosa)))))	Iriartea_deltoidea))	(Podococcus_barteri	(Sclerosperma_profizianum	Orania_palindan)))	Roystonea_regia)))	(Sabal_domingensis	Serenoa_repens))	Chamaedorea_seifrizii)	Nypa_fruticans)	Calamus_caryotoides)	Kingia_australis);
(((((((Phoenix_dactylifera	(((Manicaria_saccifera	(((Roystonea_regia	((Podococcus_barteri	(Sclerosperma_profizianum	Orania_palindan))	((((Oenocarpus_minor	Prestoea_acuminata)	Oenocarpus_bataua)	(Elaeis_guineensis	(Bactris_major	Elaeis_oleifera)))	(((Reinhardtia_latisecta	Reinhardtia_paiewonskiana)	Reinhardtia_simplex)	(Dypsis_decaryi	Attalea_speciosa)))))	Iriartea_deltoidea)	Geonoma_undata))	Pelagodoxa_henryana)	(((Heterospathe_cagayanensis	Hydriastele_microspadix)	Kentiopsis_piersoniorum)	(Veitchia_spiralis	Dictyosperma_album))))	Sabal_domingensis)	Serenoa_repens)	Chamaedorea_seifrizii)	Nypa_fruticans)	Calamus_caryotoides)	Kingia_australis);
(((((((Serenoa_repens	(Sabal_domingensis	Phoenix_dactylifera))	Orania_palindan)	((Attalea_speciosa	(((Iriartea_deltoidea	Reinhardtia_latisecta)	(Sclerosperma_profizianum	Reinhardtia_paiewonskiana))	((Elaeis_guineensis	Elaeis_oleifera)	(((((Kentiopsis_piersoniorum	(Dypsis_decaryi	Hydriastele_microspadix))	(Veitchia_spiralis	(Heterospathe_cagayanensis	Dictyosperma_album)))	Podococcus_barteri)	(Pelagodoxa_henryana	Manicaria_saccifera))	(((Prestoea_acuminata	Oenocarpus_bataua)	Oenocarpus_minor)	((Roystonea_regia	Bactris_major)	Geonoma_undata))))))	Reinhardtia_simplex))	Chamaedorea_seifrizii)	Nypa_fruticans)	Calamus_caryotoides)	Kingia_australis);
(((Phoenix_dactylifera	(((((Kentiopsis_piersoniorum	(Dypsis_decaryi	Hydriastele_microspadix))	(Veitchia_spiralis	(Heterospathe_cagayanensis	Dictyosperma_album)))	Podococcus_barteri)	Pelagodoxa_henryana)	((Manicaria_saccifera	Prestoea_acuminata)	(Iriartea_deltoidea	((((Chamaedorea_seifrizii	Roystonea_regia)	(Sclerosperma_profizianum	(Oenocarpus_minor	Geonoma_undata)))	(Bactris_major	Oenocarpus_bataua))	((((Reinhardtia_latisecta	Reinhardtia_paiewonskiana)	Reinhardtia_simplex)	Attalea_speciosa)	(Elaeis_guineensis	Elaeis_oleifera)))))))	(Orania_palindan	((Sabal_domingensis	(Calamus_caryotoides	Nypa_fruticans))	Serenoa_repens)))	Kingia_australis);
(((((Prestoea_acuminata	(Oenocarpus_minor	Oenocarpus_bataua))	(((Reinhardtia_latisecta	Reinhardtia_paiewonskiana)	Reinhardtia_simplex)	(Bactris_major	Attalea_speciosa)))	(Iriartea_deltoidea	((((Orania_palindan	Podococcus_barteri)	Sclerosperma_profizianum)	((((Veitchia_spiralis	(Hydriastele_microspadix	(Heterospathe_cagayanensis	(Dictyosperma_album	Kentiopsis_piersoniorum))))	((Dypsis_decaryi	Pelagodoxa_henryana)	Manicaria_saccifera))	((Sabal_domingensis	Phoenix_dactylifera)	Serenoa_repens))	((Elaeis_guineensis	(Nypa_fruticans	Elaeis_oleifera))	(Chamaedorea_seifrizii	Roystonea_regia))))	Geonoma_undata)))	Calamus_caryotoides)	Kingia_australis);
((((((Reinhardtia_paiewonskiana	Reinhardtia_latisecta)	Iriartea_deltoidea)	((Bactris_major	Attalea_speciosa)	(((((Pelagodoxa_henryana	(Podococcus_barteri	((Heterospathe_cagayanensis	Hydriastele_microspadix)	((Veitchia_spiralis	Dictyosperma_album)	Kentiopsis_piersoniorum))))	Manicaria_saccifera)	(Dypsis_decaryi	Phoenix_dactylifera))	(((Serenoa_repens	Sabal_domingensis)	Nypa_fruticans)	((Prestoea_acuminata	(Oenocarpus_minor	Oenocarpus_bataua))	((Chamaedorea_seifrizii	Roystonea_regia)	Geonoma_undata))))	(Elaeis_guineensis	Elaeis_oleifera))))	(Reinhardtia_simplex	(Orania_palindan	Sclerosperma_profizianum)))	Calamus_caryotoides)	Kingia_australis);
(((((Reinhardtia_paiewonskiana	Reinhardtia_latisecta)	((Bactris_major	Attalea_speciosa)	((Oenocarpus_minor	((((Phoenix_dactylifera	Chamaedorea_seifrizii)	(Serenoa_repens	(Nypa_fruticans	Sabal_domingensis)))	(((Dypsis_decaryi	Podococcus_barteri)	((Heterospathe_cagayanensis	Dictyosperma_album)	(Kentiopsis_piersoniorum	(Hydriastele_microspadix	Veitchia_spiralis))))	(((Oenocarpus_bataua	(Pelagodoxa_henryana	Manicaria_saccifera))	Prestoea_acuminata)	Geonoma_undata)))	Iriartea_deltoidea))	(Roystonea_regia	(Elaeis_guineensis	Elaeis_oleifera)))))	(Reinhardtia_simplex	(Orania_palindan	Sclerosperma_profizianum)))	Calamus_caryotoides)	Kingia_australis);
((((Nypa_fruticans	((Hydriastele_microspadix	((Dictyosperma_album	Veitchia_spiralis)	Kentiopsis_piersoniorum))	((Prestoea_acuminata	(Oenocarpus_bataua	Oenocarpus_minor))	(((Geonoma_undata	(Chamaedorea_seifrizii	(((Pelagodoxa_henryana	Iriartea_deltoidea)	Podococcus_barteri)	(((Sclerosperma_profizianum	Orania_palindan)	(Phoenix_dactylifera	(Sabal_domingensis	Serenoa_repens)))	((Elaeis_oleifera	Elaeis_guineensis)	((Bactris_major	(Dypsis_decaryi	Attalea_speciosa))	(Reinhardtia_simplex	(Reinhardtia_paiewonskiana	Reinhardtia_latisecta))))))))	Manicaria_saccifera)	Roystonea_regia))))	Calamus_caryotoides)	Heterospathe_cagayanensis)	Kingia_australis);
(((((Dypsis_decaryi	Nypa_fruticans)	((Orania_palindan	((Sclerosperma_profizianum	(Serenoa_repens	Phoenix_dactylifera))	Sabal_domingensis))	((((Manicaria_saccifera	(Dictyosperma_album	Veitchia_spiralis))	(Chamaedorea_seifrizii	Roystonea_regia))	((Iriartea_deltoidea	(((Kentiopsis_piersoniorum	((Prestoea_acuminata	(Oenocarpus_bataua	Oenocarpus_minor))	(((Elaeis_oleifera	Elaeis_guineensis)	(Reinhardtia_simplex	(Reinhardtia_paiewonskiana	Reinhardtia_latisecta)))	(Bactris_major	Attalea_speciosa))))	Podococcus_barteri)	Geonoma_undata))	Hydriastele_microspadix))	Pelagodoxa_henryana)))	Calamus_caryotoides)	Heterospathe_cagayanensis)	Kingia_australis);
((((Nypa_fruticans	((Sclerosperma_profizianum	(Orania_palindan	(Serenoa_repens	(Sabal_domingensis	Phoenix_dactylifera))))	((((Prestoea_acuminata	(Oenocarpus_bataua	Oenocarpus_minor))	(Geonoma_undata	(((Elaeis_oleifera	Elaeis_guineensis)	(Podococcus_barteri	(Chamaedorea_seifrizii	Roystonea_regia)))	((Bactris_major	Attalea_speciosa)	(Kentiopsis_piersoniorum	(Reinhardtia_simplex	(Reinhardtia_paiewonskiana	Reinhardtia_latisecta)))))))	Iriartea_deltoidea)	((Pelagodoxa_henryana	Manicaria_saccifera)	(Veitchia_spiralis	((Heterospathe_cagayanensis	Hydriastele_microspadix)	Dictyosperma_album))))))	Dypsis_decaryi)	Calamus_caryotoides)	Kingia_australis);
(((((Dypsis_decaryi	Nypa_fruticans)	(((((((Iriartea_deltoidea	Attalea_speciosa)	((Reinhardtia_simplex	(Reinhardtia_paiewonskiana	Reinhardtia_latisecta))	(Phoenix_dactylifera	((Orania_palindan	Serenoa_repens)	Sabal_domingensis))))	((Prestoea_acuminata	(Elaeis_oleifera	Elaeis_guineensis))	((Manicaria_saccifera	(Podococcus_barteri	((Veitchia_spiralis	(Heterospathe_cagayanensis	Dictyosperma_album))	(Kentiopsis_piersoniorum	Hydriastele_microspadix))))	Pelagodoxa_henryana)))	((Chamaedorea_seifrizii	Roystonea_regia)	Bactris_major))	Oenocarpus_minor)	Geonoma_undata)	Oenocarpus_bataua))	Sclerosperma_profizianum)	Calamus_caryotoides)	Kingia_australis);
((((((Phoenix_dactylifera	(Serenoa_repens	Sabal_domingensis))	(((Podococcus_barteri	(((Veitchia_spiralis	Dictyosperma_album)	Heterospathe_cagayanensis)	(Kentiopsis_piersoniorum	Hydriastele_microspadix)))	((Dypsis_decaryi	Pelagodoxa_henryana)	Manicaria_saccifera))	((Iriartea_deltoidea	(((Prestoea_acuminata	Oenocarpus_minor)	Oenocarpus_bataua)	(Geonoma_undata	((Bactris_major	Attalea_speciosa)	(Reinhardtia_simplex	(Reinhardtia_paiewonskiana	Reinhardtia_latisecta))))))	((Chamaedorea_seifrizii	Roystonea_regia)	(Elaeis_oleifera	Elaeis_guineensis)))))	(Orania_palindan	Sclerosperma_profizianum))	Nypa_fruticans)	Calamus_caryotoides)	Kingia_australis);
(((Nypa_fruticans	((Chamaedorea_seifrizii	(Roystonea_regia	(((Prestoea_acuminata	(Oenocarpus_minor	Oenocarpus_bataua))	Geonoma_undata)	((Serenoa_repens	Phoenix_dactylifera)	(((((Dictyosperma_album	Heterospathe_cagayanensis)	Kentiopsis_piersoniorum)	(Veitchia_spiralis	(Dypsis_decaryi	Hydriastele_microspadix)))	(Pelagodoxa_henryana	Manicaria_saccifera))	(((Orania_palindan	Sclerosperma_profizianum)	Podococcus_barteri)	(Iriartea_deltoidea	((Reinhardtia_simplex	(Reinhardtia_paiewonskiana	Reinhardtia_latisecta))	((Elaeis_oleifera	Elaeis_guineensis)	(Bactris_major	Attalea_speciosa))))))))))	Sabal_domingensis))	Calamus_caryotoides)	Kingia_australis);
((((Dypsis_decaryi	Nypa_fruticans)	(((((((Veitchia_spiralis	Dictyosperma_album)	Kentiopsis_piersoniorum)	(Heterospathe_cagayanensis	Hydriastele_microspadix))	(Pelagodoxa_henryana	Manicaria_saccifera))	((Roystonea_regia	Chamaedorea_seifrizii)	(((Geonoma_undata	(Oenocarpus_minor	(((Elaeis_oleifera	Elaeis_guineensis)	((Bactris_major	Attalea_speciosa)	(Reinhardtia_simplex	(Reinhardtia_paiewonskiana	Reinhardtia_latisecta))))	Iriartea_deltoidea)))	Prestoea_acuminata)	Oenocarpus_bataua)))	((Serenoa_repens	Phoenix_dactylifera)	Sabal_domingensis))	((Orania_palindan	Sclerosperma_profizianum)	Podococcus_barteri)))	Calamus_caryotoides)	Kingia_australis);
(((Nypa_fruticans	((Sclerosperma_profizianum	(((((((Veitchia_spiralis	(Heterospathe_cagayanensis	Dictyosperma_album))	Kentiopsis_piersoniorum)	Hydriastele_microspadix)	((Dypsis_decaryi	Pelagodoxa_henryana)	Manicaria_saccifera))	(((Iriartea_deltoidea	((Elaeis_oleifera	Elaeis_guineensis)	((Podococcus_barteri	(Roystonea_regia	Chamaedorea_seifrizii))	(Attalea_speciosa	(Reinhardtia_simplex	(Reinhardtia_paiewonskiana	Reinhardtia_latisecta))))))	((Prestoea_acuminata	Oenocarpus_minor)	Oenocarpus_bataua))	Geonoma_undata))	((Sabal_domingensis	Phoenix_dactylifera)	Bactris_major))	Serenoa_repens))	Orania_palindan))	Calamus_caryotoides)	Kingia_australis);
(((Nypa_fruticans	(((Sclerosperma_profizianum	Podococcus_barteri)	Orania_palindan)	(((((Roystonea_regia	Chamaedorea_seifrizii)	((Sabal_domingensis	Phoenix_dactylifera)	Bactris_major))	((Geonoma_undata	((((Reinhardtia_simplex	(Reinhardtia_paiewonskiana	Reinhardtia_latisecta))	Attalea_speciosa)	(Elaeis_oleifera	Elaeis_guineensis))	((Prestoea_acuminata	Oenocarpus_minor)	Oenocarpus_bataua)))	Iriartea_deltoidea))	((((Veitchia_spiralis	Dictyosperma_album)	Kentiopsis_piersoniorum)	(Heterospathe_cagayanensis	Hydriastele_microspadix))	((Dypsis_decaryi	Pelagodoxa_henryana)	Manicaria_saccifera)))	Serenoa_repens)))	Calamus_caryotoides)	Kingia_australis);
((Roystonea_regia	(Chamaedorea_seifrizii	(((Iriartea_deltoidea	(((((Veitchia_spiralis	(Heterospathe_cagayanensis	Dictyosperma_album))	(Kentiopsis_piersoniorum	(Dypsis_decaryi	Hydriastele_microspadix)))	(Pelagodoxa_henryana	Manicaria_saccifera))	((Orania_palindan	Sclerosperma_profizianum)	Podococcus_barteri))	Prestoea_acuminata))	((((Reinhardtia_simplex	(Reinhardtia_paiewonskiana	Reinhardtia_latisecta))	Attalea_speciosa)	(Elaeis_oleifera	Elaeis_guineensis))	(Phoenix_dactylifera	Serenoa_repens)))	(Bactris_major	((Geonoma_undata	((Oenocarpus_minor	Oenocarpus_bataua)	(Calamus_caryotoides	Nypa_fruticans)))	Sabal_domingensis)))))	Kingia_australis);
((Calamus_caryotoides	((((Serenoa_repens	((Chamaedorea_seifrizii	(Sabal_domingensis	Phoenix_dactylifera))	Bactris_major))	(Geonoma_undata	(Iriartea_deltoidea	((((Elaeis_guineensis	Elaeis_oleifera)	(Orania_palindan	(Attalea_speciosa	(Reinhardtia_simplex	(Reinhardtia_latisecta	Reinhardtia_paiewonskiana)))))	Roystonea_regia)	Sclerosperma_profizianum))))	((Oenocarpus_bataua	(Oenocarpus_minor	((Pelagodoxa_henryana	Manicaria_saccifera)	(Podococcus_barteri	((Kentiopsis_piersoniorum	(Dictyosperma_album	Veitchia_spiralis))	(Heterospathe_cagayanensis	Hydriastele_microspadix))))))	Prestoea_acuminata))	(Dypsis_decaryi	Nypa_fruticans)))	Kingia_australis);
((Calamus_caryotoides	((((Oenocarpus_bataua	Oenocarpus_minor)	((((Chamaedorea_seifrizii	(Sabal_domingensis	Phoenix_dactylifera))	Bactris_major)	(((Manicaria_saccifera	(Pelagodoxa_henryana	Dypsis_decaryi))	(((Kentiopsis_piersoniorum	((Heterospathe_cagayanensis	Dictyosperma_album)	Veitchia_spiralis))	Hydriastele_microspadix)	Podococcus_barteri))	(Serenoa_repens	((Elaeis_guineensis	Elaeis_oleifera)	(Prestoea_acuminata	((Reinhardtia_latisecta	Reinhardtia_paiewonskiana)	((Iriartea_deltoidea	Attalea_speciosa)	(Orania_palindan	Reinhardtia_simplex))))))))	(Roystonea_regia	Geonoma_undata)))	Sclerosperma_profizianum)	Nypa_fruticans))	Kingia_australis);
((Calamus_caryotoides	((((((((Reinhardtia_simplex	(Reinhardtia_latisecta	Reinhardtia_paiewonskiana))	(Attalea_speciosa	(Elaeis_guineensis	Elaeis_oleifera)))	(Prestoea_acuminata	(Oenocarpus_bataua	Oenocarpus_minor)))	((Sabal_domingensis	Phoenix_dactylifera)	(Bactris_major	Chamaedorea_seifrizii)))	((Roystonea_regia	(Iriartea_deltoidea	(Geonoma_undata	((Manicaria_saccifera	(Pelagodoxa_henryana	Dypsis_decaryi))	((Kentiopsis_piersoniorum	(Heterospathe_cagayanensis	Dictyosperma_album))	(Veitchia_spiralis	Hydriastele_microspadix))))))	(Orania_palindan	Podococcus_barteri)))	Serenoa_repens)	Sclerosperma_profizianum)	Nypa_fruticans))	Kingia_australis);
((Calamus_caryotoides	(((Serenoa_repens	(Dypsis_decaryi	((Sabal_domingensis	Phoenix_dactylifera)	Chamaedorea_seifrizii)))	((Orania_palindan	((((Pelagodoxa_henryana	Roystonea_regia)	Manicaria_saccifera)	((((((Reinhardtia_simplex	(Reinhardtia_latisecta	Reinhardtia_paiewonskiana))	((Bactris_major	Attalea_speciosa)	(Elaeis_guineensis	Elaeis_oleifera)))	(Prestoea_acuminata	(Oenocarpus_bataua	Oenocarpus_minor)))	Geonoma_undata)	Podococcus_barteri)	Sclerosperma_profizianum))	(Kentiopsis_piersoniorum	(((Heterospathe_cagayanensis	Dictyosperma_album)	Veitchia_spiralis)	Hydriastele_microspadix))))	Iriartea_deltoidea))	Nypa_fruticans))	Kingia_australis);
((Calamus_caryotoides	(((((Orania_palindan	(Sabal_domingensis	(Iriartea_deltoidea	(Phoenix_dactylifera	Serenoa_repens))))	((((Manicaria_saccifera	(Podococcus_barteri	(Kentiopsis_piersoniorum	(((Heterospathe_cagayanensis	Dictyosperma_album)	Veitchia_spiralis)	Hydriastele_microspadix))))	(Dypsis_decaryi	Pelagodoxa_henryana))	Prestoea_acuminata)	((Reinhardtia_simplex	(Reinhardtia_latisecta	Reinhardtia_paiewonskiana))	(Attalea_speciosa	(Elaeis_guineensis	Elaeis_oleifera)))))	((Sclerosperma_profizianum	(Bactris_major	Roystonea_regia))	((Oenocarpus_bataua	Oenocarpus_minor)	Geonoma_undata)))	Chamaedorea_seifrizii)	Nypa_fruticans))	Kingia_australis);
((Calamus_caryotoides	(((Orania_palindan	(((((Roystonea_regia	Chamaedorea_seifrizii)	(Phoenix_dactylifera	Bactris_major))	Sabal_domingensis)	((((Prestoea_acuminata	((Elaeis_guineensis	Elaeis_oleifera)	((Reinhardtia_simplex	(Reinhardtia_latisecta	Reinhardtia_paiewonskiana))	Attalea_speciosa)))	Geonoma_undata)	(Oenocarpus_bataua	Oenocarpus_minor))	(Iriartea_deltoidea	((Pelagodoxa_henryana	Manicaria_saccifera)	(Podococcus_barteri	(((Heterospathe_cagayanensis	Dictyosperma_album)	Veitchia_spiralis)	(Hydriastele_microspadix	Kentiopsis_piersoniorum)))))))	Sclerosperma_profizianum))	Serenoa_repens)	(Dypsis_decaryi	Nypa_fruticans)))	Kingia_australis);
((Calamus_caryotoides	((((Roystonea_regia	Chamaedorea_seifrizii)	((Sabal_domingensis	Phoenix_dactylifera)	Bactris_major))	(Oenocarpus_minor	(Sclerosperma_profizianum	(Oenocarpus_bataua	(Geonoma_undata	(Serenoa_repens	(((Prestoea_acuminata	(Iriartea_deltoidea	(((Elaeis_guineensis	Elaeis_oleifera)	((Reinhardtia_simplex	(Reinhardtia_latisecta	Reinhardtia_paiewonskiana))	Attalea_speciosa))	(Orania_palindan	Podococcus_barteri))))	(((Heterospathe_cagayanensis	Dictyosperma_album)	((Veitchia_spiralis	Hydriastele_microspadix)	Kentiopsis_piersoniorum))	Manicaria_saccifera))	(Dypsis_decaryi	Pelagodoxa_henryana))))))))	Nypa_fruticans))	Kingia_australis);
((Calamus_caryotoides	((((((Oenocarpus_minor	(Roystonea_regia	Chamaedorea_seifrizii))	(Serenoa_repens	((((((Orania_palindan	Podococcus_barteri)	((Elaeis_guineensis	Elaeis_oleifera)	((Reinhardtia_simplex	(Reinhardtia_latisecta	Reinhardtia_paiewonskiana))	Attalea_speciosa)))	((Manicaria_saccifera	Pelagodoxa_henryana)	((Veitchia_spiralis	(Heterospathe_cagayanensis	Dictyosperma_album))	((Dypsis_decaryi	Hydriastele_microspadix)	Kentiopsis_piersoniorum))))	((Sabal_domingensis	Phoenix_dactylifera)	Bactris_major))	Iriartea_deltoidea)	Prestoea_acuminata)))	Geonoma_undata)	Oenocarpus_bataua)	Sclerosperma_profizianum)	Nypa_fruticans))	Kingia_australis);
((Calamus_caryotoides	(((((((Manicaria_saccifera	(Dypsis_decaryi	Pelagodoxa_henryana))	(Podococcus_barteri	((Hydriastele_microspadix	(Veitchia_spiralis	(Heterospathe_cagayanensis	Dictyosperma_album)))	Kentiopsis_piersoniorum)))	((((((Elaeis_guineensis	Elaeis_oleifera)	Iriartea_deltoidea)	Attalea_speciosa)	((Reinhardtia_latisecta	Reinhardtia_paiewonskiana)	(Orania_palindan	Reinhardtia_simplex)))	Prestoea_acuminata)	((Serenoa_repens	Sabal_domingensis)	(Phoenix_dactylifera	Bactris_major))))	(Oenocarpus_bataua	(Oenocarpus_minor	(Chamaedorea_seifrizii	Geonoma_undata))))	Roystonea_regia)	Sclerosperma_profizianum)	Nypa_fruticans))	Kingia_australis);
((Calamus_caryotoides	(((((((((((Attalea_speciosa	((Reinhardtia_latisecta	Reinhardtia_paiewonskiana)	Reinhardtia_simplex))	(Elaeis_guineensis	Elaeis_oleifera))	Iriartea_deltoidea)	Prestoea_acuminata)	((Serenoa_repens	(Phoenix_dactylifera	Sabal_domingensis))	((Manicaria_saccifera	Pelagodoxa_henryana)	(Orania_palindan	(Podococcus_barteri	(((Dypsis_decaryi	Veitchia_spiralis)	(Heterospathe_cagayanensis	Dictyosperma_album))	(Kentiopsis_piersoniorum	Hydriastele_microspadix)))))))	Bactris_major)	Sclerosperma_profizianum)	(Oenocarpus_bataua	Oenocarpus_minor))	(Chamaedorea_seifrizii	Roystonea_regia))	Geonoma_undata)	Nypa_fruticans))	Kingia_australis);
((Calamus_caryotoides	(((Nypa_fruticans	Sabal_domingensis)	(Orania_palindan	Sclerosperma_profizianum))	(((Chamaedorea_seifrizii	(Bactris_major	Phoenix_dactylifera))	((((Iriartea_deltoidea	(Geonoma_undata	((Attalea_speciosa	(Reinhardtia_simplex	(Reinhardtia_paiewonskiana	Reinhardtia_latisecta)))	(Prestoea_acuminata	(Oenocarpus_bataua	Oenocarpus_minor)))))	Roystonea_regia)	((Manicaria_saccifera	((Kentiopsis_piersoniorum	((Dypsis_decaryi	Hydriastele_microspadix)	(Veitchia_spiralis	(Heterospathe_cagayanensis	Dictyosperma_album))))	Podococcus_barteri))	Pelagodoxa_henryana))	(Elaeis_oleifera	Elaeis_guineensis)))	Serenoa_repens)))	Kingia_australis);
(((((Heterospathe_cagayanensis	Hydriastele_microspadix)	Kentiopsis_piersoniorum)	(Veitchia_spiralis	Dictyosperma_album))	(Podococcus_barteri	(Dypsis_decaryi	((((Bactris_major	Phoenix_dactylifera)	(Pelagodoxa_henryana	Manicaria_saccifera))	((Prestoea_acuminata	Iriartea_deltoidea)	((Elaeis_oleifera	Elaeis_guineensis)	((Reinhardtia_simplex	(Reinhardtia_paiewonskiana	Reinhardtia_latisecta))	Attalea_speciosa))))	((Orania_palindan	Serenoa_repens)	((((Oenocarpus_bataua	Geonoma_undata)	Roystonea_regia)	(Oenocarpus_minor	Chamaedorea_seifrizii))	((Calamus_caryotoides	(Nypa_fruticans	Sabal_domingensis))	Sclerosperma_profizianum)))))))	Kingia_australis);
((Heterospathe_cagayanensis	(Dictyosperma_album	((((Manicaria_saccifera	(Dypsis_decaryi	Pelagodoxa_henryana))	(Geonoma_undata	(((((Iriartea_deltoidea	Elaeis_oleifera)	Elaeis_guineensis)	((Reinhardtia_simplex	(Reinhardtia_paiewonskiana	Reinhardtia_latisecta))	Attalea_speciosa))	((Oenocarpus_bataua	Prestoea_acuminata)	Oenocarpus_minor))	((((Podococcus_barteri	(Orania_palindan	Sclerosperma_profizianum))	(Calamus_caryotoides	Nypa_fruticans))	(((Bactris_major	Phoenix_dactylifera)	Serenoa_repens)	Sabal_domingensis))	(Chamaedorea_seifrizii	Roystonea_regia)))))	(Hydriastele_microspadix	Kentiopsis_piersoniorum))	Veitchia_spiralis)))	Kingia_australis);
((Veitchia_spiralis	(Dictyosperma_album	((((Manicaria_saccifera	((Calamus_caryotoides	((((Geonoma_undata	((Orania_palindan	((Reinhardtia_simplex	(Reinhardtia_paiewonskiana	Reinhardtia_latisecta))	Attalea_speciosa))	((Iriartea_deltoidea	((Chamaedorea_seifrizii	Roystonea_regia)	Elaeis_oleifera))	Elaeis_guineensis)))	(Oenocarpus_bataua	(Prestoea_acuminata	Oenocarpus_minor)))	(Serenoa_repens	(Sabal_domingensis	(Bactris_major	Phoenix_dactylifera))))	(Nypa_fruticans	Podococcus_barteri)))	Sclerosperma_profizianum))	(Dypsis_decaryi	Pelagodoxa_henryana))	(Heterospathe_cagayanensis	Hydriastele_microspadix))	Kentiopsis_piersoniorum)))	Kingia_australis);
((Calamus_caryotoides	(Sabal_domingensis	((Nypa_fruticans	Sclerosperma_profizianum)	(Serenoa_repens	(((((Manicaria_saccifera	(Dypsis_decaryi	Pelagodoxa_henryana))	(((Heterospathe_cagayanensis	Hydriastele_microspadix)	(Veitchia_spiralis	Dictyosperma_album))	Kentiopsis_piersoniorum))	(((((Reinhardtia_simplex	(Reinhardtia_paiewonskiana	Reinhardtia_latisecta))	Attalea_speciosa)	(Elaeis_guineensis	Elaeis_oleifera))	Iriartea_deltoidea)	Prestoea_acuminata))	((Phoenix_dactylifera	((Chamaedorea_seifrizii	Roystonea_regia)	(Bactris_major	(Geonoma_undata	(Oenocarpus_minor	Oenocarpus_bataua)))))	Podococcus_barteri))	Orania_palindan)))))	Kingia_australis);
((Calamus_caryotoides	((((Phoenix_dactylifera	(Chamaedorea_seifrizii	Roystonea_regia))	((((Reinhardtia_simplex	(Reinhardtia_paiewonskiana	Reinhardtia_latisecta))	Attalea_speciosa)	(Elaeis_guineensis	Elaeis_oleifera))	(Prestoea_acuminata	(Oenocarpus_minor	Oenocarpus_bataua))))	(Bactris_major	((Geonoma_undata	((Manicaria_saccifera	Pelagodoxa_henryana)	(Podococcus_barteri	((Veitchia_spiralis	(Heterospathe_cagayanensis	Dictyosperma_album))	(Kentiopsis_piersoniorum	(Dypsis_decaryi	Hydriastele_microspadix))))))	Iriartea_deltoidea)))	((Nypa_fruticans	(Orania_palindan	Sabal_domingensis))	(Serenoa_repens	Sclerosperma_profizianum))))	Kingia_australis);
((Calamus_caryotoides	((Chamaedorea_seifrizii	(((((Reinhardtia_simplex	(Reinhardtia_paiewonskiana	Reinhardtia_latisecta))	Attalea_speciosa)	(Roystonea_regia	(Elaeis_guineensis	Elaeis_oleifera)))	(Serenoa_repens	((Bactris_major	Phoenix_dactylifera)	Sabal_domingensis)))	((Manicaria_saccifera	((Orania_palindan	(Podococcus_barteri	(((Veitchia_spiralis	(Heterospathe_cagayanensis	Dictyosperma_album))	Kentiopsis_piersoniorum)	Hydriastele_microspadix)))	Sclerosperma_profizianum))	(Geonoma_undata	(Prestoea_acuminata	(Oenocarpus_bataua	((Dypsis_decaryi	Pelagodoxa_henryana)	(Iriartea_deltoidea	Oenocarpus_minor))))))))	Nypa_fruticans))	Kingia_australis);
((Calamus_caryotoides	((Chamaedorea_seifrizii	(((Roystonea_regia	Sabal_domingensis)	Geonoma_undata)	((Oenocarpus_minor	Oenocarpus_bataua)	(Prestoea_acuminata	(((Serenoa_repens	(Bactris_major	Phoenix_dactylifera))	Iriartea_deltoidea)	((((Reinhardtia_simplex	(Reinhardtia_paiewonskiana	Reinhardtia_latisecta))	Attalea_speciosa)	(Elaeis_guineensis	Elaeis_oleifera))	((Pelagodoxa_henryana	Manicaria_saccifera)	((Orania_palindan	(Podococcus_barteri	(Dypsis_decaryi	(((Kentiopsis_piersoniorum	Dictyosperma_album)	Heterospathe_cagayanensis)	(Veitchia_spiralis	Hydriastele_microspadix)))))	Sclerosperma_profizianum))))))))	Nypa_fruticans))	Kingia_australis);
((Calamus_caryotoides	((Serenoa_repens	(((((Oenocarpus_minor	Oenocarpus_bataua)	((Bactris_major	Phoenix_dactylifera)	((Chamaedorea_seifrizii	Roystonea_regia)	Sabal_domingensis)))	Geonoma_undata)	((((((Dictyosperma_album	Heterospathe_cagayanensis)	Veitchia_spiralis)	(Hydriastele_microspadix	Dypsis_decaryi))	(Podococcus_barteri	Kentiopsis_piersoniorum))	(Prestoea_acuminata	(Pelagodoxa_henryana	Manicaria_saccifera)))	((((Reinhardtia_simplex	(Reinhardtia_paiewonskiana	Reinhardtia_latisecta))	Attalea_speciosa)	(Elaeis_guineensis	Elaeis_oleifera))	Iriartea_deltoidea)))	(Orania_palindan	Sclerosperma_profizianum)))	Nypa_fruticans))	Kingia_australis);
((Calamus_caryotoides	((Sclerosperma_profizianum	(((Oenocarpus_minor	Oenocarpus_bataua)	(Geonoma_undata	(((((Reinhardtia_simplex	(Reinhardtia_paiewonskiana	Reinhardtia_latisecta))	Attalea_speciosa)	(Elaeis_guineensis	Elaeis_oleifera))	(((Iriartea_deltoidea	(Pelagodoxa_henryana	Manicaria_saccifera))	Prestoea_acuminata)	((Podococcus_barteri	(Kentiopsis_piersoniorum	(Hydriastele_microspadix	(Dypsis_decaryi	Veitchia_spiralis))))	(Dictyosperma_album	Heterospathe_cagayanensis))))	((((Bactris_major	Sabal_domingensis)	Phoenix_dactylifera)	Serenoa_repens)	Orania_palindan))))	(Chamaedorea_seifrizii	Roystonea_regia)))	Nypa_fruticans))	Kingia_australis);
((Calamus_caryotoides	(((Geonoma_undata	((Sabal_domingensis	Sclerosperma_profizianum)	(((Oenocarpus_bataua	Oenocarpus_minor)	Roystonea_regia)	((((((Manicaria_saccifera	(Pelagodoxa_henryana	Dypsis_decaryi))	Prestoea_acuminata)	(((Attalea_speciosa	((Reinhardtia_latisecta	Reinhardtia_paiewonskiana)	Reinhardtia_simplex))	(Elaeis_guineensis	Elaeis_oleifera))	(Orania_palindan	Podococcus_barteri)))	((Hydriastele_microspadix	Veitchia_spiralis)	(Heterospathe_cagayanensis	(Dictyosperma_album	Kentiopsis_piersoniorum))))	Iriartea_deltoidea)	((Bactris_major	Phoenix_dactylifera)	Serenoa_repens)))))	Chamaedorea_seifrizii)	Nypa_fruticans))	Kingia_australis);
((Calamus_caryotoides	((Sabal_domingensis	(Sclerosperma_profizianum	((Phoenix_dactylifera	((((Orania_palindan	Serenoa_repens)	((Attalea_speciosa	((Reinhardtia_latisecta	Reinhardtia_paiewonskiana)	Reinhardtia_simplex))	(Elaeis_guineensis	Elaeis_oleifera)))	(Podococcus_barteri	(((Hydriastele_microspadix	Heterospathe_cagayanensis)	(Dictyosperma_album	Veitchia_spiralis))	Kentiopsis_piersoniorum)))	((Prestoea_acuminata	(Manicaria_saccifera	(Pelagodoxa_henryana	Dypsis_decaryi)))	Iriartea_deltoidea)))	((Chamaedorea_seifrizii	(Roystonea_regia	Geonoma_undata))	((Oenocarpus_bataua	Oenocarpus_minor)	Bactris_major)))))	Nypa_fruticans))	Kingia_australis);
((((Sabal_domingensis	(Sclerosperma_profizianum	(Serenoa_repens	((((((Bactris_major	(Dypsis_decaryi	Phoenix_dactylifera))	((Attalea_speciosa	(((Reinhardtia_latisecta	Reinhardtia_paiewonskiana)	Reinhardtia_simplex)	(Elaeis_guineensis	Elaeis_oleifera)))	((Manicaria_saccifera	Pelagodoxa_henryana)	(Podococcus_barteri	((Kentiopsis_piersoniorum	((Dictyosperma_album	Heterospathe_cagayanensis)	Veitchia_spiralis))	Hydriastele_microspadix)))))	Iriartea_deltoidea)	Prestoea_acuminata)	((Geonoma_undata	(Oenocarpus_bataua	Oenocarpus_minor))	(Roystonea_regia	Chamaedorea_seifrizii)))	Orania_palindan))))	Calamus_caryotoides)	Nypa_fruticans)	Kingia_australis);
((Calamus_caryotoides	((Sabal_domingensis	(Sclerosperma_profizianum	(((((((Attalea_speciosa	Bactris_major)	Iriartea_deltoidea)	((Elaeis_guineensis	Elaeis_oleifera)	((Manicaria_saccifera	(Dypsis_decaryi	Pelagodoxa_henryana))	(Podococcus_barteri	((Kentiopsis_piersoniorum	(Dictyosperma_album	Veitchia_spiralis))	(Heterospathe_cagayanensis	Hydriastele_microspadix))))))	((Reinhardtia_latisecta	Reinhardtia_paiewonskiana)	Reinhardtia_simplex))	(Phoenix_dactylifera	Serenoa_repens))	Orania_palindan)	((Geonoma_undata	(Prestoea_acuminata	(Oenocarpus_bataua	Oenocarpus_minor)))	(Roystonea_regia	Chamaedorea_seifrizii)))))	Nypa_fruticans))	Kingia_australis);
((Calamus_caryotoides	((Sabal_domingensis	(Sclerosperma_profizianum	(((((Prestoea_acuminata	(((Reinhardtia_latisecta	Reinhardtia_paiewonskiana)	Reinhardtia_simplex)	((Elaeis_guineensis	(Elaeis_oleifera	Iriartea_deltoidea))	Attalea_speciosa)))	((Manicaria_saccifera	(Dypsis_decaryi	Pelagodoxa_henryana))	(Podococcus_barteri	((Kentiopsis_piersoniorum	(Dictyosperma_album	Veitchia_spiralis))	(Heterospathe_cagayanensis	Hydriastele_microspadix)))))	(((Bactris_major	Chamaedorea_seifrizii)	((Oenocarpus_bataua	Oenocarpus_minor)	(Roystonea_regia	Geonoma_undata)))	Phoenix_dactylifera))	Serenoa_repens)	Orania_palindan)))	Nypa_fruticans))	Kingia_australis);
((Calamus_caryotoides	((Chamaedorea_seifrizii	((Serenoa_repens	((Sclerosperma_profizianum	Orania_palindan)	Sabal_domingensis))	((((Prestoea_acuminata	(Elaeis_guineensis	((Bactris_major	Elaeis_oleifera)	Iriartea_deltoidea)))	(Attalea_speciosa	((Reinhardtia_latisecta	Reinhardtia_paiewonskiana)	Reinhardtia_simplex)))	((Manicaria_saccifera	Pelagodoxa_henryana)	((Kentiopsis_piersoniorum	(Dictyosperma_album	Veitchia_spiralis))	(Heterospathe_cagayanensis	Hydriastele_microspadix))))	(Oenocarpus_bataua	(Roystonea_regia	((Geonoma_undata	(Podococcus_barteri	(Dypsis_decaryi	Phoenix_dactylifera)))	Oenocarpus_minor))))))	Nypa_fruticans))	Kingia_australis);
(((((Veitchia_spiralis	Hydriastele_microspadix)	(Heterospathe_cagayanensis	Dictyosperma_album))	Kentiopsis_piersoniorum)	(Manicaria_saccifera	(Pelagodoxa_henryana	(((Serenoa_repens	(Sclerosperma_profizianum	(Geonoma_undata	((Oenocarpus_bataua	Oenocarpus_minor)	(Nypa_fruticans	Calamus_caryotoides)))))	(Prestoea_acuminata	(((((Bactris_major	Attalea_speciosa)	Iriartea_deltoidea)	(Reinhardtia_latisecta	(Reinhardtia_paiewonskiana	Reinhardtia_simplex)))	(Elaeis_guineensis	Elaeis_oleifera))	(Podococcus_barteri	Orania_palindan))))	(((Dypsis_decaryi	(Sabal_domingensis	Chamaedorea_seifrizii))	Roystonea_regia)	Phoenix_dactylifera)))))	Kingia_australis);
((Heterospathe_cagayanensis	(Dictyosperma_album	((Veitchia_spiralis	(Manicaria_saccifera	(Pelagodoxa_henryana	(Hydriastele_microspadix	((((Serenoa_repens	(Nypa_fruticans	Calamus_caryotoides))	Geonoma_undata)	((Phoenix_dactylifera	Sabal_domingensis)	(Chamaedorea_seifrizii	Roystonea_regia)))	(((Prestoea_acuminata	(Oenocarpus_bataua	Oenocarpus_minor))	(((Bactris_major	(Dypsis_decaryi	Attalea_speciosa))	(Kentiopsis_piersoniorum	(Reinhardtia_simplex	(Reinhardtia_latisecta	Reinhardtia_paiewonskiana))))	(Elaeis_guineensis	Elaeis_oleifera)))	(Podococcus_barteri	(Orania_palindan	Sclerosperma_profizianum))))))))	Iriartea_deltoidea)))	Kingia_australis);
((Heterospathe_cagayanensis	(Dictyosperma_album	(Veitchia_spiralis	(Hydriastele_microspadix	(((Elaeis_guineensis	Elaeis_oleifera)	(((((((Calamus_caryotoides	(Dypsis_decaryi	Chamaedorea_seifrizii))	Nypa_fruticans)	(Oenocarpus_bataua	(Oenocarpus_minor	Prestoea_acuminata)))	(Roystonea_regia	Bactris_major))	Geonoma_undata)	(Iriartea_deltoidea	(Serenoa_repens	(Sabal_domingensis	Phoenix_dactylifera))))	((Podococcus_barteri	(Orania_palindan	Sclerosperma_profizianum))	(Attalea_speciosa	(Reinhardtia_simplex	(Reinhardtia_latisecta	(Kentiopsis_piersoniorum	Reinhardtia_paiewonskiana)))))))	(Manicaria_saccifera	Pelagodoxa_henryana))))))	Kingia_australis);
((((((((((Attalea_speciosa	(Reinhardtia_simplex	(Reinhardtia_latisecta	Reinhardtia_paiewonskiana)))	(Elaeis_guineensis	Elaeis_oleifera))	(Podococcus_barteri	(Orania_palindan	Sclerosperma_profizianum)))	Prestoea_acuminata)	((Geonoma_undata	(((Roystonea_regia	Oenocarpus_minor)	(Sabal_domingensis	Bactris_major))	(Chamaedorea_seifrizii	(Nypa_fruticans	Calamus_caryotoides))))	Oenocarpus_bataua))	(Serenoa_repens	Phoenix_dactylifera))	Iriartea_deltoidea)	(Manicaria_saccifera	(Dypsis_decaryi	Pelagodoxa_henryana)))	(Kentiopsis_piersoniorum	((Dictyosperma_album	Veitchia_spiralis)	(Heterospathe_cagayanensis	Hydriastele_microspadix))))	Kingia_australis);
((((Sclerosperma_profizianum	((Oenocarpus_bataua	(Geonoma_undata	Oenocarpus_minor))	(Podococcus_barteri	(Manicaria_saccifera	((((Dictyosperma_album	Veitchia_spiralis)	((Bactris_major	Phoenix_dactylifera)	((Serenoa_repens	((Roystonea_regia	Chamaedorea_seifrizii)	(Nypa_fruticans	Sabal_domingensis)))	Orania_palindan)))	((Elaeis_guineensis	Elaeis_oleifera)	(((Reinhardtia_simplex	(Reinhardtia_paiewonskiana	Reinhardtia_latisecta))	Attalea_speciosa)	(Prestoea_acuminata	Iriartea_deltoidea))))	(Heterospathe_cagayanensis	(Dypsis_decaryi	Pelagodoxa_henryana)))))))	Calamus_caryotoides)	(Hydriastele_microspadix	Kentiopsis_piersoniorum))	Kingia_australis);
((Heterospathe_cagayanensis	(Dictyosperma_album	(Veitchia_spiralis	(((Manicaria_saccifera	(((Serenoa_repens	Phoenix_dactylifera)	Geonoma_undata)	(Iriartea_deltoidea	Pelagodoxa_henryana)))	(((((((Oenocarpus_bataua	Oenocarpus_minor)	Prestoea_acuminata)	(Elaeis_guineensis	Elaeis_oleifera))	((Reinhardtia_simplex	(Reinhardtia_paiewonskiana	Reinhardtia_latisecta))	(Bactris_major	Attalea_speciosa)))	Sabal_domingensis)	(Sclerosperma_profizianum	(Podococcus_barteri	Orania_palindan)))	(Roystonea_regia	(Calamus_caryotoides	Chamaedorea_seifrizii))))	((Kentiopsis_piersoniorum	(Dypsis_decaryi	Nypa_fruticans))	Hydriastele_microspadix)))))	Kingia_australis);
((Heterospathe_cagayanensis	(Dictyosperma_album	(Veitchia_spiralis	((Kentiopsis_piersoniorum	((((((Elaeis_guineensis	Elaeis_oleifera)	((Reinhardtia_simplex	(Reinhardtia_paiewonskiana	Reinhardtia_latisecta))	Attalea_speciosa))	(((Podococcus_barteri	Serenoa_repens)	(Nypa_fruticans	Geonoma_undata))	(Calamus_caryotoides	(((Oenocarpus_bataua	Oenocarpus_minor)	Prestoea_acuminata)	(((Bactris_major	Sabal_domingensis)	(Roystonea_regia	Chamaedorea_seifrizii))	Sclerosperma_profizianum)))))	Phoenix_dactylifera)	((Orania_palindan	(Dypsis_decaryi	Pelagodoxa_henryana))	Manicaria_saccifera))	Iriartea_deltoidea))	Hydriastele_microspadix))))	Kingia_australis);
((Heterospathe_cagayanensis	(Dictyosperma_album	((((Elaeis_guineensis	Elaeis_oleifera)	((Serenoa_repens	(((Roystonea_regia	(Bactris_major	Chamaedorea_seifrizii))	Sabal_domingensis)	Phoenix_dactylifera))	(((Orania_palindan	Podococcus_barteri)	(Iriartea_deltoidea	(Prestoea_acuminata	((Reinhardtia_simplex	(Reinhardtia_paiewonskiana	Reinhardtia_latisecta))	Attalea_speciosa))))	(((Oenocarpus_bataua	Oenocarpus_minor)	(Geonoma_undata	(Calamus_caryotoides	Nypa_fruticans)))	Sclerosperma_profizianum))))	((Dypsis_decaryi	Pelagodoxa_henryana)	Manicaria_saccifera))	((Hydriastele_microspadix	Veitchia_spiralis)	Kentiopsis_piersoniorum))))	Kingia_australis);
((Heterospathe_cagayanensis	(Dictyosperma_album	(((((Dypsis_decaryi	Pelagodoxa_henryana)	((((Elaeis_guineensis	Elaeis_oleifera)	((Reinhardtia_simplex	Orania_palindan)	((Reinhardtia_paiewonskiana	Reinhardtia_latisecta)	Attalea_speciosa)))	(((Oenocarpus_bataua	((Roystonea_regia	Chamaedorea_seifrizii)	((Sabal_domingensis	(Sclerosperma_profizianum	Serenoa_repens))	(Calamus_caryotoides	Nypa_fruticans))))	(Geonoma_undata	Oenocarpus_minor))	((Bactris_major	Phoenix_dactylifera)	Iriartea_deltoidea)))	Prestoea_acuminata))	Manicaria_saccifera)	Podococcus_barteri)	((Hydriastele_microspadix	Veitchia_spiralis)	Kentiopsis_piersoniorum))))	Kingia_australis);
((Calamus_caryotoides	(Nypa_fruticans	((Orania_palindan	Sclerosperma_profizianum)	((((((Iriartea_deltoidea	((Bactris_major	Attalea_speciosa)	((Reinhardtia_simplex	Reinhardtia_paiewonskiana)	Reinhardtia_latisecta)))	(Elaeis_guineensis	Elaeis_oleifera))	(Oenocarpus_bataua	(Oenocarpus_minor	Prestoea_acuminata)))	((Pelagodoxa_henryana	Manicaria_saccifera)	(((Heterospathe_cagayanensis	Hydriastele_microspadix)	Podococcus_barteri)	((Dictyosperma_album	Veitchia_spiralis)	Kentiopsis_piersoniorum))))	(Geonoma_undata	((Dypsis_decaryi	Phoenix_dactylifera)	(Roystonea_regia	Chamaedorea_seifrizii))))	(Sabal_domingensis	Serenoa_repens)))))	Kingia_australis);
((Calamus_caryotoides	(Nypa_fruticans	(Chamaedorea_seifrizii	(((((((Serenoa_repens	(Sabal_domingensis	Phoenix_dactylifera))	(Hydriastele_microspadix	(((Heterospathe_cagayanensis	Dictyosperma_album)	Veitchia_spiralis)	Kentiopsis_piersoniorum)))	((Dypsis_decaryi	Pelagodoxa_henryana)	Manicaria_saccifera))	(((Orania_palindan	Iriartea_deltoidea)	((((Bactris_major	Attalea_speciosa)	(Reinhardtia_simplex	(Reinhardtia_paiewonskiana	Reinhardtia_latisecta)))	(Elaeis_guineensis	Elaeis_oleifera))	Podococcus_barteri))	Prestoea_acuminata))	Geonoma_undata)	(Sclerosperma_profizianum	(Oenocarpus_bataua	Oenocarpus_minor)))	Roystonea_regia))))	Kingia_australis);
((Calamus_caryotoides	((Chamaedorea_seifrizii	((((Geonoma_undata	((((Elaeis_guineensis	Elaeis_oleifera)	(Iriartea_deltoidea	(Manicaria_saccifera	((Dypsis_decaryi	Pelagodoxa_henryana)	(((Dictyosperma_album	Veitchia_spiralis)	Kentiopsis_piersoniorum)	(Heterospathe_cagayanensis	Hydriastele_microspadix))))))	((Bactris_major	Attalea_speciosa)	((Orania_palindan	Reinhardtia_simplex)	(Reinhardtia_paiewonskiana	Reinhardtia_latisecta))))	(Serenoa_repens	Podococcus_barteri)))	(Roystonea_regia	(Prestoea_acuminata	(Oenocarpus_bataua	Oenocarpus_minor))))	Sclerosperma_profizianum)	(Sabal_domingensis	Phoenix_dactylifera)))	Nypa_fruticans))	Kingia_australis);
((Roystonea_regia	(Chamaedorea_seifrizii	(((((((Iriartea_deltoidea	Manicaria_saccifera)	(Dypsis_decaryi	Pelagodoxa_henryana))	(((Dictyosperma_album	Veitchia_spiralis)	Kentiopsis_piersoniorum)	(Heterospathe_cagayanensis	Hydriastele_microspadix)))	Nypa_fruticans)	(Serenoa_repens	(Sabal_domingensis	Phoenix_dactylifera)))	((((Geonoma_undata	((Podococcus_barteri	(Orania_palindan	Sclerosperma_profizianum))	(Elaeis_guineensis	Elaeis_oleifera)))	(Prestoea_acuminata	(Oenocarpus_bataua	Oenocarpus_minor)))	(Bactris_major	Attalea_speciosa))	(Reinhardtia_simplex	(Reinhardtia_paiewonskiana	Reinhardtia_latisecta))))	Calamus_caryotoides)))	Kingia_australis);
((Veitchia_spiralis	((Dictyosperma_album	Heterospathe_cagayanensis)	(Kentiopsis_piersoniorum	(Hydriastele_microspadix	(Dypsis_decaryi	((((((((Roystonea_regia	Chamaedorea_seifrizii)	(Sabal_domingensis	Phoenix_dactylifera))	(((Calamus_caryotoides	Nypa_fruticans)	(Geonoma_undata	(Prestoea_acuminata	(Oenocarpus_bataua	Oenocarpus_minor))))	Serenoa_repens))	(Iriartea_deltoidea	((Reinhardtia_simplex	(Reinhardtia_paiewonskiana	Reinhardtia_latisecta))	(Bactris_major	Attalea_speciosa))))	(Elaeis_guineensis	Elaeis_oleifera))	(Orania_palindan	Sclerosperma_profizianum))	(Manicaria_saccifera	Pelagodoxa_henryana))	Podococcus_barteri))))))	Kingia_australis);
((Podococcus_barteri	(((Manicaria_saccifera	Pelagodoxa_henryana)	(Orania_palindan	(Iriartea_deltoidea	(((Elaeis_guineensis	Elaeis_oleifera)	((Reinhardtia_simplex	(Reinhardtia_paiewonskiana	Reinhardtia_latisecta))	(Bactris_major	Attalea_speciosa)))	(((((Sabal_domingensis	Roystonea_regia)	(Geonoma_undata	(Sclerosperma_profizianum	(((Dypsis_decaryi	Nypa_fruticans)	Chamaedorea_seifrizii)	Calamus_caryotoides))))	(Oenocarpus_bataua	Oenocarpus_minor))	Prestoea_acuminata)	(Serenoa_repens	Phoenix_dactylifera))))))	(Kentiopsis_piersoniorum	(Hydriastele_microspadix	(Veitchia_spiralis	(Heterospathe_cagayanensis	Dictyosperma_album))))))	Kingia_australis);
((Calamus_caryotoides	(((((Geonoma_undata	Oenocarpus_bataua)	(((Iriartea_deltoidea	Oenocarpus_minor)	((Chamaedorea_seifrizii	Roystonea_regia)	Phoenix_dactylifera))	((((Kentiopsis_piersoniorum	((Heterospathe_cagayanensis	Hydriastele_microspadix)	(Veitchia_spiralis	Dictyosperma_album)))	Podococcus_barteri)	(Manicaria_saccifera	(Dypsis_decaryi	Pelagodoxa_henryana)))	((Elaeis_guineensis	Elaeis_oleifera)	((Reinhardtia_simplex	(Reinhardtia_paiewonskiana	Reinhardtia_latisecta))	(Bactris_major	Attalea_speciosa))))))	Prestoea_acuminata)	Sclerosperma_profizianum)	(((Sabal_domingensis	Nypa_fruticans)	Serenoa_repens)	Orania_palindan)))	Kingia_australis);
((Calamus_caryotoides	(((Serenoa_repens	((Geonoma_undata	((Elaeis_guineensis	Elaeis_oleifera)	((Reinhardtia_simplex	(Reinhardtia_paiewonskiana	Reinhardtia_latisecta))	(Bactris_major	Attalea_speciosa))))	(((((Sabal_domingensis	Nypa_fruticans)	Phoenix_dactylifera)	(Chamaedorea_seifrizii	Roystonea_regia))	Oenocarpus_minor)	(((((Heterospathe_cagayanensis	Hydriastele_microspadix)	(Dictyosperma_album	(Veitchia_spiralis	Kentiopsis_piersoniorum)))	(Manicaria_saccifera	(Dypsis_decaryi	Pelagodoxa_henryana)))	((Podococcus_barteri	Orania_palindan)	Sclerosperma_profizianum))	Prestoea_acuminata))))	Iriartea_deltoidea)	Oenocarpus_bataua))	Kingia_australis);
((Calamus_caryotoides	((((Elaeis_guineensis	Elaeis_oleifera)	((Hydriastele_microspadix	(Kentiopsis_piersoniorum	((Heterospathe_cagayanensis	Dictyosperma_album)	Veitchia_spiralis)))	(Manicaria_saccifera	Pelagodoxa_henryana)))	(((Iriartea_deltoidea	((Oenocarpus_bataua	(Prestoea_acuminata	Oenocarpus_minor))	((Reinhardtia_simplex	(Reinhardtia_paiewonskiana	Reinhardtia_latisecta))	(Bactris_major	Attalea_speciosa))))	Geonoma_undata)	((Sabal_domingensis	Nypa_fruticans)	((Dypsis_decaryi	Phoenix_dactylifera)	(Chamaedorea_seifrizii	Roystonea_regia)))))	(((Podococcus_barteri	Orania_palindan)	Sclerosperma_profizianum)	Serenoa_repens)))	Kingia_australis);
(((((((Phoenix_dactylifera	Roystonea_regia)	Serenoa_repens)	Sabal_domingensis)	(Orania_palindan	(((Manicaria_saccifera	(Dypsis_decaryi	Pelagodoxa_henryana))	(((Oenocarpus_bataua	(Prestoea_acuminata	Oenocarpus_minor))	(Podococcus_barteri	(((((Elaeis_guineensis	Elaeis_oleifera)	(Reinhardtia_simplex	(Reinhardtia_paiewonskiana	Reinhardtia_latisecta)))	(Bactris_major	Attalea_speciosa))	Geonoma_undata)	Iriartea_deltoidea)))	(Hydriastele_microspadix	(Kentiopsis_piersoniorum	((Heterospathe_cagayanensis	Dictyosperma_album)	Veitchia_spiralis)))))	Sclerosperma_profizianum)))	Chamaedorea_seifrizii)	(Nypa_fruticans	Calamus_caryotoides))	Kingia_australis);
(((Nypa_fruticans	((((Orania_palindan	Sclerosperma_profizianum)	((Phoenix_dactylifera	Serenoa_repens)	Sabal_domingensis))	((((Elaeis_guineensis	Elaeis_oleifera)	(Reinhardtia_simplex	(Reinhardtia_paiewonskiana	Reinhardtia_latisecta)))	(Bactris_major	Attalea_speciosa))	(Manicaria_saccifera	(((Geonoma_undata	(Iriartea_deltoidea	((Dypsis_decaryi	Pelagodoxa_henryana)	(Podococcus_barteri	((Heterospathe_cagayanensis	Hydriastele_microspadix)	(Kentiopsis_piersoniorum	(Dictyosperma_album	Veitchia_spiralis)))))))	Roystonea_regia)	(Oenocarpus_bataua	(Prestoea_acuminata	Oenocarpus_minor))))))	Chamaedorea_seifrizii))	Calamus_caryotoides)	Kingia_australis);
(((Nypa_fruticans	((Oenocarpus_minor	((Geonoma_undata	(Phoenix_dactylifera	(((((Podococcus_barteri	(Prestoea_acuminata	(Iriartea_deltoidea	(Dypsis_decaryi	Pelagodoxa_henryana))))	(((Heterospathe_cagayanensis	Hydriastele_microspadix)	(Kentiopsis_piersoniorum	(Dictyosperma_album	Veitchia_spiralis)))	Manicaria_saccifera))	((Elaeis_guineensis	Elaeis_oleifera)	(Attalea_speciosa	(Reinhardtia_simplex	(Reinhardtia_paiewonskiana	Reinhardtia_latisecta)))))	Serenoa_repens)	Orania_palindan)))	(Oenocarpus_bataua	((Roystonea_regia	Chamaedorea_seifrizii)	Sclerosperma_profizianum))))	(Bactris_major	Sabal_domingensis)))	Calamus_caryotoides)	Kingia_australis);
(((Nypa_fruticans	(Bactris_major	(((Oenocarpus_bataua	Oenocarpus_minor)	(Geonoma_undata	(((((Phoenix_dactylifera	Manicaria_saccifera)	((Dypsis_decaryi	Pelagodoxa_henryana)	((Heterospathe_cagayanensis	Hydriastele_microspadix)	(Kentiopsis_piersoniorum	(Dictyosperma_album	Veitchia_spiralis)))))	((Orania_palindan	Podococcus_barteri)	((Prestoea_acuminata	((Elaeis_guineensis	Elaeis_oleifera)	(Attalea_speciosa	(Reinhardtia_simplex	(Reinhardtia_paiewonskiana	Reinhardtia_latisecta)))))	Iriartea_deltoidea)))	Serenoa_repens)	(Sabal_domingensis	(Roystonea_regia	Chamaedorea_seifrizii)))))	Sclerosperma_profizianum)))	Calamus_caryotoides)	Kingia_australis);
((((Orania_palindan	Nypa_fruticans)	((((Sabal_domingensis	(Bactris_major	Phoenix_dactylifera))	Serenoa_repens)	((Podococcus_barteri	Chamaedorea_seifrizii)	(((Elaeis_guineensis	Elaeis_oleifera)	((Dypsis_decaryi	Attalea_speciosa)	(Reinhardtia_simplex	(Reinhardtia_paiewonskiana	Reinhardtia_latisecta))))	(Roystonea_regia	((Iriartea_deltoidea	(((Heterospathe_cagayanensis	Hydriastele_microspadix)	(Kentiopsis_piersoniorum	(Dictyosperma_album	Veitchia_spiralis)))	(Pelagodoxa_henryana	((Prestoea_acuminata	(Oenocarpus_bataua	Oenocarpus_minor))	Manicaria_saccifera))))	Geonoma_undata)))))	Sclerosperma_profizianum))	Calamus_caryotoides)	Kingia_australis);
(((((Chamaedorea_seifrizii	((((Geonoma_undata	(((Dypsis_decaryi	Pelagodoxa_henryana)	Roystonea_regia)	(((Heterospathe_cagayanensis	Hydriastele_microspadix)	(Dictyosperma_album	Veitchia_spiralis))	Manicaria_saccifera)))	(Iriartea_deltoidea	((Elaeis_guineensis	Elaeis_oleifera)	Podococcus_barteri)))	(Prestoea_acuminata	(Oenocarpus_bataua	Oenocarpus_minor)))	((Kentiopsis_piersoniorum	((Reinhardtia_paiewonskiana	Reinhardtia_latisecta)	Reinhardtia_simplex))	Attalea_speciosa)))	((Orania_palindan	Sclerosperma_profizianum)	((Sabal_domingensis	(Bactris_major	Phoenix_dactylifera))	Serenoa_repens)))	Nypa_fruticans)	Calamus_caryotoides)	Kingia_australis);
((Calamus_caryotoides	(((((((((Iriartea_deltoidea	(Elaeis_guineensis	Elaeis_oleifera))	(((Reinhardtia_latisecta	Reinhardtia_paiewonskiana)	Reinhardtia_simplex)	Attalea_speciosa))	((Dypsis_decaryi	(Bactris_major	Phoenix_dactylifera))	(Manicaria_saccifera	Pelagodoxa_henryana)))	(Sclerosperma_profizianum	(Orania_palindan	(Podococcus_barteri	(Kentiopsis_piersoniorum	((Heterospathe_cagayanensis	Hydriastele_microspadix)	(Veitchia_spiralis	Dictyosperma_album)))))))	Serenoa_repens)	(Geonoma_undata	(Prestoea_acuminata	(Oenocarpus_bataua	Oenocarpus_minor))))	(Roystonea_regia	Sabal_domingensis))	Chamaedorea_seifrizii)	Nypa_fruticans))	Kingia_australis);
((Calamus_caryotoides	(((Sclerosperma_profizianum	(Sabal_domingensis	(((Oenocarpus_bataua	Oenocarpus_minor)	(((Orania_palindan	Serenoa_repens)	((Bactris_major	Phoenix_dactylifera)	(((Iriartea_deltoidea	(Elaeis_guineensis	Elaeis_oleifera))	(((Reinhardtia_latisecta	Reinhardtia_paiewonskiana)	Reinhardtia_simplex)	Attalea_speciosa))	(Pelagodoxa_henryana	(Manicaria_saccifera	((Dypsis_decaryi	Podococcus_barteri)	((Heterospathe_cagayanensis	Dictyosperma_album)	(Kentiopsis_piersoniorum	(Hydriastele_microspadix	Veitchia_spiralis)))))))))	Prestoea_acuminata))	(Roystonea_regia	Geonoma_undata))))	Chamaedorea_seifrizii)	Nypa_fruticans))	Kingia_australis);
((Calamus_caryotoides	((((Sclerosperma_profizianum	Orania_palindan)	(Serenoa_repens	(((((((Elaeis_guineensis	Elaeis_oleifera)	(((Reinhardtia_latisecta	Reinhardtia_paiewonskiana)	Reinhardtia_simplex)	(Bactris_major	Attalea_speciosa)))	((Oenocarpus_bataua	(Prestoea_acuminata	Oenocarpus_minor))	((Dypsis_decaryi	Pelagodoxa_henryana)	(Manicaria_saccifera	(Podococcus_barteri	((Heterospathe_cagayanensis	(Veitchia_spiralis	Dictyosperma_album))	(Kentiopsis_piersoniorum	Hydriastele_microspadix)))))))	(Phoenix_dactylifera	Roystonea_regia))	Geonoma_undata)	Iriartea_deltoidea)	Chamaedorea_seifrizii)))	Sabal_domingensis)	Nypa_fruticans))	Kingia_australis);
((Calamus_caryotoides	(((((Elaeis_guineensis	Elaeis_oleifera)	(((Reinhardtia_latisecta	Reinhardtia_paiewonskiana)	Reinhardtia_simplex)	(Bactris_major	Attalea_speciosa)))	((Podococcus_barteri	(Geonoma_undata	(((Veitchia_spiralis	Dictyosperma_album)	(Kentiopsis_piersoniorum	(Heterospathe_cagayanensis	Hydriastele_microspadix)))	(((Oenocarpus_bataua	(Prestoea_acuminata	Oenocarpus_minor))	Manicaria_saccifera)	(Dypsis_decaryi	Pelagodoxa_henryana)))))	Iriartea_deltoidea))	((Serenoa_repens	(Sabal_domingensis	(Chamaedorea_seifrizii	(Phoenix_dactylifera	Roystonea_regia))))	(Sclerosperma_profizianum	Orania_palindan)))	Nypa_fruticans))	Kingia_australis);
((Calamus_caryotoides	((((((Podococcus_barteri	(Sclerosperma_profizianum	Orania_palindan))	(((((Reinhardtia_latisecta	Reinhardtia_paiewonskiana)	Reinhardtia_simplex)	Attalea_speciosa)	(Elaeis_guineensis	(Elaeis_oleifera	Iriartea_deltoidea)))	(((Kentiopsis_piersoniorum	((Heterospathe_cagayanensis	Hydriastele_microspadix)	(Veitchia_spiralis	Dictyosperma_album)))	Pelagodoxa_henryana)	(Manicaria_saccifera	(Geonoma_undata	((Prestoea_acuminata	Oenocarpus_minor)	Oenocarpus_bataua))))))	((Dypsis_decaryi	(Bactris_major	Phoenix_dactylifera))	Serenoa_repens))	(Chamaedorea_seifrizii	Roystonea_regia))	Sabal_domingensis)	Nypa_fruticans))	Kingia_australis);
((Calamus_caryotoides	((((Phoenix_dactylifera	Serenoa_repens)	Sabal_domingensis)	((Chamaedorea_seifrizii	Roystonea_regia)	(((((Elaeis_guineensis	(Elaeis_oleifera	Iriartea_deltoidea))	(((Sclerosperma_profizianum	Orania_palindan)	((Reinhardtia_latisecta	Reinhardtia_paiewonskiana)	Reinhardtia_simplex))	Attalea_speciosa))	((Manicaria_saccifera	Pelagodoxa_henryana)	(Podococcus_barteri	(Dypsis_decaryi	(Hydriastele_microspadix	(Kentiopsis_piersoniorum	(Heterospathe_cagayanensis	(Veitchia_spiralis	Dictyosperma_album))))))))	(Geonoma_undata	((Prestoea_acuminata	Oenocarpus_minor)	Oenocarpus_bataua)))	Bactris_major)))	Nypa_fruticans))	Kingia_australis);
((Calamus_caryotoides	(Chamaedorea_seifrizii	((Roystonea_regia	((Bactris_major	((Phoenix_dactylifera	Serenoa_repens)	Sabal_domingensis))	(((Oenocarpus_bataua	Oenocarpus_minor)	Geonoma_undata)	((Attalea_speciosa	(((Sclerosperma_profizianum	(Podococcus_barteri	Orania_palindan))	(Prestoea_acuminata	(Elaeis_guineensis	(Elaeis_oleifera	Iriartea_deltoidea))))	((Reinhardtia_latisecta	Reinhardtia_paiewonskiana)	Reinhardtia_simplex)))	((Manicaria_saccifera	Pelagodoxa_henryana)	((Dypsis_decaryi	Hydriastele_microspadix)	(Kentiopsis_piersoniorum	(Veitchia_spiralis	(Dictyosperma_album	Heterospathe_cagayanensis)))))))))	Nypa_fruticans)))	Kingia_australis);
((Calamus_caryotoides	((((((Chamaedorea_seifrizii	Roystonea_regia)	Phoenix_dactylifera)	(((Manicaria_saccifera	((Dypsis_decaryi	Pelagodoxa_henryana)	(((Kentiopsis_piersoniorum	Podococcus_barteri)	(Hydriastele_microspadix	(Veitchia_spiralis	(Dictyosperma_album	Heterospathe_cagayanensis))))	((Elaeis_guineensis	Elaeis_oleifera)	((Prestoea_acuminata	(Attalea_speciosa	((Reinhardtia_latisecta	Reinhardtia_paiewonskiana)	(Sclerosperma_profizianum	(Orania_palindan	Reinhardtia_simplex)))))	Iriartea_deltoidea)))))	(Oenocarpus_bataua	(Geonoma_undata	Oenocarpus_minor)))	Bactris_major))	Sabal_domingensis)	Serenoa_repens)	Nypa_fruticans))	Kingia_australis);
((Calamus_caryotoides	(((((Geonoma_undata	(((Chamaedorea_seifrizii	Roystonea_regia)	Oenocarpus_minor)	Bactris_major))	(Oenocarpus_bataua	((Podococcus_barteri	((Elaeis_guineensis	Elaeis_oleifera)	(Orania_palindan	((Dypsis_decaryi	Attalea_speciosa)	(Reinhardtia_simplex	(Reinhardtia_latisecta	Reinhardtia_paiewonskiana))))))	((Prestoea_acuminata	(Phoenix_dactylifera	Iriartea_deltoidea))	((Pelagodoxa_henryana	Manicaria_saccifera)	((Kentiopsis_piersoniorum	(Heterospathe_cagayanensis	Hydriastele_microspadix))	(Veitchia_spiralis	Dictyosperma_album)))))))	(Sabal_domingensis	Sclerosperma_profizianum))	Serenoa_repens)	Nypa_fruticans))	Kingia_australis);
((Calamus_caryotoides	((((Manicaria_saccifera	(Dypsis_decaryi	Pelagodoxa_henryana))	((Podococcus_barteri	((Kentiopsis_piersoniorum	Hydriastele_microspadix)	(Veitchia_spiralis	(Heterospathe_cagayanensis	Dictyosperma_album))))	(Iriartea_deltoidea	(Geonoma_undata	((Chamaedorea_seifrizii	Roystonea_regia)	(((Elaeis_guineensis	Elaeis_oleifera)	((Bactris_major	Attalea_speciosa)	(Reinhardtia_simplex	(Reinhardtia_latisecta	Reinhardtia_paiewonskiana))))	((Oenocarpus_bataua	Oenocarpus_minor)	Prestoea_acuminata)))))))	((Orania_palindan	Sclerosperma_profizianum)	(Serenoa_repens	(Phoenix_dactylifera	Sabal_domingensis))))	Nypa_fruticans))	Kingia_australis);
((Calamus_caryotoides	(Nypa_fruticans	((Sclerosperma_profizianum	((((Phoenix_dactylifera	Bactris_major)	Geonoma_undata)	(Oenocarpus_bataua	Oenocarpus_minor))	(Chamaedorea_seifrizii	Roystonea_regia)))	((((Manicaria_saccifera	Pelagodoxa_henryana)	((Prestoea_acuminata	((Attalea_speciosa	(Reinhardtia_simplex	(Reinhardtia_latisecta	Reinhardtia_paiewonskiana)))	(Elaeis_guineensis	(Elaeis_oleifera	Iriartea_deltoidea))))	((Dypsis_decaryi	Podococcus_barteri)	((Dictyosperma_album	Veitchia_spiralis)	((Hydriastele_microspadix	Heterospathe_cagayanensis)	Kentiopsis_piersoniorum)))))	(Orania_palindan	Serenoa_repens))	Sabal_domingensis))))	Kingia_australis);
(((Calamus_caryotoides	Nypa_fruticans)	((Sabal_domingensis	Sclerosperma_profizianum)	(((Phoenix_dactylifera	Bactris_major)	((Manicaria_saccifera	((Podococcus_barteri	((Hydriastele_microspadix	Heterospathe_cagayanensis)	(Kentiopsis_piersoniorum	(Dictyosperma_album	Veitchia_spiralis))))	(Dypsis_decaryi	Pelagodoxa_henryana)))	((Geonoma_undata	(Oenocarpus_bataua	(Oenocarpus_minor	(Chamaedorea_seifrizii	Roystonea_regia))))	((Reinhardtia_simplex	(Reinhardtia_latisecta	Reinhardtia_paiewonskiana))	(((Prestoea_acuminata	(Elaeis_guineensis	Elaeis_oleifera))	Iriartea_deltoidea)	Attalea_speciosa)))))	(Orania_palindan	Serenoa_repens))))	Kingia_australis);
((Calamus_caryotoides	((Nypa_fruticans	Sabal_domingensis)	(Geonoma_undata	((((Chamaedorea_seifrizii	Roystonea_regia)	Oenocarpus_minor)	Oenocarpus_bataua)	((((Prestoea_acuminata	((((Elaeis_guineensis	Elaeis_oleifera)	Attalea_speciosa)	(((Orania_palindan	Podococcus_barteri)	Sclerosperma_profizianum)	Reinhardtia_simplex))	(Reinhardtia_latisecta	Reinhardtia_paiewonskiana)))	(((Dypsis_decaryi	Pelagodoxa_henryana)	Manicaria_saccifera)	((Hydriastele_microspadix	Heterospathe_cagayanensis)	(Kentiopsis_piersoniorum	(Dictyosperma_album	Veitchia_spiralis)))))	Iriartea_deltoidea)	(Serenoa_repens	(Phoenix_dactylifera	Bactris_major)))))))	Kingia_australis);
((Calamus_caryotoides	(Nypa_fruticans	(((Chamaedorea_seifrizii	(Phoenix_dactylifera	Bactris_major))	((Geonoma_undata	((Oenocarpus_minor	Oenocarpus_bataua)	Prestoea_acuminata))	(Roystonea_regia	(((((Sclerosperma_profizianum	Orania_palindan)	Serenoa_repens)	(((Elaeis_guineensis	Elaeis_oleifera)	Attalea_speciosa)	(Reinhardtia_simplex	(Reinhardtia_latisecta	Reinhardtia_paiewonskiana))))	(Iriartea_deltoidea	(Podococcus_barteri	(((Dypsis_decaryi	Hydriastele_microspadix)	((Heterospathe_cagayanensis	Dictyosperma_album)	Veitchia_spiralis))	Kentiopsis_piersoniorum))))	(Pelagodoxa_henryana	Manicaria_saccifera)))))	Sabal_domingensis)))	Kingia_australis);
((Calamus_caryotoides	(Nypa_fruticans	(((Sclerosperma_profizianum	(Geonoma_undata	(((Roystonea_regia	(Oenocarpus_minor	Chamaedorea_seifrizii))	(Sabal_domingensis	Phoenix_dactylifera))	Bactris_major)))	Oenocarpus_bataua)	((((((Elaeis_guineensis	Elaeis_oleifera)	(Dypsis_decaryi	Attalea_speciosa))	(Reinhardtia_simplex	(Reinhardtia_latisecta	Reinhardtia_paiewonskiana)))	Prestoea_acuminata)	(Iriartea_deltoidea	(Orania_palindan	(Pelagodoxa_henryana	(Manicaria_saccifera	(Podococcus_barteri	(((Heterospathe_cagayanensis	Dictyosperma_album)	Veitchia_spiralis)	(Hydriastele_microspadix	Kentiopsis_piersoniorum))))))))	Serenoa_repens))))	Kingia_australis);
((Calamus_caryotoides	(Nypa_fruticans	(Geonoma_undata	((((Prestoea_acuminata	(((((((Elaeis_guineensis	Elaeis_oleifera)	Attalea_speciosa)	(Reinhardtia_simplex	(Reinhardtia_latisecta	Reinhardtia_paiewonskiana)))	(Orania_palindan	Podococcus_barteri))	Iriartea_deltoidea)	(Manicaria_saccifera	Pelagodoxa_henryana))	((Dictyosperma_album	(Heterospathe_cagayanensis	Kentiopsis_piersoniorum))	((Dypsis_decaryi	Veitchia_spiralis)	Hydriastele_microspadix))))	Serenoa_repens)	((Roystonea_regia	(Oenocarpus_minor	Chamaedorea_seifrizii))	((Sabal_domingensis	Phoenix_dactylifera)	Bactris_major)))	(Sclerosperma_profizianum	Oenocarpus_bataua)))))	Kingia_australis);
((Calamus_caryotoides	(Nypa_fruticans	(((Geonoma_undata	(((Oenocarpus_minor	Oenocarpus_bataua)	((Roystonea_regia	Chamaedorea_seifrizii)	(Sabal_domingensis	Phoenix_dactylifera)))	Sclerosperma_profizianum))	Bactris_major)	(((Orania_palindan	Serenoa_repens)	Iriartea_deltoidea)	((((Elaeis_guineensis	Elaeis_oleifera)	(Attalea_speciosa	(Reinhardtia_simplex	(Reinhardtia_latisecta	Reinhardtia_paiewonskiana))))	(((Dypsis_decaryi	Podococcus_barteri)	((Veitchia_spiralis	(Heterospathe_cagayanensis	Dictyosperma_album))	(Kentiopsis_piersoniorum	Hydriastele_microspadix)))	(Pelagodoxa_henryana	Manicaria_saccifera)))	Prestoea_acuminata)))))	Kingia_australis);
((Calamus_caryotoides	(Nypa_fruticans	((((Podococcus_barteri	(Roystonea_regia	Chamaedorea_seifrizii))	(((Geonoma_undata	Iriartea_deltoidea)	(((Elaeis_guineensis	Elaeis_oleifera)	((Bactris_major	Attalea_speciosa)	(Reinhardtia_simplex	(Reinhardtia_latisecta	Reinhardtia_paiewonskiana))))	((Phoenix_dactylifera	(Sabal_domingensis	Dypsis_decaryi))	(((Veitchia_spiralis	Dictyosperma_album)	(Kentiopsis_piersoniorum	(Heterospathe_cagayanensis	Hydriastele_microspadix)))	(Pelagodoxa_henryana	Manicaria_saccifera)))))	(Prestoea_acuminata	(Oenocarpus_minor	Oenocarpus_bataua))))	(Orania_palindan	Sclerosperma_profizianum))	Serenoa_repens)))	Kingia_australis);
((Heterospathe_cagayanensis	(Dictyosperma_album	(((Kentiopsis_piersoniorum	Hydriastele_microspadix)	(((Pelagodoxa_henryana	Manicaria_saccifera)	(((Sclerosperma_profizianum	(Calamus_caryotoides	Nypa_fruticans))	((Orania_palindan	((Bactris_major	Phoenix_dactylifera)	Sabal_domingensis))	Serenoa_repens))	((Prestoea_acuminata	(((Dypsis_decaryi	Attalea_speciosa)	((Reinhardtia_simplex	(Reinhardtia_latisecta	Reinhardtia_paiewonskiana))	(Elaeis_guineensis	Elaeis_oleifera)))	((Geonoma_undata	Oenocarpus_bataua)	((Roystonea_regia	Chamaedorea_seifrizii)	Oenocarpus_minor))))	Iriartea_deltoidea)))	Podococcus_barteri))	Veitchia_spiralis)))	Kingia_australis);
((Calamus_caryotoides	(Nypa_fruticans	((Oenocarpus_bataua	(((Serenoa_repens	(((((Bactris_major	Attalea_speciosa)	(Reinhardtia_simplex	(Reinhardtia_latisecta	Reinhardtia_paiewonskiana)))	((Sclerosperma_profizianum	(Orania_palindan	Podococcus_barteri))	(Prestoea_acuminata	(Iriartea_deltoidea	(Elaeis_guineensis	Elaeis_oleifera)))))	((Dypsis_decaryi	Pelagodoxa_henryana)	((Phoenix_dactylifera	Sabal_domingensis)	Manicaria_saccifera)))	((Heterospathe_cagayanensis	(Dictyosperma_album	Veitchia_spiralis))	(Kentiopsis_piersoniorum	Hydriastele_microspadix))))	(Roystonea_regia	Chamaedorea_seifrizii))	Geonoma_undata))	Oenocarpus_minor)))	Kingia_australis);
((Roystonea_regia	(Nypa_fruticans	(Geonoma_undata	(((Phoenix_dactylifera	Sabal_domingensis)	(Calamus_caryotoides	Chamaedorea_seifrizii))	(((Oenocarpus_bataua	Oenocarpus_minor)	Prestoea_acuminata)	(((Serenoa_repens	Iriartea_deltoidea)	((((Reinhardtia_simplex	(Reinhardtia_latisecta	Reinhardtia_paiewonskiana))	(Bactris_major	Attalea_speciosa))	(Elaeis_oleifera	Elaeis_guineensis))	((Dypsis_decaryi	Pelagodoxa_henryana)	(((Kentiopsis_piersoniorum	(Hydriastele_microspadix	Veitchia_spiralis))	(Dictyosperma_album	Heterospathe_cagayanensis))	Manicaria_saccifera))))	(Sclerosperma_profizianum	(Podococcus_barteri	Orania_palindan))))))))	Kingia_australis);
(((((Sclerosperma_profizianum	Sabal_domingensis)	((((Geonoma_undata	Oenocarpus_minor)	Roystonea_regia)	Oenocarpus_bataua)	(Prestoea_acuminata	(((((Reinhardtia_simplex	(Reinhardtia_latisecta	Reinhardtia_paiewonskiana))	(Bactris_major	Attalea_speciosa))	(Elaeis_oleifera	Elaeis_guineensis))	((Podococcus_barteri	(Dypsis_decaryi	((Kentiopsis_piersoniorum	(Heterospathe_cagayanensis	Hydriastele_microspadix))	(Veitchia_spiralis	Dictyosperma_album))))	(Pelagodoxa_henryana	Manicaria_saccifera)))	(Iriartea_deltoidea	(Phoenix_dactylifera	(Orania_palindan	Serenoa_repens)))))))	(Nypa_fruticans	Chamaedorea_seifrizii))	Calamus_caryotoides)	Kingia_australis);
((((Nypa_fruticans	Sabal_domingensis)	(Sclerosperma_profizianum	(((Oenocarpus_minor	Oenocarpus_bataua)	((((Bactris_major	Attalea_speciosa)	((Elaeis_oleifera	Elaeis_guineensis)	(Reinhardtia_simplex	(Reinhardtia_latisecta	Reinhardtia_paiewonskiana))))	((Phoenix_dactylifera	(Orania_palindan	Serenoa_repens))	(Prestoea_acuminata	((Podococcus_barteri	((Kentiopsis_piersoniorum	Hydriastele_microspadix)	(Veitchia_spiralis	(Heterospathe_cagayanensis	Dictyosperma_album))))	((Dypsis_decaryi	Pelagodoxa_henryana)	Manicaria_saccifera)))))	Iriartea_deltoidea))	((Geonoma_undata	Chamaedorea_seifrizii)	Roystonea_regia))))	Calamus_caryotoides)	Kingia_australis);
((((((Podococcus_barteri	(Sclerosperma_profizianum	Orania_palindan))	((((Chamaedorea_seifrizii	(Iriartea_deltoidea	((Roystonea_regia	((Oenocarpus_bataua	Phoenix_dactylifera)	Prestoea_acuminata))	Geonoma_undata)))	Oenocarpus_minor)	((Elaeis_oleifera	Elaeis_guineensis)	((Reinhardtia_simplex	(Reinhardtia_latisecta	Reinhardtia_paiewonskiana))	(Bactris_major	Attalea_speciosa))))	(((Kentiopsis_piersoniorum	Hydriastele_microspadix)	(Veitchia_spiralis	(Heterospathe_cagayanensis	Dictyosperma_album)))	(Pelagodoxa_henryana	Manicaria_saccifera))))	(Serenoa_repens	(Dypsis_decaryi	Sabal_domingensis)))	Nypa_fruticans)	Calamus_caryotoides)	Kingia_australis);
((((((Serenoa_repens	(Phoenix_dactylifera	Sabal_domingensis))	(Podococcus_barteri	(Sclerosperma_profizianum	Orania_palindan)))	((((Prestoea_acuminata	(Oenocarpus_minor	Oenocarpus_bataua))	(Geonoma_undata	(Chamaedorea_seifrizii	Roystonea_regia)))	((Elaeis_guineensis	(Elaeis_oleifera	Iriartea_deltoidea))	((Reinhardtia_simplex	(Reinhardtia_latisecta	Reinhardtia_paiewonskiana))	(Bactris_major	Attalea_speciosa))))	(((Kentiopsis_piersoniorum	(Dypsis_decaryi	Hydriastele_microspadix))	(Veitchia_spiralis	(Heterospathe_cagayanensis	Dictyosperma_album)))	(Pelagodoxa_henryana	Manicaria_saccifera))))	Nypa_fruticans)	Calamus_caryotoides)	Kingia_australis);
((((Sabal_domingensis	((Podococcus_barteri	(Sclerosperma_profizianum	Orania_palindan))	(((Prestoea_acuminata	(((((Bactris_major	Chamaedorea_seifrizii)	Geonoma_undata)	Roystonea_regia)	Kentiopsis_piersoniorum)	(Oenocarpus_minor	Oenocarpus_bataua)))	(Iriartea_deltoidea	(((((Reinhardtia_simplex	(Reinhardtia_latisecta	Reinhardtia_paiewonskiana))	(Elaeis_guineensis	Elaeis_oleifera))	Attalea_speciosa)	(((Dypsis_decaryi	Pelagodoxa_henryana)	Manicaria_saccifera)	((Heterospathe_cagayanensis	Hydriastele_microspadix)	(Veitchia_spiralis	Dictyosperma_album))))	Phoenix_dactylifera)))	Serenoa_repens)))	Nypa_fruticans)	Calamus_caryotoides)	Kingia_australis);
((Calamus_caryotoides	(Nypa_fruticans	(Sabal_domingensis	(((((Chamaedorea_seifrizii	Roystonea_regia)	Geonoma_undata)	(((((((Attalea_speciosa	(Reinhardtia_simplex	(Reinhardtia_latisecta	Reinhardtia_paiewonskiana)))	(((Dypsis_decaryi	Pelagodoxa_henryana)	Manicaria_saccifera)	((Veitchia_spiralis	(Heterospathe_cagayanensis	Dictyosperma_album))	(Podococcus_barteri	Hydriastele_microspadix))))	(Elaeis_guineensis	(Elaeis_oleifera	Iriartea_deltoidea)))	((Phoenix_dactylifera	Serenoa_repens)	Orania_palindan))	Prestoea_acuminata)	Oenocarpus_minor)	Oenocarpus_bataua))	(Bactris_major	Kentiopsis_piersoniorum))	Sclerosperma_profizianum))))	Kingia_australis);
((Calamus_caryotoides	(Nypa_fruticans	(Sabal_domingensis	((((Geonoma_undata	(Roystonea_regia	(Oenocarpus_minor	Chamaedorea_seifrizii)))	((Manicaria_saccifera	((((Kentiopsis_piersoniorum	((Heterospathe_cagayanensis	Hydriastele_microspadix)	(Veitchia_spiralis	Dictyosperma_album)))	Podococcus_barteri)	Dypsis_decaryi)	Pelagodoxa_henryana))	((Prestoea_acuminata	(Attalea_speciosa	((Elaeis_guineensis	(Elaeis_oleifera	Iriartea_deltoidea))	(Reinhardtia_simplex	(Reinhardtia_latisecta	Reinhardtia_paiewonskiana)))))	((Bactris_major	Phoenix_dactylifera)	(Serenoa_repens	Orania_palindan)))))	Oenocarpus_bataua)	Sclerosperma_profizianum))))	Kingia_australis);
((Calamus_caryotoides	(Nypa_fruticans	((((Oenocarpus_minor	Oenocarpus_bataua)	(Geonoma_undata	((Phoenix_dactylifera	((Roystonea_regia	Chamaedorea_seifrizii)	Sabal_domingensis))	Bactris_major)))	Sclerosperma_profizianum)	((((((Kentiopsis_piersoniorum	(Hydriastele_microspadix	(Veitchia_spiralis	(Heterospathe_cagayanensis	Dictyosperma_album))))	(Dypsis_decaryi	Pelagodoxa_henryana))	Manicaria_saccifera)	((Podococcus_barteri	Orania_palindan)	Prestoea_acuminata))	(((Elaeis_guineensis	Elaeis_oleifera)	(Attalea_speciosa	(Reinhardtia_simplex	(Reinhardtia_latisecta	Reinhardtia_paiewonskiana))))	Iriartea_deltoidea))	Serenoa_repens))))	Kingia_australis);
((Calamus_caryotoides	(Serenoa_repens	(((Sabal_domingensis	Phoenix_dactylifera)	Bactris_major)	(((Roystonea_regia	Chamaedorea_seifrizii)	(Geonoma_undata	(((Oenocarpus_minor	Oenocarpus_bataua)	Prestoea_acuminata)	((Reinhardtia_simplex	(Reinhardtia_latisecta	Reinhardtia_paiewonskiana))	((Iriartea_deltoidea	(Elaeis_guineensis	Elaeis_oleifera))	Attalea_speciosa)))))	(((Podococcus_barteri	(Kentiopsis_piersoniorum	((Heterospathe_cagayanensis	Hydriastele_microspadix)	(Veitchia_spiralis	Dictyosperma_album))))	((Dypsis_decaryi	Pelagodoxa_henryana)	Manicaria_saccifera))	((Orania_palindan	Sclerosperma_profizianum)	Nypa_fruticans))))))	Kingia_australis);
((Heterospathe_cagayanensis	(Dictyosperma_album	(((Hydriastele_microspadix	Kentiopsis_piersoniorum)	(Podococcus_barteri	(Dypsis_decaryi	((((Attalea_speciosa	(Reinhardtia_simplex	(Reinhardtia_paiewonskiana	Reinhardtia_latisecta)))	(Elaeis_guineensis	Elaeis_oleifera))	(((Oenocarpus_bataua	Oenocarpus_minor)	Prestoea_acuminata)	((Iriartea_deltoidea	(Phoenix_dactylifera	(Serenoa_repens	Orania_palindan)))	((Sabal_domingensis	(Sclerosperma_profizianum	(Nypa_fruticans	Calamus_caryotoides)))	(((Roystonea_regia	Chamaedorea_seifrizii)	Bactris_major)	Geonoma_undata)))))	(Manicaria_saccifera	Pelagodoxa_henryana)))))	Veitchia_spiralis)))	Kingia_australis);
((Heterospathe_cagayanensis	(Dictyosperma_album	(((Hydriastele_microspadix	Kentiopsis_piersoniorum)	(Podococcus_barteri	(((((((((Sabal_domingensis	(Nypa_fruticans	Calamus_caryotoides))	Sclerosperma_profizianum)	(((Roystonea_regia	Chamaedorea_seifrizii)	Bactris_major)	Geonoma_undata))	(Serenoa_repens	Orania_palindan))	Phoenix_dactylifera)	(((Dypsis_decaryi	Attalea_speciosa)	(Reinhardtia_simplex	(Reinhardtia_paiewonskiana	Reinhardtia_latisecta)))	(Elaeis_guineensis	Elaeis_oleifera)))	Iriartea_deltoidea)	((Oenocarpus_bataua	Oenocarpus_minor)	Prestoea_acuminata))	(Manicaria_saccifera	Pelagodoxa_henryana))))	Veitchia_spiralis)))	Kingia_australis);
((Heterospathe_cagayanensis	(Dictyosperma_album	(((Hydriastele_microspadix	Kentiopsis_piersoniorum)	(Podococcus_barteri	((((((Dypsis_decaryi	Sabal_domingensis)	Phoenix_dactylifera)	(Prestoea_acuminata	((((Sclerosperma_profizianum	Orania_palindan)	(Serenoa_repens	(Nypa_fruticans	Calamus_caryotoides)))	(Chamaedorea_seifrizii	(Roystonea_regia	Oenocarpus_minor)))	Iriartea_deltoidea)))	(Geonoma_undata	(((Bactris_major	Attalea_speciosa)	(Reinhardtia_simplex	(Reinhardtia_paiewonskiana	Reinhardtia_latisecta)))	(Elaeis_guineensis	Elaeis_oleifera))))	Oenocarpus_bataua)	(Manicaria_saccifera	Pelagodoxa_henryana))))	Veitchia_spiralis)))	Kingia_australis);
(((Podococcus_barteri	(Manicaria_saccifera	((((((((Bactris_major	Attalea_speciosa)	(Reinhardtia_simplex	(Reinhardtia_paiewonskiana	Reinhardtia_latisecta)))	(Roystonea_regia	(Elaeis_guineensis	Elaeis_oleifera)))	(Oenocarpus_bataua	(Oenocarpus_minor	Prestoea_acuminata)))	((Chamaedorea_seifrizii	Phoenix_dactylifera)	(Serenoa_repens	((Sclerosperma_profizianum	Sabal_domingensis)	(((Dypsis_decaryi	Nypa_fruticans)	Calamus_caryotoides)	Orania_palindan)))))	Iriartea_deltoidea)	Geonoma_undata)	Pelagodoxa_henryana)))	((Kentiopsis_piersoniorum	(Heterospathe_cagayanensis	Hydriastele_microspadix))	(Veitchia_spiralis	Dictyosperma_album)))	Kingia_australis);
((((Serenoa_repens	(Orania_palindan	(((((Heterospathe_cagayanensis	Hydriastele_microspadix)	(Veitchia_spiralis	Dictyosperma_album))	(((Elaeis_guineensis	Elaeis_oleifera)	(((Reinhardtia_paiewonskiana	Attalea_speciosa)	Reinhardtia_latisecta)	Reinhardtia_simplex))	Podococcus_barteri))	(Prestoea_acuminata	(Manicaria_saccifera	(Pelagodoxa_henryana	Dypsis_decaryi))))	(Iriartea_deltoidea	(((Oenocarpus_bataua	((Chamaedorea_seifrizii	Roystonea_regia)	(Oenocarpus_minor	(Kentiopsis_piersoniorum	Geonoma_undata))))	Bactris_major)	Phoenix_dactylifera)))))	(Sclerosperma_profizianum	(Nypa_fruticans	Sabal_domingensis)))	Calamus_caryotoides)	Kingia_australis);
((((Nypa_fruticans	Sabal_domingensis)	((Serenoa_repens	(Orania_palindan	Phoenix_dactylifera))	(((Iriartea_deltoidea	((Pelagodoxa_henryana	Dypsis_decaryi)	(Manicaria_saccifera	(Podococcus_barteri	((Heterospathe_cagayanensis	Hydriastele_microspadix)	(Veitchia_spiralis	Dictyosperma_album))))))	(((Elaeis_guineensis	Elaeis_oleifera)	Prestoea_acuminata)	(((Reinhardtia_paiewonskiana	Reinhardtia_latisecta)	Reinhardtia_simplex)	Attalea_speciosa)))	((((Oenocarpus_minor	Oenocarpus_bataua)	(Kentiopsis_piersoniorum	(Roystonea_regia	(Bactris_major	Chamaedorea_seifrizii))))	Geonoma_undata)	Sclerosperma_profizianum))))	Calamus_caryotoides)	Kingia_australis);
((Heterospathe_cagayanensis	(Dictyosperma_album	(((((Pelagodoxa_henryana	Manicaria_saccifera)	((Attalea_speciosa	((Elaeis_guineensis	Elaeis_oleifera)	((Reinhardtia_paiewonskiana	Reinhardtia_latisecta)	Reinhardtia_simplex)))	((Prestoea_acuminata	((((Roystonea_regia	Chamaedorea_seifrizii)	Bactris_major)	((Kentiopsis_piersoniorum	Geonoma_undata)	((Oenocarpus_minor	Oenocarpus_bataua)	((Nypa_fruticans	Sabal_domingensis)	(Calamus_caryotoides	Sclerosperma_profizianum)))))	(Serenoa_repens	(Orania_palindan	Phoenix_dactylifera))))	Iriartea_deltoidea)))	(Dypsis_decaryi	Podococcus_barteri))	Hydriastele_microspadix)	Veitchia_spiralis)))	Kingia_australis);
((Podococcus_barteri	((((Veitchia_spiralis	Dictyosperma_album)	(Heterospathe_cagayanensis	Hydriastele_microspadix))	Kentiopsis_piersoniorum)	(((Dypsis_decaryi	Pelagodoxa_henryana)	Manicaria_saccifera)	(((Roystonea_regia	(Chamaedorea_seifrizii	Phoenix_dactylifera))	(((Serenoa_repens	(Orania_palindan	Sabal_domingensis))	(Calamus_caryotoides	Nypa_fruticans))	Sclerosperma_profizianum))	(Iriartea_deltoidea	(Oenocarpus_bataua	((Oenocarpus_minor	(Prestoea_acuminata	((Elaeis_guineensis	Elaeis_oleifera)	((Bactris_major	Attalea_speciosa)	((Reinhardtia_paiewonskiana	Reinhardtia_latisecta)	Reinhardtia_simplex)))))	Geonoma_undata)))))))	Kingia_australis);
((Podococcus_barteri	((((Veitchia_spiralis	Dictyosperma_album)	(Heterospathe_cagayanensis	Hydriastele_microspadix))	Kentiopsis_piersoniorum)	((Dypsis_decaryi	Pelagodoxa_henryana)	(Manicaria_saccifera	(((Geonoma_undata	(((Roystonea_regia	Chamaedorea_seifrizii)	(Bactris_major	Sabal_domingensis))	(Calamus_caryotoides	Nypa_fruticans)))	(((Elaeis_guineensis	Elaeis_oleifera)	(Attalea_speciosa	((Reinhardtia_paiewonskiana	Reinhardtia_latisecta)	Reinhardtia_simplex)))	(Orania_palindan	Sclerosperma_profizianum)))	((Prestoea_acuminata	(Oenocarpus_minor	Oenocarpus_bataua))	((Iriartea_deltoidea	Phoenix_dactylifera)	Serenoa_repens)))))))	Kingia_australis);
((Podococcus_barteri	(((Veitchia_spiralis	(Heterospathe_cagayanensis	Dictyosperma_album))	(Hydriastele_microspadix	Kentiopsis_piersoniorum))	((((Dypsis_decaryi	Pelagodoxa_henryana)	Manicaria_saccifera)	(((Phoenix_dactylifera	Serenoa_repens)	(((Orania_palindan	(Elaeis_guineensis	Elaeis_oleifera))	(Attalea_speciosa	((Reinhardtia_paiewonskiana	Reinhardtia_latisecta)	Reinhardtia_simplex)))	(Sclerosperma_profizianum	(((Bactris_major	Sabal_domingensis)	Nypa_fruticans)	(((Oenocarpus_minor	Oenocarpus_bataua)	(Calamus_caryotoides	(Roystonea_regia	Chamaedorea_seifrizii)))	Geonoma_undata)))))	Prestoea_acuminata))	Iriartea_deltoidea)))	Kingia_australis);
((Calamus_caryotoides	(((((Sclerosperma_profizianum	(((Attalea_speciosa	((Reinhardtia_simplex	(Reinhardtia_paiewonskiana	Reinhardtia_latisecta))	(Elaeis_guineensis	Elaeis_oleifera)))	((Manicaria_saccifera	(Kentiopsis_piersoniorum	((Veitchia_spiralis	(Heterospathe_cagayanensis	Dictyosperma_album))	Hydriastele_microspadix)))	((Iriartea_deltoidea	(Pelagodoxa_henryana	Prestoea_acuminata))	Podococcus_barteri)))	((Oenocarpus_minor	((Roystonea_regia	Chamaedorea_seifrizii)	(Bactris_major	Phoenix_dactylifera)))	(Geonoma_undata	Oenocarpus_bataua))))	(Dypsis_decaryi	Nypa_fruticans))	Orania_palindan)	Sabal_domingensis)	Serenoa_repens))	Kingia_australis);
((Calamus_caryotoides	(Phoenix_dactylifera	((((((((((Pelagodoxa_henryana	Manicaria_saccifera)	(((Dypsis_decaryi	Podococcus_barteri)	(Kentiopsis_piersoniorum	((Veitchia_spiralis	Dictyosperma_album)	(Heterospathe_cagayanensis	Hydriastele_microspadix))))	(Sclerosperma_profizianum	Orania_palindan)))	((((Elaeis_guineensis	Elaeis_oleifera)	(Attalea_speciosa	(Reinhardtia_simplex	(Reinhardtia_paiewonskiana	Reinhardtia_latisecta))))	Prestoea_acuminata)	Iriartea_deltoidea))	Serenoa_repens)	(Geonoma_undata	Nypa_fruticans))	(Oenocarpus_minor	Oenocarpus_bataua))	Bactris_major)	Chamaedorea_seifrizii)	Roystonea_regia)	Sabal_domingensis)))	Kingia_australis);
((Calamus_caryotoides	(Nypa_fruticans	(((Serenoa_repens	(((((Podococcus_barteri	((Oenocarpus_minor	((Elaeis_guineensis	Elaeis_oleifera)	((Bactris_major	Attalea_speciosa)	(Reinhardtia_simplex	(Reinhardtia_paiewonskiana	Reinhardtia_latisecta)))))	(Iriartea_deltoidea	Geonoma_undata)))	Prestoea_acuminata)	(((Heterospathe_cagayanensis	Hydriastele_microspadix)	(Kentiopsis_piersoniorum	(Veitchia_spiralis	Dictyosperma_album)))	((Dypsis_decaryi	Pelagodoxa_henryana)	Manicaria_saccifera)))	Oenocarpus_bataua)	((Roystonea_regia	Phoenix_dactylifera)	Chamaedorea_seifrizii)))	(Sclerosperma_profizianum	Orania_palindan))	Sabal_domingensis)))	Kingia_australis);
((Calamus_caryotoides	(Nypa_fruticans	((((Geonoma_undata	(((Roystonea_regia	Chamaedorea_seifrizii)	Oenocarpus_bataua)	Oenocarpus_minor))	((((((Kentiopsis_piersoniorum	Dictyosperma_album)	(Heterospathe_cagayanensis	Hydriastele_microspadix))	Veitchia_spiralis)	((Dypsis_decaryi	Pelagodoxa_henryana)	Manicaria_saccifera))	(Elaeis_guineensis	Elaeis_oleifera))	(Iriartea_deltoidea	((Podococcus_barteri	((Bactris_major	Attalea_speciosa)	(Reinhardtia_simplex	(Reinhardtia_paiewonskiana	Reinhardtia_latisecta))))	Prestoea_acuminata))))	Sclerosperma_profizianum)	((Orania_palindan	(Phoenix_dactylifera	Serenoa_repens))	Sabal_domingensis))))	Kingia_australis);
(((Calamus_caryotoides	((Chamaedorea_seifrizii	(Sabal_domingensis	Bactris_major))	(Sclerosperma_profizianum	((Oenocarpus_bataua	Oenocarpus_minor)	((Geonoma_undata	(Dypsis_decaryi	Nypa_fruticans))	(Serenoa_repens	(((Phoenix_dactylifera	(((Elaeis_guineensis	Elaeis_oleifera)	(Attalea_speciosa	((Orania_palindan	(Podococcus_barteri	((Kentiopsis_piersoniorum	(Veitchia_spiralis	(Heterospathe_cagayanensis	Dictyosperma_album)))	Hydriastele_microspadix)))	(Pelagodoxa_henryana	Manicaria_saccifera))))	(Reinhardtia_simplex	(Reinhardtia_paiewonskiana	Reinhardtia_latisecta))))	Iriartea_deltoidea)	Prestoea_acuminata)))))))	Roystonea_regia)	Kingia_australis);
((Podococcus_barteri	(((Kentiopsis_piersoniorum	((Dypsis_decaryi	Veitchia_spiralis)	Dictyosperma_album))	(Heterospathe_cagayanensis	Hydriastele_microspadix))	((Pelagodoxa_henryana	Manicaria_saccifera)	(((((Reinhardtia_simplex	(Reinhardtia_paiewonskiana	Reinhardtia_latisecta))	Attalea_speciosa)	(Elaeis_guineensis	(Elaeis_oleifera	Iriartea_deltoidea)))	((Orania_palindan	((((Geonoma_undata	(Sclerosperma_profizianum	(Nypa_fruticans	Calamus_caryotoides)))	Bactris_major)	((Oenocarpus_bataua	Oenocarpus_minor)	(Sabal_domingensis	(Chamaedorea_seifrizii	Roystonea_regia))))	Serenoa_repens))	Phoenix_dactylifera))	Prestoea_acuminata))))	Kingia_australis);
(((((((((Dypsis_decaryi	Pelagodoxa_henryana)	Manicaria_saccifera)	((Iriartea_deltoidea	(Geonoma_undata	(((Reinhardtia_simplex	(Reinhardtia_paiewonskiana	Reinhardtia_latisecta))	Attalea_speciosa)	(Elaeis_guineensis	Elaeis_oleifera))))	(((Chamaedorea_seifrizii	Roystonea_regia)	(Phoenix_dactylifera	Bactris_major))	(((Orania_palindan	Nypa_fruticans)	Sclerosperma_profizianum)	(Calamus_caryotoides	(Serenoa_repens	Sabal_domingensis))))))	(Prestoea_acuminata	(Oenocarpus_bataua	Oenocarpus_minor)))	Podococcus_barteri)	(Veitchia_spiralis	Hydriastele_microspadix))	Kentiopsis_piersoniorum)	(Heterospathe_cagayanensis	Dictyosperma_album))	Kingia_australis);
((Calamus_caryotoides	(((Serenoa_repens	Sabal_domingensis)	((Reinhardtia_simplex	((Reinhardtia_paiewonskiana	Reinhardtia_latisecta)	((Bactris_major	Attalea_speciosa)	(((Chamaedorea_seifrizii	Roystonea_regia)	Phoenix_dactylifera)	((((Pelagodoxa_henryana	((Veitchia_spiralis	(Heterospathe_cagayanensis	Dictyosperma_album))	Manicaria_saccifera))	(Dypsis_decaryi	Hydriastele_microspadix))	(Elaeis_guineensis	Elaeis_oleifera))	(((Prestoea_acuminata	(Oenocarpus_bataua	Oenocarpus_minor))	(Iriartea_deltoidea	Kentiopsis_piersoniorum))	Geonoma_undata))))))	(Sclerosperma_profizianum	(Podococcus_barteri	Orania_palindan))))	Nypa_fruticans))	Kingia_australis);
((Calamus_caryotoides	(((Serenoa_repens	Sabal_domingensis)	Orania_palindan)	(((Geonoma_undata	(((Prestoea_acuminata	(Oenocarpus_bataua	Oenocarpus_minor))	((Elaeis_guineensis	(Roystonea_regia	Elaeis_oleifera))	(Iriartea_deltoidea	((Reinhardtia_simplex	(Reinhardtia_paiewonskiana	Reinhardtia_latisecta))	Attalea_speciosa))))	(((Bactris_major	Phoenix_dactylifera)	(Pelagodoxa_henryana	Manicaria_saccifera))	(((((Veitchia_spiralis	Kentiopsis_piersoniorum)	Hydriastele_microspadix)	(Heterospathe_cagayanensis	Dictyosperma_album))	Podococcus_barteri)	Dypsis_decaryi))))	Chamaedorea_seifrizii)	(Nypa_fruticans	Sclerosperma_profizianum))))	Kingia_australis);
((Calamus_caryotoides	((Sclerosperma_profizianum	(((Oenocarpus_bataua	((Serenoa_repens	Orania_palindan)	((((Elaeis_guineensis	Elaeis_oleifera)	((Reinhardtia_simplex	(Reinhardtia_paiewonskiana	Reinhardtia_latisecta))	Attalea_speciosa))	(((Prestoea_acuminata	(((Heterospathe_cagayanensis	Hydriastele_microspadix)	(Veitchia_spiralis	Dictyosperma_album))	(Pelagodoxa_henryana	Manicaria_saccifera)))	Iriartea_deltoidea)	Podococcus_barteri))	(Phoenix_dactylifera	Dypsis_decaryi))))	(((Roystonea_regia	Bactris_major)	Oenocarpus_minor)	((Geonoma_undata	Chamaedorea_seifrizii)	Kentiopsis_piersoniorum)))	Sabal_domingensis))	Nypa_fruticans))	Kingia_australis);
((Calamus_caryotoides	(Chamaedorea_seifrizii	((Sclerosperma_profizianum	(((((((Podococcus_barteri	Orania_palindan)	(Prestoea_acuminata	((((Reinhardtia_paiewonskiana	Reinhardtia_latisecta)	Reinhardtia_simplex)	Attalea_speciosa)	(Elaeis_guineensis	Elaeis_oleifera))))	((Iriartea_deltoidea	(Serenoa_repens	(Phoenix_dactylifera	Sabal_domingensis)))	((Heterospathe_cagayanensis	(Kentiopsis_piersoniorum	Dictyosperma_album))	(Hydriastele_microspadix	Veitchia_spiralis))))	(Dypsis_decaryi	Pelagodoxa_henryana))	Manicaria_saccifera)	(Roystonea_regia	(Oenocarpus_minor	(Bactris_major	Nypa_fruticans))))	Oenocarpus_bataua))	Geonoma_undata)))	Kingia_australis);
((Calamus_caryotoides	((((((Bactris_major	(Dypsis_decaryi	Phoenix_dactylifera))	((Prestoea_acuminata	(Attalea_speciosa	((Elaeis_guineensis	Elaeis_oleifera)	((Reinhardtia_paiewonskiana	Reinhardtia_latisecta)	Reinhardtia_simplex))))	Iriartea_deltoidea))	(Pelagodoxa_henryana	(Manicaria_saccifera	(Podococcus_barteri	((Kentiopsis_piersoniorum	(Veitchia_spiralis	Dictyosperma_album))	(Heterospathe_cagayanensis	Hydriastele_microspadix))))))	(Geonoma_undata	(Roystonea_regia	((Oenocarpus_minor	Oenocarpus_bataua)	Chamaedorea_seifrizii))))	(((Serenoa_repens	Orania_palindan)	Sclerosperma_profizianum)	Sabal_domingensis))	Nypa_fruticans))	Kingia_australis);
((Calamus_caryotoides	((Geonoma_undata	(((Prestoea_acuminata	(Oenocarpus_minor	Oenocarpus_bataua))	(Chamaedorea_seifrizii	Roystonea_regia))	((((((Sclerosperma_profizianum	Orania_palindan)	Podococcus_barteri)	((Elaeis_guineensis	Elaeis_oleifera)	(((Kentiopsis_piersoniorum	((Heterospathe_cagayanensis	Veitchia_spiralis)	Dictyosperma_album))	Hydriastele_microspadix)	((Dypsis_decaryi	Pelagodoxa_henryana)	Manicaria_saccifera))))	Iriartea_deltoidea)	((Phoenix_dactylifera	Sabal_domingensis)	Serenoa_repens))	(((Reinhardtia_paiewonskiana	Reinhardtia_latisecta)	Reinhardtia_simplex)	(Bactris_major	Attalea_speciosa)))))	Nypa_fruticans))	Kingia_australis);
((Calamus_caryotoides	((Chamaedorea_seifrizii	((((Prestoea_acuminata	(Oenocarpus_minor	Oenocarpus_bataua))	((Iriartea_deltoidea	(((Orania_palindan	(Sclerosperma_profizianum	Sabal_domingensis))	Serenoa_repens)	(Bactris_major	Phoenix_dactylifera)))	((((Podococcus_barteri	((Kentiopsis_piersoniorum	(Dypsis_decaryi	Hydriastele_microspadix))	((Heterospathe_cagayanensis	Dictyosperma_album)	Veitchia_spiralis)))	Manicaria_saccifera)	Pelagodoxa_henryana)	((Elaeis_guineensis	Elaeis_oleifera)	(((Reinhardtia_paiewonskiana	Reinhardtia_latisecta)	Reinhardtia_simplex)	Attalea_speciosa)))))	Roystonea_regia)	Geonoma_undata))	Nypa_fruticans))	Kingia_australis);
((Calamus_caryotoides	((Chamaedorea_seifrizii	((Roystonea_regia	(((Geonoma_undata	Sclerosperma_profizianum)	(Oenocarpus_minor	Oenocarpus_bataua))	(Serenoa_repens	((((Orania_palindan	((Dypsis_decaryi	Pelagodoxa_henryana)	Manicaria_saccifera))	(Podococcus_barteri	((Kentiopsis_piersoniorum	Hydriastele_microspadix)	((Heterospathe_cagayanensis	Dictyosperma_album)	Veitchia_spiralis))))	Iriartea_deltoidea)	((Elaeis_guineensis	Elaeis_oleifera)	(((Reinhardtia_paiewonskiana	Reinhardtia_latisecta)	(Prestoea_acuminata	Reinhardtia_simplex))	Attalea_speciosa))))))	((Bactris_major	Phoenix_dactylifera)	Sabal_domingensis)))	Nypa_fruticans))	Kingia_australis);
((Calamus_caryotoides	((((((Chamaedorea_seifrizii	Roystonea_regia)	Geonoma_undata)	((Oenocarpus_minor	Oenocarpus_bataua)	((((Iriartea_deltoidea	Attalea_speciosa)	(((Dypsis_decaryi	Pelagodoxa_henryana)	Manicaria_saccifera)	((Kentiopsis_piersoniorum	(Heterospathe_cagayanensis	Hydriastele_microspadix))	(Dictyosperma_album	Veitchia_spiralis))))	((Orania_palindan	Podococcus_barteri)	((Elaeis_guineensis	Elaeis_oleifera)	Prestoea_acuminata)))	((Reinhardtia_paiewonskiana	Reinhardtia_latisecta)	Reinhardtia_simplex))))	Sclerosperma_profizianum)	(Serenoa_repens	((Bactris_major	Phoenix_dactylifera)	Sabal_domingensis)))	Nypa_fruticans))	Kingia_australis);
((Calamus_caryotoides	(((((((Prestoea_acuminata	(Oenocarpus_minor	Oenocarpus_bataua))	((((Bactris_major	Phoenix_dactylifera)	Sabal_domingensis)	Chamaedorea_seifrizii)	Roystonea_regia))	Geonoma_undata)	((Manicaria_saccifera	(Pelagodoxa_henryana	(Podococcus_barteri	((Kentiopsis_piersoniorum	(Dictyosperma_album	Heterospathe_cagayanensis))	(Veitchia_spiralis	Hydriastele_microspadix)))))	((Elaeis_guineensis	(Elaeis_oleifera	Iriartea_deltoidea))	(((Reinhardtia_paiewonskiana	Reinhardtia_latisecta)	(Orania_palindan	Reinhardtia_simplex))	(Dypsis_decaryi	Attalea_speciosa)))))	Sclerosperma_profizianum)	Serenoa_repens)	Nypa_fruticans))	Kingia_australis);
((Calamus_caryotoides	(((((((((Bactris_major	Phoenix_dactylifera)	Sabal_domingensis)	Chamaedorea_seifrizii)	Oenocarpus_minor)	Roystonea_regia)	(Oenocarpus_bataua	((((Podococcus_barteri	((Kentiopsis_piersoniorum	(Veitchia_spiralis	Dictyosperma_album))	(Heterospathe_cagayanensis	Hydriastele_microspadix)))	(Manicaria_saccifera	Pelagodoxa_henryana))	Geonoma_undata)	(Prestoea_acuminata	(Iriartea_deltoidea	(((Reinhardtia_paiewonskiana	Reinhardtia_latisecta)	(Orania_palindan	Reinhardtia_simplex))	((Elaeis_oleifera	Elaeis_guineensis)	Attalea_speciosa)))))))	Sclerosperma_profizianum)	Serenoa_repens)	(Dypsis_decaryi	Nypa_fruticans)))	Kingia_australis);
((Calamus_caryotoides	(((((Oenocarpus_minor	Oenocarpus_bataua)	((Nypa_fruticans	Sabal_domingensis)	Roystonea_regia))	Geonoma_undata)	Sclerosperma_profizianum)	(((((((Attalea_speciosa	((Reinhardtia_paiewonskiana	Reinhardtia_latisecta)	Reinhardtia_simplex))	(Elaeis_oleifera	Elaeis_guineensis))	Prestoea_acuminata)	(Iriartea_deltoidea	((Manicaria_saccifera	(Dypsis_decaryi	Pelagodoxa_henryana))	(Kentiopsis_piersoniorum	((Veitchia_spiralis	(Heterospathe_cagayanensis	Dictyosperma_album))	Hydriastele_microspadix)))))	(Orania_palindan	Podococcus_barteri))	(Serenoa_repens	(Bactris_major	Phoenix_dactylifera)))	Chamaedorea_seifrizii)))	Kingia_australis);
((Calamus_caryotoides	(Nypa_fruticans	(Sabal_domingensis	(Oenocarpus_bataua	(Geonoma_undata	((Oenocarpus_minor	(Chamaedorea_seifrizii	Roystonea_regia))	(((((((Reinhardtia_paiewonskiana	Reinhardtia_latisecta)	Reinhardtia_simplex)	((Elaeis_oleifera	Elaeis_guineensis)	Iriartea_deltoidea))	Attalea_speciosa)	Prestoea_acuminata)	(((Sclerosperma_profizianum	Orania_palindan)	Serenoa_repens)	(Bactris_major	Phoenix_dactylifera)))	((Manicaria_saccifera	Pelagodoxa_henryana)	((Kentiopsis_piersoniorum	((Veitchia_spiralis	Dictyosperma_album)	(Heterospathe_cagayanensis	Hydriastele_microspadix)))	(Dypsis_decaryi	Podococcus_barteri))))))))))	Kingia_australis);
((Calamus_caryotoides	((Sabal_domingensis	(((Chamaedorea_seifrizii	((Oenocarpus_minor	(Oenocarpus_bataua	Prestoea_acuminata))	((((Manicaria_saccifera	(Phoenix_dactylifera	((Iriartea_deltoidea	(Dypsis_decaryi	Pelagodoxa_henryana))	((Hydriastele_microspadix	((Heterospathe_cagayanensis	Dictyosperma_album)	Veitchia_spiralis))	(((Elaeis_guineensis	Elaeis_oleifera)	((Reinhardtia_simplex	(Reinhardtia_latisecta	Reinhardtia_paiewonskiana))	Attalea_speciosa))	Podococcus_barteri)))))	Roystonea_regia)	Bactris_major)	Geonoma_undata)))	Kentiopsis_piersoniorum)	((Serenoa_repens	Orania_palindan)	Sclerosperma_profizianum)))	Nypa_fruticans))	Kingia_australis);
((Calamus_caryotoides	(((Sabal_domingensis	((((Oenocarpus_bataua	(Prestoea_acuminata	Oenocarpus_minor))	(Chamaedorea_seifrizii	Roystonea_regia))	(Geonoma_undata	((Bactris_major	Phoenix_dactylifera)	(((Manicaria_saccifera	(Dypsis_decaryi	Pelagodoxa_henryana))	(Podococcus_barteri	((Kentiopsis_piersoniorum	Hydriastele_microspadix)	((Heterospathe_cagayanensis	Dictyosperma_album)	Veitchia_spiralis))))	((Elaeis_guineensis	(Elaeis_oleifera	Iriartea_deltoidea))	((Reinhardtia_simplex	(Reinhardtia_latisecta	Reinhardtia_paiewonskiana))	Attalea_speciosa))))))	(Serenoa_repens	Orania_palindan)))	Sclerosperma_profizianum)	Nypa_fruticans))	Kingia_australis);
((Calamus_caryotoides	(((Sabal_domingensis	(Serenoa_repens	Orania_palindan))	(Sclerosperma_profizianum	((((Oenocarpus_bataua	(Prestoea_acuminata	Oenocarpus_minor))	(Geonoma_undata	(Phoenix_dactylifera	(Chamaedorea_seifrizii	Roystonea_regia))))	Bactris_major)	(((((Iriartea_deltoidea	Podococcus_barteri)	((Reinhardtia_simplex	(Reinhardtia_latisecta	(Kentiopsis_piersoniorum	Reinhardtia_paiewonskiana)))	Attalea_speciosa))	(Elaeis_guineensis	Elaeis_oleifera))	((Dypsis_decaryi	Pelagodoxa_henryana)	((Heterospathe_cagayanensis	Hydriastele_microspadix)	(Dictyosperma_album	Veitchia_spiralis))))	Manicaria_saccifera))))	Nypa_fruticans))	Kingia_australis);
((Calamus_caryotoides	((((((((Elaeis_guineensis	Elaeis_oleifera)	Attalea_speciosa)	(Reinhardtia_simplex	(Reinhardtia_latisecta	Reinhardtia_paiewonskiana)))	((Prestoea_acuminata	(((Iriartea_deltoidea	((Podococcus_barteri	(Dypsis_decaryi	((Kentiopsis_piersoniorum	(Dictyosperma_album	Veitchia_spiralis))	(Heterospathe_cagayanensis	Hydriastele_microspadix))))	((Manicaria_saccifera	Pelagodoxa_henryana)	Oenocarpus_minor)))	Geonoma_undata)	Oenocarpus_bataua))	Roystonea_regia))	(Orania_palindan	Sclerosperma_profizianum))	((Bactris_major	Phoenix_dactylifera)	(Serenoa_repens	Sabal_domingensis)))	Chamaedorea_seifrizii)	Nypa_fruticans))	Kingia_australis);
((Calamus_caryotoides	((Oenocarpus_bataua	(Geonoma_undata	((((Elaeis_guineensis	Elaeis_oleifera)	(Attalea_speciosa	(Reinhardtia_simplex	(Reinhardtia_latisecta	Reinhardtia_paiewonskiana))))	(((Prestoea_acuminata	(Iriartea_deltoidea	((Pelagodoxa_henryana	((Kentiopsis_piersoniorum	(Dictyosperma_album	Veitchia_spiralis))	(Heterospathe_cagayanensis	Hydriastele_microspadix)))	Manicaria_saccifera)))	((Orania_palindan	Sclerosperma_profizianum)	Podococcus_barteri))	(((Sabal_domingensis	Phoenix_dactylifera)	Bactris_major)	Serenoa_repens)))	(Oenocarpus_minor	(Roystonea_regia	Chamaedorea_seifrizii)))))	(Dypsis_decaryi	Nypa_fruticans)))	Kingia_australis);
((Calamus_caryotoides	((((((Elaeis_guineensis	Elaeis_oleifera)	((Bactris_major	Attalea_speciosa)	(Reinhardtia_simplex	(Reinhardtia_latisecta	Reinhardtia_paiewonskiana))))	(Serenoa_repens	(Sabal_domingensis	Phoenix_dactylifera)))	(Roystonea_regia	Chamaedorea_seifrizii))	(Iriartea_deltoidea	(Geonoma_undata	(Orania_palindan	(Sclerosperma_profizianum	(((Oenocarpus_bataua	Oenocarpus_minor)	Prestoea_acuminata)	((Pelagodoxa_henryana	(Podococcus_barteri	((Kentiopsis_piersoniorum	(Dictyosperma_album	Veitchia_spiralis))	(Heterospathe_cagayanensis	Hydriastele_microspadix))))	Manicaria_saccifera)))))))	(Dypsis_decaryi	Nypa_fruticans)))	Kingia_australis);
((Calamus_caryotoides	(((Sclerosperma_profizianum	(((Sabal_domingensis	Phoenix_dactylifera)	Serenoa_repens)	Orania_palindan))	((((Iriartea_deltoidea	((Elaeis_guineensis	Elaeis_oleifera)	((Bactris_major	Attalea_speciosa)	(Reinhardtia_simplex	(Reinhardtia_latisecta	Reinhardtia_paiewonskiana)))))	((Oenocarpus_bataua	Oenocarpus_minor)	Prestoea_acuminata))	((Dypsis_decaryi	(Podococcus_barteri	((Kentiopsis_piersoniorum	(Dictyosperma_album	Veitchia_spiralis))	(Heterospathe_cagayanensis	Hydriastele_microspadix))))	(Manicaria_saccifera	Pelagodoxa_henryana)))	(Geonoma_undata	(Roystonea_regia	Chamaedorea_seifrizii))))	Nypa_fruticans))	Kingia_australis);
((Calamus_caryotoides	((Nypa_fruticans	Iriartea_deltoidea)	((((Reinhardtia_latisecta	(Reinhardtia_paiewonskiana	Reinhardtia_simplex))	(((Elaeis_guineensis	Elaeis_oleifera)	((((Prestoea_acuminata	(Geonoma_undata	(((Kentiopsis_piersoniorum	(Dictyosperma_album	Veitchia_spiralis))	(Heterospathe_cagayanensis	Hydriastele_microspadix))	(Manicaria_saccifera	(Dypsis_decaryi	Pelagodoxa_henryana)))))	(Sclerosperma_profizianum	(Podococcus_barteri	Orania_palindan)))	Oenocarpus_bataua)	(Roystonea_regia	Oenocarpus_minor)))	Attalea_speciosa))	Serenoa_repens)	(Chamaedorea_seifrizii	(Bactris_major	(Sabal_domingensis	Phoenix_dactylifera))))))	Kingia_australis);
(((Nypa_fruticans	Calamus_caryotoides)	(((Oenocarpus_bataua	((((Attalea_speciosa	Bactris_major)	((Reinhardtia_latisecta	Reinhardtia_paiewonskiana)	Reinhardtia_simplex))	(Elaeis_guineensis	Elaeis_oleifera))	(((Prestoea_acuminata	(Podococcus_barteri	(Orania_palindan	Sclerosperma_profizianum)))	((((Kentiopsis_piersoniorum	Dictyosperma_album)	Heterospathe_cagayanensis)	(Hydriastele_microspadix	Veitchia_spiralis))	(Manicaria_saccifera	Pelagodoxa_henryana)))	(Iriartea_deltoidea	((Serenoa_repens	Sabal_domingensis)	(Dypsis_decaryi	Phoenix_dactylifera))))))	((Geonoma_undata	Oenocarpus_minor)	Roystonea_regia))	Chamaedorea_seifrizii))	Kingia_australis);
((Calamus_caryotoides	(((Serenoa_repens	((Bactris_major	Phoenix_dactylifera)	Sabal_domingensis))	((((Hydriastele_microspadix	(Veitchia_spiralis	(Dictyosperma_album	Heterospathe_cagayanensis)))	Kentiopsis_piersoniorum)	(Manicaria_saccifera	(Dypsis_decaryi	Pelagodoxa_henryana)))	((((Attalea_speciosa	((Reinhardtia_latisecta	Reinhardtia_paiewonskiana)	Reinhardtia_simplex))	(Podococcus_barteri	(Orania_palindan	Sclerosperma_profizianum)))	(Elaeis_guineensis	(Elaeis_oleifera	Iriartea_deltoidea)))	((Roystonea_regia	(Geonoma_undata	Chamaedorea_seifrizii))	((Prestoea_acuminata	Oenocarpus_minor)	Oenocarpus_bataua)))))	Nypa_fruticans))	Kingia_australis);
((Roystonea_regia	(Dypsis_decaryi	(Sabal_domingensis	((Sclerosperma_profizianum	((Oenocarpus_bataua	Oenocarpus_minor)	(((Orania_palindan	((Podococcus_barteri	(((Attalea_speciosa	((Reinhardtia_latisecta	Reinhardtia_paiewonskiana)	(Prestoea_acuminata	Reinhardtia_simplex)))	(Elaeis_guineensis	Elaeis_oleifera))	((Iriartea_deltoidea	(Hydriastele_microspadix	(Kentiopsis_piersoniorum	(Veitchia_spiralis	(Heterospathe_cagayanensis	Dictyosperma_album)))))	(Pelagodoxa_henryana	Manicaria_saccifera))))	Serenoa_repens))	Phoenix_dactylifera)	Bactris_major)))	(((Chamaedorea_seifrizii	Calamus_caryotoides)	Nypa_fruticans)	Geonoma_undata)))))	Kingia_australis);
((Roystonea_regia	(Geonoma_undata	((Prestoea_acuminata	(Oenocarpus_bataua	Oenocarpus_minor))	(((((((Reinhardtia_latisecta	Reinhardtia_paiewonskiana)	Reinhardtia_simplex)	(Attalea_speciosa	(Elaeis_guineensis	Elaeis_oleifera)))	(Orania_palindan	Podococcus_barteri))	((((Bactris_major	Phoenix_dactylifera)	Dypsis_decaryi)	Serenoa_repens)	Iriartea_deltoidea))	(((Veitchia_spiralis	Hydriastele_microspadix)	(Kentiopsis_piersoniorum	(Heterospathe_cagayanensis	Dictyosperma_album)))	(Pelagodoxa_henryana	Manicaria_saccifera)))	(Sclerosperma_profizianum	(Sabal_domingensis	((Chamaedorea_seifrizii	Calamus_caryotoides)	Nypa_fruticans)))))))	Kingia_australis);
((Roystonea_regia	((((Elaeis_guineensis	Elaeis_oleifera)	(Iriartea_deltoidea	(((Reinhardtia_latisecta	Reinhardtia_paiewonskiana)	Reinhardtia_simplex)	(Dypsis_decaryi	Attalea_speciosa))))	((Orania_palindan	((Sabal_domingensis	(Bactris_major	Phoenix_dactylifera))	Serenoa_repens))	(Geonoma_undata	(((Prestoea_acuminata	(Oenocarpus_bataua	Oenocarpus_minor))	(((Veitchia_spiralis	Hydriastele_microspadix)	(Kentiopsis_piersoniorum	(Heterospathe_cagayanensis	Dictyosperma_album)))	(Pelagodoxa_henryana	Manicaria_saccifera)))	((Sclerosperma_profizianum	(Nypa_fruticans	Podococcus_barteri))	Calamus_caryotoides)))))	Chamaedorea_seifrizii))	Kingia_australis);
(((((Serenoa_repens	(Sabal_domingensis	Phoenix_dactylifera))	(Reinhardtia_simplex	(Orania_palindan	Sclerosperma_profizianum)))	((Bactris_major	(Prestoea_acuminata	(Iriartea_deltoidea	(Oenocarpus_minor	(Oenocarpus_bataua	((Podococcus_barteri	(Hydriastele_microspadix	(Kentiopsis_piersoniorum	(Veitchia_spiralis	(Heterospathe_cagayanensis	Dictyosperma_album)))))	((Dypsis_decaryi	Pelagodoxa_henryana)	Manicaria_saccifera)))))))	(((Reinhardtia_latisecta	(Reinhardtia_paiewonskiana	Attalea_speciosa))	(Elaeis_guineensis	Elaeis_oleifera))	(Geonoma_undata	(Chamaedorea_seifrizii	Roystonea_regia)))))	(Calamus_caryotoides	Nypa_fruticans))	Kingia_australis);
((Calamus_caryotoides	((((((((Reinhardtia_simplex	(Reinhardtia_latisecta	Reinhardtia_paiewonskiana))	(Bactris_major	Attalea_speciosa))	((Iriartea_deltoidea	Elaeis_oleifera)	Elaeis_guineensis))	(((Dypsis_decaryi	Podococcus_barteri)	((Heterospathe_cagayanensis	Hydriastele_microspadix)	(Kentiopsis_piersoniorum	(Veitchia_spiralis	Dictyosperma_album))))	(Pelagodoxa_henryana	Manicaria_saccifera)))	((Prestoea_acuminata	(Oenocarpus_minor	Oenocarpus_bataua))	(Geonoma_undata	(Chamaedorea_seifrizii	Roystonea_regia))))	(Serenoa_repens	(Sabal_domingensis	Phoenix_dactylifera)))	(Orania_palindan	Sclerosperma_profizianum))	Nypa_fruticans))	Kingia_australis);
((Calamus_caryotoides	((((((((Podococcus_barteri	((Veitchia_spiralis	Dictyosperma_album)	((Heterospathe_cagayanensis	Hydriastele_microspadix)	Kentiopsis_piersoniorum)))	((Dypsis_decaryi	Pelagodoxa_henryana)	Manicaria_saccifera))	(Phoenix_dactylifera	(Prestoea_acuminata	(((Elaeis_guineensis	(Iriartea_deltoidea	Elaeis_oleifera))	Attalea_speciosa)	(Reinhardtia_simplex	(Reinhardtia_latisecta	Reinhardtia_paiewonskiana))))))	Serenoa_repens)	(Orania_palindan	Sclerosperma_profizianum))	((((Oenocarpus_minor	Oenocarpus_bataua)	Geonoma_undata)	Bactris_major)	(Chamaedorea_seifrizii	Roystonea_regia)))	Sabal_domingensis)	Nypa_fruticans))	Kingia_australis);
((Calamus_caryotoides	(((((((Reinhardtia_simplex	(Reinhardtia_latisecta	Reinhardtia_paiewonskiana))	(Attalea_speciosa	(((Pelagodoxa_henryana	(Podococcus_barteri	(Dypsis_decaryi	((Veitchia_spiralis	(Heterospathe_cagayanensis	Dictyosperma_album))	(Hydriastele_microspadix	Kentiopsis_piersoniorum)))))	Manicaria_saccifera)	((Elaeis_oleifera	Elaeis_guineensis)	(Prestoea_acuminata	Iriartea_deltoidea)))))	(Orania_palindan	Serenoa_repens))	Phoenix_dactylifera)	(Oenocarpus_bataua	((((Chamaedorea_seifrizii	Roystonea_regia)	Oenocarpus_minor)	Geonoma_undata)	Bactris_major)))	(Sclerosperma_profizianum	Sabal_domingensis))	Nypa_fruticans))	Kingia_australis);
((Calamus_caryotoides	(((Nypa_fruticans	(((Bactris_major	Phoenix_dactylifera)	(Chamaedorea_seifrizii	Roystonea_regia))	Sabal_domingensis))	Serenoa_repens)	((Manicaria_saccifera	(((Heterospathe_cagayanensis	Dictyosperma_album)	(Veitchia_spiralis	(Dypsis_decaryi	Hydriastele_microspadix)))	(Pelagodoxa_henryana	(((((Prestoea_acuminata	Oenocarpus_minor)	Oenocarpus_bataua)	(((Reinhardtia_simplex	((Reinhardtia_paiewonskiana	Reinhardtia_latisecta)	Kentiopsis_piersoniorum))	Attalea_speciosa)	(Elaeis_oleifera	Elaeis_guineensis)))	Iriartea_deltoidea)	Geonoma_undata))))	(Podococcus_barteri	(Orania_palindan	Sclerosperma_profizianum)))))	Kingia_australis);
((Calamus_caryotoides	((((Sabal_domingensis	(((Bactris_major	Phoenix_dactylifera)	((Prestoea_acuminata	(Oenocarpus_minor	Oenocarpus_bataua))	(Chamaedorea_seifrizii	Roystonea_regia)))	Geonoma_undata))	Sclerosperma_profizianum)	(Orania_palindan	(((Manicaria_saccifera	((((Reinhardtia_simplex	(Reinhardtia_paiewonskiana	Reinhardtia_latisecta))	Attalea_speciosa)	(Elaeis_oleifera	Elaeis_guineensis))	Iriartea_deltoidea))	((Podococcus_barteri	((Kentiopsis_piersoniorum	((Dictyosperma_album	Heterospathe_cagayanensis)	Veitchia_spiralis))	Hydriastele_microspadix))	Pelagodoxa_henryana))	Serenoa_repens)))	(Dypsis_decaryi	Nypa_fruticans)))	Kingia_australis);
((Calamus_caryotoides	((Sabal_domingensis	((Orania_palindan	Sclerosperma_profizianum)	((((Bactris_major	Phoenix_dactylifera)	((((Dypsis_decaryi	Chamaedorea_seifrizii)	Roystonea_regia)	(Prestoea_acuminata	(Oenocarpus_minor	Oenocarpus_bataua)))	Geonoma_undata))	(((Kentiopsis_piersoniorum	(Reinhardtia_simplex	(Reinhardtia_paiewonskiana	Reinhardtia_latisecta)))	(Attalea_speciosa	(Elaeis_oleifera	Elaeis_guineensis)))	(((Podococcus_barteri	((Dictyosperma_album	Heterospathe_cagayanensis)	(Veitchia_spiralis	Hydriastele_microspadix)))	(Iriartea_deltoidea	Pelagodoxa_henryana))	Manicaria_saccifera)))	Serenoa_repens)))	Nypa_fruticans))	Kingia_australis);
((Calamus_caryotoides	((((((Bactris_major	(Dypsis_decaryi	Phoenix_dactylifera))	((Prestoea_acuminata	((Pelagodoxa_henryana	Manicaria_saccifera)	((Sclerosperma_profizianum	Orania_palindan)	(Podococcus_barteri	((Heterospathe_cagayanensis	Hydriastele_microspadix)	(Kentiopsis_piersoniorum	(Dictyosperma_album	Veitchia_spiralis)))))))	((Elaeis_guineensis	(Elaeis_oleifera	Iriartea_deltoidea))	(Attalea_speciosa	(Reinhardtia_simplex	(Reinhardtia_latisecta	Reinhardtia_paiewonskiana))))))	Serenoa_repens)	(Oenocarpus_minor	(Oenocarpus_bataua	((Chamaedorea_seifrizii	Roystonea_regia)	Sabal_domingensis))))	Geonoma_undata)	Nypa_fruticans))	Kingia_australis);
((Heterospathe_cagayanensis	(Dictyosperma_album	(Veitchia_spiralis	(((((Dypsis_decaryi	Pelagodoxa_henryana)	(Manicaria_saccifera	Iriartea_deltoidea))	(((((Sclerosperma_profizianum	Orania_palindan)	Podococcus_barteri)	((Elaeis_guineensis	Elaeis_oleifera)	(Attalea_speciosa	(Reinhardtia_simplex	(Reinhardtia_latisecta	Reinhardtia_paiewonskiana)))))	(((Nypa_fruticans	Calamus_caryotoides)	((Chamaedorea_seifrizii	Roystonea_regia)	(((Bactris_major	Phoenix_dactylifera)	Serenoa_repens)	Geonoma_undata)))	(Prestoea_acuminata	(Oenocarpus_minor	Oenocarpus_bataua))))	Sabal_domingensis))	Hydriastele_microspadix)	Kentiopsis_piersoniorum))))	Kingia_australis);
((Heterospathe_cagayanensis	((Dictyosperma_album	Kentiopsis_piersoniorum)	((((Dypsis_decaryi	Pelagodoxa_henryana)	Manicaria_saccifera)	(((Podococcus_barteri	(((Chamaedorea_seifrizii	(Roystonea_regia	(Bactris_major	Phoenix_dactylifera)))	(Prestoea_acuminata	(Oenocarpus_minor	Oenocarpus_bataua)))	Geonoma_undata))	((Sabal_domingensis	(Nypa_fruticans	Calamus_caryotoides))	((Sclerosperma_profizianum	Orania_palindan)	Serenoa_repens)))	(((Iriartea_deltoidea	Elaeis_guineensis)	Elaeis_oleifera)	(Attalea_speciosa	(Reinhardtia_simplex	(Reinhardtia_latisecta	Reinhardtia_paiewonskiana))))))	(Veitchia_spiralis	Hydriastele_microspadix))))	Kingia_australis);
((((((Veitchia_spiralis	(Dypsis_decaryi	Hydriastele_microspadix))	Kentiopsis_piersoniorum)	(Heterospathe_cagayanensis	Dictyosperma_album))	((Iriartea_deltoidea	(Prestoea_acuminata	(Pelagodoxa_henryana	Manicaria_saccifera)))	(((Bactris_major	Phoenix_dactylifera)	(Orania_palindan	Serenoa_repens))	((((Oenocarpus_minor	Oenocarpus_bataua)	((Sclerosperma_profizianum	(Sabal_domingensis	(Nypa_fruticans	Calamus_caryotoides)))	Geonoma_undata))	(Roystonea_regia	Chamaedorea_seifrizii))	((Elaeis_guineensis	Elaeis_oleifera)	(Attalea_speciosa	(Reinhardtia_simplex	(Reinhardtia_latisecta	Reinhardtia_paiewonskiana))))))))	Podococcus_barteri)	Kingia_australis);
((Heterospathe_cagayanensis	(Dictyosperma_album	((((((Oenocarpus_bataua	((Sclerosperma_profizianum	(Sabal_domingensis	(Nypa_fruticans	Calamus_caryotoides)))	Geonoma_undata))	(Oenocarpus_minor	(Roystonea_regia	Chamaedorea_seifrizii)))	(((Elaeis_guineensis	(Bactris_major	Elaeis_oleifera))	(Attalea_speciosa	(Reinhardtia_simplex	(Reinhardtia_latisecta	Reinhardtia_paiewonskiana))))	(((((Dypsis_decaryi	Pelagodoxa_henryana)	Manicaria_saccifera)	Prestoea_acuminata)	Iriartea_deltoidea)	(Phoenix_dactylifera	(Orania_palindan	Serenoa_repens)))))	Podococcus_barteri)	Kentiopsis_piersoniorum)	(Veitchia_spiralis	Hydriastele_microspadix))))	Kingia_australis);
((Heterospathe_cagayanensis	(((Hydriastele_microspadix	(Kentiopsis_piersoniorum	((((Elaeis_guineensis	Elaeis_oleifera)	((Bactris_major	Attalea_speciosa)	(Reinhardtia_simplex	(Reinhardtia_latisecta	Reinhardtia_paiewonskiana))))	(((((Roystonea_regia	(Dypsis_decaryi	Chamaedorea_seifrizii))	Phoenix_dactylifera)	(Sabal_domingensis	(Nypa_fruticans	Calamus_caryotoides)))	(Geonoma_undata	(Prestoea_acuminata	(Oenocarpus_minor	Oenocarpus_bataua))))	(((Sclerosperma_profizianum	(Orania_palindan	Podococcus_barteri))	Serenoa_repens)	Iriartea_deltoidea)))	(Pelagodoxa_henryana	Manicaria_saccifera))))	Veitchia_spiralis)	Dictyosperma_album))	Kingia_australis);
(((((((Oenocarpus_bataua	(Prestoea_acuminata	((Bactris_major	Attalea_speciosa)	(Reinhardtia_simplex	(Reinhardtia_latisecta	(Sclerosperma_profizianum	Reinhardtia_paiewonskiana))))))	(Orania_palindan	((Elaeis_guineensis	Elaeis_oleifera)	Manicaria_saccifera)))	(((Sabal_domingensis	Phoenix_dactylifera)	Iriartea_deltoidea)	Pelagodoxa_henryana))	(((Roystonea_regia	(Calamus_caryotoides	Chamaedorea_seifrizii))	Serenoa_repens)	(Geonoma_undata	(Oenocarpus_minor	Nypa_fruticans))))	((Kentiopsis_piersoniorum	(Veitchia_spiralis	(Dictyosperma_album	Heterospathe_cagayanensis)))	(Dypsis_decaryi	Hydriastele_microspadix)))	Podococcus_barteri)	Kingia_australis);
((Roystonea_regia	(((Geonoma_undata	(((((((Kentiopsis_piersoniorum	(Veitchia_spiralis	(Dictyosperma_album	Heterospathe_cagayanensis)))	Hydriastele_microspadix)	(Manicaria_saccifera	Pelagodoxa_henryana))	((Sclerosperma_profizianum	(Orania_palindan	Podococcus_barteri))	(Elaeis_guineensis	(Elaeis_oleifera	Iriartea_deltoidea))))	((Attalea_speciosa	(Reinhardtia_paiewonskiana	(Reinhardtia_simplex	Reinhardtia_latisecta)))	((Dypsis_decaryi	Sabal_domingensis)	(Bactris_major	Phoenix_dactylifera))))	Serenoa_repens)	(Oenocarpus_bataua	(Oenocarpus_minor	Prestoea_acuminata))))	(Calamus_caryotoides	Nypa_fruticans))	Chamaedorea_seifrizii))	Kingia_australis);
((Serenoa_repens	((((Nypa_fruticans	Sclerosperma_profizianum)	Calamus_caryotoides)	((((Sabal_domingensis	Phoenix_dactylifera)	((Podococcus_barteri	((Kentiopsis_piersoniorum	(Veitchia_spiralis	Dictyosperma_album))	(Heterospathe_cagayanensis	Hydriastele_microspadix)))	(Manicaria_saccifera	Pelagodoxa_henryana)))	(((Dypsis_decaryi	Attalea_speciosa)	(Reinhardtia_simplex	(Reinhardtia_latisecta	Reinhardtia_paiewonskiana)))	((Iriartea_deltoidea	Elaeis_guineensis)	Elaeis_oleifera)))	(Geonoma_undata	(Bactris_major	((Oenocarpus_bataua	(Oenocarpus_minor	Prestoea_acuminata))	(Chamaedorea_seifrizii	Roystonea_regia))))))	Orania_palindan))	Kingia_australis);
((((Manicaria_saccifera	Pelagodoxa_henryana)	((((Iriartea_deltoidea	((Dypsis_decaryi	Attalea_speciosa)	(Reinhardtia_simplex	(Reinhardtia_latisecta	Reinhardtia_paiewonskiana))))	((Orania_palindan	Podococcus_barteri)	(Elaeis_guineensis	Elaeis_oleifera)))	(Geonoma_undata	((Oenocarpus_bataua	(Oenocarpus_minor	Prestoea_acuminata))	(Sclerosperma_profizianum	((Bactris_major	Nypa_fruticans)	(Calamus_caryotoides	(Chamaedorea_seifrizii	Roystonea_regia)))))))	(Serenoa_repens	(Sabal_domingensis	Phoenix_dactylifera))))	((Veitchia_spiralis	(Kentiopsis_piersoniorum	(Heterospathe_cagayanensis	Dictyosperma_album)))	Hydriastele_microspadix))	Kingia_australis);
(((Nypa_fruticans	(Sclerosperma_profizianum	(((Bactris_major	(Roystonea_regia	((Oenocarpus_bataua	Oenocarpus_minor)	Chamaedorea_seifrizii)))	Geonoma_undata)	((((Manicaria_saccifera	Pelagodoxa_henryana)	(Podococcus_barteri	(Kentiopsis_piersoniorum	((Veitchia_spiralis	Dictyosperma_album)	(Heterospathe_cagayanensis	Hydriastele_microspadix)))))	Prestoea_acuminata)	((Iriartea_deltoidea	((Dypsis_decaryi	Phoenix_dactylifera)	(Sabal_domingensis	(Orania_palindan	Serenoa_repens))))	((Elaeis_oleifera	Elaeis_guineensis)	(Attalea_speciosa	((Reinhardtia_paiewonskiana	Reinhardtia_latisecta)	Reinhardtia_simplex))))))))	Calamus_caryotoides)	Kingia_australis);
(((Nypa_fruticans	(((Roystonea_regia	Chamaedorea_seifrizii)	(Iriartea_deltoidea	(Geonoma_undata	(((((Reinhardtia_paiewonskiana	Reinhardtia_latisecta)	Reinhardtia_simplex)	((Elaeis_oleifera	Elaeis_guineensis)	(Bactris_major	Attalea_speciosa)))	((Prestoea_acuminata	(Oenocarpus_bataua	Oenocarpus_minor))	(Pelagodoxa_henryana	((Podococcus_barteri	((Dictyosperma_album	Kentiopsis_piersoniorum)	(Veitchia_spiralis	(Heterospathe_cagayanensis	Hydriastele_microspadix))))	Manicaria_saccifera))))	(Dypsis_decaryi	Phoenix_dactylifera)))))	(((Orania_palindan	Sclerosperma_profizianum)	Sabal_domingensis)	Serenoa_repens)))	Calamus_caryotoides)	Kingia_australis);
(((Nypa_fruticans	Calamus_caryotoides)	(Orania_palindan	((((Sabal_domingensis	Phoenix_dactylifera)	Serenoa_repens)	(((Oenocarpus_minor	(Roystonea_regia	(Dypsis_decaryi	Chamaedorea_seifrizii)))	(Prestoea_acuminata	Podococcus_barteri))	(Iriartea_deltoidea	((Geonoma_undata	(Oenocarpus_bataua	((Elaeis_oleifera	Elaeis_guineensis)	((Bactris_major	Attalea_speciosa)	((Reinhardtia_paiewonskiana	Reinhardtia_latisecta)	Reinhardtia_simplex)))))	((Pelagodoxa_henryana	Manicaria_saccifera)	(((Veitchia_spiralis	Dictyosperma_album)	Kentiopsis_piersoniorum)	(Heterospathe_cagayanensis	Hydriastele_microspadix)))))))	Sclerosperma_profizianum)))	Kingia_australis);
(((Nypa_fruticans	Calamus_caryotoides)	((Orania_palindan	Sclerosperma_profizianum)	(((Geonoma_undata	((Prestoea_acuminata	(Oenocarpus_bataua	Oenocarpus_minor))	(Roystonea_regia	Chamaedorea_seifrizii)))	((((Elaeis_guineensis	(Elaeis_oleifera	Iriartea_deltoidea))	((Bactris_major	Attalea_speciosa)	((Reinhardtia_paiewonskiana	Reinhardtia_latisecta)	Reinhardtia_simplex)))	((Pelagodoxa_henryana	Manicaria_saccifera)	((Podococcus_barteri	(Hydriastele_microspadix	(Dypsis_decaryi	Veitchia_spiralis)))	(Kentiopsis_piersoniorum	(Dictyosperma_album	Heterospathe_cagayanensis)))))	(Sabal_domingensis	Phoenix_dactylifera)))	Serenoa_repens)))	Kingia_australis);
(((((Bactris_major	(Sabal_domingensis	Phoenix_dactylifera))	Chamaedorea_seifrizii)	(((Nypa_fruticans	((((Elaeis_guineensis	(Elaeis_oleifera	Iriartea_deltoidea))	(Attalea_speciosa	((Reinhardtia_paiewonskiana	Reinhardtia_latisecta)	Reinhardtia_simplex)))	(Manicaria_saccifera	(((Podococcus_barteri	((Heterospathe_cagayanensis	Hydriastele_microspadix)	((Veitchia_spiralis	Dictyosperma_album)	Kentiopsis_piersoniorum)))	(Orania_palindan	Sclerosperma_profizianum))	(Dypsis_decaryi	Pelagodoxa_henryana))))	Serenoa_repens))	(Roystonea_regia	(Prestoea_acuminata	(Oenocarpus_bataua	Oenocarpus_minor))))	Geonoma_undata))	Calamus_caryotoides)	Kingia_australis);
((((((((((((Elaeis_oleifera	Elaeis_guineensis)	Prestoea_acuminata)	((Bactris_major	Attalea_speciosa)	((Reinhardtia_paiewonskiana	Reinhardtia_latisecta)	Reinhardtia_simplex)))	(Iriartea_deltoidea	((((Heterospathe_cagayanensis	Hydriastele_microspadix)	((Veitchia_spiralis	Dictyosperma_album)	Kentiopsis_piersoniorum))	Manicaria_saccifera)	(Dypsis_decaryi	Pelagodoxa_henryana))))	(Sabal_domingensis	Phoenix_dactylifera))	((Orania_palindan	Podococcus_barteri)	Serenoa_repens))	(Sclerosperma_profizianum	(Oenocarpus_minor	(Chamaedorea_seifrizii	Roystonea_regia))))	Oenocarpus_bataua)	Geonoma_undata)	Nypa_fruticans)	Calamus_caryotoides)	Kingia_australis);
(((Orania_palindan	Serenoa_repens)	(((Nypa_fruticans	Calamus_caryotoides)	Sclerosperma_profizianum)	(Geonoma_undata	((Oenocarpus_minor	Oenocarpus_bataua)	((((Elaeis_oleifera	Elaeis_guineensis)	(Iriartea_deltoidea	(Podococcus_barteri	((Prestoea_acuminata	(Reinhardtia_paiewonskiana	Reinhardtia_latisecta))	((Bactris_major	Attalea_speciosa)	Reinhardtia_simplex)))))	((((Heterospathe_cagayanensis	Hydriastele_microspadix)	((Veitchia_spiralis	Dictyosperma_album)	Kentiopsis_piersoniorum))	Manicaria_saccifera)	(Dypsis_decaryi	Pelagodoxa_henryana)))	(((Chamaedorea_seifrizii	Roystonea_regia)	Sabal_domingensis)	Phoenix_dactylifera))))))	Kingia_australis);
(((Nypa_fruticans	((((Chamaedorea_seifrizii	Roystonea_regia)	Geonoma_undata)	((Prestoea_acuminata	(Oenocarpus_minor	Oenocarpus_bataua))	(((Orania_palindan	Serenoa_repens)	Phoenix_dactylifera)	((Reinhardtia_simplex	(Reinhardtia_latisecta	Reinhardtia_paiewonskiana))	(((Bactris_major	Attalea_speciosa)	Iriartea_deltoidea)	((Elaeis_oleifera	Elaeis_guineensis)	(((Dypsis_decaryi	Pelagodoxa_henryana)	(Podococcus_barteri	((Heterospathe_cagayanensis	Hydriastele_microspadix)	((Veitchia_spiralis	Dictyosperma_album)	Kentiopsis_piersoniorum))))	Manicaria_saccifera)))))))	(Sclerosperma_profizianum	Sabal_domingensis)))	Calamus_caryotoides)	Kingia_australis);
((((Chamaedorea_seifrizii	Roystonea_regia)	(((Prestoea_acuminata	((((Heterospathe_cagayanensis	(Dypsis_decaryi	Hydriastele_microspadix))	(Veitchia_spiralis	Dictyosperma_album))	(Podococcus_barteri	Kentiopsis_piersoniorum))	(Pelagodoxa_henryana	Manicaria_saccifera)))	((Serenoa_repens	(Bactris_major	Phoenix_dactylifera))	((((Elaeis_oleifera	Elaeis_guineensis)	(Attalea_speciosa	(Reinhardtia_simplex	(Reinhardtia_latisecta	Reinhardtia_paiewonskiana))))	Orania_palindan)	Iriartea_deltoidea)))	(Geonoma_undata	(((Oenocarpus_minor	Oenocarpus_bataua)	(Nypa_fruticans	Sclerosperma_profizianum))	Sabal_domingensis))))	Calamus_caryotoides)	Kingia_australis);
(((Nypa_fruticans	(((Podococcus_barteri	(Orania_palindan	Sclerosperma_profizianum))	(Serenoa_repens	((((Bactris_major	Phoenix_dactylifera)	Prestoea_acuminata)	((Oenocarpus_minor	Geonoma_undata)	((Chamaedorea_seifrizii	Roystonea_regia)	Oenocarpus_bataua)))	(Iriartea_deltoidea	(((Dypsis_decaryi	Attalea_speciosa)	((Reinhardtia_simplex	(Reinhardtia_latisecta	Reinhardtia_paiewonskiana))	(Elaeis_oleifera	Elaeis_guineensis)))	(((Heterospathe_cagayanensis	Hydriastele_microspadix)	(Kentiopsis_piersoniorum	(Veitchia_spiralis	Dictyosperma_album)))	(Pelagodoxa_henryana	Manicaria_saccifera)))))))	Sabal_domingensis))	Calamus_caryotoides)	Kingia_australis);
(((Nypa_fruticans	((((Orania_palindan	Serenoa_repens)	((((Pelagodoxa_henryana	(Podococcus_barteri	(((Dypsis_decaryi	Hydriastele_microspadix)	Kentiopsis_piersoniorum)	(Veitchia_spiralis	(Heterospathe_cagayanensis	Dictyosperma_album)))))	Manicaria_saccifera)	((Oenocarpus_bataua	Geonoma_undata)	(((Roystonea_regia	Oenocarpus_minor)	Chamaedorea_seifrizii)	(Bactris_major	Phoenix_dactylifera))))	((Elaeis_guineensis	(Elaeis_oleifera	(Prestoea_acuminata	Iriartea_deltoidea)))	(Attalea_speciosa	(Reinhardtia_simplex	(Reinhardtia_paiewonskiana	Reinhardtia_latisecta))))))	Sclerosperma_profizianum)	Sabal_domingensis))	Calamus_caryotoides)	Kingia_australis);
(((Nypa_fruticans	(((((Reinhardtia_paiewonskiana	Reinhardtia_latisecta)	(((Elaeis_guineensis	(Elaeis_oleifera	Iriartea_deltoidea))	(Bactris_major	Attalea_speciosa))	(((((Hydriastele_microspadix	Kentiopsis_piersoniorum)	(Veitchia_spiralis	(Heterospathe_cagayanensis	Dictyosperma_album)))	Manicaria_saccifera)	(Dypsis_decaryi	Pelagodoxa_henryana))	(Serenoa_repens	(Prestoea_acuminata	(((Oenocarpus_bataua	(Roystonea_regia	(Oenocarpus_minor	Chamaedorea_seifrizii)))	Geonoma_undata)	Phoenix_dactylifera))))))	(Podococcus_barteri	(Orania_palindan	Sclerosperma_profizianum)))	Reinhardtia_simplex)	Sabal_domingensis))	Calamus_caryotoides)	Kingia_australis);
(((Nypa_fruticans	((((((Prestoea_acuminata	(Elaeis_guineensis	(Elaeis_oleifera	Iriartea_deltoidea)))	(Reinhardtia_paiewonskiana	Reinhardtia_latisecta))	(Attalea_speciosa	(Podococcus_barteri	((((Hydriastele_microspadix	Kentiopsis_piersoniorum)	(Veitchia_spiralis	(Heterospathe_cagayanensis	Dictyosperma_album)))	((Dypsis_decaryi	Pelagodoxa_henryana)	Manicaria_saccifera))	(((Bactris_major	Phoenix_dactylifera)	Serenoa_repens)	((((Chamaedorea_seifrizii	Oenocarpus_minor)	Roystonea_regia)	Geonoma_undata)	Oenocarpus_bataua))))))	(Orania_palindan	Sclerosperma_profizianum))	Reinhardtia_simplex)	Sabal_domingensis))	Calamus_caryotoides)	Kingia_australis);
(((Nypa_fruticans	(((Orania_palindan	Sclerosperma_profizianum)	(Serenoa_repens	((((Chamaedorea_seifrizii	Roystonea_regia)	(Geonoma_undata	((Prestoea_acuminata	Oenocarpus_minor)	Oenocarpus_bataua)))	Phoenix_dactylifera)	((((Elaeis_guineensis	Elaeis_oleifera)	Iriartea_deltoidea)	(((Reinhardtia_paiewonskiana	Reinhardtia_latisecta)	Reinhardtia_simplex)	(Bactris_major	Attalea_speciosa)))	((((Hydriastele_microspadix	Dypsis_decaryi)	Podococcus_barteri)	(Kentiopsis_piersoniorum	(Veitchia_spiralis	(Heterospathe_cagayanensis	Dictyosperma_album))))	(Pelagodoxa_henryana	Manicaria_saccifera))))))	Sabal_domingensis))	Calamus_caryotoides)	Kingia_australis);
(((Nypa_fruticans	(Serenoa_repens	(Sabal_domingensis	((Orania_palindan	Sclerosperma_profizianum)	((((((Iriartea_deltoidea	((Podococcus_barteri	(Hydriastele_microspadix	(Kentiopsis_piersoniorum	(Veitchia_spiralis	(Heterospathe_cagayanensis	Dictyosperma_album)))))	((Dypsis_decaryi	Pelagodoxa_henryana)	Manicaria_saccifera)))	Geonoma_undata)	((Prestoea_acuminata	Oenocarpus_minor)	Oenocarpus_bataua))	(Elaeis_guineensis	Elaeis_oleifera))	(((Reinhardtia_paiewonskiana	Reinhardtia_latisecta)	Reinhardtia_simplex)	(Bactris_major	Attalea_speciosa)))	((Phoenix_dactylifera	Roystonea_regia)	Chamaedorea_seifrizii))))))	Calamus_caryotoides)	Kingia_australis);
((((Nypa_fruticans	Sabal_domingensis)	((Orania_palindan	Sclerosperma_profizianum)	(Serenoa_repens	((Oenocarpus_minor	((Oenocarpus_bataua	(Prestoea_acuminata	(Geonoma_undata	((Bactris_major	Phoenix_dactylifera)	(((Elaeis_guineensis	Elaeis_oleifera)	(((Reinhardtia_paiewonskiana	Reinhardtia_latisecta)	Reinhardtia_simplex)	Attalea_speciosa))	((((Dypsis_decaryi	Hydriastele_microspadix)	(Veitchia_spiralis	(Heterospathe_cagayanensis	Dictyosperma_album)))	(Kentiopsis_piersoniorum	Podococcus_barteri))	(Pelagodoxa_henryana	Manicaria_saccifera)))))))	Iriartea_deltoidea))	(Roystonea_regia	Chamaedorea_seifrizii)))))	Calamus_caryotoides)	Kingia_australis);
((((((((Roystonea_regia	(Oenocarpus_bataua	Oenocarpus_minor))	Geonoma_undata)	(((((Elaeis_guineensis	Elaeis_oleifera)	((((Kentiopsis_piersoniorum	(Heterospathe_cagayanensis	Dictyosperma_album))	(Hydriastele_microspadix	Veitchia_spiralis))	Podococcus_barteri)	((Dypsis_decaryi	Pelagodoxa_henryana)	Manicaria_saccifera)))	(((((Reinhardtia_paiewonskiana	Reinhardtia_latisecta)	Reinhardtia_simplex)	Attalea_speciosa)	Prestoea_acuminata)	Iriartea_deltoidea))	(Bactris_major	Phoenix_dactylifera))	(Orania_palindan	Serenoa_repens)))	Sclerosperma_profizianum)	Sabal_domingensis)	Chamaedorea_seifrizii)	(Nypa_fruticans	Calamus_caryotoides))	Kingia_australis);
(((((((Chamaedorea_seifrizii	Geonoma_undata)	((Prestoea_acuminata	(Oenocarpus_bataua	Oenocarpus_minor))	((((Elaeis_guineensis	(Elaeis_oleifera	Iriartea_deltoidea))	(((Reinhardtia_paiewonskiana	Reinhardtia_latisecta)	Reinhardtia_simplex)	(Bactris_major	Attalea_speciosa)))	((((Kentiopsis_piersoniorum	(Heterospathe_cagayanensis	Dictyosperma_album))	(Hydriastele_microspadix	Veitchia_spiralis))	Podococcus_barteri)	((Dypsis_decaryi	Pelagodoxa_henryana)	Manicaria_saccifera)))	Phoenix_dactylifera)))	Roystonea_regia)	(Sclerosperma_profizianum	(Sabal_domingensis	(Orania_palindan	Serenoa_repens))))	Nypa_fruticans)	Calamus_caryotoides)	Kingia_australis);
((((Chamaedorea_seifrizii	((Oenocarpus_minor	(Oenocarpus_bataua	((Geonoma_undata	((Prestoea_acuminata	(((Kentiopsis_piersoniorum	(Heterospathe_cagayanensis	Dictyosperma_album))	(Hydriastele_microspadix	Veitchia_spiralis))	((Iriartea_deltoidea	((Dypsis_decaryi	Pelagodoxa_henryana)	Manicaria_saccifera))	(((Podococcus_barteri	Orania_palindan)	(Elaeis_guineensis	Elaeis_oleifera))	(((Reinhardtia_paiewonskiana	Reinhardtia_latisecta)	Reinhardtia_simplex)	(Bactris_major	Attalea_speciosa))))))	(Serenoa_repens	(Sabal_domingensis	Phoenix_dactylifera))))	Sclerosperma_profizianum)))	Roystonea_regia))	Nypa_fruticans)	Calamus_caryotoides)	Kingia_australis);
((((Chamaedorea_seifrizii	((Sabal_domingensis	Phoenix_dactylifera)	(((Iriartea_deltoidea	(Pelagodoxa_henryana	((Sclerosperma_profizianum	(Podococcus_barteri	Orania_palindan))	(Geonoma_undata	((Prestoea_acuminata	(Oenocarpus_minor	Oenocarpus_bataua))	Manicaria_saccifera)))))	Roystonea_regia)	((Serenoa_repens	((Kentiopsis_piersoniorum	(Veitchia_spiralis	(Heterospathe_cagayanensis	Dictyosperma_album)))	(Dypsis_decaryi	Hydriastele_microspadix)))	((Elaeis_guineensis	Elaeis_oleifera)	(((Reinhardtia_paiewonskiana	Reinhardtia_latisecta)	Reinhardtia_simplex)	(Bactris_major	Attalea_speciosa)))))))	Nypa_fruticans)	Calamus_caryotoides)	Kingia_australis);
((Calamus_caryotoides	((((((Geonoma_undata	((Elaeis_oleifera	Elaeis_guineensis)	(Attalea_speciosa	(Reinhardtia_simplex	(Reinhardtia_latisecta	Reinhardtia_paiewonskiana)))))	(Chamaedorea_seifrizii	Roystonea_regia))	(((Prestoea_acuminata	(Oenocarpus_minor	Oenocarpus_bataua))	((Pelagodoxa_henryana	Manicaria_saccifera)	((Podococcus_barteri	(((Heterospathe_cagayanensis	Hydriastele_microspadix)	Dypsis_decaryi)	(Dictyosperma_album	Veitchia_spiralis)))	Kentiopsis_piersoniorum)))	((Phoenix_dactylifera	Bactris_major)	Iriartea_deltoidea)))	(Orania_palindan	Serenoa_repens))	(Sabal_domingensis	Sclerosperma_profizianum))	Nypa_fruticans))	Kingia_australis);
((Calamus_caryotoides	(Chamaedorea_seifrizii	(((((((Serenoa_repens	(Phoenix_dactylifera	Bactris_major))	((((Pelagodoxa_henryana	Manicaria_saccifera)	(Kentiopsis_piersoniorum	(((Heterospathe_cagayanensis	Dictyosperma_album)	Veitchia_spiralis)	Hydriastele_microspadix)))	Iriartea_deltoidea)	((Attalea_speciosa	(Reinhardtia_simplex	(Reinhardtia_latisecta	Reinhardtia_paiewonskiana)))	((Podococcus_barteri	Orania_palindan)	(Elaeis_oleifera	Elaeis_guineensis)))))	Geonoma_undata)	(Prestoea_acuminata	(Oenocarpus_minor	Oenocarpus_bataua)))	(Sabal_domingensis	Sclerosperma_profizianum))	Roystonea_regia)	(Dypsis_decaryi	Nypa_fruticans))))	Kingia_australis);
((Calamus_caryotoides	((Chamaedorea_seifrizii	((Sabal_domingensis	Sclerosperma_profizianum)	((((Orania_palindan	Serenoa_repens)	Phoenix_dactylifera)	((((Dypsis_decaryi	Pelagodoxa_henryana)	Manicaria_saccifera)	(Podococcus_barteri	(((Heterospathe_cagayanensis	(Dictyosperma_album	Kentiopsis_piersoniorum))	Veitchia_spiralis)	Hydriastele_microspadix)))	((((Elaeis_oleifera	Elaeis_guineensis)	Attalea_speciosa)	(Reinhardtia_simplex	(Reinhardtia_latisecta	Reinhardtia_paiewonskiana)))	Iriartea_deltoidea)))	(((Roystonea_regia	Bactris_major)	Geonoma_undata)	(Prestoea_acuminata	(Oenocarpus_minor	Oenocarpus_bataua))))))	Nypa_fruticans))	Kingia_australis);
((Calamus_caryotoides	((((((Prestoea_acuminata	((Elaeis_oleifera	Elaeis_guineensis)	(Attalea_speciosa	(Reinhardtia_simplex	(Reinhardtia_latisecta	Reinhardtia_paiewonskiana)))))	Iriartea_deltoidea)	((Pelagodoxa_henryana	Manicaria_saccifera)	(Podococcus_barteri	(((Veitchia_spiralis	Dictyosperma_album)	Kentiopsis_piersoniorum)	(Heterospathe_cagayanensis	Hydriastele_microspadix)))))	(Oenocarpus_bataua	((Roystonea_regia	(Oenocarpus_minor	(Chamaedorea_seifrizii	Geonoma_undata)))	Bactris_major)))	((((Orania_palindan	Serenoa_repens)	(Dypsis_decaryi	Phoenix_dactylifera))	Sabal_domingensis)	Sclerosperma_profizianum))	Nypa_fruticans))	Kingia_australis);
((Calamus_caryotoides	(((((((((Elaeis_guineensis	(Prestoea_acuminata	Elaeis_oleifera))	Iriartea_deltoidea)	(Attalea_speciosa	(Reinhardtia_simplex	(Reinhardtia_latisecta	Reinhardtia_paiewonskiana))))	(((((Veitchia_spiralis	(Heterospathe_cagayanensis	Dictyosperma_album))	Kentiopsis_piersoniorum)	Hydriastele_microspadix)	((Dypsis_decaryi	Pelagodoxa_henryana)	Manicaria_saccifera))	((Sclerosperma_profizianum	Orania_palindan)	Podococcus_barteri)))	(Serenoa_repens	Phoenix_dactylifera))	((Bactris_major	Sabal_domingensis)	((Geonoma_undata	Oenocarpus_minor)	Oenocarpus_bataua)))	Roystonea_regia)	Chamaedorea_seifrizii)	Nypa_fruticans))	Kingia_australis);
((Calamus_caryotoides	((Sabal_domingensis	(((Roystonea_regia	Chamaedorea_seifrizii)	Phoenix_dactylifera)	(((((Serenoa_repens	(((((Veitchia_spiralis	(Heterospathe_cagayanensis	Dictyosperma_album))	Kentiopsis_piersoniorum)	Hydriastele_microspadix)	(Pelagodoxa_henryana	Manicaria_saccifera))	((Sclerosperma_profizianum	Orania_palindan)	(Dypsis_decaryi	Podococcus_barteri))))	((Elaeis_guineensis	Elaeis_oleifera)	(Attalea_speciosa	(Reinhardtia_simplex	(Reinhardtia_latisecta	Reinhardtia_paiewonskiana)))))	Iriartea_deltoidea)	((Prestoea_acuminata	(Oenocarpus_minor	Oenocarpus_bataua))	Geonoma_undata))	Bactris_major)))	Nypa_fruticans))	Kingia_australis);
((Calamus_caryotoides	(Reinhardtia_simplex	((((Oenocarpus_bataua	(Prestoea_acuminata	Oenocarpus_minor))	Reinhardtia_latisecta)	(Geonoma_undata	(Iriartea_deltoidea	Reinhardtia_paiewonskiana)))	(((Elaeis_guineensis	Elaeis_oleifera)	Attalea_speciosa)	((((Podococcus_barteri	(((Veitchia_spiralis	Dictyosperma_album)	Kentiopsis_piersoniorum)	(Heterospathe_cagayanensis	Hydriastele_microspadix)))	Dypsis_decaryi)	(Pelagodoxa_henryana	Manicaria_saccifera))	((Roystonea_regia	Chamaedorea_seifrizii)	((((Bactris_major	Phoenix_dactylifera)	Serenoa_repens)	Orania_palindan)	(Nypa_fruticans	(Sabal_domingensis	Sclerosperma_profizianum)))))))))	Kingia_australis);
((Veitchia_spiralis	(Dictyosperma_album	(Kentiopsis_piersoniorum	((Heterospathe_cagayanensis	Hydriastele_microspadix)	(((((Elaeis_guineensis	Elaeis_oleifera)	(Attalea_speciosa	(((Reinhardtia_simplex	(Reinhardtia_latisecta	Reinhardtia_paiewonskiana))	((Prestoea_acuminata	(Oenocarpus_bataua	Oenocarpus_minor))	(((Chamaedorea_seifrizii	Roystonea_regia)	(Sabal_domingensis	(Calamus_caryotoides	Nypa_fruticans)))	Geonoma_undata)))	((Bactris_major	(Dypsis_decaryi	Phoenix_dactylifera))	Serenoa_repens))))	((Sclerosperma_profizianum	Orania_palindan)	Podococcus_barteri))	Iriartea_deltoidea)	(Pelagodoxa_henryana	Manicaria_saccifera))))))	Kingia_australis);
((Heterospathe_cagayanensis	(Dictyosperma_album	(((Kentiopsis_piersoniorum	Hydriastele_microspadix)	((Orania_palindan	((((Prestoea_acuminata	(Elaeis_guineensis	((Bactris_major	Attalea_speciosa)	Elaeis_oleifera)))	(Reinhardtia_simplex	(Reinhardtia_latisecta	Reinhardtia_paiewonskiana)))	(Serenoa_repens	(Podococcus_barteri	(Phoenix_dactylifera	((Oenocarpus_minor	(Chamaedorea_seifrizii	Roystonea_regia))	(Calamus_caryotoides	(Oenocarpus_bataua	((Geonoma_undata	(Sabal_domingensis	Nypa_fruticans))	Sclerosperma_profizianum))))))))	Iriartea_deltoidea))	(Manicaria_saccifera	(Dypsis_decaryi	Pelagodoxa_henryana))))	Veitchia_spiralis)))	Kingia_australis);
((Heterospathe_cagayanensis	(Dictyosperma_album	(((Kentiopsis_piersoniorum	Hydriastele_microspadix)	((Serenoa_repens	((Prestoea_acuminata	(Oenocarpus_minor	Oenocarpus_bataua))	((Phoenix_dactylifera	((Chamaedorea_seifrizii	Roystonea_regia)	Sabal_domingensis))	(Geonoma_undata	(Nypa_fruticans	Calamus_caryotoides)))))	((((Podococcus_barteri	Orania_palindan)	Sclerosperma_profizianum)	((Iriartea_deltoidea	(Elaeis_guineensis	Elaeis_oleifera))	((Bactris_major	Attalea_speciosa)	(Reinhardtia_simplex	(Reinhardtia_latisecta	Reinhardtia_paiewonskiana)))))	(Manicaria_saccifera	(Dypsis_decaryi	Pelagodoxa_henryana)))))	Veitchia_spiralis)))	Kingia_australis);
((Calamus_caryotoides	(Nypa_fruticans	((((Podococcus_barteri	(Geonoma_undata	((((Roystonea_regia	(Elaeis_oleifera	Elaeis_guineensis))	((Bactris_major	Attalea_speciosa)	(Reinhardtia_simplex	(Reinhardtia_latisecta	Reinhardtia_paiewonskiana))))	Iriartea_deltoidea)	(Prestoea_acuminata	(Oenocarpus_bataua	Oenocarpus_minor)))))	(((Dypsis_decaryi	Pelagodoxa_henryana)	Manicaria_saccifera)	(Kentiopsis_piersoniorum	((Heterospathe_cagayanensis	Hydriastele_microspadix)	(Veitchia_spiralis	Dictyosperma_album)))))	((((Chamaedorea_seifrizii	Phoenix_dactylifera)	Sabal_domingensis)	Sclerosperma_profizianum)	Serenoa_repens))	Orania_palindan)))	Kingia_australis);
((Calamus_caryotoides	(Nypa_fruticans	((((Roystonea_regia	Chamaedorea_seifrizii)	Geonoma_undata)	(Oenocarpus_bataua	(Oenocarpus_minor	Prestoea_acuminata)))	(Iriartea_deltoidea	(((((Bactris_major	Attalea_speciosa)	(Reinhardtia_simplex	(Reinhardtia_latisecta	Reinhardtia_paiewonskiana)))	(Serenoa_repens	((Orania_palindan	Sclerosperma_profizianum)	((Dypsis_decaryi	Phoenix_dactylifera)	Sabal_domingensis))))	((Pelagodoxa_henryana	Manicaria_saccifera)	(Podococcus_barteri	(Kentiopsis_piersoniorum	((Heterospathe_cagayanensis	Hydriastele_microspadix)	(Veitchia_spiralis	Dictyosperma_album))))))	(Elaeis_oleifera	Elaeis_guineensis))))))	Kingia_australis);
((Calamus_caryotoides	((Orania_palindan	Nypa_fruticans)	(((((((Roystonea_regia	Chamaedorea_seifrizii)	(Bactris_major	Phoenix_dactylifera))	Oenocarpus_minor)	((((Geonoma_undata	((Elaeis_oleifera	Elaeis_guineensis)	(Attalea_speciosa	(Reinhardtia_simplex	(Reinhardtia_latisecta	Reinhardtia_paiewonskiana)))))	Iriartea_deltoidea)	Prestoea_acuminata)	Oenocarpus_bataua))	(Manicaria_saccifera	((Dypsis_decaryi	Pelagodoxa_henryana)	(Podococcus_barteri	((Veitchia_spiralis	(Heterospathe_cagayanensis	Dictyosperma_album))	(Kentiopsis_piersoniorum	Hydriastele_microspadix))))))	(Sclerosperma_profizianum	Serenoa_repens))	Sabal_domingensis)))	Kingia_australis);
((Roystonea_regia	(Chamaedorea_seifrizii	(((((Geonoma_undata	(Oenocarpus_minor	((((((Dypsis_decaryi	Pelagodoxa_henryana)	Manicaria_saccifera)	((Veitchia_spiralis	Dictyosperma_album)	(Kentiopsis_piersoniorum	(Heterospathe_cagayanensis	Hydriastele_microspadix))))	(((Calamus_caryotoides	Nypa_fruticans)	Prestoea_acuminata)	(((Elaeis_oleifera	Elaeis_guineensis)	(Attalea_speciosa	(Reinhardtia_simplex	(Reinhardtia_latisecta	Reinhardtia_paiewonskiana))))	Iriartea_deltoidea)))	Orania_palindan)	(Serenoa_repens	Podococcus_barteri))))	Sclerosperma_profizianum)	Oenocarpus_bataua)	Sabal_domingensis)	(Bactris_major	Phoenix_dactylifera))))	Kingia_australis);
((Roystonea_regia	((((((Bactris_major	Phoenix_dactylifera)	Sabal_domingensis)	Serenoa_repens)	((Sclerosperma_profizianum	Orania_palindan)	Podococcus_barteri))	Oenocarpus_bataua)	(((Iriartea_deltoidea	(Oenocarpus_minor	Prestoea_acuminata))	(((Elaeis_oleifera	Elaeis_guineensis)	(Attalea_speciosa	(Reinhardtia_simplex	(Reinhardtia_latisecta	Reinhardtia_paiewonskiana))))	((((Dypsis_decaryi	Pelagodoxa_henryana)	Manicaria_saccifera)	((Veitchia_spiralis	(Heterospathe_cagayanensis	Dictyosperma_album))	(Kentiopsis_piersoniorum	Hydriastele_microspadix)))	((Calamus_caryotoides	Nypa_fruticans)	Chamaedorea_seifrizii))))	Geonoma_undata)))	Kingia_australis);
(((Sclerosperma_profizianum	((Serenoa_repens	(((Manicaria_saccifera	(Veitchia_spiralis	Dictyosperma_album))	((Iriartea_deltoidea	((((Chamaedorea_seifrizii	Roystonea_regia)	(((Kentiopsis_piersoniorum	Hydriastele_microspadix)	(Calamus_caryotoides	(Dypsis_decaryi	Nypa_fruticans)))	Geonoma_undata))	Oenocarpus_bataua)	Oenocarpus_minor))	((Prestoea_acuminata	Pelagodoxa_henryana)	((Phoenix_dactylifera	(Sabal_domingensis	Bactris_major))	Podococcus_barteri))))	((Attalea_speciosa	(Reinhardtia_simplex	(Reinhardtia_latisecta	Reinhardtia_paiewonskiana)))	(Elaeis_oleifera	Elaeis_guineensis))))	Orania_palindan))	Heterospathe_cagayanensis)	Kingia_australis);
((Calamus_caryotoides	(Nypa_fruticans	((Oenocarpus_minor	(Geonoma_undata	(Oenocarpus_bataua	(((Phoenix_dactylifera	Bactris_major)	Sabal_domingensis)	(Chamaedorea_seifrizii	Roystonea_regia)))))	(((Attalea_speciosa	(Reinhardtia_simplex	(Reinhardtia_latisecta	Reinhardtia_paiewonskiana)))	(Elaeis_oleifera	(Elaeis_guineensis	Prestoea_acuminata)))	((Iriartea_deltoidea	((Podococcus_barteri	(Veitchia_spiralis	((Kentiopsis_piersoniorum	(Heterospathe_cagayanensis	Hydriastele_microspadix))	Dictyosperma_album)))	((Dypsis_decaryi	Pelagodoxa_henryana)	Manicaria_saccifera)))	(Serenoa_repens	(Orania_palindan	Sclerosperma_profizianum)))))))	Kingia_australis);
((Heterospathe_cagayanensis	(((Manicaria_saccifera	((Dypsis_decaryi	Pelagodoxa_henryana)	((Orania_palindan	Sclerosperma_profizianum)	((Iriartea_deltoidea	(((Elaeis_oleifera	Elaeis_guineensis)	Attalea_speciosa)	(Reinhardtia_simplex	(Reinhardtia_latisecta	Reinhardtia_paiewonskiana))))	(Serenoa_repens	(Geonoma_undata	((Prestoea_acuminata	(Oenocarpus_minor	Oenocarpus_bataua))	(((Calamus_caryotoides	Nypa_fruticans)	(Sabal_domingensis	(Chamaedorea_seifrizii	Roystonea_regia)))	(Phoenix_dactylifera	Bactris_major)))))))))	Podococcus_barteri)	(Kentiopsis_piersoniorum	(Dictyosperma_album	(Veitchia_spiralis	Hydriastele_microspadix)))))	Kingia_australis);
((Calamus_caryotoides	(Nypa_fruticans	((((((Elaeis_oleifera	Elaeis_guineensis)	(Attalea_speciosa	(Reinhardtia_simplex	(Reinhardtia_latisecta	Reinhardtia_paiewonskiana))))	((Veitchia_spiralis	(Heterospathe_cagayanensis	Dictyosperma_album))	(Hydriastele_microspadix	Kentiopsis_piersoniorum)))	((Geonoma_undata	((Prestoea_acuminata	(Oenocarpus_minor	Oenocarpus_bataua))	(Manicaria_saccifera	(((Sabal_domingensis	Phoenix_dactylifera)	Bactris_major)	(Dypsis_decaryi	Pelagodoxa_henryana)))))	Iriartea_deltoidea))	(Chamaedorea_seifrizii	Roystonea_regia))	((Podococcus_barteri	(Orania_palindan	Sclerosperma_profizianum))	Serenoa_repens))))	Kingia_australis);
((Calamus_caryotoides	(((((Roystonea_regia	(Iriartea_deltoidea	(((Phoenix_dactylifera	Bactris_major)	(((Dypsis_decaryi	Pelagodoxa_henryana)	Manicaria_saccifera)	(Podococcus_barteri	((Veitchia_spiralis	(Heterospathe_cagayanensis	Dictyosperma_album))	(Hydriastele_microspadix	Kentiopsis_piersoniorum)))))	(((Elaeis_oleifera	Elaeis_guineensis)	(Attalea_speciosa	(Reinhardtia_simplex	(Reinhardtia_latisecta	Reinhardtia_paiewonskiana))))	(Prestoea_acuminata	(Oenocarpus_minor	Oenocarpus_bataua))))))	Geonoma_undata)	Chamaedorea_seifrizii)	Sclerosperma_profizianum)	(Serenoa_repens	(Orania_palindan	(Sabal_domingensis	Nypa_fruticans)))))	Kingia_australis);
((Calamus_caryotoides	(Nypa_fruticans	((Sabal_domingensis	((Orania_palindan	Serenoa_repens)	((((((Attalea_speciosa	(Reinhardtia_simplex	(Reinhardtia_paiewonskiana	Reinhardtia_latisecta)))	(Prestoea_acuminata	(Elaeis_guineensis	Elaeis_oleifera)))	(((Veitchia_spiralis	(Kentiopsis_piersoniorum	(Dictyosperma_album	Heterospathe_cagayanensis)))	((Hydriastele_microspadix	Dypsis_decaryi)	Podococcus_barteri))	(Manicaria_saccifera	Pelagodoxa_henryana)))	(((Chamaedorea_seifrizii	Roystonea_regia)	Oenocarpus_bataua)	(Geonoma_undata	Oenocarpus_minor)))	Iriartea_deltoidea)	(Bactris_major	Phoenix_dactylifera))))	Sclerosperma_profizianum)))	Kingia_australis);
(((Calamus_caryotoides	Nypa_fruticans)	(((((Orania_palindan	Phoenix_dactylifera)	Serenoa_repens)	(Dypsis_decaryi	Sabal_domingensis))	(((((((Reinhardtia_simplex	(Reinhardtia_paiewonskiana	Reinhardtia_latisecta))	(Prestoea_acuminata	(Bactris_major	Attalea_speciosa)))	(((Elaeis_guineensis	Elaeis_oleifera)	Podococcus_barteri)	Iriartea_deltoidea))	((Kentiopsis_piersoniorum	(Hydriastele_microspadix	(Veitchia_spiralis	(Heterospathe_cagayanensis	Dictyosperma_album))))	(Pelagodoxa_henryana	Manicaria_saccifera)))	(Oenocarpus_minor	Oenocarpus_bataua))	Geonoma_undata)	(Chamaedorea_seifrizii	Roystonea_regia)))	Sclerosperma_profizianum))	Kingia_australis);
((Calamus_caryotoides	(Chamaedorea_seifrizii	((((Orania_palindan	Sclerosperma_profizianum)	((Sabal_domingensis	Phoenix_dactylifera)	Serenoa_repens))	((((((Pelagodoxa_henryana	((Kentiopsis_piersoniorum	(Hydriastele_microspadix	(Veitchia_spiralis	(Heterospathe_cagayanensis	Dictyosperma_album))))	Manicaria_saccifera))	Roystonea_regia)	Podococcus_barteri)	Iriartea_deltoidea)	Geonoma_undata)	(((Reinhardtia_simplex	(Reinhardtia_paiewonskiana	Reinhardtia_latisecta))	(Bactris_major	Attalea_speciosa))	((Prestoea_acuminata	(Oenocarpus_minor	Oenocarpus_bataua))	(Elaeis_guineensis	Elaeis_oleifera)))))	(Dypsis_decaryi	Nypa_fruticans))))	Kingia_australis);
((((Kentiopsis_piersoniorum	(Heterospathe_cagayanensis	Hydriastele_microspadix))	((((((Podococcus_barteri	Iriartea_deltoidea)	(Sabal_domingensis	Phoenix_dactylifera))	Prestoea_acuminata)	(Manicaria_saccifera	Pelagodoxa_henryana))	((Elaeis_guineensis	Elaeis_oleifera)	((Reinhardtia_simplex	(Reinhardtia_paiewonskiana	Reinhardtia_latisecta))	(Bactris_major	Attalea_speciosa))))	(((Sclerosperma_profizianum	(Calamus_caryotoides	(Dypsis_decaryi	Nypa_fruticans)))	(((Roystonea_regia	(Geonoma_undata	Oenocarpus_minor))	Oenocarpus_bataua)	Chamaedorea_seifrizii))	(Serenoa_repens	Orania_palindan))))	(Veitchia_spiralis	Dictyosperma_album))	Kingia_australis);
((Calamus_caryotoides	((Dypsis_decaryi	Nypa_fruticans)	((((Oenocarpus_bataua	(Roystonea_regia	(Oenocarpus_minor	(Geonoma_undata	Chamaedorea_seifrizii))))	Sabal_domingensis)	((Serenoa_repens	Orania_palindan)	((((Elaeis_guineensis	Elaeis_oleifera)	((Bactris_major	Attalea_speciosa)	(Prestoea_acuminata	((Phoenix_dactylifera	Podococcus_barteri)	Iriartea_deltoidea))))	(((Dictyosperma_album	(Kentiopsis_piersoniorum	Heterospathe_cagayanensis))	(Veitchia_spiralis	Hydriastele_microspadix))	(Manicaria_saccifera	Pelagodoxa_henryana)))	(Reinhardtia_simplex	(Reinhardtia_paiewonskiana	Reinhardtia_latisecta)))))	Sclerosperma_profizianum)))	Kingia_australis);
((Calamus_caryotoides	(Nypa_fruticans	(Sabal_domingensis	((((((((Veitchia_spiralis	(Heterospathe_cagayanensis	Dictyosperma_album))	(Kentiopsis_piersoniorum	Hydriastele_microspadix))	(Manicaria_saccifera	Pelagodoxa_henryana))	(Prestoea_acuminata	(Phoenix_dactylifera	Serenoa_repens)))	(Iriartea_deltoidea	((Elaeis_guineensis	Elaeis_oleifera)	((Reinhardtia_simplex	(Reinhardtia_paiewonskiana	Reinhardtia_latisecta))	(Bactris_major	Attalea_speciosa)))))	(Geonoma_undata	(Oenocarpus_bataua	(Chamaedorea_seifrizii	Roystonea_regia))))	Oenocarpus_minor)	((Orania_palindan	(Dypsis_decaryi	Podococcus_barteri))	Sclerosperma_profizianum)))))	Kingia_australis);
((Calamus_caryotoides	(Nypa_fruticans	(Sabal_domingensis	((((((Geonoma_undata	(Chamaedorea_seifrizii	Phoenix_dactylifera))	(Iriartea_deltoidea	(((Veitchia_spiralis	(Heterospathe_cagayanensis	Dictyosperma_album))	(Dypsis_decaryi	Hydriastele_microspadix))	(Manicaria_saccifera	Pelagodoxa_henryana))))	(Podococcus_barteri	((((Elaeis_guineensis	Elaeis_oleifera)	((Kentiopsis_piersoniorum	(Reinhardtia_simplex	(Reinhardtia_paiewonskiana	Reinhardtia_latisecta)))	(Bactris_major	Attalea_speciosa)))	((Prestoea_acuminata	Oenocarpus_minor)	Oenocarpus_bataua))	Roystonea_regia)))	Serenoa_repens)	Sclerosperma_profizianum)	Orania_palindan))))	Kingia_australis);
((Calamus_caryotoides	((Sabal_domingensis	((Roystonea_regia	Chamaedorea_seifrizii)	Phoenix_dactylifera))	(Serenoa_repens	((Nypa_fruticans	((Iriartea_deltoidea	(((Elaeis_guineensis	Elaeis_oleifera)	((Reinhardtia_simplex	(Reinhardtia_paiewonskiana	Reinhardtia_latisecta))	(Bactris_major	Attalea_speciosa)))	Podococcus_barteri))	((Kentiopsis_piersoniorum	((Veitchia_spiralis	(Heterospathe_cagayanensis	Dictyosperma_album))	Hydriastele_microspadix))	(((Prestoea_acuminata	(Oenocarpus_minor	Oenocarpus_bataua))	((Dypsis_decaryi	Pelagodoxa_henryana)	Manicaria_saccifera))	Geonoma_undata))))	(Sclerosperma_profizianum	Orania_palindan)))))	Kingia_australis);
((Calamus_caryotoides	(Sabal_domingensis	(((((Phoenix_dactylifera	((Reinhardtia_simplex	(Reinhardtia_paiewonskiana	Reinhardtia_latisecta))	(Attalea_speciosa	(Elaeis_guineensis	Elaeis_oleifera))))	((Iriartea_deltoidea	((Dypsis_decaryi	Pelagodoxa_henryana)	(Podococcus_barteri	(Kentiopsis_piersoniorum	((Veitchia_spiralis	Dictyosperma_album)	(Heterospathe_cagayanensis	Hydriastele_microspadix))))))	Manicaria_saccifera))	(Orania_palindan	Serenoa_repens))	Nypa_fruticans)	(Sclerosperma_profizianum	((((Prestoea_acuminata	Oenocarpus_minor)	Oenocarpus_bataua)	(Bactris_major	Geonoma_undata))	(Roystonea_regia	Chamaedorea_seifrizii))))))	Kingia_australis);
((Sabal_domingensis	((Calamus_caryotoides	Nypa_fruticans)	((Orania_palindan	Sclerosperma_profizianum)	(Serenoa_repens	((((Iriartea_deltoidea	(((Bactris_major	(Roystonea_regia	Chamaedorea_seifrizii))	(Oenocarpus_minor	(Geonoma_undata	Phoenix_dactylifera)))	Oenocarpus_bataua))	Prestoea_acuminata)	(((Veitchia_spiralis	Dictyosperma_album)	(Heterospathe_cagayanensis	Hydriastele_microspadix))	(Manicaria_saccifera	(Dypsis_decaryi	Pelagodoxa_henryana))))	(((Elaeis_guineensis	Elaeis_oleifera)	((Kentiopsis_piersoniorum	(Reinhardtia_simplex	(Reinhardtia_paiewonskiana	Reinhardtia_latisecta)))	Attalea_speciosa))	Podococcus_barteri))))))	Kingia_australis);
((Roystonea_regia	((Oenocarpus_bataua	Sabal_domingensis)	(((Hydriastele_microspadix	Heterospathe_cagayanensis)	((Veitchia_spiralis	Dictyosperma_album)	Kentiopsis_piersoniorum))	(Oenocarpus_minor	(Calamus_caryotoides	(((Manicaria_saccifera	(((Phoenix_dactylifera	Serenoa_repens)	(Prestoea_acuminata	((Sclerosperma_profizianum	(Orania_palindan	Podococcus_barteri))	(Chamaedorea_seifrizii	((Elaeis_oleifera	Elaeis_guineensis)	(Attalea_speciosa	((Reinhardtia_paiewonskiana	Reinhardtia_latisecta)	Reinhardtia_simplex)))))))	Iriartea_deltoidea))	(Pelagodoxa_henryana	Dypsis_decaryi))	(Geonoma_undata	(Nypa_fruticans	Bactris_major))))))))	Kingia_australis);
(((((Hydriastele_microspadix	Heterospathe_cagayanensis)	(Dictyosperma_album	Kentiopsis_piersoniorum))	(Dypsis_decaryi	Veitchia_spiralis))	((((((Oenocarpus_minor	(((((Elaeis_oleifera	Attalea_speciosa)	Elaeis_guineensis)	((Reinhardtia_paiewonskiana	Reinhardtia_latisecta)	Reinhardtia_simplex))	(Prestoea_acuminata	((Roystonea_regia	Chamaedorea_seifrizii)	(Bactris_major	Phoenix_dactylifera))))	(((Sclerosperma_profizianum	Orania_palindan)	(Calamus_caryotoides	Nypa_fruticans))	(Sabal_domingensis	Serenoa_repens))))	Geonoma_undata)	Iriartea_deltoidea)	Oenocarpus_bataua)	(Manicaria_saccifera	Pelagodoxa_henryana))	Podococcus_barteri))	Kingia_australis);
((Calamus_caryotoides	(((((Serenoa_repens	((Phoenix_dactylifera	((Pelagodoxa_henryana	(Kentiopsis_piersoniorum	((Hydriastele_microspadix	Heterospathe_cagayanensis)	(Veitchia_spiralis	Dictyosperma_album))))	Manicaria_saccifera))	((Prestoea_acuminata	(Bactris_major	((Roystonea_regia	Chamaedorea_seifrizii)	(Geonoma_undata	(Oenocarpus_minor	Oenocarpus_bataua)))))	(((Reinhardtia_paiewonskiana	Reinhardtia_latisecta)	Reinhardtia_simplex)	((Elaeis_oleifera	(Iriartea_deltoidea	Elaeis_guineensis))	Attalea_speciosa)))))	Podococcus_barteri)	Orania_palindan)	(Sclerosperma_profizianum	(Dypsis_decaryi	Sabal_domingensis)))	Nypa_fruticans))	Kingia_australis);
((Calamus_caryotoides	(((((Sclerosperma_profizianum	Orania_palindan)	(((((Kentiopsis_piersoniorum	(Hydriastele_microspadix	((Veitchia_spiralis	Heterospathe_cagayanensis)	Dictyosperma_album)))	(Manicaria_saccifera	(Dypsis_decaryi	Pelagodoxa_henryana)))	((Elaeis_oleifera	Elaeis_guineensis)	((Bactris_major	Attalea_speciosa)	((Reinhardtia_paiewonskiana	Reinhardtia_latisecta)	Reinhardtia_simplex))))	((Iriartea_deltoidea	(Phoenix_dactylifera	(((Oenocarpus_minor	(Geonoma_undata	Chamaedorea_seifrizii))	Roystonea_regia)	Oenocarpus_bataua)))	Prestoea_acuminata))	Podococcus_barteri))	Serenoa_repens)	Sabal_domingensis)	Nypa_fruticans))	Kingia_australis);
((Calamus_caryotoides	(((((Sabal_domingensis	((Iriartea_deltoidea	(Geonoma_undata	(Prestoea_acuminata	((Oenocarpus_bataua	(Phoenix_dactylifera	Roystonea_regia))	Serenoa_repens))))	Orania_palindan))	Sclerosperma_profizianum)	(((Elaeis_oleifera	Elaeis_guineensis)	((Bactris_major	Attalea_speciosa)	((Reinhardtia_paiewonskiana	Reinhardtia_latisecta)	Reinhardtia_simplex)))	(Oenocarpus_minor	((((Heterospathe_cagayanensis	Hydriastele_microspadix)	(Veitchia_spiralis	Dictyosperma_album))	(Podococcus_barteri	Kentiopsis_piersoniorum))	(Manicaria_saccifera	(Dypsis_decaryi	Pelagodoxa_henryana))))))	Chamaedorea_seifrizii)	Nypa_fruticans))	Kingia_australis);
((Calamus_caryotoides	(Chamaedorea_seifrizii	(((Sabal_domingensis	(Phoenix_dactylifera	(Iriartea_deltoidea	Serenoa_repens)))	((((((Reinhardtia_paiewonskiana	Reinhardtia_latisecta)	Reinhardtia_simplex)	((Roystonea_regia	(Elaeis_oleifera	Elaeis_guineensis))	(Bactris_major	Attalea_speciosa)))	(Prestoea_acuminata	(Oenocarpus_bataua	Oenocarpus_minor)))	(((Podococcus_barteri	Sclerosperma_profizianum)	Orania_palindan)	(((Veitchia_spiralis	(Heterospathe_cagayanensis	Dictyosperma_album))	(Kentiopsis_piersoniorum	Hydriastele_microspadix))	(Manicaria_saccifera	Pelagodoxa_henryana))))	Geonoma_undata))	(Dypsis_decaryi	Nypa_fruticans))))	Kingia_australis);
((Calamus_caryotoides	((((((((Sclerosperma_profizianum	Orania_palindan)	Sabal_domingensis)	Serenoa_repens)	(Bactris_major	Phoenix_dactylifera))	(((((Reinhardtia_paiewonskiana	Reinhardtia_latisecta)	Reinhardtia_simplex)	(Elaeis_guineensis	(Iriartea_deltoidea	Elaeis_oleifera)))	Attalea_speciosa)	((Podococcus_barteri	((Veitchia_spiralis	(Heterospathe_cagayanensis	Dictyosperma_album))	(Kentiopsis_piersoniorum	Hydriastele_microspadix)))	(Manicaria_saccifera	Pelagodoxa_henryana))))	((Oenocarpus_bataua	(Oenocarpus_minor	Prestoea_acuminata))	(Geonoma_undata	(Chamaedorea_seifrizii	Roystonea_regia))))	Dypsis_decaryi)	Nypa_fruticans))	Kingia_australis);
(((Nypa_fruticans	((Roystonea_regia	((Geonoma_undata	(((((Veitchia_spiralis	(Heterospathe_cagayanensis	Dictyosperma_album))	(Kentiopsis_piersoniorum	Hydriastele_microspadix))	(Manicaria_saccifera	Pelagodoxa_henryana))	(((Podococcus_barteri	((Orania_palindan	(Sabal_domingensis	Sclerosperma_profizianum))	Serenoa_repens))	(Bactris_major	Phoenix_dactylifera))	(Prestoea_acuminata	(Iriartea_deltoidea	((Dypsis_decaryi	Attalea_speciosa)	((Reinhardtia_paiewonskiana	Reinhardtia_latisecta)	Reinhardtia_simplex))))))	(Elaeis_guineensis	Elaeis_oleifera)))	(Oenocarpus_bataua	Oenocarpus_minor)))	Chamaedorea_seifrizii))	Calamus_caryotoides)	Kingia_australis);
((((Veitchia_spiralis	Dictyosperma_album)	(Kentiopsis_piersoniorum	(Heterospathe_cagayanensis	Hydriastele_microspadix)))	((((((Prestoea_acuminata	(((Podococcus_barteri	Orania_palindan)	Sclerosperma_profizianum)	(((Bactris_major	Phoenix_dactylifera)	Sabal_domingensis)	Serenoa_repens)))	Iriartea_deltoidea)	((Roystonea_regia	Chamaedorea_seifrizii)	(Oenocarpus_bataua	(Oenocarpus_minor	(Geonoma_undata	(Calamus_caryotoides	Nypa_fruticans))))))	((Elaeis_guineensis	Elaeis_oleifera)	(Attalea_speciosa	((Reinhardtia_paiewonskiana	Reinhardtia_latisecta)	Reinhardtia_simplex))))	Manicaria_saccifera)	(Dypsis_decaryi	Pelagodoxa_henryana)))	Kingia_australis);
((Reinhardtia_simplex	((((((Dypsis_decaryi	Pelagodoxa_henryana)	Manicaria_saccifera)	(((Hydriastele_microspadix	Veitchia_spiralis)	(Kentiopsis_piersoniorum	(Dictyosperma_album	Heterospathe_cagayanensis)))	Podococcus_barteri))	((Elaeis_guineensis	Elaeis_oleifera)	(Iriartea_deltoidea	((((((Calamus_caryotoides	Nypa_fruticans)	(((Phoenix_dactylifera	Serenoa_repens)	Orania_palindan)	Sabal_domingensis))	Sclerosperma_profizianum)	Chamaedorea_seifrizii)	((Prestoea_acuminata	Oenocarpus_minor)	Oenocarpus_bataua))	(Roystonea_regia	Geonoma_undata)))))	(Bactris_major	Attalea_speciosa))	(Reinhardtia_paiewonskiana	Reinhardtia_latisecta)))	Kingia_australis);
((Calamus_caryotoides	((((Orania_palindan	(Sabal_domingensis	Serenoa_repens))	(((((((Heterospathe_cagayanensis	Hydriastele_microspadix)	(Veitchia_spiralis	Dictyosperma_album))	Kentiopsis_piersoniorum)	((Pelagodoxa_henryana	Podococcus_barteri)	(Prestoea_acuminata	(Oenocarpus_minor	Oenocarpus_bataua))))	Manicaria_saccifera)	(Chamaedorea_seifrizii	(Phoenix_dactylifera	Bactris_major)))	(Geonoma_undata	((Elaeis_guineensis	Elaeis_oleifera)	(Roystonea_regia	(((Dypsis_decaryi	Attalea_speciosa)	(Reinhardtia_simplex	(Reinhardtia_paiewonskiana	Reinhardtia_latisecta)))	Iriartea_deltoidea))))))	Sclerosperma_profizianum)	Nypa_fruticans))	Kingia_australis);
((Calamus_caryotoides	(((((Geonoma_undata	(Sabal_domingensis	((Roystonea_regia	Chamaedorea_seifrizii)	(Phoenix_dactylifera	Bactris_major))))	Oenocarpus_bataua)	((Serenoa_repens	(((Pelagodoxa_henryana	(((Heterospathe_cagayanensis	Hydriastele_microspadix)	(Veitchia_spiralis	Dictyosperma_album))	Kentiopsis_piersoniorum))	Manicaria_saccifera)	((((Sclerosperma_profizianum	Orania_palindan)	Podococcus_barteri)	((Elaeis_guineensis	Elaeis_oleifera)	(Attalea_speciosa	(Reinhardtia_simplex	(Reinhardtia_paiewonskiana	Reinhardtia_latisecta)))))	Prestoea_acuminata)))	Iriartea_deltoidea))	Oenocarpus_minor)	(Dypsis_decaryi	Nypa_fruticans)))	Kingia_australis);
((Calamus_caryotoides	(((Sabal_domingensis	(((((Dypsis_decaryi	Pelagodoxa_henryana)	(((Heterospathe_cagayanensis	Hydriastele_microspadix)	(Veitchia_spiralis	Dictyosperma_album))	Kentiopsis_piersoniorum))	Manicaria_saccifera)	((Roystonea_regia	Chamaedorea_seifrizii)	(Oenocarpus_minor	(((Prestoea_acuminata	((((Sclerosperma_profizianum	Orania_palindan)	Podococcus_barteri)	((Elaeis_guineensis	Elaeis_oleifera)	(Attalea_speciosa	(Reinhardtia_simplex	(Reinhardtia_paiewonskiana	Reinhardtia_latisecta)))))	Geonoma_undata))	Oenocarpus_bataua)	Iriartea_deltoidea))))	(Phoenix_dactylifera	Bactris_major)))	Serenoa_repens)	Nypa_fruticans))	Kingia_australis);
((Calamus_caryotoides	((Nypa_fruticans	Sabal_domingensis)	((((Iriartea_deltoidea	(((((Serenoa_repens	Phoenix_dactylifera)	Orania_palindan)	((Podococcus_barteri	((Veitchia_spiralis	Dictyosperma_album)	((Heterospathe_cagayanensis	Hydriastele_microspadix)	Kentiopsis_piersoniorum)))	((Dypsis_decaryi	Pelagodoxa_henryana)	Manicaria_saccifera)))	((Elaeis_guineensis	Elaeis_oleifera)	(Attalea_speciosa	(Reinhardtia_simplex	(Reinhardtia_paiewonskiana	Reinhardtia_latisecta)))))	Prestoea_acuminata))	(Geonoma_undata	(Roystonea_regia	(Chamaedorea_seifrizii	Bactris_major))))	(Oenocarpus_minor	Oenocarpus_bataua))	Sclerosperma_profizianum)))	Kingia_australis);
((Calamus_caryotoides	(Nypa_fruticans	(((((Orania_palindan	Podococcus_barteri)	Sclerosperma_profizianum)	((Chamaedorea_seifrizii	Phoenix_dactylifera)	(((Elaeis_guineensis	Elaeis_oleifera)	((Prestoea_acuminata	(Oenocarpus_minor	Oenocarpus_bataua))	(Roystonea_regia	(Iriartea_deltoidea	(Geonoma_undata	(((Dypsis_decaryi	Pelagodoxa_henryana)	Manicaria_saccifera)	((Veitchia_spiralis	(Heterospathe_cagayanensis	Dictyosperma_album))	(Hydriastele_microspadix	Kentiopsis_piersoniorum))))))))	((Bactris_major	Attalea_speciosa)	(Reinhardtia_simplex	(Reinhardtia_paiewonskiana	Reinhardtia_latisecta))))))	Serenoa_repens)	Sabal_domingensis)))	Kingia_australis);
((Calamus_caryotoides	((((((Orania_palindan	((Iriartea_deltoidea	(Bactris_major	Phoenix_dactylifera))	((Reinhardtia_simplex	(Reinhardtia_paiewonskiana	Reinhardtia_latisecta))	(Podococcus_barteri	(((Elaeis_guineensis	Elaeis_oleifera)	(((((((Geonoma_undata	Oenocarpus_minor)	Roystonea_regia)	Oenocarpus_bataua)	((Veitchia_spiralis	Dictyosperma_album)	(Hydriastele_microspadix	Kentiopsis_piersoniorum)))	(Pelagodoxa_henryana	Manicaria_saccifera))	Heterospathe_cagayanensis)	Prestoea_acuminata))	Attalea_speciosa)))))	Serenoa_repens)	Sclerosperma_profizianum)	Sabal_domingensis)	(Dypsis_decaryi	Nypa_fruticans))	Chamaedorea_seifrizii))	Kingia_australis);
((Calamus_caryotoides	((((Oenocarpus_bataua	(Iriartea_deltoidea	((((Roystonea_regia	(Elaeis_guineensis	(Prestoea_acuminata	Elaeis_oleifera)))	(Reinhardtia_simplex	(Reinhardtia_paiewonskiana	Reinhardtia_latisecta)))	(Bactris_major	Attalea_speciosa))	Geonoma_undata)))	((Oenocarpus_minor	(((Serenoa_repens	Orania_palindan)	(Sclerosperma_profizianum	Sabal_domingensis))	Phoenix_dactylifera))	(Manicaria_saccifera	((Podococcus_barteri	((Veitchia_spiralis	(Heterospathe_cagayanensis	(Kentiopsis_piersoniorum	Dictyosperma_album)))	(Dypsis_decaryi	Hydriastele_microspadix)))	Pelagodoxa_henryana))))	Chamaedorea_seifrizii)	Nypa_fruticans))	Kingia_australis);
((Roystonea_regia	((((Dypsis_decaryi	Sabal_domingensis)	Phoenix_dactylifera)	(((Iriartea_deltoidea	(((((Reinhardtia_paiewonskiana	Reinhardtia_latisecta)	Reinhardtia_simplex)	(Bactris_major	Attalea_speciosa))	(((Sclerosperma_profizianum	Orania_palindan)	Podococcus_barteri)	(Elaeis_guineensis	Elaeis_oleifera)))	((Pelagodoxa_henryana	Manicaria_saccifera)	(((Dictyosperma_album	Veitchia_spiralis)	Kentiopsis_piersoniorum)	(Heterospathe_cagayanensis	Hydriastele_microspadix)))))	((Oenocarpus_bataua	Oenocarpus_minor)	Prestoea_acuminata))	((Geonoma_undata	(Nypa_fruticans	Calamus_caryotoides))	Serenoa_repens)))	Chamaedorea_seifrizii))	Kingia_australis);
((Calamus_caryotoides	((Serenoa_repens	(((Orania_palindan	(((Bactris_major	Phoenix_dactylifera)	Sabal_domingensis)	Iriartea_deltoidea))	((((((Sclerosperma_profizianum	Reinhardtia_paiewonskiana)	Reinhardtia_latisecta)	(Geonoma_undata	Reinhardtia_simplex))	Attalea_speciosa)	(Elaeis_guineensis	Elaeis_oleifera))	((Manicaria_saccifera	((Podococcus_barteri	(((Dictyosperma_album	Veitchia_spiralis)	Kentiopsis_piersoniorum)	(Heterospathe_cagayanensis	Hydriastele_microspadix)))	(Dypsis_decaryi	Pelagodoxa_henryana)))	((Oenocarpus_bataua	Oenocarpus_minor)	Prestoea_acuminata))))	(Chamaedorea_seifrizii	Roystonea_regia)))	Nypa_fruticans))	Kingia_australis);
((Calamus_caryotoides	((((((((Attalea_speciosa	(Reinhardtia_simplex	(Reinhardtia_paiewonskiana	Reinhardtia_latisecta)))	((Serenoa_repens	(Sabal_domingensis	Phoenix_dactylifera))	(Orania_palindan	Sclerosperma_profizianum)))	(((Iriartea_deltoidea	(((Dypsis_decaryi	Pelagodoxa_henryana)	Manicaria_saccifera)	(Podococcus_barteri	(((Dictyosperma_album	Veitchia_spiralis)	Kentiopsis_piersoniorum)	(Heterospathe_cagayanensis	Hydriastele_microspadix)))))	Prestoea_acuminata)	(Elaeis_guineensis	Elaeis_oleifera)))	((Chamaedorea_seifrizii	Roystonea_regia)	Oenocarpus_minor))	Oenocarpus_bataua)	Geonoma_undata)	Bactris_major)	Nypa_fruticans))	Kingia_australis);
((Calamus_caryotoides	((((Geonoma_undata	((Oenocarpus_minor	Oenocarpus_bataua)	(Bactris_major	(Chamaedorea_seifrizii	Roystonea_regia))))	(Sabal_domingensis	Sclerosperma_profizianum))	((Orania_palindan	Serenoa_repens)	((((Iriartea_deltoidea	Pelagodoxa_henryana)	(Manicaria_saccifera	((Dictyosperma_album	Veitchia_spiralis)	(Podococcus_barteri	(Kentiopsis_piersoniorum	(Heterospathe_cagayanensis	Hydriastele_microspadix))))))	(((Reinhardtia_simplex	(Reinhardtia_paiewonskiana	(Prestoea_acuminata	Reinhardtia_latisecta)))	Attalea_speciosa)	(Elaeis_oleifera	Elaeis_guineensis)))	Phoenix_dactylifera)))	(Dypsis_decaryi	Nypa_fruticans)))	Kingia_australis);
((Calamus_caryotoides	((Oenocarpus_minor	(Oenocarpus_bataua	((((Phoenix_dactylifera	Serenoa_repens)	(((Prestoea_acuminata	(((Reinhardtia_simplex	(Reinhardtia_paiewonskiana	Reinhardtia_latisecta))	(Attalea_speciosa	(Elaeis_oleifera	Elaeis_guineensis)))	Iriartea_deltoidea))	Orania_palindan)	(Manicaria_saccifera	((((Dictyosperma_album	Veitchia_spiralis)	(Kentiopsis_piersoniorum	(Heterospathe_cagayanensis	Hydriastele_microspadix)))	Podococcus_barteri)	(Dypsis_decaryi	Pelagodoxa_henryana)))))	(Geonoma_undata	Chamaedorea_seifrizii))	Sclerosperma_profizianum)))	((Bactris_major	(Nypa_fruticans	Sabal_domingensis))	Roystonea_regia)))	Kingia_australis);
(((Dictyosperma_album	(Veitchia_spiralis	((Podococcus_barteri	((((Bactris_major	Phoenix_dactylifera)	(Prestoea_acuminata	(Iriartea_deltoidea	(((Sclerosperma_profizianum	Orania_palindan)	((Sabal_domingensis	(Calamus_caryotoides	Nypa_fruticans))	Serenoa_repens))	((Oenocarpus_minor	(Chamaedorea_seifrizii	Roystonea_regia))	(Oenocarpus_bataua	Geonoma_undata))))))	((Elaeis_oleifera	Elaeis_guineensis)	((Reinhardtia_simplex	(Reinhardtia_paiewonskiana	Reinhardtia_latisecta))	Attalea_speciosa)))	((Dypsis_decaryi	Pelagodoxa_henryana)	Manicaria_saccifera)))	(Hydriastele_microspadix	Kentiopsis_piersoniorum))))	Heterospathe_cagayanensis)	Kingia_australis);
(((Dictyosperma_album	(Veitchia_spiralis	((Manicaria_saccifera	(Pelagodoxa_henryana	(((Calamus_caryotoides	Nypa_fruticans)	(((((Elaeis_oleifera	Elaeis_guineensis)	(Bactris_major	Attalea_speciosa))	((Prestoea_acuminata	(Oenocarpus_minor	Oenocarpus_bataua))	((Geonoma_undata	Reinhardtia_simplex)	(Reinhardtia_paiewonskiana	((Sclerosperma_profizianum	(Podococcus_barteri	Orania_palindan))	Reinhardtia_latisecta)))))	(Chamaedorea_seifrizii	Roystonea_regia))	(Serenoa_repens	(Sabal_domingensis	(Dypsis_decaryi	Phoenix_dactylifera)))))	Iriartea_deltoidea)))	(Hydriastele_microspadix	Kentiopsis_piersoniorum))))	Heterospathe_cagayanensis)	Kingia_australis);
((Calamus_caryotoides	(Nypa_fruticans	(Geonoma_undata	(((((Serenoa_repens	((((Attalea_speciosa	((Reinhardtia_latisecta	Reinhardtia_simplex)	Reinhardtia_paiewonskiana))	(Elaeis_oleifera	Elaeis_guineensis))	(Manicaria_saccifera	(((Podococcus_barteri	Orania_palindan)	(Dypsis_decaryi	Pelagodoxa_henryana))	(Iriartea_deltoidea	(Bactris_major	Phoenix_dactylifera)))))	(((Heterospathe_cagayanensis	Hydriastele_microspadix)	Kentiopsis_piersoniorum)	(Dictyosperma_album	Veitchia_spiralis))))	(Chamaedorea_seifrizii	Roystonea_regia))	(Prestoea_acuminata	(Oenocarpus_minor	Oenocarpus_bataua)))	Sabal_domingensis)	Sclerosperma_profizianum))))	Kingia_australis);
((Calamus_caryotoides	(Nypa_fruticans	((((((((Orania_palindan	Serenoa_repens)	(Bactris_major	Phoenix_dactylifera))	(((Attalea_speciosa	(Reinhardtia_simplex	(Reinhardtia_paiewonskiana	Reinhardtia_latisecta)))	(Iriartea_deltoidea	(Elaeis_oleifera	Elaeis_guineensis)))	Podococcus_barteri))	(Prestoea_acuminata	((Manicaria_saccifera	(Dypsis_decaryi	Pelagodoxa_henryana))	((Heterospathe_cagayanensis	Hydriastele_microspadix)	(Dictyosperma_album	Veitchia_spiralis)))))	(Geonoma_undata	(Chamaedorea_seifrizii	Roystonea_regia)))	(Oenocarpus_minor	Oenocarpus_bataua))	Kentiopsis_piersoniorum)	(Sclerosperma_profizianum	Sabal_domingensis))))	Kingia_australis);
((Calamus_caryotoides	(Nypa_fruticans	((Sclerosperma_profizianum	(((Reinhardtia_simplex	(Reinhardtia_paiewonskiana	Reinhardtia_latisecta))	(((Elaeis_oleifera	Elaeis_guineensis)	(Chamaedorea_seifrizii	Roystonea_regia))	(Bactris_major	Attalea_speciosa)))	(((((Prestoea_acuminata	(Oenocarpus_minor	Oenocarpus_bataua))	((Dypsis_decaryi	Pelagodoxa_henryana)	Iriartea_deltoidea))	(Podococcus_barteri	(Hydriastele_microspadix	(((Heterospathe_cagayanensis	Dictyosperma_album)	Veitchia_spiralis)	Kentiopsis_piersoniorum))))	Manicaria_saccifera)	Geonoma_undata)))	(Serenoa_repens	((Sabal_domingensis	Phoenix_dactylifera)	Orania_palindan)))))	Kingia_australis);
((Calamus_caryotoides	(Nypa_fruticans	((Geonoma_undata	(Chamaedorea_seifrizii	Roystonea_regia))	((Sclerosperma_profizianum	Sabal_domingensis)	(Orania_palindan	(Serenoa_repens	(((Reinhardtia_simplex	(Reinhardtia_paiewonskiana	Reinhardtia_latisecta))	((Elaeis_oleifera	Elaeis_guineensis)	(Bactris_major	Attalea_speciosa)))	(Phoenix_dactylifera	(Prestoea_acuminata	((((Oenocarpus_bataua	Oenocarpus_minor)	Manicaria_saccifera)	(Dypsis_decaryi	Pelagodoxa_henryana))	(Iriartea_deltoidea	(Podococcus_barteri	(Hydriastele_microspadix	((Kentiopsis_piersoniorum	(Dictyosperma_album	Heterospathe_cagayanensis))	Veitchia_spiralis))))))))))))))	Kingia_australis);
((Calamus_caryotoides	(((((Nypa_fruticans	Sabal_domingensis)	(((((Prestoea_acuminata	((((((Manicaria_saccifera	Pelagodoxa_henryana)	(Podococcus_barteri	((Kentiopsis_piersoniorum	(Dictyosperma_album	Heterospathe_cagayanensis))	((Dypsis_decaryi	Veitchia_spiralis)	Hydriastele_microspadix))))	(Elaeis_oleifera	Elaeis_guineensis))	(Attalea_speciosa	(Reinhardtia_simplex	(Reinhardtia_paiewonskiana	Reinhardtia_latisecta))))	(Bactris_major	Phoenix_dactylifera))	Geonoma_undata))	Oenocarpus_bataua)	Iriartea_deltoidea)	Oenocarpus_minor)	(Chamaedorea_seifrizii	Roystonea_regia)))	Sclerosperma_profizianum)	Orania_palindan)	Serenoa_repens))	Kingia_australis);
((Calamus_caryotoides	((Sabal_domingensis	(((Sclerosperma_profizianum	(((Bactris_major	Phoenix_dactylifera)	((((Iriartea_deltoidea	((Elaeis_oleifera	Elaeis_guineensis)	(Attalea_speciosa	(Reinhardtia_simplex	(Reinhardtia_paiewonskiana	Reinhardtia_latisecta)))))	Geonoma_undata)	((Prestoea_acuminata	Oenocarpus_minor)	Oenocarpus_bataua))	((Manicaria_saccifera	(Dypsis_decaryi	Pelagodoxa_henryana))	(Podococcus_barteri	((Kentiopsis_piersoniorum	(Veitchia_spiralis	Dictyosperma_album))	(Heterospathe_cagayanensis	Hydriastele_microspadix))))))	Serenoa_repens))	Nypa_fruticans)	Orania_palindan))	(Chamaedorea_seifrizii	Roystonea_regia)))	Kingia_australis);
