# Supplementary material for: Data supporting the nuclear phylogenomics of the palm subfamily Arecoideae (Arecaceae)
Source: Data Brief. 2016 Mar 2;7:532–6. doi: 10.1016/j.dib.2016.02.063 (PMC4796708; doi:10.1016/j.dib.2016.02.063)
Supplement: Supplementary file 5 — Supplementary material [file mmc5.zip › RAxML_bootstrap.Elaeis_332.raxml.tre]

((Elaeis_guineensis	(Elaeis_oleifera	((((Reinhardtia_simplex	((Reinhardtia_latisecta	Leopoldinia_pulchra)	Reinhardtia_paiewonskiana))	((((Kentiopsis_piersoniorum	(Burretiokentia_grandiflora	Heterospathe_cagayanensis))	(Veitchia_spiralis	(Calamus_caryotoides	(Dictyosperma_album	Prestoea_acuminata))))	(Manicaria_saccifera	((Oenocarpus_bataua	Oenocarpus_minor)	Geonoma_undata)))	(Pelagodoxa_henryana	(((((Podococcus_barteri	Pseudophoenix_vinifera)	((((Serenoa_repens	Hydriastele_microspadix)	Chamaedorea_seifrizii)	Nypa_fruticans)	Iriartea_deltoidea))	Phoenix_dactylifera)	(Orania_palindan	Sclerosperma_profizianum))	Roystonea_regia))))	Bactris_major)	Attalea_speciosa)))	Kingia_australis);
((Elaeis_guineensis	(Elaeis_oleifera	(Bactris_major	(((Reinhardtia_simplex	(Reinhardtia_latisecta	Reinhardtia_paiewonskiana))	(((((Pseudophoenix_vinifera	(Phoenix_dactylifera	Iriartea_deltoidea))	(Chamaedorea_seifrizii	Nypa_fruticans))	((Pelagodoxa_henryana	((Veitchia_spiralis	(Kentiopsis_piersoniorum	Heterospathe_cagayanensis))	(Burretiokentia_grandiflora	(Leopoldinia_pulchra	Dictyosperma_album))))	(((Serenoa_repens	Hydriastele_microspadix)	Prestoea_acuminata)	(Manicaria_saccifera	((Oenocarpus_bataua	Oenocarpus_minor)	Geonoma_undata)))))	(Calamus_caryotoides	Roystonea_regia))	(Orania_palindan	(Podococcus_barteri	Sclerosperma_profizianum))))	Attalea_speciosa))))	Kingia_australis);
((Phoenix_dactylifera	(((Calamus_caryotoides	Chamaedorea_seifrizii)	Nypa_fruticans)	((((Bactris_major	(Attalea_speciosa	(Elaeis_guineensis	Elaeis_oleifera)))	(Reinhardtia_simplex	(Reinhardtia_latisecta	Reinhardtia_paiewonskiana)))	((((Pelagodoxa_henryana	Manicaria_saccifera)	((Oenocarpus_bataua	Oenocarpus_minor)	Geonoma_undata))	((((Veitchia_spiralis	(Burretiokentia_grandiflora	Heterospathe_cagayanensis))	Dictyosperma_album)	Kentiopsis_piersoniorum)	(Leopoldinia_pulchra	((Hydriastele_microspadix	Prestoea_acuminata)	Serenoa_repens))))	Roystonea_regia))	(((Orania_palindan	(Podococcus_barteri	Sclerosperma_profizianum))	Pseudophoenix_vinifera)	Iriartea_deltoidea))))	Kingia_australis);
((Phoenix_dactylifera	(((((Podococcus_barteri	Chamaedorea_seifrizii)	((((((Heterospathe_cagayanensis	Kentiopsis_piersoniorum)	(Veitchia_spiralis	(Burretiokentia_grandiflora	Dictyosperma_album)))	((Serenoa_repens	Hydriastele_microspadix)	Prestoea_acuminata))	((Oenocarpus_bataua	Oenocarpus_minor)	Geonoma_undata))	(Pelagodoxa_henryana	Manicaria_saccifera))	(((Reinhardtia_simplex	((Leopoldinia_pulchra	Reinhardtia_latisecta)	Reinhardtia_paiewonskiana))	(Nypa_fruticans	(Attalea_speciosa	((Elaeis_guineensis	Elaeis_oleifera)	(Calamus_caryotoides	Bactris_major)))))	(Orania_palindan	Sclerosperma_profizianum))))	Roystonea_regia)	Pseudophoenix_vinifera)	Iriartea_deltoidea))	Kingia_australis);
((Geonoma_undata	((Manicaria_saccifera	(((((Pseudophoenix_vinifera	(Iriartea_deltoidea	Phoenix_dactylifera))	(((Leopoldinia_pulchra	Nypa_fruticans)	Chamaedorea_seifrizii)	(Prestoea_acuminata	Hydriastele_microspadix)))	(((Reinhardtia_simplex	(Reinhardtia_latisecta	Reinhardtia_paiewonskiana))	(Bactris_major	(Attalea_speciosa	(Elaeis_guineensis	Elaeis_oleifera))))	(Orania_palindan	(Podococcus_barteri	Sclerosperma_profizianum))))	(Calamus_caryotoides	Roystonea_regia))	(Pelagodoxa_henryana	(Kentiopsis_piersoniorum	((Veitchia_spiralis	(Dictyosperma_album	(Burretiokentia_grandiflora	Heterospathe_cagayanensis)))	Serenoa_repens)))))	(Oenocarpus_bataua	Oenocarpus_minor)))	Kingia_australis);
((Calamus_caryotoides	(Phoenix_dactylifera	((((((Reinhardtia_simplex	((Leopoldinia_pulchra	Reinhardtia_latisecta)	(Serenoa_repens	Reinhardtia_paiewonskiana)))	(Bactris_major	(Attalea_speciosa	(Elaeis_guineensis	Elaeis_oleifera))))	(((Kentiopsis_piersoniorum	(Dictyosperma_album	((Burretiokentia_grandiflora	Heterospathe_cagayanensis)	Veitchia_spiralis)))	(((Oenocarpus_bataua	Oenocarpus_minor)	(Geonoma_undata	Prestoea_acuminata))	Manicaria_saccifera))	(Pelagodoxa_henryana	Roystonea_regia)))	((Orania_palindan	Sclerosperma_profizianum)	(Podococcus_barteri	Pseudophoenix_vinifera)))	((Hydriastele_microspadix	Chamaedorea_seifrizii)	Nypa_fruticans))	Iriartea_deltoidea)))	Kingia_australis);
((Manicaria_saccifera	((((((Orania_palindan	Sclerosperma_profizianum)	((Reinhardtia_simplex	(Reinhardtia_latisecta	(Reinhardtia_paiewonskiana	Leopoldinia_pulchra)))	(((Serenoa_repens	Elaeis_guineensis)	Elaeis_oleifera)	(Bactris_major	Attalea_speciosa))))	Roystonea_regia)	(((Iriartea_deltoidea	Phoenix_dactylifera)	(Podococcus_barteri	((Hydriastele_microspadix	Nypa_fruticans)	Chamaedorea_seifrizii)))	(Calamus_caryotoides	Pseudophoenix_vinifera)))	(Pelagodoxa_henryana	(Kentiopsis_piersoniorum	(Veitchia_spiralis	(Dictyosperma_album	(Burretiokentia_grandiflora	Heterospathe_cagayanensis))))))	((Oenocarpus_bataua	Oenocarpus_minor)	(Geonoma_undata	Prestoea_acuminata))))	Kingia_australis);
((Iriartea_deltoidea	((Phoenix_dactylifera	((Orania_palindan	Sclerosperma_profizianum)	(((Podococcus_barteri	(Calamus_caryotoides	Chamaedorea_seifrizii))	Nypa_fruticans)	((((Bactris_major	(Reinhardtia_simplex	((Serenoa_repens	Reinhardtia_paiewonskiana)	Reinhardtia_latisecta)))	((Elaeis_guineensis	Elaeis_oleifera)	Attalea_speciosa))	(Roystonea_regia	(((Kentiopsis_piersoniorum	(Veitchia_spiralis	(Burretiokentia_grandiflora	Heterospathe_cagayanensis)))	((Prestoea_acuminata	Hydriastele_microspadix)	Dictyosperma_album))	(((Oenocarpus_bataua	Oenocarpus_minor)	Geonoma_undata)	(Pelagodoxa_henryana	Manicaria_saccifera)))))	Leopoldinia_pulchra))))	Pseudophoenix_vinifera))	Kingia_australis);
((Phoenix_dactylifera	((((Roystonea_regia	((Kentiopsis_piersoniorum	(Veitchia_spiralis	((Burretiokentia_grandiflora	Heterospathe_cagayanensis)	(Calamus_caryotoides	((Prestoea_acuminata	Hydriastele_microspadix)	Dictyosperma_album)))))	(((Oenocarpus_bataua	Oenocarpus_minor)	Geonoma_undata)	(Pelagodoxa_henryana	Manicaria_saccifera))))	(Leopoldinia_pulchra	((Orania_palindan	Sclerosperma_profizianum)	((Reinhardtia_simplex	(Reinhardtia_paiewonskiana	Reinhardtia_latisecta))	((Bactris_major	(Elaeis_guineensis	Elaeis_oleifera))	Attalea_speciosa)))))	(Podococcus_barteri	((Nypa_fruticans	Serenoa_repens)	Chamaedorea_seifrizii)))	(Pseudophoenix_vinifera	Iriartea_deltoidea)))	Kingia_australis);
((Manicaria_saccifera	((((Roystonea_regia	((((Pseudophoenix_vinifera	(((Podococcus_barteri	((Nypa_fruticans	Serenoa_repens)	Chamaedorea_seifrizii))	Iriartea_deltoidea)	Phoenix_dactylifera))	(Orania_palindan	Sclerosperma_profizianum))	(Reinhardtia_simplex	(Reinhardtia_paiewonskiana	Reinhardtia_latisecta)))	(Bactris_major	((Elaeis_guineensis	Elaeis_oleifera)	Attalea_speciosa))))	((Kentiopsis_piersoniorum	(Heterospathe_cagayanensis	Veitchia_spiralis))	(((Leopoldinia_pulchra	Dictyosperma_album)	((Prestoea_acuminata	Calamus_caryotoides)	Hydriastele_microspadix))	Burretiokentia_grandiflora)))	((Oenocarpus_bataua	Oenocarpus_minor)	Geonoma_undata))	Pelagodoxa_henryana))	Kingia_australis);
((Manicaria_saccifera	(Pelagodoxa_henryana	((((Leopoldinia_pulchra	((((Reinhardtia_simplex	(Reinhardtia_paiewonskiana	Reinhardtia_latisecta))	((((Serenoa_repens	Elaeis_guineensis)	Elaeis_oleifera)	Attalea_speciosa)	Bactris_major))	(Sclerosperma_profizianum	Orania_palindan))	(((Podococcus_barteri	((Prestoea_acuminata	Hydriastele_microspadix)	(Nypa_fruticans	Chamaedorea_seifrizii)))	Phoenix_dactylifera)	(Pseudophoenix_vinifera	Iriartea_deltoidea))))	Roystonea_regia)	(((Veitchia_spiralis	Kentiopsis_piersoniorum)	(Burretiokentia_grandiflora	Heterospathe_cagayanensis))	(Calamus_caryotoides	Dictyosperma_album)))	(Geonoma_undata	(Oenocarpus_minor	Oenocarpus_bataua)))))	Kingia_australis);
((Geonoma_undata	((Oenocarpus_minor	Oenocarpus_bataua)	((Manicaria_saccifera	Pelagodoxa_henryana)	(((Leopoldinia_pulchra	(((Iriartea_deltoidea	(Phoenix_dactylifera	((Pseudophoenix_vinifera	Calamus_caryotoides)	(Podococcus_barteri	((Hydriastele_microspadix	Chamaedorea_seifrizii)	Nypa_fruticans)))))	(Sclerosperma_profizianum	Orania_palindan))	((Reinhardtia_simplex	(Reinhardtia_paiewonskiana	Reinhardtia_latisecta))	(((Elaeis_guineensis	Elaeis_oleifera)	Attalea_speciosa)	(Serenoa_repens	Bactris_major)))))	Roystonea_regia)	((Dictyosperma_album	(Kentiopsis_piersoniorum	(Burretiokentia_grandiflora	Heterospathe_cagayanensis)))	(Prestoea_acuminata	Veitchia_spiralis))))))	Kingia_australis);
((Elaeis_guineensis	(Elaeis_oleifera	((Bactris_major	((((((Dictyosperma_album	(Burretiokentia_grandiflora	Heterospathe_cagayanensis))	Veitchia_spiralis)	Kentiopsis_piersoniorum)	(((Geonoma_undata	(Oenocarpus_minor	Oenocarpus_bataua))	((Prestoea_acuminata	Manicaria_saccifera)	Pelagodoxa_henryana))	Roystonea_regia))	(((Iriartea_deltoidea	Phoenix_dactylifera)	((Hydriastele_microspadix	Chamaedorea_seifrizii)	Nypa_fruticans))	((Pseudophoenix_vinifera	Calamus_caryotoides)	((Podococcus_barteri	Sclerosperma_profizianum)	Orania_palindan))))	(Reinhardtia_simplex	((Serenoa_repens	Reinhardtia_paiewonskiana)	(Leopoldinia_pulchra	Reinhardtia_latisecta)))))	Attalea_speciosa)))	Kingia_australis);
((Calamus_caryotoides	(Phoenix_dactylifera	(((Pseudophoenix_vinifera	((Orania_palindan	Sclerosperma_profizianum)	Iriartea_deltoidea))	(((Reinhardtia_simplex	(Reinhardtia_paiewonskiana	Reinhardtia_latisecta))	(Attalea_speciosa	(((Elaeis_guineensis	Leopoldinia_pulchra)	Elaeis_oleifera)	Bactris_major)))	((Pelagodoxa_henryana	(((Dictyosperma_album	((Burretiokentia_grandiflora	Heterospathe_cagayanensis)	Veitchia_spiralis))	Kentiopsis_piersoniorum)	((Geonoma_undata	(Prestoea_acuminata	(Oenocarpus_minor	Oenocarpus_bataua)))	Manicaria_saccifera)))	Roystonea_regia)))	(Podococcus_barteri	(Chamaedorea_seifrizii	((Serenoa_repens	Hydriastele_microspadix)	Nypa_fruticans))))))	Kingia_australis);
((Iriartea_deltoidea	(Pseudophoenix_vinifera	((Orania_palindan	Sclerosperma_profizianum)	((((Reinhardtia_simplex	((Reinhardtia_paiewonskiana	Leopoldinia_pulchra)	Reinhardtia_latisecta))	(Bactris_major	(Attalea_speciosa	(Elaeis_guineensis	Elaeis_oleifera))))	((Pelagodoxa_henryana	(Kentiopsis_piersoniorum	((Veitchia_spiralis	Podococcus_barteri)	(Dictyosperma_album	(Burretiokentia_grandiflora	Heterospathe_cagayanensis)))))	((Geonoma_undata	(Prestoea_acuminata	(Oenocarpus_minor	Oenocarpus_bataua)))	Manicaria_saccifera)))	(((Calamus_caryotoides	Roystonea_regia)	(Chamaedorea_seifrizii	((Serenoa_repens	Hydriastele_microspadix)	Nypa_fruticans)))	Phoenix_dactylifera)))))	Kingia_australis);
((Elaeis_guineensis	(Elaeis_oleifera	((((((((Prestoea_acuminata	(Serenoa_repens	Hydriastele_microspadix))	(Chamaedorea_seifrizii	Nypa_fruticans))	(Phoenix_dactylifera	Iriartea_deltoidea))	(Leopoldinia_pulchra	((Pelagodoxa_henryana	(Kentiopsis_piersoniorum	(Dictyosperma_album	(Veitchia_spiralis	(Burretiokentia_grandiflora	Heterospathe_cagayanensis)))))	(Roystonea_regia	((Geonoma_undata	(Oenocarpus_minor	Oenocarpus_bataua))	Manicaria_saccifera)))))	(Pseudophoenix_vinifera	((Sclerosperma_profizianum	Orania_palindan)	Podococcus_barteri)))	((Calamus_caryotoides	Reinhardtia_simplex)	(Reinhardtia_paiewonskiana	Reinhardtia_latisecta)))	Bactris_major)	Attalea_speciosa)))	Kingia_australis);
((Elaeis_guineensis	(Elaeis_oleifera	((Calamus_caryotoides	Bactris_major)	(((((((Prestoea_acuminata	((Leopoldinia_pulchra	(Serenoa_repens	Hydriastele_microspadix))	Pseudophoenix_vinifera))	((Chamaedorea_seifrizii	Podococcus_barteri)	Nypa_fruticans))	(Phoenix_dactylifera	Iriartea_deltoidea))	(Roystonea_regia	((Kentiopsis_piersoniorum	(Veitchia_spiralis	(Heterospathe_cagayanensis	(Burretiokentia_grandiflora	Dictyosperma_album))))	((Geonoma_undata	(Oenocarpus_minor	Oenocarpus_bataua))	(Pelagodoxa_henryana	Manicaria_saccifera)))))	(Sclerosperma_profizianum	Orania_palindan))	(Reinhardtia_simplex	(Reinhardtia_paiewonskiana	Reinhardtia_latisecta)))	Attalea_speciosa))))	Kingia_australis);
((Calamus_caryotoides	(Phoenix_dactylifera	((Nypa_fruticans	Chamaedorea_seifrizii)	(Pseudophoenix_vinifera	(Iriartea_deltoidea	(((Podococcus_barteri	((Reinhardtia_simplex	(Reinhardtia_paiewonskiana	Reinhardtia_latisecta))	(Roystonea_regia	Sclerosperma_profizianum)))	((Attalea_speciosa	((Elaeis_guineensis	Elaeis_oleifera)	Bactris_major))	(((Heterospathe_cagayanensis	(Burretiokentia_grandiflora	((((Serenoa_repens	Hydriastele_microspadix)	Leopoldinia_pulchra)	Prestoea_acuminata)	Dictyosperma_album)))	(Kentiopsis_piersoniorum	Veitchia_spiralis))	((Geonoma_undata	(Oenocarpus_minor	Oenocarpus_bataua))	(Pelagodoxa_henryana	Manicaria_saccifera)))))	Orania_palindan))))))	Kingia_australis);
((Manicaria_saccifera	(((((((Podococcus_barteri	Sclerosperma_profizianum)	Orania_palindan)	(((Calamus_caryotoides	Reinhardtia_simplex)	(Reinhardtia_paiewonskiana	Reinhardtia_latisecta))	(Attalea_speciosa	((Elaeis_guineensis	Elaeis_oleifera)	Bactris_major))))	((Pseudophoenix_vinifera	(((Prestoea_acuminata	(Serenoa_repens	Hydriastele_microspadix))	Leopoldinia_pulchra)	Roystonea_regia))	((Phoenix_dactylifera	Iriartea_deltoidea)	(Nypa_fruticans	Chamaedorea_seifrizii))))	(Dictyosperma_album	((Burretiokentia_grandiflora	Heterospathe_cagayanensis)	(Kentiopsis_piersoniorum	Veitchia_spiralis))))	(Geonoma_undata	(Oenocarpus_minor	Oenocarpus_bataua)))	Pelagodoxa_henryana))	Kingia_australis);
((Iriartea_deltoidea	((((((Nypa_fruticans	(Serenoa_repens	Hydriastele_microspadix))	Chamaedorea_seifrizii)	(Calamus_caryotoides	Pseudophoenix_vinifera))	((Roystonea_regia	((Geonoma_undata	(Prestoea_acuminata	(Oenocarpus_minor	Oenocarpus_bataua)))	((Pelagodoxa_henryana	Manicaria_saccifera)	((Veitchia_spiralis	((Heterospathe_cagayanensis	Dictyosperma_album)	Burretiokentia_grandiflora))	Kentiopsis_piersoniorum))))	((Sclerosperma_profizianum	Orania_palindan)	((Reinhardtia_simplex	((Reinhardtia_paiewonskiana	Leopoldinia_pulchra)	Reinhardtia_latisecta))	(Attalea_speciosa	((Elaeis_guineensis	Elaeis_oleifera)	Bactris_major))))))	Phoenix_dactylifera)	Podococcus_barteri))	Kingia_australis);
((Phoenix_dactylifera	(((Sclerosperma_profizianum	Orania_palindan)	(Pseudophoenix_vinifera	Iriartea_deltoidea))	((((Podococcus_barteri	((((Hydriastele_microspadix	Serenoa_repens)	Leopoldinia_pulchra)	Prestoea_acuminata)	(Chamaedorea_seifrizii	Nypa_fruticans)))	Roystonea_regia)	(((Calamus_caryotoides	Bactris_major)	((Elaeis_oleifera	Elaeis_guineensis)	Attalea_speciosa))	(Reinhardtia_simplex	(Reinhardtia_latisecta	Reinhardtia_paiewonskiana))))	((Kentiopsis_piersoniorum	(Dictyosperma_album	(Burretiokentia_grandiflora	(Heterospathe_cagayanensis	Veitchia_spiralis))))	((Geonoma_undata	(Oenocarpus_minor	Oenocarpus_bataua))	(Pelagodoxa_henryana	Manicaria_saccifera))))))	Kingia_australis);
((Phoenix_dactylifera	((((((((Podococcus_barteri	Sclerosperma_profizianum)	Orania_palindan)	((Bactris_major	Attalea_speciosa)	((Elaeis_oleifera	Elaeis_guineensis)	(Reinhardtia_simplex	(Reinhardtia_latisecta	Reinhardtia_paiewonskiana)))))	(((Calamus_caryotoides	(Burretiokentia_grandiflora	(Prestoea_acuminata	Dictyosperma_album)))	(Kentiopsis_piersoniorum	(Heterospathe_cagayanensis	Veitchia_spiralis)))	(((Geonoma_undata	(Oenocarpus_minor	Oenocarpus_bataua))	(Pelagodoxa_henryana	Manicaria_saccifera))	Roystonea_regia)))	Leopoldinia_pulchra)	((Serenoa_repens	Hydriastele_microspadix)	(Nypa_fruticans	Chamaedorea_seifrizii)))	Iriartea_deltoidea)	Pseudophoenix_vinifera))	Kingia_australis);
((Phoenix_dactylifera	(Iriartea_deltoidea	(((((Podococcus_barteri	Sclerosperma_profizianum)	Orania_palindan)	Pseudophoenix_vinifera)	(Roystonea_regia	(((((Veitchia_spiralis	((Burretiokentia_grandiflora	Heterospathe_cagayanensis)	Dictyosperma_album))	Prestoea_acuminata)	Kentiopsis_piersoniorum)	((Geonoma_undata	(Oenocarpus_minor	Oenocarpus_bataua))	(Pelagodoxa_henryana	Manicaria_saccifera)))	((Reinhardtia_simplex	(Reinhardtia_latisecta	Reinhardtia_paiewonskiana))	(Bactris_major	((Elaeis_oleifera	Elaeis_guineensis)	Attalea_speciosa))))))	((((Hydriastele_microspadix	Serenoa_repens)	Leopoldinia_pulchra)	(Nypa_fruticans	Chamaedorea_seifrizii))	Calamus_caryotoides))))	Kingia_australis);
(((Phoenix_dactylifera	(Iriartea_deltoidea	((((Podococcus_barteri	Sclerosperma_profizianum)	Orania_palindan)	((Roystonea_regia	(((Geonoma_undata	(Prestoea_acuminata	(Oenocarpus_minor	Oenocarpus_bataua)))	(Pelagodoxa_henryana	Manicaria_saccifera))	((Dictyosperma_album	(Veitchia_spiralis	(Burretiokentia_grandiflora	Heterospathe_cagayanensis)))	Kentiopsis_piersoniorum)))	((Reinhardtia_simplex	(Reinhardtia_latisecta	Reinhardtia_paiewonskiana))	(Attalea_speciosa	(Bactris_major	(Elaeis_oleifera	Elaeis_guineensis))))))	(((((Serenoa_repens	Hydriastele_microspadix)	Leopoldinia_pulchra)	Nypa_fruticans)	Chamaedorea_seifrizii)	Pseudophoenix_vinifera))))	Calamus_caryotoides)	Kingia_australis);
((Elaeis_oleifera	(Elaeis_guineensis	(Attalea_speciosa	((((((Pseudophoenix_vinifera	(Phoenix_dactylifera	Iriartea_deltoidea))	(((Serenoa_repens	(Leopoldinia_pulchra	Hydriastele_microspadix))	Nypa_fruticans)	Chamaedorea_seifrizii))	((Podococcus_barteri	Sclerosperma_profizianum)	(Prestoea_acuminata	Orania_palindan)))	(Roystonea_regia	(Reinhardtia_simplex	(Reinhardtia_latisecta	Reinhardtia_paiewonskiana))))	(((Geonoma_undata	(Oenocarpus_minor	Oenocarpus_bataua))	(Pelagodoxa_henryana	Manicaria_saccifera))	(((Calamus_caryotoides	Dictyosperma_album)	(Veitchia_spiralis	(Burretiokentia_grandiflora	Heterospathe_cagayanensis)))	Kentiopsis_piersoniorum)))	Bactris_major))))	Kingia_australis);
((Phoenix_dactylifera	((((Podococcus_barteri	(((Serenoa_repens	Hydriastele_microspadix)	Nypa_fruticans)	Chamaedorea_seifrizii))	((Roystonea_regia	(Pelagodoxa_henryana	((Geonoma_undata	(Oenocarpus_minor	Oenocarpus_bataua))	(Manicaria_saccifera	(((Dictyosperma_album	(Veitchia_spiralis	Burretiokentia_grandiflora))	(Heterospathe_cagayanensis	Kentiopsis_piersoniorum))	Prestoea_acuminata)))))	(((Elaeis_oleifera	Elaeis_guineensis)	(Attalea_speciosa	Bactris_major))	(Reinhardtia_simplex	((Leopoldinia_pulchra	Reinhardtia_latisecta)	Reinhardtia_paiewonskiana)))))	(Pseudophoenix_vinifera	((Sclerosperma_profizianum	Orania_palindan)	Iriartea_deltoidea)))	Calamus_caryotoides))	Kingia_australis);
((Orania_palindan	((((Phoenix_dactylifera	Iriartea_deltoidea)	(Pseudophoenix_vinifera	(Calamus_caryotoides	((Prestoea_acuminata	(Serenoa_repens	Hydriastele_microspadix))	(Chamaedorea_seifrizii	Nypa_fruticans)))))	(Roystonea_regia	(((Geonoma_undata	(Oenocarpus_minor	Oenocarpus_bataua))	((Pelagodoxa_henryana	Manicaria_saccifera)	(Kentiopsis_piersoniorum	(Dictyosperma_album	((Burretiokentia_grandiflora	Heterospathe_cagayanensis)	Veitchia_spiralis)))))	((Bactris_major	((Elaeis_oleifera	Elaeis_guineensis)	Attalea_speciosa))	(Reinhardtia_simplex	(Reinhardtia_paiewonskiana	(Leopoldinia_pulchra	Reinhardtia_latisecta)))))))	(Podococcus_barteri	Sclerosperma_profizianum)))	Kingia_australis);
((Elaeis_guineensis	(((((Reinhardtia_simplex	((Reinhardtia_latisecta	Leopoldinia_pulchra)	Reinhardtia_paiewonskiana))	((Roystonea_regia	((((Geonoma_undata	(Prestoea_acuminata	(Oenocarpus_minor	Oenocarpus_bataua)))	Manicaria_saccifera)	Pelagodoxa_henryana)	(Kentiopsis_piersoniorum	(((Heterospathe_cagayanensis	Dictyosperma_album)	Burretiokentia_grandiflora)	Veitchia_spiralis))))	((Pseudophoenix_vinifera	((Podococcus_barteri	Sclerosperma_profizianum)	Orania_palindan))	(Phoenix_dactylifera	((Calamus_caryotoides	(((Serenoa_repens	Hydriastele_microspadix)	Chamaedorea_seifrizii)	Nypa_fruticans))	Iriartea_deltoidea)))))	Attalea_speciosa)	Bactris_major)	Elaeis_oleifera))	Kingia_australis);
((Elaeis_guineensis	(((((Reinhardtia_simplex	((Reinhardtia_latisecta	Leopoldinia_pulchra)	Reinhardtia_paiewonskiana))	(((((Calamus_caryotoides	Roystonea_regia)	((((Geonoma_undata	(((Serenoa_repens	Hydriastele_microspadix)	Prestoea_acuminata)	(Oenocarpus_minor	Oenocarpus_bataua)))	Manicaria_saccifera)	Pelagodoxa_henryana)	(Kentiopsis_piersoniorum	((Dictyosperma_album	(Veitchia_spiralis	Burretiokentia_grandiflora))	Heterospathe_cagayanensis))))	((Pseudophoenix_vinifera	(Podococcus_barteri	(Nypa_fruticans	Chamaedorea_seifrizii)))	Phoenix_dactylifera))	Iriartea_deltoidea)	(Sclerosperma_profizianum	Orania_palindan)))	Attalea_speciosa)	Bactris_major)	Elaeis_oleifera))	Kingia_australis);
((Elaeis_guineensis	(((((Reinhardtia_simplex	(Reinhardtia_latisecta	(Leopoldinia_pulchra	Reinhardtia_paiewonskiana)))	(((Phoenix_dactylifera	(Iriartea_deltoidea	(Pseudophoenix_vinifera	((Podococcus_barteri	Sclerosperma_profizianum)	Orania_palindan))))	(((Serenoa_repens	Hydriastele_microspadix)	Prestoea_acuminata)	((Chamaedorea_seifrizii	Calamus_caryotoides)	Nypa_fruticans)))	(Roystonea_regia	((Kentiopsis_piersoniorum	(Dictyosperma_album	(Veitchia_spiralis	(Burretiokentia_grandiflora	Heterospathe_cagayanensis))))	((Geonoma_undata	(Oenocarpus_minor	Oenocarpus_bataua))	(Pelagodoxa_henryana	Manicaria_saccifera))))))	Attalea_speciosa)	Bactris_major)	Elaeis_oleifera))	Kingia_australis);
((Elaeis_guineensis	(Elaeis_oleifera	((((Reinhardtia_simplex	(Reinhardtia_latisecta	Reinhardtia_paiewonskiana))	((((Iriartea_deltoidea	Phoenix_dactylifera)	((((((Leopoldinia_pulchra	(Hydriastele_microspadix	Serenoa_repens))	Prestoea_acuminata)	Calamus_caryotoides)	(Nypa_fruticans	Chamaedorea_seifrizii))	Roystonea_regia)	Pseudophoenix_vinifera))	(Orania_palindan	Sclerosperma_profizianum))	((Kentiopsis_piersoniorum	((Podococcus_barteri	Veitchia_spiralis)	(Dictyosperma_album	(Burretiokentia_grandiflora	Heterospathe_cagayanensis))))	((Pelagodoxa_henryana	Manicaria_saccifera)	((Oenocarpus_minor	Oenocarpus_bataua)	Geonoma_undata)))))	Attalea_speciosa)	Bactris_major)))	Kingia_australis);
((Phoenix_dactylifera	(((((Serenoa_repens	Chamaedorea_seifrizii)	(Nypa_fruticans	Hydriastele_microspadix))	(Calamus_caryotoides	Pseudophoenix_vinifera))	((Orania_palindan	(Podococcus_barteri	Sclerosperma_profizianum))	(((Bactris_major	((Elaeis_guineensis	Elaeis_oleifera)	(Prestoea_acuminata	Attalea_speciosa)))	(Reinhardtia_simplex	(Reinhardtia_latisecta	Reinhardtia_paiewonskiana)))	(Leopoldinia_pulchra	(Roystonea_regia	((Kentiopsis_piersoniorum	(Dictyosperma_album	(Burretiokentia_grandiflora	(Heterospathe_cagayanensis	Veitchia_spiralis))))	((Pelagodoxa_henryana	Manicaria_saccifera)	((Oenocarpus_minor	Oenocarpus_bataua)	Geonoma_undata))))))))	Iriartea_deltoidea))	Kingia_australis);
((Elaeis_oleifera	(((Leopoldinia_pulchra	Attalea_speciosa)	((((Calamus_caryotoides	Reinhardtia_simplex)	(Reinhardtia_latisecta	Reinhardtia_paiewonskiana))	((((((Prestoea_acuminata	Oenocarpus_minor)	Oenocarpus_bataua)	Geonoma_undata)	((((Burretiokentia_grandiflora	Heterospathe_cagayanensis)	Kentiopsis_piersoniorum)	(Veitchia_spiralis	Dictyosperma_album))	Manicaria_saccifera))	(((Serenoa_repens	Hydriastele_microspadix)	Pelagodoxa_henryana)	((Pseudophoenix_vinifera	Roystonea_regia)	((Iriartea_deltoidea	Phoenix_dactylifera)	(Podococcus_barteri	(Nypa_fruticans	Chamaedorea_seifrizii))))))	(Orania_palindan	Sclerosperma_profizianum)))	Bactris_major))	Elaeis_guineensis))	Kingia_australis);
((Bactris_major	((Elaeis_guineensis	Elaeis_oleifera)	(((Reinhardtia_simplex	((Leopoldinia_pulchra	Reinhardtia_latisecta)	Reinhardtia_paiewonskiana))	((Phoenix_dactylifera	((((Nypa_fruticans	Chamaedorea_seifrizii)	(Serenoa_repens	Hydriastele_microspadix))	Calamus_caryotoides)	((Orania_palindan	Sclerosperma_profizianum)	(Pseudophoenix_vinifera	Iriartea_deltoidea))))	(Roystonea_regia	((Kentiopsis_piersoniorum	((Podococcus_barteri	Veitchia_spiralis)	((Burretiokentia_grandiflora	Heterospathe_cagayanensis)	(Prestoea_acuminata	Dictyosperma_album))))	((Pelagodoxa_henryana	Manicaria_saccifera)	((Oenocarpus_minor	Oenocarpus_bataua)	Geonoma_undata))))))	Attalea_speciosa)))	Kingia_australis);
((Elaeis_guineensis	(Elaeis_oleifera	((((Reinhardtia_simplex	(Reinhardtia_latisecta	((Leopoldinia_pulchra	Serenoa_repens)	Reinhardtia_paiewonskiana)))	(((((((Nypa_fruticans	Chamaedorea_seifrizii)	Hydriastele_microspadix)	Iriartea_deltoidea)	Phoenix_dactylifera)	Roystonea_regia)	((Pelagodoxa_henryana	(Kentiopsis_piersoniorum	((Calamus_caryotoides	Dictyosperma_album)	((Heterospathe_cagayanensis	Burretiokentia_grandiflora)	Veitchia_spiralis))))	(Manicaria_saccifera	((Prestoea_acuminata	(Oenocarpus_minor	Oenocarpus_bataua))	Geonoma_undata))))	((Orania_palindan	(Podococcus_barteri	Sclerosperma_profizianum))	Pseudophoenix_vinifera)))	Attalea_speciosa)	Bactris_major)))	Kingia_australis);
((Manicaria_saccifera	(((Oenocarpus_minor	Oenocarpus_bataua)	Geonoma_undata)	((((Orania_palindan	Sclerosperma_profizianum)	((Bactris_major	((Leopoldinia_pulchra	Attalea_speciosa)	(Elaeis_guineensis	Elaeis_oleifera)))	(Reinhardtia_simplex	(Reinhardtia_latisecta	Reinhardtia_paiewonskiana))))	((Iriartea_deltoidea	Phoenix_dactylifera)	((Roystonea_regia	(Prestoea_acuminata	((Nypa_fruticans	Chamaedorea_seifrizii)	(Serenoa_repens	Hydriastele_microspadix))))	(Calamus_caryotoides	(Podococcus_barteri	Pseudophoenix_vinifera)))))	(Pelagodoxa_henryana	(Kentiopsis_piersoniorum	((Burretiokentia_grandiflora	Veitchia_spiralis)	(Heterospathe_cagayanensis	Dictyosperma_album)))))))	Kingia_australis);
((Phoenix_dactylifera	(((Podococcus_barteri	((Roystonea_regia	Pseudophoenix_vinifera)	((Prestoea_acuminata	(Serenoa_repens	Hydriastele_microspadix))	(Nypa_fruticans	Chamaedorea_seifrizii))))	(((Pelagodoxa_henryana	(Kentiopsis_piersoniorum	(((Burretiokentia_grandiflora	Heterospathe_cagayanensis)	Veitchia_spiralis)	(Calamus_caryotoides	Dictyosperma_album))))	(Manicaria_saccifera	((Oenocarpus_minor	Oenocarpus_bataua)	Geonoma_undata)))	((Orania_palindan	Sclerosperma_profizianum)	((Attalea_speciosa	((Elaeis_guineensis	Elaeis_oleifera)	Bactris_major))	(Reinhardtia_simplex	((Reinhardtia_latisecta	Reinhardtia_paiewonskiana)	Leopoldinia_pulchra))))))	Iriartea_deltoidea))	Kingia_australis);
((Calamus_caryotoides	((Nypa_fruticans	Chamaedorea_seifrizii)	((Pseudophoenix_vinifera	(Iriartea_deltoidea	Phoenix_dactylifera))	(((Roystonea_regia	((((Burretiokentia_grandiflora	Heterospathe_cagayanensis)	(Veitchia_spiralis	Kentiopsis_piersoniorum))	((Prestoea_acuminata	((Hydriastele_microspadix	Serenoa_repens)	Leopoldinia_pulchra))	Dictyosperma_album))	(((Oenocarpus_minor	Oenocarpus_bataua)	Geonoma_undata)	(Manicaria_saccifera	Pelagodoxa_henryana))))	((Attalea_speciosa	((Elaeis_guineensis	Elaeis_oleifera)	Bactris_major))	(Reinhardtia_simplex	(Reinhardtia_latisecta	Reinhardtia_paiewonskiana))))	(Orania_palindan	(Podococcus_barteri	Sclerosperma_profizianum))))))	Kingia_australis);
((Manicaria_saccifera	(Pelagodoxa_henryana	((((((Attalea_speciosa	((Elaeis_guineensis	Elaeis_oleifera)	Bactris_major))	(Reinhardtia_simplex	(Reinhardtia_latisecta	Reinhardtia_paiewonskiana)))	((Orania_palindan	(Podococcus_barteri	Sclerosperma_profizianum))	((((Prestoea_acuminata	((Hydriastele_microspadix	Leopoldinia_pulchra)	Serenoa_repens))	Calamus_caryotoides)	(Nypa_fruticans	Chamaedorea_seifrizii))	(Pseudophoenix_vinifera	(Iriartea_deltoidea	Phoenix_dactylifera)))))	Roystonea_regia)	((Dictyosperma_album	(Veitchia_spiralis	(Burretiokentia_grandiflora	Heterospathe_cagayanensis)))	Kentiopsis_piersoniorum))	((Oenocarpus_minor	Oenocarpus_bataua)	Geonoma_undata))))	Kingia_australis);
((Manicaria_saccifera	(Pelagodoxa_henryana	(((((((Attalea_speciosa	(((Nypa_fruticans	Chamaedorea_seifrizii)	(Elaeis_guineensis	Elaeis_oleifera))	Bactris_major))	(Reinhardtia_simplex	(Reinhardtia_latisecta	Reinhardtia_paiewonskiana)))	(Orania_palindan	Sclerosperma_profizianum))	(Iriartea_deltoidea	Phoenix_dactylifera))	(Pseudophoenix_vinifera	(Calamus_caryotoides	Roystonea_regia)))	(((((Hydriastele_microspadix	Serenoa_repens)	Prestoea_acuminata)	Leopoldinia_pulchra)	Dictyosperma_album)	(Kentiopsis_piersoniorum	((Podococcus_barteri	Veitchia_spiralis)	(Burretiokentia_grandiflora	Heterospathe_cagayanensis)))))	((Oenocarpus_minor	Oenocarpus_bataua)	Geonoma_undata))))	Kingia_australis);
((Geonoma_undata	((Oenocarpus_minor	Oenocarpus_bataua)	((Prestoea_acuminata	Manicaria_saccifera)	((((Pelagodoxa_henryana	((Orania_palindan	Sclerosperma_profizianum)	((Attalea_speciosa	((Elaeis_guineensis	Elaeis_oleifera)	Bactris_major))	(Calamus_caryotoides	((Reinhardtia_paiewonskiana	(Leopoldinia_pulchra	Reinhardtia_latisecta))	Reinhardtia_simplex)))))	((Phoenix_dactylifera	(Iriartea_deltoidea	((Serenoa_repens	Hydriastele_microspadix)	(Nypa_fruticans	Chamaedorea_seifrizii))))	Roystonea_regia))	Burretiokentia_grandiflora)	(Dictyosperma_album	(Veitchia_spiralis	((Podococcus_barteri	Pseudophoenix_vinifera)	(Heterospathe_cagayanensis	Kentiopsis_piersoniorum))))))))	Kingia_australis);
((Elaeis_guineensis	(Elaeis_oleifera	((((((Orania_palindan	(Podococcus_barteri	Sclerosperma_profizianum))	(((Reinhardtia_paiewonskiana	Reinhardtia_latisecta)	Reinhardtia_simplex)	Roystonea_regia))	((Phoenix_dactylifera	(Pseudophoenix_vinifera	Iriartea_deltoidea))	((Kentiopsis_piersoniorum	((Burretiokentia_grandiflora	Dictyosperma_album)	(Heterospathe_cagayanensis	Veitchia_spiralis)))	((Geonoma_undata	(Oenocarpus_minor	Oenocarpus_bataua))	(Pelagodoxa_henryana	Manicaria_saccifera)))))	((Prestoea_acuminata	(Serenoa_repens	(Leopoldinia_pulchra	Hydriastele_microspadix)))	((Nypa_fruticans	Calamus_caryotoides)	Chamaedorea_seifrizii)))	Bactris_major)	Attalea_speciosa)))	Kingia_australis);
((Phoenix_dactylifera	((((((Roystonea_regia	((Geonoma_undata	(Oenocarpus_minor	Oenocarpus_bataua))	((Pelagodoxa_henryana	Manicaria_saccifera)	(Dictyosperma_album	(((Burretiokentia_grandiflora	Heterospathe_cagayanensis)	Veitchia_spiralis)	Kentiopsis_piersoniorum)))))	((Attalea_speciosa	((Elaeis_guineensis	Elaeis_oleifera)	Bactris_major))	(((Reinhardtia_paiewonskiana	Leopoldinia_pulchra)	Reinhardtia_latisecta)	Reinhardtia_simplex)))	(Orania_palindan	Sclerosperma_profizianum))	((Podococcus_barteri	((Prestoea_acuminata	(Serenoa_repens	Hydriastele_microspadix))	(Nypa_fruticans	Chamaedorea_seifrizii)))	Pseudophoenix_vinifera))	Iriartea_deltoidea)	Calamus_caryotoides))	Kingia_australis);
((Manicaria_saccifera	((((((Leopoldinia_pulchra	((Attalea_speciosa	((Elaeis_guineensis	Elaeis_oleifera)	Bactris_major))	((Reinhardtia_paiewonskiana	Reinhardtia_latisecta)	Reinhardtia_simplex)))	((Orania_palindan	Sclerosperma_profizianum)	((Pseudophoenix_vinifera	(Iriartea_deltoidea	Phoenix_dactylifera))	(Podococcus_barteri	(((Calamus_caryotoides	(Prestoea_acuminata	(Serenoa_repens	Hydriastele_microspadix)))	Chamaedorea_seifrizii)	Nypa_fruticans)))))	Roystonea_regia)	((Veitchia_spiralis	(Burretiokentia_grandiflora	Dictyosperma_album))	(Heterospathe_cagayanensis	Kentiopsis_piersoniorum)))	(Geonoma_undata	(Oenocarpus_minor	Oenocarpus_bataua)))	Pelagodoxa_henryana))	Kingia_australis);
(((Phoenix_dactylifera	(((Roystonea_regia	(Manicaria_saccifera	((Pelagodoxa_henryana	((Kentiopsis_piersoniorum	Veitchia_spiralis)	(((Prestoea_acuminata	(Serenoa_repens	Hydriastele_microspadix))	Dictyosperma_album)	(Burretiokentia_grandiflora	Heterospathe_cagayanensis))))	(Geonoma_undata	(Oenocarpus_minor	Oenocarpus_bataua)))))	((Bactris_major	(Attalea_speciosa	(Elaeis_guineensis	Elaeis_oleifera)))	(((Leopoldinia_pulchra	Reinhardtia_paiewonskiana)	Reinhardtia_latisecta)	Reinhardtia_simplex)))	(((((Podococcus_barteri	Pseudophoenix_vinifera)	Orania_palindan)	Sclerosperma_profizianum)	Iriartea_deltoidea)	(Chamaedorea_seifrizii	Nypa_fruticans))))	Calamus_caryotoides)	Kingia_australis);
(((Phoenix_dactylifera	(Iriartea_deltoidea	((Roystonea_regia	(((Kentiopsis_piersoniorum	(Veitchia_spiralis	(Dictyosperma_album	(Heterospathe_cagayanensis	Burretiokentia_grandiflora))))	((Geonoma_undata	((Prestoea_acuminata	(Serenoa_repens	Hydriastele_microspadix))	(Oenocarpus_minor	Oenocarpus_bataua)))	Manicaria_saccifera))	((Attalea_speciosa	((Chamaedorea_seifrizii	Nypa_fruticans)	((Elaeis_guineensis	Elaeis_oleifera)	Bactris_major)))	(Pelagodoxa_henryana	(((Reinhardtia_latisecta	Reinhardtia_paiewonskiana)	Leopoldinia_pulchra)	Reinhardtia_simplex)))))	((Orania_palindan	(Sclerosperma_profizianum	Podococcus_barteri))	Pseudophoenix_vinifera))))	Calamus_caryotoides)	Kingia_australis);
((Phoenix_dactylifera	((((((Kentiopsis_piersoniorum	(Veitchia_spiralis	(Dictyosperma_album	Heterospathe_cagayanensis)))	((Geonoma_undata	((Prestoea_acuminata	Hydriastele_microspadix)	(Oenocarpus_minor	Oenocarpus_bataua)))	((Serenoa_repens	Pelagodoxa_henryana)	Manicaria_saccifera)))	Burretiokentia_grandiflora)	(Roystonea_regia	(((((Leopoldinia_pulchra	(Nypa_fruticans	((Elaeis_guineensis	Elaeis_oleifera)	Attalea_speciosa)))	Bactris_major)	((Reinhardtia_latisecta	Reinhardtia_paiewonskiana)	Reinhardtia_simplex))	Orania_palindan)	(Sclerosperma_profizianum	Podococcus_barteri))))	(Calamus_caryotoides	Chamaedorea_seifrizii))	(Iriartea_deltoidea	Pseudophoenix_vinifera)))	Kingia_australis);
((Phoenix_dactylifera	((((Podococcus_barteri	(Calamus_caryotoides	(Nypa_fruticans	Chamaedorea_seifrizii)))	Pseudophoenix_vinifera)	((Orania_palindan	Sclerosperma_profizianum)	((((((Oenocarpus_minor	Oenocarpus_bataua)	Geonoma_undata)	(Manicaria_saccifera	(Pelagodoxa_henryana	((Prestoea_acuminata	(Serenoa_repens	Hydriastele_microspadix))	(Kentiopsis_piersoniorum	(Dictyosperma_album	((Burretiokentia_grandiflora	Heterospathe_cagayanensis)	Veitchia_spiralis)))))))	Roystonea_regia)	((((Elaeis_guineensis	Elaeis_oleifera)	Attalea_speciosa)	Bactris_major)	((Reinhardtia_latisecta	Reinhardtia_paiewonskiana)	Reinhardtia_simplex)))	Leopoldinia_pulchra)))	Iriartea_deltoidea))	Kingia_australis);
((Elaeis_guineensis	(Elaeis_oleifera	(Attalea_speciosa	(Bactris_major	(((Reinhardtia_latisecta	Reinhardtia_paiewonskiana)	Reinhardtia_simplex)	((Orania_palindan	(Podococcus_barteri	Sclerosperma_profizianum))	((((Iriartea_deltoidea	Phoenix_dactylifera)	Pseudophoenix_vinifera)	((((Hydriastele_microspadix	Serenoa_repens)	Leopoldinia_pulchra)	Nypa_fruticans)	Chamaedorea_seifrizii))	(((Kentiopsis_piersoniorum	(Veitchia_spiralis	((Heterospathe_cagayanensis	Burretiokentia_grandiflora)	Dictyosperma_album)))	(((((Prestoea_acuminata	Calamus_caryotoides)	(Oenocarpus_minor	Oenocarpus_bataua))	Geonoma_undata)	Manicaria_saccifera)	Pelagodoxa_henryana))	Roystonea_regia))))))))	Kingia_australis);
((Phoenix_dactylifera	(((Iriartea_deltoidea	(Calamus_caryotoides	(((Hydriastele_microspadix	Serenoa_repens)	Nypa_fruticans)	Chamaedorea_seifrizii)))	(Pseudophoenix_vinifera	(Orania_palindan	(Podococcus_barteri	Sclerosperma_profizianum))))	((Roystonea_regia	((Kentiopsis_piersoniorum	(((Heterospathe_cagayanensis	Burretiokentia_grandiflora)	Dictyosperma_album)	(Veitchia_spiralis	Leopoldinia_pulchra)))	(((Prestoea_acuminata	(Oenocarpus_minor	Oenocarpus_bataua))	Geonoma_undata)	(Pelagodoxa_henryana	Manicaria_saccifera))))	((Attalea_speciosa	(Bactris_major	(Elaeis_guineensis	Elaeis_oleifera)))	((Reinhardtia_latisecta	Reinhardtia_paiewonskiana)	Reinhardtia_simplex)))))	Kingia_australis);
((Elaeis_guineensis	(((((((Reinhardtia_paiewonskiana	Leopoldinia_pulchra)	Reinhardtia_latisecta)	Reinhardtia_simplex)	((Sclerosperma_profizianum	((((Iriartea_deltoidea	((((Serenoa_repens	Hydriastele_microspadix)	Nypa_fruticans)	Chamaedorea_seifrizii)	Pseudophoenix_vinifera))	Phoenix_dactylifera)	(Pelagodoxa_henryana	Roystonea_regia))	((Geonoma_undata	(Prestoea_acuminata	(Oenocarpus_bataua	Oenocarpus_minor)))	(Manicaria_saccifera	(Kentiopsis_piersoniorum	((Podococcus_barteri	Veitchia_spiralis)	((Burretiokentia_grandiflora	Heterospathe_cagayanensis)	(Calamus_caryotoides	Dictyosperma_album))))))))	Orania_palindan))	Attalea_speciosa)	Bactris_major)	Elaeis_oleifera))	Kingia_australis);
((Calamus_caryotoides	(Phoenix_dactylifera	((Pseudophoenix_vinifera	(((Hydriastele_microspadix	Nypa_fruticans)	Chamaedorea_seifrizii)	(((Pelagodoxa_henryana	((Veitchia_spiralis	Kentiopsis_piersoniorum)	((Burretiokentia_grandiflora	Heterospathe_cagayanensis)	Dictyosperma_album)))	((Geonoma_undata	((Oenocarpus_bataua	Oenocarpus_minor)	Prestoea_acuminata))	Manicaria_saccifera))	((Attalea_speciosa	((Serenoa_repens	Bactris_major)	(Elaeis_guineensis	(Elaeis_oleifera	Leopoldinia_pulchra))))	((Roystonea_regia	((Reinhardtia_paiewonskiana	Reinhardtia_latisecta)	Reinhardtia_simplex))	((Podococcus_barteri	Sclerosperma_profizianum)	Orania_palindan))))))	Iriartea_deltoidea)))	Kingia_australis);
((Elaeis_guineensis	(Elaeis_oleifera	(((((Roystonea_regia	(Pelagodoxa_henryana	((Kentiopsis_piersoniorum	((Veitchia_spiralis	(Burretiokentia_grandiflora	Heterospathe_cagayanensis))	((Prestoea_acuminata	(Serenoa_repens	Hydriastele_microspadix))	Dictyosperma_album)))	((Geonoma_undata	(Oenocarpus_bataua	Oenocarpus_minor))	Manicaria_saccifera))))	((Pseudophoenix_vinifera	((Podococcus_barteri	Sclerosperma_profizianum)	Orania_palindan))	((Iriartea_deltoidea	Phoenix_dactylifera)	Chamaedorea_seifrizii)))	((Leopoldinia_pulchra	Nypa_fruticans)	((Reinhardtia_paiewonskiana	Reinhardtia_latisecta)	(Calamus_caryotoides	Reinhardtia_simplex))))	Attalea_speciosa)	Bactris_major)))	Kingia_australis);
((Phoenix_dactylifera	((((Podococcus_barteri	((Prestoea_acuminata	(Serenoa_repens	Hydriastele_microspadix))	Chamaedorea_seifrizii))	(((((Nypa_fruticans	Kentiopsis_piersoniorum)	((Veitchia_spiralis	(Burretiokentia_grandiflora	Heterospathe_cagayanensis))	(Calamus_caryotoides	Dictyosperma_album)))	((Geonoma_undata	(Oenocarpus_bataua	Oenocarpus_minor))	(Pelagodoxa_henryana	Manicaria_saccifera)))	Roystonea_regia)	((Sclerosperma_profizianum	Orania_palindan)	(((Reinhardtia_paiewonskiana	Reinhardtia_latisecta)	Reinhardtia_simplex)	(Leopoldinia_pulchra	(Bactris_major	((Elaeis_guineensis	Elaeis_oleifera)	Attalea_speciosa)))))))	Pseudophoenix_vinifera)	Iriartea_deltoidea))	Kingia_australis);
((Bactris_major	((Elaeis_guineensis	Elaeis_oleifera)	((((((Pseudophoenix_vinifera	((Podococcus_barteri	(((Calamus_caryotoides	Prestoea_acuminata)	(Serenoa_repens	Hydriastele_microspadix))	(Nypa_fruticans	Chamaedorea_seifrizii)))	(Iriartea_deltoidea	Phoenix_dactylifera)))	((Pelagodoxa_henryana	(Kentiopsis_piersoniorum	((Veitchia_spiralis	(Burretiokentia_grandiflora	Heterospathe_cagayanensis))	Dictyosperma_album)))	((Geonoma_undata	(Oenocarpus_bataua	Oenocarpus_minor))	Manicaria_saccifera)))	(Sclerosperma_profizianum	Roystonea_regia))	Orania_palindan)	((Reinhardtia_latisecta	(Reinhardtia_paiewonskiana	Leopoldinia_pulchra))	Reinhardtia_simplex))	Attalea_speciosa)))	Kingia_australis);
((Phoenix_dactylifera	((((Roystonea_regia	((Pelagodoxa_henryana	(Kentiopsis_piersoniorum	(((Podococcus_barteri	Veitchia_spiralis)	(Burretiokentia_grandiflora	Heterospathe_cagayanensis))	Dictyosperma_album)))	((Geonoma_undata	((Calamus_caryotoides	Oenocarpus_bataua)	Oenocarpus_minor))	Manicaria_saccifera)))	((Orania_palindan	Sclerosperma_profizianum)	(((Reinhardtia_latisecta	(Reinhardtia_paiewonskiana	Leopoldinia_pulchra))	Reinhardtia_simplex)	(Attalea_speciosa	(Bactris_major	(Elaeis_guineensis	Elaeis_oleifera))))))	Pseudophoenix_vinifera)	(((Prestoea_acuminata	(Serenoa_repens	Hydriastele_microspadix))	(Nypa_fruticans	Chamaedorea_seifrizii))	Iriartea_deltoidea)))	Kingia_australis);
((Phoenix_dactylifera	(((((Geonoma_undata	(Oenocarpus_bataua	Oenocarpus_minor))	(Manicaria_saccifera	Pelagodoxa_henryana))	((Kentiopsis_piersoniorum	(Veitchia_spiralis	(Burretiokentia_grandiflora	Heterospathe_cagayanensis)))	Dictyosperma_album))	(((((Prestoea_acuminata	(Serenoa_repens	Hydriastele_microspadix))	Leopoldinia_pulchra)	(Calamus_caryotoides	(Nypa_fruticans	Chamaedorea_seifrizii)))	(Pseudophoenix_vinifera	Roystonea_regia))	((((Reinhardtia_latisecta	Reinhardtia_paiewonskiana)	Reinhardtia_simplex)	(Attalea_speciosa	(Bactris_major	(Elaeis_guineensis	Elaeis_oleifera))))	((Podococcus_barteri	Sclerosperma_profizianum)	Orania_palindan))))	Iriartea_deltoidea))	Kingia_australis);
((Phoenix_dactylifera	((((((((Leopoldinia_pulchra	Reinhardtia_paiewonskiana)	Reinhardtia_latisecta)	Reinhardtia_simplex)	(Attalea_speciosa	(Bactris_major	(Elaeis_guineensis	Elaeis_oleifera))))	((Roystonea_regia	((Serenoa_repens	Hydriastele_microspadix)	Prestoea_acuminata))	(((Geonoma_undata	(Oenocarpus_bataua	Oenocarpus_minor))	(Manicaria_saccifera	Pelagodoxa_henryana))	((Kentiopsis_piersoniorum	(Veitchia_spiralis	(Burretiokentia_grandiflora	Heterospathe_cagayanensis)))	Dictyosperma_album))))	((Nypa_fruticans	Chamaedorea_seifrizii)	(Pseudophoenix_vinifera	(Orania_palindan	(Podococcus_barteri	Sclerosperma_profizianum)))))	Iriartea_deltoidea)	Calamus_caryotoides))	Kingia_australis);
((Elaeis_guineensis	(Elaeis_oleifera	(((((((((Nypa_fruticans	((Serenoa_repens	Hydriastele_microspadix)	Chamaedorea_seifrizii))	Phoenix_dactylifera)	(Roystonea_regia	(Calamus_caryotoides	Pseudophoenix_vinifera)))	Iriartea_deltoidea)	((Leopoldinia_pulchra	((Pelagodoxa_henryana	(((Prestoea_acuminata	Geonoma_undata)	(Oenocarpus_bataua	Oenocarpus_minor))	Manicaria_saccifera))	(((Kentiopsis_piersoniorum	(Burretiokentia_grandiflora	Heterospathe_cagayanensis))	Dictyosperma_album)	Veitchia_spiralis)))	Podococcus_barteri))	(Orania_palindan	Sclerosperma_profizianum))	((Reinhardtia_paiewonskiana	Reinhardtia_latisecta)	Reinhardtia_simplex))	Attalea_speciosa)	Bactris_major)))	Kingia_australis);
((Phoenix_dactylifera	(Iriartea_deltoidea	(((Orania_palindan	(Podococcus_barteri	Sclerosperma_profizianum))	((Calamus_caryotoides	(Nypa_fruticans	((Serenoa_repens	Hydriastele_microspadix)	Chamaedorea_seifrizii)))	((((Reinhardtia_paiewonskiana	Reinhardtia_latisecta)	Reinhardtia_simplex)	(Attalea_speciosa	(Bactris_major	(Elaeis_guineensis	Elaeis_oleifera))))	(Leopoldinia_pulchra	(Roystonea_regia	((Manicaria_saccifera	((Prestoea_acuminata	(Oenocarpus_bataua	Oenocarpus_minor))	Geonoma_undata))	(((((Burretiokentia_grandiflora	Heterospathe_cagayanensis)	Dictyosperma_album)	Veitchia_spiralis)	Kentiopsis_piersoniorum)	Pelagodoxa_henryana)))))))	Pseudophoenix_vinifera)))	Kingia_australis);
(((((Burretiokentia_grandiflora	(Dictyosperma_album	(Veitchia_spiralis	Heterospathe_cagayanensis)))	Kentiopsis_piersoniorum)	(((((Attalea_speciosa	((Elaeis_oleifera	Elaeis_guineensis)	Bactris_major))	(Reinhardtia_simplex	(Reinhardtia_paiewonskiana	Reinhardtia_latisecta)))	(Orania_palindan	(Podococcus_barteri	Sclerosperma_profizianum)))	(((Pseudophoenix_vinifera	(Iriartea_deltoidea	Phoenix_dactylifera))	((Prestoea_acuminata	((Hydriastele_microspadix	Serenoa_repens)	Leopoldinia_pulchra))	(Nypa_fruticans	Chamaedorea_seifrizii)))	Roystonea_regia))	(((Oenocarpus_bataua	Oenocarpus_minor)	Geonoma_undata)	(Pelagodoxa_henryana	Manicaria_saccifera))))	Calamus_caryotoides)	Kingia_australis);
((Manicaria_saccifera	(((((Veitchia_spiralis	((Burretiokentia_grandiflora	Heterospathe_cagayanensis)	(Calamus_caryotoides	Dictyosperma_album)))	Kentiopsis_piersoniorum)	((Pelagodoxa_henryana	(((Attalea_speciosa	((Elaeis_oleifera	Elaeis_guineensis)	Bactris_major))	(Reinhardtia_simplex	(Reinhardtia_paiewonskiana	Reinhardtia_latisecta)))	(Orania_palindan	Sclerosperma_profizianum)))	(((Pseudophoenix_vinifera	(Iriartea_deltoidea	Phoenix_dactylifera))	(Podococcus_barteri	((((Hydriastele_microspadix	Serenoa_repens)	Leopoldinia_pulchra)	Nypa_fruticans)	Chamaedorea_seifrizii)))	Roystonea_regia)))	Prestoea_acuminata)	((Oenocarpus_bataua	Oenocarpus_minor)	Geonoma_undata)))	Kingia_australis);
((Bactris_major	((((Reinhardtia_simplex	(Reinhardtia_paiewonskiana	Reinhardtia_latisecta))	(Roystonea_regia	(((Phoenix_dactylifera	((((Hydriastele_microspadix	Serenoa_repens)	Leopoldinia_pulchra)	Nypa_fruticans)	Chamaedorea_seifrizii))	(Calamus_caryotoides	(Iriartea_deltoidea	(((Orania_palindan	Sclerosperma_profizianum)	Pseudophoenix_vinifera)	Podococcus_barteri))))	(((((Prestoea_acuminata	(Oenocarpus_bataua	Oenocarpus_minor))	Geonoma_undata)	Manicaria_saccifera)	(((Burretiokentia_grandiflora	Dictyosperma_album)	(Kentiopsis_piersoniorum	Heterospathe_cagayanensis))	Veitchia_spiralis))	Pelagodoxa_henryana))))	Attalea_speciosa)	(Elaeis_oleifera	Elaeis_guineensis)))	Kingia_australis);
((Elaeis_oleifera	(((Bactris_major	((Reinhardtia_simplex	(Reinhardtia_paiewonskiana	Reinhardtia_latisecta))	((((Orania_palindan	(Podococcus_barteri	Sclerosperma_profizianum))	((Pseudophoenix_vinifera	(Phoenix_dactylifera	Iriartea_deltoidea))	((Chamaedorea_seifrizii	((Hydriastele_microspadix	Serenoa_repens)	Leopoldinia_pulchra))	Nypa_fruticans)))	(Calamus_caryotoides	Roystonea_regia))	((((Prestoea_acuminata	(Oenocarpus_bataua	Oenocarpus_minor))	Geonoma_undata)	(Pelagodoxa_henryana	Manicaria_saccifera))	((Dictyosperma_album	((Burretiokentia_grandiflora	Heterospathe_cagayanensis)	Veitchia_spiralis))	Kentiopsis_piersoniorum)))))	Attalea_speciosa)	Elaeis_guineensis))	Kingia_australis);
((Phoenix_dactylifera	(Iriartea_deltoidea	(((Podococcus_barteri	(Chamaedorea_seifrizii	(Serenoa_repens	Nypa_fruticans)))	((((Hydriastele_microspadix	Prestoea_acuminata)	Roystonea_regia)	(((Pelagodoxa_henryana	(Manicaria_saccifera	((Oenocarpus_bataua	Oenocarpus_minor)	Geonoma_undata)))	(Dictyosperma_album	((Veitchia_spiralis	(Burretiokentia_grandiflora	Heterospathe_cagayanensis))	Kentiopsis_piersoniorum)))	((Attalea_speciosa	((Elaeis_guineensis	Elaeis_oleifera)	Bactris_major))	(Reinhardtia_simplex	((Leopoldinia_pulchra	Reinhardtia_latisecta)	Reinhardtia_paiewonskiana)))))	(Orania_palindan	Sclerosperma_profizianum)))	(Calamus_caryotoides	Pseudophoenix_vinifera))))	Kingia_australis);
((Chamaedorea_seifrizii	(((((Reinhardtia_simplex	((Reinhardtia_latisecta	Leopoldinia_pulchra)	Reinhardtia_paiewonskiana))	(Nypa_fruticans	(Bactris_major	(Attalea_speciosa	(Elaeis_guineensis	Elaeis_oleifera)))))	(((Hydriastele_microspadix	Prestoea_acuminata)	Roystonea_regia)	(((Calamus_caryotoides	(Oenocarpus_bataua	Oenocarpus_minor))	Geonoma_undata)	(((((Heterospathe_cagayanensis	Burretiokentia_grandiflora)	Dictyosperma_album)	Veitchia_spiralis)	Kentiopsis_piersoniorum)	(Pelagodoxa_henryana	Manicaria_saccifera)))))	(((Pseudophoenix_vinifera	Podococcus_barteri)	(Orania_palindan	Sclerosperma_profizianum))	Serenoa_repens))	(Phoenix_dactylifera	Iriartea_deltoidea)))	Kingia_australis);
((Phoenix_dactylifera	(Iriartea_deltoidea	(((Nypa_fruticans	Chamaedorea_seifrizii)	((((Reinhardtia_simplex	(Reinhardtia_latisecta	Reinhardtia_paiewonskiana))	(Leopoldinia_pulchra	((Attalea_speciosa	(Elaeis_guineensis	Elaeis_oleifera))	Bactris_major)))	(Roystonea_regia	((((Hydriastele_microspadix	Prestoea_acuminata)	Serenoa_repens)	((((Heterospathe_cagayanensis	Burretiokentia_grandiflora)	Dictyosperma_album)	Veitchia_spiralis)	Kentiopsis_piersoniorum))	((Pelagodoxa_henryana	Manicaria_saccifera)	((Oenocarpus_bataua	Oenocarpus_minor)	Geonoma_undata)))))	((Podococcus_barteri	Sclerosperma_profizianum)	Orania_palindan)))	(Calamus_caryotoides	Pseudophoenix_vinifera))))	Kingia_australis);
((Phoenix_dactylifera	(Iriartea_deltoidea	((Calamus_caryotoides	((Serenoa_repens	Nypa_fruticans)	Chamaedorea_seifrizii))	(((((Reinhardtia_simplex	(Reinhardtia_latisecta	Reinhardtia_paiewonskiana))	(Attalea_speciosa	((Elaeis_guineensis	Elaeis_oleifera)	Bactris_major)))	(Roystonea_regia	(Pelagodoxa_henryana	(((Oenocarpus_bataua	Oenocarpus_minor)	Geonoma_undata)	(Manicaria_saccifera	((Kentiopsis_piersoniorum	(Veitchia_spiralis	(Heterospathe_cagayanensis	Burretiokentia_grandiflora)))	(Dictyosperma_album	(Hydriastele_microspadix	Prestoea_acuminata))))))))	Leopoldinia_pulchra)	(Pseudophoenix_vinifera	((Podococcus_barteri	Sclerosperma_profizianum)	Orania_palindan))))))	Kingia_australis);
(((Phoenix_dactylifera	((((Nypa_fruticans	Chamaedorea_seifrizii)	Iriartea_deltoidea)	((Sclerosperma_profizianum	Orania_palindan)	(Podococcus_barteri	Pseudophoenix_vinifera)))	((((Pelagodoxa_henryana	((Reinhardtia_simplex	(Reinhardtia_latisecta	Reinhardtia_paiewonskiana))	(Attalea_speciosa	((Elaeis_guineensis	Elaeis_oleifera)	Bactris_major))))	((Kentiopsis_piersoniorum	(Veitchia_spiralis	((Heterospathe_cagayanensis	Burretiokentia_grandiflora)	Dictyosperma_album)))	((((Serenoa_repens	Hydriastele_microspadix)	Prestoea_acuminata)	((Oenocarpus_bataua	Oenocarpus_minor)	Geonoma_undata))	Manicaria_saccifera)))	Leopoldinia_pulchra)	Roystonea_regia)))	Calamus_caryotoides)	Kingia_australis);
((Pelagodoxa_henryana	(Manicaria_saccifera	(((Oenocarpus_bataua	Oenocarpus_minor)	Geonoma_undata)	((Kentiopsis_piersoniorum	(Veitchia_spiralis	((Heterospathe_cagayanensis	Burretiokentia_grandiflora)	Dictyosperma_album)))	((Roystonea_regia	((Prestoea_acuminata	(Calamus_caryotoides	((Chamaedorea_seifrizii	(Nypa_fruticans	Serenoa_repens))	Hydriastele_microspadix)))	((Iriartea_deltoidea	Pseudophoenix_vinifera)	Phoenix_dactylifera)))	(((Podococcus_barteri	Sclerosperma_profizianum)	Orania_palindan)	((Reinhardtia_simplex	((Leopoldinia_pulchra	Reinhardtia_paiewonskiana)	Reinhardtia_latisecta))	(Attalea_speciosa	((Elaeis_guineensis	Elaeis_oleifera)	Bactris_major)))))))))	Kingia_australis);
((Pelagodoxa_henryana	(Manicaria_saccifera	(((Oenocarpus_bataua	Oenocarpus_minor)	Geonoma_undata)	((((((Serenoa_repens	Bactris_major)	(Elaeis_oleifera	Elaeis_guineensis))	((Reinhardtia_simplex	(Reinhardtia_paiewonskiana	(Leopoldinia_pulchra	Reinhardtia_latisecta)))	Attalea_speciosa))	(((Podococcus_barteri	((Prestoea_acuminata	Hydriastele_microspadix)	(Nypa_fruticans	(Calamus_caryotoides	Chamaedorea_seifrizii))))	Phoenix_dactylifera)	(Iriartea_deltoidea	((Pseudophoenix_vinifera	Sclerosperma_profizianum)	Orania_palindan))))	Roystonea_regia)	(Kentiopsis_piersoniorum	(Heterospathe_cagayanensis	((Veitchia_spiralis	Burretiokentia_grandiflora)	Dictyosperma_album)))))))	Kingia_australis);
((Manicaria_saccifera	(((Oenocarpus_bataua	Oenocarpus_minor)	Geonoma_undata)	(Pelagodoxa_henryana	(((((((Serenoa_repens	Bactris_major)	(Attalea_speciosa	(Elaeis_oleifera	Elaeis_guineensis)))	(Reinhardtia_simplex	(Reinhardtia_latisecta	(Reinhardtia_paiewonskiana	Leopoldinia_pulchra))))	(Sclerosperma_profizianum	Orania_palindan))	((Podococcus_barteri	(Nypa_fruticans	Chamaedorea_seifrizii))	(Iriartea_deltoidea	Phoenix_dactylifera)))	(((Prestoea_acuminata	Hydriastele_microspadix)	Pseudophoenix_vinifera)	(Calamus_caryotoides	Roystonea_regia)))	(Kentiopsis_piersoniorum	(((Dictyosperma_album	Burretiokentia_grandiflora)	Heterospathe_cagayanensis)	Veitchia_spiralis))))))	Kingia_australis);
((Phoenix_dactylifera	((((((Podococcus_barteri	Sclerosperma_profizianum)	Orania_palindan)	((((Manicaria_saccifera	((Oenocarpus_bataua	Oenocarpus_minor)	Geonoma_undata))	(Pelagodoxa_henryana	(Kentiopsis_piersoniorum	((((Serenoa_repens	Hydriastele_microspadix)	Dictyosperma_album)	Burretiokentia_grandiflora)	(Heterospathe_cagayanensis	Veitchia_spiralis)))))	((Bactris_major	(Attalea_speciosa	(Elaeis_oleifera	Elaeis_guineensis)))	(Reinhardtia_simplex	(Reinhardtia_latisecta	Reinhardtia_paiewonskiana))))	(Leopoldinia_pulchra	(Roystonea_regia	Prestoea_acuminata))))	(Nypa_fruticans	(Calamus_caryotoides	Chamaedorea_seifrizii)))	Pseudophoenix_vinifera)	Iriartea_deltoidea))	Kingia_australis);
(((Pelagodoxa_henryana	Manicaria_saccifera)	(((Kentiopsis_piersoniorum	(Dictyosperma_album	((Burretiokentia_grandiflora	Heterospathe_cagayanensis)	Veitchia_spiralis)))	((Roystonea_regia	(((Podococcus_barteri	Sclerosperma_profizianum)	Orania_palindan)	(((Calamus_caryotoides	Bactris_major)	(Attalea_speciosa	(Elaeis_oleifera	Elaeis_guineensis)))	(Reinhardtia_simplex	(Reinhardtia_paiewonskiana	(Leopoldinia_pulchra	Reinhardtia_latisecta))))))	((((Serenoa_repens	Hydriastele_microspadix)	Nypa_fruticans)	Chamaedorea_seifrizii)	(Pseudophoenix_vinifera	(Iriartea_deltoidea	Phoenix_dactylifera)))))	((Prestoea_acuminata	(Oenocarpus_bataua	Oenocarpus_minor))	Geonoma_undata)))	Kingia_australis);
(((Phoenix_dactylifera	(((((Oenocarpus_bataua	Oenocarpus_minor)	(Manicaria_saccifera	(Kentiopsis_piersoniorum	((Prestoea_acuminata	Dictyosperma_album)	((Burretiokentia_grandiflora	Heterospathe_cagayanensis)	Veitchia_spiralis)))))	Geonoma_undata)	(((Podococcus_barteri	(((Serenoa_repens	Hydriastele_microspadix)	Nypa_fruticans)	Chamaedorea_seifrizii))	(Pseudophoenix_vinifera	Roystonea_regia))	(Pelagodoxa_henryana	(((Bactris_major	(Attalea_speciosa	(Elaeis_oleifera	Elaeis_guineensis)))	((Reinhardtia_simplex	(Reinhardtia_paiewonskiana	Reinhardtia_latisecta))	Leopoldinia_pulchra))	(Sclerosperma_profizianum	Orania_palindan)))))	Iriartea_deltoidea))	Calamus_caryotoides)	Kingia_australis);
((((((Serenoa_repens	Hydriastele_microspadix)	Nypa_fruticans)	Chamaedorea_seifrizii)	((Phoenix_dactylifera	(((Roystonea_regia	(((Dictyosperma_album	(Heterospathe_cagayanensis	(Kentiopsis_piersoniorum	Veitchia_spiralis)))	Burretiokentia_grandiflora)	((((Oenocarpus_bataua	Oenocarpus_minor)	Prestoea_acuminata)	Geonoma_undata)	(Pelagodoxa_henryana	Manicaria_saccifera))))	((Attalea_speciosa	((Elaeis_oleifera	Elaeis_guineensis)	Bactris_major))	(Reinhardtia_simplex	((Leopoldinia_pulchra	Reinhardtia_latisecta)	Reinhardtia_paiewonskiana))))	((Sclerosperma_profizianum	Orania_palindan)	(Pseudophoenix_vinifera	Iriartea_deltoidea))))	Podococcus_barteri))	Calamus_caryotoides)	Kingia_australis);
((Phoenix_dactylifera	((((Roystonea_regia	((((Dictyosperma_album	(Heterospathe_cagayanensis	Kentiopsis_piersoniorum))	Burretiokentia_grandiflora)	Veitchia_spiralis)	((((Oenocarpus_bataua	Oenocarpus_minor)	Prestoea_acuminata)	Geonoma_undata)	(Pelagodoxa_henryana	Manicaria_saccifera))))	((Attalea_speciosa	((Elaeis_oleifera	Elaeis_guineensis)	Bactris_major))	(Reinhardtia_simplex	(Reinhardtia_latisecta	(Reinhardtia_paiewonskiana	Leopoldinia_pulchra)))))	((((Serenoa_repens	Hydriastele_microspadix)	Nypa_fruticans)	Chamaedorea_seifrizii)	(((Podococcus_barteri	(Sclerosperma_profizianum	Orania_palindan))	Pseudophoenix_vinifera)	Iriartea_deltoidea)))	Calamus_caryotoides))	Kingia_australis);
((Manicaria_saccifera	(((((((Sclerosperma_profizianum	Orania_palindan)	((Bactris_major	(Attalea_speciosa	(Elaeis_oleifera	Elaeis_guineensis)))	(Reinhardtia_simplex	((Leopoldinia_pulchra	Reinhardtia_latisecta)	Reinhardtia_paiewonskiana))))	Roystonea_regia)	((Phoenix_dactylifera	Iriartea_deltoidea)	((Podococcus_barteri	((Chamaedorea_seifrizii	(Serenoa_repens	Hydriastele_microspadix))	Nypa_fruticans))	(Calamus_caryotoides	Pseudophoenix_vinifera))))	(((Burretiokentia_grandiflora	Heterospathe_cagayanensis)	(Veitchia_spiralis	Dictyosperma_album))	Kentiopsis_piersoniorum))	(((Oenocarpus_bataua	Oenocarpus_minor)	Prestoea_acuminata)	Geonoma_undata))	Pelagodoxa_henryana))	Kingia_australis);
((Phoenix_dactylifera	((((((Veitchia_spiralis	(Burretiokentia_grandiflora	Dictyosperma_album))	(Kentiopsis_piersoniorum	Heterospathe_cagayanensis))	(((Oenocarpus_bataua	(Oenocarpus_minor	Prestoea_acuminata))	Geonoma_undata)	(Pelagodoxa_henryana	Manicaria_saccifera)))	((Sclerosperma_profizianum	((Bactris_major	(Attalea_speciosa	(Elaeis_oleifera	Elaeis_guineensis)))	(Reinhardtia_simplex	((Reinhardtia_latisecta	Leopoldinia_pulchra)	Reinhardtia_paiewonskiana))))	Roystonea_regia))	((((Podococcus_barteri	((Chamaedorea_seifrizii	(Serenoa_repens	Hydriastele_microspadix))	Nypa_fruticans))	Pseudophoenix_vinifera)	Orania_palindan)	Iriartea_deltoidea))	Calamus_caryotoides))	Kingia_australis);
((Phoenix_dactylifera	((((Roystonea_regia	((((Oenocarpus_bataua	Oenocarpus_minor)	Geonoma_undata)	((Serenoa_repens	Hydriastele_microspadix)	Prestoea_acuminata))	((Pelagodoxa_henryana	Manicaria_saccifera)	(((Veitchia_spiralis	Heterospathe_cagayanensis)	Kentiopsis_piersoniorum)	(Burretiokentia_grandiflora	Dictyosperma_album)))))	((Bactris_major	(Attalea_speciosa	(Elaeis_oleifera	Elaeis_guineensis)))	(Reinhardtia_simplex	(Reinhardtia_latisecta	(Leopoldinia_pulchra	Reinhardtia_paiewonskiana)))))	(((Sclerosperma_profizianum	Orania_palindan)	(Pseudophoenix_vinifera	Iriartea_deltoidea))	(Podococcus_barteri	(Nypa_fruticans	Chamaedorea_seifrizii))))	Calamus_caryotoides))	Kingia_australis);
((Geonoma_undata	((Oenocarpus_bataua	Oenocarpus_minor)	((Pelagodoxa_henryana	Manicaria_saccifera)	((((Burretiokentia_grandiflora	Heterospathe_cagayanensis)	(Kentiopsis_piersoniorum	Veitchia_spiralis))	Dictyosperma_album)	((Roystonea_regia	((Orania_palindan	Sclerosperma_profizianum)	(((Reinhardtia_paiewonskiana	(Leopoldinia_pulchra	Reinhardtia_latisecta))	Reinhardtia_simplex)	(((Elaeis_oleifera	Elaeis_guineensis)	Attalea_speciosa)	(Podococcus_barteri	Bactris_major)))))	((Phoenix_dactylifera	(Pseudophoenix_vinifera	Iriartea_deltoidea))	((Chamaedorea_seifrizii	Nypa_fruticans)	(Calamus_caryotoides	(Prestoea_acuminata	(Serenoa_repens	Hydriastele_microspadix))))))))))	Kingia_australis);
((Phoenix_dactylifera	(((((Chamaedorea_seifrizii	Nypa_fruticans)	Calamus_caryotoides)	(((Geonoma_undata	(Oenocarpus_bataua	Oenocarpus_minor))	((Pelagodoxa_henryana	Manicaria_saccifera)	(((Leopoldinia_pulchra	(Veitchia_spiralis	(Dictyosperma_album	(Burretiokentia_grandiflora	Heterospathe_cagayanensis))))	Kentiopsis_piersoniorum)	(Prestoea_acuminata	(Serenoa_repens	Hydriastele_microspadix)))))	((((Elaeis_oleifera	Elaeis_guineensis)	Attalea_speciosa)	Bactris_major)	((Orania_palindan	(Podococcus_barteri	Sclerosperma_profizianum))	(Roystonea_regia	((Reinhardtia_paiewonskiana	Reinhardtia_latisecta)	Reinhardtia_simplex))))))	Pseudophoenix_vinifera)	Iriartea_deltoidea))	Kingia_australis);
((Chamaedorea_seifrizii	((Calamus_caryotoides	(Nypa_fruticans	((((Roystonea_regia	(Hydriastele_microspadix	Pelagodoxa_henryana))	(((Geonoma_undata	(Oenocarpus_bataua	Oenocarpus_minor))	(Manicaria_saccifera	(((Dictyosperma_album	((Burretiokentia_grandiflora	Heterospathe_cagayanensis)	Veitchia_spiralis))	Kentiopsis_piersoniorum)	Prestoea_acuminata)))	((Orania_palindan	Sclerosperma_profizianum)	(((Attalea_speciosa	(Elaeis_oleifera	Elaeis_guineensis))	Bactris_major)	(Leopoldinia_pulchra	((Reinhardtia_paiewonskiana	Reinhardtia_latisecta)	Reinhardtia_simplex))))))	((Pseudophoenix_vinifera	Iriartea_deltoidea)	Phoenix_dactylifera))	Podococcus_barteri)))	Serenoa_repens))	Kingia_australis);
((Phoenix_dactylifera	((Pseudophoenix_vinifera	(((Leopoldinia_pulchra	Nypa_fruticans)	(Calamus_caryotoides	Chamaedorea_seifrizii))	((Podococcus_barteri	(Orania_palindan	Sclerosperma_profizianum))	((((Reinhardtia_paiewonskiana	Reinhardtia_latisecta)	Reinhardtia_simplex)	((Attalea_speciosa	(Elaeis_oleifera	Elaeis_guineensis))	Bactris_major))	(Roystonea_regia	(((Geonoma_undata	(Prestoea_acuminata	(Oenocarpus_bataua	Oenocarpus_minor)))	(Manicaria_saccifera	Pelagodoxa_henryana))	((Serenoa_repens	Hydriastele_microspadix)	((Dictyosperma_album	((Burretiokentia_grandiflora	Heterospathe_cagayanensis)	Veitchia_spiralis))	Kentiopsis_piersoniorum))))))))	Iriartea_deltoidea))	Kingia_australis);
((Chamaedorea_seifrizii	(((((Orania_palindan	Sclerosperma_profizianum)	((((Reinhardtia_latisecta	(Reinhardtia_paiewonskiana	Leopoldinia_pulchra))	Reinhardtia_simplex)	(Attalea_speciosa	((Elaeis_oleifera	Elaeis_guineensis)	(Calamus_caryotoides	Bactris_major))))	(Roystonea_regia	((Geonoma_undata	(Oenocarpus_bataua	Oenocarpus_minor))	((Pelagodoxa_henryana	((Prestoea_acuminata	(Serenoa_repens	Hydriastele_microspadix))	((Veitchia_spiralis	((Heterospathe_cagayanensis	Burretiokentia_grandiflora)	Dictyosperma_album))	Kentiopsis_piersoniorum)))	Manicaria_saccifera)))))	((Iriartea_deltoidea	Phoenix_dactylifera)	Pseudophoenix_vinifera))	Nypa_fruticans)	Podococcus_barteri))	Kingia_australis);
(((((((Nypa_fruticans	(((Leopoldinia_pulchra	Reinhardtia_latisecta)	Reinhardtia_paiewonskiana)	(Reinhardtia_simplex	Calamus_caryotoides)))	((Roystonea_regia	(((Chamaedorea_seifrizii	Iriartea_deltoidea)	Phoenix_dactylifera)	(Pseudophoenix_vinifera	(Orania_palindan	(Podococcus_barteri	Sclerosperma_profizianum)))))	(((Manicaria_saccifera	((Oenocarpus_bataua	Oenocarpus_minor)	Geonoma_undata))	(Kentiopsis_piersoniorum	(Veitchia_spiralis	((Dictyosperma_album	(Prestoea_acuminata	(Serenoa_repens	Hydriastele_microspadix)))	(Heterospathe_cagayanensis	Burretiokentia_grandiflora)))))	Pelagodoxa_henryana)))	Bactris_major)	Attalea_speciosa)	Elaeis_oleifera)	Elaeis_guineensis)	Kingia_australis);
((Phoenix_dactylifera	((((Podococcus_barteri	(Nypa_fruticans	(Calamus_caryotoides	Chamaedorea_seifrizii)))	((Orania_palindan	Sclerosperma_profizianum)	((((Prestoea_acuminata	(Serenoa_repens	(Leopoldinia_pulchra	Hydriastele_microspadix)))	Roystonea_regia)	((Pelagodoxa_henryana	(Manicaria_saccifera	((Oenocarpus_bataua	Oenocarpus_minor)	Geonoma_undata)))	(Kentiopsis_piersoniorum	((Dictyosperma_album	(Veitchia_spiralis	Burretiokentia_grandiflora))	Heterospathe_cagayanensis))))	((Bactris_major	(Attalea_speciosa	(Elaeis_oleifera	Elaeis_guineensis)))	((Reinhardtia_latisecta	Reinhardtia_paiewonskiana)	Reinhardtia_simplex)))))	Pseudophoenix_vinifera)	Iriartea_deltoidea))	Kingia_australis);
((Phoenix_dactylifera	((((((Attalea_speciosa	((Elaeis_oleifera	Elaeis_guineensis)	(Serenoa_repens	Bactris_major)))	(((Leopoldinia_pulchra	Reinhardtia_latisecta)	Reinhardtia_paiewonskiana)	(Calamus_caryotoides	Reinhardtia_simplex)))	(Orania_palindan	Sclerosperma_profizianum))	(Roystonea_regia	((((Oenocarpus_bataua	Oenocarpus_minor)	Geonoma_undata)	(Pelagodoxa_henryana	Manicaria_saccifera))	(Veitchia_spiralis	((Heterospathe_cagayanensis	Kentiopsis_piersoniorum)	(Dictyosperma_album	Burretiokentia_grandiflora))))))	Pseudophoenix_vinifera)	(Iriartea_deltoidea	((Prestoea_acuminata	Hydriastele_microspadix)	(Podococcus_barteri	(Nypa_fruticans	Chamaedorea_seifrizii))))))	Kingia_australis);
((Phoenix_dactylifera	((((((Calamus_caryotoides	Prestoea_acuminata)	((Nypa_fruticans	Chamaedorea_seifrizii)	(Serenoa_repens	Hydriastele_microspadix)))	Podococcus_barteri)	((Roystonea_regia	((((Elaeis_oleifera	Elaeis_guineensis)	(Bactris_major	Attalea_speciosa))	(((Leopoldinia_pulchra	Reinhardtia_latisecta)	Reinhardtia_paiewonskiana)	Reinhardtia_simplex))	(Orania_palindan	Sclerosperma_profizianum)))	((((Oenocarpus_bataua	Oenocarpus_minor)	Geonoma_undata)	(Pelagodoxa_henryana	Manicaria_saccifera))	(((Burretiokentia_grandiflora	Heterospathe_cagayanensis)	(Dictyosperma_album	Veitchia_spiralis))	Kentiopsis_piersoniorum))))	Pseudophoenix_vinifera)	Iriartea_deltoidea))	Kingia_australis);
((Oenocarpus_minor	((Geonoma_undata	(((Roystonea_regia	((Pseudophoenix_vinifera	(Iriartea_deltoidea	Phoenix_dactylifera))	((((Calamus_caryotoides	((Serenoa_repens	Hydriastele_microspadix)	Prestoea_acuminata))	Nypa_fruticans)	Chamaedorea_seifrizii)	Podococcus_barteri)))	(Sclerosperma_profizianum	(((Bactris_major	(Attalea_speciosa	(Elaeis_oleifera	Elaeis_guineensis)))	(((Leopoldinia_pulchra	Reinhardtia_latisecta)	Reinhardtia_paiewonskiana)	Reinhardtia_simplex))	Orania_palindan)))	((((Burretiokentia_grandiflora	Dictyosperma_album)	(Veitchia_spiralis	Heterospathe_cagayanensis))	Kentiopsis_piersoniorum)	(Pelagodoxa_henryana	Manicaria_saccifera))))	Oenocarpus_bataua))	Kingia_australis);
((Elaeis_guineensis	((Attalea_speciosa	((((Reinhardtia_simplex	(Reinhardtia_latisecta	Reinhardtia_paiewonskiana))	Nypa_fruticans)	((Roystonea_regia	(Phoenix_dactylifera	(((Leopoldinia_pulchra	Prestoea_acuminata)	Calamus_caryotoides)	(((Podococcus_barteri	Chamaedorea_seifrizii)	Iriartea_deltoidea)	((Sclerosperma_profizianum	Orania_palindan)	Pseudophoenix_vinifera)))))	((((Serenoa_repens	Hydriastele_microspadix)	Pelagodoxa_henryana)	((Heterospathe_cagayanensis	(Veitchia_spiralis	Kentiopsis_piersoniorum))	(Burretiokentia_grandiflora	Dictyosperma_album)))	(Manicaria_saccifera	((Oenocarpus_minor	Oenocarpus_bataua)	Geonoma_undata)))))	Bactris_major))	Elaeis_oleifera))	Kingia_australis);
((Phoenix_dactylifera	((((((Serenoa_repens	((((Pelagodoxa_henryana	Manicaria_saccifera)	((Oenocarpus_minor	Oenocarpus_bataua)	Geonoma_undata))	(Kentiopsis_piersoniorum	(Veitchia_spiralis	((Burretiokentia_grandiflora	Heterospathe_cagayanensis)	(Prestoea_acuminata	Dictyosperma_album)))))	Leopoldinia_pulchra))	(((Podococcus_barteri	Sclerosperma_profizianum)	Orania_palindan)	(((Calamus_caryotoides	Reinhardtia_simplex)	(Reinhardtia_latisecta	Reinhardtia_paiewonskiana))	((Bactris_major	(Elaeis_oleifera	Elaeis_guineensis))	Attalea_speciosa))))	Roystonea_regia)	((Hydriastele_microspadix	Nypa_fruticans)	Chamaedorea_seifrizii))	Pseudophoenix_vinifera)	Iriartea_deltoidea))	Kingia_australis);
((Chamaedorea_seifrizii	((((Calamus_caryotoides	Pseudophoenix_vinifera)	(Iriartea_deltoidea	Phoenix_dactylifera))	(((((Pelagodoxa_henryana	Manicaria_saccifera)	((Oenocarpus_minor	Oenocarpus_bataua)	Geonoma_undata))	((Kentiopsis_piersoniorum	(Heterospathe_cagayanensis	((((Prestoea_acuminata	(Hydriastele_microspadix	Serenoa_repens))	Leopoldinia_pulchra)	Dictyosperma_album)	Burretiokentia_grandiflora)))	Veitchia_spiralis))	(((Podococcus_barteri	Sclerosperma_profizianum)	Orania_palindan)	((Reinhardtia_simplex	(Reinhardtia_latisecta	Reinhardtia_paiewonskiana))	((Bactris_major	(Elaeis_oleifera	Elaeis_guineensis))	Attalea_speciosa))))	Roystonea_regia))	Nypa_fruticans))	Kingia_australis);
((Manicaria_saccifera	(((Oenocarpus_minor	Oenocarpus_bataua)	Geonoma_undata)	((((((Phoenix_dactylifera	(Pseudophoenix_vinifera	Iriartea_deltoidea))	((Chamaedorea_seifrizii	Nypa_fruticans)	Calamus_caryotoides))	(Sclerosperma_profizianum	Orania_palindan))	((Reinhardtia_simplex	(Reinhardtia_latisecta	Reinhardtia_paiewonskiana))	((Podococcus_barteri	Bactris_major)	((Elaeis_oleifera	(Leopoldinia_pulchra	Elaeis_guineensis))	Attalea_speciosa))))	Roystonea_regia)	((((Prestoea_acuminata	(Hydriastele_microspadix	Serenoa_repens))	Dictyosperma_album)	((Veitchia_spiralis	(Heterospathe_cagayanensis	Burretiokentia_grandiflora))	Kentiopsis_piersoniorum))	Pelagodoxa_henryana))))	Kingia_australis);
((Phoenix_dactylifera	((Pseudophoenix_vinifera	Iriartea_deltoidea)	(((Chamaedorea_seifrizii	Nypa_fruticans)	((Podococcus_barteri	Sclerosperma_profizianum)	Orania_palindan))	(((Reinhardtia_simplex	(Reinhardtia_latisecta	Reinhardtia_paiewonskiana))	(Attalea_speciosa	((Calamus_caryotoides	Bactris_major)	(Elaeis_oleifera	Elaeis_guineensis))))	((Pelagodoxa_henryana	((Prestoea_acuminata	((Leopoldinia_pulchra	Hydriastele_microspadix)	Serenoa_repens))	Roystonea_regia))	(((((Heterospathe_cagayanensis	Burretiokentia_grandiflora)	Veitchia_spiralis)	Dictyosperma_album)	Kentiopsis_piersoniorum)	(Manicaria_saccifera	((Oenocarpus_minor	Oenocarpus_bataua)	Geonoma_undata))))))))	Kingia_australis);
((Chamaedorea_seifrizii	(Nypa_fruticans	(((Sclerosperma_profizianum	Orania_palindan)	((((Reinhardtia_simplex	(Reinhardtia_latisecta	(Leopoldinia_pulchra	Reinhardtia_paiewonskiana)))	(Bactris_major	((Elaeis_oleifera	Elaeis_guineensis)	Attalea_speciosa)))	(Roystonea_regia	((Pelagodoxa_henryana	(((Prestoea_acuminata	(Hydriastele_microspadix	Serenoa_repens))	((Podococcus_barteri	Veitchia_spiralis)	Dictyosperma_album))	((Heterospathe_cagayanensis	Burretiokentia_grandiflora)	Kentiopsis_piersoniorum)))	(Manicaria_saccifera	((Oenocarpus_minor	Oenocarpus_bataua)	Geonoma_undata)))))	(Phoenix_dactylifera	(Pseudophoenix_vinifera	Iriartea_deltoidea))))	Calamus_caryotoides)))	Kingia_australis);
((Phoenix_dactylifera	(Iriartea_deltoidea	(((Sclerosperma_profizianum	Orania_palindan)	(((Reinhardtia_simplex	(Reinhardtia_latisecta	(Leopoldinia_pulchra	Reinhardtia_paiewonskiana)))	(Bactris_major	((Elaeis_oleifera	Elaeis_guineensis)	Attalea_speciosa)))	((Calamus_caryotoides	Roystonea_regia)	((Pelagodoxa_henryana	((Kentiopsis_piersoniorum	(Dictyosperma_album	(Heterospathe_cagayanensis	Burretiokentia_grandiflora)))	Veitchia_spiralis))	(Manicaria_saccifera	(((Prestoea_acuminata	(Hydriastele_microspadix	Serenoa_repens))	(Oenocarpus_minor	Oenocarpus_bataua))	Geonoma_undata))))))	((Podococcus_barteri	(Chamaedorea_seifrizii	Nypa_fruticans))	Pseudophoenix_vinifera))))	Kingia_australis);
((Manicaria_saccifera	((((((Calamus_caryotoides	Roystonea_regia)	(((Reinhardtia_simplex	(Reinhardtia_latisecta	Reinhardtia_paiewonskiana))	(((Nypa_fruticans	(Elaeis_oleifera	Elaeis_guineensis))	Attalea_speciosa)	Bactris_major))	(Leopoldinia_pulchra	(Sclerosperma_profizianum	Orania_palindan))))	(((Phoenix_dactylifera	Iriartea_deltoidea)	Pseudophoenix_vinifera)	(Podococcus_barteri	Chamaedorea_seifrizii)))	(((Prestoea_acuminata	(Hydriastele_microspadix	Serenoa_repens))	(Oenocarpus_minor	Oenocarpus_bataua))	Geonoma_undata))	(Kentiopsis_piersoniorum	((Dictyosperma_album	(Heterospathe_cagayanensis	Burretiokentia_grandiflora))	Veitchia_spiralis)))	Pelagodoxa_henryana))	Kingia_australis);
((Calamus_caryotoides	(Phoenix_dactylifera	(Iriartea_deltoidea	(Pseudophoenix_vinifera	((((Podococcus_barteri	Sclerosperma_profizianum)	Orania_palindan)	(Nypa_fruticans	Chamaedorea_seifrizii))	(((((Oenocarpus_minor	Oenocarpus_bataua)	Geonoma_undata)	Manicaria_saccifera)	(((Prestoea_acuminata	((Leopoldinia_pulchra	Serenoa_repens)	Hydriastele_microspadix))	(Kentiopsis_piersoniorum	((Dictyosperma_album	(Heterospathe_cagayanensis	Burretiokentia_grandiflora))	Veitchia_spiralis)))	Pelagodoxa_henryana))	(Roystonea_regia	((Reinhardtia_simplex	(Reinhardtia_latisecta	Reinhardtia_paiewonskiana))	(Attalea_speciosa	(Bactris_major	(Elaeis_oleifera	Elaeis_guineensis)))))))))))	Kingia_australis);
((Elaeis_guineensis	((((((Calamus_caryotoides	Reinhardtia_simplex)	(Reinhardtia_latisecta	Reinhardtia_paiewonskiana))	Attalea_speciosa)	((((((Oenocarpus_minor	Oenocarpus_bataua)	Geonoma_undata)	(Pelagodoxa_henryana	Manicaria_saccifera))	(((Prestoea_acuminata	((Hydriastele_microspadix	Serenoa_repens)	Leopoldinia_pulchra))	Dictyosperma_album)	((Heterospathe_cagayanensis	Burretiokentia_grandiflora)	(Veitchia_spiralis	Kentiopsis_piersoniorum))))	(((Nypa_fruticans	Chamaedorea_seifrizii)	((Phoenix_dactylifera	Iriartea_deltoidea)	Pseudophoenix_vinifera))	Roystonea_regia))	((Podococcus_barteri	Sclerosperma_profizianum)	Orania_palindan)))	Bactris_major)	Elaeis_oleifera))	Kingia_australis);
((Calamus_caryotoides	(Phoenix_dactylifera	(((Podococcus_barteri	((Prestoea_acuminata	(Serenoa_repens	Hydriastele_microspadix))	(Nypa_fruticans	Chamaedorea_seifrizii)))	(((((((Reinhardtia_simplex	((Reinhardtia_paiewonskiana	Leopoldinia_pulchra)	Reinhardtia_latisecta))	(Attalea_speciosa	(Bactris_major	(Elaeis_guineensis	Elaeis_oleifera))))	Orania_palindan)	Sclerosperma_profizianum)	Roystonea_regia)	((Geonoma_undata	(Oenocarpus_bataua	Oenocarpus_minor))	((Pelagodoxa_henryana	((Veitchia_spiralis	((Heterospathe_cagayanensis	Burretiokentia_grandiflora)	Dictyosperma_album))	Kentiopsis_piersoniorum))	Manicaria_saccifera)))	Pseudophoenix_vinifera))	Iriartea_deltoidea)))	Kingia_australis);
((Phoenix_dactylifera	((Iriartea_deltoidea	Pseudophoenix_vinifera)	(((((Reinhardtia_simplex	((Reinhardtia_paiewonskiana	Leopoldinia_pulchra)	Reinhardtia_latisecta))	(Attalea_speciosa	(Bactris_major	(Elaeis_guineensis	Elaeis_oleifera))))	(Orania_palindan	(Podococcus_barteri	Sclerosperma_profizianum)))	(Roystonea_regia	(((Veitchia_spiralis	((Heterospathe_cagayanensis	Burretiokentia_grandiflora)	Dictyosperma_album))	Kentiopsis_piersoniorum)	((Manicaria_saccifera	Pelagodoxa_henryana)	(Geonoma_undata	(Oenocarpus_bataua	Oenocarpus_minor))))))	((Nypa_fruticans	((Prestoea_acuminata	(Serenoa_repens	Hydriastele_microspadix))	Calamus_caryotoides))	Chamaedorea_seifrizii))))	Kingia_australis);
((Phoenix_dactylifera	((Iriartea_deltoidea	Pseudophoenix_vinifera)	(((Orania_palindan	Sclerosperma_profizianum)	((Roystonea_regia	((((Veitchia_spiralis	((Heterospathe_cagayanensis	Burretiokentia_grandiflora)	Dictyosperma_album))	Kentiopsis_piersoniorum)	Pelagodoxa_henryana)	((Manicaria_saccifera	(Geonoma_undata	(Oenocarpus_bataua	Oenocarpus_minor)))	Leopoldinia_pulchra)))	((Reinhardtia_simplex	(Reinhardtia_paiewonskiana	Reinhardtia_latisecta))	((Attalea_speciosa	(Elaeis_guineensis	Elaeis_oleifera))	Bactris_major))))	(Podococcus_barteri	((Chamaedorea_seifrizii	Nypa_fruticans)	((Serenoa_repens	Hydriastele_microspadix)	(Calamus_caryotoides	Prestoea_acuminata)))))))	Kingia_australis);
((Chamaedorea_seifrizii	(((Hydriastele_microspadix	(Leopoldinia_pulchra	Prestoea_acuminata))	(((Pseudophoenix_vinifera	(((Dictyosperma_album	(Burretiokentia_grandiflora	(Kentiopsis_piersoniorum	(Veitchia_spiralis	Heterospathe_cagayanensis))))	((Pelagodoxa_henryana	Manicaria_saccifera)	(Geonoma_undata	(Oenocarpus_bataua	Oenocarpus_minor))))	((((Reinhardtia_simplex	((Serenoa_repens	Reinhardtia_paiewonskiana)	Reinhardtia_latisecta))	(Attalea_speciosa	((Elaeis_guineensis	Elaeis_oleifera)	Bactris_major)))	(Orania_palindan	Sclerosperma_profizianum))	Roystonea_regia)))	(Iriartea_deltoidea	Phoenix_dactylifera))	Podococcus_barteri))	(Calamus_caryotoides	Nypa_fruticans)))	Kingia_australis);
(((Roystonea_regia	(((Phoenix_dactylifera	((((Burretiokentia_grandiflora	Heterospathe_cagayanensis)	Dictyosperma_album)	(Kentiopsis_piersoniorum	Veitchia_spiralis))	((Pelagodoxa_henryana	Manicaria_saccifera)	(Geonoma_undata	(Oenocarpus_bataua	Oenocarpus_minor)))))	(((Reinhardtia_simplex	((Leopoldinia_pulchra	Reinhardtia_latisecta)	Reinhardtia_paiewonskiana))	(Attalea_speciosa	((Elaeis_guineensis	Elaeis_oleifera)	(Podococcus_barteri	Bactris_major))))	((Pseudophoenix_vinifera	Iriartea_deltoidea)	((Serenoa_repens	Orania_palindan)	Sclerosperma_profizianum))))	(Nypa_fruticans	((Hydriastele_microspadix	Prestoea_acuminata)	Chamaedorea_seifrizii))))	Calamus_caryotoides)	Kingia_australis);
((Phoenix_dactylifera	((Iriartea_deltoidea	(Podococcus_barteri	(((Serenoa_repens	Hydriastele_microspadix)	Nypa_fruticans)	Chamaedorea_seifrizii)))	((Leopoldinia_pulchra	(((((((Calamus_caryotoides	Reinhardtia_simplex)	(Reinhardtia_latisecta	Reinhardtia_paiewonskiana))	(Attalea_speciosa	((Elaeis_guineensis	Elaeis_oleifera)	Bactris_major)))	Orania_palindan)	Sclerosperma_profizianum)	((((Veitchia_spiralis	(Burretiokentia_grandiflora	Heterospathe_cagayanensis))	Dictyosperma_album)	Kentiopsis_piersoniorum)	((Pelagodoxa_henryana	Manicaria_saccifera)	(Geonoma_undata	(Oenocarpus_bataua	Oenocarpus_minor)))))	(Prestoea_acuminata	Roystonea_regia)))	Pseudophoenix_vinifera)))	Kingia_australis);
((Manicaria_saccifera	(((Veitchia_spiralis	((Burretiokentia_grandiflora	Heterospathe_cagayanensis)	Dictyosperma_album))	Kentiopsis_piersoniorum)	(((Roystonea_regia	(((Phoenix_dactylifera	(Pseudophoenix_vinifera	Iriartea_deltoidea))	(Podococcus_barteri	(((Serenoa_repens	Hydriastele_microspadix)	Nypa_fruticans)	Chamaedorea_seifrizii)))	((((Reinhardtia_simplex	((Leopoldinia_pulchra	Reinhardtia_latisecta)	Reinhardtia_paiewonskiana))	(Attalea_speciosa	((Elaeis_guineensis	Elaeis_oleifera)	(Calamus_caryotoides	Bactris_major))))	Orania_palindan)	Sclerosperma_profizianum)))	Pelagodoxa_henryana)	(Geonoma_undata	(Prestoea_acuminata	(Oenocarpus_bataua	Oenocarpus_minor))))))	Kingia_australis);
((Calamus_caryotoides	(Roystonea_regia	((((Phoenix_dactylifera	(Podococcus_barteri	Pseudophoenix_vinifera))	(Iriartea_deltoidea	(((Reinhardtia_simplex	((Leopoldinia_pulchra	Reinhardtia_latisecta)	Reinhardtia_paiewonskiana))	(Bactris_major	(Attalea_speciosa	(Elaeis_guineensis	Elaeis_oleifera))))	(Orania_palindan	Sclerosperma_profizianum))))	(((Serenoa_repens	Hydriastele_microspadix)	Nypa_fruticans)	Chamaedorea_seifrizii))	((Pelagodoxa_henryana	(((Veitchia_spiralis	(Burretiokentia_grandiflora	Dictyosperma_album))	Heterospathe_cagayanensis)	Kentiopsis_piersoniorum))	((Prestoea_acuminata	((Oenocarpus_bataua	Oenocarpus_minor)	Geonoma_undata))	Manicaria_saccifera)))))	Kingia_australis);
((Elaeis_guineensis	(Elaeis_oleifera	((Calamus_caryotoides	Bactris_major)	((Leopoldinia_pulchra	Attalea_speciosa)	(Nypa_fruticans	((Orania_palindan	((((Podococcus_barteri	(Iriartea_deltoidea	Phoenix_dactylifera))	((Pseudophoenix_vinifera	Roystonea_regia)	(Chamaedorea_seifrizii	(Serenoa_repens	Hydriastele_microspadix))))	((((Prestoea_acuminata	(Oenocarpus_minor	Oenocarpus_bataua))	Geonoma_undata)	(Pelagodoxa_henryana	Manicaria_saccifera))	(Veitchia_spiralis	((Burretiokentia_grandiflora	Dictyosperma_album)	(Heterospathe_cagayanensis	Kentiopsis_piersoniorum)))))	Sclerosperma_profizianum))	(Reinhardtia_simplex	(Reinhardtia_latisecta	Reinhardtia_paiewonskiana))))))))	Kingia_australis);
((Elaeis_guineensis	(Elaeis_oleifera	((Bactris_major	Attalea_speciosa)	(((((Phoenix_dactylifera	(Iriartea_deltoidea	(Orania_palindan	((Sclerosperma_profizianum	Pseudophoenix_vinifera)	Podococcus_barteri))))	(((Nypa_fruticans	Chamaedorea_seifrizii)	Hydriastele_microspadix)	Calamus_caryotoides))	(Roystonea_regia	((((Prestoea_acuminata	(Oenocarpus_minor	Oenocarpus_bataua))	Geonoma_undata)	(Manicaria_saccifera	((Veitchia_spiralis	(Dictyosperma_album	(Burretiokentia_grandiflora	Heterospathe_cagayanensis)))	Kentiopsis_piersoniorum)))	Pelagodoxa_henryana)))	Leopoldinia_pulchra)	(Reinhardtia_simplex	(Reinhardtia_latisecta	(Serenoa_repens	Reinhardtia_paiewonskiana)))))))	Kingia_australis);
((Elaeis_guineensis	(((Attalea_speciosa	((((((Podococcus_barteri	((Nypa_fruticans	(Calamus_caryotoides	(Prestoea_acuminata	(Serenoa_repens	Hydriastele_microspadix))))	Chamaedorea_seifrizii))	Pseudophoenix_vinifera)	(Phoenix_dactylifera	Iriartea_deltoidea))	(Orania_palindan	Sclerosperma_profizianum))	(Roystonea_regia	((((Kentiopsis_piersoniorum	Heterospathe_cagayanensis)	Veitchia_spiralis)	(Dictyosperma_album	Burretiokentia_grandiflora))	((Pelagodoxa_henryana	Manicaria_saccifera)	(Geonoma_undata	(Oenocarpus_minor	Oenocarpus_bataua))))))	(Reinhardtia_simplex	(Reinhardtia_paiewonskiana	(Leopoldinia_pulchra	Reinhardtia_latisecta)))))	Bactris_major)	Elaeis_oleifera))	Kingia_australis);
((Manicaria_saccifera	((Geonoma_undata	(Oenocarpus_minor	Oenocarpus_bataua))	((Pelagodoxa_henryana	(((Kentiopsis_piersoniorum	Heterospathe_cagayanensis)	(Veitchia_spiralis	Dictyosperma_album))	Burretiokentia_grandiflora))	((((Reinhardtia_simplex	((Reinhardtia_paiewonskiana	Reinhardtia_latisecta)	Leopoldinia_pulchra))	((Bactris_major	(Elaeis_guineensis	Elaeis_oleifera))	Attalea_speciosa))	(((Podococcus_barteri	((Nypa_fruticans	(Calamus_caryotoides	(Prestoea_acuminata	(Serenoa_repens	Hydriastele_microspadix))))	Chamaedorea_seifrizii))	(Pseudophoenix_vinifera	(Iriartea_deltoidea	Phoenix_dactylifera)))	(Orania_palindan	Sclerosperma_profizianum)))	Roystonea_regia))))	Kingia_australis);
(((Leopoldinia_pulchra	Elaeis_guineensis)	(Elaeis_oleifera	((Attalea_speciosa	Bactris_major)	(((Orania_palindan	Sclerosperma_profizianum)	(((((Chamaedorea_seifrizii	Nypa_fruticans)	(Prestoea_acuminata	(Serenoa_repens	Hydriastele_microspadix)))	Calamus_caryotoides)	(Pseudophoenix_vinifera	(Iriartea_deltoidea	Phoenix_dactylifera)))	(Roystonea_regia	(((Geonoma_undata	(Oenocarpus_minor	Oenocarpus_bataua))	(Manicaria_saccifera	((Podococcus_barteri	Veitchia_spiralis)	(Kentiopsis_piersoniorum	((Heterospathe_cagayanensis	Dictyosperma_album)	Burretiokentia_grandiflora)))))	Pelagodoxa_henryana))))	(Reinhardtia_simplex	(Reinhardtia_paiewonskiana	Reinhardtia_latisecta))))))	Kingia_australis);
((Manicaria_saccifera	((Geonoma_undata	(Oenocarpus_minor	Oenocarpus_bataua))	((Pelagodoxa_henryana	(((Pseudophoenix_vinifera	((Iriartea_deltoidea	((Calamus_caryotoides	Chamaedorea_seifrizii)	Nypa_fruticans))	Phoenix_dactylifera))	(((Reinhardtia_simplex	(Reinhardtia_paiewonskiana	Reinhardtia_latisecta))	(Attalea_speciosa	(Bactris_major	(Elaeis_guineensis	Elaeis_oleifera))))	(Roystonea_regia	(Orania_palindan	(Podococcus_barteri	Sclerosperma_profizianum)))))	((Kentiopsis_piersoniorum	(Dictyosperma_album	(Heterospathe_cagayanensis	Burretiokentia_grandiflora)))	Veitchia_spiralis)))	(Prestoea_acuminata	(Leopoldinia_pulchra	(Serenoa_repens	Hydriastele_microspadix))))))	Kingia_australis);
((Iriartea_deltoidea	(Phoenix_dactylifera	((((Serenoa_repens	Hydriastele_microspadix)	(Chamaedorea_seifrizii	Nypa_fruticans))	((Orania_palindan	(Podococcus_barteri	Sclerosperma_profizianum))	(((Reinhardtia_simplex	(Reinhardtia_paiewonskiana	(Leopoldinia_pulchra	Reinhardtia_latisecta)))	(Attalea_speciosa	(Bactris_major	(Elaeis_guineensis	Elaeis_oleifera))))	((((Pelagodoxa_henryana	Manicaria_saccifera)	(Geonoma_undata	((Oenocarpus_minor	Oenocarpus_bataua)	Prestoea_acuminata)))	(Kentiopsis_piersoniorum	((Dictyosperma_album	(Heterospathe_cagayanensis	Burretiokentia_grandiflora))	Veitchia_spiralis)))	Roystonea_regia))))	(Calamus_caryotoides	Pseudophoenix_vinifera))))	Kingia_australis);
((Phoenix_dactylifera	((((Orania_palindan	Sclerosperma_profizianum)	(Roystonea_regia	(((Reinhardtia_simplex	((Reinhardtia_paiewonskiana	Leopoldinia_pulchra)	Reinhardtia_latisecta))	(Attalea_speciosa	(Bactris_major	(Elaeis_guineensis	Elaeis_oleifera))))	(((Pelagodoxa_henryana	Manicaria_saccifera)	(Geonoma_undata	((Oenocarpus_minor	Oenocarpus_bataua)	Prestoea_acuminata)))	(Kentiopsis_piersoniorum	((Serenoa_repens	Hydriastele_microspadix)	((Dictyosperma_album	(Heterospathe_cagayanensis	Burretiokentia_grandiflora))	(Podococcus_barteri	Veitchia_spiralis))))))))	(Calamus_caryotoides	Pseudophoenix_vinifera))	((Chamaedorea_seifrizii	Nypa_fruticans)	Iriartea_deltoidea)))	Kingia_australis);
((Orania_palindan	(Sclerosperma_profizianum	(((Podococcus_barteri	(Nypa_fruticans	(Chamaedorea_seifrizii	Calamus_caryotoides)))	(Pseudophoenix_vinifera	(Phoenix_dactylifera	Iriartea_deltoidea)))	((Roystonea_regia	((Geonoma_undata	(Oenocarpus_minor	Oenocarpus_bataua))	((Pelagodoxa_henryana	((((((Serenoa_repens	Hydriastele_microspadix)	Prestoea_acuminata)	Dictyosperma_album)	(Heterospathe_cagayanensis	Burretiokentia_grandiflora))	Veitchia_spiralis)	Kentiopsis_piersoniorum))	Manicaria_saccifera)))	(Leopoldinia_pulchra	((Reinhardtia_simplex	(Reinhardtia_paiewonskiana	Reinhardtia_latisecta))	(Bactris_major	((Elaeis_guineensis	Elaeis_oleifera)	Attalea_speciosa))))))))	Kingia_australis);
((Elaeis_guineensis	(Elaeis_oleifera	((((((Orania_palindan	Sclerosperma_profizianum)	((Calamus_caryotoides	Pseudophoenix_vinifera)	(Phoenix_dactylifera	Iriartea_deltoidea)))	((((((Dictyosperma_album	(Heterospathe_cagayanensis	Burretiokentia_grandiflora))	Veitchia_spiralis)	((Serenoa_repens	(Leopoldinia_pulchra	Hydriastele_microspadix))	Prestoea_acuminata))	Kentiopsis_piersoniorum)	((Manicaria_saccifera	Pelagodoxa_henryana)	(Geonoma_undata	(Oenocarpus_minor	Oenocarpus_bataua))))	Roystonea_regia))	(Podococcus_barteri	(Nypa_fruticans	Chamaedorea_seifrizii)))	(Attalea_speciosa	(Reinhardtia_simplex	(Reinhardtia_paiewonskiana	Reinhardtia_latisecta))))	Bactris_major)))	Kingia_australis);
((Phoenix_dactylifera	(Iriartea_deltoidea	((((((((((Leopoldinia_pulchra	Podococcus_barteri)	Veitchia_spiralis)	(Heterospathe_cagayanensis	Kentiopsis_piersoniorum))	Burretiokentia_grandiflora)	(Dictyosperma_album	((Serenoa_repens	Hydriastele_microspadix)	Prestoea_acuminata)))	((Manicaria_saccifera	Pelagodoxa_henryana)	(Geonoma_undata	(Oenocarpus_minor	Oenocarpus_bataua))))	((Calamus_caryotoides	Roystonea_regia)	((Bactris_major	(Attalea_speciosa	(Elaeis_guineensis	Elaeis_oleifera)))	(Reinhardtia_simplex	(Reinhardtia_paiewonskiana	Reinhardtia_latisecta)))))	(Orania_palindan	Sclerosperma_profizianum))	(Nypa_fruticans	Chamaedorea_seifrizii))	Pseudophoenix_vinifera)))	Kingia_australis);
((Phoenix_dactylifera	(((((Kentiopsis_piersoniorum	(Veitchia_spiralis	(Heterospathe_cagayanensis	(Calamus_caryotoides	Dictyosperma_album))))	((Manicaria_saccifera	Pelagodoxa_henryana)	((Oenocarpus_minor	Oenocarpus_bataua)	(Prestoea_acuminata	Geonoma_undata))))	((Attalea_speciosa	((Elaeis_guineensis	Elaeis_oleifera)	Bactris_major))	(Reinhardtia_simplex	(Reinhardtia_latisecta	(Serenoa_repens	Reinhardtia_paiewonskiana)))))	(Roystonea_regia	((Leopoldinia_pulchra	(Hydriastele_microspadix	Nypa_fruticans))	Chamaedorea_seifrizii)))	(Iriartea_deltoidea	(((Burretiokentia_grandiflora	Orania_palindan)	Sclerosperma_profizianum)	(Podococcus_barteri	Pseudophoenix_vinifera)))))	Kingia_australis);
((Calamus_caryotoides	(((Prestoea_acuminata	(Serenoa_repens	Hydriastele_microspadix))	(Oenocarpus_minor	Oenocarpus_bataua))	((((((Pseudophoenix_vinifera	((Chamaedorea_seifrizii	Nypa_fruticans)	(Iriartea_deltoidea	Phoenix_dactylifera)))	Roystonea_regia)	(((((Elaeis_guineensis	Elaeis_oleifera)	Attalea_speciosa)	Bactris_major)	(Reinhardtia_simplex	(Reinhardtia_paiewonskiana	(Leopoldinia_pulchra	Reinhardtia_latisecta))))	((Podococcus_barteri	Sclerosperma_profizianum)	Orania_palindan)))	((Kentiopsis_piersoniorum	(Dictyosperma_album	((Burretiokentia_grandiflora	Heterospathe_cagayanensis)	Veitchia_spiralis)))	Pelagodoxa_henryana))	Manicaria_saccifera)	Geonoma_undata)))	Kingia_australis);
((Calamus_caryotoides	(Phoenix_dactylifera	((((Attalea_speciosa	(Bactris_major	(Elaeis_guineensis	Elaeis_oleifera)))	(Reinhardtia_simplex	((Reinhardtia_latisecta	Leopoldinia_pulchra)	Reinhardtia_paiewonskiana)))	(Roystonea_regia	(((Pelagodoxa_henryana	Manicaria_saccifera)	(Geonoma_undata	(Oenocarpus_minor	Oenocarpus_bataua)))	(((Prestoea_acuminata	(Serenoa_repens	Hydriastele_microspadix))	Dictyosperma_album)	(((Burretiokentia_grandiflora	Heterospathe_cagayanensis)	Veitchia_spiralis)	Kentiopsis_piersoniorum)))))	(Iriartea_deltoidea	(((Podococcus_barteri	(Chamaedorea_seifrizii	Nypa_fruticans))	Pseudophoenix_vinifera)	(Sclerosperma_profizianum	Orania_palindan))))))	Kingia_australis);
((Nypa_fruticans	((((Phoenix_dactylifera	(Iriartea_deltoidea	Pseudophoenix_vinifera))	(((((Prestoea_acuminata	(Serenoa_repens	Hydriastele_microspadix))	(Manicaria_saccifera	(Geonoma_undata	(Oenocarpus_minor	Oenocarpus_bataua))))	(Dictyosperma_album	(Veitchia_spiralis	(Kentiopsis_piersoniorum	(Burretiokentia_grandiflora	Heterospathe_cagayanensis)))))	((Sclerosperma_profizianum	Orania_palindan)	((Bactris_major	((Elaeis_guineensis	Elaeis_oleifera)	Attalea_speciosa))	(Reinhardtia_simplex	((Reinhardtia_latisecta	Leopoldinia_pulchra)	Reinhardtia_paiewonskiana)))))	((Calamus_caryotoides	Roystonea_regia)	Pelagodoxa_henryana)))	Podococcus_barteri)	Chamaedorea_seifrizii))	Kingia_australis);
((Phoenix_dactylifera	(((((((Sclerosperma_profizianum	Orania_palindan)	((Attalea_speciosa	(Bactris_major	(Elaeis_guineensis	Elaeis_oleifera)))	(Reinhardtia_simplex	(Reinhardtia_latisecta	Reinhardtia_paiewonskiana))))	(((Pelagodoxa_henryana	Manicaria_saccifera)	(Geonoma_undata	(Oenocarpus_minor	Oenocarpus_bataua)))	(((Veitchia_spiralis	(Burretiokentia_grandiflora	Heterospathe_cagayanensis))	((Prestoea_acuminata	Hydriastele_microspadix)	Dictyosperma_album))	Kentiopsis_piersoniorum)))	(Calamus_caryotoides	Roystonea_regia))	Leopoldinia_pulchra)	(Pseudophoenix_vinifera	Podococcus_barteri))	(Iriartea_deltoidea	(Serenoa_repens	(Chamaedorea_seifrizii	Nypa_fruticans)))))	Kingia_australis);
(((Bactris_major	((Elaeis_guineensis	Elaeis_oleifera)	(((Reinhardtia_simplex	(Reinhardtia_latisecta	Reinhardtia_paiewonskiana))	((((((Prestoea_acuminata	(Nypa_fruticans	(Hydriastele_microspadix	Serenoa_repens)))	Chamaedorea_seifrizii)	Roystonea_regia)	((Pseudophoenix_vinifera	Phoenix_dactylifera)	Iriartea_deltoidea))	((Podococcus_barteri	Sclerosperma_profizianum)	Orania_palindan))	(Leopoldinia_pulchra	(((Pelagodoxa_henryana	Manicaria_saccifera)	(Geonoma_undata	(Oenocarpus_minor	Oenocarpus_bataua)))	(Kentiopsis_piersoniorum	(Veitchia_spiralis	((Heterospathe_cagayanensis	Burretiokentia_grandiflora)	Dictyosperma_album)))))))	Attalea_speciosa)))	Calamus_caryotoides)	Kingia_australis);
(((Elaeis_oleifera	(((((Reinhardtia_simplex	(Reinhardtia_latisecta	(Serenoa_repens	Reinhardtia_paiewonskiana)))	((Sclerosperma_profizianum	Orania_palindan)	(((((Hydriastele_microspadix	Nypa_fruticans)	Chamaedorea_seifrizii)	Roystonea_regia)	((Podococcus_barteri	Pseudophoenix_vinifera)	(Phoenix_dactylifera	Iriartea_deltoidea)))	(((Pelagodoxa_henryana	Manicaria_saccifera)	(Geonoma_undata	(Oenocarpus_minor	Oenocarpus_bataua)))	(((((Leopoldinia_pulchra	Prestoea_acuminata)	Heterospathe_cagayanensis)	Burretiokentia_grandiflora)	Dictyosperma_album)	(Kentiopsis_piersoniorum	Veitchia_spiralis))))))	Attalea_speciosa)	Bactris_major)	Elaeis_guineensis))	Calamus_caryotoides)	Kingia_australis);
(((((((Reinhardtia_simplex	(Reinhardtia_latisecta	Reinhardtia_paiewonskiana))	Attalea_speciosa)	((Sclerosperma_profizianum	Orania_palindan)	((Iriartea_deltoidea	((Pseudophoenix_vinifera	(Podococcus_barteri	((Hydriastele_microspadix	Nypa_fruticans)	(Calamus_caryotoides	Chamaedorea_seifrizii))))	Phoenix_dactylifera))	(Roystonea_regia	((((((Heterospathe_cagayanensis	Burretiokentia_grandiflora)	(Serenoa_repens	(Prestoea_acuminata	Dictyosperma_album)))	Veitchia_spiralis)	Kentiopsis_piersoniorum)	((Pelagodoxa_henryana	Manicaria_saccifera)	(Geonoma_undata	(Oenocarpus_minor	Oenocarpus_bataua))))	Leopoldinia_pulchra)))))	Bactris_major)	Elaeis_oleifera)	Elaeis_guineensis)	Kingia_australis);
((Phoenix_dactylifera	(((((Calamus_caryotoides	(Prestoea_acuminata	(Serenoa_repens	(Leopoldinia_pulchra	Hydriastele_microspadix))))	Nypa_fruticans)	Chamaedorea_seifrizii)	(((Kentiopsis_piersoniorum	((Heterospathe_cagayanensis	Dictyosperma_album)	Veitchia_spiralis))	((Pelagodoxa_henryana	Manicaria_saccifera)	(Geonoma_undata	(Oenocarpus_minor	Oenocarpus_bataua))))	((((Podococcus_barteri	Sclerosperma_profizianum)	(((Reinhardtia_simplex	(Reinhardtia_latisecta	Reinhardtia_paiewonskiana))	(Bactris_major	(Attalea_speciosa	(Elaeis_oleifera	Elaeis_guineensis))))	Orania_palindan))	Burretiokentia_grandiflora)	Roystonea_regia)))	(Pseudophoenix_vinifera	Iriartea_deltoidea)))	Kingia_australis);
((Phoenix_dactylifera	(((Calamus_caryotoides	Roystonea_regia)	(((Geonoma_undata	(Prestoea_acuminata	(Oenocarpus_minor	Oenocarpus_bataua)))	((Kentiopsis_piersoniorum	((Burretiokentia_grandiflora	Heterospathe_cagayanensis)	(Dictyosperma_album	Veitchia_spiralis)))	(Pelagodoxa_henryana	Manicaria_saccifera)))	((Podococcus_barteri	Sclerosperma_profizianum)	(((Reinhardtia_simplex	(Reinhardtia_latisecta	Reinhardtia_paiewonskiana))	(Bactris_major	(Attalea_speciosa	(Elaeis_oleifera	Elaeis_guineensis))))	Orania_palindan))))	((Iriartea_deltoidea	(((Serenoa_repens	(Leopoldinia_pulchra	Hydriastele_microspadix))	Nypa_fruticans)	Chamaedorea_seifrizii))	Pseudophoenix_vinifera)))	Kingia_australis);
((Manicaria_saccifera	(((Geonoma_undata	(Prestoea_acuminata	(Oenocarpus_minor	Oenocarpus_bataua)))	(((((Orania_palindan	Sclerosperma_profizianum)	((Reinhardtia_simplex	(Reinhardtia_latisecta	Reinhardtia_paiewonskiana))	(Bactris_major	(Attalea_speciosa	(Elaeis_oleifera	Elaeis_guineensis)))))	((Iriartea_deltoidea	Phoenix_dactylifera)	((((Serenoa_repens	Hydriastele_microspadix)	Nypa_fruticans)	Chamaedorea_seifrizii)	((Podococcus_barteri	Pseudophoenix_vinifera)	(Calamus_caryotoides	Roystonea_regia)))))	Leopoldinia_pulchra)	(Kentiopsis_piersoniorum	(Heterospathe_cagayanensis	((Burretiokentia_grandiflora	Dictyosperma_album)	Veitchia_spiralis)))))	Pelagodoxa_henryana))	Kingia_australis);
((Chamaedorea_seifrizii	(Nypa_fruticans	((((Pseudophoenix_vinifera	(Phoenix_dactylifera	Iriartea_deltoidea))	((Sclerosperma_profizianum	Podococcus_barteri)	Orania_palindan))	((Roystonea_regia	((Kentiopsis_piersoniorum	((Veitchia_spiralis	Heterospathe_cagayanensis)	(Burretiokentia_grandiflora	(Calamus_caryotoides	Dictyosperma_album))))	((Pelagodoxa_henryana	Manicaria_saccifera)	(Geonoma_undata	(Oenocarpus_minor	Oenocarpus_bataua)))))	(((Reinhardtia_latisecta	Reinhardtia_paiewonskiana)	Reinhardtia_simplex)	(Attalea_speciosa	((Elaeis_oleifera	Elaeis_guineensis)	Bactris_major)))))	((Prestoea_acuminata	Leopoldinia_pulchra)	(Serenoa_repens	Hydriastele_microspadix)))))	Kingia_australis);
((Iriartea_deltoidea	(((((Sclerosperma_profizianum	Orania_palindan)	(((Pelagodoxa_henryana	(Manicaria_saccifera	(Geonoma_undata	((Prestoea_acuminata	Hydriastele_microspadix)	(Oenocarpus_minor	Oenocarpus_bataua)))))	(Veitchia_spiralis	((Kentiopsis_piersoniorum	(Burretiokentia_grandiflora	Heterospathe_cagayanensis))	Dictyosperma_album)))	(((Calamus_caryotoides	Roystonea_regia)	(((Reinhardtia_latisecta	Leopoldinia_pulchra)	Reinhardtia_paiewonskiana)	Reinhardtia_simplex))	(Attalea_speciosa	((Elaeis_oleifera	Elaeis_guineensis)	Bactris_major)))))	(Nypa_fruticans	(Serenoa_repens	(Podococcus_barteri	Chamaedorea_seifrizii))))	Pseudophoenix_vinifera)	Phoenix_dactylifera))	Kingia_australis);
((Geonoma_undata	(((Prestoea_acuminata	(Serenoa_repens	Hydriastele_microspadix))	(Oenocarpus_minor	Oenocarpus_bataua))	((((((Kentiopsis_piersoniorum	Veitchia_spiralis)	((Burretiokentia_grandiflora	Heterospathe_cagayanensis)	Dictyosperma_album))	Pelagodoxa_henryana)	((Sclerosperma_profizianum	(Orania_palindan	((((Reinhardtia_latisecta	Leopoldinia_pulchra)	Reinhardtia_paiewonskiana)	Reinhardtia_simplex)	((Bactris_major	(Elaeis_oleifera	Elaeis_guineensis))	Attalea_speciosa))))	((Phoenix_dactylifera	(Pseudophoenix_vinifera	((Chamaedorea_seifrizii	Nypa_fruticans)	Podococcus_barteri)))	Iriartea_deltoidea)))	Manicaria_saccifera)	(Calamus_caryotoides	Roystonea_regia))))	Kingia_australis);
((Calamus_caryotoides	(Oenocarpus_bataua	((((((Kentiopsis_piersoniorum	(Veitchia_spiralis	((Burretiokentia_grandiflora	Heterospathe_cagayanensis)	((Prestoea_acuminata	(Serenoa_repens	Hydriastele_microspadix))	Dictyosperma_album))))	Pelagodoxa_henryana)	((Roystonea_regia	(((((Reinhardtia_paiewonskiana	Leopoldinia_pulchra)	Reinhardtia_latisecta)	Reinhardtia_simplex)	((Bactris_major	(Elaeis_oleifera	Elaeis_guineensis))	Attalea_speciosa))	((Podococcus_barteri	Sclerosperma_profizianum)	Orania_palindan)))	((Phoenix_dactylifera	(Pseudophoenix_vinifera	(Chamaedorea_seifrizii	Nypa_fruticans)))	Iriartea_deltoidea)))	Manicaria_saccifera)	Geonoma_undata)	Oenocarpus_minor)))	Kingia_australis);
((Nypa_fruticans	((Iriartea_deltoidea	(((Orania_palindan	Pseudophoenix_vinifera)	(Podococcus_barteri	Sclerosperma_profizianum))	((((Geonoma_undata	(Oenocarpus_minor	Oenocarpus_bataua))	(((Kentiopsis_piersoniorum	(Veitchia_spiralis	((Burretiokentia_grandiflora	(Dictyosperma_album	(Calamus_caryotoides	(Prestoea_acuminata	(Serenoa_repens	Hydriastele_microspadix)))))	Heterospathe_cagayanensis)))	Pelagodoxa_henryana)	Manicaria_saccifera))	(Roystonea_regia	(((Reinhardtia_paiewonskiana	(Leopoldinia_pulchra	Reinhardtia_latisecta))	Reinhardtia_simplex)	(Bactris_major	((Elaeis_oleifera	Elaeis_guineensis)	Attalea_speciosa)))))	Phoenix_dactylifera)))	Chamaedorea_seifrizii))	Kingia_australis);
((Phoenix_dactylifera	(Iriartea_deltoidea	(((((Calamus_caryotoides	(Prestoea_acuminata	(Serenoa_repens	Hydriastele_microspadix)))	((((Dictyosperma_album	Heterospathe_cagayanensis)	Burretiokentia_grandiflora)	Veitchia_spiralis)	Kentiopsis_piersoniorum))	((Pelagodoxa_henryana	Manicaria_saccifera)	(Geonoma_undata	(Oenocarpus_minor	Oenocarpus_bataua))))	(Roystonea_regia	(((((Reinhardtia_latisecta	Leopoldinia_pulchra)	Reinhardtia_paiewonskiana)	Reinhardtia_simplex)	(Attalea_speciosa	(Bactris_major	(Elaeis_oleifera	Elaeis_guineensis))))	((Podococcus_barteri	Sclerosperma_profizianum)	(Orania_palindan	Pseudophoenix_vinifera)))))	(Chamaedorea_seifrizii	Nypa_fruticans))))	Kingia_australis);
((Phoenix_dactylifera	(Iriartea_deltoidea	(Pseudophoenix_vinifera	((Calamus_caryotoides	(Chamaedorea_seifrizii	Nypa_fruticans))	(((Roystonea_regia	(((Pelagodoxa_henryana	Manicaria_saccifera)	(Geonoma_undata	(Oenocarpus_minor	Oenocarpus_bataua)))	(Veitchia_spiralis	(Kentiopsis_piersoniorum	((Heterospathe_cagayanensis	((Prestoea_acuminata	Hydriastele_microspadix)	(Leopoldinia_pulchra	Dictyosperma_album)))	Burretiokentia_grandiflora)))))	(((Reinhardtia_latisecta	(Serenoa_repens	Reinhardtia_paiewonskiana))	Reinhardtia_simplex)	(Bactris_major	((Elaeis_oleifera	Elaeis_guineensis)	Attalea_speciosa))))	((Podococcus_barteri	Sclerosperma_profizianum)	Orania_palindan))))))	Kingia_australis);
((Pelagodoxa_henryana	(((Geonoma_undata	(Oenocarpus_minor	Oenocarpus_bataua))	((Veitchia_spiralis	((Heterospathe_cagayanensis	Kentiopsis_piersoniorum)	((Dictyosperma_album	(Leopoldinia_pulchra	(Prestoea_acuminata	Hydriastele_microspadix)))	Burretiokentia_grandiflora)))	Manicaria_saccifera))	((((Pseudophoenix_vinifera	(Podococcus_barteri	(Chamaedorea_seifrizii	Nypa_fruticans)))	(Calamus_caryotoides	Roystonea_regia))	((((Reinhardtia_latisecta	Reinhardtia_paiewonskiana)	Reinhardtia_simplex)	((Elaeis_oleifera	(Serenoa_repens	Elaeis_guineensis))	(Bactris_major	Attalea_speciosa)))	(Sclerosperma_profizianum	Orania_palindan)))	(Phoenix_dactylifera	Iriartea_deltoidea))))	Kingia_australis);
((Chamaedorea_seifrizii	(((Phoenix_dactylifera	Iriartea_deltoidea)	(((Pelagodoxa_henryana	((Geonoma_undata	(Oenocarpus_minor	Oenocarpus_bataua))	(((Veitchia_spiralis	((Heterospathe_cagayanensis	(Dictyosperma_album	(Prestoea_acuminata	(Serenoa_repens	Hydriastele_microspadix))))	Burretiokentia_grandiflora))	Kentiopsis_piersoniorum)	Manicaria_saccifera)))	((Leopoldinia_pulchra	(((Reinhardtia_latisecta	Reinhardtia_paiewonskiana)	Reinhardtia_simplex)	(Attalea_speciosa	((Elaeis_oleifera	Elaeis_guineensis)	Bactris_major))))	(Sclerosperma_profizianum	((Podococcus_barteri	Pseudophoenix_vinifera)	Orania_palindan))))	(Calamus_caryotoides	Roystonea_regia)))	Nypa_fruticans))	Kingia_australis);
((Phoenix_dactylifera	(Iriartea_deltoidea	(((((((((Dictyosperma_album	Burretiokentia_grandiflora)	(Kentiopsis_piersoniorum	Heterospathe_cagayanensis))	Veitchia_spiralis)	Pelagodoxa_henryana)	(Manicaria_saccifera	(Geonoma_undata	((Prestoea_acuminata	(Serenoa_repens	Hydriastele_microspadix))	(Oenocarpus_minor	Oenocarpus_bataua)))))	((((Reinhardtia_latisecta	(Leopoldinia_pulchra	Reinhardtia_paiewonskiana))	Reinhardtia_simplex)	(Attalea_speciosa	((Elaeis_oleifera	Elaeis_guineensis)	Bactris_major)))	(Sclerosperma_profizianum	Orania_palindan)))	(Calamus_caryotoides	Roystonea_regia))	(Podococcus_barteri	(Chamaedorea_seifrizii	Nypa_fruticans)))	Pseudophoenix_vinifera)))	Kingia_australis);
((Phoenix_dactylifera	(Iriartea_deltoidea	((((Podococcus_barteri	(((Serenoa_repens	Chamaedorea_seifrizii)	Nypa_fruticans)	Hydriastele_microspadix))	(Pseudophoenix_vinifera	(Calamus_caryotoides	Roystonea_regia)))	((Orania_palindan	Sclerosperma_profizianum)	((Attalea_speciosa	(Bactris_major	(Elaeis_guineensis	Elaeis_oleifera)))	(Reinhardtia_simplex	((Leopoldinia_pulchra	Reinhardtia_paiewonskiana)	Reinhardtia_latisecta)))))	(((Pelagodoxa_henryana	Manicaria_saccifera)	((Oenocarpus_minor	(Oenocarpus_bataua	Prestoea_acuminata))	Geonoma_undata))	((Veitchia_spiralis	((Burretiokentia_grandiflora	Heterospathe_cagayanensis)	Dictyosperma_album))	Kentiopsis_piersoniorum)))))	Kingia_australis);
((Phoenix_dactylifera	((Pseudophoenix_vinifera	Iriartea_deltoidea)	((((((Attalea_speciosa	(Leopoldinia_pulchra	(((Podococcus_barteri	Chamaedorea_seifrizii)	Nypa_fruticans)	(Elaeis_guineensis	Elaeis_oleifera))))	Bactris_major)	(Reinhardtia_simplex	(Reinhardtia_paiewonskiana	Reinhardtia_latisecta)))	(Roystonea_regia	((Prestoea_acuminata	(Serenoa_repens	Hydriastele_microspadix))	(((Pelagodoxa_henryana	Manicaria_saccifera)	((Oenocarpus_minor	Oenocarpus_bataua)	Geonoma_undata))	(Kentiopsis_piersoniorum	(Veitchia_spiralis	(Heterospathe_cagayanensis	(Dictyosperma_album	Burretiokentia_grandiflora))))))))	Calamus_caryotoides)	(Orania_palindan	Sclerosperma_profizianum))))	Kingia_australis);
((Chamaedorea_seifrizii	((Roystonea_regia	(((Orania_palindan	(Podococcus_barteri	Sclerosperma_profizianum))	(((Attalea_speciosa	(Bactris_major	(Elaeis_guineensis	Elaeis_oleifera)))	(Reinhardtia_simplex	((Reinhardtia_paiewonskiana	Leopoldinia_pulchra)	Reinhardtia_latisecta)))	(((Pelagodoxa_henryana	Manicaria_saccifera)	((Oenocarpus_minor	Oenocarpus_bataua)	Geonoma_undata))	(Prestoea_acuminata	(Dictyosperma_album	(Burretiokentia_grandiflora	(Kentiopsis_piersoniorum	(Veitchia_spiralis	Heterospathe_cagayanensis))))))))	((Calamus_caryotoides	Pseudophoenix_vinifera)	(Iriartea_deltoidea	Phoenix_dactylifera))))	((Serenoa_repens	Hydriastele_microspadix)	Nypa_fruticans)))	Kingia_australis);
((Phoenix_dactylifera	((((Attalea_speciosa	((Calamus_caryotoides	Bactris_major)	(Elaeis_guineensis	Elaeis_oleifera)))	(Reinhardtia_simplex	(Reinhardtia_paiewonskiana	Reinhardtia_latisecta)))	(((Nypa_fruticans	Chamaedorea_seifrizii)	Roystonea_regia)	(((Pelagodoxa_henryana	Manicaria_saccifera)	((Prestoea_acuminata	(Oenocarpus_minor	Oenocarpus_bataua))	Geonoma_undata))	((((Serenoa_repens	(Leopoldinia_pulchra	Hydriastele_microspadix))	Dictyosperma_album)	(Veitchia_spiralis	(Burretiokentia_grandiflora	Heterospathe_cagayanensis)))	Kentiopsis_piersoniorum))))	((Pseudophoenix_vinifera	(Orania_palindan	(Podococcus_barteri	Sclerosperma_profizianum)))	Iriartea_deltoidea)))	Kingia_australis);
((Phoenix_dactylifera	(Iriartea_deltoidea	(((Nypa_fruticans	Chamaedorea_seifrizii)	((((((Oenocarpus_minor	Oenocarpus_bataua)	Geonoma_undata)	(Manicaria_saccifera	((Prestoea_acuminata	(Serenoa_repens	(Leopoldinia_pulchra	Hydriastele_microspadix)))	(Kentiopsis_piersoniorum	(Veitchia_spiralis	(Heterospathe_cagayanensis	(Burretiokentia_grandiflora	(Calamus_caryotoides	Dictyosperma_album))))))))	(Roystonea_regia	(((Podococcus_barteri	Bactris_major)	(Elaeis_guineensis	Elaeis_oleifera))	((Reinhardtia_simplex	(Reinhardtia_paiewonskiana	Reinhardtia_latisecta))	Attalea_speciosa))))	Pelagodoxa_henryana)	(Orania_palindan	Sclerosperma_profizianum)))	Pseudophoenix_vinifera)))	Kingia_australis);
((Iriartea_deltoidea	((((Nypa_fruticans	Chamaedorea_seifrizii)	(((((Attalea_speciosa	(Elaeis_guineensis	Elaeis_oleifera))	Bactris_major)	(Reinhardtia_simplex	(Reinhardtia_paiewonskiana	Reinhardtia_latisecta)))	((((Oenocarpus_minor	Oenocarpus_bataua)	(Prestoea_acuminata	Geonoma_undata))	(Manicaria_saccifera	(((Kentiopsis_piersoniorum	((Dictyosperma_album	(Veitchia_spiralis	Burretiokentia_grandiflora))	Heterospathe_cagayanensis))	(Pelagodoxa_henryana	(Serenoa_repens	Hydriastele_microspadix)))	Leopoldinia_pulchra)))	(Calamus_caryotoides	Roystonea_regia)))	(Orania_palindan	(Sclerosperma_profizianum	Podococcus_barteri))))	Pseudophoenix_vinifera)	Phoenix_dactylifera))	Kingia_australis);
((Elaeis_guineensis	(Elaeis_oleifera	(Bactris_major	(((Reinhardtia_simplex	((Reinhardtia_latisecta	Leopoldinia_pulchra)	Reinhardtia_paiewonskiana))	(((((Nypa_fruticans	((Prestoea_acuminata	(Serenoa_repens	Hydriastele_microspadix))	(Calamus_caryotoides	Chamaedorea_seifrizii)))	(Roystonea_regia	Pseudophoenix_vinifera))	(Phoenix_dactylifera	(Podococcus_barteri	Iriartea_deltoidea)))	((((Oenocarpus_minor	Oenocarpus_bataua)	Geonoma_undata)	(Manicaria_saccifera	(Kentiopsis_piersoniorum	((Dictyosperma_album	(Heterospathe_cagayanensis	Burretiokentia_grandiflora))	Veitchia_spiralis))))	Pelagodoxa_henryana))	(Orania_palindan	Sclerosperma_profizianum)))	Attalea_speciosa))))	Kingia_australis);
((Elaeis_guineensis	(Elaeis_oleifera	(Bactris_major	(((Reinhardtia_simplex	(Reinhardtia_latisecta	(Reinhardtia_paiewonskiana	Leopoldinia_pulchra)))	((((((Chamaedorea_seifrizii	(Serenoa_repens	Hydriastele_microspadix))	Nypa_fruticans)	Calamus_caryotoides)	(Phoenix_dactylifera	(Pseudophoenix_vinifera	Iriartea_deltoidea)))	(Roystonea_regia	((((Oenocarpus_minor	Oenocarpus_bataua)	Geonoma_undata)	(Manicaria_saccifera	Pelagodoxa_henryana))	(Dictyosperma_album	(Burretiokentia_grandiflora	((Kentiopsis_piersoniorum	Heterospathe_cagayanensis)	(Prestoea_acuminata	Veitchia_spiralis)))))))	(Orania_palindan	(Podococcus_barteri	Sclerosperma_profizianum))))	Attalea_speciosa))))	Kingia_australis);
((Bactris_major	((Elaeis_guineensis	Elaeis_oleifera)	(Attalea_speciosa	((Reinhardtia_simplex	(Reinhardtia_latisecta	Reinhardtia_paiewonskiana))	(((((Manicaria_saccifera	((Veitchia_spiralis	((Heterospathe_cagayanensis	Burretiokentia_grandiflora)	Dictyosperma_album))	Kentiopsis_piersoniorum))	(((((Hydriastele_microspadix	Serenoa_repens)	Leopoldinia_pulchra)	Prestoea_acuminata)	(Oenocarpus_minor	Oenocarpus_bataua))	Geonoma_undata))	Pelagodoxa_henryana)	((Phoenix_dactylifera	((Iriartea_deltoidea	(Chamaedorea_seifrizii	Calamus_caryotoides))	((Orania_palindan	(Podococcus_barteri	Sclerosperma_profizianum))	Pseudophoenix_vinifera)))	Roystonea_regia))	Nypa_fruticans)))))	Kingia_australis);
((Elaeis_guineensis	(Elaeis_oleifera	(Attalea_speciosa	(Bactris_major	((Reinhardtia_simplex	(Reinhardtia_latisecta	Reinhardtia_paiewonskiana))	(((((Manicaria_saccifera	((Dictyosperma_album	(Prestoea_acuminata	Leopoldinia_pulchra))	(Kentiopsis_piersoniorum	(Veitchia_spiralis	(Heterospathe_cagayanensis	Burretiokentia_grandiflora)))))	((Oenocarpus_minor	Oenocarpus_bataua)	Geonoma_undata))	((Hydriastele_microspadix	Serenoa_repens)	Roystonea_regia))	Pelagodoxa_henryana)	(Nypa_fruticans	(((Phoenix_dactylifera	Iriartea_deltoidea)	((Orania_palindan	(Podococcus_barteri	Sclerosperma_profizianum))	Pseudophoenix_vinifera))	(Chamaedorea_seifrizii	Calamus_caryotoides)))))))))	Kingia_australis);
((Phoenix_dactylifera	(((((Orania_palindan	Sclerosperma_profizianum)	(((Calamus_caryotoides	Roystonea_regia)	((((Oenocarpus_minor	Oenocarpus_bataua)	Geonoma_undata)	(Manicaria_saccifera	Pelagodoxa_henryana))	((Heterospathe_cagayanensis	(Kentiopsis_piersoniorum	Veitchia_spiralis))	(Burretiokentia_grandiflora	Dictyosperma_album))))	((Bactris_major	((Elaeis_guineensis	Elaeis_oleifera)	Attalea_speciosa))	(Reinhardtia_simplex	(Reinhardtia_paiewonskiana	(Leopoldinia_pulchra	Reinhardtia_latisecta))))))	Pseudophoenix_vinifera)	(((Chamaedorea_seifrizii	(Prestoea_acuminata	(Serenoa_repens	Hydriastele_microspadix)))	Nypa_fruticans)	Podococcus_barteri))	Iriartea_deltoidea))	Kingia_australis);
(((((Oenocarpus_minor	Oenocarpus_bataua)	Geonoma_undata)	Manicaria_saccifera)	(((((Attalea_speciosa	(Bactris_major	(Calamus_caryotoides	(Elaeis_guineensis	Elaeis_oleifera))))	(Reinhardtia_simplex	((Reinhardtia_paiewonskiana	Leopoldinia_pulchra)	Reinhardtia_latisecta)))	((((Prestoea_acuminata	(Serenoa_repens	Hydriastele_microspadix))	(Chamaedorea_seifrizii	Nypa_fruticans))	(Pseudophoenix_vinifera	(Iriartea_deltoidea	Phoenix_dactylifera)))	(Orania_palindan	Sclerosperma_profizianum)))	Roystonea_regia)	(Pelagodoxa_henryana	(((Podococcus_barteri	Veitchia_spiralis)	(Dictyosperma_album	(Burretiokentia_grandiflora	Heterospathe_cagayanensis)))	Kentiopsis_piersoniorum))))	Kingia_australis);
((Iriartea_deltoidea	((((Chamaedorea_seifrizii	(Calamus_caryotoides	(Prestoea_acuminata	(Serenoa_repens	Hydriastele_microspadix))))	Nypa_fruticans)	Phoenix_dactylifera)	((Pseudophoenix_vinifera	(Orania_palindan	Sclerosperma_profizianum))	((Roystonea_regia	((((Veitchia_spiralis	(Burretiokentia_grandiflora	Heterospathe_cagayanensis))	Kentiopsis_piersoniorum)	Dictyosperma_album)	(((Oenocarpus_minor	Oenocarpus_bataua)	Geonoma_undata)	(Pelagodoxa_henryana	Manicaria_saccifera))))	((((Podococcus_barteri	Elaeis_oleifera)	(Leopoldinia_pulchra	Elaeis_guineensis))	(Attalea_speciosa	Bactris_major))	(Reinhardtia_simplex	(Reinhardtia_paiewonskiana	Reinhardtia_latisecta)))))))	Kingia_australis);
((Elaeis_guineensis	(((Attalea_speciosa	Bactris_major)	((Reinhardtia_simplex	(Reinhardtia_paiewonskiana	Reinhardtia_latisecta))	((((((Orania_palindan	(Podococcus_barteri	Sclerosperma_profizianum))	Pseudophoenix_vinifera)	Iriartea_deltoidea)	Phoenix_dactylifera)	((Chamaedorea_seifrizii	(Calamus_caryotoides	(Prestoea_acuminata	(Serenoa_repens	(Leopoldinia_pulchra	Hydriastele_microspadix)))))	Nypa_fruticans))	(Roystonea_regia	(((Veitchia_spiralis	((Burretiokentia_grandiflora	Heterospathe_cagayanensis)	Kentiopsis_piersoniorum))	Dictyosperma_album)	(((Oenocarpus_minor	Oenocarpus_bataua)	Geonoma_undata)	(Pelagodoxa_henryana	Manicaria_saccifera)))))))	Elaeis_oleifera))	Kingia_australis);
((Chamaedorea_seifrizii	(Nypa_fruticans	(Iriartea_deltoidea	((Phoenix_dactylifera	((Roystonea_regia	((((Prestoea_acuminata	(Serenoa_repens	Hydriastele_microspadix))	Calamus_caryotoides)	(Kentiopsis_piersoniorum	((Dictyosperma_album	(Burretiokentia_grandiflora	Heterospathe_cagayanensis))	Veitchia_spiralis)))	(((Oenocarpus_minor	Oenocarpus_bataua)	Geonoma_undata)	(Pelagodoxa_henryana	Manicaria_saccifera))))	((Bactris_major	((Elaeis_oleifera	Elaeis_guineensis)	Attalea_speciosa))	(Reinhardtia_simplex	((Leopoldinia_pulchra	Reinhardtia_paiewonskiana)	Reinhardtia_latisecta)))))	((Orania_palindan	(Podococcus_barteri	Sclerosperma_profizianum))	Pseudophoenix_vinifera)))))	Kingia_australis);
((Chamaedorea_seifrizii	(Nypa_fruticans	(Attalea_speciosa	(Bactris_major	(((Reinhardtia_simplex	((Leopoldinia_pulchra	Reinhardtia_paiewonskiana)	Reinhardtia_latisecta))	((((Orania_palindan	(Pseudophoenix_vinifera	Iriartea_deltoidea))	Sclerosperma_profizianum)	Podococcus_barteri)	(Roystonea_regia	(Phoenix_dactylifera	((Pelagodoxa_henryana	(((Prestoea_acuminata	(Serenoa_repens	Hydriastele_microspadix))	Calamus_caryotoides)	(Kentiopsis_piersoniorum	(Dictyosperma_album	((Burretiokentia_grandiflora	Heterospathe_cagayanensis)	Veitchia_spiralis)))))	(((Oenocarpus_minor	Oenocarpus_bataua)	Geonoma_undata)	Manicaria_saccifera))))))	(Elaeis_oleifera	Elaeis_guineensis))))))	Kingia_australis);
((Phoenix_dactylifera	(((Chamaedorea_seifrizii	Nypa_fruticans)	Iriartea_deltoidea)	(((Orania_palindan	(Podococcus_barteri	Sclerosperma_profizianum))	Pseudophoenix_vinifera)	((Roystonea_regia	((Pelagodoxa_henryana	(Kentiopsis_piersoniorum	((((Prestoea_acuminata	(Serenoa_repens	Hydriastele_microspadix))	Calamus_caryotoides)	Dictyosperma_album)	((Burretiokentia_grandiflora	Heterospathe_cagayanensis)	Veitchia_spiralis))))	(((Oenocarpus_minor	Oenocarpus_bataua)	Geonoma_undata)	Manicaria_saccifera)))	(((Attalea_speciosa	(Elaeis_oleifera	Elaeis_guineensis))	Bactris_major)	(((Leopoldinia_pulchra	Reinhardtia_paiewonskiana)	Reinhardtia_latisecta)	Reinhardtia_simplex))))))	Kingia_australis);
((Elaeis_guineensis	((Bactris_major	(((((Reinhardtia_latisecta	Leopoldinia_pulchra)	Reinhardtia_paiewonskiana)	Reinhardtia_simplex)	(((Phoenix_dactylifera	((Calamus_caryotoides	((Serenoa_repens	Hydriastele_microspadix)	(Chamaedorea_seifrizii	Nypa_fruticans)))	Iriartea_deltoidea))	((Orania_palindan	Sclerosperma_profizianum)	Pseudophoenix_vinifera))	(Roystonea_regia	((Pelagodoxa_henryana	((((Heterospathe_cagayanensis	Burretiokentia_grandiflora)	Dictyosperma_album)	Kentiopsis_piersoniorum)	Veitchia_spiralis))	(((Oenocarpus_minor	Oenocarpus_bataua)	(Prestoea_acuminata	Geonoma_undata))	Manicaria_saccifera)))))	Attalea_speciosa))	(Podococcus_barteri	Elaeis_oleifera)))	Kingia_australis);
((Phoenix_dactylifera	((Podococcus_barteri	(Calamus_caryotoides	((Serenoa_repens	Hydriastele_microspadix)	(Chamaedorea_seifrizii	Nypa_fruticans))))	((Iriartea_deltoidea	(Sclerosperma_profizianum	(Pseudophoenix_vinifera	Orania_palindan)))	((Roystonea_regia	((((Heterospathe_cagayanensis	Burretiokentia_grandiflora)	Dictyosperma_album)	(Kentiopsis_piersoniorum	Veitchia_spiralis))	(((Oenocarpus_minor	(Prestoea_acuminata	Oenocarpus_bataua))	Geonoma_undata)	(Pelagodoxa_henryana	Manicaria_saccifera))))	((Bactris_major	(Attalea_speciosa	(Elaeis_guineensis	Elaeis_oleifera)))	((Reinhardtia_paiewonskiana	(Reinhardtia_latisecta	Leopoldinia_pulchra))	Reinhardtia_simplex))))))	Kingia_australis);
((Phoenix_dactylifera	(((((Podococcus_barteri	(Calamus_caryotoides	(Hydriastele_microspadix	(Chamaedorea_seifrizii	Nypa_fruticans))))	((Roystonea_regia	((((Kentiopsis_piersoniorum	((Veitchia_spiralis	(Heterospathe_cagayanensis	Burretiokentia_grandiflora))	Dictyosperma_album))	Serenoa_repens)	Leopoldinia_pulchra)	((((Oenocarpus_bataua	Prestoea_acuminata)	Oenocarpus_minor)	Geonoma_undata)	(Pelagodoxa_henryana	Manicaria_saccifera))))	((Attalea_speciosa	((Elaeis_guineensis	Elaeis_oleifera)	Bactris_major))	((Reinhardtia_latisecta	Reinhardtia_paiewonskiana)	Reinhardtia_simplex))))	(Sclerosperma_profizianum	Orania_palindan))	Pseudophoenix_vinifera)	Iriartea_deltoidea))	Kingia_australis);
((Geonoma_undata	((Oenocarpus_minor	Oenocarpus_bataua)	(((Pelagodoxa_henryana	((Heterospathe_cagayanensis	(Burretiokentia_grandiflora	Dictyosperma_album))	(Veitchia_spiralis	Kentiopsis_piersoniorum)))	((((Podococcus_barteri	((Leopoldinia_pulchra	(Calamus_caryotoides	Prestoea_acuminata))	(((Serenoa_repens	Hydriastele_microspadix)	Nypa_fruticans)	Chamaedorea_seifrizii)))	(Phoenix_dactylifera	(Pseudophoenix_vinifera	Iriartea_deltoidea)))	((Sclerosperma_profizianum	Orania_palindan)	(((Reinhardtia_paiewonskiana	Reinhardtia_latisecta)	Reinhardtia_simplex)	(Bactris_major	((Elaeis_guineensis	Elaeis_oleifera)	Attalea_speciosa)))))	Roystonea_regia))	Manicaria_saccifera)))	Kingia_australis);
(((Pseudophoenix_vinifera	(Iriartea_deltoidea	Phoenix_dactylifera))	((Roystonea_regia	((((Calamus_caryotoides	(Geonoma_undata	((Prestoea_acuminata	(Serenoa_repens	Hydriastele_microspadix))	(Oenocarpus_minor	Oenocarpus_bataua))))	((Pelagodoxa_henryana	((Veitchia_spiralis	((Heterospathe_cagayanensis	Burretiokentia_grandiflora)	Dictyosperma_album))	Kentiopsis_piersoniorum))	Manicaria_saccifera))	Bactris_major)	((Elaeis_guineensis	Elaeis_oleifera)	((Attalea_speciosa	((Reinhardtia_paiewonskiana	(Leopoldinia_pulchra	Reinhardtia_latisecta))	Reinhardtia_simplex))	((Podococcus_barteri	Sclerosperma_profizianum)	Orania_palindan)))))	(Nypa_fruticans	Chamaedorea_seifrizii)))	Kingia_australis);
((Phoenix_dactylifera	(((((Calamus_caryotoides	Pseudophoenix_vinifera)	(Orania_palindan	(Podococcus_barteri	Sclerosperma_profizianum)))	(((Roystonea_regia	(Elaeis_guineensis	Elaeis_oleifera))	(((Geonoma_undata	(Oenocarpus_minor	Oenocarpus_bataua))	(((Veitchia_spiralis	((Heterospathe_cagayanensis	Burretiokentia_grandiflora)	((Prestoea_acuminata	(Serenoa_repens	(Leopoldinia_pulchra	Hydriastele_microspadix)))	Dictyosperma_album)))	Kentiopsis_piersoniorum)	Manicaria_saccifera))	(Pelagodoxa_henryana	Bactris_major)))	(Attalea_speciosa	((Reinhardtia_paiewonskiana	Reinhardtia_latisecta)	Reinhardtia_simplex))))	(Nypa_fruticans	Chamaedorea_seifrizii))	Iriartea_deltoidea))	Kingia_australis);
((Phoenix_dactylifera	((((Roystonea_regia	(((Veitchia_spiralis	((Heterospathe_cagayanensis	Burretiokentia_grandiflora)	(Calamus_caryotoides	Dictyosperma_album)))	Kentiopsis_piersoniorum)	((Pelagodoxa_henryana	Manicaria_saccifera)	(Geonoma_undata	((Prestoea_acuminata	(Serenoa_repens	Hydriastele_microspadix))	(Oenocarpus_minor	Oenocarpus_bataua))))))	(((((Reinhardtia_paiewonskiana	Leopoldinia_pulchra)	Reinhardtia_latisecta)	Reinhardtia_simplex)	(Bactris_major	(Attalea_speciosa	(Elaeis_guineensis	Elaeis_oleifera))))	(Pseudophoenix_vinifera	(Orania_palindan	(Podococcus_barteri	Sclerosperma_profizianum)))))	(Nypa_fruticans	Chamaedorea_seifrizii))	Iriartea_deltoidea))	Kingia_australis);
((Elaeis_oleifera	((Bactris_major	((((Orania_palindan	Sclerosperma_profizianum)	(Roystonea_regia	(((Nypa_fruticans	(Podococcus_barteri	Chamaedorea_seifrizii))	((Pseudophoenix_vinifera	Iriartea_deltoidea)	Phoenix_dactylifera))	(((Prestoea_acuminata	(Serenoa_repens	Hydriastele_microspadix))	(((Veitchia_spiralis	(Burretiokentia_grandiflora	Dictyosperma_album))	Heterospathe_cagayanensis)	Kentiopsis_piersoniorum))	((Pelagodoxa_henryana	Manicaria_saccifera)	((Oenocarpus_minor	Oenocarpus_bataua)	Geonoma_undata))))))	((Reinhardtia_paiewonskiana	Reinhardtia_latisecta)	((Reinhardtia_simplex	Calamus_caryotoides)	Leopoldinia_pulchra)))	Attalea_speciosa))	Elaeis_guineensis))	Kingia_australis);
((Chamaedorea_seifrizii	((Iriartea_deltoidea	(Phoenix_dactylifera	(Roystonea_regia	((((Dictyosperma_album	((Serenoa_repens	(Leopoldinia_pulchra	Hydriastele_microspadix))	Prestoea_acuminata))	(Kentiopsis_piersoniorum	((Burretiokentia_grandiflora	Heterospathe_cagayanensis)	Veitchia_spiralis)))	((Pelagodoxa_henryana	Manicaria_saccifera)	((Oenocarpus_minor	Oenocarpus_bataua)	Geonoma_undata)))	((((Reinhardtia_paiewonskiana	Reinhardtia_latisecta)	(Pseudophoenix_vinifera	Reinhardtia_simplex))	(Attalea_speciosa	((Elaeis_guineensis	Elaeis_oleifera)	(Calamus_caryotoides	Bactris_major))))	(Orania_palindan	(Podococcus_barteri	Sclerosperma_profizianum)))))))	Nypa_fruticans))	Kingia_australis);
((Elaeis_guineensis	(Elaeis_oleifera	(Bactris_major	(((((((Iriartea_deltoidea	Phoenix_dactylifera)	Pseudophoenix_vinifera)	(Nypa_fruticans	(((Hydriastele_microspadix	(Serenoa_repens	Leopoldinia_pulchra))	Prestoea_acuminata)	Chamaedorea_seifrizii)))	(Orania_palindan	(Podococcus_barteri	Sclerosperma_profizianum)))	(((Burretiokentia_grandiflora	Dictyosperma_album)	(Kentiopsis_piersoniorum	(Heterospathe_cagayanensis	Veitchia_spiralis)))	((Calamus_caryotoides	Roystonea_regia)	((Pelagodoxa_henryana	Manicaria_saccifera)	((Oenocarpus_minor	Oenocarpus_bataua)	Geonoma_undata)))))	((Reinhardtia_paiewonskiana	Reinhardtia_latisecta)	Reinhardtia_simplex))	Attalea_speciosa))))	Kingia_australis);
((Elaeis_guineensis	(Elaeis_oleifera	(Bactris_major	((((Iriartea_deltoidea	((Pseudophoenix_vinifera	(Sclerosperma_profizianum	Podococcus_barteri))	Orania_palindan))	(((Chamaedorea_seifrizii	(Serenoa_repens	Nypa_fruticans))	(Hydriastele_microspadix	Prestoea_acuminata))	(((((Oenocarpus_minor	Oenocarpus_bataua)	Geonoma_undata)	((Pelagodoxa_henryana	(Kentiopsis_piersoniorum	(Dictyosperma_album	((Burretiokentia_grandiflora	Heterospathe_cagayanensis)	Veitchia_spiralis))))	(Calamus_caryotoides	Manicaria_saccifera)))	Roystonea_regia)	Phoenix_dactylifera)))	(((Reinhardtia_paiewonskiana	Leopoldinia_pulchra)	Reinhardtia_latisecta)	Reinhardtia_simplex))	Attalea_speciosa))))	Kingia_australis);
(((((Podococcus_barteri	Bactris_major)	((((Iriartea_deltoidea	((Prestoea_acuminata	Orania_palindan)	Sclerosperma_profizianum))	((Phoenix_dactylifera	(((Serenoa_repens	Hydriastele_microspadix)	Nypa_fruticans)	Chamaedorea_seifrizii))	(((Manicaria_saccifera	(Pelagodoxa_henryana	((Oenocarpus_minor	Oenocarpus_bataua)	Geonoma_undata)))	(Kentiopsis_piersoniorum	(((Calamus_caryotoides	(Leopoldinia_pulchra	Dictyosperma_album))	(Burretiokentia_grandiflora	Veitchia_spiralis))	Heterospathe_cagayanensis)))	(Pseudophoenix_vinifera	Roystonea_regia))))	((Reinhardtia_paiewonskiana	Reinhardtia_latisecta)	Reinhardtia_simplex))	Attalea_speciosa))	Elaeis_guineensis)	Elaeis_oleifera)	Kingia_australis);
((Phoenix_dactylifera	((Pseudophoenix_vinifera	Roystonea_regia)	((((Prestoea_acuminata	((Hydriastele_microspadix	((Leopoldinia_pulchra	Nypa_fruticans)	Serenoa_repens))	Chamaedorea_seifrizii))	(Attalea_speciosa	((Elaeis_guineensis	Elaeis_oleifera)	Bactris_major)))	((((Kentiopsis_piersoniorum	((Dictyosperma_album	(Burretiokentia_grandiflora	Veitchia_spiralis))	Heterospathe_cagayanensis))	Calamus_caryotoides)	(Manicaria_saccifera	Pelagodoxa_henryana))	((Oenocarpus_minor	Oenocarpus_bataua)	Geonoma_undata)))	(Iriartea_deltoidea	((Orania_palindan	(Podococcus_barteri	Sclerosperma_profizianum))	((Reinhardtia_paiewonskiana	Reinhardtia_latisecta)	Reinhardtia_simplex))))))	Kingia_australis);
((Iriartea_deltoidea	((Pseudophoenix_vinifera	(Podococcus_barteri	(Sclerosperma_profizianum	Orania_palindan)))	((((Leopoldinia_pulchra	Nypa_fruticans)	(Calamus_caryotoides	Chamaedorea_seifrizii))	(Prestoea_acuminata	(Serenoa_repens	Hydriastele_microspadix)))	(Phoenix_dactylifera	(((Reinhardtia_simplex	(Reinhardtia_paiewonskiana	Reinhardtia_latisecta))	(Bactris_major	(Attalea_speciosa	(Elaeis_guineensis	Elaeis_oleifera))))	(((Kentiopsis_piersoniorum	((Heterospathe_cagayanensis	Veitchia_spiralis)	(Burretiokentia_grandiflora	Dictyosperma_album)))	(((Oenocarpus_minor	Oenocarpus_bataua)	Geonoma_undata)	(Pelagodoxa_henryana	Manicaria_saccifera)))	Roystonea_regia))))))	Kingia_australis);
((Manicaria_saccifera	(((Kentiopsis_piersoniorum	(Veitchia_spiralis	((Heterospathe_cagayanensis	Burretiokentia_grandiflora)	Dictyosperma_album)))	(((Roystonea_regia	(((Reinhardtia_simplex	(Reinhardtia_paiewonskiana	Reinhardtia_latisecta))	(Bactris_major	(Attalea_speciosa	(Elaeis_guineensis	Elaeis_oleifera))))	((Podococcus_barteri	Sclerosperma_profizianum)	Orania_palindan)))	((Calamus_caryotoides	(((Hydriastele_microspadix	Serenoa_repens)	(Leopoldinia_pulchra	Nypa_fruticans))	Chamaedorea_seifrizii))	((Pseudophoenix_vinifera	Iriartea_deltoidea)	Phoenix_dactylifera)))	((Prestoea_acuminata	(Oenocarpus_minor	Oenocarpus_bataua))	Geonoma_undata)))	Pelagodoxa_henryana))	Kingia_australis);
((Manicaria_saccifera	((((Heterospathe_cagayanensis	Burretiokentia_grandiflora)	Dictyosperma_album)	(Leopoldinia_pulchra	(Kentiopsis_piersoniorum	Veitchia_spiralis)))	(((Prestoea_acuminata	Geonoma_undata)	((Roystonea_regia	(Pelagodoxa_henryana	((Sclerosperma_profizianum	Orania_palindan)	((Reinhardtia_simplex	(Reinhardtia_paiewonskiana	Reinhardtia_latisecta))	(Bactris_major	(Attalea_speciosa	(Elaeis_guineensis	Elaeis_oleifera)))))))	((Podococcus_barteri	((Calamus_caryotoides	Nypa_fruticans)	((Hydriastele_microspadix	Serenoa_repens)	Chamaedorea_seifrizii)))	(Pseudophoenix_vinifera	(Iriartea_deltoidea	Phoenix_dactylifera)))))	(Oenocarpus_minor	Oenocarpus_bataua))))	Kingia_australis);
((Elaeis_guineensis	(Elaeis_oleifera	((Bactris_major	Attalea_speciosa)	((((((Nypa_fruticans	((Prestoea_acuminata	(Hydriastele_microspadix	Serenoa_repens))	Chamaedorea_seifrizii))	Roystonea_regia)	(Pelagodoxa_henryana	Phoenix_dactylifera))	(Iriartea_deltoidea	(Sclerosperma_profizianum	((Calamus_caryotoides	(Podococcus_barteri	Pseudophoenix_vinifera))	Orania_palindan))))	((Manicaria_saccifera	((Oenocarpus_minor	Oenocarpus_bataua)	Geonoma_undata))	((Veitchia_spiralis	((Heterospathe_cagayanensis	Burretiokentia_grandiflora)	Dictyosperma_album))	Kentiopsis_piersoniorum)))	(Reinhardtia_simplex	(Reinhardtia_paiewonskiana	(Reinhardtia_latisecta	Leopoldinia_pulchra)))))))	Kingia_australis);
((Calamus_caryotoides	(Chamaedorea_seifrizii	((((Phoenix_dactylifera	Iriartea_deltoidea)	((((Podococcus_barteri	Sclerosperma_profizianum)	Orania_palindan)	Pseudophoenix_vinifera)	(((((Oenocarpus_minor	Oenocarpus_bataua)	Geonoma_undata)	(((Dictyosperma_album	(Veitchia_spiralis	(Burretiokentia_grandiflora	Heterospathe_cagayanensis)))	Kentiopsis_piersoniorum)	Manicaria_saccifera))	(Roystonea_regia	Pelagodoxa_henryana))	((Reinhardtia_simplex	(Reinhardtia_latisecta	(Leopoldinia_pulchra	Reinhardtia_paiewonskiana)))	(Attalea_speciosa	((Elaeis_guineensis	Elaeis_oleifera)	Bactris_major))))))	Nypa_fruticans)	(Prestoea_acuminata	(Hydriastele_microspadix	Serenoa_repens)))))	Kingia_australis);
((Manicaria_saccifera	((((Oenocarpus_minor	Oenocarpus_bataua)	Geonoma_undata)	(((((Reinhardtia_simplex	(Reinhardtia_latisecta	(Leopoldinia_pulchra	Reinhardtia_paiewonskiana)))	(Attalea_speciosa	((Elaeis_guineensis	(Podococcus_barteri	Elaeis_oleifera))	Bactris_major)))	(Sclerosperma_profizianum	Orania_palindan))	((((Nypa_fruticans	Chamaedorea_seifrizii)	((Prestoea_acuminata	(Hydriastele_microspadix	Serenoa_repens))	Calamus_caryotoides))	Roystonea_regia)	(Pseudophoenix_vinifera	(Phoenix_dactylifera	Iriartea_deltoidea))))	((Dictyosperma_album	(Veitchia_spiralis	(Burretiokentia_grandiflora	Heterospathe_cagayanensis)))	Kentiopsis_piersoniorum)))	Pelagodoxa_henryana))	Kingia_australis);
(((Phoenix_dactylifera	Iriartea_deltoidea)	((((Podococcus_barteri	Sclerosperma_profizianum)	Orania_palindan)	(((Hydriastele_microspadix	(Nypa_fruticans	(Serenoa_repens	Chamaedorea_seifrizii)))	Roystonea_regia)	(((Pelagodoxa_henryana	(((Kentiopsis_piersoniorum	Heterospathe_cagayanensis)	(Burretiokentia_grandiflora	Dictyosperma_album))	Veitchia_spiralis))	((Manicaria_saccifera	Prestoea_acuminata)	((Oenocarpus_minor	Oenocarpus_bataua)	Geonoma_undata)))	((Reinhardtia_simplex	((Leopoldinia_pulchra	Reinhardtia_paiewonskiana)	Reinhardtia_latisecta))	(Attalea_speciosa	((Elaeis_guineensis	Elaeis_oleifera)	Bactris_major))))))	(Calamus_caryotoides	Pseudophoenix_vinifera)))	Kingia_australis);
((Manicaria_saccifera	(((Prestoea_acuminata	(Oenocarpus_minor	Oenocarpus_bataua))	Geonoma_undata)	((((Phoenix_dactylifera	Iriartea_deltoidea)	(((Calamus_caryotoides	Roystonea_regia)	Pseudophoenix_vinifera)	((Serenoa_repens	Hydriastele_microspadix)	((Leopoldinia_pulchra	Nypa_fruticans)	Chamaedorea_seifrizii))))	((Sclerosperma_profizianum	Orania_palindan)	((Reinhardtia_simplex	(Reinhardtia_paiewonskiana	Reinhardtia_latisecta))	(Attalea_speciosa	((Elaeis_guineensis	Elaeis_oleifera)	(Podococcus_barteri	Bactris_major))))))	(Pelagodoxa_henryana	(((Heterospathe_cagayanensis	Veitchia_spiralis)	(Burretiokentia_grandiflora	Dictyosperma_album))	Kentiopsis_piersoniorum)))))	Kingia_australis);
((Calamus_caryotoides	((Phoenix_dactylifera	Iriartea_deltoidea)	((((Podococcus_barteri	Sclerosperma_profizianum)	Orania_palindan)	((Roystonea_regia	(Reinhardtia_simplex	(Reinhardtia_paiewonskiana	Reinhardtia_latisecta)))	((((Kentiopsis_piersoniorum	(Heterospathe_cagayanensis	Veitchia_spiralis))	((Prestoea_acuminata	Dictyosperma_album)	Burretiokentia_grandiflora))	((Pelagodoxa_henryana	Manicaria_saccifera)	((Oenocarpus_minor	Oenocarpus_bataua)	Geonoma_undata)))	(Bactris_major	(Attalea_speciosa	(Elaeis_guineensis	Elaeis_oleifera))))))	((((Serenoa_repens	(Leopoldinia_pulchra	Hydriastele_microspadix))	Chamaedorea_seifrizii)	Nypa_fruticans)	Pseudophoenix_vinifera))))	Kingia_australis);
((Calamus_caryotoides	(Phoenix_dactylifera	(((Iriartea_deltoidea	(((Hydriastele_microspadix	(Serenoa_repens	Leopoldinia_pulchra))	Chamaedorea_seifrizii)	Nypa_fruticans))	(Podococcus_barteri	Pseudophoenix_vinifera))	((((((Burretiokentia_grandiflora	Heterospathe_cagayanensis)	Dictyosperma_album)	(Veitchia_spiralis	Kentiopsis_piersoniorum))	((Prestoea_acuminata	(Manicaria_saccifera	((Oenocarpus_minor	Oenocarpus_bataua)	Geonoma_undata)))	Pelagodoxa_henryana))	((Sclerosperma_profizianum	Orania_palindan)	((Reinhardtia_simplex	(Reinhardtia_paiewonskiana	Reinhardtia_latisecta))	(Attalea_speciosa	((Elaeis_guineensis	Elaeis_oleifera)	Bactris_major)))))	Roystonea_regia))))	Kingia_australis);
((Phoenix_dactylifera	(Iriartea_deltoidea	((((Roystonea_regia	((Orania_palindan	Sclerosperma_profizianum)	((Reinhardtia_simplex	(Reinhardtia_paiewonskiana	(Reinhardtia_latisecta	Leopoldinia_pulchra)))	(Attalea_speciosa	(Bactris_major	(Elaeis_oleifera	Elaeis_guineensis))))))	((((Burretiokentia_grandiflora	Heterospathe_cagayanensis)	((Prestoea_acuminata	(Serenoa_repens	Hydriastele_microspadix))	Dictyosperma_album))	(Veitchia_spiralis	Kentiopsis_piersoniorum))	((Geonoma_undata	(Oenocarpus_minor	Oenocarpus_bataua))	(Pelagodoxa_henryana	Manicaria_saccifera))))	((Chamaedorea_seifrizii	(Calamus_caryotoides	Nypa_fruticans))	Podococcus_barteri))	Pseudophoenix_vinifera)))	Kingia_australis);
(((((Prestoea_acuminata	(Serenoa_repens	Hydriastele_microspadix))	(Oenocarpus_minor	Oenocarpus_bataua))	((Manicaria_saccifera	((Pelagodoxa_henryana	(Roystonea_regia	(((Chamaedorea_seifrizii	((Orania_palindan	Pseudophoenix_vinifera)	Sclerosperma_profizianum))	(Nypa_fruticans	(Phoenix_dactylifera	Iriartea_deltoidea)))	((Reinhardtia_simplex	(Reinhardtia_latisecta	(Leopoldinia_pulchra	Reinhardtia_paiewonskiana)))	((Elaeis_oleifera	Elaeis_guineensis)	(Attalea_speciosa	Bactris_major))))))	((((Burretiokentia_grandiflora	Heterospathe_cagayanensis)	Dictyosperma_album)	(Podococcus_barteri	Veitchia_spiralis))	Kentiopsis_piersoniorum)))	Geonoma_undata))	Calamus_caryotoides)	Kingia_australis);
((Phoenix_dactylifera	((((Sclerosperma_profizianum	Podococcus_barteri)	(Orania_palindan	(Calamus_caryotoides	Pseudophoenix_vinifera)))	(((Reinhardtia_simplex	((Reinhardtia_latisecta	Leopoldinia_pulchra)	Reinhardtia_paiewonskiana))	((Bactris_major	((Elaeis_oleifera	Elaeis_guineensis)	Attalea_speciosa))	Nypa_fruticans))	(((((Veitchia_spiralis	(Burretiokentia_grandiflora	Heterospathe_cagayanensis))	Dictyosperma_album)	Kentiopsis_piersoniorum)	((Geonoma_undata	((Prestoea_acuminata	Oenocarpus_minor)	Oenocarpus_bataua))	(((Serenoa_repens	Hydriastele_microspadix)	Pelagodoxa_henryana)	Manicaria_saccifera)))	Roystonea_regia)))	(Chamaedorea_seifrizii	Iriartea_deltoidea)))	Kingia_australis);
((Iriartea_deltoidea	(((Nypa_fruticans	Chamaedorea_seifrizii)	(Roystonea_regia	(((Sclerosperma_profizianum	Orania_palindan)	((Attalea_speciosa	(Reinhardtia_simplex	(Reinhardtia_latisecta	Reinhardtia_paiewonskiana)))	(Bactris_major	(Elaeis_oleifera	Elaeis_guineensis))))	((Geonoma_undata	(Oenocarpus_minor	Oenocarpus_bataua))	((Pelagodoxa_henryana	Manicaria_saccifera)	((Calamus_caryotoides	(Podococcus_barteri	Pseudophoenix_vinifera))	(((Kentiopsis_piersoniorum	(Burretiokentia_grandiflora	Heterospathe_cagayanensis))	(Prestoea_acuminata	((Leopoldinia_pulchra	(Serenoa_repens	Hydriastele_microspadix))	Dictyosperma_album)))	Veitchia_spiralis)))))))	Phoenix_dactylifera))	Kingia_australis);
((Bactris_major	((((((Podococcus_barteri	Sclerosperma_profizianum)	Orania_palindan)	((Reinhardtia_simplex	(Reinhardtia_latisecta	Reinhardtia_paiewonskiana))	(Calamus_caryotoides	Roystonea_regia)))	(((Pseudophoenix_vinifera	(Phoenix_dactylifera	Iriartea_deltoidea))	(Nypa_fruticans	Chamaedorea_seifrizii))	((((Veitchia_spiralis	(Burretiokentia_grandiflora	Heterospathe_cagayanensis))	((Prestoea_acuminata	(Serenoa_repens	Hydriastele_microspadix))	Leopoldinia_pulchra))	(Kentiopsis_piersoniorum	Dictyosperma_album))	((Geonoma_undata	(Oenocarpus_minor	Oenocarpus_bataua))	(Pelagodoxa_henryana	Manicaria_saccifera)))))	Attalea_speciosa)	(Elaeis_oleifera	Elaeis_guineensis)))	Kingia_australis);
((Elaeis_guineensis	(((Bactris_major	(((((Podococcus_barteri	Sclerosperma_profizianum)	Orania_palindan)	(((Calamus_caryotoides	Reinhardtia_simplex)	((Leopoldinia_pulchra	Reinhardtia_paiewonskiana)	Reinhardtia_latisecta))	Roystonea_regia))	((Phoenix_dactylifera	(Iriartea_deltoidea	Pseudophoenix_vinifera))	((Kentiopsis_piersoniorum	(Veitchia_spiralis	((Burretiokentia_grandiflora	Dictyosperma_album)	Heterospathe_cagayanensis)))	(Pelagodoxa_henryana	(Manicaria_saccifera	(Geonoma_undata	(Prestoea_acuminata	(Oenocarpus_minor	Oenocarpus_bataua))))))))	(Nypa_fruticans	((Serenoa_repens	Hydriastele_microspadix)	Chamaedorea_seifrizii))))	Attalea_speciosa)	Elaeis_oleifera))	Kingia_australis);
((Elaeis_guineensis	(((Bactris_major	((Reinhardtia_simplex	(Reinhardtia_paiewonskiana	Reinhardtia_latisecta))	(((((Dictyosperma_album	((Serenoa_repens	Hydriastele_microspadix)	Prestoea_acuminata))	(Kentiopsis_piersoniorum	((Podococcus_barteri	Veitchia_spiralis)	(Heterospathe_cagayanensis	Burretiokentia_grandiflora))))	((Geonoma_undata	(Oenocarpus_minor	Oenocarpus_bataua))	(Pelagodoxa_henryana	Manicaria_saccifera)))	(Leopoldinia_pulchra	((((Calamus_caryotoides	Chamaedorea_seifrizii)	Nypa_fruticans)	(Sclerosperma_profizianum	Orania_palindan))	(Pseudophoenix_vinifera	(Phoenix_dactylifera	Iriartea_deltoidea)))))	Roystonea_regia)))	Attalea_speciosa)	Elaeis_oleifera))	Kingia_australis);
((((Geonoma_undata	((Leopoldinia_pulchra	((Serenoa_repens	Hydriastele_microspadix)	Prestoea_acuminata))	(Oenocarpus_minor	Oenocarpus_bataua)))	Manicaria_saccifera)	(Pelagodoxa_henryana	(((((Iriartea_deltoidea	Phoenix_dactylifera)	(Chamaedorea_seifrizii	Nypa_fruticans))	(Calamus_caryotoides	Roystonea_regia))	((Podococcus_barteri	(Pseudophoenix_vinifera	(Sclerosperma_profizianum	Orania_palindan)))	(((Attalea_speciosa	(Elaeis_oleifera	Elaeis_guineensis))	Bactris_major)	(Reinhardtia_simplex	(Reinhardtia_paiewonskiana	Reinhardtia_latisecta)))))	((Dictyosperma_album	(Veitchia_spiralis	(Heterospathe_cagayanensis	Burretiokentia_grandiflora)))	Kentiopsis_piersoniorum))))	Kingia_australis);
((Manicaria_saccifera	(Pelagodoxa_henryana	(((((((Reinhardtia_simplex	(Reinhardtia_paiewonskiana	Reinhardtia_latisecta))	((Podococcus_barteri	Sclerosperma_profizianum)	Orania_palindan))	(Calamus_caryotoides	Roystonea_regia))	((Chamaedorea_seifrizii	Nypa_fruticans)	(Attalea_speciosa	((Elaeis_oleifera	Elaeis_guineensis)	Bactris_major))))	(Pseudophoenix_vinifera	(Iriartea_deltoidea	Phoenix_dactylifera)))	((Burretiokentia_grandiflora	Dictyosperma_album)	(Veitchia_spiralis	(Heterospathe_cagayanensis	Kentiopsis_piersoniorum))))	(Geonoma_undata	((((Serenoa_repens	Hydriastele_microspadix)	Leopoldinia_pulchra)	Prestoea_acuminata)	(Oenocarpus_minor	Oenocarpus_bataua))))))	Kingia_australis);
((Manicaria_saccifera	((Hydriastele_microspadix	Pelagodoxa_henryana)	(((((Sclerosperma_profizianum	Orania_palindan)	((Bactris_major	(Attalea_speciosa	(Elaeis_oleifera	Elaeis_guineensis)))	(Reinhardtia_simplex	((Leopoldinia_pulchra	Reinhardtia_latisecta)	Reinhardtia_paiewonskiana))))	((Calamus_caryotoides	Roystonea_regia)	((Podococcus_barteri	((Serenoa_repens	Nypa_fruticans)	Chamaedorea_seifrizii))	(Pseudophoenix_vinifera	(Iriartea_deltoidea	Phoenix_dactylifera)))))	((Veitchia_spiralis	(Dictyosperma_album	(Heterospathe_cagayanensis	Burretiokentia_grandiflora)))	Kentiopsis_piersoniorum))	(Geonoma_undata	(Prestoea_acuminata	(Oenocarpus_minor	Oenocarpus_bataua))))))	Kingia_australis);
((Phoenix_dactylifera	((((Orania_palindan	Sclerosperma_profizianum)	((Roystonea_regia	((Manicaria_saccifera	((Prestoea_acuminata	Geonoma_undata)	(Oenocarpus_bataua	Oenocarpus_minor)))	((((Hydriastele_microspadix	Leopoldinia_pulchra)	Serenoa_repens)	Pelagodoxa_henryana)	(Kentiopsis_piersoniorum	(Veitchia_spiralis	((Burretiokentia_grandiflora	Heterospathe_cagayanensis)	Dictyosperma_album))))))	(Podococcus_barteri	((Reinhardtia_simplex	(Reinhardtia_latisecta	Reinhardtia_paiewonskiana))	((Elaeis_oleifera	Elaeis_guineensis)	(Bactris_major	Attalea_speciosa))))))	((Iriartea_deltoidea	(Chamaedorea_seifrizii	Nypa_fruticans))	Pseudophoenix_vinifera))	Calamus_caryotoides))	Kingia_australis);
((Calamus_caryotoides	((((((Orania_palindan	Sclerosperma_profizianum)	(Podococcus_barteri	Pseudophoenix_vinifera))	((Roystonea_regia	((Manicaria_saccifera	(Geonoma_undata	((((Hydriastele_microspadix	Leopoldinia_pulchra)	Serenoa_repens)	Prestoea_acuminata)	(Oenocarpus_minor	Oenocarpus_bataua))))	(Pelagodoxa_henryana	(Kentiopsis_piersoniorum	(Veitchia_spiralis	((Burretiokentia_grandiflora	Heterospathe_cagayanensis)	Dictyosperma_album))))))	((Reinhardtia_simplex	(Reinhardtia_latisecta	Reinhardtia_paiewonskiana))	(Bactris_major	(Attalea_speciosa	(Elaeis_oleifera	Elaeis_guineensis))))))	Phoenix_dactylifera)	Iriartea_deltoidea)	(Nypa_fruticans	Chamaedorea_seifrizii)))	Kingia_australis);
(((((((Calamus_caryotoides	Roystonea_regia)	(((Kentiopsis_piersoniorum	((Veitchia_spiralis	(Burretiokentia_grandiflora	Heterospathe_cagayanensis))	((((Hydriastele_microspadix	Leopoldinia_pulchra)	Serenoa_repens)	Prestoea_acuminata)	Dictyosperma_album)))	((Pelagodoxa_henryana	Manicaria_saccifera)	(Geonoma_undata	(Oenocarpus_minor	Oenocarpus_bataua))))	((Orania_palindan	Sclerosperma_profizianum)	((Reinhardtia_simplex	(Reinhardtia_latisecta	Reinhardtia_paiewonskiana))	(Attalea_speciosa	((Elaeis_oleifera	Elaeis_guineensis)	Bactris_major))))))	(Pseudophoenix_vinifera	(Phoenix_dactylifera	Iriartea_deltoidea)))	Podococcus_barteri)	Nypa_fruticans)	Chamaedorea_seifrizii)	Kingia_australis);
((Nypa_fruticans	(Chamaedorea_seifrizii	((Roystonea_regia	(((Geonoma_undata	(Oenocarpus_minor	Oenocarpus_bataua))	((Kentiopsis_piersoniorum	((Veitchia_spiralis	((Hydriastele_microspadix	Serenoa_repens)	Prestoea_acuminata))	((Burretiokentia_grandiflora	Heterospathe_cagayanensis)	(Leopoldinia_pulchra	Dictyosperma_album))))	Manicaria_saccifera))	(Pelagodoxa_henryana	(((Reinhardtia_simplex	(Reinhardtia_latisecta	Reinhardtia_paiewonskiana))	(Attalea_speciosa	((Elaeis_oleifera	Elaeis_guineensis)	Bactris_major)))	(Orania_palindan	(Podococcus_barteri	Sclerosperma_profizianum))))))	((Calamus_caryotoides	Pseudophoenix_vinifera)	(Phoenix_dactylifera	Iriartea_deltoidea)))))	Kingia_australis);
((Phoenix_dactylifera	(Iriartea_deltoidea	((((Orania_palindan	(Podococcus_barteri	Sclerosperma_profizianum))	(Pelagodoxa_henryana	((((Kentiopsis_piersoniorum	Heterospathe_cagayanensis)	((Burretiokentia_grandiflora	(Calamus_caryotoides	Dictyosperma_album))	Veitchia_spiralis))	(Manicaria_saccifera	((Geonoma_undata	(Prestoea_acuminata	(Oenocarpus_minor	Oenocarpus_bataua)))	((Leopoldinia_pulchra	Hydriastele_microspadix)	Serenoa_repens))))	((Reinhardtia_simplex	(Reinhardtia_latisecta	Reinhardtia_paiewonskiana))	(Attalea_speciosa	((Elaeis_oleifera	Elaeis_guineensis)	Bactris_major))))))	(Roystonea_regia	(Chamaedorea_seifrizii	Nypa_fruticans)))	Pseudophoenix_vinifera)))	Kingia_australis);
((Elaeis_guineensis	((Bactris_major	(((((((Chamaedorea_seifrizii	Nypa_fruticans)	((Calamus_caryotoides	Phoenix_dactylifera)	Pseudophoenix_vinifera))	Iriartea_deltoidea)	(Orania_palindan	(Podococcus_barteri	Sclerosperma_profizianum)))	(Roystonea_regia	(((Kentiopsis_piersoniorum	(((Burretiokentia_grandiflora	Heterospathe_cagayanensis)	Dictyosperma_album)	Veitchia_spiralis))	(Prestoea_acuminata	(Hydriastele_microspadix	Serenoa_repens)))	((Pelagodoxa_henryana	Manicaria_saccifera)	(Geonoma_undata	(Oenocarpus_minor	Oenocarpus_bataua))))))	(Reinhardtia_simplex	(Reinhardtia_latisecta	(Reinhardtia_paiewonskiana	Leopoldinia_pulchra))))	Attalea_speciosa))	Elaeis_oleifera))	Kingia_australis);
((Manicaria_saccifera	(((Geonoma_undata	(Oenocarpus_minor	(Prestoea_acuminata	Oenocarpus_bataua)))	(((((Reinhardtia_simplex	(Reinhardtia_latisecta	Reinhardtia_paiewonskiana))	(Attalea_speciosa	((Elaeis_oleifera	Elaeis_guineensis)	Bactris_major)))	Roystonea_regia)	(((Phoenix_dactylifera	Iriartea_deltoidea)	((Podococcus_barteri	((Hydriastele_microspadix	Nypa_fruticans)	Chamaedorea_seifrizii))	(Calamus_caryotoides	Pseudophoenix_vinifera)))	(Orania_palindan	Sclerosperma_profizianum)))	(Kentiopsis_piersoniorum	(((Burretiokentia_grandiflora	Heterospathe_cagayanensis)	(Leopoldinia_pulchra	Dictyosperma_album))	Veitchia_spiralis))))	(Serenoa_repens	Pelagodoxa_henryana)))	Kingia_australis);
((Phoenix_dactylifera	((((Calamus_caryotoides	((Hydriastele_microspadix	Nypa_fruticans)	Chamaedorea_seifrizii))	((Orania_palindan	(Podococcus_barteri	Sclerosperma_profizianum))	((Roystonea_regia	(Leopoldinia_pulchra	((Reinhardtia_simplex	(Reinhardtia_latisecta	Reinhardtia_paiewonskiana))	(Attalea_speciosa	((Elaeis_oleifera	Elaeis_guineensis)	Bactris_major)))))	((((Burretiokentia_grandiflora	Heterospathe_cagayanensis)	Dictyosperma_album)	(Veitchia_spiralis	Kentiopsis_piersoniorum))	(((Serenoa_repens	Pelagodoxa_henryana)	Manicaria_saccifera)	(Geonoma_undata	((Oenocarpus_minor	Oenocarpus_bataua)	Prestoea_acuminata)))))))	Pseudophoenix_vinifera)	Iriartea_deltoidea))	Kingia_australis);
((Elaeis_guineensis	(((Serenoa_repens	Bactris_major)	(((((Roystonea_regia	((Pseudophoenix_vinifera	(Iriartea_deltoidea	Phoenix_dactylifera))	(Calamus_caryotoides	((Chamaedorea_seifrizii	Hydriastele_microspadix)	Nypa_fruticans))))	((Dictyosperma_album	((Veitchia_spiralis	Kentiopsis_piersoniorum)	(Burretiokentia_grandiflora	Heterospathe_cagayanensis)))	((Pelagodoxa_henryana	Manicaria_saccifera)	(Geonoma_undata	(Oenocarpus_minor	(Oenocarpus_bataua	Prestoea_acuminata))))))	(Orania_palindan	(Podococcus_barteri	Sclerosperma_profizianum)))	(Reinhardtia_simplex	((Leopoldinia_pulchra	Reinhardtia_latisecta)	Reinhardtia_paiewonskiana)))	Attalea_speciosa))	Elaeis_oleifera))	Kingia_australis);
((Phoenix_dactylifera	(((((Pseudophoenix_vinifera	(Podococcus_barteri	((Chamaedorea_seifrizii	(Serenoa_repens	Hydriastele_microspadix))	Nypa_fruticans)))	(Orania_palindan	Sclerosperma_profizianum))	(Roystonea_regia	(((Pelagodoxa_henryana	(Dictyosperma_album	(Kentiopsis_piersoniorum	((Burretiokentia_grandiflora	Heterospathe_cagayanensis)	Veitchia_spiralis))))	(Manicaria_saccifera	(Geonoma_undata	(Prestoea_acuminata	(Oenocarpus_minor	Oenocarpus_bataua)))))	((Bactris_major	(Attalea_speciosa	(Elaeis_oleifera	Elaeis_guineensis)))	((Reinhardtia_simplex	(Reinhardtia_latisecta	Reinhardtia_paiewonskiana))	Leopoldinia_pulchra)))))	Iriartea_deltoidea)	Calamus_caryotoides))	Kingia_australis);
(((Iriartea_deltoidea	((Calamus_caryotoides	(((Serenoa_repens	Hydriastele_microspadix)	Chamaedorea_seifrizii)	Nypa_fruticans))	((((Manicaria_saccifera	((Prestoea_acuminata	Dictyosperma_album)	(Kentiopsis_piersoniorum	(Veitchia_spiralis	(Heterospathe_cagayanensis	Burretiokentia_grandiflora)))))	(Geonoma_undata	(Oenocarpus_minor	Oenocarpus_bataua)))	Pelagodoxa_henryana)	(Roystonea_regia	(((Pseudophoenix_vinifera	Orania_palindan)	Sclerosperma_profizianum)	((Bactris_major	(Attalea_speciosa	((Podococcus_barteri	Elaeis_oleifera)	Elaeis_guineensis)))	((Reinhardtia_paiewonskiana	(Reinhardtia_latisecta	Leopoldinia_pulchra))	Reinhardtia_simplex)))))))	Phoenix_dactylifera)	Kingia_australis);
((Chamaedorea_seifrizii	((Nypa_fruticans	(((Orania_palindan	(((Pseudophoenix_vinifera	(Phoenix_dactylifera	Iriartea_deltoidea))	((Roystonea_regia	(((Manicaria_saccifera	(Kentiopsis_piersoniorum	((Burretiokentia_grandiflora	Dictyosperma_album)	(Veitchia_spiralis	Heterospathe_cagayanensis))))	(Geonoma_undata	(Prestoea_acuminata	(Oenocarpus_minor	Oenocarpus_bataua))))	Pelagodoxa_henryana))	(((Bactris_major	Attalea_speciosa)	(Elaeis_oleifera	Elaeis_guineensis))	((Reinhardtia_latisecta	(Leopoldinia_pulchra	Reinhardtia_paiewonskiana))	Reinhardtia_simplex))))	Sclerosperma_profizianum))	Podococcus_barteri)	Calamus_caryotoides))	(Serenoa_repens	Hydriastele_microspadix)))	Kingia_australis);
(((Phoenix_dactylifera	((((Roystonea_regia	(((Pelagodoxa_henryana	Manicaria_saccifera)	(Prestoea_acuminata	(Kentiopsis_piersoniorum	(Dictyosperma_album	(Veitchia_spiralis	(Burretiokentia_grandiflora	Heterospathe_cagayanensis))))))	(Geonoma_undata	(Oenocarpus_minor	Oenocarpus_bataua))))	((Attalea_speciosa	((Elaeis_oleifera	Elaeis_guineensis)	Bactris_major))	((Reinhardtia_latisecta	(Leopoldinia_pulchra	Reinhardtia_paiewonskiana))	Reinhardtia_simplex)))	(Pseudophoenix_vinifera	((Podococcus_barteri	Sclerosperma_profizianum)	Orania_palindan)))	((Nypa_fruticans	((Serenoa_repens	Hydriastele_microspadix)	Chamaedorea_seifrizii))	Iriartea_deltoidea)))	Calamus_caryotoides)	Kingia_australis);
((Chamaedorea_seifrizii	(Serenoa_repens	(Nypa_fruticans	((((Pelagodoxa_henryana	(((Kentiopsis_piersoniorum	(((Hydriastele_microspadix	Prestoea_acuminata)	Leopoldinia_pulchra)	(Veitchia_spiralis	((Burretiokentia_grandiflora	Heterospathe_cagayanensis)	Dictyosperma_album))))	Manicaria_saccifera)	(Geonoma_undata	(Oenocarpus_minor	Oenocarpus_bataua))))	(Roystonea_regia	(((Bactris_major	(Attalea_speciosa	(Elaeis_oleifera	Elaeis_guineensis)))	((Reinhardtia_latisecta	Reinhardtia_paiewonskiana)	Reinhardtia_simplex))	(Sclerosperma_profizianum	Orania_palindan))))	((Calamus_caryotoides	Pseudophoenix_vinifera)	(Phoenix_dactylifera	Iriartea_deltoidea)))	Podococcus_barteri))))	Kingia_australis);
((((((((Pelagodoxa_henryana	(((Serenoa_repens	Hydriastele_microspadix)	(Podococcus_barteri	Dictyosperma_album))	((Kentiopsis_piersoniorum	Veitchia_spiralis)	(Burretiokentia_grandiflora	Heterospathe_cagayanensis))))	(((((Leopoldinia_pulchra	Nypa_fruticans)	Chamaedorea_seifrizii)	(Iriartea_deltoidea	(Pseudophoenix_vinifera	Phoenix_dactylifera)))	(((Bactris_major	(Attalea_speciosa	(Elaeis_oleifera	Elaeis_guineensis)))	((Reinhardtia_latisecta	Reinhardtia_paiewonskiana)	Reinhardtia_simplex))	(Sclerosperma_profizianum	Orania_palindan)))	Roystonea_regia))	Manicaria_saccifera)	Geonoma_undata)	Prestoea_acuminata)	(Oenocarpus_minor	Oenocarpus_bataua))	Calamus_caryotoides)	Kingia_australis);
(((Pseudophoenix_vinifera	(((Nypa_fruticans	Chamaedorea_seifrizii)	((Iriartea_deltoidea	Phoenix_dactylifera)	((((Attalea_speciosa	((Elaeis_oleifera	Elaeis_guineensis)	Bactris_major))	(((Leopoldinia_pulchra	Reinhardtia_latisecta)	Reinhardtia_paiewonskiana)	Reinhardtia_simplex))	(((Geonoma_undata	(Oenocarpus_minor	Oenocarpus_bataua))	Manicaria_saccifera)	(Pelagodoxa_henryana	(((Veitchia_spiralis	((Heterospathe_cagayanensis	Dictyosperma_album)	Burretiokentia_grandiflora))	Kentiopsis_piersoniorum)	(Prestoea_acuminata	(Serenoa_repens	Hydriastele_microspadix))))))	((Podococcus_barteri	Sclerosperma_profizianum)	Orania_palindan))))	Roystonea_regia))	Calamus_caryotoides)	Kingia_australis);
(((Bactris_major	(((((Reinhardtia_latisecta	Reinhardtia_paiewonskiana)	Reinhardtia_simplex)	((Roystonea_regia	(((Geonoma_undata	(Oenocarpus_minor	Oenocarpus_bataua))	Manicaria_saccifera)	(Pelagodoxa_henryana	((Kentiopsis_piersoniorum	(Heterospathe_cagayanensis	Veitchia_spiralis))	(((Dictyosperma_album	(Prestoea_acuminata	(Serenoa_repens	Hydriastele_microspadix)))	Burretiokentia_grandiflora)	Leopoldinia_pulchra)))))	(((Podococcus_barteri	Sclerosperma_profizianum)	Orania_palindan)	((Nypa_fruticans	Chamaedorea_seifrizii)	(Pseudophoenix_vinifera	(Iriartea_deltoidea	Phoenix_dactylifera))))))	Attalea_speciosa)	(Elaeis_oleifera	Elaeis_guineensis)))	Calamus_caryotoides)	Kingia_australis);
((Elaeis_guineensis	((Attalea_speciosa	(Bactris_major	(((Reinhardtia_latisecta	Reinhardtia_paiewonskiana)	Reinhardtia_simplex)	(((Calamus_caryotoides	Roystonea_regia)	(((Geonoma_undata	(Prestoea_acuminata	(Oenocarpus_minor	Oenocarpus_bataua)))	(Pelagodoxa_henryana	Manicaria_saccifera))	(Kentiopsis_piersoniorum	((Burretiokentia_grandiflora	Dictyosperma_album)	(Heterospathe_cagayanensis	Veitchia_spiralis)))))	(((Pseudophoenix_vinifera	((Podococcus_barteri	Sclerosperma_profizianum)	Orania_palindan))	((((Serenoa_repens	Leopoldinia_pulchra)	Hydriastele_microspadix)	(Nypa_fruticans	Chamaedorea_seifrizii))	Iriartea_deltoidea))	Phoenix_dactylifera)))))	Elaeis_oleifera))	Kingia_australis);
((Phoenix_dactylifera	(Iriartea_deltoidea	(((((((Elaeis_oleifera	Elaeis_guineensis)	Attalea_speciosa)	Bactris_major)	(((Leopoldinia_pulchra	Reinhardtia_paiewonskiana)	Reinhardtia_latisecta)	Reinhardtia_simplex))	(Roystonea_regia	(((Geonoma_undata	(Oenocarpus_minor	Oenocarpus_bataua))	(Pelagodoxa_henryana	Manicaria_saccifera))	(((Calamus_caryotoides	((Prestoea_acuminata	(Serenoa_repens	Hydriastele_microspadix))	Dictyosperma_album))	(Veitchia_spiralis	(Heterospathe_cagayanensis	Kentiopsis_piersoniorum)))	Burretiokentia_grandiflora))))	((Podococcus_barteri	Pseudophoenix_vinifera)	(Sclerosperma_profizianum	Orania_palindan)))	(Nypa_fruticans	Chamaedorea_seifrizii))))	Kingia_australis);
((Bactris_major	((((Reinhardtia_paiewonskiana	Reinhardtia_latisecta)	Reinhardtia_simplex)	((Roystonea_regia	(((Geonoma_undata	(Oenocarpus_minor	Oenocarpus_bataua))	(Pelagodoxa_henryana	Manicaria_saccifera))	((((Burretiokentia_grandiflora	Heterospathe_cagayanensis)	Dictyosperma_album)	(Podococcus_barteri	Veitchia_spiralis))	(Prestoea_acuminata	Kentiopsis_piersoniorum))))	((Sclerosperma_profizianum	Orania_palindan)	((Calamus_caryotoides	Pseudophoenix_vinifera)	((Iriartea_deltoidea	(((Serenoa_repens	Hydriastele_microspadix)	Nypa_fruticans)	Chamaedorea_seifrizii))	Phoenix_dactylifera)))))	(((Leopoldinia_pulchra	Elaeis_oleifera)	Elaeis_guineensis)	Attalea_speciosa)))	Kingia_australis);
((Phoenix_dactylifera	(((((Roystonea_regia	(((Kentiopsis_piersoniorum	((Veitchia_spiralis	Heterospathe_cagayanensis)	(Burretiokentia_grandiflora	(((Prestoea_acuminata	(Serenoa_repens	Hydriastele_microspadix))	Calamus_caryotoides)	Dictyosperma_album))))	(Pelagodoxa_henryana	Manicaria_saccifera))	(Geonoma_undata	(Oenocarpus_minor	Oenocarpus_bataua))))	((Orania_palindan	(Podococcus_barteri	Sclerosperma_profizianum))	((Bactris_major	((Elaeis_oleifera	Elaeis_guineensis)	Attalea_speciosa))	((Reinhardtia_paiewonskiana	(Leopoldinia_pulchra	Reinhardtia_latisecta))	Reinhardtia_simplex))))	(Chamaedorea_seifrizii	Nypa_fruticans))	Pseudophoenix_vinifera)	Iriartea_deltoidea))	Kingia_australis);
((Phoenix_dactylifera	(((((Roystonea_regia	(((Kentiopsis_piersoniorum	(((Veitchia_spiralis	Heterospathe_cagayanensis)	(Burretiokentia_grandiflora	Dictyosperma_album))	(Prestoea_acuminata	(Serenoa_repens	Hydriastele_microspadix))))	(Pelagodoxa_henryana	(Manicaria_saccifera	(Geonoma_undata	(Oenocarpus_minor	Oenocarpus_bataua)))))	((Bactris_major	((Elaeis_oleifera	Elaeis_guineensis)	Attalea_speciosa))	((Reinhardtia_paiewonskiana	(Leopoldinia_pulchra	Reinhardtia_latisecta))	Reinhardtia_simplex))))	(Sclerosperma_profizianum	Orania_palindan))	(Podococcus_barteri	(Chamaedorea_seifrizii	Nypa_fruticans)))	(Calamus_caryotoides	Pseudophoenix_vinifera))	Iriartea_deltoidea))	Kingia_australis);
((Phoenix_dactylifera	((((Podococcus_barteri	(Chamaedorea_seifrizii	Nypa_fruticans))	((Sclerosperma_profizianum	(Orania_palindan	((Bactris_major	((Elaeis_oleifera	Elaeis_guineensis)	Attalea_speciosa))	((Reinhardtia_paiewonskiana	(Leopoldinia_pulchra	Reinhardtia_latisecta))	(Calamus_caryotoides	Reinhardtia_simplex)))))	(((Prestoea_acuminata	(Serenoa_repens	Hydriastele_microspadix))	(Kentiopsis_piersoniorum	(Veitchia_spiralis	((Burretiokentia_grandiflora	Heterospathe_cagayanensis)	Dictyosperma_album))))	(Roystonea_regia	((Pelagodoxa_henryana	Manicaria_saccifera)	(Geonoma_undata	(Oenocarpus_minor	Oenocarpus_bataua)))))))	Pseudophoenix_vinifera)	Iriartea_deltoidea))	Kingia_australis);
((Chamaedorea_seifrizii	(Nypa_fruticans	((Iriartea_deltoidea	Phoenix_dactylifera)	((((((Attalea_speciosa	(Bactris_major	(Elaeis_oleifera	Elaeis_guineensis)))	((Reinhardtia_paiewonskiana	Reinhardtia_latisecta)	(Calamus_caryotoides	(Reinhardtia_simplex	Leopoldinia_pulchra))))	((Podococcus_barteri	Sclerosperma_profizianum)	Orania_palindan))	(((Prestoea_acuminata	(Serenoa_repens	Hydriastele_microspadix))	((((Kentiopsis_piersoniorum	Heterospathe_cagayanensis)	Burretiokentia_grandiflora)	Dictyosperma_album)	Veitchia_spiralis))	((Pelagodoxa_henryana	Manicaria_saccifera)	(Geonoma_undata	(Oenocarpus_minor	Oenocarpus_bataua)))))	Roystonea_regia)	Pseudophoenix_vinifera))))	Kingia_australis);
((Phoenix_dactylifera	(((((Podococcus_barteri	(Chamaedorea_seifrizii	Nypa_fruticans))	Calamus_caryotoides)	((((((Bactris_major	((Elaeis_oleifera	Elaeis_guineensis)	Attalea_speciosa))	(((Reinhardtia_paiewonskiana	Leopoldinia_pulchra)	Reinhardtia_latisecta)	Reinhardtia_simplex))	Orania_palindan)	(Sclerosperma_profizianum	Pelagodoxa_henryana))	((Geonoma_undata	(Oenocarpus_minor	Oenocarpus_bataua))	((((Prestoea_acuminata	(Serenoa_repens	Hydriastele_microspadix))	Kentiopsis_piersoniorum)	(Veitchia_spiralis	((Heterospathe_cagayanensis	Burretiokentia_grandiflora)	Dictyosperma_album)))	Manicaria_saccifera)))	Roystonea_regia))	Pseudophoenix_vinifera)	Iriartea_deltoidea))	Kingia_australis);
((Chamaedorea_seifrizii	((Nypa_fruticans	((((Sclerosperma_profizianum	Podococcus_barteri)	((Attalea_speciosa	(Orania_palindan	Bactris_major))	((Elaeis_oleifera	Elaeis_guineensis)	((Reinhardtia_paiewonskiana	Reinhardtia_latisecta)	Reinhardtia_simplex))))	(Roystonea_regia	(Leopoldinia_pulchra	((Pelagodoxa_henryana	Serenoa_repens)	((Geonoma_undata	((Prestoea_acuminata	Hydriastele_microspadix)	(Oenocarpus_minor	Oenocarpus_bataua)))	(Manicaria_saccifera	(Kentiopsis_piersoniorum	(Heterospathe_cagayanensis	((Burretiokentia_grandiflora	Dictyosperma_album)	Veitchia_spiralis)))))))))	(Pseudophoenix_vinifera	(Iriartea_deltoidea	Phoenix_dactylifera))))	Calamus_caryotoides))	Kingia_australis);
((Elaeis_guineensis	(((((((Leopoldinia_pulchra	Reinhardtia_paiewonskiana)	Reinhardtia_latisecta)	Reinhardtia_simplex)	(((Orania_palindan	(Sclerosperma_profizianum	Podococcus_barteri))	(((((Dictyosperma_album	((Burretiokentia_grandiflora	Heterospathe_cagayanensis)	Veitchia_spiralis))	Kentiopsis_piersoniorum)	Pelagodoxa_henryana)	(((Oenocarpus_minor	Oenocarpus_bataua)	Geonoma_undata)	Manicaria_saccifera))	(((Calamus_caryotoides	Pseudophoenix_vinifera)	((Nypa_fruticans	((Prestoea_acuminata	(Serenoa_repens	Hydriastele_microspadix))	Chamaedorea_seifrizii))	Iriartea_deltoidea))	Phoenix_dactylifera)))	Roystonea_regia))	Bactris_major)	Attalea_speciosa)	Elaeis_oleifera))	Kingia_australis);
((((((((((Calamus_caryotoides	(Reinhardtia_paiewonskiana	(Leopoldinia_pulchra	Reinhardtia_latisecta)))	Reinhardtia_simplex)	Roystonea_regia)	(Orania_palindan	(Sclerosperma_profizianum	Podococcus_barteri)))	((((Veitchia_spiralis	(Dictyosperma_album	(Burretiokentia_grandiflora	Heterospathe_cagayanensis)))	(Prestoea_acuminata	Kentiopsis_piersoniorum))	(((Oenocarpus_minor	Oenocarpus_bataua)	Geonoma_undata)	(Pelagodoxa_henryana	Manicaria_saccifera)))	((Pseudophoenix_vinifera	(((Nypa_fruticans	(Serenoa_repens	Hydriastele_microspadix))	Chamaedorea_seifrizii)	Iriartea_deltoidea))	Phoenix_dactylifera)))	Bactris_major)	Attalea_speciosa)	Elaeis_guineensis)	Elaeis_oleifera)	Kingia_australis);
((Elaeis_guineensis	(Elaeis_oleifera	(Bactris_major	(((((Reinhardtia_paiewonskiana	Reinhardtia_latisecta)	Leopoldinia_pulchra)	Reinhardtia_simplex)	((Roystonea_regia	(((((Prestoea_acuminata	Veitchia_spiralis)	((Serenoa_repens	Dictyosperma_album)	(Burretiokentia_grandiflora	Heterospathe_cagayanensis)))	Kentiopsis_piersoniorum)	(((Oenocarpus_minor	Oenocarpus_bataua)	Geonoma_undata)	(Pelagodoxa_henryana	Manicaria_saccifera)))	((Pseudophoenix_vinifera	(Iriartea_deltoidea	(Calamus_caryotoides	Phoenix_dactylifera)))	((Nypa_fruticans	Hydriastele_microspadix)	Chamaedorea_seifrizii))))	(Orania_palindan	(Sclerosperma_profizianum	Podococcus_barteri))))	Attalea_speciosa))))	Kingia_australis);
((Elaeis_guineensis	((Leopoldinia_pulchra	Elaeis_oleifera)	(((((Reinhardtia_paiewonskiana	Reinhardtia_latisecta)	Reinhardtia_simplex)	(Manicaria_saccifera	(((((Prestoea_acuminata	Pseudophoenix_vinifera)	(Orania_palindan	(Sclerosperma_profizianum	Podococcus_barteri)))	(Phoenix_dactylifera	((Iriartea_deltoidea	((Nypa_fruticans	(Serenoa_repens	Hydriastele_microspadix))	Chamaedorea_seifrizii))	(Calamus_caryotoides	Roystonea_regia))))	(Pelagodoxa_henryana	(((Dictyosperma_album	(Heterospathe_cagayanensis	Burretiokentia_grandiflora))	Veitchia_spiralis)	Kentiopsis_piersoniorum)))	((Oenocarpus_minor	Oenocarpus_bataua)	Geonoma_undata))))	Bactris_major)	Attalea_speciosa)))	Kingia_australis);
((Phoenix_dactylifera	(((Pseudophoenix_vinifera	(Orania_palindan	(Podococcus_barteri	Sclerosperma_profizianum)))	(((Reinhardtia_simplex	(Reinhardtia_paiewonskiana	Reinhardtia_latisecta))	(Bactris_major	((Elaeis_oleifera	Elaeis_guineensis)	Attalea_speciosa)))	((Leopoldinia_pulchra	(((Serenoa_repens	Hydriastele_microspadix)	(Nypa_fruticans	Chamaedorea_seifrizii))	(Roystonea_regia	Calamus_caryotoides)))	((Manicaria_saccifera	(Geonoma_undata	(Oenocarpus_bataua	Oenocarpus_minor)))	(Pelagodoxa_henryana	(Prestoea_acuminata	((Veitchia_spiralis	(Dictyosperma_album	Burretiokentia_grandiflora))	(Heterospathe_cagayanensis	Kentiopsis_piersoniorum))))))))	Iriartea_deltoidea))	Kingia_australis);
(((Bactris_major	((Elaeis_oleifera	Elaeis_guineensis)	(((((Roystonea_regia	(((Serenoa_repens	Hydriastele_microspadix)	(Manicaria_saccifera	(Geonoma_undata	(Leopoldinia_pulchra	(Prestoea_acuminata	(Oenocarpus_bataua	Oenocarpus_minor))))))	(Pelagodoxa_henryana	(((Veitchia_spiralis	Kentiopsis_piersoniorum)	(Burretiokentia_grandiflora	Heterospathe_cagayanensis))	Dictyosperma_album))))	(Phoenix_dactylifera	(Pseudophoenix_vinifera	((Nypa_fruticans	Chamaedorea_seifrizii)	Iriartea_deltoidea))))	(Orania_palindan	(Podococcus_barteri	Sclerosperma_profizianum)))	(Reinhardtia_simplex	(Reinhardtia_paiewonskiana	Reinhardtia_latisecta)))	Attalea_speciosa)))	Calamus_caryotoides)	Kingia_australis);
(((Bactris_major	((Elaeis_oleifera	Elaeis_guineensis)	(((((((Phoenix_dactylifera	Iriartea_deltoidea)	((Serenoa_repens	Hydriastele_microspadix)	(Nypa_fruticans	Chamaedorea_seifrizii)))	(Pseudophoenix_vinifera	Roystonea_regia))	((Manicaria_saccifera	(Geonoma_undata	(Prestoea_acuminata	(Oenocarpus_bataua	Oenocarpus_minor))))	((((Burretiokentia_grandiflora	Heterospathe_cagayanensis)	Veitchia_spiralis)	Kentiopsis_piersoniorum)	Dictyosperma_album)))	(Orania_palindan	(Pelagodoxa_henryana	(Podococcus_barteri	Sclerosperma_profizianum))))	(Reinhardtia_simplex	((Reinhardtia_paiewonskiana	Leopoldinia_pulchra)	Reinhardtia_latisecta)))	Attalea_speciosa)))	Calamus_caryotoides)	Kingia_australis);
((Phoenix_dactylifera	(Iriartea_deltoidea	((((((Pelagodoxa_henryana	Manicaria_saccifera)	(Geonoma_undata	(Oenocarpus_bataua	Oenocarpus_minor)))	((((Serenoa_repens	Hydriastele_microspadix)	Prestoea_acuminata)	(Veitchia_spiralis	(Dictyosperma_album	(Burretiokentia_grandiflora	Heterospathe_cagayanensis))))	Kentiopsis_piersoniorum))	(Roystonea_regia	((Orania_palindan	(Podococcus_barteri	Sclerosperma_profizianum))	((Reinhardtia_simplex	(Reinhardtia_paiewonskiana	(Leopoldinia_pulchra	Reinhardtia_latisecta)))	((Elaeis_oleifera	Elaeis_guineensis)	(Bactris_major	Attalea_speciosa))))))	(Calamus_caryotoides	Pseudophoenix_vinifera))	(Nypa_fruticans	Chamaedorea_seifrizii))))	Kingia_australis);
((Elaeis_guineensis	(((((((((Podococcus_barteri	(Nypa_fruticans	Chamaedorea_seifrizii))	(Calamus_caryotoides	Roystonea_regia))	(Pseudophoenix_vinifera	(Phoenix_dactylifera	Iriartea_deltoidea)))	((Manicaria_saccifera	(Geonoma_undata	(((Serenoa_repens	(Leopoldinia_pulchra	Hydriastele_microspadix))	Prestoea_acuminata)	(Oenocarpus_bataua	Oenocarpus_minor))))	(Pelagodoxa_henryana	((Veitchia_spiralis	(Dictyosperma_album	Burretiokentia_grandiflora))	(Heterospathe_cagayanensis	Kentiopsis_piersoniorum)))))	(Orania_palindan	Sclerosperma_profizianum))	(Reinhardtia_simplex	(Reinhardtia_paiewonskiana	Reinhardtia_latisecta)))	Bactris_major)	Attalea_speciosa)	Elaeis_oleifera))	Kingia_australis);
((Orania_palindan	((Podococcus_barteri	Sclerosperma_profizianum)	(((Reinhardtia_simplex	(Reinhardtia_paiewonskiana	Reinhardtia_latisecta))	(Attalea_speciosa	((Elaeis_oleifera	Elaeis_guineensis)	Bactris_major)))	((((Phoenix_dactylifera	(Pseudophoenix_vinifera	((Leopoldinia_pulchra	Nypa_fruticans)	(((Serenoa_repens	Hydriastele_microspadix)	Prestoea_acuminata)	(Calamus_caryotoides	Chamaedorea_seifrizii)))))	Iriartea_deltoidea)	((Geonoma_undata	(Oenocarpus_bataua	Oenocarpus_minor))	((Pelagodoxa_henryana	(((Dictyosperma_album	(Heterospathe_cagayanensis	Burretiokentia_grandiflora))	Veitchia_spiralis)	Kentiopsis_piersoniorum))	Manicaria_saccifera)))	Roystonea_regia))))	Kingia_australis);
((Elaeis_guineensis	((Bactris_major	((((((Sclerosperma_profizianum	((Roystonea_regia	(((Geonoma_undata	(Oenocarpus_bataua	Oenocarpus_minor))	(Manicaria_saccifera	Pelagodoxa_henryana))	((Dictyosperma_album	((Heterospathe_cagayanensis	Burretiokentia_grandiflora)	Veitchia_spiralis))	Kentiopsis_piersoniorum)))	((Phoenix_dactylifera	Iriartea_deltoidea)	((Podococcus_barteri	Pseudophoenix_vinifera)	(((Prestoea_acuminata	Calamus_caryotoides)	(Serenoa_repens	Hydriastele_microspadix))	Chamaedorea_seifrizii)))))	Leopoldinia_pulchra)	Orania_palindan)	Nypa_fruticans)	(Reinhardtia_simplex	(Reinhardtia_paiewonskiana	Reinhardtia_latisecta)))	Attalea_speciosa))	Elaeis_oleifera))	Kingia_australis);
((Pelagodoxa_henryana	(Orania_palindan	(((((Podococcus_barteri	((Nypa_fruticans	Chamaedorea_seifrizii)	(Serenoa_repens	Hydriastele_microspadix)))	(Calamus_caryotoides	Roystonea_regia))	(((((Geonoma_undata	(Prestoea_acuminata	(Oenocarpus_bataua	Oenocarpus_minor)))	Manicaria_saccifera)	((Burretiokentia_grandiflora	(Veitchia_spiralis	(Kentiopsis_piersoniorum	Heterospathe_cagayanensis)))	Dictyosperma_album))	Leopoldinia_pulchra)	(Pseudophoenix_vinifera	(Phoenix_dactylifera	Iriartea_deltoidea))))	((Reinhardtia_simplex	(Reinhardtia_paiewonskiana	Reinhardtia_latisecta))	(Attalea_speciosa	((Elaeis_oleifera	Elaeis_guineensis)	Bactris_major))))	Sclerosperma_profizianum)))	Kingia_australis);
((((Bactris_major	((((Sclerosperma_profizianum	Orania_palindan)	(((((Podococcus_barteri	((Nypa_fruticans	(Serenoa_repens	Hydriastele_microspadix))	Chamaedorea_seifrizii))	(Pseudophoenix_vinifera	(Calamus_caryotoides	Roystonea_regia)))	(Phoenix_dactylifera	Iriartea_deltoidea))	(((((Kentiopsis_piersoniorum	Heterospathe_cagayanensis)	(Dictyosperma_album	Burretiokentia_grandiflora))	Veitchia_spiralis)	Pelagodoxa_henryana)	((Geonoma_undata	(Prestoea_acuminata	(Oenocarpus_bataua	Oenocarpus_minor)))	Manicaria_saccifera)))	Leopoldinia_pulchra))	(Reinhardtia_simplex	(Reinhardtia_paiewonskiana	Reinhardtia_latisecta)))	Attalea_speciosa))	Elaeis_oleifera)	Elaeis_guineensis)	Kingia_australis);
((((((((Sclerosperma_profizianum	Orania_palindan)	((((Podococcus_barteri	(Nypa_fruticans	((Serenoa_repens	Hydriastele_microspadix)	(Chamaedorea_seifrizii	Calamus_caryotoides))))	Roystonea_regia)	(Pseudophoenix_vinifera	(Phoenix_dactylifera	Iriartea_deltoidea)))	(((Kentiopsis_piersoniorum	(Burretiokentia_grandiflora	Heterospathe_cagayanensis))	(Dictyosperma_album	Veitchia_spiralis))	((Geonoma_undata	(Prestoea_acuminata	(Oenocarpus_bataua	Oenocarpus_minor)))	(Pelagodoxa_henryana	Manicaria_saccifera)))))	(Reinhardtia_simplex	(Reinhardtia_paiewonskiana	(Leopoldinia_pulchra	Reinhardtia_latisecta))))	Bactris_major)	Attalea_speciosa)	Elaeis_oleifera)	Elaeis_guineensis)	Kingia_australis);
((Phoenix_dactylifera	(Iriartea_deltoidea	((Podococcus_barteri	((Chamaedorea_seifrizii	Nypa_fruticans)	(Prestoea_acuminata	(Serenoa_repens	Hydriastele_microspadix))))	(((Sclerosperma_profizianum	Orania_palindan)	(Roystonea_regia	(((Reinhardtia_simplex	(Reinhardtia_paiewonskiana	(Leopoldinia_pulchra	Reinhardtia_latisecta)))	(Attalea_speciosa	((Elaeis_guineensis	Elaeis_oleifera)	Bactris_major)))	((Pelagodoxa_henryana	(Kentiopsis_piersoniorum	((Heterospathe_cagayanensis	Veitchia_spiralis)	(Dictyosperma_album	Burretiokentia_grandiflora))))	((Geonoma_undata	(Oenocarpus_minor	Oenocarpus_bataua))	Manicaria_saccifera)))))	(Pseudophoenix_vinifera	Calamus_caryotoides)))))	Kingia_australis);
((Phoenix_dactylifera	(((Calamus_caryotoides	((Nypa_fruticans	(Serenoa_repens	Hydriastele_microspadix))	Chamaedorea_seifrizii))	Pseudophoenix_vinifera)	(Iriartea_deltoidea	(((Podococcus_barteri	Sclerosperma_profizianum)	Orania_palindan)	(((Attalea_speciosa	((Elaeis_guineensis	Elaeis_oleifera)	Bactris_major))	((Kentiopsis_piersoniorum	(Veitchia_spiralis	(Dictyosperma_album	(Burretiokentia_grandiflora	Heterospathe_cagayanensis))))	((Geonoma_undata	(Oenocarpus_minor	(Oenocarpus_bataua	Prestoea_acuminata)))	(Manicaria_saccifera	Pelagodoxa_henryana))))	(Roystonea_regia	(Reinhardtia_simplex	(Reinhardtia_paiewonskiana	(Leopoldinia_pulchra	Reinhardtia_latisecta)))))))))	Kingia_australis);
((((Pseudophoenix_vinifera	((Phoenix_dactylifera	Iriartea_deltoidea)	(((Podococcus_barteri	Sclerosperma_profizianum)	Orania_palindan)	(((Attalea_speciosa	((Elaeis_guineensis	Elaeis_oleifera)	Bactris_major))	(Reinhardtia_simplex	(Reinhardtia_paiewonskiana	(Leopoldinia_pulchra	Reinhardtia_latisecta))))	((((Geonoma_undata	(Prestoea_acuminata	(Oenocarpus_minor	Oenocarpus_bataua)))	Manicaria_saccifera)	(Pelagodoxa_henryana	((Dictyosperma_album	Burretiokentia_grandiflora)	(Veitchia_spiralis	(Heterospathe_cagayanensis	Kentiopsis_piersoniorum)))))	Roystonea_regia)))))	((Nypa_fruticans	(Serenoa_repens	Hydriastele_microspadix))	Chamaedorea_seifrizii))	Calamus_caryotoides)	Kingia_australis);
(((Bactris_major	((((Reinhardtia_simplex	(Reinhardtia_paiewonskiana	(Leopoldinia_pulchra	Reinhardtia_latisecta)))	((((((Geonoma_undata	(Prestoea_acuminata	(Oenocarpus_minor	Oenocarpus_bataua)))	Manicaria_saccifera)	(Pelagodoxa_henryana	(Kentiopsis_piersoniorum	(Veitchia_spiralis	(Dictyosperma_album	(Burretiokentia_grandiflora	Heterospathe_cagayanensis))))))	((Podococcus_barteri	((Nypa_fruticans	(Serenoa_repens	Hydriastele_microspadix))	Chamaedorea_seifrizii))	(Phoenix_dactylifera	(Pseudophoenix_vinifera	Iriartea_deltoidea))))	Roystonea_regia)	(Sclerosperma_profizianum	Orania_palindan)))	Attalea_speciosa)	(Elaeis_guineensis	Elaeis_oleifera)))	Calamus_caryotoides)	Kingia_australis);
((Phoenix_dactylifera	(((Iriartea_deltoidea	(Pseudophoenix_vinifera	((Podococcus_barteri	Sclerosperma_profizianum)	Orania_palindan)))	(((Attalea_speciosa	(Elaeis_guineensis	Elaeis_oleifera))	(Bactris_major	(Reinhardtia_simplex	((Reinhardtia_latisecta	Leopoldinia_pulchra)	Reinhardtia_paiewonskiana))))	((((Geonoma_undata	(Oenocarpus_minor	Oenocarpus_bataua))	(Pelagodoxa_henryana	Manicaria_saccifera))	(((Heterospathe_cagayanensis	Kentiopsis_piersoniorum)	(Veitchia_spiralis	Burretiokentia_grandiflora))	(Prestoea_acuminata	Dictyosperma_album)))	(Calamus_caryotoides	Roystonea_regia))))	((Nypa_fruticans	(Serenoa_repens	Hydriastele_microspadix))	Chamaedorea_seifrizii)))	Kingia_australis);
(((Phoenix_dactylifera	(Iriartea_deltoidea	(Pseudophoenix_vinifera	(((Nypa_fruticans	Chamaedorea_seifrizii)	((Podococcus_barteri	Sclerosperma_profizianum)	Orania_palindan))	(((Reinhardtia_simplex	((Reinhardtia_latisecta	Leopoldinia_pulchra)	Reinhardtia_paiewonskiana))	((Attalea_speciosa	(Elaeis_guineensis	Elaeis_oleifera))	Bactris_major))	((((Kentiopsis_piersoniorum	(Veitchia_spiralis	(Heterospathe_cagayanensis	Burretiokentia_grandiflora)))	Dictyosperma_album)	(((Serenoa_repens	Hydriastele_microspadix)	Pelagodoxa_henryana)	(((Prestoea_acuminata	Geonoma_undata)	(Oenocarpus_minor	Oenocarpus_bataua))	Manicaria_saccifera)))	Roystonea_regia))))))	Calamus_caryotoides)	Kingia_australis);
((Manicaria_saccifera	((((((Iriartea_deltoidea	Phoenix_dactylifera)	((Pseudophoenix_vinifera	(Calamus_caryotoides	Roystonea_regia))	(Podococcus_barteri	((Hydriastele_microspadix	Prestoea_acuminata)	(Nypa_fruticans	(Serenoa_repens	Chamaedorea_seifrizii))))))	(Sclerosperma_profizianum	(Orania_palindan	((Reinhardtia_simplex	((Leopoldinia_pulchra	Reinhardtia_paiewonskiana)	Reinhardtia_latisecta))	(Attalea_speciosa	((Elaeis_guineensis	Elaeis_oleifera)	Bactris_major))))))	(Veitchia_spiralis	((Kentiopsis_piersoniorum	Heterospathe_cagayanensis)	(Burretiokentia_grandiflora	Dictyosperma_album))))	Pelagodoxa_henryana)	(Geonoma_undata	(Oenocarpus_bataua	Oenocarpus_minor))))	Kingia_australis);
((Phoenix_dactylifera	((((Pseudophoenix_vinifera	Roystonea_regia)	(((Serenoa_repens	Hydriastele_microspadix)	Prestoea_acuminata)	(Chamaedorea_seifrizii	Nypa_fruticans)))	((Leopoldinia_pulchra	(Sclerosperma_profizianum	(Orania_palindan	(((Reinhardtia_paiewonskiana	Reinhardtia_latisecta)	(Calamus_caryotoides	Reinhardtia_simplex))	(Bactris_major	(Attalea_speciosa	(Elaeis_guineensis	Elaeis_oleifera)))))))	(((Geonoma_undata	(Oenocarpus_bataua	Oenocarpus_minor))	(((Veitchia_spiralis	(Heterospathe_cagayanensis	((Burretiokentia_grandiflora	Dictyosperma_album)	Podococcus_barteri)))	Kentiopsis_piersoniorum)	Manicaria_saccifera))	Pelagodoxa_henryana)))	Iriartea_deltoidea))	Kingia_australis);
((Elaeis_guineensis	(Elaeis_oleifera	((Calamus_caryotoides	Bactris_major)	(((((((Geonoma_undata	(Oenocarpus_bataua	Oenocarpus_minor))	(Manicaria_saccifera	(Pelagodoxa_henryana	(((Burretiokentia_grandiflora	Dictyosperma_album)	(Veitchia_spiralis	Heterospathe_cagayanensis))	Kentiopsis_piersoniorum))))	(Pseudophoenix_vinifera	(Iriartea_deltoidea	Phoenix_dactylifera)))	((((((Nypa_fruticans	(Serenoa_repens	Hydriastele_microspadix))	Chamaedorea_seifrizii)	Prestoea_acuminata)	Podococcus_barteri)	Roystonea_regia)	Sclerosperma_profizianum))	Orania_palindan)	((Reinhardtia_paiewonskiana	(Leopoldinia_pulchra	Reinhardtia_latisecta))	Reinhardtia_simplex))	Attalea_speciosa))))	Kingia_australis);
((Phoenix_dactylifera	(((((((Orania_palindan	(Podococcus_barteri	Sclerosperma_profizianum))	(Leopoldinia_pulchra	(((Reinhardtia_paiewonskiana	Reinhardtia_latisecta)	Reinhardtia_simplex)	(Attalea_speciosa	((Elaeis_guineensis	Elaeis_oleifera)	Bactris_major)))))	Roystonea_regia)	((Geonoma_undata	(Oenocarpus_bataua	Oenocarpus_minor))	(((Veitchia_spiralis	((Burretiokentia_grandiflora	Heterospathe_cagayanensis)	Dictyosperma_album))	Kentiopsis_piersoniorum)	(Manicaria_saccifera	Pelagodoxa_henryana))))	((Nypa_fruticans	(Serenoa_repens	Chamaedorea_seifrizii))	(Hydriastele_microspadix	Prestoea_acuminata)))	(Calamus_caryotoides	Pseudophoenix_vinifera))	Iriartea_deltoidea))	Kingia_australis);
((Elaeis_guineensis	(((Bactris_major	((((((((Kentiopsis_piersoniorum	Veitchia_spiralis)	(Burretiokentia_grandiflora	Heterospathe_cagayanensis))	Dictyosperma_album)	((Manicaria_saccifera	Pelagodoxa_henryana)	((Oenocarpus_bataua	Oenocarpus_minor)	Geonoma_undata)))	(Phoenix_dactylifera	(Iriartea_deltoidea	((Chamaedorea_seifrizii	Nypa_fruticans)	Hydriastele_microspadix))))	((Calamus_caryotoides	Pseudophoenix_vinifera)	Roystonea_regia))	(((Podococcus_barteri	Orania_palindan)	Prestoea_acuminata)	Sclerosperma_profizianum))	((Leopoldinia_pulchra	(Reinhardtia_latisecta	(Serenoa_repens	Reinhardtia_paiewonskiana)))	Reinhardtia_simplex)))	Attalea_speciosa)	Elaeis_oleifera))	Kingia_australis);
((Manicaria_saccifera	(Pelagodoxa_henryana	(((Oenocarpus_bataua	Oenocarpus_minor)	Geonoma_undata)	(((((Pseudophoenix_vinifera	((Calamus_caryotoides	Nypa_fruticans)	((Prestoea_acuminata	(Serenoa_repens	(Leopoldinia_pulchra	Hydriastele_microspadix)))	Chamaedorea_seifrizii)))	Phoenix_dactylifera)	Iriartea_deltoidea)	(Roystonea_regia	((Orania_palindan	(Sclerosperma_profizianum	Podococcus_barteri))	(((Reinhardtia_latisecta	Reinhardtia_paiewonskiana)	Reinhardtia_simplex)	(Attalea_speciosa	((Elaeis_oleifera	Elaeis_guineensis)	Bactris_major))))))	(((Burretiokentia_grandiflora	Heterospathe_cagayanensis)	Dictyosperma_album)	(Veitchia_spiralis	Kentiopsis_piersoniorum))))))	Kingia_australis);
((Iriartea_deltoidea	((Chamaedorea_seifrizii	Nypa_fruticans)	((((Pseudophoenix_vinifera	Orania_palindan)	(Sclerosperma_profizianum	Podococcus_barteri))	(((Calamus_caryotoides	Roystonea_regia)	(((Prestoea_acuminata	Hydriastele_microspadix)	(Kentiopsis_piersoniorum	((Burretiokentia_grandiflora	Dictyosperma_album)	(Veitchia_spiralis	Heterospathe_cagayanensis))))	((Manicaria_saccifera	Pelagodoxa_henryana)	((Oenocarpus_bataua	Oenocarpus_minor)	Geonoma_undata))))	(Leopoldinia_pulchra	(((Reinhardtia_latisecta	(Serenoa_repens	Reinhardtia_paiewonskiana))	Reinhardtia_simplex)	(Attalea_speciosa	((Elaeis_oleifera	Elaeis_guineensis)	Bactris_major))))))	Phoenix_dactylifera)))	Kingia_australis);
((Phoenix_dactylifera	(((Chamaedorea_seifrizii	((Prestoea_acuminata	(Serenoa_repens	Hydriastele_microspadix))	Nypa_fruticans))	((Roystonea_regia	(((Veitchia_spiralis	(Heterospathe_cagayanensis	Kentiopsis_piersoniorum))	(Burretiokentia_grandiflora	Dictyosperma_album))	((Manicaria_saccifera	Pelagodoxa_henryana)	((Oenocarpus_bataua	Oenocarpus_minor)	Geonoma_undata))))	((((Pseudophoenix_vinifera	(Podococcus_barteri	Sclerosperma_profizianum))	Orania_palindan)	(((Reinhardtia_latisecta	Reinhardtia_paiewonskiana)	Reinhardtia_simplex)	(Attalea_speciosa	((Elaeis_oleifera	Elaeis_guineensis)	(Calamus_caryotoides	Bactris_major)))))	Leopoldinia_pulchra)))	Iriartea_deltoidea))	Kingia_australis);
((((Chamaedorea_seifrizii	((Serenoa_repens	Hydriastele_microspadix)	Nypa_fruticans))	(((((((Veitchia_spiralis	Heterospathe_cagayanensis)	(Burretiokentia_grandiflora	Dictyosperma_album))	Kentiopsis_piersoniorum)	((Manicaria_saccifera	((Oenocarpus_bataua	Oenocarpus_minor)	(Prestoea_acuminata	Geonoma_undata)))	Pelagodoxa_henryana))	((((Podococcus_barteri	Sclerosperma_profizianum)	Orania_palindan)	(((Reinhardtia_latisecta	Reinhardtia_paiewonskiana)	Reinhardtia_simplex)	(Attalea_speciosa	(((Elaeis_guineensis	Leopoldinia_pulchra)	Elaeis_oleifera)	Bactris_major))))	Roystonea_regia))	(Pseudophoenix_vinifera	Phoenix_dactylifera))	Iriartea_deltoidea))	Calamus_caryotoides)	Kingia_australis);
((((Nypa_fruticans	Chamaedorea_seifrizii)	((Pseudophoenix_vinifera	(Iriartea_deltoidea	Phoenix_dactylifera))	(Roystonea_regia	(((((Veitchia_spiralis	(Burretiokentia_grandiflora	Heterospathe_cagayanensis))	(((Hydriastele_microspadix	Serenoa_repens)	Leopoldinia_pulchra)	Dictyosperma_album))	Kentiopsis_piersoniorum)	((Manicaria_saccifera	(((Oenocarpus_bataua	Oenocarpus_minor)	Geonoma_undata)	Prestoea_acuminata))	Pelagodoxa_henryana))	((Sclerosperma_profizianum	Orania_palindan)	(((Reinhardtia_latisecta	Reinhardtia_paiewonskiana)	Reinhardtia_simplex)	((Elaeis_guineensis	(Podococcus_barteri	Elaeis_oleifera))	(Bactris_major	Attalea_speciosa))))))))	Calamus_caryotoides)	Kingia_australis);
((Phoenix_dactylifera	((((((Attalea_speciosa	((Elaeis_guineensis	Elaeis_oleifera)	Leopoldinia_pulchra))	(Bactris_major	((Reinhardtia_latisecta	Reinhardtia_paiewonskiana)	Reinhardtia_simplex)))	((Pelagodoxa_henryana	((Oenocarpus_bataua	Oenocarpus_minor)	Geonoma_undata))	((Kentiopsis_piersoniorum	(Veitchia_spiralis	((Burretiokentia_grandiflora	Heterospathe_cagayanensis)	((Calamus_caryotoides	Prestoea_acuminata)	Dictyosperma_album))))	Manicaria_saccifera)))	Roystonea_regia)	(((Podococcus_barteri	Pseudophoenix_vinifera)	(Sclerosperma_profizianum	Orania_palindan))	(((Hydriastele_microspadix	Serenoa_repens)	Chamaedorea_seifrizii)	Nypa_fruticans)))	Iriartea_deltoidea))	Kingia_australis);
((Pelagodoxa_henryana	((((Oenocarpus_bataua	Oenocarpus_minor)	Geonoma_undata)	((Kentiopsis_piersoniorum	(Veitchia_spiralis	((Burretiokentia_grandiflora	Heterospathe_cagayanensis)	((Calamus_caryotoides	Prestoea_acuminata)	Dictyosperma_album))))	Manicaria_saccifera))	((((Roystonea_regia	Pseudophoenix_vinifera)	((Nypa_fruticans	Chamaedorea_seifrizii)	(Hydriastele_microspadix	Serenoa_repens)))	(Iriartea_deltoidea	Phoenix_dactylifera))	(((Podococcus_barteri	Sclerosperma_profizianum)	Orania_palindan)	((Attalea_speciosa	(Bactris_major	(Elaeis_guineensis	Elaeis_oleifera)))	(((Leopoldinia_pulchra	Reinhardtia_paiewonskiana)	Reinhardtia_latisecta)	Reinhardtia_simplex))))))	Kingia_australis);
((Manicaria_saccifera	(((((((Pseudophoenix_vinifera	(((Nypa_fruticans	(Hydriastele_microspadix	Serenoa_repens))	Chamaedorea_seifrizii)	Iriartea_deltoidea))	Phoenix_dactylifera)	(((Podococcus_barteri	Sclerosperma_profizianum)	Orania_palindan)	((Attalea_speciosa	(Bactris_major	(Elaeis_guineensis	Elaeis_oleifera)))	((Reinhardtia_latisecta	(Leopoldinia_pulchra	Reinhardtia_paiewonskiana))	Reinhardtia_simplex))))	Roystonea_regia)	Pelagodoxa_henryana)	(((Calamus_caryotoides	Prestoea_acuminata)	(Oenocarpus_bataua	Oenocarpus_minor))	Geonoma_undata))	(Kentiopsis_piersoniorum	(Veitchia_spiralis	((Burretiokentia_grandiflora	Heterospathe_cagayanensis)	Dictyosperma_album)))))	Kingia_australis);
((Elaeis_guineensis	(Elaeis_oleifera	(Attalea_speciosa	((((Nypa_fruticans	(Reinhardtia_latisecta	(Serenoa_repens	Reinhardtia_paiewonskiana)))	Reinhardtia_simplex)	((Roystonea_regia	(((Pseudophoenix_vinifera	(Iriartea_deltoidea	Phoenix_dactylifera))	((Podococcus_barteri	Calamus_caryotoides)	Chamaedorea_seifrizii))	(((Kentiopsis_piersoniorum	(Dictyosperma_album	(Veitchia_spiralis	(Burretiokentia_grandiflora	Heterospathe_cagayanensis))))	(((Hydriastele_microspadix	Pelagodoxa_henryana)	Manicaria_saccifera)	((Oenocarpus_bataua	Oenocarpus_minor)	Geonoma_undata)))	Leopoldinia_pulchra)))	(Sclerosperma_profizianum	(Prestoea_acuminata	Orania_palindan))))	Bactris_major))))	Kingia_australis);
((Calamus_caryotoides	(Chamaedorea_seifrizii	((((((Geonoma_undata	(Oenocarpus_minor	Oenocarpus_bataua))	(((Orania_palindan	Sclerosperma_profizianum)	((((Elaeis_oleifera	Elaeis_guineensis)	Bactris_major)	Attalea_speciosa)	(Pelagodoxa_henryana	(((Leopoldinia_pulchra	Reinhardtia_paiewonskiana)	Reinhardtia_latisecta)	Reinhardtia_simplex))))	((Veitchia_spiralis	((Heterospathe_cagayanensis	Kentiopsis_piersoniorum)	(Burretiokentia_grandiflora	Dictyosperma_album)))	Manicaria_saccifera)))	Roystonea_regia)	(((Podococcus_barteri	Iriartea_deltoidea)	Pseudophoenix_vinifera)	Phoenix_dactylifera))	Nypa_fruticans)	(Prestoea_acuminata	(Serenoa_repens	Hydriastele_microspadix)))))	Kingia_australis);
((Calamus_caryotoides	(((Orania_palindan	(Sclerosperma_profizianum	Podococcus_barteri))	(((Iriartea_deltoidea	Pseudophoenix_vinifera)	Phoenix_dactylifera)	((Roystonea_regia	(((Veitchia_spiralis	((Burretiokentia_grandiflora	Heterospathe_cagayanensis)	Dictyosperma_album))	Kentiopsis_piersoniorum)	(Pelagodoxa_henryana	(Manicaria_saccifera	(Prestoea_acuminata	(Geonoma_undata	(Oenocarpus_minor	Oenocarpus_bataua)))))))	((((Leopoldinia_pulchra	Reinhardtia_paiewonskiana)	Reinhardtia_latisecta)	Reinhardtia_simplex)	(Bactris_major	(Attalea_speciosa	(Elaeis_oleifera	Elaeis_guineensis)))))))	(((Serenoa_repens	Hydriastele_microspadix)	Chamaedorea_seifrizii)	Nypa_fruticans)))	Kingia_australis);
((Phoenix_dactylifera	((Iriartea_deltoidea	((Podococcus_barteri	Pseudophoenix_vinifera)	(((Roystonea_regia	((((Serenoa_repens	Hydriastele_microspadix)	Prestoea_acuminata)	(Kentiopsis_piersoniorum	((Veitchia_spiralis	((Burretiokentia_grandiflora	Heterospathe_cagayanensis)	Dictyosperma_album))	Leopoldinia_pulchra)))	((Geonoma_undata	(Oenocarpus_minor	Oenocarpus_bataua))	(Pelagodoxa_henryana	Manicaria_saccifera))))	(((Reinhardtia_paiewonskiana	Reinhardtia_latisecta)	Reinhardtia_simplex)	(Attalea_speciosa	((Elaeis_oleifera	Elaeis_guineensis)	Bactris_major))))	(Orania_palindan	Sclerosperma_profizianum))))	((Calamus_caryotoides	Nypa_fruticans)	Chamaedorea_seifrizii)))	Kingia_australis);
((Geonoma_undata	((Oenocarpus_minor	Oenocarpus_bataua)	(((Pelagodoxa_henryana	Manicaria_saccifera)	(((((((Serenoa_repens	Reinhardtia_paiewonskiana)	Reinhardtia_latisecta)	Reinhardtia_simplex)	(Attalea_speciosa	((Elaeis_oleifera	Elaeis_guineensis)	Bactris_major)))	((Iriartea_deltoidea	Phoenix_dactylifera)	(((Podococcus_barteri	((Hydriastele_microspadix	Chamaedorea_seifrizii)	(Nypa_fruticans	Leopoldinia_pulchra)))	(Calamus_caryotoides	Pseudophoenix_vinifera))	(Orania_palindan	Sclerosperma_profizianum))))	Roystonea_regia)	(Kentiopsis_piersoniorum	(Dictyosperma_album	(Veitchia_spiralis	(Burretiokentia_grandiflora	Heterospathe_cagayanensis))))))	Prestoea_acuminata)))	Kingia_australis);
((Geonoma_undata	((Oenocarpus_minor	Oenocarpus_bataua)	(((((Sclerosperma_profizianum	(((Reinhardtia_paiewonskiana	Reinhardtia_latisecta)	Reinhardtia_simplex)	(Bactris_major	(Attalea_speciosa	(Elaeis_oleifera	Elaeis_guineensis)))))	(Roystonea_regia	(((Nypa_fruticans	(Calamus_caryotoides	Chamaedorea_seifrizii))	(Pseudophoenix_vinifera	(Iriartea_deltoidea	Phoenix_dactylifera)))	Orania_palindan)))	(Podococcus_barteri	((Leopoldinia_pulchra	Pelagodoxa_henryana)	(((Kentiopsis_piersoniorum	((Burretiokentia_grandiflora	Heterospathe_cagayanensis)	Veitchia_spiralis))	Dictyosperma_album)	(Hydriastele_microspadix	Serenoa_repens)))))	Prestoea_acuminata)	Manicaria_saccifera)))	Kingia_australis);
((Phoenix_dactylifera	((((Orania_palindan	Pseudophoenix_vinifera)	((Podococcus_barteri	(Nypa_fruticans	Chamaedorea_seifrizii))	Iriartea_deltoidea))	(((((Prestoea_acuminata	(Hydriastele_microspadix	Serenoa_repens))	Roystonea_regia)	(((Pelagodoxa_henryana	Manicaria_saccifera)	(((Burretiokentia_grandiflora	Veitchia_spiralis)	(Kentiopsis_piersoniorum	Heterospathe_cagayanensis))	Dictyosperma_album))	(Geonoma_undata	(Oenocarpus_minor	Oenocarpus_bataua))))	Leopoldinia_pulchra)	(Sclerosperma_profizianum	(((Reinhardtia_paiewonskiana	Reinhardtia_latisecta)	Reinhardtia_simplex)	(Attalea_speciosa	((Elaeis_oleifera	Elaeis_guineensis)	Bactris_major))))))	Calamus_caryotoides))	Kingia_australis);
((Elaeis_guineensis	(((((Leopoldinia_pulchra	((((Calamus_caryotoides	Pseudophoenix_vinifera)	((Podococcus_barteri	Sclerosperma_profizianum)	Orania_palindan))	(Phoenix_dactylifera	(Iriartea_deltoidea	(Nypa_fruticans	Chamaedorea_seifrizii))))	(Roystonea_regia	(Reinhardtia_simplex	(Reinhardtia_paiewonskiana	Reinhardtia_latisecta)))))	((((Veitchia_spiralis	(((Burretiokentia_grandiflora	Heterospathe_cagayanensis)	Dictyosperma_album)	(Prestoea_acuminata	Hydriastele_microspadix)))	Kentiopsis_piersoniorum)	Pelagodoxa_henryana)	((Geonoma_undata	(Oenocarpus_minor	Oenocarpus_bataua))	Manicaria_saccifera)))	(Serenoa_repens	Bactris_major))	Attalea_speciosa)	Elaeis_oleifera))	Kingia_australis);
((Phoenix_dactylifera	((Iriartea_deltoidea	((Roystonea_regia	(Nypa_fruticans	Chamaedorea_seifrizii))	((Podococcus_barteri	Pseudophoenix_vinifera)	Calamus_caryotoides)))	(((Manicaria_saccifera	((Burretiokentia_grandiflora	(Dictyosperma_album	(Prestoea_acuminata	(Serenoa_repens	Hydriastele_microspadix))))	(Heterospathe_cagayanensis	(Veitchia_spiralis	Kentiopsis_piersoniorum))))	((Geonoma_undata	(Oenocarpus_minor	Oenocarpus_bataua))	Pelagodoxa_henryana))	((Attalea_speciosa	((Elaeis_oleifera	Elaeis_guineensis)	Bactris_major))	((Sclerosperma_profizianum	Orania_palindan)	(Reinhardtia_simplex	((Reinhardtia_paiewonskiana	Leopoldinia_pulchra)	Reinhardtia_latisecta)))))))	Kingia_australis);
((Oenocarpus_minor	(Oenocarpus_bataua	(((Pelagodoxa_henryana	Manicaria_saccifera)	(((((Podococcus_barteri	Sclerosperma_profizianum)	Orania_palindan)	(((Reinhardtia_simplex	(Reinhardtia_paiewonskiana	Reinhardtia_latisecta))	(Attalea_speciosa	((Elaeis_oleifera	Elaeis_guineensis)	Bactris_major)))	Leopoldinia_pulchra))	(((((Prestoea_acuminata	(Serenoa_repens	Hydriastele_microspadix))	(Roystonea_regia	(Pseudophoenix_vinifera	Calamus_caryotoides)))	(Nypa_fruticans	Chamaedorea_seifrizii))	Phoenix_dactylifera)	Iriartea_deltoidea))	(((Burretiokentia_grandiflora	Heterospathe_cagayanensis)	(Veitchia_spiralis	Dictyosperma_album))	Kentiopsis_piersoniorum)))	Geonoma_undata)))	Kingia_australis);
((Geonoma_undata	((Oenocarpus_minor	Oenocarpus_bataua)	((Pelagodoxa_henryana	Manicaria_saccifera)	(((((Prestoea_acuminata	(Serenoa_repens	Hydriastele_microspadix))	Dictyosperma_album)	((Burretiokentia_grandiflora	Heterospathe_cagayanensis)	Veitchia_spiralis))	Kentiopsis_piersoniorum)	((((((Chamaedorea_seifrizii	Calamus_caryotoides)	Nypa_fruticans)	Phoenix_dactylifera)	(Iriartea_deltoidea	(Pseudophoenix_vinifera	((Podococcus_barteri	Sclerosperma_profizianum)	Orania_palindan))))	((Reinhardtia_simplex	((Reinhardtia_paiewonskiana	Leopoldinia_pulchra)	Reinhardtia_latisecta))	(((Elaeis_oleifera	Elaeis_guineensis)	Bactris_major)	Attalea_speciosa)))	Roystonea_regia)))))	Kingia_australis);
((Elaeis_guineensis	(Elaeis_oleifera	((((((Podococcus_barteri	Sclerosperma_profizianum)	Orania_palindan)	((Reinhardtia_paiewonskiana	Reinhardtia_latisecta)	Reinhardtia_simplex))	(((Pseudophoenix_vinifera	(Phoenix_dactylifera	Iriartea_deltoidea))	(((Nypa_fruticans	(Serenoa_repens	(Leopoldinia_pulchra	Hydriastele_microspadix)))	Chamaedorea_seifrizii)	(Calamus_caryotoides	Roystonea_regia)))	(((Geonoma_undata	(Prestoea_acuminata	(Oenocarpus_bataua	Oenocarpus_minor)))	Manicaria_saccifera)	(Pelagodoxa_henryana	(Kentiopsis_piersoniorum	(Dictyosperma_album	(Veitchia_spiralis	(Burretiokentia_grandiflora	Heterospathe_cagayanensis))))))))	Attalea_speciosa)	Bactris_major)))	Kingia_australis);
((Manicaria_saccifera	((Pelagodoxa_henryana	(((((Podococcus_barteri	Sclerosperma_profizianum)	Orania_palindan)	(((Reinhardtia_paiewonskiana	(Leopoldinia_pulchra	Reinhardtia_latisecta))	Reinhardtia_simplex)	((Elaeis_guineensis	Elaeis_oleifera)	(Attalea_speciosa	Bactris_major))))	((Phoenix_dactylifera	(Iriartea_deltoidea	Pseudophoenix_vinifera))	(((Chamaedorea_seifrizii	Nypa_fruticans)	(Prestoea_acuminata	(Serenoa_repens	Hydriastele_microspadix)))	(Calamus_caryotoides	Roystonea_regia))))	(Kentiopsis_piersoniorum	(Veitchia_spiralis	((Burretiokentia_grandiflora	Heterospathe_cagayanensis)	Dictyosperma_album)))))	(Geonoma_undata	(Oenocarpus_bataua	Oenocarpus_minor))))	Kingia_australis);
((Elaeis_guineensis	(Elaeis_oleifera	(Attalea_speciosa	(((((Sclerosperma_profizianum	Orania_palindan)	((Phoenix_dactylifera	Iriartea_deltoidea)	((Calamus_caryotoides	Pseudophoenix_vinifera)	(((Nypa_fruticans	(Chamaedorea_seifrizii	Hydriastele_microspadix))	Podococcus_barteri)	Leopoldinia_pulchra))))	(Roystonea_regia	((Reinhardtia_latisecta	(Serenoa_repens	Reinhardtia_paiewonskiana))	Reinhardtia_simplex)))	((Veitchia_spiralis	(((Burretiokentia_grandiflora	Heterospathe_cagayanensis)	(Prestoea_acuminata	Dictyosperma_album))	Kentiopsis_piersoniorum))	((Geonoma_undata	(Oenocarpus_bataua	Oenocarpus_minor))	(Manicaria_saccifera	Pelagodoxa_henryana))))	Bactris_major))))	Kingia_australis);
((Calamus_caryotoides	((((Roystonea_regia	(Pelagodoxa_henryana	((Manicaria_saccifera	(((Heterospathe_cagayanensis	(Burretiokentia_grandiflora	Dictyosperma_album))	Veitchia_spiralis)	Kentiopsis_piersoniorum))	(Geonoma_undata	(Prestoea_acuminata	(Oenocarpus_bataua	Oenocarpus_minor))))))	((Attalea_speciosa	(((Leopoldinia_pulchra	Reinhardtia_latisecta)	Reinhardtia_paiewonskiana)	Reinhardtia_simplex))	(Bactris_major	(Elaeis_guineensis	Elaeis_oleifera))))	((Iriartea_deltoidea	((Nypa_fruticans	(Serenoa_repens	Hydriastele_microspadix))	Chamaedorea_seifrizii))	(Pseudophoenix_vinifera	((Podococcus_barteri	Sclerosperma_profizianum)	Orania_palindan))))	Phoenix_dactylifera))	Kingia_australis);
((Phoenix_dactylifera	((((Podococcus_barteri	(Calamus_caryotoides	((Nypa_fruticans	Hydriastele_microspadix)	Chamaedorea_seifrizii)))	((Sclerosperma_profizianum	Orania_palindan)	((Roystonea_regia	(((((Heterospathe_cagayanensis	Burretiokentia_grandiflora)	Veitchia_spiralis)	Dictyosperma_album)	Kentiopsis_piersoniorum)	((Geonoma_undata	(Prestoea_acuminata	(Oenocarpus_bataua	Oenocarpus_minor)))	(Pelagodoxa_henryana	Manicaria_saccifera))))	((((Leopoldinia_pulchra	Reinhardtia_latisecta)	Reinhardtia_paiewonskiana)	Reinhardtia_simplex)	((Serenoa_repens	Bactris_major)	(Attalea_speciosa	(Elaeis_guineensis	Elaeis_oleifera)))))))	Pseudophoenix_vinifera)	Iriartea_deltoidea))	Kingia_australis);
((Orania_palindan	((((Roystonea_regia	(((Leopoldinia_pulchra	((Hydriastele_microspadix	Prestoea_acuminata)	((Heterospathe_cagayanensis	Burretiokentia_grandiflora)	(Dictyosperma_album	Kentiopsis_piersoniorum))))	(Podococcus_barteri	Veitchia_spiralis))	((Geonoma_undata	(Oenocarpus_bataua	Oenocarpus_minor))	(Pelagodoxa_henryana	Manicaria_saccifera))))	(((Reinhardtia_latisecta	(Serenoa_repens	Reinhardtia_paiewonskiana))	Reinhardtia_simplex)	((Attalea_speciosa	Bactris_major)	(Elaeis_guineensis	Elaeis_oleifera))))	(Pseudophoenix_vinifera	(Iriartea_deltoidea	((Nypa_fruticans	(Calamus_caryotoides	Chamaedorea_seifrizii))	Phoenix_dactylifera))))	Sclerosperma_profizianum))	Kingia_australis);
((Geonoma_undata	((Oenocarpus_bataua	Oenocarpus_minor)	((Pelagodoxa_henryana	Manicaria_saccifera)	(((((Reinhardtia_latisecta	Reinhardtia_paiewonskiana)	Reinhardtia_simplex)	(Attalea_speciosa	(Bactris_major	(Elaeis_guineensis	Elaeis_oleifera))))	((((Iriartea_deltoidea	Phoenix_dactylifera)	(Nypa_fruticans	(((Leopoldinia_pulchra	Hydriastele_microspadix)	(Prestoea_acuminata	Serenoa_repens))	Chamaedorea_seifrizii)))	(Pseudophoenix_vinifera	((Podococcus_barteri	Sclerosperma_profizianum)	Orania_palindan)))	Roystonea_regia))	((Calamus_caryotoides	Dictyosperma_album)	((Heterospathe_cagayanensis	Burretiokentia_grandiflora)	(Kentiopsis_piersoniorum	Veitchia_spiralis)))))))	Kingia_australis);
((Manicaria_saccifera	(((((((((Reinhardtia_latisecta	Reinhardtia_paiewonskiana)	Reinhardtia_simplex)	(((Elaeis_guineensis	Elaeis_oleifera)	(Calamus_caryotoides	Bactris_major))	(Leopoldinia_pulchra	Attalea_speciosa)))	Nypa_fruticans)	(Iriartea_deltoidea	((Podococcus_barteri	Pseudophoenix_vinifera)	(Sclerosperma_profizianum	Orania_palindan))))	((((Serenoa_repens	Hydriastele_microspadix)	Chamaedorea_seifrizii)	Roystonea_regia)	Phoenix_dactylifera))	((Heterospathe_cagayanensis	Kentiopsis_piersoniorum)	(Veitchia_spiralis	(Dictyosperma_album	Burretiokentia_grandiflora))))	((Prestoea_acuminata	Geonoma_undata)	(Oenocarpus_bataua	Oenocarpus_minor)))	Pelagodoxa_henryana))	Kingia_australis);
((Manicaria_saccifera	((((((((Reinhardtia_latisecta	Reinhardtia_paiewonskiana)	Reinhardtia_simplex)	Roystonea_regia)	(Orania_palindan	(Podococcus_barteri	Sclerosperma_profizianum)))	(Bactris_major	(Attalea_speciosa	(Elaeis_guineensis	Elaeis_oleifera))))	((Nypa_fruticans	Chamaedorea_seifrizii)	(Iriartea_deltoidea	(Pseudophoenix_vinifera	Phoenix_dactylifera))))	(Pelagodoxa_henryana	(((Prestoea_acuminata	(Serenoa_repens	(Hydriastele_microspadix	Leopoldinia_pulchra)))	Calamus_caryotoides)	((((Burretiokentia_grandiflora	Heterospathe_cagayanensis)	Dictyosperma_album)	Veitchia_spiralis)	Kentiopsis_piersoniorum))))	(Geonoma_undata	(Oenocarpus_bataua	Oenocarpus_minor))))	Kingia_australis);
((Phoenix_dactylifera	((Pseudophoenix_vinifera	((Nypa_fruticans	((Serenoa_repens	(Hydriastele_microspadix	Leopoldinia_pulchra))	Chamaedorea_seifrizii))	((((Geonoma_undata	(Oenocarpus_bataua	Oenocarpus_minor))	(Manicaria_saccifera	(Pelagodoxa_henryana	(((Burretiokentia_grandiflora	Dictyosperma_album)	(Heterospathe_cagayanensis	Kentiopsis_piersoniorum))	(Veitchia_spiralis	Calamus_caryotoides)))))	((Orania_palindan	(Prestoea_acuminata	(Podococcus_barteri	Sclerosperma_profizianum)))	((Attalea_speciosa	((Elaeis_guineensis	Elaeis_oleifera)	Bactris_major))	((Reinhardtia_latisecta	Reinhardtia_paiewonskiana)	Reinhardtia_simplex))))	Roystonea_regia)))	Iriartea_deltoidea))	Kingia_australis);
((Elaeis_guineensis	(Leopoldinia_pulchra	(Elaeis_oleifera	((Bactris_major	((Reinhardtia_simplex	(Reinhardtia_latisecta	Reinhardtia_paiewonskiana))	(((Roystonea_regia	(((Iriartea_deltoidea	(((Hydriastele_microspadix	Serenoa_repens)	Nypa_fruticans)	Chamaedorea_seifrizii))	Pseudophoenix_vinifera)	Phoenix_dactylifera))	((Manicaria_saccifera	((Prestoea_acuminata	(Oenocarpus_minor	Oenocarpus_bataua))	Geonoma_undata))	(Pelagodoxa_henryana	(((Calamus_caryotoides	Dictyosperma_album)	((Heterospathe_cagayanensis	Burretiokentia_grandiflora)	Veitchia_spiralis))	Kentiopsis_piersoniorum))))	((Podococcus_barteri	Sclerosperma_profizianum)	Orania_palindan))))	Attalea_speciosa))))	Kingia_australis);
((Calamus_caryotoides	(Phoenix_dactylifera	(((((Podococcus_barteri	Sclerosperma_profizianum)	Orania_palindan)	Pseudophoenix_vinifera)	(((Hydriastele_microspadix	Serenoa_repens)	Nypa_fruticans)	Chamaedorea_seifrizii))	((Roystonea_regia	((((Pelagodoxa_henryana	Manicaria_saccifera)	((Oenocarpus_minor	Oenocarpus_bataua)	Geonoma_undata))	(((Heterospathe_cagayanensis	(Kentiopsis_piersoniorum	Veitchia_spiralis))	(Prestoea_acuminata	Dictyosperma_album))	Burretiokentia_grandiflora))	(((Attalea_speciosa	((Elaeis_guineensis	Elaeis_oleifera)	Bactris_major))	(Reinhardtia_simplex	(Reinhardtia_latisecta	Reinhardtia_paiewonskiana)))	Leopoldinia_pulchra)))	Iriartea_deltoidea))))	Kingia_australis);
((Manicaria_saccifera	((((Oenocarpus_bataua	(Prestoea_acuminata	Oenocarpus_minor))	Geonoma_undata)	(((Veitchia_spiralis	(Dictyosperma_album	(Burretiokentia_grandiflora	Heterospathe_cagayanensis)))	Kentiopsis_piersoniorum)	((Pseudophoenix_vinifera	(Phoenix_dactylifera	(Podococcus_barteri	Iriartea_deltoidea)))	(((((Hydriastele_microspadix	Serenoa_repens)	Nypa_fruticans)	Chamaedorea_seifrizii)	Roystonea_regia)	(((Attalea_speciosa	((Elaeis_guineensis	Elaeis_oleifera)	(Calamus_caryotoides	Bactris_major)))	(Reinhardtia_simplex	((Reinhardtia_latisecta	Leopoldinia_pulchra)	Reinhardtia_paiewonskiana)))	(Sclerosperma_profizianum	Orania_palindan))))))	Pelagodoxa_henryana))	Kingia_australis);
((Pelagodoxa_henryana	((((((Podococcus_barteri	Sclerosperma_profizianum)	Orania_palindan)	((((Prestoea_acuminata	(Hydriastele_microspadix	Serenoa_repens))	Nypa_fruticans)	(Calamus_caryotoides	Chamaedorea_seifrizii))	(Pseudophoenix_vinifera	(Iriartea_deltoidea	Phoenix_dactylifera))))	Roystonea_regia)	((Attalea_speciosa	((Elaeis_guineensis	Elaeis_oleifera)	Bactris_major))	(Reinhardtia_simplex	(Reinhardtia_latisecta	(Leopoldinia_pulchra	Reinhardtia_paiewonskiana)))))	((Manicaria_saccifera	((Oenocarpus_bataua	Oenocarpus_minor)	Geonoma_undata))	(((Heterospathe_cagayanensis	Veitchia_spiralis)	(Dictyosperma_album	Burretiokentia_grandiflora))	Kentiopsis_piersoniorum))))	Kingia_australis);
((Manicaria_saccifera	((((((((((Prestoea_acuminata	(Leopoldinia_pulchra	(Hydriastele_microspadix	Serenoa_repens)))	Calamus_caryotoides)	(Nypa_fruticans	Chamaedorea_seifrizii))	(Sclerosperma_profizianum	Orania_palindan))	(Pseudophoenix_vinifera	(Iriartea_deltoidea	Phoenix_dactylifera)))	((Attalea_speciosa	((Elaeis_guineensis	Elaeis_oleifera)	Bactris_major))	(Reinhardtia_simplex	(Reinhardtia_latisecta	Reinhardtia_paiewonskiana))))	Roystonea_regia)	((Oenocarpus_bataua	Oenocarpus_minor)	Geonoma_undata))	((Heterospathe_cagayanensis	((Podococcus_barteri	Veitchia_spiralis)	Kentiopsis_piersoniorum))	(Burretiokentia_grandiflora	Dictyosperma_album)))	Pelagodoxa_henryana))	Kingia_australis);
((Phoenix_dactylifera	((((((Reinhardtia_simplex	(Reinhardtia_latisecta	(Leopoldinia_pulchra	Reinhardtia_paiewonskiana)))	Roystonea_regia)	(((Manicaria_saccifera	((Oenocarpus_bataua	Oenocarpus_minor)	Geonoma_undata))	(((Heterospathe_cagayanensis	(Veitchia_spiralis	(Burretiokentia_grandiflora	((Prestoea_acuminata	Hydriastele_microspadix)	Dictyosperma_album))))	Kentiopsis_piersoniorum)	Pelagodoxa_henryana))	((Serenoa_repens	Bactris_major)	(Attalea_speciosa	(Elaeis_guineensis	Elaeis_oleifera)))))	((Nypa_fruticans	Chamaedorea_seifrizii)	((Podococcus_barteri	Sclerosperma_profizianum)	Orania_palindan)))	(Calamus_caryotoides	Pseudophoenix_vinifera))	Iriartea_deltoidea))	Kingia_australis);
((Elaeis_guineensis	(Elaeis_oleifera	(Bactris_major	(((((Sclerosperma_profizianum	Orania_palindan)	(((Pseudophoenix_vinifera	(Podococcus_barteri	(Chamaedorea_seifrizii	Nypa_fruticans)))	Iriartea_deltoidea)	Phoenix_dactylifera))	(((Pelagodoxa_henryana	Manicaria_saccifera)	((Roystonea_regia	(Oenocarpus_bataua	Oenocarpus_minor))	Geonoma_undata))	((((Calamus_caryotoides	Prestoea_acuminata)	(Serenoa_repens	Hydriastele_microspadix))	Dictyosperma_album)	(Kentiopsis_piersoniorum	((Burretiokentia_grandiflora	Heterospathe_cagayanensis)	Veitchia_spiralis)))))	(Reinhardtia_simplex	((Leopoldinia_pulchra	Reinhardtia_paiewonskiana)	Reinhardtia_latisecta)))	Attalea_speciosa))))	Kingia_australis);
((Manicaria_saccifera	((((Veitchia_spiralis	(Kentiopsis_piersoniorum	(((Dictyosperma_album	(Prestoea_acuminata	(Serenoa_repens	Hydriastele_microspadix)))	Leopoldinia_pulchra)	(Burretiokentia_grandiflora	Heterospathe_cagayanensis))))	(((Pseudophoenix_vinifera	Roystonea_regia)	(((Podococcus_barteri	Sclerosperma_profizianum)	Orania_palindan)	((Reinhardtia_simplex	(Reinhardtia_paiewonskiana	Reinhardtia_latisecta))	(Attalea_speciosa	((Elaeis_guineensis	Elaeis_oleifera)	(Calamus_caryotoides	Bactris_major))))))	((Iriartea_deltoidea	Phoenix_dactylifera)	(Chamaedorea_seifrizii	Nypa_fruticans))))	((Oenocarpus_bataua	Oenocarpus_minor)	Geonoma_undata))	Pelagodoxa_henryana))	Kingia_australis);
((Phoenix_dactylifera	((((Podococcus_barteri	(Chamaedorea_seifrizii	Nypa_fruticans))	((Prestoea_acuminata	(Serenoa_repens	Hydriastele_microspadix))	(Pseudophoenix_vinifera	(Calamus_caryotoides	Roystonea_regia))))	((Sclerosperma_profizianum	Orania_palindan)	(((((Geonoma_undata	(Oenocarpus_bataua	Oenocarpus_minor))	Manicaria_saccifera)	(Kentiopsis_piersoniorum	((Dictyosperma_album	(Burretiokentia_grandiflora	Heterospathe_cagayanensis))	Veitchia_spiralis)))	((Reinhardtia_simplex	(Reinhardtia_paiewonskiana	Reinhardtia_latisecta))	((Attalea_speciosa	((Leopoldinia_pulchra	Elaeis_guineensis)	Elaeis_oleifera))	Bactris_major)))	Pelagodoxa_henryana)))	Iriartea_deltoidea))	Kingia_australis);
((Iriartea_deltoidea	(Phoenix_dactylifera	(((((Kentiopsis_piersoniorum	((((Prestoea_acuminata	(Serenoa_repens	Hydriastele_microspadix))	Dictyosperma_album)	(Burretiokentia_grandiflora	Heterospathe_cagayanensis))	Veitchia_spiralis))	((Pelagodoxa_henryana	Manicaria_saccifera)	(Geonoma_undata	(Oenocarpus_bataua	Oenocarpus_minor))))	(((Sclerosperma_profizianum	Orania_palindan)	(Roystonea_regia	(Reinhardtia_simplex	(Reinhardtia_latisecta	(Leopoldinia_pulchra	Reinhardtia_paiewonskiana)))))	((Attalea_speciosa	(Elaeis_guineensis	Elaeis_oleifera))	Bactris_major)))	(Podococcus_barteri	(Nypa_fruticans	Chamaedorea_seifrizii)))	(Calamus_caryotoides	Pseudophoenix_vinifera))))	Kingia_australis);
((Phoenix_dactylifera	(((((Pelagodoxa_henryana	(((Veitchia_spiralis	(Heterospathe_cagayanensis	(Dictyosperma_album	Burretiokentia_grandiflora)))	Kentiopsis_piersoniorum)	Manicaria_saccifera))	((Oenocarpus_minor	Oenocarpus_bataua)	Geonoma_undata))	((((Reinhardtia_simplex	(Reinhardtia_latisecta	Reinhardtia_paiewonskiana))	(Attalea_speciosa	((Elaeis_guineensis	Elaeis_oleifera)	Bactris_major)))	(Orania_palindan	Sclerosperma_profizianum))	Roystonea_regia))	((Podococcus_barteri	((Prestoea_acuminata	(Serenoa_repens	(Leopoldinia_pulchra	Hydriastele_microspadix)))	(Nypa_fruticans	Chamaedorea_seifrizii)))	(Calamus_caryotoides	Pseudophoenix_vinifera)))	Iriartea_deltoidea))	Kingia_australis);
(((Elaeis_oleifera	((((((Orania_palindan	Sclerosperma_profizianum)	(Roystonea_regia	(((((Geonoma_undata	(Prestoea_acuminata	(Oenocarpus_minor	Oenocarpus_bataua)))	(Manicaria_saccifera	Pelagodoxa_henryana))	(Kentiopsis_piersoniorum	(Veitchia_spiralis	(Dictyosperma_album	(Heterospathe_cagayanensis	Burretiokentia_grandiflora)))))	((((((Serenoa_repens	Chamaedorea_seifrizii)	Podococcus_barteri)	(Hydriastele_microspadix	Nypa_fruticans))	Pseudophoenix_vinifera)	Iriartea_deltoidea)	Phoenix_dactylifera))	Leopoldinia_pulchra)))	(Reinhardtia_simplex	(Reinhardtia_latisecta	Reinhardtia_paiewonskiana)))	Bactris_major)	Attalea_speciosa)	Elaeis_guineensis))	Calamus_caryotoides)	Kingia_australis);
((Phoenix_dactylifera	(((Nypa_fruticans	Chamaedorea_seifrizii)	((((Reinhardtia_simplex	((Leopoldinia_pulchra	Reinhardtia_paiewonskiana)	Reinhardtia_latisecta))	(Attalea_speciosa	((Elaeis_guineensis	Elaeis_oleifera)	Bactris_major)))	(Orania_palindan	(Podococcus_barteri	Sclerosperma_profizianum)))	((Calamus_caryotoides	Roystonea_regia)	(((Geonoma_undata	(((Serenoa_repens	Hydriastele_microspadix)	Prestoea_acuminata)	(Oenocarpus_minor	Oenocarpus_bataua)))	(Manicaria_saccifera	Pelagodoxa_henryana))	(Kentiopsis_piersoniorum	(Dictyosperma_album	(Veitchia_spiralis	(Burretiokentia_grandiflora	Heterospathe_cagayanensis))))))))	(Pseudophoenix_vinifera	Iriartea_deltoidea)))	Kingia_australis);
((Phoenix_dactylifera	(((((((Leopoldinia_pulchra	((Geonoma_undata	(Prestoea_acuminata	(Oenocarpus_minor	Oenocarpus_bataua)))	(Manicaria_saccifera	(Hydriastele_microspadix	Pelagodoxa_henryana))))	(Kentiopsis_piersoniorum	(Veitchia_spiralis	((Burretiokentia_grandiflora	Heterospathe_cagayanensis)	Dictyosperma_album))))	((Reinhardtia_simplex	(Reinhardtia_paiewonskiana	Reinhardtia_latisecta))	(Bactris_major	(Attalea_speciosa	(Elaeis_guineensis	Elaeis_oleifera)))))	(Nypa_fruticans	Roystonea_regia))	Serenoa_repens)	(((Sclerosperma_profizianum	Iriartea_deltoidea)	Orania_palindan)	Pseudophoenix_vinifera))	(Podococcus_barteri	(Calamus_caryotoides	Chamaedorea_seifrizii))))	Kingia_australis);
((((((Hydriastele_microspadix	Chamaedorea_seifrizii)	(Iriartea_deltoidea	Phoenix_dactylifera))	(Leopoldinia_pulchra	((((Geonoma_undata	(Oenocarpus_minor	Oenocarpus_bataua))	(Prestoea_acuminata	(Manicaria_saccifera	Pelagodoxa_henryana)))	(Kentiopsis_piersoniorum	(Veitchia_spiralis	((Burretiokentia_grandiflora	Heterospathe_cagayanensis)	Dictyosperma_album))))	((Nypa_fruticans	((Reinhardtia_simplex	(Reinhardtia_paiewonskiana	Reinhardtia_latisecta))	((Attalea_speciosa	(Elaeis_guineensis	Elaeis_oleifera))	(Serenoa_repens	Bactris_major))))	(((Podococcus_barteri	Sclerosperma_profizianum)	Orania_palindan)	Pseudophoenix_vinifera)))))	Roystonea_regia)	Calamus_caryotoides)	Kingia_australis);
((Phoenix_dactylifera	((Pseudophoenix_vinifera	(((Sclerosperma_profizianum	Orania_palindan)	(Leopoldinia_pulchra	(((((Veitchia_spiralis	(Kentiopsis_piersoniorum	Heterospathe_cagayanensis))	(Burretiokentia_grandiflora	(Dictyosperma_album	((Serenoa_repens	Hydriastele_microspadix)	Prestoea_acuminata))))	(Manicaria_saccifera	(Geonoma_undata	(Oenocarpus_minor	Oenocarpus_bataua))))	Pelagodoxa_henryana)	((Attalea_speciosa	(Reinhardtia_simplex	(Reinhardtia_paiewonskiana	Reinhardtia_latisecta)))	(Roystonea_regia	((Podococcus_barteri	Bactris_major)	(Elaeis_guineensis	Elaeis_oleifera)))))))	((Calamus_caryotoides	Nypa_fruticans)	Chamaedorea_seifrizii)))	Iriartea_deltoidea))	Kingia_australis);
(((Phoenix_dactylifera	((((Pseudophoenix_vinifera	(Orania_palindan	(Sclerosperma_profizianum	Podococcus_barteri)))	((Roystonea_regia	(((Pelagodoxa_henryana	Manicaria_saccifera)	(Geonoma_undata	(Oenocarpus_minor	Oenocarpus_bataua)))	((Dictyosperma_album	((Burretiokentia_grandiflora	Heterospathe_cagayanensis)	Kentiopsis_piersoniorum))	Veitchia_spiralis)))	((Reinhardtia_simplex	(Reinhardtia_paiewonskiana	Reinhardtia_latisecta))	((Attalea_speciosa	Bactris_major)	(Elaeis_guineensis	Elaeis_oleifera)))))	(((Hydriastele_microspadix	Leopoldinia_pulchra)	Prestoea_acuminata)	((Serenoa_repens	Nypa_fruticans)	Chamaedorea_seifrizii)))	Iriartea_deltoidea))	Calamus_caryotoides)	Kingia_australis);
((Phoenix_dactylifera	(((((((Serenoa_repens	Hydriastele_microspadix)	Nypa_fruticans)	Chamaedorea_seifrizii)	((Roystonea_regia	(((Pelagodoxa_henryana	Manicaria_saccifera)	(Geonoma_undata	(Oenocarpus_minor	Oenocarpus_bataua)))	(Prestoea_acuminata	((((Burretiokentia_grandiflora	Dictyosperma_album)	Heterospathe_cagayanensis)	Veitchia_spiralis)	Kentiopsis_piersoniorum))))	((Reinhardtia_simplex	((Leopoldinia_pulchra	Reinhardtia_paiewonskiana)	Reinhardtia_latisecta))	(Attalea_speciosa	(Bactris_major	(Elaeis_guineensis	Elaeis_oleifera))))))	(Orania_palindan	(Sclerosperma_profizianum	Podococcus_barteri)))	(Calamus_caryotoides	Pseudophoenix_vinifera))	Iriartea_deltoidea))	Kingia_australis);
((Elaeis_guineensis	(Elaeis_oleifera	(Attalea_speciosa	((Podococcus_barteri	Bactris_major)	((((((Calamus_caryotoides	((Prestoea_acuminata	(Serenoa_repens	Hydriastele_microspadix))	Chamaedorea_seifrizii))	(Orania_palindan	Sclerosperma_profizianum))	(Pseudophoenix_vinifera	(Iriartea_deltoidea	Phoenix_dactylifera)))	(Roystonea_regia	(((Pelagodoxa_henryana	Manicaria_saccifera)	(Geonoma_undata	(Oenocarpus_minor	Oenocarpus_bataua)))	(((Heterospathe_cagayanensis	Veitchia_spiralis)	(Burretiokentia_grandiflora	Dictyosperma_album))	Kentiopsis_piersoniorum))))	(Nypa_fruticans	Leopoldinia_pulchra))	(Reinhardtia_simplex	(Reinhardtia_paiewonskiana	Reinhardtia_latisecta)))))))	Kingia_australis);
((Elaeis_guineensis	(Elaeis_oleifera	(Attalea_speciosa	(Bactris_major	((Leopoldinia_pulchra	((((Podococcus_barteri	((Calamus_caryotoides	(Prestoea_acuminata	(Serenoa_repens	Hydriastele_microspadix)))	(Nypa_fruticans	Chamaedorea_seifrizii)))	(Orania_palindan	Sclerosperma_profizianum))	(Pseudophoenix_vinifera	(Iriartea_deltoidea	Phoenix_dactylifera)))	(Roystonea_regia	(((Pelagodoxa_henryana	Manicaria_saccifera)	(Geonoma_undata	(Oenocarpus_minor	Oenocarpus_bataua)))	((Veitchia_spiralis	((Heterospathe_cagayanensis	Burretiokentia_grandiflora)	Dictyosperma_album))	Kentiopsis_piersoniorum)))))	(Reinhardtia_simplex	(Reinhardtia_paiewonskiana	Reinhardtia_latisecta)))))))	Kingia_australis);
((Elaeis_guineensis	(Elaeis_oleifera	(((((((Roystonea_regia	(Nypa_fruticans	Chamaedorea_seifrizii))	Phoenix_dactylifera)	(((Pelagodoxa_henryana	Manicaria_saccifera)	(Geonoma_undata	(Oenocarpus_minor	Oenocarpus_bataua)))	((Prestoea_acuminata	(Serenoa_repens	Hydriastele_microspadix))	(Calamus_caryotoides	(((Burretiokentia_grandiflora	Heterospathe_cagayanensis)	Kentiopsis_piersoniorum)	(Dictyosperma_album	Veitchia_spiralis))))))	(Iriartea_deltoidea	(Pseudophoenix_vinifera	(Orania_palindan	(Podococcus_barteri	Sclerosperma_profizianum)))))	(Reinhardtia_simplex	((Leopoldinia_pulchra	Reinhardtia_latisecta)	Reinhardtia_paiewonskiana)))	Attalea_speciosa)	Bactris_major)))	Kingia_australis);
((Calamus_caryotoides	(Bactris_major	((Elaeis_guineensis	Elaeis_oleifera)	(Attalea_speciosa	(((((((Nypa_fruticans	Chamaedorea_seifrizii)	Iriartea_deltoidea)	Phoenix_dactylifera)	((Manicaria_saccifera	(Geonoma_undata	(Prestoea_acuminata	(Oenocarpus_minor	Oenocarpus_bataua))))	(((Serenoa_repens	(Leopoldinia_pulchra	Hydriastele_microspadix))	Pelagodoxa_henryana)	(Kentiopsis_piersoniorum	(Veitchia_spiralis	((Heterospathe_cagayanensis	Burretiokentia_grandiflora)	Dictyosperma_album))))))	Roystonea_regia)	((Podococcus_barteri	Pseudophoenix_vinifera)	(Orania_palindan	Sclerosperma_profizianum)))	(Reinhardtia_simplex	(Reinhardtia_latisecta	Reinhardtia_paiewonskiana)))))))	Kingia_australis);
(((Sclerosperma_profizianum	(((Reinhardtia_simplex	(Reinhardtia_latisecta	Reinhardtia_paiewonskiana))	((Bactris_major	(Elaeis_guineensis	Elaeis_oleifera))	Attalea_speciosa))	((Pelagodoxa_henryana	((Manicaria_saccifera	((Kentiopsis_piersoniorum	((Heterospathe_cagayanensis	Burretiokentia_grandiflora)	Veitchia_spiralis))	((Serenoa_repens	((Hydriastele_microspadix	Prestoea_acuminata)	Dictyosperma_album))	Leopoldinia_pulchra)))	(Geonoma_undata	(Oenocarpus_minor	Oenocarpus_bataua))))	Roystonea_regia)))	((((Orania_palindan	Pseudophoenix_vinifera)	Iriartea_deltoidea)	Calamus_caryotoides)	(Phoenix_dactylifera	(Podococcus_barteri	(Nypa_fruticans	Chamaedorea_seifrizii)))))	Kingia_australis);
((((((((Reinhardtia_simplex	(Reinhardtia_latisecta	Reinhardtia_paiewonskiana))	(((Elaeis_guineensis	Elaeis_oleifera)	Attalea_speciosa)	Bactris_major))	(((Kentiopsis_piersoniorum	(Heterospathe_cagayanensis	(Veitchia_spiralis	(Burretiokentia_grandiflora	Dictyosperma_album))))	((Geonoma_undata	(((Prestoea_acuminata	(Serenoa_repens	Hydriastele_microspadix))	Leopoldinia_pulchra)	(Oenocarpus_minor	Oenocarpus_bataua)))	(Pelagodoxa_henryana	Manicaria_saccifera)))	Roystonea_regia))	((((Podococcus_barteri	Sclerosperma_profizianum)	Orania_palindan)	Pseudophoenix_vinifera)	Iriartea_deltoidea))	(Nypa_fruticans	Chamaedorea_seifrizii))	Calamus_caryotoides)	Phoenix_dactylifera)	Kingia_australis);
((Manicaria_saccifera	((Geonoma_undata	(Prestoea_acuminata	(Oenocarpus_minor	Oenocarpus_bataua)))	((((((((Podococcus_barteri	Sclerosperma_profizianum)	Orania_palindan)	Pseudophoenix_vinifera)	Iriartea_deltoidea)	((((Serenoa_repens	Hydriastele_microspadix)	Nypa_fruticans)	Chamaedorea_seifrizii)	Phoenix_dactylifera))	((Roystonea_regia	(Reinhardtia_simplex	(Reinhardtia_latisecta	Reinhardtia_paiewonskiana)))	(((Elaeis_guineensis	Elaeis_oleifera)	Attalea_speciosa)	Bactris_major)))	(Kentiopsis_piersoniorum	((Leopoldinia_pulchra	Veitchia_spiralis)	((Burretiokentia_grandiflora	Heterospathe_cagayanensis)	(Calamus_caryotoides	Dictyosperma_album)))))	Pelagodoxa_henryana)))	Kingia_australis);
((Manicaria_saccifera	((Geonoma_undata	(Prestoea_acuminata	(Oenocarpus_minor	Oenocarpus_bataua)))	((((Sclerosperma_profizianum	(Orania_palindan	((Reinhardtia_simplex	(Reinhardtia_latisecta	Reinhardtia_paiewonskiana))	((Attalea_speciosa	(Elaeis_guineensis	Elaeis_oleifera))	Bactris_major))))	(((((Serenoa_repens	(Leopoldinia_pulchra	Hydriastele_microspadix))	Nypa_fruticans)	Chamaedorea_seifrizii)	((Calamus_caryotoides	Pseudophoenix_vinifera)	(Phoenix_dactylifera	Iriartea_deltoidea)))	Roystonea_regia))	(Kentiopsis_piersoniorum	(Dictyosperma_album	((Podococcus_barteri	Veitchia_spiralis)	(Burretiokentia_grandiflora	Heterospathe_cagayanensis)))))	Pelagodoxa_henryana)))	Kingia_australis);
((Elaeis_guineensis	(Elaeis_oleifera	(Bactris_major	(Attalea_speciosa	(((((((Calamus_caryotoides	Dictyosperma_album)	(Kentiopsis_piersoniorum	(Burretiokentia_grandiflora	Heterospathe_cagayanensis)))	Veitchia_spiralis)	((Manicaria_saccifera	Pelagodoxa_henryana)	(Geonoma_undata	(((Serenoa_repens	Hydriastele_microspadix)	Prestoea_acuminata)	(Oenocarpus_minor	Oenocarpus_bataua)))))	Roystonea_regia)	(((Nypa_fruticans	Chamaedorea_seifrizii)	((Phoenix_dactylifera	Iriartea_deltoidea)	Pseudophoenix_vinifera))	((Podococcus_barteri	Sclerosperma_profizianum)	Orania_palindan)))	(Reinhardtia_simplex	(Reinhardtia_latisecta	(Reinhardtia_paiewonskiana	Leopoldinia_pulchra))))))))	Kingia_australis);
((Phoenix_dactylifera	(((Podococcus_barteri	Chamaedorea_seifrizii)	Iriartea_deltoidea)	((Calamus_caryotoides	Pseudophoenix_vinifera)	(((Sclerosperma_profizianum	Orania_palindan)	Serenoa_repens)	((((Dictyosperma_album	(Kentiopsis_piersoniorum	(Veitchia_spiralis	(Burretiokentia_grandiflora	Heterospathe_cagayanensis))))	((Manicaria_saccifera	Pelagodoxa_henryana)	(Geonoma_undata	(Oenocarpus_minor	Oenocarpus_bataua))))	((Hydriastele_microspadix	Prestoea_acuminata)	Roystonea_regia))	(((Reinhardtia_simplex	((Leopoldinia_pulchra	Reinhardtia_latisecta)	Reinhardtia_paiewonskiana))	(((Elaeis_guineensis	Elaeis_oleifera)	Bactris_major)	Attalea_speciosa))	Nypa_fruticans))))))	Kingia_australis);
(((Phoenix_dactylifera	((Iriartea_deltoidea	(((Kentiopsis_piersoniorum	((((Serenoa_repens	Hydriastele_microspadix)	(Leopoldinia_pulchra	Prestoea_acuminata))	Dictyosperma_album)	(Veitchia_spiralis	(Burretiokentia_grandiflora	Heterospathe_cagayanensis))))	(Pelagodoxa_henryana	((Geonoma_undata	(Oenocarpus_minor	Oenocarpus_bataua))	Manicaria_saccifera)))	(Roystonea_regia	(((Reinhardtia_simplex	(Reinhardtia_latisecta	Reinhardtia_paiewonskiana))	(((Elaeis_guineensis	Elaeis_oleifera)	Bactris_major)	Attalea_speciosa))	(Sclerosperma_profizianum	Orania_palindan)))))	((Pseudophoenix_vinifera	Podococcus_barteri)	(Nypa_fruticans	Chamaedorea_seifrizii))))	Calamus_caryotoides)	Kingia_australis);
(((Bactris_major	((Attalea_speciosa	((((((Phoenix_dactylifera	Iriartea_deltoidea)	(((Nypa_fruticans	(((Hydriastele_microspadix	Serenoa_repens)	Leopoldinia_pulchra)	Chamaedorea_seifrizii))	Roystonea_regia)	(Pseudophoenix_vinifera	Podococcus_barteri)))	(((((Burretiokentia_grandiflora	Heterospathe_cagayanensis)	Veitchia_spiralis)	Dictyosperma_album)	Kentiopsis_piersoniorum)	((Geonoma_undata	(Prestoea_acuminata	(Oenocarpus_minor	Oenocarpus_bataua)))	(Manicaria_saccifera	Pelagodoxa_henryana))))	Sclerosperma_profizianum)	Orania_palindan)	(Reinhardtia_simplex	(Reinhardtia_latisecta	Reinhardtia_paiewonskiana))))	(Elaeis_guineensis	Elaeis_oleifera)))	Calamus_caryotoides)	Kingia_australis);
((Nypa_fruticans	(((Sclerosperma_profizianum	Orania_palindan)	((((((Leopoldinia_pulchra	Reinhardtia_latisecta)	Reinhardtia_paiewonskiana)	Reinhardtia_simplex)	(Attalea_speciosa	(Bactris_major	(Elaeis_oleifera	Elaeis_guineensis))))	(((Kentiopsis_piersoniorum	(((Burretiokentia_grandiflora	Heterospathe_cagayanensis)	Dictyosperma_album)	Veitchia_spiralis))	((Pelagodoxa_henryana	Manicaria_saccifera)	(Geonoma_undata	((Oenocarpus_minor	Oenocarpus_bataua)	(Prestoea_acuminata	(Serenoa_repens	Hydriastele_microspadix))))))	(Calamus_caryotoides	Roystonea_regia)))	((Podococcus_barteri	Pseudophoenix_vinifera)	(Iriartea_deltoidea	Phoenix_dactylifera))))	Chamaedorea_seifrizii))	Kingia_australis);
((Chamaedorea_seifrizii	(Nypa_fruticans	(((Podococcus_barteri	Pseudophoenix_vinifera)	((Iriartea_deltoidea	(Calamus_caryotoides	Phoenix_dactylifera))	(((Geonoma_undata	(Oenocarpus_minor	Oenocarpus_bataua))	((Pelagodoxa_henryana	(Kentiopsis_piersoniorum	(Dictyosperma_album	(Veitchia_spiralis	(Burretiokentia_grandiflora	Heterospathe_cagayanensis)))))	Manicaria_saccifera))	(Roystonea_regia	(Sclerosperma_profizianum	((Attalea_speciosa	(Bactris_major	(Elaeis_oleifera	Elaeis_guineensis)))	(((Reinhardtia_latisecta	Reinhardtia_paiewonskiana)	Reinhardtia_simplex)	Orania_palindan)))))))	(Prestoea_acuminata	((Hydriastele_microspadix	Leopoldinia_pulchra)	Serenoa_repens)))))	Kingia_australis);
((Elaeis_guineensis	((((((((Leopoldinia_pulchra	Reinhardtia_latisecta)	Reinhardtia_paiewonskiana)	Reinhardtia_simplex)	((Phoenix_dactylifera	(Orania_palindan	(Sclerosperma_profizianum	((Podococcus_barteri	Pseudophoenix_vinifera)	Iriartea_deltoidea))))	((((Prestoea_acuminata	((Geonoma_undata	(Oenocarpus_minor	Oenocarpus_bataua))	(Pelagodoxa_henryana	Manicaria_saccifera)))	(Kentiopsis_piersoniorum	(Veitchia_spiralis	(Heterospathe_cagayanensis	Dictyosperma_album))))	Burretiokentia_grandiflora)	((Chamaedorea_seifrizii	((Hydriastele_microspadix	Serenoa_repens)	Nypa_fruticans))	Roystonea_regia))))	Attalea_speciosa)	Bactris_major)	Calamus_caryotoides)	Elaeis_oleifera))	Kingia_australis);
((Elaeis_guineensis	(((((((Leopoldinia_pulchra	Reinhardtia_latisecta)	Reinhardtia_paiewonskiana)	Reinhardtia_simplex)	Attalea_speciosa)	((((Podococcus_barteri	((Hydriastele_microspadix	Serenoa_repens)	(Chamaedorea_seifrizii	Nypa_fruticans)))	Roystonea_regia)	((Sclerosperma_profizianum	Orania_palindan)	((Iriartea_deltoidea	Pseudophoenix_vinifera)	Phoenix_dactylifera)))	(((Geonoma_undata	(Oenocarpus_minor	Oenocarpus_bataua))	(Pelagodoxa_henryana	Manicaria_saccifera))	(Calamus_caryotoides	(Veitchia_spiralis	(((Burretiokentia_grandiflora	Heterospathe_cagayanensis)	(Prestoea_acuminata	Dictyosperma_album))	Kentiopsis_piersoniorum))))))	Bactris_major)	Elaeis_oleifera))	Kingia_australis);
(((((((Calamus_caryotoides	Roystonea_regia)	(((Geonoma_undata	(Oenocarpus_minor	Oenocarpus_bataua))	(Pelagodoxa_henryana	Manicaria_saccifera))	((Veitchia_spiralis	((Burretiokentia_grandiflora	Heterospathe_cagayanensis)	(Prestoea_acuminata	Dictyosperma_album)))	Kentiopsis_piersoniorum)))	((Bactris_major	(Attalea_speciosa	(Elaeis_oleifera	Elaeis_guineensis)))	((Reinhardtia_latisecta	(Reinhardtia_paiewonskiana	Leopoldinia_pulchra))	Reinhardtia_simplex)))	((Iriartea_deltoidea	Phoenix_dactylifera)	Pseudophoenix_vinifera))	(Sclerosperma_profizianum	Orania_palindan))	(Podococcus_barteri	((Hydriastele_microspadix	Serenoa_repens)	(Chamaedorea_seifrizii	Nypa_fruticans))))	Kingia_australis);
((Orania_palindan	((Pseudophoenix_vinifera	((((Calamus_caryotoides	Roystonea_regia)	((((Prestoea_acuminata	(Geonoma_undata	(Oenocarpus_minor	Oenocarpus_bataua)))	(Pelagodoxa_henryana	Manicaria_saccifera))	((Veitchia_spiralis	(Heterospathe_cagayanensis	(Burretiokentia_grandiflora	Dictyosperma_album)))	Kentiopsis_piersoniorum))	(Phoenix_dactylifera	(Podococcus_barteri	(((Hydriastele_microspadix	Serenoa_repens)	Nypa_fruticans)	Chamaedorea_seifrizii)))))	((Attalea_speciosa	((Elaeis_oleifera	Elaeis_guineensis)	Bactris_major))	((Reinhardtia_latisecta	(Reinhardtia_paiewonskiana	Leopoldinia_pulchra))	Reinhardtia_simplex)))	Iriartea_deltoidea))	Sclerosperma_profizianum))	Kingia_australis);
((Manicaria_saccifera	(((Pelagodoxa_henryana	(Kentiopsis_piersoniorum	(Veitchia_spiralis	(Dictyosperma_album	(Heterospathe_cagayanensis	Burretiokentia_grandiflora)))))	(((Bactris_major	(Attalea_speciosa	((Podococcus_barteri	Elaeis_oleifera)	Elaeis_guineensis)))	(Roystonea_regia	((Reinhardtia_latisecta	Reinhardtia_paiewonskiana)	(Calamus_caryotoides	Reinhardtia_simplex))))	(Phoenix_dactylifera	(((((Hydriastele_microspadix	Serenoa_repens)	(Leopoldinia_pulchra	Nypa_fruticans))	Chamaedorea_seifrizii)	Iriartea_deltoidea)	((Sclerosperma_profizianum	Orania_palindan)	Pseudophoenix_vinifera)))))	(Geonoma_undata	((Oenocarpus_minor	Oenocarpus_bataua)	Prestoea_acuminata))))	Kingia_australis);
((Phoenix_dactylifera	((Pseudophoenix_vinifera	((((Podococcus_barteri	(((Prestoea_acuminata	(Hydriastele_microspadix	Serenoa_repens))	Nypa_fruticans)	Chamaedorea_seifrizii))	((((Geonoma_undata	(Oenocarpus_minor	Oenocarpus_bataua))	Manicaria_saccifera)	(Pelagodoxa_henryana	((Kentiopsis_piersoniorum	(Veitchia_spiralis	(Heterospathe_cagayanensis	Burretiokentia_grandiflora)))	(Calamus_caryotoides	Dictyosperma_album))))	(((Bactris_major	(Attalea_speciosa	(Elaeis_oleifera	Elaeis_guineensis)))	Leopoldinia_pulchra)	((Reinhardtia_latisecta	Reinhardtia_paiewonskiana)	Reinhardtia_simplex))))	Roystonea_regia)	(Sclerosperma_profizianum	Orania_palindan)))	Iriartea_deltoidea))	Kingia_australis);
(((Phoenix_dactylifera	(((((Podococcus_barteri	Sclerosperma_profizianum)	Orania_palindan)	Pseudophoenix_vinifera)	((((((Reinhardtia_paiewonskiana	Leopoldinia_pulchra)	Reinhardtia_latisecta)	Reinhardtia_simplex)	Roystonea_regia)	(((Pelagodoxa_henryana	(Manicaria_saccifera	((Prestoea_acuminata	(Hydriastele_microspadix	Serenoa_repens))	(Geonoma_undata	(Oenocarpus_minor	Oenocarpus_bataua)))))	((Kentiopsis_piersoniorum	(Veitchia_spiralis	(Heterospathe_cagayanensis	Burretiokentia_grandiflora)))	Dictyosperma_album))	(Bactris_major	(Attalea_speciosa	(Elaeis_oleifera	Elaeis_guineensis)))))	Iriartea_deltoidea))	(Chamaedorea_seifrizii	Nypa_fruticans)))	Calamus_caryotoides)	Kingia_australis);
((Chamaedorea_seifrizii	((Nypa_fruticans	(Phoenix_dactylifera	(((Pseudophoenix_vinifera	((Podococcus_barteri	Sclerosperma_profizianum)	Orania_palindan))	((((Reinhardtia_paiewonskiana	(Reinhardtia_latisecta	Leopoldinia_pulchra))	Reinhardtia_simplex)	(Attalea_speciosa	((Elaeis_oleifera	Elaeis_guineensis)	Bactris_major)))	(Roystonea_regia	(((Pelagodoxa_henryana	(Geonoma_undata	(Oenocarpus_minor	Oenocarpus_bataua)))	Manicaria_saccifera)	((Veitchia_spiralis	Kentiopsis_piersoniorum)	((Heterospathe_cagayanensis	Burretiokentia_grandiflora)	(((Hydriastele_microspadix	Serenoa_repens)	Prestoea_acuminata)	Dictyosperma_album)))))))	Iriartea_deltoidea)))	Calamus_caryotoides))	Kingia_australis);
((Phoenix_dactylifera	((((((Roystonea_regia	(((Oenocarpus_bataua	Oenocarpus_minor)	Geonoma_undata)	((Pelagodoxa_henryana	(Kentiopsis_piersoniorum	(Veitchia_spiralis	((Burretiokentia_grandiflora	Heterospathe_cagayanensis)	((Prestoea_acuminata	(Serenoa_repens	Hydriastele_microspadix))	(Leopoldinia_pulchra	Dictyosperma_album))))))	Manicaria_saccifera)))	((Podococcus_barteri	Sclerosperma_profizianum)	Orania_palindan))	(((Reinhardtia_paiewonskiana	Reinhardtia_latisecta)	Reinhardtia_simplex)	(Attalea_speciosa	((Bactris_major	Calamus_caryotoides)	(Elaeis_oleifera	Elaeis_guineensis)))))	(Chamaedorea_seifrizii	Nypa_fruticans))	Pseudophoenix_vinifera)	Iriartea_deltoidea))	Kingia_australis);
((Calamus_caryotoides	(((Pseudophoenix_vinifera	Iriartea_deltoidea)	Phoenix_dactylifera)	(((((Pelagodoxa_henryana	Roystonea_regia)	((Kentiopsis_piersoniorum	(((Burretiokentia_grandiflora	Heterospathe_cagayanensis)	Veitchia_spiralis)	Dictyosperma_album))	((((Serenoa_repens	Hydriastele_microspadix)	Leopoldinia_pulchra)	Prestoea_acuminata)	(Manicaria_saccifera	((Oenocarpus_bataua	Oenocarpus_minor)	Geonoma_undata)))))	(((Reinhardtia_paiewonskiana	Reinhardtia_latisecta)	Reinhardtia_simplex)	(Bactris_major	((Elaeis_oleifera	Elaeis_guineensis)	Attalea_speciosa))))	(Sclerosperma_profizianum	Orania_palindan))	(Podococcus_barteri	(Chamaedorea_seifrizii	Nypa_fruticans)))))	Kingia_australis);
((Iriartea_deltoidea	(((Phoenix_dactylifera	((((((((Serenoa_repens	Hydriastele_microspadix)	Pelagodoxa_henryana)	(Kentiopsis_piersoniorum	(Veitchia_spiralis	(Dictyosperma_album	(Burretiokentia_grandiflora	Heterospathe_cagayanensis)))))	(Manicaria_saccifera	((Prestoea_acuminata	(Oenocarpus_bataua	Oenocarpus_minor))	Geonoma_undata)))	(((Reinhardtia_paiewonskiana	Reinhardtia_latisecta)	Reinhardtia_simplex)	(Bactris_major	((Elaeis_oleifera	(Leopoldinia_pulchra	Elaeis_guineensis))	Attalea_speciosa))))	(Roystonea_regia	Sclerosperma_profizianum))	(Chamaedorea_seifrizii	Nypa_fruticans))	(Orania_palindan	Calamus_caryotoides)))	Podococcus_barteri)	Pseudophoenix_vinifera))	Kingia_australis);
((Elaeis_guineensis	((Attalea_speciosa	((((((Nypa_fruticans	(Podococcus_barteri	Chamaedorea_seifrizii))	((Iriartea_deltoidea	Phoenix_dactylifera)	Pseudophoenix_vinifera))	(Roystonea_regia	(((Pelagodoxa_henryana	Manicaria_saccifera)	((Oenocarpus_bataua	Oenocarpus_minor)	Geonoma_undata))	(Leopoldinia_pulchra	((Calamus_caryotoides	(Dictyosperma_album	((Burretiokentia_grandiflora	Heterospathe_cagayanensis)	Kentiopsis_piersoniorum)))	((Serenoa_repens	Hydriastele_microspadix)	(Prestoea_acuminata	Veitchia_spiralis)))))))	(Orania_palindan	Sclerosperma_profizianum))	((Reinhardtia_paiewonskiana	Reinhardtia_latisecta)	Reinhardtia_simplex))	Bactris_major))	Elaeis_oleifera))	Kingia_australis);
((Manicaria_saccifera	(((((Serenoa_repens	Hydriastele_microspadix)	Prestoea_acuminata)	(Oenocarpus_bataua	Oenocarpus_minor))	Geonoma_undata)	((Pelagodoxa_henryana	(Kentiopsis_piersoniorum	(Veitchia_spiralis	(Dictyosperma_album	(Burretiokentia_grandiflora	Heterospathe_cagayanensis)))))	(((((Iriartea_deltoidea	Phoenix_dactylifera)	((Podococcus_barteri	Chamaedorea_seifrizii)	Pseudophoenix_vinifera))	(Sclerosperma_profizianum	((((Reinhardtia_paiewonskiana	Reinhardtia_latisecta)	(Calamus_caryotoides	Reinhardtia_simplex))	((Bactris_major	(Nypa_fruticans	(Elaeis_oleifera	Elaeis_guineensis)))	Attalea_speciosa))	Orania_palindan)))	Leopoldinia_pulchra)	Roystonea_regia))))	Kingia_australis);
((Iriartea_deltoidea	((Pseudophoenix_vinifera	Phoenix_dactylifera)	((Nypa_fruticans	((Serenoa_repens	Hydriastele_microspadix)	(Calamus_caryotoides	Chamaedorea_seifrizii)))	(((((Reinhardtia_paiewonskiana	Reinhardtia_latisecta)	Reinhardtia_simplex)	((Bactris_major	(Elaeis_oleifera	Elaeis_guineensis))	(Attalea_speciosa	Leopoldinia_pulchra)))	((Pelagodoxa_henryana	Roystonea_regia)	(((Prestoea_acuminata	(Oenocarpus_bataua	Oenocarpus_minor))	Geonoma_undata)	(Manicaria_saccifera	((Heterospathe_cagayanensis	Kentiopsis_piersoniorum)	(Veitchia_spiralis	(Dictyosperma_album	Burretiokentia_grandiflora)))))))	((Podococcus_barteri	Sclerosperma_profizianum)	Orania_palindan)))))	Kingia_australis);
((Elaeis_guineensis	(((Attalea_speciosa	Bactris_major)	((((Pelagodoxa_henryana	Roystonea_regia)	((Kentiopsis_piersoniorum	((Podococcus_barteri	Veitchia_spiralis)	((Burretiokentia_grandiflora	Heterospathe_cagayanensis)	Dictyosperma_album)))	(((Prestoea_acuminata	(Oenocarpus_bataua	Oenocarpus_minor))	Geonoma_undata)	Manicaria_saccifera)))	((Sclerosperma_profizianum	Orania_palindan)	(((Iriartea_deltoidea	Pseudophoenix_vinifera)	Phoenix_dactylifera)	(((Nypa_fruticans	(Serenoa_repens	Hydriastele_microspadix))	Chamaedorea_seifrizii)	Calamus_caryotoides))))	(((Leopoldinia_pulchra	Reinhardtia_latisecta)	Reinhardtia_paiewonskiana)	Reinhardtia_simplex)))	Elaeis_oleifera))	Kingia_australis);
((Calamus_caryotoides	(Roystonea_regia	((((Podococcus_barteri	Pseudophoenix_vinifera)	(Phoenix_dactylifera	Iriartea_deltoidea))	((Nypa_fruticans	(Serenoa_repens	Hydriastele_microspadix))	Chamaedorea_seifrizii))	(((Kentiopsis_piersoniorum	((Veitchia_spiralis	Heterospathe_cagayanensis)	Dictyosperma_album))	(((Prestoea_acuminata	(Oenocarpus_bataua	Oenocarpus_minor))	Geonoma_undata)	(Pelagodoxa_henryana	Manicaria_saccifera)))	((Sclerosperma_profizianum	(Burretiokentia_grandiflora	Orania_palindan))	(((Reinhardtia_latisecta	Reinhardtia_paiewonskiana)	Reinhardtia_simplex)	(Bactris_major	((Elaeis_oleifera	(Leopoldinia_pulchra	Elaeis_guineensis))	Attalea_speciosa))))))))	Kingia_australis);
((Phoenix_dactylifera	((Iriartea_deltoidea	(((Podococcus_barteri	Sclerosperma_profizianum)	Orania_palindan)	((((Reinhardtia_latisecta	Reinhardtia_paiewonskiana)	Reinhardtia_simplex)	(((Elaeis_oleifera	Elaeis_guineensis)	Bactris_major)	Attalea_speciosa))	(Roystonea_regia	((Veitchia_spiralis	(Burretiokentia_grandiflora	(Dictyosperma_album	(Heterospathe_cagayanensis	Kentiopsis_piersoniorum))))	((((Leopoldinia_pulchra	Prestoea_acuminata)	(Oenocarpus_bataua	Oenocarpus_minor))	Geonoma_undata)	(Pelagodoxa_henryana	Manicaria_saccifera)))))))	(((Nypa_fruticans	(Serenoa_repens	Hydriastele_microspadix))	Chamaedorea_seifrizii)	(Calamus_caryotoides	Pseudophoenix_vinifera))))	Kingia_australis);
(((Phoenix_dactylifera	(Iriartea_deltoidea	((((((Elaeis_oleifera	Elaeis_guineensis)	Bactris_major)	((Prestoea_acuminata	Attalea_speciosa)	(((Leopoldinia_pulchra	Reinhardtia_latisecta)	Reinhardtia_paiewonskiana)	Reinhardtia_simplex)))	(Roystonea_regia	(((Heterospathe_cagayanensis	Kentiopsis_piersoniorum)	(Veitchia_spiralis	(Burretiokentia_grandiflora	Dictyosperma_album)))	(((Oenocarpus_bataua	Oenocarpus_minor)	Geonoma_undata)	(Pelagodoxa_henryana	Manicaria_saccifera)))))	(Pseudophoenix_vinifera	(Sclerosperma_profizianum	Orania_palindan)))	(Podococcus_barteri	((Nypa_fruticans	(Serenoa_repens	Hydriastele_microspadix))	Chamaedorea_seifrizii)))))	Calamus_caryotoides)	Kingia_australis);
((Bactris_major	((Elaeis_oleifera	Elaeis_guineensis)	(((((Reinhardtia_paiewonskiana	Leopoldinia_pulchra)	Reinhardtia_latisecta)	Reinhardtia_simplex)	(((Pelagodoxa_henryana	(((Kentiopsis_piersoniorum	((Veitchia_spiralis	(Heterospathe_cagayanensis	Burretiokentia_grandiflora))	Dictyosperma_album))	Manicaria_saccifera)	((Prestoea_acuminata	(Oenocarpus_minor	Oenocarpus_bataua))	Geonoma_undata)))	Roystonea_regia)	((Sclerosperma_profizianum	((Podococcus_barteri	Orania_palindan)	Pseudophoenix_vinifera))	((Iriartea_deltoidea	(Calamus_caryotoides	Phoenix_dactylifera))	((Serenoa_repens	Hydriastele_microspadix)	(Nypa_fruticans	Chamaedorea_seifrizii))))))	Attalea_speciosa)))	Kingia_australis);
(((Leopoldinia_pulchra	Elaeis_guineensis)	(((((((Reinhardtia_paiewonskiana	Reinhardtia_latisecta)	Reinhardtia_simplex)	((((((Burretiokentia_grandiflora	(Prestoea_acuminata	Dictyosperma_album))	(Heterospathe_cagayanensis	Kentiopsis_piersoniorum))	Veitchia_spiralis)	((((Serenoa_repens	Hydriastele_microspadix)	Pelagodoxa_henryana)	Manicaria_saccifera)	((Oenocarpus_minor	Oenocarpus_bataua)	Geonoma_undata)))	Roystonea_regia)	(((Podococcus_barteri	Pseudophoenix_vinifera)	(Iriartea_deltoidea	Phoenix_dactylifera))	(Orania_palindan	Sclerosperma_profizianum))))	Attalea_speciosa)	(Nypa_fruticans	Chamaedorea_seifrizii))	(Calamus_caryotoides	Bactris_major))	Elaeis_oleifera))	Kingia_australis);
((Elaeis_guineensis	((((((Reinhardtia_paiewonskiana	Reinhardtia_latisecta)	Reinhardtia_simplex)	((((((Calamus_caryotoides	(((Serenoa_repens	Hydriastele_microspadix)	Prestoea_acuminata)	(Leopoldinia_pulchra	Dictyosperma_album)))	((Burretiokentia_grandiflora	Heterospathe_cagayanensis)	Kentiopsis_piersoniorum))	Veitchia_spiralis)	((Pelagodoxa_henryana	Manicaria_saccifera)	((Oenocarpus_minor	Oenocarpus_bataua)	Geonoma_undata)))	Roystonea_regia)	((Nypa_fruticans	Chamaedorea_seifrizii)	(Phoenix_dactylifera	(Iriartea_deltoidea	(Pseudophoenix_vinifera	(Orania_palindan	(Podococcus_barteri	Sclerosperma_profizianum))))))))	Attalea_speciosa)	Bactris_major)	Elaeis_oleifera))	Kingia_australis);
((((Attalea_speciosa	((((Reinhardtia_paiewonskiana	Reinhardtia_latisecta)	Reinhardtia_simplex)	(((((Kentiopsis_piersoniorum	((Heterospathe_cagayanensis	Veitchia_spiralis)	(Burretiokentia_grandiflora	Dictyosperma_album)))	(((Serenoa_repens	Pelagodoxa_henryana)	Manicaria_saccifera)	(((Hydriastele_microspadix	Prestoea_acuminata)	(Oenocarpus_minor	Oenocarpus_bataua))	Geonoma_undata)))	Roystonea_regia)	(((Podococcus_barteri	(Calamus_caryotoides	Pseudophoenix_vinifera))	((Iriartea_deltoidea	(Nypa_fruticans	Chamaedorea_seifrizii))	Phoenix_dactylifera))	(Orania_palindan	Sclerosperma_profizianum)))	Leopoldinia_pulchra))	Bactris_major))	Elaeis_guineensis)	Elaeis_oleifera)	Kingia_australis);
((((((((Reinhardtia_latisecta	(Reinhardtia_paiewonskiana	Leopoldinia_pulchra))	Reinhardtia_simplex)	((((Pseudophoenix_vinifera	(Phoenix_dactylifera	Iriartea_deltoidea))	(Podococcus_barteri	(((Serenoa_repens	Hydriastele_microspadix)	Nypa_fruticans)	Chamaedorea_seifrizii)))	(((Kentiopsis_piersoniorum	((Heterospathe_cagayanensis	Veitchia_spiralis)	(Calamus_caryotoides	(Burretiokentia_grandiflora	Dictyosperma_album))))	((Pelagodoxa_henryana	Manicaria_saccifera)	((Prestoea_acuminata	(Oenocarpus_minor	Oenocarpus_bataua))	Geonoma_undata)))	Roystonea_regia))	(Orania_palindan	Sclerosperma_profizianum)))	Attalea_speciosa)	Bactris_major)	Elaeis_guineensis)	Elaeis_oleifera)	Kingia_australis);
((Elaeis_guineensis	(Elaeis_oleifera	(Attalea_speciosa	((((Reinhardtia_paiewonskiana	(Leopoldinia_pulchra	Reinhardtia_latisecta))	Reinhardtia_simplex)	((((Phoenix_dactylifera	Iriartea_deltoidea)	((((Veitchia_spiralis	(Kentiopsis_piersoniorum	Heterospathe_cagayanensis))	(Burretiokentia_grandiflora	(Prestoea_acuminata	Dictyosperma_album)))	((Pelagodoxa_henryana	Manicaria_saccifera)	((Oenocarpus_minor	Oenocarpus_bataua)	Geonoma_undata)))	(Roystonea_regia	(Pseudophoenix_vinifera	Calamus_caryotoides))))	(Orania_palindan	(Podococcus_barteri	Sclerosperma_profizianum)))	(((Serenoa_repens	Hydriastele_microspadix)	Nypa_fruticans)	Chamaedorea_seifrizii)))	Bactris_major))))	Kingia_australis);
((Nypa_fruticans	((Chamaedorea_seifrizii	((Pseudophoenix_vinifera	(Phoenix_dactylifera	Iriartea_deltoidea))	((((((Oenocarpus_minor	Oenocarpus_bataua)	Geonoma_undata)	Manicaria_saccifera)	(((Kentiopsis_piersoniorum	((Leopoldinia_pulchra	Prestoea_acuminata)	Heterospathe_cagayanensis))	(Veitchia_spiralis	(Burretiokentia_grandiflora	Dictyosperma_album)))	(Hydriastele_microspadix	Pelagodoxa_henryana)))	Roystonea_regia)	((Orania_palindan	(Podococcus_barteri	Sclerosperma_profizianum))	(((Serenoa_repens	Bactris_major)	((Elaeis_guineensis	Elaeis_oleifera)	Attalea_speciosa))	((Reinhardtia_paiewonskiana	Reinhardtia_latisecta)	Reinhardtia_simplex))))))	Calamus_caryotoides))	Kingia_australis);
(((((Oenocarpus_minor	Oenocarpus_bataua)	Geonoma_undata)	(((Pelagodoxa_henryana	Manicaria_saccifera)	(Kentiopsis_piersoniorum	(Veitchia_spiralis	((Dictyosperma_album	(Hydriastele_microspadix	Prestoea_acuminata))	(Burretiokentia_grandiflora	Heterospathe_cagayanensis)))))	(Roystonea_regia	((((Pseudophoenix_vinifera	(Phoenix_dactylifera	Iriartea_deltoidea))	(Nypa_fruticans	Chamaedorea_seifrizii))	(Orania_palindan	(Podococcus_barteri	Sclerosperma_profizianum)))	(((Serenoa_repens	Bactris_major)	((Elaeis_guineensis	Elaeis_oleifera)	Attalea_speciosa))	((Reinhardtia_paiewonskiana	(Leopoldinia_pulchra	Reinhardtia_latisecta))	Reinhardtia_simplex))))))	Calamus_caryotoides)	Kingia_australis);
((Manicaria_saccifera	(((Geonoma_undata	Prestoea_acuminata)	(Oenocarpus_minor	Oenocarpus_bataua))	((Roystonea_regia	((((Pseudophoenix_vinifera	(Phoenix_dactylifera	Iriartea_deltoidea))	(Nypa_fruticans	Chamaedorea_seifrizii))	(Orania_palindan	(Podococcus_barteri	Sclerosperma_profizianum)))	((Bactris_major	((Elaeis_guineensis	Elaeis_oleifera)	Attalea_speciosa))	(Calamus_caryotoides	((Reinhardtia_paiewonskiana	(Leopoldinia_pulchra	Reinhardtia_latisecta))	Reinhardtia_simplex)))))	(Pelagodoxa_henryana	(Kentiopsis_piersoniorum	(Heterospathe_cagayanensis	((Dictyosperma_album	Burretiokentia_grandiflora)	((Hydriastele_microspadix	Serenoa_repens)	Veitchia_spiralis))))))))	Kingia_australis);
(((((((((Bactris_major	((Elaeis_guineensis	Elaeis_oleifera)	Attalea_speciosa))	((Reinhardtia_paiewonskiana	(Leopoldinia_pulchra	Reinhardtia_latisecta))	Reinhardtia_simplex))	((((Kentiopsis_piersoniorum	(Veitchia_spiralis	(Heterospathe_cagayanensis	Dictyosperma_album)))	(Manicaria_saccifera	(Geonoma_undata	(Oenocarpus_minor	Oenocarpus_bataua))))	(Pelagodoxa_henryana	Burretiokentia_grandiflora))	(((Hydriastele_microspadix	Serenoa_repens)	Prestoea_acuminata)	Roystonea_regia)))	(Iriartea_deltoidea	(Pseudophoenix_vinifera	Phoenix_dactylifera)))	(Orania_palindan	(Podococcus_barteri	Sclerosperma_profizianum)))	Chamaedorea_seifrizii)	Nypa_fruticans)	Calamus_caryotoides)	Kingia_australis);
((Elaeis_oleifera	(Elaeis_guineensis	(Bactris_major	(((Reinhardtia_simplex	((Leopoldinia_pulchra	Reinhardtia_latisecta)	Reinhardtia_paiewonskiana))	((Roystonea_regia	((((Veitchia_spiralis	(Heterospathe_cagayanensis	(Burretiokentia_grandiflora	Dictyosperma_album)))	Kentiopsis_piersoniorum)	(Pelagodoxa_henryana	Manicaria_saccifera))	(Geonoma_undata	(Oenocarpus_bataua	Oenocarpus_minor))))	((((Prestoea_acuminata	(Chamaedorea_seifrizii	(Nypa_fruticans	(Serenoa_repens	(Podococcus_barteri	Hydriastele_microspadix)))))	(Calamus_caryotoides	Pseudophoenix_vinifera))	(Iriartea_deltoidea	Phoenix_dactylifera))	(Orania_palindan	Sclerosperma_profizianum))))	Attalea_speciosa))))	Kingia_australis);
(((Bactris_major	((((Reinhardtia_simplex	((Leopoldinia_pulchra	Reinhardtia_latisecta)	Reinhardtia_paiewonskiana))	((Roystonea_regia	((Manicaria_saccifera	((Prestoea_acuminata	(Oenocarpus_bataua	Oenocarpus_minor))	Geonoma_undata))	(Pelagodoxa_henryana	((Kentiopsis_piersoniorum	Veitchia_spiralis)	(Dictyosperma_album	(Heterospathe_cagayanensis	Burretiokentia_grandiflora))))))	((((Podococcus_barteri	Sclerosperma_profizianum)	Orania_palindan)	Pseudophoenix_vinifera)	((Nypa_fruticans	(Chamaedorea_seifrizii	(Serenoa_repens	Hydriastele_microspadix)))	(Iriartea_deltoidea	Phoenix_dactylifera)))))	Attalea_speciosa)	(Elaeis_oleifera	Elaeis_guineensis)))	Calamus_caryotoides)	Kingia_australis);
((Phoenix_dactylifera	(((((((Kentiopsis_piersoniorum	((Podococcus_barteri	Veitchia_spiralis)	((((Serenoa_repens	Hydriastele_microspadix)	Prestoea_acuminata)	Dictyosperma_album)	(Heterospathe_cagayanensis	Burretiokentia_grandiflora))))	(Manicaria_saccifera	Pelagodoxa_henryana))	((Oenocarpus_bataua	Oenocarpus_minor)	Geonoma_undata))	(((Sclerosperma_profizianum	Orania_palindan)	(((Attalea_speciosa	(Elaeis_oleifera	Elaeis_guineensis))	Bactris_major)	(Reinhardtia_simplex	((Leopoldinia_pulchra	Reinhardtia_latisecta)	Reinhardtia_paiewonskiana))))	Roystonea_regia))	(Chamaedorea_seifrizii	Nypa_fruticans))	(Calamus_caryotoides	Pseudophoenix_vinifera))	Iriartea_deltoidea))	Kingia_australis);
((Elaeis_guineensis	(((Bactris_major	((Reinhardtia_simplex	(Reinhardtia_latisecta	Reinhardtia_paiewonskiana))	((((Chamaedorea_seifrizii	Nypa_fruticans)	(Leopoldinia_pulchra	(Roystonea_regia	((Iriartea_deltoidea	Phoenix_dactylifera)	(Podococcus_barteri	Pseudophoenix_vinifera)))))	(((Kentiopsis_piersoniorum	(Heterospathe_cagayanensis	(Burretiokentia_grandiflora	Dictyosperma_album)))	((Calamus_caryotoides	Veitchia_spiralis)	Prestoea_acuminata))	((Manicaria_saccifera	((Serenoa_repens	Hydriastele_microspadix)	Pelagodoxa_henryana))	((Oenocarpus_bataua	Oenocarpus_minor)	Geonoma_undata))))	(Sclerosperma_profizianum	Orania_palindan))))	Attalea_speciosa)	Elaeis_oleifera))	Kingia_australis);
(((Leopoldinia_pulchra	Elaeis_guineensis)	((Bactris_major	(((Reinhardtia_simplex	(Reinhardtia_latisecta	Reinhardtia_paiewonskiana))	((Roystonea_regia	(((Pelagodoxa_henryana	((Prestoea_acuminata	(Serenoa_repens	Hydriastele_microspadix))	(((Kentiopsis_piersoniorum	Veitchia_spiralis)	(Heterospathe_cagayanensis	Burretiokentia_grandiflora))	(Dictyosperma_album	Calamus_caryotoides))))	((Oenocarpus_bataua	Oenocarpus_minor)	Geonoma_undata))	Manicaria_saccifera))	(Phoenix_dactylifera	(((Chamaedorea_seifrizii	Nypa_fruticans)	Iriartea_deltoidea)	(Pseudophoenix_vinifera	((Podococcus_barteri	Sclerosperma_profizianum)	Orania_palindan))))))	Attalea_speciosa))	Elaeis_oleifera))	Kingia_australis);
((((Podococcus_barteri	Pseudophoenix_vinifera)	(Sclerosperma_profizianum	Orania_palindan))	(((Chamaedorea_seifrizii	(Serenoa_repens	Nypa_fruticans))	(((((Attalea_speciosa	((Elaeis_oleifera	Elaeis_guineensis)	Bactris_major))	(Reinhardtia_simplex	(Reinhardtia_latisecta	Reinhardtia_paiewonskiana)))	(Roystonea_regia	(((Prestoea_acuminata	Hydriastele_microspadix)	(Kentiopsis_piersoniorum	(Veitchia_spiralis	(Burretiokentia_grandiflora	(Dictyosperma_album	Heterospathe_cagayanensis)))))	(((Oenocarpus_bataua	Oenocarpus_minor)	Geonoma_undata)	(Pelagodoxa_henryana	Manicaria_saccifera)))))	Leopoldinia_pulchra)	(Calamus_caryotoides	Phoenix_dactylifera)))	Iriartea_deltoidea))	Kingia_australis);
((((((((((Dictyosperma_album	(Heterospathe_cagayanensis	Burretiokentia_grandiflora))	(Kentiopsis_piersoniorum	Veitchia_spiralis))	(Pelagodoxa_henryana	(Manicaria_saccifera	((Prestoea_acuminata	(Oenocarpus_bataua	Oenocarpus_minor))	Geonoma_undata))))	(((Attalea_speciosa	((Elaeis_oleifera	Elaeis_guineensis)	Bactris_major))	((Calamus_caryotoides	Reinhardtia_simplex)	(Reinhardtia_paiewonskiana	(Reinhardtia_latisecta	Leopoldinia_pulchra))))	((Podococcus_barteri	Sclerosperma_profizianum)	Orania_palindan)))	Roystonea_regia)	Pseudophoenix_vinifera)	(Chamaedorea_seifrizii	(Nypa_fruticans	(Hydriastele_microspadix	Serenoa_repens))))	Iriartea_deltoidea)	Phoenix_dactylifera)	Kingia_australis);
(((Iriartea_deltoidea	(((Chamaedorea_seifrizii	(Nypa_fruticans	(Hydriastele_microspadix	Serenoa_repens)))	(((((Veitchia_spiralis	(((Prestoea_acuminata	Heterospathe_cagayanensis)	Burretiokentia_grandiflora)	Dictyosperma_album))	Kentiopsis_piersoniorum)	(((Oenocarpus_bataua	Oenocarpus_minor)	Geonoma_undata)	(Pelagodoxa_henryana	Manicaria_saccifera)))	(((Attalea_speciosa	((Elaeis_oleifera	Elaeis_guineensis)	Bactris_major))	(Reinhardtia_simplex	(Reinhardtia_latisecta	(Leopoldinia_pulchra	Reinhardtia_paiewonskiana))))	((Podococcus_barteri	Sclerosperma_profizianum)	Orania_palindan)))	Roystonea_regia))	(Calamus_caryotoides	Pseudophoenix_vinifera)))	Phoenix_dactylifera)	Kingia_australis);
((((Iriartea_deltoidea	Pseudophoenix_vinifera)	((Calamus_caryotoides	(Chamaedorea_seifrizii	(Nypa_fruticans	(Hydriastele_microspadix	Serenoa_repens))))	(((((Attalea_speciosa	((Elaeis_oleifera	Elaeis_guineensis)	Bactris_major))	(Reinhardtia_simplex	(Reinhardtia_latisecta	(Leopoldinia_pulchra	Reinhardtia_paiewonskiana))))	((Podococcus_barteri	Sclerosperma_profizianum)	Orania_palindan))	((Prestoea_acuminata	((Veitchia_spiralis	((Heterospathe_cagayanensis	Burretiokentia_grandiflora)	Dictyosperma_album))	Kentiopsis_piersoniorum))	(((Oenocarpus_bataua	Oenocarpus_minor)	Geonoma_undata)	(Pelagodoxa_henryana	Manicaria_saccifera))))	Roystonea_regia)))	Phoenix_dactylifera)	Kingia_australis);
((Calamus_caryotoides	((((Hydriastele_microspadix	Serenoa_repens)	Chamaedorea_seifrizii)	((((Podococcus_barteri	Sclerosperma_profizianum)	Orania_palindan)	((((Pelagodoxa_henryana	((((Heterospathe_cagayanensis	Burretiokentia_grandiflora)	(Prestoea_acuminata	Dictyosperma_album))	Veitchia_spiralis)	Kentiopsis_piersoniorum))	(((Oenocarpus_bataua	Oenocarpus_minor)	Geonoma_undata)	Manicaria_saccifera))	(((Elaeis_oleifera	Elaeis_guineensis)	(Bactris_major	Attalea_speciosa))	(Reinhardtia_simplex	((Leopoldinia_pulchra	Reinhardtia_latisecta)	Reinhardtia_paiewonskiana))))	Roystonea_regia))	(Pseudophoenix_vinifera	(Phoenix_dactylifera	Iriartea_deltoidea))))	Nypa_fruticans))	Kingia_australis);
((Phoenix_dactylifera	((((Calamus_caryotoides	Roystonea_regia)	(Podococcus_barteri	(((Serenoa_repens	Hydriastele_microspadix)	Nypa_fruticans)	Chamaedorea_seifrizii)))	Pseudophoenix_vinifera)	(((Orania_palindan	Sclerosperma_profizianum)	((((Dictyosperma_album	(Veitchia_spiralis	(Burretiokentia_grandiflora	Heterospathe_cagayanensis)))	Kentiopsis_piersoniorum)	(Pelagodoxa_henryana	(Manicaria_saccifera	((Prestoea_acuminata	Geonoma_undata)	(Oenocarpus_minor	Oenocarpus_bataua)))))	((Attalea_speciosa	(Bactris_major	(Elaeis_guineensis	Elaeis_oleifera)))	(Reinhardtia_simplex	(Reinhardtia_paiewonskiana	(Leopoldinia_pulchra	Reinhardtia_latisecta))))))	Iriartea_deltoidea)))	Kingia_australis);
((Phoenix_dactylifera	(Iriartea_deltoidea	(((Podococcus_barteri	(Calamus_caryotoides	(((Serenoa_repens	Hydriastele_microspadix)	Nypa_fruticans)	Chamaedorea_seifrizii)))	((Orania_palindan	Sclerosperma_profizianum)	(((Manicaria_saccifera	(Geonoma_undata	((Prestoea_acuminata	Oenocarpus_minor)	Oenocarpus_bataua)))	(((Veitchia_spiralis	((Burretiokentia_grandiflora	Heterospathe_cagayanensis)	Dictyosperma_album))	Kentiopsis_piersoniorum)	Pelagodoxa_henryana))	((Attalea_speciosa	(Bactris_major	((Leopoldinia_pulchra	Elaeis_guineensis)	Elaeis_oleifera)))	(Roystonea_regia	(Reinhardtia_simplex	(Reinhardtia_paiewonskiana	Reinhardtia_latisecta)))))))	Pseudophoenix_vinifera)))	Kingia_australis);
((Manicaria_saccifera	(((Geonoma_undata	(((Serenoa_repens	Hydriastele_microspadix)	Prestoea_acuminata)	(Oenocarpus_minor	Oenocarpus_bataua)))	((Kentiopsis_piersoniorum	(Dictyosperma_album	(Veitchia_spiralis	(Burretiokentia_grandiflora	Heterospathe_cagayanensis))))	(((((Attalea_speciosa	(Bactris_major	(Elaeis_guineensis	Elaeis_oleifera)))	((Reinhardtia_paiewonskiana	(Leopoldinia_pulchra	Reinhardtia_latisecta))	Reinhardtia_simplex))	(Orania_palindan	(Podococcus_barteri	Sclerosperma_profizianum)))	((Pseudophoenix_vinifera	(Phoenix_dactylifera	Iriartea_deltoidea))	(Nypa_fruticans	Chamaedorea_seifrizii)))	(Calamus_caryotoides	Roystonea_regia))))	Pelagodoxa_henryana))	Kingia_australis);
((Manicaria_saccifera	((Geonoma_undata	(Oenocarpus_minor	(Prestoea_acuminata	Oenocarpus_bataua)))	((Pelagodoxa_henryana	(((Heterospathe_cagayanensis	Kentiopsis_piersoniorum)	(Dictyosperma_album	Burretiokentia_grandiflora))	Veitchia_spiralis))	((((Attalea_speciosa	((Podococcus_barteri	Bactris_major)	(Elaeis_guineensis	Elaeis_oleifera)))	((Reinhardtia_latisecta	(Reinhardtia_paiewonskiana	Leopoldinia_pulchra))	Reinhardtia_simplex))	((((((Serenoa_repens	Hydriastele_microspadix)	Nypa_fruticans)	Chamaedorea_seifrizii)	Pseudophoenix_vinifera)	((Calamus_caryotoides	Phoenix_dactylifera)	Iriartea_deltoidea))	(Orania_palindan	Sclerosperma_profizianum)))	Roystonea_regia))))	Kingia_australis);
((Phoenix_dactylifera	(((Podococcus_barteri	Pseudophoenix_vinifera)	((((Pelagodoxa_henryana	Manicaria_saccifera)	(Geonoma_undata	(Oenocarpus_minor	Oenocarpus_bataua)))	(((Heterospathe_cagayanensis	Veitchia_spiralis)	(Dictyosperma_album	Burretiokentia_grandiflora))	(Kentiopsis_piersoniorum	Prestoea_acuminata)))	((((Attalea_speciosa	(Bactris_major	(Elaeis_guineensis	Elaeis_oleifera)))	((Reinhardtia_latisecta	Reinhardtia_paiewonskiana)	(Calamus_caryotoides	Reinhardtia_simplex)))	Orania_palindan)	(Sclerosperma_profizianum	Roystonea_regia))))	(Iriartea_deltoidea	((((Hydriastele_microspadix	Serenoa_repens)	Leopoldinia_pulchra)	Nypa_fruticans)	Chamaedorea_seifrizii))))	Kingia_australis);
((Phoenix_dactylifera	((Pseudophoenix_vinifera	Iriartea_deltoidea)	((((Hydriastele_microspadix	Serenoa_repens)	Nypa_fruticans)	(Calamus_caryotoides	Chamaedorea_seifrizii))	(((Manicaria_saccifera	(Geonoma_undata	(Prestoea_acuminata	(Oenocarpus_minor	Oenocarpus_bataua))))	(Pelagodoxa_henryana	(((Heterospathe_cagayanensis	Veitchia_spiralis)	(Dictyosperma_album	Burretiokentia_grandiflora))	Kentiopsis_piersoniorum)))	(Roystonea_regia	(((((Reinhardtia_latisecta	Reinhardtia_paiewonskiana)	Reinhardtia_simplex)	(Leopoldinia_pulchra	(Bactris_major	((Elaeis_guineensis	Elaeis_oleifera)	Attalea_speciosa))))	Orania_palindan)	(Podococcus_barteri	Sclerosperma_profizianum)))))))	Kingia_australis);
((Manicaria_saccifera	(((Geonoma_undata	(Oenocarpus_minor	Oenocarpus_bataua))	((Veitchia_spiralis	((Heterospathe_cagayanensis	Kentiopsis_piersoniorum)	(Burretiokentia_grandiflora	(Calamus_caryotoides	Dictyosperma_album))))	(((((((Hydriastele_microspadix	Serenoa_repens)	Prestoea_acuminata)	(Nypa_fruticans	Chamaedorea_seifrizii))	(Attalea_speciosa	(Bactris_major	(Elaeis_guineensis	Elaeis_oleifera))))	(Leopoldinia_pulchra	(Orania_palindan	(Podococcus_barteri	Sclerosperma_profizianum))))	(Roystonea_regia	((Reinhardtia_latisecta	Reinhardtia_paiewonskiana)	Reinhardtia_simplex)))	((Phoenix_dactylifera	Iriartea_deltoidea)	Pseudophoenix_vinifera))))	Pelagodoxa_henryana))	Kingia_australis);
((Chamaedorea_seifrizii	((Iriartea_deltoidea	((((Roystonea_regia	(((Pelagodoxa_henryana	Manicaria_saccifera)	(Geonoma_undata	(Oenocarpus_minor	Oenocarpus_bataua)))	((Heterospathe_cagayanensis	Kentiopsis_piersoniorum)	((Burretiokentia_grandiflora	Dictyosperma_album)	(Prestoea_acuminata	(Veitchia_spiralis	((Hydriastele_microspadix	Serenoa_repens)	Leopoldinia_pulchra)))))))	((Orania_palindan	(Podococcus_barteri	Sclerosperma_profizianum))	((Attalea_speciosa	(Bactris_major	(Elaeis_guineensis	Elaeis_oleifera)))	((Reinhardtia_latisecta	Reinhardtia_paiewonskiana)	Reinhardtia_simplex))))	Phoenix_dactylifera)	(Calamus_caryotoides	Pseudophoenix_vinifera)))	Nypa_fruticans))	Kingia_australis);
((Nypa_fruticans	(Chamaedorea_seifrizii	((((((Heterospathe_cagayanensis	Kentiopsis_piersoniorum)	(Veitchia_spiralis	(Burretiokentia_grandiflora	Dictyosperma_album)))	(Pelagodoxa_henryana	(Manicaria_saccifera	(Geonoma_undata	((Prestoea_acuminata	(Hydriastele_microspadix	Serenoa_repens))	(Oenocarpus_minor	Oenocarpus_bataua))))))	((Calamus_caryotoides	Roystonea_regia)	(((Bactris_major	((Elaeis_guineensis	Elaeis_oleifera)	Attalea_speciosa))	((Reinhardtia_latisecta	(Reinhardtia_paiewonskiana	Leopoldinia_pulchra))	Reinhardtia_simplex))	(Orania_palindan	Sclerosperma_profizianum))))	((Pseudophoenix_vinifera	Iriartea_deltoidea)	Phoenix_dactylifera))	Podococcus_barteri)))	Kingia_australis);
((Phoenix_dactylifera	(((Iriartea_deltoidea	(Nypa_fruticans	Chamaedorea_seifrizii))	(Pseudophoenix_vinifera	((Orania_palindan	(Podococcus_barteri	Sclerosperma_profizianum))	((((Manicaria_saccifera	((Oenocarpus_minor	Oenocarpus_bataua)	Geonoma_undata))	(((Kentiopsis_piersoniorum	(Heterospathe_cagayanensis	Veitchia_spiralis))	(Burretiokentia_grandiflora	((Prestoea_acuminata	((Leopoldinia_pulchra	Hydriastele_microspadix)	Serenoa_repens))	Dictyosperma_album)))	Pelagodoxa_henryana))	Roystonea_regia)	((Bactris_major	(Elaeis_guineensis	Elaeis_oleifera))	(Attalea_speciosa	((Reinhardtia_latisecta	Reinhardtia_paiewonskiana)	Reinhardtia_simplex)))))))	Calamus_caryotoides))	Kingia_australis);
((Phoenix_dactylifera	(((((Chamaedorea_seifrizii	Nypa_fruticans)	((Reinhardtia_simplex	((Reinhardtia_latisecta	Leopoldinia_pulchra)	Reinhardtia_paiewonskiana))	(Attalea_speciosa	(Bactris_major	(Elaeis_oleifera	Elaeis_guineensis)))))	((((Serenoa_repens	Hydriastele_microspadix)	Prestoea_acuminata)	(((Calamus_caryotoides	Dictyosperma_album)	((Burretiokentia_grandiflora	Heterospathe_cagayanensis)	Veitchia_spiralis))	Kentiopsis_piersoniorum))	((Geonoma_undata	(Oenocarpus_bataua	Oenocarpus_minor))	(Pelagodoxa_henryana	Manicaria_saccifera))))	Roystonea_regia)	(Iriartea_deltoidea	(Pseudophoenix_vinifera	(Orania_palindan	(Podococcus_barteri	Sclerosperma_profizianum))))))	Kingia_australis);
((Phoenix_dactylifera	((Iriartea_deltoidea	Pseudophoenix_vinifera)	((((((Roystonea_regia	((Chamaedorea_seifrizii	Nypa_fruticans)	(Prestoea_acuminata	Hydriastele_microspadix)))	((((Dictyosperma_album	Heterospathe_cagayanensis)	Veitchia_spiralis)	Kentiopsis_piersoniorum)	((Geonoma_undata	(Oenocarpus_bataua	Oenocarpus_minor))	(Pelagodoxa_henryana	Manicaria_saccifera))))	(((Podococcus_barteri	Bactris_major)	(Reinhardtia_simplex	((Leopoldinia_pulchra	(Serenoa_repens	Reinhardtia_paiewonskiana))	Reinhardtia_latisecta)))	((Elaeis_oleifera	Elaeis_guineensis)	Attalea_speciosa)))	Burretiokentia_grandiflora)	(Orania_palindan	Sclerosperma_profizianum))	Calamus_caryotoides)))	Kingia_australis);
((Pelagodoxa_henryana	((((Dictyosperma_album	(Burretiokentia_grandiflora	Heterospathe_cagayanensis))	Veitchia_spiralis)	Kentiopsis_piersoniorum)	((((((Orania_palindan	Sclerosperma_profizianum)	((Phoenix_dactylifera	Iriartea_deltoidea)	((Roystonea_regia	(Chamaedorea_seifrizii	(Nypa_fruticans	Hydriastele_microspadix)))	((Podococcus_barteri	Pseudophoenix_vinifera)	Calamus_caryotoides))))	Leopoldinia_pulchra)	((Reinhardtia_simplex	((Serenoa_repens	Reinhardtia_paiewonskiana)	Reinhardtia_latisecta))	((Bactris_major	(Elaeis_oleifera	Elaeis_guineensis))	Attalea_speciosa)))	(Geonoma_undata	(Prestoea_acuminata	(Oenocarpus_bataua	Oenocarpus_minor))))	Manicaria_saccifera)))	Kingia_australis);
((Calamus_caryotoides	(Chamaedorea_seifrizii	(Podococcus_barteri	((Orania_palindan	Sclerosperma_profizianum)	((Phoenix_dactylifera	(Pseudophoenix_vinifera	Iriartea_deltoidea))	((((((Elaeis_oleifera	Elaeis_guineensis)	Attalea_speciosa)	Bactris_major)	(Nypa_fruticans	(Reinhardtia_simplex	(Reinhardtia_paiewonskiana	Reinhardtia_latisecta))))	(Roystonea_regia	((Manicaria_saccifera	(Geonoma_undata	(Oenocarpus_bataua	Oenocarpus_minor)))	(Pelagodoxa_henryana	(((Heterospathe_cagayanensis	Veitchia_spiralis)	Kentiopsis_piersoniorum)	(Burretiokentia_grandiflora	(((Serenoa_repens	Hydriastele_microspadix)	Prestoea_acuminata)	Dictyosperma_album)))))))	Leopoldinia_pulchra))))))	Kingia_australis);
((Phoenix_dactylifera	((((((((Elaeis_oleifera	Elaeis_guineensis)	(Calamus_caryotoides	Bactris_major))	(Attalea_speciosa	(Reinhardtia_simplex	((Leopoldinia_pulchra	Reinhardtia_paiewonskiana)	Reinhardtia_latisecta))))	((((Serenoa_repens	Hydriastele_microspadix)	Prestoea_acuminata)	Roystonea_regia)	((Geonoma_undata	(Oenocarpus_bataua	Oenocarpus_minor))	((Kentiopsis_piersoniorum	((Dictyosperma_album	(Burretiokentia_grandiflora	Heterospathe_cagayanensis))	Veitchia_spiralis))	(Pelagodoxa_henryana	Manicaria_saccifera)))))	((Podococcus_barteri	Sclerosperma_profizianum)	Orania_palindan))	(Nypa_fruticans	Chamaedorea_seifrizii))	Pseudophoenix_vinifera)	Iriartea_deltoidea))	Kingia_australis);
((Elaeis_guineensis	(((((Reinhardtia_simplex	(Reinhardtia_paiewonskiana	(Leopoldinia_pulchra	Reinhardtia_latisecta)))	(((Podococcus_barteri	Sclerosperma_profizianum)	Orania_palindan)	(((((Veitchia_spiralis	(Heterospathe_cagayanensis	Kentiopsis_piersoniorum))	(((Hydriastele_microspadix	Prestoea_acuminata)	Dictyosperma_album)	Burretiokentia_grandiflora))	((Pelagodoxa_henryana	Manicaria_saccifera)	(Geonoma_undata	(Oenocarpus_bataua	Oenocarpus_minor))))	((Nypa_fruticans	(Serenoa_repens	Chamaedorea_seifrizii))	(Iriartea_deltoidea	Phoenix_dactylifera)))	(Pseudophoenix_vinifera	(Calamus_caryotoides	Roystonea_regia)))))	Attalea_speciosa)	Bactris_major)	Elaeis_oleifera))	Kingia_australis);
((Phoenix_dactylifera	((((((Roystonea_regia	(Sclerosperma_profizianum	(Pelagodoxa_henryana	Orania_palindan)))	((Attalea_speciosa	(Bactris_major	(Elaeis_oleifera	Elaeis_guineensis)))	(Reinhardtia_simplex	(Reinhardtia_paiewonskiana	Reinhardtia_latisecta))))	((Geonoma_undata	(Oenocarpus_bataua	Oenocarpus_minor))	((((Serenoa_repens	Hydriastele_microspadix)	Prestoea_acuminata)	(Kentiopsis_piersoniorum	(((Burretiokentia_grandiflora	Dictyosperma_album)	Heterospathe_cagayanensis)	Veitchia_spiralis)))	Manicaria_saccifera)))	(Podococcus_barteri	(Calamus_caryotoides	((Leopoldinia_pulchra	Nypa_fruticans)	Chamaedorea_seifrizii))))	Pseudophoenix_vinifera)	Iriartea_deltoidea))	Kingia_australis);
(((Chamaedorea_seifrizii	(Pseudophoenix_vinifera	((Iriartea_deltoidea	Phoenix_dactylifera)	(((Calamus_caryotoides	Roystonea_regia)	(((Podococcus_barteri	Sclerosperma_profizianum)	Orania_palindan)	((Attalea_speciosa	(Bactris_major	(Elaeis_oleifera	Elaeis_guineensis)))	(Reinhardtia_simplex	((Leopoldinia_pulchra	Reinhardtia_paiewonskiana)	Reinhardtia_latisecta)))))	(((Heterospathe_cagayanensis	Kentiopsis_piersoniorum)	((Burretiokentia_grandiflora	Dictyosperma_album)	Veitchia_spiralis))	((Pelagodoxa_henryana	Manicaria_saccifera)	(Geonoma_undata	(((Serenoa_repens	Hydriastele_microspadix)	Prestoea_acuminata)	(Oenocarpus_bataua	Oenocarpus_minor)))))))))	Nypa_fruticans)	Kingia_australis);
((Phoenix_dactylifera	((Iriartea_deltoidea	(Nypa_fruticans	Chamaedorea_seifrizii))	((((Reinhardtia_simplex	(Reinhardtia_paiewonskiana	Reinhardtia_latisecta))	(Leopoldinia_pulchra	(Bactris_major	((Elaeis_oleifera	Elaeis_guineensis)	Attalea_speciosa))))	(Roystonea_regia	(((((Serenoa_repens	Hydriastele_microspadix)	Prestoea_acuminata)	Dictyosperma_album)	(Kentiopsis_piersoniorum	((Burretiokentia_grandiflora	Heterospathe_cagayanensis)	Veitchia_spiralis)))	((Pelagodoxa_henryana	Manicaria_saccifera)	(Geonoma_undata	(Oenocarpus_bataua	Oenocarpus_minor))))))	((Calamus_caryotoides	Pseudophoenix_vinifera)	(Orania_palindan	(Podococcus_barteri	Sclerosperma_profizianum))))))	Kingia_australis);
((Calamus_caryotoides	(Bactris_major	((Attalea_speciosa	(((Orania_palindan	(Podococcus_barteri	Sclerosperma_profizianum))	(((Pseudophoenix_vinifera	Roystonea_regia)	(Prestoea_acuminata	(Nypa_fruticans	((Serenoa_repens	Hydriastele_microspadix)	Chamaedorea_seifrizii))))	((Phoenix_dactylifera	Iriartea_deltoidea)	((Kentiopsis_piersoniorum	((Dictyosperma_album	Leopoldinia_pulchra)	((Burretiokentia_grandiflora	Heterospathe_cagayanensis)	Veitchia_spiralis)))	((Pelagodoxa_henryana	Manicaria_saccifera)	(Geonoma_undata	(Oenocarpus_bataua	Oenocarpus_minor)))))))	(Reinhardtia_simplex	(Reinhardtia_paiewonskiana	Reinhardtia_latisecta))))	(Elaeis_oleifera	Elaeis_guineensis))))	Kingia_australis);
((Elaeis_guineensis	(Elaeis_oleifera	(((((Orania_palindan	(Podococcus_barteri	Sclerosperma_profizianum))	((Calamus_caryotoides	Roystonea_regia)	(Reinhardtia_simplex	(Reinhardtia_paiewonskiana	Reinhardtia_latisecta))))	((((Geonoma_undata	(Oenocarpus_bataua	Oenocarpus_minor))	(Pelagodoxa_henryana	Manicaria_saccifera))	((Prestoea_acuminata	(Leopoldinia_pulchra	Kentiopsis_piersoniorum))	(Veitchia_spiralis	(Dictyosperma_album	(Heterospathe_cagayanensis	Burretiokentia_grandiflora)))))	((((((Serenoa_repens	Hydriastele_microspadix)	Nypa_fruticans)	Chamaedorea_seifrizii)	Iriartea_deltoidea)	Pseudophoenix_vinifera)	Phoenix_dactylifera)))	Bactris_major)	Attalea_speciosa)))	Kingia_australis);
((Nypa_fruticans	((Calamus_caryotoides	Chamaedorea_seifrizii)	((Orania_palindan	Sclerosperma_profizianum)	((Pseudophoenix_vinifera	(Iriartea_deltoidea	Phoenix_dactylifera))	((((Podococcus_barteri	Bactris_major)	(Attalea_speciosa	(Elaeis_guineensis	Elaeis_oleifera)))	((Reinhardtia_simplex	(Reinhardtia_paiewonskiana	Reinhardtia_latisecta))	Leopoldinia_pulchra))	(Roystonea_regia	(((Serenoa_repens	Hydriastele_microspadix)	Pelagodoxa_henryana)	((Manicaria_saccifera	(Kentiopsis_piersoniorum	(Veitchia_spiralis	((Burretiokentia_grandiflora	Dictyosperma_album)	Heterospathe_cagayanensis))))	(Geonoma_undata	((Prestoea_acuminata	Oenocarpus_bataua)	Oenocarpus_minor))))))))))	Kingia_australis);
((Phoenix_dactylifera	(((((((Bactris_major	((Leopoldinia_pulchra	Nypa_fruticans)	(Attalea_speciosa	(Elaeis_guineensis	Elaeis_oleifera))))	(Reinhardtia_simplex	(Reinhardtia_paiewonskiana	Reinhardtia_latisecta)))	(Roystonea_regia	((Kentiopsis_piersoniorum	(Dictyosperma_album	(Veitchia_spiralis	(Burretiokentia_grandiflora	Heterospathe_cagayanensis))))	((Geonoma_undata	(((Serenoa_repens	Hydriastele_microspadix)	Prestoea_acuminata)	(Oenocarpus_bataua	Oenocarpus_minor)))	(Manicaria_saccifera	Pelagodoxa_henryana)))))	(Orania_palindan	(Podococcus_barteri	Sclerosperma_profizianum)))	(Calamus_caryotoides	Chamaedorea_seifrizii))	Pseudophoenix_vinifera)	Iriartea_deltoidea))	Kingia_australis);
((Elaeis_guineensis	(Elaeis_oleifera	((((Reinhardtia_simplex	(Reinhardtia_paiewonskiana	Reinhardtia_latisecta))	((((Iriartea_deltoidea	Phoenix_dactylifera)	(Nypa_fruticans	(Calamus_caryotoides	Chamaedorea_seifrizii)))	(Roystonea_regia	(((Kentiopsis_piersoniorum	((((Serenoa_repens	Hydriastele_microspadix)	Prestoea_acuminata)	(Leopoldinia_pulchra	Dictyosperma_album))	(Burretiokentia_grandiflora	Heterospathe_cagayanensis)))	Veitchia_spiralis)	(((Oenocarpus_bataua	Oenocarpus_minor)	Geonoma_undata)	(Manicaria_saccifera	Pelagodoxa_henryana)))))	(Pseudophoenix_vinifera	(Orania_palindan	(Podococcus_barteri	Sclerosperma_profizianum)))))	Bactris_major)	Attalea_speciosa)))	Kingia_australis);
((Orania_palindan	((Sclerosperma_profizianum	Podococcus_barteri)	((Iriartea_deltoidea	(((Hydriastele_microspadix	(((Serenoa_repens	Calamus_caryotoides)	Chamaedorea_seifrizii)	Nypa_fruticans))	Phoenix_dactylifera)	((((Attalea_speciosa	((Elaeis_guineensis	Elaeis_oleifera)	Bactris_major))	(Reinhardtia_simplex	(Reinhardtia_paiewonskiana	Reinhardtia_latisecta)))	(Roystonea_regia	((Kentiopsis_piersoniorum	((Dictyosperma_album	(Burretiokentia_grandiflora	Heterospathe_cagayanensis))	Veitchia_spiralis))	(((Prestoea_acuminata	(Oenocarpus_bataua	Oenocarpus_minor))	Geonoma_undata)	(Manicaria_saccifera	Pelagodoxa_henryana)))))	Leopoldinia_pulchra)))	Pseudophoenix_vinifera)))	Kingia_australis);
((Calamus_caryotoides	(Roystonea_regia	((Pseudophoenix_vinifera	((Nypa_fruticans	(Prestoea_acuminata	(Serenoa_repens	Hydriastele_microspadix)))	Chamaedorea_seifrizii))	((Iriartea_deltoidea	Phoenix_dactylifera)	(Leopoldinia_pulchra	(((((Oenocarpus_bataua	Oenocarpus_minor)	Geonoma_undata)	(Manicaria_saccifera	(((Heterospathe_cagayanensis	Kentiopsis_piersoniorum)	Dictyosperma_album)	(Burretiokentia_grandiflora	(Podococcus_barteri	Veitchia_spiralis)))))	Pelagodoxa_henryana)	((Orania_palindan	((Attalea_speciosa	((Elaeis_guineensis	Elaeis_oleifera)	Bactris_major))	(Reinhardtia_simplex	(Reinhardtia_paiewonskiana	Reinhardtia_latisecta))))	Sclerosperma_profizianum)))))))	Kingia_australis);
((Elaeis_oleifera	((Bactris_major	(((Reinhardtia_simplex	(Reinhardtia_latisecta	Reinhardtia_paiewonskiana))	(((Podococcus_barteri	Sclerosperma_profizianum)	Orania_palindan)	((Pelagodoxa_henryana	((((Nypa_fruticans	(Serenoa_repens	Hydriastele_microspadix))	Chamaedorea_seifrizii)	(Iriartea_deltoidea	Phoenix_dactylifera))	(Roystonea_regia	(Calamus_caryotoides	Pseudophoenix_vinifera))))	(((Oenocarpus_bataua	Oenocarpus_minor)	Geonoma_undata)	(Manicaria_saccifera	(((Dictyosperma_album	Prestoea_acuminata)	Leopoldinia_pulchra)	(Burretiokentia_grandiflora	(Veitchia_spiralis	(Heterospathe_cagayanensis	Kentiopsis_piersoniorum)))))))))	Attalea_speciosa))	Elaeis_guineensis))	Kingia_australis);
((Elaeis_oleifera	((((((Sclerosperma_profizianum	Orania_palindan)	(((((Podococcus_barteri	(Nypa_fruticans	Chamaedorea_seifrizii))	(Calamus_caryotoides	Pseudophoenix_vinifera))	(Iriartea_deltoidea	Phoenix_dactylifera))	Roystonea_regia)	((((Serenoa_repens	Hydriastele_microspadix)	Pelagodoxa_henryana)	(((Prestoea_acuminata	(Oenocarpus_bataua	Oenocarpus_minor))	Geonoma_undata)	Manicaria_saccifera))	((Dictyosperma_album	(Veitchia_spiralis	(Burretiokentia_grandiflora	Heterospathe_cagayanensis)))	Kentiopsis_piersoniorum))))	(Reinhardtia_simplex	((Leopoldinia_pulchra	Reinhardtia_paiewonskiana)	Reinhardtia_latisecta)))	Bactris_major)	Attalea_speciosa)	Elaeis_guineensis))	Kingia_australis);
((Iriartea_deltoidea	(((((Serenoa_repens	Chamaedorea_seifrizii)	(Calamus_caryotoides	Nypa_fruticans))	Phoenix_dactylifera)	(((((Oenocarpus_bataua	Oenocarpus_minor)	Geonoma_undata)	((((Veitchia_spiralis	((Burretiokentia_grandiflora	Heterospathe_cagayanensis)	Dictyosperma_album))	Kentiopsis_piersoniorum)	(Pelagodoxa_henryana	Manicaria_saccifera))	(Hydriastele_microspadix	Prestoea_acuminata)))	(Roystonea_regia	((Reinhardtia_simplex	(Reinhardtia_paiewonskiana	Reinhardtia_latisecta))	((Elaeis_guineensis	Elaeis_oleifera)	(Bactris_major	Attalea_speciosa)))))	Leopoldinia_pulchra))	(((Podococcus_barteri	Sclerosperma_profizianum)	Orania_palindan)	Pseudophoenix_vinifera)))	Kingia_australis);
((Elaeis_guineensis	(Elaeis_oleifera	((((Reinhardtia_simplex	(Reinhardtia_paiewonskiana	Reinhardtia_latisecta))	((((Phoenix_dactylifera	(Iriartea_deltoidea	(Nypa_fruticans	Chamaedorea_seifrizii)))	(Calamus_caryotoides	Roystonea_regia))	(((((Leopoldinia_pulchra	Hydriastele_microspadix)	Serenoa_repens)	Prestoea_acuminata)	((Dictyosperma_album	(Veitchia_spiralis	(Burretiokentia_grandiflora	Heterospathe_cagayanensis)))	Kentiopsis_piersoniorum))	(((Oenocarpus_bataua	Oenocarpus_minor)	Geonoma_undata)	(Pelagodoxa_henryana	Manicaria_saccifera))))	((Sclerosperma_profizianum	Orania_palindan)	(Podococcus_barteri	Pseudophoenix_vinifera))))	Bactris_major)	Attalea_speciosa)))	Kingia_australis);
((Manicaria_saccifera	((Geonoma_undata	(Oenocarpus_minor	Oenocarpus_bataua))	((Pelagodoxa_henryana	((Veitchia_spiralis	(Dictyosperma_album	(Heterospathe_cagayanensis	Burretiokentia_grandiflora)))	Kentiopsis_piersoniorum))	(((((Prestoea_acuminata	(Leopoldinia_pulchra	(Hydriastele_microspadix	Serenoa_repens)))	(Chamaedorea_seifrizii	Nypa_fruticans))	(((Elaeis_oleifera	Elaeis_guineensis)	Bactris_major)	(((Reinhardtia_latisecta	Reinhardtia_paiewonskiana)	Reinhardtia_simplex)	Attalea_speciosa)))	(((Calamus_caryotoides	Pseudophoenix_vinifera)	(Phoenix_dactylifera	Iriartea_deltoidea))	(Orania_palindan	(Podococcus_barteri	Sclerosperma_profizianum))))	Roystonea_regia))))	Kingia_australis);
((Phoenix_dactylifera	(Iriartea_deltoidea	(((Orania_palindan	(Podococcus_barteri	Sclerosperma_profizianum))	((Roystonea_regia	((Manicaria_saccifera	(Geonoma_undata	((Calamus_caryotoides	Oenocarpus_minor)	Oenocarpus_bataua)))	(Pelagodoxa_henryana	(Veitchia_spiralis	((Heterospathe_cagayanensis	Kentiopsis_piersoniorum)	((Prestoea_acuminata	Dictyosperma_album)	Burretiokentia_grandiflora))))))	(((Reinhardtia_latisecta	Reinhardtia_paiewonskiana)	Reinhardtia_simplex)	(Attalea_speciosa	((Elaeis_oleifera	Elaeis_guineensis)	Bactris_major)))))	((((Hydriastele_microspadix	Serenoa_repens)	(Leopoldinia_pulchra	Nypa_fruticans))	Chamaedorea_seifrizii)	Pseudophoenix_vinifera))))	Kingia_australis);
((Manicaria_saccifera	(((Geonoma_undata	(Prestoea_acuminata	(Oenocarpus_minor	Oenocarpus_bataua)))	(Pelagodoxa_henryana	(((((Orania_palindan	Sclerosperma_profizianum)	(((Leopoldinia_pulchra	Reinhardtia_latisecta)	Reinhardtia_paiewonskiana)	Reinhardtia_simplex))	(Attalea_speciosa	((Elaeis_oleifera	Elaeis_guineensis)	Bactris_major)))	((Podococcus_barteri	(((Hydriastele_microspadix	Serenoa_repens)	Nypa_fruticans)	Chamaedorea_seifrizii))	(Phoenix_dactylifera	(Pseudophoenix_vinifera	Iriartea_deltoidea))))	(Calamus_caryotoides	Roystonea_regia))))	(((Veitchia_spiralis	Heterospathe_cagayanensis)	Kentiopsis_piersoniorum)	(Dictyosperma_album	Burretiokentia_grandiflora))))	Kingia_australis);
((Calamus_caryotoides	(Iriartea_deltoidea	(Phoenix_dactylifera	(((((((Hydriastele_microspadix	Serenoa_repens)	Nypa_fruticans)	Chamaedorea_seifrizii)	Roystonea_regia)	(Leopoldinia_pulchra	((Kentiopsis_piersoniorum	((Veitchia_spiralis	(Dictyosperma_album	Burretiokentia_grandiflora))	Heterospathe_cagayanensis))	((Pelagodoxa_henryana	Manicaria_saccifera)	(Geonoma_undata	(Prestoea_acuminata	(Oenocarpus_minor	Oenocarpus_bataua)))))))	((Bactris_major	(Attalea_speciosa	(Elaeis_oleifera	Elaeis_guineensis)))	((Reinhardtia_latisecta	Reinhardtia_paiewonskiana)	Reinhardtia_simplex)))	((Orania_palindan	(Podococcus_barteri	Sclerosperma_profizianum))	Pseudophoenix_vinifera)))))	Kingia_australis);
((Kentiopsis_piersoniorum	((((Burretiokentia_grandiflora	Dictyosperma_album)	Veitchia_spiralis)	Heterospathe_cagayanensis)	(Manicaria_saccifera	(Leopoldinia_pulchra	(((((((Elaeis_oleifera	Elaeis_guineensis)	(Bactris_major	(((Hydriastele_microspadix	Nypa_fruticans)	(Serenoa_repens	Chamaedorea_seifrizii))	Attalea_speciosa)))	((Reinhardtia_latisecta	Reinhardtia_paiewonskiana)	Reinhardtia_simplex))	(((Iriartea_deltoidea	(Orania_palindan	Sclerosperma_profizianum))	(Podococcus_barteri	Pseudophoenix_vinifera))	(Calamus_caryotoides	Phoenix_dactylifera)))	Roystonea_regia)	Pelagodoxa_henryana)	(Geonoma_undata	(Prestoea_acuminata	(Oenocarpus_minor	Oenocarpus_bataua))))))))	Kingia_australis);
((Phoenix_dactylifera	(((Nypa_fruticans	Chamaedorea_seifrizii)	Iriartea_deltoidea)	((Podococcus_barteri	Pseudophoenix_vinifera)	((((Pelagodoxa_henryana	Manicaria_saccifera)	((Oenocarpus_minor	Oenocarpus_bataua)	Geonoma_undata))	(Kentiopsis_piersoniorum	(((Heterospathe_cagayanensis	Burretiokentia_grandiflora)	Dictyosperma_album)	(((Serenoa_repens	Hydriastele_microspadix)	Prestoea_acuminata)	Veitchia_spiralis))))	(((Orania_palindan	Sclerosperma_profizianum)	(((Attalea_speciosa	(Elaeis_oleifera	Elaeis_guineensis))	Bactris_major)	(((Leopoldinia_pulchra	Reinhardtia_latisecta)	Reinhardtia_paiewonskiana)	Reinhardtia_simplex)))	(Calamus_caryotoides	Roystonea_regia))))))	Kingia_australis);
((Geonoma_undata	(((((Veitchia_spiralis	(Burretiokentia_grandiflora	((Dictyosperma_album	((Serenoa_repens	Hydriastele_microspadix)	Prestoea_acuminata))	Leopoldinia_pulchra)))	(Heterospathe_cagayanensis	Kentiopsis_piersoniorum))	(((((Elaeis_oleifera	Elaeis_guineensis)	((Calamus_caryotoides	Bactris_major)	Attalea_speciosa))	((Reinhardtia_latisecta	Reinhardtia_paiewonskiana)	Reinhardtia_simplex))	(((Phoenix_dactylifera	Pseudophoenix_vinifera)	Iriartea_deltoidea)	((Orania_palindan	(Podococcus_barteri	Sclerosperma_profizianum))	(Nypa_fruticans	Chamaedorea_seifrizii))))	Roystonea_regia))	(Pelagodoxa_henryana	Manicaria_saccifera))	(Oenocarpus_minor	Oenocarpus_bataua)))	Kingia_australis);
((Elaeis_guineensis	((((((Reinhardtia_latisecta	Reinhardtia_paiewonskiana)	Reinhardtia_simplex)	((((Nypa_fruticans	(((((Hydriastele_microspadix	Serenoa_repens)	Leopoldinia_pulchra)	Prestoea_acuminata)	Calamus_caryotoides)	Chamaedorea_seifrizii))	(Phoenix_dactylifera	Iriartea_deltoidea))	(Pseudophoenix_vinifera	(Orania_palindan	(Podococcus_barteri	Sclerosperma_profizianum))))	(Roystonea_regia	(((Pelagodoxa_henryana	Manicaria_saccifera)	((Oenocarpus_minor	Oenocarpus_bataua)	Geonoma_undata))	(Veitchia_spiralis	((Heterospathe_cagayanensis	(Burretiokentia_grandiflora	Dictyosperma_album))	Kentiopsis_piersoniorum))))))	Bactris_major)	Attalea_speciosa)	Elaeis_oleifera))	Kingia_australis);
((Bactris_major	(((Attalea_speciosa	(((Orania_palindan	Sclerosperma_profizianum)	(Roystonea_regia	((Reinhardtia_latisecta	Reinhardtia_paiewonskiana)	Reinhardtia_simplex)))	(((Podococcus_barteri	((Chamaedorea_seifrizii	Nypa_fruticans)	(((Hydriastele_microspadix	Serenoa_repens)	Prestoea_acuminata)	Calamus_caryotoides)))	(Phoenix_dactylifera	(Pseudophoenix_vinifera	Iriartea_deltoidea)))	(((Pelagodoxa_henryana	Manicaria_saccifera)	((Oenocarpus_minor	Oenocarpus_bataua)	Geonoma_undata))	((Veitchia_spiralis	((Dictyosperma_album	Burretiokentia_grandiflora)	Heterospathe_cagayanensis))	Kentiopsis_piersoniorum)))))	Leopoldinia_pulchra)	(Elaeis_oleifera	Elaeis_guineensis)))	Kingia_australis);
((Manicaria_saccifera	((((Oenocarpus_minor	Oenocarpus_bataua)	Geonoma_undata)	(((Veitchia_spiralis	((Dictyosperma_album	Burretiokentia_grandiflora)	Heterospathe_cagayanensis))	Kentiopsis_piersoniorum)	((Roystonea_regia	(((((Elaeis_oleifera	Elaeis_guineensis)	Bactris_major)	Attalea_speciosa)	((Reinhardtia_paiewonskiana	(Reinhardtia_latisecta	Leopoldinia_pulchra))	Reinhardtia_simplex))	(Orania_palindan	(Podococcus_barteri	Sclerosperma_profizianum))))	(((Chamaedorea_seifrizii	Nypa_fruticans)	(((Hydriastele_microspadix	Serenoa_repens)	Prestoea_acuminata)	Calamus_caryotoides))	(Pseudophoenix_vinifera	(Iriartea_deltoidea	Phoenix_dactylifera))))))	Pelagodoxa_henryana))	Kingia_australis);
((Manicaria_saccifera	((((((((((Elaeis_guineensis	Elaeis_oleifera)	Bactris_major)	Attalea_speciosa)	((Reinhardtia_latisecta	(Leopoldinia_pulchra	Reinhardtia_paiewonskiana))	Reinhardtia_simplex))	(Orania_palindan	(Pseudophoenix_vinifera	(Podococcus_barteri	Sclerosperma_profizianum))))	Roystonea_regia)	((Iriartea_deltoidea	Phoenix_dactylifera)	(((Serenoa_repens	Nypa_fruticans)	Hydriastele_microspadix)	(Calamus_caryotoides	Chamaedorea_seifrizii))))	(Kentiopsis_piersoniorum	(Dictyosperma_album	((Burretiokentia_grandiflora	Heterospathe_cagayanensis)	Veitchia_spiralis))))	(Geonoma_undata	(Prestoea_acuminata	(Oenocarpus_minor	Oenocarpus_bataua))))	Pelagodoxa_henryana))	Kingia_australis);
((Phoenix_dactylifera	((((((Hydriastele_microspadix	Serenoa_repens)	(Nypa_fruticans	Chamaedorea_seifrizii))	Calamus_caryotoides)	((Prestoea_acuminata	(Sclerosperma_profizianum	Orania_palindan))	((Roystonea_regia	(((Geonoma_undata	(Oenocarpus_minor	Oenocarpus_bataua))	(Pelagodoxa_henryana	Manicaria_saccifera))	(Kentiopsis_piersoniorum	(Veitchia_spiralis	(Dictyosperma_album	(Burretiokentia_grandiflora	Heterospathe_cagayanensis))))))	(((Reinhardtia_latisecta	Reinhardtia_paiewonskiana)	Reinhardtia_simplex)	(Leopoldinia_pulchra	(Bactris_major	(Attalea_speciosa	(Elaeis_guineensis	Elaeis_oleifera))))))))	Podococcus_barteri)	(Pseudophoenix_vinifera	Iriartea_deltoidea)))	Kingia_australis);
(((Phoenix_dactylifera	((Iriartea_deltoidea	(((Hydriastele_microspadix	Serenoa_repens)	Nypa_fruticans)	Chamaedorea_seifrizii))	(((((Roystonea_regia	Podococcus_barteri)	((Geonoma_undata	(Oenocarpus_minor	Oenocarpus_bataua))	((Pelagodoxa_henryana	Manicaria_saccifera)	(Kentiopsis_piersoniorum	((Veitchia_spiralis	(Burretiokentia_grandiflora	Heterospathe_cagayanensis))	Dictyosperma_album)))))	((((Leopoldinia_pulchra	Reinhardtia_latisecta)	Reinhardtia_paiewonskiana)	Reinhardtia_simplex)	(Bactris_major	(Attalea_speciosa	(Elaeis_guineensis	Elaeis_oleifera)))))	(Sclerosperma_profizianum	Orania_palindan))	(Prestoea_acuminata	Pseudophoenix_vinifera))))	Calamus_caryotoides)	Kingia_australis);
((Phoenix_dactylifera	(Iriartea_deltoidea	(((((Leopoldinia_pulchra	Hydriastele_microspadix)	Serenoa_repens)	Nypa_fruticans)	Chamaedorea_seifrizii)	((((((Heterospathe_cagayanensis	Kentiopsis_piersoniorum)	Dictyosperma_album)	(Burretiokentia_grandiflora	Veitchia_spiralis))	((((Geonoma_undata	(Oenocarpus_minor	Oenocarpus_bataua))	Prestoea_acuminata)	Roystonea_regia)	(Pelagodoxa_henryana	Manicaria_saccifera)))	(((Reinhardtia_latisecta	Reinhardtia_paiewonskiana)	Reinhardtia_simplex)	(Attalea_speciosa	((Elaeis_guineensis	Elaeis_oleifera)	Bactris_major))))	((Calamus_caryotoides	Pseudophoenix_vinifera)	((Podococcus_barteri	Sclerosperma_profizianum)	Orania_palindan))))))	Kingia_australis);
((((Serenoa_repens	Nypa_fruticans)	(Chamaedorea_seifrizii	((((Iriartea_deltoidea	(Prestoea_acuminata	(Sclerosperma_profizianum	Orania_palindan)))	(((((((Burretiokentia_grandiflora	Heterospathe_cagayanensis)	Dictyosperma_album)	Veitchia_spiralis)	Kentiopsis_piersoniorum)	(Leopoldinia_pulchra	((Geonoma_undata	(Oenocarpus_minor	Oenocarpus_bataua))	((Hydriastele_microspadix	Pelagodoxa_henryana)	Manicaria_saccifera))))	Roystonea_regia)	(((Reinhardtia_latisecta	Reinhardtia_paiewonskiana)	Reinhardtia_simplex)	(Attalea_speciosa	((Elaeis_guineensis	Elaeis_oleifera)	Bactris_major)))))	(Phoenix_dactylifera	Pseudophoenix_vinifera))	Podococcus_barteri)))	Calamus_caryotoides)	Kingia_australis);
((Phoenix_dactylifera	(Iriartea_deltoidea	(((Calamus_caryotoides	Chamaedorea_seifrizii)	((Serenoa_repens	Hydriastele_microspadix)	Roystonea_regia))	((((((Burretiokentia_grandiflora	Heterospathe_cagayanensis)	Dictyosperma_album)	Veitchia_spiralis)	Kentiopsis_piersoniorum)	((Geonoma_undata	(Oenocarpus_bataua	(Prestoea_acuminata	Oenocarpus_minor)))	(Pelagodoxa_henryana	Manicaria_saccifera)))	((((Pseudophoenix_vinifera	Podococcus_barteri)	(Sclerosperma_profizianum	Orania_palindan))	(((Reinhardtia_latisecta	Reinhardtia_paiewonskiana)	Reinhardtia_simplex)	(((Nypa_fruticans	(Elaeis_guineensis	Elaeis_oleifera))	Bactris_major)	Attalea_speciosa)))	Leopoldinia_pulchra)))))	Kingia_australis);
((Manicaria_saccifera	((((((((Sclerosperma_profizianum	Orania_palindan)	((Calamus_caryotoides	Pseudophoenix_vinifera)	(Phoenix_dactylifera	Iriartea_deltoidea)))	(Podococcus_barteri	((Nypa_fruticans	Chamaedorea_seifrizii)	(Leopoldinia_pulchra	(Serenoa_repens	Hydriastele_microspadix)))))	(((Reinhardtia_latisecta	Reinhardtia_paiewonskiana)	Reinhardtia_simplex)	(((Elaeis_guineensis	Elaeis_oleifera)	Bactris_major)	Attalea_speciosa)))	Roystonea_regia)	((Dictyosperma_album	(Veitchia_spiralis	(Burretiokentia_grandiflora	Heterospathe_cagayanensis)))	Kentiopsis_piersoniorum))	(Geonoma_undata	(Oenocarpus_minor	(Oenocarpus_bataua	Prestoea_acuminata))))	Pelagodoxa_henryana))	Kingia_australis);
((Elaeis_guineensis	(Elaeis_oleifera	(Bactris_major	(Attalea_speciosa	((((((Nypa_fruticans	(Chamaedorea_seifrizii	Hydriastele_microspadix))	((Phoenix_dactylifera	Iriartea_deltoidea)	(Leopoldinia_pulchra	(Calamus_caryotoides	Pseudophoenix_vinifera))))	(((Geonoma_undata	(Prestoea_acuminata	(Oenocarpus_minor	Oenocarpus_bataua)))	Manicaria_saccifera)	(Pelagodoxa_henryana	((Veitchia_spiralis	((Burretiokentia_grandiflora	Heterospathe_cagayanensis)	Dictyosperma_album))	Kentiopsis_piersoniorum))))	Roystonea_regia)	((Podococcus_barteri	Sclerosperma_profizianum)	Orania_palindan))	((Reinhardtia_latisecta	(Serenoa_repens	Reinhardtia_paiewonskiana))	Reinhardtia_simplex))))))	Kingia_australis);
((Elaeis_guineensis	(Elaeis_oleifera	(Bactris_major	(Attalea_speciosa	(((((((Phoenix_dactylifera	Iriartea_deltoidea)	((Calamus_caryotoides	(Nypa_fruticans	Chamaedorea_seifrizii))	Pseudophoenix_vinifera))	(Manicaria_saccifera	((Leopoldinia_pulchra	(((Podococcus_barteri	Veitchia_spiralis)	(Burretiokentia_grandiflora	((Serenoa_repens	Hydriastele_microspadix)	Dictyosperma_album)))	(Heterospathe_cagayanensis	Kentiopsis_piersoniorum)))	(Geonoma_undata	(Prestoea_acuminata	(Oenocarpus_minor	Oenocarpus_bataua))))))	Roystonea_regia)	Pelagodoxa_henryana)	(Sclerosperma_profizianum	Orania_palindan))	((Reinhardtia_latisecta	Reinhardtia_paiewonskiana)	Reinhardtia_simplex))))))	Kingia_australis);
((Elaeis_guineensis	(Elaeis_oleifera	(Bactris_major	((Attalea_speciosa	((Reinhardtia_latisecta	Reinhardtia_paiewonskiana)	Reinhardtia_simplex))	((((((((Podococcus_barteri	(Nypa_fruticans	Chamaedorea_seifrizii))	Calamus_caryotoides)	Pseudophoenix_vinifera)	Phoenix_dactylifera)	Iriartea_deltoidea)	Roystonea_regia)	((Veitchia_spiralis	(Kentiopsis_piersoniorum	((Burretiokentia_grandiflora	Heterospathe_cagayanensis)	(Dictyosperma_album	Leopoldinia_pulchra))))	(((Geonoma_undata	(((Serenoa_repens	Hydriastele_microspadix)	Prestoea_acuminata)	(Oenocarpus_minor	Oenocarpus_bataua)))	Manicaria_saccifera)	Pelagodoxa_henryana)))	(Sclerosperma_profizianum	Orania_palindan))))))	Kingia_australis);
((Chamaedorea_seifrizii	(((Pseudophoenix_vinifera	(Iriartea_deltoidea	Phoenix_dactylifera))	((Roystonea_regia	(((Attalea_speciosa	(Bactris_major	(Elaeis_guineensis	Elaeis_oleifera)))	(Reinhardtia_simplex	(Reinhardtia_latisecta	Reinhardtia_paiewonskiana)))	(Orania_palindan	(Podococcus_barteri	Sclerosperma_profizianum))))	((Manicaria_saccifera	(Geonoma_undata	((Calamus_caryotoides	Prestoea_acuminata)	(Oenocarpus_bataua	Oenocarpus_minor))))	((((Leopoldinia_pulchra	Hydriastele_microspadix)	Serenoa_repens)	Pelagodoxa_henryana)	(Kentiopsis_piersoniorum	(Veitchia_spiralis	((Heterospathe_cagayanensis	Burretiokentia_grandiflora)	Dictyosperma_album)))))))	Nypa_fruticans))	Kingia_australis);
((Phoenix_dactylifera	((((Roystonea_regia	(Pelagodoxa_henryana	((Kentiopsis_piersoniorum	(Veitchia_spiralis	((Heterospathe_cagayanensis	Burretiokentia_grandiflora)	Dictyosperma_album)))	((Oenocarpus_bataua	Oenocarpus_minor)	((Geonoma_undata	Manicaria_saccifera)	(((Leopoldinia_pulchra	Hydriastele_microspadix)	Serenoa_repens)	Prestoea_acuminata))))))	((Bactris_major	((Elaeis_guineensis	Elaeis_oleifera)	Attalea_speciosa))	(Reinhardtia_simplex	(Reinhardtia_latisecta	Reinhardtia_paiewonskiana))))	((Pseudophoenix_vinifera	((Podococcus_barteri	Iriartea_deltoidea)	(Orania_palindan	Sclerosperma_profizianum)))	(Nypa_fruticans	Chamaedorea_seifrizii)))	Calamus_caryotoides))	Kingia_australis);
((Phoenix_dactylifera	(((Podococcus_barteri	(Calamus_caryotoides	(Nypa_fruticans	Chamaedorea_seifrizii)))	(Pseudophoenix_vinifera	((Orania_palindan	Sclerosperma_profizianum)	((Roystonea_regia	(((Geonoma_undata	(Oenocarpus_bataua	Oenocarpus_minor))	(Pelagodoxa_henryana	Manicaria_saccifera))	((Kentiopsis_piersoniorum	(Heterospathe_cagayanensis	Veitchia_spiralis))	(((((Hydriastele_microspadix	Serenoa_repens)	Prestoea_acuminata)	Dictyosperma_album)	Leopoldinia_pulchra)	Burretiokentia_grandiflora))))	((Bactris_major	((Elaeis_guineensis	Elaeis_oleifera)	Attalea_speciosa))	(Reinhardtia_simplex	(Reinhardtia_latisecta	Reinhardtia_paiewonskiana)))))))	Iriartea_deltoidea))	Kingia_australis);
((Phoenix_dactylifera	((Roystonea_regia	(((Geonoma_undata	(Oenocarpus_bataua	Oenocarpus_minor))	(Pelagodoxa_henryana	Manicaria_saccifera))	((Dictyosperma_album	Burretiokentia_grandiflora)	(Veitchia_spiralis	(Kentiopsis_piersoniorum	Heterospathe_cagayanensis)))))	((((Calamus_caryotoides	Bactris_major)	((Elaeis_guineensis	Elaeis_oleifera)	Attalea_speciosa))	((Reinhardtia_simplex	(Reinhardtia_paiewonskiana	Reinhardtia_latisecta))	Prestoea_acuminata))	(((((Hydriastele_microspadix	Serenoa_repens)	Nypa_fruticans)	(Leopoldinia_pulchra	Chamaedorea_seifrizii))	Iriartea_deltoidea)	((Sclerosperma_profizianum	Orania_palindan)	(Podococcus_barteri	Pseudophoenix_vinifera))))))	Kingia_australis);
((Elaeis_guineensis	(Elaeis_oleifera	(((((Reinhardtia_simplex	(Reinhardtia_paiewonskiana	Reinhardtia_latisecta))	((Leopoldinia_pulchra	((((Calamus_caryotoides	(Podococcus_barteri	Pseudophoenix_vinifera))	Chamaedorea_seifrizii)	Iriartea_deltoidea)	(Sclerosperma_profizianum	(Serenoa_repens	Orania_palindan))))	(Roystonea_regia	(Phoenix_dactylifera	(((Geonoma_undata	((Hydriastele_microspadix	Prestoea_acuminata)	(Oenocarpus_bataua	Oenocarpus_minor)))	(Pelagodoxa_henryana	Manicaria_saccifera))	(Veitchia_spiralis	((Burretiokentia_grandiflora	(Kentiopsis_piersoniorum	Heterospathe_cagayanensis))	Dictyosperma_album)))))))	Nypa_fruticans)	Attalea_speciosa)	Bactris_major)))	Kingia_australis);
((Elaeis_guineensis	(Elaeis_oleifera	(((((((((Kentiopsis_piersoniorum	((Dictyosperma_album	(Heterospathe_cagayanensis	Burretiokentia_grandiflora))	Veitchia_spiralis))	(((Oenocarpus_bataua	Oenocarpus_minor)	(Geonoma_undata	Prestoea_acuminata))	(Pelagodoxa_henryana	Manicaria_saccifera)))	((Serenoa_repens	Hydriastele_microspadix)	(Calamus_caryotoides	Roystonea_regia)))	((Iriartea_deltoidea	(Pseudophoenix_vinifera	Phoenix_dactylifera))	((Podococcus_barteri	Sclerosperma_profizianum)	Orania_palindan)))	Leopoldinia_pulchra)	(Chamaedorea_seifrizii	Nypa_fruticans))	(Reinhardtia_simplex	(Reinhardtia_paiewonskiana	Reinhardtia_latisecta)))	Attalea_speciosa)	Bactris_major)))	Kingia_australis);
((((Chamaedorea_seifrizii	Nypa_fruticans)	((Phoenix_dactylifera	(Iriartea_deltoidea	Pseudophoenix_vinifera))	((((Podococcus_barteri	Sclerosperma_profizianum)	Orania_palindan)	(Roystonea_regia	(Reinhardtia_simplex	(Reinhardtia_paiewonskiana	Reinhardtia_latisecta))))	(((Kentiopsis_piersoniorum	((((Prestoea_acuminata	(Leopoldinia_pulchra	(Serenoa_repens	Hydriastele_microspadix)))	Dictyosperma_album)	(Heterospathe_cagayanensis	Burretiokentia_grandiflora))	Veitchia_spiralis))	(((Oenocarpus_bataua	Oenocarpus_minor)	Geonoma_undata)	(Pelagodoxa_henryana	Manicaria_saccifera)))	(Attalea_speciosa	(Bactris_major	(Elaeis_guineensis	Elaeis_oleifera)))))))	Calamus_caryotoides)	Kingia_australis);
((((Chamaedorea_seifrizii	Nypa_fruticans)	(((Pseudophoenix_vinifera	(Phoenix_dactylifera	Iriartea_deltoidea))	(((((Prestoea_acuminata	(Serenoa_repens	(Leopoldinia_pulchra	Hydriastele_microspadix)))	Roystonea_regia)	((Kentiopsis_piersoniorum	((Dictyosperma_album	(Heterospathe_cagayanensis	Burretiokentia_grandiflora))	Veitchia_spiralis))	((((Oenocarpus_bataua	Oenocarpus_minor)	Geonoma_undata)	Manicaria_saccifera)	Pelagodoxa_henryana)))	((Reinhardtia_simplex	(Reinhardtia_paiewonskiana	Reinhardtia_latisecta))	(Attalea_speciosa	(Bactris_major	(Elaeis_guineensis	Elaeis_oleifera)))))	(Sclerosperma_profizianum	Orania_palindan)))	Podococcus_barteri))	Calamus_caryotoides)	Kingia_australis);
((Elaeis_guineensis	(Elaeis_oleifera	(Attalea_speciosa	(((((((Pseudophoenix_vinifera	Orania_palindan)	(Podococcus_barteri	Sclerosperma_profizianum))	(Phoenix_dactylifera	Iriartea_deltoidea))	(Roystonea_regia	((Pelagodoxa_henryana	((Kentiopsis_piersoniorum	((Dictyosperma_album	(Heterospathe_cagayanensis	Burretiokentia_grandiflora))	Veitchia_spiralis))	((Serenoa_repens	(Leopoldinia_pulchra	Hydriastele_microspadix))	Prestoea_acuminata)))	(((Oenocarpus_bataua	Oenocarpus_minor)	Geonoma_undata)	Manicaria_saccifera))))	((Calamus_caryotoides	Reinhardtia_simplex)	(Reinhardtia_paiewonskiana	Reinhardtia_latisecta)))	(Chamaedorea_seifrizii	Nypa_fruticans))	Bactris_major))))	Kingia_australis);
((Elaeis_guineensis	(Elaeis_oleifera	(Attalea_speciosa	(((((Sclerosperma_profizianum	Podococcus_barteri)	Orania_palindan)	(((Kentiopsis_piersoniorum	((Dictyosperma_album	(Heterospathe_cagayanensis	Burretiokentia_grandiflora))	Veitchia_spiralis))	(((Oenocarpus_bataua	Oenocarpus_minor)	(Prestoea_acuminata	Geonoma_undata))	((Serenoa_repens	Pelagodoxa_henryana)	Manicaria_saccifera)))	((Calamus_caryotoides	Roystonea_regia)	(Phoenix_dactylifera	(Pseudophoenix_vinifera	(((Hydriastele_microspadix	Nypa_fruticans)	(Leopoldinia_pulchra	Chamaedorea_seifrizii))	Iriartea_deltoidea))))))	(Reinhardtia_simplex	(Reinhardtia_paiewonskiana	Reinhardtia_latisecta)))	Bactris_major))))	Kingia_australis);
((Calamus_caryotoides	(((Nypa_fruticans	(Serenoa_repens	Hydriastele_microspadix))	Chamaedorea_seifrizii)	((((Podococcus_barteri	Sclerosperma_profizianum)	Orania_palindan)	Pseudophoenix_vinifera)	(((Roystonea_regia	(((Dictyosperma_album	(Kentiopsis_piersoniorum	((Burretiokentia_grandiflora	Heterospathe_cagayanensis)	Veitchia_spiralis)))	(((Prestoea_acuminata	(Oenocarpus_minor	Oenocarpus_bataua))	Geonoma_undata)	Manicaria_saccifera))	Pelagodoxa_henryana))	(((Reinhardtia_paiewonskiana	(Leopoldinia_pulchra	Reinhardtia_latisecta))	Reinhardtia_simplex)	((Elaeis_guineensis	Elaeis_oleifera)	(Bactris_major	Attalea_speciosa))))	(Phoenix_dactylifera	Iriartea_deltoidea)))))	Kingia_australis);
((Pelagodoxa_henryana	(Manicaria_saccifera	((((Oenocarpus_minor	Oenocarpus_bataua)	Geonoma_undata)	(((((Reinhardtia_paiewonskiana	Reinhardtia_latisecta)	Reinhardtia_simplex)	(((Elaeis_guineensis	Elaeis_oleifera)	Attalea_speciosa)	Bactris_major))	(((Calamus_caryotoides	((Nypa_fruticans	(Serenoa_repens	(Leopoldinia_pulchra	Hydriastele_microspadix)))	Chamaedorea_seifrizii))	(Phoenix_dactylifera	Iriartea_deltoidea))	((Orania_palindan	(Podococcus_barteri	Sclerosperma_profizianum))	Pseudophoenix_vinifera)))	Roystonea_regia))	((Prestoea_acuminata	Dictyosperma_album)	(Kentiopsis_piersoniorum	((Burretiokentia_grandiflora	Heterospathe_cagayanensis)	Veitchia_spiralis))))))	Kingia_australis);
((Phoenix_dactylifera	(((Iriartea_deltoidea	((Orania_palindan	Sclerosperma_profizianum)	(Podococcus_barteri	Pseudophoenix_vinifera)))	((((Reinhardtia_paiewonskiana	Reinhardtia_latisecta)	Reinhardtia_simplex)	((Elaeis_guineensis	Elaeis_oleifera)	(Attalea_speciosa	Bactris_major)))	(Roystonea_regia	((Pelagodoxa_henryana	((Burretiokentia_grandiflora	((Serenoa_repens	Hydriastele_microspadix)	(Prestoea_acuminata	Dictyosperma_album)))	(Veitchia_spiralis	(Kentiopsis_piersoniorum	Heterospathe_cagayanensis))))	(Manicaria_saccifera	((Oenocarpus_minor	Oenocarpus_bataua)	Geonoma_undata))))))	((Chamaedorea_seifrizii	Calamus_caryotoides)	(Leopoldinia_pulchra	Nypa_fruticans))))	Kingia_australis);
((Geonoma_undata	(((Podococcus_barteri	((((Veitchia_spiralis	(Dictyosperma_album	(Burretiokentia_grandiflora	Heterospathe_cagayanensis)))	Kentiopsis_piersoniorum)	Pelagodoxa_henryana)	Manicaria_saccifera))	((((((Reinhardtia_paiewonskiana	Reinhardtia_latisecta)	Reinhardtia_simplex)	((Elaeis_oleifera	(Elaeis_guineensis	Leopoldinia_pulchra))	(Attalea_speciosa	Bactris_major)))	(Orania_palindan	Sclerosperma_profizianum))	((((((Serenoa_repens	Hydriastele_microspadix)	Prestoea_acuminata)	Chamaedorea_seifrizii)	Nypa_fruticans)	(Iriartea_deltoidea	Phoenix_dactylifera))	(Calamus_caryotoides	Pseudophoenix_vinifera)))	Roystonea_regia))	(Oenocarpus_minor	Oenocarpus_bataua)))	Kingia_australis);
((Phoenix_dactylifera	((((Calamus_caryotoides	Chamaedorea_seifrizii)	Iriartea_deltoidea)	(Pseudophoenix_vinifera	(Sclerosperma_profizianum	(Podococcus_barteri	Orania_palindan))))	((((Veitchia_spiralis	((Burretiokentia_grandiflora	Dictyosperma_album)	((Nypa_fruticans	Kentiopsis_piersoniorum)	Heterospathe_cagayanensis)))	((Hydriastele_microspadix	Prestoea_acuminata)	Roystonea_regia))	(((Oenocarpus_minor	Oenocarpus_bataua)	Geonoma_undata)	(Pelagodoxa_henryana	Manicaria_saccifera)))	((Attalea_speciosa	((Serenoa_repens	Bactris_major)	(Elaeis_oleifera	Elaeis_guineensis)))	(Leopoldinia_pulchra	((Reinhardtia_paiewonskiana	Reinhardtia_latisecta)	Reinhardtia_simplex))))))	Kingia_australis);
((Phoenix_dactylifera	((((Podococcus_barteri	(Chamaedorea_seifrizii	Nypa_fruticans))	((Calamus_caryotoides	Roystonea_regia)	Pseudophoenix_vinifera))	((Sclerosperma_profizianum	Orania_palindan)	((((Veitchia_spiralis	((Burretiokentia_grandiflora	Dictyosperma_album)	(Kentiopsis_piersoniorum	Heterospathe_cagayanensis)))	(((((Serenoa_repens	Hydriastele_microspadix)	Prestoea_acuminata)	(Oenocarpus_minor	Oenocarpus_bataua))	Geonoma_undata)	Manicaria_saccifera))	Pelagodoxa_henryana)	((Attalea_speciosa	(Bactris_major	(Elaeis_oleifera	Elaeis_guineensis)))	(((Leopoldinia_pulchra	Reinhardtia_latisecta)	Reinhardtia_paiewonskiana)	Reinhardtia_simplex)))))	Iriartea_deltoidea))	Kingia_australis);
((Calamus_caryotoides	(Roystonea_regia	(Pseudophoenix_vinifera	((((Sclerosperma_profizianum	Orania_palindan)	(((((Veitchia_spiralis	(Dictyosperma_album	(Burretiokentia_grandiflora	Heterospathe_cagayanensis)))	Kentiopsis_piersoniorum)	(((((Serenoa_repens	Hydriastele_microspadix)	Prestoea_acuminata)	(Oenocarpus_minor	Oenocarpus_bataua))	Geonoma_undata)	Manicaria_saccifera))	Pelagodoxa_henryana)	((Attalea_speciosa	(Bactris_major	(Elaeis_oleifera	Elaeis_guineensis)))	((Reinhardtia_latisecta	(Reinhardtia_paiewonskiana	Leopoldinia_pulchra))	Reinhardtia_simplex))))	(Iriartea_deltoidea	Phoenix_dactylifera))	(Podococcus_barteri	(Chamaedorea_seifrizii	Nypa_fruticans))))))	Kingia_australis);
((Calamus_caryotoides	(Nypa_fruticans	((Serenoa_repens	Hydriastele_microspadix)	(Chamaedorea_seifrizii	(((((Reinhardtia_latisecta	Reinhardtia_paiewonskiana)	Reinhardtia_simplex)	Roystonea_regia)	(Pelagodoxa_henryana	(Leopoldinia_pulchra	((((((Burretiokentia_grandiflora	Heterospathe_cagayanensis)	Veitchia_spiralis)	Dictyosperma_album)	Kentiopsis_piersoniorum)	(((Oenocarpus_minor	Oenocarpus_bataua)	Geonoma_undata)	(Prestoea_acuminata	Manicaria_saccifera)))	(Bactris_major	((Elaeis_oleifera	Elaeis_guineensis)	Attalea_speciosa))))))	(Phoenix_dactylifera	(Iriartea_deltoidea	(Sclerosperma_profizianum	(Pseudophoenix_vinifera	(Orania_palindan	Podococcus_barteri))))))))))	Kingia_australis);
((Elaeis_guineensis	(((Bactris_major	(((Roystonea_regia	(Leopoldinia_pulchra	(((Calamus_caryotoides	((Nypa_fruticans	Chamaedorea_seifrizii)	Hydriastele_microspadix))	(Pseudophoenix_vinifera	(Iriartea_deltoidea	Phoenix_dactylifera)))	(((Kentiopsis_piersoniorum	((Serenoa_repens	Dictyosperma_album)	(Prestoea_acuminata	(Burretiokentia_grandiflora	Heterospathe_cagayanensis))))	Veitchia_spiralis)	(((Oenocarpus_minor	Oenocarpus_bataua)	Geonoma_undata)	(Pelagodoxa_henryana	Manicaria_saccifera))))))	(Orania_palindan	(Sclerosperma_profizianum	Podococcus_barteri)))	((Reinhardtia_latisecta	Reinhardtia_paiewonskiana)	Reinhardtia_simplex)))	Attalea_speciosa)	Elaeis_oleifera))	Kingia_australis);
((Elaeis_guineensis	(((Calamus_caryotoides	Bactris_major)	((((Orania_palindan	(Sclerosperma_profizianum	Podococcus_barteri))	(Roystonea_regia	((Reinhardtia_latisecta	Reinhardtia_paiewonskiana)	Reinhardtia_simplex)))	((((Leopoldinia_pulchra	Prestoea_acuminata)	(((Hydriastele_microspadix	Serenoa_repens)	Nypa_fruticans)	Chamaedorea_seifrizii))	(Pseudophoenix_vinifera	(Iriartea_deltoidea	Phoenix_dactylifera)))	((Kentiopsis_piersoniorum	(Veitchia_spiralis	(Dictyosperma_album	(Burretiokentia_grandiflora	Heterospathe_cagayanensis))))	(((Oenocarpus_minor	Oenocarpus_bataua)	Geonoma_undata)	(Pelagodoxa_henryana	Manicaria_saccifera)))))	Attalea_speciosa))	Elaeis_oleifera))	Kingia_australis);
((Phoenix_dactylifera	((((Calamus_caryotoides	(Hydriastele_microspadix	Prestoea_acuminata))	(Chamaedorea_seifrizii	Nypa_fruticans))	Podococcus_barteri)	(((Pseudophoenix_vinifera	Iriartea_deltoidea)	Orania_palindan)	((Sclerosperma_profizianum	((((Reinhardtia_latisecta	Leopoldinia_pulchra)	Reinhardtia_paiewonskiana)	Reinhardtia_simplex)	((Serenoa_repens	Bactris_major)	((Elaeis_guineensis	Elaeis_oleifera)	Attalea_speciosa))))	(((((Oenocarpus_bataua	Oenocarpus_minor)	Geonoma_undata)	(Manicaria_saccifera	Pelagodoxa_henryana))	(Veitchia_spiralis	((Heterospathe_cagayanensis	Kentiopsis_piersoniorum)	(Dictyosperma_album	Burretiokentia_grandiflora))))	Roystonea_regia)))))	Kingia_australis);
((Orania_palindan	((((Sclerosperma_profizianum	((((Reinhardtia_latisecta	Reinhardtia_paiewonskiana)	Reinhardtia_simplex)	(((Elaeis_guineensis	Elaeis_oleifera)	Bactris_major)	Attalea_speciosa))	Leopoldinia_pulchra))	(((((Oenocarpus_bataua	Oenocarpus_minor)	Geonoma_undata)	Manicaria_saccifera)	(Pelagodoxa_henryana	(Veitchia_spiralis	((Hydriastele_microspadix	Prestoea_acuminata)	((Heterospathe_cagayanensis	Kentiopsis_piersoniorum)	((Serenoa_repens	Dictyosperma_album)	Burretiokentia_grandiflora))))))	Roystonea_regia))	(((Chamaedorea_seifrizii	Nypa_fruticans)	Podococcus_barteri)	(Pseudophoenix_vinifera	(Calamus_caryotoides	Phoenix_dactylifera))))	Iriartea_deltoidea))	Kingia_australis);
((Roystonea_regia	((((Calamus_caryotoides	Pseudophoenix_vinifera)	(((Serenoa_repens	Hydriastele_microspadix)	(Chamaedorea_seifrizii	Nypa_fruticans))	(Phoenix_dactylifera	Iriartea_deltoidea)))	(((((Oenocarpus_bataua	Oenocarpus_minor)	Geonoma_undata)	Manicaria_saccifera)	(Prestoea_acuminata	(Kentiopsis_piersoniorum	(Veitchia_spiralis	(Dictyosperma_album	(Burretiokentia_grandiflora	Heterospathe_cagayanensis))))))	((Orania_palindan	(Podococcus_barteri	Sclerosperma_profizianum))	((((Reinhardtia_paiewonskiana	Leopoldinia_pulchra)	Reinhardtia_latisecta)	Reinhardtia_simplex)	(Bactris_major	(Attalea_speciosa	(Elaeis_guineensis	Elaeis_oleifera)))))))	Pelagodoxa_henryana))	Kingia_australis);
((Geonoma_undata	(((Pelagodoxa_henryana	Manicaria_saccifera)	((((Serenoa_repens	Hydriastele_microspadix)	Prestoea_acuminata)	(Kentiopsis_piersoniorum	((Podococcus_barteri	Veitchia_spiralis)	(Dictyosperma_album	(Burretiokentia_grandiflora	Heterospathe_cagayanensis)))))	((Calamus_caryotoides	Roystonea_regia)	((((Pseudophoenix_vinifera	(Phoenix_dactylifera	Iriartea_deltoidea))	(Chamaedorea_seifrizii	Nypa_fruticans))	(Orania_palindan	Sclerosperma_profizianum))	(((Reinhardtia_paiewonskiana	Reinhardtia_latisecta)	Reinhardtia_simplex)	(Attalea_speciosa	(((Leopoldinia_pulchra	Elaeis_guineensis)	Elaeis_oleifera)	Bactris_major)))))))	(Oenocarpus_bataua	Oenocarpus_minor)))	Kingia_australis);
((Chamaedorea_seifrizii	(((Serenoa_repens	Nypa_fruticans)	(((((Roystonea_regia	((Orania_palindan	Sclerosperma_profizianum)	((Reinhardtia_paiewonskiana	Reinhardtia_latisecta)	Reinhardtia_simplex)))	((Bactris_major	(Attalea_speciosa	(Elaeis_guineensis	Elaeis_oleifera)))	(((Oenocarpus_bataua	Oenocarpus_minor)	Geonoma_undata)	((Pelagodoxa_henryana	Manicaria_saccifera)	(Kentiopsis_piersoniorum	(((Burretiokentia_grandiflora	Heterospathe_cagayanensis)	Dictyosperma_album)	Veitchia_spiralis))))))	(Pseudophoenix_vinifera	(Phoenix_dactylifera	Iriartea_deltoidea)))	Podococcus_barteri)	Calamus_caryotoides))	(Hydriastele_microspadix	(Leopoldinia_pulchra	Prestoea_acuminata))))	Kingia_australis);
((Orania_palindan	((((Nypa_fruticans	(Chamaedorea_seifrizii	Calamus_caryotoides))	(Phoenix_dactylifera	(Iriartea_deltoidea	Pseudophoenix_vinifera)))	((Roystonea_regia	(((Hydriastele_microspadix	Prestoea_acuminata)	(Kentiopsis_piersoniorum	((((Burretiokentia_grandiflora	Heterospathe_cagayanensis)	Dictyosperma_album)	(Podococcus_barteri	Veitchia_spiralis))	Leopoldinia_pulchra)))	(((Oenocarpus_bataua	Oenocarpus_minor)	Geonoma_undata)	(Pelagodoxa_henryana	Manicaria_saccifera))))	(((Reinhardtia_paiewonskiana	Reinhardtia_latisecta)	Reinhardtia_simplex)	((Serenoa_repens	Bactris_major)	(Attalea_speciosa	(Elaeis_guineensis	Elaeis_oleifera))))))	Sclerosperma_profizianum))	Kingia_australis);
((Phoenix_dactylifera	((Pseudophoenix_vinifera	(((Roystonea_regia	((((Calamus_caryotoides	(Oenocarpus_bataua	Oenocarpus_minor))	Geonoma_undata)	(Manicaria_saccifera	((Kentiopsis_piersoniorum	((Podococcus_barteri	Veitchia_spiralis)	(Burretiokentia_grandiflora	Heterospathe_cagayanensis)))	(Dictyosperma_album	(Hydriastele_microspadix	Prestoea_acuminata)))))	Pelagodoxa_henryana))	(Sclerosperma_profizianum	((((Reinhardtia_paiewonskiana	Leopoldinia_pulchra)	Reinhardtia_latisecta)	Reinhardtia_simplex)	(Bactris_major	(Attalea_speciosa	(Elaeis_guineensis	Elaeis_oleifera))))))	Orania_palindan))	(((Nypa_fruticans	Chamaedorea_seifrizii)	Serenoa_repens)	Iriartea_deltoidea)))	Kingia_australis);
((Orania_palindan	((((Iriartea_deltoidea	Phoenix_dactylifera)	(Pseudophoenix_vinifera	(Nypa_fruticans	Chamaedorea_seifrizii)))	((((Reinhardtia_paiewonskiana	Reinhardtia_latisecta)	Reinhardtia_simplex)	((Attalea_speciosa	(Elaeis_guineensis	Elaeis_oleifera))	(Calamus_caryotoides	Bactris_major)))	(Roystonea_regia	(((Heterospathe_cagayanensis	(Burretiokentia_grandiflora	(Dictyosperma_album	(Hydriastele_microspadix	(Serenoa_repens	(Leopoldinia_pulchra	Prestoea_acuminata))))))	(Kentiopsis_piersoniorum	(Podococcus_barteri	Veitchia_spiralis)))	(((Oenocarpus_bataua	Oenocarpus_minor)	Geonoma_undata)	(Pelagodoxa_henryana	Manicaria_saccifera))))))	Sclerosperma_profizianum))	Kingia_australis);
(((((Iriartea_deltoidea	(Pseudophoenix_vinifera	Phoenix_dactylifera))	(((((Reinhardtia_paiewonskiana	Reinhardtia_latisecta)	Reinhardtia_simplex)	((Attalea_speciosa	(Elaeis_guineensis	Elaeis_oleifera))	Bactris_major))	((((((Kentiopsis_piersoniorum	(Burretiokentia_grandiflora	Heterospathe_cagayanensis))	(Podococcus_barteri	Veitchia_spiralis))	Dictyosperma_album)	(((Hydriastele_microspadix	Prestoea_acuminata)	Manicaria_saccifera)	(Geonoma_undata	(Oenocarpus_bataua	Oenocarpus_minor))))	Pelagodoxa_henryana)	Roystonea_regia))	Leopoldinia_pulchra))	(Serenoa_repens	((Nypa_fruticans	Chamaedorea_seifrizii)	(Sclerosperma_profizianum	Orania_palindan))))	Calamus_caryotoides)	Kingia_australis);
(((Chamaedorea_seifrizii	(((Elaeis_guineensis	Elaeis_oleifera)	Bactris_major)	(((((Sclerosperma_profizianum	Orania_palindan)	(Calamus_caryotoides	(Pseudophoenix_vinifera	(Phoenix_dactylifera	Iriartea_deltoidea))))	(Leopoldinia_pulchra	(((Pelagodoxa_henryana	((((Burretiokentia_grandiflora	Heterospathe_cagayanensis)	(Podococcus_barteri	Veitchia_spiralis))	(((Serenoa_repens	Hydriastele_microspadix)	Prestoea_acuminata)	Dictyosperma_album))	Kentiopsis_piersoniorum))	(Manicaria_saccifera	(Geonoma_undata	(Oenocarpus_bataua	Oenocarpus_minor))))	Roystonea_regia)))	((Reinhardtia_paiewonskiana	Reinhardtia_latisecta)	Reinhardtia_simplex))	Attalea_speciosa)))	Nypa_fruticans)	Kingia_australis);
((Elaeis_guineensis	(Elaeis_oleifera	(Bactris_major	(((Reinhardtia_simplex	(Reinhardtia_latisecta	Reinhardtia_paiewonskiana))	((((Iriartea_deltoidea	Pseudophoenix_vinifera)	(Phoenix_dactylifera	(Podococcus_barteri	((Calamus_caryotoides	(Prestoea_acuminata	(Serenoa_repens	(Leopoldinia_pulchra	Hydriastele_microspadix))))	(Nypa_fruticans	Chamaedorea_seifrizii)))))	(Sclerosperma_profizianum	Orania_palindan))	(Roystonea_regia	(((Manicaria_saccifera	Pelagodoxa_henryana)	(Geonoma_undata	(Oenocarpus_minor	Oenocarpus_bataua)))	((Heterospathe_cagayanensis	(Kentiopsis_piersoniorum	Veitchia_spiralis))	(Burretiokentia_grandiflora	Dictyosperma_album))))))	Attalea_speciosa))))	Kingia_australis);
((Elaeis_guineensis	(Elaeis_oleifera	(Bactris_major	(((Reinhardtia_simplex	(Reinhardtia_latisecta	Reinhardtia_paiewonskiana))	(((Podococcus_barteri	Sclerosperma_profizianum)	Orania_palindan)	(Roystonea_regia	((Leopoldinia_pulchra	(((Manicaria_saccifera	Pelagodoxa_henryana)	(Geonoma_undata	(Prestoea_acuminata	(Oenocarpus_minor	Oenocarpus_bataua))))	(((Veitchia_spiralis	(Burretiokentia_grandiflora	Heterospathe_cagayanensis))	Dictyosperma_album)	Kentiopsis_piersoniorum)))	((Iriartea_deltoidea	Pseudophoenix_vinifera)	(Phoenix_dactylifera	(Calamus_caryotoides	(Hydriastele_microspadix	(Nypa_fruticans	(Serenoa_repens	Chamaedorea_seifrizii))))))))))	Attalea_speciosa))))	Kingia_australis);
(((Bactris_major	(((((Roystonea_regia	(Reinhardtia_simplex	(Reinhardtia_latisecta	Reinhardtia_paiewonskiana)))	((Phoenix_dactylifera	(((((Leopoldinia_pulchra	Hydriastele_microspadix)	Serenoa_repens)	Nypa_fruticans)	Chamaedorea_seifrizii)	Iriartea_deltoidea))	(Pseudophoenix_vinifera	((Podococcus_barteri	Sclerosperma_profizianum)	Orania_palindan))))	(((Manicaria_saccifera	Pelagodoxa_henryana)	(Geonoma_undata	(Oenocarpus_minor	Oenocarpus_bataua)))	(Prestoea_acuminata	((Veitchia_spiralis	(Burretiokentia_grandiflora	Dictyosperma_album))	(Heterospathe_cagayanensis	Kentiopsis_piersoniorum)))))	Attalea_speciosa)	(Elaeis_guineensis	Elaeis_oleifera)))	Calamus_caryotoides)	Kingia_australis);
((Phoenix_dactylifera	((((Iriartea_deltoidea	(Pseudophoenix_vinifera	Orania_palindan))	Sclerosperma_profizianum)	((Roystonea_regia	((Pelagodoxa_henryana	((Geonoma_undata	((Prestoea_acuminata	(Podococcus_barteri	Oenocarpus_minor))	Oenocarpus_bataua))	Manicaria_saccifera))	((Burretiokentia_grandiflora	((Leopoldinia_pulchra	Hydriastele_microspadix)	Dictyosperma_album))	((Veitchia_spiralis	Heterospathe_cagayanensis)	Kentiopsis_piersoniorum))))	((((Elaeis_guineensis	Elaeis_oleifera)	Attalea_speciosa)	Bactris_major)	(Reinhardtia_simplex	(Reinhardtia_latisecta	Reinhardtia_paiewonskiana)))))	((Chamaedorea_seifrizii	Calamus_caryotoides)	(Serenoa_repens	Nypa_fruticans))))	Kingia_australis);
((Elaeis_guineensis	(Elaeis_oleifera	(Attalea_speciosa	(Bactris_major	((Reinhardtia_simplex	(Reinhardtia_paiewonskiana	(Reinhardtia_latisecta	Leopoldinia_pulchra)))	((((Pseudophoenix_vinifera	(Iriartea_deltoidea	Phoenix_dactylifera))	((Calamus_caryotoides	(Chamaedorea_seifrizii	(Serenoa_repens	Nypa_fruticans)))	Podococcus_barteri))	(Orania_palindan	Sclerosperma_profizianum))	(Roystonea_regia	(((Geonoma_undata	((Prestoea_acuminata	Oenocarpus_minor)	Oenocarpus_bataua))	(Manicaria_saccifera	Pelagodoxa_henryana))	(Kentiopsis_piersoniorum	((Burretiokentia_grandiflora	(Hydriastele_microspadix	Dictyosperma_album))	(Veitchia_spiralis	Heterospathe_cagayanensis)))))))))))	Kingia_australis);
((Elaeis_guineensis	(Elaeis_oleifera	((((Reinhardtia_simplex	(Reinhardtia_paiewonskiana	Reinhardtia_latisecta))	((((Iriartea_deltoidea	((Sclerosperma_profizianum	Orania_palindan)	Pseudophoenix_vinifera))	(Phoenix_dactylifera	((Calamus_caryotoides	(Chamaedorea_seifrizii	(Serenoa_repens	Nypa_fruticans)))	Podococcus_barteri)))	(((Manicaria_saccifera	Pelagodoxa_henryana)	((Leopoldinia_pulchra	Geonoma_undata)	(Oenocarpus_minor	Oenocarpus_bataua)))	(Kentiopsis_piersoniorum	(Veitchia_spiralis	((Burretiokentia_grandiflora	Heterospathe_cagayanensis)	((Hydriastele_microspadix	Prestoea_acuminata)	Dictyosperma_album))))))	Roystonea_regia))	Attalea_speciosa)	Bactris_major)))	Kingia_australis);
(((Phoenix_dactylifera	(((((Elaeis_guineensis	Elaeis_oleifera)	(Attalea_speciosa	Bactris_major))	(Reinhardtia_simplex	(Reinhardtia_paiewonskiana	Reinhardtia_latisecta)))	((((Manicaria_saccifera	Pelagodoxa_henryana)	((Hydriastele_microspadix	Prestoea_acuminata)	(Geonoma_undata	(Oenocarpus_minor	Oenocarpus_bataua))))	(((Kentiopsis_piersoniorum	Veitchia_spiralis)	Leopoldinia_pulchra)	((Burretiokentia_grandiflora	Heterospathe_cagayanensis)	(Calamus_caryotoides	Dictyosperma_album))))	Roystonea_regia))	(Iriartea_deltoidea	(((Podococcus_barteri	Sclerosperma_profizianum)	Orania_palindan)	Pseudophoenix_vinifera))))	(Chamaedorea_seifrizii	(Serenoa_repens	Nypa_fruticans)))	Kingia_australis);
((Phoenix_dactylifera	((Iriartea_deltoidea	(Podococcus_barteri	Pseudophoenix_vinifera))	(((Chamaedorea_seifrizii	Nypa_fruticans)	Calamus_caryotoides)	((Pelagodoxa_henryana	((((Attalea_speciosa	(Bactris_major	(Elaeis_guineensis	Elaeis_oleifera)))	(Reinhardtia_simplex	(Reinhardtia_paiewonskiana	(Reinhardtia_latisecta	Leopoldinia_pulchra))))	((Manicaria_saccifera	(Geonoma_undata	(Oenocarpus_minor	Oenocarpus_bataua)))	((Heterospathe_cagayanensis	(Veitchia_spiralis	Kentiopsis_piersoniorum))	(Burretiokentia_grandiflora	(((Serenoa_repens	Hydriastele_microspadix)	Prestoea_acuminata)	Dictyosperma_album)))))	(Sclerosperma_profizianum	Orania_palindan)))	Roystonea_regia))))	Kingia_australis);
((Manicaria_saccifera	(((Heterospathe_cagayanensis	Kentiopsis_piersoniorum)	((Dictyosperma_album	Veitchia_spiralis)	Burretiokentia_grandiflora))	((((((Iriartea_deltoidea	(Sclerosperma_profizianum	Orania_palindan))	((Nypa_fruticans	(Attalea_speciosa	((Calamus_caryotoides	Bactris_major)	(Elaeis_guineensis	Elaeis_oleifera))))	(Reinhardtia_simplex	(Reinhardtia_latisecta	Reinhardtia_paiewonskiana))))	Leopoldinia_pulchra)	(Roystonea_regia	((Phoenix_dactylifera	Pseudophoenix_vinifera)	(Podococcus_barteri	(((Serenoa_repens	Hydriastele_microspadix)	Prestoea_acuminata)	Chamaedorea_seifrizii)))))	(Geonoma_undata	(Oenocarpus_minor	Oenocarpus_bataua)))	Pelagodoxa_henryana)))	Kingia_australis);
((Pelagodoxa_henryana	(Manicaria_saccifera	((((((Sclerosperma_profizianum	Orania_palindan)	(Prestoea_acuminata	Pseudophoenix_vinifera))	((Bactris_major	((Elaeis_guineensis	Elaeis_oleifera)	Attalea_speciosa))	(Reinhardtia_simplex	(Reinhardtia_latisecta	Reinhardtia_paiewonskiana))))	((Leopoldinia_pulchra	Roystonea_regia)	(((Podococcus_barteri	((Serenoa_repens	Hydriastele_microspadix)	((Calamus_caryotoides	Nypa_fruticans)	Chamaedorea_seifrizii)))	Iriartea_deltoidea)	Phoenix_dactylifera)))	(Kentiopsis_piersoniorum	((Heterospathe_cagayanensis	(Dictyosperma_album	Burretiokentia_grandiflora))	Veitchia_spiralis)))	(Geonoma_undata	(Oenocarpus_minor	Oenocarpus_bataua)))))	Kingia_australis);
((Phoenix_dactylifera	(((((((Attalea_speciosa	((Elaeis_oleifera	Elaeis_guineensis)	Bactris_major))	((((Dictyosperma_album	(Veitchia_spiralis	(Heterospathe_cagayanensis	Burretiokentia_grandiflora)))	Kentiopsis_piersoniorum)	((Prestoea_acuminata	Manicaria_saccifera)	(Geonoma_undata	(Oenocarpus_bataua	Oenocarpus_minor))))	Pelagodoxa_henryana))	(Roystonea_regia	(Reinhardtia_simplex	(Reinhardtia_paiewonskiana	Reinhardtia_latisecta))))	((((Serenoa_repens	(Leopoldinia_pulchra	Hydriastele_microspadix))	Chamaedorea_seifrizii)	Nypa_fruticans)	(Orania_palindan	(Sclerosperma_profizianum	Podococcus_barteri))))	Calamus_caryotoides)	Pseudophoenix_vinifera)	Iriartea_deltoidea))	Kingia_australis);
((Phoenix_dactylifera	((((((Geonoma_undata	(Oenocarpus_bataua	Oenocarpus_minor))	((Pelagodoxa_henryana	((Dictyosperma_album	(Veitchia_spiralis	(Heterospathe_cagayanensis	Burretiokentia_grandiflora)))	(Prestoea_acuminata	Kentiopsis_piersoniorum)))	Manicaria_saccifera))	((Orania_palindan	(Sclerosperma_profizianum	Podococcus_barteri))	(Leopoldinia_pulchra	((Reinhardtia_simplex	(Reinhardtia_paiewonskiana	Reinhardtia_latisecta))	(Bactris_major	(Attalea_speciosa	(Elaeis_oleifera	Elaeis_guineensis)))))))	(Calamus_caryotoides	Roystonea_regia))	Pseudophoenix_vinifera)	((((Serenoa_repens	Hydriastele_microspadix)	Chamaedorea_seifrizii)	Nypa_fruticans)	Iriartea_deltoidea)))	Kingia_australis);
((Phoenix_dactylifera	(((Podococcus_barteri	((Calamus_caryotoides	Prestoea_acuminata)	(((Serenoa_repens	(Leopoldinia_pulchra	Hydriastele_microspadix))	Chamaedorea_seifrizii)	Nypa_fruticans)))	((((((((Burretiokentia_grandiflora	Dictyosperma_album)	(Veitchia_spiralis	Heterospathe_cagayanensis))	Kentiopsis_piersoniorum)	Manicaria_saccifera)	(Geonoma_undata	(Oenocarpus_bataua	Oenocarpus_minor)))	Pelagodoxa_henryana)	(((Orania_palindan	((Reinhardtia_simplex	(Reinhardtia_paiewonskiana	Reinhardtia_latisecta))	(Attalea_speciosa	((Elaeis_oleifera	Elaeis_guineensis)	Bactris_major))))	Sclerosperma_profizianum)	Roystonea_regia))	Pseudophoenix_vinifera))	Iriartea_deltoidea))	Kingia_australis);
(((Nypa_fruticans	(((Pelagodoxa_henryana	((((((Prestoea_acuminata	((Hydriastele_microspadix	Leopoldinia_pulchra)	Serenoa_repens))	((Veitchia_spiralis	((Burretiokentia_grandiflora	Heterospathe_cagayanensis)	Dictyosperma_album))	Kentiopsis_piersoniorum))	Manicaria_saccifera)	(Geonoma_undata	(Oenocarpus_bataua	Oenocarpus_minor)))	((Orania_palindan	((Reinhardtia_simplex	(Reinhardtia_paiewonskiana	Reinhardtia_latisecta))	((Podococcus_barteri	Bactris_major)	(Attalea_speciosa	(Elaeis_oleifera	Elaeis_guineensis)))))	Sclerosperma_profizianum))	Roystonea_regia))	(Iriartea_deltoidea	(Pseudophoenix_vinifera	Phoenix_dactylifera)))	Chamaedorea_seifrizii))	Calamus_caryotoides)	Kingia_australis);
((((Pseudophoenix_vinifera	(Phoenix_dactylifera	Iriartea_deltoidea))	(((((Reinhardtia_simplex	(Reinhardtia_paiewonskiana	Reinhardtia_latisecta))	Pelagodoxa_henryana)	(((((Heterospathe_cagayanensis	Kentiopsis_piersoniorum)	(Burretiokentia_grandiflora	Dictyosperma_album))	Veitchia_spiralis)	(Manicaria_saccifera	((Prestoea_acuminata	((Hydriastele_microspadix	Leopoldinia_pulchra)	Serenoa_repens))	(Geonoma_undata	(Oenocarpus_bataua	Oenocarpus_minor)))))	(Attalea_speciosa	(((Chamaedorea_seifrizii	Nypa_fruticans)	(Elaeis_oleifera	Elaeis_guineensis))	Bactris_major))))	Roystonea_regia)	((Podococcus_barteri	Sclerosperma_profizianum)	Orania_palindan)))	Calamus_caryotoides)	Kingia_australis);
(((Elaeis_oleifera	(Elaeis_guineensis	(Bactris_major	(Attalea_speciosa	(Leopoldinia_pulchra	((((Roystonea_regia	(Reinhardtia_simplex	(Reinhardtia_paiewonskiana	Reinhardtia_latisecta)))	Sclerosperma_profizianum)	Orania_palindan)	((((((Burretiokentia_grandiflora	Heterospathe_cagayanensis)	Dictyosperma_album)	Veitchia_spiralis)	Kentiopsis_piersoniorum)	((Pelagodoxa_henryana	Manicaria_saccifera)	(Geonoma_undata	(Oenocarpus_bataua	Oenocarpus_minor))))	((Pseudophoenix_vinifera	(Phoenix_dactylifera	Iriartea_deltoidea))	(Podococcus_barteri	(Prestoea_acuminata	(Chamaedorea_seifrizii	(Hydriastele_microspadix	(Serenoa_repens	Nypa_fruticans)))))))))))))	Calamus_caryotoides)	Kingia_australis);
((Elaeis_oleifera	(Elaeis_guineensis	((((Reinhardtia_simplex	(Reinhardtia_paiewonskiana	Reinhardtia_latisecta))	(((((Burretiokentia_grandiflora	Dictyosperma_album)	Veitchia_spiralis)	(Heterospathe_cagayanensis	Kentiopsis_piersoniorum))	(Manicaria_saccifera	((Prestoea_acuminata	Geonoma_undata)	(Oenocarpus_bataua	Oenocarpus_minor))))	(((((((Hydriastele_microspadix	(Serenoa_repens	Leopoldinia_pulchra))	(Nypa_fruticans	Chamaedorea_seifrizii))	Podococcus_barteri)	(Sclerosperma_profizianum	Orania_palindan))	Pseudophoenix_vinifera)	((Phoenix_dactylifera	Iriartea_deltoidea)	Calamus_caryotoides))	(Pelagodoxa_henryana	Roystonea_regia))))	Bactris_major)	Attalea_speciosa)))	Kingia_australis);
(((Elaeis_guineensis	(Bactris_major	(((Reinhardtia_simplex	(Reinhardtia_paiewonskiana	Reinhardtia_latisecta))	((((Geonoma_undata	(Oenocarpus_bataua	Oenocarpus_minor))	((Pelagodoxa_henryana	((Veitchia_spiralis	((Burretiokentia_grandiflora	Heterospathe_cagayanensis)	Dictyosperma_album))	(Kentiopsis_piersoniorum	Prestoea_acuminata)))	Manicaria_saccifera))	(Roystonea_regia	(((Leopoldinia_pulchra	(Chamaedorea_seifrizii	Calamus_caryotoides))	((Hydriastele_microspadix	Serenoa_repens)	Nypa_fruticans))	((Iriartea_deltoidea	Phoenix_dactylifera)	Pseudophoenix_vinifera))))	((Podococcus_barteri	Sclerosperma_profizianum)	Orania_palindan)))	Attalea_speciosa)))	Elaeis_oleifera)	Kingia_australis);
((Elaeis_guineensis	((Bactris_major	(((Reinhardtia_simplex	(Reinhardtia_paiewonskiana	Reinhardtia_latisecta))	((((((Veitchia_spiralis	(Heterospathe_cagayanensis	Burretiokentia_grandiflora))	Kentiopsis_piersoniorum)	Dictyosperma_album)	(Manicaria_saccifera	(Prestoea_acuminata	((Oenocarpus_bataua	Oenocarpus_minor)	Geonoma_undata))))	((Leopoldinia_pulchra	(Hydriastele_microspadix	Serenoa_repens))	Pelagodoxa_henryana))	((((Chamaedorea_seifrizii	Nypa_fruticans)	((Iriartea_deltoidea	(Calamus_caryotoides	Phoenix_dactylifera))	Pseudophoenix_vinifera))	((Podococcus_barteri	Sclerosperma_profizianum)	Orania_palindan))	Roystonea_regia)))	Attalea_speciosa))	Elaeis_oleifera))	Kingia_australis);
((Manicaria_saccifera	((((((Leopoldinia_pulchra	(Hydriastele_microspadix	Serenoa_repens))	Prestoea_acuminata)	(Oenocarpus_bataua	Oenocarpus_minor))	Geonoma_undata)	((Roystonea_regia	(((((Podococcus_barteri	(Chamaedorea_seifrizii	Nypa_fruticans))	((Calamus_caryotoides	Phoenix_dactylifera)	Pseudophoenix_vinifera))	Iriartea_deltoidea)	(Sclerosperma_profizianum	Orania_palindan))	((Attalea_speciosa	((Elaeis_oleifera	Elaeis_guineensis)	Bactris_major))	(Reinhardtia_simplex	(Reinhardtia_paiewonskiana	Reinhardtia_latisecta)))))	(Dictyosperma_album	(Burretiokentia_grandiflora	(Veitchia_spiralis	(Heterospathe_cagayanensis	Kentiopsis_piersoniorum))))))	Pelagodoxa_henryana))	Kingia_australis);
((Phoenix_dactylifera	(((((Prestoea_acuminata	(Serenoa_repens	Hydriastele_microspadix))	(Nypa_fruticans	Chamaedorea_seifrizii))	(Calamus_caryotoides	Roystonea_regia))	((((Podococcus_barteri	Sclerosperma_profizianum)	Orania_palindan)	((Attalea_speciosa	(((Elaeis_oleifera	Leopoldinia_pulchra)	Elaeis_guineensis)	Bactris_major))	(Reinhardtia_simplex	(Reinhardtia_paiewonskiana	Reinhardtia_latisecta))))	(((Geonoma_undata	(Oenocarpus_minor	Oenocarpus_bataua))	(Manicaria_saccifera	Pelagodoxa_henryana))	((Pseudophoenix_vinifera	Kentiopsis_piersoniorum)	((Dictyosperma_album	(Burretiokentia_grandiflora	Heterospathe_cagayanensis))	Veitchia_spiralis)))))	Iriartea_deltoidea))	Kingia_australis);
((Manicaria_saccifera	(Pelagodoxa_henryana	(((Kentiopsis_piersoniorum	((Burretiokentia_grandiflora	(Heterospathe_cagayanensis	Dictyosperma_album))	Veitchia_spiralis))	(((Podococcus_barteri	((Serenoa_repens	Hydriastele_microspadix)	(Nypa_fruticans	Chamaedorea_seifrizii)))	(Pseudophoenix_vinifera	(Phoenix_dactylifera	Iriartea_deltoidea)))	((((Reinhardtia_simplex	((Reinhardtia_paiewonskiana	Leopoldinia_pulchra)	Reinhardtia_latisecta))	(Calamus_caryotoides	Roystonea_regia))	(Sclerosperma_profizianum	Orania_palindan))	(Attalea_speciosa	((Elaeis_oleifera	Elaeis_guineensis)	Bactris_major)))))	(Geonoma_undata	(Prestoea_acuminata	(Oenocarpus_minor	Oenocarpus_bataua))))))	Kingia_australis);
((Elaeis_guineensis	((((((((Geonoma_undata	(Oenocarpus_minor	Oenocarpus_bataua))	(Manicaria_saccifera	Pelagodoxa_henryana))	(Kentiopsis_piersoniorum	(Veitchia_spiralis	(Heterospathe_cagayanensis	(Burretiokentia_grandiflora	Dictyosperma_album)))))	((((Prestoea_acuminata	(Leopoldinia_pulchra	Hydriastele_microspadix))	Nypa_fruticans)	Chamaedorea_seifrizii)	((Calamus_caryotoides	Pseudophoenix_vinifera)	(Phoenix_dactylifera	Iriartea_deltoidea))))	(((Reinhardtia_simplex	((Serenoa_repens	Reinhardtia_paiewonskiana)	Reinhardtia_latisecta))	Roystonea_regia)	(Sclerosperma_profizianum	Orania_palindan)))	(Podococcus_barteri	Bactris_major))	Attalea_speciosa)	Elaeis_oleifera))	Kingia_australis);
((Elaeis_guineensis	(((((Reinhardtia_simplex	((Serenoa_repens	Reinhardtia_paiewonskiana)	Reinhardtia_latisecta))	((((Roystonea_regia	((Heterospathe_cagayanensis	(Burretiokentia_grandiflora	Dictyosperma_album))	(Kentiopsis_piersoniorum	Veitchia_spiralis)))	((Geonoma_undata	(Oenocarpus_minor	Oenocarpus_bataua))	(Manicaria_saccifera	Pelagodoxa_henryana)))	(Leopoldinia_pulchra	((Phoenix_dactylifera	(Iriartea_deltoidea	Pseudophoenix_vinifera))	(Prestoea_acuminata	((((Calamus_caryotoides	Chamaedorea_seifrizii)	Nypa_fruticans)	Hydriastele_microspadix)	Podococcus_barteri)))))	(Sclerosperma_profizianum	Orania_palindan)))	Bactris_major)	Attalea_speciosa)	Elaeis_oleifera))	Kingia_australis);
((Nypa_fruticans	((((Podococcus_barteri	(Phoenix_dactylifera	((Calamus_caryotoides	Pseudophoenix_vinifera)	(Iriartea_deltoidea	((((Attalea_speciosa	((Elaeis_oleifera	(Serenoa_repens	Elaeis_guineensis))	Bactris_major))	(Reinhardtia_simplex	(Reinhardtia_paiewonskiana	Reinhardtia_latisecta)))	((Roystonea_regia	(Pelagodoxa_henryana	(Veitchia_spiralis	(((Heterospathe_cagayanensis	Burretiokentia_grandiflora)	Dictyosperma_album)	Kentiopsis_piersoniorum))))	((Geonoma_undata	(Oenocarpus_minor	Oenocarpus_bataua))	Manicaria_saccifera)))	(Sclerosperma_profizianum	Orania_palindan))))))	Leopoldinia_pulchra)	(Hydriastele_microspadix	Prestoea_acuminata))	Chamaedorea_seifrizii))	Kingia_australis);
((Phoenix_dactylifera	((Pseudophoenix_vinifera	Iriartea_deltoidea)	(((Roystonea_regia	(((Bactris_major	(Attalea_speciosa	(Elaeis_oleifera	Elaeis_guineensis)))	((Reinhardtia_simplex	(Reinhardtia_paiewonskiana	Reinhardtia_latisecta))	Leopoldinia_pulchra))	(Sclerosperma_profizianum	Orania_palindan)))	(((Veitchia_spiralis	((Heterospathe_cagayanensis	Burretiokentia_grandiflora)	Dictyosperma_album))	Kentiopsis_piersoniorum)	((Geonoma_undata	(Oenocarpus_minor	Oenocarpus_bataua))	(Pelagodoxa_henryana	Manicaria_saccifera))))	((((Serenoa_repens	Hydriastele_microspadix)	Prestoea_acuminata)	((Chamaedorea_seifrizii	Calamus_caryotoides)	Nypa_fruticans))	Podococcus_barteri))))	Kingia_australis);
(((Roystonea_regia	(((((Bactris_major	(Attalea_speciosa	(Elaeis_oleifera	Elaeis_guineensis)))	(Reinhardtia_simplex	(Reinhardtia_paiewonskiana	(Leopoldinia_pulchra	Reinhardtia_latisecta))))	(Sclerosperma_profizianum	Orania_palindan))	((((Serenoa_repens	Hydriastele_microspadix)	(Chamaedorea_seifrizii	Nypa_fruticans))	(Iriartea_deltoidea	Phoenix_dactylifera))	Pseudophoenix_vinifera))	((((Heterospathe_cagayanensis	Burretiokentia_grandiflora)	(Dictyosperma_album	(Podococcus_barteri	Veitchia_spiralis)))	Kentiopsis_piersoniorum)	(((Geonoma_undata	(Prestoea_acuminata	(Oenocarpus_minor	Oenocarpus_bataua)))	Manicaria_saccifera)	Pelagodoxa_henryana))))	Calamus_caryotoides)	Kingia_australis);
((Elaeis_guineensis	((((((((Heterospathe_cagayanensis	(Burretiokentia_grandiflora	Dictyosperma_album))	Veitchia_spiralis)	Kentiopsis_piersoniorum)	((Pelagodoxa_henryana	(Geonoma_undata	(Oenocarpus_minor	Oenocarpus_bataua)))	Manicaria_saccifera))	((Roystonea_regia	((Reinhardtia_simplex	((Reinhardtia_latisecta	Leopoldinia_pulchra)	Reinhardtia_paiewonskiana))	(Sclerosperma_profizianum	(Prestoea_acuminata	Orania_palindan))))	((Podococcus_barteri	((Serenoa_repens	Hydriastele_microspadix)	(Chamaedorea_seifrizii	Nypa_fruticans)))	((Pseudophoenix_vinifera	Iriartea_deltoidea)	Phoenix_dactylifera))))	(Calamus_caryotoides	Bactris_major))	Attalea_speciosa)	Elaeis_oleifera))	Kingia_australis);
((Manicaria_saccifera	(((((Veitchia_spiralis	((Heterospathe_cagayanensis	Burretiokentia_grandiflora)	Dictyosperma_album))	Kentiopsis_piersoniorum)	((((((Podococcus_barteri	Sclerosperma_profizianum)	Orania_palindan)	((Attalea_speciosa	((Elaeis_oleifera	Elaeis_guineensis)	Bactris_major))	(Reinhardtia_simplex	(Reinhardtia_latisecta	Reinhardtia_paiewonskiana))))	(Pseudophoenix_vinifera	(Iriartea_deltoidea	Phoenix_dactylifera)))	((Prestoea_acuminata	((Hydriastele_microspadix	Serenoa_repens)	Leopoldinia_pulchra))	(Chamaedorea_seifrizii	Nypa_fruticans)))	(Calamus_caryotoides	Roystonea_regia)))	(Geonoma_undata	(Oenocarpus_minor	Oenocarpus_bataua)))	Pelagodoxa_henryana))	Kingia_australis);
((Manicaria_saccifera	(((Leopoldinia_pulchra	((((((Hydriastele_microspadix	Serenoa_repens)	Nypa_fruticans)	(Calamus_caryotoides	Chamaedorea_seifrizii))	(Phoenix_dactylifera	(Pseudophoenix_vinifera	Iriartea_deltoidea)))	((Attalea_speciosa	((Elaeis_oleifera	Elaeis_guineensis)	Bactris_major))	((Roystonea_regia	(Reinhardtia_simplex	(Reinhardtia_latisecta	Reinhardtia_paiewonskiana)))	((Podococcus_barteri	Sclerosperma_profizianum)	Orania_palindan))))	((Kentiopsis_piersoniorum	(Dictyosperma_album	(Veitchia_spiralis	(Heterospathe_cagayanensis	Burretiokentia_grandiflora))))	Prestoea_acuminata)))	(Geonoma_undata	(Oenocarpus_minor	Oenocarpus_bataua)))	Pelagodoxa_henryana))	Kingia_australis);
((Chamaedorea_seifrizii	((((Serenoa_repens	Hydriastele_microspadix)	Prestoea_acuminata)	(((Sclerosperma_profizianum	Orania_palindan)	((((Reinhardtia_simplex	(Reinhardtia_paiewonskiana	(Leopoldinia_pulchra	Reinhardtia_latisecta)))	(Bactris_major	(Attalea_speciosa	(Elaeis_oleifera	Elaeis_guineensis))))	(Roystonea_regia	(((Geonoma_undata	(Oenocarpus_bataua	Oenocarpus_minor))	Manicaria_saccifera)	(Pelagodoxa_henryana	(Kentiopsis_piersoniorum	(((Burretiokentia_grandiflora	Heterospathe_cagayanensis)	Veitchia_spiralis)	Dictyosperma_album))))))	(Pseudophoenix_vinifera	(Iriartea_deltoidea	Phoenix_dactylifera))))	Podococcus_barteri))	(Nypa_fruticans	Calamus_caryotoides)))	Kingia_australis);
((Nypa_fruticans	((Chamaedorea_seifrizii	((Pseudophoenix_vinifera	(Calamus_caryotoides	Roystonea_regia))	(((((Pelagodoxa_henryana	Manicaria_saccifera)	(Geonoma_undata	(Prestoea_acuminata	(Oenocarpus_bataua	Oenocarpus_minor))))	((Heterospathe_cagayanensis	Kentiopsis_piersoniorum)	(Veitchia_spiralis	(Dictyosperma_album	Burretiokentia_grandiflora))))	(((Reinhardtia_simplex	(Reinhardtia_paiewonskiana	(Leopoldinia_pulchra	Reinhardtia_latisecta)))	(Attalea_speciosa	((Elaeis_oleifera	Elaeis_guineensis)	Bactris_major)))	((Podococcus_barteri	Sclerosperma_profizianum)	Orania_palindan)))	(Iriartea_deltoidea	Phoenix_dactylifera))))	(Serenoa_repens	Hydriastele_microspadix)))	Kingia_australis);
((Phoenix_dactylifera	((((((Serenoa_repens	Hydriastele_microspadix)	Nypa_fruticans)	Chamaedorea_seifrizii)	Calamus_caryotoides)	((((Reinhardtia_simplex	((Reinhardtia_paiewonskiana	Leopoldinia_pulchra)	Reinhardtia_latisecta))	Roystonea_regia)	((Attalea_speciosa	((Elaeis_oleifera	Elaeis_guineensis)	Bactris_major))	((Manicaria_saccifera	(Geonoma_undata	(Prestoea_acuminata	(Oenocarpus_bataua	Oenocarpus_minor))))	(Pelagodoxa_henryana	(Kentiopsis_piersoniorum	(Dictyosperma_album	((Heterospathe_cagayanensis	Burretiokentia_grandiflora)	Veitchia_spiralis)))))))	(Pseudophoenix_vinifera	((Podococcus_barteri	Sclerosperma_profizianum)	Orania_palindan))))	Iriartea_deltoidea))	Kingia_australis);
(((Phoenix_dactylifera	(((((((Serenoa_repens	Leopoldinia_pulchra)	Hydriastele_microspadix)	Nypa_fruticans)	Chamaedorea_seifrizii)	((Pelagodoxa_henryana	(Roystonea_regia	(((Manicaria_saccifera	(Geonoma_undata	(Oenocarpus_bataua	Oenocarpus_minor)))	(Kentiopsis_piersoniorum	(((Prestoea_acuminata	Dictyosperma_album)	(Heterospathe_cagayanensis	Burretiokentia_grandiflora))	Veitchia_spiralis)))	((Reinhardtia_simplex	(Reinhardtia_paiewonskiana	Reinhardtia_latisecta))	(Attalea_speciosa	((Elaeis_oleifera	Elaeis_guineensis)	Bactris_major))))))	(Sclerosperma_profizianum	Orania_palindan)))	(Podococcus_barteri	Pseudophoenix_vinifera))	Iriartea_deltoidea))	Calamus_caryotoides)	Kingia_australis);
(((Phoenix_dactylifera	(((((Reinhardtia_simplex	(Reinhardtia_paiewonskiana	Reinhardtia_latisecta))	(Attalea_speciosa	((Elaeis_oleifera	Elaeis_guineensis)	Bactris_major)))	((Roystonea_regia	((((Geonoma_undata	(Oenocarpus_bataua	Oenocarpus_minor))	Prestoea_acuminata)	Manicaria_saccifera)	(Pelagodoxa_henryana	((Kentiopsis_piersoniorum	((Heterospathe_cagayanensis	Burretiokentia_grandiflora)	Dictyosperma_album))	Veitchia_spiralis))))	Leopoldinia_pulchra))	((Pseudophoenix_vinifera	((Sclerosperma_profizianum	Orania_palindan)	Podococcus_barteri))	(((Hydriastele_microspadix	Nypa_fruticans)	Serenoa_repens)	Chamaedorea_seifrizii)))	Iriartea_deltoidea))	Calamus_caryotoides)	Kingia_australis);
(((Phoenix_dactylifera	((((Podococcus_barteri	(Nypa_fruticans	Chamaedorea_seifrizii))	((Reinhardtia_simplex	((Leopoldinia_pulchra	Reinhardtia_paiewonskiana)	Reinhardtia_latisecta))	(Attalea_speciosa	((Elaeis_oleifera	Elaeis_guineensis)	Bactris_major))))	(Roystonea_regia	(((Geonoma_undata	(Oenocarpus_bataua	Oenocarpus_minor))	(Pelagodoxa_henryana	Manicaria_saccifera))	(((Hydriastele_microspadix	Serenoa_repens)	Prestoea_acuminata)	(Kentiopsis_piersoniorum	(((Heterospathe_cagayanensis	Burretiokentia_grandiflora)	Dictyosperma_album)	Veitchia_spiralis))))))	(Iriartea_deltoidea	(Pseudophoenix_vinifera	(Sclerosperma_profizianum	Orania_palindan)))))	Calamus_caryotoides)	Kingia_australis);
((Orania_palindan	((((((Chamaedorea_seifrizii	Podococcus_barteri)	Nypa_fruticans)	(Calamus_caryotoides	Phoenix_dactylifera))	((Sclerosperma_profizianum	((Reinhardtia_simplex	(Reinhardtia_paiewonskiana	Reinhardtia_latisecta))	(Attalea_speciosa	((Elaeis_oleifera	Elaeis_guineensis)	Bactris_major))))	(Roystonea_regia	((Geonoma_undata	(Oenocarpus_bataua	Oenocarpus_minor))	(Manicaria_saccifera	(Pelagodoxa_henryana	((((Leopoldinia_pulchra	Hydriastele_microspadix)	Serenoa_repens)	Prestoea_acuminata)	(Kentiopsis_piersoniorum	(Veitchia_spiralis	((Burretiokentia_grandiflora	Dictyosperma_album)	Heterospathe_cagayanensis))))))))))	Iriartea_deltoidea)	Pseudophoenix_vinifera))	Kingia_australis);
((Calamus_caryotoides	(Phoenix_dactylifera	((((Reinhardtia_simplex	(Reinhardtia_paiewonskiana	Reinhardtia_latisecta))	(Attalea_speciosa	(((((Leopoldinia_pulchra	Hydriastele_microspadix)	Serenoa_repens)	Prestoea_acuminata)	(Chamaedorea_seifrizii	Nypa_fruticans))	((Elaeis_oleifera	Elaeis_guineensis)	(Podococcus_barteri	Bactris_major)))))	(Roystonea_regia	((((Kentiopsis_piersoniorum	Dictyosperma_album)	(Heterospathe_cagayanensis	Burretiokentia_grandiflora))	Veitchia_spiralis)	((Geonoma_undata	(Oenocarpus_bataua	Oenocarpus_minor))	(Pelagodoxa_henryana	Manicaria_saccifera)))))	(Iriartea_deltoidea	(Pseudophoenix_vinifera	(Sclerosperma_profizianum	Orania_palindan))))))	Kingia_australis);
(((((((((Reinhardtia_simplex	(Reinhardtia_paiewonskiana	Reinhardtia_latisecta))	(Attalea_speciosa	((Elaeis_oleifera	Elaeis_guineensis)	Bactris_major)))	((Roystonea_regia	(((((Hydriastele_microspadix	Serenoa_repens)	Prestoea_acuminata)	(Kentiopsis_piersoniorum	(Dictyosperma_album	(Heterospathe_cagayanensis	Burretiokentia_grandiflora))))	Veitchia_spiralis)	((Geonoma_undata	(Oenocarpus_bataua	Oenocarpus_minor))	(Pelagodoxa_henryana	Manicaria_saccifera))))	Leopoldinia_pulchra))	(Pseudophoenix_vinifera	((Podococcus_barteri	Sclerosperma_profizianum)	Orania_palindan)))	(Nypa_fruticans	Chamaedorea_seifrizii))	Iriartea_deltoidea)	Calamus_caryotoides)	Phoenix_dactylifera)	Kingia_australis);
(((((((Calamus_caryotoides	Roystonea_regia)	((((Kentiopsis_piersoniorum	(Dictyosperma_album	(Heterospathe_cagayanensis	Burretiokentia_grandiflora)))	(Veitchia_spiralis	(((Hydriastele_microspadix	Serenoa_repens)	Leopoldinia_pulchra)	Prestoea_acuminata)))	((Geonoma_undata	(Oenocarpus_bataua	Oenocarpus_minor))	(Pelagodoxa_henryana	Manicaria_saccifera)))	((Nypa_fruticans	Chamaedorea_seifrizii)	((Reinhardtia_simplex	(Reinhardtia_paiewonskiana	Reinhardtia_latisecta))	(Bactris_major	(Attalea_speciosa	(Elaeis_oleifera	Elaeis_guineensis)))))))	((Podococcus_barteri	Sclerosperma_profizianum)	Orania_palindan))	Pseudophoenix_vinifera)	Iriartea_deltoidea)	Phoenix_dactylifera)	Kingia_australis);
((Calamus_caryotoides	(Roystonea_regia	((((Iriartea_deltoidea	((Chamaedorea_seifrizii	Nypa_fruticans)	(Podococcus_barteri	Pseudophoenix_vinifera)))	Phoenix_dactylifera)	(((((((Veitchia_spiralis	(Burretiokentia_grandiflora	Heterospathe_cagayanensis))	Leopoldinia_pulchra)	(Serenoa_repens	Dictyosperma_album))	Kentiopsis_piersoniorum)	Manicaria_saccifera)	((Oenocarpus_bataua	(Oenocarpus_minor	Prestoea_acuminata))	Geonoma_undata))	(Hydriastele_microspadix	Pelagodoxa_henryana)))	(((Reinhardtia_simplex	(Reinhardtia_paiewonskiana	Reinhardtia_latisecta))	(Attalea_speciosa	(Bactris_major	(Elaeis_oleifera	Elaeis_guineensis))))	(Orania_palindan	Sclerosperma_profizianum)))))	Kingia_australis);
((Phoenix_dactylifera	((Pseudophoenix_vinifera	((Chamaedorea_seifrizii	((Leopoldinia_pulchra	(Serenoa_repens	Hydriastele_microspadix))	Nypa_fruticans))	((Calamus_caryotoides	Roystonea_regia)	(((Kentiopsis_piersoniorum	(Veitchia_spiralis	((Burretiokentia_grandiflora	Heterospathe_cagayanensis)	Dictyosperma_album)))	((Pelagodoxa_henryana	Manicaria_saccifera)	((Oenocarpus_minor	(Prestoea_acuminata	Oenocarpus_bataua))	Geonoma_undata)))	(((Reinhardtia_simplex	(Reinhardtia_paiewonskiana	Reinhardtia_latisecta))	(Attalea_speciosa	(Bactris_major	(Elaeis_oleifera	Elaeis_guineensis))))	(Orania_palindan	(Podococcus_barteri	Sclerosperma_profizianum)))))))	Iriartea_deltoidea))	Kingia_australis);
((((Pelagodoxa_henryana	Manicaria_saccifera)	((Oenocarpus_minor	Oenocarpus_bataua)	(Prestoea_acuminata	Geonoma_undata)))	(((((Reinhardtia_simplex	(Reinhardtia_paiewonskiana	Reinhardtia_latisecta))	(Leopoldinia_pulchra	(Bactris_major	((Elaeis_oleifera	Elaeis_guineensis)	Attalea_speciosa))))	(Orania_palindan	(Podococcus_barteri	Sclerosperma_profizianum)))	((((Iriartea_deltoidea	Phoenix_dactylifera)	(Calamus_caryotoides	Pseudophoenix_vinifera))	(Chamaedorea_seifrizii	Nypa_fruticans))	Roystonea_regia))	(Kentiopsis_piersoniorum	((Dictyosperma_album	(Serenoa_repens	Hydriastele_microspadix))	(Veitchia_spiralis	(Burretiokentia_grandiflora	Heterospathe_cagayanensis))))))	Kingia_australis);
((Manicaria_saccifera	(((Oenocarpus_minor	Oenocarpus_bataua)	Geonoma_undata)	((((((Reinhardtia_paiewonskiana	Reinhardtia_latisecta)	(Calamus_caryotoides	Reinhardtia_simplex))	(Attalea_speciosa	(Bactris_major	(Elaeis_oleifera	(Leopoldinia_pulchra	Elaeis_guineensis)))))	(Pseudophoenix_vinifera	(Orania_palindan	(Podococcus_barteri	Sclerosperma_profizianum))))	((Iriartea_deltoidea	Phoenix_dactylifera)	((Chamaedorea_seifrizii	Nypa_fruticans)	Roystonea_regia)))	(Pelagodoxa_henryana	((Dictyosperma_album	((Serenoa_repens	Hydriastele_microspadix)	Prestoea_acuminata))	(Burretiokentia_grandiflora	(Veitchia_spiralis	(Kentiopsis_piersoniorum	Heterospathe_cagayanensis))))))))	Kingia_australis);
((Manicaria_saccifera	(((((Calamus_caryotoides	Roystonea_regia)	((((Reinhardtia_paiewonskiana	(Leopoldinia_pulchra	Reinhardtia_latisecta))	Reinhardtia_simplex)	(Attalea_speciosa	(Bactris_major	(Elaeis_oleifera	Elaeis_guineensis))))	(Orania_palindan	(Sclerosperma_profizianum	Podococcus_barteri))))	((Pseudophoenix_vinifera	(Iriartea_deltoidea	Phoenix_dactylifera))	(Chamaedorea_seifrizii	Nypa_fruticans)))	((Oenocarpus_minor	Oenocarpus_bataua)	Geonoma_undata))	(Pelagodoxa_henryana	(Veitchia_spiralis	(Kentiopsis_piersoniorum	(Heterospathe_cagayanensis	(Burretiokentia_grandiflora	(Dictyosperma_album	((Serenoa_repens	Hydriastele_microspadix)	Prestoea_acuminata)))))))))	Kingia_australis);
((Chamaedorea_seifrizii	(Nypa_fruticans	((Iriartea_deltoidea	Phoenix_dactylifera)	(Roystonea_regia	(((Reinhardtia_latisecta	(Reinhardtia_paiewonskiana	Leopoldinia_pulchra))	Reinhardtia_simplex)	((((((Calamus_caryotoides	Dictyosperma_album)	((Serenoa_repens	Hydriastele_microspadix)	Prestoea_acuminata))	((Burretiokentia_grandiflora	Heterospathe_cagayanensis)	(Veitchia_spiralis	Kentiopsis_piersoniorum)))	((Pelagodoxa_henryana	Manicaria_saccifera)	((Oenocarpus_minor	Oenocarpus_bataua)	Geonoma_undata)))	(Attalea_speciosa	(Bactris_major	(Elaeis_oleifera	Elaeis_guineensis))))	(((Podococcus_barteri	Sclerosperma_profizianum)	Pseudophoenix_vinifera)	Orania_palindan)))))))	Kingia_australis);
((Phoenix_dactylifera	(((((((((Dictyosperma_album	Prestoea_acuminata)	Serenoa_repens)	Burretiokentia_grandiflora)	((Heterospathe_cagayanensis	Kentiopsis_piersoniorum)	Veitchia_spiralis))	((Pelagodoxa_henryana	Manicaria_saccifera)	((Oenocarpus_minor	Oenocarpus_bataua)	Geonoma_undata)))	((Hydriastele_microspadix	(Chamaedorea_seifrizii	Nypa_fruticans))	(Pseudophoenix_vinifera	Roystonea_regia)))	(((Reinhardtia_latisecta	Reinhardtia_paiewonskiana)	Reinhardtia_simplex)	((Attalea_speciosa	((Calamus_caryotoides	Bactris_major)	(Elaeis_oleifera	Elaeis_guineensis)))	(Orania_palindan	(Podococcus_barteri	Sclerosperma_profizianum)))))	Leopoldinia_pulchra)	Iriartea_deltoidea))	Kingia_australis);
((Elaeis_guineensis	((Attalea_speciosa	((((Pseudophoenix_vinifera	(Orania_palindan	Sclerosperma_profizianum))	(((Dictyosperma_album	(Kentiopsis_piersoniorum	(Veitchia_spiralis	(Burretiokentia_grandiflora	Heterospathe_cagayanensis))))	((Pelagodoxa_henryana	Manicaria_saccifera)	(Geonoma_undata	(Prestoea_acuminata	(Oenocarpus_minor	Oenocarpus_bataua)))))	(((Podococcus_barteri	((Serenoa_repens	(Leopoldinia_pulchra	Hydriastele_microspadix))	(Chamaedorea_seifrizii	Nypa_fruticans)))	(Calamus_caryotoides	Roystonea_regia))	(Iriartea_deltoidea	Phoenix_dactylifera))))	((Reinhardtia_latisecta	Reinhardtia_paiewonskiana)	Reinhardtia_simplex))	Bactris_major))	Elaeis_oleifera))	Kingia_australis);
((Elaeis_guineensis	((Attalea_speciosa	((((Orania_palindan	(Podococcus_barteri	Sclerosperma_profizianum))	((Pseudophoenix_vinifera	(((((Serenoa_repens	Hydriastele_microspadix)	Nypa_fruticans)	Chamaedorea_seifrizii)	Iriartea_deltoidea)	Phoenix_dactylifera))	(((Calamus_caryotoides	Roystonea_regia)	((Pelagodoxa_henryana	(Dictyosperma_album	(Kentiopsis_piersoniorum	(Veitchia_spiralis	(Burretiokentia_grandiflora	Heterospathe_cagayanensis)))))	(Manicaria_saccifera	((Prestoea_acuminata	Geonoma_undata)	(Oenocarpus_minor	Oenocarpus_bataua)))))	Leopoldinia_pulchra)))	((Reinhardtia_latisecta	Reinhardtia_paiewonskiana)	Reinhardtia_simplex))	Bactris_major))	Elaeis_oleifera))	Kingia_australis);
((Elaeis_guineensis	((Attalea_speciosa	((((((Geonoma_undata	(Oenocarpus_minor	Oenocarpus_bataua))	(Pelagodoxa_henryana	Manicaria_saccifera))	(Kentiopsis_piersoniorum	(Veitchia_spiralis	((Burretiokentia_grandiflora	Heterospathe_cagayanensis)	Dictyosperma_album))))	(Roystonea_regia	(((Iriartea_deltoidea	(Sclerosperma_profizianum	((Podococcus_barteri	Pseudophoenix_vinifera)	Orania_palindan)))	((Prestoea_acuminata	(Serenoa_repens	Hydriastele_microspadix))	((Chamaedorea_seifrizii	Calamus_caryotoides)	Nypa_fruticans)))	Phoenix_dactylifera)))	(((Leopoldinia_pulchra	Reinhardtia_latisecta)	Reinhardtia_paiewonskiana)	Reinhardtia_simplex))	Bactris_major))	Elaeis_oleifera))	Kingia_australis);
(((Phoenix_dactylifera	(Iriartea_deltoidea	((Pseudophoenix_vinifera	(Podococcus_barteri	((Nypa_fruticans	((Hydriastele_microspadix	Serenoa_repens)	Leopoldinia_pulchra))	Chamaedorea_seifrizii)))	((Orania_palindan	Sclerosperma_profizianum)	((Pelagodoxa_henryana	(Veitchia_spiralis	((Heterospathe_cagayanensis	Kentiopsis_piersoniorum)	(Burretiokentia_grandiflora	(Prestoea_acuminata	Dictyosperma_album)))))	((Roystonea_regia	(Geonoma_undata	(Oenocarpus_bataua	Oenocarpus_minor)))	(((Attalea_speciosa	((Elaeis_oleifera	Elaeis_guineensis)	Bactris_major))	(Reinhardtia_simplex	(Reinhardtia_latisecta	Reinhardtia_paiewonskiana)))	Manicaria_saccifera)))))))	Calamus_caryotoides)	Kingia_australis);
(((((((Reinhardtia_simplex	((Reinhardtia_paiewonskiana	Leopoldinia_pulchra)	Reinhardtia_latisecta))	((Attalea_speciosa	(Elaeis_oleifera	Elaeis_guineensis))	Bactris_major))	(Roystonea_regia	((Pelagodoxa_henryana	(((Dictyosperma_album	(Burretiokentia_grandiflora	Heterospathe_cagayanensis))	Veitchia_spiralis)	Kentiopsis_piersoniorum))	(Manicaria_saccifera	((Prestoea_acuminata	Geonoma_undata)	(Oenocarpus_bataua	Oenocarpus_minor))))))	((Iriartea_deltoidea	Pseudophoenix_vinifera)	Phoenix_dactylifera))	(Sclerosperma_profizianum	((Podococcus_barteri	((Nypa_fruticans	(Hydriastele_microspadix	Serenoa_repens))	Chamaedorea_seifrizii))	Orania_palindan)))	Calamus_caryotoides)	Kingia_australis);
((Elaeis_guineensis	((Bactris_major	((((Roystonea_regia	((Geonoma_undata	(Oenocarpus_bataua	Oenocarpus_minor))	((Leopoldinia_pulchra	(((Burretiokentia_grandiflora	Heterospathe_cagayanensis)	(Veitchia_spiralis	Kentiopsis_piersoniorum))	(Dictyosperma_album	Prestoea_acuminata)))	(Pelagodoxa_henryana	Manicaria_saccifera))))	(((((Calamus_caryotoides	Nypa_fruticans)	(Hydriastele_microspadix	Serenoa_repens))	Chamaedorea_seifrizii)	Phoenix_dactylifera)	(Iriartea_deltoidea	(Pseudophoenix_vinifera	((Podococcus_barteri	Sclerosperma_profizianum)	Orania_palindan)))))	(Reinhardtia_simplex	(Reinhardtia_paiewonskiana	Reinhardtia_latisecta)))	Attalea_speciosa))	Elaeis_oleifera))	Kingia_australis);
((Elaeis_guineensis	(((((((((Nypa_fruticans	Hydriastele_microspadix)	(Calamus_caryotoides	Chamaedorea_seifrizii))	(Pseudophoenix_vinifera	(Phoenix_dactylifera	Iriartea_deltoidea)))	(Roystonea_regia	((Geonoma_undata	(Oenocarpus_bataua	Oenocarpus_minor))	((Kentiopsis_piersoniorum	(Heterospathe_cagayanensis	(Veitchia_spiralis	(Burretiokentia_grandiflora	Dictyosperma_album))))	(Pelagodoxa_henryana	Manicaria_saccifera)))))	((Sclerosperma_profizianum	Podococcus_barteri)	Orania_palindan))	(Reinhardtia_simplex	(((Leopoldinia_pulchra	Serenoa_repens)	Reinhardtia_paiewonskiana)	Reinhardtia_latisecta)))	Bactris_major)	(Prestoea_acuminata	Attalea_speciosa))	Elaeis_oleifera))	Kingia_australis);
(((((((((Kentiopsis_piersoniorum	(((Heterospathe_cagayanensis	Veitchia_spiralis)	Burretiokentia_grandiflora)	Dictyosperma_album))	(Manicaria_saccifera	(Geonoma_undata	(Prestoea_acuminata	(Oenocarpus_bataua	Oenocarpus_minor)))))	(Leopoldinia_pulchra	(Pelagodoxa_henryana	((Calamus_caryotoides	Roystonea_regia)	((Chamaedorea_seifrizii	(Nypa_fruticans	(Serenoa_repens	Hydriastele_microspadix)))	(((Podococcus_barteri	Pseudophoenix_vinifera)	(Phoenix_dactylifera	Iriartea_deltoidea))	(Sclerosperma_profizianum	Orania_palindan)))))))	(Reinhardtia_simplex	(Reinhardtia_paiewonskiana	Reinhardtia_latisecta)))	Bactris_major)	Attalea_speciosa)	Elaeis_guineensis)	Elaeis_oleifera)	Kingia_australis);
((Pelagodoxa_henryana	(Manicaria_saccifera	((Geonoma_undata	(Oenocarpus_bataua	Oenocarpus_minor))	(((Roystonea_regia	((Reinhardtia_simplex	(Reinhardtia_paiewonskiana	Reinhardtia_latisecta))	((Elaeis_guineensis	Elaeis_oleifera)	(Attalea_speciosa	Bactris_major))))	((Sclerosperma_profizianum	Orania_palindan)	(((((((Serenoa_repens	Leopoldinia_pulchra)	Hydriastele_microspadix)	Prestoea_acuminata)	Calamus_caryotoides)	(Chamaedorea_seifrizii	Nypa_fruticans))	Podococcus_barteri)	(Pseudophoenix_vinifera	(Phoenix_dactylifera	Iriartea_deltoidea)))))	(Kentiopsis_piersoniorum	(Dictyosperma_album	(Veitchia_spiralis	(Heterospathe_cagayanensis	Burretiokentia_grandiflora))))))))	Kingia_australis);
((Pelagodoxa_henryana	((Manicaria_saccifera	((Geonoma_undata	(Oenocarpus_bataua	Oenocarpus_minor))	((((((((Calamus_caryotoides	Chamaedorea_seifrizii)	(Nypa_fruticans	(Serenoa_repens	Hydriastele_microspadix)))	((Podococcus_barteri	Sclerosperma_profizianum)	Orania_palindan))	(Pseudophoenix_vinifera	(Phoenix_dactylifera	Iriartea_deltoidea)))	((Reinhardtia_simplex	(Reinhardtia_paiewonskiana	Reinhardtia_latisecta))	(Bactris_major	((Elaeis_guineensis	Elaeis_oleifera)	Attalea_speciosa))))	Roystonea_regia)	Leopoldinia_pulchra)	Prestoea_acuminata)))	(Kentiopsis_piersoniorum	((Burretiokentia_grandiflora	Dictyosperma_album)	(Veitchia_spiralis	Heterospathe_cagayanensis)))))	Kingia_australis);
((Manicaria_saccifera	((((Geonoma_undata	(Oenocarpus_bataua	Oenocarpus_minor))	((Phoenix_dactylifera	Iriartea_deltoidea)	((Roystonea_regia	(Chamaedorea_seifrizii	(Nypa_fruticans	(Serenoa_repens	Hydriastele_microspadix))))	((Orania_palindan	((Podococcus_barteri	Pseudophoenix_vinifera)	Sclerosperma_profizianum))	((Reinhardtia_simplex	((Leopoldinia_pulchra	Reinhardtia_paiewonskiana)	Reinhardtia_latisecta))	(Attalea_speciosa	(Bactris_major	(Elaeis_guineensis	Elaeis_oleifera))))))))	(Kentiopsis_piersoniorum	(Veitchia_spiralis	((((Calamus_caryotoides	Prestoea_acuminata)	Dictyosperma_album)	Burretiokentia_grandiflora)	Heterospathe_cagayanensis))))	Pelagodoxa_henryana))	Kingia_australis);
((Manicaria_saccifera	((((Geonoma_undata	(Oenocarpus_bataua	Oenocarpus_minor))	(((((Nypa_fruticans	(Chamaedorea_seifrizii	(Calamus_caryotoides	(Prestoea_acuminata	(Serenoa_repens	(Leopoldinia_pulchra	Hydriastele_microspadix))))))	(Pseudophoenix_vinifera	(Phoenix_dactylifera	Iriartea_deltoidea)))	(Orania_palindan	(Sclerosperma_profizianum	Podococcus_barteri)))	((Reinhardtia_simplex	(Reinhardtia_paiewonskiana	Reinhardtia_latisecta))	(Attalea_speciosa	(Bactris_major	(Elaeis_guineensis	Elaeis_oleifera)))))	Roystonea_regia))	(Kentiopsis_piersoniorum	((Dictyosperma_album	Burretiokentia_grandiflora)	(Heterospathe_cagayanensis	Veitchia_spiralis))))	Pelagodoxa_henryana))	Kingia_australis);
((Manicaria_saccifera	(((Kentiopsis_piersoniorum	(Dictyosperma_album	((Burretiokentia_grandiflora	Heterospathe_cagayanensis)	Veitchia_spiralis)))	Pelagodoxa_henryana)	((Geonoma_undata	(Oenocarpus_bataua	Oenocarpus_minor))	(Leopoldinia_pulchra	((((Orania_palindan	(Sclerosperma_profizianum	Podococcus_barteri))	(((Calamus_caryotoides	Bactris_major)	(Reinhardtia_simplex	(Reinhardtia_paiewonskiana	Reinhardtia_latisecta)))	(Attalea_speciosa	(Elaeis_guineensis	Elaeis_oleifera))))	Roystonea_regia)	((Prestoea_acuminata	(Chamaedorea_seifrizii	((Serenoa_repens	Nypa_fruticans)	Hydriastele_microspadix)))	(Pseudophoenix_vinifera	(Phoenix_dactylifera	Iriartea_deltoidea))))))))	Kingia_australis);
((Phoenix_dactylifera	(((Roystonea_regia	(Pseudophoenix_vinifera	Calamus_caryotoides))	(Chamaedorea_seifrizii	(Podococcus_barteri	((Leopoldinia_pulchra	Prestoea_acuminata)	(Serenoa_repens	Hydriastele_microspadix)))))	(Iriartea_deltoidea	(((Veitchia_spiralis	((Burretiokentia_grandiflora	Dictyosperma_album)	(Kentiopsis_piersoniorum	Heterospathe_cagayanensis)))	((Geonoma_undata	(Oenocarpus_bataua	Oenocarpus_minor))	(Pelagodoxa_henryana	Manicaria_saccifera)))	((Orania_palindan	Sclerosperma_profizianum)	((Reinhardtia_simplex	(Reinhardtia_latisecta	Reinhardtia_paiewonskiana))	(Attalea_speciosa	((Nypa_fruticans	(Elaeis_guineensis	Elaeis_oleifera))	Bactris_major))))))))	Kingia_australis);
((Manicaria_saccifera	(((Prestoea_acuminata	Geonoma_undata)	(Oenocarpus_bataua	Oenocarpus_minor))	(((((((Pseudophoenix_vinifera	(Phoenix_dactylifera	Iriartea_deltoidea))	(((Serenoa_repens	Hydriastele_microspadix)	Chamaedorea_seifrizii)	Nypa_fruticans))	(Orania_palindan	(Podococcus_barteri	Sclerosperma_profizianum)))	((Reinhardtia_simplex	(Reinhardtia_latisecta	Reinhardtia_paiewonskiana))	(Attalea_speciosa	((Elaeis_guineensis	(Leopoldinia_pulchra	Elaeis_oleifera))	(Calamus_caryotoides	Bactris_major)))))	Roystonea_regia)	((Dictyosperma_album	(Veitchia_spiralis	(Burretiokentia_grandiflora	Heterospathe_cagayanensis)))	Kentiopsis_piersoniorum))	Pelagodoxa_henryana)))	Kingia_australis);
((Elaeis_guineensis	(Elaeis_oleifera	(Bactris_major	((((Sclerosperma_profizianum	((Phoenix_dactylifera	((Iriartea_deltoidea	((((Hydriastele_microspadix	(Serenoa_repens	Leopoldinia_pulchra))	Chamaedorea_seifrizii)	Nypa_fruticans)	Pseudophoenix_vinifera))	Podococcus_barteri))	(Roystonea_regia	(((Geonoma_undata	((Prestoea_acuminata	Oenocarpus_bataua)	Oenocarpus_minor))	(((Veitchia_spiralis	(Heterospathe_cagayanensis	Kentiopsis_piersoniorum))	(Burretiokentia_grandiflora	Dictyosperma_album))	Manicaria_saccifera))	Pelagodoxa_henryana))))	Orania_palindan)	((Calamus_caryotoides	Reinhardtia_simplex)	(Reinhardtia_latisecta	Reinhardtia_paiewonskiana)))	Attalea_speciosa))))	Kingia_australis);
((Phoenix_dactylifera	(Iriartea_deltoidea	(((Calamus_caryotoides	Pseudophoenix_vinifera)	((Podococcus_barteri	((((Hydriastele_microspadix	Serenoa_repens)	Leopoldinia_pulchra)	Chamaedorea_seifrizii)	Nypa_fruticans))	(Sclerosperma_profizianum	Orania_palindan)))	(Roystonea_regia	(((Prestoea_acuminata	((((Burretiokentia_grandiflora	Heterospathe_cagayanensis)	Veitchia_spiralis)	Dictyosperma_album)	Kentiopsis_piersoniorum))	((Pelagodoxa_henryana	Manicaria_saccifera)	(Geonoma_undata	(Oenocarpus_bataua	Oenocarpus_minor))))	((Reinhardtia_simplex	(Reinhardtia_latisecta	Reinhardtia_paiewonskiana))	(Bactris_major	(Attalea_speciosa	(Elaeis_guineensis	Elaeis_oleifera)))))))))	Kingia_australis);
((Manicaria_saccifera	(((Geonoma_undata	(Prestoea_acuminata	(Oenocarpus_bataua	Oenocarpus_minor)))	((((((Podococcus_barteri	Sclerosperma_profizianum)	Orania_palindan)	((Calamus_caryotoides	Reinhardtia_simplex)	(Reinhardtia_latisecta	Reinhardtia_paiewonskiana)))	(Attalea_speciosa	((Elaeis_guineensis	Elaeis_oleifera)	Bactris_major)))	((Phoenix_dactylifera	((Iriartea_deltoidea	((Nypa_fruticans	(Hydriastele_microspadix	Serenoa_repens))	Chamaedorea_seifrizii))	Pseudophoenix_vinifera))	Roystonea_regia))	((((Burretiokentia_grandiflora	Heterospathe_cagayanensis)	(Leopoldinia_pulchra	Dictyosperma_album))	Kentiopsis_piersoniorum)	Veitchia_spiralis)))	Pelagodoxa_henryana))	Kingia_australis);
((Calamus_caryotoides	(((Prestoea_acuminata	(Hydriastele_microspadix	Serenoa_repens))	Dictyosperma_album)	((Burretiokentia_grandiflora	((Kentiopsis_piersoniorum	((((Leopoldinia_pulchra	((Sclerosperma_profizianum	Orania_palindan)	((Podococcus_barteri	Chamaedorea_seifrizii)	((Reinhardtia_simplex	(Reinhardtia_latisecta	Reinhardtia_paiewonskiana))	((Nypa_fruticans	Attalea_speciosa)	((Elaeis_guineensis	Elaeis_oleifera)	Bactris_major))))))	((Phoenix_dactylifera	Iriartea_deltoidea)	Pseudophoenix_vinifera))	Roystonea_regia)	((Pelagodoxa_henryana	Manicaria_saccifera)	(Geonoma_undata	(Oenocarpus_bataua	Oenocarpus_minor)))))	Veitchia_spiralis))	Heterospathe_cagayanensis)))	Kingia_australis);
((Phoenix_dactylifera	(Iriartea_deltoidea	((Calamus_caryotoides	Pseudophoenix_vinifera)	(((((Reinhardtia_simplex	(Reinhardtia_latisecta	Reinhardtia_paiewonskiana))	(Attalea_speciosa	((Elaeis_guineensis	Elaeis_oleifera)	(Podococcus_barteri	Bactris_major))))	((Leopoldinia_pulchra	((Manicaria_saccifera	(Geonoma_undata	(Oenocarpus_bataua	Oenocarpus_minor)))	(Pelagodoxa_henryana	(((Prestoea_acuminata	(Hydriastele_microspadix	Serenoa_repens))	((Burretiokentia_grandiflora	Dictyosperma_album)	Veitchia_spiralis))	(Heterospathe_cagayanensis	Kentiopsis_piersoniorum)))))	Roystonea_regia))	(Sclerosperma_profizianum	Orania_palindan))	(Chamaedorea_seifrizii	Nypa_fruticans)))))	Kingia_australis);
((Geonoma_undata	((Oenocarpus_bataua	Oenocarpus_minor)	(((Pelagodoxa_henryana	(((Veitchia_spiralis	(Heterospathe_cagayanensis	Burretiokentia_grandiflora))	((((Hydriastele_microspadix	Serenoa_repens)	Prestoea_acuminata)	Leopoldinia_pulchra)	Dictyosperma_album))	Kentiopsis_piersoniorum))	(((Attalea_speciosa	((Elaeis_guineensis	Elaeis_oleifera)	Bactris_major))	(((Podococcus_barteri	Sclerosperma_profizianum)	Orania_palindan)	((Reinhardtia_simplex	(Reinhardtia_latisecta	Reinhardtia_paiewonskiana))	Roystonea_regia)))	(((Calamus_caryotoides	Chamaedorea_seifrizii)	Nypa_fruticans)	((Phoenix_dactylifera	Iriartea_deltoidea)	Pseudophoenix_vinifera))))	Manicaria_saccifera)))	Kingia_australis);
((Phoenix_dactylifera	(((((Pelagodoxa_henryana	Manicaria_saccifera)	(Geonoma_undata	(Oenocarpus_bataua	Oenocarpus_minor)))	(((((Calamus_caryotoides	((Hydriastele_microspadix	Serenoa_repens)	Prestoea_acuminata))	Dictyosperma_album)	Burretiokentia_grandiflora)	Heterospathe_cagayanensis)	(Veitchia_spiralis	Kentiopsis_piersoniorum)))	(((Iriartea_deltoidea	(Pseudophoenix_vinifera	((Podococcus_barteri	Sclerosperma_profizianum)	Orania_palindan)))	((Leopoldinia_pulchra	(Attalea_speciosa	((Elaeis_guineensis	Elaeis_oleifera)	Bactris_major)))	(Reinhardtia_simplex	(Reinhardtia_latisecta	Reinhardtia_paiewonskiana))))	Roystonea_regia))	(Chamaedorea_seifrizii	Nypa_fruticans)))	Kingia_australis);
((Elaeis_guineensis	(Elaeis_oleifera	(Bactris_major	(((Reinhardtia_simplex	((Leopoldinia_pulchra	Reinhardtia_latisecta)	Reinhardtia_paiewonskiana))	(((Roystonea_regia	(((Pelagodoxa_henryana	Manicaria_saccifera)	(Geonoma_undata	(Oenocarpus_bataua	Oenocarpus_minor)))	(Pseudophoenix_vinifera	(Kentiopsis_piersoniorum	((Burretiokentia_grandiflora	(Heterospathe_cagayanensis	(Calamus_caryotoides	Dictyosperma_album)))	Veitchia_spiralis)))))	((Iriartea_deltoidea	Phoenix_dactylifera)	(Podococcus_barteri	(Prestoea_acuminata	(((Hydriastele_microspadix	Serenoa_repens)	Chamaedorea_seifrizii)	Nypa_fruticans)))))	(Sclerosperma_profizianum	Orania_palindan)))	Attalea_speciosa))))	Kingia_australis);
((Elaeis_guineensis	((((((((((Pelagodoxa_henryana	Manicaria_saccifera)	(Kentiopsis_piersoniorum	(Veitchia_spiralis	((Burretiokentia_grandiflora	Heterospathe_cagayanensis)	Dictyosperma_album))))	(Geonoma_undata	(Prestoea_acuminata	(Oenocarpus_minor	Oenocarpus_bataua))))	Roystonea_regia)	((Pseudophoenix_vinifera	(Podococcus_barteri	(((Hydriastele_microspadix	Serenoa_repens)	(Chamaedorea_seifrizii	Calamus_caryotoides))	Nypa_fruticans)))	(Iriartea_deltoidea	Phoenix_dactylifera)))	(Sclerosperma_profizianum	Orania_palindan))	(Reinhardtia_simplex	((Reinhardtia_paiewonskiana	Leopoldinia_pulchra)	Reinhardtia_latisecta)))	Bactris_major)	Attalea_speciosa)	Elaeis_oleifera))	Kingia_australis);
((Elaeis_guineensis	((((((((Leopoldinia_pulchra	((Pelagodoxa_henryana	Manicaria_saccifera)	(Kentiopsis_piersoniorum	(Veitchia_spiralis	((Burretiokentia_grandiflora	Heterospathe_cagayanensis)	Dictyosperma_album)))))	(Geonoma_undata	(Oenocarpus_minor	Oenocarpus_bataua)))	(Prestoea_acuminata	Roystonea_regia))	(((Pseudophoenix_vinifera	(Iriartea_deltoidea	Phoenix_dactylifera))	(Calamus_caryotoides	((Hydriastele_microspadix	(Chamaedorea_seifrizii	Serenoa_repens))	Nypa_fruticans)))	((Podococcus_barteri	Sclerosperma_profizianum)	Orania_palindan)))	(Reinhardtia_simplex	(Reinhardtia_paiewonskiana	Reinhardtia_latisecta)))	Bactris_major)	Attalea_speciosa)	Elaeis_oleifera))	Kingia_australis);
((Chamaedorea_seifrizii	(Nypa_fruticans	(Calamus_caryotoides	(((((Kentiopsis_piersoniorum	((Veitchia_spiralis	(Burretiokentia_grandiflora	(((Serenoa_repens	Hydriastele_microspadix)	Prestoea_acuminata)	Dictyosperma_album)))	Heterospathe_cagayanensis))	(Geonoma_undata	(Oenocarpus_minor	Oenocarpus_bataua)))	((Pelagodoxa_henryana	Manicaria_saccifera)	((Pseudophoenix_vinifera	((Podococcus_barteri	Sclerosperma_profizianum)	Orania_palindan))	((Reinhardtia_simplex	(Reinhardtia_paiewonskiana	(Leopoldinia_pulchra	Reinhardtia_latisecta)))	(Bactris_major	(Attalea_speciosa	(Elaeis_oleifera	Elaeis_guineensis)))))))	Roystonea_regia)	(Iriartea_deltoidea	Phoenix_dactylifera)))))	Kingia_australis);
((Chamaedorea_seifrizii	((Nypa_fruticans	(((((Reinhardtia_simplex	(Reinhardtia_latisecta	(Leopoldinia_pulchra	Reinhardtia_paiewonskiana)))	(Bactris_major	(Attalea_speciosa	(Elaeis_oleifera	Elaeis_guineensis))))	(((Kentiopsis_piersoniorum	(((Burretiokentia_grandiflora	Heterospathe_cagayanensis)	Veitchia_spiralis)	Dictyosperma_album))	((Geonoma_undata	(Oenocarpus_minor	(Prestoea_acuminata	Oenocarpus_bataua)))	(((Serenoa_repens	Hydriastele_microspadix)	Pelagodoxa_henryana)	Manicaria_saccifera)))	Roystonea_regia))	((Calamus_caryotoides	Pseudophoenix_vinifera)	((Sclerosperma_profizianum	Orania_palindan)	Podococcus_barteri)))	Phoenix_dactylifera))	Iriartea_deltoidea))	Kingia_australis);
(((Iriartea_deltoidea	((Pseudophoenix_vinifera	(Podococcus_barteri	(Chamaedorea_seifrizii	Nypa_fruticans)))	(((Kentiopsis_piersoniorum	(Veitchia_spiralis	((((Serenoa_repens	(Leopoldinia_pulchra	Hydriastele_microspadix))	Prestoea_acuminata)	Dictyosperma_album)	(Burretiokentia_grandiflora	Heterospathe_cagayanensis))))	((Geonoma_undata	(Oenocarpus_minor	Oenocarpus_bataua))	(Pelagodoxa_henryana	Manicaria_saccifera)))	(Roystonea_regia	((Sclerosperma_profizianum	Orania_palindan)	((Reinhardtia_simplex	(Reinhardtia_latisecta	Reinhardtia_paiewonskiana))	(Attalea_speciosa	((Elaeis_oleifera	Elaeis_guineensis)	(Calamus_caryotoides	Bactris_major)))))))))	Phoenix_dactylifera)	Kingia_australis);
(((Iriartea_deltoidea	((Podococcus_barteri	((Chamaedorea_seifrizii	Calamus_caryotoides)	Nypa_fruticans))	(((Geonoma_undata	(Oenocarpus_minor	Oenocarpus_bataua))	((Pelagodoxa_henryana	Manicaria_saccifera)	((Kentiopsis_piersoniorum	(Leopoldinia_pulchra	((Serenoa_repens	Hydriastele_microspadix)	Prestoea_acuminata)))	(Dictyosperma_album	(Veitchia_spiralis	(Burretiokentia_grandiflora	Heterospathe_cagayanensis))))))	((Pseudophoenix_vinifera	Roystonea_regia)	(Sclerosperma_profizianum	(Orania_palindan	((Reinhardtia_simplex	(Reinhardtia_latisecta	Reinhardtia_paiewonskiana))	(Bactris_major	(Attalea_speciosa	(Elaeis_oleifera	Elaeis_guineensis))))))))))	Phoenix_dactylifera)	Kingia_australis);
((Manicaria_saccifera	((Geonoma_undata	(Calamus_caryotoides	((Hydriastele_microspadix	Prestoea_acuminata)	(Oenocarpus_minor	Oenocarpus_bataua))))	(((Serenoa_repens	(Kentiopsis_piersoniorum	(Heterospathe_cagayanensis	((Dictyosperma_album	(Burretiokentia_grandiflora	Leopoldinia_pulchra))	Veitchia_spiralis))))	Pelagodoxa_henryana)	((((Pseudophoenix_vinifera	(Phoenix_dactylifera	Iriartea_deltoidea))	(Podococcus_barteri	(Chamaedorea_seifrizii	Nypa_fruticans)))	Roystonea_regia)	((Bactris_major	(Attalea_speciosa	(Elaeis_oleifera	Elaeis_guineensis)))	((Sclerosperma_profizianum	Orania_palindan)	(Reinhardtia_simplex	(Reinhardtia_latisecta	Reinhardtia_paiewonskiana))))))))	Kingia_australis);
((Elaeis_guineensis	(((Bactris_major	((Reinhardtia_simplex	(Reinhardtia_latisecta	Reinhardtia_paiewonskiana))	((((((Podococcus_barteri	Sclerosperma_profizianum)	Orania_palindan)	Pseudophoenix_vinifera)	(Phoenix_dactylifera	Iriartea_deltoidea))	Leopoldinia_pulchra)	((((Geonoma_undata	(Prestoea_acuminata	(Oenocarpus_minor	Oenocarpus_bataua)))	(Pelagodoxa_henryana	Manicaria_saccifera))	(Kentiopsis_piersoniorum	(Veitchia_spiralis	(Heterospathe_cagayanensis	(Dictyosperma_album	Burretiokentia_grandiflora)))))	(((Serenoa_repens	Hydriastele_microspadix)	(Chamaedorea_seifrizii	Nypa_fruticans))	(Calamus_caryotoides	Roystonea_regia))))))	Attalea_speciosa)	Elaeis_oleifera))	Kingia_australis);
(((Elaeis_guineensis	((((Bactris_major	(Reinhardtia_simplex	((Leopoldinia_pulchra	Reinhardtia_paiewonskiana)	Reinhardtia_latisecta)))	(((((Geonoma_undata	(Oenocarpus_minor	Oenocarpus_bataua))	Manicaria_saccifera)	(Kentiopsis_piersoniorum	(Dictyosperma_album	(Veitchia_spiralis	(Burretiokentia_grandiflora	Heterospathe_cagayanensis)))))	((((Chamaedorea_seifrizii	Hydriastele_microspadix)	Nypa_fruticans)	Roystonea_regia)	(Pseudophoenix_vinifera	((Calamus_caryotoides	Phoenix_dactylifera)	Iriartea_deltoidea))))	(Pelagodoxa_henryana	((Prestoea_acuminata	Sclerosperma_profizianum)	(Podococcus_barteri	Orania_palindan)))))	Attalea_speciosa)	Elaeis_oleifera))	Serenoa_repens)	Kingia_australis);
(((Elaeis_guineensis	Serenoa_repens)	(((((Reinhardtia_simplex	((Reinhardtia_paiewonskiana	Leopoldinia_pulchra)	Reinhardtia_latisecta))	((Iriartea_deltoidea	(Orania_palindan	(Sclerosperma_profizianum	Podococcus_barteri)))	((Roystonea_regia	(((Geonoma_undata	(Oenocarpus_minor	Oenocarpus_bataua))	(Manicaria_saccifera	Pelagodoxa_henryana))	((Kentiopsis_piersoniorum	((Veitchia_spiralis	(Burretiokentia_grandiflora	Dictyosperma_album))	Heterospathe_cagayanensis))	(Calamus_caryotoides	Prestoea_acuminata))))	(((Chamaedorea_seifrizii	Hydriastele_microspadix)	Nypa_fruticans)	(Pseudophoenix_vinifera	Phoenix_dactylifera)))))	Attalea_speciosa)	Bactris_major)	Elaeis_oleifera))	Kingia_australis);
