# Supplementary material for: Data supporting the nuclear phylogenomics of the palm subfamily Arecoideae (Arecaceae)
Source: Data Brief. 2016 Mar 2;7:532–6. doi: 10.1016/j.dib.2016.02.063 (PMC4796708; doi:10.1016/j.dib.2016.02.063)
Supplement: Supplementary file 5 — Supplementary material [file mmc5.zip › RAxML_bootstrap.Elaeis_340.raxml.tre]

((((((Phoenix_dactylifera	(Serenoa_repens	Sabal_domingensis))	Nypa_fruticans)	Dypsis_decaryi)	((Calamus_caryotoides	Pseudophoenix_vinifera)	((Veitchia_spiralis	Chamaedorea_seifrizii)	Burretiokentia_grandiflora)))	(((Reinhardtia_latisecta	(Reinhardtia_simplex	(Reinhardtia_gracilis	Heterospathe_cagayanensis)))	Reinhardtia_paiewonskiana)	((Roystonea_regia	Bactris_major)	((Elaeis_guineensis	Elaeis_oleifera)	((Orania_palindan	Leopoldinia_pulchra)	Attalea_speciosa)))))	Kingia_australis);
((Sabal_domingensis	(((Pseudophoenix_vinifera	Nypa_fruticans)	((Chamaedorea_seifrizii	((((Heterospathe_cagayanensis	Reinhardtia_latisecta)	(Reinhardtia_simplex	Reinhardtia_gracilis))	Reinhardtia_paiewonskiana)	(Burretiokentia_grandiflora	((Orania_palindan	(Roystonea_regia	Bactris_major))	((Elaeis_guineensis	Elaeis_oleifera)	(Leopoldinia_pulchra	Attalea_speciosa))))))	(((Veitchia_spiralis	Serenoa_repens)	Dypsis_decaryi)	Calamus_caryotoides)))	Phoenix_dactylifera))	Kingia_australis);
((Elaeis_guineensis	(Elaeis_oleifera	((Attalea_speciosa	((((Pseudophoenix_vinifera	Calamus_caryotoides)	((Orania_palindan	((Serenoa_repens	(Leopoldinia_pulchra	(Heterospathe_cagayanensis	Dypsis_decaryi)))	(Nypa_fruticans	(Phoenix_dactylifera	Sabal_domingensis))))	((Burretiokentia_grandiflora	Chamaedorea_seifrizii)	Veitchia_spiralis)))	Roystonea_regia)	((Reinhardtia_gracilis	(Reinhardtia_simplex	Reinhardtia_latisecta))	Reinhardtia_paiewonskiana)))	Bactris_major)))	Kingia_australis);
((Calamus_caryotoides	((((((Burretiokentia_grandiflora	Chamaedorea_seifrizii)	Veitchia_spiralis)	(Serenoa_repens	Dypsis_decaryi))	(Heterospathe_cagayanensis	((Pseudophoenix_vinifera	Nypa_fruticans)	(Phoenix_dactylifera	(Leopoldinia_pulchra	Sabal_domingensis)))))	(((((Reinhardtia_simplex	Reinhardtia_latisecta)	Reinhardtia_paiewonskiana)	Reinhardtia_gracilis)	((Bactris_major	(Elaeis_guineensis	Elaeis_oleifera))	Attalea_speciosa))	Orania_palindan))	Roystonea_regia))	Kingia_australis);
((Chamaedorea_seifrizii	((Veitchia_spiralis	(((Elaeis_guineensis	Elaeis_oleifera)	(Heterospathe_cagayanensis	Bactris_major))	(Leopoldinia_pulchra	Attalea_speciosa)))	((((Orania_palindan	Calamus_caryotoides)	Nypa_fruticans)	(((Reinhardtia_simplex	(Reinhardtia_paiewonskiana	Reinhardtia_latisecta))	Reinhardtia_gracilis)	Dypsis_decaryi))	((((Roystonea_regia	Sabal_domingensis)	Pseudophoenix_vinifera)	Serenoa_repens)	(Burretiokentia_grandiflora	Phoenix_dactylifera)))))	Kingia_australis);
(((Heterospathe_cagayanensis	Serenoa_repens)	((Roystonea_regia	Pseudophoenix_vinifera)	(Calamus_caryotoides	((Burretiokentia_grandiflora	((Orania_palindan	Veitchia_spiralis)	Chamaedorea_seifrizii))	((Dypsis_decaryi	(((Reinhardtia_latisecta	(Reinhardtia_simplex	Reinhardtia_gracilis))	Reinhardtia_paiewonskiana)	(((Elaeis_guineensis	Elaeis_oleifera)	Bactris_major)	Attalea_speciosa)))	(Nypa_fruticans	((Sabal_domingensis	Leopoldinia_pulchra)	Phoenix_dactylifera)))))))	Kingia_australis);
(((Sabal_domingensis	Leopoldinia_pulchra)	(Phoenix_dactylifera	(((Dypsis_decaryi	(Heterospathe_cagayanensis	Serenoa_repens))	((((Reinhardtia_latisecta	Reinhardtia_simplex)	Reinhardtia_gracilis)	Reinhardtia_paiewonskiana)	((((Calamus_caryotoides	Roystonea_regia)	((Elaeis_guineensis	Elaeis_oleifera)	Bactris_major))	Attalea_speciosa)	((((Burretiokentia_grandiflora	Chamaedorea_seifrizii)	Veitchia_spiralis)	Orania_palindan)	Pseudophoenix_vinifera))))	Nypa_fruticans)))	Kingia_australis);
((Elaeis_guineensis	(Elaeis_oleifera	(Bactris_major	(Attalea_speciosa	(((((Veitchia_spiralis	(Heterospathe_cagayanensis	Serenoa_repens))	((Roystonea_regia	(Sabal_domingensis	(Orania_palindan	Leopoldinia_pulchra)))	Phoenix_dactylifera))	(Calamus_caryotoides	(Chamaedorea_seifrizii	Pseudophoenix_vinifera)))	(Dypsis_decaryi	Burretiokentia_grandiflora))	(Nypa_fruticans	((Reinhardtia_latisecta	(Reinhardtia_simplex	Reinhardtia_gracilis))	Reinhardtia_paiewonskiana)))))))	Kingia_australis);
((Phoenix_dactylifera	(((((Chamaedorea_seifrizii	Pseudophoenix_vinifera)	((((Reinhardtia_latisecta	(Reinhardtia_simplex	Reinhardtia_gracilis))	Reinhardtia_paiewonskiana)	(Bactris_major	(Attalea_speciosa	(Elaeis_guineensis	Elaeis_oleifera))))	(Roystonea_regia	Burretiokentia_grandiflora)))	((((Dypsis_decaryi	(Leopoldinia_pulchra	Veitchia_spiralis))	Calamus_caryotoides)	(Heterospathe_cagayanensis	Serenoa_repens))	Orania_palindan))	Nypa_fruticans)	Sabal_domingensis))	Kingia_australis);
((Chamaedorea_seifrizii	((Veitchia_spiralis	(((Attalea_speciosa	(Bactris_major	(Elaeis_guineensis	Elaeis_oleifera)))	((Reinhardtia_latisecta	(Reinhardtia_simplex	Reinhardtia_gracilis))	Reinhardtia_paiewonskiana))	(((((Roystonea_regia	Calamus_caryotoides)	Pseudophoenix_vinifera)	((Heterospathe_cagayanensis	Dypsis_decaryi)	Serenoa_repens))	(Nypa_fruticans	((Leopoldinia_pulchra	Sabal_domingensis)	Phoenix_dactylifera)))	Orania_palindan)))	Burretiokentia_grandiflora))	Kingia_australis);
((Phoenix_dactylifera	(Sabal_domingensis	(Nypa_fruticans	(((Calamus_caryotoides	(Roystonea_regia	Serenoa_repens))	Pseudophoenix_vinifera)	((Orania_palindan	((Leopoldinia_pulchra	(Heterospathe_cagayanensis	Dypsis_decaryi))	((Reinhardtia_paiewonskiana	((Reinhardtia_simplex	Reinhardtia_gracilis)	Reinhardtia_latisecta))	((Bactris_major	(Elaeis_guineensis	Elaeis_oleifera))	Attalea_speciosa))))	(Chamaedorea_seifrizii	(Veitchia_spiralis	Burretiokentia_grandiflora)))))))	Kingia_australis);
((Calamus_caryotoides	(((((Heterospathe_cagayanensis	Serenoa_repens)	Pseudophoenix_vinifera)	(((Chamaedorea_seifrizii	(Veitchia_spiralis	Burretiokentia_grandiflora))	((Phoenix_dactylifera	(Leopoldinia_pulchra	Sabal_domingensis))	Nypa_fruticans))	(Dypsis_decaryi	((Reinhardtia_paiewonskiana	((Reinhardtia_simplex	Reinhardtia_gracilis)	Reinhardtia_latisecta))	((Bactris_major	(Elaeis_guineensis	Elaeis_oleifera))	Attalea_speciosa)))))	Roystonea_regia)	Orania_palindan))	Kingia_australis);
((Sabal_domingensis	(((Nypa_fruticans	(((Burretiokentia_grandiflora	(Roystonea_regia	(Calamus_caryotoides	Veitchia_spiralis)))	((Dypsis_decaryi	((Reinhardtia_paiewonskiana	((Reinhardtia_gracilis	Reinhardtia_simplex)	Reinhardtia_latisecta))	((Bactris_major	(Elaeis_guineensis	Elaeis_oleifera))	(Leopoldinia_pulchra	Attalea_speciosa))))	Orania_palindan))	(Pseudophoenix_vinifera	Chamaedorea_seifrizii)))	(Heterospathe_cagayanensis	Serenoa_repens))	Phoenix_dactylifera))	Kingia_australis);
(((Dypsis_decaryi	(((((Serenoa_repens	(Calamus_caryotoides	(Phoenix_dactylifera	Sabal_domingensis)))	Nypa_fruticans)	(Veitchia_spiralis	(Burretiokentia_grandiflora	Chamaedorea_seifrizii)))	Pseudophoenix_vinifera)	((((Reinhardtia_paiewonskiana	((Reinhardtia_gracilis	Reinhardtia_simplex)	Reinhardtia_latisecta))	(Bactris_major	((Elaeis_guineensis	Elaeis_oleifera)	(Leopoldinia_pulchra	Attalea_speciosa))))	Orania_palindan)	Roystonea_regia)))	Heterospathe_cagayanensis)	Kingia_australis);
((Roystonea_regia	((Dypsis_decaryi	((Pseudophoenix_vinifera	Calamus_caryotoides)	((((Chamaedorea_seifrizii	Orania_palindan)	Veitchia_spiralis)	Nypa_fruticans)	(((Burretiokentia_grandiflora	Phoenix_dactylifera)	Sabal_domingensis)	(Heterospathe_cagayanensis	Serenoa_repens)))))	(((Reinhardtia_gracilis	Reinhardtia_paiewonskiana)	(Reinhardtia_simplex	Reinhardtia_latisecta))	(Bactris_major	((Elaeis_guineensis	Elaeis_oleifera)	(Leopoldinia_pulchra	Attalea_speciosa))))))	Kingia_australis);
(((((Nypa_fruticans	(Chamaedorea_seifrizii	(Pseudophoenix_vinifera	Calamus_caryotoides)))	(((Reinhardtia_paiewonskiana	(Reinhardtia_latisecta	(Reinhardtia_gracilis	Reinhardtia_simplex)))	((Bactris_major	(Elaeis_guineensis	Elaeis_oleifera))	Attalea_speciosa))	Roystonea_regia))	((Burretiokentia_grandiflora	Phoenix_dactylifera)	((Orania_palindan	Leopoldinia_pulchra)	Sabal_domingensis)))	(Dypsis_decaryi	((Serenoa_repens	Veitchia_spiralis)	Heterospathe_cagayanensis)))	Kingia_australis);
((((Chamaedorea_seifrizii	(Pseudophoenix_vinifera	Calamus_caryotoides))	(((Serenoa_repens	Veitchia_spiralis)	(Phoenix_dactylifera	Sabal_domingensis))	Nypa_fruticans))	(Orania_palindan	(Roystonea_regia	((Dypsis_decaryi	((Reinhardtia_paiewonskiana	(Reinhardtia_latisecta	(Reinhardtia_gracilis	Reinhardtia_simplex)))	((Heterospathe_cagayanensis	(Leopoldinia_pulchra	Attalea_speciosa))	(Bactris_major	(Elaeis_guineensis	Elaeis_oleifera)))))	Burretiokentia_grandiflora))))	Kingia_australis);
((Sabal_domingensis	(((Nypa_fruticans	(((((Heterospathe_cagayanensis	Calamus_caryotoides)	Roystonea_regia)	Orania_palindan)	(Dypsis_decaryi	(Attalea_speciosa	(Bactris_major	(((Reinhardtia_paiewonskiana	(Reinhardtia_gracilis	(Reinhardtia_simplex	Reinhardtia_latisecta)))	Elaeis_guineensis)	Elaeis_oleifera)))))	((Veitchia_spiralis	Burretiokentia_grandiflora)	(Chamaedorea_seifrizii	(Leopoldinia_pulchra	Pseudophoenix_vinifera)))))	Serenoa_repens)	Phoenix_dactylifera))	Kingia_australis);
(((((Dypsis_decaryi	((Reinhardtia_paiewonskiana	(Reinhardtia_simplex	(Reinhardtia_gracilis	Reinhardtia_latisecta)))	((Attalea_speciosa	Leopoldinia_pulchra)	Heterospathe_cagayanensis)))	(Bactris_major	(Elaeis_guineensis	Elaeis_oleifera)))	((Serenoa_repens	((Orania_palindan	(Calamus_caryotoides	Roystonea_regia))	(Burretiokentia_grandiflora	Pseudophoenix_vinifera)))	((Nypa_fruticans	(Phoenix_dactylifera	Sabal_domingensis))	Chamaedorea_seifrizii)))	Veitchia_spiralis)	Kingia_australis);
((Phoenix_dactylifera	(Sabal_domingensis	(((((Leopoldinia_pulchra	Attalea_speciosa)	(Bactris_major	(Elaeis_guineensis	Elaeis_oleifera)))	(Pseudophoenix_vinifera	Chamaedorea_seifrizii))	(((((((Heterospathe_cagayanensis	(Reinhardtia_simplex	Reinhardtia_gracilis))	Reinhardtia_latisecta)	Reinhardtia_paiewonskiana)	Dypsis_decaryi)	Burretiokentia_grandiflora)	Orania_palindan)	(Nypa_fruticans	(Calamus_caryotoides	Roystonea_regia))))	(Veitchia_spiralis	Serenoa_repens))))	Kingia_australis);
(((((Burretiokentia_grandiflora	Phoenix_dactylifera)	((Roystonea_regia	(Veitchia_spiralis	Serenoa_repens))	(((((Reinhardtia_paiewonskiana	((Heterospathe_cagayanensis	(Reinhardtia_simplex	Reinhardtia_gracilis))	Reinhardtia_latisecta))	((Bactris_major	(Elaeis_oleifera	Elaeis_guineensis))	Attalea_speciosa))	Dypsis_decaryi)	Chamaedorea_seifrizii)	(((Pseudophoenix_vinifera	Calamus_caryotoides)	Nypa_fruticans)	Orania_palindan))))	Sabal_domingensis)	Leopoldinia_pulchra)	Kingia_australis);
(((Heterospathe_cagayanensis	Sabal_domingensis)	((Burretiokentia_grandiflora	Phoenix_dactylifera)	(((((Chamaedorea_seifrizii	Leopoldinia_pulchra)	(Roystonea_regia	(Pseudophoenix_vinifera	Calamus_caryotoides)))	((Orania_palindan	(((Reinhardtia_latisecta	((Reinhardtia_gracilis	Reinhardtia_paiewonskiana)	Reinhardtia_simplex))	((Bactris_major	(Elaeis_oleifera	Elaeis_guineensis))	Attalea_speciosa))	Dypsis_decaryi))	Veitchia_spiralis))	Nypa_fruticans)	Serenoa_repens)))	Kingia_australis);
((((Roystonea_regia	(Heterospathe_cagayanensis	((((Reinhardtia_latisecta	(Reinhardtia_gracilis	Reinhardtia_simplex))	Reinhardtia_paiewonskiana)	((Elaeis_oleifera	Elaeis_guineensis)	(Attalea_speciosa	Bactris_major)))	Dypsis_decaryi)))	Pseudophoenix_vinifera)	(((Calamus_caryotoides	Nypa_fruticans)	(((Leopoldinia_pulchra	Sabal_domingensis)	Phoenix_dactylifera)	Serenoa_repens))	((Burretiokentia_grandiflora	Chamaedorea_seifrizii)	(Orania_palindan	Veitchia_spiralis))))	Kingia_australis);
((Veitchia_spiralis	((((((Reinhardtia_gracilis	(Reinhardtia_latisecta	Reinhardtia_simplex))	Reinhardtia_paiewonskiana)	(((Elaeis_oleifera	Elaeis_guineensis)	Bactris_major)	Attalea_speciosa))	Dypsis_decaryi)	(Nypa_fruticans	(((((Orania_palindan	Leopoldinia_pulchra)	Sabal_domingensis)	Phoenix_dactylifera)	(Roystonea_regia	Serenoa_repens))	((Heterospathe_cagayanensis	Calamus_caryotoides)	Pseudophoenix_vinifera))))	(Burretiokentia_grandiflora	Chamaedorea_seifrizii)))	Kingia_australis);
((Calamus_caryotoides	((((Heterospathe_cagayanensis	Dypsis_decaryi)	Serenoa_repens)	((((Reinhardtia_latisecta	(Reinhardtia_simplex	Reinhardtia_gracilis))	Reinhardtia_paiewonskiana)	(((Elaeis_oleifera	Elaeis_guineensis)	Bactris_major)	(Leopoldinia_pulchra	Attalea_speciosa)))	(((Nypa_fruticans	Pseudophoenix_vinifera)	(Sabal_domingensis	Phoenix_dactylifera))	((Burretiokentia_grandiflora	Chamaedorea_seifrizii)	(Orania_palindan	Veitchia_spiralis)))))	Roystonea_regia))	Kingia_australis);
((((Chamaedorea_seifrizii	Burretiokentia_grandiflora)	((Dypsis_decaryi	(((Reinhardtia_latisecta	(Reinhardtia_simplex	Reinhardtia_gracilis))	Reinhardtia_paiewonskiana)	((Elaeis_oleifera	Elaeis_guineensis)	(Bactris_major	((Orania_palindan	Leopoldinia_pulchra)	Attalea_speciosa)))))	(Nypa_fruticans	(Calamus_caryotoides	Pseudophoenix_vinifera))))	(Roystonea_regia	((Veitchia_spiralis	(Heterospathe_cagayanensis	Serenoa_repens))	(Sabal_domingensis	Phoenix_dactylifera))))	Kingia_australis);
((Sabal_domingensis	(Phoenix_dactylifera	(((Orania_palindan	(Serenoa_repens	(Leopoldinia_pulchra	Dypsis_decaryi)))	(((Attalea_speciosa	((Elaeis_oleifera	Elaeis_guineensis)	(Roystonea_regia	(Burretiokentia_grandiflora	Bactris_major))))	(((Heterospathe_cagayanensis	Calamus_caryotoides)	Pseudophoenix_vinifera)	Chamaedorea_seifrizii))	Veitchia_spiralis))	(Nypa_fruticans	((Reinhardtia_latisecta	(Reinhardtia_simplex	Reinhardtia_gracilis))	Reinhardtia_paiewonskiana)))))	Kingia_australis);
((Phoenix_dactylifera	(((Nypa_fruticans	(Roystonea_regia	Pseudophoenix_vinifera))	(((((Reinhardtia_latisecta	(Reinhardtia_simplex	Reinhardtia_gracilis))	Reinhardtia_paiewonskiana)	(Bactris_major	(Attalea_speciosa	(Elaeis_oleifera	Elaeis_guineensis))))	Orania_palindan)	((Burretiokentia_grandiflora	Chamaedorea_seifrizii)	((Serenoa_repens	((Veitchia_spiralis	Leopoldinia_pulchra)	(Heterospathe_cagayanensis	Dypsis_decaryi)))	Calamus_caryotoides))))	Sabal_domingensis))	Kingia_australis);
((Chamaedorea_seifrizii	(((((Bactris_major	(Elaeis_oleifera	Elaeis_guineensis))	(Leopoldinia_pulchra	Attalea_speciosa))	(Reinhardtia_paiewonskiana	(Reinhardtia_latisecta	(Reinhardtia_simplex	Reinhardtia_gracilis))))	(Dypsis_decaryi	(((Heterospathe_cagayanensis	(Sabal_domingensis	Phoenix_dactylifera))	Serenoa_repens)	Nypa_fruticans)))	(((Roystonea_regia	(Calamus_caryotoides	Pseudophoenix_vinifera))	(Burretiokentia_grandiflora	Orania_palindan))	Veitchia_spiralis)))	Kingia_australis);
((((Pseudophoenix_vinifera	(Nypa_fruticans	(((((Leopoldinia_pulchra	Sabal_domingensis)	Phoenix_dactylifera)	Serenoa_repens)	((((Burretiokentia_grandiflora	Chamaedorea_seifrizii)	Veitchia_spiralis)	(((Bactris_major	(Elaeis_oleifera	Elaeis_guineensis))	Attalea_speciosa)	(Reinhardtia_paiewonskiana	(Reinhardtia_latisecta	(Reinhardtia_simplex	Reinhardtia_gracilis)))))	(Heterospathe_cagayanensis	Dypsis_decaryi)))	Orania_palindan)))	Roystonea_regia)	Calamus_caryotoides)	Kingia_australis);
(((Roystonea_regia	((((Attalea_speciosa	(Bactris_major	(Elaeis_guineensis	Elaeis_oleifera)))	(((Reinhardtia_gracilis	Reinhardtia_simplex)	Reinhardtia_latisecta)	Reinhardtia_paiewonskiana))	((((Leopoldinia_pulchra	Veitchia_spiralis)	Burretiokentia_grandiflora)	Chamaedorea_seifrizii)	(Nypa_fruticans	(Orania_palindan	(Phoenix_dactylifera	Sabal_domingensis)))))	(Calamus_caryotoides	Pseudophoenix_vinifera)))	((Heterospathe_cagayanensis	Dypsis_decaryi)	Serenoa_repens))	Kingia_australis);
((Phoenix_dactylifera	((Pseudophoenix_vinifera	Sabal_domingensis)	(((Calamus_caryotoides	Orania_palindan)	Roystonea_regia)	(((((Attalea_speciosa	(Bactris_major	(Elaeis_guineensis	Elaeis_oleifera)))	(((Reinhardtia_gracilis	Reinhardtia_simplex)	Reinhardtia_latisecta)	Reinhardtia_paiewonskiana))	(((Leopoldinia_pulchra	Veitchia_spiralis)	Burretiokentia_grandiflora)	Chamaedorea_seifrizii))	Nypa_fruticans)	((Heterospathe_cagayanensis	Dypsis_decaryi)	Serenoa_repens)))))	Kingia_australis);
(((((Veitchia_spiralis	Burretiokentia_grandiflora)	Chamaedorea_seifrizii)	(Pseudophoenix_vinifera	(((((Orania_palindan	Leopoldinia_pulchra)	Attalea_speciosa)	(Roystonea_regia	(Bactris_major	(Elaeis_guineensis	Elaeis_oleifera))))	(((Reinhardtia_gracilis	Reinhardtia_simplex)	Reinhardtia_latisecta)	Reinhardtia_paiewonskiana))	Dypsis_decaryi)))	(((Heterospathe_cagayanensis	Serenoa_repens)	(Phoenix_dactylifera	Sabal_domingensis))	(Nypa_fruticans	Calamus_caryotoides)))	Kingia_australis);
(((Bactris_major	(Elaeis_guineensis	Elaeis_oleifera))	(Roystonea_regia	(((((Reinhardtia_gracilis	Reinhardtia_simplex)	Reinhardtia_latisecta)	Reinhardtia_paiewonskiana)	((Leopoldinia_pulchra	Dypsis_decaryi)	((((Heterospathe_cagayanensis	Serenoa_repens)	(Phoenix_dactylifera	Sabal_domingensis))	((Orania_palindan	Calamus_caryotoides)	((Veitchia_spiralis	Burretiokentia_grandiflora)	Chamaedorea_seifrizii)))	(Nypa_fruticans	Pseudophoenix_vinifera))))	Attalea_speciosa)))	Kingia_australis);
(((Elaeis_guineensis	Elaeis_oleifera)	((Roystonea_regia	((Leopoldinia_pulchra	Attalea_speciosa)	(((((Reinhardtia_simplex	Reinhardtia_latisecta)	Reinhardtia_gracilis)	Reinhardtia_paiewonskiana)	Dypsis_decaryi)	((((Orania_palindan	(Heterospathe_cagayanensis	Calamus_caryotoides))	Serenoa_repens)	((Phoenix_dactylifera	Sabal_domingensis)	(Nypa_fruticans	Pseudophoenix_vinifera)))	((Veitchia_spiralis	Burretiokentia_grandiflora)	Chamaedorea_seifrizii)))))	Bactris_major))	Kingia_australis);
(((Orania_palindan	Sabal_domingensis)	((Pseudophoenix_vinifera	Roystonea_regia)	((Burretiokentia_grandiflora	Phoenix_dactylifera)	((Veitchia_spiralis	(Heterospathe_cagayanensis	Serenoa_repens))	((Chamaedorea_seifrizii	(Calamus_caryotoides	Nypa_fruticans))	((((Reinhardtia_gracilis	Reinhardtia_simplex)	Reinhardtia_latisecta)	Reinhardtia_paiewonskiana)	(Dypsis_decaryi	(Bactris_major	((Elaeis_guineensis	Elaeis_oleifera)	(Leopoldinia_pulchra	Attalea_speciosa))))))))))	Kingia_australis);
((Sabal_domingensis	((Pseudophoenix_vinifera	(Calamus_caryotoides	Roystonea_regia))	((Burretiokentia_grandiflora	Phoenix_dactylifera)	(((((((Reinhardtia_simplex	Reinhardtia_gracilis)	Reinhardtia_latisecta)	Reinhardtia_paiewonskiana)	((Leopoldinia_pulchra	Attalea_speciosa)	(Bactris_major	(Elaeis_guineensis	Elaeis_oleifera))))	Chamaedorea_seifrizii)	(Orania_palindan	((Dypsis_decaryi	(Heterospathe_cagayanensis	Serenoa_repens))	Nypa_fruticans)))	Veitchia_spiralis))))	Kingia_australis);
((((Burretiokentia_grandiflora	Phoenix_dactylifera)	(Nypa_fruticans	(((Pseudophoenix_vinifera	Chamaedorea_seifrizii)	(((((Reinhardtia_simplex	Reinhardtia_gracilis)	Reinhardtia_latisecta)	Reinhardtia_paiewonskiana)	(Attalea_speciosa	(Bactris_major	(Elaeis_guineensis	Elaeis_oleifera))))	Roystonea_regia))	(Calamus_caryotoides	(Veitchia_spiralis	(Dypsis_decaryi	(Orania_palindan	(Heterospathe_cagayanensis	Serenoa_repens))))))))	(Leopoldinia_pulchra	Sabal_domingensis))	Kingia_australis);
((Chamaedorea_seifrizii	(((Calamus_caryotoides	Roystonea_regia)	((((Orania_palindan	Leopoldinia_pulchra)	Attalea_speciosa)	(Bactris_major	(Elaeis_guineensis	Elaeis_oleifera)))	(((Reinhardtia_simplex	Reinhardtia_gracilis)	Reinhardtia_latisecta)	Reinhardtia_paiewonskiana)))	((Veitchia_spiralis	(Dypsis_decaryi	(Heterospathe_cagayanensis	Serenoa_repens)))	((Sabal_domingensis	(Burretiokentia_grandiflora	Phoenix_dactylifera))	(Pseudophoenix_vinifera	Nypa_fruticans)))))	Kingia_australis);
((Sabal_domingensis	((((Chamaedorea_seifrizii	(Veitchia_spiralis	Burretiokentia_grandiflora))	(((Pseudophoenix_vinifera	Calamus_caryotoides)	Nypa_fruticans)	(Dypsis_decaryi	Serenoa_repens)))	(Heterospathe_cagayanensis	(Roystonea_regia	((((Orania_palindan	Leopoldinia_pulchra)	Attalea_speciosa)	(Bactris_major	(Elaeis_guineensis	Elaeis_oleifera)))	(((Reinhardtia_simplex	Reinhardtia_gracilis)	Reinhardtia_latisecta)	Reinhardtia_paiewonskiana)))))	Phoenix_dactylifera))	Kingia_australis);
(((Nypa_fruticans	((((Serenoa_repens	(Pseudophoenix_vinifera	Calamus_caryotoides))	Roystonea_regia)	((Burretiokentia_grandiflora	Phoenix_dactylifera)	(Leopoldinia_pulchra	Sabal_domingensis)))	((((Heterospathe_cagayanensis	Dypsis_decaryi)	(Reinhardtia_paiewonskiana	((Reinhardtia_gracilis	Reinhardtia_simplex)	Reinhardtia_latisecta)))	(Orania_palindan	(((Elaeis_guineensis	Elaeis_oleifera)	Bactris_major)	Attalea_speciosa)))	Chamaedorea_seifrizii)))	Veitchia_spiralis)	Kingia_australis);
(((Leopoldinia_pulchra	Sabal_domingensis)	(((((Veitchia_spiralis	(Chamaedorea_seifrizii	Burretiokentia_grandiflora))	((Serenoa_repens	Pseudophoenix_vinifera)	((Heterospathe_cagayanensis	Calamus_caryotoides)	Roystonea_regia)))	(((Reinhardtia_paiewonskiana	((Reinhardtia_gracilis	Reinhardtia_simplex)	Reinhardtia_latisecta))	(((Elaeis_guineensis	Elaeis_oleifera)	Bactris_major)	(Orania_palindan	Attalea_speciosa)))	Dypsis_decaryi))	Nypa_fruticans)	Phoenix_dactylifera))	Kingia_australis);
((Elaeis_guineensis	(Elaeis_oleifera	(Heterospathe_cagayanensis	((Burretiokentia_grandiflora	(Bactris_major	Roystonea_regia))	(((Calamus_caryotoides	(Pseudophoenix_vinifera	Veitchia_spiralis))	(((Dypsis_decaryi	Serenoa_repens)	(Nypa_fruticans	(Phoenix_dactylifera	(Leopoldinia_pulchra	Sabal_domingensis))))	(Orania_palindan	Chamaedorea_seifrizii)))	(((Reinhardtia_paiewonskiana	Reinhardtia_latisecta)	(Reinhardtia_gracilis	Reinhardtia_simplex))	Attalea_speciosa))))))	Kingia_australis);
((Chamaedorea_seifrizii	((Dypsis_decaryi	((Pseudophoenix_vinifera	((Reinhardtia_paiewonskiana	(Reinhardtia_latisecta	(Reinhardtia_gracilis	Reinhardtia_simplex)))	((((Heterospathe_cagayanensis	Elaeis_guineensis)	Elaeis_oleifera)	Bactris_major)	Attalea_speciosa)))	Roystonea_regia))	((Calamus_caryotoides	(Orania_palindan	Nypa_fruticans))	((Veitchia_spiralis	Serenoa_repens)	((Burretiokentia_grandiflora	Phoenix_dactylifera)	(Leopoldinia_pulchra	Sabal_domingensis))))))	Kingia_australis);
(((((Reinhardtia_paiewonskiana	Reinhardtia_latisecta)	(Reinhardtia_gracilis	Reinhardtia_simplex))	((Calamus_caryotoides	Roystonea_regia)	(((Elaeis_guineensis	Elaeis_oleifera)	(Heterospathe_cagayanensis	Bactris_major))	Attalea_speciosa)))	((Dypsis_decaryi	(Nypa_fruticans	(Serenoa_repens	((Burretiokentia_grandiflora	Phoenix_dactylifera)	(Sabal_domingensis	(Leopoldinia_pulchra	Orania_palindan))))))	(Veitchia_spiralis	(Pseudophoenix_vinifera	Chamaedorea_seifrizii))))	Kingia_australis);
(((Sabal_domingensis	Leopoldinia_pulchra)	((Orania_palindan	((Chamaedorea_seifrizii	((Heterospathe_cagayanensis	(Dypsis_decaryi	(Serenoa_repens	Veitchia_spiralis)))	((Calamus_caryotoides	Roystonea_regia)	(((Reinhardtia_simplex	(Reinhardtia_gracilis	Reinhardtia_paiewonskiana))	Reinhardtia_latisecta)	((Elaeis_guineensis	Elaeis_oleifera)	(Bactris_major	Attalea_speciosa))))))	(Pseudophoenix_vinifera	Nypa_fruticans)))	(Burretiokentia_grandiflora	Phoenix_dactylifera)))	Kingia_australis);
((Phoenix_dactylifera	((Sabal_domingensis	Leopoldinia_pulchra)	((((Burretiokentia_grandiflora	Chamaedorea_seifrizii)	(((Elaeis_guineensis	(Elaeis_oleifera	Heterospathe_cagayanensis))	Bactris_major)	Attalea_speciosa))	((((Reinhardtia_gracilis	Reinhardtia_simplex)	Reinhardtia_latisecta)	Reinhardtia_paiewonskiana)	(Calamus_caryotoides	(Dypsis_decaryi	(Serenoa_repens	Veitchia_spiralis)))))	(Roystonea_regia	(Orania_palindan	(Pseudophoenix_vinifera	Nypa_fruticans))))))	Kingia_australis);
((Sabal_domingensis	(((((Veitchia_spiralis	(Chamaedorea_seifrizii	Burretiokentia_grandiflora))	(Bactris_major	((Calamus_caryotoides	Pseudophoenix_vinifera)	(Roystonea_regia	(Dypsis_decaryi	Serenoa_repens)))))	((Elaeis_guineensis	(Elaeis_oleifera	Heterospathe_cagayanensis))	(((Reinhardtia_simplex	(Reinhardtia_latisecta	Reinhardtia_paiewonskiana))	Reinhardtia_gracilis)	((Orania_palindan	Leopoldinia_pulchra)	Attalea_speciosa))))	Nypa_fruticans)	Phoenix_dactylifera))	Kingia_australis);
((Chamaedorea_seifrizii	((Veitchia_spiralis	(((Reinhardtia_latisecta	(Reinhardtia_gracilis	Reinhardtia_simplex))	Reinhardtia_paiewonskiana)	((Leopoldinia_pulchra	Attalea_speciosa)	(Bactris_major	((Orania_palindan	Elaeis_guineensis)	Elaeis_oleifera)))))	((Calamus_caryotoides	Roystonea_regia)	((Burretiokentia_grandiflora	Pseudophoenix_vinifera)	(((Heterospathe_cagayanensis	Dypsis_decaryi)	Serenoa_repens)	(Nypa_fruticans	(Phoenix_dactylifera	Sabal_domingensis)))))))	Kingia_australis);
((Phoenix_dactylifera	((Leopoldinia_pulchra	Sabal_domingensis)	((((Orania_palindan	((Calamus_caryotoides	Roystonea_regia)	((Heterospathe_cagayanensis	Dypsis_decaryi)	Serenoa_repens)))	((Reinhardtia_latisecta	(Reinhardtia_gracilis	Reinhardtia_simplex))	Reinhardtia_paiewonskiana))	((Burretiokentia_grandiflora	(Chamaedorea_seifrizii	Veitchia_spiralis))	(Attalea_speciosa	(Bactris_major	(Elaeis_guineensis	Elaeis_oleifera)))))	(Pseudophoenix_vinifera	Nypa_fruticans))))	Kingia_australis);
((Phoenix_dactylifera	((Nypa_fruticans	(Serenoa_repens	(((Calamus_caryotoides	Roystonea_regia)	(Pseudophoenix_vinifera	Chamaedorea_seifrizii))	(Veitchia_spiralis	(Burretiokentia_grandiflora	(Heterospathe_cagayanensis	((Attalea_speciosa	(Bactris_major	(Elaeis_oleifera	Elaeis_guineensis)))	((Reinhardtia_latisecta	Dypsis_decaryi)	((Reinhardtia_gracilis	Reinhardtia_simplex)	Reinhardtia_paiewonskiana)))))))))	((Orania_palindan	Leopoldinia_pulchra)	Sabal_domingensis)))	Kingia_australis);
((Sabal_domingensis	((((Heterospathe_cagayanensis	Serenoa_repens)	Phoenix_dactylifera)	((Nypa_fruticans	((Pseudophoenix_vinifera	Calamus_caryotoides)	Roystonea_regia))	((Dypsis_decaryi	(Burretiokentia_grandiflora	(Veitchia_spiralis	Chamaedorea_seifrizii)))	(((Attalea_speciosa	(Bactris_major	(Elaeis_oleifera	Elaeis_guineensis)))	(((Reinhardtia_simplex	Reinhardtia_latisecta)	Reinhardtia_gracilis)	Reinhardtia_paiewonskiana))	Orania_palindan))))	Leopoldinia_pulchra))	Kingia_australis);
((Sabal_domingensis	(Phoenix_dactylifera	((Nypa_fruticans	Pseudophoenix_vinifera)	((Chamaedorea_seifrizii	(Burretiokentia_grandiflora	Veitchia_spiralis))	(((((Orania_palindan	Leopoldinia_pulchra)	Attalea_speciosa)	(Bactris_major	(Elaeis_oleifera	Elaeis_guineensis)))	(((Reinhardtia_gracilis	Reinhardtia_simplex)	Reinhardtia_latisecta)	Reinhardtia_paiewonskiana))	((Roystonea_regia	(Heterospathe_cagayanensis	Calamus_caryotoides))	(Dypsis_decaryi	Serenoa_repens)))))))	Kingia_australis);
((Sabal_domingensis	((Phoenix_dactylifera	(Nypa_fruticans	((((Dypsis_decaryi	(Orania_palindan	Serenoa_repens))	(Roystonea_regia	Calamus_caryotoides))	Pseudophoenix_vinifera)	((((Heterospathe_cagayanensis	Attalea_speciosa)	(Bactris_major	(Elaeis_oleifera	Elaeis_guineensis)))	(((Reinhardtia_paiewonskiana	Reinhardtia_simplex)	Reinhardtia_latisecta)	Reinhardtia_gracilis))	(Chamaedorea_seifrizii	(Burretiokentia_grandiflora	Veitchia_spiralis))))))	Leopoldinia_pulchra))	Kingia_australis);
(((Elaeis_guineensis	(((((Reinhardtia_paiewonskiana	((Reinhardtia_gracilis	Reinhardtia_simplex)	Reinhardtia_latisecta))	((((Dypsis_decaryi	Serenoa_repens)	(Calamus_caryotoides	Pseudophoenix_vinifera))	((Sabal_domingensis	Phoenix_dactylifera)	Nypa_fruticans))	(Chamaedorea_seifrizii	(Burretiokentia_grandiflora	Veitchia_spiralis))))	((Orania_palindan	Leopoldinia_pulchra)	Attalea_speciosa))	(Roystonea_regia	Bactris_major))	Elaeis_oleifera))	Heterospathe_cagayanensis)	Kingia_australis);
(((Attalea_speciosa	((Burretiokentia_grandiflora	(Veitchia_spiralis	Chamaedorea_seifrizii))	(((Orania_palindan	((Calamus_caryotoides	(Pseudophoenix_vinifera	Roystonea_regia))	Serenoa_repens))	(((Leopoldinia_pulchra	Sabal_domingensis)	Phoenix_dactylifera)	Nypa_fruticans))	((Reinhardtia_paiewonskiana	(Reinhardtia_simplex	(Reinhardtia_gracilis	Reinhardtia_latisecta)))	Dypsis_decaryi))))	(Bactris_major	(Elaeis_oleifera	(Heterospathe_cagayanensis	Elaeis_guineensis))))	Kingia_australis);
((Chamaedorea_seifrizii	((((((Veitchia_spiralis	Serenoa_repens)	((Leopoldinia_pulchra	Sabal_domingensis)	(Burretiokentia_grandiflora	Phoenix_dactylifera)))	(Pseudophoenix_vinifera	Nypa_fruticans))	Orania_palindan)	((((Roystonea_regia	Bactris_major)	(Elaeis_oleifera	(Heterospathe_cagayanensis	Elaeis_guineensis)))	Attalea_speciosa)	(Dypsis_decaryi	(((Reinhardtia_simplex	Reinhardtia_gracilis)	Reinhardtia_latisecta)	Reinhardtia_paiewonskiana))))	Calamus_caryotoides))	Kingia_australis);
(((Veitchia_spiralis	(((Pseudophoenix_vinifera	Chamaedorea_seifrizii)	(Burretiokentia_grandiflora	(((Bactris_major	(Elaeis_oleifera	Elaeis_guineensis))	(Orania_palindan	Attalea_speciosa))	(((Reinhardtia_simplex	Reinhardtia_gracilis)	Reinhardtia_latisecta)	Reinhardtia_paiewonskiana))))	((Roystonea_regia	Calamus_caryotoides)	(Heterospathe_cagayanensis	Dypsis_decaryi))))	((Serenoa_repens	((Leopoldinia_pulchra	Sabal_domingensis)	Phoenix_dactylifera))	Nypa_fruticans))	Kingia_australis);
(((Sabal_domingensis	((((Dypsis_decaryi	((Burretiokentia_grandiflora	Chamaedorea_seifrizii)	(Leopoldinia_pulchra	Veitchia_spiralis)))	(Nypa_fruticans	(((Bactris_major	(Elaeis_oleifera	Elaeis_guineensis))	Attalea_speciosa)	(((Heterospathe_cagayanensis	(Reinhardtia_simplex	Reinhardtia_gracilis))	Reinhardtia_latisecta)	Reinhardtia_paiewonskiana))))	Phoenix_dactylifera)	((Roystonea_regia	(Pseudophoenix_vinifera	Calamus_caryotoides))	Serenoa_repens)))	Orania_palindan)	Kingia_australis);
((Chamaedorea_seifrizii	((((Leopoldinia_pulchra	Dypsis_decaryi)	(((Bactris_major	(Elaeis_oleifera	Elaeis_guineensis))	Attalea_speciosa)	((Reinhardtia_latisecta	(Reinhardtia_simplex	(Heterospathe_cagayanensis	Reinhardtia_gracilis)))	Reinhardtia_paiewonskiana)))	(((((Orania_palindan	Phoenix_dactylifera)	Sabal_domingensis)	Serenoa_repens)	(Roystonea_regia	(Burretiokentia_grandiflora	Calamus_caryotoides)))	Pseudophoenix_vinifera))	(Veitchia_spiralis	Nypa_fruticans)))	Kingia_australis);
((Elaeis_guineensis	(Elaeis_oleifera	((((Reinhardtia_paiewonskiana	((Reinhardtia_gracilis	Reinhardtia_simplex)	Reinhardtia_latisecta))	(Dypsis_decaryi	((Burretiokentia_grandiflora	(Veitchia_spiralis	Chamaedorea_seifrizii))	((Phoenix_dactylifera	(Serenoa_repens	Sabal_domingensis))	(Nypa_fruticans	Calamus_caryotoides)))))	(Leopoldinia_pulchra	Attalea_speciosa))	(Bactris_major	(((Heterospathe_cagayanensis	Pseudophoenix_vinifera)	Roystonea_regia)	Orania_palindan)))))	Kingia_australis);
((((Pseudophoenix_vinifera	Calamus_caryotoides)	Nypa_fruticans)	(((Veitchia_spiralis	Serenoa_repens)	((Burretiokentia_grandiflora	Phoenix_dactylifera)	(Roystonea_regia	Sabal_domingensis)))	(((Reinhardtia_paiewonskiana	((Reinhardtia_gracilis	Reinhardtia_simplex)	Reinhardtia_latisecta))	(Orania_palindan	(Leopoldinia_pulchra	Dypsis_decaryi)))	(((((Heterospathe_cagayanensis	Elaeis_guineensis)	Elaeis_oleifera)	Bactris_major)	Attalea_speciosa)	Chamaedorea_seifrizii))))	Kingia_australis);
((((Pseudophoenix_vinifera	(Serenoa_repens	((Calamus_caryotoides	Roystonea_regia)	Sabal_domingensis)))	((Burretiokentia_grandiflora	(Leopoldinia_pulchra	Phoenix_dactylifera))	Orania_palindan))	(Nypa_fruticans	((Heterospathe_cagayanensis	(Veitchia_spiralis	Chamaedorea_seifrizii))	(Dypsis_decaryi	((((Reinhardtia_simplex	Reinhardtia_paiewonskiana)	Reinhardtia_gracilis)	Reinhardtia_latisecta)	(((Elaeis_guineensis	Elaeis_oleifera)	Bactris_major)	Attalea_speciosa))))))	Kingia_australis);
((Chamaedorea_seifrizii	(((Leopoldinia_pulchra	Veitchia_spiralis)	((((((((Heterospathe_cagayanensis	(Reinhardtia_gracilis	Reinhardtia_simplex))	Reinhardtia_latisecta)	Reinhardtia_paiewonskiana)	(Serenoa_repens	(Phoenix_dactylifera	Sabal_domingensis)))	Burretiokentia_grandiflora)	(Pseudophoenix_vinifera	((Dypsis_decaryi	Calamus_caryotoides)	Roystonea_regia)))	Nypa_fruticans)	Orania_palindan))	(((Elaeis_guineensis	Elaeis_oleifera)	Bactris_major)	Attalea_speciosa)))	Kingia_australis);
((Veitchia_spiralis	(((((Roystonea_regia	((Elaeis_guineensis	Elaeis_oleifera)	(Bactris_major	Attalea_speciosa)))	Heterospathe_cagayanensis)	((Nypa_fruticans	((Serenoa_repens	((Reinhardtia_latisecta	Reinhardtia_paiewonskiana)	(Reinhardtia_gracilis	Reinhardtia_simplex)))	((Orania_palindan	(Calamus_caryotoides	Phoenix_dactylifera))	Dypsis_decaryi)))	(Leopoldinia_pulchra	Sabal_domingensis)))	Pseudophoenix_vinifera)	(Chamaedorea_seifrizii	Burretiokentia_grandiflora)))	Kingia_australis);
(((((((Roystonea_regia	((Serenoa_repens	((Calamus_caryotoides	Phoenix_dactylifera)	((Orania_palindan	Leopoldinia_pulchra)	Sabal_domingensis)))	Pseudophoenix_vinifera))	Nypa_fruticans)	(Attalea_speciosa	(((Dypsis_decaryi	(((Reinhardtia_gracilis	Reinhardtia_simplex)	Reinhardtia_paiewonskiana)	Reinhardtia_latisecta))	(Elaeis_guineensis	(Heterospathe_cagayanensis	Elaeis_oleifera)))	Bactris_major)))	Veitchia_spiralis)	Burretiokentia_grandiflora)	Chamaedorea_seifrizii)	Kingia_australis);
((((((((((Elaeis_guineensis	Elaeis_oleifera)	Bactris_major)	(Attalea_speciosa	((Heterospathe_cagayanensis	Dypsis_decaryi)	((Reinhardtia_paiewonskiana	(Reinhardtia_gracilis	Reinhardtia_simplex))	Reinhardtia_latisecta))))	((Veitchia_spiralis	(Burretiokentia_grandiflora	Chamaedorea_seifrizii))	Orania_palindan))	((Calamus_caryotoides	Pseudophoenix_vinifera)	Roystonea_regia))	Nypa_fruticans)	Serenoa_repens)	Phoenix_dactylifera)	(Sabal_domingensis	Leopoldinia_pulchra))	Kingia_australis);
(((((Burretiokentia_grandiflora	Phoenix_dactylifera)	(Sabal_domingensis	Leopoldinia_pulchra))	Nypa_fruticans)	(((Chamaedorea_seifrizii	(Calamus_caryotoides	Pseudophoenix_vinifera))	(Veitchia_spiralis	Serenoa_repens))	(Dypsis_decaryi	((Orania_palindan	(Attalea_speciosa	((Elaeis_guineensis	Elaeis_oleifera)	(Roystonea_regia	Bactris_major))))	(Reinhardtia_paiewonskiana	((Heterospathe_cagayanensis	(Reinhardtia_gracilis	Reinhardtia_simplex))	Reinhardtia_latisecta))))))	Kingia_australis);
(((((Veitchia_spiralis	((((Leopoldinia_pulchra	Attalea_speciosa)	(Elaeis_guineensis	Elaeis_oleifera))	Bactris_major)	(Chamaedorea_seifrizii	Pseudophoenix_vinifera)))	((Orania_palindan	Dypsis_decaryi)	(Calamus_caryotoides	Nypa_fruticans)))	(Reinhardtia_paiewonskiana	((Heterospathe_cagayanensis	(Reinhardtia_gracilis	Reinhardtia_simplex))	Reinhardtia_latisecta)))	((Sabal_domingensis	(Roystonea_regia	Serenoa_repens))	(Burretiokentia_grandiflora	Phoenix_dactylifera)))	Kingia_australis);
((Phoenix_dactylifera	((Leopoldinia_pulchra	Sabal_domingensis)	(Serenoa_repens	((((Roystonea_regia	((Chamaedorea_seifrizii	Pseudophoenix_vinifera)	(Burretiokentia_grandiflora	Veitchia_spiralis)))	(Dypsis_decaryi	(Attalea_speciosa	((Elaeis_guineensis	Elaeis_oleifera)	Bactris_major))))	((Orania_palindan	Calamus_caryotoides)	Nypa_fruticans))	(Reinhardtia_paiewonskiana	((Heterospathe_cagayanensis	Reinhardtia_latisecta)	(Reinhardtia_gracilis	Reinhardtia_simplex)))))))	Kingia_australis);
((Phoenix_dactylifera	(Sabal_domingensis	(((Calamus_caryotoides	(((Dypsis_decaryi	Leopoldinia_pulchra)	((((Heterospathe_cagayanensis	Reinhardtia_latisecta)	(Reinhardtia_gracilis	Reinhardtia_simplex))	Reinhardtia_paiewonskiana)	(Attalea_speciosa	((Orania_palindan	((Roystonea_regia	Pseudophoenix_vinifera)	Bactris_major))	(Elaeis_oleifera	Elaeis_guineensis)))))	((Veitchia_spiralis	Burretiokentia_grandiflora)	Chamaedorea_seifrizii)))	Nypa_fruticans)	Serenoa_repens)))	Kingia_australis);
((Sabal_domingensis	((Phoenix_dactylifera	(((Orania_palindan	(((Leopoldinia_pulchra	Veitchia_spiralis)	Burretiokentia_grandiflora)	Chamaedorea_seifrizii))	(Dypsis_decaryi	(((Bactris_major	(Elaeis_oleifera	Elaeis_guineensis))	Attalea_speciosa)	(((Heterospathe_cagayanensis	Reinhardtia_latisecta)	(Reinhardtia_gracilis	Reinhardtia_simplex))	Reinhardtia_paiewonskiana))))	Nypa_fruticans))	((Pseudophoenix_vinifera	(Calamus_caryotoides	Roystonea_regia))	Serenoa_repens)))	Kingia_australis);
(((((Bactris_major	(Elaeis_oleifera	Elaeis_guineensis))	Attalea_speciosa)	(Pseudophoenix_vinifera	Chamaedorea_seifrizii))	(((Heterospathe_cagayanensis	(Leopoldinia_pulchra	Veitchia_spiralis))	Dypsis_decaryi)	(((((Reinhardtia_paiewonskiana	(Reinhardtia_gracilis	Reinhardtia_simplex))	Reinhardtia_latisecta)	Nypa_fruticans)	(Orania_palindan	(Serenoa_repens	(Sabal_domingensis	(Burretiokentia_grandiflora	Phoenix_dactylifera)))))	(Calamus_caryotoides	Roystonea_regia))))	Kingia_australis);
((((Pseudophoenix_vinifera	(Calamus_caryotoides	Roystonea_regia))	((Leopoldinia_pulchra	Dypsis_decaryi)	(Veitchia_spiralis	Serenoa_repens)))	((((Bactris_major	(Elaeis_oleifera	Elaeis_guineensis))	((Orania_palindan	(((Heterospathe_cagayanensis	Reinhardtia_latisecta)	(Reinhardtia_gracilis	Reinhardtia_simplex))	Reinhardtia_paiewonskiana))	Attalea_speciosa))	Chamaedorea_seifrizii)	(Nypa_fruticans	(Sabal_domingensis	(Burretiokentia_grandiflora	Phoenix_dactylifera)))))	Kingia_australis);
(((Burretiokentia_grandiflora	((Pseudophoenix_vinifera	(Calamus_caryotoides	Roystonea_regia))	(((((Leopoldinia_pulchra	Heterospathe_cagayanensis)	Attalea_speciosa)	(Bactris_major	(Elaeis_oleifera	Elaeis_guineensis)))	((Veitchia_spiralis	Serenoa_repens)	Dypsis_decaryi))	((Nypa_fruticans	(Sabal_domingensis	Phoenix_dactylifera))	(((Reinhardtia_paiewonskiana	Reinhardtia_latisecta)	(Reinhardtia_gracilis	Reinhardtia_simplex))	Orania_palindan)))))	Chamaedorea_seifrizii)	Kingia_australis);
(((Phoenix_dactylifera	((((Bactris_major	(Elaeis_oleifera	Elaeis_guineensis))	(((Dypsis_decaryi	Orania_palindan)	((Reinhardtia_paiewonskiana	Reinhardtia_latisecta)	(Reinhardtia_gracilis	Reinhardtia_simplex)))	((Attalea_speciosa	Leopoldinia_pulchra)	Heterospathe_cagayanensis)))	((Veitchia_spiralis	(Chamaedorea_seifrizii	Burretiokentia_grandiflora))	(Pseudophoenix_vinifera	(Calamus_caryotoides	Roystonea_regia))))	Nypa_fruticans))	(Serenoa_repens	Sabal_domingensis))	Kingia_australis);
((Chamaedorea_seifrizii	((Nypa_fruticans	((Roystonea_regia	Calamus_caryotoides)	Pseudophoenix_vinifera))	(((Serenoa_repens	Sabal_domingensis)	(Burretiokentia_grandiflora	Phoenix_dactylifera))	((((Reinhardtia_latisecta	((Reinhardtia_gracilis	Heterospathe_cagayanensis)	Reinhardtia_simplex))	Reinhardtia_paiewonskiana)	(Orania_palindan	Dypsis_decaryi))	((Veitchia_spiralis	(Elaeis_oleifera	Elaeis_guineensis))	((Leopoldinia_pulchra	Attalea_speciosa)	Bactris_major))))))	Kingia_australis);
(((Leopoldinia_pulchra	Sabal_domingensis)	((Burretiokentia_grandiflora	Phoenix_dactylifera)	(((((Veitchia_spiralis	Chamaedorea_seifrizii)	((Pseudophoenix_vinifera	(Heterospathe_cagayanensis	Calamus_caryotoides))	Roystonea_regia))	((((Reinhardtia_latisecta	(Reinhardtia_gracilis	Reinhardtia_simplex))	Reinhardtia_paiewonskiana)	(Attalea_speciosa	(Bactris_major	(Elaeis_oleifera	Elaeis_guineensis))))	Dypsis_decaryi))	Nypa_fruticans)	(Orania_palindan	Serenoa_repens))))	Kingia_australis);
((Elaeis_guineensis	(((((Dypsis_decaryi	((Pseudophoenix_vinifera	(Heterospathe_cagayanensis	Calamus_caryotoides))	((Nypa_fruticans	(Serenoa_repens	(((Orania_palindan	Leopoldinia_pulchra)	Sabal_domingensis)	(Burretiokentia_grandiflora	Phoenix_dactylifera))))	(Veitchia_spiralis	Chamaedorea_seifrizii))))	((Reinhardtia_latisecta	(Reinhardtia_gracilis	Reinhardtia_simplex))	Reinhardtia_paiewonskiana))	Attalea_speciosa)	(Roystonea_regia	Bactris_major))	Elaeis_oleifera))	Kingia_australis);
((Calamus_caryotoides	(((Nypa_fruticans	((Leopoldinia_pulchra	Sabal_domingensis)	((Burretiokentia_grandiflora	Phoenix_dactylifera)	Orania_palindan)))	(((Veitchia_spiralis	((Reinhardtia_latisecta	(Reinhardtia_gracilis	Reinhardtia_simplex))	Reinhardtia_paiewonskiana))	((Attalea_speciosa	(Bactris_major	(Elaeis_guineensis	(Heterospathe_cagayanensis	Elaeis_oleifera))))	(Pseudophoenix_vinifera	Chamaedorea_seifrizii)))	(Dypsis_decaryi	Serenoa_repens)))	Roystonea_regia))	Kingia_australis);
((Phoenix_dactylifera	(((Orania_palindan	Leopoldinia_pulchra)	Sabal_domingensis)	(((Burretiokentia_grandiflora	(Veitchia_spiralis	((Roystonea_regia	(Pseudophoenix_vinifera	Calamus_caryotoides))	Nypa_fruticans)))	(Chamaedorea_seifrizii	(Dypsis_decaryi	((Reinhardtia_paiewonskiana	(Reinhardtia_latisecta	(Heterospathe_cagayanensis	(Reinhardtia_simplex	Reinhardtia_gracilis))))	(Attalea_speciosa	((Elaeis_guineensis	Elaeis_oleifera)	Bactris_major))))))	Serenoa_repens)))	Kingia_australis);
((Calamus_caryotoides	(Roystonea_regia	(Pseudophoenix_vinifera	(Orania_palindan	(((Dypsis_decaryi	(((Attalea_speciosa	((Elaeis_guineensis	Elaeis_oleifera)	Bactris_major))	((Reinhardtia_simplex	(Reinhardtia_latisecta	Reinhardtia_paiewonskiana))	Reinhardtia_gracilis))	Heterospathe_cagayanensis))	(Veitchia_spiralis	(Burretiokentia_grandiflora	Chamaedorea_seifrizii)))	(Nypa_fruticans	((Serenoa_repens	(Leopoldinia_pulchra	Sabal_domingensis))	Phoenix_dactylifera)))))))	Kingia_australis);
((Chamaedorea_seifrizii	(((Nypa_fruticans	((Orania_palindan	(Serenoa_repens	Sabal_domingensis))	Phoenix_dactylifera))	((Burretiokentia_grandiflora	((((Reinhardtia_gracilis	Reinhardtia_simplex)	(Reinhardtia_latisecta	Reinhardtia_paiewonskiana))	(Leopoldinia_pulchra	Dypsis_decaryi))	(Attalea_speciosa	((Elaeis_guineensis	Elaeis_oleifera)	(Heterospathe_cagayanensis	Bactris_major)))))	((Calamus_caryotoides	Roystonea_regia)	Pseudophoenix_vinifera)))	Veitchia_spiralis))	Kingia_australis);
((Orania_palindan	(((Veitchia_spiralis	(((Dypsis_decaryi	(((Leopoldinia_pulchra	Attalea_speciosa)	((Elaeis_guineensis	Elaeis_oleifera)	Bactris_major))	((Reinhardtia_latisecta	(Reinhardtia_simplex	Reinhardtia_gracilis))	Reinhardtia_paiewonskiana)))	(Heterospathe_cagayanensis	(Roystonea_regia	(Pseudophoenix_vinifera	Calamus_caryotoides))))	(Nypa_fruticans	((Sabal_domingensis	Phoenix_dactylifera)	Serenoa_repens))))	Burretiokentia_grandiflora)	Chamaedorea_seifrizii))	Kingia_australis);
((Sabal_domingensis	((Phoenix_dactylifera	((Chamaedorea_seifrizii	((Veitchia_spiralis	(Burretiokentia_grandiflora	(Dypsis_decaryi	(((Leopoldinia_pulchra	Attalea_speciosa)	((Elaeis_guineensis	Elaeis_oleifera)	Bactris_major))	((Reinhardtia_latisecta	(Reinhardtia_simplex	Reinhardtia_gracilis))	Reinhardtia_paiewonskiana)))))	(Orania_palindan	((Calamus_caryotoides	Roystonea_regia)	Pseudophoenix_vinifera))))	Nypa_fruticans))	(Heterospathe_cagayanensis	Serenoa_repens)))	Kingia_australis);
(((((((Leopoldinia_pulchra	Attalea_speciosa)	((Elaeis_guineensis	Elaeis_oleifera)	Bactris_major))	(Reinhardtia_gracilis	(Reinhardtia_paiewonskiana	(Reinhardtia_latisecta	Reinhardtia_simplex))))	((Burretiokentia_grandiflora	Chamaedorea_seifrizii)	Veitchia_spiralis))	Orania_palindan)	(((Roystonea_regia	(Pseudophoenix_vinifera	Calamus_caryotoides))	Heterospathe_cagayanensis)	((Nypa_fruticans	(Phoenix_dactylifera	Sabal_domingensis))	(Dypsis_decaryi	Serenoa_repens))))	Kingia_australis);
((((((Attalea_speciosa	((Elaeis_guineensis	Elaeis_oleifera)	Bactris_major))	((Reinhardtia_latisecta	(Reinhardtia_gracilis	Reinhardtia_simplex))	Reinhardtia_paiewonskiana))	(Burretiokentia_grandiflora	(Pseudophoenix_vinifera	(Roystonea_regia	(Orania_palindan	Veitchia_spiralis)))))	((Nypa_fruticans	(Phoenix_dactylifera	Sabal_domingensis))	(Calamus_caryotoides	((Leopoldinia_pulchra	Dypsis_decaryi)	(Heterospathe_cagayanensis	Serenoa_repens)))))	Chamaedorea_seifrizii)	Kingia_australis);
((((((Nypa_fruticans	(Phoenix_dactylifera	Sabal_domingensis))	(Calamus_caryotoides	(Dypsis_decaryi	(Heterospathe_cagayanensis	Serenoa_repens))))	((Reinhardtia_latisecta	(Reinhardtia_gracilis	Reinhardtia_simplex))	Reinhardtia_paiewonskiana))	((Pseudophoenix_vinifera	Burretiokentia_grandiflora)	(Veitchia_spiralis	(Roystonea_regia	((Leopoldinia_pulchra	Attalea_speciosa)	((Elaeis_guineensis	Elaeis_oleifera)	Bactris_major))))))	(Orania_palindan	Chamaedorea_seifrizii))	Kingia_australis);
((Elaeis_guineensis	(Elaeis_oleifera	(Bactris_major	(((((Calamus_caryotoides	Roystonea_regia)	Nypa_fruticans)	(((Phoenix_dactylifera	Sabal_domingensis)	((Pseudophoenix_vinifera	((Leopoldinia_pulchra	Veitchia_spiralis)	Serenoa_repens))	Orania_palindan))	(Dypsis_decaryi	(Reinhardtia_latisecta	(Reinhardtia_simplex	(Reinhardtia_gracilis	Reinhardtia_paiewonskiana))))))	(Burretiokentia_grandiflora	Chamaedorea_seifrizii))	(Heterospathe_cagayanensis	Attalea_speciosa)))))	Kingia_australis);
(((Orania_palindan	(((((Calamus_caryotoides	Roystonea_regia)	Nypa_fruticans)	Pseudophoenix_vinifera)	(Phoenix_dactylifera	Sabal_domingensis))	((Veitchia_spiralis	(Burretiokentia_grandiflora	Chamaedorea_seifrizii))	(Dypsis_decaryi	Serenoa_repens))))	(((Leopoldinia_pulchra	Attalea_speciosa)	(Reinhardtia_latisecta	((Reinhardtia_simplex	Reinhardtia_gracilis)	Reinhardtia_paiewonskiana)))	(((Heterospathe_cagayanensis	Elaeis_guineensis)	Elaeis_oleifera)	Bactris_major)))	Kingia_australis);
((Elaeis_guineensis	(Heterospathe_cagayanensis	(Bactris_major	((Elaeis_oleifera	((((Reinhardtia_simplex	Reinhardtia_gracilis)	Reinhardtia_latisecta)	Reinhardtia_paiewonskiana)	((((Calamus_caryotoides	Serenoa_repens)	(Nypa_fruticans	((Leopoldinia_pulchra	Sabal_domingensis)	Phoenix_dactylifera)))	Dypsis_decaryi)	((Veitchia_spiralis	(Burretiokentia_grandiflora	Chamaedorea_seifrizii))	((Orania_palindan	Roystonea_regia)	Pseudophoenix_vinifera)))))	Attalea_speciosa))))	Kingia_australis);
((Chamaedorea_seifrizii	((Roystonea_regia	(Bactris_major	((Heterospathe_cagayanensis	(Elaeis_guineensis	Elaeis_oleifera))	(Leopoldinia_pulchra	Attalea_speciosa))))	((Serenoa_repens	(Sabal_domingensis	Phoenix_dactylifera))	((Orania_palindan	((((Reinhardtia_simplex	Reinhardtia_gracilis)	Reinhardtia_latisecta)	Reinhardtia_paiewonskiana)	(Burretiokentia_grandiflora	Dypsis_decaryi)))	((Veitchia_spiralis	(Pseudophoenix_vinifera	Calamus_caryotoides))	Nypa_fruticans)))))	Kingia_australis);
((((Chamaedorea_seifrizii	Burretiokentia_grandiflora)	Veitchia_spiralis)	(((((((Bactris_major	Heterospathe_cagayanensis)	(Elaeis_guineensis	Elaeis_oleifera))	Attalea_speciosa)	((Reinhardtia_simplex	(Reinhardtia_gracilis	Reinhardtia_paiewonskiana))	Reinhardtia_latisecta))	Dypsis_decaryi)	(Nypa_fruticans	(Serenoa_repens	(((Orania_palindan	Leopoldinia_pulchra)	Sabal_domingensis)	Phoenix_dactylifera))))	((Pseudophoenix_vinifera	Calamus_caryotoides)	Roystonea_regia)))	Kingia_australis);
((Chamaedorea_seifrizii	((Veitchia_spiralis	(Orania_palindan	(Serenoa_repens	(Pseudophoenix_vinifera	(Calamus_caryotoides	Roystonea_regia)))))	((Nypa_fruticans	(Sabal_domingensis	Phoenix_dactylifera))	(Burretiokentia_grandiflora	((((Bactris_major	(Elaeis_guineensis	Elaeis_oleifera))	(Leopoldinia_pulchra	Attalea_speciosa))	((Reinhardtia_paiewonskiana	Reinhardtia_latisecta)	((Reinhardtia_gracilis	Reinhardtia_simplex)	Heterospathe_cagayanensis)))	Dypsis_decaryi)))))	Kingia_australis);
((Phoenix_dactylifera	(((((Veitchia_spiralis	(Chamaedorea_seifrizii	Burretiokentia_grandiflora))	((Pseudophoenix_vinifera	Calamus_caryotoides)	((Heterospathe_cagayanensis	Dypsis_decaryi)	((((Bactris_major	(Elaeis_guineensis	Elaeis_oleifera))	Attalea_speciosa)	(((Reinhardtia_gracilis	Reinhardtia_simplex)	Reinhardtia_latisecta)	Reinhardtia_paiewonskiana))	Roystonea_regia))))	Nypa_fruticans)	Serenoa_repens)	((Orania_palindan	Leopoldinia_pulchra)	Sabal_domingensis)))	Kingia_australis);
((Sabal_domingensis	((Phoenix_dactylifera	((Heterospathe_cagayanensis	((((Chamaedorea_seifrizii	(Pseudophoenix_vinifera	Calamus_caryotoides))	(Dypsis_decaryi	(((Roystonea_regia	(Bactris_major	(Elaeis_guineensis	Elaeis_oleifera)))	Attalea_speciosa)	((Reinhardtia_latisecta	(Reinhardtia_simplex	Reinhardtia_paiewonskiana))	Reinhardtia_gracilis))))	(Veitchia_spiralis	Burretiokentia_grandiflora))	Nypa_fruticans))	Serenoa_repens))	(Orania_palindan	Leopoldinia_pulchra)))	Kingia_australis);
((Nypa_fruticans	((Sabal_domingensis	Phoenix_dactylifera)	(((Dypsis_decaryi	Serenoa_repens)	Orania_palindan)	((Pseudophoenix_vinifera	((Roystonea_regia	(Heterospathe_cagayanensis	Calamus_caryotoides))	((Reinhardtia_paiewonskiana	(Reinhardtia_latisecta	(Reinhardtia_gracilis	Reinhardtia_simplex)))	(Bactris_major	(Attalea_speciosa	(Elaeis_guineensis	Elaeis_oleifera))))))	(Chamaedorea_seifrizii	((Leopoldinia_pulchra	Veitchia_spiralis)	Burretiokentia_grandiflora))))))	Kingia_australis);
((Calamus_caryotoides	((((Dypsis_decaryi	((Reinhardtia_paiewonskiana	(Reinhardtia_latisecta	(Reinhardtia_gracilis	Reinhardtia_simplex)))	(Attalea_speciosa	((Elaeis_guineensis	Elaeis_oleifera)	Bactris_major))))	((Chamaedorea_seifrizii	(Burretiokentia_grandiflora	Veitchia_spiralis))	(Orania_palindan	((Nypa_fruticans	((Leopoldinia_pulchra	Sabal_domingensis)	Phoenix_dactylifera))	(Heterospathe_cagayanensis	Serenoa_repens)))))	Pseudophoenix_vinifera)	Roystonea_regia))	Kingia_australis);
((Chamaedorea_seifrizii	((Burretiokentia_grandiflora	Veitchia_spiralis)	(((((Reinhardtia_paiewonskiana	(Reinhardtia_latisecta	(Reinhardtia_gracilis	Reinhardtia_simplex)))	(Dypsis_decaryi	(Heterospathe_cagayanensis	Serenoa_repens)))	((Calamus_caryotoides	Pseudophoenix_vinifera)	(Orania_palindan	Roystonea_regia)))	(Nypa_fruticans	((Leopoldinia_pulchra	Sabal_domingensis)	Phoenix_dactylifera)))	(Attalea_speciosa	((Elaeis_guineensis	Elaeis_oleifera)	Bactris_major)))))	Kingia_australis);
((Roystonea_regia	(((((Serenoa_repens	(Sabal_domingensis	Phoenix_dactylifera))	((Pseudophoenix_vinifera	Chamaedorea_seifrizii)	(((Attalea_speciosa	((Elaeis_guineensis	(Elaeis_oleifera	Heterospathe_cagayanensis))	Bactris_major))	(Reinhardtia_gracilis	(Reinhardtia_paiewonskiana	(Reinhardtia_simplex	Reinhardtia_latisecta))))	Dypsis_decaryi)))	(Burretiokentia_grandiflora	(Leopoldinia_pulchra	Veitchia_spiralis)))	Nypa_fruticans)	(Orania_palindan	Calamus_caryotoides)))	Kingia_australis);
((Sabal_domingensis	(Phoenix_dactylifera	(((((((Reinhardtia_simplex	Reinhardtia_gracilis)	(Heterospathe_cagayanensis	Reinhardtia_latisecta))	Reinhardtia_paiewonskiana)	(((Orania_palindan	Leopoldinia_pulchra)	Attalea_speciosa)	(Bactris_major	(Elaeis_guineensis	Elaeis_oleifera))))	((Burretiokentia_grandiflora	Veitchia_spiralis)	Chamaedorea_seifrizii))	((Dypsis_decaryi	Serenoa_repens)	(Pseudophoenix_vinifera	(Roystonea_regia	Calamus_caryotoides))))	Nypa_fruticans)))	Kingia_australis);
((Veitchia_spiralis	((Nypa_fruticans	((Leopoldinia_pulchra	Sabal_domingensis)	(Burretiokentia_grandiflora	Phoenix_dactylifera)))	(Chamaedorea_seifrizii	((((Roystonea_regia	Calamus_caryotoides)	(Serenoa_repens	Pseudophoenix_vinifera))	(Heterospathe_cagayanensis	Dypsis_decaryi))	(Orania_palindan	((((Reinhardtia_simplex	Reinhardtia_gracilis)	Reinhardtia_latisecta)	Reinhardtia_paiewonskiana)	(Attalea_speciosa	(Bactris_major	(Elaeis_guineensis	Elaeis_oleifera)))))))))	Kingia_australis);
(((((Veitchia_spiralis	((Serenoa_repens	Roystonea_regia)	(Calamus_caryotoides	Pseudophoenix_vinifera)))	(Burretiokentia_grandiflora	(Heterospathe_cagayanensis	(Dypsis_decaryi	((((Reinhardtia_simplex	Reinhardtia_gracilis)	Reinhardtia_latisecta)	Reinhardtia_paiewonskiana)	(Attalea_speciosa	(Bactris_major	(Elaeis_guineensis	Elaeis_oleifera))))))))	(Nypa_fruticans	(Orania_palindan	((Leopoldinia_pulchra	Sabal_domingensis)	Phoenix_dactylifera))))	Chamaedorea_seifrizii)	Kingia_australis);
(((((((Dypsis_decaryi	(((((Reinhardtia_gracilis	Reinhardtia_simplex)	Heterospathe_cagayanensis)	Reinhardtia_latisecta)	Reinhardtia_paiewonskiana)	(Attalea_speciosa	(Bactris_major	(Elaeis_guineensis	Elaeis_oleifera)))))	Pseudophoenix_vinifera)	(Calamus_caryotoides	Roystonea_regia))	((((Leopoldinia_pulchra	Sabal_domingensis)	(Orania_palindan	Phoenix_dactylifera))	Serenoa_repens)	Nypa_fruticans))	(Veitchia_spiralis	Burretiokentia_grandiflora))	Chamaedorea_seifrizii)	Kingia_australis);
(((((Veitchia_spiralis	Burretiokentia_grandiflora)	Chamaedorea_seifrizii)	Leopoldinia_pulchra)	((Pseudophoenix_vinifera	((Calamus_caryotoides	Roystonea_regia)	Orania_palindan))	(((Dypsis_decaryi	(((((Reinhardtia_gracilis	Reinhardtia_simplex)	Heterospathe_cagayanensis)	Reinhardtia_latisecta)	Reinhardtia_paiewonskiana)	Attalea_speciosa))	(Bactris_major	(Elaeis_guineensis	Elaeis_oleifera)))	(((Sabal_domingensis	Phoenix_dactylifera)	Serenoa_repens)	Nypa_fruticans))))	Kingia_australis);
((Roystonea_regia	(((((Veitchia_spiralis	Burretiokentia_grandiflora)	Chamaedorea_seifrizii)	(Calamus_caryotoides	(Sabal_domingensis	Phoenix_dactylifera)))	(((((Attalea_speciosa	Heterospathe_cagayanensis)	(Elaeis_guineensis	Elaeis_oleifera))	Bactris_major)	(Reinhardtia_gracilis	((Reinhardtia_latisecta	Reinhardtia_simplex)	Reinhardtia_paiewonskiana)))	(((Orania_palindan	Leopoldinia_pulchra)	Dypsis_decaryi)	Serenoa_repens)))	(Nypa_fruticans	Pseudophoenix_vinifera)))	Kingia_australis);
((Veitchia_spiralis	(Burretiokentia_grandiflora	(Chamaedorea_seifrizii	((Nypa_fruticans	((Leopoldinia_pulchra	Sabal_domingensis)	Phoenix_dactylifera))	(((Heterospathe_cagayanensis	(Dypsis_decaryi	((Reinhardtia_latisecta	(Reinhardtia_gracilis	Reinhardtia_simplex))	Reinhardtia_paiewonskiana)))	(Attalea_speciosa	((Orania_palindan	(Elaeis_guineensis	Elaeis_oleifera))	Bactris_major)))	((Pseudophoenix_vinifera	Serenoa_repens)	(Calamus_caryotoides	Roystonea_regia)))))))	Kingia_australis);
((Phoenix_dactylifera	((((Orania_palindan	(((((Leopoldinia_pulchra	Attalea_speciosa)	((Elaeis_guineensis	Elaeis_oleifera)	Bactris_major))	(((Heterospathe_cagayanensis	Reinhardtia_latisecta)	(Reinhardtia_gracilis	Reinhardtia_simplex))	Reinhardtia_paiewonskiana))	((Veitchia_spiralis	Burretiokentia_grandiflora)	Chamaedorea_seifrizii))	(Roystonea_regia	(Calamus_caryotoides	Pseudophoenix_vinifera))))	(Dypsis_decaryi	Serenoa_repens))	Nypa_fruticans)	Sabal_domingensis))	Kingia_australis);
((Chamaedorea_seifrizii	((Calamus_caryotoides	Pseudophoenix_vinifera)	(((Roystonea_regia	(Veitchia_spiralis	((Attalea_speciosa	((Elaeis_guineensis	Elaeis_oleifera)	Bactris_major))	((Heterospathe_cagayanensis	Dypsis_decaryi)	((Reinhardtia_latisecta	(Reinhardtia_simplex	Reinhardtia_gracilis))	Reinhardtia_paiewonskiana)))))	(((Burretiokentia_grandiflora	Phoenix_dactylifera)	((Orania_palindan	Leopoldinia_pulchra)	Sabal_domingensis))	Serenoa_repens))	Nypa_fruticans)))	Kingia_australis);
((Elaeis_guineensis	((Elaeis_oleifera	((Bactris_major	(((Veitchia_spiralis	Burretiokentia_grandiflora)	Chamaedorea_seifrizii)	(((Phoenix_dactylifera	Sabal_domingensis)	Serenoa_repens)	((Roystonea_regia	((Orania_palindan	Leopoldinia_pulchra)	Dypsis_decaryi))	(Nypa_fruticans	(Calamus_caryotoides	Pseudophoenix_vinifera))))))	(Attalea_speciosa	((Reinhardtia_latisecta	(Reinhardtia_simplex	Reinhardtia_gracilis))	Reinhardtia_paiewonskiana))))	Heterospathe_cagayanensis))	Kingia_australis);
((Sabal_domingensis	(Phoenix_dactylifera	(((((Orania_palindan	(Pseudophoenix_vinifera	Chamaedorea_seifrizii))	Roystonea_regia)	((((Reinhardtia_paiewonskiana	((Reinhardtia_gracilis	Reinhardtia_simplex)	Reinhardtia_latisecta))	(Attalea_speciosa	(Bactris_major	(Elaeis_guineensis	Elaeis_oleifera))))	(Burretiokentia_grandiflora	(Veitchia_spiralis	Leopoldinia_pulchra)))	(Heterospathe_cagayanensis	Dypsis_decaryi)))	(Nypa_fruticans	Calamus_caryotoides))	Serenoa_repens)))	Kingia_australis);
((Elaeis_oleifera	(((((Dypsis_decaryi	((Nypa_fruticans	(Serenoa_repens	(((Orania_palindan	Leopoldinia_pulchra)	Sabal_domingensis)	Phoenix_dactylifera)))	(((Burretiokentia_grandiflora	Veitchia_spiralis)	(Pseudophoenix_vinifera	Chamaedorea_seifrizii))	((Heterospathe_cagayanensis	Calamus_caryotoides)	Roystonea_regia))))	(Reinhardtia_paiewonskiana	((Reinhardtia_gracilis	Reinhardtia_simplex)	Reinhardtia_latisecta)))	Attalea_speciosa)	Bactris_major)	Elaeis_guineensis))	Kingia_australis);
((((Sabal_domingensis	Leopoldinia_pulchra)	Heterospathe_cagayanensis)	((((Burretiokentia_grandiflora	Veitchia_spiralis)	(Pseudophoenix_vinifera	Chamaedorea_seifrizii))	(((Orania_palindan	(Calamus_caryotoides	Phoenix_dactylifera))	Nypa_fruticans)	((Serenoa_repens	(Reinhardtia_latisecta	(Reinhardtia_simplex	(Reinhardtia_gracilis	Reinhardtia_paiewonskiana))))	Dypsis_decaryi)))	(Roystonea_regia	(Attalea_speciosa	((Elaeis_oleifera	Elaeis_guineensis)	Bactris_major)))))	Kingia_australis);
((((((((Heterospathe_cagayanensis	Attalea_speciosa)	((Reinhardtia_paiewonskiana	(Reinhardtia_gracilis	Reinhardtia_simplex))	Reinhardtia_latisecta))	(Elaeis_oleifera	Elaeis_guineensis))	Bactris_major)	((Burretiokentia_grandiflora	((Pseudophoenix_vinifera	(Dypsis_decaryi	Serenoa_repens))	Roystonea_regia))	Calamus_caryotoides))	(((Orania_palindan	Leopoldinia_pulchra)	Veitchia_spiralis)	(Nypa_fruticans	(Sabal_domingensis	Phoenix_dactylifera))))	Chamaedorea_seifrizii)	Kingia_australis);
((Sabal_domingensis	((Phoenix_dactylifera	(((Pseudophoenix_vinifera	((((Orania_palindan	Elaeis_guineensis)	Elaeis_oleifera)	(Roystonea_regia	Bactris_major))	(Attalea_speciosa	(((Reinhardtia_simplex	Reinhardtia_gracilis)	Reinhardtia_latisecta)	Reinhardtia_paiewonskiana))))	((Leopoldinia_pulchra	Veitchia_spiralis)	(Chamaedorea_seifrizii	Burretiokentia_grandiflora)))	(Calamus_caryotoides	Nypa_fruticans)))	(Dypsis_decaryi	(Heterospathe_cagayanensis	Serenoa_repens))))	Kingia_australis);
(((Leopoldinia_pulchra	Sabal_domingensis)	((((Calamus_caryotoides	Nypa_fruticans)	((Orania_palindan	Dypsis_decaryi)	(((Veitchia_spiralis	(Pseudophoenix_vinifera	Chamaedorea_seifrizii))	Burretiokentia_grandiflora)	(((((Elaeis_guineensis	Elaeis_oleifera)	Bactris_major)	Attalea_speciosa)	(((Reinhardtia_simplex	Reinhardtia_gracilis)	Reinhardtia_latisecta)	Reinhardtia_paiewonskiana))	Roystonea_regia))))	(Heterospathe_cagayanensis	Serenoa_repens))	Phoenix_dactylifera))	Kingia_australis);
((Dypsis_decaryi	((((Calamus_caryotoides	Nypa_fruticans)	(((Roystonea_regia	(Heterospathe_cagayanensis	Serenoa_repens))	(Phoenix_dactylifera	Sabal_domingensis))	Burretiokentia_grandiflora))	((Pseudophoenix_vinifera	Chamaedorea_seifrizii)	(Orania_palindan	((((Reinhardtia_simplex	Reinhardtia_gracilis)	Reinhardtia_latisecta)	Reinhardtia_paiewonskiana)	((Bactris_major	(Elaeis_guineensis	Elaeis_oleifera))	Attalea_speciosa)))))	(Veitchia_spiralis	Leopoldinia_pulchra)))	Kingia_australis);
((Calamus_caryotoides	((((Serenoa_repens	(Phoenix_dactylifera	Sabal_domingensis))	Pseudophoenix_vinifera)	((((Heterospathe_cagayanensis	Dypsis_decaryi)	(((Reinhardtia_latisecta	(Reinhardtia_simplex	Reinhardtia_gracilis))	Reinhardtia_paiewonskiana)	((Bactris_major	(Elaeis_guineensis	Elaeis_oleifera))	((Orania_palindan	Leopoldinia_pulchra)	Attalea_speciosa))))	(Veitchia_spiralis	(Chamaedorea_seifrizii	Burretiokentia_grandiflora)))	Nypa_fruticans))	Roystonea_regia))	Kingia_australis);
(((((((Reinhardtia_latisecta	(Reinhardtia_simplex	Reinhardtia_gracilis))	Reinhardtia_paiewonskiana)	((Bactris_major	(Elaeis_guineensis	Elaeis_oleifera))	Attalea_speciosa))	(Chamaedorea_seifrizii	(((Phoenix_dactylifera	(Leopoldinia_pulchra	Sabal_domingensis))	Nypa_fruticans)	(Burretiokentia_grandiflora	((Orania_palindan	Roystonea_regia)	(Serenoa_repens	(Calamus_caryotoides	Pseudophoenix_vinifera)))))))	(Heterospathe_cagayanensis	Dypsis_decaryi))	Veitchia_spiralis)	Kingia_australis);
((Phoenix_dactylifera	(Sabal_domingensis	(Nypa_fruticans	((Chamaedorea_seifrizii	(Burretiokentia_grandiflora	Veitchia_spiralis))	((((Reinhardtia_latisecta	(Reinhardtia_simplex	Reinhardtia_gracilis))	Reinhardtia_paiewonskiana)	(Bactris_major	((Elaeis_guineensis	Elaeis_oleifera)	((Orania_palindan	Leopoldinia_pulchra)	Attalea_speciosa))))	(Roystonea_regia	(((Heterospathe_cagayanensis	Dypsis_decaryi)	Serenoa_repens)	(Calamus_caryotoides	Pseudophoenix_vinifera))))))))	Kingia_australis);
((Chamaedorea_seifrizii	((Veitchia_spiralis	(Burretiokentia_grandiflora	(Attalea_speciosa	(Bactris_major	(Elaeis_oleifera	Elaeis_guineensis)))))	(((Orania_palindan	(Dypsis_decaryi	((Reinhardtia_simplex	Reinhardtia_latisecta)	(Reinhardtia_gracilis	Reinhardtia_paiewonskiana))))	Nypa_fruticans)	((Sabal_domingensis	(((Calamus_caryotoides	Roystonea_regia)	Pseudophoenix_vinifera)	(Heterospathe_cagayanensis	Serenoa_repens)))	(Leopoldinia_pulchra	Phoenix_dactylifera)))))	Kingia_australis);
((Reinhardtia_paiewonskiana	((((Leopoldinia_pulchra	Dypsis_decaryi)	(((Nypa_fruticans	(Phoenix_dactylifera	(Serenoa_repens	Sabal_domingensis)))	((Burretiokentia_grandiflora	Chamaedorea_seifrizii)	Veitchia_spiralis))	(Orania_palindan	(((Bactris_major	(Elaeis_oleifera	Elaeis_guineensis))	(Calamus_caryotoides	Roystonea_regia))	Pseudophoenix_vinifera))))	Attalea_speciosa)	(((Reinhardtia_gracilis	Reinhardtia_simplex)	Reinhardtia_latisecta)	Heterospathe_cagayanensis)))	Kingia_australis);
(((((((Attalea_speciosa	(Bactris_major	(Elaeis_oleifera	Elaeis_guineensis)))	(((Reinhardtia_gracilis	Reinhardtia_simplex)	Reinhardtia_latisecta)	Reinhardtia_paiewonskiana))	Dypsis_decaryi)	((Burretiokentia_grandiflora	Chamaedorea_seifrizii)	Veitchia_spiralis))	((Heterospathe_cagayanensis	Serenoa_repens)	((Orania_palindan	(Leopoldinia_pulchra	Sabal_domingensis))	Phoenix_dactylifera)))	((Pseudophoenix_vinifera	Nypa_fruticans)	(Calamus_caryotoides	Roystonea_regia)))	Kingia_australis);
(((Leopoldinia_pulchra	Sabal_domingensis)	(Phoenix_dactylifera	((((Pseudophoenix_vinifera	Nypa_fruticans)	Calamus_caryotoides)	((Roystonea_regia	(((((((Reinhardtia_gracilis	Reinhardtia_simplex)	Reinhardtia_latisecta)	Reinhardtia_paiewonskiana)	Dypsis_decaryi)	Attalea_speciosa)	(Bactris_major	(Elaeis_oleifera	Elaeis_guineensis)))	Chamaedorea_seifrizii))	Burretiokentia_grandiflora))	(Orania_palindan	(Serenoa_repens	(Veitchia_spiralis	Heterospathe_cagayanensis))))))	Kingia_australis);
(((((Calamus_caryotoides	Nypa_fruticans)	(Dypsis_decaryi	(((Pseudophoenix_vinifera	Chamaedorea_seifrizii)	(Burretiokentia_grandiflora	Veitchia_spiralis))	(Orania_palindan	(Roystonea_regia	(Attalea_speciosa	(Bactris_major	(Elaeis_oleifera	Elaeis_guineensis))))))))	((Leopoldinia_pulchra	Sabal_domingensis)	Phoenix_dactylifera))	((((Reinhardtia_gracilis	Reinhardtia_simplex)	Reinhardtia_latisecta)	Reinhardtia_paiewonskiana)	(Serenoa_repens	Heterospathe_cagayanensis)))	Kingia_australis);
(((Phoenix_dactylifera	(Sabal_domingensis	(Serenoa_repens	(Nypa_fruticans	((Chamaedorea_seifrizii	(Burretiokentia_grandiflora	(Leopoldinia_pulchra	Veitchia_spiralis)))	(Pseudophoenix_vinifera	((Calamus_caryotoides	Roystonea_regia)	(((((Reinhardtia_gracilis	Reinhardtia_simplex)	(Heterospathe_cagayanensis	Reinhardtia_latisecta))	Reinhardtia_paiewonskiana)	((Attalea_speciosa	(Elaeis_oleifera	Elaeis_guineensis))	Bactris_major))	Dypsis_decaryi))))))))	Orania_palindan)	Kingia_australis);
((Phoenix_dactylifera	(Sabal_domingensis	(Serenoa_repens	((((Calamus_caryotoides	Roystonea_regia)	(Nypa_fruticans	Pseudophoenix_vinifera))	((((Elaeis_oleifera	Elaeis_guineensis)	(Bactris_major	Attalea_speciosa))	(Orania_palindan	(Leopoldinia_pulchra	Dypsis_decaryi)))	(Chamaedorea_seifrizii	(Burretiokentia_grandiflora	Veitchia_spiralis))))	(((Reinhardtia_gracilis	Reinhardtia_simplex)	(Heterospathe_cagayanensis	Reinhardtia_latisecta))	Reinhardtia_paiewonskiana)))))	Kingia_australis);
((Phoenix_dactylifera	(((Leopoldinia_pulchra	Sabal_domingensis)	((Orania_palindan	(((Chamaedorea_seifrizii	(Burretiokentia_grandiflora	Veitchia_spiralis))	((Roystonea_regia	(Bactris_major	((Elaeis_oleifera	Elaeis_guineensis)	(Heterospathe_cagayanensis	Attalea_speciosa))))	Dypsis_decaryi))	(Nypa_fruticans	Pseudophoenix_vinifera)))	(Serenoa_repens	((Reinhardtia_simplex	(Reinhardtia_latisecta	Reinhardtia_paiewonskiana))	Reinhardtia_gracilis))))	Calamus_caryotoides))	Kingia_australis);
((Phoenix_dactylifera	(Sabal_domingensis	((Calamus_caryotoides	(((Leopoldinia_pulchra	Dypsis_decaryi)	(((Orania_palindan	(Roystonea_regia	Pseudophoenix_vinifera))	Serenoa_repens)	(Reinhardtia_gracilis	(Reinhardtia_latisecta	(Reinhardtia_paiewonskiana	Reinhardtia_simplex)))))	(((Heterospathe_cagayanensis	Chamaedorea_seifrizii)	(Burretiokentia_grandiflora	Veitchia_spiralis))	(Attalea_speciosa	(Bactris_major	(Elaeis_oleifera	Elaeis_guineensis))))))	Nypa_fruticans)))	Kingia_australis);
((Phoenix_dactylifera	(Sabal_domingensis	(((Pseudophoenix_vinifera	Chamaedorea_seifrizii)	(((Veitchia_spiralis	Serenoa_repens)	Dypsis_decaryi)	(Orania_palindan	(Burretiokentia_grandiflora	((((Leopoldinia_pulchra	Attalea_speciosa)	(Bactris_major	(Elaeis_oleifera	Elaeis_guineensis)))	(((Heterospathe_cagayanensis	Reinhardtia_latisecta)	(Reinhardtia_gracilis	Reinhardtia_simplex))	Reinhardtia_paiewonskiana))	(Roystonea_regia	Calamus_caryotoides))))))	Nypa_fruticans)))	Kingia_australis);
((Phoenix_dactylifera	((Sabal_domingensis	Serenoa_repens)	(Nypa_fruticans	(((((Leopoldinia_pulchra	Attalea_speciosa)	(Heterospathe_cagayanensis	(Bactris_major	(Elaeis_guineensis	Elaeis_oleifera))))	(((Reinhardtia_latisecta	(Reinhardtia_paiewonskiana	(Reinhardtia_simplex	Reinhardtia_gracilis)))	Dypsis_decaryi)	Burretiokentia_grandiflora))	(Veitchia_spiralis	Calamus_caryotoides))	(((Pseudophoenix_vinifera	Roystonea_regia)	Orania_palindan)	Chamaedorea_seifrizii)))))	Kingia_australis);
((Veitchia_spiralis	(Elaeis_guineensis	(Elaeis_oleifera	((((((Reinhardtia_latisecta	Reinhardtia_paiewonskiana)	(Reinhardtia_simplex	Reinhardtia_gracilis))	Dypsis_decaryi)	(((Heterospathe_cagayanensis	Chamaedorea_seifrizii)	((Orania_palindan	((Serenoa_repens	(Leopoldinia_pulchra	Sabal_domingensis))	Phoenix_dactylifera))	Nypa_fruticans))	((Calamus_caryotoides	Pseudophoenix_vinifera)	Roystonea_regia)))	Attalea_speciosa)	(Burretiokentia_grandiflora	Bactris_major)))))	Kingia_australis);
((Phoenix_dactylifera	((Nypa_fruticans	((Calamus_caryotoides	(Roystonea_regia	((Dypsis_decaryi	Serenoa_repens)	Pseudophoenix_vinifera)))	((((((Reinhardtia_latisecta	Reinhardtia_simplex)	Reinhardtia_gracilis)	Orania_palindan)	Reinhardtia_paiewonskiana)	(Attalea_speciosa	(Bactris_major	(Heterospathe_cagayanensis	(Elaeis_guineensis	Elaeis_oleifera)))))	(Veitchia_spiralis	(Burretiokentia_grandiflora	Chamaedorea_seifrizii)))))	(Leopoldinia_pulchra	Sabal_domingensis)))	Kingia_australis);
((Phoenix_dactylifera	((Nypa_fruticans	(((Dypsis_decaryi	(Orania_palindan	Serenoa_repens))	((Calamus_caryotoides	Pseudophoenix_vinifera)	Roystonea_regia))	(((((Reinhardtia_simplex	Reinhardtia_gracilis)	Reinhardtia_latisecta)	Reinhardtia_paiewonskiana)	((Leopoldinia_pulchra	Attalea_speciosa)	(Bactris_major	((Heterospathe_cagayanensis	Elaeis_oleifera)	Elaeis_guineensis))))	(Veitchia_spiralis	(Burretiokentia_grandiflora	Chamaedorea_seifrizii)))))	Sabal_domingensis))	Kingia_australis);
(((Roystonea_regia	((((((Heterospathe_cagayanensis	Dypsis_decaryi)	((((Reinhardtia_simplex	Reinhardtia_gracilis)	Reinhardtia_latisecta)	Reinhardtia_paiewonskiana)	((Bactris_major	(Elaeis_oleifera	Elaeis_guineensis))	(Leopoldinia_pulchra	Attalea_speciosa))))	(Veitchia_spiralis	(Burretiokentia_grandiflora	Chamaedorea_seifrizii)))	Nypa_fruticans)	(Serenoa_repens	(Sabal_domingensis	Phoenix_dactylifera)))	(Calamus_caryotoides	Pseudophoenix_vinifera)))	Orania_palindan)	Kingia_australis);
(((Phoenix_dactylifera	((((Veitchia_spiralis	(Burretiokentia_grandiflora	Chamaedorea_seifrizii))	(((((Reinhardtia_simplex	Reinhardtia_gracilis)	Reinhardtia_latisecta)	Reinhardtia_paiewonskiana)	((Bactris_major	(Elaeis_oleifera	Elaeis_guineensis))	Attalea_speciosa))	Nypa_fruticans))	((Heterospathe_cagayanensis	Dypsis_decaryi)	Leopoldinia_pulchra))	((Serenoa_repens	((Calamus_caryotoides	Pseudophoenix_vinifera)	Roystonea_regia))	Sabal_domingensis)))	Orania_palindan)	Kingia_australis);
((Chamaedorea_seifrizii	((Burretiokentia_grandiflora	(((Leopoldinia_pulchra	Attalea_speciosa)	((Roystonea_regia	Bactris_major)	(Elaeis_oleifera	Elaeis_guineensis)))	((((Reinhardtia_simplex	(Reinhardtia_gracilis	Reinhardtia_latisecta))	Reinhardtia_paiewonskiana)	((Sabal_domingensis	Phoenix_dactylifera)	((Serenoa_repens	(Heterospathe_cagayanensis	Dypsis_decaryi))	Nypa_fruticans)))	(Orania_palindan	(Calamus_caryotoides	Pseudophoenix_vinifera)))))	Veitchia_spiralis))	Kingia_australis);
((Chamaedorea_seifrizii	(((Leopoldinia_pulchra	Attalea_speciosa)	(Bactris_major	(Elaeis_oleifera	(Burretiokentia_grandiflora	Elaeis_guineensis))))	(((Roystonea_regia	(((Reinhardtia_paiewonskiana	(Reinhardtia_gracilis	Reinhardtia_latisecta))	Reinhardtia_simplex)	Dypsis_decaryi))	(Veitchia_spiralis	(Calamus_caryotoides	Pseudophoenix_vinifera)))	(((Sabal_domingensis	Phoenix_dactylifera)	(Serenoa_repens	Heterospathe_cagayanensis))	(Orania_palindan	Nypa_fruticans)))))	Kingia_australis);
((Phoenix_dactylifera	(((((Chamaedorea_seifrizii	(((Reinhardtia_gracilis	Reinhardtia_simplex)	(Reinhardtia_paiewonskiana	Reinhardtia_latisecta))	(Attalea_speciosa	(Bactris_major	(Elaeis_guineensis	(Heterospathe_cagayanensis	Elaeis_oleifera))))))	((Veitchia_spiralis	((Orania_palindan	(Calamus_caryotoides	Roystonea_regia))	(Nypa_fruticans	Pseudophoenix_vinifera)))	Dypsis_decaryi))	Serenoa_repens)	(Leopoldinia_pulchra	Sabal_domingensis))	Burretiokentia_grandiflora))	Kingia_australis);
((Phoenix_dactylifera	((((((Dypsis_decaryi	((Reinhardtia_paiewonskiana	((Reinhardtia_gracilis	Reinhardtia_simplex)	Reinhardtia_latisecta))	((Elaeis_oleifera	(Elaeis_guineensis	Heterospathe_cagayanensis))	(((Orania_palindan	Leopoldinia_pulchra)	Attalea_speciosa)	Bactris_major))))	Veitchia_spiralis)	((((Calamus_caryotoides	Pseudophoenix_vinifera)	Burretiokentia_grandiflora)	Roystonea_regia)	Chamaedorea_seifrizii))	Nypa_fruticans)	Serenoa_repens)	Sabal_domingensis))	Kingia_australis);
((Chamaedorea_seifrizii	(((Bactris_major	Roystonea_regia)	(((Orania_palindan	Leopoldinia_pulchra)	Attalea_speciosa)	(Elaeis_oleifera	Elaeis_guineensis)))	(((Veitchia_spiralis	Serenoa_repens)	(Sabal_domingensis	(Burretiokentia_grandiflora	Phoenix_dactylifera)))	(((((Reinhardtia_gracilis	Reinhardtia_simplex)	(Reinhardtia_latisecta	Heterospathe_cagayanensis))	Reinhardtia_paiewonskiana)	Dypsis_decaryi)	((Pseudophoenix_vinifera	Calamus_caryotoides)	Nypa_fruticans)))))	Kingia_australis);
((Chamaedorea_seifrizii	(((Burretiokentia_grandiflora	(Roystonea_regia	(((((Reinhardtia_gracilis	(((Reinhardtia_latisecta	Heterospathe_cagayanensis)	Reinhardtia_paiewonskiana)	Reinhardtia_simplex))	Dypsis_decaryi)	(Leopoldinia_pulchra	Attalea_speciosa))	(Elaeis_oleifera	(Orania_palindan	Elaeis_guineensis)))	Bactris_major)))	((Calamus_caryotoides	Nypa_fruticans)	((Veitchia_spiralis	Serenoa_repens)	(Sabal_domingensis	Phoenix_dactylifera))))	Pseudophoenix_vinifera))	Kingia_australis);
((Phoenix_dactylifera	((((Pseudophoenix_vinifera	((Chamaedorea_seifrizii	(Leopoldinia_pulchra	(Burretiokentia_grandiflora	Veitchia_spiralis)))	((Calamus_caryotoides	(Roystonea_regia	(((((Elaeis_oleifera	Heterospathe_cagayanensis)	Elaeis_guineensis)	Bactris_major)	(((Reinhardtia_latisecta	Reinhardtia_paiewonskiana)	(Reinhardtia_gracilis	Reinhardtia_simplex))	Attalea_speciosa))	Dypsis_decaryi)))	Orania_palindan)))	Nypa_fruticans)	Sabal_domingensis)	Serenoa_repens))	Kingia_australis);
((Phoenix_dactylifera	(((((Pseudophoenix_vinifera	Chamaedorea_seifrizii)	((((Orania_palindan	Leopoldinia_pulchra)	(Heterospathe_cagayanensis	Dypsis_decaryi))	((((Reinhardtia_gracilis	Reinhardtia_simplex)	Reinhardtia_latisecta)	Reinhardtia_paiewonskiana)	(Attalea_speciosa	((Elaeis_oleifera	Elaeis_guineensis)	((Bactris_major	Roystonea_regia)	Burretiokentia_grandiflora)))))	Veitchia_spiralis))	(Serenoa_repens	Calamus_caryotoides))	Nypa_fruticans)	Sabal_domingensis))	Kingia_australis);
(((Orania_palindan	Phoenix_dactylifera)	((Serenoa_repens	Sabal_domingensis)	((Pseudophoenix_vinifera	Roystonea_regia)	(((Calamus_caryotoides	Nypa_fruticans)	(Burretiokentia_grandiflora	Chamaedorea_seifrizii))	(Veitchia_spiralis	((Leopoldinia_pulchra	Attalea_speciosa)	(((Elaeis_guineensis	((Heterospathe_cagayanensis	(((Reinhardtia_gracilis	Reinhardtia_simplex)	Reinhardtia_latisecta)	Reinhardtia_paiewonskiana))	Elaeis_oleifera))	Dypsis_decaryi)	Bactris_major)))))))	Kingia_australis);
((Veitchia_spiralis	((Burretiokentia_grandiflora	Chamaedorea_seifrizii)	(Orania_palindan	((((Calamus_caryotoides	Pseudophoenix_vinifera)	Roystonea_regia)	(((Attalea_speciosa	((Bactris_major	Heterospathe_cagayanensis)	(Elaeis_guineensis	Elaeis_oleifera)))	((Reinhardtia_simplex	(Reinhardtia_latisecta	Reinhardtia_paiewonskiana))	Reinhardtia_gracilis))	(Leopoldinia_pulchra	Dypsis_decaryi)))	((Serenoa_repens	(Sabal_domingensis	Phoenix_dactylifera))	Nypa_fruticans)))))	Kingia_australis);
((Phoenix_dactylifera	((Serenoa_repens	(Leopoldinia_pulchra	Sabal_domingensis))	(((Pseudophoenix_vinifera	Chamaedorea_seifrizii)	(Veitchia_spiralis	((((Attalea_speciosa	(Dypsis_decaryi	(((Reinhardtia_gracilis	Reinhardtia_simplex)	Reinhardtia_latisecta)	Reinhardtia_paiewonskiana)))	Orania_palindan)	Burretiokentia_grandiflora)	((Roystonea_regia	Bactris_major)	((Heterospathe_cagayanensis	Elaeis_guineensis)	Elaeis_oleifera)))))	(Nypa_fruticans	Calamus_caryotoides))))	Kingia_australis);
((Phoenix_dactylifera	(Sabal_domingensis	(((((Bactris_major	((Attalea_speciosa	((Reinhardtia_paiewonskiana	(Reinhardtia_gracilis	Reinhardtia_simplex))	(Dypsis_decaryi	Reinhardtia_latisecta)))	((Heterospathe_cagayanensis	Elaeis_guineensis)	Elaeis_oleifera)))	((Nypa_fruticans	Pseudophoenix_vinifera)	(Chamaedorea_seifrizii	(Burretiokentia_grandiflora	(Leopoldinia_pulchra	Veitchia_spiralis)))))	Calamus_caryotoides)	Orania_palindan)	(Roystonea_regia	Serenoa_repens))))	Kingia_australis);
((((((((Bactris_major	((Orania_palindan	Attalea_speciosa)	(Elaeis_guineensis	(Heterospathe_cagayanensis	Elaeis_oleifera))))	((Reinhardtia_paiewonskiana	(Reinhardtia_gracilis	Reinhardtia_simplex))	Reinhardtia_latisecta))	(Chamaedorea_seifrizii	(Burretiokentia_grandiflora	Veitchia_spiralis)))	((Leopoldinia_pulchra	Dypsis_decaryi)	((Phoenix_dactylifera	Sabal_domingensis)	Nypa_fruticans)))	Serenoa_repens)	(Pseudophoenix_vinifera	Roystonea_regia))	Calamus_caryotoides)	Kingia_australis);
((Veitchia_spiralis	((((Attalea_speciosa	((Elaeis_oleifera	(Elaeis_guineensis	Heterospathe_cagayanensis))	Bactris_major))	Chamaedorea_seifrizii)	((((Phoenix_dactylifera	(Leopoldinia_pulchra	Sabal_domingensis))	(Calamus_caryotoides	Serenoa_repens))	(Nypa_fruticans	Dypsis_decaryi))	(Reinhardtia_paiewonskiana	((Reinhardtia_gracilis	Reinhardtia_simplex)	Reinhardtia_latisecta))))	((Burretiokentia_grandiflora	Orania_palindan)	(Pseudophoenix_vinifera	Roystonea_regia))))	Kingia_australis);
((Chamaedorea_seifrizii	(Veitchia_spiralis	((((Bactris_major	(Elaeis_guineensis	Elaeis_oleifera))	((Orania_palindan	Leopoldinia_pulchra)	Attalea_speciosa))	((Reinhardtia_paiewonskiana	((Reinhardtia_gracilis	Reinhardtia_simplex)	Reinhardtia_latisecta))	((Heterospathe_cagayanensis	Dypsis_decaryi)	(Nypa_fruticans	((((Sabal_domingensis	Serenoa_repens)	Phoenix_dactylifera)	Pseudophoenix_vinifera)	(Roystonea_regia	Calamus_caryotoides))))))	Burretiokentia_grandiflora)))	Kingia_australis);
(((Dypsis_decaryi	(Veitchia_spiralis	Serenoa_repens))	((((((Reinhardtia_gracilis	Reinhardtia_simplex)	Reinhardtia_paiewonskiana)	Reinhardtia_latisecta)	(Bactris_major	((Elaeis_guineensis	Elaeis_oleifera)	((Orania_palindan	Leopoldinia_pulchra)	Attalea_speciosa))))	Calamus_caryotoides)	((Burretiokentia_grandiflora	Chamaedorea_seifrizii)	((((Nypa_fruticans	Pseudophoenix_vinifera)	(Sabal_domingensis	Phoenix_dactylifera))	Heterospathe_cagayanensis)	Roystonea_regia))))	Kingia_australis);
((Phoenix_dactylifera	(((((((Pseudophoenix_vinifera	Calamus_caryotoides)	((Dypsis_decaryi	(Heterospathe_cagayanensis	Serenoa_repens))	Roystonea_regia))	Orania_palindan)	(Chamaedorea_seifrizii	(Veitchia_spiralis	Burretiokentia_grandiflora)))	((Reinhardtia_paiewonskiana	((Reinhardtia_gracilis	Reinhardtia_simplex)	Reinhardtia_latisecta))	((Leopoldinia_pulchra	Attalea_speciosa)	(Bactris_major	(Elaeis_guineensis	Elaeis_oleifera)))))	Nypa_fruticans)	Sabal_domingensis))	Kingia_australis);
((Sabal_domingensis	((Phoenix_dactylifera	((((Pseudophoenix_vinifera	Serenoa_repens)	(Calamus_caryotoides	Roystonea_regia))	((Dypsis_decaryi	(((Reinhardtia_latisecta	Reinhardtia_simplex)	(Reinhardtia_gracilis	Reinhardtia_paiewonskiana))	(((Orania_palindan	Heterospathe_cagayanensis)	Attalea_speciosa)	(Bactris_major	(Elaeis_guineensis	Elaeis_oleifera)))))	(Veitchia_spiralis	(Burretiokentia_grandiflora	Chamaedorea_seifrizii))))	Nypa_fruticans))	Leopoldinia_pulchra))	Kingia_australis);
(((((Reinhardtia_latisecta	(Reinhardtia_paiewonskiana	(Reinhardtia_gracilis	Reinhardtia_simplex)))	(Attalea_speciosa	(Bactris_major	((Heterospathe_cagayanensis	Elaeis_oleifera)	Elaeis_guineensis))))	((Nypa_fruticans	(Pseudophoenix_vinifera	(Orania_palindan	(Calamus_caryotoides	Roystonea_regia))))	(Serenoa_repens	((Leopoldinia_pulchra	Sabal_domingensis)	Phoenix_dactylifera))))	(Dypsis_decaryi	(Veitchia_spiralis	(Burretiokentia_grandiflora	Chamaedorea_seifrizii))))	Kingia_australis);
((((Leopoldinia_pulchra	Sabal_domingensis)	Phoenix_dactylifera)	((((Chamaedorea_seifrizii	(Veitchia_spiralis	Burretiokentia_grandiflora))	(((Dypsis_decaryi	Serenoa_repens)	((Calamus_caryotoides	Roystonea_regia)	Pseudophoenix_vinifera))	Orania_palindan))	((((Reinhardtia_simplex	Reinhardtia_gracilis)	Reinhardtia_latisecta)	Reinhardtia_paiewonskiana)	(Attalea_speciosa	(Bactris_major	((Heterospathe_cagayanensis	Elaeis_oleifera)	Elaeis_guineensis)))))	Nypa_fruticans))	Kingia_australis);
((Dypsis_decaryi	(((Serenoa_repens	(((Orania_palindan	Calamus_caryotoides)	Roystonea_regia)	Pseudophoenix_vinifera))	((Nypa_fruticans	(Sabal_domingensis	Phoenix_dactylifera))	(Chamaedorea_seifrizii	(Veitchia_spiralis	Burretiokentia_grandiflora))))	((((Reinhardtia_simplex	Reinhardtia_gracilis)	Reinhardtia_latisecta)	Reinhardtia_paiewonskiana)	((Leopoldinia_pulchra	Attalea_speciosa)	(Bactris_major	((Heterospathe_cagayanensis	Elaeis_oleifera)	Elaeis_guineensis))))))	Kingia_australis);
((Sabal_domingensis	(Phoenix_dactylifera	(((Veitchia_spiralis	(Burretiokentia_grandiflora	Chamaedorea_seifrizii))	(((Serenoa_repens	Dypsis_decaryi)	(Roystonea_regia	(Calamus_caryotoides	Pseudophoenix_vinifera)))	((((Reinhardtia_simplex	Reinhardtia_gracilis)	Reinhardtia_latisecta)	Reinhardtia_paiewonskiana)	(((Orania_palindan	Leopoldinia_pulchra)	Attalea_speciosa)	(Bactris_major	((Heterospathe_cagayanensis	Elaeis_oleifera)	Elaeis_guineensis))))))	Nypa_fruticans)))	Kingia_australis);
((Sabal_domingensis	(Phoenix_dactylifera	(((Veitchia_spiralis	(Burretiokentia_grandiflora	Chamaedorea_seifrizii))	(((Serenoa_repens	Dypsis_decaryi)	(Roystonea_regia	(Calamus_caryotoides	Pseudophoenix_vinifera)))	((((Reinhardtia_simplex	Reinhardtia_gracilis)	Reinhardtia_latisecta)	Reinhardtia_paiewonskiana)	(((Orania_palindan	Leopoldinia_pulchra)	Attalea_speciosa)	(Bactris_major	((Heterospathe_cagayanensis	Elaeis_oleifera)	Elaeis_guineensis))))))	Nypa_fruticans)))	Kingia_australis);
(((((Calamus_caryotoides	Pseudophoenix_vinifera)	((Bactris_major	((Elaeis_oleifera	Elaeis_guineensis)	(((Nypa_fruticans	(Sabal_domingensis	Phoenix_dactylifera))	(Veitchia_spiralis	(Burretiokentia_grandiflora	Chamaedorea_seifrizii)))	((Heterospathe_cagayanensis	Dypsis_decaryi)	((Attalea_speciosa	Leopoldinia_pulchra)	(((Reinhardtia_simplex	Reinhardtia_gracilis)	Reinhardtia_latisecta)	Reinhardtia_paiewonskiana))))))	Orania_palindan))	Roystonea_regia)	Serenoa_repens)	Kingia_australis);
((Veitchia_spiralis	((((Calamus_caryotoides	Pseudophoenix_vinifera)	Chamaedorea_seifrizii)	(Nypa_fruticans	((Burretiokentia_grandiflora	Phoenix_dactylifera)	(Serenoa_repens	Sabal_domingensis))))	((Heterospathe_cagayanensis	((Leopoldinia_pulchra	Dypsis_decaryi)	(((Reinhardtia_simplex	Reinhardtia_paiewonskiana)	(Reinhardtia_gracilis	Reinhardtia_latisecta))	(Attalea_speciosa	((Roystonea_regia	Bactris_major)	(Elaeis_guineensis	Elaeis_oleifera))))))	Orania_palindan)))	Kingia_australis);
((((Bactris_major	(Elaeis_guineensis	Elaeis_oleifera))	((Roystonea_regia	(((Reinhardtia_paiewonskiana	(Reinhardtia_latisecta	(Reinhardtia_gracilis	Reinhardtia_simplex)))	(Heterospathe_cagayanensis	Attalea_speciosa))	((Chamaedorea_seifrizii	(Veitchia_spiralis	Burretiokentia_grandiflora))	(Pseudophoenix_vinifera	(Nypa_fruticans	(((Leopoldinia_pulchra	Dypsis_decaryi)	Serenoa_repens)	(Phoenix_dactylifera	Sabal_domingensis)))))))	Calamus_caryotoides))	Orania_palindan)	Kingia_australis);
((Calamus_caryotoides	(Roystonea_regia	(((((Elaeis_guineensis	Elaeis_oleifera)	Bactris_major)	(Orania_palindan	Attalea_speciosa))	(Dypsis_decaryi	(Reinhardtia_paiewonskiana	(Reinhardtia_latisecta	(Heterospathe_cagayanensis	(Reinhardtia_gracilis	Reinhardtia_simplex))))))	(((Pseudophoenix_vinifera	Chamaedorea_seifrizii)	(Veitchia_spiralis	Burretiokentia_grandiflora))	(Nypa_fruticans	((Phoenix_dactylifera	(Leopoldinia_pulchra	Sabal_domingensis))	Serenoa_repens))))))	Kingia_australis);
(((Chamaedorea_seifrizii	Veitchia_spiralis)	((((Dypsis_decaryi	(Pseudophoenix_vinifera	(Orania_palindan	Serenoa_repens)))	(Nypa_fruticans	(Calamus_caryotoides	Roystonea_regia)))	((((Elaeis_guineensis	Elaeis_oleifera)	Bactris_major)	Attalea_speciosa)	(Reinhardtia_paiewonskiana	(Reinhardtia_latisecta	(Heterospathe_cagayanensis	(Reinhardtia_gracilis	Reinhardtia_simplex))))))	((Burretiokentia_grandiflora	Phoenix_dactylifera)	(Leopoldinia_pulchra	Sabal_domingensis))))	Kingia_australis);
((Phoenix_dactylifera	((Sabal_domingensis	Orania_palindan)	((((Burretiokentia_grandiflora	Chamaedorea_seifrizii)	Veitchia_spiralis)	(((Serenoa_repens	Roystonea_regia)	(Pseudophoenix_vinifera	Calamus_caryotoides))	(Dypsis_decaryi	((((Elaeis_guineensis	Elaeis_oleifera)	Bactris_major)	(Leopoldinia_pulchra	Attalea_speciosa))	(Reinhardtia_paiewonskiana	(Reinhardtia_latisecta	(Heterospathe_cagayanensis	(Reinhardtia_gracilis	Reinhardtia_simplex))))))))	Nypa_fruticans)))	Kingia_australis);
((Phoenix_dactylifera	(((Orania_palindan	Leopoldinia_pulchra)	Sabal_domingensis)	((((((((Elaeis_guineensis	Elaeis_oleifera)	Bactris_major)	Attalea_speciosa)	(Reinhardtia_paiewonskiana	(Reinhardtia_latisecta	(Heterospathe_cagayanensis	(Reinhardtia_gracilis	Reinhardtia_simplex)))))	((Burretiokentia_grandiflora	Chamaedorea_seifrizii)	Veitchia_spiralis))	((Calamus_caryotoides	Roystonea_regia)	Pseudophoenix_vinifera))	(Dypsis_decaryi	Serenoa_repens))	Nypa_fruticans)))	Kingia_australis);
((((Burretiokentia_grandiflora	Veitchia_spiralis)	((((Roystonea_regia	((Elaeis_guineensis	Elaeis_oleifera)	Bactris_major))	Attalea_speciosa)	((Reinhardtia_paiewonskiana	(Reinhardtia_latisecta	(Heterospathe_cagayanensis	(Reinhardtia_gracilis	Reinhardtia_simplex))))	((Orania_palindan	Pseudophoenix_vinifera)	Calamus_caryotoides)))	((Dypsis_decaryi	Serenoa_repens)	(Nypa_fruticans	(Phoenix_dactylifera	(Leopoldinia_pulchra	Sabal_domingensis))))))	Chamaedorea_seifrizii)	Kingia_australis);
((Phoenix_dactylifera	((Leopoldinia_pulchra	Sabal_domingensis)	(((((Chamaedorea_seifrizii	(Veitchia_spiralis	Burretiokentia_grandiflora))	(((Attalea_speciosa	(Pseudophoenix_vinifera	(Bactris_major	Roystonea_regia)))	(Elaeis_guineensis	Elaeis_oleifera))	(Reinhardtia_paiewonskiana	(Reinhardtia_latisecta	(Heterospathe_cagayanensis	(Reinhardtia_gracilis	Reinhardtia_simplex))))))	Orania_palindan)	(Calamus_caryotoides	(Dypsis_decaryi	Serenoa_repens)))	Nypa_fruticans)))	Kingia_australis);
((Phoenix_dactylifera	((Leopoldinia_pulchra	(Orania_palindan	Sabal_domingensis))	((((Chamaedorea_seifrizii	(Veitchia_spiralis	Burretiokentia_grandiflora))	((Attalea_speciosa	(Bactris_major	(Elaeis_guineensis	Elaeis_oleifera)))	(Reinhardtia_paiewonskiana	(Reinhardtia_latisecta	(Heterospathe_cagayanensis	(Reinhardtia_gracilis	Reinhardtia_simplex))))))	((Roystonea_regia	(Pseudophoenix_vinifera	Calamus_caryotoides))	(Dypsis_decaryi	Serenoa_repens)))	Nypa_fruticans)))	Kingia_australis);
((Roystonea_regia	((((Veitchia_spiralis	Burretiokentia_grandiflora)	(Pseudophoenix_vinifera	Chamaedorea_seifrizii))	(((Nypa_fruticans	Phoenix_dactylifera)	(((Orania_palindan	Leopoldinia_pulchra)	Calamus_caryotoides)	(Dypsis_decaryi	Serenoa_repens)))	Sabal_domingensis))	(Attalea_speciosa	(Bactris_major	((Reinhardtia_paiewonskiana	(Reinhardtia_latisecta	(Heterospathe_cagayanensis	(Reinhardtia_gracilis	Reinhardtia_simplex))))	(Elaeis_guineensis	Elaeis_oleifera))))))	Kingia_australis);
(((((Roystonea_regia	(Serenoa_repens	Orania_palindan))	Pseudophoenix_vinifera)	(Phoenix_dactylifera	((Veitchia_spiralis	(Chamaedorea_seifrizii	Burretiokentia_grandiflora))	(((Dypsis_decaryi	(((Reinhardtia_latisecta	Reinhardtia_paiewonskiana)	(Reinhardtia_gracilis	Reinhardtia_simplex))	((Bactris_major	(Elaeis_oleifera	Elaeis_guineensis))	(Leopoldinia_pulchra	Attalea_speciosa))))	Heterospathe_cagayanensis)	(Calamus_caryotoides	Nypa_fruticans)))))	Sabal_domingensis)	Kingia_australis);
(((Phoenix_dactylifera	(Nypa_fruticans	(((((Elaeis_guineensis	(Heterospathe_cagayanensis	Elaeis_oleifera))	((Bactris_major	Roystonea_regia)	Burretiokentia_grandiflora))	(((Orania_palindan	Dypsis_decaryi)	(Reinhardtia_gracilis	(Reinhardtia_latisecta	(Reinhardtia_simplex	Reinhardtia_paiewonskiana))))	Attalea_speciosa))	((Leopoldinia_pulchra	Calamus_caryotoides)	(Pseudophoenix_vinifera	Chamaedorea_seifrizii)))	(Veitchia_spiralis	Serenoa_repens))))	Sabal_domingensis)	Kingia_australis);
(((Leopoldinia_pulchra	Sabal_domingensis)	(Phoenix_dactylifera	(((Nypa_fruticans	(Orania_palindan	(Calamus_caryotoides	Pseudophoenix_vinifera)))	(((((Bactris_major	(Attalea_speciosa	(Heterospathe_cagayanensis	(Elaeis_guineensis	Elaeis_oleifera))))	((Reinhardtia_latisecta	(Reinhardtia_simplex	Reinhardtia_paiewonskiana))	Reinhardtia_gracilis))	Roystonea_regia)	Dypsis_decaryi)	(Chamaedorea_seifrizii	(Burretiokentia_grandiflora	Veitchia_spiralis))))	Serenoa_repens)))	Kingia_australis);
((Chamaedorea_seifrizii	((Burretiokentia_grandiflora	Veitchia_spiralis)	(((((((Orania_palindan	Leopoldinia_pulchra)	Attalea_speciosa)	(Bactris_major	((Heterospathe_cagayanensis	Elaeis_guineensis)	Elaeis_oleifera)))	Roystonea_regia)	(Dypsis_decaryi	(((Reinhardtia_gracilis	Reinhardtia_simplex)	Reinhardtia_latisecta)	Reinhardtia_paiewonskiana)))	((Serenoa_repens	(Sabal_domingensis	Phoenix_dactylifera))	(Nypa_fruticans	Calamus_caryotoides)))	Pseudophoenix_vinifera)))	Kingia_australis);
((Veitchia_spiralis	((Chamaedorea_seifrizii	((Serenoa_repens	(Sabal_domingensis	Phoenix_dactylifera))	(Nypa_fruticans	Calamus_caryotoides)))	((Roystonea_regia	Pseudophoenix_vinifera)	((Dypsis_decaryi	((((Heterospathe_cagayanensis	(Reinhardtia_gracilis	Reinhardtia_simplex))	Reinhardtia_latisecta)	Reinhardtia_paiewonskiana)	(((Orania_palindan	Leopoldinia_pulchra)	Attalea_speciosa)	(Bactris_major	(Elaeis_guineensis	Elaeis_oleifera)))))	Burretiokentia_grandiflora))))	Kingia_australis);
((Phoenix_dactylifera	(((((Nypa_fruticans	((Attalea_speciosa	(Bactris_major	(((Reinhardtia_simplex	(Reinhardtia_latisecta	Reinhardtia_paiewonskiana))	Reinhardtia_gracilis)	(Elaeis_guineensis	Elaeis_oleifera))))	(((Burretiokentia_grandiflora	Chamaedorea_seifrizii)	Veitchia_spiralis)	((Roystonea_regia	Pseudophoenix_vinifera)	Heterospathe_cagayanensis))))	(Dypsis_decaryi	Serenoa_repens))	Orania_palindan)	Calamus_caryotoides)	(Leopoldinia_pulchra	Sabal_domingensis)))	Kingia_australis);
((Sabal_domingensis	((Phoenix_dactylifera	((Roystonea_regia	Pseudophoenix_vinifera)	((Dypsis_decaryi	((Attalea_speciosa	(Bactris_major	(Elaeis_guineensis	Elaeis_oleifera)))	(((Reinhardtia_gracilis	Reinhardtia_simplex)	Reinhardtia_latisecta)	Reinhardtia_paiewonskiana)))	(((Nypa_fruticans	Calamus_caryotoides)	Orania_palindan)	((Burretiokentia_grandiflora	Chamaedorea_seifrizii)	(Veitchia_spiralis	Leopoldinia_pulchra))))))	(Heterospathe_cagayanensis	Serenoa_repens)))	Kingia_australis);
((Chamaedorea_seifrizii	((Veitchia_spiralis	(((((Nypa_fruticans	(Serenoa_repens	(Phoenix_dactylifera	((Orania_palindan	Leopoldinia_pulchra)	Sabal_domingensis))))	Calamus_caryotoides)	(Dypsis_decaryi	((Reinhardtia_paiewonskiana	(Reinhardtia_simplex	Reinhardtia_latisecta))	Reinhardtia_gracilis)))	Pseudophoenix_vinifera)	(Attalea_speciosa	(Roystonea_regia	(Bactris_major	(Elaeis_oleifera	(Heterospathe_cagayanensis	Elaeis_guineensis)))))))	Burretiokentia_grandiflora))	Kingia_australis);
(((Leopoldinia_pulchra	Sabal_domingensis)	((((((Chamaedorea_seifrizii	(Veitchia_spiralis	Burretiokentia_grandiflora))	((Calamus_caryotoides	Roystonea_regia)	(Dypsis_decaryi	((Reinhardtia_paiewonskiana	((Reinhardtia_gracilis	Reinhardtia_simplex)	Reinhardtia_latisecta))	(Attalea_speciosa	(Bactris_major	(Elaeis_oleifera	(Heterospathe_cagayanensis	Elaeis_guineensis))))))))	(Orania_palindan	Pseudophoenix_vinifera))	Nypa_fruticans)	Serenoa_repens)	Phoenix_dactylifera))	Kingia_australis);
((Orania_palindan	((Burretiokentia_grandiflora	Calamus_caryotoides)	(((((Pseudophoenix_vinifera	Roystonea_regia)	(Serenoa_repens	(Sabal_domingensis	Phoenix_dactylifera)))	(((Veitchia_spiralis	Leopoldinia_pulchra)	Dypsis_decaryi)	(((Reinhardtia_paiewonskiana	Reinhardtia_latisecta)	(Reinhardtia_gracilis	Reinhardtia_simplex))	(Attalea_speciosa	(Bactris_major	(Elaeis_oleifera	(Heterospathe_cagayanensis	Elaeis_guineensis)))))))	Chamaedorea_seifrizii)	Nypa_fruticans)))	Kingia_australis);
((((Pseudophoenix_vinifera	Chamaedorea_seifrizii)	((((Reinhardtia_paiewonskiana	((Reinhardtia_simplex	Reinhardtia_gracilis)	Reinhardtia_latisecta))	(((Elaeis_oleifera	Elaeis_guineensis)	(Heterospathe_cagayanensis	Bactris_major))	Attalea_speciosa))	Roystonea_regia)	((Burretiokentia_grandiflora	(Veitchia_spiralis	Leopoldinia_pulchra))	Dypsis_decaryi)))	(((Phoenix_dactylifera	Sabal_domingensis)	Serenoa_repens)	((Orania_palindan	Calamus_caryotoides)	Nypa_fruticans)))	Kingia_australis);
(((((Dypsis_decaryi	((Reinhardtia_paiewonskiana	((Heterospathe_cagayanensis	(Reinhardtia_simplex	Reinhardtia_gracilis))	Reinhardtia_latisecta))	(((Elaeis_oleifera	Elaeis_guineensis)	Bactris_major)	(Leopoldinia_pulchra	Attalea_speciosa))))	(Nypa_fruticans	((Burretiokentia_grandiflora	Phoenix_dactylifera)	(((Roystonea_regia	(Calamus_caryotoides	Serenoa_repens))	Pseudophoenix_vinifera)	(Orania_palindan	Sabal_domingensis)))))	Veitchia_spiralis)	Chamaedorea_seifrizii)	Kingia_australis);
(((Burretiokentia_grandiflora	((((((Elaeis_oleifera	Elaeis_guineensis)	Bactris_major)	((Reinhardtia_paiewonskiana	((Heterospathe_cagayanensis	(Reinhardtia_simplex	Reinhardtia_gracilis))	Reinhardtia_latisecta))	Attalea_speciosa))	(((Serenoa_repens	Dypsis_decaryi)	Pseudophoenix_vinifera)	(Calamus_caryotoides	Roystonea_regia)))	(Nypa_fruticans	(Phoenix_dactylifera	((Orania_palindan	Leopoldinia_pulchra)	Sabal_domingensis))))	Veitchia_spiralis))	Chamaedorea_seifrizii)	Kingia_australis);
(((((((Veitchia_spiralis	(Chamaedorea_seifrizii	Burretiokentia_grandiflora))	((Serenoa_repens	Dypsis_decaryi)	((Calamus_caryotoides	Nypa_fruticans)	(Phoenix_dactylifera	(Leopoldinia_pulchra	Sabal_domingensis)))))	Pseudophoenix_vinifera)	((Reinhardtia_paiewonskiana	((Heterospathe_cagayanensis	(Reinhardtia_simplex	Reinhardtia_gracilis))	Reinhardtia_latisecta))	Attalea_speciosa))	((Elaeis_oleifera	Elaeis_guineensis)	Bactris_major))	(Roystonea_regia	Orania_palindan))	Kingia_australis);
((Chamaedorea_seifrizii	(Burretiokentia_grandiflora	((Roystonea_regia	((Dypsis_decaryi	Orania_palindan)	((Calamus_caryotoides	Nypa_fruticans)	(Serenoa_repens	(Phoenix_dactylifera	(Leopoldinia_pulchra	Sabal_domingensis))))))	((Veitchia_spiralis	Pseudophoenix_vinifera)	((Attalea_speciosa	((Elaeis_oleifera	Elaeis_guineensis)	Bactris_major))	(Reinhardtia_paiewonskiana	(((Heterospathe_cagayanensis	Reinhardtia_gracilis)	Reinhardtia_simplex)	Reinhardtia_latisecta)))))))	Kingia_australis);
((Roystonea_regia	(Calamus_caryotoides	((Serenoa_repens	Veitchia_spiralis)	(Chamaedorea_seifrizii	((Dypsis_decaryi	((((Elaeis_oleifera	Elaeis_guineensis)	Bactris_major)	(Leopoldinia_pulchra	Attalea_speciosa))	(Reinhardtia_paiewonskiana	((Heterospathe_cagayanensis	(Reinhardtia_gracilis	Reinhardtia_simplex))	Reinhardtia_latisecta))))	(Orania_palindan	(((Burretiokentia_grandiflora	Phoenix_dactylifera)	Sabal_domingensis)	(Nypa_fruticans	Pseudophoenix_vinifera))))))))	Kingia_australis);
((Phoenix_dactylifera	(Sabal_domingensis	(((Heterospathe_cagayanensis	(Orania_palindan	Serenoa_repens))	Calamus_caryotoides)	((Pseudophoenix_vinifera	Roystonea_regia)	(((Veitchia_spiralis	Nypa_fruticans)	(Burretiokentia_grandiflora	Chamaedorea_seifrizii))	(Dypsis_decaryi	((((Elaeis_oleifera	Elaeis_guineensis)	Bactris_major)	(Leopoldinia_pulchra	Attalea_speciosa))	(Reinhardtia_paiewonskiana	(Reinhardtia_latisecta	(Reinhardtia_gracilis	Reinhardtia_simplex))))))))))	Kingia_australis);
((Sabal_domingensis	(((Burretiokentia_grandiflora	Phoenix_dactylifera)	((Heterospathe_cagayanensis	Serenoa_repens)	((((Veitchia_spiralis	(Leopoldinia_pulchra	Chamaedorea_seifrizii))	(Nypa_fruticans	(Dypsis_decaryi	((((Elaeis_oleifera	Elaeis_guineensis)	Bactris_major)	Attalea_speciosa)	(Reinhardtia_paiewonskiana	(Reinhardtia_latisecta	(Reinhardtia_gracilis	Reinhardtia_simplex)))))))	(Calamus_caryotoides	Pseudophoenix_vinifera))	Roystonea_regia)))	Orania_palindan))	Kingia_australis);
(((Calamus_caryotoides	Pseudophoenix_vinifera)	(Roystonea_regia	(((((Veitchia_spiralis	(Chamaedorea_seifrizii	Burretiokentia_grandiflora))	(((Elaeis_oleifera	Elaeis_guineensis)	Bactris_major)	Attalea_speciosa))	Nypa_fruticans)	((Orania_palindan	Leopoldinia_pulchra)	Dypsis_decaryi))	((Reinhardtia_paiewonskiana	(Reinhardtia_latisecta	(Reinhardtia_simplex	Reinhardtia_gracilis)))	((Sabal_domingensis	Phoenix_dactylifera)	(Heterospathe_cagayanensis	Serenoa_repens))))))	Kingia_australis);
((Chamaedorea_seifrizii	(Burretiokentia_grandiflora	(((((Elaeis_oleifera	Elaeis_guineensis)	Bactris_major)	(Leopoldinia_pulchra	Attalea_speciosa))	(Nypa_fruticans	((Heterospathe_cagayanensis	Dypsis_decaryi)	((((Sabal_domingensis	Phoenix_dactylifera)	(Roystonea_regia	((Reinhardtia_paiewonskiana	(Reinhardtia_latisecta	(Reinhardtia_simplex	Reinhardtia_gracilis)))	Serenoa_repens)))	(Calamus_caryotoides	Pseudophoenix_vinifera))	Orania_palindan))))	Veitchia_spiralis)))	Kingia_australis);
((Veitchia_spiralis	(Serenoa_repens	(((Reinhardtia_latisecta	(Reinhardtia_simplex	Reinhardtia_gracilis))	Reinhardtia_paiewonskiana)	(((Heterospathe_cagayanensis	Dypsis_decaryi)	(Orania_palindan	(Calamus_caryotoides	Roystonea_regia)))	((Burretiokentia_grandiflora	(Chamaedorea_seifrizii	(Attalea_speciosa	(Bactris_major	(Elaeis_guineensis	Elaeis_oleifera)))))	((Pseudophoenix_vinifera	Nypa_fruticans)	((Leopoldinia_pulchra	Sabal_domingensis)	Phoenix_dactylifera)))))))	Kingia_australis);
((Calamus_caryotoides	(Roystonea_regia	(Pseudophoenix_vinifera	((Nypa_fruticans	(((Serenoa_repens	(Sabal_domingensis	(Burretiokentia_grandiflora	Phoenix_dactylifera)))	(Veitchia_spiralis	Chamaedorea_seifrizii))	(Dypsis_decaryi	((((Reinhardtia_latisecta	(Reinhardtia_simplex	Reinhardtia_gracilis))	Reinhardtia_paiewonskiana)	((Attalea_speciosa	Leopoldinia_pulchra)	Heterospathe_cagayanensis))	(Bactris_major	(Elaeis_guineensis	Elaeis_oleifera))))))	Orania_palindan))))	Kingia_australis);
((Chamaedorea_seifrizii	(((Roystonea_regia	((Orania_palindan	Leopoldinia_pulchra)	Dypsis_decaryi))	((Reinhardtia_paiewonskiana	(Reinhardtia_latisecta	(Reinhardtia_simplex	Reinhardtia_gracilis)))	(((Bactris_major	(Elaeis_guineensis	Elaeis_oleifera))	Attalea_speciosa)	Heterospathe_cagayanensis)))	(((Veitchia_spiralis	Serenoa_repens)	(Sabal_domingensis	Phoenix_dactylifera))	(Nypa_fruticans	(Burretiokentia_grandiflora	(Calamus_caryotoides	Pseudophoenix_vinifera))))))	Kingia_australis);
((Phoenix_dactylifera	(((((Orania_palindan	(Calamus_caryotoides	Roystonea_regia))	(Nypa_fruticans	Pseudophoenix_vinifera))	((Burretiokentia_grandiflora	Chamaedorea_seifrizii)	(((Heterospathe_cagayanensis	Dypsis_decaryi)	(Reinhardtia_paiewonskiana	(Reinhardtia_latisecta	(Reinhardtia_simplex	Reinhardtia_gracilis))))	(Attalea_speciosa	(Bactris_major	(Elaeis_guineensis	Elaeis_oleifera))))))	(Veitchia_spiralis	Serenoa_repens))	(Leopoldinia_pulchra	Sabal_domingensis)))	Kingia_australis);
((((Chamaedorea_seifrizii	Burretiokentia_grandiflora)	(Leopoldinia_pulchra	Veitchia_spiralis))	(Nypa_fruticans	((((Reinhardtia_paiewonskiana	(Reinhardtia_latisecta	(Reinhardtia_simplex	Reinhardtia_gracilis)))	(Attalea_speciosa	(Bactris_major	(Elaeis_guineensis	Elaeis_oleifera))))	Dypsis_decaryi)	(((Heterospathe_cagayanensis	Serenoa_repens)	(Sabal_domingensis	(Orania_palindan	Phoenix_dactylifera)))	(Pseudophoenix_vinifera	(Calamus_caryotoides	Roystonea_regia))))))	Kingia_australis);
((((Chamaedorea_seifrizii	((((Reinhardtia_paiewonskiana	(Reinhardtia_latisecta	(Reinhardtia_simplex	Reinhardtia_gracilis)))	((Calamus_caryotoides	Roystonea_regia)	((Orania_palindan	Attalea_speciosa)	(Bactris_major	(Elaeis_guineensis	Elaeis_oleifera)))))	((Dypsis_decaryi	(Heterospathe_cagayanensis	Serenoa_repens))	(Nypa_fruticans	((Leopoldinia_pulchra	Sabal_domingensis)	Phoenix_dactylifera))))	Burretiokentia_grandiflora))	Pseudophoenix_vinifera)	Veitchia_spiralis)	Kingia_australis);
((Phoenix_dactylifera	(((((Veitchia_spiralis	(Chamaedorea_seifrizii	Pseudophoenix_vinifera))	((((Heterospathe_cagayanensis	Dypsis_decaryi)	((Reinhardtia_paiewonskiana	(Reinhardtia_latisecta	(Reinhardtia_simplex	Reinhardtia_gracilis)))	(((Attalea_speciosa	Orania_palindan)	(Elaeis_guineensis	Elaeis_oleifera))	Bactris_major)))	Burretiokentia_grandiflora)	(Roystonea_regia	Calamus_caryotoides)))	Nypa_fruticans)	Serenoa_repens)	(Leopoldinia_pulchra	Sabal_domingensis)))	Kingia_australis);
((Phoenix_dactylifera	(((((Roystonea_regia	(((Veitchia_spiralis	Burretiokentia_grandiflora)	Chamaedorea_seifrizii)	(Calamus_caryotoides	Pseudophoenix_vinifera)))	((((Orania_palindan	(((Elaeis_oleifera	Elaeis_guineensis)	Bactris_major)	Attalea_speciosa))	Heterospathe_cagayanensis)	((Reinhardtia_simplex	Reinhardtia_paiewonskiana)	(Reinhardtia_gracilis	Reinhardtia_latisecta)))	Dypsis_decaryi))	Nypa_fruticans)	Serenoa_repens)	(Leopoldinia_pulchra	Sabal_domingensis)))	Kingia_australis);
(((Orania_palindan	(Phoenix_dactylifera	(Nypa_fruticans	(Leopoldinia_pulchra	((Dypsis_decaryi	Serenoa_repens)	((((Veitchia_spiralis	Burretiokentia_grandiflora)	Chamaedorea_seifrizii)	((Calamus_caryotoides	Pseudophoenix_vinifera)	Roystonea_regia))	((((Elaeis_oleifera	Elaeis_guineensis)	Bactris_major)	Attalea_speciosa)	((((Reinhardtia_gracilis	Reinhardtia_simplex)	Heterospathe_cagayanensis)	Reinhardtia_latisecta)	Reinhardtia_paiewonskiana))))))))	Sabal_domingensis)	Kingia_australis);
((Veitchia_spiralis	(Serenoa_repens	(((Leopoldinia_pulchra	Sabal_domingensis)	(Burretiokentia_grandiflora	Phoenix_dactylifera))	(((Pseudophoenix_vinifera	Chamaedorea_seifrizii)	Orania_palindan)	((Nypa_fruticans	Calamus_caryotoides)	(Roystonea_regia	(Dypsis_decaryi	(((((Elaeis_oleifera	Elaeis_guineensis)	Bactris_major)	Attalea_speciosa)	Heterospathe_cagayanensis)	(Reinhardtia_latisecta	(Reinhardtia_simplex	(Reinhardtia_gracilis	Reinhardtia_paiewonskiana)))))))))))	Kingia_australis);
((Sabal_domingensis	((((((((Reinhardtia_simplex	(Reinhardtia_latisecta	Orania_palindan))	Reinhardtia_paiewonskiana)	Reinhardtia_gracilis)	Dypsis_decaryi)	((Veitchia_spiralis	((Leopoldinia_pulchra	Attalea_speciosa)	((Elaeis_guineensis	(Burretiokentia_grandiflora	Elaeis_oleifera))	(Roystonea_regia	Bactris_major))))	(Pseudophoenix_vinifera	Chamaedorea_seifrizii)))	Nypa_fruticans)	(Calamus_caryotoides	Phoenix_dactylifera))	(Heterospathe_cagayanensis	Serenoa_repens)))	Kingia_australis);
((Sabal_domingensis	(((((Orania_palindan	Dypsis_decaryi)	(((Burretiokentia_grandiflora	(Leopoldinia_pulchra	Veitchia_spiralis))	Chamaedorea_seifrizii)	((Pseudophoenix_vinifera	Heterospathe_cagayanensis)	(((Reinhardtia_simplex	(Reinhardtia_latisecta	Reinhardtia_paiewonskiana))	Reinhardtia_gracilis)	(Attalea_speciosa	((Elaeis_guineensis	Elaeis_oleifera)	(Roystonea_regia	Bactris_major)))))))	(Calamus_caryotoides	Nypa_fruticans))	Phoenix_dactylifera)	Serenoa_repens))	Kingia_australis);
(((((Reinhardtia_latisecta	Reinhardtia_paiewonskiana)	(Reinhardtia_gracilis	Reinhardtia_simplex))	(Elaeis_guineensis	((Heterospathe_cagayanensis	Elaeis_oleifera)	((Roystonea_regia	(Burretiokentia_grandiflora	Bactris_major))	((Leopoldinia_pulchra	Attalea_speciosa)	((((Chamaedorea_seifrizii	(Calamus_caryotoides	Pseudophoenix_vinifera))	(Nypa_fruticans	(Phoenix_dactylifera	(Serenoa_repens	Sabal_domingensis))))	Veitchia_spiralis)	Dypsis_decaryi))))))	Orania_palindan)	Kingia_australis);
((Sabal_domingensis	(Phoenix_dactylifera	(Nypa_fruticans	((((Leopoldinia_pulchra	Veitchia_spiralis)	(Burretiokentia_grandiflora	Chamaedorea_seifrizii))	((((Elaeis_guineensis	Elaeis_oleifera)	(Roystonea_regia	Bactris_major))	Attalea_speciosa)	Pseudophoenix_vinifera))	((Serenoa_repens	Dypsis_decaryi)	(((((Reinhardtia_gracilis	Reinhardtia_simplex)	Reinhardtia_latisecta)	Reinhardtia_paiewonskiana)	Orania_palindan)	(Heterospathe_cagayanensis	Calamus_caryotoides)))))))	Kingia_australis);
((Chamaedorea_seifrizii	((((Elaeis_guineensis	Elaeis_oleifera)	Bactris_major)	Attalea_speciosa)	((Orania_palindan	(((Leopoldinia_pulchra	Sabal_domingensis)	(Burretiokentia_grandiflora	Phoenix_dactylifera))	Nypa_fruticans))	((((Heterospathe_cagayanensis	Serenoa_repens)	Veitchia_spiralis)	((Reinhardtia_paiewonskiana	(Reinhardtia_gracilis	Reinhardtia_simplex))	Reinhardtia_latisecta))	(Dypsis_decaryi	((Roystonea_regia	Pseudophoenix_vinifera)	Calamus_caryotoides))))))	Kingia_australis);
((Sabal_domingensis	((Phoenix_dactylifera	(((Calamus_caryotoides	(Nypa_fruticans	(Heterospathe_cagayanensis	((Orania_palindan	Pseudophoenix_vinifera)	Roystonea_regia))))	(((Veitchia_spiralis	Chamaedorea_seifrizii)	Burretiokentia_grandiflora)	(((Reinhardtia_paiewonskiana	(Reinhardtia_gracilis	Reinhardtia_simplex))	Reinhardtia_latisecta)	(Bactris_major	((Leopoldinia_pulchra	Attalea_speciosa)	(Elaeis_guineensis	Elaeis_oleifera))))))	Dypsis_decaryi))	Serenoa_repens))	Kingia_australis);
((((Veitchia_spiralis	(Orania_palindan	(Chamaedorea_seifrizii	Pseudophoenix_vinifera)))	(((((Reinhardtia_paiewonskiana	((Heterospathe_cagayanensis	(Reinhardtia_gracilis	Reinhardtia_simplex))	Reinhardtia_latisecta))	Serenoa_repens)	(Phoenix_dactylifera	Sabal_domingensis))	((Leopoldinia_pulchra	Dypsis_decaryi)	(Calamus_caryotoides	Nypa_fruticans)))	((Bactris_major	(Elaeis_guineensis	Elaeis_oleifera))	Attalea_speciosa)))	(Burretiokentia_grandiflora	Roystonea_regia))	Kingia_australis);
((((Calamus_caryotoides	Roystonea_regia)	(((((Orania_palindan	(Veitchia_spiralis	(Chamaedorea_seifrizii	Burretiokentia_grandiflora)))	((Leopoldinia_pulchra	(Heterospathe_cagayanensis	Dypsis_decaryi))	((Reinhardtia_paiewonskiana	((Reinhardtia_gracilis	Reinhardtia_simplex)	Reinhardtia_latisecta))	((Bactris_major	(Elaeis_guineensis	Elaeis_oleifera))	Attalea_speciosa))))	Nypa_fruticans)	Phoenix_dactylifera)	Sabal_domingensis))	(Serenoa_repens	Pseudophoenix_vinifera))	Kingia_australis);
((Chamaedorea_seifrizii	(Burretiokentia_grandiflora	(((Veitchia_spiralis	(((Phoenix_dactylifera	(Leopoldinia_pulchra	Sabal_domingensis))	((Serenoa_repens	Pseudophoenix_vinifera)	Orania_palindan))	(Calamus_caryotoides	Roystonea_regia)))	((Heterospathe_cagayanensis	Dypsis_decaryi)	((Reinhardtia_paiewonskiana	((Reinhardtia_gracilis	Reinhardtia_simplex)	Reinhardtia_latisecta))	((Bactris_major	(Elaeis_guineensis	Elaeis_oleifera))	Attalea_speciosa))))	Nypa_fruticans)))	Kingia_australis);
(((Leopoldinia_pulchra	Sabal_domingensis)	(((((Dypsis_decaryi	((Reinhardtia_paiewonskiana	((Reinhardtia_gracilis	Reinhardtia_simplex)	Reinhardtia_latisecta))	((Heterospathe_cagayanensis	(Bactris_major	(Elaeis_guineensis	Elaeis_oleifera)))	Attalea_speciosa)))	((Pseudophoenix_vinifera	Nypa_fruticans)	((Orania_palindan	Calamus_caryotoides)	Roystonea_regia)))	(Chamaedorea_seifrizii	Burretiokentia_grandiflora))	(Veitchia_spiralis	Serenoa_repens))	Phoenix_dactylifera))	Kingia_australis);
((Chamaedorea_seifrizii	((((Burretiokentia_grandiflora	Phoenix_dactylifera)	((Orania_palindan	Leopoldinia_pulchra)	Sabal_domingensis))	(Veitchia_spiralis	Serenoa_repens))	((((Pseudophoenix_vinifera	Calamus_caryotoides)	Roystonea_regia)	Nypa_fruticans)	(((Attalea_speciosa	(Bactris_major	(Elaeis_guineensis	Elaeis_oleifera)))	(((Reinhardtia_paiewonskiana	(Reinhardtia_simplex	Reinhardtia_latisecta))	Reinhardtia_gracilis)	Dypsis_decaryi))	Heterospathe_cagayanensis))))	Kingia_australis);
(((((Dypsis_decaryi	Serenoa_repens)	(Nypa_fruticans	(Phoenix_dactylifera	(Leopoldinia_pulchra	Sabal_domingensis))))	(Pseudophoenix_vinifera	((Chamaedorea_seifrizii	Burretiokentia_grandiflora)	Veitchia_spiralis)))	((Roystonea_regia	((((Reinhardtia_gracilis	Heterospathe_cagayanensis)	(Reinhardtia_simplex	Reinhardtia_latisecta))	Reinhardtia_paiewonskiana)	((Attalea_speciosa	(Elaeis_guineensis	Elaeis_oleifera))	Bactris_major)))	(Orania_palindan	Calamus_caryotoides)))	Kingia_australis);
((Phoenix_dactylifera	(Sabal_domingensis	(((Dypsis_decaryi	Serenoa_repens)	(Calamus_caryotoides	Nypa_fruticans))	(((Chamaedorea_seifrizii	Burretiokentia_grandiflora)	Veitchia_spiralis)	((Pseudophoenix_vinifera	(Bactris_major	((Leopoldinia_pulchra	Attalea_speciosa)	(((Elaeis_guineensis	Orania_palindan)	Elaeis_oleifera)	((Reinhardtia_latisecta	(Reinhardtia_simplex	(Reinhardtia_gracilis	Heterospathe_cagayanensis)))	Reinhardtia_paiewonskiana)))))	Roystonea_regia)))))	Kingia_australis);
((Chamaedorea_seifrizii	(((Bactris_major	(Elaeis_guineensis	Elaeis_oleifera))	(Attalea_speciosa	(Heterospathe_cagayanensis	(Orania_palindan	Leopoldinia_pulchra))))	(((((Reinhardtia_latisecta	Reinhardtia_paiewonskiana)	Reinhardtia_simplex)	Reinhardtia_gracilis)	(((Dypsis_decaryi	(Veitchia_spiralis	Serenoa_repens))	(Roystonea_regia	(Calamus_caryotoides	Pseudophoenix_vinifera)))	Nypa_fruticans))	((Burretiokentia_grandiflora	Phoenix_dactylifera)	Sabal_domingensis))))	Kingia_australis);
((Phoenix_dactylifera	((Heterospathe_cagayanensis	(Leopoldinia_pulchra	Sabal_domingensis))	((((Veitchia_spiralis	(Burretiokentia_grandiflora	Chamaedorea_seifrizii))	(Calamus_caryotoides	Pseudophoenix_vinifera))	((Roystonea_regia	(((Bactris_major	(Elaeis_guineensis	Elaeis_oleifera))	(Attalea_speciosa	(((Reinhardtia_gracilis	Reinhardtia_simplex)	Reinhardtia_latisecta)	Reinhardtia_paiewonskiana)))	Orania_palindan))	(Dypsis_decaryi	Serenoa_repens)))	Nypa_fruticans)))	Kingia_australis);
(((Roystonea_regia	Calamus_caryotoides)	((((Heterospathe_cagayanensis	Dypsis_decaryi)	Serenoa_repens)	(((Veitchia_spiralis	(Burretiokentia_grandiflora	Chamaedorea_seifrizii))	(((Leopoldinia_pulchra	Attalea_speciosa)	(Bactris_major	(Elaeis_guineensis	Elaeis_oleifera)))	(((Reinhardtia_gracilis	Reinhardtia_simplex)	Reinhardtia_latisecta)	Reinhardtia_paiewonskiana)))	(Orania_palindan	(Nypa_fruticans	(Phoenix_dactylifera	Sabal_domingensis)))))	Pseudophoenix_vinifera))	Kingia_australis);
((Veitchia_spiralis	((((Roystonea_regia	Calamus_caryotoides)	((((((Reinhardtia_latisecta	Reinhardtia_gracilis)	Reinhardtia_simplex)	Reinhardtia_paiewonskiana)	(((Orania_palindan	Leopoldinia_pulchra)	Dypsis_decaryi)	Serenoa_repens))	Nypa_fruticans)	(Phoenix_dactylifera	Sabal_domingensis)))	((Burretiokentia_grandiflora	(Pseudophoenix_vinifera	Chamaedorea_seifrizii))	(Attalea_speciosa	(Bactris_major	(Elaeis_guineensis	Elaeis_oleifera)))))	Heterospathe_cagayanensis))	Kingia_australis);
(((Roystonea_regia	((Elaeis_guineensis	Elaeis_oleifera)	((Leopoldinia_pulchra	Attalea_speciosa)	Bactris_major)))	(((Dypsis_decaryi	(Orania_palindan	(Heterospathe_cagayanensis	Calamus_caryotoides)))	(((((Reinhardtia_gracilis	Reinhardtia_simplex)	Reinhardtia_latisecta)	Reinhardtia_paiewonskiana)	(Serenoa_repens	(Phoenix_dactylifera	Sabal_domingensis)))	Nypa_fruticans))	((Veitchia_spiralis	Burretiokentia_grandiflora)	(Pseudophoenix_vinifera	Chamaedorea_seifrizii))))	Kingia_australis);
((((((((((Veitchia_spiralis	Burretiokentia_grandiflora)	Chamaedorea_seifrizii)	((Dypsis_decaryi	Serenoa_repens)	((Phoenix_dactylifera	Sabal_domingensis)	Nypa_fruticans)))	(((Reinhardtia_paiewonskiana	(Reinhardtia_gracilis	Reinhardtia_simplex))	Reinhardtia_latisecta)	(Leopoldinia_pulchra	Attalea_speciosa)))	Pseudophoenix_vinifera)	(Bactris_major	((Heterospathe_cagayanensis	Elaeis_guineensis)	Elaeis_oleifera)))	Calamus_caryotoides)	Roystonea_regia)	Orania_palindan)	Kingia_australis);
((Chamaedorea_seifrizii	((((Phoenix_dactylifera	(Burretiokentia_grandiflora	(Roystonea_regia	((Orania_palindan	Leopoldinia_pulchra)	Sabal_domingensis))))	Nypa_fruticans)	((Pseudophoenix_vinifera	Calamus_caryotoides)	(Dypsis_decaryi	(Veitchia_spiralis	Serenoa_repens))))	((Reinhardtia_paiewonskiana	((Reinhardtia_gracilis	Reinhardtia_simplex)	Reinhardtia_latisecta))	(Attalea_speciosa	(Bactris_major	(Elaeis_guineensis	(Elaeis_oleifera	Heterospathe_cagayanensis)))))))	Kingia_australis);
((((Pseudophoenix_vinifera	Calamus_caryotoides)	Nypa_fruticans)	((((Attalea_speciosa	((Roystonea_regia	Bactris_major)	(Elaeis_guineensis	(Heterospathe_cagayanensis	Elaeis_oleifera))))	(Reinhardtia_latisecta	(Reinhardtia_gracilis	(Reinhardtia_simplex	Reinhardtia_paiewonskiana))))	Dypsis_decaryi)	((Veitchia_spiralis	(Burretiokentia_grandiflora	Chamaedorea_seifrizii))	((Phoenix_dactylifera	(Leopoldinia_pulchra	Sabal_domingensis))	(Serenoa_repens	Orania_palindan)))))	Kingia_australis);
((Sabal_domingensis	(((Nypa_fruticans	(((Roystonea_regia	(Pseudophoenix_vinifera	Calamus_caryotoides))	((((Orania_palindan	Attalea_speciosa)	((Elaeis_guineensis	Elaeis_oleifera)	Bactris_major))	((Reinhardtia_gracilis	Reinhardtia_simplex)	(Reinhardtia_paiewonskiana	Reinhardtia_latisecta)))	(Leopoldinia_pulchra	Dypsis_decaryi)))	((Veitchia_spiralis	(Burretiokentia_grandiflora	Chamaedorea_seifrizii))	Heterospathe_cagayanensis)))	Phoenix_dactylifera)	Serenoa_repens))	Kingia_australis);
((((Phoenix_dactylifera	(Nypa_fruticans	(Pseudophoenix_vinifera	(((((Veitchia_spiralis	(Heterospathe_cagayanensis	Serenoa_repens))	Dypsis_decaryi)	((Reinhardtia_gracilis	Reinhardtia_simplex)	(Reinhardtia_latisecta	Reinhardtia_paiewonskiana)))	Calamus_caryotoides)	(Orania_palindan	((Attalea_speciosa	(Roystonea_regia	((Elaeis_guineensis	Elaeis_oleifera)	Bactris_major)))	(Chamaedorea_seifrizii	Burretiokentia_grandiflora)))))))	Sabal_domingensis)	Leopoldinia_pulchra)	Kingia_australis);
((Phoenix_dactylifera	(((Chamaedorea_seifrizii	(((((Leopoldinia_pulchra	Attalea_speciosa)	((Elaeis_guineensis	Elaeis_oleifera)	Bactris_major))	(((Reinhardtia_gracilis	Reinhardtia_simplex)	Reinhardtia_latisecta)	Reinhardtia_paiewonskiana))	Orania_palindan)	Nypa_fruticans))	((Veitchia_spiralis	Serenoa_repens)	(Heterospathe_cagayanensis	Dypsis_decaryi)))	((Pseudophoenix_vinifera	(Roystonea_regia	(Burretiokentia_grandiflora	Calamus_caryotoides)))	Sabal_domingensis)))	Kingia_australis);
((Phoenix_dactylifera	(((((Veitchia_spiralis	Leopoldinia_pulchra)	(Burretiokentia_grandiflora	Chamaedorea_seifrizii))	(Serenoa_repens	Dypsis_decaryi))	(((Bactris_major	(Attalea_speciosa	(Elaeis_guineensis	(Heterospathe_cagayanensis	Elaeis_oleifera))))	(((Reinhardtia_gracilis	Reinhardtia_simplex)	Reinhardtia_latisecta)	Reinhardtia_paiewonskiana))	(((Pseudophoenix_vinifera	Orania_palindan)	Calamus_caryotoides)	Roystonea_regia)))	(Sabal_domingensis	Nypa_fruticans)))	Kingia_australis);
((Bactris_major	((Elaeis_guineensis	Elaeis_oleifera)	(Roystonea_regia	(((((Reinhardtia_gracilis	Reinhardtia_simplex)	Reinhardtia_latisecta)	Reinhardtia_paiewonskiana)	Attalea_speciosa)	(((((Veitchia_spiralis	(Heterospathe_cagayanensis	Serenoa_repens))	Dypsis_decaryi)	Calamus_caryotoides)	(((Burretiokentia_grandiflora	Phoenix_dactylifera)	((Orania_palindan	Leopoldinia_pulchra)	Sabal_domingensis))	Nypa_fruticans))	(Pseudophoenix_vinifera	Chamaedorea_seifrizii))))))	Kingia_australis);
((Veitchia_spiralis	(Chamaedorea_seifrizii	(((((Bactris_major	(Elaeis_guineensis	Elaeis_oleifera))	Attalea_speciosa)	(((Reinhardtia_simplex	Reinhardtia_gracilis)	Reinhardtia_latisecta)	Reinhardtia_paiewonskiana))	(((Pseudophoenix_vinifera	Calamus_caryotoides)	(Burretiokentia_grandiflora	((Serenoa_repens	Heterospathe_cagayanensis)	Dypsis_decaryi)))	Roystonea_regia))	(((Orania_palindan	Phoenix_dactylifera)	(Leopoldinia_pulchra	Sabal_domingensis))	Nypa_fruticans))))	Kingia_australis);
((Calamus_caryotoides	(Roystonea_regia	((Serenoa_repens	Heterospathe_cagayanensis)	(Pseudophoenix_vinifera	(((((Phoenix_dactylifera	(Leopoldinia_pulchra	Sabal_domingensis))	Nypa_fruticans)	((((Reinhardtia_simplex	(Reinhardtia_gracilis	Reinhardtia_latisecta))	Reinhardtia_paiewonskiana)	Dypsis_decaryi)	((Bactris_major	(Elaeis_guineensis	Elaeis_oleifera))	Attalea_speciosa)))	(Chamaedorea_seifrizii	(Burretiokentia_grandiflora	Veitchia_spiralis)))	Orania_palindan)))))	Kingia_australis);
((Chamaedorea_seifrizii	(((((Orania_palindan	Attalea_speciosa)	(Reinhardtia_paiewonskiana	((Reinhardtia_simplex	Reinhardtia_gracilis)	Reinhardtia_latisecta)))	(Bactris_major	(Elaeis_guineensis	Elaeis_oleifera)))	(((Burretiokentia_grandiflora	Pseudophoenix_vinifera)	Veitchia_spiralis)	((Calamus_caryotoides	Roystonea_regia)	(((Leopoldinia_pulchra	Dypsis_decaryi)	Serenoa_repens)	((Phoenix_dactylifera	Sabal_domingensis)	Nypa_fruticans)))))	Heterospathe_cagayanensis))	Kingia_australis);
((Sabal_domingensis	((Nypa_fruticans	(Chamaedorea_seifrizii	(((Reinhardtia_paiewonskiana	((Heterospathe_cagayanensis	Reinhardtia_latisecta)	(Reinhardtia_simplex	Reinhardtia_gracilis)))	(((Orania_palindan	Leopoldinia_pulchra)	Attalea_speciosa)	(Bactris_major	(Elaeis_guineensis	Elaeis_oleifera))))	(Veitchia_spiralis	(((Serenoa_repens	Dypsis_decaryi)	Roystonea_regia)	(Pseudophoenix_vinifera	Calamus_caryotoides))))))	(Burretiokentia_grandiflora	Phoenix_dactylifera)))	Kingia_australis);
((Elaeis_guineensis	(Elaeis_oleifera	((Attalea_speciosa	((((((((Reinhardtia_latisecta	(Reinhardtia_paiewonskiana	((Reinhardtia_gracilis	Reinhardtia_simplex)	Heterospathe_cagayanensis)))	(Dypsis_decaryi	Serenoa_repens))	Calamus_caryotoides)	(Nypa_fruticans	(Phoenix_dactylifera	(Leopoldinia_pulchra	Sabal_domingensis))))	Orania_palindan)	((Burretiokentia_grandiflora	Chamaedorea_seifrizii)	Veitchia_spiralis))	Roystonea_regia)	Pseudophoenix_vinifera))	Bactris_major)))	Kingia_australis);
(((((Reinhardtia_gracilis	Reinhardtia_simplex)	Reinhardtia_latisecta)	((Orania_palindan	Dypsis_decaryi)	(Heterospathe_cagayanensis	((((Phoenix_dactylifera	(Leopoldinia_pulchra	Sabal_domingensis))	Serenoa_repens)	((Pseudophoenix_vinifera	Nypa_fruticans)	(((Burretiokentia_grandiflora	Chamaedorea_seifrizii)	Veitchia_spiralis)	((Bactris_major	(Elaeis_guineensis	Elaeis_oleifera))	Attalea_speciosa))))	(Roystonea_regia	Calamus_caryotoides)))))	Reinhardtia_paiewonskiana)	Kingia_australis);
((Chamaedorea_seifrizii	(((Pseudophoenix_vinifera	((((Burretiokentia_grandiflora	Phoenix_dactylifera)	Sabal_domingensis)	(Veitchia_spiralis	Serenoa_repens))	Orania_palindan))	((((Bactris_major	(Elaeis_guineensis	Elaeis_oleifera))	Attalea_speciosa)	(Reinhardtia_paiewonskiana	((Reinhardtia_gracilis	Reinhardtia_simplex)	Reinhardtia_latisecta)))	(Leopoldinia_pulchra	(Heterospathe_cagayanensis	Dypsis_decaryi))))	(Nypa_fruticans	(Roystonea_regia	Calamus_caryotoides))))	Kingia_australis);
((Chamaedorea_seifrizii	(Orania_palindan	(((((Roystonea_regia	Bactris_major)	(Elaeis_guineensis	Elaeis_oleifera))	Attalea_speciosa)	(Reinhardtia_paiewonskiana	((Reinhardtia_gracilis	Reinhardtia_simplex)	Reinhardtia_latisecta)))	((((Burretiokentia_grandiflora	Phoenix_dactylifera)	(Leopoldinia_pulchra	Sabal_domingensis))	(Veitchia_spiralis	Serenoa_repens))	((((Heterospathe_cagayanensis	Nypa_fruticans)	Pseudophoenix_vinifera)	Calamus_caryotoides)	Dypsis_decaryi)))))	Kingia_australis);
((Sabal_domingensis	((Serenoa_repens	((Dypsis_decaryi	Nypa_fruticans)	((((Burretiokentia_grandiflora	Chamaedorea_seifrizii)	Veitchia_spiralis)	((((Bactris_major	(Elaeis_guineensis	Elaeis_oleifera))	((Orania_palindan	Leopoldinia_pulchra)	Attalea_speciosa))	(Reinhardtia_paiewonskiana	((Reinhardtia_gracilis	Reinhardtia_simplex)	Reinhardtia_latisecta)))	Roystonea_regia))	((Heterospathe_cagayanensis	Calamus_caryotoides)	Pseudophoenix_vinifera))))	Phoenix_dactylifera))	Kingia_australis);
(((Sabal_domingensis	(Serenoa_repens	(Pseudophoenix_vinifera	((Roystonea_regia	Orania_palindan)	(((((Bactris_major	(Elaeis_guineensis	Elaeis_oleifera))	(Leopoldinia_pulchra	Attalea_speciosa))	(Dypsis_decaryi	((Reinhardtia_paiewonskiana	Reinhardtia_latisecta)	(Reinhardtia_gracilis	Reinhardtia_simplex))))	(((Burretiokentia_grandiflora	Chamaedorea_seifrizii)	Veitchia_spiralis)	(Calamus_caryotoides	Nypa_fruticans)))	Heterospathe_cagayanensis)))))	Phoenix_dactylifera)	Kingia_australis);
((Sabal_domingensis	((Nypa_fruticans	(((Pseudophoenix_vinifera	Serenoa_repens)	(Orania_palindan	(Calamus_caryotoides	Roystonea_regia)))	(((Bactris_major	(Elaeis_guineensis	Elaeis_oleifera))	(((Heterospathe_cagayanensis	Dypsis_decaryi)	(Reinhardtia_paiewonskiana	((Reinhardtia_gracilis	Reinhardtia_simplex)	Reinhardtia_latisecta)))	Attalea_speciosa))	((Burretiokentia_grandiflora	Chamaedorea_seifrizii)	(Leopoldinia_pulchra	Veitchia_spiralis)))))	Phoenix_dactylifera))	Kingia_australis);
((Calamus_caryotoides	(Roystonea_regia	(((((Burretiokentia_grandiflora	Phoenix_dactylifera)	Sabal_domingensis)	Nypa_fruticans)	((Chamaedorea_seifrizii	Veitchia_spiralis)	(((Bactris_major	(Elaeis_guineensis	Elaeis_oleifera))	((Heterospathe_cagayanensis	(Orania_palindan	Leopoldinia_pulchra))	Attalea_speciosa))	(Dypsis_decaryi	(Reinhardtia_paiewonskiana	((Reinhardtia_gracilis	Reinhardtia_simplex)	Reinhardtia_latisecta))))))	(Pseudophoenix_vinifera	Serenoa_repens))))	Kingia_australis);
((((Orania_palindan	((Burretiokentia_grandiflora	(((Bactris_major	(Elaeis_guineensis	(Elaeis_oleifera	(Heterospathe_cagayanensis	Dypsis_decaryi))))	(Leopoldinia_pulchra	Attalea_speciosa))	(Reinhardtia_paiewonskiana	(Reinhardtia_simplex	(Reinhardtia_gracilis	Reinhardtia_latisecta)))))	Roystonea_regia))	(((Serenoa_repens	(Phoenix_dactylifera	Sabal_domingensis))	(Calamus_caryotoides	Nypa_fruticans))	(Pseudophoenix_vinifera	Chamaedorea_seifrizii)))	Veitchia_spiralis)	Kingia_australis);
((Sabal_domingensis	((Roystonea_regia	Serenoa_repens)	((((((Pseudophoenix_vinifera	Bactris_major)	(Elaeis_guineensis	Elaeis_oleifera))	((Orania_palindan	Leopoldinia_pulchra)	Attalea_speciosa))	(((Heterospathe_cagayanensis	(Reinhardtia_simplex	Reinhardtia_gracilis))	Reinhardtia_latisecta)	Reinhardtia_paiewonskiana))	(((Calamus_caryotoides	Dypsis_decaryi)	Nypa_fruticans)	(Veitchia_spiralis	(Burretiokentia_grandiflora	Chamaedorea_seifrizii))))	Phoenix_dactylifera)))	Kingia_australis);
((Sabal_domingensis	((Orania_palindan	((((Chamaedorea_seifrizii	(Calamus_caryotoides	Nypa_fruticans))	(((Bactris_major	(Elaeis_oleifera	Elaeis_guineensis))	((Reinhardtia_paiewonskiana	((Reinhardtia_gracilis	Reinhardtia_simplex)	Reinhardtia_latisecta))	Attalea_speciosa))	(Dypsis_decaryi	Leopoldinia_pulchra)))	(Veitchia_spiralis	(Heterospathe_cagayanensis	Serenoa_repens)))	Phoenix_dactylifera))	(Pseudophoenix_vinifera	(Roystonea_regia	Burretiokentia_grandiflora))))	Kingia_australis);
(((((Pseudophoenix_vinifera	(Calamus_caryotoides	Roystonea_regia))	((Orania_palindan	Veitchia_spiralis)	(Burretiokentia_grandiflora	Chamaedorea_seifrizii)))	(Nypa_fruticans	(Phoenix_dactylifera	(Serenoa_repens	Sabal_domingensis))))	(((((Bactris_major	(Elaeis_oleifera	Elaeis_guineensis))	(Leopoldinia_pulchra	Attalea_speciosa))	(Reinhardtia_paiewonskiana	(Reinhardtia_latisecta	(Reinhardtia_gracilis	Reinhardtia_simplex))))	Dypsis_decaryi)	Heterospathe_cagayanensis))	Kingia_australis);
((Sabal_domingensis	(Phoenix_dactylifera	(((((Pseudophoenix_vinifera	(Heterospathe_cagayanensis	(Burretiokentia_grandiflora	Chamaedorea_seifrizii)))	(((((Bactris_major	(Elaeis_oleifera	Elaeis_guineensis))	(Leopoldinia_pulchra	Attalea_speciosa))	(((Reinhardtia_gracilis	Reinhardtia_simplex)	Reinhardtia_paiewonskiana)	Reinhardtia_latisecta))	Dypsis_decaryi)	(Calamus_caryotoides	Roystonea_regia)))	Orania_palindan)	Nypa_fruticans)	(Veitchia_spiralis	Serenoa_repens))))	Kingia_australis);
((Sabal_domingensis	(Phoenix_dactylifera	(((((Burretiokentia_grandiflora	(Veitchia_spiralis	Chamaedorea_seifrizii))	((((Bactris_major	(Elaeis_oleifera	Elaeis_guineensis))	(Orania_palindan	(Leopoldinia_pulchra	Attalea_speciosa)))	(Reinhardtia_paiewonskiana	((Reinhardtia_gracilis	Reinhardtia_simplex)	Reinhardtia_latisecta)))	(Heterospathe_cagayanensis	Dypsis_decaryi)))	(Nypa_fruticans	Calamus_caryotoides))	(Pseudophoenix_vinifera	Roystonea_regia))	Serenoa_repens)))	Kingia_australis);
(((Sabal_domingensis	(Phoenix_dactylifera	((Roystonea_regia	(((((Burretiokentia_grandiflora	(Veitchia_spiralis	Chamaedorea_seifrizii))	(((Bactris_major	(((Reinhardtia_paiewonskiana	((Reinhardtia_gracilis	Reinhardtia_simplex)	Reinhardtia_latisecta))	Elaeis_oleifera)	Elaeis_guineensis))	(Leopoldinia_pulchra	Attalea_speciosa))	Orania_palindan))	(Nypa_fruticans	Calamus_caryotoides))	Dypsis_decaryi)	Serenoa_repens))	Pseudophoenix_vinifera)))	Heterospathe_cagayanensis)	Kingia_australis);
((Chamaedorea_seifrizii	((Burretiokentia_grandiflora	Veitchia_spiralis)	((Orania_palindan	(Serenoa_repens	(Sabal_domingensis	Phoenix_dactylifera)))	((((Calamus_caryotoides	Roystonea_regia)	Pseudophoenix_vinifera)	Nypa_fruticans)	((Bactris_major	(Elaeis_oleifera	Elaeis_guineensis))	(((Heterospathe_cagayanensis	Dypsis_decaryi)	(Reinhardtia_paiewonskiana	((Reinhardtia_gracilis	Reinhardtia_simplex)	Reinhardtia_latisecta)))	(Leopoldinia_pulchra	Attalea_speciosa)))))))	Kingia_australis);
((Sabal_domingensis	((Orania_palindan	Phoenix_dactylifera)	(((Chamaedorea_seifrizii	(((Reinhardtia_paiewonskiana	((Reinhardtia_gracilis	Reinhardtia_simplex)	Reinhardtia_latisecta))	((Leopoldinia_pulchra	Attalea_speciosa)	(Bactris_major	(Elaeis_oleifera	Elaeis_guineensis))))	Veitchia_spiralis))	((Serenoa_repens	(((Burretiokentia_grandiflora	(Heterospathe_cagayanensis	Calamus_caryotoides))	Roystonea_regia)	Pseudophoenix_vinifera))	Dypsis_decaryi))	Nypa_fruticans)))	Kingia_australis);
(((Veitchia_spiralis	Elaeis_guineensis)	((Burretiokentia_grandiflora	((((Reinhardtia_simplex	(Reinhardtia_gracilis	Reinhardtia_paiewonskiana))	Reinhardtia_latisecta)	(Leopoldinia_pulchra	Attalea_speciosa))	((((Pseudophoenix_vinifera	Chamaedorea_seifrizii)	(((Calamus_caryotoides	Nypa_fruticans)	(Serenoa_repens	((Orania_palindan	(Heterospathe_cagayanensis	Sabal_domingensis))	Phoenix_dactylifera)))	Dypsis_decaryi))	Roystonea_regia)	Bactris_major)))	Elaeis_oleifera))	Kingia_australis);
((Sabal_domingensis	((((Serenoa_repens	Dypsis_decaryi)	(((((Heterospathe_cagayanensis	((Reinhardtia_simplex	Reinhardtia_gracilis)	(Reinhardtia_paiewonskiana	Reinhardtia_latisecta)))	(((Burretiokentia_grandiflora	Bactris_major)	(Elaeis_oleifera	Elaeis_guineensis))	(Leopoldinia_pulchra	Attalea_speciosa)))	(Veitchia_spiralis	((Calamus_caryotoides	Pseudophoenix_vinifera)	Roystonea_regia)))	Chamaedorea_seifrizii)	Orania_palindan))	Nypa_fruticans)	Phoenix_dactylifera))	Kingia_australis);
((Elaeis_guineensis	(((Attalea_speciosa	Bactris_major)	(((((Heterospathe_cagayanensis	((Veitchia_spiralis	Burretiokentia_grandiflora)	Chamaedorea_seifrizii))	(((Calamus_caryotoides	Pseudophoenix_vinifera)	Serenoa_repens)	(Roystonea_regia	(Nypa_fruticans	(Phoenix_dactylifera	(Leopoldinia_pulchra	Sabal_domingensis))))))	Dypsis_decaryi)	(Reinhardtia_gracilis	(Reinhardtia_latisecta	(Reinhardtia_paiewonskiana	Reinhardtia_simplex))))	Orania_palindan))	Elaeis_oleifera))	Kingia_australis);
((Veitchia_spiralis	(Chamaedorea_seifrizii	(((Nypa_fruticans	(Serenoa_repens	(Phoenix_dactylifera	(Leopoldinia_pulchra	Sabal_domingensis))))	((Burretiokentia_grandiflora	((Calamus_caryotoides	Orania_palindan)	Roystonea_regia))	Pseudophoenix_vinifera))	(((((Reinhardtia_gracilis	(Reinhardtia_latisecta	Heterospathe_cagayanensis))	Reinhardtia_simplex)	Reinhardtia_paiewonskiana)	((Bactris_major	(Elaeis_oleifera	Elaeis_guineensis))	Attalea_speciosa))	Dypsis_decaryi))))	Kingia_australis);
((Chamaedorea_seifrizii	(Burretiokentia_grandiflora	(((((Roystonea_regia	Leopoldinia_pulchra)	(Serenoa_repens	Veitchia_spiralis))	(Calamus_caryotoides	Pseudophoenix_vinifera))	(Orania_palindan	(Nypa_fruticans	(Phoenix_dactylifera	Sabal_domingensis))))	(((Bactris_major	(Elaeis_oleifera	Elaeis_guineensis))	Attalea_speciosa)	(((Reinhardtia_latisecta	Reinhardtia_paiewonskiana)	(Heterospathe_cagayanensis	(Reinhardtia_gracilis	Reinhardtia_simplex)))	Dypsis_decaryi)))))	Kingia_australis);
((Chamaedorea_seifrizii	((((Calamus_caryotoides	Roystonea_regia)	(Serenoa_repens	(Orania_palindan	Pseudophoenix_vinifera)))	((Veitchia_spiralis	(((Reinhardtia_paiewonskiana	(Reinhardtia_latisecta	(Heterospathe_cagayanensis	(Reinhardtia_gracilis	Reinhardtia_simplex))))	((Bactris_major	(Elaeis_oleifera	Elaeis_guineensis))	Attalea_speciosa))	Dypsis_decaryi))	(Nypa_fruticans	(Phoenix_dactylifera	(Leopoldinia_pulchra	Sabal_domingensis)))))	Burretiokentia_grandiflora))	Kingia_australis);
((Elaeis_guineensis	(((Attalea_speciosa	((((Dypsis_decaryi	Serenoa_repens)	(Nypa_fruticans	(Phoenix_dactylifera	Sabal_domingensis)))	((Chamaedorea_seifrizii	((Leopoldinia_pulchra	Veitchia_spiralis)	Burretiokentia_grandiflora))	(((Heterospathe_cagayanensis	Calamus_caryotoides)	Roystonea_regia)	(Pseudophoenix_vinifera	Orania_palindan))))	(Reinhardtia_paiewonskiana	(Reinhardtia_latisecta	(Reinhardtia_gracilis	Reinhardtia_simplex)))))	Bactris_major)	Elaeis_oleifera))	Kingia_australis);
((Veitchia_spiralis	((Dypsis_decaryi	(((Attalea_speciosa	Heterospathe_cagayanensis)	(Orania_palindan	(Reinhardtia_paiewonskiana	((Reinhardtia_gracilis	Reinhardtia_simplex)	Reinhardtia_latisecta))))	((Roystonea_regia	Bactris_major)	(Elaeis_oleifera	Elaeis_guineensis))))	((Leopoldinia_pulchra	Burretiokentia_grandiflora)	((Nypa_fruticans	(Phoenix_dactylifera	(Serenoa_repens	Sabal_domingensis)))	(Chamaedorea_seifrizii	(Calamus_caryotoides	Pseudophoenix_vinifera))))))	Kingia_australis);
(((((Dypsis_decaryi	((Reinhardtia_latisecta	((Reinhardtia_gracilis	Heterospathe_cagayanensis)	Reinhardtia_simplex))	Reinhardtia_paiewonskiana))	((Calamus_caryotoides	Nypa_fruticans)	(Serenoa_repens	(Sabal_domingensis	Phoenix_dactylifera))))	Orania_palindan)	(((Burretiokentia_grandiflora	Chamaedorea_seifrizii)	Veitchia_spiralis)	((Pseudophoenix_vinifera	((Leopoldinia_pulchra	Attalea_speciosa)	(Bactris_major	(Elaeis_oleifera	Elaeis_guineensis))))	Roystonea_regia)))	Kingia_australis);
((Chamaedorea_seifrizii	(Veitchia_spiralis	((Dypsis_decaryi	(((Reinhardtia_paiewonskiana	(Reinhardtia_gracilis	Reinhardtia_simplex))	Reinhardtia_latisecta)	(((Attalea_speciosa	(Orania_palindan	Leopoldinia_pulchra))	Heterospathe_cagayanensis)	(Bactris_major	(Elaeis_oleifera	Elaeis_guineensis)))))	(Nypa_fruticans	(((Roystonea_regia	(Sabal_domingensis	(Burretiokentia_grandiflora	Phoenix_dactylifera)))	Serenoa_repens)	(Pseudophoenix_vinifera	Calamus_caryotoides))))))	Kingia_australis);
((Chamaedorea_seifrizii	((((Leopoldinia_pulchra	Dypsis_decaryi)	((Reinhardtia_paiewonskiana	((Reinhardtia_gracilis	Reinhardtia_simplex)	(Heterospathe_cagayanensis	Reinhardtia_latisecta)))	(Attalea_speciosa	(Bactris_major	(Elaeis_oleifera	Elaeis_guineensis)))))	((Veitchia_spiralis	Nypa_fruticans)	(((Roystonea_regia	(Sabal_domingensis	(Burretiokentia_grandiflora	Phoenix_dactylifera)))	Serenoa_repens)	(Pseudophoenix_vinifera	Calamus_caryotoides))))	Orania_palindan))	Kingia_australis);
((Chamaedorea_seifrizii	(((Reinhardtia_paiewonskiana	((Reinhardtia_simplex	Reinhardtia_latisecta)	(Heterospathe_cagayanensis	Reinhardtia_gracilis)))	(Attalea_speciosa	(Bactris_major	(Elaeis_oleifera	Elaeis_guineensis))))	(((Dypsis_decaryi	Serenoa_repens)	(((Burretiokentia_grandiflora	Calamus_caryotoides)	Roystonea_regia)	Pseudophoenix_vinifera))	(((Orania_palindan	Nypa_fruticans)	((Leopoldinia_pulchra	Sabal_domingensis)	Phoenix_dactylifera))	Veitchia_spiralis))))	Kingia_australis);
((Chamaedorea_seifrizii	(((Roystonea_regia	(Dypsis_decaryi	((((Reinhardtia_simplex	Reinhardtia_paiewonskiana)	Reinhardtia_latisecta)	Reinhardtia_gracilis)	(Attalea_speciosa	(Bactris_major	(Elaeis_oleifera	Elaeis_guineensis))))))	((Heterospathe_cagayanensis	((Phoenix_dactylifera	(Veitchia_spiralis	Serenoa_repens))	((Orania_palindan	Leopoldinia_pulchra)	Sabal_domingensis)))	((Pseudophoenix_vinifera	Calamus_caryotoides)	Nypa_fruticans)))	Burretiokentia_grandiflora))	Kingia_australis);
((((((((Heterospathe_cagayanensis	Dypsis_decaryi)	(((Reinhardtia_gracilis	Reinhardtia_paiewonskiana)	Reinhardtia_latisecta)	Reinhardtia_simplex))	Burretiokentia_grandiflora)	(Veitchia_spiralis	(Pseudophoenix_vinifera	Calamus_caryotoides)))	((((Leopoldinia_pulchra	Sabal_domingensis)	Phoenix_dactylifera)	Nypa_fruticans)	Serenoa_repens))	Orania_palindan)	(Chamaedorea_seifrizii	(Roystonea_regia	(Attalea_speciosa	(Bactris_major	(Elaeis_oleifera	Elaeis_guineensis))))))	Kingia_australis);
((Phoenix_dactylifera	(((Calamus_caryotoides	Nypa_fruticans)	(((Chamaedorea_seifrizii	(Veitchia_spiralis	Burretiokentia_grandiflora))	((Attalea_speciosa	((Bactris_major	(Elaeis_oleifera	Elaeis_guineensis))	Roystonea_regia))	Pseudophoenix_vinifera))	(((Heterospathe_cagayanensis	Dypsis_decaryi)	Serenoa_repens)	((Orania_palindan	(Reinhardtia_latisecta	(Reinhardtia_gracilis	Reinhardtia_simplex)))	Reinhardtia_paiewonskiana))))	(Leopoldinia_pulchra	Sabal_domingensis)))	Kingia_australis);
((Bactris_major	((((Attalea_speciosa	(((((Leopoldinia_pulchra	Sabal_domingensis)	Phoenix_dactylifera)	(Reinhardtia_paiewonskiana	((Reinhardtia_gracilis	Reinhardtia_simplex)	Reinhardtia_latisecta)))	((Orania_palindan	((Nypa_fruticans	Calamus_caryotoides)	Heterospathe_cagayanensis))	(Dypsis_decaryi	Serenoa_repens)))	((Pseudophoenix_vinifera	Chamaedorea_seifrizii)	Veitchia_spiralis)))	(Elaeis_oleifera	Elaeis_guineensis))	Roystonea_regia)	Burretiokentia_grandiflora))	Kingia_australis);
(((Heterospathe_cagayanensis	(Sabal_domingensis	Leopoldinia_pulchra))	(Phoenix_dactylifera	(((((Pseudophoenix_vinifera	Chamaedorea_seifrizii)	(Burretiokentia_grandiflora	Veitchia_spiralis))	((((Elaeis_oleifera	Elaeis_guineensis)	Bactris_major)	((Dypsis_decaryi	(Reinhardtia_paiewonskiana	((Reinhardtia_gracilis	Reinhardtia_simplex)	Reinhardtia_latisecta)))	(Orania_palindan	Attalea_speciosa)))	Roystonea_regia))	(Nypa_fruticans	Calamus_caryotoides))	Serenoa_repens)))	Kingia_australis);
((((Reinhardtia_paiewonskiana	((Reinhardtia_gracilis	Reinhardtia_simplex)	Reinhardtia_latisecta))	(Heterospathe_cagayanensis	Dypsis_decaryi))	(Orania_palindan	(((((Attalea_speciosa	(Bactris_major	(Elaeis_oleifera	Elaeis_guineensis)))	(Chamaedorea_seifrizii	Burretiokentia_grandiflora))	Roystonea_regia)	Pseudophoenix_vinifera)	((((Leopoldinia_pulchra	Veitchia_spiralis)	Serenoa_repens)	(Sabal_domingensis	Phoenix_dactylifera))	(Nypa_fruticans	Calamus_caryotoides)))))	Kingia_australis);
(((((Serenoa_repens	(Orania_palindan	(Sabal_domingensis	Phoenix_dactylifera)))	Nypa_fruticans)	(((Leopoldinia_pulchra	Attalea_speciosa)	(Bactris_major	(Elaeis_oleifera	Elaeis_guineensis)))	(Roystonea_regia	(((Reinhardtia_paiewonskiana	((Reinhardtia_gracilis	Reinhardtia_simplex)	Reinhardtia_latisecta))	(Heterospathe_cagayanensis	Dypsis_decaryi))	(Calamus_caryotoides	Pseudophoenix_vinifera)))))	(Veitchia_spiralis	(Chamaedorea_seifrizii	Burretiokentia_grandiflora)))	Kingia_australis);
((Calamus_caryotoides	((Dypsis_decaryi	(((((Pseudophoenix_vinifera	Nypa_fruticans)	(Sabal_domingensis	(Burretiokentia_grandiflora	Phoenix_dactylifera)))	(((Leopoldinia_pulchra	Attalea_speciosa)	(Bactris_major	(Elaeis_oleifera	Elaeis_guineensis)))	Chamaedorea_seifrizii))	Orania_palindan)	((Veitchia_spiralis	Serenoa_repens)	((((Reinhardtia_gracilis	Reinhardtia_simplex)	Heterospathe_cagayanensis)	Reinhardtia_latisecta)	Reinhardtia_paiewonskiana))))	Roystonea_regia))	Kingia_australis);
((Chamaedorea_seifrizii	(Dypsis_decaryi	((Nypa_fruticans	((((((Heterospathe_cagayanensis	Reinhardtia_paiewonskiana)	(Reinhardtia_latisecta	Reinhardtia_simplex))	Reinhardtia_gracilis)	(Leopoldinia_pulchra	Attalea_speciosa))	(Bactris_major	(Elaeis_oleifera	Elaeis_guineensis)))	Veitchia_spiralis))	((Burretiokentia_grandiflora	Phoenix_dactylifera)	((Serenoa_repens	Sabal_domingensis)	(Pseudophoenix_vinifera	(Roystonea_regia	(Orania_palindan	Calamus_caryotoides))))))))	Kingia_australis);
((Sabal_domingensis	((Phoenix_dactylifera	Burretiokentia_grandiflora)	((Veitchia_spiralis	Serenoa_repens)	((Pseudophoenix_vinifera	Nypa_fruticans)	(Chamaedorea_seifrizii	((Heterospathe_cagayanensis	Dypsis_decaryi)	((((Leopoldinia_pulchra	Attalea_speciosa)	(Bactris_major	(Elaeis_oleifera	Elaeis_guineensis)))	(((Reinhardtia_gracilis	Reinhardtia_latisecta)	Reinhardtia_simplex)	Reinhardtia_paiewonskiana))	((Roystonea_regia	Orania_palindan)	Calamus_caryotoides))))))))	Kingia_australis);
((Sabal_domingensis	((Serenoa_repens	(((((Leopoldinia_pulchra	Dypsis_decaryi)	(((Attalea_speciosa	(Elaeis_oleifera	Elaeis_guineensis))	Bactris_major)	(((Reinhardtia_gracilis	Reinhardtia_simplex)	Reinhardtia_paiewonskiana)	Reinhardtia_latisecta)))	Chamaedorea_seifrizii)	(((Burretiokentia_grandiflora	Veitchia_spiralis)	(Pseudophoenix_vinifera	Calamus_caryotoides))	Nypa_fruticans))	Roystonea_regia))	((Phoenix_dactylifera	Heterospathe_cagayanensis)	Orania_palindan)))	Kingia_australis);
((Chamaedorea_seifrizii	((((((Reinhardtia_simplex	Reinhardtia_gracilis)	Reinhardtia_latisecta)	Reinhardtia_paiewonskiana)	Attalea_speciosa)	(Roystonea_regia	((Elaeis_oleifera	Elaeis_guineensis)	Bactris_major)))	(((((Veitchia_spiralis	Serenoa_repens)	(Heterospathe_cagayanensis	Dypsis_decaryi))	(Burretiokentia_grandiflora	(Calamus_caryotoides	(Orania_palindan	Phoenix_dactylifera))))	(Pseudophoenix_vinifera	Nypa_fruticans))	(Leopoldinia_pulchra	Sabal_domingensis))))	Kingia_australis);
(((Phoenix_dactylifera	((Nypa_fruticans	((((((Reinhardtia_simplex	(Reinhardtia_paiewonskiana	Reinhardtia_latisecta))	Reinhardtia_gracilis)	(Elaeis_oleifera	Elaeis_guineensis))	(Bactris_major	Attalea_speciosa))	((Roystonea_regia	Burretiokentia_grandiflora)	(Pseudophoenix_vinifera	(Orania_palindan	Chamaedorea_seifrizii))))	((Veitchia_spiralis	(Heterospathe_cagayanensis	Serenoa_repens))	Dypsis_decaryi)))	(Leopoldinia_pulchra	Sabal_domingensis)))	Calamus_caryotoides)	Kingia_australis);
((Chamaedorea_seifrizii	(((((Orania_palindan	Leopoldinia_pulchra)	Phoenix_dactylifera)	Sabal_domingensis)	Nypa_fruticans)	(((((Serenoa_repens	Heterospathe_cagayanensis)	Veitchia_spiralis)	(Burretiokentia_grandiflora	(Roystonea_regia	Calamus_caryotoides)))	Pseudophoenix_vinifera)	(((Bactris_major	(Elaeis_oleifera	Elaeis_guineensis))	Attalea_speciosa)	((((Reinhardtia_gracilis	Reinhardtia_simplex)	Reinhardtia_paiewonskiana)	Reinhardtia_latisecta)	Dypsis_decaryi)))))	Kingia_australis);
((Nypa_fruticans	(((Sabal_domingensis	Phoenix_dactylifera)	Serenoa_repens)	(((Pseudophoenix_vinifera	Calamus_caryotoides)	((Dypsis_decaryi	(Orania_palindan	Leopoldinia_pulchra))	(Burretiokentia_grandiflora	(Veitchia_spiralis	Chamaedorea_seifrizii))))	(((Reinhardtia_paiewonskiana	((Reinhardtia_simplex	Reinhardtia_latisecta)	Reinhardtia_gracilis))	((Bactris_major	((Elaeis_guineensis	Elaeis_oleifera)	Heterospathe_cagayanensis))	Attalea_speciosa))	Roystonea_regia))))	Kingia_australis);
((((((Attalea_speciosa	(Heterospathe_cagayanensis	(Elaeis_guineensis	Elaeis_oleifera)))	Bactris_major)	Roystonea_regia)	(Reinhardtia_gracilis	(Reinhardtia_simplex	(Reinhardtia_latisecta	Reinhardtia_paiewonskiana))))	(((Burretiokentia_grandiflora	Chamaedorea_seifrizii)	Veitchia_spiralis)	((Pseudophoenix_vinifera	Nypa_fruticans)	(((Dypsis_decaryi	Serenoa_repens)	Orania_palindan)	((Leopoldinia_pulchra	Sabal_domingensis)	(Calamus_caryotoides	Phoenix_dactylifera))))))	Kingia_australis);
((Phoenix_dactylifera	(((((Dypsis_decaryi	((Reinhardtia_paiewonskiana	(Reinhardtia_latisecta	(Reinhardtia_simplex	Reinhardtia_gracilis)))	(Orania_palindan	(Attalea_speciosa	(((Elaeis_guineensis	Elaeis_oleifera)	Heterospathe_cagayanensis)	Bactris_major)))))	((Burretiokentia_grandiflora	Chamaedorea_seifrizii)	Veitchia_spiralis))	(Pseudophoenix_vinifera	Nypa_fruticans))	(Roystonea_regia	Calamus_caryotoides))	(Serenoa_repens	(Leopoldinia_pulchra	Sabal_domingensis))))	Kingia_australis);
((Sabal_domingensis	((Phoenix_dactylifera	((((Dypsis_decaryi	(((Reinhardtia_paiewonskiana	(Reinhardtia_simplex	Reinhardtia_gracilis))	Reinhardtia_latisecta)	((((Orania_palindan	Leopoldinia_pulchra)	Attalea_speciosa)	((Elaeis_guineensis	Elaeis_oleifera)	Bactris_major))	Heterospathe_cagayanensis)))	(Pseudophoenix_vinifera	(Roystonea_regia	Calamus_caryotoides)))	((Burretiokentia_grandiflora	Chamaedorea_seifrizii)	Veitchia_spiralis))	Nypa_fruticans))	Serenoa_repens))	Kingia_australis);
((Phoenix_dactylifera	((((((Calamus_caryotoides	Pseudophoenix_vinifera)	(Dypsis_decaryi	(Roystonea_regia	(((((Reinhardtia_simplex	Reinhardtia_latisecta)	(Reinhardtia_gracilis	Heterospathe_cagayanensis))	Reinhardtia_paiewonskiana)	(Attalea_speciosa	((Elaeis_guineensis	Elaeis_oleifera)	Bactris_major)))	Orania_palindan))))	((Burretiokentia_grandiflora	Chamaedorea_seifrizii)	Veitchia_spiralis))	Nypa_fruticans)	Serenoa_repens)	(Leopoldinia_pulchra	Sabal_domingensis)))	Kingia_australis);
((Elaeis_guineensis	(Elaeis_oleifera	(Bactris_major	((((Orania_palindan	((((Burretiokentia_grandiflora	Chamaedorea_seifrizii)	(((Veitchia_spiralis	Serenoa_repens)	((Leopoldinia_pulchra	Sabal_domingensis)	Phoenix_dactylifera))	(Nypa_fruticans	Calamus_caryotoides)))	Pseudophoenix_vinifera)	Roystonea_regia))	Dypsis_decaryi)	(((Heterospathe_cagayanensis	(Reinhardtia_gracilis	Reinhardtia_simplex))	Reinhardtia_latisecta)	Reinhardtia_paiewonskiana))	Attalea_speciosa))))	Kingia_australis);
(((Roystonea_regia	((Leopoldinia_pulchra	Attalea_speciosa)	((Elaeis_oleifera	(Orania_palindan	(Elaeis_guineensis	Heterospathe_cagayanensis)))	Bactris_major)))	(((Reinhardtia_paiewonskiana	(Reinhardtia_latisecta	(Reinhardtia_gracilis	Reinhardtia_simplex)))	Dypsis_decaryi)	((((Serenoa_repens	(Sabal_domingensis	Phoenix_dactylifera))	(Nypa_fruticans	Calamus_caryotoides))	(Veitchia_spiralis	(Burretiokentia_grandiflora	Chamaedorea_seifrizii)))	Pseudophoenix_vinifera)))	Kingia_australis);
(((((Calamus_caryotoides	(Heterospathe_cagayanensis	Serenoa_repens))	(Phoenix_dactylifera	((((((Pseudophoenix_vinifera	Roystonea_regia)	Bactris_major)	(Elaeis_guineensis	Elaeis_oleifera))	(Attalea_speciosa	((((Reinhardtia_simplex	Reinhardtia_gracilis)	Reinhardtia_latisecta)	Reinhardtia_paiewonskiana)	Dypsis_decaryi)))	((Leopoldinia_pulchra	Veitchia_spiralis)	(Burretiokentia_grandiflora	Chamaedorea_seifrizii)))	Nypa_fruticans)))	Sabal_domingensis)	Orania_palindan)	Kingia_australis);
((Phoenix_dactylifera	(((((((Reinhardtia_gracilis	Reinhardtia_latisecta)	(Reinhardtia_simplex	Reinhardtia_paiewonskiana))	(Orania_palindan	(((Heterospathe_cagayanensis	Leopoldinia_pulchra)	Attalea_speciosa)	(((Pseudophoenix_vinifera	Roystonea_regia)	Bactris_major)	(Elaeis_guineensis	Elaeis_oleifera)))))	Dypsis_decaryi)	(Veitchia_spiralis	(Burretiokentia_grandiflora	Chamaedorea_seifrizii)))	Nypa_fruticans)	(Sabal_domingensis	(Calamus_caryotoides	Serenoa_repens))))	Kingia_australis);
((Phoenix_dactylifera	(((((Roystonea_regia	(Heterospathe_cagayanensis	Calamus_caryotoides))	(((((Reinhardtia_latisecta	(Reinhardtia_gracilis	Reinhardtia_simplex))	Reinhardtia_paiewonskiana)	((Orania_palindan	Leopoldinia_pulchra)	Attalea_speciosa))	(Bactris_major	(Elaeis_guineensis	Elaeis_oleifera)))	Dypsis_decaryi))	(Chamaedorea_seifrizii	(Veitchia_spiralis	Burretiokentia_grandiflora)))	(Pseudophoenix_vinifera	Nypa_fruticans))	(Sabal_domingensis	Serenoa_repens)))	Kingia_australis);
((Sabal_domingensis	((((((Roystonea_regia	(Orania_palindan	Calamus_caryotoides))	(Pseudophoenix_vinifera	((Attalea_speciosa	(Bactris_major	(Elaeis_guineensis	Elaeis_oleifera)))	((Reinhardtia_latisecta	(Reinhardtia_gracilis	Reinhardtia_simplex))	Reinhardtia_paiewonskiana))))	(Chamaedorea_seifrizii	(Veitchia_spiralis	Burretiokentia_grandiflora)))	Nypa_fruticans)	(Heterospathe_cagayanensis	((Leopoldinia_pulchra	Dypsis_decaryi)	Serenoa_repens)))	Phoenix_dactylifera))	Kingia_australis);
((Veitchia_spiralis	(((Burretiokentia_grandiflora	Phoenix_dactylifera)	((Pseudophoenix_vinifera	(((Heterospathe_cagayanensis	Dypsis_decaryi)	Serenoa_repens)	(Calamus_caryotoides	Roystonea_regia)))	Sabal_domingensis))	((((Leopoldinia_pulchra	Attalea_speciosa)	(Bactris_major	(Elaeis_guineensis	Elaeis_oleifera)))	Orania_palindan)	(Chamaedorea_seifrizii	(Nypa_fruticans	((Reinhardtia_latisecta	(Reinhardtia_gracilis	Reinhardtia_simplex))	Reinhardtia_paiewonskiana))))))	Kingia_australis);
((((Nypa_fruticans	(((Heterospathe_cagayanensis	Dypsis_decaryi)	((((Reinhardtia_latisecta	Reinhardtia_simplex)	Reinhardtia_paiewonskiana)	Reinhardtia_gracilis)	((Leopoldinia_pulchra	Attalea_speciosa)	(Bactris_major	((Orania_palindan	Elaeis_guineensis)	Elaeis_oleifera)))))	Veitchia_spiralis))	((Pseudophoenix_vinifera	((Calamus_caryotoides	Roystonea_regia)	Burretiokentia_grandiflora))	(Serenoa_repens	(Phoenix_dactylifera	Sabal_domingensis))))	Chamaedorea_seifrizii)	Kingia_australis);
((Phoenix_dactylifera	(Sabal_domingensis	((Nypa_fruticans	(((Pseudophoenix_vinifera	(Calamus_caryotoides	Roystonea_regia))	(((((Heterospathe_cagayanensis	Dypsis_decaryi)	((Reinhardtia_paiewonskiana	((Reinhardtia_gracilis	Reinhardtia_simplex)	Reinhardtia_latisecta))	((Leopoldinia_pulchra	Attalea_speciosa)	(Bactris_major	(Elaeis_guineensis	Elaeis_oleifera)))))	Orania_palindan)	Veitchia_spiralis)	Chamaedorea_seifrizii))	Burretiokentia_grandiflora))	Serenoa_repens)))	Kingia_australis);
((Elaeis_guineensis	(Elaeis_oleifera	(((((Heterospathe_cagayanensis	(((Chamaedorea_seifrizii	(Veitchia_spiralis	Burretiokentia_grandiflora))	(((Serenoa_repens	Sabal_domingensis)	Phoenix_dactylifera)	Nypa_fruticans))	(Roystonea_regia	(Pseudophoenix_vinifera	Calamus_caryotoides))))	((Orania_palindan	Leopoldinia_pulchra)	Dypsis_decaryi))	(((Reinhardtia_paiewonskiana	Reinhardtia_latisecta)	Reinhardtia_simplex)	Reinhardtia_gracilis))	Attalea_speciosa)	Bactris_major)))	Kingia_australis);
((Chamaedorea_seifrizii	((Veitchia_spiralis	Burretiokentia_grandiflora)	(((Dypsis_decaryi	(((Reinhardtia_latisecta	(Heterospathe_cagayanensis	(Reinhardtia_gracilis	Reinhardtia_simplex)))	Reinhardtia_paiewonskiana)	(((Orania_palindan	Leopoldinia_pulchra)	Attalea_speciosa)	((Roystonea_regia	Bactris_major)	(Elaeis_guineensis	Elaeis_oleifera)))))	(((Serenoa_repens	Sabal_domingensis)	Phoenix_dactylifera)	Nypa_fruticans))	(Pseudophoenix_vinifera	Calamus_caryotoides))))	Kingia_australis);
((Sabal_domingensis	(((Phoenix_dactylifera	Orania_palindan)	(Nypa_fruticans	((((((Reinhardtia_latisecta	(Reinhardtia_gracilis	Reinhardtia_simplex))	Reinhardtia_paiewonskiana)	(Attalea_speciosa	(Bactris_major	(Elaeis_oleifera	(Elaeis_guineensis	Heterospathe_cagayanensis)))))	Chamaedorea_seifrizii)	(Calamus_caryotoides	((Pseudophoenix_vinifera	(Burretiokentia_grandiflora	Roystonea_regia))	(Dypsis_decaryi	Serenoa_repens))))	Veitchia_spiralis)))	Leopoldinia_pulchra))	Kingia_australis);
((Elaeis_guineensis	(Elaeis_oleifera	(((Heterospathe_cagayanensis	((((Reinhardtia_paiewonskiana	Reinhardtia_latisecta)	Reinhardtia_simplex)	Reinhardtia_gracilis)	Attalea_speciosa))	((Pseudophoenix_vinifera	Calamus_caryotoides)	((((Burretiokentia_grandiflora	Veitchia_spiralis)	Chamaedorea_seifrizii)	(Nypa_fruticans	(Phoenix_dactylifera	(Leopoldinia_pulchra	Sabal_domingensis))))	(Serenoa_repens	Dypsis_decaryi))))	((Bactris_major	Orania_palindan)	Roystonea_regia))))	Kingia_australis);
(((Leopoldinia_pulchra	Sabal_domingensis)	(Serenoa_repens	((((Veitchia_spiralis	(Pseudophoenix_vinifera	Chamaedorea_seifrizii))	((Burretiokentia_grandiflora	Calamus_caryotoides)	(((((Bactris_major	Roystonea_regia)	(Elaeis_guineensis	Elaeis_oleifera))	Orania_palindan)	Attalea_speciosa)	((((Reinhardtia_gracilis	(Reinhardtia_paiewonskiana	Heterospathe_cagayanensis))	Reinhardtia_latisecta)	Reinhardtia_simplex)	Dypsis_decaryi))))	Nypa_fruticans)	Phoenix_dactylifera)))	Kingia_australis);
((((Reinhardtia_paiewonskiana	(Reinhardtia_gracilis	Reinhardtia_simplex))	(Heterospathe_cagayanensis	Reinhardtia_latisecta))	((Leopoldinia_pulchra	Dypsis_decaryi)	((((Nypa_fruticans	(Phoenix_dactylifera	(Serenoa_repens	Sabal_domingensis)))	(Chamaedorea_seifrizii	(((Elaeis_guineensis	Elaeis_oleifera)	(Burretiokentia_grandiflora	(Bactris_major	Roystonea_regia)))	Attalea_speciosa)))	((Calamus_caryotoides	Pseudophoenix_vinifera)	Veitchia_spiralis))	Orania_palindan)))	Kingia_australis);
((Chamaedorea_seifrizii	(Burretiokentia_grandiflora	((((((Attalea_speciosa	(((Elaeis_guineensis	Elaeis_oleifera)	Bactris_major)	Roystonea_regia))	(Orania_palindan	(Reinhardtia_paiewonskiana	(Reinhardtia_simplex	(Reinhardtia_gracilis	(Reinhardtia_latisecta	Heterospathe_cagayanensis))))))	Dypsis_decaryi)	((Nypa_fruticans	Calamus_caryotoides)	(Serenoa_repens	((Leopoldinia_pulchra	Sabal_domingensis)	Phoenix_dactylifera))))	Pseudophoenix_vinifera)	Veitchia_spiralis)))	Kingia_australis);
((Chamaedorea_seifrizii	(Burretiokentia_grandiflora	(((((((Elaeis_guineensis	Elaeis_oleifera)	((Pseudophoenix_vinifera	Roystonea_regia)	Bactris_major))	Attalea_speciosa)	(Reinhardtia_paiewonskiana	(Reinhardtia_latisecta	(Reinhardtia_simplex	Reinhardtia_gracilis))))	Dypsis_decaryi)	(Orania_palindan	((Nypa_fruticans	((Leopoldinia_pulchra	Sabal_domingensis)	Phoenix_dactylifera))	(Serenoa_repens	(Heterospathe_cagayanensis	Calamus_caryotoides)))))	Veitchia_spiralis)))	Kingia_australis);
(((((((Leopoldinia_pulchra	Veitchia_spiralis)	(Chamaedorea_seifrizii	Burretiokentia_grandiflora))	(Nypa_fruticans	(Sabal_domingensis	Phoenix_dactylifera)))	(((Elaeis_guineensis	Elaeis_oleifera)	(Bactris_major	Attalea_speciosa))	(Reinhardtia_paiewonskiana	((Reinhardtia_simplex	Reinhardtia_gracilis)	Reinhardtia_latisecta))))	(Dypsis_decaryi	(Heterospathe_cagayanensis	Serenoa_repens)))	((Orania_palindan	Calamus_caryotoides)	(Pseudophoenix_vinifera	Roystonea_regia)))	Kingia_australis);
(((Elaeis_guineensis	(Elaeis_oleifera	((Roystonea_regia	Bactris_major)	((((Veitchia_spiralis	(Chamaedorea_seifrizii	Burretiokentia_grandiflora))	Pseudophoenix_vinifera)	((((Reinhardtia_latisecta	(Reinhardtia_simplex	Reinhardtia_gracilis))	Reinhardtia_paiewonskiana)	Dypsis_decaryi)	((Calamus_caryotoides	Nypa_fruticans)	(Serenoa_repens	(Orania_palindan	((Leopoldinia_pulchra	Sabal_domingensis)	Phoenix_dactylifera))))))	Attalea_speciosa))))	Heterospathe_cagayanensis)	Kingia_australis);
((Sabal_domingensis	(Orania_palindan	((Phoenix_dactylifera	((((((Chamaedorea_seifrizii	Burretiokentia_grandiflora)	Veitchia_spiralis)	(Roystonea_regia	(Calamus_caryotoides	Pseudophoenix_vinifera)))	(((((Reinhardtia_latisecta	(Reinhardtia_simplex	Reinhardtia_gracilis))	Reinhardtia_paiewonskiana)	(Attalea_speciosa	((Elaeis_guineensis	Elaeis_oleifera)	Bactris_major)))	Dypsis_decaryi)	Heterospathe_cagayanensis))	Nypa_fruticans)	Serenoa_repens))	Leopoldinia_pulchra)))	Kingia_australis);
((Pseudophoenix_vinifera	(Serenoa_repens	(((Roystonea_regia	Calamus_caryotoides)	Burretiokentia_grandiflora)	((((((Reinhardtia_latisecta	Reinhardtia_paiewonskiana)	(Reinhardtia_simplex	Reinhardtia_gracilis))	(Attalea_speciosa	(((Heterospathe_cagayanensis	Elaeis_guineensis)	Elaeis_oleifera)	Bactris_major)))	Dypsis_decaryi)	((Nypa_fruticans	((Leopoldinia_pulchra	Sabal_domingensis)	Phoenix_dactylifera))	Orania_palindan))	(Veitchia_spiralis	Chamaedorea_seifrizii)))))	Kingia_australis);
(((Leopoldinia_pulchra	Sabal_domingensis)	(Phoenix_dactylifera	(Serenoa_repens	((Orania_palindan	((Dypsis_decaryi	((((Pseudophoenix_vinifera	(Roystonea_regia	(Heterospathe_cagayanensis	Elaeis_guineensis)))	Elaeis_oleifera)	(Bactris_major	Attalea_speciosa))	(Chamaedorea_seifrizii	(Burretiokentia_grandiflora	Veitchia_spiralis))))	(Calamus_caryotoides	Nypa_fruticans)))	(((Reinhardtia_gracilis	Reinhardtia_simplex)	Reinhardtia_latisecta)	Reinhardtia_paiewonskiana)))))	Kingia_australis);
((Sabal_domingensis	(Phoenix_dactylifera	(Serenoa_repens	(Pseudophoenix_vinifera	(((Orania_palindan	Calamus_caryotoides)	Roystonea_regia)	(((Leopoldinia_pulchra	Veitchia_spiralis)	(Burretiokentia_grandiflora	Chamaedorea_seifrizii))	(((((Reinhardtia_paiewonskiana	(Reinhardtia_latisecta	Reinhardtia_simplex))	Reinhardtia_gracilis)	(Attalea_speciosa	(Bactris_major	((Elaeis_oleifera	Heterospathe_cagayanensis)	Elaeis_guineensis))))	Dypsis_decaryi)	Nypa_fruticans)))))))	Kingia_australis);
(((Leopoldinia_pulchra	Sabal_domingensis)	(Phoenix_dactylifera	(((Orania_palindan	Serenoa_repens)	(Roystonea_regia	((Veitchia_spiralis	(Burretiokentia_grandiflora	Chamaedorea_seifrizii))	(((Reinhardtia_paiewonskiana	(Reinhardtia_latisecta	(Reinhardtia_gracilis	Reinhardtia_simplex)))	(Bactris_major	(((Heterospathe_cagayanensis	Elaeis_guineensis)	Elaeis_oleifera)	Attalea_speciosa)))	((Calamus_caryotoides	Pseudophoenix_vinifera)	Dypsis_decaryi)))))	Nypa_fruticans)))	Kingia_australis);
((Sabal_domingensis	(Phoenix_dactylifera	(((((Chamaedorea_seifrizii	Pseudophoenix_vinifera)	(((((Reinhardtia_paiewonskiana	(Reinhardtia_latisecta	(Reinhardtia_gracilis	Reinhardtia_simplex)))	(Dypsis_decaryi	Orania_palindan))	(Bactris_major	((Elaeis_guineensis	Elaeis_oleifera)	Attalea_speciosa)))	Heterospathe_cagayanensis)	(Burretiokentia_grandiflora	(Leopoldinia_pulchra	Veitchia_spiralis))))	(Roystonea_regia	Calamus_caryotoides))	Nypa_fruticans)	Serenoa_repens)))	Kingia_australis);
((Veitchia_spiralis	(Leopoldinia_pulchra	(((((Reinhardtia_paiewonskiana	((Reinhardtia_latisecta	Reinhardtia_simplex)	Reinhardtia_gracilis))	Dypsis_decaryi)	((Pseudophoenix_vinifera	(Serenoa_repens	(Sabal_domingensis	Phoenix_dactylifera)))	(Roystonea_regia	((Orania_palindan	Burretiokentia_grandiflora)	(Heterospathe_cagayanensis	Calamus_caryotoides)))))	Nypa_fruticans)	(Chamaedorea_seifrizii	(Attalea_speciosa	(Bactris_major	(Elaeis_guineensis	Elaeis_oleifera)))))))	Kingia_australis);
((Calamus_caryotoides	(((Pseudophoenix_vinifera	(Serenoa_repens	((((((Reinhardtia_paiewonskiana	Reinhardtia_latisecta)	(Reinhardtia_simplex	Reinhardtia_gracilis))	Dypsis_decaryi)	(Attalea_speciosa	(Bactris_major	(Elaeis_guineensis	Elaeis_oleifera))))	(((Leopoldinia_pulchra	(Sabal_domingensis	Heterospathe_cagayanensis))	Phoenix_dactylifera)	Nypa_fruticans))	((Veitchia_spiralis	Chamaedorea_seifrizii)	Burretiokentia_grandiflora))))	Orania_palindan)	Roystonea_regia))	Kingia_australis);
((Phoenix_dactylifera	((Heterospathe_cagayanensis	Serenoa_repens)	(((Nypa_fruticans	((((Orania_palindan	(Reinhardtia_paiewonskiana	(Reinhardtia_gracilis	((Dypsis_decaryi	Reinhardtia_latisecta)	Reinhardtia_simplex))))	Attalea_speciosa)	(Bactris_major	(Elaeis_guineensis	Elaeis_oleifera)))	((Burretiokentia_grandiflora	Chamaedorea_seifrizii)	(Leopoldinia_pulchra	Veitchia_spiralis))))	((Roystonea_regia	Calamus_caryotoides)	Pseudophoenix_vinifera))	Sabal_domingensis)))	Kingia_australis);
((Chamaedorea_seifrizii	((Attalea_speciosa	(Bactris_major	(Elaeis_guineensis	((((Reinhardtia_gracilis	Reinhardtia_simplex)	(Reinhardtia_latisecta	Heterospathe_cagayanensis))	Reinhardtia_paiewonskiana)	Elaeis_oleifera))))	(((Dypsis_decaryi	Leopoldinia_pulchra)	(Orania_palindan	(Veitchia_spiralis	Nypa_fruticans)))	((Roystonea_regia	Calamus_caryotoides)	(((Burretiokentia_grandiflora	Phoenix_dactylifera)	Sabal_domingensis)	(Pseudophoenix_vinifera	Serenoa_repens))))))	Kingia_australis);
((Phoenix_dactylifera	(((((Roystonea_regia	Calamus_caryotoides)	Pseudophoenix_vinifera)	(((Veitchia_spiralis	Burretiokentia_grandiflora)	((Orania_palindan	Leopoldinia_pulchra)	Chamaedorea_seifrizii))	(Attalea_speciosa	(Bactris_major	(Elaeis_guineensis	Elaeis_oleifera)))))	(((((Heterospathe_cagayanensis	(Reinhardtia_gracilis	Reinhardtia_simplex))	Reinhardtia_latisecta)	Reinhardtia_paiewonskiana)	Dypsis_decaryi)	Nypa_fruticans))	(Sabal_domingensis	Serenoa_repens)))	Kingia_australis);
((Chamaedorea_seifrizii	((Attalea_speciosa	(Bactris_major	(Elaeis_guineensis	Elaeis_oleifera)))	(Veitchia_spiralis	(((Nypa_fruticans	((((Reinhardtia_latisecta	Reinhardtia_paiewonskiana)	Reinhardtia_simplex)	Reinhardtia_gracilis)	((((Heterospathe_cagayanensis	Leopoldinia_pulchra)	Sabal_domingensis)	Serenoa_repens)	(Burretiokentia_grandiflora	Phoenix_dactylifera))))	Dypsis_decaryi)	(Orania_palindan	(Roystonea_regia	(Calamus_caryotoides	Pseudophoenix_vinifera)))))))	Kingia_australis);
((Phoenix_dactylifera	(((Orania_palindan	Leopoldinia_pulchra)	Sabal_domingensis)	(Serenoa_repens	(((((Heterospathe_cagayanensis	Calamus_caryotoides)	Pseudophoenix_vinifera)	((Burretiokentia_grandiflora	Chamaedorea_seifrizii)	Veitchia_spiralis))	(Dypsis_decaryi	((((Reinhardtia_simplex	Reinhardtia_gracilis)	Reinhardtia_latisecta)	Reinhardtia_paiewonskiana)	(Attalea_speciosa	(Roystonea_regia	(Bactris_major	(Elaeis_guineensis	Elaeis_oleifera)))))))	Nypa_fruticans))))	Kingia_australis);
((((Serenoa_repens	((Heterospathe_cagayanensis	((Dypsis_decaryi	((((Reinhardtia_gracilis	Reinhardtia_simplex)	Reinhardtia_latisecta)	Reinhardtia_paiewonskiana)	((Bactris_major	(Elaeis_oleifera	Elaeis_guineensis))	Attalea_speciosa)))	((Pseudophoenix_vinifera	(Roystonea_regia	Calamus_caryotoides))	(Veitchia_spiralis	(Burretiokentia_grandiflora	Chamaedorea_seifrizii)))))	Nypa_fruticans))	((Orania_palindan	Leopoldinia_pulchra)	Sabal_domingensis))	Phoenix_dactylifera)	Kingia_australis);
(((((((((((Reinhardtia_gracilis	Reinhardtia_simplex)	Reinhardtia_latisecta)	Reinhardtia_paiewonskiana)	Dypsis_decaryi)	(Roystonea_regia	(Calamus_caryotoides	Pseudophoenix_vinifera)))	(((Bactris_major	Heterospathe_cagayanensis)	((Elaeis_oleifera	Elaeis_guineensis)	Attalea_speciosa))	((Chamaedorea_seifrizii	Burretiokentia_grandiflora)	Veitchia_spiralis)))	Serenoa_repens)	Nypa_fruticans)	((Orania_palindan	Leopoldinia_pulchra)	Sabal_domingensis))	Phoenix_dactylifera)	Kingia_australis);
(((((Orania_palindan	Serenoa_repens)	(Leopoldinia_pulchra	Sabal_domingensis))	(((Chamaedorea_seifrizii	(Veitchia_spiralis	(Burretiokentia_grandiflora	(((Reinhardtia_simplex	(Reinhardtia_latisecta	Reinhardtia_gracilis))	Reinhardtia_paiewonskiana)	(Attalea_speciosa	(Bactris_major	((Elaeis_oleifera	Elaeis_guineensis)	Heterospathe_cagayanensis)))))))	(Nypa_fruticans	(Pseudophoenix_vinifera	(Roystonea_regia	Calamus_caryotoides))))	Dypsis_decaryi))	Phoenix_dactylifera)	Kingia_australis);
(((Chamaedorea_seifrizii	((((Pseudophoenix_vinifera	Nypa_fruticans)	((Leopoldinia_pulchra	Roystonea_regia)	Calamus_caryotoides))	(((Burretiokentia_grandiflora	Phoenix_dactylifera)	Sabal_domingensis)	(Veitchia_spiralis	Serenoa_repens)))	(((((Reinhardtia_gracilis	Reinhardtia_simplex)	Reinhardtia_latisecta)	Reinhardtia_paiewonskiana)	Dypsis_decaryi)	(Attalea_speciosa	(Bactris_major	(Elaeis_guineensis	(Heterospathe_cagayanensis	Elaeis_oleifera)))))))	Orania_palindan)	Kingia_australis);
(((Phoenix_dactylifera	(Leopoldinia_pulchra	Sabal_domingensis))	(Nypa_fruticans	((Orania_palindan	(Dypsis_decaryi	Serenoa_repens))	((((Reinhardtia_gracilis	Reinhardtia_simplex)	(Heterospathe_cagayanensis	Reinhardtia_latisecta))	Reinhardtia_paiewonskiana)	((Calamus_caryotoides	Pseudophoenix_vinifera)	(Roystonea_regia	(((Burretiokentia_grandiflora	Chamaedorea_seifrizii)	Veitchia_spiralis)	(Attalea_speciosa	(Bactris_major	(Elaeis_guineensis	Elaeis_oleifera))))))))))	Kingia_australis);
(((Orania_palindan	Sabal_domingensis)	((Heterospathe_cagayanensis	Serenoa_repens)	((((Dypsis_decaryi	(((Reinhardtia_paiewonskiana	Reinhardtia_latisecta)	(Reinhardtia_gracilis	Reinhardtia_simplex))	((Bactris_major	(Elaeis_guineensis	Elaeis_oleifera))	(Leopoldinia_pulchra	Attalea_speciosa))))	((Burretiokentia_grandiflora	((Calamus_caryotoides	Pseudophoenix_vinifera)	Roystonea_regia))	(Veitchia_spiralis	Chamaedorea_seifrizii)))	Nypa_fruticans)	Phoenix_dactylifera)))	Kingia_australis);
(((Sabal_domingensis	(Serenoa_repens	(((Dypsis_decaryi	((Reinhardtia_latisecta	((Reinhardtia_paiewonskiana	Reinhardtia_gracilis)	Reinhardtia_simplex))	(((Roystonea_regia	Bactris_major)	(Elaeis_guineensis	Elaeis_oleifera))	(Attalea_speciosa	Heterospathe_cagayanensis))))	(((Nypa_fruticans	(Leopoldinia_pulchra	Pseudophoenix_vinifera))	Calamus_caryotoides)	((Burretiokentia_grandiflora	Veitchia_spiralis)	Chamaedorea_seifrizii)))	Phoenix_dactylifera)))	Orania_palindan)	Kingia_australis);
((Phoenix_dactylifera	((Orania_palindan	Sabal_domingensis)	(((((Burretiokentia_grandiflora	(Chamaedorea_seifrizii	Pseudophoenix_vinifera))	Veitchia_spiralis)	(((Bactris_major	(Elaeis_guineensis	Elaeis_oleifera))	((((Reinhardtia_latisecta	(Reinhardtia_gracilis	Reinhardtia_simplex))	Reinhardtia_paiewonskiana)	(Dypsis_decaryi	Heterospathe_cagayanensis))	(Leopoldinia_pulchra	Attalea_speciosa)))	Roystonea_regia))	(Calamus_caryotoides	Nypa_fruticans))	Serenoa_repens)))	Kingia_australis);
((Veitchia_spiralis	((((Dypsis_decaryi	Heterospathe_cagayanensis)	((Orania_palindan	Chamaedorea_seifrizii)	(Calamus_caryotoides	Pseudophoenix_vinifera)))	(Nypa_fruticans	(Serenoa_repens	(Phoenix_dactylifera	Sabal_domingensis))))	((Burretiokentia_grandiflora	(((Bactris_major	(Elaeis_guineensis	Elaeis_oleifera))	(Leopoldinia_pulchra	Attalea_speciosa))	Roystonea_regia))	((Reinhardtia_latisecta	(Reinhardtia_gracilis	Reinhardtia_simplex))	Reinhardtia_paiewonskiana))))	Kingia_australis);
((((Leopoldinia_pulchra	Dypsis_decaryi)	Veitchia_spiralis)	(Burretiokentia_grandiflora	(Orania_palindan	((((Chamaedorea_seifrizii	Pseudophoenix_vinifera)	(Roystonea_regia	(Calamus_caryotoides	Heterospathe_cagayanensis)))	(Nypa_fruticans	(Serenoa_repens	(Phoenix_dactylifera	Sabal_domingensis))))	((Bactris_major	((Elaeis_guineensis	Elaeis_oleifera)	Attalea_speciosa))	((Reinhardtia_latisecta	(Reinhardtia_gracilis	Reinhardtia_simplex))	Reinhardtia_paiewonskiana))))))	Kingia_australis);
((Elaeis_guineensis	(Elaeis_oleifera	((Roystonea_regia	Bactris_major)	(Attalea_speciosa	(((Nypa_fruticans	((((Reinhardtia_gracilis	(Reinhardtia_latisecta	((Heterospathe_cagayanensis	Reinhardtia_paiewonskiana)	Reinhardtia_simplex)))	Calamus_caryotoides)	(Serenoa_repens	Dypsis_decaryi))	((Leopoldinia_pulchra	Sabal_domingensis)	Phoenix_dactylifera)))	(Veitchia_spiralis	(Burretiokentia_grandiflora	Chamaedorea_seifrizii)))	(Orania_palindan	Pseudophoenix_vinifera))))))	Kingia_australis);
(((((Veitchia_spiralis	Serenoa_repens)	(((((Roystonea_regia	Bactris_major)	(((Elaeis_guineensis	Elaeis_oleifera)	Orania_palindan)	Heterospathe_cagayanensis))	((Dypsis_decaryi	(Reinhardtia_latisecta	(Reinhardtia_paiewonskiana	(Reinhardtia_gracilis	Reinhardtia_simplex))))	Attalea_speciosa))	(Pseudophoenix_vinifera	Chamaedorea_seifrizii))	(Nypa_fruticans	Calamus_caryotoides)))	(Burretiokentia_grandiflora	Phoenix_dactylifera))	(Leopoldinia_pulchra	Sabal_domingensis))	Kingia_australis);
((Sabal_domingensis	((Orania_palindan	((Heterospathe_cagayanensis	Serenoa_repens)	((((Dypsis_decaryi	(Reinhardtia_latisecta	(Reinhardtia_paiewonskiana	(Reinhardtia_gracilis	Reinhardtia_simplex))))	(Calamus_caryotoides	Pseudophoenix_vinifera))	(((Bactris_major	(Elaeis_guineensis	Elaeis_oleifera))	Attalea_speciosa)	(Chamaedorea_seifrizii	((Leopoldinia_pulchra	Veitchia_spiralis)	Burretiokentia_grandiflora))))	Roystonea_regia)))	(Phoenix_dactylifera	Nypa_fruticans)))	Kingia_australis);
(((((Reinhardtia_latisecta	(Reinhardtia_simplex	Reinhardtia_paiewonskiana))	Reinhardtia_gracilis)	Dypsis_decaryi)	(Calamus_caryotoides	(((Pseudophoenix_vinifera	(Nypa_fruticans	(((Bactris_major	(Elaeis_guineensis	Elaeis_oleifera))	Attalea_speciosa)	(Chamaedorea_seifrizii	((Leopoldinia_pulchra	Veitchia_spiralis)	Burretiokentia_grandiflora)))))	((Phoenix_dactylifera	(Orania_palindan	Sabal_domingensis))	(Heterospathe_cagayanensis	Serenoa_repens)))	Roystonea_regia)))	Kingia_australis);
((Phoenix_dactylifera	(((Pseudophoenix_vinifera	(Serenoa_repens	((Roystonea_regia	Calamus_caryotoides)	Orania_palindan)))	Sabal_domingensis)	(((((Bactris_major	(Elaeis_guineensis	(Heterospathe_cagayanensis	Elaeis_oleifera)))	(((Reinhardtia_latisecta	((Reinhardtia_gracilis	Reinhardtia_simplex)	Reinhardtia_paiewonskiana))	Dypsis_decaryi)	Attalea_speciosa))	(Chamaedorea_seifrizii	(Veitchia_spiralis	Burretiokentia_grandiflora)))	Nypa_fruticans)	Leopoldinia_pulchra)))	Kingia_australis);
((Sabal_domingensis	((Serenoa_repens	((((((Bactris_major	(Elaeis_guineensis	Elaeis_oleifera))	(Veitchia_spiralis	((Heterospathe_cagayanensis	Burretiokentia_grandiflora)	(Leopoldinia_pulchra	Attalea_speciosa))))	Chamaedorea_seifrizii)	(Calamus_caryotoides	Nypa_fruticans))	(Dypsis_decaryi	(((Reinhardtia_gracilis	Reinhardtia_simplex)	Reinhardtia_paiewonskiana)	Reinhardtia_latisecta)))	(Orania_palindan	Phoenix_dactylifera)))	(Pseudophoenix_vinifera	Roystonea_regia)))	Kingia_australis);
((Phoenix_dactylifera	((Sabal_domingensis	Serenoa_repens)	(((Chamaedorea_seifrizii	(Burretiokentia_grandiflora	(Leopoldinia_pulchra	Veitchia_spiralis)))	((((Reinhardtia_paiewonskiana	(Orania_palindan	((Reinhardtia_gracilis	Reinhardtia_simplex)	(Heterospathe_cagayanensis	Reinhardtia_latisecta))))	(Attalea_speciosa	(Bactris_major	(Elaeis_guineensis	Elaeis_oleifera))))	Dypsis_decaryi)	((Pseudophoenix_vinifera	Roystonea_regia)	Calamus_caryotoides)))	Nypa_fruticans)))	Kingia_australis);
((Phoenix_dactylifera	((Sabal_domingensis	Serenoa_repens)	((((Burretiokentia_grandiflora	Chamaedorea_seifrizii)	(((((Reinhardtia_paiewonskiana	((Reinhardtia_gracilis	Reinhardtia_simplex)	Heterospathe_cagayanensis))	Reinhardtia_latisecta)	(Attalea_speciosa	(Bactris_major	(Elaeis_guineensis	Elaeis_oleifera))))	Dypsis_decaryi)	((Leopoldinia_pulchra	Veitchia_spiralis)	(Roystonea_regia	(Calamus_caryotoides	Pseudophoenix_vinifera)))))	Orania_palindan)	Nypa_fruticans)))	Kingia_australis);
(((Veitchia_spiralis	(((((Heterospathe_cagayanensis	Reinhardtia_latisecta)	(Reinhardtia_gracilis	Reinhardtia_simplex))	Reinhardtia_paiewonskiana)	(Leopoldinia_pulchra	Dypsis_decaryi))	((Roystonea_regia	(Calamus_caryotoides	Pseudophoenix_vinifera))	(Nypa_fruticans	((Burretiokentia_grandiflora	Phoenix_dactylifera)	(Sabal_domingensis	Serenoa_repens))))))	(((Attalea_speciosa	(Bactris_major	(Elaeis_guineensis	Elaeis_oleifera)))	Chamaedorea_seifrizii)	Orania_palindan))	Kingia_australis);
((Phoenix_dactylifera	(Sabal_domingensis	(Serenoa_repens	((((((((Heterospathe_cagayanensis	Reinhardtia_paiewonskiana)	Reinhardtia_latisecta)	(Reinhardtia_gracilis	Reinhardtia_simplex))	(Attalea_speciosa	(Bactris_major	(Elaeis_guineensis	Elaeis_oleifera))))	(Leopoldinia_pulchra	Dypsis_decaryi))	(Chamaedorea_seifrizii	(Veitchia_spiralis	Burretiokentia_grandiflora)))	(Roystonea_regia	(Calamus_caryotoides	Pseudophoenix_vinifera)))	(Orania_palindan	Nypa_fruticans)))))	Kingia_australis);
(((((Serenoa_repens	Phoenix_dactylifera)	(((Heterospathe_cagayanensis	Dypsis_decaryi)	(Calamus_caryotoides	((Orania_palindan	(Burretiokentia_grandiflora	(((((Reinhardtia_paiewonskiana	(Reinhardtia_latisecta	(Reinhardtia_gracilis	Reinhardtia_simplex)))	Attalea_speciosa)	(Bactris_major	(Elaeis_guineensis	Elaeis_oleifera)))	Roystonea_regia)	Veitchia_spiralis)))	(Pseudophoenix_vinifera	Chamaedorea_seifrizii))))	Nypa_fruticans))	Sabal_domingensis)	Leopoldinia_pulchra)	Kingia_australis);
(((((Veitchia_spiralis	Serenoa_repens)	(Leopoldinia_pulchra	Dypsis_decaryi))	(((Sabal_domingensis	Phoenix_dactylifera)	Nypa_fruticans)	Orania_palindan))	(((((Reinhardtia_paiewonskiana	(Reinhardtia_latisecta	(Reinhardtia_gracilis	Reinhardtia_simplex)))	Attalea_speciosa)	(Heterospathe_cagayanensis	(Bactris_major	(Elaeis_guineensis	Elaeis_oleifera))))	Roystonea_regia)	(Burretiokentia_grandiflora	((Calamus_caryotoides	Pseudophoenix_vinifera)	Chamaedorea_seifrizii))))	Kingia_australis);
((Elaeis_guineensis	(Elaeis_oleifera	((Roystonea_regia	(Attalea_speciosa	(((Reinhardtia_paiewonskiana	(Reinhardtia_gracilis	Reinhardtia_simplex))	Reinhardtia_latisecta)	(((((((Leopoldinia_pulchra	Sabal_domingensis)	Orania_palindan)	(Heterospathe_cagayanensis	Phoenix_dactylifera))	Nypa_fruticans)	(Chamaedorea_seifrizii	(Veitchia_spiralis	Burretiokentia_grandiflora)))	(Serenoa_repens	(Calamus_caryotoides	Pseudophoenix_vinifera)))	Dypsis_decaryi))))	Bactris_major)))	Kingia_australis);
((((Calamus_caryotoides	Pseudophoenix_vinifera)	(Roystonea_regia	((Leopoldinia_pulchra	Sabal_domingensis)	Phoenix_dactylifera)))	((((((Dypsis_decaryi	(((Reinhardtia_simplex	Reinhardtia_gracilis)	Reinhardtia_latisecta)	Reinhardtia_paiewonskiana))	Attalea_speciosa)	(Bactris_major	(Elaeis_guineensis	(Heterospathe_cagayanensis	Elaeis_oleifera))))	((Chamaedorea_seifrizii	(Veitchia_spiralis	Burretiokentia_grandiflora))	Nypa_fruticans))	Orania_palindan)	Serenoa_repens))	Kingia_australis);
((Phoenix_dactylifera	((((Nypa_fruticans	((((((Calamus_caryotoides	Roystonea_regia)	Bactris_major)	(Elaeis_guineensis	Elaeis_oleifera))	(Chamaedorea_seifrizii	(Veitchia_spiralis	Burretiokentia_grandiflora)))	Heterospathe_cagayanensis)	((Dypsis_decaryi	(((Reinhardtia_simplex	Reinhardtia_gracilis)	Reinhardtia_latisecta)	Reinhardtia_paiewonskiana))	(Leopoldinia_pulchra	Attalea_speciosa))))	(Serenoa_repens	Pseudophoenix_vinifera))	Sabal_domingensis)	Orania_palindan))	Kingia_australis);
((Elaeis_guineensis	(Elaeis_oleifera	(((((Pseudophoenix_vinifera	Chamaedorea_seifrizii)	(((Burretiokentia_grandiflora	((Serenoa_repens	((Reinhardtia_paiewonskiana	Reinhardtia_latisecta)	(Reinhardtia_simplex	Reinhardtia_gracilis)))	Heterospathe_cagayanensis))	Dypsis_decaryi)	((Veitchia_spiralis	Calamus_caryotoides)	((Sabal_domingensis	Phoenix_dactylifera)	Nypa_fruticans))))	(Attalea_speciosa	(Orania_palindan	Leopoldinia_pulchra)))	Roystonea_regia)	Bactris_major)))	Kingia_australis);
((Chamaedorea_seifrizii	(((((Veitchia_spiralis	Serenoa_repens)	(Heterospathe_cagayanensis	Dypsis_decaryi))	(Nypa_fruticans	(Pseudophoenix_vinifera	Calamus_caryotoides)))	(Burretiokentia_grandiflora	Phoenix_dactylifera))	(Sabal_domingensis	(((Reinhardtia_paiewonskiana	((Reinhardtia_simplex	Reinhardtia_gracilis)	Reinhardtia_latisecta))	(Attalea_speciosa	(Orania_palindan	Leopoldinia_pulchra)))	((Elaeis_guineensis	Elaeis_oleifera)	(Roystonea_regia	Bactris_major))))))	Kingia_australis);
(((((((((Reinhardtia_paiewonskiana	((Reinhardtia_simplex	Reinhardtia_gracilis)	Reinhardtia_latisecta))	Attalea_speciosa)	((Elaeis_guineensis	Elaeis_oleifera)	Bactris_major))	((Roystonea_regia	(Calamus_caryotoides	((Veitchia_spiralis	(Heterospathe_cagayanensis	Serenoa_repens))	Dypsis_decaryi)))	Chamaedorea_seifrizii))	(Pseudophoenix_vinifera	Nypa_fruticans))	(Burretiokentia_grandiflora	Phoenix_dactylifera))	(Leopoldinia_pulchra	Sabal_domingensis))	Orania_palindan)	Kingia_australis);
((Chamaedorea_seifrizii	((Dypsis_decaryi	((Nypa_fruticans	((Phoenix_dactylifera	(Sabal_domingensis	Serenoa_repens))	Heterospathe_cagayanensis))	((Roystonea_regia	(Calamus_caryotoides	Pseudophoenix_vinifera))	(Veitchia_spiralis	((Reinhardtia_gracilis	((Reinhardtia_latisecta	Reinhardtia_paiewonskiana)	Reinhardtia_simplex))	((Elaeis_guineensis	Elaeis_oleifera)	(((Orania_palindan	Leopoldinia_pulchra)	Attalea_speciosa)	Bactris_major)))))))	Burretiokentia_grandiflora))	Kingia_australis);
((((((Attalea_speciosa	(Bactris_major	(Elaeis_guineensis	Elaeis_oleifera)))	((Leopoldinia_pulchra	Veitchia_spiralis)	((Nypa_fruticans	(((Burretiokentia_grandiflora	Roystonea_regia)	Calamus_caryotoides)	Pseudophoenix_vinifera))	(Dypsis_decaryi	((((Reinhardtia_gracilis	Reinhardtia_paiewonskiana)	Reinhardtia_simplex)	Reinhardtia_latisecta)	(Phoenix_dactylifera	(Sabal_domingensis	Serenoa_repens)))))))	Heterospathe_cagayanensis)	Orania_palindan)	Chamaedorea_seifrizii)	Kingia_australis);
((Calamus_caryotoides	(Roystonea_regia	((((Dypsis_decaryi	(Heterospathe_cagayanensis	Serenoa_repens))	(Leopoldinia_pulchra	Veitchia_spiralis))	(((Bactris_major	((Elaeis_oleifera	Elaeis_guineensis)	(Reinhardtia_paiewonskiana	((Reinhardtia_simplex	Reinhardtia_gracilis)	Reinhardtia_latisecta))))	Attalea_speciosa)	(((Orania_palindan	((Burretiokentia_grandiflora	Phoenix_dactylifera)	Sabal_domingensis))	Nypa_fruticans)	Chamaedorea_seifrizii)))	Pseudophoenix_vinifera)))	Kingia_australis);
((Sabal_domingensis	((Serenoa_repens	(Roystonea_regia	((((Burretiokentia_grandiflora	Chamaedorea_seifrizii)	Veitchia_spiralis)	((((Bactris_major	(Elaeis_oleifera	(Leopoldinia_pulchra	Elaeis_guineensis)))	((Orania_palindan	Attalea_speciosa)	(Dypsis_decaryi	(Reinhardtia_paiewonskiana	((Reinhardtia_simplex	Reinhardtia_gracilis)	Reinhardtia_latisecta)))))	Heterospathe_cagayanensis)	Nypa_fruticans))	(Calamus_caryotoides	Pseudophoenix_vinifera))))	Phoenix_dactylifera))	Kingia_australis);
((Calamus_caryotoides	(Roystonea_regia	(Pseudophoenix_vinifera	((((Burretiokentia_grandiflora	Chamaedorea_seifrizii)	Veitchia_spiralis)	((((Orania_palindan	((Leopoldinia_pulchra	Attalea_speciosa)	(Bactris_major	(Elaeis_oleifera	(Heterospathe_cagayanensis	Elaeis_guineensis)))))	(((Reinhardtia_paiewonskiana	Reinhardtia_latisecta)	Reinhardtia_simplex)	Reinhardtia_gracilis))	Dypsis_decaryi)	Nypa_fruticans))	((Phoenix_dactylifera	Sabal_domingensis)	Serenoa_repens)))))	Kingia_australis);
((Sabal_domingensis	(((((Dypsis_decaryi	((Burretiokentia_grandiflora	(Chamaedorea_seifrizii	(Leopoldinia_pulchra	Veitchia_spiralis)))	((Attalea_speciosa	((Bactris_major	Heterospathe_cagayanensis)	(Elaeis_oleifera	Elaeis_guineensis)))	(((Reinhardtia_latisecta	Reinhardtia_simplex)	Reinhardtia_paiewonskiana)	Reinhardtia_gracilis))))	Nypa_fruticans)	Phoenix_dactylifera)	((Calamus_caryotoides	Serenoa_repens)	(Pseudophoenix_vinifera	Roystonea_regia)))	Orania_palindan))	Kingia_australis);
((Chamaedorea_seifrizii	(Burretiokentia_grandiflora	((Pseudophoenix_vinifera	Roystonea_regia)	(((Attalea_speciosa	(Bactris_major	(Elaeis_oleifera	Elaeis_guineensis)))	Veitchia_spiralis)	((((Reinhardtia_latisecta	(Heterospathe_cagayanensis	(Reinhardtia_gracilis	Reinhardtia_simplex)))	Reinhardtia_paiewonskiana)	(Dypsis_decaryi	Serenoa_repens))	(Nypa_fruticans	((Calamus_caryotoides	Phoenix_dactylifera)	((Orania_palindan	Leopoldinia_pulchra)	Sabal_domingensis))))))))	Kingia_australis);
((Veitchia_spiralis	(((((Pseudophoenix_vinifera	Chamaedorea_seifrizii)	Orania_palindan)	((Calamus_caryotoides	Nypa_fruticans)	(Serenoa_repens	(Phoenix_dactylifera	(Leopoldinia_pulchra	Sabal_domingensis)))))	Burretiokentia_grandiflora)	(Dypsis_decaryi	(((Reinhardtia_latisecta	Heterospathe_cagayanensis)	(Reinhardtia_paiewonskiana	(Reinhardtia_gracilis	Reinhardtia_simplex)))	(Roystonea_regia	(((Elaeis_oleifera	Elaeis_guineensis)	Bactris_major)	Attalea_speciosa))))))	Kingia_australis);
((Chamaedorea_seifrizii	((((Dypsis_decaryi	(Leopoldinia_pulchra	Orania_palindan))	(Serenoa_repens	Veitchia_spiralis))	(Heterospathe_cagayanensis	((((Elaeis_oleifera	Elaeis_guineensis)	(Roystonea_regia	Bactris_major))	Attalea_speciosa)	(Reinhardtia_paiewonskiana	(Reinhardtia_latisecta	(Reinhardtia_gracilis	Reinhardtia_simplex))))))	(((Burretiokentia_grandiflora	Phoenix_dactylifera)	Sabal_domingensis)	((Pseudophoenix_vinifera	Calamus_caryotoides)	Nypa_fruticans))))	Kingia_australis);
((Roystonea_regia	((Burretiokentia_grandiflora	((((Elaeis_oleifera	Elaeis_guineensis)	Bactris_major)	Attalea_speciosa)	(Reinhardtia_paiewonskiana	(Reinhardtia_latisecta	(Reinhardtia_gracilis	Reinhardtia_simplex)))))	(((Orania_palindan	Pseudophoenix_vinifera)	Chamaedorea_seifrizii)	((((Heterospathe_cagayanensis	Dypsis_decaryi)	(Serenoa_repens	Veitchia_spiralis))	Nypa_fruticans)	((Leopoldinia_pulchra	Sabal_domingensis)	(Calamus_caryotoides	Phoenix_dactylifera))))))	Kingia_australis);
((Phoenix_dactylifera	(((Orania_palindan	Leopoldinia_pulchra)	Sabal_domingensis)	((Pseudophoenix_vinifera	Nypa_fruticans)	((((Roystonea_regia	Calamus_caryotoides)	((((Elaeis_oleifera	(Heterospathe_cagayanensis	Elaeis_guineensis))	Bactris_major)	Attalea_speciosa)	(Reinhardtia_paiewonskiana	(Reinhardtia_latisecta	(Reinhardtia_gracilis	Reinhardtia_simplex)))))	(Veitchia_spiralis	(Chamaedorea_seifrizii	Burretiokentia_grandiflora)))	(Dypsis_decaryi	Serenoa_repens)))))	Kingia_australis);
((Sabal_domingensis	((Nypa_fruticans	((((Leopoldinia_pulchra	Veitchia_spiralis)	(Chamaedorea_seifrizii	Burretiokentia_grandiflora))	((Pseudophoenix_vinifera	(Roystonea_regia	Calamus_caryotoides))	(Heterospathe_cagayanensis	Serenoa_repens)))	(((((Elaeis_oleifera	Elaeis_guineensis)	Bactris_major)	Attalea_speciosa)	(Dypsis_decaryi	((Reinhardtia_latisecta	(Reinhardtia_simplex	Reinhardtia_gracilis))	Reinhardtia_paiewonskiana)))	Orania_palindan)))	Phoenix_dactylifera))	Kingia_australis);
((Elaeis_guineensis	(Elaeis_oleifera	(Bactris_major	(((Dypsis_decaryi	(((Leopoldinia_pulchra	Veitchia_spiralis)	(Burretiokentia_grandiflora	Chamaedorea_seifrizii))	(((Serenoa_repens	Pseudophoenix_vinifera)	(Calamus_caryotoides	Roystonea_regia))	(Nypa_fruticans	(Sabal_domingensis	((Heterospathe_cagayanensis	Phoenix_dactylifera)	Orania_palindan))))))	(Reinhardtia_paiewonskiana	(Reinhardtia_latisecta	(Reinhardtia_gracilis	Reinhardtia_simplex))))	Attalea_speciosa))))	Kingia_australis);
((Elaeis_guineensis	(Elaeis_oleifera	(((Reinhardtia_paiewonskiana	(Reinhardtia_latisecta	(Reinhardtia_gracilis	Reinhardtia_simplex)))	Attalea_speciosa)	(Bactris_major	(Chamaedorea_seifrizii	(((((Calamus_caryotoides	Pseudophoenix_vinifera)	Roystonea_regia)	Orania_palindan)	(Dypsis_decaryi	(Veitchia_spiralis	(Heterospathe_cagayanensis	Serenoa_repens))))	(Nypa_fruticans	((Leopoldinia_pulchra	Sabal_domingensis)	(Burretiokentia_grandiflora	Phoenix_dactylifera)))))))))	Kingia_australis);
((Pseudophoenix_vinifera	(((Dypsis_decaryi	Serenoa_repens)	(((Nypa_fruticans	((Leopoldinia_pulchra	Sabal_domingensis)	Phoenix_dactylifera))	(((Burretiokentia_grandiflora	Chamaedorea_seifrizii)	Veitchia_spiralis)	Orania_palindan))	(((Heterospathe_cagayanensis	(Bactris_major	(Elaeis_oleifera	Elaeis_guineensis)))	Attalea_speciosa)	((Reinhardtia_paiewonskiana	Reinhardtia_latisecta)	(Reinhardtia_gracilis	Reinhardtia_simplex)))))	(Roystonea_regia	Calamus_caryotoides)))	Kingia_australis);
((Sabal_domingensis	(Phoenix_dactylifera	((((((Burretiokentia_grandiflora	Chamaedorea_seifrizii)	Veitchia_spiralis)	(Roystonea_regia	(Orania_palindan	Calamus_caryotoides)))	(Pseudophoenix_vinifera	((((Bactris_major	((Heterospathe_cagayanensis	Elaeis_oleifera)	Elaeis_guineensis))	Attalea_speciosa)	(Reinhardtia_gracilis	(Reinhardtia_latisecta	(Reinhardtia_simplex	Reinhardtia_paiewonskiana))))	(Leopoldinia_pulchra	Dypsis_decaryi))))	Nypa_fruticans)	Serenoa_repens)))	Kingia_australis);
((Phoenix_dactylifera	((((((((Bactris_major	((Heterospathe_cagayanensis	Elaeis_oleifera)	Elaeis_guineensis))	Attalea_speciosa)	((Roystonea_regia	(Leopoldinia_pulchra	Pseudophoenix_vinifera))	((Burretiokentia_grandiflora	Chamaedorea_seifrizii)	Veitchia_spiralis)))	(Calamus_caryotoides	Nypa_fruticans))	(Dypsis_decaryi	(Reinhardtia_latisecta	((Reinhardtia_gracilis	Reinhardtia_simplex)	Reinhardtia_paiewonskiana))))	Serenoa_repens)	Orania_palindan)	Sabal_domingensis))	Kingia_australis);
((Veitchia_spiralis	(Orania_palindan	(((((Bactris_major	(Elaeis_oleifera	(Elaeis_guineensis	Heterospathe_cagayanensis)))	((((Reinhardtia_gracilis	Reinhardtia_simplex)	Reinhardtia_latisecta)	Reinhardtia_paiewonskiana)	(Leopoldinia_pulchra	Attalea_speciosa)))	((((Calamus_caryotoides	Roystonea_regia)	Pseudophoenix_vinifera)	Serenoa_repens)	(Burretiokentia_grandiflora	Dypsis_decaryi)))	(Nypa_fruticans	(Sabal_domingensis	Phoenix_dactylifera)))	Chamaedorea_seifrizii)))	Kingia_australis);
((((Serenoa_repens	(Leopoldinia_pulchra	(Heterospathe_cagayanensis	Dypsis_decaryi)))	((Calamus_caryotoides	Nypa_fruticans)	(Sabal_domingensis	Phoenix_dactylifera)))	((Veitchia_spiralis	(((Roystonea_regia	(((Bactris_major	(Elaeis_guineensis	Elaeis_oleifera))	Attalea_speciosa)	(((Reinhardtia_gracilis	Reinhardtia_simplex)	Reinhardtia_latisecta)	Reinhardtia_paiewonskiana)))	Orania_palindan)	Burretiokentia_grandiflora))	(Pseudophoenix_vinifera	Chamaedorea_seifrizii)))	Kingia_australis);
(((((Elaeis_guineensis	Elaeis_oleifera)	(Attalea_speciosa	Bactris_major))	(((Roystonea_regia	Calamus_caryotoides)	(Pseudophoenix_vinifera	Nypa_fruticans))	((Veitchia_spiralis	(Serenoa_repens	(Leopoldinia_pulchra	(Orania_palindan	(Heterospathe_cagayanensis	Dypsis_decaryi)))))	((((Reinhardtia_gracilis	Reinhardtia_simplex)	Reinhardtia_latisecta)	Reinhardtia_paiewonskiana)	(Sabal_domingensis	(Burretiokentia_grandiflora	Phoenix_dactylifera))))))	Chamaedorea_seifrizii)	Kingia_australis);
((((((Veitchia_spiralis	(Heterospathe_cagayanensis	Serenoa_repens))	(Phoenix_dactylifera	Sabal_domingensis))	(Orania_palindan	((Pseudophoenix_vinifera	((Burretiokentia_grandiflora	Calamus_caryotoides)	Roystonea_regia))	Nypa_fruticans)))	(Dypsis_decaryi	((((Reinhardtia_simplex	Reinhardtia_gracilis)	Reinhardtia_latisecta)	Reinhardtia_paiewonskiana)	((Leopoldinia_pulchra	Attalea_speciosa)	(Bactris_major	(Elaeis_guineensis	Elaeis_oleifera))))))	Chamaedorea_seifrizii)	Kingia_australis);
((Calamus_caryotoides	(Orania_palindan	(Nypa_fruticans	(((Pseudophoenix_vinifera	(Roystonea_regia	Serenoa_repens))	(Phoenix_dactylifera	(Leopoldinia_pulchra	Sabal_domingensis)))	(((Heterospathe_cagayanensis	Dypsis_decaryi)	(Burretiokentia_grandiflora	(Veitchia_spiralis	Chamaedorea_seifrizii)))	((((Reinhardtia_simplex	Reinhardtia_gracilis)	Reinhardtia_latisecta)	Reinhardtia_paiewonskiana)	(Bactris_major	((Elaeis_guineensis	Elaeis_oleifera)	Attalea_speciosa))))))))	Kingia_australis);
((Phoenix_dactylifera	((Leopoldinia_pulchra	Sabal_domingensis)	(((Veitchia_spiralis	(Burretiokentia_grandiflora	Chamaedorea_seifrizii))	(((Orania_palindan	((Calamus_caryotoides	Pseudophoenix_vinifera)	Serenoa_repens))	Roystonea_regia)	(Dypsis_decaryi	((Reinhardtia_gracilis	((Reinhardtia_latisecta	(Heterospathe_cagayanensis	Reinhardtia_paiewonskiana))	Reinhardtia_simplex))	((Bactris_major	(Elaeis_oleifera	Elaeis_guineensis))	Attalea_speciosa)))))	Nypa_fruticans)))	Kingia_australis);
((Chamaedorea_seifrizii	((((((Nypa_fruticans	(Phoenix_dactylifera	((Orania_palindan	Leopoldinia_pulchra)	Sabal_domingensis)))	(Dypsis_decaryi	Serenoa_repens))	((Roystonea_regia	Calamus_caryotoides)	Pseudophoenix_vinifera))	((Reinhardtia_latisecta	((Reinhardtia_gracilis	Reinhardtia_simplex)	Reinhardtia_paiewonskiana))	((Bactris_major	((Heterospathe_cagayanensis	Elaeis_oleifera)	Elaeis_guineensis))	Attalea_speciosa)))	Veitchia_spiralis)	Burretiokentia_grandiflora))	Kingia_australis);
((Chamaedorea_seifrizii	((Nypa_fruticans	(((Pseudophoenix_vinifera	(Serenoa_repens	(Phoenix_dactylifera	Sabal_domingensis)))	Orania_palindan)	(Roystonea_regia	(Burretiokentia_grandiflora	Calamus_caryotoides))))	((Dypsis_decaryi	((((Reinhardtia_gracilis	Reinhardtia_simplex)	Reinhardtia_latisecta)	Reinhardtia_paiewonskiana)	((Bactris_major	(Elaeis_oleifera	(Elaeis_guineensis	Heterospathe_cagayanensis)))	Attalea_speciosa)))	(Leopoldinia_pulchra	Veitchia_spiralis))))	Kingia_australis);
((Roystonea_regia	(((Burretiokentia_grandiflora	(Orania_palindan	Phoenix_dactylifera))	Sabal_domingensis)	((((Nypa_fruticans	(((Dypsis_decaryi	Leopoldinia_pulchra)	Veitchia_spiralis)	((((Reinhardtia_simplex	Reinhardtia_gracilis)	Reinhardtia_latisecta)	Reinhardtia_paiewonskiana)	((Bactris_major	(Elaeis_oleifera	Elaeis_guineensis))	Attalea_speciosa))))	Chamaedorea_seifrizii)	((Heterospathe_cagayanensis	Calamus_caryotoides)	Pseudophoenix_vinifera))	Serenoa_repens)))	Kingia_australis);
((Elaeis_guineensis	(((((Orania_palindan	Leopoldinia_pulchra)	Attalea_speciosa)	((((Reinhardtia_simplex	Reinhardtia_gracilis)	Reinhardtia_latisecta)	Reinhardtia_paiewonskiana)	((((Serenoa_repens	(Phoenix_dactylifera	Sabal_domingensis))	Nypa_fruticans)	(Chamaedorea_seifrizii	(Veitchia_spiralis	(Calamus_caryotoides	Pseudophoenix_vinifera))))	(Heterospathe_cagayanensis	Dypsis_decaryi))))	((Bactris_major	Roystonea_regia)	Burretiokentia_grandiflora))	Elaeis_oleifera))	Kingia_australis);
((Bactris_major	(((((((Reinhardtia_gracilis	Reinhardtia_simplex)	Reinhardtia_latisecta)	Reinhardtia_paiewonskiana)	(Heterospathe_cagayanensis	Dypsis_decaryi))	(((Serenoa_repens	(Phoenix_dactylifera	Sabal_domingensis))	(Calamus_caryotoides	Nypa_fruticans))	(Pseudophoenix_vinifera	((Veitchia_spiralis	Burretiokentia_grandiflora)	Chamaedorea_seifrizii))))	((Roystonea_regia	(Elaeis_oleifera	Elaeis_guineensis))	(Leopoldinia_pulchra	Attalea_speciosa)))	Orania_palindan))	Kingia_australis);
((Orania_palindan	(((Bactris_major	Roystonea_regia)	Burretiokentia_grandiflora)	(((Attalea_speciosa	((Reinhardtia_paiewonskiana	(Reinhardtia_latisecta	(Reinhardtia_gracilis	Reinhardtia_simplex)))	Dypsis_decaryi))	((Leopoldinia_pulchra	Veitchia_spiralis)	((Pseudophoenix_vinifera	Chamaedorea_seifrizii)	(Nypa_fruticans	((Calamus_caryotoides	Serenoa_repens)	((Phoenix_dactylifera	Sabal_domingensis)	Heterospathe_cagayanensis))))))	(Elaeis_oleifera	Elaeis_guineensis))))	Kingia_australis);
((Chamaedorea_seifrizii	((Burretiokentia_grandiflora	Veitchia_spiralis)	((Orania_palindan	((Attalea_speciosa	((Elaeis_oleifera	Elaeis_guineensis)	(Roystonea_regia	Bactris_major)))	((((Phoenix_dactylifera	(Serenoa_repens	(Leopoldinia_pulchra	Sabal_domingensis)))	(Nypa_fruticans	((Reinhardtia_simplex	(Reinhardtia_gracilis	Reinhardtia_latisecta))	Reinhardtia_paiewonskiana)))	Dypsis_decaryi)	(Calamus_caryotoides	Pseudophoenix_vinifera))))	Heterospathe_cagayanensis)))	Kingia_australis);
((Elaeis_guineensis	(((Roystonea_regia	Bactris_major)	(((((Nypa_fruticans	(Phoenix_dactylifera	Sabal_domingensis))	(Heterospathe_cagayanensis	Serenoa_repens))	((Dypsis_decaryi	(((Reinhardtia_simplex	Reinhardtia_gracilis)	Reinhardtia_latisecta)	Reinhardtia_paiewonskiana))	(Calamus_caryotoides	Pseudophoenix_vinifera)))	(Chamaedorea_seifrizii	(Burretiokentia_grandiflora	Veitchia_spiralis)))	((Orania_palindan	Leopoldinia_pulchra)	Attalea_speciosa)))	Elaeis_oleifera))	Kingia_australis);
((Phoenix_dactylifera	(((Orania_palindan	Leopoldinia_pulchra)	Sabal_domingensis)	(Serenoa_repens	(Dypsis_decaryi	((Nypa_fruticans	(Roystonea_regia	(Calamus_caryotoides	Pseudophoenix_vinifera)))	((Chamaedorea_seifrizii	(Burretiokentia_grandiflora	Veitchia_spiralis))	((((Reinhardtia_paiewonskiana	Reinhardtia_latisecta)	(Reinhardtia_simplex	Reinhardtia_gracilis))	(Attalea_speciosa	((Elaeis_oleifera	Elaeis_guineensis)	Bactris_major)))	Heterospathe_cagayanensis)))))))	Kingia_australis);
((Sabal_domingensis	((((((Leopoldinia_pulchra	Dypsis_decaryi)	(Attalea_speciosa	(((Elaeis_guineensis	Heterospathe_cagayanensis)	((Reinhardtia_paiewonskiana	(Reinhardtia_latisecta	(Reinhardtia_simplex	Reinhardtia_gracilis)))	Elaeis_oleifera))	Bactris_major)))	(Burretiokentia_grandiflora	(Chamaedorea_seifrizii	Veitchia_spiralis)))	(Calamus_caryotoides	(Nypa_fruticans	(Roystonea_regia	Pseudophoenix_vinifera))))	Phoenix_dactylifera)	(Serenoa_repens	Orania_palindan)))	Kingia_australis);
(((Chamaedorea_seifrizii	Orania_palindan)	((Pseudophoenix_vinifera	Veitchia_spiralis)	(((Attalea_speciosa	(((Heterospathe_cagayanensis	Elaeis_guineensis)	Elaeis_oleifera)	(Bactris_major	(Roystonea_regia	Burretiokentia_grandiflora))))	(Reinhardtia_paiewonskiana	(Reinhardtia_latisecta	(Reinhardtia_simplex	Reinhardtia_gracilis))))	(((Calamus_caryotoides	Phoenix_dactylifera)	(Leopoldinia_pulchra	Sabal_domingensis))	((Dypsis_decaryi	Serenoa_repens)	Nypa_fruticans)))))	Kingia_australis);
((Roystonea_regia	(Serenoa_repens	((Phoenix_dactylifera	((Orania_palindan	Leopoldinia_pulchra)	Sabal_domingensis))	((Nypa_fruticans	(Calamus_caryotoides	Pseudophoenix_vinifera))	((((Reinhardtia_paiewonskiana	(Reinhardtia_latisecta	(Reinhardtia_simplex	Reinhardtia_gracilis)))	(((Elaeis_guineensis	(Heterospathe_cagayanensis	Elaeis_oleifera))	Bactris_major)	Attalea_speciosa))	Dypsis_decaryi)	((Burretiokentia_grandiflora	Chamaedorea_seifrizii)	Veitchia_spiralis))))))	Kingia_australis);
((Chamaedorea_seifrizii	((Veitchia_spiralis	(((Phoenix_dactylifera	((Sabal_domingensis	(Orania_palindan	Leopoldinia_pulchra))	(Roystonea_regia	Serenoa_repens)))	(Nypa_fruticans	((Heterospathe_cagayanensis	Calamus_caryotoides)	Pseudophoenix_vinifera)))	(((Reinhardtia_paiewonskiana	(Reinhardtia_latisecta	(Reinhardtia_simplex	Reinhardtia_gracilis)))	((Elaeis_guineensis	Elaeis_oleifera)	(Bactris_major	Attalea_speciosa)))	Dypsis_decaryi)))	Burretiokentia_grandiflora))	Kingia_australis);
(((Sabal_domingensis	Serenoa_repens)	(((Nypa_fruticans	Calamus_caryotoides)	(Pseudophoenix_vinifera	((((Reinhardtia_paiewonskiana	(Reinhardtia_latisecta	(Reinhardtia_simplex	Reinhardtia_gracilis)))	(((Orania_palindan	Leopoldinia_pulchra)	Attalea_speciosa)	((Elaeis_guineensis	Elaeis_oleifera)	(Roystonea_regia	Bactris_major))))	(Heterospathe_cagayanensis	Dypsis_decaryi))	((Burretiokentia_grandiflora	Chamaedorea_seifrizii)	Veitchia_spiralis))))	Phoenix_dactylifera))	Kingia_australis);
((Elaeis_guineensis	(Elaeis_oleifera	((Roystonea_regia	((Burretiokentia_grandiflora	((Dypsis_decaryi	(Chamaedorea_seifrizii	(((Calamus_caryotoides	Veitchia_spiralis)	(Orania_palindan	(Nypa_fruticans	Pseudophoenix_vinifera)))	((Phoenix_dactylifera	Sabal_domingensis)	Serenoa_repens))))	(((Reinhardtia_simplex	Reinhardtia_paiewonskiana)	Reinhardtia_latisecta)	Reinhardtia_gracilis)))	(Attalea_speciosa	Leopoldinia_pulchra)))	(Heterospathe_cagayanensis	Bactris_major))))	Kingia_australis);
((Sabal_domingensis	((Serenoa_repens	(Phoenix_dactylifera	((((Chamaedorea_seifrizii	Veitchia_spiralis)	(Roystonea_regia	(Calamus_caryotoides	Pseudophoenix_vinifera)))	(((((Reinhardtia_simplex	(Reinhardtia_gracilis	Reinhardtia_latisecta))	Reinhardtia_paiewonskiana)	((Attalea_speciosa	Leopoldinia_pulchra)	(Bactris_major	((Heterospathe_cagayanensis	Elaeis_guineensis)	Elaeis_oleifera))))	Dypsis_decaryi)	Burretiokentia_grandiflora))	Nypa_fruticans)))	Orania_palindan))	Kingia_australis);
((((Serenoa_repens	((((Burretiokentia_grandiflora	Chamaedorea_seifrizii)	Veitchia_spiralis)	(Pseudophoenix_vinifera	(((Attalea_speciosa	Leopoldinia_pulchra)	((((Reinhardtia_simplex	Reinhardtia_gracilis)	(Heterospathe_cagayanensis	Reinhardtia_latisecta))	Reinhardtia_paiewonskiana)	Dypsis_decaryi))	((Bactris_major	(Elaeis_guineensis	Elaeis_oleifera))	((Calamus_caryotoides	Roystonea_regia)	Orania_palindan)))))	Nypa_fruticans))	Sabal_domingensis)	Phoenix_dactylifera)	Kingia_australis);
(((Burretiokentia_grandiflora	Phoenix_dactylifera)	((((Nypa_fruticans	Chamaedorea_seifrizii)	((((((Reinhardtia_gracilis	Reinhardtia_paiewonskiana)	(Reinhardtia_latisecta	Reinhardtia_simplex))	Dypsis_decaryi)	((Leopoldinia_pulchra	Attalea_speciosa)	(Bactris_major	(Elaeis_guineensis	Elaeis_oleifera))))	Orania_palindan)	(Pseudophoenix_vinifera	(Heterospathe_cagayanensis	Calamus_caryotoides))))	(Veitchia_spiralis	Serenoa_repens))	(Sabal_domingensis	Roystonea_regia)))	Kingia_australis);
((Sabal_domingensis	((Roystonea_regia	((Burretiokentia_grandiflora	Phoenix_dactylifera)	(((Veitchia_spiralis	Chamaedorea_seifrizii)	((((((Reinhardtia_gracilis	Reinhardtia_simplex)	Reinhardtia_latisecta)	Reinhardtia_paiewonskiana)	(Heterospathe_cagayanensis	((Bactris_major	(Elaeis_guineensis	Elaeis_oleifera))	(Leopoldinia_pulchra	Attalea_speciosa))))	Dypsis_decaryi)	(Nypa_fruticans	(Pseudophoenix_vinifera	Calamus_caryotoides))))	Orania_palindan)))	Serenoa_repens))	Kingia_australis);
((Sabal_domingensis	((Phoenix_dactylifera	(((((Leopoldinia_pulchra	Veitchia_spiralis)	(Burretiokentia_grandiflora	Chamaedorea_seifrizii))	Dypsis_decaryi)	(((((Reinhardtia_latisecta	((Reinhardtia_gracilis	Reinhardtia_simplex)	Heterospathe_cagayanensis))	Reinhardtia_paiewonskiana)	(Attalea_speciosa	((Elaeis_guineensis	Elaeis_oleifera)	(Roystonea_regia	Bactris_major))))	Calamus_caryotoides)	(Pseudophoenix_vinifera	Nypa_fruticans)))	Serenoa_repens))	Orania_palindan))	Kingia_australis);
((Sabal_domingensis	(Phoenix_dactylifera	((Roystonea_regia	(((((Heterospathe_cagayanensis	Dypsis_decaryi)	(((Reinhardtia_latisecta	(Reinhardtia_gracilis	Reinhardtia_simplex))	Reinhardtia_paiewonskiana)	((Leopoldinia_pulchra	Attalea_speciosa)	((Elaeis_guineensis	Elaeis_oleifera)	Bactris_major))))	((Orania_palindan	Veitchia_spiralis)	(Burretiokentia_grandiflora	Chamaedorea_seifrizii)))	(Nypa_fruticans	Calamus_caryotoides))	Pseudophoenix_vinifera))	Serenoa_repens)))	Kingia_australis);
((Sabal_domingensis	((Pseudophoenix_vinifera	(Roystonea_regia	Serenoa_repens))	(Phoenix_dactylifera	((((Heterospathe_cagayanensis	Dypsis_decaryi)	(((Reinhardtia_latisecta	(Reinhardtia_gracilis	Reinhardtia_simplex))	Reinhardtia_paiewonskiana)	((Leopoldinia_pulchra	Attalea_speciosa)	((Elaeis_guineensis	Elaeis_oleifera)	Bactris_major))))	(Veitchia_spiralis	(Burretiokentia_grandiflora	Chamaedorea_seifrizii)))	(Nypa_fruticans	(Orania_palindan	Calamus_caryotoides))))))	Kingia_australis);
((Phoenix_dactylifera	((Nypa_fruticans	(Serenoa_repens	(Orania_palindan	((Heterospathe_cagayanensis	(Veitchia_spiralis	(Burretiokentia_grandiflora	Chamaedorea_seifrizii)))	((Pseudophoenix_vinifera	(Dypsis_decaryi	((((Reinhardtia_simplex	Reinhardtia_gracilis)	Reinhardtia_latisecta)	Reinhardtia_paiewonskiana)	(Attalea_speciosa	((Elaeis_guineensis	Elaeis_oleifera)	Bactris_major)))))	(Calamus_caryotoides	Roystonea_regia))))))	(Leopoldinia_pulchra	Sabal_domingensis)))	Kingia_australis);
(((Nypa_fruticans	(((Orania_palindan	Leopoldinia_pulchra)	Sabal_domingensis)	Phoenix_dactylifera))	(Serenoa_repens	((Veitchia_spiralis	(Burretiokentia_grandiflora	Chamaedorea_seifrizii))	(((Calamus_caryotoides	Pseudophoenix_vinifera)	(Heterospathe_cagayanensis	Roystonea_regia))	(Dypsis_decaryi	((Reinhardtia_paiewonskiana	(Reinhardtia_latisecta	(Reinhardtia_simplex	Reinhardtia_gracilis)))	((Elaeis_guineensis	Elaeis_oleifera)	(Bactris_major	Attalea_speciosa))))))))	Kingia_australis);
((Sabal_domingensis	(Phoenix_dactylifera	((((((Orania_palindan	Leopoldinia_pulchra)	Attalea_speciosa)	(((Elaeis_oleifera	(Heterospathe_cagayanensis	(Reinhardtia_paiewonskiana	(Reinhardtia_latisecta	(Reinhardtia_simplex	Reinhardtia_gracilis)))))	Elaeis_guineensis)	Bactris_major))	(Veitchia_spiralis	(Burretiokentia_grandiflora	Chamaedorea_seifrizii)))	((Calamus_caryotoides	Roystonea_regia)	(Dypsis_decaryi	Serenoa_repens)))	(Pseudophoenix_vinifera	Nypa_fruticans))))	Kingia_australis);
((Chamaedorea_seifrizii	(((Burretiokentia_grandiflora	(((Heterospathe_cagayanensis	Calamus_caryotoides)	((Dypsis_decaryi	Serenoa_repens)	((Phoenix_dactylifera	(Leopoldinia_pulchra	Sabal_domingensis))	Nypa_fruticans)))	((((Roystonea_regia	((Elaeis_guineensis	Elaeis_oleifera)	Bactris_major))	Attalea_speciosa)	Pseudophoenix_vinifera)	(((Reinhardtia_gracilis	Reinhardtia_latisecta)	Reinhardtia_simplex)	Reinhardtia_paiewonskiana))))	Orania_palindan)	Veitchia_spiralis))	Kingia_australis);
((Chamaedorea_seifrizii	(Burretiokentia_grandiflora	((((Phoenix_dactylifera	Sabal_domingensis)	Nypa_fruticans)	((((Heterospathe_cagayanensis	Dypsis_decaryi)	Serenoa_repens)	(Roystonea_regia	(Pseudophoenix_vinifera	Calamus_caryotoides)))	(((Bactris_major	(Elaeis_guineensis	Elaeis_oleifera))	((Attalea_speciosa	Leopoldinia_pulchra)	Orania_palindan))	(((Reinhardtia_gracilis	Reinhardtia_simplex)	Reinhardtia_latisecta)	Reinhardtia_paiewonskiana))))	Veitchia_spiralis)))	Kingia_australis);
((Sabal_domingensis	(((Serenoa_repens	((((Heterospathe_cagayanensis	Calamus_caryotoides)	Dypsis_decaryi)	(((((Roystonea_regia	((Burretiokentia_grandiflora	Veitchia_spiralis)	Bactris_major))	(Elaeis_guineensis	Elaeis_oleifera))	(Attalea_speciosa	Leopoldinia_pulchra))	(((Reinhardtia_gracilis	Reinhardtia_simplex)	Reinhardtia_latisecta)	Reinhardtia_paiewonskiana))	(Chamaedorea_seifrizii	Pseudophoenix_vinifera)))	Nypa_fruticans))	Phoenix_dactylifera)	Orania_palindan))	Kingia_australis);
(((Sabal_domingensis	((Serenoa_repens	(((((Burretiokentia_grandiflora	(Leopoldinia_pulchra	Veitchia_spiralis))	(Roystonea_regia	(Bactris_major	((Elaeis_guineensis	Elaeis_oleifera)	Attalea_speciosa))))	(Chamaedorea_seifrizii	Pseudophoenix_vinifera))	((((Reinhardtia_gracilis	Reinhardtia_simplex)	Reinhardtia_latisecta)	Reinhardtia_paiewonskiana)	(Heterospathe_cagayanensis	Dypsis_decaryi)))	(Calamus_caryotoides	Nypa_fruticans)))	Phoenix_dactylifera))	Orania_palindan)	Kingia_australis);
(((((((Reinhardtia_paiewonskiana	(Reinhardtia_latisecta	(Reinhardtia_gracilis	Reinhardtia_simplex)))	(((Orania_palindan	Leopoldinia_pulchra)	Dypsis_decaryi)	(((Veitchia_spiralis	(Burretiokentia_grandiflora	Chamaedorea_seifrizii))	(Nypa_fruticans	((Serenoa_repens	Sabal_domingensis)	Phoenix_dactylifera)))	(Pseudophoenix_vinifera	Calamus_caryotoides))))	Attalea_speciosa)	(Roystonea_regia	Bactris_major))	(Heterospathe_cagayanensis	Elaeis_oleifera))	Elaeis_guineensis)	Kingia_australis);
((Chamaedorea_seifrizii	(((Dypsis_decaryi	(Nypa_fruticans	(Serenoa_repens	(((Orania_palindan	Leopoldinia_pulchra)	Sabal_domingensis)	Phoenix_dactylifera))))	((((Pseudophoenix_vinifera	Veitchia_spiralis)	Burretiokentia_grandiflora)	Calamus_caryotoides)	((((Elaeis_oleifera	(Heterospathe_cagayanensis	Elaeis_guineensis))	Bactris_major)	Attalea_speciosa)	(Reinhardtia_paiewonskiana	((Reinhardtia_latisecta	Reinhardtia_simplex)	Reinhardtia_gracilis)))))	Roystonea_regia))	Kingia_australis);
((Chamaedorea_seifrizii	((((Nypa_fruticans	((Leopoldinia_pulchra	Sabal_domingensis)	Phoenix_dactylifera))	(Serenoa_repens	Dypsis_decaryi))	((Veitchia_spiralis	(((((Elaeis_guineensis	Elaeis_oleifera)	Heterospathe_cagayanensis)	Bactris_major)	Attalea_speciosa)	((Reinhardtia_latisecta	Reinhardtia_paiewonskiana)	(Reinhardtia_simplex	Reinhardtia_gracilis))))	((Orania_palindan	(Calamus_caryotoides	Roystonea_regia))	Pseudophoenix_vinifera)))	Burretiokentia_grandiflora))	Kingia_australis);
(((Heterospathe_cagayanensis	Calamus_caryotoides)	(Roystonea_regia	(((Orania_palindan	Pseudophoenix_vinifera)	Serenoa_repens)	(((Burretiokentia_grandiflora	(Chamaedorea_seifrizii	Veitchia_spiralis))	(Dypsis_decaryi	(((Elaeis_guineensis	Elaeis_oleifera)	Bactris_major)	(((Reinhardtia_latisecta	Reinhardtia_paiewonskiana)	(Reinhardtia_simplex	Reinhardtia_gracilis))	(Leopoldinia_pulchra	Attalea_speciosa)))))	(Nypa_fruticans	(Sabal_domingensis	Phoenix_dactylifera))))))	Kingia_australis);
(((Phoenix_dactylifera	((((((((Reinhardtia_simplex	Reinhardtia_gracilis)	Reinhardtia_paiewonskiana)	Reinhardtia_latisecta)	Dypsis_decaryi)	(Attalea_speciosa	(Roystonea_regia	((Elaeis_guineensis	Elaeis_oleifera)	Bactris_major))))	(Veitchia_spiralis	(Chamaedorea_seifrizii	(Burretiokentia_grandiflora	Orania_palindan))))	(Calamus_caryotoides	(Pseudophoenix_vinifera	Nypa_fruticans)))	Serenoa_repens))	((Heterospathe_cagayanensis	Leopoldinia_pulchra)	Sabal_domingensis))	Kingia_australis);
(((Phoenix_dactylifera	(((((Dypsis_decaryi	(Heterospathe_cagayanensis	Calamus_caryotoides))	(((Chamaedorea_seifrizii	Pseudophoenix_vinifera)	((Veitchia_spiralis	Burretiokentia_grandiflora)	(Attalea_speciosa	((Elaeis_guineensis	Elaeis_oleifera)	(Bactris_major	Roystonea_regia)))))	Nypa_fruticans))	(((Reinhardtia_simplex	Reinhardtia_gracilis)	Reinhardtia_latisecta)	Reinhardtia_paiewonskiana))	Serenoa_repens)	Orania_palindan))	(Leopoldinia_pulchra	Sabal_domingensis))	Kingia_australis);
((Phoenix_dactylifera	((Serenoa_repens	Sabal_domingensis)	((((((Orania_palindan	Leopoldinia_pulchra)	Dypsis_decaryi)	(((((Reinhardtia_simplex	Reinhardtia_gracilis)	Reinhardtia_latisecta)	Reinhardtia_paiewonskiana)	Attalea_speciosa)	((Elaeis_guineensis	Elaeis_oleifera)	(Bactris_major	Roystonea_regia))))	(Pseudophoenix_vinifera	(Heterospathe_cagayanensis	Calamus_caryotoides)))	(Chamaedorea_seifrizii	(Veitchia_spiralis	Burretiokentia_grandiflora)))	Nypa_fruticans)))	Kingia_australis);
((Chamaedorea_seifrizii	(((Nypa_fruticans	(Phoenix_dactylifera	((Orania_palindan	Leopoldinia_pulchra)	Sabal_domingensis)))	(Dypsis_decaryi	((Heterospathe_cagayanensis	Calamus_caryotoides)	Serenoa_repens)))	((Roystonea_regia	((Veitchia_spiralis	(Burretiokentia_grandiflora	Pseudophoenix_vinifera))	(Attalea_speciosa	((Elaeis_guineensis	Elaeis_oleifera)	Bactris_major))))	(((Reinhardtia_simplex	Reinhardtia_gracilis)	Reinhardtia_latisecta)	Reinhardtia_paiewonskiana))))	Kingia_australis);
((Phoenix_dactylifera	(Sabal_domingensis	(((((Pseudophoenix_vinifera	Chamaedorea_seifrizii)	Veitchia_spiralis)	((Leopoldinia_pulchra	Attalea_speciosa)	(((Heterospathe_cagayanensis	Elaeis_guineensis)	Elaeis_oleifera)	Bactris_major)))	((Calamus_caryotoides	(Roystonea_regia	(Dypsis_decaryi	Serenoa_repens)))	((Burretiokentia_grandiflora	(((Reinhardtia_simplex	Reinhardtia_gracilis)	Reinhardtia_latisecta)	Reinhardtia_paiewonskiana))	Orania_palindan)))	Nypa_fruticans)))	Kingia_australis);
((((Leopoldinia_pulchra	Sabal_domingensis)	((Calamus_caryotoides	Nypa_fruticans)	((Pseudophoenix_vinifera	((Dypsis_decaryi	(Serenoa_repens	Roystonea_regia))	Orania_palindan))	(((Veitchia_spiralis	Burretiokentia_grandiflora)	Chamaedorea_seifrizii)	((((Reinhardtia_simplex	Reinhardtia_gracilis)	Reinhardtia_latisecta)	Reinhardtia_paiewonskiana)	(Attalea_speciosa	((Elaeis_guineensis	Elaeis_oleifera)	Bactris_major)))))))	(Heterospathe_cagayanensis	Phoenix_dactylifera))	Kingia_australis);
((Chamaedorea_seifrizii	((((((((Reinhardtia_paiewonskiana	(Reinhardtia_latisecta	(Heterospathe_cagayanensis	(Reinhardtia_gracilis	Reinhardtia_simplex))))	Attalea_speciosa)	((Elaeis_guineensis	Elaeis_oleifera)	Bactris_major))	Dypsis_decaryi)	(Nypa_fruticans	(((((Roystonea_regia	Calamus_caryotoides)	Pseudophoenix_vinifera)	Serenoa_repens)	Sabal_domingensis)	Phoenix_dactylifera)))	Burretiokentia_grandiflora)	(Leopoldinia_pulchra	Veitchia_spiralis))	Orania_palindan))	Kingia_australis);
((Sabal_domingensis	(Orania_palindan	((Serenoa_repens	(Roystonea_regia	(((((Attalea_speciosa	((Elaeis_guineensis	Elaeis_oleifera)	Bactris_major))	((Reinhardtia_simplex	(Reinhardtia_paiewonskiana	Reinhardtia_latisecta))	Reinhardtia_gracilis))	(Leopoldinia_pulchra	Dypsis_decaryi))	(Veitchia_spiralis	Chamaedorea_seifrizii))	((Pseudophoenix_vinifera	Calamus_caryotoides)	Nypa_fruticans))))	(Heterospathe_cagayanensis	(Burretiokentia_grandiflora	Phoenix_dactylifera)))))	Kingia_australis);
(((((Orania_palindan	Leopoldinia_pulchra)	Sabal_domingensis)	(Nypa_fruticans	((Chamaedorea_seifrizii	(Burretiokentia_grandiflora	Veitchia_spiralis))	(((Attalea_speciosa	((Elaeis_guineensis	Elaeis_oleifera)	(Roystonea_regia	Bactris_major)))	(((Reinhardtia_gracilis	Reinhardtia_simplex)	Reinhardtia_latisecta)	Reinhardtia_paiewonskiana))	((Pseudophoenix_vinifera	Calamus_caryotoides)	((Heterospathe_cagayanensis	Serenoa_repens)	Dypsis_decaryi))))))	Phoenix_dactylifera)	Kingia_australis);
((Chamaedorea_seifrizii	((Burretiokentia_grandiflora	Veitchia_spiralis)	(((Nypa_fruticans	Pseudophoenix_vinifera)	((Bactris_major	((Leopoldinia_pulchra	Attalea_speciosa)	((Heterospathe_cagayanensis	Orania_palindan)	(Elaeis_guineensis	Elaeis_oleifera))))	(((Reinhardtia_gracilis	Reinhardtia_simplex)	Reinhardtia_latisecta)	Reinhardtia_paiewonskiana)))	((Dypsis_decaryi	(Serenoa_repens	Roystonea_regia))	(Calamus_caryotoides	(Sabal_domingensis	Phoenix_dactylifera))))))	Kingia_australis);
(((Phoenix_dactylifera	((((((Leopoldinia_pulchra	Veitchia_spiralis)	Calamus_caryotoides)	Chamaedorea_seifrizii)	(((((Bactris_major	(Elaeis_guineensis	(Heterospathe_cagayanensis	Elaeis_oleifera)))	Attalea_speciosa)	((Reinhardtia_simplex	(Reinhardtia_latisecta	Reinhardtia_gracilis))	Reinhardtia_paiewonskiana))	(Dypsis_decaryi	(Pseudophoenix_vinifera	(Serenoa_repens	Roystonea_regia))))	Burretiokentia_grandiflora))	Nypa_fruticans)	Sabal_domingensis))	Orania_palindan)	Kingia_australis);
((Sabal_domingensis	((Phoenix_dactylifera	((((((Veitchia_spiralis	(Chamaedorea_seifrizii	Burretiokentia_grandiflora))	(((Bactris_major	(Elaeis_guineensis	Elaeis_oleifera))	(Heterospathe_cagayanensis	Attalea_speciosa))	(Pseudophoenix_vinifera	Roystonea_regia)))	(Dypsis_decaryi	(((Reinhardtia_simplex	Reinhardtia_gracilis)	Reinhardtia_paiewonskiana)	Reinhardtia_latisecta)))	(Calamus_caryotoides	Nypa_fruticans))	Serenoa_repens)	Orania_palindan))	Leopoldinia_pulchra))	Kingia_australis);
((Phoenix_dactylifera	((Nypa_fruticans	(((((Serenoa_repens	((Reinhardtia_paiewonskiana	Heterospathe_cagayanensis)	(Reinhardtia_latisecta	(Reinhardtia_simplex	Reinhardtia_gracilis))))	Pseudophoenix_vinifera)	(Calamus_caryotoides	Roystonea_regia))	Dypsis_decaryi)	((Veitchia_spiralis	(Chamaedorea_seifrizii	Burretiokentia_grandiflora))	((Bactris_major	(Elaeis_guineensis	Elaeis_oleifera))	((Orania_palindan	Leopoldinia_pulchra)	Attalea_speciosa)))))	Sabal_domingensis))	Kingia_australis);
((Roystonea_regia	((Dypsis_decaryi	Serenoa_repens)	((Calamus_caryotoides	Pseudophoenix_vinifera)	(((((Reinhardtia_simplex	Reinhardtia_gracilis)	Reinhardtia_paiewonskiana)	Reinhardtia_latisecta)	Nypa_fruticans)	((((Bactris_major	(Elaeis_guineensis	Elaeis_oleifera))	(Heterospathe_cagayanensis	Attalea_speciosa))	(Veitchia_spiralis	(Chamaedorea_seifrizii	Burretiokentia_grandiflora)))	(((Orania_palindan	Leopoldinia_pulchra)	Sabal_domingensis)	Phoenix_dactylifera))))))	Kingia_australis);
((Chamaedorea_seifrizii	((((Calamus_caryotoides	((Roystonea_regia	Pseudophoenix_vinifera)	(Serenoa_repens	(((Reinhardtia_simplex	Reinhardtia_gracilis)	(Reinhardtia_latisecta	Orania_palindan))	Reinhardtia_paiewonskiana))))	(Burretiokentia_grandiflora	Dypsis_decaryi))	(Nypa_fruticans	((Leopoldinia_pulchra	Sabal_domingensis)	Phoenix_dactylifera)))	(((Bactris_major	(Elaeis_oleifera	(Heterospathe_cagayanensis	Elaeis_guineensis)))	Attalea_speciosa)	Veitchia_spiralis)))	Kingia_australis);
((Phoenix_dactylifera	((((((Calamus_caryotoides	Roystonea_regia)	Pseudophoenix_vinifera)	(((Chamaedorea_seifrizii	Burretiokentia_grandiflora)	Veitchia_spiralis)	((Bactris_major	((Dypsis_decaryi	(((Reinhardtia_simplex	Reinhardtia_gracilis)	Reinhardtia_latisecta)	Reinhardtia_paiewonskiana))	(Elaeis_oleifera	(Orania_palindan	(Heterospathe_cagayanensis	Elaeis_guineensis)))))	Attalea_speciosa)))	Nypa_fruticans)	Serenoa_repens)	(Leopoldinia_pulchra	Sabal_domingensis)))	Kingia_australis);
((Phoenix_dactylifera	(Sabal_domingensis	(((((Burretiokentia_grandiflora	(Calamus_caryotoides	Roystonea_regia))	(Chamaedorea_seifrizii	(Pseudophoenix_vinifera	Orania_palindan)))	((Veitchia_spiralis	((Reinhardtia_gracilis	(Reinhardtia_simplex	((Heterospathe_cagayanensis	Reinhardtia_paiewonskiana)	Reinhardtia_latisecta)))	((Leopoldinia_pulchra	Attalea_speciosa)	(Bactris_major	(Elaeis_oleifera	Elaeis_guineensis)))))	Dypsis_decaryi))	Nypa_fruticans)	Serenoa_repens)))	Kingia_australis);
((((Attalea_speciosa	((Heterospathe_cagayanensis	Reinhardtia_paiewonskiana)	((Orania_palindan	(Reinhardtia_gracilis	Reinhardtia_simplex))	(Reinhardtia_latisecta	Dypsis_decaryi))))	(Bactris_major	(Elaeis_oleifera	Elaeis_guineensis)))	((Nypa_fruticans	(Calamus_caryotoides	Roystonea_regia))	((Chamaedorea_seifrizii	Pseudophoenix_vinifera)	((Veitchia_spiralis	Serenoa_repens)	((Burretiokentia_grandiflora	Phoenix_dactylifera)	(Leopoldinia_pulchra	Sabal_domingensis))))))	Kingia_australis);
((Sabal_domingensis	(((Pseudophoenix_vinifera	Nypa_fruticans)	(((((Attalea_speciosa	(Reinhardtia_paiewonskiana	(Reinhardtia_latisecta	(Reinhardtia_gracilis	Reinhardtia_simplex))))	(Bactris_major	(Elaeis_oleifera	Elaeis_guineensis)))	(Calamus_caryotoides	Roystonea_regia))	Heterospathe_cagayanensis)	((Serenoa_repens	(Dypsis_decaryi	(Orania_palindan	Leopoldinia_pulchra)))	(Chamaedorea_seifrizii	Veitchia_spiralis))))	(Burretiokentia_grandiflora	Phoenix_dactylifera)))	Kingia_australis);
((Phoenix_dactylifera	((Leopoldinia_pulchra	Sabal_domingensis)	((Orania_palindan	((Roystonea_regia	(Pseudophoenix_vinifera	Nypa_fruticans))	((Dypsis_decaryi	((Reinhardtia_paiewonskiana	(Reinhardtia_latisecta	(Reinhardtia_gracilis	Reinhardtia_simplex)))	(Attalea_speciosa	((Elaeis_oleifera	Elaeis_guineensis)	Bactris_major))))	((Burretiokentia_grandiflora	Chamaedorea_seifrizii)	(Heterospathe_cagayanensis	Calamus_caryotoides)))))	(Veitchia_spiralis	Serenoa_repens))))	Kingia_australis);
((Veitchia_spiralis	(Elaeis_guineensis	((Bactris_major	(((((Chamaedorea_seifrizii	((Phoenix_dactylifera	Sabal_domingensis)	Nypa_fruticans))	((Calamus_caryotoides	Pseudophoenix_vinifera)	(Roystonea_regia	(Burretiokentia_grandiflora	Serenoa_repens))))	Dypsis_decaryi)	(Reinhardtia_paiewonskiana	(Reinhardtia_latisecta	(Heterospathe_cagayanensis	(Reinhardtia_gracilis	Reinhardtia_simplex)))))	((Orania_palindan	Leopoldinia_pulchra)	Attalea_speciosa)))	Elaeis_oleifera)))	Kingia_australis);
((Chamaedorea_seifrizii	(((Roystonea_regia	((Reinhardtia_paiewonskiana	(Reinhardtia_latisecta	(Heterospathe_cagayanensis	(Reinhardtia_gracilis	Reinhardtia_simplex))))	(Attalea_speciosa	((Elaeis_oleifera	Elaeis_guineensis)	Bactris_major))))	(Burretiokentia_grandiflora	((Calamus_caryotoides	Pseudophoenix_vinifera)	Veitchia_spiralis)))	((((Orania_palindan	Leopoldinia_pulchra)	Dypsis_decaryi)	Serenoa_repens)	((Phoenix_dactylifera	Sabal_domingensis)	Nypa_fruticans))))	Kingia_australis);
((Phoenix_dactylifera	((Leopoldinia_pulchra	Sabal_domingensis)	(Nypa_fruticans	(((((Attalea_speciosa	((Elaeis_oleifera	Elaeis_guineensis)	Bactris_major))	(((Burretiokentia_grandiflora	Chamaedorea_seifrizii)	Veitchia_spiralis)	Orania_palindan))	((Calamus_caryotoides	Roystonea_regia)	Pseudophoenix_vinifera))	Dypsis_decaryi)	((Reinhardtia_paiewonskiana	(((Heterospathe_cagayanensis	Reinhardtia_gracilis)	Reinhardtia_simplex)	Reinhardtia_latisecta))	Serenoa_repens)))))	Kingia_australis);
(((Leopoldinia_pulchra	Sabal_domingensis)	(((Nypa_fruticans	(((Burretiokentia_grandiflora	Chamaedorea_seifrizii)	Veitchia_spiralis)	(((Dypsis_decaryi	((Heterospathe_cagayanensis	(Reinhardtia_gracilis	Reinhardtia_simplex))	(Reinhardtia_paiewonskiana	Reinhardtia_latisecta)))	(Calamus_caryotoides	Pseudophoenix_vinifera))	(((Elaeis_oleifera	Elaeis_guineensis)	(Bactris_major	Attalea_speciosa))	Roystonea_regia))))	(Serenoa_repens	Orania_palindan))	Phoenix_dactylifera))	Kingia_australis);
((Phoenix_dactylifera	(Sabal_domingensis	(Nypa_fruticans	((((Bactris_major	(Elaeis_oleifera	Elaeis_guineensis))	Roystonea_regia)	((Burretiokentia_grandiflora	Chamaedorea_seifrizii)	Veitchia_spiralis))	(((((Heterospathe_cagayanensis	Serenoa_repens)	((Reinhardtia_paiewonskiana	Reinhardtia_latisecta)	(Reinhardtia_gracilis	Reinhardtia_simplex)))	Orania_palindan)	((Pseudophoenix_vinifera	Calamus_caryotoides)	Dypsis_decaryi))	(Leopoldinia_pulchra	Attalea_speciosa))))))	Kingia_australis);
(((Bactris_major	(Elaeis_oleifera	Elaeis_guineensis))	((((((((Phoenix_dactylifera	Sabal_domingensis)	Nypa_fruticans)	Orania_palindan)	Veitchia_spiralis)	((Roystonea_regia	(Burretiokentia_grandiflora	(Serenoa_repens	Dypsis_decaryi)))	(Pseudophoenix_vinifera	Calamus_caryotoides)))	Chamaedorea_seifrizii)	(Reinhardtia_paiewonskiana	(Reinhardtia_latisecta	((Reinhardtia_gracilis	Reinhardtia_simplex)	Heterospathe_cagayanensis))))	(Leopoldinia_pulchra	Attalea_speciosa)))	Kingia_australis);
((((((((((Calamus_caryotoides	Pseudophoenix_vinifera)	((Burretiokentia_grandiflora	Veitchia_spiralis)	Chamaedorea_seifrizii))	((Nypa_fruticans	(((Orania_palindan	Leopoldinia_pulchra)	Sabal_domingensis)	Phoenix_dactylifera))	Serenoa_repens))	Dypsis_decaryi)	(Reinhardtia_latisecta	(Reinhardtia_paiewonskiana	(Reinhardtia_gracilis	Reinhardtia_simplex))))	(Heterospathe_cagayanensis	Attalea_speciosa))	(Elaeis_guineensis	Elaeis_oleifera))	Bactris_major)	Roystonea_regia)	Kingia_australis);
((Phoenix_dactylifera	(Orania_palindan	((Serenoa_repens	Sabal_domingensis)	((((Burretiokentia_grandiflora	Veitchia_spiralis)	Chamaedorea_seifrizii)	(Nypa_fruticans	(Calamus_caryotoides	Pseudophoenix_vinifera)))	(Dypsis_decaryi	((Reinhardtia_latisecta	(Reinhardtia_paiewonskiana	(Reinhardtia_gracilis	Reinhardtia_simplex)))	((Leopoldinia_pulchra	Attalea_speciosa)	((Bactris_major	Roystonea_regia)	(Heterospathe_cagayanensis	(Elaeis_guineensis	Elaeis_oleifera))))))))))	Kingia_australis);
((Phoenix_dactylifera	((Sabal_domingensis	Serenoa_repens)	((((Calamus_caryotoides	Pseudophoenix_vinifera)	((Heterospathe_cagayanensis	Dypsis_decaryi)	(((Reinhardtia_gracilis	Reinhardtia_simplex)	Reinhardtia_latisecta)	Reinhardtia_paiewonskiana)))	((Veitchia_spiralis	Burretiokentia_grandiflora)	((((Leopoldinia_pulchra	Attalea_speciosa)	((Bactris_major	Roystonea_regia)	(Elaeis_oleifera	Elaeis_guineensis)))	Orania_palindan)	Chamaedorea_seifrizii)))	Nypa_fruticans)))	Kingia_australis);
(((Leopoldinia_pulchra	Sabal_domingensis)	((Serenoa_repens	(((((((Reinhardtia_gracilis	Reinhardtia_simplex)	Reinhardtia_latisecta)	Reinhardtia_paiewonskiana)	((((Elaeis_oleifera	(Heterospathe_cagayanensis	Elaeis_guineensis))	Attalea_speciosa)	(Bactris_major	((Burretiokentia_grandiflora	Pseudophoenix_vinifera)	Roystonea_regia)))	Veitchia_spiralis))	Chamaedorea_seifrizii)	((Dypsis_decaryi	Calamus_caryotoides)	Nypa_fruticans))	Orania_palindan))	Phoenix_dactylifera))	Kingia_australis);
((((Elaeis_oleifera	((Roystonea_regia	Bactris_major)	((((Pseudophoenix_vinifera	((Burretiokentia_grandiflora	(Leopoldinia_pulchra	Veitchia_spiralis))	(Orania_palindan	Chamaedorea_seifrizii)))	(((Dypsis_decaryi	Serenoa_repens)	Calamus_caryotoides)	(Nypa_fruticans	(Phoenix_dactylifera	Sabal_domingensis))))	((Reinhardtia_latisecta	(Reinhardtia_simplex	Reinhardtia_gracilis))	Reinhardtia_paiewonskiana))	Attalea_speciosa)))	Elaeis_guineensis)	Heterospathe_cagayanensis)	Kingia_australis);
((Phoenix_dactylifera	(Sabal_domingensis	(((((Calamus_caryotoides	Pseudophoenix_vinifera)	Nypa_fruticans)	Roystonea_regia)	((((((Reinhardtia_simplex	Reinhardtia_gracilis)	Reinhardtia_latisecta)	Reinhardtia_paiewonskiana)	((((Elaeis_guineensis	Heterospathe_cagayanensis)	Elaeis_oleifera)	Bactris_major)	Attalea_speciosa))	(Leopoldinia_pulchra	(Orania_palindan	Dypsis_decaryi)))	((Burretiokentia_grandiflora	Veitchia_spiralis)	Chamaedorea_seifrizii)))	Serenoa_repens)))	Kingia_australis);
((((Nypa_fruticans	(((Dypsis_decaryi	((((Reinhardtia_simplex	Reinhardtia_gracilis)	Reinhardtia_latisecta)	Reinhardtia_paiewonskiana)	((((Elaeis_guineensis	Heterospathe_cagayanensis)	Elaeis_oleifera)	Bactris_major)	(Leopoldinia_pulchra	Attalea_speciosa))))	((Burretiokentia_grandiflora	Veitchia_spiralis)	Chamaedorea_seifrizii))	(Orania_palindan	(Pseudophoenix_vinifera	(Roystonea_regia	Calamus_caryotoides)))))	(Sabal_domingensis	Serenoa_repens))	Phoenix_dactylifera)	Kingia_australis);
((Sabal_domingensis	(Leopoldinia_pulchra	((((Nypa_fruticans	(((((Reinhardtia_simplex	Reinhardtia_gracilis)	(Heterospathe_cagayanensis	Reinhardtia_latisecta))	Reinhardtia_paiewonskiana)	((Elaeis_guineensis	Elaeis_oleifera)	((Roystonea_regia	(Pseudophoenix_vinifera	Bactris_major))	Attalea_speciosa)))	((Burretiokentia_grandiflora	Veitchia_spiralis)	Chamaedorea_seifrizii)))	(Serenoa_repens	Dypsis_decaryi))	Calamus_caryotoides)	(Orania_palindan	Phoenix_dactylifera))))	Kingia_australis);
(((((((((Burretiokentia_grandiflora	Veitchia_spiralis)	Chamaedorea_seifrizii)	(Attalea_speciosa	(((Reinhardtia_simplex	Reinhardtia_gracilis)	Reinhardtia_latisecta)	Reinhardtia_paiewonskiana)))	(Pseudophoenix_vinifera	((Calamus_caryotoides	((Elaeis_guineensis	Elaeis_oleifera)	Bactris_major))	Roystonea_regia)))	(Orania_palindan	(Serenoa_repens	(Leopoldinia_pulchra	(Heterospathe_cagayanensis	Dypsis_decaryi)))))	Nypa_fruticans)	Phoenix_dactylifera)	Sabal_domingensis)	Kingia_australis);
((Roystonea_regia	((Pseudophoenix_vinifera	(Serenoa_repens	(((Nypa_fruticans	(((Orania_palindan	Leopoldinia_pulchra)	(Sabal_domingensis	Heterospathe_cagayanensis))	Phoenix_dactylifera))	((Veitchia_spiralis	Burretiokentia_grandiflora)	Chamaedorea_seifrizii))	Calamus_caryotoides)))	(Dypsis_decaryi	(((Attalea_speciosa	(Elaeis_guineensis	Elaeis_oleifera))	Bactris_major)	((Reinhardtia_gracilis	Reinhardtia_latisecta)	(Reinhardtia_simplex	Reinhardtia_paiewonskiana))))))	Kingia_australis);
((Chamaedorea_seifrizii	((Nypa_fruticans	(((((Sabal_domingensis	Phoenix_dactylifera)	(Heterospathe_cagayanensis	Serenoa_repens))	Pseudophoenix_vinifera)	(Orania_palindan	Burretiokentia_grandiflora))	(Roystonea_regia	Calamus_caryotoides)))	((((Reinhardtia_latisecta	(Reinhardtia_simplex	Reinhardtia_gracilis))	Reinhardtia_paiewonskiana)	(Attalea_speciosa	(Bactris_major	(Elaeis_oleifera	Elaeis_guineensis))))	((Veitchia_spiralis	Leopoldinia_pulchra)	Dypsis_decaryi))))	Kingia_australis);
((Chamaedorea_seifrizii	((((Dypsis_decaryi	(Heterospathe_cagayanensis	Serenoa_repens))	(Calamus_caryotoides	(Roystonea_regia	Orania_palindan)))	Pseudophoenix_vinifera)	((Veitchia_spiralis	(((Leopoldinia_pulchra	Sabal_domingensis)	(Burretiokentia_grandiflora	Phoenix_dactylifera))	Nypa_fruticans))	(((Reinhardtia_latisecta	(Reinhardtia_simplex	Reinhardtia_gracilis))	Reinhardtia_paiewonskiana)	(Attalea_speciosa	(Bactris_major	(Elaeis_oleifera	Elaeis_guineensis)))))))	Kingia_australis);
((Sabal_domingensis	((Phoenix_dactylifera	(Nypa_fruticans	((Burretiokentia_grandiflora	Chamaedorea_seifrizii)	(((Bactris_major	(((Orania_palindan	Leopoldinia_pulchra)	(((Reinhardtia_latisecta	(Reinhardtia_simplex	Reinhardtia_gracilis))	Reinhardtia_paiewonskiana)	Attalea_speciosa))	(Elaeis_oleifera	Elaeis_guineensis)))	Roystonea_regia)	((Pseudophoenix_vinifera	(Dypsis_decaryi	(Calamus_caryotoides	Heterospathe_cagayanensis)))	Veitchia_spiralis)))))	Serenoa_repens))	Kingia_australis);
((Sabal_domingensis	((Phoenix_dactylifera	(Nypa_fruticans	((Veitchia_spiralis	(Burretiokentia_grandiflora	Chamaedorea_seifrizii))	((Leopoldinia_pulchra	(Heterospathe_cagayanensis	Dypsis_decaryi))	(((((Reinhardtia_latisecta	(Reinhardtia_simplex	Reinhardtia_gracilis))	Reinhardtia_paiewonskiana)	Attalea_speciosa)	(Pseudophoenix_vinifera	((Orania_palindan	Calamus_caryotoides)	(Bactris_major	Roystonea_regia))))	(Elaeis_oleifera	Elaeis_guineensis))))))	Serenoa_repens))	Kingia_australis);
(((Leopoldinia_pulchra	Sabal_domingensis)	((Burretiokentia_grandiflora	Phoenix_dactylifera)	(Nypa_fruticans	((((((Bactris_major	(Elaeis_oleifera	Elaeis_guineensis))	(Attalea_speciosa	((Reinhardtia_latisecta	(Reinhardtia_simplex	Reinhardtia_gracilis))	Reinhardtia_paiewonskiana)))	Roystonea_regia)	Orania_palindan)	(Chamaedorea_seifrizii	(Calamus_caryotoides	Pseudophoenix_vinifera)))	((Serenoa_repens	Veitchia_spiralis)	(Heterospathe_cagayanensis	Dypsis_decaryi))))))	Kingia_australis);
((Chamaedorea_seifrizii	(((((Calamus_caryotoides	Nypa_fruticans)	((Serenoa_repens	Dypsis_decaryi)	(((Sabal_domingensis	Leopoldinia_pulchra)	Heterospathe_cagayanensis)	(Burretiokentia_grandiflora	Phoenix_dactylifera))))	Orania_palindan)	(Pseudophoenix_vinifera	(Roystonea_regia	((Attalea_speciosa	(Bactris_major	(Elaeis_oleifera	Elaeis_guineensis)))	(Reinhardtia_paiewonskiana	(Reinhardtia_latisecta	(Reinhardtia_simplex	Reinhardtia_gracilis)))))))	Veitchia_spiralis))	Kingia_australis);
((((Sabal_domingensis	Phoenix_dactylifera)	Serenoa_repens)	(Nypa_fruticans	((((Chamaedorea_seifrizii	(Calamus_caryotoides	Pseudophoenix_vinifera))	(((Roystonea_regia	((Leopoldinia_pulchra	Attalea_speciosa)	(Bactris_major	(Elaeis_oleifera	Elaeis_guineensis))))	(Reinhardtia_paiewonskiana	((Reinhardtia_simplex	Reinhardtia_gracilis)	Reinhardtia_latisecta)))	(Burretiokentia_grandiflora	(Heterospathe_cagayanensis	Dypsis_decaryi))))	Veitchia_spiralis)	Orania_palindan)))	Kingia_australis);
((Phoenix_dactylifera	((Serenoa_repens	Sabal_domingensis)	(Nypa_fruticans	(((Pseudophoenix_vinifera	(Roystonea_regia	((Orania_palindan	Calamus_caryotoides)	Burretiokentia_grandiflora)))	(Veitchia_spiralis	((((Reinhardtia_paiewonskiana	((Reinhardtia_simplex	Reinhardtia_gracilis)	Reinhardtia_latisecta))	(Leopoldinia_pulchra	Attalea_speciosa))	(Bactris_major	(Elaeis_oleifera	Elaeis_guineensis)))	Chamaedorea_seifrizii)))	(Heterospathe_cagayanensis	Dypsis_decaryi)))))	Kingia_australis);
(((((Reinhardtia_paiewonskiana	((Reinhardtia_simplex	Reinhardtia_gracilis)	Reinhardtia_latisecta))	((((Calamus_caryotoides	Serenoa_repens)	((Sabal_domingensis	(Leopoldinia_pulchra	Phoenix_dactylifera))	Nypa_fruticans))	((Veitchia_spiralis	Burretiokentia_grandiflora)	((Orania_palindan	Chamaedorea_seifrizii)	Pseudophoenix_vinifera)))	(Heterospathe_cagayanensis	Dypsis_decaryi)))	((Roystonea_regia	Bactris_major)	(Elaeis_oleifera	Elaeis_guineensis)))	Attalea_speciosa)	Kingia_australis);
((Leopoldinia_pulchra	((Heterospathe_cagayanensis	Dypsis_decaryi)	((((((Elaeis_oleifera	Elaeis_guineensis)	Bactris_major)	(Orania_palindan	Attalea_speciosa))	(Reinhardtia_paiewonskiana	((Reinhardtia_simplex	Reinhardtia_gracilis)	Reinhardtia_latisecta)))	(((Burretiokentia_grandiflora	Veitchia_spiralis)	Chamaedorea_seifrizii)	((Serenoa_repens	(Sabal_domingensis	Phoenix_dactylifera))	((Pseudophoenix_vinifera	Calamus_caryotoides)	Nypa_fruticans))))	Roystonea_regia)))	Kingia_australis);
((Phoenix_dactylifera	((Leopoldinia_pulchra	Sabal_domingensis)	((Serenoa_repens	Dypsis_decaryi)	(((((Veitchia_spiralis	(Burretiokentia_grandiflora	Chamaedorea_seifrizii))	((Reinhardtia_paiewonskiana	(Reinhardtia_latisecta	(Reinhardtia_simplex	Reinhardtia_gracilis)))	((((Roystonea_regia	Bactris_major)	(Elaeis_guineensis	Elaeis_oleifera))	Heterospathe_cagayanensis)	Attalea_speciosa)))	Pseudophoenix_vinifera)	Orania_palindan)	(Calamus_caryotoides	Nypa_fruticans)))))	Kingia_australis);
((Chamaedorea_seifrizii	(((Heterospathe_cagayanensis	((Dypsis_decaryi	((Reinhardtia_paiewonskiana	(Reinhardtia_latisecta	(Reinhardtia_simplex	Reinhardtia_gracilis)))	(((Elaeis_guineensis	Elaeis_oleifera)	Bactris_major)	((Orania_palindan	Leopoldinia_pulchra)	Attalea_speciosa))))	((Roystonea_regia	(Calamus_caryotoides	Pseudophoenix_vinifera))	(Nypa_fruticans	((Phoenix_dactylifera	Sabal_domingensis)	Serenoa_repens)))))	Veitchia_spiralis)	Burretiokentia_grandiflora))	Kingia_australis);
((Phoenix_dactylifera	((Leopoldinia_pulchra	Sabal_domingensis)	((Veitchia_spiralis	Serenoa_repens)	(((((Pseudophoenix_vinifera	Chamaedorea_seifrizii)	Orania_palindan)	(Dypsis_decaryi	((Reinhardtia_paiewonskiana	((Reinhardtia_simplex	Reinhardtia_gracilis)	Reinhardtia_latisecta))	((Burretiokentia_grandiflora	(Roystonea_regia	((Elaeis_guineensis	Elaeis_oleifera)	Bactris_major)))	Attalea_speciosa))))	(Heterospathe_cagayanensis	Calamus_caryotoides))	Nypa_fruticans))))	Kingia_australis);
((Phoenix_dactylifera	((Leopoldinia_pulchra	Sabal_domingensis)	(Serenoa_repens	((((Burretiokentia_grandiflora	Veitchia_spiralis)	((Pseudophoenix_vinifera	(Heterospathe_cagayanensis	Calamus_caryotoides))	(Chamaedorea_seifrizii	Orania_palindan)))	(Roystonea_regia	(Dypsis_decaryi	((Reinhardtia_paiewonskiana	((Reinhardtia_simplex	Reinhardtia_gracilis)	Reinhardtia_latisecta))	(((Elaeis_guineensis	Elaeis_oleifera)	Bactris_major)	Attalea_speciosa)))))	Nypa_fruticans))))	Kingia_australis);
((Sabal_domingensis	(((((((Veitchia_spiralis	((Reinhardtia_paiewonskiana	((Reinhardtia_simplex	Reinhardtia_gracilis)	Reinhardtia_latisecta))	(Roystonea_regia	(Bactris_major	(Attalea_speciosa	(Elaeis_guineensis	Elaeis_oleifera))))))	((Pseudophoenix_vinifera	Calamus_caryotoides)	Chamaedorea_seifrizii))	Burretiokentia_grandiflora)	((Heterospathe_cagayanensis	Dypsis_decaryi)	Serenoa_repens))	Nypa_fruticans)	Phoenix_dactylifera)	(Orania_palindan	Leopoldinia_pulchra)))	Kingia_australis);
((Leopoldinia_pulchra	((Sabal_domingensis	(((((((Dypsis_decaryi	((Reinhardtia_paiewonskiana	(Reinhardtia_simplex	Reinhardtia_latisecta))	Reinhardtia_gracilis))	(Attalea_speciosa	((Elaeis_guineensis	Elaeis_oleifera)	Bactris_major)))	(((Burretiokentia_grandiflora	((Veitchia_spiralis	Pseudophoenix_vinifera)	Calamus_caryotoides))	Orania_palindan)	Roystonea_regia))	Chamaedorea_seifrizii)	Nypa_fruticans)	Serenoa_repens)	Phoenix_dactylifera))	Heterospathe_cagayanensis))	Kingia_australis);
((Sabal_domingensis	(((((Burretiokentia_grandiflora	Chamaedorea_seifrizii)	((((Elaeis_guineensis	(Orania_palindan	(Heterospathe_cagayanensis	Elaeis_oleifera)))	(((Reinhardtia_paiewonskiana	(Reinhardtia_gracilis	Reinhardtia_simplex))	Reinhardtia_latisecta)	Bactris_major))	Attalea_speciosa)	(Veitchia_spiralis	(Leopoldinia_pulchra	Dypsis_decaryi))))	(Nypa_fruticans	(Pseudophoenix_vinifera	(Calamus_caryotoides	Roystonea_regia))))	Phoenix_dactylifera)	Serenoa_repens))	Kingia_australis);
((Chamaedorea_seifrizii	(((Roystonea_regia	(Nypa_fruticans	Pseudophoenix_vinifera))	((Veitchia_spiralis	Serenoa_repens)	(Sabal_domingensis	(Burretiokentia_grandiflora	(Calamus_caryotoides	Phoenix_dactylifera)))))	(((Heterospathe_cagayanensis	Dypsis_decaryi)	(((Orania_palindan	Leopoldinia_pulchra)	Attalea_speciosa)	(((Reinhardtia_gracilis	Reinhardtia_simplex)	Reinhardtia_latisecta)	Reinhardtia_paiewonskiana)))	((Elaeis_guineensis	Elaeis_oleifera)	Bactris_major))))	Kingia_australis);
((Phoenix_dactylifera	((((((((Attalea_speciosa	((Elaeis_guineensis	Elaeis_oleifera)	Bactris_major))	((Pseudophoenix_vinifera	Roystonea_regia)	(Veitchia_spiralis	(Chamaedorea_seifrizii	Burretiokentia_grandiflora))))	(Heterospathe_cagayanensis	Dypsis_decaryi))	Nypa_fruticans)	(((Reinhardtia_gracilis	Reinhardtia_simplex)	Reinhardtia_latisecta)	Reinhardtia_paiewonskiana))	Serenoa_repens)	(Leopoldinia_pulchra	Sabal_domingensis))	(Orania_palindan	Calamus_caryotoides)))	Kingia_australis);
((Chamaedorea_seifrizii	(((((Orania_palindan	(Roystonea_regia	Calamus_caryotoides))	((((Reinhardtia_gracilis	Reinhardtia_simplex)	Reinhardtia_latisecta)	Reinhardtia_paiewonskiana)	(Attalea_speciosa	((Elaeis_guineensis	Elaeis_oleifera)	Bactris_major))))	(Serenoa_repens	(Heterospathe_cagayanensis	Dypsis_decaryi)))	((Pseudophoenix_vinifera	Nypa_fruticans)	((Leopoldinia_pulchra	Sabal_domingensis)	(Burretiokentia_grandiflora	Phoenix_dactylifera))))	Veitchia_spiralis))	Kingia_australis);
(((((((((Reinhardtia_simplex	Reinhardtia_gracilis)	Reinhardtia_latisecta)	Reinhardtia_paiewonskiana)	(Attalea_speciosa	((Elaeis_guineensis	Elaeis_oleifera)	Bactris_major)))	Heterospathe_cagayanensis)	Dypsis_decaryi)	(Roystonea_regia	Calamus_caryotoides))	(((((Orania_palindan	Serenoa_repens)	(Sabal_domingensis	Phoenix_dactylifera))	Nypa_fruticans)	Pseudophoenix_vinifera)	(Burretiokentia_grandiflora	((Leopoldinia_pulchra	Veitchia_spiralis)	Chamaedorea_seifrizii))))	Kingia_australis);
((((((Pseudophoenix_vinifera	(Orania_palindan	((Roystonea_regia	Calamus_caryotoides)	Burretiokentia_grandiflora)))	((Serenoa_repens	((Leopoldinia_pulchra	Sabal_domingensis)	Phoenix_dactylifera))	Nypa_fruticans))	Chamaedorea_seifrizii)	((((Reinhardtia_latisecta	(Reinhardtia_simplex	Reinhardtia_gracilis))	Reinhardtia_paiewonskiana)	(Attalea_speciosa	((Elaeis_guineensis	Elaeis_oleifera)	Bactris_major)))	(Heterospathe_cagayanensis	Dypsis_decaryi)))	Veitchia_spiralis)	Kingia_australis);
((Phoenix_dactylifera	((((((Serenoa_repens	(Pseudophoenix_vinifera	(Roystonea_regia	Calamus_caryotoides)))	Nypa_fruticans)	((((Reinhardtia_latisecta	(Reinhardtia_simplex	Reinhardtia_gracilis))	Reinhardtia_paiewonskiana)	(Attalea_speciosa	((Elaeis_guineensis	Elaeis_oleifera)	Bactris_major)))	Dypsis_decaryi))	((Leopoldinia_pulchra	Veitchia_spiralis)	(Chamaedorea_seifrizii	(Orania_palindan	Burretiokentia_grandiflora))))	Heterospathe_cagayanensis)	Sabal_domingensis))	Kingia_australis);
((Sabal_domingensis	((((Calamus_caryotoides	Phoenix_dactylifera)	(Nypa_fruticans	(Orania_palindan	((((Pseudophoenix_vinifera	Heterospathe_cagayanensis)	Roystonea_regia)	(((((Reinhardtia_simplex	Reinhardtia_gracilis)	Reinhardtia_latisecta)	Reinhardtia_paiewonskiana)	(Attalea_speciosa	((Elaeis_guineensis	Elaeis_oleifera)	Bactris_major)))	Dypsis_decaryi))	(Veitchia_spiralis	(Chamaedorea_seifrizii	Burretiokentia_grandiflora))))))	Serenoa_repens)	Leopoldinia_pulchra))	Kingia_australis);
(((((((Serenoa_repens	Roystonea_regia)	(Dypsis_decaryi	Orania_palindan))	(Calamus_caryotoides	((((Attalea_speciosa	((Elaeis_guineensis	Elaeis_oleifera)	Bactris_major))	((Reinhardtia_simplex	(Reinhardtia_latisecta	Reinhardtia_paiewonskiana))	Reinhardtia_gracilis))	Heterospathe_cagayanensis)	(Veitchia_spiralis	(Chamaedorea_seifrizii	Burretiokentia_grandiflora)))))	(Pseudophoenix_vinifera	Nypa_fruticans))	Phoenix_dactylifera)	(Leopoldinia_pulchra	Sabal_domingensis))	Kingia_australis);
((Calamus_caryotoides	(Roystonea_regia	((Pseudophoenix_vinifera	Serenoa_repens)	(((Burretiokentia_grandiflora	Orania_palindan)	((Veitchia_spiralis	((((Heterospathe_cagayanensis	Elaeis_guineensis)	Elaeis_oleifera)	Bactris_major)	((Leopoldinia_pulchra	Attalea_speciosa)	(Dypsis_decaryi	(((Reinhardtia_gracilis	Reinhardtia_simplex)	Reinhardtia_paiewonskiana)	Reinhardtia_latisecta)))))	Chamaedorea_seifrizii))	(Nypa_fruticans	(Phoenix_dactylifera	Sabal_domingensis))))))	Kingia_australis);
((Pseudophoenix_vinifera	(((Heterospathe_cagayanensis	((((Elaeis_guineensis	Elaeis_oleifera)	Bactris_major)	(Leopoldinia_pulchra	Attalea_speciosa))	(Roystonea_regia	Orania_palindan)))	(((Dypsis_decaryi	((Reinhardtia_paiewonskiana	Reinhardtia_latisecta)	(Reinhardtia_gracilis	Reinhardtia_simplex)))	(Calamus_caryotoides	Nypa_fruticans))	(Serenoa_repens	(Phoenix_dactylifera	Sabal_domingensis))))	((Burretiokentia_grandiflora	Chamaedorea_seifrizii)	Veitchia_spiralis)))	Kingia_australis);
((Phoenix_dactylifera	((Serenoa_repens	(Reinhardtia_paiewonskiana	((Reinhardtia_gracilis	Reinhardtia_simplex)	Reinhardtia_latisecta)))	(Dypsis_decaryi	((((Orania_palindan	Leopoldinia_pulchra)	Sabal_domingensis)	(((Burretiokentia_grandiflora	Chamaedorea_seifrizii)	Veitchia_spiralis)	(Roystonea_regia	(((Elaeis_guineensis	(Heterospathe_cagayanensis	Elaeis_oleifera))	Bactris_major)	Attalea_speciosa))))	((Pseudophoenix_vinifera	Calamus_caryotoides)	Nypa_fruticans)))))	Kingia_australis);
(((((Veitchia_spiralis	Serenoa_repens)	(((Reinhardtia_latisecta	Reinhardtia_gracilis)	Reinhardtia_simplex)	Reinhardtia_paiewonskiana))	(Calamus_caryotoides	Dypsis_decaryi))	((((((Leopoldinia_pulchra	Sabal_domingensis)	Phoenix_dactylifera)	(Pseudophoenix_vinifera	Nypa_fruticans))	Orania_palindan)	Roystonea_regia)	((Chamaedorea_seifrizii	Burretiokentia_grandiflora)	(((Elaeis_guineensis	(Heterospathe_cagayanensis	Elaeis_oleifera))	Bactris_major)	Attalea_speciosa))))	Kingia_australis);
((Chamaedorea_seifrizii	(((((Serenoa_repens	Dypsis_decaryi)	(Roystonea_regia	(Sabal_domingensis	(Calamus_caryotoides	Pseudophoenix_vinifera))))	((Burretiokentia_grandiflora	Phoenix_dactylifera)	Nypa_fruticans))	(((Heterospathe_cagayanensis	(Orania_palindan	((Elaeis_guineensis	Elaeis_oleifera)	Bactris_major)))	(Leopoldinia_pulchra	Attalea_speciosa))	((Reinhardtia_paiewonskiana	(Reinhardtia_gracilis	Reinhardtia_simplex))	Reinhardtia_latisecta)))	Veitchia_spiralis))	Kingia_australis);
((Sabal_domingensis	(Phoenix_dactylifera	(Nypa_fruticans	(((Dypsis_decaryi	Serenoa_repens)	(((Heterospathe_cagayanensis	((Leopoldinia_pulchra	Veitchia_spiralis)	(Burretiokentia_grandiflora	Chamaedorea_seifrizii)))	((Attalea_speciosa	(Bactris_major	(Elaeis_oleifera	Elaeis_guineensis)))	(((Reinhardtia_latisecta	Reinhardtia_simplex)	Reinhardtia_paiewonskiana)	Reinhardtia_gracilis)))	((Calamus_caryotoides	Roystonea_regia)	Pseudophoenix_vinifera)))	Orania_palindan))))	Kingia_australis);
((Phoenix_dactylifera	(((Nypa_fruticans	((((Calamus_caryotoides	Pseudophoenix_vinifera)	Roystonea_regia)	((((Leopoldinia_pulchra	Attalea_speciosa)	(Bactris_major	(Elaeis_oleifera	Elaeis_guineensis)))	(Reinhardtia_paiewonskiana	((Reinhardtia_gracilis	Reinhardtia_simplex)	(Heterospathe_cagayanensis	Reinhardtia_latisecta))))	(Chamaedorea_seifrizii	((Burretiokentia_grandiflora	Orania_palindan)	Veitchia_spiralis))))	Dypsis_decaryi))	Serenoa_repens)	Sabal_domingensis))	Kingia_australis);
((Roystonea_regia	(((((Calamus_caryotoides	Pseudophoenix_vinifera)	Nypa_fruticans)	((Dypsis_decaryi	(Heterospathe_cagayanensis	(((Leopoldinia_pulchra	Attalea_speciosa)	(Bactris_major	(Elaeis_oleifera	Elaeis_guineensis)))	((Reinhardtia_paiewonskiana	Reinhardtia_latisecta)	(Reinhardtia_gracilis	Reinhardtia_simplex)))))	(Chamaedorea_seifrizii	Veitchia_spiralis)))	(((Burretiokentia_grandiflora	Phoenix_dactylifera)	Orania_palindan)	Sabal_domingensis))	Serenoa_repens))	Kingia_australis);
(((Veitchia_spiralis	((Chamaedorea_seifrizii	(Orania_palindan	Pseudophoenix_vinifera))	((Calamus_caryotoides	Nypa_fruticans)	(Serenoa_repens	(Phoenix_dactylifera	Sabal_domingensis)))))	(Burretiokentia_grandiflora	(Dypsis_decaryi	((Roystonea_regia	((Leopoldinia_pulchra	Attalea_speciosa)	(Bactris_major	(Heterospathe_cagayanensis	(Elaeis_oleifera	Elaeis_guineensis)))))	((Reinhardtia_paiewonskiana	Reinhardtia_latisecta)	(Reinhardtia_gracilis	Reinhardtia_simplex))))))	Kingia_australis);
((Chamaedorea_seifrizii	(((Leopoldinia_pulchra	Attalea_speciosa)	(Bactris_major	((Heterospathe_cagayanensis	Elaeis_oleifera)	Elaeis_guineensis)))	(((Burretiokentia_grandiflora	Phoenix_dactylifera)	(Pseudophoenix_vinifera	(Roystonea_regia	Sabal_domingensis)))	(((Dypsis_decaryi	(Veitchia_spiralis	Serenoa_repens))	Calamus_caryotoides)	((Nypa_fruticans	Orania_palindan)	(Reinhardtia_paiewonskiana	((Reinhardtia_gracilis	Reinhardtia_simplex)	Reinhardtia_latisecta)))))))	Kingia_australis);
((Leopoldinia_pulchra	((Sabal_domingensis	((((Chamaedorea_seifrizii	(((((Attalea_speciosa	(Reinhardtia_paiewonskiana	((Reinhardtia_gracilis	Reinhardtia_latisecta)	Reinhardtia_simplex)))	Dypsis_decaryi)	(Bactris_major	(Elaeis_oleifera	(Elaeis_guineensis	Heterospathe_cagayanensis))))	Roystonea_regia)	(((Pseudophoenix_vinifera	Calamus_caryotoides)	Veitchia_spiralis)	Burretiokentia_grandiflora)))	Nypa_fruticans)	Serenoa_repens)	Phoenix_dactylifera))	Orania_palindan))	Kingia_australis);
((Chamaedorea_seifrizii	((Orania_palindan	((Heterospathe_cagayanensis	Bactris_major)	((Elaeis_oleifera	Elaeis_guineensis)	(Attalea_speciosa	(Dypsis_decaryi	((Reinhardtia_paiewonskiana	(Reinhardtia_latisecta	Reinhardtia_simplex))	Reinhardtia_gracilis))))))	((Nypa_fruticans	(Roystonea_regia	(Pseudophoenix_vinifera	Calamus_caryotoides)))	((Veitchia_spiralis	Serenoa_repens)	((Burretiokentia_grandiflora	Phoenix_dactylifera)	(Leopoldinia_pulchra	Sabal_domingensis))))))	Kingia_australis);
((Phoenix_dactylifera	(Sabal_domingensis	(((Serenoa_repens	(Roystonea_regia	(Pseudophoenix_vinifera	Calamus_caryotoides)))	(((Bactris_major	(((Leopoldinia_pulchra	Attalea_speciosa)	(Dypsis_decaryi	((Reinhardtia_latisecta	(Reinhardtia_gracilis	Reinhardtia_simplex))	Reinhardtia_paiewonskiana)))	(Elaeis_oleifera	(Elaeis_guineensis	Heterospathe_cagayanensis))))	((Chamaedorea_seifrizii	Burretiokentia_grandiflora)	Veitchia_spiralis))	Orania_palindan))	Nypa_fruticans)))	Kingia_australis);
((Chamaedorea_seifrizii	((Nypa_fruticans	((Serenoa_repens	((Orania_palindan	Leopoldinia_pulchra)	Sabal_domingensis))	Phoenix_dactylifera))	((Dypsis_decaryi	((Burretiokentia_grandiflora	(((Attalea_speciosa	Bactris_major)	(Elaeis_oleifera	Elaeis_guineensis))	((Reinhardtia_latisecta	(Heterospathe_cagayanensis	(Reinhardtia_gracilis	Reinhardtia_simplex)))	Reinhardtia_paiewonskiana)))	Roystonea_regia))	((Calamus_caryotoides	Pseudophoenix_vinifera)	Veitchia_spiralis))))	Kingia_australis);
((Chamaedorea_seifrizii	((((Burretiokentia_grandiflora	(Bactris_major	((Attalea_speciosa	((Reinhardtia_simplex	(Reinhardtia_latisecta	Reinhardtia_paiewonskiana))	Reinhardtia_gracilis))	(Elaeis_oleifera	(Veitchia_spiralis	Elaeis_guineensis)))))	(((Leopoldinia_pulchra	Dypsis_decaryi)	(Nypa_fruticans	Phoenix_dactylifera))	((Serenoa_repens	((Roystonea_regia	Pseudophoenix_vinifera)	Sabal_domingensis))	Calamus_caryotoides)))	Orania_palindan)	Heterospathe_cagayanensis))	Kingia_australis);
((((Dypsis_decaryi	((Reinhardtia_paiewonskiana	(Reinhardtia_latisecta	(Reinhardtia_gracilis	Reinhardtia_simplex)))	(Attalea_speciosa	(Bactris_major	(Elaeis_guineensis	(Heterospathe_cagayanensis	Elaeis_oleifera))))))	((Burretiokentia_grandiflora	(Veitchia_spiralis	Chamaedorea_seifrizii))	((Serenoa_repens	(Orania_palindan	(Phoenix_dactylifera	(Leopoldinia_pulchra	Sabal_domingensis))))	Nypa_fruticans)))	(Roystonea_regia	(Pseudophoenix_vinifera	Calamus_caryotoides)))	Kingia_australis);
((Phoenix_dactylifera	((Leopoldinia_pulchra	Sabal_domingensis)	(((((Nypa_fruticans	(Orania_palindan	Pseudophoenix_vinifera))	(Roystonea_regia	Calamus_caryotoides))	(Burretiokentia_grandiflora	(Veitchia_spiralis	Chamaedorea_seifrizii)))	(((Reinhardtia_paiewonskiana	(Reinhardtia_latisecta	(Reinhardtia_gracilis	Reinhardtia_simplex)))	(Attalea_speciosa	(Bactris_major	(Elaeis_guineensis	Elaeis_oleifera))))	Dypsis_decaryi))	(Heterospathe_cagayanensis	Serenoa_repens))))	Kingia_australis);
((Chamaedorea_seifrizii	(((Veitchia_spiralis	((Reinhardtia_paiewonskiana	((Reinhardtia_simplex	Reinhardtia_latisecta)	Reinhardtia_gracilis))	(((Orania_palindan	Leopoldinia_pulchra)	Attalea_speciosa)	(Bactris_major	(Elaeis_guineensis	Elaeis_oleifera)))))	(Phoenix_dactylifera	Nypa_fruticans))	(((Dypsis_decaryi	(Heterospathe_cagayanensis	Serenoa_repens))	Sabal_domingensis)	(Roystonea_regia	((Calamus_caryotoides	Pseudophoenix_vinifera)	Burretiokentia_grandiflora)))))	Kingia_australis);
(((Sabal_domingensis	((Pseudophoenix_vinifera	(((Calamus_caryotoides	Roystonea_regia)	(((Veitchia_spiralis	(Burretiokentia_grandiflora	Chamaedorea_seifrizii))	Orania_palindan)	(Nypa_fruticans	(((Reinhardtia_paiewonskiana	((Reinhardtia_gracilis	Reinhardtia_simplex)	Reinhardtia_latisecta))	(Attalea_speciosa	(Bactris_major	(Elaeis_guineensis	Elaeis_oleifera))))	(Heterospathe_cagayanensis	Dypsis_decaryi)))))	Serenoa_repens))	Phoenix_dactylifera))	Leopoldinia_pulchra)	Kingia_australis);
(((Phoenix_dactylifera	((((Reinhardtia_paiewonskiana	(Reinhardtia_simplex	Reinhardtia_latisecta))	Reinhardtia_gracilis)	((Nypa_fruticans	Dypsis_decaryi)	(Calamus_caryotoides	((Roystonea_regia	((Bactris_major	(Elaeis_guineensis	Elaeis_oleifera))	Attalea_speciosa))	((Veitchia_spiralis	Burretiokentia_grandiflora)	(Pseudophoenix_vinifera	Chamaedorea_seifrizii))))))	Serenoa_repens))	(Sabal_domingensis	((Orania_palindan	Heterospathe_cagayanensis)	Leopoldinia_pulchra)))	Kingia_australis);
(((((((Veitchia_spiralis	Serenoa_repens)	Dypsis_decaryi)	((Sabal_domingensis	Leopoldinia_pulchra)	((Burretiokentia_grandiflora	Phoenix_dactylifera)	(Calamus_caryotoides	Roystonea_regia))))	((((Reinhardtia_gracilis	Reinhardtia_simplex)	(Heterospathe_cagayanensis	Reinhardtia_latisecta))	Reinhardtia_paiewonskiana)	((Bactris_major	(Elaeis_guineensis	Elaeis_oleifera))	Attalea_speciosa)))	((Orania_palindan	Nypa_fruticans)	Pseudophoenix_vinifera))	Chamaedorea_seifrizii)	Kingia_australis);
(((Orania_palindan	(Sabal_domingensis	Leopoldinia_pulchra))	((Burretiokentia_grandiflora	Phoenix_dactylifera)	(Nypa_fruticans	((((Serenoa_repens	Dypsis_decaryi)	(Calamus_caryotoides	Roystonea_regia))	Pseudophoenix_vinifera)	((((((Heterospathe_cagayanensis	(Reinhardtia_gracilis	Reinhardtia_simplex))	Reinhardtia_latisecta)	Reinhardtia_paiewonskiana)	((Bactris_major	(Elaeis_guineensis	Elaeis_oleifera))	Attalea_speciosa))	Veitchia_spiralis)	Chamaedorea_seifrizii)))))	Kingia_australis);
((Sabal_domingensis	((Orania_palindan	Leopoldinia_pulchra)	(Phoenix_dactylifera	(Serenoa_repens	(((Dypsis_decaryi	((Calamus_caryotoides	Roystonea_regia)	Pseudophoenix_vinifera))	((Veitchia_spiralis	(Burretiokentia_grandiflora	Chamaedorea_seifrizii))	((((Heterospathe_cagayanensis	(Reinhardtia_gracilis	Reinhardtia_simplex))	Reinhardtia_latisecta)	Reinhardtia_paiewonskiana)	((Bactris_major	(Elaeis_guineensis	Elaeis_oleifera))	Attalea_speciosa))))	Nypa_fruticans)))))	Kingia_australis);
((Orania_palindan	((Calamus_caryotoides	((((Veitchia_spiralis	(Burretiokentia_grandiflora	Chamaedorea_seifrizii))	(Pseudophoenix_vinifera	(Dypsis_decaryi	(((Reinhardtia_simplex	((Heterospathe_cagayanensis	Reinhardtia_gracilis)	Reinhardtia_latisecta))	Reinhardtia_paiewonskiana)	((Bactris_major	(Elaeis_guineensis	Elaeis_oleifera))	(Leopoldinia_pulchra	Attalea_speciosa))))))	((Sabal_domingensis	Phoenix_dactylifera)	Serenoa_repens))	Nypa_fruticans))	Roystonea_regia))	Kingia_australis);
((Phoenix_dactylifera	((Serenoa_repens	(Roystonea_regia	(((((Veitchia_spiralis	(Burretiokentia_grandiflora	Chamaedorea_seifrizii))	Nypa_fruticans)	((Orania_palindan	(Bactris_major	(Elaeis_guineensis	(Heterospathe_cagayanensis	Elaeis_oleifera))))	(((Reinhardtia_paiewonskiana	Reinhardtia_latisecta)	(Reinhardtia_gracilis	Reinhardtia_simplex))	(Leopoldinia_pulchra	Attalea_speciosa))))	Dypsis_decaryi)	(Calamus_caryotoides	Pseudophoenix_vinifera))))	Sabal_domingensis))	Kingia_australis);
((Chamaedorea_seifrizii	((Dypsis_decaryi	((Attalea_speciosa	(Bactris_major	(Elaeis_guineensis	Elaeis_oleifera)))	(((Reinhardtia_simplex	Reinhardtia_gracilis)	Reinhardtia_latisecta)	Reinhardtia_paiewonskiana)))	(((Roystonea_regia	(((Calamus_caryotoides	Heterospathe_cagayanensis)	Orania_palindan)	Burretiokentia_grandiflora))	(Nypa_fruticans	Pseudophoenix_vinifera))	((Serenoa_repens	Veitchia_spiralis)	(Phoenix_dactylifera	(Sabal_domingensis	Leopoldinia_pulchra))))))	Kingia_australis);
((Chamaedorea_seifrizii	((((Dypsis_decaryi	(((Leopoldinia_pulchra	Attalea_speciosa)	(Bactris_major	(Elaeis_guineensis	Elaeis_oleifera)))	(((Reinhardtia_simplex	Reinhardtia_gracilis)	Reinhardtia_latisecta)	Reinhardtia_paiewonskiana)))	((Phoenix_dactylifera	(Sabal_domingensis	(Heterospathe_cagayanensis	(Orania_palindan	Serenoa_repens))))	((Pseudophoenix_vinifera	(Calamus_caryotoides	Roystonea_regia))	Nypa_fruticans)))	Veitchia_spiralis)	Burretiokentia_grandiflora))	Kingia_australis);
((Sabal_domingensis	((Serenoa_repens	((Orania_palindan	(Pseudophoenix_vinifera	(((Nypa_fruticans	(Veitchia_spiralis	(Dypsis_decaryi	(((Leopoldinia_pulchra	Attalea_speciosa)	(Bactris_major	(Elaeis_guineensis	Elaeis_oleifera)))	(((Reinhardtia_simplex	Reinhardtia_gracilis)	Reinhardtia_latisecta)	Reinhardtia_paiewonskiana)))))	(Heterospathe_cagayanensis	Chamaedorea_seifrizii))	(Roystonea_regia	Calamus_caryotoides))))	Burretiokentia_grandiflora))	Phoenix_dactylifera))	Kingia_australis);
(((Nypa_fruticans	((Veitchia_spiralis	(Burretiokentia_grandiflora	Chamaedorea_seifrizii))	(Dypsis_decaryi	(((Leopoldinia_pulchra	Attalea_speciosa)	(Bactris_major	(Elaeis_guineensis	Elaeis_oleifera)))	(((Reinhardtia_simplex	Reinhardtia_latisecta)	Reinhardtia_gracilis)	Reinhardtia_paiewonskiana)))))	((Roystonea_regia	(Orania_palindan	Calamus_caryotoides))	(((Phoenix_dactylifera	Sabal_domingensis)	(Heterospathe_cagayanensis	Serenoa_repens))	Pseudophoenix_vinifera)))	Kingia_australis);
(((((Dypsis_decaryi	Serenoa_repens)	(Veitchia_spiralis	(Pseudophoenix_vinifera	Calamus_caryotoides)))	((Roystonea_regia	(Orania_palindan	((((Attalea_speciosa	(((Reinhardtia_simplex	Reinhardtia_gracilis)	Reinhardtia_paiewonskiana)	Reinhardtia_latisecta))	Heterospathe_cagayanensis)	Bactris_major)	(Elaeis_guineensis	Elaeis_oleifera))))	(((Burretiokentia_grandiflora	Phoenix_dactylifera)	(Sabal_domingensis	Leopoldinia_pulchra))	Nypa_fruticans)))	Chamaedorea_seifrizii)	Kingia_australis);
((((Serenoa_repens	(((((Dypsis_decaryi	(((Reinhardtia_simplex	(Reinhardtia_paiewonskiana	Reinhardtia_latisecta))	Reinhardtia_gracilis)	(Attalea_speciosa	((Roystonea_regia	Bactris_major)	(Elaeis_guineensis	Elaeis_oleifera)))))	Heterospathe_cagayanensis)	(Chamaedorea_seifrizii	((Pseudophoenix_vinifera	Calamus_caryotoides)	Veitchia_spiralis)))	Nypa_fruticans)	(Burretiokentia_grandiflora	Phoenix_dactylifera)))	Sabal_domingensis)	(Orania_palindan	Leopoldinia_pulchra))	Kingia_australis);
((Sabal_domingensis	((Orania_palindan	(Leopoldinia_pulchra	((((Burretiokentia_grandiflora	((Reinhardtia_gracilis	(Reinhardtia_latisecta	(Reinhardtia_simplex	Reinhardtia_paiewonskiana)))	(Attalea_speciosa	(Bactris_major	(Elaeis_guineensis	Elaeis_oleifera)))))	((Chamaedorea_seifrizii	(Pseudophoenix_vinifera	Calamus_caryotoides))	(Veitchia_spiralis	(Dypsis_decaryi	(Roystonea_regia	Serenoa_repens)))))	Nypa_fruticans)	Phoenix_dactylifera)))	Heterospathe_cagayanensis))	Kingia_australis);
((Sabal_domingensis	(((((Veitchia_spiralis	Chamaedorea_seifrizii)	((Serenoa_repens	Dypsis_decaryi)	((Orania_palindan	Pseudophoenix_vinifera)	(Calamus_caryotoides	Roystonea_regia))))	((Reinhardtia_paiewonskiana	((Reinhardtia_gracilis	Reinhardtia_simplex)	(Heterospathe_cagayanensis	Reinhardtia_latisecta)))	((Leopoldinia_pulchra	Attalea_speciosa)	(Bactris_major	(Elaeis_guineensis	Elaeis_oleifera)))))	Nypa_fruticans)	(Burretiokentia_grandiflora	Phoenix_dactylifera)))	Kingia_australis);
((((Orania_palindan	Calamus_caryotoides)	((Nypa_fruticans	(Phoenix_dactylifera	(Leopoldinia_pulchra	Sabal_domingensis)))	(Serenoa_repens	Dypsis_decaryi)))	((((((Reinhardtia_simplex	Reinhardtia_paiewonskiana)	(Reinhardtia_gracilis	Reinhardtia_latisecta))	Attalea_speciosa)	(Bactris_major	(Elaeis_guineensis	(Heterospathe_cagayanensis	Elaeis_oleifera))))	((Burretiokentia_grandiflora	Veitchia_spiralis)	(Pseudophoenix_vinifera	Chamaedorea_seifrizii)))	Roystonea_regia))	Kingia_australis);
((Chamaedorea_seifrizii	(((Roystonea_regia	(Pseudophoenix_vinifera	Bactris_major))	((Heterospathe_cagayanensis	(Elaeis_guineensis	Elaeis_oleifera))	Attalea_speciosa))	(((Reinhardtia_paiewonskiana	Reinhardtia_latisecta)	(Reinhardtia_gracilis	Reinhardtia_simplex))	((Calamus_caryotoides	((Nypa_fruticans	((Burretiokentia_grandiflora	Phoenix_dactylifera)	(Leopoldinia_pulchra	Sabal_domingensis)))	((Veitchia_spiralis	Serenoa_repens)	Dypsis_decaryi)))	Orania_palindan))))	Kingia_australis);
((Chamaedorea_seifrizii	((((Dypsis_decaryi	(((Nypa_fruticans	(Serenoa_repens	(Phoenix_dactylifera	Sabal_domingensis)))	Orania_palindan)	Calamus_caryotoides))	((Leopoldinia_pulchra	Pseudophoenix_vinifera)	(Heterospathe_cagayanensis	((((Reinhardtia_gracilis	Reinhardtia_latisecta)	Reinhardtia_simplex)	Reinhardtia_paiewonskiana)	((Roystonea_regia	(Bactris_major	(Elaeis_guineensis	Elaeis_oleifera)))	Attalea_speciosa)))))	Veitchia_spiralis)	Burretiokentia_grandiflora))	Kingia_australis);
((((Attalea_speciosa	((((Heterospathe_cagayanensis	(Reinhardtia_gracilis	Reinhardtia_simplex))	Reinhardtia_latisecta)	Reinhardtia_paiewonskiana)	((((((Orania_palindan	Leopoldinia_pulchra)	Sabal_domingensis)	(Roystonea_regia	(Pseudophoenix_vinifera	(Burretiokentia_grandiflora	Serenoa_repens))))	Phoenix_dactylifera)	(Chamaedorea_seifrizii	(Veitchia_spiralis	(Nypa_fruticans	Calamus_caryotoides))))	Dypsis_decaryi)))	Bactris_major)	(Elaeis_guineensis	Elaeis_oleifera))	Kingia_australis);
((Roystonea_regia	(((((Pseudophoenix_vinifera	Chamaedorea_seifrizii)	Calamus_caryotoides)	(Dypsis_decaryi	(((((Elaeis_guineensis	Elaeis_oleifera)	Heterospathe_cagayanensis)	Bactris_major)	Attalea_speciosa)	(((Reinhardtia_gracilis	Reinhardtia_simplex)	Reinhardtia_latisecta)	Reinhardtia_paiewonskiana))))	Nypa_fruticans)	(((Leopoldinia_pulchra	Sabal_domingensis)	(Phoenix_dactylifera	(Orania_palindan	Burretiokentia_grandiflora)))	(Veitchia_spiralis	Serenoa_repens))))	Kingia_australis);
((Sabal_domingensis	(Phoenix_dactylifera	(Nypa_fruticans	((Orania_palindan	((Dypsis_decaryi	(((Reinhardtia_gracilis	Reinhardtia_simplex)	Reinhardtia_latisecta)	Reinhardtia_paiewonskiana))	(Pseudophoenix_vinifera	((Calamus_caryotoides	Roystonea_regia)	(Heterospathe_cagayanensis	Serenoa_repens)))))	(Veitchia_spiralis	(Burretiokentia_grandiflora	((((Elaeis_oleifera	Elaeis_guineensis)	Bactris_major)	(Leopoldinia_pulchra	Attalea_speciosa))	Chamaedorea_seifrizii)))))))	Kingia_australis);
((Elaeis_guineensis	((Bactris_major	((Leopoldinia_pulchra	Attalea_speciosa)	(((((Nypa_fruticans	((Calamus_caryotoides	Pseudophoenix_vinifera)	((Serenoa_repens	Dypsis_decaryi)	(Reinhardtia_paiewonskiana	((Orania_palindan	(Heterospathe_cagayanensis	(Reinhardtia_gracilis	Reinhardtia_simplex)))	Reinhardtia_latisecta)))))	Phoenix_dactylifera)	Roystonea_regia)	Sabal_domingensis)	(Chamaedorea_seifrizii	(Burretiokentia_grandiflora	Veitchia_spiralis)))))	Elaeis_oleifera))	Kingia_australis);
(((((Roystonea_regia	(Calamus_caryotoides	Pseudophoenix_vinifera))	(Serenoa_repens	Dypsis_decaryi))	Orania_palindan)	(((Chamaedorea_seifrizii	(Burretiokentia_grandiflora	Veitchia_spiralis))	(((Elaeis_oleifera	((Reinhardtia_paiewonskiana	((Heterospathe_cagayanensis	(Reinhardtia_gracilis	Reinhardtia_simplex))	Reinhardtia_latisecta))	Elaeis_guineensis))	Bactris_major)	(Leopoldinia_pulchra	Attalea_speciosa)))	((Sabal_domingensis	Phoenix_dactylifera)	Nypa_fruticans)))	Kingia_australis);
(((((Elaeis_oleifera	Elaeis_guineensis)	Bactris_major)	((Orania_palindan	Leopoldinia_pulchra)	Attalea_speciosa))	(Chamaedorea_seifrizii	(((Sabal_domingensis	Phoenix_dactylifera)	Nypa_fruticans)	(Veitchia_spiralis	((((Serenoa_repens	Dypsis_decaryi)	Burretiokentia_grandiflora)	(Roystonea_regia	(((Reinhardtia_paiewonskiana	(Heterospathe_cagayanensis	Reinhardtia_latisecta))	Reinhardtia_simplex)	Reinhardtia_gracilis)))	(Calamus_caryotoides	Pseudophoenix_vinifera))))))	Kingia_australis);
((Phoenix_dactylifera	((Nypa_fruticans	(((((Dypsis_decaryi	(((Bactris_major	Elaeis_guineensis)	Elaeis_oleifera)	(Leopoldinia_pulchra	Attalea_speciosa)))	Roystonea_regia)	((Burretiokentia_grandiflora	Chamaedorea_seifrizii)	Veitchia_spiralis))	((Calamus_caryotoides	Pseudophoenix_vinifera)	Orania_palindan))	(Serenoa_repens	(Reinhardtia_gracilis	(((Reinhardtia_paiewonskiana	Heterospathe_cagayanensis)	Reinhardtia_latisecta)	Reinhardtia_simplex)))))	Sabal_domingensis))	Kingia_australis);
((Sabal_domingensis	(Phoenix_dactylifera	(((((Orania_palindan	Leopoldinia_pulchra)	Dypsis_decaryi)	((Bactris_major	((Heterospathe_cagayanensis	(Elaeis_guineensis	Elaeis_oleifera))	Attalea_speciosa))	((Burretiokentia_grandiflora	Chamaedorea_seifrizii)	Veitchia_spiralis)))	(Nypa_fruticans	(Calamus_caryotoides	Pseudophoenix_vinifera)))	((Roystonea_regia	Serenoa_repens)	((Reinhardtia_paiewonskiana	Reinhardtia_latisecta)	(Reinhardtia_gracilis	Reinhardtia_simplex))))))	Kingia_australis);
((Sabal_domingensis	(Phoenix_dactylifera	((Nypa_fruticans	(((Burretiokentia_grandiflora	Chamaedorea_seifrizii)	Veitchia_spiralis)	((Pseudophoenix_vinifera	Leopoldinia_pulchra)	(Attalea_speciosa	((((Dypsis_decaryi	((Reinhardtia_paiewonskiana	((Reinhardtia_gracilis	Reinhardtia_simplex)	Reinhardtia_latisecta))	Calamus_caryotoides))	((Elaeis_guineensis	Heterospathe_cagayanensis)	(Orania_palindan	Elaeis_oleifera)))	Roystonea_regia)	Bactris_major)))))	Serenoa_repens)))	Kingia_australis);
