# Supplementary material for: Data supporting the nuclear phylogenomics of the palm subfamily Arecoideae (Arecaceae)
Source: Data Brief. 2016 Mar 2;7:532–6. doi: 10.1016/j.dib.2016.02.063 (PMC4796708; doi:10.1016/j.dib.2016.02.063)
Supplement: Supplementary file 5 — Supplementary material [file mmc5.zip › RAxML_bootstrap.Elaeis_357.raxml.tre]

((Reinhardtia_latisecta	(Reinhardtia_paiewonskiana	((Reinhardtia_gracilis	Reinhardtia_simplex)	(((((Manicaria_saccifera	Pelagodoxa_henryana)	((((Calamus_caryotoides	Leopoldinia_pulchra)	(Geonoma_undata	((Dictyosperma_album	Dypsis_decaryi)	(Burretiokentia_grandiflora	((Kentiopsis_piersoniorum	(Veitchia_spiralis	Heterospathe_cagayanensis))	Hydriastele_microspadix)))))	((Oenocarpus_bataua	Oenocarpus_minor)	Prestoea_acuminata))	(Pseudophoenix_vinifera	(Sabal_domingensis	(Phoenix_dactylifera	Serenoa_repens)))))	(Roystonea_regia	((Podococcus_barteri	(Orania_palindan	Sclerosperma_profizianum))	(Iriartea_deltoidea	((Bactris_major	(Elaeis_oleifera	Elaeis_guineensis))	Attalea_speciosa)))))	Nypa_fruticans)	Chamaedorea_seifrizii))))	Kingia_australis);
(((Reinhardtia_gracilis	Reinhardtia_simplex)	(((((((Pelagodoxa_henryana	Iriartea_deltoidea)	Podococcus_barteri)	(Orania_palindan	Sclerosperma_profizianum))	(Roystonea_regia	((Bactris_major	(Elaeis_oleifera	Elaeis_guineensis))	Attalea_speciosa)))	((((Chamaedorea_seifrizii	Geonoma_undata)	((((Hydriastele_microspadix	(Veitchia_spiralis	Heterospathe_cagayanensis))	(Kentiopsis_piersoniorum	(Dictyosperma_album	Dypsis_decaryi)))	Burretiokentia_grandiflora)	Leopoldinia_pulchra))	((Oenocarpus_bataua	Oenocarpus_minor)	Prestoea_acuminata))	((Calamus_caryotoides	Pseudophoenix_vinifera)	(Serenoa_repens	(Sabal_domingensis	(Nypa_fruticans	Phoenix_dactylifera))))))	Manicaria_saccifera)	(Reinhardtia_latisecta	Reinhardtia_paiewonskiana)))	Kingia_australis);
((Reinhardtia_paiewonskiana	(((Reinhardtia_gracilis	Reinhardtia_simplex)	(((Sclerosperma_profizianum	Orania_palindan)	Podococcus_barteri)	(((Chamaedorea_seifrizii	((Pelagodoxa_henryana	Iriartea_deltoidea)	(Bactris_major	(((Nypa_fruticans	Elaeis_oleifera)	Elaeis_guineensis)	Attalea_speciosa))))	(Roystonea_regia	(((Geonoma_undata	((((Burretiokentia_grandiflora	(Veitchia_spiralis	Heterospathe_cagayanensis))	(Kentiopsis_piersoniorum	(Dictyosperma_album	Dypsis_decaryi)))	Hydriastele_microspadix)	Leopoldinia_pulchra))	((Oenocarpus_bataua	Oenocarpus_minor)	Prestoea_acuminata))	((Calamus_caryotoides	Pseudophoenix_vinifera)	(Serenoa_repens	(Sabal_domingensis	Phoenix_dactylifera))))))	Manicaria_saccifera)))	Reinhardtia_latisecta))	Kingia_australis);
((Reinhardtia_paiewonskiana	(((Reinhardtia_gracilis	Reinhardtia_simplex)	((Bactris_major	((Elaeis_oleifera	Elaeis_guineensis)	Attalea_speciosa))	((((Pseudophoenix_vinifera	(Serenoa_repens	(Sabal_domingensis	(Nypa_fruticans	Phoenix_dactylifera))))	((Pelagodoxa_henryana	Manicaria_saccifera)	((((Chamaedorea_seifrizii	Geonoma_undata)	Leopoldinia_pulchra)	(((Oenocarpus_bataua	Oenocarpus_minor)	Prestoea_acuminata)	((((Veitchia_spiralis	Heterospathe_cagayanensis)	(Kentiopsis_piersoniorum	(Dictyosperma_album	Dypsis_decaryi)))	Hydriastele_microspadix)	Burretiokentia_grandiflora)))	(Iriartea_deltoidea	((Sclerosperma_profizianum	Orania_palindan)	Podococcus_barteri)))))	Roystonea_regia)	Calamus_caryotoides)))	Reinhardtia_latisecta))	Kingia_australis);
((Reinhardtia_paiewonskiana	(((Reinhardtia_gracilis	Reinhardtia_simplex)	(((Pseudophoenix_vinifera	Calamus_caryotoides)	(Sabal_domingensis	((Nypa_fruticans	Phoenix_dactylifera)	Serenoa_repens)))	(((Sclerosperma_profizianum	Orania_palindan)	Podococcus_barteri)	(((Manicaria_saccifera	(((Chamaedorea_seifrizii	Geonoma_undata)	(Leopoldinia_pulchra	((Burretiokentia_grandiflora	((Hydriastele_microspadix	Heterospathe_cagayanensis)	((Dictyosperma_album	Dypsis_decaryi)	Veitchia_spiralis)))	Kentiopsis_piersoniorum)))	(((Pelagodoxa_henryana	Oenocarpus_bataua)	Oenocarpus_minor)	Prestoea_acuminata)))	((Bactris_major	((Elaeis_oleifera	Elaeis_guineensis)	Attalea_speciosa))	Iriartea_deltoidea))	Roystonea_regia))))	Reinhardtia_latisecta))	Kingia_australis);
((Reinhardtia_paiewonskiana	(((Reinhardtia_gracilis	Reinhardtia_simplex)	((Sclerosperma_profizianum	(Orania_palindan	Podococcus_barteri))	((Roystonea_regia	(((Pseudophoenix_vinifera	((Nypa_fruticans	(Phoenix_dactylifera	Serenoa_repens))	Sabal_domingensis))	(Chamaedorea_seifrizii	((Bactris_major	((Elaeis_oleifera	Elaeis_guineensis)	Attalea_speciosa))	Iriartea_deltoidea)))	((Geonoma_undata	(Leopoldinia_pulchra	((((Dictyosperma_album	Hydriastele_microspadix)	Dypsis_decaryi)	((Heterospathe_cagayanensis	Veitchia_spiralis)	Kentiopsis_piersoniorum))	Burretiokentia_grandiflora)))	((Oenocarpus_bataua	Oenocarpus_minor)	Prestoea_acuminata))))	(Calamus_caryotoides	(Pelagodoxa_henryana	Manicaria_saccifera)))))	Reinhardtia_latisecta))	Kingia_australis);
((Reinhardtia_latisecta	(Reinhardtia_paiewonskiana	((Reinhardtia_gracilis	Reinhardtia_simplex)	((((((Pelagodoxa_henryana	Manicaria_saccifera)	((Sclerosperma_profizianum	(Orania_palindan	Podococcus_barteri))	((Pseudophoenix_vinifera	((Phoenix_dactylifera	Nypa_fruticans)	(Serenoa_repens	Sabal_domingensis)))	(((Hydriastele_microspadix	(((Kentiopsis_piersoniorum	(Dypsis_decaryi	Dictyosperma_album))	Burretiokentia_grandiflora)	(Heterospathe_cagayanensis	Veitchia_spiralis)))	(Geonoma_undata	Leopoldinia_pulchra))	((Oenocarpus_bataua	Oenocarpus_minor)	Prestoea_acuminata)))))	Roystonea_regia)	(Iriartea_deltoidea	((Bactris_major	(Elaeis_oleifera	Elaeis_guineensis))	Attalea_speciosa)))	Chamaedorea_seifrizii)	Calamus_caryotoides))))	Kingia_australis);
(((((((Podococcus_barteri	(Sclerosperma_profizianum	Orania_palindan))	((Iriartea_deltoidea	(Bactris_major	((Elaeis_oleifera	Elaeis_guineensis)	Attalea_speciosa)))	((Pseudophoenix_vinifera	(Calamus_caryotoides	(Sabal_domingensis	((Phoenix_dactylifera	Nypa_fruticans)	Serenoa_repens))))	((((Oenocarpus_bataua	Oenocarpus_minor)	Prestoea_acuminata)	((Kentiopsis_piersoniorum	(Dypsis_decaryi	Dictyosperma_album))	(((Hydriastele_microspadix	Heterospathe_cagayanensis)	Burretiokentia_grandiflora)	Veitchia_spiralis)))	(Leopoldinia_pulchra	Geonoma_undata)))))	(Pelagodoxa_henryana	(Roystonea_regia	Manicaria_saccifera)))	Chamaedorea_seifrizii)	(Reinhardtia_latisecta	Reinhardtia_paiewonskiana))	(Reinhardtia_gracilis	Reinhardtia_simplex))	Kingia_australis);
((Reinhardtia_paiewonskiana	(((Reinhardtia_gracilis	Reinhardtia_simplex)	((((Manicaria_saccifera	Pelagodoxa_henryana)	((Roystonea_regia	((Podococcus_barteri	(Sclerosperma_profizianum	Orania_palindan))	(Attalea_speciosa	(Bactris_major	(Elaeis_oleifera	Elaeis_guineensis)))))	((Pseudophoenix_vinifera	(Sabal_domingensis	((Phoenix_dactylifera	Serenoa_repens)	Nypa_fruticans)))	((((Oenocarpus_bataua	Oenocarpus_minor)	Prestoea_acuminata)	(Veitchia_spiralis	((Burretiokentia_grandiflora	((Kentiopsis_piersoniorum	Hydriastele_microspadix)	Heterospathe_cagayanensis))	(Dypsis_decaryi	Dictyosperma_album))))	Geonoma_undata))))	((Calamus_caryotoides	Leopoldinia_pulchra)	Iriartea_deltoidea))	Chamaedorea_seifrizii))	Reinhardtia_latisecta))	Kingia_australis);
(((((((Podococcus_barteri	(Sclerosperma_profizianum	Orania_palindan))	((Pseudophoenix_vinifera	Iriartea_deltoidea)	(Bactris_major	((Elaeis_oleifera	Elaeis_guineensis)	Attalea_speciosa))))	((((Sabal_domingensis	Nypa_fruticans)	Serenoa_repens)	Phoenix_dactylifera)	((((Oenocarpus_bataua	Oenocarpus_minor)	Prestoea_acuminata)	((Dypsis_decaryi	Dictyosperma_album)	((Burretiokentia_grandiflora	((Veitchia_spiralis	Heterospathe_cagayanensis)	Kentiopsis_piersoniorum))	Hydriastele_microspadix)))	((Calamus_caryotoides	Leopoldinia_pulchra)	(Chamaedorea_seifrizii	Geonoma_undata)))))	(Manicaria_saccifera	Pelagodoxa_henryana))	Roystonea_regia)	((Reinhardtia_latisecta	Reinhardtia_paiewonskiana)	(Reinhardtia_gracilis	Reinhardtia_simplex)))	Kingia_australis);
((Reinhardtia_latisecta	((((((Manicaria_saccifera	Pelagodoxa_henryana)	(((Chamaedorea_seifrizii	Pseudophoenix_vinifera)	(Serenoa_repens	((Nypa_fruticans	Phoenix_dactylifera)	Sabal_domingensis)))	((Prestoea_acuminata	(Oenocarpus_bataua	Oenocarpus_minor))	(Geonoma_undata	(Leopoldinia_pulchra	(Burretiokentia_grandiflora	((Dypsis_decaryi	Dictyosperma_album)	((Veitchia_spiralis	Heterospathe_cagayanensis)	(Hydriastele_microspadix	Kentiopsis_piersoniorum)))))))))	(Podococcus_barteri	(Orania_palindan	Sclerosperma_profizianum)))	(((Calamus_caryotoides	Iriartea_deltoidea)	(((Elaeis_oleifera	Elaeis_guineensis)	Bactris_major)	Attalea_speciosa))	Roystonea_regia))	(Reinhardtia_gracilis	Reinhardtia_simplex))	Reinhardtia_paiewonskiana))	Kingia_australis);
((Reinhardtia_paiewonskiana	(Reinhardtia_latisecta	(((((((Serenoa_repens	(Phoenix_dactylifera	Sabal_domingensis))	Pseudophoenix_vinifera)	(((Leopoldinia_pulchra	Calamus_caryotoides)	(Bactris_major	(Attalea_speciosa	(Elaeis_oleifera	Elaeis_guineensis))))	(Nypa_fruticans	Roystonea_regia)))	(Pelagodoxa_henryana	Iriartea_deltoidea))	(((Sclerosperma_profizianum	(Podococcus_barteri	Orania_palindan))	(Geonoma_undata	((((Hydriastele_microspadix	Kentiopsis_piersoniorum)	((Dypsis_decaryi	Dictyosperma_album)	(Veitchia_spiralis	Heterospathe_cagayanensis)))	Burretiokentia_grandiflora)	(Prestoea_acuminata	(Oenocarpus_bataua	Oenocarpus_minor)))))	Manicaria_saccifera))	Chamaedorea_seifrizii)	(Reinhardtia_gracilis	Reinhardtia_simplex))))	Kingia_australis);
((Reinhardtia_paiewonskiana	(Reinhardtia_latisecta	((((((Nypa_fruticans	(Serenoa_repens	Phoenix_dactylifera))	Sabal_domingensis)	(Pseudophoenix_vinifera	(Iriartea_deltoidea	Calamus_caryotoides)))	(((Elaeis_oleifera	Elaeis_guineensis)	(Bactris_major	Attalea_speciosa))	(Roystonea_regia	Chamaedorea_seifrizii)))	(((Sclerosperma_profizianum	(Podococcus_barteri	Orania_palindan))	(((Leopoldinia_pulchra	(Kentiopsis_piersoniorum	(((Veitchia_spiralis	Heterospathe_cagayanensis)	Burretiokentia_grandiflora)	(Dypsis_decaryi	(Hydriastele_microspadix	Dictyosperma_album)))))	((Oenocarpus_bataua	Oenocarpus_minor)	Geonoma_undata))	(Pelagodoxa_henryana	Prestoea_acuminata)))	Manicaria_saccifera))	(Reinhardtia_gracilis	Reinhardtia_simplex))))	Kingia_australis);
((Reinhardtia_paiewonskiana	(Reinhardtia_latisecta	(((((Calamus_caryotoides	(Serenoa_repens	(Phoenix_dactylifera	Sabal_domingensis)))	Pseudophoenix_vinifera)	(Chamaedorea_seifrizii	((Attalea_speciosa	((Elaeis_oleifera	Elaeis_guineensis)	Bactris_major))	(Nypa_fruticans	Roystonea_regia))))	((((Podococcus_barteri	(Orania_palindan	Sclerosperma_profizianum))	((Geonoma_undata	((Veitchia_spiralis	((Hydriastele_microspadix	Heterospathe_cagayanensis)	(Burretiokentia_grandiflora	(Kentiopsis_piersoniorum	(Dypsis_decaryi	Dictyosperma_album)))))	Leopoldinia_pulchra))	(Prestoea_acuminata	(Oenocarpus_bataua	Oenocarpus_minor))))	Pelagodoxa_henryana)	(Iriartea_deltoidea	Manicaria_saccifera)))	(Reinhardtia_gracilis	Reinhardtia_simplex))))	Kingia_australis);
((Reinhardtia_paiewonskiana	(Reinhardtia_latisecta	(((((Orania_palindan	Sclerosperma_profizianum)	((((Attalea_speciosa	((Elaeis_oleifera	Elaeis_guineensis)	Bactris_major))	(Iriartea_deltoidea	Calamus_caryotoides))	((Manicaria_saccifera	Pelagodoxa_henryana)	(Geonoma_undata	(((((Veitchia_spiralis	Heterospathe_cagayanensis)	Kentiopsis_piersoniorum)	(Hydriastele_microspadix	(Dypsis_decaryi	Dictyosperma_album)))	Burretiokentia_grandiflora)	Leopoldinia_pulchra))))	(((((Nypa_fruticans	Phoenix_dactylifera)	Sabal_domingensis)	Serenoa_repens)	(Chamaedorea_seifrizii	Pseudophoenix_vinifera))	Roystonea_regia)))	(Prestoea_acuminata	(Oenocarpus_bataua	Oenocarpus_minor)))	Podococcus_barteri)	(Reinhardtia_gracilis	Reinhardtia_simplex))))	Kingia_australis);
((Reinhardtia_paiewonskiana	(Reinhardtia_latisecta	(((((Manicaria_saccifera	Pelagodoxa_henryana)	((Geonoma_undata	((Prestoea_acuminata	(((((Hydriastele_microspadix	Heterospathe_cagayanensis)	Veitchia_spiralis)	((Dypsis_decaryi	Dictyosperma_album)	Burretiokentia_grandiflora))	Kentiopsis_piersoniorum)	(Oenocarpus_bataua	Oenocarpus_minor)))	(Calamus_caryotoides	Leopoldinia_pulchra)))	((((Nypa_fruticans	Phoenix_dactylifera)	Sabal_domingensis)	Serenoa_repens)	Pseudophoenix_vinifera)))	(Roystonea_regia	((Iriartea_deltoidea	(Attalea_speciosa	((Elaeis_oleifera	Elaeis_guineensis)	Bactris_major)))	(Podococcus_barteri	(Orania_palindan	Sclerosperma_profizianum)))))	Chamaedorea_seifrizii)	(Reinhardtia_gracilis	Reinhardtia_simplex))))	Kingia_australis);
(((Reinhardtia_paiewonskiana	Reinhardtia_latisecta)	((((Calamus_caryotoides	(((Phoenix_dactylifera	Sabal_domingensis)	Serenoa_repens)	Nypa_fruticans))	Pseudophoenix_vinifera)	((((Iriartea_deltoidea	((Elaeis_oleifera	Elaeis_guineensis)	(Bactris_major	Attalea_speciosa)))	(Podococcus_barteri	(Orania_palindan	Sclerosperma_profizianum)))	Roystonea_regia)	((Manicaria_saccifera	Pelagodoxa_henryana)	((Chamaedorea_seifrizii	Geonoma_undata)	((((Veitchia_spiralis	Heterospathe_cagayanensis)	(Burretiokentia_grandiflora	((Dypsis_decaryi	Dictyosperma_album)	(Hydriastele_microspadix	Kentiopsis_piersoniorum))))	((Oenocarpus_bataua	Oenocarpus_minor)	Prestoea_acuminata))	Leopoldinia_pulchra)))))	(Reinhardtia_gracilis	Reinhardtia_simplex)))	Kingia_australis);
((Reinhardtia_paiewonskiana	(Reinhardtia_latisecta	(((Roystonea_regia	((Iriartea_deltoidea	(Attalea_speciosa	((Elaeis_oleifera	Elaeis_guineensis)	Bactris_major)))	(((Calamus_caryotoides	(((Nypa_fruticans	Phoenix_dactylifera)	Sabal_domingensis)	Serenoa_repens))	Pseudophoenix_vinifera)	((Manicaria_saccifera	Pelagodoxa_henryana)	((Podococcus_barteri	(Orania_palindan	Sclerosperma_profizianum))	((Geonoma_undata	((((Kentiopsis_piersoniorum	Veitchia_spiralis)	(Burretiokentia_grandiflora	(Hydriastele_microspadix	Heterospathe_cagayanensis)))	(Dypsis_decaryi	Dictyosperma_album))	((Oenocarpus_bataua	Oenocarpus_minor)	Prestoea_acuminata)))	Leopoldinia_pulchra))))))	Chamaedorea_seifrizii)	(Reinhardtia_gracilis	Reinhardtia_simplex))))	Kingia_australis);
((Reinhardtia_paiewonskiana	(Reinhardtia_latisecta	((((((Elaeis_oleifera	Elaeis_guineensis)	(Bactris_major	Attalea_speciosa))	(((((Phoenix_dactylifera	Sabal_domingensis)	Serenoa_repens)	Pseudophoenix_vinifera)	((Iriartea_deltoidea	(Podococcus_barteri	(Orania_palindan	Sclerosperma_profizianum)))	(((Geonoma_undata	(Leopoldinia_pulchra	(((Burretiokentia_grandiflora	(Kentiopsis_piersoniorum	Heterospathe_cagayanensis))	(Hydriastele_microspadix	(Dypsis_decaryi	Dictyosperma_album)))	Veitchia_spiralis)))	(Manicaria_saccifera	Pelagodoxa_henryana))	((Oenocarpus_bataua	Oenocarpus_minor)	Prestoea_acuminata))))	(Nypa_fruticans	Roystonea_regia)))	Calamus_caryotoides)	Chamaedorea_seifrizii)	(Reinhardtia_gracilis	Reinhardtia_simplex))))	Kingia_australis);
(((Reinhardtia_gracilis	Reinhardtia_simplex)	((Reinhardtia_paiewonskiana	Reinhardtia_latisecta)	(((Pseudophoenix_vinifera	(Iriartea_deltoidea	(Attalea_speciosa	((Elaeis_oleifera	Elaeis_guineensis)	Bactris_major))))	(((((Geonoma_undata	(Leopoldinia_pulchra	(Hydriastele_microspadix	((Burretiokentia_grandiflora	(Kentiopsis_piersoniorum	(Dictyosperma_album	Dypsis_decaryi)))	(Heterospathe_cagayanensis	Veitchia_spiralis)))))	(Calamus_caryotoides	(Manicaria_saccifera	Pelagodoxa_henryana)))	(((Oenocarpus_bataua	Oenocarpus_minor)	Prestoea_acuminata)	(Podococcus_barteri	(Orania_palindan	Sclerosperma_profizianum))))	Roystonea_regia)	((Nypa_fruticans	(Phoenix_dactylifera	Sabal_domingensis))	Serenoa_repens)))	Chamaedorea_seifrizii)))	Kingia_australis);
((Attalea_speciosa	((Elaeis_oleifera	Elaeis_guineensis)	((((Podococcus_barteri	(Orania_palindan	Sclerosperma_profizianum))	((((Geonoma_undata	(Leopoldinia_pulchra	((((Hydriastele_microspadix	Burretiokentia_grandiflora)	(Dypsis_decaryi	Dictyosperma_album))	(Heterospathe_cagayanensis	Veitchia_spiralis))	Kentiopsis_piersoniorum)))	(Pseudophoenix_vinifera	((Nypa_fruticans	((Sabal_domingensis	Phoenix_dactylifera)	Serenoa_repens))	Calamus_caryotoides)))	((Manicaria_saccifera	Pelagodoxa_henryana)	((Chamaedorea_seifrizii	((Reinhardtia_simplex	Reinhardtia_gracilis)	(Reinhardtia_latisecta	Reinhardtia_paiewonskiana)))	(Prestoea_acuminata	(Oenocarpus_bataua	Oenocarpus_minor)))))	Roystonea_regia))	Iriartea_deltoidea)	Bactris_major)))	Kingia_australis);
((Reinhardtia_paiewonskiana	(((((((((Roystonea_regia	Serenoa_repens)	(Manicaria_saccifera	Pelagodoxa_henryana))	(((Podococcus_barteri	(Orania_palindan	Sclerosperma_profizianum))	((Geonoma_undata	(Leopoldinia_pulchra	((((Dypsis_decaryi	Dictyosperma_album)	((Heterospathe_cagayanensis	Veitchia_spiralis)	Kentiopsis_piersoniorum))	Hydriastele_microspadix)	Burretiokentia_grandiflora)))	(Prestoea_acuminata	(Oenocarpus_bataua	Oenocarpus_minor))))	Iriartea_deltoidea))	(Pseudophoenix_vinifera	(Sabal_domingensis	Phoenix_dactylifera)))	Nypa_fruticans)	((Bactris_major	(Elaeis_oleifera	Elaeis_guineensis))	Attalea_speciosa))	(Calamus_caryotoides	Chamaedorea_seifrizii))	(Reinhardtia_simplex	Reinhardtia_gracilis))	Reinhardtia_latisecta))	Kingia_australis);
((Reinhardtia_latisecta	(Reinhardtia_paiewonskiana	(((((((Nypa_fruticans	(Roystonea_regia	(Manicaria_saccifera	Pelagodoxa_henryana)))	(Podococcus_barteri	(Orania_palindan	Sclerosperma_profizianum)))	(((Geonoma_undata	(Leopoldinia_pulchra	(((Dypsis_decaryi	Dictyosperma_album)	((Hydriastele_microspadix	Kentiopsis_piersoniorum)	(Heterospathe_cagayanensis	Veitchia_spiralis)))	Burretiokentia_grandiflora)))	(Prestoea_acuminata	(Oenocarpus_bataua	Oenocarpus_minor)))	(Pseudophoenix_vinifera	(Serenoa_repens	(Sabal_domingensis	Phoenix_dactylifera)))))	((Elaeis_oleifera	Elaeis_guineensis)	(Attalea_speciosa	Bactris_major)))	(Iriartea_deltoidea	Calamus_caryotoides))	Chamaedorea_seifrizii)	(Reinhardtia_simplex	Reinhardtia_gracilis))))	Kingia_australis);
((Reinhardtia_paiewonskiana	((((Chamaedorea_seifrizii	Pseudophoenix_vinifera)	((((Nypa_fruticans	Phoenix_dactylifera)	Serenoa_repens)	Sabal_domingensis)	((((((Calamus_caryotoides	Leopoldinia_pulchra)	((Prestoea_acuminata	(Oenocarpus_bataua	Oenocarpus_minor))	((((Kentiopsis_piersoniorum	(Heterospathe_cagayanensis	Veitchia_spiralis))	Hydriastele_microspadix)	(Dypsis_decaryi	Dictyosperma_album))	Burretiokentia_grandiflora)))	Geonoma_undata)	(Iriartea_deltoidea	(Bactris_major	((Elaeis_oleifera	Elaeis_guineensis)	Attalea_speciosa))))	(Manicaria_saccifera	Pelagodoxa_henryana))	((Podococcus_barteri	(Orania_palindan	Sclerosperma_profizianum))	Roystonea_regia))))	(Reinhardtia_simplex	Reinhardtia_gracilis))	Reinhardtia_latisecta))	Kingia_australis);
((Reinhardtia_paiewonskiana	(((Reinhardtia_simplex	Reinhardtia_gracilis)	(((Iriartea_deltoidea	(Bactris_major	((Elaeis_oleifera	Elaeis_guineensis)	Attalea_speciosa)))	((Nypa_fruticans	Roystonea_regia)	((((((Calamus_caryotoides	Leopoldinia_pulchra)	((Prestoea_acuminata	(Oenocarpus_bataua	Oenocarpus_minor))	((Hydriastele_microspadix	(Heterospathe_cagayanensis	Veitchia_spiralis))	(((Dypsis_decaryi	Dictyosperma_album)	Kentiopsis_piersoniorum)	Burretiokentia_grandiflora))))	Geonoma_undata)	(Manicaria_saccifera	Pelagodoxa_henryana))	(Pseudophoenix_vinifera	(Podococcus_barteri	(Orania_palindan	Sclerosperma_profizianum))))	(Serenoa_repens	(Sabal_domingensis	Phoenix_dactylifera)))))	Chamaedorea_seifrizii))	Reinhardtia_latisecta))	Kingia_australis);
((Reinhardtia_latisecta	(Reinhardtia_paiewonskiana	((Reinhardtia_simplex	Reinhardtia_gracilis)	(((((Manicaria_saccifera	Pelagodoxa_henryana)	((Iriartea_deltoidea	(Podococcus_barteri	(Orania_palindan	Sclerosperma_profizianum)))	((Prestoea_acuminata	(Oenocarpus_bataua	Oenocarpus_minor))	(Geonoma_undata	((((Dictyosperma_album	Dypsis_decaryi)	(Burretiokentia_grandiflora	(Hydriastele_microspadix	(Heterospathe_cagayanensis	Veitchia_spiralis))))	Kentiopsis_piersoniorum)	Leopoldinia_pulchra)))))	(Pseudophoenix_vinifera	(Calamus_caryotoides	(((Phoenix_dactylifera	Serenoa_repens)	Nypa_fruticans)	Sabal_domingensis))))	((Attalea_speciosa	(Bactris_major	(Elaeis_oleifera	Elaeis_guineensis)))	Roystonea_regia))	Chamaedorea_seifrizii))))	Kingia_australis);
((Reinhardtia_paiewonskiana	(((Reinhardtia_simplex	Reinhardtia_gracilis)	((((Podococcus_barteri	(Orania_palindan	Sclerosperma_profizianum))	((Roystonea_regia	((((Sabal_domingensis	Phoenix_dactylifera)	Serenoa_repens)	Nypa_fruticans)	(Pseudophoenix_vinifera	(Iriartea_deltoidea	((Elaeis_oleifera	Elaeis_guineensis)	(Attalea_speciosa	Bactris_major))))))	(Geonoma_undata	(((Prestoea_acuminata	(Oenocarpus_bataua	Oenocarpus_minor))	((Burretiokentia_grandiflora	(Hydriastele_microspadix	(Kentiopsis_piersoniorum	(Heterospathe_cagayanensis	Veitchia_spiralis))))	(Dictyosperma_album	Dypsis_decaryi)))	Leopoldinia_pulchra))))	(Manicaria_saccifera	Pelagodoxa_henryana))	(Calamus_caryotoides	Chamaedorea_seifrizii)))	Reinhardtia_latisecta))	Kingia_australis);
((((((((Nypa_fruticans	Roystonea_regia)	((Elaeis_oleifera	Elaeis_guineensis)	(Attalea_speciosa	Bactris_major)))	(((Prestoea_acuminata	(Oenocarpus_bataua	Oenocarpus_minor))	(Geonoma_undata	(Leopoldinia_pulchra	(((Hydriastele_microspadix	(Heterospathe_cagayanensis	Veitchia_spiralis))	(Burretiokentia_grandiflora	(Dictyosperma_album	Dypsis_decaryi)))	Kentiopsis_piersoniorum))))	(Iriartea_deltoidea	(Pseudophoenix_vinifera	((Sabal_domingensis	Phoenix_dactylifera)	Serenoa_repens)))))	(Sclerosperma_profizianum	(Podococcus_barteri	Orania_palindan)))	(Manicaria_saccifera	Pelagodoxa_henryana))	(Calamus_caryotoides	Chamaedorea_seifrizii))	((Reinhardtia_latisecta	Reinhardtia_paiewonskiana)	(Reinhardtia_simplex	Reinhardtia_gracilis)))	Kingia_australis);
((((Podococcus_barteri	(Orania_palindan	Sclerosperma_profizianum))	(Manicaria_saccifera	((Pelagodoxa_henryana	(((Leopoldinia_pulchra	(Geonoma_undata	(((Hydriastele_microspadix	(Dictyosperma_album	Dypsis_decaryi))	Burretiokentia_grandiflora)	(Kentiopsis_piersoniorum	(Heterospathe_cagayanensis	Veitchia_spiralis)))))	(Prestoea_acuminata	(Chamaedorea_seifrizii	(Oenocarpus_bataua	Oenocarpus_minor))))	(Iriartea_deltoidea	(Calamus_caryotoides	(Pseudophoenix_vinifera	((Nypa_fruticans	(Sabal_domingensis	Phoenix_dactylifera))	Serenoa_repens))))))	(Roystonea_regia	(Bactris_major	((Elaeis_oleifera	Elaeis_guineensis)	Attalea_speciosa))))))	((Reinhardtia_latisecta	Reinhardtia_paiewonskiana)	(Reinhardtia_simplex	Reinhardtia_gracilis)))	Kingia_australis);
((Reinhardtia_paiewonskiana	(((Reinhardtia_simplex	Reinhardtia_gracilis)	(((Sclerosperma_profizianum	(Podococcus_barteri	Orania_palindan))	((Pelagodoxa_henryana	Manicaria_saccifera)	(((Leopoldinia_pulchra	Roystonea_regia)	(Iriartea_deltoidea	(Bactris_major	((Elaeis_oleifera	Elaeis_guineensis)	Attalea_speciosa))))	((((((Hydriastele_microspadix	Dictyosperma_album)	Dypsis_decaryi)	(Burretiokentia_grandiflora	(Kentiopsis_piersoniorum	(Heterospathe_cagayanensis	Veitchia_spiralis))))	(Prestoea_acuminata	(Oenocarpus_bataua	Oenocarpus_minor)))	(Pseudophoenix_vinifera	((Sabal_domingensis	((Nypa_fruticans	Serenoa_repens)	Phoenix_dactylifera))	Calamus_caryotoides)))	Geonoma_undata))))	Chamaedorea_seifrizii))	Reinhardtia_latisecta))	Kingia_australis);
((Reinhardtia_paiewonskiana	(Reinhardtia_latisecta	(((((Manicaria_saccifera	Pelagodoxa_henryana)	Roystonea_regia)	((Podococcus_barteri	(Sclerosperma_profizianum	Orania_palindan))	(((Chamaedorea_seifrizii	Pseudophoenix_vinifera)	(Iriartea_deltoidea	(Serenoa_repens	(Nypa_fruticans	(Sabal_domingensis	Phoenix_dactylifera)))))	(((Oenocarpus_minor	Oenocarpus_bataua)	Prestoea_acuminata)	(((Leopoldinia_pulchra	Calamus_caryotoides)	((Dictyosperma_album	Dypsis_decaryi)	(Hydriastele_microspadix	((Burretiokentia_grandiflora	Kentiopsis_piersoniorum)	(Veitchia_spiralis	Heterospathe_cagayanensis)))))	Geonoma_undata)))))	(Attalea_speciosa	((Elaeis_guineensis	Elaeis_oleifera)	Bactris_major)))	(Reinhardtia_simplex	Reinhardtia_gracilis))))	Kingia_australis);
((Reinhardtia_paiewonskiana	(Reinhardtia_latisecta	(((Manicaria_saccifera	Pelagodoxa_henryana)	(((Roystonea_regia	(Attalea_speciosa	((Elaeis_guineensis	Elaeis_oleifera)	Bactris_major)))	(Podococcus_barteri	(Sclerosperma_profizianum	Orania_palindan)))	(((Chamaedorea_seifrizii	Pseudophoenix_vinifera)	(Iriartea_deltoidea	((Serenoa_repens	(Sabal_domingensis	Phoenix_dactylifera))	Nypa_fruticans)))	(((Oenocarpus_minor	Oenocarpus_bataua)	Prestoea_acuminata)	(((Leopoldinia_pulchra	Calamus_caryotoides)	((Dictyosperma_album	Dypsis_decaryi)	((Hydriastele_microspadix	(Kentiopsis_piersoniorum	(Veitchia_spiralis	Heterospathe_cagayanensis)))	Burretiokentia_grandiflora)))	Geonoma_undata)))))	(Reinhardtia_simplex	Reinhardtia_gracilis))))	Kingia_australis);
((Reinhardtia_paiewonskiana	(Reinhardtia_latisecta	(((Attalea_speciosa	((Elaeis_guineensis	Elaeis_oleifera)	Bactris_major))	((((Podococcus_barteri	(Sclerosperma_profizianum	Orania_palindan))	(((Oenocarpus_minor	Oenocarpus_bataua)	Prestoea_acuminata)	((((Dictyosperma_album	Dypsis_decaryi)	(((Veitchia_spiralis	Heterospathe_cagayanensis)	Burretiokentia_grandiflora)	Hydriastele_microspadix))	Kentiopsis_piersoniorum)	Geonoma_undata)))	((Pseudophoenix_vinifera	((Serenoa_repens	(Sabal_domingensis	Phoenix_dactylifera))	Nypa_fruticans))	((Iriartea_deltoidea	(Chamaedorea_seifrizii	(Leopoldinia_pulchra	Calamus_caryotoides)))	Roystonea_regia)))	(Manicaria_saccifera	Pelagodoxa_henryana)))	(Reinhardtia_simplex	Reinhardtia_gracilis))))	Kingia_australis);
(((((Iriartea_deltoidea	(Bactris_major	(Attalea_speciosa	(Elaeis_guineensis	Elaeis_oleifera))))	((Pseudophoenix_vinifera	(Calamus_caryotoides	(Serenoa_repens	(Sabal_domingensis	(Nypa_fruticans	Phoenix_dactylifera)))))	((Roystonea_regia	Manicaria_saccifera)	(((Pelagodoxa_henryana	((Oenocarpus_minor	Oenocarpus_bataua)	Prestoea_acuminata))	(Geonoma_undata	(Leopoldinia_pulchra	(Burretiokentia_grandiflora	(Dypsis_decaryi	((Kentiopsis_piersoniorum	(Veitchia_spiralis	Heterospathe_cagayanensis))	(Hydriastele_microspadix	Dictyosperma_album)))))))	(Podococcus_barteri	(Sclerosperma_profizianum	Orania_palindan))))))	Chamaedorea_seifrizii)	((Reinhardtia_simplex	Reinhardtia_gracilis)	(Reinhardtia_paiewonskiana	Reinhardtia_latisecta)))	Kingia_australis);
((Reinhardtia_latisecta	(((((((Roystonea_regia	(Podococcus_barteri	(Sclerosperma_profizianum	Orania_palindan)))	(Bactris_major	(Attalea_speciosa	(Elaeis_guineensis	Elaeis_oleifera))))	((Pseudophoenix_vinifera	(Calamus_caryotoides	(((Sabal_domingensis	Serenoa_repens)	Phoenix_dactylifera)	Nypa_fruticans)))	((((Geonoma_undata	(Leopoldinia_pulchra	(Hydriastele_microspadix	((Dypsis_decaryi	Dictyosperma_album)	(Burretiokentia_grandiflora	(Kentiopsis_piersoniorum	(Veitchia_spiralis	Heterospathe_cagayanensis)))))))	Manicaria_saccifera)	Iriartea_deltoidea)	Pelagodoxa_henryana)))	((Oenocarpus_minor	Oenocarpus_bataua)	Prestoea_acuminata))	Chamaedorea_seifrizii)	(Reinhardtia_simplex	Reinhardtia_gracilis))	Reinhardtia_paiewonskiana))	Kingia_australis);
(((((Bactris_major	(Attalea_speciosa	(Elaeis_guineensis	Elaeis_oleifera)))	((((((Leopoldinia_pulchra	(Hydriastele_microspadix	((Dypsis_decaryi	Dictyosperma_album)	(Burretiokentia_grandiflora	(Kentiopsis_piersoniorum	(Veitchia_spiralis	Heterospathe_cagayanensis))))))	(((Oenocarpus_minor	Oenocarpus_bataua)	Prestoea_acuminata)	Geonoma_undata))	((Chamaedorea_seifrizii	Pseudophoenix_vinifera)	(Iriartea_deltoidea	((Calamus_caryotoides	Serenoa_repens)	((Sabal_domingensis	Phoenix_dactylifera)	Nypa_fruticans)))))	(Pelagodoxa_henryana	Manicaria_saccifera))	(Sclerosperma_profizianum	Orania_palindan))	Roystonea_regia))	Podococcus_barteri)	((Reinhardtia_simplex	Reinhardtia_gracilis)	(Reinhardtia_paiewonskiana	Reinhardtia_latisecta)))	Kingia_australis);
((Reinhardtia_latisecta	((((((Pelagodoxa_henryana	Manicaria_saccifera)	(((Nypa_fruticans	Leopoldinia_pulchra)	Roystonea_regia)	((Geonoma_undata	((((Dictyosperma_album	Hydriastele_microspadix)	Burretiokentia_grandiflora)	(Dypsis_decaryi	(Kentiopsis_piersoniorum	(Veitchia_spiralis	Heterospathe_cagayanensis))))	((Oenocarpus_minor	Oenocarpus_bataua)	Prestoea_acuminata)))	(Pseudophoenix_vinifera	((Calamus_caryotoides	Serenoa_repens)	(Sabal_domingensis	Phoenix_dactylifera))))))	((Podococcus_barteri	(Sclerosperma_profizianum	Orania_palindan))	(Iriartea_deltoidea	(Bactris_major	(Attalea_speciosa	(Elaeis_guineensis	Elaeis_oleifera))))))	Chamaedorea_seifrizii)	(Reinhardtia_simplex	Reinhardtia_gracilis))	Reinhardtia_paiewonskiana))	Kingia_australis);
((Reinhardtia_latisecta	(((((Pseudophoenix_vinifera	(Sabal_domingensis	((Nypa_fruticans	Phoenix_dactylifera)	Serenoa_repens)))	((((Pelagodoxa_henryana	Manicaria_saccifera)	(((Geonoma_undata	(Calamus_caryotoides	Leopoldinia_pulchra))	(((Hydriastele_microspadix	(Veitchia_spiralis	Heterospathe_cagayanensis))	(Kentiopsis_piersoniorum	(Dypsis_decaryi	Dictyosperma_album)))	Burretiokentia_grandiflora))	Prestoea_acuminata))	(Oenocarpus_minor	Oenocarpus_bataua))	(Roystonea_regia	((Iriartea_deltoidea	(Attalea_speciosa	((Elaeis_guineensis	Elaeis_oleifera)	Bactris_major)))	(Podococcus_barteri	(Sclerosperma_profizianum	Orania_palindan))))))	Chamaedorea_seifrizii)	(Reinhardtia_simplex	Reinhardtia_gracilis))	Reinhardtia_paiewonskiana))	Kingia_australis);
((Reinhardtia_paiewonskiana	(Reinhardtia_latisecta	((((Pseudophoenix_vinifera	(Calamus_caryotoides	(Sabal_domingensis	((Nypa_fruticans	Phoenix_dactylifera)	Serenoa_repens))))	((Manicaria_saccifera	((Geonoma_undata	(Leopoldinia_pulchra	(((Veitchia_spiralis	Heterospathe_cagayanensis)	Hydriastele_microspadix)	((Kentiopsis_piersoniorum	(Dypsis_decaryi	Dictyosperma_album))	Burretiokentia_grandiflora))))	(Pelagodoxa_henryana	(Prestoea_acuminata	(Oenocarpus_minor	Oenocarpus_bataua)))))	(((Podococcus_barteri	(Sclerosperma_profizianum	Orania_palindan))	(Iriartea_deltoidea	(Bactris_major	(Attalea_speciosa	(Elaeis_guineensis	Elaeis_oleifera)))))	Roystonea_regia)))	Chamaedorea_seifrizii)	(Reinhardtia_simplex	Reinhardtia_gracilis))))	Kingia_australis);
(((Reinhardtia_simplex	Reinhardtia_gracilis)	((Reinhardtia_paiewonskiana	Reinhardtia_latisecta)	((((Podococcus_barteri	(Sclerosperma_profizianum	Orania_palindan))	((Leopoldinia_pulchra	Calamus_caryotoides)	(Pelagodoxa_henryana	Manicaria_saccifera)))	(((Iriartea_deltoidea	(Bactris_major	(Attalea_speciosa	(Elaeis_guineensis	Elaeis_oleifera))))	(((Prestoea_acuminata	(Oenocarpus_minor	Oenocarpus_bataua))	(Geonoma_undata	((Hydriastele_microspadix	Veitchia_spiralis)	(Burretiokentia_grandiflora	((Kentiopsis_piersoniorum	(Dypsis_decaryi	Dictyosperma_album))	Heterospathe_cagayanensis)))))	(Pseudophoenix_vinifera	(Sabal_domingensis	((Nypa_fruticans	Phoenix_dactylifera)	Serenoa_repens)))))	Roystonea_regia))	Chamaedorea_seifrizii)))	Kingia_australis);
((((((((Elaeis_guineensis	Elaeis_oleifera)	(Attalea_speciosa	Bactris_major))	((((Iriartea_deltoidea	(Leopoldinia_pulchra	Calamus_caryotoides))	(Pelagodoxa_henryana	Manicaria_saccifera))	(((Geonoma_undata	((Hydriastele_microspadix	((Dictyosperma_album	Dypsis_decaryi)	((Kentiopsis_piersoniorum	(Veitchia_spiralis	Heterospathe_cagayanensis))	Burretiokentia_grandiflora)))	(Prestoea_acuminata	(Oenocarpus_bataua	Oenocarpus_minor))))	(Podococcus_barteri	(Orania_palindan	Sclerosperma_profizianum)))	(Pseudophoenix_vinifera	(Serenoa_repens	(Sabal_domingensis	Phoenix_dactylifera)))))	(Nypa_fruticans	Roystonea_regia)))	Chamaedorea_seifrizii)	(Reinhardtia_gracilis	Reinhardtia_simplex))	Reinhardtia_latisecta)	Reinhardtia_paiewonskiana)	Kingia_australis);
(((((Geonoma_undata	((((Veitchia_spiralis	Heterospathe_cagayanensis)	Burretiokentia_grandiflora)	(Kentiopsis_piersoniorum	(Dictyosperma_album	Dypsis_decaryi)))	Hydriastele_microspadix))	(Manicaria_saccifera	(Prestoea_acuminata	(Oenocarpus_bataua	Oenocarpus_minor))))	((Orania_palindan	Sclerosperma_profizianum)	((((Leopoldinia_pulchra	Calamus_caryotoides)	(Iriartea_deltoidea	(Bactris_major	((Elaeis_guineensis	Elaeis_oleifera)	Attalea_speciosa))))	((Chamaedorea_seifrizii	Pseudophoenix_vinifera)	(Serenoa_repens	(Sabal_domingensis	(Nypa_fruticans	Phoenix_dactylifera)))))	(Pelagodoxa_henryana	(Podococcus_barteri	Roystonea_regia)))))	((Reinhardtia_gracilis	Reinhardtia_simplex)	(Reinhardtia_latisecta	Reinhardtia_paiewonskiana)))	Kingia_australis);
((Reinhardtia_latisecta	(Reinhardtia_paiewonskiana	(((((((Chamaedorea_seifrizii	Pseudophoenix_vinifera)	((Serenoa_repens	(Sabal_domingensis	Phoenix_dactylifera))	Iriartea_deltoidea))	Calamus_caryotoides)	((Nypa_fruticans	Roystonea_regia)	(Bactris_major	((Elaeis_guineensis	Elaeis_oleifera)	Attalea_speciosa))))	(Manicaria_saccifera	Pelagodoxa_henryana))	(((Geonoma_undata	(((Dictyosperma_album	Dypsis_decaryi)	((Kentiopsis_piersoniorum	(Veitchia_spiralis	Heterospathe_cagayanensis))	(Burretiokentia_grandiflora	Hydriastele_microspadix)))	Leopoldinia_pulchra))	(Prestoea_acuminata	(Oenocarpus_bataua	Oenocarpus_minor)))	(Podococcus_barteri	(Orania_palindan	Sclerosperma_profizianum))))	(Reinhardtia_gracilis	Reinhardtia_simplex))))	Kingia_australis);
((Reinhardtia_paiewonskiana	((((((Manicaria_saccifera	Pelagodoxa_henryana)	((Roystonea_regia	(((Geonoma_undata	((((Dictyosperma_album	Dypsis_decaryi)	((Kentiopsis_piersoniorum	(Veitchia_spiralis	Heterospathe_cagayanensis))	Burretiokentia_grandiflora))	Hydriastele_microspadix)	Leopoldinia_pulchra))	(Prestoea_acuminata	(Oenocarpus_bataua	Oenocarpus_minor)))	((Pseudophoenix_vinifera	(Sabal_domingensis	((Nypa_fruticans	Phoenix_dactylifera)	Serenoa_repens)))	Calamus_caryotoides)))	(Iriartea_deltoidea	(Attalea_speciosa	(Bactris_major	(Elaeis_guineensis	Elaeis_oleifera))))))	(Podococcus_barteri	(Orania_palindan	Sclerosperma_profizianum)))	Chamaedorea_seifrizii)	(Reinhardtia_gracilis	Reinhardtia_simplex))	Reinhardtia_latisecta))	Kingia_australis);
((Reinhardtia_latisecta	(Reinhardtia_paiewonskiana	(((((Manicaria_saccifera	Pelagodoxa_henryana)	((Roystonea_regia	(((Geonoma_undata	(((Burretiokentia_grandiflora	((Hydriastele_microspadix	Dictyosperma_album)	Dypsis_decaryi))	(Kentiopsis_piersoniorum	(Veitchia_spiralis	Heterospathe_cagayanensis)))	Leopoldinia_pulchra))	(Prestoea_acuminata	(Oenocarpus_bataua	Oenocarpus_minor)))	(Pseudophoenix_vinifera	((Sabal_domingensis	(Phoenix_dactylifera	Serenoa_repens))	(Nypa_fruticans	Calamus_caryotoides)))))	(Iriartea_deltoidea	(Attalea_speciosa	(Bactris_major	(Elaeis_guineensis	Elaeis_oleifera))))))	(Podococcus_barteri	(Orania_palindan	Sclerosperma_profizianum)))	Chamaedorea_seifrizii)	(Reinhardtia_gracilis	Reinhardtia_simplex))))	Kingia_australis);
((Reinhardtia_paiewonskiana	(((((((Geonoma_undata	(((Burretiokentia_grandiflora	(Kentiopsis_piersoniorum	(Dictyosperma_album	Dypsis_decaryi)))	(Veitchia_spiralis	Heterospathe_cagayanensis))	Hydriastele_microspadix))	(Prestoea_acuminata	(Oenocarpus_bataua	Oenocarpus_minor)))	((((Chamaedorea_seifrizii	Pseudophoenix_vinifera)	(Sabal_domingensis	((Nypa_fruticans	Phoenix_dactylifera)	Serenoa_repens)))	Roystonea_regia)	((Leopoldinia_pulchra	(Calamus_caryotoides	Iriartea_deltoidea))	((Elaeis_guineensis	Elaeis_oleifera)	(Attalea_speciosa	Bactris_major)))))	(Manicaria_saccifera	Pelagodoxa_henryana))	((Orania_palindan	Sclerosperma_profizianum)	Podococcus_barteri))	(Reinhardtia_gracilis	Reinhardtia_simplex))	Reinhardtia_latisecta))	Kingia_australis);
((Reinhardtia_paiewonskiana	((((((Geonoma_undata	(((Burretiokentia_grandiflora	(Kentiopsis_piersoniorum	(Dictyosperma_album	Dypsis_decaryi)))	(Veitchia_spiralis	Heterospathe_cagayanensis))	Hydriastele_microspadix))	(Manicaria_saccifera	Pelagodoxa_henryana))	(Orania_palindan	Sclerosperma_profizianum))	(Podococcus_barteri	(Chamaedorea_seifrizii	((((Prestoea_acuminata	(Oenocarpus_bataua	Oenocarpus_minor))	(Pseudophoenix_vinifera	(Sabal_domingensis	((Nypa_fruticans	Phoenix_dactylifera)	Serenoa_repens))))	Roystonea_regia)	(((Leopoldinia_pulchra	Calamus_caryotoides)	((Elaeis_guineensis	Elaeis_oleifera)	(Attalea_speciosa	Bactris_major)))	Iriartea_deltoidea)))))	(Reinhardtia_gracilis	Reinhardtia_simplex))	Reinhardtia_latisecta))	Kingia_australis);
((Reinhardtia_paiewonskiana	(((((Pseudophoenix_vinifera	(Podococcus_barteri	(Orania_palindan	Sclerosperma_profizianum)))	((Roystonea_regia	((Nypa_fruticans	(Sabal_domingensis	Phoenix_dactylifera))	Serenoa_repens))	(((Manicaria_saccifera	Pelagodoxa_henryana)	((Leopoldinia_pulchra	Calamus_caryotoides)	(((Prestoea_acuminata	(Oenocarpus_bataua	Oenocarpus_minor))	Geonoma_undata)	((Burretiokentia_grandiflora	((Hydriastele_microspadix	Dictyosperma_album)	Dypsis_decaryi))	(Kentiopsis_piersoniorum	(Veitchia_spiralis	Heterospathe_cagayanensis))))))	(Iriartea_deltoidea	(Attalea_speciosa	(Bactris_major	(Elaeis_guineensis	Elaeis_oleifera)))))))	Chamaedorea_seifrizii)	(Reinhardtia_gracilis	Reinhardtia_simplex))	Reinhardtia_latisecta))	Kingia_australis);
((Reinhardtia_paiewonskiana	(((((Pseudophoenix_vinifera	((Nypa_fruticans	(Sabal_domingensis	Phoenix_dactylifera))	Serenoa_repens))	((((Manicaria_saccifera	(Leopoldinia_pulchra	(((((Veitchia_spiralis	Heterospathe_cagayanensis)	Hydriastele_microspadix)	(Burretiokentia_grandiflora	(Kentiopsis_piersoniorum	(Dictyosperma_album	Dypsis_decaryi))))	(Prestoea_acuminata	(Oenocarpus_bataua	Oenocarpus_minor)))	Geonoma_undata)))	Pelagodoxa_henryana)	((Iriartea_deltoidea	(Attalea_speciosa	(Bactris_major	(Elaeis_guineensis	Elaeis_oleifera))))	Calamus_caryotoides))	(Roystonea_regia	(Podococcus_barteri	(Orania_palindan	Sclerosperma_profizianum)))))	Chamaedorea_seifrizii)	(Reinhardtia_gracilis	Reinhardtia_simplex))	Reinhardtia_latisecta))	Kingia_australis);
((Reinhardtia_paiewonskiana	(((((Pseudophoenix_vinifera	(Calamus_caryotoides	((Nypa_fruticans	(Sabal_domingensis	Phoenix_dactylifera))	Serenoa_repens)))	(((Roystonea_regia	Manicaria_saccifera)	((Pelagodoxa_henryana	(Podococcus_barteri	(Orania_palindan	Sclerosperma_profizianum)))	(((((Veitchia_spiralis	Heterospathe_cagayanensis)	(Burretiokentia_grandiflora	Hydriastele_microspadix))	(Kentiopsis_piersoniorum	(Dictyosperma_album	Dypsis_decaryi)))	(Prestoea_acuminata	(Oenocarpus_bataua	Oenocarpus_minor)))	(Geonoma_undata	Leopoldinia_pulchra))))	(Iriartea_deltoidea	(Bactris_major	((Elaeis_guineensis	Elaeis_oleifera)	Attalea_speciosa)))))	Chamaedorea_seifrizii)	(Reinhardtia_gracilis	Reinhardtia_simplex))	Reinhardtia_latisecta))	Kingia_australis);
((Reinhardtia_paiewonskiana	(((Reinhardtia_simplex	Reinhardtia_gracilis)	((((Chamaedorea_seifrizii	Leopoldinia_pulchra)	Calamus_caryotoides)	Iriartea_deltoidea)	((((Oenocarpus_minor	Oenocarpus_bataua)	Prestoea_acuminata)	((Roystonea_regia	Nypa_fruticans)	(Manicaria_saccifera	Pelagodoxa_henryana)))	((Podococcus_barteri	(Orania_palindan	Sclerosperma_profizianum))	(((Geonoma_undata	(((Hydriastele_microspadix	(Dictyosperma_album	Dypsis_decaryi))	((Heterospathe_cagayanensis	Veitchia_spiralis)	Kentiopsis_piersoniorum))	Burretiokentia_grandiflora))	(Pseudophoenix_vinifera	((Sabal_domingensis	Phoenix_dactylifera)	Serenoa_repens)))	(Attalea_speciosa	(Bactris_major	(Elaeis_guineensis	Elaeis_oleifera))))))))	Reinhardtia_latisecta))	Kingia_australis);
((Reinhardtia_paiewonskiana	(((Reinhardtia_simplex	Reinhardtia_gracilis)	((((Elaeis_guineensis	Elaeis_oleifera)	(Attalea_speciosa	Bactris_major))	(((Podococcus_barteri	(((Leopoldinia_pulchra	Calamus_caryotoides)	Iriartea_deltoidea)	((Orania_palindan	Sclerosperma_profizianum)	(((Oenocarpus_bataua	(Prestoea_acuminata	Oenocarpus_minor))	(Geonoma_undata	((((Dictyosperma_album	Dypsis_decaryi)	(Heterospathe_cagayanensis	(Hydriastele_microspadix	Kentiopsis_piersoniorum)))	Burretiokentia_grandiflora)	Veitchia_spiralis)))	(Manicaria_saccifera	Pelagodoxa_henryana)))))	(Pseudophoenix_vinifera	(Sabal_domingensis	((Nypa_fruticans	Phoenix_dactylifera)	Serenoa_repens))))	Roystonea_regia))	Chamaedorea_seifrizii))	Reinhardtia_latisecta))	Kingia_australis);
((Reinhardtia_paiewonskiana	(((Reinhardtia_simplex	Reinhardtia_gracilis)	((((((Bactris_major	((Elaeis_guineensis	Elaeis_oleifera)	Attalea_speciosa))	Roystonea_regia)	(Podococcus_barteri	(Orania_palindan	Sclerosperma_profizianum)))	((((Oenocarpus_minor	(Oenocarpus_bataua	Prestoea_acuminata))	(Geonoma_undata	(((((Heterospathe_cagayanensis	Hydriastele_microspadix)	(Dictyosperma_album	Dypsis_decaryi))	Kentiopsis_piersoniorum)	Burretiokentia_grandiflora)	Veitchia_spiralis)))	(Manicaria_saccifera	Pelagodoxa_henryana))	((Leopoldinia_pulchra	Calamus_caryotoides)	Iriartea_deltoidea)))	(Pseudophoenix_vinifera	((Sabal_domingensis	(Phoenix_dactylifera	Nypa_fruticans))	Serenoa_repens)))	Chamaedorea_seifrizii))	Reinhardtia_latisecta))	Kingia_australis);
((Reinhardtia_latisecta	(Reinhardtia_paiewonskiana	((Reinhardtia_simplex	Reinhardtia_gracilis)	((((((Elaeis_guineensis	Elaeis_oleifera)	(Attalea_speciosa	Bactris_major))	Roystonea_regia)	(Podococcus_barteri	(Orania_palindan	Sclerosperma_profizianum)))	(((((Oenocarpus_minor	Oenocarpus_bataua)	Pelagodoxa_henryana)	(Prestoea_acuminata	(((((Burretiokentia_grandiflora	Hydriastele_microspadix)	(Dictyosperma_album	Dypsis_decaryi))	(Veitchia_spiralis	Heterospathe_cagayanensis))	Kentiopsis_piersoniorum)	Geonoma_undata)))	Manicaria_saccifera)	((Chamaedorea_seifrizii	(Leopoldinia_pulchra	Calamus_caryotoides))	Iriartea_deltoidea)))	(Pseudophoenix_vinifera	(Sabal_domingensis	((Serenoa_repens	Phoenix_dactylifera)	Nypa_fruticans)))))))	Kingia_australis);
((Reinhardtia_paiewonskiana	(((Reinhardtia_simplex	Reinhardtia_gracilis)	(((Roystonea_regia	(((((Oenocarpus_minor	(Prestoea_acuminata	Oenocarpus_bataua))	Pelagodoxa_henryana)	((((((Burretiokentia_grandiflora	Hydriastele_microspadix)	(Dictyosperma_album	Dypsis_decaryi))	(Veitchia_spiralis	Heterospathe_cagayanensis))	Kentiopsis_piersoniorum)	Geonoma_undata)	(Sclerosperma_profizianum	(Podococcus_barteri	Orania_palindan))))	Manicaria_saccifera)	((Bactris_major	((Elaeis_guineensis	Elaeis_oleifera)	Attalea_speciosa))	((Leopoldinia_pulchra	Calamus_caryotoides)	Iriartea_deltoidea))))	(Pseudophoenix_vinifera	(((Phoenix_dactylifera	Nypa_fruticans)	Sabal_domingensis)	Serenoa_repens)))	Chamaedorea_seifrizii))	Reinhardtia_latisecta))	Kingia_australis);
((Reinhardtia_paiewonskiana	(((Reinhardtia_simplex	Reinhardtia_gracilis)	((((Leopoldinia_pulchra	Calamus_caryotoides)	Iriartea_deltoidea)	((((Bactris_major	((Elaeis_guineensis	Elaeis_oleifera)	Attalea_speciosa))	(Pseudophoenix_vinifera	(((Phoenix_dactylifera	Sabal_domingensis)	Serenoa_repens)	Nypa_fruticans)))	(((Prestoea_acuminata	(Oenocarpus_bataua	Oenocarpus_minor))	(((((Dictyosperma_album	Dypsis_decaryi)	(Kentiopsis_piersoniorum	(Burretiokentia_grandiflora	(Veitchia_spiralis	Heterospathe_cagayanensis))))	Hydriastele_microspadix)	Geonoma_undata)	(Podococcus_barteri	(Orania_palindan	Sclerosperma_profizianum))))	(Pelagodoxa_henryana	Manicaria_saccifera)))	Roystonea_regia))	Chamaedorea_seifrizii))	Reinhardtia_latisecta))	Kingia_australis);
((Reinhardtia_paiewonskiana	(((Reinhardtia_simplex	Reinhardtia_gracilis)	((Pseudophoenix_vinifera	(Sabal_domingensis	(Serenoa_repens	Phoenix_dactylifera)))	((((Pelagodoxa_henryana	Manicaria_saccifera)	(Chamaedorea_seifrizii	((Leopoldinia_pulchra	Calamus_caryotoides)	(((((Dictyosperma_album	Dypsis_decaryi)	((Veitchia_spiralis	Heterospathe_cagayanensis)	Hydriastele_microspadix))	Burretiokentia_grandiflora)	Kentiopsis_piersoniorum)	Geonoma_undata))))	((Nypa_fruticans	Roystonea_regia)	((Podococcus_barteri	(Orania_palindan	Sclerosperma_profizianum))	(Iriartea_deltoidea	(Bactris_major	((Elaeis_guineensis	Elaeis_oleifera)	Attalea_speciosa))))))	(Prestoea_acuminata	(Oenocarpus_bataua	Oenocarpus_minor)))))	Reinhardtia_latisecta))	Kingia_australis);
((Reinhardtia_paiewonskiana	(((Reinhardtia_simplex	Reinhardtia_gracilis)	(((Pelagodoxa_henryana	(Oenocarpus_bataua	(Oenocarpus_minor	Prestoea_acuminata)))	(Manicaria_saccifera	(((Pseudophoenix_vinifera	(Iriartea_deltoidea	(Sabal_domingensis	(Serenoa_repens	Phoenix_dactylifera))))	((Leopoldinia_pulchra	Calamus_caryotoides)	((((Veitchia_spiralis	Heterospathe_cagayanensis)	((Dictyosperma_album	Dypsis_decaryi)	(Hydriastele_microspadix	Kentiopsis_piersoniorum)))	Burretiokentia_grandiflora)	Geonoma_undata)))	((Nypa_fruticans	Roystonea_regia)	((Sclerosperma_profizianum	(Podococcus_barteri	Orania_palindan))	(Bactris_major	((Elaeis_guineensis	Elaeis_oleifera)	Attalea_speciosa)))))))	Chamaedorea_seifrizii))	Reinhardtia_latisecta))	Kingia_australis);
((Reinhardtia_paiewonskiana	((((Podococcus_barteri	(Sclerosperma_profizianum	Orania_palindan))	(Manicaria_saccifera	((((((Chamaedorea_seifrizii	Pseudophoenix_vinifera)	(Calamus_caryotoides	(Sabal_domingensis	(Serenoa_repens	(Nypa_fruticans	Phoenix_dactylifera)))))	(Iriartea_deltoidea	(Bactris_major	((Elaeis_guineensis	Elaeis_oleifera)	Attalea_speciosa))))	(Pelagodoxa_henryana	(Oenocarpus_bataua	(Oenocarpus_minor	Prestoea_acuminata))))	Roystonea_regia)	((Leopoldinia_pulchra	(((Dypsis_decaryi	(Hydriastele_microspadix	Dictyosperma_album))	(Kentiopsis_piersoniorum	(Veitchia_spiralis	Heterospathe_cagayanensis)))	Burretiokentia_grandiflora))	Geonoma_undata))))	(Reinhardtia_simplex	Reinhardtia_gracilis))	Reinhardtia_latisecta))	Kingia_australis);
((Reinhardtia_latisecta	(Reinhardtia_paiewonskiana	((Chamaedorea_seifrizii	(((Nypa_fruticans	Roystonea_regia)	((Elaeis_guineensis	Elaeis_oleifera)	(Attalea_speciosa	Bactris_major)))	(((((Prestoea_acuminata	(Oenocarpus_bataua	Oenocarpus_minor))	((Leopoldinia_pulchra	((Dictyosperma_album	Dypsis_decaryi)	((Kentiopsis_piersoniorum	(Veitchia_spiralis	(Burretiokentia_grandiflora	Heterospathe_cagayanensis)))	Hydriastele_microspadix)))	Geonoma_undata))	(Pelagodoxa_henryana	Manicaria_saccifera))	((Sabal_domingensis	(Serenoa_repens	Phoenix_dactylifera))	(Pseudophoenix_vinifera	Calamus_caryotoides)))	(Iriartea_deltoidea	(Sclerosperma_profizianum	(Orania_palindan	Podococcus_barteri))))))	(Reinhardtia_simplex	Reinhardtia_gracilis))))	Kingia_australis);
((Reinhardtia_latisecta	(((Reinhardtia_gracilis	Reinhardtia_simplex)	((((((Calamus_caryotoides	Leopoldinia_pulchra)	(((Oenocarpus_bataua	Oenocarpus_minor)	Prestoea_acuminata)	((Hydriastele_microspadix	((((Heterospathe_cagayanensis	Veitchia_spiralis)	Kentiopsis_piersoniorum)	Burretiokentia_grandiflora)	(Dypsis_decaryi	Dictyosperma_album)))	Geonoma_undata)))	(Manicaria_saccifera	Pelagodoxa_henryana))	(Orania_palindan	(Podococcus_barteri	Sclerosperma_profizianum)))	(((Iriartea_deltoidea	((Nypa_fruticans	(Phoenix_dactylifera	Sabal_domingensis))	Serenoa_repens))	(Chamaedorea_seifrizii	Pseudophoenix_vinifera))	((Elaeis_oleifera	Elaeis_guineensis)	(Bactris_major	Attalea_speciosa))))	Roystonea_regia))	Reinhardtia_paiewonskiana))	Kingia_australis);
((Elaeis_guineensis	((((((((Iriartea_deltoidea	((((Oenocarpus_bataua	Oenocarpus_minor)	Prestoea_acuminata)	((Leopoldinia_pulchra	(Hydriastele_microspadix	((Heterospathe_cagayanensis	Veitchia_spiralis)	((Kentiopsis_piersoniorum	(Dypsis_decaryi	Dictyosperma_album))	Burretiokentia_grandiflora))))	Geonoma_undata))	(Podococcus_barteri	(Sclerosperma_profizianum	Orania_palindan))))	((Manicaria_saccifera	Pelagodoxa_henryana)	Roystonea_regia))	(((Nypa_fruticans	Serenoa_repens)	(Phoenix_dactylifera	Sabal_domingensis))	Pseudophoenix_vinifera))	(Chamaedorea_seifrizii	((Reinhardtia_paiewonskiana	Reinhardtia_latisecta)	(Reinhardtia_gracilis	Reinhardtia_simplex))))	Calamus_caryotoides)	Bactris_major)	Attalea_speciosa)	Elaeis_oleifera))	Kingia_australis);
((Reinhardtia_paiewonskiana	(Reinhardtia_latisecta	((Reinhardtia_gracilis	Reinhardtia_simplex)	((Calamus_caryotoides	((Bactris_major	(Attalea_speciosa	(Elaeis_oleifera	Elaeis_guineensis)))	(((Iriartea_deltoidea	((((Leopoldinia_pulchra	(Veitchia_spiralis	((Burretiokentia_grandiflora	(Kentiopsis_piersoniorum	(Dypsis_decaryi	Dictyosperma_album)))	(Hydriastele_microspadix	Heterospathe_cagayanensis))))	Geonoma_undata)	(Pelagodoxa_henryana	((Oenocarpus_bataua	Oenocarpus_minor)	Prestoea_acuminata)))	(Podococcus_barteri	(Sclerosperma_profizianum	Orania_palindan))))	Manicaria_saccifera)	(Roystonea_regia	(((Nypa_fruticans	Serenoa_repens)	(Phoenix_dactylifera	Sabal_domingensis))	Pseudophoenix_vinifera)))))	Chamaedorea_seifrizii))))	Kingia_australis);
((Reinhardtia_latisecta	((Reinhardtia_simplex	(((((((Nypa_fruticans	Serenoa_repens)	(Phoenix_dactylifera	Sabal_domingensis))	(Pseudophoenix_vinifera	Calamus_caryotoides))	((Orania_palindan	(Podococcus_barteri	Sclerosperma_profizianum))	(((Attalea_speciosa	((Elaeis_oleifera	Elaeis_guineensis)	Bactris_major))	Iriartea_deltoidea)	((Geonoma_undata	(((Oenocarpus_bataua	Oenocarpus_minor)	Prestoea_acuminata)	((Burretiokentia_grandiflora	(Kentiopsis_piersoniorum	(Dypsis_decaryi	Dictyosperma_album)))	(Heterospathe_cagayanensis	(Hydriastele_microspadix	Veitchia_spiralis)))))	(Pelagodoxa_henryana	(Manicaria_saccifera	Leopoldinia_pulchra))))))	Roystonea_regia)	Chamaedorea_seifrizii)	Reinhardtia_gracilis))	Reinhardtia_paiewonskiana))	Kingia_australis);
((Reinhardtia_paiewonskiana	(Reinhardtia_latisecta	((((Serenoa_repens	((Nypa_fruticans	Phoenix_dactylifera)	Sabal_domingensis))	(Pseudophoenix_vinifera	Calamus_caryotoides))	(((((Orania_palindan	Sclerosperma_profizianum)	Podococcus_barteri)	(Pelagodoxa_henryana	(((Oenocarpus_bataua	Oenocarpus_minor)	Prestoea_acuminata)	((Chamaedorea_seifrizii	Geonoma_undata)	(Leopoldinia_pulchra	(Kentiopsis_piersoniorum	((Dypsis_decaryi	Dictyosperma_album)	(Burretiokentia_grandiflora	((Heterospathe_cagayanensis	Hydriastele_microspadix)	Veitchia_spiralis)))))))))	(Roystonea_regia	Manicaria_saccifera))	((Bactris_major	(Attalea_speciosa	(Elaeis_oleifera	Elaeis_guineensis)))	Iriartea_deltoidea)))	(Reinhardtia_gracilis	Reinhardtia_simplex))))	Kingia_australis);
((Reinhardtia_latisecta	((((((Roystonea_regia	(Pelagodoxa_henryana	Manicaria_saccifera))	(Sclerosperma_profizianum	(Podococcus_barteri	Orania_palindan)))	(((Attalea_speciosa	((Elaeis_oleifera	Elaeis_guineensis)	Bactris_major))	Iriartea_deltoidea)	((((Nypa_fruticans	Phoenix_dactylifera)	(Sabal_domingensis	Serenoa_repens))	Pseudophoenix_vinifera)	(Chamaedorea_seifrizii	(Geonoma_undata	(((((Veitchia_spiralis	Hydriastele_microspadix)	Heterospathe_cagayanensis)	(Kentiopsis_piersoniorum	(Dypsis_decaryi	Dictyosperma_album)))	Burretiokentia_grandiflora)	(Calamus_caryotoides	Leopoldinia_pulchra)))))))	((Oenocarpus_bataua	Oenocarpus_minor)	Prestoea_acuminata))	(Reinhardtia_gracilis	Reinhardtia_simplex))	Reinhardtia_paiewonskiana))	Kingia_australis);
((Reinhardtia_paiewonskiana	(Reinhardtia_latisecta	(((Pelagodoxa_henryana	((Oenocarpus_bataua	Oenocarpus_minor)	Prestoea_acuminata))	(Manicaria_saccifera	((((Chamaedorea_seifrizii	Geonoma_undata)	((((Kentiopsis_piersoniorum	((Heterospathe_cagayanensis	Veitchia_spiralis)	Burretiokentia_grandiflora))	Dypsis_decaryi)	(Hydriastele_microspadix	Dictyosperma_album))	Leopoldinia_pulchra))	(((Calamus_caryotoides	((Nypa_fruticans	(Serenoa_repens	Phoenix_dactylifera))	Sabal_domingensis))	Pseudophoenix_vinifera)	Iriartea_deltoidea))	(Roystonea_regia	((Podococcus_barteri	(Orania_palindan	Sclerosperma_profizianum))	(Bactris_major	(Attalea_speciosa	(Elaeis_oleifera	Elaeis_guineensis))))))))	(Reinhardtia_gracilis	Reinhardtia_simplex))))	Kingia_australis);
((Reinhardtia_paiewonskiana	(Reinhardtia_latisecta	((((Calamus_caryotoides	(Bactris_major	(Attalea_speciosa	(Elaeis_oleifera	Elaeis_guineensis))))	((((Serenoa_repens	(Sabal_domingensis	(Phoenix_dactylifera	Nypa_fruticans)))	Pseudophoenix_vinifera)	(((Pelagodoxa_henryana	Manicaria_saccifera)	((Geonoma_undata	Leopoldinia_pulchra)	(((Oenocarpus_bataua	Oenocarpus_minor)	Prestoea_acuminata)	(Burretiokentia_grandiflora	(((Heterospathe_cagayanensis	Veitchia_spiralis)	(Kentiopsis_piersoniorum	(Dypsis_decaryi	Dictyosperma_album)))	Hydriastele_microspadix)))))	((Orania_palindan	Sclerosperma_profizianum)	(Iriartea_deltoidea	Podococcus_barteri))))	Roystonea_regia))	Chamaedorea_seifrizii)	(Reinhardtia_gracilis	Reinhardtia_simplex))))	Kingia_australis);
((Reinhardtia_paiewonskiana	(Reinhardtia_latisecta	(((Roystonea_regia	((Iriartea_deltoidea	(Bactris_major	(Attalea_speciosa	(Elaeis_oleifera	Elaeis_guineensis))))	(((Calamus_caryotoides	((Phoenix_dactylifera	Nypa_fruticans)	(Serenoa_repens	Sabal_domingensis)))	Pseudophoenix_vinifera)	(((Pelagodoxa_henryana	Manicaria_saccifera)	(Leopoldinia_pulchra	((((Oenocarpus_bataua	Oenocarpus_minor)	Prestoea_acuminata)	(Burretiokentia_grandiflora	(((Heterospathe_cagayanensis	Veitchia_spiralis)	(Kentiopsis_piersoniorum	(Dypsis_decaryi	Dictyosperma_album)))	Hydriastele_microspadix)))	Geonoma_undata)))	(Orania_palindan	(Sclerosperma_profizianum	Podococcus_barteri))))))	Chamaedorea_seifrizii)	(Reinhardtia_gracilis	Reinhardtia_simplex))))	Kingia_australis);
((Reinhardtia_paiewonskiana	(Reinhardtia_latisecta	(((((Pelagodoxa_henryana	Manicaria_saccifera)	(((Oenocarpus_bataua	Oenocarpus_minor)	Prestoea_acuminata)	((Leopoldinia_pulchra	(Burretiokentia_grandiflora	(((Heterospathe_cagayanensis	Veitchia_spiralis)	(Kentiopsis_piersoniorum	(Dypsis_decaryi	Dictyosperma_album)))	Hydriastele_microspadix)))	Geonoma_undata)))	(Orania_palindan	Sclerosperma_profizianum))	((Chamaedorea_seifrizii	Roystonea_regia)	(((Podococcus_barteri	Iriartea_deltoidea)	(Attalea_speciosa	((Elaeis_oleifera	Elaeis_guineensis)	Bactris_major)))	((Calamus_caryotoides	((Phoenix_dactylifera	Nypa_fruticans)	(Serenoa_repens	Sabal_domingensis)))	Pseudophoenix_vinifera))))	(Reinhardtia_gracilis	Reinhardtia_simplex))))	Kingia_australis);
(((Reinhardtia_latisecta	(((((Pelagodoxa_henryana	Manicaria_saccifera)	((Orania_palindan	Sclerosperma_profizianum)	Podococcus_barteri))	((((Prestoea_acuminata	(Oenocarpus_bataua	Oenocarpus_minor))	(Geonoma_undata	(Leopoldinia_pulchra	(((Veitchia_spiralis	Heterospathe_cagayanensis)	((Burretiokentia_grandiflora	(Dictyosperma_album	Dypsis_decaryi))	Hydriastele_microspadix))	Kentiopsis_piersoniorum))))	(((Phoenix_dactylifera	Sabal_domingensis)	(Nypa_fruticans	Serenoa_repens))	(Iriartea_deltoidea	(Pseudophoenix_vinifera	Calamus_caryotoides))))	(Roystonea_regia	((Elaeis_oleifera	Elaeis_guineensis)	(Attalea_speciosa	Bactris_major)))))	Chamaedorea_seifrizii)	(Reinhardtia_gracilis	Reinhardtia_simplex)))	Reinhardtia_paiewonskiana)	Kingia_australis);
(((Reinhardtia_latisecta	(((((((Nypa_fruticans	Phoenix_dactylifera)	Sabal_domingensis)	(Calamus_caryotoides	Serenoa_repens))	((Pelagodoxa_henryana	(Chamaedorea_seifrizii	Pseudophoenix_vinifera))	(Iriartea_deltoidea	((Elaeis_oleifera	Elaeis_guineensis)	(Attalea_speciosa	Bactris_major)))))	Manicaria_saccifera)	((Leopoldinia_pulchra	Roystonea_regia)	(((Orania_palindan	Sclerosperma_profizianum)	Podococcus_barteri)	((Prestoea_acuminata	(Oenocarpus_bataua	Oenocarpus_minor))	(Geonoma_undata	(((Burretiokentia_grandiflora	Hydriastele_microspadix)	(Kentiopsis_piersoniorum	(Veitchia_spiralis	Heterospathe_cagayanensis)))	(Dictyosperma_album	Dypsis_decaryi)))))))	(Reinhardtia_gracilis	Reinhardtia_simplex)))	Reinhardtia_paiewonskiana)	Kingia_australis);
(((Reinhardtia_latisecta	(((((Orania_palindan	Sclerosperma_profizianum)	Podococcus_barteri)	((((((Serenoa_repens	Phoenix_dactylifera)	Sabal_domingensis)	Pseudophoenix_vinifera)	((Iriartea_deltoidea	((Elaeis_oleifera	Elaeis_guineensis)	(Attalea_speciosa	Bactris_major)))	((Calamus_caryotoides	Leopoldinia_pulchra)	(((Prestoea_acuminata	(Oenocarpus_bataua	Oenocarpus_minor))	(((((Hydriastele_microspadix	Kentiopsis_piersoniorum)	Heterospathe_cagayanensis)	Burretiokentia_grandiflora)	(Dictyosperma_album	Dypsis_decaryi))	Veitchia_spiralis))	Geonoma_undata))))	(Nypa_fruticans	Roystonea_regia))	(Pelagodoxa_henryana	Manicaria_saccifera)))	Chamaedorea_seifrizii)	(Reinhardtia_gracilis	Reinhardtia_simplex)))	Reinhardtia_paiewonskiana)	Kingia_australis);
((Reinhardtia_latisecta	(((((Roystonea_regia	(Bactris_major	((Elaeis_oleifera	Elaeis_guineensis)	Attalea_speciosa)))	(((Prestoea_acuminata	(Oenocarpus_bataua	Oenocarpus_minor))	(((Calamus_caryotoides	Leopoldinia_pulchra)	((((Dictyosperma_album	Dypsis_decaryi)	((Heterospathe_cagayanensis	Veitchia_spiralis)	Hydriastele_microspadix))	Burretiokentia_grandiflora)	Kentiopsis_piersoniorum))	(Chamaedorea_seifrizii	Geonoma_undata)))	(Pseudophoenix_vinifera	(Iriartea_deltoidea	(((Phoenix_dactylifera	Sabal_domingensis)	Nypa_fruticans)	Serenoa_repens)))))	((Pelagodoxa_henryana	Manicaria_saccifera)	((Orania_palindan	Sclerosperma_profizianum)	Podococcus_barteri)))	(Reinhardtia_gracilis	Reinhardtia_simplex))	Reinhardtia_paiewonskiana))	Kingia_australis);
((Reinhardtia_latisecta	((((Bactris_major	((Elaeis_oleifera	Elaeis_guineensis)	(Chamaedorea_seifrizii	Attalea_speciosa)))	(((Pelagodoxa_henryana	Manicaria_saccifera)	((Calamus_caryotoides	Leopoldinia_pulchra)	(Pseudophoenix_vinifera	(Nypa_fruticans	Roystonea_regia))))	((((Prestoea_acuminata	(Oenocarpus_bataua	Oenocarpus_minor))	((((Dictyosperma_album	Dypsis_decaryi)	Kentiopsis_piersoniorum)	(Veitchia_spiralis	(Burretiokentia_grandiflora	(Heterospathe_cagayanensis	Hydriastele_microspadix))))	Geonoma_undata))	(Iriartea_deltoidea	((Phoenix_dactylifera	Sabal_domingensis)	Serenoa_repens)))	((Orania_palindan	Sclerosperma_profizianum)	Podococcus_barteri))))	(Reinhardtia_gracilis	Reinhardtia_simplex))	Reinhardtia_paiewonskiana))	Kingia_australis);
((Reinhardtia_paiewonskiana	(Reinhardtia_latisecta	(((Roystonea_regia	((Calamus_caryotoides	(Nypa_fruticans	Leopoldinia_pulchra))	(Attalea_speciosa	(Bactris_major	(Elaeis_oleifera	Elaeis_guineensis)))))	(((Pelagodoxa_henryana	Manicaria_saccifera)	(((((Prestoea_acuminata	(Oenocarpus_bataua	Oenocarpus_minor))	(Dictyosperma_album	((((Dypsis_decaryi	(Kentiopsis_piersoniorum	Veitchia_spiralis))	Heterospathe_cagayanensis)	Hydriastele_microspadix)	Burretiokentia_grandiflora)))	(Iriartea_deltoidea	((Phoenix_dactylifera	Sabal_domingensis)	Serenoa_repens)))	Geonoma_undata)	((Orania_palindan	Sclerosperma_profizianum)	Podococcus_barteri)))	(Chamaedorea_seifrizii	Pseudophoenix_vinifera)))	(Reinhardtia_gracilis	Reinhardtia_simplex))))	Kingia_australis);
(((Reinhardtia_gracilis	Reinhardtia_simplex)	((Reinhardtia_paiewonskiana	Reinhardtia_latisecta)	((((Elaeis_oleifera	Elaeis_guineensis)	(Attalea_speciosa	Bactris_major))	(((((Phoenix_dactylifera	Sabal_domingensis)	Serenoa_repens)	Nypa_fruticans)	Pseudophoenix_vinifera)	((((Iriartea_deltoidea	(Calamus_caryotoides	Leopoldinia_pulchra))	Roystonea_regia)	(Pelagodoxa_henryana	Manicaria_saccifera))	(((Orania_palindan	Sclerosperma_profizianum)	Podococcus_barteri)	((Prestoea_acuminata	(Oenocarpus_bataua	Oenocarpus_minor))	(Geonoma_undata	((((Dypsis_decaryi	Dictyosperma_album)	Kentiopsis_piersoniorum)	(Burretiokentia_grandiflora	(Hydriastele_microspadix	Heterospathe_cagayanensis)))	Veitchia_spiralis)))))))	Chamaedorea_seifrizii)))	Kingia_australis);
((((Reinhardtia_gracilis	Reinhardtia_simplex)	(Reinhardtia_paiewonskiana	Reinhardtia_latisecta))	((Sclerosperma_profizianum	(Orania_palindan	Podococcus_barteri))	((((Iriartea_deltoidea	((((Phoenix_dactylifera	Sabal_domingensis)	Serenoa_repens)	(Nypa_fruticans	Pseudophoenix_vinifera))	(Bactris_major	((Elaeis_oleifera	Elaeis_guineensis)	Attalea_speciosa))))	Roystonea_regia)	((Chamaedorea_seifrizii	(Calamus_caryotoides	Leopoldinia_pulchra))	(Geonoma_undata	(((Dictyosperma_album	Hydriastele_microspadix)	(Dypsis_decaryi	((Kentiopsis_piersoniorum	(Veitchia_spiralis	Heterospathe_cagayanensis))	Burretiokentia_grandiflora)))	(Prestoea_acuminata	(Oenocarpus_bataua	Oenocarpus_minor))))))	(Pelagodoxa_henryana	Manicaria_saccifera))))	Kingia_australis);
((Reinhardtia_paiewonskiana	(Reinhardtia_latisecta	(((Podococcus_barteri	(Sclerosperma_profizianum	Orania_palindan))	((((Chamaedorea_seifrizii	(Iriartea_deltoidea	(Bactris_major	((Elaeis_oleifera	Elaeis_guineensis)	Attalea_speciosa))))	Roystonea_regia)	(((((Nypa_fruticans	Phoenix_dactylifera)	Sabal_domingensis)	(Calamus_caryotoides	Serenoa_repens))	Pseudophoenix_vinifera)	((Leopoldinia_pulchra	Geonoma_undata)	(((Hydriastele_microspadix	((Dictyosperma_album	(Dypsis_decaryi	(Kentiopsis_piersoniorum	Veitchia_spiralis)))	Heterospathe_cagayanensis))	Burretiokentia_grandiflora)	(Prestoea_acuminata	(Oenocarpus_bataua	Oenocarpus_minor))))))	(Pelagodoxa_henryana	Manicaria_saccifera)))	(Reinhardtia_gracilis	Reinhardtia_simplex))))	Kingia_australis);
(((((Roystonea_regia	((Sclerosperma_profizianum	Orania_palindan)	((Attalea_speciosa	(Bactris_major	(Elaeis_oleifera	Elaeis_guineensis)))	Podococcus_barteri)))	((((((Phoenix_dactylifera	Nypa_fruticans)	Serenoa_repens)	Sabal_domingensis)	(Iriartea_deltoidea	(Calamus_caryotoides	Pseudophoenix_vinifera)))	(((Leopoldinia_pulchra	(((Heterospathe_cagayanensis	Veitchia_spiralis)	((Dypsis_decaryi	Dictyosperma_album)	(Kentiopsis_piersoniorum	Hydriastele_microspadix)))	Burretiokentia_grandiflora))	Geonoma_undata)	(Prestoea_acuminata	(Oenocarpus_bataua	Oenocarpus_minor))))	(Pelagodoxa_henryana	Manicaria_saccifera)))	Chamaedorea_seifrizii)	((Reinhardtia_gracilis	Reinhardtia_simplex)	(Reinhardtia_paiewonskiana	Reinhardtia_latisecta)))	Kingia_australis);
((Reinhardtia_paiewonskiana	(Reinhardtia_latisecta	(Reinhardtia_simplex	(Reinhardtia_gracilis	((((Attalea_speciosa	((Elaeis_oleifera	Elaeis_guineensis)	Bactris_major))	(Roystonea_regia	Nypa_fruticans))	((Pseudophoenix_vinifera	Chamaedorea_seifrizii)	(Sabal_domingensis	(Phoenix_dactylifera	Serenoa_repens))))	((Podococcus_barteri	(Orania_palindan	Sclerosperma_profizianum))	(((Leopoldinia_pulchra	Calamus_caryotoides)	Iriartea_deltoidea)	((Manicaria_saccifera	Pelagodoxa_henryana)	(Geonoma_undata	((Hydriastele_microspadix	((Burretiokentia_grandiflora	(Kentiopsis_piersoniorum	(Dypsis_decaryi	Dictyosperma_album)))	(Veitchia_spiralis	Heterospathe_cagayanensis)))	((Oenocarpus_minor	Oenocarpus_bataua)	Prestoea_acuminata)))))))))))	Kingia_australis);
((Reinhardtia_paiewonskiana	(Reinhardtia_latisecta	(((Pseudophoenix_vinifera	(Nypa_fruticans	(Sabal_domingensis	(Phoenix_dactylifera	Serenoa_repens))))	((((Attalea_speciosa	((Elaeis_oleifera	Elaeis_guineensis)	Bactris_major))	Roystonea_regia)	(Podococcus_barteri	(Orania_palindan	Sclerosperma_profizianum)))	(Iriartea_deltoidea	((Manicaria_saccifera	Pelagodoxa_henryana)	(((Chamaedorea_seifrizii	Geonoma_undata)	(((Dictyosperma_album	((Burretiokentia_grandiflora	Dypsis_decaryi)	(Kentiopsis_piersoniorum	Veitchia_spiralis)))	(Hydriastele_microspadix	Heterospathe_cagayanensis))	(Leopoldinia_pulchra	Calamus_caryotoides)))	((Oenocarpus_minor	Oenocarpus_bataua)	Prestoea_acuminata))))))	(Reinhardtia_simplex	Reinhardtia_gracilis))))	Kingia_australis);
(((((Oenocarpus_minor	Oenocarpus_bataua)	Prestoea_acuminata)	((Chamaedorea_seifrizii	Pseudophoenix_vinifera)	(((((Bactris_major	(Attalea_speciosa	(Elaeis_oleifera	Elaeis_guineensis)))	Roystonea_regia)	((Manicaria_saccifera	Pelagodoxa_henryana)	(((Leopoldinia_pulchra	Calamus_caryotoides)	((((Hydriastele_microspadix	(Veitchia_spiralis	Heterospathe_cagayanensis))	(Dictyosperma_album	Dypsis_decaryi))	Burretiokentia_grandiflora)	Kentiopsis_piersoniorum))	Geonoma_undata)))	(Iriartea_deltoidea	((Sabal_domingensis	(Nypa_fruticans	Phoenix_dactylifera))	Serenoa_repens)))	(Podococcus_barteri	(Orania_palindan	Sclerosperma_profizianum)))))	((Reinhardtia_simplex	Reinhardtia_gracilis)	(Reinhardtia_paiewonskiana	Reinhardtia_latisecta)))	Kingia_australis);
(((((Sclerosperma_profizianum	(Podococcus_barteri	Orania_palindan))	(((Iriartea_deltoidea	(Attalea_speciosa	((Elaeis_oleifera	Elaeis_guineensis)	Bactris_major)))	(Manicaria_saccifera	Pelagodoxa_henryana))	((Pseudophoenix_vinifera	(Sabal_domingensis	(Serenoa_repens	Phoenix_dactylifera)))	((Chamaedorea_seifrizii	((Oenocarpus_minor	Oenocarpus_bataua)	Prestoea_acuminata))	(((Leopoldinia_pulchra	Calamus_caryotoides)	((Burretiokentia_grandiflora	(Kentiopsis_piersoniorum	(Veitchia_spiralis	Heterospathe_cagayanensis)))	(Hydriastele_microspadix	(Dictyosperma_album	Dypsis_decaryi))))	Geonoma_undata)))))	(Nypa_fruticans	Roystonea_regia))	((Reinhardtia_simplex	Reinhardtia_gracilis)	(Reinhardtia_paiewonskiana	Reinhardtia_latisecta)))	Kingia_australis);
((Reinhardtia_paiewonskiana	(Reinhardtia_latisecta	((((Iriartea_deltoidea	(Bactris_major	(Attalea_speciosa	(Elaeis_oleifera	Elaeis_guineensis))))	(Roystonea_regia	(((((Podococcus_barteri	(Orania_palindan	Sclerosperma_profizianum))	((((Oenocarpus_minor	Oenocarpus_bataua)	Prestoea_acuminata)	(Burretiokentia_grandiflora	((Kentiopsis_piersoniorum	(Veitchia_spiralis	Heterospathe_cagayanensis))	(Hydriastele_microspadix	(Dictyosperma_album	Dypsis_decaryi)))))	Geonoma_undata))	(Manicaria_saccifera	Pelagodoxa_henryana))	(Leopoldinia_pulchra	Calamus_caryotoides))	(Pseudophoenix_vinifera	(Nypa_fruticans	(Sabal_domingensis	(Serenoa_repens	Phoenix_dactylifera)))))))	Chamaedorea_seifrizii)	(Reinhardtia_simplex	Reinhardtia_gracilis))))	Kingia_australis);
((Reinhardtia_latisecta	(((((Bactris_major	(Attalea_speciosa	((Nypa_fruticans	Elaeis_oleifera)	Elaeis_guineensis)))	((((((Iriartea_deltoidea	(Leopoldinia_pulchra	Calamus_caryotoides))	(Podococcus_barteri	(Orania_palindan	Sclerosperma_profizianum)))	(((Oenocarpus_minor	Oenocarpus_bataua)	Prestoea_acuminata)	((Kentiopsis_piersoniorum	(((Veitchia_spiralis	Heterospathe_cagayanensis)	(Dypsis_decaryi	(Hydriastele_microspadix	Dictyosperma_album)))	Burretiokentia_grandiflora))	Geonoma_undata)))	(Manicaria_saccifera	Pelagodoxa_henryana))	Roystonea_regia)	(Pseudophoenix_vinifera	(Serenoa_repens	(Phoenix_dactylifera	Sabal_domingensis)))))	Chamaedorea_seifrizii)	(Reinhardtia_simplex	Reinhardtia_gracilis))	Reinhardtia_paiewonskiana))	Kingia_australis);
((Reinhardtia_paiewonskiana	(Reinhardtia_latisecta	(((((((Leopoldinia_pulchra	Calamus_caryotoides)	((Pseudophoenix_vinifera	(Iriartea_deltoidea	(Phoenix_dactylifera	(Sabal_domingensis	Serenoa_repens))))	((((Hydriastele_microspadix	(Veitchia_spiralis	Heterospathe_cagayanensis))	(Kentiopsis_piersoniorum	(Dypsis_decaryi	Dictyosperma_album)))	Burretiokentia_grandiflora)	Geonoma_undata)))	(Manicaria_saccifera	Pelagodoxa_henryana))	(((Nypa_fruticans	Roystonea_regia)	((Elaeis_oleifera	Elaeis_guineensis)	(Bactris_major	Attalea_speciosa)))	((Orania_palindan	Sclerosperma_profizianum)	Podococcus_barteri)))	((Oenocarpus_minor	Oenocarpus_bataua)	Prestoea_acuminata))	Chamaedorea_seifrizii)	(Reinhardtia_simplex	Reinhardtia_gracilis))))	Kingia_australis);
((Reinhardtia_paiewonskiana	(Reinhardtia_latisecta	(((Geonoma_undata	(((Hydriastele_microspadix	((Veitchia_spiralis	Heterospathe_cagayanensis)	((Kentiopsis_piersoniorum	(Dypsis_decaryi	Dictyosperma_album))	Burretiokentia_grandiflora)))	((Sclerosperma_profizianum	(Podococcus_barteri	Orania_palindan))	((Sabal_domingensis	(Serenoa_repens	Phoenix_dactylifera))	(((Bactris_major	(Attalea_speciosa	(Elaeis_oleifera	Elaeis_guineensis)))	(Pseudophoenix_vinifera	(Iriartea_deltoidea	(Leopoldinia_pulchra	Calamus_caryotoides))))	((Manicaria_saccifera	Pelagodoxa_henryana)	(Nypa_fruticans	Roystonea_regia))))))	((Oenocarpus_minor	Oenocarpus_bataua)	Prestoea_acuminata)))	Chamaedorea_seifrizii)	(Reinhardtia_simplex	Reinhardtia_gracilis))))	Kingia_australis);
((Reinhardtia_latisecta	((((Manicaria_saccifera	(((Podococcus_barteri	(Orania_palindan	Sclerosperma_profizianum))	(((Bactris_major	(Attalea_speciosa	(Elaeis_oleifera	Elaeis_guineensis)))	Iriartea_deltoidea)	(Chamaedorea_seifrizii	(Pelagodoxa_henryana	Roystonea_regia))))	((Geonoma_undata	(Leopoldinia_pulchra	(((Hydriastele_microspadix	Heterospathe_cagayanensis)	Veitchia_spiralis)	(Burretiokentia_grandiflora	(Kentiopsis_piersoniorum	(Dypsis_decaryi	Dictyosperma_album))))))	(Pseudophoenix_vinifera	(Calamus_caryotoides	(((Nypa_fruticans	Phoenix_dactylifera)	Serenoa_repens)	Sabal_domingensis))))))	((Oenocarpus_minor	Oenocarpus_bataua)	Prestoea_acuminata))	(Reinhardtia_simplex	Reinhardtia_gracilis))	Reinhardtia_paiewonskiana))	Kingia_australis);
((Pseudophoenix_vinifera	((Calamus_caryotoides	(Serenoa_repens	(Sabal_domingensis	(Nypa_fruticans	Phoenix_dactylifera))))	((((Podococcus_barteri	(Orania_palindan	Sclerosperma_profizianum))	((Attalea_speciosa	((Elaeis_oleifera	Elaeis_guineensis)	Bactris_major))	Roystonea_regia))	(((Pelagodoxa_henryana	Manicaria_saccifera)	(Geonoma_undata	(Leopoldinia_pulchra	(Burretiokentia_grandiflora	(Hydriastele_microspadix	((Kentiopsis_piersoniorum	(Dypsis_decaryi	Dictyosperma_album))	(Veitchia_spiralis	Heterospathe_cagayanensis)))))))	Iriartea_deltoidea))	(((Oenocarpus_minor	Oenocarpus_bataua)	Prestoea_acuminata)	(Chamaedorea_seifrizii	((Reinhardtia_simplex	Reinhardtia_gracilis)	(Reinhardtia_paiewonskiana	Reinhardtia_latisecta)))))))	Kingia_australis);
((Reinhardtia_latisecta	(Reinhardtia_paiewonskiana	((Reinhardtia_simplex	Reinhardtia_gracilis)	((((Sclerosperma_profizianum	Orania_palindan)	((((Elaeis_guineensis	Elaeis_oleifera)	(Bactris_major	Attalea_speciosa))	Iriartea_deltoidea)	Podococcus_barteri))	((((((Serenoa_repens	(Nypa_fruticans	Phoenix_dactylifera))	Sabal_domingensis)	Calamus_caryotoides)	(Chamaedorea_seifrizii	Pseudophoenix_vinifera))	((Prestoea_acuminata	(Oenocarpus_minor	Oenocarpus_bataua))	(Geonoma_undata	(Leopoldinia_pulchra	(Burretiokentia_grandiflora	((Hydriastele_microspadix	((Veitchia_spiralis	Heterospathe_cagayanensis)	Kentiopsis_piersoniorum))	(Dictyosperma_album	Dypsis_decaryi)))))))	(Pelagodoxa_henryana	Manicaria_saccifera)))	Roystonea_regia))))	Kingia_australis);
((Reinhardtia_latisecta	(Reinhardtia_paiewonskiana	((Reinhardtia_simplex	Reinhardtia_gracilis)	((((Iriartea_deltoidea	((Orania_palindan	Podococcus_barteri)	Sclerosperma_profizianum))	(Pelagodoxa_henryana	Manicaria_saccifera))	((Roystonea_regia	(Bactris_major	(Attalea_speciosa	(Elaeis_guineensis	Elaeis_oleifera))))	(((((Serenoa_repens	(Sabal_domingensis	Phoenix_dactylifera))	Nypa_fruticans)	Calamus_caryotoides)	Pseudophoenix_vinifera)	((Prestoea_acuminata	(Oenocarpus_minor	Oenocarpus_bataua))	(Geonoma_undata	(Leopoldinia_pulchra	((Dictyosperma_album	Dypsis_decaryi)	(Burretiokentia_grandiflora	((Veitchia_spiralis	Heterospathe_cagayanensis)	(Kentiopsis_piersoniorum	Hydriastele_microspadix))))))))))	Chamaedorea_seifrizii))))	Kingia_australis);
((Reinhardtia_paiewonskiana	((((((Pelagodoxa_henryana	Manicaria_saccifera)	((((((Sabal_domingensis	Phoenix_dactylifera)	Serenoa_repens)	((Prestoea_acuminata	(Oenocarpus_minor	Oenocarpus_bataua))	((((Veitchia_spiralis	Heterospathe_cagayanensis)	Kentiopsis_piersoniorum)	(Hydriastele_microspadix	(Dictyosperma_album	Dypsis_decaryi)))	Burretiokentia_grandiflora)))	Geonoma_undata)	Pseudophoenix_vinifera)	(((Orania_palindan	Podococcus_barteri)	Sclerosperma_profizianum)	(Roystonea_regia	(Bactris_major	(Attalea_speciosa	(Nypa_fruticans	(Elaeis_guineensis	Elaeis_oleifera))))))))	(Iriartea_deltoidea	(Leopoldinia_pulchra	Calamus_caryotoides)))	Chamaedorea_seifrizii)	(Reinhardtia_simplex	Reinhardtia_gracilis))	Reinhardtia_latisecta))	Kingia_australis);
((Oenocarpus_minor	(Oenocarpus_bataua	(((Geonoma_undata	((Leopoldinia_pulchra	Calamus_caryotoides)	((Burretiokentia_grandiflora	(Hydriastele_microspadix	(Heterospathe_cagayanensis	((Dictyosperma_album	Dypsis_decaryi)	Kentiopsis_piersoniorum))))	Veitchia_spiralis)))	((Pseudophoenix_vinifera	((Pelagodoxa_henryana	Manicaria_saccifera)	((Chamaedorea_seifrizii	((Reinhardtia_simplex	Reinhardtia_gracilis)	(Reinhardtia_latisecta	Reinhardtia_paiewonskiana)))	((Podococcus_barteri	(Sclerosperma_profizianum	Orania_palindan))	(Roystonea_regia	(Bactris_major	(Attalea_speciosa	(Elaeis_guineensis	Elaeis_oleifera))))))))	(Iriartea_deltoidea	((Sabal_domingensis	Phoenix_dactylifera)	(Nypa_fruticans	Serenoa_repens)))))	Prestoea_acuminata)))	Kingia_australis);
((Reinhardtia_paiewonskiana	(((((((Sabal_domingensis	(Serenoa_repens	(Nypa_fruticans	Phoenix_dactylifera)))	Pseudophoenix_vinifera)	(((((Oenocarpus_minor	Oenocarpus_bataua)	Prestoea_acuminata)	Iriartea_deltoidea)	((((((Dictyosperma_album	Dypsis_decaryi)	((Hydriastele_microspadix	Heterospathe_cagayanensis)	Veitchia_spiralis))	Burretiokentia_grandiflora)	Kentiopsis_piersoniorum)	Geonoma_undata)	(Sclerosperma_profizianum	(Orania_palindan	Podococcus_barteri))))	(Pelagodoxa_henryana	Manicaria_saccifera)))	(Roystonea_regia	((Leopoldinia_pulchra	Calamus_caryotoides)	(Bactris_major	(Attalea_speciosa	(Elaeis_guineensis	Elaeis_oleifera))))))	Chamaedorea_seifrizii)	(Reinhardtia_simplex	Reinhardtia_gracilis))	Reinhardtia_latisecta))	Kingia_australis);
(((Reinhardtia_simplex	Reinhardtia_gracilis)	((Reinhardtia_latisecta	Reinhardtia_paiewonskiana)	((Bactris_major	(Attalea_speciosa	(Elaeis_guineensis	Elaeis_oleifera)))	((((Manicaria_saccifera	(Iriartea_deltoidea	(Leopoldinia_pulchra	Calamus_caryotoides)))	(((Podococcus_barteri	(Sclerosperma_profizianum	Orania_palindan))	(((Oenocarpus_minor	Oenocarpus_bataua)	Prestoea_acuminata)	((((Dictyosperma_album	Dypsis_decaryi)	(Hydriastele_microspadix	(Kentiopsis_piersoniorum	(Heterospathe_cagayanensis	Veitchia_spiralis))))	Burretiokentia_grandiflora)	Geonoma_undata)))	Pelagodoxa_henryana))	((Sabal_domingensis	(Serenoa_repens	(Nypa_fruticans	Phoenix_dactylifera)))	(Chamaedorea_seifrizii	Pseudophoenix_vinifera)))	Roystonea_regia))))	Kingia_australis);
((Reinhardtia_paiewonskiana	((((Podococcus_barteri	(Sclerosperma_profizianum	Orania_palindan))	(((Roystonea_regia	(Bactris_major	(Attalea_speciosa	(Elaeis_guineensis	Elaeis_oleifera))))	(Nypa_fruticans	(((Serenoa_repens	(Phoenix_dactylifera	Sabal_domingensis))	Pseudophoenix_vinifera)	((Oenocarpus_minor	(Oenocarpus_bataua	Prestoea_acuminata))	((Leopoldinia_pulchra	Calamus_caryotoides)	((((Kentiopsis_piersoniorum	(Dictyosperma_album	Dypsis_decaryi))	Burretiokentia_grandiflora)	((Heterospathe_cagayanensis	Veitchia_spiralis)	Hydriastele_microspadix))	(Chamaedorea_seifrizii	Geonoma_undata)))))))	((Pelagodoxa_henryana	Manicaria_saccifera)	Iriartea_deltoidea)))	(Reinhardtia_simplex	Reinhardtia_gracilis))	Reinhardtia_latisecta))	Kingia_australis);
((Reinhardtia_paiewonskiana	((((((Roystonea_regia	(Bactris_major	(Attalea_speciosa	(Elaeis_guineensis	Elaeis_oleifera))))	(((Serenoa_repens	(Nypa_fruticans	(Phoenix_dactylifera	Sabal_domingensis)))	Pseudophoenix_vinifera)	((Leopoldinia_pulchra	Calamus_caryotoides)	(((Prestoea_acuminata	(Oenocarpus_minor	Oenocarpus_bataua))	(((Dictyosperma_album	Dypsis_decaryi)	((Burretiokentia_grandiflora	(Heterospathe_cagayanensis	Veitchia_spiralis))	Hydriastele_microspadix))	Kentiopsis_piersoniorum))	Geonoma_undata))))	(Manicaria_saccifera	(Iriartea_deltoidea	(Pelagodoxa_henryana	(Podococcus_barteri	(Sclerosperma_profizianum	Orania_palindan))))))	Chamaedorea_seifrizii)	(Reinhardtia_simplex	Reinhardtia_gracilis))	Reinhardtia_latisecta))	Kingia_australis);
(((((Bactris_major	(Attalea_speciosa	(Elaeis_guineensis	Elaeis_oleifera)))	(((((Serenoa_repens	(Phoenix_dactylifera	Sabal_domingensis))	Pseudophoenix_vinifera)	((Manicaria_saccifera	Pelagodoxa_henryana)	((((Prestoea_acuminata	(Oenocarpus_minor	Oenocarpus_bataua))	((Burretiokentia_grandiflora	((Dypsis_decaryi	Dictyosperma_album)	Kentiopsis_piersoniorum))	((Hydriastele_microspadix	Heterospathe_cagayanensis)	Veitchia_spiralis)))	Geonoma_undata)	(Leopoldinia_pulchra	(Calamus_caryotoides	Iriartea_deltoidea)))))	(Podococcus_barteri	(Sclerosperma_profizianum	Orania_palindan)))	(Nypa_fruticans	Roystonea_regia)))	Chamaedorea_seifrizii)	((Reinhardtia_simplex	Reinhardtia_gracilis)	(Reinhardtia_latisecta	Reinhardtia_paiewonskiana)))	Kingia_australis);
((Reinhardtia_paiewonskiana	(((((((Podococcus_barteri	(Sclerosperma_profizianum	Orania_palindan))	((Pseudophoenix_vinifera	(Iriartea_deltoidea	((Phoenix_dactylifera	Sabal_domingensis)	Serenoa_repens)))	(((Prestoea_acuminata	(Oenocarpus_minor	Oenocarpus_bataua))	((Hydriastele_microspadix	Heterospathe_cagayanensis)	(((Veitchia_spiralis	(Dypsis_decaryi	Kentiopsis_piersoniorum))	Dictyosperma_album)	Burretiokentia_grandiflora)))	Geonoma_undata)))	((Nypa_fruticans	Roystonea_regia)	(Manicaria_saccifera	Pelagodoxa_henryana)))	((Leopoldinia_pulchra	Calamus_caryotoides)	((Elaeis_guineensis	Elaeis_oleifera)	(Bactris_major	Attalea_speciosa))))	Chamaedorea_seifrizii)	(Reinhardtia_simplex	Reinhardtia_gracilis))	Reinhardtia_latisecta))	Kingia_australis);
((Reinhardtia_latisecta	(((Reinhardtia_gracilis	Reinhardtia_simplex)	((((Podococcus_barteri	(Orania_palindan	Sclerosperma_profizianum))	(Pelagodoxa_henryana	Manicaria_saccifera))	((((Pseudophoenix_vinifera	Iriartea_deltoidea)	(Calamus_caryotoides	Leopoldinia_pulchra))	(((Oenocarpus_minor	Prestoea_acuminata)	(Oenocarpus_bataua	(((Burretiokentia_grandiflora	Hydriastele_microspadix)	(Dictyosperma_album	Dypsis_decaryi))	(Kentiopsis_piersoniorum	(Heterospathe_cagayanensis	Veitchia_spiralis)))))	(Geonoma_undata	(Serenoa_repens	(Sabal_domingensis	(Nypa_fruticans	Phoenix_dactylifera))))))	(Roystonea_regia	(Bactris_major	((Elaeis_oleifera	Elaeis_guineensis)	Attalea_speciosa)))))	Chamaedorea_seifrizii))	Reinhardtia_paiewonskiana))	Kingia_australis);
((Reinhardtia_paiewonskiana	(Reinhardtia_latisecta	((Reinhardtia_gracilis	Reinhardtia_simplex)	((((Podococcus_barteri	(Orania_palindan	Sclerosperma_profizianum))	(Pelagodoxa_henryana	Manicaria_saccifera))	(((Prestoea_acuminata	((Geonoma_undata	(Oenocarpus_minor	Oenocarpus_bataua))	(Leopoldinia_pulchra	(((Heterospathe_cagayanensis	Veitchia_spiralis)	(Hydriastele_microspadix	(Burretiokentia_grandiflora	(Dictyosperma_album	Dypsis_decaryi))))	Kentiopsis_piersoniorum))))	((Serenoa_repens	(Sabal_domingensis	Phoenix_dactylifera))	((Nypa_fruticans	Calamus_caryotoides)	Pseudophoenix_vinifera)))	(Roystonea_regia	(Iriartea_deltoidea	(Bactris_major	((Elaeis_oleifera	Elaeis_guineensis)	Attalea_speciosa))))))	Chamaedorea_seifrizii))))	Kingia_australis);
((Reinhardtia_paiewonskiana	(Reinhardtia_latisecta	((Reinhardtia_gracilis	Reinhardtia_simplex)	(((((Serenoa_repens	(Nypa_fruticans	(Sabal_domingensis	Phoenix_dactylifera)))	Pseudophoenix_vinifera)	(((Podococcus_barteri	Sclerosperma_profizianum)	Orania_palindan)	((Iriartea_deltoidea	(Attalea_speciosa	(Bactris_major	(Elaeis_oleifera	Elaeis_guineensis))))	((Pelagodoxa_henryana	Manicaria_saccifera)	(((Chamaedorea_seifrizii	Geonoma_undata)	((((Kentiopsis_piersoniorum	(Heterospathe_cagayanensis	Veitchia_spiralis))	Burretiokentia_grandiflora)	(Dictyosperma_album	Dypsis_decaryi))	Hydriastele_microspadix))	(Leopoldinia_pulchra	Calamus_caryotoides))))))	Roystonea_regia)	(Prestoea_acuminata	(Oenocarpus_minor	Oenocarpus_bataua))))))	Kingia_australis);
((Reinhardtia_paiewonskiana	(Reinhardtia_latisecta	((Reinhardtia_gracilis	Reinhardtia_simplex)	((((Pelagodoxa_henryana	Manicaria_saccifera)	(Podococcus_barteri	(Sclerosperma_profizianum	Orania_palindan)))	(Roystonea_regia	((((Serenoa_repens	(Nypa_fruticans	(Sabal_domingensis	Phoenix_dactylifera)))	Pseudophoenix_vinifera)	(((Prestoea_acuminata	(Oenocarpus_minor	Oenocarpus_bataua))	((((Heterospathe_cagayanensis	Veitchia_spiralis)	(Kentiopsis_piersoniorum	(Dictyosperma_album	Dypsis_decaryi)))	Hydriastele_microspadix)	Burretiokentia_grandiflora))	Geonoma_undata))	((Leopoldinia_pulchra	Calamus_caryotoides)	(Iriartea_deltoidea	((Elaeis_oleifera	Elaeis_guineensis)	(Attalea_speciosa	Bactris_major)))))))	Chamaedorea_seifrizii))))	Kingia_australis);
(((((Roystonea_regia	((((Serenoa_repens	(Nypa_fruticans	Phoenix_dactylifera))	Sabal_domingensis)	Pseudophoenix_vinifera)	(((Podococcus_barteri	(Sclerosperma_profizianum	Orania_palindan))	((Pelagodoxa_henryana	Manicaria_saccifera)	((((Prestoea_acuminata	(Oenocarpus_minor	Oenocarpus_bataua))	((((Heterospathe_cagayanensis	Veitchia_spiralis)	(Dypsis_decaryi	(Hydriastele_microspadix	Dictyosperma_album)))	Burretiokentia_grandiflora)	Kentiopsis_piersoniorum))	Geonoma_undata)	(Leopoldinia_pulchra	Calamus_caryotoides))))	Iriartea_deltoidea)))	(Bactris_major	((Elaeis_oleifera	Elaeis_guineensis)	Attalea_speciosa)))	Chamaedorea_seifrizii)	((Reinhardtia_paiewonskiana	Reinhardtia_latisecta)	(Reinhardtia_gracilis	Reinhardtia_simplex)))	Kingia_australis);
((Reinhardtia_latisecta	(((Reinhardtia_gracilis	Reinhardtia_simplex)	((((((Pelagodoxa_henryana	Manicaria_saccifera)	(((Prestoea_acuminata	(Oenocarpus_minor	Oenocarpus_bataua))	((Leopoldinia_pulchra	((((Kentiopsis_piersoniorum	(Veitchia_spiralis	Heterospathe_cagayanensis))	Hydriastele_microspadix)	(Dictyosperma_album	Dypsis_decaryi))	Burretiokentia_grandiflora))	Geonoma_undata))	(Podococcus_barteri	(Sclerosperma_profizianum	Orania_palindan))))	Roystonea_regia)	((((Nypa_fruticans	Phoenix_dactylifera)	(Iriartea_deltoidea	(Calamus_caryotoides	Serenoa_repens)))	Sabal_domingensis)	Pseudophoenix_vinifera))	(Attalea_speciosa	(Bactris_major	(Elaeis_oleifera	Elaeis_guineensis))))	Chamaedorea_seifrizii))	Reinhardtia_paiewonskiana))	Kingia_australis);
((Reinhardtia_latisecta	(((Reinhardtia_gracilis	Reinhardtia_simplex)	((Manicaria_saccifera	(((Prestoea_acuminata	(Oenocarpus_minor	Oenocarpus_bataua))	((Leopoldinia_pulchra	((Burretiokentia_grandiflora	(Hydriastele_microspadix	Dictyosperma_album))	((Kentiopsis_piersoniorum	(Veitchia_spiralis	Heterospathe_cagayanensis))	Dypsis_decaryi)))	Geonoma_undata))	(Podococcus_barteri	(Sclerosperma_profizianum	Orania_palindan))))	(((Iriartea_deltoidea	((Elaeis_oleifera	Elaeis_guineensis)	(Attalea_speciosa	Bactris_major)))	Roystonea_regia)	(((Chamaedorea_seifrizii	Pelagodoxa_henryana)	(((Nypa_fruticans	Phoenix_dactylifera)	(Serenoa_repens	Sabal_domingensis))	Pseudophoenix_vinifera))	Calamus_caryotoides))))	Reinhardtia_paiewonskiana))	Kingia_australis);
((Reinhardtia_paiewonskiana	(Reinhardtia_latisecta	((Reinhardtia_gracilis	Reinhardtia_simplex)	((((Roystonea_regia	Manicaria_saccifera)	(((Geonoma_undata	Leopoldinia_pulchra)	((Prestoea_acuminata	(Oenocarpus_minor	Oenocarpus_bataua))	((((Kentiopsis_piersoniorum	(Dypsis_decaryi	Dictyosperma_album))	Heterospathe_cagayanensis)	Burretiokentia_grandiflora)	(Hydriastele_microspadix	Veitchia_spiralis))))	(Pelagodoxa_henryana	(Podococcus_barteri	(Sclerosperma_profizianum	Orania_palindan)))))	(((Pseudophoenix_vinifera	(Calamus_caryotoides	Iriartea_deltoidea))	((Elaeis_oleifera	Elaeis_guineensis)	(Attalea_speciosa	Bactris_major)))	((Nypa_fruticans	Phoenix_dactylifera)	(Serenoa_repens	Sabal_domingensis))))	Chamaedorea_seifrizii))))	Kingia_australis);
((Reinhardtia_paiewonskiana	(Reinhardtia_latisecta	((Reinhardtia_gracilis	Reinhardtia_simplex)	((((Podococcus_barteri	(Sclerosperma_profizianum	Orania_palindan))	((Iriartea_deltoidea	((Elaeis_oleifera	Elaeis_guineensis)	(Attalea_speciosa	Bactris_major)))	((Pelagodoxa_henryana	Manicaria_saccifera)	((Leopoldinia_pulchra	((((Heterospathe_cagayanensis	Veitchia_spiralis)	Burretiokentia_grandiflora)	(Kentiopsis_piersoniorum	(Dypsis_decaryi	Dictyosperma_album)))	Hydriastele_microspadix))	(Geonoma_undata	(Prestoea_acuminata	(Oenocarpus_minor	Oenocarpus_bataua)))))))	(((Serenoa_repens	(Sabal_domingensis	(Nypa_fruticans	Phoenix_dactylifera)))	Pseudophoenix_vinifera)	Roystonea_regia))	(Calamus_caryotoides	Chamaedorea_seifrizii)))))	Kingia_australis);
((Reinhardtia_paiewonskiana	(Reinhardtia_latisecta	((Reinhardtia_gracilis	Reinhardtia_simplex)	((((Iriartea_deltoidea	(Attalea_speciosa	(Bactris_major	(Elaeis_oleifera	Elaeis_guineensis))))	(((((Pseudophoenix_vinifera	Calamus_caryotoides)	Nypa_fruticans)	(Serenoa_repens	(Phoenix_dactylifera	Sabal_domingensis)))	Roystonea_regia)	((Podococcus_barteri	(Sclerosperma_profizianum	Orania_palindan))	((((((Hydriastele_microspadix	Heterospathe_cagayanensis)	Burretiokentia_grandiflora)	(Kentiopsis_piersoniorum	(Dypsis_decaryi	Dictyosperma_album)))	Veitchia_spiralis)	(Prestoea_acuminata	(Oenocarpus_minor	Oenocarpus_bataua)))	(Leopoldinia_pulchra	Geonoma_undata)))))	(Pelagodoxa_henryana	Manicaria_saccifera))	Chamaedorea_seifrizii))))	Kingia_australis);
((Reinhardtia_latisecta	((((((((Burretiokentia_grandiflora	((Dypsis_decaryi	Dictyosperma_album)	(Hydriastele_microspadix	((Veitchia_spiralis	Heterospathe_cagayanensis)	Kentiopsis_piersoniorum))))	Geonoma_undata)	(Prestoea_acuminata	(Oenocarpus_minor	Oenocarpus_bataua)))	((((Iriartea_deltoidea	(Leopoldinia_pulchra	Calamus_caryotoides))	Roystonea_regia)	((Nypa_fruticans	Pelagodoxa_henryana)	(Pseudophoenix_vinifera	(Sabal_domingensis	(Serenoa_repens	Phoenix_dactylifera)))))	(((Elaeis_oleifera	Elaeis_guineensis)	Attalea_speciosa)	Bactris_major)))	Manicaria_saccifera)	((Sclerosperma_profizianum	Orania_palindan)	Podococcus_barteri))	(Chamaedorea_seifrizii	(Reinhardtia_simplex	Reinhardtia_gracilis)))	Reinhardtia_paiewonskiana))	Kingia_australis);
((Reinhardtia_latisecta	(((((((((Burretiokentia_grandiflora	((Dypsis_decaryi	Dictyosperma_album)	(Hydriastele_microspadix	((Veitchia_spiralis	Heterospathe_cagayanensis)	Kentiopsis_piersoniorum))))	((Oenocarpus_minor	Oenocarpus_bataua)	Geonoma_undata))	Prestoea_acuminata)	((Chamaedorea_seifrizii	Pseudophoenix_vinifera)	((Sabal_domingensis	Phoenix_dactylifera)	(Serenoa_repens	Nypa_fruticans))))	(((Sclerosperma_profizianum	Orania_palindan)	Podococcus_barteri)	((Attalea_speciosa	(Bactris_major	(Elaeis_oleifera	Elaeis_guineensis)))	Roystonea_regia)))	(Pelagodoxa_henryana	Manicaria_saccifera))	(Iriartea_deltoidea	(Leopoldinia_pulchra	Calamus_caryotoides)))	(Reinhardtia_simplex	Reinhardtia_gracilis))	Reinhardtia_paiewonskiana))	Kingia_australis);
((Reinhardtia_latisecta	(((((Pelagodoxa_henryana	Manicaria_saccifera)	(((Sclerosperma_profizianum	Orania_palindan)	Podococcus_barteri)	((((Prestoea_acuminata	(Oenocarpus_minor	Oenocarpus_bataua))	(Geonoma_undata	(((Dypsis_decaryi	Dictyosperma_album)	Hydriastele_microspadix)	(Burretiokentia_grandiflora	((Veitchia_spiralis	Heterospathe_cagayanensis)	Kentiopsis_piersoniorum)))))	(Pseudophoenix_vinifera	(Sabal_domingensis	(Serenoa_repens	(Nypa_fruticans	Phoenix_dactylifera)))))	(((Elaeis_oleifera	Elaeis_guineensis)	(Bactris_major	Attalea_speciosa))	Roystonea_regia))))	(Iriartea_deltoidea	(Chamaedorea_seifrizii	(Leopoldinia_pulchra	Calamus_caryotoides))))	(Reinhardtia_simplex	Reinhardtia_gracilis))	Reinhardtia_paiewonskiana))	Kingia_australis);
(((((((((Prestoea_acuminata	(Oenocarpus_minor	Oenocarpus_bataua))	(Geonoma_undata	(((Dypsis_decaryi	((Veitchia_spiralis	Heterospathe_cagayanensis)	(Dictyosperma_album	Hydriastele_microspadix)))	Burretiokentia_grandiflora)	Kentiopsis_piersoniorum)))	(Pseudophoenix_vinifera	(Iriartea_deltoidea	(Sabal_domingensis	(Serenoa_repens	(Nypa_fruticans	Phoenix_dactylifera))))))	(((Sclerosperma_profizianum	Orania_palindan)	Podococcus_barteri)	((Bactris_major	(Attalea_speciosa	(Elaeis_oleifera	Elaeis_guineensis)))	Roystonea_regia)))	(Pelagodoxa_henryana	Manicaria_saccifera))	(Leopoldinia_pulchra	Calamus_caryotoides))	Chamaedorea_seifrizii)	((Reinhardtia_simplex	Reinhardtia_gracilis)	(Reinhardtia_paiewonskiana	Reinhardtia_latisecta)))	Kingia_australis);
((Reinhardtia_paiewonskiana	(Reinhardtia_latisecta	((((((Sclerosperma_profizianum	Orania_palindan)	Podococcus_barteri)	(((Bactris_major	(Attalea_speciosa	(Elaeis_oleifera	Elaeis_guineensis)))	Roystonea_regia)	((Prestoea_acuminata	((((Dypsis_decaryi	(Kentiopsis_piersoniorum	Veitchia_spiralis))	Dictyosperma_album)	(Burretiokentia_grandiflora	(Hydriastele_microspadix	Heterospathe_cagayanensis)))	(((Nypa_fruticans	Oenocarpus_minor)	Oenocarpus_bataua)	Geonoma_undata)))	(Pseudophoenix_vinifera	(Sabal_domingensis	(Serenoa_repens	Phoenix_dactylifera))))))	(Pelagodoxa_henryana	Manicaria_saccifera))	(Iriartea_deltoidea	((Chamaedorea_seifrizii	Leopoldinia_pulchra)	Calamus_caryotoides)))	(Reinhardtia_simplex	Reinhardtia_gracilis))))	Kingia_australis);
((Reinhardtia_paiewonskiana	(Reinhardtia_latisecta	((((Leopoldinia_pulchra	Calamus_caryotoides)	Chamaedorea_seifrizii)	(((((Sclerosperma_profizianum	Orania_palindan)	Podococcus_barteri)	((((Elaeis_oleifera	Elaeis_guineensis)	(Bactris_major	Attalea_speciosa))	(Nypa_fruticans	Roystonea_regia))	((Pseudophoenix_vinifera	(Sabal_domingensis	(Serenoa_repens	Phoenix_dactylifera)))	(((((Kentiopsis_piersoniorum	(Heterospathe_cagayanensis	Veitchia_spiralis))	(Burretiokentia_grandiflora	(Dypsis_decaryi	Dictyosperma_album)))	Hydriastele_microspadix)	Geonoma_undata)	(Prestoea_acuminata	(Oenocarpus_minor	Oenocarpus_bataua))))))	(Pelagodoxa_henryana	Manicaria_saccifera))	Iriartea_deltoidea))	(Reinhardtia_simplex	Reinhardtia_gracilis))))	Kingia_australis);
((Attalea_speciosa	((Elaeis_oleifera	Elaeis_guineensis)	(((Roystonea_regia	((((Serenoa_repens	(Phoenix_dactylifera	Sabal_domingensis))	(Chamaedorea_seifrizii	Pseudophoenix_vinifera))	(Geonoma_undata	((Prestoea_acuminata	(Oenocarpus_minor	Oenocarpus_bataua))	(((Heterospathe_cagayanensis	Veitchia_spiralis)	(Burretiokentia_grandiflora	(Kentiopsis_piersoniorum	(Dypsis_decaryi	Dictyosperma_album))))	Hydriastele_microspadix))))	(((Iriartea_deltoidea	(Leopoldinia_pulchra	Calamus_caryotoides))	((Reinhardtia_simplex	Reinhardtia_gracilis)	(Reinhardtia_paiewonskiana	Reinhardtia_latisecta)))	(((Sclerosperma_profizianum	Orania_palindan)	Podococcus_barteri)	(Pelagodoxa_henryana	Manicaria_saccifera)))))	Nypa_fruticans)	Bactris_major)))	Kingia_australis);
((((((Pelagodoxa_henryana	Manicaria_saccifera)	(Leopoldinia_pulchra	Calamus_caryotoides))	(Podococcus_barteri	(Geonoma_undata	(Prestoea_acuminata	((Oenocarpus_minor	Oenocarpus_bataua)	(((Heterospathe_cagayanensis	((Dypsis_decaryi	Dictyosperma_album)	(Kentiopsis_piersoniorum	Hydriastele_microspadix)))	Burretiokentia_grandiflora)	Veitchia_spiralis))))))	(((Serenoa_repens	(Phoenix_dactylifera	Sabal_domingensis))	(Chamaedorea_seifrizii	Pseudophoenix_vinifera))	(((Iriartea_deltoidea	((Attalea_speciosa	Bactris_major)	(Elaeis_oleifera	Elaeis_guineensis)))	(Sclerosperma_profizianum	Orania_palindan))	(Nypa_fruticans	Roystonea_regia))))	((Reinhardtia_simplex	Reinhardtia_gracilis)	(Reinhardtia_paiewonskiana	Reinhardtia_latisecta)))	Kingia_australis);
((Reinhardtia_paiewonskiana	(Reinhardtia_latisecta	((((((Iriartea_deltoidea	(Bactris_major	((Elaeis_oleifera	Elaeis_guineensis)	Attalea_speciosa)))	(Pseudophoenix_vinifera	(Calamus_caryotoides	(Serenoa_repens	((Phoenix_dactylifera	Sabal_domingensis)	Nypa_fruticans)))))	((((Prestoea_acuminata	(Oenocarpus_bataua	Oenocarpus_minor))	((Leopoldinia_pulchra	(((Kentiopsis_piersoniorum	Hydriastele_microspadix)	((Veitchia_spiralis	Heterospathe_cagayanensis)	(Dypsis_decaryi	Dictyosperma_album)))	Burretiokentia_grandiflora))	Geonoma_undata))	(Pelagodoxa_henryana	Manicaria_saccifera))	(Podococcus_barteri	(Sclerosperma_profizianum	Orania_palindan))))	Roystonea_regia)	Chamaedorea_seifrizii)	(Reinhardtia_simplex	Reinhardtia_gracilis))))	Kingia_australis);
((Reinhardtia_paiewonskiana	(Reinhardtia_latisecta	(((Pelagodoxa_henryana	Manicaria_saccifera)	((Podococcus_barteri	(Sclerosperma_profizianum	Orania_palindan))	((Roystonea_regia	(Chamaedorea_seifrizii	(Iriartea_deltoidea	(Attalea_speciosa	(Bactris_major	((Nypa_fruticans	Elaeis_oleifera)	Elaeis_guineensis))))))	((Pseudophoenix_vinifera	(Phoenix_dactylifera	(Serenoa_repens	Sabal_domingensis)))	((Geonoma_undata	(Calamus_caryotoides	Leopoldinia_pulchra))	((Prestoea_acuminata	(Oenocarpus_bataua	Oenocarpus_minor))	(Hydriastele_microspadix	((Kentiopsis_piersoniorum	(Veitchia_spiralis	Heterospathe_cagayanensis))	((Dypsis_decaryi	Dictyosperma_album)	Burretiokentia_grandiflora)))))))))	(Reinhardtia_simplex	Reinhardtia_gracilis))))	Kingia_australis);
((Reinhardtia_paiewonskiana	(Reinhardtia_latisecta	((Reinhardtia_gracilis	Reinhardtia_simplex)	(((Pseudophoenix_vinifera	((((Nypa_fruticans	(Elaeis_oleifera	Elaeis_guineensis))	Attalea_speciosa)	Bactris_major)	Iriartea_deltoidea))	(Roystonea_regia	((((Calamus_caryotoides	Leopoldinia_pulchra)	((Manicaria_saccifera	Pelagodoxa_henryana)	(Geonoma_undata	(((Hydriastele_microspadix	((Kentiopsis_piersoniorum	(Heterospathe_cagayanensis	Veitchia_spiralis))	(Dypsis_decaryi	Dictyosperma_album)))	Burretiokentia_grandiflora)	(Prestoea_acuminata	(Oenocarpus_bataua	Oenocarpus_minor))))))	(Podococcus_barteri	(Orania_palindan	Sclerosperma_profizianum)))	(Serenoa_repens	(Sabal_domingensis	Phoenix_dactylifera)))))	Chamaedorea_seifrizii))))	Kingia_australis);
((Reinhardtia_paiewonskiana	(Reinhardtia_latisecta	((Reinhardtia_gracilis	Reinhardtia_simplex)	((Iriartea_deltoidea	(((((Prestoea_acuminata	(Oenocarpus_bataua	Oenocarpus_minor))	(Geonoma_undata	((Hydriastele_microspadix	(Heterospathe_cagayanensis	Veitchia_spiralis))	(Kentiopsis_piersoniorum	((Burretiokentia_grandiflora	Dictyosperma_album)	Dypsis_decaryi)))))	(Pseudophoenix_vinifera	(Sabal_domingensis	((Nypa_fruticans	Phoenix_dactylifera)	Serenoa_repens))))	((Calamus_caryotoides	Leopoldinia_pulchra)	(Pelagodoxa_henryana	Manicaria_saccifera)))	((((Bactris_major	(Elaeis_oleifera	Elaeis_guineensis))	Attalea_speciosa)	Roystonea_regia)	(Podococcus_barteri	(Orania_palindan	Sclerosperma_profizianum)))))	Chamaedorea_seifrizii))))	Kingia_australis);
((Reinhardtia_paiewonskiana	(Reinhardtia_latisecta	((Reinhardtia_gracilis	Reinhardtia_simplex)	(((((Calamus_caryotoides	Leopoldinia_pulchra)	(Geonoma_undata	((Burretiokentia_grandiflora	(Kentiopsis_piersoniorum	(Dictyosperma_album	Dypsis_decaryi)))	(Hydriastele_microspadix	(Heterospathe_cagayanensis	Veitchia_spiralis)))))	(Iriartea_deltoidea	(Pseudophoenix_vinifera	(Sabal_domingensis	(Phoenix_dactylifera	Serenoa_repens)))))	((Pelagodoxa_henryana	Manicaria_saccifera)	((((Bactris_major	(Elaeis_oleifera	Elaeis_guineensis))	Attalea_speciosa)	(Roystonea_regia	Nypa_fruticans))	(Podococcus_barteri	(Orania_palindan	Sclerosperma_profizianum)))))	(Chamaedorea_seifrizii	(Prestoea_acuminata	(Oenocarpus_bataua	Oenocarpus_minor)))))))	Kingia_australis);
((Reinhardtia_paiewonskiana	(Reinhardtia_latisecta	((Reinhardtia_gracilis	Reinhardtia_simplex)	((((Orania_palindan	Sclerosperma_profizianum)	((Pseudophoenix_vinifera	(Nypa_fruticans	(Sabal_domingensis	(Phoenix_dactylifera	Serenoa_repens))))	(((Pelagodoxa_henryana	Manicaria_saccifera)	(((Chamaedorea_seifrizii	(Calamus_caryotoides	Leopoldinia_pulchra))	Geonoma_undata)	((Burretiokentia_grandiflora	((Kentiopsis_piersoniorum	(Heterospathe_cagayanensis	Veitchia_spiralis))	(Dypsis_decaryi	(Hydriastele_microspadix	Dictyosperma_album))))	(Prestoea_acuminata	(Oenocarpus_bataua	Oenocarpus_minor)))))	(Iriartea_deltoidea	(Bactris_major	((Elaeis_oleifera	Elaeis_guineensis)	Attalea_speciosa))))))	Roystonea_regia)	Podococcus_barteri))))	Kingia_australis);
((Reinhardtia_paiewonskiana	(Reinhardtia_latisecta	((Reinhardtia_gracilis	Reinhardtia_simplex)	(((Pelagodoxa_henryana	Manicaria_saccifera)	(((((Dypsis_decaryi	Dictyosperma_album)	(Hydriastele_microspadix	((Kentiopsis_piersoniorum	(Heterospathe_cagayanensis	Veitchia_spiralis))	Burretiokentia_grandiflora)))	(Prestoea_acuminata	(Oenocarpus_bataua	Oenocarpus_minor)))	(Chamaedorea_seifrizii	Geonoma_undata))	(Calamus_caryotoides	Leopoldinia_pulchra)))	(((Podococcus_barteri	(Orania_palindan	Sclerosperma_profizianum))	((Pseudophoenix_vinifera	(((Nypa_fruticans	Phoenix_dactylifera)	Serenoa_repens)	Sabal_domingensis))	(Iriartea_deltoidea	(Bactris_major	((Elaeis_oleifera	Elaeis_guineensis)	Attalea_speciosa)))))	Roystonea_regia)))))	Kingia_australis);
((Reinhardtia_paiewonskiana	(Reinhardtia_latisecta	((Reinhardtia_gracilis	Reinhardtia_simplex)	(((Pelagodoxa_henryana	Manicaria_saccifera)	((Podococcus_barteri	(Orania_palindan	Sclerosperma_profizianum))	((((((Veitchia_spiralis	((Dictyosperma_album	(Dypsis_decaryi	(Burretiokentia_grandiflora	Kentiopsis_piersoniorum)))	(Hydriastele_microspadix	Heterospathe_cagayanensis)))	(Prestoea_acuminata	(Oenocarpus_bataua	Oenocarpus_minor)))	Geonoma_undata)	Leopoldinia_pulchra)	(Pseudophoenix_vinifera	(Calamus_caryotoides	(Serenoa_repens	(Sabal_domingensis	Phoenix_dactylifera)))))	(Roystonea_regia	(Iriartea_deltoidea	(Bactris_major	(((Nypa_fruticans	Elaeis_oleifera)	Elaeis_guineensis)	Attalea_speciosa)))))))	Chamaedorea_seifrizii))))	Kingia_australis);
((Reinhardtia_latisecta	(((Reinhardtia_gracilis	Reinhardtia_simplex)	(((Pelagodoxa_henryana	Manicaria_saccifera)	((((Iriartea_deltoidea	((Elaeis_oleifera	Elaeis_guineensis)	(Attalea_speciosa	Bactris_major)))	(Chamaedorea_seifrizii	Pseudophoenix_vinifera))	(Calamus_caryotoides	((Sabal_domingensis	Phoenix_dactylifera)	(Serenoa_repens	Nypa_fruticans))))	Roystonea_regia))	((Podococcus_barteri	(Orania_palindan	Sclerosperma_profizianum))	((((((Burretiokentia_grandiflora	(Veitchia_spiralis	Kentiopsis_piersoniorum))	(Dictyosperma_album	Dypsis_decaryi))	(Hydriastele_microspadix	Heterospathe_cagayanensis))	(Prestoea_acuminata	(Oenocarpus_bataua	Oenocarpus_minor)))	Geonoma_undata)	Leopoldinia_pulchra))))	Reinhardtia_paiewonskiana))	Kingia_australis);
(((Reinhardtia_gracilis	Reinhardtia_simplex)	(((((Iriartea_deltoidea	(Bactris_major	((Elaeis_oleifera	Elaeis_guineensis)	Attalea_speciosa)))	(((Prestoea_acuminata	(Oenocarpus_bataua	Oenocarpus_minor))	((((Burretiokentia_grandiflora	(Hydriastele_microspadix	(Heterospathe_cagayanensis	Veitchia_spiralis)))	(Kentiopsis_piersoniorum	(Dictyosperma_album	Dypsis_decaryi)))	Geonoma_undata)	((Chamaedorea_seifrizii	Calamus_caryotoides)	Leopoldinia_pulchra)))	(Pseudophoenix_vinifera	(((Nypa_fruticans	Phoenix_dactylifera)	Sabal_domingensis)	Serenoa_repens))))	Roystonea_regia)	((Podococcus_barteri	(Orania_palindan	Sclerosperma_profizianum))	(Pelagodoxa_henryana	Manicaria_saccifera)))	(Reinhardtia_paiewonskiana	Reinhardtia_latisecta)))	Kingia_australis);
((Reinhardtia_paiewonskiana	(Reinhardtia_latisecta	((Reinhardtia_gracilis	Reinhardtia_simplex)	((Pelagodoxa_henryana	Manicaria_saccifera)	((Prestoea_acuminata	((Leopoldinia_pulchra	(Chamaedorea_seifrizii	Geonoma_undata))	((Oenocarpus_bataua	Oenocarpus_minor)	((Hydriastele_microspadix	(Heterospathe_cagayanensis	Veitchia_spiralis))	((Kentiopsis_piersoniorum	(Dictyosperma_album	Dypsis_decaryi))	Burretiokentia_grandiflora)))))	(((Iriartea_deltoidea	(Podococcus_barteri	(Orania_palindan	Sclerosperma_profizianum)))	((Bactris_major	((Elaeis_oleifera	Elaeis_guineensis)	Attalea_speciosa))	(Nypa_fruticans	Roystonea_regia)))	(Calamus_caryotoides	(Pseudophoenix_vinifera	((Phoenix_dactylifera	Sabal_domingensis)	Serenoa_repens)))))))))	Kingia_australis);
((Reinhardtia_paiewonskiana	(Reinhardtia_latisecta	((Reinhardtia_gracilis	Reinhardtia_simplex)	((((Sabal_domingensis	(Serenoa_repens	Phoenix_dactylifera))	(Calamus_caryotoides	Pseudophoenix_vinifera))	((Iriartea_deltoidea	(((Pelagodoxa_henryana	Manicaria_saccifera)	(Geonoma_undata	((Prestoea_acuminata	(Oenocarpus_bataua	Oenocarpus_minor))	(Burretiokentia_grandiflora	(Hydriastele_microspadix	((Heterospathe_cagayanensis	Veitchia_spiralis)	(Kentiopsis_piersoniorum	(Dictyosperma_album	Dypsis_decaryi))))))))	Leopoldinia_pulchra))	((Sclerosperma_profizianum	(Podococcus_barteri	Orania_palindan))	((Attalea_speciosa	(Bactris_major	(Elaeis_oleifera	Elaeis_guineensis)))	(Nypa_fruticans	Roystonea_regia)))))	Chamaedorea_seifrizii))))	Kingia_australis);
(((Reinhardtia_latisecta	((Reinhardtia_gracilis	Reinhardtia_simplex)	(((((Manicaria_saccifera	Pelagodoxa_henryana)	((Podococcus_barteri	(Orania_palindan	Sclerosperma_profizianum))	((Prestoea_acuminata	(Oenocarpus_minor	Oenocarpus_bataua))	(Geonoma_undata	((((Veitchia_spiralis	Heterospathe_cagayanensis)	(Hydriastele_microspadix	Kentiopsis_piersoniorum))	(Dypsis_decaryi	Burretiokentia_grandiflora))	Dictyosperma_album)))))	((Pseudophoenix_vinifera	(Serenoa_repens	(Phoenix_dactylifera	Sabal_domingensis)))	((Bactris_major	((Elaeis_oleifera	Elaeis_guineensis)	Attalea_speciosa))	(Nypa_fruticans	Roystonea_regia))))	Chamaedorea_seifrizii)	((Leopoldinia_pulchra	Calamus_caryotoides)	Iriartea_deltoidea))))	Reinhardtia_paiewonskiana)	Kingia_australis);
(((Reinhardtia_latisecta	((Reinhardtia_gracilis	Reinhardtia_simplex)	(((Elaeis_oleifera	Elaeis_guineensis)	(Attalea_speciosa	Bactris_major))	((Roystonea_regia	(Podococcus_barteri	(Orania_palindan	Sclerosperma_profizianum)))	(((((((Chamaedorea_seifrizii	Leopoldinia_pulchra)	Calamus_caryotoides)	Geonoma_undata)	(((Burretiokentia_grandiflora	((Veitchia_spiralis	Heterospathe_cagayanensis)	((Dypsis_decaryi	Dictyosperma_album)	Hydriastele_microspadix)))	Kentiopsis_piersoniorum)	(Prestoea_acuminata	(Oenocarpus_minor	Oenocarpus_bataua))))	(Manicaria_saccifera	Pelagodoxa_henryana))	Iriartea_deltoidea)	(Pseudophoenix_vinifera	(((Sabal_domingensis	Phoenix_dactylifera)	Serenoa_repens)	Nypa_fruticans)))))))	Reinhardtia_paiewonskiana)	Kingia_australis);
((Reinhardtia_paiewonskiana	(Reinhardtia_latisecta	((Reinhardtia_gracilis	Reinhardtia_simplex)	(((Pseudophoenix_vinifera	((Sabal_domingensis	((Nypa_fruticans	Phoenix_dactylifera)	Serenoa_repens))	Calamus_caryotoides))	((Roystonea_regia	(Podococcus_barteri	(Orania_palindan	Sclerosperma_profizianum)))	((Iriartea_deltoidea	(Bactris_major	((Elaeis_oleifera	Elaeis_guineensis)	Attalea_speciosa)))	(((Leopoldinia_pulchra	Geonoma_undata)	((((Kentiopsis_piersoniorum	(Veitchia_spiralis	Heterospathe_cagayanensis))	Burretiokentia_grandiflora)	(Dypsis_decaryi	(Dictyosperma_album	Hydriastele_microspadix)))	(Prestoea_acuminata	(Oenocarpus_minor	Oenocarpus_bataua))))	(Manicaria_saccifera	Pelagodoxa_henryana)))))	Chamaedorea_seifrizii))))	Kingia_australis);
((Reinhardtia_latisecta	(((Reinhardtia_gracilis	Reinhardtia_simplex)	((((Iriartea_deltoidea	(((Sabal_domingensis	((Nypa_fruticans	Phoenix_dactylifera)	Serenoa_repens))	Calamus_caryotoides)	Pseudophoenix_vinifera))	(Roystonea_regia	(Bactris_major	((Elaeis_oleifera	Elaeis_guineensis)	Attalea_speciosa))))	(((Sclerosperma_profizianum	(Podococcus_barteri	Orania_palindan))	((Geonoma_undata	Leopoldinia_pulchra)	((Kentiopsis_piersoniorum	((Dypsis_decaryi	Dictyosperma_album)	((Hydriastele_microspadix	(Veitchia_spiralis	Heterospathe_cagayanensis))	Burretiokentia_grandiflora)))	(Prestoea_acuminata	(Oenocarpus_minor	Oenocarpus_bataua)))))	(Manicaria_saccifera	Pelagodoxa_henryana)))	Chamaedorea_seifrizii))	Reinhardtia_paiewonskiana))	Kingia_australis);
((Reinhardtia_paiewonskiana	(Reinhardtia_latisecta	((Reinhardtia_gracilis	Reinhardtia_simplex)	(((((Roystonea_regia	(Bactris_major	((Elaeis_oleifera	Elaeis_guineensis)	Attalea_speciosa)))	(Sclerosperma_profizianum	(Podococcus_barteri	Orania_palindan)))	((Iriartea_deltoidea	((Calamus_caryotoides	(Sabal_domingensis	((Nypa_fruticans	Phoenix_dactylifera)	Serenoa_repens)))	Pseudophoenix_vinifera))	((Geonoma_undata	Leopoldinia_pulchra)	((Kentiopsis_piersoniorum	((Dypsis_decaryi	Dictyosperma_album)	((Hydriastele_microspadix	(Veitchia_spiralis	Heterospathe_cagayanensis))	Burretiokentia_grandiflora)))	(Prestoea_acuminata	(Oenocarpus_minor	Oenocarpus_bataua))))))	(Manicaria_saccifera	Pelagodoxa_henryana))	Chamaedorea_seifrizii))))	Kingia_australis);
((Reinhardtia_paiewonskiana	(Reinhardtia_latisecta	((Reinhardtia_gracilis	Reinhardtia_simplex)	((((Pseudophoenix_vinifera	(((Sabal_domingensis	Phoenix_dactylifera)	Serenoa_repens)	Nypa_fruticans))	Calamus_caryotoides)	(((Roystonea_regia	(Manicaria_saccifera	Pelagodoxa_henryana))	((Podococcus_barteri	(Orania_palindan	Sclerosperma_profizianum))	((Prestoea_acuminata	(Oenocarpus_minor	Oenocarpus_bataua))	(Geonoma_undata	(Leopoldinia_pulchra	((Hydriastele_microspadix	Dictyosperma_album)	((Burretiokentia_grandiflora	(Dypsis_decaryi	Kentiopsis_piersoniorum))	(Veitchia_spiralis	Heterospathe_cagayanensis))))))))	Iriartea_deltoidea))	(Chamaedorea_seifrizii	(Bactris_major	((Elaeis_oleifera	Elaeis_guineensis)	Attalea_speciosa)))))))	Kingia_australis);
((Reinhardtia_paiewonskiana	(Reinhardtia_latisecta	((Reinhardtia_gracilis	Reinhardtia_simplex)	(((((Pelagodoxa_henryana	Manicaria_saccifera)	(Geonoma_undata	(Leopoldinia_pulchra	((Prestoea_acuminata	(Oenocarpus_minor	Oenocarpus_bataua))	(((Dypsis_decaryi	Dictyosperma_album)	(Burretiokentia_grandiflora	(Hydriastele_microspadix	(Veitchia_spiralis	Heterospathe_cagayanensis))))	Kentiopsis_piersoniorum)))))	(((Nypa_fruticans	Roystonea_regia)	((Elaeis_oleifera	Elaeis_guineensis)	(Attalea_speciosa	Bactris_major)))	(Podococcus_barteri	(Orania_palindan	Sclerosperma_profizianum))))	((Iriartea_deltoidea	(Pseudophoenix_vinifera	Calamus_caryotoides))	(Sabal_domingensis	(Phoenix_dactylifera	Serenoa_repens))))	Chamaedorea_seifrizii))))	Kingia_australis);
((Reinhardtia_paiewonskiana	(Reinhardtia_latisecta	((Reinhardtia_gracilis	Reinhardtia_simplex)	(((Roystonea_regia	((Iriartea_deltoidea	((Elaeis_oleifera	Elaeis_guineensis)	(Attalea_speciosa	Bactris_major)))	(Podococcus_barteri	(Orania_palindan	Sclerosperma_profizianum))))	(Manicaria_saccifera	((Geonoma_undata	((Prestoea_acuminata	(Oenocarpus_minor	Oenocarpus_bataua))	((Kentiopsis_piersoniorum	(((Hydriastele_microspadix	Heterospathe_cagayanensis)	Burretiokentia_grandiflora)	(Dictyosperma_album	Dypsis_decaryi)))	Veitchia_spiralis)))	Leopoldinia_pulchra)))	(Pelagodoxa_henryana	((Chamaedorea_seifrizii	Pseudophoenix_vinifera)	(Calamus_caryotoides	(Sabal_domingensis	((Nypa_fruticans	Phoenix_dactylifera)	Serenoa_repens)))))))))	Kingia_australis);
(((Reinhardtia_latisecta	((Reinhardtia_gracilis	Reinhardtia_simplex)	((((Pelagodoxa_henryana	Manicaria_saccifera)	((Prestoea_acuminata	((((Oenocarpus_minor	Oenocarpus_bataua)	((Dypsis_decaryi	((Heterospathe_cagayanensis	Veitchia_spiralis)	Kentiopsis_piersoniorum))	((Dictyosperma_album	Hydriastele_microspadix)	Burretiokentia_grandiflora)))	Geonoma_undata)	(Calamus_caryotoides	Leopoldinia_pulchra)))	(Pseudophoenix_vinifera	(Serenoa_repens	(Sabal_domingensis	Phoenix_dactylifera)))))	((Nypa_fruticans	Roystonea_regia)	((Iriartea_deltoidea	(Bactris_major	((Elaeis_oleifera	Elaeis_guineensis)	Attalea_speciosa)))	(Podococcus_barteri	(Orania_palindan	Sclerosperma_profizianum)))))	Chamaedorea_seifrizii)))	Reinhardtia_paiewonskiana)	Kingia_australis);
((Reinhardtia_latisecta	(((Reinhardtia_gracilis	Reinhardtia_simplex)	(((((Bactris_major	(Elaeis_oleifera	Elaeis_guineensis))	Attalea_speciosa)	Roystonea_regia)	((Podococcus_barteri	(Orania_palindan	Sclerosperma_profizianum))	((Pelagodoxa_henryana	Manicaria_saccifera)	((Iriartea_deltoidea	((((((Dictyosperma_album	Hydriastele_microspadix)	((Heterospathe_cagayanensis	Veitchia_spiralis)	Kentiopsis_piersoniorum))	(Burretiokentia_grandiflora	Dypsis_decaryi))	Geonoma_undata)	(Calamus_caryotoides	Leopoldinia_pulchra))	(Prestoea_acuminata	(Oenocarpus_minor	Oenocarpus_bataua))))	(Pseudophoenix_vinifera	(Sabal_domingensis	((Nypa_fruticans	Phoenix_dactylifera)	Serenoa_repens)))))))	Chamaedorea_seifrizii))	Reinhardtia_paiewonskiana))	Kingia_australis);
((Reinhardtia_paiewonskiana	(Reinhardtia_latisecta	(((Podococcus_barteri	(((Prestoea_acuminata	(Oenocarpus_bataua	Oenocarpus_minor))	(Leopoldinia_pulchra	Calamus_caryotoides))	Pelagodoxa_henryana))	((((Iriartea_deltoidea	(Bactris_major	(Attalea_speciosa	(Elaeis_guineensis	Elaeis_oleifera))))	Roystonea_regia)	((Pseudophoenix_vinifera	(((Nypa_fruticans	Phoenix_dactylifera)	Sabal_domingensis)	Serenoa_repens))	(Chamaedorea_seifrizii	(Geonoma_undata	(((((Kentiopsis_piersoniorum	(Dictyosperma_album	Dypsis_decaryi))	Heterospathe_cagayanensis)	Hydriastele_microspadix)	Burretiokentia_grandiflora)	Veitchia_spiralis)))))	((Sclerosperma_profizianum	Orania_palindan)	Manicaria_saccifera)))	(Reinhardtia_gracilis	Reinhardtia_simplex))))	Kingia_australis);
((Reinhardtia_paiewonskiana	(Reinhardtia_latisecta	(((((Roystonea_regia	(Podococcus_barteri	(Sclerosperma_profizianum	Orania_palindan)))	(((Pseudophoenix_vinifera	((Iriartea_deltoidea	((Phoenix_dactylifera	Sabal_domingensis)	Serenoa_repens))	Nypa_fruticans))	((Leopoldinia_pulchra	Calamus_caryotoides)	(Geonoma_undata	(Prestoea_acuminata	((Oenocarpus_bataua	Oenocarpus_minor)	(((Burretiokentia_grandiflora	Hydriastele_microspadix)	(Kentiopsis_piersoniorum	(Heterospathe_cagayanensis	Veitchia_spiralis)))	(Dictyosperma_album	Dypsis_decaryi)))))))	(Pelagodoxa_henryana	Manicaria_saccifera)))	(Attalea_speciosa	((Elaeis_guineensis	Elaeis_oleifera)	Bactris_major)))	Chamaedorea_seifrizii)	(Reinhardtia_gracilis	Reinhardtia_simplex))))	Kingia_australis);
((Reinhardtia_paiewonskiana	(Reinhardtia_latisecta	(((((Nypa_fruticans	Roystonea_regia)	((Sclerosperma_profizianum	(Orania_palindan	Podococcus_barteri))	((((Leopoldinia_pulchra	Calamus_caryotoides)	Iriartea_deltoidea)	(((Prestoea_acuminata	(Oenocarpus_bataua	Oenocarpus_minor))	Chamaedorea_seifrizii)	(((((Heterospathe_cagayanensis	((Kentiopsis_piersoniorum	Dypsis_decaryi)	Veitchia_spiralis))	Burretiokentia_grandiflora)	Dictyosperma_album)	Hydriastele_microspadix)	Geonoma_undata)))	(Pelagodoxa_henryana	Manicaria_saccifera))))	(Pseudophoenix_vinifera	(Sabal_domingensis	(Phoenix_dactylifera	Serenoa_repens))))	(Attalea_speciosa	((Elaeis_guineensis	Elaeis_oleifera)	Bactris_major)))	(Reinhardtia_gracilis	Reinhardtia_simplex))))	Kingia_australis);
((Reinhardtia_latisecta	((((((Chamaedorea_seifrizii	Leopoldinia_pulchra)	Calamus_caryotoides)	Iriartea_deltoidea)	((((Pseudophoenix_vinifera	(Serenoa_repens	(Sabal_domingensis	(Nypa_fruticans	Phoenix_dactylifera))))	((Prestoea_acuminata	(Oenocarpus_bataua	Oenocarpus_minor))	((((Hydriastele_microspadix	Heterospathe_cagayanensis)	((Kentiopsis_piersoniorum	(Dypsis_decaryi	Dictyosperma_album))	Burretiokentia_grandiflora))	Veitchia_spiralis)	Geonoma_undata)))	((Podococcus_barteri	(Attalea_speciosa	((Elaeis_guineensis	Elaeis_oleifera)	Bactris_major)))	(Roystonea_regia	(Sclerosperma_profizianum	Orania_palindan))))	(Pelagodoxa_henryana	Manicaria_saccifera)))	(Reinhardtia_gracilis	Reinhardtia_simplex))	Reinhardtia_paiewonskiana))	Kingia_australis);
((Reinhardtia_paiewonskiana	(Reinhardtia_latisecta	(((((Chamaedorea_seifrizii	Leopoldinia_pulchra)	Calamus_caryotoides)	Iriartea_deltoidea)	((((Podococcus_barteri	(Sclerosperma_profizianum	Orania_palindan))	((Bactris_major	(Attalea_speciosa	(Elaeis_guineensis	Elaeis_oleifera)))	Roystonea_regia))	((Pseudophoenix_vinifera	((Serenoa_repens	(Sabal_domingensis	Phoenix_dactylifera))	Nypa_fruticans))	(Geonoma_undata	((Prestoea_acuminata	(Oenocarpus_bataua	Oenocarpus_minor))	((((Kentiopsis_piersoniorum	(Veitchia_spiralis	Heterospathe_cagayanensis))	(Dypsis_decaryi	Dictyosperma_album))	Hydriastele_microspadix)	Burretiokentia_grandiflora)))))	(Pelagodoxa_henryana	Manicaria_saccifera)))	(Reinhardtia_gracilis	Reinhardtia_simplex))))	Kingia_australis);
((Reinhardtia_paiewonskiana	(Reinhardtia_latisecta	((((Iriartea_deltoidea	(Podococcus_barteri	(Sclerosperma_profizianum	Orania_palindan)))	((((Elaeis_guineensis	Elaeis_oleifera)	(Bactris_major	Attalea_speciosa))	Roystonea_regia)	(((Chamaedorea_seifrizii	Pseudophoenix_vinifera)	(Sabal_domingensis	((Nypa_fruticans	Phoenix_dactylifera)	Serenoa_repens)))	((((Prestoea_acuminata	(Oenocarpus_bataua	Oenocarpus_minor))	((Dypsis_decaryi	Dictyosperma_album)	(Burretiokentia_grandiflora	((Kentiopsis_piersoniorum	(Veitchia_spiralis	Heterospathe_cagayanensis))	Hydriastele_microspadix))))	Geonoma_undata)	(Leopoldinia_pulchra	Calamus_caryotoides)))))	(Pelagodoxa_henryana	Manicaria_saccifera))	(Reinhardtia_gracilis	Reinhardtia_simplex))))	Kingia_australis);
((Reinhardtia_paiewonskiana	(Reinhardtia_latisecta	((((Roystonea_regia	(Podococcus_barteri	(Sclerosperma_profizianum	Orania_palindan)))	(((Iriartea_deltoidea	((Elaeis_guineensis	Elaeis_oleifera)	(Bactris_major	Attalea_speciosa)))	((Pseudophoenix_vinifera	(Sabal_domingensis	((Phoenix_dactylifera	Serenoa_repens)	Nypa_fruticans)))	((Prestoea_acuminata	(Oenocarpus_bataua	Oenocarpus_minor))	(((((Hydriastele_microspadix	(Dypsis_decaryi	Dictyosperma_album))	(Kentiopsis_piersoniorum	(Veitchia_spiralis	Heterospathe_cagayanensis)))	Burretiokentia_grandiflora)	Geonoma_undata)	(Leopoldinia_pulchra	Calamus_caryotoides)))))	(Pelagodoxa_henryana	Manicaria_saccifera)))	Chamaedorea_seifrizii)	(Reinhardtia_gracilis	Reinhardtia_simplex))))	Kingia_australis);
((Reinhardtia_paiewonskiana	(Reinhardtia_latisecta	((((((Podococcus_barteri	(Sclerosperma_profizianum	Orania_palindan))	((Pelagodoxa_henryana	Manicaria_saccifera)	((Geonoma_undata	((Prestoea_acuminata	(Oenocarpus_bataua	Oenocarpus_minor))	(((Hydriastele_microspadix	(Dypsis_decaryi	Dictyosperma_album))	((Veitchia_spiralis	Heterospathe_cagayanensis)	Burretiokentia_grandiflora))	Kentiopsis_piersoniorum)))	(Leopoldinia_pulchra	Calamus_caryotoides))))	((Iriartea_deltoidea	(Bactris_major	(Attalea_speciosa	(Elaeis_guineensis	Elaeis_oleifera))))	(Pseudophoenix_vinifera	((Sabal_domingensis	Serenoa_repens)	(Phoenix_dactylifera	Nypa_fruticans)))))	Roystonea_regia)	Chamaedorea_seifrizii)	(Reinhardtia_gracilis	Reinhardtia_simplex))))	Kingia_australis);
((Reinhardtia_paiewonskiana	(Reinhardtia_latisecta	(((((Podococcus_barteri	(Sclerosperma_profizianum	Orania_palindan))	((Pelagodoxa_henryana	Manicaria_saccifera)	((Geonoma_undata	((Veitchia_spiralis	Heterospathe_cagayanensis)	(((Burretiokentia_grandiflora	Dictyosperma_album)	Dypsis_decaryi)	(Hydriastele_microspadix	Kentiopsis_piersoniorum))))	(Leopoldinia_pulchra	Calamus_caryotoides))))	(Prestoea_acuminata	(Oenocarpus_bataua	Oenocarpus_minor)))	((Nypa_fruticans	Roystonea_regia)	((Pseudophoenix_vinifera	((Bactris_major	(Attalea_speciosa	(Elaeis_guineensis	Elaeis_oleifera)))	(Chamaedorea_seifrizii	Iriartea_deltoidea)))	(Serenoa_repens	(Phoenix_dactylifera	Sabal_domingensis)))))	(Reinhardtia_gracilis	Reinhardtia_simplex))))	Kingia_australis);
((Reinhardtia_paiewonskiana	(Reinhardtia_latisecta	((((((((Chamaedorea_seifrizii	Geonoma_undata)	((Burretiokentia_grandiflora	(((Dictyosperma_album	Dypsis_decaryi)	Kentiopsis_piersoniorum)	(Hydriastele_microspadix	Heterospathe_cagayanensis)))	Veitchia_spiralis))	((Iriartea_deltoidea	(Leopoldinia_pulchra	Calamus_caryotoides))	(Pelagodoxa_henryana	Manicaria_saccifera)))	((Prestoea_acuminata	(Oenocarpus_bataua	Oenocarpus_minor))	(Podococcus_barteri	(Sclerosperma_profizianum	Orania_palindan))))	(Pseudophoenix_vinifera	((Serenoa_repens	Phoenix_dactylifera)	(Sabal_domingensis	Nypa_fruticans))))	Roystonea_regia)	(Attalea_speciosa	((Elaeis_guineensis	Elaeis_oleifera)	Bactris_major)))	(Reinhardtia_gracilis	Reinhardtia_simplex))))	Kingia_australis);
((Reinhardtia_paiewonskiana	(Reinhardtia_latisecta	((Reinhardtia_gracilis	Reinhardtia_simplex)	((Roystonea_regia	(Sclerosperma_profizianum	(Orania_palindan	Podococcus_barteri)))	(((((Oenocarpus_minor	Oenocarpus_bataua)	Prestoea_acuminata)	((Burretiokentia_grandiflora	((Hydriastele_microspadix	(Veitchia_spiralis	Heterospathe_cagayanensis))	(Kentiopsis_piersoniorum	(Dictyosperma_album	Dypsis_decaryi))))	Geonoma_undata))	(Pelagodoxa_henryana	Manicaria_saccifera))	(((Nypa_fruticans	Pseudophoenix_vinifera)	(Serenoa_repens	(Sabal_domingensis	Phoenix_dactylifera)))	((Calamus_caryotoides	(Leopoldinia_pulchra	Chamaedorea_seifrizii))	(Iriartea_deltoidea	((Attalea_speciosa	Bactris_major)	(Elaeis_guineensis	Elaeis_oleifera))))))))))	Kingia_australis);
((Reinhardtia_paiewonskiana	(Reinhardtia_latisecta	((Reinhardtia_gracilis	Reinhardtia_simplex)	(((Podococcus_barteri	(Sclerosperma_profizianum	Orania_palindan))	(((Calamus_caryotoides	Leopoldinia_pulchra)	(Pelagodoxa_henryana	Manicaria_saccifera))	((Roystonea_regia	(((((Oenocarpus_minor	Oenocarpus_bataua)	Prestoea_acuminata)	((((Dictyosperma_album	Dypsis_decaryi)	Burretiokentia_grandiflora)	(Hydriastele_microspadix	(Veitchia_spiralis	Heterospathe_cagayanensis)))	Kentiopsis_piersoniorum))	Geonoma_undata)	(Pseudophoenix_vinifera	(Serenoa_repens	(Nypa_fruticans	(Sabal_domingensis	Phoenix_dactylifera))))))	((Attalea_speciosa	(Bactris_major	(Elaeis_guineensis	Elaeis_oleifera)))	Iriartea_deltoidea))))	Chamaedorea_seifrizii))))	Kingia_australis);
((Reinhardtia_paiewonskiana	(Reinhardtia_latisecta	((Reinhardtia_gracilis	Reinhardtia_simplex)	((((Pseudophoenix_vinifera	(Serenoa_repens	(Sabal_domingensis	Phoenix_dactylifera)))	((Bactris_major	((Elaeis_guineensis	Elaeis_oleifera)	Attalea_speciosa))	(Nypa_fruticans	Roystonea_regia)))	(((Iriartea_deltoidea	Podococcus_barteri)	(Sclerosperma_profizianum	Orania_palindan))	(((((Oenocarpus_minor	Oenocarpus_bataua)	Prestoea_acuminata)	((Dictyosperma_album	Dypsis_decaryi)	(((Kentiopsis_piersoniorum	(Veitchia_spiralis	Heterospathe_cagayanensis))	Hydriastele_microspadix)	Burretiokentia_grandiflora)))	(Leopoldinia_pulchra	Geonoma_undata))	(Calamus_caryotoides	(Pelagodoxa_henryana	Manicaria_saccifera)))))	Chamaedorea_seifrizii))))	Kingia_australis);
((Reinhardtia_paiewonskiana	(Reinhardtia_latisecta	((Reinhardtia_gracilis	Reinhardtia_simplex)	(((Attalea_speciosa	(Bactris_major	(Elaeis_guineensis	Elaeis_oleifera)))	((((((Orania_palindan	Sclerosperma_profizianum)	Podococcus_barteri)	(((((Oenocarpus_minor	Oenocarpus_bataua)	Prestoea_acuminata)	(((Dictyosperma_album	Dypsis_decaryi)	((Kentiopsis_piersoniorum	(Veitchia_spiralis	Heterospathe_cagayanensis))	Burretiokentia_grandiflora))	Hydriastele_microspadix))	(Leopoldinia_pulchra	Geonoma_undata))	(Pelagodoxa_henryana	Manicaria_saccifera)))	Iriartea_deltoidea)	(Nypa_fruticans	Roystonea_regia))	((Serenoa_repens	(Sabal_domingensis	Phoenix_dactylifera))	(Calamus_caryotoides	Pseudophoenix_vinifera))))	Chamaedorea_seifrizii))))	Kingia_australis);
((Reinhardtia_paiewonskiana	(Reinhardtia_latisecta	((Reinhardtia_gracilis	Reinhardtia_simplex)	(((((Serenoa_repens	(Nypa_fruticans	(Sabal_domingensis	Phoenix_dactylifera)))	Pseudophoenix_vinifera)	(((Pelagodoxa_henryana	Manicaria_saccifera)	(((Orania_palindan	Sclerosperma_profizianum)	Podococcus_barteri)	((((Oenocarpus_minor	Oenocarpus_bataua)	Prestoea_acuminata)	(((Veitchia_spiralis	Heterospathe_cagayanensis)	Hydriastele_microspadix)	(Burretiokentia_grandiflora	(Kentiopsis_piersoniorum	(Dictyosperma_album	Dypsis_decaryi)))))	Geonoma_undata)))	((Calamus_caryotoides	Leopoldinia_pulchra)	(Iriartea_deltoidea	(Bactris_major	((Elaeis_guineensis	Elaeis_oleifera)	Attalea_speciosa))))))	Roystonea_regia)	Chamaedorea_seifrizii))))	Kingia_australis);
((Reinhardtia_paiewonskiana	(Reinhardtia_latisecta	((Reinhardtia_gracilis	Reinhardtia_simplex)	(((((Nypa_fruticans	Sabal_domingensis)	(Serenoa_repens	Phoenix_dactylifera))	Pseudophoenix_vinifera)	((((Orania_palindan	Sclerosperma_profizianum)	Podococcus_barteri)	Roystonea_regia)	((Iriartea_deltoidea	(Attalea_speciosa	(Bactris_major	(Elaeis_guineensis	Elaeis_oleifera))))	((Pelagodoxa_henryana	Manicaria_saccifera)	((((Oenocarpus_minor	(Oenocarpus_bataua	Prestoea_acuminata))	((((Hydriastele_microspadix	Dictyosperma_album)	Dypsis_decaryi)	Burretiokentia_grandiflora)	(Kentiopsis_piersoniorum	(Veitchia_spiralis	Heterospathe_cagayanensis))))	Geonoma_undata)	(Calamus_caryotoides	Leopoldinia_pulchra))))))	Chamaedorea_seifrizii))))	Kingia_australis);
(((((Orania_palindan	Sclerosperma_profizianum)	Podococcus_barteri)	(Iriartea_deltoidea	(Bactris_major	((Elaeis_guineensis	Elaeis_oleifera)	Attalea_speciosa))))	((Nypa_fruticans	Roystonea_regia)	(((Pelagodoxa_henryana	Manicaria_saccifera)	((Pseudophoenix_vinifera	(Serenoa_repens	(Sabal_domingensis	Phoenix_dactylifera)))	((Prestoea_acuminata	(Oenocarpus_minor	Oenocarpus_bataua))	(((Calamus_caryotoides	Leopoldinia_pulchra)	(((Kentiopsis_piersoniorum	(Dictyosperma_album	Dypsis_decaryi))	Burretiokentia_grandiflora)	(Hydriastele_microspadix	(Veitchia_spiralis	Heterospathe_cagayanensis))))	Geonoma_undata))))	(Chamaedorea_seifrizii	((Reinhardtia_paiewonskiana	Reinhardtia_latisecta)	(Reinhardtia_gracilis	Reinhardtia_simplex))))))	Kingia_australis);
(((Chamaedorea_seifrizii	(((Pelagodoxa_henryana	Manicaria_saccifera)	(((Calamus_caryotoides	Leopoldinia_pulchra)	Roystonea_regia)	((Podococcus_barteri	Orania_palindan)	(Geonoma_undata	(((Nypa_fruticans	Serenoa_repens)	(Sabal_domingensis	Phoenix_dactylifera))	((Prestoea_acuminata	(Oenocarpus_minor	Oenocarpus_bataua))	(((Hydriastele_microspadix	(((Kentiopsis_piersoniorum	(Veitchia_spiralis	Heterospathe_cagayanensis))	Dypsis_decaryi)	Dictyosperma_album))	Burretiokentia_grandiflora)	(Sclerosperma_profizianum	(Iriartea_deltoidea	Pseudophoenix_vinifera)))))))))	(Bactris_major	((Elaeis_guineensis	Elaeis_oleifera)	Attalea_speciosa))))	((Reinhardtia_paiewonskiana	Reinhardtia_latisecta)	(Reinhardtia_gracilis	Reinhardtia_simplex)))	Kingia_australis);
((Reinhardtia_paiewonskiana	(Reinhardtia_latisecta	((Reinhardtia_gracilis	Reinhardtia_simplex)	((((Chamaedorea_seifrizii	(Calamus_caryotoides	Leopoldinia_pulchra))	Roystonea_regia)	(((Podococcus_barteri	(Sclerosperma_profizianum	Orania_palindan))	((((Serenoa_repens	(Sabal_domingensis	Phoenix_dactylifera))	Pseudophoenix_vinifera)	Iriartea_deltoidea)	(Prestoea_acuminata	(Geonoma_undata	((Oenocarpus_minor	Oenocarpus_bataua)	((((Veitchia_spiralis	Heterospathe_cagayanensis)	((Dictyosperma_album	Hydriastele_microspadix)	Dypsis_decaryi))	Burretiokentia_grandiflora)	Kentiopsis_piersoniorum))))))	(Pelagodoxa_henryana	Manicaria_saccifera)))	(Nypa_fruticans	((Elaeis_guineensis	Elaeis_oleifera)	(Attalea_speciosa	Bactris_major)))))))	Kingia_australis);
((Reinhardtia_latisecta	(((Reinhardtia_gracilis	Reinhardtia_simplex)	(Roystonea_regia	((Sclerosperma_profizianum	(Orania_palindan	Podococcus_barteri))	((((Pelagodoxa_henryana	Manicaria_saccifera)	((Bactris_major	((Elaeis_guineensis	Elaeis_oleifera)	Attalea_speciosa))	(Iriartea_deltoidea	(Calamus_caryotoides	Leopoldinia_pulchra))))	(Geonoma_undata	((Prestoea_acuminata	(Oenocarpus_minor	Oenocarpus_bataua))	(((Dictyosperma_album	Dypsis_decaryi)	(Burretiokentia_grandiflora	((Veitchia_spiralis	Kentiopsis_piersoniorum)	Heterospathe_cagayanensis)))	Hydriastele_microspadix))))	((Sabal_domingensis	((Nypa_fruticans	Phoenix_dactylifera)	Serenoa_repens))	(Chamaedorea_seifrizii	Pseudophoenix_vinifera))))))	Reinhardtia_paiewonskiana))	Kingia_australis);
((Reinhardtia_paiewonskiana	(((Reinhardtia_gracilis	Reinhardtia_simplex)	(((((Podococcus_barteri	(Orania_palindan	Sclerosperma_profizianum))	((Bactris_major	(Attalea_speciosa	(Elaeis_oleifera	Elaeis_guineensis)))	Roystonea_regia))	((Prestoea_acuminata	(Geonoma_undata	((Oenocarpus_bataua	Oenocarpus_minor)	(((Dypsis_decaryi	Dictyosperma_album)	(Kentiopsis_piersoniorum	(Heterospathe_cagayanensis	Veitchia_spiralis)))	(Burretiokentia_grandiflora	Hydriastele_microspadix)))))	(((Calamus_caryotoides	Leopoldinia_pulchra)	Iriartea_deltoidea)	(Pseudophoenix_vinifera	((Serenoa_repens	(Nypa_fruticans	Phoenix_dactylifera))	Sabal_domingensis)))))	(Pelagodoxa_henryana	Manicaria_saccifera))	Chamaedorea_seifrizii))	Reinhardtia_latisecta))	Kingia_australis);
((Reinhardtia_paiewonskiana	(((Reinhardtia_gracilis	Reinhardtia_simplex)	((((((Podococcus_barteri	(Orania_palindan	Sclerosperma_profizianum))	((Pseudophoenix_vinifera	((Serenoa_repens	(Nypa_fruticans	Phoenix_dactylifera))	Sabal_domingensis))	((Geonoma_undata	((Oenocarpus_bataua	Oenocarpus_minor)	(((Kentiopsis_piersoniorum	(Heterospathe_cagayanensis	Veitchia_spiralis))	Burretiokentia_grandiflora)	((Dypsis_decaryi	Dictyosperma_album)	Hydriastele_microspadix))))	(Calamus_caryotoides	Leopoldinia_pulchra))))	(Pelagodoxa_henryana	Manicaria_saccifera))	((Iriartea_deltoidea	(Bactris_major	(Attalea_speciosa	(Elaeis_oleifera	Elaeis_guineensis))))	Prestoea_acuminata))	Roystonea_regia)	Chamaedorea_seifrizii))	Reinhardtia_latisecta))	Kingia_australis);
((Reinhardtia_paiewonskiana	(((Reinhardtia_gracilis	Reinhardtia_simplex)	(((Sclerosperma_profizianum	(Podococcus_barteri	Orania_palindan))	((Pelagodoxa_henryana	Manicaria_saccifera)	(((((Serenoa_repens	(Nypa_fruticans	Phoenix_dactylifera))	Sabal_domingensis)	(Calamus_caryotoides	Pseudophoenix_vinifera))	(((Leopoldinia_pulchra	(((Heterospathe_cagayanensis	Veitchia_spiralis)	Hydriastele_microspadix)	(Burretiokentia_grandiflora	(Dictyosperma_album	(Dypsis_decaryi	Kentiopsis_piersoniorum)))))	Geonoma_undata)	(Prestoea_acuminata	(Oenocarpus_bataua	Oenocarpus_minor))))	(Roystonea_regia	(Iriartea_deltoidea	(Bactris_major	(Attalea_speciosa	(Elaeis_oleifera	Elaeis_guineensis))))))))	Chamaedorea_seifrizii))	Reinhardtia_latisecta))	Kingia_australis);
((Reinhardtia_paiewonskiana	(((Reinhardtia_gracilis	Reinhardtia_simplex)	((Iriartea_deltoidea	((Leopoldinia_pulchra	Calamus_caryotoides)	Chamaedorea_seifrizii))	(((Pelagodoxa_henryana	Manicaria_saccifera)	(Sclerosperma_profizianum	(Podococcus_barteri	Orania_palindan)))	(((Geonoma_undata	((Prestoea_acuminata	(Oenocarpus_bataua	Oenocarpus_minor))	((Kentiopsis_piersoniorum	(Heterospathe_cagayanensis	Veitchia_spiralis))	(Burretiokentia_grandiflora	(Dypsis_decaryi	(Hydriastele_microspadix	Dictyosperma_album))))))	((Phoenix_dactylifera	Sabal_domingensis)	(Serenoa_repens	Pseudophoenix_vinifera)))	((Nypa_fruticans	Roystonea_regia)	(Attalea_speciosa	((Elaeis_oleifera	Elaeis_guineensis)	Bactris_major)))))))	Reinhardtia_latisecta))	Kingia_australis);
((Reinhardtia_paiewonskiana	(((Reinhardtia_gracilis	Reinhardtia_simplex)	(((Pelagodoxa_henryana	Manicaria_saccifera)	(Sclerosperma_profizianum	(Podococcus_barteri	Orania_palindan)))	((((Oenocarpus_bataua	(Oenocarpus_minor	Prestoea_acuminata))	((Leopoldinia_pulchra	(Kentiopsis_piersoniorum	(((Dypsis_decaryi	Dictyosperma_album)	Hydriastele_microspadix)	((Heterospathe_cagayanensis	Veitchia_spiralis)	Burretiokentia_grandiflora))))	Geonoma_undata))	((Calamus_caryotoides	((Serenoa_repens	(Nypa_fruticans	Phoenix_dactylifera))	Sabal_domingensis))	(Chamaedorea_seifrizii	Pseudophoenix_vinifera)))	((Iriartea_deltoidea	(Bactris_major	(Attalea_speciosa	(Elaeis_oleifera	Elaeis_guineensis))))	Roystonea_regia))))	Reinhardtia_latisecta))	Kingia_australis);
((Reinhardtia_latisecta	(Reinhardtia_paiewonskiana	((Reinhardtia_gracilis	Reinhardtia_simplex)	((((((Serenoa_repens	Phoenix_dactylifera)	Sabal_domingensis)	Pseudophoenix_vinifera)	Calamus_caryotoides)	((Nypa_fruticans	((Elaeis_oleifera	Elaeis_guineensis)	(Bactris_major	Attalea_speciosa)))	Chamaedorea_seifrizii))	((Roystonea_regia	(Pelagodoxa_henryana	Manicaria_saccifera))	(((Leopoldinia_pulchra	((Hydriastele_microspadix	(Heterospathe_cagayanensis	Veitchia_spiralis))	((Kentiopsis_piersoniorum	(Dictyosperma_album	Dypsis_decaryi))	Burretiokentia_grandiflora)))	(Geonoma_undata	((Oenocarpus_bataua	Oenocarpus_minor)	Prestoea_acuminata)))	((Podococcus_barteri	(Sclerosperma_profizianum	Orania_palindan))	Iriartea_deltoidea)))))))	Kingia_australis);
((Reinhardtia_latisecta	(Reinhardtia_paiewonskiana	((Reinhardtia_gracilis	Reinhardtia_simplex)	((Manicaria_saccifera	((Pelagodoxa_henryana	(Podococcus_barteri	(Sclerosperma_profizianum	Orania_palindan)))	((Nypa_fruticans	Roystonea_regia)	(((Leopoldinia_pulchra	(Geonoma_undata	((((Dictyosperma_album	Dypsis_decaryi)	((Heterospathe_cagayanensis	Veitchia_spiralis)	(Hydriastele_microspadix	Kentiopsis_piersoniorum)))	Burretiokentia_grandiflora)	((Oenocarpus_bataua	Oenocarpus_minor)	Prestoea_acuminata))))	(Pseudophoenix_vinifera	((Serenoa_repens	Calamus_caryotoides)	(Phoenix_dactylifera	Sabal_domingensis))))	(Iriartea_deltoidea	(Bactris_major	(Attalea_speciosa	(Elaeis_oleifera	Elaeis_guineensis))))))))	Chamaedorea_seifrizii))))	Kingia_australis);
((Reinhardtia_paiewonskiana	(((Reinhardtia_gracilis	Reinhardtia_simplex)	((((Pseudophoenix_vinifera	(Calamus_caryotoides	((Serenoa_repens	Phoenix_dactylifera)	(Nypa_fruticans	Sabal_domingensis))))	((Iriartea_deltoidea	(Bactris_major	(Attalea_speciosa	(Elaeis_oleifera	Elaeis_guineensis))))	((Podococcus_barteri	(Sclerosperma_profizianum	Orania_palindan))	((Pelagodoxa_henryana	Manicaria_saccifera)	((Geonoma_undata	((((Kentiopsis_piersoniorum	(Dictyosperma_album	Dypsis_decaryi))	((Heterospathe_cagayanensis	Veitchia_spiralis)	Hydriastele_microspadix))	Burretiokentia_grandiflora)	Leopoldinia_pulchra))	((Oenocarpus_bataua	Oenocarpus_minor)	Prestoea_acuminata))))))	Roystonea_regia)	Chamaedorea_seifrizii))	Reinhardtia_latisecta))	Kingia_australis);
((Reinhardtia_paiewonskiana	(((Reinhardtia_gracilis	Reinhardtia_simplex)	((Pseudophoenix_vinifera	(((Serenoa_repens	Phoenix_dactylifera)	Sabal_domingensis)	Nypa_fruticans))	((((Podococcus_barteri	(Sclerosperma_profizianum	Orania_palindan))	((Iriartea_deltoidea	(Bactris_major	(Attalea_speciosa	(Elaeis_oleifera	Elaeis_guineensis))))	((Pelagodoxa_henryana	Manicaria_saccifera)	(((Chamaedorea_seifrizii	Geonoma_undata)	(((Dictyosperma_album	Dypsis_decaryi)	Hydriastele_microspadix)	((Kentiopsis_piersoniorum	(Heterospathe_cagayanensis	Veitchia_spiralis))	Burretiokentia_grandiflora)))	(Calamus_caryotoides	Leopoldinia_pulchra)))))	((Oenocarpus_bataua	Oenocarpus_minor)	Prestoea_acuminata))	Roystonea_regia)))	Reinhardtia_latisecta))	Kingia_australis);
((Reinhardtia_latisecta	(Reinhardtia_paiewonskiana	((Reinhardtia_gracilis	Reinhardtia_simplex)	((Pseudophoenix_vinifera	(((Serenoa_repens	Nypa_fruticans)	Sabal_domingensis)	Phoenix_dactylifera))	((Roystonea_regia	((Sclerosperma_profizianum	(Orania_palindan	Podococcus_barteri))	(Chamaedorea_seifrizii	(Iriartea_deltoidea	(Attalea_speciosa	((Elaeis_oleifera	Elaeis_guineensis)	Bactris_major))))))	((((Geonoma_undata	(Prestoea_acuminata	((Kentiopsis_piersoniorum	((Burretiokentia_grandiflora	Dictyosperma_album)	Dypsis_decaryi))	(Hydriastele_microspadix	(Heterospathe_cagayanensis	Veitchia_spiralis)))))	(Calamus_caryotoides	Leopoldinia_pulchra))	(Pelagodoxa_henryana	Manicaria_saccifera))	(Oenocarpus_bataua	Oenocarpus_minor)))))))	Kingia_australis);
((Reinhardtia_paiewonskiana	((((((Podococcus_barteri	(Sclerosperma_profizianum	Orania_palindan))	(((Bactris_major	(Attalea_speciosa	(Elaeis_oleifera	Elaeis_guineensis)))	Iriartea_deltoidea)	((Pseudophoenix_vinifera	(Serenoa_repens	(Nypa_fruticans	(Phoenix_dactylifera	Sabal_domingensis))))	((Prestoea_acuminata	(Oenocarpus_minor	Oenocarpus_bataua))	((((Veitchia_spiralis	Heterospathe_cagayanensis)	(Burretiokentia_grandiflora	(Kentiopsis_piersoniorum	(Dictyosperma_album	Dypsis_decaryi))))	Hydriastele_microspadix)	Geonoma_undata)))))	(Roystonea_regia	(Pelagodoxa_henryana	Manicaria_saccifera)))	((Chamaedorea_seifrizii	Calamus_caryotoides)	Leopoldinia_pulchra))	(Reinhardtia_gracilis	Reinhardtia_simplex))	Reinhardtia_latisecta))	Kingia_australis);
((Reinhardtia_latisecta	(Reinhardtia_paiewonskiana	(((((Manicaria_saccifera	((Pelagodoxa_henryana	(Podococcus_barteri	(Sclerosperma_profizianum	Orania_palindan)))	((Prestoea_acuminata	(Oenocarpus_minor	Oenocarpus_bataua))	(((((Kentiopsis_piersoniorum	(Veitchia_spiralis	Heterospathe_cagayanensis))	Dypsis_decaryi)	(Dictyosperma_album	Hydriastele_microspadix))	Burretiokentia_grandiflora)	Geonoma_undata))))	(Pseudophoenix_vinifera	(Serenoa_repens	((Nypa_fruticans	Phoenix_dactylifera)	Sabal_domingensis))))	(Roystonea_regia	((Elaeis_oleifera	Elaeis_guineensis)	(Bactris_major	Attalea_speciosa))))	(Iriartea_deltoidea	((Chamaedorea_seifrizii	Calamus_caryotoides)	Leopoldinia_pulchra)))	(Reinhardtia_gracilis	Reinhardtia_simplex))))	Kingia_australis);
((Reinhardtia_paiewonskiana	((((((Roystonea_regia	Manicaria_saccifera)	(Pelagodoxa_henryana	(Sclerosperma_profizianum	(Orania_palindan	Podococcus_barteri))))	((((Prestoea_acuminata	(Oenocarpus_minor	Oenocarpus_bataua))	(((Dypsis_decaryi	Dictyosperma_album)	(Hydriastele_microspadix	(((Veitchia_spiralis	Heterospathe_cagayanensis)	Kentiopsis_piersoniorum)	Burretiokentia_grandiflora)))	Geonoma_undata))	(Pseudophoenix_vinifera	((Serenoa_repens	(Phoenix_dactylifera	Sabal_domingensis))	Nypa_fruticans)))	(Bactris_major	(Attalea_speciosa	(Elaeis_oleifera	Elaeis_guineensis)))))	(Iriartea_deltoidea	(Calamus_caryotoides	(Leopoldinia_pulchra	Chamaedorea_seifrizii))))	(Reinhardtia_gracilis	Reinhardtia_simplex))	Reinhardtia_latisecta))	Kingia_australis);
((Reinhardtia_paiewonskiana	(((((Bactris_major	(Attalea_speciosa	(Elaeis_oleifera	Elaeis_guineensis)))	(((Podococcus_barteri	(Sclerosperma_profizianum	Orania_palindan))	((((Geonoma_undata	((Prestoea_acuminata	(Oenocarpus_minor	Oenocarpus_bataua))	(Hydriastele_microspadix	(((Veitchia_spiralis	Heterospathe_cagayanensis)	Kentiopsis_piersoniorum)	(Burretiokentia_grandiflora	(Dypsis_decaryi	Dictyosperma_album))))))	(Manicaria_saccifera	Pelagodoxa_henryana))	(Iriartea_deltoidea	(Calamus_caryotoides	Leopoldinia_pulchra)))	(Pseudophoenix_vinifera	(Sabal_domingensis	(Serenoa_repens	(Nypa_fruticans	Phoenix_dactylifera))))))	Roystonea_regia))	Chamaedorea_seifrizii)	(Reinhardtia_gracilis	Reinhardtia_simplex))	Reinhardtia_latisecta))	Kingia_australis);
((Reinhardtia_paiewonskiana	(((((((Calamus_caryotoides	Leopoldinia_pulchra)	(Geonoma_undata	((Prestoea_acuminata	(Oenocarpus_minor	Oenocarpus_bataua))	(((Burretiokentia_grandiflora	(Veitchia_spiralis	Heterospathe_cagayanensis))	Hydriastele_microspadix)	(Kentiopsis_piersoniorum	(Dypsis_decaryi	Dictyosperma_album))))))	((Chamaedorea_seifrizii	Pseudophoenix_vinifera)	(Nypa_fruticans	(Serenoa_repens	(Phoenix_dactylifera	Sabal_domingensis)))))	((Podococcus_barteri	(Sclerosperma_profizianum	Orania_palindan))	(Roystonea_regia	(Iriartea_deltoidea	(Attalea_speciosa	((Elaeis_oleifera	Elaeis_guineensis)	Bactris_major))))))	(Manicaria_saccifera	Pelagodoxa_henryana))	(Reinhardtia_gracilis	Reinhardtia_simplex))	Reinhardtia_latisecta))	Kingia_australis);
((Reinhardtia_latisecta	(Reinhardtia_paiewonskiana	((((Roystonea_regia	((Calamus_caryotoides	Leopoldinia_pulchra)	(Attalea_speciosa	((Elaeis_oleifera	Elaeis_guineensis)	Bactris_major))))	(((Iriartea_deltoidea	((Prestoea_acuminata	(Oenocarpus_minor	Oenocarpus_bataua))	(((((Kentiopsis_piersoniorum	(Veitchia_spiralis	Heterospathe_cagayanensis))	Hydriastele_microspadix)	(Dypsis_decaryi	Dictyosperma_album))	Burretiokentia_grandiflora)	Geonoma_undata)))	(Pseudophoenix_vinifera	(Nypa_fruticans	(Serenoa_repens	(Phoenix_dactylifera	Sabal_domingensis)))))	((Manicaria_saccifera	Pelagodoxa_henryana)	(Podococcus_barteri	(Sclerosperma_profizianum	Orania_palindan)))))	Chamaedorea_seifrizii)	(Reinhardtia_gracilis	Reinhardtia_simplex))))	Kingia_australis);
((((Roystonea_regia	(Podococcus_barteri	(Sclerosperma_profizianum	Orania_palindan)))	(((((Prestoea_acuminata	(Oenocarpus_minor	Oenocarpus_bataua))	((((Kentiopsis_piersoniorum	(Veitchia_spiralis	Heterospathe_cagayanensis))	Burretiokentia_grandiflora)	(Hydriastele_microspadix	(Dypsis_decaryi	Dictyosperma_album)))	Geonoma_undata))	(Pseudophoenix_vinifera	(Serenoa_repens	((Nypa_fruticans	Phoenix_dactylifera)	Sabal_domingensis))))	(Manicaria_saccifera	Pelagodoxa_henryana))	((Bactris_major	(Attalea_speciosa	(Elaeis_oleifera	Elaeis_guineensis)))	(Iriartea_deltoidea	((Chamaedorea_seifrizii	Leopoldinia_pulchra)	Calamus_caryotoides)))))	((Reinhardtia_gracilis	Reinhardtia_simplex)	(Reinhardtia_latisecta	Reinhardtia_paiewonskiana)))	Kingia_australis);
((Reinhardtia_latisecta	(Reinhardtia_paiewonskiana	(((Manicaria_saccifera	Pelagodoxa_henryana)	((((Nypa_fruticans	Roystonea_regia)	((((Chamaedorea_seifrizii	Leopoldinia_pulchra)	Calamus_caryotoides)	(Geonoma_undata	((Prestoea_acuminata	(Oenocarpus_minor	Oenocarpus_bataua))	((Dypsis_decaryi	Dictyosperma_album)	((Hydriastele_microspadix	(Kentiopsis_piersoniorum	(Veitchia_spiralis	Heterospathe_cagayanensis)))	Burretiokentia_grandiflora)))))	(Pseudophoenix_vinifera	(Phoenix_dactylifera	(Sabal_domingensis	Serenoa_repens)))))	((Attalea_speciosa	((Elaeis_oleifera	Elaeis_guineensis)	Bactris_major))	Iriartea_deltoidea))	(Sclerosperma_profizianum	(Orania_palindan	Podococcus_barteri))))	(Reinhardtia_gracilis	Reinhardtia_simplex))))	Kingia_australis);
((Reinhardtia_paiewonskiana	(((((Podococcus_barteri	(Sclerosperma_profizianum	Orania_palindan))	(((Leopoldinia_pulchra	Calamus_caryotoides)	(((((Prestoea_acuminata	(Oenocarpus_minor	Oenocarpus_bataua))	(((Veitchia_spiralis	Heterospathe_cagayanensis)	(Burretiokentia_grandiflora	((Dypsis_decaryi	Dictyosperma_album)	(Kentiopsis_piersoniorum	Hydriastele_microspadix))))	Geonoma_undata))	(Pseudophoenix_vinifera	(Serenoa_repens	((Nypa_fruticans	Phoenix_dactylifera)	Sabal_domingensis))))	Roystonea_regia)	((Attalea_speciosa	((Elaeis_oleifera	Elaeis_guineensis)	Bactris_major))	Iriartea_deltoidea)))	(Manicaria_saccifera	Pelagodoxa_henryana)))	Chamaedorea_seifrizii)	(Reinhardtia_gracilis	Reinhardtia_simplex))	Reinhardtia_latisecta))	Kingia_australis);
((Reinhardtia_latisecta	(Reinhardtia_paiewonskiana	(((((((Prestoea_acuminata	(Oenocarpus_minor	Oenocarpus_bataua))	(((Leopoldinia_pulchra	Calamus_caryotoides)	((Kentiopsis_piersoniorum	(Veitchia_spiralis	Heterospathe_cagayanensis))	((Burretiokentia_grandiflora	(Dypsis_decaryi	Dictyosperma_album))	Hydriastele_microspadix)))	Geonoma_undata))	(Pseudophoenix_vinifera	(Iriartea_deltoidea	(Sabal_domingensis	(Serenoa_repens	(Nypa_fruticans	Phoenix_dactylifera))))))	(Roystonea_regia	((Podococcus_barteri	(Sclerosperma_profizianum	Orania_palindan))	(Attalea_speciosa	((Elaeis_oleifera	Elaeis_guineensis)	Bactris_major)))))	(Manicaria_saccifera	Pelagodoxa_henryana))	Chamaedorea_seifrizii)	(Reinhardtia_gracilis	Reinhardtia_simplex))))	Kingia_australis);
((Reinhardtia_paiewonskiana	(Reinhardtia_latisecta	((Reinhardtia_simplex	Reinhardtia_gracilis)	(((Manicaria_saccifera	Pelagodoxa_henryana)	(((Sclerosperma_profizianum	Orania_palindan)	Podococcus_barteri)	(Prestoea_acuminata	(Geonoma_undata	(((Hydriastele_microspadix	((Heterospathe_cagayanensis	Veitchia_spiralis)	(Kentiopsis_piersoniorum	(Dictyosperma_album	Dypsis_decaryi))))	Burretiokentia_grandiflora)	(Oenocarpus_bataua	Oenocarpus_minor))))))	(Roystonea_regia	((Sabal_domingensis	((Nypa_fruticans	Phoenix_dactylifera)	Serenoa_repens))	((Attalea_speciosa	(Bactris_major	(Elaeis_guineensis	Elaeis_oleifera)))	(Pseudophoenix_vinifera	((Chamaedorea_seifrizii	(Calamus_caryotoides	Leopoldinia_pulchra))	Iriartea_deltoidea)))))))))	Kingia_australis);
((Reinhardtia_latisecta	(((Reinhardtia_simplex	Reinhardtia_gracilis)	(((Attalea_speciosa	(Bactris_major	(Elaeis_guineensis	Elaeis_oleifera)))	((((((Sclerosperma_profizianum	Orania_palindan)	Podococcus_barteri)	((((Calamus_caryotoides	Leopoldinia_pulchra)	(Geonoma_undata	((((Kentiopsis_piersoniorum	(Heterospathe_cagayanensis	Veitchia_spiralis))	Burretiokentia_grandiflora)	Dypsis_decaryi)	(Hydriastele_microspadix	Dictyosperma_album))))	(Manicaria_saccifera	Pelagodoxa_henryana))	(Prestoea_acuminata	(Oenocarpus_bataua	Oenocarpus_minor))))	Iriartea_deltoidea)	(Pseudophoenix_vinifera	((Sabal_domingensis	Serenoa_repens)	(Nypa_fruticans	Phoenix_dactylifera))))	Roystonea_regia))	Chamaedorea_seifrizii))	Reinhardtia_paiewonskiana))	Kingia_australis);
((Reinhardtia_paiewonskiana	(Reinhardtia_latisecta	((Reinhardtia_simplex	Reinhardtia_gracilis)	(((Manicaria_saccifera	Pelagodoxa_henryana)	(((((Prestoea_acuminata	(Oenocarpus_bataua	Oenocarpus_minor))	((Burretiokentia_grandiflora	((Dypsis_decaryi	Dictyosperma_album)	(Hydriastele_microspadix	(Heterospathe_cagayanensis	Veitchia_spiralis))))	Kentiopsis_piersoniorum))	Geonoma_undata)	Leopoldinia_pulchra)	(((Pseudophoenix_vinifera	(Calamus_caryotoides	((Nypa_fruticans	Serenoa_repens)	(Sabal_domingensis	Phoenix_dactylifera))))	Chamaedorea_seifrizii)	((Iriartea_deltoidea	(Bactris_major	((Elaeis_guineensis	Elaeis_oleifera)	Attalea_speciosa)))	Roystonea_regia))))	(Podococcus_barteri	(Sclerosperma_profizianum	Orania_palindan))))))	Kingia_australis);
((Reinhardtia_paiewonskiana	(Reinhardtia_latisecta	((Reinhardtia_simplex	Reinhardtia_gracilis)	((((Pseudophoenix_vinifera	(Calamus_caryotoides	(Serenoa_repens	(Sabal_domingensis	(Nypa_fruticans	Phoenix_dactylifera)))))	((Pelagodoxa_henryana	Iriartea_deltoidea)	(Manicaria_saccifera	((Podococcus_barteri	(Sclerosperma_profizianum	Orania_palindan))	((((Leopoldinia_pulchra	(((Burretiokentia_grandiflora	(Heterospathe_cagayanensis	Veitchia_spiralis))	Hydriastele_microspadix)	((Dypsis_decaryi	Dictyosperma_album)	Kentiopsis_piersoniorum)))	Geonoma_undata)	(Oenocarpus_bataua	Oenocarpus_minor))	Prestoea_acuminata)))))	(Chamaedorea_seifrizii	Roystonea_regia))	(Attalea_speciosa	(Bactris_major	(Elaeis_guineensis	Elaeis_oleifera)))))))	Kingia_australis);
((Reinhardtia_latisecta	(((Reinhardtia_simplex	Reinhardtia_gracilis)	((((((Iriartea_deltoidea	(Podococcus_barteri	(Sclerosperma_profizianum	Orania_palindan)))	(((Leopoldinia_pulchra	(((Burretiokentia_grandiflora	(Heterospathe_cagayanensis	Hydriastele_microspadix))	((Dypsis_decaryi	Dictyosperma_album)	Kentiopsis_piersoniorum))	Veitchia_spiralis))	Geonoma_undata)	(Prestoea_acuminata	(Oenocarpus_bataua	Oenocarpus_minor))))	(Pelagodoxa_henryana	Manicaria_saccifera))	(Pseudophoenix_vinifera	(Calamus_caryotoides	(Serenoa_repens	(Nypa_fruticans	(Phoenix_dactylifera	Sabal_domingensis))))))	(Roystonea_regia	(Attalea_speciosa	(Bactris_major	(Elaeis_guineensis	Elaeis_oleifera)))))	Chamaedorea_seifrizii))	Reinhardtia_paiewonskiana))	Kingia_australis);
((Reinhardtia_paiewonskiana	(Reinhardtia_latisecta	((Reinhardtia_simplex	Reinhardtia_gracilis)	(((((Podococcus_barteri	(Sclerosperma_profizianum	Orania_palindan))	(((Leopoldinia_pulchra	((((((Dypsis_decaryi	Dictyosperma_album)	Kentiopsis_piersoniorum)	Heterospathe_cagayanensis)	Burretiokentia_grandiflora)	Veitchia_spiralis)	Hydriastele_microspadix))	Geonoma_undata)	(Prestoea_acuminata	(Oenocarpus_bataua	Oenocarpus_minor))))	(Pelagodoxa_henryana	Manicaria_saccifera))	((Roystonea_regia	(Attalea_speciosa	(Bactris_major	(Elaeis_guineensis	Elaeis_oleifera))))	(((Iriartea_deltoidea	(Serenoa_repens	(Phoenix_dactylifera	Sabal_domingensis)))	(Nypa_fruticans	Calamus_caryotoides))	Pseudophoenix_vinifera)))	Chamaedorea_seifrizii))))	Kingia_australis);
((Reinhardtia_paiewonskiana	(Reinhardtia_latisecta	((Reinhardtia_simplex	Reinhardtia_gracilis)	((Podococcus_barteri	(((Chamaedorea_seifrizii	Roystonea_regia)	(Bactris_major	((Elaeis_guineensis	Elaeis_oleifera)	Attalea_speciosa)))	(Pelagodoxa_henryana	((((Serenoa_repens	(Nypa_fruticans	(Phoenix_dactylifera	Sabal_domingensis)))	Pseudophoenix_vinifera)	Calamus_caryotoides)	Iriartea_deltoidea))))	((Sclerosperma_profizianum	Orania_palindan)	((Leopoldinia_pulchra	(((Prestoea_acuminata	(Oenocarpus_bataua	Oenocarpus_minor))	(((Burretiokentia_grandiflora	((Dictyosperma_album	Kentiopsis_piersoniorum)	Dypsis_decaryi))	(Heterospathe_cagayanensis	Veitchia_spiralis))	Hydriastele_microspadix))	Geonoma_undata))	Manicaria_saccifera))))))	Kingia_australis);
((Reinhardtia_paiewonskiana	(Reinhardtia_latisecta	((Reinhardtia_simplex	Reinhardtia_gracilis)	(((Sclerosperma_profizianum	(Podococcus_barteri	Orania_palindan))	((((Prestoea_acuminata	(Oenocarpus_bataua	Oenocarpus_minor))	(((Kentiopsis_piersoniorum	((Veitchia_spiralis	Burretiokentia_grandiflora)	Heterospathe_cagayanensis))	(Dypsis_decaryi	Dictyosperma_album))	Hydriastele_microspadix))	(Geonoma_undata	Leopoldinia_pulchra))	(Pelagodoxa_henryana	Manicaria_saccifera)))	((((Serenoa_repens	(Sabal_domingensis	(Nypa_fruticans	Phoenix_dactylifera)))	(Calamus_caryotoides	Iriartea_deltoidea))	Pseudophoenix_vinifera)	(Roystonea_regia	(Chamaedorea_seifrizii	(Attalea_speciosa	(Bactris_major	(Elaeis_guineensis	Elaeis_oleifera))))))))))	Kingia_australis);
((Reinhardtia_paiewonskiana	(Reinhardtia_latisecta	((Reinhardtia_simplex	Reinhardtia_gracilis)	((((Podococcus_barteri	(Orania_palindan	Sclerosperma_profizianum))	(Roystonea_regia	(((Geonoma_undata	(Leopoldinia_pulchra	(Kentiopsis_piersoniorum	(Burretiokentia_grandiflora	((Dypsis_decaryi	Dictyosperma_album)	((Hydriastele_microspadix	Heterospathe_cagayanensis)	Veitchia_spiralis))))))	(Pelagodoxa_henryana	Manicaria_saccifera))	((((Serenoa_repens	(Sabal_domingensis	(Nypa_fruticans	Phoenix_dactylifera)))	Calamus_caryotoides)	Pseudophoenix_vinifera)	(Iriartea_deltoidea	(Attalea_speciosa	(Bactris_major	(Elaeis_guineensis	Elaeis_oleifera))))))))	(Oenocarpus_bataua	(Oenocarpus_minor	Prestoea_acuminata)))	Chamaedorea_seifrizii))))	Kingia_australis);
((Reinhardtia_paiewonskiana	(Reinhardtia_latisecta	((Reinhardtia_simplex	Reinhardtia_gracilis)	(((Podococcus_barteri	(Orania_palindan	Sclerosperma_profizianum))	(((Iriartea_deltoidea	(Bactris_major	((Elaeis_guineensis	Elaeis_oleifera)	Attalea_speciosa)))	((Prestoea_acuminata	(Oenocarpus_bataua	Oenocarpus_minor))	(((Calamus_caryotoides	Leopoldinia_pulchra)	((((Dypsis_decaryi	((Veitchia_spiralis	Heterospathe_cagayanensis)	Kentiopsis_piersoniorum))	Burretiokentia_grandiflora)	(Dictyosperma_album	Hydriastele_microspadix))	Geonoma_undata))	(Pelagodoxa_henryana	Manicaria_saccifera))))	(Roystonea_regia	((Serenoa_repens	(Phoenix_dactylifera	(Sabal_domingensis	Nypa_fruticans)))	Pseudophoenix_vinifera))))	Chamaedorea_seifrizii))))	Kingia_australis);
((((Reinhardtia_paiewonskiana	Reinhardtia_latisecta)	(Reinhardtia_simplex	Reinhardtia_gracilis))	((((Manicaria_saccifera	Pelagodoxa_henryana)	(((Nypa_fruticans	((Calamus_caryotoides	Serenoa_repens)	(Sabal_domingensis	Phoenix_dactylifera)))	Pseudophoenix_vinifera)	((Prestoea_acuminata	(Oenocarpus_bataua	Oenocarpus_minor))	(Geonoma_undata	(Leopoldinia_pulchra	((Burretiokentia_grandiflora	(Kentiopsis_piersoniorum	(Dypsis_decaryi	Dictyosperma_album)))	((Veitchia_spiralis	Heterospathe_cagayanensis)	Hydriastele_microspadix)))))))	(Roystonea_regia	((Iriartea_deltoidea	(Bactris_major	((Elaeis_guineensis	Elaeis_oleifera)	Attalea_speciosa)))	(Sclerosperma_profizianum	(Podococcus_barteri	Orania_palindan)))))	Chamaedorea_seifrizii))	Kingia_australis);
((Reinhardtia_paiewonskiana	(Reinhardtia_latisecta	((Reinhardtia_simplex	Reinhardtia_gracilis)	(((((Iriartea_deltoidea	Podococcus_barteri)	(Orania_palindan	Sclerosperma_profizianum))	((Prestoea_acuminata	(Oenocarpus_bataua	Oenocarpus_minor))	(Geonoma_undata	(Leopoldinia_pulchra	(((Kentiopsis_piersoniorum	(Dypsis_decaryi	Dictyosperma_album))	((Veitchia_spiralis	Heterospathe_cagayanensis)	Burretiokentia_grandiflora))	Hydriastele_microspadix)))))	(Manicaria_saccifera	Pelagodoxa_henryana))	((((Elaeis_guineensis	Elaeis_oleifera)	(Attalea_speciosa	Bactris_major))	((((Serenoa_repens	(Phoenix_dactylifera	Sabal_domingensis))	Nypa_fruticans)	Calamus_caryotoides)	(Chamaedorea_seifrizii	Pseudophoenix_vinifera)))	Roystonea_regia)))))	Kingia_australis);
((Reinhardtia_latisecta	(((Reinhardtia_simplex	Reinhardtia_gracilis)	((Podococcus_barteri	(Orania_palindan	Sclerosperma_profizianum))	(((((((Prestoea_acuminata	(Oenocarpus_bataua	Oenocarpus_minor))	(((Dypsis_decaryi	Dictyosperma_album)	((Kentiopsis_piersoniorum	(Veitchia_spiralis	Heterospathe_cagayanensis))	Hydriastele_microspadix))	Burretiokentia_grandiflora))	Leopoldinia_pulchra)	Geonoma_undata)	((Calamus_caryotoides	(Serenoa_repens	((Nypa_fruticans	Phoenix_dactylifera)	Sabal_domingensis)))	Pseudophoenix_vinifera))	(Pelagodoxa_henryana	(Roystonea_regia	(Iriartea_deltoidea	((Chamaedorea_seifrizii	(Elaeis_guineensis	Elaeis_oleifera))	(Attalea_speciosa	Bactris_major))))))	Manicaria_saccifera)))	Reinhardtia_paiewonskiana))	Kingia_australis);
(((Reinhardtia_simplex	Reinhardtia_gracilis)	((((Iriartea_deltoidea	(Attalea_speciosa	(Bactris_major	(Elaeis_guineensis	Elaeis_oleifera))))	(((Pelagodoxa_henryana	Manicaria_saccifera)	(Roystonea_regia	(Podococcus_barteri	(Orania_palindan	Sclerosperma_profizianum))))	(((((Prestoea_acuminata	(Oenocarpus_bataua	Oenocarpus_minor))	((Hydriastele_microspadix	(Dypsis_decaryi	Dictyosperma_album))	((Kentiopsis_piersoniorum	(Veitchia_spiralis	Heterospathe_cagayanensis))	Burretiokentia_grandiflora)))	(Calamus_caryotoides	Leopoldinia_pulchra))	Geonoma_undata)	(((Serenoa_repens	Sabal_domingensis)	(Nypa_fruticans	Phoenix_dactylifera))	Pseudophoenix_vinifera))))	Chamaedorea_seifrizii)	(Reinhardtia_paiewonskiana	Reinhardtia_latisecta)))	Kingia_australis);
((Reinhardtia_paiewonskiana	(Reinhardtia_latisecta	((Reinhardtia_simplex	Reinhardtia_gracilis)	((((Iriartea_deltoidea	(Bactris_major	((Elaeis_guineensis	Elaeis_oleifera)	Attalea_speciosa)))	(((Calamus_caryotoides	(Sabal_domingensis	(Serenoa_repens	(Nypa_fruticans	Phoenix_dactylifera))))	Pseudophoenix_vinifera)	((Pelagodoxa_henryana	Manicaria_saccifera)	((Podococcus_barteri	(Orania_palindan	Sclerosperma_profizianum))	((Prestoea_acuminata	(Oenocarpus_bataua	Oenocarpus_minor))	((Geonoma_undata	(((((Hydriastele_microspadix	Kentiopsis_piersoniorum)	Heterospathe_cagayanensis)	Burretiokentia_grandiflora)	(Dypsis_decaryi	Dictyosperma_album))	Veitchia_spiralis))	Leopoldinia_pulchra))))))	Roystonea_regia)	Chamaedorea_seifrizii))))	Kingia_australis);
((Reinhardtia_paiewonskiana	(Reinhardtia_latisecta	((Reinhardtia_simplex	Reinhardtia_gracilis)	(((Roystonea_regia	(((Iriartea_deltoidea	(Sabal_domingensis	(Serenoa_repens	(Nypa_fruticans	Phoenix_dactylifera))))	Pseudophoenix_vinifera)	((Podococcus_barteri	(Orania_palindan	Sclerosperma_profizianum))	((Manicaria_saccifera	(Geonoma_undata	(((Hydriastele_microspadix	(Burretiokentia_grandiflora	(Dypsis_decaryi	Dictyosperma_album)))	(Kentiopsis_piersoniorum	(Heterospathe_cagayanensis	Veitchia_spiralis)))	Leopoldinia_pulchra)))	((Pelagodoxa_henryana	(Oenocarpus_bataua	Oenocarpus_minor))	Prestoea_acuminata)))))	(Calamus_caryotoides	(Attalea_speciosa	(Bactris_major	(Elaeis_guineensis	Elaeis_oleifera)))))	Chamaedorea_seifrizii))))	Kingia_australis);
((Reinhardtia_latisecta	(((Reinhardtia_simplex	Reinhardtia_gracilis)	((Roystonea_regia	((Pelagodoxa_henryana	((Sabal_domingensis	(Serenoa_repens	(Nypa_fruticans	Phoenix_dactylifera)))	(Pseudophoenix_vinifera	Calamus_caryotoides)))	(((Podococcus_barteri	(Orania_palindan	Sclerosperma_profizianum))	(Manicaria_saccifera	(Geonoma_undata	((Hydriastele_microspadix	((Heterospathe_cagayanensis	Veitchia_spiralis)	(Burretiokentia_grandiflora	(Kentiopsis_piersoniorum	(Dypsis_decaryi	Dictyosperma_album)))))	Leopoldinia_pulchra))))	(Iriartea_deltoidea	((Oenocarpus_bataua	Oenocarpus_minor)	Prestoea_acuminata)))))	(Bactris_major	(Chamaedorea_seifrizii	(Attalea_speciosa	(Elaeis_guineensis	Elaeis_oleifera))))))	Reinhardtia_paiewonskiana))	Kingia_australis);
(((Reinhardtia_simplex	Reinhardtia_gracilis)	(((((((Geonoma_undata	Leopoldinia_pulchra)	(((Oenocarpus_bataua	Oenocarpus_minor)	Prestoea_acuminata)	((((Dypsis_decaryi	(Kentiopsis_piersoniorum	Veitchia_spiralis))	Heterospathe_cagayanensis)	Burretiokentia_grandiflora)	(Hydriastele_microspadix	Dictyosperma_album))))	((Podococcus_barteri	(Orania_palindan	Sclerosperma_profizianum))	Pelagodoxa_henryana))	Manicaria_saccifera)	(Roystonea_regia	((Iriartea_deltoidea	(Bactris_major	(Attalea_speciosa	(Elaeis_guineensis	Elaeis_oleifera))))	(((Nypa_fruticans	Phoenix_dactylifera)	(Sabal_domingensis	Serenoa_repens))	(Pseudophoenix_vinifera	Calamus_caryotoides)))))	Chamaedorea_seifrizii)	(Reinhardtia_paiewonskiana	Reinhardtia_latisecta)))	Kingia_australis);
((Reinhardtia_paiewonskiana	(Reinhardtia_latisecta	((Reinhardtia_simplex	Reinhardtia_gracilis)	(((((((Serenoa_repens	Phoenix_dactylifera)	Sabal_domingensis)	(Pseudophoenix_vinifera	Calamus_caryotoides))	((Podococcus_barteri	(Orania_palindan	Sclerosperma_profizianum))	((Pelagodoxa_henryana	Manicaria_saccifera)	(Leopoldinia_pulchra	((((Oenocarpus_bataua	Oenocarpus_minor)	Prestoea_acuminata)	((((Burretiokentia_grandiflora	(Hydriastele_microspadix	Heterospathe_cagayanensis))	Kentiopsis_piersoniorum)	(Dictyosperma_album	Dypsis_decaryi))	Veitchia_spiralis))	Geonoma_undata)))))	(Nypa_fruticans	Roystonea_regia))	(Iriartea_deltoidea	(Attalea_speciosa	((Elaeis_guineensis	Elaeis_oleifera)	Bactris_major))))	Chamaedorea_seifrizii))))	Kingia_australis);
((Reinhardtia_paiewonskiana	(Reinhardtia_latisecta	((Reinhardtia_simplex	Reinhardtia_gracilis)	(Roystonea_regia	(((Podococcus_barteri	(Orania_palindan	Sclerosperma_profizianum))	((Pelagodoxa_henryana	Manicaria_saccifera)	((Calamus_caryotoides	Leopoldinia_pulchra)	((Prestoea_acuminata	(((Kentiopsis_piersoniorum	(Dictyosperma_album	Dypsis_decaryi))	(Burretiokentia_grandiflora	((Heterospathe_cagayanensis	Veitchia_spiralis)	Hydriastele_microspadix)))	(Oenocarpus_bataua	Oenocarpus_minor)))	Geonoma_undata))))	(((Iriartea_deltoidea	(Bactris_major	(Attalea_speciosa	(Elaeis_guineensis	Elaeis_oleifera))))	(((Serenoa_repens	Phoenix_dactylifera)	Sabal_domingensis)	(Nypa_fruticans	Pseudophoenix_vinifera)))	Chamaedorea_seifrizii))))))	Kingia_australis);
((Reinhardtia_latisecta	(Reinhardtia_paiewonskiana	((Reinhardtia_gracilis	Reinhardtia_simplex)	((((((Podococcus_barteri	(Orania_palindan	Sclerosperma_profizianum))	((Leopoldinia_pulchra	(((Burretiokentia_grandiflora	(((Kentiopsis_piersoniorum	(Heterospathe_cagayanensis	Veitchia_spiralis))	Hydriastele_microspadix)	(Dypsis_decaryi	Dictyosperma_album)))	(Prestoea_acuminata	(Oenocarpus_bataua	Oenocarpus_minor)))	Geonoma_undata))	(Pelagodoxa_henryana	Manicaria_saccifera)))	Roystonea_regia)	(Pseudophoenix_vinifera	(Iriartea_deltoidea	((Serenoa_repens	(Nypa_fruticans	Phoenix_dactylifera))	Sabal_domingensis))))	(Calamus_caryotoides	(Bactris_major	((Elaeis_guineensis	Elaeis_oleifera)	Attalea_speciosa))))	Chamaedorea_seifrizii))))	Kingia_australis);
((Reinhardtia_paiewonskiana	(((Reinhardtia_gracilis	Reinhardtia_simplex)	(((Prestoea_acuminata	(Oenocarpus_bataua	Oenocarpus_minor))	((Podococcus_barteri	(Orania_palindan	Sclerosperma_profizianum))	((Pseudophoenix_vinifera	(((Serenoa_repens	(Phoenix_dactylifera	Sabal_domingensis))	Nypa_fruticans)	Calamus_caryotoides))	(Roystonea_regia	((Iriartea_deltoidea	(Bactris_major	((Elaeis_guineensis	Elaeis_oleifera)	Attalea_speciosa)))	((Geonoma_undata	(((((Kentiopsis_piersoniorum	(Heterospathe_cagayanensis	Veitchia_spiralis))	Burretiokentia_grandiflora)	(Dypsis_decaryi	Dictyosperma_album))	Hydriastele_microspadix)	Leopoldinia_pulchra))	(Pelagodoxa_henryana	Manicaria_saccifera)))))))	Chamaedorea_seifrizii))	Reinhardtia_latisecta))	Kingia_australis);
((Reinhardtia_paiewonskiana	(((Reinhardtia_gracilis	Reinhardtia_simplex)	((((Pelagodoxa_henryana	(Iriartea_deltoidea	Manicaria_saccifera))	((Pseudophoenix_vinifera	(((Sabal_domingensis	Serenoa_repens)	(Nypa_fruticans	Phoenix_dactylifera))	Calamus_caryotoides))	((Geonoma_undata	Leopoldinia_pulchra)	((Prestoea_acuminata	(Oenocarpus_bataua	Oenocarpus_minor))	((((Dypsis_decaryi	(Dictyosperma_album	Hydriastele_microspadix))	(Heterospathe_cagayanensis	Veitchia_spiralis))	Burretiokentia_grandiflora)	Kentiopsis_piersoniorum)))))	(Roystonea_regia	((Podococcus_barteri	(Orania_palindan	Sclerosperma_profizianum))	(Bactris_major	((Elaeis_guineensis	Elaeis_oleifera)	Attalea_speciosa)))))	Chamaedorea_seifrizii))	Reinhardtia_latisecta))	Kingia_australis);
((Reinhardtia_latisecta	(Reinhardtia_paiewonskiana	((Reinhardtia_gracilis	Reinhardtia_simplex)	((Iriartea_deltoidea	(((Pelagodoxa_henryana	Manicaria_saccifera)	(((Chamaedorea_seifrizii	Geonoma_undata)	Leopoldinia_pulchra)	((Prestoea_acuminata	(Oenocarpus_bataua	Oenocarpus_minor))	((Dypsis_decaryi	Dictyosperma_album)	((Burretiokentia_grandiflora	(Kentiopsis_piersoniorum	(Heterospathe_cagayanensis	Veitchia_spiralis)))	Hydriastele_microspadix)))))	(((Attalea_speciosa	(Bactris_major	(Elaeis_guineensis	Elaeis_oleifera)))	Roystonea_regia)	(Podococcus_barteri	(Orania_palindan	Sclerosperma_profizianum)))))	(Pseudophoenix_vinifera	((Sabal_domingensis	(Nypa_fruticans	(Serenoa_repens	Phoenix_dactylifera)))	Calamus_caryotoides))))))	Kingia_australis);
((Reinhardtia_paiewonskiana	(((Reinhardtia_gracilis	Reinhardtia_simplex)	((Calamus_caryotoides	(Chamaedorea_seifrizii	Roystonea_regia))	(((Pseudophoenix_vinifera	(((Sabal_domingensis	Phoenix_dactylifera)	Serenoa_repens)	Nypa_fruticans))	((Pelagodoxa_henryana	Manicaria_saccifera)	((((Orania_palindan	Sclerosperma_profizianum)	Podococcus_barteri)	((Prestoea_acuminata	(Oenocarpus_bataua	Oenocarpus_minor))	(Geonoma_undata	((Burretiokentia_grandiflora	(((Dypsis_decaryi	Dictyosperma_album)	(Kentiopsis_piersoniorum	(Heterospathe_cagayanensis	Veitchia_spiralis)))	Hydriastele_microspadix))	Leopoldinia_pulchra))))	Iriartea_deltoidea)))	(Bactris_major	((Elaeis_guineensis	Elaeis_oleifera)	Attalea_speciosa)))))	Reinhardtia_latisecta))	Kingia_australis);
((Reinhardtia_latisecta	(Reinhardtia_paiewonskiana	((Reinhardtia_gracilis	Reinhardtia_simplex)	((((Nypa_fruticans	Roystonea_regia)	((Pseudophoenix_vinifera	((Sabal_domingensis	Phoenix_dactylifera)	(Calamus_caryotoides	Serenoa_repens)))	((((Prestoea_acuminata	(Oenocarpus_bataua	Oenocarpus_minor))	((Pelagodoxa_henryana	Manicaria_saccifera)	(Geonoma_undata	((((Burretiokentia_grandiflora	(Dypsis_decaryi	Dictyosperma_album))	(Kentiopsis_piersoniorum	(Heterospathe_cagayanensis	Veitchia_spiralis)))	Hydriastele_microspadix)	Leopoldinia_pulchra))))	Iriartea_deltoidea)	((Orania_palindan	Sclerosperma_profizianum)	Podococcus_barteri))))	(Bactris_major	((Elaeis_guineensis	Elaeis_oleifera)	Attalea_speciosa)))	Chamaedorea_seifrizii))))	Kingia_australis);
((Reinhardtia_paiewonskiana	(((Reinhardtia_gracilis	Reinhardtia_simplex)	(((((((Orania_palindan	Sclerosperma_profizianum)	Podococcus_barteri)	(Pseudophoenix_vinifera	(Sabal_domingensis	((Serenoa_repens	Phoenix_dactylifera)	Nypa_fruticans))))	Roystonea_regia)	((Pelagodoxa_henryana	Manicaria_saccifera)	(((Prestoea_acuminata	(Oenocarpus_bataua	Oenocarpus_minor))	Geonoma_undata)	(((Hydriastele_microspadix	Veitchia_spiralis)	(((Burretiokentia_grandiflora	Kentiopsis_piersoniorum)	(Dypsis_decaryi	Dictyosperma_album))	Heterospathe_cagayanensis))	Leopoldinia_pulchra))))	(Iriartea_deltoidea	(Bactris_major	((Elaeis_guineensis	Elaeis_oleifera)	Attalea_speciosa))))	(Calamus_caryotoides	Chamaedorea_seifrizii)))	Reinhardtia_latisecta))	Kingia_australis);
((Reinhardtia_paiewonskiana	(((Reinhardtia_gracilis	Reinhardtia_simplex)	(((((Pelagodoxa_henryana	Manicaria_saccifera)	((Calamus_caryotoides	Leopoldinia_pulchra)	(Geonoma_undata	((Prestoea_acuminata	(Oenocarpus_bataua	Oenocarpus_minor))	(Hydriastele_microspadix	((Heterospathe_cagayanensis	Veitchia_spiralis)	(Burretiokentia_grandiflora	(Kentiopsis_piersoniorum	(Dypsis_decaryi	Dictyosperma_album)))))))))	(Serenoa_repens	(Nypa_fruticans	(Sabal_domingensis	Phoenix_dactylifera))))	((Iriartea_deltoidea	(Bactris_major	((Elaeis_guineensis	Elaeis_oleifera)	Attalea_speciosa)))	(Roystonea_regia	((Podococcus_barteri	Orania_palindan)	Sclerosperma_profizianum))))	(Chamaedorea_seifrizii	Pseudophoenix_vinifera)))	Reinhardtia_latisecta))	Kingia_australis);
((Reinhardtia_latisecta	(Reinhardtia_paiewonskiana	((Reinhardtia_gracilis	Reinhardtia_simplex)	(((Prestoea_acuminata	(Pelagodoxa_henryana	(Oenocarpus_bataua	Oenocarpus_minor)))	((((((((Calamus_caryotoides	Leopoldinia_pulchra)	Iriartea_deltoidea)	(((Elaeis_guineensis	Elaeis_oleifera)	Attalea_speciosa)	Bactris_major))	(Pseudophoenix_vinifera	(Nypa_fruticans	(Serenoa_repens	(Phoenix_dactylifera	Sabal_domingensis)))))	Roystonea_regia)	(((Kentiopsis_piersoniorum	(Dypsis_decaryi	Dictyosperma_album))	((Burretiokentia_grandiflora	(Heterospathe_cagayanensis	Veitchia_spiralis))	Hydriastele_microspadix))	Geonoma_undata))	((Podococcus_barteri	Orania_palindan)	Sclerosperma_profizianum))	Manicaria_saccifera))	Chamaedorea_seifrizii))))	Kingia_australis);
((Reinhardtia_latisecta	(Reinhardtia_paiewonskiana	((Reinhardtia_gracilis	Reinhardtia_simplex)	(((Prestoea_acuminata	(Oenocarpus_bataua	Oenocarpus_minor))	(((((Iriartea_deltoidea	((Nypa_fruticans	(Elaeis_guineensis	Elaeis_oleifera))	(Attalea_speciosa	Bactris_major)))	(Pseudophoenix_vinifera	(Serenoa_repens	(Phoenix_dactylifera	Sabal_domingensis))))	Roystonea_regia)	((Pelagodoxa_henryana	Manicaria_saccifera)	((Calamus_caryotoides	Leopoldinia_pulchra)	((((((Dypsis_decaryi	Dictyosperma_album)	Kentiopsis_piersoniorum)	Burretiokentia_grandiflora)	(Hydriastele_microspadix	Heterospathe_cagayanensis))	Veitchia_spiralis)	Geonoma_undata))))	(Podococcus_barteri	(Orania_palindan	Sclerosperma_profizianum))))	Chamaedorea_seifrizii))))	Kingia_australis);
((Reinhardtia_paiewonskiana	(Reinhardtia_latisecta	((Reinhardtia_gracilis	Reinhardtia_simplex)	(((Bactris_major	((Elaeis_oleifera	Elaeis_guineensis)	Attalea_speciosa))	(((((((Calamus_caryotoides	Leopoldinia_pulchra)	(Geonoma_undata	(((Oenocarpus_minor	Oenocarpus_bataua)	Prestoea_acuminata)	(Burretiokentia_grandiflora	((Dypsis_decaryi	(Dictyosperma_album	Hydriastele_microspadix))	((Veitchia_spiralis	Heterospathe_cagayanensis)	Kentiopsis_piersoniorum))))))	(Manicaria_saccifera	Pelagodoxa_henryana))	(Podococcus_barteri	(Orania_palindan	Sclerosperma_profizianum)))	Iriartea_deltoidea)	(Pseudophoenix_vinifera	((Nypa_fruticans	Phoenix_dactylifera)	(Sabal_domingensis	Serenoa_repens))))	Roystonea_regia))	Chamaedorea_seifrizii))))	Kingia_australis);
(((((Sclerosperma_profizianum	(Podococcus_barteri	Orania_palindan))	((((Manicaria_saccifera	Pelagodoxa_henryana)	(Calamus_caryotoides	Iriartea_deltoidea))	((((Leopoldinia_pulchra	Geonoma_undata)	(((Oenocarpus_minor	Oenocarpus_bataua)	Prestoea_acuminata)	((((Kentiopsis_piersoniorum	(Dictyosperma_album	Dypsis_decaryi))	Burretiokentia_grandiflora)	(Veitchia_spiralis	Heterospathe_cagayanensis))	Hydriastele_microspadix)))	(Pseudophoenix_vinifera	(Phoenix_dactylifera	(Sabal_domingensis	Serenoa_repens))))	(Roystonea_regia	(Attalea_speciosa	(Bactris_major	(Elaeis_oleifera	Elaeis_guineensis))))))	Nypa_fruticans))	Chamaedorea_seifrizii)	((Reinhardtia_paiewonskiana	Reinhardtia_latisecta)	(Reinhardtia_gracilis	Reinhardtia_simplex)))	Kingia_australis);
((Reinhardtia_latisecta	(((Reinhardtia_gracilis	Reinhardtia_simplex)	((((Geonoma_undata	(((Oenocarpus_minor	Oenocarpus_bataua)	Prestoea_acuminata)	(((((Dictyosperma_album	Dypsis_decaryi)	(Veitchia_spiralis	Heterospathe_cagayanensis))	Hydriastele_microspadix)	Burretiokentia_grandiflora)	Kentiopsis_piersoniorum)))	((Serenoa_repens	(Sabal_domingensis	Phoenix_dactylifera))	((Nypa_fruticans	(Calamus_caryotoides	Leopoldinia_pulchra))	((Iriartea_deltoidea	(Bactris_major	((Elaeis_oleifera	Elaeis_guineensis)	Attalea_speciosa)))	(Chamaedorea_seifrizii	Pseudophoenix_vinifera)))))	Roystonea_regia)	((Sclerosperma_profizianum	(Podococcus_barteri	Orania_palindan))	(Manicaria_saccifera	Pelagodoxa_henryana))))	Reinhardtia_paiewonskiana))	Kingia_australis);
((((Manicaria_saccifera	(((Geonoma_undata	(((Oenocarpus_minor	Oenocarpus_bataua)	Prestoea_acuminata)	((((Dypsis_decaryi	(Burretiokentia_grandiflora	Kentiopsis_piersoniorum))	Dictyosperma_album)	(Veitchia_spiralis	Heterospathe_cagayanensis))	Hydriastele_microspadix)))	(((Serenoa_repens	(Sabal_domingensis	Phoenix_dactylifera))	Roystonea_regia)	(Pelagodoxa_henryana	((Bactris_major	((Elaeis_oleifera	Elaeis_guineensis)	Attalea_speciosa))	(Pseudophoenix_vinifera	(Iriartea_deltoidea	((Nypa_fruticans	Calamus_caryotoides)	Leopoldinia_pulchra)))))))	(Podococcus_barteri	(Sclerosperma_profizianum	Orania_palindan))))	Chamaedorea_seifrizii)	((Reinhardtia_paiewonskiana	Reinhardtia_latisecta)	(Reinhardtia_gracilis	Reinhardtia_simplex)))	Kingia_australis);
((Reinhardtia_latisecta	(((Reinhardtia_gracilis	Reinhardtia_simplex)	((((Orania_palindan	Podococcus_barteri)	(((Iriartea_deltoidea	(Serenoa_repens	(Sabal_domingensis	(Nypa_fruticans	Phoenix_dactylifera))))	(Roystonea_regia	(Attalea_speciosa	(Bactris_major	(Elaeis_oleifera	Elaeis_guineensis)))))	((Pelagodoxa_henryana	Manicaria_saccifera)	((((((Dictyosperma_album	(Veitchia_spiralis	Dypsis_decaryi))	(Heterospathe_cagayanensis	Hydriastele_microspadix))	Kentiopsis_piersoniorum)	Burretiokentia_grandiflora)	(Calamus_caryotoides	Leopoldinia_pulchra))	Geonoma_undata))))	(Sclerosperma_profizianum	((Oenocarpus_minor	Oenocarpus_bataua)	Prestoea_acuminata)))	(Pseudophoenix_vinifera	Chamaedorea_seifrizii)))	Reinhardtia_paiewonskiana))	Kingia_australis);
((Reinhardtia_latisecta	(((Reinhardtia_gracilis	Reinhardtia_simplex)	(((Roystonea_regia	(((Bactris_major	((Elaeis_oleifera	Elaeis_guineensis)	Attalea_speciosa))	Iriartea_deltoidea)	(Pseudophoenix_vinifera	(((Phoenix_dactylifera	Sabal_domingensis)	Nypa_fruticans)	Serenoa_repens))))	(((Pelagodoxa_henryana	Manicaria_saccifera)	((Geonoma_undata	(((Oenocarpus_minor	Oenocarpus_bataua)	Prestoea_acuminata)	(((Heterospathe_cagayanensis	(Dictyosperma_album	Dypsis_decaryi))	(Kentiopsis_piersoniorum	Burretiokentia_grandiflora))	(Hydriastele_microspadix	Veitchia_spiralis))))	(Calamus_caryotoides	Leopoldinia_pulchra)))	(Podococcus_barteri	(Sclerosperma_profizianum	Orania_palindan))))	Chamaedorea_seifrizii))	Reinhardtia_paiewonskiana))	Kingia_australis);
((Reinhardtia_paiewonskiana	(Reinhardtia_latisecta	((Reinhardtia_gracilis	Reinhardtia_simplex)	((Roystonea_regia	(((Elaeis_oleifera	Elaeis_guineensis)	(Attalea_speciosa	Bactris_major))	((Chamaedorea_seifrizii	Pseudophoenix_vinifera)	(Iriartea_deltoidea	(((Phoenix_dactylifera	Sabal_domingensis)	Nypa_fruticans)	Serenoa_repens)))))	((((Pelagodoxa_henryana	Manicaria_saccifera)	((Geonoma_undata	(((Hydriastele_microspadix	Dictyosperma_album)	((Dypsis_decaryi	(Heterospathe_cagayanensis	Kentiopsis_piersoniorum))	Burretiokentia_grandiflora))	Veitchia_spiralis))	(Calamus_caryotoides	Leopoldinia_pulchra)))	((Oenocarpus_minor	Oenocarpus_bataua)	Prestoea_acuminata))	(Sclerosperma_profizianum	(Orania_palindan	Podococcus_barteri)))))))	Kingia_australis);
((Reinhardtia_paiewonskiana	(Reinhardtia_latisecta	((Reinhardtia_gracilis	Reinhardtia_simplex)	((((Elaeis_oleifera	Elaeis_guineensis)	(Attalea_speciosa	Bactris_major))	((((((Sclerosperma_profizianum	((Oenocarpus_minor	Oenocarpus_bataua)	Prestoea_acuminata))	(Geonoma_undata	(Kentiopsis_piersoniorum	((Burretiokentia_grandiflora	((Hydriastele_microspadix	Heterospathe_cagayanensis)	Veitchia_spiralis))	(Dypsis_decaryi	Dictyosperma_album)))))	(Calamus_caryotoides	Leopoldinia_pulchra))	((Pelagodoxa_henryana	Manicaria_saccifera)	(Orania_palindan	Podococcus_barteri)))	(Pseudophoenix_vinifera	(Iriartea_deltoidea	((Phoenix_dactylifera	(Serenoa_repens	Nypa_fruticans))	Sabal_domingensis))))	Roystonea_regia))	Chamaedorea_seifrizii))))	Kingia_australis);
((Reinhardtia_paiewonskiana	(Reinhardtia_latisecta	((Reinhardtia_gracilis	Reinhardtia_simplex)	(((Bactris_major	((Elaeis_oleifera	Elaeis_guineensis)	Attalea_speciosa))	((((Sclerosperma_profizianum	Orania_palindan)	Roystonea_regia)	((Pelagodoxa_henryana	Manicaria_saccifera)	((((Oenocarpus_minor	Oenocarpus_bataua)	Prestoea_acuminata)	((Calamus_caryotoides	Leopoldinia_pulchra)	(Geonoma_undata	((Hydriastele_microspadix	(Burretiokentia_grandiflora	(Heterospathe_cagayanensis	Veitchia_spiralis)))	(Dypsis_decaryi	(Kentiopsis_piersoniorum	Dictyosperma_album))))))	(Iriartea_deltoidea	(Pseudophoenix_vinifera	((Phoenix_dactylifera	Serenoa_repens)	(Nypa_fruticans	Sabal_domingensis)))))))	Podococcus_barteri))	Chamaedorea_seifrizii))))	Kingia_australis);
((Reinhardtia_paiewonskiana	(Reinhardtia_latisecta	((Reinhardtia_gracilis	Reinhardtia_simplex)	(((Iriartea_deltoidea	(Phoenix_dactylifera	(Nypa_fruticans	(Serenoa_repens	Sabal_domingensis))))	Pseudophoenix_vinifera)	(((Podococcus_barteri	(Sclerosperma_profizianum	Orania_palindan))	((Attalea_speciosa	(Bactris_major	(Elaeis_oleifera	Elaeis_guineensis)))	Roystonea_regia))	((((((Oenocarpus_minor	Oenocarpus_bataua)	Prestoea_acuminata)	(((Burretiokentia_grandiflora	Kentiopsis_piersoniorum)	(Heterospathe_cagayanensis	Veitchia_spiralis))	((Hydriastele_microspadix	Dictyosperma_album)	Dypsis_decaryi)))	(Geonoma_undata	((Leopoldinia_pulchra	Chamaedorea_seifrizii)	Calamus_caryotoides)))	Pelagodoxa_henryana)	Manicaria_saccifera))))))	Kingia_australis);
((Reinhardtia_latisecta	(Reinhardtia_paiewonskiana	(((Iriartea_deltoidea	((Chamaedorea_seifrizii	Leopoldinia_pulchra)	Calamus_caryotoides))	(((Pelagodoxa_henryana	Manicaria_saccifera)	(((Sabal_domingensis	((Nypa_fruticans	Phoenix_dactylifera)	Serenoa_repens))	Pseudophoenix_vinifera)	(((Oenocarpus_bataua	Oenocarpus_minor)	Prestoea_acuminata)	(Geonoma_undata	(Hydriastele_microspadix	(((Dictyosperma_album	Dypsis_decaryi)	Burretiokentia_grandiflora)	(Kentiopsis_piersoniorum	(Heterospathe_cagayanensis	Veitchia_spiralis))))))))	((((Sclerosperma_profizianum	Orania_palindan)	Podococcus_barteri)	Roystonea_regia)	(Bactris_major	(Attalea_speciosa	(Elaeis_oleifera	Elaeis_guineensis))))))	(Reinhardtia_simplex	Reinhardtia_gracilis))))	Kingia_australis);
((Reinhardtia_paiewonskiana	(((((Sclerosperma_profizianum	Orania_palindan)	Podococcus_barteri)	(((Leopoldinia_pulchra	Calamus_caryotoides)	(Pelagodoxa_henryana	Manicaria_saccifera))	(((((Sabal_domingensis	((Nypa_fruticans	Phoenix_dactylifera)	Serenoa_repens))	(Chamaedorea_seifrizii	Pseudophoenix_vinifera))	(((Oenocarpus_bataua	Oenocarpus_minor)	Prestoea_acuminata)	(Geonoma_undata	((Dictyosperma_album	Dypsis_decaryi)	((Kentiopsis_piersoniorum	(Heterospathe_cagayanensis	Veitchia_spiralis))	(Burretiokentia_grandiflora	Hydriastele_microspadix))))))	(Iriartea_deltoidea	(Attalea_speciosa	((Elaeis_oleifera	Elaeis_guineensis)	Bactris_major))))	Roystonea_regia)))	(Reinhardtia_simplex	Reinhardtia_gracilis))	Reinhardtia_latisecta))	Kingia_australis);
((Reinhardtia_paiewonskiana	(((((Sclerosperma_profizianum	Orania_palindan)	Podococcus_barteri)	((Pelagodoxa_henryana	Manicaria_saccifera)	(((((Sabal_domingensis	(Phoenix_dactylifera	Serenoa_repens))	Pseudophoenix_vinifera)	(((Oenocarpus_bataua	Oenocarpus_minor)	Prestoea_acuminata)	((Chamaedorea_seifrizii	Geonoma_undata)	((Leopoldinia_pulchra	Calamus_caryotoides)	(((Dictyosperma_album	Dypsis_decaryi)	((Kentiopsis_piersoniorum	(Heterospathe_cagayanensis	Veitchia_spiralis))	Burretiokentia_grandiflora))	Hydriastele_microspadix)))))	(Iriartea_deltoidea	((Elaeis_oleifera	Elaeis_guineensis)	(Bactris_major	Attalea_speciosa))))	(Nypa_fruticans	Roystonea_regia))))	(Reinhardtia_simplex	Reinhardtia_gracilis))	Reinhardtia_latisecta))	Kingia_australis);
((Reinhardtia_paiewonskiana	(((((((Sclerosperma_profizianum	Orania_palindan)	Podococcus_barteri)	(((Nypa_fruticans	Roystonea_regia)	(((Sabal_domingensis	(Phoenix_dactylifera	Serenoa_repens))	Pseudophoenix_vinifera)	(((Oenocarpus_bataua	Oenocarpus_minor)	Prestoea_acuminata)	(Geonoma_undata	((Leopoldinia_pulchra	Calamus_caryotoides)	((((Dictyosperma_album	Dypsis_decaryi)	(Kentiopsis_piersoniorum	(Heterospathe_cagayanensis	Veitchia_spiralis)))	Hydriastele_microspadix)	Burretiokentia_grandiflora))))))	(Iriartea_deltoidea	(Bactris_major	(Attalea_speciosa	(Elaeis_oleifera	Elaeis_guineensis))))))	(Pelagodoxa_henryana	Manicaria_saccifera))	Chamaedorea_seifrizii)	(Reinhardtia_simplex	Reinhardtia_gracilis))	Reinhardtia_latisecta))	Kingia_australis);
((Reinhardtia_paiewonskiana	(((((((Sclerosperma_profizianum	Orania_palindan)	Podococcus_barteri)	((((Iriartea_deltoidea	((Elaeis_oleifera	Elaeis_guineensis)	(Bactris_major	Attalea_speciosa)))	((((Nypa_fruticans	Sabal_domingensis)	(Phoenix_dactylifera	Serenoa_repens))	Pseudophoenix_vinifera)	((((Oenocarpus_bataua	Oenocarpus_minor)	Prestoea_acuminata)	(Veitchia_spiralis	((Hydriastele_microspadix	Heterospathe_cagayanensis)	(Burretiokentia_grandiflora	((Dictyosperma_album	Dypsis_decaryi)	Kentiopsis_piersoniorum)))))	Geonoma_undata)))	(Pelagodoxa_henryana	Manicaria_saccifera))	(Leopoldinia_pulchra	Calamus_caryotoides)))	Roystonea_regia)	Chamaedorea_seifrizii)	(Reinhardtia_simplex	Reinhardtia_gracilis))	Reinhardtia_latisecta))	Kingia_australis);
((Oenocarpus_minor	((Prestoea_acuminata	((((Iriartea_deltoidea	(Bactris_major	(Attalea_speciosa	(Elaeis_oleifera	Elaeis_guineensis))))	((Pelagodoxa_henryana	Manicaria_saccifera)	(((Reinhardtia_simplex	Reinhardtia_gracilis)	(Reinhardtia_latisecta	Reinhardtia_paiewonskiana))	(Roystonea_regia	(((Nypa_fruticans	(Sabal_domingensis	Phoenix_dactylifera))	Serenoa_repens)	(Chamaedorea_seifrizii	Pseudophoenix_vinifera))))))	((Sclerosperma_profizianum	Orania_palindan)	Podococcus_barteri))	((Leopoldinia_pulchra	Calamus_caryotoides)	((Dictyosperma_album	(((Kentiopsis_piersoniorum	Veitchia_spiralis)	Dypsis_decaryi)	(Burretiokentia_grandiflora	(Hydriastele_microspadix	Heterospathe_cagayanensis))))	Geonoma_undata))))	Oenocarpus_bataua))	Kingia_australis);
((Reinhardtia_paiewonskiana	(((((Roystonea_regia	(Bactris_major	(Attalea_speciosa	((Nypa_fruticans	Elaeis_oleifera)	Elaeis_guineensis))))	((((Chamaedorea_seifrizii	Geonoma_undata)	((Leopoldinia_pulchra	Calamus_caryotoides)	((Kentiopsis_piersoniorum	(Dypsis_decaryi	Dictyosperma_album))	((Heterospathe_cagayanensis	Veitchia_spiralis)	(Burretiokentia_grandiflora	Hydriastele_microspadix)))))	((Oenocarpus_bataua	Oenocarpus_minor)	Prestoea_acuminata))	(((Sabal_domingensis	Phoenix_dactylifera)	Serenoa_repens)	Pseudophoenix_vinifera)))	(((Sclerosperma_profizianum	Orania_palindan)	(Iriartea_deltoidea	Podococcus_barteri))	(Pelagodoxa_henryana	Manicaria_saccifera)))	(Reinhardtia_simplex	Reinhardtia_gracilis))	Reinhardtia_latisecta))	Kingia_australis);
((Reinhardtia_paiewonskiana	((((Pseudophoenix_vinifera	((Nypa_fruticans	(Sabal_domingensis	Phoenix_dactylifera))	Serenoa_repens))	(Roystonea_regia	(((Attalea_speciosa	((Elaeis_oleifera	Elaeis_guineensis)	Bactris_major))	((Leopoldinia_pulchra	Calamus_caryotoides)	Iriartea_deltoidea))	((Pelagodoxa_henryana	Manicaria_saccifera)	(((Sclerosperma_profizianum	Orania_palindan)	Podococcus_barteri)	(((((Burretiokentia_grandiflora	Hydriastele_microspadix)	(Kentiopsis_piersoniorum	(Dypsis_decaryi	Dictyosperma_album)))	(Heterospathe_cagayanensis	Veitchia_spiralis))	(Chamaedorea_seifrizii	Geonoma_undata))	((Oenocarpus_bataua	Oenocarpus_minor)	Prestoea_acuminata)))))))	(Reinhardtia_simplex	Reinhardtia_gracilis))	Reinhardtia_latisecta))	Kingia_australis);
((Manicaria_saccifera	(((((Pseudophoenix_vinifera	(Serenoa_repens	(Sabal_domingensis	(Nypa_fruticans	Phoenix_dactylifera))))	(((Chamaedorea_seifrizii	((Reinhardtia_simplex	Reinhardtia_gracilis)	(Reinhardtia_latisecta	Reinhardtia_paiewonskiana)))	(Attalea_speciosa	((Elaeis_oleifera	Elaeis_guineensis)	Bactris_major)))	Roystonea_regia))	((Leopoldinia_pulchra	Calamus_caryotoides)	Iriartea_deltoidea))	((((((Kentiopsis_piersoniorum	(Heterospathe_cagayanensis	Veitchia_spiralis))	((Dypsis_decaryi	Dictyosperma_album)	Hydriastele_microspadix))	Burretiokentia_grandiflora)	((Oenocarpus_bataua	Oenocarpus_minor)	Prestoea_acuminata))	Geonoma_undata)	((Sclerosperma_profizianum	Orania_palindan)	Podococcus_barteri)))	Pelagodoxa_henryana))	Kingia_australis);
((Reinhardtia_paiewonskiana	((((((((Nypa_fruticans	Roystonea_regia)	(Bactris_major	(Attalea_speciosa	(Elaeis_oleifera	Elaeis_guineensis))))	((Sclerosperma_profizianum	Orania_palindan)	Podococcus_barteri))	((Pseudophoenix_vinifera	(Serenoa_repens	(Sabal_domingensis	Phoenix_dactylifera)))	(((Hydriastele_microspadix	((Burretiokentia_grandiflora	(Kentiopsis_piersoniorum	(Heterospathe_cagayanensis	Veitchia_spiralis)))	(Dypsis_decaryi	Dictyosperma_album)))	((Oenocarpus_bataua	Oenocarpus_minor)	Prestoea_acuminata))	Geonoma_undata)))	(Pelagodoxa_henryana	Manicaria_saccifera))	((Chamaedorea_seifrizii	(Leopoldinia_pulchra	Calamus_caryotoides))	Iriartea_deltoidea))	(Reinhardtia_simplex	Reinhardtia_gracilis))	Reinhardtia_latisecta))	Kingia_australis);
((Reinhardtia_latisecta	(((Reinhardtia_gracilis	Reinhardtia_simplex)	((Attalea_speciosa	(Bactris_major	(Elaeis_oleifera	Elaeis_guineensis)))	(((Podococcus_barteri	(Sclerosperma_profizianum	Orania_palindan))	(((((Iriartea_deltoidea	(Leopoldinia_pulchra	Calamus_caryotoides))	(Chamaedorea_seifrizii	Pseudophoenix_vinifera))	((Serenoa_repens	(Sabal_domingensis	Phoenix_dactylifera))	Nypa_fruticans))	((Geonoma_undata	((Hydriastele_microspadix	((Dypsis_decaryi	Dictyosperma_album)	(Kentiopsis_piersoniorum	(Veitchia_spiralis	Heterospathe_cagayanensis))))	Burretiokentia_grandiflora))	(Prestoea_acuminata	(Oenocarpus_minor	Oenocarpus_bataua))))	(Manicaria_saccifera	Pelagodoxa_henryana)))	Roystonea_regia)))	Reinhardtia_paiewonskiana))	Kingia_australis);
((Reinhardtia_paiewonskiana	(Reinhardtia_latisecta	((Reinhardtia_gracilis	Reinhardtia_simplex)	((((Manicaria_saccifera	Pelagodoxa_henryana)	(Prestoea_acuminata	(Oenocarpus_minor	Oenocarpus_bataua)))	((Podococcus_barteri	(Sclerosperma_profizianum	Orania_palindan))	((Geonoma_undata	(Leopoldinia_pulchra	(((Dypsis_decaryi	(Hydriastele_microspadix	Dictyosperma_album))	(Kentiopsis_piersoniorum	(Veitchia_spiralis	Heterospathe_cagayanensis)))	Burretiokentia_grandiflora)))	((Roystonea_regia	(Bactris_major	((Elaeis_oleifera	Elaeis_guineensis)	Attalea_speciosa)))	(Pseudophoenix_vinifera	((((Calamus_caryotoides	Serenoa_repens)	(Sabal_domingensis	Phoenix_dactylifera))	Nypa_fruticans)	Iriartea_deltoidea))))))	Chamaedorea_seifrizii))))	Kingia_australis);
((((Reinhardtia_paiewonskiana	Reinhardtia_latisecta)	(Reinhardtia_gracilis	Reinhardtia_simplex))	((((Roystonea_regia	((Pseudophoenix_vinifera	((Serenoa_repens	(Sabal_domingensis	Phoenix_dactylifera))	Nypa_fruticans))	((Manicaria_saccifera	Pelagodoxa_henryana)	((Iriartea_deltoidea	((Geonoma_undata	((Prestoea_acuminata	(Oenocarpus_minor	Oenocarpus_bataua))	(((Burretiokentia_grandiflora	(Kentiopsis_piersoniorum	(Dypsis_decaryi	Dictyosperma_album)))	(Hydriastele_microspadix	Heterospathe_cagayanensis))	Veitchia_spiralis)))	Leopoldinia_pulchra))	(Podococcus_barteri	(Sclerosperma_profizianum	Orania_palindan))))))	(Bactris_major	((Elaeis_oleifera	Elaeis_guineensis)	Attalea_speciosa)))	Calamus_caryotoides)	Chamaedorea_seifrizii))	Kingia_australis);
((Reinhardtia_paiewonskiana	(Reinhardtia_latisecta	((Reinhardtia_gracilis	Reinhardtia_simplex)	((((Nypa_fruticans	Roystonea_regia)	((Calamus_caryotoides	(Pseudophoenix_vinifera	(Serenoa_repens	(Sabal_domingensis	Phoenix_dactylifera))))	(Iriartea_deltoidea	(((Prestoea_acuminata	(Oenocarpus_minor	Oenocarpus_bataua))	(((Leopoldinia_pulchra	Manicaria_saccifera)	Pelagodoxa_henryana)	(Geonoma_undata	(((Heterospathe_cagayanensis	Veitchia_spiralis)	((Kentiopsis_piersoniorum	(Dypsis_decaryi	Dictyosperma_album))	Burretiokentia_grandiflora))	Hydriastele_microspadix))))	(Podococcus_barteri	(Sclerosperma_profizianum	Orania_palindan))))))	((Elaeis_oleifera	Elaeis_guineensis)	(Attalea_speciosa	Bactris_major)))	Chamaedorea_seifrizii))))	Kingia_australis);
((((((Leopoldinia_pulchra	Manicaria_saccifera)	(Geonoma_undata	(Prestoea_acuminata	((Oenocarpus_minor	Oenocarpus_bataua)	(((Dypsis_decaryi	((Hydriastele_microspadix	Dictyosperma_album)	(Heterospathe_cagayanensis	Veitchia_spiralis)))	Burretiokentia_grandiflora)	Kentiopsis_piersoniorum)))))	(Podococcus_barteri	(Sclerosperma_profizianum	Orania_palindan)))	(Pelagodoxa_henryana	(((((Bactris_major	((Elaeis_oleifera	Elaeis_guineensis)	Attalea_speciosa))	Iriartea_deltoidea)	Chamaedorea_seifrizii)	(Pseudophoenix_vinifera	(((Phoenix_dactylifera	Serenoa_repens)	(Nypa_fruticans	Sabal_domingensis))	Calamus_caryotoides)))	Roystonea_regia)))	((Reinhardtia_paiewonskiana	Reinhardtia_latisecta)	(Reinhardtia_gracilis	Reinhardtia_simplex)))	Kingia_australis);
((Reinhardtia_paiewonskiana	(Reinhardtia_latisecta	((Reinhardtia_gracilis	Reinhardtia_simplex)	(((((((((Burretiokentia_grandiflora	(Heterospathe_cagayanensis	Veitchia_spiralis))	(Hydriastele_microspadix	(Dypsis_decaryi	Dictyosperma_album)))	Kentiopsis_piersoniorum)	Leopoldinia_pulchra)	Geonoma_undata)	((Pelagodoxa_henryana	(Oenocarpus_minor	Oenocarpus_bataua))	Prestoea_acuminata))	(Podococcus_barteri	(Sclerosperma_profizianum	Orania_palindan)))	((((Bactris_major	((Elaeis_oleifera	Elaeis_guineensis)	Attalea_speciosa))	Iriartea_deltoidea)	(Chamaedorea_seifrizii	(Calamus_caryotoides	(Pseudophoenix_vinifera	(Nypa_fruticans	(Serenoa_repens	(Sabal_domingensis	Phoenix_dactylifera)))))))	Roystonea_regia))	Manicaria_saccifera))))	Kingia_australis);
((Reinhardtia_paiewonskiana	(Reinhardtia_latisecta	((Reinhardtia_gracilis	Reinhardtia_simplex)	(((((Oenocarpus_minor	Oenocarpus_bataua)	Prestoea_acuminata)	((((((Attalea_speciosa	(Bactris_major	(Elaeis_oleifera	Elaeis_guineensis)))	(Nypa_fruticans	Roystonea_regia))	(Sclerosperma_profizianum	Orania_palindan))	(Iriartea_deltoidea	(Pseudophoenix_vinifera	((Calamus_caryotoides	Serenoa_repens)	(Sabal_domingensis	Phoenix_dactylifera)))))	(Manicaria_saccifera	((((Dypsis_decaryi	(Dictyosperma_album	Hydriastele_microspadix))	(Kentiopsis_piersoniorum	(Heterospathe_cagayanensis	Veitchia_spiralis)))	Burretiokentia_grandiflora)	Leopoldinia_pulchra)))	(Podococcus_barteri	Geonoma_undata)))	Pelagodoxa_henryana)	Chamaedorea_seifrizii))))	Kingia_australis);
(((((((Oenocarpus_minor	Oenocarpus_bataua)	Prestoea_acuminata)	Pelagodoxa_henryana)	((Iriartea_deltoidea	Manicaria_saccifera)	(((Pseudophoenix_vinifera	((Sabal_domingensis	(Nypa_fruticans	Phoenix_dactylifera))	Serenoa_repens))	((((((Heterospathe_cagayanensis	Veitchia_spiralis)	Kentiopsis_piersoniorum)	(Burretiokentia_grandiflora	(Dypsis_decaryi	Dictyosperma_album)))	Hydriastele_microspadix)	Geonoma_undata)	(Calamus_caryotoides	Leopoldinia_pulchra)))	(((Attalea_speciosa	(Bactris_major	(Elaeis_oleifera	Elaeis_guineensis)))	Roystonea_regia)	(Podococcus_barteri	(Sclerosperma_profizianum	Orania_palindan))))))	Chamaedorea_seifrizii)	((Reinhardtia_paiewonskiana	Reinhardtia_latisecta)	(Reinhardtia_gracilis	Reinhardtia_simplex)))	Kingia_australis);
((((((Pelagodoxa_henryana	Manicaria_saccifera)	((((Oenocarpus_minor	Oenocarpus_bataua)	Prestoea_acuminata)	(Geonoma_undata	((((Heterospathe_cagayanensis	Veitchia_spiralis)	Burretiokentia_grandiflora)	Hydriastele_microspadix)	(Kentiopsis_piersoniorum	(Dypsis_decaryi	Dictyosperma_album)))))	(((((Elaeis_oleifera	Elaeis_guineensis)	(Attalea_speciosa	Bactris_major))	Roystonea_regia)	(Podococcus_barteri	(Sclerosperma_profizianum	Orania_palindan)))	(Pseudophoenix_vinifera	((Sabal_domingensis	(Nypa_fruticans	Phoenix_dactylifera))	Serenoa_repens)))))	((Calamus_caryotoides	Leopoldinia_pulchra)	Iriartea_deltoidea))	Chamaedorea_seifrizii)	((Reinhardtia_paiewonskiana	Reinhardtia_latisecta)	(Reinhardtia_gracilis	Reinhardtia_simplex)))	Kingia_australis);
((Reinhardtia_paiewonskiana	(Reinhardtia_latisecta	((Reinhardtia_gracilis	Reinhardtia_simplex)	((((Elaeis_oleifera	Elaeis_guineensis)	(Attalea_speciosa	Bactris_major))	(Roystonea_regia	((Podococcus_barteri	(Sclerosperma_profizianum	Orania_palindan))	(((Pseudophoenix_vinifera	(Sabal_domingensis	((Nypa_fruticans	Serenoa_repens)	Phoenix_dactylifera)))	(Geonoma_undata	(((Oenocarpus_minor	Oenocarpus_bataua)	Prestoea_acuminata)	(((Heterospathe_cagayanensis	Veitchia_spiralis)	Hydriastele_microspadix)	((Kentiopsis_piersoniorum	(Dypsis_decaryi	Dictyosperma_album))	Burretiokentia_grandiflora)))))	((((Calamus_caryotoides	Leopoldinia_pulchra)	Iriartea_deltoidea)	Manicaria_saccifera)	Pelagodoxa_henryana)))))	Chamaedorea_seifrizii))))	Kingia_australis);
((Reinhardtia_paiewonskiana	((((Sclerosperma_profizianum	(Orania_palindan	Podococcus_barteri))	((Pelagodoxa_henryana	Manicaria_saccifera)	((((Calamus_caryotoides	((Chamaedorea_seifrizii	Pseudophoenix_vinifera)	Iriartea_deltoidea))	(Serenoa_repens	(Phoenix_dactylifera	Sabal_domingensis)))	(((Prestoea_acuminata	(Oenocarpus_bataua	Oenocarpus_minor))	((Burretiokentia_grandiflora	(Kentiopsis_piersoniorum	(Heterospathe_cagayanensis	Veitchia_spiralis)))	(Hydriastele_microspadix	(Dypsis_decaryi	Dictyosperma_album))))	(Leopoldinia_pulchra	Geonoma_undata)))	((Nypa_fruticans	Roystonea_regia)	(((Elaeis_oleifera	Elaeis_guineensis)	Attalea_speciosa)	Bactris_major)))))	(Reinhardtia_gracilis	Reinhardtia_simplex))	Reinhardtia_latisecta))	Kingia_australis);
(((((Attalea_speciosa	(Bactris_major	(Elaeis_oleifera	Elaeis_guineensis)))	(((((Serenoa_repens	(Nypa_fruticans	(Phoenix_dactylifera	Sabal_domingensis)))	Pseudophoenix_vinifera)	Iriartea_deltoidea)	((Podococcus_barteri	(Orania_palindan	Sclerosperma_profizianum))	((Geonoma_undata	((Prestoea_acuminata	(Oenocarpus_bataua	Oenocarpus_minor))	((((Kentiopsis_piersoniorum	(Heterospathe_cagayanensis	Veitchia_spiralis))	Burretiokentia_grandiflora)	(Dypsis_decaryi	Dictyosperma_album))	Hydriastele_microspadix)))	((Pelagodoxa_henryana	Manicaria_saccifera)	(Calamus_caryotoides	Leopoldinia_pulchra)))))	Roystonea_regia))	Chamaedorea_seifrizii)	((Reinhardtia_gracilis	Reinhardtia_simplex)	(Reinhardtia_latisecta	Reinhardtia_paiewonskiana)))	Kingia_australis);
((Reinhardtia_paiewonskiana	((((Attalea_speciosa	(Bactris_major	(Elaeis_oleifera	Elaeis_guineensis)))	((Roystonea_regia	(Podococcus_barteri	(Orania_palindan	Sclerosperma_profizianum)))	((((Nypa_fruticans	Phoenix_dactylifera)	(Serenoa_repens	Sabal_domingensis))	Pseudophoenix_vinifera)	((Iriartea_deltoidea	(Calamus_caryotoides	Leopoldinia_pulchra))	(((Chamaedorea_seifrizii	Geonoma_undata)	((Oenocarpus_bataua	(Oenocarpus_minor	Prestoea_acuminata))	(((Hydriastele_microspadix	Heterospathe_cagayanensis)	((Burretiokentia_grandiflora	(Dypsis_decaryi	Dictyosperma_album))	Kentiopsis_piersoniorum))	Veitchia_spiralis)))	(Pelagodoxa_henryana	Manicaria_saccifera))))))	(Reinhardtia_gracilis	Reinhardtia_simplex))	Reinhardtia_latisecta))	Kingia_australis);
(((Reinhardtia_gracilis	Reinhardtia_simplex)	((Reinhardtia_latisecta	Reinhardtia_paiewonskiana)	(((((Pelagodoxa_henryana	Manicaria_saccifera)	((Geonoma_undata	(((((Kentiopsis_piersoniorum	(Heterospathe_cagayanensis	Veitchia_spiralis))	(Burretiokentia_grandiflora	Hydriastele_microspadix))	Dypsis_decaryi)	Dictyosperma_album)	(Oenocarpus_bataua	Oenocarpus_minor)))	(((Serenoa_repens	(Sabal_domingensis	Phoenix_dactylifera))	Pseudophoenix_vinifera)	Prestoea_acuminata)))	(((Nypa_fruticans	Roystonea_regia)	((Elaeis_oleifera	Elaeis_guineensis)	(Attalea_speciosa	Bactris_major)))	(Podococcus_barteri	(Orania_palindan	Sclerosperma_profizianum))))	(Iriartea_deltoidea	(Calamus_caryotoides	Leopoldinia_pulchra)))	Chamaedorea_seifrizii)))	Kingia_australis);
((((((Serenoa_repens	(Sabal_domingensis	Phoenix_dactylifera))	(Chamaedorea_seifrizii	Pseudophoenix_vinifera))	(((Iriartea_deltoidea	(Attalea_speciosa	(Bactris_major	(Elaeis_oleifera	Elaeis_guineensis))))	(Podococcus_barteri	(Orania_palindan	Sclerosperma_profizianum)))	((Pelagodoxa_henryana	Manicaria_saccifera)	((((((Dictyosperma_album	Dypsis_decaryi)	((Hydriastele_microspadix	Kentiopsis_piersoniorum)	(Heterospathe_cagayanensis	Veitchia_spiralis)))	Burretiokentia_grandiflora)	(Prestoea_acuminata	(Oenocarpus_bataua	Oenocarpus_minor)))	Geonoma_undata)	(Calamus_caryotoides	Leopoldinia_pulchra)))))	(Nypa_fruticans	Roystonea_regia))	((Reinhardtia_gracilis	Reinhardtia_simplex)	(Reinhardtia_latisecta	Reinhardtia_paiewonskiana)))	Kingia_australis);
((Reinhardtia_paiewonskiana	((((((Calamus_caryotoides	Leopoldinia_pulchra)	Iriartea_deltoidea)	(((Roystonea_regia	((Bactris_major	((Elaeis_oleifera	Elaeis_guineensis)	Attalea_speciosa))	(Podococcus_barteri	(Orania_palindan	Sclerosperma_profizianum))))	(((Sabal_domingensis	(Nypa_fruticans	(Serenoa_repens	Phoenix_dactylifera)))	Pseudophoenix_vinifera)	(((((Dictyosperma_album	Dypsis_decaryi)	(Burretiokentia_grandiflora	(Kentiopsis_piersoniorum	(Heterospathe_cagayanensis	Veitchia_spiralis))))	Hydriastele_microspadix)	(Prestoea_acuminata	(Oenocarpus_bataua	Oenocarpus_minor)))	Geonoma_undata)))	(Pelagodoxa_henryana	Manicaria_saccifera)))	Chamaedorea_seifrizii)	(Reinhardtia_gracilis	Reinhardtia_simplex))	Reinhardtia_latisecta))	Kingia_australis);
((Reinhardtia_latisecta	(Reinhardtia_paiewonskiana	((((Roystonea_regia	(Attalea_speciosa	(Bactris_major	(Elaeis_oleifera	Elaeis_guineensis))))	(((((Sabal_domingensis	Phoenix_dactylifera)	Iriartea_deltoidea)	(Nypa_fruticans	Serenoa_repens))	Pseudophoenix_vinifera)	(((Manicaria_saccifera	((((((Kentiopsis_piersoniorum	(Heterospathe_cagayanensis	Veitchia_spiralis))	(Hydriastele_microspadix	(Dictyosperma_album	Dypsis_decaryi)))	Burretiokentia_grandiflora)	(Prestoea_acuminata	(Oenocarpus_bataua	Oenocarpus_minor)))	Geonoma_undata)	(Podococcus_barteri	(Orania_palindan	Sclerosperma_profizianum))))	Pelagodoxa_henryana)	(Calamus_caryotoides	Leopoldinia_pulchra))))	Chamaedorea_seifrizii)	(Reinhardtia_gracilis	Reinhardtia_simplex))))	Kingia_australis);
(((((Iriartea_deltoidea	(Calamus_caryotoides	Leopoldinia_pulchra))	((((Nypa_fruticans	(Roystonea_regia	(Bactris_major	((Elaeis_oleifera	Elaeis_guineensis)	Attalea_speciosa))))	(((Sabal_domingensis	(Serenoa_repens	Phoenix_dactylifera))	((Oenocarpus_bataua	Oenocarpus_minor)	(Pseudophoenix_vinifera	Prestoea_acuminata)))	(Geonoma_undata	(((Hydriastele_microspadix	Dictyosperma_album)	Dypsis_decaryi)	((Kentiopsis_piersoniorum	(Heterospathe_cagayanensis	Veitchia_spiralis))	Burretiokentia_grandiflora)))))	(Podococcus_barteri	(Orania_palindan	Sclerosperma_profizianum)))	(Pelagodoxa_henryana	Manicaria_saccifera)))	Chamaedorea_seifrizii)	((Reinhardtia_gracilis	Reinhardtia_simplex)	(Reinhardtia_latisecta	Reinhardtia_paiewonskiana)))	Kingia_australis);
((Reinhardtia_paiewonskiana	((((Podococcus_barteri	(Orania_palindan	Sclerosperma_profizianum))	(((Leopoldinia_pulchra	((((Oenocarpus_bataua	Oenocarpus_minor)	Prestoea_acuminata)	(((Kentiopsis_piersoniorum	(Dictyosperma_album	Dypsis_decaryi))	Burretiokentia_grandiflora)	((Heterospathe_cagayanensis	Veitchia_spiralis)	Hydriastele_microspadix)))	Geonoma_undata))	(Pelagodoxa_henryana	Manicaria_saccifera))	((Iriartea_deltoidea	((Elaeis_oleifera	Elaeis_guineensis)	(Attalea_speciosa	Bactris_major)))	(((Chamaedorea_seifrizii	Pseudophoenix_vinifera)	(Calamus_caryotoides	(Sabal_domingensis	(Serenoa_repens	(Nypa_fruticans	Phoenix_dactylifera)))))	Roystonea_regia))))	(Reinhardtia_gracilis	Reinhardtia_simplex))	Reinhardtia_latisecta))	Kingia_australis);
((Reinhardtia_paiewonskiana	((((((((((Calamus_caryotoides	Leopoldinia_pulchra)	(((Dictyosperma_album	Dypsis_decaryi)	((Kentiopsis_piersoniorum	(Heterospathe_cagayanensis	Veitchia_spiralis))	Burretiokentia_grandiflora))	Hydriastele_microspadix))	Geonoma_undata)	(Pelagodoxa_henryana	Manicaria_saccifera))	(Pseudophoenix_vinifera	(Iriartea_deltoidea	((Serenoa_repens	(Phoenix_dactylifera	Sabal_domingensis))	Nypa_fruticans))))	((Podococcus_barteri	(Orania_palindan	Sclerosperma_profizianum))	(Roystonea_regia	((Elaeis_oleifera	Elaeis_guineensis)	(Attalea_speciosa	Bactris_major)))))	((Oenocarpus_bataua	Oenocarpus_minor)	Prestoea_acuminata))	Chamaedorea_seifrizii)	(Reinhardtia_gracilis	Reinhardtia_simplex))	Reinhardtia_latisecta))	Kingia_australis);
((Reinhardtia_latisecta	(((((Attalea_speciosa	(Bactris_major	(Elaeis_oleifera	Elaeis_guineensis)))	(((Iriartea_deltoidea	Podococcus_barteri)	(Orania_palindan	Sclerosperma_profizianum))	((((Sabal_domingensis	((Nypa_fruticans	Phoenix_dactylifera)	(Calamus_caryotoides	Serenoa_repens)))	Pseudophoenix_vinifera)	((((Oenocarpus_minor	Oenocarpus_bataua)	Prestoea_acuminata)	((Burretiokentia_grandiflora	(Dypsis_decaryi	Dictyosperma_album))	((Veitchia_spiralis	Heterospathe_cagayanensis)	(Hydriastele_microspadix	Kentiopsis_piersoniorum))))	(Geonoma_undata	Leopoldinia_pulchra)))	((Manicaria_saccifera	Pelagodoxa_henryana)	Roystonea_regia))))	Chamaedorea_seifrizii)	(Reinhardtia_gracilis	Reinhardtia_simplex))	Reinhardtia_paiewonskiana))	Kingia_australis);
((Reinhardtia_paiewonskiana	(Reinhardtia_latisecta	(((Bactris_major	((Elaeis_oleifera	Elaeis_guineensis)	Attalea_speciosa))	(((((((Sabal_domingensis	Phoenix_dactylifera)	Serenoa_repens)	Nypa_fruticans)	Calamus_caryotoides)	Pseudophoenix_vinifera)	((((Oenocarpus_minor	Oenocarpus_bataua)	Prestoea_acuminata)	((Leopoldinia_pulchra	((Veitchia_spiralis	Heterospathe_cagayanensis)	((Hydriastele_microspadix	Kentiopsis_piersoniorum)	(Burretiokentia_grandiflora	(Dypsis_decaryi	Dictyosperma_album)))))	Geonoma_undata))	(((Podococcus_barteri	Orania_palindan)	Sclerosperma_profizianum)	Iriartea_deltoidea)))	((Manicaria_saccifera	Pelagodoxa_henryana)	(Chamaedorea_seifrizii	Roystonea_regia))))	(Reinhardtia_gracilis	Reinhardtia_simplex))))	Kingia_australis);
((Reinhardtia_paiewonskiana	(Reinhardtia_latisecta	((((((Sabal_domingensis	Phoenix_dactylifera)	Serenoa_repens)	Nypa_fruticans)	(Chamaedorea_seifrizii	Pseudophoenix_vinifera))	(((((Oenocarpus_minor	Oenocarpus_bataua)	Prestoea_acuminata)	(Iriartea_deltoidea	((((Kentiopsis_piersoniorum	(Veitchia_spiralis	Heterospathe_cagayanensis))	(Hydriastele_microspadix	(Dypsis_decaryi	Dictyosperma_album)))	Burretiokentia_grandiflora)	Geonoma_undata)))	((Calamus_caryotoides	Leopoldinia_pulchra)	(Manicaria_saccifera	Pelagodoxa_henryana)))	(Roystonea_regia	((Bactris_major	((Elaeis_oleifera	Elaeis_guineensis)	Attalea_speciosa))	(Podococcus_barteri	(Orania_palindan	Sclerosperma_profizianum))))))	(Reinhardtia_gracilis	Reinhardtia_simplex))))	Kingia_australis);
((Reinhardtia_paiewonskiana	(Reinhardtia_latisecta	((((Calamus_caryotoides	Leopoldinia_pulchra)	((Manicaria_saccifera	Pelagodoxa_henryana)	((Roystonea_regia	((Bactris_major	((Elaeis_oleifera	Elaeis_guineensis)	Attalea_speciosa))	(Podococcus_barteri	(Orania_palindan	Sclerosperma_profizianum))))	((((Sabal_domingensis	Phoenix_dactylifera)	(Serenoa_repens	Nypa_fruticans))	Pseudophoenix_vinifera)	(((Oenocarpus_minor	Oenocarpus_bataua)	Prestoea_acuminata)	(Iriartea_deltoidea	(((((Dypsis_decaryi	Dictyosperma_album)	Kentiopsis_piersoniorum)	Burretiokentia_grandiflora)	((Veitchia_spiralis	Heterospathe_cagayanensis)	Hydriastele_microspadix))	Geonoma_undata)))))))	Chamaedorea_seifrizii)	(Reinhardtia_gracilis	Reinhardtia_simplex))))	Kingia_australis);
((Reinhardtia_paiewonskiana	(Reinhardtia_latisecta	((((((((((((Veitchia_spiralis	Heterospathe_cagayanensis)	(Dypsis_decaryi	(Dictyosperma_album	Hydriastele_microspadix)))	Burretiokentia_grandiflora)	Kentiopsis_piersoniorum)	(Oenocarpus_minor	Oenocarpus_bataua))	Prestoea_acuminata)	Geonoma_undata)	Leopoldinia_pulchra)	(Roystonea_regia	((Bactris_major	((Elaeis_oleifera	Elaeis_guineensis)	Attalea_speciosa))	(((Calamus_caryotoides	((Sabal_domingensis	Phoenix_dactylifera)	(Serenoa_repens	Nypa_fruticans)))	Pseudophoenix_vinifera)	Iriartea_deltoidea))))	((Manicaria_saccifera	Pelagodoxa_henryana)	(Podococcus_barteri	(Orania_palindan	Sclerosperma_profizianum))))	Chamaedorea_seifrizii)	(Reinhardtia_gracilis	Reinhardtia_simplex))))	Kingia_australis);
((Reinhardtia_latisecta	(((((Manicaria_saccifera	Pelagodoxa_henryana)	((((((((Hydriastele_microspadix	Veitchia_spiralis)	Heterospathe_cagayanensis)	((Dypsis_decaryi	Dictyosperma_album)	Burretiokentia_grandiflora))	Kentiopsis_piersoniorum)	((Oenocarpus_bataua	Oenocarpus_minor)	Prestoea_acuminata))	(Geonoma_undata	(Calamus_caryotoides	Leopoldinia_pulchra)))	((((Attalea_speciosa	(Bactris_major	(Elaeis_oleifera	Elaeis_guineensis)))	Iriartea_deltoidea)	(Chamaedorea_seifrizii	Pseudophoenix_vinifera))	(Sabal_domingensis	(Serenoa_repens	(Nypa_fruticans	Phoenix_dactylifera)))))	Roystonea_regia))	(Podococcus_barteri	(Orania_palindan	Sclerosperma_profizianum)))	(Reinhardtia_gracilis	Reinhardtia_simplex))	Reinhardtia_paiewonskiana))	Kingia_australis);
((Oenocarpus_minor	((Prestoea_acuminata	((((Iriartea_deltoidea	(Podococcus_barteri	(Orania_palindan	Sclerosperma_profizianum)))	((((Attalea_speciosa	(Bactris_major	(Elaeis_oleifera	Elaeis_guineensis)))	Chamaedorea_seifrizii)	(Pseudophoenix_vinifera	(Calamus_caryotoides	(Serenoa_repens	(Nypa_fruticans	(Phoenix_dactylifera	Sabal_domingensis))))))	(Roystonea_regia	((Reinhardtia_gracilis	Reinhardtia_simplex)	(Reinhardtia_paiewonskiana	Reinhardtia_latisecta)))))	(Manicaria_saccifera	Pelagodoxa_henryana))	((((((Dictyosperma_album	Dypsis_decaryi)	(Kentiopsis_piersoniorum	(Heterospathe_cagayanensis	Veitchia_spiralis)))	Hydriastele_microspadix)	Burretiokentia_grandiflora)	Leopoldinia_pulchra)	Geonoma_undata)))	Oenocarpus_bataua))	Kingia_australis);
((Reinhardtia_paiewonskiana	(Reinhardtia_latisecta	(((Roystonea_regia	(((Manicaria_saccifera	Pelagodoxa_henryana)	((((Sabal_domingensis	Phoenix_dactylifera)	(Serenoa_repens	Nypa_fruticans))	Pseudophoenix_vinifera)	((Iriartea_deltoidea	(Calamus_caryotoides	Leopoldinia_pulchra))	(Geonoma_undata	(((Oenocarpus_bataua	Oenocarpus_minor)	Prestoea_acuminata)	(((Burretiokentia_grandiflora	(Kentiopsis_piersoniorum	(Heterospathe_cagayanensis	Veitchia_spiralis)))	(Dictyosperma_album	Dypsis_decaryi))	Hydriastele_microspadix))))))	(Podococcus_barteri	(Orania_palindan	Sclerosperma_profizianum))))	(((Bactris_major	(Elaeis_oleifera	Elaeis_guineensis))	Attalea_speciosa)	Chamaedorea_seifrizii))	(Reinhardtia_gracilis	Reinhardtia_simplex))))	Kingia_australis);
((Reinhardtia_latisecta	(((((Manicaria_saccifera	Pelagodoxa_henryana)	(((((Oenocarpus_bataua	Oenocarpus_minor)	Prestoea_acuminata)	(((Hydriastele_microspadix	(Burretiokentia_grandiflora	(Dictyosperma_album	Dypsis_decaryi)))	(Kentiopsis_piersoniorum	(Heterospathe_cagayanensis	Veitchia_spiralis)))	Geonoma_undata))	((Sabal_domingensis	(Serenoa_repens	(Nypa_fruticans	Phoenix_dactylifera)))	(Chamaedorea_seifrizii	Pseudophoenix_vinifera)))	(((Bactris_major	((Elaeis_oleifera	Elaeis_guineensis)	Attalea_speciosa))	(Podococcus_barteri	(Orania_palindan	Sclerosperma_profizianum)))	Roystonea_regia)))	(Iriartea_deltoidea	(Calamus_caryotoides	Leopoldinia_pulchra)))	(Reinhardtia_gracilis	Reinhardtia_simplex))	Reinhardtia_paiewonskiana))	Kingia_australis);
((Reinhardtia_paiewonskiana	(Reinhardtia_latisecta	(((((Sclerosperma_profizianum	(Podococcus_barteri	Orania_palindan))	(((((Iriartea_deltoidea	(((Oenocarpus_bataua	Oenocarpus_minor)	Prestoea_acuminata)	(((Hydriastele_microspadix	(Kentiopsis_piersoniorum	(Heterospathe_cagayanensis	Veitchia_spiralis)))	Burretiokentia_grandiflora)	(Dictyosperma_album	Dypsis_decaryi))))	Geonoma_undata)	((Serenoa_repens	(Phoenix_dactylifera	Sabal_domingensis))	Pseudophoenix_vinifera))	Nypa_fruticans)	(Roystonea_regia	(Attalea_speciosa	(Bactris_major	(Elaeis_oleifera	Elaeis_guineensis))))))	((Calamus_caryotoides	Leopoldinia_pulchra)	(Manicaria_saccifera	Pelagodoxa_henryana)))	Chamaedorea_seifrizii)	(Reinhardtia_gracilis	Reinhardtia_simplex))))	Kingia_australis);
((((((((Iriartea_deltoidea	(Attalea_speciosa	((Elaeis_guineensis	Elaeis_oleifera)	Bactris_major)))	(Roystonea_regia	((Pseudophoenix_vinifera	((Sabal_domingensis	(Nypa_fruticans	Phoenix_dactylifera))	Serenoa_repens))	((Prestoea_acuminata	(Oenocarpus_minor	Oenocarpus_bataua))	(((Leopoldinia_pulchra	Calamus_caryotoides)	(Chamaedorea_seifrizii	Geonoma_undata))	((((Kentiopsis_piersoniorum	(Heterospathe_cagayanensis	Veitchia_spiralis))	Burretiokentia_grandiflora)	Hydriastele_microspadix)	(Dictyosperma_album	Dypsis_decaryi)))))))	(Pelagodoxa_henryana	(Podococcus_barteri	(Sclerosperma_profizianum	Orania_palindan))))	Manicaria_saccifera)	(Reinhardtia_gracilis	Reinhardtia_simplex))	Reinhardtia_latisecta)	Reinhardtia_paiewonskiana)	Kingia_australis);
((((((((Iriartea_deltoidea	(Bactris_major	(Attalea_speciosa	(Elaeis_guineensis	Elaeis_oleifera))))	(Calamus_caryotoides	(Pseudophoenix_vinifera	(Sabal_domingensis	((Nypa_fruticans	Phoenix_dactylifera)	Serenoa_repens)))))	(((Podococcus_barteri	(Sclerosperma_profizianum	Orania_palindan))	((Pelagodoxa_henryana	Manicaria_saccifera)	((Leopoldinia_pulchra	((((Kentiopsis_piersoniorum	(Heterospathe_cagayanensis	Veitchia_spiralis))	Burretiokentia_grandiflora)	Hydriastele_microspadix)	(Dictyosperma_album	Dypsis_decaryi)))	(Geonoma_undata	(Prestoea_acuminata	(Oenocarpus_minor	Oenocarpus_bataua))))))	Roystonea_regia))	Chamaedorea_seifrizii)	(Reinhardtia_gracilis	Reinhardtia_simplex))	Reinhardtia_latisecta)	Reinhardtia_paiewonskiana)	Kingia_australis);
((Elaeis_guineensis	(Elaeis_oleifera	((((((Pelagodoxa_henryana	Manicaria_saccifera)	((Leopoldinia_pulchra	(((Kentiopsis_piersoniorum	((Heterospathe_cagayanensis	Burretiokentia_grandiflora)	Veitchia_spiralis))	Hydriastele_microspadix)	(Dictyosperma_album	Dypsis_decaryi)))	Geonoma_undata))	(Roystonea_regia	(((Sclerosperma_profizianum	(Orania_palindan	Podococcus_barteri))	(Chamaedorea_seifrizii	(((Reinhardtia_gracilis	Reinhardtia_simplex)	(Reinhardtia_latisecta	Reinhardtia_paiewonskiana))	(Prestoea_acuminata	(Oenocarpus_minor	Oenocarpus_bataua)))))	(Pseudophoenix_vinifera	(((Sabal_domingensis	(Phoenix_dactylifera	Serenoa_repens))	Nypa_fruticans)	Calamus_caryotoides)))))	Iriartea_deltoidea)	Bactris_major)	Attalea_speciosa)))	Kingia_australis);
(((Reinhardtia_gracilis	Reinhardtia_simplex)	((Reinhardtia_latisecta	Reinhardtia_paiewonskiana)	(((Roystonea_regia	(((Pelagodoxa_henryana	Manicaria_saccifera)	((((((Dictyosperma_album	Dypsis_decaryi)	Burretiokentia_grandiflora)	Hydriastele_microspadix)	(Kentiopsis_piersoniorum	(Heterospathe_cagayanensis	Veitchia_spiralis)))	(Calamus_caryotoides	Leopoldinia_pulchra))	Geonoma_undata))	(((Iriartea_deltoidea	(((Elaeis_guineensis	Elaeis_oleifera)	Bactris_major)	Attalea_speciosa))	(((Sabal_domingensis	(Phoenix_dactylifera	Serenoa_repens))	Nypa_fruticans)	Pseudophoenix_vinifera))	(Podococcus_barteri	(Sclerosperma_profizianum	Orania_palindan)))))	(Prestoea_acuminata	(Oenocarpus_minor	Oenocarpus_bataua)))	Chamaedorea_seifrizii)))	Kingia_australis);
((Reinhardtia_paiewonskiana	((((((Prestoea_acuminata	(Oenocarpus_minor	Oenocarpus_bataua))	(Podococcus_barteri	(Sclerosperma_profizianum	Orania_palindan)))	(Manicaria_saccifera	Pelagodoxa_henryana))	(((Iriartea_deltoidea	((Elaeis_guineensis	Elaeis_oleifera)	(Bactris_major	Attalea_speciosa)))	((((((Hydriastele_microspadix	Heterospathe_cagayanensis)	(((Kentiopsis_piersoniorum	Burretiokentia_grandiflora)	Dypsis_decaryi)	Dictyosperma_album))	Veitchia_spiralis)	Leopoldinia_pulchra)	Geonoma_undata)	((Calamus_caryotoides	(Sabal_domingensis	((Nypa_fruticans	Phoenix_dactylifera)	Serenoa_repens)))	(Chamaedorea_seifrizii	Pseudophoenix_vinifera))))	Roystonea_regia))	(Reinhardtia_gracilis	Reinhardtia_simplex))	Reinhardtia_latisecta))	Kingia_australis);
((Reinhardtia_paiewonskiana	(((((Prestoea_acuminata	(Oenocarpus_minor	Oenocarpus_bataua))	((Sclerosperma_profizianum	Orania_palindan)	((((Iriartea_deltoidea	(Bactris_major	(Attalea_speciosa	(Elaeis_guineensis	Elaeis_oleifera))))	(((((((Dypsis_decaryi	Dictyosperma_album)	(Kentiopsis_piersoniorum	(Veitchia_spiralis	Heterospathe_cagayanensis)))	Hydriastele_microspadix)	Burretiokentia_grandiflora)	Leopoldinia_pulchra)	Geonoma_undata)	(((Sabal_domingensis	((Nypa_fruticans	Phoenix_dactylifera)	Serenoa_repens))	Calamus_caryotoides)	Pseudophoenix_vinifera)))	Roystonea_regia)	((Podococcus_barteri	Manicaria_saccifera)	Pelagodoxa_henryana))))	Chamaedorea_seifrizii)	(Reinhardtia_gracilis	Reinhardtia_simplex))	Reinhardtia_latisecta))	Kingia_australis);
((Reinhardtia_paiewonskiana	(((((Bactris_major	(Attalea_speciosa	(Elaeis_guineensis	Elaeis_oleifera)))	((((Manicaria_saccifera	Pelagodoxa_henryana)	Iriartea_deltoidea)	(((Prestoea_acuminata	(Oenocarpus_minor	Oenocarpus_bataua))	(((((Veitchia_spiralis	((Dypsis_decaryi	Dictyosperma_album)	(Hydriastele_microspadix	Heterospathe_cagayanensis)))	Burretiokentia_grandiflora)	Kentiopsis_piersoniorum)	Leopoldinia_pulchra)	Geonoma_undata))	((((Nypa_fruticans	Phoenix_dactylifera)	(Serenoa_repens	Sabal_domingensis))	Calamus_caryotoides)	Pseudophoenix_vinifera)))	(Roystonea_regia	(Podococcus_barteri	(Sclerosperma_profizianum	Orania_palindan)))))	Chamaedorea_seifrizii)	(Reinhardtia_gracilis	Reinhardtia_simplex))	Reinhardtia_latisecta))	Kingia_australis);
(((((Manicaria_saccifera	Pelagodoxa_henryana)	(((Iriartea_deltoidea	(Bactris_major	(Attalea_speciosa	(Elaeis_guineensis	Elaeis_oleifera))))	Roystonea_regia)	((((Chamaedorea_seifrizii	Geonoma_undata)	Leopoldinia_pulchra)	((Prestoea_acuminata	(Oenocarpus_minor	Oenocarpus_bataua))	(((Kentiopsis_piersoniorum	(Dypsis_decaryi	(Burretiokentia_grandiflora	Dictyosperma_album)))	Heterospathe_cagayanensis)	(Hydriastele_microspadix	Veitchia_spiralis))))	((((Nypa_fruticans	Phoenix_dactylifera)	Sabal_domingensis)	(Serenoa_repens	Calamus_caryotoides))	Pseudophoenix_vinifera))))	(Podococcus_barteri	(Sclerosperma_profizianum	Orania_palindan)))	((Reinhardtia_gracilis	Reinhardtia_simplex)	(Reinhardtia_latisecta	Reinhardtia_paiewonskiana)))	Kingia_australis);
((Reinhardtia_paiewonskiana	(((((Manicaria_saccifera	Pelagodoxa_henryana)	((((Iriartea_deltoidea	((Elaeis_guineensis	Elaeis_oleifera)	(Bactris_major	Attalea_speciosa)))	(Nypa_fruticans	Roystonea_regia))	(((Calamus_caryotoides	Leopoldinia_pulchra)	((((Hydriastele_microspadix	(Heterospathe_cagayanensis	Veitchia_spiralis))	(Kentiopsis_piersoniorum	(Dypsis_decaryi	Dictyosperma_album)))	Burretiokentia_grandiflora)	Geonoma_undata))	((Prestoea_acuminata	(Oenocarpus_minor	Oenocarpus_bataua))	((Phoenix_dactylifera	Sabal_domingensis)	Serenoa_repens))))	(Podococcus_barteri	(Sclerosperma_profizianum	Orania_palindan))))	(Pseudophoenix_vinifera	Chamaedorea_seifrizii))	(Reinhardtia_gracilis	Reinhardtia_simplex))	Reinhardtia_latisecta))	Kingia_australis);
((Reinhardtia_paiewonskiana	(((((Attalea_speciosa	((Elaeis_guineensis	Elaeis_oleifera)	Bactris_major))	(((((Podococcus_barteri	(Sclerosperma_profizianum	Orania_palindan))	((Prestoea_acuminata	((((Hydriastele_microspadix	((Veitchia_spiralis	Heterospathe_cagayanensis)	Kentiopsis_piersoniorum))	(Dypsis_decaryi	Dictyosperma_album))	Burretiokentia_grandiflora)	Geonoma_undata))	((Calamus_caryotoides	Leopoldinia_pulchra)	(Manicaria_saccifera	Pelagodoxa_henryana))))	(Oenocarpus_minor	Oenocarpus_bataua))	(Pseudophoenix_vinifera	(Iriartea_deltoidea	((Phoenix_dactylifera	Sabal_domingensis)	(Serenoa_repens	Nypa_fruticans)))))	Roystonea_regia))	Chamaedorea_seifrizii)	(Reinhardtia_gracilis	Reinhardtia_simplex))	Reinhardtia_latisecta))	Kingia_australis);
(((Reinhardtia_gracilis	Reinhardtia_simplex)	(((Podococcus_barteri	(Orania_palindan	Sclerosperma_profizianum))	(((((Attalea_speciosa	(Bactris_major	(Elaeis_guineensis	Elaeis_oleifera)))	Roystonea_regia)	(Pelagodoxa_henryana	(Oenocarpus_bataua	Oenocarpus_minor)))	((((Iriartea_deltoidea	(Chamaedorea_seifrizii	(Calamus_caryotoides	Leopoldinia_pulchra)))	Pseudophoenix_vinifera)	(Sabal_domingensis	(Serenoa_repens	(Nypa_fruticans	Phoenix_dactylifera))))	(Geonoma_undata	(Prestoea_acuminata	((((Dictyosperma_album	Dypsis_decaryi)	Hydriastele_microspadix)	(Kentiopsis_piersoniorum	(Heterospathe_cagayanensis	Veitchia_spiralis)))	Burretiokentia_grandiflora)))))	Manicaria_saccifera))	(Reinhardtia_latisecta	Reinhardtia_paiewonskiana)))	Kingia_australis);
((Reinhardtia_paiewonskiana	(((Reinhardtia_gracilis	Reinhardtia_simplex)	(((((Chamaedorea_seifrizii	Pseudophoenix_vinifera)	(Iriartea_deltoidea	((Serenoa_repens	(Sabal_domingensis	Phoenix_dactylifera))	Nypa_fruticans)))	(((Oenocarpus_bataua	Oenocarpus_minor)	Prestoea_acuminata)	((((Heterospathe_cagayanensis	Veitchia_spiralis)	Hydriastele_microspadix)	(Burretiokentia_grandiflora	(Kentiopsis_piersoniorum	(Dictyosperma_album	Dypsis_decaryi))))	((Calamus_caryotoides	Leopoldinia_pulchra)	Geonoma_undata))))	(Pelagodoxa_henryana	Manicaria_saccifera))	(Roystonea_regia	((Podococcus_barteri	(Orania_palindan	Sclerosperma_profizianum))	(Bactris_major	((Elaeis_guineensis	Elaeis_oleifera)	Attalea_speciosa))))))	Reinhardtia_latisecta))	Kingia_australis);
((Roystonea_regia	(((((Pseudophoenix_vinifera	((Sabal_domingensis	Phoenix_dactylifera)	(Nypa_fruticans	Serenoa_repens)))	(((Oenocarpus_bataua	Oenocarpus_minor)	Prestoea_acuminata)	(Geonoma_undata	((Kentiopsis_piersoniorum	((Burretiokentia_grandiflora	Dypsis_decaryi)	Dictyosperma_album))	(Veitchia_spiralis	(Heterospathe_cagayanensis	Hydriastele_microspadix))))))	((((Calamus_caryotoides	Leopoldinia_pulchra)	Iriartea_deltoidea)	(Chamaedorea_seifrizii	((Reinhardtia_latisecta	Reinhardtia_paiewonskiana)	(Reinhardtia_gracilis	Reinhardtia_simplex))))	(Pelagodoxa_henryana	Manicaria_saccifera)))	(Sclerosperma_profizianum	(Podococcus_barteri	Orania_palindan)))	(Attalea_speciosa	(Bactris_major	(Elaeis_guineensis	Elaeis_oleifera)))))	Kingia_australis);
((Reinhardtia_paiewonskiana	(((Reinhardtia_gracilis	Reinhardtia_simplex)	((((Podococcus_barteri	(Orania_palindan	Sclerosperma_profizianum))	((Roystonea_regia	((((Geonoma_undata	((Burretiokentia_grandiflora	(Kentiopsis_piersoniorum	(Dypsis_decaryi	Dictyosperma_album)))	((Veitchia_spiralis	Heterospathe_cagayanensis)	Hydriastele_microspadix)))	(Calamus_caryotoides	Leopoldinia_pulchra))	(Pelagodoxa_henryana	Manicaria_saccifera))	(Iriartea_deltoidea	(Bactris_major	((Elaeis_guineensis	Elaeis_oleifera)	Attalea_speciosa)))))	(Pseudophoenix_vinifera	((Sabal_domingensis	Phoenix_dactylifera)	(Nypa_fruticans	Serenoa_repens)))))	((Oenocarpus_bataua	Oenocarpus_minor)	Prestoea_acuminata))	Chamaedorea_seifrizii))	Reinhardtia_latisecta))	Kingia_australis);
((Reinhardtia_latisecta	(Reinhardtia_paiewonskiana	((Reinhardtia_gracilis	Reinhardtia_simplex)	(((Calamus_caryotoides	(Podococcus_barteri	Orania_palindan))	((Pelagodoxa_henryana	Manicaria_saccifera)	((Iriartea_deltoidea	(Attalea_speciosa	(Bactris_major	(Elaeis_guineensis	Elaeis_oleifera))))	(((Pseudophoenix_vinifera	((Serenoa_repens	Sabal_domingensis)	Phoenix_dactylifera))	(Geonoma_undata	(((Hydriastele_microspadix	((Dypsis_decaryi	Dictyosperma_album)	(Kentiopsis_piersoniorum	(Veitchia_spiralis	Heterospathe_cagayanensis))))	Burretiokentia_grandiflora)	Leopoldinia_pulchra)))	(Nypa_fruticans	Roystonea_regia)))))	((Chamaedorea_seifrizii	Sclerosperma_profizianum)	((Oenocarpus_bataua	Oenocarpus_minor)	Prestoea_acuminata))))))	Kingia_australis);
((Reinhardtia_latisecta	(Reinhardtia_paiewonskiana	((Reinhardtia_gracilis	Reinhardtia_simplex)	(((Sclerosperma_profizianum	Orania_palindan)	(((((Hydriastele_microspadix	Dictyosperma_album)	((Kentiopsis_piersoniorum	(Veitchia_spiralis	Heterospathe_cagayanensis))	(Dypsis_decaryi	Burretiokentia_grandiflora)))	Leopoldinia_pulchra)	Geonoma_undata)	((((Iriartea_deltoidea	(Attalea_speciosa	(Bactris_major	(Elaeis_guineensis	Elaeis_oleifera))))	(Pseudophoenix_vinifera	(((Chamaedorea_seifrizii	Calamus_caryotoides)	((Sabal_domingensis	Phoenix_dactylifera)	Serenoa_repens))	Nypa_fruticans)))	Roystonea_regia)	(((Oenocarpus_bataua	Oenocarpus_minor)	Prestoea_acuminata)	(Pelagodoxa_henryana	Podococcus_barteri)))))	Manicaria_saccifera))))	Kingia_australis);
((Reinhardtia_latisecta	(Reinhardtia_paiewonskiana	((Reinhardtia_gracilis	Reinhardtia_simplex)	(((((Iriartea_deltoidea	((Elaeis_guineensis	Elaeis_oleifera)	(Attalea_speciosa	Bactris_major)))	Roystonea_regia)	(((Pseudophoenix_vinifera	((Sabal_domingensis	(Nypa_fruticans	Phoenix_dactylifera))	Serenoa_repens))	Calamus_caryotoides)	((((Oenocarpus_bataua	Oenocarpus_minor)	Prestoea_acuminata)	(((Dypsis_decaryi	Dictyosperma_album)	Hydriastele_microspadix)	((Kentiopsis_piersoniorum	(Veitchia_spiralis	Heterospathe_cagayanensis))	Burretiokentia_grandiflora)))	(Leopoldinia_pulchra	Geonoma_undata))))	((Pelagodoxa_henryana	Manicaria_saccifera)	(Podococcus_barteri	(Sclerosperma_profizianum	Orania_palindan))))	Chamaedorea_seifrizii))))	Kingia_australis);
(((((Elaeis_guineensis	Elaeis_oleifera)	(Attalea_speciosa	Bactris_major))	(Roystonea_regia	((Podococcus_barteri	(Sclerosperma_profizianum	Orania_palindan))	(((((Iriartea_deltoidea	(Leopoldinia_pulchra	Calamus_caryotoides))	(Chamaedorea_seifrizii	Pseudophoenix_vinifera))	((Nypa_fruticans	(Serenoa_repens	Phoenix_dactylifera))	Sabal_domingensis))	((((Oenocarpus_bataua	Oenocarpus_minor)	Prestoea_acuminata)	(Burretiokentia_grandiflora	((Dypsis_decaryi	Dictyosperma_album)	((Hydriastele_microspadix	Kentiopsis_piersoniorum)	(Veitchia_spiralis	Heterospathe_cagayanensis)))))	Geonoma_undata))	(Pelagodoxa_henryana	Manicaria_saccifera)))))	((Reinhardtia_latisecta	Reinhardtia_paiewonskiana)	(Reinhardtia_gracilis	Reinhardtia_simplex)))	Kingia_australis);
((Reinhardtia_latisecta	(Reinhardtia_paiewonskiana	((Reinhardtia_gracilis	Reinhardtia_simplex)	(((Iriartea_deltoidea	(Leopoldinia_pulchra	Calamus_caryotoides))	(((Bactris_major	((Elaeis_guineensis	Elaeis_oleifera)	Attalea_speciosa))	(Manicaria_saccifera	(Geonoma_undata	(((Pelagodoxa_henryana	(Oenocarpus_bataua	Oenocarpus_minor))	Prestoea_acuminata)	(((Dypsis_decaryi	Dictyosperma_album)	(Hydriastele_microspadix	(Kentiopsis_piersoniorum	(Veitchia_spiralis	Heterospathe_cagayanensis))))	Burretiokentia_grandiflora)))))	(Roystonea_regia	((Podococcus_barteri	(Sclerosperma_profizianum	Orania_palindan))	(Pseudophoenix_vinifera	((Nypa_fruticans	(Serenoa_repens	Phoenix_dactylifera))	Sabal_domingensis))))))	Chamaedorea_seifrizii))))	Kingia_australis);
((Chamaedorea_seifrizii	(((Reinhardtia_latisecta	Reinhardtia_paiewonskiana)	(Reinhardtia_gracilis	Reinhardtia_simplex))	((Bactris_major	((Elaeis_guineensis	Elaeis_oleifera)	Attalea_speciosa))	(((((Kentiopsis_piersoniorum	(((Dypsis_decaryi	Dictyosperma_album)	(Hydriastele_microspadix	(Veitchia_spiralis	Heterospathe_cagayanensis)))	Burretiokentia_grandiflora))	Geonoma_undata)	(Pseudophoenix_vinifera	(((Nypa_fruticans	Phoenix_dactylifera)	Sabal_domingensis)	Serenoa_repens)))	(((Iriartea_deltoidea	(Leopoldinia_pulchra	Calamus_caryotoides))	(((Oenocarpus_bataua	Oenocarpus_minor)	Prestoea_acuminata)	(Pelagodoxa_henryana	Manicaria_saccifera)))	(Podococcus_barteri	(Sclerosperma_profizianum	Orania_palindan))))	Roystonea_regia))))	Kingia_australis);
((Reinhardtia_paiewonskiana	(((Reinhardtia_gracilis	Reinhardtia_simplex)	((((((Serenoa_repens	Sabal_domingensis)	Phoenix_dactylifera)	Pseudophoenix_vinifera)	(Nypa_fruticans	(((Roystonea_regia	(Manicaria_saccifera	Pelagodoxa_henryana))	((Geonoma_undata	(((Prestoea_acuminata	(Oenocarpus_minor	Oenocarpus_bataua))	Iriartea_deltoidea)	((Hydriastele_microspadix	(Dypsis_decaryi	Dictyosperma_album))	(Burretiokentia_grandiflora	(Kentiopsis_piersoniorum	(Veitchia_spiralis	Heterospathe_cagayanensis))))))	(Sclerosperma_profizianum	(Orania_palindan	Podococcus_barteri))))	(Leopoldinia_pulchra	Calamus_caryotoides))))	(((Elaeis_guineensis	Elaeis_oleifera)	Attalea_speciosa)	Bactris_major))	Chamaedorea_seifrizii))	Reinhardtia_latisecta))	Kingia_australis);
((Reinhardtia_paiewonskiana	(((Reinhardtia_gracilis	Reinhardtia_simplex)	((((Pelagodoxa_henryana	((Leopoldinia_pulchra	Calamus_caryotoides)	Manicaria_saccifera))	((Roystonea_regia	(((Elaeis_guineensis	Elaeis_oleifera)	Attalea_speciosa)	Bactris_major))	(((Iriartea_deltoidea	(Sabal_domingensis	((Nypa_fruticans	Phoenix_dactylifera)	Serenoa_repens)))	Pseudophoenix_vinifera)	(Geonoma_undata	((Oenocarpus_minor	(Oenocarpus_bataua	Prestoea_acuminata))	((Dypsis_decaryi	(Dictyosperma_album	Hydriastele_microspadix))	(Kentiopsis_piersoniorum	((Burretiokentia_grandiflora	Veitchia_spiralis)	Heterospathe_cagayanensis))))))))	(Podococcus_barteri	(Sclerosperma_profizianum	Orania_palindan)))	Chamaedorea_seifrizii))	Reinhardtia_latisecta))	Kingia_australis);
((Reinhardtia_paiewonskiana	(((Reinhardtia_gracilis	Reinhardtia_simplex)	(((Sclerosperma_profizianum	(Orania_palindan	Podococcus_barteri))	(Geonoma_undata	((Prestoea_acuminata	(Oenocarpus_minor	Oenocarpus_bataua))	(((Burretiokentia_grandiflora	(Kentiopsis_piersoniorum	(Veitchia_spiralis	Heterospathe_cagayanensis)))	Hydriastele_microspadix)	(Dypsis_decaryi	Dictyosperma_album)))))	(((Manicaria_saccifera	Pelagodoxa_henryana)	Roystonea_regia)	((Pseudophoenix_vinifera	(Sabal_domingensis	((Nypa_fruticans	Phoenix_dactylifera)	Serenoa_repens)))	(Chamaedorea_seifrizii	((Iriartea_deltoidea	(Leopoldinia_pulchra	Calamus_caryotoides))	(((Elaeis_guineensis	Elaeis_oleifera)	Attalea_speciosa)	Bactris_major)))))))	Reinhardtia_latisecta))	Kingia_australis);
((Reinhardtia_paiewonskiana	(((Reinhardtia_gracilis	Reinhardtia_simplex)	((Attalea_speciosa	(Bactris_major	(Elaeis_guineensis	Elaeis_oleifera)))	((((Manicaria_saccifera	(((Geonoma_undata	(((((Kentiopsis_piersoniorum	(Veitchia_spiralis	Heterospathe_cagayanensis))	Burretiokentia_grandiflora)	Dypsis_decaryi)	Dictyosperma_album)	Hydriastele_microspadix))	(Prestoea_acuminata	(Oenocarpus_minor	Oenocarpus_bataua)))	(Pelagodoxa_henryana	(Podococcus_barteri	(Sclerosperma_profizianum	Orania_palindan)))))	((Pseudophoenix_vinifera	(Sabal_domingensis	((Nypa_fruticans	Phoenix_dactylifera)	Serenoa_repens)))	(Iriartea_deltoidea	(Leopoldinia_pulchra	Calamus_caryotoides))))	Chamaedorea_seifrizii)	Roystonea_regia)))	Reinhardtia_latisecta))	Kingia_australis);
((Reinhardtia_paiewonskiana	(((Reinhardtia_gracilis	Reinhardtia_simplex)	(((Bactris_major	((Elaeis_guineensis	Elaeis_oleifera)	Attalea_speciosa))	((Sabal_domingensis	((Nypa_fruticans	Phoenix_dactylifera)	Serenoa_repens))	((((Prestoea_acuminata	(Oenocarpus_minor	Oenocarpus_bataua))	(Roystonea_regia	Manicaria_saccifera))	((Geonoma_undata	(((Dictyosperma_album	(Dypsis_decaryi	(Hydriastele_microspadix	(Veitchia_spiralis	Heterospathe_cagayanensis))))	Burretiokentia_grandiflora)	Kentiopsis_piersoniorum))	(Leopoldinia_pulchra	Calamus_caryotoides)))	((Pseudophoenix_vinifera	(Iriartea_deltoidea	Pelagodoxa_henryana))	(Podococcus_barteri	(Sclerosperma_profizianum	Orania_palindan))))))	Chamaedorea_seifrizii))	Reinhardtia_latisecta))	Kingia_australis);
((Reinhardtia_latisecta	(Reinhardtia_paiewonskiana	((Reinhardtia_gracilis	Reinhardtia_simplex)	(((Prestoea_acuminata	(Oenocarpus_minor	Oenocarpus_bataua))	((((Podococcus_barteri	(Sclerosperma_profizianum	Orania_palindan))	((Nypa_fruticans	Roystonea_regia)	(Bactris_major	((Elaeis_guineensis	Elaeis_oleifera)	Attalea_speciosa))))	((Pseudophoenix_vinifera	(Iriartea_deltoidea	(Sabal_domingensis	(Phoenix_dactylifera	Serenoa_repens))))	((((((Dictyosperma_album	Dypsis_decaryi)	Kentiopsis_piersoniorum)	(Veitchia_spiralis	Heterospathe_cagayanensis))	Hydriastele_microspadix)	Burretiokentia_grandiflora)	((Chamaedorea_seifrizii	Geonoma_undata)	(Leopoldinia_pulchra	Calamus_caryotoides)))))	Manicaria_saccifera))	Pelagodoxa_henryana))))	Kingia_australis);
((Reinhardtia_paiewonskiana	(((Reinhardtia_gracilis	Reinhardtia_simplex)	(((((Iriartea_deltoidea	(Bactris_major	((Elaeis_guineensis	Elaeis_oleifera)	Attalea_speciosa)))	Roystonea_regia)	((Pseudophoenix_vinifera	(Nypa_fruticans	(Sabal_domingensis	(Phoenix_dactylifera	Serenoa_repens))))	((Prestoea_acuminata	(Chamaedorea_seifrizii	(Oenocarpus_minor	Oenocarpus_bataua)))	((Leopoldinia_pulchra	Calamus_caryotoides)	(((((Dictyosperma_album	Burretiokentia_grandiflora)	Dypsis_decaryi)	(Hydriastele_microspadix	(Veitchia_spiralis	Heterospathe_cagayanensis)))	Kentiopsis_piersoniorum)	Geonoma_undata)))))	(Pelagodoxa_henryana	Manicaria_saccifera))	(Podococcus_barteri	(Sclerosperma_profizianum	Orania_palindan))))	Reinhardtia_latisecta))	Kingia_australis);
((Reinhardtia_paiewonskiana	(((Reinhardtia_gracilis	Reinhardtia_simplex)	(((Nypa_fruticans	Roystonea_regia)	(((Sabal_domingensis	(Phoenix_dactylifera	Serenoa_repens))	(Pseudophoenix_vinifera	Calamus_caryotoides))	((Iriartea_deltoidea	(Bactris_major	((Elaeis_guineensis	Elaeis_oleifera)	Attalea_speciosa)))	((((Prestoea_acuminata	(Pelagodoxa_henryana	(Oenocarpus_minor	Oenocarpus_bataua)))	(Geonoma_undata	(Leopoldinia_pulchra	(((Veitchia_spiralis	Heterospathe_cagayanensis)	Hydriastele_microspadix)	(Burretiokentia_grandiflora	(Kentiopsis_piersoniorum	(Dictyosperma_album	Dypsis_decaryi)))))))	(Sclerosperma_profizianum	(Orania_palindan	Podococcus_barteri)))	Manicaria_saccifera))))	Chamaedorea_seifrizii))	Reinhardtia_latisecta))	Kingia_australis);
((Reinhardtia_latisecta	(Reinhardtia_paiewonskiana	((Reinhardtia_gracilis	Reinhardtia_simplex)	(((((Sclerosperma_profizianum	(Orania_palindan	Podococcus_barteri))	Roystonea_regia)	((Sabal_domingensis	((Nypa_fruticans	Phoenix_dactylifera)	Serenoa_repens))	Pseudophoenix_vinifera))	(((Calamus_caryotoides	Iriartea_deltoidea)	(Bactris_major	((Elaeis_guineensis	Elaeis_oleifera)	Attalea_speciosa)))	((Pelagodoxa_henryana	Manicaria_saccifera)	((Prestoea_acuminata	(Oenocarpus_minor	Oenocarpus_bataua))	(Leopoldinia_pulchra	(((Dictyosperma_album	((Heterospathe_cagayanensis	Hydriastele_microspadix)	(Dypsis_decaryi	(Kentiopsis_piersoniorum	Veitchia_spiralis))))	Burretiokentia_grandiflora)	Geonoma_undata))))))	Chamaedorea_seifrizii))))	Kingia_australis);
((Reinhardtia_paiewonskiana	(((Reinhardtia_gracilis	Reinhardtia_simplex)	((((((Calamus_caryotoides	(Serenoa_repens	(Sabal_domingensis	Phoenix_dactylifera)))	Pseudophoenix_vinifera)	(((Pelagodoxa_henryana	Manicaria_saccifera)	((Oenocarpus_minor	(Oenocarpus_bataua	Prestoea_acuminata))	(Geonoma_undata	(Leopoldinia_pulchra	((((Kentiopsis_piersoniorum	(Heterospathe_cagayanensis	Veitchia_spiralis))	Burretiokentia_grandiflora)	(Dictyosperma_album	Dypsis_decaryi))	Hydriastele_microspadix)))))	(Iriartea_deltoidea	(Podococcus_barteri	(Sclerosperma_profizianum	Orania_palindan)))))	(Bactris_major	((Nypa_fruticans	(Elaeis_guineensis	Elaeis_oleifera))	Attalea_speciosa)))	Roystonea_regia)	Chamaedorea_seifrizii))	Reinhardtia_latisecta))	Kingia_australis);
(((Reinhardtia_latisecta	((((((Roystonea_regia	((Elaeis_oleifera	Elaeis_guineensis)	(Attalea_speciosa	Bactris_major)))	((Iriartea_deltoidea	((Prestoea_acuminata	(Oenocarpus_minor	Oenocarpus_bataua))	(Geonoma_undata	(Leopoldinia_pulchra	(Hydriastele_microspadix	((Heterospathe_cagayanensis	Veitchia_spiralis)	(Burretiokentia_grandiflora	(Kentiopsis_piersoniorum	(Dictyosperma_album	Dypsis_decaryi)))))))))	((Calamus_caryotoides	Pseudophoenix_vinifera)	(Serenoa_repens	(Nypa_fruticans	(Phoenix_dactylifera	Sabal_domingensis))))))	(Manicaria_saccifera	Pelagodoxa_henryana))	((Orania_palindan	Sclerosperma_profizianum)	Podococcus_barteri))	Chamaedorea_seifrizii)	(Reinhardtia_gracilis	Reinhardtia_simplex)))	Reinhardtia_paiewonskiana)	Kingia_australis);
(((Reinhardtia_latisecta	(((((Nypa_fruticans	Roystonea_regia)	((Sclerosperma_profizianum	(Podococcus_barteri	Orania_palindan))	(Iriartea_deltoidea	(Bactris_major	((Elaeis_oleifera	Elaeis_guineensis)	Attalea_speciosa)))))	((((((Calamus_caryotoides	Leopoldinia_pulchra)	((Veitchia_spiralis	(((Kentiopsis_piersoniorum	(Dictyosperma_album	Burretiokentia_grandiflora))	Dypsis_decaryi)	(Hydriastele_microspadix	Heterospathe_cagayanensis)))	Geonoma_undata))	(Manicaria_saccifera	Pelagodoxa_henryana))	(Prestoea_acuminata	(Oenocarpus_minor	Oenocarpus_bataua)))	Pseudophoenix_vinifera)	(Phoenix_dactylifera	(Serenoa_repens	Sabal_domingensis))))	Chamaedorea_seifrizii)	(Reinhardtia_gracilis	Reinhardtia_simplex)))	Reinhardtia_paiewonskiana)	Kingia_australis);
(((Reinhardtia_latisecta	(((((Nypa_fruticans	Roystonea_regia)	((Sclerosperma_profizianum	(Podococcus_barteri	Orania_palindan))	(Iriartea_deltoidea	(Bactris_major	((Elaeis_oleifera	Elaeis_guineensis)	Attalea_speciosa)))))	(Manicaria_saccifera	(Pelagodoxa_henryana	((Geonoma_undata	Chamaedorea_seifrizii)	((Calamus_caryotoides	Leopoldinia_pulchra)	((Prestoea_acuminata	(Oenocarpus_minor	Oenocarpus_bataua))	(((((Kentiopsis_piersoniorum	Dypsis_decaryi)	Dictyosperma_album)	Hydriastele_microspadix)	Burretiokentia_grandiflora)	(Heterospathe_cagayanensis	Veitchia_spiralis))))))))	(Pseudophoenix_vinifera	((Serenoa_repens	Sabal_domingensis)	Phoenix_dactylifera)))	(Reinhardtia_gracilis	Reinhardtia_simplex)))	Reinhardtia_paiewonskiana)	Kingia_australis);
(((Reinhardtia_latisecta	((((Roystonea_regia	((Podococcus_barteri	(Orania_palindan	Sclerosperma_profizianum))	(Iriartea_deltoidea	(Bactris_major	((Elaeis_oleifera	Elaeis_guineensis)	Attalea_speciosa)))))	(((Geonoma_undata	(Leopoldinia_pulchra	((((Kentiopsis_piersoniorum	Veitchia_spiralis)	Burretiokentia_grandiflora)	(Dypsis_decaryi	Dictyosperma_album))	(Heterospathe_cagayanensis	Hydriastele_microspadix))))	(Chamaedorea_seifrizii	(Prestoea_acuminata	(Oenocarpus_minor	Oenocarpus_bataua))))	(Manicaria_saccifera	Pelagodoxa_henryana)))	(Pseudophoenix_vinifera	(Calamus_caryotoides	(Sabal_domingensis	(Serenoa_repens	(Phoenix_dactylifera	Nypa_fruticans))))))	(Reinhardtia_gracilis	Reinhardtia_simplex)))	Reinhardtia_paiewonskiana)	Kingia_australis);
(((((Iriartea_deltoidea	Calamus_caryotoides)	Chamaedorea_seifrizii)	((((Pseudophoenix_vinifera	(Serenoa_repens	(Sabal_domingensis	(Phoenix_dactylifera	Nypa_fruticans))))	((Geonoma_undata	(Leopoldinia_pulchra	((Hydriastele_microspadix	(Dypsis_decaryi	Dictyosperma_album))	(Burretiokentia_grandiflora	(Kentiopsis_piersoniorum	(Heterospathe_cagayanensis	Veitchia_spiralis))))))	(Prestoea_acuminata	(Oenocarpus_minor	Oenocarpus_bataua))))	(Manicaria_saccifera	Pelagodoxa_henryana))	((Podococcus_barteri	(Orania_palindan	Sclerosperma_profizianum))	((Attalea_speciosa	(Bactris_major	(Elaeis_oleifera	Elaeis_guineensis)))	Roystonea_regia))))	((Reinhardtia_gracilis	Reinhardtia_simplex)	(Reinhardtia_paiewonskiana	Reinhardtia_latisecta)))	Kingia_australis);
((Reinhardtia_paiewonskiana	(Reinhardtia_latisecta	((((Elaeis_oleifera	Elaeis_guineensis)	(Attalea_speciosa	Bactris_major))	((Roystonea_regia	Prestoea_acuminata)	(((Manicaria_saccifera	Pelagodoxa_henryana)	(Podococcus_barteri	(Orania_palindan	Sclerosperma_profizianum)))	((((Calamus_caryotoides	Leopoldinia_pulchra)	((Oenocarpus_minor	Oenocarpus_bataua)	Geonoma_undata))	((Hydriastele_microspadix	((Kentiopsis_piersoniorum	(Dypsis_decaryi	Dictyosperma_album))	(Heterospathe_cagayanensis	Veitchia_spiralis)))	Burretiokentia_grandiflora))	((Chamaedorea_seifrizii	Pseudophoenix_vinifera)	(Iriartea_deltoidea	(((Sabal_domingensis	Serenoa_repens)	Phoenix_dactylifera)	Nypa_fruticans)))))))	(Reinhardtia_gracilis	Reinhardtia_simplex))))	Kingia_australis);
((Reinhardtia_paiewonskiana	(Reinhardtia_latisecta	((((((((Prestoea_acuminata	(Oenocarpus_minor	Oenocarpus_bataua))	(Burretiokentia_grandiflora	(Hydriastele_microspadix	((Kentiopsis_piersoniorum	(Veitchia_spiralis	Heterospathe_cagayanensis))	(Dypsis_decaryi	Dictyosperma_album)))))	Geonoma_undata)	(Calamus_caryotoides	Leopoldinia_pulchra))	(Pseudophoenix_vinifera	((Phoenix_dactylifera	Serenoa_repens)	(Nypa_fruticans	Sabal_domingensis))))	(((Roystonea_regia	(Sclerosperma_profizianum	Orania_palindan))	(Podococcus_barteri	(Iriartea_deltoidea	(Bactris_major	((Elaeis_oleifera	Elaeis_guineensis)	Attalea_speciosa)))))	(Manicaria_saccifera	Pelagodoxa_henryana)))	Chamaedorea_seifrizii)	(Reinhardtia_gracilis	Reinhardtia_simplex))))	Kingia_australis);
((Reinhardtia_paiewonskiana	(Reinhardtia_latisecta	((((((Chamaedorea_seifrizii	Pseudophoenix_vinifera)	(((Nypa_fruticans	Phoenix_dactylifera)	Serenoa_repens)	Sabal_domingensis))	(Iriartea_deltoidea	(Bactris_major	((Elaeis_oleifera	Elaeis_guineensis)	Attalea_speciosa))))	Roystonea_regia)	((((((((Kentiopsis_piersoniorum	(Veitchia_spiralis	Heterospathe_cagayanensis))	(Burretiokentia_grandiflora	(Dypsis_decaryi	Dictyosperma_album)))	Hydriastele_microspadix)	(Calamus_caryotoides	Leopoldinia_pulchra))	(Geonoma_undata	Oenocarpus_bataua))	(Manicaria_saccifera	Pelagodoxa_henryana))	(Oenocarpus_minor	Prestoea_acuminata))	(Sclerosperma_profizianum	(Podococcus_barteri	Orania_palindan))))	(Reinhardtia_gracilis	Reinhardtia_simplex))))	Kingia_australis);
((Reinhardtia_paiewonskiana	(Reinhardtia_latisecta	((((Iriartea_deltoidea	((Bactris_major	(Elaeis_oleifera	Elaeis_guineensis))	Attalea_speciosa))	((Nypa_fruticans	Roystonea_regia)	(((((Calamus_caryotoides	Leopoldinia_pulchra)	((Prestoea_acuminata	(Oenocarpus_bataua	Oenocarpus_minor))	((Hydriastele_microspadix	((Burretiokentia_grandiflora	(Kentiopsis_piersoniorum	(Dypsis_decaryi	Dictyosperma_album)))	(Veitchia_spiralis	Heterospathe_cagayanensis)))	Geonoma_undata)))	(Manicaria_saccifera	Pelagodoxa_henryana))	(Podococcus_barteri	(Orania_palindan	Sclerosperma_profizianum)))	(Pseudophoenix_vinifera	((Phoenix_dactylifera	Serenoa_repens)	Sabal_domingensis)))))	Chamaedorea_seifrizii)	(Reinhardtia_gracilis	Reinhardtia_simplex))))	Kingia_australis);
((Reinhardtia_paiewonskiana	(Reinhardtia_latisecta	(((((((Geonoma_undata	(((Calamus_caryotoides	Prestoea_acuminata)	(Oenocarpus_bataua	Oenocarpus_minor))	(Hydriastele_microspadix	((Dypsis_decaryi	Dictyosperma_album)	(((Kentiopsis_piersoniorum	Veitchia_spiralis)	Heterospathe_cagayanensis)	Burretiokentia_grandiflora)))))	Leopoldinia_pulchra)	(Manicaria_saccifera	Pelagodoxa_henryana))	(Sclerosperma_profizianum	(Podococcus_barteri	Orania_palindan)))	(((Iriartea_deltoidea	((Elaeis_oleifera	Elaeis_guineensis)	(Attalea_speciosa	Bactris_major)))	(Pseudophoenix_vinifera	(((Nypa_fruticans	Phoenix_dactylifera)	Serenoa_repens)	Sabal_domingensis)))	Roystonea_regia))	Chamaedorea_seifrizii)	(Reinhardtia_gracilis	Reinhardtia_simplex))))	Kingia_australis);
(((((Roystonea_regia	(Attalea_speciosa	(Bactris_major	(Elaeis_guineensis	Elaeis_oleifera))))	(((Chamaedorea_seifrizii	Pseudophoenix_vinifera)	(((Sabal_domingensis	Serenoa_repens)	Phoenix_dactylifera)	Nypa_fruticans))	((Podococcus_barteri	(Sclerosperma_profizianum	Orania_palindan))	(Iriartea_deltoidea	(((Pelagodoxa_henryana	Manicaria_saccifera)	((Leopoldinia_pulchra	Calamus_caryotoides)	(((Hydriastele_microspadix	((Dictyosperma_album	Dypsis_decaryi)	((Heterospathe_cagayanensis	Veitchia_spiralis)	Kentiopsis_piersoniorum)))	Burretiokentia_grandiflora)	Geonoma_undata)))	((Oenocarpus_minor	Oenocarpus_bataua)	Prestoea_acuminata))))))	(Reinhardtia_paiewonskiana	Reinhardtia_latisecta))	(Reinhardtia_gracilis	Reinhardtia_simplex))	Kingia_australis);
((Reinhardtia_paiewonskiana	(Reinhardtia_latisecta	((Reinhardtia_gracilis	Reinhardtia_simplex)	((Roystonea_regia	(Bactris_major	((Elaeis_guineensis	Elaeis_oleifera)	Attalea_speciosa)))	((Pseudophoenix_vinifera	(Iriartea_deltoidea	((Sabal_domingensis	Serenoa_repens)	(Nypa_fruticans	Phoenix_dactylifera))))	((Sclerosperma_profizianum	(Orania_palindan	Podococcus_barteri))	((Pelagodoxa_henryana	Manicaria_saccifera)	(((Leopoldinia_pulchra	Calamus_caryotoides)	(Chamaedorea_seifrizii	Geonoma_undata))	(((Oenocarpus_minor	Oenocarpus_bataua)	Prestoea_acuminata)	((Dictyosperma_album	Dypsis_decaryi)	(((Heterospathe_cagayanensis	Veitchia_spiralis)	Burretiokentia_grandiflora)	(Hydriastele_microspadix	Kentiopsis_piersoniorum))))))))))))	Kingia_australis);
((Reinhardtia_paiewonskiana	(Reinhardtia_latisecta	((Reinhardtia_gracilis	Reinhardtia_simplex)	(((Nypa_fruticans	Roystonea_regia)	((((Leopoldinia_pulchra	Calamus_caryotoides)	(Iriartea_deltoidea	(Attalea_speciosa	(Bactris_major	(Elaeis_guineensis	Elaeis_oleifera)))))	((Pelagodoxa_henryana	Manicaria_saccifera)	(Sclerosperma_profizianum	(Orania_palindan	Podococcus_barteri))))	(((Geonoma_undata	((((Burretiokentia_grandiflora	(Dictyosperma_album	Dypsis_decaryi))	Hydriastele_microspadix)	(Heterospathe_cagayanensis	Veitchia_spiralis))	Kentiopsis_piersoniorum))	((Oenocarpus_minor	Oenocarpus_bataua)	Prestoea_acuminata))	(Pseudophoenix_vinifera	((Sabal_domingensis	Serenoa_repens)	Phoenix_dactylifera)))))	Chamaedorea_seifrizii))))	Kingia_australis);
((Reinhardtia_paiewonskiana	(Reinhardtia_latisecta	((Reinhardtia_gracilis	Reinhardtia_simplex)	((((((Oenocarpus_minor	Oenocarpus_bataua)	Prestoea_acuminata)	((Leopoldinia_pulchra	((((Kentiopsis_piersoniorum	(Heterospathe_cagayanensis	Veitchia_spiralis))	Hydriastele_microspadix)	Burretiokentia_grandiflora)	(Dictyosperma_album	Dypsis_decaryi)))	Geonoma_undata))	(Pelagodoxa_henryana	Manicaria_saccifera))	Calamus_caryotoides)	((Roystonea_regia	(((Chamaedorea_seifrizii	Pseudophoenix_vinifera)	((Sabal_domingensis	Serenoa_repens)	(Nypa_fruticans	Phoenix_dactylifera)))	(Iriartea_deltoidea	(Attalea_speciosa	(Bactris_major	(Elaeis_guineensis	Elaeis_oleifera))))))	(Podococcus_barteri	(Sclerosperma_profizianum	Orania_palindan)))))))	Kingia_australis);
((Reinhardtia_paiewonskiana	(Reinhardtia_latisecta	((Reinhardtia_gracilis	Reinhardtia_simplex)	(((((Sabal_domingensis	Serenoa_repens)	Phoenix_dactylifera)	Pseudophoenix_vinifera)	Calamus_caryotoides)	((((((Elaeis_guineensis	Elaeis_oleifera)	((Attalea_speciosa	Bactris_major)	Chamaedorea_seifrizii))	Nypa_fruticans)	Roystonea_regia)	(Podococcus_barteri	(Sclerosperma_profizianum	Orania_palindan)))	(Iriartea_deltoidea	((((Oenocarpus_minor	Oenocarpus_bataua)	Prestoea_acuminata)	((Leopoldinia_pulchra	(Hydriastele_microspadix	(((Kentiopsis_piersoniorum	(Dictyosperma_album	Dypsis_decaryi))	Burretiokentia_grandiflora)	(Heterospathe_cagayanensis	Veitchia_spiralis))))	Geonoma_undata))	(Pelagodoxa_henryana	Manicaria_saccifera))))))))	Kingia_australis);
((Reinhardtia_latisecta	(((Reinhardtia_gracilis	Reinhardtia_simplex)	(((((Calamus_caryotoides	(Sabal_domingensis	(Serenoa_repens	(Nypa_fruticans	Phoenix_dactylifera))))	(Chamaedorea_seifrizii	Pseudophoenix_vinifera))	((Bactris_major	((Elaeis_guineensis	Elaeis_oleifera)	Attalea_speciosa))	Iriartea_deltoidea))	(Pelagodoxa_henryana	Roystonea_regia))	(Manicaria_saccifera	((Podococcus_barteri	(Sclerosperma_profizianum	Orania_palindan))	((Geonoma_undata	((Oenocarpus_minor	Oenocarpus_bataua)	Prestoea_acuminata))	(Leopoldinia_pulchra	(((Hydriastele_microspadix	(Dictyosperma_album	Dypsis_decaryi))	(Kentiopsis_piersoniorum	(Veitchia_spiralis	Heterospathe_cagayanensis)))	Burretiokentia_grandiflora)))))))	Reinhardtia_paiewonskiana))	Kingia_australis);
((Reinhardtia_paiewonskiana	(Reinhardtia_latisecta	((Reinhardtia_gracilis	Reinhardtia_simplex)	(((Manicaria_saccifera	Pelagodoxa_henryana)	((((((Nypa_fruticans	Phoenix_dactylifera)	(Calamus_caryotoides	Serenoa_repens))	Sabal_domingensis)	Pseudophoenix_vinifera)	(((Chamaedorea_seifrizii	Geonoma_undata)	(Leopoldinia_pulchra	((((Heterospathe_cagayanensis	Hydriastele_microspadix)	Burretiokentia_grandiflora)	(Kentiopsis_piersoniorum	(Dictyosperma_album	Dypsis_decaryi)))	Veitchia_spiralis)))	((Oenocarpus_minor	Oenocarpus_bataua)	Prestoea_acuminata)))	((Bactris_major	((Elaeis_guineensis	Elaeis_oleifera)	Attalea_speciosa))	Iriartea_deltoidea)))	(Roystonea_regia	(Sclerosperma_profizianum	(Orania_palindan	Podococcus_barteri)))))))	Kingia_australis);
((Reinhardtia_paiewonskiana	(Reinhardtia_latisecta	((Reinhardtia_gracilis	Reinhardtia_simplex)	(((Bactris_major	((Elaeis_guineensis	Elaeis_oleifera)	Attalea_speciosa))	Roystonea_regia)	(((((Nypa_fruticans	Phoenix_dactylifera)	Serenoa_repens)	Sabal_domingensis)	(((Iriartea_deltoidea	Pseudophoenix_vinifera)	(Oenocarpus_minor	(Oenocarpus_bataua	Prestoea_acuminata)))	((Manicaria_saccifera	Pelagodoxa_henryana)	((((((Heterospathe_cagayanensis	(Veitchia_spiralis	Kentiopsis_piersoniorum))	(Dictyosperma_album	Hydriastele_microspadix))	Dypsis_decaryi)	Burretiokentia_grandiflora)	Geonoma_undata)	((Chamaedorea_seifrizii	Calamus_caryotoides)	Leopoldinia_pulchra)))))	(Podococcus_barteri	(Sclerosperma_profizianum	Orania_palindan)))))))	Kingia_australis);
((Reinhardtia_paiewonskiana	(Reinhardtia_latisecta	((Reinhardtia_gracilis	Reinhardtia_simplex)	(((((((((Hydriastele_microspadix	Heterospathe_cagayanensis)	Burretiokentia_grandiflora)	(Dictyosperma_album	(Dypsis_decaryi	(Veitchia_spiralis	Kentiopsis_piersoniorum))))	Geonoma_undata)	(Prestoea_acuminata	(Oenocarpus_minor	Oenocarpus_bataua)))	(Podococcus_barteri	(Sclerosperma_profizianum	Orania_palindan)))	((Iriartea_deltoidea	(Bactris_major	((Elaeis_guineensis	Elaeis_oleifera)	Attalea_speciosa)))	(((Calamus_caryotoides	Leopoldinia_pulchra)	Roystonea_regia)	(Pseudophoenix_vinifera	((Serenoa_repens	(Sabal_domingensis	Phoenix_dactylifera))	Nypa_fruticans)))))	(Manicaria_saccifera	Pelagodoxa_henryana))	Chamaedorea_seifrizii))))	Kingia_australis);
((Reinhardtia_latisecta	(((Reinhardtia_gracilis	Reinhardtia_simplex)	(((Podococcus_barteri	(((((Manicaria_saccifera	Pelagodoxa_henryana)	(((Dictyosperma_album	(Dypsis_decaryi	((Kentiopsis_piersoniorum	Hydriastele_microspadix)	(Burretiokentia_grandiflora	(Heterospathe_cagayanensis	Veitchia_spiralis)))))	Geonoma_undata)	(Prestoea_acuminata	(Oenocarpus_minor	Oenocarpus_bataua))))	(Iriartea_deltoidea	(Calamus_caryotoides	Leopoldinia_pulchra)))	(Pseudophoenix_vinifera	(Serenoa_repens	(Sabal_domingensis	Phoenix_dactylifera))))	(Sclerosperma_profizianum	Orania_palindan)))	((Nypa_fruticans	Roystonea_regia)	(Bactris_major	((Elaeis_guineensis	Elaeis_oleifera)	Attalea_speciosa))))	Chamaedorea_seifrizii))	Reinhardtia_paiewonskiana))	Kingia_australis);
((Reinhardtia_paiewonskiana	(Reinhardtia_latisecta	(((((Bactris_major	(Attalea_speciosa	(Elaeis_guineensis	Elaeis_oleifera)))	(((Manicaria_saccifera	(Iriartea_deltoidea	(Calamus_caryotoides	Leopoldinia_pulchra)))	((Pseudophoenix_vinifera	(Serenoa_repens	(Sabal_domingensis	(Nypa_fruticans	Phoenix_dactylifera))))	(Geonoma_undata	(((((Kentiopsis_piersoniorum	Veitchia_spiralis)	Dypsis_decaryi)	Burretiokentia_grandiflora)	Heterospathe_cagayanensis)	(Hydriastele_microspadix	Dictyosperma_album)))))	((Prestoea_acuminata	(Pelagodoxa_henryana	(Oenocarpus_bataua	Oenocarpus_minor)))	(Podococcus_barteri	(Sclerosperma_profizianum	Orania_palindan)))))	Roystonea_regia)	Chamaedorea_seifrizii)	(Reinhardtia_gracilis	Reinhardtia_simplex))))	Kingia_australis);
((Reinhardtia_paiewonskiana	(Reinhardtia_latisecta	(((((((Geonoma_undata	((((Dictyosperma_album	((Heterospathe_cagayanensis	(Kentiopsis_piersoniorum	Hydriastele_microspadix))	Dypsis_decaryi))	Burretiokentia_grandiflora)	Veitchia_spiralis)	(Prestoea_acuminata	(Oenocarpus_bataua	Oenocarpus_minor))))	(Podococcus_barteri	(Sclerosperma_profizianum	Orania_palindan)))	Pelagodoxa_henryana)	((Roystonea_regia	Manicaria_saccifera)	((Pseudophoenix_vinifera	((Nypa_fruticans	Phoenix_dactylifera)	(Serenoa_repens	Sabal_domingensis)))	(Iriartea_deltoidea	(Attalea_speciosa	((Elaeis_guineensis	Elaeis_oleifera)	Bactris_major))))))	(Calamus_caryotoides	Leopoldinia_pulchra))	Chamaedorea_seifrizii)	(Reinhardtia_gracilis	Reinhardtia_simplex))))	Kingia_australis);
((Reinhardtia_paiewonskiana	(Chamaedorea_seifrizii	(Reinhardtia_latisecta	((((((Pseudophoenix_vinifera	(Iriartea_deltoidea	((Nypa_fruticans	Serenoa_repens)	(Phoenix_dactylifera	Sabal_domingensis))))	(Attalea_speciosa	((Elaeis_guineensis	Elaeis_oleifera)	Bactris_major)))	Roystonea_regia)	(((Calamus_caryotoides	Leopoldinia_pulchra)	(Geonoma_undata	((((Dictyosperma_album	Dypsis_decaryi)	((Kentiopsis_piersoniorum	(Heterospathe_cagayanensis	Veitchia_spiralis))	Hydriastele_microspadix))	Burretiokentia_grandiflora)	(Oenocarpus_bataua	Oenocarpus_minor))))	Prestoea_acuminata))	((Orania_palindan	(Podococcus_barteri	Sclerosperma_profizianum))	(Pelagodoxa_henryana	Manicaria_saccifera)))	(Reinhardtia_gracilis	Reinhardtia_simplex)))))	Kingia_australis);
((Reinhardtia_paiewonskiana	(Reinhardtia_latisecta	((Chamaedorea_seifrizii	(((((Nypa_fruticans	Roystonea_regia)	((Elaeis_guineensis	Elaeis_oleifera)	(Bactris_major	Attalea_speciosa)))	((Podococcus_barteri	Iriartea_deltoidea)	(Orania_palindan	Sclerosperma_profizianum)))	((((Geonoma_undata	((Hydriastele_microspadix	((Dictyosperma_album	Dypsis_decaryi)	(((Heterospathe_cagayanensis	Veitchia_spiralis)	Kentiopsis_piersoniorum)	Burretiokentia_grandiflora)))	(Oenocarpus_bataua	Oenocarpus_minor)))	Leopoldinia_pulchra)	Prestoea_acuminata)	(Pelagodoxa_henryana	Manicaria_saccifera)))	((Serenoa_repens	(Phoenix_dactylifera	Sabal_domingensis))	(Calamus_caryotoides	Pseudophoenix_vinifera))))	(Reinhardtia_gracilis	Reinhardtia_simplex))))	Kingia_australis);
(((Chamaedorea_seifrizii	((Podococcus_barteri	(Orania_palindan	Sclerosperma_profizianum))	(((Roystonea_regia	(Attalea_speciosa	((Elaeis_guineensis	Elaeis_oleifera)	Bactris_major)))	(((Nypa_fruticans	(Serenoa_repens	(Phoenix_dactylifera	Sabal_domingensis)))	Pseudophoenix_vinifera)	(((((((Kentiopsis_piersoniorum	(Dictyosperma_album	Dypsis_decaryi))	(Heterospathe_cagayanensis	Veitchia_spiralis))	Hydriastele_microspadix)	Burretiokentia_grandiflora)	(Prestoea_acuminata	(Oenocarpus_bataua	Oenocarpus_minor)))	Geonoma_undata)	((Iriartea_deltoidea	Calamus_caryotoides)	Leopoldinia_pulchra))))	(Pelagodoxa_henryana	Manicaria_saccifera))))	((Reinhardtia_gracilis	Reinhardtia_simplex)	(Reinhardtia_paiewonskiana	Reinhardtia_latisecta)))	Kingia_australis);
((Reinhardtia_paiewonskiana	(Reinhardtia_latisecta	((Chamaedorea_seifrizii	((Iriartea_deltoidea	((Elaeis_guineensis	Elaeis_oleifera)	(Bactris_major	Attalea_speciosa)))	(((Pelagodoxa_henryana	Manicaria_saccifera)	((Podococcus_barteri	(Orania_palindan	Sclerosperma_profizianum))	(((Calamus_caryotoides	((Serenoa_repens	Sabal_domingensis)	(Nypa_fruticans	Phoenix_dactylifera)))	Pseudophoenix_vinifera)	((Geonoma_undata	(Leopoldinia_pulchra	(((Burretiokentia_grandiflora	(Kentiopsis_piersoniorum	(Heterospathe_cagayanensis	Veitchia_spiralis)))	(Dictyosperma_album	Dypsis_decaryi))	Hydriastele_microspadix)))	((Oenocarpus_bataua	Oenocarpus_minor)	Prestoea_acuminata)))))	Roystonea_regia)))	(Reinhardtia_gracilis	Reinhardtia_simplex))))	Kingia_australis);
(((((((Serenoa_repens	Calamus_caryotoides)	(Sabal_domingensis	Phoenix_dactylifera))	Pseudophoenix_vinifera)	(((Pelagodoxa_henryana	Manicaria_saccifera)	(((Chamaedorea_seifrizii	Geonoma_undata)	(Leopoldinia_pulchra	((((Burretiokentia_grandiflora	Hydriastele_microspadix)	(Dictyosperma_album	Dypsis_decaryi))	(Heterospathe_cagayanensis	Veitchia_spiralis))	Kentiopsis_piersoniorum)))	((Oenocarpus_bataua	(Nypa_fruticans	Oenocarpus_minor))	Prestoea_acuminata)))	((Roystonea_regia	(Podococcus_barteri	(Orania_palindan	Sclerosperma_profizianum)))	(Iriartea_deltoidea	(Bactris_major	(Attalea_speciosa	(Elaeis_guineensis	Elaeis_oleifera)))))))	(Reinhardtia_gracilis	Reinhardtia_simplex))	(Reinhardtia_paiewonskiana	Reinhardtia_latisecta))	Kingia_australis);
((Reinhardtia_paiewonskiana	(Reinhardtia_latisecta	(((((Pseudophoenix_vinifera	(Calamus_caryotoides	(Phoenix_dactylifera	((Sabal_domingensis	Serenoa_repens)	Nypa_fruticans))))	((Podococcus_barteri	(Orania_palindan	Sclerosperma_profizianum))	(((Pelagodoxa_henryana	Manicaria_saccifera)	((Geonoma_undata	(Leopoldinia_pulchra	(Burretiokentia_grandiflora	(((Kentiopsis_piersoniorum	(Dictyosperma_album	Dypsis_decaryi))	(Heterospathe_cagayanensis	Veitchia_spiralis))	Hydriastele_microspadix))))	((Oenocarpus_bataua	Oenocarpus_minor)	Prestoea_acuminata)))	(Iriartea_deltoidea	(Bactris_major	(Attalea_speciosa	(Elaeis_guineensis	Elaeis_oleifera)))))))	Roystonea_regia)	Chamaedorea_seifrizii)	(Reinhardtia_gracilis	Reinhardtia_simplex))))	Kingia_australis);
((Reinhardtia_latisecta	(((Reinhardtia_simplex	Reinhardtia_gracilis)	(((Pseudophoenix_vinifera	(Calamus_caryotoides	(((Phoenix_dactylifera	Sabal_domingensis)	Serenoa_repens)	Nypa_fruticans)))	(((Pelagodoxa_henryana	Manicaria_saccifera)	((Geonoma_undata	Leopoldinia_pulchra)	((Burretiokentia_grandiflora	(((Kentiopsis_piersoniorum	(Dictyosperma_album	Dypsis_decaryi))	(Heterospathe_cagayanensis	Veitchia_spiralis))	Hydriastele_microspadix))	((Oenocarpus_bataua	Oenocarpus_minor)	Prestoea_acuminata))))	(Roystonea_regia	((Iriartea_deltoidea	((Elaeis_guineensis	Elaeis_oleifera)	(Bactris_major	Attalea_speciosa)))	(Podococcus_barteri	(Orania_palindan	Sclerosperma_profizianum))))))	Chamaedorea_seifrizii))	Reinhardtia_paiewonskiana))	Kingia_australis);
((Reinhardtia_paiewonskiana	(Reinhardtia_latisecta	((Reinhardtia_simplex	Reinhardtia_gracilis)	(((((Iriartea_deltoidea	(((((Phoenix_dactylifera	Sabal_domingensis)	Serenoa_repens)	Nypa_fruticans)	Calamus_caryotoides)	Pseudophoenix_vinifera))	(((Leopoldinia_pulchra	(Hydriastele_microspadix	((Heterospathe_cagayanensis	Veitchia_spiralis)	((Kentiopsis_piersoniorum	(Dictyosperma_album	Dypsis_decaryi))	Burretiokentia_grandiflora))))	((Oenocarpus_bataua	Oenocarpus_minor)	Geonoma_undata))	Prestoea_acuminata))	((Chamaedorea_seifrizii	Roystonea_regia)	((Elaeis_guineensis	Elaeis_oleifera)	(Bactris_major	Attalea_speciosa))))	(Pelagodoxa_henryana	Manicaria_saccifera))	(Podococcus_barteri	(Orania_palindan	Sclerosperma_profizianum))))))	Kingia_australis);
((((Reinhardtia_paiewonskiana	Reinhardtia_latisecta)	(Reinhardtia_simplex	Reinhardtia_gracilis))	((Pseudophoenix_vinifera	((Serenoa_repens	Sabal_domingensis)	(Phoenix_dactylifera	Nypa_fruticans)))	((((Attalea_speciosa	(Bactris_major	(Elaeis_oleifera	Elaeis_guineensis)))	((Calamus_caryotoides	(Chamaedorea_seifrizii	Leopoldinia_pulchra))	Iriartea_deltoidea))	(Manicaria_saccifera	(Pelagodoxa_henryana	((Podococcus_barteri	(Sclerosperma_profizianum	Orania_palindan))	((Prestoea_acuminata	(Oenocarpus_minor	Oenocarpus_bataua))	(Geonoma_undata	(Burretiokentia_grandiflora	(((Hydriastele_microspadix	Dictyosperma_album)	Dypsis_decaryi)	(Kentiopsis_piersoniorum	(Veitchia_spiralis	Heterospathe_cagayanensis))))))))))	Roystonea_regia)))	Kingia_australis);
((Reinhardtia_paiewonskiana	(Reinhardtia_latisecta	((Reinhardtia_simplex	Reinhardtia_gracilis)	(((Bactris_major	((Elaeis_oleifera	Elaeis_guineensis)	Attalea_speciosa))	(Roystonea_regia	((Podococcus_barteri	(Sclerosperma_profizianum	Orania_palindan))	((((Iriartea_deltoidea	(Calamus_caryotoides	(Serenoa_repens	((Nypa_fruticans	Sabal_domingensis)	Phoenix_dactylifera))))	Pseudophoenix_vinifera)	((Prestoea_acuminata	(Oenocarpus_minor	Oenocarpus_bataua))	(Geonoma_undata	(Leopoldinia_pulchra	(((Burretiokentia_grandiflora	((Dictyosperma_album	Dypsis_decaryi)	Kentiopsis_piersoniorum))	(Hydriastele_microspadix	Heterospathe_cagayanensis))	Veitchia_spiralis)))))	(Pelagodoxa_henryana	Manicaria_saccifera)))))	Chamaedorea_seifrizii))))	Kingia_australis);
((Reinhardtia_latisecta	(((Reinhardtia_simplex	Reinhardtia_gracilis)	((((Podococcus_barteri	(Sclerosperma_profizianum	Orania_palindan))	((Pelagodoxa_henryana	Manicaria_saccifera)	(((Attalea_speciosa	(Bactris_major	(Elaeis_oleifera	Elaeis_guineensis)))	Roystonea_regia)	((Iriartea_deltoidea	((Calamus_caryotoides	((Serenoa_repens	(Nypa_fruticans	Phoenix_dactylifera))	Sabal_domingensis))	Pseudophoenix_vinifera))	(Geonoma_undata	(Leopoldinia_pulchra	((Dictyosperma_album	Hydriastele_microspadix)	(((Heterospathe_cagayanensis	Veitchia_spiralis)	(Kentiopsis_piersoniorum	Burretiokentia_grandiflora))	Dypsis_decaryi))))))))	(Prestoea_acuminata	(Oenocarpus_minor	Oenocarpus_bataua)))	Chamaedorea_seifrizii))	Reinhardtia_paiewonskiana))	Kingia_australis);
((Reinhardtia_paiewonskiana	(Reinhardtia_latisecta	((Reinhardtia_simplex	Reinhardtia_gracilis)	((((((Sclerosperma_profizianum	Orania_palindan)	(Iriartea_deltoidea	(Bactris_major	((Elaeis_oleifera	Elaeis_guineensis)	Attalea_speciosa))))	((((Calamus_caryotoides	((Serenoa_repens	(Phoenix_dactylifera	Sabal_domingensis))	Nypa_fruticans))	Pseudophoenix_vinifera)	((Prestoea_acuminata	(Oenocarpus_minor	Oenocarpus_bataua))	(Geonoma_undata	(Leopoldinia_pulchra	((Hydriastele_microspadix	((Heterospathe_cagayanensis	Veitchia_spiralis)	(Kentiopsis_piersoniorum	(Dypsis_decaryi	Dictyosperma_album))))	Burretiokentia_grandiflora)))))	(Pelagodoxa_henryana	Manicaria_saccifera)))	Roystonea_regia)	Podococcus_barteri)	Chamaedorea_seifrizii))))	Kingia_australis);
((((((Calamus_caryotoides	Leopoldinia_pulchra)	Roystonea_regia)	(Nypa_fruticans	((Attalea_speciosa	(Bactris_major	(Elaeis_oleifera	Elaeis_guineensis)))	(Chamaedorea_seifrizii	Iriartea_deltoidea))))	((Pelagodoxa_henryana	Manicaria_saccifera)	((Podococcus_barteri	(Sclerosperma_profizianum	Orania_palindan))	((((Serenoa_repens	Phoenix_dactylifera)	Sabal_domingensis)	Pseudophoenix_vinifera)	(Geonoma_undata	(((Kentiopsis_piersoniorum	(Dypsis_decaryi	Dictyosperma_album))	((Hydriastele_microspadix	(Heterospathe_cagayanensis	Veitchia_spiralis))	Burretiokentia_grandiflora))	(Prestoea_acuminata	(Oenocarpus_minor	Oenocarpus_bataua))))))))	((Reinhardtia_paiewonskiana	Reinhardtia_latisecta)	(Reinhardtia_simplex	Reinhardtia_gracilis)))	Kingia_australis);
((Reinhardtia_latisecta	(((Reinhardtia_simplex	Reinhardtia_gracilis)	((((Calamus_caryotoides	Leopoldinia_pulchra)	((Geonoma_undata	((((Dictyosperma_album	((Hydriastele_microspadix	(Kentiopsis_piersoniorum	(Heterospathe_cagayanensis	Veitchia_spiralis)))	Dypsis_decaryi))	Burretiokentia_grandiflora)	((Prestoea_acuminata	(Oenocarpus_minor	Oenocarpus_bataua))	(Iriartea_deltoidea	Pseudophoenix_vinifera)))	((Phoenix_dactylifera	(Nypa_fruticans	Serenoa_repens))	Sabal_domingensis)))	(((Roystonea_regia	(Bactris_major	((Elaeis_oleifera	Elaeis_guineensis)	Attalea_speciosa)))	(Sclerosperma_profizianum	Orania_palindan))	(Pelagodoxa_henryana	Manicaria_saccifera))))	Podococcus_barteri)	Chamaedorea_seifrizii))	Reinhardtia_paiewonskiana))	Kingia_australis);
((Reinhardtia_paiewonskiana	(Reinhardtia_latisecta	((Reinhardtia_simplex	Reinhardtia_gracilis)	(((((Sclerosperma_profizianum	(Podococcus_barteri	Orania_palindan))	(Manicaria_saccifera	((Iriartea_deltoidea	(Bactris_major	((Elaeis_oleifera	Elaeis_guineensis)	Attalea_speciosa)))	(((Geonoma_undata	(Leopoldinia_pulchra	((((Dypsis_decaryi	Dictyosperma_album)	Kentiopsis_piersoniorum)	(Hydriastele_microspadix	(Heterospathe_cagayanensis	Veitchia_spiralis)))	Burretiokentia_grandiflora)))	(Pseudophoenix_vinifera	((Phoenix_dactylifera	Serenoa_repens)	(Nypa_fruticans	Sabal_domingensis))))	Roystonea_regia))))	(Pelagodoxa_henryana	(Prestoea_acuminata	(Oenocarpus_minor	Oenocarpus_bataua))))	Calamus_caryotoides)	Chamaedorea_seifrizii))))	Kingia_australis);
((((Prestoea_acuminata	(Oenocarpus_minor	Oenocarpus_bataua))	(((Roystonea_regia	(((Calamus_caryotoides	Iriartea_deltoidea)	(Attalea_speciosa	(Bactris_major	(Elaeis_oleifera	Elaeis_guineensis))))	(Sclerosperma_profizianum	(Podococcus_barteri	Orania_palindan))))	((Geonoma_undata	(Leopoldinia_pulchra	((((Hydriastele_microspadix	Heterospathe_cagayanensis)	Veitchia_spiralis)	(Burretiokentia_grandiflora	(Dypsis_decaryi	Dictyosperma_album)))	Kentiopsis_piersoniorum)))	((Chamaedorea_seifrizii	Pseudophoenix_vinifera)	((Serenoa_repens	Sabal_domingensis)	(Phoenix_dactylifera	Nypa_fruticans)))))	(Pelagodoxa_henryana	Manicaria_saccifera)))	((Reinhardtia_paiewonskiana	Reinhardtia_latisecta)	(Reinhardtia_simplex	Reinhardtia_gracilis)))	Kingia_australis);
((Reinhardtia_paiewonskiana	(Reinhardtia_latisecta	((Reinhardtia_simplex	Reinhardtia_gracilis)	(((Calamus_caryotoides	(Serenoa_repens	(Sabal_domingensis	(Phoenix_dactylifera	Nypa_fruticans))))	Pseudophoenix_vinifera)	(((Iriartea_deltoidea	((Elaeis_oleifera	Elaeis_guineensis)	(Attalea_speciosa	Bactris_major)))	(Sclerosperma_profizianum	(Podococcus_barteri	Orania_palindan)))	((Geonoma_undata	(Leopoldinia_pulchra	((Burretiokentia_grandiflora	((Veitchia_spiralis	Heterospathe_cagayanensis)	Kentiopsis_piersoniorum))	((Dictyosperma_album	Dypsis_decaryi)	Hydriastele_microspadix))))	((Prestoea_acuminata	((Pelagodoxa_henryana	Oenocarpus_minor)	Oenocarpus_bataua))	(Manicaria_saccifera	(Chamaedorea_seifrizii	Roystonea_regia)))))))))	Kingia_australis);
((Reinhardtia_paiewonskiana	(Reinhardtia_latisecta	((Reinhardtia_simplex	Reinhardtia_gracilis)	(((Bactris_major	((Elaeis_oleifera	Elaeis_guineensis)	Attalea_speciosa))	(((Podococcus_barteri	(Orania_palindan	Sclerosperma_profizianum))	((((Calamus_caryotoides	(Sabal_domingensis	(Serenoa_repens	(Phoenix_dactylifera	Nypa_fruticans))))	Pseudophoenix_vinifera)	((Iriartea_deltoidea	(Prestoea_acuminata	(Oenocarpus_minor	Oenocarpus_bataua)))	(Geonoma_undata	(Leopoldinia_pulchra	((((Dictyosperma_album	Dypsis_decaryi)	(Hydriastele_microspadix	(Veitchia_spiralis	Heterospathe_cagayanensis)))	Burretiokentia_grandiflora)	Kentiopsis_piersoniorum)))))	(Manicaria_saccifera	Pelagodoxa_henryana)))	Roystonea_regia))	Chamaedorea_seifrizii))))	Kingia_australis);
((Reinhardtia_latisecta	(((((((Manicaria_saccifera	Pelagodoxa_henryana)	(((Sclerosperma_profizianum	Orania_palindan)	Podococcus_barteri)	(Geonoma_undata	(((Dictyosperma_album	((Kentiopsis_piersoniorum	Dypsis_decaryi)	Burretiokentia_grandiflora))	(Hydriastele_microspadix	(Veitchia_spiralis	Heterospathe_cagayanensis)))	(Prestoea_acuminata	(Oenocarpus_bataua	Oenocarpus_minor))))))	((Attalea_speciosa	((Elaeis_oleifera	Elaeis_guineensis)	Bactris_major))	(Iriartea_deltoidea	(Leopoldinia_pulchra	Calamus_caryotoides))))	((Serenoa_repens	((Phoenix_dactylifera	Nypa_fruticans)	Sabal_domingensis))	(Chamaedorea_seifrizii	Pseudophoenix_vinifera)))	Roystonea_regia)	(Reinhardtia_gracilis	Reinhardtia_simplex))	Reinhardtia_paiewonskiana))	Kingia_australis);
((((((Calamus_caryotoides	(Serenoa_repens	(Nypa_fruticans	(Sabal_domingensis	Phoenix_dactylifera))))	Pseudophoenix_vinifera)	(((((Sclerosperma_profizianum	Orania_palindan)	Podococcus_barteri)	((Manicaria_saccifera	Pelagodoxa_henryana)	((((((Dypsis_decaryi	Dictyosperma_album)	Kentiopsis_piersoniorum)	(Hydriastele_microspadix	(Veitchia_spiralis	Heterospathe_cagayanensis)))	Burretiokentia_grandiflora)	(Prestoea_acuminata	(Oenocarpus_bataua	Oenocarpus_minor)))	(Leopoldinia_pulchra	Geonoma_undata))))	(((Elaeis_oleifera	Elaeis_guineensis)	(Bactris_major	Attalea_speciosa))	Iriartea_deltoidea))	Roystonea_regia))	Chamaedorea_seifrizii)	((Reinhardtia_gracilis	Reinhardtia_simplex)	(Reinhardtia_paiewonskiana	Reinhardtia_latisecta)))	Kingia_australis);
((Reinhardtia_paiewonskiana	(Reinhardtia_latisecta	((((Sclerosperma_profizianum	Orania_palindan)	Podococcus_barteri)	(((Manicaria_saccifera	Pelagodoxa_henryana)	Reinhardtia_gracilis)	(((((Elaeis_oleifera	Elaeis_guineensis)	(Bactris_major	Attalea_speciosa))	Roystonea_regia)	(((Chamaedorea_seifrizii	Pseudophoenix_vinifera)	((Serenoa_repens	Sabal_domingensis)	(Nypa_fruticans	Phoenix_dactylifera)))	((Prestoea_acuminata	(Oenocarpus_bataua	Oenocarpus_minor))	(Geonoma_undata	(Leopoldinia_pulchra	(Burretiokentia_grandiflora	((Dypsis_decaryi	Dictyosperma_album)	((Hydriastele_microspadix	Kentiopsis_piersoniorum)	(Veitchia_spiralis	Heterospathe_cagayanensis)))))))))	(Calamus_caryotoides	Iriartea_deltoidea))))	Reinhardtia_simplex)))	Kingia_australis);
((Reinhardtia_paiewonskiana	(Reinhardtia_latisecta	((((Calamus_caryotoides	(((Serenoa_repens	Phoenix_dactylifera)	Nypa_fruticans)	Sabal_domingensis))	Pseudophoenix_vinifera)	((((Manicaria_saccifera	Pelagodoxa_henryana)	(Chamaedorea_seifrizii	((Leopoldinia_pulchra	(((((Veitchia_spiralis	Heterospathe_cagayanensis)	Kentiopsis_piersoniorum)	(Dypsis_decaryi	Dictyosperma_album))	Burretiokentia_grandiflora)	Hydriastele_microspadix))	((Oenocarpus_minor	(Prestoea_acuminata	Oenocarpus_bataua))	Geonoma_undata))))	Iriartea_deltoidea)	((((Sclerosperma_profizianum	Orania_palindan)	Podococcus_barteri)	((Elaeis_oleifera	Elaeis_guineensis)	(Bactris_major	Attalea_speciosa)))	Roystonea_regia)))	(Reinhardtia_gracilis	Reinhardtia_simplex))))	Kingia_australis);
((Reinhardtia_paiewonskiana	(Reinhardtia_latisecta	(((((Calamus_caryotoides	(Serenoa_repens	((Nypa_fruticans	Phoenix_dactylifera)	Sabal_domingensis)))	Pseudophoenix_vinifera)	(((Manicaria_saccifera	Pelagodoxa_henryana)	(((Leopoldinia_pulchra	((Veitchia_spiralis	Heterospathe_cagayanensis)	(Kentiopsis_piersoniorum	((Dypsis_decaryi	(Hydriastele_microspadix	Dictyosperma_album))	Burretiokentia_grandiflora))))	((Oenocarpus_minor	Oenocarpus_bataua)	Geonoma_undata))	(Iriartea_deltoidea	Prestoea_acuminata)))	(((Sclerosperma_profizianum	Orania_palindan)	Podococcus_barteri)	((Attalea_speciosa	((Elaeis_oleifera	Elaeis_guineensis)	Bactris_major))	Roystonea_regia))))	Chamaedorea_seifrizii)	(Reinhardtia_gracilis	Reinhardtia_simplex))))	Kingia_australis);
((Reinhardtia_paiewonskiana	(Reinhardtia_latisecta	((((((((Sabal_domingensis	Phoenix_dactylifera)	Serenoa_repens)	(Nypa_fruticans	Calamus_caryotoides))	Pseudophoenix_vinifera)	(Chamaedorea_seifrizii	(Iriartea_deltoidea	((Elaeis_oleifera	Elaeis_guineensis)	(Bactris_major	Attalea_speciosa)))))	(((Manicaria_saccifera	Pelagodoxa_henryana)	((((Prestoea_acuminata	(Oenocarpus_minor	Oenocarpus_bataua))	((Burretiokentia_grandiflora	(Dypsis_decaryi	Dictyosperma_album))	((Hydriastele_microspadix	Kentiopsis_piersoniorum)	(Veitchia_spiralis	Heterospathe_cagayanensis))))	Leopoldinia_pulchra)	Geonoma_undata))	((Sclerosperma_profizianum	Orania_palindan)	Podococcus_barteri)))	Roystonea_regia)	(Reinhardtia_gracilis	Reinhardtia_simplex))))	Kingia_australis);
((Reinhardtia_latisecta	((((((Nypa_fruticans	Roystonea_regia)	(((Manicaria_saccifera	Pelagodoxa_henryana)	(((((Prestoea_acuminata	(Oenocarpus_minor	Oenocarpus_bataua))	(((Dypsis_decaryi	Dictyosperma_album)	(Hydriastele_microspadix	(Kentiopsis_piersoniorum	(Heterospathe_cagayanensis	Veitchia_spiralis))))	Burretiokentia_grandiflora))	Leopoldinia_pulchra)	Geonoma_undata)	(Iriartea_deltoidea	((Sclerosperma_profizianum	Orania_palindan)	Podococcus_barteri))))	(Pseudophoenix_vinifera	(Calamus_caryotoides	((Sabal_domingensis	Phoenix_dactylifera)	Serenoa_repens)))))	(Bactris_major	(Attalea_speciosa	(Elaeis_oleifera	Elaeis_guineensis))))	Chamaedorea_seifrizii)	(Reinhardtia_gracilis	Reinhardtia_simplex))	Reinhardtia_paiewonskiana))	Kingia_australis);
((Reinhardtia_paiewonskiana	(Reinhardtia_latisecta	(((((((Manicaria_saccifera	Pelagodoxa_henryana)	((((Prestoea_acuminata	(Oenocarpus_minor	Oenocarpus_bataua))	((((Dypsis_decaryi	Dictyosperma_album)	Kentiopsis_piersoniorum)	((Heterospathe_cagayanensis	Veitchia_spiralis)	Burretiokentia_grandiflora))	Hydriastele_microspadix))	Geonoma_undata)	(Calamus_caryotoides	Leopoldinia_pulchra)))	(((Elaeis_oleifera	Elaeis_guineensis)	(Bactris_major	Attalea_speciosa))	Iriartea_deltoidea))	(Pseudophoenix_vinifera	(((Sabal_domingensis	Phoenix_dactylifera)	Nypa_fruticans)	Serenoa_repens)))	(Roystonea_regia	((Sclerosperma_profizianum	Orania_palindan)	Podococcus_barteri)))	Chamaedorea_seifrizii)	(Reinhardtia_gracilis	Reinhardtia_simplex))))	Kingia_australis);
((Reinhardtia_paiewonskiana	(Reinhardtia_latisecta	(((Manicaria_saccifera	((Sclerosperma_profizianum	(Orania_palindan	Podococcus_barteri))	(((Prestoea_acuminata	(Oenocarpus_minor	Oenocarpus_bataua))	((Dypsis_decaryi	(Hydriastele_microspadix	Dictyosperma_album))	(Burretiokentia_grandiflora	((Heterospathe_cagayanensis	Kentiopsis_piersoniorum)	Veitchia_spiralis))))	Geonoma_undata)))	((((Roystonea_regia	(Calamus_caryotoides	Leopoldinia_pulchra))	Chamaedorea_seifrizii)	Pelagodoxa_henryana)	((Pseudophoenix_vinifera	(((Sabal_domingensis	Phoenix_dactylifera)	Nypa_fruticans)	Serenoa_repens))	((Bactris_major	(Attalea_speciosa	(Elaeis_oleifera	Elaeis_guineensis)))	Iriartea_deltoidea))))	(Reinhardtia_gracilis	Reinhardtia_simplex))))	Kingia_australis);
((Reinhardtia_paiewonskiana	(Reinhardtia_latisecta	(Reinhardtia_simplex	((((Pseudophoenix_vinifera	((Sabal_domingensis	(Nypa_fruticans	Phoenix_dactylifera))	Serenoa_repens))	(((Chamaedorea_seifrizii	((Orania_palindan	(Podococcus_barteri	Sclerosperma_profizianum))	((Bactris_major	(Attalea_speciosa	(Elaeis_oleifera	Elaeis_guineensis)))	Iriartea_deltoidea)))	Roystonea_regia)	(((Calamus_caryotoides	Leopoldinia_pulchra)	(Geonoma_undata	(((Kentiopsis_piersoniorum	(Veitchia_spiralis	Heterospathe_cagayanensis))	(Burretiokentia_grandiflora	Hydriastele_microspadix))	(Dypsis_decaryi	Dictyosperma_album))))	(Pelagodoxa_henryana	Manicaria_saccifera))))	(Prestoea_acuminata	(Oenocarpus_minor	Oenocarpus_bataua)))	Reinhardtia_gracilis))))	Kingia_australis);
((Reinhardtia_latisecta	(((Reinhardtia_simplex	Reinhardtia_gracilis)	(((((Chamaedorea_seifrizii	Roystonea_regia)	(Attalea_speciosa	((Elaeis_oleifera	Elaeis_guineensis)	Bactris_major)))	(Podococcus_barteri	(Sclerosperma_profizianum	Orania_palindan)))	((Iriartea_deltoidea	(Leopoldinia_pulchra	Calamus_caryotoides))	((Geonoma_undata	((((Hydriastele_microspadix	Dictyosperma_album)	Dypsis_decaryi)	(Burretiokentia_grandiflora	((Heterospathe_cagayanensis	Veitchia_spiralis)	Kentiopsis_piersoniorum)))	(Prestoea_acuminata	(Oenocarpus_bataua	Oenocarpus_minor))))	(Pelagodoxa_henryana	Manicaria_saccifera))))	(Pseudophoenix_vinifera	(Serenoa_repens	(Nypa_fruticans	(Sabal_domingensis	Phoenix_dactylifera))))))	Reinhardtia_paiewonskiana))	Kingia_australis);
((Reinhardtia_latisecta	(((Reinhardtia_simplex	Reinhardtia_gracilis)	(((Bactris_major	(Attalea_speciosa	(Elaeis_oleifera	Elaeis_guineensis)))	(((Pelagodoxa_henryana	(Iriartea_deltoidea	((Pseudophoenix_vinifera	((Serenoa_repens	Nypa_fruticans)	(Sabal_domingensis	Phoenix_dactylifera)))	Calamus_caryotoides)))	((Sclerosperma_profizianum	(Orania_palindan	Podococcus_barteri))	((Geonoma_undata	(((((Dypsis_decaryi	Dictyosperma_album)	Kentiopsis_piersoniorum)	((Burretiokentia_grandiflora	Hydriastele_microspadix)	(Heterospathe_cagayanensis	Veitchia_spiralis)))	(Prestoea_acuminata	(Oenocarpus_bataua	Oenocarpus_minor)))	Leopoldinia_pulchra))	Manicaria_saccifera)))	Roystonea_regia))	Chamaedorea_seifrizii))	Reinhardtia_paiewonskiana))	Kingia_australis);
((Reinhardtia_latisecta	(((Reinhardtia_simplex	Reinhardtia_gracilis)	(((((Geonoma_undata	(((((Dypsis_decaryi	Dictyosperma_album)	Kentiopsis_piersoniorum)	Burretiokentia_grandiflora)	((Heterospathe_cagayanensis	Veitchia_spiralis)	Hydriastele_microspadix))	Leopoldinia_pulchra))	((Prestoea_acuminata	(Oenocarpus_bataua	Oenocarpus_minor))	(Pelagodoxa_henryana	Podococcus_barteri)))	(Sclerosperma_profizianum	Orania_palindan))	(Manicaria_saccifera	Iriartea_deltoidea))	((((Nypa_fruticans	Roystonea_regia)	(Attalea_speciosa	((Elaeis_oleifera	Elaeis_guineensis)	Bactris_major)))	Chamaedorea_seifrizii)	((Pseudophoenix_vinifera	(Serenoa_repens	(Sabal_domingensis	Phoenix_dactylifera)))	Calamus_caryotoides))))	Reinhardtia_paiewonskiana))	Kingia_australis);
((Reinhardtia_paiewonskiana	(Reinhardtia_latisecta	((Reinhardtia_simplex	Reinhardtia_gracilis)	(((Roystonea_regia	(Bactris_major	(Attalea_speciosa	(Elaeis_oleifera	Elaeis_guineensis))))	((Sclerosperma_profizianum	(Podococcus_barteri	Orania_palindan))	((Pelagodoxa_henryana	Manicaria_saccifera)	((((Iriartea_deltoidea	Leopoldinia_pulchra)	((Kentiopsis_piersoniorum	(Veitchia_spiralis	Heterospathe_cagayanensis))	((Burretiokentia_grandiflora	Hydriastele_microspadix)	(Dypsis_decaryi	Dictyosperma_album))))	(Geonoma_undata	(Prestoea_acuminata	(Oenocarpus_bataua	Oenocarpus_minor))))	((Calamus_caryotoides	(Nypa_fruticans	(Serenoa_repens	(Sabal_domingensis	Phoenix_dactylifera))))	Pseudophoenix_vinifera)))))	Chamaedorea_seifrizii))))	Kingia_australis);
((Reinhardtia_paiewonskiana	(Reinhardtia_latisecta	((Reinhardtia_simplex	Reinhardtia_gracilis)	(((Bactris_major	(Attalea_speciosa	(Elaeis_oleifera	Elaeis_guineensis)))	((Roystonea_regia	(((Podococcus_barteri	(Orania_palindan	Sclerosperma_profizianum))	(((Pelagodoxa_henryana	Manicaria_saccifera)	(Geonoma_undata	((((Kentiopsis_piersoniorum	(Veitchia_spiralis	Heterospathe_cagayanensis))	(Burretiokentia_grandiflora	(Dypsis_decaryi	Dictyosperma_album)))	Hydriastele_microspadix)	Leopoldinia_pulchra)))	(Prestoea_acuminata	(Oenocarpus_bataua	Oenocarpus_minor))))	Iriartea_deltoidea))	((Sabal_domingensis	(Nypa_fruticans	(Phoenix_dactylifera	Serenoa_repens)))	(Pseudophoenix_vinifera	Calamus_caryotoides))))	Chamaedorea_seifrizii))))	Kingia_australis);
((Reinhardtia_paiewonskiana	(Reinhardtia_latisecta	((Reinhardtia_simplex	Reinhardtia_gracilis)	(((Bactris_major	(Attalea_speciosa	(Elaeis_oleifera	Elaeis_guineensis)))	(Roystonea_regia	(((Podococcus_barteri	(Orania_palindan	Sclerosperma_profizianum))	(Pelagodoxa_henryana	Manicaria_saccifera))	(((Geonoma_undata	((((Hydriastele_microspadix	Dictyosperma_album)	(Dypsis_decaryi	(Kentiopsis_piersoniorum	(Veitchia_spiralis	Heterospathe_cagayanensis))))	Burretiokentia_grandiflora)	Leopoldinia_pulchra))	(Oenocarpus_minor	(Prestoea_acuminata	Oenocarpus_bataua)))	(((Iriartea_deltoidea	(Nypa_fruticans	(Sabal_domingensis	(Phoenix_dactylifera	Serenoa_repens))))	Calamus_caryotoides)	Pseudophoenix_vinifera)))))	Chamaedorea_seifrizii))))	Kingia_australis);
((Reinhardtia_paiewonskiana	(Reinhardtia_latisecta	((Reinhardtia_simplex	Reinhardtia_gracilis)	(((Podococcus_barteri	(Orania_palindan	Sclerosperma_profizianum))	((Calamus_caryotoides	(((Bactris_major	(Attalea_speciosa	(Elaeis_oleifera	Elaeis_guineensis)))	Iriartea_deltoidea)	((((Geonoma_undata	((Burretiokentia_grandiflora	(Kentiopsis_piersoniorum	(Dypsis_decaryi	Dictyosperma_album)))	((Veitchia_spiralis	Heterospathe_cagayanensis)	Hydriastele_microspadix)))	(Prestoea_acuminata	(Oenocarpus_bataua	Oenocarpus_minor)))	Leopoldinia_pulchra)	(Pelagodoxa_henryana	Manicaria_saccifera))))	((Roystonea_regia	Nypa_fruticans)	Chamaedorea_seifrizii)))	((Serenoa_repens	(Sabal_domingensis	Phoenix_dactylifera))	Pseudophoenix_vinifera)))))	Kingia_australis);
((((Reinhardtia_simplex	Reinhardtia_gracilis)	(((Bactris_major	(Attalea_speciosa	(Elaeis_oleifera	Elaeis_guineensis)))	((((Iriartea_deltoidea	((Serenoa_repens	(Nypa_fruticans	(Sabal_domingensis	Phoenix_dactylifera)))	(Calamus_caryotoides	Pseudophoenix_vinifera)))	(Leopoldinia_pulchra	(Burretiokentia_grandiflora	((Veitchia_spiralis	((Hydriastele_microspadix	Heterospathe_cagayanensis)	(Kentiopsis_piersoniorum	(Dypsis_decaryi	Dictyosperma_album))))	(Geonoma_undata	(Prestoea_acuminata	(Oenocarpus_bataua	Oenocarpus_minor)))))))	((Podococcus_barteri	(Orania_palindan	Sclerosperma_profizianum))	(Pelagodoxa_henryana	Manicaria_saccifera)))	Roystonea_regia))	Chamaedorea_seifrizii))	(Reinhardtia_paiewonskiana	Reinhardtia_latisecta))	Kingia_australis);
((Reinhardtia_latisecta	(((Reinhardtia_simplex	Reinhardtia_gracilis)	(((((Attalea_speciosa	((Elaeis_oleifera	Elaeis_guineensis)	Bactris_major))	((Serenoa_repens	(Sabal_domingensis	Phoenix_dactylifera))	((Nypa_fruticans	Calamus_caryotoides)	Pseudophoenix_vinifera)))	((((Manicaria_saccifera	Pelagodoxa_henryana)	((Prestoea_acuminata	(Oenocarpus_bataua	Oenocarpus_minor))	((Geonoma_undata	Leopoldinia_pulchra)	(Veitchia_spiralis	((Hydriastele_microspadix	Heterospathe_cagayanensis)	((Kentiopsis_piersoniorum	(Dypsis_decaryi	Dictyosperma_album))	Burretiokentia_grandiflora))))))	(Podococcus_barteri	(Orania_palindan	Sclerosperma_profizianum)))	Iriartea_deltoidea))	Roystonea_regia)	Chamaedorea_seifrizii))	Reinhardtia_paiewonskiana))	Kingia_australis);
((Reinhardtia_paiewonskiana	(Reinhardtia_latisecta	((Reinhardtia_simplex	Reinhardtia_gracilis)	(((((Pseudophoenix_vinifera	(Calamus_caryotoides	(Nypa_fruticans	(Serenoa_repens	(Sabal_domingensis	Phoenix_dactylifera)))))	((((Prestoea_acuminata	(Oenocarpus_bataua	Oenocarpus_minor))	(((Hydriastele_microspadix	(Dictyosperma_album	Dypsis_decaryi))	(Kentiopsis_piersoniorum	(Veitchia_spiralis	Heterospathe_cagayanensis)))	Burretiokentia_grandiflora))	Leopoldinia_pulchra)	Geonoma_undata))	((Iriartea_deltoidea	(Bactris_major	(Attalea_speciosa	(Elaeis_oleifera	Elaeis_guineensis))))	(Podococcus_barteri	(Orania_palindan	Sclerosperma_profizianum))))	((Manicaria_saccifera	Pelagodoxa_henryana)	Roystonea_regia))	Chamaedorea_seifrizii))))	Kingia_australis);
((Reinhardtia_paiewonskiana	((((Podococcus_barteri	(Sclerosperma_profizianum	Orania_palindan))	((((Calamus_caryotoides	Leopoldinia_pulchra)	(((Veitchia_spiralis	((Burretiokentia_grandiflora	(Heterospathe_cagayanensis	Hydriastele_microspadix))	(Kentiopsis_piersoniorum	(Dictyosperma_album	Dypsis_decaryi))))	(Prestoea_acuminata	(Oenocarpus_bataua	Oenocarpus_minor)))	Geonoma_undata))	((((((Phoenix_dactylifera	Sabal_domingensis)	Serenoa_repens)	Pseudophoenix_vinifera)	((Iriartea_deltoidea	(Bactris_major	((Elaeis_guineensis	Elaeis_oleifera)	Attalea_speciosa)))	Chamaedorea_seifrizii))	Nypa_fruticans)	Roystonea_regia))	(Manicaria_saccifera	Pelagodoxa_henryana)))	(Reinhardtia_gracilis	Reinhardtia_simplex))	Reinhardtia_latisecta))	Kingia_australis);
((Reinhardtia_paiewonskiana	(((((Sclerosperma_profizianum	(Orania_palindan	Podococcus_barteri))	(((((((Burretiokentia_grandiflora	(Dictyosperma_album	Dypsis_decaryi))	(Heterospathe_cagayanensis	Veitchia_spiralis))	(Kentiopsis_piersoniorum	Hydriastele_microspadix))	((Calamus_caryotoides	Leopoldinia_pulchra)	((Oenocarpus_bataua	(Oenocarpus_minor	Prestoea_acuminata))	Geonoma_undata)))	((((Nypa_fruticans	Phoenix_dactylifera)	Sabal_domingensis)	Serenoa_repens)	Pseudophoenix_vinifera))	((Iriartea_deltoidea	(Bactris_major	((Elaeis_guineensis	Elaeis_oleifera)	Attalea_speciosa)))	Roystonea_regia))	(Manicaria_saccifera	Pelagodoxa_henryana)))	Chamaedorea_seifrizii)	(Reinhardtia_gracilis	Reinhardtia_simplex))	Reinhardtia_latisecta))	Kingia_australis);
((Reinhardtia_paiewonskiana	(((((((Calamus_caryotoides	Leopoldinia_pulchra)	(Geonoma_undata	(((Oenocarpus_bataua	Oenocarpus_minor)	Prestoea_acuminata)	(((Dictyosperma_album	Dypsis_decaryi)	((Heterospathe_cagayanensis	(Veitchia_spiralis	Burretiokentia_grandiflora))	Kentiopsis_piersoniorum))	Hydriastele_microspadix))))	(((Phoenix_dactylifera	Sabal_domingensis)	Serenoa_repens)	Pseudophoenix_vinifera))	(((Nypa_fruticans	Roystonea_regia)	((Sclerosperma_profizianum	Orania_palindan)	((Iriartea_deltoidea	Podococcus_barteri)	(Attalea_speciosa	(Bactris_major	(Elaeis_guineensis	Elaeis_oleifera))))))	(Manicaria_saccifera	Pelagodoxa_henryana)))	Chamaedorea_seifrizii)	(Reinhardtia_gracilis	Reinhardtia_simplex))	Reinhardtia_latisecta))	Kingia_australis);
(((((((Roystonea_regia	((Podococcus_barteri	(Sclerosperma_profizianum	Orania_palindan))	(Bactris_major	((Elaeis_guineensis	Elaeis_oleifera)	Attalea_speciosa))))	((Manicaria_saccifera	Pelagodoxa_henryana)	((((Oenocarpus_bataua	Oenocarpus_minor)	Prestoea_acuminata)	(((((Dictyosperma_album	Dypsis_decaryi)	((Heterospathe_cagayanensis	Veitchia_spiralis)	Kentiopsis_piersoniorum))	Hydriastele_microspadix)	Burretiokentia_grandiflora)	(Chamaedorea_seifrizii	Geonoma_undata)))	((((Nypa_fruticans	Phoenix_dactylifera)	Sabal_domingensis)	Serenoa_repens)	Pseudophoenix_vinifera))))	((Calamus_caryotoides	Leopoldinia_pulchra)	Iriartea_deltoidea))	(Reinhardtia_gracilis	Reinhardtia_simplex))	Reinhardtia_latisecta)	Reinhardtia_paiewonskiana)	Kingia_australis);
(((((Manicaria_saccifera	((Sclerosperma_profizianum	(Orania_palindan	Podococcus_barteri))	(((Prestoea_acuminata	Pelagodoxa_henryana)	((Geonoma_undata	((Calamus_caryotoides	Leopoldinia_pulchra)	(((Heterospathe_cagayanensis	Veitchia_spiralis)	((Dictyosperma_album	Dypsis_decaryi)	(Hydriastele_microspadix	Kentiopsis_piersoniorum)))	Burretiokentia_grandiflora)))	(Oenocarpus_bataua	Oenocarpus_minor)))	(Roystonea_regia	((((Sabal_domingensis	(Nypa_fruticans	Phoenix_dactylifera))	Serenoa_repens)	(Chamaedorea_seifrizii	Pseudophoenix_vinifera))	(Iriartea_deltoidea	(Attalea_speciosa	(Bactris_major	(Elaeis_guineensis	Elaeis_oleifera)))))))))	(Reinhardtia_gracilis	Reinhardtia_simplex))	Reinhardtia_latisecta)	Reinhardtia_paiewonskiana)	Kingia_australis);
((((((Roystonea_regia	(((((Sabal_domingensis	Phoenix_dactylifera)	Serenoa_repens)	Nypa_fruticans)	(Chamaedorea_seifrizii	Pseudophoenix_vinifera))	(Calamus_caryotoides	(Bactris_major	((Elaeis_guineensis	Elaeis_oleifera)	Attalea_speciosa)))))	((((Geonoma_undata	Leopoldinia_pulchra)	((((Dictyosperma_album	(Dypsis_decaryi	(Heterospathe_cagayanensis	(Kentiopsis_piersoniorum	Veitchia_spiralis))))	Hydriastele_microspadix)	Burretiokentia_grandiflora)	(Prestoea_acuminata	(Oenocarpus_bataua	Oenocarpus_minor))))	((Iriartea_deltoidea	Podococcus_barteri)	(Sclerosperma_profizianum	Orania_palindan)))	(Pelagodoxa_henryana	Manicaria_saccifera)))	(Reinhardtia_gracilis	Reinhardtia_simplex))	Reinhardtia_latisecta)	Reinhardtia_paiewonskiana)	Kingia_australis);
(((((((Nypa_fruticans	Roystonea_regia)	(((Iriartea_deltoidea	(Podococcus_barteri	(Sclerosperma_profizianum	Orania_palindan)))	(Pelagodoxa_henryana	Manicaria_saccifera))	((((Geonoma_undata	((Chamaedorea_seifrizii	Calamus_caryotoides)	Leopoldinia_pulchra))	((Burretiokentia_grandiflora	((Hydriastele_microspadix	Dictyosperma_album)	Dypsis_decaryi))	(Kentiopsis_piersoniorum	(Heterospathe_cagayanensis	Veitchia_spiralis))))	(Prestoea_acuminata	(Oenocarpus_bataua	Oenocarpus_minor)))	((Sabal_domingensis	(Phoenix_dactylifera	Serenoa_repens))	Pseudophoenix_vinifera))))	(Attalea_speciosa	(Bactris_major	(Elaeis_guineensis	Elaeis_oleifera))))	(Reinhardtia_gracilis	Reinhardtia_simplex))	Reinhardtia_latisecta)	Reinhardtia_paiewonskiana)	Kingia_australis);
(((((((((Calamus_caryotoides	Leopoldinia_pulchra)	Roystonea_regia)	((Pelagodoxa_henryana	Manicaria_saccifera)	(((Geonoma_undata	((Kentiopsis_piersoniorum	(Burretiokentia_grandiflora	((Dictyosperma_album	Dypsis_decaryi)	(Hydriastele_microspadix	(Heterospathe_cagayanensis	Veitchia_spiralis)))))	(Prestoea_acuminata	(Oenocarpus_bataua	Oenocarpus_minor))))	(Iriartea_deltoidea	((Sabal_domingensis	Phoenix_dactylifera)	((Serenoa_repens	Nypa_fruticans)	Pseudophoenix_vinifera))))	(Sclerosperma_profizianum	(Orania_palindan	Podococcus_barteri)))))	((Elaeis_guineensis	Elaeis_oleifera)	(Attalea_speciosa	Bactris_major)))	Chamaedorea_seifrizii)	(Reinhardtia_gracilis	Reinhardtia_simplex))	Reinhardtia_latisecta)	Reinhardtia_paiewonskiana)	Kingia_australis);
(((((((Roystonea_regia	((Podococcus_barteri	(Sclerosperma_profizianum	Orania_palindan))	((Iriartea_deltoidea	(((((Sabal_domingensis	Phoenix_dactylifera)	Nypa_fruticans)	Serenoa_repens)	Pseudophoenix_vinifera)	Calamus_caryotoides))	(((Leopoldinia_pulchra	((((Heterospathe_cagayanensis	(((Dypsis_decaryi	Kentiopsis_piersoniorum)	(Hydriastele_microspadix	Dictyosperma_album))	Burretiokentia_grandiflora))	Veitchia_spiralis)	(Oenocarpus_bataua	Oenocarpus_minor))	Geonoma_undata))	Prestoea_acuminata)	(Pelagodoxa_henryana	Manicaria_saccifera)))))	(Attalea_speciosa	(Bactris_major	(Elaeis_guineensis	Elaeis_oleifera))))	Chamaedorea_seifrizii)	(Reinhardtia_gracilis	Reinhardtia_simplex))	Reinhardtia_latisecta)	Reinhardtia_paiewonskiana)	Kingia_australis);
((((((((Sabal_domingensis	(Phoenix_dactylifera	Nypa_fruticans))	Serenoa_repens)	Pseudophoenix_vinifera)	(((Iriartea_deltoidea	((Geonoma_undata	((Calamus_caryotoides	Leopoldinia_pulchra)	((Burretiokentia_grandiflora	(Hydriastele_microspadix	Dictyosperma_album))	(((Veitchia_spiralis	Heterospathe_cagayanensis)	Kentiopsis_piersoniorum)	Dypsis_decaryi))))	Manicaria_saccifera))	(Pelagodoxa_henryana	(Prestoea_acuminata	((Chamaedorea_seifrizii	Oenocarpus_bataua)	Oenocarpus_minor))))	((Roystonea_regia	(Attalea_speciosa	(Bactris_major	(Elaeis_guineensis	Elaeis_oleifera))))	(Podococcus_barteri	(Sclerosperma_profizianum	Orania_palindan)))))	(Reinhardtia_gracilis	Reinhardtia_simplex))	Reinhardtia_latisecta)	Reinhardtia_paiewonskiana)	Kingia_australis);
((Reinhardtia_paiewonskiana	(((((Roystonea_regia	(((Iriartea_deltoidea	(Bactris_major	(Attalea_speciosa	(Elaeis_guineensis	Elaeis_oleifera))))	(((Chamaedorea_seifrizii	Pseudophoenix_vinifera)	((Sabal_domingensis	Phoenix_dactylifera)	Serenoa_repens))	Nypa_fruticans))	(((Orania_palindan	Sclerosperma_profizianum)	Podococcus_barteri)	((Veitchia_spiralis	(((Hydriastele_microspadix	Heterospathe_cagayanensis)	(Kentiopsis_piersoniorum	(Dictyosperma_album	Dypsis_decaryi)))	Burretiokentia_grandiflora))	(((Oenocarpus_bataua	Oenocarpus_minor)	Prestoea_acuminata)	Geonoma_undata)))))	(Pelagodoxa_henryana	Manicaria_saccifera))	(Calamus_caryotoides	Leopoldinia_pulchra))	(Reinhardtia_simplex	Reinhardtia_gracilis))	Reinhardtia_latisecta))	Kingia_australis);
((Reinhardtia_paiewonskiana	((((((Calamus_caryotoides	Leopoldinia_pulchra)	Iriartea_deltoidea)	(((((Pelagodoxa_henryana	Manicaria_saccifera)	Roystonea_regia)	((Bactris_major	(Attalea_speciosa	(Elaeis_guineensis	Elaeis_oleifera)))	((Orania_palindan	Sclerosperma_profizianum)	Podococcus_barteri)))	((Geonoma_undata	(Dictyosperma_album	((Hydriastele_microspadix	(((Heterospathe_cagayanensis	Veitchia_spiralis)	Kentiopsis_piersoniorum)	Burretiokentia_grandiflora))	Dypsis_decaryi)))	(Pseudophoenix_vinifera	(Sabal_domingensis	((Nypa_fruticans	Phoenix_dactylifera)	Serenoa_repens)))))	((Oenocarpus_bataua	Oenocarpus_minor)	Prestoea_acuminata)))	Chamaedorea_seifrizii)	(Reinhardtia_simplex	Reinhardtia_gracilis))	Reinhardtia_latisecta))	Kingia_australis);
((Reinhardtia_paiewonskiana	((((((Pelagodoxa_henryana	Manicaria_saccifera)	((Orania_palindan	Sclerosperma_profizianum)	Podococcus_barteri))	((Iriartea_deltoidea	((Elaeis_guineensis	Elaeis_oleifera)	(Bactris_major	Attalea_speciosa)))	(Roystonea_regia	(((((Oenocarpus_bataua	Oenocarpus_minor)	Prestoea_acuminata)	((Hydriastele_microspadix	Dictyosperma_album)	(Heterospathe_cagayanensis	(Burretiokentia_grandiflora	((Veitchia_spiralis	Kentiopsis_piersoniorum)	Dypsis_decaryi)))))	((Calamus_caryotoides	Leopoldinia_pulchra)	Geonoma_undata))	(Pseudophoenix_vinifera	(Sabal_domingensis	((Nypa_fruticans	Phoenix_dactylifera)	Serenoa_repens)))))))	Chamaedorea_seifrizii)	(Reinhardtia_simplex	Reinhardtia_gracilis))	Reinhardtia_latisecta))	Kingia_australis);
((Reinhardtia_latisecta	(Reinhardtia_paiewonskiana	((((Bactris_major	(Attalea_speciosa	(Elaeis_guineensis	Elaeis_oleifera)))	(Roystonea_regia	(((((Calamus_caryotoides	Leopoldinia_pulchra)	(Geonoma_undata	((Dypsis_decaryi	(Burretiokentia_grandiflora	(Hydriastele_microspadix	Dictyosperma_album)))	((Heterospathe_cagayanensis	Veitchia_spiralis)	Kentiopsis_piersoniorum))))	(Pelagodoxa_henryana	Manicaria_saccifera))	(((Oenocarpus_bataua	Oenocarpus_minor)	Prestoea_acuminata)	((Orania_palindan	Sclerosperma_profizianum)	Podococcus_barteri)))	(Pseudophoenix_vinifera	(Iriartea_deltoidea	(((Nypa_fruticans	Phoenix_dactylifera)	Sabal_domingensis)	Serenoa_repens))))))	Chamaedorea_seifrizii)	(Reinhardtia_simplex	Reinhardtia_gracilis))))	Kingia_australis);
((Reinhardtia_paiewonskiana	(((((Oenocarpus_bataua	Oenocarpus_minor)	Prestoea_acuminata)	(((Orania_palindan	Sclerosperma_profizianum)	Podococcus_barteri)	(((((Nypa_fruticans	((Chamaedorea_seifrizii	Pseudophoenix_vinifera)	((Serenoa_repens	Phoenix_dactylifera)	Sabal_domingensis)))	Roystonea_regia)	(Iriartea_deltoidea	(Bactris_major	(Attalea_speciosa	(Elaeis_guineensis	Elaeis_oleifera)))))	((Calamus_caryotoides	Leopoldinia_pulchra)	(Geonoma_undata	(((Hydriastele_microspadix	Kentiopsis_piersoniorum)	(Burretiokentia_grandiflora	(Dypsis_decaryi	Dictyosperma_album)))	(Heterospathe_cagayanensis	Veitchia_spiralis)))))	(Pelagodoxa_henryana	Manicaria_saccifera))))	(Reinhardtia_simplex	Reinhardtia_gracilis))	Reinhardtia_latisecta))	Kingia_australis);
(((((Pseudophoenix_vinifera	(Iriartea_deltoidea	((Serenoa_repens	(Nypa_fruticans	Phoenix_dactylifera))	Sabal_domingensis)))	(Roystonea_regia	(((Orania_palindan	Sclerosperma_profizianum)	Podococcus_barteri)	(Chamaedorea_seifrizii	(Bactris_major	(Attalea_speciosa	(Elaeis_guineensis	Elaeis_oleifera)))))))	((((((Oenocarpus_bataua	Oenocarpus_minor)	Prestoea_acuminata)	(Burretiokentia_grandiflora	(Hydriastele_microspadix	((Heterospathe_cagayanensis	Veitchia_spiralis)	(Kentiopsis_piersoniorum	(Dypsis_decaryi	Dictyosperma_album))))))	Geonoma_undata)	(Calamus_caryotoides	Leopoldinia_pulchra))	(Pelagodoxa_henryana	Manicaria_saccifera)))	((Reinhardtia_simplex	Reinhardtia_gracilis)	(Reinhardtia_latisecta	Reinhardtia_paiewonskiana)))	Kingia_australis);
((Reinhardtia_paiewonskiana	((((((Pseudophoenix_vinifera	((Serenoa_repens	(Nypa_fruticans	Phoenix_dactylifera))	Sabal_domingensis))	(((Orania_palindan	Podococcus_barteri)	((Attalea_speciosa	((Elaeis_guineensis	Elaeis_oleifera)	Bactris_major))	(Sclerosperma_profizianum	Roystonea_regia)))	((Prestoea_acuminata	((Leopoldinia_pulchra	(((Hydriastele_microspadix	Heterospathe_cagayanensis)	(Burretiokentia_grandiflora	(Dictyosperma_album	(Kentiopsis_piersoniorum	Dypsis_decaryi))))	Veitchia_spiralis))	(Geonoma_undata	(Oenocarpus_bataua	Oenocarpus_minor))))	(Pelagodoxa_henryana	Manicaria_saccifera))))	(Calamus_caryotoides	Iriartea_deltoidea))	Chamaedorea_seifrizii)	(Reinhardtia_simplex	Reinhardtia_gracilis))	Reinhardtia_latisecta))	Kingia_australis);
((Reinhardtia_paiewonskiana	(((((((Pseudophoenix_vinifera	((Serenoa_repens	(Nypa_fruticans	Phoenix_dactylifera))	Sabal_domingensis))	((Sclerosperma_profizianum	(Leopoldinia_pulchra	(((((Dypsis_decaryi	Dictyosperma_album)	Hydriastele_microspadix)	(Burretiokentia_grandiflora	((Veitchia_spiralis	Heterospathe_cagayanensis)	Kentiopsis_piersoniorum)))	(Prestoea_acuminata	(Oenocarpus_bataua	Oenocarpus_minor)))	Geonoma_undata)))	(Orania_palindan	(Pelagodoxa_henryana	(Podococcus_barteri	Manicaria_saccifera)))))	((Bactris_major	(Attalea_speciosa	(Elaeis_guineensis	Elaeis_oleifera)))	Roystonea_regia))	(Calamus_caryotoides	Iriartea_deltoidea))	Chamaedorea_seifrizii)	(Reinhardtia_simplex	Reinhardtia_gracilis))	Reinhardtia_latisecta))	Kingia_australis);
((Reinhardtia_latisecta	(Reinhardtia_paiewonskiana	(((((Serenoa_repens	(Phoenix_dactylifera	Sabal_domingensis))	Pseudophoenix_vinifera)	(Nypa_fruticans	Calamus_caryotoides))	(Roystonea_regia	((Iriartea_deltoidea	(Chamaedorea_seifrizii	(Bactris_major	(Attalea_speciosa	(Elaeis_guineensis	Elaeis_oleifera)))))	((Pelagodoxa_henryana	Manicaria_saccifera)	(((Geonoma_undata	((Burretiokentia_grandiflora	(((Kentiopsis_piersoniorum	(Dypsis_decaryi	Dictyosperma_album))	(Veitchia_spiralis	Heterospathe_cagayanensis))	Hydriastele_microspadix))	Leopoldinia_pulchra))	(Prestoea_acuminata	(Oenocarpus_bataua	Oenocarpus_minor)))	((Orania_palindan	Podococcus_barteri)	Sclerosperma_profizianum))))))	(Reinhardtia_simplex	Reinhardtia_gracilis))))	Kingia_australis);
((Reinhardtia_latisecta	(Reinhardtia_paiewonskiana	((((((Nypa_fruticans	Roystonea_regia)	(Podococcus_barteri	(Sclerosperma_profizianum	Orania_palindan)))	(((Pelagodoxa_henryana	Manicaria_saccifera)	(((Calamus_caryotoides	Leopoldinia_pulchra)	(Geonoma_undata	((((Kentiopsis_piersoniorum	(Dypsis_decaryi	Dictyosperma_album))	Burretiokentia_grandiflora)	Hydriastele_microspadix)	(Veitchia_spiralis	Heterospathe_cagayanensis))))	(Prestoea_acuminata	(Oenocarpus_bataua	Oenocarpus_minor))))	(Iriartea_deltoidea	(Attalea_speciosa	((Elaeis_guineensis	Elaeis_oleifera)	Bactris_major)))))	((Sabal_domingensis	(Serenoa_repens	Phoenix_dactylifera))	Pseudophoenix_vinifera))	Chamaedorea_seifrizii)	(Reinhardtia_simplex	Reinhardtia_gracilis))))	Kingia_australis);
((Reinhardtia_paiewonskiana	(Reinhardtia_latisecta	(((((Pelagodoxa_henryana	Manicaria_saccifera)	((((Elaeis_oleifera	Elaeis_guineensis)	(Attalea_speciosa	Bactris_major))	Roystonea_regia)	(Podococcus_barteri	(Orania_palindan	Sclerosperma_profizianum))))	(((Chamaedorea_seifrizii	Pseudophoenix_vinifera)	(((Hydriastele_microspadix	((Kentiopsis_piersoniorum	(Heterospathe_cagayanensis	Veitchia_spiralis))	Burretiokentia_grandiflora))	(Dypsis_decaryi	Dictyosperma_album))	((Prestoea_acuminata	(Oenocarpus_bataua	Oenocarpus_minor))	Geonoma_undata)))	(Serenoa_repens	(Sabal_domingensis	(Nypa_fruticans	Phoenix_dactylifera)))))	(Iriartea_deltoidea	(Leopoldinia_pulchra	Calamus_caryotoides)))	(Reinhardtia_gracilis	Reinhardtia_simplex))))	Kingia_australis);
(((((Elaeis_oleifera	Elaeis_guineensis)	(Attalea_speciosa	Bactris_major))	(Roystonea_regia	((Pseudophoenix_vinifera	(Iriartea_deltoidea	(Sabal_domingensis	(Nypa_fruticans	(Serenoa_repens	Phoenix_dactylifera)))))	((((((Kentiopsis_piersoniorum	(Heterospathe_cagayanensis	Veitchia_spiralis))	(Dypsis_decaryi	(Hydriastele_microspadix	Dictyosperma_album)))	Burretiokentia_grandiflora)	(Prestoea_acuminata	(Oenocarpus_bataua	Oenocarpus_minor)))	(Geonoma_undata	(Chamaedorea_seifrizii	(Leopoldinia_pulchra	Calamus_caryotoides))))	((Pelagodoxa_henryana	Manicaria_saccifera)	(Sclerosperma_profizianum	(Podococcus_barteri	Orania_palindan)))))))	((Reinhardtia_gracilis	Reinhardtia_simplex)	(Reinhardtia_paiewonskiana	Reinhardtia_latisecta)))	Kingia_australis);
((Reinhardtia_paiewonskiana	(Reinhardtia_latisecta	(((Podococcus_barteri	(Orania_palindan	Sclerosperma_profizianum))	((((Pseudophoenix_vinifera	(Sabal_domingensis	((Nypa_fruticans	Phoenix_dactylifera)	Serenoa_repens)))	((Chamaedorea_seifrizii	Roystonea_regia)	((Leopoldinia_pulchra	Calamus_caryotoides)	(Iriartea_deltoidea	((Elaeis_oleifera	Elaeis_guineensis)	(Attalea_speciosa	Bactris_major))))))	((Prestoea_acuminata	(Oenocarpus_bataua	Oenocarpus_minor))	(Geonoma_undata	((Dypsis_decaryi	Dictyosperma_album)	((Veitchia_spiralis	((Kentiopsis_piersoniorum	Hydriastele_microspadix)	Heterospathe_cagayanensis))	Burretiokentia_grandiflora)))))	(Pelagodoxa_henryana	Manicaria_saccifera)))	(Reinhardtia_gracilis	Reinhardtia_simplex))))	Kingia_australis);
((Reinhardtia_latisecta	(((((((Pelagodoxa_henryana	Manicaria_saccifera)	(Chamaedorea_seifrizii	(Leopoldinia_pulchra	Calamus_caryotoides)))	(Iriartea_deltoidea	(Bactris_major	((Elaeis_oleifera	Elaeis_guineensis)	Attalea_speciosa))))	((Pseudophoenix_vinifera	(Sabal_domingensis	(Phoenix_dactylifera	Serenoa_repens)))	(Nypa_fruticans	Roystonea_regia)))	((Podococcus_barteri	(Orania_palindan	Sclerosperma_profizianum))	(Geonoma_undata	((Kentiopsis_piersoniorum	((Dypsis_decaryi	Dictyosperma_album)	(((Veitchia_spiralis	Heterospathe_cagayanensis)	Hydriastele_microspadix)	Burretiokentia_grandiflora)))	(Prestoea_acuminata	(Oenocarpus_bataua	Oenocarpus_minor))))))	(Reinhardtia_gracilis	Reinhardtia_simplex))	Reinhardtia_paiewonskiana))	Kingia_australis);
((Reinhardtia_paiewonskiana	(Reinhardtia_latisecta	((((Nypa_fruticans	Roystonea_regia)	((((Podococcus_barteri	(Orania_palindan	Sclerosperma_profizianum))	((Geonoma_undata	((((Dypsis_decaryi	Dictyosperma_album)	Kentiopsis_piersoniorum)	((Hydriastele_microspadix	Burretiokentia_grandiflora)	(Veitchia_spiralis	Heterospathe_cagayanensis)))	(Oenocarpus_bataua	Oenocarpus_minor)))	Prestoea_acuminata))	(((Pelagodoxa_henryana	Manicaria_saccifera)	(Leopoldinia_pulchra	Calamus_caryotoides))	(Iriartea_deltoidea	(Attalea_speciosa	(Bactris_major	(Elaeis_oleifera	Elaeis_guineensis))))))	(Pseudophoenix_vinifera	(Serenoa_repens	(Sabal_domingensis	Phoenix_dactylifera)))))	Chamaedorea_seifrizii)	(Reinhardtia_gracilis	Reinhardtia_simplex))))	Kingia_australis);
((Reinhardtia_paiewonskiana	(Reinhardtia_latisecta	((((Podococcus_barteri	(Orania_palindan	Sclerosperma_profizianum))	((Prestoea_acuminata	(Oenocarpus_bataua	Oenocarpus_minor))	(Geonoma_undata	(Leopoldinia_pulchra	((Dypsis_decaryi	Dictyosperma_album)	(Hydriastele_microspadix	((Kentiopsis_piersoniorum	(Veitchia_spiralis	Heterospathe_cagayanensis))	Burretiokentia_grandiflora)))))))	((Roystonea_regia	(((Pelagodoxa_henryana	Manicaria_saccifera)	Calamus_caryotoides)	(Iriartea_deltoidea	(Bactris_major	((Elaeis_oleifera	Elaeis_guineensis)	Attalea_speciosa)))))	((Serenoa_repens	(Sabal_domingensis	Phoenix_dactylifera))	((Chamaedorea_seifrizii	Pseudophoenix_vinifera)	Nypa_fruticans))))	(Reinhardtia_gracilis	Reinhardtia_simplex))))	Kingia_australis);
(((Reinhardtia_gracilis	Reinhardtia_simplex)	((Reinhardtia_paiewonskiana	Reinhardtia_latisecta)	((Manicaria_saccifera	(((Roystonea_regia	((Podococcus_barteri	Iriartea_deltoidea)	(Attalea_speciosa	(Bactris_major	(Elaeis_oleifera	Elaeis_guineensis)))))	Pelagodoxa_henryana)	((Calamus_caryotoides	((Nypa_fruticans	Phoenix_dactylifera)	(Pseudophoenix_vinifera	(Serenoa_repens	Sabal_domingensis))))	(((Prestoea_acuminata	(Oenocarpus_bataua	Oenocarpus_minor))	(Geonoma_undata	(Leopoldinia_pulchra	(((Hydriastele_microspadix	Heterospathe_cagayanensis)	(Burretiokentia_grandiflora	(Kentiopsis_piersoniorum	(Dypsis_decaryi	Dictyosperma_album))))	Veitchia_spiralis))))	Chamaedorea_seifrizii))))	(Orania_palindan	Sclerosperma_profizianum))))	Kingia_australis);
((Roystonea_regia	(((Iriartea_deltoidea	((Elaeis_oleifera	Elaeis_guineensis)	(Attalea_speciosa	Bactris_major)))	((((Calamus_caryotoides	(Serenoa_repens	(Sabal_domingensis	Phoenix_dactylifera)))	Pseudophoenix_vinifera)	((Prestoea_acuminata	(Oenocarpus_bataua	Oenocarpus_minor))	(Geonoma_undata	(Leopoldinia_pulchra	(((((Dypsis_decaryi	Dictyosperma_album)	Hydriastele_microspadix)	(Heterospathe_cagayanensis	Veitchia_spiralis))	Burretiokentia_grandiflora)	Kentiopsis_piersoniorum)))))	(((Pelagodoxa_henryana	Manicaria_saccifera)	(Chamaedorea_seifrizii	((Reinhardtia_gracilis	Reinhardtia_simplex)	(Reinhardtia_paiewonskiana	Reinhardtia_latisecta))))	(Orania_palindan	(Sclerosperma_profizianum	Podococcus_barteri)))))	Nypa_fruticans))	Kingia_australis);
((Reinhardtia_latisecta	((((((Manicaria_saccifera	Roystonea_regia)	(((Podococcus_barteri	(Orania_palindan	Sclerosperma_profizianum))	((Geonoma_undata	(((Burretiokentia_grandiflora	(Kentiopsis_piersoniorum	(Dypsis_decaryi	Dictyosperma_album)))	(Hydriastele_microspadix	(Veitchia_spiralis	Heterospathe_cagayanensis)))	(Prestoea_acuminata	(Oenocarpus_bataua	Oenocarpus_minor))))	Leopoldinia_pulchra))	(Iriartea_deltoidea	((((Nypa_fruticans	(Sabal_domingensis	Phoenix_dactylifera))	(Calamus_caryotoides	Serenoa_repens))	Pseudophoenix_vinifera)	Pelagodoxa_henryana))))	(Bactris_major	((Elaeis_oleifera	Elaeis_guineensis)	Attalea_speciosa)))	Chamaedorea_seifrizii)	(Reinhardtia_gracilis	Reinhardtia_simplex))	Reinhardtia_paiewonskiana))	Kingia_australis);
((Reinhardtia_paiewonskiana	(Reinhardtia_latisecta	(((((Pelagodoxa_henryana	Roystonea_regia)	(Manicaria_saccifera	((Podococcus_barteri	(Orania_palindan	Sclerosperma_profizianum))	(((Hydriastele_microspadix	((Veitchia_spiralis	Heterospathe_cagayanensis)	(Burretiokentia_grandiflora	(Kentiopsis_piersoniorum	(Dypsis_decaryi	Dictyosperma_album)))))	(Prestoea_acuminata	(Oenocarpus_bataua	Oenocarpus_minor)))	Geonoma_undata))))	((Attalea_speciosa	(Bactris_major	(Elaeis_oleifera	Elaeis_guineensis)))	((Sabal_domingensis	(Serenoa_repens	(Nypa_fruticans	Phoenix_dactylifera)))	Pseudophoenix_vinifera)))	(((Leopoldinia_pulchra	Calamus_caryotoides)	Iriartea_deltoidea)	Chamaedorea_seifrizii))	(Reinhardtia_gracilis	Reinhardtia_simplex))))	Kingia_australis);
(((Reinhardtia_latisecta	((Reinhardtia_simplex	Reinhardtia_gracilis)	(Chamaedorea_seifrizii	((Bactris_major	(Attalea_speciosa	(Elaeis_guineensis	Elaeis_oleifera)))	(((Sclerosperma_profizianum	Orania_palindan)	Podococcus_barteri)	((Roystonea_regia	(Manicaria_saccifera	Pelagodoxa_henryana))	(((Leopoldinia_pulchra	Calamus_caryotoides)	Iriartea_deltoidea)	((Pseudophoenix_vinifera	(Sabal_domingensis	(Phoenix_dactylifera	Serenoa_repens)))	((((Hydriastele_microspadix	((Kentiopsis_piersoniorum	(Dictyosperma_album	Dypsis_decaryi))	(Veitchia_spiralis	Heterospathe_cagayanensis)))	Burretiokentia_grandiflora)	(Oenocarpus_minor	(Prestoea_acuminata	Oenocarpus_bataua)))	(Nypa_fruticans	Geonoma_undata))))))))))	Reinhardtia_paiewonskiana)	Kingia_australis);
(((Chamaedorea_seifrizii	((Attalea_speciosa	((Elaeis_guineensis	Elaeis_oleifera)	Bactris_major))	((Pseudophoenix_vinifera	(Sabal_domingensis	(Phoenix_dactylifera	Serenoa_repens)))	((Nypa_fruticans	Roystonea_regia)	(((Sclerosperma_profizianum	Orania_palindan)	Podococcus_barteri)	((Iriartea_deltoidea	((Manicaria_saccifera	Pelagodoxa_henryana)	((((Dictyosperma_album	Dypsis_decaryi)	(Burretiokentia_grandiflora	Hydriastele_microspadix))	(Kentiopsis_piersoniorum	(Veitchia_spiralis	Heterospathe_cagayanensis)))	((Leopoldinia_pulchra	Calamus_caryotoides)	Geonoma_undata))))	(Prestoea_acuminata	(Oenocarpus_bataua	Oenocarpus_minor))))))))	((Reinhardtia_paiewonskiana	Reinhardtia_latisecta)	(Reinhardtia_simplex	Reinhardtia_gracilis)))	Kingia_australis);
((Reinhardtia_paiewonskiana	(Reinhardtia_latisecta	((Reinhardtia_simplex	Reinhardtia_gracilis)	(Chamaedorea_seifrizii	((((((Pseudophoenix_vinifera	Geonoma_undata)	((Sabal_domingensis	(Phoenix_dactylifera	Serenoa_repens))	(((((Kentiopsis_piersoniorum	(Dictyosperma_album	Dypsis_decaryi))	(Veitchia_spiralis	Heterospathe_cagayanensis))	Hydriastele_microspadix)	Burretiokentia_grandiflora)	(Prestoea_acuminata	(Oenocarpus_bataua	Oenocarpus_minor)))))	((((Elaeis_guineensis	Elaeis_oleifera)	(Bactris_major	Attalea_speciosa))	Roystonea_regia)	((Sclerosperma_profizianum	Orania_palindan)	Podococcus_barteri)))	(Manicaria_saccifera	Pelagodoxa_henryana))	Nypa_fruticans)	(Iriartea_deltoidea	(Leopoldinia_pulchra	Calamus_caryotoides)))))))	Kingia_australis);
((Reinhardtia_latisecta	(((Reinhardtia_simplex	Reinhardtia_gracilis)	(((Nypa_fruticans	(Bactris_major	(Attalea_speciosa	(Elaeis_guineensis	Elaeis_oleifera))))	((Roystonea_regia	(Pelagodoxa_henryana	Manicaria_saccifera))	((((Leopoldinia_pulchra	Calamus_caryotoides)	(Geonoma_undata	((Kentiopsis_piersoniorum	(Dictyosperma_album	Dypsis_decaryi))	((Veitchia_spiralis	Heterospathe_cagayanensis)	(Hydriastele_microspadix	Burretiokentia_grandiflora)))))	((Prestoea_acuminata	(Oenocarpus_bataua	Oenocarpus_minor))	((Serenoa_repens	Pseudophoenix_vinifera)	(Sabal_domingensis	Phoenix_dactylifera))))	(Iriartea_deltoidea	((Sclerosperma_profizianum	Orania_palindan)	Podococcus_barteri)))))	Chamaedorea_seifrizii))	Reinhardtia_paiewonskiana))	Kingia_australis);
((Reinhardtia_paiewonskiana	(Reinhardtia_latisecta	((Reinhardtia_simplex	Reinhardtia_gracilis)	((((Orania_palindan	Podococcus_barteri)	(Roystonea_regia	(Bactris_major	(Attalea_speciosa	(Elaeis_guineensis	Elaeis_oleifera)))))	((Iriartea_deltoidea	(Pelagodoxa_henryana	Manicaria_saccifera))	((Chamaedorea_seifrizii	((Oenocarpus_bataua	Geonoma_undata)	(Leopoldinia_pulchra	((Dictyosperma_album	(((Dypsis_decaryi	Veitchia_spiralis)	Heterospathe_cagayanensis)	(Hydriastele_microspadix	Kentiopsis_piersoniorum)))	Burretiokentia_grandiflora))))	(Sclerosperma_profizianum	(Prestoea_acuminata	Oenocarpus_minor)))))	((Pseudophoenix_vinifera	Calamus_caryotoides)	(Serenoa_repens	((Nypa_fruticans	Phoenix_dactylifera)	Sabal_domingensis)))))))	Kingia_australis);
((Reinhardtia_paiewonskiana	(Reinhardtia_latisecta	((Reinhardtia_simplex	Reinhardtia_gracilis)	(((Prestoea_acuminata	(Oenocarpus_bataua	Oenocarpus_minor))	(Manicaria_saccifera	((((Chamaedorea_seifrizii	Pseudophoenix_vinifera)	(Iriartea_deltoidea	(Sabal_domingensis	(Serenoa_repens	(Nypa_fruticans	Phoenix_dactylifera)))))	(((((Dictyosperma_album	Dypsis_decaryi)	Kentiopsis_piersoniorum)	((Hydriastele_microspadix	Burretiokentia_grandiflora)	(Heterospathe_cagayanensis	Veitchia_spiralis)))	(Calamus_caryotoides	Leopoldinia_pulchra))	Geonoma_undata))	((Sclerosperma_profizianum	Orania_palindan)	(Podococcus_barteri	(Roystonea_regia	(Bactris_major	(Attalea_speciosa	(Elaeis_guineensis	Elaeis_oleifera)))))))))	Pelagodoxa_henryana))))	Kingia_australis);
(((Reinhardtia_simplex	Reinhardtia_gracilis)	(((((Pseudophoenix_vinifera	(Iriartea_deltoidea	(Calamus_caryotoides	(Serenoa_repens	((Nypa_fruticans	Phoenix_dactylifera)	Sabal_domingensis)))))	((Prestoea_acuminata	(Oenocarpus_bataua	Oenocarpus_minor))	(((((Dictyosperma_album	Dypsis_decaryi)	Burretiokentia_grandiflora)	((Hydriastele_microspadix	Kentiopsis_piersoniorum)	(Heterospathe_cagayanensis	Veitchia_spiralis)))	Leopoldinia_pulchra)	(Chamaedorea_seifrizii	Geonoma_undata))))	(((Attalea_speciosa	((Elaeis_guineensis	Elaeis_oleifera)	Bactris_major))	Roystonea_regia)	(Sclerosperma_profizianum	(Podococcus_barteri	Orania_palindan))))	(Manicaria_saccifera	Pelagodoxa_henryana))	(Reinhardtia_paiewonskiana	Reinhardtia_latisecta)))	Kingia_australis);
((Reinhardtia_paiewonskiana	(Reinhardtia_latisecta	((Reinhardtia_simplex	Reinhardtia_gracilis)	(((Iriartea_deltoidea	(Calamus_caryotoides	Leopoldinia_pulchra))	(Pelagodoxa_henryana	((Manicaria_saccifera	(Geonoma_undata	((Prestoea_acuminata	(Oenocarpus_bataua	Oenocarpus_minor))	(((Dictyosperma_album	Dypsis_decaryi)	(Hydriastele_microspadix	((Heterospathe_cagayanensis	Veitchia_spiralis)	Burretiokentia_grandiflora)))	Kentiopsis_piersoniorum))))	((((Attalea_speciosa	((Elaeis_guineensis	Elaeis_oleifera)	Bactris_major))	Roystonea_regia)	(Podococcus_barteri	(Orania_palindan	Sclerosperma_profizianum)))	(Pseudophoenix_vinifera	(Serenoa_repens	((Nypa_fruticans	Phoenix_dactylifera)	Sabal_domingensis)))))))	Chamaedorea_seifrizii))))	Kingia_australis);
((Reinhardtia_latisecta	(((Reinhardtia_simplex	Reinhardtia_gracilis)	(((Attalea_speciosa	((Elaeis_guineensis	Elaeis_oleifera)	Bactris_major))	(Roystonea_regia	((((((((Dictyosperma_album	Dypsis_decaryi)	(Hydriastele_microspadix	(Kentiopsis_piersoniorum	(Veitchia_spiralis	Heterospathe_cagayanensis))))	Burretiokentia_grandiflora)	Geonoma_undata)	(Pelagodoxa_henryana	Manicaria_saccifera))	((Prestoea_acuminata	(Oenocarpus_bataua	Oenocarpus_minor))	(Podococcus_barteri	(Orania_palindan	Sclerosperma_profizianum))))	((Calamus_caryotoides	Leopoldinia_pulchra)	Iriartea_deltoidea))	(Pseudophoenix_vinifera	((Serenoa_repens	(Phoenix_dactylifera	Sabal_domingensis))	Nypa_fruticans)))))	Chamaedorea_seifrizii))	Reinhardtia_paiewonskiana))	Kingia_australis);
((Reinhardtia_paiewonskiana	(Reinhardtia_latisecta	((Reinhardtia_simplex	Reinhardtia_gracilis)	((Iriartea_deltoidea	(Podococcus_barteri	(Orania_palindan	Sclerosperma_profizianum)))	(((Roystonea_regia	((Elaeis_guineensis	Elaeis_oleifera)	(Bactris_major	Attalea_speciosa)))	((Pseudophoenix_vinifera	(Serenoa_repens	((Nypa_fruticans	Phoenix_dactylifera)	Sabal_domingensis)))	((((Calamus_caryotoides	Leopoldinia_pulchra)	((((Dictyosperma_album	Dypsis_decaryi)	(Kentiopsis_piersoniorum	(Veitchia_spiralis	Heterospathe_cagayanensis)))	Burretiokentia_grandiflora)	Hydriastele_microspadix))	(Chamaedorea_seifrizii	Geonoma_undata))	(Prestoea_acuminata	(Oenocarpus_bataua	Oenocarpus_minor)))))	(Pelagodoxa_henryana	Manicaria_saccifera))))))	Kingia_australis);
((Reinhardtia_paiewonskiana	(Reinhardtia_latisecta	((Reinhardtia_gracilis	Reinhardtia_simplex)	(((Bactris_major	(Attalea_speciosa	(Elaeis_guineensis	Elaeis_oleifera)))	(((((Pseudophoenix_vinifera	((Sabal_domingensis	(Phoenix_dactylifera	Nypa_fruticans))	Serenoa_repens))	((Geonoma_undata	(Hydriastele_microspadix	((Dypsis_decaryi	Dictyosperma_album)	(Burretiokentia_grandiflora	(Kentiopsis_piersoniorum	(Heterospathe_cagayanensis	Veitchia_spiralis))))))	((Oenocarpus_minor	Oenocarpus_bataua)	Prestoea_acuminata)))	(((Orania_palindan	Sclerosperma_profizianum)	Podococcus_barteri)	Pelagodoxa_henryana))	(((Leopoldinia_pulchra	Calamus_caryotoides)	Iriartea_deltoidea)	Manicaria_saccifera))	Roystonea_regia))	Chamaedorea_seifrizii))))	Kingia_australis);
(((((Calamus_caryotoides	(Pelagodoxa_henryana	Manicaria_saccifera))	((Geonoma_undata	(Leopoldinia_pulchra	(((Heterospathe_cagayanensis	Veitchia_spiralis)	(Burretiokentia_grandiflora	Hydriastele_microspadix))	(Kentiopsis_piersoniorum	(Dypsis_decaryi	Dictyosperma_album)))))	((Oenocarpus_minor	Oenocarpus_bataua)	Prestoea_acuminata)))	(((Chamaedorea_seifrizii	Pseudophoenix_vinifera)	(Sabal_domingensis	((Serenoa_repens	Phoenix_dactylifera)	Nypa_fruticans)))	(((Podococcus_barteri	(Orania_palindan	Sclerosperma_profizianum))	(Iriartea_deltoidea	(Bactris_major	(Attalea_speciosa	(Elaeis_guineensis	Elaeis_oleifera)))))	Roystonea_regia)))	((Reinhardtia_paiewonskiana	Reinhardtia_latisecta)	(Reinhardtia_gracilis	Reinhardtia_simplex)))	Kingia_australis);
((Reinhardtia_latisecta	(((Reinhardtia_gracilis	Reinhardtia_simplex)	(((Roystonea_regia	(Calamus_caryotoides	Leopoldinia_pulchra))	((Elaeis_guineensis	Elaeis_oleifera)	(Bactris_major	Attalea_speciosa)))	(((Podococcus_barteri	(Orania_palindan	Sclerosperma_profizianum))	(Pelagodoxa_henryana	Manicaria_saccifera))	(((Chamaedorea_seifrizii	Pseudophoenix_vinifera)	((Sabal_domingensis	Serenoa_repens)	(Nypa_fruticans	Phoenix_dactylifera)))	((Geonoma_undata	((((Burretiokentia_grandiflora	(Kentiopsis_piersoniorum	(Dypsis_decaryi	Dictyosperma_album)))	(Heterospathe_cagayanensis	Hydriastele_microspadix))	Veitchia_spiralis)	((Oenocarpus_minor	Oenocarpus_bataua)	Prestoea_acuminata)))	Iriartea_deltoidea)))))	Reinhardtia_paiewonskiana))	Kingia_australis);
((Reinhardtia_latisecta	(((Reinhardtia_gracilis	Reinhardtia_simplex)	((((((Phoenix_dactylifera	Sabal_domingensis)	Serenoa_repens)	Nypa_fruticans)	(((Iriartea_deltoidea	(Bactris_major	(Attalea_speciosa	(Elaeis_guineensis	Elaeis_oleifera))))	(Chamaedorea_seifrizii	Pseudophoenix_vinifera))	(Calamus_caryotoides	Leopoldinia_pulchra)))	Roystonea_regia)	((Pelagodoxa_henryana	Manicaria_saccifera)	((Podococcus_barteri	(Orania_palindan	Sclerosperma_profizianum))	(((Oenocarpus_minor	Oenocarpus_bataua)	Prestoea_acuminata)	(Geonoma_undata	(((Dypsis_decaryi	Dictyosperma_album)	(Kentiopsis_piersoniorum	(Burretiokentia_grandiflora	(Veitchia_spiralis	Heterospathe_cagayanensis))))	Hydriastele_microspadix)))))))	Reinhardtia_paiewonskiana))	Kingia_australis);
((Reinhardtia_paiewonskiana	(Reinhardtia_latisecta	((Reinhardtia_gracilis	Reinhardtia_simplex)	((Iriartea_deltoidea	(Calamus_caryotoides	(Chamaedorea_seifrizii	Leopoldinia_pulchra)))	(((Podococcus_barteri	(Orania_palindan	Sclerosperma_profizianum))	((Bactris_major	(Attalea_speciosa	(Elaeis_guineensis	Elaeis_oleifera)))	(Nypa_fruticans	Roystonea_regia)))	((Pelagodoxa_henryana	Manicaria_saccifera)	((Pseudophoenix_vinifera	((Phoenix_dactylifera	Sabal_domingensis)	Serenoa_repens))	(((Oenocarpus_minor	Oenocarpus_bataua)	Prestoea_acuminata)	(Geonoma_undata	(((Kentiopsis_piersoniorum	(Dypsis_decaryi	Dictyosperma_album))	Burretiokentia_grandiflora)	(Hydriastele_microspadix	(Veitchia_spiralis	Heterospathe_cagayanensis))))))))))))	Kingia_australis);
((Reinhardtia_paiewonskiana	(Reinhardtia_latisecta	((Reinhardtia_gracilis	Reinhardtia_simplex)	(Podococcus_barteri	((Orania_palindan	Sclerosperma_profizianum)	((Pelagodoxa_henryana	Manicaria_saccifera)	(((Roystonea_regia	(Calamus_caryotoides	(Chamaedorea_seifrizii	Leopoldinia_pulchra)))	(Iriartea_deltoidea	(Bactris_major	(Attalea_speciosa	(Elaeis_guineensis	Elaeis_oleifera)))))	((Pseudophoenix_vinifera	((Nypa_fruticans	(Serenoa_repens	Sabal_domingensis))	Phoenix_dactylifera))	((((Oenocarpus_minor	Oenocarpus_bataua)	Prestoea_acuminata)	(Hydriastele_microspadix	((Veitchia_spiralis	Heterospathe_cagayanensis)	(Kentiopsis_piersoniorum	((Burretiokentia_grandiflora	Dypsis_decaryi)	Dictyosperma_album)))))	Geonoma_undata)))))))))	Kingia_australis);
((Reinhardtia_paiewonskiana	(Reinhardtia_latisecta	((Reinhardtia_gracilis	Reinhardtia_simplex)	((Pseudophoenix_vinifera	(Sabal_domingensis	(Serenoa_repens	(Nypa_fruticans	Phoenix_dactylifera))))	((((Pelagodoxa_henryana	Manicaria_saccifera)	(((Oenocarpus_minor	Oenocarpus_bataua)	Prestoea_acuminata)	((Calamus_caryotoides	(Chamaedorea_seifrizii	Leopoldinia_pulchra))	(((((Veitchia_spiralis	Heterospathe_cagayanensis)	Kentiopsis_piersoniorum)	((Hydriastele_microspadix	Dictyosperma_album)	Dypsis_decaryi))	Burretiokentia_grandiflora)	Geonoma_undata))))	(Iriartea_deltoidea	(Bactris_major	(Attalea_speciosa	(Elaeis_guineensis	Elaeis_oleifera)))))	(Roystonea_regia	((Podococcus_barteri	Orania_palindan)	Sclerosperma_profizianum)))))))	Kingia_australis);
((Reinhardtia_latisecta	(((Reinhardtia_gracilis	Reinhardtia_simplex)	((Pseudophoenix_vinifera	(Nypa_fruticans	((Sabal_domingensis	Serenoa_repens)	Phoenix_dactylifera)))	(((((Oenocarpus_minor	Oenocarpus_bataua)	Prestoea_acuminata)	((((Burretiokentia_grandiflora	((((Veitchia_spiralis	Heterospathe_cagayanensis)	Kentiopsis_piersoniorum)	Hydriastele_microspadix)	(Dictyosperma_album	Dypsis_decaryi)))	(Chamaedorea_seifrizii	Geonoma_undata))	(Calamus_caryotoides	Leopoldinia_pulchra))	(Pelagodoxa_henryana	Manicaria_saccifera)))	(Iriartea_deltoidea	(Attalea_speciosa	((Elaeis_guineensis	Elaeis_oleifera)	Bactris_major))))	(Roystonea_regia	(Podococcus_barteri	(Orania_palindan	Sclerosperma_profizianum))))))	Reinhardtia_paiewonskiana))	Kingia_australis);
((Reinhardtia_paiewonskiana	(Reinhardtia_latisecta	((Reinhardtia_gracilis	Reinhardtia_simplex)	((Sclerosperma_profizianum	(Podococcus_barteri	Orania_palindan))	((((Iriartea_deltoidea	(Attalea_speciosa	((Elaeis_guineensis	Elaeis_oleifera)	Bactris_major)))	Roystonea_regia)	((Pseudophoenix_vinifera	(((Nypa_fruticans	Sabal_domingensis)	Serenoa_repens)	Phoenix_dactylifera))	(((Oenocarpus_minor	Oenocarpus_bataua)	Prestoea_acuminata)	(((Burretiokentia_grandiflora	(((Veitchia_spiralis	Heterospathe_cagayanensis)	Kentiopsis_piersoniorum)	((Hydriastele_microspadix	Dictyosperma_album)	Dypsis_decaryi)))	(Chamaedorea_seifrizii	Geonoma_undata))	(Calamus_caryotoides	Leopoldinia_pulchra)))))	(Pelagodoxa_henryana	Manicaria_saccifera))))))	Kingia_australis);
(((((Podococcus_barteri	(Orania_palindan	Sclerosperma_profizianum))	(((((Elaeis_guineensis	Elaeis_oleifera)	(Bactris_major	Attalea_speciosa))	Roystonea_regia)	((Geonoma_undata	((Calamus_caryotoides	Leopoldinia_pulchra)	((((Dictyosperma_album	Dypsis_decaryi)	((Veitchia_spiralis	Heterospathe_cagayanensis)	Kentiopsis_piersoniorum))	Hydriastele_microspadix)	Burretiokentia_grandiflora)))	((Pseudophoenix_vinifera	(Serenoa_repens	((Nypa_fruticans	Phoenix_dactylifera)	Sabal_domingensis)))	(Iriartea_deltoidea	((Oenocarpus_minor	Oenocarpus_bataua)	Prestoea_acuminata)))))	(Pelagodoxa_henryana	Manicaria_saccifera)))	Chamaedorea_seifrizii)	((Reinhardtia_paiewonskiana	Reinhardtia_latisecta)	(Reinhardtia_gracilis	Reinhardtia_simplex)))	Kingia_australis);
((Reinhardtia_paiewonskiana	(((Roystonea_regia	(((((Geonoma_undata	((Calamus_caryotoides	Leopoldinia_pulchra)	(((Oenocarpus_minor	Oenocarpus_bataua)	Prestoea_acuminata)	(Hydriastele_microspadix	((Kentiopsis_piersoniorum	((Veitchia_spiralis	Heterospathe_cagayanensis)	Burretiokentia_grandiflora))	(Dypsis_decaryi	Dictyosperma_album))))))	Pelagodoxa_henryana)	((Orania_palindan	Sclerosperma_profizianum)	Podococcus_barteri))	Manicaria_saccifera)	((Serenoa_repens	(Phoenix_dactylifera	Sabal_domingensis))	((Nypa_fruticans	(Iriartea_deltoidea	(Attalea_speciosa	(Bactris_major	(Elaeis_guineensis	Elaeis_oleifera)))))	(Chamaedorea_seifrizii	Pseudophoenix_vinifera)))))	(Reinhardtia_simplex	Reinhardtia_gracilis))	Reinhardtia_latisecta))	Kingia_australis);
((Roystonea_regia	(((Chamaedorea_seifrizii	((Reinhardtia_simplex	Reinhardtia_gracilis)	(Reinhardtia_latisecta	Reinhardtia_paiewonskiana)))	(Bactris_major	((Elaeis_guineensis	Elaeis_oleifera)	Attalea_speciosa)))	(Manicaria_saccifera	(((((Orania_palindan	Sclerosperma_profizianum)	Podococcus_barteri)	(Geonoma_undata	(((Oenocarpus_minor	Oenocarpus_bataua)	Prestoea_acuminata)	(Burretiokentia_grandiflora	(((Hydriastele_microspadix	Kentiopsis_piersoniorum)	(Veitchia_spiralis	Heterospathe_cagayanensis))	(Dypsis_decaryi	Dictyosperma_album))))))	Pelagodoxa_henryana)	(((Calamus_caryotoides	Leopoldinia_pulchra)	Iriartea_deltoidea)	(Pseudophoenix_vinifera	(Sabal_domingensis	((Phoenix_dactylifera	Nypa_fruticans)	Serenoa_repens))))))))	Kingia_australis);
((Reinhardtia_paiewonskiana	(((((((Orania_palindan	Sclerosperma_profizianum)	Podococcus_barteri)	((((Oenocarpus_minor	Oenocarpus_bataua)	Prestoea_acuminata)	((Burretiokentia_grandiflora	((Hydriastele_microspadix	Kentiopsis_piersoniorum)	(Dypsis_decaryi	Dictyosperma_album)))	(Veitchia_spiralis	Heterospathe_cagayanensis)))	(Geonoma_undata	Leopoldinia_pulchra)))	Manicaria_saccifera)	(((Calamus_caryotoides	Iriartea_deltoidea)	(Pelagodoxa_henryana	((Chamaedorea_seifrizii	Pseudophoenix_vinifera)	(Serenoa_repens	(Sabal_domingensis	Phoenix_dactylifera)))))	((Nypa_fruticans	Roystonea_regia)	(Attalea_speciosa	(Bactris_major	(Elaeis_guineensis	Elaeis_oleifera))))))	(Reinhardtia_simplex	Reinhardtia_gracilis))	Reinhardtia_latisecta))	Kingia_australis);
((Reinhardtia_latisecta	(Reinhardtia_paiewonskiana	((((Roystonea_regia	(Sclerosperma_profizianum	(Podococcus_barteri	Orania_palindan)))	(((((Oenocarpus_minor	Oenocarpus_bataua)	Prestoea_acuminata)	((Hydriastele_microspadix	((Dypsis_decaryi	Dictyosperma_album)	(Kentiopsis_piersoniorum	(Veitchia_spiralis	Heterospathe_cagayanensis))))	Burretiokentia_grandiflora))	(Geonoma_undata	Leopoldinia_pulchra))	(Pelagodoxa_henryana	Manicaria_saccifera)))	((Serenoa_repens	(Sabal_domingensis	(Nypa_fruticans	Phoenix_dactylifera)))	((((Iriartea_deltoidea	Calamus_caryotoides)	((Elaeis_guineensis	Elaeis_oleifera)	(Attalea_speciosa	Bactris_major)))	Chamaedorea_seifrizii)	Pseudophoenix_vinifera)))	(Reinhardtia_simplex	Reinhardtia_gracilis))))	Kingia_australis);
((Reinhardtia_latisecta	(Reinhardtia_paiewonskiana	(((Manicaria_saccifera	(((((((Hydriastele_microspadix	(Dypsis_decaryi	Dictyosperma_album))	Burretiokentia_grandiflora)	(Veitchia_spiralis	Heterospathe_cagayanensis))	Kentiopsis_piersoniorum)	(Calamus_caryotoides	Leopoldinia_pulchra))	Geonoma_undata)	(((Oenocarpus_minor	Oenocarpus_bataua)	Prestoea_acuminata)	(Podococcus_barteri	(Orania_palindan	Sclerosperma_profizianum)))))	(((Roystonea_regia	(Attalea_speciosa	(Bactris_major	(Elaeis_guineensis	Elaeis_oleifera))))	(((Chamaedorea_seifrizii	Pelagodoxa_henryana)	Pseudophoenix_vinifera)	Iriartea_deltoidea))	(Sabal_domingensis	((Nypa_fruticans	Phoenix_dactylifera)	Serenoa_repens))))	(Reinhardtia_simplex	Reinhardtia_gracilis))))	Kingia_australis);
((Reinhardtia_paiewonskiana	(((((Calamus_caryotoides	(Bactris_major	((Elaeis_guineensis	Elaeis_oleifera)	Attalea_speciosa)))	(((Pseudophoenix_vinifera	(Serenoa_repens	(Phoenix_dactylifera	Sabal_domingensis)))	Nypa_fruticans)	(((Podococcus_barteri	(Orania_palindan	Sclerosperma_profizianum))	(((((Dypsis_decaryi	Dictyosperma_album)	((Kentiopsis_piersoniorum	((Burretiokentia_grandiflora	Veitchia_spiralis)	Heterospathe_cagayanensis))	Hydriastele_microspadix))	Leopoldinia_pulchra)	Geonoma_undata)	(Iriartea_deltoidea	((Oenocarpus_minor	Oenocarpus_bataua)	Prestoea_acuminata))))	(Roystonea_regia	(Manicaria_saccifera	Pelagodoxa_henryana)))))	Chamaedorea_seifrizii)	(Reinhardtia_simplex	Reinhardtia_gracilis))	Reinhardtia_latisecta))	Kingia_australis);
((Reinhardtia_paiewonskiana	(((Calamus_caryotoides	(((Chamaedorea_seifrizii	Pseudophoenix_vinifera)	((Nypa_fruticans	(Phoenix_dactylifera	Sabal_domingensis))	Serenoa_repens))	(((Roystonea_regia	(Manicaria_saccifera	Pelagodoxa_henryana))	((Podococcus_barteri	(Orania_palindan	Sclerosperma_profizianum))	(((((Oenocarpus_minor	Oenocarpus_bataua)	Prestoea_acuminata)	(((Kentiopsis_piersoniorum	(Veitchia_spiralis	Heterospathe_cagayanensis))	Hydriastele_microspadix)	(Burretiokentia_grandiflora	(Dypsis_decaryi	Dictyosperma_album))))	Leopoldinia_pulchra)	Geonoma_undata)))	((Bactris_major	((Elaeis_guineensis	Elaeis_oleifera)	Attalea_speciosa))	Iriartea_deltoidea))))	(Reinhardtia_simplex	Reinhardtia_gracilis))	Reinhardtia_latisecta))	Kingia_australis);
((((((Manicaria_saccifera	Pelagodoxa_henryana)	(Podococcus_barteri	(Orania_palindan	Sclerosperma_profizianum)))	(((Elaeis_guineensis	Elaeis_oleifera)	(Attalea_speciosa	Bactris_major))	(Roystonea_regia	((Pseudophoenix_vinifera	((Phoenix_dactylifera	Sabal_domingensis)	(Serenoa_repens	Nypa_fruticans)))	(((Oenocarpus_minor	Oenocarpus_bataua)	Prestoea_acuminata)	(((Burretiokentia_grandiflora	(Hydriastele_microspadix	((Dypsis_decaryi	Dictyosperma_album)	(Kentiopsis_piersoniorum	(Veitchia_spiralis	Heterospathe_cagayanensis)))))	Leopoldinia_pulchra)	Geonoma_undata))))))	((Chamaedorea_seifrizii	Calamus_caryotoides)	Iriartea_deltoidea))	((Reinhardtia_simplex	Reinhardtia_gracilis)	(Reinhardtia_latisecta	Reinhardtia_paiewonskiana)))	Kingia_australis);
((Reinhardtia_paiewonskiana	((((((Manicaria_saccifera	Pelagodoxa_henryana)	(Podococcus_barteri	(Orania_palindan	Sclerosperma_profizianum)))	(((Iriartea_deltoidea	(Bactris_major	((Elaeis_guineensis	Elaeis_oleifera)	Attalea_speciosa)))	((Pseudophoenix_vinifera	(Sabal_domingensis	((Phoenix_dactylifera	Serenoa_repens)	Nypa_fruticans)))	(((((Oenocarpus_minor	Oenocarpus_bataua)	Prestoea_acuminata)	((Hydriastele_microspadix	(Burretiokentia_grandiflora	(Kentiopsis_piersoniorum	(Veitchia_spiralis	Heterospathe_cagayanensis))))	(Dypsis_decaryi	Dictyosperma_album)))	Geonoma_undata)	(Calamus_caryotoides	Leopoldinia_pulchra))))	Roystonea_regia))	Chamaedorea_seifrizii)	(Reinhardtia_simplex	Reinhardtia_gracilis))	Reinhardtia_latisecta))	Kingia_australis);
((Reinhardtia_paiewonskiana	(((((Pseudophoenix_vinifera	((Nypa_fruticans	(Sabal_domingensis	Phoenix_dactylifera))	Serenoa_repens))	((Roystonea_regia	((Iriartea_deltoidea	(Bactris_major	((Elaeis_guineensis	Elaeis_oleifera)	Attalea_speciosa)))	(Podococcus_barteri	(Orania_palindan	Sclerosperma_profizianum))))	(((((Oenocarpus_minor	Oenocarpus_bataua)	Prestoea_acuminata)	(((Hydriastele_microspadix	(Kentiopsis_piersoniorum	(Veitchia_spiralis	Heterospathe_cagayanensis)))	(Dypsis_decaryi	Dictyosperma_album))	Burretiokentia_grandiflora))	Geonoma_undata)	((Calamus_caryotoides	Leopoldinia_pulchra)	(Manicaria_saccifera	Pelagodoxa_henryana)))))	Chamaedorea_seifrizii)	(Reinhardtia_simplex	Reinhardtia_gracilis))	Reinhardtia_latisecta))	Kingia_australis);
((Reinhardtia_paiewonskiana	(Reinhardtia_latisecta	(((Roystonea_regia	((((Iriartea_deltoidea	((Elaeis_oleifera	Elaeis_guineensis)	(Attalea_speciosa	Bactris_major)))	((Sclerosperma_profizianum	Orania_palindan)	Podococcus_barteri))	((Leopoldinia_pulchra	(Geonoma_undata	(((Oenocarpus_minor	Oenocarpus_bataua)	Prestoea_acuminata)	((((Hydriastele_microspadix	Heterospathe_cagayanensis)	(Burretiokentia_grandiflora	Veitchia_spiralis))	(Dypsis_decaryi	Dictyosperma_album))	Kentiopsis_piersoniorum))))	(Manicaria_saccifera	Pelagodoxa_henryana)))	(Calamus_caryotoides	(Pseudophoenix_vinifera	(Serenoa_repens	(Nypa_fruticans	(Phoenix_dactylifera	Sabal_domingensis)))))))	Chamaedorea_seifrizii)	(Reinhardtia_gracilis	Reinhardtia_simplex))))	Kingia_australis);
((Reinhardtia_paiewonskiana	(Reinhardtia_latisecta	((((((Pseudophoenix_vinifera	((Calamus_caryotoides	Serenoa_repens)	((Nypa_fruticans	Phoenix_dactylifera)	Sabal_domingensis)))	(Leopoldinia_pulchra	(Geonoma_undata	(((Oenocarpus_minor	Oenocarpus_bataua)	Prestoea_acuminata)	(((Dypsis_decaryi	(Hydriastele_microspadix	Dictyosperma_album))	(Burretiokentia_grandiflora	(Veitchia_spiralis	Heterospathe_cagayanensis)))	Kentiopsis_piersoniorum)))))	(Manicaria_saccifera	Pelagodoxa_henryana))	((Roystonea_regia	((Sclerosperma_profizianum	Orania_palindan)	Podococcus_barteri))	(Iriartea_deltoidea	(Attalea_speciosa	(Bactris_major	(Elaeis_oleifera	Elaeis_guineensis))))))	Chamaedorea_seifrizii)	(Reinhardtia_gracilis	Reinhardtia_simplex))))	Kingia_australis);
((Reinhardtia_paiewonskiana	(Reinhardtia_latisecta	((((Manicaria_saccifera	Pelagodoxa_henryana)	(Roystonea_regia	(((Pseudophoenix_vinifera	((Sabal_domingensis	Phoenix_dactylifera)	Serenoa_repens))	((((Oenocarpus_minor	Oenocarpus_bataua)	((Hydriastele_microspadix	(((Dypsis_decaryi	Dictyosperma_album)	Kentiopsis_piersoniorum)	(Burretiokentia_grandiflora	Heterospathe_cagayanensis)))	Veitchia_spiralis))	(Nypa_fruticans	Geonoma_undata))	((Calamus_caryotoides	Leopoldinia_pulchra)	Chamaedorea_seifrizii)))	(Iriartea_deltoidea	((Attalea_speciosa	(Elaeis_oleifera	Elaeis_guineensis))	Bactris_major)))))	(Prestoea_acuminata	((Sclerosperma_profizianum	Orania_palindan)	Podococcus_barteri)))	(Reinhardtia_gracilis	Reinhardtia_simplex))))	Kingia_australis);
((Reinhardtia_paiewonskiana	(Reinhardtia_latisecta	(((((Attalea_speciosa	(Elaeis_oleifera	Elaeis_guineensis))	Bactris_major)	((Pseudophoenix_vinifera	((Sabal_domingensis	(Nypa_fruticans	Phoenix_dactylifera))	Serenoa_repens))	((Iriartea_deltoidea	(Calamus_caryotoides	Leopoldinia_pulchra))	(((Roystonea_regia	Geonoma_undata)	(((Sclerosperma_profizianum	Orania_palindan)	Podococcus_barteri)	((Prestoea_acuminata	(Oenocarpus_minor	Oenocarpus_bataua))	(Burretiokentia_grandiflora	((Hydriastele_microspadix	Kentiopsis_piersoniorum)	((Dypsis_decaryi	Dictyosperma_album)	(Veitchia_spiralis	Heterospathe_cagayanensis)))))))	(Manicaria_saccifera	Pelagodoxa_henryana)))))	Chamaedorea_seifrizii)	(Reinhardtia_gracilis	Reinhardtia_simplex))))	Kingia_australis);
((Roystonea_regia	((((Leopoldinia_pulchra	(Geonoma_undata	((Prestoea_acuminata	(Oenocarpus_minor	Oenocarpus_bataua))	(Hydriastele_microspadix	((Dypsis_decaryi	Dictyosperma_album)	((Burretiokentia_grandiflora	Kentiopsis_piersoniorum)	(Veitchia_spiralis	Heterospathe_cagayanensis)))))))	(Pelagodoxa_henryana	((Sclerosperma_profizianum	Orania_palindan)	Podococcus_barteri)))	((Chamaedorea_seifrizii	((Reinhardtia_gracilis	Reinhardtia_simplex)	(Reinhardtia_paiewonskiana	Reinhardtia_latisecta)))	(((Iriartea_deltoidea	Calamus_caryotoides)	(Attalea_speciosa	((Elaeis_oleifera	Elaeis_guineensis)	Bactris_major)))	(Pseudophoenix_vinifera	((Phoenix_dactylifera	(Serenoa_repens	Sabal_domingensis))	Nypa_fruticans)))))	Manicaria_saccifera))	Kingia_australis);
((((((Roystonea_regia	((Chamaedorea_seifrizii	(Iriartea_deltoidea	(Bactris_major	(Attalea_speciosa	(Elaeis_oleifera	Elaeis_guineensis)))))	(Pseudophoenix_vinifera	((Serenoa_repens	(Sabal_domingensis	Phoenix_dactylifera))	(Calamus_caryotoides	Nypa_fruticans)))))	((((((Prestoea_acuminata	(Oenocarpus_minor	Oenocarpus_bataua))	((Hydriastele_microspadix	((Dypsis_decaryi	Dictyosperma_album)	(Kentiopsis_piersoniorum	(Veitchia_spiralis	Heterospathe_cagayanensis))))	Burretiokentia_grandiflora))	Geonoma_undata)	Leopoldinia_pulchra)	((Sclerosperma_profizianum	Orania_palindan)	Podococcus_barteri))	Manicaria_saccifera))	Pelagodoxa_henryana)	(Reinhardtia_gracilis	Reinhardtia_simplex))	(Reinhardtia_paiewonskiana	Reinhardtia_latisecta))	Kingia_australis);
((Reinhardtia_simplex	(((Reinhardtia_paiewonskiana	Reinhardtia_latisecta)	((((((Prestoea_acuminata	(Oenocarpus_minor	Oenocarpus_bataua))	((Leopoldinia_pulchra	(((Hydriastele_microspadix	(Veitchia_spiralis	Heterospathe_cagayanensis))	(Burretiokentia_grandiflora	(Dypsis_decaryi	Dictyosperma_album)))	Kentiopsis_piersoniorum))	Geonoma_undata))	((Sclerosperma_profizianum	Orania_palindan)	Podococcus_barteri))	((Roystonea_regia	Manicaria_saccifera)	((Iriartea_deltoidea	(Bactris_major	(Attalea_speciosa	(Elaeis_oleifera	Elaeis_guineensis))))	(Pseudophoenix_vinifera	(((Nypa_fruticans	Phoenix_dactylifera)	(Serenoa_repens	Sabal_domingensis))	Calamus_caryotoides)))))	Pelagodoxa_henryana)	Chamaedorea_seifrizii))	Reinhardtia_gracilis))	Kingia_australis);
((Reinhardtia_paiewonskiana	(Reinhardtia_latisecta	((((((Sclerosperma_profizianum	Orania_palindan)	Podococcus_barteri)	(Prestoea_acuminata	(Oenocarpus_minor	Oenocarpus_bataua)))	((Pelagodoxa_henryana	Manicaria_saccifera)	(Roystonea_regia	((((Calamus_caryotoides	Leopoldinia_pulchra)	(((Dypsis_decaryi	(Hydriastele_microspadix	Dictyosperma_album))	((Burretiokentia_grandiflora	Kentiopsis_piersoniorum)	(Veitchia_spiralis	Heterospathe_cagayanensis)))	Geonoma_undata))	(Pseudophoenix_vinifera	(Serenoa_repens	(Nypa_fruticans	(Sabal_domingensis	Phoenix_dactylifera)))))	(Iriartea_deltoidea	(Bactris_major	(Attalea_speciosa	(Elaeis_oleifera	Elaeis_guineensis))))))))	Chamaedorea_seifrizii)	(Reinhardtia_gracilis	Reinhardtia_simplex))))	Kingia_australis);
((Reinhardtia_paiewonskiana	(Reinhardtia_latisecta	((((Sclerosperma_profizianum	Orania_palindan)	Podococcus_barteri)	((((Iriartea_deltoidea	(Attalea_speciosa	((Elaeis_oleifera	Elaeis_guineensis)	Bactris_major)))	Roystonea_regia)	((((Calamus_caryotoides	Leopoldinia_pulchra)	(Chamaedorea_seifrizii	Geonoma_undata))	((Prestoea_acuminata	(Oenocarpus_minor	Oenocarpus_bataua))	(Veitchia_spiralis	(((Kentiopsis_piersoniorum	(Dypsis_decaryi	Dictyosperma_album))	(Hydriastele_microspadix	Heterospathe_cagayanensis))	Burretiokentia_grandiflora))))	(Pseudophoenix_vinifera	(Serenoa_repens	(Sabal_domingensis	(Phoenix_dactylifera	Nypa_fruticans))))))	(Pelagodoxa_henryana	Manicaria_saccifera)))	(Reinhardtia_gracilis	Reinhardtia_simplex))))	Kingia_australis);
((Reinhardtia_paiewonskiana	(Reinhardtia_latisecta	(((((((Roystonea_regia	(Pelagodoxa_henryana	Manicaria_saccifera))	((Geonoma_undata	((Prestoea_acuminata	(Oenocarpus_minor	Oenocarpus_bataua))	((Kentiopsis_piersoniorum	(Dypsis_decaryi	Dictyosperma_album))	(Hydriastele_microspadix	(Burretiokentia_grandiflora	(Veitchia_spiralis	Heterospathe_cagayanensis))))))	(((Sclerosperma_profizianum	Orania_palindan)	Podococcus_barteri)	Iriartea_deltoidea)))	(Calamus_caryotoides	Leopoldinia_pulchra))	(Pseudophoenix_vinifera	((Serenoa_repens	(Sabal_domingensis	Phoenix_dactylifera))	Nypa_fruticans)))	((Elaeis_oleifera	Elaeis_guineensis)	(Bactris_major	Attalea_speciosa)))	Chamaedorea_seifrizii)	(Reinhardtia_gracilis	Reinhardtia_simplex))))	Kingia_australis);
((Reinhardtia_paiewonskiana	(Reinhardtia_latisecta	((Roystonea_regia	((((Chamaedorea_seifrizii	Pseudophoenix_vinifera)	(Sabal_domingensis	(Serenoa_repens	(Nypa_fruticans	Phoenix_dactylifera))))	(Iriartea_deltoidea	(Attalea_speciosa	(Bactris_major	(Elaeis_guineensis	Elaeis_oleifera)))))	(((Manicaria_saccifera	Pelagodoxa_henryana)	(((Calamus_caryotoides	Leopoldinia_pulchra)	(((Hydriastele_microspadix	((Kentiopsis_piersoniorum	(Veitchia_spiralis	Heterospathe_cagayanensis))	Burretiokentia_grandiflora))	(Dypsis_decaryi	Dictyosperma_album))	(Geonoma_undata	(Oenocarpus_minor	Oenocarpus_bataua))))	Prestoea_acuminata))	(Podococcus_barteri	(Orania_palindan	Sclerosperma_profizianum)))))	(Reinhardtia_gracilis	Reinhardtia_simplex))))	Kingia_australis);
((Reinhardtia_paiewonskiana	(Reinhardtia_latisecta	(((((Chamaedorea_seifrizii	Pseudophoenix_vinifera)	(Calamus_caryotoides	(Sabal_domingensis	(Serenoa_repens	Phoenix_dactylifera))))	((Iriartea_deltoidea	((Elaeis_guineensis	Elaeis_oleifera)	(Attalea_speciosa	Bactris_major)))	(Nypa_fruticans	Roystonea_regia)))	(((Manicaria_saccifera	Pelagodoxa_henryana)	((Leopoldinia_pulchra	(((Kentiopsis_piersoniorum	(Dypsis_decaryi	Dictyosperma_album))	Burretiokentia_grandiflora)	(Hydriastele_microspadix	(Veitchia_spiralis	Heterospathe_cagayanensis))))	(Geonoma_undata	(Prestoea_acuminata	(Oenocarpus_minor	Oenocarpus_bataua)))))	(Podococcus_barteri	(Orania_palindan	Sclerosperma_profizianum))))	(Reinhardtia_gracilis	Reinhardtia_simplex))))	Kingia_australis);
((Reinhardtia_paiewonskiana	(Reinhardtia_latisecta	(((((Pseudophoenix_vinifera	(Iriartea_deltoidea	(Calamus_caryotoides	(((Phoenix_dactylifera	Nypa_fruticans)	Serenoa_repens)	Sabal_domingensis))))	((Bactris_major	((Elaeis_guineensis	Elaeis_oleifera)	Attalea_speciosa))	Chamaedorea_seifrizii))	Roystonea_regia)	(Manicaria_saccifera	(((Prestoea_acuminata	(Pelagodoxa_henryana	(Oenocarpus_minor	Oenocarpus_bataua)))	((Leopoldinia_pulchra	((Burretiokentia_grandiflora	(Kentiopsis_piersoniorum	(Veitchia_spiralis	Heterospathe_cagayanensis)))	(Dypsis_decaryi	(Hydriastele_microspadix	Dictyosperma_album))))	Geonoma_undata))	(Sclerosperma_profizianum	(Podococcus_barteri	Orania_palindan)))))	(Reinhardtia_gracilis	Reinhardtia_simplex))))	Kingia_australis);
((Reinhardtia_paiewonskiana	(Reinhardtia_latisecta	(((Pelagodoxa_henryana	(((Oenocarpus_minor	Oenocarpus_bataua)	Prestoea_acuminata)	(((((((Pseudophoenix_vinifera	(Iriartea_deltoidea	(((Phoenix_dactylifera	Nypa_fruticans)	Serenoa_repens)	Sabal_domingensis)))	(((Burretiokentia_grandiflora	((Heterospathe_cagayanensis	Hydriastele_microspadix)	((Dypsis_decaryi	Veitchia_spiralis)	Dictyosperma_album)))	Kentiopsis_piersoniorum)	Geonoma_undata))	((Calamus_caryotoides	Leopoldinia_pulchra)	(Attalea_speciosa	(Bactris_major	(Elaeis_guineensis	Elaeis_oleifera)))))	Manicaria_saccifera)	Roystonea_regia)	(Orania_palindan	Podococcus_barteri))	Sclerosperma_profizianum)))	Chamaedorea_seifrizii)	(Reinhardtia_gracilis	Reinhardtia_simplex))))	Kingia_australis);
((Reinhardtia_paiewonskiana	(Reinhardtia_latisecta	((((((Iriartea_deltoidea	(Bactris_major	((Elaeis_guineensis	Elaeis_oleifera)	Attalea_speciosa)))	(Chamaedorea_seifrizii	Pseudophoenix_vinifera))	(((Sabal_domingensis	Phoenix_dactylifera)	Nypa_fruticans)	Serenoa_repens))	(((Sclerosperma_profizianum	Orania_palindan)	Podococcus_barteri)	((Pelagodoxa_henryana	Manicaria_saccifera)	((Calamus_caryotoides	Leopoldinia_pulchra)	((((Oenocarpus_minor	Oenocarpus_bataua)	Prestoea_acuminata)	(((Burretiokentia_grandiflora	Hydriastele_microspadix)	(Kentiopsis_piersoniorum	(Heterospathe_cagayanensis	Veitchia_spiralis)))	(Dypsis_decaryi	Dictyosperma_album)))	Geonoma_undata)))))	Roystonea_regia)	(Reinhardtia_gracilis	Reinhardtia_simplex))))	Kingia_australis);
((Reinhardtia_paiewonskiana	(Reinhardtia_latisecta	((((Attalea_speciosa	(Bactris_major	(Elaeis_guineensis	Elaeis_oleifera)))	((Roystonea_regia	((Pelagodoxa_henryana	Manicaria_saccifera)	(((Pseudophoenix_vinifera	Iriartea_deltoidea)	(((Sabal_domingensis	Phoenix_dactylifera)	Nypa_fruticans)	Serenoa_repens))	((Calamus_caryotoides	Leopoldinia_pulchra)	((((Oenocarpus_minor	Oenocarpus_bataua)	Prestoea_acuminata)	(((Kentiopsis_piersoniorum	(Heterospathe_cagayanensis	Veitchia_spiralis))	((Dictyosperma_album	Hydriastele_microspadix)	Dypsis_decaryi))	Burretiokentia_grandiflora))	Geonoma_undata)))))	((Sclerosperma_profizianum	Orania_palindan)	Podococcus_barteri)))	Chamaedorea_seifrizii)	(Reinhardtia_gracilis	Reinhardtia_simplex))))	Kingia_australis);
(((((Attalea_speciosa	(Bactris_major	(Elaeis_guineensis	Elaeis_oleifera)))	(Roystonea_regia	(((Pseudophoenix_vinifera	Iriartea_deltoidea)	(Sabal_domingensis	(Serenoa_repens	(Nypa_fruticans	Phoenix_dactylifera))))	(((Manicaria_saccifera	Pelagodoxa_henryana)	(((((Oenocarpus_minor	Oenocarpus_bataua)	Prestoea_acuminata)	((Hydriastele_microspadix	(Burretiokentia_grandiflora	(Kentiopsis_piersoniorum	(Heterospathe_cagayanensis	Veitchia_spiralis))))	(Dictyosperma_album	Dypsis_decaryi)))	Geonoma_undata)	(Calamus_caryotoides	Leopoldinia_pulchra)))	((Sclerosperma_profizianum	Orania_palindan)	Podococcus_barteri)))))	Chamaedorea_seifrizii)	((Reinhardtia_gracilis	Reinhardtia_simplex)	(Reinhardtia_paiewonskiana	Reinhardtia_latisecta)))	Kingia_australis);
((Reinhardtia_paiewonskiana	(Reinhardtia_latisecta	(((Sclerosperma_profizianum	(Orania_palindan	Podococcus_barteri))	(Manicaria_saccifera	((((Oenocarpus_minor	Oenocarpus_bataua)	Prestoea_acuminata)	((Hydriastele_microspadix	((Dictyosperma_album	Dypsis_decaryi)	((Kentiopsis_piersoniorum	(Heterospathe_cagayanensis	Veitchia_spiralis))	Burretiokentia_grandiflora)))	Geonoma_undata))	((Roystonea_regia	((Pseudophoenix_vinifera	(Serenoa_repens	((Nypa_fruticans	Phoenix_dactylifera)	Sabal_domingensis)))	((Chamaedorea_seifrizii	(Calamus_caryotoides	Leopoldinia_pulchra))	(Iriartea_deltoidea	(Bactris_major	((Elaeis_guineensis	Elaeis_oleifera)	Attalea_speciosa))))))	Pelagodoxa_henryana))))	(Reinhardtia_gracilis	Reinhardtia_simplex))))	Kingia_australis);
((Reinhardtia_latisecta	((((((Sclerosperma_profizianum	Orania_palindan)	Podococcus_barteri)	((Pelagodoxa_henryana	Manicaria_saccifera)	(((((Chamaedorea_seifrizii	Pseudophoenix_vinifera)	((Nypa_fruticans	(Serenoa_repens	Phoenix_dactylifera))	Sabal_domingensis))	((Elaeis_guineensis	Elaeis_oleifera)	(Attalea_speciosa	Bactris_major)))	Roystonea_regia)	((((Oenocarpus_minor	Oenocarpus_bataua)	Prestoea_acuminata)	(((Dypsis_decaryi	Dictyosperma_album)	(Hydriastele_microspadix	(Kentiopsis_piersoniorum	(Heterospathe_cagayanensis	Veitchia_spiralis))))	Burretiokentia_grandiflora))	Geonoma_undata))))	(Iriartea_deltoidea	(Calamus_caryotoides	Leopoldinia_pulchra)))	(Reinhardtia_gracilis	Reinhardtia_simplex))	Reinhardtia_paiewonskiana))	Kingia_australis);
((Reinhardtia_paiewonskiana	(Reinhardtia_latisecta	((((Chamaedorea_seifrizii	Pseudophoenix_vinifera)	((((Sclerosperma_profizianum	Orania_palindan)	Podococcus_barteri)	((Nypa_fruticans	Roystonea_regia)	(Bactris_major	((Elaeis_guineensis	Elaeis_oleifera)	Attalea_speciosa))))	(Iriartea_deltoidea	(((Calamus_caryotoides	Leopoldinia_pulchra)	(Geonoma_undata	(((Oenocarpus_minor	Oenocarpus_bataua)	Prestoea_acuminata)	(((Dypsis_decaryi	Dictyosperma_album)	(Burretiokentia_grandiflora	(Kentiopsis_piersoniorum	(Heterospathe_cagayanensis	Veitchia_spiralis))))	Hydriastele_microspadix))))	(Pelagodoxa_henryana	Manicaria_saccifera)))))	((Phoenix_dactylifera	Sabal_domingensis)	Serenoa_repens))	(Reinhardtia_gracilis	Reinhardtia_simplex))))	Kingia_australis);
(((((Iriartea_deltoidea	((Chamaedorea_seifrizii	Pseudophoenix_vinifera)	((Sabal_domingensis	(Nypa_fruticans	Phoenix_dactylifera))	Serenoa_repens)))	((Podococcus_barteri	(Orania_palindan	Sclerosperma_profizianum))	(Roystonea_regia	(Attalea_speciosa	((Elaeis_guineensis	Elaeis_oleifera)	Bactris_major)))))	((((Calamus_caryotoides	Leopoldinia_pulchra)	Geonoma_undata)	((Prestoea_acuminata	(Oenocarpus_minor	Oenocarpus_bataua))	(Burretiokentia_grandiflora	((Hydriastele_microspadix	(Kentiopsis_piersoniorum	(Heterospathe_cagayanensis	Veitchia_spiralis)))	(Dictyosperma_album	Dypsis_decaryi)))))	(Manicaria_saccifera	Pelagodoxa_henryana)))	((Reinhardtia_gracilis	Reinhardtia_simplex)	(Reinhardtia_paiewonskiana	Reinhardtia_latisecta)))	Kingia_australis);
(((((Podococcus_barteri	(Orania_palindan	Sclerosperma_profizianum))	(Roystonea_regia	(Bactris_major	(Attalea_speciosa	(Elaeis_guineensis	Elaeis_oleifera)))))	(((Prestoea_acuminata	(Oenocarpus_minor	Oenocarpus_bataua))	((((Chamaedorea_seifrizii	Calamus_caryotoides)	Leopoldinia_pulchra)	(Geonoma_undata	(((Burretiokentia_grandiflora	(Veitchia_spiralis	Heterospathe_cagayanensis))	((Hydriastele_microspadix	Dictyosperma_album)	Dypsis_decaryi))	Kentiopsis_piersoniorum)))	(Manicaria_saccifera	Pelagodoxa_henryana)))	((Iriartea_deltoidea	((Sabal_domingensis	(Nypa_fruticans	Phoenix_dactylifera))	Serenoa_repens))	Pseudophoenix_vinifera)))	((Reinhardtia_gracilis	Reinhardtia_simplex)	(Reinhardtia_paiewonskiana	Reinhardtia_latisecta)))	Kingia_australis);
((Reinhardtia_paiewonskiana	(Reinhardtia_latisecta	(((Prestoea_acuminata	(Oenocarpus_minor	(Pelagodoxa_henryana	Oenocarpus_bataua)))	(((Podococcus_barteri	(Orania_palindan	Sclerosperma_profizianum))	((Geonoma_undata	((Kentiopsis_piersoniorum	(Veitchia_spiralis	Heterospathe_cagayanensis))	(Burretiokentia_grandiflora	(Hydriastele_microspadix	(Dictyosperma_album	Dypsis_decaryi)))))	((Roystonea_regia	((((Sabal_domingensis	(Nypa_fruticans	Phoenix_dactylifera))	Serenoa_repens)	(Chamaedorea_seifrizii	Pseudophoenix_vinifera))	(Bactris_major	(Attalea_speciosa	(Elaeis_guineensis	Elaeis_oleifera)))))	(Iriartea_deltoidea	(Calamus_caryotoides	Leopoldinia_pulchra)))))	Manicaria_saccifera))	(Reinhardtia_gracilis	Reinhardtia_simplex))))	Kingia_australis);
((Reinhardtia_paiewonskiana	(Reinhardtia_latisecta	((((((Sabal_domingensis	(Serenoa_repens	(Nypa_fruticans	Phoenix_dactylifera)))	(Pseudophoenix_vinifera	Calamus_caryotoides))	(((Iriartea_deltoidea	(Attalea_speciosa	((Elaeis_guineensis	Elaeis_oleifera)	Bactris_major)))	((Pelagodoxa_henryana	Manicaria_saccifera)	((Prestoea_acuminata	(Oenocarpus_minor	Oenocarpus_bataua))	((Leopoldinia_pulchra	((Kentiopsis_piersoniorum	(Dictyosperma_album	Dypsis_decaryi))	((Hydriastele_microspadix	(Heterospathe_cagayanensis	Veitchia_spiralis))	Burretiokentia_grandiflora)))	Geonoma_undata))))	((Sclerosperma_profizianum	Orania_palindan)	Podococcus_barteri)))	Roystonea_regia)	Chamaedorea_seifrizii)	(Reinhardtia_gracilis	Reinhardtia_simplex))))	Kingia_australis);
((((((Sabal_domingensis	(Serenoa_repens	(Nypa_fruticans	Phoenix_dactylifera)))	Pseudophoenix_vinifera)	(((Pelagodoxa_henryana	Manicaria_saccifera)	((((Prestoea_acuminata	(Oenocarpus_minor	Oenocarpus_bataua))	((Veitchia_spiralis	((Hydriastele_microspadix	Heterospathe_cagayanensis)	(Kentiopsis_piersoniorum	(Dictyosperma_album	Dypsis_decaryi))))	Burretiokentia_grandiflora))	Geonoma_undata)	(Chamaedorea_seifrizii	(Calamus_caryotoides	Leopoldinia_pulchra))))	((Roystonea_regia	((Sclerosperma_profizianum	Orania_palindan)	Podococcus_barteri))	(Iriartea_deltoidea	((Elaeis_guineensis	Elaeis_oleifera)	(Bactris_major	Attalea_speciosa))))))	(Reinhardtia_gracilis	Reinhardtia_simplex))	(Reinhardtia_latisecta	Reinhardtia_paiewonskiana))	Kingia_australis);
((Reinhardtia_latisecta	(Reinhardtia_paiewonskiana	((((((Pseudophoenix_vinifera	Chamaedorea_seifrizii)	(Sabal_domingensis	(Serenoa_repens	(Nypa_fruticans	Phoenix_dactylifera))))	(((Prestoea_acuminata	(Oenocarpus_minor	Oenocarpus_bataua))	((((Heterospathe_cagayanensis	Veitchia_spiralis)	Kentiopsis_piersoniorum)	(Hydriastele_microspadix	(Dictyosperma_album	Dypsis_decaryi)))	Burretiokentia_grandiflora))	Geonoma_undata))	((Attalea_speciosa	((Elaeis_guineensis	Elaeis_oleifera)	Bactris_major))	Roystonea_regia))	(((Calamus_caryotoides	Leopoldinia_pulchra)	(Pelagodoxa_henryana	Manicaria_saccifera))	((Sclerosperma_profizianum	Orania_palindan)	(Podococcus_barteri	Iriartea_deltoidea))))	(Reinhardtia_gracilis	Reinhardtia_simplex))))	Kingia_australis);
((Reinhardtia_latisecta	(Reinhardtia_paiewonskiana	(((((Sclerosperma_profizianum	Orania_palindan)	Podococcus_barteri)	(Roystonea_regia	(Attalea_speciosa	((Elaeis_guineensis	Elaeis_oleifera)	Bactris_major))))	((Pelagodoxa_henryana	Manicaria_saccifera)	((((Prestoea_acuminata	(Oenocarpus_minor	Oenocarpus_bataua))	((((Heterospathe_cagayanensis	Veitchia_spiralis)	Kentiopsis_piersoniorum)	(Dypsis_decaryi	(Hydriastele_microspadix	Dictyosperma_album)))	Burretiokentia_grandiflora))	Geonoma_undata)	((Pseudophoenix_vinifera	((Iriartea_deltoidea	(Calamus_caryotoides	Leopoldinia_pulchra))	Chamaedorea_seifrizii))	(Sabal_domingensis	(Serenoa_repens	(Nypa_fruticans	Phoenix_dactylifera)))))))	(Reinhardtia_gracilis	Reinhardtia_simplex))))	Kingia_australis);
((Reinhardtia_paiewonskiana	(((((Bactris_major	(Attalea_speciosa	(Elaeis_guineensis	Elaeis_oleifera)))	(Roystonea_regia	((((Sclerosperma_profizianum	Orania_palindan)	(Iriartea_deltoidea	Podococcus_barteri))	(Pelagodoxa_henryana	Manicaria_saccifera))	((Pseudophoenix_vinifera	(Sabal_domingensis	(Serenoa_repens	(Nypa_fruticans	Phoenix_dactylifera))))	((Prestoea_acuminata	(Oenocarpus_minor	Oenocarpus_bataua))	((Calamus_caryotoides	Leopoldinia_pulchra)	(((Hydriastele_microspadix	(((Heterospathe_cagayanensis	Veitchia_spiralis)	Kentiopsis_piersoniorum)	(Dypsis_decaryi	Dictyosperma_album)))	Burretiokentia_grandiflora)	Geonoma_undata)))))))	Chamaedorea_seifrizii)	(Reinhardtia_gracilis	Reinhardtia_simplex))	Reinhardtia_latisecta))	Kingia_australis);
((Reinhardtia_paiewonskiana	(((((Bactris_major	(Attalea_speciosa	(Elaeis_guineensis	Elaeis_oleifera)))	(((Calamus_caryotoides	(Iriartea_deltoidea	Pseudophoenix_vinifera))	((Sabal_domingensis	(Serenoa_repens	Phoenix_dactylifera))	Nypa_fruticans))	(((Sclerosperma_profizianum	(Orania_palindan	Podococcus_barteri))	((Pelagodoxa_henryana	Manicaria_saccifera)	((((Hydriastele_microspadix	((Heterospathe_cagayanensis	Veitchia_spiralis)	Burretiokentia_grandiflora))	(Kentiopsis_piersoniorum	(Dypsis_decaryi	Dictyosperma_album)))	(Prestoea_acuminata	(Oenocarpus_minor	Oenocarpus_bataua)))	(Geonoma_undata	Leopoldinia_pulchra))))	Roystonea_regia)))	Chamaedorea_seifrizii)	(Reinhardtia_gracilis	Reinhardtia_simplex))	Reinhardtia_latisecta))	Kingia_australis);
((Reinhardtia_paiewonskiana	(((((Pseudophoenix_vinifera	Calamus_caryotoides)	((Sabal_domingensis	Phoenix_dactylifera)	Serenoa_repens))	(((Manicaria_saccifera	(Nypa_fruticans	Roystonea_regia))	(Pelagodoxa_henryana	((Prestoea_acuminata	((((((Kentiopsis_piersoniorum	(Heterospathe_cagayanensis	Veitchia_spiralis))	Burretiokentia_grandiflora)	(Hydriastele_microspadix	(Dypsis_decaryi	Dictyosperma_album)))	(Oenocarpus_minor	Oenocarpus_bataua))	(Geonoma_undata	Chamaedorea_seifrizii))	Leopoldinia_pulchra))	(Podococcus_barteri	(Sclerosperma_profizianum	Orania_palindan)))))	(Iriartea_deltoidea	((Elaeis_guineensis	Elaeis_oleifera)	(Bactris_major	Attalea_speciosa)))))	(Reinhardtia_gracilis	Reinhardtia_simplex))	Reinhardtia_latisecta))	Kingia_australis);
((Reinhardtia_paiewonskiana	((((((((Bactris_major	((Elaeis_oleifera	Elaeis_guineensis)	Attalea_speciosa))	Roystonea_regia)	(((Prestoea_acuminata	(Oenocarpus_bataua	Oenocarpus_minor))	(Pseudophoenix_vinifera	(Serenoa_repens	((Nypa_fruticans	Phoenix_dactylifera)	Sabal_domingensis))))	(Geonoma_undata	((Hydriastele_microspadix	((Dypsis_decaryi	Dictyosperma_album)	(Kentiopsis_piersoniorum	(Veitchia_spiralis	Heterospathe_cagayanensis))))	Burretiokentia_grandiflora))))	((Podococcus_barteri	(Sclerosperma_profizianum	Orania_palindan))	(Manicaria_saccifera	Pelagodoxa_henryana)))	(Iriartea_deltoidea	(Leopoldinia_pulchra	Calamus_caryotoides)))	Chamaedorea_seifrizii)	(Reinhardtia_simplex	Reinhardtia_gracilis))	Reinhardtia_latisecta))	Kingia_australis);
((Reinhardtia_paiewonskiana	((((((Geonoma_undata	(Hydriastele_microspadix	((Dypsis_decaryi	Dictyosperma_album)	(Burretiokentia_grandiflora	(Kentiopsis_piersoniorum	(Veitchia_spiralis	Heterospathe_cagayanensis))))))	((((Chamaedorea_seifrizii	Pseudophoenix_vinifera)	(Iriartea_deltoidea	(Serenoa_repens	((Phoenix_dactylifera	Sabal_domingensis)	Nypa_fruticans))))	((Leopoldinia_pulchra	Calamus_caryotoides)	((Elaeis_oleifera	Elaeis_guineensis)	(Attalea_speciosa	Bactris_major))))	Roystonea_regia))	((Orania_palindan	Sclerosperma_profizianum)	Podococcus_barteri))	(Manicaria_saccifera	(Prestoea_acuminata	((Pelagodoxa_henryana	Oenocarpus_bataua)	Oenocarpus_minor))))	(Reinhardtia_simplex	Reinhardtia_gracilis))	Reinhardtia_latisecta))	Kingia_australis);
(((((Orania_palindan	Sclerosperma_profizianum)	Podococcus_barteri)	((Pelagodoxa_henryana	Manicaria_saccifera)	((Leopoldinia_pulchra	Calamus_caryotoides)	((Roystonea_regia	(Attalea_speciosa	(Bactris_major	(Elaeis_oleifera	Elaeis_guineensis))))	((Nypa_fruticans	Geonoma_undata)	((Iriartea_deltoidea	(((((Dypsis_decaryi	Dictyosperma_album)	((Veitchia_spiralis	Heterospathe_cagayanensis)	Hydriastele_microspadix))	Burretiokentia_grandiflora)	Kentiopsis_piersoniorum)	(Prestoea_acuminata	(Oenocarpus_bataua	Oenocarpus_minor))))	(Pseudophoenix_vinifera	((Serenoa_repens	Phoenix_dactylifera)	Sabal_domingensis))))))))	((Reinhardtia_simplex	(Chamaedorea_seifrizii	Reinhardtia_gracilis))	(Reinhardtia_latisecta	Reinhardtia_paiewonskiana)))	Kingia_australis);
((Reinhardtia_latisecta	(Reinhardtia_paiewonskiana	((((Pseudophoenix_vinifera	(Iriartea_deltoidea	((Sabal_domingensis	Serenoa_repens)	(Nypa_fruticans	Phoenix_dactylifera))))	(((Pelagodoxa_henryana	Manicaria_saccifera)	((Chamaedorea_seifrizii	(Leopoldinia_pulchra	Calamus_caryotoides))	(Geonoma_undata	((((Kentiopsis_piersoniorum	Dypsis_decaryi)	Dictyosperma_album)	((Veitchia_spiralis	Heterospathe_cagayanensis)	Hydriastele_microspadix))	Burretiokentia_grandiflora))))	((Prestoea_acuminata	(Oenocarpus_bataua	Oenocarpus_minor))	((Orania_palindan	Sclerosperma_profizianum)	Podococcus_barteri))))	((Attalea_speciosa	(Bactris_major	(Elaeis_oleifera	Elaeis_guineensis)))	Roystonea_regia))	(Reinhardtia_simplex	Reinhardtia_gracilis))))	Kingia_australis);
((Reinhardtia_paiewonskiana	(((((Roystonea_regia	((Iriartea_deltoidea	(Bactris_major	((Elaeis_oleifera	Elaeis_guineensis)	Attalea_speciosa)))	((Chamaedorea_seifrizii	Pseudophoenix_vinifera)	(Sabal_domingensis	(Serenoa_repens	(Nypa_fruticans	Phoenix_dactylifera))))))	(Pelagodoxa_henryana	((Sclerosperma_profizianum	(Orania_palindan	Podococcus_barteri))	(((Leopoldinia_pulchra	Calamus_caryotoides)	Geonoma_undata)	((Prestoea_acuminata	(Oenocarpus_bataua	Oenocarpus_minor))	(((Kentiopsis_piersoniorum	(Veitchia_spiralis	Heterospathe_cagayanensis))	((Dictyosperma_album	Hydriastele_microspadix)	Dypsis_decaryi))	Burretiokentia_grandiflora))))))	Manicaria_saccifera)	(Reinhardtia_simplex	Reinhardtia_gracilis))	Reinhardtia_latisecta))	Kingia_australis);
((Reinhardtia_paiewonskiana	((((Podococcus_barteri	(Sclerosperma_profizianum	Orania_palindan))	((Pelagodoxa_henryana	Manicaria_saccifera)	((Roystonea_regia	((((Elaeis_oleifera	Elaeis_guineensis)	(Attalea_speciosa	Bactris_major))	(Nypa_fruticans	(((Sabal_domingensis	Phoenix_dactylifera)	Serenoa_repens)	Pseudophoenix_vinifera)))	(((Chamaedorea_seifrizii	Leopoldinia_pulchra)	Calamus_caryotoides)	Iriartea_deltoidea)))	(Geonoma_undata	((Prestoea_acuminata	(Oenocarpus_bataua	Oenocarpus_minor))	(Hydriastele_microspadix	((Dictyosperma_album	Dypsis_decaryi)	((Kentiopsis_piersoniorum	(Veitchia_spiralis	Heterospathe_cagayanensis))	Burretiokentia_grandiflora))))))))	(Reinhardtia_simplex	Reinhardtia_gracilis))	Reinhardtia_latisecta))	Kingia_australis);
((Reinhardtia_latisecta	(Reinhardtia_paiewonskiana	(((((((Nypa_fruticans	Phoenix_dactylifera)	Sabal_domingensis)	Serenoa_repens)	Pseudophoenix_vinifera)	((Roystonea_regia	(((Geonoma_undata	((Leopoldinia_pulchra	Calamus_caryotoides)	(Pelagodoxa_henryana	Manicaria_saccifera)))	(Prestoea_acuminata	((Oenocarpus_bataua	Oenocarpus_minor)	((((Dictyosperma_album	Dypsis_decaryi)	(Kentiopsis_piersoniorum	(Veitchia_spiralis	Heterospathe_cagayanensis)))	Hydriastele_microspadix)	Burretiokentia_grandiflora))))	(Podococcus_barteri	(Sclerosperma_profizianum	Orania_palindan))))	(Iriartea_deltoidea	((Elaeis_oleifera	Elaeis_guineensis)	(Attalea_speciosa	Bactris_major)))))	Chamaedorea_seifrizii)	(Reinhardtia_simplex	Reinhardtia_gracilis))))	Kingia_australis);
((Reinhardtia_paiewonskiana	(((((((((((Iriartea_deltoidea	(Serenoa_repens	(Phoenix_dactylifera	Sabal_domingensis)))	Pseudophoenix_vinifera)	((Geonoma_undata	((((Hydriastele_microspadix	(Veitchia_spiralis	Heterospathe_cagayanensis))	(Kentiopsis_piersoniorum	(Dypsis_decaryi	Dictyosperma_album)))	Burretiokentia_grandiflora)	Leopoldinia_pulchra))	(Prestoea_acuminata	(Oenocarpus_bataua	Oenocarpus_minor))))	(Podococcus_barteri	(Sclerosperma_profizianum	Orania_palindan)))	Roystonea_regia)	(Pelagodoxa_henryana	Manicaria_saccifera))	(Nypa_fruticans	Calamus_caryotoides))	(Bactris_major	((Elaeis_oleifera	Elaeis_guineensis)	Attalea_speciosa)))	Chamaedorea_seifrizii)	(Reinhardtia_simplex	Reinhardtia_gracilis))	Reinhardtia_latisecta))	Kingia_australis);
((Reinhardtia_latisecta	(Reinhardtia_paiewonskiana	(((((((((((Nypa_fruticans	Calamus_caryotoides)	Serenoa_repens)	(Phoenix_dactylifera	Sabal_domingensis))	Pseudophoenix_vinifera)	(Geonoma_undata	(((Hydriastele_microspadix	(Burretiokentia_grandiflora	(Veitchia_spiralis	Heterospathe_cagayanensis)))	(Dypsis_decaryi	Dictyosperma_album))	Kentiopsis_piersoniorum)))	((Podococcus_barteri	(Sclerosperma_profizianum	Orania_palindan))	(Prestoea_acuminata	(Oenocarpus_bataua	Oenocarpus_minor))))	(Leopoldinia_pulchra	Roystonea_regia))	(Pelagodoxa_henryana	Manicaria_saccifera))	(Iriartea_deltoidea	(Attalea_speciosa	(Bactris_major	(Elaeis_oleifera	Elaeis_guineensis)))))	Chamaedorea_seifrizii)	(Reinhardtia_simplex	Reinhardtia_gracilis))))	Kingia_australis);
((Reinhardtia_paiewonskiana	((((((((Iriartea_deltoidea	(Sclerosperma_profizianum	(Orania_palindan	Podococcus_barteri)))	((Prestoea_acuminata	(Oenocarpus_bataua	Oenocarpus_minor))	(Geonoma_undata	(Leopoldinia_pulchra	(Veitchia_spiralis	((Hydriastele_microspadix	Heterospathe_cagayanensis)	(Dictyosperma_album	((Kentiopsis_piersoniorum	Dypsis_decaryi)	Burretiokentia_grandiflora))))))))	(Roystonea_regia	(Pelagodoxa_henryana	Manicaria_saccifera)))	(Pseudophoenix_vinifera	((Nypa_fruticans	((Phoenix_dactylifera	Sabal_domingensis)	Serenoa_repens))	Calamus_caryotoides)))	(Bactris_major	((Elaeis_oleifera	Elaeis_guineensis)	Attalea_speciosa)))	Chamaedorea_seifrizii)	(Reinhardtia_simplex	Reinhardtia_gracilis))	Reinhardtia_latisecta))	Kingia_australis);
((Reinhardtia_latisecta	(Reinhardtia_paiewonskiana	((((((Attalea_speciosa	(Bactris_major	(Elaeis_guineensis	Elaeis_oleifera)))	(Nypa_fruticans	Roystonea_regia))	(Pseudophoenix_vinifera	(Sabal_domingensis	(Serenoa_repens	Phoenix_dactylifera))))	(Manicaria_saccifera	(Iriartea_deltoidea	((Podococcus_barteri	(Sclerosperma_profizianum	Orania_palindan))	(((Oenocarpus_minor	Oenocarpus_bataua)	Prestoea_acuminata)	(((((Veitchia_spiralis	Heterospathe_cagayanensis)	((Hydriastele_microspadix	Dictyosperma_album)	Dypsis_decaryi))	Burretiokentia_grandiflora)	Kentiopsis_piersoniorum)	(Geonoma_undata	((Calamus_caryotoides	Leopoldinia_pulchra)	Chamaedorea_seifrizii))))))))	Pelagodoxa_henryana)	(Reinhardtia_simplex	Reinhardtia_gracilis))))	Kingia_australis);
((Reinhardtia_paiewonskiana	((((Roystonea_regia	((Calamus_caryotoides	Leopoldinia_pulchra)	((Bactris_major	((Elaeis_guineensis	Elaeis_oleifera)	Attalea_speciosa))	Nypa_fruticans)))	((Pelagodoxa_henryana	Manicaria_saccifera)	((Podococcus_barteri	(Sclerosperma_profizianum	Orania_palindan))	(((Sabal_domingensis	(Serenoa_repens	Phoenix_dactylifera))	(((Oenocarpus_minor	Oenocarpus_bataua)	Prestoea_acuminata)	(Iriartea_deltoidea	Pseudophoenix_vinifera)))	((((Hydriastele_microspadix	Heterospathe_cagayanensis)	((Dictyosperma_album	(Dypsis_decaryi	Kentiopsis_piersoniorum))	Burretiokentia_grandiflora))	Veitchia_spiralis)	(Geonoma_undata	Chamaedorea_seifrizii))))))	(Reinhardtia_simplex	Reinhardtia_gracilis))	Reinhardtia_latisecta))	Kingia_australis);
((Reinhardtia_latisecta	(Reinhardtia_paiewonskiana	(((Roystonea_regia	((Attalea_speciosa	(Bactris_major	(Elaeis_guineensis	Elaeis_oleifera)))	((Pseudophoenix_vinifera	(Serenoa_repens	(Nypa_fruticans	(Sabal_domingensis	Phoenix_dactylifera))))	((((((Oenocarpus_minor	Oenocarpus_bataua)	Prestoea_acuminata)	(((Hydriastele_microspadix	Heterospathe_cagayanensis)	(((Dictyosperma_album	Dypsis_decaryi)	Kentiopsis_piersoniorum)	Burretiokentia_grandiflora))	Veitchia_spiralis))	(Geonoma_undata	(Calamus_caryotoides	Leopoldinia_pulchra)))	((Podococcus_barteri	(Sclerosperma_profizianum	Orania_palindan))	Pelagodoxa_henryana))	(Iriartea_deltoidea	Manicaria_saccifera)))))	Chamaedorea_seifrizii)	(Reinhardtia_simplex	Reinhardtia_gracilis))))	Kingia_australis);
((Reinhardtia_simplex	(Reinhardtia_gracilis	((Reinhardtia_latisecta	Reinhardtia_paiewonskiana)	(((Roystonea_regia	((Pelagodoxa_henryana	Manicaria_saccifera)	(((Pseudophoenix_vinifera	((Serenoa_repens	(Sabal_domingensis	Phoenix_dactylifera))	Iriartea_deltoidea))	(((Oenocarpus_minor	Oenocarpus_bataua)	Prestoea_acuminata)	(((Hydriastele_microspadix	(((Heterospathe_cagayanensis	Veitchia_spiralis)	Kentiopsis_piersoniorum)	(Dictyosperma_album	Dypsis_decaryi)))	Burretiokentia_grandiflora)	(Geonoma_undata	(Calamus_caryotoides	Leopoldinia_pulchra)))))	(Podococcus_barteri	(Sclerosperma_profizianum	Orania_palindan)))))	(Nypa_fruticans	(((Elaeis_guineensis	Elaeis_oleifera)	Bactris_major)	Attalea_speciosa)))	Chamaedorea_seifrizii))))	Kingia_australis);
((Reinhardtia_paiewonskiana	(((((Roystonea_regia	((Pelagodoxa_henryana	Manicaria_saccifera)	(((Pseudophoenix_vinifera	(Nypa_fruticans	((Sabal_domingensis	(Phoenix_dactylifera	Serenoa_repens))	Iriartea_deltoidea)))	(((Oenocarpus_minor	Oenocarpus_bataua)	Prestoea_acuminata)	((Calamus_caryotoides	Leopoldinia_pulchra)	(((Hydriastele_microspadix	Veitchia_spiralis)	(((Kentiopsis_piersoniorum	(Dypsis_decaryi	Dictyosperma_album))	Burretiokentia_grandiflora)	Heterospathe_cagayanensis))	Geonoma_undata))))	(Podococcus_barteri	(Sclerosperma_profizianum	Orania_palindan)))))	(((Elaeis_guineensis	Elaeis_oleifera)	Bactris_major)	Attalea_speciosa))	Chamaedorea_seifrizii)	(Reinhardtia_simplex	Reinhardtia_gracilis))	Reinhardtia_latisecta))	Kingia_australis);
((Reinhardtia_paiewonskiana	((((Roystonea_regia	(((Podococcus_barteri	(Sclerosperma_profizianum	Orania_palindan))	(Pelagodoxa_henryana	Manicaria_saccifera))	((Iriartea_deltoidea	(((Elaeis_guineensis	Elaeis_oleifera)	Bactris_major)	Attalea_speciosa))	((Calamus_caryotoides	((Nypa_fruticans	Phoenix_dactylifera)	(Sabal_domingensis	(Pseudophoenix_vinifera	Serenoa_repens))))	(((Oenocarpus_minor	Oenocarpus_bataua)	Prestoea_acuminata)	(Geonoma_undata	(Leopoldinia_pulchra	((Dypsis_decaryi	Dictyosperma_album)	(((Veitchia_spiralis	(Kentiopsis_piersoniorum	Heterospathe_cagayanensis))	Hydriastele_microspadix)	Burretiokentia_grandiflora)))))))))	Chamaedorea_seifrizii)	(Reinhardtia_simplex	Reinhardtia_gracilis))	Reinhardtia_latisecta))	Kingia_australis);
((Reinhardtia_latisecta	(Reinhardtia_paiewonskiana	(((Podococcus_barteri	(Sclerosperma_profizianum	Orania_palindan))	((((Oenocarpus_minor	Oenocarpus_bataua)	Prestoea_acuminata)	((Pelagodoxa_henryana	Manicaria_saccifera)	(Geonoma_undata	(Leopoldinia_pulchra	((((Hydriastele_microspadix	(Dypsis_decaryi	Dictyosperma_album))	(Veitchia_spiralis	Heterospathe_cagayanensis))	Burretiokentia_grandiflora)	Kentiopsis_piersoniorum)))))	((Nypa_fruticans	Roystonea_regia)	((Iriartea_deltoidea	(((Elaeis_guineensis	Elaeis_oleifera)	Bactris_major)	Attalea_speciosa))	((Calamus_caryotoides	(Chamaedorea_seifrizii	Pseudophoenix_vinifera))	((Sabal_domingensis	Serenoa_repens)	Phoenix_dactylifera))))))	(Reinhardtia_simplex	Reinhardtia_gracilis))))	Kingia_australis);
(((((((Podococcus_barteri	(Sclerosperma_profizianum	Orania_palindan))	(Pelagodoxa_henryana	(Iriartea_deltoidea	Pseudophoenix_vinifera)))	((Leopoldinia_pulchra	Calamus_caryotoides)	Manicaria_saccifera))	(((((Oenocarpus_minor	Oenocarpus_bataua)	Prestoea_acuminata)	(Geonoma_undata	(((Burretiokentia_grandiflora	(Kentiopsis_piersoniorum	(Dypsis_decaryi	Dictyosperma_album)))	(Hydriastele_microspadix	Heterospathe_cagayanensis))	Veitchia_spiralis)))	(Serenoa_repens	(Phoenix_dactylifera	Sabal_domingensis)))	((Bactris_major	(Attalea_speciosa	(Elaeis_guineensis	Elaeis_oleifera)))	(Nypa_fruticans	Roystonea_regia))))	Chamaedorea_seifrizii)	((Reinhardtia_simplex	Reinhardtia_gracilis)	(Reinhardtia_latisecta	Reinhardtia_paiewonskiana)))	Kingia_australis);
((Reinhardtia_paiewonskiana	((((((((Iriartea_deltoidea	((Oenocarpus_bataua	(Prestoea_acuminata	Oenocarpus_minor))	(((Kentiopsis_piersoniorum	((Dypsis_decaryi	Dictyosperma_album)	Burretiokentia_grandiflora))	(Hydriastele_microspadix	Heterospathe_cagayanensis))	Veitchia_spiralis)))	Geonoma_undata)	(Pseudophoenix_vinifera	(Sabal_domingensis	(Serenoa_repens	Phoenix_dactylifera))))	((Bactris_major	(Attalea_speciosa	(Elaeis_guineensis	Elaeis_oleifera)))	(Nypa_fruticans	Roystonea_regia)))	((Chamaedorea_seifrizii	(Leopoldinia_pulchra	Calamus_caryotoides))	(Pelagodoxa_henryana	Manicaria_saccifera)))	(Podococcus_barteri	(Sclerosperma_profizianum	Orania_palindan)))	(Reinhardtia_simplex	Reinhardtia_gracilis))	Reinhardtia_latisecta))	Kingia_australis);
((Reinhardtia_paiewonskiana	(((((Attalea_speciosa	((Elaeis_guineensis	Elaeis_oleifera)	Bactris_major))	(Roystonea_regia	(((Pelagodoxa_henryana	Manicaria_saccifera)	(((Leopoldinia_pulchra	Calamus_caryotoides)	(((Prestoea_acuminata	(Oenocarpus_minor	Oenocarpus_bataua))	(Kentiopsis_piersoniorum	(((Dypsis_decaryi	Dictyosperma_album)	(Heterospathe_cagayanensis	Veitchia_spiralis))	(Burretiokentia_grandiflora	Hydriastele_microspadix))))	Geonoma_undata))	(Pseudophoenix_vinifera	(Iriartea_deltoidea	(Sabal_domingensis	(Serenoa_repens	(Nypa_fruticans	Phoenix_dactylifera)))))))	(Sclerosperma_profizianum	(Orania_palindan	Podococcus_barteri)))))	Chamaedorea_seifrizii)	(Reinhardtia_simplex	Reinhardtia_gracilis))	Reinhardtia_latisecta))	Kingia_australis);
((Reinhardtia_paiewonskiana	((((((Geonoma_undata	((Iriartea_deltoidea	(((Pseudophoenix_vinifera	Prestoea_acuminata)	(Oenocarpus_bataua	Oenocarpus_minor))	(((Burretiokentia_grandiflora	Hydriastele_microspadix)	(Kentiopsis_piersoniorum	(Heterospathe_cagayanensis	Veitchia_spiralis)))	(Dictyosperma_album	Dypsis_decaryi))))	(Phoenix_dactylifera	(Serenoa_repens	Sabal_domingensis))))	((Nypa_fruticans	Roystonea_regia)	(Bactris_major	(Attalea_speciosa	(Elaeis_oleifera	Elaeis_guineensis)))))	(((Podococcus_barteri	(Orania_palindan	Sclerosperma_profizianum))	Pelagodoxa_henryana)	((Calamus_caryotoides	Leopoldinia_pulchra)	Manicaria_saccifera)))	Chamaedorea_seifrizii)	(Reinhardtia_gracilis	Reinhardtia_simplex))	Reinhardtia_latisecta))	Kingia_australis);
((Reinhardtia_paiewonskiana	((((((Prestoea_acuminata	(Oenocarpus_bataua	Oenocarpus_minor))	((Geonoma_undata	((((Dictyosperma_album	Dypsis_decaryi)	(Kentiopsis_piersoniorum	(Heterospathe_cagayanensis	Veitchia_spiralis)))	(Hydriastele_microspadix	Burretiokentia_grandiflora))	Leopoldinia_pulchra))	Manicaria_saccifera))	(Podococcus_barteri	(Orania_palindan	Sclerosperma_profizianum)))	(((Iriartea_deltoidea	(Bactris_major	(Attalea_speciosa	(Elaeis_oleifera	Elaeis_guineensis))))	((Chamaedorea_seifrizii	Pseudophoenix_vinifera)	(Calamus_caryotoides	((Nypa_fruticans	Phoenix_dactylifera)	(Serenoa_repens	Sabal_domingensis)))))	(Pelagodoxa_henryana	Roystonea_regia)))	(Reinhardtia_gracilis	Reinhardtia_simplex))	Reinhardtia_latisecta))	Kingia_australis);
((Reinhardtia_paiewonskiana	(((((((Pelagodoxa_henryana	Manicaria_saccifera)	((Prestoea_acuminata	(Oenocarpus_bataua	Oenocarpus_minor))	((Podococcus_barteri	(Orania_palindan	Sclerosperma_profizianum))	(Geonoma_undata	((((Dictyosperma_album	Dypsis_decaryi)	((Hydriastele_microspadix	(Heterospathe_cagayanensis	Veitchia_spiralis))	Burretiokentia_grandiflora))	Kentiopsis_piersoniorum)	Leopoldinia_pulchra)))))	((Bactris_major	(Attalea_speciosa	(Elaeis_oleifera	Elaeis_guineensis)))	(Pseudophoenix_vinifera	(Iriartea_deltoidea	(((Serenoa_repens	Calamus_caryotoides)	(Phoenix_dactylifera	Sabal_domingensis))	Nypa_fruticans)))))	Roystonea_regia)	Chamaedorea_seifrizii)	(Reinhardtia_gracilis	Reinhardtia_simplex))	Reinhardtia_latisecta))	Kingia_australis);
((Reinhardtia_paiewonskiana	((((((Podococcus_barteri	(Orania_palindan	Sclerosperma_profizianum))	(((Oenocarpus_bataua	Geonoma_undata)	(((((Dictyosperma_album	Dypsis_decaryi)	(Kentiopsis_piersoniorum	(Veitchia_spiralis	Heterospathe_cagayanensis)))	Hydriastele_microspadix)	Burretiokentia_grandiflora)	Leopoldinia_pulchra))	(Prestoea_acuminata	Oenocarpus_minor)))	Manicaria_saccifera)	(((((Serenoa_repens	(Phoenix_dactylifera	Sabal_domingensis))	Nypa_fruticans)	(Calamus_caryotoides	(Chamaedorea_seifrizii	Pseudophoenix_vinifera)))	(Iriartea_deltoidea	(Bactris_major	(Attalea_speciosa	(Elaeis_oleifera	Elaeis_guineensis)))))	(Pelagodoxa_henryana	Roystonea_regia)))	(Reinhardtia_gracilis	Reinhardtia_simplex))	Reinhardtia_latisecta))	Kingia_australis);
(((Reinhardtia_gracilis	Reinhardtia_simplex)	((Reinhardtia_latisecta	Reinhardtia_paiewonskiana)	((((Iriartea_deltoidea	(Bactris_major	(Attalea_speciosa	(Elaeis_oleifera	Elaeis_guineensis))))	(Podococcus_barteri	(Orania_palindan	Sclerosperma_profizianum)))	((Roystonea_regia	(Pelagodoxa_henryana	Manicaria_saccifera))	(((Geonoma_undata	(((((Hydriastele_microspadix	Heterospathe_cagayanensis)	Burretiokentia_grandiflora)	(Kentiopsis_piersoniorum	(Dypsis_decaryi	Dictyosperma_album)))	Veitchia_spiralis)	Leopoldinia_pulchra))	(Prestoea_acuminata	(Oenocarpus_minor	Oenocarpus_bataua)))	((Serenoa_repens	((Nypa_fruticans	Phoenix_dactylifera)	Sabal_domingensis))	(Calamus_caryotoides	Pseudophoenix_vinifera)))))	Chamaedorea_seifrizii)))	Kingia_australis);
((Reinhardtia_paiewonskiana	((((((Podococcus_barteri	(Orania_palindan	Sclerosperma_profizianum))	((Geonoma_undata	(((Prestoea_acuminata	(Oenocarpus_minor	Oenocarpus_bataua))	((((Kentiopsis_piersoniorum	Hydriastele_microspadix)	Heterospathe_cagayanensis)	((Dictyosperma_album	Dypsis_decaryi)	Burretiokentia_grandiflora))	Veitchia_spiralis))	Leopoldinia_pulchra))	(Roystonea_regia	(((Nypa_fruticans	(Serenoa_repens	(Sabal_domingensis	Phoenix_dactylifera)))	(Calamus_caryotoides	Pseudophoenix_vinifera))	(Iriartea_deltoidea	(Attalea_speciosa	((Elaeis_oleifera	Elaeis_guineensis)	Bactris_major)))))))	(Pelagodoxa_henryana	Manicaria_saccifera))	Chamaedorea_seifrizii)	(Reinhardtia_gracilis	Reinhardtia_simplex))	Reinhardtia_latisecta))	Kingia_australis);
((Reinhardtia_paiewonskiana	((((Roystonea_regia	(((Serenoa_repens	(Sabal_domingensis	(Nypa_fruticans	Phoenix_dactylifera)))	(Iriartea_deltoidea	(Calamus_caryotoides	Pseudophoenix_vinifera)))	((Bactris_major	(Attalea_speciosa	(Elaeis_oleifera	Elaeis_guineensis)))	Chamaedorea_seifrizii)))	((Podococcus_barteri	(Orania_palindan	Sclerosperma_profizianum))	((Pelagodoxa_henryana	Manicaria_saccifera)	(Geonoma_undata	(((Prestoea_acuminata	(Oenocarpus_minor	Oenocarpus_bataua))	(((Dictyosperma_album	Dypsis_decaryi)	(Burretiokentia_grandiflora	(Kentiopsis_piersoniorum	Heterospathe_cagayanensis)))	(Hydriastele_microspadix	Veitchia_spiralis)))	Leopoldinia_pulchra)))))	(Reinhardtia_gracilis	Reinhardtia_simplex))	Reinhardtia_latisecta))	Kingia_australis);
((Reinhardtia_paiewonskiana	((((((Pelagodoxa_henryana	Manicaria_saccifera)	(Podococcus_barteri	(Orania_palindan	Sclerosperma_profizianum)))	((Iriartea_deltoidea	((Elaeis_oleifera	Elaeis_guineensis)	(Bactris_major	Attalea_speciosa)))	(Roystonea_regia	((Geonoma_undata	(((Oenocarpus_minor	(Oenocarpus_bataua	Prestoea_acuminata))	((Dictyosperma_album	Dypsis_decaryi)	(Burretiokentia_grandiflora	(Veitchia_spiralis	((Hydriastele_microspadix	Kentiopsis_piersoniorum)	Heterospathe_cagayanensis)))))	Leopoldinia_pulchra))	(((Serenoa_repens	(Sabal_domingensis	(Nypa_fruticans	Phoenix_dactylifera)))	Calamus_caryotoides)	Pseudophoenix_vinifera)))))	Chamaedorea_seifrizii)	(Reinhardtia_gracilis	Reinhardtia_simplex))	Reinhardtia_latisecta))	Kingia_australis);
(((Reinhardtia_gracilis	Reinhardtia_simplex)	((Reinhardtia_latisecta	Reinhardtia_paiewonskiana)	(((((Podococcus_barteri	(Orania_palindan	Sclerosperma_profizianum))	(Iriartea_deltoidea	(((Elaeis_oleifera	Elaeis_guineensis)	Bactris_major)	Attalea_speciosa)))	((Geonoma_undata	(((Oenocarpus_bataua	(Prestoea_acuminata	Oenocarpus_minor))	(((Dictyosperma_album	Dypsis_decaryi)	Hydriastele_microspadix)	((Burretiokentia_grandiflora	Kentiopsis_piersoniorum)	(Heterospathe_cagayanensis	Veitchia_spiralis))))	Leopoldinia_pulchra))	((((Sabal_domingensis	Phoenix_dactylifera)	(Calamus_caryotoides	Serenoa_repens))	Nypa_fruticans)	(Chamaedorea_seifrizii	Pseudophoenix_vinifera))))	(Pelagodoxa_henryana	Manicaria_saccifera))	Roystonea_regia)))	Kingia_australis);
((Reinhardtia_paiewonskiana	(((((((Sabal_domingensis	((Serenoa_repens	Phoenix_dactylifera)	Nypa_fruticans))	Calamus_caryotoides)	Pseudophoenix_vinifera)	(((Podococcus_barteri	(Orania_palindan	Sclerosperma_profizianum))	((((Elaeis_oleifera	Elaeis_guineensis)	Bactris_major)	Attalea_speciosa)	Roystonea_regia))	(Iriartea_deltoidea	((Pelagodoxa_henryana	Manicaria_saccifera)	(Geonoma_undata	(((Prestoea_acuminata	(Oenocarpus_minor	Oenocarpus_bataua))	((((Dictyosperma_album	Dypsis_decaryi)	Burretiokentia_grandiflora)	((Hydriastele_microspadix	Heterospathe_cagayanensis)	Veitchia_spiralis))	Kentiopsis_piersoniorum))	Leopoldinia_pulchra))))))	Chamaedorea_seifrizii)	(Reinhardtia_gracilis	Reinhardtia_simplex))	Reinhardtia_latisecta))	Kingia_australis);
((Reinhardtia_latisecta	(Reinhardtia_paiewonskiana	(((Prestoea_acuminata	((((((Orania_palindan	Sclerosperma_profizianum)	(Podococcus_barteri	Iriartea_deltoidea))	((Leopoldinia_pulchra	(Geonoma_undata	((Oenocarpus_bataua	Oenocarpus_minor)	(((Kentiopsis_piersoniorum	(Heterospathe_cagayanensis	Veitchia_spiralis))	Hydriastele_microspadix)	(Burretiokentia_grandiflora	(Dictyosperma_album	Dypsis_decaryi))))))	(Pseudophoenix_vinifera	(Serenoa_repens	(Phoenix_dactylifera	Sabal_domingensis)))))	(Pelagodoxa_henryana	Manicaria_saccifera))	(Roystonea_regia	Nypa_fruticans))	((Elaeis_guineensis	Elaeis_oleifera)	(Attalea_speciosa	Bactris_major))))	(Chamaedorea_seifrizii	Calamus_caryotoides))	(Reinhardtia_gracilis	Reinhardtia_simplex))))	Kingia_australis);
((Reinhardtia_latisecta	(Reinhardtia_paiewonskiana	(((((Roystonea_regia	((Nypa_fruticans	(Attalea_speciosa	(Bactris_major	(Elaeis_guineensis	Elaeis_oleifera))))	((Orania_palindan	Sclerosperma_profizianum)	Podococcus_barteri)))	((((Oenocarpus_bataua	Oenocarpus_minor)	Prestoea_acuminata)	((Calamus_caryotoides	Leopoldinia_pulchra)	(Geonoma_undata	((Burretiokentia_grandiflora	((Kentiopsis_piersoniorum	(Dictyosperma_album	Dypsis_decaryi))	(Heterospathe_cagayanensis	Veitchia_spiralis)))	Hydriastele_microspadix))))	(Pseudophoenix_vinifera	(Iriartea_deltoidea	(Serenoa_repens	(Phoenix_dactylifera	Sabal_domingensis))))))	(Pelagodoxa_henryana	Manicaria_saccifera))	Chamaedorea_seifrizii)	(Reinhardtia_gracilis	Reinhardtia_simplex))))	Kingia_australis);
((Reinhardtia_paiewonskiana	((((Pseudophoenix_vinifera	(Nypa_fruticans	(Serenoa_repens	(Phoenix_dactylifera	Sabal_domingensis))))	(((((Chamaedorea_seifrizii	(Calamus_caryotoides	Leopoldinia_pulchra))	Iriartea_deltoidea)	(((Oenocarpus_bataua	Oenocarpus_minor)	Prestoea_acuminata)	(((Burretiokentia_grandiflora	((Dypsis_decaryi	(Heterospathe_cagayanensis	Veitchia_spiralis))	(Dictyosperma_album	Hydriastele_microspadix)))	Kentiopsis_piersoniorum)	Geonoma_undata)))	(Pelagodoxa_henryana	Manicaria_saccifera))	(Roystonea_regia	((Attalea_speciosa	(Bactris_major	(Elaeis_guineensis	Elaeis_oleifera)))	((Orania_palindan	Sclerosperma_profizianum)	Podococcus_barteri)))))	(Reinhardtia_gracilis	Reinhardtia_simplex))	Reinhardtia_latisecta))	Kingia_australis);
((Reinhardtia_paiewonskiana	((((((Orania_palindan	Sclerosperma_profizianum)	Podococcus_barteri)	(((((((Elaeis_guineensis	Elaeis_oleifera)	(Attalea_speciosa	Bactris_major))	((Pelagodoxa_henryana	Pseudophoenix_vinifera)	Iriartea_deltoidea))	((Nypa_fruticans	Roystonea_regia)	(Calamus_caryotoides	Leopoldinia_pulchra)))	(Phoenix_dactylifera	(Sabal_domingensis	Serenoa_repens)))	(Geonoma_undata	(((Oenocarpus_bataua	Oenocarpus_minor)	Prestoea_acuminata)	(((Kentiopsis_piersoniorum	(Heterospathe_cagayanensis	Veitchia_spiralis))	((Dypsis_decaryi	Dictyosperma_album)	Hydriastele_microspadix))	Burretiokentia_grandiflora))))	Manicaria_saccifera))	Chamaedorea_seifrizii)	(Reinhardtia_gracilis	Reinhardtia_simplex))	Reinhardtia_latisecta))	Kingia_australis);
((Reinhardtia_paiewonskiana	(((((Iriartea_deltoidea	(Calamus_caryotoides	Leopoldinia_pulchra))	(((((((Oenocarpus_bataua	Oenocarpus_minor)	Prestoea_acuminata)	((((Burretiokentia_grandiflora	(Kentiopsis_piersoniorum	(Heterospathe_cagayanensis	Veitchia_spiralis)))	(Dypsis_decaryi	Dictyosperma_album))	Hydriastele_microspadix)	Geonoma_undata))	(Sclerosperma_profizianum	(Podococcus_barteri	Orania_palindan)))	Roystonea_regia)	((Bactris_major	((Elaeis_guineensis	Elaeis_oleifera)	Attalea_speciosa))	(Pseudophoenix_vinifera	(((Sabal_domingensis	Phoenix_dactylifera)	Nypa_fruticans)	Serenoa_repens))))	(Pelagodoxa_henryana	Manicaria_saccifera)))	Chamaedorea_seifrizii)	(Reinhardtia_gracilis	Reinhardtia_simplex))	Reinhardtia_latisecta))	Kingia_australis);
((Reinhardtia_paiewonskiana	(((((Iriartea_deltoidea	(Calamus_caryotoides	Leopoldinia_pulchra))	(((Podococcus_barteri	(Orania_palindan	Sclerosperma_profizianum))	(((Pseudophoenix_vinifera	((Sabal_domingensis	(Phoenix_dactylifera	Nypa_fruticans))	Serenoa_repens))	((((Oenocarpus_bataua	Oenocarpus_minor)	Prestoea_acuminata)	(((Burretiokentia_grandiflora	(Kentiopsis_piersoniorum	(Heterospathe_cagayanensis	Veitchia_spiralis)))	(Dypsis_decaryi	Dictyosperma_album))	Hydriastele_microspadix))	Geonoma_undata))	((Bactris_major	((Elaeis_guineensis	Elaeis_oleifera)	Attalea_speciosa))	Roystonea_regia)))	(Pelagodoxa_henryana	Manicaria_saccifera)))	Chamaedorea_seifrizii)	(Reinhardtia_gracilis	Reinhardtia_simplex))	Reinhardtia_latisecta))	Kingia_australis);
(((Reinhardtia_gracilis	Reinhardtia_simplex)	((Reinhardtia_latisecta	Reinhardtia_paiewonskiana)	((Manicaria_saccifera	((((Heterospathe_cagayanensis	(Burretiokentia_grandiflora	((Dypsis_decaryi	Dictyosperma_album)	(Hydriastele_microspadix	Kentiopsis_piersoniorum))))	Veitchia_spiralis)	Geonoma_undata)	((Podococcus_barteri	Orania_palindan)	(Sclerosperma_profizianum	((Oenocarpus_bataua	Oenocarpus_minor)	Prestoea_acuminata)))))	((((Calamus_caryotoides	Leopoldinia_pulchra)	((Elaeis_guineensis	Elaeis_oleifera)	(Attalea_speciosa	Bactris_major)))	Roystonea_regia)	(((Chamaedorea_seifrizii	Pseudophoenix_vinifera)	(Iriartea_deltoidea	((Serenoa_repens	Nypa_fruticans)	(Sabal_domingensis	Phoenix_dactylifera))))	Pelagodoxa_henryana)))))	Kingia_australis);
((Reinhardtia_latisecta	(Reinhardtia_paiewonskiana	((((((Nypa_fruticans	Roystonea_regia)	Pseudophoenix_vinifera)	((Calamus_caryotoides	Serenoa_repens)	(Sabal_domingensis	Phoenix_dactylifera)))	((Manicaria_saccifera	(((Leopoldinia_pulchra	((((Oenocarpus_bataua	Oenocarpus_minor)	Prestoea_acuminata)	((((Hydriastele_microspadix	Heterospathe_cagayanensis)	(Burretiokentia_grandiflora	(Dypsis_decaryi	Veitchia_spiralis)))	Dictyosperma_album)	Kentiopsis_piersoniorum))	Geonoma_undata))	(Podococcus_barteri	(Sclerosperma_profizianum	Orania_palindan)))	Pelagodoxa_henryana))	(((Elaeis_guineensis	Elaeis_oleifera)	(Attalea_speciosa	Bactris_major))	Iriartea_deltoidea)))	Chamaedorea_seifrizii)	(Reinhardtia_gracilis	Reinhardtia_simplex))))	Kingia_australis);
((Reinhardtia_latisecta	(Reinhardtia_paiewonskiana	(((Roystonea_regia	(((Manicaria_saccifera	Pelagodoxa_henryana)	(((Elaeis_guineensis	Elaeis_oleifera)	(Attalea_speciosa	Bactris_major))	Iriartea_deltoidea))	((Podococcus_barteri	(Sclerosperma_profizianum	Orania_palindan))	((Pseudophoenix_vinifera	((Serenoa_repens	(Sabal_domingensis	Phoenix_dactylifera))	Nypa_fruticans))	((Geonoma_undata	(((Oenocarpus_bataua	Oenocarpus_minor)	Prestoea_acuminata)	((Hydriastele_microspadix	(Heterospathe_cagayanensis	Veitchia_spiralis))	((Kentiopsis_piersoniorum	(Dypsis_decaryi	Dictyosperma_album))	Burretiokentia_grandiflora))))	(Calamus_caryotoides	Leopoldinia_pulchra))))))	Chamaedorea_seifrizii)	(Reinhardtia_gracilis	Reinhardtia_simplex))))	Kingia_australis);
((Reinhardtia_paiewonskiana	(((((((Sclerosperma_profizianum	Orania_palindan)	Podococcus_barteri)	(Geonoma_undata	(((Oenocarpus_bataua	Oenocarpus_minor)	Prestoea_acuminata)	((Veitchia_spiralis	(Hydriastele_microspadix	Heterospathe_cagayanensis))	((Burretiokentia_grandiflora	Kentiopsis_piersoniorum)	(Dypsis_decaryi	Dictyosperma_album))))))	((Roystonea_regia	(((Calamus_caryotoides	Leopoldinia_pulchra)	Chamaedorea_seifrizii)	Iriartea_deltoidea))	(Manicaria_saccifera	Pelagodoxa_henryana)))	((((Sabal_domingensis	Phoenix_dactylifera)	Serenoa_repens)	Nypa_fruticans)	(Pseudophoenix_vinifera	(Bactris_major	((Elaeis_guineensis	Elaeis_oleifera)	Attalea_speciosa)))))	(Reinhardtia_gracilis	Reinhardtia_simplex))	Reinhardtia_latisecta))	Kingia_australis);
((Reinhardtia_paiewonskiana	(Reinhardtia_latisecta	((Reinhardtia_gracilis	Reinhardtia_simplex)	((((Iriartea_deltoidea	(Calamus_caryotoides	(Pseudophoenix_vinifera	(((Nypa_fruticans	Phoenix_dactylifera)	Sabal_domingensis)	Serenoa_repens))))	((Prestoea_acuminata	(Oenocarpus_bataua	Oenocarpus_minor))	(Leopoldinia_pulchra	(((Burretiokentia_grandiflora	Hydriastele_microspadix)	((Dictyosperma_album	Dypsis_decaryi)	(Kentiopsis_piersoniorum	(Veitchia_spiralis	Heterospathe_cagayanensis))))	(Chamaedorea_seifrizii	Geonoma_undata)))))	((Sclerosperma_profizianum	(Podococcus_barteri	Orania_palindan))	(Roystonea_regia	(Attalea_speciosa	((Elaeis_guineensis	Elaeis_oleifera)	Bactris_major)))))	(Pelagodoxa_henryana	Manicaria_saccifera)))))	Kingia_australis);
((Reinhardtia_paiewonskiana	(Reinhardtia_latisecta	((Reinhardtia_gracilis	Reinhardtia_simplex)	(((((Podococcus_barteri	(Orania_palindan	Sclerosperma_profizianum))	((Pseudophoenix_vinifera	(Calamus_caryotoides	(((Nypa_fruticans	Phoenix_dactylifera)	Sabal_domingensis)	Serenoa_repens)))	(Iriartea_deltoidea	(Attalea_speciosa	((Elaeis_guineensis	Elaeis_oleifera)	Bactris_major)))))	((Pelagodoxa_henryana	Manicaria_saccifera)	((Leopoldinia_pulchra	(((Hydriastele_microspadix	Dictyosperma_album)	Dypsis_decaryi)	((Kentiopsis_piersoniorum	(Veitchia_spiralis	Heterospathe_cagayanensis))	Burretiokentia_grandiflora)))	(Geonoma_undata	(Prestoea_acuminata	(Oenocarpus_bataua	Oenocarpus_minor))))))	Roystonea_regia)	Chamaedorea_seifrizii))))	Kingia_australis);
((Oenocarpus_minor	((((Pelagodoxa_henryana	Manicaria_saccifera)	(((Leopoldinia_pulchra	(((Dictyosperma_album	Dypsis_decaryi)	Kentiopsis_piersoniorum)	(Burretiokentia_grandiflora	(Hydriastele_microspadix	(Veitchia_spiralis	Heterospathe_cagayanensis)))))	Geonoma_undata)	((((Chamaedorea_seifrizii	((Reinhardtia_paiewonskiana	Reinhardtia_latisecta)	(Reinhardtia_gracilis	Reinhardtia_simplex)))	(Podococcus_barteri	(Orania_palindan	Sclerosperma_profizianum)))	((Pseudophoenix_vinifera	((Phoenix_dactylifera	Sabal_domingensis)	(Serenoa_repens	Calamus_caryotoides)))	(Nypa_fruticans	Roystonea_regia)))	(((Bactris_major	(Elaeis_guineensis	Elaeis_oleifera))	Attalea_speciosa)	Iriartea_deltoidea))))	Prestoea_acuminata)	Oenocarpus_bataua))	Kingia_australis);
((Reinhardtia_paiewonskiana	(Reinhardtia_latisecta	((Reinhardtia_gracilis	Reinhardtia_simplex)	((((Podococcus_barteri	Orania_palindan)	((Pseudophoenix_vinifera	((Serenoa_repens	(Sabal_domingensis	Phoenix_dactylifera))	Nypa_fruticans))	(Roystonea_regia	(((Bactris_major	((Elaeis_guineensis	Elaeis_oleifera)	Attalea_speciosa))	Iriartea_deltoidea)	((Pelagodoxa_henryana	Manicaria_saccifera)	((Geonoma_undata	((Hydriastele_microspadix	(Veitchia_spiralis	Heterospathe_cagayanensis))	(((Dictyosperma_album	Dypsis_decaryi)	Kentiopsis_piersoniorum)	Burretiokentia_grandiflora)))	(Calamus_caryotoides	Leopoldinia_pulchra)))))))	(Sclerosperma_profizianum	(Prestoea_acuminata	(Oenocarpus_bataua	Oenocarpus_minor))))	Chamaedorea_seifrizii))))	Kingia_australis);
((Reinhardtia_latisecta	(((Reinhardtia_gracilis	Reinhardtia_simplex)	((((Pelagodoxa_henryana	((((Geonoma_undata	(Serenoa_repens	(Sabal_domingensis	Phoenix_dactylifera)))	(Veitchia_spiralis	((Heterospathe_cagayanensis	(Hydriastele_microspadix	Kentiopsis_piersoniorum))	(Burretiokentia_grandiflora	((Pseudophoenix_vinifera	Dictyosperma_album)	Dypsis_decaryi)))))	((Sclerosperma_profizianum	Orania_palindan)	((Attalea_speciosa	(Bactris_major	(Elaeis_guineensis	Elaeis_oleifera)))	Iriartea_deltoidea)))	(Manicaria_saccifera	(Nypa_fruticans	Roystonea_regia))))	(Podococcus_barteri	(Calamus_caryotoides	Leopoldinia_pulchra)))	(Prestoea_acuminata	(Oenocarpus_bataua	Oenocarpus_minor)))	Chamaedorea_seifrizii))	Reinhardtia_paiewonskiana))	Kingia_australis);
((Reinhardtia_latisecta	(((Reinhardtia_gracilis	Reinhardtia_simplex)	((((Pseudophoenix_vinifera	(Iriartea_deltoidea	(Sabal_domingensis	((Nypa_fruticans	Phoenix_dactylifera)	Serenoa_repens))))	(((Calamus_caryotoides	Leopoldinia_pulchra)	Chamaedorea_seifrizii)	(((((Kentiopsis_piersoniorum	(Heterospathe_cagayanensis	Veitchia_spiralis))	(Dictyosperma_album	Dypsis_decaryi))	Hydriastele_microspadix)	Burretiokentia_grandiflora)	Geonoma_undata)))	((Podococcus_barteri	(Sclerosperma_profizianum	Orania_palindan))	(Bactris_major	((Elaeis_guineensis	Elaeis_oleifera)	Attalea_speciosa))))	(((Pelagodoxa_henryana	Manicaria_saccifera)	Roystonea_regia)	(Prestoea_acuminata	(Oenocarpus_bataua	Oenocarpus_minor)))))	Reinhardtia_paiewonskiana))	Kingia_australis);
((Reinhardtia_latisecta	(((Reinhardtia_gracilis	Reinhardtia_simplex)	(((Sclerosperma_profizianum	(Orania_palindan	Podococcus_barteri))	((((Iriartea_deltoidea	(Attalea_speciosa	(Bactris_major	(Elaeis_guineensis	Elaeis_oleifera))))	(Nypa_fruticans	Roystonea_regia))	((Pseudophoenix_vinifera	((Sabal_domingensis	Phoenix_dactylifera)	Serenoa_repens))	((Prestoea_acuminata	(Oenocarpus_bataua	Oenocarpus_minor))	((Calamus_caryotoides	Leopoldinia_pulchra)	((((((Kentiopsis_piersoniorum	Hydriastele_microspadix)	(Dictyosperma_album	Dypsis_decaryi))	Burretiokentia_grandiflora)	Heterospathe_cagayanensis)	Veitchia_spiralis)	Geonoma_undata)))))	(Pelagodoxa_henryana	Manicaria_saccifera)))	Chamaedorea_seifrizii))	Reinhardtia_paiewonskiana))	Kingia_australis);
((Reinhardtia_latisecta	(((Reinhardtia_gracilis	Reinhardtia_simplex)	((Podococcus_barteri	(Sclerosperma_profizianum	Orania_palindan))	((((Prestoea_acuminata	(Oenocarpus_bataua	Oenocarpus_minor))	(((Calamus_caryotoides	Leopoldinia_pulchra)	((((Kentiopsis_piersoniorum	(Dictyosperma_album	Dypsis_decaryi))	Burretiokentia_grandiflora)	(Veitchia_spiralis	Heterospathe_cagayanensis))	Hydriastele_microspadix))	Geonoma_undata))	(((Pelagodoxa_henryana	(Roystonea_regia	(Chamaedorea_seifrizii	Pseudophoenix_vinifera)))	(Sabal_domingensis	((Nypa_fruticans	Phoenix_dactylifera)	Serenoa_repens)))	(Iriartea_deltoidea	(Attalea_speciosa	(Bactris_major	(Elaeis_guineensis	Elaeis_oleifera))))))	Manicaria_saccifera)))	Reinhardtia_paiewonskiana))	Kingia_australis);
(((Reinhardtia_gracilis	Reinhardtia_simplex)	((((Podococcus_barteri	(Sclerosperma_profizianum	Orania_palindan))	((((Chamaedorea_seifrizii	(Calamus_caryotoides	Leopoldinia_pulchra))	(((Prestoea_acuminata	(Oenocarpus_bataua	Oenocarpus_minor))	((Dictyosperma_album	Dypsis_decaryi)	((Veitchia_spiralis	Heterospathe_cagayanensis)	(Burretiokentia_grandiflora	(Hydriastele_microspadix	Kentiopsis_piersoniorum)))))	Geonoma_undata))	(Pseudophoenix_vinifera	(Serenoa_repens	(Nypa_fruticans	(Sabal_domingensis	Phoenix_dactylifera)))))	((Iriartea_deltoidea	(Attalea_speciosa	(Bactris_major	(Elaeis_guineensis	Elaeis_oleifera))))	Roystonea_regia)))	(Pelagodoxa_henryana	Manicaria_saccifera))	(Reinhardtia_paiewonskiana	Reinhardtia_latisecta)))	Kingia_australis);
((Reinhardtia_paiewonskiana	(Reinhardtia_latisecta	((Reinhardtia_gracilis	Reinhardtia_simplex)	((((((Iriartea_deltoidea	(Bactris_major	((Elaeis_guineensis	Elaeis_oleifera)	Attalea_speciosa)))	(Nypa_fruticans	Roystonea_regia))	(((Calamus_caryotoides	Leopoldinia_pulchra)	(Geonoma_undata	(((Veitchia_spiralis	Heterospathe_cagayanensis)	((Dypsis_decaryi	(Dictyosperma_album	Hydriastele_microspadix))	Burretiokentia_grandiflora))	Kentiopsis_piersoniorum)))	(Pseudophoenix_vinifera	(Serenoa_repens	(Sabal_domingensis	Phoenix_dactylifera)))))	((Pelagodoxa_henryana	Manicaria_saccifera)	(Podococcus_barteri	(Sclerosperma_profizianum	Orania_palindan))))	(Prestoea_acuminata	(Oenocarpus_bataua	Oenocarpus_minor)))	Chamaedorea_seifrizii))))	Kingia_australis);
((Reinhardtia_paiewonskiana	(((Reinhardtia_gracilis	Reinhardtia_simplex)	((Podococcus_barteri	(Orania_palindan	Sclerosperma_profizianum))	((Pelagodoxa_henryana	Manicaria_saccifera)	(((Iriartea_deltoidea	(((Chamaedorea_seifrizii	Geonoma_undata)	(Veitchia_spiralis	((Dypsis_decaryi	(Dictyosperma_album	Hydriastele_microspadix))	((Burretiokentia_grandiflora	Kentiopsis_piersoniorum)	Heterospathe_cagayanensis))))	(Leopoldinia_pulchra	Calamus_caryotoides)))	((Oenocarpus_minor	(Oenocarpus_bataua	Prestoea_acuminata))	((Serenoa_repens	(Sabal_domingensis	Phoenix_dactylifera))	Pseudophoenix_vinifera)))	((Nypa_fruticans	Roystonea_regia)	(Bactris_major	(Attalea_speciosa	(Elaeis_oleifera	Elaeis_guineensis))))))))	Reinhardtia_latisecta))	Kingia_australis);
((Reinhardtia_paiewonskiana	(((Reinhardtia_gracilis	Reinhardtia_simplex)	(((((Leopoldinia_pulchra	Calamus_caryotoides)	(Pelagodoxa_henryana	Manicaria_saccifera))	((Podococcus_barteri	(Orania_palindan	Sclerosperma_profizianum))	(((Veitchia_spiralis	(((Dictyosperma_album	(Dypsis_decaryi	Kentiopsis_piersoniorum))	Burretiokentia_grandiflora)	(Hydriastele_microspadix	Heterospathe_cagayanensis)))	Geonoma_undata)	((Prestoea_acuminata	(Oenocarpus_minor	Oenocarpus_bataua))	(Iriartea_deltoidea	(Serenoa_repens	(Sabal_domingensis	Phoenix_dactylifera)))))))	Pseudophoenix_vinifera)	((Nypa_fruticans	Roystonea_regia)	(Bactris_major	(Attalea_speciosa	(Chamaedorea_seifrizii	(Elaeis_oleifera	Elaeis_guineensis)))))))	Reinhardtia_latisecta))	Kingia_australis);
((Oenocarpus_bataua	((((Chamaedorea_seifrizii	((Reinhardtia_latisecta	Reinhardtia_paiewonskiana)	(Reinhardtia_gracilis	Reinhardtia_simplex)))	((Roystonea_regia	((Sclerosperma_profizianum	(Podococcus_barteri	Orania_palindan))	(Attalea_speciosa	((Elaeis_oleifera	Elaeis_guineensis)	Bactris_major))))	((Iriartea_deltoidea	((Pelagodoxa_henryana	Manicaria_saccifera)	((Nypa_fruticans	Geonoma_undata)	((Leopoldinia_pulchra	Calamus_caryotoides)	(((Heterospathe_cagayanensis	Veitchia_spiralis)	Hydriastele_microspadix)	(Burretiokentia_grandiflora	((Dictyosperma_album	Dypsis_decaryi)	Kentiopsis_piersoniorum)))))))	(Pseudophoenix_vinifera	(Serenoa_repens	(Sabal_domingensis	Phoenix_dactylifera))))))	Prestoea_acuminata)	Oenocarpus_minor))	Kingia_australis);
((Reinhardtia_paiewonskiana	(((Reinhardtia_gracilis	Reinhardtia_simplex)	((Bactris_major	(Attalea_speciosa	(Elaeis_oleifera	Elaeis_guineensis)))	(((Pelagodoxa_henryana	Manicaria_saccifera)	(((Iriartea_deltoidea	(((Chamaedorea_seifrizii	(Leopoldinia_pulchra	Calamus_caryotoides))	((Prestoea_acuminata	(Oenocarpus_minor	Oenocarpus_bataua))	((Burretiokentia_grandiflora	(Kentiopsis_piersoniorum	(Heterospathe_cagayanensis	Veitchia_spiralis)))	(Hydriastele_microspadix	(Dictyosperma_album	Dypsis_decaryi)))))	Geonoma_undata))	(Pseudophoenix_vinifera	(Sabal_domingensis	(Phoenix_dactylifera	Serenoa_repens))))	(Podococcus_barteri	(Orania_palindan	Sclerosperma_profizianum))))	(Nypa_fruticans	Roystonea_regia))))	Reinhardtia_latisecta))	Kingia_australis);
((Reinhardtia_latisecta	(Reinhardtia_paiewonskiana	((Reinhardtia_gracilis	Reinhardtia_simplex)	((((Attalea_speciosa	((Elaeis_oleifera	Elaeis_guineensis)	Bactris_major))	(((Pseudophoenix_vinifera	(Serenoa_repens	(Sabal_domingensis	Phoenix_dactylifera)))	(Iriartea_deltoidea	((((Leopoldinia_pulchra	(((Kentiopsis_piersoniorum	(Dictyosperma_album	Dypsis_decaryi))	(Hydriastele_microspadix	(Heterospathe_cagayanensis	Veitchia_spiralis)))	Burretiokentia_grandiflora))	(Geonoma_undata	(Oenocarpus_minor	Oenocarpus_bataua)))	Prestoea_acuminata)	(Pelagodoxa_henryana	(Podococcus_barteri	(Orania_palindan	Sclerosperma_profizianum))))))	(Manicaria_saccifera	(Nypa_fruticans	Roystonea_regia))))	Calamus_caryotoides)	Chamaedorea_seifrizii))))	Kingia_australis);
((Reinhardtia_paiewonskiana	(((Reinhardtia_simplex	(((Sclerosperma_profizianum	(((Leopoldinia_pulchra	((((Kentiopsis_piersoniorum	(Dictyosperma_album	Dypsis_decaryi))	(Heterospathe_cagayanensis	Veitchia_spiralis))	Hydriastele_microspadix)	Burretiokentia_grandiflora))	Geonoma_undata)	(Orania_palindan	((Pelagodoxa_henryana	Manicaria_saccifera)	((Roystonea_regia	(Pseudophoenix_vinifera	(Calamus_caryotoides	(Serenoa_repens	(Sabal_domingensis	(Nypa_fruticans	Phoenix_dactylifera))))))	((((Attalea_speciosa	(Elaeis_oleifera	Elaeis_guineensis))	Bactris_major)	Podococcus_barteri)	Iriartea_deltoidea))))))	(Prestoea_acuminata	(Oenocarpus_minor	Oenocarpus_bataua)))	Chamaedorea_seifrizii))	Reinhardtia_latisecta)	Reinhardtia_gracilis))	Kingia_australis);
((Reinhardtia_paiewonskiana	(Reinhardtia_latisecta	((Reinhardtia_gracilis	Reinhardtia_simplex)	((((((Calamus_caryotoides	((Sabal_domingensis	((Nypa_fruticans	Phoenix_dactylifera)	Serenoa_repens))	Pseudophoenix_vinifera))	((Leopoldinia_pulchra	(((Dypsis_decaryi	(Kentiopsis_piersoniorum	(Heterospathe_cagayanensis	Veitchia_spiralis)))	Burretiokentia_grandiflora)	(Hydriastele_microspadix	Dictyosperma_album)))	Geonoma_undata))	((Chamaedorea_seifrizii	(Pelagodoxa_henryana	Roystonea_regia))	(((Attalea_speciosa	(Elaeis_oleifera	Elaeis_guineensis))	Bactris_major)	(Podococcus_barteri	Iriartea_deltoidea))))	(Sclerosperma_profizianum	Orania_palindan))	Manicaria_saccifera)	(Prestoea_acuminata	(Oenocarpus_minor	Oenocarpus_bataua))))))	Kingia_australis);
((Reinhardtia_latisecta	(((Reinhardtia_gracilis	Reinhardtia_simplex)	(((Attalea_speciosa	((Elaeis_oleifera	Elaeis_guineensis)	Bactris_major))	(((Roystonea_regia	Nypa_fruticans)	(((Iriartea_deltoidea	((Calamus_caryotoides	Pseudophoenix_vinifera)	(Sabal_domingensis	(Phoenix_dactylifera	Serenoa_repens))))	((Leopoldinia_pulchra	((Prestoea_acuminata	(Oenocarpus_minor	Oenocarpus_bataua))	((Dypsis_decaryi	Dictyosperma_album)	(((Veitchia_spiralis	Heterospathe_cagayanensis)	Kentiopsis_piersoniorum)	(Burretiokentia_grandiflora	Hydriastele_microspadix)))))	Geonoma_undata))	(Podococcus_barteri	(Sclerosperma_profizianum	Orania_palindan))))	(Pelagodoxa_henryana	Manicaria_saccifera)))	Chamaedorea_seifrizii))	Reinhardtia_paiewonskiana))	Kingia_australis);
((Reinhardtia_paiewonskiana	(Reinhardtia_latisecta	((Reinhardtia_gracilis	Reinhardtia_simplex)	((((Podococcus_barteri	(Sclerosperma_profizianum	Orania_palindan))	(((Iriartea_deltoidea	(Attalea_speciosa	((Elaeis_oleifera	Elaeis_guineensis)	Bactris_major)))	(((((((Kentiopsis_piersoniorum	(Dypsis_decaryi	Dictyosperma_album))	(Veitchia_spiralis	Heterospathe_cagayanensis))	Hydriastele_microspadix)	Burretiokentia_grandiflora)	Geonoma_undata)	Prestoea_acuminata)	((Calamus_caryotoides	Leopoldinia_pulchra)	(Pelagodoxa_henryana	Manicaria_saccifera))))	((Pseudophoenix_vinifera	((Nypa_fruticans	Serenoa_repens)	(Sabal_domingensis	Phoenix_dactylifera)))	Roystonea_regia)))	(Oenocarpus_minor	Oenocarpus_bataua))	Chamaedorea_seifrizii))))	Kingia_australis);
((Reinhardtia_latisecta	(((Reinhardtia_gracilis	Reinhardtia_simplex)	((((Pseudophoenix_vinifera	(((Phoenix_dactylifera	Sabal_domingensis)	Serenoa_repens)	Calamus_caryotoides))	Nypa_fruticans)	((Roystonea_regia	(Iriartea_deltoidea	(Bactris_major	(Attalea_speciosa	(Elaeis_oleifera	Elaeis_guineensis)))))	((Pelagodoxa_henryana	Manicaria_saccifera)	((Podococcus_barteri	(Sclerosperma_profizianum	Orania_palindan))	((Leopoldinia_pulchra	((Burretiokentia_grandiflora	(Kentiopsis_piersoniorum	(Veitchia_spiralis	Heterospathe_cagayanensis)))	((Dypsis_decaryi	Dictyosperma_album)	Hydriastele_microspadix)))	(Geonoma_undata	(Prestoea_acuminata	(Oenocarpus_bataua	Oenocarpus_minor))))))))	Chamaedorea_seifrizii))	Reinhardtia_paiewonskiana))	Kingia_australis);
