# Supplementary material for: Data supporting the nuclear phylogenomics of the palm subfamily Arecoideae (Arecaceae)
Source: Data Brief. 2016 Mar 2;7:532–6. doi: 10.1016/j.dib.2016.02.063 (PMC4796708; doi:10.1016/j.dib.2016.02.063)
Supplement: Supplementary file 5 — Supplementary material [file mmc5.zip › RAxML_bootstrap.Elaeis_362.raxml.tre]

((((Kentiopsis_piersoniorum	((Pelagodoxa_henryana	Veitchia_spiralis)	(Burretiokentia_grandiflora	(Dypsis_decaryi	(Hydriastele_microspadix	(((Manicaria_saccifera	(Leopoldinia_pulchra	(Prestoea_acuminata	Geonoma_undata)))	((Roystonea_regia	((Elaeis_oleifera	Elaeis_guineensis)	(((Reinhardtia_paiewonskiana	Reinhardtia_latisecta)	Reinhardtia_simplex)	(Attalea_speciosa	Bactris_major))))	(((Sclerosperma_profizianum	(Podococcus_barteri	Orania_palindan))	Nypa_fruticans)	(Sabal_domingensis	Phoenix_dactylifera))))	(Oenocarpus_minor	(Oenocarpus_bataua	Heterospathe_cagayanensis))))))))	Iriartea_deltoidea)	Pseudophoenix_vinifera)	Calamus_caryotoides);
((((Prestoea_acuminata	((((Heterospathe_cagayanensis	Hydriastele_microspadix)	((Manicaria_saccifera	Nypa_fruticans)	(Oenocarpus_minor	Oenocarpus_bataua)))	((((Kentiopsis_piersoniorum	Burretiokentia_grandiflora)	Veitchia_spiralis)	Dypsis_decaryi)	(((((Podococcus_barteri	((Sabal_domingensis	Phoenix_dactylifera)	(Sclerosperma_profizianum	Orania_palindan)))	Geonoma_undata)	Leopoldinia_pulchra)	Roystonea_regia)	((Elaeis_oleifera	Elaeis_guineensis)	(((Reinhardtia_paiewonskiana	Reinhardtia_latisecta)	Reinhardtia_simplex)	(Attalea_speciosa	Bactris_major))))))	Pelagodoxa_henryana))	Iriartea_deltoidea)	Pseudophoenix_vinifera)	Calamus_caryotoides);
(((((Kentiopsis_piersoniorum	(((((Pelagodoxa_henryana	Prestoea_acuminata)	((Oenocarpus_bataua	(Manicaria_saccifera	Oenocarpus_minor))	(Geonoma_undata	(Leopoldinia_pulchra	(((Elaeis_oleifera	Elaeis_guineensis)	(((Reinhardtia_paiewonskiana	Reinhardtia_latisecta)	Reinhardtia_simplex)	(Attalea_speciosa	Bactris_major)))	(((Nypa_fruticans	(Sabal_domingensis	Phoenix_dactylifera))	((Podococcus_barteri	Sclerosperma_profizianum)	Orania_palindan))	Roystonea_regia))))))	Hydriastele_microspadix)	Heterospathe_cagayanensis)	(Veitchia_spiralis	Dypsis_decaryi)))	Burretiokentia_grandiflora)	Iriartea_deltoidea)	Pseudophoenix_vinifera)	Calamus_caryotoides);
((((Kentiopsis_piersoniorum	(((Burretiokentia_grandiflora	(Geonoma_undata	(Leopoldinia_pulchra	((((Elaeis_oleifera	Elaeis_guineensis)	(((Reinhardtia_paiewonskiana	Reinhardtia_latisecta)	Reinhardtia_simplex)	(Attalea_speciosa	Bactris_major)))	Roystonea_regia)	(((Podococcus_barteri	Sclerosperma_profizianum)	Orania_palindan)	(Sabal_domingensis	Phoenix_dactylifera))))))	((((Heterospathe_cagayanensis	Hydriastele_microspadix)	(Oenocarpus_bataua	((Nypa_fruticans	Manicaria_saccifera)	Oenocarpus_minor)))	(Veitchia_spiralis	Dypsis_decaryi))	Pelagodoxa_henryana))	Prestoea_acuminata))	Iriartea_deltoidea)	Pseudophoenix_vinifera)	Calamus_caryotoides);
((((Veitchia_spiralis	(Pelagodoxa_henryana	(((Kentiopsis_piersoniorum	Burretiokentia_grandiflora)	(Hydriastele_microspadix	(((Elaeis_oleifera	Elaeis_guineensis)	(((Attalea_speciosa	Bactris_major)	(((Reinhardtia_paiewonskiana	Reinhardtia_latisecta)	Reinhardtia_simplex)	Roystonea_regia))	(Leopoldinia_pulchra	((Dypsis_decaryi	((Manicaria_saccifera	Geonoma_undata)	Prestoea_acuminata))	((Nypa_fruticans	(Sabal_domingensis	Phoenix_dactylifera))	((Sclerosperma_profizianum	Orania_palindan)	Podococcus_barteri))))))	(Oenocarpus_minor	Oenocarpus_bataua))))	Heterospathe_cagayanensis)))	Iriartea_deltoidea)	Pseudophoenix_vinifera)	Calamus_caryotoides);
((((Veitchia_spiralis	((((((Leopoldinia_pulchra	((Geonoma_undata	Prestoea_acuminata)	(Nypa_fruticans	Manicaria_saccifera)))	((Bactris_major	((Attalea_speciosa	(Elaeis_oleifera	Elaeis_guineensis))	((Reinhardtia_latisecta	Reinhardtia_simplex)	Reinhardtia_paiewonskiana)))	(Roystonea_regia	((Sabal_domingensis	Phoenix_dactylifera)	(Sclerosperma_profizianum	Orania_palindan)))))	Podococcus_barteri)	(Pelagodoxa_henryana	((Heterospathe_cagayanensis	Hydriastele_microspadix)	(Oenocarpus_minor	Oenocarpus_bataua))))	Dypsis_decaryi)	(Kentiopsis_piersoniorum	Burretiokentia_grandiflora)))	Iriartea_deltoidea)	Pseudophoenix_vinifera)	Calamus_caryotoides);
((((((((Geonoma_undata	Prestoea_acuminata)	(Manicaria_saccifera	Leopoldinia_pulchra))	((Nypa_fruticans	Roystonea_regia)	((Podococcus_barteri	((Sabal_domingensis	Phoenix_dactylifera)	(Sclerosperma_profizianum	Orania_palindan)))	((Attalea_speciosa	Bactris_major)	((Elaeis_oleifera	Elaeis_guineensis)	((Reinhardtia_latisecta	Reinhardtia_simplex)	Reinhardtia_paiewonskiana))))))	(Pelagodoxa_henryana	(Hydriastele_microspadix	((Oenocarpus_minor	Oenocarpus_bataua)	Heterospathe_cagayanensis))))	(((Burretiokentia_grandiflora	Veitchia_spiralis)	Kentiopsis_piersoniorum)	Dypsis_decaryi))	Iriartea_deltoidea)	Pseudophoenix_vinifera)	Calamus_caryotoides);
(((((Hydriastele_microspadix	((((Burretiokentia_grandiflora	Veitchia_spiralis)	Dypsis_decaryi)	Kentiopsis_piersoniorum)	((((Oenocarpus_minor	Oenocarpus_bataua)	Heterospathe_cagayanensis)	(Nypa_fruticans	Manicaria_saccifera))	((((((Sabal_domingensis	Phoenix_dactylifera)	Roystonea_regia)	((Elaeis_oleifera	Elaeis_guineensis)	((Reinhardtia_simplex	(Reinhardtia_paiewonskiana	Reinhardtia_latisecta))	(Bactris_major	Attalea_speciosa))))	(Sclerosperma_profizianum	(Podococcus_barteri	Orania_palindan)))	Leopoldinia_pulchra)	(Geonoma_undata	Prestoea_acuminata)))))	Pelagodoxa_henryana)	Iriartea_deltoidea)	Pseudophoenix_vinifera)	Calamus_caryotoides);
(((((((Hydriastele_microspadix	Pelagodoxa_henryana)	Prestoea_acuminata)	(((Oenocarpus_minor	Oenocarpus_bataua)	(Nypa_fruticans	Manicaria_saccifera))	(((Roystonea_regia	(((Elaeis_oleifera	Elaeis_guineensis)	(Bactris_major	Attalea_speciosa))	(Reinhardtia_latisecta	(Reinhardtia_simplex	Reinhardtia_paiewonskiana))))	(((Podococcus_barteri	Sabal_domingensis)	Phoenix_dactylifera)	(Sclerosperma_profizianum	Orania_palindan)))	(Geonoma_undata	Leopoldinia_pulchra))))	(Dypsis_decaryi	((Veitchia_spiralis	(Heterospathe_cagayanensis	Kentiopsis_piersoniorum))	Burretiokentia_grandiflora)))	Iriartea_deltoidea)	Pseudophoenix_vinifera)	Calamus_caryotoides);
(((((Burretiokentia_grandiflora	(Heterospathe_cagayanensis	(Veitchia_spiralis	((Hydriastele_microspadix	(((Oenocarpus_minor	(Oenocarpus_bataua	(Nypa_fruticans	Manicaria_saccifera)))	((((Roystonea_regia	((Podococcus_barteri	Sclerosperma_profizianum)	Orania_palindan))	(((Elaeis_oleifera	Elaeis_guineensis)	(Attalea_speciosa	(Reinhardtia_simplex	(Reinhardtia_paiewonskiana	Reinhardtia_latisecta))))	(Sabal_domingensis	Phoenix_dactylifera)))	Bactris_major)	(Leopoldinia_pulchra	Geonoma_undata)))	(Pelagodoxa_henryana	Prestoea_acuminata)))	Dypsis_decaryi))))	Kentiopsis_piersoniorum)	Iriartea_deltoidea)	Pseudophoenix_vinifera)	Calamus_caryotoides);
(((Iriartea_deltoidea	((Veitchia_spiralis	((Heterospathe_cagayanensis	Dypsis_decaryi)	(((((Nypa_fruticans	Manicaria_saccifera)	Oenocarpus_minor)	Oenocarpus_bataua)	((Prestoea_acuminata	Geonoma_undata)	((((Elaeis_guineensis	Elaeis_oleifera)	(Attalea_speciosa	(Bactris_major	((Reinhardtia_paiewonskiana	Reinhardtia_latisecta)	Reinhardtia_simplex))))	Roystonea_regia)	((((Sclerosperma_profizianum	Orania_palindan)	(Sabal_domingensis	Phoenix_dactylifera))	Podococcus_barteri)	Leopoldinia_pulchra))))	(Pelagodoxa_henryana	Hydriastele_microspadix))))	(Kentiopsis_piersoniorum	Burretiokentia_grandiflora)))	Pseudophoenix_vinifera)	Calamus_caryotoides);
(((Iriartea_deltoidea	(((Kentiopsis_piersoniorum	Veitchia_spiralis)	Burretiokentia_grandiflora)	(Dypsis_decaryi	((((Oenocarpus_bataua	Oenocarpus_minor)	Heterospathe_cagayanensis)	(((((Nypa_fruticans	Manicaria_saccifera)	Leopoldinia_pulchra)	((Podococcus_barteri	Sclerosperma_profizianum)	Orania_palindan))	(Prestoea_acuminata	Geonoma_undata))	((Sabal_domingensis	Phoenix_dactylifera)	(Roystonea_regia	((Elaeis_guineensis	Elaeis_oleifera)	(((Reinhardtia_paiewonskiana	Reinhardtia_latisecta)	Reinhardtia_simplex)	(Attalea_speciosa	Bactris_major)))))))	(Pelagodoxa_henryana	Hydriastele_microspadix)))))	Pseudophoenix_vinifera)	Calamus_caryotoides);
(((Iriartea_deltoidea	((((Dypsis_decaryi	(Heterospathe_cagayanensis	(((Oenocarpus_bataua	(Oenocarpus_minor	Manicaria_saccifera))	(((((Nypa_fruticans	((Sabal_domingensis	Phoenix_dactylifera)	((Orania_palindan	Podococcus_barteri)	Sclerosperma_profizianum)))	((Elaeis_guineensis	Elaeis_oleifera)	(Attalea_speciosa	(Bactris_major	((Reinhardtia_paiewonskiana	Reinhardtia_latisecta)	Reinhardtia_simplex)))))	Roystonea_regia)	Leopoldinia_pulchra)	(Prestoea_acuminata	Geonoma_undata)))	(Pelagodoxa_henryana	Hydriastele_microspadix))))	Burretiokentia_grandiflora)	Kentiopsis_piersoniorum)	Veitchia_spiralis))	Pseudophoenix_vinifera)	Calamus_caryotoides);
(((Iriartea_deltoidea	((((((((((Pelagodoxa_henryana	Roystonea_regia)	(((Elaeis_guineensis	Elaeis_oleifera)	(Attalea_speciosa	(Bactris_major	((Reinhardtia_paiewonskiana	Reinhardtia_latisecta)	Reinhardtia_simplex))))	((Sabal_domingensis	Phoenix_dactylifera)	((Orania_palindan	Podococcus_barteri)	Sclerosperma_profizianum))))	Leopoldinia_pulchra)	(Prestoea_acuminata	Geonoma_undata))	((Heterospathe_cagayanensis	(Oenocarpus_bataua	Oenocarpus_minor))	(Nypa_fruticans	Manicaria_saccifera)))	Hydriastele_microspadix)	Dypsis_decaryi)	Kentiopsis_piersoniorum)	Burretiokentia_grandiflora)	Veitchia_spiralis))	Pseudophoenix_vinifera)	Calamus_caryotoides);
(((Iriartea_deltoidea	(((Kentiopsis_piersoniorum	((((Podococcus_barteri	((Hydriastele_microspadix	Heterospathe_cagayanensis)	(Oenocarpus_bataua	Oenocarpus_minor)))	Manicaria_saccifera)	((((Roystonea_regia	Nypa_fruticans)	((Prestoea_acuminata	((Elaeis_guineensis	Elaeis_oleifera)	(Attalea_speciosa	(Bactris_major	((Reinhardtia_paiewonskiana	Reinhardtia_latisecta)	Reinhardtia_simplex)))))	((Sabal_domingensis	Phoenix_dactylifera)	(Orania_palindan	Sclerosperma_profizianum))))	Leopoldinia_pulchra)	Geonoma_undata))	Pelagodoxa_henryana))	(Dypsis_decaryi	Burretiokentia_grandiflora))	Veitchia_spiralis))	Pseudophoenix_vinifera)	Calamus_caryotoides);
(((Iriartea_deltoidea	((((((Heterospathe_cagayanensis	(Oenocarpus_bataua	Oenocarpus_minor))	(Nypa_fruticans	Manicaria_saccifera))	(((((Elaeis_guineensis	Elaeis_oleifera)	(((Reinhardtia_paiewonskiana	Reinhardtia_latisecta)	Reinhardtia_simplex)	(Attalea_speciosa	Bactris_major)))	((Podococcus_barteri	(Sabal_domingensis	Phoenix_dactylifera))	(Orania_palindan	Sclerosperma_profizianum)))	Roystonea_regia)	(Leopoldinia_pulchra	(Geonoma_undata	Prestoea_acuminata))))	(Pelagodoxa_henryana	Hydriastele_microspadix))	((Kentiopsis_piersoniorum	Burretiokentia_grandiflora)	Dypsis_decaryi))	Veitchia_spiralis))	Pseudophoenix_vinifera)	Calamus_caryotoides);
(((Iriartea_deltoidea	(Kentiopsis_piersoniorum	((((((Oenocarpus_bataua	Oenocarpus_minor)	(Nypa_fruticans	Manicaria_saccifera))	((Roystonea_regia	(Leopoldinia_pulchra	((((Elaeis_guineensis	Elaeis_oleifera)	(((Reinhardtia_paiewonskiana	Reinhardtia_latisecta)	Reinhardtia_simplex)	Attalea_speciosa))	Bactris_major)	((Sabal_domingensis	Phoenix_dactylifera)	(Podococcus_barteri	(Sclerosperma_profizianum	Orania_palindan))))))	(Geonoma_undata	Prestoea_acuminata)))	(Pelagodoxa_henryana	Hydriastele_microspadix))	((Veitchia_spiralis	Dypsis_decaryi)	Heterospathe_cagayanensis))	Burretiokentia_grandiflora)))	Pseudophoenix_vinifera)	Calamus_caryotoides);
(((Iriartea_deltoidea	(Kentiopsis_piersoniorum	(Prestoea_acuminata	(Pelagodoxa_henryana	((((Veitchia_spiralis	Dypsis_decaryi)	Hydriastele_microspadix)	Burretiokentia_grandiflora)	((Podococcus_barteri	(Heterospathe_cagayanensis	(Oenocarpus_bataua	(Oenocarpus_minor	(Nypa_fruticans	Manicaria_saccifera)))))	(Geonoma_undata	((((Sabal_domingensis	Phoenix_dactylifera)	(Sclerosperma_profizianum	Orania_palindan))	(Roystonea_regia	((Elaeis_guineensis	Elaeis_oleifera)	((Bactris_major	((Reinhardtia_paiewonskiana	Reinhardtia_latisecta)	Reinhardtia_simplex))	Attalea_speciosa))))	Leopoldinia_pulchra))))))))	Pseudophoenix_vinifera)	Calamus_caryotoides);
(((Iriartea_deltoidea	(Pelagodoxa_henryana	(Kentiopsis_piersoniorum	(Burretiokentia_grandiflora	(((Hydriastele_microspadix	(((Leopoldinia_pulchra	Geonoma_undata)	(Dypsis_decaryi	Roystonea_regia))	(((Elaeis_guineensis	Elaeis_oleifera)	((Oenocarpus_bataua	(Oenocarpus_minor	((Podococcus_barteri	Nypa_fruticans)	Manicaria_saccifera)))	(((Reinhardtia_paiewonskiana	Reinhardtia_latisecta)	Reinhardtia_simplex)	(Attalea_speciosa	Bactris_major))))	(Prestoea_acuminata	((Sabal_domingensis	Phoenix_dactylifera)	(Sclerosperma_profizianum	Orania_palindan))))))	Heterospathe_cagayanensis)	Veitchia_spiralis)))))	Pseudophoenix_vinifera)	Calamus_caryotoides);
(((Iriartea_deltoidea	(Pelagodoxa_henryana	((((Dypsis_decaryi	Kentiopsis_piersoniorum)	Burretiokentia_grandiflora)	(Hydriastele_microspadix	((Leopoldinia_pulchra	(Prestoea_acuminata	Geonoma_undata))	(((Roystonea_regia	((Podococcus_barteri	((Heterospathe_cagayanensis	Oenocarpus_bataua)	Oenocarpus_minor))	Manicaria_saccifera))	((Elaeis_guineensis	Elaeis_oleifera)	(((Reinhardtia_paiewonskiana	Reinhardtia_latisecta)	Reinhardtia_simplex)	(Attalea_speciosa	Bactris_major))))	(((Nypa_fruticans	Sabal_domingensis)	Phoenix_dactylifera)	(Sclerosperma_profizianum	Orania_palindan))))))	Veitchia_spiralis)))	Pseudophoenix_vinifera)	Calamus_caryotoides);
((((Kentiopsis_piersoniorum	((Veitchia_spiralis	Dypsis_decaryi)	(Burretiokentia_grandiflora	((Hydriastele_microspadix	((((Nypa_fruticans	Manicaria_saccifera)	(Heterospathe_cagayanensis	(Oenocarpus_minor	Oenocarpus_bataua)))	Geonoma_undata)	(Leopoldinia_pulchra	(Roystonea_regia	(((Podococcus_barteri	Sclerosperma_profizianum)	Orania_palindan)	((Phoenix_dactylifera	Sabal_domingensis)	(Prestoea_acuminata	(((Bactris_major	Attalea_speciosa)	(Reinhardtia_simplex	(Reinhardtia_paiewonskiana	Reinhardtia_latisecta)))	(Elaeis_oleifera	Elaeis_guineensis)))))))))	Pelagodoxa_henryana))))	Iriartea_deltoidea)	Pseudophoenix_vinifera)	Calamus_caryotoides);
((((Kentiopsis_piersoniorum	(((((((Nypa_fruticans	Manicaria_saccifera)	((Heterospathe_cagayanensis	Oenocarpus_bataua)	Oenocarpus_minor))	((Geonoma_undata	(Roystonea_regia	((((Bactris_major	Attalea_speciosa)	(Reinhardtia_simplex	(Reinhardtia_paiewonskiana	Reinhardtia_latisecta)))	(Leopoldinia_pulchra	(Elaeis_oleifera	Elaeis_guineensis)))	(((Podococcus_barteri	Sclerosperma_profizianum)	Orania_palindan)	(Phoenix_dactylifera	Sabal_domingensis)))))	Prestoea_acuminata))	(Veitchia_spiralis	Dypsis_decaryi))	Hydriastele_microspadix)	Pelagodoxa_henryana)	Burretiokentia_grandiflora))	Iriartea_deltoidea)	Pseudophoenix_vinifera)	Calamus_caryotoides);
((((Kentiopsis_piersoniorum	(((Dypsis_decaryi	Veitchia_spiralis)	(((Oenocarpus_bataua	(Oenocarpus_minor	(Heterospathe_cagayanensis	(Nypa_fruticans	Manicaria_saccifera))))	(((Leopoldinia_pulchra	Geonoma_undata)	(((Podococcus_barteri	Sclerosperma_profizianum)	Orania_palindan)	((Phoenix_dactylifera	Sabal_domingensis)	Prestoea_acuminata)))	(Roystonea_regia	(((Attalea_speciosa	(Reinhardtia_simplex	(Reinhardtia_paiewonskiana	Reinhardtia_latisecta)))	(Elaeis_oleifera	Elaeis_guineensis))	Bactris_major))))	(Pelagodoxa_henryana	Hydriastele_microspadix)))	Burretiokentia_grandiflora))	Iriartea_deltoidea)	Pseudophoenix_vinifera)	Calamus_caryotoides);
((((Veitchia_spiralis	((((Geonoma_undata	(((((((Nypa_fruticans	Podococcus_barteri)	Sclerosperma_profizianum)	Orania_palindan)	(Phoenix_dactylifera	Sabal_domingensis))	Roystonea_regia)	(Prestoea_acuminata	(((Bactris_major	Attalea_speciosa)	(Reinhardtia_simplex	(Reinhardtia_paiewonskiana	Reinhardtia_latisecta)))	(Elaeis_oleifera	Elaeis_guineensis))))	Leopoldinia_pulchra))	(Hydriastele_microspadix	(Oenocarpus_minor	(Manicaria_saccifera	Oenocarpus_bataua))))	(((Burretiokentia_grandiflora	Pelagodoxa_henryana)	Kentiopsis_piersoniorum)	Dypsis_decaryi))	Heterospathe_cagayanensis))	Iriartea_deltoidea)	Pseudophoenix_vinifera)	Calamus_caryotoides);
((((Veitchia_spiralis	((Kentiopsis_piersoniorum	(Burretiokentia_grandiflora	Dypsis_decaryi))	((Hydriastele_microspadix	Pelagodoxa_henryana)	(Prestoea_acuminata	((Heterospathe_cagayanensis	(Leopoldinia_pulchra	Geonoma_undata))	(((((Sclerosperma_profizianum	Podococcus_barteri)	Orania_palindan)	((Nypa_fruticans	Phoenix_dactylifera)	Sabal_domingensis))	(Roystonea_regia	((Bactris_major	Attalea_speciosa)	((Reinhardtia_simplex	(Reinhardtia_paiewonskiana	Reinhardtia_latisecta))	(Elaeis_oleifera	Elaeis_guineensis)))))	(Oenocarpus_bataua	(Oenocarpus_minor	Manicaria_saccifera))))))))	Iriartea_deltoidea)	Pseudophoenix_vinifera)	Calamus_caryotoides);
(((Iriartea_deltoidea	Pseudophoenix_vinifera)	(Veitchia_spiralis	((((((Heterospathe_cagayanensis	(Oenocarpus_bataua	Oenocarpus_minor))	(Nypa_fruticans	Manicaria_saccifera))	Hydriastele_microspadix)	Pelagodoxa_henryana)	((Geonoma_undata	Prestoea_acuminata)	(Leopoldinia_pulchra	(((((Sclerosperma_profizianum	Podococcus_barteri)	Orania_palindan)	(Phoenix_dactylifera	Sabal_domingensis))	((Bactris_major	Attalea_speciosa)	((Reinhardtia_simplex	(Reinhardtia_paiewonskiana	Reinhardtia_latisecta))	(Elaeis_oleifera	Elaeis_guineensis))))	Roystonea_regia))))	((Kentiopsis_piersoniorum	Dypsis_decaryi)	Burretiokentia_grandiflora))))	Calamus_caryotoides);
((((Veitchia_spiralis	(((((Oenocarpus_bataua	(Oenocarpus_minor	(Nypa_fruticans	Manicaria_saccifera)))	Hydriastele_microspadix)	((Prestoea_acuminata	Pelagodoxa_henryana)	(Geonoma_undata	(Leopoldinia_pulchra	(((((Sclerosperma_profizianum	Podococcus_barteri)	Orania_palindan)	(Phoenix_dactylifera	Sabal_domingensis))	((Bactris_major	Attalea_speciosa)	((Reinhardtia_simplex	(Reinhardtia_paiewonskiana	Reinhardtia_latisecta))	(Elaeis_oleifera	Elaeis_guineensis))))	Roystonea_regia)))))	Heterospathe_cagayanensis)	((Kentiopsis_piersoniorum	Dypsis_decaryi)	Burretiokentia_grandiflora)))	Iriartea_deltoidea)	Pseudophoenix_vinifera)	Calamus_caryotoides);
((((Prestoea_acuminata	((Leopoldinia_pulchra	Geonoma_undata)	((((Sclerosperma_profizianum	Orania_palindan)	(Phoenix_dactylifera	Sabal_domingensis))	Podococcus_barteri)	(((Bactris_major	Attalea_speciosa)	((Reinhardtia_simplex	(Reinhardtia_paiewonskiana	Reinhardtia_latisecta))	(Elaeis_oleifera	Elaeis_guineensis)))	(Roystonea_regia	(Pelagodoxa_henryana	((((Heterospathe_cagayanensis	Oenocarpus_bataua)	(Oenocarpus_minor	(Nypa_fruticans	Manicaria_saccifera)))	Hydriastele_microspadix)	(Kentiopsis_piersoniorum	(Burretiokentia_grandiflora	(Veitchia_spiralis	Dypsis_decaryi))))))))))	Iriartea_deltoidea)	Pseudophoenix_vinifera)	Calamus_caryotoides);
((((Kentiopsis_piersoniorum	(((((Bactris_major	Attalea_speciosa)	((Reinhardtia_simplex	(Reinhardtia_paiewonskiana	Reinhardtia_latisecta))	(Elaeis_oleifera	Elaeis_guineensis)))	((Sclerosperma_profizianum	Orania_palindan)	((Phoenix_dactylifera	Sabal_domingensis)	Podococcus_barteri)))	(Leopoldinia_pulchra	(Nypa_fruticans	Roystonea_regia)))	((((((Oenocarpus_bataua	Manicaria_saccifera)	Oenocarpus_minor)	Hydriastele_microspadix)	Pelagodoxa_henryana)	(Burretiokentia_grandiflora	(Heterospathe_cagayanensis	(Veitchia_spiralis	Dypsis_decaryi))))	(Geonoma_undata	Prestoea_acuminata))))	Iriartea_deltoidea)	Pseudophoenix_vinifera)	Calamus_caryotoides);
((((Veitchia_spiralis	(Burretiokentia_grandiflora	((Dypsis_decaryi	((Pelagodoxa_henryana	((Oenocarpus_bataua	(Manicaria_saccifera	Oenocarpus_minor))	(((((Orania_palindan	Sclerosperma_profizianum)	Podococcus_barteri)	Leopoldinia_pulchra)	(((Elaeis_oleifera	Elaeis_guineensis)	((Bactris_major	Attalea_speciosa)	(Reinhardtia_simplex	(Reinhardtia_paiewonskiana	Reinhardtia_latisecta))))	(Roystonea_regia	(Nypa_fruticans	(Phoenix_dactylifera	Sabal_domingensis)))))	(Geonoma_undata	Prestoea_acuminata))))	Hydriastele_microspadix))	(Heterospathe_cagayanensis	Kentiopsis_piersoniorum))))	Iriartea_deltoidea)	Pseudophoenix_vinifera)	Calamus_caryotoides);
((Pseudophoenix_vinifera	((Manicaria_saccifera	(Leopoldinia_pulchra	((((((Phoenix_dactylifera	Sabal_domingensis)	((Nypa_fruticans	Podococcus_barteri)	(Sclerosperma_profizianum	Orania_palindan)))	(((Elaeis_oleifera	Elaeis_guineensis)	(Reinhardtia_simplex	(Reinhardtia_latisecta	Reinhardtia_paiewonskiana)))	(Attalea_speciosa	Bactris_major)))	Roystonea_regia)	((Oenocarpus_minor	Oenocarpus_bataua)	((Heterospathe_cagayanensis	(Dypsis_decaryi	((Veitchia_spiralis	Kentiopsis_piersoniorum)	Burretiokentia_grandiflora)))	(Pelagodoxa_henryana	Hydriastele_microspadix))))	(Prestoea_acuminata	Geonoma_undata))))	Iriartea_deltoidea))	Calamus_caryotoides);
((Pseudophoenix_vinifera	((Pelagodoxa_henryana	(((Heterospathe_cagayanensis	Hydriastele_microspadix)	((((((Leopoldinia_pulchra	(((Podococcus_barteri	(Phoenix_dactylifera	Sabal_domingensis))	(Sclerosperma_profizianum	Orania_palindan))	((Bactris_major	(((Elaeis_oleifera	Elaeis_guineensis)	(Reinhardtia_simplex	(Reinhardtia_latisecta	Reinhardtia_paiewonskiana)))	Attalea_speciosa))	Roystonea_regia)))	Geonoma_undata)	Dypsis_decaryi)	Prestoea_acuminata)	(Oenocarpus_bataua	(Oenocarpus_minor	(Nypa_fruticans	Manicaria_saccifera))))	(Burretiokentia_grandiflora	Kentiopsis_piersoniorum)))	Veitchia_spiralis))	Iriartea_deltoidea))	Calamus_caryotoides);
((Pseudophoenix_vinifera	((Kentiopsis_piersoniorum	((Burretiokentia_grandiflora	((Heterospathe_cagayanensis	Dypsis_decaryi)	Veitchia_spiralis))	((((((((Prestoea_acuminata	Phoenix_dactylifera)	Sabal_domingensis)	((Podococcus_barteri	Sclerosperma_profizianum)	Orania_palindan))	(((Elaeis_oleifera	Elaeis_guineensis)	(Reinhardtia_simplex	(Reinhardtia_latisecta	Reinhardtia_paiewonskiana)))	(Attalea_speciosa	Bactris_major)))	Roystonea_regia)	(((Nypa_fruticans	Manicaria_saccifera)	Geonoma_undata)	Leopoldinia_pulchra))	(Oenocarpus_bataua	Oenocarpus_minor))	(Pelagodoxa_henryana	Hydriastele_microspadix))))	Iriartea_deltoidea))	Calamus_caryotoides);
((Pseudophoenix_vinifera	(((((Burretiokentia_grandiflora	Veitchia_spiralis)	Kentiopsis_piersoniorum)	(((((((Reinhardtia_simplex	(Reinhardtia_latisecta	Reinhardtia_paiewonskiana))	((Attalea_speciosa	Bactris_major)	(Elaeis_oleifera	Elaeis_guineensis)))	Roystonea_regia)	(((Prestoea_acuminata	Geonoma_undata)	(Manicaria_saccifera	Leopoldinia_pulchra))	((Phoenix_dactylifera	(Nypa_fruticans	Sabal_domingensis))	(Sclerosperma_profizianum	Orania_palindan))))	Podococcus_barteri)	(Oenocarpus_bataua	Oenocarpus_minor))	(Pelagodoxa_henryana	(Heterospathe_cagayanensis	Hydriastele_microspadix))))	Dypsis_decaryi)	Iriartea_deltoidea))	Calamus_caryotoides);
((Pseudophoenix_vinifera	(((((Burretiokentia_grandiflora	Kentiopsis_piersoniorum)	(Pelagodoxa_henryana	((((Prestoea_acuminata	Geonoma_undata)	(Manicaria_saccifera	Leopoldinia_pulchra))	(((((Phoenix_dactylifera	Sabal_domingensis)	Podococcus_barteri)	(Nypa_fruticans	(Sclerosperma_profizianum	Orania_palindan)))	((Elaeis_oleifera	Elaeis_guineensis)	((Reinhardtia_simplex	(Reinhardtia_latisecta	Reinhardtia_paiewonskiana))	(Attalea_speciosa	Bactris_major))))	Roystonea_regia))	((Heterospathe_cagayanensis	Hydriastele_microspadix)	(Oenocarpus_bataua	Oenocarpus_minor)))))	Dypsis_decaryi)	Veitchia_spiralis)	Iriartea_deltoidea))	Calamus_caryotoides);
((Pseudophoenix_vinifera	((Pelagodoxa_henryana	((((Burretiokentia_grandiflora	Veitchia_spiralis)	Kentiopsis_piersoniorum)	Dypsis_decaryi)	((((((Prestoea_acuminata	Geonoma_undata)	(Manicaria_saccifera	Leopoldinia_pulchra))	(((((Phoenix_dactylifera	Sabal_domingensis)	Podococcus_barteri)	(Sclerosperma_profizianum	Orania_palindan))	((Elaeis_oleifera	Elaeis_guineensis)	((Reinhardtia_simplex	(Reinhardtia_latisecta	Reinhardtia_paiewonskiana))	(Attalea_speciosa	Bactris_major))))	Roystonea_regia))	Nypa_fruticans)	(Oenocarpus_bataua	Oenocarpus_minor))	(Heterospathe_cagayanensis	Hydriastele_microspadix))))	Iriartea_deltoidea))	Calamus_caryotoides);
((Pseudophoenix_vinifera	((((Pelagodoxa_henryana	(Burretiokentia_grandiflora	((Kentiopsis_piersoniorum	Dypsis_decaryi)	(((((Prestoea_acuminata	Geonoma_undata)	(Manicaria_saccifera	Leopoldinia_pulchra))	(Nypa_fruticans	(Roystonea_regia	(((Phoenix_dactylifera	Sabal_domingensis)	(Podococcus_barteri	(Sclerosperma_profizianum	Orania_palindan)))	((Elaeis_oleifera	Elaeis_guineensis)	((Reinhardtia_simplex	(Reinhardtia_latisecta	Reinhardtia_paiewonskiana))	(Attalea_speciosa	Bactris_major)))))))	(Oenocarpus_bataua	Oenocarpus_minor))	Hydriastele_microspadix))))	Heterospathe_cagayanensis)	Veitchia_spiralis)	Iriartea_deltoidea))	Calamus_caryotoides);
((Pseudophoenix_vinifera	((Pelagodoxa_henryana	(Veitchia_spiralis	(Burretiokentia_grandiflora	(((((Geonoma_undata	(Leopoldinia_pulchra	(((Prestoea_acuminata	((Reinhardtia_simplex	(Reinhardtia_latisecta	Reinhardtia_paiewonskiana))	((Attalea_speciosa	Bactris_major)	(Elaeis_oleifera	Elaeis_guineensis))))	Roystonea_regia)	(((Phoenix_dactylifera	Sabal_domingensis)	(Orania_palindan	Sclerosperma_profizianum))	(Nypa_fruticans	Podococcus_barteri)))))	((Manicaria_saccifera	Oenocarpus_bataua)	Oenocarpus_minor))	(Heterospathe_cagayanensis	Hydriastele_microspadix))	Dypsis_decaryi)	Kentiopsis_piersoniorum))))	Iriartea_deltoidea))	Calamus_caryotoides);
((Pseudophoenix_vinifera	((Veitchia_spiralis	(((Dypsis_decaryi	(Heterospathe_cagayanensis	((Pelagodoxa_henryana	(((((Geonoma_undata	Prestoea_acuminata)	(Leopoldinia_pulchra	((Orania_palindan	Podococcus_barteri)	Sclerosperma_profizianum)))	(Roystonea_regia	(((Reinhardtia_simplex	(Reinhardtia_latisecta	Reinhardtia_paiewonskiana))	(Attalea_speciosa	(Phoenix_dactylifera	Sabal_domingensis)))	Bactris_major)))	(Elaeis_oleifera	Elaeis_guineensis))	(((Nypa_fruticans	Manicaria_saccifera)	Oenocarpus_bataua)	Oenocarpus_minor)))	Hydriastele_microspadix)))	Burretiokentia_grandiflora)	Kentiopsis_piersoniorum))	Iriartea_deltoidea))	Calamus_caryotoides);
((Pseudophoenix_vinifera	((Veitchia_spiralis	(((Kentiopsis_piersoniorum	(Heterospathe_cagayanensis	(((((Geonoma_undata	Prestoea_acuminata)	((Nypa_fruticans	Manicaria_saccifera)	(Leopoldinia_pulchra	((Orania_palindan	Podococcus_barteri)	Sclerosperma_profizianum))))	(Roystonea_regia	(((Elaeis_oleifera	Elaeis_guineensis)	((Phoenix_dactylifera	Sabal_domingensis)	((Reinhardtia_simplex	(Reinhardtia_latisecta	Reinhardtia_paiewonskiana))	Attalea_speciosa)))	Bactris_major)))	(Oenocarpus_bataua	Oenocarpus_minor))	(Hydriastele_microspadix	Pelagodoxa_henryana))))	Burretiokentia_grandiflora)	Dypsis_decaryi))	Iriartea_deltoidea))	Calamus_caryotoides);
(((Iriartea_deltoidea	((Pelagodoxa_henryana	(Heterospathe_cagayanensis	Veitchia_spiralis))	((Dypsis_decaryi	((((Oenocarpus_bataua	(Oenocarpus_minor	(Nypa_fruticans	Manicaria_saccifera)))	((((Sclerosperma_profizianum	(Orania_palindan	Podococcus_barteri))	(Phoenix_dactylifera	Sabal_domingensis))	(Roystonea_regia	((Elaeis_guineensis	Elaeis_oleifera)	((Attalea_speciosa	Bactris_major)	(Reinhardtia_simplex	(Reinhardtia_latisecta	Reinhardtia_paiewonskiana))))))	(Geonoma_undata	Leopoldinia_pulchra)))	Prestoea_acuminata)	Hydriastele_microspadix))	(Kentiopsis_piersoniorum	Burretiokentia_grandiflora))))	Pseudophoenix_vinifera)	Calamus_caryotoides);
(((Iriartea_deltoidea	(((Heterospathe_cagayanensis	((Hydriastele_microspadix	(Oenocarpus_bataua	Oenocarpus_minor))	((Pelagodoxa_henryana	Roystonea_regia)	((Prestoea_acuminata	(((Attalea_speciosa	(Reinhardtia_simplex	(Reinhardtia_latisecta	Reinhardtia_paiewonskiana)))	(Elaeis_guineensis	Elaeis_oleifera))	Bactris_major))	((Geonoma_undata	Leopoldinia_pulchra)	(((Nypa_fruticans	Manicaria_saccifera)	(Sclerosperma_profizianum	Orania_palindan))	(Podococcus_barteri	(Phoenix_dactylifera	Sabal_domingensis))))))))	(Dypsis_decaryi	(Burretiokentia_grandiflora	Kentiopsis_piersoniorum)))	Veitchia_spiralis))	Pseudophoenix_vinifera)	Calamus_caryotoides);
(((Iriartea_deltoidea	(Hydriastele_microspadix	((((Oenocarpus_bataua	(Manicaria_saccifera	Oenocarpus_minor))	((Leopoldinia_pulchra	(((((Bactris_major	Attalea_speciosa)	(Reinhardtia_simplex	(Reinhardtia_latisecta	Reinhardtia_paiewonskiana)))	(Elaeis_guineensis	Elaeis_oleifera))	Roystonea_regia)	(((Podococcus_barteri	Sclerosperma_profizianum)	Orania_palindan)	(Phoenix_dactylifera	(Nypa_fruticans	Sabal_domingensis)))))	(Prestoea_acuminata	Geonoma_undata)))	Pelagodoxa_henryana)	((Kentiopsis_piersoniorum	((Veitchia_spiralis	Heterospathe_cagayanensis)	Burretiokentia_grandiflora))	Dypsis_decaryi))))	Pseudophoenix_vinifera)	Calamus_caryotoides);
(((Iriartea_deltoidea	(Hydriastele_microspadix	(Heterospathe_cagayanensis	((((Geonoma_undata	Prestoea_acuminata)	(Roystonea_regia	(Leopoldinia_pulchra	(((Oenocarpus_bataua	((Nypa_fruticans	Manicaria_saccifera)	Oenocarpus_minor))	(((Podococcus_barteri	Sclerosperma_profizianum)	Orania_palindan)	(Phoenix_dactylifera	Sabal_domingensis)))	(((Bactris_major	Attalea_speciosa)	(Reinhardtia_simplex	(Reinhardtia_latisecta	Reinhardtia_paiewonskiana)))	(Elaeis_guineensis	Elaeis_oleifera))))))	Pelagodoxa_henryana)	(((Kentiopsis_piersoniorum	Burretiokentia_grandiflora)	Veitchia_spiralis)	Dypsis_decaryi)))))	Pseudophoenix_vinifera)	Calamus_caryotoides);
(((Iriartea_deltoidea	(((Kentiopsis_piersoniorum	((Veitchia_spiralis	Dypsis_decaryi)	Burretiokentia_grandiflora))	(((Oenocarpus_minor	((Heterospathe_cagayanensis	(Nypa_fruticans	Manicaria_saccifera))	Oenocarpus_bataua))	Hydriastele_microspadix)	((Leopoldinia_pulchra	(Geonoma_undata	Prestoea_acuminata))	(((((Bactris_major	Attalea_speciosa)	(Reinhardtia_simplex	(Reinhardtia_latisecta	Reinhardtia_paiewonskiana)))	(Elaeis_guineensis	Elaeis_oleifera))	(((Podococcus_barteri	Sclerosperma_profizianum)	Orania_palindan)	(Phoenix_dactylifera	Sabal_domingensis)))	Roystonea_regia))))	Pelagodoxa_henryana))	Pseudophoenix_vinifera)	Calamus_caryotoides);
(((Iriartea_deltoidea	(Veitchia_spiralis	((Kentiopsis_piersoniorum	(Dypsis_decaryi	(((Prestoea_acuminata	Pelagodoxa_henryana)	Hydriastele_microspadix)	(((Nypa_fruticans	Manicaria_saccifera)	((Oenocarpus_bataua	Oenocarpus_minor)	Heterospathe_cagayanensis))	(Geonoma_undata	(((((Sclerosperma_profizianum	Orania_palindan)	(Podococcus_barteri	(Phoenix_dactylifera	Sabal_domingensis)))	(((Bactris_major	Attalea_speciosa)	(Reinhardtia_simplex	(Reinhardtia_latisecta	Reinhardtia_paiewonskiana)))	(Elaeis_guineensis	Elaeis_oleifera)))	Roystonea_regia)	Leopoldinia_pulchra))))))	Burretiokentia_grandiflora)))	Pseudophoenix_vinifera)	Calamus_caryotoides);
(((Iriartea_deltoidea	(Prestoea_acuminata	((Pelagodoxa_henryana	(Hydriastele_microspadix	(Oenocarpus_minor	((Nypa_fruticans	Manicaria_saccifera)	Oenocarpus_bataua))))	((((((Podococcus_barteri	Sclerosperma_profizianum)	Orania_palindan)	(Phoenix_dactylifera	Sabal_domingensis))	((((Bactris_major	Attalea_speciosa)	(Reinhardtia_simplex	(Reinhardtia_latisecta	Reinhardtia_paiewonskiana)))	(Elaeis_guineensis	Elaeis_oleifera))	Roystonea_regia))	(Leopoldinia_pulchra	Geonoma_undata))	((Burretiokentia_grandiflora	Kentiopsis_piersoniorum)	(Dypsis_decaryi	(Heterospathe_cagayanensis	Veitchia_spiralis)))))))	Pseudophoenix_vinifera)	Calamus_caryotoides);
(((Iriartea_deltoidea	(Veitchia_spiralis	(((((((Oenocarpus_bataua	(Oenocarpus_minor	(Heterospathe_cagayanensis	(Nypa_fruticans	Manicaria_saccifera))))	(((((Bactris_major	Attalea_speciosa)	(Reinhardtia_simplex	(Reinhardtia_latisecta	Reinhardtia_paiewonskiana)))	(Elaeis_guineensis	Elaeis_oleifera))	Roystonea_regia)	((Podococcus_barteri	(Sclerosperma_profizianum	Orania_palindan))	((Phoenix_dactylifera	Sabal_domingensis)	(Leopoldinia_pulchra	Geonoma_undata)))))	Hydriastele_microspadix)	(Prestoea_acuminata	Pelagodoxa_henryana))	Burretiokentia_grandiflora)	Dypsis_decaryi)	Kentiopsis_piersoniorum)))	Pseudophoenix_vinifera)	Calamus_caryotoides);
(((Iriartea_deltoidea	(((Veitchia_spiralis	Dypsis_decaryi)	(((((Oenocarpus_minor	(Oenocarpus_bataua	(Nypa_fruticans	Manicaria_saccifera)))	(Roystonea_regia	(((Prestoea_acuminata	Geonoma_undata)	((Podococcus_barteri	(Sclerosperma_profizianum	Orania_palindan))	Leopoldinia_pulchra))	((Phoenix_dactylifera	Sabal_domingensis)	(((Attalea_speciosa	(Reinhardtia_simplex	(Reinhardtia_latisecta	Reinhardtia_paiewonskiana)))	(Elaeis_guineensis	Elaeis_oleifera))	Bactris_major)))))	(Pelagodoxa_henryana	Hydriastele_microspadix))	Heterospathe_cagayanensis)	Burretiokentia_grandiflora))	Kentiopsis_piersoniorum))	Pseudophoenix_vinifera)	Calamus_caryotoides);
(((Iriartea_deltoidea	(((Dypsis_decaryi	(Burretiokentia_grandiflora	Kentiopsis_piersoniorum))	(((((Nypa_fruticans	Manicaria_saccifera)	(Oenocarpus_minor	Oenocarpus_bataua))	((Roystonea_regia	((Podococcus_barteri	((Sclerosperma_profizianum	Orania_palindan)	(Phoenix_dactylifera	Sabal_domingensis)))	((Elaeis_guineensis	Elaeis_oleifera)	((Attalea_speciosa	Bactris_major)	(Reinhardtia_simplex	(Reinhardtia_latisecta	Reinhardtia_paiewonskiana))))))	(Leopoldinia_pulchra	(Prestoea_acuminata	Geonoma_undata))))	(Pelagodoxa_henryana	Hydriastele_microspadix))	Heterospathe_cagayanensis))	Veitchia_spiralis))	Pseudophoenix_vinifera)	Calamus_caryotoides);
((Pseudophoenix_vinifera	(Iriartea_deltoidea	(((((Dypsis_decaryi	(Heterospathe_cagayanensis	Veitchia_spiralis))	(((Roystonea_regia	((Prestoea_acuminata	((Bactris_major	(Elaeis_guineensis	Elaeis_oleifera))	((Reinhardtia_simplex	(Reinhardtia_paiewonskiana	Reinhardtia_latisecta))	Attalea_speciosa)))	(((Nypa_fruticans	Sabal_domingensis)	Phoenix_dactylifera)	(Orania_palindan	(Podococcus_barteri	Sclerosperma_profizianum)))))	(Leopoldinia_pulchra	Geonoma_undata))	(((Oenocarpus_minor	Manicaria_saccifera)	Oenocarpus_bataua)	Hydriastele_microspadix)))	Burretiokentia_grandiflora)	Kentiopsis_piersoniorum)	Pelagodoxa_henryana)))	Calamus_caryotoides);
((Pseudophoenix_vinifera	(Iriartea_deltoidea	(Kentiopsis_piersoniorum	(((((((Prestoea_acuminata	((((((Sabal_domingensis	Phoenix_dactylifera)	(Orania_palindan	(Podococcus_barteri	(Nypa_fruticans	Sclerosperma_profizianum))))	(((Attalea_speciosa	(Elaeis_guineensis	Elaeis_oleifera))	(Reinhardtia_simplex	(Reinhardtia_paiewonskiana	Reinhardtia_latisecta)))	Bactris_major))	Roystonea_regia)	((Manicaria_saccifera	Leopoldinia_pulchra)	Geonoma_undata))	(Oenocarpus_bataua	Oenocarpus_minor)))	Pelagodoxa_henryana)	Hydriastele_microspadix)	Heterospathe_cagayanensis)	Dypsis_decaryi)	Veitchia_spiralis)	Burretiokentia_grandiflora))))	Calamus_caryotoides);
((Pseudophoenix_vinifera	(Iriartea_deltoidea	(Kentiopsis_piersoniorum	(((((((Roystonea_regia	Nypa_fruticans)	(((((Reinhardtia_simplex	(Reinhardtia_paiewonskiana	Reinhardtia_latisecta))	(Attalea_speciosa	Bactris_major))	((Sabal_domingensis	Phoenix_dactylifera)	Prestoea_acuminata))	(Elaeis_guineensis	Elaeis_oleifera))	((Podococcus_barteri	(Sclerosperma_profizianum	Orania_palindan))	(Oenocarpus_bataua	Oenocarpus_minor))))	((Manicaria_saccifera	Leopoldinia_pulchra)	Geonoma_undata))	(Pelagodoxa_henryana	Hydriastele_microspadix))	(Heterospathe_cagayanensis	Veitchia_spiralis))	Dypsis_decaryi)	Burretiokentia_grandiflora))))	Calamus_caryotoides);
((Pseudophoenix_vinifera	(Iriartea_deltoidea	((((Dypsis_decaryi	Kentiopsis_piersoniorum)	Burretiokentia_grandiflora)	((((((Oenocarpus_bataua	Oenocarpus_minor)	(Manicaria_saccifera	Nypa_fruticans))	(((Prestoea_acuminata	((Elaeis_guineensis	Elaeis_oleifera)	((Attalea_speciosa	Bactris_major)	(Reinhardtia_simplex	(Reinhardtia_paiewonskiana	Reinhardtia_latisecta)))))	(((Sabal_domingensis	Phoenix_dactylifera)	Podococcus_barteri)	(Sclerosperma_profizianum	Orania_palindan)))	Roystonea_regia))	(Leopoldinia_pulchra	Geonoma_undata))	(Pelagodoxa_henryana	Hydriastele_microspadix))	Heterospathe_cagayanensis))	Veitchia_spiralis)))	Calamus_caryotoides);
((Pseudophoenix_vinifera	(Iriartea_deltoidea	(((Dypsis_decaryi	Kentiopsis_piersoniorum)	(Burretiokentia_grandiflora	((Pelagodoxa_henryana	Hydriastele_microspadix)	(((Heterospathe_cagayanensis	(Oenocarpus_bataua	Oenocarpus_minor))	((Leopoldinia_pulchra	Manicaria_saccifera)	Nypa_fruticans))	((((Roystonea_regia	((Elaeis_guineensis	Elaeis_oleifera)	(Attalea_speciosa	(Reinhardtia_simplex	(Reinhardtia_paiewonskiana	Reinhardtia_latisecta)))))	(((Sabal_domingensis	Phoenix_dactylifera)	Podococcus_barteri)	(Sclerosperma_profizianum	Orania_palindan)))	Bactris_major)	(Prestoea_acuminata	Geonoma_undata))))))	Veitchia_spiralis)))	Calamus_caryotoides);
((Pseudophoenix_vinifera	(Iriartea_deltoidea	(Kentiopsis_piersoniorum	((((Pelagodoxa_henryana	Hydriastele_microspadix)	(((Geonoma_undata	(Leopoldinia_pulchra	Manicaria_saccifera))	Nypa_fruticans)	(((Prestoea_acuminata	((Elaeis_guineensis	Elaeis_oleifera)	((Bactris_major	Attalea_speciosa)	(Reinhardtia_simplex	(Reinhardtia_paiewonskiana	Reinhardtia_latisecta)))))	(((Sabal_domingensis	Phoenix_dactylifera)	(Sclerosperma_profizianum	(Podococcus_barteri	Orania_palindan)))	Roystonea_regia))	(Oenocarpus_bataua	Oenocarpus_minor))))	Heterospathe_cagayanensis)	(Burretiokentia_grandiflora	(Veitchia_spiralis	Dypsis_decaryi))))))	Calamus_caryotoides);
((Pseudophoenix_vinifera	(Iriartea_deltoidea	(Pelagodoxa_henryana	(((((Burretiokentia_grandiflora	Kentiopsis_piersoniorum)	((Veitchia_spiralis	Heterospathe_cagayanensis)	Dypsis_decaryi))	(Hydriastele_microspadix	(Oenocarpus_bataua	Oenocarpus_minor)))	((Geonoma_undata	(Leopoldinia_pulchra	Manicaria_saccifera))	(((Elaeis_guineensis	Elaeis_oleifera)	((Bactris_major	Attalea_speciosa)	(Nypa_fruticans	(Reinhardtia_simplex	(Reinhardtia_paiewonskiana	Reinhardtia_latisecta)))))	(((Sabal_domingensis	Phoenix_dactylifera)	(Sclerosperma_profizianum	(Podococcus_barteri	Orania_palindan)))	Roystonea_regia))))	Prestoea_acuminata))))	Calamus_caryotoides);
((Pseudophoenix_vinifera	(Iriartea_deltoidea	(Kentiopsis_piersoniorum	((Dypsis_decaryi	((Pelagodoxa_henryana	Veitchia_spiralis)	((Prestoea_acuminata	((Hydriastele_microspadix	(Oenocarpus_bataua	Oenocarpus_minor))	Heterospathe_cagayanensis))	((Leopoldinia_pulchra	(Manicaria_saccifera	Geonoma_undata))	(((Nypa_fruticans	(Sabal_domingensis	Phoenix_dactylifera))	(Sclerosperma_profizianum	(Podococcus_barteri	Orania_palindan)))	(Roystonea_regia	((Elaeis_guineensis	Elaeis_oleifera)	((Bactris_major	Attalea_speciosa)	(Reinhardtia_simplex	(Reinhardtia_paiewonskiana	Reinhardtia_latisecta))))))))))	Burretiokentia_grandiflora))))	Calamus_caryotoides);
(((Pseudophoenix_vinifera	Iriartea_deltoidea)	((Veitchia_spiralis	((Kentiopsis_piersoniorum	((((Hydriastele_microspadix	(Oenocarpus_bataua	((Nypa_fruticans	Manicaria_saccifera)	Oenocarpus_minor)))	((Leopoldinia_pulchra	(Prestoea_acuminata	Geonoma_undata))	(((Sabal_domingensis	Phoenix_dactylifera)	(Podococcus_barteri	(Sclerosperma_profizianum	Orania_palindan)))	(Roystonea_regia	((Elaeis_guineensis	Elaeis_oleifera)	((Bactris_major	Attalea_speciosa)	(Reinhardtia_simplex	(Reinhardtia_paiewonskiana	Reinhardtia_latisecta))))))))	Heterospathe_cagayanensis)	Dypsis_decaryi))	Burretiokentia_grandiflora))	Pelagodoxa_henryana))	Calamus_caryotoides);
((Pseudophoenix_vinifera	(((Veitchia_spiralis	(((((Heterospathe_cagayanensis	(Oenocarpus_bataua	((Nypa_fruticans	Manicaria_saccifera)	Oenocarpus_minor)))	((Leopoldinia_pulchra	((((Elaeis_guineensis	Elaeis_oleifera)	((Bactris_major	Attalea_speciosa)	(Reinhardtia_simplex	(Reinhardtia_paiewonskiana	Reinhardtia_latisecta))))	Roystonea_regia)	((Sclerosperma_profizianum	Orania_palindan)	((Sabal_domingensis	Phoenix_dactylifera)	Podococcus_barteri))))	(Geonoma_undata	Prestoea_acuminata)))	Hydriastele_microspadix)	Burretiokentia_grandiflora)	(Kentiopsis_piersoniorum	Dypsis_decaryi)))	Pelagodoxa_henryana)	Iriartea_deltoidea))	Calamus_caryotoides);
((Pseudophoenix_vinifera	(Iriartea_deltoidea	((Pelagodoxa_henryana	(((((Podococcus_barteri	(Nypa_fruticans	Manicaria_saccifera))	(Oenocarpus_minor	Oenocarpus_bataua))	((((((Sclerosperma_profizianum	Orania_palindan)	(Sabal_domingensis	Phoenix_dactylifera))	(Roystonea_regia	((Elaeis_guineensis	Elaeis_oleifera)	((Bactris_major	Attalea_speciosa)	((Reinhardtia_paiewonskiana	Reinhardtia_latisecta)	Reinhardtia_simplex)))))	(Burretiokentia_grandiflora	Leopoldinia_pulchra))	(Prestoea_acuminata	Geonoma_undata))	Dypsis_decaryi))	(Hydriastele_microspadix	Kentiopsis_piersoniorum))	Heterospathe_cagayanensis))	Veitchia_spiralis)))	Calamus_caryotoides);
((Pseudophoenix_vinifera	(Iriartea_deltoidea	((Veitchia_spiralis	((((((((Sclerosperma_profizianum	Orania_palindan)	(Sabal_domingensis	Phoenix_dactylifera))	(Roystonea_regia	((Elaeis_guineensis	Elaeis_oleifera)	(Attalea_speciosa	((Reinhardtia_paiewonskiana	Reinhardtia_latisecta)	Reinhardtia_simplex)))))	Bactris_major)	Leopoldinia_pulchra)	(Prestoea_acuminata	Geonoma_undata))	(Hydriastele_microspadix	(Oenocarpus_minor	(Oenocarpus_bataua	(Manicaria_saccifera	(Podococcus_barteri	Nypa_fruticans))))))	Dypsis_decaryi))	(Burretiokentia_grandiflora	(Kentiopsis_piersoniorum	(Pelagodoxa_henryana	Heterospathe_cagayanensis))))))	Calamus_caryotoides);
((Pseudophoenix_vinifera	(Iriartea_deltoidea	(Pelagodoxa_henryana	(((Dypsis_decaryi	((Burretiokentia_grandiflora	Heterospathe_cagayanensis)	(Hydriastele_microspadix	(((((Roystonea_regia	(Prestoea_acuminata	Geonoma_undata))	((Elaeis_guineensis	Elaeis_oleifera)	((Attalea_speciosa	Bactris_major)	((Reinhardtia_paiewonskiana	Reinhardtia_latisecta)	Reinhardtia_simplex))))	Leopoldinia_pulchra)	((Sclerosperma_profizianum	Orania_palindan)	(Podococcus_barteri	(Sabal_domingensis	Phoenix_dactylifera))))	(Oenocarpus_bataua	((Manicaria_saccifera	Nypa_fruticans)	Oenocarpus_minor))))))	Kentiopsis_piersoniorum)	Veitchia_spiralis))))	Calamus_caryotoides);
((Pseudophoenix_vinifera	(Iriartea_deltoidea	(Pelagodoxa_henryana	((((Burretiokentia_grandiflora	(Heterospathe_cagayanensis	Veitchia_spiralis))	(Dypsis_decaryi	Kentiopsis_piersoniorum))	(Hydriastele_microspadix	(Oenocarpus_bataua	((Manicaria_saccifera	Nypa_fruticans)	Oenocarpus_minor))))	((Prestoea_acuminata	(Leopoldinia_pulchra	Geonoma_undata))	((((Elaeis_guineensis	Elaeis_oleifera)	((Attalea_speciosa	Bactris_major)	((Reinhardtia_paiewonskiana	Reinhardtia_latisecta)	Reinhardtia_simplex)))	(((Podococcus_barteri	Sclerosperma_profizianum)	Orania_palindan)	(Sabal_domingensis	Phoenix_dactylifera)))	Roystonea_regia))))))	Calamus_caryotoides);
((Pseudophoenix_vinifera	(Iriartea_deltoidea	(Veitchia_spiralis	((Burretiokentia_grandiflora	(((Heterospathe_cagayanensis	Hydriastele_microspadix)	(((Oenocarpus_minor	(Oenocarpus_bataua	(Manicaria_saccifera	Nypa_fruticans)))	(((((((Elaeis_guineensis	Elaeis_oleifera)	((Attalea_speciosa	Bactris_major)	((Reinhardtia_paiewonskiana	Reinhardtia_latisecta)	Reinhardtia_simplex)))	((Sclerosperma_profizianum	Orania_palindan)	(Sabal_domingensis	Phoenix_dactylifera)))	Roystonea_regia)	Leopoldinia_pulchra)	(Prestoea_acuminata	Geonoma_undata))	Podococcus_barteri))	Pelagodoxa_henryana))	Dypsis_decaryi))	Kentiopsis_piersoniorum))))	Calamus_caryotoides);
((Pseudophoenix_vinifera	(Iriartea_deltoidea	(Veitchia_spiralis	((((Dypsis_decaryi	Burretiokentia_grandiflora)	((((Manicaria_saccifera	Nypa_fruticans)	(Oenocarpus_minor	Oenocarpus_bataua))	((((((Sclerosperma_profizianum	Orania_palindan)	(Sabal_domingensis	(Phoenix_dactylifera	Podococcus_barteri)))	((Elaeis_guineensis	Elaeis_oleifera)	((Attalea_speciosa	Bactris_major)	((Reinhardtia_paiewonskiana	Reinhardtia_latisecta)	Reinhardtia_simplex))))	Roystonea_regia)	Leopoldinia_pulchra)	(Prestoea_acuminata	Geonoma_undata)))	(Pelagodoxa_henryana	Hydriastele_microspadix)))	Kentiopsis_piersoniorum)	Heterospathe_cagayanensis))))	Calamus_caryotoides);
((Pseudophoenix_vinifera	(Iriartea_deltoidea	(Prestoea_acuminata	((Leopoldinia_pulchra	((Burretiokentia_grandiflora	((Oenocarpus_bataua	(Oenocarpus_minor	Manicaria_saccifera))	Heterospathe_cagayanensis))	(((((Elaeis_guineensis	Elaeis_oleifera)	((Attalea_speciosa	Bactris_major)	((Reinhardtia_paiewonskiana	Reinhardtia_latisecta)	Reinhardtia_simplex)))	Roystonea_regia)	((Podococcus_barteri	(Sclerosperma_profizianum	Orania_palindan))	(Nypa_fruticans	(Sabal_domingensis	Phoenix_dactylifera))))	((Pelagodoxa_henryana	Hydriastele_microspadix)	((Dypsis_decaryi	Veitchia_spiralis)	Kentiopsis_piersoniorum)))))	Geonoma_undata))))	Calamus_caryotoides);
((Pseudophoenix_vinifera	(Iriartea_deltoidea	(((Dypsis_decaryi	(Heterospathe_cagayanensis	Veitchia_spiralis))	(Burretiokentia_grandiflora	Kentiopsis_piersoniorum))	((((Nypa_fruticans	(Oenocarpus_bataua	Oenocarpus_minor))	Manicaria_saccifera)	((Leopoldinia_pulchra	(Roystonea_regia	(((Sclerosperma_profizianum	Orania_palindan)	(Podococcus_barteri	(Sabal_domingensis	Phoenix_dactylifera)))	(((Elaeis_guineensis	Elaeis_oleifera)	((Reinhardtia_paiewonskiana	Reinhardtia_latisecta)	Reinhardtia_simplex))	((Attalea_speciosa	Bactris_major)	Prestoea_acuminata)))))	Geonoma_undata))	(Pelagodoxa_henryana	Hydriastele_microspadix)))))	Calamus_caryotoides);
((Pseudophoenix_vinifera	(Iriartea_deltoidea	(((((((Leopoldinia_pulchra	(Roystonea_regia	((((Podococcus_barteri	Sclerosperma_profizianum)	Orania_palindan)	(Sabal_domingensis	Phoenix_dactylifera))	((Elaeis_guineensis	Elaeis_oleifera)	(((Reinhardtia_paiewonskiana	Reinhardtia_latisecta)	Reinhardtia_simplex)	(Attalea_speciosa	Bactris_major))))))	(Prestoea_acuminata	Geonoma_undata))	((Heterospathe_cagayanensis	(Oenocarpus_bataua	Oenocarpus_minor))	(Manicaria_saccifera	Nypa_fruticans)))	(Pelagodoxa_henryana	Hydriastele_microspadix))	(Dypsis_decaryi	Kentiopsis_piersoniorum))	Burretiokentia_grandiflora)	Veitchia_spiralis)))	Calamus_caryotoides);
((Pseudophoenix_vinifera	(Iriartea_deltoidea	((((((Prestoea_acuminata	((Sabal_domingensis	Phoenix_dactylifera)	((((Elaeis_guineensis	Elaeis_oleifera)	((Nypa_fruticans	((Reinhardtia_paiewonskiana	Reinhardtia_latisecta)	Reinhardtia_simplex))	Attalea_speciosa))	Roystonea_regia)	((Leopoldinia_pulchra	Geonoma_undata)	((Orania_palindan	Sclerosperma_profizianum)	Podococcus_barteri)))))	Bactris_major)	(Hydriastele_microspadix	(Oenocarpus_bataua	(Oenocarpus_minor	(Manicaria_saccifera	Heterospathe_cagayanensis)))))	Pelagodoxa_henryana)	(Dypsis_decaryi	(Burretiokentia_grandiflora	Kentiopsis_piersoniorum)))	Veitchia_spiralis)))	Calamus_caryotoides);
(((((Veitchia_spiralis	(Dypsis_decaryi	(((Heterospathe_cagayanensis	Hydriastele_microspadix)	(Geonoma_undata	(((Pelagodoxa_henryana	Prestoea_acuminata)	(((((Bactris_major	Attalea_speciosa)	(Reinhardtia_simplex	(Reinhardtia_latisecta	Reinhardtia_paiewonskiana)))	(Elaeis_guineensis	Elaeis_oleifera))	(Roystonea_regia	((Podococcus_barteri	((Nypa_fruticans	Sclerosperma_profizianum)	Orania_palindan))	(Sabal_domingensis	Phoenix_dactylifera))))	Leopoldinia_pulchra))	((Oenocarpus_minor	Oenocarpus_bataua)	Manicaria_saccifera))))	Kentiopsis_piersoniorum)))	Burretiokentia_grandiflora)	Iriartea_deltoidea)	Pseudophoenix_vinifera)	Calamus_caryotoides);
((((Veitchia_spiralis	(Dypsis_decaryi	(((Hydriastele_microspadix	(((((Attalea_speciosa	((Reinhardtia_simplex	(Reinhardtia_latisecta	Reinhardtia_paiewonskiana))	Bactris_major))	(Elaeis_guineensis	Elaeis_oleifera))	(Roystonea_regia	(((Podococcus_barteri	Sclerosperma_profizianum)	Orania_palindan)	(Nypa_fruticans	(Sabal_domingensis	Phoenix_dactylifera)))))	((Oenocarpus_bataua	(Oenocarpus_minor	Heterospathe_cagayanensis))	(Leopoldinia_pulchra	(Manicaria_saccifera	(Prestoea_acuminata	Geonoma_undata)))))	Pelagodoxa_henryana))	Kentiopsis_piersoniorum)	Burretiokentia_grandiflora)))	Iriartea_deltoidea)	Pseudophoenix_vinifera)	Calamus_caryotoides);
(((((((((Roystonea_regia	((((Reinhardtia_simplex	(Reinhardtia_latisecta	Reinhardtia_paiewonskiana))	(Bactris_major	Attalea_speciosa))	(Elaeis_guineensis	Elaeis_oleifera))	((Podococcus_barteri	Sabal_domingensis)	Phoenix_dactylifera)))	((Sclerosperma_profizianum	Orania_palindan)	Heterospathe_cagayanensis))	(Manicaria_saccifera	(Oenocarpus_bataua	Oenocarpus_minor)))	(Leopoldinia_pulchra	(Nypa_fruticans	(Prestoea_acuminata	Geonoma_undata))))	(Pelagodoxa_henryana	Hydriastele_microspadix))	((Kentiopsis_piersoniorum	Burretiokentia_grandiflora)	(Veitchia_spiralis	Dypsis_decaryi)))	Iriartea_deltoidea)	Pseudophoenix_vinifera)	Calamus_caryotoides);
((((((((Veitchia_spiralis	Dypsis_decaryi)	(((Heterospathe_cagayanensis	Oenocarpus_bataua)	Oenocarpus_minor)	((((Manicaria_saccifera	Leopoldinia_pulchra)	Geonoma_undata)	(((Sabal_domingensis	Phoenix_dactylifera)	(Sclerosperma_profizianum	Orania_palindan))	((Roystonea_regia	Nypa_fruticans)	(Podococcus_barteri	(((Reinhardtia_simplex	(Reinhardtia_latisecta	Reinhardtia_paiewonskiana))	(Bactris_major	Attalea_speciosa))	(Elaeis_guineensis	Elaeis_oleifera))))))	Prestoea_acuminata)))	(Pelagodoxa_henryana	Hydriastele_microspadix))	Burretiokentia_grandiflora)	Kentiopsis_piersoniorum)	Iriartea_deltoidea)	Pseudophoenix_vinifera)	Calamus_caryotoides);
(((((((Burretiokentia_grandiflora	(((Oenocarpus_bataua	Oenocarpus_minor)	(((((Reinhardtia_simplex	(Reinhardtia_latisecta	Reinhardtia_paiewonskiana))	(Bactris_major	Attalea_speciosa))	(Elaeis_guineensis	Elaeis_oleifera))	(((Sabal_domingensis	Phoenix_dactylifera)	(((Podococcus_barteri	Nypa_fruticans)	Sclerosperma_profizianum)	Orania_palindan))	Roystonea_regia))	(((Manicaria_saccifera	Leopoldinia_pulchra)	Geonoma_undata)	Prestoea_acuminata)))	(Pelagodoxa_henryana	Hydriastele_microspadix)))	(Heterospathe_cagayanensis	Kentiopsis_piersoniorum))	Dypsis_decaryi)	Veitchia_spiralis)	Iriartea_deltoidea)	Pseudophoenix_vinifera)	Calamus_caryotoides);
((((((Dypsis_decaryi	(Heterospathe_cagayanensis	(((Oenocarpus_bataua	(Oenocarpus_minor	Manicaria_saccifera))	((((Podococcus_barteri	(Sabal_domingensis	Phoenix_dactylifera))	((Sclerosperma_profizianum	Nypa_fruticans)	Orania_palindan))	(Roystonea_regia	((Attalea_speciosa	((Reinhardtia_simplex	(Reinhardtia_latisecta	Reinhardtia_paiewonskiana))	Bactris_major))	(Elaeis_guineensis	Elaeis_oleifera))))	(Leopoldinia_pulchra	Geonoma_undata)))	((Prestoea_acuminata	Pelagodoxa_henryana)	Hydriastele_microspadix))))	(Kentiopsis_piersoniorum	Burretiokentia_grandiflora))	Veitchia_spiralis)	Iriartea_deltoidea)	Pseudophoenix_vinifera)	Calamus_caryotoides);
((((Kentiopsis_piersoniorum	(((Burretiokentia_grandiflora	((Veitchia_spiralis	Dypsis_decaryi)	((((Roystonea_regia	((Prestoea_acuminata	(((Reinhardtia_latisecta	(Reinhardtia_paiewonskiana	Reinhardtia_simplex))	(Bactris_major	Attalea_speciosa))	(Elaeis_guineensis	Elaeis_oleifera)))	((Podococcus_barteri	(Sabal_domingensis	Phoenix_dactylifera))	(Sclerosperma_profizianum	Orania_palindan))))	((Nypa_fruticans	Manicaria_saccifera)	(Oenocarpus_bataua	Oenocarpus_minor)))	(Leopoldinia_pulchra	Geonoma_undata))	Pelagodoxa_henryana)))	Hydriastele_microspadix)	Heterospathe_cagayanensis))	Iriartea_deltoidea)	Pseudophoenix_vinifera)	Calamus_caryotoides);
((((Manicaria_saccifera	((Geonoma_undata	(((Leopoldinia_pulchra	(Roystonea_regia	(((((Reinhardtia_simplex	(Reinhardtia_latisecta	Reinhardtia_paiewonskiana))	Bactris_major)	Attalea_speciosa)	(Elaeis_guineensis	Elaeis_oleifera))	((Podococcus_barteri	(Sabal_domingensis	Phoenix_dactylifera))	(Sclerosperma_profizianum	Orania_palindan)))))	(((Pelagodoxa_henryana	(Heterospathe_cagayanensis	Hydriastele_microspadix))	(((Burretiokentia_grandiflora	Kentiopsis_piersoniorum)	Veitchia_spiralis)	Dypsis_decaryi))	(Oenocarpus_bataua	Oenocarpus_minor)))	Prestoea_acuminata))	Nypa_fruticans))	Iriartea_deltoidea)	Pseudophoenix_vinifera)	Calamus_caryotoides);
(((((Pelagodoxa_henryana	(Hydriastele_microspadix	(((Burretiokentia_grandiflora	Kentiopsis_piersoniorum)	(Veitchia_spiralis	Dypsis_decaryi))	((Oenocarpus_minor	(Heterospathe_cagayanensis	Oenocarpus_bataua))	((Geonoma_undata	(Leopoldinia_pulchra	(((Podococcus_barteri	(Sclerosperma_profizianum	Orania_palindan))	Nypa_fruticans)	Manicaria_saccifera)))	((Roystonea_regia	((Elaeis_guineensis	Elaeis_oleifera)	((Bactris_major	Attalea_speciosa)	(Reinhardtia_simplex	(Reinhardtia_latisecta	Reinhardtia_paiewonskiana)))))	(Sabal_domingensis	Phoenix_dactylifera)))))))	Prestoea_acuminata)	Iriartea_deltoidea)	Pseudophoenix_vinifera)	Calamus_caryotoides);
((((Veitchia_spiralis	((Kentiopsis_piersoniorum	(Dypsis_decaryi	Burretiokentia_grandiflora))	(((Pelagodoxa_henryana	(((((Podococcus_barteri	((Sabal_domingensis	Phoenix_dactylifera)	(Prestoea_acuminata	(Sclerosperma_profizianum	Orania_palindan))))	((Elaeis_guineensis	Elaeis_oleifera)	((Bactris_major	Attalea_speciosa)	(Reinhardtia_simplex	(Reinhardtia_latisecta	Reinhardtia_paiewonskiana)))))	Roystonea_regia)	Leopoldinia_pulchra)	Geonoma_undata))	(Hydriastele_microspadix	((Nypa_fruticans	Manicaria_saccifera)	(Oenocarpus_minor	Oenocarpus_bataua))))	Heterospathe_cagayanensis)))	Iriartea_deltoidea)	Pseudophoenix_vinifera)	Calamus_caryotoides);
((((Kentiopsis_piersoniorum	(((Veitchia_spiralis	Dypsis_decaryi)	(Hydriastele_microspadix	((Pelagodoxa_henryana	Prestoea_acuminata)	((Leopoldinia_pulchra	((((Nypa_fruticans	(Orania_palindan	Sclerosperma_profizianum))	(Podococcus_barteri	(Sabal_domingensis	Phoenix_dactylifera)))	((Elaeis_guineensis	Elaeis_oleifera)	((Bactris_major	Attalea_speciosa)	((Reinhardtia_latisecta	Reinhardtia_paiewonskiana)	Reinhardtia_simplex))))	Roystonea_regia))	((Oenocarpus_bataua	(Oenocarpus_minor	Manicaria_saccifera))	(Heterospathe_cagayanensis	Geonoma_undata))))))	Burretiokentia_grandiflora))	Iriartea_deltoidea)	Pseudophoenix_vinifera)	Calamus_caryotoides);
(((((((Kentiopsis_piersoniorum	((((Pelagodoxa_henryana	Prestoea_acuminata)	((Geonoma_undata	Leopoldinia_pulchra)	((((Elaeis_guineensis	Elaeis_oleifera)	((Bactris_major	Attalea_speciosa)	((Reinhardtia_latisecta	Reinhardtia_paiewonskiana)	Reinhardtia_simplex)))	((Nypa_fruticans	(Orania_palindan	Sclerosperma_profizianum))	(Podococcus_barteri	(Sabal_domingensis	Phoenix_dactylifera))))	Roystonea_regia)))	(Hydriastele_microspadix	(Oenocarpus_minor	(Manicaria_saccifera	Oenocarpus_bataua))))	Heterospathe_cagayanensis))	Burretiokentia_grandiflora)	Dypsis_decaryi)	Veitchia_spiralis)	Iriartea_deltoidea)	Pseudophoenix_vinifera)	Calamus_caryotoides);
((((Kentiopsis_piersoniorum	((Burretiokentia_grandiflora	(((Dypsis_decaryi	Veitchia_spiralis)	Prestoea_acuminata)	(Pelagodoxa_henryana	Hydriastele_microspadix)))	((Geonoma_undata	((((Podococcus_barteri	(Leopoldinia_pulchra	(Elaeis_guineensis	Elaeis_oleifera)))	(Attalea_speciosa	((Reinhardtia_latisecta	Reinhardtia_paiewonskiana)	Reinhardtia_simplex)))	(((Orania_palindan	Sclerosperma_profizianum)	(Sabal_domingensis	Phoenix_dactylifera))	Roystonea_regia))	Bactris_major))	((Oenocarpus_bataua	(Oenocarpus_minor	(Nypa_fruticans	Manicaria_saccifera)))	Heterospathe_cagayanensis))))	Iriartea_deltoidea)	Pseudophoenix_vinifera)	Calamus_caryotoides);
((((Kentiopsis_piersoniorum	(Prestoea_acuminata	((((Hydriastele_microspadix	(Dypsis_decaryi	Veitchia_spiralis))	Heterospathe_cagayanensis)	(((Burretiokentia_grandiflora	Leopoldinia_pulchra)	((Roystonea_regia	(Geonoma_undata	(Nypa_fruticans	Manicaria_saccifera)))	((((Podococcus_barteri	Orania_palindan)	Sclerosperma_profizianum)	(Sabal_domingensis	Phoenix_dactylifera))	((Elaeis_guineensis	Elaeis_oleifera)	(Attalea_speciosa	(((Reinhardtia_paiewonskiana	Reinhardtia_latisecta)	Reinhardtia_simplex)	Bactris_major))))))	(Oenocarpus_bataua	Oenocarpus_minor)))	Pelagodoxa_henryana)))	Iriartea_deltoidea)	Pseudophoenix_vinifera)	Calamus_caryotoides);
((((Veitchia_spiralis	(Pelagodoxa_henryana	(Dypsis_decaryi	((((Hydriastele_microspadix	(((((Elaeis_guineensis	Elaeis_oleifera)	(((Reinhardtia_paiewonskiana	Reinhardtia_latisecta)	Reinhardtia_simplex)	(Bactris_major	Attalea_speciosa)))	(((((Podococcus_barteri	Orania_palindan)	Sclerosperma_profizianum)	Nypa_fruticans)	((Manicaria_saccifera	Leopoldinia_pulchra)	Geonoma_undata))	Roystonea_regia))	(Sabal_domingensis	Phoenix_dactylifera))	(Oenocarpus_bataua	Oenocarpus_minor)))	(Heterospathe_cagayanensis	Prestoea_acuminata))	Burretiokentia_grandiflora)	Kentiopsis_piersoniorum))))	Iriartea_deltoidea)	Pseudophoenix_vinifera)	Calamus_caryotoides);
((((Kentiopsis_piersoniorum	((Heterospathe_cagayanensis	Burretiokentia_grandiflora)	((Dypsis_decaryi	Veitchia_spiralis)	(((Hydriastele_microspadix	(Oenocarpus_bataua	(Manicaria_saccifera	Oenocarpus_minor)))	((Leopoldinia_pulchra	Geonoma_undata)	((((Nypa_fruticans	Sabal_domingensis)	Phoenix_dactylifera)	((Podococcus_barteri	Orania_palindan)	Sclerosperma_profizianum))	(Roystonea_regia	((Elaeis_guineensis	Elaeis_oleifera)	(((Reinhardtia_paiewonskiana	Reinhardtia_latisecta)	Reinhardtia_simplex)	(Bactris_major	Attalea_speciosa)))))))	(Prestoea_acuminata	Pelagodoxa_henryana)))))	Iriartea_deltoidea)	Pseudophoenix_vinifera)	Calamus_caryotoides);
((((Pelagodoxa_henryana	((Hydriastele_microspadix	(Dypsis_decaryi	((Kentiopsis_piersoniorum	Veitchia_spiralis)	Burretiokentia_grandiflora)))	(((Prestoea_acuminata	(Leopoldinia_pulchra	Geonoma_undata))	((((Elaeis_guineensis	Elaeis_oleifera)	(((Reinhardtia_paiewonskiana	Reinhardtia_latisecta)	Reinhardtia_simplex)	(Bactris_major	Attalea_speciosa)))	Roystonea_regia)	((Sabal_domingensis	Phoenix_dactylifera)	((Podococcus_barteri	Orania_palindan)	Sclerosperma_profizianum))))	((Nypa_fruticans	Manicaria_saccifera)	(Oenocarpus_minor	(Oenocarpus_bataua	Heterospathe_cagayanensis))))))	Iriartea_deltoidea)	Pseudophoenix_vinifera)	Calamus_caryotoides);
((((((Pelagodoxa_henryana	Hydriastele_microspadix)	((((Manicaria_saccifera	Leopoldinia_pulchra)	(Geonoma_undata	Prestoea_acuminata))	(((((Nypa_fruticans	Sabal_domingensis)	Phoenix_dactylifera)	((Podococcus_barteri	Orania_palindan)	Sclerosperma_profizianum))	((Elaeis_guineensis	Elaeis_oleifera)	(((Reinhardtia_paiewonskiana	Reinhardtia_latisecta)	Reinhardtia_simplex)	(Bactris_major	Attalea_speciosa))))	Roystonea_regia))	(Oenocarpus_minor	(Oenocarpus_bataua	Heterospathe_cagayanensis))))	(Dypsis_decaryi	(Burretiokentia_grandiflora	(Veitchia_spiralis	Kentiopsis_piersoniorum))))	Iriartea_deltoidea)	Pseudophoenix_vinifera)	Calamus_caryotoides);
((((((((Hydriastele_microspadix	(((((Nypa_fruticans	(Sabal_domingensis	Phoenix_dactylifera))	((Sclerosperma_profizianum	Podococcus_barteri)	Orania_palindan))	(((Leopoldinia_pulchra	(Elaeis_guineensis	Elaeis_oleifera))	(Attalea_speciosa	(((Reinhardtia_paiewonskiana	Reinhardtia_latisecta)	Reinhardtia_simplex)	Bactris_major)))	Roystonea_regia))	(Prestoea_acuminata	Geonoma_undata))	((Manicaria_saccifera	Oenocarpus_minor)	Oenocarpus_bataua)))	Dypsis_decaryi)	(Kentiopsis_piersoniorum	Burretiokentia_grandiflora))	Pelagodoxa_henryana)	(Heterospathe_cagayanensis	Veitchia_spiralis))	Iriartea_deltoidea)	Pseudophoenix_vinifera)	Calamus_caryotoides);
((((((((((Elaeis_guineensis	Elaeis_oleifera)	(Bactris_major	(Attalea_speciosa	((Reinhardtia_paiewonskiana	Reinhardtia_latisecta)	Reinhardtia_simplex))))	((Nypa_fruticans	Roystonea_regia)	((Sabal_domingensis	Phoenix_dactylifera)	((Sclerosperma_profizianum	Podococcus_barteri)	Orania_palindan))))	(Geonoma_undata	((Prestoea_acuminata	Leopoldinia_pulchra)	Manicaria_saccifera)))	(Oenocarpus_minor	Oenocarpus_bataua))	((((Kentiopsis_piersoniorum	Burretiokentia_grandiflora)	Veitchia_spiralis)	Dypsis_decaryi)	(Heterospathe_cagayanensis	Pelagodoxa_henryana)))	Hydriastele_microspadix)	Iriartea_deltoidea)	Pseudophoenix_vinifera)	Calamus_caryotoides);
((((((((Burretiokentia_grandiflora	Dypsis_decaryi)	Veitchia_spiralis)	Pelagodoxa_henryana)	((((Nypa_fruticans	Manicaria_saccifera)	(Oenocarpus_bataua	((Podococcus_barteri	Oenocarpus_minor)	Heterospathe_cagayanensis)))	(Geonoma_undata	(((((Elaeis_oleifera	Elaeis_guineensis)	((Reinhardtia_paiewonskiana	Reinhardtia_latisecta)	Reinhardtia_simplex))	Attalea_speciosa)	((((Orania_palindan	Sclerosperma_profizianum)	(Phoenix_dactylifera	Sabal_domingensis))	Leopoldinia_pulchra)	Roystonea_regia))	(Hydriastele_microspadix	Bactris_major))))	Prestoea_acuminata))	Kentiopsis_piersoniorum)	Iriartea_deltoidea)	Pseudophoenix_vinifera)	Calamus_caryotoides);
(((((((Pelagodoxa_henryana	Hydriastele_microspadix)	(((Heterospathe_cagayanensis	(Oenocarpus_bataua	Oenocarpus_minor))	((Manicaria_saccifera	((((Elaeis_oleifera	Elaeis_guineensis)	((Reinhardtia_paiewonskiana	Reinhardtia_latisecta)	Reinhardtia_simplex))	(Bactris_major	Attalea_speciosa))	(((((Orania_palindan	Sclerosperma_profizianum)	Podococcus_barteri)	Nypa_fruticans)	(Phoenix_dactylifera	Sabal_domingensis))	Roystonea_regia)))	(Leopoldinia_pulchra	(Dypsis_decaryi	(Geonoma_undata	Prestoea_acuminata)))))	Veitchia_spiralis))	Burretiokentia_grandiflora)	Kentiopsis_piersoniorum)	Iriartea_deltoidea)	Pseudophoenix_vinifera)	Calamus_caryotoides);
(((((((Kentiopsis_piersoniorum	(Dypsis_decaryi	(Heterospathe_cagayanensis	Veitchia_spiralis)))	Burretiokentia_grandiflora)	(Pelagodoxa_henryana	Hydriastele_microspadix))	((((Nypa_fruticans	Manicaria_saccifera)	(Oenocarpus_bataua	Oenocarpus_minor))	(((Orania_palindan	Sclerosperma_profizianum)	(Podococcus_barteri	(Phoenix_dactylifera	Sabal_domingensis)))	(Roystonea_regia	((Elaeis_oleifera	Elaeis_guineensis)	(((Reinhardtia_paiewonskiana	Reinhardtia_latisecta)	Reinhardtia_simplex)	(Bactris_major	Attalea_speciosa))))))	(Leopoldinia_pulchra	(Geonoma_undata	Prestoea_acuminata))))	Iriartea_deltoidea)	Pseudophoenix_vinifera)	Calamus_caryotoides);
((((((((Kentiopsis_piersoniorum	(Dypsis_decaryi	(Burretiokentia_grandiflora	Veitchia_spiralis)))	Heterospathe_cagayanensis)	(Pelagodoxa_henryana	Hydriastele_microspadix))	(((Oenocarpus_minor	Oenocarpus_bataua)	(((((Podococcus_barteri	Orania_palindan)	Sclerosperma_profizianum)	(Phoenix_dactylifera	Sabal_domingensis))	((Elaeis_oleifera	Elaeis_guineensis)	(((Reinhardtia_paiewonskiana	Reinhardtia_latisecta)	Reinhardtia_simplex)	(Bactris_major	Attalea_speciosa))))	Roystonea_regia))	(Leopoldinia_pulchra	((Nypa_fruticans	Manicaria_saccifera)	Geonoma_undata))))	Prestoea_acuminata)	Iriartea_deltoidea)	Pseudophoenix_vinifera)	Calamus_caryotoides);
((((Veitchia_spiralis	(Kentiopsis_piersoniorum	((Dypsis_decaryi	Burretiokentia_grandiflora)	(Heterospathe_cagayanensis	((Pelagodoxa_henryana	Hydriastele_microspadix)	((Oenocarpus_minor	Oenocarpus_bataua)	((((((Podococcus_barteri	Orania_palindan)	Sclerosperma_profizianum)	(Phoenix_dactylifera	Sabal_domingensis))	((Elaeis_oleifera	Elaeis_guineensis)	(((Reinhardtia_paiewonskiana	Reinhardtia_latisecta)	Reinhardtia_simplex)	(Bactris_major	Attalea_speciosa))))	Roystonea_regia)	(Leopoldinia_pulchra	((Nypa_fruticans	Manicaria_saccifera)	(Prestoea_acuminata	Geonoma_undata))))))))))	Iriartea_deltoidea)	Pseudophoenix_vinifera)	Calamus_caryotoides);
((((Kentiopsis_piersoniorum	(((Oenocarpus_minor	Oenocarpus_bataua)	((((Orania_palindan	(Sclerosperma_profizianum	Podococcus_barteri))	(Phoenix_dactylifera	Sabal_domingensis))	((((Nypa_fruticans	Manicaria_saccifera)	Roystonea_regia)	(Elaeis_oleifera	Elaeis_guineensis))	(((Reinhardtia_paiewonskiana	Reinhardtia_latisecta)	Reinhardtia_simplex)	(Bactris_major	Attalea_speciosa))))	((Burretiokentia_grandiflora	Leopoldinia_pulchra)	(Prestoea_acuminata	Geonoma_undata))))	((Heterospathe_cagayanensis	(Veitchia_spiralis	Dypsis_decaryi))	(Pelagodoxa_henryana	Hydriastele_microspadix))))	Iriartea_deltoidea)	Pseudophoenix_vinifera)	Calamus_caryotoides);
((((Kentiopsis_piersoniorum	((((Burretiokentia_grandiflora	(Oenocarpus_minor	Oenocarpus_bataua))	(((Manicaria_saccifera	(Prestoea_acuminata	Geonoma_undata))	((((Elaeis_oleifera	Elaeis_guineensis)	((Phoenix_dactylifera	Sabal_domingensis)	(((Reinhardtia_paiewonskiana	Reinhardtia_latisecta)	Reinhardtia_simplex)	Attalea_speciosa)))	(Roystonea_regia	(Leopoldinia_pulchra	(Podococcus_barteri	(Orania_palindan	Sclerosperma_profizianum)))))	Bactris_major))	Dypsis_decaryi))	Nypa_fruticans)	((Pelagodoxa_henryana	Hydriastele_microspadix)	(Heterospathe_cagayanensis	Veitchia_spiralis))))	Iriartea_deltoidea)	Pseudophoenix_vinifera)	Calamus_caryotoides);
((((Kentiopsis_piersoniorum	((Pelagodoxa_henryana	Hydriastele_microspadix)	(((Oenocarpus_minor	Oenocarpus_bataua)	((Geonoma_undata	((((Podococcus_barteri	Sclerosperma_profizianum)	Orania_palindan)	(Nypa_fruticans	Manicaria_saccifera))	Leopoldinia_pulchra))	((Attalea_speciosa	(((Reinhardtia_paiewonskiana	Reinhardtia_latisecta)	Reinhardtia_simplex)	(Elaeis_oleifera	Elaeis_guineensis)))	((Dypsis_decaryi	Roystonea_regia)	(Prestoea_acuminata	(Bactris_major	(Phoenix_dactylifera	Sabal_domingensis)))))))	(Burretiokentia_grandiflora	(Heterospathe_cagayanensis	Veitchia_spiralis)))))	Iriartea_deltoidea)	Pseudophoenix_vinifera)	Calamus_caryotoides);
((((Hydriastele_microspadix	(((Heterospathe_cagayanensis	((((Manicaria_saccifera	Oenocarpus_minor)	Oenocarpus_bataua)	((((Prestoea_acuminata	(Bactris_major	((Elaeis_oleifera	Elaeis_guineensis)	(Attalea_speciosa	((Reinhardtia_paiewonskiana	Reinhardtia_latisecta)	Reinhardtia_simplex)))))	(((Podococcus_barteri	Sclerosperma_profizianum)	Orania_palindan)	(Phoenix_dactylifera	Sabal_domingensis)))	Roystonea_regia)	(Leopoldinia_pulchra	Geonoma_undata)))	Nypa_fruticans))	(Dypsis_decaryi	(Veitchia_spiralis	(Kentiopsis_piersoniorum	Burretiokentia_grandiflora))))	Pelagodoxa_henryana))	Iriartea_deltoidea)	Pseudophoenix_vinifera)	Calamus_caryotoides);
((((Pelagodoxa_henryana	((Kentiopsis_piersoniorum	(Burretiokentia_grandiflora	(Dypsis_decaryi	(Hydriastele_microspadix	(((Nypa_fruticans	Manicaria_saccifera)	((Oenocarpus_minor	(Podococcus_barteri	Heterospathe_cagayanensis))	Oenocarpus_bataua))	(((((Elaeis_oleifera	Elaeis_guineensis)	((Bactris_major	Attalea_speciosa)	((Reinhardtia_paiewonskiana	Reinhardtia_latisecta)	Reinhardtia_simplex)))	((Sclerosperma_profizianum	Orania_palindan)	(Phoenix_dactylifera	Sabal_domingensis)))	Roystonea_regia)	(Prestoea_acuminata	(Leopoldinia_pulchra	Geonoma_undata))))))))	Veitchia_spiralis))	Iriartea_deltoidea)	Pseudophoenix_vinifera)	Calamus_caryotoides);
(((Iriartea_deltoidea	(((Kentiopsis_piersoniorum	(Burretiokentia_grandiflora	((((Oenocarpus_bataua	((Nypa_fruticans	Manicaria_saccifera)	Oenocarpus_minor))	((Prestoea_acuminata	Geonoma_undata)	(((((Elaeis_guineensis	Elaeis_oleifera)	((Reinhardtia_simplex	(Reinhardtia_paiewonskiana	Reinhardtia_latisecta))	Attalea_speciosa))	((Sabal_domingensis	Phoenix_dactylifera)	(Podococcus_barteri	(Orania_palindan	Sclerosperma_profizianum))))	Roystonea_regia)	(Bactris_major	Leopoldinia_pulchra))))	(Hydriastele_microspadix	Pelagodoxa_henryana))	Dypsis_decaryi)))	Heterospathe_cagayanensis)	Veitchia_spiralis))	Pseudophoenix_vinifera)	Calamus_caryotoides);
(((Iriartea_deltoidea	((Kentiopsis_piersoniorum	((Heterospathe_cagayanensis	((Pelagodoxa_henryana	((Prestoea_acuminata	Geonoma_undata)	((((((Attalea_speciosa	Bactris_major)	(Elaeis_guineensis	Elaeis_oleifera))	(Reinhardtia_simplex	(Reinhardtia_paiewonskiana	Reinhardtia_latisecta)))	((Sabal_domingensis	Phoenix_dactylifera)	(Podococcus_barteri	(Orania_palindan	Sclerosperma_profizianum))))	Roystonea_regia)	Leopoldinia_pulchra)))	(Hydriastele_microspadix	((Nypa_fruticans	Manicaria_saccifera)	(Oenocarpus_minor	Oenocarpus_bataua)))))	(Burretiokentia_grandiflora	Dypsis_decaryi)))	Veitchia_spiralis))	Pseudophoenix_vinifera)	Calamus_caryotoides);
(((Iriartea_deltoidea	(Kentiopsis_piersoniorum	((Dypsis_decaryi	(((((Prestoea_acuminata	Geonoma_undata)	((((((Attalea_speciosa	Bactris_major)	(Elaeis_guineensis	Elaeis_oleifera))	(Reinhardtia_simplex	(Reinhardtia_paiewonskiana	Reinhardtia_latisecta)))	((Sabal_domingensis	Phoenix_dactylifera)	(Podococcus_barteri	(Orania_palindan	Sclerosperma_profizianum))))	Roystonea_regia)	Leopoldinia_pulchra))	((Oenocarpus_minor	Oenocarpus_bataua)	(Nypa_fruticans	Manicaria_saccifera)))	((Pelagodoxa_henryana	Hydriastele_microspadix)	Heterospathe_cagayanensis))	Burretiokentia_grandiflora))	Veitchia_spiralis)))	Pseudophoenix_vinifera)	Calamus_caryotoides);
(((Iriartea_deltoidea	(((Dypsis_decaryi	(((((((((Attalea_speciosa	(Elaeis_guineensis	Elaeis_oleifera))	(Reinhardtia_simplex	(Reinhardtia_paiewonskiana	Reinhardtia_latisecta)))	((Oenocarpus_minor	Oenocarpus_bataua)	(Nypa_fruticans	Manicaria_saccifera)))	(Roystonea_regia	((Podococcus_barteri	(Orania_palindan	Sclerosperma_profizianum))	(Sabal_domingensis	Phoenix_dactylifera))))	Bactris_major)	(Prestoea_acuminata	(Leopoldinia_pulchra	Geonoma_undata)))	Hydriastele_microspadix)	Heterospathe_cagayanensis)	(Burretiokentia_grandiflora	Kentiopsis_piersoniorum)))	Veitchia_spiralis)	Pelagodoxa_henryana))	Pseudophoenix_vinifera)	Calamus_caryotoides);
(((Iriartea_deltoidea	(((((((Oenocarpus_minor	Oenocarpus_bataua)	(Nypa_fruticans	Manicaria_saccifera))	((Prestoea_acuminata	Geonoma_undata)	(Leopoldinia_pulchra	((Roystonea_regia	((Sclerosperma_profizianum	(Podococcus_barteri	Orania_palindan))	(Sabal_domingensis	Phoenix_dactylifera)))	((Elaeis_guineensis	Elaeis_oleifera)	((Reinhardtia_simplex	(Reinhardtia_paiewonskiana	Reinhardtia_latisecta))	(Bactris_major	Attalea_speciosa)))))))	Hydriastele_microspadix)	((Heterospathe_cagayanensis	Kentiopsis_piersoniorum)	Burretiokentia_grandiflora))	(Dypsis_decaryi	Veitchia_spiralis))	Pelagodoxa_henryana))	Pseudophoenix_vinifera)	Calamus_caryotoides);
(((Iriartea_deltoidea	(Veitchia_spiralis	((((((Heterospathe_cagayanensis	(Oenocarpus_bataua	((Nypa_fruticans	Manicaria_saccifera)	Oenocarpus_minor)))	(((Geonoma_undata	Leopoldinia_pulchra)	((((Sabal_domingensis	Phoenix_dactylifera)	Prestoea_acuminata)	(Sclerosperma_profizianum	Orania_palindan))	Podococcus_barteri))	(Roystonea_regia	((Elaeis_guineensis	Elaeis_oleifera)	((Reinhardtia_simplex	(Reinhardtia_paiewonskiana	Reinhardtia_latisecta))	(Bactris_major	Attalea_speciosa))))))	(Pelagodoxa_henryana	Hydriastele_microspadix))	Kentiopsis_piersoniorum)	Burretiokentia_grandiflora)	Dypsis_decaryi)))	Pseudophoenix_vinifera)	Calamus_caryotoides);
(((Iriartea_deltoidea	(Veitchia_spiralis	(((((Oenocarpus_minor	Oenocarpus_bataua)	((((((Podococcus_barteri	Sclerosperma_profizianum)	Orania_palindan)	Nypa_fruticans)	Manicaria_saccifera)	(Roystonea_regia	((((Elaeis_guineensis	Elaeis_oleifera)	((Reinhardtia_simplex	(Reinhardtia_paiewonskiana	Reinhardtia_latisecta))	Attalea_speciosa))	Bactris_major)	(Sabal_domingensis	Phoenix_dactylifera))))	(Leopoldinia_pulchra	(Prestoea_acuminata	Geonoma_undata))))	(Heterospathe_cagayanensis	Hydriastele_microspadix))	((Kentiopsis_piersoniorum	Burretiokentia_grandiflora)	Dypsis_decaryi))	Pelagodoxa_henryana)))	Pseudophoenix_vinifera)	Calamus_caryotoides);
(((Iriartea_deltoidea	(Kentiopsis_piersoniorum	(((((Oenocarpus_minor	Oenocarpus_bataua)	((((Roystonea_regia	((Elaeis_guineensis	Elaeis_oleifera)	((Reinhardtia_simplex	(Reinhardtia_paiewonskiana	Reinhardtia_latisecta))	Attalea_speciosa)))	((Sabal_domingensis	Phoenix_dactylifera)	(((Podococcus_barteri	Nypa_fruticans)	Sclerosperma_profizianum)	Orania_palindan)))	Bactris_major)	((Manicaria_saccifera	Leopoldinia_pulchra)	Geonoma_undata)))	((Heterospathe_cagayanensis	Hydriastele_microspadix)	(Prestoea_acuminata	Pelagodoxa_henryana)))	(Dypsis_decaryi	Veitchia_spiralis))	Burretiokentia_grandiflora)))	Pseudophoenix_vinifera)	Calamus_caryotoides);
(((Iriartea_deltoidea	Pseudophoenix_vinifera)	(Veitchia_spiralis	(Burretiokentia_grandiflora	(Dypsis_decaryi	(Kentiopsis_piersoniorum	((((Heterospathe_cagayanensis	(Oenocarpus_minor	Oenocarpus_bataua))	(Manicaria_saccifera	Leopoldinia_pulchra))	((Prestoea_acuminata	Geonoma_undata)	((Roystonea_regia	((Elaeis_guineensis	Elaeis_oleifera)	((Reinhardtia_simplex	(Reinhardtia_paiewonskiana	Reinhardtia_latisecta))	(Bactris_major	Attalea_speciosa))))	((Sabal_domingensis	Phoenix_dactylifera)	(((Podococcus_barteri	Nypa_fruticans)	Sclerosperma_profizianum)	Orania_palindan)))))	(Hydriastele_microspadix	Pelagodoxa_henryana)))))))	Calamus_caryotoides);
((((((((Burretiokentia_grandiflora	(Heterospathe_cagayanensis	Veitchia_spiralis))	Dypsis_decaryi)	((((Nypa_fruticans	Manicaria_saccifera)	Oenocarpus_minor)	Oenocarpus_bataua)	((Leopoldinia_pulchra	((((Sabal_domingensis	(Prestoea_acuminata	Phoenix_dactylifera))	(Sclerosperma_profizianum	(Podococcus_barteri	Orania_palindan)))	((Elaeis_guineensis	Elaeis_oleifera)	((Reinhardtia_simplex	(Reinhardtia_paiewonskiana	Reinhardtia_latisecta))	(Bactris_major	Attalea_speciosa))))	Roystonea_regia))	Geonoma_undata)))	(Hydriastele_microspadix	Pelagodoxa_henryana))	Kentiopsis_piersoniorum)	Iriartea_deltoidea)	Pseudophoenix_vinifera)	Calamus_caryotoides);
((Pseudophoenix_vinifera	((Heterospathe_cagayanensis	(((((Veitchia_spiralis	Dypsis_decaryi)	((((Roystonea_regia	(((Sclerosperma_profizianum	(Podococcus_barteri	Orania_palindan))	(Phoenix_dactylifera	Sabal_domingensis))	((Elaeis_oleifera	Elaeis_guineensis)	((Reinhardtia_simplex	(Reinhardtia_latisecta	Reinhardtia_paiewonskiana))	(Bactris_major	Attalea_speciosa)))))	Leopoldinia_pulchra)	((Nypa_fruticans	Manicaria_saccifera)	(Oenocarpus_minor	Oenocarpus_bataua)))	(Geonoma_undata	Prestoea_acuminata)))	Pelagodoxa_henryana)	(Hydriastele_microspadix	Burretiokentia_grandiflora))	Kentiopsis_piersoniorum))	Iriartea_deltoidea))	Calamus_caryotoides);
((Pseudophoenix_vinifera	((((Burretiokentia_grandiflora	(Dypsis_decaryi	((Hydriastele_microspadix	((((Roystonea_regia	(((Sclerosperma_profizianum	(Podococcus_barteri	Orania_palindan))	(Phoenix_dactylifera	Sabal_domingensis))	((Elaeis_oleifera	Elaeis_guineensis)	((Reinhardtia_simplex	(Reinhardtia_latisecta	Reinhardtia_paiewonskiana))	(Bactris_major	Attalea_speciosa)))))	Leopoldinia_pulchra)	((Nypa_fruticans	Manicaria_saccifera)	(Oenocarpus_minor	Oenocarpus_bataua)))	(Geonoma_undata	Prestoea_acuminata)))	(Veitchia_spiralis	Pelagodoxa_henryana))))	Heterospathe_cagayanensis)	Kentiopsis_piersoniorum)	Iriartea_deltoidea))	Calamus_caryotoides);
((Pseudophoenix_vinifera	(((((Heterospathe_cagayanensis	((Pelagodoxa_henryana	Hydriastele_microspadix)	(((Nypa_fruticans	Manicaria_saccifera)	(Oenocarpus_minor	Oenocarpus_bataua))	((Geonoma_undata	Prestoea_acuminata)	((((Sclerosperma_profizianum	Orania_palindan)	(Podococcus_barteri	(Phoenix_dactylifera	Sabal_domingensis)))	((((Elaeis_oleifera	Elaeis_guineensis)	((Reinhardtia_simplex	(Reinhardtia_latisecta	Reinhardtia_paiewonskiana))	Attalea_speciosa))	Bactris_major)	Roystonea_regia))	Leopoldinia_pulchra)))))	Dypsis_decaryi)	(Kentiopsis_piersoniorum	Burretiokentia_grandiflora))	Veitchia_spiralis)	Iriartea_deltoidea))	Calamus_caryotoides);
((Pseudophoenix_vinifera	((Heterospathe_cagayanensis	(Veitchia_spiralis	((((Geonoma_undata	(((Phoenix_dactylifera	Sabal_domingensis)	(Leopoldinia_pulchra	((Podococcus_barteri	Sclerosperma_profizianum)	Orania_palindan)))	((Prestoea_acuminata	(((Elaeis_oleifera	Elaeis_guineensis)	(Reinhardtia_simplex	(Reinhardtia_latisecta	Reinhardtia_paiewonskiana)))	(Attalea_speciosa	Bactris_major)))	Roystonea_regia)))	(Hydriastele_microspadix	(Oenocarpus_bataua	((Nypa_fruticans	Manicaria_saccifera)	Oenocarpus_minor))))	((Dypsis_decaryi	Burretiokentia_grandiflora)	Kentiopsis_piersoniorum))	Pelagodoxa_henryana)))	Iriartea_deltoidea))	Calamus_caryotoides);
((Pseudophoenix_vinifera	((Veitchia_spiralis	(Dypsis_decaryi	((Kentiopsis_piersoniorum	(Pelagodoxa_henryana	((Heterospathe_cagayanensis	Hydriastele_microspadix)	((Oenocarpus_bataua	(Manicaria_saccifera	Oenocarpus_minor))	((Leopoldinia_pulchra	(Prestoea_acuminata	Geonoma_undata))	(Roystonea_regia	(((Phoenix_dactylifera	Sabal_domingensis)	((Orania_palindan	(Nypa_fruticans	Sclerosperma_profizianum))	Podococcus_barteri))	(((Elaeis_oleifera	Elaeis_guineensis)	(Reinhardtia_simplex	(Reinhardtia_latisecta	Reinhardtia_paiewonskiana)))	(Attalea_speciosa	Bactris_major)))))))))	Burretiokentia_grandiflora)))	Iriartea_deltoidea))	Calamus_caryotoides);
((Pseudophoenix_vinifera	((Veitchia_spiralis	((Pelagodoxa_henryana	(Hydriastele_microspadix	(Kentiopsis_piersoniorum	(Burretiokentia_grandiflora	((Oenocarpus_bataua	Oenocarpus_minor)	((Dypsis_decaryi	(Prestoea_acuminata	((Nypa_fruticans	Roystonea_regia)	(((Phoenix_dactylifera	Sabal_domingensis)	((Orania_palindan	Sclerosperma_profizianum)	Podococcus_barteri))	(((Elaeis_oleifera	Elaeis_guineensis)	(Reinhardtia_simplex	(Reinhardtia_latisecta	Reinhardtia_paiewonskiana)))	(Attalea_speciosa	Bactris_major))))))	(Leopoldinia_pulchra	(Manicaria_saccifera	Geonoma_undata))))))))	Heterospathe_cagayanensis))	Iriartea_deltoidea))	Calamus_caryotoides);
((Pseudophoenix_vinifera	((Pelagodoxa_henryana	(Veitchia_spiralis	(((Dypsis_decaryi	(((((Oenocarpus_bataua	Oenocarpus_minor)	((Roystonea_regia	((Phoenix_dactylifera	Sabal_domingensis)	((Elaeis_oleifera	Elaeis_guineensis)	((Reinhardtia_simplex	(Reinhardtia_latisecta	Reinhardtia_paiewonskiana))	(Attalea_speciosa	Bactris_major)))))	(Leopoldinia_pulchra	((Sclerosperma_profizianum	(Nypa_fruticans	(Orania_palindan	Podococcus_barteri)))	Manicaria_saccifera))))	(Geonoma_undata	Prestoea_acuminata))	Hydriastele_microspadix)	Heterospathe_cagayanensis))	Burretiokentia_grandiflora)	Kentiopsis_piersoniorum)))	Iriartea_deltoidea))	Calamus_caryotoides);
((Pseudophoenix_vinifera	((((Kentiopsis_piersoniorum	Burretiokentia_grandiflora)	(Dypsis_decaryi	(((((Geonoma_undata	Prestoea_acuminata)	((Podococcus_barteri	(Nypa_fruticans	Sclerosperma_profizianum))	(Leopoldinia_pulchra	Orania_palindan)))	((Roystonea_regia	((Elaeis_oleifera	Elaeis_guineensis)	((Reinhardtia_paiewonskiana	(Reinhardtia_simplex	Reinhardtia_latisecta))	(Attalea_speciosa	Bactris_major))))	(Phoenix_dactylifera	Sabal_domingensis)))	((Heterospathe_cagayanensis	Oenocarpus_bataua)	(Manicaria_saccifera	Oenocarpus_minor)))	(Pelagodoxa_henryana	Hydriastele_microspadix))))	Veitchia_spiralis)	Iriartea_deltoidea))	Calamus_caryotoides);
((Pseudophoenix_vinifera	((Prestoea_acuminata	(Pelagodoxa_henryana	(((Geonoma_undata	((((Elaeis_oleifera	Elaeis_guineensis)	((Reinhardtia_simplex	(Reinhardtia_latisecta	Reinhardtia_paiewonskiana))	(Attalea_speciosa	Bactris_major)))	(Roystonea_regia	((Podococcus_barteri	(Phoenix_dactylifera	Sabal_domingensis))	(Orania_palindan	(Sclerosperma_profizianum	Nypa_fruticans)))))	Leopoldinia_pulchra))	((Hydriastele_microspadix	(Oenocarpus_bataua	(Manicaria_saccifera	Oenocarpus_minor)))	Heterospathe_cagayanensis))	(((Burretiokentia_grandiflora	Veitchia_spiralis)	Kentiopsis_piersoniorum)	Dypsis_decaryi))))	Iriartea_deltoidea))	Calamus_caryotoides);
((Pseudophoenix_vinifera	((((Hydriastele_microspadix	((Heterospathe_cagayanensis	((Dypsis_decaryi	(Burretiokentia_grandiflora	Kentiopsis_piersoniorum))	Veitchia_spiralis))	((((Nypa_fruticans	Manicaria_saccifera)	(Oenocarpus_minor	Oenocarpus_bataua))	(((Sclerosperma_profizianum	(Leopoldinia_pulchra	Orania_palindan))	((Elaeis_oleifera	Elaeis_guineensis)	((Podococcus_barteri	(Phoenix_dactylifera	Sabal_domingensis))	((Reinhardtia_simplex	(Reinhardtia_latisecta	Reinhardtia_paiewonskiana))	(Attalea_speciosa	Bactris_major)))))	Roystonea_regia))	Geonoma_undata)))	Prestoea_acuminata)	Pelagodoxa_henryana)	Iriartea_deltoidea))	Calamus_caryotoides);
((Pseudophoenix_vinifera	(((Kentiopsis_piersoniorum	((Pelagodoxa_henryana	((((Prestoea_acuminata	Geonoma_undata)	(Leopoldinia_pulchra	(((((Elaeis_guineensis	Elaeis_oleifera)	(Attalea_speciosa	(Reinhardtia_simplex	(Reinhardtia_latisecta	Reinhardtia_paiewonskiana))))	((Orania_palindan	(Podococcus_barteri	Sclerosperma_profizianum))	(Sabal_domingensis	Phoenix_dactylifera)))	Roystonea_regia)	Bactris_major)))	(((Nypa_fruticans	Manicaria_saccifera)	Oenocarpus_bataua)	Oenocarpus_minor))	Hydriastele_microspadix))	(Dypsis_decaryi	Burretiokentia_grandiflora)))	(Veitchia_spiralis	Heterospathe_cagayanensis))	Iriartea_deltoidea))	Calamus_caryotoides);
((Pseudophoenix_vinifera	(((Kentiopsis_piersoniorum	(Dypsis_decaryi	(Veitchia_spiralis	(Heterospathe_cagayanensis	(((Prestoea_acuminata	Pelagodoxa_henryana)	((Geonoma_undata	(Leopoldinia_pulchra	((((Reinhardtia_simplex	(Reinhardtia_latisecta	Reinhardtia_paiewonskiana))	((Elaeis_guineensis	Elaeis_oleifera)	(Bactris_major	Attalea_speciosa)))	((Sclerosperma_profizianum	(Orania_palindan	Podococcus_barteri))	(Sabal_domingensis	Phoenix_dactylifera)))	Roystonea_regia)))	(((Nypa_fruticans	Manicaria_saccifera)	Oenocarpus_bataua)	Oenocarpus_minor)))	Hydriastele_microspadix)))))	Burretiokentia_grandiflora)	Iriartea_deltoidea))	Calamus_caryotoides);
((Pseudophoenix_vinifera	((Veitchia_spiralis	((Dypsis_decaryi	(((((((Prestoea_acuminata	(Elaeis_guineensis	Elaeis_oleifera))	((Bactris_major	Attalea_speciosa)	(Reinhardtia_simplex	(Reinhardtia_latisecta	Reinhardtia_paiewonskiana))))	(Sabal_domingensis	Phoenix_dactylifera))	Roystonea_regia)	(Geonoma_undata	(Leopoldinia_pulchra	(Sclerosperma_profizianum	(Orania_palindan	Podococcus_barteri)))))	(((Nypa_fruticans	Manicaria_saccifera)	Oenocarpus_bataua)	Oenocarpus_minor))	(Pelagodoxa_henryana	Hydriastele_microspadix)))	(Burretiokentia_grandiflora	(Kentiopsis_piersoniorum	Heterospathe_cagayanensis))))	Iriartea_deltoidea))	Calamus_caryotoides);
((Pseudophoenix_vinifera	((((((Manicaria_saccifera	((((((Elaeis_guineensis	Elaeis_oleifera)	(Reinhardtia_simplex	(Reinhardtia_latisecta	Reinhardtia_paiewonskiana)))	Attalea_speciosa)	Bactris_major)	Roystonea_regia)	(((Nypa_fruticans	Sabal_domingensis)	Phoenix_dactylifera)	(Sclerosperma_profizianum	(Orania_palindan	Podococcus_barteri)))))	((Prestoea_acuminata	Geonoma_undata)	Leopoldinia_pulchra))	(Oenocarpus_bataua	Oenocarpus_minor))	(Pelagodoxa_henryana	Hydriastele_microspadix))	((Kentiopsis_piersoniorum	(Burretiokentia_grandiflora	(Veitchia_spiralis	Dypsis_decaryi)))	Heterospathe_cagayanensis))	Iriartea_deltoidea))	Calamus_caryotoides);
((Pseudophoenix_vinifera	(((((((((((((Reinhardtia_simplex	(Reinhardtia_latisecta	Reinhardtia_paiewonskiana))	(Attalea_speciosa	(Elaeis_guineensis	Elaeis_oleifera)))	Bactris_major)	(Roystonea_regia	(Sabal_domingensis	Phoenix_dactylifera)))	((Prestoea_acuminata	Geonoma_undata)	((Sclerosperma_profizianum	(Orania_palindan	Podococcus_barteri))	(Manicaria_saccifera	Leopoldinia_pulchra))))	Nypa_fruticans)	((Oenocarpus_bataua	Oenocarpus_minor)	Heterospathe_cagayanensis))	Hydriastele_microspadix)	(Veitchia_spiralis	Dypsis_decaryi))	Pelagodoxa_henryana)	Burretiokentia_grandiflora)	Kentiopsis_piersoniorum)	Iriartea_deltoidea))	Calamus_caryotoides);
((Pseudophoenix_vinifera	(((((((Oenocarpus_minor	(Heterospathe_cagayanensis	Oenocarpus_bataua))	(Hydriastele_microspadix	((Pelagodoxa_henryana	Prestoea_acuminata)	((((((Attalea_speciosa	Bactris_major)	(Elaeis_guineensis	Elaeis_oleifera))	(Reinhardtia_simplex	(Reinhardtia_latisecta	Reinhardtia_paiewonskiana)))	Roystonea_regia)	((Sabal_domingensis	Phoenix_dactylifera)	((Nypa_fruticans	Sclerosperma_profizianum)	(Orania_palindan	Podococcus_barteri))))	((Leopoldinia_pulchra	Manicaria_saccifera)	Geonoma_undata)))))	Dypsis_decaryi)	Burretiokentia_grandiflora)	Kentiopsis_piersoniorum)	Veitchia_spiralis)	Iriartea_deltoidea))	Calamus_caryotoides);
((Pseudophoenix_vinifera	((Kentiopsis_piersoniorum	((((Veitchia_spiralis	Dypsis_decaryi)	(((((((Sclerosperma_profizianum	Podococcus_barteri)	(Orania_palindan	Leopoldinia_pulchra))	(((Sabal_domingensis	Phoenix_dactylifera)	Bactris_major)	((Attalea_speciosa	(Elaeis_guineensis	Elaeis_oleifera))	(Reinhardtia_simplex	(Reinhardtia_latisecta	Reinhardtia_paiewonskiana)))))	Roystonea_regia)	(Nypa_fruticans	(Manicaria_saccifera	(Heterospathe_cagayanensis	(Oenocarpus_bataua	Oenocarpus_minor)))))	(Prestoea_acuminata	Geonoma_undata))	Hydriastele_microspadix))	Pelagodoxa_henryana)	Burretiokentia_grandiflora))	Iriartea_deltoidea))	Calamus_caryotoides);
((Pseudophoenix_vinifera	((Pelagodoxa_henryana	((Hydriastele_microspadix	(((((((Orania_palindan	(Nypa_fruticans	Sclerosperma_profizianum))	Podococcus_barteri)	(Sabal_domingensis	Phoenix_dactylifera))	((((Elaeis_guineensis	Elaeis_oleifera)	(((Reinhardtia_paiewonskiana	Reinhardtia_latisecta)	Reinhardtia_simplex)	Attalea_speciosa))	Bactris_major)	Roystonea_regia))	(((Leopoldinia_pulchra	Manicaria_saccifera)	Prestoea_acuminata)	Geonoma_undata))	Oenocarpus_bataua)	Oenocarpus_minor))	(Kentiopsis_piersoniorum	(Burretiokentia_grandiflora	((Dypsis_decaryi	Heterospathe_cagayanensis)	Veitchia_spiralis)))))	Iriartea_deltoidea))	Calamus_caryotoides);
((Pseudophoenix_vinifera	((((((Leopoldinia_pulchra	(Prestoea_acuminata	Geonoma_undata))	((((((Orania_palindan	(Podococcus_barteri	Sclerosperma_profizianum))	(Nypa_fruticans	(Sabal_domingensis	Phoenix_dactylifera)))	Roystonea_regia)	(Attalea_speciosa	((Elaeis_guineensis	Elaeis_oleifera)	((Reinhardtia_paiewonskiana	Reinhardtia_latisecta)	Reinhardtia_simplex))))	(Bactris_major	Manicaria_saccifera))	Dypsis_decaryi))	(Burretiokentia_grandiflora	(Oenocarpus_bataua	Oenocarpus_minor)))	((Heterospathe_cagayanensis	Hydriastele_microspadix)	(Veitchia_spiralis	Pelagodoxa_henryana)))	Kentiopsis_piersoniorum)	Iriartea_deltoidea))	Calamus_caryotoides);
((Pseudophoenix_vinifera	((((Kentiopsis_piersoniorum	(((Hydriastele_microspadix	Pelagodoxa_henryana)	(((Leopoldinia_pulchra	(Prestoea_acuminata	Geonoma_undata))	(((Bactris_major	(((Reinhardtia_paiewonskiana	Reinhardtia_latisecta)	Reinhardtia_simplex)	(Attalea_speciosa	(Elaeis_guineensis	Elaeis_oleifera))))	((Orania_palindan	(Podococcus_barteri	Sclerosperma_profizianum))	(Sabal_domingensis	Phoenix_dactylifera)))	Roystonea_regia))	(Oenocarpus_bataua	((Nypa_fruticans	Manicaria_saccifera)	Oenocarpus_minor))))	(Dypsis_decaryi	Burretiokentia_grandiflora)))	Heterospathe_cagayanensis)	Veitchia_spiralis)	Iriartea_deltoidea))	Calamus_caryotoides);
((((Pelagodoxa_henryana	((Geonoma_undata	(((((Sclerosperma_profizianum	Orania_palindan)	(((Elaeis_guineensis	Elaeis_oleifera)	(Reinhardtia_simplex	(Reinhardtia_latisecta	Reinhardtia_paiewonskiana)))	((Bactris_major	Attalea_speciosa)	Prestoea_acuminata)))	(Sabal_domingensis	Phoenix_dactylifera))	Roystonea_regia)	Leopoldinia_pulchra))	((Hydriastele_microspadix	((Oenocarpus_minor	((Podococcus_barteri	Nypa_fruticans)	Manicaria_saccifera))	Oenocarpus_bataua))	(Heterospathe_cagayanensis	((Burretiokentia_grandiflora	Kentiopsis_piersoniorum)	(Veitchia_spiralis	Dypsis_decaryi))))))	Iriartea_deltoidea)	Pseudophoenix_vinifera)	Calamus_caryotoides);
((((Veitchia_spiralis	(Dypsis_decaryi	(Heterospathe_cagayanensis	(Burretiokentia_grandiflora	(((Pelagodoxa_henryana	Hydriastele_microspadix)	(((Oenocarpus_minor	Manicaria_saccifera)	Oenocarpus_bataua)	((Prestoea_acuminata	Geonoma_undata)	(((((Elaeis_guineensis	Elaeis_oleifera)	(Reinhardtia_simplex	(Reinhardtia_latisecta	Reinhardtia_paiewonskiana)))	(Bactris_major	Attalea_speciosa))	(Nypa_fruticans	(Sabal_domingensis	Phoenix_dactylifera)))	((Podococcus_barteri	(Sclerosperma_profizianum	(Leopoldinia_pulchra	Orania_palindan)))	Roystonea_regia)))))	Kentiopsis_piersoniorum)))))	Iriartea_deltoidea)	Pseudophoenix_vinifera)	Calamus_caryotoides);
(((((((Pelagodoxa_henryana	Veitchia_spiralis)	Hydriastele_microspadix)	((((((Oenocarpus_minor	(Heterospathe_cagayanensis	(Podococcus_barteri	(Nypa_fruticans	Manicaria_saccifera))))	Oenocarpus_bataua)	((Geonoma_undata	Leopoldinia_pulchra)	(Roystonea_regia	((((Elaeis_guineensis	Elaeis_oleifera)	(Reinhardtia_simplex	(Reinhardtia_latisecta	Reinhardtia_paiewonskiana)))	(Bactris_major	Attalea_speciosa))	((Sabal_domingensis	Phoenix_dactylifera)	(Sclerosperma_profizianum	Orania_palindan))))))	Kentiopsis_piersoniorum)	Burretiokentia_grandiflora)	Dypsis_decaryi))	Prestoea_acuminata)	Iriartea_deltoidea)	Pseudophoenix_vinifera)	Calamus_caryotoides);
((((Kentiopsis_piersoniorum	(((Veitchia_spiralis	((((Prestoea_acuminata	Pelagodoxa_henryana)	(((Roystonea_regia	Leopoldinia_pulchra)	((((Elaeis_guineensis	Elaeis_oleifera)	(((Oenocarpus_minor	(Manicaria_saccifera	Oenocarpus_bataua))	Bactris_major)	(Reinhardtia_simplex	(Reinhardtia_latisecta	Reinhardtia_paiewonskiana))))	Attalea_speciosa)	(Podococcus_barteri	((Sabal_domingensis	Phoenix_dactylifera)	((Nypa_fruticans	Sclerosperma_profizianum)	Orania_palindan)))))	Geonoma_undata))	Hydriastele_microspadix)	Heterospathe_cagayanensis))	Burretiokentia_grandiflora)	Dypsis_decaryi))	Iriartea_deltoidea)	Pseudophoenix_vinifera)	Calamus_caryotoides);
(((((Kentiopsis_piersoniorum	((((((Roystonea_regia	((((Elaeis_guineensis	Elaeis_oleifera)	(Attalea_speciosa	(Bactris_major	(Reinhardtia_latisecta	Reinhardtia_paiewonskiana))))	Reinhardtia_simplex)	((Sabal_domingensis	(Phoenix_dactylifera	Nypa_fruticans))	(Sclerosperma_profizianum	(Podococcus_barteri	Orania_palindan)))))	(Manicaria_saccifera	(Oenocarpus_bataua	Oenocarpus_minor)))	(Leopoldinia_pulchra	Geonoma_undata))	((Heterospathe_cagayanensis	Veitchia_spiralis)	Dypsis_decaryi))	(Pelagodoxa_henryana	Hydriastele_microspadix))	Burretiokentia_grandiflora))	Prestoea_acuminata)	Iriartea_deltoidea)	Pseudophoenix_vinifera)	Calamus_caryotoides);
(((((((Dypsis_decaryi	Burretiokentia_grandiflora)	((((((Oenocarpus_minor	Manicaria_saccifera)	Oenocarpus_bataua)	Nypa_fruticans)	((Prestoea_acuminata	Geonoma_undata)	((((Roystonea_regia	(Sclerosperma_profizianum	(Podococcus_barteri	Orania_palindan)))	(Sabal_domingensis	Phoenix_dactylifera))	((Leopoldinia_pulchra	(Elaeis_guineensis	Elaeis_oleifera))	(Attalea_speciosa	(Reinhardtia_simplex	(Reinhardtia_latisecta	Reinhardtia_paiewonskiana)))))	Bactris_major)))	Heterospathe_cagayanensis)	(Hydriastele_microspadix	Pelagodoxa_henryana)))	Kentiopsis_piersoniorum)	Veitchia_spiralis)	Iriartea_deltoidea)	Pseudophoenix_vinifera)	Calamus_caryotoides);
(((((((((((((Reinhardtia_simplex	(Reinhardtia_latisecta	Reinhardtia_paiewonskiana))	((Elaeis_guineensis	Elaeis_oleifera)	Attalea_speciosa))	(((Sclerosperma_profizianum	(Podococcus_barteri	Orania_palindan))	(Sabal_domingensis	Phoenix_dactylifera))	Roystonea_regia))	Bactris_major)	(((Leopoldinia_pulchra	(Nypa_fruticans	Manicaria_saccifera))	((Oenocarpus_bataua	Oenocarpus_minor)	Heterospathe_cagayanensis))	(Prestoea_acuminata	Geonoma_undata)))	(Hydriastele_microspadix	Pelagodoxa_henryana))	Kentiopsis_piersoniorum)	Burretiokentia_grandiflora)	Dypsis_decaryi)	Veitchia_spiralis)	Iriartea_deltoidea)	Pseudophoenix_vinifera)	Calamus_caryotoides);
(((((Burretiokentia_grandiflora	((Veitchia_spiralis	(((Prestoea_acuminata	Geonoma_undata)	((Leopoldinia_pulchra	(Roystonea_regia	(((Reinhardtia_simplex	(Reinhardtia_latisecta	Reinhardtia_paiewonskiana))	((Elaeis_guineensis	Elaeis_oleifera)	(Bactris_major	Attalea_speciosa)))	((Sclerosperma_profizianum	Orania_palindan)	(Podococcus_barteri	(Sabal_domingensis	Phoenix_dactylifera))))))	(((Oenocarpus_bataua	Oenocarpus_minor)	Heterospathe_cagayanensis)	(Nypa_fruticans	Manicaria_saccifera))))	(Hydriastele_microspadix	Pelagodoxa_henryana)))	Dypsis_decaryi))	Kentiopsis_piersoniorum)	Iriartea_deltoidea)	Pseudophoenix_vinifera)	Calamus_caryotoides);
(((((((((((Geonoma_undata	((Roystonea_regia	(((Sclerosperma_profizianum	Orania_palindan)	(Sabal_domingensis	Phoenix_dactylifera))	(Prestoea_acuminata	((Podococcus_barteri	Leopoldinia_pulchra)	((Elaeis_guineensis	Elaeis_oleifera)	((Bactris_major	Attalea_speciosa)	(Reinhardtia_simplex	(Reinhardtia_latisecta	Reinhardtia_paiewonskiana))))))))	((Oenocarpus_bataua	Oenocarpus_minor)	(Nypa_fruticans	Manicaria_saccifera))))	Pelagodoxa_henryana)	Heterospathe_cagayanensis)	Hydriastele_microspadix)	Dypsis_decaryi)	Veitchia_spiralis)	Kentiopsis_piersoniorum)	Burretiokentia_grandiflora)	Iriartea_deltoidea)	Pseudophoenix_vinifera)	Calamus_caryotoides);
(((Iriartea_deltoidea	Pseudophoenix_vinifera)	(((Burretiokentia_grandiflora	(Dypsis_decaryi	Kentiopsis_piersoniorum))	((((Oenocarpus_bataua	(Oenocarpus_minor	Manicaria_saccifera))	((Prestoea_acuminata	Geonoma_undata)	((((((Elaeis_guineensis	Elaeis_oleifera)	(Attalea_speciosa	(Reinhardtia_simplex	(Reinhardtia_latisecta	Reinhardtia_paiewonskiana))))	Roystonea_regia)	(Bactris_major	(Podococcus_barteri	(Sabal_domingensis	Phoenix_dactylifera))))	((Nypa_fruticans	Sclerosperma_profizianum)	Orania_palindan))	Leopoldinia_pulchra)))	Hydriastele_microspadix)	Heterospathe_cagayanensis))	(Pelagodoxa_henryana	Veitchia_spiralis)))	Calamus_caryotoides);
(((Pseudophoenix_vinifera	Iriartea_deltoidea)	(((((Kentiopsis_piersoniorum	(Burretiokentia_grandiflora	Dypsis_decaryi))	(((((Phoenix_dactylifera	Sabal_domingensis)	((Podococcus_barteri	Orania_palindan)	Sclerosperma_profizianum))	((Prestoea_acuminata	((Elaeis_oleifera	Elaeis_guineensis)	((Nypa_fruticans	(Reinhardtia_simplex	(Reinhardtia_latisecta	Reinhardtia_paiewonskiana)))	(Bactris_major	Attalea_speciosa))))	Roystonea_regia))	(Geonoma_undata	(Manicaria_saccifera	Leopoldinia_pulchra)))	(Hydriastele_microspadix	(Oenocarpus_minor	Oenocarpus_bataua))))	Heterospathe_cagayanensis)	Pelagodoxa_henryana)	Veitchia_spiralis))	Calamus_caryotoides);
(((Pseudophoenix_vinifera	Iriartea_deltoidea)	((Heterospathe_cagayanensis	Hydriastele_microspadix)	(((Burretiokentia_grandiflora	(Veitchia_spiralis	Pelagodoxa_henryana))	Kentiopsis_piersoniorum)	(Prestoea_acuminata	((((Leopoldinia_pulchra	((((Podococcus_barteri	(Phoenix_dactylifera	Sabal_domingensis))	(Orania_palindan	Sclerosperma_profizianum))	(((Elaeis_oleifera	Elaeis_guineensis)	Attalea_speciosa)	((Reinhardtia_simplex	(Reinhardtia_latisecta	Reinhardtia_paiewonskiana))	Bactris_major)))	Roystonea_regia))	Geonoma_undata)	Dypsis_decaryi)	((Oenocarpus_minor	Oenocarpus_bataua)	(Nypa_fruticans	Manicaria_saccifera)))))))	Calamus_caryotoides);
((Pseudophoenix_vinifera	((((((Hydriastele_microspadix	((((((((Reinhardtia_simplex	(Reinhardtia_latisecta	Reinhardtia_paiewonskiana))	(Attalea_speciosa	Bactris_major))	(Elaeis_oleifera	Elaeis_guineensis))	(((Phoenix_dactylifera	Sabal_domingensis)	(Dypsis_decaryi	Nypa_fruticans))	(Podococcus_barteri	(Orania_palindan	Sclerosperma_profizianum))))	Roystonea_regia)	(Burretiokentia_grandiflora	Leopoldinia_pulchra))	Geonoma_undata)	(Oenocarpus_minor	(Oenocarpus_bataua	Manicaria_saccifera))))	Veitchia_spiralis)	(Heterospathe_cagayanensis	Kentiopsis_piersoniorum))	Pelagodoxa_henryana)	Prestoea_acuminata)	Iriartea_deltoidea))	Calamus_caryotoides);
((Pseudophoenix_vinifera	((Veitchia_spiralis	((((((((Attalea_speciosa	(Bactris_major	(Reinhardtia_simplex	(Reinhardtia_latisecta	Reinhardtia_paiewonskiana))))	(Elaeis_oleifera	Elaeis_guineensis))	(Roystonea_regia	((Orania_palindan	Sclerosperma_profizianum)	(Phoenix_dactylifera	Sabal_domingensis))))	Leopoldinia_pulchra)	(Prestoea_acuminata	Geonoma_undata))	((Nypa_fruticans	Manicaria_saccifera)	((Oenocarpus_minor	Oenocarpus_bataua)	Podococcus_barteri)))	((Heterospathe_cagayanensis	Pelagodoxa_henryana)	Hydriastele_microspadix))	(Dypsis_decaryi	(Kentiopsis_piersoniorum	Burretiokentia_grandiflora))))	Iriartea_deltoidea))	Calamus_caryotoides);
(((Pseudophoenix_vinifera	Iriartea_deltoidea)	(Veitchia_spiralis	(((((Prestoea_acuminata	((Manicaria_saccifera	(Heterospathe_cagayanensis	(Oenocarpus_minor	Oenocarpus_bataua)))	((((Attalea_speciosa	(Reinhardtia_simplex	(Reinhardtia_latisecta	Reinhardtia_paiewonskiana)))	(Roystonea_regia	((Elaeis_oleifera	Elaeis_guineensis)	Pelagodoxa_henryana)))	((Orania_palindan	((Podococcus_barteri	Nypa_fruticans)	Sclerosperma_profizianum))	(Bactris_major	(Phoenix_dactylifera	Sabal_domingensis))))	(Leopoldinia_pulchra	Geonoma_undata))))	Hydriastele_microspadix)	Burretiokentia_grandiflora)	Dypsis_decaryi)	Kentiopsis_piersoniorum)))	Calamus_caryotoides);
((Pseudophoenix_vinifera	((Kentiopsis_piersoniorum	(Burretiokentia_grandiflora	((((Manicaria_saccifera	(Oenocarpus_minor	Oenocarpus_bataua))	Hydriastele_microspadix)	((Nypa_fruticans	((((((Elaeis_oleifera	Elaeis_guineensis)	((Reinhardtia_simplex	(Reinhardtia_latisecta	Reinhardtia_paiewonskiana))	(Bactris_major	Attalea_speciosa)))	Prestoea_acuminata)	(Phoenix_dactylifera	Sabal_domingensis))	Roystonea_regia)	((((Orania_palindan	Sclerosperma_profizianum)	Podococcus_barteri)	Leopoldinia_pulchra)	Geonoma_undata)))	Pelagodoxa_henryana))	(Heterospathe_cagayanensis	(Veitchia_spiralis	Dypsis_decaryi)))))	Iriartea_deltoidea))	Calamus_caryotoides);
((Pseudophoenix_vinifera	((Kentiopsis_piersoniorum	(Burretiokentia_grandiflora	(Hydriastele_microspadix	(Pelagodoxa_henryana	(Heterospathe_cagayanensis	(((Oenocarpus_minor	(Oenocarpus_bataua	Manicaria_saccifera))	(((Prestoea_acuminata	Geonoma_undata)	((((((Orania_palindan	Sclerosperma_profizianum)	(Phoenix_dactylifera	Sabal_domingensis))	((Elaeis_oleifera	Elaeis_guineensis)	(((Reinhardtia_simplex	(Reinhardtia_latisecta	Reinhardtia_paiewonskiana))	Bactris_major)	Attalea_speciosa)))	Roystonea_regia)	Nypa_fruticans)	Leopoldinia_pulchra))	Podococcus_barteri))	(Veitchia_spiralis	Dypsis_decaryi)))))))	Iriartea_deltoidea))	Calamus_caryotoides);
((Pseudophoenix_vinifera	((Veitchia_spiralis	(Pelagodoxa_henryana	(((Hydriastele_microspadix	((Oenocarpus_bataua	(Manicaria_saccifera	Oenocarpus_minor))	((((Prestoea_acuminata	((((Elaeis_oleifera	Elaeis_guineensis)	(Reinhardtia_simplex	(Reinhardtia_latisecta	Reinhardtia_paiewonskiana)))	(Attalea_speciosa	Bactris_major))	Leopoldinia_pulchra))	(Geonoma_undata	(Nypa_fruticans	Roystonea_regia)))	((Orania_palindan	Sclerosperma_profizianum)	(Phoenix_dactylifera	Sabal_domingensis)))	Podococcus_barteri)))	Heterospathe_cagayanensis)	(Dypsis_decaryi	(Burretiokentia_grandiflora	Kentiopsis_piersoniorum)))))	Iriartea_deltoidea))	Calamus_caryotoides);
((Pseudophoenix_vinifera	((Pelagodoxa_henryana	((Burretiokentia_grandiflora	Kentiopsis_piersoniorum)	((((Veitchia_spiralis	Dypsis_decaryi)	Heterospathe_cagayanensis)	Hydriastele_microspadix)	((Oenocarpus_minor	Oenocarpus_bataua)	((((((Podococcus_barteri	Orania_palindan)	Sclerosperma_profizianum)	(Nypa_fruticans	(Phoenix_dactylifera	Sabal_domingensis)))	(((Leopoldinia_pulchra	(Elaeis_oleifera	Elaeis_guineensis))	(Reinhardtia_simplex	(Reinhardtia_latisecta	Reinhardtia_paiewonskiana)))	(Attalea_speciosa	Bactris_major)))	Roystonea_regia)	(Prestoea_acuminata	(Manicaria_saccifera	Geonoma_undata)))))))	Iriartea_deltoidea))	Calamus_caryotoides);
((Pseudophoenix_vinifera	((Veitchia_spiralis	((Heterospathe_cagayanensis	Dypsis_decaryi)	((Burretiokentia_grandiflora	Kentiopsis_piersoniorum)	(((Oenocarpus_bataua	(Manicaria_saccifera	Oenocarpus_minor))	(Geonoma_undata	((Roystonea_regia	((Prestoea_acuminata	((Nypa_fruticans	(Reinhardtia_simplex	(Reinhardtia_latisecta	Reinhardtia_paiewonskiana)))	(Attalea_speciosa	(Leopoldinia_pulchra	(Elaeis_oleifera	Elaeis_guineensis)))))	Bactris_major))	(((Podococcus_barteri	Orania_palindan)	Sclerosperma_profizianum)	(Phoenix_dactylifera	Sabal_domingensis)))))	(Pelagodoxa_henryana	Hydriastele_microspadix)))))	Iriartea_deltoidea))	Calamus_caryotoides);
((((((Dypsis_decaryi	Veitchia_spiralis)	(((((Prestoea_acuminata	Pelagodoxa_henryana)	((Oenocarpus_minor	Oenocarpus_bataua)	((Roystonea_regia	(((Geonoma_undata	(Manicaria_saccifera	Leopoldinia_pulchra))	Nypa_fruticans)	(((Sclerosperma_profizianum	Orania_palindan)	(Phoenix_dactylifera	Sabal_domingensis))	Podococcus_barteri)))	(((Attalea_speciosa	Bactris_major)	(Elaeis_oleifera	Elaeis_guineensis))	((Reinhardtia_paiewonskiana	Reinhardtia_latisecta)	Reinhardtia_simplex)))))	Hydriastele_microspadix)	Heterospathe_cagayanensis)	Burretiokentia_grandiflora))	Kentiopsis_piersoniorum)	Iriartea_deltoidea)	Pseudophoenix_vinifera)	Calamus_caryotoides);
((((((((Dypsis_decaryi	Veitchia_spiralis)	(((Oenocarpus_minor	(Oenocarpus_bataua	(((Prestoea_acuminata	Geonoma_undata)	(Manicaria_saccifera	Leopoldinia_pulchra))	(((Sclerosperma_profizianum	(Podococcus_barteri	Orania_palindan))	(Nypa_fruticans	(Phoenix_dactylifera	Sabal_domingensis)))	(((Elaeis_oleifera	Elaeis_guineensis)	(((Reinhardtia_paiewonskiana	Reinhardtia_latisecta)	Reinhardtia_simplex)	(Attalea_speciosa	Bactris_major)))	Roystonea_regia)))))	Hydriastele_microspadix)	Heterospathe_cagayanensis))	Burretiokentia_grandiflora)	Pelagodoxa_henryana)	Kentiopsis_piersoniorum)	Iriartea_deltoidea)	Pseudophoenix_vinifera)	Calamus_caryotoides);
((((Prestoea_acuminata	(Geonoma_undata	((Manicaria_saccifera	Leopoldinia_pulchra)	((Pelagodoxa_henryana	(((Hydriastele_microspadix	(Oenocarpus_minor	Oenocarpus_bataua))	(Burretiokentia_grandiflora	(Heterospathe_cagayanensis	(Dypsis_decaryi	Veitchia_spiralis))))	Kentiopsis_piersoniorum))	(((((Elaeis_oleifera	Elaeis_guineensis)	(((Reinhardtia_paiewonskiana	Reinhardtia_latisecta)	Reinhardtia_simplex)	(Attalea_speciosa	Bactris_major)))	Roystonea_regia)	(Nypa_fruticans	(Phoenix_dactylifera	Sabal_domingensis)))	(Sclerosperma_profizianum	(Podococcus_barteri	Orania_palindan)))))))	Iriartea_deltoidea)	Pseudophoenix_vinifera)	Calamus_caryotoides);
((((((((((Prestoea_acuminata	Pelagodoxa_henryana)	(((Heterospathe_cagayanensis	Hydriastele_microspadix)	(Oenocarpus_minor	Oenocarpus_bataua))	((Dypsis_decaryi	Veitchia_spiralis)	(Kentiopsis_piersoniorum	Burretiokentia_grandiflora))))	(((Elaeis_oleifera	Elaeis_guineensis)	(((Reinhardtia_paiewonskiana	Reinhardtia_latisecta)	Reinhardtia_simplex)	(Attalea_speciosa	Bactris_major)))	Roystonea_regia))	((Sclerosperma_profizianum	(Podococcus_barteri	Orania_palindan))	(Sabal_domingensis	(Nypa_fruticans	Phoenix_dactylifera))))	Geonoma_undata)	Leopoldinia_pulchra)	Manicaria_saccifera)	Iriartea_deltoidea)	Pseudophoenix_vinifera)	Calamus_caryotoides);
((((Pelagodoxa_henryana	(((((Geonoma_undata	Prestoea_acuminata)	(Roystonea_regia	((((Sclerosperma_profizianum	(Podococcus_barteri	Orania_palindan))	(Sabal_domingensis	Phoenix_dactylifera))	(Attalea_speciosa	((((Reinhardtia_paiewonskiana	Reinhardtia_latisecta)	Reinhardtia_simplex)	Bactris_major)	(Elaeis_oleifera	Elaeis_guineensis))))	Leopoldinia_pulchra)))	Dypsis_decaryi)	((Oenocarpus_minor	Oenocarpus_bataua)	(Nypa_fruticans	Manicaria_saccifera)))	(Hydriastele_microspadix	(Heterospathe_cagayanensis	((Burretiokentia_grandiflora	Kentiopsis_piersoniorum)	Veitchia_spiralis)))))	Iriartea_deltoidea)	Pseudophoenix_vinifera)	Calamus_caryotoides);
((((Veitchia_spiralis	((Burretiokentia_grandiflora	(Dypsis_decaryi	((((Hydriastele_microspadix	((Oenocarpus_minor	Oenocarpus_bataua)	(Nypa_fruticans	Manicaria_saccifera)))	Pelagodoxa_henryana)	(Prestoea_acuminata	((((Sclerosperma_profizianum	(Podococcus_barteri	Orania_palindan))	(((Sabal_domingensis	Phoenix_dactylifera)	((((Reinhardtia_paiewonskiana	Reinhardtia_latisecta)	Reinhardtia_simplex)	(Attalea_speciosa	Bactris_major))	(Elaeis_oleifera	Elaeis_guineensis)))	Roystonea_regia))	Leopoldinia_pulchra)	Geonoma_undata)))	Kentiopsis_piersoniorum)))	Heterospathe_cagayanensis))	Iriartea_deltoidea)	Pseudophoenix_vinifera)	Calamus_caryotoides);
((((Veitchia_spiralis	(Dypsis_decaryi	(((Pelagodoxa_henryana	Hydriastele_microspadix)	((Oenocarpus_minor	Oenocarpus_bataua)	((((Sabal_domingensis	Phoenix_dactylifera)	(Sclerosperma_profizianum	(Podococcus_barteri	Orania_palindan)))	(((((Reinhardtia_paiewonskiana	Reinhardtia_latisecta)	Reinhardtia_simplex)	(Attalea_speciosa	Bactris_major))	(Elaeis_oleifera	Elaeis_guineensis))	Roystonea_regia))	(Leopoldinia_pulchra	((Nypa_fruticans	Manicaria_saccifera)	(Prestoea_acuminata	Geonoma_undata))))))	(Burretiokentia_grandiflora	(Heterospathe_cagayanensis	Kentiopsis_piersoniorum)))))	Iriartea_deltoidea)	Pseudophoenix_vinifera)	Calamus_caryotoides);
((((Veitchia_spiralis	(Kentiopsis_piersoniorum	(Dypsis_decaryi	(Burretiokentia_grandiflora	((((((((Sabal_domingensis	Phoenix_dactylifera)	(Sclerosperma_profizianum	(Podococcus_barteri	Orania_palindan)))	((Attalea_speciosa	((Elaeis_oleifera	Elaeis_guineensis)	((Reinhardtia_paiewonskiana	Reinhardtia_latisecta)	Reinhardtia_simplex)))	Roystonea_regia))	Bactris_major)	Geonoma_undata)	(((Nypa_fruticans	Manicaria_saccifera)	(Oenocarpus_minor	Oenocarpus_bataua))	((Pelagodoxa_henryana	Prestoea_acuminata)	Leopoldinia_pulchra)))	Heterospathe_cagayanensis)	Hydriastele_microspadix)))))	Iriartea_deltoidea)	Pseudophoenix_vinifera)	Calamus_caryotoides);
((((Veitchia_spiralis	(((Heterospathe_cagayanensis	(((Nypa_fruticans	Manicaria_saccifera)	(Oenocarpus_minor	Oenocarpus_bataua))	(Hydriastele_microspadix	(((((((Podococcus_barteri	Sabal_domingensis)	Phoenix_dactylifera)	(Sclerosperma_profizianum	Orania_palindan))	((Elaeis_oleifera	Elaeis_guineensis)	(((Reinhardtia_paiewonskiana	Reinhardtia_latisecta)	Reinhardtia_simplex)	Attalea_speciosa)))	Roystonea_regia)	Bactris_major)	((Prestoea_acuminata	Geonoma_undata)	Leopoldinia_pulchra)))))	((Burretiokentia_grandiflora	Kentiopsis_piersoniorum)	Dypsis_decaryi))	Pelagodoxa_henryana))	Iriartea_deltoidea)	Pseudophoenix_vinifera)	Calamus_caryotoides);
(((((((Veitchia_spiralis	((Prestoea_acuminata	(Dypsis_decaryi	(Geonoma_undata	(Burretiokentia_grandiflora	Leopoldinia_pulchra))))	(((Sabal_domingensis	Phoenix_dactylifera)	((Podococcus_barteri	Sclerosperma_profizianum)	Orania_palindan))	((Bactris_major	((Elaeis_oleifera	Elaeis_guineensis)	(((Reinhardtia_paiewonskiana	Reinhardtia_latisecta)	Reinhardtia_simplex)	Attalea_speciosa)))	Roystonea_regia))))	(((Nypa_fruticans	Manicaria_saccifera)	(Oenocarpus_minor	(Heterospathe_cagayanensis	Oenocarpus_bataua)))	Hydriastele_microspadix))	Kentiopsis_piersoniorum)	Pelagodoxa_henryana)	Iriartea_deltoidea)	Pseudophoenix_vinifera)	Calamus_caryotoides);
((Pseudophoenix_vinifera	((Veitchia_spiralis	((Dypsis_decaryi	(((((Leopoldinia_pulchra	Manicaria_saccifera)	Geonoma_undata)	(Prestoea_acuminata	(((Podococcus_barteri	Orania_palindan)	Sclerosperma_profizianum)	(Nypa_fruticans	(Phoenix_dactylifera	Sabal_domingensis)))))	(Roystonea_regia	(((Elaeis_guineensis	Elaeis_oleifera)	((Reinhardtia_simplex	(Reinhardtia_paiewonskiana	Reinhardtia_latisecta))	Attalea_speciosa))	Bactris_major)))	(Pelagodoxa_henryana	(Hydriastele_microspadix	(Oenocarpus_minor	Oenocarpus_bataua)))))	((Heterospathe_cagayanensis	Kentiopsis_piersoniorum)	Burretiokentia_grandiflora)))	Iriartea_deltoidea))	Calamus_caryotoides);
((Pseudophoenix_vinifera	(((((Veitchia_spiralis	Dypsis_decaryi)	Kentiopsis_piersoniorum)	Burretiokentia_grandiflora)	(((Oenocarpus_minor	Oenocarpus_bataua)	((((Prestoea_acuminata	Pelagodoxa_henryana)	((((Nypa_fruticans	Manicaria_saccifera)	Geonoma_undata)	Roystonea_regia)	((Reinhardtia_simplex	(Reinhardtia_paiewonskiana	Reinhardtia_latisecta))	((Attalea_speciosa	Bactris_major)	(Elaeis_guineensis	Elaeis_oleifera)))))	(Podococcus_barteri	((Orania_palindan	Sclerosperma_profizianum)	(Phoenix_dactylifera	Sabal_domingensis))))	Leopoldinia_pulchra))	(Heterospathe_cagayanensis	Hydriastele_microspadix)))	Iriartea_deltoidea))	Calamus_caryotoides);
((Pseudophoenix_vinifera	(((((Dypsis_decaryi	(Veitchia_spiralis	(Burretiokentia_grandiflora	Kentiopsis_piersoniorum)))	(((((Orania_palindan	(Podococcus_barteri	Sclerosperma_profizianum))	(Nypa_fruticans	(Phoenix_dactylifera	Sabal_domingensis)))	(Roystonea_regia	((Leopoldinia_pulchra	(Reinhardtia_simplex	(Reinhardtia_paiewonskiana	Reinhardtia_latisecta)))	((Elaeis_guineensis	Elaeis_oleifera)	(Attalea_speciosa	Bactris_major)))))	Geonoma_undata)	(((Manicaria_saccifera	Oenocarpus_minor)	(Heterospathe_cagayanensis	Oenocarpus_bataua))	Hydriastele_microspadix)))	Pelagodoxa_henryana)	Prestoea_acuminata)	Iriartea_deltoidea))	Calamus_caryotoides);
((Pseudophoenix_vinifera	(((Burretiokentia_grandiflora	((Dypsis_decaryi	((((Roystonea_regia	((((Reinhardtia_simplex	(Reinhardtia_paiewonskiana	Reinhardtia_latisecta))	((Elaeis_guineensis	Elaeis_oleifera)	Attalea_speciosa))	Bactris_major)	((Orania_palindan	Sclerosperma_profizianum)	(Podococcus_barteri	(Phoenix_dactylifera	Sabal_domingensis)))))	Leopoldinia_pulchra)	(Prestoea_acuminata	Geonoma_undata))	(((Nypa_fruticans	Manicaria_saccifera)	(Oenocarpus_minor	Oenocarpus_bataua))	Hydriastele_microspadix)))	(Heterospathe_cagayanensis	(Pelagodoxa_henryana	Veitchia_spiralis))))	Kentiopsis_piersoniorum)	Iriartea_deltoidea))	Calamus_caryotoides);
((Pseudophoenix_vinifera	((((((Burretiokentia_grandiflora	Kentiopsis_piersoniorum)	(Veitchia_spiralis	Dypsis_decaryi))	((((Nypa_fruticans	Manicaria_saccifera)	(Podococcus_barteri	(Heterospathe_cagayanensis	(Oenocarpus_minor	Oenocarpus_bataua))))	((Roystonea_regia	((((Reinhardtia_simplex	(Reinhardtia_paiewonskiana	Reinhardtia_latisecta))	(Elaeis_guineensis	Elaeis_oleifera))	(Attalea_speciosa	Bactris_major))	((Orania_palindan	Sclerosperma_profizianum)	(Phoenix_dactylifera	Sabal_domingensis))))	Leopoldinia_pulchra))	(Prestoea_acuminata	Geonoma_undata)))	Hydriastele_microspadix)	Pelagodoxa_henryana)	Iriartea_deltoidea))	Calamus_caryotoides);
((Pseudophoenix_vinifera	((Hydriastele_microspadix	(((Nypa_fruticans	Manicaria_saccifera)	((Oenocarpus_minor	Oenocarpus_bataua)	(Podococcus_barteri	Heterospathe_cagayanensis)))	((Geonoma_undata	(Roystonea_regia	(((Elaeis_guineensis	Elaeis_oleifera)	((Attalea_speciosa	Bactris_major)	(Leopoldinia_pulchra	(Reinhardtia_simplex	(Reinhardtia_paiewonskiana	Reinhardtia_latisecta)))))	((Orania_palindan	Sclerosperma_profizianum)	(Phoenix_dactylifera	Sabal_domingensis)))))	((Pelagodoxa_henryana	Prestoea_acuminata)	((Burretiokentia_grandiflora	Kentiopsis_piersoniorum)	(Veitchia_spiralis	Dypsis_decaryi))))))	Iriartea_deltoidea))	Calamus_caryotoides);
((Pseudophoenix_vinifera	(((Veitchia_spiralis	((((Oenocarpus_minor	(Oenocarpus_bataua	((Podococcus_barteri	Heterospathe_cagayanensis)	(Nypa_fruticans	Manicaria_saccifera))))	Burretiokentia_grandiflora)	((Pelagodoxa_henryana	Hydriastele_microspadix)	((Prestoea_acuminata	(Leopoldinia_pulchra	Geonoma_undata))	(((Elaeis_guineensis	Elaeis_oleifera)	((Attalea_speciosa	Bactris_major)	(Reinhardtia_simplex	(Reinhardtia_paiewonskiana	Reinhardtia_latisecta))))	(((Orania_palindan	Sclerosperma_profizianum)	(Phoenix_dactylifera	Sabal_domingensis))	Roystonea_regia)))))	Dypsis_decaryi))	Kentiopsis_piersoniorum)	Iriartea_deltoidea))	Calamus_caryotoides);
((Pseudophoenix_vinifera	((Prestoea_acuminata	(((Podococcus_barteri	((Leopoldinia_pulchra	Orania_palindan)	Sclerosperma_profizianum))	(((((Veitchia_spiralis	(Pelagodoxa_henryana	(Heterospathe_cagayanensis	Hydriastele_microspadix)))	Geonoma_undata)	Roystonea_regia)	((Bactris_major	(Elaeis_guineensis	Elaeis_oleifera))	((Reinhardtia_simplex	(Reinhardtia_paiewonskiana	Reinhardtia_latisecta))	Attalea_speciosa)))	((Nypa_fruticans	Manicaria_saccifera)	(Oenocarpus_minor	Oenocarpus_bataua))))	((Phoenix_dactylifera	Sabal_domingensis)	((Dypsis_decaryi	Burretiokentia_grandiflora)	Kentiopsis_piersoniorum))))	Iriartea_deltoidea))	Calamus_caryotoides);
((Pseudophoenix_vinifera	(((((Geonoma_undata	Leopoldinia_pulchra)	((Oenocarpus_minor	(Oenocarpus_bataua	(Podococcus_barteri	Manicaria_saccifera)))	(Bactris_major	(((Phoenix_dactylifera	(Nypa_fruticans	Sabal_domingensis))	(Orania_palindan	Sclerosperma_profizianum))	(((Attalea_speciosa	(Reinhardtia_simplex	(Reinhardtia_paiewonskiana	Reinhardtia_latisecta)))	(Elaeis_guineensis	Elaeis_oleifera))	Roystonea_regia)))))	((Heterospathe_cagayanensis	Prestoea_acuminata)	(Pelagodoxa_henryana	Hydriastele_microspadix)))	(Kentiopsis_piersoniorum	(Burretiokentia_grandiflora	(Dypsis_decaryi	Veitchia_spiralis))))	Iriartea_deltoidea))	Calamus_caryotoides);
((Pseudophoenix_vinifera	(((((Veitchia_spiralis	Dypsis_decaryi)	(((Heterospathe_cagayanensis	((Manicaria_saccifera	Oenocarpus_minor)	Oenocarpus_bataua))	((Prestoea_acuminata	Geonoma_undata)	(Leopoldinia_pulchra	((Roystonea_regia	((Phoenix_dactylifera	(Nypa_fruticans	Sabal_domingensis))	((Podococcus_barteri	Orania_palindan)	Sclerosperma_profizianum)))	(((Bactris_major	Attalea_speciosa)	(Reinhardtia_paiewonskiana	(Reinhardtia_latisecta	Reinhardtia_simplex)))	(Elaeis_guineensis	Elaeis_oleifera))))))	(Pelagodoxa_henryana	Hydriastele_microspadix)))	Burretiokentia_grandiflora)	Kentiopsis_piersoniorum)	Iriartea_deltoidea))	Calamus_caryotoides);
(((((((((Heterospathe_cagayanensis	Hydriastele_microspadix)	(((Prestoea_acuminata	Geonoma_undata)	((((Sabal_domingensis	Phoenix_dactylifera)	((Attalea_speciosa	((Elaeis_guineensis	Elaeis_oleifera)	(Reinhardtia_simplex	(Reinhardtia_paiewonskiana	Reinhardtia_latisecta))))	Bactris_major))	Roystonea_regia)	((Nypa_fruticans	Manicaria_saccifera)	((Podococcus_barteri	Sclerosperma_profizianum)	(Orania_palindan	Leopoldinia_pulchra)))))	(Oenocarpus_bataua	Oenocarpus_minor)))	(Dypsis_decaryi	Kentiopsis_piersoniorum))	Burretiokentia_grandiflora)	Pelagodoxa_henryana)	Veitchia_spiralis)	Iriartea_deltoidea)	Pseudophoenix_vinifera)	Calamus_caryotoides);
(((Iriartea_deltoidea	Pseudophoenix_vinifera)	((((Veitchia_spiralis	Dypsis_decaryi)	(Burretiokentia_grandiflora	Kentiopsis_piersoniorum))	((((Manicaria_saccifera	Leopoldinia_pulchra)	Geonoma_undata)	(((((Elaeis_guineensis	Elaeis_oleifera)	((Reinhardtia_simplex	(Reinhardtia_paiewonskiana	Reinhardtia_latisecta))	(Bactris_major	Attalea_speciosa)))	Prestoea_acuminata)	((Podococcus_barteri	(Orania_palindan	(Nypa_fruticans	Sclerosperma_profizianum)))	(Sabal_domingensis	Phoenix_dactylifera)))	Roystonea_regia))	(Heterospathe_cagayanensis	(Oenocarpus_bataua	Oenocarpus_minor))))	(Hydriastele_microspadix	Pelagodoxa_henryana)))	Calamus_caryotoides);
(((((((Dypsis_decaryi	Burretiokentia_grandiflora)	Kentiopsis_piersoniorum)	((((Hydriastele_microspadix	Pelagodoxa_henryana)	((Prestoea_acuminata	Geonoma_undata)	(((Elaeis_guineensis	Elaeis_oleifera)	((Reinhardtia_simplex	(Reinhardtia_paiewonskiana	Reinhardtia_latisecta))	(Bactris_major	Attalea_speciosa)))	(Roystonea_regia	(((Orania_palindan	(Nypa_fruticans	Sclerosperma_profizianum))	(Podococcus_barteri	(Sabal_domingensis	Phoenix_dactylifera)))	Leopoldinia_pulchra)))))	(Oenocarpus_bataua	(Manicaria_saccifera	Oenocarpus_minor)))	Heterospathe_cagayanensis))	Veitchia_spiralis)	Iriartea_deltoidea)	Pseudophoenix_vinifera)	Calamus_caryotoides);
((((Pelagodoxa_henryana	(Veitchia_spiralis	(((Dypsis_decaryi	(((Prestoea_acuminata	((Geonoma_undata	(Leopoldinia_pulchra	(((Elaeis_guineensis	Elaeis_oleifera)	((Reinhardtia_simplex	(Reinhardtia_paiewonskiana	Reinhardtia_latisecta))	(Bactris_major	Attalea_speciosa)))	(Roystonea_regia	((Orania_palindan	Sclerosperma_profizianum)	(Sabal_domingensis	Phoenix_dactylifera))))))	((Nypa_fruticans	Manicaria_saccifera)	(Podococcus_barteri	(Oenocarpus_minor	Oenocarpus_bataua)))))	Hydriastele_microspadix)	Kentiopsis_piersoniorum))	Burretiokentia_grandiflora)	Heterospathe_cagayanensis)))	Iriartea_deltoidea)	Pseudophoenix_vinifera)	Calamus_caryotoides);
((((Hydriastele_microspadix	((Pelagodoxa_henryana	((Kentiopsis_piersoniorum	((Dypsis_decaryi	Veitchia_spiralis)	Burretiokentia_grandiflora))	Heterospathe_cagayanensis))	((Leopoldinia_pulchra	(Geonoma_undata	Prestoea_acuminata))	((((Oenocarpus_bataua	((Nypa_fruticans	Manicaria_saccifera)	Oenocarpus_minor))	((Elaeis_guineensis	Elaeis_oleifera)	((Reinhardtia_simplex	(Reinhardtia_paiewonskiana	Reinhardtia_latisecta))	(Bactris_major	Attalea_speciosa))))	(((Podococcus_barteri	Orania_palindan)	Sclerosperma_profizianum)	(Sabal_domingensis	Phoenix_dactylifera)))	Roystonea_regia))))	Iriartea_deltoidea)	Pseudophoenix_vinifera)	Calamus_caryotoides);
((((((Sabal_domingensis	Phoenix_dactylifera)	((((Leopoldinia_pulchra	((((Pelagodoxa_henryana	Geonoma_undata)	Hydriastele_microspadix)	(Dypsis_decaryi	((Kentiopsis_piersoniorum	Burretiokentia_grandiflora)	Veitchia_spiralis)))	(Heterospathe_cagayanensis	(Oenocarpus_minor	(Oenocarpus_bataua	(Nypa_fruticans	Manicaria_saccifera))))))	((Orania_palindan	Sclerosperma_profizianum)	Podococcus_barteri))	Roystonea_regia)	((Elaeis_guineensis	Elaeis_oleifera)	((Reinhardtia_simplex	(Reinhardtia_paiewonskiana	Reinhardtia_latisecta))	(Bactris_major	Attalea_speciosa)))))	Prestoea_acuminata)	Iriartea_deltoidea)	Pseudophoenix_vinifera)	Calamus_caryotoides);
((((Pelagodoxa_henryana	(((Oenocarpus_minor	(Oenocarpus_bataua	Manicaria_saccifera))	(((Prestoea_acuminata	Geonoma_undata)	(Leopoldinia_pulchra	((Sabal_domingensis	Phoenix_dactylifera)	(Sclerosperma_profizianum	(Nypa_fruticans	(Orania_palindan	Podococcus_barteri))))))	(((Elaeis_guineensis	Elaeis_oleifera)	((Reinhardtia_simplex	(Reinhardtia_paiewonskiana	Reinhardtia_latisecta))	(Bactris_major	Attalea_speciosa)))	Roystonea_regia)))	((Hydriastele_microspadix	((Dypsis_decaryi	(Kentiopsis_piersoniorum	Veitchia_spiralis))	Burretiokentia_grandiflora))	Heterospathe_cagayanensis)))	Iriartea_deltoidea)	Pseudophoenix_vinifera)	Calamus_caryotoides);
((((((Heterospathe_cagayanensis	(((Oenocarpus_minor	(Oenocarpus_bataua	Manicaria_saccifera))	((Leopoldinia_pulchra	(((Podococcus_barteri	(Sabal_domingensis	Phoenix_dactylifera))	(Sclerosperma_profizianum	Orania_palindan))	(((Attalea_speciosa	((Elaeis_guineensis	Elaeis_oleifera)	(Reinhardtia_simplex	(Reinhardtia_paiewonskiana	Reinhardtia_latisecta))))	Bactris_major)	(Nypa_fruticans	Roystonea_regia))))	(Prestoea_acuminata	Geonoma_undata)))	Pelagodoxa_henryana))	(Dypsis_decaryi	((Burretiokentia_grandiflora	Kentiopsis_piersoniorum)	Veitchia_spiralis)))	Hydriastele_microspadix)	Iriartea_deltoidea)	Pseudophoenix_vinifera)	Calamus_caryotoides);
(((((((Veitchia_spiralis	Dypsis_decaryi)	Burretiokentia_grandiflora)	((Pelagodoxa_henryana	Hydriastele_microspadix)	((Oenocarpus_minor	Oenocarpus_bataua)	((((((Sabal_domingensis	Phoenix_dactylifera)	((Podococcus_barteri	Sclerosperma_profizianum)	Orania_palindan))	(Prestoea_acuminata	(((Elaeis_guineensis	Elaeis_oleifera)	(Reinhardtia_simplex	(Reinhardtia_paiewonskiana	Reinhardtia_latisecta)))	(Bactris_major	Attalea_speciosa))))	Roystonea_regia)	((Leopoldinia_pulchra	Manicaria_saccifera)	Geonoma_undata))	Nypa_fruticans))))	(Heterospathe_cagayanensis	Kentiopsis_piersoniorum))	Iriartea_deltoidea)	Pseudophoenix_vinifera)	Calamus_caryotoides);
((((Hydriastele_microspadix	(Heterospathe_cagayanensis	(((Kentiopsis_piersoniorum	Burretiokentia_grandiflora)	Veitchia_spiralis)	(((Oenocarpus_minor	Oenocarpus_bataua)	((((Dypsis_decaryi	Roystonea_regia)	((Podococcus_barteri	(Sabal_domingensis	Phoenix_dactylifera))	((Nypa_fruticans	Sclerosperma_profizianum)	Orania_palindan)))	(((Elaeis_guineensis	Elaeis_oleifera)	(Reinhardtia_simplex	(Reinhardtia_paiewonskiana	Reinhardtia_latisecta)))	(Bactris_major	Attalea_speciosa)))	((Leopoldinia_pulchra	Manicaria_saccifera)	(Prestoea_acuminata	Geonoma_undata))))	Pelagodoxa_henryana))))	Iriartea_deltoidea)	Pseudophoenix_vinifera)	Calamus_caryotoides);
(((Pseudophoenix_vinifera	Iriartea_deltoidea)	(((Oenocarpus_minor	(Heterospathe_cagayanensis	Oenocarpus_bataua))	Hydriastele_microspadix)	(((Burretiokentia_grandiflora	(Veitchia_spiralis	Kentiopsis_piersoniorum))	Dypsis_decaryi)	((((Prestoea_acuminata	Pelagodoxa_henryana)	(Manicaria_saccifera	Geonoma_undata))	(Roystonea_regia	((Leopoldinia_pulchra	(((Elaeis_oleifera	Elaeis_guineensis)	(Attalea_speciosa	(Reinhardtia_simplex	(Reinhardtia_latisecta	Reinhardtia_paiewonskiana))))	Bactris_major))	((Podococcus_barteri	(Sclerosperma_profizianum	Orania_palindan))	(Phoenix_dactylifera	Sabal_domingensis)))))	Nypa_fruticans))))	Calamus_caryotoides);
((Pseudophoenix_vinifera	((Veitchia_spiralis	(((Geonoma_undata	(((Podococcus_barteri	(Sclerosperma_profizianum	Orania_palindan))	(((Elaeis_oleifera	Elaeis_guineensis)	((Reinhardtia_simplex	(Reinhardtia_latisecta	Reinhardtia_paiewonskiana))	(Attalea_speciosa	Bactris_major)))	((Nypa_fruticans	Roystonea_regia)	(Phoenix_dactylifera	Sabal_domingensis))))	((Oenocarpus_minor	(Heterospathe_cagayanensis	Oenocarpus_bataua))	(Leopoldinia_pulchra	Manicaria_saccifera))))	(Hydriastele_microspadix	(Prestoea_acuminata	Pelagodoxa_henryana)))	(Dypsis_decaryi	(Burretiokentia_grandiflora	Kentiopsis_piersoniorum))))	Iriartea_deltoidea))	Calamus_caryotoides);
((Pseudophoenix_vinifera	((Veitchia_spiralis	(((Prestoea_acuminata	(((((Phoenix_dactylifera	Sabal_domingensis)	((Elaeis_oleifera	Elaeis_guineensis)	((Reinhardtia_simplex	(Reinhardtia_latisecta	Reinhardtia_paiewonskiana))	(Attalea_speciosa	Bactris_major))))	(Leopoldinia_pulchra	(Podococcus_barteri	(Sclerosperma_profizianum	Orania_palindan))))	(((Oenocarpus_minor	(Heterospathe_cagayanensis	Oenocarpus_bataua))	(Nypa_fruticans	Manicaria_saccifera))	Roystonea_regia))	Geonoma_undata))	(Hydriastele_microspadix	Pelagodoxa_henryana))	(Dypsis_decaryi	(Burretiokentia_grandiflora	Kentiopsis_piersoniorum))))	Iriartea_deltoidea))	Calamus_caryotoides);
((Pseudophoenix_vinifera	((Pelagodoxa_henryana	(((Heterospathe_cagayanensis	((Burretiokentia_grandiflora	Dypsis_decaryi)	(Kentiopsis_piersoniorum	Veitchia_spiralis)))	(((Roystonea_regia	(((Leopoldinia_pulchra	(Elaeis_oleifera	Elaeis_guineensis))	((Reinhardtia_simplex	(Reinhardtia_latisecta	Reinhardtia_paiewonskiana))	(Attalea_speciosa	Bactris_major)))	((Sclerosperma_profizianum	Orania_palindan)	(Phoenix_dactylifera	Sabal_domingensis))))	(Geonoma_undata	Prestoea_acuminata))	((Oenocarpus_bataua	(Oenocarpus_minor	Podococcus_barteri))	(Nypa_fruticans	Manicaria_saccifera))))	Hydriastele_microspadix))	Iriartea_deltoidea))	Calamus_caryotoides);
((Pseudophoenix_vinifera	(((Heterospathe_cagayanensis	(((Burretiokentia_grandiflora	Dypsis_decaryi)	Veitchia_spiralis)	Kentiopsis_piersoniorum))	((Hydriastele_microspadix	Pelagodoxa_henryana)	(((((Roystonea_regia	(((Podococcus_barteri	Sclerosperma_profizianum)	Orania_palindan)	(Phoenix_dactylifera	(Nypa_fruticans	Sabal_domingensis))))	((Elaeis_oleifera	Elaeis_guineensis)	((Reinhardtia_simplex	(Reinhardtia_latisecta	Reinhardtia_paiewonskiana))	(Attalea_speciosa	Bactris_major))))	Leopoldinia_pulchra)	(Geonoma_undata	Prestoea_acuminata))	(Oenocarpus_bataua	(Oenocarpus_minor	Manicaria_saccifera)))))	Iriartea_deltoidea))	Calamus_caryotoides);
((Pseudophoenix_vinifera	((((Pelagodoxa_henryana	(Prestoea_acuminata	((Geonoma_undata	Leopoldinia_pulchra)	((Oenocarpus_bataua	(Oenocarpus_minor	(Nypa_fruticans	Manicaria_saccifera)))	(((Elaeis_oleifera	Elaeis_guineensis)	(((Reinhardtia_simplex	(Reinhardtia_latisecta	Reinhardtia_paiewonskiana))	Bactris_major)	Attalea_speciosa))	(((Sclerosperma_profizianum	Orania_palindan)	(Sabal_domingensis	(Phoenix_dactylifera	Podococcus_barteri)))	Roystonea_regia))))))	(Heterospathe_cagayanensis	((Dypsis_decaryi	Veitchia_spiralis)	(Burretiokentia_grandiflora	Kentiopsis_piersoniorum))))	Hydriastele_microspadix)	Iriartea_deltoidea))	Calamus_caryotoides);
((Pseudophoenix_vinifera	((((Burretiokentia_grandiflora	((Hydriastele_microspadix	Pelagodoxa_henryana)	((Oenocarpus_minor	((Nypa_fruticans	Manicaria_saccifera)	Oenocarpus_bataua))	((Leopoldinia_pulchra	Geonoma_undata)	((((Sclerosperma_profizianum	(Podococcus_barteri	Orania_palindan))	(Sabal_domingensis	Phoenix_dactylifera))	Roystonea_regia)	(((Reinhardtia_simplex	(Reinhardtia_latisecta	Reinhardtia_paiewonskiana))	(Bactris_major	Attalea_speciosa))	(Prestoea_acuminata	(Elaeis_oleifera	Elaeis_guineensis))))))))	((Heterospathe_cagayanensis	Veitchia_spiralis)	Dypsis_decaryi))	Kentiopsis_piersoniorum)	Iriartea_deltoidea))	Calamus_caryotoides);
((Pseudophoenix_vinifera	((Pelagodoxa_henryana	(((Hydriastele_microspadix	(Oenocarpus_minor	((Nypa_fruticans	Manicaria_saccifera)	Oenocarpus_bataua)))	((Prestoea_acuminata	Geonoma_undata)	((Roystonea_regia	((((Reinhardtia_simplex	(Reinhardtia_latisecta	Reinhardtia_paiewonskiana))	(Bactris_major	Attalea_speciosa))	(Elaeis_oleifera	Elaeis_guineensis))	((Sclerosperma_profizianum	(Podococcus_barteri	Orania_palindan))	(Sabal_domingensis	Phoenix_dactylifera))))	Leopoldinia_pulchra)))	((((Heterospathe_cagayanensis	Veitchia_spiralis)	Dypsis_decaryi)	Kentiopsis_piersoniorum)	Burretiokentia_grandiflora)))	Iriartea_deltoidea))	Calamus_caryotoides);
((Pseudophoenix_vinifera	((Veitchia_spiralis	(((Heterospathe_cagayanensis	(Oenocarpus_bataua	((Manicaria_saccifera	Nypa_fruticans)	Oenocarpus_minor)))	((((Pelagodoxa_henryana	Roystonea_regia)	((((Reinhardtia_simplex	(Reinhardtia_latisecta	Reinhardtia_paiewonskiana))	(Bactris_major	Attalea_speciosa))	(Elaeis_oleifera	Elaeis_guineensis))	((Sclerosperma_profizianum	(Podococcus_barteri	Orania_palindan))	(Sabal_domingensis	Phoenix_dactylifera))))	(Leopoldinia_pulchra	Hydriastele_microspadix))	(Prestoea_acuminata	Geonoma_undata)))	((Kentiopsis_piersoniorum	Burretiokentia_grandiflora)	Dypsis_decaryi)))	Iriartea_deltoidea))	Calamus_caryotoides);
((Pseudophoenix_vinifera	((Pelagodoxa_henryana	((((Kentiopsis_piersoniorum	Burretiokentia_grandiflora)	(Dypsis_decaryi	Heterospathe_cagayanensis))	Veitchia_spiralis)	((Prestoea_acuminata	(Hydriastele_microspadix	(Oenocarpus_minor	(Oenocarpus_bataua	Manicaria_saccifera))))	((Geonoma_undata	Leopoldinia_pulchra)	(((Roystonea_regia	(Elaeis_oleifera	Elaeis_guineensis))	((Sclerosperma_profizianum	(Podococcus_barteri	Orania_palindan))	((Reinhardtia_simplex	(Reinhardtia_latisecta	Reinhardtia_paiewonskiana))	((Sabal_domingensis	(Nypa_fruticans	Phoenix_dactylifera))	Attalea_speciosa))))	Bactris_major)))))	Iriartea_deltoidea))	Calamus_caryotoides);
(((Iriartea_deltoidea	(Veitchia_spiralis	(Pelagodoxa_henryana	(((Dypsis_decaryi	(Heterospathe_cagayanensis	Kentiopsis_piersoniorum))	((((Leopoldinia_pulchra	(Geonoma_undata	Prestoea_acuminata))	(Roystonea_regia	(((Orania_palindan	(Podococcus_barteri	Sclerosperma_profizianum))	(Sabal_domingensis	Phoenix_dactylifera))	((Elaeis_guineensis	Elaeis_oleifera)	((Reinhardtia_simplex	(Reinhardtia_latisecta	Reinhardtia_paiewonskiana))	(Bactris_major	Attalea_speciosa))))))	((Oenocarpus_minor	Oenocarpus_bataua)	(Nypa_fruticans	Manicaria_saccifera)))	Hydriastele_microspadix))	Burretiokentia_grandiflora))))	Pseudophoenix_vinifera)	Calamus_caryotoides);
(((Iriartea_deltoidea	(((Kentiopsis_piersoniorum	Pelagodoxa_henryana)	Burretiokentia_grandiflora)	((Veitchia_spiralis	Dypsis_decaryi)	((Heterospathe_cagayanensis	(Geonoma_undata	Prestoea_acuminata))	(((((Orania_palindan	(Podococcus_barteri	Sclerosperma_profizianum))	Leopoldinia_pulchra)	(((Elaeis_guineensis	Elaeis_oleifera)	((Reinhardtia_simplex	(Reinhardtia_latisecta	Reinhardtia_paiewonskiana))	Attalea_speciosa))	((Sabal_domingensis	Phoenix_dactylifera)	Roystonea_regia)))	Bactris_major)	((Oenocarpus_bataua	((Nypa_fruticans	Manicaria_saccifera)	Oenocarpus_minor))	Hydriastele_microspadix))))))	Pseudophoenix_vinifera)	Calamus_caryotoides);
(((Iriartea_deltoidea	((Veitchia_spiralis	Heterospathe_cagayanensis)	((((Pelagodoxa_henryana	(Burretiokentia_grandiflora	(Podococcus_barteri	Kentiopsis_piersoniorum)))	(Prestoea_acuminata	(((Roystonea_regia	(((Leopoldinia_pulchra	(Elaeis_guineensis	Elaeis_oleifera))	((Nypa_fruticans	(Reinhardtia_paiewonskiana	(Reinhardtia_simplex	Reinhardtia_latisecta)))	Attalea_speciosa))	((Sabal_domingensis	Phoenix_dactylifera)	(Orania_palindan	Sclerosperma_profizianum))))	Bactris_major)	(Geonoma_undata	Dypsis_decaryi))))	(Oenocarpus_bataua	(Manicaria_saccifera	Oenocarpus_minor)))	Hydriastele_microspadix)))	Pseudophoenix_vinifera)	Calamus_caryotoides);
(((Iriartea_deltoidea	(Hydriastele_microspadix	(((((Heterospathe_cagayanensis	Kentiopsis_piersoniorum)	Burretiokentia_grandiflora)	(Dypsis_decaryi	Veitchia_spiralis))	((Pelagodoxa_henryana	(Leopoldinia_pulchra	Geonoma_undata))	(((Prestoea_acuminata	((Elaeis_guineensis	Elaeis_oleifera)	((Bactris_major	((Reinhardtia_paiewonskiana	Reinhardtia_latisecta)	Reinhardtia_simplex))	Attalea_speciosa)))	Roystonea_regia)	((Nypa_fruticans	(Sabal_domingensis	Phoenix_dactylifera))	(Orania_palindan	(Podococcus_barteri	Sclerosperma_profizianum))))))	(Manicaria_saccifera	(Oenocarpus_minor	Oenocarpus_bataua)))))	Pseudophoenix_vinifera)	Calamus_caryotoides);
(((Iriartea_deltoidea	(((Veitchia_spiralis	(((Heterospathe_cagayanensis	Oenocarpus_bataua)	Oenocarpus_minor)	(((Burretiokentia_grandiflora	Leopoldinia_pulchra)	(Manicaria_saccifera	Geonoma_undata))	((Dypsis_decaryi	Prestoea_acuminata)	((((Attalea_speciosa	((Reinhardtia_paiewonskiana	Reinhardtia_latisecta)	Reinhardtia_simplex))	(Elaeis_guineensis	Elaeis_oleifera))	((Nypa_fruticans	Roystonea_regia)	(Bactris_major	(Sabal_domingensis	Phoenix_dactylifera))))	(Orania_palindan	(Podococcus_barteri	Sclerosperma_profizianum)))))))	(Hydriastele_microspadix	Pelagodoxa_henryana))	Kentiopsis_piersoniorum))	Pseudophoenix_vinifera)	Calamus_caryotoides);
(((Iriartea_deltoidea	((Veitchia_spiralis	(((Hydriastele_microspadix	((((Roystonea_regia	((Prestoea_acuminata	(Bactris_major	(Sabal_domingensis	Phoenix_dactylifera)))	((Attalea_speciosa	((Reinhardtia_paiewonskiana	Reinhardtia_latisecta)	Reinhardtia_simplex))	(Elaeis_guineensis	Elaeis_oleifera))))	(Geonoma_undata	((Manicaria_saccifera	Leopoldinia_pulchra)	(Sclerosperma_profizianum	(Podococcus_barteri	Orania_palindan)))))	Nypa_fruticans)	(Oenocarpus_bataua	Oenocarpus_minor)))	((Kentiopsis_piersoniorum	Burretiokentia_grandiflora)	Dypsis_decaryi))	Heterospathe_cagayanensis))	Pelagodoxa_henryana))	Pseudophoenix_vinifera)	Calamus_caryotoides);
(((Iriartea_deltoidea	((((Kentiopsis_piersoniorum	Burretiokentia_grandiflora)	Dypsis_decaryi)	(Heterospathe_cagayanensis	(((Geonoma_undata	(((Podococcus_barteri	(Sclerosperma_profizianum	Orania_palindan))	Leopoldinia_pulchra)	(((Sabal_domingensis	Phoenix_dactylifera)	(Prestoea_acuminata	((Bactris_major	Attalea_speciosa)	(((Reinhardtia_paiewonskiana	Reinhardtia_latisecta)	Reinhardtia_simplex)	(Elaeis_guineensis	Elaeis_oleifera)))))	Roystonea_regia)))	((Nypa_fruticans	Manicaria_saccifera)	(Oenocarpus_bataua	Oenocarpus_minor)))	(Pelagodoxa_henryana	Hydriastele_microspadix))))	Veitchia_spiralis))	Pseudophoenix_vinifera)	Calamus_caryotoides);
(((Iriartea_deltoidea	((Veitchia_spiralis	(Kentiopsis_piersoniorum	Burretiokentia_grandiflora))	(Dypsis_decaryi	((((Geonoma_undata	(((((Sclerosperma_profizianum	(Leopoldinia_pulchra	Orania_palindan))	Podococcus_barteri)	(Sabal_domingensis	Phoenix_dactylifera))	Roystonea_regia)	((Bactris_major	Attalea_speciosa)	(((Reinhardtia_paiewonskiana	Reinhardtia_latisecta)	Reinhardtia_simplex)	(Elaeis_guineensis	Elaeis_oleifera)))))	(Pelagodoxa_henryana	Prestoea_acuminata))	(Oenocarpus_bataua	(Oenocarpus_minor	(Heterospathe_cagayanensis	(Nypa_fruticans	Manicaria_saccifera)))))	Hydriastele_microspadix))))	Pseudophoenix_vinifera)	Calamus_caryotoides);
(((Iriartea_deltoidea	((((((((Leopoldinia_pulchra	(Prestoea_acuminata	Geonoma_undata))	((((Bactris_major	Attalea_speciosa)	(((Reinhardtia_paiewonskiana	Reinhardtia_latisecta)	Reinhardtia_simplex)	(Elaeis_guineensis	Elaeis_oleifera)))	(Manicaria_saccifera	(Nypa_fruticans	Roystonea_regia)))	((Sclerosperma_profizianum	Orania_palindan)	(Podococcus_barteri	(Sabal_domingensis	Phoenix_dactylifera)))))	(Oenocarpus_bataua	Oenocarpus_minor))	Hydriastele_microspadix)	(Heterospathe_cagayanensis	(Veitchia_spiralis	Dypsis_decaryi)))	Pelagodoxa_henryana)	Burretiokentia_grandiflora)	Kentiopsis_piersoniorum))	Pseudophoenix_vinifera)	Calamus_caryotoides);
(((Iriartea_deltoidea	(((Veitchia_spiralis	(((Burretiokentia_grandiflora	Kentiopsis_piersoniorum)	((Oenocarpus_bataua	((Nypa_fruticans	Manicaria_saccifera)	Oenocarpus_minor))	((((Leopoldinia_pulchra	Geonoma_undata)	((((Elaeis_guineensis	Elaeis_oleifera)	((Bactris_major	Attalea_speciosa)	((Reinhardtia_paiewonskiana	Reinhardtia_latisecta)	Reinhardtia_simplex)))	(((Orania_palindan	Podococcus_barteri)	Sclerosperma_profizianum)	(Sabal_domingensis	Phoenix_dactylifera)))	Roystonea_regia))	Prestoea_acuminata)	Dypsis_decaryi)))	Hydriastele_microspadix))	Heterospathe_cagayanensis)	Pelagodoxa_henryana))	Pseudophoenix_vinifera)	Calamus_caryotoides);
(((((Burretiokentia_grandiflora	(Veitchia_spiralis	(((Oenocarpus_minor	(Manicaria_saccifera	Oenocarpus_bataua))	((Leopoldinia_pulchra	Geonoma_undata)	(((((Nypa_fruticans	Orania_palindan)	Podococcus_barteri)	Sclerosperma_profizianum)	(Sabal_domingensis	Phoenix_dactylifera))	((Prestoea_acuminata	((Elaeis_oleifera	Elaeis_guineensis)	(((Reinhardtia_paiewonskiana	Reinhardtia_latisecta)	Reinhardtia_simplex)	(Attalea_speciosa	Bactris_major))))	(Dypsis_decaryi	Roystonea_regia)))))	(Pelagodoxa_henryana	(Heterospathe_cagayanensis	Hydriastele_microspadix)))))	Kentiopsis_piersoniorum)	Iriartea_deltoidea)	Pseudophoenix_vinifera)	Calamus_caryotoides);
((((Pelagodoxa_henryana	((Kentiopsis_piersoniorum	((Heterospathe_cagayanensis	(Hydriastele_microspadix	((Oenocarpus_minor	Oenocarpus_bataua)	((Nypa_fruticans	(((Orania_palindan	(Sclerosperma_profizianum	Podococcus_barteri))	(Manicaria_saccifera	Leopoldinia_pulchra))	Geonoma_undata))	(((Roystonea_regia	(Elaeis_oleifera	Elaeis_guineensis))	(Prestoea_acuminata	(Sabal_domingensis	Phoenix_dactylifera)))	(((Reinhardtia_paiewonskiana	Reinhardtia_latisecta)	Reinhardtia_simplex)	(Attalea_speciosa	Bactris_major)))))))	(Dypsis_decaryi	Burretiokentia_grandiflora)))	Veitchia_spiralis))	Iriartea_deltoidea)	Pseudophoenix_vinifera)	Calamus_caryotoides);
((((Veitchia_spiralis	(((Heterospathe_cagayanensis	(Pelagodoxa_henryana	((Hydriastele_microspadix	(Oenocarpus_minor	Oenocarpus_bataua))	(((((Orania_palindan	((Nypa_fruticans	Sclerosperma_profizianum)	Podococcus_barteri))	(Sabal_domingensis	Phoenix_dactylifera))	(Prestoea_acuminata	((Attalea_speciosa	(Bactris_major	((Reinhardtia_paiewonskiana	Reinhardtia_latisecta)	Reinhardtia_simplex)))	(Elaeis_oleifera	Elaeis_guineensis))))	Roystonea_regia)	((Manicaria_saccifera	Leopoldinia_pulchra)	Geonoma_undata)))))	Dypsis_decaryi)	(Burretiokentia_grandiflora	Kentiopsis_piersoniorum)))	Iriartea_deltoidea)	Pseudophoenix_vinifera)	Calamus_caryotoides);
((((Veitchia_spiralis	((((Hydriastele_microspadix	Heterospathe_cagayanensis)	(((Oenocarpus_bataua	Oenocarpus_minor)	(Nypa_fruticans	Manicaria_saccifera))	(((((Orania_palindan	Sclerosperma_profizianum)	(Podococcus_barteri	(Sabal_domingensis	Phoenix_dactylifera)))	(((Bactris_major	Attalea_speciosa)	((Reinhardtia_paiewonskiana	Reinhardtia_latisecta)	Reinhardtia_simplex))	(Leopoldinia_pulchra	(Elaeis_oleifera	Elaeis_guineensis))))	Roystonea_regia)	(Prestoea_acuminata	Geonoma_undata))))	Pelagodoxa_henryana)	(Dypsis_decaryi	(Burretiokentia_grandiflora	Kentiopsis_piersoniorum))))	Iriartea_deltoidea)	Pseudophoenix_vinifera)	Calamus_caryotoides);
((((Veitchia_spiralis	(Kentiopsis_piersoniorum	((Burretiokentia_grandiflora	(((Heterospathe_cagayanensis	(Oenocarpus_bataua	Oenocarpus_minor))	((((Elaeis_oleifera	Elaeis_guineensis)	(((Bactris_major	Attalea_speciosa)	(Reinhardtia_paiewonskiana	Reinhardtia_latisecta))	Reinhardtia_simplex))	(((Sabal_domingensis	Phoenix_dactylifera)	(Orania_palindan	(Podococcus_barteri	Sclerosperma_profizianum)))	Roystonea_regia))	((Prestoea_acuminata	Geonoma_undata)	(Leopoldinia_pulchra	(Nypa_fruticans	Manicaria_saccifera)))))	(Pelagodoxa_henryana	Hydriastele_microspadix)))	Dypsis_decaryi)))	Iriartea_deltoidea)	Pseudophoenix_vinifera)	Calamus_caryotoides);
(((((Veitchia_spiralis	(((Dypsis_decaryi	Burretiokentia_grandiflora)	(Kentiopsis_piersoniorum	(((Manicaria_saccifera	(Nypa_fruticans	(Roystonea_regia	((((Elaeis_oleifera	Elaeis_guineensis)	(Reinhardtia_simplex	(Reinhardtia_paiewonskiana	Reinhardtia_latisecta)))	(Bactris_major	Attalea_speciosa))	((Podococcus_barteri	(Sabal_domingensis	Phoenix_dactylifera))	(Orania_palindan	Sclerosperma_profizianum))))))	((Prestoea_acuminata	Geonoma_undata)	Leopoldinia_pulchra))	(Hydriastele_microspadix	(Oenocarpus_bataua	Oenocarpus_minor)))))	Heterospathe_cagayanensis))	Pelagodoxa_henryana)	Iriartea_deltoidea)	Pseudophoenix_vinifera)	Calamus_caryotoides);
(((((((((Kentiopsis_piersoniorum	(Heterospathe_cagayanensis	Veitchia_spiralis))	Burretiokentia_grandiflora)	Dypsis_decaryi)	((Geonoma_undata	((((Elaeis_oleifera	Elaeis_guineensis)	((Reinhardtia_simplex	(Reinhardtia_paiewonskiana	Reinhardtia_latisecta))	(Bactris_major	Attalea_speciosa)))	((Nypa_fruticans	(Sabal_domingensis	Phoenix_dactylifera))	((Leopoldinia_pulchra	Orania_palindan)	(Podococcus_barteri	Sclerosperma_profizianum))))	Roystonea_regia))	(Hydriastele_microspadix	(Manicaria_saccifera	(Oenocarpus_bataua	Oenocarpus_minor)))))	Prestoea_acuminata)	Pelagodoxa_henryana)	Iriartea_deltoidea)	Pseudophoenix_vinifera)	Calamus_caryotoides);
(((((Burretiokentia_grandiflora	(Veitchia_spiralis	(((((Prestoea_acuminata	Geonoma_undata)	(((((Sabal_domingensis	Phoenix_dactylifera)	(Sclerosperma_profizianum	(Orania_palindan	Podococcus_barteri)))	(((Elaeis_oleifera	Elaeis_guineensis)	(Reinhardtia_simplex	(Reinhardtia_paiewonskiana	Reinhardtia_latisecta)))	(Bactris_major	Attalea_speciosa)))	Roystonea_regia)	Leopoldinia_pulchra))	(Pelagodoxa_henryana	Hydriastele_microspadix))	((Nypa_fruticans	Manicaria_saccifera)	((Oenocarpus_bataua	Oenocarpus_minor)	Heterospathe_cagayanensis)))	Dypsis_decaryi)))	Kentiopsis_piersoniorum)	Iriartea_deltoidea)	Pseudophoenix_vinifera)	Calamus_caryotoides);
(((((((((Prestoea_acuminata	Pelagodoxa_henryana)	Heterospathe_cagayanensis)	Hydriastele_microspadix)	((Roystonea_regia	(((Podococcus_barteri	(Sabal_domingensis	Phoenix_dactylifera))	(Sclerosperma_profizianum	Orania_palindan))	(((Nypa_fruticans	Manicaria_saccifera)	(Oenocarpus_bataua	Oenocarpus_minor))	(((Elaeis_oleifera	Elaeis_guineensis)	(Reinhardtia_simplex	(Reinhardtia_paiewonskiana	Reinhardtia_latisecta)))	(Bactris_major	Attalea_speciosa)))))	(Leopoldinia_pulchra	Geonoma_undata)))	(Dypsis_decaryi	(Burretiokentia_grandiflora	Kentiopsis_piersoniorum)))	Veitchia_spiralis)	Iriartea_deltoidea)	Pseudophoenix_vinifera)	Calamus_caryotoides);
((((((Kentiopsis_piersoniorum	((((Oenocarpus_bataua	(Oenocarpus_minor	Manicaria_saccifera))	((((Dypsis_decaryi	Roystonea_regia)	(Nypa_fruticans	((Sabal_domingensis	Phoenix_dactylifera)	((Podococcus_barteri	Sclerosperma_profizianum)	Orania_palindan))))	(Prestoea_acuminata	((Elaeis_oleifera	Elaeis_guineensis)	((Reinhardtia_simplex	(Reinhardtia_paiewonskiana	Reinhardtia_latisecta))	(Bactris_major	Attalea_speciosa)))))	(Leopoldinia_pulchra	Geonoma_undata)))	Burretiokentia_grandiflora)	(Heterospathe_cagayanensis	Hydriastele_microspadix)))	Pelagodoxa_henryana)	Veitchia_spiralis)	Iriartea_deltoidea)	Pseudophoenix_vinifera)	Calamus_caryotoides);
(((Iriartea_deltoidea	(((Veitchia_spiralis	(Hydriastele_microspadix	(((Geonoma_undata	((((Sclerosperma_profizianum	Orania_palindan)	(Phoenix_dactylifera	Sabal_domingensis))	(Dypsis_decaryi	Roystonea_regia))	(Prestoea_acuminata	((Leopoldinia_pulchra	(Elaeis_oleifera	Elaeis_guineensis))	(((Podococcus_barteri	Nypa_fruticans)	((Reinhardtia_latisecta	Reinhardtia_paiewonskiana)	Reinhardtia_simplex))	(Attalea_speciosa	Bactris_major))))))	(Oenocarpus_bataua	(Manicaria_saccifera	Oenocarpus_minor)))	Heterospathe_cagayanensis)))	Pelagodoxa_henryana)	(Burretiokentia_grandiflora	Kentiopsis_piersoniorum)))	Pseudophoenix_vinifera)	Calamus_caryotoides);
(((Iriartea_deltoidea	((Kentiopsis_piersoniorum	(((((Hydriastele_microspadix	(((((((Podococcus_barteri	Sclerosperma_profizianum)	Orania_palindan)	(Phoenix_dactylifera	Sabal_domingensis))	((Elaeis_oleifera	Elaeis_guineensis)	(((Reinhardtia_latisecta	Reinhardtia_paiewonskiana)	Reinhardtia_simplex)	(Attalea_speciosa	Bactris_major))))	Roystonea_regia)	((Leopoldinia_pulchra	Prestoea_acuminata)	Geonoma_undata))	((Oenocarpus_bataua	Oenocarpus_minor)	(Nypa_fruticans	Manicaria_saccifera))))	Pelagodoxa_henryana)	Heterospathe_cagayanensis)	Dypsis_decaryi)	Burretiokentia_grandiflora))	Veitchia_spiralis))	Pseudophoenix_vinifera)	Calamus_caryotoides);
(((Iriartea_deltoidea	((((Kentiopsis_piersoniorum	Burretiokentia_grandiflora)	((Hydriastele_microspadix	((((Dypsis_decaryi	Roystonea_regia)	((Phoenix_dactylifera	Sabal_domingensis)	((Elaeis_oleifera	Elaeis_guineensis)	(((Reinhardtia_latisecta	Reinhardtia_paiewonskiana)	Reinhardtia_simplex)	(Attalea_speciosa	Bactris_major)))))	(((Podococcus_barteri	Sclerosperma_profizianum)	Orania_palindan)	(Leopoldinia_pulchra	(Prestoea_acuminata	Geonoma_undata))))	(Oenocarpus_bataua	(Oenocarpus_minor	(Nypa_fruticans	Manicaria_saccifera)))))	Heterospathe_cagayanensis))	Pelagodoxa_henryana)	Veitchia_spiralis))	Pseudophoenix_vinifera)	Calamus_caryotoides);
(((Iriartea_deltoidea	((((((((Leopoldinia_pulchra	Manicaria_saccifera)	(Prestoea_acuminata	Geonoma_undata))	(Roystonea_regia	((((((Reinhardtia_latisecta	Reinhardtia_paiewonskiana)	Reinhardtia_simplex)	(Attalea_speciosa	Bactris_major))	(Elaeis_oleifera	Elaeis_guineensis))	((Phoenix_dactylifera	Sabal_domingensis)	((Orania_palindan	Podococcus_barteri)	Sclerosperma_profizianum)))	Pelagodoxa_henryana)))	Nypa_fruticans)	(Heterospathe_cagayanensis	(Oenocarpus_bataua	Oenocarpus_minor)))	Hydriastele_microspadix)	(Dypsis_decaryi	(Burretiokentia_grandiflora	Kentiopsis_piersoniorum)))	Veitchia_spiralis))	Pseudophoenix_vinifera)	Calamus_caryotoides);
(((Iriartea_deltoidea	(((((Burretiokentia_grandiflora	Kentiopsis_piersoniorum)	((((Oenocarpus_minor	((Nypa_fruticans	Manicaria_saccifera)	Oenocarpus_bataua))	(((Roystonea_regia	(((Podococcus_barteri	(Phoenix_dactylifera	Sabal_domingensis))	(Orania_palindan	Sclerosperma_profizianum))	((((Reinhardtia_latisecta	Reinhardtia_paiewonskiana)	Reinhardtia_simplex)	(Attalea_speciosa	Bactris_major))	(Elaeis_oleifera	Elaeis_guineensis))))	Leopoldinia_pulchra)	(Prestoea_acuminata	Geonoma_undata)))	Hydriastele_microspadix)	Dypsis_decaryi))	Pelagodoxa_henryana)	Heterospathe_cagayanensis)	Veitchia_spiralis))	Pseudophoenix_vinifera)	Calamus_caryotoides);
(((Iriartea_deltoidea	(Kentiopsis_piersoniorum	(Burretiokentia_grandiflora	(((Nypa_fruticans	((Heterospathe_cagayanensis	(Oenocarpus_minor	Oenocarpus_bataua))	(((((((Phoenix_dactylifera	Sabal_domingensis)	((Podococcus_barteri	Orania_palindan)	Sclerosperma_profizianum))	(Attalea_speciosa	((Reinhardtia_latisecta	Reinhardtia_paiewonskiana)	Reinhardtia_simplex)))	(Elaeis_oleifera	Elaeis_guineensis))	Roystonea_regia)	Bactris_major)	((Prestoea_acuminata	Geonoma_undata)	(Manicaria_saccifera	Leopoldinia_pulchra)))))	Hydriastele_microspadix)	(Dypsis_decaryi	(Pelagodoxa_henryana	Veitchia_spiralis))))))	Pseudophoenix_vinifera)	Calamus_caryotoides);
(((Iriartea_deltoidea	((((((Burretiokentia_grandiflora	Kentiopsis_piersoniorum)	Veitchia_spiralis)	Dypsis_decaryi)	(((Roystonea_regia	((((Phoenix_dactylifera	Sabal_domingensis)	(Bactris_major	Sclerosperma_profizianum))	((Podococcus_barteri	Attalea_speciosa)	(Elaeis_oleifera	Elaeis_guineensis)))	((Reinhardtia_latisecta	Reinhardtia_paiewonskiana)	(Nypa_fruticans	Reinhardtia_simplex))))	(Geonoma_undata	(Manicaria_saccifera	(Orania_palindan	Leopoldinia_pulchra))))	(Hydriastele_microspadix	(Heterospathe_cagayanensis	(Oenocarpus_minor	Oenocarpus_bataua)))))	Pelagodoxa_henryana)	Prestoea_acuminata))	Pseudophoenix_vinifera)	Calamus_caryotoides);
(((Iriartea_deltoidea	(Veitchia_spiralis	(((((((((Phoenix_dactylifera	Sabal_domingensis)	(Orania_palindan	(Podococcus_barteri	Sclerosperma_profizianum)))	((((Reinhardtia_latisecta	Reinhardtia_paiewonskiana)	Reinhardtia_simplex)	((Bactris_major	Attalea_speciosa)	(Elaeis_oleifera	Elaeis_guineensis)))	(Nypa_fruticans	Roystonea_regia)))	((Manicaria_saccifera	Leopoldinia_pulchra)	Geonoma_undata))	(Oenocarpus_minor	Oenocarpus_bataua))	(Pelagodoxa_henryana	Prestoea_acuminata))	Hydriastele_microspadix)	(Kentiopsis_piersoniorum	(Dypsis_decaryi	Burretiokentia_grandiflora)))	Heterospathe_cagayanensis)))	Pseudophoenix_vinifera)	Calamus_caryotoides);
(((Iriartea_deltoidea	(Veitchia_spiralis	(((Dypsis_decaryi	Kentiopsis_piersoniorum)	Burretiokentia_grandiflora)	(((((((((Reinhardtia_latisecta	Reinhardtia_paiewonskiana)	Reinhardtia_simplex)	((Bactris_major	Attalea_speciosa)	(Elaeis_oleifera	Elaeis_guineensis)))	Roystonea_regia)	((Phoenix_dactylifera	Sabal_domingensis)	((Orania_palindan	Podococcus_barteri)	(Nypa_fruticans	Sclerosperma_profizianum))))	Prestoea_acuminata)	((Manicaria_saccifera	Leopoldinia_pulchra)	Geonoma_undata))	(Oenocarpus_minor	Oenocarpus_bataua))	((Heterospathe_cagayanensis	Pelagodoxa_henryana)	Hydriastele_microspadix)))))	Pseudophoenix_vinifera)	Calamus_caryotoides);
(((Iriartea_deltoidea	(Veitchia_spiralis	(((Dypsis_decaryi	Kentiopsis_piersoniorum)	Burretiokentia_grandiflora)	(((Pelagodoxa_henryana	Heterospathe_cagayanensis)	((((Leopoldinia_pulchra	((((Phoenix_dactylifera	Sabal_domingensis)	(Podococcus_barteri	(Orania_palindan	Sclerosperma_profizianum)))	((((Reinhardtia_latisecta	Reinhardtia_paiewonskiana)	Reinhardtia_simplex)	(Elaeis_oleifera	Elaeis_guineensis))	Attalea_speciosa))	Roystonea_regia))	(Prestoea_acuminata	Geonoma_undata))	Bactris_major)	(Oenocarpus_bataua	(Oenocarpus_minor	(Manicaria_saccifera	Nypa_fruticans)))))	Hydriastele_microspadix))))	Pseudophoenix_vinifera)	Calamus_caryotoides);
(((Iriartea_deltoidea	Pseudophoenix_vinifera)	((Heterospathe_cagayanensis	((((((Nypa_fruticans	(Orania_palindan	(Podococcus_barteri	Sclerosperma_profizianum)))	Manicaria_saccifera)	(((((Attalea_speciosa	(Elaeis_guineensis	Elaeis_oleifera))	(Reinhardtia_simplex	(Reinhardtia_latisecta	Reinhardtia_paiewonskiana)))	Bactris_major)	(Phoenix_dactylifera	Sabal_domingensis))	Roystonea_regia))	Leopoldinia_pulchra)	(Prestoea_acuminata	Geonoma_undata))	((Hydriastele_microspadix	(Oenocarpus_bataua	Oenocarpus_minor))	Pelagodoxa_henryana)))	(Burretiokentia_grandiflora	(Kentiopsis_piersoniorum	(Dypsis_decaryi	Veitchia_spiralis)))))	Calamus_caryotoides);
(((((((Burretiokentia_grandiflora	(Prestoea_acuminata	Pelagodoxa_henryana))	(Kentiopsis_piersoniorum	((((((Phoenix_dactylifera	Sabal_domingensis)	(Orania_palindan	(Podococcus_barteri	Sclerosperma_profizianum)))	((Nypa_fruticans	Roystonea_regia)	(((Elaeis_guineensis	Elaeis_oleifera)	Reinhardtia_simplex)	(((Reinhardtia_latisecta	Reinhardtia_paiewonskiana)	Attalea_speciosa)	Bactris_major))))	Dypsis_decaryi)	Geonoma_undata)	((Oenocarpus_bataua	Oenocarpus_minor)	(Manicaria_saccifera	Leopoldinia_pulchra)))))	(Heterospathe_cagayanensis	Veitchia_spiralis))	Hydriastele_microspadix)	Iriartea_deltoidea)	Pseudophoenix_vinifera)	Calamus_caryotoides);
((((Veitchia_spiralis	((Kentiopsis_piersoniorum	(Burretiokentia_grandiflora	((((Hydriastele_microspadix	((Oenocarpus_bataua	Oenocarpus_minor)	(Nypa_fruticans	Manicaria_saccifera)))	((Leopoldinia_pulchra	(((Phoenix_dactylifera	Sabal_domingensis)	(Podococcus_barteri	(Sclerosperma_profizianum	Orania_palindan)))	(Roystonea_regia	((Reinhardtia_simplex	(Reinhardtia_latisecta	Reinhardtia_paiewonskiana))	((Bactris_major	Attalea_speciosa)	(Elaeis_guineensis	Elaeis_oleifera))))))	Geonoma_undata))	(Prestoea_acuminata	Pelagodoxa_henryana))	Dypsis_decaryi)))	Heterospathe_cagayanensis))	Iriartea_deltoidea)	Pseudophoenix_vinifera)	Calamus_caryotoides);
((((Pelagodoxa_henryana	((Heterospathe_cagayanensis	Veitchia_spiralis)	(((((Roystonea_regia	(((Reinhardtia_simplex	(Reinhardtia_latisecta	Reinhardtia_paiewonskiana))	(((Sclerosperma_profizianum	Orania_palindan)	(Bactris_major	Attalea_speciosa))	(Elaeis_guineensis	Elaeis_oleifera)))	(Phoenix_dactylifera	Sabal_domingensis)))	((Oenocarpus_bataua	Oenocarpus_minor)	Podococcus_barteri))	(((Nypa_fruticans	Manicaria_saccifera)	Leopoldinia_pulchra)	(Geonoma_undata	Prestoea_acuminata)))	Hydriastele_microspadix)	(Dypsis_decaryi	(Kentiopsis_piersoniorum	Burretiokentia_grandiflora)))))	Iriartea_deltoidea)	Pseudophoenix_vinifera)	Calamus_caryotoides);
((((Pelagodoxa_henryana	(Veitchia_spiralis	((Kentiopsis_piersoniorum	(Burretiokentia_grandiflora	((((Prestoea_acuminata	(Leopoldinia_pulchra	Geonoma_undata))	(((((Reinhardtia_simplex	(Reinhardtia_latisecta	Reinhardtia_paiewonskiana))	(Bactris_major	Attalea_speciosa))	(Elaeis_guineensis	Elaeis_oleifera))	(((Phoenix_dactylifera	Sabal_domingensis)	(Sclerosperma_profizianum	Orania_palindan))	Roystonea_regia))	((((Podococcus_barteri	Nypa_fruticans)	Manicaria_saccifera)	Oenocarpus_bataua)	Oenocarpus_minor)))	Hydriastele_microspadix)	Heterospathe_cagayanensis)))	Dypsis_decaryi)))	Iriartea_deltoidea)	Pseudophoenix_vinifera)	Calamus_caryotoides);
((((Pelagodoxa_henryana	(Veitchia_spiralis	(((Kentiopsis_piersoniorum	((((((Podococcus_barteri	Nypa_fruticans)	Manicaria_saccifera)	Oenocarpus_bataua)	Oenocarpus_minor)	((Leopoldinia_pulchra	Geonoma_undata)	(((Prestoea_acuminata	(((Reinhardtia_simplex	(Reinhardtia_latisecta	Reinhardtia_paiewonskiana))	(Bactris_major	Attalea_speciosa))	(Elaeis_guineensis	Elaeis_oleifera)))	(((Phoenix_dactylifera	Sabal_domingensis)	(Sclerosperma_profizianum	Orania_palindan))	Dypsis_decaryi))	Roystonea_regia)))	Burretiokentia_grandiflora))	Hydriastele_microspadix)	Heterospathe_cagayanensis)))	Iriartea_deltoidea)	Pseudophoenix_vinifera)	Calamus_caryotoides);
((((Pelagodoxa_henryana	(Veitchia_spiralis	(((Dypsis_decaryi	(Heterospathe_cagayanensis	(Hydriastele_microspadix	((Oenocarpus_bataua	(Oenocarpus_minor	(Podococcus_barteri	(Nypa_fruticans	Manicaria_saccifera))))	((Prestoea_acuminata	Geonoma_undata)	(((((Reinhardtia_simplex	(Reinhardtia_latisecta	Reinhardtia_paiewonskiana))	Attalea_speciosa)	(Leopoldinia_pulchra	(Elaeis_guineensis	Elaeis_oleifera)))	(((Phoenix_dactylifera	Sabal_domingensis)	(Sclerosperma_profizianum	Orania_palindan))	Roystonea_regia))	Bactris_major))))))	Burretiokentia_grandiflora)	Kentiopsis_piersoniorum)))	Iriartea_deltoidea)	Pseudophoenix_vinifera)	Calamus_caryotoides);
((((Pelagodoxa_henryana	(Kentiopsis_piersoniorum	((Prestoea_acuminata	((Hydriastele_microspadix	(Heterospathe_cagayanensis	Veitchia_spiralis))	((Oenocarpus_bataua	Oenocarpus_minor)	(Dypsis_decaryi	(((Leopoldinia_pulchra	Manicaria_saccifera)	Geonoma_undata)	((((Reinhardtia_simplex	(Reinhardtia_latisecta	Reinhardtia_paiewonskiana))	(Bactris_major	Attalea_speciosa))	(Elaeis_guineensis	Elaeis_oleifera))	(((Phoenix_dactylifera	(Nypa_fruticans	Sabal_domingensis))	((Podococcus_barteri	Sclerosperma_profizianum)	Orania_palindan))	Roystonea_regia)))))))	Burretiokentia_grandiflora)))	Iriartea_deltoidea)	Pseudophoenix_vinifera)	Calamus_caryotoides);
((((Kentiopsis_piersoniorum	(((Heterospathe_cagayanensis	(Pelagodoxa_henryana	Veitchia_spiralis))	((Prestoea_acuminata	Geonoma_undata)	((Dypsis_decaryi	(Manicaria_saccifera	((((Phoenix_dactylifera	Sabal_domingensis)	(Sclerosperma_profizianum	Orania_palindan))	(Nypa_fruticans	Podococcus_barteri))	(Roystonea_regia	(((Reinhardtia_simplex	(Reinhardtia_latisecta	Reinhardtia_paiewonskiana))	(Bactris_major	Attalea_speciosa))	(Elaeis_guineensis	Elaeis_oleifera))))))	(Burretiokentia_grandiflora	Leopoldinia_pulchra))))	(Hydriastele_microspadix	(Oenocarpus_bataua	Oenocarpus_minor))))	Iriartea_deltoidea)	Pseudophoenix_vinifera)	Calamus_caryotoides);
((((((Pelagodoxa_henryana	Hydriastele_microspadix)	(((Geonoma_undata	((((((Reinhardtia_simplex	(Reinhardtia_latisecta	Reinhardtia_paiewonskiana))	(Bactris_major	Attalea_speciosa))	(Elaeis_guineensis	Elaeis_oleifera))	((Phoenix_dactylifera	Sabal_domingensis)	(Sclerosperma_profizianum	(Podococcus_barteri	Orania_palindan))))	((Nypa_fruticans	Manicaria_saccifera)	Roystonea_regia))	Leopoldinia_pulchra))	Prestoea_acuminata)	(Oenocarpus_bataua	Oenocarpus_minor)))	(((Heterospathe_cagayanensis	Veitchia_spiralis)	Dypsis_decaryi)	(Burretiokentia_grandiflora	Kentiopsis_piersoniorum)))	Iriartea_deltoidea)	Pseudophoenix_vinifera)	Calamus_caryotoides);
(((Iriartea_deltoidea	(Veitchia_spiralis	((Burretiokentia_grandiflora	Kentiopsis_piersoniorum)	(Dypsis_decaryi	(Heterospathe_cagayanensis	((Pelagodoxa_henryana	((Oenocarpus_minor	(Oenocarpus_bataua	Manicaria_saccifera))	((Roystonea_regia	(((Elaeis_oleifera	Elaeis_guineensis)	((Reinhardtia_simplex	(Reinhardtia_paiewonskiana	Reinhardtia_latisecta))	(Bactris_major	Attalea_speciosa)))	(Nypa_fruticans	((Orania_palindan	(Podococcus_barteri	Sclerosperma_profizianum))	(Sabal_domingensis	Phoenix_dactylifera)))))	(Leopoldinia_pulchra	(Prestoea_acuminata	Geonoma_undata)))))	Hydriastele_microspadix))))))	Pseudophoenix_vinifera)	Calamus_caryotoides);
(((Iriartea_deltoidea	(Veitchia_spiralis	((Burretiokentia_grandiflora	Kentiopsis_piersoniorum)	(Dypsis_decaryi	(((Oenocarpus_bataua	(Manicaria_saccifera	Oenocarpus_minor))	(Heterospathe_cagayanensis	(((Nypa_fruticans	Roystonea_regia)	(((Bactris_major	Attalea_speciosa)	((Elaeis_oleifera	Elaeis_guineensis)	(Reinhardtia_simplex	(Reinhardtia_paiewonskiana	Reinhardtia_latisecta))))	((Orania_palindan	Sclerosperma_profizianum)	(Podococcus_barteri	(Sabal_domingensis	Phoenix_dactylifera)))))	(Leopoldinia_pulchra	(Prestoea_acuminata	Geonoma_undata)))))	(Hydriastele_microspadix	Pelagodoxa_henryana))))))	Pseudophoenix_vinifera)	Calamus_caryotoides);
(((Iriartea_deltoidea	(((Veitchia_spiralis	((((((Nypa_fruticans	(((Orania_palindan	Sclerosperma_profizianum)	(Sabal_domingensis	Phoenix_dactylifera))	Podococcus_barteri))	(Roystonea_regia	((Leopoldinia_pulchra	(Elaeis_oleifera	Elaeis_guineensis))	((Reinhardtia_simplex	(Reinhardtia_paiewonskiana	Reinhardtia_latisecta))	Attalea_speciosa))))	Bactris_major)	(Prestoea_acuminata	Geonoma_undata))	(((Hydriastele_microspadix	(Oenocarpus_minor	(Oenocarpus_bataua	Manicaria_saccifera)))	Heterospathe_cagayanensis)	Pelagodoxa_henryana))	Dypsis_decaryi))	Kentiopsis_piersoniorum)	Burretiokentia_grandiflora))	Pseudophoenix_vinifera)	Calamus_caryotoides);
(((Iriartea_deltoidea	((Heterospathe_cagayanensis	Veitchia_spiralis)	((Burretiokentia_grandiflora	(Dypsis_decaryi	((((((((Orania_palindan	(Podococcus_barteri	Sclerosperma_profizianum))	(Sabal_domingensis	Phoenix_dactylifera))	(Geonoma_undata	Leopoldinia_pulchra))	Roystonea_regia)	(Prestoea_acuminata	((Elaeis_oleifera	Elaeis_guineensis)	((Reinhardtia_simplex	(Reinhardtia_paiewonskiana	Reinhardtia_latisecta))	(Bactris_major	Attalea_speciosa)))))	((Nypa_fruticans	Manicaria_saccifera)	(Oenocarpus_minor	Oenocarpus_bataua)))	Hydriastele_microspadix)	Pelagodoxa_henryana)))	Kentiopsis_piersoniorum)))	Pseudophoenix_vinifera)	Calamus_caryotoides);
(((Iriartea_deltoidea	((((((Pelagodoxa_henryana	((Prestoea_acuminata	Geonoma_undata)	(Leopoldinia_pulchra	(((Orania_palindan	(Podococcus_barteri	Sclerosperma_profizianum))	(Sabal_domingensis	Phoenix_dactylifera))	(Roystonea_regia	(((Attalea_speciosa	(Reinhardtia_simplex	(Reinhardtia_paiewonskiana	Reinhardtia_latisecta)))	(Elaeis_oleifera	Elaeis_guineensis))	Bactris_major))))))	(Oenocarpus_bataua	((Nypa_fruticans	Manicaria_saccifera)	Oenocarpus_minor)))	(Veitchia_spiralis	Dypsis_decaryi))	(Burretiokentia_grandiflora	Heterospathe_cagayanensis))	Kentiopsis_piersoniorum)	Hydriastele_microspadix))	Pseudophoenix_vinifera)	Calamus_caryotoides);
(((Iriartea_deltoidea	((((((Geonoma_undata	((Leopoldinia_pulchra	(((Orania_palindan	(Podococcus_barteri	Sclerosperma_profizianum))	(Sabal_domingensis	Phoenix_dactylifera))	(((Attalea_speciosa	(Reinhardtia_simplex	(Reinhardtia_paiewonskiana	Reinhardtia_latisecta)))	(Elaeis_oleifera	Elaeis_guineensis))	Bactris_major)))	Roystonea_regia))	(((Nypa_fruticans	Manicaria_saccifera)	(Heterospathe_cagayanensis	(Oenocarpus_minor	Oenocarpus_bataua)))	Hydriastele_microspadix))	Prestoea_acuminata)	Pelagodoxa_henryana)	((Burretiokentia_grandiflora	Veitchia_spiralis)	Dypsis_decaryi))	Kentiopsis_piersoniorum))	Pseudophoenix_vinifera)	Calamus_caryotoides);
(((Iriartea_deltoidea	((Podococcus_barteri	(Sabal_domingensis	(Prestoea_acuminata	Phoenix_dactylifera)))	(((((Reinhardtia_simplex	(Reinhardtia_paiewonskiana	Reinhardtia_latisecta))	(Elaeis_oleifera	Elaeis_guineensis))	(Attalea_speciosa	Bactris_major))	(((Roystonea_regia	Nypa_fruticans)	(((Pelagodoxa_henryana	(((Burretiokentia_grandiflora	(Dypsis_decaryi	Kentiopsis_piersoniorum))	Veitchia_spiralis)	(Hydriastele_microspadix	Heterospathe_cagayanensis)))	(Manicaria_saccifera	(Oenocarpus_minor	Oenocarpus_bataua)))	Geonoma_undata))	Leopoldinia_pulchra))	(Orania_palindan	Sclerosperma_profizianum))))	Pseudophoenix_vinifera)	Calamus_caryotoides);
(((Iriartea_deltoidea	((Geonoma_undata	(((Manicaria_saccifera	((((Orania_palindan	Sclerosperma_profizianum)	(Podococcus_barteri	(Sabal_domingensis	Phoenix_dactylifera)))	Nypa_fruticans)	(((Elaeis_oleifera	Elaeis_guineensis)	(((Reinhardtia_paiewonskiana	Reinhardtia_latisecta)	(Attalea_speciosa	Bactris_major))	Reinhardtia_simplex))	Roystonea_regia)))	(((Hydriastele_microspadix	(Oenocarpus_minor	Oenocarpus_bataua))	((Dypsis_decaryi	(Heterospathe_cagayanensis	Veitchia_spiralis))	Kentiopsis_piersoniorum))	Pelagodoxa_henryana))	(Burretiokentia_grandiflora	Leopoldinia_pulchra)))	Prestoea_acuminata))	Pseudophoenix_vinifera)	Calamus_caryotoides);
(((Iriartea_deltoidea	((Heterospathe_cagayanensis	Veitchia_spiralis)	(((Burretiokentia_grandiflora	Kentiopsis_piersoniorum)	Dypsis_decaryi)	((Leopoldinia_pulchra	(((Nypa_fruticans	Manicaria_saccifera)	(Roystonea_regia	(((Orania_palindan	(Podococcus_barteri	Sclerosperma_profizianum))	(Sabal_domingensis	Phoenix_dactylifera))	((Prestoea_acuminata	Bactris_major)	((Elaeis_oleifera	Elaeis_guineensis)	(Attalea_speciosa	(Reinhardtia_simplex	(Reinhardtia_latisecta	Reinhardtia_paiewonskiana))))))))	Geonoma_undata))	((Hydriastele_microspadix	(Oenocarpus_minor	Oenocarpus_bataua))	Pelagodoxa_henryana)))))	Pseudophoenix_vinifera)	Calamus_caryotoides);
(((Iriartea_deltoidea	(((Veitchia_spiralis	Dypsis_decaryi)	(Burretiokentia_grandiflora	((((Prestoea_acuminata	Pelagodoxa_henryana)	Heterospathe_cagayanensis)	((((Leopoldinia_pulchra	(Geonoma_undata	(Nypa_fruticans	Manicaria_saccifera)))	(Orania_palindan	(Podococcus_barteri	Sclerosperma_profizianum)))	(Roystonea_regia	((Sabal_domingensis	Phoenix_dactylifera)	((Elaeis_oleifera	Elaeis_guineensis)	((Reinhardtia_simplex	(Reinhardtia_latisecta	Reinhardtia_paiewonskiana))	(Attalea_speciosa	Bactris_major))))))	(Oenocarpus_minor	Oenocarpus_bataua)))	Hydriastele_microspadix)))	Kentiopsis_piersoniorum))	Pseudophoenix_vinifera)	Calamus_caryotoides);
((Pseudophoenix_vinifera	(Iriartea_deltoidea	(Kentiopsis_piersoniorum	((Burretiokentia_grandiflora	((((Heterospathe_cagayanensis	Pelagodoxa_henryana)	Prestoea_acuminata)	(((Oenocarpus_bataua	(Manicaria_saccifera	Oenocarpus_minor))	((((Elaeis_oleifera	Elaeis_guineensis)	((Reinhardtia_simplex	(Reinhardtia_paiewonskiana	Reinhardtia_latisecta))	(Bactris_major	Attalea_speciosa)))	(((Podococcus_barteri	Sclerosperma_profizianum)	Orania_palindan)	(Phoenix_dactylifera	Sabal_domingensis)))	(Nypa_fruticans	Roystonea_regia)))	(Geonoma_undata	Leopoldinia_pulchra)))	Hydriastele_microspadix))	(Veitchia_spiralis	Dypsis_decaryi)))))	Calamus_caryotoides);
((Pseudophoenix_vinifera	(Iriartea_deltoidea	(Hydriastele_microspadix	(Pelagodoxa_henryana	((Dypsis_decaryi	(Veitchia_spiralis	(Kentiopsis_piersoniorum	Burretiokentia_grandiflora)))	(((Prestoea_acuminata	Geonoma_undata)	((((Elaeis_oleifera	Elaeis_guineensis)	((Leopoldinia_pulchra	(Reinhardtia_simplex	(Reinhardtia_paiewonskiana	Reinhardtia_latisecta)))	(Bactris_major	Attalea_speciosa)))	((Sclerosperma_profizianum	Orania_palindan)	(Podococcus_barteri	(Phoenix_dactylifera	Sabal_domingensis))))	Roystonea_regia))	(Heterospathe_cagayanensis	(Oenocarpus_minor	(Oenocarpus_bataua	(Nypa_fruticans	Manicaria_saccifera))))))))))	Calamus_caryotoides);
((Pseudophoenix_vinifera	(Iriartea_deltoidea	(((Dypsis_decaryi	(Kentiopsis_piersoniorum	Burretiokentia_grandiflora))	Veitchia_spiralis)	(((Oenocarpus_bataua	(Oenocarpus_minor	(Heterospathe_cagayanensis	(Nypa_fruticans	Manicaria_saccifera))))	Hydriastele_microspadix)	((Pelagodoxa_henryana	Prestoea_acuminata)	((Leopoldinia_pulchra	Geonoma_undata)	((((Podococcus_barteri	Sclerosperma_profizianum)	Orania_palindan)	(Phoenix_dactylifera	Sabal_domingensis))	(Roystonea_regia	((Elaeis_oleifera	Elaeis_guineensis)	((Reinhardtia_simplex	(Reinhardtia_paiewonskiana	Reinhardtia_latisecta))	(Bactris_major	Attalea_speciosa)))))))))))	Calamus_caryotoides);
((Pseudophoenix_vinifera	(Iriartea_deltoidea	(Prestoea_acuminata	(Geonoma_undata	(((Heterospathe_cagayanensis	(Hydriastele_microspadix	(Dypsis_decaryi	(Kentiopsis_piersoniorum	(Veitchia_spiralis	Burretiokentia_grandiflora)))))	((Oenocarpus_bataua	(Oenocarpus_minor	(Nypa_fruticans	Manicaria_saccifera)))	(((Roystonea_regia	((Elaeis_oleifera	Elaeis_guineensis)	((Reinhardtia_simplex	(Reinhardtia_paiewonskiana	Reinhardtia_latisecta))	(Bactris_major	Attalea_speciosa))))	((Sclerosperma_profizianum	Orania_palindan)	(Phoenix_dactylifera	(Podococcus_barteri	Sabal_domingensis))))	Pelagodoxa_henryana)))	Leopoldinia_pulchra)))))	Calamus_caryotoides);
((Pseudophoenix_vinifera	(Iriartea_deltoidea	(((Burretiokentia_grandiflora	Kentiopsis_piersoniorum)	(Dypsis_decaryi	Veitchia_spiralis))	(((Oenocarpus_bataua	(Oenocarpus_minor	(Nypa_fruticans	Manicaria_saccifera)))	((((Prestoea_acuminata	Bactris_major)	((Attalea_speciosa	(Reinhardtia_simplex	(Reinhardtia_paiewonskiana	Reinhardtia_latisecta)))	(Elaeis_oleifera	Elaeis_guineensis)))	(((Sclerosperma_profizianum	(Podococcus_barteri	Orania_palindan))	(Phoenix_dactylifera	Sabal_domingensis))	Roystonea_regia))	(Geonoma_undata	Leopoldinia_pulchra)))	((Hydriastele_microspadix	Heterospathe_cagayanensis)	Pelagodoxa_henryana)))))	Calamus_caryotoides);
((Pseudophoenix_vinifera	(Iriartea_deltoidea	(Prestoea_acuminata	(Phoenix_dactylifera	(Sabal_domingensis	(((((Geonoma_undata	Leopoldinia_pulchra)	(((Hydriastele_microspadix	Pelagodoxa_henryana)	(Kentiopsis_piersoniorum	(Burretiokentia_grandiflora	(Dypsis_decaryi	(Heterospathe_cagayanensis	Veitchia_spiralis)))))	(Oenocarpus_minor	(Manicaria_saccifera	Oenocarpus_bataua))))	Roystonea_regia)	((Attalea_speciosa	Bactris_major)	((Reinhardtia_simplex	(Reinhardtia_paiewonskiana	Reinhardtia_latisecta))	(Elaeis_oleifera	Elaeis_guineensis))))	((Nypa_fruticans	Sclerosperma_profizianum)	(Podococcus_barteri	Orania_palindan))))))))	Calamus_caryotoides);
((Pseudophoenix_vinifera	(Iriartea_deltoidea	(Veitchia_spiralis	(((((((Roystonea_regia	((Attalea_speciosa	((Reinhardtia_simplex	(Reinhardtia_paiewonskiana	Reinhardtia_latisecta))	(Elaeis_oleifera	Elaeis_guineensis)))	(((Nypa_fruticans	Phoenix_dactylifera)	Sabal_domingensis)	((Podococcus_barteri	Sclerosperma_profizianum)	Orania_palindan))))	Bactris_major)	Leopoldinia_pulchra)	((Heterospathe_cagayanensis	(Oenocarpus_bataua	Oenocarpus_minor))	Manicaria_saccifera))	(Prestoea_acuminata	Geonoma_undata))	(Hydriastele_microspadix	Pelagodoxa_henryana))	(Dypsis_decaryi	(Burretiokentia_grandiflora	Kentiopsis_piersoniorum))))))	Calamus_caryotoides);
((Pseudophoenix_vinifera	(Iriartea_deltoidea	(Hydriastele_microspadix	((((((Roystonea_regia	((Prestoea_acuminata	(Bactris_major	((Elaeis_oleifera	Elaeis_guineensis)	(Attalea_speciosa	(Reinhardtia_simplex	(Reinhardtia_paiewonskiana	Reinhardtia_latisecta))))))	((Podococcus_barteri	(Phoenix_dactylifera	Sabal_domingensis))	((Nypa_fruticans	Sclerosperma_profizianum)	Orania_palindan))))	Leopoldinia_pulchra)	((Heterospathe_cagayanensis	(Oenocarpus_bataua	Oenocarpus_minor))	Manicaria_saccifera))	Geonoma_undata)	(((Veitchia_spiralis	Dypsis_decaryi)	Burretiokentia_grandiflora)	Kentiopsis_piersoniorum))	Pelagodoxa_henryana))))	Calamus_caryotoides);
((Pseudophoenix_vinifera	(Iriartea_deltoidea	(Prestoea_acuminata	((Geonoma_undata	(Roystonea_regia	(Leopoldinia_pulchra	(((Elaeis_oleifera	Elaeis_guineensis)	((Reinhardtia_simplex	(Reinhardtia_paiewonskiana	Reinhardtia_latisecta))	(Attalea_speciosa	Bactris_major)))	((Podococcus_barteri	(Phoenix_dactylifera	Sabal_domingensis))	(Sclerosperma_profizianum	Orania_palindan))))))	(Burretiokentia_grandiflora	((Veitchia_spiralis	Dypsis_decaryi)	(Kentiopsis_piersoniorum	((Heterospathe_cagayanensis	((Oenocarpus_minor	((Nypa_fruticans	Manicaria_saccifera)	Oenocarpus_bataua))	Hydriastele_microspadix))	Pelagodoxa_henryana))))))))	Calamus_caryotoides);
((Pseudophoenix_vinifera	(Iriartea_deltoidea	(((((((Oenocarpus_minor	((Nypa_fruticans	Manicaria_saccifera)	Oenocarpus_bataua))	Hydriastele_microspadix)	((Heterospathe_cagayanensis	Veitchia_spiralis)	Dypsis_decaryi))	((Prestoea_acuminata	((Phoenix_dactylifera	Sabal_domingensis)	((Podococcus_barteri	Sclerosperma_profizianum)	Orania_palindan)))	(((Geonoma_undata	Roystonea_regia)	Leopoldinia_pulchra)	((Elaeis_oleifera	Elaeis_guineensis)	((Reinhardtia_simplex	(Reinhardtia_paiewonskiana	Reinhardtia_latisecta))	(Attalea_speciosa	Bactris_major))))))	Pelagodoxa_henryana)	Burretiokentia_grandiflora)	Kentiopsis_piersoniorum)))	Calamus_caryotoides);
((Pseudophoenix_vinifera	(Iriartea_deltoidea	((Pelagodoxa_henryana	((Geonoma_undata	(((((Nypa_fruticans	Manicaria_saccifera)	Oenocarpus_minor)	Oenocarpus_bataua)	((Roystonea_regia	((((Elaeis_guineensis	Elaeis_oleifera)	((Reinhardtia_latisecta	Reinhardtia_paiewonskiana)	Reinhardtia_simplex))	Attalea_speciosa)	(((Sabal_domingensis	Phoenix_dactylifera)	(Orania_palindan	Sclerosperma_profizianum))	Podococcus_barteri)))	Bactris_major))	Leopoldinia_pulchra))	((Kentiopsis_piersoniorum	((Dypsis_decaryi	Veitchia_spiralis)	Burretiokentia_grandiflora))	(Heterospathe_cagayanensis	Hydriastele_microspadix))))	Prestoea_acuminata)))	Calamus_caryotoides);
((Pseudophoenix_vinifera	(Iriartea_deltoidea	(((((Burretiokentia_grandiflora	Kentiopsis_piersoniorum)	((Heterospathe_cagayanensis	(Oenocarpus_minor	(Oenocarpus_bataua	(Nypa_fruticans	Manicaria_saccifera))))	(((((Elaeis_guineensis	Elaeis_oleifera)	((((Sabal_domingensis	Phoenix_dactylifera)	(Orania_palindan	(Podococcus_barteri	Sclerosperma_profizianum)))	((Attalea_speciosa	Bactris_major)	(Leopoldinia_pulchra	((Reinhardtia_latisecta	Reinhardtia_paiewonskiana)	Reinhardtia_simplex))))	Roystonea_regia))	Geonoma_undata)	Dypsis_decaryi)	Prestoea_acuminata)))	Hydriastele_microspadix)	Pelagodoxa_henryana)	Veitchia_spiralis)))	Calamus_caryotoides);
((Pseudophoenix_vinifera	(Iriartea_deltoidea	(Veitchia_spiralis	(((Burretiokentia_grandiflora	Kentiopsis_piersoniorum)	(((Oenocarpus_bataua	((Nypa_fruticans	Manicaria_saccifera)	Oenocarpus_minor))	((((Elaeis_guineensis	Elaeis_oleifera)	(Roystonea_regia	(Orania_palindan	(Podococcus_barteri	Sclerosperma_profizianum))))	((Attalea_speciosa	(Bactris_major	((Reinhardtia_latisecta	Reinhardtia_paiewonskiana)	Reinhardtia_simplex)))	(Sabal_domingensis	Phoenix_dactylifera)))	(Leopoldinia_pulchra	(Geonoma_undata	Prestoea_acuminata))))	(Heterospathe_cagayanensis	(Hydriastele_microspadix	Pelagodoxa_henryana))))	Dypsis_decaryi))))	Calamus_caryotoides);
((Pseudophoenix_vinifera	(Iriartea_deltoidea	((((Heterospathe_cagayanensis	((Hydriastele_microspadix	(Prestoea_acuminata	Pelagodoxa_henryana))	((Oenocarpus_bataua	Oenocarpus_minor)	((Manicaria_saccifera	Geonoma_undata)	((((Podococcus_barteri	(Sclerosperma_profizianum	Orania_palindan))	(Nypa_fruticans	(Sabal_domingensis	Phoenix_dactylifera)))	(((Elaeis_guineensis	Elaeis_oleifera)	((Attalea_speciosa	Bactris_major)	((Reinhardtia_latisecta	Reinhardtia_paiewonskiana)	Reinhardtia_simplex)))	Roystonea_regia))	Leopoldinia_pulchra)))))	(Veitchia_spiralis	Dypsis_decaryi))	Burretiokentia_grandiflora)	Kentiopsis_piersoniorum)))	Calamus_caryotoides);
((Pseudophoenix_vinifera	(Iriartea_deltoidea	(((Burretiokentia_grandiflora	(((Manicaria_saccifera	Geonoma_undata)	(Roystonea_regia	((Leopoldinia_pulchra	((Podococcus_barteri	(Sclerosperma_profizianum	Orania_palindan))	(Nypa_fruticans	(Sabal_domingensis	Phoenix_dactylifera))))	(Prestoea_acuminata	((Attalea_speciosa	Bactris_major)	(((Reinhardtia_latisecta	Reinhardtia_paiewonskiana)	Reinhardtia_simplex)	(Elaeis_guineensis	Elaeis_oleifera)))))))	(Hydriastele_microspadix	(Heterospathe_cagayanensis	(Oenocarpus_bataua	Oenocarpus_minor)))))	((Veitchia_spiralis	Dypsis_decaryi)	Pelagodoxa_henryana))	Kentiopsis_piersoniorum)))	Calamus_caryotoides);
((Pseudophoenix_vinifera	(Iriartea_deltoidea	(((Burretiokentia_grandiflora	((Hydriastele_microspadix	(Geonoma_undata	((((((Podococcus_barteri	Sclerosperma_profizianum)	(Orania_palindan	Leopoldinia_pulchra))	(Prestoea_acuminata	(Sabal_domingensis	(Phoenix_dactylifera	Nypa_fruticans))))	((Elaeis_guineensis	Elaeis_oleifera)	((Attalea_speciosa	Bactris_major)	((Reinhardtia_simplex	Reinhardtia_paiewonskiana)	Reinhardtia_latisecta))))	Roystonea_regia)	((Oenocarpus_bataua	Oenocarpus_minor)	Manicaria_saccifera))))	(Dypsis_decaryi	(Veitchia_spiralis	Heterospathe_cagayanensis))))	Pelagodoxa_henryana)	Kentiopsis_piersoniorum)))	Calamus_caryotoides);
((Pseudophoenix_vinifera	(Iriartea_deltoidea	(Pelagodoxa_henryana	((Dypsis_decaryi	Veitchia_spiralis)	(Heterospathe_cagayanensis	(Kentiopsis_piersoniorum	(Hydriastele_microspadix	(Burretiokentia_grandiflora	((((Roystonea_regia	((Elaeis_guineensis	Elaeis_oleifera)	((Attalea_speciosa	Bactris_major)	(Reinhardtia_simplex	(Reinhardtia_paiewonskiana	Reinhardtia_latisecta)))))	(((Podococcus_barteri	Sclerosperma_profizianum)	Orania_palindan)	((Sabal_domingensis	Phoenix_dactylifera)	Nypa_fruticans)))	(Leopoldinia_pulchra	(Geonoma_undata	Prestoea_acuminata)))	(Oenocarpus_bataua	(Oenocarpus_minor	Manicaria_saccifera)))))))))))	Calamus_caryotoides);
((Pseudophoenix_vinifera	(Iriartea_deltoidea	(Prestoea_acuminata	(((((Podococcus_barteri	(Sclerosperma_profizianum	Orania_palindan))	((Sabal_domingensis	Phoenix_dactylifera)	((Dypsis_decaryi	Roystonea_regia)	((Elaeis_guineensis	Elaeis_oleifera)	((Attalea_speciosa	Bactris_major)	(Reinhardtia_simplex	(Reinhardtia_paiewonskiana	Reinhardtia_latisecta)))))))	Leopoldinia_pulchra)	((Oenocarpus_bataua	(Oenocarpus_minor	(Nypa_fruticans	Manicaria_saccifera)))	(((Burretiokentia_grandiflora	((Veitchia_spiralis	Pelagodoxa_henryana)	Heterospathe_cagayanensis))	Kentiopsis_piersoniorum)	Hydriastele_microspadix)))	Geonoma_undata))))	Calamus_caryotoides);
((Pseudophoenix_vinifera	(Iriartea_deltoidea	(Veitchia_spiralis	((Heterospathe_cagayanensis	(Hydriastele_microspadix	((((((Sabal_domingensis	Phoenix_dactylifera)	((Sclerosperma_profizianum	Orania_palindan)	Podococcus_barteri))	(((Nypa_fruticans	Manicaria_saccifera)	Geonoma_undata)	Leopoldinia_pulchra))	(((Prestoea_acuminata	(Elaeis_guineensis	Elaeis_oleifera))	((Attalea_speciosa	Bactris_major)	(Reinhardtia_simplex	(Reinhardtia_paiewonskiana	Reinhardtia_latisecta))))	Roystonea_regia))	(Oenocarpus_bataua	Oenocarpus_minor))	Pelagodoxa_henryana)))	(Dypsis_decaryi	(Burretiokentia_grandiflora	Kentiopsis_piersoniorum))))))	Calamus_caryotoides);
((Pseudophoenix_vinifera	(Iriartea_deltoidea	((Heterospathe_cagayanensis	Veitchia_spiralis)	(((((Orania_palindan	((((Manicaria_saccifera	Leopoldinia_pulchra)	Nypa_fruticans)	Geonoma_undata)	(Sabal_domingensis	(Prestoea_acuminata	Phoenix_dactylifera))))	((((Attalea_speciosa	Bactris_major)	(Reinhardtia_simplex	(Reinhardtia_paiewonskiana	Reinhardtia_latisecta)))	(Elaeis_guineensis	Elaeis_oleifera))	((Sclerosperma_profizianum	Podococcus_barteri)	Roystonea_regia)))	(Hydriastele_microspadix	(Oenocarpus_bataua	Oenocarpus_minor)))	Pelagodoxa_henryana)	(Dypsis_decaryi	(Kentiopsis_piersoniorum	Burretiokentia_grandiflora))))))	Calamus_caryotoides);
((Pseudophoenix_vinifera	(Iriartea_deltoidea	((((Heterospathe_cagayanensis	(Hydriastele_microspadix	((Geonoma_undata	(((Dypsis_decaryi	Roystonea_regia)	(((Leopoldinia_pulchra	Bactris_major)	Prestoea_acuminata)	((Elaeis_oleifera	Elaeis_guineensis)	(Attalea_speciosa	(Reinhardtia_simplex	(Reinhardtia_latisecta	Reinhardtia_paiewonskiana))))))	((Orania_palindan	(Podococcus_barteri	Sclerosperma_profizianum))	(Sabal_domingensis	Phoenix_dactylifera))))	(Oenocarpus_bataua	(Oenocarpus_minor	(Nypa_fruticans	Manicaria_saccifera))))))	(Kentiopsis_piersoniorum	Burretiokentia_grandiflora))	Veitchia_spiralis)	Pelagodoxa_henryana)))	Calamus_caryotoides);
((Pseudophoenix_vinifera	(Iriartea_deltoidea	(((Hydriastele_microspadix	((Burretiokentia_grandiflora	Kentiopsis_piersoniorum)	(((((((Elaeis_oleifera	Elaeis_guineensis)	(Attalea_speciosa	(Reinhardtia_simplex	(Reinhardtia_latisecta	Reinhardtia_paiewonskiana))))	Bactris_major)	(((Orania_palindan	(Podococcus_barteri	Sclerosperma_profizianum))	(Sabal_domingensis	Phoenix_dactylifera))	Roystonea_regia))	(Leopoldinia_pulchra	((Nypa_fruticans	Manicaria_saccifera)	(Prestoea_acuminata	Geonoma_undata))))	Dypsis_decaryi)	(Oenocarpus_minor	Oenocarpus_bataua))))	(Heterospathe_cagayanensis	Veitchia_spiralis))	Pelagodoxa_henryana)))	Calamus_caryotoides);
(((Pseudophoenix_vinifera	Iriartea_deltoidea)	(Hydriastele_microspadix	(Veitchia_spiralis	(((((((((Elaeis_oleifera	Elaeis_guineensis)	(Reinhardtia_simplex	((Reinhardtia_latisecta	Reinhardtia_paiewonskiana)	Attalea_speciosa)))	(Bactris_major	Prestoea_acuminata))	((((Orania_palindan	Podococcus_barteri)	Sclerosperma_profizianum)	(Sabal_domingensis	Phoenix_dactylifera))	Dypsis_decaryi))	Roystonea_regia)	(Geonoma_undata	Leopoldinia_pulchra))	(((Nypa_fruticans	Manicaria_saccifera)	Oenocarpus_minor)	Oenocarpus_bataua))	(Burretiokentia_grandiflora	(Pelagodoxa_henryana	Kentiopsis_piersoniorum)))	Heterospathe_cagayanensis))))	Calamus_caryotoides);
((Pseudophoenix_vinifera	(((Veitchia_spiralis	(((Kentiopsis_piersoniorum	((((Hydriastele_microspadix	Roystonea_regia)	((((Nypa_fruticans	Orania_palindan)	Sclerosperma_profizianum)	(Podococcus_barteri	(Sabal_domingensis	Phoenix_dactylifera)))	(Geonoma_undata	(Leopoldinia_pulchra	Manicaria_saccifera))))	((Attalea_speciosa	((Elaeis_oleifera	Elaeis_guineensis)	(Bactris_major	((Reinhardtia_latisecta	Reinhardtia_paiewonskiana)	Reinhardtia_simplex))))	Prestoea_acuminata))	Dypsis_decaryi))	((Burretiokentia_grandiflora	Oenocarpus_minor)	Oenocarpus_bataua))	Pelagodoxa_henryana))	Heterospathe_cagayanensis)	Iriartea_deltoidea))	Calamus_caryotoides);
((Pseudophoenix_vinifera	(((Veitchia_spiralis	(Heterospathe_cagayanensis	(Hydriastele_microspadix	(Dypsis_decaryi	((((Prestoea_acuminata	Geonoma_undata)	(Manicaria_saccifera	Nypa_fruticans))	((((Elaeis_oleifera	Elaeis_guineensis)	((Attalea_speciosa	Bactris_major)	((Reinhardtia_latisecta	Reinhardtia_paiewonskiana)	Reinhardtia_simplex)))	Roystonea_regia)	(Leopoldinia_pulchra	((Orania_palindan	Sclerosperma_profizianum)	((Sabal_domingensis	Phoenix_dactylifera)	Podococcus_barteri)))))	(Burretiokentia_grandiflora	(Kentiopsis_piersoniorum	(Oenocarpus_bataua	Oenocarpus_minor))))))))	Pelagodoxa_henryana)	Iriartea_deltoidea))	Calamus_caryotoides);
((Pseudophoenix_vinifera	(((Veitchia_spiralis	Heterospathe_cagayanensis)	(Pelagodoxa_henryana	(((Hydriastele_microspadix	((Leopoldinia_pulchra	((Prestoea_acuminata	Geonoma_undata)	(Manicaria_saccifera	Nypa_fruticans)))	((Roystonea_regia	(((Orania_palindan	(Podococcus_barteri	Sclerosperma_profizianum))	(Sabal_domingensis	Phoenix_dactylifera))	((Elaeis_oleifera	Elaeis_guineensis)	((Attalea_speciosa	Bactris_major)	((Reinhardtia_latisecta	Reinhardtia_paiewonskiana)	Reinhardtia_simplex)))))	(Oenocarpus_bataua	Oenocarpus_minor))))	Dypsis_decaryi)	(Kentiopsis_piersoniorum	Burretiokentia_grandiflora))))	Iriartea_deltoidea))	Calamus_caryotoides);
((Pseudophoenix_vinifera	((Kentiopsis_piersoniorum	(Burretiokentia_grandiflora	((((Prestoea_acuminata	Pelagodoxa_henryana)	((Manicaria_saccifera	(Oenocarpus_bataua	Oenocarpus_minor))	(((Roystonea_regia	((Orania_palindan	(Nypa_fruticans	Sclerosperma_profizianum))	(Podococcus_barteri	(Sabal_domingensis	Phoenix_dactylifera))))	(Leopoldinia_pulchra	((Elaeis_oleifera	Elaeis_guineensis)	((Attalea_speciosa	Bactris_major)	((Reinhardtia_latisecta	Reinhardtia_paiewonskiana)	Reinhardtia_simplex)))))	Geonoma_undata)))	Hydriastele_microspadix)	((Veitchia_spiralis	Heterospathe_cagayanensis)	Dypsis_decaryi))))	Iriartea_deltoidea))	Calamus_caryotoides);
((Pseudophoenix_vinifera	((Kentiopsis_piersoniorum	(((Heterospathe_cagayanensis	((Oenocarpus_bataua	Oenocarpus_minor)	(((Sabal_domingensis	Phoenix_dactylifera)	((Prestoea_acuminata	((Elaeis_oleifera	Elaeis_guineensis)	((Attalea_speciosa	Bactris_major)	((Reinhardtia_latisecta	Reinhardtia_paiewonskiana)	Reinhardtia_simplex))))	(Roystonea_regia	((Manicaria_saccifera	(Geonoma_undata	Leopoldinia_pulchra))	Nypa_fruticans))))	((Podococcus_barteri	Orania_palindan)	Sclerosperma_profizianum))))	(Pelagodoxa_henryana	Hydriastele_microspadix))	(Burretiokentia_grandiflora	(Veitchia_spiralis	Dypsis_decaryi))))	Iriartea_deltoidea))	Calamus_caryotoides);
((Pseudophoenix_vinifera	((Pelagodoxa_henryana	((((Oenocarpus_bataua	Oenocarpus_minor)	(((((Manicaria_saccifera	Leopoldinia_pulchra)	Geonoma_undata)	(Roystonea_regia	Nypa_fruticans))	((Sabal_domingensis	Phoenix_dactylifera)	((Elaeis_oleifera	Elaeis_guineensis)	((Attalea_speciosa	Bactris_major)	((Reinhardtia_latisecta	Reinhardtia_paiewonskiana)	Reinhardtia_simplex)))))	((Podococcus_barteri	Orania_palindan)	Sclerosperma_profizianum)))	((((Dypsis_decaryi	Veitchia_spiralis)	Burretiokentia_grandiflora)	Kentiopsis_piersoniorum)	(Heterospathe_cagayanensis	Hydriastele_microspadix)))	Prestoea_acuminata))	Iriartea_deltoidea))	Calamus_caryotoides);
((Pseudophoenix_vinifera	((Hydriastele_microspadix	(((Pelagodoxa_henryana	((Oenocarpus_bataua	Oenocarpus_minor)	((Roystonea_regia	((Leopoldinia_pulchra	(Geonoma_undata	(Nypa_fruticans	Manicaria_saccifera)))	((Sabal_domingensis	Phoenix_dactylifera)	((Podococcus_barteri	Orania_palindan)	Sclerosperma_profizianum))))	(Prestoea_acuminata	((Elaeis_oleifera	Elaeis_guineensis)	((((Reinhardtia_latisecta	Reinhardtia_paiewonskiana)	Attalea_speciosa)	Bactris_major)	Reinhardtia_simplex))))))	(Dypsis_decaryi	(Burretiokentia_grandiflora	(Veitchia_spiralis	Kentiopsis_piersoniorum))))	Heterospathe_cagayanensis))	Iriartea_deltoidea))	Calamus_caryotoides);
(((Iriartea_deltoidea	(Hydriastele_microspadix	(((Oenocarpus_bataua	(Manicaria_saccifera	Oenocarpus_minor))	(Pelagodoxa_henryana	((Prestoea_acuminata	Geonoma_undata)	((((Podococcus_barteri	(Sabal_domingensis	Phoenix_dactylifera))	((Nypa_fruticans	Sclerosperma_profizianum)	Orania_palindan))	Roystonea_regia)	((Leopoldinia_pulchra	(Elaeis_guineensis	Elaeis_oleifera))	((Attalea_speciosa	Bactris_major)	(Reinhardtia_simplex	(Reinhardtia_latisecta	Reinhardtia_paiewonskiana))))))))	(Dypsis_decaryi	(Burretiokentia_grandiflora	((Veitchia_spiralis	Heterospathe_cagayanensis)	Kentiopsis_piersoniorum))))))	Pseudophoenix_vinifera)	Calamus_caryotoides);
(((Iriartea_deltoidea	(Veitchia_spiralis	(Burretiokentia_grandiflora	(Kentiopsis_piersoniorum	(Dypsis_decaryi	(Hydriastele_microspadix	(((Roystonea_regia	(((Leopoldinia_pulchra	(Elaeis_guineensis	Elaeis_oleifera))	((Attalea_speciosa	Bactris_major)	(Reinhardtia_simplex	(Reinhardtia_latisecta	Reinhardtia_paiewonskiana))))	((Sabal_domingensis	Phoenix_dactylifera)	(Sclerosperma_profizianum	Orania_palindan))))	(Geonoma_undata	((Podococcus_barteri	((Oenocarpus_minor	Oenocarpus_bataua)	Heterospathe_cagayanensis))	(Nypa_fruticans	Manicaria_saccifera))))	(Prestoea_acuminata	Pelagodoxa_henryana))))))))	Pseudophoenix_vinifera)	Calamus_caryotoides);
(((Iriartea_deltoidea	(Veitchia_spiralis	(Kentiopsis_piersoniorum	(Dypsis_decaryi	(Burretiokentia_grandiflora	(((Prestoea_acuminata	Geonoma_undata)	(((((Elaeis_guineensis	Elaeis_oleifera)	((Attalea_speciosa	Bactris_major)	(Reinhardtia_simplex	(Reinhardtia_latisecta	Reinhardtia_paiewonskiana))))	((Sabal_domingensis	Phoenix_dactylifera)	(Sclerosperma_profizianum	Orania_palindan)))	(Leopoldinia_pulchra	(((Nypa_fruticans	Podococcus_barteri)	((Oenocarpus_minor	Oenocarpus_bataua)	Heterospathe_cagayanensis))	Manicaria_saccifera)))	Roystonea_regia))	(Pelagodoxa_henryana	Hydriastele_microspadix)))))))	Pseudophoenix_vinifera)	Calamus_caryotoides);
(((Iriartea_deltoidea	(Kentiopsis_piersoniorum	(((((Heterospathe_cagayanensis	Veitchia_spiralis)	Dypsis_decaryi)	((Hydriastele_microspadix	((Manicaria_saccifera	Oenocarpus_minor)	Oenocarpus_bataua))	((Prestoea_acuminata	Geonoma_undata)	((Nypa_fruticans	Roystonea_regia)	((Leopoldinia_pulchra	((Elaeis_guineensis	Elaeis_oleifera)	((Attalea_speciosa	Bactris_major)	(Reinhardtia_simplex	(Reinhardtia_latisecta	Reinhardtia_paiewonskiana)))))	(Podococcus_barteri	((Sabal_domingensis	Phoenix_dactylifera)	(Sclerosperma_profizianum	Orania_palindan))))))))	Burretiokentia_grandiflora)	Pelagodoxa_henryana)))	Pseudophoenix_vinifera)	Calamus_caryotoides);
(((Iriartea_deltoidea	(Kentiopsis_piersoniorum	(((Veitchia_spiralis	Dypsis_decaryi)	Burretiokentia_grandiflora)	((Pelagodoxa_henryana	(Hydriastele_microspadix	((Nypa_fruticans	Manicaria_saccifera)	(Heterospathe_cagayanensis	(Oenocarpus_minor	Oenocarpus_bataua)))))	(Geonoma_undata	(((((Sabal_domingensis	Phoenix_dactylifera)	(Sclerosperma_profizianum	(Podococcus_barteri	Orania_palindan)))	(Prestoea_acuminata	((Elaeis_guineensis	Elaeis_oleifera)	(Attalea_speciosa	(Bactris_major	(Reinhardtia_simplex	(Reinhardtia_latisecta	Reinhardtia_paiewonskiana)))))))	Roystonea_regia)	Leopoldinia_pulchra))))))	Pseudophoenix_vinifera)	Calamus_caryotoides);
(((Iriartea_deltoidea	((Kentiopsis_piersoniorum	(((Hydriastele_microspadix	(Veitchia_spiralis	Dypsis_decaryi))	(((((Heterospathe_cagayanensis	Oenocarpus_minor)	Oenocarpus_bataua)	((Manicaria_saccifera	Leopoldinia_pulchra)	Geonoma_undata))	((Roystonea_regia	((Elaeis_guineensis	Elaeis_oleifera)	((Attalea_speciosa	Bactris_major)	(Reinhardtia_simplex	(Reinhardtia_latisecta	Reinhardtia_paiewonskiana)))))	((Podococcus_barteri	(Sabal_domingensis	Phoenix_dactylifera))	((Nypa_fruticans	Sclerosperma_profizianum)	Orania_palindan))))	Prestoea_acuminata))	Pelagodoxa_henryana))	Burretiokentia_grandiflora))	Pseudophoenix_vinifera)	Calamus_caryotoides);
(((Iriartea_deltoidea	((Heterospathe_cagayanensis	Kentiopsis_piersoniorum)	((((((Oenocarpus_minor	(Nypa_fruticans	Oenocarpus_bataua))	((((Manicaria_saccifera	Leopoldinia_pulchra)	Geonoma_undata)	(((((Attalea_speciosa	Bactris_major)	(Elaeis_guineensis	Elaeis_oleifera))	(Reinhardtia_simplex	(Reinhardtia_latisecta	Reinhardtia_paiewonskiana)))	Roystonea_regia)	(Prestoea_acuminata	((Sabal_domingensis	Phoenix_dactylifera)	(Sclerosperma_profizianum	Orania_palindan)))))	Podococcus_barteri))	Hydriastele_microspadix)	Pelagodoxa_henryana)	(Veitchia_spiralis	Dypsis_decaryi))	Burretiokentia_grandiflora)))	Pseudophoenix_vinifera)	Calamus_caryotoides);
(((Iriartea_deltoidea	(Pelagodoxa_henryana	((((Dypsis_decaryi	Veitchia_spiralis)	Burretiokentia_grandiflora)	Kentiopsis_piersoniorum)	(Heterospathe_cagayanensis	(((Oenocarpus_minor	Oenocarpus_bataua)	(Nypa_fruticans	(((Manicaria_saccifera	Leopoldinia_pulchra)	Geonoma_undata)	(Roystonea_regia	(((Sabal_domingensis	Phoenix_dactylifera)	((Podococcus_barteri	Sclerosperma_profizianum)	Orania_palindan))	(Prestoea_acuminata	((((Reinhardtia_simplex	(Reinhardtia_latisecta	Reinhardtia_paiewonskiana))	Attalea_speciosa)	(Elaeis_guineensis	Elaeis_oleifera))	Bactris_major)))))))	Hydriastele_microspadix)))))	Pseudophoenix_vinifera)	Calamus_caryotoides);
(((Iriartea_deltoidea	(Veitchia_spiralis	(Kentiopsis_piersoniorum	((Burretiokentia_grandiflora	(((Nypa_fruticans	(((Manicaria_saccifera	Leopoldinia_pulchra)	Geonoma_undata)	((((Podococcus_barteri	Sclerosperma_profizianum)	Orania_palindan)	Roystonea_regia)	((Sabal_domingensis	Phoenix_dactylifera)	(((Attalea_speciosa	Bactris_major)	(Reinhardtia_simplex	(Reinhardtia_latisecta	Reinhardtia_paiewonskiana)))	(Elaeis_guineensis	Elaeis_oleifera))))))	((Prestoea_acuminata	Pelagodoxa_henryana)	(Hydriastele_microspadix	(Oenocarpus_minor	Oenocarpus_bataua))))	Heterospathe_cagayanensis))	Dypsis_decaryi))))	Pseudophoenix_vinifera)	Calamus_caryotoides);
(((Iriartea_deltoidea	(Prestoea_acuminata	(Pelagodoxa_henryana	(((Leopoldinia_pulchra	(((Roystonea_regia	((Reinhardtia_simplex	(Reinhardtia_latisecta	Reinhardtia_paiewonskiana))	(Attalea_speciosa	Bactris_major)))	(((Podococcus_barteri	Sclerosperma_profizianum)	Orania_palindan)	(Sabal_domingensis	Phoenix_dactylifera)))	(Elaeis_guineensis	Elaeis_oleifera)))	(((Nypa_fruticans	Manicaria_saccifera)	(Oenocarpus_minor	Oenocarpus_bataua))	((Heterospathe_cagayanensis	((Kentiopsis_piersoniorum	(Dypsis_decaryi	Veitchia_spiralis))	Burretiokentia_grandiflora))	Hydriastele_microspadix)))	Geonoma_undata))))	Pseudophoenix_vinifera)	Calamus_caryotoides);
((Pseudophoenix_vinifera	(((((((Kentiopsis_piersoniorum	Veitchia_spiralis)	(Heterospathe_cagayanensis	Dypsis_decaryi))	Burretiokentia_grandiflora)	(((Roystonea_regia	(((Bactris_major	Prestoea_acuminata)	((Attalea_speciosa	((Reinhardtia_latisecta	Reinhardtia_paiewonskiana)	Reinhardtia_simplex))	(Elaeis_oleifera	Elaeis_guineensis)))	(Leopoldinia_pulchra	((Sabal_domingensis	Phoenix_dactylifera)	(Sclerosperma_profizianum	(Podococcus_barteri	Orania_palindan))))))	Geonoma_undata)	((Nypa_fruticans	Manicaria_saccifera)	(Oenocarpus_bataua	Oenocarpus_minor))))	Hydriastele_microspadix)	Pelagodoxa_henryana)	Iriartea_deltoidea))	Calamus_caryotoides);
((Pseudophoenix_vinifera	(((((((Heterospathe_cagayanensis	Hydriastele_microspadix)	(Veitchia_spiralis	Dypsis_decaryi))	((((Roystonea_regia	(((Prestoea_acuminata	(Elaeis_oleifera	Elaeis_guineensis))	((Attalea_speciosa	Bactris_major)	((Reinhardtia_latisecta	Reinhardtia_paiewonskiana)	Reinhardtia_simplex)))	((Podococcus_barteri	(Sabal_domingensis	Phoenix_dactylifera))	(Sclerosperma_profizianum	Orania_palindan))))	Leopoldinia_pulchra)	Geonoma_undata)	(Oenocarpus_bataua	((Manicaria_saccifera	Nypa_fruticans)	Oenocarpus_minor))))	Pelagodoxa_henryana)	Kentiopsis_piersoniorum)	Burretiokentia_grandiflora)	Iriartea_deltoidea))	Calamus_caryotoides);
((Pseudophoenix_vinifera	(((Kentiopsis_piersoniorum	Burretiokentia_grandiflora)	(Dypsis_decaryi	(((((Hydriastele_microspadix	(Oenocarpus_minor	(Oenocarpus_bataua	(Manicaria_saccifera	Nypa_fruticans))))	(Pelagodoxa_henryana	Prestoea_acuminata))	((Roystonea_regia	(((Elaeis_oleifera	Elaeis_guineensis)	((Attalea_speciosa	Bactris_major)	((Reinhardtia_latisecta	Reinhardtia_paiewonskiana)	Reinhardtia_simplex)))	((Sabal_domingensis	Phoenix_dactylifera)	(Sclerosperma_profizianum	(Podococcus_barteri	Orania_palindan)))))	(Leopoldinia_pulchra	Geonoma_undata)))	Heterospathe_cagayanensis)	Veitchia_spiralis)))	Iriartea_deltoidea))	Calamus_caryotoides);
((Pseudophoenix_vinifera	(((Dypsis_decaryi	(((Hydriastele_microspadix	((Manicaria_saccifera	Nypa_fruticans)	((Heterospathe_cagayanensis	Oenocarpus_bataua)	Oenocarpus_minor)))	(Prestoea_acuminata	((Roystonea_regia	(((Elaeis_oleifera	Elaeis_guineensis)	((Attalea_speciosa	Bactris_major)	((Reinhardtia_latisecta	Reinhardtia_paiewonskiana)	Reinhardtia_simplex)))	((Sabal_domingensis	Phoenix_dactylifera)	(Sclerosperma_profizianum	(Podococcus_barteri	Orania_palindan)))))	(Leopoldinia_pulchra	Geonoma_undata))))	(Kentiopsis_piersoniorum	Burretiokentia_grandiflora)))	(Pelagodoxa_henryana	Veitchia_spiralis))	Iriartea_deltoidea))	Calamus_caryotoides);
((Pseudophoenix_vinifera	(((Kentiopsis_piersoniorum	(Burretiokentia_grandiflora	(Dypsis_decaryi	(((((Pelagodoxa_henryana	(Roystonea_regia	((Elaeis_oleifera	Elaeis_guineensis)	(Attalea_speciosa	(((Sabal_domingensis	Phoenix_dactylifera)	Bactris_major)	(Reinhardtia_latisecta	(Reinhardtia_paiewonskiana	Reinhardtia_simplex)))))))	(Sclerosperma_profizianum	(Podococcus_barteri	Orania_palindan)))	Leopoldinia_pulchra)	(Prestoea_acuminata	Geonoma_undata))	(Hydriastele_microspadix	((Manicaria_saccifera	Nypa_fruticans)	(Oenocarpus_bataua	Oenocarpus_minor)))))))	(Heterospathe_cagayanensis	Veitchia_spiralis))	Iriartea_deltoidea))	Calamus_caryotoides);
((Pseudophoenix_vinifera	((((((((((Manicaria_saccifera	Nypa_fruticans)	(Oenocarpus_bataua	Oenocarpus_minor))	((((((Elaeis_oleifera	Elaeis_guineensis)	((Reinhardtia_simplex	(Reinhardtia_latisecta	Reinhardtia_paiewonskiana))	(Attalea_speciosa	Bactris_major)))	Roystonea_regia)	((Sabal_domingensis	Phoenix_dactylifera)	(Sclerosperma_profizianum	(Podococcus_barteri	Orania_palindan))))	Leopoldinia_pulchra)	(Prestoea_acuminata	Geonoma_undata)))	Pelagodoxa_henryana)	Hydriastele_microspadix)	Kentiopsis_piersoniorum)	(Burretiokentia_grandiflora	Dypsis_decaryi))	Heterospathe_cagayanensis)	Veitchia_spiralis)	Iriartea_deltoidea))	Calamus_caryotoides);
((Pseudophoenix_vinifera	((Kentiopsis_piersoniorum	(Burretiokentia_grandiflora	(Dypsis_decaryi	((Heterospathe_cagayanensis	Veitchia_spiralis)	(((Oenocarpus_minor	((Manicaria_saccifera	Nypa_fruticans)	Oenocarpus_bataua))	((Roystonea_regia	((Prestoea_acuminata	((Sabal_domingensis	Phoenix_dactylifera)	(Sclerosperma_profizianum	(Podococcus_barteri	Orania_palindan))))	((Elaeis_oleifera	Elaeis_guineensis)	((Reinhardtia_simplex	(Reinhardtia_latisecta	Reinhardtia_paiewonskiana))	(Attalea_speciosa	Bactris_major)))))	(Geonoma_undata	Leopoldinia_pulchra)))	(Pelagodoxa_henryana	Hydriastele_microspadix))))))	Iriartea_deltoidea))	Calamus_caryotoides);
((Pseudophoenix_vinifera	((Veitchia_spiralis	(((Dypsis_decaryi	((((Geonoma_undata	Leopoldinia_pulchra)	(Roystonea_regia	(((Sabal_domingensis	Phoenix_dactylifera)	(Sclerosperma_profizianum	(Podococcus_barteri	Orania_palindan)))	((Elaeis_oleifera	Elaeis_guineensis)	((Reinhardtia_simplex	(Reinhardtia_latisecta	Reinhardtia_paiewonskiana))	(Attalea_speciosa	Bactris_major))))))	((Manicaria_saccifera	Nypa_fruticans)	(Oenocarpus_bataua	Oenocarpus_minor)))	((Prestoea_acuminata	Pelagodoxa_henryana)	(Heterospathe_cagayanensis	Hydriastele_microspadix))))	Kentiopsis_piersoniorum)	Burretiokentia_grandiflora))	Iriartea_deltoidea))	Calamus_caryotoides);
((Pseudophoenix_vinifera	((Veitchia_spiralis	((Burretiokentia_grandiflora	(Dypsis_decaryi	((Geonoma_undata	(((((Elaeis_oleifera	Elaeis_guineensis)	((Reinhardtia_simplex	(Reinhardtia_latisecta	Reinhardtia_paiewonskiana))	(Attalea_speciosa	Bactris_major)))	Roystonea_regia)	(Nypa_fruticans	(Sabal_domingensis	Phoenix_dactylifera)))	((Manicaria_saccifera	Leopoldinia_pulchra)	(Sclerosperma_profizianum	(Podococcus_barteri	Orania_palindan)))))	((Prestoea_acuminata	Pelagodoxa_henryana)	(Hydriastele_microspadix	(Heterospathe_cagayanensis	(Oenocarpus_bataua	Oenocarpus_minor)))))))	Kentiopsis_piersoniorum))	Iriartea_deltoidea))	Calamus_caryotoides);
(((Pseudophoenix_vinifera	Iriartea_deltoidea)	(Veitchia_spiralis	(((Pelagodoxa_henryana	(Heterospathe_cagayanensis	(((((Sabal_domingensis	Phoenix_dactylifera)	((Elaeis_oleifera	Elaeis_guineensis)	((Reinhardtia_simplex	(Reinhardtia_latisecta	Reinhardtia_paiewonskiana))	(Attalea_speciosa	Bactris_major))))	Roystonea_regia)	(((Prestoea_acuminata	Geonoma_undata)	(Nypa_fruticans	Manicaria_saccifera))	(Leopoldinia_pulchra	(Sclerosperma_profizianum	(Podococcus_barteri	Orania_palindan)))))	(Oenocarpus_bataua	Oenocarpus_minor))))	Hydriastele_microspadix)	((Dypsis_decaryi	Kentiopsis_piersoniorum)	Burretiokentia_grandiflora))))	Calamus_caryotoides);
(((Iriartea_deltoidea	(((((Veitchia_spiralis	Heterospathe_cagayanensis)	Dypsis_decaryi)	((((Manicaria_saccifera	(Oenocarpus_minor	Oenocarpus_bataua))	(((Elaeis_oleifera	Elaeis_guineensis)	((Attalea_speciosa	Bactris_major)	(Reinhardtia_simplex	(Reinhardtia_latisecta	Reinhardtia_paiewonskiana))))	(Roystonea_regia	(Podococcus_barteri	(Phoenix_dactylifera	Sabal_domingensis)))))	((Leopoldinia_pulchra	(Geonoma_undata	Prestoea_acuminata))	(Nypa_fruticans	(Orania_palindan	Sclerosperma_profizianum))))	(Pelagodoxa_henryana	Hydriastele_microspadix)))	Burretiokentia_grandiflora)	Kentiopsis_piersoniorum))	Pseudophoenix_vinifera)	Calamus_caryotoides);
(((Iriartea_deltoidea	((((Heterospathe_cagayanensis	(Hydriastele_microspadix	((Geonoma_undata	((Manicaria_saccifera	(Nypa_fruticans	(Podococcus_barteri	(Oenocarpus_minor	Oenocarpus_bataua))))	(Leopoldinia_pulchra	((((Elaeis_oleifera	Elaeis_guineensis)	(Attalea_speciosa	(Reinhardtia_simplex	(Reinhardtia_latisecta	Reinhardtia_paiewonskiana))))	Bactris_major)	(Roystonea_regia	((Orania_palindan	Sclerosperma_profizianum)	(Phoenix_dactylifera	Sabal_domingensis)))))))	(Prestoea_acuminata	Pelagodoxa_henryana))))	(Kentiopsis_piersoniorum	Dypsis_decaryi))	Burretiokentia_grandiflora)	Veitchia_spiralis))	Pseudophoenix_vinifera)	Calamus_caryotoides);
(((Iriartea_deltoidea	(((Kentiopsis_piersoniorum	(((Heterospathe_cagayanensis	Veitchia_spiralis)	Dypsis_decaryi)	(Hydriastele_microspadix	(((Bactris_major	((((Orania_palindan	Sclerosperma_profizianum)	(Phoenix_dactylifera	Sabal_domingensis))	((Elaeis_oleifera	Elaeis_guineensis)	(Attalea_speciosa	(Reinhardtia_simplex	(Reinhardtia_latisecta	Reinhardtia_paiewonskiana)))))	(Nypa_fruticans	Roystonea_regia)))	(Leopoldinia_pulchra	Geonoma_undata))	(Burretiokentia_grandiflora	((Podococcus_barteri	Manicaria_saccifera)	(Oenocarpus_bataua	Oenocarpus_minor)))))))	Pelagodoxa_henryana)	Prestoea_acuminata))	Pseudophoenix_vinifera)	Calamus_caryotoides);
(((Iriartea_deltoidea	(Kentiopsis_piersoniorum	(Hydriastele_microspadix	(((((Heterospathe_cagayanensis	Veitchia_spiralis)	Dypsis_decaryi)	((((Bactris_major	(((Orania_palindan	(Podococcus_barteri	Sclerosperma_profizianum))	(Phoenix_dactylifera	Sabal_domingensis))	(((Elaeis_oleifera	Elaeis_guineensis)	(Attalea_speciosa	(Reinhardtia_simplex	(Reinhardtia_latisecta	Reinhardtia_paiewonskiana))))	Roystonea_regia)))	Leopoldinia_pulchra)	Geonoma_undata)	((Nypa_fruticans	Manicaria_saccifera)	(Oenocarpus_bataua	Oenocarpus_minor))))	(Prestoea_acuminata	Pelagodoxa_henryana))	Burretiokentia_grandiflora))))	Pseudophoenix_vinifera)	Calamus_caryotoides);
(((Iriartea_deltoidea	(Kentiopsis_piersoniorum	((((Hydriastele_microspadix	Pelagodoxa_henryana)	(((Nypa_fruticans	(Prestoea_acuminata	Geonoma_undata))	((Roystonea_regia	((Phoenix_dactylifera	Sabal_domingensis)	(((Elaeis_oleifera	Elaeis_guineensis)	(Attalea_speciosa	(Reinhardtia_simplex	(Reinhardtia_latisecta	Reinhardtia_paiewonskiana))))	Bactris_major)))	((Leopoldinia_pulchra	Orania_palindan)	(Podococcus_barteri	Sclerosperma_profizianum))))	(Oenocarpus_minor	(Manicaria_saccifera	Oenocarpus_bataua))))	((Heterospathe_cagayanensis	Veitchia_spiralis)	Dypsis_decaryi))	Burretiokentia_grandiflora)))	Pseudophoenix_vinifera)	Calamus_caryotoides);
(((Iriartea_deltoidea	(Kentiopsis_piersoniorum	((Burretiokentia_grandiflora	(Veitchia_spiralis	Dypsis_decaryi))	((((Prestoea_acuminata	Geonoma_undata)	((((Elaeis_oleifera	Elaeis_guineensis)	(((Attalea_speciosa	(Phoenix_dactylifera	Sabal_domingensis))	((Reinhardtia_paiewonskiana	Reinhardtia_latisecta)	Reinhardtia_simplex))	Bactris_major))	Roystonea_regia)	((Manicaria_saccifera	Leopoldinia_pulchra)	((Sclerosperma_profizianum	(Nypa_fruticans	Podococcus_barteri))	Orania_palindan))))	(Heterospathe_cagayanensis	(Hydriastele_microspadix	(Oenocarpus_minor	Oenocarpus_bataua))))	Pelagodoxa_henryana))))	Pseudophoenix_vinifera)	Calamus_caryotoides);
(((Iriartea_deltoidea	(Kentiopsis_piersoniorum	((((Veitchia_spiralis	((((((Elaeis_oleifera	Elaeis_guineensis)	((Reinhardtia_paiewonskiana	Reinhardtia_latisecta)	Reinhardtia_simplex))	(Attalea_speciosa	Bactris_major))	(Dypsis_decaryi	Roystonea_regia))	((Phoenix_dactylifera	Sabal_domingensis)	((Sclerosperma_profizianum	Podococcus_barteri)	Orania_palindan)))	(((Oenocarpus_minor	(Heterospathe_cagayanensis	Oenocarpus_bataua))	(Nypa_fruticans	Manicaria_saccifera))	(Leopoldinia_pulchra	(Prestoea_acuminata	Geonoma_undata)))))	Hydriastele_microspadix)	Pelagodoxa_henryana)	Burretiokentia_grandiflora)))	Pseudophoenix_vinifera)	Calamus_caryotoides);
(((Iriartea_deltoidea	((Kentiopsis_piersoniorum	((((((Oenocarpus_minor	(Heterospathe_cagayanensis	Oenocarpus_bataua))	(Nypa_fruticans	Manicaria_saccifera))	(((Orania_palindan	Leopoldinia_pulchra)	((Phoenix_dactylifera	Sabal_domingensis)	((Roystonea_regia	(Sclerosperma_profizianum	Podococcus_barteri))	(Bactris_major	((Elaeis_oleifera	Elaeis_guineensis)	(((Reinhardtia_paiewonskiana	Reinhardtia_latisecta)	Reinhardtia_simplex)	Attalea_speciosa))))))	(Prestoea_acuminata	Geonoma_undata)))	(Hydriastele_microspadix	Pelagodoxa_henryana))	Dypsis_decaryi)	Burretiokentia_grandiflora))	Veitchia_spiralis))	Pseudophoenix_vinifera)	Calamus_caryotoides);
(((Iriartea_deltoidea	(((((((Phoenix_dactylifera	Sabal_domingensis)	(Roystonea_regia	((Elaeis_oleifera	Elaeis_guineensis)	((Bactris_major	((Reinhardtia_paiewonskiana	Reinhardtia_latisecta)	Reinhardtia_simplex))	Attalea_speciosa))))	((((Orania_palindan	Sclerosperma_profizianum)	Leopoldinia_pulchra)	Podococcus_barteri)	(Prestoea_acuminata	Geonoma_undata)))	(Pelagodoxa_henryana	((Heterospathe_cagayanensis	Hydriastele_microspadix)	(Oenocarpus_bataua	((Nypa_fruticans	Manicaria_saccifera)	Oenocarpus_minor)))))	Dypsis_decaryi)	(Burretiokentia_grandiflora	Kentiopsis_piersoniorum))	Veitchia_spiralis))	Pseudophoenix_vinifera)	Calamus_caryotoides);
(((Iriartea_deltoidea	(((((((((Nypa_fruticans	Manicaria_saccifera)	(Oenocarpus_minor	Oenocarpus_bataua))	((Geonoma_undata	((Roystonea_regia	((Orania_palindan	(Podococcus_barteri	Sclerosperma_profizianum))	Leopoldinia_pulchra))	(((Elaeis_oleifera	Elaeis_guineensis)	(((Reinhardtia_paiewonskiana	Reinhardtia_latisecta)	Reinhardtia_simplex)	(Attalea_speciosa	Bactris_major)))	(Phoenix_dactylifera	Sabal_domingensis))))	Prestoea_acuminata))	Hydriastele_microspadix)	(Burretiokentia_grandiflora	Dypsis_decaryi))	Kentiopsis_piersoniorum)	Heterospathe_cagayanensis)	Veitchia_spiralis)	Pelagodoxa_henryana))	Pseudophoenix_vinifera)	Calamus_caryotoides);
((((Veitchia_spiralis	(Dypsis_decaryi	((Kentiopsis_piersoniorum	Burretiokentia_grandiflora)	(((Pelagodoxa_henryana	Hydriastele_microspadix)	(((Roystonea_regia	((((Reinhardtia_simplex	(Reinhardtia_paiewonskiana	Reinhardtia_latisecta))	Attalea_speciosa)	(Elaeis_guineensis	Elaeis_oleifera))	(Bactris_major	(Sabal_domingensis	Phoenix_dactylifera))))	((((Podococcus_barteri	Sclerosperma_profizianum)	Orania_palindan)	Leopoldinia_pulchra)	(Geonoma_undata	Prestoea_acuminata)))	((Oenocarpus_minor	Oenocarpus_bataua)	(Nypa_fruticans	Manicaria_saccifera))))	Heterospathe_cagayanensis))))	Iriartea_deltoidea)	Pseudophoenix_vinifera)	Calamus_caryotoides);
((((Veitchia_spiralis	((((Burretiokentia_grandiflora	Kentiopsis_piersoniorum)	(Hydriastele_microspadix	((((Leopoldinia_pulchra	((Sabal_domingensis	Phoenix_dactylifera)	(((Sclerosperma_profizianum	Orania_palindan)	Roystonea_regia)	(((Reinhardtia_simplex	(Reinhardtia_paiewonskiana	Reinhardtia_latisecta))	Attalea_speciosa)	(Elaeis_guineensis	Elaeis_oleifera)))))	Bactris_major)	(Prestoea_acuminata	Geonoma_undata))	((Podococcus_barteri	Heterospathe_cagayanensis)	(Oenocarpus_bataua	((Nypa_fruticans	Manicaria_saccifera)	Oenocarpus_minor))))))	Dypsis_decaryi)	Pelagodoxa_henryana))	Iriartea_deltoidea)	Pseudophoenix_vinifera)	Calamus_caryotoides);
((((((((((((Reinhardtia_paiewonskiana	(Reinhardtia_latisecta	Reinhardtia_simplex))	(Attalea_speciosa	Bactris_major))	(Elaeis_guineensis	Elaeis_oleifera))	(((Sabal_domingensis	Phoenix_dactylifera)	((Podococcus_barteri	Sclerosperma_profizianum)	Orania_palindan))	(Nypa_fruticans	Roystonea_regia)))	(Leopoldinia_pulchra	(Prestoea_acuminata	Geonoma_undata)))	(((Oenocarpus_bataua	(Manicaria_saccifera	Oenocarpus_minor))	Hydriastele_microspadix)	Pelagodoxa_henryana))	Heterospathe_cagayanensis)	(Burretiokentia_grandiflora	(Veitchia_spiralis	Dypsis_decaryi)))	Kentiopsis_piersoniorum)	Iriartea_deltoidea)	Pseudophoenix_vinifera)	Calamus_caryotoides);
(((((Burretiokentia_grandiflora	(Kentiopsis_piersoniorum	(Dypsis_decaryi	Veitchia_spiralis)))	(((((((((Reinhardtia_simplex	(Reinhardtia_paiewonskiana	Reinhardtia_latisecta))	Attalea_speciosa)	(Elaeis_guineensis	Elaeis_oleifera))	Bactris_major)	(((Sabal_domingensis	Phoenix_dactylifera)	((Podococcus_barteri	Sclerosperma_profizianum)	Orania_palindan))	(Nypa_fruticans	Roystonea_regia)))	Leopoldinia_pulchra)	(Prestoea_acuminata	Geonoma_undata))	(Oenocarpus_bataua	(Manicaria_saccifera	Oenocarpus_minor)))	(Hydriastele_microspadix	(Heterospathe_cagayanensis	Pelagodoxa_henryana))))	Iriartea_deltoidea)	Pseudophoenix_vinifera)	Calamus_caryotoides);
((((((Kentiopsis_piersoniorum	(((Heterospathe_cagayanensis	(((((((Leopoldinia_pulchra	(Elaeis_guineensis	Elaeis_oleifera))	(((Reinhardtia_simplex	(Reinhardtia_paiewonskiana	Reinhardtia_latisecta))	Prestoea_acuminata)	(Attalea_speciosa	Bactris_major)))	((Sabal_domingensis	(Nypa_fruticans	Phoenix_dactylifera))	((Podococcus_barteri	Sclerosperma_profizianum)	Orania_palindan)))	Roystonea_regia)	Geonoma_undata)	(Oenocarpus_bataua	(Manicaria_saccifera	Oenocarpus_minor)))	Hydriastele_microspadix))	Dypsis_decaryi)	Burretiokentia_grandiflora))	Veitchia_spiralis)	Pelagodoxa_henryana)	Iriartea_deltoidea)	Pseudophoenix_vinifera)	Calamus_caryotoides);
(((((((Pelagodoxa_henryana	((((Manicaria_saccifera	(Oenocarpus_minor	Oenocarpus_bataua))	((((Phoenix_dactylifera	Sabal_domingensis)	((Orania_palindan	Podococcus_barteri)	Sclerosperma_profizianum))	(Roystonea_regia	((Elaeis_guineensis	Elaeis_oleifera)	((Reinhardtia_simplex	(Reinhardtia_paiewonskiana	Reinhardtia_latisecta))	Attalea_speciosa))))	Bactris_major))	(Geonoma_undata	Leopoldinia_pulchra))	(Prestoea_acuminata	Nypa_fruticans)))	Hydriastele_microspadix)	(Burretiokentia_grandiflora	(Dypsis_decaryi	(Heterospathe_cagayanensis	Kentiopsis_piersoniorum))))	Veitchia_spiralis)	Iriartea_deltoidea)	Pseudophoenix_vinifera)	Calamus_caryotoides);
((((((((Heterospathe_cagayanensis	(Oenocarpus_minor	(Oenocarpus_bataua	Manicaria_saccifera)))	(((((Elaeis_guineensis	Elaeis_oleifera)	((((Reinhardtia_paiewonskiana	Reinhardtia_latisecta)	Reinhardtia_simplex)	Bactris_major)	Attalea_speciosa))	Roystonea_regia)	((Phoenix_dactylifera	Sabal_domingensis)	((Leopoldinia_pulchra	(Orania_palindan	Podococcus_barteri))	(Nypa_fruticans	Sclerosperma_profizianum))))	(Prestoea_acuminata	Geonoma_undata)))	(Hydriastele_microspadix	Pelagodoxa_henryana))	(Dypsis_decaryi	(Veitchia_spiralis	Burretiokentia_grandiflora)))	Kentiopsis_piersoniorum)	Iriartea_deltoidea)	Pseudophoenix_vinifera)	Calamus_caryotoides);
(((((((Veitchia_spiralis	(((((Prestoea_acuminata	Geonoma_undata)	(((((Elaeis_guineensis	Elaeis_oleifera)	(((Reinhardtia_paiewonskiana	Reinhardtia_latisecta)	Reinhardtia_simplex)	(Bactris_major	Attalea_speciosa)))	((Phoenix_dactylifera	Sabal_domingensis)	((Orania_palindan	Sclerosperma_profizianum)	Podococcus_barteri)))	Roystonea_regia)	Leopoldinia_pulchra))	((Nypa_fruticans	Manicaria_saccifera)	(Oenocarpus_minor	Oenocarpus_bataua)))	(Hydriastele_microspadix	Pelagodoxa_henryana))	Heterospathe_cagayanensis))	Dypsis_decaryi)	Burretiokentia_grandiflora)	Kentiopsis_piersoniorum)	Iriartea_deltoidea)	Pseudophoenix_vinifera)	Calamus_caryotoides);
((((Veitchia_spiralis	(Dypsis_decaryi	((Burretiokentia_grandiflora	Kentiopsis_piersoniorum)	((((((Prestoea_acuminata	((Elaeis_guineensis	Elaeis_oleifera)	(((Reinhardtia_paiewonskiana	Reinhardtia_latisecta)	Reinhardtia_simplex)	(Bactris_major	Attalea_speciosa))))	Roystonea_regia)	((((Phoenix_dactylifera	(Nypa_fruticans	Sabal_domingensis))	(Sclerosperma_profizianum	Orania_palindan))	Podococcus_barteri)	(Geonoma_undata	Leopoldinia_pulchra)))	(Oenocarpus_bataua	(Manicaria_saccifera	Oenocarpus_minor)))	(Hydriastele_microspadix	Pelagodoxa_henryana))	Heterospathe_cagayanensis))))	Iriartea_deltoidea)	Pseudophoenix_vinifera)	Calamus_caryotoides);
((((Veitchia_spiralis	((((((((((Podococcus_barteri	(Sabal_domingensis	Phoenix_dactylifera))	Sclerosperma_profizianum)	Roystonea_regia)	(Prestoea_acuminata	(((Elaeis_guineensis	Elaeis_oleifera)	(Bactris_major	Attalea_speciosa))	((Reinhardtia_paiewonskiana	Reinhardtia_latisecta)	Reinhardtia_simplex))))	(Orania_palindan	Leopoldinia_pulchra))	Geonoma_undata)	((Nypa_fruticans	Manicaria_saccifera)	((Oenocarpus_minor	Oenocarpus_bataua)	Heterospathe_cagayanensis)))	Hydriastele_microspadix)	((Dypsis_decaryi	Burretiokentia_grandiflora)	Kentiopsis_piersoniorum))	Pelagodoxa_henryana))	Iriartea_deltoidea)	Pseudophoenix_vinifera)	Calamus_caryotoides);
((Pseudophoenix_vinifera	(((Veitchia_spiralis	((((((((Bactris_major	Attalea_speciosa)	(Reinhardtia_simplex	(Reinhardtia_latisecta	Reinhardtia_paiewonskiana)))	(Elaeis_guineensis	Elaeis_oleifera))	(Sabal_domingensis	(Prestoea_acuminata	Phoenix_dactylifera)))	Roystonea_regia)	(((Podococcus_barteri	((Nypa_fruticans	Sclerosperma_profizianum)	Orania_palindan))	(Leopoldinia_pulchra	Manicaria_saccifera))	Geonoma_undata))	(Hydriastele_microspadix	(Heterospathe_cagayanensis	(Oenocarpus_bataua	Oenocarpus_minor))))	(Kentiopsis_piersoniorum	(Dypsis_decaryi	Burretiokentia_grandiflora))))	Pelagodoxa_henryana)	Iriartea_deltoidea))	Calamus_caryotoides);
((Pseudophoenix_vinifera	(((((Burretiokentia_grandiflora	Pelagodoxa_henryana)	((Hydriastele_microspadix	((Oenocarpus_bataua	(Oenocarpus_minor	Manicaria_saccifera))	((Dypsis_decaryi	(Prestoea_acuminata	Geonoma_undata))	((((Bactris_major	Attalea_speciosa)	(Reinhardtia_simplex	(Reinhardtia_latisecta	Reinhardtia_paiewonskiana)))	(Leopoldinia_pulchra	(Elaeis_guineensis	Elaeis_oleifera)))	((Podococcus_barteri	((Nypa_fruticans	(Sabal_domingensis	Phoenix_dactylifera))	(Sclerosperma_profizianum	Orania_palindan)))	Roystonea_regia)))))	Heterospathe_cagayanensis))	Veitchia_spiralis)	Kentiopsis_piersoniorum)	Iriartea_deltoidea))	Calamus_caryotoides);
((Pseudophoenix_vinifera	(((Prestoea_acuminata	(Pelagodoxa_henryana	((Dypsis_decaryi	(Veitchia_spiralis	Heterospathe_cagayanensis))	(((((Burretiokentia_grandiflora	Oenocarpus_minor)	Oenocarpus_bataua)	Manicaria_saccifera)	(Geonoma_undata	(((((Bactris_major	Attalea_speciosa)	(Reinhardtia_simplex	(Reinhardtia_latisecta	Reinhardtia_paiewonskiana)))	(Elaeis_guineensis	Elaeis_oleifera))	(((Nypa_fruticans	(Sabal_domingensis	Phoenix_dactylifera))	((Podococcus_barteri	Sclerosperma_profizianum)	Orania_palindan))	Roystonea_regia))	Leopoldinia_pulchra)))	Hydriastele_microspadix))))	Kentiopsis_piersoniorum)	Iriartea_deltoidea))	Calamus_caryotoides);
((Pseudophoenix_vinifera	((Hydriastele_microspadix	((((Oenocarpus_minor	(Manicaria_saccifera	Oenocarpus_bataua))	(Geonoma_undata	(((Prestoea_acuminata	(((Bactris_major	Attalea_speciosa)	(Reinhardtia_simplex	(Reinhardtia_latisecta	Reinhardtia_paiewonskiana)))	(Elaeis_guineensis	Elaeis_oleifera)))	((((Podococcus_barteri	(Sabal_domingensis	Phoenix_dactylifera))	(Sclerosperma_profizianum	Orania_palindan))	Nypa_fruticans)	(Pelagodoxa_henryana	Roystonea_regia)))	Leopoldinia_pulchra)))	(Dypsis_decaryi	((Burretiokentia_grandiflora	Veitchia_spiralis)	Kentiopsis_piersoniorum)))	Heterospathe_cagayanensis))	Iriartea_deltoidea))	Calamus_caryotoides);
((Pseudophoenix_vinifera	(((((Burretiokentia_grandiflora	Kentiopsis_piersoniorum)	((((Heterospathe_cagayanensis	(Oenocarpus_minor	(Manicaria_saccifera	Oenocarpus_bataua)))	((Geonoma_undata	Leopoldinia_pulchra)	((Nypa_fruticans	Roystonea_regia)	((Prestoea_acuminata	(((Bactris_major	Attalea_speciosa)	(Reinhardtia_simplex	(Reinhardtia_latisecta	Reinhardtia_paiewonskiana)))	(Elaeis_guineensis	Elaeis_oleifera)))	(((Podococcus_barteri	Phoenix_dactylifera)	Sabal_domingensis)	(Sclerosperma_profizianum	Orania_palindan))))))	Hydriastele_microspadix)	Dypsis_decaryi))	Veitchia_spiralis)	Pelagodoxa_henryana)	Iriartea_deltoidea))	Calamus_caryotoides);
((Pseudophoenix_vinifera	(((Pelagodoxa_henryana	(((Oenocarpus_bataua	(Oenocarpus_minor	Manicaria_saccifera))	((Prestoea_acuminata	(Geonoma_undata	Leopoldinia_pulchra))	((Bactris_major	((((Phoenix_dactylifera	Sabal_domingensis)	((Podococcus_barteri	(Nypa_fruticans	Sclerosperma_profizianum))	Orania_palindan))	((Attalea_speciosa	(Reinhardtia_simplex	(Reinhardtia_latisecta	Reinhardtia_paiewonskiana)))	(Elaeis_guineensis	Elaeis_oleifera)))	Roystonea_regia))	Dypsis_decaryi)))	((Burretiokentia_grandiflora	Hydriastele_microspadix)	(Kentiopsis_piersoniorum	Heterospathe_cagayanensis))))	Veitchia_spiralis)	Iriartea_deltoidea))	Calamus_caryotoides);
((Pseudophoenix_vinifera	(((((Hydriastele_microspadix	((Heterospathe_cagayanensis	(Roystonea_regia	Geonoma_undata))	(((Oenocarpus_bataua	(Oenocarpus_minor	(Nypa_fruticans	Manicaria_saccifera)))	Leopoldinia_pulchra)	(((Podococcus_barteri	(Phoenix_dactylifera	Sabal_domingensis))	(Sclerosperma_profizianum	Orania_palindan))	(((Bactris_major	Attalea_speciosa)	(Reinhardtia_simplex	(Reinhardtia_latisecta	Reinhardtia_paiewonskiana)))	(Elaeis_guineensis	Elaeis_oleifera))))))	(Veitchia_spiralis	Dypsis_decaryi))	Pelagodoxa_henryana)	(Kentiopsis_piersoniorum	(Prestoea_acuminata	Burretiokentia_grandiflora)))	Iriartea_deltoidea))	Calamus_caryotoides);
((Pseudophoenix_vinifera	((Pelagodoxa_henryana	((Prestoea_acuminata	Kentiopsis_piersoniorum)	((((Podococcus_barteri	(Phoenix_dactylifera	Sabal_domingensis))	(Sclerosperma_profizianum	Orania_palindan))	((((Attalea_speciosa	(Reinhardtia_simplex	(Reinhardtia_latisecta	Reinhardtia_paiewonskiana)))	(Elaeis_guineensis	Elaeis_oleifera))	Bactris_major)	((((Hydriastele_microspadix	(Oenocarpus_bataua	(Oenocarpus_minor	(Nypa_fruticans	Manicaria_saccifera))))	(Heterospathe_cagayanensis	Veitchia_spiralis))	(Leopoldinia_pulchra	Geonoma_undata))	(Dypsis_decaryi	Roystonea_regia))))	Burretiokentia_grandiflora)))	Iriartea_deltoidea))	Calamus_caryotoides);
((Pseudophoenix_vinifera	((Veitchia_spiralis	(((Pelagodoxa_henryana	Hydriastele_microspadix)	(Heterospathe_cagayanensis	((Oenocarpus_minor	((Nypa_fruticans	Manicaria_saccifera)	Oenocarpus_bataua))	((Prestoea_acuminata	Geonoma_undata)	(Bactris_major	(((Phoenix_dactylifera	Sabal_domingensis)	(Sclerosperma_profizianum	(Podococcus_barteri	Orania_palindan)))	(Roystonea_regia	((Attalea_speciosa	(Reinhardtia_simplex	(Reinhardtia_latisecta	Reinhardtia_paiewonskiana)))	(Leopoldinia_pulchra	(Elaeis_guineensis	Elaeis_oleifera))))))))))	(Kentiopsis_piersoniorum	(Dypsis_decaryi	Burretiokentia_grandiflora))))	Iriartea_deltoidea))	Calamus_caryotoides);
((Pseudophoenix_vinifera	((Veitchia_spiralis	((Hydriastele_microspadix	(((Oenocarpus_minor	((Heterospathe_cagayanensis	(Nypa_fruticans	Manicaria_saccifera))	Oenocarpus_bataua))	(Roystonea_regia	(((Phoenix_dactylifera	Sabal_domingensis)	(Attalea_speciosa	((Bactris_major	(Reinhardtia_simplex	(Reinhardtia_latisecta	Reinhardtia_paiewonskiana)))	(Elaeis_guineensis	Elaeis_oleifera))))	((Sclerosperma_profizianum	(Podococcus_barteri	Orania_palindan))	(Leopoldinia_pulchra	(Prestoea_acuminata	Geonoma_undata))))))	Pelagodoxa_henryana))	(Dypsis_decaryi	(Burretiokentia_grandiflora	Kentiopsis_piersoniorum))))	Iriartea_deltoidea))	Calamus_caryotoides);
((Pseudophoenix_vinifera	(Iriartea_deltoidea	(((Oenocarpus_minor	(Oenocarpus_bataua	(Manicaria_saccifera	Nypa_fruticans)))	(Heterospathe_cagayanensis	Hydriastele_microspadix))	((((Dypsis_decaryi	Veitchia_spiralis)	(Kentiopsis_piersoniorum	Burretiokentia_grandiflora))	(Pelagodoxa_henryana	Prestoea_acuminata))	(((Leopoldinia_pulchra	(Roystonea_regia	(Bactris_major	(((Reinhardtia_simplex	(Reinhardtia_paiewonskiana	Reinhardtia_latisecta))	(Elaeis_oleifera	Elaeis_guineensis))	Attalea_speciosa))))	((Orania_palindan	Sclerosperma_profizianum)	(Podococcus_barteri	(Sabal_domingensis	Phoenix_dactylifera))))	Geonoma_undata)))))	Calamus_caryotoides);
((Pseudophoenix_vinifera	(Iriartea_deltoidea	((Dypsis_decaryi	(Burretiokentia_grandiflora	(Kentiopsis_piersoniorum	Veitchia_spiralis)))	(((((Manicaria_saccifera	Nypa_fruticans)	(Oenocarpus_minor	Oenocarpus_bataua))	(Prestoea_acuminata	((Leopoldinia_pulchra	((((Reinhardtia_simplex	(Reinhardtia_paiewonskiana	Reinhardtia_latisecta))	(Elaeis_oleifera	Elaeis_guineensis))	(Attalea_speciosa	Bactris_major))	(Roystonea_regia	((Orania_palindan	(Podococcus_barteri	Sclerosperma_profizianum))	(Sabal_domingensis	Phoenix_dactylifera)))))	Geonoma_undata)))	(Pelagodoxa_henryana	Hydriastele_microspadix))	Heterospathe_cagayanensis))))	Calamus_caryotoides);
((Pseudophoenix_vinifera	(Iriartea_deltoidea	(((Burretiokentia_grandiflora	(((Heterospathe_cagayanensis	(Geonoma_undata	Leopoldinia_pulchra))	(Prestoea_acuminata	((Oenocarpus_minor	(Oenocarpus_bataua	(Manicaria_saccifera	Nypa_fruticans)))	(Hydriastele_microspadix	(Veitchia_spiralis	Dypsis_decaryi)))))	(((Elaeis_oleifera	Elaeis_guineensis)	((Attalea_speciosa	Bactris_major)	(Reinhardtia_simplex	(Reinhardtia_paiewonskiana	Reinhardtia_latisecta))))	(Roystonea_regia	((Orania_palindan	(Podococcus_barteri	Sclerosperma_profizianum))	(Sabal_domingensis	Phoenix_dactylifera))))))	Kentiopsis_piersoniorum)	Pelagodoxa_henryana)))	Calamus_caryotoides);
((Pseudophoenix_vinifera	(Iriartea_deltoidea	(Burretiokentia_grandiflora	(((Heterospathe_cagayanensis	Veitchia_spiralis)	(Dypsis_decaryi	((Pelagodoxa_henryana	(((Prestoea_acuminata	Geonoma_undata)	Leopoldinia_pulchra)	((Oenocarpus_bataua	((Manicaria_saccifera	Nypa_fruticans)	Oenocarpus_minor))	(((Elaeis_oleifera	Elaeis_guineensis)	((Attalea_speciosa	Bactris_major)	(Reinhardtia_simplex	(Reinhardtia_paiewonskiana	Reinhardtia_latisecta))))	(Roystonea_regia	((Orania_palindan	(Podococcus_barteri	Sclerosperma_profizianum))	(Sabal_domingensis	Phoenix_dactylifera)))))))	Hydriastele_microspadix)))	Kentiopsis_piersoniorum))))	Calamus_caryotoides);
((Pseudophoenix_vinifera	(Iriartea_deltoidea	((((((Hydriastele_microspadix	((Manicaria_saccifera	Nypa_fruticans)	((Oenocarpus_minor	Oenocarpus_bataua)	Heterospathe_cagayanensis)))	((Leopoldinia_pulchra	Geonoma_undata)	((Prestoea_acuminata	((Orania_palindan	(Podococcus_barteri	Sclerosperma_profizianum))	(Sabal_domingensis	Phoenix_dactylifera)))	(((Elaeis_oleifera	Elaeis_guineensis)	((Attalea_speciosa	Bactris_major)	(Reinhardtia_simplex	(Reinhardtia_paiewonskiana	Reinhardtia_latisecta))))	Roystonea_regia))))	(Veitchia_spiralis	Dypsis_decaryi))	Pelagodoxa_henryana)	Burretiokentia_grandiflora)	Kentiopsis_piersoniorum)))	Calamus_caryotoides);
((Pseudophoenix_vinifera	(Iriartea_deltoidea	(((((Pelagodoxa_henryana	(Heterospathe_cagayanensis	Hydriastele_microspadix))	((Oenocarpus_minor	Oenocarpus_bataua)	((Geonoma_undata	((Podococcus_barteri	(Manicaria_saccifera	Nypa_fruticans))	Leopoldinia_pulchra))	((((Orania_palindan	Sclerosperma_profizianum)	(Sabal_domingensis	Phoenix_dactylifera))	(Prestoea_acuminata	((Elaeis_oleifera	Elaeis_guineensis)	((Attalea_speciosa	Bactris_major)	(Reinhardtia_simplex	(Reinhardtia_paiewonskiana	Reinhardtia_latisecta))))))	Roystonea_regia))))	(Veitchia_spiralis	Dypsis_decaryi))	Burretiokentia_grandiflora)	Kentiopsis_piersoniorum)))	Calamus_caryotoides);
((Pseudophoenix_vinifera	(Iriartea_deltoidea	(((((((Nypa_fruticans	(Orania_palindan	Sclerosperma_profizianum))	((Podococcus_barteri	Sabal_domingensis)	Phoenix_dactylifera))	((Prestoea_acuminata	(((Elaeis_oleifera	Elaeis_guineensis)	(Attalea_speciosa	(Leopoldinia_pulchra	(Reinhardtia_simplex	(Reinhardtia_paiewonskiana	Reinhardtia_latisecta)))))	Bactris_major))	(Geonoma_undata	Roystonea_regia)))	(Heterospathe_cagayanensis	(Oenocarpus_minor	(Manicaria_saccifera	Oenocarpus_bataua))))	(Veitchia_spiralis	Dypsis_decaryi))	(Pelagodoxa_henryana	(Kentiopsis_piersoniorum	Burretiokentia_grandiflora)))	Hydriastele_microspadix)))	Calamus_caryotoides);
((Pseudophoenix_vinifera	(Iriartea_deltoidea	(((((Hydriastele_microspadix	((Heterospathe_cagayanensis	(Orania_palindan	(Podococcus_barteri	Sclerosperma_profizianum)))	((Oenocarpus_minor	(Manicaria_saccifera	Oenocarpus_bataua))	((((Prestoea_acuminata	(Sabal_domingensis	Phoenix_dactylifera))	((Leopoldinia_pulchra	(Elaeis_oleifera	Elaeis_guineensis))	((Reinhardtia_simplex	(Reinhardtia_paiewonskiana	Reinhardtia_latisecta))	(Attalea_speciosa	Bactris_major))))	(Roystonea_regia	Nypa_fruticans))	Geonoma_undata))))	Burretiokentia_grandiflora)	(Dypsis_decaryi	Kentiopsis_piersoniorum))	Pelagodoxa_henryana)	Veitchia_spiralis)))	Calamus_caryotoides);
((Pseudophoenix_vinifera	(Iriartea_deltoidea	((((((Oenocarpus_minor	Oenocarpus_bataua)	((((((Elaeis_oleifera	Elaeis_guineensis)	((Reinhardtia_simplex	(Reinhardtia_paiewonskiana	Reinhardtia_latisecta))	(Attalea_speciosa	Bactris_major)))	((Orania_palindan	(Podococcus_barteri	Sclerosperma_profizianum))	(Sabal_domingensis	Phoenix_dactylifera)))	Roystonea_regia)	(((Geonoma_undata	(Nypa_fruticans	Manicaria_saccifera))	Leopoldinia_pulchra)	Prestoea_acuminata))	Dypsis_decaryi))	(Heterospathe_cagayanensis	Veitchia_spiralis))	Pelagodoxa_henryana)	(Hydriastele_microspadix	Burretiokentia_grandiflora))	Kentiopsis_piersoniorum)))	Calamus_caryotoides);
((Pseudophoenix_vinifera	(Iriartea_deltoidea	(Veitchia_spiralis	((((Pelagodoxa_henryana	Burretiokentia_grandiflora)	(Hydriastele_microspadix	((((((Elaeis_oleifera	Elaeis_guineensis)	((Reinhardtia_simplex	(Reinhardtia_paiewonskiana	Reinhardtia_latisecta))	Attalea_speciosa))	Bactris_major)	((Orania_palindan	Sclerosperma_profizianum)	(Sabal_domingensis	Phoenix_dactylifera)))	Roystonea_regia)	(((((Podococcus_barteri	(Oenocarpus_minor	(Heterospathe_cagayanensis	Oenocarpus_bataua)))	Nypa_fruticans)	Manicaria_saccifera)	Leopoldinia_pulchra)	(Geonoma_undata	Prestoea_acuminata)))))	Kentiopsis_piersoniorum)	Dypsis_decaryi))))	Calamus_caryotoides);
((Pseudophoenix_vinifera	(Iriartea_deltoidea	(((Burretiokentia_grandiflora	(Heterospathe_cagayanensis	Kentiopsis_piersoniorum))	(Dypsis_decaryi	(((Leopoldinia_pulchra	(Prestoea_acuminata	Geonoma_undata))	((Roystonea_regia	(((Elaeis_guineensis	Elaeis_oleifera)	((Bactris_major	Attalea_speciosa)	(Reinhardtia_simplex	(Reinhardtia_latisecta	Reinhardtia_paiewonskiana))))	((Phoenix_dactylifera	Sabal_domingensis)	((Podococcus_barteri	Sclerosperma_profizianum)	Orania_palindan))))	((Oenocarpus_minor	Oenocarpus_bataua)	(Nypa_fruticans	Manicaria_saccifera))))	(Pelagodoxa_henryana	Hydriastele_microspadix))))	Veitchia_spiralis)))	Calamus_caryotoides);
((Pseudophoenix_vinifera	(Iriartea_deltoidea	((((Oenocarpus_bataua	(Oenocarpus_minor	(Manicaria_saccifera	Nypa_fruticans)))	((Prestoea_acuminata	Geonoma_undata)	(Roystonea_regia	(((Elaeis_guineensis	Elaeis_oleifera)	((Bactris_major	Attalea_speciosa)	(Reinhardtia_simplex	(Reinhardtia_latisecta	Reinhardtia_paiewonskiana))))	((Podococcus_barteri	(Phoenix_dactylifera	Sabal_domingensis))	(Leopoldinia_pulchra	(Sclerosperma_profizianum	Orania_palindan)))))))	(Pelagodoxa_henryana	Hydriastele_microspadix))	((Burretiokentia_grandiflora	(Kentiopsis_piersoniorum	(Veitchia_spiralis	Dypsis_decaryi)))	Heterospathe_cagayanensis))))	Calamus_caryotoides);
((Pseudophoenix_vinifera	(Iriartea_deltoidea	((Hydriastele_microspadix	(Oenocarpus_bataua	(Oenocarpus_minor	Manicaria_saccifera)))	(((Prestoea_acuminata	Geonoma_undata)	(((Podococcus_barteri	Leopoldinia_pulchra)	((Nypa_fruticans	Sclerosperma_profizianum)	Orania_palindan))	(((Phoenix_dactylifera	Sabal_domingensis)	(((Reinhardtia_simplex	(Reinhardtia_latisecta	Reinhardtia_paiewonskiana))	((Elaeis_guineensis	Elaeis_oleifera)	Attalea_speciosa))	Bactris_major))	Roystonea_regia)))	(Pelagodoxa_henryana	(Heterospathe_cagayanensis	((Kentiopsis_piersoniorum	Dypsis_decaryi)	(Burretiokentia_grandiflora	Veitchia_spiralis))))))))	Calamus_caryotoides);
((Pseudophoenix_vinifera	(Iriartea_deltoidea	((((Dypsis_decaryi	Veitchia_spiralis)	(Burretiokentia_grandiflora	((((Oenocarpus_bataua	(Oenocarpus_minor	(Nypa_fruticans	Manicaria_saccifera)))	(((Attalea_speciosa	((Elaeis_guineensis	Elaeis_oleifera)	((Reinhardtia_simplex	(Reinhardtia_latisecta	Reinhardtia_paiewonskiana))	Bactris_major)))	(((Sclerosperma_profizianum	(Orania_palindan	Podococcus_barteri))	(Phoenix_dactylifera	Sabal_domingensis))	Roystonea_regia))	(Leopoldinia_pulchra	Geonoma_undata)))	Hydriastele_microspadix)	(Prestoea_acuminata	Pelagodoxa_henryana))))	Heterospathe_cagayanensis)	Kentiopsis_piersoniorum)))	Calamus_caryotoides);
((Pseudophoenix_vinifera	(Iriartea_deltoidea	((Dypsis_decaryi	(Kentiopsis_piersoniorum	(Veitchia_spiralis	Burretiokentia_grandiflora)))	(((Oenocarpus_bataua	(Oenocarpus_minor	(Heterospathe_cagayanensis	(Nypa_fruticans	Manicaria_saccifera))))	((Roystonea_regia	((((Reinhardtia_simplex	(Reinhardtia_latisecta	Reinhardtia_paiewonskiana))	(Attalea_speciosa	Bactris_major))	(Elaeis_guineensis	Elaeis_oleifera))	((Sclerosperma_profizianum	(Orania_palindan	Podococcus_barteri))	(Phoenix_dactylifera	Sabal_domingensis))))	(Leopoldinia_pulchra	(Prestoea_acuminata	Geonoma_undata))))	(Hydriastele_microspadix	Pelagodoxa_henryana)))))	Calamus_caryotoides);
((Pseudophoenix_vinifera	(Iriartea_deltoidea	(Kentiopsis_piersoniorum	((((((Leopoldinia_pulchra	Geonoma_undata)	((Sclerosperma_profizianum	Orania_palindan)	(Phoenix_dactylifera	Sabal_domingensis)))	(Prestoea_acuminata	(((Reinhardtia_simplex	(Reinhardtia_latisecta	Reinhardtia_paiewonskiana))	(Attalea_speciosa	Bactris_major))	(Elaeis_guineensis	Elaeis_oleifera))))	Roystonea_regia)	((Heterospathe_cagayanensis	Hydriastele_microspadix)	(Oenocarpus_bataua	(Oenocarpus_minor	(Manicaria_saccifera	(Podococcus_barteri	Nypa_fruticans))))))	((Burretiokentia_grandiflora	(Veitchia_spiralis	Pelagodoxa_henryana))	Dypsis_decaryi)))))	Calamus_caryotoides);
((Pseudophoenix_vinifera	(Iriartea_deltoidea	(Pelagodoxa_henryana	(((Dypsis_decaryi	(Burretiokentia_grandiflora	Kentiopsis_piersoniorum))	((((((((Sclerosperma_profizianum	(Podococcus_barteri	Orania_palindan))	(Phoenix_dactylifera	(Nypa_fruticans	Sabal_domingensis)))	((Attalea_speciosa	Bactris_major)	((Elaeis_guineensis	Elaeis_oleifera)	(Leopoldinia_pulchra	(Reinhardtia_simplex	(Reinhardtia_latisecta	Reinhardtia_paiewonskiana))))))	Prestoea_acuminata)	Roystonea_regia)	Geonoma_undata)	(Manicaria_saccifera	((Oenocarpus_bataua	Oenocarpus_minor)	Heterospathe_cagayanensis)))	Hydriastele_microspadix))	Veitchia_spiralis))))	Calamus_caryotoides);
((Pseudophoenix_vinifera	(Iriartea_deltoidea	((Phoenix_dactylifera	Sabal_domingensis)	((((Attalea_speciosa	Bactris_major)	((Elaeis_guineensis	Elaeis_oleifera)	(Reinhardtia_simplex	(Reinhardtia_latisecta	Reinhardtia_paiewonskiana))))	(Roystonea_regia	(Leopoldinia_pulchra	((((Hydriastele_microspadix	(Oenocarpus_bataua	(Oenocarpus_minor	Manicaria_saccifera)))	(Prestoea_acuminata	Geonoma_undata))	(((Burretiokentia_grandiflora	Kentiopsis_piersoniorum)	Dypsis_decaryi)	(Heterospathe_cagayanensis	Veitchia_spiralis)))	Pelagodoxa_henryana))))	(Sclerosperma_profizianum	(Nypa_fruticans	(Podococcus_barteri	Orania_palindan)))))))	Calamus_caryotoides);
((Pseudophoenix_vinifera	(Iriartea_deltoidea	(Pelagodoxa_henryana	((((((Oenocarpus_bataua	(Oenocarpus_minor	Manicaria_saccifera))	(Hydriastele_microspadix	(Veitchia_spiralis	(Dypsis_decaryi	Heterospathe_cagayanensis))))	Geonoma_undata)	(((((Podococcus_barteri	Sclerosperma_profizianum)	Orania_palindan)	(Phoenix_dactylifera	Sabal_domingensis))	((Nypa_fruticans	Roystonea_regia)	((Attalea_speciosa	Bactris_major)	((Elaeis_guineensis	Elaeis_oleifera)	(Reinhardtia_simplex	(Reinhardtia_latisecta	Reinhardtia_paiewonskiana))))))	(Burretiokentia_grandiflora	Leopoldinia_pulchra)))	Prestoea_acuminata)	Kentiopsis_piersoniorum))))	Calamus_caryotoides);
((Pseudophoenix_vinifera	(Iriartea_deltoidea	(Pelagodoxa_henryana	(((Veitchia_spiralis	((Burretiokentia_grandiflora	Kentiopsis_piersoniorum)	Dypsis_decaryi))	Heterospathe_cagayanensis)	(((Prestoea_acuminata	Geonoma_undata)	(((((Sclerosperma_profizianum	Orania_palindan)	(Podococcus_barteri	(Phoenix_dactylifera	Sabal_domingensis)))	(Bactris_major	((Reinhardtia_simplex	(Reinhardtia_latisecta	Reinhardtia_paiewonskiana))	(Attalea_speciosa	(Elaeis_guineensis	Elaeis_oleifera)))))	Roystonea_regia)	Leopoldinia_pulchra))	(Hydriastele_microspadix	(Oenocarpus_minor	((Nypa_fruticans	Manicaria_saccifera)	Oenocarpus_bataua))))))))	Calamus_caryotoides);
((((((((Hydriastele_microspadix	(((Geonoma_undata	(Prestoea_acuminata	Leopoldinia_pulchra))	(Manicaria_saccifera	(((Nypa_fruticans	(Phoenix_dactylifera	Sabal_domingensis))	(Sclerosperma_profizianum	(Podococcus_barteri	Orania_palindan)))	(((Reinhardtia_simplex	(Reinhardtia_latisecta	Reinhardtia_paiewonskiana))	((Bactris_major	Attalea_speciosa)	(Elaeis_oleifera	Elaeis_guineensis)))	Roystonea_regia))))	(Oenocarpus_bataua	Oenocarpus_minor)))	(Veitchia_spiralis	Dypsis_decaryi))	(Heterospathe_cagayanensis	Kentiopsis_piersoniorum))	Pelagodoxa_henryana)	Burretiokentia_grandiflora)	Iriartea_deltoidea)	Pseudophoenix_vinifera)	Calamus_caryotoides);
((((Veitchia_spiralis	((Burretiokentia_grandiflora	Kentiopsis_piersoniorum)	(Dypsis_decaryi	((((Manicaria_saccifera	(Heterospathe_cagayanensis	(Oenocarpus_bataua	Oenocarpus_minor)))	Hydriastele_microspadix)	Pelagodoxa_henryana)	((Leopoldinia_pulchra	(Geonoma_undata	Prestoea_acuminata))	(((Nypa_fruticans	(Phoenix_dactylifera	Sabal_domingensis))	(Sclerosperma_profizianum	(Podococcus_barteri	Orania_palindan)))	(((Reinhardtia_simplex	(Reinhardtia_latisecta	Reinhardtia_paiewonskiana))	((Bactris_major	Attalea_speciosa)	(Elaeis_oleifera	Elaeis_guineensis)))	Roystonea_regia)))))))	Iriartea_deltoidea)	Pseudophoenix_vinifera)	Calamus_caryotoides);
((((Prestoea_acuminata	(((Hydriastele_microspadix	((Burretiokentia_grandiflora	Kentiopsis_piersoniorum)	(Veitchia_spiralis	Dypsis_decaryi)))	((((Elaeis_oleifera	Elaeis_guineensis)	((Reinhardtia_simplex	(Reinhardtia_latisecta	Reinhardtia_paiewonskiana))	(Bactris_major	Attalea_speciosa)))	(Roystonea_regia	((Phoenix_dactylifera	Sabal_domingensis)	(Sclerosperma_profizianum	(Nypa_fruticans	Orania_palindan)))))	(Geonoma_undata	((Leopoldinia_pulchra	Manicaria_saccifera)	(Oenocarpus_minor	((Podococcus_barteri	Heterospathe_cagayanensis)	Oenocarpus_bataua))))))	Pelagodoxa_henryana))	Iriartea_deltoidea)	Pseudophoenix_vinifera)	Calamus_caryotoides);
((((Veitchia_spiralis	(Dypsis_decaryi	((((((((Elaeis_oleifera	Elaeis_guineensis)	((Reinhardtia_simplex	(Reinhardtia_latisecta	Reinhardtia_paiewonskiana))	Attalea_speciosa))	((Phoenix_dactylifera	Sabal_domingensis)	Bactris_major))	Roystonea_regia)	(((Podococcus_barteri	Sclerosperma_profizianum)	Orania_palindan)	((Nypa_fruticans	Manicaria_saccifera)	(Leopoldinia_pulchra	Geonoma_undata))))	(Pelagodoxa_henryana	Prestoea_acuminata))	(((Oenocarpus_minor	Oenocarpus_bataua)	Heterospathe_cagayanensis)	Hydriastele_microspadix))	(Burretiokentia_grandiflora	Kentiopsis_piersoniorum))))	Iriartea_deltoidea)	Pseudophoenix_vinifera)	Calamus_caryotoides);
(((Iriartea_deltoidea	Pseudophoenix_vinifera)	(((((Heterospathe_cagayanensis	Prestoea_acuminata)	Pelagodoxa_henryana)	((Manicaria_saccifera	(Oenocarpus_bataua	Oenocarpus_minor))	(((((Roystonea_regia	Nypa_fruticans)	((Sclerosperma_profizianum	Orania_palindan)	((Sabal_domingensis	Phoenix_dactylifera)	Podococcus_barteri)))	((Elaeis_oleifera	Elaeis_guineensis)	((Bactris_major	(Reinhardtia_paiewonskiana	(Reinhardtia_latisecta	Reinhardtia_simplex)))	Attalea_speciosa)))	Leopoldinia_pulchra)	Geonoma_undata)))	(Kentiopsis_piersoniorum	((Dypsis_decaryi	Veitchia_spiralis)	Burretiokentia_grandiflora)))	Hydriastele_microspadix))	Calamus_caryotoides);
(((((Burretiokentia_grandiflora	(((Manicaria_saccifera	((Oenocarpus_bataua	Oenocarpus_minor)	Heterospathe_cagayanensis))	Hydriastele_microspadix)	((((Dypsis_decaryi	Roystonea_regia)	((((Nypa_fruticans	Sclerosperma_profizianum)	(Podococcus_barteri	Orania_palindan))	(Sabal_domingensis	Phoenix_dactylifera))	((Elaeis_oleifera	Elaeis_guineensis)	((Bactris_major	(Reinhardtia_simplex	(Reinhardtia_paiewonskiana	Reinhardtia_latisecta)))	Attalea_speciosa))))	((Prestoea_acuminata	Leopoldinia_pulchra)	Geonoma_undata))	(Veitchia_spiralis	Pelagodoxa_henryana))))	Kentiopsis_piersoniorum)	Iriartea_deltoidea)	Pseudophoenix_vinifera)	Calamus_caryotoides);
(((((((((Prestoea_acuminata	(((((((Nypa_fruticans	Sabal_domingensis)	Phoenix_dactylifera)	Attalea_speciosa)	(((Sclerosperma_profizianum	(Podococcus_barteri	Orania_palindan))	(Elaeis_oleifera	Elaeis_guineensis))	Roystonea_regia))	(Reinhardtia_simplex	(Reinhardtia_paiewonskiana	Reinhardtia_latisecta)))	Bactris_major)	Leopoldinia_pulchra))	Geonoma_undata)	(Oenocarpus_minor	(Manicaria_saccifera	Oenocarpus_bataua)))	(Pelagodoxa_henryana	(Hydriastele_microspadix	Heterospathe_cagayanensis)))	((Dypsis_decaryi	Veitchia_spiralis)	Burretiokentia_grandiflora))	Kentiopsis_piersoniorum)	Iriartea_deltoidea)	Pseudophoenix_vinifera)	Calamus_caryotoides);
(((((Pelagodoxa_henryana	(Hydriastele_microspadix	(((((Leopoldinia_pulchra	((Elaeis_oleifera	Elaeis_guineensis)	((Bactris_major	Attalea_speciosa)	(Reinhardtia_simplex	(Reinhardtia_paiewonskiana	Reinhardtia_latisecta)))))	(((Nypa_fruticans	Sclerosperma_profizianum)	(Podococcus_barteri	Orania_palindan))	(Sabal_domingensis	Phoenix_dactylifera)))	Roystonea_regia)	Geonoma_undata)	(Heterospathe_cagayanensis	((Oenocarpus_minor	(Manicaria_saccifera	Oenocarpus_bataua))	((Dypsis_decaryi	Veitchia_spiralis)	(Kentiopsis_piersoniorum	Burretiokentia_grandiflora)))))))	Prestoea_acuminata)	Iriartea_deltoidea)	Pseudophoenix_vinifera)	Calamus_caryotoides);
((((Kentiopsis_piersoniorum	(Burretiokentia_grandiflora	((Dypsis_decaryi	Veitchia_spiralis)	(Heterospathe_cagayanensis	(((((Leopoldinia_pulchra	((Manicaria_saccifera	(Oenocarpus_bataua	Oenocarpus_minor))	(((Sclerosperma_profizianum	(Podococcus_barteri	Orania_palindan))	(Sabal_domingensis	Phoenix_dactylifera))	((Elaeis_oleifera	Elaeis_guineensis)	((Bactris_major	Attalea_speciosa)	(Reinhardtia_simplex	(Reinhardtia_paiewonskiana	Reinhardtia_latisecta)))))))	(Nypa_fruticans	Roystonea_regia))	(Prestoea_acuminata	Geonoma_undata))	Hydriastele_microspadix)	Pelagodoxa_henryana)))))	Iriartea_deltoidea)	Pseudophoenix_vinifera)	Calamus_caryotoides);
((Iriartea_deltoidea	((Kentiopsis_piersoniorum	(((((Geonoma_undata	((((Orania_palindan	Leopoldinia_pulchra)	(Sclerosperma_profizianum	Podococcus_barteri))	((Sabal_domingensis	Phoenix_dactylifera)	(((Elaeis_oleifera	Elaeis_guineensis)	(Attalea_speciosa	(Reinhardtia_simplex	(Reinhardtia_paiewonskiana	Reinhardtia_latisecta))))	Bactris_major)))	Roystonea_regia))	((Nypa_fruticans	Manicaria_saccifera)	(Oenocarpus_bataua	Oenocarpus_minor)))	(Heterospathe_cagayanensis	Hydriastele_microspadix))	(Prestoea_acuminata	Pelagodoxa_henryana))	((Dypsis_decaryi	Burretiokentia_grandiflora)	Veitchia_spiralis)))	Pseudophoenix_vinifera))	Calamus_caryotoides);
(((((((((((((((Elaeis_guineensis	Elaeis_oleifera)	((Orania_palindan	(Podococcus_barteri	Sclerosperma_profizianum))	Roystonea_regia))	((((Reinhardtia_latisecta	Reinhardtia_paiewonskiana)	Reinhardtia_simplex)	Attalea_speciosa)	(Sabal_domingensis	Phoenix_dactylifera)))	Bactris_major)	(Leopoldinia_pulchra	Geonoma_undata))	(Oenocarpus_bataua	((Manicaria_saccifera	Nypa_fruticans)	Oenocarpus_minor)))	Prestoea_acuminata)	Hydriastele_microspadix)	(Kentiopsis_piersoniorum	Burretiokentia_grandiflora))	(Heterospathe_cagayanensis	Dypsis_decaryi))	Pelagodoxa_henryana)	Veitchia_spiralis)	Iriartea_deltoidea)	Pseudophoenix_vinifera)	Calamus_caryotoides);
(((((Heterospathe_cagayanensis	(((Burretiokentia_grandiflora	(Veitchia_spiralis	Dypsis_decaryi))	((Prestoea_acuminata	Pelagodoxa_henryana)	(((Manicaria_saccifera	Nypa_fruticans)	(Oenocarpus_minor	Oenocarpus_bataua))	(Geonoma_undata	((((((Elaeis_guineensis	Elaeis_oleifera)	(((Reinhardtia_paiewonskiana	Reinhardtia_latisecta)	Reinhardtia_simplex)	(Bactris_major	Attalea_speciosa)))	(Sabal_domingensis	Phoenix_dactylifera))	(Orania_palindan	(Podococcus_barteri	Sclerosperma_profizianum)))	Roystonea_regia)	Leopoldinia_pulchra)))))	Kentiopsis_piersoniorum))	Hydriastele_microspadix)	Iriartea_deltoidea)	Pseudophoenix_vinifera)	Calamus_caryotoides);
((((Kentiopsis_piersoniorum	((((Burretiokentia_grandiflora	(Veitchia_spiralis	Dypsis_decaryi))	(((Manicaria_saccifera	Nypa_fruticans)	(Oenocarpus_minor	Oenocarpus_bataua))	((Leopoldinia_pulchra	Geonoma_undata)	((Prestoea_acuminata	(((Attalea_speciosa	((Reinhardtia_paiewonskiana	Reinhardtia_latisecta)	Reinhardtia_simplex))	(Elaeis_guineensis	Elaeis_oleifera))	Bactris_major))	(((Sabal_domingensis	Phoenix_dactylifera)	(Orania_palindan	(Podococcus_barteri	Sclerosperma_profizianum)))	Roystonea_regia)))))	(Pelagodoxa_henryana	Hydriastele_microspadix))	Heterospathe_cagayanensis))	Iriartea_deltoidea)	Pseudophoenix_vinifera)	Calamus_caryotoides);
(((((Veitchia_spiralis	((((Kentiopsis_piersoniorum	Burretiokentia_grandiflora)	Hydriastele_microspadix)	((Oenocarpus_minor	(Oenocarpus_bataua	(Podococcus_barteri	(Manicaria_saccifera	Nypa_fruticans))))	(((((((Leopoldinia_pulchra	Orania_palindan)	Sclerosperma_profizianum)	Roystonea_regia)	((Sabal_domingensis	Phoenix_dactylifera)	((Attalea_speciosa	(Elaeis_guineensis	Elaeis_oleifera))	(Bactris_major	((Reinhardtia_paiewonskiana	Reinhardtia_latisecta)	Reinhardtia_simplex)))))	Prestoea_acuminata)	Geonoma_undata)	Dypsis_decaryi)))	Heterospathe_cagayanensis))	Pelagodoxa_henryana)	Iriartea_deltoidea)	Pseudophoenix_vinifera)	Calamus_caryotoides);
((((Veitchia_spiralis	(((Dypsis_decaryi	Burretiokentia_grandiflora)	(((((Oenocarpus_minor	(Oenocarpus_bataua	(Podococcus_barteri	(Manicaria_saccifera	Nypa_fruticans))))	(((Leopoldinia_pulchra	Roystonea_regia)	(((Orania_palindan	Sclerosperma_profizianum)	(Sabal_domingensis	Phoenix_dactylifera))	(((Reinhardtia_paiewonskiana	Reinhardtia_latisecta)	Reinhardtia_simplex)	((Attalea_speciosa	Bactris_major)	(Elaeis_guineensis	Elaeis_oleifera)))))	(Prestoea_acuminata	Geonoma_undata)))	Pelagodoxa_henryana)	Hydriastele_microspadix)	Heterospathe_cagayanensis))	Kentiopsis_piersoniorum))	Iriartea_deltoidea)	Pseudophoenix_vinifera)	Calamus_caryotoides);
((((Kentiopsis_piersoniorum	((((Podococcus_barteri	Heterospathe_cagayanensis)	Veitchia_spiralis)	(((Oenocarpus_bataua	(Manicaria_saccifera	Oenocarpus_minor))	((Pelagodoxa_henryana	Hydriastele_microspadix)	((((((Elaeis_guineensis	Elaeis_oleifera)	(((Reinhardtia_paiewonskiana	Reinhardtia_latisecta)	Reinhardtia_simplex)	(Attalea_speciosa	Bactris_major)))	(Nypa_fruticans	((Orania_palindan	Sclerosperma_profizianum)	(Sabal_domingensis	Phoenix_dactylifera))))	Roystonea_regia)	Leopoldinia_pulchra)	(Prestoea_acuminata	Geonoma_undata))))	Dypsis_decaryi))	Burretiokentia_grandiflora))	Iriartea_deltoidea)	Pseudophoenix_vinifera)	Calamus_caryotoides);
(((((((Kentiopsis_piersoniorum	Dypsis_decaryi)	(Heterospathe_cagayanensis	((Hydriastele_microspadix	(Oenocarpus_bataua	(Manicaria_saccifera	Oenocarpus_minor)))	(((Prestoea_acuminata	Pelagodoxa_henryana)	(((((Elaeis_guineensis	Elaeis_oleifera)	(((Reinhardtia_paiewonskiana	Reinhardtia_latisecta)	Reinhardtia_simplex)	(Attalea_speciosa	Bactris_major)))	(Podococcus_barteri	((Orania_palindan	Sclerosperma_profizianum)	(Sabal_domingensis	Phoenix_dactylifera))))	(Nypa_fruticans	Roystonea_regia))	Leopoldinia_pulchra))	Geonoma_undata))))	Burretiokentia_grandiflora)	Veitchia_spiralis)	Iriartea_deltoidea)	Pseudophoenix_vinifera)	Calamus_caryotoides);
(((((Dypsis_decaryi	(((Pelagodoxa_henryana	(Heterospathe_cagayanensis	(((Nypa_fruticans	Manicaria_saccifera)	(Oenocarpus_minor	Oenocarpus_bataua))	Hydriastele_microspadix)))	((Leopoldinia_pulchra	Geonoma_undata)	(((((Attalea_speciosa	((Reinhardtia_paiewonskiana	Reinhardtia_latisecta)	Reinhardtia_simplex))	(Elaeis_guineensis	Elaeis_oleifera))	(Prestoea_acuminata	Bactris_major))	(((Podococcus_barteri	Orania_palindan)	Sclerosperma_profizianum)	(Sabal_domingensis	Phoenix_dactylifera)))	Roystonea_regia)))	(Kentiopsis_piersoniorum	Burretiokentia_grandiflora)))	Veitchia_spiralis)	Iriartea_deltoidea)	Pseudophoenix_vinifera)	Calamus_caryotoides);
(((((Veitchia_spiralis	((Heterospathe_cagayanensis	(Hydriastele_microspadix	(((Leopoldinia_pulchra	(Prestoea_acuminata	Geonoma_undata))	(((((Bactris_major	Attalea_speciosa)	((Reinhardtia_paiewonskiana	Reinhardtia_latisecta)	Reinhardtia_simplex))	(Elaeis_guineensis	Elaeis_oleifera))	(((Podococcus_barteri	Orania_palindan)	Sclerosperma_profizianum)	(Sabal_domingensis	Phoenix_dactylifera)))	Roystonea_regia))	((Nypa_fruticans	Manicaria_saccifera)	(Oenocarpus_minor	Oenocarpus_bataua)))))	((Kentiopsis_piersoniorum	Burretiokentia_grandiflora)	Dypsis_decaryi)))	Pelagodoxa_henryana)	Iriartea_deltoidea)	Pseudophoenix_vinifera)	Calamus_caryotoides);
((((Prestoea_acuminata	(Geonoma_undata	((((((((Podococcus_barteri	Orania_palindan)	Sclerosperma_profizianum)	(Sabal_domingensis	(Nypa_fruticans	Phoenix_dactylifera)))	(((Bactris_major	Attalea_speciosa)	((Reinhardtia_paiewonskiana	Reinhardtia_latisecta)	Reinhardtia_simplex))	(Elaeis_guineensis	Elaeis_oleifera)))	Roystonea_regia)	Leopoldinia_pulchra)	(Manicaria_saccifera	(Oenocarpus_minor	Oenocarpus_bataua)))	((Hydriastele_microspadix	(Heterospathe_cagayanensis	((Burretiokentia_grandiflora	(Kentiopsis_piersoniorum	Veitchia_spiralis))	Dypsis_decaryi)))	Pelagodoxa_henryana))))	Iriartea_deltoidea)	Pseudophoenix_vinifera)	Calamus_caryotoides);
((((((Sabal_domingensis	Phoenix_dactylifera)	(((((Oenocarpus_bataua	(Manicaria_saccifera	Oenocarpus_minor))	(((Heterospathe_cagayanensis	Hydriastele_microspadix)	Pelagodoxa_henryana)	(Veitchia_spiralis	Burretiokentia_grandiflora)))	((Podococcus_barteri	((Nypa_fruticans	Sclerosperma_profizianum)	Orania_palindan))	(Geonoma_undata	Leopoldinia_pulchra)))	(Dypsis_decaryi	Roystonea_regia))	(Prestoea_acuminata	(((Reinhardtia_simplex	(Reinhardtia_latisecta	Reinhardtia_paiewonskiana))	(Elaeis_guineensis	Elaeis_oleifera))	(Attalea_speciosa	Bactris_major)))))	Kentiopsis_piersoniorum)	Iriartea_deltoidea)	Pseudophoenix_vinifera)	Calamus_caryotoides);
((((Veitchia_spiralis	(Burretiokentia_grandiflora	((((((((Orania_palindan	Leopoldinia_pulchra)	(Sclerosperma_profizianum	Podococcus_barteri))	((Nypa_fruticans	Roystonea_regia)	((Prestoea_acuminata	(Sabal_domingensis	Phoenix_dactylifera))	(((Reinhardtia_simplex	(Reinhardtia_latisecta	Reinhardtia_paiewonskiana))	(Elaeis_guineensis	Elaeis_oleifera))	(Attalea_speciosa	Bactris_major)))))	Geonoma_undata)	(Oenocarpus_minor	(Oenocarpus_bataua	Manicaria_saccifera)))	(Hydriastele_microspadix	Pelagodoxa_henryana))	Heterospathe_cagayanensis)	(Kentiopsis_piersoniorum	Dypsis_decaryi))))	Iriartea_deltoidea)	Pseudophoenix_vinifera)	Calamus_caryotoides);
((((Veitchia_spiralis	((((((((Orania_palindan	Leopoldinia_pulchra)	(((Sclerosperma_profizianum	Podococcus_barteri)	Roystonea_regia)	((((((Reinhardtia_simplex	(Reinhardtia_latisecta	Reinhardtia_paiewonskiana))	(Elaeis_guineensis	Elaeis_oleifera))	Attalea_speciosa)	Bactris_major)	Prestoea_acuminata)	(Sabal_domingensis	Phoenix_dactylifera))))	Geonoma_undata)	((Nypa_fruticans	Manicaria_saccifera)	(Oenocarpus_minor	Oenocarpus_bataua)))	Hydriastele_microspadix)	Heterospathe_cagayanensis)	((Burretiokentia_grandiflora	Kentiopsis_piersoniorum)	Dypsis_decaryi))	Pelagodoxa_henryana))	Iriartea_deltoidea)	Pseudophoenix_vinifera)	Calamus_caryotoides);
((((Veitchia_spiralis	(((((Roystonea_regia	((((Reinhardtia_simplex	(Reinhardtia_latisecta	Reinhardtia_paiewonskiana))	(Elaeis_guineensis	Elaeis_oleifera))	(Attalea_speciosa	Bactris_major))	((Orania_palindan	(Sclerosperma_profizianum	Podococcus_barteri))	(Nypa_fruticans	(Sabal_domingensis	Phoenix_dactylifera)))))	(((Prestoea_acuminata	Geonoma_undata)	Leopoldinia_pulchra)	(Manicaria_saccifera	(Heterospathe_cagayanensis	(Oenocarpus_minor	Oenocarpus_bataua)))))	(Pelagodoxa_henryana	Hydriastele_microspadix))	(Burretiokentia_grandiflora	Dypsis_decaryi))	Kentiopsis_piersoniorum))	Iriartea_deltoidea)	Pseudophoenix_vinifera)	Calamus_caryotoides);
(((((Veitchia_spiralis	((((Heterospathe_cagayanensis	(Oenocarpus_minor	((Nypa_fruticans	Manicaria_saccifera)	Oenocarpus_bataua)))	(((Sabal_domingensis	Phoenix_dactylifera)	(((Elaeis_guineensis	Elaeis_oleifera)	((Attalea_speciosa	Bactris_major)	(Reinhardtia_simplex	(Reinhardtia_latisecta	Reinhardtia_paiewonskiana))))	Roystonea_regia))	(((Leopoldinia_pulchra	Orania_palindan)	(Sclerosperma_profizianum	Podococcus_barteri))	(Prestoea_acuminata	Geonoma_undata))))	Hydriastele_microspadix)	(Dypsis_decaryi	(Burretiokentia_grandiflora	Kentiopsis_piersoniorum))))	Pelagodoxa_henryana)	Iriartea_deltoidea)	Pseudophoenix_vinifera)	Calamus_caryotoides);
((((Veitchia_spiralis	((Burretiokentia_grandiflora	Kentiopsis_piersoniorum)	(((((((Sabal_domingensis	Phoenix_dactylifera)	((Elaeis_guineensis	Elaeis_oleifera)	((Attalea_speciosa	Bactris_major)	(Reinhardtia_simplex	(Reinhardtia_latisecta	Reinhardtia_paiewonskiana)))))	Roystonea_regia)	((((Manicaria_saccifera	(Oenocarpus_bataua	Oenocarpus_minor))	Hydriastele_microspadix)	((Leopoldinia_pulchra	Orania_palindan)	(Nypa_fruticans	(Sclerosperma_profizianum	Podococcus_barteri))))	Geonoma_undata))	(Pelagodoxa_henryana	Prestoea_acuminata))	Heterospathe_cagayanensis)	Dypsis_decaryi)))	Iriartea_deltoidea)	Pseudophoenix_vinifera)	Calamus_caryotoides);
((((((((Kentiopsis_piersoniorum	Veitchia_spiralis)	Dypsis_decaryi)	Burretiokentia_grandiflora)	Heterospathe_cagayanensis)	((((((Orania_palindan	Sclerosperma_profizianum)	Podococcus_barteri)	Leopoldinia_pulchra)	(((Sabal_domingensis	Phoenix_dactylifera)	((Elaeis_guineensis	Elaeis_oleifera)	((Attalea_speciosa	Bactris_major)	(Reinhardtia_simplex	(Reinhardtia_latisecta	Reinhardtia_paiewonskiana)))))	Roystonea_regia))	(Prestoea_acuminata	Geonoma_undata))	(Pelagodoxa_henryana	(((Oenocarpus_bataua	Oenocarpus_minor)	(Manicaria_saccifera	Nypa_fruticans))	Hydriastele_microspadix))))	Iriartea_deltoidea)	Pseudophoenix_vinifera)	Calamus_caryotoides);
(((((Veitchia_spiralis	Dypsis_decaryi)	(((Heterospathe_cagayanensis	((Hydriastele_microspadix	(Geonoma_undata	(((Manicaria_saccifera	Nypa_fruticans)	(Oenocarpus_bataua	Oenocarpus_minor))	(Roystonea_regia	(Leopoldinia_pulchra	(((Orania_palindan	Sclerosperma_profizianum)	(Podococcus_barteri	(Sabal_domingensis	(Prestoea_acuminata	Phoenix_dactylifera))))	((Elaeis_guineensis	Elaeis_oleifera)	((Attalea_speciosa	Bactris_major)	(Reinhardtia_simplex	(Reinhardtia_latisecta	Reinhardtia_paiewonskiana))))))))))	Pelagodoxa_henryana))	Kentiopsis_piersoniorum)	Burretiokentia_grandiflora))	Iriartea_deltoidea)	Pseudophoenix_vinifera)	Calamus_caryotoides);
((((Veitchia_spiralis	((Heterospathe_cagayanensis	Dypsis_decaryi)	((Burretiokentia_grandiflora	((((Manicaria_saccifera	(Oenocarpus_bataua	Oenocarpus_minor))	Hydriastele_microspadix)	((((Nypa_fruticans	Podococcus_barteri)	(Sclerosperma_profizianum	Orania_palindan))	(Prestoea_acuminata	Geonoma_undata))	(Roystonea_regia	((Phoenix_dactylifera	Sabal_domingensis)	(((Reinhardtia_simplex	(Reinhardtia_latisecta	Reinhardtia_paiewonskiana))	(Attalea_speciosa	Bactris_major))	(Leopoldinia_pulchra	(Elaeis_guineensis	Elaeis_oleifera)))))))	Pelagodoxa_henryana))	Kentiopsis_piersoniorum)))	Iriartea_deltoidea)	Pseudophoenix_vinifera)	Calamus_caryotoides);
((((Hydriastele_microspadix	(Heterospathe_cagayanensis	((Pelagodoxa_henryana	((Leopoldinia_pulchra	(Prestoea_acuminata	Geonoma_undata))	((Roystonea_regia	((((Podococcus_barteri	Sclerosperma_profizianum)	Orania_palindan)	(Phoenix_dactylifera	Sabal_domingensis))	(((Reinhardtia_simplex	(Reinhardtia_latisecta	Reinhardtia_paiewonskiana))	(Attalea_speciosa	Bactris_major))	(Elaeis_guineensis	Elaeis_oleifera))))	(Oenocarpus_bataua	(Oenocarpus_minor	(Nypa_fruticans	Manicaria_saccifera))))))	(Veitchia_spiralis	((Burretiokentia_grandiflora	Kentiopsis_piersoniorum)	Dypsis_decaryi)))))	Iriartea_deltoidea)	Pseudophoenix_vinifera)	Calamus_caryotoides);
(((Pseudophoenix_vinifera	Iriartea_deltoidea)	((Veitchia_spiralis	(Dypsis_decaryi	(Kentiopsis_piersoniorum	Burretiokentia_grandiflora)))	(((((Manicaria_saccifera	((Podococcus_barteri	Heterospathe_cagayanensis)	(Oenocarpus_bataua	Oenocarpus_minor)))	((Leopoldinia_pulchra	(((Elaeis_oleifera	Elaeis_guineensis)	((Reinhardtia_simplex	(Reinhardtia_latisecta	Reinhardtia_paiewonskiana))	Attalea_speciosa))	(((Orania_palindan	Sclerosperma_profizianum)	(Phoenix_dactylifera	Sabal_domingensis))	Bactris_major)))	(Nypa_fruticans	Roystonea_regia)))	Geonoma_undata)	(Prestoea_acuminata	Pelagodoxa_henryana))	Hydriastele_microspadix)))	Calamus_caryotoides);
((Pseudophoenix_vinifera	((Veitchia_spiralis	((Dypsis_decaryi	(Kentiopsis_piersoniorum	Burretiokentia_grandiflora))	(((((((Elaeis_oleifera	Elaeis_guineensis)	((Reinhardtia_simplex	(Reinhardtia_latisecta	Reinhardtia_paiewonskiana))	(Bactris_major	Attalea_speciosa)))	((((Podococcus_barteri	Orania_palindan)	Sclerosperma_profizianum)	(Phoenix_dactylifera	Sabal_domingensis))	(Nypa_fruticans	Roystonea_regia)))	Leopoldinia_pulchra)	(Oenocarpus_minor	(Manicaria_saccifera	Oenocarpus_bataua)))	((Heterospathe_cagayanensis	Geonoma_undata)	(Prestoea_acuminata	Pelagodoxa_henryana)))	Hydriastele_microspadix)))	Iriartea_deltoidea))	Calamus_caryotoides);
((Pseudophoenix_vinifera	((Prestoea_acuminata	((Pelagodoxa_henryana	Hydriastele_microspadix)	((((((((Elaeis_oleifera	Elaeis_guineensis)	((Reinhardtia_simplex	(Reinhardtia_latisecta	Reinhardtia_paiewonskiana))	Attalea_speciosa))	(((Nypa_fruticans	(Phoenix_dactylifera	Sabal_domingensis))	((Orania_palindan	Sclerosperma_profizianum)	Podococcus_barteri))	Roystonea_regia))	Bactris_major)	Leopoldinia_pulchra)	(Manicaria_saccifera	(Oenocarpus_bataua	Oenocarpus_minor)))	Geonoma_undata)	(Heterospathe_cagayanensis	(Burretiokentia_grandiflora	((Veitchia_spiralis	Dypsis_decaryi)	Kentiopsis_piersoniorum))))))	Iriartea_deltoidea))	Calamus_caryotoides);
((Pseudophoenix_vinifera	((Pelagodoxa_henryana	((Hydriastele_microspadix	(Heterospathe_cagayanensis	(((Nypa_fruticans	Manicaria_saccifera)	(Oenocarpus_bataua	Oenocarpus_minor))	((Prestoea_acuminata	Geonoma_undata)	((Roystonea_regia	(((Phoenix_dactylifera	Sabal_domingensis)	(Sclerosperma_profizianum	(Podococcus_barteri	Orania_palindan)))	((Attalea_speciosa	Bactris_major)	((Elaeis_oleifera	Elaeis_guineensis)	(Reinhardtia_simplex	(Reinhardtia_latisecta	Reinhardtia_paiewonskiana))))))	Leopoldinia_pulchra)))))	((Veitchia_spiralis	Dypsis_decaryi)	(Burretiokentia_grandiflora	Kentiopsis_piersoniorum))))	Iriartea_deltoidea))	Calamus_caryotoides);
((Pseudophoenix_vinifera	((Veitchia_spiralis	((((Pelagodoxa_henryana	Hydriastele_microspadix)	(Heterospathe_cagayanensis	((Oenocarpus_minor	(Manicaria_saccifera	Oenocarpus_bataua))	(Geonoma_undata	((((Podococcus_barteri	(Phoenix_dactylifera	Sabal_domingensis))	((Nypa_fruticans	Sclerosperma_profizianum)	Orania_palindan))	(((Prestoea_acuminata	((Elaeis_oleifera	Elaeis_guineensis)	((Reinhardtia_simplex	(Reinhardtia_latisecta	Reinhardtia_paiewonskiana))	Attalea_speciosa)))	Bactris_major)	Roystonea_regia))	Leopoldinia_pulchra)))))	(Burretiokentia_grandiflora	Kentiopsis_piersoniorum))	Dypsis_decaryi))	Iriartea_deltoidea))	Calamus_caryotoides);
((Pseudophoenix_vinifera	((Veitchia_spiralis	(((Dypsis_decaryi	(Hydriastele_microspadix	(Heterospathe_cagayanensis	((Geonoma_undata	((((Prestoea_acuminata	(((Elaeis_oleifera	Elaeis_guineensis)	(Reinhardtia_simplex	(Reinhardtia_latisecta	Reinhardtia_paiewonskiana)))	(Attalea_speciosa	Bactris_major)))	((Phoenix_dactylifera	Sabal_domingensis)	(Sclerosperma_profizianum	(Orania_palindan	Podococcus_barteri))))	Leopoldinia_pulchra)	Roystonea_regia))	((Manicaria_saccifera	Nypa_fruticans)	(Oenocarpus_minor	Oenocarpus_bataua))))))	(Kentiopsis_piersoniorum	Burretiokentia_grandiflora))	Pelagodoxa_henryana))	Iriartea_deltoidea))	Calamus_caryotoides);
((Pseudophoenix_vinifera	((Veitchia_spiralis	((((((Geonoma_undata	(Leopoldinia_pulchra	(((((Elaeis_oleifera	Elaeis_guineensis)	(Reinhardtia_simplex	(Reinhardtia_latisecta	Reinhardtia_paiewonskiana)))	(Attalea_speciosa	Bactris_major))	(Podococcus_barteri	((Phoenix_dactylifera	Sabal_domingensis)	(Sclerosperma_profizianum	Orania_palindan))))	Roystonea_regia)))	(Oenocarpus_bataua	((Manicaria_saccifera	Nypa_fruticans)	Oenocarpus_minor)))	Prestoea_acuminata)	(Pelagodoxa_henryana	(Heterospathe_cagayanensis	Hydriastele_microspadix)))	Dypsis_decaryi)	(Burretiokentia_grandiflora	Kentiopsis_piersoniorum)))	Iriartea_deltoidea))	Calamus_caryotoides);
((Pseudophoenix_vinifera	((Hydriastele_microspadix	((((Dypsis_decaryi	(Heterospathe_cagayanensis	Veitchia_spiralis))	(Burretiokentia_grandiflora	Kentiopsis_piersoniorum))	((Geonoma_undata	(Leopoldinia_pulchra	(((((Elaeis_oleifera	Elaeis_guineensis)	(Reinhardtia_simplex	(Reinhardtia_latisecta	Reinhardtia_paiewonskiana)))	(Attalea_speciosa	Bactris_major))	(Podococcus_barteri	((Phoenix_dactylifera	Sabal_domingensis)	(Sclerosperma_profizianum	Orania_palindan))))	Roystonea_regia)))	((Manicaria_saccifera	Nypa_fruticans)	(Oenocarpus_minor	Oenocarpus_bataua))))	(Prestoea_acuminata	Pelagodoxa_henryana)))	Iriartea_deltoidea))	Calamus_caryotoides);
((Pseudophoenix_vinifera	(((((Heterospathe_cagayanensis	Veitchia_spiralis)	(((((((Attalea_speciosa	((Bactris_major	(Reinhardtia_simplex	(Reinhardtia_latisecta	Reinhardtia_paiewonskiana)))	(Elaeis_oleifera	Elaeis_guineensis)))	((Phoenix_dactylifera	Sabal_domingensis)	((Podococcus_barteri	Sclerosperma_profizianum)	Orania_palindan)))	Roystonea_regia)	((Prestoea_acuminata	Geonoma_undata)	Leopoldinia_pulchra))	((Manicaria_saccifera	Nypa_fruticans)	(Oenocarpus_minor	Oenocarpus_bataua)))	(Pelagodoxa_henryana	Hydriastele_microspadix))	Dypsis_decaryi))	Kentiopsis_piersoniorum)	Burretiokentia_grandiflora)	Iriartea_deltoidea))	Calamus_caryotoides);
((Pseudophoenix_vinifera	((Pelagodoxa_henryana	((((Oenocarpus_bataua	((Nypa_fruticans	Manicaria_saccifera)	Oenocarpus_minor))	(((((Podococcus_barteri	(Phoenix_dactylifera	Sabal_domingensis))	(Sclerosperma_profizianum	Orania_palindan))	((((Attalea_speciosa	Bactris_major)	(Reinhardtia_simplex	(Reinhardtia_latisecta	Reinhardtia_paiewonskiana)))	(Elaeis_oleifera	Elaeis_guineensis))	Roystonea_regia))	(Geonoma_undata	Leopoldinia_pulchra))	Prestoea_acuminata))	Hydriastele_microspadix)	(((Kentiopsis_piersoniorum	Burretiokentia_grandiflora)	Dypsis_decaryi)	(Veitchia_spiralis	Heterospathe_cagayanensis))))	Iriartea_deltoidea))	Calamus_caryotoides);
((Pseudophoenix_vinifera	((Pelagodoxa_henryana	(Veitchia_spiralis	(Dypsis_decaryi	((Burretiokentia_grandiflora	(Heterospathe_cagayanensis	Kentiopsis_piersoniorum))	(((Manicaria_saccifera	(Oenocarpus_bataua	Oenocarpus_minor))	(((Nypa_fruticans	Roystonea_regia)	((Podococcus_barteri	Leopoldinia_pulchra)	(((Orania_palindan	Sclerosperma_profizianum)	(Sabal_domingensis	(Prestoea_acuminata	Phoenix_dactylifera)))	(((Attalea_speciosa	Bactris_major)	(Elaeis_oleifera	Elaeis_guineensis))	((Reinhardtia_paiewonskiana	Reinhardtia_latisecta)	Reinhardtia_simplex)))))	Geonoma_undata))	Hydriastele_microspadix)))))	Iriartea_deltoidea))	Calamus_caryotoides);
((Pseudophoenix_vinifera	(((Pelagodoxa_henryana	((((Prestoea_acuminata	Burretiokentia_grandiflora)	(((Nypa_fruticans	Manicaria_saccifera)	((Heterospathe_cagayanensis	Oenocarpus_bataua)	Oenocarpus_minor))	(Geonoma_undata	((Leopoldinia_pulchra	((((Orania_palindan	(Podococcus_barteri	Sclerosperma_profizianum))	(Sabal_domingensis	Phoenix_dactylifera))	((Elaeis_oleifera	Elaeis_guineensis)	(((Reinhardtia_paiewonskiana	Reinhardtia_latisecta)	Reinhardtia_simplex)	(Attalea_speciosa	Bactris_major))))	Roystonea_regia))	Dypsis_decaryi))))	Hydriastele_microspadix)	Kentiopsis_piersoniorum))	Veitchia_spiralis)	Iriartea_deltoidea))	Calamus_caryotoides);
((Pseudophoenix_vinifera	(((Dypsis_decaryi	(((((((Elaeis_oleifera	Elaeis_guineensis)	(((Reinhardtia_paiewonskiana	Reinhardtia_latisecta)	Reinhardtia_simplex)	(Attalea_speciosa	Bactris_major)))	((Orania_palindan	Sclerosperma_profizianum)	(Podococcus_barteri	(Sabal_domingensis	Phoenix_dactylifera))))	Roystonea_regia)	(Leopoldinia_pulchra	(Geonoma_undata	Prestoea_acuminata)))	(Pelagodoxa_henryana	((((Oenocarpus_minor	(Nypa_fruticans	Manicaria_saccifera))	Oenocarpus_bataua)	Hydriastele_microspadix)	Heterospathe_cagayanensis)))	(Kentiopsis_piersoniorum	Burretiokentia_grandiflora)))	Veitchia_spiralis)	Iriartea_deltoidea))	Calamus_caryotoides);
((Pseudophoenix_vinifera	((((Burretiokentia_grandiflora	Kentiopsis_piersoniorum)	(Dypsis_decaryi	((((Oenocarpus_minor	(Nypa_fruticans	Manicaria_saccifera))	Oenocarpus_bataua)	((((Elaeis_oleifera	Elaeis_guineensis)	(((Reinhardtia_paiewonskiana	Reinhardtia_latisecta)	Reinhardtia_simplex)	(Attalea_speciosa	Bactris_major)))	((Orania_palindan	Sclerosperma_profizianum)	(Roystonea_regia	(Podococcus_barteri	(Sabal_domingensis	Phoenix_dactylifera)))))	(Prestoea_acuminata	(Leopoldinia_pulchra	Geonoma_undata))))	(Pelagodoxa_henryana	(Heterospathe_cagayanensis	Hydriastele_microspadix)))))	Veitchia_spiralis)	Iriartea_deltoidea))	Calamus_caryotoides);
((Pseudophoenix_vinifera	((((Burretiokentia_grandiflora	Kentiopsis_piersoniorum)	(Dypsis_decaryi	((Heterospathe_cagayanensis	((Oenocarpus_minor	Oenocarpus_bataua)	(((((Elaeis_oleifera	Elaeis_guineensis)	(((Reinhardtia_paiewonskiana	Reinhardtia_latisecta)	Reinhardtia_simplex)	(Attalea_speciosa	Bactris_major)))	((Podococcus_barteri	(Sabal_domingensis	Phoenix_dactylifera))	(Orania_palindan	Sclerosperma_profizianum)))	Roystonea_regia)	(Prestoea_acuminata	(Leopoldinia_pulchra	((Nypa_fruticans	Manicaria_saccifera)	Geonoma_undata))))))	(Pelagodoxa_henryana	Hydriastele_microspadix))))	Veitchia_spiralis)	Iriartea_deltoidea))	Calamus_caryotoides);
((Pseudophoenix_vinifera	((Pelagodoxa_henryana	((Hydriastele_microspadix	((Dypsis_decaryi	(Heterospathe_cagayanensis	(Kentiopsis_piersoniorum	(Burretiokentia_grandiflora	Veitchia_spiralis))))	(((Manicaria_saccifera	Nypa_fruticans)	(Oenocarpus_minor	Oenocarpus_bataua))	(((((Sabal_domingensis	Phoenix_dactylifera)	((Podococcus_barteri	Orania_palindan)	Sclerosperma_profizianum))	(((Reinhardtia_paiewonskiana	Reinhardtia_latisecta)	Reinhardtia_simplex)	((Attalea_speciosa	Bactris_major)	(Elaeis_oleifera	Elaeis_guineensis))))	Roystonea_regia)	(Leopoldinia_pulchra	Geonoma_undata)))))	Prestoea_acuminata))	Iriartea_deltoidea))	Calamus_caryotoides);
((Pseudophoenix_vinifera	(((Heterospathe_cagayanensis	((Hydriastele_microspadix	Pelagodoxa_henryana)	((((((((Sabal_domingensis	Phoenix_dactylifera)	(Orania_palindan	Sclerosperma_profizianum))	Podococcus_barteri)	((Elaeis_oleifera	Elaeis_guineensis)	(((Reinhardtia_paiewonskiana	Reinhardtia_latisecta)	Reinhardtia_simplex)	(Attalea_speciosa	Bactris_major))))	((Manicaria_saccifera	Nypa_fruticans)	(Oenocarpus_minor	Oenocarpus_bataua)))	Leopoldinia_pulchra)	Roystonea_regia)	(Prestoea_acuminata	Geonoma_undata))))	(Dypsis_decaryi	(Burretiokentia_grandiflora	(Kentiopsis_piersoniorum	Veitchia_spiralis))))	Iriartea_deltoidea))	Calamus_caryotoides);
((Pseudophoenix_vinifera	(((((((Veitchia_spiralis	Heterospathe_cagayanensis)	Dypsis_decaryi)	(Hydriastele_microspadix	((Oenocarpus_minor	(Oenocarpus_bataua	Manicaria_saccifera))	(((((Elaeis_oleifera	Elaeis_guineensis)	(((Reinhardtia_paiewonskiana	Reinhardtia_latisecta)	Reinhardtia_simplex)	(Attalea_speciosa	Bactris_major)))	((Sabal_domingensis	(Nypa_fruticans	Phoenix_dactylifera))	(Podococcus_barteri	(Sclerosperma_profizianum	Orania_palindan))))	Roystonea_regia)	(Leopoldinia_pulchra	(Prestoea_acuminata	Geonoma_undata))))))	Burretiokentia_grandiflora)	Pelagodoxa_henryana)	Kentiopsis_piersoniorum)	Iriartea_deltoidea))	Calamus_caryotoides);
((Pseudophoenix_vinifera	((Prestoea_acuminata	((((Oenocarpus_minor	(Oenocarpus_bataua	(Nypa_fruticans	Manicaria_saccifera)))	((((Podococcus_barteri	(Sabal_domingensis	Phoenix_dactylifera))	(Sclerosperma_profizianum	Orania_palindan))	(Roystonea_regia	((Leopoldinia_pulchra	((Reinhardtia_paiewonskiana	Reinhardtia_latisecta)	Reinhardtia_simplex))	((Attalea_speciosa	Bactris_major)	(Elaeis_oleifera	Elaeis_guineensis)))))	Geonoma_undata))	(Hydriastele_microspadix	(Dypsis_decaryi	(Kentiopsis_piersoniorum	(Burretiokentia_grandiflora	(Veitchia_spiralis	Heterospathe_cagayanensis))))))	Pelagodoxa_henryana))	Iriartea_deltoidea))	Calamus_caryotoides);
((Pseudophoenix_vinifera	((Hydriastele_microspadix	((((Veitchia_spiralis	Dypsis_decaryi)	(Burretiokentia_grandiflora	Kentiopsis_piersoniorum))	Heterospathe_cagayanensis)	((Pelagodoxa_henryana	Prestoea_acuminata)	(Geonoma_undata	(((Manicaria_saccifera	(Oenocarpus_minor	Oenocarpus_bataua))	(((Podococcus_barteri	(Sabal_domingensis	Phoenix_dactylifera))	((Nypa_fruticans	Sclerosperma_profizianum)	Orania_palindan))	(Roystonea_regia	((Elaeis_oleifera	Elaeis_guineensis)	(((Reinhardtia_paiewonskiana	Reinhardtia_latisecta)	Reinhardtia_simplex)	(Attalea_speciosa	Bactris_major))))))	Leopoldinia_pulchra)))))	Iriartea_deltoidea))	Calamus_caryotoides);
((Pseudophoenix_vinifera	(Iriartea_deltoidea	((((((Kentiopsis_piersoniorum	Burretiokentia_grandiflora)	Dypsis_decaryi)	Veitchia_spiralis)	((((Manicaria_saccifera	Leopoldinia_pulchra)	(Geonoma_undata	Prestoea_acuminata))	((((Podococcus_barteri	((Nypa_fruticans	Sclerosperma_profizianum)	Orania_palindan))	(Phoenix_dactylifera	Sabal_domingensis))	(((Elaeis_guineensis	Elaeis_oleifera)	((Reinhardtia_simplex	(Reinhardtia_latisecta	Reinhardtia_paiewonskiana))	Attalea_speciosa))	Bactris_major))	Roystonea_regia))	(Oenocarpus_minor	Oenocarpus_bataua)))	(Heterospathe_cagayanensis	Hydriastele_microspadix))	Pelagodoxa_henryana)))	Calamus_caryotoides);
((Pseudophoenix_vinifera	(Iriartea_deltoidea	(((((Kentiopsis_piersoniorum	Dypsis_decaryi)	Burretiokentia_grandiflora)	(Hydriastele_microspadix	(((Leopoldinia_pulchra	((Geonoma_undata	Prestoea_acuminata)	Manicaria_saccifera))	(((((Attalea_speciosa	Bactris_major)	(Elaeis_guineensis	Elaeis_oleifera))	(Reinhardtia_simplex	(Reinhardtia_latisecta	Reinhardtia_paiewonskiana)))	(((Nypa_fruticans	Sclerosperma_profizianum)	(Orania_palindan	Podococcus_barteri))	(Phoenix_dactylifera	Sabal_domingensis)))	Roystonea_regia))	(Oenocarpus_minor	Oenocarpus_bataua))))	Pelagodoxa_henryana)	(Heterospathe_cagayanensis	Veitchia_spiralis))))	Calamus_caryotoides);
((Pseudophoenix_vinifera	(Iriartea_deltoidea	(((Heterospathe_cagayanensis	Veitchia_spiralis)	((Dypsis_decaryi	(Burretiokentia_grandiflora	Kentiopsis_piersoniorum))	((Hydriastele_microspadix	((((((Attalea_speciosa	Bactris_major)	(Elaeis_guineensis	Elaeis_oleifera))	(Reinhardtia_simplex	(Reinhardtia_latisecta	Reinhardtia_paiewonskiana)))	(((((Sclerosperma_profizianum	(Orania_palindan	Podococcus_barteri))	(Manicaria_saccifera	Leopoldinia_pulchra))	Nypa_fruticans)	Geonoma_undata)	(Phoenix_dactylifera	Sabal_domingensis)))	Roystonea_regia)	(Oenocarpus_minor	Oenocarpus_bataua)))	Prestoea_acuminata)))	Pelagodoxa_henryana)))	Calamus_caryotoides);
((Pseudophoenix_vinifera	(Iriartea_deltoidea	((((Burretiokentia_grandiflora	(Dypsis_decaryi	(Heterospathe_cagayanensis	(Hydriastele_microspadix	((((((((((Attalea_speciosa	Bactris_major)	(Elaeis_guineensis	Elaeis_oleifera))	(Reinhardtia_simplex	(Reinhardtia_latisecta	Reinhardtia_paiewonskiana)))	Roystonea_regia)	((Sclerosperma_profizianum	Orania_palindan)	(Phoenix_dactylifera	Sabal_domingensis)))	((Geonoma_undata	Manicaria_saccifera)	Leopoldinia_pulchra))	Prestoea_acuminata)	Nypa_fruticans)	Podococcus_barteri)	(Oenocarpus_minor	Oenocarpus_bataua))))))	Kentiopsis_piersoniorum)	Pelagodoxa_henryana)	Veitchia_spiralis)))	Calamus_caryotoides);
((Pseudophoenix_vinifera	(Iriartea_deltoidea	(Pelagodoxa_henryana	((((Roystonea_regia	(((Sclerosperma_profizianum	(Podococcus_barteri	Orania_palindan))	(Geonoma_undata	(Manicaria_saccifera	Leopoldinia_pulchra)))	(((Attalea_speciosa	(Elaeis_guineensis	Elaeis_oleifera))	(Reinhardtia_simplex	(Reinhardtia_latisecta	Reinhardtia_paiewonskiana)))	Bactris_major)))	(Prestoea_acuminata	(Phoenix_dactylifera	Sabal_domingensis)))	((Oenocarpus_minor	(Nypa_fruticans	Oenocarpus_bataua))	(Heterospathe_cagayanensis	Hydriastele_microspadix)))	(Veitchia_spiralis	(Dypsis_decaryi	(Burretiokentia_grandiflora	Kentiopsis_piersoniorum)))))))	Calamus_caryotoides);
((Pseudophoenix_vinifera	(Iriartea_deltoidea	((Veitchia_spiralis	(Dypsis_decaryi	(Burretiokentia_grandiflora	Kentiopsis_piersoniorum)))	(((Pelagodoxa_henryana	Hydriastele_microspadix)	(Prestoea_acuminata	((Oenocarpus_minor	Oenocarpus_bataua)	(((Geonoma_undata	(((Sclerosperma_profizianum	(Podococcus_barteri	Orania_palindan))	Manicaria_saccifera)	Leopoldinia_pulchra))	((((Reinhardtia_simplex	(Reinhardtia_latisecta	Reinhardtia_paiewonskiana))	(Attalea_speciosa	Bactris_major))	(Nypa_fruticans	(Phoenix_dactylifera	Sabal_domingensis)))	Roystonea_regia))	(Elaeis_guineensis	Elaeis_oleifera)))))	Heterospathe_cagayanensis))))	Calamus_caryotoides);
((Pseudophoenix_vinifera	(Iriartea_deltoidea	((Hydriastele_microspadix	Heterospathe_cagayanensis)	(Kentiopsis_piersoniorum	(((Burretiokentia_grandiflora	(Oenocarpus_minor	Oenocarpus_bataua))	((Geonoma_undata	(((Nypa_fruticans	Sclerosperma_profizianum)	(Podococcus_barteri	Orania_palindan))	(Manicaria_saccifera	Leopoldinia_pulchra)))	(((Dypsis_decaryi	Roystonea_regia)	(Prestoea_acuminata	((((Reinhardtia_simplex	(Reinhardtia_latisecta	Reinhardtia_paiewonskiana))	Attalea_speciosa)	(Elaeis_guineensis	Elaeis_oleifera))	Bactris_major)))	(Phoenix_dactylifera	Sabal_domingensis))))	(Veitchia_spiralis	Pelagodoxa_henryana))))))	Calamus_caryotoides);
((Pseudophoenix_vinifera	(Iriartea_deltoidea	(((Veitchia_spiralis	(((Heterospathe_cagayanensis	(Hydriastele_microspadix	(Oenocarpus_minor	Oenocarpus_bataua)))	Pelagodoxa_henryana)	((Leopoldinia_pulchra	(((Nypa_fruticans	Manicaria_saccifera)	(((Sclerosperma_profizianum	Orania_palindan)	(Podococcus_barteri	(Phoenix_dactylifera	Sabal_domingensis)))	(Roystonea_regia	((Elaeis_guineensis	Elaeis_oleifera)	((Attalea_speciosa	Bactris_major)	(Reinhardtia_simplex	(Reinhardtia_latisecta	Reinhardtia_paiewonskiana)))))))	(Geonoma_undata	Prestoea_acuminata)))	Dypsis_decaryi)))	Burretiokentia_grandiflora)	Kentiopsis_piersoniorum)))	Calamus_caryotoides);
((Pseudophoenix_vinifera	(Iriartea_deltoidea	(Pelagodoxa_henryana	((Heterospathe_cagayanensis	Veitchia_spiralis)	(((Hydriastele_microspadix	((Roystonea_regia	((((Elaeis_guineensis	Elaeis_oleifera)	(Attalea_speciosa	(Reinhardtia_simplex	(Reinhardtia_latisecta	Reinhardtia_paiewonskiana))))	Bactris_major)	(((Podococcus_barteri	Sclerosperma_profizianum)	Orania_palindan)	(Phoenix_dactylifera	Sabal_domingensis))))	(Leopoldinia_pulchra	(Geonoma_undata	Prestoea_acuminata))))	(Dypsis_decaryi	(Kentiopsis_piersoniorum	Burretiokentia_grandiflora)))	((Nypa_fruticans	Manicaria_saccifera)	(Oenocarpus_minor	Oenocarpus_bataua)))))))	Calamus_caryotoides);
((Pseudophoenix_vinifera	(Iriartea_deltoidea	((((((Sclerosperma_profizianum	Orania_palindan)	(((Elaeis_guineensis	Elaeis_oleifera)	(Reinhardtia_simplex	(Reinhardtia_latisecta	Reinhardtia_paiewonskiana)))	(Attalea_speciosa	Bactris_major)))	((Sabal_domingensis	(Nypa_fruticans	Phoenix_dactylifera))	Roystonea_regia))	(Leopoldinia_pulchra	(Prestoea_acuminata	Geonoma_undata)))	((Hydriastele_microspadix	(Manicaria_saccifera	(((Podococcus_barteri	Heterospathe_cagayanensis)	Oenocarpus_bataua)	Oenocarpus_minor)))	Pelagodoxa_henryana))	(Veitchia_spiralis	(Dypsis_decaryi	(Kentiopsis_piersoniorum	Burretiokentia_grandiflora))))))	Calamus_caryotoides);
((((Veitchia_spiralis	(Dypsis_decaryi	((Burretiokentia_grandiflora	(((Hydriastele_microspadix	((((Manicaria_saccifera	(Podococcus_barteri	Nypa_fruticans))	Heterospathe_cagayanensis)	Oenocarpus_minor)	Oenocarpus_bataua))	((Prestoea_acuminata	(Leopoldinia_pulchra	Geonoma_undata))	((((Sclerosperma_profizianum	Orania_palindan)	(Sabal_domingensis	Phoenix_dactylifera))	Roystonea_regia)	((Elaeis_oleifera	Elaeis_guineensis)	(((Reinhardtia_paiewonskiana	Reinhardtia_latisecta)	Reinhardtia_simplex)	(Bactris_major	Attalea_speciosa))))))	Pelagodoxa_henryana))	Kentiopsis_piersoniorum)))	Iriartea_deltoidea)	Pseudophoenix_vinifera)	Calamus_caryotoides);
(((((Prestoea_acuminata	(Pelagodoxa_henryana	((Hydriastele_microspadix	((Veitchia_spiralis	(Burretiokentia_grandiflora	Dypsis_decaryi))	Heterospathe_cagayanensis))	((((((Leopoldinia_pulchra	(Elaeis_oleifera	Elaeis_guineensis))	(((Reinhardtia_paiewonskiana	Reinhardtia_latisecta)	Reinhardtia_simplex)	(Bactris_major	Attalea_speciosa)))	Roystonea_regia)	((Sclerosperma_profizianum	(Podococcus_barteri	Orania_palindan))	(Nypa_fruticans	(Sabal_domingensis	Phoenix_dactylifera))))	Geonoma_undata)	(Oenocarpus_minor	(Oenocarpus_bataua	Manicaria_saccifera))))))	Kentiopsis_piersoniorum)	Iriartea_deltoidea)	Pseudophoenix_vinifera)	Calamus_caryotoides);
((((Pelagodoxa_henryana	(Veitchia_spiralis	((Burretiokentia_grandiflora	(Dypsis_decaryi	(((((((((Sclerosperma_profizianum	(Podococcus_barteri	Orania_palindan))	(Sabal_domingensis	Phoenix_dactylifera))	((Elaeis_oleifera	Elaeis_guineensis)	((Prestoea_acuminata	((Reinhardtia_paiewonskiana	Reinhardtia_latisecta)	Reinhardtia_simplex))	(Bactris_major	Attalea_speciosa))))	Roystonea_regia)	Leopoldinia_pulchra)	Geonoma_undata)	(Oenocarpus_minor	(Oenocarpus_bataua	(Nypa_fruticans	Manicaria_saccifera))))	Heterospathe_cagayanensis)	Hydriastele_microspadix)))	Kentiopsis_piersoniorum)))	Iriartea_deltoidea)	Pseudophoenix_vinifera)	Calamus_caryotoides);
(((((((((((((Sclerosperma_profizianum	(Podococcus_barteri	Orania_palindan))	(Sabal_domingensis	Phoenix_dactylifera))	(((Attalea_speciosa	((Reinhardtia_paiewonskiana	Reinhardtia_latisecta)	Reinhardtia_simplex))	(Elaeis_oleifera	Elaeis_guineensis))	Bactris_major))	Roystonea_regia)	(Burretiokentia_grandiflora	Leopoldinia_pulchra))	(Prestoea_acuminata	Geonoma_undata))	(Oenocarpus_minor	(Oenocarpus_bataua	(Nypa_fruticans	Manicaria_saccifera))))	(Hydriastele_microspadix	(Heterospathe_cagayanensis	(Veitchia_spiralis	Dypsis_decaryi))))	Pelagodoxa_henryana)	Kentiopsis_piersoniorum)	Iriartea_deltoidea)	Pseudophoenix_vinifera)	Calamus_caryotoides);
(((((Sabal_domingensis	Phoenix_dactylifera)	(((Prestoea_acuminata	((Attalea_speciosa	Bactris_major)	(((Reinhardtia_paiewonskiana	Reinhardtia_latisecta)	Reinhardtia_simplex)	(Elaeis_oleifera	Elaeis_guineensis))))	(Roystonea_regia	((Heterospathe_cagayanensis	(Leopoldinia_pulchra	Geonoma_undata))	(((((Burretiokentia_grandiflora	Kentiopsis_piersoniorum)	Dypsis_decaryi)	Veitchia_spiralis)	(Pelagodoxa_henryana	Hydriastele_microspadix))	(Oenocarpus_minor	(Oenocarpus_bataua	(Nypa_fruticans	Manicaria_saccifera)))))))	(Sclerosperma_profizianum	(Podococcus_barteri	Orania_palindan))))	Iriartea_deltoidea)	Pseudophoenix_vinifera)	Calamus_caryotoides);
((((Veitchia_spiralis	(Pelagodoxa_henryana	(((((Oenocarpus_minor	(Nypa_fruticans	Manicaria_saccifera))	(Oenocarpus_bataua	Heterospathe_cagayanensis))	((((((Orania_palindan	(Sclerosperma_profizianum	Podococcus_barteri))	(Sabal_domingensis	Phoenix_dactylifera))	((Bactris_major	((Elaeis_oleifera	Elaeis_guineensis)	(((Reinhardtia_paiewonskiana	Reinhardtia_latisecta)	Reinhardtia_simplex)	Attalea_speciosa)))	Roystonea_regia))	Leopoldinia_pulchra)	(Prestoea_acuminata	Geonoma_undata))	Dypsis_decaryi))	Hydriastele_microspadix)	(Burretiokentia_grandiflora	Kentiopsis_piersoniorum))))	Iriartea_deltoidea)	Pseudophoenix_vinifera)	Calamus_caryotoides);
((((((Burretiokentia_grandiflora	(((Roystonea_regia	((((Orania_palindan	(Sclerosperma_profizianum	Podococcus_barteri))	(Sabal_domingensis	Phoenix_dactylifera))	(((Elaeis_oleifera	Elaeis_guineensis)	(((Reinhardtia_paiewonskiana	Reinhardtia_latisecta)	Reinhardtia_simplex)	Attalea_speciosa))	(Hydriastele_microspadix	Bactris_major)))	Leopoldinia_pulchra))	(Geonoma_undata	Prestoea_acuminata))	((Manicaria_saccifera	(Oenocarpus_bataua	Oenocarpus_minor))	(Nypa_fruticans	Pelagodoxa_henryana))))	((Heterospathe_cagayanensis	Veitchia_spiralis)	Dypsis_decaryi))	Kentiopsis_piersoniorum)	Iriartea_deltoidea)	Pseudophoenix_vinifera)	Calamus_caryotoides);
((((Hydriastele_microspadix	((Burretiokentia_grandiflora	(Kentiopsis_piersoniorum	Veitchia_spiralis))	(((Leopoldinia_pulchra	((Dypsis_decaryi	Roystonea_regia)	(Pelagodoxa_henryana	((((Orania_palindan	Sclerosperma_profizianum)	(Sabal_domingensis	Phoenix_dactylifera))	(Nypa_fruticans	Podococcus_barteri))	(Prestoea_acuminata	((Elaeis_oleifera	Elaeis_guineensis)	((Bactris_major	((Reinhardtia_paiewonskiana	Reinhardtia_latisecta)	Reinhardtia_simplex))	Attalea_speciosa)))))))	Geonoma_undata)	(Manicaria_saccifera	((Heterospathe_cagayanensis	Oenocarpus_bataua)	Oenocarpus_minor)))))	Iriartea_deltoidea)	Pseudophoenix_vinifera)	Calamus_caryotoides);
((((Kentiopsis_piersoniorum	(Hydriastele_microspadix	((Pelagodoxa_henryana	Veitchia_spiralis)	((Oenocarpus_bataua	((Heterospathe_cagayanensis	(Podococcus_barteri	(Nypa_fruticans	Manicaria_saccifera)))	Oenocarpus_minor))	((Dypsis_decaryi	((Prestoea_acuminata	Geonoma_undata)	(Burretiokentia_grandiflora	Leopoldinia_pulchra)))	((((Elaeis_oleifera	Elaeis_guineensis)	(((Reinhardtia_paiewonskiana	Reinhardtia_latisecta)	Reinhardtia_simplex)	(Attalea_speciosa	Bactris_major)))	((Orania_palindan	Sclerosperma_profizianum)	(Sabal_domingensis	Phoenix_dactylifera)))	Roystonea_regia))))))	Iriartea_deltoidea)	Pseudophoenix_vinifera)	Calamus_caryotoides);
((Iriartea_deltoidea	((Veitchia_spiralis	(((Kentiopsis_piersoniorum	Burretiokentia_grandiflora)	Dypsis_decaryi)	(Hydriastele_microspadix	(Pelagodoxa_henryana	(((Oenocarpus_bataua	((Leopoldinia_pulchra	Manicaria_saccifera)	Oenocarpus_minor))	Heterospathe_cagayanensis)	((Prestoea_acuminata	Geonoma_undata)	((((Elaeis_oleifera	Elaeis_guineensis)	(((Reinhardtia_paiewonskiana	Reinhardtia_latisecta)	Reinhardtia_simplex)	(Attalea_speciosa	Bactris_major)))	((Podococcus_barteri	Nypa_fruticans)	((Orania_palindan	Sclerosperma_profizianum)	(Sabal_domingensis	Phoenix_dactylifera))))	Roystonea_regia)))))))	Pseudophoenix_vinifera))	Calamus_caryotoides);
((Pseudophoenix_vinifera	(Iriartea_deltoidea	(Kentiopsis_piersoniorum	((Dypsis_decaryi	(Heterospathe_cagayanensis	Veitchia_spiralis))	(Burretiokentia_grandiflora	((Pelagodoxa_henryana	Hydriastele_microspadix)	((Oenocarpus_minor	((Podococcus_barteri	(Nypa_fruticans	Manicaria_saccifera))	Oenocarpus_bataua))	(((Bactris_major	(Attalea_speciosa	((Elaeis_guineensis	Elaeis_oleifera)	((Reinhardtia_latisecta	Reinhardtia_paiewonskiana)	Reinhardtia_simplex))))	(Geonoma_undata	((((Prestoea_acuminata	Phoenix_dactylifera)	Sabal_domingensis)	(Sclerosperma_profizianum	Orania_palindan))	Leopoldinia_pulchra)))	Roystonea_regia))))))))	Calamus_caryotoides);
((Pseudophoenix_vinifera	(Iriartea_deltoidea	(Kentiopsis_piersoniorum	((((Prestoea_acuminata	Pelagodoxa_henryana)	Hydriastele_microspadix)	((Oenocarpus_bataua	(Oenocarpus_minor	Manicaria_saccifera))	((((((Phoenix_dactylifera	Sabal_domingensis)	(((Podococcus_barteri	Nypa_fruticans)	Sclerosperma_profizianum)	Orania_palindan))	((Elaeis_guineensis	Elaeis_oleifera)	(((Reinhardtia_latisecta	Reinhardtia_paiewonskiana)	Reinhardtia_simplex)	(Bactris_major	Attalea_speciosa))))	Roystonea_regia)	Leopoldinia_pulchra)	Geonoma_undata)))	(Burretiokentia_grandiflora	((Dypsis_decaryi	Veitchia_spiralis)	Heterospathe_cagayanensis))))))	Calamus_caryotoides);
((Pseudophoenix_vinifera	(Iriartea_deltoidea	(Prestoea_acuminata	((Burretiokentia_grandiflora	(((Hydriastele_microspadix	((Nypa_fruticans	Manicaria_saccifera)	(Oenocarpus_bataua	Oenocarpus_minor)))	(((Heterospathe_cagayanensis	Veitchia_spiralis)	Dypsis_decaryi)	((((((Phoenix_dactylifera	Sabal_domingensis)	(Sclerosperma_profizianum	Orania_palindan))	((Elaeis_guineensis	Elaeis_oleifera)	(((Reinhardtia_latisecta	Reinhardtia_paiewonskiana)	Reinhardtia_simplex)	(Bactris_major	(Podococcus_barteri	Attalea_speciosa)))))	Roystonea_regia)	Leopoldinia_pulchra)	Geonoma_undata)))	Pelagodoxa_henryana))	Kentiopsis_piersoniorum))))	Calamus_caryotoides);
((Pseudophoenix_vinifera	(Iriartea_deltoidea	(Veitchia_spiralis	((Burretiokentia_grandiflora	Dypsis_decaryi)	(Kentiopsis_piersoniorum	((Hydriastele_microspadix	Pelagodoxa_henryana)	(((Roystonea_regia	(Leopoldinia_pulchra	(((Nypa_fruticans	(Phoenix_dactylifera	Sabal_domingensis))	((Podococcus_barteri	Sclerosperma_profizianum)	Orania_palindan))	(Prestoea_acuminata	((Elaeis_guineensis	Elaeis_oleifera)	(((Reinhardtia_latisecta	Reinhardtia_paiewonskiana)	Reinhardtia_simplex)	(Bactris_major	Attalea_speciosa)))))))	Geonoma_undata)	(Manicaria_saccifera	(Heterospathe_cagayanensis	(Oenocarpus_bataua	Oenocarpus_minor))))))))))	Calamus_caryotoides);
((Pseudophoenix_vinifera	(Iriartea_deltoidea	((Veitchia_spiralis	((((((Prestoea_acuminata	(((Elaeis_guineensis	Elaeis_oleifera)	(((Reinhardtia_latisecta	Reinhardtia_paiewonskiana)	Reinhardtia_simplex)	Attalea_speciosa))	Bactris_major))	((((Podococcus_barteri	Sclerosperma_profizianum)	Orania_palindan)	(Phoenix_dactylifera	Sabal_domingensis))	Nypa_fruticans))	Roystonea_regia)	(Leopoldinia_pulchra	Geonoma_undata))	((Hydriastele_microspadix	(Oenocarpus_bataua	(Oenocarpus_minor	Manicaria_saccifera)))	Heterospathe_cagayanensis))	((Burretiokentia_grandiflora	Kentiopsis_piersoniorum)	Dypsis_decaryi)))	Pelagodoxa_henryana)))	Calamus_caryotoides);
((Pseudophoenix_vinifera	(Iriartea_deltoidea	(((((Bactris_major	((((Leopoldinia_pulchra	(Elaeis_guineensis	Elaeis_oleifera))	(((Reinhardtia_latisecta	Reinhardtia_paiewonskiana)	Reinhardtia_simplex)	Attalea_speciosa))	Roystonea_regia)	((Phoenix_dactylifera	Sabal_domingensis)	((Nypa_fruticans	Sclerosperma_profizianum)	Orania_palindan))))	(Prestoea_acuminata	Geonoma_undata))	((Podococcus_barteri	(Oenocarpus_bataua	(Oenocarpus_minor	Manicaria_saccifera)))	(Heterospathe_cagayanensis	Hydriastele_microspadix)))	(Dypsis_decaryi	(Kentiopsis_piersoniorum	(Burretiokentia_grandiflora	Veitchia_spiralis))))	Pelagodoxa_henryana)))	Calamus_caryotoides);
((Pseudophoenix_vinifera	(Iriartea_deltoidea	(((((((Attalea_speciosa	((Elaeis_guineensis	Elaeis_oleifera)	(Bactris_major	((Reinhardtia_latisecta	Reinhardtia_paiewonskiana)	Reinhardtia_simplex))))	(((Phoenix_dactylifera	(Podococcus_barteri	Sabal_domingensis))	(Sclerosperma_profizianum	Orania_palindan))	Roystonea_regia))	(Leopoldinia_pulchra	Geonoma_undata))	((Oenocarpus_bataua	(Oenocarpus_minor	(Nypa_fruticans	Manicaria_saccifera)))	Hydriastele_microspadix))	(Heterospathe_cagayanensis	(Dypsis_decaryi	((Kentiopsis_piersoniorum	Veitchia_spiralis)	Burretiokentia_grandiflora))))	Pelagodoxa_henryana)	Prestoea_acuminata)))	Calamus_caryotoides);
((Pseudophoenix_vinifera	(Iriartea_deltoidea	(Pelagodoxa_henryana	(((Heterospathe_cagayanensis	Hydriastele_microspadix)	(((Oenocarpus_bataua	(Oenocarpus_minor	(Nypa_fruticans	Manicaria_saccifera)))	(((((Attalea_speciosa	(Leopoldinia_pulchra	((Reinhardtia_latisecta	Reinhardtia_paiewonskiana)	Reinhardtia_simplex)))	(Elaeis_guineensis	Elaeis_oleifera))	((((Phoenix_dactylifera	Sabal_domingensis)	(Sclerosperma_profizianum	Orania_palindan))	Podococcus_barteri)	Roystonea_regia))	Bactris_major)	Geonoma_undata))	((Veitchia_spiralis	Dypsis_decaryi)	(Burretiokentia_grandiflora	Kentiopsis_piersoniorum))))	Prestoea_acuminata))))	Calamus_caryotoides);
((Pseudophoenix_vinifera	(Iriartea_deltoidea	(Pelagodoxa_henryana	((Heterospathe_cagayanensis	((Hydriastele_microspadix	((Oenocarpus_minor	((Nypa_fruticans	Manicaria_saccifera)	Oenocarpus_bataua))	(Dypsis_decaryi	(((((Bactris_major	Attalea_speciosa)	((Reinhardtia_latisecta	Reinhardtia_paiewonskiana)	Reinhardtia_simplex))	(Elaeis_guineensis	Elaeis_oleifera))	((((Phoenix_dactylifera	Sabal_domingensis)	(Sclerosperma_profizianum	Orania_palindan))	Podococcus_barteri)	Roystonea_regia))	(Leopoldinia_pulchra	(Prestoea_acuminata	Geonoma_undata))))))	(Burretiokentia_grandiflora	Kentiopsis_piersoniorum)))	Veitchia_spiralis))))	Calamus_caryotoides);
((Pseudophoenix_vinifera	(Iriartea_deltoidea	(Kentiopsis_piersoniorum	(Burretiokentia_grandiflora	(((Heterospathe_cagayanensis	Veitchia_spiralis)	Dypsis_decaryi)	((((((((Attalea_speciosa	((Reinhardtia_latisecta	Reinhardtia_paiewonskiana)	Reinhardtia_simplex))	(Elaeis_guineensis	Elaeis_oleifera))	(Roystonea_regia	Bactris_major))	((Phoenix_dactylifera	Sabal_domingensis)	((Podococcus_barteri	Sclerosperma_profizianum)	Orania_palindan)))	(Leopoldinia_pulchra	(Prestoea_acuminata	Geonoma_undata)))	(Oenocarpus_minor	((Nypa_fruticans	Manicaria_saccifera)	Oenocarpus_bataua)))	Pelagodoxa_henryana)	Hydriastele_microspadix))))))	Calamus_caryotoides);
(((((((Veitchia_spiralis	Dypsis_decaryi)	Burretiokentia_grandiflora)	((Pelagodoxa_henryana	Hydriastele_microspadix)	((Manicaria_saccifera	((Oenocarpus_bataua	Oenocarpus_minor)	Heterospathe_cagayanensis))	(((Leopoldinia_pulchra	((Orania_palindan	(Nypa_fruticans	Sclerosperma_profizianum))	Podococcus_barteri))	((Roystonea_regia	(Prestoea_acuminata	((Elaeis_oleifera	Elaeis_guineensis)	((Bactris_major	Attalea_speciosa)	(Reinhardtia_simplex	(Reinhardtia_latisecta	Reinhardtia_paiewonskiana))))))	(Phoenix_dactylifera	Sabal_domingensis)))	Geonoma_undata))))	Kentiopsis_piersoniorum)	Iriartea_deltoidea)	Pseudophoenix_vinifera)	Calamus_caryotoides);
((((Pelagodoxa_henryana	((Kentiopsis_piersoniorum	Burretiokentia_grandiflora)	(Prestoea_acuminata	(((Phoenix_dactylifera	Sabal_domingensis)	(Orania_palindan	(Podococcus_barteri	Sclerosperma_profizianum)))	(((Geonoma_undata	(Veitchia_spiralis	Hydriastele_microspadix))	((Nypa_fruticans	Manicaria_saccifera)	((Oenocarpus_bataua	Heterospathe_cagayanensis)	Oenocarpus_minor)))	((Dypsis_decaryi	Roystonea_regia)	(((Leopoldinia_pulchra	(Elaeis_oleifera	Elaeis_guineensis))	(Attalea_speciosa	(Reinhardtia_simplex	(Reinhardtia_latisecta	Reinhardtia_paiewonskiana))))	Bactris_major)))))))	Iriartea_deltoidea)	Pseudophoenix_vinifera)	Calamus_caryotoides);
(((((((Kentiopsis_piersoniorum	Burretiokentia_grandiflora)	Dypsis_decaryi)	Veitchia_spiralis)	(((Pelagodoxa_henryana	Prestoea_acuminata)	(((Nypa_fruticans	Manicaria_saccifera)	(Oenocarpus_bataua	Oenocarpus_minor))	(Hydriastele_microspadix	Heterospathe_cagayanensis)))	((Roystonea_regia	((((Elaeis_oleifera	Elaeis_guineensis)	(Reinhardtia_simplex	(Reinhardtia_latisecta	Reinhardtia_paiewonskiana)))	(Attalea_speciosa	Bactris_major))	((Phoenix_dactylifera	Sabal_domingensis)	(Leopoldinia_pulchra	(Orania_palindan	(Podococcus_barteri	Sclerosperma_profizianum))))))	Geonoma_undata)))	Iriartea_deltoidea)	Pseudophoenix_vinifera)	Calamus_caryotoides);
((((Prestoea_acuminata	(((((Roystonea_regia	(((Elaeis_oleifera	Elaeis_guineensis)	((Leopoldinia_pulchra	((Heterospathe_cagayanensis	Oenocarpus_bataua)	Oenocarpus_minor))	((Attalea_speciosa	Bactris_major)	(Reinhardtia_simplex	(Reinhardtia_latisecta	Reinhardtia_paiewonskiana)))))	((Phoenix_dactylifera	Sabal_domingensis)	(Podococcus_barteri	(Sclerosperma_profizianum	Orania_palindan)))))	(Nypa_fruticans	Manicaria_saccifera))	Geonoma_undata)	(Hydriastele_microspadix	(Kentiopsis_piersoniorum	(Burretiokentia_grandiflora	(Dypsis_decaryi	Veitchia_spiralis)))))	Pelagodoxa_henryana))	Iriartea_deltoidea)	Pseudophoenix_vinifera)	Calamus_caryotoides);
(((((((Hydriastele_microspadix	(((Oenocarpus_bataua	Oenocarpus_minor)	(Nypa_fruticans	Manicaria_saccifera))	(((Leopoldinia_pulchra	Geonoma_undata)	(((Attalea_speciosa	(Elaeis_oleifera	Elaeis_guineensis))	((Reinhardtia_simplex	(Reinhardtia_latisecta	Reinhardtia_paiewonskiana))	Bactris_major))	(((Sclerosperma_profizianum	Orania_palindan)	((Phoenix_dactylifera	Sabal_domingensis)	Podococcus_barteri))	Roystonea_regia)))	Prestoea_acuminata)))	(Heterospathe_cagayanensis	Pelagodoxa_henryana))	((Burretiokentia_grandiflora	Veitchia_spiralis)	Dypsis_decaryi))	Kentiopsis_piersoniorum)	Iriartea_deltoidea)	Pseudophoenix_vinifera)	Calamus_caryotoides);
((((((Burretiokentia_grandiflora	(((Pelagodoxa_henryana	((Oenocarpus_bataua	(Oenocarpus_minor	(Nypa_fruticans	Manicaria_saccifera)))	((((Elaeis_oleifera	Elaeis_guineensis)	((Attalea_speciosa	Bactris_major)	(((Sclerosperma_profizianum	(Podococcus_barteri	Orania_palindan))	(Phoenix_dactylifera	Sabal_domingensis))	((Reinhardtia_simplex	(Reinhardtia_latisecta	Reinhardtia_paiewonskiana))	Roystonea_regia))))	(Leopoldinia_pulchra	Geonoma_undata))	Prestoea_acuminata)))	Hydriastele_microspadix)	(Veitchia_spiralis	Dypsis_decaryi)))	Heterospathe_cagayanensis)	Kentiopsis_piersoniorum)	Iriartea_deltoidea)	Pseudophoenix_vinifera)	Calamus_caryotoides);
(((((Prestoea_acuminata	(Burretiokentia_grandiflora	(((Hydriastele_microspadix	(Geonoma_undata	((Oenocarpus_bataua	(Oenocarpus_minor	(Nypa_fruticans	Manicaria_saccifera)))	((((Sclerosperma_profizianum	Orania_palindan)	(Podococcus_barteri	(Phoenix_dactylifera	Sabal_domingensis)))	(((Elaeis_oleifera	Elaeis_guineensis)	Leopoldinia_pulchra)	((Attalea_speciosa	Bactris_major)	(Reinhardtia_simplex	(Reinhardtia_latisecta	Reinhardtia_paiewonskiana)))))	Roystonea_regia))))	((Heterospathe_cagayanensis	Veitchia_spiralis)	Dypsis_decaryi))	Pelagodoxa_henryana)))	Kentiopsis_piersoniorum)	Iriartea_deltoidea)	Pseudophoenix_vinifera)	Calamus_caryotoides);
(((((Burretiokentia_grandiflora	((Veitchia_spiralis	Dypsis_decaryi)	(Hydriastele_microspadix	(Heterospathe_cagayanensis	(((Oenocarpus_minor	(Manicaria_saccifera	Oenocarpus_bataua))	(((((Sclerosperma_profizianum	(Podococcus_barteri	Orania_palindan))	(Phoenix_dactylifera	Sabal_domingensis))	((Prestoea_acuminata	(Elaeis_oleifera	Elaeis_guineensis))	((Attalea_speciosa	Bactris_major)	(Reinhardtia_simplex	(Reinhardtia_latisecta	Reinhardtia_paiewonskiana)))))	(Nypa_fruticans	Roystonea_regia))	(Leopoldinia_pulchra	Geonoma_undata)))	Pelagodoxa_henryana)))))	Kentiopsis_piersoniorum)	Iriartea_deltoidea)	Pseudophoenix_vinifera)	Calamus_caryotoides);
(((((Burretiokentia_grandiflora	(Dypsis_decaryi	(Veitchia_spiralis	(Hydriastele_microspadix	(((((Nypa_fruticans	Roystonea_regia)	((Manicaria_saccifera	(Sclerosperma_profizianum	(Podococcus_barteri	Orania_palindan)))	(Phoenix_dactylifera	Sabal_domingensis)))	(((Elaeis_oleifera	Elaeis_guineensis)	(Attalea_speciosa	(Reinhardtia_simplex	(Reinhardtia_latisecta	Reinhardtia_paiewonskiana))))	Bactris_major))	((Heterospathe_cagayanensis	(Geonoma_undata	(Leopoldinia_pulchra	Prestoea_acuminata)))	(Oenocarpus_bataua	Oenocarpus_minor)))	Pelagodoxa_henryana)))))	Kentiopsis_piersoniorum)	Iriartea_deltoidea)	Pseudophoenix_vinifera)	Calamus_caryotoides);
((((Veitchia_spiralis	((Kentiopsis_piersoniorum	Dypsis_decaryi)	(((((Oenocarpus_bataua	Oenocarpus_minor)	((((Elaeis_oleifera	Elaeis_guineensis)	(Attalea_speciosa	(Reinhardtia_simplex	(Reinhardtia_latisecta	Reinhardtia_paiewonskiana))))	(Roystonea_regia	(Bactris_major	(Phoenix_dactylifera	Sabal_domingensis))))	((Sclerosperma_profizianum	(Podococcus_barteri	Orania_palindan))	(((Nypa_fruticans	Manicaria_saccifera)	(Prestoea_acuminata	Geonoma_undata))	Leopoldinia_pulchra))))	(Hydriastele_microspadix	Heterospathe_cagayanensis))	Pelagodoxa_henryana)	Burretiokentia_grandiflora)))	Iriartea_deltoidea)	Pseudophoenix_vinifera)	Calamus_caryotoides);
((((((((Manicaria_saccifera	Nypa_fruticans)	(Podococcus_barteri	(Oenocarpus_minor	(Oenocarpus_bataua	Heterospathe_cagayanensis))))	((Geonoma_undata	Prestoea_acuminata)	(Leopoldinia_pulchra	((((Phoenix_dactylifera	Sabal_domingensis)	(Sclerosperma_profizianum	Orania_palindan))	(((Bactris_major	Attalea_speciosa)	(Reinhardtia_simplex	(Reinhardtia_latisecta	Reinhardtia_paiewonskiana)))	(Elaeis_guineensis	Elaeis_oleifera)))	Roystonea_regia))))	(Hydriastele_microspadix	Pelagodoxa_henryana))	(Kentiopsis_piersoniorum	((Veitchia_spiralis	Dypsis_decaryi)	Burretiokentia_grandiflora)))	Iriartea_deltoidea)	Pseudophoenix_vinifera)	Calamus_caryotoides);
((((Kentiopsis_piersoniorum	((Dypsis_decaryi	(Veitchia_spiralis	((Pelagodoxa_henryana	(Hydriastele_microspadix	(((Leopoldinia_pulchra	((Roystonea_regia	(Podococcus_barteri	(Prestoea_acuminata	((Phoenix_dactylifera	Sabal_domingensis)	(Sclerosperma_profizianum	Orania_palindan)))))	((Bactris_major	Attalea_speciosa)	((Reinhardtia_simplex	(Reinhardtia_latisecta	Reinhardtia_paiewonskiana))	(Elaeis_guineensis	Elaeis_oleifera)))))	Geonoma_undata)	(Oenocarpus_bataua	((Manicaria_saccifera	Nypa_fruticans)	Oenocarpus_minor)))))	Heterospathe_cagayanensis)))	Burretiokentia_grandiflora))	Iriartea_deltoidea)	Pseudophoenix_vinifera)	Calamus_caryotoides);
((((Hydriastele_microspadix	(((((((Pelagodoxa_henryana	Roystonea_regia)	(((Bactris_major	Attalea_speciosa)	((Reinhardtia_simplex	(Reinhardtia_latisecta	Reinhardtia_paiewonskiana))	(Elaeis_guineensis	Elaeis_oleifera)))	(((Phoenix_dactylifera	Sabal_domingensis)	(Sclerosperma_profizianum	Orania_palindan))	(Burretiokentia_grandiflora	Kentiopsis_piersoniorum))))	Leopoldinia_pulchra)	Dypsis_decaryi)	(Prestoea_acuminata	Geonoma_undata))	(Oenocarpus_bataua	((Podococcus_barteri	(Manicaria_saccifera	Nypa_fruticans))	Oenocarpus_minor)))	(Heterospathe_cagayanensis	Veitchia_spiralis)))	Iriartea_deltoidea)	Pseudophoenix_vinifera)	Calamus_caryotoides);
((((Pelagodoxa_henryana	((Kentiopsis_piersoniorum	(Burretiokentia_grandiflora	(Dypsis_decaryi	Veitchia_spiralis)))	((Heterospathe_cagayanensis	((Geonoma_undata	((Roystonea_regia	(((Bactris_major	Attalea_speciosa)	((Reinhardtia_simplex	(Reinhardtia_latisecta	Reinhardtia_paiewonskiana))	(Elaeis_guineensis	Elaeis_oleifera)))	(Prestoea_acuminata	((Phoenix_dactylifera	Sabal_domingensis)	((Nypa_fruticans	Sclerosperma_profizianum)	Orania_palindan)))))	Leopoldinia_pulchra))	(Oenocarpus_bataua	((Manicaria_saccifera	Podococcus_barteri)	Oenocarpus_minor))))	Hydriastele_microspadix)))	Iriartea_deltoidea)	Pseudophoenix_vinifera)	Calamus_caryotoides);
(((((Kentiopsis_piersoniorum	((Burretiokentia_grandiflora	((((Prestoea_acuminata	Geonoma_undata)	((((Nypa_fruticans	(Phoenix_dactylifera	Sabal_domingensis))	(Podococcus_barteri	(Sclerosperma_profizianum	Orania_palindan)))	(Roystonea_regia	((Bactris_major	Attalea_speciosa)	((Reinhardtia_simplex	(Reinhardtia_latisecta	Reinhardtia_paiewonskiana))	(Elaeis_guineensis	Elaeis_oleifera)))))	Leopoldinia_pulchra))	(Manicaria_saccifera	(Oenocarpus_minor	Oenocarpus_bataua)))	(Pelagodoxa_henryana	Hydriastele_microspadix)))	Dypsis_decaryi))	(Heterospathe_cagayanensis	Veitchia_spiralis))	Iriartea_deltoidea)	Pseudophoenix_vinifera)	Calamus_caryotoides);
((((((((Roystonea_regia	(((Bactris_major	Attalea_speciosa)	((Reinhardtia_simplex	(Reinhardtia_latisecta	Reinhardtia_paiewonskiana))	(Elaeis_guineensis	Elaeis_oleifera)))	(((Prestoea_acuminata	Phoenix_dactylifera)	Sabal_domingensis)	(Podococcus_barteri	(Sclerosperma_profizianum	Orania_palindan)))))	(Geonoma_undata	Leopoldinia_pulchra))	(Oenocarpus_minor	((Nypa_fruticans	Oenocarpus_bataua)	Manicaria_saccifera)))	(Pelagodoxa_henryana	Hydriastele_microspadix))	((((Burretiokentia_grandiflora	Dypsis_decaryi)	Veitchia_spiralis)	Kentiopsis_piersoniorum)	Heterospathe_cagayanensis))	Iriartea_deltoidea)	Pseudophoenix_vinifera)	Calamus_caryotoides);
((((Kentiopsis_piersoniorum	(((Dypsis_decaryi	Veitchia_spiralis)	((Heterospathe_cagayanensis	(((((Podococcus_barteri	(Sclerosperma_profizianum	Orania_palindan))	((Phoenix_dactylifera	Sabal_domingensis)	((Bactris_major	Attalea_speciosa)	((Nypa_fruticans	(Reinhardtia_simplex	(Reinhardtia_latisecta	Reinhardtia_paiewonskiana)))	(Elaeis_guineensis	Elaeis_oleifera)))))	Roystonea_regia)	(Prestoea_acuminata	(Geonoma_undata	Leopoldinia_pulchra)))	(Manicaria_saccifera	(Oenocarpus_minor	Oenocarpus_bataua))))	(Pelagodoxa_henryana	Hydriastele_microspadix)))	Burretiokentia_grandiflora))	Iriartea_deltoidea)	Pseudophoenix_vinifera)	Calamus_caryotoides);
((((((Kentiopsis_piersoniorum	Burretiokentia_grandiflora)	(Dypsis_decaryi	Veitchia_spiralis))	((Heterospathe_cagayanensis	(((Prestoea_acuminata	Geonoma_undata)	(Leopoldinia_pulchra	(Roystonea_regia	(((Elaeis_guineensis	Elaeis_oleifera)	((Bactris_major	Attalea_speciosa)	(Reinhardtia_simplex	(Reinhardtia_latisecta	Reinhardtia_paiewonskiana))))	(((Podococcus_barteri	Sclerosperma_profizianum)	Orania_palindan)	(Phoenix_dactylifera	Sabal_domingensis))))))	((Nypa_fruticans	Manicaria_saccifera)	(Oenocarpus_minor	Oenocarpus_bataua))))	(Pelagodoxa_henryana	Hydriastele_microspadix)))	Iriartea_deltoidea)	Pseudophoenix_vinifera)	Calamus_caryotoides);
((((((Burretiokentia_grandiflora	(Kentiopsis_piersoniorum	(Heterospathe_cagayanensis	(Dypsis_decaryi	(((Leopoldinia_pulchra	(Roystonea_regia	((((Elaeis_guineensis	Elaeis_oleifera)	(Attalea_speciosa	(Reinhardtia_simplex	(Reinhardtia_latisecta	Reinhardtia_paiewonskiana))))	Bactris_major)	(((Sclerosperma_profizianum	Orania_palindan)	(Phoenix_dactylifera	Sabal_domingensis))	Podococcus_barteri))))	(Prestoea_acuminata	Geonoma_undata))	(Hydriastele_microspadix	((Nypa_fruticans	Manicaria_saccifera)	(Oenocarpus_minor	Oenocarpus_bataua))))))))	Veitchia_spiralis)	Pelagodoxa_henryana)	Iriartea_deltoidea)	Pseudophoenix_vinifera)	Calamus_caryotoides);
((((((Kentiopsis_piersoniorum	Burretiokentia_grandiflora)	((((Prestoea_acuminata	Geonoma_undata)	((Leopoldinia_pulchra	(((Elaeis_guineensis	Elaeis_oleifera)	((Reinhardtia_simplex	(Reinhardtia_latisecta	Reinhardtia_paiewonskiana))	(Attalea_speciosa	Bactris_major)))	(((Sclerosperma_profizianum	Orania_palindan)	(Phoenix_dactylifera	Sabal_domingensis))	Podococcus_barteri)))	(Pelagodoxa_henryana	Roystonea_regia)))	(Hydriastele_microspadix	((Nypa_fruticans	Manicaria_saccifera)	(Heterospathe_cagayanensis	(Oenocarpus_minor	Oenocarpus_bataua)))))	Dypsis_decaryi))	Veitchia_spiralis)	Iriartea_deltoidea)	Pseudophoenix_vinifera)	Calamus_caryotoides);
((Pseudophoenix_vinifera	((Sabal_domingensis	(((((((Elaeis_guineensis	Elaeis_oleifera)	((Reinhardtia_simplex	(Reinhardtia_latisecta	Reinhardtia_paiewonskiana))	(Attalea_speciosa	Bactris_major)))	((Dypsis_decaryi	(Roystonea_regia	Nypa_fruticans))	((((Burretiokentia_grandiflora	Leopoldinia_pulchra)	Manicaria_saccifera)	Geonoma_undata)	((Hydriastele_microspadix	(Oenocarpus_bataua	Oenocarpus_minor))	(Veitchia_spiralis	(Podococcus_barteri	Heterospathe_cagayanensis))))))	(Prestoea_acuminata	Pelagodoxa_henryana))	(Sclerosperma_profizianum	Orania_palindan))	Kentiopsis_piersoniorum)	Phoenix_dactylifera))	Iriartea_deltoidea))	Calamus_caryotoides);
((Pseudophoenix_vinifera	(((Heterospathe_cagayanensis	Hydriastele_microspadix)	(((Oenocarpus_bataua	Oenocarpus_minor)	(((Leopoldinia_pulchra	Manicaria_saccifera)	Geonoma_undata)	(((((Attalea_speciosa	Bactris_major)	((Elaeis_guineensis	Elaeis_oleifera)	(Reinhardtia_simplex	(Reinhardtia_latisecta	Reinhardtia_paiewonskiana))))	Roystonea_regia)	(((Podococcus_barteri	Sclerosperma_profizianum)	Orania_palindan)	((Nypa_fruticans	Sabal_domingensis)	Phoenix_dactylifera)))	(Prestoea_acuminata	Pelagodoxa_henryana))))	(Kentiopsis_piersoniorum	(Burretiokentia_grandiflora	(Dypsis_decaryi	Veitchia_spiralis)))))	Iriartea_deltoidea))	Calamus_caryotoides);
((Pseudophoenix_vinifera	((Kentiopsis_piersoniorum	(Burretiokentia_grandiflora	(((Heterospathe_cagayanensis	Veitchia_spiralis)	Dypsis_decaryi)	((Hydriastele_microspadix	Pelagodoxa_henryana)	((Oenocarpus_bataua	(Manicaria_saccifera	Oenocarpus_minor))	(Geonoma_undata	(Leopoldinia_pulchra	((Prestoea_acuminata	((Elaeis_guineensis	Elaeis_oleifera)	((Reinhardtia_simplex	(Reinhardtia_latisecta	Reinhardtia_paiewonskiana))	(Attalea_speciosa	Bactris_major))))	(Roystonea_regia	((Sabal_domingensis	Phoenix_dactylifera)	(Nypa_fruticans	((Podococcus_barteri	Sclerosperma_profizianum)	Orania_palindan))))))))))))	Iriartea_deltoidea))	Calamus_caryotoides);
((Pseudophoenix_vinifera	((Kentiopsis_piersoniorum	((Burretiokentia_grandiflora	Veitchia_spiralis)	(Dypsis_decaryi	((Hydriastele_microspadix	Pelagodoxa_henryana)	(Heterospathe_cagayanensis	((Oenocarpus_bataua	(Manicaria_saccifera	Oenocarpus_minor))	((Prestoea_acuminata	(Leopoldinia_pulchra	Geonoma_undata))	(((Podococcus_barteri	(Sabal_domingensis	Phoenix_dactylifera))	(Nypa_fruticans	(Sclerosperma_profizianum	Orania_palindan)))	(((Elaeis_guineensis	Elaeis_oleifera)	((Reinhardtia_simplex	(Reinhardtia_latisecta	Reinhardtia_paiewonskiana))	(Attalea_speciosa	Bactris_major)))	Roystonea_regia)))))))))	Iriartea_deltoidea))	Calamus_caryotoides);
((Pseudophoenix_vinifera	((Kentiopsis_piersoniorum	((Dypsis_decaryi	(Veitchia_spiralis	Burretiokentia_grandiflora))	(((Heterospathe_cagayanensis	Hydriastele_microspadix)	Pelagodoxa_henryana)	((Oenocarpus_minor	(Oenocarpus_bataua	Manicaria_saccifera))	((Prestoea_acuminata	(Leopoldinia_pulchra	Geonoma_undata))	(((Sabal_domingensis	Phoenix_dactylifera)	((Orania_palindan	(Nypa_fruticans	Sclerosperma_profizianum))	Podococcus_barteri))	((((Elaeis_guineensis	Elaeis_oleifera)	((Reinhardtia_simplex	(Reinhardtia_latisecta	Reinhardtia_paiewonskiana))	Attalea_speciosa))	Bactris_major)	Roystonea_regia)))))))	Iriartea_deltoidea))	Calamus_caryotoides);
((Pseudophoenix_vinifera	((Veitchia_spiralis	(((Pelagodoxa_henryana	((Heterospathe_cagayanensis	Hydriastele_microspadix)	(((Nypa_fruticans	Manicaria_saccifera)	(Oenocarpus_minor	Oenocarpus_bataua))	(((((Sabal_domingensis	Phoenix_dactylifera)	((Orania_palindan	Sclerosperma_profizianum)	Podococcus_barteri))	(((Elaeis_guineensis	Elaeis_oleifera)	((Reinhardtia_simplex	(Reinhardtia_latisecta	Reinhardtia_paiewonskiana))	Attalea_speciosa))	Bactris_major))	Roystonea_regia)	((Prestoea_acuminata	Geonoma_undata)	Leopoldinia_pulchra)))))	(Burretiokentia_grandiflora	Kentiopsis_piersoniorum))	Dypsis_decaryi))	Iriartea_deltoidea))	Calamus_caryotoides);
((Pseudophoenix_vinifera	((((Pelagodoxa_henryana	(((((Oenocarpus_minor	Oenocarpus_bataua)	(((Dypsis_decaryi	Nypa_fruticans)	(((Prestoea_acuminata	Geonoma_undata)	(Manicaria_saccifera	Leopoldinia_pulchra))	(((Sabal_domingensis	Phoenix_dactylifera)	(Orania_palindan	Sclerosperma_profizianum))	(((Elaeis_guineensis	Elaeis_oleifera)	((Reinhardtia_simplex	(Reinhardtia_latisecta	Reinhardtia_paiewonskiana))	(Attalea_speciosa	Bactris_major)))	Roystonea_regia))))	Podococcus_barteri))	Hydriastele_microspadix)	Veitchia_spiralis)	Heterospathe_cagayanensis))	Kentiopsis_piersoniorum)	Burretiokentia_grandiflora)	Iriartea_deltoidea))	Calamus_caryotoides);
((Pseudophoenix_vinifera	(((((Dypsis_decaryi	Veitchia_spiralis)	(((Prestoea_acuminata	Geonoma_undata)	((((Oenocarpus_minor	Oenocarpus_bataua)	(Nypa_fruticans	Manicaria_saccifera))	(Roystonea_regia	(((Podococcus_barteri	(Sabal_domingensis	Phoenix_dactylifera))	(Orania_palindan	Sclerosperma_profizianum))	((Elaeis_guineensis	Elaeis_oleifera)	((Reinhardtia_simplex	(Reinhardtia_latisecta	Reinhardtia_paiewonskiana))	(Attalea_speciosa	Bactris_major))))))	Leopoldinia_pulchra))	(Pelagodoxa_henryana	(Hydriastele_microspadix	Heterospathe_cagayanensis))))	Burretiokentia_grandiflora)	Kentiopsis_piersoniorum)	Iriartea_deltoidea))	Calamus_caryotoides);
((Pseudophoenix_vinifera	((((Heterospathe_cagayanensis	Kentiopsis_piersoniorum)	((Dypsis_decaryi	((((Manicaria_saccifera	Leopoldinia_pulchra)	Oenocarpus_minor)	Oenocarpus_bataua)	((((((Sabal_domingensis	Phoenix_dactylifera)	(Orania_palindan	(Podococcus_barteri	Sclerosperma_profizianum)))	(((Elaeis_guineensis	Elaeis_oleifera)	((Reinhardtia_simplex	(Reinhardtia_latisecta	Reinhardtia_paiewonskiana))	Attalea_speciosa))	Roystonea_regia))	Bactris_major)	(Prestoea_acuminata	Geonoma_undata))	((Nypa_fruticans	Pelagodoxa_henryana)	Hydriastele_microspadix))))	Burretiokentia_grandiflora))	Veitchia_spiralis)	Iriartea_deltoidea))	Calamus_caryotoides);
((Pseudophoenix_vinifera	((Pelagodoxa_henryana	(((Oenocarpus_minor	(Hydriastele_microspadix	Oenocarpus_bataua))	((((Orania_palindan	(Podococcus_barteri	Sclerosperma_profizianum))	Manicaria_saccifera)	((Nypa_fruticans	Roystonea_regia)	((Sabal_domingensis	Phoenix_dactylifera)	(Prestoea_acuminata	((Elaeis_guineensis	Elaeis_oleifera)	((Reinhardtia_simplex	(Reinhardtia_latisecta	Reinhardtia_paiewonskiana))	(Bactris_major	Attalea_speciosa)))))))	(Geonoma_undata	Leopoldinia_pulchra)))	(Heterospathe_cagayanensis	(Dypsis_decaryi	(Veitchia_spiralis	(Kentiopsis_piersoniorum	Burretiokentia_grandiflora))))))	Iriartea_deltoidea))	Calamus_caryotoides);
((((Veitchia_spiralis	((Pelagodoxa_henryana	(Hydriastele_microspadix	((Heterospathe_cagayanensis	((Oenocarpus_minor	Oenocarpus_bataua)	((((Sabal_domingensis	Phoenix_dactylifera)	((Podococcus_barteri	Sclerosperma_profizianum)	Orania_palindan))	((((Elaeis_guineensis	Elaeis_oleifera)	(Reinhardtia_simplex	(Reinhardtia_paiewonskiana	Reinhardtia_latisecta)))	(Bactris_major	Attalea_speciosa))	Roystonea_regia))	(Nypa_fruticans	(Manicaria_saccifera	(Geonoma_undata	Leopoldinia_pulchra))))))	Prestoea_acuminata)))	((Burretiokentia_grandiflora	Kentiopsis_piersoniorum)	Dypsis_decaryi)))	Iriartea_deltoidea)	Pseudophoenix_vinifera)	Calamus_caryotoides);
(((Iriartea_deltoidea	Pseudophoenix_vinifera)	((Veitchia_spiralis	(((Hydriastele_microspadix	((Oenocarpus_minor	Oenocarpus_bataua)	(((((Elaeis_guineensis	Elaeis_oleifera)	(Reinhardtia_simplex	(Reinhardtia_paiewonskiana	Reinhardtia_latisecta)))	(Bactris_major	Attalea_speciosa))	(Roystonea_regia	((Sabal_domingensis	Phoenix_dactylifera)	Prestoea_acuminata)))	((((Nypa_fruticans	Manicaria_saccifera)	Leopoldinia_pulchra)	((Podococcus_barteri	Sclerosperma_profizianum)	Orania_palindan))	Geonoma_undata))))	Heterospathe_cagayanensis)	((Burretiokentia_grandiflora	Kentiopsis_piersoniorum)	Dypsis_decaryi)))	Pelagodoxa_henryana))	Calamus_caryotoides);
((((Prestoea_acuminata	(((Kentiopsis_piersoniorum	(Burretiokentia_grandiflora	(Veitchia_spiralis	Dypsis_decaryi)))	((Hydriastele_microspadix	(Oenocarpus_minor	(Heterospathe_cagayanensis	Oenocarpus_bataua)))	(((Manicaria_saccifera	Leopoldinia_pulchra)	Geonoma_undata)	((Nypa_fruticans	((Podococcus_barteri	(Sclerosperma_profizianum	Orania_palindan))	(Sabal_domingensis	Phoenix_dactylifera)))	((((Reinhardtia_simplex	(Reinhardtia_paiewonskiana	Reinhardtia_latisecta))	(Elaeis_guineensis	Elaeis_oleifera))	(Bactris_major	Attalea_speciosa))	Roystonea_regia)))))	Pelagodoxa_henryana))	Iriartea_deltoidea)	Pseudophoenix_vinifera)	Calamus_caryotoides);
((((((Burretiokentia_grandiflora	(Veitchia_spiralis	Dypsis_decaryi))	Kentiopsis_piersoniorum)	(((Oenocarpus_minor	Oenocarpus_bataua)	(((Manicaria_saccifera	Leopoldinia_pulchra)	Geonoma_undata)	(Prestoea_acuminata	((((Podococcus_barteri	(Sclerosperma_profizianum	Orania_palindan))	((Nypa_fruticans	Sabal_domingensis)	Phoenix_dactylifera))	(((Reinhardtia_simplex	(Reinhardtia_paiewonskiana	Reinhardtia_latisecta))	(Elaeis_guineensis	Elaeis_oleifera))	(Bactris_major	Attalea_speciosa)))	Roystonea_regia))))	(Pelagodoxa_henryana	(Heterospathe_cagayanensis	Hydriastele_microspadix))))	Iriartea_deltoidea)	Pseudophoenix_vinifera)	Calamus_caryotoides);
(((((Kentiopsis_piersoniorum	((Burretiokentia_grandiflora	((((((Podococcus_barteri	(Sclerosperma_profizianum	Orania_palindan))	(Sabal_domingensis	Phoenix_dactylifera))	((Elaeis_guineensis	Elaeis_oleifera)	((Bactris_major	Attalea_speciosa)	(Reinhardtia_simplex	(Reinhardtia_paiewonskiana	Reinhardtia_latisecta)))))	(Nypa_fruticans	Roystonea_regia))	((Leopoldinia_pulchra	(Prestoea_acuminata	Geonoma_undata))	Dypsis_decaryi))	(Oenocarpus_minor	(Oenocarpus_bataua	(Manicaria_saccifera	Heterospathe_cagayanensis)))))	(Pelagodoxa_henryana	Hydriastele_microspadix)))	Veitchia_spiralis)	Iriartea_deltoidea)	Pseudophoenix_vinifera)	Calamus_caryotoides);
(((((Geonoma_undata	((((Burretiokentia_grandiflora	(((Veitchia_spiralis	Pelagodoxa_henryana)	Hydriastele_microspadix)	((Oenocarpus_bataua	Oenocarpus_minor)	(Heterospathe_cagayanensis	Kentiopsis_piersoniorum))))	(((Sabal_domingensis	Phoenix_dactylifera)	Roystonea_regia)	(((Elaeis_guineensis	Elaeis_oleifera)	(Attalea_speciosa	(Nypa_fruticans	(Reinhardtia_simplex	(Reinhardtia_latisecta	Reinhardtia_paiewonskiana)))))	Bactris_major)))	((Leopoldinia_pulchra	((Sclerosperma_profizianum	Orania_palindan)	Podococcus_barteri))	Manicaria_saccifera))	Dypsis_decaryi))	Prestoea_acuminata)	Iriartea_deltoidea)	Pseudophoenix_vinifera)	Calamus_caryotoides);
((((Veitchia_spiralis	((Burretiokentia_grandiflora	((((Geonoma_undata	(Leopoldinia_pulchra	(Manicaria_saccifera	((Roystonea_regia	(((Elaeis_guineensis	Elaeis_oleifera)	(Attalea_speciosa	(((Reinhardtia_latisecta	Reinhardtia_paiewonskiana)	Reinhardtia_simplex)	Nypa_fruticans)))	(Bactris_major	Prestoea_acuminata)))	((Sabal_domingensis	Phoenix_dactylifera)	((Sclerosperma_profizianum	Orania_palindan)	Podococcus_barteri))))))	((Heterospathe_cagayanensis	Oenocarpus_bataua)	Oenocarpus_minor))	(Hydriastele_microspadix	Pelagodoxa_henryana))	Dypsis_decaryi))	Kentiopsis_piersoniorum))	Iriartea_deltoidea)	Pseudophoenix_vinifera)	Calamus_caryotoides);
((((Kentiopsis_piersoniorum	((Burretiokentia_grandiflora	(Veitchia_spiralis	(((Pelagodoxa_henryana	Hydriastele_microspadix)	(((((Prestoea_acuminata	Geonoma_undata)	((Leopoldinia_pulchra	(Nypa_fruticans	Manicaria_saccifera))	(Podococcus_barteri	(Sclerosperma_profizianum	Orania_palindan))))	(Sabal_domingensis	Phoenix_dactylifera))	((((Attalea_speciosa	Bactris_major)	((Reinhardtia_latisecta	Reinhardtia_paiewonskiana)	Reinhardtia_simplex))	(Elaeis_guineensis	Elaeis_oleifera))	Roystonea_regia))	(Oenocarpus_bataua	Oenocarpus_minor)))	Heterospathe_cagayanensis)))	Dypsis_decaryi))	Iriartea_deltoidea)	Pseudophoenix_vinifera)	Calamus_caryotoides);
((((Kentiopsis_piersoniorum	(Burretiokentia_grandiflora	((Veitchia_spiralis	(((Pelagodoxa_henryana	Hydriastele_microspadix)	((Geonoma_undata	(((Nypa_fruticans	Manicaria_saccifera)	(Orania_palindan	Leopoldinia_pulchra))	(Podococcus_barteri	Sclerosperma_profizianum)))	((((Sabal_domingensis	(Prestoea_acuminata	Phoenix_dactylifera))	(((Attalea_speciosa	((Reinhardtia_latisecta	Reinhardtia_paiewonskiana)	Reinhardtia_simplex))	(Elaeis_guineensis	Elaeis_oleifera))	Bactris_major))	Roystonea_regia)	(Oenocarpus_bataua	Oenocarpus_minor))))	Heterospathe_cagayanensis))	Dypsis_decaryi)))	Iriartea_deltoidea)	Pseudophoenix_vinifera)	Calamus_caryotoides);
((((Pelagodoxa_henryana	((((Oenocarpus_bataua	Oenocarpus_minor)	Hydriastele_microspadix)	((((Podococcus_barteri	(Orania_palindan	Sclerosperma_profizianum))	Nypa_fruticans)	((Leopoldinia_pulchra	Manicaria_saccifera)	(Prestoea_acuminata	Geonoma_undata)))	(Roystonea_regia	((Sabal_domingensis	Phoenix_dactylifera)	(((Reinhardtia_latisecta	Reinhardtia_paiewonskiana)	Reinhardtia_simplex)	((Elaeis_guineensis	Elaeis_oleifera)	(Attalea_speciosa	Bactris_major)))))))	(Burretiokentia_grandiflora	((Kentiopsis_piersoniorum	(Heterospathe_cagayanensis	Veitchia_spiralis))	Dypsis_decaryi))))	Iriartea_deltoidea)	Pseudophoenix_vinifera)	Calamus_caryotoides);
(((Iriartea_deltoidea	(Prestoea_acuminata	(Pelagodoxa_henryana	((Geonoma_undata	(((Nypa_fruticans	Roystonea_regia)	(Leopoldinia_pulchra	((((Podococcus_barteri	Sclerosperma_profizianum)	Orania_palindan)	(Sabal_domingensis	Phoenix_dactylifera))	((Elaeis_oleifera	Elaeis_guineensis)	(((Reinhardtia_latisecta	(Reinhardtia_paiewonskiana	Reinhardtia_simplex))	Attalea_speciosa)	Bactris_major)))))	Manicaria_saccifera))	((Heterospathe_cagayanensis	(Dypsis_decaryi	(Burretiokentia_grandiflora	(Kentiopsis_piersoniorum	Veitchia_spiralis))))	((Oenocarpus_minor	Oenocarpus_bataua)	Hydriastele_microspadix))))))	Pseudophoenix_vinifera)	Calamus_caryotoides);
(((Iriartea_deltoidea	((Prestoea_acuminata	((Burretiokentia_grandiflora	((Dypsis_decaryi	Heterospathe_cagayanensis)	(Hydriastele_microspadix	((Leopoldinia_pulchra	(((Manicaria_saccifera	Oenocarpus_minor)	Oenocarpus_bataua)	(((((Sclerosperma_profizianum	Orania_palindan)	(Sabal_domingensis	Phoenix_dactylifera))	Podococcus_barteri)	((Elaeis_oleifera	Elaeis_guineensis)	(((Reinhardtia_simplex	(Reinhardtia_latisecta	Reinhardtia_paiewonskiana))	Bactris_major)	Attalea_speciosa)))	(Nypa_fruticans	Roystonea_regia))))	Geonoma_undata))))	(Pelagodoxa_henryana	Veitchia_spiralis)))	Kentiopsis_piersoniorum))	Pseudophoenix_vinifera)	Calamus_caryotoides);
(((Iriartea_deltoidea	(Veitchia_spiralis	((Kentiopsis_piersoniorum	Burretiokentia_grandiflora)	(Dypsis_decaryi	((((Oenocarpus_minor	Oenocarpus_bataua)	Heterospathe_cagayanensis)	((((((Sclerosperma_profizianum	Orania_palindan)	(Podococcus_barteri	(Sabal_domingensis	Phoenix_dactylifera)))	(((Elaeis_oleifera	Elaeis_guineensis)	(Bactris_major	Attalea_speciosa))	(Reinhardtia_simplex	(Reinhardtia_latisecta	Reinhardtia_paiewonskiana))))	Roystonea_regia)	((Leopoldinia_pulchra	Manicaria_saccifera)	Geonoma_undata))	(Nypa_fruticans	(Pelagodoxa_henryana	Prestoea_acuminata))))	Hydriastele_microspadix)))))	Pseudophoenix_vinifera)	Calamus_caryotoides);
(((Iriartea_deltoidea	(Veitchia_spiralis	((((Oenocarpus_bataua	(Heterospathe_cagayanensis	Oenocarpus_minor))	((Roystonea_regia	(((Elaeis_oleifera	Elaeis_guineensis)	(Attalea_speciosa	(Reinhardtia_simplex	(Reinhardtia_latisecta	Reinhardtia_paiewonskiana))))	Bactris_major))	((((Podococcus_barteri	Sclerosperma_profizianum)	Orania_palindan)	(Sabal_domingensis	Phoenix_dactylifera))	(Nypa_fruticans	((Leopoldinia_pulchra	Manicaria_saccifera)	(Prestoea_acuminata	Geonoma_undata))))))	(Pelagodoxa_henryana	Hydriastele_microspadix))	((Kentiopsis_piersoniorum	Burretiokentia_grandiflora)	Dypsis_decaryi))))	Pseudophoenix_vinifera)	Calamus_caryotoides);
(((Iriartea_deltoidea	(Kentiopsis_piersoniorum	(((((((Nypa_fruticans	((Prestoea_acuminata	Geonoma_undata)	(Leopoldinia_pulchra	(Roystonea_regia	((((Elaeis_oleifera	Elaeis_guineensis)	(Reinhardtia_simplex	(Reinhardtia_latisecta	Reinhardtia_paiewonskiana)))	(Attalea_speciosa	Bactris_major))	((Sclerosperma_profizianum	Orania_palindan)	(Sabal_domingensis	Phoenix_dactylifera)))))))	Podococcus_barteri)	(Manicaria_saccifera	(Oenocarpus_bataua	Oenocarpus_minor)))	(Heterospathe_cagayanensis	Hydriastele_microspadix))	Pelagodoxa_henryana)	Dypsis_decaryi)	(Veitchia_spiralis	Burretiokentia_grandiflora))))	Pseudophoenix_vinifera)	Calamus_caryotoides);
(((Iriartea_deltoidea	(Veitchia_spiralis	((((((Oenocarpus_bataua	Oenocarpus_minor)	(((Prestoea_acuminata	Geonoma_undata)	Leopoldinia_pulchra)	(((Roystonea_regia	(Bactris_major	(((Elaeis_oleifera	Elaeis_guineensis)	(Reinhardtia_simplex	(Reinhardtia_latisecta	Reinhardtia_paiewonskiana)))	Attalea_speciosa)))	(Podococcus_barteri	((Sclerosperma_profizianum	Orania_palindan)	(Sabal_domingensis	Phoenix_dactylifera))))	(Nypa_fruticans	Manicaria_saccifera))))	Hydriastele_microspadix)	((Burretiokentia_grandiflora	Kentiopsis_piersoniorum)	Dypsis_decaryi))	Heterospathe_cagayanensis)	Pelagodoxa_henryana)))	Pseudophoenix_vinifera)	Calamus_caryotoides);
(((Iriartea_deltoidea	(((Burretiokentia_grandiflora	(((((Sclerosperma_profizianum	Orania_palindan)	(Podococcus_barteri	(Sabal_domingensis	Phoenix_dactylifera)))	((((Elaeis_oleifera	Elaeis_guineensis)	(Nypa_fruticans	(Reinhardtia_simplex	(Reinhardtia_latisecta	Reinhardtia_paiewonskiana))))	(Attalea_speciosa	Bactris_major))	Roystonea_regia))	(Prestoea_acuminata	(Geonoma_undata	Leopoldinia_pulchra)))	(Pelagodoxa_henryana	(Hydriastele_microspadix	((Heterospathe_cagayanensis	Oenocarpus_bataua)	(Manicaria_saccifera	Oenocarpus_minor))))))	(Veitchia_spiralis	Dypsis_decaryi))	Kentiopsis_piersoniorum))	Pseudophoenix_vinifera)	Calamus_caryotoides);
(((Iriartea_deltoidea	Pseudophoenix_vinifera)	((((Veitchia_spiralis	Dypsis_decaryi)	((((((((Sclerosperma_profizianum	(Podococcus_barteri	Orania_palindan))	(Sabal_domingensis	Phoenix_dactylifera))	(Nypa_fruticans	Roystonea_regia))	(((Elaeis_oleifera	Elaeis_guineensis)	(Reinhardtia_simplex	(Reinhardtia_latisecta	Reinhardtia_paiewonskiana)))	Attalea_speciosa))	Bactris_major)	(Heterospathe_cagayanensis	(Leopoldinia_pulchra	(Prestoea_acuminata	Geonoma_undata))))	(Oenocarpus_bataua	(Manicaria_saccifera	Oenocarpus_minor)))	Hydriastele_microspadix))	(Burretiokentia_grandiflora	Pelagodoxa_henryana))	Kentiopsis_piersoniorum))	Calamus_caryotoides);
((((((((((Roystonea_regia	((Prestoea_acuminata	(((Elaeis_oleifera	Elaeis_guineensis)	(Leopoldinia_pulchra	(Reinhardtia_simplex	(Reinhardtia_latisecta	Reinhardtia_paiewonskiana))))	(Bactris_major	Attalea_speciosa)))	((Sclerosperma_profizianum	(Podococcus_barteri	Orania_palindan))	(Sabal_domingensis	Phoenix_dactylifera))))	Geonoma_undata)	(Oenocarpus_bataua	((Nypa_fruticans	Manicaria_saccifera)	Oenocarpus_minor)))	(Burretiokentia_grandiflora	(Veitchia_spiralis	Dypsis_decaryi)))	(Pelagodoxa_henryana	Hydriastele_microspadix))	Heterospathe_cagayanensis)	Kentiopsis_piersoniorum)	Iriartea_deltoidea)	Pseudophoenix_vinifera)	Calamus_caryotoides);
(((((Heterospathe_cagayanensis	Veitchia_spiralis)	((((Hydriastele_microspadix	((((Oenocarpus_minor	Oenocarpus_bataua)	((Elaeis_oleifera	Elaeis_guineensis)	((Reinhardtia_simplex	(Reinhardtia_latisecta	Reinhardtia_paiewonskiana))	(Bactris_major	Attalea_speciosa))))	Roystonea_regia)	((((Nypa_fruticans	Sclerosperma_profizianum)	Orania_palindan)	(Podococcus_barteri	(Sabal_domingensis	Phoenix_dactylifera)))	(Manicaria_saccifera	(Leopoldinia_pulchra	(Geonoma_undata	Prestoea_acuminata))))))	Pelagodoxa_henryana)	(Kentiopsis_piersoniorum	Burretiokentia_grandiflora))	Dypsis_decaryi))	Iriartea_deltoidea)	Pseudophoenix_vinifera)	Calamus_caryotoides);
((Pseudophoenix_vinifera	(Iriartea_deltoidea	((((((Geonoma_undata	(Leopoldinia_pulchra	((((Orania_palindan	(Podococcus_barteri	Sclerosperma_profizianum))	(Sabal_domingensis	Phoenix_dactylifera))	((Attalea_speciosa	Bactris_major)	((Elaeis_guineensis	Elaeis_oleifera)	((Reinhardtia_latisecta	Reinhardtia_paiewonskiana)	Reinhardtia_simplex))))	(Nypa_fruticans	Roystonea_regia))))	(Heterospathe_cagayanensis	(Hydriastele_microspadix	(Manicaria_saccifera	(Oenocarpus_minor	Oenocarpus_bataua)))))	(Prestoea_acuminata	Pelagodoxa_henryana))	Dypsis_decaryi)	(Kentiopsis_piersoniorum	Burretiokentia_grandiflora))	Veitchia_spiralis)))	Calamus_caryotoides);
((Pseudophoenix_vinifera	(Iriartea_deltoidea	(Kentiopsis_piersoniorum	((Burretiokentia_grandiflora	(((Heterospathe_cagayanensis	Veitchia_spiralis)	(Hydriastele_microspadix	(((Prestoea_acuminata	Geonoma_undata)	(Leopoldinia_pulchra	((((Attalea_speciosa	Bactris_major)	((Elaeis_guineensis	Elaeis_oleifera)	((Reinhardtia_latisecta	Reinhardtia_paiewonskiana)	Reinhardtia_simplex)))	((Podococcus_barteri	(Sclerosperma_profizianum	Orania_palindan))	(Sabal_domingensis	Phoenix_dactylifera)))	Roystonea_regia)))	(((Nypa_fruticans	Manicaria_saccifera)	Oenocarpus_minor)	Oenocarpus_bataua))))	Dypsis_decaryi))	Pelagodoxa_henryana))))	Calamus_caryotoides);
((Pseudophoenix_vinifera	(Iriartea_deltoidea	(Kentiopsis_piersoniorum	((Burretiokentia_grandiflora	(Veitchia_spiralis	Dypsis_decaryi))	((Pelagodoxa_henryana	(Heterospathe_cagayanensis	Hydriastele_microspadix))	(((((Podococcus_barteri	((Sclerosperma_profizianum	Orania_palindan)	(Nypa_fruticans	(Sabal_domingensis	Phoenix_dactylifera))))	(Bactris_major	(((Reinhardtia_latisecta	Reinhardtia_paiewonskiana)	Reinhardtia_simplex)	((Elaeis_guineensis	Elaeis_oleifera)	Attalea_speciosa))))	Roystonea_regia)	((Prestoea_acuminata	Geonoma_undata)	Leopoldinia_pulchra))	(Oenocarpus_minor	(Oenocarpus_bataua	Manicaria_saccifera))))))))	Calamus_caryotoides);
((Pseudophoenix_vinifera	(Iriartea_deltoidea	((((Kentiopsis_piersoniorum	(((Pelagodoxa_henryana	Hydriastele_microspadix)	((((Roystonea_regia	((Attalea_speciosa	Bactris_major)	((Leopoldinia_pulchra	((Reinhardtia_latisecta	Reinhardtia_paiewonskiana)	Reinhardtia_simplex))	(Elaeis_guineensis	Elaeis_oleifera))))	((Sclerosperma_profizianum	Orania_palindan)	(Sabal_domingensis	Phoenix_dactylifera)))	(Prestoea_acuminata	Geonoma_undata))	(Oenocarpus_bataua	((Podococcus_barteri	(Nypa_fruticans	Manicaria_saccifera))	Oenocarpus_minor))))	Heterospathe_cagayanensis))	Burretiokentia_grandiflora)	Dypsis_decaryi)	Veitchia_spiralis)))	Calamus_caryotoides);
((Pseudophoenix_vinifera	(Iriartea_deltoidea	(((((((Oenocarpus_bataua	(Manicaria_saccifera	Oenocarpus_minor))	((Pelagodoxa_henryana	Hydriastele_microspadix)	((Roystonea_regia	((((Elaeis_guineensis	Elaeis_oleifera)	((Reinhardtia_latisecta	Reinhardtia_paiewonskiana)	Reinhardtia_simplex))	Attalea_speciosa)	((Sabal_domingensis	Phoenix_dactylifera)	Bactris_major)))	(((Nypa_fruticans	(Podococcus_barteri	Sclerosperma_profizianum))	Orania_palindan)	(Leopoldinia_pulchra	(Prestoea_acuminata	Geonoma_undata))))))	Burretiokentia_grandiflora)	Dypsis_decaryi)	Kentiopsis_piersoniorum)	Heterospathe_cagayanensis)	Veitchia_spiralis)))	Calamus_caryotoides);
((Pseudophoenix_vinifera	(Iriartea_deltoidea	(((Kentiopsis_piersoniorum	(Burretiokentia_grandiflora	((Hydriastele_microspadix	(((((((Elaeis_guineensis	Elaeis_oleifera)	((Reinhardtia_latisecta	Reinhardtia_paiewonskiana)	Reinhardtia_simplex))	(Bactris_major	Attalea_speciosa))	(Sabal_domingensis	Phoenix_dactylifera))	Roystonea_regia)	((Orania_palindan	(Sclerosperma_profizianum	Podococcus_barteri))	(Leopoldinia_pulchra	(Prestoea_acuminata	Geonoma_undata))))	(Oenocarpus_bataua	((Heterospathe_cagayanensis	(Manicaria_saccifera	Nypa_fruticans))	Oenocarpus_minor))))	Dypsis_decaryi)))	Veitchia_spiralis)	Pelagodoxa_henryana)))	Calamus_caryotoides);
((Pseudophoenix_vinifera	(Iriartea_deltoidea	(Hydriastele_microspadix	((((Kentiopsis_piersoniorum	(Prestoea_acuminata	Pelagodoxa_henryana))	(((Dypsis_decaryi	(Roystonea_regia	((((Elaeis_guineensis	Elaeis_oleifera)	((Reinhardtia_latisecta	Reinhardtia_paiewonskiana)	Reinhardtia_simplex))	(Bactris_major	Attalea_speciosa))	((Orania_palindan	Sclerosperma_profizianum)	(Podococcus_barteri	(Sabal_domingensis	Phoenix_dactylifera))))))	(Geonoma_undata	(Leopoldinia_pulchra	Burretiokentia_grandiflora)))	(Oenocarpus_bataua	((Manicaria_saccifera	Nypa_fruticans)	Oenocarpus_minor))))	Veitchia_spiralis)	Heterospathe_cagayanensis))))	Calamus_caryotoides);
((Pseudophoenix_vinifera	(Iriartea_deltoidea	(Veitchia_spiralis	((((((((Roystonea_regia	(Sabal_domingensis	Phoenix_dactylifera))	((Elaeis_guineensis	Elaeis_oleifera)	(((Reinhardtia_latisecta	Reinhardtia_paiewonskiana)	Reinhardtia_simplex)	(Bactris_major	Attalea_speciosa))))	(Geonoma_undata	((Orania_palindan	(Podococcus_barteri	Sclerosperma_profizianum))	Leopoldinia_pulchra)))	((Manicaria_saccifera	Nypa_fruticans)	(Heterospathe_cagayanensis	(Oenocarpus_minor	Oenocarpus_bataua))))	(Prestoea_acuminata	(Pelagodoxa_henryana	Hydriastele_microspadix)))	Burretiokentia_grandiflora)	Dypsis_decaryi)	Kentiopsis_piersoniorum))))	Calamus_caryotoides);
((Pseudophoenix_vinifera	(Iriartea_deltoidea	(Pelagodoxa_henryana	(Veitchia_spiralis	((((Dypsis_decaryi	Roystonea_regia)	(((Elaeis_guineensis	Elaeis_oleifera)	(((Reinhardtia_latisecta	Reinhardtia_paiewonskiana)	Reinhardtia_simplex)	(Bactris_major	Attalea_speciosa)))	(((Orania_palindan	Kentiopsis_piersoniorum)	(Burretiokentia_grandiflora	Leopoldinia_pulchra))	(Sabal_domingensis	Phoenix_dactylifera))))	((Podococcus_barteri	Sclerosperma_profizianum)	Hydriastele_microspadix))	((Oenocarpus_bataua	((Manicaria_saccifera	Nypa_fruticans)	Oenocarpus_minor))	((Geonoma_undata	Prestoea_acuminata)	Heterospathe_cagayanensis)))))))	Calamus_caryotoides);
((Pseudophoenix_vinifera	(Iriartea_deltoidea	(Veitchia_spiralis	(Pelagodoxa_henryana	(Heterospathe_cagayanensis	(((Prestoea_acuminata	(((Kentiopsis_piersoniorum	((Podococcus_barteri	(Sabal_domingensis	Phoenix_dactylifera))	Burretiokentia_grandiflora))	(Sclerosperma_profizianum	Orania_palindan))	((Roystonea_regia	(Leopoldinia_pulchra	Geonoma_undata))	(((Elaeis_guineensis	Elaeis_oleifera)	(((Reinhardtia_latisecta	Reinhardtia_paiewonskiana)	Reinhardtia_simplex)	Attalea_speciosa))	Bactris_major))))	Dypsis_decaryi)	(Hydriastele_microspadix	((Oenocarpus_minor	Oenocarpus_bataua)	(Nypa_fruticans	Manicaria_saccifera)))))))))	Calamus_caryotoides);
(((Iriartea_deltoidea	Pseudophoenix_vinifera)	(Hydriastele_microspadix	(((((((Leopoldinia_pulchra	Geonoma_undata)	Heterospathe_cagayanensis)	Prestoea_acuminata)	(((((((Reinhardtia_latisecta	Reinhardtia_paiewonskiana)	Reinhardtia_simplex)	Attalea_speciosa)	(Elaeis_guineensis	Elaeis_oleifera))	Bactris_major)	Roystonea_regia)	((Podococcus_barteri	(Sabal_domingensis	Phoenix_dactylifera))	(Orania_palindan	Sclerosperma_profizianum))))	(((Manicaria_saccifera	Nypa_fruticans)	Oenocarpus_bataua)	Oenocarpus_minor))	((Burretiokentia_grandiflora	(Veitchia_spiralis	Kentiopsis_piersoniorum))	Dypsis_decaryi))	Pelagodoxa_henryana)))	Calamus_caryotoides);
((((Hydriastele_microspadix	(Pelagodoxa_henryana	((((((((Nypa_fruticans	Sabal_domingensis)	Phoenix_dactylifera)	((Orania_palindan	Sclerosperma_profizianum)	Podococcus_barteri))	(((Elaeis_guineensis	Elaeis_oleifera)	((Reinhardtia_latisecta	Reinhardtia_paiewonskiana)	Reinhardtia_simplex))	(Attalea_speciosa	Bactris_major)))	Roystonea_regia)	((Prestoea_acuminata	Geonoma_undata)	Leopoldinia_pulchra))	((Manicaria_saccifera	Oenocarpus_minor)	Oenocarpus_bataua))	(Heterospathe_cagayanensis	(((Burretiokentia_grandiflora	Kentiopsis_piersoniorum)	Veitchia_spiralis)	Dypsis_decaryi)))))	Iriartea_deltoidea)	Pseudophoenix_vinifera)	Calamus_caryotoides);
((((Hydriastele_microspadix	(Pelagodoxa_henryana	(((((((Attalea_speciosa	((Reinhardtia_latisecta	Reinhardtia_paiewonskiana)	Reinhardtia_simplex))	((Sabal_domingensis	Phoenix_dactylifera)	(Orania_palindan	Sclerosperma_profizianum)))	(Roystonea_regia	(Elaeis_guineensis	Elaeis_oleifera)))	Bactris_major)	((Prestoea_acuminata	Geonoma_undata)	Leopoldinia_pulchra))	(((Podococcus_barteri	(Nypa_fruticans	Manicaria_saccifera))	Oenocarpus_minor)	Oenocarpus_bataua))	(Heterospathe_cagayanensis	((Burretiokentia_grandiflora	(Veitchia_spiralis	Kentiopsis_piersoniorum))	Dypsis_decaryi)))))	Iriartea_deltoidea)	Pseudophoenix_vinifera)	Calamus_caryotoides);
((((Kentiopsis_piersoniorum	((Burretiokentia_grandiflora	((Hydriastele_microspadix	Pelagodoxa_henryana)	((((Roystonea_regia	(((Sabal_domingensis	Phoenix_dactylifera)	(Orania_palindan	Sclerosperma_profizianum))	(Prestoea_acuminata	((Elaeis_guineensis	Elaeis_oleifera)	((Attalea_speciosa	((Reinhardtia_latisecta	Reinhardtia_paiewonskiana)	Bactris_major))	Reinhardtia_simplex)))))	(Geonoma_undata	Leopoldinia_pulchra))	((Manicaria_saccifera	(Podococcus_barteri	Nypa_fruticans))	(Oenocarpus_minor	Oenocarpus_bataua)))	Heterospathe_cagayanensis)))	(Veitchia_spiralis	Dypsis_decaryi)))	Iriartea_deltoidea)	Pseudophoenix_vinifera)	Calamus_caryotoides);
((((Veitchia_spiralis	(((Burretiokentia_grandiflora	(((Hydriastele_microspadix	(((Roystonea_regia	((Elaeis_guineensis	Elaeis_oleifera)	((Reinhardtia_simplex	(Reinhardtia_latisecta	Reinhardtia_paiewonskiana))	(Bactris_major	Attalea_speciosa))))	(((Sabal_domingensis	Phoenix_dactylifera)	(Orania_palindan	Sclerosperma_profizianum))	(Prestoea_acuminata	(Geonoma_undata	Leopoldinia_pulchra))))	(Oenocarpus_bataua	((Manicaria_saccifera	(Podococcus_barteri	Nypa_fruticans))	Oenocarpus_minor))))	Dypsis_decaryi)	Kentiopsis_piersoniorum))	Pelagodoxa_henryana)	Heterospathe_cagayanensis))	Iriartea_deltoidea)	Pseudophoenix_vinifera)	Calamus_caryotoides);
(((((Sabal_domingensis	Phoenix_dactylifera)	(((Orania_palindan	(Podococcus_barteri	Sclerosperma_profizianum))	(((((Heterospathe_cagayanensis	(Oenocarpus_minor	Oenocarpus_bataua))	Manicaria_saccifera)	((Dypsis_decaryi	(Kentiopsis_piersoniorum	(Burretiokentia_grandiflora	Veitchia_spiralis)))	(Pelagodoxa_henryana	Hydriastele_microspadix)))	(Geonoma_undata	Leopoldinia_pulchra))	((Prestoea_acuminata	((Elaeis_guineensis	Elaeis_oleifera)	((Reinhardtia_simplex	(Reinhardtia_latisecta	Reinhardtia_paiewonskiana))	(Bactris_major	Attalea_speciosa))))	Roystonea_regia)))	Nypa_fruticans))	Iriartea_deltoidea)	Pseudophoenix_vinifera)	Calamus_caryotoides);
((((Kentiopsis_piersoniorum	(Burretiokentia_grandiflora	(Veitchia_spiralis	(((Pelagodoxa_henryana	Hydriastele_microspadix)	((((Prestoea_acuminata	Geonoma_undata)	Leopoldinia_pulchra)	(((Sabal_domingensis	Phoenix_dactylifera)	(Orania_palindan	(Podococcus_barteri	Sclerosperma_profizianum)))	(((Elaeis_guineensis	Elaeis_oleifera)	(Attalea_speciosa	(((Reinhardtia_paiewonskiana	Reinhardtia_latisecta)	Reinhardtia_simplex)	Bactris_major)))	Roystonea_regia)))	((Oenocarpus_minor	Oenocarpus_bataua)	(Nypa_fruticans	Manicaria_saccifera))))	(Heterospathe_cagayanensis	Dypsis_decaryi)))))	Iriartea_deltoidea)	Pseudophoenix_vinifera)	Calamus_caryotoides);
((((Pelagodoxa_henryana	(Hydriastele_microspadix	((((Nypa_fruticans	Roystonea_regia)	(((Sabal_domingensis	Phoenix_dactylifera)	(Orania_palindan	(Podococcus_barteri	Sclerosperma_profizianum)))	((Elaeis_guineensis	Elaeis_oleifera)	(((Reinhardtia_paiewonskiana	Reinhardtia_latisecta)	Reinhardtia_simplex)	(Bactris_major	Attalea_speciosa)))))	(((Heterospathe_cagayanensis	(Oenocarpus_minor	Oenocarpus_bataua))	Manicaria_saccifera)	((Prestoea_acuminata	Geonoma_undata)	Leopoldinia_pulchra)))	(((Kentiopsis_piersoniorum	Veitchia_spiralis)	Dypsis_decaryi)	Burretiokentia_grandiflora))))	Iriartea_deltoidea)	Pseudophoenix_vinifera)	Calamus_caryotoides);
(((((Pelagodoxa_henryana	(((Hydriastele_microspadix	Heterospathe_cagayanensis)	((((((Podococcus_barteri	(Sabal_domingensis	Phoenix_dactylifera))	(Orania_palindan	(Nypa_fruticans	Sclerosperma_profizianum)))	((Elaeis_guineensis	Elaeis_oleifera)	(((Reinhardtia_paiewonskiana	Reinhardtia_latisecta)	Reinhardtia_simplex)	(Bactris_major	Attalea_speciosa))))	Roystonea_regia)	(Oenocarpus_minor	(Oenocarpus_bataua	Manicaria_saccifera)))	(Geonoma_undata	Leopoldinia_pulchra)))	((Kentiopsis_piersoniorum	Burretiokentia_grandiflora)	(Veitchia_spiralis	Dypsis_decaryi))))	Prestoea_acuminata)	Iriartea_deltoidea)	Pseudophoenix_vinifera)	Calamus_caryotoides);
((((Veitchia_spiralis	(((Kentiopsis_piersoniorum	(Dypsis_decaryi	(((Hydriastele_microspadix	Heterospathe_cagayanensis)	(Oenocarpus_bataua	(Manicaria_saccifera	Oenocarpus_minor)))	((Leopoldinia_pulchra	(Prestoea_acuminata	Geonoma_undata))	((((((Nypa_fruticans	Sabal_domingensis)	Phoenix_dactylifera)	((Podococcus_barteri	Orania_palindan)	Sclerosperma_profizianum))	((Elaeis_guineensis	Elaeis_oleifera)	(((Reinhardtia_paiewonskiana	Reinhardtia_latisecta)	Reinhardtia_simplex)	Attalea_speciosa)))	Roystonea_regia)	Bactris_major)))))	Burretiokentia_grandiflora)	Pelagodoxa_henryana))	Iriartea_deltoidea)	Pseudophoenix_vinifera)	Calamus_caryotoides);
((Pseudophoenix_vinifera	((Veitchia_spiralis	((Kentiopsis_piersoniorum	(Burretiokentia_grandiflora	(Hydriastele_microspadix	((Dypsis_decaryi	((Leopoldinia_pulchra	(Prestoea_acuminata	Geonoma_undata))	(Roystonea_regia	(((Reinhardtia_simplex	(Reinhardtia_latisecta	Reinhardtia_paiewonskiana))	((Bactris_major	Attalea_speciosa)	(Elaeis_guineensis	Elaeis_oleifera)))	(((Podococcus_barteri	Sclerosperma_profizianum)	Orania_palindan)	(Sabal_domingensis	Phoenix_dactylifera))))))	(Oenocarpus_bataua	(Oenocarpus_minor	(Heterospathe_cagayanensis	(Nypa_fruticans	Manicaria_saccifera))))))))	Pelagodoxa_henryana))	Iriartea_deltoidea))	Calamus_caryotoides);
(((Pseudophoenix_vinifera	Iriartea_deltoidea)	(Veitchia_spiralis	((((Podococcus_barteri	Heterospathe_cagayanensis)	(Burretiokentia_grandiflora	(Oenocarpus_bataua	(Oenocarpus_minor	Manicaria_saccifera))))	(Kentiopsis_piersoniorum	(((Pelagodoxa_henryana	Prestoea_acuminata)	Hydriastele_microspadix)	((Leopoldinia_pulchra	((Nypa_fruticans	Roystonea_regia)	(((Sclerosperma_profizianum	Orania_palindan)	(Sabal_domingensis	Phoenix_dactylifera))	((Elaeis_guineensis	Elaeis_oleifera)	((Reinhardtia_simplex	(Reinhardtia_latisecta	Reinhardtia_paiewonskiana))	(Bactris_major	Attalea_speciosa))))))	Geonoma_undata))))	Dypsis_decaryi)))	Calamus_caryotoides);
((Pseudophoenix_vinifera	((((Burretiokentia_grandiflora	(Dypsis_decaryi	(Veitchia_spiralis	Heterospathe_cagayanensis)))	((Prestoea_acuminata	((Oenocarpus_minor	((Nypa_fruticans	Manicaria_saccifera)	Oenocarpus_bataua))	(Geonoma_undata	(Leopoldinia_pulchra	((((Podococcus_barteri	Sclerosperma_profizianum)	Orania_palindan)	(Sabal_domingensis	Phoenix_dactylifera))	(((Elaeis_guineensis	Elaeis_oleifera)	((Reinhardtia_simplex	(Reinhardtia_latisecta	Reinhardtia_paiewonskiana))	(Bactris_major	Attalea_speciosa)))	Roystonea_regia))))))	(Pelagodoxa_henryana	Hydriastele_microspadix)))	Kentiopsis_piersoniorum)	Iriartea_deltoidea))	Calamus_caryotoides);
((Pseudophoenix_vinifera	(((((Sabal_domingensis	Phoenix_dactylifera)	((((Leopoldinia_pulchra	Geonoma_undata)	((Orania_palindan	Podococcus_barteri)	(Nypa_fruticans	Sclerosperma_profizianum)))	((Prestoea_acuminata	((Elaeis_guineensis	Elaeis_oleifera)	((Reinhardtia_simplex	(Reinhardtia_latisecta	Reinhardtia_paiewonskiana))	(Bactris_major	Attalea_speciosa))))	(Dypsis_decaryi	Roystonea_regia)))	(((Pelagodoxa_henryana	Hydriastele_microspadix)	(Heterospathe_cagayanensis	Veitchia_spiralis))	(Oenocarpus_bataua	(Oenocarpus_minor	Manicaria_saccifera)))))	Burretiokentia_grandiflora)	Kentiopsis_piersoniorum)	Iriartea_deltoidea))	Calamus_caryotoides);
((Pseudophoenix_vinifera	((Veitchia_spiralis	(Dypsis_decaryi	(((((Geonoma_undata	Heterospathe_cagayanensis)	((Oenocarpus_minor	(Manicaria_saccifera	Oenocarpus_bataua))	(((Nypa_fruticans	Roystonea_regia)	(((Orania_palindan	Sclerosperma_profizianum)	(Podococcus_barteri	(Sabal_domingensis	Phoenix_dactylifera)))	((Elaeis_guineensis	Elaeis_oleifera)	((Reinhardtia_simplex	(Reinhardtia_latisecta	Reinhardtia_paiewonskiana))	(Bactris_major	Attalea_speciosa)))))	Leopoldinia_pulchra)))	((Prestoea_acuminata	Pelagodoxa_henryana)	Hydriastele_microspadix))	Kentiopsis_piersoniorum)	Burretiokentia_grandiflora)))	Iriartea_deltoidea))	Calamus_caryotoides);
((Pseudophoenix_vinifera	(((((Veitchia_spiralis	Dypsis_decaryi)	(Heterospathe_cagayanensis	((((Oenocarpus_minor	Oenocarpus_bataua)	(Nypa_fruticans	Manicaria_saccifera))	Hydriastele_microspadix)	(((Roystonea_regia	((((Podococcus_barteri	Orania_palindan)	Sclerosperma_profizianum)	(Sabal_domingensis	Phoenix_dactylifera))	((Elaeis_guineensis	Elaeis_oleifera)	((Reinhardtia_simplex	(Reinhardtia_latisecta	Reinhardtia_paiewonskiana))	(Bactris_major	Attalea_speciosa)))))	((Prestoea_acuminata	Geonoma_undata)	Leopoldinia_pulchra))	Pelagodoxa_henryana))))	Burretiokentia_grandiflora)	Kentiopsis_piersoniorum)	Iriartea_deltoidea))	Calamus_caryotoides);
((Pseudophoenix_vinifera	((Veitchia_spiralis	(Dypsis_decaryi	((((Heterospathe_cagayanensis	((Oenocarpus_minor	(Nypa_fruticans	Manicaria_saccifera))	Oenocarpus_bataua))	(((Roystonea_regia	((((Podococcus_barteri	Orania_palindan)	Sclerosperma_profizianum)	(Sabal_domingensis	Phoenix_dactylifera))	((Prestoea_acuminata	(Elaeis_guineensis	Elaeis_oleifera))	((Reinhardtia_simplex	(Reinhardtia_latisecta	Reinhardtia_paiewonskiana))	(Bactris_major	Attalea_speciosa)))))	Leopoldinia_pulchra)	Geonoma_undata))	(Pelagodoxa_henryana	Hydriastele_microspadix))	(Burretiokentia_grandiflora	Kentiopsis_piersoniorum))))	Iriartea_deltoidea))	Calamus_caryotoides);
((Pseudophoenix_vinifera	((Kentiopsis_piersoniorum	(((Veitchia_spiralis	Dypsis_decaryi)	((((Oenocarpus_minor	(Nypa_fruticans	Oenocarpus_bataua))	((((((Orania_palindan	Sclerosperma_profizianum)	(Podococcus_barteri	(Sabal_domingensis	Phoenix_dactylifera)))	((Elaeis_guineensis	Elaeis_oleifera)	((Reinhardtia_simplex	(Reinhardtia_latisecta	Reinhardtia_paiewonskiana))	(Bactris_major	Attalea_speciosa))))	Roystonea_regia)	Leopoldinia_pulchra)	(Manicaria_saccifera	(Prestoea_acuminata	Geonoma_undata))))	(Pelagodoxa_henryana	Hydriastele_microspadix))	Heterospathe_cagayanensis))	Burretiokentia_grandiflora))	Iriartea_deltoidea))	Calamus_caryotoides);
((Pseudophoenix_vinifera	((Hydriastele_microspadix	((Pelagodoxa_henryana	((Prestoea_acuminata	Geonoma_undata)	((((Roystonea_regia	(Sabal_domingensis	Phoenix_dactylifera))	((Elaeis_guineensis	Elaeis_oleifera)	((Reinhardtia_simplex	(Reinhardtia_latisecta	Reinhardtia_paiewonskiana))	(Bactris_major	Attalea_speciosa))))	((Podococcus_barteri	Sclerosperma_profizianum)	(Leopoldinia_pulchra	Orania_palindan)))	((Oenocarpus_minor	Oenocarpus_bataua)	(Nypa_fruticans	Manicaria_saccifera)))))	(((Veitchia_spiralis	Dypsis_decaryi)	Burretiokentia_grandiflora)	(Kentiopsis_piersoniorum	Heterospathe_cagayanensis))))	Iriartea_deltoidea))	Calamus_caryotoides);
((Pseudophoenix_vinifera	((Pelagodoxa_henryana	(((((Roystonea_regia	((((Sclerosperma_profizianum	Podococcus_barteri)	Orania_palindan)	(Sabal_domingensis	Phoenix_dactylifera))	(Prestoea_acuminata	((Elaeis_guineensis	Elaeis_oleifera)	(((Reinhardtia_simplex	(Reinhardtia_latisecta	Reinhardtia_paiewonskiana))	Bactris_major)	Attalea_speciosa)))))	Leopoldinia_pulchra)	(((Oenocarpus_minor	Oenocarpus_bataua)	(Nypa_fruticans	Manicaria_saccifera))	Geonoma_undata))	Hydriastele_microspadix)	(((Veitchia_spiralis	Dypsis_decaryi)	(Burretiokentia_grandiflora	Kentiopsis_piersoniorum))	Heterospathe_cagayanensis)))	Iriartea_deltoidea))	Calamus_caryotoides);
