# Supplementary material for: Data supporting the nuclear phylogenomics of the palm subfamily Arecoideae (Arecaceae)
Source: Data Brief. 2016 Mar 2;7:532–6. doi: 10.1016/j.dib.2016.02.063 (PMC4796708; doi:10.1016/j.dib.2016.02.063)
Supplement: Supplementary file 5 — Supplementary material [file mmc5.zip › RAxML_bootstrap.Elaeis_363.raxml.tre]

((Phoenix_dactylifera	(Serenoa_repens	(Sabal_domingensis	((Pseudophoenix_vinifera	Geonoma_undata)	(((Podococcus_barteri	(Iriartea_deltoidea	(Orania_palindan	Sclerosperma_profizianum)))	(((Attalea_speciosa	Bactris_major)	(Elaeis_oleifera	Elaeis_guineensis))	((Manicaria_saccifera	((Prestoea_acuminata	(Oenocarpus_minor	Oenocarpus_bataua))	(Leopoldinia_pulchra	((Hydriastele_microspadix	Dictyosperma_album)	((Kentiopsis_piersoniorum	((Burretiokentia_grandiflora	Heterospathe_cagayanensis)	Dypsis_decaryi))	Veitchia_spiralis)))))	(Roystonea_regia	(Reinhardtia_simplex	(Reinhardtia_latisecta	Reinhardtia_paiewonskiana))))))	Pelagodoxa_henryana)))))	Nypa_fruticans);
((((Pseudophoenix_vinifera	Orania_palindan)	((Iriartea_deltoidea	(Geonoma_undata	Pelagodoxa_henryana))	(Sclerosperma_profizianum	Podococcus_barteri)))	((((Attalea_speciosa	Bactris_major)	(Elaeis_oleifera	Elaeis_guineensis))	((((Leopoldinia_pulchra	Prestoea_acuminata)	(Oenocarpus_minor	Oenocarpus_bataua))	((Hydriastele_microspadix	Dictyosperma_album)	((((Veitchia_spiralis	Burretiokentia_grandiflora)	Heterospathe_cagayanensis)	Dypsis_decaryi)	(Kentiopsis_piersoniorum	Manicaria_saccifera))))	(Roystonea_regia	(Reinhardtia_simplex	(Reinhardtia_latisecta	Reinhardtia_paiewonskiana)))))	((Phoenix_dactylifera	Serenoa_repens)	Sabal_domingensis)))	Nypa_fruticans);
((((Orania_palindan	Sclerosperma_profizianum)	Podococcus_barteri)	(((((Attalea_speciosa	Bactris_major)	(Elaeis_oleifera	Elaeis_guineensis))	(((((Leopoldinia_pulchra	Prestoea_acuminata)	((Kentiopsis_piersoniorum	(Hydriastele_microspadix	Dictyosperma_album))	(Oenocarpus_minor	Oenocarpus_bataua)))	(((Veitchia_spiralis	Burretiokentia_grandiflora)	(Heterospathe_cagayanensis	Dypsis_decaryi))	Manicaria_saccifera))	Roystonea_regia)	(Reinhardtia_simplex	(Reinhardtia_latisecta	Reinhardtia_paiewonskiana))))	((Pseudophoenix_vinifera	Serenoa_repens)	(Sabal_domingensis	Phoenix_dactylifera)))	(Iriartea_deltoidea	(Geonoma_undata	Pelagodoxa_henryana))))	Nypa_fruticans);
(((Iriartea_deltoidea	(Orania_palindan	Sclerosperma_profizianum))	(((((Attalea_speciosa	Bactris_major)	(Elaeis_oleifera	Elaeis_guineensis))	(Sabal_domingensis	(Serenoa_repens	Phoenix_dactylifera)))	(((((Leopoldinia_pulchra	(((Kentiopsis_piersoniorum	(((Veitchia_spiralis	Burretiokentia_grandiflora)	Heterospathe_cagayanensis)	Dypsis_decaryi))	Hydriastele_microspadix)	Dictyosperma_album))	(Prestoea_acuminata	(Oenocarpus_minor	Oenocarpus_bataua)))	Manicaria_saccifera)	Roystonea_regia)	(Reinhardtia_simplex	(Reinhardtia_latisecta	Reinhardtia_paiewonskiana))))	(Podococcus_barteri	((Pseudophoenix_vinifera	Geonoma_undata)	Pelagodoxa_henryana))))	Nypa_fruticans);
(((((((Iriartea_deltoidea	(Geonoma_undata	Pelagodoxa_henryana))	(Pseudophoenix_vinifera	Podococcus_barteri))	(Orania_palindan	Sclerosperma_profizianum))	Roystonea_regia)	((Sabal_domingensis	(Serenoa_repens	Phoenix_dactylifera))	((Manicaria_saccifera	(Dictyosperma_album	(((((Veitchia_spiralis	Burretiokentia_grandiflora)	Heterospathe_cagayanensis)	Dypsis_decaryi)	Hydriastele_microspadix)	Kentiopsis_piersoniorum)))	((Leopoldinia_pulchra	Prestoea_acuminata)	(Oenocarpus_minor	Oenocarpus_bataua)))))	((Reinhardtia_simplex	(Reinhardtia_latisecta	Reinhardtia_paiewonskiana))	((Attalea_speciosa	Bactris_major)	(Elaeis_oleifera	Elaeis_guineensis))))	Nypa_fruticans);
(((((Orania_palindan	Sclerosperma_profizianum)	Podococcus_barteri)	(Iriartea_deltoidea	((Sabal_domingensis	(Serenoa_repens	Phoenix_dactylifera))	(((Attalea_speciosa	Bactris_major)	(Elaeis_oleifera	Elaeis_guineensis))	(((((Leopoldinia_pulchra	Prestoea_acuminata)	(Oenocarpus_minor	Oenocarpus_bataua))	(Manicaria_saccifera	((((Kentiopsis_piersoniorum	(Dictyosperma_album	Hydriastele_microspadix))	(Veitchia_spiralis	Burretiokentia_grandiflora))	Dypsis_decaryi)	Heterospathe_cagayanensis)))	Roystonea_regia)	(Reinhardtia_simplex	(Reinhardtia_latisecta	Reinhardtia_paiewonskiana)))))))	(Pseudophoenix_vinifera	(Geonoma_undata	Pelagodoxa_henryana)))	Nypa_fruticans);
((((Orania_palindan	(Sclerosperma_profizianum	Podococcus_barteri))	((Roystonea_regia	((Attalea_speciosa	Bactris_major)	(Elaeis_oleifera	Elaeis_guineensis)))	(Reinhardtia_simplex	(Reinhardtia_latisecta	Reinhardtia_paiewonskiana))))	((Sabal_domingensis	(Serenoa_repens	Phoenix_dactylifera))	((Iriartea_deltoidea	((((Leopoldinia_pulchra	Prestoea_acuminata)	(Oenocarpus_minor	Oenocarpus_bataua))	(Manicaria_saccifera	(((Heterospathe_cagayanensis	(Kentiopsis_piersoniorum	(Dictyosperma_album	Hydriastele_microspadix)))	(Veitchia_spiralis	Burretiokentia_grandiflora))	Dypsis_decaryi)))	Pseudophoenix_vinifera))	(Geonoma_undata	Pelagodoxa_henryana))))	Nypa_fruticans);
((Pseudophoenix_vinifera	((Sabal_domingensis	(Serenoa_repens	Phoenix_dactylifera))	((((Attalea_speciosa	Bactris_major)	(Elaeis_oleifera	Elaeis_guineensis))	(Geonoma_undata	Pelagodoxa_henryana))	((Iriartea_deltoidea	(Orania_palindan	(Sclerosperma_profizianum	Podococcus_barteri)))	(((Leopoldinia_pulchra	Prestoea_acuminata)	((Oenocarpus_minor	Oenocarpus_bataua)	((Manicaria_saccifera	((((Burretiokentia_grandiflora	Veitchia_spiralis)	Heterospathe_cagayanensis)	Dypsis_decaryi)	Kentiopsis_piersoniorum))	(Dictyosperma_album	Hydriastele_microspadix))))	(Roystonea_regia	(Reinhardtia_simplex	(Reinhardtia_latisecta	Reinhardtia_paiewonskiana))))))))	Nypa_fruticans);
(((((Sabal_domingensis	(Serenoa_repens	Phoenix_dactylifera))	((((Leopoldinia_pulchra	Prestoea_acuminata)	(Oenocarpus_minor	Oenocarpus_bataua))	(((((Burretiokentia_grandiflora	Veitchia_spiralis)	Heterospathe_cagayanensis)	Manicaria_saccifera)	(Dypsis_decaryi	Kentiopsis_piersoniorum))	(Dictyosperma_album	Hydriastele_microspadix)))	(Roystonea_regia	(((Attalea_speciosa	Bactris_major)	(Elaeis_oleifera	Elaeis_guineensis))	(Reinhardtia_simplex	(Reinhardtia_latisecta	Reinhardtia_paiewonskiana))))))	((Pseudophoenix_vinifera	Geonoma_undata)	Pelagodoxa_henryana))	(((Iriartea_deltoidea	Orania_palindan)	Podococcus_barteri)	Sclerosperma_profizianum))	Nypa_fruticans);
((Pseudophoenix_vinifera	((((Leopoldinia_pulchra	(Manicaria_saccifera	Prestoea_acuminata))	(Oenocarpus_minor	Oenocarpus_bataua))	((Kentiopsis_piersoniorum	(((Burretiokentia_grandiflora	Veitchia_spiralis)	Heterospathe_cagayanensis)	Dypsis_decaryi))	(Dictyosperma_album	Hydriastele_microspadix)))	(((Reinhardtia_simplex	(Reinhardtia_latisecta	Reinhardtia_paiewonskiana))	Roystonea_regia)	((((Orania_palindan	Sclerosperma_profizianum)	(((Geonoma_undata	Pelagodoxa_henryana)	Iriartea_deltoidea)	Podococcus_barteri))	(Sabal_domingensis	(Serenoa_repens	Phoenix_dactylifera)))	((Attalea_speciosa	Bactris_major)	(Elaeis_oleifera	Elaeis_guineensis))))))	Nypa_fruticans);
((Phoenix_dactylifera	(Serenoa_repens	(((((Sclerosperma_profizianum	Podococcus_barteri)	(((((Leopoldinia_pulchra	Prestoea_acuminata)	(Oenocarpus_bataua	(Manicaria_saccifera	Oenocarpus_minor)))	(((Hydriastele_microspadix	Dictyosperma_album)	(Kentiopsis_piersoniorum	Heterospathe_cagayanensis))	((Burretiokentia_grandiflora	Veitchia_spiralis)	Dypsis_decaryi)))	(Roystonea_regia	(Reinhardtia_simplex	(Reinhardtia_latisecta	Reinhardtia_paiewonskiana))))	((Bactris_major	Attalea_speciosa)	(Elaeis_oleifera	Elaeis_guineensis))))	(Iriartea_deltoidea	Orania_palindan))	((Geonoma_undata	Pseudophoenix_vinifera)	Pelagodoxa_henryana))	Sabal_domingensis)))	Nypa_fruticans);
((((Podococcus_barteri	(Iriartea_deltoidea	Orania_palindan))	((Geonoma_undata	Pseudophoenix_vinifera)	Pelagodoxa_henryana))	((Sabal_domingensis	(Phoenix_dactylifera	Serenoa_repens))	((((Roystonea_regia	(Reinhardtia_simplex	(Reinhardtia_latisecta	Reinhardtia_paiewonskiana)))	(((Prestoea_acuminata	(Oenocarpus_bataua	Oenocarpus_minor))	Leopoldinia_pulchra)	(Manicaria_saccifera	(((Heterospathe_cagayanensis	(Burretiokentia_grandiflora	Veitchia_spiralis))	Dypsis_decaryi)	((Kentiopsis_piersoniorum	Hydriastele_microspadix)	Dictyosperma_album)))))	((Bactris_major	Attalea_speciosa)	(Elaeis_oleifera	Elaeis_guineensis)))	Sclerosperma_profizianum)))	Nypa_fruticans);
((((Pseudophoenix_vinifera	(Podococcus_barteri	Orania_palindan))	(Geonoma_undata	Pelagodoxa_henryana))	(Iriartea_deltoidea	((((Bactris_major	Attalea_speciosa)	(Elaeis_oleifera	Elaeis_guineensis))	((((((Heterospathe_cagayanensis	(Hydriastele_microspadix	Dictyosperma_album))	(Dypsis_decaryi	(Kentiopsis_piersoniorum	(Burretiokentia_grandiflora	Veitchia_spiralis))))	Manicaria_saccifera)	((Oenocarpus_bataua	Oenocarpus_minor)	(Leopoldinia_pulchra	Prestoea_acuminata)))	Roystonea_regia)	(Reinhardtia_simplex	(Reinhardtia_latisecta	Reinhardtia_paiewonskiana))))	(Sclerosperma_profizianum	(Sabal_domingensis	(Phoenix_dactylifera	Serenoa_repens))))))	Nypa_fruticans);
((Pseudophoenix_vinifera	((Iriartea_deltoidea	(Geonoma_undata	Pelagodoxa_henryana))	(((Sclerosperma_profizianum	Podococcus_barteri)	Orania_palindan)	((((Roystonea_regia	((Bactris_major	Attalea_speciosa)	(Elaeis_oleifera	Elaeis_guineensis)))	(Reinhardtia_simplex	(Reinhardtia_latisecta	Reinhardtia_paiewonskiana)))	(((Oenocarpus_bataua	Oenocarpus_minor)	(Leopoldinia_pulchra	Prestoea_acuminata))	(Manicaria_saccifera	(((Burretiokentia_grandiflora	Veitchia_spiralis)	(Dypsis_decaryi	Heterospathe_cagayanensis))	((Kentiopsis_piersoniorum	Hydriastele_microspadix)	Dictyosperma_album)))))	(Sabal_domingensis	(Phoenix_dactylifera	Serenoa_repens))))))	Nypa_fruticans);
(((Serenoa_repens	(Sabal_domingensis	Phoenix_dactylifera))	((((Sclerosperma_profizianum	Orania_palindan)	Podococcus_barteri)	((Roystonea_regia	(((Bactris_major	Attalea_speciosa)	(Elaeis_oleifera	Elaeis_guineensis))	(Reinhardtia_simplex	(Reinhardtia_latisecta	Reinhardtia_paiewonskiana))))	(Pseudophoenix_vinifera	(((Oenocarpus_bataua	Oenocarpus_minor)	(Leopoldinia_pulchra	Prestoea_acuminata))	(Manicaria_saccifera	((((Burretiokentia_grandiflora	Veitchia_spiralis)	Heterospathe_cagayanensis)	Dypsis_decaryi)	(Kentiopsis_piersoniorum	(Hydriastele_microspadix	Dictyosperma_album))))))))	(Iriartea_deltoidea	(Geonoma_undata	Pelagodoxa_henryana))))	Nypa_fruticans);
((((Pelagodoxa_henryana	Geonoma_undata)	(((Sclerosperma_profizianum	(((Reinhardtia_simplex	(Reinhardtia_latisecta	Reinhardtia_paiewonskiana))	(Roystonea_regia	((Bactris_major	Attalea_speciosa)	(Elaeis_oleifera	Elaeis_guineensis))))	(((Oenocarpus_bataua	Oenocarpus_minor)	(Leopoldinia_pulchra	Prestoea_acuminata))	(Manicaria_saccifera	(((Burretiokentia_grandiflora	Veitchia_spiralis)	Dypsis_decaryi)	(Heterospathe_cagayanensis	(Kentiopsis_piersoniorum	(Hydriastele_microspadix	Dictyosperma_album))))))))	(Serenoa_repens	(Sabal_domingensis	Phoenix_dactylifera)))	((Iriartea_deltoidea	Orania_palindan)	Podococcus_barteri)))	Pseudophoenix_vinifera)	Nypa_fruticans);
((((((((Roystonea_regia	((Leopoldinia_pulchra	((Dictyosperma_album	Hydriastele_microspadix)	((Kentiopsis_piersoniorum	Dypsis_decaryi)	(Heterospathe_cagayanensis	(Burretiokentia_grandiflora	Veitchia_spiralis)))))	(Manicaria_saccifera	((Oenocarpus_bataua	Oenocarpus_minor)	Prestoea_acuminata))))	(Reinhardtia_simplex	(Reinhardtia_latisecta	Reinhardtia_paiewonskiana)))	((Bactris_major	Attalea_speciosa)	(Elaeis_oleifera	Elaeis_guineensis)))	(Sabal_domingensis	(Phoenix_dactylifera	Serenoa_repens)))	((Podococcus_barteri	Sclerosperma_profizianum)	(Pelagodoxa_henryana	Geonoma_undata)))	(Iriartea_deltoidea	Orania_palindan))	Pseudophoenix_vinifera)	Nypa_fruticans);
((((Pseudophoenix_vinifera	Podococcus_barteri)	(((((Dictyosperma_album	(((Heterospathe_cagayanensis	Hydriastele_microspadix)	Leopoldinia_pulchra)	(Dypsis_decaryi	(Kentiopsis_piersoniorum	((Manicaria_saccifera	Burretiokentia_grandiflora)	Veitchia_spiralis)))))	((Oenocarpus_bataua	Oenocarpus_minor)	Prestoea_acuminata))	(((Reinhardtia_simplex	(Reinhardtia_latisecta	Reinhardtia_paiewonskiana))	((Bactris_major	Attalea_speciosa)	(Elaeis_oleifera	Elaeis_guineensis)))	Roystonea_regia))	(Sabal_domingensis	(Phoenix_dactylifera	Serenoa_repens)))	(Orania_palindan	Sclerosperma_profizianum)))	(Iriartea_deltoidea	(Pelagodoxa_henryana	Geonoma_undata)))	Nypa_fruticans);
((((((Oenocarpus_bataua	Oenocarpus_minor)	(((Manicaria_saccifera	Prestoea_acuminata)	(Leopoldinia_pulchra	Kentiopsis_piersoniorum))	((Hydriastele_microspadix	Dictyosperma_album)	((Heterospathe_cagayanensis	(Burretiokentia_grandiflora	Veitchia_spiralis))	Dypsis_decaryi))))	(Sabal_domingensis	(Phoenix_dactylifera	Serenoa_repens)))	(Pelagodoxa_henryana	Geonoma_undata))	((Pseudophoenix_vinifera	Podococcus_barteri)	(((Iriartea_deltoidea	Orania_palindan)	Sclerosperma_profizianum)	(((Reinhardtia_simplex	(Reinhardtia_latisecta	Reinhardtia_paiewonskiana))	((Bactris_major	Attalea_speciosa)	(Elaeis_oleifera	Elaeis_guineensis)))	Roystonea_regia))))	Nypa_fruticans);
((Phoenix_dactylifera	(Serenoa_repens	(((Pelagodoxa_henryana	(Pseudophoenix_vinifera	Geonoma_undata))	((((Oenocarpus_bataua	Oenocarpus_minor)	((Manicaria_saccifera	Prestoea_acuminata)	Leopoldinia_pulchra))	((Kentiopsis_piersoniorum	(Hydriastele_microspadix	Dictyosperma_album))	((Heterospathe_cagayanensis	(Burretiokentia_grandiflora	Veitchia_spiralis))	Dypsis_decaryi)))	(((Iriartea_deltoidea	(Orania_palindan	(Podococcus_barteri	Sclerosperma_profizianum)))	(Roystonea_regia	(Reinhardtia_simplex	(Reinhardtia_latisecta	Reinhardtia_paiewonskiana))))	((Bactris_major	Attalea_speciosa)	(Elaeis_oleifera	Elaeis_guineensis)))))	Sabal_domingensis)))	Nypa_fruticans);
((Pseudophoenix_vinifera	(((((Burretiokentia_grandiflora	(Heterospathe_cagayanensis	Kentiopsis_piersoniorum))	Dypsis_decaryi)	Veitchia_spiralis)	(Hydriastele_microspadix	Dictyosperma_album))	((Roystonea_regia	(((Attalea_speciosa	((Elaeis_oleifera	Elaeis_guineensis)	Bactris_major))	(((Orania_palindan	Sclerosperma_profizianum)	Podococcus_barteri)	((Iriartea_deltoidea	(Pelagodoxa_henryana	Geonoma_undata))	(Serenoa_repens	(Phoenix_dactylifera	Sabal_domingensis)))))	(Reinhardtia_simplex	(Reinhardtia_latisecta	Reinhardtia_paiewonskiana))))	((Oenocarpus_minor	Oenocarpus_bataua)	(Leopoldinia_pulchra	(Manicaria_saccifera	Prestoea_acuminata))))))	Nypa_fruticans);
((Pseudophoenix_vinifera	((Roystonea_regia	((((Elaeis_oleifera	Elaeis_guineensis)	(Bactris_major	Attalea_speciosa))	((Sabal_domingensis	(Serenoa_repens	Phoenix_dactylifera))	((Orania_palindan	(Sclerosperma_profizianum	Podococcus_barteri))	(Iriartea_deltoidea	(Pelagodoxa_henryana	Geonoma_undata)))))	(Reinhardtia_simplex	(Reinhardtia_latisecta	Reinhardtia_paiewonskiana))))	((((Dypsis_decaryi	((Burretiokentia_grandiflora	Veitchia_spiralis)	Heterospathe_cagayanensis))	Kentiopsis_piersoniorum)	(Hydriastele_microspadix	Dictyosperma_album))	(((Oenocarpus_minor	Oenocarpus_bataua)	(Leopoldinia_pulchra	Prestoea_acuminata))	Manicaria_saccifera))))	Nypa_fruticans);
(((Sabal_domingensis	(Serenoa_repens	Phoenix_dactylifera))	(((Sclerosperma_profizianum	(((Reinhardtia_simplex	(Reinhardtia_latisecta	Reinhardtia_paiewonskiana))	((Elaeis_oleifera	Elaeis_guineensis)	(Bactris_major	Attalea_speciosa)))	(((((Kentiopsis_piersoniorum	(Hydriastele_microspadix	Dictyosperma_album))	(Burretiokentia_grandiflora	Veitchia_spiralis))	(Heterospathe_cagayanensis	Dypsis_decaryi))	(((Oenocarpus_minor	Oenocarpus_bataua)	(Leopoldinia_pulchra	Prestoea_acuminata))	Manicaria_saccifera))	Roystonea_regia)))	Pseudophoenix_vinifera)	(((Orania_palindan	Podococcus_barteri)	(Pelagodoxa_henryana	Geonoma_undata))	Iriartea_deltoidea)))	Nypa_fruticans);
((((Serenoa_repens	(Phoenix_dactylifera	Sabal_domingensis))	((((((Kentiopsis_piersoniorum	(Hydriastele_microspadix	Dictyosperma_album))	(Burretiokentia_grandiflora	Veitchia_spiralis))	(Heterospathe_cagayanensis	Dypsis_decaryi))	((Oenocarpus_minor	Oenocarpus_bataua)	(Leopoldinia_pulchra	(Manicaria_saccifera	Prestoea_acuminata))))	(Roystonea_regia	(Reinhardtia_simplex	(Reinhardtia_latisecta	Reinhardtia_paiewonskiana))))	((Elaeis_oleifera	Elaeis_guineensis)	(Bactris_major	Attalea_speciosa))))	(((Iriartea_deltoidea	Orania_palindan)	(Sclerosperma_profizianum	Podococcus_barteri))	(Pelagodoxa_henryana	(Pseudophoenix_vinifera	Geonoma_undata))))	Nypa_fruticans);
(((Iriartea_deltoidea	(Pelagodoxa_henryana	Geonoma_undata))	((Orania_palindan	(Sclerosperma_profizianum	Podococcus_barteri))	((Pseudophoenix_vinifera	(Sabal_domingensis	(Serenoa_repens	Phoenix_dactylifera)))	((((((Kentiopsis_piersoniorum	(Hydriastele_microspadix	Dictyosperma_album))	((Dypsis_decaryi	(Burretiokentia_grandiflora	Veitchia_spiralis))	Heterospathe_cagayanensis))	((Oenocarpus_minor	Oenocarpus_bataua)	(Leopoldinia_pulchra	(Manicaria_saccifera	Prestoea_acuminata))))	Roystonea_regia)	(Reinhardtia_simplex	(Reinhardtia_latisecta	Reinhardtia_paiewonskiana)))	((Elaeis_oleifera	Elaeis_guineensis)	(Bactris_major	Attalea_speciosa))))))	Nypa_fruticans);
((((((Iriartea_deltoidea	Orania_palindan)	Sclerosperma_profizianum)	Podococcus_barteri)	((Sabal_domingensis	(Serenoa_repens	Phoenix_dactylifera))	(((((Oenocarpus_minor	Oenocarpus_bataua)	(((Hydriastele_microspadix	Dictyosperma_album)	((Manicaria_saccifera	(Kentiopsis_piersoniorum	(Burretiokentia_grandiflora	Veitchia_spiralis)))	(Heterospathe_cagayanensis	Dypsis_decaryi)))	(Leopoldinia_pulchra	Prestoea_acuminata)))	Roystonea_regia)	(Reinhardtia_simplex	(Reinhardtia_latisecta	Reinhardtia_paiewonskiana)))	((Elaeis_oleifera	Elaeis_guineensis)	(Bactris_major	Attalea_speciosa)))))	(Pelagodoxa_henryana	(Pseudophoenix_vinifera	Geonoma_undata)))	Nypa_fruticans);
((Phoenix_dactylifera	((((((Elaeis_oleifera	Elaeis_guineensis)	(Bactris_major	Attalea_speciosa))	(Sclerosperma_profizianum	(Pelagodoxa_henryana	Geonoma_undata)))	((Iriartea_deltoidea	Orania_palindan)	(((((Prestoea_acuminata	(Oenocarpus_minor	Oenocarpus_bataua))	(Pseudophoenix_vinifera	Leopoldinia_pulchra))	((Heterospathe_cagayanensis	(Hydriastele_microspadix	Dictyosperma_album))	((Kentiopsis_piersoniorum	((Burretiokentia_grandiflora	Veitchia_spiralis)	Manicaria_saccifera))	Dypsis_decaryi)))	Roystonea_regia)	(Podococcus_barteri	(Reinhardtia_simplex	(Reinhardtia_latisecta	Reinhardtia_paiewonskiana))))))	Sabal_domingensis)	Serenoa_repens))	Nypa_fruticans);
((Iriartea_deltoidea	(((Pelagodoxa_henryana	(Geonoma_undata	Pseudophoenix_vinifera))	((Sclerosperma_profizianum	Orania_palindan)	Podococcus_barteri))	((((Elaeis_oleifera	Elaeis_guineensis)	(Bactris_major	Attalea_speciosa))	((((Prestoea_acuminata	(Oenocarpus_minor	Oenocarpus_bataua))	((Leopoldinia_pulchra	(((Hydriastele_microspadix	Dictyosperma_album)	(Kentiopsis_piersoniorum	(Burretiokentia_grandiflora	Veitchia_spiralis)))	(Dypsis_decaryi	Heterospathe_cagayanensis)))	Manicaria_saccifera))	Roystonea_regia)	(Reinhardtia_simplex	(Reinhardtia_latisecta	Reinhardtia_paiewonskiana))))	(Sabal_domingensis	(Serenoa_repens	Phoenix_dactylifera)))))	Nypa_fruticans);
((Sclerosperma_profizianum	((Orania_palindan	Podococcus_barteri)	((((((Manicaria_saccifera	(Leopoldinia_pulchra	Prestoea_acuminata))	(Oenocarpus_minor	Oenocarpus_bataua))	((((Hydriastele_microspadix	Kentiopsis_piersoniorum)	Dictyosperma_album)	(Burretiokentia_grandiflora	Veitchia_spiralis))	(Dypsis_decaryi	Heterospathe_cagayanensis)))	(Sabal_domingensis	(Serenoa_repens	Phoenix_dactylifera)))	((Pelagodoxa_henryana	(Geonoma_undata	Pseudophoenix_vinifera))	Iriartea_deltoidea))	(((Elaeis_oleifera	Elaeis_guineensis)	(Bactris_major	Attalea_speciosa))	(Roystonea_regia	(Reinhardtia_simplex	(Reinhardtia_latisecta	Reinhardtia_paiewonskiana)))))))	Nypa_fruticans);
((((((((Elaeis_oleifera	Elaeis_guineensis)	(Bactris_major	Attalea_speciosa))	((((Leopoldinia_pulchra	Prestoea_acuminata)	(Oenocarpus_minor	Oenocarpus_bataua))	(((Dypsis_decaryi	Veitchia_spiralis)	(((Manicaria_saccifera	Dictyosperma_album)	Hydriastele_microspadix)	Heterospathe_cagayanensis))	(Burretiokentia_grandiflora	Kentiopsis_piersoniorum)))	(Roystonea_regia	(Reinhardtia_simplex	(Reinhardtia_latisecta	Reinhardtia_paiewonskiana)))))	(Sabal_domingensis	(Serenoa_repens	Phoenix_dactylifera)))	(Sclerosperma_profizianum	Orania_palindan))	(Podococcus_barteri	(Iriartea_deltoidea	(Pelagodoxa_henryana	Geonoma_undata))))	Pseudophoenix_vinifera)	Nypa_fruticans);
((Geonoma_undata	(((((Sabal_domingensis	(Serenoa_repens	Phoenix_dactylifera))	((((Elaeis_guineensis	Elaeis_oleifera)	(Attalea_speciosa	Bactris_major))	((Reinhardtia_simplex	(Reinhardtia_latisecta	Reinhardtia_paiewonskiana))	Roystonea_regia))	((Podococcus_barteri	Sclerosperma_profizianum)	Orania_palindan)))	(Pseudophoenix_vinifera	((((((((Veitchia_spiralis	Kentiopsis_piersoniorum)	Dypsis_decaryi)	Heterospathe_cagayanensis)	Burretiokentia_grandiflora)	(Hydriastele_microspadix	Dictyosperma_album))	Leopoldinia_pulchra)	((Oenocarpus_minor	Oenocarpus_bataua)	Prestoea_acuminata))	Manicaria_saccifera)))	Iriartea_deltoidea)	Pelagodoxa_henryana))	Nypa_fruticans);
((Pseudophoenix_vinifera	((Sabal_domingensis	(Serenoa_repens	Phoenix_dactylifera))	((Iriartea_deltoidea	(Pelagodoxa_henryana	Geonoma_undata))	((((Elaeis_guineensis	Elaeis_oleifera)	(Attalea_speciosa	Bactris_major))	((Reinhardtia_simplex	(Reinhardtia_latisecta	Reinhardtia_paiewonskiana))	((((Oenocarpus_minor	Oenocarpus_bataua)	(Leopoldinia_pulchra	Prestoea_acuminata))	(((Dypsis_decaryi	((Veitchia_spiralis	Burretiokentia_grandiflora)	Heterospathe_cagayanensis))	(Kentiopsis_piersoniorum	(Hydriastele_microspadix	Dictyosperma_album)))	Manicaria_saccifera))	Roystonea_regia)))	((Podococcus_barteri	Sclerosperma_profizianum)	Orania_palindan)))))	Nypa_fruticans);
(((((Attalea_speciosa	(Bactris_major	(Elaeis_guineensis	Elaeis_oleifera)))	((Reinhardtia_simplex	(Reinhardtia_latisecta	Reinhardtia_paiewonskiana))	Roystonea_regia))	(((((Oenocarpus_minor	Oenocarpus_bataua)	(Leopoldinia_pulchra	Prestoea_acuminata))	((Manicaria_saccifera	((Dypsis_decaryi	Kentiopsis_piersoniorum)	((Veitchia_spiralis	Burretiokentia_grandiflora)	Heterospathe_cagayanensis)))	(Hydriastele_microspadix	Dictyosperma_album)))	(Sabal_domingensis	(Serenoa_repens	Phoenix_dactylifera)))	Sclerosperma_profizianum))	((Podococcus_barteri	(Iriartea_deltoidea	Orania_palindan))	(Pelagodoxa_henryana	(Pseudophoenix_vinifera	Geonoma_undata))))	Nypa_fruticans);
((Sclerosperma_profizianum	(Podococcus_barteri	(((Iriartea_deltoidea	(Roystonea_regia	(((Elaeis_guineensis	Elaeis_oleifera)	(Attalea_speciosa	Bactris_major))	(Reinhardtia_simplex	(Reinhardtia_latisecta	Reinhardtia_paiewonskiana)))))	(((Pelagodoxa_henryana	(Pseudophoenix_vinifera	Geonoma_undata))	((((Dypsis_decaryi	Burretiokentia_grandiflora)	(Veitchia_spiralis	(Heterospathe_cagayanensis	(Kentiopsis_piersoniorum	(Hydriastele_microspadix	Dictyosperma_album)))))	Manicaria_saccifera)	(Leopoldinia_pulchra	((Oenocarpus_minor	Oenocarpus_bataua)	Prestoea_acuminata))))	(Sabal_domingensis	(Serenoa_repens	Phoenix_dactylifera))))	Orania_palindan)))	Nypa_fruticans);
((((((Orania_palindan	Sclerosperma_profizianum)	Podococcus_barteri)	((Pelagodoxa_henryana	Geonoma_undata)	Iriartea_deltoidea))	((((Roystonea_regia	(Reinhardtia_simplex	(Reinhardtia_latisecta	Reinhardtia_paiewonskiana)))	(((Oenocarpus_minor	Oenocarpus_bataua)	(Leopoldinia_pulchra	Prestoea_acuminata))	(Manicaria_saccifera	((Kentiopsis_piersoniorum	(Hydriastele_microspadix	Dictyosperma_album))	(((Burretiokentia_grandiflora	Veitchia_spiralis)	Heterospathe_cagayanensis)	Dypsis_decaryi)))))	((Attalea_speciosa	Bactris_major)	(Elaeis_guineensis	Elaeis_oleifera)))	((Sabal_domingensis	Phoenix_dactylifera)	Serenoa_repens)))	Pseudophoenix_vinifera)	Nypa_fruticans);
(((Podococcus_barteri	(Iriartea_deltoidea	Orania_palindan))	(((Sclerosperma_profizianum	(Roystonea_regia	(Reinhardtia_simplex	(Reinhardtia_latisecta	Reinhardtia_paiewonskiana))))	(((Attalea_speciosa	Bactris_major)	(Elaeis_guineensis	Elaeis_oleifera))	((((Oenocarpus_minor	Oenocarpus_bataua)	(Leopoldinia_pulchra	Prestoea_acuminata))	(Manicaria_saccifera	((Kentiopsis_piersoniorum	(Hydriastele_microspadix	Dictyosperma_album))	(((Burretiokentia_grandiflora	Veitchia_spiralis)	Heterospathe_cagayanensis)	Dypsis_decaryi))))	(Sabal_domingensis	(Phoenix_dactylifera	Serenoa_repens)))))	(Pelagodoxa_henryana	(Pseudophoenix_vinifera	Geonoma_undata))))	Nypa_fruticans);
((((Pseudophoenix_vinifera	Orania_palindan)	(Podococcus_barteri	(((((((Oenocarpus_minor	Oenocarpus_bataua)	(Leopoldinia_pulchra	(Manicaria_saccifera	Prestoea_acuminata)))	((Kentiopsis_piersoniorum	(Hydriastele_microspadix	Dictyosperma_album))	(((Burretiokentia_grandiflora	Veitchia_spiralis)	Heterospathe_cagayanensis)	Dypsis_decaryi)))	Roystonea_regia)	(Reinhardtia_simplex	(Reinhardtia_latisecta	Reinhardtia_paiewonskiana)))	(Sclerosperma_profizianum	((Attalea_speciosa	Bactris_major)	(Elaeis_guineensis	Elaeis_oleifera))))	(Serenoa_repens	(Sabal_domingensis	Phoenix_dactylifera)))))	(Iriartea_deltoidea	(Pelagodoxa_henryana	Geonoma_undata)))	Nypa_fruticans);
(((Iriartea_deltoidea	(((((((Oenocarpus_minor	Oenocarpus_bataua)	(Leopoldinia_pulchra	Prestoea_acuminata))	((Hydriastele_microspadix	Dictyosperma_album)	(((Kentiopsis_piersoniorum	(Dypsis_decaryi	(Burretiokentia_grandiflora	Heterospathe_cagayanensis)))	Veitchia_spiralis)	Manicaria_saccifera)))	Roystonea_regia)	(Reinhardtia_simplex	(Reinhardtia_latisecta	Reinhardtia_paiewonskiana)))	((Attalea_speciosa	Bactris_major)	(Elaeis_guineensis	Elaeis_oleifera)))	(Serenoa_repens	(Sabal_domingensis	Phoenix_dactylifera))))	(((Geonoma_undata	Pseudophoenix_vinifera)	Pelagodoxa_henryana)	(Podococcus_barteri	(Sclerosperma_profizianum	Orania_palindan))))	Nypa_fruticans);
((((Sabal_domingensis	(Phoenix_dactylifera	Serenoa_repens))	((((Manicaria_saccifera	(((Oenocarpus_minor	Oenocarpus_bataua)	(Leopoldinia_pulchra	Prestoea_acuminata))	((Hydriastele_microspadix	Dictyosperma_album)	(((Heterospathe_cagayanensis	Kentiopsis_piersoniorum)	(Dypsis_decaryi	Burretiokentia_grandiflora))	Veitchia_spiralis))))	Roystonea_regia)	(Reinhardtia_simplex	(Reinhardtia_latisecta	Reinhardtia_paiewonskiana)))	((Attalea_speciosa	Bactris_major)	(Elaeis_guineensis	Elaeis_oleifera))))	((Iriartea_deltoidea	((Geonoma_undata	Pseudophoenix_vinifera)	Pelagodoxa_henryana))	((Sclerosperma_profizianum	Podococcus_barteri)	Orania_palindan)))	Nypa_fruticans);
((Phoenix_dactylifera	(((((((Roystonea_regia	(Reinhardtia_simplex	(Reinhardtia_latisecta	Reinhardtia_paiewonskiana)))	(Manicaria_saccifera	(((Oenocarpus_minor	Oenocarpus_bataua)	Prestoea_acuminata)	(((((Heterospathe_cagayanensis	Kentiopsis_piersoniorum)	Dypsis_decaryi)	((Dictyosperma_album	Hydriastele_microspadix)	(Burretiokentia_grandiflora	Veitchia_spiralis)))	Pseudophoenix_vinifera)	Leopoldinia_pulchra))))	((Attalea_speciosa	Bactris_major)	(Elaeis_guineensis	Elaeis_oleifera)))	((Geonoma_undata	Pelagodoxa_henryana)	((Orania_palindan	Podococcus_barteri)	Iriartea_deltoidea)))	Sclerosperma_profizianum)	Serenoa_repens)	Sabal_domingensis))	Nypa_fruticans);
((Orania_palindan	((Iriartea_deltoidea	(Pseudophoenix_vinifera	(Geonoma_undata	Pelagodoxa_henryana)))	(((Sabal_domingensis	(Phoenix_dactylifera	Serenoa_repens))	((((Reinhardtia_simplex	(Reinhardtia_paiewonskiana	Reinhardtia_latisecta))	Roystonea_regia)	((Attalea_speciosa	Bactris_major)	(Elaeis_oleifera	Elaeis_guineensis)))	(((Oenocarpus_bataua	Oenocarpus_minor)	(Leopoldinia_pulchra	Prestoea_acuminata))	((Dypsis_decaryi	((Kentiopsis_piersoniorum	Veitchia_spiralis)	(Manicaria_saccifera	Burretiokentia_grandiflora)))	((Dictyosperma_album	Hydriastele_microspadix)	Heterospathe_cagayanensis)))))	(Sclerosperma_profizianum	Podococcus_barteri))))	Nypa_fruticans);
((Phoenix_dactylifera	((((((Attalea_speciosa	Bactris_major)	(Elaeis_oleifera	Elaeis_guineensis))	((Roystonea_regia	(((Oenocarpus_bataua	Oenocarpus_minor)	(Leopoldinia_pulchra	Prestoea_acuminata))	((Pseudophoenix_vinifera	(((Veitchia_spiralis	Burretiokentia_grandiflora)	(Dypsis_decaryi	Heterospathe_cagayanensis))	(Kentiopsis_piersoniorum	(Dictyosperma_album	Hydriastele_microspadix))))	Manicaria_saccifera)))	(Reinhardtia_simplex	(Reinhardtia_paiewonskiana	Reinhardtia_latisecta))))	((((Orania_palindan	Sclerosperma_profizianum)	Podococcus_barteri)	(Geonoma_undata	Pelagodoxa_henryana))	Iriartea_deltoidea))	Serenoa_repens)	Sabal_domingensis))	Nypa_fruticans);
(((Serenoa_repens	(Sabal_domingensis	Phoenix_dactylifera))	(((Reinhardtia_simplex	(Reinhardtia_paiewonskiana	Reinhardtia_latisecta))	(Roystonea_regia	(((Oenocarpus_bataua	Oenocarpus_minor)	(Leopoldinia_pulchra	Prestoea_acuminata))	((Pseudophoenix_vinifera	((Dypsis_decaryi	(Heterospathe_cagayanensis	(Veitchia_spiralis	Burretiokentia_grandiflora)))	(Kentiopsis_piersoniorum	(Dictyosperma_album	Hydriastele_microspadix))))	Manicaria_saccifera))))	(((Iriartea_deltoidea	Orania_palindan)	Sclerosperma_profizianum)	(Podococcus_barteri	(((Attalea_speciosa	Bactris_major)	(Elaeis_oleifera	Elaeis_guineensis))	(Geonoma_undata	Pelagodoxa_henryana))))))	Nypa_fruticans);
((((((Orania_palindan	Iriartea_deltoidea)	Sclerosperma_profizianum)	(((Pseudophoenix_vinifera	Geonoma_undata)	Pelagodoxa_henryana)	Podococcus_barteri))	((Attalea_speciosa	(Bactris_major	(Elaeis_oleifera	Elaeis_guineensis)))	(((Reinhardtia_simplex	(Reinhardtia_paiewonskiana	Reinhardtia_latisecta))	Roystonea_regia)	(((Oenocarpus_bataua	Oenocarpus_minor)	(Leopoldinia_pulchra	(Manicaria_saccifera	Prestoea_acuminata)))	((Dypsis_decaryi	(Heterospathe_cagayanensis	(Veitchia_spiralis	Burretiokentia_grandiflora)))	(Kentiopsis_piersoniorum	(Dictyosperma_album	Hydriastele_microspadix)))))))	(Sabal_domingensis	(Phoenix_dactylifera	Serenoa_repens)))	Nypa_fruticans);
((Phoenix_dactylifera	(Serenoa_repens	(((((Orania_palindan	Iriartea_deltoidea)	Sclerosperma_profizianum)	(((Pseudophoenix_vinifera	Geonoma_undata)	Pelagodoxa_henryana)	Podococcus_barteri))	(((Elaeis_oleifera	Elaeis_guineensis)	(Attalea_speciosa	Bactris_major))	((Reinhardtia_simplex	(Reinhardtia_paiewonskiana	Reinhardtia_latisecta))	(((Manicaria_saccifera	(Prestoea_acuminata	Leopoldinia_pulchra))	((Oenocarpus_bataua	Oenocarpus_minor)	(((Dypsis_decaryi	Kentiopsis_piersoniorum)	(Heterospathe_cagayanensis	Burretiokentia_grandiflora))	((Dictyosperma_album	Hydriastele_microspadix)	Veitchia_spiralis))))	Roystonea_regia))))	Sabal_domingensis)))	Nypa_fruticans);
((((Sclerosperma_profizianum	(Orania_palindan	Iriartea_deltoidea))	Podococcus_barteri)	((((Roystonea_regia	((Attalea_speciosa	(Bactris_major	(Elaeis_oleifera	Elaeis_guineensis)))	(Reinhardtia_simplex	(Reinhardtia_paiewonskiana	Reinhardtia_latisecta))))	((Manicaria_saccifera	(((Oenocarpus_bataua	Oenocarpus_minor)	Prestoea_acuminata)	Leopoldinia_pulchra))	(Dypsis_decaryi	((Dictyosperma_album	Kentiopsis_piersoniorum)	((Burretiokentia_grandiflora	Veitchia_spiralis)	(Heterospathe_cagayanensis	Hydriastele_microspadix))))))	(Serenoa_repens	(Sabal_domingensis	Phoenix_dactylifera)))	((Pseudophoenix_vinifera	Geonoma_undata)	Pelagodoxa_henryana)))	Nypa_fruticans);
((((((((Reinhardtia_simplex	(Reinhardtia_paiewonskiana	Reinhardtia_latisecta))	(Roystonea_regia	(Attalea_speciosa	(Bactris_major	(Elaeis_oleifera	Elaeis_guineensis)))))	((Oenocarpus_bataua	Oenocarpus_minor)	(((Kentiopsis_piersoniorum	(Burretiokentia_grandiflora	Veitchia_spiralis))	Dypsis_decaryi)	(Dictyosperma_album	(Heterospathe_cagayanensis	Hydriastele_microspadix)))))	(Leopoldinia_pulchra	(Manicaria_saccifera	Prestoea_acuminata)))	(Sabal_domingensis	(Phoenix_dactylifera	Serenoa_repens)))	(((Geonoma_undata	Pelagodoxa_henryana)	(Sclerosperma_profizianum	(Orania_palindan	Iriartea_deltoidea)))	Podococcus_barteri))	Pseudophoenix_vinifera)	Nypa_fruticans);
((((((((Roystonea_regia	((Elaeis_oleifera	Elaeis_guineensis)	(Attalea_speciosa	Bactris_major)))	(Reinhardtia_simplex	(Reinhardtia_paiewonskiana	Reinhardtia_latisecta)))	((Manicaria_saccifera	(((Kentiopsis_piersoniorum	(Dictyosperma_album	Hydriastele_microspadix))	(Burretiokentia_grandiflora	Veitchia_spiralis))	(Heterospathe_cagayanensis	Dypsis_decaryi)))	(Leopoldinia_pulchra	((Oenocarpus_bataua	Oenocarpus_minor)	Prestoea_acuminata))))	Iriartea_deltoidea)	(Sabal_domingensis	(Phoenix_dactylifera	Serenoa_repens)))	(Podococcus_barteri	(Sclerosperma_profizianum	Orania_palindan)))	((Pseudophoenix_vinifera	Geonoma_undata)	Pelagodoxa_henryana))	Nypa_fruticans);
((((Iriartea_deltoidea	((Pseudophoenix_vinifera	Geonoma_undata)	Pelagodoxa_henryana))	(Orania_palindan	(Podococcus_barteri	Sclerosperma_profizianum)))	(((Roystonea_regia	((Elaeis_oleifera	Elaeis_guineensis)	(Attalea_speciosa	Bactris_major)))	(Reinhardtia_simplex	(Reinhardtia_paiewonskiana	Reinhardtia_latisecta)))	((Serenoa_repens	(Sabal_domingensis	Phoenix_dactylifera))	(((Manicaria_saccifera	(((Heterospathe_cagayanensis	(Burretiokentia_grandiflora	Veitchia_spiralis))	Dypsis_decaryi)	Kentiopsis_piersoniorum))	(Dictyosperma_album	Hydriastele_microspadix))	(Leopoldinia_pulchra	((Oenocarpus_bataua	Oenocarpus_minor)	Prestoea_acuminata))))))	Nypa_fruticans);
((Geonoma_undata	(Pelagodoxa_henryana	(((Orania_palindan	Podococcus_barteri)	(Sclerosperma_profizianum	((Roystonea_regia	(((Elaeis_oleifera	Elaeis_guineensis)	(Attalea_speciosa	Bactris_major))	(Reinhardtia_simplex	(Reinhardtia_paiewonskiana	Reinhardtia_latisecta))))	(Pseudophoenix_vinifera	((Sabal_domingensis	(Phoenix_dactylifera	Serenoa_repens))	(((Manicaria_saccifera	(((Heterospathe_cagayanensis	(Burretiokentia_grandiflora	Veitchia_spiralis))	Dypsis_decaryi)	Kentiopsis_piersoniorum))	(Dictyosperma_album	Hydriastele_microspadix))	(Leopoldinia_pulchra	((Oenocarpus_bataua	Oenocarpus_minor)	Prestoea_acuminata))))))))	Iriartea_deltoidea)))	Nypa_fruticans);
((Phoenix_dactylifera	(((((((Elaeis_guineensis	Elaeis_oleifera)	(Attalea_speciosa	Bactris_major))	((((Manicaria_saccifera	((Dypsis_decaryi	(Heterospathe_cagayanensis	(Burretiokentia_grandiflora	Veitchia_spiralis)))	(Kentiopsis_piersoniorum	(Dictyosperma_album	Hydriastele_microspadix))))	((Leopoldinia_pulchra	Prestoea_acuminata)	(Oenocarpus_bataua	Oenocarpus_minor)))	Roystonea_regia)	(Reinhardtia_simplex	(Reinhardtia_paiewonskiana	Reinhardtia_latisecta))))	(((Pelagodoxa_henryana	Geonoma_undata)	Pseudophoenix_vinifera)	(Orania_palindan	(Podococcus_barteri	Sclerosperma_profizianum))))	Iriartea_deltoidea)	Serenoa_repens)	Sabal_domingensis))	Nypa_fruticans);
((Phoenix_dactylifera	((((((Elaeis_guineensis	Elaeis_oleifera)	(Attalea_speciosa	Bactris_major))	((Roystonea_regia	(Reinhardtia_simplex	(Reinhardtia_paiewonskiana	Reinhardtia_latisecta)))	((((Burretiokentia_grandiflora	Veitchia_spiralis)	(Dypsis_decaryi	Heterospathe_cagayanensis))	(Kentiopsis_piersoniorum	(Dictyosperma_album	Hydriastele_microspadix)))	((Manicaria_saccifera	(Leopoldinia_pulchra	Prestoea_acuminata))	(Oenocarpus_bataua	Oenocarpus_minor)))))	((Iriartea_deltoidea	Orania_palindan)	((Podococcus_barteri	Sclerosperma_profizianum)	((Pelagodoxa_henryana	Geonoma_undata)	Pseudophoenix_vinifera))))	Serenoa_repens)	Sabal_domingensis))	Nypa_fruticans);
((((Podococcus_barteri	(Iriartea_deltoidea	(Sclerosperma_profizianum	Orania_palindan)))	((Sabal_domingensis	(Phoenix_dactylifera	Serenoa_repens))	(((Elaeis_guineensis	Elaeis_oleifera)	(Attalea_speciosa	Bactris_major))	((Roystonea_regia	(Reinhardtia_simplex	(Reinhardtia_paiewonskiana	Reinhardtia_latisecta)))	(Manicaria_saccifera	((Prestoea_acuminata	(Oenocarpus_bataua	Oenocarpus_minor))	(Leopoldinia_pulchra	((Dypsis_decaryi	((Veitchia_spiralis	Burretiokentia_grandiflora)	Heterospathe_cagayanensis))	(Kentiopsis_piersoniorum	(Dictyosperma_album	Hydriastele_microspadix))))))))))	((Pelagodoxa_henryana	Geonoma_undata)	Pseudophoenix_vinifera))	Nypa_fruticans);
((((Pelagodoxa_henryana	Geonoma_undata)	Pseudophoenix_vinifera)	(((Podococcus_barteri	(Sclerosperma_profizianum	Orania_palindan))	((Serenoa_repens	(Sabal_domingensis	Phoenix_dactylifera))	((Roystonea_regia	((Reinhardtia_simplex	(Reinhardtia_paiewonskiana	Reinhardtia_latisecta))	((Elaeis_guineensis	Elaeis_oleifera)	(Attalea_speciosa	Bactris_major))))	((Manicaria_saccifera	((Leopoldinia_pulchra	Prestoea_acuminata)	(Oenocarpus_bataua	Oenocarpus_minor)))	((Heterospathe_cagayanensis	((Kentiopsis_piersoniorum	(Dictyosperma_album	Hydriastele_microspadix))	(Veitchia_spiralis	Burretiokentia_grandiflora)))	Dypsis_decaryi)))))	Iriartea_deltoidea))	Nypa_fruticans);
(((Iriartea_deltoidea	((Pelagodoxa_henryana	Geonoma_undata)	Pseudophoenix_vinifera))	(Orania_palindan	((Sclerosperma_profizianum	Podococcus_barteri)	((Sabal_domingensis	(Phoenix_dactylifera	Serenoa_repens))	(((Elaeis_guineensis	Elaeis_oleifera)	(Attalea_speciosa	Bactris_major))	((Roystonea_regia	(Reinhardtia_simplex	(Reinhardtia_paiewonskiana	Reinhardtia_latisecta)))	(((Leopoldinia_pulchra	(Manicaria_saccifera	Prestoea_acuminata))	(Oenocarpus_bataua	Oenocarpus_minor))	((Heterospathe_cagayanensis	((Kentiopsis_piersoniorum	(Dictyosperma_album	Hydriastele_microspadix))	(Veitchia_spiralis	Burretiokentia_grandiflora)))	Dypsis_decaryi))))))))	Nypa_fruticans);
((((Sabal_domingensis	(Phoenix_dactylifera	Serenoa_repens))	((Attalea_speciosa	(Bactris_major	(Elaeis_guineensis	Elaeis_oleifera)))	((Roystonea_regia	(Reinhardtia_simplex	(Reinhardtia_paiewonskiana	Reinhardtia_latisecta)))	((((Prestoea_acuminata	(Oenocarpus_bataua	Oenocarpus_minor))	Leopoldinia_pulchra)	Manicaria_saccifera)	((Heterospathe_cagayanensis	((Kentiopsis_piersoniorum	(Dictyosperma_album	Hydriastele_microspadix))	(Veitchia_spiralis	Burretiokentia_grandiflora)))	Dypsis_decaryi)))))	(((Pelagodoxa_henryana	(Geonoma_undata	Pseudophoenix_vinifera))	(Iriartea_deltoidea	Orania_palindan))	(Sclerosperma_profizianum	Podococcus_barteri)))	Nypa_fruticans);
(((Podococcus_barteri	((((Iriartea_deltoidea	(((Elaeis_guineensis	Elaeis_oleifera)	(Attalea_speciosa	Bactris_major))	(Roystonea_regia	(Reinhardtia_simplex	(Reinhardtia_paiewonskiana	Reinhardtia_latisecta)))))	(((Leopoldinia_pulchra	(((((Kentiopsis_piersoniorum	(Dictyosperma_album	Hydriastele_microspadix))	(Veitchia_spiralis	(Heterospathe_cagayanensis	Burretiokentia_grandiflora)))	Dypsis_decaryi)	Manicaria_saccifera)	(Prestoea_acuminata	(Oenocarpus_bataua	Oenocarpus_minor))))	Pseudophoenix_vinifera)	(Sabal_domingensis	(Phoenix_dactylifera	Serenoa_repens))))	(Pelagodoxa_henryana	Geonoma_undata))	Orania_palindan))	Sclerosperma_profizianum)	Nypa_fruticans);
((((((((Elaeis_guineensis	Elaeis_oleifera)	(Attalea_speciosa	Bactris_major))	(Roystonea_regia	(Reinhardtia_simplex	(Reinhardtia_paiewonskiana	Reinhardtia_latisecta))))	((Leopoldinia_pulchra	Prestoea_acuminata)	((((((Kentiopsis_piersoniorum	(Dictyosperma_album	Hydriastele_microspadix))	(Veitchia_spiralis	Burretiokentia_grandiflora))	Heterospathe_cagayanensis)	Dypsis_decaryi)	Manicaria_saccifera)	(Oenocarpus_bataua	Oenocarpus_minor))))	(Sabal_domingensis	(Phoenix_dactylifera	Serenoa_repens)))	(Iriartea_deltoidea	(Pelagodoxa_henryana	(Pseudophoenix_vinifera	Geonoma_undata))))	(Orania_palindan	(Sclerosperma_profizianum	Podococcus_barteri)))	Nypa_fruticans);
((Phoenix_dactylifera	(Serenoa_repens	((Pseudophoenix_vinifera	((((Reinhardtia_simplex	(Reinhardtia_paiewonskiana	Reinhardtia_latisecta))	(((Elaeis_guineensis	Elaeis_oleifera)	(Attalea_speciosa	Bactris_major))	Roystonea_regia))	((Leopoldinia_pulchra	((Pelagodoxa_henryana	Geonoma_undata)	(Prestoea_acuminata	(Oenocarpus_bataua	Oenocarpus_minor))))	(Manicaria_saccifera	((((Veitchia_spiralis	Burretiokentia_grandiflora)	Heterospathe_cagayanensis)	(Kentiopsis_piersoniorum	(Dictyosperma_album	Hydriastele_microspadix)))	Dypsis_decaryi))))	((Iriartea_deltoidea	(Sclerosperma_profizianum	Orania_palindan))	Podococcus_barteri)))	Sabal_domingensis)))	Nypa_fruticans);
((Phoenix_dactylifera	(Serenoa_repens	((((((Elaeis_guineensis	Elaeis_oleifera)	(Attalea_speciosa	Bactris_major))	(((((Prestoea_acuminata	(Oenocarpus_bataua	Oenocarpus_minor))	(((Veitchia_spiralis	Manicaria_saccifera)	(Burretiokentia_grandiflora	(Dypsis_decaryi	(Kentiopsis_piersoniorum	Heterospathe_cagayanensis))))	(Dictyosperma_album	Hydriastele_microspadix)))	Leopoldinia_pulchra)	Roystonea_regia)	(Reinhardtia_simplex	(Reinhardtia_paiewonskiana	Reinhardtia_latisecta))))	((Iriartea_deltoidea	(Sclerosperma_profizianum	Orania_palindan))	Podococcus_barteri))	((Geonoma_undata	Pelagodoxa_henryana)	Pseudophoenix_vinifera))	Sabal_domingensis)))	Nypa_fruticans);
((Sclerosperma_profizianum	(Podococcus_barteri	(Orania_palindan	((Iriartea_deltoidea	(Geonoma_undata	Pelagodoxa_henryana))	(((Sabal_domingensis	(Serenoa_repens	Phoenix_dactylifera))	(((Leopoldinia_pulchra	Prestoea_acuminata)	(Oenocarpus_minor	Oenocarpus_bataua))	((Manicaria_saccifera	Pseudophoenix_vinifera)	((Kentiopsis_piersoniorum	(Dypsis_decaryi	(Heterospathe_cagayanensis	Burretiokentia_grandiflora)))	(Veitchia_spiralis	(Dictyosperma_album	Hydriastele_microspadix))))))	((Roystonea_regia	(Reinhardtia_simplex	(Reinhardtia_latisecta	Reinhardtia_paiewonskiana)))	((Elaeis_guineensis	Elaeis_oleifera)	(Attalea_speciosa	Bactris_major))))))))	Nypa_fruticans);
(((Oenocarpus_minor	Oenocarpus_bataua)	((Leopoldinia_pulchra	Prestoea_acuminata)	(((((Kentiopsis_piersoniorum	Heterospathe_cagayanensis)	(Dypsis_decaryi	(Burretiokentia_grandiflora	Veitchia_spiralis)))	Manicaria_saccifera)	(Dictyosperma_album	Hydriastele_microspadix))	(((((Elaeis_guineensis	Elaeis_oleifera)	(Attalea_speciosa	Bactris_major))	Roystonea_regia)	(Sclerosperma_profizianum	(Reinhardtia_simplex	(Reinhardtia_latisecta	Reinhardtia_paiewonskiana))))	((Iriartea_deltoidea	((Geonoma_undata	Pelagodoxa_henryana)	(Podococcus_barteri	(Pseudophoenix_vinifera	Orania_palindan))))	(Sabal_domingensis	(Serenoa_repens	Phoenix_dactylifera)))))))	Nypa_fruticans);
((((((Attalea_speciosa	(Bactris_major	(Elaeis_guineensis	Elaeis_oleifera)))	(((((Oenocarpus_minor	Oenocarpus_bataua)	Prestoea_acuminata)	Manicaria_saccifera)	(Leopoldinia_pulchra	((Heterospathe_cagayanensis	Dypsis_decaryi)	((Kentiopsis_piersoniorum	(Dictyosperma_album	Hydriastele_microspadix))	(Burretiokentia_grandiflora	Veitchia_spiralis)))))	(Roystonea_regia	(Reinhardtia_simplex	(Reinhardtia_latisecta	Reinhardtia_paiewonskiana)))))	(Sabal_domingensis	(Serenoa_repens	Phoenix_dactylifera)))	Sclerosperma_profizianum)	(((Pseudophoenix_vinifera	Geonoma_undata)	Pelagodoxa_henryana)	(Podococcus_barteri	(Iriartea_deltoidea	Orania_palindan))))	Nypa_fruticans);
(((Podococcus_barteri	(Pseudophoenix_vinifera	Orania_palindan))	((Iriartea_deltoidea	(Geonoma_undata	Pelagodoxa_henryana))	(((((Elaeis_guineensis	Elaeis_oleifera)	(Attalea_speciosa	Bactris_major))	(((((Leopoldinia_pulchra	(((Kentiopsis_piersoniorum	Heterospathe_cagayanensis)	Dypsis_decaryi)	((Dictyosperma_album	Hydriastele_microspadix)	(Burretiokentia_grandiflora	Veitchia_spiralis))))	((Oenocarpus_minor	Oenocarpus_bataua)	Prestoea_acuminata))	Manicaria_saccifera)	Roystonea_regia)	(Reinhardtia_simplex	(Reinhardtia_latisecta	Reinhardtia_paiewonskiana))))	(Sabal_domingensis	(Serenoa_repens	Phoenix_dactylifera)))	Sclerosperma_profizianum)))	Nypa_fruticans);
((((Podococcus_barteri	(Sclerosperma_profizianum	Orania_palindan))	(((((Reinhardtia_simplex	(Reinhardtia_latisecta	Reinhardtia_paiewonskiana))	Roystonea_regia)	((Elaeis_guineensis	Elaeis_oleifera)	(Attalea_speciosa	Bactris_major)))	((((Oenocarpus_minor	Oenocarpus_bataua)	Prestoea_acuminata)	Leopoldinia_pulchra)	(((Heterospathe_cagayanensis	Dypsis_decaryi)	((Kentiopsis_piersoniorum	(Dictyosperma_album	Hydriastele_microspadix))	(Burretiokentia_grandiflora	Veitchia_spiralis)))	Manicaria_saccifera)))	(Sabal_domingensis	(Serenoa_repens	Phoenix_dactylifera))))	(((Geonoma_undata	Pseudophoenix_vinifera)	Pelagodoxa_henryana)	Iriartea_deltoidea))	Nypa_fruticans);
((((Sclerosperma_profizianum	(Iriartea_deltoidea	Orania_palindan))	((((Reinhardtia_simplex	(Reinhardtia_latisecta	Reinhardtia_paiewonskiana))	(Roystonea_regia	((Elaeis_guineensis	Elaeis_oleifera)	(Attalea_speciosa	Bactris_major))))	((((Oenocarpus_minor	Oenocarpus_bataua)	Prestoea_acuminata)	Leopoldinia_pulchra)	((((Heterospathe_cagayanensis	(Kentiopsis_piersoniorum	(Dictyosperma_album	Hydriastele_microspadix)))	Dypsis_decaryi)	(Burretiokentia_grandiflora	Veitchia_spiralis))	Manicaria_saccifera)))	(Sabal_domingensis	(Serenoa_repens	Phoenix_dactylifera))))	(Podococcus_barteri	(Pseudophoenix_vinifera	(Pelagodoxa_henryana	Geonoma_undata))))	Nypa_fruticans);
(((((((Elaeis_guineensis	Elaeis_oleifera)	(Attalea_speciosa	Bactris_major))	(((Reinhardtia_simplex	(Reinhardtia_latisecta	Reinhardtia_paiewonskiana))	(((Oenocarpus_minor	Oenocarpus_bataua)	(Prestoea_acuminata	Leopoldinia_pulchra))	((Dictyosperma_album	Hydriastele_microspadix)	(((Burretiokentia_grandiflora	(Manicaria_saccifera	(Heterospathe_cagayanensis	Dypsis_decaryi)))	Veitchia_spiralis)	Kentiopsis_piersoniorum))))	Roystonea_regia))	(Serenoa_repens	(Phoenix_dactylifera	Sabal_domingensis)))	(Pseudophoenix_vinifera	(Pelagodoxa_henryana	Geonoma_undata)))	((Iriartea_deltoidea	Orania_palindan)	(Podococcus_barteri	Sclerosperma_profizianum)))	Nypa_fruticans);
((Phoenix_dactylifera	((((((Reinhardtia_simplex	(Reinhardtia_latisecta	Reinhardtia_paiewonskiana))	((Elaeis_guineensis	Elaeis_oleifera)	(Attalea_speciosa	Bactris_major)))	((((Oenocarpus_minor	Oenocarpus_bataua)	(Prestoea_acuminata	Leopoldinia_pulchra))	((Dictyosperma_album	Hydriastele_microspadix)	(Manicaria_saccifera	(Kentiopsis_piersoniorum	((Heterospathe_cagayanensis	(Veitchia_spiralis	Burretiokentia_grandiflora))	Dypsis_decaryi)))))	Roystonea_regia))	((((Orania_palindan	Sclerosperma_profizianum)	Podococcus_barteri)	(Pelagodoxa_henryana	(Pseudophoenix_vinifera	Geonoma_undata)))	Iriartea_deltoidea))	Sabal_domingensis)	Serenoa_repens))	Nypa_fruticans);
((((((((Reinhardtia_simplex	(Reinhardtia_latisecta	Reinhardtia_paiewonskiana))	(Roystonea_regia	((Elaeis_guineensis	Elaeis_oleifera)	(Attalea_speciosa	Bactris_major))))	((((Oenocarpus_minor	Oenocarpus_bataua)	Prestoea_acuminata)	Manicaria_saccifera)	(Leopoldinia_pulchra	((Dictyosperma_album	Hydriastele_microspadix)	((((Veitchia_spiralis	Burretiokentia_grandiflora)	Dypsis_decaryi)	Kentiopsis_piersoniorum)	Heterospathe_cagayanensis)))))	((Orania_palindan	Sclerosperma_profizianum)	Podococcus_barteri))	Iriartea_deltoidea)	(Pelagodoxa_henryana	(Pseudophoenix_vinifera	Geonoma_undata)))	(Sabal_domingensis	(Serenoa_repens	Phoenix_dactylifera)))	Nypa_fruticans);
((((Sclerosperma_profizianum	Podococcus_barteri)	(Orania_palindan	(Iriartea_deltoidea	(Pelagodoxa_henryana	(Pseudophoenix_vinifera	Geonoma_undata)))))	((((Reinhardtia_simplex	(Reinhardtia_latisecta	Reinhardtia_paiewonskiana))	((((Oenocarpus_minor	Oenocarpus_bataua)	(Leopoldinia_pulchra	(Manicaria_saccifera	Prestoea_acuminata)))	(((Veitchia_spiralis	(Heterospathe_cagayanensis	Burretiokentia_grandiflora))	Dypsis_decaryi)	(Kentiopsis_piersoniorum	(Hydriastele_microspadix	Dictyosperma_album))))	Roystonea_regia))	((Elaeis_guineensis	Elaeis_oleifera)	(Attalea_speciosa	Bactris_major)))	(Sabal_domingensis	(Serenoa_repens	Phoenix_dactylifera))))	Nypa_fruticans);
(((Pelagodoxa_henryana	(Pseudophoenix_vinifera	Geonoma_undata))	(((Manicaria_saccifera	(Sclerosperma_profizianum	Orania_palindan))	Iriartea_deltoidea)	(Podococcus_barteri	(((Serenoa_repens	Phoenix_dactylifera)	Sabal_domingensis)	((((Oenocarpus_minor	Oenocarpus_bataua)	Prestoea_acuminata)	(Leopoldinia_pulchra	((Kentiopsis_piersoniorum	(Hydriastele_microspadix	Dictyosperma_album))	((Heterospathe_cagayanensis	Dypsis_decaryi)	(Burretiokentia_grandiflora	Veitchia_spiralis)))))	((Roystonea_regia	(Reinhardtia_simplex	(Reinhardtia_paiewonskiana	Reinhardtia_latisecta)))	((Bactris_major	Attalea_speciosa)	(Elaeis_oleifera	Elaeis_guineensis))))))))	Nypa_fruticans);
((((Pseudophoenix_vinifera	Geonoma_undata)	Pelagodoxa_henryana)	(Iriartea_deltoidea	(((((((Oenocarpus_minor	Oenocarpus_bataua)	Prestoea_acuminata)	(Manicaria_saccifera	(Leopoldinia_pulchra	((Kentiopsis_piersoniorum	(Hydriastele_microspadix	Dictyosperma_album))	((Heterospathe_cagayanensis	Dypsis_decaryi)	(Burretiokentia_grandiflora	Veitchia_spiralis))))))	((Serenoa_repens	Phoenix_dactylifera)	Sabal_domingensis))	((Reinhardtia_simplex	(Reinhardtia_paiewonskiana	Reinhardtia_latisecta))	(((Bactris_major	Attalea_speciosa)	(Elaeis_oleifera	Elaeis_guineensis))	Roystonea_regia)))	Orania_palindan)	(Sclerosperma_profizianum	Podococcus_barteri))))	Nypa_fruticans);
((((Iriartea_deltoidea	(((Serenoa_repens	Phoenix_dactylifera)	Sabal_domingensis)	(((Roystonea_regia	((Leopoldinia_pulchra	((Oenocarpus_minor	Oenocarpus_bataua)	Prestoea_acuminata))	(Manicaria_saccifera	(((Kentiopsis_piersoniorum	(Heterospathe_cagayanensis	Burretiokentia_grandiflora))	Dypsis_decaryi)	(Dictyosperma_album	(Hydriastele_microspadix	Veitchia_spiralis))))))	(Reinhardtia_simplex	(Reinhardtia_paiewonskiana	Reinhardtia_latisecta)))	((Bactris_major	Attalea_speciosa)	(Elaeis_oleifera	Elaeis_guineensis)))))	(((Orania_palindan	Sclerosperma_profizianum)	Podococcus_barteri)	(Geonoma_undata	Pelagodoxa_henryana)))	Pseudophoenix_vinifera)	Nypa_fruticans);
(((((Serenoa_repens	Phoenix_dactylifera)	Sabal_domingensis)	(((Roystonea_regia	(Pseudophoenix_vinifera	(((Oenocarpus_minor	Oenocarpus_bataua)	(Prestoea_acuminata	Leopoldinia_pulchra))	(((Dictyosperma_album	Hydriastele_microspadix)	((Kentiopsis_piersoniorum	(Heterospathe_cagayanensis	(Burretiokentia_grandiflora	Veitchia_spiralis)))	Dypsis_decaryi))	Manicaria_saccifera))))	(Reinhardtia_simplex	(Reinhardtia_paiewonskiana	Reinhardtia_latisecta)))	((Bactris_major	Attalea_speciosa)	(Elaeis_oleifera	Elaeis_guineensis))))	(((Orania_palindan	Sclerosperma_profizianum)	Podococcus_barteri)	(Iriartea_deltoidea	(Geonoma_undata	Pelagodoxa_henryana))))	Nypa_fruticans);
((((Pseudophoenix_vinifera	(Geonoma_undata	Pelagodoxa_henryana))	((Iriartea_deltoidea	Orania_palindan)	((Serenoa_repens	(Phoenix_dactylifera	Sabal_domingensis))	(((Roystonea_regia	(Reinhardtia_simplex	(Reinhardtia_paiewonskiana	Reinhardtia_latisecta)))	(((((Heterospathe_cagayanensis	Dypsis_decaryi)	((Kentiopsis_piersoniorum	(Dictyosperma_album	Hydriastele_microspadix))	(Burretiokentia_grandiflora	Veitchia_spiralis)))	((Oenocarpus_minor	Oenocarpus_bataua)	Prestoea_acuminata))	Leopoldinia_pulchra)	Manicaria_saccifera))	(Attalea_speciosa	((Elaeis_oleifera	Elaeis_guineensis)	Bactris_major))))))	(Podococcus_barteri	Sclerosperma_profizianum))	Nypa_fruticans);
((Phoenix_dactylifera	((((((Roystonea_regia	(Reinhardtia_simplex	(Reinhardtia_paiewonskiana	Reinhardtia_latisecta)))	(Manicaria_saccifera	((((Kentiopsis_piersoniorum	Heterospathe_cagayanensis)	Dypsis_decaryi)	((Dictyosperma_album	Hydriastele_microspadix)	(Burretiokentia_grandiflora	Veitchia_spiralis)))	((Oenocarpus_minor	Oenocarpus_bataua)	(Leopoldinia_pulchra	Prestoea_acuminata)))))	((Elaeis_oleifera	Elaeis_guineensis)	(Bactris_major	Attalea_speciosa)))	((Iriartea_deltoidea	(Geonoma_undata	Pelagodoxa_henryana))	((Pseudophoenix_vinifera	Orania_palindan)	(Podococcus_barteri	Sclerosperma_profizianum))))	Sabal_domingensis)	Serenoa_repens))	Nypa_fruticans);
((Pseudophoenix_vinifera	((Podococcus_barteri	(((Iriartea_deltoidea	(Sabal_domingensis	(Serenoa_repens	Phoenix_dactylifera)))	((((Manicaria_saccifera	((Leopoldinia_pulchra	((Dypsis_decaryi	(Heterospathe_cagayanensis	(Burretiokentia_grandiflora	Veitchia_spiralis)))	(Kentiopsis_piersoniorum	(Dictyosperma_album	Hydriastele_microspadix))))	((Oenocarpus_minor	Oenocarpus_bataua)	Prestoea_acuminata)))	Roystonea_regia)	(Reinhardtia_simplex	(Reinhardtia_paiewonskiana	Reinhardtia_latisecta)))	((Elaeis_oleifera	Elaeis_guineensis)	(Bactris_major	Attalea_speciosa))))	(Orania_palindan	Sclerosperma_profizianum)))	(Geonoma_undata	Pelagodoxa_henryana)))	Nypa_fruticans);
((Pseudophoenix_vinifera	(((Sabal_domingensis	(Serenoa_repens	Phoenix_dactylifera))	((((Sclerosperma_profizianum	Podococcus_barteri)	(Reinhardtia_simplex	(Reinhardtia_paiewonskiana	Reinhardtia_latisecta)))	((Iriartea_deltoidea	(Manicaria_saccifera	Orania_palindan))	(Roystonea_regia	((Elaeis_oleifera	Elaeis_guineensis)	(Bactris_major	Attalea_speciosa)))))	((((Dypsis_decaryi	Kentiopsis_piersoniorum)	(Heterospathe_cagayanensis	(Burretiokentia_grandiflora	Veitchia_spiralis)))	(Dictyosperma_album	Hydriastele_microspadix))	((Oenocarpus_minor	Oenocarpus_bataua)	(Leopoldinia_pulchra	Prestoea_acuminata)))))	(Geonoma_undata	Pelagodoxa_henryana)))	Nypa_fruticans);
(((((((Sclerosperma_profizianum	Podococcus_barteri)	Orania_palindan)	(Pelagodoxa_henryana	Iriartea_deltoidea))	((((Manicaria_saccifera	(Leopoldinia_pulchra	(((Oenocarpus_minor	Oenocarpus_bataua)	Prestoea_acuminata)	(((Burretiokentia_grandiflora	Veitchia_spiralis)	((Kentiopsis_piersoniorum	Heterospathe_cagayanensis)	Dypsis_decaryi))	(Dictyosperma_album	Hydriastele_microspadix)))))	Roystonea_regia)	(Reinhardtia_simplex	(Reinhardtia_paiewonskiana	Reinhardtia_latisecta)))	((Elaeis_oleifera	Elaeis_guineensis)	(Bactris_major	Attalea_speciosa))))	(Sabal_domingensis	(Serenoa_repens	Phoenix_dactylifera)))	(Geonoma_undata	Pseudophoenix_vinifera))	Nypa_fruticans);
(((((((Reinhardtia_simplex	(Reinhardtia_paiewonskiana	Reinhardtia_latisecta))	((Elaeis_oleifera	Elaeis_guineensis)	(Bactris_major	Attalea_speciosa)))	Roystonea_regia)	((Sabal_domingensis	(Serenoa_repens	Phoenix_dactylifera))	((((Dictyosperma_album	Hydriastele_microspadix)	Leopoldinia_pulchra)	((Oenocarpus_minor	Oenocarpus_bataua)	Prestoea_acuminata))	(Manicaria_saccifera	((Burretiokentia_grandiflora	Veitchia_spiralis)	((Kentiopsis_piersoniorum	Heterospathe_cagayanensis)	Dypsis_decaryi))))))	((Podococcus_barteri	(Sclerosperma_profizianum	(Iriartea_deltoidea	Orania_palindan)))	(Geonoma_undata	Pelagodoxa_henryana)))	Pseudophoenix_vinifera)	Nypa_fruticans);
((Pseudophoenix_vinifera	(((((Serenoa_repens	Phoenix_dactylifera)	Sabal_domingensis)	((Roystonea_regia	((Reinhardtia_simplex	(Reinhardtia_latisecta	Reinhardtia_paiewonskiana))	((Elaeis_guineensis	Elaeis_oleifera)	(Attalea_speciosa	Bactris_major))))	((Sclerosperma_profizianum	Podococcus_barteri)	(Orania_palindan	Iriartea_deltoidea))))	((Manicaria_saccifera	((Leopoldinia_pulchra	Prestoea_acuminata)	(Oenocarpus_bataua	Oenocarpus_minor)))	(((Dypsis_decaryi	(Burretiokentia_grandiflora	Veitchia_spiralis))	Heterospathe_cagayanensis)	((Dictyosperma_album	Hydriastele_microspadix)	Kentiopsis_piersoniorum))))	(Geonoma_undata	Pelagodoxa_henryana)))	Nypa_fruticans);
(((((Iriartea_deltoidea	(Geonoma_undata	Pelagodoxa_henryana))	((Serenoa_repens	Phoenix_dactylifera)	(Pseudophoenix_vinifera	Sabal_domingensis)))	((((Elaeis_guineensis	Elaeis_oleifera)	(Attalea_speciosa	Bactris_major))	((Manicaria_saccifera	((Leopoldinia_pulchra	((Dypsis_decaryi	(Burretiokentia_grandiflora	Veitchia_spiralis))	(((Dictyosperma_album	Hydriastele_microspadix)	Kentiopsis_piersoniorum)	Heterospathe_cagayanensis)))	(Prestoea_acuminata	(Oenocarpus_bataua	Oenocarpus_minor))))	(Roystonea_regia	(Reinhardtia_simplex	(Reinhardtia_latisecta	Reinhardtia_paiewonskiana)))))	Orania_palindan))	(Sclerosperma_profizianum	Podococcus_barteri))	Nypa_fruticans);
((((Iriartea_deltoidea	((Pseudophoenix_vinifera	Geonoma_undata)	Pelagodoxa_henryana))	(((Serenoa_repens	Phoenix_dactylifera)	Sabal_domingensis)	(((Reinhardtia_simplex	(Reinhardtia_latisecta	Reinhardtia_paiewonskiana))	(((Elaeis_guineensis	Elaeis_oleifera)	(Attalea_speciosa	Bactris_major))	Roystonea_regia))	(Manicaria_saccifera	((((Heterospathe_cagayanensis	(Burretiokentia_grandiflora	Dypsis_decaryi))	Veitchia_spiralis)	((Dictyosperma_album	Hydriastele_microspadix)	Kentiopsis_piersoniorum))	((Leopoldinia_pulchra	Prestoea_acuminata)	(Oenocarpus_bataua	Oenocarpus_minor)))))))	((Orania_palindan	Sclerosperma_profizianum)	Podococcus_barteri))	Nypa_fruticans);
(((Iriartea_deltoidea	((Pseudophoenix_vinifera	Geonoma_undata)	Pelagodoxa_henryana))	((((Serenoa_repens	Phoenix_dactylifera)	Sabal_domingensis)	(((Reinhardtia_simplex	(Reinhardtia_latisecta	Reinhardtia_paiewonskiana))	(((Elaeis_guineensis	Elaeis_oleifera)	(Attalea_speciosa	Bactris_major))	Roystonea_regia))	(Manicaria_saccifera	((Prestoea_acuminata	(Oenocarpus_bataua	Oenocarpus_minor))	(Leopoldinia_pulchra	((Dictyosperma_album	Hydriastele_microspadix)	((Dypsis_decaryi	(Heterospathe_cagayanensis	(Veitchia_spiralis	Burretiokentia_grandiflora)))	Kentiopsis_piersoniorum)))))))	((Sclerosperma_profizianum	Podococcus_barteri)	Orania_palindan)))	Nypa_fruticans);
((((Iriartea_deltoidea	Orania_palindan)	((((Serenoa_repens	Phoenix_dactylifera)	Sabal_domingensis)	(((Roystonea_regia	(Reinhardtia_simplex	(Reinhardtia_latisecta	Reinhardtia_paiewonskiana)))	(((Dictyosperma_album	Hydriastele_microspadix)	((Dypsis_decaryi	(Heterospathe_cagayanensis	(Veitchia_spiralis	Burretiokentia_grandiflora)))	Kentiopsis_piersoniorum))	((Oenocarpus_bataua	Oenocarpus_minor)	((Leopoldinia_pulchra	Manicaria_saccifera)	Prestoea_acuminata))))	((Elaeis_guineensis	Elaeis_oleifera)	(Attalea_speciosa	Bactris_major))))	(Sclerosperma_profizianum	Podococcus_barteri)))	((Pseudophoenix_vinifera	Geonoma_undata)	Pelagodoxa_henryana))	Nypa_fruticans);
((((((((Dictyosperma_album	Hydriastele_microspadix)	(((Manicaria_saccifera	Dypsis_decaryi)	(Heterospathe_cagayanensis	(Veitchia_spiralis	Burretiokentia_grandiflora)))	Kentiopsis_piersoniorum))	((Oenocarpus_bataua	Oenocarpus_minor)	(Leopoldinia_pulchra	Prestoea_acuminata)))	Roystonea_regia)	(Reinhardtia_simplex	(Reinhardtia_latisecta	Reinhardtia_paiewonskiana)))	((Elaeis_guineensis	Elaeis_oleifera)	(Attalea_speciosa	Bactris_major)))	((Podococcus_barteri	(((Serenoa_repens	Phoenix_dactylifera)	Sabal_domingensis)	((Pseudophoenix_vinifera	Geonoma_undata)	Pelagodoxa_henryana)))	(Iriartea_deltoidea	(Sclerosperma_profizianum	Orania_palindan))))	Nypa_fruticans);
(((((((Reinhardtia_simplex	(Reinhardtia_latisecta	Reinhardtia_paiewonskiana))	(Roystonea_regia	((Elaeis_guineensis	Elaeis_oleifera)	(Attalea_speciosa	Bactris_major))))	(((Leopoldinia_pulchra	((Heterospathe_cagayanensis	((Dictyosperma_album	Hydriastele_microspadix)	(Kentiopsis_piersoniorum	(Veitchia_spiralis	Burretiokentia_grandiflora))))	Dypsis_decaryi))	((Oenocarpus_bataua	Oenocarpus_minor)	Prestoea_acuminata))	Manicaria_saccifera))	((Iriartea_deltoidea	Orania_palindan)	(Sclerosperma_profizianum	Podococcus_barteri)))	((Serenoa_repens	Phoenix_dactylifera)	(Pseudophoenix_vinifera	Sabal_domingensis)))	(Pelagodoxa_henryana	Geonoma_undata))	Nypa_fruticans);
((((Sabal_domingensis	(Phoenix_dactylifera	Serenoa_repens))	(((Elaeis_guineensis	Elaeis_oleifera)	(Attalea_speciosa	Bactris_major))	(((Reinhardtia_simplex	(Reinhardtia_latisecta	Reinhardtia_paiewonskiana))	Roystonea_regia)	((((Oenocarpus_bataua	Oenocarpus_minor)	Prestoea_acuminata)	Manicaria_saccifera)	(Leopoldinia_pulchra	((Heterospathe_cagayanensis	(((Dictyosperma_album	Hydriastele_microspadix)	Kentiopsis_piersoniorum)	(Veitchia_spiralis	Burretiokentia_grandiflora)))	Dypsis_decaryi))))))	(((Iriartea_deltoidea	Orania_palindan)	(Sclerosperma_profizianum	Podococcus_barteri))	(Pseudophoenix_vinifera	(Pelagodoxa_henryana	Geonoma_undata))))	Nypa_fruticans);
((Pseudophoenix_vinifera	((((Iriartea_deltoidea	Orania_palindan)	Sclerosperma_profizianum)	(Podococcus_barteri	(Pelagodoxa_henryana	Geonoma_undata)))	((((Elaeis_guineensis	Elaeis_oleifera)	(Attalea_speciosa	Bactris_major))	(((Reinhardtia_simplex	(Reinhardtia_latisecta	Reinhardtia_paiewonskiana))	Roystonea_regia)	(((Dictyosperma_album	Hydriastele_microspadix)	((Manicaria_saccifera	(Kentiopsis_piersoniorum	Heterospathe_cagayanensis))	(Dypsis_decaryi	(Veitchia_spiralis	Burretiokentia_grandiflora))))	((Oenocarpus_bataua	Oenocarpus_minor)	(Leopoldinia_pulchra	Prestoea_acuminata)))))	(Sabal_domingensis	(Phoenix_dactylifera	Serenoa_repens)))))	Nypa_fruticans);
((Phoenix_dactylifera	(Serenoa_repens	(((Pseudophoenix_vinifera	((Iriartea_deltoidea	(Pelagodoxa_henryana	Geonoma_undata))	(Orania_palindan	(Podococcus_barteri	Sclerosperma_profizianum))))	((((Elaeis_guineensis	Elaeis_oleifera)	(Attalea_speciosa	Bactris_major))	(Reinhardtia_simplex	(Reinhardtia_latisecta	Reinhardtia_paiewonskiana)))	((((((Kentiopsis_piersoniorum	(Dictyosperma_album	Hydriastele_microspadix))	(Veitchia_spiralis	Burretiokentia_grandiflora))	(Dypsis_decaryi	Heterospathe_cagayanensis))	Manicaria_saccifera)	((Oenocarpus_bataua	Oenocarpus_minor)	(Leopoldinia_pulchra	Prestoea_acuminata)))	Roystonea_regia)))	Sabal_domingensis)))	Nypa_fruticans);
(((Serenoa_repens	(Sabal_domingensis	Phoenix_dactylifera))	((((Attalea_speciosa	((Elaeis_guineensis	Elaeis_oleifera)	Bactris_major))	(Reinhardtia_simplex	(Reinhardtia_paiewonskiana	Reinhardtia_latisecta)))	((((Leopoldinia_pulchra	(((Kentiopsis_piersoniorum	Heterospathe_cagayanensis)	(Hydriastele_microspadix	Dictyosperma_album))	(Dypsis_decaryi	(Veitchia_spiralis	Burretiokentia_grandiflora))))	(Prestoea_acuminata	(Oenocarpus_bataua	Oenocarpus_minor)))	Manicaria_saccifera)	Roystonea_regia))	((Iriartea_deltoidea	((Pseudophoenix_vinifera	Geonoma_undata)	Pelagodoxa_henryana))	((Sclerosperma_profizianum	Podococcus_barteri)	Orania_palindan))))	Nypa_fruticans);
(((Sabal_domingensis	(Phoenix_dactylifera	Serenoa_repens))	(((((Elaeis_guineensis	Elaeis_oleifera)	(Bactris_major	Attalea_speciosa))	(Reinhardtia_simplex	(Reinhardtia_paiewonskiana	Reinhardtia_latisecta)))	((((((Heterospathe_cagayanensis	(Veitchia_spiralis	Burretiokentia_grandiflora))	(Dypsis_decaryi	Manicaria_saccifera))	Kentiopsis_piersoniorum)	(Hydriastele_microspadix	Dictyosperma_album))	((Leopoldinia_pulchra	Prestoea_acuminata)	(Oenocarpus_bataua	Oenocarpus_minor)))	Roystonea_regia))	(((Pseudophoenix_vinifera	Geonoma_undata)	Pelagodoxa_henryana)	(((Sclerosperma_profizianum	Orania_palindan)	Iriartea_deltoidea)	Podococcus_barteri))))	Nypa_fruticans);
((((((Elaeis_guineensis	Elaeis_oleifera)	(Bactris_major	(Sclerosperma_profizianum	Attalea_speciosa)))	(((((Prestoea_acuminata	(Oenocarpus_bataua	Oenocarpus_minor))	(((((Heterospathe_cagayanensis	(Veitchia_spiralis	Burretiokentia_grandiflora))	Dypsis_decaryi)	((Dictyosperma_album	Hydriastele_microspadix)	Kentiopsis_piersoniorum))	Pseudophoenix_vinifera)	Leopoldinia_pulchra))	Manicaria_saccifera)	Roystonea_regia)	(Reinhardtia_simplex	(Reinhardtia_paiewonskiana	Reinhardtia_latisecta))))	((Geonoma_undata	Pelagodoxa_henryana)	(Podococcus_barteri	(Orania_palindan	Iriartea_deltoidea))))	(Sabal_domingensis	(Phoenix_dactylifera	Serenoa_repens)))	Nypa_fruticans);
(((((Pseudophoenix_vinifera	Geonoma_undata)	Pelagodoxa_henryana)	(Podococcus_barteri	(Orania_palindan	Iriartea_deltoidea)))	((Sabal_domingensis	(Phoenix_dactylifera	Serenoa_repens))	((((Elaeis_guineensis	Elaeis_oleifera)	(Bactris_major	Attalea_speciosa))	(((((Leopoldinia_pulchra	Prestoea_acuminata)	(Oenocarpus_bataua	Oenocarpus_minor))	((Kentiopsis_piersoniorum	((Dypsis_decaryi	(Heterospathe_cagayanensis	(Veitchia_spiralis	Burretiokentia_grandiflora)))	Manicaria_saccifera))	(Dictyosperma_album	Hydriastele_microspadix)))	Roystonea_regia)	(Reinhardtia_simplex	(Reinhardtia_paiewonskiana	Reinhardtia_latisecta))))	Sclerosperma_profizianum)))	Nypa_fruticans);
((Phoenix_dactylifera	((Pseudophoenix_vinifera	Serenoa_repens)	((((((Roystonea_regia	(Reinhardtia_simplex	(Reinhardtia_paiewonskiana	Reinhardtia_latisecta)))	(((Prestoea_acuminata	(Oenocarpus_bataua	Oenocarpus_minor))	((((Kentiopsis_piersoniorum	Dypsis_decaryi)	(Veitchia_spiralis	Burretiokentia_grandiflora))	((Leopoldinia_pulchra	Heterospathe_cagayanensis)	Hydriastele_microspadix))	Dictyosperma_album))	Manicaria_saccifera))	(Orania_palindan	Iriartea_deltoidea))	Podococcus_barteri)	(Sclerosperma_profizianum	(((Elaeis_guineensis	Elaeis_oleifera)	(Bactris_major	Attalea_speciosa))	(Geonoma_undata	Pelagodoxa_henryana))))	Sabal_domingensis)))	Nypa_fruticans);
(((((Sclerosperma_profizianum	Orania_palindan)	Iriartea_deltoidea)	(((((Pseudophoenix_vinifera	Geonoma_undata)	Pelagodoxa_henryana)	((Manicaria_saccifera	((Kentiopsis_piersoniorum	(Dypsis_decaryi	(Heterospathe_cagayanensis	Burretiokentia_grandiflora)))	((Hydriastele_microspadix	Dictyosperma_album)	Veitchia_spiralis)))	((Leopoldinia_pulchra	Prestoea_acuminata)	(Oenocarpus_bataua	Oenocarpus_minor))))	(Sabal_domingensis	(Phoenix_dactylifera	Serenoa_repens)))	(Roystonea_regia	((Reinhardtia_simplex	(Reinhardtia_paiewonskiana	Reinhardtia_latisecta))	((Elaeis_guineensis	Elaeis_oleifera)	(Bactris_major	Attalea_speciosa))))))	Podococcus_barteri)	Nypa_fruticans);
(((((Sabal_domingensis	(Phoenix_dactylifera	Serenoa_repens))	(((Leopoldinia_pulchra	Prestoea_acuminata)	(Oenocarpus_bataua	Oenocarpus_minor))	(Manicaria_saccifera	((Dypsis_decaryi	(Heterospathe_cagayanensis	Burretiokentia_grandiflora))	((Kentiopsis_piersoniorum	(Hydriastele_microspadix	Dictyosperma_album))	Veitchia_spiralis)))))	Pseudophoenix_vinifera)	((((Geonoma_undata	Pelagodoxa_henryana)	Iriartea_deltoidea)	(Podococcus_barteri	(Sclerosperma_profizianum	Orania_palindan)))	((Reinhardtia_simplex	(Reinhardtia_paiewonskiana	Reinhardtia_latisecta))	(((Elaeis_guineensis	Elaeis_oleifera)	(Bactris_major	Attalea_speciosa))	Roystonea_regia))))	Nypa_fruticans);
((((Phoenix_dactylifera	Serenoa_repens)	Sabal_domingensis)	((((Pelagodoxa_henryana	(Geonoma_undata	Pseudophoenix_vinifera))	(Iriartea_deltoidea	Orania_palindan))	(Sclerosperma_profizianum	Podococcus_barteri))	(((Elaeis_guineensis	Elaeis_oleifera)	(Bactris_major	Attalea_speciosa))	((((Kentiopsis_piersoniorum	(Heterospathe_cagayanensis	((Veitchia_spiralis	Burretiokentia_grandiflora)	Dypsis_decaryi)))	(Hydriastele_microspadix	Dictyosperma_album))	(Manicaria_saccifera	((Leopoldinia_pulchra	Prestoea_acuminata)	(Oenocarpus_bataua	Oenocarpus_minor))))	((Reinhardtia_simplex	(Reinhardtia_paiewonskiana	Reinhardtia_latisecta))	Roystonea_regia)))))	Nypa_fruticans);
(((Pelagodoxa_henryana	(Geonoma_undata	Pseudophoenix_vinifera))	((Podococcus_barteri	(Iriartea_deltoidea	(((Roystonea_regia	(((Elaeis_guineensis	Elaeis_oleifera)	(Bactris_major	Attalea_speciosa))	(Reinhardtia_simplex	(Reinhardtia_paiewonskiana	Reinhardtia_latisecta))))	(((Prestoea_acuminata	(Oenocarpus_bataua	Oenocarpus_minor))	Leopoldinia_pulchra)	(Manicaria_saccifera	(((Heterospathe_cagayanensis	(Veitchia_spiralis	Burretiokentia_grandiflora))	Dypsis_decaryi)	(Kentiopsis_piersoniorum	(Hydriastele_microspadix	Dictyosperma_album))))))	((Phoenix_dactylifera	Serenoa_repens)	Sabal_domingensis))))	(Orania_palindan	Sclerosperma_profizianum)))	Nypa_fruticans);
(((((((Elaeis_guineensis	Elaeis_oleifera)	(Bactris_major	Attalea_speciosa))	((Reinhardtia_simplex	(Reinhardtia_paiewonskiana	Reinhardtia_latisecta))	((((Oenocarpus_bataua	Oenocarpus_minor)	(Leopoldinia_pulchra	Prestoea_acuminata))	(Manicaria_saccifera	(((Heterospathe_cagayanensis	(Veitchia_spiralis	Burretiokentia_grandiflora))	Dypsis_decaryi)	(Kentiopsis_piersoniorum	(Hydriastele_microspadix	Dictyosperma_album)))))	Roystonea_regia)))	((Phoenix_dactylifera	Serenoa_repens)	Sabal_domingensis))	((Iriartea_deltoidea	Orania_palindan)	(Podococcus_barteri	Sclerosperma_profizianum)))	(Pelagodoxa_henryana	(Geonoma_undata	Pseudophoenix_vinifera)))	Nypa_fruticans);
((((Pseudophoenix_vinifera	Geonoma_undata)	Pelagodoxa_henryana)	(((Sabal_domingensis	(Serenoa_repens	Phoenix_dactylifera))	(((Elaeis_guineensis	Elaeis_oleifera)	(Attalea_speciosa	Bactris_major))	(((((Oenocarpus_bataua	Oenocarpus_minor)	(Leopoldinia_pulchra	Prestoea_acuminata))	(((Dypsis_decaryi	(Kentiopsis_piersoniorum	Hydriastele_microspadix))	(Dictyosperma_album	(Heterospathe_cagayanensis	(Veitchia_spiralis	Burretiokentia_grandiflora))))	Manicaria_saccifera))	Roystonea_regia)	(Reinhardtia_simplex	(Reinhardtia_paiewonskiana	Reinhardtia_latisecta)))))	(Podococcus_barteri	(Sclerosperma_profizianum	(Iriartea_deltoidea	Orania_palindan)))))	Nypa_fruticans);
((Phoenix_dactylifera	((((((Elaeis_guineensis	Elaeis_oleifera)	(Attalea_speciosa	Bactris_major))	((Roystonea_regia	(Reinhardtia_simplex	(Reinhardtia_paiewonskiana	Reinhardtia_latisecta)))	((((Kentiopsis_piersoniorum	(Dictyosperma_album	Hydriastele_microspadix))	(Oenocarpus_bataua	Oenocarpus_minor))	(Leopoldinia_pulchra	Prestoea_acuminata))	(Heterospathe_cagayanensis	(Dypsis_decaryi	(Manicaria_saccifera	(Veitchia_spiralis	Burretiokentia_grandiflora)))))))	((Iriartea_deltoidea	((Pseudophoenix_vinifera	Geonoma_undata)	Pelagodoxa_henryana))	((Sclerosperma_profizianum	Podococcus_barteri)	Orania_palindan)))	Sabal_domingensis)	Serenoa_repens))	Nypa_fruticans);
((Pseudophoenix_vinifera	(((((Sabal_domingensis	(Serenoa_repens	Phoenix_dactylifera))	((((Elaeis_guineensis	Elaeis_oleifera)	(Attalea_speciosa	Bactris_major))	(Roystonea_regia	(Reinhardtia_simplex	(Reinhardtia_paiewonskiana	Reinhardtia_latisecta))))	((Leopoldinia_pulchra	(Prestoea_acuminata	(Oenocarpus_bataua	Oenocarpus_minor)))	((Heterospathe_cagayanensis	(Dypsis_decaryi	((Kentiopsis_piersoniorum	(Dictyosperma_album	Hydriastele_microspadix))	(Veitchia_spiralis	Burretiokentia_grandiflora))))	Manicaria_saccifera))))	(Sclerosperma_profizianum	(Iriartea_deltoidea	Orania_palindan)))	(Podococcus_barteri	Pelagodoxa_henryana))	Geonoma_undata))	Nypa_fruticans);
(((Sabal_domingensis	(Serenoa_repens	Phoenix_dactylifera))	(((Roystonea_regia	((Reinhardtia_simplex	(Reinhardtia_paiewonskiana	Reinhardtia_latisecta))	(Attalea_speciosa	(Bactris_major	(Elaeis_guineensis	Elaeis_oleifera)))))	((Pseudophoenix_vinifera	(Leopoldinia_pulchra	((Dypsis_decaryi	(Veitchia_spiralis	Burretiokentia_grandiflora))	((Kentiopsis_piersoniorum	Heterospathe_cagayanensis)	(Dictyosperma_album	Hydriastele_microspadix)))))	(Manicaria_saccifera	(Prestoea_acuminata	(Oenocarpus_bataua	Oenocarpus_minor)))))	(((Iriartea_deltoidea	Orania_palindan)	(Podococcus_barteri	Sclerosperma_profizianum))	(Geonoma_undata	Pelagodoxa_henryana))))	Nypa_fruticans);
(((Iriartea_deltoidea	(Geonoma_undata	Pelagodoxa_henryana))	((((((Heterospathe_cagayanensis	Dypsis_decaryi)	(((Dictyosperma_album	Hydriastele_microspadix)	(Kentiopsis_piersoniorum	(Manicaria_saccifera	Veitchia_spiralis)))	Burretiokentia_grandiflora))	((Leopoldinia_pulchra	Prestoea_acuminata)	(Oenocarpus_bataua	Oenocarpus_minor)))	(Serenoa_repens	(Phoenix_dactylifera	Sabal_domingensis)))	(Roystonea_regia	((Podococcus_barteri	(Reinhardtia_simplex	(Reinhardtia_paiewonskiana	Reinhardtia_latisecta)))	((Elaeis_guineensis	Elaeis_oleifera)	(Attalea_speciosa	Bactris_major)))))	((Orania_palindan	Sclerosperma_profizianum)	Pseudophoenix_vinifera)))	Nypa_fruticans);
(((((Iriartea_deltoidea	((Pseudophoenix_vinifera	Geonoma_undata)	Pelagodoxa_henryana))	Orania_palindan)	((Sabal_domingensis	(Serenoa_repens	Phoenix_dactylifera))	(((Leopoldinia_pulchra	((Heterospathe_cagayanensis	Dypsis_decaryi)	((((Dictyosperma_album	Hydriastele_microspadix)	Kentiopsis_piersoniorum)	Veitchia_spiralis)	Burretiokentia_grandiflora)))	(Manicaria_saccifera	(Prestoea_acuminata	(Oenocarpus_bataua	Oenocarpus_minor))))	(Roystonea_regia	((Reinhardtia_simplex	(Reinhardtia_paiewonskiana	Reinhardtia_latisecta))	((Elaeis_guineensis	Elaeis_oleifera)	(Attalea_speciosa	Bactris_major)))))))	(Podococcus_barteri	Sclerosperma_profizianum))	Nypa_fruticans);
((Phoenix_dactylifera	(((((Podococcus_barteri	((Elaeis_guineensis	Elaeis_oleifera)	(Attalea_speciosa	Bactris_major)))	(Geonoma_undata	Pelagodoxa_henryana))	(((Sclerosperma_profizianum	Orania_palindan)	Iriartea_deltoidea)	((((Pseudophoenix_vinifera	(((Heterospathe_cagayanensis	Dypsis_decaryi)	(Burretiokentia_grandiflora	Veitchia_spiralis))	((Dictyosperma_album	Hydriastele_microspadix)	Kentiopsis_piersoniorum)))	(Manicaria_saccifera	((Leopoldinia_pulchra	Prestoea_acuminata)	(Oenocarpus_bataua	Oenocarpus_minor))))	Roystonea_regia)	(Reinhardtia_simplex	(Reinhardtia_paiewonskiana	Reinhardtia_latisecta)))))	Sabal_domingensis)	Serenoa_repens))	Nypa_fruticans);
(((((Geonoma_undata	Pelagodoxa_henryana)	Pseudophoenix_vinifera)	(((((Elaeis_guineensis	Elaeis_oleifera)	(Attalea_speciosa	Bactris_major))	((Roystonea_regia	(Reinhardtia_simplex	(Reinhardtia_paiewonskiana	Reinhardtia_latisecta)))	((Leopoldinia_pulchra	((((Heterospathe_cagayanensis	(Burretiokentia_grandiflora	Veitchia_spiralis))	Dypsis_decaryi)	Kentiopsis_piersoniorum)	(Dictyosperma_album	Hydriastele_microspadix)))	(Manicaria_saccifera	(Prestoea_acuminata	(Oenocarpus_bataua	Oenocarpus_minor))))))	(Serenoa_repens	(Phoenix_dactylifera	Sabal_domingensis)))	(Orania_palindan	Iriartea_deltoidea)))	(Podococcus_barteri	Sclerosperma_profizianum))	Nypa_fruticans);
((Phoenix_dactylifera	(((Pelagodoxa_henryana	(Pseudophoenix_vinifera	Geonoma_undata))	Sabal_domingensis)	(((Sclerosperma_profizianum	(((Elaeis_guineensis	Elaeis_oleifera)	(Attalea_speciosa	Bactris_major))	(Roystonea_regia	((Reinhardtia_simplex	(Reinhardtia_paiewonskiana	Reinhardtia_latisecta))	((((Heterospathe_cagayanensis	(Burretiokentia_grandiflora	Dypsis_decaryi))	Veitchia_spiralis)	((Hydriastele_microspadix	Dictyosperma_album)	Kentiopsis_piersoniorum))	((Oenocarpus_bataua	Oenocarpus_minor)	(Leopoldinia_pulchra	(Manicaria_saccifera	Prestoea_acuminata))))))))	((Orania_palindan	Iriartea_deltoidea)	Podococcus_barteri))	Serenoa_repens)))	Nypa_fruticans);
((Pseudophoenix_vinifera	((((Phoenix_dactylifera	Serenoa_repens)	Sabal_domingensis)	(((((Elaeis_guineensis	Elaeis_oleifera)	(Attalea_speciosa	Bactris_major))	(Roystonea_regia	(Reinhardtia_simplex	(Reinhardtia_paiewonskiana	Reinhardtia_latisecta))))	(((Leopoldinia_pulchra	((Dypsis_decaryi	(Heterospathe_cagayanensis	(Burretiokentia_grandiflora	Veitchia_spiralis)))	((Hydriastele_microspadix	Dictyosperma_album)	Kentiopsis_piersoniorum)))	((Oenocarpus_bataua	Oenocarpus_minor)	Prestoea_acuminata))	Manicaria_saccifera))	((Sclerosperma_profizianum	(Orania_palindan	Iriartea_deltoidea))	Podococcus_barteri)))	(Pelagodoxa_henryana	Geonoma_undata)))	Nypa_fruticans);
(((((Iriartea_deltoidea	(Sclerosperma_profizianum	Orania_palindan))	Podococcus_barteri)	(((Roystonea_regia	((Elaeis_oleifera	Elaeis_guineensis)	(Bactris_major	Attalea_speciosa)))	(Reinhardtia_simplex	(Reinhardtia_latisecta	Reinhardtia_paiewonskiana)))	(((Prestoea_acuminata	(Oenocarpus_bataua	Oenocarpus_minor))	(((Hydriastele_microspadix	Dictyosperma_album)	(Manicaria_saccifera	(Kentiopsis_piersoniorum	(((Veitchia_spiralis	Burretiokentia_grandiflora)	Heterospathe_cagayanensis)	Dypsis_decaryi))))	Leopoldinia_pulchra))	((Phoenix_dactylifera	Serenoa_repens)	Sabal_domingensis))))	((Pseudophoenix_vinifera	Geonoma_undata)	Pelagodoxa_henryana))	Nypa_fruticans);
((((Podococcus_barteri	((Iriartea_deltoidea	(Sclerosperma_profizianum	Orania_palindan))	(((Elaeis_oleifera	Elaeis_guineensis)	(Bactris_major	Attalea_speciosa))	((Reinhardtia_simplex	(Reinhardtia_latisecta	Reinhardtia_paiewonskiana))	((((Prestoea_acuminata	(Oenocarpus_bataua	Oenocarpus_minor))	(((Hydriastele_microspadix	Dictyosperma_album)	(Kentiopsis_piersoniorum	(((Veitchia_spiralis	Burretiokentia_grandiflora)	Heterospathe_cagayanensis)	Dypsis_decaryi)))	Leopoldinia_pulchra))	Manicaria_saccifera)	Roystonea_regia)))))	((Phoenix_dactylifera	Serenoa_repens)	Sabal_domingensis))	((Pseudophoenix_vinifera	Geonoma_undata)	Pelagodoxa_henryana))	Nypa_fruticans);
(((((Iriartea_deltoidea	(Pseudophoenix_vinifera	(Podococcus_barteri	Orania_palindan)))	(((Elaeis_oleifera	Elaeis_guineensis)	(Bactris_major	Attalea_speciosa))	(Geonoma_undata	Pelagodoxa_henryana)))	(((((Leopoldinia_pulchra	Prestoea_acuminata)	(Oenocarpus_bataua	Oenocarpus_minor))	((Dypsis_decaryi	(Manicaria_saccifera	(Kentiopsis_piersoniorum	((Veitchia_spiralis	Burretiokentia_grandiflora)	Heterospathe_cagayanensis))))	(Hydriastele_microspadix	Dictyosperma_album)))	((Phoenix_dactylifera	Serenoa_repens)	Sabal_domingensis))	(Roystonea_regia	(Reinhardtia_simplex	(Reinhardtia_latisecta	Reinhardtia_paiewonskiana)))))	Sclerosperma_profizianum)	Nypa_fruticans);
(((Pelagodoxa_henryana	(Pseudophoenix_vinifera	Geonoma_undata))	(((Sclerosperma_profizianum	Podococcus_barteri)	(Iriartea_deltoidea	Orania_palindan))	(((Phoenix_dactylifera	Serenoa_repens)	Sabal_domingensis)	(((Elaeis_oleifera	Elaeis_guineensis)	(Bactris_major	Attalea_speciosa))	((Roystonea_regia	(((Leopoldinia_pulchra	Prestoea_acuminata)	(Oenocarpus_bataua	Oenocarpus_minor))	(((Dypsis_decaryi	((Veitchia_spiralis	Burretiokentia_grandiflora)	Heterospathe_cagayanensis))	(Kentiopsis_piersoniorum	(Hydriastele_microspadix	Dictyosperma_album)))	Manicaria_saccifera)))	(Reinhardtia_simplex	(Reinhardtia_latisecta	Reinhardtia_paiewonskiana)))))))	Nypa_fruticans);
((Phoenix_dactylifera	(Sabal_domingensis	(((((Elaeis_oleifera	Elaeis_guineensis)	(Bactris_major	Attalea_speciosa))	((Roystonea_regia	(((Manicaria_saccifera	((Dypsis_decaryi	((Burretiokentia_grandiflora	Heterospathe_cagayanensis)	Veitchia_spiralis))	(Kentiopsis_piersoniorum	(Hydriastele_microspadix	Dictyosperma_album))))	(Prestoea_acuminata	(Oenocarpus_bataua	Oenocarpus_minor)))	Leopoldinia_pulchra))	(Reinhardtia_simplex	(Reinhardtia_latisecta	Reinhardtia_paiewonskiana))))	((Iriartea_deltoidea	(Pelagodoxa_henryana	Geonoma_undata))	((Sclerosperma_profizianum	Podococcus_barteri)	Orania_palindan)))	(Pseudophoenix_vinifera	Serenoa_repens))))	Nypa_fruticans);
((((Pelagodoxa_henryana	(Geonoma_undata	Pseudophoenix_vinifera))	(Orania_palindan	Podococcus_barteri))	((((Serenoa_repens	Phoenix_dactylifera)	Sabal_domingensis)	((Sclerosperma_profizianum	(Elaeis_oleifera	Elaeis_guineensis))	(Bactris_major	Attalea_speciosa)))	(((((Prestoea_acuminata	(Oenocarpus_bataua	Oenocarpus_minor))	((((Hydriastele_microspadix	Dictyosperma_album)	(Burretiokentia_grandiflora	((Veitchia_spiralis	Kentiopsis_piersoniorum)	Manicaria_saccifera)))	(Heterospathe_cagayanensis	Dypsis_decaryi))	Leopoldinia_pulchra))	Iriartea_deltoidea)	(Reinhardtia_simplex	(Reinhardtia_latisecta	Reinhardtia_paiewonskiana)))	Roystonea_regia)))	Nypa_fruticans);
((Phoenix_dactylifera	((Sabal_domingensis	((Iriartea_deltoidea	(((Roystonea_regia	(((Leopoldinia_pulchra	Prestoea_acuminata)	(Oenocarpus_bataua	Oenocarpus_minor))	((((((Veitchia_spiralis	Burretiokentia_grandiflora)	Heterospathe_cagayanensis)	Dypsis_decaryi)	Kentiopsis_piersoniorum)	Manicaria_saccifera)	(Dictyosperma_album	Hydriastele_microspadix))))	(Reinhardtia_simplex	(Reinhardtia_latisecta	Reinhardtia_paiewonskiana)))	((Elaeis_oleifera	Elaeis_guineensis)	(Bactris_major	Attalea_speciosa))))	((Geonoma_undata	(Pseudophoenix_vinifera	Pelagodoxa_henryana))	((Sclerosperma_profizianum	Orania_palindan)	Podococcus_barteri))))	Serenoa_repens))	Nypa_fruticans);
((((Geonoma_undata	(Pseudophoenix_vinifera	Pelagodoxa_henryana))	Iriartea_deltoidea)	(((Sclerosperma_profizianum	Orania_palindan)	Podococcus_barteri)	(((Serenoa_repens	Phoenix_dactylifera)	Sabal_domingensis)	(((Reinhardtia_simplex	(Reinhardtia_latisecta	Reinhardtia_paiewonskiana))	(Roystonea_regia	((Elaeis_oleifera	Elaeis_guineensis)	(Bactris_major	Attalea_speciosa))))	((Manicaria_saccifera	(Prestoea_acuminata	(Oenocarpus_bataua	Oenocarpus_minor)))	(Leopoldinia_pulchra	(((((Veitchia_spiralis	Burretiokentia_grandiflora)	Heterospathe_cagayanensis)	Dypsis_decaryi)	Kentiopsis_piersoniorum)	(Dictyosperma_album	Hydriastele_microspadix))))))))	Nypa_fruticans);
((Phoenix_dactylifera	((Sabal_domingensis	(((((Elaeis_oleifera	Elaeis_guineensis)	(Bactris_major	Attalea_speciosa))	(((Reinhardtia_simplex	(Reinhardtia_latisecta	Reinhardtia_paiewonskiana))	Roystonea_regia)	((Prestoea_acuminata	(Oenocarpus_bataua	Oenocarpus_minor))	(Leopoldinia_pulchra	(((((Veitchia_spiralis	Burretiokentia_grandiflora)	Heterospathe_cagayanensis)	Manicaria_saccifera)	(Dypsis_decaryi	Kentiopsis_piersoniorum))	(Dictyosperma_album	Hydriastele_microspadix))))))	Sclerosperma_profizianum)	((Pelagodoxa_henryana	(Geonoma_undata	Pseudophoenix_vinifera))	((Iriartea_deltoidea	Orania_palindan)	Podococcus_barteri))))	Serenoa_repens))	Nypa_fruticans);
((((Sclerosperma_profizianum	(Iriartea_deltoidea	Orania_palindan))	(((Serenoa_repens	Phoenix_dactylifera)	Sabal_domingensis)	(((Elaeis_oleifera	Elaeis_guineensis)	(Bactris_major	Attalea_speciosa))	((Reinhardtia_simplex	(Reinhardtia_latisecta	Reinhardtia_paiewonskiana))	((((Leopoldinia_pulchra	Prestoea_acuminata)	(Oenocarpus_bataua	Oenocarpus_minor))	(((Kentiopsis_piersoniorum	(Manicaria_saccifera	((Veitchia_spiralis	Burretiokentia_grandiflora)	Heterospathe_cagayanensis)))	Dypsis_decaryi)	(Dictyosperma_album	Hydriastele_microspadix)))	Roystonea_regia)))))	(Podococcus_barteri	(Pelagodoxa_henryana	(Geonoma_undata	Pseudophoenix_vinifera))))	Nypa_fruticans);
(((((((Pseudophoenix_vinifera	Geonoma_undata)	Pelagodoxa_henryana)	((((Reinhardtia_paiewonskiana	Reinhardtia_latisecta)	Reinhardtia_simplex)	(Roystonea_regia	((Attalea_speciosa	Bactris_major)	(Elaeis_guineensis	Elaeis_oleifera))))	(((Prestoea_acuminata	(Oenocarpus_bataua	Oenocarpus_minor))	Leopoldinia_pulchra)	((Manicaria_saccifera	(((Burretiokentia_grandiflora	Veitchia_spiralis)	Heterospathe_cagayanensis)	(Kentiopsis_piersoniorum	Dypsis_decaryi)))	(Hydriastele_microspadix	Dictyosperma_album)))))	(Serenoa_repens	(Sabal_domingensis	Phoenix_dactylifera)))	(Iriartea_deltoidea	Orania_palindan))	(Podococcus_barteri	Sclerosperma_profizianum))	Nypa_fruticans);
((Phoenix_dactylifera	((Sabal_domingensis	Serenoa_repens)	((((Roystonea_regia	(((Attalea_speciosa	Bactris_major)	(Elaeis_guineensis	Elaeis_oleifera))	((Reinhardtia_paiewonskiana	Reinhardtia_latisecta)	Reinhardtia_simplex)))	(((Kentiopsis_piersoniorum	(Dypsis_decaryi	((Burretiokentia_grandiflora	Veitchia_spiralis)	Heterospathe_cagayanensis)))	(Dictyosperma_album	Hydriastele_microspadix))	(((Oenocarpus_bataua	Oenocarpus_minor)	(Prestoea_acuminata	Leopoldinia_pulchra))	Manicaria_saccifera)))	(Podococcus_barteri	((Sclerosperma_profizianum	Orania_palindan)	Iriartea_deltoidea)))	((Pseudophoenix_vinifera	Geonoma_undata)	Pelagodoxa_henryana))))	Nypa_fruticans);
(((Pseudophoenix_vinifera	(Geonoma_undata	Pelagodoxa_henryana))	((Sabal_domingensis	(Serenoa_repens	Phoenix_dactylifera))	((Sclerosperma_profizianum	(((Attalea_speciosa	Bactris_major)	(Elaeis_guineensis	Elaeis_oleifera))	(((Reinhardtia_paiewonskiana	Reinhardtia_latisecta)	Reinhardtia_simplex)	((((Manicaria_saccifera	((Dypsis_decaryi	(Burretiokentia_grandiflora	Heterospathe_cagayanensis))	Veitchia_spiralis))	(Kentiopsis_piersoniorum	(Dictyosperma_album	Hydriastele_microspadix)))	((Oenocarpus_bataua	Oenocarpus_minor)	(Prestoea_acuminata	Leopoldinia_pulchra)))	Roystonea_regia))))	((Orania_palindan	Podococcus_barteri)	Iriartea_deltoidea))))	Nypa_fruticans);
((Sclerosperma_profizianum	(Podococcus_barteri	((Orania_palindan	(Geonoma_undata	Pelagodoxa_henryana))	(((((Attalea_speciosa	Bactris_major)	(Elaeis_guineensis	Elaeis_oleifera))	(((Reinhardtia_paiewonskiana	Reinhardtia_latisecta)	Reinhardtia_simplex)	Roystonea_regia))	((((Pseudophoenix_vinifera	Leopoldinia_pulchra)	(((Manicaria_saccifera	(Dypsis_decaryi	((Burretiokentia_grandiflora	Veitchia_spiralis)	Heterospathe_cagayanensis)))	Kentiopsis_piersoniorum)	(Dictyosperma_album	Hydriastele_microspadix)))	((Oenocarpus_bataua	Oenocarpus_minor)	Prestoea_acuminata))	(Sabal_domingensis	(Serenoa_repens	Phoenix_dactylifera))))	Iriartea_deltoidea))))	Nypa_fruticans);
((Pseudophoenix_vinifera	(Leopoldinia_pulchra	((((Manicaria_saccifera	((Burretiokentia_grandiflora	Veitchia_spiralis)	(Heterospathe_cagayanensis	Dypsis_decaryi)))	Kentiopsis_piersoniorum)	(Dictyosperma_album	Hydriastele_microspadix))	(((Oenocarpus_bataua	Oenocarpus_minor)	Prestoea_acuminata)	((((Reinhardtia_paiewonskiana	Reinhardtia_latisecta)	Reinhardtia_simplex)	Roystonea_regia)	(((Serenoa_repens	(Phoenix_dactylifera	Sabal_domingensis))	((Sclerosperma_profizianum	Podococcus_barteri)	(Orania_palindan	(Iriartea_deltoidea	(Geonoma_undata	Pelagodoxa_henryana)))))	((Attalea_speciosa	Bactris_major)	(Elaeis_guineensis	Elaeis_oleifera))))))))	Nypa_fruticans);
((Phoenix_dactylifera	((((((Orania_palindan	Pseudophoenix_vinifera)	Podococcus_barteri)	(Iriartea_deltoidea	(Geonoma_undata	Pelagodoxa_henryana)))	(Sclerosperma_profizianum	(((Attalea_speciosa	Bactris_major)	(Elaeis_guineensis	Elaeis_oleifera))	((((((Burretiokentia_grandiflora	Veitchia_spiralis)	(Kentiopsis_piersoniorum	(Dictyosperma_album	Hydriastele_microspadix)))	Dypsis_decaryi)	Heterospathe_cagayanensis)	(Manicaria_saccifera	((Oenocarpus_bataua	Oenocarpus_minor)	(Leopoldinia_pulchra	Prestoea_acuminata))))	(((Reinhardtia_paiewonskiana	Reinhardtia_latisecta)	Reinhardtia_simplex)	Roystonea_regia)))))	Sabal_domingensis)	Serenoa_repens))	Nypa_fruticans);
((((((Sabal_domingensis	(Serenoa_repens	Phoenix_dactylifera))	(((Attalea_speciosa	Bactris_major)	(Elaeis_guineensis	Elaeis_oleifera))	(((Reinhardtia_paiewonskiana	Reinhardtia_latisecta)	Reinhardtia_simplex)	((((Kentiopsis_piersoniorum	(Dictyosperma_album	Hydriastele_microspadix))	((Manicaria_saccifera	(Heterospathe_cagayanensis	(Burretiokentia_grandiflora	Veitchia_spiralis)))	Dypsis_decaryi))	((Oenocarpus_bataua	Oenocarpus_minor)	(Leopoldinia_pulchra	Prestoea_acuminata)))	Roystonea_regia))))	(Podococcus_barteri	Sclerosperma_profizianum))	(Iriartea_deltoidea	Orania_palindan))	((Pseudophoenix_vinifera	Geonoma_undata)	Pelagodoxa_henryana))	Nypa_fruticans);
(((((Sclerosperma_profizianum	Orania_palindan)	Podococcus_barteri)	((Sabal_domingensis	(Serenoa_repens	Phoenix_dactylifera))	((((Attalea_speciosa	Bactris_major)	(Elaeis_guineensis	Elaeis_oleifera))	(((Reinhardtia_paiewonskiana	Reinhardtia_latisecta)	Reinhardtia_simplex)	Roystonea_regia))	(((Oenocarpus_bataua	Oenocarpus_minor)	(Leopoldinia_pulchra	Prestoea_acuminata))	((Dictyosperma_album	Hydriastele_microspadix)	((Kentiopsis_piersoniorum	(Manicaria_saccifera	Heterospathe_cagayanensis))	(Dypsis_decaryi	(Burretiokentia_grandiflora	Veitchia_spiralis))))))))	((Iriartea_deltoidea	(Geonoma_undata	Pelagodoxa_henryana))	Pseudophoenix_vinifera))	Nypa_fruticans);
((((Sabal_domingensis	(Serenoa_repens	Phoenix_dactylifera))	(((Attalea_speciosa	Bactris_major)	(Elaeis_guineensis	Elaeis_oleifera))	((Roystonea_regia	((((Oenocarpus_bataua	Oenocarpus_minor)	(Leopoldinia_pulchra	Prestoea_acuminata))	((Dypsis_decaryi	Heterospathe_cagayanensis)	((Dictyosperma_album	Hydriastele_microspadix)	(Kentiopsis_piersoniorum	(Burretiokentia_grandiflora	Veitchia_spiralis)))))	Manicaria_saccifera))	((Reinhardtia_paiewonskiana	Reinhardtia_latisecta)	Reinhardtia_simplex))))	(((Sclerosperma_profizianum	Orania_palindan)	Podococcus_barteri)	((Pelagodoxa_henryana	(Pseudophoenix_vinifera	Geonoma_undata))	Iriartea_deltoidea)))	Nypa_fruticans);
((((Iriartea_deltoidea	((Sabal_domingensis	(Serenoa_repens	Phoenix_dactylifera))	(Sclerosperma_profizianum	(((Roystonea_regia	((Attalea_speciosa	Bactris_major)	(Elaeis_guineensis	Elaeis_oleifera)))	((Reinhardtia_paiewonskiana	Reinhardtia_latisecta)	Reinhardtia_simplex))	(((Oenocarpus_bataua	Oenocarpus_minor)	Prestoea_acuminata)	(Leopoldinia_pulchra	((Dypsis_decaryi	(Heterospathe_cagayanensis	(Manicaria_saccifera	(Kentiopsis_piersoniorum	(Burretiokentia_grandiflora	Veitchia_spiralis)))))	(Dictyosperma_album	Hydriastele_microspadix))))))))	(Orania_palindan	Podococcus_barteri))	(Pelagodoxa_henryana	(Pseudophoenix_vinifera	Geonoma_undata)))	Nypa_fruticans);
((((((Bactris_major	Attalea_speciosa)	(Elaeis_oleifera	Elaeis_guineensis))	((Roystonea_regia	(((((Hydriastele_microspadix	Dypsis_decaryi)	(((Burretiokentia_grandiflora	Veitchia_spiralis)	Heterospathe_cagayanensis)	Kentiopsis_piersoniorum))	Dictyosperma_album)	((Oenocarpus_bataua	Oenocarpus_minor)	(Prestoea_acuminata	Leopoldinia_pulchra)))	Manicaria_saccifera))	((Reinhardtia_latisecta	Reinhardtia_paiewonskiana)	Reinhardtia_simplex)))	(Sabal_domingensis	(Phoenix_dactylifera	Serenoa_repens)))	((Iriartea_deltoidea	((Pseudophoenix_vinifera	Geonoma_undata)	Pelagodoxa_henryana))	(Podococcus_barteri	(Orania_palindan	Sclerosperma_profizianum))))	Nypa_fruticans);
(((Pseudophoenix_vinifera	(Geonoma_undata	Pelagodoxa_henryana))	(((Podococcus_barteri	Orania_palindan)	((Sclerosperma_profizianum	(((((Burretiokentia_grandiflora	(Heterospathe_cagayanensis	Kentiopsis_piersoniorum))	Dypsis_decaryi)	((Hydriastele_microspadix	Dictyosperma_album)	Veitchia_spiralis))	((Oenocarpus_bataua	Oenocarpus_minor)	((Manicaria_saccifera	Prestoea_acuminata)	Leopoldinia_pulchra)))	(Sabal_domingensis	(Phoenix_dactylifera	Serenoa_repens))))	((((Bactris_major	Attalea_speciosa)	(Elaeis_oleifera	Elaeis_guineensis))	((Reinhardtia_latisecta	Reinhardtia_paiewonskiana)	Reinhardtia_simplex))	Roystonea_regia)))	Iriartea_deltoidea))	Nypa_fruticans);
((Phoenix_dactylifera	((((((Bactris_major	Attalea_speciosa)	(Elaeis_oleifera	Elaeis_guineensis))	(((Reinhardtia_latisecta	Reinhardtia_paiewonskiana)	Reinhardtia_simplex)	((((Oenocarpus_bataua	Oenocarpus_minor)	(Prestoea_acuminata	Leopoldinia_pulchra))	((Pseudophoenix_vinifera	((Heterospathe_cagayanensis	Dypsis_decaryi)	((Hydriastele_microspadix	Dictyosperma_album)	(Kentiopsis_piersoniorum	(Burretiokentia_grandiflora	Veitchia_spiralis)))))	Manicaria_saccifera))	Roystonea_regia)))	(((Geonoma_undata	Pelagodoxa_henryana)	((Sclerosperma_profizianum	Podococcus_barteri)	Orania_palindan))	Iriartea_deltoidea))	Serenoa_repens)	Sabal_domingensis))	Nypa_fruticans);
(((Iriartea_deltoidea	((Sabal_domingensis	(Phoenix_dactylifera	Serenoa_repens))	(((Bactris_major	Attalea_speciosa)	(Elaeis_oleifera	Elaeis_guineensis))	(((Reinhardtia_latisecta	Reinhardtia_paiewonskiana)	Reinhardtia_simplex)	((((Leopoldinia_pulchra	((((Burretiokentia_grandiflora	Veitchia_spiralis)	Heterospathe_cagayanensis)	Dypsis_decaryi)	((Hydriastele_microspadix	Dictyosperma_album)	Kentiopsis_piersoniorum)))	((Oenocarpus_bataua	Oenocarpus_minor)	Prestoea_acuminata))	Manicaria_saccifera)	Roystonea_regia)))))	(((Sclerosperma_profizianum	Podococcus_barteri)	Orania_palindan)	((Pseudophoenix_vinifera	Geonoma_undata)	Pelagodoxa_henryana)))	Nypa_fruticans);
((((Sabal_domingensis	(Phoenix_dactylifera	Serenoa_repens))	(((Roystonea_regia	((Bactris_major	Attalea_speciosa)	(Elaeis_oleifera	Elaeis_guineensis)))	((Reinhardtia_latisecta	Reinhardtia_paiewonskiana)	Reinhardtia_simplex))	(((Leopoldinia_pulchra	(((Burretiokentia_grandiflora	(Veitchia_spiralis	Heterospathe_cagayanensis))	(Kentiopsis_piersoniorum	Dypsis_decaryi))	(Hydriastele_microspadix	Dictyosperma_album)))	((Oenocarpus_bataua	Oenocarpus_minor)	Prestoea_acuminata))	Manicaria_saccifera)))	((Sclerosperma_profizianum	Orania_palindan)	(Podococcus_barteri	(Iriartea_deltoidea	((Pseudophoenix_vinifera	Geonoma_undata)	Pelagodoxa_henryana)))))	Nypa_fruticans);
((((((((Dictyosperma_album	Hydriastele_microspadix)	(((Burretiokentia_grandiflora	Veitchia_spiralis)	(Kentiopsis_piersoniorum	Heterospathe_cagayanensis))	Dypsis_decaryi))	((Oenocarpus_bataua	Oenocarpus_minor)	(Leopoldinia_pulchra	Prestoea_acuminata)))	Manicaria_saccifera)	(Sabal_domingensis	(Phoenix_dactylifera	Serenoa_repens)))	((((Podococcus_barteri	Orania_palindan)	Iriartea_deltoidea)	Sclerosperma_profizianum)	(Roystonea_regia	(((Bactris_major	Attalea_speciosa)	(Elaeis_oleifera	Elaeis_guineensis))	((Reinhardtia_latisecta	Reinhardtia_paiewonskiana)	Reinhardtia_simplex)))))	((Geonoma_undata	Pelagodoxa_henryana)	Pseudophoenix_vinifera))	Nypa_fruticans);
(((Iriartea_deltoidea	((Orania_palindan	(Sclerosperma_profizianum	Podococcus_barteri))	(((((Leopoldinia_pulchra	((Dictyosperma_album	Hydriastele_microspadix)	((((Burretiokentia_grandiflora	Veitchia_spiralis)	Heterospathe_cagayanensis)	Dypsis_decaryi)	Kentiopsis_piersoniorum)))	((Oenocarpus_bataua	Oenocarpus_minor)	Prestoea_acuminata))	Manicaria_saccifera)	(Sabal_domingensis	(Phoenix_dactylifera	Serenoa_repens)))	(((Bactris_major	Attalea_speciosa)	(Elaeis_oleifera	Elaeis_guineensis))	(((Reinhardtia_latisecta	Reinhardtia_paiewonskiana)	Reinhardtia_simplex)	Roystonea_regia)))))	(Pelagodoxa_henryana	(Pseudophoenix_vinifera	Geonoma_undata)))	Nypa_fruticans);
(((((Pseudophoenix_vinifera	(Geonoma_undata	Pelagodoxa_henryana))	Iriartea_deltoidea)	((Sabal_domingensis	(Phoenix_dactylifera	Serenoa_repens))	((((Leopoldinia_pulchra	((Dictyosperma_album	Hydriastele_microspadix)	((((Burretiokentia_grandiflora	Heterospathe_cagayanensis)	Dypsis_decaryi)	Kentiopsis_piersoniorum)	Veitchia_spiralis)))	((Oenocarpus_bataua	Oenocarpus_minor)	Prestoea_acuminata))	Manicaria_saccifera)	(Roystonea_regia	(((Bactris_major	Attalea_speciosa)	(Elaeis_oleifera	Elaeis_guineensis))	((Reinhardtia_latisecta	Reinhardtia_paiewonskiana)	Reinhardtia_simplex))))))	(Podococcus_barteri	(Orania_palindan	Sclerosperma_profizianum)))	Nypa_fruticans);
((((Serenoa_repens	(Sabal_domingensis	Phoenix_dactylifera))	((Iriartea_deltoidea	(Orania_palindan	Sclerosperma_profizianum))	(((((Pseudophoenix_vinifera	Leopoldinia_pulchra)	(((Kentiopsis_piersoniorum	(Dictyosperma_album	Hydriastele_microspadix))	(Dypsis_decaryi	Veitchia_spiralis))	(Burretiokentia_grandiflora	Heterospathe_cagayanensis)))	((Oenocarpus_bataua	Oenocarpus_minor)	Prestoea_acuminata))	Manicaria_saccifera)	(((Reinhardtia_latisecta	Reinhardtia_paiewonskiana)	Reinhardtia_simplex)	Roystonea_regia))))	((Podococcus_barteri	((Bactris_major	Attalea_speciosa)	(Elaeis_oleifera	Elaeis_guineensis)))	(Pelagodoxa_henryana	Geonoma_undata)))	Nypa_fruticans);
(((((((Kentiopsis_piersoniorum	(Dictyosperma_album	Hydriastele_microspadix))	(Dypsis_decaryi	((Veitchia_spiralis	Burretiokentia_grandiflora)	Heterospathe_cagayanensis)))	((Oenocarpus_bataua	Oenocarpus_minor)	(Leopoldinia_pulchra	Prestoea_acuminata)))	(Sabal_domingensis	(Phoenix_dactylifera	Serenoa_repens)))	((((Reinhardtia_latisecta	Reinhardtia_paiewonskiana)	Reinhardtia_simplex)	Roystonea_regia)	(Attalea_speciosa	((Elaeis_oleifera	Elaeis_guineensis)	Bactris_major))))	((Manicaria_saccifera	(Iriartea_deltoidea	(Orania_palindan	Sclerosperma_profizianum)))	(Podococcus_barteri	(Pelagodoxa_henryana	(Pseudophoenix_vinifera	Geonoma_undata)))))	Nypa_fruticans);
((((((Orania_palindan	Sclerosperma_profizianum)	Iriartea_deltoidea)	(Podococcus_barteri	(((Roystonea_regia	((Reinhardtia_latisecta	Reinhardtia_paiewonskiana)	Reinhardtia_simplex))	((((Manicaria_saccifera	Kentiopsis_piersoniorum)	(Dypsis_decaryi	(Heterospathe_cagayanensis	(Burretiokentia_grandiflora	Veitchia_spiralis))))	(Hydriastele_microspadix	Dictyosperma_album))	((Leopoldinia_pulchra	Prestoea_acuminata)	(Oenocarpus_bataua	Oenocarpus_minor))))	((Elaeis_guineensis	Elaeis_oleifera)	(Bactris_major	Attalea_speciosa)))))	(Sabal_domingensis	(Phoenix_dactylifera	Serenoa_repens)))	(Pelagodoxa_henryana	(Pseudophoenix_vinifera	Geonoma_undata)))	Nypa_fruticans);
((Phoenix_dactylifera	(Serenoa_repens	(((Pseudophoenix_vinifera	(Pelagodoxa_henryana	(((Orania_palindan	Sclerosperma_profizianum)	Podococcus_barteri)	(Iriartea_deltoidea	(((Roystonea_regia	((Reinhardtia_latisecta	Reinhardtia_paiewonskiana)	Reinhardtia_simplex))	((Elaeis_guineensis	Elaeis_oleifera)	(Bactris_major	Attalea_speciosa)))	(((Prestoea_acuminata	(Oenocarpus_bataua	Oenocarpus_minor))	Leopoldinia_pulchra)	((((Hydriastele_microspadix	Dictyosperma_album)	Kentiopsis_piersoniorum)	(Heterospathe_cagayanensis	((Burretiokentia_grandiflora	Veitchia_spiralis)	Dypsis_decaryi)))	Manicaria_saccifera)))))))	Geonoma_undata)	Sabal_domingensis)))	Nypa_fruticans);
(((Pseudophoenix_vinifera	(Geonoma_undata	Pelagodoxa_henryana))	((((((Roystonea_regia	((Reinhardtia_latisecta	Reinhardtia_paiewonskiana)	Reinhardtia_simplex))	((Elaeis_guineensis	Elaeis_oleifera)	(Bactris_major	Attalea_speciosa)))	(Podococcus_barteri	(Orania_palindan	Sclerosperma_profizianum)))	(Sabal_domingensis	(Phoenix_dactylifera	Serenoa_repens)))	(((Prestoea_acuminata	(Oenocarpus_bataua	Oenocarpus_minor))	(Leopoldinia_pulchra	(((Burretiokentia_grandiflora	Veitchia_spiralis)	((Hydriastele_microspadix	Dictyosperma_album)	Kentiopsis_piersoniorum))	(Dypsis_decaryi	Heterospathe_cagayanensis))))	Manicaria_saccifera))	Iriartea_deltoidea))	Nypa_fruticans);
((((Podococcus_barteri	((Pseudophoenix_vinifera	Geonoma_undata)	Pelagodoxa_henryana))	(Sabal_domingensis	(Phoenix_dactylifera	Serenoa_repens)))	(((Iriartea_deltoidea	Orania_palindan)	Sclerosperma_profizianum)	((((Leopoldinia_pulchra	Prestoea_acuminata)	(Oenocarpus_bataua	Oenocarpus_minor))	((Hydriastele_microspadix	Dictyosperma_album)	(Veitchia_spiralis	(((Dypsis_decaryi	(Kentiopsis_piersoniorum	Heterospathe_cagayanensis))	Manicaria_saccifera)	Burretiokentia_grandiflora))))	(Roystonea_regia	(((Reinhardtia_latisecta	Reinhardtia_paiewonskiana)	Reinhardtia_simplex)	((Elaeis_guineensis	Elaeis_oleifera)	(Bactris_major	Attalea_speciosa)))))))	Nypa_fruticans);
((((((Geonoma_undata	Pelagodoxa_henryana)	(((((Leopoldinia_pulchra	Prestoea_acuminata)	(Oenocarpus_bataua	Oenocarpus_minor))	((((Dypsis_decaryi	(Kentiopsis_piersoniorum	Heterospathe_cagayanensis))	((Hydriastele_microspadix	Dictyosperma_album)	(Burretiokentia_grandiflora	Veitchia_spiralis)))	Manicaria_saccifera)	Pseudophoenix_vinifera))	(((Reinhardtia_latisecta	Reinhardtia_paiewonskiana)	Reinhardtia_simplex)	((Attalea_speciosa	((Elaeis_guineensis	Elaeis_oleifera)	Bactris_major))	Roystonea_regia)))	(Sabal_domingensis	(Phoenix_dactylifera	Serenoa_repens))))	(Iriartea_deltoidea	Orania_palindan))	Sclerosperma_profizianum)	Podococcus_barteri)	Nypa_fruticans);
((Pseudophoenix_vinifera	((Sabal_domingensis	(Phoenix_dactylifera	Serenoa_repens))	((((Sclerosperma_profizianum	Podococcus_barteri)	(Iriartea_deltoidea	Orania_palindan))	(Geonoma_undata	Pelagodoxa_henryana))	((((Leopoldinia_pulchra	Prestoea_acuminata)	(Oenocarpus_bataua	Oenocarpus_minor))	(((Dypsis_decaryi	((Burretiokentia_grandiflora	Kentiopsis_piersoniorum)	Heterospathe_cagayanensis))	((Hydriastele_microspadix	Dictyosperma_album)	Veitchia_spiralis))	Manicaria_saccifera))	(((Reinhardtia_latisecta	Reinhardtia_paiewonskiana)	Reinhardtia_simplex)	(((Elaeis_guineensis	Elaeis_oleifera)	(Bactris_major	Attalea_speciosa))	Roystonea_regia))))))	Nypa_fruticans);
((Phoenix_dactylifera	(Serenoa_repens	(((((Orania_palindan	(Sclerosperma_profizianum	Podococcus_barteri))	((Pseudophoenix_vinifera	Geonoma_undata)	Pelagodoxa_henryana))	Iriartea_deltoidea)	((((((Prestoea_acuminata	(Oenocarpus_bataua	Oenocarpus_minor))	Leopoldinia_pulchra)	(((Dypsis_decaryi	Heterospathe_cagayanensis)	((Kentiopsis_piersoniorum	(Hydriastele_microspadix	Dictyosperma_album))	(Burretiokentia_grandiflora	Veitchia_spiralis)))	Manicaria_saccifera))	Roystonea_regia)	((Reinhardtia_latisecta	Reinhardtia_paiewonskiana)	Reinhardtia_simplex))	(Attalea_speciosa	((Elaeis_guineensis	Elaeis_oleifera)	Bactris_major))))	Sabal_domingensis)))	Nypa_fruticans);
((Sclerosperma_profizianum	(Podococcus_barteri	((((Pseudophoenix_vinifera	Geonoma_undata)	Pelagodoxa_henryana)	Iriartea_deltoidea)	(Orania_palindan	(((((Elaeis_guineensis	Elaeis_oleifera)	(Bactris_major	Attalea_speciosa))	((((Dypsis_decaryi	((Kentiopsis_piersoniorum	(Hydriastele_microspadix	Dictyosperma_album))	(Heterospathe_cagayanensis	(Burretiokentia_grandiflora	Veitchia_spiralis))))	Manicaria_saccifera)	((Leopoldinia_pulchra	Prestoea_acuminata)	(Oenocarpus_bataua	Oenocarpus_minor)))	Roystonea_regia))	((Reinhardtia_latisecta	Reinhardtia_paiewonskiana)	Reinhardtia_simplex))	(Sabal_domingensis	(Phoenix_dactylifera	Serenoa_repens)))))))	Nypa_fruticans);
((((Orania_palindan	Sclerosperma_profizianum)	(Podococcus_barteri	(Iriartea_deltoidea	((Sabal_domingensis	(Phoenix_dactylifera	Serenoa_repens))	(((Elaeis_guineensis	Elaeis_oleifera)	(Bactris_major	Attalea_speciosa))	((((((Dypsis_decaryi	((Hydriastele_microspadix	Dictyosperma_album)	(Kentiopsis_piersoniorum	(Burretiokentia_grandiflora	(Manicaria_saccifera	Veitchia_spiralis)))))	Heterospathe_cagayanensis)	(Prestoea_acuminata	(Oenocarpus_bataua	Oenocarpus_minor)))	Leopoldinia_pulchra)	Roystonea_regia)	((Reinhardtia_latisecta	Reinhardtia_paiewonskiana)	Reinhardtia_simplex)))))))	((Pseudophoenix_vinifera	Geonoma_undata)	Pelagodoxa_henryana))	Nypa_fruticans);
((Phoenix_dactylifera	(Serenoa_repens	(((((((Reinhardtia_latisecta	Reinhardtia_paiewonskiana)	Reinhardtia_simplex)	(((Attalea_speciosa	Bactris_major)	(Elaeis_guineensis	Elaeis_oleifera))	Roystonea_regia))	((Manicaria_saccifera	(Leopoldinia_pulchra	((Heterospathe_cagayanensis	((Kentiopsis_piersoniorum	(Hydriastele_microspadix	Dictyosperma_album))	(Burretiokentia_grandiflora	Veitchia_spiralis)))	Dypsis_decaryi)))	(Prestoea_acuminata	(Oenocarpus_bataua	Oenocarpus_minor))))	((Iriartea_deltoidea	(Sclerosperma_profizianum	Orania_palindan))	Podococcus_barteri))	((Pseudophoenix_vinifera	Geonoma_undata)	Pelagodoxa_henryana))	Sabal_domingensis)))	Nypa_fruticans);
((((Phoenix_dactylifera	Serenoa_repens)	Sabal_domingensis)	(((((((((Heterospathe_cagayanensis	(Hydriastele_microspadix	Dictyosperma_album))	(Manicaria_saccifera	(Kentiopsis_piersoniorum	(Veitchia_spiralis	Burretiokentia_grandiflora))))	Dypsis_decaryi)	Leopoldinia_pulchra)	((Oenocarpus_minor	Oenocarpus_bataua)	Prestoea_acuminata))	Roystonea_regia)	(Reinhardtia_simplex	(Reinhardtia_paiewonskiana	Reinhardtia_latisecta)))	((Attalea_speciosa	Bactris_major)	(Elaeis_guineensis	Elaeis_oleifera)))	((Sclerosperma_profizianum	(Orania_palindan	Iriartea_deltoidea))	((Pelagodoxa_henryana	(Pseudophoenix_vinifera	Geonoma_undata))	Podococcus_barteri))))	Nypa_fruticans);
(((Pseudophoenix_vinifera	(Geonoma_undata	Pelagodoxa_henryana))	((Iriartea_deltoidea	(((Phoenix_dactylifera	Serenoa_repens)	Sabal_domingensis)	(((Roystonea_regia	(Reinhardtia_simplex	(Reinhardtia_paiewonskiana	Reinhardtia_latisecta)))	((Manicaria_saccifera	(((Hydriastele_microspadix	Dictyosperma_album)	Kentiopsis_piersoniorum)	((Heterospathe_cagayanensis	(Veitchia_spiralis	Burretiokentia_grandiflora))	Dypsis_decaryi)))	((Oenocarpus_minor	Oenocarpus_bataua)	(Leopoldinia_pulchra	Prestoea_acuminata))))	((Attalea_speciosa	Bactris_major)	(Elaeis_guineensis	Elaeis_oleifera)))))	((Podococcus_barteri	Sclerosperma_profizianum)	Orania_palindan)))	Nypa_fruticans);
((((Phoenix_dactylifera	Serenoa_repens)	Sabal_domingensis)	((((Roystonea_regia	(Reinhardtia_simplex	(Reinhardtia_paiewonskiana	Reinhardtia_latisecta)))	(((Hydriastele_microspadix	Dictyosperma_album)	((Kentiopsis_piersoniorum	(Veitchia_spiralis	(Burretiokentia_grandiflora	Heterospathe_cagayanensis)))	((Leopoldinia_pulchra	(Manicaria_saccifera	Prestoea_acuminata))	Dypsis_decaryi)))	(Oenocarpus_minor	Oenocarpus_bataua)))	((Attalea_speciosa	Bactris_major)	(Elaeis_guineensis	Elaeis_oleifera)))	((Sclerosperma_profizianum	(Iriartea_deltoidea	Orania_palindan))	((Pseudophoenix_vinifera	(Geonoma_undata	Pelagodoxa_henryana))	Podococcus_barteri))))	Nypa_fruticans);
(((((((Podococcus_barteri	Sclerosperma_profizianum)	Orania_palindan)	(Iriartea_deltoidea	(Pelagodoxa_henryana	Geonoma_undata)))	(((Roystonea_regia	(Reinhardtia_simplex	(Reinhardtia_paiewonskiana	Reinhardtia_latisecta)))	((Prestoea_acuminata	(Oenocarpus_minor	Oenocarpus_bataua))	((Leopoldinia_pulchra	((Dypsis_decaryi	(Heterospathe_cagayanensis	(Hydriastele_microspadix	Dictyosperma_album)))	(Kentiopsis_piersoniorum	(Veitchia_spiralis	Burretiokentia_grandiflora))))	Manicaria_saccifera)))	((Attalea_speciosa	Bactris_major)	(Elaeis_guineensis	Elaeis_oleifera))))	(Pseudophoenix_vinifera	Serenoa_repens))	(Phoenix_dactylifera	Sabal_domingensis))	Nypa_fruticans);
(((Pelagodoxa_henryana	(Pseudophoenix_vinifera	Geonoma_undata))	((((Manicaria_saccifera	Orania_palindan)	Podococcus_barteri)	((((Reinhardtia_simplex	(Reinhardtia_paiewonskiana	Reinhardtia_latisecta))	(Roystonea_regia	((Attalea_speciosa	Bactris_major)	(Elaeis_guineensis	Elaeis_oleifera))))	(((Dypsis_decaryi	(Sclerosperma_profizianum	(Heterospathe_cagayanensis	(Veitchia_spiralis	Burretiokentia_grandiflora))))	(Kentiopsis_piersoniorum	(Hydriastele_microspadix	Dictyosperma_album)))	((Leopoldinia_pulchra	Prestoea_acuminata)	(Oenocarpus_minor	Oenocarpus_bataua))))	((Serenoa_repens	Phoenix_dactylifera)	Sabal_domingensis)))	Iriartea_deltoidea))	Nypa_fruticans);
((((Iriartea_deltoidea	(Manicaria_saccifera	Orania_palindan))	((((((Serenoa_repens	Phoenix_dactylifera)	Sabal_domingensis)	((((Heterospathe_cagayanensis	((Veitchia_spiralis	Burretiokentia_grandiflora)	Sclerosperma_profizianum))	Dypsis_decaryi)	(Kentiopsis_piersoniorum	(Hydriastele_microspadix	Dictyosperma_album)))	((Leopoldinia_pulchra	Prestoea_acuminata)	(Oenocarpus_minor	Oenocarpus_bataua))))	((Attalea_speciosa	Bactris_major)	(Elaeis_guineensis	Elaeis_oleifera)))	((Reinhardtia_simplex	(Reinhardtia_paiewonskiana	Reinhardtia_latisecta))	Roystonea_regia))	(Pelagodoxa_henryana	(Pseudophoenix_vinifera	Geonoma_undata))))	Podococcus_barteri)	Nypa_fruticans);
(((Pelagodoxa_henryana	(Pseudophoenix_vinifera	Geonoma_undata))	(((Iriartea_deltoidea	Orania_palindan)	(((Serenoa_repens	Phoenix_dactylifera)	Sabal_domingensis)	(((Roystonea_regia	((((((Kentiopsis_piersoniorum	(Dictyosperma_album	Hydriastele_microspadix))	(Burretiokentia_grandiflora	Veitchia_spiralis))	Dypsis_decaryi)	Heterospathe_cagayanensis)	((Leopoldinia_pulchra	Prestoea_acuminata)	(Oenocarpus_minor	Oenocarpus_bataua)))	Manicaria_saccifera))	(Reinhardtia_simplex	(Reinhardtia_paiewonskiana	Reinhardtia_latisecta)))	((Attalea_speciosa	Bactris_major)	(Elaeis_guineensis	Elaeis_oleifera)))))	(Sclerosperma_profizianum	Podococcus_barteri)))	Nypa_fruticans);
((Phoenix_dactylifera	(Sabal_domingensis	(((((Iriartea_deltoidea	Orania_palindan)	((Roystonea_regia	(((Pseudophoenix_vinifera	(Leopoldinia_pulchra	((Dypsis_decaryi	((Dictyosperma_album	Hydriastele_microspadix)	(Burretiokentia_grandiflora	(Kentiopsis_piersoniorum	Veitchia_spiralis))))	Heterospathe_cagayanensis)))	(Prestoea_acuminata	(Oenocarpus_minor	Oenocarpus_bataua)))	Manicaria_saccifera))	(Reinhardtia_simplex	(Reinhardtia_paiewonskiana	Reinhardtia_latisecta))))	(Attalea_speciosa	(Bactris_major	(Elaeis_guineensis	Elaeis_oleifera))))	((Sclerosperma_profizianum	Podococcus_barteri)	(Pelagodoxa_henryana	Geonoma_undata)))	Serenoa_repens)))	Nypa_fruticans);
(((Sclerosperma_profizianum	Podococcus_barteri)	(Orania_palindan	(((Sabal_domingensis	(Serenoa_repens	Phoenix_dactylifera))	(((((Elaeis_guineensis	Elaeis_oleifera)	(Attalea_speciosa	Bactris_major))	Roystonea_regia)	(Reinhardtia_simplex	(Reinhardtia_paiewonskiana	Reinhardtia_latisecta)))	((Oenocarpus_minor	Oenocarpus_bataua)	(((((Veitchia_spiralis	Burretiokentia_grandiflora)	Dypsis_decaryi)	Heterospathe_cagayanensis)	((Dictyosperma_album	Hydriastele_microspadix)	Kentiopsis_piersoniorum))	(Manicaria_saccifera	(Leopoldinia_pulchra	Prestoea_acuminata))))))	(((Pelagodoxa_henryana	Geonoma_undata)	Iriartea_deltoidea)	Pseudophoenix_vinifera))))	Nypa_fruticans);
(((Sclerosperma_profizianum	Podococcus_barteri)	(((Iriartea_deltoidea	Orania_palindan)	(Pelagodoxa_henryana	(Geonoma_undata	Pseudophoenix_vinifera)))	((Sabal_domingensis	(Serenoa_repens	Phoenix_dactylifera))	(((((((((Veitchia_spiralis	Burretiokentia_grandiflora)	(Dypsis_decaryi	(Kentiopsis_piersoniorum	Heterospathe_cagayanensis)))	(Dictyosperma_album	Hydriastele_microspadix))	Leopoldinia_pulchra)	(Prestoea_acuminata	(Oenocarpus_minor	Oenocarpus_bataua)))	Manicaria_saccifera)	Roystonea_regia)	(Reinhardtia_simplex	(Reinhardtia_paiewonskiana	Reinhardtia_latisecta)))	((Elaeis_guineensis	Elaeis_oleifera)	(Attalea_speciosa	Bactris_major))))))	Nypa_fruticans);
((Pseudophoenix_vinifera	((Pelagodoxa_henryana	Geonoma_undata)	(((Iriartea_deltoidea	Orania_palindan)	(Sclerosperma_profizianum	Podococcus_barteri))	((((Attalea_speciosa	Bactris_major)	(Elaeis_guineensis	Elaeis_oleifera))	((((Leopoldinia_pulchra	(Dypsis_decaryi	(Heterospathe_cagayanensis	((Kentiopsis_piersoniorum	(Hydriastele_microspadix	Dictyosperma_album))	(Veitchia_spiralis	Burretiokentia_grandiflora)))))	(((Oenocarpus_minor	Oenocarpus_bataua)	Prestoea_acuminata)	Manicaria_saccifera))	Roystonea_regia)	((Reinhardtia_paiewonskiana	Reinhardtia_latisecta)	Reinhardtia_simplex)))	(Sabal_domingensis	(Serenoa_repens	Phoenix_dactylifera))))))	Nypa_fruticans);
(((Pelagodoxa_henryana	(Pseudophoenix_vinifera	Geonoma_undata))	((Podococcus_barteri	(Orania_palindan	Sclerosperma_profizianum))	(Iriartea_deltoidea	((((Attalea_speciosa	Bactris_major)	(Elaeis_guineensis	Elaeis_oleifera))	((Roystonea_regia	((Reinhardtia_paiewonskiana	Reinhardtia_latisecta)	Reinhardtia_simplex))	((Leopoldinia_pulchra	(Dypsis_decaryi	(Heterospathe_cagayanensis	((Kentiopsis_piersoniorum	(Hydriastele_microspadix	Dictyosperma_album))	(Veitchia_spiralis	Burretiokentia_grandiflora)))))	(((Oenocarpus_minor	Oenocarpus_bataua)	Prestoea_acuminata)	Manicaria_saccifera))))	(Sabal_domingensis	(Serenoa_repens	Phoenix_dactylifera))))))	Nypa_fruticans);
((((((Attalea_speciosa	Bactris_major)	(Elaeis_guineensis	Elaeis_oleifera))	(((((((Kentiopsis_piersoniorum	(Hydriastele_microspadix	Dictyosperma_album))	(Veitchia_spiralis	Burretiokentia_grandiflora))	Manicaria_saccifera)	(Dypsis_decaryi	Heterospathe_cagayanensis))	((Oenocarpus_minor	Oenocarpus_bataua)	(Leopoldinia_pulchra	Prestoea_acuminata)))	Roystonea_regia)	((Reinhardtia_paiewonskiana	Reinhardtia_latisecta)	Reinhardtia_simplex)))	(Serenoa_repens	(Phoenix_dactylifera	Sabal_domingensis)))	((Pseudophoenix_vinifera	(Geonoma_undata	Pelagodoxa_henryana))	((Sclerosperma_profizianum	Podococcus_barteri)	(Iriartea_deltoidea	Orania_palindan))))	Nypa_fruticans);
((Iriartea_deltoidea	((Geonoma_undata	Pelagodoxa_henryana)	(Podococcus_barteri	(((Sclerosperma_profizianum	(((Attalea_speciosa	Bactris_major)	(Elaeis_guineensis	Elaeis_oleifera))	((Roystonea_regia	((Reinhardtia_paiewonskiana	Reinhardtia_latisecta)	Reinhardtia_simplex))	((((Kentiopsis_piersoniorum	(Hydriastele_microspadix	Dictyosperma_album))	(Veitchia_spiralis	Burretiokentia_grandiflora))	(Dypsis_decaryi	Heterospathe_cagayanensis))	(Manicaria_saccifera	((Oenocarpus_minor	Oenocarpus_bataua)	(Leopoldinia_pulchra	Prestoea_acuminata)))))))	((Pseudophoenix_vinifera	Serenoa_repens)	(Phoenix_dactylifera	Sabal_domingensis)))	Orania_palindan))))	Nypa_fruticans);
((((Attalea_speciosa	(Bactris_major	(Elaeis_guineensis	Elaeis_oleifera)))	((Roystonea_regia	((Reinhardtia_paiewonskiana	Reinhardtia_latisecta)	Reinhardtia_simplex))	(((Dictyosperma_album	Hydriastele_microspadix)	((Manicaria_saccifera	Veitchia_spiralis)	(((Heterospathe_cagayanensis	Burretiokentia_grandiflora)	Dypsis_decaryi)	Kentiopsis_piersoniorum)))	((Oenocarpus_minor	Oenocarpus_bataua)	(Leopoldinia_pulchra	Prestoea_acuminata)))))	((Serenoa_repens	(Phoenix_dactylifera	Sabal_domingensis))	((Sclerosperma_profizianum	Orania_palindan)	((Iriartea_deltoidea	(Geonoma_undata	(Pseudophoenix_vinifera	Pelagodoxa_henryana)))	Podococcus_barteri))))	Nypa_fruticans);
((((Pelagodoxa_henryana	(Geonoma_undata	Pseudophoenix_vinifera))	((((Elaeis_guineensis	Elaeis_oleifera)	(Attalea_speciosa	Bactris_major))	(((((Dictyosperma_album	Hydriastele_microspadix)	((Kentiopsis_piersoniorum	Manicaria_saccifera)	((Heterospathe_cagayanensis	(Veitchia_spiralis	Burretiokentia_grandiflora))	Dypsis_decaryi)))	((Oenocarpus_minor	Oenocarpus_bataua)	(Leopoldinia_pulchra	Prestoea_acuminata)))	Roystonea_regia)	((Reinhardtia_paiewonskiana	Reinhardtia_latisecta)	Reinhardtia_simplex)))	(Sabal_domingensis	(Serenoa_repens	Phoenix_dactylifera))))	(Podococcus_barteri	(Sclerosperma_profizianum	(Iriartea_deltoidea	Orania_palindan))))	Nypa_fruticans);
(((Geonoma_undata	Pseudophoenix_vinifera)	((((((Attalea_speciosa	(Bactris_major	(Elaeis_guineensis	Elaeis_oleifera)))	((Roystonea_regia	((Reinhardtia_paiewonskiana	Reinhardtia_latisecta)	Reinhardtia_simplex))	(((Dictyosperma_album	Hydriastele_microspadix)	(Burretiokentia_grandiflora	(((Heterospathe_cagayanensis	Kentiopsis_piersoniorum)	Manicaria_saccifera)	(Dypsis_decaryi	Veitchia_spiralis))))	((Oenocarpus_minor	Oenocarpus_bataua)	(Leopoldinia_pulchra	Prestoea_acuminata)))))	(Sabal_domingensis	(Serenoa_repens	Phoenix_dactylifera)))	(Podococcus_barteri	(Sclerosperma_profizianum	Orania_palindan)))	Iriartea_deltoidea)	Pelagodoxa_henryana))	Nypa_fruticans);
(((((((Elaeis_guineensis	Elaeis_oleifera)	(Attalea_speciosa	Bactris_major))	((Reinhardtia_paiewonskiana	Reinhardtia_latisecta)	Reinhardtia_simplex))	Roystonea_regia)	(((Pelagodoxa_henryana	(Podococcus_barteri	(Pseudophoenix_vinifera	Geonoma_undata)))	((((Dictyosperma_album	Hydriastele_microspadix)	(((Burretiokentia_grandiflora	Kentiopsis_piersoniorum)	(Manicaria_saccifera	Veitchia_spiralis))	(Heterospathe_cagayanensis	Dypsis_decaryi)))	((Oenocarpus_minor	Oenocarpus_bataua)	(Leopoldinia_pulchra	Prestoea_acuminata)))	(Sabal_domingensis	(Serenoa_repens	Phoenix_dactylifera))))	(Orania_palindan	Iriartea_deltoidea)))	Sclerosperma_profizianum)	Nypa_fruticans);
((Pseudophoenix_vinifera	((Geonoma_undata	Pelagodoxa_henryana)	(((Serenoa_repens	(Phoenix_dactylifera	Sabal_domingensis))	(((Elaeis_guineensis	Elaeis_oleifera)	(Attalea_speciosa	Bactris_major))	(((Reinhardtia_paiewonskiana	Reinhardtia_latisecta)	Reinhardtia_simplex)	((((Manicaria_saccifera	((((Heterospathe_cagayanensis	(Dictyosperma_album	Hydriastele_microspadix))	Kentiopsis_piersoniorum)	Dypsis_decaryi)	(Burretiokentia_grandiflora	Veitchia_spiralis)))	((Oenocarpus_minor	Oenocarpus_bataua)	Prestoea_acuminata))	Leopoldinia_pulchra)	Roystonea_regia))))	((Sclerosperma_profizianum	(Orania_palindan	Iriartea_deltoidea))	Podococcus_barteri))))	Nypa_fruticans);
((((Iriartea_deltoidea	((Sabal_domingensis	(Serenoa_repens	Phoenix_dactylifera))	((((Manicaria_saccifera	(Oenocarpus_minor	Oenocarpus_bataua))	((Burretiokentia_grandiflora	Dypsis_decaryi)	((Heterospathe_cagayanensis	(Dictyosperma_album	Hydriastele_microspadix))	(Kentiopsis_piersoniorum	Veitchia_spiralis))))	(Leopoldinia_pulchra	Prestoea_acuminata))	((((Reinhardtia_paiewonskiana	Reinhardtia_latisecta)	Reinhardtia_simplex)	Roystonea_regia)	((Elaeis_guineensis	Elaeis_oleifera)	(Attalea_speciosa	Bactris_major))))))	(Pseudophoenix_vinifera	(Geonoma_undata	Pelagodoxa_henryana)))	((Sclerosperma_profizianum	Podococcus_barteri)	Orania_palindan))	Nypa_fruticans);
(((Iriartea_deltoidea	(Geonoma_undata	Pelagodoxa_henryana))	((((Roystonea_regia	(((Reinhardtia_paiewonskiana	Reinhardtia_latisecta)	Reinhardtia_simplex)	((Bactris_major	Attalea_speciosa)	(Elaeis_oleifera	Elaeis_guineensis))))	((((Oenocarpus_bataua	Oenocarpus_minor)	(Leopoldinia_pulchra	Prestoea_acuminata))	Manicaria_saccifera)	(Pseudophoenix_vinifera	(((Kentiopsis_piersoniorum	Dypsis_decaryi)	(Heterospathe_cagayanensis	(Veitchia_spiralis	Burretiokentia_grandiflora)))	(Dictyosperma_album	Hydriastele_microspadix)))))	(Sabal_domingensis	(Phoenix_dactylifera	Serenoa_repens)))	((Sclerosperma_profizianum	Orania_palindan)	Podococcus_barteri)))	Nypa_fruticans);
((((((Attalea_speciosa	((Elaeis_oleifera	Elaeis_guineensis)	Bactris_major))	(Sabal_domingensis	(Phoenix_dactylifera	Serenoa_repens)))	(((((Leopoldinia_pulchra	((Oenocarpus_bataua	Oenocarpus_minor)	Prestoea_acuminata))	(((((Dypsis_decaryi	(Heterospathe_cagayanensis	Burretiokentia_grandiflora))	Veitchia_spiralis)	(Dictyosperma_album	Hydriastele_microspadix))	Kentiopsis_piersoniorum)	Manicaria_saccifera))	Roystonea_regia)	((Reinhardtia_paiewonskiana	Reinhardtia_latisecta)	Reinhardtia_simplex))	Iriartea_deltoidea))	(Pelagodoxa_henryana	(Pseudophoenix_vinifera	Geonoma_undata)))	((Sclerosperma_profizianum	Podococcus_barteri)	Orania_palindan))	Nypa_fruticans);
(((((Sclerosperma_profizianum	Podococcus_barteri)	(Pseudophoenix_vinifera	Orania_palindan))	(((((((Dictyosperma_album	Hydriastele_microspadix)	(((Heterospathe_cagayanensis	Kentiopsis_piersoniorum)	Dypsis_decaryi)	(Veitchia_spiralis	Burretiokentia_grandiflora)))	(Manicaria_saccifera	((Prestoea_acuminata	Leopoldinia_pulchra)	(Oenocarpus_bataua	Oenocarpus_minor))))	Roystonea_regia)	((Reinhardtia_paiewonskiana	Reinhardtia_latisecta)	Reinhardtia_simplex))	((Elaeis_oleifera	Elaeis_guineensis)	(Bactris_major	Attalea_speciosa)))	(Serenoa_repens	(Sabal_domingensis	Phoenix_dactylifera))))	(Iriartea_deltoidea	(Pelagodoxa_henryana	Geonoma_undata)))	Nypa_fruticans);
(((((((((Dictyosperma_album	Hydriastele_microspadix)	(Kentiopsis_piersoniorum	(Dypsis_decaryi	(Veitchia_spiralis	(Heterospathe_cagayanensis	Burretiokentia_grandiflora)))))	(Manicaria_saccifera	((Prestoea_acuminata	Leopoldinia_pulchra)	(Oenocarpus_bataua	Oenocarpus_minor))))	Roystonea_regia)	((Reinhardtia_paiewonskiana	Reinhardtia_latisecta)	Reinhardtia_simplex))	((Elaeis_oleifera	Elaeis_guineensis)	(Bactris_major	Attalea_speciosa)))	(Sabal_domingensis	(Phoenix_dactylifera	Serenoa_repens)))	((Iriartea_deltoidea	(Pelagodoxa_henryana	(Pseudophoenix_vinifera	Geonoma_undata)))	(Orania_palindan	(Sclerosperma_profizianum	Podococcus_barteri))))	Nypa_fruticans);
((Phoenix_dactylifera	(Serenoa_repens	(((((Pelagodoxa_henryana	Geonoma_undata)	(Orania_palindan	(Sclerosperma_profizianum	Podococcus_barteri)))	Iriartea_deltoidea)	(((Roystonea_regia	((Reinhardtia_paiewonskiana	Reinhardtia_latisecta)	Reinhardtia_simplex))	(((Pseudophoenix_vinifera	Leopoldinia_pulchra)	((Heterospathe_cagayanensis	(Dictyosperma_album	Hydriastele_microspadix))	(Dypsis_decaryi	(Kentiopsis_piersoniorum	(Burretiokentia_grandiflora	Veitchia_spiralis)))))	(Manicaria_saccifera	(Prestoea_acuminata	(Oenocarpus_bataua	Oenocarpus_minor)))))	((Elaeis_oleifera	Elaeis_guineensis)	(Bactris_major	Attalea_speciosa))))	Sabal_domingensis)))	Nypa_fruticans);
((((((((Manicaria_saccifera	(((Dictyosperma_album	Hydriastele_microspadix)	(((Dypsis_decaryi	Heterospathe_cagayanensis)	(Burretiokentia_grandiflora	Veitchia_spiralis))	Kentiopsis_piersoniorum))	((Leopoldinia_pulchra	Prestoea_acuminata)	(Oenocarpus_bataua	Oenocarpus_minor))))	Roystonea_regia)	((Reinhardtia_paiewonskiana	Reinhardtia_latisecta)	Reinhardtia_simplex))	((Elaeis_oleifera	Elaeis_guineensis)	(Bactris_major	Attalea_speciosa)))	(Sabal_domingensis	(Phoenix_dactylifera	Serenoa_repens)))	(((Orania_palindan	Sclerosperma_profizianum)	Podococcus_barteri)	((Pelagodoxa_henryana	Geonoma_undata)	Iriartea_deltoidea)))	Pseudophoenix_vinifera)	Nypa_fruticans);
((((Iriartea_deltoidea	Orania_palindan)	(Sclerosperma_profizianum	Podococcus_barteri))	((Pelagodoxa_henryana	(Pseudophoenix_vinifera	Geonoma_undata))	((((((Leopoldinia_pulchra	((Dictyosperma_album	Hydriastele_microspadix)	(((Heterospathe_cagayanensis	(Burretiokentia_grandiflora	Veitchia_spiralis))	Dypsis_decaryi)	(Manicaria_saccifera	Kentiopsis_piersoniorum))))	(Prestoea_acuminata	(Oenocarpus_bataua	Oenocarpus_minor)))	Roystonea_regia)	((Reinhardtia_paiewonskiana	Reinhardtia_latisecta)	Reinhardtia_simplex))	((Elaeis_oleifera	Elaeis_guineensis)	(Bactris_major	Attalea_speciosa)))	(Sabal_domingensis	(Phoenix_dactylifera	Serenoa_repens)))))	Nypa_fruticans);
(((Pelagodoxa_henryana	(Pseudophoenix_vinifera	Geonoma_undata))	((((((((Reinhardtia_paiewonskiana	Reinhardtia_latisecta)	Reinhardtia_simplex)	((Elaeis_oleifera	Elaeis_guineensis)	(Bactris_major	Attalea_speciosa)))	Roystonea_regia)	(((Dictyosperma_album	Hydriastele_microspadix)	(((Heterospathe_cagayanensis	(Burretiokentia_grandiflora	Veitchia_spiralis))	(Manicaria_saccifera	Dypsis_decaryi))	Kentiopsis_piersoniorum))	((Leopoldinia_pulchra	Prestoea_acuminata)	(Oenocarpus_bataua	Oenocarpus_minor))))	(Phoenix_dactylifera	(Serenoa_repens	Sabal_domingensis)))	((Orania_palindan	Sclerosperma_profizianum)	Podococcus_barteri))	Iriartea_deltoidea))	Nypa_fruticans);
((((Serenoa_repens	(Sabal_domingensis	Phoenix_dactylifera))	(((Elaeis_oleifera	Elaeis_guineensis)	(Bactris_major	Attalea_speciosa))	(Pelagodoxa_henryana	(Pseudophoenix_vinifera	Geonoma_undata))))	(((((Reinhardtia_paiewonskiana	Reinhardtia_latisecta)	Reinhardtia_simplex)	Roystonea_regia)	((Manicaria_saccifera	((Oenocarpus_bataua	Oenocarpus_minor)	Prestoea_acuminata))	(Leopoldinia_pulchra	((Dypsis_decaryi	(Heterospathe_cagayanensis	(Kentiopsis_piersoniorum	(Dictyosperma_album	Hydriastele_microspadix))))	(Burretiokentia_grandiflora	Veitchia_spiralis)))))	((Iriartea_deltoidea	(Orania_palindan	Sclerosperma_profizianum))	Podococcus_barteri)))	Nypa_fruticans);
((((Sabal_domingensis	(Phoenix_dactylifera	Serenoa_repens))	((Sclerosperma_profizianum	Podococcus_barteri)	(Pelagodoxa_henryana	(Pseudophoenix_vinifera	Geonoma_undata))))	(((Attalea_speciosa	((Elaeis_oleifera	Elaeis_guineensis)	Bactris_major))	((((Reinhardtia_paiewonskiana	Reinhardtia_latisecta)	Reinhardtia_simplex)	Roystonea_regia)	(Manicaria_saccifera	(((Heterospathe_cagayanensis	Dypsis_decaryi)	((Burretiokentia_grandiflora	Veitchia_spiralis)	((Dictyosperma_album	Hydriastele_microspadix)	Kentiopsis_piersoniorum)))	((Oenocarpus_bataua	Oenocarpus_minor)	(Leopoldinia_pulchra	Prestoea_acuminata))))))	(Orania_palindan	Iriartea_deltoidea)))	Nypa_fruticans);
(((Orania_palindan	Iriartea_deltoidea)	(((Geonoma_undata	Pelagodoxa_henryana)	(Sclerosperma_profizianum	((((Reinhardtia_simplex	(Reinhardtia_latisecta	Reinhardtia_paiewonskiana))	Roystonea_regia)	((Elaeis_guineensis	Elaeis_oleifera)	(Attalea_speciosa	Bactris_major)))	((Pseudophoenix_vinifera	(((Oenocarpus_minor	Oenocarpus_bataua)	(Leopoldinia_pulchra	Prestoea_acuminata))	((((Veitchia_spiralis	Burretiokentia_grandiflora)	(Dictyosperma_album	Hydriastele_microspadix))	(Dypsis_decaryi	(Kentiopsis_piersoniorum	Heterospathe_cagayanensis)))	Manicaria_saccifera)))	(Sabal_domingensis	(Serenoa_repens	Phoenix_dactylifera))))))	Podococcus_barteri))	Nypa_fruticans);
((((((((Oenocarpus_minor	Oenocarpus_bataua)	(Leopoldinia_pulchra	Prestoea_acuminata))	((((Kentiopsis_piersoniorum	(Veitchia_spiralis	Burretiokentia_grandiflora))	(Heterospathe_cagayanensis	(Dictyosperma_album	Hydriastele_microspadix)))	Dypsis_decaryi)	Manicaria_saccifera))	((Reinhardtia_simplex	(Reinhardtia_latisecta	Reinhardtia_paiewonskiana))	Roystonea_regia))	((Elaeis_guineensis	Elaeis_oleifera)	(Attalea_speciosa	Bactris_major)))	(Sabal_domingensis	(Serenoa_repens	Phoenix_dactylifera)))	((Sclerosperma_profizianum	(Orania_palindan	Iriartea_deltoidea))	(((Pseudophoenix_vinifera	Geonoma_undata)	Pelagodoxa_henryana)	Podococcus_barteri)))	Nypa_fruticans);
((((Serenoa_repens	(Phoenix_dactylifera	Sabal_domingensis))	((((Reinhardtia_simplex	(Reinhardtia_latisecta	Reinhardtia_paiewonskiana))	((((((Veitchia_spiralis	Burretiokentia_grandiflora)	(Dypsis_decaryi	Heterospathe_cagayanensis))	Kentiopsis_piersoniorum)	(Dictyosperma_album	Hydriastele_microspadix))	(Manicaria_saccifera	((Oenocarpus_minor	Oenocarpus_bataua)	(Leopoldinia_pulchra	Prestoea_acuminata))))	Roystonea_regia))	((Elaeis_guineensis	Elaeis_oleifera)	(Attalea_speciosa	Bactris_major)))	((Orania_palindan	Iriartea_deltoidea)	((Geonoma_undata	Pelagodoxa_henryana)	(Podococcus_barteri	Sclerosperma_profizianum)))))	Pseudophoenix_vinifera)	Nypa_fruticans);
((Phoenix_dactylifera	(((((((Reinhardtia_simplex	(Reinhardtia_latisecta	Reinhardtia_paiewonskiana))	Roystonea_regia)	(Attalea_speciosa	(Bactris_major	(Elaeis_guineensis	Elaeis_oleifera))))	((Leopoldinia_pulchra	(((Kentiopsis_piersoniorum	(Dictyosperma_album	Hydriastele_microspadix))	(Veitchia_spiralis	Burretiokentia_grandiflora))	(Dypsis_decaryi	Heterospathe_cagayanensis)))	(Manicaria_saccifera	((Oenocarpus_minor	Oenocarpus_bataua)	Prestoea_acuminata))))	(Iriartea_deltoidea	((Orania_palindan	(Podococcus_barteri	Sclerosperma_profizianum))	((Pseudophoenix_vinifera	Geonoma_undata)	Pelagodoxa_henryana))))	Sabal_domingensis)	Serenoa_repens))	Nypa_fruticans);
((((Iriartea_deltoidea	Orania_palindan)	Sclerosperma_profizianum)	(((Pseudophoenix_vinifera	Geonoma_undata)	Pelagodoxa_henryana)	(Podococcus_barteri	((Sabal_domingensis	(Serenoa_repens	Phoenix_dactylifera))	(((((Oenocarpus_minor	Oenocarpus_bataua)	(Leopoldinia_pulchra	Prestoea_acuminata))	(Manicaria_saccifera	(Dypsis_decaryi	((Kentiopsis_piersoniorum	(Veitchia_spiralis	Burretiokentia_grandiflora))	(Heterospathe_cagayanensis	(Dictyosperma_album	Hydriastele_microspadix))))))	((Reinhardtia_simplex	(Reinhardtia_latisecta	Reinhardtia_paiewonskiana))	Roystonea_regia))	((Elaeis_guineensis	Elaeis_oleifera)	(Attalea_speciosa	Bactris_major)))))))	Nypa_fruticans);
((((Sabal_domingensis	(Serenoa_repens	Phoenix_dactylifera))	((((Reinhardtia_simplex	(Reinhardtia_latisecta	Reinhardtia_paiewonskiana))	(((((Oenocarpus_minor	Oenocarpus_bataua)	Prestoea_acuminata)	(((Veitchia_spiralis	((Heterospathe_cagayanensis	Burretiokentia_grandiflora)	(Kentiopsis_piersoniorum	Dypsis_decaryi)))	(Dictyosperma_album	Hydriastele_microspadix))	Leopoldinia_pulchra))	Manicaria_saccifera)	Roystonea_regia))	(Attalea_speciosa	(Bactris_major	(Elaeis_guineensis	Elaeis_oleifera))))	(((Iriartea_deltoidea	Orania_palindan)	Sclerosperma_profizianum)	((Geonoma_undata	Pelagodoxa_henryana)	Podococcus_barteri))))	Pseudophoenix_vinifera)	Nypa_fruticans);
(((((Geonoma_undata	Pelagodoxa_henryana)	((Sabal_domingensis	(Serenoa_repens	Phoenix_dactylifera))	(((Reinhardtia_simplex	(Reinhardtia_latisecta	Reinhardtia_paiewonskiana))	(Iriartea_deltoidea	(((((Oenocarpus_minor	Oenocarpus_bataua)	(Leopoldinia_pulchra	Prestoea_acuminata))	((Heterospathe_cagayanensis	(Dypsis_decaryi	(Veitchia_spiralis	Burretiokentia_grandiflora)))	(Kentiopsis_piersoniorum	(Dictyosperma_album	Hydriastele_microspadix))))	Manicaria_saccifera)	Roystonea_regia)))	((Elaeis_guineensis	Elaeis_oleifera)	(Attalea_speciosa	Bactris_major)))))	((Orania_palindan	Sclerosperma_profizianum)	Podococcus_barteri))	Pseudophoenix_vinifera)	Nypa_fruticans);
((Phoenix_dactylifera	(((((((Oenocarpus_minor	Oenocarpus_bataua)	(Leopoldinia_pulchra	Prestoea_acuminata))	(Heterospathe_cagayanensis	(Dypsis_decaryi	((Dictyosperma_album	Hydriastele_microspadix)	((Kentiopsis_piersoniorum	(Veitchia_spiralis	Burretiokentia_grandiflora))	Manicaria_saccifera)))))	(((((Elaeis_guineensis	Elaeis_oleifera)	(Attalea_speciosa	Bactris_major))	Roystonea_regia)	(Reinhardtia_simplex	(Reinhardtia_latisecta	Reinhardtia_paiewonskiana)))	(Sclerosperma_profizianum	(Iriartea_deltoidea	Orania_palindan))))	(((Pseudophoenix_vinifera	Geonoma_undata)	Pelagodoxa_henryana)	Podococcus_barteri))	Sabal_domingensis)	Serenoa_repens))	Nypa_fruticans);
((((((((Elaeis_guineensis	Elaeis_oleifera)	(Attalea_speciosa	Bactris_major))	(((((Oenocarpus_minor	Oenocarpus_bataua)	(Leopoldinia_pulchra	Prestoea_acuminata))	((Heterospathe_cagayanensis	Dypsis_decaryi)	((Dictyosperma_album	Hydriastele_microspadix)	(((Kentiopsis_piersoniorum	Veitchia_spiralis)	Manicaria_saccifera)	Burretiokentia_grandiflora))))	Roystonea_regia)	(Reinhardtia_simplex	(Reinhardtia_latisecta	Reinhardtia_paiewonskiana))))	(Podococcus_barteri	(Sclerosperma_profizianum	Orania_palindan)))	Iriartea_deltoidea)	(Pseudophoenix_vinifera	(Geonoma_undata	Pelagodoxa_henryana)))	(Sabal_domingensis	(Serenoa_repens	Phoenix_dactylifera)))	Nypa_fruticans);
((Phoenix_dactylifera	(((((((Podococcus_barteri	Sclerosperma_profizianum)	(Orania_palindan	Iriartea_deltoidea))	(Geonoma_undata	Pelagodoxa_henryana))	((((Elaeis_guineensis	Elaeis_oleifera)	(Attalea_speciosa	Bactris_major))	(Roystonea_regia	(Reinhardtia_simplex	(Reinhardtia_latisecta	Reinhardtia_paiewonskiana))))	(((Oenocarpus_minor	Oenocarpus_bataua)	(Leopoldinia_pulchra	Prestoea_acuminata))	((((Manicaria_saccifera	(Heterospathe_cagayanensis	(Veitchia_spiralis	Burretiokentia_grandiflora)))	Dypsis_decaryi)	Kentiopsis_piersoniorum)	(Dictyosperma_album	Hydriastele_microspadix)))))	Pseudophoenix_vinifera)	Sabal_domingensis)	Serenoa_repens))	Nypa_fruticans);
((((Iriartea_deltoidea	((((((Elaeis_oleifera	Elaeis_guineensis)	(Bactris_major	Attalea_speciosa))	(Reinhardtia_simplex	(Reinhardtia_paiewonskiana	Reinhardtia_latisecta)))	Roystonea_regia)	((Leopoldinia_pulchra	((Prestoea_acuminata	(Oenocarpus_minor	Oenocarpus_bataua))	Manicaria_saccifera))	(Dypsis_decaryi	((Kentiopsis_piersoniorum	(Veitchia_spiralis	Burretiokentia_grandiflora))	(Heterospathe_cagayanensis	(Dictyosperma_album	Hydriastele_microspadix))))))	(Sabal_domingensis	(Phoenix_dactylifera	Serenoa_repens))))	(Pelagodoxa_henryana	(Geonoma_undata	Pseudophoenix_vinifera)))	(Orania_palindan	(Podococcus_barteri	Sclerosperma_profizianum)))	Nypa_fruticans);
((Phoenix_dactylifera	(((((((Geonoma_undata	Pseudophoenix_vinifera)	Pelagodoxa_henryana)	Iriartea_deltoidea)	((Orania_palindan	((Reinhardtia_simplex	(Reinhardtia_paiewonskiana	Reinhardtia_latisecta))	(Roystonea_regia	(Attalea_speciosa	((Elaeis_oleifera	Elaeis_guineensis)	Bactris_major)))))	(Podococcus_barteri	Sclerosperma_profizianum)))	((Leopoldinia_pulchra	(Prestoea_acuminata	(Oenocarpus_minor	Oenocarpus_bataua)))	(Manicaria_saccifera	(((Heterospathe_cagayanensis	Kentiopsis_piersoniorum)	((Veitchia_spiralis	Dypsis_decaryi)	Burretiokentia_grandiflora))	(Dictyosperma_album	Hydriastele_microspadix)))))	Serenoa_repens)	Sabal_domingensis))	Nypa_fruticans);
((((Serenoa_repens	(Sabal_domingensis	Phoenix_dactylifera))	((((Reinhardtia_simplex	(Reinhardtia_paiewonskiana	Reinhardtia_latisecta))	((Elaeis_oleifera	Elaeis_guineensis)	(Bactris_major	Attalea_speciosa)))	((((Oenocarpus_minor	Oenocarpus_bataua)	(Leopoldinia_pulchra	Prestoea_acuminata))	(Manicaria_saccifera	((Kentiopsis_piersoniorum	(Dypsis_decaryi	(Heterospathe_cagayanensis	(Veitchia_spiralis	Burretiokentia_grandiflora))))	(Dictyosperma_album	Hydriastele_microspadix))))	Roystonea_regia))	Sclerosperma_profizianum))	((((Geonoma_undata	Pseudophoenix_vinifera)	Pelagodoxa_henryana)	Iriartea_deltoidea)	(Orania_palindan	Podococcus_barteri)))	Nypa_fruticans);
(((((Sabal_domingensis	(Phoenix_dactylifera	Serenoa_repens))	(((((Leopoldinia_pulchra	((Kentiopsis_piersoniorum	(Dypsis_decaryi	(Heterospathe_cagayanensis	(Veitchia_spiralis	Burretiokentia_grandiflora))))	(Dictyosperma_album	Hydriastele_microspadix)))	(Manicaria_saccifera	((Oenocarpus_minor	Oenocarpus_bataua)	Prestoea_acuminata)))	Roystonea_regia)	(Reinhardtia_simplex	(Reinhardtia_paiewonskiana	Reinhardtia_latisecta)))	((Elaeis_oleifera	Elaeis_guineensis)	(Bactris_major	Attalea_speciosa))))	((Orania_palindan	(Sclerosperma_profizianum	Podococcus_barteri))	((Geonoma_undata	Pelagodoxa_henryana)	Iriartea_deltoidea)))	Pseudophoenix_vinifera)	Nypa_fruticans);
(((((Serenoa_repens	Phoenix_dactylifera)	Sabal_domingensis)	((((Roystonea_regia	(Reinhardtia_simplex	(Reinhardtia_paiewonskiana	Reinhardtia_latisecta)))	((Leopoldinia_pulchra	(((Dictyosperma_album	Hydriastele_microspadix)	Kentiopsis_piersoniorum)	(Dypsis_decaryi	(Heterospathe_cagayanensis	(Veitchia_spiralis	Burretiokentia_grandiflora)))))	(Manicaria_saccifera	((Oenocarpus_minor	Oenocarpus_bataua)	Prestoea_acuminata))))	((Elaeis_oleifera	Elaeis_guineensis)	(Bactris_major	Attalea_speciosa)))	(((Iriartea_deltoidea	Orania_palindan)	(Sclerosperma_profizianum	Podococcus_barteri))	(Geonoma_undata	Pelagodoxa_henryana))))	Pseudophoenix_vinifera)	Nypa_fruticans);
((((Geonoma_undata	Pelagodoxa_henryana)	(((((Serenoa_repens	Phoenix_dactylifera)	Sabal_domingensis)	(((((((Dictyosperma_album	Hydriastele_microspadix)	Kentiopsis_piersoniorum)	(Dypsis_decaryi	(Heterospathe_cagayanensis	(Veitchia_spiralis	Burretiokentia_grandiflora))))	((Oenocarpus_minor	Oenocarpus_bataua)	(Leopoldinia_pulchra	(Manicaria_saccifera	Prestoea_acuminata))))	Roystonea_regia)	(Reinhardtia_simplex	(Reinhardtia_paiewonskiana	Reinhardtia_latisecta)))	((Elaeis_oleifera	Elaeis_guineensis)	(Bactris_major	Attalea_speciosa))))	(Sclerosperma_profizianum	Iriartea_deltoidea))	(Orania_palindan	Podococcus_barteri)))	Pseudophoenix_vinifera)	Nypa_fruticans);
((((((((((Oenocarpus_minor	Oenocarpus_bataua)	Prestoea_acuminata)	(((Dypsis_decaryi	Heterospathe_cagayanensis)	(((Kentiopsis_piersoniorum	Veitchia_spiralis)	(Dictyosperma_album	Hydriastele_microspadix))	Burretiokentia_grandiflora))	Leopoldinia_pulchra))	Manicaria_saccifera)	Roystonea_regia)	(Reinhardtia_simplex	(Reinhardtia_paiewonskiana	Reinhardtia_latisecta)))	((Elaeis_oleifera	Elaeis_guineensis)	(Bactris_major	Attalea_speciosa)))	((Serenoa_repens	Phoenix_dactylifera)	Sabal_domingensis))	(((Podococcus_barteri	Sclerosperma_profizianum)	(Pelagodoxa_henryana	(Pseudophoenix_vinifera	Geonoma_undata)))	(Iriartea_deltoidea	Orania_palindan)))	Nypa_fruticans);
((((Iriartea_deltoidea	(Sclerosperma_profizianum	Orania_palindan))	((((Roystonea_regia	(Reinhardtia_simplex	(Reinhardtia_paiewonskiana	Reinhardtia_latisecta)))	(((Oenocarpus_minor	Oenocarpus_bataua)	(Leopoldinia_pulchra	Prestoea_acuminata))	(((Heterospathe_cagayanensis	(Dictyosperma_album	Hydriastele_microspadix))	Dypsis_decaryi)	(Kentiopsis_piersoniorum	((Burretiokentia_grandiflora	Veitchia_spiralis)	Manicaria_saccifera)))))	((Elaeis_oleifera	Elaeis_guineensis)	(Bactris_major	Attalea_speciosa)))	(Serenoa_repens	(Phoenix_dactylifera	Sabal_domingensis))))	(Podococcus_barteri	(Pelagodoxa_henryana	(Pseudophoenix_vinifera	Geonoma_undata))))	Nypa_fruticans);
(((Podococcus_barteri	(Iriartea_deltoidea	(Sclerosperma_profizianum	Orania_palindan)))	((((((((Oenocarpus_minor	Oenocarpus_bataua)	(Leopoldinia_pulchra	Prestoea_acuminata))	(((Dypsis_decaryi	(Heterospathe_cagayanensis	(Burretiokentia_grandiflora	Veitchia_spiralis)))	(Kentiopsis_piersoniorum	(Dictyosperma_album	Hydriastele_microspadix)))	Manicaria_saccifera))	Roystonea_regia)	(Reinhardtia_simplex	(Reinhardtia_paiewonskiana	Reinhardtia_latisecta)))	((Elaeis_oleifera	Elaeis_guineensis)	(Bactris_major	Attalea_speciosa)))	(Sabal_domingensis	(Serenoa_repens	Phoenix_dactylifera)))	(Pelagodoxa_henryana	(Pseudophoenix_vinifera	Geonoma_undata))))	Nypa_fruticans);
(((Podococcus_barteri	((((Iriartea_deltoidea	(Sclerosperma_profizianum	Orania_palindan))	(Roystonea_regia	(Reinhardtia_simplex	(Reinhardtia_paiewonskiana	Reinhardtia_latisecta))))	(Attalea_speciosa	((Elaeis_oleifera	Elaeis_guineensis)	Bactris_major)))	((((Oenocarpus_minor	Oenocarpus_bataua)	Prestoea_acuminata)	((Dictyosperma_album	(Hydriastele_microspadix	(Manicaria_saccifera	(Kentiopsis_piersoniorum	((Heterospathe_cagayanensis	(Burretiokentia_grandiflora	Veitchia_spiralis))	Dypsis_decaryi)))))	Leopoldinia_pulchra))	(Serenoa_repens	(Phoenix_dactylifera	Sabal_domingensis)))))	(Pelagodoxa_henryana	(Pseudophoenix_vinifera	Geonoma_undata)))	Nypa_fruticans);
(((((Serenoa_repens	Phoenix_dactylifera)	Sabal_domingensis)	(((Elaeis_guineensis	Elaeis_oleifera)	(Attalea_speciosa	Bactris_major))	((Reinhardtia_simplex	(Reinhardtia_paiewonskiana	Reinhardtia_latisecta))	(Roystonea_regia	((Leopoldinia_pulchra	((Manicaria_saccifera	(Burretiokentia_grandiflora	((Kentiopsis_piersoniorum	(Dictyosperma_album	Hydriastele_microspadix))	Veitchia_spiralis)))	(Dypsis_decaryi	Heterospathe_cagayanensis)))	(Prestoea_acuminata	(Oenocarpus_minor	Oenocarpus_bataua)))))))	((Podococcus_barteri	(Iriartea_deltoidea	(Sclerosperma_profizianum	Orania_palindan)))	(Pelagodoxa_henryana	(Pseudophoenix_vinifera	Geonoma_undata))))	Nypa_fruticans);
((((Serenoa_repens	(Phoenix_dactylifera	Sabal_domingensis))	(((Elaeis_guineensis	Elaeis_oleifera)	(Attalea_speciosa	Bactris_major))	((Reinhardtia_simplex	(Reinhardtia_paiewonskiana	Reinhardtia_latisecta))	(Roystonea_regia	(((Manicaria_saccifera	(Burretiokentia_grandiflora	((Dictyosperma_album	Hydriastele_microspadix)	Veitchia_spiralis)))	(Dypsis_decaryi	(Kentiopsis_piersoniorum	Heterospathe_cagayanensis)))	((Leopoldinia_pulchra	Prestoea_acuminata)	(Oenocarpus_minor	Oenocarpus_bataua)))))))	((Podococcus_barteri	(Sclerosperma_profizianum	(Orania_palindan	Iriartea_deltoidea)))	(Pelagodoxa_henryana	(Pseudophoenix_vinifera	Geonoma_undata))))	Nypa_fruticans);
(((((((Roystonea_regia	(Attalea_speciosa	(Bactris_major	(Elaeis_guineensis	Elaeis_oleifera))))	(Reinhardtia_simplex	(Reinhardtia_paiewonskiana	Reinhardtia_latisecta)))	((Dypsis_decaryi	((Heterospathe_cagayanensis	Burretiokentia_grandiflora)	(Veitchia_spiralis	(Kentiopsis_piersoniorum	(Dictyosperma_album	Hydriastele_microspadix)))))	((Leopoldinia_pulchra	Prestoea_acuminata)	(Oenocarpus_minor	Oenocarpus_bataua))))	(Sabal_domingensis	(Serenoa_repens	Phoenix_dactylifera)))	((Sclerosperma_profizianum	Podococcus_barteri)	((Orania_palindan	Iriartea_deltoidea)	Manicaria_saccifera)))	((Pseudophoenix_vinifera	Geonoma_undata)	Pelagodoxa_henryana))	Nypa_fruticans);
(((((((Elaeis_guineensis	Elaeis_oleifera)	(Attalea_speciosa	Bactris_major))	((Roystonea_regia	(Reinhardtia_simplex	(Reinhardtia_paiewonskiana	Reinhardtia_latisecta)))	((((Manicaria_saccifera	(Dypsis_decaryi	((Burretiokentia_grandiflora	Veitchia_spiralis)	Heterospathe_cagayanensis)))	Kentiopsis_piersoniorum)	(Dictyosperma_album	Hydriastele_microspadix))	((Leopoldinia_pulchra	Prestoea_acuminata)	(Oenocarpus_minor	Oenocarpus_bataua)))))	(Serenoa_repens	(Phoenix_dactylifera	Sabal_domingensis)))	(((Geonoma_undata	Pelagodoxa_henryana)	Podococcus_barteri)	((Sclerosperma_profizianum	Orania_palindan)	Iriartea_deltoidea)))	Pseudophoenix_vinifera)	Nypa_fruticans);
(((((Sclerosperma_profizianum	Podococcus_barteri)	((((Elaeis_guineensis	Elaeis_oleifera)	(Attalea_speciosa	Bactris_major))	(Roystonea_regia	(Reinhardtia_simplex	(Reinhardtia_paiewonskiana	Reinhardtia_latisecta))))	((((((Kentiopsis_piersoniorum	(Dictyosperma_album	Hydriastele_microspadix))	(Burretiokentia_grandiflora	Veitchia_spiralis))	(Heterospathe_cagayanensis	Dypsis_decaryi))	(Pseudophoenix_vinifera	(Leopoldinia_pulchra	(Manicaria_saccifera	Prestoea_acuminata))))	(Oenocarpus_minor	Oenocarpus_bataua))	(Sabal_domingensis	(Serenoa_repens	Phoenix_dactylifera)))))	(Orania_palindan	Iriartea_deltoidea))	(Geonoma_undata	Pelagodoxa_henryana))	Nypa_fruticans);
((Pseudophoenix_vinifera	((((Geonoma_undata	Pelagodoxa_henryana)	((Elaeis_guineensis	Elaeis_oleifera)	(Attalea_speciosa	Bactris_major)))	(((Sclerosperma_profizianum	Podococcus_barteri)	(Orania_palindan	Iriartea_deltoidea))	(Roystonea_regia	(Reinhardtia_simplex	(Reinhardtia_paiewonskiana	Reinhardtia_latisecta)))))	((((Leopoldinia_pulchra	Prestoea_acuminata)	(Oenocarpus_minor	Oenocarpus_bataua))	(Manicaria_saccifera	((Burretiokentia_grandiflora	((Heterospathe_cagayanensis	Veitchia_spiralis)	Dypsis_decaryi))	(Kentiopsis_piersoniorum	(Dictyosperma_album	Hydriastele_microspadix)))))	(Sabal_domingensis	(Serenoa_repens	Phoenix_dactylifera)))))	Nypa_fruticans);
(((((Pseudophoenix_vinifera	Geonoma_undata)	Pelagodoxa_henryana)	((Serenoa_repens	(Phoenix_dactylifera	Sabal_domingensis))	(((((Reinhardtia_simplex	(Reinhardtia_paiewonskiana	Reinhardtia_latisecta))	Roystonea_regia)	(((Leopoldinia_pulchra	Prestoea_acuminata)	(Oenocarpus_minor	Oenocarpus_bataua))	(((Heterospathe_cagayanensis	Dypsis_decaryi)	((Kentiopsis_piersoniorum	(Dictyosperma_album	Hydriastele_microspadix))	(Burretiokentia_grandiflora	Veitchia_spiralis)))	Manicaria_saccifera)))	((Elaeis_guineensis	Elaeis_oleifera)	(Attalea_speciosa	Bactris_major)))	Sclerosperma_profizianum)))	((Orania_palindan	Podococcus_barteri)	Iriartea_deltoidea))	Nypa_fruticans);
(((((Pseudophoenix_vinifera	Geonoma_undata)	Pelagodoxa_henryana)	(((((Leopoldinia_pulchra	Prestoea_acuminata)	(Oenocarpus_minor	Oenocarpus_bataua))	(((Dypsis_decaryi	(Heterospathe_cagayanensis	(Burretiokentia_grandiflora	Veitchia_spiralis)))	(Kentiopsis_piersoniorum	(Dictyosperma_album	Hydriastele_microspadix)))	Manicaria_saccifera))	(Sabal_domingensis	(Serenoa_repens	Phoenix_dactylifera)))	(Sclerosperma_profizianum	((Roystonea_regia	(Iriartea_deltoidea	(Reinhardtia_simplex	(Reinhardtia_paiewonskiana	Reinhardtia_latisecta))))	((Elaeis_guineensis	Elaeis_oleifera)	(Attalea_speciosa	Bactris_major))))))	(Orania_palindan	Podococcus_barteri))	Nypa_fruticans);
(((Podococcus_barteri	((Sclerosperma_profizianum	(Iriartea_deltoidea	Orania_palindan))	(((((Prestoea_acuminata	(Oenocarpus_minor	Oenocarpus_bataua))	Manicaria_saccifera)	(((((Dictyosperma_album	Hydriastele_microspadix)	Heterospathe_cagayanensis)	((Kentiopsis_piersoniorum	(Burretiokentia_grandiflora	Veitchia_spiralis))	Dypsis_decaryi))	Pseudophoenix_vinifera)	Leopoldinia_pulchra))	(Sabal_domingensis	(Serenoa_repens	Phoenix_dactylifera)))	(((Reinhardtia_simplex	(Reinhardtia_paiewonskiana	Reinhardtia_latisecta))	Roystonea_regia)	((Elaeis_guineensis	Elaeis_oleifera)	(Attalea_speciosa	Bactris_major))))))	(Geonoma_undata	Pelagodoxa_henryana))	Nypa_fruticans);
((Phoenix_dactylifera	((((Iriartea_deltoidea	((Pseudophoenix_vinifera	Geonoma_undata)	Pelagodoxa_henryana))	(((Podococcus_barteri	Sclerosperma_profizianum)	Orania_palindan)	(((((Prestoea_acuminata	(Oenocarpus_minor	Oenocarpus_bataua))	Leopoldinia_pulchra)	(Manicaria_saccifera	(Heterospathe_cagayanensis	(((Dictyosperma_album	Hydriastele_microspadix)	((Veitchia_spiralis	Burretiokentia_grandiflora)	Kentiopsis_piersoniorum))	Dypsis_decaryi))))	((Reinhardtia_simplex	(Reinhardtia_paiewonskiana	Reinhardtia_latisecta))	Roystonea_regia))	(Attalea_speciosa	(Bactris_major	(Elaeis_guineensis	Elaeis_oleifera))))))	Sabal_domingensis)	Serenoa_repens))	Nypa_fruticans);
((Phoenix_dactylifera	((Sabal_domingensis	(((Iriartea_deltoidea	((Geonoma_undata	Pelagodoxa_henryana)	Pseudophoenix_vinifera))	(Orania_palindan	(Sclerosperma_profizianum	Podococcus_barteri)))	(((Reinhardtia_simplex	(Reinhardtia_paiewonskiana	Reinhardtia_latisecta))	(((Elaeis_oleifera	Elaeis_guineensis)	(Attalea_speciosa	Bactris_major))	Roystonea_regia))	(((((Hydriastele_microspadix	Dictyosperma_album)	Kentiopsis_piersoniorum)	((Heterospathe_cagayanensis	(Veitchia_spiralis	Burretiokentia_grandiflora))	Dypsis_decaryi))	Manicaria_saccifera)	((Leopoldinia_pulchra	Prestoea_acuminata)	(Oenocarpus_bataua	Oenocarpus_minor))))))	Serenoa_repens))	Nypa_fruticans);
(((Podococcus_barteri	(((Geonoma_undata	Pelagodoxa_henryana)	Pseudophoenix_vinifera)	(Sclerosperma_profizianum	((((Roystonea_regia	((Dictyosperma_album	((Kentiopsis_piersoniorum	(Heterospathe_cagayanensis	(Veitchia_spiralis	Burretiokentia_grandiflora)))	(Hydriastele_microspadix	(Leopoldinia_pulchra	Dypsis_decaryi))))	(Manicaria_saccifera	(Prestoea_acuminata	(Oenocarpus_bataua	Oenocarpus_minor)))))	(Reinhardtia_simplex	(Reinhardtia_paiewonskiana	Reinhardtia_latisecta)))	((Elaeis_oleifera	Elaeis_guineensis)	(Attalea_speciosa	Bactris_major)))	((Serenoa_repens	Phoenix_dactylifera)	Sabal_domingensis)))))	(Orania_palindan	Iriartea_deltoidea))	Nypa_fruticans);
(((Pelagodoxa_henryana	(Pseudophoenix_vinifera	Geonoma_undata))	(((Sclerosperma_profizianum	Orania_palindan)	Iriartea_deltoidea)	(Podococcus_barteri	(((((Reinhardtia_simplex	(Reinhardtia_paiewonskiana	Reinhardtia_latisecta))	((Elaeis_oleifera	Elaeis_guineensis)	(Attalea_speciosa	Bactris_major)))	Roystonea_regia)	(((Hydriastele_microspadix	Dictyosperma_album)	(Manicaria_saccifera	(((Heterospathe_cagayanensis	Kentiopsis_piersoniorum)	Dypsis_decaryi)	(Veitchia_spiralis	Burretiokentia_grandiflora))))	((Leopoldinia_pulchra	Prestoea_acuminata)	(Oenocarpus_bataua	Oenocarpus_minor))))	(Serenoa_repens	(Phoenix_dactylifera	Sabal_domingensis))))))	Nypa_fruticans);
(((Iriartea_deltoidea	((((((((Hydriastele_microspadix	Dictyosperma_album)	(((Veitchia_spiralis	Burretiokentia_grandiflora)	(Dypsis_decaryi	(Heterospathe_cagayanensis	Kentiopsis_piersoniorum)))	Manicaria_saccifera))	(Prestoea_acuminata	(Oenocarpus_bataua	Oenocarpus_minor)))	Leopoldinia_pulchra)	Roystonea_regia)	(Reinhardtia_simplex	(Reinhardtia_paiewonskiana	Reinhardtia_latisecta)))	(Attalea_speciosa	(Bactris_major	(Elaeis_oleifera	Elaeis_guineensis))))	(Phoenix_dactylifera	(Sabal_domingensis	Serenoa_repens))))	((Pelagodoxa_henryana	(Pseudophoenix_vinifera	Geonoma_undata))	(Podococcus_barteri	(Sclerosperma_profizianum	Orania_palindan))))	Nypa_fruticans);
((Phoenix_dactylifera	((Serenoa_repens	(((Pelagodoxa_henryana	Geonoma_undata)	((((((((Heterospathe_cagayanensis	Dypsis_decaryi)	((Manicaria_saccifera	((Veitchia_spiralis	Burretiokentia_grandiflora)	Kentiopsis_piersoniorum))	(Hydriastele_microspadix	Dictyosperma_album)))	(Prestoea_acuminata	(Oenocarpus_bataua	Oenocarpus_minor)))	Leopoldinia_pulchra)	Roystonea_regia)	(Reinhardtia_simplex	(Reinhardtia_paiewonskiana	Reinhardtia_latisecta)))	((Elaeis_oleifera	Elaeis_guineensis)	(Attalea_speciosa	Bactris_major)))	(Podococcus_barteri	(Sclerosperma_profizianum	(Iriartea_deltoidea	Orania_palindan)))))	Sabal_domingensis))	Pseudophoenix_vinifera))	Nypa_fruticans);
(((Podococcus_barteri	(Sclerosperma_profizianum	((Sabal_domingensis	(Phoenix_dactylifera	Serenoa_repens))	((((Reinhardtia_simplex	(Reinhardtia_paiewonskiana	Reinhardtia_latisecta))	((((Leopoldinia_pulchra	((((Dypsis_decaryi	Kentiopsis_piersoniorum)	(Heterospathe_cagayanensis	Burretiokentia_grandiflora))	Veitchia_spiralis)	(Hydriastele_microspadix	Dictyosperma_album)))	Manicaria_saccifera)	(Prestoea_acuminata	(Oenocarpus_bataua	Oenocarpus_minor)))	Roystonea_regia))	Iriartea_deltoidea)	((Elaeis_oleifera	Elaeis_guineensis)	(Attalea_speciosa	Bactris_major))))))	((Pelagodoxa_henryana	(Pseudophoenix_vinifera	Geonoma_undata))	Orania_palindan))	Nypa_fruticans);
(((((Orania_palindan	(Sclerosperma_profizianum	Podococcus_barteri))	(Pelagodoxa_henryana	Geonoma_undata))	(((Sabal_domingensis	(Phoenix_dactylifera	Serenoa_repens))	(((Reinhardtia_simplex	(Reinhardtia_paiewonskiana	Reinhardtia_latisecta))	(((Leopoldinia_pulchra	(Prestoea_acuminata	(Oenocarpus_bataua	Oenocarpus_minor)))	((Kentiopsis_piersoniorum	(((Burretiokentia_grandiflora	Veitchia_spiralis)	Heterospathe_cagayanensis)	(Manicaria_saccifera	Dypsis_decaryi)))	(Hydriastele_microspadix	Dictyosperma_album)))	Roystonea_regia))	((Elaeis_oleifera	Elaeis_guineensis)	(Attalea_speciosa	Bactris_major))))	Iriartea_deltoidea))	Pseudophoenix_vinifera)	Nypa_fruticans);
((Phoenix_dactylifera	((((((Reinhardtia_simplex	(Reinhardtia_paiewonskiana	Reinhardtia_latisecta))	(Roystonea_regia	((Elaeis_oleifera	Elaeis_guineensis)	(Attalea_speciosa	Bactris_major))))	((Leopoldinia_pulchra	(Prestoea_acuminata	(Oenocarpus_bataua	Oenocarpus_minor)))	(((((Burretiokentia_grandiflora	Veitchia_spiralis)	Heterospathe_cagayanensis)	(Manicaria_saccifera	Dypsis_decaryi))	Kentiopsis_piersoniorum)	(Hydriastele_microspadix	Dictyosperma_album))))	((Podococcus_barteri	(Orania_palindan	Sclerosperma_profizianum))	((Pelagodoxa_henryana	(Pseudophoenix_vinifera	Geonoma_undata))	Iriartea_deltoidea)))	Serenoa_repens)	Sabal_domingensis))	Nypa_fruticans);
(((((Podococcus_barteri	Sclerosperma_profizianum)	(Pelagodoxa_henryana	(Pseudophoenix_vinifera	Geonoma_undata)))	Orania_palindan)	(((((Leopoldinia_pulchra	(((Kentiopsis_piersoniorum	(Hydriastele_microspadix	Dictyosperma_album))	((Burretiokentia_grandiflora	Veitchia_spiralis)	Heterospathe_cagayanensis))	Dypsis_decaryi))	(Prestoea_acuminata	(Oenocarpus_bataua	Oenocarpus_minor)))	Manicaria_saccifera)	(Sabal_domingensis	(Phoenix_dactylifera	Serenoa_repens)))	(((Elaeis_oleifera	Elaeis_guineensis)	(Attalea_speciosa	Bactris_major))	((Reinhardtia_simplex	(Reinhardtia_paiewonskiana	Reinhardtia_latisecta))	(Iriartea_deltoidea	Roystonea_regia)))))	Nypa_fruticans);
(((((((Leopoldinia_pulchra	(((Dictyosperma_album	(Kentiopsis_piersoniorum	(Veitchia_spiralis	Manicaria_saccifera)))	(Burretiokentia_grandiflora	Hydriastele_microspadix))	(Heterospathe_cagayanensis	Dypsis_decaryi)))	(Prestoea_acuminata	(Oenocarpus_bataua	Oenocarpus_minor)))	(Serenoa_repens	(Sabal_domingensis	Phoenix_dactylifera)))	(((Reinhardtia_simplex	(Reinhardtia_paiewonskiana	Reinhardtia_latisecta))	Roystonea_regia)	((Elaeis_oleifera	Elaeis_guineensis)	(Attalea_speciosa	Bactris_major))))	(Iriartea_deltoidea	(Orania_palindan	Sclerosperma_profizianum)))	(Podococcus_barteri	((Pelagodoxa_henryana	Geonoma_undata)	Pseudophoenix_vinifera)))	Nypa_fruticans);
(((((Iriartea_deltoidea	(Geonoma_undata	Pelagodoxa_henryana))	((Sclerosperma_profizianum	Podococcus_barteri)	Orania_palindan))	(((Attalea_speciosa	Bactris_major)	(Elaeis_guineensis	Elaeis_oleifera))	(((Manicaria_saccifera	((Leopoldinia_pulchra	Prestoea_acuminata)	(Oenocarpus_bataua	Oenocarpus_minor)))	(Pseudophoenix_vinifera	(((Hydriastele_microspadix	Dictyosperma_album)	Kentiopsis_piersoniorum)	(Dypsis_decaryi	(Heterospathe_cagayanensis	(Veitchia_spiralis	Burretiokentia_grandiflora))))))	(Roystonea_regia	(Reinhardtia_simplex	(Reinhardtia_latisecta	Reinhardtia_paiewonskiana))))))	((Phoenix_dactylifera	Serenoa_repens)	Sabal_domingensis))	Nypa_fruticans);
((Phoenix_dactylifera	(Serenoa_repens	(Sabal_domingensis	((((Podococcus_barteri	(Geonoma_undata	Pelagodoxa_henryana))	(Iriartea_deltoidea	Orania_palindan))	((((Sclerosperma_profizianum	Attalea_speciosa)	Bactris_major)	(Elaeis_guineensis	Elaeis_oleifera))	(((Manicaria_saccifera	((Prestoea_acuminata	(Oenocarpus_bataua	Oenocarpus_minor))	(Leopoldinia_pulchra	(((Hydriastele_microspadix	Dictyosperma_album)	Kentiopsis_piersoniorum)	(Dypsis_decaryi	(Heterospathe_cagayanensis	(Veitchia_spiralis	Burretiokentia_grandiflora)))))))	Roystonea_regia)	(Reinhardtia_simplex	(Reinhardtia_latisecta	Reinhardtia_paiewonskiana)))))	Pseudophoenix_vinifera))))	Nypa_fruticans);
((((Orania_palindan	(Sclerosperma_profizianum	Podococcus_barteri))	((Pseudophoenix_vinifera	Geonoma_undata)	Pelagodoxa_henryana))	(Iriartea_deltoidea	(((Phoenix_dactylifera	Serenoa_repens)	Sabal_domingensis)	(((Attalea_speciosa	Bactris_major)	(Elaeis_guineensis	Elaeis_oleifera))	(((((Leopoldinia_pulchra	Prestoea_acuminata)	(Oenocarpus_bataua	Oenocarpus_minor))	(((Manicaria_saccifera	(Veitchia_spiralis	Burretiokentia_grandiflora))	((Heterospathe_cagayanensis	Dypsis_decaryi)	Kentiopsis_piersoniorum))	(Hydriastele_microspadix	Dictyosperma_album)))	Roystonea_regia)	(Reinhardtia_simplex	(Reinhardtia_latisecta	Reinhardtia_paiewonskiana)))))))	Nypa_fruticans);
(((Pseudophoenix_vinifera	Geonoma_undata)	(Pelagodoxa_henryana	((((((((Attalea_speciosa	Bactris_major)	(Elaeis_guineensis	Elaeis_oleifera))	(Reinhardtia_simplex	(Reinhardtia_latisecta	Reinhardtia_paiewonskiana)))	Roystonea_regia)	(((Leopoldinia_pulchra	(Manicaria_saccifera	Prestoea_acuminata))	(Oenocarpus_bataua	Oenocarpus_minor))	((((Heterospathe_cagayanensis	(Veitchia_spiralis	Burretiokentia_grandiflora))	Dypsis_decaryi)	Kentiopsis_piersoniorum)	(Hydriastele_microspadix	Dictyosperma_album))))	Iriartea_deltoidea)	((Phoenix_dactylifera	Serenoa_repens)	Sabal_domingensis))	(Orania_palindan	(Sclerosperma_profizianum	Podococcus_barteri)))))	Nypa_fruticans);
((Phoenix_dactylifera	(Serenoa_repens	(Sabal_domingensis	(((Orania_palindan	(Sclerosperma_profizianum	Podococcus_barteri))	((Geonoma_undata	(Pseudophoenix_vinifera	Pelagodoxa_henryana))	Iriartea_deltoidea))	(((Roystonea_regia	(Reinhardtia_simplex	(Reinhardtia_latisecta	Reinhardtia_paiewonskiana)))	((Attalea_speciosa	Bactris_major)	(Elaeis_guineensis	Elaeis_oleifera)))	(((Leopoldinia_pulchra	Prestoea_acuminata)	(Oenocarpus_bataua	Oenocarpus_minor))	((((Veitchia_spiralis	Burretiokentia_grandiflora)	(Dypsis_decaryi	(Kentiopsis_piersoniorum	Heterospathe_cagayanensis)))	(Hydriastele_microspadix	Dictyosperma_album))	Manicaria_saccifera)))))))	Nypa_fruticans);
((Phoenix_dactylifera	(Serenoa_repens	(Sabal_domingensis	((((Attalea_speciosa	Bactris_major)	(Elaeis_guineensis	Elaeis_oleifera))	(Geonoma_undata	Pelagodoxa_henryana))	(((Roystonea_regia	(((Leopoldinia_pulchra	(Pseudophoenix_vinifera	(((Heterospathe_cagayanensis	(Veitchia_spiralis	Burretiokentia_grandiflora))	(Dypsis_decaryi	Kentiopsis_piersoniorum))	(Hydriastele_microspadix	Dictyosperma_album))))	(Prestoea_acuminata	(Oenocarpus_bataua	Oenocarpus_minor)))	Manicaria_saccifera))	(Podococcus_barteri	(Reinhardtia_simplex	(Reinhardtia_latisecta	Reinhardtia_paiewonskiana))))	(Iriartea_deltoidea	(Orania_palindan	Sclerosperma_profizianum)))))))	Nypa_fruticans);
(((((Iriartea_deltoidea	Orania_palindan)	Podococcus_barteri)	((Sclerosperma_profizianum	((Roystonea_regia	((Attalea_speciosa	(Bactris_major	(Elaeis_guineensis	Elaeis_oleifera)))	(Reinhardtia_simplex	(Reinhardtia_latisecta	Reinhardtia_paiewonskiana))))	((Leopoldinia_pulchra	(Prestoea_acuminata	(Oenocarpus_bataua	Oenocarpus_minor)))	((((Kentiopsis_piersoniorum	(Hydriastele_microspadix	Dictyosperma_album))	(Heterospathe_cagayanensis	(Veitchia_spiralis	Burretiokentia_grandiflora)))	Dypsis_decaryi)	Manicaria_saccifera))))	((Phoenix_dactylifera	Serenoa_repens)	Sabal_domingensis)))	(Pelagodoxa_henryana	(Pseudophoenix_vinifera	Geonoma_undata)))	Nypa_fruticans);
(((((Iriartea_deltoidea	Orania_palindan)	(Sclerosperma_profizianum	Podococcus_barteri))	(((Attalea_speciosa	(Bactris_major	(Elaeis_guineensis	Elaeis_oleifera)))	(((Reinhardtia_simplex	(Reinhardtia_latisecta	Reinhardtia_paiewonskiana))	Roystonea_regia)	((((Oenocarpus_bataua	Oenocarpus_minor)	(Leopoldinia_pulchra	Prestoea_acuminata))	Manicaria_saccifera)	(((Kentiopsis_piersoniorum	(Hydriastele_microspadix	Dictyosperma_album))	(Heterospathe_cagayanensis	(Veitchia_spiralis	Burretiokentia_grandiflora)))	Dypsis_decaryi))))	((Phoenix_dactylifera	Serenoa_repens)	Sabal_domingensis)))	(Pelagodoxa_henryana	(Pseudophoenix_vinifera	Geonoma_undata)))	Nypa_fruticans);
(((((Orania_palindan	(Sclerosperma_profizianum	Podococcus_barteri))	((((Elaeis_guineensis	Elaeis_oleifera)	(Attalea_speciosa	Bactris_major))	((Reinhardtia_simplex	(Reinhardtia_latisecta	Reinhardtia_paiewonskiana))	(Roystonea_regia	(((((Kentiopsis_piersoniorum	(Hydriastele_microspadix	Dictyosperma_album))	(Heterospathe_cagayanensis	(Dypsis_decaryi	Veitchia_spiralis)))	Burretiokentia_grandiflora)	Manicaria_saccifera)	(((Oenocarpus_bataua	Oenocarpus_minor)	Prestoea_acuminata)	Leopoldinia_pulchra)))))	(Serenoa_repens	(Sabal_domingensis	Phoenix_dactylifera))))	(Iriartea_deltoidea	(Pelagodoxa_henryana	Geonoma_undata)))	Pseudophoenix_vinifera)	Nypa_fruticans);
((Phoenix_dactylifera	(Serenoa_repens	(((Iriartea_deltoidea	((Orania_palindan	Sclerosperma_profizianum)	Podococcus_barteri))	(((Pelagodoxa_henryana	Geonoma_undata)	((Elaeis_guineensis	Elaeis_oleifera)	(Attalea_speciosa	Bactris_major)))	((Reinhardtia_simplex	(Reinhardtia_latisecta	Reinhardtia_paiewonskiana))	(Roystonea_regia	(Manicaria_saccifera	(((Pseudophoenix_vinifera	Leopoldinia_pulchra)	(((Heterospathe_cagayanensis	Burretiokentia_grandiflora)	Dypsis_decaryi)	(Veitchia_spiralis	(Kentiopsis_piersoniorum	(Hydriastele_microspadix	Dictyosperma_album)))))	((Oenocarpus_bataua	Oenocarpus_minor)	Prestoea_acuminata)))))))	Sabal_domingensis)))	Nypa_fruticans);
(((((((Reinhardtia_simplex	(Reinhardtia_latisecta	Reinhardtia_paiewonskiana))	(((Bactris_major	Attalea_speciosa)	(Elaeis_guineensis	Elaeis_oleifera))	Roystonea_regia))	((((Heterospathe_cagayanensis	(Veitchia_spiralis	Burretiokentia_grandiflora))	Dypsis_decaryi)	(Kentiopsis_piersoniorum	(Hydriastele_microspadix	Dictyosperma_album)))	(Manicaria_saccifera	((Leopoldinia_pulchra	Prestoea_acuminata)	(Oenocarpus_bataua	Oenocarpus_minor)))))	((Serenoa_repens	Phoenix_dactylifera)	Sabal_domingensis))	((Sclerosperma_profizianum	Podococcus_barteri)	(Orania_palindan	Iriartea_deltoidea)))	(Pelagodoxa_henryana	(Geonoma_undata	Pseudophoenix_vinifera)))	Nypa_fruticans);
(((((((Reinhardtia_simplex	(Reinhardtia_latisecta	Reinhardtia_paiewonskiana))	(((Bactris_major	Attalea_speciosa)	(Elaeis_guineensis	Elaeis_oleifera))	Roystonea_regia))	((((Heterospathe_cagayanensis	(Veitchia_spiralis	Burretiokentia_grandiflora))	Dypsis_decaryi)	(Kentiopsis_piersoniorum	(Hydriastele_microspadix	Dictyosperma_album)))	(Manicaria_saccifera	((Leopoldinia_pulchra	Prestoea_acuminata)	(Oenocarpus_bataua	Oenocarpus_minor)))))	((Serenoa_repens	Phoenix_dactylifera)	Sabal_domingensis))	((Sclerosperma_profizianum	Podococcus_barteri)	Orania_palindan))	(Iriartea_deltoidea	(Pseudophoenix_vinifera	(Pelagodoxa_henryana	Geonoma_undata))))	Nypa_fruticans);
((((((Roystonea_regia	((((((Heterospathe_cagayanensis	(Veitchia_spiralis	Burretiokentia_grandiflora))	Dypsis_decaryi)	(Manicaria_saccifera	Kentiopsis_piersoniorum))	(Hydriastele_microspadix	Dictyosperma_album))	(Prestoea_acuminata	(Oenocarpus_bataua	Oenocarpus_minor)))	Leopoldinia_pulchra))	((Reinhardtia_simplex	(Reinhardtia_latisecta	Reinhardtia_paiewonskiana))	((Bactris_major	Attalea_speciosa)	(Elaeis_guineensis	Elaeis_oleifera))))	((Serenoa_repens	Phoenix_dactylifera)	Sabal_domingensis))	((Orania_palindan	Sclerosperma_profizianum)	(Pseudophoenix_vinifera	Podococcus_barteri)))	(Iriartea_deltoidea	(Pelagodoxa_henryana	Geonoma_undata)))	Nypa_fruticans);
((Phoenix_dactylifera	(((((Bactris_major	Attalea_speciosa)	(Elaeis_guineensis	Elaeis_oleifera))	(Sabal_domingensis	(Pelagodoxa_henryana	Geonoma_undata)))	((((Leopoldinia_pulchra	(Manicaria_saccifera	Prestoea_acuminata))	((Pseudophoenix_vinifera	((Dypsis_decaryi	(Heterospathe_cagayanensis	(Kentiopsis_piersoniorum	(Veitchia_spiralis	Burretiokentia_grandiflora))))	(Podococcus_barteri	(Hydriastele_microspadix	Dictyosperma_album))))	(Oenocarpus_bataua	Oenocarpus_minor)))	(Roystonea_regia	(Reinhardtia_simplex	(Reinhardtia_latisecta	Reinhardtia_paiewonskiana))))	(Iriartea_deltoidea	(Orania_palindan	Sclerosperma_profizianum))))	Serenoa_repens))	Nypa_fruticans);
((Phoenix_dactylifera	((((((Prestoea_acuminata	(Oenocarpus_bataua	Oenocarpus_minor))	((Pseudophoenix_vinifera	Leopoldinia_pulchra)	(Hydriastele_microspadix	(Dictyosperma_album	(Dypsis_decaryi	(Kentiopsis_piersoniorum	((Veitchia_spiralis	Burretiokentia_grandiflora)	Heterospathe_cagayanensis)))))))	Manicaria_saccifera)	((((Pelagodoxa_henryana	Geonoma_undata)	Iriartea_deltoidea)	(Podococcus_barteri	(Orania_palindan	Sclerosperma_profizianum)))	((Roystonea_regia	(Reinhardtia_simplex	(Reinhardtia_latisecta	Reinhardtia_paiewonskiana)))	(Attalea_speciosa	((Elaeis_guineensis	Elaeis_oleifera)	Bactris_major)))))	Sabal_domingensis)	Serenoa_repens))	Nypa_fruticans);
((((Pseudophoenix_vinifera	(Pelagodoxa_henryana	Geonoma_undata))	((Iriartea_deltoidea	(Orania_palindan	Sclerosperma_profizianum))	Podococcus_barteri))	((((((Leopoldinia_pulchra	Prestoea_acuminata)	(Oenocarpus_bataua	Oenocarpus_minor))	((Hydriastele_microspadix	Dictyosperma_album)	((Manicaria_saccifera	Dypsis_decaryi)	(Kentiopsis_piersoniorum	((Veitchia_spiralis	Burretiokentia_grandiflora)	Heterospathe_cagayanensis)))))	(Roystonea_regia	(Reinhardtia_simplex	(Reinhardtia_latisecta	Reinhardtia_paiewonskiana))))	((Elaeis_guineensis	Elaeis_oleifera)	(Bactris_major	Attalea_speciosa)))	(Sabal_domingensis	(Serenoa_repens	Phoenix_dactylifera))))	Nypa_fruticans);
(((Iriartea_deltoidea	((Sabal_domingensis	(Serenoa_repens	Phoenix_dactylifera))	(Sclerosperma_profizianum	(((((Leopoldinia_pulchra	Prestoea_acuminata)	(Oenocarpus_bataua	Oenocarpus_minor))	(Heterospathe_cagayanensis	(((Dictyosperma_album	Hydriastele_microspadix)	((Kentiopsis_piersoniorum	(Veitchia_spiralis	Manicaria_saccifera))	Burretiokentia_grandiflora))	Dypsis_decaryi)))	(Roystonea_regia	(Reinhardtia_simplex	(Reinhardtia_latisecta	Reinhardtia_paiewonskiana))))	((Elaeis_guineensis	Elaeis_oleifera)	(Bactris_major	Attalea_speciosa))))))	((Podococcus_barteri	Orania_palindan)	(Pelagodoxa_henryana	(Geonoma_undata	Pseudophoenix_vinifera))))	Nypa_fruticans);
((((((Sabal_domingensis	(Serenoa_repens	Phoenix_dactylifera))	(((Prestoea_acuminata	(Oenocarpus_bataua	Oenocarpus_minor))	((Manicaria_saccifera	((((Veitchia_spiralis	Burretiokentia_grandiflora)	Heterospathe_cagayanensis)	(Kentiopsis_piersoniorum	Dypsis_decaryi))	(Dictyosperma_album	Hydriastele_microspadix)))	Leopoldinia_pulchra))	(Roystonea_regia	(((Elaeis_guineensis	Elaeis_oleifera)	(Bactris_major	Attalea_speciosa))	(Reinhardtia_simplex	(Reinhardtia_latisecta	Reinhardtia_paiewonskiana))))))	(Sclerosperma_profizianum	(Iriartea_deltoidea	Orania_palindan)))	(Pseudophoenix_vinifera	(Pelagodoxa_henryana	Geonoma_undata)))	Podococcus_barteri)	Nypa_fruticans);
(((((((((((Dypsis_decaryi	Heterospathe_cagayanensis)	((Kentiopsis_piersoniorum	(Dictyosperma_album	Hydriastele_microspadix))	(Veitchia_spiralis	Burretiokentia_grandiflora)))	Leopoldinia_pulchra)	(Prestoea_acuminata	(Oenocarpus_bataua	Oenocarpus_minor)))	Manicaria_saccifera)	(Sabal_domingensis	(Serenoa_repens	Phoenix_dactylifera)))	(Roystonea_regia	(((Elaeis_guineensis	Elaeis_oleifera)	(Bactris_major	Attalea_speciosa))	(Reinhardtia_simplex	(Reinhardtia_latisecta	Reinhardtia_paiewonskiana)))))	(Podococcus_barteri	(Sclerosperma_profizianum	Orania_palindan)))	Iriartea_deltoidea)	(Pelagodoxa_henryana	(Geonoma_undata	Pseudophoenix_vinifera)))	Nypa_fruticans);
(((Podococcus_barteri	Sclerosperma_profizianum)	(((Pelagodoxa_henryana	(Geonoma_undata	Pseudophoenix_vinifera))	(((Sabal_domingensis	(Serenoa_repens	Phoenix_dactylifera))	(((Manicaria_saccifera	((Dypsis_decaryi	Heterospathe_cagayanensis)	((Kentiopsis_piersoniorum	(Dictyosperma_album	Hydriastele_microspadix))	(Veitchia_spiralis	Burretiokentia_grandiflora))))	((Leopoldinia_pulchra	Prestoea_acuminata)	(Oenocarpus_bataua	Oenocarpus_minor)))	(((Elaeis_guineensis	Elaeis_oleifera)	(Bactris_major	Attalea_speciosa))	((Reinhardtia_simplex	(Reinhardtia_latisecta	Reinhardtia_paiewonskiana))	Roystonea_regia))))	Iriartea_deltoidea))	Orania_palindan))	Nypa_fruticans);
(((Podococcus_barteri	(Iriartea_deltoidea	(Sclerosperma_profizianum	Orania_palindan)))	(((((((Oenocarpus_bataua	Oenocarpus_minor)	(Manicaria_saccifera	(Leopoldinia_pulchra	Prestoea_acuminata)))	(Dypsis_decaryi	((Kentiopsis_piersoniorum	Heterospathe_cagayanensis)	((Dictyosperma_album	Hydriastele_microspadix)	(Veitchia_spiralis	Burretiokentia_grandiflora)))))	(Roystonea_regia	(Reinhardtia_simplex	(Reinhardtia_paiewonskiana	Reinhardtia_latisecta))))	((Bactris_major	Attalea_speciosa)	(Elaeis_guineensis	Elaeis_oleifera)))	(Phoenix_dactylifera	(Serenoa_repens	Sabal_domingensis)))	((Pseudophoenix_vinifera	Geonoma_undata)	Pelagodoxa_henryana)))	Nypa_fruticans);
((Phoenix_dactylifera	(Serenoa_repens	(Sabal_domingensis	((((Iriartea_deltoidea	Orania_palindan)	((Geonoma_undata	Pelagodoxa_henryana)	Podococcus_barteri))	(((Roystonea_regia	(Reinhardtia_simplex	(Reinhardtia_paiewonskiana	Reinhardtia_latisecta)))	((Bactris_major	Attalea_speciosa)	(Elaeis_guineensis	Elaeis_oleifera)))	((((Oenocarpus_bataua	Oenocarpus_minor)	Prestoea_acuminata)	(Leopoldinia_pulchra	((Dypsis_decaryi	Heterospathe_cagayanensis)	((Pseudophoenix_vinifera	Burretiokentia_grandiflora)	((Kentiopsis_piersoniorum	Veitchia_spiralis)	(Dictyosperma_album	Hydriastele_microspadix))))))	Manicaria_saccifera)))	Sclerosperma_profizianum))))	Nypa_fruticans);
((Phoenix_dactylifera	(Serenoa_repens	(Sabal_domingensis	((((((((Oenocarpus_bataua	Oenocarpus_minor)	Prestoea_acuminata)	(Pseudophoenix_vinifera	Leopoldinia_pulchra))	(Manicaria_saccifera	(Dypsis_decaryi	(((Kentiopsis_piersoniorum	Heterospathe_cagayanensis)	(Dictyosperma_album	Hydriastele_microspadix))	(Burretiokentia_grandiflora	Veitchia_spiralis)))))	(Roystonea_regia	(Reinhardtia_simplex	(Reinhardtia_paiewonskiana	Reinhardtia_latisecta))))	((Attalea_speciosa	Bactris_major)	(Elaeis_guineensis	Elaeis_oleifera)))	(((Geonoma_undata	Pelagodoxa_henryana)	(Podococcus_barteri	Orania_palindan))	Iriartea_deltoidea))	Sclerosperma_profizianum))))	Nypa_fruticans);
((((Geonoma_undata	Pelagodoxa_henryana)	(Podococcus_barteri	((Iriartea_deltoidea	Orania_palindan)	(((Serenoa_repens	(Sabal_domingensis	Phoenix_dactylifera))	((Roystonea_regia	((Reinhardtia_simplex	(Reinhardtia_paiewonskiana	Reinhardtia_latisecta))	((Attalea_speciosa	Bactris_major)	(Elaeis_guineensis	Elaeis_oleifera))))	((((Oenocarpus_bataua	Oenocarpus_minor)	Prestoea_acuminata)	(Leopoldinia_pulchra	(((Dypsis_decaryi	(Kentiopsis_piersoniorum	(Heterospathe_cagayanensis	Burretiokentia_grandiflora)))	(Dictyosperma_album	Hydriastele_microspadix))	Veitchia_spiralis)))	Manicaria_saccifera)))	Sclerosperma_profizianum))))	Pseudophoenix_vinifera)	Nypa_fruticans);
((Phoenix_dactylifera	(Serenoa_repens	(((((Reinhardtia_simplex	(Reinhardtia_paiewonskiana	Reinhardtia_latisecta))	(((Attalea_speciosa	Bactris_major)	(Elaeis_guineensis	Elaeis_oleifera))	Roystonea_regia))	(Pseudophoenix_vinifera	(((Oenocarpus_bataua	Oenocarpus_minor)	(Leopoldinia_pulchra	Prestoea_acuminata))	(Manicaria_saccifera	((Dypsis_decaryi	Heterospathe_cagayanensis)	(((Dictyosperma_album	Hydriastele_microspadix)	Kentiopsis_piersoniorum)	(Burretiokentia_grandiflora	Veitchia_spiralis)))))))	((Iriartea_deltoidea	(Pelagodoxa_henryana	Geonoma_undata))	((Orania_palindan	Sclerosperma_profizianum)	Podococcus_barteri)))	Sabal_domingensis)))	Nypa_fruticans);
((((Sabal_domingensis	(Phoenix_dactylifera	Serenoa_repens))	(Podococcus_barteri	((((Reinhardtia_simplex	(Reinhardtia_paiewonskiana	Reinhardtia_latisecta))	(((Attalea_speciosa	Bactris_major)	(Elaeis_guineensis	Elaeis_oleifera))	Roystonea_regia))	(((Oenocarpus_bataua	Oenocarpus_minor)	(Leopoldinia_pulchra	Prestoea_acuminata))	((Dypsis_decaryi	Heterospathe_cagayanensis)	(((Dictyosperma_album	Hydriastele_microspadix)	Kentiopsis_piersoniorum)	(Burretiokentia_grandiflora	Veitchia_spiralis)))))	(Manicaria_saccifera	((Orania_palindan	Sclerosperma_profizianum)	Iriartea_deltoidea)))))	(Pelagodoxa_henryana	(Pseudophoenix_vinifera	Geonoma_undata)))	Nypa_fruticans);
(((Sabal_domingensis	(Phoenix_dactylifera	Serenoa_repens))	(((Pelagodoxa_henryana	(Pseudophoenix_vinifera	Geonoma_undata))	((Sclerosperma_profizianum	Podococcus_barteri)	((Attalea_speciosa	Bactris_major)	(Elaeis_guineensis	Elaeis_oleifera))))	((Roystonea_regia	((((Oenocarpus_bataua	Oenocarpus_minor)	(Leopoldinia_pulchra	(Manicaria_saccifera	Prestoea_acuminata)))	((Burretiokentia_grandiflora	((Veitchia_spiralis	Dypsis_decaryi)	Heterospathe_cagayanensis))	((Kentiopsis_piersoniorum	Hydriastele_microspadix)	Dictyosperma_album)))	(Reinhardtia_simplex	(Reinhardtia_paiewonskiana	Reinhardtia_latisecta))))	(Iriartea_deltoidea	Orania_palindan))))	Nypa_fruticans);
((Phoenix_dactylifera	(((((((Attalea_speciosa	Bactris_major)	(Elaeis_guineensis	Elaeis_oleifera))	((Roystonea_regia	(Reinhardtia_simplex	(Reinhardtia_paiewonskiana	Reinhardtia_latisecta)))	((Manicaria_saccifera	((Burretiokentia_grandiflora	((Veitchia_spiralis	Heterospathe_cagayanensis)	Dypsis_decaryi))	(Kentiopsis_piersoniorum	(Hydriastele_microspadix	Dictyosperma_album))))	((Oenocarpus_bataua	Oenocarpus_minor)	(Leopoldinia_pulchra	Prestoea_acuminata)))))	((Orania_palindan	(Pelagodoxa_henryana	(Pseudophoenix_vinifera	Geonoma_undata)))	(Sclerosperma_profizianum	Podococcus_barteri)))	Iriartea_deltoidea)	Serenoa_repens)	Sabal_domingensis))	Nypa_fruticans);
((Phoenix_dactylifera	(Serenoa_repens	(Sabal_domingensis	((Pelagodoxa_henryana	(Pseudophoenix_vinifera	Geonoma_undata))	((((Attalea_speciosa	Bactris_major)	(Elaeis_guineensis	Elaeis_oleifera))	((Roystonea_regia	(Reinhardtia_simplex	(Reinhardtia_paiewonskiana	Reinhardtia_latisecta)))	(Manicaria_saccifera	((Leopoldinia_pulchra	((Dypsis_decaryi	(Burretiokentia_grandiflora	Veitchia_spiralis))	(Dictyosperma_album	((Hydriastele_microspadix	Heterospathe_cagayanensis)	Kentiopsis_piersoniorum))))	((Oenocarpus_bataua	Oenocarpus_minor)	Prestoea_acuminata)))))	((Sclerosperma_profizianum	Podococcus_barteri)	(Iriartea_deltoidea	Orania_palindan)))))))	Nypa_fruticans);
((((((Sclerosperma_profizianum	Podococcus_barteri)	Orania_palindan)	(Pelagodoxa_henryana	Geonoma_undata))	(Iriartea_deltoidea	((((Roystonea_regia	((Attalea_speciosa	Bactris_major)	(Elaeis_guineensis	Elaeis_oleifera)))	(Reinhardtia_simplex	(Reinhardtia_paiewonskiana	Reinhardtia_latisecta)))	(((Oenocarpus_bataua	Oenocarpus_minor)	(Leopoldinia_pulchra	(Manicaria_saccifera	Prestoea_acuminata)))	(Kentiopsis_piersoniorum	((Dictyosperma_album	Hydriastele_microspadix)	(((Burretiokentia_grandiflora	Veitchia_spiralis)	Heterospathe_cagayanensis)	Dypsis_decaryi)))))	((Phoenix_dactylifera	Serenoa_repens)	Sabal_domingensis))))	Pseudophoenix_vinifera)	Nypa_fruticans);
(((Serenoa_repens	(((((Roystonea_regia	((((Leopoldinia_pulchra	((Dypsis_decaryi	Heterospathe_cagayanensis)	((Kentiopsis_piersoniorum	(Dictyosperma_album	Hydriastele_microspadix))	(Burretiokentia_grandiflora	Veitchia_spiralis))))	Pseudophoenix_vinifera)	(Prestoea_acuminata	(Oenocarpus_minor	Oenocarpus_bataua)))	Manicaria_saccifera))	(Reinhardtia_simplex	(Reinhardtia_latisecta	Reinhardtia_paiewonskiana)))	(Sclerosperma_profizianum	((Elaeis_oleifera	Elaeis_guineensis)	(Bactris_major	Attalea_speciosa))))	(((Orania_palindan	Podococcus_barteri)	(Pelagodoxa_henryana	Geonoma_undata))	Iriartea_deltoidea))	Sabal_domingensis))	Phoenix_dactylifera)	Nypa_fruticans);
((((Iriartea_deltoidea	(Orania_palindan	(Sclerosperma_profizianum	Podococcus_barteri)))	(Pelagodoxa_henryana	Geonoma_undata))	(((Pseudophoenix_vinifera	Serenoa_repens)	(Sabal_domingensis	Phoenix_dactylifera))	(((((Elaeis_oleifera	Elaeis_guineensis)	(Bactris_major	Attalea_speciosa))	Roystonea_regia)	(Reinhardtia_simplex	(Reinhardtia_latisecta	Reinhardtia_paiewonskiana)))	(((Leopoldinia_pulchra	(((Kentiopsis_piersoniorum	Dypsis_decaryi)	(Heterospathe_cagayanensis	(Burretiokentia_grandiflora	Veitchia_spiralis)))	(Dictyosperma_album	Hydriastele_microspadix)))	(Prestoea_acuminata	(Oenocarpus_minor	Oenocarpus_bataua)))	Manicaria_saccifera))))	Nypa_fruticans);
(((Pelagodoxa_henryana	Geonoma_undata)	((((Sabal_domingensis	(Serenoa_repens	Phoenix_dactylifera))	(Iriartea_deltoidea	((((Elaeis_oleifera	Elaeis_guineensis)	(Bactris_major	Attalea_speciosa))	(Roystonea_regia	(Reinhardtia_simplex	(Reinhardtia_latisecta	Reinhardtia_paiewonskiana))))	((((Heterospathe_cagayanensis	((Burretiokentia_grandiflora	Veitchia_spiralis)	((Dictyosperma_album	Hydriastele_microspadix)	Kentiopsis_piersoniorum)))	Dypsis_decaryi)	((Leopoldinia_pulchra	Prestoea_acuminata)	(Oenocarpus_minor	Oenocarpus_bataua)))	Manicaria_saccifera))))	(Orania_palindan	(Sclerosperma_profizianum	Podococcus_barteri)))	Pseudophoenix_vinifera))	Nypa_fruticans);
((((Geonoma_undata	Pseudophoenix_vinifera)	Pelagodoxa_henryana)	(((Iriartea_deltoidea	Orania_palindan)	(Sclerosperma_profizianum	Podococcus_barteri))	((Serenoa_repens	(Phoenix_dactylifera	Sabal_domingensis))	((((Elaeis_oleifera	Elaeis_guineensis)	(Bactris_major	Attalea_speciosa))	(Roystonea_regia	(Reinhardtia_simplex	(Reinhardtia_latisecta	Reinhardtia_paiewonskiana))))	(((Leopoldinia_pulchra	((Kentiopsis_piersoniorum	(Dictyosperma_album	Hydriastele_microspadix))	(Veitchia_spiralis	((Heterospathe_cagayanensis	Burretiokentia_grandiflora)	Dypsis_decaryi))))	(Prestoea_acuminata	(Oenocarpus_minor	Oenocarpus_bataua)))	Manicaria_saccifera)))))	Nypa_fruticans);
(((((Sabal_domingensis	(Serenoa_repens	Phoenix_dactylifera))	(((Elaeis_oleifera	Elaeis_guineensis)	(Bactris_major	Attalea_speciosa))	(((((Dictyosperma_album	Hydriastele_microspadix)	(((Dypsis_decaryi	((Veitchia_spiralis	Burretiokentia_grandiflora)	Heterospathe_cagayanensis))	Kentiopsis_piersoniorum)	Manicaria_saccifera))	((Leopoldinia_pulchra	Prestoea_acuminata)	(Oenocarpus_minor	Oenocarpus_bataua)))	Roystonea_regia)	(Reinhardtia_simplex	(Reinhardtia_latisecta	Reinhardtia_paiewonskiana)))))	((Iriartea_deltoidea	Orania_palindan)	Sclerosperma_profizianum))	(Podococcus_barteri	((Geonoma_undata	Pseudophoenix_vinifera)	Pelagodoxa_henryana)))	Nypa_fruticans);
((((((Sabal_domingensis	(Serenoa_repens	Phoenix_dactylifera))	((Sclerosperma_profizianum	((Roystonea_regia	(Attalea_speciosa	((Elaeis_oleifera	Elaeis_guineensis)	Bactris_major)))	(Reinhardtia_simplex	(Reinhardtia_latisecta	Reinhardtia_paiewonskiana))))	((Manicaria_saccifera	(Prestoea_acuminata	(Oenocarpus_minor	Oenocarpus_bataua)))	(Leopoldinia_pulchra	((Dypsis_decaryi	(Kentiopsis_piersoniorum	(Dictyosperma_album	Hydriastele_microspadix)))	((Veitchia_spiralis	Burretiokentia_grandiflora)	Heterospathe_cagayanensis))))))	(Podococcus_barteri	Orania_palindan))	Iriartea_deltoidea)	((Geonoma_undata	Pseudophoenix_vinifera)	Pelagodoxa_henryana))	Nypa_fruticans);
((((Podococcus_barteri	Orania_palindan)	(((Sabal_domingensis	(Serenoa_repens	Phoenix_dactylifera))	((((Reinhardtia_simplex	(Reinhardtia_latisecta	Reinhardtia_paiewonskiana))	(Sclerosperma_profizianum	((Elaeis_oleifera	Elaeis_guineensis)	(Bactris_major	Attalea_speciosa))))	Roystonea_regia)	(((Leopoldinia_pulchra	Prestoea_acuminata)	(Oenocarpus_minor	Oenocarpus_bataua))	((Manicaria_saccifera	(Kentiopsis_piersoniorum	(Dypsis_decaryi	((Veitchia_spiralis	Burretiokentia_grandiflora)	Heterospathe_cagayanensis))))	(Dictyosperma_album	Hydriastele_microspadix)))))	(Iriartea_deltoidea	(Geonoma_undata	Pelagodoxa_henryana))))	Pseudophoenix_vinifera)	Nypa_fruticans);
((Pseudophoenix_vinifera	((Geonoma_undata	Pelagodoxa_henryana)	((Podococcus_barteri	((Sclerosperma_profizianum	Orania_palindan)	((Sabal_domingensis	(Serenoa_repens	Phoenix_dactylifera))	(((Reinhardtia_simplex	(Reinhardtia_latisecta	Reinhardtia_paiewonskiana))	(Roystonea_regia	((Elaeis_oleifera	Elaeis_guineensis)	(Bactris_major	Attalea_speciosa))))	(((Leopoldinia_pulchra	Prestoea_acuminata)	(Oenocarpus_minor	Oenocarpus_bataua))	((Kentiopsis_piersoniorum	((Dypsis_decaryi	((Veitchia_spiralis	Burretiokentia_grandiflora)	Heterospathe_cagayanensis))	Manicaria_saccifera))	(Dictyosperma_album	Hydriastele_microspadix)))))))	Iriartea_deltoidea)))	Nypa_fruticans);
(((Pseudophoenix_vinifera	(Geonoma_undata	Pelagodoxa_henryana))	(((Orania_palindan	Podococcus_barteri)	((((Reinhardtia_simplex	(Reinhardtia_latisecta	Reinhardtia_paiewonskiana))	Sclerosperma_profizianum)	(((((Leopoldinia_pulchra	Prestoea_acuminata)	(Oenocarpus_minor	Oenocarpus_bataua))	((((Heterospathe_cagayanensis	Kentiopsis_piersoniorum)	Dypsis_decaryi)	(Veitchia_spiralis	Burretiokentia_grandiflora))	(Dictyosperma_album	Hydriastele_microspadix)))	Manicaria_saccifera)	(Serenoa_repens	(Phoenix_dactylifera	Sabal_domingensis))))	(Roystonea_regia	(((Elaeis_oleifera	Elaeis_guineensis)	Bactris_major)	Attalea_speciosa))))	Iriartea_deltoidea))	Nypa_fruticans);
(((((Iriartea_deltoidea	((Roystonea_regia	((((Leopoldinia_pulchra	Prestoea_acuminata)	(Oenocarpus_minor	Oenocarpus_bataua))	(((Heterospathe_cagayanensis	(Veitchia_spiralis	Burretiokentia_grandiflora))	Dypsis_decaryi)	((Dictyosperma_album	Hydriastele_microspadix)	Kentiopsis_piersoniorum)))	Manicaria_saccifera))	(Reinhardtia_simplex	(Reinhardtia_latisecta	Reinhardtia_paiewonskiana))))	((Elaeis_oleifera	Elaeis_guineensis)	(Bactris_major	Attalea_speciosa)))	(Sabal_domingensis	(Serenoa_repens	Phoenix_dactylifera)))	((Orania_palindan	(Sclerosperma_profizianum	Podococcus_barteri))	(Pelagodoxa_henryana	(Pseudophoenix_vinifera	Geonoma_undata))))	Nypa_fruticans);
((Phoenix_dactylifera	(Serenoa_repens	(Sabal_domingensis	(((((Attalea_speciosa	Bactris_major)	(Elaeis_oleifera	Elaeis_guineensis))	(Roystonea_regia	(Reinhardtia_simplex	(Reinhardtia_paiewonskiana	Reinhardtia_latisecta))))	((((Hydriastele_microspadix	Dictyosperma_album)	(Kentiopsis_piersoniorum	(Dypsis_decaryi	(Heterospathe_cagayanensis	(Burretiokentia_grandiflora	Veitchia_spiralis)))))	Pseudophoenix_vinifera)	(((Oenocarpus_bataua	Oenocarpus_minor)	(Leopoldinia_pulchra	Prestoea_acuminata))	Manicaria_saccifera)))	((Pelagodoxa_henryana	Geonoma_undata)	(Podococcus_barteri	(Sclerosperma_profizianum	(Orania_palindan	Iriartea_deltoidea))))))))	Nypa_fruticans);
(((Oenocarpus_bataua	Oenocarpus_minor)	((Leopoldinia_pulchra	Prestoea_acuminata)	(((((((Pelagodoxa_henryana	Geonoma_undata)	Iriartea_deltoidea)	((Podococcus_barteri	Sclerosperma_profizianum)	Orania_palindan))	((Phoenix_dactylifera	Serenoa_repens)	Sabal_domingensis))	(((Attalea_speciosa	Bactris_major)	(Elaeis_oleifera	Elaeis_guineensis))	(Roystonea_regia	(Reinhardtia_simplex	(Reinhardtia_paiewonskiana	Reinhardtia_latisecta)))))	Pseudophoenix_vinifera)	(Manicaria_saccifera	(((Hydriastele_microspadix	Dictyosperma_album)	Kentiopsis_piersoniorum)	(Dypsis_decaryi	(Heterospathe_cagayanensis	(Burretiokentia_grandiflora	Veitchia_spiralis))))))))	Nypa_fruticans);
((((Pelagodoxa_henryana	Geonoma_undata)	(Iriartea_deltoidea	((Podococcus_barteri	Orania_palindan)	((Sclerosperma_profizianum	(((Attalea_speciosa	Bactris_major)	(Elaeis_oleifera	Elaeis_guineensis))	(((((Kentiopsis_piersoniorum	Manicaria_saccifera)	(Dypsis_decaryi	(Heterospathe_cagayanensis	(Burretiokentia_grandiflora	Veitchia_spiralis))))	(Hydriastele_microspadix	Dictyosperma_album))	((Oenocarpus_bataua	Oenocarpus_minor)	(Leopoldinia_pulchra	Prestoea_acuminata)))	(Roystonea_regia	(Reinhardtia_simplex	(Reinhardtia_paiewonskiana	Reinhardtia_latisecta))))))	((Phoenix_dactylifera	Serenoa_repens)	Sabal_domingensis)))))	Pseudophoenix_vinifera)	Nypa_fruticans);
((Phoenix_dactylifera	((Pseudophoenix_vinifera	Serenoa_repens)	(Sabal_domingensis	((((Geonoma_undata	Pelagodoxa_henryana)	Iriartea_deltoidea)	(Podococcus_barteri	(Sclerosperma_profizianum	Orania_palindan)))	((((Attalea_speciosa	Bactris_major)	(Elaeis_oleifera	Elaeis_guineensis))	(Roystonea_regia	(Reinhardtia_simplex	(Reinhardtia_paiewonskiana	Reinhardtia_latisecta))))	((((Oenocarpus_bataua	Oenocarpus_minor)	Prestoea_acuminata)	(Leopoldinia_pulchra	((Heterospathe_cagayanensis	((Hydriastele_microspadix	Dictyosperma_album)	Kentiopsis_piersoniorum))	(Dypsis_decaryi	(Burretiokentia_grandiflora	Veitchia_spiralis)))))	Manicaria_saccifera))))))	Nypa_fruticans);
((((((Reinhardtia_simplex	(Reinhardtia_paiewonskiana	Reinhardtia_latisecta))	(((Attalea_speciosa	Bactris_major)	(Elaeis_oleifera	Elaeis_guineensis))	Roystonea_regia))	(((Oenocarpus_bataua	Oenocarpus_minor)	(Leopoldinia_pulchra	Prestoea_acuminata))	((Hydriastele_microspadix	Dictyosperma_album)	(Kentiopsis_piersoniorum	(Dypsis_decaryi	(Manicaria_saccifera	(Heterospathe_cagayanensis	(Burretiokentia_grandiflora	Veitchia_spiralis))))))))	(Sabal_domingensis	(Phoenix_dactylifera	Serenoa_repens)))	(((Pelagodoxa_henryana	(Geonoma_undata	Pseudophoenix_vinifera))	Iriartea_deltoidea)	(Orania_palindan	(Podococcus_barteri	Sclerosperma_profizianum))))	Nypa_fruticans);
(((Geonoma_undata	(Pseudophoenix_vinifera	Pelagodoxa_henryana))	(((((Roystonea_regia	(((Oenocarpus_bataua	Oenocarpus_minor)	(Leopoldinia_pulchra	Prestoea_acuminata))	((Hydriastele_microspadix	Dictyosperma_album)	(((Burretiokentia_grandiflora	Veitchia_spiralis)	(Dypsis_decaryi	Manicaria_saccifera))	(Kentiopsis_piersoniorum	Heterospathe_cagayanensis)))))	(Reinhardtia_simplex	(Reinhardtia_paiewonskiana	Reinhardtia_latisecta)))	((Podococcus_barteri	Sclerosperma_profizianum)	(Iriartea_deltoidea	Orania_palindan)))	((Attalea_speciosa	Bactris_major)	(Elaeis_oleifera	Elaeis_guineensis)))	(Sabal_domingensis	(Phoenix_dactylifera	Serenoa_repens))))	Nypa_fruticans);
(((Phoenix_dactylifera	Serenoa_repens)	(((Podococcus_barteri	(Pseudophoenix_vinifera	(Pelagodoxa_henryana	Geonoma_undata)))	(((Orania_palindan	Sclerosperma_profizianum)	Iriartea_deltoidea)	(((((Attalea_speciosa	Bactris_major)	(Elaeis_oleifera	Elaeis_guineensis))	Roystonea_regia)	(Reinhardtia_simplex	(Reinhardtia_paiewonskiana	Reinhardtia_latisecta)))	(((Leopoldinia_pulchra	(((((Dypsis_decaryi	Burretiokentia_grandiflora)	(Heterospathe_cagayanensis	Kentiopsis_piersoniorum))	Dictyosperma_album)	Veitchia_spiralis)	Hydriastele_microspadix))	((Oenocarpus_bataua	Oenocarpus_minor)	Prestoea_acuminata))	Manicaria_saccifera))))	Sabal_domingensis))	Nypa_fruticans);
((((((Manicaria_saccifera	(((Dypsis_decaryi	Burretiokentia_grandiflora)	(Heterospathe_cagayanensis	Kentiopsis_piersoniorum))	((Veitchia_spiralis	Hydriastele_microspadix)	Dictyosperma_album)))	((Oenocarpus_bataua	Oenocarpus_minor)	(Leopoldinia_pulchra	Prestoea_acuminata)))	(Sabal_domingensis	(Phoenix_dactylifera	Serenoa_repens)))	((((Attalea_speciosa	(Bactris_major	(Elaeis_oleifera	Elaeis_guineensis)))	Roystonea_regia)	(Reinhardtia_simplex	(Reinhardtia_paiewonskiana	Reinhardtia_latisecta)))	((Orania_palindan	Sclerosperma_profizianum)	Iriartea_deltoidea)))	(Podococcus_barteri	(Pelagodoxa_henryana	(Geonoma_undata	Pseudophoenix_vinifera))))	Nypa_fruticans);
((((Pelagodoxa_henryana	(Geonoma_undata	Pseudophoenix_vinifera))	Iriartea_deltoidea)	(Podococcus_barteri	(Orania_palindan	((Sclerosperma_profizianum	(Serenoa_repens	(Sabal_domingensis	Phoenix_dactylifera)))	(((((Leopoldinia_pulchra	((((Heterospathe_cagayanensis	(Veitchia_spiralis	Burretiokentia_grandiflora))	(Manicaria_saccifera	Dypsis_decaryi))	Kentiopsis_piersoniorum)	(Hydriastele_microspadix	Dictyosperma_album)))	((Oenocarpus_bataua	Oenocarpus_minor)	Prestoea_acuminata))	Roystonea_regia)	(Reinhardtia_simplex	(Reinhardtia_paiewonskiana	Reinhardtia_latisecta)))	(Attalea_speciosa	(Bactris_major	(Elaeis_oleifera	Elaeis_guineensis))))))))	Nypa_fruticans);
((((Pelagodoxa_henryana	(Geonoma_undata	Pseudophoenix_vinifera))	((Sclerosperma_profizianum	Podococcus_barteri)	Orania_palindan))	((Sabal_domingensis	(Phoenix_dactylifera	Serenoa_repens))	((Attalea_speciosa	(Bactris_major	(Elaeis_oleifera	Elaeis_guineensis)))	(Iriartea_deltoidea	((((Manicaria_saccifera	(((Heterospathe_cagayanensis	(Veitchia_spiralis	Burretiokentia_grandiflora))	Dypsis_decaryi)	((Hydriastele_microspadix	Dictyosperma_album)	Kentiopsis_piersoniorum)))	(Leopoldinia_pulchra	((Oenocarpus_bataua	Oenocarpus_minor)	Prestoea_acuminata)))	Roystonea_regia)	(Reinhardtia_simplex	(Reinhardtia_paiewonskiana	Reinhardtia_latisecta)))))))	Nypa_fruticans);
((((((Pseudophoenix_vinifera	(((Manicaria_saccifera	((Kentiopsis_piersoniorum	(Hydriastele_microspadix	Dictyosperma_album))	((Heterospathe_cagayanensis	(Burretiokentia_grandiflora	Veitchia_spiralis))	Dypsis_decaryi)))	(Prestoea_acuminata	(Oenocarpus_minor	Oenocarpus_bataua)))	Leopoldinia_pulchra))	(Roystonea_regia	((Reinhardtia_latisecta	Reinhardtia_paiewonskiana)	Reinhardtia_simplex)))	((Orania_palindan	(Sclerosperma_profizianum	Podococcus_barteri))	Iriartea_deltoidea))	(Sabal_domingensis	(Phoenix_dactylifera	Serenoa_repens)))	((Pelagodoxa_henryana	Geonoma_undata)	((Elaeis_guineensis	Elaeis_oleifera)	(Bactris_major	Attalea_speciosa))))	Nypa_fruticans);
(((Pseudophoenix_vinifera	(Pelagodoxa_henryana	Geonoma_undata))	((Podococcus_barteri	((Serenoa_repens	(Sabal_domingensis	Phoenix_dactylifera))	(Iriartea_deltoidea	(((((Manicaria_saccifera	Kentiopsis_piersoniorum)	((Heterospathe_cagayanensis	(Burretiokentia_grandiflora	Veitchia_spiralis))	Dypsis_decaryi))	(Hydriastele_microspadix	Dictyosperma_album))	((Leopoldinia_pulchra	Prestoea_acuminata)	(Oenocarpus_minor	Oenocarpus_bataua)))	(Roystonea_regia	(((Elaeis_guineensis	Elaeis_oleifera)	(Bactris_major	Attalea_speciosa))	((Reinhardtia_latisecta	Reinhardtia_paiewonskiana)	Reinhardtia_simplex)))))))	(Orania_palindan	Sclerosperma_profizianum)))	Nypa_fruticans);
(((Pseudophoenix_vinifera	(Pelagodoxa_henryana	Geonoma_undata))	(((Orania_palindan	(Podococcus_barteri	Sclerosperma_profizianum))	((Sabal_domingensis	(Phoenix_dactylifera	Serenoa_repens))	(((Elaeis_guineensis	Elaeis_oleifera)	(Bactris_major	Attalea_speciosa))	(((Reinhardtia_latisecta	Reinhardtia_paiewonskiana)	Reinhardtia_simplex)	(((Manicaria_saccifera	((Heterospathe_cagayanensis	(Burretiokentia_grandiflora	Veitchia_spiralis))	Dypsis_decaryi))	((Leopoldinia_pulchra	Prestoea_acuminata)	((Kentiopsis_piersoniorum	(Hydriastele_microspadix	Dictyosperma_album))	(Oenocarpus_minor	Oenocarpus_bataua))))	Roystonea_regia)))))	Iriartea_deltoidea))	Nypa_fruticans);
((Phoenix_dactylifera	(Serenoa_repens	(((((Elaeis_guineensis	Elaeis_oleifera)	(Bactris_major	Attalea_speciosa))	((((Reinhardtia_latisecta	Reinhardtia_paiewonskiana)	Reinhardtia_simplex)	Roystonea_regia)	((Prestoea_acuminata	(Oenocarpus_minor	Oenocarpus_bataua))	(Manicaria_saccifera	(((Kentiopsis_piersoniorum	((Burretiokentia_grandiflora	Veitchia_spiralis)	Dypsis_decaryi))	((Heterospathe_cagayanensis	Hydriastele_microspadix)	Leopoldinia_pulchra))	Dictyosperma_album)))))	((Sclerosperma_profizianum	(Iriartea_deltoidea	Orania_palindan))	((Pseudophoenix_vinifera	(Pelagodoxa_henryana	Geonoma_undata))	Podococcus_barteri)))	Sabal_domingensis)))	Nypa_fruticans);
((((Sabal_domingensis	(Phoenix_dactylifera	Serenoa_repens))	(((Elaeis_guineensis	Elaeis_oleifera)	(Bactris_major	Attalea_speciosa))	((((Reinhardtia_latisecta	Reinhardtia_paiewonskiana)	Reinhardtia_simplex)	Roystonea_regia)	(Pseudophoenix_vinifera	((Leopoldinia_pulchra	(Prestoea_acuminata	(Oenocarpus_minor	Oenocarpus_bataua)))	(((Dictyosperma_album	Hydriastele_microspadix)	(Manicaria_saccifera	(Kentiopsis_piersoniorum	(Burretiokentia_grandiflora	Veitchia_spiralis))))	(Dypsis_decaryi	Heterospathe_cagayanensis)))))))	((Pelagodoxa_henryana	Geonoma_undata)	((Iriartea_deltoidea	Orania_palindan)	(Podococcus_barteri	Sclerosperma_profizianum))))	Nypa_fruticans);
((((((Sabal_domingensis	(Phoenix_dactylifera	Serenoa_repens))	(((Elaeis_guineensis	Elaeis_oleifera)	(Bactris_major	Attalea_speciosa))	((((Reinhardtia_latisecta	Reinhardtia_paiewonskiana)	Reinhardtia_simplex)	Roystonea_regia)	((((Oenocarpus_minor	Oenocarpus_bataua)	Prestoea_acuminata)	Manicaria_saccifera)	(((Kentiopsis_piersoniorum	(Dictyosperma_album	Hydriastele_microspadix))	(Dypsis_decaryi	(Heterospathe_cagayanensis	(Burretiokentia_grandiflora	Veitchia_spiralis))))	Leopoldinia_pulchra)))))	(Iriartea_deltoidea	Orania_palindan))	(Podococcus_barteri	Sclerosperma_profizianum))	(Pelagodoxa_henryana	(Pseudophoenix_vinifera	Geonoma_undata)))	Nypa_fruticans);
(((((Podococcus_barteri	Orania_palindan)	(Iriartea_deltoidea	(Pelagodoxa_henryana	Geonoma_undata)))	(((Sabal_domingensis	(Phoenix_dactylifera	Serenoa_repens))	(((Elaeis_guineensis	Elaeis_oleifera)	(Bactris_major	Attalea_speciosa))	((((Reinhardtia_latisecta	Reinhardtia_paiewonskiana)	Reinhardtia_simplex)	Roystonea_regia)	(((Oenocarpus_minor	Oenocarpus_bataua)	(Leopoldinia_pulchra	Prestoea_acuminata))	(((Dypsis_decaryi	Kentiopsis_piersoniorum)	(Heterospathe_cagayanensis	(Burretiokentia_grandiflora	Veitchia_spiralis)))	((Manicaria_saccifera	Dictyosperma_album)	Hydriastele_microspadix))))))	Sclerosperma_profizianum))	Pseudophoenix_vinifera)	Nypa_fruticans);
((((Sabal_domingensis	(Phoenix_dactylifera	Serenoa_repens))	((((Reinhardtia_latisecta	Reinhardtia_paiewonskiana)	Reinhardtia_simplex)	(Roystonea_regia	((Elaeis_guineensis	Elaeis_oleifera)	(Bactris_major	Attalea_speciosa))))	(((Prestoea_acuminata	(Oenocarpus_minor	Oenocarpus_bataua))	((((Dictyosperma_album	(Kentiopsis_piersoniorum	Hydriastele_microspadix))	(Veitchia_spiralis	Burretiokentia_grandiflora))	(Heterospathe_cagayanensis	Dypsis_decaryi))	Leopoldinia_pulchra))	Manicaria_saccifera)))	(((Podococcus_barteri	Sclerosperma_profizianum)	(Iriartea_deltoidea	Orania_palindan))	(Pelagodoxa_henryana	(Pseudophoenix_vinifera	Geonoma_undata))))	Nypa_fruticans);
((((Iriartea_deltoidea	((((Attalea_speciosa	((Elaeis_guineensis	Elaeis_oleifera)	Bactris_major))	((Reinhardtia_latisecta	Reinhardtia_paiewonskiana)	Reinhardtia_simplex))	Roystonea_regia)	((Sabal_domingensis	(Phoenix_dactylifera	Serenoa_repens))	(((Leopoldinia_pulchra	Prestoea_acuminata)	(Oenocarpus_minor	Oenocarpus_bataua))	((Manicaria_saccifera	((Kentiopsis_piersoniorum	(Dypsis_decaryi	(Heterospathe_cagayanensis	Burretiokentia_grandiflora)))	Veitchia_spiralis))	(Hydriastele_microspadix	Dictyosperma_album))))))	(Podococcus_barteri	(Sclerosperma_profizianum	Orania_palindan)))	(Pelagodoxa_henryana	(Pseudophoenix_vinifera	Geonoma_undata)))	Nypa_fruticans);
((((((Iriartea_deltoidea	(((((((Heterospathe_cagayanensis	Burretiokentia_grandiflora)	(Veitchia_spiralis	(Kentiopsis_piersoniorum	Dypsis_decaryi)))	(Hydriastele_microspadix	Dictyosperma_album))	Manicaria_saccifera)	((Leopoldinia_pulchra	Prestoea_acuminata)	(Oenocarpus_minor	Oenocarpus_bataua)))	(((Reinhardtia_latisecta	Reinhardtia_paiewonskiana)	Reinhardtia_simplex)	Roystonea_regia))	(Attalea_speciosa	((Elaeis_guineensis	Elaeis_oleifera)	Bactris_major))))	(Sabal_domingensis	(Phoenix_dactylifera	Serenoa_repens)))	(Podococcus_barteri	(Sclerosperma_profizianum	Orania_palindan)))	(Pelagodoxa_henryana	Geonoma_undata))	Pseudophoenix_vinifera)	Nypa_fruticans);
((Phoenix_dactylifera	(Serenoa_repens	((((((Pelagodoxa_henryana	Geonoma_undata)	Podococcus_barteri)	(Pseudophoenix_vinifera	Orania_palindan))	(Sclerosperma_profizianum	Iriartea_deltoidea))	((((Bactris_major	Attalea_speciosa)	(Elaeis_oleifera	Elaeis_guineensis))	((Reinhardtia_paiewonskiana	Reinhardtia_latisecta)	Reinhardtia_simplex))	(Roystonea_regia	((Leopoldinia_pulchra	(Hydriastele_microspadix	(Kentiopsis_piersoniorum	((Heterospathe_cagayanensis	(Veitchia_spiralis	Burretiokentia_grandiflora))	Dypsis_decaryi))))	((Oenocarpus_minor	Oenocarpus_bataua)	((Manicaria_saccifera	Prestoea_acuminata)	Dictyosperma_album))))))	Sabal_domingensis)))	Nypa_fruticans);
(((Sabal_domingensis	((((Sclerosperma_profizianum	Podococcus_barteri)	Orania_palindan)	((Iriartea_deltoidea	(Pseudophoenix_vinifera	(Pelagodoxa_henryana	Geonoma_undata)))	(((Roystonea_regia	((Bactris_major	Attalea_speciosa)	(Elaeis_oleifera	Elaeis_guineensis)))	((Reinhardtia_paiewonskiana	Reinhardtia_latisecta)	Reinhardtia_simplex))	((Leopoldinia_pulchra	((Oenocarpus_minor	Oenocarpus_bataua)	Prestoea_acuminata))	((Dictyosperma_album	Hydriastele_microspadix)	((Manicaria_saccifera	(Kentiopsis_piersoniorum	(Veitchia_spiralis	Burretiokentia_grandiflora)))	(Dypsis_decaryi	Heterospathe_cagayanensis)))))))	Serenoa_repens))	Phoenix_dactylifera)	Nypa_fruticans);
((Pseudophoenix_vinifera	((((((Bactris_major	Attalea_speciosa)	(Elaeis_oleifera	Elaeis_guineensis))	(Iriartea_deltoidea	(((Reinhardtia_paiewonskiana	Reinhardtia_latisecta)	Reinhardtia_simplex)	Roystonea_regia)))	((((((Dictyosperma_album	Hydriastele_microspadix)	(Veitchia_spiralis	Burretiokentia_grandiflora))	Kentiopsis_piersoniorum)	(Dypsis_decaryi	Heterospathe_cagayanensis))	(((Oenocarpus_minor	Oenocarpus_bataua)	(Leopoldinia_pulchra	Prestoea_acuminata))	Manicaria_saccifera))	(Sabal_domingensis	(Serenoa_repens	Phoenix_dactylifera))))	(Pelagodoxa_henryana	Geonoma_undata))	((Sclerosperma_profizianum	Orania_palindan)	Podococcus_barteri)))	Nypa_fruticans);
((((Pelagodoxa_henryana	(Pseudophoenix_vinifera	Geonoma_undata))	Iriartea_deltoidea)	(Orania_palindan	((Sclerosperma_profizianum	Podococcus_barteri)	((Sabal_domingensis	(Serenoa_repens	Phoenix_dactylifera))	((((Reinhardtia_paiewonskiana	Reinhardtia_latisecta)	Reinhardtia_simplex)	((((Leopoldinia_pulchra	((((Kentiopsis_piersoniorum	Veitchia_spiralis)	Dypsis_decaryi)	(Heterospathe_cagayanensis	(Dictyosperma_album	Hydriastele_microspadix)))	Burretiokentia_grandiflora))	((Oenocarpus_minor	Oenocarpus_bataua)	Prestoea_acuminata))	Manicaria_saccifera)	Roystonea_regia))	((Bactris_major	Attalea_speciosa)	(Elaeis_oleifera	Elaeis_guineensis)))))))	Nypa_fruticans);
(((((Sabal_domingensis	(Serenoa_repens	Phoenix_dactylifera))	((((Reinhardtia_paiewonskiana	Reinhardtia_latisecta)	Reinhardtia_simplex)	(((((Kentiopsis_piersoniorum	Manicaria_saccifera)	((Heterospathe_cagayanensis	(Burretiokentia_grandiflora	Veitchia_spiralis))	Dypsis_decaryi))	(Dictyosperma_album	Hydriastele_microspadix))	((Oenocarpus_minor	Oenocarpus_bataua)	(Leopoldinia_pulchra	Prestoea_acuminata)))	Roystonea_regia))	((Bactris_major	Attalea_speciosa)	(Elaeis_oleifera	Elaeis_guineensis))))	((Sclerosperma_profizianum	Podococcus_barteri)	(Iriartea_deltoidea	(Pseudophoenix_vinifera	Orania_palindan))))	(Pelagodoxa_henryana	Geonoma_undata))	Nypa_fruticans);
((((Podococcus_barteri	Orania_palindan)	((Sabal_domingensis	(Serenoa_repens	Phoenix_dactylifera))	(((((Reinhardtia_paiewonskiana	Reinhardtia_latisecta)	Reinhardtia_simplex)	Roystonea_regia)	(Pseudophoenix_vinifera	((((Dictyosperma_album	Hydriastele_microspadix)	(((Veitchia_spiralis	(Heterospathe_cagayanensis	Burretiokentia_grandiflora))	Dypsis_decaryi)	Kentiopsis_piersoniorum))	Manicaria_saccifera)	((Oenocarpus_minor	Oenocarpus_bataua)	(Leopoldinia_pulchra	Prestoea_acuminata)))))	((Bactris_major	(Sclerosperma_profizianum	Attalea_speciosa))	(Elaeis_oleifera	Elaeis_guineensis)))))	(Iriartea_deltoidea	(Pelagodoxa_henryana	Geonoma_undata)))	Nypa_fruticans);
((((Sclerosperma_profizianum	Podococcus_barteri)	(Iriartea_deltoidea	Orania_palindan))	(((Sabal_domingensis	(Serenoa_repens	Phoenix_dactylifera))	((((Reinhardtia_paiewonskiana	Reinhardtia_latisecta)	Reinhardtia_simplex)	((Manicaria_saccifera	((Leopoldinia_pulchra	((Kentiopsis_piersoniorum	((Veitchia_spiralis	Burretiokentia_grandiflora)	(Heterospathe_cagayanensis	(Hydriastele_microspadix	Dictyosperma_album))))	Dypsis_decaryi))	((Oenocarpus_minor	Oenocarpus_bataua)	Prestoea_acuminata)))	Roystonea_regia))	((Bactris_major	Attalea_speciosa)	(Elaeis_oleifera	Elaeis_guineensis))))	(Pelagodoxa_henryana	(Pseudophoenix_vinifera	Geonoma_undata))))	Nypa_fruticans);
((Phoenix_dactylifera	((((((((Reinhardtia_paiewonskiana	Reinhardtia_latisecta)	Reinhardtia_simplex)	((Bactris_major	Attalea_speciosa)	(Elaeis_oleifera	Elaeis_guineensis)))	Roystonea_regia)	((((Pelagodoxa_henryana	Geonoma_undata)	Iriartea_deltoidea)	(Podococcus_barteri	Orania_palindan))	Sclerosperma_profizianum))	(Manicaria_saccifera	(((((Burretiokentia_grandiflora	Veitchia_spiralis)	Heterospathe_cagayanensis)	Dypsis_decaryi)	((Hydriastele_microspadix	Dictyosperma_album)	Kentiopsis_piersoniorum))	((Oenocarpus_minor	Oenocarpus_bataua)	(Leopoldinia_pulchra	Prestoea_acuminata)))))	(Pseudophoenix_vinifera	Sabal_domingensis))	Serenoa_repens))	Nypa_fruticans);
(((Podococcus_barteri	(Iriartea_deltoidea	Orania_palindan))	((Pelagodoxa_henryana	Geonoma_undata)	(Sclerosperma_profizianum	((((Roystonea_regia	(Manicaria_saccifera	(((Oenocarpus_minor	Oenocarpus_bataua)	Prestoea_acuminata)	(Pseudophoenix_vinifera	(((Burretiokentia_grandiflora	Veitchia_spiralis)	Dypsis_decaryi)	((((Hydriastele_microspadix	Dictyosperma_album)	Leopoldinia_pulchra)	Heterospathe_cagayanensis)	Kentiopsis_piersoniorum))))))	((Reinhardtia_paiewonskiana	Reinhardtia_latisecta)	Reinhardtia_simplex))	((Bactris_major	Attalea_speciosa)	(Elaeis_oleifera	Elaeis_guineensis)))	(Sabal_domingensis	(Serenoa_repens	Phoenix_dactylifera))))))	Nypa_fruticans);
((Phoenix_dactylifera	((((((((Oenocarpus_minor	Oenocarpus_bataua)	(Leopoldinia_pulchra	Prestoea_acuminata))	(Heterospathe_cagayanensis	(Dypsis_decaryi	((Burretiokentia_grandiflora	Veitchia_spiralis)	((Hydriastele_microspadix	(Manicaria_saccifera	Dictyosperma_album))	Kentiopsis_piersoniorum)))))	(((Roystonea_regia	((Bactris_major	Attalea_speciosa)	(Elaeis_oleifera	Elaeis_guineensis)))	((Reinhardtia_paiewonskiana	Reinhardtia_latisecta)	Reinhardtia_simplex))	Sclerosperma_profizianum))	(Iriartea_deltoidea	(Pseudophoenix_vinifera	(Pelagodoxa_henryana	Geonoma_undata))))	(Podococcus_barteri	Orania_palindan))	Sabal_domingensis)	Serenoa_repens))	Nypa_fruticans);
((((Pelagodoxa_henryana	Geonoma_undata)	(Iriartea_deltoidea	(((((Reinhardtia_latisecta	Reinhardtia_paiewonskiana)	Reinhardtia_simplex)	((((Oenocarpus_bataua	Oenocarpus_minor)	Prestoea_acuminata)	(((Dictyosperma_album	Hydriastele_microspadix)	(Heterospathe_cagayanensis	(((Manicaria_saccifera	(Kentiopsis_piersoniorum	Veitchia_spiralis))	Burretiokentia_grandiflora)	Dypsis_decaryi)))	Leopoldinia_pulchra))	Roystonea_regia))	((Elaeis_oleifera	Elaeis_guineensis)	(Bactris_major	Attalea_speciosa)))	(Serenoa_repens	(Sabal_domingensis	Phoenix_dactylifera)))))	((Pseudophoenix_vinifera	Orania_palindan)	(Sclerosperma_profizianum	Podococcus_barteri)))	Nypa_fruticans);
((((Orania_palindan	(Sclerosperma_profizianum	Podococcus_barteri))	((((((Reinhardtia_latisecta	Reinhardtia_paiewonskiana)	Reinhardtia_simplex)	Roystonea_regia)	(((Oenocarpus_bataua	Oenocarpus_minor)	(Leopoldinia_pulchra	Prestoea_acuminata))	(Manicaria_saccifera	((Kentiopsis_piersoniorum	(Dictyosperma_album	Hydriastele_microspadix))	(Dypsis_decaryi	(Heterospathe_cagayanensis	(Veitchia_spiralis	Burretiokentia_grandiflora)))))))	((Elaeis_oleifera	Elaeis_guineensis)	(Bactris_major	Attalea_speciosa)))	(Sabal_domingensis	(Phoenix_dactylifera	Serenoa_repens))))	((Pseudophoenix_vinifera	(Pelagodoxa_henryana	Geonoma_undata))	Iriartea_deltoidea))	Nypa_fruticans);
(((Oenocarpus_bataua	Oenocarpus_minor)	((Leopoldinia_pulchra	Prestoea_acuminata)	((((Serenoa_repens	(Sabal_domingensis	Phoenix_dactylifera))	((((Pelagodoxa_henryana	Geonoma_undata)	Iriartea_deltoidea)	(Orania_palindan	(Sclerosperma_profizianum	Podococcus_barteri)))	(((Reinhardtia_latisecta	Reinhardtia_paiewonskiana)	Reinhardtia_simplex)	(Roystonea_regia	((Elaeis_oleifera	Elaeis_guineensis)	(Bactris_major	Attalea_speciosa))))))	(((Dictyosperma_album	Hydriastele_microspadix)	(Kentiopsis_piersoniorum	((Heterospathe_cagayanensis	(Veitchia_spiralis	Burretiokentia_grandiflora))	Dypsis_decaryi)))	Pseudophoenix_vinifera))	Manicaria_saccifera)))	Nypa_fruticans);
((((Iriartea_deltoidea	Orania_palindan)	((((Elaeis_oleifera	Elaeis_guineensis)	(Bactris_major	Attalea_speciosa))	(((Reinhardtia_latisecta	Reinhardtia_paiewonskiana)	Reinhardtia_simplex)	Roystonea_regia))	Sclerosperma_profizianum))	((((Podococcus_barteri	(Pelagodoxa_henryana	Geonoma_undata))	Pseudophoenix_vinifera)	(((Dictyosperma_album	Hydriastele_microspadix)	((Manicaria_saccifera	Kentiopsis_piersoniorum)	((Veitchia_spiralis	(Heterospathe_cagayanensis	Burretiokentia_grandiflora))	Dypsis_decaryi)))	((Oenocarpus_bataua	Oenocarpus_minor)	(Leopoldinia_pulchra	Prestoea_acuminata))))	(Sabal_domingensis	(Serenoa_repens	Phoenix_dactylifera))))	Nypa_fruticans);
(((Pseudophoenix_vinifera	(Podococcus_barteri	(Pelagodoxa_henryana	Geonoma_undata)))	((Sclerosperma_profizianum	(Orania_palindan	Iriartea_deltoidea))	((((Elaeis_oleifera	Elaeis_guineensis)	(Bactris_major	Attalea_speciosa))	(((Reinhardtia_latisecta	Reinhardtia_paiewonskiana)	Reinhardtia_simplex)	((((Oenocarpus_bataua	Oenocarpus_minor)	(Leopoldinia_pulchra	Prestoea_acuminata))	(Manicaria_saccifera	(((Dictyosperma_album	Hydriastele_microspadix)	Kentiopsis_piersoniorum)	(Dypsis_decaryi	(Heterospathe_cagayanensis	(Veitchia_spiralis	Burretiokentia_grandiflora))))))	Roystonea_regia)))	((Serenoa_repens	Phoenix_dactylifera)	Sabal_domingensis))))	Nypa_fruticans);
((((Orania_palindan	Iriartea_deltoidea)	(Podococcus_barteri	(Sclerosperma_profizianum	((((Elaeis_oleifera	Elaeis_guineensis)	(Bactris_major	Attalea_speciosa))	(((Reinhardtia_latisecta	Reinhardtia_paiewonskiana)	Reinhardtia_simplex)	((((Oenocarpus_bataua	Oenocarpus_minor)	Prestoea_acuminata)	((Dypsis_decaryi	(Kentiopsis_piersoniorum	(Manicaria_saccifera	((Veitchia_spiralis	Burretiokentia_grandiflora)	Heterospathe_cagayanensis))))	(Dictyosperma_album	(Hydriastele_microspadix	Leopoldinia_pulchra))))	Roystonea_regia)))	((Serenoa_repens	Phoenix_dactylifera)	Sabal_domingensis)))))	(Pelagodoxa_henryana	(Pseudophoenix_vinifera	Geonoma_undata)))	Nypa_fruticans);
(((((Elaeis_oleifera	Elaeis_guineensis)	(Bactris_major	Attalea_speciosa))	Podococcus_barteri)	(((Pelagodoxa_henryana	Geonoma_undata)	((Serenoa_repens	Phoenix_dactylifera)	Sabal_domingensis))	((((Reinhardtia_latisecta	Reinhardtia_paiewonskiana)	Reinhardtia_simplex)	((Pseudophoenix_vinifera	((Leopoldinia_pulchra	((Dictyosperma_album	Hydriastele_microspadix)	((Veitchia_spiralis	(((Kentiopsis_piersoniorum	Heterospathe_cagayanensis)	Dypsis_decaryi)	Burretiokentia_grandiflora))	Manicaria_saccifera)))	((Oenocarpus_bataua	Oenocarpus_minor)	Prestoea_acuminata)))	Roystonea_regia))	(Sclerosperma_profizianum	(Orania_palindan	Iriartea_deltoidea)))))	Nypa_fruticans);
((Phoenix_dactylifera	((Sabal_domingensis	((((((Reinhardtia_latisecta	Reinhardtia_paiewonskiana)	Reinhardtia_simplex)	Roystonea_regia)	(((Oenocarpus_bataua	Oenocarpus_minor)	Prestoea_acuminata)	(Leopoldinia_pulchra	(Pseudophoenix_vinifera	((Dictyosperma_album	Hydriastele_microspadix)	(((Heterospathe_cagayanensis	(Veitchia_spiralis	Burretiokentia_grandiflora))	(Manicaria_saccifera	Dypsis_decaryi))	Kentiopsis_piersoniorum))))))	((Elaeis_oleifera	Elaeis_guineensis)	(Bactris_major	Attalea_speciosa)))	((Podococcus_barteri	Sclerosperma_profizianum)	((Orania_palindan	Iriartea_deltoidea)	(Pelagodoxa_henryana	Geonoma_undata)))))	Serenoa_repens))	Nypa_fruticans);
(((Pelagodoxa_henryana	Geonoma_undata)	((Iriartea_deltoidea	(Sclerosperma_profizianum	(((((Reinhardtia_latisecta	Reinhardtia_paiewonskiana)	Reinhardtia_simplex)	((Elaeis_oleifera	Elaeis_guineensis)	(Bactris_major	Attalea_speciosa)))	(Roystonea_regia	(((Oenocarpus_bataua	Oenocarpus_minor)	Prestoea_acuminata)	(Leopoldinia_pulchra	(Pseudophoenix_vinifera	((Heterospathe_cagayanensis	Hydriastele_microspadix)	(((Manicaria_saccifera	(Kentiopsis_piersoniorum	(Veitchia_spiralis	Burretiokentia_grandiflora)))	Dypsis_decaryi)	Dictyosperma_album)))))))	((Serenoa_repens	Phoenix_dactylifera)	Sabal_domingensis))))	(Orania_palindan	Podococcus_barteri)))	Nypa_fruticans);
((((((Elaeis_oleifera	Elaeis_guineensis)	(Bactris_major	Attalea_speciosa))	(Podococcus_barteri	Sclerosperma_profizianum))	(((Roystonea_regia	((Leopoldinia_pulchra	(((Heterospathe_cagayanensis	(Veitchia_spiralis	Burretiokentia_grandiflora))	((Hydriastele_microspadix	Dictyosperma_album)	Kentiopsis_piersoniorum))	Dypsis_decaryi))	(Manicaria_saccifera	((Oenocarpus_bataua	Oenocarpus_minor)	Prestoea_acuminata))))	((Reinhardtia_latisecta	Reinhardtia_paiewonskiana)	Reinhardtia_simplex))	(Iriartea_deltoidea	Orania_palindan)))	((Pelagodoxa_henryana	(Pseudophoenix_vinifera	Geonoma_undata))	((Serenoa_repens	Phoenix_dactylifera)	Sabal_domingensis)))	Nypa_fruticans);
(((Iriartea_deltoidea	Orania_palindan)	(((Sabal_domingensis	(Serenoa_repens	Phoenix_dactylifera))	((Podococcus_barteri	Sclerosperma_profizianum)	(((Attalea_speciosa	Bactris_major)	(Elaeis_oleifera	Elaeis_guineensis))	((Manicaria_saccifera	(((Oenocarpus_minor	Oenocarpus_bataua)	(Leopoldinia_pulchra	Prestoea_acuminata))	((Dictyosperma_album	(Hydriastele_microspadix	(Burretiokentia_grandiflora	(Kentiopsis_piersoniorum	Veitchia_spiralis))))	(Dypsis_decaryi	Heterospathe_cagayanensis))))	(((Reinhardtia_latisecta	Reinhardtia_paiewonskiana)	Reinhardtia_simplex)	Roystonea_regia)))))	(Pelagodoxa_henryana	(Geonoma_undata	Pseudophoenix_vinifera))))	Nypa_fruticans);
(((Sclerosperma_profizianum	(Iriartea_deltoidea	Orania_palindan))	(((Sabal_domingensis	(Serenoa_repens	Phoenix_dactylifera))	(((Attalea_speciosa	Bactris_major)	(Elaeis_oleifera	Elaeis_guineensis))	((Manicaria_saccifera	(((Oenocarpus_minor	Oenocarpus_bataua)	(Leopoldinia_pulchra	Prestoea_acuminata))	(((Burretiokentia_grandiflora	Veitchia_spiralis)	(Dypsis_decaryi	Heterospathe_cagayanensis))	(Kentiopsis_piersoniorum	(Dictyosperma_album	Hydriastele_microspadix)))))	(((Reinhardtia_latisecta	Reinhardtia_paiewonskiana)	Reinhardtia_simplex)	Roystonea_regia))))	(Podococcus_barteri	(Pseudophoenix_vinifera	(Pelagodoxa_henryana	Geonoma_undata)))))	Nypa_fruticans);
((((Pseudophoenix_vinifera	Geonoma_undata)	Pelagodoxa_henryana)	(Podococcus_barteri	((Iriartea_deltoidea	((Sabal_domingensis	(Serenoa_repens	Phoenix_dactylifera))	((((Attalea_speciosa	Bactris_major)	(Elaeis_oleifera	Elaeis_guineensis))	(((Reinhardtia_latisecta	Reinhardtia_paiewonskiana)	Reinhardtia_simplex)	Roystonea_regia))	(Manicaria_saccifera	(((Oenocarpus_minor	Oenocarpus_bataua)	(Leopoldinia_pulchra	Prestoea_acuminata))	((Dypsis_decaryi	(Heterospathe_cagayanensis	(Burretiokentia_grandiflora	Veitchia_spiralis)))	(Kentiopsis_piersoniorum	(Dictyosperma_album	Hydriastele_microspadix))))))))	(Sclerosperma_profizianum	Orania_palindan))))	Nypa_fruticans);
((((Pseudophoenix_vinifera	Geonoma_undata)	Pelagodoxa_henryana)	((Podococcus_barteri	((((Manicaria_saccifera	(((Oenocarpus_minor	Oenocarpus_bataua)	(Leopoldinia_pulchra	Prestoea_acuminata))	(((Kentiopsis_piersoniorum	Heterospathe_cagayanensis)	((Burretiokentia_grandiflora	Veitchia_spiralis)	(Dictyosperma_album	Hydriastele_microspadix)))	Dypsis_decaryi)))	((Serenoa_repens	Phoenix_dactylifera)	Sabal_domingensis))	(((Reinhardtia_latisecta	Reinhardtia_paiewonskiana)	Reinhardtia_simplex)	(Roystonea_regia	((Attalea_speciosa	Bactris_major)	(Elaeis_oleifera	Elaeis_guineensis)))))	(Sclerosperma_profizianum	Orania_palindan)))	Iriartea_deltoidea))	Nypa_fruticans);
(((Iriartea_deltoidea	Orania_palindan)	(((Podococcus_barteri	Sclerosperma_profizianum)	((Pseudophoenix_vinifera	Geonoma_undata)	Pelagodoxa_henryana))	((Serenoa_repens	(Phoenix_dactylifera	Sabal_domingensis))	((((Reinhardtia_latisecta	Reinhardtia_paiewonskiana)	Reinhardtia_simplex)	((((((((Dictyosperma_album	Hydriastele_microspadix)	Kentiopsis_piersoniorum)	Veitchia_spiralis)	Burretiokentia_grandiflora)	(Dypsis_decaryi	Heterospathe_cagayanensis))	Manicaria_saccifera)	((Oenocarpus_minor	Oenocarpus_bataua)	(Leopoldinia_pulchra	Prestoea_acuminata)))	Roystonea_regia))	((Attalea_speciosa	Bactris_major)	(Elaeis_oleifera	Elaeis_guineensis))))))	Nypa_fruticans);
(((Iriartea_deltoidea	Orania_palindan)	((Podococcus_barteri	Sclerosperma_profizianum)	(((((Manicaria_saccifera	(((Kentiopsis_piersoniorum	(Dictyosperma_album	Hydriastele_microspadix))	(Dypsis_decaryi	((Veitchia_spiralis	Burretiokentia_grandiflora)	Heterospathe_cagayanensis)))	((Oenocarpus_minor	Oenocarpus_bataua)	(Leopoldinia_pulchra	Prestoea_acuminata))))	(Sabal_domingensis	(Serenoa_repens	Phoenix_dactylifera)))	((Attalea_speciosa	Bactris_major)	(Elaeis_oleifera	Elaeis_guineensis)))	(((Reinhardtia_latisecta	Reinhardtia_paiewonskiana)	Reinhardtia_simplex)	Roystonea_regia))	((Pseudophoenix_vinifera	Geonoma_undata)	Pelagodoxa_henryana))))	Nypa_fruticans);
((((((Reinhardtia_latisecta	Reinhardtia_paiewonskiana)	Reinhardtia_simplex)	((Manicaria_saccifera	((Leopoldinia_pulchra	(Pseudophoenix_vinifera	((Kentiopsis_piersoniorum	(Dictyosperma_album	Hydriastele_microspadix))	(Dypsis_decaryi	((Veitchia_spiralis	Burretiokentia_grandiflora)	Heterospathe_cagayanensis)))))	((Oenocarpus_minor	Oenocarpus_bataua)	Prestoea_acuminata)))	Roystonea_regia))	(Iriartea_deltoidea	Orania_palindan))	(((Podococcus_barteri	Sclerosperma_profizianum)	(((Attalea_speciosa	Bactris_major)	(Elaeis_oleifera	Elaeis_guineensis))	(Geonoma_undata	Pelagodoxa_henryana)))	(Sabal_domingensis	(Serenoa_repens	Phoenix_dactylifera))))	Nypa_fruticans);
((Phoenix_dactylifera	(((((Sclerosperma_profizianum	((Podococcus_barteri	((Reinhardtia_latisecta	Reinhardtia_paiewonskiana)	Reinhardtia_simplex))	((((Heterospathe_cagayanensis	(Dictyosperma_album	Hydriastele_microspadix))	(Dypsis_decaryi	(Manicaria_saccifera	(Kentiopsis_piersoniorum	(Veitchia_spiralis	Burretiokentia_grandiflora)))))	((Oenocarpus_minor	Oenocarpus_bataua)	(Leopoldinia_pulchra	Prestoea_acuminata)))	Roystonea_regia)))	(Iriartea_deltoidea	Orania_palindan))	(((Attalea_speciosa	Bactris_major)	(Elaeis_oleifera	Elaeis_guineensis))	((Geonoma_undata	Pseudophoenix_vinifera)	Pelagodoxa_henryana)))	Sabal_domingensis)	Serenoa_repens))	Nypa_fruticans);
((((Iriartea_deltoidea	Orania_palindan)	Podococcus_barteri)	((((Reinhardtia_latisecta	Reinhardtia_paiewonskiana)	Reinhardtia_simplex)	(Sclerosperma_profizianum	(((((Dictyosperma_album	(Dypsis_decaryi	(Heterospathe_cagayanensis	((Kentiopsis_piersoniorum	(Veitchia_spiralis	Manicaria_saccifera))	Burretiokentia_grandiflora))))	Hydriastele_microspadix)	((Oenocarpus_minor	Oenocarpus_bataua)	(Leopoldinia_pulchra	Prestoea_acuminata)))	Roystonea_regia)	((Attalea_speciosa	Bactris_major)	(Elaeis_oleifera	Elaeis_guineensis)))))	(((Geonoma_undata	Pseudophoenix_vinifera)	Pelagodoxa_henryana)	(Sabal_domingensis	(Serenoa_repens	Phoenix_dactylifera)))))	Nypa_fruticans);
((Phoenix_dactylifera	(Sabal_domingensis	(((((Iriartea_deltoidea	Sclerosperma_profizianum)	Orania_palindan)	((((((Oenocarpus_minor	Oenocarpus_bataua)	Prestoea_acuminata)	((Pseudophoenix_vinifera	Leopoldinia_pulchra)	(((Dictyosperma_album	Hydriastele_microspadix)	Kentiopsis_piersoniorum)	(Dypsis_decaryi	((Veitchia_spiralis	Burretiokentia_grandiflora)	Heterospathe_cagayanensis)))))	Manicaria_saccifera)	Roystonea_regia)	(Podococcus_barteri	((Reinhardtia_latisecta	Reinhardtia_paiewonskiana)	Reinhardtia_simplex))))	(((Attalea_speciosa	Bactris_major)	(Elaeis_oleifera	Elaeis_guineensis))	(Geonoma_undata	Pelagodoxa_henryana)))	Serenoa_repens)))	Nypa_fruticans);
((Phoenix_dactylifera	(Serenoa_repens	(Sabal_domingensis	(((Iriartea_deltoidea	((Pseudophoenix_vinifera	Geonoma_undata)	Pelagodoxa_henryana))	((Sclerosperma_profizianum	Orania_palindan)	Podococcus_barteri))	(((((Bactris_major	Attalea_speciosa)	(Elaeis_oleifera	Elaeis_guineensis))	(Reinhardtia_simplex	(Reinhardtia_paiewonskiana	Reinhardtia_latisecta)))	Roystonea_regia)	(((Dictyosperma_album	Hydriastele_microspadix)	(Kentiopsis_piersoniorum	((Dypsis_decaryi	(Heterospathe_cagayanensis	(Veitchia_spiralis	Burretiokentia_grandiflora)))	Manicaria_saccifera)))	((Oenocarpus_minor	Oenocarpus_bataua)	(Leopoldinia_pulchra	Prestoea_acuminata))))))))	Nypa_fruticans);
((((Podococcus_barteri	Sclerosperma_profizianum)	(Orania_palindan	Iriartea_deltoidea))	((((((Bactris_major	Attalea_speciosa)	(Elaeis_oleifera	Elaeis_guineensis))	(Reinhardtia_simplex	(Reinhardtia_paiewonskiana	Reinhardtia_latisecta)))	(((Dictyosperma_album	Hydriastele_microspadix)	((Kentiopsis_piersoniorum	((Heterospathe_cagayanensis	(Veitchia_spiralis	Burretiokentia_grandiflora))	Manicaria_saccifera))	Dypsis_decaryi))	((Oenocarpus_minor	Oenocarpus_bataua)	(Roystonea_regia	(Leopoldinia_pulchra	Prestoea_acuminata)))))	((Phoenix_dactylifera	Serenoa_repens)	Sabal_domingensis))	((Pseudophoenix_vinifera	Geonoma_undata)	Pelagodoxa_henryana)))	Nypa_fruticans);
((((((Bactris_major	Attalea_speciosa)	(Elaeis_oleifera	Elaeis_guineensis))	((Roystonea_regia	(Reinhardtia_simplex	(Reinhardtia_paiewonskiana	Reinhardtia_latisecta)))	(((Dictyosperma_album	Hydriastele_microspadix)	((Kentiopsis_piersoniorum	(Heterospathe_cagayanensis	(Veitchia_spiralis	Burretiokentia_grandiflora)))	(Manicaria_saccifera	Dypsis_decaryi)))	((Oenocarpus_minor	Oenocarpus_bataua)	(Leopoldinia_pulchra	Prestoea_acuminata)))))	(Pseudophoenix_vinifera	((Phoenix_dactylifera	Serenoa_repens)	Sabal_domingensis)))	(Orania_palindan	(((Geonoma_undata	Pelagodoxa_henryana)	Iriartea_deltoidea)	(Podococcus_barteri	Sclerosperma_profizianum))))	Nypa_fruticans);
((((((Dictyosperma_album	Hydriastele_microspadix)	((Dypsis_decaryi	(Veitchia_spiralis	Burretiokentia_grandiflora))	(Kentiopsis_piersoniorum	Heterospathe_cagayanensis)))	(((Oenocarpus_minor	Oenocarpus_bataua)	Prestoea_acuminata)	(((((((Bactris_major	Attalea_speciosa)	(Elaeis_oleifera	Elaeis_guineensis))	(Geonoma_undata	Pelagodoxa_henryana))	((Sclerosperma_profizianum	(Orania_palindan	Iriartea_deltoidea))	((Phoenix_dactylifera	Serenoa_repens)	Sabal_domingensis)))	(Podococcus_barteri	(Reinhardtia_simplex	(Reinhardtia_paiewonskiana	Reinhardtia_latisecta))))	Roystonea_regia)	Manicaria_saccifera)))	Leopoldinia_pulchra)	Pseudophoenix_vinifera)	Nypa_fruticans);
((Phoenix_dactylifera	(Serenoa_repens	(Sabal_domingensis	((((((Bactris_major	Attalea_speciosa)	(Elaeis_oleifera	Elaeis_guineensis))	Roystonea_regia)	(Reinhardtia_simplex	(Reinhardtia_paiewonskiana	Reinhardtia_latisecta)))	(((Dictyosperma_album	Hydriastele_microspadix)	(Oenocarpus_minor	Oenocarpus_bataua))	(Prestoea_acuminata	(Manicaria_saccifera	(Leopoldinia_pulchra	(Kentiopsis_piersoniorum	((Heterospathe_cagayanensis	(Veitchia_spiralis	Burretiokentia_grandiflora))	Dypsis_decaryi)))))))	(Podococcus_barteri	((Orania_palindan	(((Pseudophoenix_vinifera	Geonoma_undata)	Pelagodoxa_henryana)	Iriartea_deltoidea))	Sclerosperma_profizianum))))))	Nypa_fruticans);
((((Orania_palindan	Podococcus_barteri)	(Geonoma_undata	Pelagodoxa_henryana))	(Iriartea_deltoidea	((Pseudophoenix_vinifera	((Phoenix_dactylifera	Serenoa_repens)	Sabal_domingensis))	(Sclerosperma_profizianum	(((((Bactris_major	Attalea_speciosa)	(Elaeis_oleifera	Elaeis_guineensis))	Roystonea_regia)	(Reinhardtia_simplex	(Reinhardtia_paiewonskiana	Reinhardtia_latisecta)))	((Manicaria_saccifera	(Dypsis_decaryi	(Heterospathe_cagayanensis	((Kentiopsis_piersoniorum	(Dictyosperma_album	Hydriastele_microspadix))	(Veitchia_spiralis	Burretiokentia_grandiflora)))))	((Prestoea_acuminata	Leopoldinia_pulchra)	(Oenocarpus_minor	Oenocarpus_bataua))))))))	Nypa_fruticans);
((Phoenix_dactylifera	(Serenoa_repens	(Sabal_domingensis	(((((Bactris_major	Attalea_speciosa)	(Elaeis_oleifera	Elaeis_guineensis))	(Roystonea_regia	(Reinhardtia_simplex	(Reinhardtia_paiewonskiana	Reinhardtia_latisecta))))	(((Prestoea_acuminata	(Oenocarpus_minor	Oenocarpus_bataua))	Leopoldinia_pulchra)	((Manicaria_saccifera	((Veitchia_spiralis	Burretiokentia_grandiflora)	(Dypsis_decaryi	(Kentiopsis_piersoniorum	Heterospathe_cagayanensis))))	(Dictyosperma_album	Hydriastele_microspadix))))	((((Sclerosperma_profizianum	Orania_palindan)	(Pseudophoenix_vinifera	Podococcus_barteri))	(Geonoma_undata	Pelagodoxa_henryana))	Iriartea_deltoidea)))))	Nypa_fruticans);
(((Podococcus_barteri	((Pseudophoenix_vinifera	Geonoma_undata)	Pelagodoxa_henryana))	((Sclerosperma_profizianum	(((Roystonea_regia	(Reinhardtia_simplex	(Reinhardtia_paiewonskiana	Reinhardtia_latisecta)))	((Bactris_major	Attalea_speciosa)	(Elaeis_oleifera	Elaeis_guineensis)))	(((Manicaria_saccifera	(Prestoea_acuminata	(Oenocarpus_minor	Oenocarpus_bataua)))	(((Heterospathe_cagayanensis	Dypsis_decaryi)	((Kentiopsis_piersoniorum	(Veitchia_spiralis	Burretiokentia_grandiflora))	(Dictyosperma_album	Hydriastele_microspadix)))	Leopoldinia_pulchra))	((Phoenix_dactylifera	Serenoa_repens)	Sabal_domingensis))))	(Iriartea_deltoidea	Orania_palindan)))	Nypa_fruticans);
((Phoenix_dactylifera	(Serenoa_repens	(Sabal_domingensis	((((Sclerosperma_profizianum	Orania_palindan)	(Iriartea_deltoidea	((Pseudophoenix_vinifera	Geonoma_undata)	Pelagodoxa_henryana)))	Podococcus_barteri)	(((((Manicaria_saccifera	((Leopoldinia_pulchra	Prestoea_acuminata)	(Oenocarpus_minor	Oenocarpus_bataua)))	(Dypsis_decaryi	(((Hydriastele_microspadix	Kentiopsis_piersoniorum)	Dictyosperma_album)	(Heterospathe_cagayanensis	(Veitchia_spiralis	Burretiokentia_grandiflora)))))	Roystonea_regia)	(Reinhardtia_simplex	(Reinhardtia_paiewonskiana	Reinhardtia_latisecta)))	((Bactris_major	Attalea_speciosa)	(Elaeis_oleifera	Elaeis_guineensis)))))))	Nypa_fruticans);
(((((((Podococcus_barteri	Sclerosperma_profizianum)	(Geonoma_undata	Pelagodoxa_henryana))	((Bactris_major	Attalea_speciosa)	(Elaeis_oleifera	Elaeis_guineensis)))	((Orania_palindan	Iriartea_deltoidea)	(((((Dypsis_decaryi	((Veitchia_spiralis	Burretiokentia_grandiflora)	Kentiopsis_piersoniorum))	((Dictyosperma_album	Hydriastele_microspadix)	Heterospathe_cagayanensis))	(((Leopoldinia_pulchra	Prestoea_acuminata)	(Oenocarpus_minor	Oenocarpus_bataua))	Manicaria_saccifera))	Roystonea_regia)	(Reinhardtia_simplex	(Reinhardtia_paiewonskiana	Reinhardtia_latisecta)))))	((Phoenix_dactylifera	Serenoa_repens)	Sabal_domingensis))	Pseudophoenix_vinifera)	Nypa_fruticans);
(((((Sclerosperma_profizianum	Podococcus_barteri)	(((((Leopoldinia_pulchra	((Hydriastele_microspadix	Dictyosperma_album)	((Kentiopsis_piersoniorum	((Burretiokentia_grandiflora	Heterospathe_cagayanensis)	Dypsis_decaryi))	Veitchia_spiralis)))	(Manicaria_saccifera	((Oenocarpus_minor	Oenocarpus_bataua)	Prestoea_acuminata)))	(Roystonea_regia	((Reinhardtia_paiewonskiana	Reinhardtia_latisecta)	Reinhardtia_simplex)))	((Bactris_major	Attalea_speciosa)	(Elaeis_oleifera	Elaeis_guineensis)))	(Sabal_domingensis	(Phoenix_dactylifera	Serenoa_repens))))	Orania_palindan)	(Iriartea_deltoidea	(Pelagodoxa_henryana	(Pseudophoenix_vinifera	Geonoma_undata))))	Nypa_fruticans);
((((Sclerosperma_profizianum	Podococcus_barteri)	(Iriartea_deltoidea	Orania_palindan))	(((((((((Hydriastele_microspadix	Dictyosperma_album)	(Kentiopsis_piersoniorum	((Burretiokentia_grandiflora	Veitchia_spiralis)	Manicaria_saccifera)))	(Heterospathe_cagayanensis	Dypsis_decaryi))	((Oenocarpus_minor	Oenocarpus_bataua)	(Leopoldinia_pulchra	Prestoea_acuminata)))	Roystonea_regia)	((Reinhardtia_paiewonskiana	Reinhardtia_latisecta)	Reinhardtia_simplex))	((Bactris_major	Attalea_speciosa)	(Elaeis_oleifera	Elaeis_guineensis)))	(Sabal_domingensis	(Phoenix_dactylifera	Serenoa_repens)))	(Pelagodoxa_henryana	(Pseudophoenix_vinifera	Geonoma_undata))))	Nypa_fruticans);
(((Iriartea_deltoidea	(Pseudophoenix_vinifera	Orania_palindan))	(((Pelagodoxa_henryana	Geonoma_undata)	(Sclerosperma_profizianum	Podococcus_barteri))	((((Roystonea_regia	((Reinhardtia_paiewonskiana	Reinhardtia_latisecta)	Reinhardtia_simplex))	((Bactris_major	Attalea_speciosa)	(Elaeis_oleifera	Elaeis_guineensis)))	((((((Hydriastele_microspadix	Dictyosperma_album)	((Veitchia_spiralis	Burretiokentia_grandiflora)	Kentiopsis_piersoniorum))	(Heterospathe_cagayanensis	Dypsis_decaryi))	((Oenocarpus_minor	Oenocarpus_bataua)	Prestoea_acuminata))	Leopoldinia_pulchra)	Manicaria_saccifera))	(Sabal_domingensis	(Phoenix_dactylifera	Serenoa_repens)))))	Nypa_fruticans);
((((((((((Oenocarpus_minor	Oenocarpus_bataua)	(Leopoldinia_pulchra	Prestoea_acuminata))	Manicaria_saccifera)	(((Veitchia_spiralis	Burretiokentia_grandiflora)	((Hydriastele_microspadix	Dictyosperma_album)	Kentiopsis_piersoniorum))	(Heterospathe_cagayanensis	Dypsis_decaryi)))	(Roystonea_regia	((Reinhardtia_paiewonskiana	Reinhardtia_latisecta)	Reinhardtia_simplex)))	((Bactris_major	Attalea_speciosa)	(Elaeis_oleifera	Elaeis_guineensis)))	(Sabal_domingensis	(Phoenix_dactylifera	Serenoa_repens)))	(Pelagodoxa_henryana	(Geonoma_undata	Pseudophoenix_vinifera)))	(((Iriartea_deltoidea	Orania_palindan)	Sclerosperma_profizianum)	Podococcus_barteri))	Nypa_fruticans);
(((Pelagodoxa_henryana	Geonoma_undata)	(((Sclerosperma_profizianum	Podococcus_barteri)	(((Roystonea_regia	((Reinhardtia_paiewonskiana	Reinhardtia_latisecta)	Reinhardtia_simplex))	(Attalea_speciosa	((Elaeis_oleifera	Elaeis_guineensis)	Bactris_major)))	((((Pseudophoenix_vinifera	((Veitchia_spiralis	(Hydriastele_microspadix	Dictyosperma_album))	((Kentiopsis_piersoniorum	Burretiokentia_grandiflora)	(Heterospathe_cagayanensis	Dypsis_decaryi))))	((Oenocarpus_minor	Oenocarpus_bataua)	(Leopoldinia_pulchra	Prestoea_acuminata)))	Manicaria_saccifera)	(Sabal_domingensis	(Phoenix_dactylifera	Serenoa_repens)))))	(Iriartea_deltoidea	Orania_palindan)))	Nypa_fruticans);
((Sclerosperma_profizianum	(Podococcus_barteri	((Orania_palindan	Pseudophoenix_vinifera)	((Pelagodoxa_henryana	Geonoma_undata)	((((Roystonea_regia	((((Kentiopsis_piersoniorum	(Hydriastele_microspadix	Dictyosperma_album))	(((Heterospathe_cagayanensis	Burretiokentia_grandiflora)	Veitchia_spiralis)	Dypsis_decaryi))	((Oenocarpus_minor	Oenocarpus_bataua)	(Leopoldinia_pulchra	Prestoea_acuminata)))	Manicaria_saccifera))	(((Reinhardtia_paiewonskiana	Reinhardtia_latisecta)	Reinhardtia_simplex)	((Elaeis_oleifera	Elaeis_guineensis)	(Bactris_major	Attalea_speciosa))))	(Sabal_domingensis	(Phoenix_dactylifera	Serenoa_repens)))	Iriartea_deltoidea)))))	Nypa_fruticans);
((((Pelagodoxa_henryana	(Pseudophoenix_vinifera	Geonoma_undata))	((((Roystonea_regia	((((((Dypsis_decaryi	(Veitchia_spiralis	Burretiokentia_grandiflora))	(Kentiopsis_piersoniorum	Heterospathe_cagayanensis))	Hydriastele_microspadix)	Dictyosperma_album)	Manicaria_saccifera)	((Oenocarpus_minor	Oenocarpus_bataua)	(Leopoldinia_pulchra	Prestoea_acuminata))))	((Reinhardtia_paiewonskiana	Reinhardtia_latisecta)	Reinhardtia_simplex))	((Elaeis_oleifera	Elaeis_guineensis)	(Bactris_major	Attalea_speciosa)))	(Sabal_domingensis	(Phoenix_dactylifera	Serenoa_repens))))	((Sclerosperma_profizianum	Podococcus_barteri)	(Iriartea_deltoidea	Orania_palindan)))	Nypa_fruticans);
(((Podococcus_barteri	(Sclerosperma_profizianum	Orania_palindan))	((Pelagodoxa_henryana	(Pseudophoenix_vinifera	Geonoma_undata))	(Iriartea_deltoidea	((((Roystonea_regia	((Reinhardtia_paiewonskiana	Reinhardtia_latisecta)	Reinhardtia_simplex))	((Manicaria_saccifera	((Oenocarpus_minor	Oenocarpus_bataua)	(Leopoldinia_pulchra	Prestoea_acuminata)))	(((Veitchia_spiralis	Kentiopsis_piersoniorum)	((Heterospathe_cagayanensis	Burretiokentia_grandiflora)	Dypsis_decaryi))	(Hydriastele_microspadix	Dictyosperma_album))))	((Elaeis_oleifera	Elaeis_guineensis)	(Bactris_major	Attalea_speciosa)))	(Sabal_domingensis	(Phoenix_dactylifera	Serenoa_repens))))))	Nypa_fruticans);
(((Sabal_domingensis	(Phoenix_dactylifera	Serenoa_repens))	((Pelagodoxa_henryana	(Pseudophoenix_vinifera	Geonoma_undata))	((((Sclerosperma_profizianum	Orania_palindan)	Iriartea_deltoidea)	(((Roystonea_regia	((Reinhardtia_paiewonskiana	Reinhardtia_latisecta)	Reinhardtia_simplex))	((Manicaria_saccifera	((Oenocarpus_minor	Oenocarpus_bataua)	(Leopoldinia_pulchra	Prestoea_acuminata)))	(((Heterospathe_cagayanensis	(Veitchia_spiralis	Burretiokentia_grandiflora))	Dypsis_decaryi)	(Kentiopsis_piersoniorum	(Hydriastele_microspadix	Dictyosperma_album)))))	((Elaeis_oleifera	Elaeis_guineensis)	(Bactris_major	Attalea_speciosa))))	Podococcus_barteri)))	Nypa_fruticans);
((Phoenix_dactylifera	(((((((Roystonea_regia	(((Oenocarpus_minor	Oenocarpus_bataua)	(Leopoldinia_pulchra	Prestoea_acuminata))	(((Kentiopsis_piersoniorum	(Manicaria_saccifera	(Veitchia_spiralis	Burretiokentia_grandiflora)))	(Dypsis_decaryi	Heterospathe_cagayanensis))	(Dictyosperma_album	Hydriastele_microspadix))))	((Reinhardtia_paiewonskiana	Reinhardtia_latisecta)	Reinhardtia_simplex))	((Iriartea_deltoidea	(Pelagodoxa_henryana	Geonoma_undata))	(Podococcus_barteri	(Sclerosperma_profizianum	Orania_palindan))))	((Elaeis_oleifera	Elaeis_guineensis)	(Bactris_major	Attalea_speciosa)))	Serenoa_repens)	Sabal_domingensis)	Pseudophoenix_vinifera))	Nypa_fruticans);
(((Podococcus_barteri	Sclerosperma_profizianum)	((Iriartea_deltoidea	Orania_palindan)	(((Sabal_domingensis	(Serenoa_repens	Phoenix_dactylifera))	(((Attalea_speciosa	Bactris_major)	(Elaeis_oleifera	Elaeis_guineensis))	(((Oenocarpus_bataua	Oenocarpus_minor)	(((((Veitchia_spiralis	Burretiokentia_grandiflora)	Kentiopsis_piersoniorum)	(Hydriastele_microspadix	Dictyosperma_album))	(Heterospathe_cagayanensis	Dypsis_decaryi))	(Leopoldinia_pulchra	(Manicaria_saccifera	Prestoea_acuminata))))	(((Reinhardtia_latisecta	Reinhardtia_paiewonskiana)	Reinhardtia_simplex)	Roystonea_regia))))	((Pseudophoenix_vinifera	Geonoma_undata)	Pelagodoxa_henryana))))	Nypa_fruticans);
(((Podococcus_barteri	Sclerosperma_profizianum)	((Iriartea_deltoidea	Orania_palindan)	(((Serenoa_repens	(Phoenix_dactylifera	Sabal_domingensis))	(((Attalea_speciosa	Bactris_major)	(Elaeis_oleifera	Elaeis_guineensis))	(((Reinhardtia_latisecta	Reinhardtia_paiewonskiana)	Reinhardtia_simplex)	((Manicaria_saccifera	((Leopoldinia_pulchra	(((Burretiokentia_grandiflora	Veitchia_spiralis)	Dypsis_decaryi)	((Kentiopsis_piersoniorum	Heterospathe_cagayanensis)	(Hydriastele_microspadix	Dictyosperma_album))))	(Prestoea_acuminata	(Oenocarpus_bataua	Oenocarpus_minor))))	Roystonea_regia))))	(Pseudophoenix_vinifera	(Geonoma_undata	Pelagodoxa_henryana)))))	Nypa_fruticans);
((((Pelagodoxa_henryana	(Pseudophoenix_vinifera	Geonoma_undata))	((Podococcus_barteri	Sclerosperma_profizianum)	(Iriartea_deltoidea	Orania_palindan)))	((Sabal_domingensis	(Phoenix_dactylifera	Serenoa_repens))	(((Attalea_speciosa	Bactris_major)	(Elaeis_oleifera	Elaeis_guineensis))	(((Reinhardtia_latisecta	Reinhardtia_paiewonskiana)	Reinhardtia_simplex)	((Manicaria_saccifera	((Leopoldinia_pulchra	((Dypsis_decaryi	(Kentiopsis_piersoniorum	Heterospathe_cagayanensis))	((Hydriastele_microspadix	Dictyosperma_album)	(Burretiokentia_grandiflora	Veitchia_spiralis))))	(Prestoea_acuminata	(Oenocarpus_bataua	Oenocarpus_minor))))	Roystonea_regia)))))	Nypa_fruticans);
((((((Sabal_domingensis	(Phoenix_dactylifera	Serenoa_repens))	(((Roystonea_regia	((Attalea_speciosa	Bactris_major)	(Elaeis_oleifera	Elaeis_guineensis)))	((Reinhardtia_latisecta	Reinhardtia_paiewonskiana)	Reinhardtia_simplex))	((Manicaria_saccifera	((Dypsis_decaryi	Heterospathe_cagayanensis)	((Hydriastele_microspadix	Dictyosperma_album)	(Kentiopsis_piersoniorum	(Burretiokentia_grandiflora	Veitchia_spiralis)))))	((Leopoldinia_pulchra	Prestoea_acuminata)	(Oenocarpus_bataua	Oenocarpus_minor)))))	(Iriartea_deltoidea	(Sclerosperma_profizianum	Orania_palindan)))	Podococcus_barteri)	(Pelagodoxa_henryana	(Pseudophoenix_vinifera	Geonoma_undata)))	Nypa_fruticans);
(((((Podococcus_barteri	Sclerosperma_profizianum)	((Attalea_speciosa	Bactris_major)	(Elaeis_oleifera	Elaeis_guineensis)))	(((Roystonea_regia	((Reinhardtia_latisecta	Reinhardtia_paiewonskiana)	Reinhardtia_simplex))	((Iriartea_deltoidea	(Pelagodoxa_henryana	Geonoma_undata))	(Pseudophoenix_vinifera	((Manicaria_saccifera	((Dypsis_decaryi	((Burretiokentia_grandiflora	Veitchia_spiralis)	Heterospathe_cagayanensis))	(Hydriastele_microspadix	(Kentiopsis_piersoniorum	Dictyosperma_album))))	((Leopoldinia_pulchra	Prestoea_acuminata)	(Oenocarpus_bataua	Oenocarpus_minor))))))	Orania_palindan))	(Serenoa_repens	(Sabal_domingensis	Phoenix_dactylifera)))	Nypa_fruticans);
((((((Iriartea_deltoidea	Orania_palindan)	Sclerosperma_profizianum)	(((((Kentiopsis_piersoniorum	(Dypsis_decaryi	((Burretiokentia_grandiflora	(Manicaria_saccifera	Veitchia_spiralis))	Heterospathe_cagayanensis)))	(Dictyosperma_album	Hydriastele_microspadix))	((Leopoldinia_pulchra	Prestoea_acuminata)	(Oenocarpus_bataua	Oenocarpus_minor)))	(Roystonea_regia	(((Attalea_speciosa	Bactris_major)	(Elaeis_oleifera	Elaeis_guineensis))	((Reinhardtia_latisecta	Reinhardtia_paiewonskiana)	Reinhardtia_simplex))))	Podococcus_barteri))	(Serenoa_repens	(Sabal_domingensis	Phoenix_dactylifera)))	(Pelagodoxa_henryana	(Pseudophoenix_vinifera	Geonoma_undata)))	Nypa_fruticans);
((((((((Reinhardtia_latisecta	Reinhardtia_paiewonskiana)	Reinhardtia_simplex)	(Roystonea_regia	((Attalea_speciosa	Bactris_major)	(Elaeis_oleifera	Elaeis_guineensis))))	((Podococcus_barteri	(Iriartea_deltoidea	Orania_palindan))	Sclerosperma_profizianum))	((((Burretiokentia_grandiflora	Veitchia_spiralis)	Heterospathe_cagayanensis)	(Dypsis_decaryi	(Kentiopsis_piersoniorum	(Dictyosperma_album	Hydriastele_microspadix))))	((Manicaria_saccifera	(Leopoldinia_pulchra	Prestoea_acuminata))	(Oenocarpus_bataua	Oenocarpus_minor))))	((Pseudophoenix_vinifera	Sabal_domingensis)	(Phoenix_dactylifera	Serenoa_repens)))	(Pelagodoxa_henryana	Geonoma_undata))	Nypa_fruticans);
(((Pelagodoxa_henryana	Geonoma_undata)	((((((((((Heterospathe_cagayanensis	Dypsis_decaryi)	(Burretiokentia_grandiflora	Veitchia_spiralis))	Kentiopsis_piersoniorum)	((Manicaria_saccifera	Dictyosperma_album)	Hydriastele_microspadix))	(Leopoldinia_pulchra	(Pseudophoenix_vinifera	Prestoea_acuminata)))	(Oenocarpus_bataua	Oenocarpus_minor))	(((Reinhardtia_latisecta	Reinhardtia_paiewonskiana)	Reinhardtia_simplex)	(Roystonea_regia	((Attalea_speciosa	Bactris_major)	(Elaeis_oleifera	Elaeis_guineensis)))))	(Sabal_domingensis	(Phoenix_dactylifera	Serenoa_repens)))	Sclerosperma_profizianum)	(Podococcus_barteri	(Iriartea_deltoidea	Orania_palindan))))	Nypa_fruticans);
((Phoenix_dactylifera	(Serenoa_repens	(((((Orania_palindan	(Sclerosperma_profizianum	Podococcus_barteri))	(Iriartea_deltoidea	(Pelagodoxa_henryana	Geonoma_undata)))	(Roystonea_regia	(((Attalea_speciosa	Bactris_major)	(Elaeis_oleifera	Elaeis_guineensis))	((Reinhardtia_latisecta	Reinhardtia_paiewonskiana)	Reinhardtia_simplex))))	(((Prestoea_acuminata	(Oenocarpus_bataua	Oenocarpus_minor))	Manicaria_saccifera)	(Leopoldinia_pulchra	(Pseudophoenix_vinifera	(((Heterospathe_cagayanensis	Dypsis_decaryi)	(Burretiokentia_grandiflora	Veitchia_spiralis))	((Dictyosperma_album	Hydriastele_microspadix)	Kentiopsis_piersoniorum))))))	Sabal_domingensis)))	Nypa_fruticans);
((((Podococcus_barteri	((((Attalea_speciosa	Bactris_major)	(Elaeis_oleifera	Elaeis_guineensis))	Pelagodoxa_henryana)	Geonoma_undata))	((((Reinhardtia_latisecta	Reinhardtia_paiewonskiana)	Reinhardtia_simplex)	((Pseudophoenix_vinifera	(((Leopoldinia_pulchra	Prestoea_acuminata)	((Manicaria_saccifera	Veitchia_spiralis)	((Heterospathe_cagayanensis	Burretiokentia_grandiflora)	(Kentiopsis_piersoniorum	Dypsis_decaryi))))	((Oenocarpus_bataua	Oenocarpus_minor)	(Dictyosperma_album	Hydriastele_microspadix))))	Roystonea_regia))	((Orania_palindan	Iriartea_deltoidea)	Sclerosperma_profizianum)))	(Sabal_domingensis	(Phoenix_dactylifera	Serenoa_repens)))	Nypa_fruticans);
((((Iriartea_deltoidea	((Roystonea_regia	((Sabal_domingensis	(Phoenix_dactylifera	Serenoa_repens))	(((Leopoldinia_pulchra	Prestoea_acuminata)	(Oenocarpus_bataua	Oenocarpus_minor))	((Dictyosperma_album	Hydriastele_microspadix)	((Dypsis_decaryi	Manicaria_saccifera)	(Kentiopsis_piersoniorum	((Burretiokentia_grandiflora	Veitchia_spiralis)	Heterospathe_cagayanensis)))))))	((((Elaeis_guineensis	Elaeis_oleifera)	(Bactris_major	Attalea_speciosa))	(Reinhardtia_simplex	(Reinhardtia_latisecta	Reinhardtia_paiewonskiana)))	Sclerosperma_profizianum)))	(Podococcus_barteri	Orania_palindan))	((Pseudophoenix_vinifera	Geonoma_undata)	Pelagodoxa_henryana))	Nypa_fruticans);
((Phoenix_dactylifera	(Serenoa_repens	((((Pseudophoenix_vinifera	Geonoma_undata)	Pelagodoxa_henryana)	(((((Leopoldinia_pulchra	Prestoea_acuminata)	(Oenocarpus_bataua	Oenocarpus_minor))	(((Dictyosperma_album	Hydriastele_microspadix)	((((Burretiokentia_grandiflora	Veitchia_spiralis)	Heterospathe_cagayanensis)	Kentiopsis_piersoniorum)	Dypsis_decaryi))	Manicaria_saccifera))	((Roystonea_regia	((Elaeis_guineensis	Elaeis_oleifera)	(Bactris_major	Attalea_speciosa)))	(Reinhardtia_simplex	(Reinhardtia_latisecta	Reinhardtia_paiewonskiana))))	(((Sclerosperma_profizianum	Podococcus_barteri)	Orania_palindan)	Iriartea_deltoidea)))	Sabal_domingensis)))	Nypa_fruticans);
((((Iriartea_deltoidea	(((((Leopoldinia_pulchra	(Manicaria_saccifera	Prestoea_acuminata))	(Oenocarpus_bataua	Oenocarpus_minor))	((Kentiopsis_piersoniorum	(Dictyosperma_album	Hydriastele_microspadix))	(((Burretiokentia_grandiflora	Heterospathe_cagayanensis)	Dypsis_decaryi)	Veitchia_spiralis)))	(Roystonea_regia	(((Elaeis_guineensis	Elaeis_oleifera)	(Bactris_major	Attalea_speciosa))	(Reinhardtia_simplex	(Reinhardtia_latisecta	Reinhardtia_paiewonskiana)))))	(Sabal_domingensis	(Phoenix_dactylifera	Serenoa_repens))))	(Podococcus_barteri	(Sclerosperma_profizianum	Orania_palindan)))	((Pseudophoenix_vinifera	Geonoma_undata)	Pelagodoxa_henryana))	Nypa_fruticans);
(((Podococcus_barteri	(Sclerosperma_profizianum	Orania_palindan))	((Iriartea_deltoidea	((((Reinhardtia_simplex	(Reinhardtia_latisecta	Reinhardtia_paiewonskiana))	(((Leopoldinia_pulchra	Prestoea_acuminata)	((((Manicaria_saccifera	(Dypsis_decaryi	((Burretiokentia_grandiflora	Veitchia_spiralis)	Heterospathe_cagayanensis)))	Kentiopsis_piersoniorum)	(Dictyosperma_album	Hydriastele_microspadix))	(Oenocarpus_bataua	Oenocarpus_minor)))	Roystonea_regia))	((Elaeis_guineensis	Elaeis_oleifera)	(Bactris_major	Attalea_speciosa)))	(Serenoa_repens	(Sabal_domingensis	Phoenix_dactylifera))))	((Pseudophoenix_vinifera	Geonoma_undata)	Pelagodoxa_henryana)))	Nypa_fruticans);
((Phoenix_dactylifera	(Serenoa_repens	(((((Pseudophoenix_vinifera	Geonoma_undata)	Pelagodoxa_henryana)	(((Podococcus_barteri	Sclerosperma_profizianum)	Orania_palindan)	Iriartea_deltoidea))	(((Reinhardtia_simplex	(Reinhardtia_latisecta	Reinhardtia_paiewonskiana))	(((Leopoldinia_pulchra	(Prestoea_acuminata	(Oenocarpus_bataua	Oenocarpus_minor)))	(((Manicaria_saccifera	((Burretiokentia_grandiflora	Veitchia_spiralis)	(Kentiopsis_piersoniorum	Heterospathe_cagayanensis)))	Dypsis_decaryi)	(Dictyosperma_album	Hydriastele_microspadix)))	Roystonea_regia))	((Elaeis_guineensis	Elaeis_oleifera)	(Bactris_major	Attalea_speciosa))))	Sabal_domingensis)))	Nypa_fruticans);
((((Pelagodoxa_henryana	Geonoma_undata)	Pseudophoenix_vinifera)	((((Sclerosperma_profizianum	Orania_palindan)	Podococcus_barteri)	((Sabal_domingensis	(Phoenix_dactylifera	Serenoa_repens))	(((Reinhardtia_simplex	(Reinhardtia_latisecta	Reinhardtia_paiewonskiana))	((((Dypsis_decaryi	(Heterospathe_cagayanensis	(Burretiokentia_grandiflora	Veitchia_spiralis)))	(Kentiopsis_piersoniorum	(Dictyosperma_album	Hydriastele_microspadix)))	Manicaria_saccifera)	((Oenocarpus_bataua	Oenocarpus_minor)	(Leopoldinia_pulchra	Prestoea_acuminata))))	(Roystonea_regia	((Elaeis_guineensis	Elaeis_oleifera)	(Bactris_major	Attalea_speciosa))))))	Iriartea_deltoidea))	Nypa_fruticans);
((((Podococcus_barteri	(Pelagodoxa_henryana	(Geonoma_undata	Pseudophoenix_vinifera)))	(Iriartea_deltoidea	(Sclerosperma_profizianum	Orania_palindan)))	((Sabal_domingensis	(Phoenix_dactylifera	Serenoa_repens))	(((Reinhardtia_simplex	(Reinhardtia_latisecta	Reinhardtia_paiewonskiana))	(Roystonea_regia	((Manicaria_saccifera	(Leopoldinia_pulchra	((Dypsis_decaryi	((Heterospathe_cagayanensis	Kentiopsis_piersoniorum)	(Burretiokentia_grandiflora	Veitchia_spiralis)))	(Dictyosperma_album	Hydriastele_microspadix))))	((Oenocarpus_bataua	Oenocarpus_minor)	Prestoea_acuminata))))	((Elaeis_guineensis	Elaeis_oleifera)	(Bactris_major	Attalea_speciosa)))))	Nypa_fruticans);
((((Pelagodoxa_henryana	(Geonoma_undata	Pseudophoenix_vinifera))	((Sclerosperma_profizianum	Orania_palindan)	Podococcus_barteri))	(Iriartea_deltoidea	((Serenoa_repens	(Sabal_domingensis	Phoenix_dactylifera))	(((Reinhardtia_simplex	(Reinhardtia_latisecta	Reinhardtia_paiewonskiana))	(Roystonea_regia	(Manicaria_saccifera	((Leopoldinia_pulchra	((Heterospathe_cagayanensis	(Dictyosperma_album	Hydriastele_microspadix))	((Kentiopsis_piersoniorum	(Burretiokentia_grandiflora	Veitchia_spiralis))	Dypsis_decaryi)))	((Oenocarpus_bataua	Oenocarpus_minor)	Prestoea_acuminata)))))	((Elaeis_guineensis	Elaeis_oleifera)	(Bactris_major	Attalea_speciosa))))))	Nypa_fruticans);
((((((Sabal_domingensis	(Phoenix_dactylifera	Serenoa_repens))	(((Reinhardtia_simplex	(Reinhardtia_latisecta	Reinhardtia_paiewonskiana))	(Roystonea_regia	(Manicaria_saccifera	((Pseudophoenix_vinifera	((((Heterospathe_cagayanensis	(Burretiokentia_grandiflora	Veitchia_spiralis))	Kentiopsis_piersoniorum)	Dypsis_decaryi)	(Dictyosperma_album	Hydriastele_microspadix)))	((Oenocarpus_bataua	Oenocarpus_minor)	(Leopoldinia_pulchra	Prestoea_acuminata))))))	((Elaeis_guineensis	Elaeis_oleifera)	(Bactris_major	Attalea_speciosa))))	Orania_palindan)	(Iriartea_deltoidea	(Pelagodoxa_henryana	Geonoma_undata)))	(Sclerosperma_profizianum	Podococcus_barteri))	Nypa_fruticans);
(((((Sabal_domingensis	(Phoenix_dactylifera	Serenoa_repens))	((((Reinhardtia_simplex	(Reinhardtia_latisecta	Reinhardtia_paiewonskiana))	Roystonea_regia)	(((Heterospathe_cagayanensis	Dypsis_decaryi)	((Burretiokentia_grandiflora	Veitchia_spiralis)	(Kentiopsis_piersoniorum	(Dictyosperma_album	Hydriastele_microspadix))))	((Oenocarpus_bataua	Oenocarpus_minor)	(Manicaria_saccifera	(Leopoldinia_pulchra	Prestoea_acuminata)))))	((Elaeis_guineensis	Elaeis_oleifera)	(Bactris_major	Attalea_speciosa))))	((Sclerosperma_profizianum	Podococcus_barteri)	(Iriartea_deltoidea	(Pseudophoenix_vinifera	Orania_palindan))))	(Pelagodoxa_henryana	Geonoma_undata))	Nypa_fruticans);
((Phoenix_dactylifera	((((((Podococcus_barteri	(Sclerosperma_profizianum	Orania_palindan))	(Pelagodoxa_henryana	(Geonoma_undata	Pseudophoenix_vinifera)))	Iriartea_deltoidea)	(((Bactris_major	Attalea_speciosa)	(Elaeis_guineensis	Elaeis_oleifera))	((((Leopoldinia_pulchra	(Prestoea_acuminata	(Oenocarpus_minor	Oenocarpus_bataua)))	((((Heterospathe_cagayanensis	(Burretiokentia_grandiflora	Veitchia_spiralis))	Manicaria_saccifera)	(Kentiopsis_piersoniorum	Dypsis_decaryi))	(Dictyosperma_album	Hydriastele_microspadix)))	Roystonea_regia)	(Reinhardtia_simplex	(Reinhardtia_latisecta	Reinhardtia_paiewonskiana)))))	Serenoa_repens)	Sabal_domingensis))	Nypa_fruticans);
((((Pelagodoxa_henryana	(Geonoma_undata	Pseudophoenix_vinifera))	((Podococcus_barteri	Sclerosperma_profizianum)	Orania_palindan))	((((Bactris_major	Attalea_speciosa)	(Elaeis_guineensis	Elaeis_oleifera))	((Iriartea_deltoidea	(Roystonea_regia	(Reinhardtia_simplex	(Reinhardtia_latisecta	Reinhardtia_paiewonskiana))))	(((Oenocarpus_minor	Oenocarpus_bataua)	(Leopoldinia_pulchra	Prestoea_acuminata))	((((Veitchia_spiralis	Burretiokentia_grandiflora)	((Hydriastele_microspadix	Dictyosperma_album)	Kentiopsis_piersoniorum))	(Heterospathe_cagayanensis	Dypsis_decaryi))	Manicaria_saccifera))))	(Sabal_domingensis	(Phoenix_dactylifera	Serenoa_repens))))	Nypa_fruticans);
((Pseudophoenix_vinifera	(((((Podococcus_barteri	Sclerosperma_profizianum)	Orania_palindan)	(((((Bactris_major	Attalea_speciosa)	(Elaeis_guineensis	Elaeis_oleifera))	((Roystonea_regia	(Reinhardtia_simplex	(Reinhardtia_latisecta	Reinhardtia_paiewonskiana)))	((((Oenocarpus_minor	Oenocarpus_bataua)	(Leopoldinia_pulchra	Prestoea_acuminata))	Manicaria_saccifera)	(((Heterospathe_cagayanensis	Burretiokentia_grandiflora)	(Veitchia_spiralis	(Kentiopsis_piersoniorum	(Hydriastele_microspadix	Dictyosperma_album))))	Dypsis_decaryi))))	Iriartea_deltoidea)	(Sabal_domingensis	(Phoenix_dactylifera	Serenoa_repens))))	Pelagodoxa_henryana)	Geonoma_undata))	Nypa_fruticans);
((Pseudophoenix_vinifera	((Pelagodoxa_henryana	Geonoma_undata)	(((Orania_palindan	((((((Oenocarpus_minor	Oenocarpus_bataua)	(Leopoldinia_pulchra	Prestoea_acuminata))	((Hydriastele_microspadix	Dictyosperma_album)	(((Dypsis_decaryi	(Heterospathe_cagayanensis	Kentiopsis_piersoniorum))	(Burretiokentia_grandiflora	Veitchia_spiralis))	Manicaria_saccifera)))	(Serenoa_repens	(Sabal_domingensis	Phoenix_dactylifera)))	(((Attalea_speciosa	((Elaeis_guineensis	Elaeis_oleifera)	Bactris_major))	(Reinhardtia_simplex	(Reinhardtia_latisecta	Reinhardtia_paiewonskiana)))	Roystonea_regia))	Sclerosperma_profizianum))	Iriartea_deltoidea)	Podococcus_barteri)))	Nypa_fruticans);
((((((Elaeis_guineensis	Elaeis_oleifera)	(Bactris_major	Attalea_speciosa))	((Reinhardtia_simplex	(Reinhardtia_latisecta	Reinhardtia_paiewonskiana))	Roystonea_regia))	((((Oenocarpus_minor	Oenocarpus_bataua)	Prestoea_acuminata)	(Leopoldinia_pulchra	(Dypsis_decaryi	((Heterospathe_cagayanensis	(Kentiopsis_piersoniorum	(Hydriastele_microspadix	Dictyosperma_album)))	(Burretiokentia_grandiflora	Veitchia_spiralis)))))	Manicaria_saccifera))	((Sabal_domingensis	(Phoenix_dactylifera	Serenoa_repens))	((Podococcus_barteri	((Sclerosperma_profizianum	Orania_palindan)	Iriartea_deltoidea))	(Pseudophoenix_vinifera	(Pelagodoxa_henryana	Geonoma_undata)))))	Nypa_fruticans);
((((((Elaeis_guineensis	Elaeis_oleifera)	(Bactris_major	Attalea_speciosa))	((Roystonea_regia	((((Oenocarpus_minor	Oenocarpus_bataua)	Prestoea_acuminata)	Manicaria_saccifera)	((Leopoldinia_pulchra	((Kentiopsis_piersoniorum	Heterospathe_cagayanensis)	(Dypsis_decaryi	(Veitchia_spiralis	Burretiokentia_grandiflora))))	(Hydriastele_microspadix	Dictyosperma_album))))	(Reinhardtia_simplex	(Reinhardtia_latisecta	Reinhardtia_paiewonskiana))))	(Serenoa_repens	(Sabal_domingensis	Phoenix_dactylifera)))	((Sclerosperma_profizianum	Orania_palindan)	((Pelagodoxa_henryana	(Geonoma_undata	Pseudophoenix_vinifera))	(Iriartea_deltoidea	Podococcus_barteri))))	Nypa_fruticans);
((((Oenocarpus_minor	Oenocarpus_bataua)	Prestoea_acuminata)	(((Dypsis_decaryi	(Heterospathe_cagayanensis	(((Kentiopsis_piersoniorum	(Hydriastele_microspadix	Dictyosperma_album))	(Manicaria_saccifera	Veitchia_spiralis))	Burretiokentia_grandiflora)))	Leopoldinia_pulchra)	(((Reinhardtia_simplex	(Reinhardtia_latisecta	Reinhardtia_paiewonskiana))	(((Sclerosperma_profizianum	((Podococcus_barteri	(Iriartea_deltoidea	Orania_palindan))	(Pelagodoxa_henryana	Geonoma_undata)))	((Pseudophoenix_vinifera	Serenoa_repens)	(Sabal_domingensis	Phoenix_dactylifera)))	((Elaeis_guineensis	Elaeis_oleifera)	(Bactris_major	Attalea_speciosa))))	Roystonea_regia)))	Nypa_fruticans);
(((((Pelagodoxa_henryana	Geonoma_undata)	((Podococcus_barteri	Sclerosperma_profizianum)	Orania_palindan))	(Iriartea_deltoidea	((Sabal_domingensis	(Serenoa_repens	Phoenix_dactylifera))	(((Elaeis_guineensis	Elaeis_oleifera)	(Bactris_major	Attalea_speciosa))	((Roystonea_regia	((((Oenocarpus_minor	Oenocarpus_bataua)	(Leopoldinia_pulchra	Prestoea_acuminata))	(Dypsis_decaryi	(Heterospathe_cagayanensis	(Burretiokentia_grandiflora	((Hydriastele_microspadix	Dictyosperma_album)	(Veitchia_spiralis	Kentiopsis_piersoniorum))))))	Manicaria_saccifera))	(Reinhardtia_simplex	(Reinhardtia_latisecta	Reinhardtia_paiewonskiana)))))))	Pseudophoenix_vinifera)	Nypa_fruticans);
(((Podococcus_barteri	(Pelagodoxa_henryana	(Pseudophoenix_vinifera	Geonoma_undata)))	((Iriartea_deltoidea	(Sclerosperma_profizianum	Orania_palindan))	((Sabal_domingensis	(Serenoa_repens	Phoenix_dactylifera))	(((Elaeis_guineensis	Elaeis_oleifera)	(Bactris_major	Attalea_speciosa))	((Roystonea_regia	(((Oenocarpus_minor	Oenocarpus_bataua)	(Leopoldinia_pulchra	Prestoea_acuminata))	(Dypsis_decaryi	(Heterospathe_cagayanensis	((Hydriastele_microspadix	(Manicaria_saccifera	((Veitchia_spiralis	Burretiokentia_grandiflora)	Kentiopsis_piersoniorum)))	Dictyosperma_album)))))	(Reinhardtia_simplex	(Reinhardtia_latisecta	Reinhardtia_paiewonskiana)))))))	Nypa_fruticans);
(((Sclerosperma_profizianum	(((Sabal_domingensis	(Serenoa_repens	Phoenix_dactylifera))	(((Elaeis_guineensis	Elaeis_oleifera)	(Bactris_major	Attalea_speciosa))	((Roystonea_regia	(Reinhardtia_simplex	(Reinhardtia_latisecta	Reinhardtia_paiewonskiana)))	(((Oenocarpus_minor	Oenocarpus_bataua)	(Leopoldinia_pulchra	Prestoea_acuminata))	(Manicaria_saccifera	((Dypsis_decaryi	Heterospathe_cagayanensis)	(((Veitchia_spiralis	Burretiokentia_grandiflora)	Kentiopsis_piersoniorum)	(Hydriastele_microspadix	Dictyosperma_album))))))))	(Orania_palindan	(Iriartea_deltoidea	(Pelagodoxa_henryana	(Pseudophoenix_vinifera	Geonoma_undata))))))	Podococcus_barteri)	Nypa_fruticans);
(((((((((((Attalea_speciosa	Bactris_major)	(Elaeis_guineensis	Elaeis_oleifera))	(Reinhardtia_simplex	(Reinhardtia_latisecta	Reinhardtia_paiewonskiana)))	Roystonea_regia)	(((Leopoldinia_pulchra	Prestoea_acuminata)	(Oenocarpus_bataua	Oenocarpus_minor))	(((((Manicaria_saccifera	(Burretiokentia_grandiflora	Kentiopsis_piersoniorum))	Veitchia_spiralis)	Heterospathe_cagayanensis)	Dypsis_decaryi)	(Dictyosperma_album	Hydriastele_microspadix))))	(((Orania_palindan	Sclerosperma_profizianum)	((Geonoma_undata	Pelagodoxa_henryana)	Iriartea_deltoidea))	Podococcus_barteri))	Sabal_domingensis)	Serenoa_repens)	Phoenix_dactylifera)	Pseudophoenix_vinifera)	Nypa_fruticans);
(((((Geonoma_undata	Pelagodoxa_henryana)	((Iriartea_deltoidea	Orania_palindan)	(Podococcus_barteri	Sclerosperma_profizianum)))	((Sabal_domingensis	(Serenoa_repens	Phoenix_dactylifera))	((Attalea_speciosa	(Bactris_major	(Elaeis_guineensis	Elaeis_oleifera)))	((Reinhardtia_simplex	(Reinhardtia_latisecta	Reinhardtia_paiewonskiana))	(((Prestoea_acuminata	(Oenocarpus_bataua	Oenocarpus_minor))	(Leopoldinia_pulchra	(((Heterospathe_cagayanensis	(Dictyosperma_album	Hydriastele_microspadix))	(Dypsis_decaryi	((Veitchia_spiralis	Manicaria_saccifera)	Kentiopsis_piersoniorum)))	Burretiokentia_grandiflora)))	Roystonea_regia)))))	Pseudophoenix_vinifera)	Nypa_fruticans);
((Phoenix_dactylifera	((((Iriartea_deltoidea	((Pseudophoenix_vinifera	Geonoma_undata)	Pelagodoxa_henryana))	(((((Elaeis_guineensis	Elaeis_oleifera)	(Attalea_speciosa	Bactris_major))	(((Reinhardtia_simplex	(Reinhardtia_latisecta	Reinhardtia_paiewonskiana))	Roystonea_regia)	(((Leopoldinia_pulchra	Prestoea_acuminata)	(Oenocarpus_bataua	Oenocarpus_minor))	(Dypsis_decaryi	(Heterospathe_cagayanensis	((Dictyosperma_album	Hydriastele_microspadix)	(Burretiokentia_grandiflora	((Kentiopsis_piersoniorum	Veitchia_spiralis)	Manicaria_saccifera))))))))	(Orania_palindan	Sclerosperma_profizianum))	Podococcus_barteri))	Sabal_domingensis)	Serenoa_repens))	Nypa_fruticans);
((((Pseudophoenix_vinifera	Geonoma_undata)	Pelagodoxa_henryana)	(((Sabal_domingensis	(Serenoa_repens	Phoenix_dactylifera))	(Iriartea_deltoidea	((Roystonea_regia	(((Elaeis_guineensis	Elaeis_oleifera)	(Attalea_speciosa	Bactris_major))	(Reinhardtia_simplex	(Reinhardtia_latisecta	Reinhardtia_paiewonskiana))))	(((Leopoldinia_pulchra	Prestoea_acuminata)	(Oenocarpus_bataua	Oenocarpus_minor))	(((Dypsis_decaryi	Heterospathe_cagayanensis)	((Kentiopsis_piersoniorum	(Dictyosperma_album	Hydriastele_microspadix))	(Burretiokentia_grandiflora	Veitchia_spiralis)))	Manicaria_saccifera)))))	(Orania_palindan	(Sclerosperma_profizianum	Podococcus_barteri))))	Nypa_fruticans);
(((Iriartea_deltoidea	((Pseudophoenix_vinifera	Geonoma_undata)	Pelagodoxa_henryana))	((((((Elaeis_guineensis	Elaeis_oleifera)	(Attalea_speciosa	Bactris_major))	((Reinhardtia_simplex	(Reinhardtia_latisecta	Reinhardtia_paiewonskiana))	(((((Dypsis_decaryi	(Heterospathe_cagayanensis	(Burretiokentia_grandiflora	Veitchia_spiralis)))	(Kentiopsis_piersoniorum	(Dictyosperma_album	Hydriastele_microspadix)))	Leopoldinia_pulchra)	((Prestoea_acuminata	(Oenocarpus_bataua	Oenocarpus_minor))	Manicaria_saccifera))	Roystonea_regia)))	(Sclerosperma_profizianum	(Sabal_domingensis	(Serenoa_repens	Phoenix_dactylifera))))	Orania_palindan)	Podococcus_barteri))	Nypa_fruticans);
(((Pelagodoxa_henryana	(Pseudophoenix_vinifera	Geonoma_undata))	(((Iriartea_deltoidea	Orania_palindan)	(Sclerosperma_profizianum	Podococcus_barteri))	((((Elaeis_guineensis	Elaeis_oleifera)	(Attalea_speciosa	Bactris_major))	((Reinhardtia_simplex	(Reinhardtia_latisecta	Reinhardtia_paiewonskiana))	(((((Heterospathe_cagayanensis	((Burretiokentia_grandiflora	Veitchia_spiralis)	Dypsis_decaryi))	(Kentiopsis_piersoniorum	(Dictyosperma_album	Hydriastele_microspadix)))	Leopoldinia_pulchra)	((Prestoea_acuminata	(Oenocarpus_bataua	Oenocarpus_minor))	Manicaria_saccifera))	Roystonea_regia)))	(Sabal_domingensis	(Serenoa_repens	Phoenix_dactylifera)))))	Nypa_fruticans);
((Phoenix_dactylifera	(((((Orania_palindan	Sclerosperma_profizianum)	((((Elaeis_guineensis	Elaeis_oleifera)	(Attalea_speciosa	Bactris_major))	(Reinhardtia_simplex	(Reinhardtia_latisecta	Reinhardtia_paiewonskiana)))	Roystonea_regia))	((Podococcus_barteri	(Iriartea_deltoidea	(Pelagodoxa_henryana	(Pseudophoenix_vinifera	Geonoma_undata))))	(((((Veitchia_spiralis	Kentiopsis_piersoniorum)	(Dictyosperma_album	Hydriastele_microspadix))	(Dypsis_decaryi	(Heterospathe_cagayanensis	Burretiokentia_grandiflora)))	Leopoldinia_pulchra)	((Prestoea_acuminata	(Oenocarpus_bataua	Oenocarpus_minor))	Manicaria_saccifera))))	Sabal_domingensis)	Serenoa_repens))	Nypa_fruticans);
(((Pseudophoenix_vinifera	Geonoma_undata)	(((((((Elaeis_guineensis	Elaeis_oleifera)	(Attalea_speciosa	Bactris_major))	((Roystonea_regia	(Manicaria_saccifera	((((Dypsis_decaryi	Burretiokentia_grandiflora)	(Kentiopsis_piersoniorum	Heterospathe_cagayanensis))	((Dictyosperma_album	Hydriastele_microspadix)	Veitchia_spiralis))	((Leopoldinia_pulchra	Prestoea_acuminata)	(Oenocarpus_bataua	Oenocarpus_minor)))))	(Reinhardtia_simplex	(Reinhardtia_latisecta	Reinhardtia_paiewonskiana))))	(Sabal_domingensis	(Serenoa_repens	Phoenix_dactylifera)))	(Sclerosperma_profizianum	(Iriartea_deltoidea	Orania_palindan)))	Podococcus_barteri)	Pelagodoxa_henryana))	Nypa_fruticans);
((((Geonoma_undata	Pelagodoxa_henryana)	Pseudophoenix_vinifera)	((((Elaeis_guineensis	Elaeis_oleifera)	(Attalea_speciosa	Bactris_major))	(((Podococcus_barteri	((Sclerosperma_profizianum	Orania_palindan)	Iriartea_deltoidea))	(Roystonea_regia	(Manicaria_saccifera	(((Dypsis_decaryi	(Heterospathe_cagayanensis	(Veitchia_spiralis	Burretiokentia_grandiflora)))	(Kentiopsis_piersoniorum	(Dictyosperma_album	Hydriastele_microspadix)))	((Leopoldinia_pulchra	Prestoea_acuminata)	(Oenocarpus_bataua	Oenocarpus_minor))))))	(Reinhardtia_simplex	(Reinhardtia_latisecta	Reinhardtia_paiewonskiana))))	(Sabal_domingensis	(Serenoa_repens	Phoenix_dactylifera))))	Nypa_fruticans);
(((Podococcus_barteri	(Geonoma_undata	Pelagodoxa_henryana))	(((Pseudophoenix_vinifera	Orania_palindan)	Iriartea_deltoidea)	(((((Elaeis_guineensis	Elaeis_oleifera)	(Attalea_speciosa	Bactris_major))	((Roystonea_regia	(((Kentiopsis_piersoniorum	(Manicaria_saccifera	((Veitchia_spiralis	Burretiokentia_grandiflora)	(Dypsis_decaryi	Heterospathe_cagayanensis))))	(Dictyosperma_album	Hydriastele_microspadix))	((Leopoldinia_pulchra	Prestoea_acuminata)	(Oenocarpus_bataua	Oenocarpus_minor))))	(Reinhardtia_simplex	(Reinhardtia_latisecta	Reinhardtia_paiewonskiana))))	(Sabal_domingensis	(Serenoa_repens	Phoenix_dactylifera)))	Sclerosperma_profizianum)))	Nypa_fruticans);
((((Pseudophoenix_vinifera	Geonoma_undata)	Pelagodoxa_henryana)	((Orania_palindan	(Sclerosperma_profizianum	Podococcus_barteri))	(Iriartea_deltoidea	((Serenoa_repens	(Phoenix_dactylifera	Sabal_domingensis))	(((Reinhardtia_simplex	(Reinhardtia_latisecta	Reinhardtia_paiewonskiana))	((Elaeis_guineensis	Elaeis_oleifera)	(Attalea_speciosa	Bactris_major)))	(((((Oenocarpus_bataua	Oenocarpus_minor)	Prestoea_acuminata)	Manicaria_saccifera)	(Leopoldinia_pulchra	((Dypsis_decaryi	Heterospathe_cagayanensis)	(((Hydriastele_microspadix	Dictyosperma_album)	Kentiopsis_piersoniorum)	(Veitchia_spiralis	Burretiokentia_grandiflora)))))	Roystonea_regia))))))	Nypa_fruticans);
(((Pseudophoenix_vinifera	Geonoma_undata)	(Pelagodoxa_henryana	((((Sabal_domingensis	(Serenoa_repens	Phoenix_dactylifera))	(((((((Oenocarpus_bataua	Oenocarpus_minor)	Prestoea_acuminata)	Manicaria_saccifera)	(Leopoldinia_pulchra	((Dypsis_decaryi	Heterospathe_cagayanensis)	((Dictyosperma_album	Hydriastele_microspadix)	((Kentiopsis_piersoniorum	Veitchia_spiralis)	Burretiokentia_grandiflora)))))	Roystonea_regia)	(Reinhardtia_simplex	(Reinhardtia_latisecta	Reinhardtia_paiewonskiana)))	((Elaeis_guineensis	Elaeis_oleifera)	(Attalea_speciosa	Bactris_major))))	(Orania_palindan	(Sclerosperma_profizianum	Podococcus_barteri)))	Iriartea_deltoidea)))	Nypa_fruticans);
((((Sabal_domingensis	(Serenoa_repens	Phoenix_dactylifera))	((((Reinhardtia_simplex	(Reinhardtia_latisecta	Reinhardtia_paiewonskiana))	((Elaeis_guineensis	Elaeis_oleifera)	(Attalea_speciosa	Bactris_major)))	Roystonea_regia)	(Manicaria_saccifera	((((Oenocarpus_bataua	Oenocarpus_minor)	Prestoea_acuminata)	Leopoldinia_pulchra)	((Dypsis_decaryi	(Kentiopsis_piersoniorum	Heterospathe_cagayanensis))	((Dictyosperma_album	Hydriastele_microspadix)	(Veitchia_spiralis	Burretiokentia_grandiflora)))))))	((Orania_palindan	(Sclerosperma_profizianum	Podococcus_barteri))	(Iriartea_deltoidea	((Geonoma_undata	Pseudophoenix_vinifera)	Pelagodoxa_henryana))))	Nypa_fruticans);
((Iriartea_deltoidea	(((Geonoma_undata	Pseudophoenix_vinifera)	Pelagodoxa_henryana)	((((Sabal_domingensis	(Serenoa_repens	Phoenix_dactylifera))	(((Attalea_speciosa	(Bactris_major	(Elaeis_guineensis	Elaeis_oleifera)))	(Roystonea_regia	(Reinhardtia_simplex	(Reinhardtia_latisecta	Reinhardtia_paiewonskiana))))	(((((Manicaria_saccifera	(Kentiopsis_piersoniorum	(Veitchia_spiralis	Burretiokentia_grandiflora)))	Heterospathe_cagayanensis)	Dypsis_decaryi)	(Leopoldinia_pulchra	(Dictyosperma_album	Hydriastele_microspadix)))	((Oenocarpus_bataua	Oenocarpus_minor)	Prestoea_acuminata))))	(Orania_palindan	Sclerosperma_profizianum))	Podococcus_barteri)))	Nypa_fruticans);
(((Orania_palindan	(Podococcus_barteri	Sclerosperma_profizianum))	(((Iriartea_deltoidea	((Geonoma_undata	Pseudophoenix_vinifera)	Pelagodoxa_henryana))	(((Manicaria_saccifera	(((Kentiopsis_piersoniorum	(Dictyosperma_album	Hydriastele_microspadix))	(Veitchia_spiralis	Burretiokentia_grandiflora))	(Heterospathe_cagayanensis	Dypsis_decaryi)))	((Oenocarpus_bataua	Oenocarpus_minor)	(Leopoldinia_pulchra	Prestoea_acuminata)))	(Sabal_domingensis	(Serenoa_repens	Phoenix_dactylifera))))	((((Elaeis_guineensis	Elaeis_oleifera)	(Attalea_speciosa	Bactris_major))	(Reinhardtia_simplex	(Reinhardtia_latisecta	Reinhardtia_paiewonskiana)))	Roystonea_regia)))	Nypa_fruticans);
(((Geonoma_undata	Pseudophoenix_vinifera)	(((((Oenocarpus_bataua	Oenocarpus_minor)	((((Heterospathe_cagayanensis	(Veitchia_spiralis	Burretiokentia_grandiflora))	Dypsis_decaryi)	(Kentiopsis_piersoniorum	(Dictyosperma_album	Hydriastele_microspadix)))	(Leopoldinia_pulchra	(Manicaria_saccifera	Prestoea_acuminata))))	(Serenoa_repens	(Phoenix_dactylifera	Sabal_domingensis)))	(((Iriartea_deltoidea	(Orania_palindan	Sclerosperma_profizianum))	((Roystonea_regia	((Elaeis_guineensis	Elaeis_oleifera)	(Attalea_speciosa	Bactris_major)))	(Reinhardtia_simplex	(Reinhardtia_latisecta	Reinhardtia_paiewonskiana))))	Podococcus_barteri))	Pelagodoxa_henryana))	Nypa_fruticans);
(((((Orania_palindan	Sclerosperma_profizianum)	Podococcus_barteri)	(((Sabal_domingensis	(Serenoa_repens	Phoenix_dactylifera))	(((Elaeis_guineensis	Elaeis_oleifera)	(Attalea_speciosa	Bactris_major))	((Reinhardtia_simplex	(Reinhardtia_latisecta	Reinhardtia_paiewonskiana))	((((Oenocarpus_bataua	Oenocarpus_minor)	(Leopoldinia_pulchra	Prestoea_acuminata))	(Manicaria_saccifera	(((Burretiokentia_grandiflora	Kentiopsis_piersoniorum)	((Dictyosperma_album	Hydriastele_microspadix)	Veitchia_spiralis))	(Dypsis_decaryi	Heterospathe_cagayanensis))))	Roystonea_regia))))	Iriartea_deltoidea))	(Pelagodoxa_henryana	(Geonoma_undata	Pseudophoenix_vinifera)))	Nypa_fruticans);
((((Iriartea_deltoidea	(Pelagodoxa_henryana	Geonoma_undata))	((Sclerosperma_profizianum	Podococcus_barteri)	Orania_palindan))	(((((Attalea_speciosa	(Bactris_major	(Elaeis_guineensis	Elaeis_oleifera)))	(Reinhardtia_simplex	(Reinhardtia_latisecta	Reinhardtia_paiewonskiana)))	Roystonea_regia)	(((Oenocarpus_bataua	Oenocarpus_minor)	(Leopoldinia_pulchra	Prestoea_acuminata))	(Manicaria_saccifera	((Burretiokentia_grandiflora	((Kentiopsis_piersoniorum	(Dictyosperma_album	Hydriastele_microspadix))	Veitchia_spiralis))	(Dypsis_decaryi	Heterospathe_cagayanensis)))))	(Pseudophoenix_vinifera	(Sabal_domingensis	(Serenoa_repens	Phoenix_dactylifera)))))	Nypa_fruticans);
((((((Sclerosperma_profizianum	Podococcus_barteri)	(Manicaria_saccifera	Orania_palindan))	((((((Elaeis_guineensis	Elaeis_oleifera)	(Attalea_speciosa	Bactris_major))	(Reinhardtia_simplex	(Reinhardtia_latisecta	Reinhardtia_paiewonskiana)))	Roystonea_regia)	((((Burretiokentia_grandiflora	Veitchia_spiralis)	(Dypsis_decaryi	((Kentiopsis_piersoniorum	(Dictyosperma_album	Hydriastele_microspadix))	Heterospathe_cagayanensis)))	Leopoldinia_pulchra)	((Oenocarpus_bataua	Oenocarpus_minor)	Prestoea_acuminata)))	(Sabal_domingensis	(Serenoa_repens	Phoenix_dactylifera))))	Iriartea_deltoidea)	(Pelagodoxa_henryana	(Pseudophoenix_vinifera	Geonoma_undata)))	Nypa_fruticans);
((((((((Oenocarpus_bataua	Oenocarpus_minor)	Prestoea_acuminata)	(Manicaria_saccifera	(((Heterospathe_cagayanensis	(Burretiokentia_grandiflora	Veitchia_spiralis))	Dypsis_decaryi)	(Kentiopsis_piersoniorum	(Dictyosperma_album	Hydriastele_microspadix)))))	Leopoldinia_pulchra)	(Sabal_domingensis	(Serenoa_repens	Phoenix_dactylifera)))	(Iriartea_deltoidea	(Pelagodoxa_henryana	(Pseudophoenix_vinifera	Geonoma_undata))))	((((Elaeis_guineensis	Elaeis_oleifera)	(Attalea_speciosa	Bactris_major))	((Reinhardtia_simplex	(Reinhardtia_latisecta	Reinhardtia_paiewonskiana))	Roystonea_regia))	((Sclerosperma_profizianum	Podococcus_barteri)	Orania_palindan)))	Nypa_fruticans);
(((Pseudophoenix_vinifera	Geonoma_undata)	((Podococcus_barteri	((((Reinhardtia_simplex	(Reinhardtia_latisecta	Reinhardtia_paiewonskiana))	(((Elaeis_oleifera	Elaeis_guineensis)	(Bactris_major	Attalea_speciosa))	Roystonea_regia))	(((Serenoa_repens	Phoenix_dactylifera)	Sabal_domingensis)	((((((((Burretiokentia_grandiflora	Veitchia_spiralis)	Heterospathe_cagayanensis)	(Manicaria_saccifera	Dypsis_decaryi))	Kentiopsis_piersoniorum)	Leopoldinia_pulchra)	Prestoea_acuminata)	(Oenocarpus_bataua	Oenocarpus_minor))	(Dictyosperma_album	Hydriastele_microspadix))))	((Iriartea_deltoidea	Orania_palindan)	Sclerosperma_profizianum)))	Pelagodoxa_henryana))	Nypa_fruticans);
(((Podococcus_barteri	(Sclerosperma_profizianum	Orania_palindan))	((Iriartea_deltoidea	(Geonoma_undata	Pelagodoxa_henryana))	((((((Pseudophoenix_vinifera	Leopoldinia_pulchra)	((Dictyosperma_album	Hydriastele_microspadix)	((((Burretiokentia_grandiflora	Veitchia_spiralis)	Heterospathe_cagayanensis)	Dypsis_decaryi)	Kentiopsis_piersoniorum)))	(Prestoea_acuminata	(Oenocarpus_bataua	Oenocarpus_minor)))	Manicaria_saccifera)	((Reinhardtia_simplex	(Reinhardtia_latisecta	Reinhardtia_paiewonskiana))	(((Elaeis_oleifera	Elaeis_guineensis)	(Bactris_major	Attalea_speciosa))	Roystonea_regia)))	((Serenoa_repens	Phoenix_dactylifera)	Sabal_domingensis))))	Nypa_fruticans);
((Phoenix_dactylifera	((Sabal_domingensis	((Sclerosperma_profizianum	((((Dictyosperma_album	Hydriastele_microspadix)	(Manicaria_saccifera	((((Burretiokentia_grandiflora	Veitchia_spiralis)	Heterospathe_cagayanensis)	Dypsis_decaryi)	Kentiopsis_piersoniorum)))	((Leopoldinia_pulchra	Prestoea_acuminata)	(Oenocarpus_bataua	Oenocarpus_minor)))	((Reinhardtia_simplex	(Reinhardtia_latisecta	Reinhardtia_paiewonskiana))	(((Elaeis_oleifera	Elaeis_guineensis)	(Bactris_major	Attalea_speciosa))	Roystonea_regia))))	((Podococcus_barteri	Orania_palindan)	(Iriartea_deltoidea	((Pseudophoenix_vinifera	Geonoma_undata)	Pelagodoxa_henryana)))))	Serenoa_repens))	Nypa_fruticans);
(((Podococcus_barteri	Sclerosperma_profizianum)	(((Geonoma_undata	Pelagodoxa_henryana)	((((Manicaria_saccifera	((Leopoldinia_pulchra	((Dictyosperma_album	Hydriastele_microspadix)	(((Dypsis_decaryi	Burretiokentia_grandiflora)	(Kentiopsis_piersoniorum	Heterospathe_cagayanensis))	Veitchia_spiralis)))	(Prestoea_acuminata	(Oenocarpus_bataua	Oenocarpus_minor))))	((Reinhardtia_simplex	(Reinhardtia_latisecta	Reinhardtia_paiewonskiana))	Roystonea_regia))	((Elaeis_oleifera	Elaeis_guineensis)	(Bactris_major	Attalea_speciosa)))	(Pseudophoenix_vinifera	((Serenoa_repens	Phoenix_dactylifera)	Sabal_domingensis))))	(Iriartea_deltoidea	Orania_palindan)))	Nypa_fruticans);
((((Pseudophoenix_vinifera	Orania_palindan)	((Iriartea_deltoidea	(Geonoma_undata	Pelagodoxa_henryana))	((((Reinhardtia_simplex	(Reinhardtia_latisecta	Reinhardtia_paiewonskiana))	Roystonea_regia)	((Elaeis_oleifera	Elaeis_guineensis)	(Bactris_major	Attalea_speciosa)))	((((Hydriastele_microspadix	(Dictyosperma_album	(Burretiokentia_grandiflora	((Manicaria_saccifera	Kentiopsis_piersoniorum)	Veitchia_spiralis))))	(Heterospathe_cagayanensis	Dypsis_decaryi))	((Leopoldinia_pulchra	Prestoea_acuminata)	(Oenocarpus_bataua	Oenocarpus_minor)))	((Serenoa_repens	Phoenix_dactylifera)	Sabal_domingensis)))))	(Podococcus_barteri	Sclerosperma_profizianum))	Nypa_fruticans);
(((Podococcus_barteri	Sclerosperma_profizianum)	((Geonoma_undata	Pelagodoxa_henryana)	(((((Reinhardtia_simplex	(Reinhardtia_latisecta	Reinhardtia_paiewonskiana))	Roystonea_regia)	((Elaeis_oleifera	Elaeis_guineensis)	(Bactris_major	Attalea_speciosa)))	(((((Kentiopsis_piersoniorum	(Dictyosperma_album	Hydriastele_microspadix))	((Heterospathe_cagayanensis	(Burretiokentia_grandiflora	Veitchia_spiralis))	Dypsis_decaryi))	Manicaria_saccifera)	((Leopoldinia_pulchra	Prestoea_acuminata)	(Oenocarpus_bataua	Oenocarpus_minor)))	((Serenoa_repens	Phoenix_dactylifera)	Sabal_domingensis)))	(Iriartea_deltoidea	(Pseudophoenix_vinifera	Orania_palindan)))))	Nypa_fruticans);
(((Podococcus_barteri	(Sclerosperma_profizianum	(Iriartea_deltoidea	Orania_palindan)))	(((Pseudophoenix_vinifera	Geonoma_undata)	Pelagodoxa_henryana)	((((Reinhardtia_simplex	(Reinhardtia_latisecta	Reinhardtia_paiewonskiana))	((((Dictyosperma_album	Hydriastele_microspadix)	((((Kentiopsis_piersoniorum	Veitchia_spiralis)	Manicaria_saccifera)	(Burretiokentia_grandiflora	Dypsis_decaryi))	Heterospathe_cagayanensis))	((Leopoldinia_pulchra	Prestoea_acuminata)	(Oenocarpus_bataua	Oenocarpus_minor)))	Roystonea_regia))	((Elaeis_oleifera	Elaeis_guineensis)	(Bactris_major	Attalea_speciosa)))	((Serenoa_repens	Phoenix_dactylifera)	Sabal_domingensis))))	Nypa_fruticans);
((Phoenix_dactylifera	(Sabal_domingensis	(((((Sclerosperma_profizianum	Podococcus_barteri)	((Elaeis_oleifera	Elaeis_guineensis)	(Bactris_major	Attalea_speciosa)))	(((Reinhardtia_simplex	(Reinhardtia_latisecta	Reinhardtia_paiewonskiana))	((((Manicaria_saccifera	((Dypsis_decaryi	(Veitchia_spiralis	(Burretiokentia_grandiflora	Heterospathe_cagayanensis)))	(Kentiopsis_piersoniorum	(Dictyosperma_album	Hydriastele_microspadix))))	(Prestoea_acuminata	(Oenocarpus_bataua	Oenocarpus_minor)))	Leopoldinia_pulchra)	Roystonea_regia))	(Iriartea_deltoidea	Orania_palindan)))	((Pseudophoenix_vinifera	Geonoma_undata)	Pelagodoxa_henryana))	Serenoa_repens)))	Nypa_fruticans);
((Phoenix_dactylifera	(((((Iriartea_deltoidea	((Sclerosperma_profizianum	Podococcus_barteri)	Orania_palindan))	(((((Elaeis_oleifera	Elaeis_guineensis)	(Bactris_major	Attalea_speciosa))	(Reinhardtia_simplex	(Reinhardtia_latisecta	Reinhardtia_paiewonskiana)))	Roystonea_regia)	(((Prestoea_acuminata	(Oenocarpus_bataua	Oenocarpus_minor))	((Pseudophoenix_vinifera	Leopoldinia_pulchra)	((Dypsis_decaryi	((Veitchia_spiralis	Burretiokentia_grandiflora)	Heterospathe_cagayanensis))	(Kentiopsis_piersoniorum	(Dictyosperma_album	Hydriastele_microspadix)))))	Manicaria_saccifera)))	(Geonoma_undata	Pelagodoxa_henryana))	Sabal_domingensis)	Serenoa_repens))	Nypa_fruticans);
(((Pseudophoenix_vinifera	(Geonoma_undata	Pelagodoxa_henryana))	(((Iriartea_deltoidea	(((((Elaeis_oleifera	Elaeis_guineensis)	(Bactris_major	Attalea_speciosa))	(Reinhardtia_simplex	(Reinhardtia_latisecta	Reinhardtia_paiewonskiana)))	Roystonea_regia)	(((Leopoldinia_pulchra	Prestoea_acuminata)	(Oenocarpus_bataua	Oenocarpus_minor))	((Manicaria_saccifera	((Dypsis_decaryi	Kentiopsis_piersoniorum)	((Veitchia_spiralis	Burretiokentia_grandiflora)	Heterospathe_cagayanensis)))	(Dictyosperma_album	Hydriastele_microspadix)))))	(Sclerosperma_profizianum	(Serenoa_repens	(Phoenix_dactylifera	Sabal_domingensis))))	(Podococcus_barteri	Orania_palindan)))	Nypa_fruticans);
((((Pseudophoenix_vinifera	Geonoma_undata)	Pelagodoxa_henryana)	((((Podococcus_barteri	(Iriartea_deltoidea	(Sclerosperma_profizianum	Orania_palindan)))	((((Manicaria_saccifera	((Dypsis_decaryi	Heterospathe_cagayanensis)	((Veitchia_spiralis	Burretiokentia_grandiflora)	((Dictyosperma_album	Hydriastele_microspadix)	Kentiopsis_piersoniorum))))	Leopoldinia_pulchra)	(Prestoea_acuminata	(Oenocarpus_bataua	Oenocarpus_minor)))	(Roystonea_regia	((Reinhardtia_latisecta	Reinhardtia_paiewonskiana)	Reinhardtia_simplex))))	((Bactris_major	Attalea_speciosa)	(Elaeis_guineensis	Elaeis_oleifera)))	(Sabal_domingensis	(Phoenix_dactylifera	Serenoa_repens))))	Nypa_fruticans);
(((Sclerosperma_profizianum	Podococcus_barteri)	((Orania_palindan	Iriartea_deltoidea)	(((((((((Leopoldinia_pulchra	Prestoea_acuminata)	(Oenocarpus_bataua	Oenocarpus_minor))	((Kentiopsis_piersoniorum	(Dypsis_decaryi	(Heterospathe_cagayanensis	(Veitchia_spiralis	Burretiokentia_grandiflora))))	(Dictyosperma_album	Hydriastele_microspadix)))	Manicaria_saccifera)	Roystonea_regia)	((Reinhardtia_latisecta	Reinhardtia_paiewonskiana)	Reinhardtia_simplex))	((Bactris_major	Attalea_speciosa)	(Elaeis_guineensis	Elaeis_oleifera)))	(Sabal_domingensis	(Phoenix_dactylifera	Serenoa_repens)))	((Pseudophoenix_vinifera	Geonoma_undata)	Pelagodoxa_henryana))))	Nypa_fruticans);
(((Sclerosperma_profizianum	Podococcus_barteri)	((((((Roystonea_regia	((Reinhardtia_latisecta	Reinhardtia_paiewonskiana)	Reinhardtia_simplex))	(((Manicaria_saccifera	(Leopoldinia_pulchra	Prestoea_acuminata))	(Oenocarpus_bataua	Oenocarpus_minor))	(((Veitchia_spiralis	Burretiokentia_grandiflora)	((Dictyosperma_album	Hydriastele_microspadix)	Kentiopsis_piersoniorum))	(Dypsis_decaryi	Heterospathe_cagayanensis))))	(Attalea_speciosa	((Elaeis_guineensis	Elaeis_oleifera)	Bactris_major)))	(Sabal_domingensis	(Phoenix_dactylifera	Serenoa_repens)))	(Orania_palindan	Iriartea_deltoidea))	((Pseudophoenix_vinifera	Geonoma_undata)	Pelagodoxa_henryana)))	Nypa_fruticans);
((Phoenix_dactylifera	(Serenoa_repens	(((((Elaeis_guineensis	Elaeis_oleifera)	(Bactris_major	Attalea_speciosa))	((Geonoma_undata	Pelagodoxa_henryana)	((Sclerosperma_profizianum	(((((Reinhardtia_latisecta	Reinhardtia_paiewonskiana)	Reinhardtia_simplex)	Podococcus_barteri)	Orania_palindan)	Iriartea_deltoidea))	Roystonea_regia)))	(((Leopoldinia_pulchra	Prestoea_acuminata)	(Oenocarpus_bataua	Oenocarpus_minor))	(Manicaria_saccifera	(Pseudophoenix_vinifera	(((Veitchia_spiralis	Burretiokentia_grandiflora)	((Dictyosperma_album	Hydriastele_microspadix)	Kentiopsis_piersoniorum))	(Dypsis_decaryi	Heterospathe_cagayanensis))))))	Sabal_domingensis)))	Nypa_fruticans);
(((Sclerosperma_profizianum	Podococcus_barteri)	(Orania_palindan	((Roystonea_regia	(((Elaeis_guineensis	Elaeis_oleifera)	(Bactris_major	Attalea_speciosa))	((Reinhardtia_latisecta	Reinhardtia_paiewonskiana)	Reinhardtia_simplex)))	(((Iriartea_deltoidea	(Geonoma_undata	Pelagodoxa_henryana))	(((Prestoea_acuminata	(Oenocarpus_bataua	Oenocarpus_minor))	Manicaria_saccifera)	(Leopoldinia_pulchra	(((Veitchia_spiralis	(Burretiokentia_grandiflora	Kentiopsis_piersoniorum))	(Dictyosperma_album	Hydriastele_microspadix))	((Pseudophoenix_vinifera	Dypsis_decaryi)	Heterospathe_cagayanensis)))))	(Sabal_domingensis	(Phoenix_dactylifera	Serenoa_repens))))))	Nypa_fruticans);
(((((((((Reinhardtia_latisecta	Reinhardtia_paiewonskiana)	Reinhardtia_simplex)	((((Prestoea_acuminata	(Oenocarpus_bataua	Oenocarpus_minor))	Manicaria_saccifera)	((Leopoldinia_pulchra	Pseudophoenix_vinifera)	(((Veitchia_spiralis	Burretiokentia_grandiflora)	(Dypsis_decaryi	Heterospathe_cagayanensis))	(Kentiopsis_piersoniorum	(Dictyosperma_album	Hydriastele_microspadix)))))	Roystonea_regia))	(((Elaeis_guineensis	Elaeis_oleifera)	(Bactris_major	Attalea_speciosa))	Sclerosperma_profizianum))	(Sabal_domingensis	(Phoenix_dactylifera	Serenoa_repens)))	(Orania_palindan	Podococcus_barteri))	(Geonoma_undata	Pelagodoxa_henryana))	Iriartea_deltoidea)	Nypa_fruticans);
(((((((((Reinhardtia_latisecta	Reinhardtia_paiewonskiana)	Reinhardtia_simplex)	Roystonea_regia)	((Elaeis_guineensis	Elaeis_oleifera)	(Bactris_major	Attalea_speciosa)))	((Sabal_domingensis	(Phoenix_dactylifera	Serenoa_repens))	(Manicaria_saccifera	(((Prestoea_acuminata	(Oenocarpus_bataua	Oenocarpus_minor))	Leopoldinia_pulchra)	((Heterospathe_cagayanensis	(((Veitchia_spiralis	Burretiokentia_grandiflora)	Kentiopsis_piersoniorum)	Dypsis_decaryi))	(Dictyosperma_album	Hydriastele_microspadix))))))	(Sclerosperma_profizianum	Podococcus_barteri))	(Iriartea_deltoidea	Orania_palindan))	((Pseudophoenix_vinifera	Geonoma_undata)	Pelagodoxa_henryana))	Nypa_fruticans);
(((Sclerosperma_profizianum	Podococcus_barteri)	((Geonoma_undata	Pelagodoxa_henryana)	((Pseudophoenix_vinifera	Orania_palindan)	(Iriartea_deltoidea	(((((Prestoea_acuminata	(Oenocarpus_bataua	Oenocarpus_minor))	Manicaria_saccifera)	(Leopoldinia_pulchra	(Heterospathe_cagayanensis	(((Veitchia_spiralis	Burretiokentia_grandiflora)	(Dictyosperma_album	(Hydriastele_microspadix	Kentiopsis_piersoniorum)))	Dypsis_decaryi))))	((((Reinhardtia_latisecta	Reinhardtia_paiewonskiana)	Reinhardtia_simplex)	Roystonea_regia)	((Elaeis_guineensis	Elaeis_oleifera)	(Bactris_major	Attalea_speciosa))))	(Sabal_domingensis	(Phoenix_dactylifera	Serenoa_repens)))))))	Nypa_fruticans);
((Pseudophoenix_vinifera	((((((((Reinhardtia_latisecta	Reinhardtia_paiewonskiana)	Reinhardtia_simplex)	Roystonea_regia)	((Prestoea_acuminata	(Oenocarpus_bataua	Oenocarpus_minor))	(Leopoldinia_pulchra	((Hydriastele_microspadix	Dictyosperma_album)	(Dypsis_decaryi	(Heterospathe_cagayanensis	(Manicaria_saccifera	(Kentiopsis_piersoniorum	(Veitchia_spiralis	Burretiokentia_grandiflora)))))))))	((Elaeis_guineensis	Elaeis_oleifera)	(Bactris_major	Attalea_speciosa)))	(Sabal_domingensis	(Phoenix_dactylifera	Serenoa_repens)))	((Iriartea_deltoidea	Orania_palindan)	Sclerosperma_profizianum))	(Geonoma_undata	(Podococcus_barteri	Pelagodoxa_henryana))))	Nypa_fruticans);
(((Geonoma_undata	Pseudophoenix_vinifera)	((Orania_palindan	((Sclerosperma_profizianum	Podococcus_barteri)	(Iriartea_deltoidea	((((((Reinhardtia_latisecta	Reinhardtia_paiewonskiana)	Reinhardtia_simplex)	Roystonea_regia)	(((Prestoea_acuminata	(Oenocarpus_bataua	Oenocarpus_minor))	(Leopoldinia_pulchra	((Kentiopsis_piersoniorum	(Hydriastele_microspadix	Dictyosperma_album))	(Heterospathe_cagayanensis	((Veitchia_spiralis	Burretiokentia_grandiflora)	Dypsis_decaryi)))))	Manicaria_saccifera))	((Elaeis_guineensis	Elaeis_oleifera)	(Bactris_major	Attalea_speciosa)))	(Sabal_domingensis	(Phoenix_dactylifera	Serenoa_repens))))))	Pelagodoxa_henryana))	Nypa_fruticans);
(((((((Reinhardtia_paiewonskiana	Reinhardtia_latisecta)	Reinhardtia_simplex)	(Roystonea_regia	((Elaeis_guineensis	Elaeis_oleifera)	(Attalea_speciosa	Bactris_major))))	((Manicaria_saccifera	(((Oenocarpus_bataua	Oenocarpus_minor)	(Leopoldinia_pulchra	Prestoea_acuminata))	(((Dypsis_decaryi	Veitchia_spiralis)	((Kentiopsis_piersoniorum	Heterospathe_cagayanensis)	(Dictyosperma_album	Hydriastele_microspadix)))	Burretiokentia_grandiflora)))	(Sabal_domingensis	(Serenoa_repens	Phoenix_dactylifera))))	((Sclerosperma_profizianum	Podococcus_barteri)	Orania_palindan))	(Iriartea_deltoidea	((Pseudophoenix_vinifera	Geonoma_undata)	Pelagodoxa_henryana)))	Nypa_fruticans);
((((Sabal_domingensis	(Serenoa_repens	Phoenix_dactylifera))	((((Manicaria_saccifera	(((Oenocarpus_bataua	Oenocarpus_minor)	Prestoea_acuminata)	(Leopoldinia_pulchra	((Veitchia_spiralis	((Kentiopsis_piersoniorum	Heterospathe_cagayanensis)	(Dypsis_decaryi	Burretiokentia_grandiflora)))	(Dictyosperma_album	Hydriastele_microspadix)))))	(Roystonea_regia	(((Elaeis_guineensis	Elaeis_oleifera)	(Attalea_speciosa	Bactris_major))	((Reinhardtia_paiewonskiana	Reinhardtia_latisecta)	Reinhardtia_simplex))))	(((Sclerosperma_profizianum	Orania_palindan)	Podococcus_barteri)	(Geonoma_undata	Pelagodoxa_henryana)))	Iriartea_deltoidea))	Pseudophoenix_vinifera)	Nypa_fruticans);
((((Sclerosperma_profizianum	(Iriartea_deltoidea	Orania_palindan))	((Sabal_domingensis	(Serenoa_repens	Phoenix_dactylifera))	((((Reinhardtia_paiewonskiana	Reinhardtia_latisecta)	Reinhardtia_simplex)	((((Oenocarpus_bataua	Oenocarpus_minor)	(Leopoldinia_pulchra	Prestoea_acuminata))	((Dypsis_decaryi	(Heterospathe_cagayanensis	Kentiopsis_piersoniorum))	((Burretiokentia_grandiflora	(Veitchia_spiralis	(Dictyosperma_album	Hydriastele_microspadix)))	Manicaria_saccifera)))	Roystonea_regia))	((Elaeis_guineensis	Elaeis_oleifera)	(Attalea_speciosa	Bactris_major)))))	(((Pseudophoenix_vinifera	Geonoma_undata)	Pelagodoxa_henryana)	Podococcus_barteri))	Nypa_fruticans);
(((Iriartea_deltoidea	((Pseudophoenix_vinifera	Geonoma_undata)	Pelagodoxa_henryana))	((Orania_palindan	Podococcus_barteri)	(((Sabal_domingensis	(Serenoa_repens	Phoenix_dactylifera))	((((Reinhardtia_paiewonskiana	Reinhardtia_latisecta)	Reinhardtia_simplex)	(((((Dypsis_decaryi	Heterospathe_cagayanensis)	((Burretiokentia_grandiflora	Veitchia_spiralis)	(Kentiopsis_piersoniorum	(Dictyosperma_album	Hydriastele_microspadix))))	Manicaria_saccifera)	((Oenocarpus_bataua	Oenocarpus_minor)	(Leopoldinia_pulchra	Prestoea_acuminata)))	Roystonea_regia))	(Attalea_speciosa	(Bactris_major	(Elaeis_guineensis	Elaeis_oleifera)))))	Sclerosperma_profizianum)))	Nypa_fruticans);
(((((Iriartea_deltoidea	Orania_palindan)	Podococcus_barteri)	(((((Manicaria_saccifera	((Dypsis_decaryi	Heterospathe_cagayanensis)	((((Burretiokentia_grandiflora	Veitchia_spiralis)	Kentiopsis_piersoniorum)	Hydriastele_microspadix)	Dictyosperma_album)))	((Oenocarpus_bataua	Oenocarpus_minor)	(Leopoldinia_pulchra	Prestoea_acuminata)))	(Sabal_domingensis	(Serenoa_repens	Phoenix_dactylifera)))	((((Reinhardtia_paiewonskiana	Reinhardtia_latisecta)	Reinhardtia_simplex)	Roystonea_regia)	((Elaeis_guineensis	Elaeis_oleifera)	(Attalea_speciosa	Bactris_major))))	Sclerosperma_profizianum))	((Pseudophoenix_vinifera	Geonoma_undata)	Pelagodoxa_henryana))	Nypa_fruticans);
((((Geonoma_undata	Pelagodoxa_henryana)	(((((Leopoldinia_pulchra	Prestoea_acuminata)	((Dypsis_decaryi	(Kentiopsis_piersoniorum	(Manicaria_saccifera	Veitchia_spiralis)))	(Heterospathe_cagayanensis	Burretiokentia_grandiflora)))	(Dictyosperma_album	Hydriastele_microspadix))	(Oenocarpus_bataua	Oenocarpus_minor))	((Sabal_domingensis	(Serenoa_repens	Phoenix_dactylifera))	(Podococcus_barteri	((((Reinhardtia_paiewonskiana	Reinhardtia_latisecta)	Reinhardtia_simplex)	(Roystonea_regia	((Elaeis_guineensis	Elaeis_oleifera)	(Attalea_speciosa	Bactris_major))))	(Iriartea_deltoidea	(Orania_palindan	Sclerosperma_profizianum)))))))	Pseudophoenix_vinifera)	Nypa_fruticans);
((Phoenix_dactylifera	(((((((Reinhardtia_paiewonskiana	Reinhardtia_latisecta)	Reinhardtia_simplex)	((((((Hydriastele_microspadix	(Dictyosperma_album	Kentiopsis_piersoniorum))	(Burretiokentia_grandiflora	Veitchia_spiralis))	(Heterospathe_cagayanensis	Dypsis_decaryi))	Manicaria_saccifera)	((Leopoldinia_pulchra	Prestoea_acuminata)	(Oenocarpus_bataua	Oenocarpus_minor)))	Roystonea_regia))	((Elaeis_guineensis	Elaeis_oleifera)	(Attalea_speciosa	Bactris_major)))	(((Pelagodoxa_henryana	(Pseudophoenix_vinifera	Geonoma_undata))	(Iriartea_deltoidea	(Orania_palindan	Sclerosperma_profizianum)))	Podococcus_barteri))	Sabal_domingensis)	Serenoa_repens))	Nypa_fruticans);
(((((Pseudophoenix_vinifera	(Geonoma_undata	Pelagodoxa_henryana))	(Iriartea_deltoidea	Orania_palindan))	(Sclerosperma_profizianum	Podococcus_barteri))	((Sabal_domingensis	(Serenoa_repens	Phoenix_dactylifera))	((((Reinhardtia_paiewonskiana	Reinhardtia_latisecta)	Reinhardtia_simplex)	((((((Hydriastele_microspadix	Dictyosperma_album)	(((Burretiokentia_grandiflora	Heterospathe_cagayanensis)	Veitchia_spiralis)	Kentiopsis_piersoniorum))	Dypsis_decaryi)	Manicaria_saccifera)	((Leopoldinia_pulchra	Prestoea_acuminata)	(Oenocarpus_bataua	Oenocarpus_minor)))	Roystonea_regia))	((Elaeis_guineensis	Elaeis_oleifera)	(Attalea_speciosa	Bactris_major)))))	Nypa_fruticans);
(((Iriartea_deltoidea	Orania_palindan)	(((Pseudophoenix_vinifera	(Geonoma_undata	Pelagodoxa_henryana))	Podococcus_barteri)	((((Manicaria_saccifera	(((Kentiopsis_piersoniorum	Dypsis_decaryi)	(Burretiokentia_grandiflora	Heterospathe_cagayanensis))	((Hydriastele_microspadix	Dictyosperma_album)	Veitchia_spiralis)))	((Leopoldinia_pulchra	Prestoea_acuminata)	(Oenocarpus_bataua	Oenocarpus_minor)))	(Sabal_domingensis	(Serenoa_repens	Phoenix_dactylifera)))	(Sclerosperma_profizianum	((((Reinhardtia_paiewonskiana	Reinhardtia_latisecta)	Reinhardtia_simplex)	((Elaeis_guineensis	Elaeis_oleifera)	(Attalea_speciosa	Bactris_major)))	Roystonea_regia)))))	Nypa_fruticans);
((Phoenix_dactylifera	(((((Pelagodoxa_henryana	(Pseudophoenix_vinifera	Geonoma_undata))	(Sclerosperma_profizianum	((Elaeis_guineensis	Elaeis_oleifera)	(Attalea_speciosa	Bactris_major))))	((Podococcus_barteri	(Iriartea_deltoidea	Orania_palindan))	((((Dypsis_decaryi	Heterospathe_cagayanensis)	((Burretiokentia_grandiflora	(Manicaria_saccifera	Veitchia_spiralis))	(Kentiopsis_piersoniorum	(Hydriastele_microspadix	Dictyosperma_album))))	((Leopoldinia_pulchra	Prestoea_acuminata)	(Oenocarpus_bataua	Oenocarpus_minor)))	(Roystonea_regia	((Reinhardtia_paiewonskiana	Reinhardtia_latisecta)	Reinhardtia_simplex)))))	Sabal_domingensis)	Serenoa_repens))	Nypa_fruticans);
((Phoenix_dactylifera	(Serenoa_repens	(((((Attalea_speciosa	Bactris_major)	(Elaeis_guineensis	Elaeis_oleifera))	(((((Oenocarpus_minor	Oenocarpus_bataua)	(Leopoldinia_pulchra	Prestoea_acuminata))	((Dictyosperma_album	Hydriastele_microspadix)	(Manicaria_saccifera	(Kentiopsis_piersoniorum	(Dypsis_decaryi	(Heterospathe_cagayanensis	(Burretiokentia_grandiflora	Veitchia_spiralis)))))))	Roystonea_regia)	(Reinhardtia_simplex	(Reinhardtia_paiewonskiana	Reinhardtia_latisecta))))	(((Orania_palindan	(Sclerosperma_profizianum	Podococcus_barteri))	(Pelagodoxa_henryana	(Geonoma_undata	Pseudophoenix_vinifera)))	Iriartea_deltoidea))	Sabal_domingensis)))	Nypa_fruticans);
((Phoenix_dactylifera	((((((Attalea_speciosa	Bactris_major)	(Elaeis_guineensis	Elaeis_oleifera))	((((((Oenocarpus_minor	Oenocarpus_bataua)	Prestoea_acuminata)	Manicaria_saccifera)	(Leopoldinia_pulchra	((Dictyosperma_album	Hydriastele_microspadix)	(Kentiopsis_piersoniorum	(Dypsis_decaryi	(Heterospathe_cagayanensis	(Burretiokentia_grandiflora	Veitchia_spiralis)))))))	Roystonea_regia)	(Reinhardtia_simplex	(Reinhardtia_paiewonskiana	Reinhardtia_latisecta))))	((Orania_palindan	(Sclerosperma_profizianum	Podococcus_barteri))	((Pelagodoxa_henryana	(Geonoma_undata	Pseudophoenix_vinifera))	Iriartea_deltoidea)))	Serenoa_repens)	Sabal_domingensis))	Nypa_fruticans);
(((Pelagodoxa_henryana	(Geonoma_undata	Pseudophoenix_vinifera))	(((Iriartea_deltoidea	Orania_palindan)	Podococcus_barteri)	(Sclerosperma_profizianum	((Sabal_domingensis	(Phoenix_dactylifera	Serenoa_repens))	((Attalea_speciosa	(Bactris_major	(Elaeis_guineensis	Elaeis_oleifera)))	(((((Oenocarpus_minor	Oenocarpus_bataua)	Prestoea_acuminata)	(Leopoldinia_pulchra	((Dictyosperma_album	Hydriastele_microspadix)	(Dypsis_decaryi	((Heterospathe_cagayanensis	(Burretiokentia_grandiflora	Veitchia_spiralis))	(Manicaria_saccifera	Kentiopsis_piersoniorum))))))	Roystonea_regia)	(Reinhardtia_simplex	(Reinhardtia_paiewonskiana	Reinhardtia_latisecta))))))))	Nypa_fruticans);
(((Sabal_domingensis	(Phoenix_dactylifera	Serenoa_repens))	(((Pelagodoxa_henryana	(Geonoma_undata	Pseudophoenix_vinifera))	((Iriartea_deltoidea	Orania_palindan)	Podococcus_barteri))	(((Elaeis_guineensis	Elaeis_oleifera)	((Sclerosperma_profizianum	Attalea_speciosa)	Bactris_major))	((Roystonea_regia	(Reinhardtia_simplex	(Reinhardtia_paiewonskiana	Reinhardtia_latisecta)))	((((Oenocarpus_minor	Oenocarpus_bataua)	Prestoea_acuminata)	(Leopoldinia_pulchra	(((Dictyosperma_album	Hydriastele_microspadix)	(Kentiopsis_piersoniorum	(Veitchia_spiralis	Burretiokentia_grandiflora)))	(Dypsis_decaryi	Heterospathe_cagayanensis))))	Manicaria_saccifera)))))	Nypa_fruticans);
((Phoenix_dactylifera	(Serenoa_repens	(((((Iriartea_deltoidea	(Pelagodoxa_henryana	(Geonoma_undata	Pseudophoenix_vinifera)))	(Orania_palindan	Podococcus_barteri))	Sclerosperma_profizianum)	((((Elaeis_guineensis	Elaeis_oleifera)	(Attalea_speciosa	Bactris_major))	(Roystonea_regia	(Reinhardtia_simplex	(Reinhardtia_paiewonskiana	Reinhardtia_latisecta))))	(Leopoldinia_pulchra	((((Oenocarpus_minor	Oenocarpus_bataua)	Prestoea_acuminata)	Manicaria_saccifera)	((((Heterospathe_cagayanensis	(Veitchia_spiralis	Burretiokentia_grandiflora))	Dypsis_decaryi)	Kentiopsis_piersoniorum)	(Dictyosperma_album	Hydriastele_microspadix))))))	Sabal_domingensis)))	Nypa_fruticans);
((((Orania_palindan	(Sclerosperma_profizianum	Podococcus_barteri))	(Pelagodoxa_henryana	(Geonoma_undata	Pseudophoenix_vinifera)))	(Iriartea_deltoidea	((((Elaeis_guineensis	Elaeis_oleifera)	(Attalea_speciosa	Bactris_major))	((Roystonea_regia	((((Oenocarpus_minor	Oenocarpus_bataua)	(Leopoldinia_pulchra	Prestoea_acuminata))	Manicaria_saccifera)	(((Veitchia_spiralis	Burretiokentia_grandiflora)	(Dypsis_decaryi	(Heterospathe_cagayanensis	Kentiopsis_piersoniorum)))	(Dictyosperma_album	Hydriastele_microspadix))))	(Reinhardtia_simplex	(Reinhardtia_paiewonskiana	Reinhardtia_latisecta))))	(Serenoa_repens	(Sabal_domingensis	Phoenix_dactylifera)))))	Nypa_fruticans);
((((Pelagodoxa_henryana	Geonoma_undata)	((((((Elaeis_guineensis	Elaeis_oleifera)	(Attalea_speciosa	Bactris_major))	((Roystonea_regia	((((Oenocarpus_minor	Oenocarpus_bataua)	Prestoea_acuminata)	Leopoldinia_pulchra)	(((((Heterospathe_cagayanensis	(Veitchia_spiralis	Burretiokentia_grandiflora))	Dypsis_decaryi)	(Dictyosperma_album	Hydriastele_microspadix))	Kentiopsis_piersoniorum)	Manicaria_saccifera)))	(Reinhardtia_simplex	(Reinhardtia_paiewonskiana	Reinhardtia_latisecta))))	((Orania_palindan	Sclerosperma_profizianum)	Podococcus_barteri))	(Serenoa_repens	(Sabal_domingensis	Phoenix_dactylifera)))	Iriartea_deltoidea))	Pseudophoenix_vinifera)	Nypa_fruticans);
(((Leopoldinia_pulchra	(Manicaria_saccifera	((((((Heterospathe_cagayanensis	(Veitchia_spiralis	Burretiokentia_grandiflora))	Dypsis_decaryi)	(Dictyosperma_album	Hydriastele_microspadix))	Kentiopsis_piersoniorum)	(((Sabal_domingensis	(Phoenix_dactylifera	Serenoa_repens))	(((Iriartea_deltoidea	Orania_palindan)	(Sclerosperma_profizianum	Podococcus_barteri))	(Pelagodoxa_henryana	Geonoma_undata)))	(((Attalea_speciosa	(Bactris_major	(Elaeis_guineensis	Elaeis_oleifera)))	(Reinhardtia_simplex	(Reinhardtia_paiewonskiana	Reinhardtia_latisecta)))	Roystonea_regia)))	((Oenocarpus_minor	Oenocarpus_bataua)	Prestoea_acuminata))))	Pseudophoenix_vinifera)	Nypa_fruticans);
(((Pseudophoenix_vinifera	(Pelagodoxa_henryana	Geonoma_undata))	((Orania_palindan	(Sclerosperma_profizianum	Podococcus_barteri))	(Iriartea_deltoidea	((((Elaeis_guineensis	Elaeis_oleifera)	(Attalea_speciosa	Bactris_major))	((Reinhardtia_simplex	(Reinhardtia_paiewonskiana	Reinhardtia_latisecta))	(((((Oenocarpus_minor	Oenocarpus_bataua)	Prestoea_acuminata)	Leopoldinia_pulchra)	(Manicaria_saccifera	((Kentiopsis_piersoniorum	((Veitchia_spiralis	Burretiokentia_grandiflora)	(Dictyosperma_album	Hydriastele_microspadix)))	(Dypsis_decaryi	Heterospathe_cagayanensis))))	Roystonea_regia)))	(Sabal_domingensis	(Phoenix_dactylifera	Serenoa_repens))))))	Nypa_fruticans);
(((Pelagodoxa_henryana	(Geonoma_undata	Pseudophoenix_vinifera))	(((Iriartea_deltoidea	(Sclerosperma_profizianum	Orania_palindan))	Podococcus_barteri)	((((Elaeis_guineensis	Elaeis_oleifera)	(Attalea_speciosa	Bactris_major))	((Reinhardtia_simplex	(Reinhardtia_paiewonskiana	Reinhardtia_latisecta))	((((Oenocarpus_minor	Oenocarpus_bataua)	Prestoea_acuminata)	(Manicaria_saccifera	(Leopoldinia_pulchra	((((Kentiopsis_piersoniorum	Veitchia_spiralis)	Burretiokentia_grandiflora)	(Dictyosperma_album	Hydriastele_microspadix))	(Dypsis_decaryi	Heterospathe_cagayanensis)))))	Roystonea_regia)))	(Sabal_domingensis	(Phoenix_dactylifera	Serenoa_repens)))))	Nypa_fruticans);
(((((Geonoma_undata	Pseudophoenix_vinifera)	Pelagodoxa_henryana)	((Iriartea_deltoidea	(Orania_palindan	Sclerosperma_profizianum))	(((((((Prestoea_acuminata	(Oenocarpus_minor	Oenocarpus_bataua))	Leopoldinia_pulchra)	((((Burretiokentia_grandiflora	(Manicaria_saccifera	Veitchia_spiralis))	Heterospathe_cagayanensis)	Dypsis_decaryi)	(Kentiopsis_piersoniorum	(Hydriastele_microspadix	Dictyosperma_album))))	Roystonea_regia)	(Reinhardtia_simplex	(Reinhardtia_paiewonskiana	Reinhardtia_latisecta)))	((Elaeis_oleifera	Elaeis_guineensis)	(Bactris_major	Attalea_speciosa)))	(Sabal_domingensis	(Serenoa_repens	Phoenix_dactylifera)))))	Podococcus_barteri)	Nypa_fruticans);
((((Sclerosperma_profizianum	Podococcus_barteri)	(Iriartea_deltoidea	Orania_palindan))	(((((((Prestoea_acuminata	(Oenocarpus_minor	Oenocarpus_bataua))	((Leopoldinia_pulchra	((((Hydriastele_microspadix	Dictyosperma_album)	Kentiopsis_piersoniorum)	Dypsis_decaryi)	((Burretiokentia_grandiflora	Veitchia_spiralis)	Heterospathe_cagayanensis)))	Manicaria_saccifera))	Roystonea_regia)	(Reinhardtia_simplex	(Reinhardtia_paiewonskiana	Reinhardtia_latisecta)))	((Elaeis_oleifera	Elaeis_guineensis)	(Bactris_major	Attalea_speciosa)))	(Serenoa_repens	(Phoenix_dactylifera	Sabal_domingensis)))	((Geonoma_undata	Pseudophoenix_vinifera)	Pelagodoxa_henryana)))	Nypa_fruticans);
((Phoenix_dactylifera	((((((Pelagodoxa_henryana	(Pseudophoenix_vinifera	Geonoma_undata))	Podococcus_barteri)	(Sclerosperma_profizianum	(Orania_palindan	Iriartea_deltoidea)))	(((Reinhardtia_simplex	(Reinhardtia_paiewonskiana	Reinhardtia_latisecta))	((Dypsis_decaryi	((Manicaria_saccifera	(Kentiopsis_piersoniorum	(Burretiokentia_grandiflora	Veitchia_spiralis)))	((Hydriastele_microspadix	Dictyosperma_album)	Heterospathe_cagayanensis)))	((Leopoldinia_pulchra	(Roystonea_regia	Prestoea_acuminata))	(Oenocarpus_minor	Oenocarpus_bataua))))	((Elaeis_oleifera	Elaeis_guineensis)	(Bactris_major	Attalea_speciosa))))	Sabal_domingensis)	Serenoa_repens))	Nypa_fruticans);
((Phoenix_dactylifera	(((((((Reinhardtia_simplex	(Reinhardtia_paiewonskiana	Reinhardtia_latisecta))	((Elaeis_oleifera	Elaeis_guineensis)	(Bactris_major	Attalea_speciosa)))	Roystonea_regia)	((((Leopoldinia_pulchra	Prestoea_acuminata)	(Oenocarpus_minor	Oenocarpus_bataua))	(Pseudophoenix_vinifera	((((Kentiopsis_piersoniorum	(Burretiokentia_grandiflora	Veitchia_spiralis))	Heterospathe_cagayanensis)	Dypsis_decaryi)	(Hydriastele_microspadix	Dictyosperma_album))))	Manicaria_saccifera))	((Podococcus_barteri	(Geonoma_undata	Pelagodoxa_henryana))	(Iriartea_deltoidea	(Sclerosperma_profizianum	Orania_palindan))))	Sabal_domingensis)	Serenoa_repens))	Nypa_fruticans);
((((Sabal_domingensis	(Serenoa_repens	Phoenix_dactylifera))	(((Reinhardtia_simplex	(Reinhardtia_paiewonskiana	Reinhardtia_latisecta))	((Elaeis_oleifera	Elaeis_guineensis)	(Bactris_major	Attalea_speciosa)))	((Manicaria_saccifera	((Prestoea_acuminata	(Oenocarpus_minor	Oenocarpus_bataua))	(Pseudophoenix_vinifera	(Leopoldinia_pulchra	(((Kentiopsis_piersoniorum	(Hydriastele_microspadix	Dictyosperma_album))	Heterospathe_cagayanensis)	((Dypsis_decaryi	Veitchia_spiralis)	Burretiokentia_grandiflora))))))	Roystonea_regia)))	(((Podococcus_barteri	Sclerosperma_profizianum)	Orania_palindan)	(Iriartea_deltoidea	(Geonoma_undata	Pelagodoxa_henryana))))	Nypa_fruticans);
((((Sabal_domingensis	(Serenoa_repens	Phoenix_dactylifera))	((((((Prestoea_acuminata	(Oenocarpus_minor	Oenocarpus_bataua))	Leopoldinia_pulchra)	(((Dypsis_decaryi	Heterospathe_cagayanensis)	((Kentiopsis_piersoniorum	(Hydriastele_microspadix	Dictyosperma_album))	(Burretiokentia_grandiflora	Veitchia_spiralis)))	Manicaria_saccifera))	Roystonea_regia)	(Reinhardtia_simplex	(Reinhardtia_paiewonskiana	Reinhardtia_latisecta)))	((Elaeis_oleifera	Elaeis_guineensis)	(Bactris_major	Attalea_speciosa))))	(((Sclerosperma_profizianum	Orania_palindan)	Iriartea_deltoidea)	(Podococcus_barteri	(Pseudophoenix_vinifera	(Geonoma_undata	Pelagodoxa_henryana)))))	Nypa_fruticans);
(((((Sclerosperma_profizianum	Podococcus_barteri)	((Pseudophoenix_vinifera	(Sabal_domingensis	(Serenoa_repens	Phoenix_dactylifera)))	((((((((Burretiokentia_grandiflora	Heterospathe_cagayanensis)	(Dypsis_decaryi	(Veitchia_spiralis	Kentiopsis_piersoniorum)))	(Dictyosperma_album	Hydriastele_microspadix))	((Leopoldinia_pulchra	Prestoea_acuminata)	(Oenocarpus_minor	Oenocarpus_bataua)))	Manicaria_saccifera)	Roystonea_regia)	(Reinhardtia_simplex	(Reinhardtia_paiewonskiana	Reinhardtia_latisecta)))	((Elaeis_oleifera	Elaeis_guineensis)	(Bactris_major	Attalea_speciosa)))))	(Orania_palindan	Iriartea_deltoidea))	(Geonoma_undata	Pelagodoxa_henryana))	Nypa_fruticans);
((Phoenix_dactylifera	((((((((Pseudophoenix_vinifera	(((Manicaria_saccifera	((Veitchia_spiralis	Burretiokentia_grandiflora)	Heterospathe_cagayanensis))	(Kentiopsis_piersoniorum	Dypsis_decaryi))	(Dictyosperma_album	Hydriastele_microspadix)))	((Leopoldinia_pulchra	Prestoea_acuminata)	(Oenocarpus_minor	Oenocarpus_bataua)))	Roystonea_regia)	(Reinhardtia_simplex	(Reinhardtia_paiewonskiana	Reinhardtia_latisecta)))	((Elaeis_oleifera	Elaeis_guineensis)	(Bactris_major	Attalea_speciosa)))	((Iriartea_deltoidea	(Geonoma_undata	Pelagodoxa_henryana))	((Sclerosperma_profizianum	Podococcus_barteri)	Orania_palindan)))	Serenoa_repens)	Sabal_domingensis))	Nypa_fruticans);
((((Sclerosperma_profizianum	Podococcus_barteri)	Orania_palindan)	(((Serenoa_repens	(Sabal_domingensis	Phoenix_dactylifera))	((((Manicaria_saccifera	((((((Veitchia_spiralis	Burretiokentia_grandiflora)	Heterospathe_cagayanensis)	Dypsis_decaryi)	(Kentiopsis_piersoniorum	(Dictyosperma_album	Hydriastele_microspadix)))	Leopoldinia_pulchra)	(Prestoea_acuminata	(Oenocarpus_minor	Oenocarpus_bataua))))	Roystonea_regia)	(Reinhardtia_simplex	(Reinhardtia_paiewonskiana	Reinhardtia_latisecta)))	((Elaeis_oleifera	Elaeis_guineensis)	(Bactris_major	Attalea_speciosa))))	(Iriartea_deltoidea	(Pelagodoxa_henryana	(Pseudophoenix_vinifera	Geonoma_undata)))))	Nypa_fruticans);
(((Pelagodoxa_henryana	(Pseudophoenix_vinifera	Geonoma_undata))	((((((((Leopoldinia_pulchra	(Prestoea_acuminata	(Oenocarpus_minor	Oenocarpus_bataua)))	(Manicaria_saccifera	(((Veitchia_spiralis	Burretiokentia_grandiflora)	Dypsis_decaryi)	((Kentiopsis_piersoniorum	Heterospathe_cagayanensis)	(Dictyosperma_album	Hydriastele_microspadix)))))	Roystonea_regia)	(Reinhardtia_simplex	(Reinhardtia_paiewonskiana	Reinhardtia_latisecta)))	((Elaeis_oleifera	Elaeis_guineensis)	(Bactris_major	Attalea_speciosa)))	(Sabal_domingensis	(Phoenix_dactylifera	Serenoa_repens)))	Iriartea_deltoidea)	((Sclerosperma_profizianum	Podococcus_barteri)	Orania_palindan)))	Nypa_fruticans);
((Pseudophoenix_vinifera	((Sabal_domingensis	(Phoenix_dactylifera	Serenoa_repens))	((((Iriartea_deltoidea	(Geonoma_undata	Pelagodoxa_henryana))	(Orania_palindan	Sclerosperma_profizianum))	Podococcus_barteri)	(((Roystonea_regia	(Manicaria_saccifera	((Prestoea_acuminata	(Oenocarpus_minor	Oenocarpus_bataua))	(Leopoldinia_pulchra	(((Kentiopsis_piersoniorum	(Dypsis_decaryi	(Heterospathe_cagayanensis	Burretiokentia_grandiflora)))	Veitchia_spiralis)	(Hydriastele_microspadix	Dictyosperma_album))))))	((Reinhardtia_paiewonskiana	Reinhardtia_latisecta)	Reinhardtia_simplex))	((Attalea_speciosa	Bactris_major)	(Elaeis_oleifera	Elaeis_guineensis))))))	Nypa_fruticans);
((((Iriartea_deltoidea	((((Pseudophoenix_vinifera	Sabal_domingensis)	(Phoenix_dactylifera	Serenoa_repens))	(((Attalea_speciosa	Bactris_major)	(Elaeis_oleifera	Elaeis_guineensis))	(((Reinhardtia_paiewonskiana	Reinhardtia_latisecta)	Reinhardtia_simplex)	(Roystonea_regia	((((Heterospathe_cagayanensis	Dypsis_decaryi)	((Burretiokentia_grandiflora	Veitchia_spiralis)	(Kentiopsis_piersoniorum	(Hydriastele_microspadix	Dictyosperma_album))))	Manicaria_saccifera)	((Leopoldinia_pulchra	Prestoea_acuminata)	(Oenocarpus_minor	Oenocarpus_bataua)))))))	Sclerosperma_profizianum))	(Podococcus_barteri	Orania_palindan))	(Geonoma_undata	Pelagodoxa_henryana))	Nypa_fruticans);
((((Podococcus_barteri	((Orania_palindan	Iriartea_deltoidea)	Sclerosperma_profizianum))	((Sabal_domingensis	(Phoenix_dactylifera	Serenoa_repens))	(((Attalea_speciosa	Bactris_major)	(Elaeis_oleifera	Elaeis_guineensis))	(((Reinhardtia_paiewonskiana	Reinhardtia_latisecta)	Reinhardtia_simplex)	(Roystonea_regia	(Manicaria_saccifera	((Leopoldinia_pulchra	((Heterospathe_cagayanensis	Dypsis_decaryi)	((Burretiokentia_grandiflora	Veitchia_spiralis)	(Kentiopsis_piersoniorum	(Hydriastele_microspadix	Dictyosperma_album)))))	(Prestoea_acuminata	(Oenocarpus_minor	Oenocarpus_bataua)))))))))	(Pseudophoenix_vinifera	(Geonoma_undata	Pelagodoxa_henryana)))	Nypa_fruticans);
(((Pelagodoxa_henryana	(Pseudophoenix_vinifera	Geonoma_undata))	((((Roystonea_regia	((((Hydriastele_microspadix	Dictyosperma_album)	Leopoldinia_pulchra)	(Manicaria_saccifera	(Kentiopsis_piersoniorum	(Dypsis_decaryi	(Heterospathe_cagayanensis	(Burretiokentia_grandiflora	Veitchia_spiralis))))))	(Prestoea_acuminata	(Oenocarpus_minor	Oenocarpus_bataua))))	((((Reinhardtia_paiewonskiana	Reinhardtia_latisecta)	Reinhardtia_simplex)	Podococcus_barteri)	(Iriartea_deltoidea	(Sclerosperma_profizianum	Orania_palindan))))	((Attalea_speciosa	Bactris_major)	(Elaeis_oleifera	Elaeis_guineensis)))	(Sabal_domingensis	(Phoenix_dactylifera	Serenoa_repens))))	Nypa_fruticans);
((((Phoenix_dactylifera	Serenoa_repens)	Sabal_domingensis)	(((Pelagodoxa_henryana	Geonoma_undata)	((Attalea_speciosa	Bactris_major)	(Elaeis_oleifera	Elaeis_guineensis)))	(((Roystonea_regia	((Reinhardtia_paiewonskiana	Reinhardtia_latisecta)	Reinhardtia_simplex))	(Pseudophoenix_vinifera	((Manicaria_saccifera	(Dypsis_decaryi	((((Hydriastele_microspadix	Dictyosperma_album)	Kentiopsis_piersoniorum)	Heterospathe_cagayanensis)	(Burretiokentia_grandiflora	Veitchia_spiralis))))	((Leopoldinia_pulchra	Prestoea_acuminata)	(Oenocarpus_minor	Oenocarpus_bataua)))))	((Podococcus_barteri	(Orania_palindan	Sclerosperma_profizianum))	Iriartea_deltoidea))))	Nypa_fruticans);
((((Serenoa_repens	(Sabal_domingensis	Phoenix_dactylifera))	((Pelagodoxa_henryana	Geonoma_undata)	((((Sclerosperma_profizianum	Podococcus_barteri)	Iriartea_deltoidea)	Orania_palindan)	((Roystonea_regia	(((Attalea_speciosa	Bactris_major)	(Elaeis_oleifera	Elaeis_guineensis))	((Reinhardtia_paiewonskiana	Reinhardtia_latisecta)	Reinhardtia_simplex)))	(((Prestoea_acuminata	(Oenocarpus_minor	Oenocarpus_bataua))	(((Dypsis_decaryi	Heterospathe_cagayanensis)	((Hydriastele_microspadix	Dictyosperma_album)	(Kentiopsis_piersoniorum	(Burretiokentia_grandiflora	Veitchia_spiralis))))	Leopoldinia_pulchra))	Manicaria_saccifera)))))	Pseudophoenix_vinifera)	Nypa_fruticans);
(((((((Sclerosperma_profizianum	Iriartea_deltoidea)	Orania_palindan)	(((Attalea_speciosa	Bactris_major)	(Elaeis_oleifera	Elaeis_guineensis))	(((Reinhardtia_paiewonskiana	Reinhardtia_latisecta)	Reinhardtia_simplex)	((((Prestoea_acuminata	(Oenocarpus_minor	Oenocarpus_bataua))	(((Dypsis_decaryi	Heterospathe_cagayanensis)	((Hydriastele_microspadix	Dictyosperma_album)	(Kentiopsis_piersoniorum	(Burretiokentia_grandiflora	Veitchia_spiralis))))	Leopoldinia_pulchra))	Manicaria_saccifera)	Roystonea_regia))))	Podococcus_barteri)	(Serenoa_repens	(Sabal_domingensis	Phoenix_dactylifera)))	(Pelagodoxa_henryana	(Pseudophoenix_vinifera	Geonoma_undata)))	Nypa_fruticans);
((((((Attalea_speciosa	Bactris_major)	(Elaeis_oleifera	Elaeis_guineensis))	(((Reinhardtia_paiewonskiana	Reinhardtia_latisecta)	Reinhardtia_simplex)	((Pseudophoenix_vinifera	((((Dypsis_decaryi	((Burretiokentia_grandiflora	Veitchia_spiralis)	Heterospathe_cagayanensis))	((Hydriastele_microspadix	Dictyosperma_album)	Kentiopsis_piersoniorum))	Manicaria_saccifera)	((Prestoea_acuminata	(Oenocarpus_minor	Oenocarpus_bataua))	Leopoldinia_pulchra)))	Roystonea_regia)))	(Sabal_domingensis	(Phoenix_dactylifera	Serenoa_repens)))	(((Podococcus_barteri	Sclerosperma_profizianum)	(Pelagodoxa_henryana	Geonoma_undata))	(Iriartea_deltoidea	Orania_palindan)))	Nypa_fruticans);
((((Iriartea_deltoidea	(Pelagodoxa_henryana	Geonoma_undata))	((Sclerosperma_profizianum	Orania_palindan)	(Podococcus_barteri	((((((Attalea_speciosa	Bactris_major)	(Elaeis_oleifera	Elaeis_guineensis))	((Reinhardtia_paiewonskiana	Reinhardtia_latisecta)	Reinhardtia_simplex))	Roystonea_regia)	((Manicaria_saccifera	(Prestoea_acuminata	(Oenocarpus_minor	Oenocarpus_bataua)))	(Leopoldinia_pulchra	((Dypsis_decaryi	((Burretiokentia_grandiflora	Veitchia_spiralis)	Heterospathe_cagayanensis))	((Hydriastele_microspadix	Dictyosperma_album)	Kentiopsis_piersoniorum)))))	(Sabal_domingensis	(Phoenix_dactylifera	Serenoa_repens))))))	Pseudophoenix_vinifera)	Nypa_fruticans);
(((((Podococcus_barteri	Sclerosperma_profizianum)	Orania_palindan)	((((Attalea_speciosa	Bactris_major)	(Elaeis_oleifera	Elaeis_guineensis))	((((((Dypsis_decaryi	((Burretiokentia_grandiflora	Veitchia_spiralis)	Heterospathe_cagayanensis))	((Hydriastele_microspadix	Dictyosperma_album)	Kentiopsis_piersoniorum))	((Leopoldinia_pulchra	Prestoea_acuminata)	(Oenocarpus_minor	Oenocarpus_bataua)))	Manicaria_saccifera)	Roystonea_regia)	((Reinhardtia_paiewonskiana	Reinhardtia_latisecta)	Reinhardtia_simplex)))	(Sabal_domingensis	(Phoenix_dactylifera	Serenoa_repens))))	(Iriartea_deltoidea	(Pelagodoxa_henryana	(Pseudophoenix_vinifera	Geonoma_undata))))	Nypa_fruticans);
((((Sabal_domingensis	(Phoenix_dactylifera	Serenoa_repens))	((((Sclerosperma_profizianum	Orania_palindan)	Podococcus_barteri)	(((Roystonea_regia	((Attalea_speciosa	Bactris_major)	(Elaeis_guineensis	Elaeis_oleifera)))	((((Dypsis_decaryi	(Heterospathe_cagayanensis	(Burretiokentia_grandiflora	Veitchia_spiralis)))	(Kentiopsis_piersoniorum	(Dictyosperma_album	Hydriastele_microspadix)))	Manicaria_saccifera)	((Oenocarpus_minor	Oenocarpus_bataua)	(Leopoldinia_pulchra	Prestoea_acuminata))))	(Reinhardtia_simplex	(Reinhardtia_latisecta	Reinhardtia_paiewonskiana))))	Iriartea_deltoidea))	(Pelagodoxa_henryana	(Pseudophoenix_vinifera	Geonoma_undata)))	Nypa_fruticans);
(((((Sabal_domingensis	(Phoenix_dactylifera	Serenoa_repens))	((Sclerosperma_profizianum	(Iriartea_deltoidea	Orania_palindan))	(((((Oenocarpus_minor	Oenocarpus_bataua)	((((Dypsis_decaryi	Kentiopsis_piersoniorum)	(Manicaria_saccifera	(Heterospathe_cagayanensis	(Burretiokentia_grandiflora	Veitchia_spiralis))))	(Dictyosperma_album	Hydriastele_microspadix))	(Leopoldinia_pulchra	Prestoea_acuminata)))	Roystonea_regia)	(Reinhardtia_simplex	(Reinhardtia_latisecta	Reinhardtia_paiewonskiana)))	((Attalea_speciosa	Bactris_major)	(Elaeis_guineensis	Elaeis_oleifera)))))	(Podococcus_barteri	(Pelagodoxa_henryana	Geonoma_undata)))	Pseudophoenix_vinifera)	Nypa_fruticans);
((Phoenix_dactylifera	(Serenoa_repens	((((((Pseudophoenix_vinifera	(((Prestoea_acuminata	(Oenocarpus_minor	Oenocarpus_bataua))	Leopoldinia_pulchra)	((((Heterospathe_cagayanensis	(Burretiokentia_grandiflora	Veitchia_spiralis))	(Dypsis_decaryi	Manicaria_saccifera))	Kentiopsis_piersoniorum)	(Dictyosperma_album	Hydriastele_microspadix))))	Roystonea_regia)	(Reinhardtia_simplex	(Reinhardtia_latisecta	Reinhardtia_paiewonskiana)))	((Iriartea_deltoidea	Orania_palindan)	(Podococcus_barteri	Sclerosperma_profizianum)))	(((Attalea_speciosa	Bactris_major)	(Elaeis_guineensis	Elaeis_oleifera))	(Pelagodoxa_henryana	Geonoma_undata)))	Sabal_domingensis)))	Nypa_fruticans);
(((((Orania_palindan	(Podococcus_barteri	Sclerosperma_profizianum))	Iriartea_deltoidea)	(Pelagodoxa_henryana	(Pseudophoenix_vinifera	Geonoma_undata)))	((((Roystonea_regia	(Reinhardtia_simplex	(Reinhardtia_latisecta	Reinhardtia_paiewonskiana)))	(Manicaria_saccifera	(((Leopoldinia_pulchra	Prestoea_acuminata)	(Oenocarpus_minor	Oenocarpus_bataua))	((((Heterospathe_cagayanensis	(Burretiokentia_grandiflora	Veitchia_spiralis))	Dypsis_decaryi)	Kentiopsis_piersoniorum)	(Dictyosperma_album	Hydriastele_microspadix)))))	((Attalea_speciosa	Bactris_major)	(Elaeis_guineensis	Elaeis_oleifera)))	(Sabal_domingensis	(Phoenix_dactylifera	Serenoa_repens))))	Nypa_fruticans);
(((((Manicaria_saccifera	((Prestoea_acuminata	(Oenocarpus_minor	Oenocarpus_bataua))	(Leopoldinia_pulchra	(((Heterospathe_cagayanensis	(Burretiokentia_grandiflora	Veitchia_spiralis))	Dypsis_decaryi)	((Dictyosperma_album	Hydriastele_microspadix)	Kentiopsis_piersoniorum)))))	(Sabal_domingensis	(Phoenix_dactylifera	Serenoa_repens)))	(((Orania_palindan	(Podococcus_barteri	Sclerosperma_profizianum))	Iriartea_deltoidea)	((Roystonea_regia	(Reinhardtia_simplex	(Reinhardtia_latisecta	Reinhardtia_paiewonskiana)))	((Attalea_speciosa	Bactris_major)	(Elaeis_guineensis	Elaeis_oleifera)))))	(Pelagodoxa_henryana	(Pseudophoenix_vinifera	Geonoma_undata)))	Nypa_fruticans);
((((Serenoa_repens	(Sabal_domingensis	Phoenix_dactylifera))	(((Orania_palindan	(Podococcus_barteri	Sclerosperma_profizianum))	Iriartea_deltoidea)	(((Prestoea_acuminata	(Oenocarpus_minor	Oenocarpus_bataua))	(((Manicaria_saccifera	((Heterospathe_cagayanensis	(Burretiokentia_grandiflora	Veitchia_spiralis))	(Dypsis_decaryi	Kentiopsis_piersoniorum)))	(Dictyosperma_album	Hydriastele_microspadix))	Leopoldinia_pulchra))	((Roystonea_regia	(Reinhardtia_simplex	(Reinhardtia_latisecta	Reinhardtia_paiewonskiana)))	((Attalea_speciosa	Bactris_major)	(Elaeis_guineensis	Elaeis_oleifera))))))	(Pelagodoxa_henryana	(Pseudophoenix_vinifera	Geonoma_undata)))	Nypa_fruticans);
(((Iriartea_deltoidea	((Pelagodoxa_henryana	(Pseudophoenix_vinifera	Geonoma_undata))	(Podococcus_barteri	(Orania_palindan	Sclerosperma_profizianum))))	((((Roystonea_regia	(((Prestoea_acuminata	(Oenocarpus_minor	Oenocarpus_bataua))	Leopoldinia_pulchra)	(((Kentiopsis_piersoniorum	Manicaria_saccifera)	((Burretiokentia_grandiflora	(Veitchia_spiralis	Heterospathe_cagayanensis))	Dypsis_decaryi))	(Dictyosperma_album	Hydriastele_microspadix))))	(Reinhardtia_simplex	(Reinhardtia_latisecta	Reinhardtia_paiewonskiana)))	((Attalea_speciosa	Bactris_major)	(Elaeis_guineensis	Elaeis_oleifera)))	(Sabal_domingensis	(Phoenix_dactylifera	Serenoa_repens))))	Nypa_fruticans);
(((Pelagodoxa_henryana	(Pseudophoenix_vinifera	Geonoma_undata))	(Podococcus_barteri	(Orania_palindan	((Sclerosperma_profizianum	((((Roystonea_regia	(Reinhardtia_simplex	(Reinhardtia_latisecta	Reinhardtia_paiewonskiana)))	((Attalea_speciosa	Bactris_major)	(Elaeis_guineensis	Elaeis_oleifera)))	(((Oenocarpus_minor	Oenocarpus_bataua)	(Leopoldinia_pulchra	Prestoea_acuminata))	((Kentiopsis_piersoniorum	(Manicaria_saccifera	((Heterospathe_cagayanensis	(Burretiokentia_grandiflora	Veitchia_spiralis))	Dypsis_decaryi)))	(Dictyosperma_album	Hydriastele_microspadix))))	(Sabal_domingensis	(Phoenix_dactylifera	Serenoa_repens))))	Iriartea_deltoidea))))	Nypa_fruticans);
((Phoenix_dactylifera	(Serenoa_repens	((((Pelagodoxa_henryana	(Pseudophoenix_vinifera	Geonoma_undata))	((((Sclerosperma_profizianum	Podococcus_barteri)	(Iriartea_deltoidea	Orania_palindan))	(Roystonea_regia	(Reinhardtia_simplex	(Reinhardtia_latisecta	Reinhardtia_paiewonskiana))))	((Attalea_speciosa	Bactris_major)	(Elaeis_guineensis	Elaeis_oleifera))))	(((Oenocarpus_minor	Oenocarpus_bataua)	(Leopoldinia_pulchra	(Manicaria_saccifera	Prestoea_acuminata)))	((Kentiopsis_piersoniorum	((Heterospathe_cagayanensis	(Burretiokentia_grandiflora	Veitchia_spiralis))	Dypsis_decaryi))	(Dictyosperma_album	Hydriastele_microspadix))))	Sabal_domingensis)))	Nypa_fruticans);
((Phoenix_dactylifera	(Serenoa_repens	((((((Roystonea_regia	((Manicaria_saccifera	(Leopoldinia_pulchra	(((Burretiokentia_grandiflora	Veitchia_spiralis)	Dypsis_decaryi)	(Kentiopsis_piersoniorum	(Heterospathe_cagayanensis	(Dictyosperma_album	Hydriastele_microspadix))))))	((Oenocarpus_minor	Oenocarpus_bataua)	Prestoea_acuminata)))	(Reinhardtia_simplex	(Reinhardtia_latisecta	Reinhardtia_paiewonskiana)))	((Attalea_speciosa	Bactris_major)	(Elaeis_guineensis	Elaeis_oleifera)))	((Sclerosperma_profizianum	Podococcus_barteri)	(Iriartea_deltoidea	Orania_palindan)))	(Pelagodoxa_henryana	(Pseudophoenix_vinifera	Geonoma_undata)))	Sabal_domingensis)))	Nypa_fruticans);
((Pseudophoenix_vinifera	((((Sclerosperma_profizianum	Podococcus_barteri)	Orania_palindan)	(((Manicaria_saccifera	((((Dictyosperma_album	Hydriastele_microspadix)	Kentiopsis_piersoniorum)	(Dypsis_decaryi	(Heterospathe_cagayanensis	(Veitchia_spiralis	Burretiokentia_grandiflora))))	((Leopoldinia_pulchra	Prestoea_acuminata)	(Oenocarpus_minor	Oenocarpus_bataua))))	(Sabal_domingensis	(Phoenix_dactylifera	Serenoa_repens)))	((Iriartea_deltoidea	(Roystonea_regia	((Reinhardtia_latisecta	Reinhardtia_paiewonskiana)	Reinhardtia_simplex)))	((Elaeis_guineensis	Elaeis_oleifera)	(Attalea_speciosa	Bactris_major)))))	(Geonoma_undata	Pelagodoxa_henryana)))	Nypa_fruticans);
((((Pseudophoenix_vinifera	Orania_palindan)	Podococcus_barteri)	(((((Sabal_domingensis	(Phoenix_dactylifera	Serenoa_repens))	(((((((Dictyosperma_album	Hydriastele_microspadix)	Kentiopsis_piersoniorum)	Manicaria_saccifera)	(Dypsis_decaryi	(Heterospathe_cagayanensis	(Veitchia_spiralis	Burretiokentia_grandiflora))))	((Leopoldinia_pulchra	Prestoea_acuminata)	(Oenocarpus_minor	Oenocarpus_bataua)))	(Roystonea_regia	((Reinhardtia_latisecta	Reinhardtia_paiewonskiana)	Reinhardtia_simplex)))	((Elaeis_guineensis	Elaeis_oleifera)	(Attalea_speciosa	Bactris_major))))	Sclerosperma_profizianum)	Iriartea_deltoidea)	(Geonoma_undata	Pelagodoxa_henryana)))	Nypa_fruticans);
(((Oenocarpus_minor	Oenocarpus_bataua)	((((Manicaria_saccifera	((Roystonea_regia	((Reinhardtia_latisecta	Reinhardtia_paiewonskiana)	Reinhardtia_simplex))	((Attalea_speciosa	(Bactris_major	(Elaeis_guineensis	Elaeis_oleifera)))	((((Sclerosperma_profizianum	Podococcus_barteri)	Orania_palindan)	(Iriartea_deltoidea	((Pseudophoenix_vinifera	Geonoma_undata)	Pelagodoxa_henryana)))	(Sabal_domingensis	(Phoenix_dactylifera	Serenoa_repens))))))	(((Dictyosperma_album	Hydriastele_microspadix)	Kentiopsis_piersoniorum)	(Dypsis_decaryi	(Heterospathe_cagayanensis	(Veitchia_spiralis	Burretiokentia_grandiflora)))))	Leopoldinia_pulchra)	Prestoea_acuminata))	Nypa_fruticans);
(((((Sabal_domingensis	(Phoenix_dactylifera	Serenoa_repens))	(((Roystonea_regia	((Leopoldinia_pulchra	((Oenocarpus_minor	Oenocarpus_bataua)	Prestoea_acuminata))	(((Dictyosperma_album	Hydriastele_microspadix)	((Kentiopsis_piersoniorum	Manicaria_saccifera)	(Veitchia_spiralis	Burretiokentia_grandiflora)))	(Dypsis_decaryi	Heterospathe_cagayanensis))))	((Reinhardtia_latisecta	Reinhardtia_paiewonskiana)	Reinhardtia_simplex))	((Elaeis_guineensis	Elaeis_oleifera)	(Attalea_speciosa	Bactris_major))))	(Sclerosperma_profizianum	Orania_palindan))	(Iriartea_deltoidea	(Podococcus_barteri	((Pseudophoenix_vinifera	Geonoma_undata)	Pelagodoxa_henryana))))	Nypa_fruticans);
((((Iriartea_deltoidea	((Sabal_domingensis	(Phoenix_dactylifera	Serenoa_repens))	(((Roystonea_regia	((Reinhardtia_latisecta	Reinhardtia_paiewonskiana)	Reinhardtia_simplex))	((Elaeis_guineensis	Elaeis_oleifera)	(Attalea_speciosa	Bactris_major)))	(((Oenocarpus_minor	Oenocarpus_bataua)	Prestoea_acuminata)	(((((Dictyosperma_album	Hydriastele_microspadix)	(Kentiopsis_piersoniorum	(Veitchia_spiralis	Burretiokentia_grandiflora)))	(Dypsis_decaryi	Heterospathe_cagayanensis))	Leopoldinia_pulchra)	Manicaria_saccifera)))))	((Podococcus_barteri	Sclerosperma_profizianum)	Orania_palindan))	((Pseudophoenix_vinifera	Geonoma_undata)	Pelagodoxa_henryana))	Nypa_fruticans);
((Iriartea_deltoidea	(((Podococcus_barteri	Orania_palindan)	(Geonoma_undata	Pelagodoxa_henryana))	((Sabal_domingensis	(Phoenix_dactylifera	Serenoa_repens))	(Sclerosperma_profizianum	((((Reinhardtia_latisecta	Reinhardtia_paiewonskiana)	Reinhardtia_simplex)	((Elaeis_guineensis	Elaeis_oleifera)	(Attalea_speciosa	Bactris_major)))	(Roystonea_regia	(Pseudophoenix_vinifera	(((Oenocarpus_minor	Oenocarpus_bataua)	(Prestoea_acuminata	(Manicaria_saccifera	Leopoldinia_pulchra)))	((((Dictyosperma_album	Hydriastele_microspadix)	(Kentiopsis_piersoniorum	Veitchia_spiralis))	Burretiokentia_grandiflora)	(Dypsis_decaryi	Heterospathe_cagayanensis))))))))))	Nypa_fruticans);
(((((Sabal_domingensis	(Phoenix_dactylifera	Serenoa_repens))	Iriartea_deltoidea)	((((Manicaria_saccifera	((((Heterospathe_cagayanensis	(Veitchia_spiralis	Burretiokentia_grandiflora))	Kentiopsis_piersoniorum)	Dypsis_decaryi)	(Dictyosperma_album	Hydriastele_microspadix)))	((Oenocarpus_minor	Oenocarpus_bataua)	(Prestoea_acuminata	Leopoldinia_pulchra)))	(Roystonea_regia	((Reinhardtia_latisecta	Reinhardtia_paiewonskiana)	Reinhardtia_simplex)))	((Elaeis_guineensis	Elaeis_oleifera)	(Attalea_speciosa	Bactris_major))))	((Orania_palindan	(Sclerosperma_profizianum	Podococcus_barteri))	(Pseudophoenix_vinifera	(Geonoma_undata	Pelagodoxa_henryana))))	Nypa_fruticans);
(((((Sclerosperma_profizianum	Podococcus_barteri)	(Pelagodoxa_henryana	(Pseudophoenix_vinifera	Geonoma_undata)))	(Iriartea_deltoidea	Orania_palindan))	((Sabal_domingensis	(Phoenix_dactylifera	Serenoa_repens))	(((((((Kentiopsis_piersoniorum	Hydriastele_microspadix)	Dictyosperma_album)	(((Heterospathe_cagayanensis	Burretiokentia_grandiflora)	Dypsis_decaryi)	Veitchia_spiralis))	((Oenocarpus_minor	Oenocarpus_bataua)	((Manicaria_saccifera	Prestoea_acuminata)	Leopoldinia_pulchra)))	Roystonea_regia)	((Reinhardtia_latisecta	Reinhardtia_paiewonskiana)	Reinhardtia_simplex))	((Elaeis_guineensis	Elaeis_oleifera)	(Attalea_speciosa	Bactris_major)))))	Nypa_fruticans);
((((Serenoa_repens	(Sabal_domingensis	Phoenix_dactylifera))	((((((((Hydriastele_microspadix	Dictyosperma_album)	Kentiopsis_piersoniorum)	(Dypsis_decaryi	((Burretiokentia_grandiflora	Veitchia_spiralis)	Heterospathe_cagayanensis)))	Manicaria_saccifera)	((Oenocarpus_minor	Oenocarpus_bataua)	(Prestoea_acuminata	Leopoldinia_pulchra)))	Roystonea_regia)	((Reinhardtia_latisecta	Reinhardtia_paiewonskiana)	Reinhardtia_simplex))	((Elaeis_guineensis	Elaeis_oleifera)	((Sclerosperma_profizianum	Attalea_speciosa)	Bactris_major))))	((Podococcus_barteri	Orania_palindan)	((Pelagodoxa_henryana	(Pseudophoenix_vinifera	Geonoma_undata))	Iriartea_deltoidea)))	Nypa_fruticans);
((Phoenix_dactylifera	(Serenoa_repens	((((((((Leopoldinia_pulchra	((Hydriastele_microspadix	Dictyosperma_album)	((Kentiopsis_piersoniorum	Dypsis_decaryi)	((Burretiokentia_grandiflora	Veitchia_spiralis)	Heterospathe_cagayanensis))))	(Manicaria_saccifera	((Oenocarpus_minor	Oenocarpus_bataua)	Prestoea_acuminata)))	Roystonea_regia)	((Reinhardtia_latisecta	Reinhardtia_paiewonskiana)	Reinhardtia_simplex))	((Elaeis_guineensis	Elaeis_oleifera)	(Attalea_speciosa	Bactris_major)))	((Iriartea_deltoidea	Orania_palindan)	(Sclerosperma_profizianum	Podococcus_barteri)))	(Pelagodoxa_henryana	(Pseudophoenix_vinifera	Geonoma_undata)))	Sabal_domingensis)))	Nypa_fruticans);
((((Pelagodoxa_henryana	Geonoma_undata)	((Iriartea_deltoidea	Orania_palindan)	(((((Roystonea_regia	(Reinhardtia_simplex	(Reinhardtia_paiewonskiana	Reinhardtia_latisecta)))	(Manicaria_saccifera	((((Kentiopsis_piersoniorum	Dypsis_decaryi)	(Heterospathe_cagayanensis	(Burretiokentia_grandiflora	Veitchia_spiralis)))	(Hydriastele_microspadix	Dictyosperma_album))	(Leopoldinia_pulchra	(Prestoea_acuminata	(Oenocarpus_bataua	Oenocarpus_minor))))))	((Elaeis_oleifera	Elaeis_guineensis)	(Bactris_major	Attalea_speciosa)))	(Serenoa_repens	(Sabal_domingensis	Phoenix_dactylifera)))	(Podococcus_barteri	Sclerosperma_profizianum))))	Pseudophoenix_vinifera)	Nypa_fruticans);
((((Podococcus_barteri	(Iriartea_deltoidea	(Pelagodoxa_henryana	(Pseudophoenix_vinifera	Geonoma_undata))))	Orania_palindan)	((Sclerosperma_profizianum	((((Manicaria_saccifera	(((((Kentiopsis_piersoniorum	Dypsis_decaryi)	(Heterospathe_cagayanensis	Burretiokentia_grandiflora))	((Hydriastele_microspadix	Dictyosperma_album)	Veitchia_spiralis))	Leopoldinia_pulchra)	(Prestoea_acuminata	(Oenocarpus_bataua	Oenocarpus_minor))))	Roystonea_regia)	(Reinhardtia_simplex	(Reinhardtia_paiewonskiana	Reinhardtia_latisecta)))	(Attalea_speciosa	((Elaeis_oleifera	Elaeis_guineensis)	Bactris_major))))	(Sabal_domingensis	(Phoenix_dactylifera	Serenoa_repens))))	Nypa_fruticans);
(((Iriartea_deltoidea	(Pelagodoxa_henryana	(Pseudophoenix_vinifera	Geonoma_undata)))	(((Podococcus_barteri	Sclerosperma_profizianum)	Orania_palindan)	((Serenoa_repens	(Sabal_domingensis	Phoenix_dactylifera))	((((((Heterospathe_cagayanensis	(Hydriastele_microspadix	Dictyosperma_album))	((Kentiopsis_piersoniorum	(Burretiokentia_grandiflora	Veitchia_spiralis))	Dypsis_decaryi))	((Oenocarpus_bataua	Oenocarpus_minor)	((Leopoldinia_pulchra	Prestoea_acuminata)	Manicaria_saccifera)))	Roystonea_regia)	(Reinhardtia_simplex	(Reinhardtia_paiewonskiana	Reinhardtia_latisecta)))	((Elaeis_oleifera	Elaeis_guineensis)	(Bactris_major	Attalea_speciosa))))))	Nypa_fruticans);
(((Pelagodoxa_henryana	(Pseudophoenix_vinifera	Geonoma_undata))	(((Sabal_domingensis	(Phoenix_dactylifera	Serenoa_repens))	((((Podococcus_barteri	Sclerosperma_profizianum)	(Iriartea_deltoidea	Orania_palindan))	(Roystonea_regia	(Reinhardtia_simplex	(Reinhardtia_paiewonskiana	Reinhardtia_latisecta))))	((Elaeis_oleifera	Elaeis_guineensis)	(Bactris_major	Attalea_speciosa))))	((((Kentiopsis_piersoniorum	(Burretiokentia_grandiflora	Veitchia_spiralis))	Dypsis_decaryi)	((Heterospathe_cagayanensis	Hydriastele_microspadix)	Dictyosperma_album))	((Oenocarpus_bataua	Oenocarpus_minor)	((Leopoldinia_pulchra	Prestoea_acuminata)	Manicaria_saccifera)))))	Nypa_fruticans);
(((((((Roystonea_regia	(Reinhardtia_simplex	(Reinhardtia_paiewonskiana	Reinhardtia_latisecta)))	((((Heterospathe_cagayanensis	((Dictyosperma_album	Hydriastele_microspadix)	((Kentiopsis_piersoniorum	Manicaria_saccifera)	(Burretiokentia_grandiflora	Veitchia_spiralis))))	Dypsis_decaryi)	(Leopoldinia_pulchra	(Prestoea_acuminata	(Oenocarpus_bataua	Oenocarpus_minor))))	(Sabal_domingensis	(Phoenix_dactylifera	Serenoa_repens))))	(((Elaeis_oleifera	Elaeis_guineensis)	(Bactris_major	Attalea_speciosa))	Sclerosperma_profizianum))	(Podococcus_barteri	(Iriartea_deltoidea	Orania_palindan)))	(Pelagodoxa_henryana	Geonoma_undata))	Pseudophoenix_vinifera)	Nypa_fruticans);
(((((Podococcus_barteri	Sclerosperma_profizianum)	Orania_palindan)	(((Sabal_domingensis	(Phoenix_dactylifera	Serenoa_repens))	((((Manicaria_saccifera	(((Dictyosperma_album	Hydriastele_microspadix)	(((Heterospathe_cagayanensis	Dypsis_decaryi)	(Burretiokentia_grandiflora	Veitchia_spiralis))	Kentiopsis_piersoniorum))	((Leopoldinia_pulchra	Prestoea_acuminata)	(Oenocarpus_bataua	Oenocarpus_minor))))	Roystonea_regia)	(Reinhardtia_simplex	(Reinhardtia_paiewonskiana	Reinhardtia_latisecta)))	((Elaeis_oleifera	Elaeis_guineensis)	(Bactris_major	Attalea_speciosa))))	Iriartea_deltoidea))	((Pelagodoxa_henryana	Geonoma_undata)	Pseudophoenix_vinifera))	Nypa_fruticans);
((Phoenix_dactylifera	(Serenoa_repens	(((((Pelagodoxa_henryana	Geonoma_undata)	((Elaeis_oleifera	Elaeis_guineensis)	(Bactris_major	Attalea_speciosa)))	((Roystonea_regia	(Reinhardtia_simplex	(Reinhardtia_paiewonskiana	Reinhardtia_latisecta)))	((Sclerosperma_profizianum	Podococcus_barteri)	(Iriartea_deltoidea	Orania_palindan))))	((Pseudophoenix_vinifera	((Prestoea_acuminata	(Oenocarpus_bataua	Oenocarpus_minor))	Leopoldinia_pulchra))	(((Heterospathe_cagayanensis	(Kentiopsis_piersoniorum	(Dictyosperma_album	Hydriastele_microspadix)))	(Dypsis_decaryi	(Burretiokentia_grandiflora	Veitchia_spiralis)))	Manicaria_saccifera)))	Sabal_domingensis)))	Nypa_fruticans);
(((Pseudophoenix_vinifera	(Pelagodoxa_henryana	Geonoma_undata))	((((Iriartea_deltoidea	Orania_palindan)	(Sclerosperma_profizianum	Podococcus_barteri))	(((Prestoea_acuminata	(Oenocarpus_bataua	Oenocarpus_minor))	((((Kentiopsis_piersoniorum	((Heterospathe_cagayanensis	(Burretiokentia_grandiflora	Veitchia_spiralis))	Dypsis_decaryi))	Manicaria_saccifera)	(Dictyosperma_album	Hydriastele_microspadix))	Leopoldinia_pulchra))	(Roystonea_regia	(((Elaeis_oleifera	Elaeis_guineensis)	(Bactris_major	Attalea_speciosa))	(Reinhardtia_simplex	(Reinhardtia_paiewonskiana	Reinhardtia_latisecta))))))	(Sabal_domingensis	(Phoenix_dactylifera	Serenoa_repens))))	Nypa_fruticans);
(((((((Reinhardtia_simplex	(Reinhardtia_paiewonskiana	Reinhardtia_latisecta))	Roystonea_regia)	(((Leopoldinia_pulchra	(Manicaria_saccifera	Prestoea_acuminata))	(Oenocarpus_bataua	Oenocarpus_minor))	((Dypsis_decaryi	(Kentiopsis_piersoniorum	(Heterospathe_cagayanensis	(Burretiokentia_grandiflora	Veitchia_spiralis))))	(Dictyosperma_album	Hydriastele_microspadix))))	((Serenoa_repens	(Sabal_domingensis	Phoenix_dactylifera))	((Elaeis_oleifera	Elaeis_guineensis)	(Bactris_major	Attalea_speciosa))))	((Iriartea_deltoidea	(Pseudophoenix_vinifera	Orania_palindan))	(Sclerosperma_profizianum	Podococcus_barteri)))	(Pelagodoxa_henryana	Geonoma_undata))	Nypa_fruticans);
((((Sclerosperma_profizianum	Podococcus_barteri)	(Pelagodoxa_henryana	(Pseudophoenix_vinifera	Geonoma_undata)))	(((Sabal_domingensis	(Phoenix_dactylifera	Serenoa_repens))	((((Elaeis_oleifera	Elaeis_guineensis)	(Bactris_major	Attalea_speciosa))	(Roystonea_regia	(Reinhardtia_simplex	(Reinhardtia_paiewonskiana	Reinhardtia_latisecta))))	(((Leopoldinia_pulchra	((Heterospathe_cagayanensis	((Dictyosperma_album	Kentiopsis_piersoniorum)	Hydriastele_microspadix))	((Burretiokentia_grandiflora	Veitchia_spiralis)	Dypsis_decaryi)))	(Prestoea_acuminata	(Oenocarpus_bataua	Oenocarpus_minor)))	Manicaria_saccifera)))	(Iriartea_deltoidea	Orania_palindan)))	Nypa_fruticans);
((Phoenix_dactylifera	((((((((Kentiopsis_piersoniorum	(((Burretiokentia_grandiflora	Veitchia_spiralis)	Heterospathe_cagayanensis)	Dypsis_decaryi))	(Dictyosperma_album	Hydriastele_microspadix))	((Oenocarpus_minor	Oenocarpus_bataua)	(Leopoldinia_pulchra	(Manicaria_saccifera	Prestoea_acuminata))))	(Roystonea_regia	(Reinhardtia_simplex	(Reinhardtia_paiewonskiana	Reinhardtia_latisecta))))	((Elaeis_guineensis	Elaeis_oleifera)	(Attalea_speciosa	Bactris_major)))	(((Iriartea_deltoidea	Orania_palindan)	(Podococcus_barteri	Sclerosperma_profizianum))	((Pseudophoenix_vinifera	Geonoma_undata)	Pelagodoxa_henryana)))	Sabal_domingensis)	Serenoa_repens))	Nypa_fruticans);
((((Pseudophoenix_vinifera	Geonoma_undata)	Pelagodoxa_henryana)	(((Sabal_domingensis	(Serenoa_repens	Phoenix_dactylifera))	((((((Leopoldinia_pulchra	((Kentiopsis_piersoniorum	(((Burretiokentia_grandiflora	Veitchia_spiralis)	Heterospathe_cagayanensis)	Dypsis_decaryi))	(Dictyosperma_album	Hydriastele_microspadix)))	((Oenocarpus_minor	Oenocarpus_bataua)	Prestoea_acuminata))	Manicaria_saccifera)	Roystonea_regia)	(Reinhardtia_simplex	(Reinhardtia_paiewonskiana	Reinhardtia_latisecta)))	((Elaeis_guineensis	Elaeis_oleifera)	(Attalea_speciosa	Bactris_major))))	((Iriartea_deltoidea	Orania_palindan)	(Podococcus_barteri	Sclerosperma_profizianum))))	Nypa_fruticans);
((Pseudophoenix_vinifera	(((Sabal_domingensis	(Serenoa_repens	Phoenix_dactylifera))	(((Elaeis_guineensis	Elaeis_oleifera)	(Attalea_speciosa	Bactris_major))	((Reinhardtia_simplex	(Reinhardtia_paiewonskiana	Reinhardtia_latisecta))	(((((Heterospathe_cagayanensis	Dypsis_decaryi)	((Hydriastele_microspadix	Dictyosperma_album)	(Veitchia_spiralis	(Kentiopsis_piersoniorum	Burretiokentia_grandiflora))))	((Oenocarpus_minor	Oenocarpus_bataua)	(Leopoldinia_pulchra	Prestoea_acuminata)))	Manicaria_saccifera)	Roystonea_regia))))	(((Geonoma_undata	Pelagodoxa_henryana)	Iriartea_deltoidea)	(Podococcus_barteri	(Orania_palindan	Sclerosperma_profizianum)))))	Nypa_fruticans);
(((Podococcus_barteri	Orania_palindan)	((((Pseudophoenix_vinifera	Geonoma_undata)	Pelagodoxa_henryana)	Iriartea_deltoidea)	((Sabal_domingensis	(Serenoa_repens	Phoenix_dactylifera))	(Roystonea_regia	((((Elaeis_guineensis	Elaeis_oleifera)	(Attalea_speciosa	Bactris_major))	(Reinhardtia_simplex	(Reinhardtia_paiewonskiana	Reinhardtia_latisecta)))	(Sclerosperma_profizianum	((((Kentiopsis_piersoniorum	((Heterospathe_cagayanensis	(Veitchia_spiralis	Burretiokentia_grandiflora))	Dypsis_decaryi))	(Dictyosperma_album	Hydriastele_microspadix))	((Oenocarpus_minor	Oenocarpus_bataua)	(Leopoldinia_pulchra	Prestoea_acuminata)))	Manicaria_saccifera)))))))	Nypa_fruticans);
((((Geonoma_undata	Pelagodoxa_henryana)	(((Sabal_domingensis	(Serenoa_repens	Phoenix_dactylifera))	((Roystonea_regia	(((Elaeis_guineensis	Elaeis_oleifera)	(Attalea_speciosa	Bactris_major))	(Reinhardtia_simplex	(Reinhardtia_paiewonskiana	Reinhardtia_latisecta))))	((((Heterospathe_cagayanensis	(((Hydriastele_microspadix	Dictyosperma_album)	(Veitchia_spiralis	Kentiopsis_piersoniorum))	Burretiokentia_grandiflora))	Dypsis_decaryi)	((Oenocarpus_minor	Oenocarpus_bataua)	(Leopoldinia_pulchra	Prestoea_acuminata)))	Manicaria_saccifera)))	((Sclerosperma_profizianum	Podococcus_barteri)	(Iriartea_deltoidea	Orania_palindan))))	Pseudophoenix_vinifera)	Nypa_fruticans);
((Phoenix_dactylifera	((((Pseudophoenix_vinifera	((Sclerosperma_profizianum	Podococcus_barteri)	((Geonoma_undata	Pelagodoxa_henryana)	(Iriartea_deltoidea	Orania_palindan))))	(((Elaeis_guineensis	Elaeis_oleifera)	(Attalea_speciosa	Bactris_major))	((Reinhardtia_simplex	(Reinhardtia_paiewonskiana	Reinhardtia_latisecta))	((((Leopoldinia_pulchra	(((((Heterospathe_cagayanensis	Burretiokentia_grandiflora)	Veitchia_spiralis)	Kentiopsis_piersoniorum)	Dypsis_decaryi)	(Hydriastele_microspadix	Dictyosperma_album)))	((Oenocarpus_minor	Oenocarpus_bataua)	Prestoea_acuminata))	Manicaria_saccifera)	Roystonea_regia))))	Sabal_domingensis)	Serenoa_repens))	Nypa_fruticans);
((Phoenix_dactylifera	(Sabal_domingensis	(((((Elaeis_guineensis	Elaeis_oleifera)	(Attalea_speciosa	Bactris_major))	((Reinhardtia_simplex	(Reinhardtia_paiewonskiana	Reinhardtia_latisecta))	((((Kentiopsis_piersoniorum	(Dypsis_decaryi	((Burretiokentia_grandiflora	Veitchia_spiralis)	Heterospathe_cagayanensis)))	(Hydriastele_microspadix	Dictyosperma_album))	((Oenocarpus_minor	Oenocarpus_bataua)	(Leopoldinia_pulchra	(Manicaria_saccifera	Prestoea_acuminata))))	Roystonea_regia)))	((((Pseudophoenix_vinifera	Geonoma_undata)	Pelagodoxa_henryana)	Iriartea_deltoidea)	((Orania_palindan	Sclerosperma_profizianum)	Podococcus_barteri)))	Serenoa_repens)))	Nypa_fruticans);
((Pseudophoenix_vinifera	((Geonoma_undata	Pelagodoxa_henryana)	(Iriartea_deltoidea	(((Orania_palindan	Sclerosperma_profizianum)	Podococcus_barteri)	((Serenoa_repens	(Phoenix_dactylifera	Sabal_domingensis))	(((Elaeis_guineensis	Elaeis_oleifera)	(Attalea_speciosa	Bactris_major))	(((Reinhardtia_simplex	(Reinhardtia_paiewonskiana	Reinhardtia_latisecta))	Roystonea_regia)	(((Manicaria_saccifera	(Kentiopsis_piersoniorum	(Dypsis_decaryi	((Burretiokentia_grandiflora	Veitchia_spiralis)	Heterospathe_cagayanensis))))	(Hydriastele_microspadix	Dictyosperma_album))	((Oenocarpus_minor	Oenocarpus_bataua)	(Leopoldinia_pulchra	Prestoea_acuminata))))))))))	Nypa_fruticans);
(((Iriartea_deltoidea	((((((Elaeis_guineensis	Elaeis_oleifera)	(Attalea_speciosa	Bactris_major))	((Reinhardtia_simplex	(Reinhardtia_paiewonskiana	Reinhardtia_latisecta))	Roystonea_regia))	(((Manicaria_saccifera	(Kentiopsis_piersoniorum	(Dypsis_decaryi	((Burretiokentia_grandiflora	Veitchia_spiralis)	Heterospathe_cagayanensis))))	(Hydriastele_microspadix	Dictyosperma_album))	((Oenocarpus_minor	Oenocarpus_bataua)	(Leopoldinia_pulchra	Prestoea_acuminata))))	Pseudophoenix_vinifera)	(Sabal_domingensis	(Serenoa_repens	Phoenix_dactylifera))))	((Geonoma_undata	Pelagodoxa_henryana)	(Orania_palindan	(Sclerosperma_profizianum	Podococcus_barteri))))	Nypa_fruticans);
((((Pseudophoenix_vinifera	Geonoma_undata)	Pelagodoxa_henryana)	(((Iriartea_deltoidea	Orania_palindan)	Podococcus_barteri)	(((Sclerosperma_profizianum	((Reinhardtia_simplex	(Reinhardtia_paiewonskiana	Reinhardtia_latisecta))	(Roystonea_regia	(Attalea_speciosa	(Bactris_major	(Elaeis_guineensis	Elaeis_oleifera))))))	(((Dypsis_decaryi	Heterospathe_cagayanensis)	((Hydriastele_microspadix	Dictyosperma_album)	((Kentiopsis_piersoniorum	Veitchia_spiralis)	Burretiokentia_grandiflora)))	((Oenocarpus_minor	Oenocarpus_bataua)	(Leopoldinia_pulchra	(Manicaria_saccifera	Prestoea_acuminata)))))	(Sabal_domingensis	(Serenoa_repens	Phoenix_dactylifera)))))	Nypa_fruticans);
((((Orania_palindan	Podococcus_barteri)	((((Elaeis_oleifera	Elaeis_guineensis)	((Sclerosperma_profizianum	Attalea_speciosa)	Bactris_major))	(((((Dypsis_decaryi	(Kentiopsis_piersoniorum	(Dictyosperma_album	Hydriastele_microspadix)))	((Heterospathe_cagayanensis	(Burretiokentia_grandiflora	Veitchia_spiralis))	Manicaria_saccifera))	((Leopoldinia_pulchra	Prestoea_acuminata)	(Oenocarpus_minor	Oenocarpus_bataua)))	Roystonea_regia)	(Reinhardtia_simplex	(Reinhardtia_paiewonskiana	Reinhardtia_latisecta))))	(Sabal_domingensis	(Phoenix_dactylifera	Serenoa_repens))))	(Iriartea_deltoidea	(Pelagodoxa_henryana	(Pseudophoenix_vinifera	Geonoma_undata))))	Nypa_fruticans);
((Phoenix_dactylifera	(Serenoa_repens	(((Pelagodoxa_henryana	Geonoma_undata)	(((((Elaeis_oleifera	Elaeis_guineensis)	(Attalea_speciosa	Bactris_major))	(Roystonea_regia	(Reinhardtia_simplex	(Reinhardtia_paiewonskiana	Reinhardtia_latisecta))))	(Manicaria_saccifera	((Pseudophoenix_vinifera	((Dypsis_decaryi	(Heterospathe_cagayanensis	(Burretiokentia_grandiflora	Veitchia_spiralis)))	(Kentiopsis_piersoniorum	(Dictyosperma_album	Hydriastele_microspadix))))	((Leopoldinia_pulchra	Prestoea_acuminata)	(Oenocarpus_minor	Oenocarpus_bataua)))))	((Iriartea_deltoidea	Orania_palindan)	(Sclerosperma_profizianum	Podococcus_barteri))))	Sabal_domingensis)))	Nypa_fruticans);
((Iriartea_deltoidea	((Pelagodoxa_henryana	Geonoma_undata)	(((Orania_palindan	Sclerosperma_profizianum)	Podococcus_barteri)	(Roystonea_regia	((((Elaeis_oleifera	Elaeis_guineensis)	(Attalea_speciosa	Bactris_major))	(Reinhardtia_simplex	(Reinhardtia_paiewonskiana	Reinhardtia_latisecta)))	(((Pseudophoenix_vinifera	Sabal_domingensis)	(Phoenix_dactylifera	Serenoa_repens))	(Manicaria_saccifera	((Leopoldinia_pulchra	((Dypsis_decaryi	(Heterospathe_cagayanensis	(Burretiokentia_grandiflora	Veitchia_spiralis)))	(Kentiopsis_piersoniorum	(Dictyosperma_album	Hydriastele_microspadix))))	(Prestoea_acuminata	(Oenocarpus_minor	Oenocarpus_bataua))))))))))	Nypa_fruticans);
((Phoenix_dactylifera	(Serenoa_repens	((((Pelagodoxa_henryana	Geonoma_undata)	((Sclerosperma_profizianum	Podococcus_barteri)	(Iriartea_deltoidea	Orania_palindan)))	(((Elaeis_oleifera	Elaeis_guineensis)	(Attalea_speciosa	Bactris_major))	(((((Leopoldinia_pulchra	Pseudophoenix_vinifera)	((Dypsis_decaryi	Heterospathe_cagayanensis)	((Kentiopsis_piersoniorum	(Dictyosperma_album	Hydriastele_microspadix))	(Burretiokentia_grandiflora	Veitchia_spiralis))))	((Manicaria_saccifera	Prestoea_acuminata)	(Oenocarpus_minor	Oenocarpus_bataua)))	Roystonea_regia)	(Reinhardtia_simplex	(Reinhardtia_paiewonskiana	Reinhardtia_latisecta)))))	Sabal_domingensis)))	Nypa_fruticans);
((Iriartea_deltoidea	((Pseudophoenix_vinifera	(Pelagodoxa_henryana	Geonoma_undata))	((((Phoenix_dactylifera	Sabal_domingensis)	Serenoa_repens)	(((Elaeis_oleifera	Elaeis_guineensis)	(Attalea_speciosa	Bactris_major))	(((((Hydriastele_microspadix	(Kentiopsis_piersoniorum	(Dypsis_decaryi	(Heterospathe_cagayanensis	(Burretiokentia_grandiflora	Veitchia_spiralis)))))	Dictyosperma_album)	((Leopoldinia_pulchra	(Manicaria_saccifera	Prestoea_acuminata))	(Oenocarpus_minor	Oenocarpus_bataua)))	Roystonea_regia)	(Reinhardtia_simplex	(Reinhardtia_paiewonskiana	Reinhardtia_latisecta)))))	((Sclerosperma_profizianum	Orania_palindan)	Podococcus_barteri))))	Nypa_fruticans);
((((((Sabal_domingensis	(Serenoa_repens	Phoenix_dactylifera))	((((Elaeis_oleifera	Elaeis_guineensis)	(Attalea_speciosa	Bactris_major))	(Roystonea_regia	(Reinhardtia_simplex	(Reinhardtia_paiewonskiana	Reinhardtia_latisecta))))	((Pseudophoenix_vinifera	(((Hydriastele_microspadix	Dictyosperma_album)	Kentiopsis_piersoniorum)	(Dypsis_decaryi	(Heterospathe_cagayanensis	(Burretiokentia_grandiflora	Veitchia_spiralis)))))	((Leopoldinia_pulchra	(Manicaria_saccifera	Prestoea_acuminata))	(Oenocarpus_minor	Oenocarpus_bataua)))))	(Sclerosperma_profizianum	Orania_palindan))	Podococcus_barteri)	(Iriartea_deltoidea	(Pelagodoxa_henryana	Geonoma_undata)))	Nypa_fruticans);
((((((((((Hydriastele_microspadix	Dictyosperma_album)	(Manicaria_saccifera	(Kentiopsis_piersoniorum	((Dypsis_decaryi	(Burretiokentia_grandiflora	Veitchia_spiralis))	Heterospathe_cagayanensis))))	((Leopoldinia_pulchra	Prestoea_acuminata)	(Oenocarpus_minor	Oenocarpus_bataua)))	(Sabal_domingensis	(Serenoa_repens	Phoenix_dactylifera)))	(((Elaeis_oleifera	Elaeis_guineensis)	(Attalea_speciosa	Bactris_major))	(Iriartea_deltoidea	(Roystonea_regia	(Reinhardtia_simplex	(Reinhardtia_paiewonskiana	Reinhardtia_latisecta))))))	(Podococcus_barteri	Sclerosperma_profizianum))	Orania_palindan)	(Pelagodoxa_henryana	Geonoma_undata))	Pseudophoenix_vinifera)	Nypa_fruticans);
(((((Serenoa_repens	(Phoenix_dactylifera	Sabal_domingensis))	(((((((Hydriastele_microspadix	Dictyosperma_album)	(Veitchia_spiralis	Kentiopsis_piersoniorum))	Burretiokentia_grandiflora)	(Heterospathe_cagayanensis	Dypsis_decaryi))	Manicaria_saccifera)	((Leopoldinia_pulchra	Prestoea_acuminata)	(Oenocarpus_minor	Oenocarpus_bataua)))	((Roystonea_regia	((Elaeis_oleifera	Elaeis_guineensis)	(Attalea_speciosa	Bactris_major)))	(Reinhardtia_simplex	(Reinhardtia_paiewonskiana	Reinhardtia_latisecta)))))	(((Iriartea_deltoidea	(Sclerosperma_profizianum	Orania_palindan))	Podococcus_barteri)	(Pelagodoxa_henryana	Geonoma_undata)))	Pseudophoenix_vinifera)	Nypa_fruticans);
(((((Sclerosperma_profizianum	(Serenoa_repens	(Phoenix_dactylifera	Sabal_domingensis)))	((((((Burretiokentia_grandiflora	Dypsis_decaryi)	((Heterospathe_cagayanensis	(Kentiopsis_piersoniorum	(Hydriastele_microspadix	Dictyosperma_album)))	Veitchia_spiralis))	((Manicaria_saccifera	(Leopoldinia_pulchra	Prestoea_acuminata))	(Oenocarpus_minor	Oenocarpus_bataua)))	Roystonea_regia)	(Reinhardtia_simplex	(Reinhardtia_paiewonskiana	Reinhardtia_latisecta)))	((Elaeis_oleifera	Elaeis_guineensis)	(Attalea_speciosa	Bactris_major))))	((Pelagodoxa_henryana	(Pseudophoenix_vinifera	Geonoma_undata))	Iriartea_deltoidea))	(Orania_palindan	Podococcus_barteri))	Nypa_fruticans);
(((((Pelagodoxa_henryana	(Pseudophoenix_vinifera	Geonoma_undata))	Iriartea_deltoidea)	((Serenoa_repens	(Phoenix_dactylifera	Sabal_domingensis))	((((((Dypsis_decaryi	Heterospathe_cagayanensis)	((Burretiokentia_grandiflora	(Hydriastele_microspadix	Dictyosperma_album))	(Veitchia_spiralis	Kentiopsis_piersoniorum)))	((Oenocarpus_minor	Oenocarpus_bataua)	(Manicaria_saccifera	(Leopoldinia_pulchra	Prestoea_acuminata))))	Roystonea_regia)	(Reinhardtia_simplex	(Reinhardtia_paiewonskiana	Reinhardtia_latisecta)))	((Elaeis_oleifera	Elaeis_guineensis)	(Attalea_speciosa	Bactris_major)))))	(Orania_palindan	(Sclerosperma_profizianum	Podococcus_barteri)))	Nypa_fruticans);
((Phoenix_dactylifera	((Sabal_domingensis	((((Bactris_major	Attalea_speciosa)	(Elaeis_oleifera	Elaeis_guineensis))	((Reinhardtia_simplex	(Reinhardtia_paiewonskiana	Reinhardtia_latisecta))	(((Leopoldinia_pulchra	((Oenocarpus_bataua	Oenocarpus_minor)	Prestoea_acuminata))	((((Burretiokentia_grandiflora	Veitchia_spiralis)	(Kentiopsis_piersoniorum	Manicaria_saccifera))	(Heterospathe_cagayanensis	Dypsis_decaryi))	(Hydriastele_microspadix	Dictyosperma_album)))	Roystonea_regia)))	(((Sclerosperma_profizianum	Orania_palindan)	Iriartea_deltoidea)	((Pelagodoxa_henryana	(Pseudophoenix_vinifera	Geonoma_undata))	Podococcus_barteri))))	Serenoa_repens))	Nypa_fruticans);
((((Pelagodoxa_henryana	Geonoma_undata)	Podococcus_barteri)	(((Pseudophoenix_vinifera	Orania_palindan)	Iriartea_deltoidea)	(((Serenoa_repens	Phoenix_dactylifera)	Sabal_domingensis)	((((Bactris_major	Attalea_speciosa)	(Elaeis_oleifera	Elaeis_guineensis))	((Reinhardtia_simplex	(Reinhardtia_paiewonskiana	Reinhardtia_latisecta))	Roystonea_regia))	(Sclerosperma_profizianum	((Manicaria_saccifera	(((Kentiopsis_piersoniorum	(Hydriastele_microspadix	Dictyosperma_album))	(Burretiokentia_grandiflora	Veitchia_spiralis))	(Dypsis_decaryi	Heterospathe_cagayanensis)))	((Oenocarpus_bataua	Oenocarpus_minor)	(Leopoldinia_pulchra	Prestoea_acuminata))))))))	Nypa_fruticans);
((Phoenix_dactylifera	((Sabal_domingensis	(((Podococcus_barteri	(Sclerosperma_profizianum	Orania_palindan))	(((Bactris_major	Attalea_speciosa)	(Elaeis_oleifera	Elaeis_guineensis))	((Reinhardtia_simplex	(Reinhardtia_paiewonskiana	Reinhardtia_latisecta))	(((((Kentiopsis_piersoniorum	(Hydriastele_microspadix	Dictyosperma_album))	(Dypsis_decaryi	((Burretiokentia_grandiflora	Veitchia_spiralis)	Heterospathe_cagayanensis)))	Manicaria_saccifera)	((Oenocarpus_bataua	Oenocarpus_minor)	(Leopoldinia_pulchra	Prestoea_acuminata)))	Roystonea_regia))))	(Iriartea_deltoidea	(Pelagodoxa_henryana	(Pseudophoenix_vinifera	Geonoma_undata)))))	Serenoa_repens))	Nypa_fruticans);
((Phoenix_dactylifera	((Sabal_domingensis	((((Podococcus_barteri	((Sclerosperma_profizianum	Orania_palindan)	Iriartea_deltoidea))	(Pelagodoxa_henryana	Geonoma_undata))	(((Bactris_major	Attalea_speciosa)	(Elaeis_oleifera	Elaeis_guineensis))	(((Reinhardtia_simplex	(Reinhardtia_paiewonskiana	Reinhardtia_latisecta))	Roystonea_regia)	((((Dypsis_decaryi	(Heterospathe_cagayanensis	(Kentiopsis_piersoniorum	(Burretiokentia_grandiflora	Veitchia_spiralis))))	(Hydriastele_microspadix	Dictyosperma_album))	Manicaria_saccifera)	((Oenocarpus_bataua	Oenocarpus_minor)	(Leopoldinia_pulchra	Prestoea_acuminata))))))	Pseudophoenix_vinifera))	Serenoa_repens))	Nypa_fruticans);
((Phoenix_dactylifera	((Sabal_domingensis	((((Orania_palindan	(Podococcus_barteri	Sclerosperma_profizianum))	(Pelagodoxa_henryana	Geonoma_undata))	Iriartea_deltoidea)	(((Bactris_major	Attalea_speciosa)	(Elaeis_oleifera	Elaeis_guineensis))	(((Reinhardtia_simplex	(Reinhardtia_paiewonskiana	Reinhardtia_latisecta))	Roystonea_regia)	(((((Kentiopsis_piersoniorum	(Veitchia_spiralis	(Burretiokentia_grandiflora	Manicaria_saccifera)))	Heterospathe_cagayanensis)	Dypsis_decaryi)	(Hydriastele_microspadix	Dictyosperma_album))	((Oenocarpus_bataua	Oenocarpus_minor)	(Leopoldinia_pulchra	Prestoea_acuminata)))))))	(Pseudophoenix_vinifera	Serenoa_repens)))	Nypa_fruticans);
(((Pelagodoxa_henryana	Geonoma_undata)	(Podococcus_barteri	((Iriartea_deltoidea	(((((Bactris_major	Attalea_speciosa)	(Elaeis_oleifera	Elaeis_guineensis))	(Reinhardtia_simplex	(Reinhardtia_paiewonskiana	Reinhardtia_latisecta)))	Roystonea_regia)	(((Pseudophoenix_vinifera	((Kentiopsis_piersoniorum	(Dypsis_decaryi	(Heterospathe_cagayanensis	(Veitchia_spiralis	Burretiokentia_grandiflora))))	(Hydriastele_microspadix	Dictyosperma_album)))	(Manicaria_saccifera	((Oenocarpus_bataua	Oenocarpus_minor)	(Leopoldinia_pulchra	Prestoea_acuminata))))	((Serenoa_repens	Phoenix_dactylifera)	Sabal_domingensis))))	(Orania_palindan	Sclerosperma_profizianum))))	Nypa_fruticans);
((Phoenix_dactylifera	((Sabal_domingensis	((((Iriartea_deltoidea	Orania_palindan)	(Sclerosperma_profizianum	Podococcus_barteri))	(((Reinhardtia_simplex	(Reinhardtia_paiewonskiana	Reinhardtia_latisecta))	Roystonea_regia)	((((Oenocarpus_bataua	Oenocarpus_minor)	Prestoea_acuminata)	(Manicaria_saccifera	((Dypsis_decaryi	Heterospathe_cagayanensis)	((Hydriastele_microspadix	(Kentiopsis_piersoniorum	(Veitchia_spiralis	Burretiokentia_grandiflora)))	Dictyosperma_album))))	Leopoldinia_pulchra)))	((Attalea_speciosa	((Elaeis_oleifera	Elaeis_guineensis)	Bactris_major))	(Pelagodoxa_henryana	(Pseudophoenix_vinifera	Geonoma_undata)))))	Serenoa_repens))	Nypa_fruticans);
(((Orania_palindan	(Sclerosperma_profizianum	Podococcus_barteri))	(Iriartea_deltoidea	((((Reinhardtia_simplex	(Reinhardtia_paiewonskiana	Reinhardtia_latisecta))	Roystonea_regia)	((((Oenocarpus_bataua	Oenocarpus_minor)	(Leopoldinia_pulchra	Prestoea_acuminata))	((Dypsis_decaryi	(Heterospathe_cagayanensis	(Veitchia_spiralis	Burretiokentia_grandiflora)))	(Kentiopsis_piersoniorum	(Dictyosperma_album	Hydriastele_microspadix))))	Manicaria_saccifera))	(((Serenoa_repens	Phoenix_dactylifera)	Sabal_domingensis)	(((Elaeis_oleifera	Elaeis_guineensis)	(Bactris_major	Attalea_speciosa))	(Pelagodoxa_henryana	(Pseudophoenix_vinifera	Geonoma_undata)))))))	Nypa_fruticans);
(((Pelagodoxa_henryana	Pseudophoenix_vinifera)	(Geonoma_undata	((((Sclerosperma_profizianum	Orania_palindan)	((((Elaeis_oleifera	Elaeis_guineensis)	(Bactris_major	Attalea_speciosa))	((Reinhardtia_simplex	(Reinhardtia_paiewonskiana	Reinhardtia_latisecta))	Roystonea_regia))	(((Serenoa_repens	Phoenix_dactylifera)	Sabal_domingensis)	((((Oenocarpus_bataua	Oenocarpus_minor)	(Manicaria_saccifera	Prestoea_acuminata))	(((Dypsis_decaryi	Kentiopsis_piersoniorum)	(Heterospathe_cagayanensis	(Veitchia_spiralis	Burretiokentia_grandiflora)))	(Dictyosperma_album	Hydriastele_microspadix)))	Leopoldinia_pulchra))))	Podococcus_barteri)	Iriartea_deltoidea)))	Nypa_fruticans);
((Phoenix_dactylifera	(Sabal_domingensis	((((((Geonoma_undata	Pseudophoenix_vinifera)	Pelagodoxa_henryana)	(Iriartea_deltoidea	Orania_palindan))	(Sclerosperma_profizianum	Podococcus_barteri))	(((Elaeis_oleifera	Elaeis_guineensis)	(Bactris_major	Attalea_speciosa))	(((((Oenocarpus_bataua	Oenocarpus_minor)	Prestoea_acuminata)	Manicaria_saccifera)	(Leopoldinia_pulchra	(((Dypsis_decaryi	Kentiopsis_piersoniorum)	(Heterospathe_cagayanensis	(Veitchia_spiralis	Burretiokentia_grandiflora)))	(Dictyosperma_album	Hydriastele_microspadix))))	((Reinhardtia_simplex	(Reinhardtia_paiewonskiana	Reinhardtia_latisecta))	Roystonea_regia))))	Serenoa_repens)))	Nypa_fruticans);
