# Supplementary material for: Data supporting the nuclear phylogenomics of the palm subfamily Arecoideae (Arecaceae)
Source: Data Brief. 2016 Mar 2;7:532–6. doi: 10.1016/j.dib.2016.02.063 (PMC4796708; doi:10.1016/j.dib.2016.02.063)
Supplement: Supplementary file 5 — Supplementary material [file mmc5.zip › RAxML_bootstrap.Elaeis_369.raxml.tre]

((Iriartea_deltoidea	((Phoenix_dactylifera	(Serenoa_repens	Sabal_domingensis))	(((Nypa_fruticans	Geonoma_undata)	(((Prestoea_acuminata	(Oenocarpus_bataua	Oenocarpus_minor))	(((Kentiopsis_piersoniorum	Burretiokentia_grandiflora)	Dictyosperma_album)	(((Veitchia_spiralis	Heterospathe_cagayanensis)	Hydriastele_microspadix)	Dypsis_decaryi)))	(Leopoldinia_pulchra	(Pelagodoxa_henryana	Manicaria_saccifera))))	((((Calamus_caryotoides	Sclerosperma_profizianum)	(Podococcus_barteri	(Roystonea_regia	(Chamaedorea_seifrizii	Orania_palindan))))	(((Reinhardtia_simplex	Reinhardtia_gracilis)	(Reinhardtia_latisecta	Reinhardtia_paiewonskiana))	(Attalea_speciosa	(Bactris_major	(Elaeis_guineensis	Elaeis_oleifera)))))	Pseudophoenix_vinifera))))	Kingia_australis);
((Iriartea_deltoidea	(((Sclerosperma_profizianum	(Podococcus_barteri	((Chamaedorea_seifrizii	Roystonea_regia)	(Pseudophoenix_vinifera	Orania_palindan))))	((Reinhardtia_simplex	(Reinhardtia_latisecta	(Reinhardtia_gracilis	Reinhardtia_paiewonskiana)))	(Attalea_speciosa	(Bactris_major	(Elaeis_guineensis	Elaeis_oleifera)))))	((Calamus_caryotoides	(Phoenix_dactylifera	(Serenoa_repens	Sabal_domingensis)))	((Pelagodoxa_henryana	Manicaria_saccifera)	((Geonoma_undata	((Prestoea_acuminata	(Oenocarpus_bataua	Oenocarpus_minor))	(((Kentiopsis_piersoniorum	Burretiokentia_grandiflora)	Dictyosperma_album)	((Veitchia_spiralis	Heterospathe_cagayanensis)	((Leopoldinia_pulchra	Nypa_fruticans)	Dypsis_decaryi)))))	Hydriastele_microspadix)))))	Kingia_australis);
((Iriartea_deltoidea	((Phoenix_dactylifera	(Serenoa_repens	Sabal_domingensis))	((((Prestoea_acuminata	(Oenocarpus_bataua	Oenocarpus_minor))	(((Kentiopsis_piersoniorum	Dictyosperma_album)	(((Heterospathe_cagayanensis	Hydriastele_microspadix)	(Burretiokentia_grandiflora	Dypsis_decaryi))	Veitchia_spiralis))	(Manicaria_saccifera	Geonoma_undata)))	Pelagodoxa_henryana)	(Calamus_caryotoides	((((Sclerosperma_profizianum	Chamaedorea_seifrizii)	Roystonea_regia)	(((((Leopoldinia_pulchra	Nypa_fruticans)	Reinhardtia_gracilis)	Reinhardtia_simplex)	(Reinhardtia_latisecta	Reinhardtia_paiewonskiana))	(Pseudophoenix_vinifera	(Attalea_speciosa	(Bactris_major	(Elaeis_guineensis	Elaeis_oleifera))))))	(Orania_palindan	Podococcus_barteri))))))	Kingia_australis);
((Calamus_caryotoides	((((((((Dictyosperma_album	((Hydriastele_microspadix	Burretiokentia_grandiflora)	(Veitchia_spiralis	(Dypsis_decaryi	Kentiopsis_piersoniorum))))	(Prestoea_acuminata	(Oenocarpus_bataua	Oenocarpus_minor)))	(Manicaria_saccifera	Pelagodoxa_henryana))	(Leopoldinia_pulchra	Heterospathe_cagayanensis))	Geonoma_undata)	(((Sclerosperma_profizianum	(((Nypa_fruticans	Roystonea_regia)	Chamaedorea_seifrizii)	((Reinhardtia_simplex	(Reinhardtia_latisecta	Reinhardtia_paiewonskiana))	(Attalea_speciosa	(Bactris_major	(Reinhardtia_gracilis	(Elaeis_guineensis	Elaeis_oleifera)))))))	(Orania_palindan	Podococcus_barteri))	Pseudophoenix_vinifera))	Iriartea_deltoidea)	(Phoenix_dactylifera	(Serenoa_repens	Sabal_domingensis))))	Kingia_australis);
((Iriartea_deltoidea	((((Podococcus_barteri	((((Orania_palindan	Roystonea_regia)	(Pseudophoenix_vinifera	Chamaedorea_seifrizii))	(((Reinhardtia_gracilis	Reinhardtia_simplex)	(Reinhardtia_latisecta	Reinhardtia_paiewonskiana))	(Attalea_speciosa	(Bactris_major	(Elaeis_guineensis	Elaeis_oleifera)))))	Sclerosperma_profizianum))	((Calamus_caryotoides	(Phoenix_dactylifera	(Serenoa_repens	Sabal_domingensis)))	((Manicaria_saccifera	Pelagodoxa_henryana)	(Geonoma_undata	((Heterospathe_cagayanensis	(Dictyosperma_album	(Veitchia_spiralis	(Hydriastele_microspadix	(Dypsis_decaryi	(Burretiokentia_grandiflora	Kentiopsis_piersoniorum))))))	(Prestoea_acuminata	(Oenocarpus_bataua	Oenocarpus_minor)))))))	Leopoldinia_pulchra)	Nypa_fruticans))	Kingia_australis);
((Iriartea_deltoidea	((Sabal_domingensis	(Phoenix_dactylifera	Serenoa_repens))	(((Nypa_fruticans	Geonoma_undata)	((((Heterospathe_cagayanensis	Dictyosperma_album)	(Prestoea_acuminata	(Oenocarpus_bataua	Oenocarpus_minor)))	(Manicaria_saccifera	Pelagodoxa_henryana))	(((Burretiokentia_grandiflora	Kentiopsis_piersoniorum)	Veitchia_spiralis)	(Hydriastele_microspadix	Dypsis_decaryi))))	(Podococcus_barteri	(((Orania_palindan	Roystonea_regia)	(((Reinhardtia_gracilis	Reinhardtia_simplex)	(Reinhardtia_latisecta	Reinhardtia_paiewonskiana))	(Attalea_speciosa	(Bactris_major	(Elaeis_guineensis	Elaeis_oleifera)))))	((Calamus_caryotoides	(Chamaedorea_seifrizii	Pseudophoenix_vinifera))	(Leopoldinia_pulchra	Sclerosperma_profizianum)))))))	Kingia_australis);
((Phoenix_dactylifera	(Serenoa_repens	((((((((Attalea_speciosa	((Bactris_major	(Elaeis_guineensis	Elaeis_oleifera))	((Reinhardtia_gracilis	Reinhardtia_simplex)	(Reinhardtia_latisecta	Reinhardtia_paiewonskiana))))	(((Chamaedorea_seifrizii	Pseudophoenix_vinifera)	(Orania_palindan	Roystonea_regia))	Nypa_fruticans))	Sclerosperma_profizianum)	Podococcus_barteri)	Iriartea_deltoidea)	(((Manicaria_saccifera	Geonoma_undata)	Pelagodoxa_henryana)	((Prestoea_acuminata	(Oenocarpus_bataua	Oenocarpus_minor))	((Heterospathe_cagayanensis	(((Leopoldinia_pulchra	Hydriastele_microspadix)	Veitchia_spiralis)	Dypsis_decaryi))	(Dictyosperma_album	(Burretiokentia_grandiflora	Kentiopsis_piersoniorum))))))	Calamus_caryotoides)	Sabal_domingensis)))	Kingia_australis);
(((Phoenix_dactylifera	((Chamaedorea_seifrizii	Pseudophoenix_vinifera)	((((Leopoldinia_pulchra	Nypa_fruticans)	Geonoma_undata)	((Pelagodoxa_henryana	Manicaria_saccifera)	((Prestoea_acuminata	(Oenocarpus_bataua	Oenocarpus_minor))	((Heterospathe_cagayanensis	((((Burretiokentia_grandiflora	Kentiopsis_piersoniorum)	Veitchia_spiralis)	Dypsis_decaryi)	Hydriastele_microspadix))	Dictyosperma_album))))	((Calamus_caryotoides	(Orania_palindan	Roystonea_regia))	((Sclerosperma_profizianum	(Podococcus_barteri	Iriartea_deltoidea))	((Reinhardtia_gracilis	(Reinhardtia_simplex	(Reinhardtia_latisecta	Reinhardtia_paiewonskiana)))	(Attalea_speciosa	(Bactris_major	(Elaeis_guineensis	Elaeis_oleifera)))))))))	(Sabal_domingensis	Serenoa_repens))	Kingia_australis);
((((Orania_palindan	((Podococcus_barteri	(((Reinhardtia_simplex	((Reinhardtia_gracilis	Reinhardtia_latisecta)	Reinhardtia_paiewonskiana))	(Attalea_speciosa	(Bactris_major	(Elaeis_guineensis	Elaeis_oleifera))))	Sclerosperma_profizianum))	((Iriartea_deltoidea	(Pseudophoenix_vinifera	((Sabal_domingensis	Serenoa_repens)	Phoenix_dactylifera)))	(Pelagodoxa_henryana	((Prestoea_acuminata	(Oenocarpus_bataua	Oenocarpus_minor))	((Manicaria_saccifera	((Leopoldinia_pulchra	Nypa_fruticans)	Geonoma_undata))	(Heterospathe_cagayanensis	(((((Burretiokentia_grandiflora	Kentiopsis_piersoniorum)	Veitchia_spiralis)	Dypsis_decaryi)	Hydriastele_microspadix)	Dictyosperma_album))))))))	Chamaedorea_seifrizii)	(Roystonea_regia	Calamus_caryotoides))	Kingia_australis);
((Reinhardtia_gracilis	(Reinhardtia_simplex	((Reinhardtia_latisecta	Reinhardtia_paiewonskiana)	(((Elaeis_guineensis	Elaeis_oleifera)	(Attalea_speciosa	Bactris_major))	(((((Calamus_caryotoides	Sclerosperma_profizianum)	(Pseudophoenix_vinifera	((Nypa_fruticans	(Chamaedorea_seifrizii	Roystonea_regia))	Orania_palindan)))	(Podococcus_barteri	Leopoldinia_pulchra))	((Manicaria_saccifera	Pelagodoxa_henryana)	((Prestoea_acuminata	(Oenocarpus_bataua	Oenocarpus_minor))	((Dictyosperma_album	(((Hydriastele_microspadix	(Dypsis_decaryi	(Kentiopsis_piersoniorum	Burretiokentia_grandiflora)))	Veitchia_spiralis)	Heterospathe_cagayanensis))	Geonoma_undata))))	(Iriartea_deltoidea	((Sabal_domingensis	Serenoa_repens)	Phoenix_dactylifera)))))))	Kingia_australis);
((Iriartea_deltoidea	((Phoenix_dactylifera	(Serenoa_repens	Sabal_domingensis))	(((Podococcus_barteri	(Sclerosperma_profizianum	(Pseudophoenix_vinifera	(Orania_palindan	(Chamaedorea_seifrizii	(Roystonea_regia	Calamus_caryotoides))))))	((Attalea_speciosa	((Elaeis_oleifera	Elaeis_guineensis)	Bactris_major))	((Reinhardtia_latisecta	Reinhardtia_paiewonskiana)	(Reinhardtia_simplex	Reinhardtia_gracilis))))	(((Prestoea_acuminata	(Oenocarpus_minor	Oenocarpus_bataua))	((((Burretiokentia_grandiflora	Hydriastele_microspadix)	(Veitchia_spiralis	Heterospathe_cagayanensis))	(Kentiopsis_piersoniorum	Dypsis_decaryi))	Dictyosperma_album))	((Nypa_fruticans	Geonoma_undata)	(Manicaria_saccifera	(Leopoldinia_pulchra	Pelagodoxa_henryana)))))))	Kingia_australis);
((Iriartea_deltoidea	((Calamus_caryotoides	(Phoenix_dactylifera	(Serenoa_repens	Sabal_domingensis)))	((((((Attalea_speciosa	((Elaeis_oleifera	Elaeis_guineensis)	Bactris_major))	(Leopoldinia_pulchra	(Reinhardtia_simplex	(((Nypa_fruticans	Reinhardtia_latisecta)	Reinhardtia_paiewonskiana)	Reinhardtia_gracilis))))	Chamaedorea_seifrizii)	(Roystonea_regia	Sclerosperma_profizianum))	(Orania_palindan	Podococcus_barteri))	((((Prestoea_acuminata	(Oenocarpus_minor	Oenocarpus_bataua))	((Geonoma_undata	Manicaria_saccifera)	(((Hydriastele_microspadix	Veitchia_spiralis)	Heterospathe_cagayanensis)	(Kentiopsis_piersoniorum	(Burretiokentia_grandiflora	Dypsis_decaryi)))))	Dictyosperma_album)	(Pelagodoxa_henryana	Pseudophoenix_vinifera)))))	Kingia_australis);
(((Phoenix_dactylifera	Serenoa_repens)	(((((Pelagodoxa_henryana	(Prestoea_acuminata	(Oenocarpus_minor	Oenocarpus_bataua)))	((Dictyosperma_album	(Heterospathe_cagayanensis	((Veitchia_spiralis	Kentiopsis_piersoniorum)	((Burretiokentia_grandiflora	Dypsis_decaryi)	Hydriastele_microspadix))))	(Geonoma_undata	Manicaria_saccifera)))	(Pseudophoenix_vinifera	(((Attalea_speciosa	((Elaeis_oleifera	Elaeis_guineensis)	Bactris_major))	((Reinhardtia_latisecta	Reinhardtia_paiewonskiana)	(Reinhardtia_gracilis	Reinhardtia_simplex)))	((Orania_palindan	(Chamaedorea_seifrizii	(Nypa_fruticans	Roystonea_regia)))	((Leopoldinia_pulchra	Podococcus_barteri)	Sclerosperma_profizianum)))))	Iriartea_deltoidea)	(Sabal_domingensis	Calamus_caryotoides)))	Kingia_australis);
((Iriartea_deltoidea	((((Attalea_speciosa	((Elaeis_oleifera	Elaeis_guineensis)	Bactris_major))	((Reinhardtia_latisecta	(Nypa_fruticans	Reinhardtia_paiewonskiana))	(Reinhardtia_gracilis	Reinhardtia_simplex)))	(((Orania_palindan	((Chamaedorea_seifrizii	Roystonea_regia)	Pseudophoenix_vinifera))	(Podococcus_barteri	Sclerosperma_profizianum))	((Calamus_caryotoides	(Phoenix_dactylifera	(Sabal_domingensis	Serenoa_repens)))	((Pelagodoxa_henryana	(((Prestoea_acuminata	(Oenocarpus_minor	Oenocarpus_bataua))	Manicaria_saccifera)	(Dictyosperma_album	(((Veitchia_spiralis	Heterospathe_cagayanensis)	(Hydriastele_microspadix	Burretiokentia_grandiflora))	(Dypsis_decaryi	Kentiopsis_piersoniorum)))))	Geonoma_undata))))	Leopoldinia_pulchra))	Kingia_australis);
((Roystonea_regia	(((((((((Phoenix_dactylifera	(Sabal_domingensis	Serenoa_repens))	Pseudophoenix_vinifera)	Iriartea_deltoidea)	((Pelagodoxa_henryana	(Prestoea_acuminata	(Oenocarpus_minor	Oenocarpus_bataua)))	((Dictyosperma_album	(((Leopoldinia_pulchra	Veitchia_spiralis)	(Hydriastele_microspadix	Heterospathe_cagayanensis))	((Burretiokentia_grandiflora	Kentiopsis_piersoniorum)	Dypsis_decaryi)))	(Manicaria_saccifera	Geonoma_undata))))	((Chamaedorea_seifrizii	((Attalea_speciosa	((Elaeis_oleifera	Elaeis_guineensis)	Bactris_major))	((Reinhardtia_latisecta	Reinhardtia_paiewonskiana)	(Reinhardtia_gracilis	Reinhardtia_simplex))))	Nypa_fruticans))	Podococcus_barteri)	Sclerosperma_profizianum)	Orania_palindan)	Calamus_caryotoides))	Kingia_australis);
((Iriartea_deltoidea	((((Attalea_speciosa	((Elaeis_oleifera	Elaeis_guineensis)	Bactris_major))	(Leopoldinia_pulchra	((Reinhardtia_latisecta	Reinhardtia_paiewonskiana)	(Reinhardtia_gracilis	(Calamus_caryotoides	Reinhardtia_simplex)))))	(Chamaedorea_seifrizii	(((Orania_palindan	Roystonea_regia)	Podococcus_barteri)	Sclerosperma_profizianum)))	(((Phoenix_dactylifera	(Sabal_domingensis	Serenoa_repens))	Pseudophoenix_vinifera)	(((Pelagodoxa_henryana	Manicaria_saccifera)	(Nypa_fruticans	Geonoma_undata))	((((((Hydriastele_microspadix	(Burretiokentia_grandiflora	Kentiopsis_piersoniorum))	Dictyosperma_album)	Veitchia_spiralis)	Dypsis_decaryi)	Heterospathe_cagayanensis)	(Prestoea_acuminata	(Oenocarpus_minor	Oenocarpus_bataua)))))))	Kingia_australis);
((Sabal_domingensis	((((Pelagodoxa_henryana	((((Nypa_fruticans	Geonoma_undata)	Manicaria_saccifera)	((Dictyosperma_album	(Hydriastele_microspadix	(Veitchia_spiralis	((Kentiopsis_piersoniorum	Dypsis_decaryi)	Burretiokentia_grandiflora))))	(Leopoldinia_pulchra	Heterospathe_cagayanensis)))	(Prestoea_acuminata	(Oenocarpus_minor	Oenocarpus_bataua))))	(Iriartea_deltoidea	(((Sclerosperma_profizianum	(Chamaedorea_seifrizii	((Orania_palindan	Roystonea_regia)	Pseudophoenix_vinifera)))	((Attalea_speciosa	((Elaeis_oleifera	Elaeis_guineensis)	Bactris_major))	((Reinhardtia_latisecta	Reinhardtia_paiewonskiana)	(Reinhardtia_gracilis	Reinhardtia_simplex))))	Podococcus_barteri)))	Calamus_caryotoides)	(Serenoa_repens	Phoenix_dactylifera)))	Kingia_australis);
((Reinhardtia_gracilis	(Reinhardtia_simplex	((((((((Leopoldinia_pulchra	Nypa_fruticans)	Iriartea_deltoidea)	((Sabal_domingensis	Serenoa_repens)	Phoenix_dactylifera))	(Pelagodoxa_henryana	(((Geonoma_undata	Manicaria_saccifera)	(Dictyosperma_album	(Heterospathe_cagayanensis	(Veitchia_spiralis	(Hydriastele_microspadix	(Kentiopsis_piersoniorum	(Dypsis_decaryi	Burretiokentia_grandiflora)))))))	(Prestoea_acuminata	(Oenocarpus_minor	Oenocarpus_bataua)))))	Pseudophoenix_vinifera)	(Chamaedorea_seifrizii	((Sclerosperma_profizianum	Podococcus_barteri)	(Orania_palindan	(Calamus_caryotoides	Roystonea_regia)))))	(Attalea_speciosa	((Elaeis_oleifera	Elaeis_guineensis)	Bactris_major)))	(Reinhardtia_latisecta	Reinhardtia_paiewonskiana))))	Kingia_australis);
(((Iriartea_deltoidea	((((Leopoldinia_pulchra	Nypa_fruticans)	Geonoma_undata)	(((Dictyosperma_album	((Heterospathe_cagayanensis	Veitchia_spiralis)	(Hydriastele_microspadix	((Kentiopsis_piersoniorum	Burretiokentia_grandiflora)	Dypsis_decaryi))))	(Prestoea_acuminata	(Oenocarpus_minor	Oenocarpus_bataua)))	(Pelagodoxa_henryana	Manicaria_saccifera)))	(Podococcus_barteri	(Pseudophoenix_vinifera	(((Orania_palindan	Roystonea_regia)	((Attalea_speciosa	((Elaeis_oleifera	Elaeis_guineensis)	Bactris_major))	(((Reinhardtia_latisecta	Reinhardtia_paiewonskiana)	Reinhardtia_simplex)	Reinhardtia_gracilis)))	(Chamaedorea_seifrizii	Sclerosperma_profizianum))))))	(Calamus_caryotoides	((Sabal_domingensis	Serenoa_repens)	Phoenix_dactylifera)))	Kingia_australis);
((Iriartea_deltoidea	(((((Attalea_speciosa	(((Bactris_major	(Elaeis_oleifera	Elaeis_guineensis))	Reinhardtia_gracilis)	(((Reinhardtia_latisecta	Reinhardtia_paiewonskiana)	Reinhardtia_simplex)	(Leopoldinia_pulchra	Nypa_fruticans))))	Sclerosperma_profizianum)	(Geonoma_undata	((((Dictyosperma_album	Heterospathe_cagayanensis)	(Hydriastele_microspadix	((Veitchia_spiralis	(Kentiopsis_piersoniorum	Burretiokentia_grandiflora))	Dypsis_decaryi)))	(Prestoea_acuminata	(Oenocarpus_minor	Oenocarpus_bataua)))	(Pelagodoxa_henryana	Manicaria_saccifera))))	(((Sabal_domingensis	Serenoa_repens)	Phoenix_dactylifera)	Podococcus_barteri))	(Orania_palindan	((Chamaedorea_seifrizii	(Calamus_caryotoides	Roystonea_regia))	Pseudophoenix_vinifera))))	Kingia_australis);
((Calamus_caryotoides	((Chamaedorea_seifrizii	Roystonea_regia)	((((Pseudophoenix_vinifera	(Sabal_domingensis	(Phoenix_dactylifera	Serenoa_repens)))	(((Prestoea_acuminata	(Oenocarpus_minor	Oenocarpus_bataua))	(((Heterospathe_cagayanensis	((Hydriastele_microspadix	Dypsis_decaryi)	Veitchia_spiralis))	((Kentiopsis_piersoniorum	Burretiokentia_grandiflora)	Dictyosperma_album))	(Manicaria_saccifera	((Leopoldinia_pulchra	Nypa_fruticans)	Geonoma_undata))))	Pelagodoxa_henryana))	((Sclerosperma_profizianum	Podococcus_barteri)	(((Attalea_speciosa	((Elaeis_guineensis	Elaeis_oleifera)	Bactris_major))	((Reinhardtia_gracilis	Reinhardtia_simplex)	(Reinhardtia_latisecta	Reinhardtia_paiewonskiana)))	Iriartea_deltoidea)))	Orania_palindan)))	Kingia_australis);
((Iriartea_deltoidea	((Podococcus_barteri	((Calamus_caryotoides	Sclerosperma_profizianum)	(((Attalea_speciosa	((Elaeis_guineensis	Elaeis_oleifera)	Bactris_major))	((Reinhardtia_gracilis	Reinhardtia_simplex)	(Reinhardtia_latisecta	Reinhardtia_paiewonskiana)))	(Pseudophoenix_vinifera	(Orania_palindan	(Chamaedorea_seifrizii	Roystonea_regia))))))	(((Serenoa_repens	Phoenix_dactylifera)	Sabal_domingensis)	((Pelagodoxa_henryana	Manicaria_saccifera)	(((Prestoea_acuminata	(Oenocarpus_minor	Oenocarpus_bataua))	(Hydriastele_microspadix	((Heterospathe_cagayanensis	((Kentiopsis_piersoniorum	Burretiokentia_grandiflora)	Dictyosperma_album))	(Dypsis_decaryi	(Nypa_fruticans	(Veitchia_spiralis	Leopoldinia_pulchra))))))	Geonoma_undata)))))	Kingia_australis);
((Iriartea_deltoidea	((Calamus_caryotoides	(Phoenix_dactylifera	(Sabal_domingensis	Serenoa_repens)))	(((Pelagodoxa_henryana	Manicaria_saccifera)	(((Prestoea_acuminata	(Oenocarpus_minor	Oenocarpus_bataua))	(((Kentiopsis_piersoniorum	Dictyosperma_album)	(Veitchia_spiralis	(Heterospathe_cagayanensis	Hydriastele_microspadix)))	(Leopoldinia_pulchra	((Burretiokentia_grandiflora	Dypsis_decaryi)	Nypa_fruticans))))	Geonoma_undata))	(((Attalea_speciosa	((Elaeis_guineensis	Elaeis_oleifera)	Bactris_major))	((Reinhardtia_gracilis	Reinhardtia_simplex)	(Reinhardtia_latisecta	Reinhardtia_paiewonskiana)))	((Pseudophoenix_vinifera	Sclerosperma_profizianum)	((Podococcus_barteri	(Orania_palindan	Roystonea_regia))	Chamaedorea_seifrizii))))))	Kingia_australis);
((((Sabal_domingensis	(Serenoa_repens	Phoenix_dactylifera))	((((Geonoma_undata	((Prestoea_acuminata	(Oenocarpus_minor	Oenocarpus_bataua))	(((Kentiopsis_piersoniorum	Dictyosperma_album)	((Leopoldinia_pulchra	(Hydriastele_microspadix	((Burretiokentia_grandiflora	Dypsis_decaryi)	Veitchia_spiralis)))	Heterospathe_cagayanensis))	Manicaria_saccifera)))	Pelagodoxa_henryana)	Pseudophoenix_vinifera)	((Orania_palindan	(Nypa_fruticans	(Chamaedorea_seifrizii	Roystonea_regia)))	(((Attalea_speciosa	((Elaeis_guineensis	Elaeis_oleifera)	Bactris_major))	((Reinhardtia_gracilis	Reinhardtia_simplex)	(Reinhardtia_latisecta	Reinhardtia_paiewonskiana)))	(Podococcus_barteri	(Calamus_caryotoides	Sclerosperma_profizianum))))))	Iriartea_deltoidea)	Kingia_australis);
(((((((Orania_palindan	Roystonea_regia)	Chamaedorea_seifrizii)	Pseudophoenix_vinifera)	(Podococcus_barteri	Sclerosperma_profizianum))	(((Calamus_caryotoides	(Sabal_domingensis	(Serenoa_repens	Phoenix_dactylifera)))	((Nypa_fruticans	Geonoma_undata)	((Pelagodoxa_henryana	Manicaria_saccifera)	((Prestoea_acuminata	(Oenocarpus_minor	Oenocarpus_bataua))	(Heterospathe_cagayanensis	(Dictyosperma_album	((Dypsis_decaryi	((Veitchia_spiralis	Leopoldinia_pulchra)	Hydriastele_microspadix))	(Burretiokentia_grandiflora	Kentiopsis_piersoniorum))))))))	(Attalea_speciosa	(((Elaeis_guineensis	Elaeis_oleifera)	Bactris_major)	((Reinhardtia_gracilis	Reinhardtia_simplex)	(Reinhardtia_latisecta	Reinhardtia_paiewonskiana))))))	Iriartea_deltoidea)	Kingia_australis);
((Calamus_caryotoides	((Sabal_domingensis	(Serenoa_repens	Phoenix_dactylifera))	(((Pelagodoxa_henryana	(Prestoea_acuminata	(Oenocarpus_minor	Oenocarpus_bataua)))	(((Dictyosperma_album	Manicaria_saccifera)	Heterospathe_cagayanensis)	(Geonoma_undata	(Dypsis_decaryi	(((Burretiokentia_grandiflora	Kentiopsis_piersoniorum)	Veitchia_spiralis)	Hydriastele_microspadix)))))	(Iriartea_deltoidea	(((Pseudophoenix_vinifera	(Leopoldinia_pulchra	Sclerosperma_profizianum))	((((Reinhardtia_gracilis	Reinhardtia_simplex)	(Reinhardtia_latisecta	Reinhardtia_paiewonskiana))	(Attalea_speciosa	((Elaeis_guineensis	Elaeis_oleifera)	Bactris_major)))	(Orania_palindan	(Nypa_fruticans	(Roystonea_regia	Chamaedorea_seifrizii)))))	Podococcus_barteri)))))	Kingia_australis);
((Phoenix_dactylifera	((((((((Dictyosperma_album	(Heterospathe_cagayanensis	((Hydriastele_microspadix	(Dypsis_decaryi	(Burretiokentia_grandiflora	Kentiopsis_piersoniorum)))	Veitchia_spiralis)))	((Prestoea_acuminata	(Oenocarpus_minor	Oenocarpus_bataua))	Nypa_fruticans))	(Pelagodoxa_henryana	Manicaria_saccifera))	Geonoma_undata)	(((Podococcus_barteri	(Sclerosperma_profizianum	(Orania_palindan	Roystonea_regia)))	(((Reinhardtia_gracilis	Reinhardtia_simplex)	(Reinhardtia_latisecta	Reinhardtia_paiewonskiana))	(Attalea_speciosa	((Elaeis_guineensis	Elaeis_oleifera)	Bactris_major))))	Iriartea_deltoidea))	(Leopoldinia_pulchra	(Chamaedorea_seifrizii	Pseudophoenix_vinifera)))	(Calamus_caryotoides	Sabal_domingensis))	Serenoa_repens))	Kingia_australis);
((Calamus_caryotoides	(((Serenoa_repens	Phoenix_dactylifera)	Sabal_domingensis)	((((Pelagodoxa_henryana	Manicaria_saccifera)	((((((Burretiokentia_grandiflora	Kentiopsis_piersoniorum)	Dictyosperma_album)	(Heterospathe_cagayanensis	(Dypsis_decaryi	Veitchia_spiralis)))	Hydriastele_microspadix)	(Prestoea_acuminata	(Oenocarpus_minor	Oenocarpus_bataua)))	((Leopoldinia_pulchra	Nypa_fruticans)	Geonoma_undata)))	(Podococcus_barteri	(Sclerosperma_profizianum	((Pseudophoenix_vinifera	(Orania_palindan	(Chamaedorea_seifrizii	Roystonea_regia)))	(((Reinhardtia_gracilis	Reinhardtia_simplex)	(Reinhardtia_latisecta	Reinhardtia_paiewonskiana))	(Attalea_speciosa	((Elaeis_guineensis	Elaeis_oleifera)	Bactris_major)))))))	Iriartea_deltoidea)))	Kingia_australis);
((Iriartea_deltoidea	((((Podococcus_barteri	(Orania_palindan	(Chamaedorea_seifrizii	(Calamus_caryotoides	Roystonea_regia))))	Sclerosperma_profizianum)	((Reinhardtia_simplex	((Reinhardtia_latisecta	Reinhardtia_paiewonskiana)	Reinhardtia_gracilis))	(Attalea_speciosa	((Elaeis_guineensis	Elaeis_oleifera)	Bactris_major))))	((((Serenoa_repens	Phoenix_dactylifera)	Sabal_domingensis)	Pseudophoenix_vinifera)	(((((((Veitchia_spiralis	Heterospathe_cagayanensis)	Hydriastele_microspadix)	(Kentiopsis_piersoniorum	Dictyosperma_album))	((Leopoldinia_pulchra	Nypa_fruticans)	(Burretiokentia_grandiflora	Dypsis_decaryi)))	(Prestoea_acuminata	(Oenocarpus_minor	Oenocarpus_bataua)))	Manicaria_saccifera)	(Geonoma_undata	Pelagodoxa_henryana)))))	Kingia_australis);
((Iriartea_deltoidea	((Podococcus_barteri	((Pseudophoenix_vinifera	((Chamaedorea_seifrizii	Roystonea_regia)	Orania_palindan))	((Pelagodoxa_henryana	(((Prestoea_acuminata	(Oenocarpus_minor	Oenocarpus_bataua))	(Manicaria_saccifera	((((Burretiokentia_grandiflora	Kentiopsis_piersoniorum)	Dictyosperma_album)	(Dypsis_decaryi	Hydriastele_microspadix))	(Veitchia_spiralis	Heterospathe_cagayanensis))))	(Nypa_fruticans	Geonoma_undata)))	(Calamus_caryotoides	(Phoenix_dactylifera	(Sabal_domingensis	Serenoa_repens))))))	((Leopoldinia_pulchra	Sclerosperma_profizianum)	(((Reinhardtia_latisecta	Reinhardtia_paiewonskiana)	(Reinhardtia_gracilis	Reinhardtia_simplex))	(Attalea_speciosa	((Elaeis_guineensis	Elaeis_oleifera)	Bactris_major))))))	Kingia_australis);
((Phoenix_dactylifera	((Serenoa_repens	Sabal_domingensis)	(((Iriartea_deltoidea	(((Podococcus_barteri	((Nypa_fruticans	Leopoldinia_pulchra)	((Attalea_speciosa	(Bactris_major	(Elaeis_oleifera	Elaeis_guineensis)))	((Reinhardtia_gracilis	Reinhardtia_simplex)	(Reinhardtia_paiewonskiana	Reinhardtia_latisecta)))))	Sclerosperma_profizianum)	(Orania_palindan	(Chamaedorea_seifrizii	(Calamus_caryotoides	Roystonea_regia)))))	(Geonoma_undata	((Pelagodoxa_henryana	Manicaria_saccifera)	((Prestoea_acuminata	(Oenocarpus_minor	Oenocarpus_bataua))	((Dictyosperma_album	((Hydriastele_microspadix	Veitchia_spiralis)	(Burretiokentia_grandiflora	(Kentiopsis_piersoniorum	Dypsis_decaryi))))	Heterospathe_cagayanensis)))))	Pseudophoenix_vinifera)))	Kingia_australis);
((Iriartea_deltoidea	(((Leopoldinia_pulchra	((Nypa_fruticans	Geonoma_undata)	((Pelagodoxa_henryana	Manicaria_saccifera)	((Prestoea_acuminata	(Oenocarpus_minor	Oenocarpus_bataua))	((Dictyosperma_album	(((Kentiopsis_piersoniorum	Veitchia_spiralis)	Hydriastele_microspadix)	(Burretiokentia_grandiflora	Dypsis_decaryi)))	Heterospathe_cagayanensis)))))	(Phoenix_dactylifera	(Serenoa_repens	Sabal_domingensis)))	((Chamaedorea_seifrizii	Pseudophoenix_vinifera)	(((Orania_palindan	Roystonea_regia)	((Attalea_speciosa	(Bactris_major	(Elaeis_oleifera	Elaeis_guineensis)))	((Reinhardtia_gracilis	Reinhardtia_simplex)	(Reinhardtia_paiewonskiana	Reinhardtia_latisecta))))	(Podococcus_barteri	(Calamus_caryotoides	Sclerosperma_profizianum))))))	Kingia_australis);
((Iriartea_deltoidea	(((((Prestoea_acuminata	(Oenocarpus_minor	Oenocarpus_bataua))	((Dictyosperma_album	(((Veitchia_spiralis	(Burretiokentia_grandiflora	Kentiopsis_piersoniorum))	(Hydriastele_microspadix	Dypsis_decaryi))	Heterospathe_cagayanensis))	(Manicaria_saccifera	((Leopoldinia_pulchra	Nypa_fruticans)	Geonoma_undata))))	Pelagodoxa_henryana)	(Phoenix_dactylifera	(Serenoa_repens	Sabal_domingensis)))	((((Attalea_speciosa	(Bactris_major	(Elaeis_oleifera	Elaeis_guineensis)))	((Reinhardtia_gracilis	Reinhardtia_simplex)	(Reinhardtia_paiewonskiana	Reinhardtia_latisecta)))	(((Chamaedorea_seifrizii	Pseudophoenix_vinifera)	Sclerosperma_profizianum)	Roystonea_regia))	(Orania_palindan	(Calamus_caryotoides	Podococcus_barteri)))))	Kingia_australis);
((Iriartea_deltoidea	(((Pseudophoenix_vinifera	(Phoenix_dactylifera	(Serenoa_repens	Sabal_domingensis)))	((Pelagodoxa_henryana	((Prestoea_acuminata	(Oenocarpus_minor	Oenocarpus_bataua))	((Dictyosperma_album	((Hydriastele_microspadix	(((Burretiokentia_grandiflora	Kentiopsis_piersoniorum)	Dypsis_decaryi)	Veitchia_spiralis))	Heterospathe_cagayanensis))	Manicaria_saccifera)))	Geonoma_undata))	(((Bactris_major	(Reinhardtia_gracilis	(Elaeis_oleifera	Elaeis_guineensis)))	((Leopoldinia_pulchra	((Reinhardtia_paiewonskiana	Reinhardtia_latisecta)	(Nypa_fruticans	Reinhardtia_simplex)))	Attalea_speciosa))	((Sclerosperma_profizianum	(((Calamus_caryotoides	Roystonea_regia)	Chamaedorea_seifrizii)	Orania_palindan))	Podococcus_barteri))))	Kingia_australis);
((Iriartea_deltoidea	((Phoenix_dactylifera	(Serenoa_repens	Sabal_domingensis))	((Pelagodoxa_henryana	((Prestoea_acuminata	(Oenocarpus_minor	Oenocarpus_bataua))	((Dictyosperma_album	((Veitchia_spiralis	(Hydriastele_microspadix	(Kentiopsis_piersoniorum	(Dypsis_decaryi	Burretiokentia_grandiflora))))	Heterospathe_cagayanensis))	(Geonoma_undata	Manicaria_saccifera))))	(((Leopoldinia_pulchra	Sclerosperma_profizianum)	(((Attalea_speciosa	((Elaeis_oleifera	Elaeis_guineensis)	Bactris_major))	((Reinhardtia_paiewonskiana	Reinhardtia_latisecta)	(Reinhardtia_gracilis	Reinhardtia_simplex)))	(Nypa_fruticans	(Pseudophoenix_vinifera	(Chamaedorea_seifrizii	(Calamus_caryotoides	Roystonea_regia))))))	(Orania_palindan	Podococcus_barteri)))))	Kingia_australis);
((Phoenix_dactylifera	((Serenoa_repens	Sabal_domingensis)	((((Pelagodoxa_henryana	Geonoma_undata)	((Prestoea_acuminata	(Oenocarpus_minor	Oenocarpus_bataua))	((Dictyosperma_album	((Hydriastele_microspadix	((Kentiopsis_piersoniorum	Dypsis_decaryi)	Veitchia_spiralis))	Heterospathe_cagayanensis))	(Burretiokentia_grandiflora	Manicaria_saccifera))))	((((((Attalea_speciosa	((Elaeis_oleifera	Elaeis_guineensis)	Bactris_major))	((Reinhardtia_paiewonskiana	Reinhardtia_latisecta)	(Reinhardtia_gracilis	Reinhardtia_simplex)))	(Orania_palindan	((Chamaedorea_seifrizii	Calamus_caryotoides)	(Nypa_fruticans	Roystonea_regia))))	Sclerosperma_profizianum)	(Leopoldinia_pulchra	Podococcus_barteri))	Pseudophoenix_vinifera))	Iriartea_deltoidea)))	Kingia_australis);
((Prestoea_acuminata	((Oenocarpus_minor	Oenocarpus_bataua)	((((Dictyosperma_album	(((Kentiopsis_piersoniorum	Dypsis_decaryi)	(Burretiokentia_grandiflora	Hydriastele_microspadix))	(Veitchia_spiralis	Heterospathe_cagayanensis)))	(Geonoma_undata	Manicaria_saccifera))	(((Phoenix_dactylifera	Sabal_domingensis)	((((Attalea_speciosa	((Elaeis_oleifera	Elaeis_guineensis)	Bactris_major))	(Leopoldinia_pulchra	((Reinhardtia_paiewonskiana	Reinhardtia_latisecta)	((Nypa_fruticans	Reinhardtia_gracilis)	Reinhardtia_simplex))))	(Podococcus_barteri	((Orania_palindan	(Calamus_caryotoides	Roystonea_regia))	Sclerosperma_profizianum)))	(Iriartea_deltoidea	(Chamaedorea_seifrizii	Pseudophoenix_vinifera))))	Pelagodoxa_henryana))	Serenoa_repens)))	Kingia_australis);
((Iriartea_deltoidea	((Attalea_speciosa	((((Reinhardtia_gracilis	(Elaeis_oleifera	Elaeis_guineensis))	Bactris_major)	((Reinhardtia_paiewonskiana	Reinhardtia_latisecta)	Reinhardtia_simplex))	(((Sclerosperma_profizianum	(Chamaedorea_seifrizii	(Pseudophoenix_vinifera	(Orania_palindan	Roystonea_regia))))	Podococcus_barteri)	(((Pelagodoxa_henryana	Manicaria_saccifera)	(((Serenoa_repens	(Prestoea_acuminata	(Oenocarpus_minor	Oenocarpus_bataua)))	(((Dypsis_decaryi	(Kentiopsis_piersoniorum	Burretiokentia_grandiflora))	(Hydriastele_microspadix	(Veitchia_spiralis	Heterospathe_cagayanensis)))	Dictyosperma_album))	((Nypa_fruticans	Leopoldinia_pulchra)	Geonoma_undata)))	(Phoenix_dactylifera	Sabal_domingensis)))))	Calamus_caryotoides))	Kingia_australis);
((Iriartea_deltoidea	(((((Prestoea_acuminata	(Oenocarpus_minor	Oenocarpus_bataua))	((Geonoma_undata	Manicaria_saccifera)	(((Dypsis_decaryi	((Kentiopsis_piersoniorum	Burretiokentia_grandiflora)	(Hydriastele_microspadix	Veitchia_spiralis)))	Heterospathe_cagayanensis)	Dictyosperma_album)))	Pelagodoxa_henryana)	((Serenoa_repens	Phoenix_dactylifera)	Sabal_domingensis))	((((Attalea_speciosa	((Elaeis_oleifera	Elaeis_guineensis)	Bactris_major))	((Nypa_fruticans	Leopoldinia_pulchra)	((Reinhardtia_paiewonskiana	Reinhardtia_latisecta)	(Reinhardtia_gracilis	Reinhardtia_simplex))))	(((Orania_palindan	(Calamus_caryotoides	Roystonea_regia))	Podococcus_barteri)	(Sclerosperma_profizianum	Chamaedorea_seifrizii)))	Pseudophoenix_vinifera)))	Kingia_australis);
((Iriartea_deltoidea	((((((((Dypsis_decaryi	Veitchia_spiralis)	Hydriastele_microspadix)	Heterospathe_cagayanensis)	((Kentiopsis_piersoniorum	Burretiokentia_grandiflora)	Dictyosperma_album))	((Prestoea_acuminata	(Oenocarpus_minor	Oenocarpus_bataua))	Geonoma_undata))	(Manicaria_saccifera	Pelagodoxa_henryana))	(Phoenix_dactylifera	(Sabal_domingensis	Serenoa_repens)))	(((Chamaedorea_seifrizii	((Orania_palindan	(Calamus_caryotoides	Roystonea_regia))	Pseudophoenix_vinifera))	(Sclerosperma_profizianum	((Attalea_speciosa	((Elaeis_oleifera	Elaeis_guineensis)	Bactris_major))	(Leopoldinia_pulchra	(((Reinhardtia_paiewonskiana	Reinhardtia_latisecta)	(Reinhardtia_gracilis	Reinhardtia_simplex))	Nypa_fruticans)))))	Podococcus_barteri)))	Kingia_australis);
((Iriartea_deltoidea	((((((Dictyosperma_album	(Burretiokentia_grandiflora	Kentiopsis_piersoniorum))	((Veitchia_spiralis	Heterospathe_cagayanensis)	Hydriastele_microspadix))	Dypsis_decaryi)	(((Pelagodoxa_henryana	Manicaria_saccifera)	Geonoma_undata)	(Prestoea_acuminata	(Oenocarpus_minor	Oenocarpus_bataua))))	((Podococcus_barteri	((Orania_palindan	Roystonea_regia)	(Chamaedorea_seifrizii	(Pseudophoenix_vinifera	Sclerosperma_profizianum))))	((Attalea_speciosa	(Bactris_major	(Elaeis_guineensis	Elaeis_oleifera)))	((Nypa_fruticans	Leopoldinia_pulchra)	(Reinhardtia_gracilis	(Reinhardtia_simplex	(Reinhardtia_latisecta	Reinhardtia_paiewonskiana)))))))	(Calamus_caryotoides	(Phoenix_dactylifera	(Serenoa_repens	Sabal_domingensis)))))	Kingia_australis);
((Iriartea_deltoidea	((((Elaeis_guineensis	Elaeis_oleifera)	(Attalea_speciosa	Bactris_major))	((Reinhardtia_latisecta	Reinhardtia_paiewonskiana)	(Reinhardtia_simplex	((Nypa_fruticans	Leopoldinia_pulchra)	Reinhardtia_gracilis))))	((((Serenoa_repens	(Phoenix_dactylifera	Sabal_domingensis))	(((Prestoea_acuminata	(Oenocarpus_minor	Oenocarpus_bataua))	(Geonoma_undata	(((((Dypsis_decaryi	Veitchia_spiralis)	Heterospathe_cagayanensis)	Hydriastele_microspadix)	Dictyosperma_album)	(Burretiokentia_grandiflora	Kentiopsis_piersoniorum))))	(Manicaria_saccifera	Pelagodoxa_henryana)))	((Orania_palindan	Roystonea_regia)	((Calamus_caryotoides	Pseudophoenix_vinifera)	Chamaedorea_seifrizii)))	(Sclerosperma_profizianum	Podococcus_barteri))))	Kingia_australis);
((Iriartea_deltoidea	(((Calamus_caryotoides	(Sabal_domingensis	(Serenoa_repens	Phoenix_dactylifera)))	((((Nypa_fruticans	Leopoldinia_pulchra)	Geonoma_undata)	Pelagodoxa_henryana)	((Prestoea_acuminata	(Oenocarpus_minor	Oenocarpus_bataua))	(Manicaria_saccifera	((Heterospathe_cagayanensis	((Burretiokentia_grandiflora	Hydriastele_microspadix)	((Kentiopsis_piersoniorum	Dypsis_decaryi)	Veitchia_spiralis)))	Dictyosperma_album)))))	((((Orania_palindan	Roystonea_regia)	(Pseudophoenix_vinifera	Chamaedorea_seifrizii))	(Sclerosperma_profizianum	Podococcus_barteri))	((((Reinhardtia_latisecta	Reinhardtia_paiewonskiana)	(Reinhardtia_gracilis	Reinhardtia_simplex))	(Bactris_major	(Elaeis_oleifera	Elaeis_guineensis)))	Attalea_speciosa))))	Kingia_australis);
((Iriartea_deltoidea	(Podococcus_barteri	((Sclerosperma_profizianum	(((Reinhardtia_latisecta	Reinhardtia_paiewonskiana)	(Reinhardtia_gracilis	Reinhardtia_simplex))	((Bactris_major	(Elaeis_oleifera	Elaeis_guineensis))	Attalea_speciosa)))	((((Geonoma_undata	((Prestoea_acuminata	(Oenocarpus_minor	Oenocarpus_bataua))	(Manicaria_saccifera	(Serenoa_repens	(((Hydriastele_microspadix	(Dypsis_decaryi	Veitchia_spiralis))	Heterospathe_cagayanensis)	((Burretiokentia_grandiflora	Kentiopsis_piersoniorum)	Dictyosperma_album))))))	(Leopoldinia_pulchra	(Pelagodoxa_henryana	Calamus_caryotoides)))	(Sabal_domingensis	Phoenix_dactylifera))	((Orania_palindan	(Chamaedorea_seifrizii	(Nypa_fruticans	Roystonea_regia)))	Pseudophoenix_vinifera)))))	Kingia_australis);
((Roystonea_regia	((((Pseudophoenix_vinifera	(((((Reinhardtia_latisecta	Reinhardtia_paiewonskiana)	(Reinhardtia_gracilis	Reinhardtia_simplex))	((Bactris_major	(Elaeis_oleifera	Elaeis_guineensis))	Attalea_speciosa))	(Podococcus_barteri	((((Prestoea_acuminata	(Oenocarpus_minor	Oenocarpus_bataua))	((((Veitchia_spiralis	Heterospathe_cagayanensis)	((Hydriastele_microspadix	Dictyosperma_album)	((Burretiokentia_grandiflora	Dypsis_decaryi)	Kentiopsis_piersoniorum)))	Geonoma_undata)	((Pelagodoxa_henryana	Manicaria_saccifera)	Leopoldinia_pulchra)))	(Calamus_caryotoides	(Phoenix_dactylifera	(Serenoa_repens	Sabal_domingensis))))	Iriartea_deltoidea)))	Sclerosperma_profizianum))	Orania_palindan)	Chamaedorea_seifrizii)	Nypa_fruticans))	Kingia_australis);
((Iriartea_deltoidea	((((((Sclerosperma_profizianum	((Pseudophoenix_vinifera	Calamus_caryotoides)	Chamaedorea_seifrizii))	(Orania_palindan	(Nypa_fruticans	Roystonea_regia)))	Podococcus_barteri)	(((Reinhardtia_latisecta	Reinhardtia_paiewonskiana)	(Reinhardtia_gracilis	Reinhardtia_simplex))	((Bactris_major	(Elaeis_oleifera	Elaeis_guineensis))	Attalea_speciosa)))	(((((Dictyosperma_album	(((Burretiokentia_grandiflora	Dypsis_decaryi)	Kentiopsis_piersoniorum)	(Hydriastele_microspadix	(Veitchia_spiralis	Heterospathe_cagayanensis))))	Leopoldinia_pulchra)	(Pelagodoxa_henryana	Manicaria_saccifera))	(Prestoea_acuminata	(Oenocarpus_minor	Oenocarpus_bataua)))	Geonoma_undata))	(Phoenix_dactylifera	(Serenoa_repens	Sabal_domingensis))))	Kingia_australis);
((((((Sclerosperma_profizianum	(((Pseudophoenix_vinifera	Calamus_caryotoides)	Chamaedorea_seifrizii)	(Orania_palindan	(Nypa_fruticans	Roystonea_regia))))	Podococcus_barteri)	(((Reinhardtia_latisecta	Reinhardtia_paiewonskiana)	(Reinhardtia_gracilis	Reinhardtia_simplex))	((Bactris_major	(Elaeis_oleifera	Elaeis_guineensis))	Attalea_speciosa)))	(((((Dictyosperma_album	((Veitchia_spiralis	(((Burretiokentia_grandiflora	Kentiopsis_piersoniorum)	Hydriastele_microspadix)	Dypsis_decaryi))	Heterospathe_cagayanensis))	(Prestoea_acuminata	(Oenocarpus_minor	Oenocarpus_bataua)))	Geonoma_undata)	(Pelagodoxa_henryana	Manicaria_saccifera))	(Phoenix_dactylifera	(Serenoa_repens	Sabal_domingensis))))	(Leopoldinia_pulchra	Iriartea_deltoidea))	Kingia_australis);
((Phoenix_dactylifera	((Serenoa_repens	Sabal_domingensis)	((Iriartea_deltoidea	((((Calamus_caryotoides	Sclerosperma_profizianum)	((Pseudophoenix_vinifera	Chamaedorea_seifrizii)	(Orania_palindan	Roystonea_regia)))	Podococcus_barteri)	(((Reinhardtia_latisecta	Reinhardtia_paiewonskiana)	(Reinhardtia_gracilis	Reinhardtia_simplex))	((Bactris_major	(Elaeis_oleifera	Elaeis_guineensis))	Attalea_speciosa))))	(((Prestoea_acuminata	(Oenocarpus_minor	Oenocarpus_bataua))	((Dictyosperma_album	(((Hydriastele_microspadix	(Veitchia_spiralis	Dypsis_decaryi))	Heterospathe_cagayanensis)	(Burretiokentia_grandiflora	Kentiopsis_piersoniorum)))	(Geonoma_undata	(Nypa_fruticans	Leopoldinia_pulchra))))	(Pelagodoxa_henryana	Manicaria_saccifera)))))	Kingia_australis);
((Calamus_caryotoides	(Roystonea_regia	((((((Reinhardtia_latisecta	Reinhardtia_paiewonskiana)	(Reinhardtia_gracilis	Reinhardtia_simplex))	((Bactris_major	(Elaeis_oleifera	Elaeis_guineensis))	Attalea_speciosa))	(((((Prestoea_acuminata	(Oenocarpus_minor	Oenocarpus_bataua))	((Geonoma_undata	Manicaria_saccifera)	((((Hydriastele_microspadix	(Veitchia_spiralis	Dypsis_decaryi))	Heterospathe_cagayanensis)	((Burretiokentia_grandiflora	Kentiopsis_piersoniorum)	Dictyosperma_album))	(Nypa_fruticans	Leopoldinia_pulchra))))	Pelagodoxa_henryana)	(Phoenix_dactylifera	(Serenoa_repens	Sabal_domingensis)))	Iriartea_deltoidea))	((Chamaedorea_seifrizii	Sclerosperma_profizianum)	(Pseudophoenix_vinifera	Podococcus_barteri)))	Orania_palindan)))	Kingia_australis);
((Calamus_caryotoides	((Sabal_domingensis	(Phoenix_dactylifera	Serenoa_repens))	(Iriartea_deltoidea	(((((((Reinhardtia_latisecta	Reinhardtia_paiewonskiana)	(Reinhardtia_gracilis	Reinhardtia_simplex))	((Bactris_major	(Elaeis_oleifera	Elaeis_guineensis))	Attalea_speciosa))	Chamaedorea_seifrizii)	(Roystonea_regia	Sclerosperma_profizianum))	(Orania_palindan	(Pseudophoenix_vinifera	Podococcus_barteri)))	((((Prestoea_acuminata	(Oenocarpus_minor	Oenocarpus_bataua))	(Heterospathe_cagayanensis	(Dictyosperma_album	((Dypsis_decaryi	((Veitchia_spiralis	Kentiopsis_piersoniorum)	Hydriastele_microspadix))	Burretiokentia_grandiflora))))	(Pelagodoxa_henryana	Manicaria_saccifera))	((Nypa_fruticans	Leopoldinia_pulchra)	Geonoma_undata))))))	Kingia_australis);
((Iriartea_deltoidea	((((Sabal_domingensis	(Phoenix_dactylifera	Serenoa_repens))	((((Sclerosperma_profizianum	((Orania_palindan	(Chamaedorea_seifrizii	Roystonea_regia))	Podococcus_barteri))	(((Reinhardtia_latisecta	Reinhardtia_paiewonskiana)	(Calamus_caryotoides	(Reinhardtia_gracilis	Reinhardtia_simplex)))	(Attalea_speciosa	(Bactris_major	(Elaeis_guineensis	Elaeis_oleifera)))))	Pseudophoenix_vinifera)	(Geonoma_undata	((Pelagodoxa_henryana	Manicaria_saccifera)	(((Oenocarpus_minor	Oenocarpus_bataua)	Prestoea_acuminata)	((Dictyosperma_album	(Veitchia_spiralis	Heterospathe_cagayanensis))	(Hydriastele_microspadix	(Dypsis_decaryi	(Burretiokentia_grandiflora	Kentiopsis_piersoniorum)))))))))	Leopoldinia_pulchra)	Nypa_fruticans))	Kingia_australis);
((Calamus_caryotoides	((Sabal_domingensis	Serenoa_repens)	(Phoenix_dactylifera	(((Chamaedorea_seifrizii	(Pseudophoenix_vinifera	(Orania_palindan	Roystonea_regia)))	((((Reinhardtia_gracilis	Reinhardtia_simplex)	(Reinhardtia_latisecta	Reinhardtia_paiewonskiana))	(Attalea_speciosa	(Bactris_major	(Elaeis_guineensis	Elaeis_oleifera))))	((Podococcus_barteri	Iriartea_deltoidea)	Sclerosperma_profizianum)))	(((Leopoldinia_pulchra	Nypa_fruticans)	Geonoma_undata)	((Pelagodoxa_henryana	Manicaria_saccifera)	(((Oenocarpus_minor	Oenocarpus_bataua)	Prestoea_acuminata)	(((Burretiokentia_grandiflora	Kentiopsis_piersoniorum)	((Dypsis_decaryi	Veitchia_spiralis)	(Hydriastele_microspadix	Heterospathe_cagayanensis)))	Dictyosperma_album))))))))	Kingia_australis);
((Iriartea_deltoidea	(((((Dictyosperma_album	(Pelagodoxa_henryana	Manicaria_saccifera))	(Nypa_fruticans	((Oenocarpus_minor	Oenocarpus_bataua)	Prestoea_acuminata)))	(Geonoma_undata	((Dypsis_decaryi	(Burretiokentia_grandiflora	Kentiopsis_piersoniorum))	((Hydriastele_microspadix	Veitchia_spiralis)	Heterospathe_cagayanensis))))	(Calamus_caryotoides	((Sabal_domingensis	Serenoa_repens)	Phoenix_dactylifera)))	(((Orania_palindan	Roystonea_regia)	(Chamaedorea_seifrizii	Pseudophoenix_vinifera))	((((Reinhardtia_gracilis	Reinhardtia_simplex)	(Reinhardtia_latisecta	Reinhardtia_paiewonskiana))	(Attalea_speciosa	(Bactris_major	(Elaeis_guineensis	Elaeis_oleifera))))	(Podococcus_barteri	(Leopoldinia_pulchra	Sclerosperma_profizianum))))))	Kingia_australis);
(((Sabal_domingensis	((Leopoldinia_pulchra	Nypa_fruticans)	Serenoa_repens))	(Phoenix_dactylifera	(((((Calamus_caryotoides	Iriartea_deltoidea)	(((((Reinhardtia_gracilis	Reinhardtia_simplex)	(Reinhardtia_latisecta	Reinhardtia_paiewonskiana))	(Attalea_speciosa	(Bactris_major	(Elaeis_guineensis	Elaeis_oleifera))))	Chamaedorea_seifrizii)	(Roystonea_regia	Sclerosperma_profizianum)))	(Orania_palindan	Podococcus_barteri))	(((Dictyosperma_album	((Kentiopsis_piersoniorum	Pelagodoxa_henryana)	Manicaria_saccifera))	((Oenocarpus_minor	Oenocarpus_bataua)	Prestoea_acuminata))	(Geonoma_undata	(((Veitchia_spiralis	Heterospathe_cagayanensis)	(Dypsis_decaryi	Hydriastele_microspadix))	Burretiokentia_grandiflora))))	Pseudophoenix_vinifera)))	Kingia_australis);
((Calamus_caryotoides	(Roystonea_regia	((Sclerosperma_profizianum	((((Iriartea_deltoidea	((Sabal_domingensis	Serenoa_repens)	Phoenix_dactylifera))	(Pseudophoenix_vinifera	((Geonoma_undata	(((((Kentiopsis_piersoniorum	Burretiokentia_grandiflora)	Dictyosperma_album)	(Heterospathe_cagayanensis	(Veitchia_spiralis	(Dypsis_decaryi	Hydriastele_microspadix))))	Manicaria_saccifera)	((Nypa_fruticans	(Oenocarpus_minor	Oenocarpus_bataua))	Prestoea_acuminata)))	Pelagodoxa_henryana)))	(((Reinhardtia_gracilis	Reinhardtia_simplex)	(Reinhardtia_latisecta	Reinhardtia_paiewonskiana))	(Attalea_speciosa	(Bactris_major	(Elaeis_guineensis	Elaeis_oleifera)))))	(Leopoldinia_pulchra	(Podococcus_barteri	Chamaedorea_seifrizii))))	Orania_palindan)))	Kingia_australis);
((Iriartea_deltoidea	((((Reinhardtia_gracilis	Reinhardtia_simplex)	(Reinhardtia_latisecta	Reinhardtia_paiewonskiana))	(Attalea_speciosa	(Bactris_major	(Elaeis_guineensis	Elaeis_oleifera))))	(Podococcus_barteri	((((Sabal_domingensis	(Serenoa_repens	Phoenix_dactylifera))	(Geonoma_undata	((Hydriastele_microspadix	(Dypsis_decaryi	(Kentiopsis_piersoniorum	Burretiokentia_grandiflora)))	((Pelagodoxa_henryana	Manicaria_saccifera)	(Leopoldinia_pulchra	(Dictyosperma_album	((Heterospathe_cagayanensis	Veitchia_spiralis)	((Oenocarpus_minor	Oenocarpus_bataua)	Prestoea_acuminata))))))))	(Pseudophoenix_vinifera	(Orania_palindan	(Nypa_fruticans	(Chamaedorea_seifrizii	(Calamus_caryotoides	Roystonea_regia))))))	Sclerosperma_profizianum))))	Kingia_australis);
((Iriartea_deltoidea	(Leopoldinia_pulchra	((((Pseudophoenix_vinifera	((Calamus_caryotoides	Sabal_domingensis)	(Serenoa_repens	Phoenix_dactylifera)))	((((Oenocarpus_minor	Oenocarpus_bataua)	Prestoea_acuminata)	(((Kentiopsis_piersoniorum	((Burretiokentia_grandiflora	Dypsis_decaryi)	Dictyosperma_album))	(Heterospathe_cagayanensis	(Hydriastele_microspadix	Veitchia_spiralis)))	(Geonoma_undata	Manicaria_saccifera)))	Pelagodoxa_henryana))	(((Chamaedorea_seifrizii	(Orania_palindan	Roystonea_regia))	(Sclerosperma_profizianum	Podococcus_barteri))	(((Reinhardtia_gracilis	Reinhardtia_simplex)	(Reinhardtia_latisecta	Reinhardtia_paiewonskiana))	(Attalea_speciosa	(Bactris_major	(Elaeis_guineensis	Elaeis_oleifera))))))	Nypa_fruticans)))	Kingia_australis);
((Calamus_caryotoides	((Phoenix_dactylifera	(Sabal_domingensis	Serenoa_repens))	(((((((Oenocarpus_minor	Oenocarpus_bataua)	(Leopoldinia_pulchra	Prestoea_acuminata))	(((Kentiopsis_piersoniorum	Dictyosperma_album)	(Heterospathe_cagayanensis	((Veitchia_spiralis	(Burretiokentia_grandiflora	Hydriastele_microspadix))	Dypsis_decaryi)))	Manicaria_saccifera))	(Nypa_fruticans	Geonoma_undata))	Pelagodoxa_henryana)	(((Chamaedorea_seifrizii	(Orania_palindan	Roystonea_regia))	(Sclerosperma_profizianum	Podococcus_barteri))	(Iriartea_deltoidea	(((Reinhardtia_gracilis	Reinhardtia_simplex)	(Reinhardtia_latisecta	Reinhardtia_paiewonskiana))	(Attalea_speciosa	(Bactris_major	(Elaeis_guineensis	Elaeis_oleifera)))))))	Pseudophoenix_vinifera)))	Kingia_australis);
((Roystonea_regia	((((((((Chamaedorea_seifrizii	Pseudophoenix_vinifera)	((Phoenix_dactylifera	(Sabal_domingensis	Serenoa_repens))	(Geonoma_undata	((Pelagodoxa_henryana	Manicaria_saccifera)	(((Oenocarpus_minor	Oenocarpus_bataua)	Prestoea_acuminata)	(Dictyosperma_album	(Heterospathe_cagayanensis	(((Burretiokentia_grandiflora	Hydriastele_microspadix)	(Kentiopsis_piersoniorum	Dypsis_decaryi))	Veitchia_spiralis))))))))	Iriartea_deltoidea)	(((Leopoldinia_pulchra	Nypa_fruticans)	((Reinhardtia_gracilis	Reinhardtia_simplex)	(Reinhardtia_latisecta	Reinhardtia_paiewonskiana)))	(Attalea_speciosa	(Bactris_major	(Elaeis_guineensis	Elaeis_oleifera)))))	Sclerosperma_profizianum)	Podococcus_barteri)	Orania_palindan)	Calamus_caryotoides))	Kingia_australis);
((Roystonea_regia	((((Pseudophoenix_vinifera	(Podococcus_barteri	(Sclerosperma_profizianum	((((Phoenix_dactylifera	(Sabal_domingensis	Serenoa_repens))	(Pelagodoxa_henryana	((((Dictyosperma_album	(Veitchia_spiralis	(Burretiokentia_grandiflora	(Hydriastele_microspadix	(Kentiopsis_piersoniorum	Dypsis_decaryi)))))	((Oenocarpus_minor	Oenocarpus_bataua)	Prestoea_acuminata))	Manicaria_saccifera)	(Heterospathe_cagayanensis	((Nypa_fruticans	Leopoldinia_pulchra)	Geonoma_undata)))))	Iriartea_deltoidea)	(((Reinhardtia_gracilis	Reinhardtia_simplex)	(Reinhardtia_latisecta	Reinhardtia_paiewonskiana))	(Attalea_speciosa	(Bactris_major	(Elaeis_guineensis	Elaeis_oleifera))))))))	Orania_palindan)	Chamaedorea_seifrizii)	Calamus_caryotoides))	Kingia_australis);
((Iriartea_deltoidea	((Podococcus_barteri	(Sclerosperma_profizianum	((Attalea_speciosa	((Elaeis_guineensis	Elaeis_oleifera)	Bactris_major))	((Leopoldinia_pulchra	Nypa_fruticans)	((Reinhardtia_simplex	Reinhardtia_gracilis)	(Reinhardtia_paiewonskiana	Reinhardtia_latisecta))))))	((Calamus_caryotoides	(Phoenix_dactylifera	(Serenoa_repens	Sabal_domingensis)))	((Pseudophoenix_vinifera	(Orania_palindan	(Roystonea_regia	Chamaedorea_seifrizii)))	(((Dictyosperma_album	((Oenocarpus_bataua	Oenocarpus_minor)	Prestoea_acuminata))	(Manicaria_saccifera	Pelagodoxa_henryana))	(Geonoma_undata	((Dypsis_decaryi	(Burretiokentia_grandiflora	Kentiopsis_piersoniorum))	(Heterospathe_cagayanensis	(Veitchia_spiralis	Hydriastele_microspadix)))))))))	Kingia_australis);
((Prestoea_acuminata	((((Heterospathe_cagayanensis	(Dictyosperma_album	((Hydriastele_microspadix	(Dypsis_decaryi	(Burretiokentia_grandiflora	Kentiopsis_piersoniorum)))	Veitchia_spiralis)))	(Geonoma_undata	(Manicaria_saccifera	Pelagodoxa_henryana)))	(((((Leopoldinia_pulchra	Nypa_fruticans)	Iriartea_deltoidea)	((((Reinhardtia_simplex	Reinhardtia_gracilis)	(Reinhardtia_paiewonskiana	Reinhardtia_latisecta))	((Elaeis_guineensis	Elaeis_oleifera)	(Bactris_major	Attalea_speciosa)))	((Calamus_caryotoides	Sclerosperma_profizianum)	Podococcus_barteri)))	(Phoenix_dactylifera	(Serenoa_repens	Sabal_domingensis)))	((Orania_palindan	Roystonea_regia)	(Chamaedorea_seifrizii	Pseudophoenix_vinifera))))	(Oenocarpus_bataua	Oenocarpus_minor)))	Kingia_australis);
((Iriartea_deltoidea	((((Attalea_speciosa	((Leopoldinia_pulchra	Nypa_fruticans)	((Reinhardtia_simplex	Reinhardtia_gracilis)	(Reinhardtia_paiewonskiana	Reinhardtia_latisecta))))	((Elaeis_guineensis	Elaeis_oleifera)	Bactris_major))	(((Calamus_caryotoides	Sclerosperma_profizianum)	(Chamaedorea_seifrizii	Pseudophoenix_vinifera))	(Podococcus_barteri	(Orania_palindan	Roystonea_regia))))	((Phoenix_dactylifera	(Serenoa_repens	Sabal_domingensis))	((Geonoma_undata	(Manicaria_saccifera	Pelagodoxa_henryana))	((((Hydriastele_microspadix	(Veitchia_spiralis	Heterospathe_cagayanensis))	Dictyosperma_album)	((Burretiokentia_grandiflora	Kentiopsis_piersoniorum)	Dypsis_decaryi))	((Oenocarpus_bataua	Oenocarpus_minor)	Prestoea_acuminata))))))	Kingia_australis);
((Iriartea_deltoidea	((((((Reinhardtia_simplex	Reinhardtia_gracilis)	(Reinhardtia_paiewonskiana	Reinhardtia_latisecta))	(((Elaeis_guineensis	Elaeis_oleifera)	Bactris_major)	Attalea_speciosa))	((((Calamus_caryotoides	(Leopoldinia_pulchra	Chamaedorea_seifrizii))	Pseudophoenix_vinifera)	(Orania_palindan	Roystonea_regia))	Sclerosperma_profizianum))	Podococcus_barteri)	((Geonoma_undata	((Manicaria_saccifera	Pelagodoxa_henryana)	(((Heterospathe_cagayanensis	(Dypsis_decaryi	(Hydriastele_microspadix	((Burretiokentia_grandiflora	Kentiopsis_piersoniorum)	Veitchia_spiralis))))	Dictyosperma_album)	((Oenocarpus_bataua	Oenocarpus_minor)	Prestoea_acuminata))))	(Sabal_domingensis	(Phoenix_dactylifera	(Nypa_fruticans	Serenoa_repens))))))	Kingia_australis);
((Iriartea_deltoidea	(((((((Calamus_caryotoides	(Reinhardtia_simplex	Reinhardtia_gracilis))	(Reinhardtia_paiewonskiana	Reinhardtia_latisecta))	(((Elaeis_guineensis	Elaeis_oleifera)	Bactris_major)	Attalea_speciosa))	(Podococcus_barteri	Sclerosperma_profizianum))	(Pseudophoenix_vinifera	(Orania_palindan	Roystonea_regia)))	((Pelagodoxa_henryana	(Manicaria_saccifera	(((Leopoldinia_pulchra	Nypa_fruticans)	Geonoma_undata)	(((((Burretiokentia_grandiflora	Dypsis_decaryi)	(Hydriastele_microspadix	Veitchia_spiralis))	Heterospathe_cagayanensis)	(Dictyosperma_album	Kentiopsis_piersoniorum))	((Oenocarpus_bataua	Oenocarpus_minor)	Prestoea_acuminata)))))	((Serenoa_repens	Sabal_domingensis)	Phoenix_dactylifera)))	Chamaedorea_seifrizii))	Kingia_australis);
((Roystonea_regia	((((Podococcus_barteri	((Pelagodoxa_henryana	((Heterospathe_cagayanensis	((((Oenocarpus_bataua	Oenocarpus_minor)	Prestoea_acuminata)	((((Burretiokentia_grandiflora	(Dypsis_decaryi	Kentiopsis_piersoniorum))	Veitchia_spiralis)	Hydriastele_microspadix)	Dictyosperma_album))	Manicaria_saccifera))	Geonoma_undata))	(Iriartea_deltoidea	((Serenoa_repens	Sabal_domingensis)	Phoenix_dactylifera))))	((Pseudophoenix_vinifera	Sclerosperma_profizianum)	Leopoldinia_pulchra))	((((Elaeis_guineensis	Elaeis_oleifera)	Bactris_major)	(Attalea_speciosa	((Reinhardtia_gracilis	(Calamus_caryotoides	Reinhardtia_simplex))	(Reinhardtia_paiewonskiana	Reinhardtia_latisecta))))	(Nypa_fruticans	Chamaedorea_seifrizii)))	Orania_palindan))	Kingia_australis);
((Roystonea_regia	((((((Pelagodoxa_henryana	(((((Dypsis_decaryi	(Burretiokentia_grandiflora	Kentiopsis_piersoniorum))	Hydriastele_microspadix)	(Heterospathe_cagayanensis	Veitchia_spiralis))	(Manicaria_saccifera	(((Oenocarpus_bataua	Oenocarpus_minor)	Prestoea_acuminata)	Dictyosperma_album)))	Geonoma_undata))	(Iriartea_deltoidea	(Calamus_caryotoides	(Sabal_domingensis	(Phoenix_dactylifera	Serenoa_repens)))))	(((((Leopoldinia_pulchra	Nypa_fruticans)	Reinhardtia_gracilis)	Reinhardtia_simplex)	(Reinhardtia_paiewonskiana	Reinhardtia_latisecta))	(((Elaeis_guineensis	Elaeis_oleifera)	Bactris_major)	Attalea_speciosa)))	(Pseudophoenix_vinifera	Sclerosperma_profizianum))	(Chamaedorea_seifrizii	Podococcus_barteri))	Orania_palindan))	Kingia_australis);
((Calamus_caryotoides	((Phoenix_dactylifera	(Serenoa_repens	Sabal_domingensis))	(((((Chamaedorea_seifrizii	Pseudophoenix_vinifera)	(Orania_palindan	Roystonea_regia))	((Leopoldinia_pulchra	Sclerosperma_profizianum)	(Attalea_speciosa	((Reinhardtia_gracilis	(Reinhardtia_simplex	(Reinhardtia_paiewonskiana	Reinhardtia_latisecta)))	((Elaeis_guineensis	Elaeis_oleifera)	Bactris_major)))))	(Podococcus_barteri	Iriartea_deltoidea))	((((((Dypsis_decaryi	Burretiokentia_grandiflora)	Manicaria_saccifera)	(((Oenocarpus_bataua	Oenocarpus_minor)	Prestoea_acuminata)	((Kentiopsis_piersoniorum	Dictyosperma_album)	(Veitchia_spiralis	Hydriastele_microspadix))))	Pelagodoxa_henryana)	Heterospathe_cagayanensis)	(Nypa_fruticans	Geonoma_undata)))))	Kingia_australis);
((Iriartea_deltoidea	(((Sclerosperma_profizianum	((((Reinhardtia_paiewonskiana	Reinhardtia_latisecta)	Reinhardtia_simplex)	Reinhardtia_gracilis)	(((Elaeis_guineensis	Elaeis_oleifera)	Bactris_major)	Attalea_speciosa)))	((((Pelagodoxa_henryana	Manicaria_saccifera)	((((Oenocarpus_bataua	Oenocarpus_minor)	Prestoea_acuminata)	(((Dictyosperma_album	(Hydriastele_microspadix	(Kentiopsis_piersoniorum	Dypsis_decaryi)))	(Veitchia_spiralis	Heterospathe_cagayanensis))	Burretiokentia_grandiflora))	Geonoma_undata))	(Calamus_caryotoides	(Phoenix_dactylifera	(Serenoa_repens	Sabal_domingensis))))	(Pseudophoenix_vinifera	(Orania_palindan	((Nypa_fruticans	Chamaedorea_seifrizii)	Roystonea_regia)))))	(Leopoldinia_pulchra	Podococcus_barteri)))	Kingia_australis);
((Calamus_caryotoides	((Phoenix_dactylifera	(Serenoa_repens	Sabal_domingensis))	(((((Pseudophoenix_vinifera	(Orania_palindan	(Chamaedorea_seifrizii	Roystonea_regia)))	((((Reinhardtia_paiewonskiana	Reinhardtia_latisecta)	(Reinhardtia_simplex	Reinhardtia_gracilis))	(((Elaeis_guineensis	Elaeis_oleifera)	Bactris_major)	Attalea_speciosa))	Sclerosperma_profizianum))	Podococcus_barteri)	(Geonoma_undata	((Pelagodoxa_henryana	Manicaria_saccifera)	(((Oenocarpus_bataua	Oenocarpus_minor)	Prestoea_acuminata)	(((Veitchia_spiralis	(Hydriastele_microspadix	((Burretiokentia_grandiflora	Kentiopsis_piersoniorum)	Dypsis_decaryi)))	Dictyosperma_album)	Heterospathe_cagayanensis)))))	(Nypa_fruticans	(Leopoldinia_pulchra	Iriartea_deltoidea)))))	Kingia_australis);
(((((Attalea_speciosa	(Bactris_major	(Reinhardtia_gracilis	(Elaeis_guineensis	Elaeis_oleifera))))	(Reinhardtia_simplex	(Reinhardtia_latisecta	Reinhardtia_paiewonskiana)))	((Podococcus_barteri	(((Roystonea_regia	Orania_palindan)	(Chamaedorea_seifrizii	Pseudophoenix_vinifera))	Sclerosperma_profizianum))	((Calamus_caryotoides	((Sabal_domingensis	(Nypa_fruticans	Serenoa_repens))	Phoenix_dactylifera))	(((((Manicaria_saccifera	(((Oenocarpus_bataua	Oenocarpus_minor)	Prestoea_acuminata)	(((Hydriastele_microspadix	((Burretiokentia_grandiflora	Kentiopsis_piersoniorum)	Veitchia_spiralis))	Dypsis_decaryi)	Dictyosperma_album)))	Heterospathe_cagayanensis)	Pelagodoxa_henryana)	Geonoma_undata)	Leopoldinia_pulchra))))	Iriartea_deltoidea)	Kingia_australis);
(((Leopoldinia_pulchra	Prestoea_acuminata)	(((((Veitchia_spiralis	Hydriastele_microspadix)	(Dypsis_decaryi	(Burretiokentia_grandiflora	Kentiopsis_piersoniorum)))	Dictyosperma_album)	(((Heterospathe_cagayanensis	(Nypa_fruticans	Geonoma_undata))	(((Calamus_caryotoides	Iriartea_deltoidea)	(Podococcus_barteri	(((Attalea_speciosa	(Bactris_major	(Elaeis_guineensis	Elaeis_oleifera)))	((Reinhardtia_gracilis	Reinhardtia_simplex)	(Reinhardtia_latisecta	Reinhardtia_paiewonskiana)))	(((Roystonea_regia	Orania_palindan)	(Chamaedorea_seifrizii	Pseudophoenix_vinifera))	Sclerosperma_profizianum))))	((Sabal_domingensis	Serenoa_repens)	Phoenix_dactylifera)))	(Pelagodoxa_henryana	Manicaria_saccifera)))	(Oenocarpus_bataua	Oenocarpus_minor)))	Kingia_australis);
((Roystonea_regia	(Orania_palindan	(((Sabal_domingensis	Serenoa_repens)	Phoenix_dactylifera)	((((Chamaedorea_seifrizii	Iriartea_deltoidea)	(Podococcus_barteri	((Attalea_speciosa	(Bactris_major	(Elaeis_guineensis	Elaeis_oleifera)))	(Reinhardtia_gracilis	((Calamus_caryotoides	Reinhardtia_simplex)	(Reinhardtia_latisecta	Reinhardtia_paiewonskiana))))))	(Sclerosperma_profizianum	(((Pelagodoxa_henryana	Manicaria_saccifera)	(((Oenocarpus_bataua	Oenocarpus_minor)	Prestoea_acuminata)	(((Hydriastele_microspadix	(Heterospathe_cagayanensis	Veitchia_spiralis))	Dypsis_decaryi)	((Burretiokentia_grandiflora	Kentiopsis_piersoniorum)	Dictyosperma_album))))	((Leopoldinia_pulchra	Nypa_fruticans)	Geonoma_undata))))	Pseudophoenix_vinifera))))	Kingia_australis);
((Iriartea_deltoidea	((((((Chamaedorea_seifrizii	Roystonea_regia)	Orania_palindan)	(Podococcus_barteri	Pseudophoenix_vinifera))	Sclerosperma_profizianum)	((Attalea_speciosa	(Bactris_major	(Elaeis_guineensis	Elaeis_oleifera)))	((Reinhardtia_gracilis	(Reinhardtia_simplex	Calamus_caryotoides))	(Reinhardtia_latisecta	Reinhardtia_paiewonskiana))))	(((Sabal_domingensis	Serenoa_repens)	Phoenix_dactylifera)	((((((Burretiokentia_grandiflora	Kentiopsis_piersoniorum)	Dypsis_decaryi)	(Hydriastele_microspadix	Veitchia_spiralis))	Dictyosperma_album)	(Manicaria_saccifera	((Oenocarpus_bataua	Oenocarpus_minor)	Prestoea_acuminata)))	((Pelagodoxa_henryana	Heterospathe_cagayanensis)	((Leopoldinia_pulchra	Nypa_fruticans)	Geonoma_undata))))))	Kingia_australis);
((Iriartea_deltoidea	((((((Roystonea_regia	Orania_palindan)	(Podococcus_barteri	Pseudophoenix_vinifera))	Chamaedorea_seifrizii)	Sclerosperma_profizianum)	((Attalea_speciosa	(Bactris_major	(Elaeis_guineensis	Elaeis_oleifera)))	((Reinhardtia_gracilis	Reinhardtia_simplex)	(Reinhardtia_latisecta	Reinhardtia_paiewonskiana))))	((((Leopoldinia_pulchra	Nypa_fruticans)	Geonoma_undata)	(((Pelagodoxa_henryana	Manicaria_saccifera)	(((Oenocarpus_bataua	Oenocarpus_minor)	Prestoea_acuminata)	Serenoa_repens))	(Heterospathe_cagayanensis	((((Veitchia_spiralis	(Burretiokentia_grandiflora	Kentiopsis_piersoniorum))	Dypsis_decaryi)	Hydriastele_microspadix)	Dictyosperma_album))))	(Calamus_caryotoides	(Sabal_domingensis	Phoenix_dactylifera)))))	Kingia_australis);
((Calamus_caryotoides	(((Serenoa_repens	Sabal_domingensis)	Phoenix_dactylifera)	((((Roystonea_regia	Orania_palindan)	(Pseudophoenix_vinifera	(Nypa_fruticans	Chamaedorea_seifrizii)))	((((Attalea_speciosa	(Bactris_major	(Elaeis_guineensis	Elaeis_oleifera)))	((Reinhardtia_gracilis	Reinhardtia_simplex)	(Reinhardtia_latisecta	Reinhardtia_paiewonskiana)))	Iriartea_deltoidea)	(Podococcus_barteri	(Leopoldinia_pulchra	Sclerosperma_profizianum))))	(Geonoma_undata	((Pelagodoxa_henryana	Manicaria_saccifera)	(((Oenocarpus_bataua	Oenocarpus_minor)	Prestoea_acuminata)	((Veitchia_spiralis	Heterospathe_cagayanensis)	((((Burretiokentia_grandiflora	Kentiopsis_piersoniorum)	Hydriastele_microspadix)	Dictyosperma_album)	Dypsis_decaryi))))))))	Kingia_australis);
((Phoenix_dactylifera	((Calamus_caryotoides	(((((Attalea_speciosa	(Bactris_major	(Elaeis_guineensis	Elaeis_oleifera)))	((Reinhardtia_gracilis	Reinhardtia_simplex)	(Reinhardtia_latisecta	Reinhardtia_paiewonskiana)))	(((Roystonea_regia	Orania_palindan)	(Pseudophoenix_vinifera	Chamaedorea_seifrizii))	(Sclerosperma_profizianum	(Leopoldinia_pulchra	Podococcus_barteri))))	((Geonoma_undata	((Manicaria_saccifera	(((((Burretiokentia_grandiflora	Dypsis_decaryi)	Hydriastele_microspadix)	Kentiopsis_piersoniorum)	Veitchia_spiralis)	(Dictyosperma_album	(Nypa_fruticans	((Oenocarpus_bataua	Oenocarpus_minor)	Prestoea_acuminata)))))	Heterospathe_cagayanensis))	Pelagodoxa_henryana))	Iriartea_deltoidea))	(Serenoa_repens	Sabal_domingensis)))	Kingia_australis);
((Prestoea_acuminata	(((((((((Attalea_speciosa	(Bactris_major	(Elaeis_guineensis	Elaeis_oleifera)))	((Reinhardtia_gracilis	(Calamus_caryotoides	Reinhardtia_simplex))	(Reinhardtia_latisecta	Reinhardtia_paiewonskiana)))	(((Roystonea_regia	Orania_palindan)	Sclerosperma_profizianum)	(Chamaedorea_seifrizii	Podococcus_barteri)))	(Pseudophoenix_vinifera	((Serenoa_repens	Sabal_domingensis)	Phoenix_dactylifera)))	Iriartea_deltoidea)	((Leopoldinia_pulchra	Nypa_fruticans)	Geonoma_undata))	(Pelagodoxa_henryana	Manicaria_saccifera))	((Kentiopsis_piersoniorum	Dictyosperma_album)	(((Veitchia_spiralis	(Burretiokentia_grandiflora	Dypsis_decaryi))	Hydriastele_microspadix)	Heterospathe_cagayanensis)))	(Oenocarpus_bataua	Oenocarpus_minor)))	Kingia_australis);
((Roystonea_regia	((((((Elaeis_guineensis	Elaeis_oleifera)	Bactris_major)	Attalea_speciosa)	(Reinhardtia_simplex	(Reinhardtia_latisecta	(Reinhardtia_paiewonskiana	Reinhardtia_gracilis))))	((((Orania_palindan	Podococcus_barteri)	Calamus_caryotoides)	((Pseudophoenix_vinifera	(Geonoma_undata	((Pelagodoxa_henryana	Manicaria_saccifera)	((Dictyosperma_album	((Veitchia_spiralis	Heterospathe_cagayanensis)	((Dypsis_decaryi	(Burretiokentia_grandiflora	Kentiopsis_piersoniorum))	Hydriastele_microspadix)))	((Oenocarpus_bataua	(Nypa_fruticans	Oenocarpus_minor))	Prestoea_acuminata)))))	(((Serenoa_repens	Sabal_domingensis)	Phoenix_dactylifera)	Iriartea_deltoidea)))	(Leopoldinia_pulchra	Sclerosperma_profizianum)))	Chamaedorea_seifrizii))	Kingia_australis);
(((Phoenix_dactylifera	(((Calamus_caryotoides	Iriartea_deltoidea)	((((Chamaedorea_seifrizii	(Sclerosperma_profizianum	((Orania_palindan	Podococcus_barteri)	Roystonea_regia)))	((((Elaeis_guineensis	Elaeis_oleifera)	Bactris_major)	Attalea_speciosa)	((Reinhardtia_gracilis	(Reinhardtia_latisecta	Reinhardtia_paiewonskiana))	Reinhardtia_simplex)))	Pseudophoenix_vinifera)	((((Oenocarpus_bataua	Oenocarpus_minor)	Prestoea_acuminata)	((Manicaria_saccifera	(Nypa_fruticans	Geonoma_undata))	(Dictyosperma_album	(((Dypsis_decaryi	Hydriastele_microspadix)	(Burretiokentia_grandiflora	(Veitchia_spiralis	Kentiopsis_piersoniorum)))	Heterospathe_cagayanensis))))	(Leopoldinia_pulchra	Pelagodoxa_henryana))))	Serenoa_repens))	Sabal_domingensis)	Kingia_australis);
((Iriartea_deltoidea	((((Leopoldinia_pulchra	(((Reinhardtia_latisecta	Reinhardtia_paiewonskiana)	(Reinhardtia_gracilis	Reinhardtia_simplex))	Nypa_fruticans))	(Attalea_speciosa	(Bactris_major	(Elaeis_oleifera	Elaeis_guineensis))))	((((Serenoa_repens	Sabal_domingensis)	Phoenix_dactylifera)	((Manicaria_saccifera	Pelagodoxa_henryana)	(Geonoma_undata	(((Oenocarpus_minor	Oenocarpus_bataua)	Prestoea_acuminata)	((Heterospathe_cagayanensis	(((Dypsis_decaryi	(Kentiopsis_piersoniorum	Burretiokentia_grandiflora))	Hydriastele_microspadix)	Veitchia_spiralis))	Dictyosperma_album)))))	((Orania_palindan	(Chamaedorea_seifrizii	(Calamus_caryotoides	Roystonea_regia)))	Pseudophoenix_vinifera)))	(Podococcus_barteri	Sclerosperma_profizianum)))	Kingia_australis);
((Iriartea_deltoidea	((((Leopoldinia_pulchra	(((Reinhardtia_latisecta	Reinhardtia_paiewonskiana)	(Reinhardtia_gracilis	Reinhardtia_simplex))	Nypa_fruticans))	(Attalea_speciosa	(Bactris_major	(Elaeis_oleifera	Elaeis_guineensis))))	(((Serenoa_repens	Sabal_domingensis)	Phoenix_dactylifera)	((Manicaria_saccifera	Pelagodoxa_henryana)	(((Oenocarpus_minor	Oenocarpus_bataua)	Prestoea_acuminata)	(((Heterospathe_cagayanensis	((Hydriastele_microspadix	Veitchia_spiralis)	Dypsis_decaryi))	((Kentiopsis_piersoniorum	Burretiokentia_grandiflora)	Dictyosperma_album))	Geonoma_undata)))))	(((Orania_palindan	Roystonea_regia)	((Chamaedorea_seifrizii	Calamus_caryotoides)	Pseudophoenix_vinifera))	(Podococcus_barteri	Sclerosperma_profizianum))))	Kingia_australis);
((Iriartea_deltoidea	(((Leopoldinia_pulchra	((Reinhardtia_latisecta	Reinhardtia_paiewonskiana)	(Reinhardtia_gracilis	(Nypa_fruticans	Reinhardtia_simplex))))	(Attalea_speciosa	(Bactris_major	(Elaeis_oleifera	Elaeis_guineensis))))	(((Sabal_domingensis	(Phoenix_dactylifera	Serenoa_repens))	((Pelagodoxa_henryana	(((Oenocarpus_minor	Oenocarpus_bataua)	Prestoea_acuminata)	((Dictyosperma_album	((Heterospathe_cagayanensis	((Hydriastele_microspadix	Veitchia_spiralis)	(Burretiokentia_grandiflora	Dypsis_decaryi)))	Kentiopsis_piersoniorum))	(Manicaria_saccifera	Geonoma_undata))))	((Orania_palindan	(Calamus_caryotoides	Roystonea_regia))	(Chamaedorea_seifrizii	Pseudophoenix_vinifera))))	(Podococcus_barteri	Sclerosperma_profizianum))))	Kingia_australis);
(((Iriartea_deltoidea	((Sabal_domingensis	(Phoenix_dactylifera	Serenoa_repens))	((((((Oenocarpus_minor	Oenocarpus_bataua)	Prestoea_acuminata)	((Heterospathe_cagayanensis	((Hydriastele_microspadix	Veitchia_spiralis)	(Burretiokentia_grandiflora	Dypsis_decaryi)))	(Kentiopsis_piersoniorum	Dictyosperma_album)))	((Nypa_fruticans	Leopoldinia_pulchra)	Geonoma_undata))	(Pelagodoxa_henryana	Manicaria_saccifera))	(Podococcus_barteri	(Sclerosperma_profizianum	((((Reinhardtia_latisecta	Reinhardtia_paiewonskiana)	(Reinhardtia_gracilis	Reinhardtia_simplex))	(Attalea_speciosa	(Bactris_major	(Elaeis_oleifera	Elaeis_guineensis))))	((Orania_palindan	(Chamaedorea_seifrizii	Roystonea_regia))	Pseudophoenix_vinifera)))))))	Calamus_caryotoides)	Kingia_australis);
(((Heterospathe_cagayanensis	((Hydriastele_microspadix	Veitchia_spiralis)	(Kentiopsis_piersoniorum	(Burretiokentia_grandiflora	Dypsis_decaryi))))	(Dictyosperma_album	(((Oenocarpus_minor	Oenocarpus_bataua)	Prestoea_acuminata)	((Pelagodoxa_henryana	Manicaria_saccifera)	(((Nypa_fruticans	Leopoldinia_pulchra)	Geonoma_undata)	((Iriartea_deltoidea	(Podococcus_barteri	((((Reinhardtia_latisecta	Reinhardtia_paiewonskiana)	Reinhardtia_simplex)	(Attalea_speciosa	(Bactris_major	((Reinhardtia_gracilis	Elaeis_oleifera)	Elaeis_guineensis))))	(((Orania_palindan	Roystonea_regia)	(Chamaedorea_seifrizii	Pseudophoenix_vinifera))	Sclerosperma_profizianum))))	(Calamus_caryotoides	(Sabal_domingensis	(Phoenix_dactylifera	Serenoa_repens)))))))))	Kingia_australis);
((Iriartea_deltoidea	(((Calamus_caryotoides	((Sabal_domingensis	Serenoa_repens)	Phoenix_dactylifera))	(((Geonoma_undata	(((Oenocarpus_minor	Oenocarpus_bataua)	Prestoea_acuminata)	(((Heterospathe_cagayanensis	((Hydriastele_microspadix	(Kentiopsis_piersoniorum	(Burretiokentia_grandiflora	Veitchia_spiralis)))	Dypsis_decaryi))	Dictyosperma_album)	Manicaria_saccifera)))	Pelagodoxa_henryana)	(((Podococcus_barteri	(Sclerosperma_profizianum	(Orania_palindan	(Nypa_fruticans	(Chamaedorea_seifrizii	Roystonea_regia)))))	(((Reinhardtia_latisecta	Reinhardtia_paiewonskiana)	(Reinhardtia_gracilis	Reinhardtia_simplex))	(Attalea_speciosa	(Bactris_major	(Elaeis_oleifera	Elaeis_guineensis)))))	Pseudophoenix_vinifera)))	Leopoldinia_pulchra))	Kingia_australis);
((Calamus_caryotoides	(((Sabal_domingensis	Serenoa_repens)	Phoenix_dactylifera)	(Iriartea_deltoidea	(((((((Reinhardtia_latisecta	Reinhardtia_paiewonskiana)	(Reinhardtia_gracilis	Reinhardtia_simplex))	(Attalea_speciosa	(Bactris_major	(Elaeis_oleifera	Elaeis_guineensis))))	Sclerosperma_profizianum)	((Pseudophoenix_vinifera	Chamaedorea_seifrizii)	(Roystonea_regia	Orania_palindan)))	Podococcus_barteri)	(((Leopoldinia_pulchra	Nypa_fruticans)	Geonoma_undata)	((((Oenocarpus_minor	Oenocarpus_bataua)	Prestoea_acuminata)	((((Veitchia_spiralis	((Burretiokentia_grandiflora	Dypsis_decaryi)	Hydriastele_microspadix))	Heterospathe_cagayanensis)	(Kentiopsis_piersoniorum	Dictyosperma_album))	Manicaria_saccifera))	Pelagodoxa_henryana))))))	Kingia_australis);
((((((((((Reinhardtia_latisecta	Reinhardtia_paiewonskiana)	(Reinhardtia_gracilis	Reinhardtia_simplex))	(Attalea_speciosa	(Bactris_major	(Elaeis_oleifera	Elaeis_guineensis))))	Podococcus_barteri)	(Leopoldinia_pulchra	Sclerosperma_profizianum))	Iriartea_deltoidea)	(Pseudophoenix_vinifera	(((Nypa_fruticans	Chamaedorea_seifrizii)	Roystonea_regia)	Orania_palindan)))	(((Calamus_caryotoides	Pelagodoxa_henryana)	(((Oenocarpus_minor	Oenocarpus_bataua)	Prestoea_acuminata)	((Dictyosperma_album	((Heterospathe_cagayanensis	Veitchia_spiralis)	(Hydriastele_microspadix	((Burretiokentia_grandiflora	Kentiopsis_piersoniorum)	Dypsis_decaryi))))	Manicaria_saccifera)))	Geonoma_undata))	((Sabal_domingensis	Serenoa_repens)	Phoenix_dactylifera))	Kingia_australis);
((Calamus_caryotoides	(Roystonea_regia	(Orania_palindan	(Chamaedorea_seifrizii	(((((Oenocarpus_minor	Oenocarpus_bataua)	Prestoea_acuminata)	((((((Dypsis_decaryi	(Dictyosperma_album	Kentiopsis_piersoniorum))	Hydriastele_microspadix)	(Veitchia_spiralis	Heterospathe_cagayanensis))	Burretiokentia_grandiflora)	((Pelagodoxa_henryana	Manicaria_saccifera)	(Nypa_fruticans	Geonoma_undata)))	Leopoldinia_pulchra))	(Pseudophoenix_vinifera	((Sabal_domingensis	Serenoa_repens)	Phoenix_dactylifera)))	((Sclerosperma_profizianum	(((Reinhardtia_latisecta	Reinhardtia_paiewonskiana)	(Reinhardtia_gracilis	Reinhardtia_simplex))	(Attalea_speciosa	(Bactris_major	(Elaeis_oleifera	Elaeis_guineensis)))))	(Iriartea_deltoidea	Podococcus_barteri)))))))	Kingia_australis);
((Iriartea_deltoidea	(((((Leopoldinia_pulchra	Nypa_fruticans)	Geonoma_undata)	(((((Heterospathe_cagayanensis	(Burretiokentia_grandiflora	(Veitchia_spiralis	Kentiopsis_piersoniorum)))	Dypsis_decaryi)	Hydriastele_microspadix)	Dictyosperma_album)	((Pelagodoxa_henryana	Manicaria_saccifera)	((Oenocarpus_minor	Oenocarpus_bataua)	Prestoea_acuminata))))	(Pseudophoenix_vinifera	((Sabal_domingensis	Serenoa_repens)	Phoenix_dactylifera)))	((Podococcus_barteri	((Calamus_caryotoides	Sclerosperma_profizianum)	((Chamaedorea_seifrizii	Roystonea_regia)	Orania_palindan)))	(((Reinhardtia_latisecta	Reinhardtia_paiewonskiana)	(Reinhardtia_gracilis	Reinhardtia_simplex))	(Attalea_speciosa	(Bactris_major	(Elaeis_oleifera	Elaeis_guineensis)))))))	Kingia_australis);
((Roystonea_regia	((Orania_palindan	(((((Geonoma_undata	(Manicaria_saccifera	(((Oenocarpus_bataua	Oenocarpus_minor)	Prestoea_acuminata)	((Dictyosperma_album	(Hydriastele_microspadix	((Burretiokentia_grandiflora	Dypsis_decaryi)	Kentiopsis_piersoniorum)))	(Veitchia_spiralis	Heterospathe_cagayanensis)))))	Pelagodoxa_henryana)	(Pseudophoenix_vinifera	(Phoenix_dactylifera	(Sabal_domingensis	Serenoa_repens))))	(Nypa_fruticans	(Chamaedorea_seifrizii	Iriartea_deltoidea)))	(((((Reinhardtia_gracilis	Reinhardtia_simplex)	(Reinhardtia_paiewonskiana	Reinhardtia_latisecta))	(Attalea_speciosa	((Elaeis_oleifera	Elaeis_guineensis)	Bactris_major)))	(Leopoldinia_pulchra	Sclerosperma_profizianum))	Podococcus_barteri)))	Calamus_caryotoides))	Kingia_australis);
(((Calamus_caryotoides	Iriartea_deltoidea)	(((((Nypa_fruticans	(((Reinhardtia_gracilis	Reinhardtia_simplex)	(Reinhardtia_paiewonskiana	Reinhardtia_latisecta))	(Attalea_speciosa	((Elaeis_oleifera	Elaeis_guineensis)	Bactris_major))))	Sclerosperma_profizianum)	((Roystonea_regia	Orania_palindan)	(Podococcus_barteri	Pseudophoenix_vinifera)))	((Phoenix_dactylifera	(Sabal_domingensis	Serenoa_repens))	(((Oenocarpus_bataua	Oenocarpus_minor)	Prestoea_acuminata)	(Leopoldinia_pulchra	(((Pelagodoxa_henryana	Manicaria_saccifera)	Geonoma_undata)	((Kentiopsis_piersoniorum	Dictyosperma_album)	(Heterospathe_cagayanensis	(Dypsis_decaryi	(Burretiokentia_grandiflora	(Veitchia_spiralis	Hydriastele_microspadix))))))))))	Chamaedorea_seifrizii))	Kingia_australis);
((Iriartea_deltoidea	((((Reinhardtia_gracilis	Reinhardtia_simplex)	(Reinhardtia_paiewonskiana	Reinhardtia_latisecta))	(Attalea_speciosa	(Nypa_fruticans	((Elaeis_oleifera	Elaeis_guineensis)	Bactris_major))))	(((((Chamaedorea_seifrizii	(Roystonea_regia	Orania_palindan))	Pseudophoenix_vinifera)	Sclerosperma_profizianum)	Podococcus_barteri)	((Phoenix_dactylifera	((Calamus_caryotoides	Sabal_domingensis)	(Leopoldinia_pulchra	Serenoa_repens)))	((((Oenocarpus_bataua	Oenocarpus_minor)	Prestoea_acuminata)	(((((Veitchia_spiralis	Hydriastele_microspadix)	(Burretiokentia_grandiflora	(Dypsis_decaryi	Kentiopsis_piersoniorum)))	Dictyosperma_album)	Heterospathe_cagayanensis)	(Manicaria_saccifera	Geonoma_undata)))	Pelagodoxa_henryana)))))	Kingia_australis);
((Iriartea_deltoidea	((((((((Phoenix_dactylifera	(Sabal_domingensis	Serenoa_repens))	(Orania_palindan	(((Pelagodoxa_henryana	Manicaria_saccifera)	(((Oenocarpus_bataua	Oenocarpus_minor)	Prestoea_acuminata)	(((((Kentiopsis_piersoniorum	Veitchia_spiralis)	Hydriastele_microspadix)	(Burretiokentia_grandiflora	Dypsis_decaryi))	Dictyosperma_album)	Heterospathe_cagayanensis)))	Geonoma_undata)))	(Leopoldinia_pulchra	Sclerosperma_profizianum))	(Podococcus_barteri	Pseudophoenix_vinifera))	(((Reinhardtia_gracilis	Reinhardtia_simplex)	(Reinhardtia_paiewonskiana	Reinhardtia_latisecta))	(Attalea_speciosa	((Elaeis_oleifera	Elaeis_guineensis)	Bactris_major))))	Chamaedorea_seifrizii)	(Calamus_caryotoides	Roystonea_regia))	Nypa_fruticans))	Kingia_australis);
((Chamaedorea_seifrizii	(Pseudophoenix_vinifera	((Orania_palindan	(Calamus_caryotoides	Roystonea_regia))	((((((Reinhardtia_gracilis	Reinhardtia_simplex)	(Reinhardtia_paiewonskiana	Reinhardtia_latisecta))	(Attalea_speciosa	((Elaeis_oleifera	Elaeis_guineensis)	Bactris_major)))	(Iriartea_deltoidea	((Phoenix_dactylifera	(Sabal_domingensis	Serenoa_repens))	((((Oenocarpus_bataua	Oenocarpus_minor)	Prestoea_acuminata)	((((((Kentiopsis_piersoniorum	Burretiokentia_grandiflora)	Dictyosperma_album)	Dypsis_decaryi)	Hydriastele_microspadix)	(Veitchia_spiralis	Heterospathe_cagayanensis))	((Leopoldinia_pulchra	Nypa_fruticans)	Geonoma_undata)))	(Pelagodoxa_henryana	Manicaria_saccifera)))))	Sclerosperma_profizianum)	Podococcus_barteri))))	Kingia_australis);
((Iriartea_deltoidea	((((Reinhardtia_gracilis	Reinhardtia_simplex)	(Reinhardtia_paiewonskiana	Reinhardtia_latisecta))	(Attalea_speciosa	((Elaeis_oleifera	Elaeis_guineensis)	Bactris_major)))	(((Phoenix_dactylifera	(Sabal_domingensis	Serenoa_repens))	((Pelagodoxa_henryana	(((((Dictyosperma_album	((Oenocarpus_bataua	Oenocarpus_minor)	Prestoea_acuminata))	Manicaria_saccifera)	((Hydriastele_microspadix	(Calamus_caryotoides	Veitchia_spiralis))	(Kentiopsis_piersoniorum	Burretiokentia_grandiflora)))	Heterospathe_cagayanensis)	(Dypsis_decaryi	Geonoma_undata)))	((Pseudophoenix_vinifera	Chamaedorea_seifrizii)	(Orania_palindan	Roystonea_regia))))	(Sclerosperma_profizianum	(Nypa_fruticans	(Leopoldinia_pulchra	Podococcus_barteri))))))	Kingia_australis);
((Sabal_domingensis	(Calamus_caryotoides	(Serenoa_repens	(((Pseudophoenix_vinifera	Chamaedorea_seifrizii)	(((((Podococcus_barteri	Sclerosperma_profizianum)	(((Reinhardtia_gracilis	Reinhardtia_simplex)	(Reinhardtia_paiewonskiana	Reinhardtia_latisecta))	(Attalea_speciosa	((Elaeis_oleifera	Elaeis_guineensis)	Bactris_major))))	(Orania_palindan	Roystonea_regia))	Iriartea_deltoidea)	(Pelagodoxa_henryana	((((Dypsis_decaryi	(Hydriastele_microspadix	(Veitchia_spiralis	(Kentiopsis_piersoniorum	Burretiokentia_grandiflora))))	Manicaria_saccifera)	((Oenocarpus_bataua	Oenocarpus_minor)	Prestoea_acuminata))	((Dictyosperma_album	Heterospathe_cagayanensis)	((Leopoldinia_pulchra	Nypa_fruticans)	Geonoma_undata))))))	Phoenix_dactylifera))))	Kingia_australis);
((Roystonea_regia	((((((((Reinhardtia_gracilis	Reinhardtia_simplex)	(Reinhardtia_paiewonskiana	Reinhardtia_latisecta))	(Attalea_speciosa	((Elaeis_oleifera	Elaeis_guineensis)	Bactris_major)))	(((((((Pelagodoxa_henryana	Manicaria_saccifera)	(Dictyosperma_album	Heterospathe_cagayanensis))	((Oenocarpus_bataua	Oenocarpus_minor)	Prestoea_acuminata))	((Burretiokentia_grandiflora	Dypsis_decaryi)	(Hydriastele_microspadix	(Veitchia_spiralis	Kentiopsis_piersoniorum))))	((Leopoldinia_pulchra	Nypa_fruticans)	Geonoma_undata))	((Calamus_caryotoides	Iriartea_deltoidea)	(Sabal_domingensis	(Serenoa_repens	Phoenix_dactylifera))))	Pseudophoenix_vinifera))	Podococcus_barteri)	Sclerosperma_profizianum)	Orania_palindan)	Chamaedorea_seifrizii))	Kingia_australis);
((Nypa_fruticans	(Calamus_caryotoides	((Sabal_domingensis	Serenoa_repens)	(Phoenix_dactylifera	((Iriartea_deltoidea	((Podococcus_barteri	Sclerosperma_profizianum)	(((Reinhardtia_gracilis	Reinhardtia_simplex)	(Reinhardtia_paiewonskiana	Reinhardtia_latisecta))	(Attalea_speciosa	((Elaeis_oleifera	Elaeis_guineensis)	Bactris_major)))))	((((Oenocarpus_bataua	Oenocarpus_minor)	Prestoea_acuminata)	((Pelagodoxa_henryana	Manicaria_saccifera)	((((Dypsis_decaryi	(Hydriastele_microspadix	(Kentiopsis_piersoniorum	Dictyosperma_album)))	(Veitchia_spiralis	Heterospathe_cagayanensis))	Burretiokentia_grandiflora)	Geonoma_undata)))	((Orania_palindan	Roystonea_regia)	(Chamaedorea_seifrizii	(Leopoldinia_pulchra	Pseudophoenix_vinifera)))))))))	Kingia_australis);
((Phoenix_dactylifera	(((((Pelagodoxa_henryana	((Oenocarpus_bataua	Oenocarpus_minor)	Prestoea_acuminata))	(Manicaria_saccifera	(((Veitchia_spiralis	Heterospathe_cagayanensis)	(((Dypsis_decaryi	(Burretiokentia_grandiflora	Kentiopsis_piersoniorum))	Dictyosperma_album)	Hydriastele_microspadix))	((Leopoldinia_pulchra	Nypa_fruticans)	Geonoma_undata))))	((((Orania_palindan	Roystonea_regia)	(Sclerosperma_profizianum	((((Reinhardtia_gracilis	Reinhardtia_simplex)	(Reinhardtia_paiewonskiana	Reinhardtia_latisecta))	(Attalea_speciosa	((Elaeis_oleifera	Elaeis_guineensis)	Bactris_major)))	Chamaedorea_seifrizii)))	Podococcus_barteri)	Pseudophoenix_vinifera))	Iriartea_deltoidea)	((Calamus_caryotoides	Sabal_domingensis)	Serenoa_repens)))	Kingia_australis);
((Roystonea_regia	(((((Leopoldinia_pulchra	Sclerosperma_profizianum)	((((Reinhardtia_paiewonskiana	Reinhardtia_latisecta)	(Reinhardtia_gracilis	Reinhardtia_simplex))	(Attalea_speciosa	(Bactris_major	(Elaeis_guineensis	Elaeis_oleifera))))	Nypa_fruticans))	(((((Orania_palindan	Geonoma_undata)	((Prestoea_acuminata	(Oenocarpus_bataua	Oenocarpus_minor))	((Pelagodoxa_henryana	Manicaria_saccifera)	(Heterospathe_cagayanensis	(Dictyosperma_album	((((Kentiopsis_piersoniorum	Burretiokentia_grandiflora)	Dypsis_decaryi)	Hydriastele_microspadix)	(Calamus_caryotoides	Veitchia_spiralis)))))))	((Serenoa_repens	Sabal_domingensis)	Phoenix_dactylifera))	Iriartea_deltoidea)	Podococcus_barteri))	Pseudophoenix_vinifera)	Chamaedorea_seifrizii))	Kingia_australis);
((Iriartea_deltoidea	(((Podococcus_barteri	((Chamaedorea_seifrizii	(Roystonea_regia	Sclerosperma_profizianum))	(((Reinhardtia_paiewonskiana	Reinhardtia_latisecta)	(Reinhardtia_gracilis	Reinhardtia_simplex))	(Attalea_speciosa	(Bactris_major	(Elaeis_guineensis	Elaeis_oleifera))))))	(Geonoma_undata	((Serenoa_repens	Orania_palindan)	(Leopoldinia_pulchra	((Prestoea_acuminata	(Oenocarpus_bataua	Oenocarpus_minor))	((Pelagodoxa_henryana	Manicaria_saccifera)	((((Nypa_fruticans	Heterospathe_cagayanensis)	(Dypsis_decaryi	((Calamus_caryotoides	Veitchia_spiralis)	Hydriastele_microspadix)))	Burretiokentia_grandiflora)	(Dictyosperma_album	Kentiopsis_piersoniorum))))))))	(Pseudophoenix_vinifera	(Sabal_domingensis	Phoenix_dactylifera))))	Kingia_australis);
((Iriartea_deltoidea	(((Sabal_domingensis	(Phoenix_dactylifera	(Calamus_caryotoides	Serenoa_repens)))	(((Nypa_fruticans	(Prestoea_acuminata	(Oenocarpus_bataua	Oenocarpus_minor)))	(Geonoma_undata	(((Heterospathe_cagayanensis	(Hydriastele_microspadix	(((Burretiokentia_grandiflora	Kentiopsis_piersoniorum)	Dypsis_decaryi)	Veitchia_spiralis)))	Dictyosperma_album)	Manicaria_saccifera)))	Pelagodoxa_henryana))	((Orania_palindan	Podococcus_barteri)	(((Pseudophoenix_vinifera	(Chamaedorea_seifrizii	Roystonea_regia))	(((Reinhardtia_paiewonskiana	Reinhardtia_latisecta)	(Reinhardtia_gracilis	Reinhardtia_simplex))	(Attalea_speciosa	(Bactris_major	(Elaeis_guineensis	Elaeis_oleifera)))))	(Leopoldinia_pulchra	Sclerosperma_profizianum)))))	Kingia_australis);
((Calamus_caryotoides	((((Geonoma_undata	(((Heterospathe_cagayanensis	Dictyosperma_album)	((Pelagodoxa_henryana	Manicaria_saccifera)	(Prestoea_acuminata	(Oenocarpus_bataua	Oenocarpus_minor))))	(((Hydriastele_microspadix	Veitchia_spiralis)	Dypsis_decaryi)	(Burretiokentia_grandiflora	Kentiopsis_piersoniorum))))	(((Leopoldinia_pulchra	(Nypa_fruticans	((Reinhardtia_paiewonskiana	Reinhardtia_latisecta)	(Reinhardtia_gracilis	Reinhardtia_simplex))))	(Attalea_speciosa	(Bactris_major	(Elaeis_guineensis	Elaeis_oleifera))))	(Sclerosperma_profizianum	(Podococcus_barteri	(Pseudophoenix_vinifera	(Orania_palindan	(Chamaedorea_seifrizii	Roystonea_regia)))))))	Iriartea_deltoidea)	((Phoenix_dactylifera	Serenoa_repens)	Sabal_domingensis)))	Kingia_australis);
((Iriartea_deltoidea	((Attalea_speciosa	((Bactris_major	(Elaeis_guineensis	Elaeis_oleifera))	(Reinhardtia_gracilis	(Reinhardtia_simplex	(Reinhardtia_paiewonskiana	Reinhardtia_latisecta)))))	((((((Calamus_caryotoides	Chamaedorea_seifrizii)	Pseudophoenix_vinifera)	(Leopoldinia_pulchra	Sclerosperma_profizianum))	(Podococcus_barteri	(Orania_palindan	Roystonea_regia)))	(((Pelagodoxa_henryana	Manicaria_saccifera)	((Prestoea_acuminata	(Oenocarpus_bataua	Oenocarpus_minor))	((Heterospathe_cagayanensis	(Veitchia_spiralis	(Hydriastele_microspadix	(Burretiokentia_grandiflora	(Kentiopsis_piersoniorum	Dypsis_decaryi)))))	Dictyosperma_album)))	(Nypa_fruticans	Geonoma_undata)))	((Phoenix_dactylifera	Serenoa_repens)	Sabal_domingensis))))	Kingia_australis);
((Iriartea_deltoidea	(((Chamaedorea_seifrizii	Pseudophoenix_vinifera)	((((Prestoea_acuminata	(Oenocarpus_bataua	Oenocarpus_minor))	((Manicaria_saccifera	(Nypa_fruticans	Geonoma_undata))	(((Hydriastele_microspadix	(Burretiokentia_grandiflora	(Kentiopsis_piersoniorum	Dypsis_decaryi)))	(Heterospathe_cagayanensis	Veitchia_spiralis))	Dictyosperma_album)))	Pelagodoxa_henryana)	(Phoenix_dactylifera	(Serenoa_repens	Sabal_domingensis))))	((((Calamus_caryotoides	(Reinhardtia_gracilis	Reinhardtia_simplex))	(Reinhardtia_paiewonskiana	Reinhardtia_latisecta))	(Attalea_speciosa	(Bactris_major	(Elaeis_guineensis	Elaeis_oleifera))))	(Sclerosperma_profizianum	((Leopoldinia_pulchra	Podococcus_barteri)	(Orania_palindan	Roystonea_regia))))))	Kingia_australis);
((Iriartea_deltoidea	((((Leopoldinia_pulchra	(((Calamus_caryotoides	(Reinhardtia_gracilis	Reinhardtia_simplex))	(Reinhardtia_paiewonskiana	Reinhardtia_latisecta))	Nypa_fruticans))	(Attalea_speciosa	(Bactris_major	(Elaeis_guineensis	Elaeis_oleifera))))	(Sclerosperma_profizianum	(Podococcus_barteri	(Pseudophoenix_vinifera	(Orania_palindan	(Chamaedorea_seifrizii	Roystonea_regia))))))	(((Pelagodoxa_henryana	Manicaria_saccifera)	(((((Dictyosperma_album	(Burretiokentia_grandiflora	Kentiopsis_piersoniorum))	((Heterospathe_cagayanensis	Veitchia_spiralis)	Hydriastele_microspadix))	Dypsis_decaryi)	(Prestoea_acuminata	(Oenocarpus_bataua	Oenocarpus_minor)))	Geonoma_undata))	(Phoenix_dactylifera	(Serenoa_repens	Sabal_domingensis)))))	Kingia_australis);
((Iriartea_deltoidea	(((Attalea_speciosa	((Bactris_major	(Elaeis_guineensis	Elaeis_oleifera))	((Reinhardtia_simplex	(Reinhardtia_paiewonskiana	Reinhardtia_latisecta))	Reinhardtia_gracilis)))	(Sclerosperma_profizianum	(Podococcus_barteri	((Pseudophoenix_vinifera	(Orania_palindan	Roystonea_regia))	Chamaedorea_seifrizii))))	(((Leopoldinia_pulchra	Pelagodoxa_henryana)	(Manicaria_saccifera	(((((Heterospathe_cagayanensis	(Hydriastele_microspadix	Veitchia_spiralis))	Dypsis_decaryi)	(Dictyosperma_album	(Burretiokentia_grandiflora	Kentiopsis_piersoniorum)))	(Prestoea_acuminata	(Oenocarpus_bataua	Oenocarpus_minor)))	(Nypa_fruticans	Geonoma_undata))))	((Serenoa_repens	Sabal_domingensis)	(Phoenix_dactylifera	Calamus_caryotoides)))))	Kingia_australis);
((Iriartea_deltoidea	((((Phoenix_dactylifera	Serenoa_repens)	Sabal_domingensis)	(((Attalea_speciosa	((Bactris_major	(Elaeis_guineensis	Elaeis_oleifera))	((Reinhardtia_simplex	(Reinhardtia_paiewonskiana	Reinhardtia_latisecta))	Reinhardtia_gracilis)))	((Sclerosperma_profizianum	(Pseudophoenix_vinifera	(Orania_palindan	(Chamaedorea_seifrizii	Roystonea_regia))))	Podococcus_barteri))	((((((Heterospathe_cagayanensis	(Hydriastele_microspadix	Veitchia_spiralis))	((Burretiokentia_grandiflora	Kentiopsis_piersoniorum)	Dypsis_decaryi))	Dictyosperma_album)	((Oenocarpus_bataua	Oenocarpus_minor)	(Nypa_fruticans	Prestoea_acuminata)))	Geonoma_undata)	(Leopoldinia_pulchra	(Pelagodoxa_henryana	Manicaria_saccifera)))))	Calamus_caryotoides))	Kingia_australis);
((Iriartea_deltoidea	(((((((Oenocarpus_bataua	Oenocarpus_minor)	Prestoea_acuminata)	((Pelagodoxa_henryana	Manicaria_saccifera)	(((((Burretiokentia_grandiflora	Kentiopsis_piersoniorum)	Dypsis_decaryi)	Dictyosperma_album)	((Hydriastele_microspadix	Veitchia_spiralis)	Heterospathe_cagayanensis))	(Nypa_fruticans	Geonoma_undata))))	(Phoenix_dactylifera	(Serenoa_repens	Sabal_domingensis)))	((Orania_palindan	(Calamus_caryotoides	Roystonea_regia))	(Chamaedorea_seifrizii	Pseudophoenix_vinifera)))	(Podococcus_barteri	(Leopoldinia_pulchra	Sclerosperma_profizianum)))	((Attalea_speciosa	((Elaeis_guineensis	Elaeis_oleifera)	Bactris_major))	((Reinhardtia_gracilis	Reinhardtia_simplex)	(Reinhardtia_paiewonskiana	Reinhardtia_latisecta)))))	Kingia_australis);
((Roystonea_regia	((Orania_palindan	(Pseudophoenix_vinifera	(((((Chamaedorea_seifrizii	((Elaeis_oleifera	Elaeis_guineensis)	(((Reinhardtia_simplex	Reinhardtia_gracilis)	(Reinhardtia_paiewonskiana	Reinhardtia_latisecta))	Nypa_fruticans)))	Bactris_major)	(Iriartea_deltoidea	Attalea_speciosa))	(Podococcus_barteri	(Sclerosperma_profizianum	Leopoldinia_pulchra)))	((Geonoma_undata	((((Oenocarpus_minor	Oenocarpus_bataua)	Prestoea_acuminata)	((Heterospathe_cagayanensis	(Dypsis_decaryi	((Hydriastele_microspadix	Burretiokentia_grandiflora)	Veitchia_spiralis)))	(Dictyosperma_album	Kentiopsis_piersoniorum)))	(Manicaria_saccifera	Pelagodoxa_henryana)))	(Phoenix_dactylifera	(Sabal_domingensis	Serenoa_repens))))))	Calamus_caryotoides))	Kingia_australis);
((Roystonea_regia	(Orania_palindan	(((((Reinhardtia_gracilis	((Reinhardtia_paiewonskiana	Reinhardtia_latisecta)	Reinhardtia_simplex))	((Bactris_major	(Elaeis_oleifera	Elaeis_guineensis))	Attalea_speciosa))	(Pseudophoenix_vinifera	((Pelagodoxa_henryana	(((Oenocarpus_minor	Oenocarpus_bataua)	Prestoea_acuminata)	((Manicaria_saccifera	(Nypa_fruticans	Geonoma_undata))	((Dictyosperma_album	(Burretiokentia_grandiflora	Kentiopsis_piersoniorum))	((Heterospathe_cagayanensis	(Hydriastele_microspadix	Veitchia_spiralis))	Dypsis_decaryi)))))	((Calamus_caryotoides	Iriartea_deltoidea)	(Phoenix_dactylifera	(Sabal_domingensis	Serenoa_repens))))))	Chamaedorea_seifrizii)	((Leopoldinia_pulchra	Sclerosperma_profizianum)	Podococcus_barteri))))	Kingia_australis);
((Roystonea_regia	(Orania_palindan	((Chamaedorea_seifrizii	(Podococcus_barteri	((Leopoldinia_pulchra	Sclerosperma_profizianum)	(((((Reinhardtia_paiewonskiana	Reinhardtia_latisecta)	Reinhardtia_simplex)	Reinhardtia_gracilis)	((Bactris_major	(Elaeis_oleifera	Elaeis_guineensis))	Attalea_speciosa))	(Calamus_caryotoides	((Nypa_fruticans	Iriartea_deltoidea)	((Phoenix_dactylifera	(Sabal_domingensis	Serenoa_repens))	(Pelagodoxa_henryana	(((Oenocarpus_minor	Oenocarpus_bataua)	Prestoea_acuminata)	((Manicaria_saccifera	Geonoma_undata)	((Dictyosperma_album	Kentiopsis_piersoniorum)	(Heterospathe_cagayanensis	(Dypsis_decaryi	(Burretiokentia_grandiflora	(Hydriastele_microspadix	Veitchia_spiralis)))))))))))))))	Pseudophoenix_vinifera)))	Kingia_australis);
((Iriartea_deltoidea	((((((Reinhardtia_paiewonskiana	Reinhardtia_latisecta)	Reinhardtia_simplex)	Reinhardtia_gracilis)	((Bactris_major	(Elaeis_oleifera	Elaeis_guineensis))	Attalea_speciosa))	(Sclerosperma_profizianum	(Podococcus_barteri	(Pseudophoenix_vinifera	((Nypa_fruticans	(Chamaedorea_seifrizii	(Calamus_caryotoides	Roystonea_regia)))	Orania_palindan)))))	((Phoenix_dactylifera	(Sabal_domingensis	Serenoa_repens))	(((((Oenocarpus_minor	Oenocarpus_bataua)	Prestoea_acuminata)	((Dictyosperma_album	(Burretiokentia_grandiflora	Kentiopsis_piersoniorum))	(Heterospathe_cagayanensis	(Dypsis_decaryi	(Hydriastele_microspadix	Veitchia_spiralis)))))	Geonoma_undata)	((Leopoldinia_pulchra	Pelagodoxa_henryana)	Manicaria_saccifera)))))	Kingia_australis);
((Iriartea_deltoidea	((((Leopoldinia_pulchra	Sclerosperma_profizianum)	((Pseudophoenix_vinifera	((Chamaedorea_seifrizii	Roystonea_regia)	Orania_palindan))	((((Reinhardtia_paiewonskiana	Reinhardtia_latisecta)	(Calamus_caryotoides	Reinhardtia_simplex))	Reinhardtia_gracilis)	((Bactris_major	(Elaeis_oleifera	Elaeis_guineensis))	Attalea_speciosa))))	Podococcus_barteri)	((Phoenix_dactylifera	(Sabal_domingensis	Serenoa_repens))	((((Oenocarpus_minor	Oenocarpus_bataua)	Prestoea_acuminata)	(((Dictyosperma_album	(Burretiokentia_grandiflora	Kentiopsis_piersoniorum))	(Heterospathe_cagayanensis	(Dypsis_decaryi	(Hydriastele_microspadix	Veitchia_spiralis))))	((Nypa_fruticans	Geonoma_undata)	Manicaria_saccifera)))	Pelagodoxa_henryana))))	Kingia_australis);
((Iriartea_deltoidea	(((Sclerosperma_profizianum	((((Reinhardtia_paiewonskiana	Reinhardtia_latisecta)	(Reinhardtia_simplex	Reinhardtia_gracilis))	((Bactris_major	(Elaeis_oleifera	Elaeis_guineensis))	Attalea_speciosa))	(Nypa_fruticans	((Pseudophoenix_vinifera	(Roystonea_regia	Orania_palindan))	Chamaedorea_seifrizii))))	Podococcus_barteri)	(((Geonoma_undata	(Pelagodoxa_henryana	(Manicaria_saccifera	(((Oenocarpus_minor	Oenocarpus_bataua)	Prestoea_acuminata)	(((Burretiokentia_grandiflora	Dypsis_decaryi)	(Dictyosperma_album	Kentiopsis_piersoniorum))	(Heterospathe_cagayanensis	(Hydriastele_microspadix	Veitchia_spiralis)))))))	Leopoldinia_pulchra)	((Sabal_domingensis	(Serenoa_repens	Calamus_caryotoides))	Phoenix_dactylifera))))	Kingia_australis);
((Serenoa_repens	(Phoenix_dactylifera	(((((Orania_palindan	(Calamus_caryotoides	(Roystonea_regia	Chamaedorea_seifrizii)))	Pseudophoenix_vinifera)	(((((Reinhardtia_paiewonskiana	Reinhardtia_latisecta)	(Reinhardtia_simplex	Reinhardtia_gracilis))	((Elaeis_oleifera	Elaeis_guineensis)	(Attalea_speciosa	Bactris_major)))	Iriartea_deltoidea)	((Leopoldinia_pulchra	Sclerosperma_profizianum)	Podococcus_barteri)))	(((Dictyosperma_album	((((Nypa_fruticans	Oenocarpus_minor)	Oenocarpus_bataua)	Prestoea_acuminata)	(Geonoma_undata	(Kentiopsis_piersoniorum	(Heterospathe_cagayanensis	((Burretiokentia_grandiflora	Dypsis_decaryi)	(Hydriastele_microspadix	Veitchia_spiralis)))))))	Manicaria_saccifera)	Pelagodoxa_henryana))	Sabal_domingensis)))	Kingia_australis);
((Heterospathe_cagayanensis	((((Dypsis_decaryi	(Kentiopsis_piersoniorum	Veitchia_spiralis))	Burretiokentia_grandiflora)	Hydriastele_microspadix)	((((Manicaria_saccifera	Pelagodoxa_henryana)	(Geonoma_undata	((((((Orania_palindan	(Nypa_fruticans	(Roystonea_regia	Chamaedorea_seifrizii)))	(Calamus_caryotoides	Pseudophoenix_vinifera))	(Podococcus_barteri	Sclerosperma_profizianum))	(((Reinhardtia_paiewonskiana	Reinhardtia_latisecta)	(Reinhardtia_simplex	Reinhardtia_gracilis))	(Attalea_speciosa	(Bactris_major	(Elaeis_oleifera	Elaeis_guineensis)))))	(Leopoldinia_pulchra	Iriartea_deltoidea))	(Sabal_domingensis	Phoenix_dactylifera))))	(Serenoa_repens	((Oenocarpus_minor	Oenocarpus_bataua)	Prestoea_acuminata)))	Dictyosperma_album)))	Kingia_australis);
((Iriartea_deltoidea	(((Serenoa_repens	Sabal_domingensis)	Phoenix_dactylifera)	(((((((Oenocarpus_minor	Oenocarpus_bataua)	Prestoea_acuminata)	((Dictyosperma_album	((Heterospathe_cagayanensis	Veitchia_spiralis)	Hydriastele_microspadix))	(Burretiokentia_grandiflora	(Dypsis_decaryi	Kentiopsis_piersoniorum))))	Manicaria_saccifera)	Geonoma_undata)	Pelagodoxa_henryana)	((((Chamaedorea_seifrizii	(Sclerosperma_profizianum	Calamus_caryotoides))	(Podococcus_barteri	(Orania_palindan	Roystonea_regia)))	(Attalea_speciosa	((Bactris_major	(Elaeis_oleifera	Elaeis_guineensis))	(Nypa_fruticans	(Leopoldinia_pulchra	((Reinhardtia_paiewonskiana	Reinhardtia_latisecta)	(Reinhardtia_simplex	Reinhardtia_gracilis)))))))	Pseudophoenix_vinifera))))	Kingia_australis);
((Geonoma_undata	((((Podococcus_barteri	Iriartea_deltoidea)	(((Calamus_caryotoides	Sabal_domingensis)	(Phoenix_dactylifera	Serenoa_repens))	((Chamaedorea_seifrizii	Pseudophoenix_vinifera)	(Orania_palindan	Roystonea_regia))))	((Reinhardtia_gracilis	((Bactris_major	(Attalea_speciosa	(Elaeis_oleifera	Elaeis_guineensis)))	((Reinhardtia_paiewonskiana	Reinhardtia_latisecta)	(Reinhardtia_simplex	Nypa_fruticans))))	Sclerosperma_profizianum))	((((Oenocarpus_minor	Oenocarpus_bataua)	Prestoea_acuminata)	((Kentiopsis_piersoniorum	Dictyosperma_album)	(Hydriastele_microspadix	(Heterospathe_cagayanensis	((Burretiokentia_grandiflora	Dypsis_decaryi)	(Leopoldinia_pulchra	Veitchia_spiralis))))))	(Pelagodoxa_henryana	Manicaria_saccifera))))	Kingia_australis);
((Iriartea_deltoidea	((((Orania_palindan	(((Prestoea_acuminata	(Oenocarpus_bataua	Oenocarpus_minor))	((((Nypa_fruticans	Leopoldinia_pulchra)	Geonoma_undata)	Manicaria_saccifera)	((Heterospathe_cagayanensis	(Hydriastele_microspadix	((Burretiokentia_grandiflora	Kentiopsis_piersoniorum)	(Dypsis_decaryi	Veitchia_spiralis))))	Dictyosperma_album)))	Pelagodoxa_henryana))	((Chamaedorea_seifrizii	Pseudophoenix_vinifera)	(((Attalea_speciosa	(Bactris_major	(Elaeis_guineensis	Elaeis_oleifera)))	(Reinhardtia_simplex	(Reinhardtia_gracilis	(Reinhardtia_paiewonskiana	Reinhardtia_latisecta))))	(Podococcus_barteri	Sclerosperma_profizianum))))	(Phoenix_dactylifera	(Sabal_domingensis	Serenoa_repens)))	(Roystonea_regia	Calamus_caryotoides)))	Kingia_australis);
((Iriartea_deltoidea	((((Attalea_speciosa	(Bactris_major	(Elaeis_guineensis	Elaeis_oleifera)))	(Leopoldinia_pulchra	((Reinhardtia_paiewonskiana	Reinhardtia_latisecta)	(Reinhardtia_simplex	Reinhardtia_gracilis))))	(((Orania_palindan	(Roystonea_regia	(Chamaedorea_seifrizii	Calamus_caryotoides)))	Pseudophoenix_vinifera)	(Podococcus_barteri	Sclerosperma_profizianum)))	((Phoenix_dactylifera	(Sabal_domingensis	Serenoa_repens))	(((Prestoea_acuminata	(Oenocarpus_bataua	Oenocarpus_minor))	(((Nypa_fruticans	Geonoma_undata)	Manicaria_saccifera)	((Hydriastele_microspadix	(Heterospathe_cagayanensis	Veitchia_spiralis))	(((Burretiokentia_grandiflora	Kentiopsis_piersoniorum)	Dypsis_decaryi)	Dictyosperma_album))))	Pelagodoxa_henryana))))	Kingia_australis);
((Reinhardtia_gracilis	(((((Podococcus_barteri	(Calamus_caryotoides	(((Leopoldinia_pulchra	Nypa_fruticans)	Iriartea_deltoidea)	((Sabal_domingensis	(Serenoa_repens	Phoenix_dactylifera))	((((Heterospathe_cagayanensis	((((Burretiokentia_grandiflora	Kentiopsis_piersoniorum)	Dypsis_decaryi)	Hydriastele_microspadix)	Veitchia_spiralis))	Dictyosperma_album)	((Prestoea_acuminata	(Oenocarpus_bataua	Oenocarpus_minor))	(Pelagodoxa_henryana	Manicaria_saccifera)))	Geonoma_undata)))))	(((Orania_palindan	Roystonea_regia)	(Chamaedorea_seifrizii	Pseudophoenix_vinifera))	Sclerosperma_profizianum))	(Attalea_speciosa	(Bactris_major	(Elaeis_guineensis	Elaeis_oleifera))))	(Reinhardtia_paiewonskiana	Reinhardtia_latisecta))	Reinhardtia_simplex))	Kingia_australis);
((Iriartea_deltoidea	(Leopoldinia_pulchra	(Nypa_fruticans	(((((Podococcus_barteri	((Orania_palindan	Roystonea_regia)	Chamaedorea_seifrizii))	Sclerosperma_profizianum)	((Attalea_speciosa	(Bactris_major	(Elaeis_guineensis	Elaeis_oleifera)))	((Reinhardtia_paiewonskiana	Reinhardtia_latisecta)	(Reinhardtia_simplex	Reinhardtia_gracilis))))	Pseudophoenix_vinifera)	(((Calamus_caryotoides	Sabal_domingensis)	(Serenoa_repens	Phoenix_dactylifera))	(((Pelagodoxa_henryana	Manicaria_saccifera)	(((Heterospathe_cagayanensis	(((Burretiokentia_grandiflora	Kentiopsis_piersoniorum)	(Veitchia_spiralis	Dypsis_decaryi))	Hydriastele_microspadix))	Dictyosperma_album)	(Prestoea_acuminata	(Oenocarpus_bataua	Oenocarpus_minor))))	Geonoma_undata))))))	Kingia_australis);
((Iriartea_deltoidea	((Sabal_domingensis	(Serenoa_repens	Phoenix_dactylifera))	(((Chamaedorea_seifrizii	Pseudophoenix_vinifera)	(((Podococcus_barteri	(Orania_palindan	(Calamus_caryotoides	Roystonea_regia)))	Sclerosperma_profizianum)	((Attalea_speciosa	(Bactris_major	(Elaeis_guineensis	Elaeis_oleifera)))	((Reinhardtia_paiewonskiana	Reinhardtia_latisecta)	(Reinhardtia_simplex	Reinhardtia_gracilis)))))	((((Manicaria_saccifera	((((Veitchia_spiralis	Hydriastele_microspadix)	Dypsis_decaryi)	((Burretiokentia_grandiflora	Kentiopsis_piersoniorum)	Dictyosperma_album))	(Prestoea_acuminata	(Oenocarpus_bataua	Oenocarpus_minor))))	Heterospathe_cagayanensis)	((Leopoldinia_pulchra	Nypa_fruticans)	Geonoma_undata))	Pelagodoxa_henryana))))	Kingia_australis);
((Roystonea_regia	(((Sclerosperma_profizianum	(Iriartea_deltoidea	((((Attalea_speciosa	(Bactris_major	(Elaeis_guineensis	Elaeis_oleifera)))	((Reinhardtia_paiewonskiana	Reinhardtia_latisecta)	(Reinhardtia_simplex	Reinhardtia_gracilis)))	Nypa_fruticans)	(Chamaedorea_seifrizii	Podococcus_barteri))))	(((((Pelagodoxa_henryana	Manicaria_saccifera)	((Leopoldinia_pulchra	(Dictyosperma_album	(Heterospathe_cagayanensis	(Dypsis_decaryi	(Hydriastele_microspadix	(Veitchia_spiralis	(Burretiokentia_grandiflora	Kentiopsis_piersoniorum)))))))	(Prestoea_acuminata	(Oenocarpus_bataua	Oenocarpus_minor))))	Geonoma_undata)	Pseudophoenix_vinifera)	(Phoenix_dactylifera	((Calamus_caryotoides	Sabal_domingensis)	Serenoa_repens))))	Orania_palindan))	Kingia_australis);
((Iriartea_deltoidea	((((Phoenix_dactylifera	(Sabal_domingensis	Serenoa_repens))	((((Attalea_speciosa	(Bactris_major	(Reinhardtia_gracilis	(Elaeis_guineensis	Elaeis_oleifera))))	((Reinhardtia_paiewonskiana	Reinhardtia_latisecta)	(Nypa_fruticans	Reinhardtia_simplex)))	((((Orania_palindan	Roystonea_regia)	Pseudophoenix_vinifera)	Chamaedorea_seifrizii)	(Sclerosperma_profizianum	Podococcus_barteri)))	(((Pelagodoxa_henryana	Manicaria_saccifera)	((Dictyosperma_album	(Heterospathe_cagayanensis	((Burretiokentia_grandiflora	Kentiopsis_piersoniorum)	((Veitchia_spiralis	Dypsis_decaryi)	Hydriastele_microspadix))))	(Prestoea_acuminata	(Oenocarpus_bataua	Oenocarpus_minor))))	Geonoma_undata)))	Leopoldinia_pulchra)	Calamus_caryotoides))	Kingia_australis);
((Iriartea_deltoidea	(Pseudophoenix_vinifera	((((Prestoea_acuminata	(Oenocarpus_bataua	Oenocarpus_minor))	((Geonoma_undata	Manicaria_saccifera)	(Hydriastele_microspadix	(Dictyosperma_album	(Dypsis_decaryi	(Heterospathe_cagayanensis	(Veitchia_spiralis	(Burretiokentia_grandiflora	Kentiopsis_piersoniorum))))))))	Pelagodoxa_henryana)	((Phoenix_dactylifera	(Sabal_domingensis	(Leopoldinia_pulchra	Serenoa_repens)))	(((Attalea_speciosa	(Bactris_major	(Elaeis_guineensis	Elaeis_oleifera)))	((Reinhardtia_paiewonskiana	Reinhardtia_latisecta)	(Reinhardtia_gracilis	Reinhardtia_simplex)))	((Orania_palindan	(Calamus_caryotoides	(Chamaedorea_seifrizii	(Nypa_fruticans	Roystonea_regia))))	(Podococcus_barteri	Sclerosperma_profizianum)))))))	Kingia_australis);
(((Oenocarpus_bataua	Oenocarpus_minor)	((((((Dictyosperma_album	((Kentiopsis_piersoniorum	Veitchia_spiralis)	Dypsis_decaryi))	Hydriastele_microspadix)	Burretiokentia_grandiflora)	Heterospathe_cagayanensis)	(Manicaria_saccifera	(Leopoldinia_pulchra	((Nypa_fruticans	Geonoma_undata)	(Pelagodoxa_henryana	((Sabal_domingensis	(Serenoa_repens	Phoenix_dactylifera))	(Iriartea_deltoidea	(((Attalea_speciosa	(Bactris_major	(Elaeis_guineensis	Elaeis_oleifera)))	((Reinhardtia_paiewonskiana	Reinhardtia_latisecta)	(Reinhardtia_gracilis	Reinhardtia_simplex)))	((((Chamaedorea_seifrizii	(Calamus_caryotoides	Pseudophoenix_vinifera))	(Orania_palindan	Roystonea_regia))	Podococcus_barteri)	Sclerosperma_profizianum)))))))))	Prestoea_acuminata))	Kingia_australis);
((Iriartea_deltoidea	(((Attalea_speciosa	(Bactris_major	(Elaeis_guineensis	Elaeis_oleifera)))	(Leopoldinia_pulchra	(Nypa_fruticans	((Reinhardtia_paiewonskiana	Reinhardtia_latisecta)	(Reinhardtia_gracilis	Reinhardtia_simplex)))))	((Podococcus_barteri	Sclerosperma_profizianum)	(((Geonoma_undata	(Pelagodoxa_henryana	((((Serenoa_repens	(Prestoea_acuminata	(Oenocarpus_bataua	Oenocarpus_minor)))	(Dictyosperma_album	(((Hydriastele_microspadix	Veitchia_spiralis)	Kentiopsis_piersoniorum)	(Burretiokentia_grandiflora	Dypsis_decaryi))))	Manicaria_saccifera)	Heterospathe_cagayanensis)))	(Phoenix_dactylifera	Sabal_domingensis))	(Pseudophoenix_vinifera	(Orania_palindan	(Roystonea_regia	(Chamaedorea_seifrizii	Calamus_caryotoides))))))))	Kingia_australis);
((Prestoea_acuminata	(((((Dictyosperma_album	Kentiopsis_piersoniorum)	(Heterospathe_cagayanensis	((Burretiokentia_grandiflora	Dypsis_decaryi)	(Hydriastele_microspadix	Veitchia_spiralis))))	(Manicaria_saccifera	(Leopoldinia_pulchra	Pelagodoxa_henryana)))	(((Pseudophoenix_vinifera	(Phoenix_dactylifera	Sabal_domingensis))	((((Calamus_caryotoides	(Chamaedorea_seifrizii	(Nypa_fruticans	Roystonea_regia)))	(Serenoa_repens	Orania_palindan))	(Sclerosperma_profizianum	Podococcus_barteri))	(((((Reinhardtia_latisecta	Reinhardtia_paiewonskiana)	Reinhardtia_simplex)	Reinhardtia_gracilis)	(Attalea_speciosa	(Bactris_major	(Elaeis_oleifera	Elaeis_guineensis))))	Iriartea_deltoidea)))	Geonoma_undata))	(Oenocarpus_minor	Oenocarpus_bataua)))	Kingia_australis);
((Iriartea_deltoidea	(((((Phoenix_dactylifera	Sabal_domingensis)	(Geonoma_undata	((Manicaria_saccifera	Pelagodoxa_henryana)	(((Oenocarpus_minor	Oenocarpus_bataua)	Prestoea_acuminata)	((Dictyosperma_album	(Burretiokentia_grandiflora	Kentiopsis_piersoniorum))	(Heterospathe_cagayanensis	((Veitchia_spiralis	Dypsis_decaryi)	Hydriastele_microspadix)))))))	((((Serenoa_repens	Orania_palindan)	Roystonea_regia)	((Calamus_caryotoides	Sclerosperma_profizianum)	Podococcus_barteri))	((Bactris_major	(Elaeis_oleifera	Elaeis_guineensis))	(((Leopoldinia_pulchra	Nypa_fruticans)	((Reinhardtia_latisecta	Reinhardtia_paiewonskiana)	(Reinhardtia_simplex	Reinhardtia_gracilis)))	Attalea_speciosa))))	Pseudophoenix_vinifera)	Chamaedorea_seifrizii))	Kingia_australis);
((Iriartea_deltoidea	(((Chamaedorea_seifrizii	Sclerosperma_profizianum)	(Attalea_speciosa	((Bactris_major	(Elaeis_oleifera	Elaeis_guineensis))	((Reinhardtia_latisecta	Reinhardtia_paiewonskiana)	(Reinhardtia_simplex	Reinhardtia_gracilis)))))	(((Orania_palindan	(Calamus_caryotoides	Roystonea_regia))	(Pseudophoenix_vinifera	((((Leopoldinia_pulchra	Nypa_fruticans)	Geonoma_undata)	((Manicaria_saccifera	Pelagodoxa_henryana)	(((Oenocarpus_minor	Oenocarpus_bataua)	Prestoea_acuminata)	((Dictyosperma_album	(Heterospathe_cagayanensis	(Veitchia_spiralis	Dypsis_decaryi)))	Hydriastele_microspadix))))	((Serenoa_repens	Phoenix_dactylifera)	Sabal_domingensis))))	((Burretiokentia_grandiflora	Kentiopsis_piersoniorum)	Podococcus_barteri))))	Kingia_australis);
((Iriartea_deltoidea	((((Phoenix_dactylifera	(Sabal_domingensis	Serenoa_repens))	((((((Reinhardtia_latisecta	Reinhardtia_paiewonskiana)	(Reinhardtia_simplex	Reinhardtia_gracilis))	(Attalea_speciosa	(Bactris_major	(Elaeis_oleifera	Elaeis_guineensis))))	(Orania_palindan	((Roystonea_regia	Sclerosperma_profizianum)	Podococcus_barteri)))	(((Manicaria_saccifera	Pelagodoxa_henryana)	Geonoma_undata)	(((Veitchia_spiralis	(Hydriastele_microspadix	Heterospathe_cagayanensis))	(Dypsis_decaryi	(Burretiokentia_grandiflora	Kentiopsis_piersoniorum)))	(Dictyosperma_album	((Oenocarpus_minor	Oenocarpus_bataua)	(Nypa_fruticans	Prestoea_acuminata))))))	(Chamaedorea_seifrizii	Pseudophoenix_vinifera)))	Leopoldinia_pulchra)	Calamus_caryotoides))	Kingia_australis);
((Roystonea_regia	(((((Pelagodoxa_henryana	((((Heterospathe_cagayanensis	(((Burretiokentia_grandiflora	Dypsis_decaryi)	Veitchia_spiralis)	Hydriastele_microspadix))	(Dictyosperma_album	Kentiopsis_piersoniorum))	(Geonoma_undata	Manicaria_saccifera))	(Prestoea_acuminata	(Oenocarpus_bataua	Oenocarpus_minor))))	(Pseudophoenix_vinifera	((Calamus_caryotoides	Iriartea_deltoidea)	(Phoenix_dactylifera	(Sabal_domingensis	Serenoa_repens)))))	((((Reinhardtia_latisecta	Reinhardtia_paiewonskiana)	(Reinhardtia_simplex	Reinhardtia_gracilis))	((Leopoldinia_pulchra	Attalea_speciosa)	(Bactris_major	(Elaeis_oleifera	Elaeis_guineensis))))	(Sclerosperma_profizianum	Podococcus_barteri)))	Orania_palindan)	(Chamaedorea_seifrizii	Nypa_fruticans)))	Kingia_australis);
((Iriartea_deltoidea	((((Pseudophoenix_vinifera	(Orania_palindan	(Roystonea_regia	(Calamus_caryotoides	Chamaedorea_seifrizii))))	((Phoenix_dactylifera	(Sabal_domingensis	Serenoa_repens))	(((Prestoea_acuminata	(Oenocarpus_bataua	Oenocarpus_minor))	(((Leopoldinia_pulchra	Nypa_fruticans)	((Dictyosperma_album	((Kentiopsis_piersoniorum	(Burretiokentia_grandiflora	Dypsis_decaryi))	Hydriastele_microspadix))	(Heterospathe_cagayanensis	Veitchia_spiralis)))	(Geonoma_undata	Manicaria_saccifera)))	Pelagodoxa_henryana)))	((((Reinhardtia_latisecta	Reinhardtia_paiewonskiana)	(Reinhardtia_simplex	Reinhardtia_gracilis))	(Attalea_speciosa	(Bactris_major	(Elaeis_oleifera	Elaeis_guineensis))))	Sclerosperma_profizianum))	Podococcus_barteri))	Kingia_australis);
((Iriartea_deltoidea	(((((Reinhardtia_latisecta	Reinhardtia_paiewonskiana)	((Calamus_caryotoides	Reinhardtia_simplex)	Reinhardtia_gracilis))	(Attalea_speciosa	(Bactris_major	(Elaeis_oleifera	Elaeis_guineensis))))	(Podococcus_barteri	((Orania_palindan	((Roystonea_regia	Chamaedorea_seifrizii)	Pseudophoenix_vinifera))	(Leopoldinia_pulchra	Sclerosperma_profizianum))))	((Phoenix_dactylifera	(Sabal_domingensis	(Nypa_fruticans	Serenoa_repens)))	(((Pelagodoxa_henryana	Manicaria_saccifera)	((Prestoea_acuminata	(Oenocarpus_bataua	Oenocarpus_minor))	((Heterospathe_cagayanensis	(Veitchia_spiralis	((Kentiopsis_piersoniorum	(Burretiokentia_grandiflora	Dypsis_decaryi))	Hydriastele_microspadix)))	Dictyosperma_album)))	Geonoma_undata))))	Kingia_australis);
((Iriartea_deltoidea	(((((Phoenix_dactylifera	(Sabal_domingensis	Serenoa_repens))	((Pelagodoxa_henryana	(Prestoea_acuminata	(Oenocarpus_bataua	Oenocarpus_minor)))	(Manicaria_saccifera	(((Heterospathe_cagayanensis	((Hydriastele_microspadix	Veitchia_spiralis)	Dypsis_decaryi))	((Kentiopsis_piersoniorum	Burretiokentia_grandiflora)	Dictyosperma_album))	Geonoma_undata))))	(((Attalea_speciosa	(Bactris_major	((Nypa_fruticans	Elaeis_oleifera)	Elaeis_guineensis)))	((Reinhardtia_latisecta	Reinhardtia_paiewonskiana)	(Reinhardtia_simplex	Reinhardtia_gracilis)))	((Podococcus_barteri	(Orania_palindan	(Roystonea_regia	Chamaedorea_seifrizii)))	(Pseudophoenix_vinifera	Sclerosperma_profizianum))))	Leopoldinia_pulchra)	Calamus_caryotoides))	Kingia_australis);
((Reinhardtia_gracilis	((((((((Sabal_domingensis	(Serenoa_repens	Phoenix_dactylifera))	((((Heterospathe_cagayanensis	(Leopoldinia_pulchra	Veitchia_spiralis))	((Dypsis_decaryi	(Hydriastele_microspadix	(Kentiopsis_piersoniorum	Burretiokentia_grandiflora)))	Dictyosperma_album))	((Nypa_fruticans	(Prestoea_acuminata	(Oenocarpus_bataua	Oenocarpus_minor)))	(Pelagodoxa_henryana	Manicaria_saccifera)))	Geonoma_undata))	Iriartea_deltoidea)	((Chamaedorea_seifrizii	Sclerosperma_profizianum)	((Orania_palindan	(Calamus_caryotoides	Roystonea_regia))	Podococcus_barteri)))	Pseudophoenix_vinifera)	(Attalea_speciosa	(Bactris_major	(Elaeis_oleifera	Elaeis_guineensis))))	(Reinhardtia_latisecta	Reinhardtia_paiewonskiana))	Reinhardtia_simplex))	Kingia_australis);
((Iriartea_deltoidea	(((((Sclerosperma_profizianum	((Chamaedorea_seifrizii	Pseudophoenix_vinifera)	(Orania_palindan	(Calamus_caryotoides	Roystonea_regia))))	((Attalea_speciosa	(Bactris_major	(Elaeis_oleifera	Elaeis_guineensis)))	(Leopoldinia_pulchra	(((Reinhardtia_latisecta	Reinhardtia_paiewonskiana)	(Reinhardtia_simplex	Reinhardtia_gracilis))	Nypa_fruticans))))	Podococcus_barteri)	(Geonoma_undata	(((Heterospathe_cagayanensis	(Hydriastele_microspadix	Veitchia_spiralis))	((Kentiopsis_piersoniorum	Burretiokentia_grandiflora)	Dypsis_decaryi))	(Dictyosperma_album	((Prestoea_acuminata	(Oenocarpus_bataua	Oenocarpus_minor))	(Pelagodoxa_henryana	Manicaria_saccifera))))))	(Sabal_domingensis	(Serenoa_repens	Phoenix_dactylifera))))	Kingia_australis);
((Iriartea_deltoidea	((((Attalea_speciosa	(Bactris_major	(Elaeis_guineensis	Elaeis_oleifera)))	((Reinhardtia_latisecta	Reinhardtia_paiewonskiana)	(Reinhardtia_gracilis	(Calamus_caryotoides	Reinhardtia_simplex))))	(((Roystonea_regia	Orania_palindan)	(Pseudophoenix_vinifera	Podococcus_barteri))	((Phoenix_dactylifera	(Sabal_domingensis	Serenoa_repens))	(Sclerosperma_profizianum	(Geonoma_undata	((((Dictyosperma_album	(Burretiokentia_grandiflora	Kentiopsis_piersoniorum))	((Hydriastele_microspadix	Dypsis_decaryi)	(Veitchia_spiralis	(Leopoldinia_pulchra	Nypa_fruticans))))	Heterospathe_cagayanensis)	(((Oenocarpus_minor	Oenocarpus_bataua)	Prestoea_acuminata)	(Pelagodoxa_henryana	Manicaria_saccifera))))))))	Chamaedorea_seifrizii))	Kingia_australis);
((Calamus_caryotoides	(((((((Oenocarpus_minor	Oenocarpus_bataua)	Prestoea_acuminata)	((Manicaria_saccifera	((Leopoldinia_pulchra	Nypa_fruticans)	Geonoma_undata))	(((Veitchia_spiralis	Heterospathe_cagayanensis)	Dictyosperma_album)	((Burretiokentia_grandiflora	Kentiopsis_piersoniorum)	(Dypsis_decaryi	Hydriastele_microspadix)))))	Pelagodoxa_henryana)	(Podococcus_barteri	(Sclerosperma_profizianum	(((Attalea_speciosa	(Bactris_major	(Elaeis_guineensis	Elaeis_oleifera)))	((Reinhardtia_latisecta	Reinhardtia_paiewonskiana)	(Reinhardtia_simplex	Reinhardtia_gracilis)))	((Chamaedorea_seifrizii	Pseudophoenix_vinifera)	(Roystonea_regia	Orania_palindan))))))	Iriartea_deltoidea)	(Sabal_domingensis	(Serenoa_repens	Phoenix_dactylifera))))	Kingia_australis);
((Iriartea_deltoidea	((((Attalea_speciosa	(Bactris_major	(Elaeis_guineensis	Elaeis_oleifera)))	((Reinhardtia_latisecta	Reinhardtia_paiewonskiana)	(Calamus_caryotoides	(Reinhardtia_simplex	Reinhardtia_gracilis))))	((Orania_palindan	(Chamaedorea_seifrizii	Roystonea_regia))	(Podococcus_barteri	Sclerosperma_profizianum)))	(Pseudophoenix_vinifera	((Phoenix_dactylifera	Sabal_domingensis)	(((((((Leopoldinia_pulchra	Nypa_fruticans)	Oenocarpus_minor)	Oenocarpus_bataua)	(Serenoa_repens	Prestoea_acuminata))	((Manicaria_saccifera	Geonoma_undata)	((Veitchia_spiralis	((Burretiokentia_grandiflora	Kentiopsis_piersoniorum)	(Dypsis_decaryi	Hydriastele_microspadix)))	Heterospathe_cagayanensis)))	Dictyosperma_album)	Pelagodoxa_henryana)))))	Kingia_australis);
((Iriartea_deltoidea	((Calamus_caryotoides	(Phoenix_dactylifera	(Serenoa_repens	Sabal_domingensis)))	((((Sclerosperma_profizianum	(Pseudophoenix_vinifera	(Orania_palindan	(Chamaedorea_seifrizii	Roystonea_regia))))	((Attalea_speciosa	(Bactris_major	(Elaeis_guineensis	Elaeis_oleifera)))	(Leopoldinia_pulchra	(Nypa_fruticans	((Reinhardtia_latisecta	Reinhardtia_paiewonskiana)	(Reinhardtia_simplex	Reinhardtia_gracilis))))))	Podococcus_barteri)	((Pelagodoxa_henryana	Manicaria_saccifera)	(Geonoma_undata	((Dictyosperma_album	((((Veitchia_spiralis	Hydriastele_microspadix)	Dypsis_decaryi)	Heterospathe_cagayanensis)	(Burretiokentia_grandiflora	Kentiopsis_piersoniorum)))	((Oenocarpus_minor	Oenocarpus_bataua)	Prestoea_acuminata)))))))	Kingia_australis);
((Iriartea_deltoidea	((Phoenix_dactylifera	(Serenoa_repens	Sabal_domingensis))	(((Orania_palindan	(Calamus_caryotoides	Roystonea_regia))	(((((Reinhardtia_latisecta	Reinhardtia_paiewonskiana)	(Reinhardtia_simplex	Reinhardtia_gracilis))	(Attalea_speciosa	(Bactris_major	(Elaeis_guineensis	Elaeis_oleifera))))	Podococcus_barteri)	Sclerosperma_profizianum))	((Chamaedorea_seifrizii	Pseudophoenix_vinifera)	(((Leopoldinia_pulchra	Nypa_fruticans)	Geonoma_undata)	((((Heterospathe_cagayanensis	Dictyosperma_album)	((Oenocarpus_minor	Oenocarpus_bataua)	Prestoea_acuminata))	(Pelagodoxa_henryana	Manicaria_saccifera))	(Veitchia_spiralis	((Burretiokentia_grandiflora	Dypsis_decaryi)	(Hydriastele_microspadix	Kentiopsis_piersoniorum)))))))))	Kingia_australis);
((Calamus_caryotoides	(Roystonea_regia	((((Sclerosperma_profizianum	(Chamaedorea_seifrizii	(((Reinhardtia_latisecta	Reinhardtia_paiewonskiana)	(Reinhardtia_simplex	Reinhardtia_gracilis))	(Attalea_speciosa	(Bactris_major	(Elaeis_guineensis	Elaeis_oleifera))))))	Podococcus_barteri)	((Pseudophoenix_vinifera	((Manicaria_saccifera	((Dictyosperma_album	(Heterospathe_cagayanensis	(Dypsis_decaryi	(Hydriastele_microspadix	(Veitchia_spiralis	(Burretiokentia_grandiflora	Kentiopsis_piersoniorum))))))	((Oenocarpus_minor	Oenocarpus_bataua)	Prestoea_acuminata)))	(Pelagodoxa_henryana	((Leopoldinia_pulchra	Nypa_fruticans)	Geonoma_undata))))	(Iriartea_deltoidea	(Phoenix_dactylifera	(Serenoa_repens	Sabal_domingensis)))))	Orania_palindan)))	Kingia_australis);
((Calamus_caryotoides	((Phoenix_dactylifera	(Serenoa_repens	Sabal_domingensis))	((((Orania_palindan	Roystonea_regia)	((Sclerosperma_profizianum	(Chamaedorea_seifrizii	(((Reinhardtia_latisecta	Reinhardtia_paiewonskiana)	Reinhardtia_simplex)	(Attalea_speciosa	(Bactris_major	(Reinhardtia_gracilis	(Elaeis_guineensis	Elaeis_oleifera)))))))	Podococcus_barteri))	(Pseudophoenix_vinifera	((((Oenocarpus_minor	Oenocarpus_bataua)	Prestoea_acuminata)	((Pelagodoxa_henryana	Manicaria_saccifera)	(((Hydriastele_microspadix	(Dypsis_decaryi	Veitchia_spiralis))	Heterospathe_cagayanensis)	(Dictyosperma_album	(Burretiokentia_grandiflora	Kentiopsis_piersoniorum)))))	((Leopoldinia_pulchra	Nypa_fruticans)	Geonoma_undata))))	Iriartea_deltoidea)))	Kingia_australis);
(((Sabal_domingensis	(Phoenix_dactylifera	Serenoa_repens))	(Pseudophoenix_vinifera	(((Pelagodoxa_henryana	((Oenocarpus_minor	Oenocarpus_bataua)	(Leopoldinia_pulchra	Prestoea_acuminata)))	((Manicaria_saccifera	(Nypa_fruticans	Geonoma_undata))	((((Burretiokentia_grandiflora	(Veitchia_spiralis	Hydriastele_microspadix))	(Kentiopsis_piersoniorum	Dypsis_decaryi))	Heterospathe_cagayanensis)	Dictyosperma_album)))	(((Orania_palindan	Chamaedorea_seifrizii)	(Calamus_caryotoides	Roystonea_regia))	(Iriartea_deltoidea	((Sclerosperma_profizianum	(((Reinhardtia_latisecta	Reinhardtia_paiewonskiana)	(Reinhardtia_gracilis	Reinhardtia_simplex))	(Attalea_speciosa	(Bactris_major	(Elaeis_guineensis	Elaeis_oleifera)))))	Podococcus_barteri))))))	Kingia_australis);
((Calamus_caryotoides	((Phoenix_dactylifera	(Serenoa_repens	Sabal_domingensis))	(((Pelagodoxa_henryana	((Oenocarpus_minor	Oenocarpus_bataua)	Prestoea_acuminata))	((Manicaria_saccifera	(Nypa_fruticans	Geonoma_undata))	(((((Kentiopsis_piersoniorum	Veitchia_spiralis)	Hydriastele_microspadix)	(Burretiokentia_grandiflora	Dypsis_decaryi))	Heterospathe_cagayanensis)	Dictyosperma_album)))	(((Chamaedorea_seifrizii	(Orania_palindan	Roystonea_regia))	Pseudophoenix_vinifera)	(((Leopoldinia_pulchra	Sclerosperma_profizianum)	(((Reinhardtia_latisecta	Reinhardtia_paiewonskiana)	Reinhardtia_simplex)	(Attalea_speciosa	(Bactris_major	(Reinhardtia_gracilis	(Elaeis_guineensis	Elaeis_oleifera))))))	(Podococcus_barteri	Iriartea_deltoidea))))))	Kingia_australis);
((Calamus_caryotoides	(Roystonea_regia	((Chamaedorea_seifrizii	(((((Phoenix_dactylifera	(Nypa_fruticans	Sabal_domingensis))	(Leopoldinia_pulchra	Iriartea_deltoidea))	(Pelagodoxa_henryana	(((Serenoa_repens	Prestoea_acuminata)	(Oenocarpus_minor	Oenocarpus_bataua))	((Manicaria_saccifera	Geonoma_undata)	((Burretiokentia_grandiflora	Heterospathe_cagayanensis)	((((Kentiopsis_piersoniorum	Veitchia_spiralis)	Hydriastele_microspadix)	Dypsis_decaryi)	Dictyosperma_album))))))	((Reinhardtia_gracilis	((Reinhardtia_latisecta	Reinhardtia_paiewonskiana)	Reinhardtia_simplex))	(Attalea_speciosa	(Bactris_major	(Elaeis_guineensis	Elaeis_oleifera)))))	(Podococcus_barteri	(Pseudophoenix_vinifera	Sclerosperma_profizianum))))	Orania_palindan)))	Kingia_australis);
((Calamus_caryotoides	((((((Nypa_fruticans	Leopoldinia_pulchra)	(((Oenocarpus_minor	Oenocarpus_bataua)	Prestoea_acuminata)	(Geonoma_undata	((Burretiokentia_grandiflora	(Dictyosperma_album	Kentiopsis_piersoniorum))	((Dypsis_decaryi	(Hydriastele_microspadix	Veitchia_spiralis))	Heterospathe_cagayanensis)))))	(Pelagodoxa_henryana	Manicaria_saccifera))	(((((Chamaedorea_seifrizii	Pseudophoenix_vinifera)	(Roystonea_regia	Orania_palindan))	Sclerosperma_profizianum)	Podococcus_barteri)	(((Bactris_major	(Elaeis_guineensis	Elaeis_oleifera))	Attalea_speciosa)	((Reinhardtia_simplex	(Reinhardtia_latisecta	Reinhardtia_paiewonskiana))	Reinhardtia_gracilis))))	Iriartea_deltoidea)	((Sabal_domingensis	Serenoa_repens)	Phoenix_dactylifera)))	Kingia_australis);
((Calamus_caryotoides	(((((Oenocarpus_minor	Oenocarpus_bataua)	Prestoea_acuminata)	((Dictyosperma_album	(Kentiopsis_piersoniorum	(((Veitchia_spiralis	(Burretiokentia_grandiflora	Dypsis_decaryi))	Hydriastele_microspadix)	Heterospathe_cagayanensis)))	((Pelagodoxa_henryana	Manicaria_saccifera)	Geonoma_undata)))	(Iriartea_deltoidea	(((((Chamaedorea_seifrizii	Pseudophoenix_vinifera)	(Roystonea_regia	Orania_palindan))	Sclerosperma_profizianum)	Podococcus_barteri)	((Elaeis_guineensis	Elaeis_oleifera)	((Attalea_speciosa	Bactris_major)	((Reinhardtia_gracilis	((Nypa_fruticans	Leopoldinia_pulchra)	Reinhardtia_simplex))	(Reinhardtia_latisecta	Reinhardtia_paiewonskiana)))))))	((Sabal_domingensis	Serenoa_repens)	Phoenix_dactylifera)))	Kingia_australis);
((Roystonea_regia	(Orania_palindan	(((Sclerosperma_profizianum	(((Calamus_caryotoides	(Reinhardtia_gracilis	Reinhardtia_simplex))	(Reinhardtia_latisecta	Reinhardtia_paiewonskiana))	((Bactris_major	(Elaeis_guineensis	Elaeis_oleifera))	Attalea_speciosa)))	((Podococcus_barteri	(((Sabal_domingensis	Serenoa_repens)	Phoenix_dactylifera)	(Leopoldinia_pulchra	(Iriartea_deltoidea	Nypa_fruticans))))	((((Oenocarpus_minor	Oenocarpus_bataua)	Prestoea_acuminata)	(((((Veitchia_spiralis	Hydriastele_microspadix)	Heterospathe_cagayanensis)	(Dypsis_decaryi	(Burretiokentia_grandiflora	Kentiopsis_piersoniorum)))	Geonoma_undata)	Dictyosperma_album))	(Manicaria_saccifera	Pelagodoxa_henryana))))	(Chamaedorea_seifrizii	Pseudophoenix_vinifera))))	Kingia_australis);
((Iriartea_deltoidea	(((((Pelagodoxa_henryana	((((Burretiokentia_grandiflora	Kentiopsis_piersoniorum)	Dictyosperma_album)	(((Veitchia_spiralis	Hydriastele_microspadix)	Heterospathe_cagayanensis)	Dypsis_decaryi))	(Geonoma_undata	Manicaria_saccifera)))	((Oenocarpus_minor	Oenocarpus_bataua)	Prestoea_acuminata))	((((Pseudophoenix_vinifera	(Roystonea_regia	Orania_palindan))	Podococcus_barteri)	((Leopoldinia_pulchra	Sclerosperma_profizianum)	Chamaedorea_seifrizii))	(((Reinhardtia_gracilis	Reinhardtia_simplex)	(Reinhardtia_latisecta	Reinhardtia_paiewonskiana))	((Bactris_major	(Elaeis_guineensis	Elaeis_oleifera))	Attalea_speciosa))))	((Sabal_domingensis	(Nypa_fruticans	Serenoa_repens))	Phoenix_dactylifera))	Calamus_caryotoides))	Kingia_australis);
((Iriartea_deltoidea	((Podococcus_barteri	(((Leopoldinia_pulchra	Pelagodoxa_henryana)	((Manicaria_saccifera	((((Burretiokentia_grandiflora	Kentiopsis_piersoniorum)	Dictyosperma_album)	(Heterospathe_cagayanensis	((Hydriastele_microspadix	Veitchia_spiralis)	Dypsis_decaryi)))	((Oenocarpus_minor	Oenocarpus_bataua)	Prestoea_acuminata)))	(Nypa_fruticans	Geonoma_undata)))	(((Pseudophoenix_vinifera	((Calamus_caryotoides	Roystonea_regia)	Orania_palindan))	Sclerosperma_profizianum)	(Chamaedorea_seifrizii	((Reinhardtia_simplex	(Reinhardtia_latisecta	(Reinhardtia_gracilis	Reinhardtia_paiewonskiana)))	((Bactris_major	(Elaeis_guineensis	Elaeis_oleifera))	Attalea_speciosa))))))	(Sabal_domingensis	(Serenoa_repens	Phoenix_dactylifera))))	Kingia_australis);
((Iriartea_deltoidea	((Pseudophoenix_vinifera	(((Pelagodoxa_henryana	(Prestoea_acuminata	(Nypa_fruticans	(Oenocarpus_minor	Oenocarpus_bataua))))	(((Geonoma_undata	Manicaria_saccifera)	(Dictyosperma_album	(Heterospathe_cagayanensis	((Dypsis_decaryi	((Burretiokentia_grandiflora	Kentiopsis_piersoniorum)	Veitchia_spiralis))	Hydriastele_microspadix))))	Leopoldinia_pulchra))	(Sabal_domingensis	(Serenoa_repens	Phoenix_dactylifera))))	((Podococcus_barteri	(Sclerosperma_profizianum	((Chamaedorea_seifrizii	(Calamus_caryotoides	Roystonea_regia))	Orania_palindan)))	(((Reinhardtia_gracilis	Reinhardtia_simplex)	(Reinhardtia_latisecta	Reinhardtia_paiewonskiana))	((Bactris_major	(Elaeis_guineensis	Elaeis_oleifera))	Attalea_speciosa)))))	Kingia_australis);
((Prestoea_acuminata	((Oenocarpus_minor	Oenocarpus_bataua)	((((Nypa_fruticans	Geonoma_undata)	Manicaria_saccifera)	(Dictyosperma_album	(Heterospathe_cagayanensis	(((Burretiokentia_grandiflora	(Kentiopsis_piersoniorum	Dypsis_decaryi))	Hydriastele_microspadix)	Veitchia_spiralis))))	(Pelagodoxa_henryana	((Iriartea_deltoidea	(Sabal_domingensis	(Serenoa_repens	Phoenix_dactylifera)))	(((Leopoldinia_pulchra	Sclerosperma_profizianum)	(((Chamaedorea_seifrizii	(Calamus_caryotoides	Roystonea_regia))	(Pseudophoenix_vinifera	Orania_palindan))	Podococcus_barteri))	(((Reinhardtia_gracilis	Reinhardtia_simplex)	(Reinhardtia_latisecta	Reinhardtia_paiewonskiana))	((Bactris_major	(Elaeis_guineensis	Elaeis_oleifera))	Attalea_speciosa))))))))	Kingia_australis);
((Iriartea_deltoidea	((Pseudophoenix_vinifera	(Sabal_domingensis	(Serenoa_repens	Phoenix_dactylifera)))	((((Sclerosperma_profizianum	((Calamus_caryotoides	Roystonea_regia)	Orania_palindan))	(Chamaedorea_seifrizii	(Leopoldinia_pulchra	Podococcus_barteri)))	(((Reinhardtia_gracilis	Reinhardtia_simplex)	(Reinhardtia_latisecta	Reinhardtia_paiewonskiana))	((Bactris_major	(Elaeis_guineensis	Elaeis_oleifera))	Attalea_speciosa)))	(((Manicaria_saccifera	(((Heterospathe_cagayanensis	((Burretiokentia_grandiflora	Dypsis_decaryi)	(Hydriastele_microspadix	Veitchia_spiralis)))	(Kentiopsis_piersoniorum	Dictyosperma_album))	(Prestoea_acuminata	(Oenocarpus_minor	Oenocarpus_bataua))))	(Nypa_fruticans	Geonoma_undata))	Pelagodoxa_henryana))))	Kingia_australis);
((Calamus_caryotoides	(Sabal_domingensis	(Serenoa_repens	(((((Podococcus_barteri	Sclerosperma_profizianum)	(((Reinhardtia_gracilis	Reinhardtia_simplex)	(Reinhardtia_latisecta	Reinhardtia_paiewonskiana))	((Bactris_major	(Elaeis_guineensis	Elaeis_oleifera))	Attalea_speciosa)))	Iriartea_deltoidea)	(((Pelagodoxa_henryana	Manicaria_saccifera)	(((((Veitchia_spiralis	Heterospathe_cagayanensis)	Hydriastele_microspadix)	(Dypsis_decaryi	((Burretiokentia_grandiflora	Kentiopsis_piersoniorum)	Dictyosperma_album)))	(Prestoea_acuminata	(Oenocarpus_minor	Oenocarpus_bataua)))	((Leopoldinia_pulchra	Nypa_fruticans)	Geonoma_undata)))	((Roystonea_regia	Orania_palindan)	(Pseudophoenix_vinifera	Chamaedorea_seifrizii))))	Phoenix_dactylifera))))	Kingia_australis);
((Roystonea_regia	(Iriartea_deltoidea	((((Orania_palindan	Podococcus_barteri)	((Sclerosperma_profizianum	(Pseudophoenix_vinifera	Chamaedorea_seifrizii))	((Leopoldinia_pulchra	((Reinhardtia_simplex	(Nypa_fruticans	Reinhardtia_gracilis))	(Reinhardtia_latisecta	Reinhardtia_paiewonskiana)))	((Bactris_major	(Elaeis_guineensis	Elaeis_oleifera))	Attalea_speciosa))))	((Phoenix_dactylifera	(Sabal_domingensis	Serenoa_repens))	((((Prestoea_acuminata	(Oenocarpus_minor	Oenocarpus_bataua))	(Manicaria_saccifera	(Heterospathe_cagayanensis	((Hydriastele_microspadix	(Veitchia_spiralis	(Burretiokentia_grandiflora	Dypsis_decaryi)))	(Kentiopsis_piersoniorum	Dictyosperma_album)))))	Geonoma_undata)	Pelagodoxa_henryana)))	Calamus_caryotoides)))	Kingia_australis);
(((Reinhardtia_gracilis	Reinhardtia_simplex)	((Reinhardtia_latisecta	Reinhardtia_paiewonskiana)	(((((((Serenoa_repens	Sabal_domingensis)	Phoenix_dactylifera)	((Pelagodoxa_henryana	Manicaria_saccifera)	(Geonoma_undata	((((Oenocarpus_bataua	Oenocarpus_minor)	Prestoea_acuminata)	(((Nypa_fruticans	Dypsis_decaryi)	((Heterospathe_cagayanensis	(Calamus_caryotoides	Veitchia_spiralis))	Hydriastele_microspadix))	(Dictyosperma_album	Kentiopsis_piersoniorum)))	Burretiokentia_grandiflora))))	((Chamaedorea_seifrizii	Pseudophoenix_vinifera)	(Roystonea_regia	Orania_palindan)))	(Podococcus_barteri	(Leopoldinia_pulchra	Sclerosperma_profizianum)))	Iriartea_deltoidea)	(Attalea_speciosa	((Elaeis_guineensis	Elaeis_oleifera)	Bactris_major)))))	Kingia_australis);
((Phoenix_dactylifera	((((Nypa_fruticans	Geonoma_undata)	((Dictyosperma_album	(((((Kentiopsis_piersoniorum	Dypsis_decaryi)	Burretiokentia_grandiflora)	Hydriastele_microspadix)	Veitchia_spiralis)	Heterospathe_cagayanensis))	((Pelagodoxa_henryana	Manicaria_saccifera)	((Oenocarpus_bataua	Oenocarpus_minor)	Prestoea_acuminata))))	((((((Attalea_speciosa	((Elaeis_guineensis	Elaeis_oleifera)	Bactris_major))	(Leopoldinia_pulchra	((Reinhardtia_gracilis	Reinhardtia_simplex)	(Reinhardtia_latisecta	Reinhardtia_paiewonskiana))))	((Chamaedorea_seifrizii	Pseudophoenix_vinifera)	((Calamus_caryotoides	Roystonea_regia)	Orania_palindan)))	Sclerosperma_profizianum)	Podococcus_barteri)	Iriartea_deltoidea))	(Serenoa_repens	Sabal_domingensis)))	Kingia_australis);
((((((Veitchia_spiralis	Heterospathe_cagayanensis)	((((Kentiopsis_piersoniorum	Burretiokentia_grandiflora)	Dypsis_decaryi)	Hydriastele_microspadix)	Dictyosperma_album))	((((((((Attalea_speciosa	((Elaeis_guineensis	Elaeis_oleifera)	Bactris_major))	((Reinhardtia_gracilis	Reinhardtia_simplex)	(Reinhardtia_latisecta	Reinhardtia_paiewonskiana)))	((Podococcus_barteri	((Chamaedorea_seifrizii	Pseudophoenix_vinifera)	((Calamus_caryotoides	Roystonea_regia)	Orania_palindan)))	Sclerosperma_profizianum))	Iriartea_deltoidea)	((Serenoa_repens	Sabal_domingensis)	Phoenix_dactylifera))	Pelagodoxa_henryana)	((Leopoldinia_pulchra	Nypa_fruticans)	Geonoma_undata))	Manicaria_saccifera))	(Oenocarpus_bataua	Oenocarpus_minor))	Prestoea_acuminata)	Kingia_australis);
((Calamus_caryotoides	(Roystonea_regia	(Orania_palindan	((((Attalea_speciosa	((Elaeis_guineensis	Elaeis_oleifera)	Bactris_major))	(Leopoldinia_pulchra	((Reinhardtia_gracilis	(Nypa_fruticans	Reinhardtia_simplex))	(Reinhardtia_latisecta	Reinhardtia_paiewonskiana))))	(Podococcus_barteri	(Sclerosperma_profizianum	Iriartea_deltoidea)))	((Chamaedorea_seifrizii	Pseudophoenix_vinifera)	(((Serenoa_repens	Sabal_domingensis)	Phoenix_dactylifera)	(((Pelagodoxa_henryana	Manicaria_saccifera)	((((Oenocarpus_bataua	Oenocarpus_minor)	Prestoea_acuminata)	Dictyosperma_album)	(((Burretiokentia_grandiflora	(Kentiopsis_piersoniorum	Veitchia_spiralis))	(Dypsis_decaryi	Hydriastele_microspadix))	Heterospathe_cagayanensis)))	Geonoma_undata)))))))	Kingia_australis);
((Prestoea_acuminata	(((Dictyosperma_album	((Veitchia_spiralis	Heterospathe_cagayanensis)	(((Burretiokentia_grandiflora	Kentiopsis_piersoniorum)	Dypsis_decaryi)	Hydriastele_microspadix)))	((Geonoma_undata	((((Calamus_caryotoides	Roystonea_regia)	Orania_palindan)	(Leopoldinia_pulchra	(Chamaedorea_seifrizii	Pseudophoenix_vinifera)))	((Iriartea_deltoidea	((((Attalea_speciosa	((Reinhardtia_gracilis	(Elaeis_guineensis	Elaeis_oleifera))	Bactris_major))	(Reinhardtia_simplex	(Reinhardtia_latisecta	Reinhardtia_paiewonskiana)))	Nypa_fruticans)	(Podococcus_barteri	Sclerosperma_profizianum)))	((Serenoa_repens	Sabal_domingensis)	Phoenix_dactylifera))))	(Pelagodoxa_henryana	Manicaria_saccifera)))	(Oenocarpus_bataua	Oenocarpus_minor)))	Kingia_australis);
((((Phoenix_dactylifera	(Serenoa_repens	Sabal_domingensis))	(Iriartea_deltoidea	(((Sclerosperma_profizianum	(Podococcus_barteri	((Orania_palindan	Roystonea_regia)	(Chamaedorea_seifrizii	Pseudophoenix_vinifera))))	((Attalea_speciosa	((Elaeis_guineensis	Elaeis_oleifera)	Bactris_major))	((Leopoldinia_pulchra	Nypa_fruticans)	((Reinhardtia_gracilis	Reinhardtia_simplex)	(Reinhardtia_latisecta	Reinhardtia_paiewonskiana)))))	((((Manicaria_saccifera	(Veitchia_spiralis	(((Kentiopsis_piersoniorum	Hydriastele_microspadix)	(Dypsis_decaryi	Burretiokentia_grandiflora))	Dictyosperma_album)))	((Oenocarpus_bataua	Oenocarpus_minor)	Prestoea_acuminata))	(Heterospathe_cagayanensis	Geonoma_undata))	Pelagodoxa_henryana))))	Calamus_caryotoides)	Kingia_australis);
(((Iriartea_deltoidea	Nypa_fruticans)	((((Sclerosperma_profizianum	(Podococcus_barteri	(Orania_palindan	(Calamus_caryotoides	Roystonea_regia))))	((Attalea_speciosa	((Elaeis_guineensis	Elaeis_oleifera)	Bactris_major))	((Reinhardtia_gracilis	Reinhardtia_simplex)	(Reinhardtia_latisecta	Reinhardtia_paiewonskiana))))	((Chamaedorea_seifrizii	Pseudophoenix_vinifera)	((Phoenix_dactylifera	(Serenoa_repens	Sabal_domingensis))	(Heterospathe_cagayanensis	((((Dictyosperma_album	(Veitchia_spiralis	(Hydriastele_microspadix	((Dypsis_decaryi	Burretiokentia_grandiflora)	Kentiopsis_piersoniorum))))	((Oenocarpus_bataua	Oenocarpus_minor)	Prestoea_acuminata))	(Pelagodoxa_henryana	Manicaria_saccifera))	Geonoma_undata)))))	Leopoldinia_pulchra))	Kingia_australis);
((Iriartea_deltoidea	(((Orania_palindan	(Chamaedorea_seifrizii	Roystonea_regia))	((((Dictyosperma_album	((Heterospathe_cagayanensis	Veitchia_spiralis)	(Hydriastele_microspadix	((Burretiokentia_grandiflora	Kentiopsis_piersoniorum)	Dypsis_decaryi))))	(((Oenocarpus_bataua	(Nypa_fruticans	Oenocarpus_minor))	Prestoea_acuminata)	Geonoma_undata))	(Pelagodoxa_henryana	Manicaria_saccifera))	(Pseudophoenix_vinifera	(Phoenix_dactylifera	(Serenoa_repens	Sabal_domingensis)))))	((((Attalea_speciosa	((Elaeis_guineensis	Elaeis_oleifera)	Bactris_major))	((Reinhardtia_gracilis	(Calamus_caryotoides	Reinhardtia_simplex))	(Reinhardtia_latisecta	Reinhardtia_paiewonskiana)))	(Leopoldinia_pulchra	Sclerosperma_profizianum))	Podococcus_barteri)))	Kingia_australis);
((((Phoenix_dactylifera	(Serenoa_repens	Sabal_domingensis))	((((((Attalea_speciosa	((Elaeis_guineensis	Elaeis_oleifera)	Bactris_major))	(((Reinhardtia_gracilis	Reinhardtia_simplex)	(Reinhardtia_latisecta	Reinhardtia_paiewonskiana))	(Leopoldinia_pulchra	Nypa_fruticans)))	((Sclerosperma_profizianum	Podococcus_barteri)	((Orania_palindan	Roystonea_regia)	Chamaedorea_seifrizii)))	Pseudophoenix_vinifera)	Iriartea_deltoidea)	(Pelagodoxa_henryana	(((Oenocarpus_bataua	Oenocarpus_minor)	Prestoea_acuminata)	((Dictyosperma_album	(Heterospathe_cagayanensis	((Hydriastele_microspadix	Veitchia_spiralis)	((Kentiopsis_piersoniorum	Dypsis_decaryi)	Burretiokentia_grandiflora))))	(Manicaria_saccifera	Geonoma_undata))))))	Calamus_caryotoides)	Kingia_australis);
((Iriartea_deltoidea	((((Geonoma_undata	((((Oenocarpus_bataua	Oenocarpus_minor)	Prestoea_acuminata)	(((Hydriastele_microspadix	Heterospathe_cagayanensis)	Veitchia_spiralis)	(Dypsis_decaryi	(Burretiokentia_grandiflora	(Dictyosperma_album	Kentiopsis_piersoniorum)))))	(Pelagodoxa_henryana	Manicaria_saccifera)))	((((Sclerosperma_profizianum	Podococcus_barteri)	(Nypa_fruticans	((Attalea_speciosa	((Reinhardtia_gracilis	(Elaeis_guineensis	Elaeis_oleifera))	Bactris_major))	((Calamus_caryotoides	Reinhardtia_simplex)	(Reinhardtia_latisecta	Reinhardtia_paiewonskiana)))))	(Orania_palindan	Roystonea_regia))	(Chamaedorea_seifrizii	Pseudophoenix_vinifera)))	(Phoenix_dactylifera	(Serenoa_repens	Sabal_domingensis)))	Leopoldinia_pulchra))	Kingia_australis);
((Iriartea_deltoidea	(((((((Orania_palindan	Serenoa_repens)	(Chamaedorea_seifrizii	Roystonea_regia))	Pseudophoenix_vinifera)	((Prestoea_acuminata	(Oenocarpus_bataua	Oenocarpus_minor))	((((Leopoldinia_pulchra	Nypa_fruticans)	Geonoma_undata)	(Manicaria_saccifera	Pelagodoxa_henryana))	((Heterospathe_cagayanensis	((Burretiokentia_grandiflora	Dypsis_decaryi)	(Hydriastele_microspadix	(Calamus_caryotoides	Veitchia_spiralis))))	(Kentiopsis_piersoniorum	Dictyosperma_album)))))	(Sabal_domingensis	Phoenix_dactylifera))	(((Reinhardtia_latisecta	Reinhardtia_paiewonskiana)	(Reinhardtia_simplex	Reinhardtia_gracilis))	((Bactris_major	(Elaeis_oleifera	Elaeis_guineensis))	Attalea_speciosa)))	(Podococcus_barteri	Sclerosperma_profizianum)))	Kingia_australis);
((Calamus_caryotoides	(((((((Prestoea_acuminata	(Oenocarpus_bataua	Oenocarpus_minor))	(Manicaria_saccifera	((((Dypsis_decaryi	(Kentiopsis_piersoniorum	Burretiokentia_grandiflora))	Hydriastele_microspadix)	(Veitchia_spiralis	Heterospathe_cagayanensis))	Dictyosperma_album)))	Pelagodoxa_henryana)	((Leopoldinia_pulchra	Nypa_fruticans)	Geonoma_undata))	(Iriartea_deltoidea	((((Reinhardtia_latisecta	Reinhardtia_paiewonskiana)	(Reinhardtia_simplex	Reinhardtia_gracilis))	((Bactris_major	(Elaeis_oleifera	Elaeis_guineensis))	Attalea_speciosa))	((Orania_palindan	(Chamaedorea_seifrizii	Roystonea_regia))	(Podococcus_barteri	Sclerosperma_profizianum)))))	Pseudophoenix_vinifera)	((Serenoa_repens	Sabal_domingensis)	Phoenix_dactylifera)))	Kingia_australis);
((Serenoa_repens	(Phoenix_dactylifera	(Sabal_domingensis	(Calamus_caryotoides	((((Pelagodoxa_henryana	((Geonoma_undata	Manicaria_saccifera)	(((Kentiopsis_piersoniorum	Burretiokentia_grandiflora)	Dictyosperma_album)	(((Hydriastele_microspadix	(Leopoldinia_pulchra	Veitchia_spiralis))	Dypsis_decaryi)	Heterospathe_cagayanensis))))	(Prestoea_acuminata	(Oenocarpus_bataua	Oenocarpus_minor)))	(Iriartea_deltoidea	(((Nypa_fruticans	((Reinhardtia_latisecta	Reinhardtia_paiewonskiana)	Reinhardtia_simplex))	((Bactris_major	(Reinhardtia_gracilis	(Elaeis_oleifera	Elaeis_guineensis)))	Attalea_speciosa))	((Chamaedorea_seifrizii	(Roystonea_regia	Orania_palindan))	(Podococcus_barteri	Sclerosperma_profizianum)))))	Pseudophoenix_vinifera)))))	Kingia_australis);
((Prestoea_acuminata	((Oenocarpus_bataua	Oenocarpus_minor)	((((((Iriartea_deltoidea	((((Reinhardtia_latisecta	Reinhardtia_paiewonskiana)	(Reinhardtia_gracilis	Reinhardtia_simplex))	((Bactris_major	(Elaeis_oleifera	Elaeis_guineensis))	Attalea_speciosa))	(((Chamaedorea_seifrizii	((Calamus_caryotoides	Roystonea_regia)	Orania_palindan))	Podococcus_barteri)	Sclerosperma_profizianum)))	(Pseudophoenix_vinifera	(Phoenix_dactylifera	(Serenoa_repens	Sabal_domingensis))))	Pelagodoxa_henryana)	((Nypa_fruticans	Leopoldinia_pulchra)	Geonoma_undata))	Manicaria_saccifera)	((((Hydriastele_microspadix	Veitchia_spiralis)	Heterospathe_cagayanensis)	((Burretiokentia_grandiflora	Dypsis_decaryi)	Kentiopsis_piersoniorum))	Dictyosperma_album))))	Kingia_australis);
((Phoenix_dactylifera	((Serenoa_repens	Sabal_domingensis)	(((((Roystonea_regia	Orania_palindan)	Chamaedorea_seifrizii)	(Pseudophoenix_vinifera	Podococcus_barteri))	(((((Reinhardtia_latisecta	Reinhardtia_paiewonskiana)	Reinhardtia_simplex)	Reinhardtia_gracilis)	((Bactris_major	(Elaeis_oleifera	Elaeis_guineensis))	(Calamus_caryotoides	Attalea_speciosa)))	(Sclerosperma_profizianum	((Pelagodoxa_henryana	Manicaria_saccifera)	((Prestoea_acuminata	(Oenocarpus_bataua	Oenocarpus_minor))	(((Leopoldinia_pulchra	Nypa_fruticans)	Geonoma_undata)	(((((Kentiopsis_piersoniorum	Veitchia_spiralis)	Dictyosperma_album)	Hydriastele_microspadix)	(Burretiokentia_grandiflora	Dypsis_decaryi))	Heterospathe_cagayanensis)))))))	Iriartea_deltoidea)))	Kingia_australis);
((Iriartea_deltoidea	((((Phoenix_dactylifera	Serenoa_repens)	Sabal_domingensis)	((Pseudophoenix_vinifera	(Podococcus_barteri	(Orania_palindan	(Chamaedorea_seifrizii	(Calamus_caryotoides	Roystonea_regia)))))	(((((((Dictyosperma_album	Heterospathe_cagayanensis)	(Manicaria_saccifera	(Prestoea_acuminata	(Oenocarpus_bataua	Oenocarpus_minor))))	((Kentiopsis_piersoniorum	(Hydriastele_microspadix	Veitchia_spiralis))	(Burretiokentia_grandiflora	Dypsis_decaryi)))	Pelagodoxa_henryana)	Geonoma_undata)	Sclerosperma_profizianum)	((((Reinhardtia_latisecta	Reinhardtia_paiewonskiana)	(Nypa_fruticans	Reinhardtia_simplex))	Reinhardtia_gracilis)	((Bactris_major	(Elaeis_oleifera	Elaeis_guineensis))	Attalea_speciosa)))))	Leopoldinia_pulchra))	Kingia_australis);
((Iriartea_deltoidea	(((Pseudophoenix_vinifera	((Phoenix_dactylifera	Serenoa_repens)	(Calamus_caryotoides	Sabal_domingensis)))	((((Dictyosperma_album	Leopoldinia_pulchra)	(Pelagodoxa_henryana	Manicaria_saccifera))	(Prestoea_acuminata	(Oenocarpus_bataua	Oenocarpus_minor)))	(((Heterospathe_cagayanensis	Dypsis_decaryi)	(((Burretiokentia_grandiflora	Kentiopsis_piersoniorum)	Veitchia_spiralis)	Hydriastele_microspadix))	(Geonoma_undata	Nypa_fruticans))))	((Sclerosperma_profizianum	(Podococcus_barteri	(Orania_palindan	(Chamaedorea_seifrizii	Roystonea_regia))))	(((Reinhardtia_latisecta	Reinhardtia_paiewonskiana)	(Reinhardtia_simplex	Reinhardtia_gracilis))	((Bactris_major	(Elaeis_oleifera	Elaeis_guineensis))	Attalea_speciosa)))))	Kingia_australis);
((Iriartea_deltoidea	((((Phoenix_dactylifera	Serenoa_repens)	Sabal_domingensis)	((Kentiopsis_piersoniorum	Pelagodoxa_henryana)	((Prestoea_acuminata	(Oenocarpus_bataua	Oenocarpus_minor))	((Manicaria_saccifera	(Geonoma_undata	(Leopoldinia_pulchra	Nypa_fruticans)))	(Dictyosperma_album	(Heterospathe_cagayanensis	((Burretiokentia_grandiflora	Dypsis_decaryi)	(Veitchia_spiralis	Hydriastele_microspadix))))))))	((Sclerosperma_profizianum	(((Calamus_caryotoides	(Chamaedorea_seifrizii	Pseudophoenix_vinifera))	(Orania_palindan	Roystonea_regia))	(((Reinhardtia_latisecta	Reinhardtia_paiewonskiana)	(Reinhardtia_simplex	Reinhardtia_gracilis))	((Bactris_major	(Elaeis_oleifera	Elaeis_guineensis))	Attalea_speciosa))))	Podococcus_barteri)))	Kingia_australis);
((Calamus_caryotoides	(Roystonea_regia	((Podococcus_barteri	((((Attalea_speciosa	Bactris_major)	((Nypa_fruticans	((Reinhardtia_latisecta	Reinhardtia_paiewonskiana)	(Reinhardtia_simplex	Reinhardtia_gracilis)))	(Elaeis_oleifera	Elaeis_guineensis)))	(((((((Dictyosperma_album	((Dypsis_decaryi	(((Kentiopsis_piersoniorum	Veitchia_spiralis)	Burretiokentia_grandiflora)	Hydriastele_microspadix))	Heterospathe_cagayanensis))	(Pelagodoxa_henryana	Manicaria_saccifera))	(Serenoa_repens	(Prestoea_acuminata	(Oenocarpus_bataua	Oenocarpus_minor))))	Geonoma_undata)	(Phoenix_dactylifera	Sabal_domingensis))	(Leopoldinia_pulchra	Iriartea_deltoidea))	(Chamaedorea_seifrizii	Pseudophoenix_vinifera)))	Sclerosperma_profizianum))	Orania_palindan)))	Kingia_australis);
((Calamus_caryotoides	((Phoenix_dactylifera	(Serenoa_repens	Sabal_domingensis))	((((Pelagodoxa_henryana	Manicaria_saccifera)	(((Prestoea_acuminata	(Oenocarpus_bataua	Oenocarpus_minor))	((Dictyosperma_album	(Hydriastele_microspadix	((Kentiopsis_piersoniorum	Burretiokentia_grandiflora)	Dypsis_decaryi)))	((Leopoldinia_pulchra	Veitchia_spiralis)	Heterospathe_cagayanensis)))	(Nypa_fruticans	Geonoma_undata)))	(((Sclerosperma_profizianum	(((Reinhardtia_latisecta	Reinhardtia_paiewonskiana)	Reinhardtia_simplex)	((Attalea_speciosa	Bactris_major)	(Reinhardtia_gracilis	(Elaeis_oleifera	Elaeis_guineensis)))))	Podococcus_barteri)	((Chamaedorea_seifrizii	Pseudophoenix_vinifera)	(Orania_palindan	Roystonea_regia))))	Iriartea_deltoidea)))	Kingia_australis);
((Iriartea_deltoidea	(Attalea_speciosa	((((Reinhardtia_latisecta	Reinhardtia_paiewonskiana)	((Nypa_fruticans	Leopoldinia_pulchra)	Reinhardtia_simplex))	((((Prestoea_acuminata	(Oenocarpus_bataua	Oenocarpus_minor))	(((Manicaria_saccifera	Geonoma_undata)	((((Calamus_caryotoides	Veitchia_spiralis)	Heterospathe_cagayanensis)	Hydriastele_microspadix)	(Dictyosperma_album	(Burretiokentia_grandiflora	(Dypsis_decaryi	Kentiopsis_piersoniorum)))))	Pelagodoxa_henryana))	((Serenoa_repens	Sabal_domingensis)	Phoenix_dactylifera))	((Reinhardtia_gracilis	Sclerosperma_profizianum)	((Pseudophoenix_vinifera	(Roystonea_regia	(Chamaedorea_seifrizii	Orania_palindan)))	Podococcus_barteri))))	(Bactris_major	(Elaeis_oleifera	Elaeis_guineensis)))))	Kingia_australis);
((Iriartea_deltoidea	((((Serenoa_repens	Sabal_domingensis)	Phoenix_dactylifera)	((((((Reinhardtia_latisecta	Reinhardtia_paiewonskiana)	Reinhardtia_simplex)	((Bactris_major	(Elaeis_oleifera	Elaeis_guineensis))	(Reinhardtia_gracilis	Attalea_speciosa)))	(Sclerosperma_profizianum	((Chamaedorea_seifrizii	(Roystonea_regia	Orania_palindan))	Pseudophoenix_vinifera)))	Podococcus_barteri)	(Pelagodoxa_henryana	((Prestoea_acuminata	(Oenocarpus_bataua	Oenocarpus_minor))	(Leopoldinia_pulchra	((Manicaria_saccifera	Geonoma_undata)	(((Burretiokentia_grandiflora	Kentiopsis_piersoniorum)	Dypsis_decaryi)	(Dictyosperma_album	(((Calamus_caryotoides	Veitchia_spiralis)	Heterospathe_cagayanensis)	Hydriastele_microspadix)))))))))	Nypa_fruticans))	Kingia_australis);
((Iriartea_deltoidea	(((((((Reinhardtia_latisecta	Reinhardtia_paiewonskiana)	(Reinhardtia_gracilis	Reinhardtia_simplex))	((Bactris_major	(Elaeis_oleifera	Elaeis_guineensis))	Attalea_speciosa))	((Leopoldinia_pulchra	Sclerosperma_profizianum)	((Chamaedorea_seifrizii	Roystonea_regia)	Pseudophoenix_vinifera)))	Podococcus_barteri)	(Calamus_caryotoides	((Orania_palindan	(Phoenix_dactylifera	(Serenoa_repens	Sabal_domingensis)))	(Pelagodoxa_henryana	((Manicaria_saccifera	Geonoma_undata)	((Dictyosperma_album	(((Hydriastele_microspadix	(Dypsis_decaryi	Veitchia_spiralis))	(Burretiokentia_grandiflora	Kentiopsis_piersoniorum))	Heterospathe_cagayanensis))	(Prestoea_acuminata	(Oenocarpus_bataua	Oenocarpus_minor))))))))	Nypa_fruticans))	Kingia_australis);
((Iriartea_deltoidea	(((Sclerosperma_profizianum	(((Reinhardtia_latisecta	Reinhardtia_paiewonskiana)	(Reinhardtia_gracilis	Reinhardtia_simplex))	((Bactris_major	(Elaeis_oleifera	Elaeis_guineensis))	Attalea_speciosa)))	Podococcus_barteri)	((((Calamus_caryotoides	Roystonea_regia)	(Pseudophoenix_vinifera	Chamaedorea_seifrizii))	Orania_palindan)	((Phoenix_dactylifera	(Serenoa_repens	Sabal_domingensis))	((((Leopoldinia_pulchra	(Pelagodoxa_henryana	Manicaria_saccifera))	(Nypa_fruticans	Geonoma_undata))	(Dictyosperma_album	((Hydriastele_microspadix	(Veitchia_spiralis	Heterospathe_cagayanensis))	(Dypsis_decaryi	(Burretiokentia_grandiflora	Kentiopsis_piersoniorum)))))	(Prestoea_acuminata	(Oenocarpus_bataua	Oenocarpus_minor)))))))	Kingia_australis);
((Iriartea_deltoidea	((((((Reinhardtia_latisecta	Reinhardtia_paiewonskiana)	(Reinhardtia_gracilis	Reinhardtia_simplex))	((Bactris_major	(Elaeis_oleifera	Elaeis_guineensis))	Attalea_speciosa))	(Nypa_fruticans	Chamaedorea_seifrizii))	(((((Calamus_caryotoides	Roystonea_regia)	Orania_palindan)	Sclerosperma_profizianum)	((((Manicaria_saccifera	Geonoma_undata)	(Dictyosperma_album	((Heterospathe_cagayanensis	(Hydriastele_microspadix	Veitchia_spiralis))	(Dypsis_decaryi	(Burretiokentia_grandiflora	Kentiopsis_piersoniorum)))))	(Prestoea_acuminata	(Oenocarpus_bataua	Oenocarpus_minor)))	Pelagodoxa_henryana))	((Phoenix_dactylifera	(Serenoa_repens	Sabal_domingensis))	(Podococcus_barteri	Pseudophoenix_vinifera))))	Leopoldinia_pulchra))	Kingia_australis);
((Iriartea_deltoidea	(((((Kentiopsis_piersoniorum	Pelagodoxa_henryana)	(((Dypsis_decaryi	Burretiokentia_grandiflora)	(Manicaria_saccifera	((Heterospathe_cagayanensis	(Hydriastele_microspadix	Veitchia_spiralis))	(Dictyosperma_album	(Prestoea_acuminata	(Oenocarpus_bataua	Oenocarpus_minor))))))	Geonoma_undata))	(Phoenix_dactylifera	(Serenoa_repens	Sabal_domingensis)))	(Podococcus_barteri	(((Sclerosperma_profizianum	Pseudophoenix_vinifera)	(Roystonea_regia	Orania_palindan))	((((Reinhardtia_latisecta	Reinhardtia_paiewonskiana)	(Reinhardtia_gracilis	(Calamus_caryotoides	Reinhardtia_simplex)))	((Bactris_major	(Elaeis_oleifera	Elaeis_guineensis))	Attalea_speciosa))	(Nypa_fruticans	Chamaedorea_seifrizii)))))	Leopoldinia_pulchra))	Kingia_australis);
((Iriartea_deltoidea	(((((Phoenix_dactylifera	(Serenoa_repens	Sabal_domingensis))	((((Sclerosperma_profizianum	Podococcus_barteri)	((Chamaedorea_seifrizii	Pseudophoenix_vinifera)	(Roystonea_regia	Orania_palindan)))	(((Reinhardtia_latisecta	Reinhardtia_paiewonskiana)	Reinhardtia_simplex)	((Bactris_major	(Elaeis_oleifera	Elaeis_guineensis))	Attalea_speciosa)))	((Pelagodoxa_henryana	(Reinhardtia_gracilis	Manicaria_saccifera))	((Geonoma_undata	(Dictyosperma_album	(Heterospathe_cagayanensis	(((Dypsis_decaryi	(Kentiopsis_piersoniorum	Burretiokentia_grandiflora))	Hydriastele_microspadix)	Veitchia_spiralis))))	(Prestoea_acuminata	(Oenocarpus_bataua	Oenocarpus_minor))))))	Calamus_caryotoides)	Leopoldinia_pulchra)	Nypa_fruticans))	Kingia_australis);
((Iriartea_deltoidea	((Sclerosperma_profizianum	((((Bactris_major	(Elaeis_oleifera	Elaeis_guineensis))	Attalea_speciosa)	((Reinhardtia_latisecta	Reinhardtia_paiewonskiana)	(Reinhardtia_gracilis	Reinhardtia_simplex)))	Nypa_fruticans))	(Podococcus_barteri	((((Leopoldinia_pulchra	(Chamaedorea_seifrizii	Pseudophoenix_vinifera))	(Geonoma_undata	((Pelagodoxa_henryana	Manicaria_saccifera)	((Prestoea_acuminata	(Oenocarpus_bataua	Oenocarpus_minor))	((((Dypsis_decaryi	(Kentiopsis_piersoniorum	Burretiokentia_grandiflora))	Hydriastele_microspadix)	(Veitchia_spiralis	Heterospathe_cagayanensis))	Dictyosperma_album)))))	(Phoenix_dactylifera	(Serenoa_repens	Sabal_domingensis)))	((Calamus_caryotoides	Roystonea_regia)	Orania_palindan)))))	Kingia_australis);
((Iriartea_deltoidea	((((Chamaedorea_seifrizii	(Calamus_caryotoides	Roystonea_regia))	Orania_palindan)	(Podococcus_barteri	Sclerosperma_profizianum))	((((Bactris_major	(Elaeis_oleifera	Elaeis_guineensis))	Attalea_speciosa)	(Leopoldinia_pulchra	(Nypa_fruticans	((Reinhardtia_gracilis	Reinhardtia_simplex)	(Reinhardtia_latisecta	Reinhardtia_paiewonskiana)))))	((Geonoma_undata	(((Pelagodoxa_henryana	Manicaria_saccifera)	((Prestoea_acuminata	(Oenocarpus_bataua	Oenocarpus_minor))	(((Hydriastele_microspadix	((Kentiopsis_piersoniorum	Burretiokentia_grandiflora)	Veitchia_spiralis))	Heterospathe_cagayanensis)	Dictyosperma_album)))	Dypsis_decaryi))	((Phoenix_dactylifera	(Serenoa_repens	Sabal_domingensis))	Pseudophoenix_vinifera)))))	Kingia_australis);
((Iriartea_deltoidea	((Phoenix_dactylifera	(Serenoa_repens	Sabal_domingensis))	(Podococcus_barteri	(((((Bactris_major	(Elaeis_oleifera	Elaeis_guineensis))	Attalea_speciosa)	((Reinhardtia_gracilis	Reinhardtia_simplex)	(Reinhardtia_latisecta	Reinhardtia_paiewonskiana)))	(Pseudophoenix_vinifera	((Chamaedorea_seifrizii	(Calamus_caryotoides	Roystonea_regia))	Orania_palindan)))	(Sclerosperma_profizianum	((((((Leopoldinia_pulchra	Nypa_fruticans)	Geonoma_undata)	((((Veitchia_spiralis	Heterospathe_cagayanensis)	Hydriastele_microspadix)	(Dictyosperma_album	(Kentiopsis_piersoniorum	Burretiokentia_grandiflora)))	Dypsis_decaryi))	Manicaria_saccifera)	(Prestoea_acuminata	(Oenocarpus_bataua	Oenocarpus_minor)))	Pelagodoxa_henryana))))))	Kingia_australis);
((Iriartea_deltoidea	((Podococcus_barteri	Sclerosperma_profizianum)	(((Phoenix_dactylifera	(Serenoa_repens	Sabal_domingensis))	((Leopoldinia_pulchra	(((Calamus_caryotoides	Pelagodoxa_henryana)	Manicaria_saccifera)	((((Hydriastele_microspadix	(Dypsis_decaryi	(Kentiopsis_piersoniorum	Burretiokentia_grandiflora)))	Dictyosperma_album)	(Veitchia_spiralis	Heterospathe_cagayanensis))	((Prestoea_acuminata	(Oenocarpus_minor	Oenocarpus_bataua))	Geonoma_undata))))	(Pseudophoenix_vinifera	(Orania_palindan	((Nypa_fruticans	Chamaedorea_seifrizii)	Roystonea_regia)))))	(((Reinhardtia_simplex	Reinhardtia_gracilis)	(Reinhardtia_latisecta	Reinhardtia_paiewonskiana))	((Bactris_major	(Elaeis_oleifera	Elaeis_guineensis))	Attalea_speciosa)))))	Kingia_australis);
((Phoenix_dactylifera	((Serenoa_repens	Sabal_domingensis)	((((Prestoea_acuminata	(Oenocarpus_minor	Oenocarpus_bataua))	(((Leopoldinia_pulchra	(Geonoma_undata	Manicaria_saccifera))	Heterospathe_cagayanensis)	((Hydriastele_microspadix	(Kentiopsis_piersoniorum	(Burretiokentia_grandiflora	Dypsis_decaryi)))	Dictyosperma_album)))	((Calamus_caryotoides	Veitchia_spiralis)	Pelagodoxa_henryana))	(((Iriartea_deltoidea	(((Reinhardtia_simplex	Reinhardtia_gracilis)	(Reinhardtia_latisecta	Reinhardtia_paiewonskiana))	((Bactris_major	(Elaeis_oleifera	Elaeis_guineensis))	Attalea_speciosa)))	(Sclerosperma_profizianum	Podococcus_barteri))	(Pseudophoenix_vinifera	(Orania_palindan	((Nypa_fruticans	Chamaedorea_seifrizii)	Roystonea_regia)))))))	Kingia_australis);
((Iriartea_deltoidea	(((Calamus_caryotoides	((Phoenix_dactylifera	Serenoa_repens)	Sabal_domingensis))	(((Prestoea_acuminata	(Oenocarpus_minor	Oenocarpus_bataua))	(Leopoldinia_pulchra	(Pelagodoxa_henryana	Manicaria_saccifera)))	(((Dictyosperma_album	Heterospathe_cagayanensis)	((Veitchia_spiralis	Hydriastele_microspadix)	((Kentiopsis_piersoniorum	Burretiokentia_grandiflora)	Dypsis_decaryi)))	(Nypa_fruticans	Geonoma_undata))))	(((Reinhardtia_simplex	(Reinhardtia_latisecta	Reinhardtia_paiewonskiana))	((Bactris_major	(Reinhardtia_gracilis	(Elaeis_oleifera	Elaeis_guineensis)))	Attalea_speciosa))	((((Orania_palindan	Roystonea_regia)	(Chamaedorea_seifrizii	Pseudophoenix_vinifera))	Sclerosperma_profizianum)	Podococcus_barteri))))	Kingia_australis);
((Roystonea_regia	(((Podococcus_barteri	((((Pseudophoenix_vinifera	(Phoenix_dactylifera	Sabal_domingensis))	Iriartea_deltoidea)	((((Pelagodoxa_henryana	Manicaria_saccifera)	((Leopoldinia_pulchra	Nypa_fruticans)	Geonoma_undata))	((Veitchia_spiralis	Heterospathe_cagayanensis)	((((Burretiokentia_grandiflora	Dypsis_decaryi)	Kentiopsis_piersoniorum)	Hydriastele_microspadix)	Dictyosperma_album)))	(Prestoea_acuminata	(Oenocarpus_minor	Oenocarpus_bataua))))	(Sclerosperma_profizianum	(Chamaedorea_seifrizii	(((Reinhardtia_gracilis	Reinhardtia_simplex)	(Reinhardtia_latisecta	Reinhardtia_paiewonskiana))	((Bactris_major	(Elaeis_oleifera	Elaeis_guineensis))	Attalea_speciosa))))))	(Serenoa_repens	Orania_palindan))	Calamus_caryotoides))	Kingia_australis);
((Sabal_domingensis	((((((Manicaria_saccifera	((Dictyosperma_album	((Hydriastele_microspadix	(Dypsis_decaryi	(Burretiokentia_grandiflora	Kentiopsis_piersoniorum)))	(Veitchia_spiralis	Heterospathe_cagayanensis)))	(Prestoea_acuminata	(Oenocarpus_minor	Oenocarpus_bataua))))	Geonoma_undata)	Pelagodoxa_henryana)	((Orania_palindan	(Chamaedorea_seifrizii	((Calamus_caryotoides	Roystonea_regia)	Nypa_fruticans)))	(Sclerosperma_profizianum	(((Leopoldinia_pulchra	Iriartea_deltoidea)	Podococcus_barteri)	(((Reinhardtia_gracilis	Reinhardtia_simplex)	(Reinhardtia_latisecta	Reinhardtia_paiewonskiana))	((Bactris_major	(Elaeis_oleifera	Elaeis_guineensis))	Attalea_speciosa))))))	Pseudophoenix_vinifera)	(Serenoa_repens	Phoenix_dactylifera)))	Kingia_australis);
((Iriartea_deltoidea	(((Podococcus_barteri	(((Pseudophoenix_vinifera	((Serenoa_repens	Phoenix_dactylifera)	Sabal_domingensis))	(Geonoma_undata	(Heterospathe_cagayanensis	(((Dypsis_decaryi	(Dictyosperma_album	(((Calamus_caryotoides	Veitchia_spiralis)	Hydriastele_microspadix)	(Burretiokentia_grandiflora	Kentiopsis_piersoniorum))))	(Prestoea_acuminata	(Oenocarpus_minor	Oenocarpus_bataua)))	(Pelagodoxa_henryana	Manicaria_saccifera)))))	Orania_palindan))	((Chamaedorea_seifrizii	(((((Reinhardtia_gracilis	Reinhardtia_simplex)	(Reinhardtia_latisecta	Reinhardtia_paiewonskiana))	((Bactris_major	(Elaeis_oleifera	Elaeis_guineensis))	Attalea_speciosa))	Roystonea_regia)	Nypa_fruticans))	Sclerosperma_profizianum))	Leopoldinia_pulchra))	Kingia_australis);
((Iriartea_deltoidea	((((((Phoenix_dactylifera	(Sabal_domingensis	Serenoa_repens))	((Geonoma_undata	((Dictyosperma_album	((Heterospathe_cagayanensis	(Dypsis_decaryi	(Veitchia_spiralis	Hydriastele_microspadix)))	(Burretiokentia_grandiflora	Kentiopsis_piersoniorum)))	(Prestoea_acuminata	(Oenocarpus_minor	Oenocarpus_bataua))))	(Pelagodoxa_henryana	Manicaria_saccifera)))	(Leopoldinia_pulchra	Nypa_fruticans))	((Chamaedorea_seifrizii	Pseudophoenix_vinifera)	((Calamus_caryotoides	Roystonea_regia)	Orania_palindan)))	(Sclerosperma_profizianum	(Attalea_speciosa	((Reinhardtia_gracilis	(Reinhardtia_simplex	(Reinhardtia_latisecta	Reinhardtia_paiewonskiana)))	(Bactris_major	(Elaeis_oleifera	Elaeis_guineensis))))))	Podococcus_barteri))	Kingia_australis);
((Iriartea_deltoidea	((Phoenix_dactylifera	(Sabal_domingensis	Serenoa_repens))	((((Nypa_fruticans	(((Reinhardtia_latisecta	Reinhardtia_paiewonskiana)	(Reinhardtia_gracilis	Reinhardtia_simplex))	((Bactris_major	(Elaeis_oleifera	Elaeis_guineensis))	Attalea_speciosa)))	((Sclerosperma_profizianum	((Calamus_caryotoides	Roystonea_regia)	Orania_palindan))	(Podococcus_barteri	Chamaedorea_seifrizii)))	Pseudophoenix_vinifera)	(Geonoma_undata	(((((Dictyosperma_album	(Heterospathe_cagayanensis	((Dypsis_decaryi	((Kentiopsis_piersoniorum	Burretiokentia_grandiflora)	Veitchia_spiralis))	Hydriastele_microspadix)))	(Prestoea_acuminata	(Oenocarpus_minor	Oenocarpus_bataua)))	Manicaria_saccifera)	Leopoldinia_pulchra)	Pelagodoxa_henryana)))))	Kingia_australis);
((Iriartea_deltoidea	(((Phoenix_dactylifera	(Sabal_domingensis	Serenoa_repens))	((((Calamus_caryotoides	Roystonea_regia)	Orania_palindan)	(Podococcus_barteri	((Leopoldinia_pulchra	Sclerosperma_profizianum)	(((Reinhardtia_latisecta	Reinhardtia_paiewonskiana)	(Reinhardtia_gracilis	Reinhardtia_simplex))	((Bactris_major	(Elaeis_oleifera	Elaeis_guineensis))	Attalea_speciosa)))))	(Pseudophoenix_vinifera	((Prestoea_acuminata	(Oenocarpus_minor	Oenocarpus_bataua))	(((Pelagodoxa_henryana	Manicaria_saccifera)	Geonoma_undata)	(((Kentiopsis_piersoniorum	Dictyosperma_album)	(Hydriastele_microspadix	(Veitchia_spiralis	Heterospathe_cagayanensis)))	(Nypa_fruticans	(Burretiokentia_grandiflora	Dypsis_decaryi))))))))	Chamaedorea_seifrizii))	Kingia_australis);
((Phoenix_dactylifera	((Sabal_domingensis	(((((Chamaedorea_seifrizii	Roystonea_regia)	Orania_palindan)	((Sclerosperma_profizianum	Podococcus_barteri)	((((Reinhardtia_latisecta	Reinhardtia_paiewonskiana)	(Reinhardtia_gracilis	Reinhardtia_simplex))	((Bactris_major	(Elaeis_oleifera	Elaeis_guineensis))	(Leopoldinia_pulchra	Attalea_speciosa)))	Iriartea_deltoidea)))	(((Manicaria_saccifera	(((Heterospathe_cagayanensis	(Hydriastele_microspadix	((Burretiokentia_grandiflora	Dypsis_decaryi)	Veitchia_spiralis)))	(Kentiopsis_piersoniorum	Dictyosperma_album))	(Prestoea_acuminata	(Oenocarpus_minor	Oenocarpus_bataua))))	(Nypa_fruticans	Geonoma_undata))	Pelagodoxa_henryana))	(Calamus_caryotoides	Pseudophoenix_vinifera)))	Serenoa_repens))	Kingia_australis);
((Iriartea_deltoidea	(((Calamus_caryotoides	((Serenoa_repens	Sabal_domingensis)	Phoenix_dactylifera))	(Pseudophoenix_vinifera	((Geonoma_undata	((Dictyosperma_album	(((Hydriastele_microspadix	((Burretiokentia_grandiflora	Kentiopsis_piersoniorum)	Veitchia_spiralis))	Dypsis_decaryi)	Heterospathe_cagayanensis))	((Manicaria_saccifera	Pelagodoxa_henryana)	(Nypa_fruticans	(Prestoea_acuminata	(Oenocarpus_minor	Oenocarpus_bataua))))))	(((Roystonea_regia	Orania_palindan)	((Chamaedorea_seifrizii	Sclerosperma_profizianum)	(((Reinhardtia_gracilis	(Elaeis_guineensis	Elaeis_oleifera))	(Reinhardtia_simplex	(Reinhardtia_paiewonskiana	Reinhardtia_latisecta)))	(Bactris_major	Attalea_speciosa))))	Podococcus_barteri))))	Leopoldinia_pulchra))	Kingia_australis);
((Reinhardtia_simplex	(((Reinhardtia_paiewonskiana	Reinhardtia_latisecta)	(((Podococcus_barteri	(((Roystonea_regia	Orania_palindan)	((Chamaedorea_seifrizii	Pseudophoenix_vinifera)	((Sabal_domingensis	(Phoenix_dactylifera	Serenoa_repens))	((Pelagodoxa_henryana	((Oenocarpus_minor	Oenocarpus_bataua)	Prestoea_acuminata))	((Manicaria_saccifera	Geonoma_undata)	((Kentiopsis_piersoniorum	Dictyosperma_album)	(((Hydriastele_microspadix	Veitchia_spiralis)	(Burretiokentia_grandiflora	Dypsis_decaryi))	Heterospathe_cagayanensis)))))))	Calamus_caryotoides))	((Leopoldinia_pulchra	(Nypa_fruticans	Iriartea_deltoidea))	Sclerosperma_profizianum))	(Attalea_speciosa	(Bactris_major	(Elaeis_guineensis	Elaeis_oleifera)))))	Reinhardtia_gracilis))	Kingia_australis);
((((((((Pseudophoenix_vinifera	(Chamaedorea_seifrizii	Roystonea_regia))	((Attalea_speciosa	(Bactris_major	(Elaeis_guineensis	Elaeis_oleifera)))	((Reinhardtia_gracilis	Reinhardtia_simplex)	(Reinhardtia_paiewonskiana	Reinhardtia_latisecta))))	Sclerosperma_profizianum)	(Orania_palindan	((Phoenix_dactylifera	(Serenoa_repens	Sabal_domingensis))	((Manicaria_saccifera	((Heterospathe_cagayanensis	(Dictyosperma_album	((Hydriastele_microspadix	((Burretiokentia_grandiflora	Kentiopsis_piersoniorum)	Dypsis_decaryi))	Veitchia_spiralis)))	((Oenocarpus_minor	Oenocarpus_bataua)	Prestoea_acuminata)))	(Geonoma_undata	(Leopoldinia_pulchra	Pelagodoxa_henryana))))))	(Podococcus_barteri	Nypa_fruticans))	Calamus_caryotoides)	Iriartea_deltoidea)	Kingia_australis);
((Hydriastele_microspadix	(((((((Oenocarpus_minor	Oenocarpus_bataua)	Prestoea_acuminata)	(((Leopoldinia_pulchra	Nypa_fruticans)	Geonoma_undata)	((Pelagodoxa_henryana	Manicaria_saccifera)	((((Attalea_speciosa	(Elaeis_oleifera	(Bactris_major	Elaeis_guineensis)))	((Reinhardtia_gracilis	Reinhardtia_simplex)	(Reinhardtia_paiewonskiana	Reinhardtia_latisecta)))	((Podococcus_barteri	((Pseudophoenix_vinifera	Chamaedorea_seifrizii)	(Roystonea_regia	Orania_palindan)))	Sclerosperma_profizianum))	(Iriartea_deltoidea	(Phoenix_dactylifera	(Serenoa_repens	(Calamus_caryotoides	Sabal_domingensis))))))))	Dictyosperma_album)	(Burretiokentia_grandiflora	Dypsis_decaryi))	Kentiopsis_piersoniorum)	(Veitchia_spiralis	Heterospathe_cagayanensis)))	Kingia_australis);
((Serenoa_repens	((Sabal_domingensis	(Calamus_caryotoides	((Podococcus_barteri	((Orania_palindan	(((Pelagodoxa_henryana	Leopoldinia_pulchra)	((Manicaria_saccifera	((Dictyosperma_album	((Veitchia_spiralis	(Burretiokentia_grandiflora	Kentiopsis_piersoniorum))	(Dypsis_decaryi	Hydriastele_microspadix)))	((Oenocarpus_minor	Oenocarpus_bataua)	Prestoea_acuminata)))	Heterospathe_cagayanensis))	Geonoma_undata))	(Sclerosperma_profizianum	(((Attalea_speciosa	((Elaeis_oleifera	Elaeis_guineensis)	Bactris_major))	((Reinhardtia_gracilis	Reinhardtia_simplex)	(Reinhardtia_paiewonskiana	Reinhardtia_latisecta)))	(((Pseudophoenix_vinifera	Chamaedorea_seifrizii)	Roystonea_regia)	Nypa_fruticans)))))	Iriartea_deltoidea)))	Phoenix_dactylifera))	Kingia_australis);
((Calamus_caryotoides	((Phoenix_dactylifera	(Serenoa_repens	(((((((Oenocarpus_minor	Oenocarpus_bataua)	Prestoea_acuminata)	(((Nypa_fruticans	Geonoma_undata)	Manicaria_saccifera)	(Heterospathe_cagayanensis	(((Dictyosperma_album	(Burretiokentia_grandiflora	Kentiopsis_piersoniorum))	Veitchia_spiralis)	(Dypsis_decaryi	Hydriastele_microspadix)))))	Pelagodoxa_henryana)	(Leopoldinia_pulchra	Sclerosperma_profizianum))	(((Pseudophoenix_vinifera	Orania_palindan)	(Iriartea_deltoidea	(Chamaedorea_seifrizii	Roystonea_regia)))	Podococcus_barteri))	((Attalea_speciosa	((Elaeis_oleifera	Elaeis_guineensis)	Bactris_major))	((Reinhardtia_gracilis	Reinhardtia_simplex)	(Reinhardtia_paiewonskiana	Reinhardtia_latisecta))))))	Sabal_domingensis))	Kingia_australis);
((Iriartea_deltoidea	((Chamaedorea_seifrizii	Roystonea_regia)	(((((Attalea_speciosa	((Elaeis_oleifera	Elaeis_guineensis)	Bactris_major))	((Reinhardtia_gracilis	(Calamus_caryotoides	Reinhardtia_simplex))	(Reinhardtia_paiewonskiana	Reinhardtia_latisecta)))	(Pseudophoenix_vinifera	(Phoenix_dactylifera	(Sabal_domingensis	Serenoa_repens))))	((Orania_palindan	((((Oenocarpus_minor	Oenocarpus_bataua)	Prestoea_acuminata)	(((Hydriastele_microspadix	(Dypsis_decaryi	(Burretiokentia_grandiflora	Kentiopsis_piersoniorum)))	(Heterospathe_cagayanensis	Veitchia_spiralis))	(Dictyosperma_album	(((Leopoldinia_pulchra	Nypa_fruticans)	Geonoma_undata)	Manicaria_saccifera))))	Pelagodoxa_henryana))	Sclerosperma_profizianum))	Podococcus_barteri)))	Kingia_australis);
((Iriartea_deltoidea	((((Attalea_speciosa	((Elaeis_oleifera	Elaeis_guineensis)	Bactris_major))	(Leopoldinia_pulchra	(Nypa_fruticans	((Reinhardtia_gracilis	(Calamus_caryotoides	Reinhardtia_simplex))	(Reinhardtia_paiewonskiana	Reinhardtia_latisecta)))))	((Pseudophoenix_vinifera	((Orania_palindan	Roystonea_regia)	Chamaedorea_seifrizii))	(Podococcus_barteri	Sclerosperma_profizianum)))	((Phoenix_dactylifera	(Sabal_domingensis	Serenoa_repens))	(Heterospathe_cagayanensis	((Pelagodoxa_henryana	Geonoma_undata)	(((Dictyosperma_album	(Hydriastele_microspadix	(Dypsis_decaryi	((Burretiokentia_grandiflora	Kentiopsis_piersoniorum)	Veitchia_spiralis))))	Manicaria_saccifera)	((Oenocarpus_minor	Oenocarpus_bataua)	Prestoea_acuminata)))))))	Kingia_australis);
((Phoenix_dactylifera	(Serenoa_repens	((((Iriartea_deltoidea	((((Dypsis_decaryi	((Heterospathe_cagayanensis	Hydriastele_microspadix)	Veitchia_spiralis))	(Dictyosperma_album	(Kentiopsis_piersoniorum	Burretiokentia_grandiflora)))	(Leopoldinia_pulchra	(Manicaria_saccifera	(Nypa_fruticans	Geonoma_undata))))	(Pelagodoxa_henryana	((Oenocarpus_minor	Oenocarpus_bataua)	Prestoea_acuminata))))	(((Attalea_speciosa	((Elaeis_oleifera	Elaeis_guineensis)	Bactris_major))	((Reinhardtia_gracilis	Reinhardtia_simplex)	(Reinhardtia_paiewonskiana	Reinhardtia_latisecta)))	((Orania_palindan	Roystonea_regia)	((Pseudophoenix_vinifera	Podococcus_barteri)	(Chamaedorea_seifrizii	Sclerosperma_profizianum)))))	Calamus_caryotoides)	Sabal_domingensis)))	Kingia_australis);
((Roystonea_regia	((((Sclerosperma_profizianum	(((((Iriartea_deltoidea	Calamus_caryotoides)	(Sabal_domingensis	(Phoenix_dactylifera	Serenoa_repens)))	((Geonoma_undata	(((Dictyosperma_album	((Oenocarpus_minor	Oenocarpus_bataua)	Prestoea_acuminata))	(((Dypsis_decaryi	(Hydriastele_microspadix	Veitchia_spiralis))	Heterospathe_cagayanensis)	(Kentiopsis_piersoniorum	Burretiokentia_grandiflora)))	Manicaria_saccifera))	Pelagodoxa_henryana))	(Attalea_speciosa	(((Elaeis_oleifera	Elaeis_guineensis)	Bactris_major)	(Leopoldinia_pulchra	((Reinhardtia_gracilis	Nypa_fruticans)	((Reinhardtia_paiewonskiana	Reinhardtia_latisecta)	Reinhardtia_simplex))))))	Podococcus_barteri))	Chamaedorea_seifrizii)	Pseudophoenix_vinifera)	Orania_palindan))	Kingia_australis);
((Iriartea_deltoidea	(((Sclerosperma_profizianum	(((Reinhardtia_simplex	(Calamus_caryotoides	Reinhardtia_gracilis))	((Reinhardtia_paiewonskiana	Reinhardtia_latisecta)	(Attalea_speciosa	(Bactris_major	(Elaeis_guineensis	Elaeis_oleifera)))))	Podococcus_barteri))	(Leopoldinia_pulchra	((Chamaedorea_seifrizii	((Roystonea_regia	Orania_palindan)	Pseudophoenix_vinifera))	((Nypa_fruticans	Geonoma_undata)	((Manicaria_saccifera	Pelagodoxa_henryana)	((Prestoea_acuminata	(Oenocarpus_bataua	Oenocarpus_minor))	(((Kentiopsis_piersoniorum	Burretiokentia_grandiflora)	Dictyosperma_album)	((Heterospathe_cagayanensis	(Veitchia_spiralis	Dypsis_decaryi))	Hydriastele_microspadix))))))))	((Phoenix_dactylifera	Serenoa_repens)	Sabal_domingensis)))	Kingia_australis);
((Prestoea_acuminata	((Oenocarpus_bataua	Oenocarpus_minor)	(((Dictyosperma_album	(Hydriastele_microspadix	(Dypsis_decaryi	(Kentiopsis_piersoniorum	Burretiokentia_grandiflora))))	(Heterospathe_cagayanensis	(Leopoldinia_pulchra	Veitchia_spiralis)))	(((Nypa_fruticans	Geonoma_undata)	(Manicaria_saccifera	Pelagodoxa_henryana))	((((Podococcus_barteri	((Phoenix_dactylifera	(Serenoa_repens	Sabal_domingensis))	(Calamus_caryotoides	Iriartea_deltoidea)))	((Roystonea_regia	Orania_palindan)	Pseudophoenix_vinifera))	Chamaedorea_seifrizii)	(Sclerosperma_profizianum	((Attalea_speciosa	(Bactris_major	(Elaeis_guineensis	Elaeis_oleifera)))	(Reinhardtia_gracilis	(Reinhardtia_simplex	(Reinhardtia_paiewonskiana	Reinhardtia_latisecta))))))))))	Kingia_australis);
((Calamus_caryotoides	(Sabal_domingensis	((Iriartea_deltoidea	((((Podococcus_barteri	Sclerosperma_profizianum)	(Leopoldinia_pulchra	(Pseudophoenix_vinifera	((Chamaedorea_seifrizii	Roystonea_regia)	Orania_palindan))))	((Attalea_speciosa	(Bactris_major	(Elaeis_guineensis	Elaeis_oleifera)))	((Reinhardtia_paiewonskiana	Reinhardtia_latisecta)	(Reinhardtia_gracilis	Reinhardtia_simplex))))	((((Prestoea_acuminata	(Nypa_fruticans	(Oenocarpus_bataua	Oenocarpus_minor)))	(Dictyosperma_album	((Heterospathe_cagayanensis	(Hydriastele_microspadix	(Veitchia_spiralis	Dypsis_decaryi)))	(Kentiopsis_piersoniorum	Burretiokentia_grandiflora))))	(Manicaria_saccifera	Pelagodoxa_henryana))	Geonoma_undata)))	(Serenoa_repens	Phoenix_dactylifera))))	Kingia_australis);
((Iriartea_deltoidea	(Podococcus_barteri	(Sclerosperma_profizianum	(((Leopoldinia_pulchra	((((((Burretiokentia_grandiflora	(Prestoea_acuminata	(Oenocarpus_bataua	Oenocarpus_minor)))	(Dictyosperma_album	((Veitchia_spiralis	(Heterospathe_cagayanensis	Hydriastele_microspadix))	(Dypsis_decaryi	Kentiopsis_piersoniorum))))	(Manicaria_saccifera	Pelagodoxa_henryana))	(Nypa_fruticans	Geonoma_undata))	(Chamaedorea_seifrizii	Pseudophoenix_vinifera))	((Sabal_domingensis	(Serenoa_repens	Phoenix_dactylifera))	Calamus_caryotoides)))	(Roystonea_regia	Orania_palindan))	((Attalea_speciosa	(Bactris_major	(Elaeis_guineensis	Elaeis_oleifera)))	((Reinhardtia_paiewonskiana	Reinhardtia_latisecta)	(Reinhardtia_gracilis	Reinhardtia_simplex)))))))	Kingia_australis);
((Phoenix_dactylifera	((Sabal_domingensis	Serenoa_repens)	(((((Prestoea_acuminata	(Oenocarpus_bataua	Oenocarpus_minor))	(((Veitchia_spiralis	(Heterospathe_cagayanensis	Hydriastele_microspadix))	Dypsis_decaryi)	((Burretiokentia_grandiflora	Kentiopsis_piersoniorum)	Dictyosperma_album)))	((Manicaria_saccifera	Pelagodoxa_henryana)	((Leopoldinia_pulchra	Nypa_fruticans)	Geonoma_undata)))	((Chamaedorea_seifrizii	(((Podococcus_barteri	((Attalea_speciosa	(Bactris_major	(Elaeis_guineensis	Elaeis_oleifera)))	((Reinhardtia_paiewonskiana	Reinhardtia_latisecta)	(Reinhardtia_gracilis	Reinhardtia_simplex))))	Sclerosperma_profizianum)	(Roystonea_regia	Orania_palindan)))	Pseudophoenix_vinifera))	(Iriartea_deltoidea	Calamus_caryotoides))))	Kingia_australis);
(((((((Leopoldinia_pulchra	Nypa_fruticans)	Geonoma_undata)	(((Prestoea_acuminata	(Oenocarpus_bataua	Oenocarpus_minor))	((Veitchia_spiralis	(((Kentiopsis_piersoniorum	(Burretiokentia_grandiflora	Dypsis_decaryi))	Hydriastele_microspadix)	Heterospathe_cagayanensis))	Dictyosperma_album))	(Manicaria_saccifera	Pelagodoxa_henryana)))	((((Podococcus_barteri	((Attalea_speciosa	(Bactris_major	(Elaeis_guineensis	Elaeis_oleifera)))	((Reinhardtia_paiewonskiana	Reinhardtia_latisecta)	(Reinhardtia_gracilis	Reinhardtia_simplex))))	Sclerosperma_profizianum)	((Calamus_caryotoides	Roystonea_regia)	Orania_palindan))	(Chamaedorea_seifrizii	Pseudophoenix_vinifera)))	Iriartea_deltoidea)	(Phoenix_dactylifera	(Sabal_domingensis	Serenoa_repens)))	Kingia_australis);
((Iriartea_deltoidea	(((Attalea_speciosa	(Bactris_major	(Elaeis_guineensis	Elaeis_oleifera)))	((Reinhardtia_paiewonskiana	Reinhardtia_latisecta)	(Reinhardtia_gracilis	Reinhardtia_simplex)))	((Sclerosperma_profizianum	Podococcus_barteri)	((((Calamus_caryotoides	Roystonea_regia)	(Chamaedorea_seifrizii	Orania_palindan))	Pseudophoenix_vinifera)	((Sabal_domingensis	(Serenoa_repens	Phoenix_dactylifera))	(((Prestoea_acuminata	(Oenocarpus_bataua	Oenocarpus_minor))	((((Veitchia_spiralis	(Burretiokentia_grandiflora	Dypsis_decaryi))	Hydriastele_microspadix)	Heterospathe_cagayanensis)	Dictyosperma_album))	((Manicaria_saccifera	(Kentiopsis_piersoniorum	Pelagodoxa_henryana))	((Leopoldinia_pulchra	Nypa_fruticans)	Geonoma_undata))))))))	Kingia_australis);
((Iriartea_deltoidea	((Phoenix_dactylifera	(Sabal_domingensis	Serenoa_repens))	((((Nypa_fruticans	Geonoma_undata)	((Prestoea_acuminata	(Oenocarpus_bataua	Oenocarpus_minor))	((Kentiopsis_piersoniorum	Dictyosperma_album)	((Hydriastele_microspadix	(Veitchia_spiralis	Heterospathe_cagayanensis))	Dypsis_decaryi))))	(Manicaria_saccifera	Pelagodoxa_henryana))	(((((Reinhardtia_gracilis	Attalea_speciosa)	(Bactris_major	(Elaeis_guineensis	Elaeis_oleifera)))	((Reinhardtia_paiewonskiana	Reinhardtia_latisecta)	Reinhardtia_simplex))	((Burretiokentia_grandiflora	Podococcus_barteri)	(Leopoldinia_pulchra	Sclerosperma_profizianum)))	((((Calamus_caryotoides	Roystonea_regia)	Orania_palindan)	Pseudophoenix_vinifera)	Chamaedorea_seifrizii)))))	Kingia_australis);
((Iriartea_deltoidea	((Sabal_domingensis	((Nypa_fruticans	Serenoa_repens)	Phoenix_dactylifera))	((((Attalea_speciosa	(Bactris_major	(Elaeis_guineensis	Elaeis_oleifera)))	(Reinhardtia_gracilis	((Reinhardtia_paiewonskiana	Reinhardtia_latisecta)	Reinhardtia_simplex)))	((Podococcus_barteri	Sclerosperma_profizianum)	((((Calamus_caryotoides	Roystonea_regia)	Orania_palindan)	Pseudophoenix_vinifera)	(Leopoldinia_pulchra	Chamaedorea_seifrizii))))	(Geonoma_undata	((((Prestoea_acuminata	(Oenocarpus_bataua	Oenocarpus_minor))	((Kentiopsis_piersoniorum	Dictyosperma_album)	((Hydriastele_microspadix	Veitchia_spiralis)	Heterospathe_cagayanensis)))	(Pelagodoxa_henryana	Manicaria_saccifera))	(Burretiokentia_grandiflora	Dypsis_decaryi))))))	Kingia_australis);
(((((((Pseudophoenix_vinifera	(Chamaedorea_seifrizii	Calamus_caryotoides))	(Nypa_fruticans	Roystonea_regia))	Orania_palindan)	(((Bactris_major	(Elaeis_guineensis	Elaeis_oleifera))	(((Reinhardtia_paiewonskiana	Reinhardtia_latisecta)	(Reinhardtia_simplex	Reinhardtia_gracilis))	Attalea_speciosa))	(Podococcus_barteri	(Iriartea_deltoidea	Sclerosperma_profizianum))))	((Prestoea_acuminata	(Oenocarpus_bataua	Oenocarpus_minor))	((Pelagodoxa_henryana	Dictyosperma_album)	((Geonoma_undata	(Dypsis_decaryi	(Hydriastele_microspadix	((Burretiokentia_grandiflora	Kentiopsis_piersoniorum)	Veitchia_spiralis))))	((Leopoldinia_pulchra	Heterospathe_cagayanensis)	Manicaria_saccifera)))))	((Sabal_domingensis	Serenoa_repens)	Phoenix_dactylifera))	Kingia_australis);
((Phoenix_dactylifera	((((((Prestoea_acuminata	(Oenocarpus_minor	Oenocarpus_bataua))	(Pelagodoxa_henryana	((Manicaria_saccifera	(Nypa_fruticans	Geonoma_undata))	((Dictyosperma_album	Leopoldinia_pulchra)	(Hydriastele_microspadix	(Dypsis_decaryi	(((Burretiokentia_grandiflora	Kentiopsis_piersoniorum)	Veitchia_spiralis)	Heterospathe_cagayanensis)))))))	((((Orania_palindan	Roystonea_regia)	(Podococcus_barteri	Pseudophoenix_vinifera))	(Chamaedorea_seifrizii	Sclerosperma_profizianum))	((Attalea_speciosa	(Bactris_major	(Elaeis_guineensis	Elaeis_oleifera)))	((Reinhardtia_paiewonskiana	Reinhardtia_latisecta)	(Reinhardtia_gracilis	Reinhardtia_simplex)))))	Iriartea_deltoidea)	(Sabal_domingensis	Serenoa_repens))	Calamus_caryotoides))	Kingia_australis);
((Prestoea_acuminata	((Oenocarpus_minor	Oenocarpus_bataua)	(((((((Orania_palindan	Roystonea_regia)	((Podococcus_barteri	Chamaedorea_seifrizii)	(Leopoldinia_pulchra	Sclerosperma_profizianum)))	(Nypa_fruticans	(((Calamus_caryotoides	Attalea_speciosa)	(Bactris_major	(Elaeis_guineensis	Elaeis_oleifera)))	((Reinhardtia_paiewonskiana	Reinhardtia_latisecta)	(Reinhardtia_gracilis	Reinhardtia_simplex)))))	(Pseudophoenix_vinifera	Iriartea_deltoidea))	((Sabal_domingensis	Serenoa_repens)	Phoenix_dactylifera))	Pelagodoxa_henryana)	((Manicaria_saccifera	Geonoma_undata)	(((Hydriastele_microspadix	(Veitchia_spiralis	Dypsis_decaryi))	Heterospathe_cagayanensis)	(Dictyosperma_album	(Burretiokentia_grandiflora	Kentiopsis_piersoniorum)))))))	Kingia_australis);
((Iriartea_deltoidea	(((Sabal_domingensis	(Serenoa_repens	Phoenix_dactylifera))	((Pelagodoxa_henryana	(((Manicaria_saccifera	Geonoma_undata)	(Heterospathe_cagayanensis	(Dictyosperma_album	(Hydriastele_microspadix	(((Burretiokentia_grandiflora	Kentiopsis_piersoniorum)	Veitchia_spiralis)	Dypsis_decaryi)))))	(Prestoea_acuminata	(Oenocarpus_minor	Oenocarpus_bataua))))	(Pseudophoenix_vinifera	(((Attalea_speciosa	(Bactris_major	(Elaeis_guineensis	Elaeis_oleifera)))	((Reinhardtia_paiewonskiana	Reinhardtia_latisecta)	((Reinhardtia_gracilis	Calamus_caryotoides)	Reinhardtia_simplex)))	((Orania_palindan	(Nypa_fruticans	(Chamaedorea_seifrizii	Roystonea_regia)))	(Podococcus_barteri	Sclerosperma_profizianum))))))	Leopoldinia_pulchra))	Kingia_australis);
((Prestoea_acuminata	((Oenocarpus_minor	Oenocarpus_bataua)	(((((Leopoldinia_pulchra	Nypa_fruticans)	Manicaria_saccifera)	Geonoma_undata)	(Heterospathe_cagayanensis	(((Burretiokentia_grandiflora	(Dypsis_decaryi	Kentiopsis_piersoniorum))	Dictyosperma_album)	(Veitchia_spiralis	Hydriastele_microspadix))))	(Pelagodoxa_henryana	((((Calamus_caryotoides	Iriartea_deltoidea)	(Phoenix_dactylifera	(Sabal_domingensis	Serenoa_repens)))	Pseudophoenix_vinifera)	(((Attalea_speciosa	(Bactris_major	(Elaeis_guineensis	Elaeis_oleifera)))	((Reinhardtia_paiewonskiana	Reinhardtia_latisecta)	(Reinhardtia_gracilis	Reinhardtia_simplex)))	(((Chamaedorea_seifrizii	Podococcus_barteri)	(Roystonea_regia	Orania_palindan))	Sclerosperma_profizianum)))))))	Kingia_australis);
((Iriartea_deltoidea	(Nypa_fruticans	((((Phoenix_dactylifera	(Sabal_domingensis	Serenoa_repens))	Calamus_caryotoides)	(Pseudophoenix_vinifera	((((Attalea_speciosa	(Bactris_major	(Elaeis_guineensis	Elaeis_oleifera)))	((Reinhardtia_paiewonskiana	Reinhardtia_latisecta)	(Reinhardtia_gracilis	Reinhardtia_simplex)))	((Chamaedorea_seifrizii	Podococcus_barteri)	(Orania_palindan	(Roystonea_regia	Sclerosperma_profizianum))))	(((Veitchia_spiralis	(Hydriastele_microspadix	(Dypsis_decaryi	Kentiopsis_piersoniorum)))	((Pelagodoxa_henryana	Manicaria_saccifera)	((Dictyosperma_album	((Prestoea_acuminata	(Oenocarpus_minor	Oenocarpus_bataua))	Burretiokentia_grandiflora))	Heterospathe_cagayanensis)))	Geonoma_undata))))	Leopoldinia_pulchra)))	Kingia_australis);
((Heterospathe_cagayanensis	((((Burretiokentia_grandiflora	Kentiopsis_piersoniorum)	Dictyosperma_album)	((Prestoea_acuminata	(Oenocarpus_minor	Oenocarpus_bataua))	((((Leopoldinia_pulchra	Nypa_fruticans)	Geonoma_undata)	((Iriartea_deltoidea	((Sabal_domingensis	(Serenoa_repens	Phoenix_dactylifera))	Calamus_caryotoides))	(((Attalea_speciosa	(Bactris_major	(Elaeis_guineensis	Elaeis_oleifera)))	((Reinhardtia_paiewonskiana	Reinhardtia_latisecta)	(Reinhardtia_gracilis	Reinhardtia_simplex)))	((((Pseudophoenix_vinifera	Chamaedorea_seifrizii)	(Orania_palindan	Roystonea_regia))	Podococcus_barteri)	Sclerosperma_profizianum))))	(Pelagodoxa_henryana	Manicaria_saccifera))))	(Dypsis_decaryi	(Veitchia_spiralis	Hydriastele_microspadix))))	Kingia_australis);
((Iriartea_deltoidea	(((((Chamaedorea_seifrizii	Pseudophoenix_vinifera)	Sclerosperma_profizianum)	((Attalea_speciosa	(Bactris_major	(Elaeis_guineensis	Elaeis_oleifera)))	((Reinhardtia_paiewonskiana	Reinhardtia_latisecta)	(Reinhardtia_gracilis	Reinhardtia_simplex))))	Podococcus_barteri)	((((Sabal_domingensis	Serenoa_repens)	Phoenix_dactylifera)	(((((Prestoea_acuminata	(Oenocarpus_minor	Oenocarpus_bataua))	((((Dypsis_decaryi	(Calamus_caryotoides	Veitchia_spiralis))	Heterospathe_cagayanensis)	Hydriastele_microspadix)	((Burretiokentia_grandiflora	Kentiopsis_piersoniorum)	Dictyosperma_album)))	(Leopoldinia_pulchra	Manicaria_saccifera))	(Nypa_fruticans	Geonoma_undata))	Pelagodoxa_henryana))	(Orania_palindan	Roystonea_regia))))	Kingia_australis);
((Prestoea_acuminata	((Oenocarpus_minor	Oenocarpus_bataua)	((Geonoma_undata	(((Hydriastele_microspadix	(((Burretiokentia_grandiflora	Kentiopsis_piersoniorum)	(Calamus_caryotoides	Veitchia_spiralis))	Dypsis_decaryi))	Heterospathe_cagayanensis)	Dictyosperma_album))	((Pelagodoxa_henryana	Manicaria_saccifera)	((Leopoldinia_pulchra	Nypa_fruticans)	(((((Sclerosperma_profizianum	((Chamaedorea_seifrizii	Podococcus_barteri)	((Attalea_speciosa	(Bactris_major	(Elaeis_guineensis	Elaeis_oleifera)))	((Reinhardtia_paiewonskiana	Reinhardtia_latisecta)	(Reinhardtia_gracilis	Reinhardtia_simplex)))))	(Orania_palindan	Roystonea_regia))	Pseudophoenix_vinifera)	Iriartea_deltoidea)	((Sabal_domingensis	Serenoa_repens)	Phoenix_dactylifera)))))))	Kingia_australis);
((((Phoenix_dactylifera	(Sabal_domingensis	(Leopoldinia_pulchra	Serenoa_repens)))	((Pseudophoenix_vinifera	((((Reinhardtia_gracilis	Attalea_speciosa)	(Bactris_major	(Elaeis_guineensis	Elaeis_oleifera)))	((Reinhardtia_paiewonskiana	Reinhardtia_latisecta)	Reinhardtia_simplex))	((Sclerosperma_profizianum	Chamaedorea_seifrizii)	(Orania_palindan	Roystonea_regia))))	(Podococcus_barteri	((((Prestoea_acuminata	(Oenocarpus_minor	Oenocarpus_bataua))	(((Heterospathe_cagayanensis	(Calamus_caryotoides	Veitchia_spiralis))	((Burretiokentia_grandiflora	(Kentiopsis_piersoniorum	Dypsis_decaryi))	Hydriastele_microspadix))	Dictyosperma_album))	(Pelagodoxa_henryana	Manicaria_saccifera))	(Geonoma_undata	Nypa_fruticans)))))	Iriartea_deltoidea)	Kingia_australis);
((Calamus_caryotoides	((Phoenix_dactylifera	(Sabal_domingensis	(Leopoldinia_pulchra	Serenoa_repens)))	((Pseudophoenix_vinifera	(Iriartea_deltoidea	((((Reinhardtia_paiewonskiana	Reinhardtia_latisecta)	(Reinhardtia_gracilis	Reinhardtia_simplex))	((Nypa_fruticans	Bactris_major)	(Attalea_speciosa	(Elaeis_guineensis	Elaeis_oleifera))))	((Podococcus_barteri	Sclerosperma_profizianum)	((Chamaedorea_seifrizii	Orania_palindan)	Roystonea_regia)))))	((Pelagodoxa_henryana	(Manicaria_saccifera	((Prestoea_acuminata	(Oenocarpus_minor	Oenocarpus_bataua))	((Hydriastele_microspadix	(Heterospathe_cagayanensis	Veitchia_spiralis))	(Dypsis_decaryi	((Kentiopsis_piersoniorum	Burretiokentia_grandiflora)	Dictyosperma_album))))))	Geonoma_undata))))	Kingia_australis);
((Calamus_caryotoides	((Sabal_domingensis	(Serenoa_repens	Phoenix_dactylifera))	((Iriartea_deltoidea	(((((((Elaeis_guineensis	Elaeis_oleifera)	Bactris_major)	Attalea_speciosa)	((Nypa_fruticans	Leopoldinia_pulchra)	((Reinhardtia_paiewonskiana	Reinhardtia_latisecta)	(Reinhardtia_gracilis	Reinhardtia_simplex))))	Sclerosperma_profizianum)	((Orania_palindan	Roystonea_regia)	(Chamaedorea_seifrizii	Pseudophoenix_vinifera)))	Podococcus_barteri))	(((Hydriastele_microspadix	((Burretiokentia_grandiflora	(Dypsis_decaryi	Kentiopsis_piersoniorum))	(Veitchia_spiralis	Heterospathe_cagayanensis)))	Geonoma_undata)	((Prestoea_acuminata	(Oenocarpus_minor	Oenocarpus_bataua))	((Pelagodoxa_henryana	Manicaria_saccifera)	Dictyosperma_album))))))	Kingia_australis);
((Iriartea_deltoidea	((((Calamus_caryotoides	Sabal_domingensis)	Phoenix_dactylifera)	((Podococcus_barteri	(Sclerosperma_profizianum	Pseudophoenix_vinifera))	(((((Serenoa_repens	(Prestoea_acuminata	(Oenocarpus_minor	Oenocarpus_bataua)))	((Dictyosperma_album	(Heterospathe_cagayanensis	((Hydriastele_microspadix	(Kentiopsis_piersoniorum	(Dypsis_decaryi	Burretiokentia_grandiflora)))	Veitchia_spiralis)))	(Manicaria_saccifera	Geonoma_undata)))	Pelagodoxa_henryana)	((((Elaeis_guineensis	Elaeis_oleifera)	Bactris_major)	Attalea_speciosa)	((Reinhardtia_paiewonskiana	Reinhardtia_latisecta)	(Reinhardtia_gracilis	Reinhardtia_simplex))))	(Orania_palindan	(Chamaedorea_seifrizii	(Nypa_fruticans	Roystonea_regia))))))	Leopoldinia_pulchra))	Kingia_australis);
((Phoenix_dactylifera	(((((Pelagodoxa_henryana	Manicaria_saccifera)	(Dictyosperma_album	(Prestoea_acuminata	(Oenocarpus_minor	Oenocarpus_bataua))))	(Geonoma_undata	((Hydriastele_microspadix	((Burretiokentia_grandiflora	Kentiopsis_piersoniorum)	Dypsis_decaryi))	(Veitchia_spiralis	(Leopoldinia_pulchra	Heterospathe_cagayanensis)))))	(((Iriartea_deltoidea	(Podococcus_barteri	(Sclerosperma_profizianum	Pseudophoenix_vinifera)))	((((Elaeis_guineensis	Elaeis_oleifera)	Bactris_major)	Attalea_speciosa)	((Reinhardtia_paiewonskiana	Reinhardtia_latisecta)	(Reinhardtia_gracilis	Reinhardtia_simplex))))	(Orania_palindan	(Chamaedorea_seifrizii	(Nypa_fruticans	Roystonea_regia)))))	(Calamus_caryotoides	(Serenoa_repens	Sabal_domingensis))))	Kingia_australis);
(((Nypa_fruticans	Iriartea_deltoidea)	(((Sabal_domingensis	(Serenoa_repens	Phoenix_dactylifera))	((Geonoma_undata	((((Burretiokentia_grandiflora	Kentiopsis_piersoniorum)	Dypsis_decaryi)	((Hydriastele_microspadix	Veitchia_spiralis)	Heterospathe_cagayanensis))	((Pelagodoxa_henryana	Manicaria_saccifera)	(Dictyosperma_album	(Prestoea_acuminata	(Oenocarpus_minor	Oenocarpus_bataua))))))	(((((Calamus_caryotoides	Sclerosperma_profizianum)	(Orania_palindan	Roystonea_regia))	((((Elaeis_guineensis	Elaeis_oleifera)	Bactris_major)	Attalea_speciosa)	((Reinhardtia_paiewonskiana	Reinhardtia_latisecta)	(Reinhardtia_gracilis	Reinhardtia_simplex))))	Podococcus_barteri)	(Chamaedorea_seifrizii	Pseudophoenix_vinifera))))	Leopoldinia_pulchra))	Kingia_australis);
((Calamus_caryotoides	((Phoenix_dactylifera	(Sabal_domingensis	Serenoa_repens))	(((((Manicaria_saccifera	((Leopoldinia_pulchra	Nypa_fruticans)	Geonoma_undata))	(Heterospathe_cagayanensis	((((Burretiokentia_grandiflora	Kentiopsis_piersoniorum)	Dypsis_decaryi)	Hydriastele_microspadix)	Veitchia_spiralis)))	(Dictyosperma_album	(Prestoea_acuminata	(Oenocarpus_minor	Oenocarpus_bataua))))	Pelagodoxa_henryana)	(Iriartea_deltoidea	(Podococcus_barteri	((Attalea_speciosa	((Reinhardtia_simplex	((Reinhardtia_paiewonskiana	Reinhardtia_latisecta)	Reinhardtia_gracilis))	((Elaeis_guineensis	Elaeis_oleifera)	Bactris_major)))	((Pseudophoenix_vinifera	((Chamaedorea_seifrizii	Orania_palindan)	Roystonea_regia))	Sclerosperma_profizianum)))))))	Kingia_australis);
((Iriartea_deltoidea	((((((Chamaedorea_seifrizii	Podococcus_barteri)	((Orania_palindan	Roystonea_regia)	Sclerosperma_profizianum))	(Pseudophoenix_vinifera	(((Reinhardtia_paiewonskiana	Reinhardtia_latisecta)	(Reinhardtia_gracilis	Reinhardtia_simplex))	(Attalea_speciosa	((Elaeis_guineensis	Elaeis_oleifera)	Bactris_major)))))	((Heterospathe_cagayanensis	(Pelagodoxa_henryana	((Manicaria_saccifera	(Dictyosperma_album	((((Burretiokentia_grandiflora	Kentiopsis_piersoniorum)	Dypsis_decaryi)	Hydriastele_microspadix)	Veitchia_spiralis)))	(Prestoea_acuminata	(Oenocarpus_minor	Oenocarpus_bataua)))))	Geonoma_undata))	(Calamus_caryotoides	((Phoenix_dactylifera	Serenoa_repens)	Sabal_domingensis)))	(Leopoldinia_pulchra	Nypa_fruticans)))	Kingia_australis);
((Iriartea_deltoidea	((Podococcus_barteri	(((((Reinhardtia_paiewonskiana	Reinhardtia_latisecta)	Reinhardtia_simplex)	(Attalea_speciosa	((Reinhardtia_gracilis	(Elaeis_guineensis	Elaeis_oleifera))	Bactris_major)))	(Orania_palindan	(Calamus_caryotoides	(Chamaedorea_seifrizii	Roystonea_regia))))	(Pseudophoenix_vinifera	Sclerosperma_profizianum)))	(((Manicaria_saccifera	(((Kentiopsis_piersoniorum	Dictyosperma_album)	(((Burretiokentia_grandiflora	Dypsis_decaryi)	Hydriastele_microspadix)	Veitchia_spiralis))	(Prestoea_acuminata	(Oenocarpus_minor	Oenocarpus_bataua))))	((Nypa_fruticans	Geonoma_undata)	(Heterospathe_cagayanensis	(Leopoldinia_pulchra	Pelagodoxa_henryana))))	((Phoenix_dactylifera	Serenoa_repens)	Sabal_domingensis))))	Kingia_australis);
((Serenoa_repens	(Sabal_domingensis	(((((Podococcus_barteri	((((Reinhardtia_paiewonskiana	Reinhardtia_latisecta)	(Reinhardtia_gracilis	Reinhardtia_simplex))	(Attalea_speciosa	((Elaeis_guineensis	Elaeis_oleifera)	Bactris_major)))	((Pseudophoenix_vinifera	((Orania_palindan	Roystonea_regia)	Chamaedorea_seifrizii))	Nypa_fruticans)))	((Leopoldinia_pulchra	Sclerosperma_profizianum)	((((Manicaria_saccifera	(((Dictyosperma_album	(Hydriastele_microspadix	Veitchia_spiralis))	(Kentiopsis_piersoniorum	Burretiokentia_grandiflora))	(Prestoea_acuminata	(Oenocarpus_minor	Oenocarpus_bataua))))	Heterospathe_cagayanensis)	(Geonoma_undata	Dypsis_decaryi))	Pelagodoxa_henryana)))	Iriartea_deltoidea)	Calamus_caryotoides)	Phoenix_dactylifera)))	Kingia_australis);
((Calamus_caryotoides	((Chamaedorea_seifrizii	Pseudophoenix_vinifera)	((((Phoenix_dactylifera	((Nypa_fruticans	Serenoa_repens)	Sabal_domingensis))	((Leopoldinia_pulchra	Sclerosperma_profizianum)	(Podococcus_barteri	(((Reinhardtia_paiewonskiana	Reinhardtia_latisecta)	(Reinhardtia_gracilis	Reinhardtia_simplex))	((Iriartea_deltoidea	Attalea_speciosa)	((Elaeis_guineensis	Elaeis_oleifera)	Bactris_major))))))	(((((Veitchia_spiralis	Heterospathe_cagayanensis)	(Hydriastele_microspadix	((Dictyosperma_album	(Kentiopsis_piersoniorum	Burretiokentia_grandiflora))	Dypsis_decaryi)))	(Manicaria_saccifera	Geonoma_undata))	(Prestoea_acuminata	(Oenocarpus_minor	Oenocarpus_bataua)))	Pelagodoxa_henryana))	(Orania_palindan	Roystonea_regia))))	Kingia_australis);
((Iriartea_deltoidea	(((Sclerosperma_profizianum	((Orania_palindan	((Roystonea_regia	Calamus_caryotoides)	Chamaedorea_seifrizii))	Podococcus_barteri))	(((((Heterospathe_cagayanensis	(Dictyosperma_album	(((Hydriastele_microspadix	(Kentiopsis_piersoniorum	Burretiokentia_grandiflora))	Dypsis_decaryi)	Veitchia_spiralis)))	(Prestoea_acuminata	(Oenocarpus_minor	Oenocarpus_bataua)))	(Pelagodoxa_henryana	Manicaria_saccifera))	Geonoma_undata)	((Phoenix_dactylifera	(Serenoa_repens	Sabal_domingensis))	Pseudophoenix_vinifera)))	(((Leopoldinia_pulchra	Nypa_fruticans)	((Reinhardtia_paiewonskiana	Reinhardtia_latisecta)	(Reinhardtia_gracilis	Reinhardtia_simplex)))	(Attalea_speciosa	(Bactris_major	(Elaeis_guineensis	Elaeis_oleifera))))))	Kingia_australis);
((Iriartea_deltoidea	((((Pseudophoenix_vinifera	((Chamaedorea_seifrizii	(Calamus_caryotoides	Roystonea_regia))	Orania_palindan))	((((Oenocarpus_minor	Oenocarpus_bataua)	Prestoea_acuminata)	(Geonoma_undata	((Dictyosperma_album	(Heterospathe_cagayanensis	(((Kentiopsis_piersoniorum	Burretiokentia_grandiflora)	Dypsis_decaryi)	(Hydriastele_microspadix	Veitchia_spiralis))))	Manicaria_saccifera)))	Pelagodoxa_henryana))	(Sabal_domingensis	(Phoenix_dactylifera	Serenoa_repens)))	((Sclerosperma_profizianum	Podococcus_barteri)	((Leopoldinia_pulchra	((Reinhardtia_paiewonskiana	Reinhardtia_latisecta)	(Nypa_fruticans	(Reinhardtia_gracilis	Reinhardtia_simplex))))	((Bactris_major	Attalea_speciosa)	(Elaeis_guineensis	Elaeis_oleifera))))))	Kingia_australis);
((Roystonea_regia	(Orania_palindan	((((Iriartea_deltoidea	(((Reinhardtia_paiewonskiana	Reinhardtia_latisecta)	(Reinhardtia_gracilis	Reinhardtia_simplex))	((Attalea_speciosa	Bactris_major)	(Elaeis_guineensis	Elaeis_oleifera))))	((((Leopoldinia_pulchra	Nypa_fruticans)	Geonoma_undata)	(((((Heterospathe_cagayanensis	(Veitchia_spiralis	Dypsis_decaryi))	Hydriastele_microspadix)	(Dictyosperma_album	(Kentiopsis_piersoniorum	Burretiokentia_grandiflora)))	(Pelagodoxa_henryana	Manicaria_saccifera))	((Oenocarpus_minor	Oenocarpus_bataua)	Prestoea_acuminata)))	(Calamus_caryotoides	(Sabal_domingensis	(Phoenix_dactylifera	Serenoa_repens)))))	Podococcus_barteri)	(Sclerosperma_profizianum	(Chamaedorea_seifrizii	Pseudophoenix_vinifera)))))	Kingia_australis);
((Iriartea_deltoidea	((((Podococcus_barteri	(Sclerosperma_profizianum	(Pseudophoenix_vinifera	((Nypa_fruticans	(Chamaedorea_seifrizii	Roystonea_regia))	Orania_palindan))))	(((Reinhardtia_paiewonskiana	Reinhardtia_latisecta)	(Reinhardtia_gracilis	Reinhardtia_simplex))	((Bactris_major	(Elaeis_guineensis	Elaeis_oleifera))	Attalea_speciosa)))	(((((Oenocarpus_minor	Oenocarpus_bataua)	Prestoea_acuminata)	((((Heterospathe_cagayanensis	Veitchia_spiralis)	(((Kentiopsis_piersoniorum	Burretiokentia_grandiflora)	Dypsis_decaryi)	Hydriastele_microspadix))	Dictyosperma_album)	((Geonoma_undata	Manicaria_saccifera)	Leopoldinia_pulchra)))	Pelagodoxa_henryana)	(Sabal_domingensis	(Phoenix_dactylifera	Serenoa_repens))))	Calamus_caryotoides))	Kingia_australis);
((Prestoea_acuminata	(((((Heterospathe_cagayanensis	(Hydriastele_microspadix	(Leopoldinia_pulchra	Veitchia_spiralis)))	(Burretiokentia_grandiflora	(Dypsis_decaryi	Kentiopsis_piersoniorum)))	Dictyosperma_album)	(((Geonoma_undata	Pelagodoxa_henryana)	((Pseudophoenix_vinifera	(Sabal_domingensis	(Phoenix_dactylifera	Serenoa_repens)))	(Iriartea_deltoidea	((Podococcus_barteri	(((Chamaedorea_seifrizii	(Calamus_caryotoides	Roystonea_regia))	Orania_palindan)	(((Reinhardtia_paiewonskiana	Reinhardtia_latisecta)	(Reinhardtia_gracilis	Reinhardtia_simplex))	(((Bactris_major	(Elaeis_guineensis	Elaeis_oleifera))	Attalea_speciosa)	Nypa_fruticans))))	Sclerosperma_profizianum))))	Manicaria_saccifera))	(Oenocarpus_minor	Oenocarpus_bataua)))	Kingia_australis);
((Iriartea_deltoidea	((Phoenix_dactylifera	(Serenoa_repens	Sabal_domingensis))	((((((Reinhardtia_paiewonskiana	Reinhardtia_latisecta)	(Reinhardtia_gracilis	Reinhardtia_simplex))	((Bactris_major	(Elaeis_guineensis	Elaeis_oleifera))	Attalea_speciosa))	((Sclerosperma_profizianum	Podococcus_barteri)	((Chamaedorea_seifrizii	((Calamus_caryotoides	Roystonea_regia)	Nypa_fruticans))	Orania_palindan)))	((((Oenocarpus_minor	Oenocarpus_bataua)	Prestoea_acuminata)	((Dictyosperma_album	((((Veitchia_spiralis	Hydriastele_microspadix)	(Burretiokentia_grandiflora	Kentiopsis_piersoniorum))	Dypsis_decaryi)	Heterospathe_cagayanensis))	(Leopoldinia_pulchra	(Geonoma_undata	Manicaria_saccifera))))	Pelagodoxa_henryana))	Pseudophoenix_vinifera)))	Kingia_australis);
((Iriartea_deltoidea	((Phoenix_dactylifera	(Serenoa_repens	Sabal_domingensis))	((Podococcus_barteri	(((Pseudophoenix_vinifera	Sclerosperma_profizianum)	((((Reinhardtia_paiewonskiana	Reinhardtia_latisecta)	(Reinhardtia_gracilis	Reinhardtia_simplex))	((Bactris_major	(Elaeis_guineensis	Elaeis_oleifera))	Attalea_speciosa))	(Chamaedorea_seifrizii	Roystonea_regia)))	Orania_palindan))	(((Pelagodoxa_henryana	Manicaria_saccifera)	(((Oenocarpus_minor	Oenocarpus_bataua)	Prestoea_acuminata)	((Dictyosperma_album	Kentiopsis_piersoniorum)	((Hydriastele_microspadix	((Calamus_caryotoides	Veitchia_spiralis)	Heterospathe_cagayanensis))	(Nypa_fruticans	(Leopoldinia_pulchra	(Burretiokentia_grandiflora	Dypsis_decaryi)))))))	Geonoma_undata))))	Kingia_australis);
((Iriartea_deltoidea	(Podococcus_barteri	(((Pseudophoenix_vinifera	Sclerosperma_profizianum)	((Orania_palindan	Roystonea_regia)	(((Nypa_fruticans	((Reinhardtia_paiewonskiana	Reinhardtia_latisecta)	(Reinhardtia_gracilis	Reinhardtia_simplex)))	((Bactris_major	(Elaeis_guineensis	Elaeis_oleifera))	Attalea_speciosa))	Chamaedorea_seifrizii)))	(((Leopoldinia_pulchra	((((Dictyosperma_album	Heterospathe_cagayanensis)	(Pelagodoxa_henryana	Manicaria_saccifera))	((Oenocarpus_minor	Oenocarpus_bataua)	Prestoea_acuminata))	((((Burretiokentia_grandiflora	Dypsis_decaryi)	Hydriastele_microspadix)	Kentiopsis_piersoniorum)	Veitchia_spiralis)))	Geonoma_undata)	(Calamus_caryotoides	(Sabal_domingensis	(Phoenix_dactylifera	Serenoa_repens)))))))	Kingia_australis);
((Calamus_caryotoides	((Sabal_domingensis	(Phoenix_dactylifera	Serenoa_repens))	(((((((Chamaedorea_seifrizii	Pseudophoenix_vinifera)	(Orania_palindan	Roystonea_regia))	(((Reinhardtia_paiewonskiana	Reinhardtia_latisecta)	(Reinhardtia_gracilis	Reinhardtia_simplex))	((Bactris_major	(Elaeis_guineensis	Elaeis_oleifera))	Attalea_speciosa)))	Sclerosperma_profizianum)	Podococcus_barteri)	((((((Dictyosperma_album	Heterospathe_cagayanensis)	(Pelagodoxa_henryana	Manicaria_saccifera))	((Oenocarpus_minor	Oenocarpus_bataua)	Prestoea_acuminata))	(((Burretiokentia_grandiflora	Hydriastele_microspadix)	(Dypsis_decaryi	Kentiopsis_piersoniorum))	Veitchia_spiralis))	(Nypa_fruticans	Geonoma_undata))	Leopoldinia_pulchra))	Iriartea_deltoidea)))	Kingia_australis);
((Iriartea_deltoidea	((((((Dictyosperma_album	((Nypa_fruticans	(Oenocarpus_minor	Oenocarpus_bataua))	Prestoea_acuminata))	Pelagodoxa_henryana)	(((((Calamus_caryotoides	Veitchia_spiralis)	Heterospathe_cagayanensis)	(Dypsis_decaryi	(Burretiokentia_grandiflora	Kentiopsis_piersoniorum)))	Hydriastele_microspadix)	(Manicaria_saccifera	Geonoma_undata)))	(Phoenix_dactylifera	(Serenoa_repens	Sabal_domingensis)))	(((Orania_palindan	Roystonea_regia)	((((Reinhardtia_paiewonskiana	Reinhardtia_latisecta)	(Reinhardtia_gracilis	Reinhardtia_simplex))	((Bactris_major	(Elaeis_guineensis	Elaeis_oleifera))	Attalea_speciosa))	(Pseudophoenix_vinifera	(Leopoldinia_pulchra	Sclerosperma_profizianum))))	Podococcus_barteri))	Chamaedorea_seifrizii))	Kingia_australis);
((((((Orania_palindan	(Calamus_caryotoides	Roystonea_regia))	((Podococcus_barteri	Sclerosperma_profizianum)	((((Reinhardtia_paiewonskiana	Reinhardtia_latisecta)	(Reinhardtia_gracilis	Reinhardtia_simplex))	((Bactris_major	(Elaeis_guineensis	Elaeis_oleifera))	Attalea_speciosa))	((Leopoldinia_pulchra	Iriartea_deltoidea)	Nypa_fruticans))))	(Chamaedorea_seifrizii	Pseudophoenix_vinifera))	(Pelagodoxa_henryana	(Geonoma_undata	((((Oenocarpus_minor	Oenocarpus_bataua)	Prestoea_acuminata)	((Dypsis_decaryi	(Hydriastele_microspadix	(Heterospathe_cagayanensis	Veitchia_spiralis)))	((Burretiokentia_grandiflora	Kentiopsis_piersoniorum)	Dictyosperma_album)))	Manicaria_saccifera))))	(Phoenix_dactylifera	(Serenoa_repens	Sabal_domingensis)))	Kingia_australis);
((Roystonea_regia	(((((Podococcus_barteri	Pseudophoenix_vinifera)	(Sclerosperma_profizianum	(Orania_palindan	(Leopoldinia_pulchra	(((Prestoea_acuminata	(Oenocarpus_minor	Oenocarpus_bataua))	(((Veitchia_spiralis	Heterospathe_cagayanensis)	(Burretiokentia_grandiflora	Hydriastele_microspadix))	(Dictyosperma_album	(Dypsis_decaryi	Kentiopsis_piersoniorum))))	(Geonoma_undata	(Manicaria_saccifera	Pelagodoxa_henryana)))))))	((Nypa_fruticans	Chamaedorea_seifrizii)	(((Reinhardtia_latisecta	Reinhardtia_paiewonskiana)	(Reinhardtia_gracilis	Reinhardtia_simplex))	(((Elaeis_oleifera	Elaeis_guineensis)	Bactris_major)	Attalea_speciosa))))	((Phoenix_dactylifera	(Serenoa_repens	Sabal_domingensis))	Calamus_caryotoides))	Iriartea_deltoidea))	Kingia_australis);
((Iriartea_deltoidea	(Roystonea_regia	(((Podococcus_barteri	(Pseudophoenix_vinifera	Sclerosperma_profizianum))	(((((Reinhardtia_latisecta	Reinhardtia_paiewonskiana)	(Reinhardtia_gracilis	Reinhardtia_simplex))	(((Elaeis_oleifera	Elaeis_guineensis)	Bactris_major)	Attalea_speciosa))	(Orania_palindan	((Prestoea_acuminata	((Nypa_fruticans	Oenocarpus_minor)	Oenocarpus_bataua))	((Geonoma_undata	(Manicaria_saccifera	Pelagodoxa_henryana))	(((Hydriastele_microspadix	(Burretiokentia_grandiflora	(Kentiopsis_piersoniorum	Dypsis_decaryi)))	Dictyosperma_album)	(Veitchia_spiralis	Heterospathe_cagayanensis))))))	(Leopoldinia_pulchra	Chamaedorea_seifrizii)))	((Sabal_domingensis	(Phoenix_dactylifera	Serenoa_repens))	Calamus_caryotoides))))	Kingia_australis);
((Calamus_caryotoides	((((Sclerosperma_profizianum	(((((Leopoldinia_pulchra	Nypa_fruticans)	((Dictyosperma_album	((Burretiokentia_grandiflora	(Kentiopsis_piersoniorum	Dypsis_decaryi))	(Hydriastele_microspadix	(Veitchia_spiralis	Heterospathe_cagayanensis))))	(Prestoea_acuminata	(Oenocarpus_minor	Oenocarpus_bataua))))	Manicaria_saccifera)	Geonoma_undata)	Pelagodoxa_henryana))	((((Roystonea_regia	Iriartea_deltoidea)	Chamaedorea_seifrizii)	(Podococcus_barteri	Orania_palindan))	(((Reinhardtia_latisecta	Reinhardtia_paiewonskiana)	(Reinhardtia_gracilis	Reinhardtia_simplex))	(((Elaeis_oleifera	Elaeis_guineensis)	Bactris_major)	Attalea_speciosa))))	Pseudophoenix_vinifera)	(Phoenix_dactylifera	(Serenoa_repens	Sabal_domingensis))))	Kingia_australis);
((Iriartea_deltoidea	(((((Leopoldinia_pulchra	(Nypa_fruticans	(Calamus_caryotoides	((Reinhardtia_latisecta	Reinhardtia_paiewonskiana)	(Reinhardtia_gracilis	Reinhardtia_simplex)))))	(((Elaeis_oleifera	Elaeis_guineensis)	Bactris_major)	Attalea_speciosa))	((Orania_palindan	(Chamaedorea_seifrizii	Roystonea_regia))	(Podococcus_barteri	Sclerosperma_profizianum)))	(Pseudophoenix_vinifera	(Geonoma_undata	(Pelagodoxa_henryana	((((Heterospathe_cagayanensis	((Hydriastele_microspadix	Dypsis_decaryi)	Veitchia_spiralis))	(Dictyosperma_album	(Kentiopsis_piersoniorum	Burretiokentia_grandiflora)))	(Prestoea_acuminata	(Oenocarpus_minor	Oenocarpus_bataua)))	Manicaria_saccifera)))))	(Sabal_domingensis	(Phoenix_dactylifera	Serenoa_repens))))	Kingia_australis);
((Iriartea_deltoidea	((((((Elaeis_oleifera	Elaeis_guineensis)	Bactris_major)	Attalea_speciosa)	((Reinhardtia_latisecta	Reinhardtia_paiewonskiana)	(Reinhardtia_gracilis	Reinhardtia_simplex)))	(Sclerosperma_profizianum	(Podococcus_barteri	((Pseudophoenix_vinifera	(Orania_palindan	Roystonea_regia))	Chamaedorea_seifrizii))))	((Pelagodoxa_henryana	((((((Heterospathe_cagayanensis	(Dypsis_decaryi	Veitchia_spiralis))	Hydriastele_microspadix)	(Dictyosperma_album	(Kentiopsis_piersoniorum	Burretiokentia_grandiflora)))	(Prestoea_acuminata	(Oenocarpus_minor	Oenocarpus_bataua)))	Manicaria_saccifera)	((Leopoldinia_pulchra	Nypa_fruticans)	Geonoma_undata)))	(Calamus_caryotoides	(Sabal_domingensis	(Phoenix_dactylifera	Serenoa_repens))))))	Kingia_australis);
((Sabal_domingensis	((Phoenix_dactylifera	Serenoa_repens)	((((((((Elaeis_oleifera	Elaeis_guineensis)	(Bactris_major	Attalea_speciosa))	((Reinhardtia_latisecta	Reinhardtia_paiewonskiana)	(Reinhardtia_gracilis	Reinhardtia_simplex)))	((Sclerosperma_profizianum	Podococcus_barteri)	((Orania_palindan	Roystonea_regia)	Chamaedorea_seifrizii)))	Pseudophoenix_vinifera)	((Manicaria_saccifera	((Prestoea_acuminata	(Nypa_fruticans	(Oenocarpus_minor	Oenocarpus_bataua)))	(Geonoma_undata	((Heterospathe_cagayanensis	(Dypsis_decaryi	(Hydriastele_microspadix	(Leopoldinia_pulchra	Veitchia_spiralis))))	Dictyosperma_album))))	((Kentiopsis_piersoniorum	Burretiokentia_grandiflora)	Pelagodoxa_henryana)))	Iriartea_deltoidea)	Calamus_caryotoides)))	Kingia_australis);
((Iriartea_deltoidea	((Calamus_caryotoides	(Sabal_domingensis	(Phoenix_dactylifera	Serenoa_repens)))	((Chamaedorea_seifrizii	(((((Attalea_speciosa	((Elaeis_oleifera	Elaeis_guineensis)	Bactris_major))	((Reinhardtia_latisecta	Reinhardtia_paiewonskiana)	(Reinhardtia_gracilis	Reinhardtia_simplex)))	Sclerosperma_profizianum)	Podococcus_barteri)	(Orania_palindan	Roystonea_regia)))	((((Prestoea_acuminata	(Burretiokentia_grandiflora	(Oenocarpus_minor	Oenocarpus_bataua)))	(((Leopoldinia_pulchra	Nypa_fruticans)	Geonoma_undata)	(Manicaria_saccifera	((Heterospathe_cagayanensis	(Hydriastele_microspadix	Veitchia_spiralis))	((Dypsis_decaryi	Kentiopsis_piersoniorum)	Dictyosperma_album)))))	Pelagodoxa_henryana)	Pseudophoenix_vinifera))))	Kingia_australis);
((Iriartea_deltoidea	(((Sabal_domingensis	(Phoenix_dactylifera	Serenoa_repens))	(Pseudophoenix_vinifera	((((Attalea_speciosa	((Elaeis_oleifera	Elaeis_guineensis)	Bactris_major))	((Reinhardtia_latisecta	Reinhardtia_paiewonskiana)	(Reinhardtia_gracilis	Reinhardtia_simplex)))	(((Chamaedorea_seifrizii	Sclerosperma_profizianum)	(Orania_palindan	(Calamus_caryotoides	Roystonea_regia)))	Podococcus_barteri))	((Prestoea_acuminata	(Oenocarpus_minor	Oenocarpus_bataua))	((Pelagodoxa_henryana	Manicaria_saccifera)	((Nypa_fruticans	Geonoma_undata)	((Heterospathe_cagayanensis	Veitchia_spiralis)	((Hydriastele_microspadix	((Burretiokentia_grandiflora	Dypsis_decaryi)	Kentiopsis_piersoniorum))	Dictyosperma_album))))))))	Leopoldinia_pulchra))	Kingia_australis);
((Iriartea_deltoidea	((Sclerosperma_profizianum	(((Reinhardtia_gracilis	Attalea_speciosa)	((Elaeis_oleifera	Elaeis_guineensis)	Bactris_major))	(((Reinhardtia_latisecta	Reinhardtia_paiewonskiana)	Reinhardtia_simplex)	(Nypa_fruticans	Leopoldinia_pulchra))))	(((((((((Hydriastele_microspadix	(Heterospathe_cagayanensis	Veitchia_spiralis))	Dypsis_decaryi)	(Dictyosperma_album	(Kentiopsis_piersoniorum	Burretiokentia_grandiflora)))	((Prestoea_acuminata	(Oenocarpus_minor	Oenocarpus_bataua))	Manicaria_saccifera))	Pelagodoxa_henryana)	Geonoma_undata)	((Sabal_domingensis	(Phoenix_dactylifera	Serenoa_repens))	(Chamaedorea_seifrizii	Pseudophoenix_vinifera)))	(Orania_palindan	(Calamus_caryotoides	Roystonea_regia)))	Podococcus_barteri)))	Kingia_australis);
((Iriartea_deltoidea	(((Pseudophoenix_vinifera	(Orania_palindan	(Chamaedorea_seifrizii	(Nypa_fruticans	(Calamus_caryotoides	Roystonea_regia)))))	(Podococcus_barteri	Sclerosperma_profizianum))	((Attalea_speciosa	(Bactris_major	((Elaeis_oleifera	Elaeis_guineensis)	((Reinhardtia_latisecta	Reinhardtia_paiewonskiana)	(Reinhardtia_gracilis	Reinhardtia_simplex)))))	((((Pelagodoxa_henryana	Manicaria_saccifera)	(((Heterospathe_cagayanensis	(((Leopoldinia_pulchra	Veitchia_spiralis)	(Burretiokentia_grandiflora	Dypsis_decaryi))	Hydriastele_microspadix))	(Dictyosperma_album	Kentiopsis_piersoniorum))	(Prestoea_acuminata	(Oenocarpus_minor	Oenocarpus_bataua))))	Geonoma_undata)	(Sabal_domingensis	(Phoenix_dactylifera	Serenoa_repens))))))	Kingia_australis);
((Iriartea_deltoidea	((((Serenoa_repens	Sabal_domingensis)	Phoenix_dactylifera)	((Leopoldinia_pulchra	Pelagodoxa_henryana)	(Geonoma_undata	(Manicaria_saccifera	((((Heterospathe_cagayanensis	Veitchia_spiralis)	(Hydriastele_microspadix	(Dypsis_decaryi	(Burretiokentia_grandiflora	Kentiopsis_piersoniorum))))	Dictyosperma_album)	(Nypa_fruticans	(Prestoea_acuminata	(Oenocarpus_minor	Oenocarpus_bataua))))))))	((((Reinhardtia_paiewonskiana	Reinhardtia_latisecta)	(Reinhardtia_gracilis	Reinhardtia_simplex))	(Attalea_speciosa	(Bactris_major	(Elaeis_guineensis	Elaeis_oleifera))))	(Sclerosperma_profizianum	(Podococcus_barteri	((Orania_palindan	(Calamus_caryotoides	Roystonea_regia))	(Chamaedorea_seifrizii	Pseudophoenix_vinifera)))))))	Kingia_australis);
((Iriartea_deltoidea	((((Serenoa_repens	Sabal_domingensis)	Phoenix_dactylifera)	((Pelagodoxa_henryana	((Nypa_fruticans	Geonoma_undata)	((Manicaria_saccifera	((Prestoea_acuminata	(Oenocarpus_minor	Oenocarpus_bataua))	(((Heterospathe_cagayanensis	(Hydriastele_microspadix	Veitchia_spiralis))	(Dypsis_decaryi	(Burretiokentia_grandiflora	Kentiopsis_piersoniorum)))	Dictyosperma_album)))	Leopoldinia_pulchra)))	((Orania_palindan	(Calamus_caryotoides	Roystonea_regia))	(Chamaedorea_seifrizii	Pseudophoenix_vinifera))))	((((Reinhardtia_paiewonskiana	Reinhardtia_latisecta)	(Reinhardtia_gracilis	Reinhardtia_simplex))	(Attalea_speciosa	(Bactris_major	(Elaeis_guineensis	Elaeis_oleifera))))	(Sclerosperma_profizianum	Podococcus_barteri))))	Kingia_australis);
(((((Geonoma_undata	(((((Burretiokentia_grandiflora	Kentiopsis_piersoniorum)	Veitchia_spiralis)	Hydriastele_microspadix)	Dypsis_decaryi)	((Prestoea_acuminata	(Oenocarpus_minor	Oenocarpus_bataua))	((Pelagodoxa_henryana	Manicaria_saccifera)	(Dictyosperma_album	Heterospathe_cagayanensis)))))	(((Nypa_fruticans	Iriartea_deltoidea)	(Podococcus_barteri	Orania_palindan))	(((Roystonea_regia	Chamaedorea_seifrizii)	Pseudophoenix_vinifera)	((Leopoldinia_pulchra	Sclerosperma_profizianum)	(((Reinhardtia_paiewonskiana	Reinhardtia_latisecta)	(Reinhardtia_gracilis	Reinhardtia_simplex))	(Attalea_speciosa	(Bactris_major	(Elaeis_guineensis	Elaeis_oleifera))))))))	Calamus_caryotoides)	(Sabal_domingensis	(Phoenix_dactylifera	Serenoa_repens)))	Kingia_australis);
((Reinhardtia_gracilis	(Reinhardtia_simplex	(((Attalea_speciosa	(Bactris_major	(Elaeis_guineensis	Elaeis_oleifera)))	(Nypa_fruticans	(((Roystonea_regia	Chamaedorea_seifrizii)	Pseudophoenix_vinifera)	((Iriartea_deltoidea	(Podococcus_barteri	((Sabal_domingensis	Phoenix_dactylifera)	(Orania_palindan	((Leopoldinia_pulchra	(Calamus_caryotoides	Pelagodoxa_henryana))	(((Geonoma_undata	Manicaria_saccifera)	(Dictyosperma_album	((Heterospathe_cagayanensis	Veitchia_spiralis)	(Hydriastele_microspadix	((Burretiokentia_grandiflora	Kentiopsis_piersoniorum)	Dypsis_decaryi)))))	(Serenoa_repens	(Prestoea_acuminata	(Oenocarpus_minor	Oenocarpus_bataua)))))))))	Sclerosperma_profizianum))))	(Reinhardtia_paiewonskiana	Reinhardtia_latisecta))))	Kingia_australis);
((Iriartea_deltoidea	((((Sclerosperma_profizianum	((((Reinhardtia_paiewonskiana	Reinhardtia_latisecta)	Reinhardtia_simplex)	((Reinhardtia_gracilis	Attalea_speciosa)	(Bactris_major	(Elaeis_guineensis	Elaeis_oleifera))))	(((Orania_palindan	Roystonea_regia)	Nypa_fruticans)	(Chamaedorea_seifrizii	Pseudophoenix_vinifera))))	Podococcus_barteri)	((Pelagodoxa_henryana	((Geonoma_undata	Manicaria_saccifera)	(((Heterospathe_cagayanensis	(Hydriastele_microspadix	Veitchia_spiralis))	((Burretiokentia_grandiflora	Kentiopsis_piersoniorum)	Dypsis_decaryi))	(Dictyosperma_album	(Prestoea_acuminata	(Oenocarpus_minor	Oenocarpus_bataua))))))	(Calamus_caryotoides	(Sabal_domingensis	(Phoenix_dactylifera	Serenoa_repens)))))	Leopoldinia_pulchra))	Kingia_australis);
((Serenoa_repens	((((((((((((Prestoea_acuminata	(Oenocarpus_minor	Oenocarpus_bataua))	Heterospathe_cagayanensis)	(Dictyosperma_album	Manicaria_saccifera))	(Burretiokentia_grandiflora	(Hydriastele_microspadix	Veitchia_spiralis)))	(Geonoma_undata	(Kentiopsis_piersoniorum	Pelagodoxa_henryana)))	Dypsis_decaryi)	(((Pseudophoenix_vinifera	Sclerosperma_profizianum)	((((Attalea_speciosa	((Reinhardtia_paiewonskiana	Reinhardtia_latisecta)	(Reinhardtia_gracilis	Reinhardtia_simplex)))	(Bactris_major	(Elaeis_guineensis	Elaeis_oleifera)))	(Roystonea_regia	Chamaedorea_seifrizii))	Nypa_fruticans))	(Orania_palindan	Podococcus_barteri)))	Iriartea_deltoidea)	Leopoldinia_pulchra)	Calamus_caryotoides)	Sabal_domingensis)	Phoenix_dactylifera))	Kingia_australis);
((Iriartea_deltoidea	(((Pseudophoenix_vinifera	((Sabal_domingensis	Serenoa_repens)	Phoenix_dactylifera))	(((Manicaria_saccifera	(Kentiopsis_piersoniorum	Pelagodoxa_henryana))	(Nypa_fruticans	Geonoma_undata))	((Dictyosperma_album	(Prestoea_acuminata	(Oenocarpus_minor	Oenocarpus_bataua)))	(((Burretiokentia_grandiflora	Dypsis_decaryi)	Heterospathe_cagayanensis)	(Hydriastele_microspadix	(Leopoldinia_pulchra	Veitchia_spiralis))))))	((((Reinhardtia_paiewonskiana	Reinhardtia_latisecta)	(Reinhardtia_gracilis	Reinhardtia_simplex))	(Attalea_speciosa	(Bactris_major	(Elaeis_oleifera	Elaeis_guineensis))))	((Chamaedorea_seifrizii	Sclerosperma_profizianum)	((Orania_palindan	(Calamus_caryotoides	Roystonea_regia))	Podococcus_barteri)))))	Kingia_australis);
((Iriartea_deltoidea	(((Sabal_domingensis	Serenoa_repens)	Phoenix_dactylifera)	(((Prestoea_acuminata	(Oenocarpus_minor	Oenocarpus_bataua))	(((Manicaria_saccifera	(Nypa_fruticans	Geonoma_undata))	(((((Hydriastele_microspadix	Veitchia_spiralis)	Heterospathe_cagayanensis)	Dictyosperma_album)	Leopoldinia_pulchra)	(Burretiokentia_grandiflora	Dypsis_decaryi)))	(Kentiopsis_piersoniorum	Pelagodoxa_henryana)))	(((Reinhardtia_simplex	((Reinhardtia_paiewonskiana	Reinhardtia_latisecta)	Reinhardtia_gracilis))	(Attalea_speciosa	(Bactris_major	(Elaeis_oleifera	Elaeis_guineensis))))	(((Pseudophoenix_vinifera	Chamaedorea_seifrizii)	Sclerosperma_profizianum)	((Orania_palindan	(Calamus_caryotoides	Roystonea_regia))	Podococcus_barteri))))))	Kingia_australis);
((Iriartea_deltoidea	((((Sclerosperma_profizianum	((Pseudophoenix_vinifera	(Orania_palindan	(Chamaedorea_seifrizii	Roystonea_regia)))	(((((Nypa_fruticans	Reinhardtia_paiewonskiana)	Reinhardtia_latisecta)	(Reinhardtia_gracilis	Reinhardtia_simplex))	Leopoldinia_pulchra)	(Attalea_speciosa	(Bactris_major	(Elaeis_oleifera	Elaeis_guineensis))))))	Podococcus_barteri)	(((Sabal_domingensis	Serenoa_repens)	Phoenix_dactylifera)	(((Pelagodoxa_henryana	Manicaria_saccifera)	(((((Hydriastele_microspadix	Dypsis_decaryi)	(Veitchia_spiralis	(Kentiopsis_piersoniorum	Burretiokentia_grandiflora)))	Heterospathe_cagayanensis)	Dictyosperma_album)	(Prestoea_acuminata	(Oenocarpus_minor	Oenocarpus_bataua))))	Geonoma_undata)))	Calamus_caryotoides))	Kingia_australis);
(((Iriartea_deltoidea	(((((((Roystonea_regia	(Orania_palindan	Chamaedorea_seifrizii))	(Podococcus_barteri	Sclerosperma_profizianum))	(((Reinhardtia_paiewonskiana	Reinhardtia_latisecta)	(Reinhardtia_gracilis	Reinhardtia_simplex))	(Attalea_speciosa	(Bactris_major	(Elaeis_oleifera	Elaeis_guineensis)))))	((((Prestoea_acuminata	(Oenocarpus_minor	Oenocarpus_bataua))	((Manicaria_saccifera	Geonoma_undata)	(((((Burretiokentia_grandiflora	Dypsis_decaryi)	Kentiopsis_piersoniorum)	(Veitchia_spiralis	Hydriastele_microspadix))	Heterospathe_cagayanensis)	Dictyosperma_album)))	Pelagodoxa_henryana)	Pseudophoenix_vinifera))	((Sabal_domingensis	Serenoa_repens)	Phoenix_dactylifera))	Calamus_caryotoides)	Leopoldinia_pulchra))	Nypa_fruticans)	Kingia_australis);
((Iriartea_deltoidea	(Podococcus_barteri	(((Sabal_domingensis	(Phoenix_dactylifera	Serenoa_repens))	((Geonoma_undata	(Nypa_fruticans	Leopoldinia_pulchra))	(((Dictyosperma_album	(Pelagodoxa_henryana	(Burretiokentia_grandiflora	Kentiopsis_piersoniorum)))	((Prestoea_acuminata	(Oenocarpus_bataua	Oenocarpus_minor))	(Heterospathe_cagayanensis	Manicaria_saccifera)))	(Hydriastele_microspadix	(Calamus_caryotoides	Veitchia_spiralis)))))	(((((Chamaedorea_seifrizii	Roystonea_regia)	(Pseudophoenix_vinifera	Orania_palindan))	Sclerosperma_profizianum)	(((Reinhardtia_gracilis	Reinhardtia_simplex)	(Reinhardtia_latisecta	Reinhardtia_paiewonskiana))	(Attalea_speciosa	(Bactris_major	(Elaeis_guineensis	Elaeis_oleifera)))))	Dypsis_decaryi))))	Kingia_australis);
((Sabal_domingensis	((((((((((Reinhardtia_gracilis	Reinhardtia_simplex)	(Reinhardtia_latisecta	Reinhardtia_paiewonskiana))	(Attalea_speciosa	(Bactris_major	(Elaeis_guineensis	Elaeis_oleifera))))	(Chamaedorea_seifrizii	Sclerosperma_profizianum))	((Calamus_caryotoides	Roystonea_regia)	Orania_palindan))	Podococcus_barteri)	Iriartea_deltoidea)	(((Geonoma_undata	(Nypa_fruticans	Leopoldinia_pulchra))	(((Manicaria_saccifera	((Hydriastele_microspadix	Dypsis_decaryi)	(Veitchia_spiralis	((Burretiokentia_grandiflora	Kentiopsis_piersoniorum)	Dictyosperma_album))))	(Prestoea_acuminata	(Oenocarpus_bataua	Oenocarpus_minor)))	Pelagodoxa_henryana))	Heterospathe_cagayanensis))	Pseudophoenix_vinifera)	(Phoenix_dactylifera	Serenoa_repens)))	Kingia_australis);
((Iriartea_deltoidea	(((Orania_palindan	(((Prestoea_acuminata	(Oenocarpus_bataua	Oenocarpus_minor))	(Geonoma_undata	(((Heterospathe_cagayanensis	(Veitchia_spiralis	(Hydriastele_microspadix	Dypsis_decaryi)))	((Burretiokentia_grandiflora	Kentiopsis_piersoniorum)	Dictyosperma_album))	(Manicaria_saccifera	Leopoldinia_pulchra))))	Pelagodoxa_henryana))	((((Reinhardtia_gracilis	Reinhardtia_simplex)	(Reinhardtia_latisecta	Reinhardtia_paiewonskiana))	(Attalea_speciosa	(Bactris_major	(Elaeis_guineensis	Elaeis_oleifera))))	((((Calamus_caryotoides	Roystonea_regia)	Sclerosperma_profizianum)	Chamaedorea_seifrizii)	((Pseudophoenix_vinifera	Podococcus_barteri)	Nypa_fruticans))))	(Phoenix_dactylifera	(Sabal_domingensis	Serenoa_repens))))	Kingia_australis);
((Heterospathe_cagayanensis	(Veitchia_spiralis	((((Hydriastele_microspadix	(Burretiokentia_grandiflora	Dypsis_decaryi))	Kentiopsis_piersoniorum)	Dictyosperma_album)	((((Leopoldinia_pulchra	Nypa_fruticans)	Geonoma_undata)	((((Podococcus_barteri	Iriartea_deltoidea)	(((Sclerosperma_profizianum	(((Reinhardtia_gracilis	Reinhardtia_simplex)	(Reinhardtia_latisecta	Reinhardtia_paiewonskiana))	((Elaeis_guineensis	Elaeis_oleifera)	(Attalea_speciosa	Bactris_major))))	(Chamaedorea_seifrizii	Roystonea_regia))	Pseudophoenix_vinifera))	(Calamus_caryotoides	(Phoenix_dactylifera	(Sabal_domingensis	Serenoa_repens))))	Orania_palindan))	((Manicaria_saccifera	Pelagodoxa_henryana)	(Prestoea_acuminata	(Oenocarpus_bataua	Oenocarpus_minor)))))))	Kingia_australis);
((Roystonea_regia	((((Pseudophoenix_vinifera	Podococcus_barteri)	((Iriartea_deltoidea	(Calamus_caryotoides	((Phoenix_dactylifera	Serenoa_repens)	Sabal_domingensis)))	(Orania_palindan	((Prestoea_acuminata	(Oenocarpus_bataua	Oenocarpus_minor))	(((Manicaria_saccifera	(((Dypsis_decaryi	Kentiopsis_piersoniorum)	Dictyosperma_album)	((((Leopoldinia_pulchra	Veitchia_spiralis)	Heterospathe_cagayanensis)	Hydriastele_microspadix)	Burretiokentia_grandiflora)))	(Nypa_fruticans	Geonoma_undata))	Pelagodoxa_henryana)))))	(Sclerosperma_profizianum	(Attalea_speciosa	(((Elaeis_guineensis	Elaeis_oleifera)	Bactris_major)	((Reinhardtia_gracilis	Reinhardtia_simplex)	(Reinhardtia_latisecta	Reinhardtia_paiewonskiana))))))	Chamaedorea_seifrizii))	Kingia_australis);
((Orania_palindan	(((Geonoma_undata	(Nypa_fruticans	((Prestoea_acuminata	(Oenocarpus_bataua	Oenocarpus_minor))	((Leopoldinia_pulchra	(((((Dictyosperma_album	(Dypsis_decaryi	Kentiopsis_piersoniorum))	Veitchia_spiralis)	Hydriastele_microspadix)	Burretiokentia_grandiflora)	Heterospathe_cagayanensis))	Manicaria_saccifera))))	Pelagodoxa_henryana)	(((Pseudophoenix_vinifera	(Chamaedorea_seifrizii	(Roystonea_regia	Sclerosperma_profizianum)))	(((Reinhardtia_gracilis	Reinhardtia_simplex)	(Reinhardtia_latisecta	Reinhardtia_paiewonskiana))	(Attalea_speciosa	((Elaeis_guineensis	Elaeis_oleifera)	Bactris_major))))	(Podococcus_barteri	((Iriartea_deltoidea	((Serenoa_repens	Sabal_domingensis)	Phoenix_dactylifera))	Calamus_caryotoides)))))	Kingia_australis);
((Iriartea_deltoidea	((((Pelagodoxa_henryana	Manicaria_saccifera)	(((Prestoea_acuminata	(Oenocarpus_bataua	Oenocarpus_minor))	((((Hydriastele_microspadix	((Dypsis_decaryi	Veitchia_spiralis)	Burretiokentia_grandiflora))	Heterospathe_cagayanensis)	Kentiopsis_piersoniorum)	Dictyosperma_album))	Geonoma_undata))	((Serenoa_repens	Sabal_domingensis)	Phoenix_dactylifera))	((Leopoldinia_pulchra	Podococcus_barteri)	(((((Reinhardtia_gracilis	Reinhardtia_simplex)	(Reinhardtia_latisecta	Reinhardtia_paiewonskiana))	(Attalea_speciosa	((Elaeis_guineensis	Elaeis_oleifera)	Bactris_major)))	(((Pseudophoenix_vinifera	Chamaedorea_seifrizii)	(Orania_palindan	(Calamus_caryotoides	Roystonea_regia)))	Nypa_fruticans))	Sclerosperma_profizianum))))	Kingia_australis);
((Phoenix_dactylifera	(Serenoa_repens	(((((Pelagodoxa_henryana	((Prestoea_acuminata	(Oenocarpus_bataua	Oenocarpus_minor))	(((((((Dypsis_decaryi	Veitchia_spiralis)	Hydriastele_microspadix)	Heterospathe_cagayanensis)	(Burretiokentia_grandiflora	Kentiopsis_piersoniorum))	Dictyosperma_album)	(Manicaria_saccifera	(Nypa_fruticans	Geonoma_undata)))	Leopoldinia_pulchra)))	(Iriartea_deltoidea	(((((Pseudophoenix_vinifera	Chamaedorea_seifrizii)	(Orania_palindan	Roystonea_regia))	Podococcus_barteri)	Sclerosperma_profizianum)	((Reinhardtia_simplex	(Reinhardtia_latisecta	Reinhardtia_paiewonskiana))	(Attalea_speciosa	((Elaeis_guineensis	Elaeis_oleifera)	Bactris_major))))))	Calamus_caryotoides)	Reinhardtia_gracilis)	Sabal_domingensis)))	Kingia_australis);
(((((((Reinhardtia_gracilis	Reinhardtia_simplex)	(Reinhardtia_latisecta	Reinhardtia_paiewonskiana))	(Attalea_speciosa	((Elaeis_guineensis	Elaeis_oleifera)	Bactris_major)))	(((Pseudophoenix_vinifera	((Sabal_domingensis	Serenoa_repens)	Phoenix_dactylifera))	(Pelagodoxa_henryana	((Prestoea_acuminata	(Oenocarpus_bataua	Oenocarpus_minor))	(((Dypsis_decaryi	((Hydriastele_microspadix	Veitchia_spiralis)	Heterospathe_cagayanensis))	(Dictyosperma_album	(Kentiopsis_piersoniorum	Burretiokentia_grandiflora)))	((Geonoma_undata	Manicaria_saccifera)	Leopoldinia_pulchra)))))	(((Orania_palindan	(Calamus_caryotoides	Roystonea_regia))	Podococcus_barteri)	Sclerosperma_profizianum)))	Chamaedorea_seifrizii)	(Nypa_fruticans	Iriartea_deltoidea))	Kingia_australis);
((Prestoea_acuminata	((Oenocarpus_bataua	Oenocarpus_minor)	((((Heterospathe_cagayanensis	((Burretiokentia_grandiflora	Dypsis_decaryi)	(Hydriastele_microspadix	Veitchia_spiralis)))	(Dictyosperma_album	Kentiopsis_piersoniorum))	(Geonoma_undata	Manicaria_saccifera))	(((Pseudophoenix_vinifera	((Leopoldinia_pulchra	(Calamus_caryotoides	Iriartea_deltoidea))	(Sabal_domingensis	(Serenoa_repens	Phoenix_dactylifera))))	(((Orania_palindan	Roystonea_regia)	((((((Reinhardtia_gracilis	Reinhardtia_simplex)	(Reinhardtia_latisecta	Reinhardtia_paiewonskiana))	(Attalea_speciosa	((Elaeis_guineensis	Elaeis_oleifera)	Bactris_major)))	Nypa_fruticans)	Chamaedorea_seifrizii)	Sclerosperma_profizianum))	Podococcus_barteri))	Pelagodoxa_henryana))))	Kingia_australis);
((Calamus_caryotoides	((Sabal_domingensis	(Phoenix_dactylifera	Serenoa_repens))	(((Podococcus_barteri	(Sclerosperma_profizianum	(((((Elaeis_oleifera	Elaeis_guineensis)	Bactris_major)	Attalea_speciosa)	(((Reinhardtia_gracilis	Reinhardtia_paiewonskiana)	Reinhardtia_latisecta)	Reinhardtia_simplex))	(((Chamaedorea_seifrizii	Pseudophoenix_vinifera)	(Orania_palindan	Roystonea_regia))	Nypa_fruticans))))	((((Burretiokentia_grandiflora	Kentiopsis_piersoniorum)	Pelagodoxa_henryana)	(Prestoea_acuminata	(Oenocarpus_minor	Oenocarpus_bataua)))	((Geonoma_undata	Manicaria_saccifera)	((Heterospathe_cagayanensis	(Dypsis_decaryi	(Hydriastele_microspadix	(Leopoldinia_pulchra	Veitchia_spiralis))))	Dictyosperma_album))))	Iriartea_deltoidea)))	Kingia_australis);
((Iriartea_deltoidea	(((Podococcus_barteri	(((((Elaeis_oleifera	Elaeis_guineensis)	Bactris_major)	Attalea_speciosa)	((Reinhardtia_paiewonskiana	Reinhardtia_latisecta)	(Reinhardtia_gracilis	Reinhardtia_simplex)))	((Pseudophoenix_vinifera	(Orania_palindan	(Chamaedorea_seifrizii	Roystonea_regia)))	Sclerosperma_profizianum)))	((Sabal_domingensis	(Phoenix_dactylifera	Serenoa_repens))	(((Pelagodoxa_henryana	Manicaria_saccifera)	(((Heterospathe_cagayanensis	(Dypsis_decaryi	(Hydriastele_microspadix	((Burretiokentia_grandiflora	Kentiopsis_piersoniorum)	Veitchia_spiralis))))	Dictyosperma_album)	(Prestoea_acuminata	(Oenocarpus_minor	Oenocarpus_bataua))))	((Leopoldinia_pulchra	Nypa_fruticans)	Geonoma_undata))))	Calamus_caryotoides))	Kingia_australis);
((Iriartea_deltoidea	(Nypa_fruticans	(((Phoenix_dactylifera	(Serenoa_repens	Sabal_domingensis))	(((Calamus_caryotoides	(Chamaedorea_seifrizii	Pseudophoenix_vinifera))	((Prestoea_acuminata	(Oenocarpus_minor	Oenocarpus_bataua))	((Pelagodoxa_henryana	Manicaria_saccifera)	((((Veitchia_spiralis	Heterospathe_cagayanensis)	(Hydriastele_microspadix	(Kentiopsis_piersoniorum	(Dypsis_decaryi	Burretiokentia_grandiflora))))	Dictyosperma_album)	Geonoma_undata))))	((Orania_palindan	Roystonea_regia)	(((((Elaeis_oleifera	Elaeis_guineensis)	Bactris_major)	Attalea_speciosa)	((Reinhardtia_paiewonskiana	Reinhardtia_latisecta)	(Reinhardtia_gracilis	Reinhardtia_simplex)))	(Sclerosperma_profizianum	Podococcus_barteri)))))	Leopoldinia_pulchra)))	Kingia_australis);
((Phoenix_dactylifera	((Sabal_domingensis	((Iriartea_deltoidea	((Podococcus_barteri	((((Chamaedorea_seifrizii	Pseudophoenix_vinifera)	Roystonea_regia)	Sclerosperma_profizianum)	((((Elaeis_oleifera	Elaeis_guineensis)	Bactris_major)	Attalea_speciosa)	((Reinhardtia_paiewonskiana	Reinhardtia_latisecta)	(Reinhardtia_gracilis	Reinhardtia_simplex)))))	(((Orania_palindan	(((Heterospathe_cagayanensis	(((Kentiopsis_piersoniorum	Veitchia_spiralis)	Hydriastele_microspadix)	(Dypsis_decaryi	Burretiokentia_grandiflora)))	Dictyosperma_album)	(Prestoea_acuminata	(Nypa_fruticans	(Oenocarpus_minor	Oenocarpus_bataua)))))	Geonoma_undata)	(Leopoldinia_pulchra	(Pelagodoxa_henryana	Manicaria_saccifera)))))	Calamus_caryotoides))	Serenoa_repens))	Kingia_australis);
((Iriartea_deltoidea	(Calamus_caryotoides	((((Serenoa_repens	Phoenix_dactylifera)	Sabal_domingensis)	((Podococcus_barteri	((Sclerosperma_profizianum	Pseudophoenix_vinifera)	(((((Elaeis_oleifera	Elaeis_guineensis)	Bactris_major)	Attalea_speciosa)	((Reinhardtia_paiewonskiana	Reinhardtia_latisecta)	(Reinhardtia_gracilis	Reinhardtia_simplex)))	(Nypa_fruticans	(Chamaedorea_seifrizii	Roystonea_regia)))))	(Orania_palindan	((((Geonoma_undata	Manicaria_saccifera)	(((Dypsis_decaryi	Hydriastele_microspadix)	(Dictyosperma_album	(Kentiopsis_piersoniorum	Burretiokentia_grandiflora)))	(Veitchia_spiralis	Heterospathe_cagayanensis)))	(Prestoea_acuminata	(Oenocarpus_minor	Oenocarpus_bataua)))	Pelagodoxa_henryana))))	Leopoldinia_pulchra)))	Kingia_australis);
((Iriartea_deltoidea	((((Serenoa_repens	Phoenix_dactylifera)	Sabal_domingensis)	(((Sclerosperma_profizianum	(((((Elaeis_oleifera	Elaeis_guineensis)	Bactris_major)	Attalea_speciosa)	((Reinhardtia_paiewonskiana	Reinhardtia_latisecta)	(Reinhardtia_gracilis	Reinhardtia_simplex)))	((Pseudophoenix_vinifera	Chamaedorea_seifrizii)	(Nypa_fruticans	(Roystonea_regia	Orania_palindan)))))	Podococcus_barteri)	((Pelagodoxa_henryana	(Prestoea_acuminata	(Oenocarpus_minor	Oenocarpus_bataua)))	((Geonoma_undata	Manicaria_saccifera)	((((Burretiokentia_grandiflora	Dypsis_decaryi)	((Calamus_caryotoides	Veitchia_spiralis)	Hydriastele_microspadix))	(Dictyosperma_album	Kentiopsis_piersoniorum))	Heterospathe_cagayanensis)))))	Leopoldinia_pulchra))	Kingia_australis);
((Iriartea_deltoidea	(((Pelagodoxa_henryana	((Prestoea_acuminata	(Oenocarpus_minor	Oenocarpus_bataua))	(((Nypa_fruticans	Geonoma_undata)	Manicaria_saccifera)	(((Veitchia_spiralis	Heterospathe_cagayanensis)	(Dypsis_decaryi	Hydriastele_microspadix))	(Dictyosperma_album	(Burretiokentia_grandiflora	Kentiopsis_piersoniorum))))))	(Calamus_caryotoides	(Phoenix_dactylifera	(Sabal_domingensis	Serenoa_repens))))	(((Elaeis_oleifera	Elaeis_guineensis)	((Attalea_speciosa	Bactris_major)	((Reinhardtia_paiewonskiana	Reinhardtia_latisecta)	(Reinhardtia_gracilis	Reinhardtia_simplex))))	((Leopoldinia_pulchra	Sclerosperma_profizianum)	(Podococcus_barteri	((Pseudophoenix_vinifera	Chamaedorea_seifrizii)	(Roystonea_regia	Orania_palindan)))))))	Kingia_australis);
((Iriartea_deltoidea	(((Attalea_speciosa	(Bactris_major	(Elaeis_oleifera	Elaeis_guineensis)))	((Reinhardtia_paiewonskiana	Reinhardtia_latisecta)	((Leopoldinia_pulchra	Nypa_fruticans)	(Reinhardtia_gracilis	Reinhardtia_simplex))))	((Sclerosperma_profizianum	(Podococcus_barteri	((Chamaedorea_seifrizii	(Calamus_caryotoides	Roystonea_regia))	Orania_palindan)))	((Geonoma_undata	(((Pelagodoxa_henryana	Manicaria_saccifera)	((((Veitchia_spiralis	Dypsis_decaryi)	Hydriastele_microspadix)	Heterospathe_cagayanensis)	(Dictyosperma_album	(Burretiokentia_grandiflora	Kentiopsis_piersoniorum))))	(Prestoea_acuminata	(Oenocarpus_minor	Oenocarpus_bataua))))	((Sabal_domingensis	(Serenoa_repens	Phoenix_dactylifera))	Pseudophoenix_vinifera)))))	Kingia_australis);
((Iriartea_deltoidea	(((((Bactris_major	(Elaeis_oleifera	Elaeis_guineensis))	((Reinhardtia_paiewonskiana	Reinhardtia_latisecta)	(Reinhardtia_gracilis	Reinhardtia_simplex)))	(Leopoldinia_pulchra	Attalea_speciosa))	(Sclerosperma_profizianum	(Podococcus_barteri	((Calamus_caryotoides	Roystonea_regia)	Orania_palindan))))	((Chamaedorea_seifrizii	Pseudophoenix_vinifera)	(((Geonoma_undata	((Manicaria_saccifera	((Nypa_fruticans	(((Veitchia_spiralis	((Burretiokentia_grandiflora	Kentiopsis_piersoniorum)	Dypsis_decaryi))	Hydriastele_microspadix)	Dictyosperma_album))	(Prestoea_acuminata	(Oenocarpus_minor	Oenocarpus_bataua))))	Heterospathe_cagayanensis))	Pelagodoxa_henryana)	(Sabal_domingensis	(Serenoa_repens	Phoenix_dactylifera))))))	Kingia_australis);
((((((((Nypa_fruticans	Iriartea_deltoidea)	(((Bactris_major	(Elaeis_oleifera	Elaeis_guineensis))	((Reinhardtia_paiewonskiana	Reinhardtia_latisecta)	(Reinhardtia_gracilis	Reinhardtia_simplex)))	Attalea_speciosa))	(Podococcus_barteri	Sclerosperma_profizianum))	((Chamaedorea_seifrizii	Pseudophoenix_vinifera)	(Roystonea_regia	Orania_palindan)))	(((Leopoldinia_pulchra	Pelagodoxa_henryana)	Manicaria_saccifera)	(((Heterospathe_cagayanensis	(((Veitchia_spiralis	((Burretiokentia_grandiflora	Kentiopsis_piersoniorum)	Dypsis_decaryi))	Hydriastele_microspadix)	Dictyosperma_album))	(Prestoea_acuminata	(Oenocarpus_minor	Oenocarpus_bataua)))	Geonoma_undata)))	(Phoenix_dactylifera	(Sabal_domingensis	Serenoa_repens)))	Calamus_caryotoides)	Kingia_australis);
((Iriartea_deltoidea	((((Phoenix_dactylifera	(Serenoa_repens	Sabal_domingensis))	((((((Reinhardtia_paiewonskiana	Reinhardtia_latisecta)	(Reinhardtia_gracilis	Reinhardtia_simplex))	((Bactris_major	(Elaeis_oleifera	Elaeis_guineensis))	Attalea_speciosa))	(Roystonea_regia	(Pseudophoenix_vinifera	Chamaedorea_seifrizii)))	(Orania_palindan	Podococcus_barteri))	(Sclerosperma_profizianum	(Geonoma_undata	(Pelagodoxa_henryana	(Heterospathe_cagayanensis	((((Hydriastele_microspadix	(Kentiopsis_piersoniorum	Veitchia_spiralis))	(Burretiokentia_grandiflora	Dypsis_decaryi))	Dictyosperma_album)	((Nypa_fruticans	((Oenocarpus_minor	Oenocarpus_bataua)	Prestoea_acuminata))	Manicaria_saccifera))))))))	Leopoldinia_pulchra)	Calamus_caryotoides))	Kingia_australis);
((Calamus_caryotoides	((Phoenix_dactylifera	(Serenoa_repens	Sabal_domingensis))	(Iriartea_deltoidea	((((((Reinhardtia_paiewonskiana	Reinhardtia_latisecta)	Reinhardtia_simplex)	((Bactris_major	(Reinhardtia_gracilis	(Elaeis_oleifera	Elaeis_guineensis)))	Attalea_speciosa))	(((Orania_palindan	Roystonea_regia)	(Chamaedorea_seifrizii	Podococcus_barteri))	Nypa_fruticans))	Pseudophoenix_vinifera)	(Sclerosperma_profizianum	(Pelagodoxa_henryana	((((Heterospathe_cagayanensis	((Hydriastele_microspadix	Veitchia_spiralis)	((Kentiopsis_piersoniorum	Burretiokentia_grandiflora)	Dypsis_decaryi)))	Dictyosperma_album)	((Manicaria_saccifera	Leopoldinia_pulchra)	Geonoma_undata))	((Oenocarpus_minor	Oenocarpus_bataua)	Prestoea_acuminata))))))))	Kingia_australis);
((Calamus_caryotoides	(((((Attalea_speciosa	(((Reinhardtia_paiewonskiana	Reinhardtia_latisecta)	(Reinhardtia_simplex	Reinhardtia_gracilis))	(Bactris_major	(Elaeis_oleifera	Elaeis_guineensis))))	((Leopoldinia_pulchra	Sclerosperma_profizianum)	(Pseudophoenix_vinifera	(Orania_palindan	(Roystonea_regia	(Chamaedorea_seifrizii	Nypa_fruticans))))))	(Podococcus_barteri	Iriartea_deltoidea))	(((Manicaria_saccifera	(((Oenocarpus_minor	Oenocarpus_bataua)	Prestoea_acuminata)	((((Dypsis_decaryi	Hydriastele_microspadix)	(Burretiokentia_grandiflora	(Veitchia_spiralis	Kentiopsis_piersoniorum)))	Dictyosperma_album)	Heterospathe_cagayanensis)))	Pelagodoxa_henryana)	Geonoma_undata))	(Phoenix_dactylifera	(Serenoa_repens	Sabal_domingensis))))	Kingia_australis);
((Geonoma_undata	(((Iriartea_deltoidea	((Phoenix_dactylifera	Serenoa_repens)	(Calamus_caryotoides	Sabal_domingensis)))	((Chamaedorea_seifrizii	Pseudophoenix_vinifera)	((Sclerosperma_profizianum	((((Leopoldinia_pulchra	Nypa_fruticans)	((Reinhardtia_paiewonskiana	Reinhardtia_latisecta)	(Reinhardtia_simplex	Reinhardtia_gracilis)))	((Bactris_major	(Elaeis_oleifera	Elaeis_guineensis))	Attalea_speciosa))	(Orania_palindan	Roystonea_regia)))	Podococcus_barteri)))	((((Oenocarpus_minor	Oenocarpus_bataua)	Prestoea_acuminata)	((Dictyosperma_album	(Kentiopsis_piersoniorum	Burretiokentia_grandiflora))	((Hydriastele_microspadix	(Dypsis_decaryi	Veitchia_spiralis))	Heterospathe_cagayanensis)))	(Pelagodoxa_henryana	Manicaria_saccifera))))	Kingia_australis);
((Heterospathe_cagayanensis	(Hydriastele_microspadix	((((((Pelagodoxa_henryana	Manicaria_saccifera)	(Geonoma_undata	((Podococcus_barteri	((Leopoldinia_pulchra	(Calamus_caryotoides	Iriartea_deltoidea))	((Phoenix_dactylifera	Serenoa_repens)	Sabal_domingensis)))	((Pseudophoenix_vinifera	Sclerosperma_profizianum)	((Chamaedorea_seifrizii	(((Reinhardtia_paiewonskiana	Reinhardtia_latisecta)	((Nypa_fruticans	Reinhardtia_simplex)	Reinhardtia_gracilis))	((Bactris_major	(Elaeis_oleifera	Elaeis_guineensis))	Attalea_speciosa)))	(Orania_palindan	Roystonea_regia))))))	((Oenocarpus_minor	Oenocarpus_bataua)	Prestoea_acuminata))	(Dictyosperma_album	Kentiopsis_piersoniorum))	(Burretiokentia_grandiflora	Dypsis_decaryi))	Veitchia_spiralis)))	Kingia_australis);
((Iriartea_deltoidea	((Phoenix_dactylifera	(Serenoa_repens	Sabal_domingensis))	((((((Nypa_fruticans	Leopoldinia_pulchra)	((Reinhardtia_paiewonskiana	Reinhardtia_latisecta)	(Reinhardtia_simplex	Reinhardtia_gracilis)))	((Bactris_major	(Elaeis_oleifera	Elaeis_guineensis))	Attalea_speciosa))	(((Chamaedorea_seifrizii	Roystonea_regia)	(Calamus_caryotoides	Sclerosperma_profizianum))	(Orania_palindan	Podococcus_barteri)))	Pseudophoenix_vinifera)	(((((Oenocarpus_minor	Oenocarpus_bataua)	Prestoea_acuminata)	((Dictyosperma_album	(Burretiokentia_grandiflora	Kentiopsis_piersoniorum))	(Heterospathe_cagayanensis	(Hydriastele_microspadix	(Dypsis_decaryi	Veitchia_spiralis)))))	(Pelagodoxa_henryana	Manicaria_saccifera))	Geonoma_undata))))	Kingia_australis);
(((Serenoa_repens	Sabal_domingensis)	((((((((Reinhardtia_paiewonskiana	Reinhardtia_latisecta)	(Reinhardtia_simplex	Reinhardtia_gracilis))	((Bactris_major	(Elaeis_oleifera	Elaeis_guineensis))	Attalea_speciosa))	(((Chamaedorea_seifrizii	Roystonea_regia)	Sclerosperma_profizianum)	(Orania_palindan	Podococcus_barteri)))	Pseudophoenix_vinifera)	((((Oenocarpus_minor	Oenocarpus_bataua)	Prestoea_acuminata)	((((Nypa_fruticans	Leopoldinia_pulchra)	Geonoma_undata)	(Dictyosperma_album	((Dypsis_decaryi	(Hydriastele_microspadix	(Burretiokentia_grandiflora	Kentiopsis_piersoniorum)))	(Veitchia_spiralis	Heterospathe_cagayanensis))))	Manicaria_saccifera))	Pelagodoxa_henryana))	(Calamus_caryotoides	Iriartea_deltoidea))	Phoenix_dactylifera))	Kingia_australis);
((Iriartea_deltoidea	(((Bactris_major	((((Reinhardtia_paiewonskiana	Reinhardtia_latisecta)	(Reinhardtia_simplex	Reinhardtia_gracilis))	(Elaeis_oleifera	Elaeis_guineensis))	Attalea_speciosa))	((Podococcus_barteri	Sclerosperma_profizianum)	(Orania_palindan	(Calamus_caryotoides	(Chamaedorea_seifrizii	Roystonea_regia)))))	((Pseudophoenix_vinifera	(Phoenix_dactylifera	(Serenoa_repens	Sabal_domingensis)))	(((Oenocarpus_minor	Oenocarpus_bataua)	Prestoea_acuminata)	((Dictyosperma_album	(((Hydriastele_microspadix	((Burretiokentia_grandiflora	Kentiopsis_piersoniorum)	Veitchia_spiralis))	Dypsis_decaryi)	Heterospathe_cagayanensis))	((Pelagodoxa_henryana	Manicaria_saccifera)	((Nypa_fruticans	Leopoldinia_pulchra)	Geonoma_undata)))))))	Kingia_australis);
((Iriartea_deltoidea	(((((Reinhardtia_paiewonskiana	Reinhardtia_latisecta)	(Reinhardtia_simplex	Reinhardtia_gracilis))	(Bactris_major	(Elaeis_oleifera	Elaeis_guineensis)))	Attalea_speciosa)	(((Calamus_caryotoides	(Phoenix_dactylifera	(Serenoa_repens	Sabal_domingensis)))	((((Geonoma_undata	((((Oenocarpus_minor	Oenocarpus_bataua)	Prestoea_acuminata)	(Nypa_fruticans	((Hydriastele_microspadix	(Dictyosperma_album	Kentiopsis_piersoniorum))	((Veitchia_spiralis	(Leopoldinia_pulchra	Heterospathe_cagayanensis))	(Burretiokentia_grandiflora	Dypsis_decaryi)))))	(Pelagodoxa_henryana	Manicaria_saccifera)))	Orania_palindan)	(Roystonea_regia	Chamaedorea_seifrizii))	Pseudophoenix_vinifera))	(Podococcus_barteri	Sclerosperma_profizianum))))	Kingia_australis);
((Iriartea_deltoidea	((((Reinhardtia_paiewonskiana	Reinhardtia_latisecta)	(Reinhardtia_simplex	Reinhardtia_gracilis))	((Bactris_major	(Elaeis_oleifera	Elaeis_guineensis))	Attalea_speciosa))	(((Phoenix_dactylifera	(Serenoa_repens	Sabal_domingensis))	((((Dictyosperma_album	((Hydriastele_microspadix	((Calamus_caryotoides	Veitchia_spiralis)	(Leopoldinia_pulchra	Heterospathe_cagayanensis)))	(Burretiokentia_grandiflora	(Dypsis_decaryi	Kentiopsis_piersoniorum))))	(((Oenocarpus_minor	Oenocarpus_bataua)	Prestoea_acuminata)	Geonoma_undata))	(Pelagodoxa_henryana	Manicaria_saccifera))	((Nypa_fruticans	(Pseudophoenix_vinifera	Chamaedorea_seifrizii))	(Orania_palindan	Roystonea_regia))))	(Podococcus_barteri	Sclerosperma_profizianum))))	Kingia_australis);
((Iriartea_deltoidea	(((((Reinhardtia_latisecta	Reinhardtia_paiewonskiana)	(Reinhardtia_simplex	Reinhardtia_gracilis))	(Attalea_speciosa	(Bactris_major	(Elaeis_guineensis	Elaeis_oleifera))))	(Sclerosperma_profizianum	(Podococcus_barteri	((Roystonea_regia	Orania_palindan)	(Pseudophoenix_vinifera	Chamaedorea_seifrizii)))))	((((Prestoea_acuminata	(Oenocarpus_bataua	Oenocarpus_minor))	(((Nypa_fruticans	Leopoldinia_pulchra)	Geonoma_undata)	((Heterospathe_cagayanensis	Veitchia_spiralis)	(Dictyosperma_album	(Hydriastele_microspadix	((Kentiopsis_piersoniorum	Burretiokentia_grandiflora)	Dypsis_decaryi))))))	(Pelagodoxa_henryana	Manicaria_saccifera))	(Calamus_caryotoides	((Sabal_domingensis	Serenoa_repens)	Phoenix_dactylifera)))))	Kingia_australis);
((Calamus_caryotoides	((((Sabal_domingensis	Serenoa_repens)	Phoenix_dactylifera)	(Iriartea_deltoidea	((((Nypa_fruticans	Leopoldinia_pulchra)	Geonoma_undata)	(Kentiopsis_piersoniorum	Pelagodoxa_henryana))	(((Dictyosperma_album	((Burretiokentia_grandiflora	Dypsis_decaryi)	(Hydriastele_microspadix	(Heterospathe_cagayanensis	Veitchia_spiralis))))	(Prestoea_acuminata	(Oenocarpus_bataua	Oenocarpus_minor)))	Manicaria_saccifera))))	((((Roystonea_regia	Orania_palindan)	(Pseudophoenix_vinifera	Chamaedorea_seifrizii))	(Sclerosperma_profizianum	(((Reinhardtia_latisecta	Reinhardtia_paiewonskiana)	(Reinhardtia_simplex	Reinhardtia_gracilis))	(Attalea_speciosa	(Bactris_major	(Elaeis_guineensis	Elaeis_oleifera))))))	Podococcus_barteri)))	Kingia_australis);
((Calamus_caryotoides	((Sabal_domingensis	(Serenoa_repens	Phoenix_dactylifera))	((((Sclerosperma_profizianum	(((Reinhardtia_gracilis	((Reinhardtia_latisecta	Reinhardtia_paiewonskiana)	Reinhardtia_simplex))	(Attalea_speciosa	(Bactris_major	(Elaeis_guineensis	Elaeis_oleifera))))	((Roystonea_regia	Orania_palindan)	(Pseudophoenix_vinifera	Chamaedorea_seifrizii))))	Podococcus_barteri)	Iriartea_deltoidea)	(((Nypa_fruticans	Geonoma_undata)	Pelagodoxa_henryana)	((Prestoea_acuminata	(Oenocarpus_bataua	Oenocarpus_minor))	(Manicaria_saccifera	((Veitchia_spiralis	(Leopoldinia_pulchra	Heterospathe_cagayanensis))	(((Hydriastele_microspadix	(Burretiokentia_grandiflora	Dypsis_decaryi))	Kentiopsis_piersoniorum)	Dictyosperma_album))))))))	Kingia_australis);
((Iriartea_deltoidea	((Pseudophoenix_vinifera	(((Sabal_domingensis	Serenoa_repens)	Phoenix_dactylifera)	(Leopoldinia_pulchra	(Geonoma_undata	(((Dictyosperma_album	(Prestoea_acuminata	(Oenocarpus_bataua	Oenocarpus_minor)))	((Heterospathe_cagayanensis	(Hydriastele_microspadix	(Dypsis_decaryi	Veitchia_spiralis)))	(Kentiopsis_piersoniorum	Burretiokentia_grandiflora)))	(Pelagodoxa_henryana	Manicaria_saccifera))))))	((Sclerosperma_profizianum	((((Reinhardtia_latisecta	Reinhardtia_paiewonskiana)	(Reinhardtia_simplex	Reinhardtia_gracilis))	(Attalea_speciosa	(Bactris_major	(Elaeis_guineensis	Elaeis_oleifera))))	((((Calamus_caryotoides	Roystonea_regia)	Orania_palindan)	Chamaedorea_seifrizii)	Nypa_fruticans)))	Podococcus_barteri)))	Kingia_australis);
((Iriartea_deltoidea	(((Geonoma_undata	(((Prestoea_acuminata	(Oenocarpus_bataua	Oenocarpus_minor))	((Dictyosperma_album	(Dypsis_decaryi	((Hydriastele_microspadix	Veitchia_spiralis)	Heterospathe_cagayanensis)))	(Kentiopsis_piersoniorum	Burretiokentia_grandiflora)))	(Pelagodoxa_henryana	Manicaria_saccifera)))	(Pseudophoenix_vinifera	((Sabal_domingensis	Serenoa_repens)	Phoenix_dactylifera)))	(((Leopoldinia_pulchra	Sclerosperma_profizianum)	(((Chamaedorea_seifrizii	(Nypa_fruticans	(Roystonea_regia	Calamus_caryotoides)))	Orania_palindan)	(((Reinhardtia_latisecta	Reinhardtia_paiewonskiana)	(Reinhardtia_simplex	Reinhardtia_gracilis))	(Attalea_speciosa	(Bactris_major	(Elaeis_guineensis	Elaeis_oleifera))))))	Podococcus_barteri)))	Kingia_australis);
((Iriartea_deltoidea	((((((Geonoma_undata	((Prestoea_acuminata	(Oenocarpus_bataua	Oenocarpus_minor))	((Dictyosperma_album	((((Dypsis_decaryi	Kentiopsis_piersoniorum)	Burretiokentia_grandiflora)	(Hydriastele_microspadix	Veitchia_spiralis))	Heterospathe_cagayanensis))	Manicaria_saccifera)))	Pelagodoxa_henryana)	((Podococcus_barteri	Orania_palindan)	((Sclerosperma_profizianum	Calamus_caryotoides)	((((Reinhardtia_latisecta	Reinhardtia_paiewonskiana)	(Reinhardtia_simplex	Reinhardtia_gracilis))	(Attalea_speciosa	(Bactris_major	(Elaeis_guineensis	Elaeis_oleifera))))	(Roystonea_regia	(Chamaedorea_seifrizii	Nypa_fruticans))))))	Pseudophoenix_vinifera)	((Sabal_domingensis	Serenoa_repens)	Phoenix_dactylifera))	Leopoldinia_pulchra))	Kingia_australis);
((Iriartea_deltoidea	(((((Prestoea_acuminata	(Oenocarpus_bataua	Oenocarpus_minor))	(Leopoldinia_pulchra	(((Dypsis_decaryi	Hydriastele_microspadix)	(((Dictyosperma_album	(Kentiopsis_piersoniorum	Burretiokentia_grandiflora))	Veitchia_spiralis)	Heterospathe_cagayanensis))	((Nypa_fruticans	Geonoma_undata)	Manicaria_saccifera))))	Pelagodoxa_henryana)	((Podococcus_barteri	Orania_palindan)	(((Chamaedorea_seifrizii	Roystonea_regia)	(Sclerosperma_profizianum	Pseudophoenix_vinifera))	(((Reinhardtia_latisecta	Reinhardtia_paiewonskiana)	((Calamus_caryotoides	Reinhardtia_simplex)	Reinhardtia_gracilis))	(Attalea_speciosa	(Bactris_major	(Elaeis_guineensis	Elaeis_oleifera)))))))	((Sabal_domingensis	Serenoa_repens)	Phoenix_dactylifera)))	Kingia_australis);
((Iriartea_deltoidea	((((Chamaedorea_seifrizii	(Podococcus_barteri	(Sclerosperma_profizianum	(Orania_palindan	Roystonea_regia))))	(((Reinhardtia_latisecta	Reinhardtia_paiewonskiana)	((Calamus_caryotoides	Reinhardtia_simplex)	Reinhardtia_gracilis))	(Attalea_speciosa	(Bactris_major	(Elaeis_guineensis	Elaeis_oleifera)))))	(Pseudophoenix_vinifera	((Prestoea_acuminata	(Oenocarpus_bataua	Oenocarpus_minor))	((((Hydriastele_microspadix	(Heterospathe_cagayanensis	Veitchia_spiralis))	(Dypsis_decaryi	(Dictyosperma_album	(Kentiopsis_piersoniorum	Burretiokentia_grandiflora))))	((Leopoldinia_pulchra	Nypa_fruticans)	Geonoma_undata))	(Pelagodoxa_henryana	Manicaria_saccifera)))))	((Sabal_domingensis	Serenoa_repens)	Phoenix_dactylifera)))	Kingia_australis);
((Iriartea_deltoidea	(((((Pseudophoenix_vinifera	Podococcus_barteri)	((Chamaedorea_seifrizii	Orania_palindan)	Roystonea_regia))	(Sclerosperma_profizianum	(((Nypa_fruticans	Leopoldinia_pulchra)	((Reinhardtia_latisecta	Reinhardtia_paiewonskiana)	(Reinhardtia_simplex	Reinhardtia_gracilis)))	(Attalea_speciosa	(Bactris_major	(Elaeis_guineensis	Elaeis_oleifera))))))	(((((Dictyosperma_album	(Hydriastele_microspadix	(Dypsis_decaryi	((Kentiopsis_piersoniorum	Burretiokentia_grandiflora)	(Calamus_caryotoides	Veitchia_spiralis)))))	(Pelagodoxa_henryana	Manicaria_saccifera))	(Prestoea_acuminata	(Oenocarpus_bataua	Oenocarpus_minor)))	Heterospathe_cagayanensis)	Geonoma_undata))	((Sabal_domingensis	Serenoa_repens)	Phoenix_dactylifera)))	Kingia_australis);
((Sabal_domingensis	(Serenoa_repens	((Phoenix_dactylifera	(Iriartea_deltoidea	(((Orania_palindan	Roystonea_regia)	(((Pseudophoenix_vinifera	Podococcus_barteri)	Sclerosperma_profizianum)	(Chamaedorea_seifrizii	(((Reinhardtia_latisecta	Reinhardtia_paiewonskiana)	(Reinhardtia_simplex	Reinhardtia_gracilis))	(Attalea_speciosa	(Bactris_major	(Elaeis_guineensis	Elaeis_oleifera)))))))	(((Hydriastele_microspadix	(Manicaria_saccifera	(Nypa_fruticans	Geonoma_undata)))	((Dictyosperma_album	(Kentiopsis_piersoniorum	(Burretiokentia_grandiflora	Dypsis_decaryi)))	(Heterospathe_cagayanensis	(Leopoldinia_pulchra	Veitchia_spiralis))))	(Pelagodoxa_henryana	(Prestoea_acuminata	(Oenocarpus_bataua	Oenocarpus_minor)))))))	Calamus_caryotoides)))	Kingia_australis);
((Iriartea_deltoidea	((Sclerosperma_profizianum	(((Leopoldinia_pulchra	Nypa_fruticans)	((Reinhardtia_paiewonskiana	Reinhardtia_latisecta)	(Reinhardtia_gracilis	Reinhardtia_simplex)))	(Attalea_speciosa	(Bactris_major	(Elaeis_oleifera	Elaeis_guineensis)))))	(Podococcus_barteri	(((Chamaedorea_seifrizii	Pseudophoenix_vinifera)	(((((Prestoea_acuminata	(Oenocarpus_bataua	Oenocarpus_minor))	((Heterospathe_cagayanensis	(Hydriastele_microspadix	(Veitchia_spiralis	(Burretiokentia_grandiflora	Dypsis_decaryi))))	(Dictyosperma_album	Kentiopsis_piersoniorum)))	(Pelagodoxa_henryana	Manicaria_saccifera))	Geonoma_undata)	((Serenoa_repens	Phoenix_dactylifera)	Sabal_domingensis)))	(Orania_palindan	(Calamus_caryotoides	Roystonea_regia))))))	Kingia_australis);
((Calamus_caryotoides	(Roystonea_regia	((((((((((Dictyosperma_album	(Prestoea_acuminata	(Oenocarpus_bataua	Oenocarpus_minor)))	((Veitchia_spiralis	(Hydriastele_microspadix	Heterospathe_cagayanensis))	((Kentiopsis_piersoniorum	Dypsis_decaryi)	Burretiokentia_grandiflora)))	Manicaria_saccifera)	((Leopoldinia_pulchra	Nypa_fruticans)	Geonoma_undata))	Pelagodoxa_henryana)	(Pseudophoenix_vinifera	(Iriartea_deltoidea	((Serenoa_repens	Phoenix_dactylifera)	Sabal_domingensis))))	(((Reinhardtia_paiewonskiana	Reinhardtia_latisecta)	(Reinhardtia_gracilis	Reinhardtia_simplex))	(Attalea_speciosa	(Bactris_major	(Elaeis_oleifera	Elaeis_guineensis)))))	Sclerosperma_profizianum)	(Podococcus_barteri	Chamaedorea_seifrizii))	Orania_palindan)))	Kingia_australis);
((Iriartea_deltoidea	((((Pseudophoenix_vinifera	Chamaedorea_seifrizii)	(Orania_palindan	(Nypa_fruticans	Roystonea_regia)))	(((((Prestoea_acuminata	(Oenocarpus_bataua	Oenocarpus_minor))	((Dictyosperma_album	(Burretiokentia_grandiflora	Kentiopsis_piersoniorum))	(((Veitchia_spiralis	Heterospathe_cagayanensis)	Hydriastele_microspadix)	Dypsis_decaryi)))	((Pelagodoxa_henryana	Manicaria_saccifera)	Leopoldinia_pulchra))	Geonoma_undata)	(((Serenoa_repens	Phoenix_dactylifera)	Sabal_domingensis)	Calamus_caryotoides)))	(Sclerosperma_profizianum	(Podococcus_barteri	(((Reinhardtia_paiewonskiana	Reinhardtia_latisecta)	(Reinhardtia_gracilis	Reinhardtia_simplex))	(Attalea_speciosa	(Bactris_major	(Elaeis_oleifera	Elaeis_guineensis))))))))	Kingia_australis);
((Iriartea_deltoidea	(Leopoldinia_pulchra	(Calamus_caryotoides	(((Serenoa_repens	Phoenix_dactylifera)	Sabal_domingensis)	(((((Reinhardtia_paiewonskiana	Reinhardtia_latisecta)	(Reinhardtia_gracilis	Reinhardtia_simplex))	(Attalea_speciosa	(Bactris_major	(Elaeis_oleifera	Elaeis_guineensis))))	(((Pseudophoenix_vinifera	Chamaedorea_seifrizii)	(Orania_palindan	(Nypa_fruticans	Roystonea_regia)))	(Podococcus_barteri	Sclerosperma_profizianum)))	(((((Prestoea_acuminata	(Oenocarpus_bataua	Oenocarpus_minor))	((Dictyosperma_album	Kentiopsis_piersoniorum)	(((Veitchia_spiralis	Hydriastele_microspadix)	(Dypsis_decaryi	Burretiokentia_grandiflora))	Heterospathe_cagayanensis)))	Manicaria_saccifera)	Geonoma_undata)	Pelagodoxa_henryana))))))	Kingia_australis);
((Calamus_caryotoides	(Sabal_domingensis	(Serenoa_repens	(Phoenix_dactylifera	(((((Pseudophoenix_vinifera	Chamaedorea_seifrizii)	(Orania_palindan	Roystonea_regia))	(Sclerosperma_profizianum	(Attalea_speciosa	((Bactris_major	((Leopoldinia_pulchra	Nypa_fruticans)	((Reinhardtia_paiewonskiana	Reinhardtia_latisecta)	(Reinhardtia_gracilis	Reinhardtia_simplex))))	(Elaeis_oleifera	Elaeis_guineensis)))))	(Iriartea_deltoidea	Podococcus_barteri))	(((Prestoea_acuminata	(Oenocarpus_bataua	Oenocarpus_minor))	(((Dictyosperma_album	(Burretiokentia_grandiflora	Kentiopsis_piersoniorum))	(Dypsis_decaryi	(Hydriastele_microspadix	(Heterospathe_cagayanensis	Veitchia_spiralis))))	(Manicaria_saccifera	Geonoma_undata)))	Pelagodoxa_henryana))))))	Kingia_australis);
((Iriartea_deltoidea	((((Pelagodoxa_henryana	Manicaria_saccifera)	(((Prestoea_acuminata	(Oenocarpus_bataua	Oenocarpus_minor))	(Dictyosperma_album	(Heterospathe_cagayanensis	(Veitchia_spiralis	(((Kentiopsis_piersoniorum	Dypsis_decaryi)	Burretiokentia_grandiflora)	Hydriastele_microspadix)))))	Geonoma_undata))	((Sabal_domingensis	Serenoa_repens)	Phoenix_dactylifera))	((Podococcus_barteri	(Sclerosperma_profizianum	((Pseudophoenix_vinifera	Chamaedorea_seifrizii)	(Orania_palindan	(Calamus_caryotoides	Roystonea_regia)))))	((((Attalea_speciosa	Leopoldinia_pulchra)	Nypa_fruticans)	((Reinhardtia_paiewonskiana	Reinhardtia_latisecta)	(Reinhardtia_gracilis	Reinhardtia_simplex)))	(Bactris_major	(Elaeis_oleifera	Elaeis_guineensis))))))	Kingia_australis);
((Phoenix_dactylifera	(((((Podococcus_barteri	(Sclerosperma_profizianum	((Calamus_caryotoides	(Pseudophoenix_vinifera	Chamaedorea_seifrizii))	(Orania_palindan	Roystonea_regia))))	(((Reinhardtia_paiewonskiana	Reinhardtia_latisecta)	Reinhardtia_simplex)	((Bactris_major	(Reinhardtia_gracilis	(Elaeis_oleifera	Elaeis_guineensis)))	Attalea_speciosa)))	(((Manicaria_saccifera	((((Kentiopsis_piersoniorum	Burretiokentia_grandiflora)	Dictyosperma_album)	((Oenocarpus_bataua	Oenocarpus_minor)	Prestoea_acuminata))	(Heterospathe_cagayanensis	(Hydriastele_microspadix	Veitchia_spiralis))))	(Dypsis_decaryi	((Nypa_fruticans	Leopoldinia_pulchra)	Geonoma_undata)))	Pelagodoxa_henryana))	Iriartea_deltoidea)	(Sabal_domingensis	Serenoa_repens)))	Kingia_australis);
((Calamus_caryotoides	(((Sabal_domingensis	Serenoa_repens)	Phoenix_dactylifera)	((((Dictyosperma_album	(((Oenocarpus_bataua	Oenocarpus_minor)	Prestoea_acuminata)	((Manicaria_saccifera	Geonoma_undata)	(Heterospathe_cagayanensis	(Veitchia_spiralis	(Hydriastele_microspadix	((Burretiokentia_grandiflora	Dypsis_decaryi)	Kentiopsis_piersoniorum)))))))	Pelagodoxa_henryana)	((((Podococcus_barteri	(Orania_palindan	Roystonea_regia))	Sclerosperma_profizianum)	(Pseudophoenix_vinifera	Chamaedorea_seifrizii))	((Leopoldinia_pulchra	(Nypa_fruticans	((Reinhardtia_paiewonskiana	Reinhardtia_latisecta)	(Reinhardtia_gracilis	Reinhardtia_simplex))))	((Bactris_major	(Elaeis_oleifera	Elaeis_guineensis))	Attalea_speciosa))))	Iriartea_deltoidea)))	Kingia_australis);
((Iriartea_deltoidea	((((Pseudophoenix_vinifera	(Orania_palindan	(Nypa_fruticans	(Chamaedorea_seifrizii	Roystonea_regia))))	(((Serenoa_repens	Sabal_domingensis)	Phoenix_dactylifera)	(((Oenocarpus_bataua	Oenocarpus_minor)	Prestoea_acuminata)	((Pelagodoxa_henryana	Manicaria_saccifera)	(Geonoma_undata	(Dictyosperma_album	(Heterospathe_cagayanensis	(Dypsis_decaryi	(Veitchia_spiralis	Hydriastele_microspadix)))))))))	(((Reinhardtia_simplex	((Reinhardtia_paiewonskiana	Reinhardtia_latisecta)	Reinhardtia_gracilis))	((Bactris_major	(Elaeis_oleifera	Elaeis_guineensis))	(Calamus_caryotoides	Attalea_speciosa)))	(Leopoldinia_pulchra	Sclerosperma_profizianum)))	((Burretiokentia_grandiflora	Kentiopsis_piersoniorum)	Podococcus_barteri)))	Kingia_australis);
((Iriartea_deltoidea	((((((Pseudophoenix_vinifera	Chamaedorea_seifrizii)	(Orania_palindan	(Calamus_caryotoides	Roystonea_regia)))	(((Serenoa_repens	Sabal_domingensis)	Phoenix_dactylifera)	((((Manicaria_saccifera	(Dictyosperma_album	((Heterospathe_cagayanensis	Veitchia_spiralis)	(((Burretiokentia_grandiflora	Kentiopsis_piersoniorum)	Dypsis_decaryi)	Hydriastele_microspadix))))	((Oenocarpus_bataua	Oenocarpus_minor)	Prestoea_acuminata))	((Nypa_fruticans	Leopoldinia_pulchra)	Geonoma_undata))	Pelagodoxa_henryana)))	Sclerosperma_profizianum)	Podococcus_barteri)	((Reinhardtia_simplex	(Reinhardtia_paiewonskiana	Reinhardtia_latisecta))	((Bactris_major	(Elaeis_oleifera	Elaeis_guineensis))	(Reinhardtia_gracilis	Attalea_speciosa)))))	Kingia_australis);
((Calamus_caryotoides	((Sabal_domingensis	(Serenoa_repens	Phoenix_dactylifera))	((((Sclerosperma_profizianum	(Podococcus_barteri	(Pseudophoenix_vinifera	((Chamaedorea_seifrizii	Roystonea_regia)	Orania_palindan))))	((Nypa_fruticans	((Reinhardtia_paiewonskiana	Reinhardtia_latisecta)	(Reinhardtia_gracilis	Reinhardtia_simplex)))	((Bactris_major	(Elaeis_guineensis	Elaeis_oleifera))	Attalea_speciosa)))	(Leopoldinia_pulchra	(Geonoma_undata	((((Oenocarpus_bataua	Oenocarpus_minor)	Prestoea_acuminata)	((((Dypsis_decaryi	Veitchia_spiralis)	Heterospathe_cagayanensis)	(((Kentiopsis_piersoniorum	Burretiokentia_grandiflora)	Dictyosperma_album)	Hydriastele_microspadix))	Manicaria_saccifera))	Pelagodoxa_henryana))))	Iriartea_deltoidea)))	Kingia_australis);
((Heterospathe_cagayanensis	(((Kentiopsis_piersoniorum	Dictyosperma_album)	(((((((Serenoa_repens	Phoenix_dactylifera)	Sabal_domingensis)	((((Sclerosperma_profizianum	Podococcus_barteri)	Iriartea_deltoidea)	(((Reinhardtia_paiewonskiana	Reinhardtia_latisecta)	(Reinhardtia_gracilis	Reinhardtia_simplex))	((Bactris_major	(Elaeis_guineensis	Elaeis_oleifera))	Attalea_speciosa)))	(((Nypa_fruticans	Chamaedorea_seifrizii)	(Calamus_caryotoides	Roystonea_regia))	Orania_palindan)))	Pseudophoenix_vinifera)	Geonoma_undata)	((Leopoldinia_pulchra	Pelagodoxa_henryana)	Manicaria_saccifera))	((Oenocarpus_bataua	Oenocarpus_minor)	Prestoea_acuminata)))	(Burretiokentia_grandiflora	(Hydriastele_microspadix	(Dypsis_decaryi	Veitchia_spiralis)))))	Kingia_australis);
((Heterospathe_cagayanensis	(((Burretiokentia_grandiflora	Kentiopsis_piersoniorum)	Dictyosperma_album)	(((((((Pseudophoenix_vinifera	((Podococcus_barteri	(Roystonea_regia	Orania_palindan))	((Calamus_caryotoides	Sclerosperma_profizianum)	Chamaedorea_seifrizii)))	(Iriartea_deltoidea	(((Reinhardtia_paiewonskiana	Reinhardtia_latisecta)	((Nypa_fruticans	Leopoldinia_pulchra)	(Reinhardtia_gracilis	Reinhardtia_simplex)))	((Bactris_major	(Elaeis_guineensis	Elaeis_oleifera))	Attalea_speciosa))))	((Serenoa_repens	Phoenix_dactylifera)	Sabal_domingensis))	Geonoma_undata)	(Pelagodoxa_henryana	Manicaria_saccifera))	((Oenocarpus_bataua	Oenocarpus_minor)	Prestoea_acuminata))	(Hydriastele_microspadix	(Dypsis_decaryi	Veitchia_spiralis)))))	Kingia_australis);
((Phoenix_dactylifera	((Sabal_domingensis	(((((Leopoldinia_pulchra	Nypa_fruticans)	Geonoma_undata)	((((Oenocarpus_bataua	Oenocarpus_minor)	Prestoea_acuminata)	(((Burretiokentia_grandiflora	((Dypsis_decaryi	Veitchia_spiralis)	Hydriastele_microspadix))	Heterospathe_cagayanensis)	(Kentiopsis_piersoniorum	Dictyosperma_album)))	Manicaria_saccifera))	Pelagodoxa_henryana)	(((Sclerosperma_profizianum	(Podococcus_barteri	(Pseudophoenix_vinifera	((Chamaedorea_seifrizii	(Calamus_caryotoides	Roystonea_regia))	Orania_palindan))))	(Attalea_speciosa	(((Reinhardtia_paiewonskiana	Reinhardtia_latisecta)	(Reinhardtia_gracilis	Reinhardtia_simplex))	(Bactris_major	(Elaeis_guineensis	Elaeis_oleifera)))))	Iriartea_deltoidea)))	Serenoa_repens))	Kingia_australis);
((Calamus_caryotoides	(((Iriartea_deltoidea	(((((((Reinhardtia_paiewonskiana	Reinhardtia_latisecta)	(Reinhardtia_gracilis	Reinhardtia_simplex))	(Bactris_major	(Attalea_speciosa	(Elaeis_guineensis	Elaeis_oleifera))))	(Pseudophoenix_vinifera	Sclerosperma_profizianum))	((Chamaedorea_seifrizii	Roystonea_regia)	Orania_palindan))	(((((Oenocarpus_bataua	Oenocarpus_minor)	Burretiokentia_grandiflora)	Prestoea_acuminata)	(((Leopoldinia_pulchra	Nypa_fruticans)	Geonoma_undata)	(Manicaria_saccifera	((((Dypsis_decaryi	Veitchia_spiralis)	Hydriastele_microspadix)	Heterospathe_cagayanensis)	Dictyosperma_album))))	Pelagodoxa_henryana))	(Kentiopsis_piersoniorum	Podococcus_barteri)))	(Serenoa_repens	Sabal_domingensis))	Phoenix_dactylifera))	Kingia_australis);
((Iriartea_deltoidea	(((((Reinhardtia_paiewonskiana	Reinhardtia_latisecta)	(Reinhardtia_gracilis	Reinhardtia_simplex))	(Attalea_speciosa	((Elaeis_guineensis	Elaeis_oleifera)	Bactris_major)))	(Sclerosperma_profizianum	(((Roystonea_regia	Orania_palindan)	((Calamus_caryotoides	Chamaedorea_seifrizii)	Pseudophoenix_vinifera))	(Kentiopsis_piersoniorum	Podococcus_barteri))))	(((Serenoa_repens	Sabal_domingensis)	Phoenix_dactylifera)	((((Oenocarpus_bataua	Oenocarpus_minor)	Prestoea_acuminata)	(((((Heterospathe_cagayanensis	Burretiokentia_grandiflora)	Veitchia_spiralis)	(Dypsis_decaryi	Hydriastele_microspadix))	Dictyosperma_album)	(Leopoldinia_pulchra	((Nypa_fruticans	Geonoma_undata)	Manicaria_saccifera))))	Pelagodoxa_henryana))))	Kingia_australis);
((Calamus_caryotoides	(Roystonea_regia	(Orania_palindan	(Podococcus_barteri	(Sclerosperma_profizianum	((((Chamaedorea_seifrizii	Pseudophoenix_vinifera)	(((Serenoa_repens	Sabal_domingensis)	Phoenix_dactylifera)	((((Oenocarpus_bataua	Oenocarpus_minor)	Prestoea_acuminata)	((((Hydriastele_microspadix	(Veitchia_spiralis	Heterospathe_cagayanensis))	(Kentiopsis_piersoniorum	(Burretiokentia_grandiflora	Dypsis_decaryi)))	Dictyosperma_album)	(Leopoldinia_pulchra	((Nypa_fruticans	Geonoma_undata)	Manicaria_saccifera))))	Pelagodoxa_henryana)))	Iriartea_deltoidea)	(((Reinhardtia_paiewonskiana	Reinhardtia_latisecta)	(Reinhardtia_gracilis	Reinhardtia_simplex))	(Attalea_speciosa	((Elaeis_guineensis	Elaeis_oleifera)	Bactris_major)))))))))	Kingia_australis);
((Iriartea_deltoidea	(((Calamus_caryotoides	((Serenoa_repens	Sabal_domingensis)	Phoenix_dactylifera))	((Chamaedorea_seifrizii	Pseudophoenix_vinifera)	((Orania_palindan	((((Hydriastele_microspadix	(Veitchia_spiralis	Heterospathe_cagayanensis))	((Burretiokentia_grandiflora	(Kentiopsis_piersoniorum	Dypsis_decaryi))	Dictyosperma_album))	((Manicaria_saccifera	Pelagodoxa_henryana)	((Leopoldinia_pulchra	Nypa_fruticans)	Geonoma_undata)))	((Oenocarpus_bataua	Oenocarpus_minor)	Prestoea_acuminata)))	((Sclerosperma_profizianum	Podococcus_barteri)	(((Reinhardtia_paiewonskiana	Reinhardtia_latisecta)	(Reinhardtia_gracilis	Reinhardtia_simplex))	(Attalea_speciosa	((Elaeis_guineensis	Elaeis_oleifera)	Bactris_major)))))))	Roystonea_regia))	Kingia_australis);
((Iriartea_deltoidea	(((((Serenoa_repens	Sabal_domingensis)	Phoenix_dactylifera)	(((Dictyosperma_album	Orania_palindan)	((Manicaria_saccifera	(Nypa_fruticans	Geonoma_undata))	((Hydriastele_microspadix	(Veitchia_spiralis	Heterospathe_cagayanensis))	((Burretiokentia_grandiflora	Kentiopsis_piersoniorum)	Dypsis_decaryi))))	((Leopoldinia_pulchra	((Oenocarpus_bataua	Oenocarpus_minor)	Prestoea_acuminata))	Pelagodoxa_henryana)))	(Calamus_caryotoides	Pseudophoenix_vinifera))	(((((Reinhardtia_paiewonskiana	Reinhardtia_latisecta)	(Reinhardtia_gracilis	Reinhardtia_simplex))	(Attalea_speciosa	((Elaeis_guineensis	Elaeis_oleifera)	Bactris_major)))	((Roystonea_regia	Chamaedorea_seifrizii)	Sclerosperma_profizianum))	Podococcus_barteri)))	Kingia_australis);
((Iriartea_deltoidea	((((((Serenoa_repens	Sabal_domingensis)	Phoenix_dactylifera)	((Pelagodoxa_henryana	((Oenocarpus_bataua	Oenocarpus_minor)	Prestoea_acuminata))	((Manicaria_saccifera	(Nypa_fruticans	Geonoma_undata))	(((Kentiopsis_piersoniorum	Dictyosperma_album)	((Hydriastele_microspadix	(Dypsis_decaryi	Burretiokentia_grandiflora))	Veitchia_spiralis))	Heterospathe_cagayanensis))))	(((((Reinhardtia_paiewonskiana	Reinhardtia_latisecta)	(Reinhardtia_gracilis	Reinhardtia_simplex))	(Attalea_speciosa	((Elaeis_guineensis	Elaeis_oleifera)	Bactris_major)))	(((Pseudophoenix_vinifera	Chamaedorea_seifrizii)	Sclerosperma_profizianum)	(Orania_palindan	Roystonea_regia)))	Podococcus_barteri))	Leopoldinia_pulchra)	Calamus_caryotoides))	Kingia_australis);
((Iriartea_deltoidea	((((Phoenix_dactylifera	(Serenoa_repens	Sabal_domingensis))	((Geonoma_undata	((Manicaria_saccifera	(((Heterospathe_cagayanensis	(Dypsis_decaryi	Veitchia_spiralis))	Hydriastele_microspadix)	((Burretiokentia_grandiflora	Kentiopsis_piersoniorum)	Dictyosperma_album)))	(Leopoldinia_pulchra	(Prestoea_acuminata	(Nypa_fruticans	(Oenocarpus_minor	Oenocarpus_bataua))))))	Pelagodoxa_henryana))	(((Chamaedorea_seifrizii	(Calamus_caryotoides	Roystonea_regia))	Orania_palindan)	Pseudophoenix_vinifera))	(((Reinhardtia_simplex	(Reinhardtia_gracilis	(Reinhardtia_paiewonskiana	Reinhardtia_latisecta)))	(Attalea_speciosa	(Bactris_major	(Elaeis_oleifera	Elaeis_guineensis))))	(Podococcus_barteri	Sclerosperma_profizianum))))	Kingia_australis);
((Iriartea_deltoidea	((Phoenix_dactylifera	(Serenoa_repens	Sabal_domingensis))	(((((Nypa_fruticans	Geonoma_undata)	(Pelagodoxa_henryana	Manicaria_saccifera))	(Heterospathe_cagayanensis	(((Dictyosperma_album	(Veitchia_spiralis	Kentiopsis_piersoniorum))	(Hydriastele_microspadix	Burretiokentia_grandiflora))	Dypsis_decaryi)))	(Prestoea_acuminata	(Oenocarpus_minor	Oenocarpus_bataua)))	((((Chamaedorea_seifrizii	(Calamus_caryotoides	Roystonea_regia))	Orania_palindan)	(((((Reinhardtia_paiewonskiana	Reinhardtia_latisecta)	(Reinhardtia_simplex	Reinhardtia_gracilis))	(Attalea_speciosa	(Bactris_major	(Elaeis_oleifera	Elaeis_guineensis))))	(Leopoldinia_pulchra	Sclerosperma_profizianum))	Podococcus_barteri))	Pseudophoenix_vinifera))))	Kingia_australis);
((Iriartea_deltoidea	((Phoenix_dactylifera	(Serenoa_repens	Sabal_domingensis))	(((((Pelagodoxa_henryana	Manicaria_saccifera)	((Dypsis_decaryi	((Burretiokentia_grandiflora	Kentiopsis_piersoniorum)	Hydriastele_microspadix))	((Dictyosperma_album	(Calamus_caryotoides	(Leopoldinia_pulchra	Veitchia_spiralis)))	(Prestoea_acuminata	(Oenocarpus_minor	Oenocarpus_bataua)))))	Geonoma_undata)	Heterospathe_cagayanensis)	((((Reinhardtia_paiewonskiana	Reinhardtia_latisecta)	(Reinhardtia_simplex	Reinhardtia_gracilis))	(Attalea_speciosa	(Bactris_major	(Elaeis_oleifera	Elaeis_guineensis))))	(((Nypa_fruticans	(Roystonea_regia	Sclerosperma_profizianum))	(Orania_palindan	Podococcus_barteri))	(Chamaedorea_seifrizii	Pseudophoenix_vinifera))))))	Kingia_australis);
((Iriartea_deltoidea	((Phoenix_dactylifera	(Serenoa_repens	Sabal_domingensis))	((Geonoma_undata	(((Prestoea_acuminata	(Oenocarpus_minor	Oenocarpus_bataua))	(((Veitchia_spiralis	(Dypsis_decaryi	((Burretiokentia_grandiflora	Kentiopsis_piersoniorum)	Hydriastele_microspadix)))	(Dictyosperma_album	Heterospathe_cagayanensis))	(Pelagodoxa_henryana	(Nypa_fruticans	Manicaria_saccifera))))	Leopoldinia_pulchra))	(((((Reinhardtia_paiewonskiana	Reinhardtia_latisecta)	(Reinhardtia_simplex	Reinhardtia_gracilis))	(Attalea_speciosa	(Bactris_major	(Elaeis_oleifera	Elaeis_guineensis))))	(((Orania_palindan	Roystonea_regia)	Podococcus_barteri)	(Calamus_caryotoides	Sclerosperma_profizianum)))	(Chamaedorea_seifrizii	Pseudophoenix_vinifera)))))	Kingia_australis);
((Calamus_caryotoides	((Sclerosperma_profizianum	((Orania_palindan	((((Reinhardtia_paiewonskiana	Reinhardtia_latisecta)	(Reinhardtia_simplex	Reinhardtia_gracilis))	(Attalea_speciosa	(Bactris_major	(Elaeis_oleifera	Elaeis_guineensis))))	Nypa_fruticans))	(Podococcus_barteri	((Iriartea_deltoidea	Chamaedorea_seifrizii)	((Pseudophoenix_vinifera	(Phoenix_dactylifera	((Leopoldinia_pulchra	Serenoa_repens)	Sabal_domingensis)))	(Geonoma_undata	((Pelagodoxa_henryana	Manicaria_saccifera)	((Prestoea_acuminata	(Oenocarpus_minor	Oenocarpus_bataua))	((Dictyosperma_album	(Kentiopsis_piersoniorum	Burretiokentia_grandiflora))	((Hydriastele_microspadix	(Dypsis_decaryi	Veitchia_spiralis))	Heterospathe_cagayanensis))))))))))	Roystonea_regia))	Kingia_australis);
((Phoenix_dactylifera	((Serenoa_repens	Sabal_domingensis)	(Pseudophoenix_vinifera	(((Prestoea_acuminata	(Oenocarpus_minor	Oenocarpus_bataua))	((Geonoma_undata	(Manicaria_saccifera	(Heterospathe_cagayanensis	(Dictyosperma_album	((Kentiopsis_piersoniorum	((Burretiokentia_grandiflora	Dypsis_decaryi)	Hydriastele_microspadix))	Veitchia_spiralis)))))	Pelagodoxa_henryana))	(((((Orania_palindan	Roystonea_regia)	Sclerosperma_profizianum)	(Chamaedorea_seifrizii	(((Leopoldinia_pulchra	Nypa_fruticans)	((Reinhardtia_paiewonskiana	Reinhardtia_latisecta)	(Reinhardtia_simplex	Reinhardtia_gracilis)))	(Attalea_speciosa	(Bactris_major	(Elaeis_oleifera	Elaeis_guineensis))))))	Podococcus_barteri)	(Calamus_caryotoides	Iriartea_deltoidea))))))	Kingia_australis);
((Iriartea_deltoidea	((Sclerosperma_profizianum	(((Reinhardtia_paiewonskiana	Reinhardtia_latisecta)	(Reinhardtia_simplex	Reinhardtia_gracilis))	(Attalea_speciosa	(Bactris_major	(Elaeis_oleifera	Elaeis_guineensis)))))	((((Chamaedorea_seifrizii	Pseudophoenix_vinifera)	(Orania_palindan	Roystonea_regia))	((Sabal_domingensis	(Serenoa_repens	Phoenix_dactylifera))	((Pelagodoxa_henryana	(Prestoea_acuminata	(Oenocarpus_minor	Oenocarpus_bataua)))	((Hydriastele_microspadix	(((Dictyosperma_album	Kentiopsis_piersoniorum)	Dypsis_decaryi)	((Calamus_caryotoides	Veitchia_spiralis)	Heterospathe_cagayanensis)))	(((Leopoldinia_pulchra	Nypa_fruticans)	Geonoma_undata)	Manicaria_saccifera)))))	(Burretiokentia_grandiflora	Podococcus_barteri))))	Kingia_australis);
((Iriartea_deltoidea	((Phoenix_dactylifera	(Sabal_domingensis	Serenoa_repens))	(((((Leopoldinia_pulchra	Nypa_fruticans)	Geonoma_undata)	(Manicaria_saccifera	(((Dictyosperma_album	(Burretiokentia_grandiflora	Kentiopsis_piersoniorum))	(Dypsis_decaryi	(Hydriastele_microspadix	(Veitchia_spiralis	Heterospathe_cagayanensis))))	(Prestoea_acuminata	(Oenocarpus_minor	Oenocarpus_bataua)))))	Pelagodoxa_henryana)	(Podococcus_barteri	(((((Reinhardtia_paiewonskiana	Reinhardtia_latisecta)	(Reinhardtia_simplex	Reinhardtia_gracilis))	((Calamus_caryotoides	Attalea_speciosa)	(Bactris_major	(Elaeis_oleifera	Elaeis_guineensis))))	Sclerosperma_profizianum)	((Chamaedorea_seifrizii	Pseudophoenix_vinifera)	(Orania_palindan	Roystonea_regia)))))))	Kingia_australis);
((Roystonea_regia	((((Sclerosperma_profizianum	Chamaedorea_seifrizii)	(((((Reinhardtia_paiewonskiana	Reinhardtia_latisecta)	(Reinhardtia_simplex	Reinhardtia_gracilis))	(((Elaeis_oleifera	Elaeis_guineensis)	Bactris_major)	Attalea_speciosa))	(Pseudophoenix_vinifera	((Iriartea_deltoidea	((Phoenix_dactylifera	Serenoa_repens)	Sabal_domingensis))	(((Leopoldinia_pulchra	Nypa_fruticans)	Geonoma_undata)	((Manicaria_saccifera	((Dictyosperma_album	(((Kentiopsis_piersoniorum	(Burretiokentia_grandiflora	Dypsis_decaryi))	(Hydriastele_microspadix	Veitchia_spiralis))	Heterospathe_cagayanensis))	(Prestoea_acuminata	(Oenocarpus_minor	Oenocarpus_bataua))))	Pelagodoxa_henryana)))))	Podococcus_barteri))	Orania_palindan)	Calamus_caryotoides))	Kingia_australis);
((Iriartea_deltoidea	(((Pseudophoenix_vinifera	(Phoenix_dactylifera	(Serenoa_repens	Sabal_domingensis)))	((Manicaria_saccifera	((Dictyosperma_album	(((Hydriastele_microspadix	(Veitchia_spiralis	(Kentiopsis_piersoniorum	Burretiokentia_grandiflora)))	Dypsis_decaryi)	Heterospathe_cagayanensis))	(Prestoea_acuminata	(Oenocarpus_minor	Oenocarpus_bataua))))	(Pelagodoxa_henryana	Geonoma_undata)))	(((Podococcus_barteri	Orania_palindan)	((Roystonea_regia	(Nypa_fruticans	(Calamus_caryotoides	Chamaedorea_seifrizii)))	(Leopoldinia_pulchra	Sclerosperma_profizianum)))	(((Reinhardtia_paiewonskiana	Reinhardtia_latisecta)	(Reinhardtia_simplex	Reinhardtia_gracilis))	(((Elaeis_oleifera	Elaeis_guineensis)	Bactris_major)	Attalea_speciosa)))))	Kingia_australis);
((Iriartea_deltoidea	(((Orania_palindan	(((((((Dictyosperma_album	(Kentiopsis_piersoniorum	Burretiokentia_grandiflora))	(Heterospathe_cagayanensis	(Dypsis_decaryi	(Hydriastele_microspadix	Veitchia_spiralis))))	((Manicaria_saccifera	Pelagodoxa_henryana)	(Prestoea_acuminata	(Oenocarpus_minor	Oenocarpus_bataua))))	((Nypa_fruticans	Leopoldinia_pulchra)	Geonoma_undata))	(Sabal_domingensis	(Serenoa_repens	Phoenix_dactylifera)))	(Pseudophoenix_vinifera	((Attalea_speciosa	(Bactris_major	(Elaeis_guineensis	Elaeis_oleifera)))	((Reinhardtia_simplex	Reinhardtia_gracilis)	(Reinhardtia_latisecta	Reinhardtia_paiewonskiana)))))	(Podococcus_barteri	Sclerosperma_profizianum)))	Chamaedorea_seifrizii)	(Roystonea_regia	Calamus_caryotoides)))	Kingia_australis);
((Iriartea_deltoidea	((Orania_palindan	((Phoenix_dactylifera	(Sabal_domingensis	Serenoa_repens))	(((Pseudophoenix_vinifera	Chamaedorea_seifrizii)	(Podococcus_barteri	(Sclerosperma_profizianum	((Attalea_speciosa	(Bactris_major	(Elaeis_guineensis	Elaeis_oleifera)))	((Reinhardtia_simplex	Reinhardtia_gracilis)	(Reinhardtia_latisecta	Reinhardtia_paiewonskiana))))))	(((Prestoea_acuminata	(Nypa_fruticans	(Oenocarpus_minor	Oenocarpus_bataua)))	((Dictyosperma_album	((Heterospathe_cagayanensis	(Hydriastele_microspadix	Veitchia_spiralis))	(Dypsis_decaryi	(Kentiopsis_piersoniorum	Burretiokentia_grandiflora))))	((Geonoma_undata	Manicaria_saccifera)	Leopoldinia_pulchra)))	Pelagodoxa_henryana))))	(Roystonea_regia	Calamus_caryotoides)))	Kingia_australis);
((Roystonea_regia	(Calamus_caryotoides	(Orania_palindan	(Podococcus_barteri	((((Attalea_speciosa	(Bactris_major	(Elaeis_guineensis	Elaeis_oleifera)))	((Reinhardtia_simplex	Reinhardtia_gracilis)	(Reinhardtia_latisecta	Reinhardtia_paiewonskiana)))	((Pseudophoenix_vinifera	Chamaedorea_seifrizii)	Sclerosperma_profizianum))	(((((Heterospathe_cagayanensis	((Nypa_fruticans	Leopoldinia_pulchra)	Geonoma_undata))	(Manicaria_saccifera	((Prestoea_acuminata	(Oenocarpus_minor	Oenocarpus_bataua))	(Dictyosperma_album	((Hydriastele_microspadix	Veitchia_spiralis)	(Dypsis_decaryi	(Kentiopsis_piersoniorum	Burretiokentia_grandiflora)))))))	Pelagodoxa_henryana)	(Phoenix_dactylifera	(Sabal_domingensis	Serenoa_repens)))	Iriartea_deltoidea))))))	Kingia_australis);
((Calamus_caryotoides	((Pseudophoenix_vinifera	(((((((Nypa_fruticans	Geonoma_undata)	Manicaria_saccifera)	(Heterospathe_cagayanensis	((((Burretiokentia_grandiflora	Dypsis_decaryi)	Veitchia_spiralis)	Hydriastele_microspadix)	Leopoldinia_pulchra)))	(Prestoea_acuminata	(Oenocarpus_minor	Oenocarpus_bataua)))	(Kentiopsis_piersoniorum	Pelagodoxa_henryana))	(Orania_palindan	Dictyosperma_album))	(Iriartea_deltoidea	(Podococcus_barteri	(((Roystonea_regia	Chamaedorea_seifrizii)	((Attalea_speciosa	(Bactris_major	(Elaeis_guineensis	Elaeis_oleifera)))	((Reinhardtia_simplex	Reinhardtia_gracilis)	(Reinhardtia_latisecta	Reinhardtia_paiewonskiana))))	Sclerosperma_profizianum)))))	(Sabal_domingensis	(Serenoa_repens	Phoenix_dactylifera))))	Kingia_australis);
((Iriartea_deltoidea	(Podococcus_barteri	((((Phoenix_dactylifera	(Sabal_domingensis	Serenoa_repens))	(((Leopoldinia_pulchra	Nypa_fruticans)	Geonoma_undata)	((Pelagodoxa_henryana	Manicaria_saccifera)	(((Prestoea_acuminata	(Oenocarpus_minor	Oenocarpus_bataua))	(Dictyosperma_album	(Burretiokentia_grandiflora	Kentiopsis_piersoniorum)))	(Heterospathe_cagayanensis	((Dypsis_decaryi	Hydriastele_microspadix)	Veitchia_spiralis))))))	Orania_palindan)	(((Pseudophoenix_vinifera	(Roystonea_regia	(Calamus_caryotoides	Chamaedorea_seifrizii)))	((Attalea_speciosa	(Bactris_major	(Elaeis_guineensis	Elaeis_oleifera)))	(Reinhardtia_simplex	((Reinhardtia_latisecta	Reinhardtia_gracilis)	Reinhardtia_paiewonskiana))))	Sclerosperma_profizianum))))	Kingia_australis);
((Iriartea_deltoidea	((Phoenix_dactylifera	(Sabal_domingensis	Serenoa_repens))	((((Leopoldinia_pulchra	(Manicaria_saccifera	((Prestoea_acuminata	(Oenocarpus_minor	Oenocarpus_bataua))	((Heterospathe_cagayanensis	(Hydriastele_microspadix	Veitchia_spiralis))	((Dypsis_decaryi	(Burretiokentia_grandiflora	Kentiopsis_piersoniorum))	Dictyosperma_album)))))	Geonoma_undata)	Pelagodoxa_henryana)	(Pseudophoenix_vinifera	(((((Attalea_speciosa	(Bactris_major	(Elaeis_guineensis	Elaeis_oleifera)))	((Reinhardtia_simplex	(Reinhardtia_latisecta	Reinhardtia_paiewonskiana))	Reinhardtia_gracilis))	(Nypa_fruticans	((Orania_palindan	(Calamus_caryotoides	Roystonea_regia))	Chamaedorea_seifrizii)))	Sclerosperma_profizianum)	Podococcus_barteri)))))	Kingia_australis);
((Phoenix_dactylifera	((Sabal_domingensis	Serenoa_repens)	((Chamaedorea_seifrizii	Pseudophoenix_vinifera)	((((Iriartea_deltoidea	(Sclerosperma_profizianum	(Orania_palindan	(Calamus_caryotoides	Roystonea_regia))))	Podococcus_barteri)	((Attalea_speciosa	(Bactris_major	(Elaeis_guineensis	Elaeis_oleifera)))	((Nypa_fruticans	Leopoldinia_pulchra)	((Reinhardtia_latisecta	Reinhardtia_paiewonskiana)	(Reinhardtia_gracilis	Reinhardtia_simplex)))))	((((Manicaria_saccifera	Geonoma_undata)	(((Heterospathe_cagayanensis	Veitchia_spiralis)	((Dypsis_decaryi	(Burretiokentia_grandiflora	Kentiopsis_piersoniorum))	Hydriastele_microspadix))	Dictyosperma_album))	(Prestoea_acuminata	(Oenocarpus_minor	Oenocarpus_bataua)))	Pelagodoxa_henryana)))))	Kingia_australis);
((Iriartea_deltoidea	(Nypa_fruticans	(((Pseudophoenix_vinifera	(((Chamaedorea_seifrizii	Podococcus_barteri)	((Orania_palindan	Roystonea_regia)	(Calamus_caryotoides	Sclerosperma_profizianum)))	((Attalea_speciosa	(Bactris_major	(Elaeis_guineensis	Elaeis_oleifera)))	((Reinhardtia_latisecta	Reinhardtia_paiewonskiana)	(Reinhardtia_gracilis	Reinhardtia_simplex)))))	((Phoenix_dactylifera	(Sabal_domingensis	Serenoa_repens))	(((Manicaria_saccifera	Geonoma_undata)	((Heterospathe_cagayanensis	((Veitchia_spiralis	Hydriastele_microspadix)	Dypsis_decaryi))	((Burretiokentia_grandiflora	Kentiopsis_piersoniorum)	Dictyosperma_album)))	((Prestoea_acuminata	(Oenocarpus_minor	Oenocarpus_bataua))	Pelagodoxa_henryana))))	Leopoldinia_pulchra)))	Kingia_australis);
((Iriartea_deltoidea	((Podococcus_barteri	(Pseudophoenix_vinifera	Sclerosperma_profizianum))	(((Phoenix_dactylifera	(Sabal_domingensis	Serenoa_repens))	((((Heterospathe_cagayanensis	(((Kentiopsis_piersoniorum	Veitchia_spiralis)	(Burretiokentia_grandiflora	Dypsis_decaryi))	Hydriastele_microspadix))	Dictyosperma_album)	((Manicaria_saccifera	Geonoma_undata)	Leopoldinia_pulchra))	((Prestoea_acuminata	(Oenocarpus_minor	Oenocarpus_bataua))	Pelagodoxa_henryana)))	(((Attalea_speciosa	(Bactris_major	(Elaeis_guineensis	Elaeis_oleifera)))	((Reinhardtia_latisecta	Reinhardtia_paiewonskiana)	(Reinhardtia_gracilis	Reinhardtia_simplex)))	(Orania_palindan	(Nypa_fruticans	(Chamaedorea_seifrizii	(Calamus_caryotoides	Roystonea_regia))))))))	Kingia_australis);
((((Orania_palindan	(Leopoldinia_pulchra	Podococcus_barteri))	((Pseudophoenix_vinifera	((Phoenix_dactylifera	(Sabal_domingensis	Serenoa_repens))	(((((Burretiokentia_grandiflora	((Hydriastele_microspadix	Veitchia_spiralis)	Heterospathe_cagayanensis))	(Kentiopsis_piersoniorum	Dypsis_decaryi))	Dictyosperma_album)	(Manicaria_saccifera	Geonoma_undata))	((Prestoea_acuminata	(Oenocarpus_minor	Oenocarpus_bataua))	Pelagodoxa_henryana))))	Iriartea_deltoidea))	((Calamus_caryotoides	Sclerosperma_profizianum)	((Nypa_fruticans	(Chamaedorea_seifrizii	Roystonea_regia))	((Attalea_speciosa	(Bactris_major	(Elaeis_guineensis	Elaeis_oleifera)))	((Reinhardtia_latisecta	Reinhardtia_paiewonskiana)	(Reinhardtia_gracilis	Reinhardtia_simplex))))))	Kingia_australis);
((Iriartea_deltoidea	(((Sclerosperma_profizianum	((Attalea_speciosa	((Elaeis_oleifera	Elaeis_guineensis)	Bactris_major))	((Reinhardtia_latisecta	Reinhardtia_paiewonskiana)	(Reinhardtia_gracilis	Reinhardtia_simplex))))	Podococcus_barteri)	((Orania_palindan	(Roystonea_regia	Chamaedorea_seifrizii))	((((((((Calamus_caryotoides	Veitchia_spiralis)	Heterospathe_cagayanensis)	Hydriastele_microspadix)	(((Kentiopsis_piersoniorum	Burretiokentia_grandiflora)	Dypsis_decaryi)	Dictyosperma_album))	((Manicaria_saccifera	(Nypa_fruticans	Geonoma_undata))	Leopoldinia_pulchra))	((Oenocarpus_bataua	Oenocarpus_minor)	Prestoea_acuminata))	Pelagodoxa_henryana)	(Pseudophoenix_vinifera	((Serenoa_repens	Sabal_domingensis)	Phoenix_dactylifera))))))	Kingia_australis);
((Iriartea_deltoidea	((((Attalea_speciosa	(((Elaeis_oleifera	Elaeis_guineensis)	Bactris_major)	((Reinhardtia_latisecta	Reinhardtia_paiewonskiana)	(Reinhardtia_gracilis	Reinhardtia_simplex))))	(Sclerosperma_profizianum	((Chamaedorea_seifrizii	Podococcus_barteri)	(Pseudophoenix_vinifera	(Orania_palindan	Roystonea_regia)))))	((((Dictyosperma_album	((((Kentiopsis_piersoniorum	Burretiokentia_grandiflora)	Veitchia_spiralis)	Heterospathe_cagayanensis)	(Hydriastele_microspadix	Dypsis_decaryi)))	(Manicaria_saccifera	((Leopoldinia_pulchra	Nypa_fruticans)	Geonoma_undata)))	((Oenocarpus_bataua	Oenocarpus_minor)	Prestoea_acuminata))	Pelagodoxa_henryana))	(Calamus_caryotoides	((Serenoa_repens	Sabal_domingensis)	Phoenix_dactylifera))))	Kingia_australis);
((Iriartea_deltoidea	((((((Attalea_speciosa	(Bactris_major	(Elaeis_oleifera	Elaeis_guineensis)))	Reinhardtia_gracilis)	((Reinhardtia_latisecta	Reinhardtia_paiewonskiana)	Reinhardtia_simplex))	Sclerosperma_profizianum)	((((Pelagodoxa_henryana	Manicaria_saccifera)	((((Oenocarpus_bataua	Oenocarpus_minor)	Prestoea_acuminata)	Leopoldinia_pulchra)	((Veitchia_spiralis	Heterospathe_cagayanensis)	(Dictyosperma_album	(Hydriastele_microspadix	Kentiopsis_piersoniorum)))))	((Orania_palindan	(Calamus_caryotoides	Roystonea_regia))	(Nypa_fruticans	Geonoma_undata)))	(Burretiokentia_grandiflora	Dypsis_decaryi)))	(Podococcus_barteri	((Sabal_domingensis	(Phoenix_dactylifera	Serenoa_repens))	(Pseudophoenix_vinifera	Chamaedorea_seifrizii)))))	Kingia_australis);
((Prestoea_acuminata	(((Manicaria_saccifera	(Heterospathe_cagayanensis	((Pelagodoxa_henryana	((Pseudophoenix_vinifera	(Iriartea_deltoidea	((((Attalea_speciosa	(Bactris_major	(Elaeis_oleifera	Elaeis_guineensis)))	((Reinhardtia_latisecta	Reinhardtia_paiewonskiana)	(Reinhardtia_gracilis	Reinhardtia_simplex)))	(Chamaedorea_seifrizii	Podococcus_barteri))	((Orania_palindan	Roystonea_regia)	Sclerosperma_profizianum))))	(Sabal_domingensis	(Phoenix_dactylifera	Serenoa_repens))))	((Leopoldinia_pulchra	Nypa_fruticans)	Geonoma_undata))))	(Dictyosperma_album	(Dypsis_decaryi	(Hydriastele_microspadix	(Burretiokentia_grandiflora	((Calamus_caryotoides	Veitchia_spiralis)	Kentiopsis_piersoniorum))))))	(Oenocarpus_bataua	Oenocarpus_minor)))	Kingia_australis);
((Iriartea_deltoidea	((Pseudophoenix_vinifera	((Sabal_domingensis	(Phoenix_dactylifera	Serenoa_repens))	(Geonoma_undata	(((Pelagodoxa_henryana	Manicaria_saccifera)	((Oenocarpus_bataua	Oenocarpus_minor)	Prestoea_acuminata))	(Dictyosperma_album	(Heterospathe_cagayanensis	((Burretiokentia_grandiflora	Kentiopsis_piersoniorum)	((Dypsis_decaryi	Veitchia_spiralis)	Hydriastele_microspadix))))))))	(((Attalea_speciosa	(Bactris_major	(Elaeis_oleifera	Elaeis_guineensis)))	((Leopoldinia_pulchra	Nypa_fruticans)	((Reinhardtia_latisecta	Reinhardtia_paiewonskiana)	(Reinhardtia_gracilis	(Calamus_caryotoides	Reinhardtia_simplex)))))	((Chamaedorea_seifrizii	(Orania_palindan	Roystonea_regia))	(Sclerosperma_profizianum	Podococcus_barteri)))))	Kingia_australis);
((Calamus_caryotoides	(Reinhardtia_simplex	((((((Sclerosperma_profizianum	Pseudophoenix_vinifera)	((Sabal_domingensis	(Phoenix_dactylifera	Serenoa_repens))	((((Nypa_fruticans	Leopoldinia_pulchra)	Geonoma_undata)	(Pelagodoxa_henryana	(Manicaria_saccifera	(((Oenocarpus_bataua	Oenocarpus_minor)	Prestoea_acuminata)	(Dictyosperma_album	(Veitchia_spiralis	(Hydriastele_microspadix	(Dypsis_decaryi	(Burretiokentia_grandiflora	Kentiopsis_piersoniorum)))))))))	Heterospathe_cagayanensis)))	((Orania_palindan	((Iriartea_deltoidea	Chamaedorea_seifrizii)	Roystonea_regia))	Podococcus_barteri))	(Attalea_speciosa	(Bactris_major	(Elaeis_oleifera	Elaeis_guineensis))))	(Reinhardtia_latisecta	Reinhardtia_paiewonskiana))	Reinhardtia_gracilis)))	Kingia_australis);
((Iriartea_deltoidea	((Calamus_caryotoides	((Phoenix_dactylifera	Serenoa_repens)	Sabal_domingensis))	((((((Heterospathe_cagayanensis	Dictyosperma_album)	(Dypsis_decaryi	Hydriastele_microspadix))	(Burretiokentia_grandiflora	(Veitchia_spiralis	Kentiopsis_piersoniorum)))	(((Nypa_fruticans	Leopoldinia_pulchra)	Geonoma_undata)	Manicaria_saccifera))	(Pelagodoxa_henryana	((Oenocarpus_bataua	Oenocarpus_minor)	Prestoea_acuminata)))	((((Chamaedorea_seifrizii	Roystonea_regia)	((Attalea_speciosa	(Bactris_major	(Elaeis_oleifera	Elaeis_guineensis)))	((Reinhardtia_latisecta	Reinhardtia_paiewonskiana)	(Reinhardtia_gracilis	Reinhardtia_simplex))))	(Pseudophoenix_vinifera	Sclerosperma_profizianum))	(Orania_palindan	Podococcus_barteri)))))	Kingia_australis);
((((Iriartea_deltoidea	((((Phoenix_dactylifera	Serenoa_repens)	Sabal_domingensis)	(((Oenocarpus_bataua	Oenocarpus_minor)	Prestoea_acuminata)	(((Dictyosperma_album	Manicaria_saccifera)	(((Veitchia_spiralis	Heterospathe_cagayanensis)	((Kentiopsis_piersoniorum	(Dypsis_decaryi	Burretiokentia_grandiflora))	Hydriastele_microspadix))	((Nypa_fruticans	Leopoldinia_pulchra)	Geonoma_undata)))	Pelagodoxa_henryana)))	Pseudophoenix_vinifera))	((Chamaedorea_seifrizii	((Attalea_speciosa	Bactris_major)	((Elaeis_oleifera	Elaeis_guineensis)	((Reinhardtia_latisecta	Reinhardtia_paiewonskiana)	(Reinhardtia_gracilis	Reinhardtia_simplex)))))	Sclerosperma_profizianum))	(((Calamus_caryotoides	Roystonea_regia)	Orania_palindan)	Podococcus_barteri))	Kingia_australis);
((Sabal_domingensis	((((((Podococcus_barteri	((((Reinhardtia_latisecta	Reinhardtia_paiewonskiana)	(Reinhardtia_gracilis	Reinhardtia_simplex))	((Bactris_major	(Elaeis_oleifera	Elaeis_guineensis))	Attalea_speciosa))	Sclerosperma_profizianum))	Iriartea_deltoidea)	((Calamus_caryotoides	Roystonea_regia)	(Chamaedorea_seifrizii	Orania_palindan)))	(((Heterospathe_cagayanensis	(Dictyosperma_album	((Kentiopsis_piersoniorum	Burretiokentia_grandiflora)	(Dypsis_decaryi	(Veitchia_spiralis	Hydriastele_microspadix)))))	(Manicaria_saccifera	((Nypa_fruticans	Leopoldinia_pulchra)	Geonoma_undata)))	(Pelagodoxa_henryana	((Oenocarpus_bataua	Oenocarpus_minor)	Prestoea_acuminata))))	Pseudophoenix_vinifera)	(Phoenix_dactylifera	Serenoa_repens)))	Kingia_australis);
((Iriartea_deltoidea	(Podococcus_barteri	(((Pelagodoxa_henryana	((Nypa_fruticans	Geonoma_undata)	((Heterospathe_cagayanensis	((Hydriastele_microspadix	((((Kentiopsis_piersoniorum	Burretiokentia_grandiflora)	Dictyosperma_album)	((Oenocarpus_bataua	Oenocarpus_minor)	Prestoea_acuminata))	((Veitchia_spiralis	Calamus_caryotoides)	Leopoldinia_pulchra)))	Manicaria_saccifera))	Dypsis_decaryi)))	(Phoenix_dactylifera	(Sabal_domingensis	Serenoa_repens)))	(((Chamaedorea_seifrizii	Pseudophoenix_vinifera)	((((Reinhardtia_latisecta	Reinhardtia_paiewonskiana)	(Reinhardtia_gracilis	Reinhardtia_simplex))	((Bactris_major	(Elaeis_oleifera	Elaeis_guineensis))	Attalea_speciosa))	(Roystonea_regia	Orania_palindan)))	Sclerosperma_profizianum))))	Kingia_australis);
((Iriartea_deltoidea	(((((Phoenix_dactylifera	Serenoa_repens)	(Sabal_domingensis	Calamus_caryotoides))	((Pelagodoxa_henryana	Manicaria_saccifera)	(Geonoma_undata	((Prestoea_acuminata	(Oenocarpus_bataua	Oenocarpus_minor))	(Dictyosperma_album	(Kentiopsis_piersoniorum	(((Burretiokentia_grandiflora	Hydriastele_microspadix)	(Dypsis_decaryi	Veitchia_spiralis))	Heterospathe_cagayanensis)))))))	(Pseudophoenix_vinifera	((Nypa_fruticans	(Chamaedorea_seifrizii	Roystonea_regia))	Orania_palindan)))	(((Attalea_speciosa	((Elaeis_guineensis	Elaeis_oleifera)	Bactris_major))	((Reinhardtia_latisecta	Reinhardtia_paiewonskiana)	(Reinhardtia_simplex	Reinhardtia_gracilis)))	(Sclerosperma_profizianum	(Leopoldinia_pulchra	Podococcus_barteri)))))	Kingia_australis);
((Iriartea_deltoidea	(((Phoenix_dactylifera	(Sabal_domingensis	Serenoa_repens))	(((Orania_palindan	Podococcus_barteri)	((((Attalea_speciosa	((Elaeis_guineensis	Elaeis_oleifera)	Bactris_major))	((Reinhardtia_latisecta	Reinhardtia_paiewonskiana)	(Reinhardtia_simplex	Reinhardtia_gracilis)))	(Nypa_fruticans	(Roystonea_regia	(Chamaedorea_seifrizii	Pseudophoenix_vinifera))))	Sclerosperma_profizianum))	((Prestoea_acuminata	(Oenocarpus_bataua	Oenocarpus_minor))	(((Pelagodoxa_henryana	Manicaria_saccifera)	Geonoma_undata)	(Dictyosperma_album	((((Kentiopsis_piersoniorum	Burretiokentia_grandiflora)	Dypsis_decaryi)	((Leopoldinia_pulchra	Veitchia_spiralis)	Heterospathe_cagayanensis))	Hydriastele_microspadix))))))	Calamus_caryotoides))	Kingia_australis);
((Iriartea_deltoidea	(((Phoenix_dactylifera	(Sabal_domingensis	Serenoa_repens))	((((Attalea_speciosa	((Elaeis_guineensis	Elaeis_oleifera)	Bactris_major))	((Reinhardtia_latisecta	Reinhardtia_paiewonskiana)	(Reinhardtia_simplex	((Nypa_fruticans	Leopoldinia_pulchra)	Reinhardtia_gracilis))))	((Podococcus_barteri	(Orania_palindan	(Chamaedorea_seifrizii	Roystonea_regia)))	(Pseudophoenix_vinifera	Sclerosperma_profizianum)))	(((Prestoea_acuminata	(Oenocarpus_bataua	Oenocarpus_minor))	((Manicaria_saccifera	Geonoma_undata)	(((Dictyosperma_album	(Kentiopsis_piersoniorum	Burretiokentia_grandiflora))	((Hydriastele_microspadix	Veitchia_spiralis)	Heterospathe_cagayanensis))	Dypsis_decaryi)))	Pelagodoxa_henryana)))	Calamus_caryotoides))	Kingia_australis);
((Iriartea_deltoidea	((((((((Elaeis_guineensis	Elaeis_oleifera)	Bactris_major)	((Reinhardtia_latisecta	Reinhardtia_paiewonskiana)	(Reinhardtia_gracilis	Reinhardtia_simplex)))	Attalea_speciosa)	(((Calamus_caryotoides	Sclerosperma_profizianum)	(Orania_palindan	Roystonea_regia))	(Chamaedorea_seifrizii	Podococcus_barteri)))	((Pelagodoxa_henryana	Manicaria_saccifera)	((Heterospathe_cagayanensis	((Nypa_fruticans	Leopoldinia_pulchra)	Geonoma_undata))	((Dictyosperma_album	((Hydriastele_microspadix	((Kentiopsis_piersoniorum	Burretiokentia_grandiflora)	Dypsis_decaryi))	Veitchia_spiralis))	(Serenoa_repens	(Prestoea_acuminata	(Oenocarpus_bataua	Oenocarpus_minor)))))))	Pseudophoenix_vinifera)	(Phoenix_dactylifera	Sabal_domingensis)))	Kingia_australis);
((Iriartea_deltoidea	((((((Heterospathe_cagayanensis	(Dictyosperma_album	((Hydriastele_microspadix	Veitchia_spiralis)	((Kentiopsis_piersoniorum	Burretiokentia_grandiflora)	Dypsis_decaryi))))	(Prestoea_acuminata	(Nypa_fruticans	(Oenocarpus_bataua	Oenocarpus_minor))))	((Leopoldinia_pulchra	Pelagodoxa_henryana)	Manicaria_saccifera))	Geonoma_undata)	(Pseudophoenix_vinifera	(((Attalea_speciosa	((Elaeis_guineensis	Elaeis_oleifera)	Bactris_major))	(Reinhardtia_gracilis	((Calamus_caryotoides	Reinhardtia_simplex)	(Reinhardtia_latisecta	Reinhardtia_paiewonskiana))))	(((Sclerosperma_profizianum	(Orania_palindan	Roystonea_regia))	Podococcus_barteri)	Chamaedorea_seifrizii))))	((Serenoa_repens	Phoenix_dactylifera)	Sabal_domingensis)))	Kingia_australis);
((Iriartea_deltoidea	(((((Dypsis_decaryi	(((((Hydriastele_microspadix	Veitchia_spiralis)	Heterospathe_cagayanensis)	(Dictyosperma_album	(Kentiopsis_piersoniorum	Burretiokentia_grandiflora)))	(Prestoea_acuminata	(Oenocarpus_bataua	Oenocarpus_minor)))	(Pelagodoxa_henryana	Manicaria_saccifera)))	Geonoma_undata)	(((Attalea_speciosa	((Elaeis_guineensis	Elaeis_oleifera)	Bactris_major))	((Reinhardtia_gracilis	Reinhardtia_simplex)	(Reinhardtia_latisecta	Reinhardtia_paiewonskiana)))	((Calamus_caryotoides	Sclerosperma_profizianum)	(Podococcus_barteri	(Pseudophoenix_vinifera	(Orania_palindan	(Nypa_fruticans	(Chamaedorea_seifrizii	Roystonea_regia))))))))	((Serenoa_repens	Phoenix_dactylifera)	Sabal_domingensis))	Leopoldinia_pulchra))	Kingia_australis);
((Iriartea_deltoidea	((((Pelagodoxa_henryana	(Prestoea_acuminata	(Oenocarpus_bataua	Oenocarpus_minor)))	((Manicaria_saccifera	Geonoma_undata)	((Veitchia_spiralis	Heterospathe_cagayanensis)	(((Kentiopsis_piersoniorum	Burretiokentia_grandiflora)	Dictyosperma_album)	(Dypsis_decaryi	Hydriastele_microspadix)))))	((Orania_palindan	(Calamus_caryotoides	Roystonea_regia))	((Podococcus_barteri	((Attalea_speciosa	((Elaeis_guineensis	Elaeis_oleifera)	Bactris_major))	((Reinhardtia_gracilis	Reinhardtia_simplex)	(Reinhardtia_latisecta	Reinhardtia_paiewonskiana))))	(Chamaedorea_seifrizii	(Pseudophoenix_vinifera	(Leopoldinia_pulchra	Sclerosperma_profizianum))))))	(Phoenix_dactylifera	(Sabal_domingensis	(Nypa_fruticans	Serenoa_repens)))))	Kingia_australis);
((Calamus_caryotoides	(Roystonea_regia	((((Sclerosperma_profizianum	(Chamaedorea_seifrizii	Pseudophoenix_vinifera))	(((Phoenix_dactylifera	(Serenoa_repens	Sabal_domingensis))	(Pelagodoxa_henryana	((Prestoea_acuminata	(Oenocarpus_bataua	Oenocarpus_minor))	((Manicaria_saccifera	((Leopoldinia_pulchra	Nypa_fruticans)	Geonoma_undata))	(((Dypsis_decaryi	((Kentiopsis_piersoniorum	Burretiokentia_grandiflora)	(Hydriastele_microspadix	Veitchia_spiralis)))	Heterospathe_cagayanensis)	Dictyosperma_album)))))	(Iriartea_deltoidea	((Attalea_speciosa	((Elaeis_guineensis	Elaeis_oleifera)	Bactris_major))	((Reinhardtia_gracilis	Reinhardtia_simplex)	(Reinhardtia_latisecta	Reinhardtia_paiewonskiana))))))	Podococcus_barteri)	Orania_palindan)))	Kingia_australis);
((Attalea_speciosa	(((Elaeis_guineensis	Elaeis_oleifera)	Bactris_major)	(((Reinhardtia_gracilis	Reinhardtia_simplex)	(Reinhardtia_latisecta	Reinhardtia_paiewonskiana))	((((Calamus_caryotoides	Iriartea_deltoidea)	(Phoenix_dactylifera	(Serenoa_repens	Sabal_domingensis)))	((((((((Veitchia_spiralis	Heterospathe_cagayanensis)	Hydriastele_microspadix)	Dypsis_decaryi)	(Dictyosperma_album	(Kentiopsis_piersoniorum	Burretiokentia_grandiflora)))	(Manicaria_saccifera	(Prestoea_acuminata	(Oenocarpus_bataua	Oenocarpus_minor))))	((Leopoldinia_pulchra	Nypa_fruticans)	Geonoma_undata))	Pelagodoxa_henryana)	((Pseudophoenix_vinifera	(Orania_palindan	Roystonea_regia))	Chamaedorea_seifrizii)))	(Sclerosperma_profizianum	Podococcus_barteri)))))	Kingia_australis);
((Iriartea_deltoidea	((Phoenix_dactylifera	(Serenoa_repens	(Calamus_caryotoides	Sabal_domingensis)))	(((Sclerosperma_profizianum	((Chamaedorea_seifrizii	(Pseudophoenix_vinifera	(Orania_palindan	Roystonea_regia)))	((Attalea_speciosa	((Elaeis_guineensis	Elaeis_oleifera)	Bactris_major))	((Reinhardtia_gracilis	Reinhardtia_simplex)	(Reinhardtia_latisecta	Reinhardtia_paiewonskiana)))))	Podococcus_barteri)	((Prestoea_acuminata	(Oenocarpus_bataua	Oenocarpus_minor))	(((Veitchia_spiralis	Heterospathe_cagayanensis)	(((Kentiopsis_piersoniorum	Dypsis_decaryi)	(Hydriastele_microspadix	Burretiokentia_grandiflora))	Dictyosperma_album))	(((Leopoldinia_pulchra	Nypa_fruticans)	Geonoma_undata)	(Pelagodoxa_henryana	Manicaria_saccifera)))))))	Kingia_australis);
((Iriartea_deltoidea	(((Podococcus_barteri	((Chamaedorea_seifrizii	((Orania_palindan	Roystonea_regia)	Pseudophoenix_vinifera))	((((Prestoea_acuminata	(Oenocarpus_minor	Oenocarpus_bataua))	(((Leopoldinia_pulchra	(Heterospathe_cagayanensis	((Hydriastele_microspadix	(Burretiokentia_grandiflora	Dypsis_decaryi))	(Kentiopsis_piersoniorum	Veitchia_spiralis))))	Dictyosperma_album)	(Nypa_fruticans	Geonoma_undata)))	(Manicaria_saccifera	Pelagodoxa_henryana))	(Calamus_caryotoides	(Phoenix_dactylifera	(Serenoa_repens	Sabal_domingensis))))))	Sclerosperma_profizianum)	(((Reinhardtia_latisecta	Reinhardtia_paiewonskiana)	Reinhardtia_simplex)	((Bactris_major	(Elaeis_guineensis	Elaeis_oleifera))	(Reinhardtia_gracilis	Attalea_speciosa)))))	Kingia_australis);
((Sabal_domingensis	((((((((Chamaedorea_seifrizii	Pseudophoenix_vinifera)	Sclerosperma_profizianum)	((Orania_palindan	(Calamus_caryotoides	Roystonea_regia))	Podococcus_barteri))	(((Reinhardtia_latisecta	Reinhardtia_paiewonskiana)	(Reinhardtia_gracilis	Reinhardtia_simplex))	((Bactris_major	(Elaeis_guineensis	Elaeis_oleifera))	Attalea_speciosa)))	Iriartea_deltoidea)	(((Prestoea_acuminata	(Oenocarpus_minor	Oenocarpus_bataua))	(((Dictyosperma_album	Kentiopsis_piersoniorum)	((Veitchia_spiralis	Heterospathe_cagayanensis)	((Burretiokentia_grandiflora	Dypsis_decaryi)	Hydriastele_microspadix)))	(((Leopoldinia_pulchra	Nypa_fruticans)	Geonoma_undata)	Manicaria_saccifera)))	Pelagodoxa_henryana))	Phoenix_dactylifera)	Serenoa_repens))	Kingia_australis);
((Iriartea_deltoidea	((((((((Leopoldinia_pulchra	Nypa_fruticans)	(Pelagodoxa_henryana	Manicaria_saccifera))	((Prestoea_acuminata	(Oenocarpus_minor	Oenocarpus_bataua))	((Dictyosperma_album	(Burretiokentia_grandiflora	Kentiopsis_piersoniorum))	(Heterospathe_cagayanensis	(Veitchia_spiralis	(Dypsis_decaryi	Hydriastele_microspadix))))))	Geonoma_undata)	(Phoenix_dactylifera	(Serenoa_repens	Sabal_domingensis)))	(Orania_palindan	Roystonea_regia))	((((Chamaedorea_seifrizii	Pseudophoenix_vinifera)	Sclerosperma_profizianum)	(((Reinhardtia_latisecta	Reinhardtia_paiewonskiana)	(Reinhardtia_gracilis	Reinhardtia_simplex))	((Bactris_major	(Elaeis_guineensis	Elaeis_oleifera))	Attalea_speciosa)))	Podococcus_barteri))	Calamus_caryotoides))	Kingia_australis);
((((Dypsis_decaryi	(Hydriastele_microspadix	((Burretiokentia_grandiflora	Kentiopsis_piersoniorum)	Veitchia_spiralis)))	((((((Phoenix_dactylifera	(Serenoa_repens	Sabal_domingensis))	(((Leopoldinia_pulchra	Iriartea_deltoidea)	(((Nypa_fruticans	(((Reinhardtia_latisecta	Reinhardtia_paiewonskiana)	(Reinhardtia_gracilis	Reinhardtia_simplex))	((Bactris_major	(Elaeis_guineensis	Elaeis_oleifera))	Attalea_speciosa)))	Chamaedorea_seifrizii)	((Sclerosperma_profizianum	(Orania_palindan	(Calamus_caryotoides	Roystonea_regia)))	Podococcus_barteri)))	Pseudophoenix_vinifera))	Pelagodoxa_henryana)	(Prestoea_acuminata	(Oenocarpus_minor	Oenocarpus_bataua)))	(Manicaria_saccifera	Geonoma_undata))	Dictyosperma_album))	Heterospathe_cagayanensis)	Kingia_australis);
((Calamus_caryotoides	(Roystonea_regia	(((((Chamaedorea_seifrizii	Pseudophoenix_vinifera)	(Iriartea_deltoidea	(Phoenix_dactylifera	(Serenoa_repens	Sabal_domingensis))))	(Pelagodoxa_henryana	((Prestoea_acuminata	(Oenocarpus_minor	Oenocarpus_bataua))	((Manicaria_saccifera	((Leopoldinia_pulchra	Nypa_fruticans)	Geonoma_undata))	(Dictyosperma_album	(Heterospathe_cagayanensis	(Dypsis_decaryi	(Hydriastele_microspadix	((Burretiokentia_grandiflora	Kentiopsis_piersoniorum)	Veitchia_spiralis)))))))))	((((Reinhardtia_latisecta	Reinhardtia_paiewonskiana)	(Reinhardtia_gracilis	Reinhardtia_simplex))	((Bactris_major	(Elaeis_guineensis	Elaeis_oleifera))	Attalea_speciosa))	(Sclerosperma_profizianum	Podococcus_barteri)))	Orania_palindan)))	Kingia_australis);
((Iriartea_deltoidea	((((Sabal_domingensis	(Phoenix_dactylifera	Serenoa_repens))	((Leopoldinia_pulchra	Pelagodoxa_henryana)	((Nypa_fruticans	Geonoma_undata)	(((Manicaria_saccifera	(Dictyosperma_album	(Prestoea_acuminata	(Oenocarpus_minor	Oenocarpus_bataua))))	(Veitchia_spiralis	((Hydriastele_microspadix	(Burretiokentia_grandiflora	Kentiopsis_piersoniorum))	Dypsis_decaryi)))	Heterospathe_cagayanensis))))	((((Reinhardtia_latisecta	Reinhardtia_paiewonskiana)	(Reinhardtia_gracilis	Reinhardtia_simplex))	((Bactris_major	(Elaeis_guineensis	Elaeis_oleifera))	Attalea_speciosa))	(((Pseudophoenix_vinifera	(Orania_palindan	(Chamaedorea_seifrizii	Roystonea_regia)))	Podococcus_barteri)	Sclerosperma_profizianum)))	Calamus_caryotoides))	Kingia_australis);
((Calamus_caryotoides	((Sabal_domingensis	(Phoenix_dactylifera	Serenoa_repens))	(((Pseudophoenix_vinifera	(Orania_palindan	(Chamaedorea_seifrizii	Roystonea_regia)))	((((Manicaria_saccifera	(Dictyosperma_album	(Pelagodoxa_henryana	(Burretiokentia_grandiflora	Kentiopsis_piersoniorum))))	((Prestoea_acuminata	(Oenocarpus_minor	Oenocarpus_bataua))	(Nypa_fruticans	Heterospathe_cagayanensis)))	(Dypsis_decaryi	(Veitchia_spiralis	Hydriastele_microspadix)))	Geonoma_undata))	((Podococcus_barteri	Iriartea_deltoidea)	((Leopoldinia_pulchra	Sclerosperma_profizianum)	(((Reinhardtia_latisecta	Reinhardtia_paiewonskiana)	(Reinhardtia_gracilis	Reinhardtia_simplex))	((Bactris_major	(Elaeis_guineensis	Elaeis_oleifera))	Attalea_speciosa)))))))	Kingia_australis);
((Iriartea_deltoidea	(((((Prestoea_acuminata	(Oenocarpus_minor	Oenocarpus_bataua))	(Manicaria_saccifera	Pelagodoxa_henryana))	(((((Burretiokentia_grandiflora	Dypsis_decaryi)	Hydriastele_microspadix)	(Veitchia_spiralis	Heterospathe_cagayanensis))	(Kentiopsis_piersoniorum	Dictyosperma_album))	((Leopoldinia_pulchra	Nypa_fruticans)	Geonoma_undata)))	(((((Pseudophoenix_vinifera	Chamaedorea_seifrizii)	(Orania_palindan	Roystonea_regia))	Sclerosperma_profizianum)	(((Reinhardtia_latisecta	Reinhardtia_paiewonskiana)	(Reinhardtia_gracilis	Reinhardtia_simplex))	((Bactris_major	(Elaeis_guineensis	Elaeis_oleifera))	Attalea_speciosa)))	Podococcus_barteri))	(Calamus_caryotoides	(Phoenix_dactylifera	(Serenoa_repens	Sabal_domingensis)))))	Kingia_australis);
((Heterospathe_cagayanensis	(((Dictyosperma_album	((Prestoea_acuminata	(Oenocarpus_minor	Oenocarpus_bataua))	(((Geonoma_undata	(((Phoenix_dactylifera	(Serenoa_repens	Sabal_domingensis))	Iriartea_deltoidea)	(((Pseudophoenix_vinifera	Sclerosperma_profizianum)	(((Calamus_caryotoides	Roystonea_regia)	Chamaedorea_seifrizii)	(((Reinhardtia_latisecta	Reinhardtia_paiewonskiana)	(Reinhardtia_gracilis	Reinhardtia_simplex))	((Bactris_major	(Elaeis_guineensis	Elaeis_oleifera))	Attalea_speciosa))))	(Orania_palindan	Podococcus_barteri))))	(Manicaria_saccifera	Pelagodoxa_henryana))	(Leopoldinia_pulchra	Nypa_fruticans))))	(Burretiokentia_grandiflora	((Kentiopsis_piersoniorum	Dypsis_decaryi)	Hydriastele_microspadix)))	Veitchia_spiralis))	Kingia_australis);
((Iriartea_deltoidea	((((((Calamus_caryotoides	(Reinhardtia_latisecta	Reinhardtia_paiewonskiana))	(Reinhardtia_gracilis	Reinhardtia_simplex))	((Bactris_major	(Elaeis_guineensis	Elaeis_oleifera))	Attalea_speciosa))	(Podococcus_barteri	(Sclerosperma_profizianum	(Orania_palindan	(Roystonea_regia	(Chamaedorea_seifrizii	Nypa_fruticans))))))	((((Manicaria_saccifera	Pelagodoxa_henryana)	((Prestoea_acuminata	(Oenocarpus_minor	Oenocarpus_bataua))	(((Burretiokentia_grandiflora	Kentiopsis_piersoniorum)	(((Veitchia_spiralis	Hydriastele_microspadix)	Dypsis_decaryi)	Heterospathe_cagayanensis))	Dictyosperma_album)))	Geonoma_undata)	(Pseudophoenix_vinifera	(Sabal_domingensis	(Phoenix_dactylifera	Serenoa_repens)))))	Leopoldinia_pulchra))	Kingia_australis);
(((Nypa_fruticans	((((((Orania_palindan	Roystonea_regia)	Pseudophoenix_vinifera)	Chamaedorea_seifrizii)	(((Pelagodoxa_henryana	Manicaria_saccifera)	((Dictyosperma_album	((Hydriastele_microspadix	(Veitchia_spiralis	(Burretiokentia_grandiflora	Kentiopsis_piersoniorum)))	Dypsis_decaryi))	((Oenocarpus_bataua	Oenocarpus_minor)	Prestoea_acuminata)))	(Heterospathe_cagayanensis	Geonoma_undata)))	(Phoenix_dactylifera	(Serenoa_repens	(Calamus_caryotoides	Sabal_domingensis))))	(Podococcus_barteri	(Sclerosperma_profizianum	((Attalea_speciosa	((Elaeis_oleifera	Elaeis_guineensis)	Bactris_major))	((Reinhardtia_paiewonskiana	Reinhardtia_latisecta)	(Reinhardtia_gracilis	Reinhardtia_simplex)))))))	(Iriartea_deltoidea	Leopoldinia_pulchra))	Kingia_australis);
((Prestoea_acuminata	(((Heterospathe_cagayanensis	((Pelagodoxa_henryana	Manicaria_saccifera)	((((Leopoldinia_pulchra	Nypa_fruticans)	Geonoma_undata)	(((((Chamaedorea_seifrizii	Roystonea_regia)	(Sclerosperma_profizianum	((Attalea_speciosa	((Elaeis_oleifera	Elaeis_guineensis)	Bactris_major))	((Reinhardtia_paiewonskiana	Reinhardtia_latisecta)	(Reinhardtia_gracilis	Reinhardtia_simplex)))))	(Iriartea_deltoidea	Podococcus_barteri))	Orania_palindan)	(((Phoenix_dactylifera	(Serenoa_repens	Sabal_domingensis))	Calamus_caryotoides)	Pseudophoenix_vinifera)))	(((Hydriastele_microspadix	(Burretiokentia_grandiflora	Kentiopsis_piersoniorum))	Dypsis_decaryi)	Veitchia_spiralis))))	Dictyosperma_album)	(Oenocarpus_bataua	Oenocarpus_minor)))	Kingia_australis);
((Iriartea_deltoidea	(((Sclerosperma_profizianum	((((((Pelagodoxa_henryana	Manicaria_saccifera)	((Dictyosperma_album	((((Calamus_caryotoides	Kentiopsis_piersoniorum)	Veitchia_spiralis)	Hydriastele_microspadix)	(Burretiokentia_grandiflora	Dypsis_decaryi)))	((Oenocarpus_bataua	Oenocarpus_minor)	Prestoea_acuminata)))	(Leopoldinia_pulchra	Heterospathe_cagayanensis))	(Nypa_fruticans	Geonoma_undata))	(Phoenix_dactylifera	(Serenoa_repens	Sabal_domingensis)))	((Pseudophoenix_vinifera	Chamaedorea_seifrizii)	(Orania_palindan	Roystonea_regia))))	Podococcus_barteri)	((Attalea_speciosa	((Elaeis_oleifera	Elaeis_guineensis)	Bactris_major))	((Reinhardtia_paiewonskiana	Reinhardtia_latisecta)	(Reinhardtia_gracilis	Reinhardtia_simplex)))))	Kingia_australis);
((Roystonea_regia	((Orania_palindan	(((((Attalea_speciosa	((Elaeis_oleifera	Elaeis_guineensis)	Bactris_major))	((Reinhardtia_paiewonskiana	Reinhardtia_latisecta)	(Reinhardtia_gracilis	Reinhardtia_simplex)))	((Pseudophoenix_vinifera	(((Oenocarpus_bataua	Oenocarpus_minor)	Prestoea_acuminata)	(((((Pelagodoxa_henryana	Manicaria_saccifera)	Burretiokentia_grandiflora)	((Nypa_fruticans	Geonoma_undata)	Dypsis_decaryi))	Heterospathe_cagayanensis)	((Kentiopsis_piersoniorum	Dictyosperma_album)	((Calamus_caryotoides	Veitchia_spiralis)	Hydriastele_microspadix)))))	(Iriartea_deltoidea	(Phoenix_dactylifera	(Serenoa_repens	Sabal_domingensis)))))	(Leopoldinia_pulchra	Sclerosperma_profizianum))	Podococcus_barteri))	Chamaedorea_seifrizii))	Kingia_australis);
((Sabal_domingensis	(((Pseudophoenix_vinifera	(((Iriartea_deltoidea	((Calamus_caryotoides	Sclerosperma_profizianum)	((Chamaedorea_seifrizii	(Roystonea_regia	Orania_palindan))	Podococcus_barteri)))	(Attalea_speciosa	(((Elaeis_oleifera	Elaeis_guineensis)	Bactris_major)	((Reinhardtia_paiewonskiana	Reinhardtia_latisecta)	(Reinhardtia_gracilis	Reinhardtia_simplex)))))	(((Leopoldinia_pulchra	Nypa_fruticans)	Geonoma_undata)	(((((((Burretiokentia_grandiflora	Kentiopsis_piersoniorum)	Veitchia_spiralis)	(Hydriastele_microspadix	Dypsis_decaryi))	Heterospathe_cagayanensis)	Dictyosperma_album)	((Oenocarpus_bataua	Oenocarpus_minor)	Prestoea_acuminata))	(Pelagodoxa_henryana	Manicaria_saccifera)))))	Phoenix_dactylifera)	Serenoa_repens))	Kingia_australis);
((Reinhardtia_gracilis	(Reinhardtia_simplex	(((Attalea_speciosa	((Elaeis_oleifera	Elaeis_guineensis)	Bactris_major))	(((((((Dictyosperma_album	(Burretiokentia_grandiflora	Kentiopsis_piersoniorum))	(Dypsis_decaryi	(Hydriastele_microspadix	(Veitchia_spiralis	Heterospathe_cagayanensis))))	((Oenocarpus_bataua	Oenocarpus_minor)	Prestoea_acuminata))	((Pelagodoxa_henryana	Manicaria_saccifera)	Geonoma_undata))	((Calamus_caryotoides	(Phoenix_dactylifera	(Serenoa_repens	Sabal_domingensis)))	((Roystonea_regia	Orania_palindan)	(Pseudophoenix_vinifera	Chamaedorea_seifrizii))))	(((Leopoldinia_pulchra	Sclerosperma_profizianum)	Podococcus_barteri)	Iriartea_deltoidea))	Nypa_fruticans))	(Reinhardtia_paiewonskiana	Reinhardtia_latisecta))))	Kingia_australis);
((Iriartea_deltoidea	(((Phoenix_dactylifera	(Serenoa_repens	Sabal_domingensis))	(((((Reinhardtia_paiewonskiana	Reinhardtia_latisecta)	(Reinhardtia_gracilis	Reinhardtia_simplex))	(Attalea_speciosa	((Elaeis_oleifera	Elaeis_guineensis)	Bactris_major)))	((Leopoldinia_pulchra	Sclerosperma_profizianum)	(((Roystonea_regia	Orania_palindan)	(Podococcus_barteri	Pseudophoenix_vinifera))	Chamaedorea_seifrizii)))	((Pelagodoxa_henryana	Manicaria_saccifera)	(Geonoma_undata	(((Dictyosperma_album	(((Burretiokentia_grandiflora	Kentiopsis_piersoniorum)	Dypsis_decaryi)	Hydriastele_microspadix))	(Veitchia_spiralis	Heterospathe_cagayanensis))	((Oenocarpus_bataua	(Nypa_fruticans	Oenocarpus_minor))	Prestoea_acuminata))))))	Calamus_caryotoides))	Kingia_australis);
((Iriartea_deltoidea	((((Phoenix_dactylifera	(Serenoa_repens	Sabal_domingensis))	(((Sclerosperma_profizianum	((Pelagodoxa_henryana	Manicaria_saccifera)	(Geonoma_undata	(((Dictyosperma_album	(((Burretiokentia_grandiflora	Dypsis_decaryi)	Hydriastele_microspadix)	Kentiopsis_piersoniorum))	(Veitchia_spiralis	Heterospathe_cagayanensis))	((Oenocarpus_bataua	Oenocarpus_minor)	Prestoea_acuminata)))))	((((Reinhardtia_paiewonskiana	Reinhardtia_latisecta)	(Reinhardtia_gracilis	Reinhardtia_simplex))	((Elaeis_oleifera	Elaeis_guineensis)	(Bactris_major	Attalea_speciosa)))	Podococcus_barteri))	((((Calamus_caryotoides	Roystonea_regia)	Orania_palindan)	Pseudophoenix_vinifera)	Chamaedorea_seifrizii)))	Nypa_fruticans)	Leopoldinia_pulchra))	Kingia_australis);
((Iriartea_deltoidea	((Phoenix_dactylifera	(Serenoa_repens	Sabal_domingensis))	((((((Calamus_caryotoides	Pelagodoxa_henryana)	Manicaria_saccifera)	Leopoldinia_pulchra)	((Dictyosperma_album	(((Hydriastele_microspadix	Dypsis_decaryi)	(Burretiokentia_grandiflora	Kentiopsis_piersoniorum))	(Veitchia_spiralis	Heterospathe_cagayanensis)))	((Oenocarpus_bataua	Oenocarpus_minor)	Prestoea_acuminata)))	(Nypa_fruticans	Geonoma_undata))	(((((Reinhardtia_paiewonskiana	Reinhardtia_latisecta)	(Reinhardtia_gracilis	Reinhardtia_simplex))	(Attalea_speciosa	((Elaeis_oleifera	Elaeis_guineensis)	Bactris_major)))	(((Chamaedorea_seifrizii	Roystonea_regia)	(Orania_palindan	Pseudophoenix_vinifera))	Sclerosperma_profizianum))	Podococcus_barteri))))	Kingia_australis);
((((((((Nypa_fruticans	((Dictyosperma_album	((Veitchia_spiralis	(((Burretiokentia_grandiflora	Kentiopsis_piersoniorum)	Dypsis_decaryi)	Hydriastele_microspadix))	Heterospathe_cagayanensis))	Manicaria_saccifera))	((Oenocarpus_bataua	Oenocarpus_minor)	Prestoea_acuminata))	(Pelagodoxa_henryana	Geonoma_undata))	(Iriartea_deltoidea	(((Chamaedorea_seifrizii	Roystonea_regia)	((Leopoldinia_pulchra	Sclerosperma_profizianum)	(((Reinhardtia_paiewonskiana	Reinhardtia_latisecta)	(Reinhardtia_gracilis	Reinhardtia_simplex))	(Attalea_speciosa	((Elaeis_oleifera	Elaeis_guineensis)	Bactris_major)))))	(Orania_palindan	Podococcus_barteri))))	Pseudophoenix_vinifera)	(Phoenix_dactylifera	(Serenoa_repens	Sabal_domingensis)))	Calamus_caryotoides)	Kingia_australis);
((((Calamus_caryotoides	(Phoenix_dactylifera	(Sabal_domingensis	Serenoa_repens)))	(((Prestoea_acuminata	(Oenocarpus_minor	Oenocarpus_bataua))	(((Veitchia_spiralis	Heterospathe_cagayanensis)	(Dictyosperma_album	((Hydriastele_microspadix	Dypsis_decaryi)	(Kentiopsis_piersoniorum	Burretiokentia_grandiflora))))	(((Nypa_fruticans	Leopoldinia_pulchra)	Geonoma_undata)	(Pelagodoxa_henryana	Manicaria_saccifera))))	(((Chamaedorea_seifrizii	Pseudophoenix_vinifera)	(Roystonea_regia	Orania_palindan))	((((Reinhardtia_latisecta	Reinhardtia_paiewonskiana)	(Reinhardtia_gracilis	Reinhardtia_simplex))	(Attalea_speciosa	(Bactris_major	(Elaeis_oleifera	Elaeis_guineensis))))	(Podococcus_barteri	Sclerosperma_profizianum)))))	Iriartea_deltoidea)	Kingia_australis);
((((Calamus_caryotoides	(Phoenix_dactylifera	(Sabal_domingensis	Serenoa_repens)))	((Pelagodoxa_henryana	((Prestoea_acuminata	(Oenocarpus_minor	Oenocarpus_bataua))	((Manicaria_saccifera	((Nypa_fruticans	Leopoldinia_pulchra)	Geonoma_undata))	(((Hydriastele_microspadix	(Veitchia_spiralis	Heterospathe_cagayanensis))	(Dictyosperma_album	(Kentiopsis_piersoniorum	Burretiokentia_grandiflora)))	Dypsis_decaryi))))	((((Reinhardtia_latisecta	Reinhardtia_paiewonskiana)	(Reinhardtia_gracilis	Reinhardtia_simplex))	(Attalea_speciosa	(Bactris_major	(Elaeis_oleifera	Elaeis_guineensis))))	((Chamaedorea_seifrizii	Sclerosperma_profizianum)	((Podococcus_barteri	Pseudophoenix_vinifera)	(Roystonea_regia	Orania_palindan))))))	Iriartea_deltoidea)	Kingia_australis);
((Iriartea_deltoidea	((Podococcus_barteri	(((Leopoldinia_pulchra	(Nypa_fruticans	((Reinhardtia_latisecta	Reinhardtia_paiewonskiana)	(Reinhardtia_gracilis	Reinhardtia_simplex))))	(Attalea_speciosa	(Bactris_major	(Elaeis_oleifera	Elaeis_guineensis))))	(Pseudophoenix_vinifera	Sclerosperma_profizianum)))	(((Chamaedorea_seifrizii	Roystonea_regia)	Orania_palindan)	((Phoenix_dactylifera	(Sabal_domingensis	Serenoa_repens))	(Pelagodoxa_henryana	((Manicaria_saccifera	Geonoma_undata)	(((Dictyosperma_album	(Kentiopsis_piersoniorum	Burretiokentia_grandiflora))	(Dypsis_decaryi	(Hydriastele_microspadix	((Calamus_caryotoides	Veitchia_spiralis)	Heterospathe_cagayanensis))))	(Prestoea_acuminata	(Oenocarpus_minor	Oenocarpus_bataua)))))))))	Kingia_australis);
((Geonoma_undata	((((Dictyosperma_album	(Kentiopsis_piersoniorum	Burretiokentia_grandiflora))	(Dypsis_decaryi	(Hydriastele_microspadix	(Veitchia_spiralis	Heterospathe_cagayanensis))))	(Prestoea_acuminata	(Oenocarpus_minor	Oenocarpus_bataua)))	((((Sclerosperma_profizianum	((Pseudophoenix_vinifera	(((Nypa_fruticans	Roystonea_regia)	Chamaedorea_seifrizii)	Orania_palindan))	(((Reinhardtia_latisecta	Reinhardtia_paiewonskiana)	(Reinhardtia_gracilis	Reinhardtia_simplex))	(Attalea_speciosa	(Bactris_major	(Elaeis_oleifera	Elaeis_guineensis))))))	Podococcus_barteri)	(Leopoldinia_pulchra	(Iriartea_deltoidea	(Calamus_caryotoides	(Phoenix_dactylifera	(Sabal_domingensis	Serenoa_repens))))))	(Pelagodoxa_henryana	Manicaria_saccifera))))	Kingia_australis);
((Iriartea_deltoidea	((Phoenix_dactylifera	(Sabal_domingensis	Serenoa_repens))	((Heterospathe_cagayanensis	((Pelagodoxa_henryana	(((Dictyosperma_album	(((Kentiopsis_piersoniorum	Burretiokentia_grandiflora)	(Hydriastele_microspadix	Dypsis_decaryi))	Veitchia_spiralis))	(Prestoea_acuminata	(Oenocarpus_minor	Oenocarpus_bataua)))	Manicaria_saccifera))	(Nypa_fruticans	Geonoma_undata)))	(((((((Reinhardtia_latisecta	Reinhardtia_paiewonskiana)	(Reinhardtia_gracilis	Reinhardtia_simplex))	(Attalea_speciosa	(Bactris_major	(Elaeis_oleifera	Elaeis_guineensis))))	(Orania_palindan	(Calamus_caryotoides	Roystonea_regia)))	(Leopoldinia_pulchra	Podococcus_barteri))	Sclerosperma_profizianum)	(Chamaedorea_seifrizii	Pseudophoenix_vinifera)))))	Kingia_australis);
((Iriartea_deltoidea	(((Phoenix_dactylifera	(Sabal_domingensis	Serenoa_repens))	((((((((Burretiokentia_grandiflora	(Kentiopsis_piersoniorum	Dictyosperma_album))	((Hydriastele_microspadix	Dypsis_decaryi)	(Heterospathe_cagayanensis	Veitchia_spiralis)))	((Oenocarpus_minor	Oenocarpus_bataua)	(Prestoea_acuminata	Nypa_fruticans)))	Manicaria_saccifera)	Geonoma_undata)	Pelagodoxa_henryana)	(Pseudophoenix_vinifera	(Attalea_speciosa	(Bactris_major	(((Reinhardtia_latisecta	Reinhardtia_paiewonskiana)	(Reinhardtia_gracilis	Reinhardtia_simplex))	(Elaeis_oleifera	Elaeis_guineensis))))))	(((Orania_palindan	(Calamus_caryotoides	Roystonea_regia))	Podococcus_barteri)	(Sclerosperma_profizianum	Chamaedorea_seifrizii))))	Leopoldinia_pulchra))	Kingia_australis);
((Iriartea_deltoidea	(((Sclerosperma_profizianum	((((Reinhardtia_latisecta	Reinhardtia_paiewonskiana)	Reinhardtia_simplex)	Reinhardtia_gracilis)	(Attalea_speciosa	(Bactris_major	(Elaeis_oleifera	Elaeis_guineensis)))))	Podococcus_barteri)	(((Phoenix_dactylifera	(Sabal_domingensis	Serenoa_repens))	((((Oenocarpus_minor	Oenocarpus_bataua)	(Leopoldinia_pulchra	Prestoea_acuminata))	((Manicaria_saccifera	(Nypa_fruticans	Geonoma_undata))	((((Hydriastele_microspadix	Veitchia_spiralis)	Dypsis_decaryi)	Heterospathe_cagayanensis)	((Burretiokentia_grandiflora	Kentiopsis_piersoniorum)	Dictyosperma_album))))	Pelagodoxa_henryana))	((Pseudophoenix_vinifera	Orania_palindan)	(Calamus_caryotoides	(Chamaedorea_seifrizii	Roystonea_regia))))))	Kingia_australis);
((Iriartea_deltoidea	((Phoenix_dactylifera	(Sabal_domingensis	Serenoa_repens))	((((((Nypa_fruticans	((((Oenocarpus_minor	Oenocarpus_bataua)	Prestoea_acuminata)	(Dictyosperma_album	(((Hydriastele_microspadix	Veitchia_spiralis)	(Heterospathe_cagayanensis	Leopoldinia_pulchra))	(Dypsis_decaryi	(Burretiokentia_grandiflora	Kentiopsis_piersoniorum)))))	Manicaria_saccifera))	Geonoma_undata)	Pelagodoxa_henryana)	(Calamus_caryotoides	Sclerosperma_profizianum))	((((Reinhardtia_latisecta	Reinhardtia_paiewonskiana)	(Reinhardtia_simplex	Reinhardtia_gracilis))	((Elaeis_oleifera	Elaeis_guineensis)	(Attalea_speciosa	Bactris_major)))	(Pseudophoenix_vinifera	(Chamaedorea_seifrizii	(Orania_palindan	Roystonea_regia)))))	Podococcus_barteri)))	Kingia_australis);
((Iriartea_deltoidea	(((Chamaedorea_seifrizii	Roystonea_regia)	(((Podococcus_barteri	(Pseudophoenix_vinifera	(Sabal_domingensis	(Serenoa_repens	Phoenix_dactylifera))))	((Orania_palindan	(Geonoma_undata	(Pelagodoxa_henryana	(((((Burretiokentia_grandiflora	Kentiopsis_piersoniorum)	Dictyosperma_album)	((Dypsis_decaryi	Veitchia_spiralis)	Heterospathe_cagayanensis))	Hydriastele_microspadix)	(Manicaria_saccifera	((Oenocarpus_minor	Oenocarpus_bataua)	Prestoea_acuminata))))))	(Leopoldinia_pulchra	Sclerosperma_profizianum)))	((Reinhardtia_gracilis	(Reinhardtia_simplex	((Calamus_caryotoides	Reinhardtia_latisecta)	Reinhardtia_paiewonskiana)))	(Attalea_speciosa	(Bactris_major	(Elaeis_oleifera	Elaeis_guineensis))))))	Nypa_fruticans))	Kingia_australis);
((Iriartea_deltoidea	(((Podococcus_barteri	((Calamus_caryotoides	(Roystonea_regia	Orania_palindan))	Chamaedorea_seifrizii))	Sclerosperma_profizianum)	(((Phoenix_dactylifera	(Sabal_domingensis	Serenoa_repens))	(Pseudophoenix_vinifera	(Pelagodoxa_henryana	(((Oenocarpus_minor	Oenocarpus_bataua)	Prestoea_acuminata)	(((Veitchia_spiralis	Heterospathe_cagayanensis)	(Dypsis_decaryi	(((Burretiokentia_grandiflora	Kentiopsis_piersoniorum)	Dictyosperma_album)	Hydriastele_microspadix)))	(((Leopoldinia_pulchra	Nypa_fruticans)	Geonoma_undata)	Manicaria_saccifera))))))	((Reinhardtia_gracilis	(Reinhardtia_simplex	(Reinhardtia_latisecta	Reinhardtia_paiewonskiana)))	(Attalea_speciosa	(Bactris_major	(Elaeis_oleifera	Elaeis_guineensis)))))))	Kingia_australis);
((Iriartea_deltoidea	((Podococcus_barteri	((Leopoldinia_pulchra	Sclerosperma_profizianum)	((Roystonea_regia	Orania_palindan)	(Chamaedorea_seifrizii	Pseudophoenix_vinifera))))	(((Pelagodoxa_henryana	((Prestoea_acuminata	(Nypa_fruticans	(Oenocarpus_bataua	Oenocarpus_minor)))	(Manicaria_saccifera	(Geonoma_undata	((Dictyosperma_album	(Heterospathe_cagayanensis	(Hydriastele_microspadix	(Calamus_caryotoides	Veitchia_spiralis))))	((Kentiopsis_piersoniorum	Burretiokentia_grandiflora)	Dypsis_decaryi))))))	(Serenoa_repens	(Sabal_domingensis	Phoenix_dactylifera)))	((Attalea_speciosa	((Elaeis_oleifera	Elaeis_guineensis)	Bactris_major))	((Reinhardtia_paiewonskiana	Reinhardtia_latisecta)	(Reinhardtia_gracilis	Reinhardtia_simplex))))))	Kingia_australis);
((Calamus_caryotoides	(Roystonea_regia	((Orania_palindan	((((Pelagodoxa_henryana	Manicaria_saccifera)	(Geonoma_undata	((Prestoea_acuminata	(Oenocarpus_bataua	(Oenocarpus_minor	Nypa_fruticans)))	((Heterospathe_cagayanensis	(Hydriastele_microspadix	(Leopoldinia_pulchra	Veitchia_spiralis)))	(((Kentiopsis_piersoniorum	Burretiokentia_grandiflora)	Dypsis_decaryi)	Dictyosperma_album)))))	(Pseudophoenix_vinifera	((Sabal_domingensis	Serenoa_repens)	Phoenix_dactylifera)))	(((Attalea_speciosa	((Elaeis_oleifera	Elaeis_guineensis)	Bactris_major))	((Reinhardtia_paiewonskiana	Reinhardtia_latisecta)	(Reinhardtia_gracilis	Reinhardtia_simplex)))	(Iriartea_deltoidea	(Sclerosperma_profizianum	Podococcus_barteri)))))	Chamaedorea_seifrizii)))	Kingia_australis);
((Calamus_caryotoides	(((Sabal_domingensis	Serenoa_repens)	Phoenix_dactylifera)	((Iriartea_deltoidea	(Podococcus_barteri	(((Pseudophoenix_vinifera	(Orania_palindan	(Nypa_fruticans	(Chamaedorea_seifrizii	Roystonea_regia))))	(Reinhardtia_gracilis	Sclerosperma_profizianum))	((Attalea_speciosa	((Elaeis_oleifera	Elaeis_guineensis)	Bactris_major))	((Reinhardtia_paiewonskiana	Reinhardtia_latisecta)	Reinhardtia_simplex)))))	(Pelagodoxa_henryana	((Prestoea_acuminata	(Oenocarpus_bataua	Oenocarpus_minor))	((Heterospathe_cagayanensis	((Dypsis_decaryi	(Hydriastele_microspadix	(Leopoldinia_pulchra	Veitchia_spiralis)))	((Dictyosperma_album	Burretiokentia_grandiflora)	Kentiopsis_piersoniorum)))	(Manicaria_saccifera	Geonoma_undata)))))))	Kingia_australis);
((Iriartea_deltoidea	((Podococcus_barteri	(Sclerosperma_profizianum	((Pseudophoenix_vinifera	((Orania_palindan	(Calamus_caryotoides	Roystonea_regia))	Chamaedorea_seifrizii))	((Attalea_speciosa	((Elaeis_oleifera	Elaeis_guineensis)	Bactris_major))	(Leopoldinia_pulchra	((Reinhardtia_paiewonskiana	Reinhardtia_latisecta)	(Reinhardtia_gracilis	(Nypa_fruticans	Reinhardtia_simplex))))))))	((((Burretiokentia_grandiflora	(((Prestoea_acuminata	(Oenocarpus_bataua	Oenocarpus_minor))	((((Kentiopsis_piersoniorum	Veitchia_spiralis)	Dypsis_decaryi)	Heterospathe_cagayanensis)	Dictyosperma_album))	Geonoma_undata))	Hydriastele_microspadix)	(Manicaria_saccifera	Pelagodoxa_henryana))	(Sabal_domingensis	(Serenoa_repens	Phoenix_dactylifera)))))	Kingia_australis);
((Reinhardtia_gracilis	(Reinhardtia_simplex	((((Nypa_fruticans	((((((((Prestoea_acuminata	(Oenocarpus_bataua	Oenocarpus_minor))	((((Burretiokentia_grandiflora	Kentiopsis_piersoniorum)	((Dypsis_decaryi	Hydriastele_microspadix)	Veitchia_spiralis))	Heterospathe_cagayanensis)	Dictyosperma_album))	Geonoma_undata)	(Manicaria_saccifera	Pelagodoxa_henryana))	(Phoenix_dactylifera	(Sabal_domingensis	Serenoa_repens)))	(Leopoldinia_pulchra	Iriartea_deltoidea))	Podococcus_barteri)	Sclerosperma_profizianum))	((Orania_palindan	(Calamus_caryotoides	Roystonea_regia))	(Chamaedorea_seifrizii	Pseudophoenix_vinifera)))	(Attalea_speciosa	((Elaeis_oleifera	Elaeis_guineensis)	Bactris_major)))	(Reinhardtia_paiewonskiana	Reinhardtia_latisecta))))	Kingia_australis);
(((((((Orania_palindan	((Calamus_caryotoides	Chamaedorea_seifrizii)	Roystonea_regia))	Pseudophoenix_vinifera)	(Podococcus_barteri	((Sclerosperma_profizianum	((Attalea_speciosa	((Elaeis_oleifera	Elaeis_guineensis)	Bactris_major))	(Leopoldinia_pulchra	((Reinhardtia_paiewonskiana	Reinhardtia_latisecta)	(Reinhardtia_gracilis	(Nypa_fruticans	Reinhardtia_simplex))))))	Iriartea_deltoidea)))	(((Prestoea_acuminata	(Oenocarpus_bataua	Oenocarpus_minor))	((((Heterospathe_cagayanensis	Hydriastele_microspadix)	Veitchia_spiralis)	((Dictyosperma_album	(Burretiokentia_grandiflora	Kentiopsis_piersoniorum))	Dypsis_decaryi))	(Manicaria_saccifera	Geonoma_undata)))	Pelagodoxa_henryana))	(Phoenix_dactylifera	Serenoa_repens))	Sabal_domingensis)	Kingia_australis);
((Iriartea_deltoidea	(((((Prestoea_acuminata	(Oenocarpus_bataua	Oenocarpus_minor))	(((Heterospathe_cagayanensis	((Veitchia_spiralis	Hydriastele_microspadix)	Dypsis_decaryi))	(Dictyosperma_album	(Burretiokentia_grandiflora	Kentiopsis_piersoniorum)))	(Manicaria_saccifera	Geonoma_undata)))	Pelagodoxa_henryana)	(Phoenix_dactylifera	(Sabal_domingensis	(Leopoldinia_pulchra	Serenoa_repens))))	(((((Attalea_speciosa	((Elaeis_oleifera	Elaeis_guineensis)	Bactris_major))	((Reinhardtia_paiewonskiana	Reinhardtia_latisecta)	(Reinhardtia_gracilis	Reinhardtia_simplex)))	((Orania_palindan	(Nypa_fruticans	(Chamaedorea_seifrizii	Roystonea_regia)))	Pseudophoenix_vinifera))	(Calamus_caryotoides	Sclerosperma_profizianum))	Podococcus_barteri)))	Kingia_australis);
((Iriartea_deltoidea	(Leopoldinia_pulchra	(Nypa_fruticans	((((((Prestoea_acuminata	(Oenocarpus_bataua	Oenocarpus_minor))	((((Veitchia_spiralis	Dypsis_decaryi)	(Hydriastele_microspadix	Heterospathe_cagayanensis))	(Dictyosperma_album	(Burretiokentia_grandiflora	Kentiopsis_piersoniorum)))	(Manicaria_saccifera	Geonoma_undata)))	Pelagodoxa_henryana)	(Phoenix_dactylifera	(Sabal_domingensis	Serenoa_repens)))	((Chamaedorea_seifrizii	(Pseudophoenix_vinifera	Sclerosperma_profizianum))	(((Orania_palindan	Roystonea_regia)	Calamus_caryotoides)	Podococcus_barteri)))	((Attalea_speciosa	((Elaeis_oleifera	Elaeis_guineensis)	Bactris_major))	(Reinhardtia_gracilis	(Reinhardtia_simplex	(Reinhardtia_paiewonskiana	Reinhardtia_latisecta))))))))	Kingia_australis);
(((Sabal_domingensis	Serenoa_repens)	((Pseudophoenix_vinifera	(((((Orania_palindan	((Nypa_fruticans	Chamaedorea_seifrizii)	(Roystonea_regia	Calamus_caryotoides)))	(((Attalea_speciosa	((Elaeis_oleifera	Elaeis_guineensis)	Bactris_major))	((Reinhardtia_paiewonskiana	Reinhardtia_latisecta)	(Reinhardtia_gracilis	Reinhardtia_simplex)))	Sclerosperma_profizianum))	Podococcus_barteri)	(Leopoldinia_pulchra	Iriartea_deltoidea))	(((Prestoea_acuminata	(Oenocarpus_bataua	Oenocarpus_minor))	((Heterospathe_cagayanensis	((Hydriastele_microspadix	Dypsis_decaryi)	(Veitchia_spiralis	(Dictyosperma_album	(Burretiokentia_grandiflora	Kentiopsis_piersoniorum)))))	(Manicaria_saccifera	Geonoma_undata)))	Pelagodoxa_henryana)))	Phoenix_dactylifera))	Kingia_australis);
((Iriartea_deltoidea	((((Phoenix_dactylifera	(Sabal_domingensis	Serenoa_repens))	((Nypa_fruticans	Geonoma_undata)	((((Veitchia_spiralis	Hydriastele_microspadix)	Heterospathe_cagayanensis)	(Dypsis_decaryi	(Burretiokentia_grandiflora	Kentiopsis_piersoniorum)))	((Dictyosperma_album	(Prestoea_acuminata	(Oenocarpus_bataua	Oenocarpus_minor)))	(Pelagodoxa_henryana	(Leopoldinia_pulchra	Manicaria_saccifera))))))	(Chamaedorea_seifrizii	Pseudophoenix_vinifera))	(((Attalea_speciosa	((Elaeis_oleifera	Elaeis_guineensis)	Bactris_major))	((Reinhardtia_paiewonskiana	Reinhardtia_latisecta)	(Reinhardtia_gracilis	Reinhardtia_simplex)))	(Sclerosperma_profizianum	(Podococcus_barteri	(Orania_palindan	(Roystonea_regia	Calamus_caryotoides)))))))	Kingia_australis);
((Iriartea_deltoidea	((Podococcus_barteri	(Sclerosperma_profizianum	((((Reinhardtia_paiewonskiana	Reinhardtia_latisecta)	(Reinhardtia_gracilis	(Calamus_caryotoides	Reinhardtia_simplex)))	(Attalea_speciosa	((Elaeis_oleifera	Elaeis_guineensis)	Bactris_major)))	((Orania_palindan	Roystonea_regia)	(Pseudophoenix_vinifera	Chamaedorea_seifrizii)))))	(((Pelagodoxa_henryana	Manicaria_saccifera)	(((Prestoea_acuminata	(Oenocarpus_minor	Oenocarpus_bataua))	(Dictyosperma_album	((Heterospathe_cagayanensis	(((Burretiokentia_grandiflora	Hydriastele_microspadix)	Dypsis_decaryi)	Veitchia_spiralis))	Kentiopsis_piersoniorum)))	((Leopoldinia_pulchra	Nypa_fruticans)	Geonoma_undata)))	((Serenoa_repens	Sabal_domingensis)	Phoenix_dactylifera))))	Kingia_australis);
((Iriartea_deltoidea	(((((Manicaria_saccifera	((Dictyosperma_album	((Heterospathe_cagayanensis	Veitchia_spiralis)	(Hydriastele_microspadix	(Dypsis_decaryi	(Burretiokentia_grandiflora	Kentiopsis_piersoniorum)))))	Geonoma_undata))	(Prestoea_acuminata	(Oenocarpus_bataua	(Nypa_fruticans	Oenocarpus_minor))))	Pelagodoxa_henryana)	(Pseudophoenix_vinifera	((Serenoa_repens	Sabal_domingensis)	Phoenix_dactylifera)))	((((Reinhardtia_paiewonskiana	Reinhardtia_latisecta)	(Reinhardtia_gracilis	Reinhardtia_simplex))	(Attalea_speciosa	((Elaeis_oleifera	Elaeis_guineensis)	Bactris_major)))	(Leopoldinia_pulchra	((Orania_palindan	(Chamaedorea_seifrizii	Roystonea_regia))	((Calamus_caryotoides	Sclerosperma_profizianum)	Podococcus_barteri))))))	Kingia_australis);
((Iriartea_deltoidea	(((((((Heterospathe_cagayanensis	(Dypsis_decaryi	(Hydriastele_microspadix	Veitchia_spiralis)))	(Dictyosperma_album	(Burretiokentia_grandiflora	Kentiopsis_piersoniorum)))	(Prestoea_acuminata	(Oenocarpus_bataua	Oenocarpus_minor)))	Manicaria_saccifera)	Geonoma_undata)	Pelagodoxa_henryana)	(((Serenoa_repens	Sabal_domingensis)	Phoenix_dactylifera)	(((Leopoldinia_pulchra	Attalea_speciosa)	(Bactris_major	((((Reinhardtia_paiewonskiana	Reinhardtia_latisecta)	(Calamus_caryotoides	Reinhardtia_simplex))	Reinhardtia_gracilis)	(Nypa_fruticans	(Elaeis_oleifera	Elaeis_guineensis)))))	(((Pseudophoenix_vinifera	(Orania_palindan	(Chamaedorea_seifrizii	Roystonea_regia)))	Podococcus_barteri)	Sclerosperma_profizianum)))))	Kingia_australis);
((Iriartea_deltoidea	(((Attalea_speciosa	(Bactris_major	(Elaeis_oleifera	Elaeis_guineensis)))	((Nypa_fruticans	Leopoldinia_pulchra)	((Reinhardtia_paiewonskiana	Reinhardtia_latisecta)	(Reinhardtia_gracilis	Reinhardtia_simplex))))	(((Pseudophoenix_vinifera	((Serenoa_repens	Sabal_domingensis)	Phoenix_dactylifera))	(((((Heterospathe_cagayanensis	(Dypsis_decaryi	(Hydriastele_microspadix	(Calamus_caryotoides	Veitchia_spiralis))))	(Dictyosperma_album	(Burretiokentia_grandiflora	Kentiopsis_piersoniorum)))	(Prestoea_acuminata	(Oenocarpus_bataua	Oenocarpus_minor)))	(Pelagodoxa_henryana	Manicaria_saccifera))	Geonoma_undata))	((Sclerosperma_profizianum	(Orania_palindan	Roystonea_regia))	(Chamaedorea_seifrizii	Podococcus_barteri)))))	Kingia_australis);
((Chamaedorea_seifrizii	(Pseudophoenix_vinifera	((Orania_palindan	Roystonea_regia)	((((((Serenoa_repens	Sabal_domingensis)	Phoenix_dactylifera)	((Pelagodoxa_henryana	Manicaria_saccifera)	(((Nypa_fruticans	Geonoma_undata)	(Dictyosperma_album	(((Dypsis_decaryi	(Burretiokentia_grandiflora	Kentiopsis_piersoniorum))	(Hydriastele_microspadix	Veitchia_spiralis))	Heterospathe_cagayanensis)))	(Prestoea_acuminata	(Oenocarpus_bataua	Oenocarpus_minor)))))	(((Reinhardtia_paiewonskiana	Reinhardtia_latisecta)	(Reinhardtia_gracilis	Reinhardtia_simplex))	(((Iriartea_deltoidea	Calamus_caryotoides)	Attalea_speciosa)	(Bactris_major	(Elaeis_oleifera	Elaeis_guineensis)))))	Sclerosperma_profizianum)	(Leopoldinia_pulchra	Podococcus_barteri)))))	Kingia_australis);
((Iriartea_deltoidea	(((Serenoa_repens	Sabal_domingensis)	Phoenix_dactylifera)	((((((Hydriastele_microspadix	(Veitchia_spiralis	Heterospathe_cagayanensis))	((Dypsis_decaryi	(Burretiokentia_grandiflora	Kentiopsis_piersoniorum))	Dictyosperma_album))	(((Leopoldinia_pulchra	Prestoea_acuminata)	(Oenocarpus_bataua	Oenocarpus_minor))	Geonoma_undata))	(Pelagodoxa_henryana	Manicaria_saccifera))	Nypa_fruticans)	((((Reinhardtia_paiewonskiana	Reinhardtia_latisecta)	(Reinhardtia_gracilis	Reinhardtia_simplex))	(Attalea_speciosa	(Bactris_major	(Elaeis_oleifera	Elaeis_guineensis))))	(Sclerosperma_profizianum	(Podococcus_barteri	((Orania_palindan	(Calamus_caryotoides	Roystonea_regia))	(Chamaedorea_seifrizii	Pseudophoenix_vinifera))))))))	Kingia_australis);
((Heterospathe_cagayanensis	((Dypsis_decaryi	(Hydriastele_microspadix	((Burretiokentia_grandiflora	Kentiopsis_piersoniorum)	Veitchia_spiralis)))	(((Prestoea_acuminata	(Oenocarpus_bataua	Oenocarpus_minor))	((Geonoma_undata	((Sclerosperma_profizianum	((Iriartea_deltoidea	((Podococcus_barteri	((Chamaedorea_seifrizii	(Serenoa_repens	Orania_palindan))	(Calamus_caryotoides	Roystonea_regia)))	(((Leopoldinia_pulchra	(Reinhardtia_paiewonskiana	Reinhardtia_latisecta))	(Nypa_fruticans	(Reinhardtia_gracilis	Reinhardtia_simplex)))	(Attalea_speciosa	(Bactris_major	(Elaeis_oleifera	Elaeis_guineensis))))))	(Pseudophoenix_vinifera	(Sabal_domingensis	Phoenix_dactylifera))))	Pelagodoxa_henryana))	Manicaria_saccifera))	Dictyosperma_album)))	Kingia_australis);
((Roystonea_regia	((((((Podococcus_barteri	Pseudophoenix_vinifera)	((Chamaedorea_seifrizii	Sclerosperma_profizianum)	(((Reinhardtia_gracilis	Reinhardtia_simplex)	(Reinhardtia_paiewonskiana	Reinhardtia_latisecta))	(Attalea_speciosa	(Bactris_major	(Elaeis_oleifera	Elaeis_guineensis))))))	((Leopoldinia_pulchra	Nypa_fruticans)	Iriartea_deltoidea))	((((Heterospathe_cagayanensis	(Dictyosperma_album	(Hydriastele_microspadix	((Dypsis_decaryi	(Burretiokentia_grandiflora	Kentiopsis_piersoniorum))	Veitchia_spiralis))))	(Geonoma_undata	Manicaria_saccifera))	(Pelagodoxa_henryana	(Prestoea_acuminata	(Oenocarpus_bataua	Oenocarpus_minor))))	((Serenoa_repens	Sabal_domingensis)	Phoenix_dactylifera)))	Orania_palindan)	Calamus_caryotoides))	Kingia_australis);
((Iriartea_deltoidea	((((Sabal_domingensis	Serenoa_repens)	Phoenix_dactylifera)	(((Chamaedorea_seifrizii	Pseudophoenix_vinifera)	((Orania_palindan	(Calamus_caryotoides	Roystonea_regia))	(Podococcus_barteri	(Sclerosperma_profizianum	(((Reinhardtia_gracilis	Reinhardtia_simplex)	(Reinhardtia_paiewonskiana	Reinhardtia_latisecta))	(Attalea_speciosa	(Bactris_major	(Elaeis_oleifera	Elaeis_guineensis))))))))	((((Nypa_fruticans	(Prestoea_acuminata	(Oenocarpus_bataua	Oenocarpus_minor)))	((Dictyosperma_album	((((Burretiokentia_grandiflora	Kentiopsis_piersoniorum)	(Hydriastele_microspadix	Dypsis_decaryi))	Veitchia_spiralis)	Heterospathe_cagayanensis))	Manicaria_saccifera))	Geonoma_undata)	Pelagodoxa_henryana)))	Leopoldinia_pulchra))	Kingia_australis);
((Nypa_fruticans	(Iriartea_deltoidea	(((Calamus_caryotoides	((Sabal_domingensis	Serenoa_repens)	Phoenix_dactylifera))	(((Orania_palindan	Roystonea_regia)	(Podococcus_barteri	(Sclerosperma_profizianum	((((Reinhardtia_gracilis	Reinhardtia_simplex)	(Reinhardtia_paiewonskiana	Reinhardtia_latisecta))	(Attalea_speciosa	(Bactris_major	(Elaeis_oleifera	Elaeis_guineensis))))	Chamaedorea_seifrizii))))	(Pseudophoenix_vinifera	(((Pelagodoxa_henryana	Manicaria_saccifera)	(Geonoma_undata	(Dictyosperma_album	(((Veitchia_spiralis	Hydriastele_microspadix)	((Burretiokentia_grandiflora	Kentiopsis_piersoniorum)	Dypsis_decaryi))	Heterospathe_cagayanensis))))	(Prestoea_acuminata	(Oenocarpus_bataua	Oenocarpus_minor))))))	Leopoldinia_pulchra)))	Kingia_australis);
((Iriartea_deltoidea	((Phoenix_dactylifera	(Serenoa_repens	Sabal_domingensis))	(((Geonoma_undata	(((Nypa_fruticans	((Oenocarpus_bataua	Oenocarpus_minor)	Prestoea_acuminata))	((Dypsis_decaryi	((Burretiokentia_grandiflora	Kentiopsis_piersoniorum)	Dictyosperma_album))	((Veitchia_spiralis	Heterospathe_cagayanensis)	Hydriastele_microspadix)))	(Leopoldinia_pulchra	Manicaria_saccifera)))	Pelagodoxa_henryana)	(((((Roystonea_regia	Orania_palindan)	Sclerosperma_profizianum)	Podococcus_barteri)	(((Reinhardtia_latisecta	Reinhardtia_paiewonskiana)	(Reinhardtia_gracilis	(Calamus_caryotoides	Reinhardtia_simplex)))	(Attalea_speciosa	(Bactris_major	(Elaeis_oleifera	Elaeis_guineensis)))))	(Chamaedorea_seifrizii	Pseudophoenix_vinifera)))))	Kingia_australis);
((Iriartea_deltoidea	((Phoenix_dactylifera	(Serenoa_repens	Sabal_domingensis))	(((Chamaedorea_seifrizii	Pseudophoenix_vinifera)	(Pelagodoxa_henryana	(Manicaria_saccifera	(((Leopoldinia_pulchra	Nypa_fruticans)	Geonoma_undata)	(((Oenocarpus_bataua	Oenocarpus_minor)	Prestoea_acuminata)	((((Burretiokentia_grandiflora	Kentiopsis_piersoniorum)	Dictyosperma_album)	((Veitchia_spiralis	Heterospathe_cagayanensis)	Hydriastele_microspadix))	Dypsis_decaryi))))))	(Sclerosperma_profizianum	(((((Reinhardtia_latisecta	Reinhardtia_paiewonskiana)	(Reinhardtia_simplex	Reinhardtia_gracilis))	(Attalea_speciosa	(Bactris_major	(Elaeis_oleifera	Elaeis_guineensis))))	((Calamus_caryotoides	Roystonea_regia)	Orania_palindan))	Podococcus_barteri)))))	Kingia_australis);
((Phoenix_dactylifera	((Serenoa_repens	Sabal_domingensis)	(((Geonoma_undata	((((Pelagodoxa_henryana	Manicaria_saccifera)	((Heterospathe_cagayanensis	((Dypsis_decaryi	(Hydriastele_microspadix	Burretiokentia_grandiflora))	(Kentiopsis_piersoniorum	Veitchia_spiralis)))	Dictyosperma_album))	((Oenocarpus_bataua	Oenocarpus_minor)	Prestoea_acuminata))	(Leopoldinia_pulchra	Nypa_fruticans)))	(((Roystonea_regia	Orania_palindan)	((Iriartea_deltoidea	(((Reinhardtia_latisecta	Reinhardtia_paiewonskiana)	(Reinhardtia_simplex	Reinhardtia_gracilis))	(Attalea_speciosa	(Bactris_major	(Elaeis_oleifera	Elaeis_guineensis)))))	(Podococcus_barteri	Sclerosperma_profizianum)))	(Chamaedorea_seifrizii	Pseudophoenix_vinifera)))	Calamus_caryotoides)))	Kingia_australis);
((Manicaria_saccifera	((((((Hydriastele_microspadix	((Dypsis_decaryi	Kentiopsis_piersoniorum)	Burretiokentia_grandiflora))	Veitchia_spiralis)	Dictyosperma_album)	((Oenocarpus_bataua	Oenocarpus_minor)	Prestoea_acuminata))	(Heterospathe_cagayanensis	(Geonoma_undata	((Pseudophoenix_vinifera	((Nypa_fruticans	(Chamaedorea_seifrizii	Roystonea_regia))	Orania_palindan))	((Phoenix_dactylifera	((Leopoldinia_pulchra	Serenoa_repens)	Sabal_domingensis))	((Sclerosperma_profizianum	(((Reinhardtia_latisecta	Reinhardtia_paiewonskiana)	(Calamus_caryotoides	(Reinhardtia_simplex	Reinhardtia_gracilis)))	(Attalea_speciosa	(Bactris_major	(Elaeis_oleifera	Elaeis_guineensis)))))	(Podococcus_barteri	Iriartea_deltoidea)))))))	Pelagodoxa_henryana))	Kingia_australis);
((Iriartea_deltoidea	((((((Oenocarpus_bataua	Oenocarpus_minor)	Prestoea_acuminata)	((Geonoma_undata	Manicaria_saccifera)	((Heterospathe_cagayanensis	((Dypsis_decaryi	(Kentiopsis_piersoniorum	Burretiokentia_grandiflora))	(Veitchia_spiralis	Hydriastele_microspadix)))	Dictyosperma_album)))	Pelagodoxa_henryana)	(Pseudophoenix_vinifera	(Sabal_domingensis	(Phoenix_dactylifera	Serenoa_repens))))	((Nypa_fruticans	Leopoldinia_pulchra)	((Podococcus_barteri	(((Chamaedorea_seifrizii	Roystonea_regia)	Orania_palindan)	Sclerosperma_profizianum))	(((Reinhardtia_latisecta	Reinhardtia_paiewonskiana)	(Reinhardtia_gracilis	(Calamus_caryotoides	Reinhardtia_simplex)))	(Attalea_speciosa	(Bactris_major	(Elaeis_oleifera	Elaeis_guineensis))))))))	Kingia_australis);
((Sabal_domingensis	(Phoenix_dactylifera	(Pseudophoenix_vinifera	((((Nypa_fruticans	Leopoldinia_pulchra)	Iriartea_deltoidea)	(((((Calamus_caryotoides	Chamaedorea_seifrizii)	Roystonea_regia)	Orania_palindan)	(Sclerosperma_profizianum	Podococcus_barteri))	(((Reinhardtia_latisecta	Reinhardtia_paiewonskiana)	(Reinhardtia_gracilis	Reinhardtia_simplex))	(Attalea_speciosa	(Bactris_major	(Elaeis_oleifera	Elaeis_guineensis))))))	((((Heterospathe_cagayanensis	(((Dypsis_decaryi	(Veitchia_spiralis	(Kentiopsis_piersoniorum	Burretiokentia_grandiflora)))	Hydriastele_microspadix)	Dictyosperma_album))	Geonoma_undata)	(Pelagodoxa_henryana	Manicaria_saccifera))	(Serenoa_repens	((Oenocarpus_bataua	Oenocarpus_minor)	Prestoea_acuminata)))))))	Kingia_australis);
((((Serenoa_repens	Sabal_domingensis)	Phoenix_dactylifera)	((Pseudophoenix_vinifera	((((Chamaedorea_seifrizii	Roystonea_regia)	Orania_palindan)	((((Leopoldinia_pulchra	((Reinhardtia_gracilis	(Reinhardtia_simplex	(Reinhardtia_latisecta	Reinhardtia_paiewonskiana)))	Nypa_fruticans))	((Bactris_major	(Elaeis_oleifera	Elaeis_guineensis))	Sclerosperma_profizianum))	(Attalea_speciosa	Iriartea_deltoidea))	Podococcus_barteri))	((((Oenocarpus_bataua	Oenocarpus_minor)	Prestoea_acuminata)	((Dictyosperma_album	(Kentiopsis_piersoniorum	Dypsis_decaryi))	(Heterospathe_cagayanensis	(Veitchia_spiralis	(Burretiokentia_grandiflora	Hydriastele_microspadix)))))	(Geonoma_undata	(Pelagodoxa_henryana	Manicaria_saccifera)))))	Calamus_caryotoides))	Kingia_australis);
((Iriartea_deltoidea	((Sabal_domingensis	(Serenoa_repens	Phoenix_dactylifera))	((Podococcus_barteri	(((Pseudophoenix_vinifera	((Chamaedorea_seifrizii	Roystonea_regia)	Orania_palindan))	((((Reinhardtia_latisecta	Reinhardtia_paiewonskiana)	Reinhardtia_simplex)	Reinhardtia_gracilis)	(((Elaeis_oleifera	Elaeis_guineensis)	Bactris_major)	Attalea_speciosa)))	Sclerosperma_profizianum))	((Nypa_fruticans	Geonoma_undata)	(((Heterospathe_cagayanensis	(((Oenocarpus_bataua	Oenocarpus_minor)	Prestoea_acuminata)	Dictyosperma_album))	((Manicaria_saccifera	Pelagodoxa_henryana)	Leopoldinia_pulchra))	(((Burretiokentia_grandiflora	Kentiopsis_piersoniorum)	(Calamus_caryotoides	Veitchia_spiralis))	(Dypsis_decaryi	Hydriastele_microspadix)))))))	Kingia_australis);
((Iriartea_deltoidea	(((Phoenix_dactylifera	(Sabal_domingensis	Serenoa_repens))	(((((Reinhardtia_latisecta	Reinhardtia_paiewonskiana)	(Reinhardtia_simplex	Reinhardtia_gracilis))	(((Elaeis_oleifera	Elaeis_guineensis)	Bactris_major)	Attalea_speciosa))	((Leopoldinia_pulchra	Sclerosperma_profizianum)	(Podococcus_barteri	(Pseudophoenix_vinifera	((Nypa_fruticans	(Chamaedorea_seifrizii	Roystonea_regia))	Orania_palindan)))))	(Geonoma_undata	((((Oenocarpus_bataua	Oenocarpus_minor)	Prestoea_acuminata)	((Dictyosperma_album	(Manicaria_saccifera	Pelagodoxa_henryana))	Heterospathe_cagayanensis))	(((Burretiokentia_grandiflora	Kentiopsis_piersoniorum)	(Hydriastele_microspadix	Veitchia_spiralis))	Dypsis_decaryi)))))	Calamus_caryotoides))	Kingia_australis);
((Reinhardtia_gracilis	(((((Chamaedorea_seifrizii	(((Roystonea_regia	Orania_palindan)	Sclerosperma_profizianum)	Podococcus_barteri))	(Pseudophoenix_vinifera	(((((Oenocarpus_bataua	Oenocarpus_minor)	Prestoea_acuminata)	(Dictyosperma_album	(Manicaria_saccifera	Pelagodoxa_henryana)))	(((((Calamus_caryotoides	Veitchia_spiralis)	Heterospathe_cagayanensis)	((Burretiokentia_grandiflora	Kentiopsis_piersoniorum)	Dypsis_decaryi))	Hydriastele_microspadix)	(Nypa_fruticans	Geonoma_undata)))	(Iriartea_deltoidea	((Serenoa_repens	Phoenix_dactylifera)	Sabal_domingensis)))))	((((Elaeis_oleifera	Elaeis_guineensis)	Bactris_major)	Attalea_speciosa)	Leopoldinia_pulchra))	(Reinhardtia_latisecta	Reinhardtia_paiewonskiana))	Reinhardtia_simplex))	Kingia_australis);
((Iriartea_deltoidea	((Podococcus_barteri	(((Orania_palindan	((Chamaedorea_seifrizii	Roystonea_regia)	Calamus_caryotoides))	Pseudophoenix_vinifera)	(((Attalea_speciosa	(Bactris_major	(Elaeis_oleifera	Elaeis_guineensis)))	((Reinhardtia_paiewonskiana	Reinhardtia_latisecta)	(Reinhardtia_gracilis	Reinhardtia_simplex)))	Sclerosperma_profizianum)))	(((Serenoa_repens	Sabal_domingensis)	Phoenix_dactylifera)	((((Heterospathe_cagayanensis	(Dictyosperma_album	(Hydriastele_microspadix	((Dypsis_decaryi	(Burretiokentia_grandiflora	Kentiopsis_piersoniorum))	Veitchia_spiralis))))	((Manicaria_saccifera	(Nypa_fruticans	Geonoma_undata))	Leopoldinia_pulchra))	(Prestoea_acuminata	(Oenocarpus_bataua	Oenocarpus_minor)))	Pelagodoxa_henryana))))	Kingia_australis);
((Roystonea_regia	((((((Podococcus_barteri	(((Leopoldinia_pulchra	Nypa_fruticans)	Iriartea_deltoidea)	(((Elaeis_oleifera	Elaeis_guineensis)	(Attalea_speciosa	Bactris_major))	((Reinhardtia_paiewonskiana	Reinhardtia_latisecta)	(Reinhardtia_gracilis	(Calamus_caryotoides	Reinhardtia_simplex))))))	Sclerosperma_profizianum)	(((Serenoa_repens	Sabal_domingensis)	Phoenix_dactylifera)	(((((Dictyosperma_album	(Kentiopsis_piersoniorum	(Dypsis_decaryi	Burretiokentia_grandiflora)))	(Heterospathe_cagayanensis	(Hydriastele_microspadix	Veitchia_spiralis)))	(Manicaria_saccifera	Geonoma_undata))	(Prestoea_acuminata	(Oenocarpus_bataua	Oenocarpus_minor)))	Pelagodoxa_henryana)))	Chamaedorea_seifrizii)	Pseudophoenix_vinifera)	Orania_palindan))	Kingia_australis);
((Heterospathe_cagayanensis	(Veitchia_spiralis	((Dictyosperma_album	((Manicaria_saccifera	Geonoma_undata)	((Prestoea_acuminata	(Oenocarpus_bataua	Oenocarpus_minor))	(Pelagodoxa_henryana	((Iriartea_deltoidea	((Chamaedorea_seifrizii	Pseudophoenix_vinifera)	((Orania_palindan	(Calamus_caryotoides	Roystonea_regia))	(((Podococcus_barteri	Leopoldinia_pulchra)	Nypa_fruticans)	(((Attalea_speciosa	(Bactris_major	(Elaeis_oleifera	Elaeis_guineensis)))	((Reinhardtia_paiewonskiana	Reinhardtia_latisecta)	(Reinhardtia_simplex	Reinhardtia_gracilis)))	Sclerosperma_profizianum)))))	((Serenoa_repens	Sabal_domingensis)	Phoenix_dactylifera))))))	(Hydriastele_microspadix	(Dypsis_decaryi	(Kentiopsis_piersoniorum	Burretiokentia_grandiflora))))))	Kingia_australis);
((Iriartea_deltoidea	((((Serenoa_repens	Sabal_domingensis)	Phoenix_dactylifera)	((((Pelagodoxa_henryana	Manicaria_saccifera)	(Prestoea_acuminata	(Oenocarpus_bataua	Oenocarpus_minor)))	(((Kentiopsis_piersoniorum	Burretiokentia_grandiflora)	(Hydriastele_microspadix	Dictyosperma_album))	((Heterospathe_cagayanensis	(Leopoldinia_pulchra	Veitchia_spiralis))	Dypsis_decaryi)))	Geonoma_undata))	(Pseudophoenix_vinifera	(Chamaedorea_seifrizii	((((Attalea_speciosa	(Bactris_major	(Elaeis_oleifera	Elaeis_guineensis)))	(Nypa_fruticans	((Reinhardtia_paiewonskiana	Reinhardtia_latisecta)	(Reinhardtia_simplex	Reinhardtia_gracilis))))	(Podococcus_barteri	Sclerosperma_profizianum))	(Orania_palindan	(Calamus_caryotoides	Roystonea_regia)))))))	Kingia_australis);
((Prestoea_acuminata	((Oenocarpus_bataua	Oenocarpus_minor)	((((Heterospathe_cagayanensis	((Hydriastele_microspadix	Dypsis_decaryi)	(Leopoldinia_pulchra	Veitchia_spiralis)))	((Kentiopsis_piersoniorum	Burretiokentia_grandiflora)	Dictyosperma_album))	Manicaria_saccifera)	(Geonoma_undata	(Pelagodoxa_henryana	(((Podococcus_barteri	Orania_palindan)	(((Pseudophoenix_vinifera	Chamaedorea_seifrizii)	((Bactris_major	(Elaeis_oleifera	Elaeis_guineensis))	(((Reinhardtia_paiewonskiana	Reinhardtia_latisecta)	(Reinhardtia_simplex	Reinhardtia_gracilis))	Attalea_speciosa)))	(Roystonea_regia	Sclerosperma_profizianum)))	((Nypa_fruticans	Iriartea_deltoidea)	(Calamus_caryotoides	((Serenoa_repens	Sabal_domingensis)	Phoenix_dactylifera)))))))))	Kingia_australis);
(((((((((((Chamaedorea_seifrizii	Pseudophoenix_vinifera)	((Serenoa_repens	Sabal_domingensis)	Phoenix_dactylifera))	((((Prestoea_acuminata	(Oenocarpus_bataua	Oenocarpus_minor))	((((Heterospathe_cagayanensis	Veitchia_spiralis)	((Burretiokentia_grandiflora	Dypsis_decaryi)	Hydriastele_microspadix))	(Kentiopsis_piersoniorum	Dictyosperma_album))	Manicaria_saccifera))	Geonoma_undata)	Pelagodoxa_henryana))	(Orania_palindan	(Calamus_caryotoides	Roystonea_regia)))	((Bactris_major	(Elaeis_oleifera	Elaeis_guineensis))	(((Reinhardtia_paiewonskiana	Reinhardtia_latisecta)	(Reinhardtia_simplex	Reinhardtia_gracilis))	Attalea_speciosa)))	Sclerosperma_profizianum)	Podococcus_barteri)	Leopoldinia_pulchra)	Nypa_fruticans)	Iriartea_deltoidea)	Kingia_australis);
((Heterospathe_cagayanensis	((((((Iriartea_deltoidea	((((Orania_palindan	((Chamaedorea_seifrizii	(Nypa_fruticans	Roystonea_regia))	Calamus_caryotoides))	Pseudophoenix_vinifera)	((Attalea_speciosa	(Bactris_major	((Elaeis_oleifera	Elaeis_guineensis)	((Reinhardtia_paiewonskiana	Reinhardtia_latisecta)	(Reinhardtia_simplex	Reinhardtia_gracilis)))))	(Leopoldinia_pulchra	Sclerosperma_profizianum)))	Podococcus_barteri))	((Serenoa_repens	Sabal_domingensis)	Phoenix_dactylifera))	Geonoma_undata)	(Manicaria_saccifera	Pelagodoxa_henryana))	(Prestoea_acuminata	(Oenocarpus_bataua	Oenocarpus_minor)))	(((Burretiokentia_grandiflora	(Veitchia_spiralis	Hydriastele_microspadix))	(Kentiopsis_piersoniorum	Dictyosperma_album))	Dypsis_decaryi)))	Kingia_australis);
((Iriartea_deltoidea	(Nypa_fruticans	(((Pseudophoenix_vinifera	(((Serenoa_repens	Sabal_domingensis)	Phoenix_dactylifera)	((((Heterospathe_cagayanensis	((Dypsis_decaryi	(Dictyosperma_album	((Burretiokentia_grandiflora	Kentiopsis_piersoniorum)	Veitchia_spiralis)))	Hydriastele_microspadix))	(Geonoma_undata	Manicaria_saccifera))	(Prestoea_acuminata	(Oenocarpus_bataua	Oenocarpus_minor)))	Pelagodoxa_henryana)))	(((Orania_palindan	(Roystonea_regia	Calamus_caryotoides))	((Chamaedorea_seifrizii	Sclerosperma_profizianum)	Podococcus_barteri))	(((Reinhardtia_paiewonskiana	Reinhardtia_latisecta)	(Reinhardtia_simplex	Reinhardtia_gracilis))	((Bactris_major	(Elaeis_oleifera	Elaeis_guineensis))	Attalea_speciosa))))	Leopoldinia_pulchra)))	Kingia_australis);
((Iriartea_deltoidea	((Sabal_domingensis	(Phoenix_dactylifera	Serenoa_repens))	((((Leopoldinia_pulchra	Nypa_fruticans)	Geonoma_undata)	(((Heterospathe_cagayanensis	(Dictyosperma_album	((Veitchia_spiralis	(Hydriastele_microspadix	Dypsis_decaryi))	(Burretiokentia_grandiflora	Kentiopsis_piersoniorum))))	(Prestoea_acuminata	(Oenocarpus_bataua	Oenocarpus_minor)))	(Pelagodoxa_henryana	Manicaria_saccifera)))	(((Chamaedorea_seifrizii	(Calamus_caryotoides	Sclerosperma_profizianum))	(Podococcus_barteri	(Pseudophoenix_vinifera	(Orania_palindan	Roystonea_regia))))	(((Reinhardtia_paiewonskiana	Reinhardtia_latisecta)	(Reinhardtia_simplex	Reinhardtia_gracilis))	((Bactris_major	(Elaeis_oleifera	Elaeis_guineensis))	Attalea_speciosa))))))	Kingia_australis);
((Iriartea_deltoidea	(((((Calamus_caryotoides	Chamaedorea_seifrizii)	Podococcus_barteri)	(Sclerosperma_profizianum	(Orania_palindan	Roystonea_regia)))	(((Reinhardtia_paiewonskiana	Reinhardtia_latisecta)	(Reinhardtia_simplex	Reinhardtia_gracilis))	((Bactris_major	(Elaeis_oleifera	Elaeis_guineensis))	Attalea_speciosa)))	((Pelagodoxa_henryana	(((Geonoma_undata	Manicaria_saccifera)	((((Burretiokentia_grandiflora	Kentiopsis_piersoniorum)	Heterospathe_cagayanensis)	(Hydriastele_microspadix	(Dypsis_decaryi	(Leopoldinia_pulchra	Veitchia_spiralis))))	Dictyosperma_album))	(Prestoea_acuminata	(Oenocarpus_bataua	(Nypa_fruticans	Oenocarpus_minor)))))	(Pseudophoenix_vinifera	(Sabal_domingensis	(Phoenix_dactylifera	Serenoa_repens))))))	Kingia_australis);
((Hydriastele_microspadix	((Heterospathe_cagayanensis	Veitchia_spiralis)	(Dictyosperma_album	((Dypsis_decaryi	(Burretiokentia_grandiflora	Kentiopsis_piersoniorum))	(((((Calamus_caryotoides	(Phoenix_dactylifera	(Serenoa_repens	Sabal_domingensis)))	Iriartea_deltoidea)	((((Reinhardtia_paiewonskiana	Reinhardtia_latisecta)	(Reinhardtia_gracilis	Reinhardtia_simplex))	(Attalea_speciosa	(Bactris_major	(Elaeis_guineensis	Elaeis_oleifera))))	((Podococcus_barteri	(Sclerosperma_profizianum	Leopoldinia_pulchra))	(Orania_palindan	((Chamaedorea_seifrizii	Roystonea_regia)	Pseudophoenix_vinifera)))))	(Nypa_fruticans	(Prestoea_acuminata	(Oenocarpus_minor	Oenocarpus_bataua))))	(Geonoma_undata	(Pelagodoxa_henryana	Manicaria_saccifera)))))))	Kingia_australis);
((Calamus_caryotoides	((Pseudophoenix_vinifera	Chamaedorea_seifrizii)	((Podococcus_barteri	(((((Dictyosperma_album	(Prestoea_acuminata	(Oenocarpus_minor	Oenocarpus_bataua)))	(((Hydriastele_microspadix	((Burretiokentia_grandiflora	Kentiopsis_piersoniorum)	Veitchia_spiralis))	Dypsis_decaryi)	(Heterospathe_cagayanensis	((Nypa_fruticans	Geonoma_undata)	(Pelagodoxa_henryana	Manicaria_saccifera)))))	((Phoenix_dactylifera	(Serenoa_repens	Sabal_domingensis))	Iriartea_deltoidea))	(((Reinhardtia_paiewonskiana	Reinhardtia_latisecta)	(Reinhardtia_gracilis	Reinhardtia_simplex))	((Leopoldinia_pulchra	Attalea_speciosa)	(Bactris_major	(Elaeis_guineensis	Elaeis_oleifera)))))	Sclerosperma_profizianum))	(Roystonea_regia	Orania_palindan))))	Kingia_australis);
((Iriartea_deltoidea	(((((((Chamaedorea_seifrizii	Roystonea_regia)	Orania_palindan)	Pseudophoenix_vinifera)	(((Reinhardtia_paiewonskiana	Reinhardtia_latisecta)	(Reinhardtia_gracilis	Reinhardtia_simplex))	(Attalea_speciosa	(Bactris_major	(Elaeis_guineensis	Elaeis_oleifera)))))	Sclerosperma_profizianum)	Podococcus_barteri)	(((((Leopoldinia_pulchra	Nypa_fruticans)	Geonoma_undata)	Pelagodoxa_henryana)	(Manicaria_saccifera	((Prestoea_acuminata	(Oenocarpus_minor	Oenocarpus_bataua))	(Heterospathe_cagayanensis	(((Hydriastele_microspadix	(Calamus_caryotoides	Veitchia_spiralis))	((Burretiokentia_grandiflora	Kentiopsis_piersoniorum)	Dypsis_decaryi))	Dictyosperma_album)))))	(Phoenix_dactylifera	(Serenoa_repens	Sabal_domingensis)))))	Kingia_australis);
((Calamus_caryotoides	((Phoenix_dactylifera	(Serenoa_repens	Sabal_domingensis))	(((Iriartea_deltoidea	(((((Reinhardtia_paiewonskiana	Reinhardtia_latisecta)	(Reinhardtia_gracilis	Reinhardtia_simplex))	(Bactris_major	(Elaeis_guineensis	Elaeis_oleifera)))	Attalea_speciosa)	((Leopoldinia_pulchra	Sclerosperma_profizianum)	(Podococcus_barteri	((Nypa_fruticans	(Chamaedorea_seifrizii	Roystonea_regia))	Orania_palindan)))))	((Pelagodoxa_henryana	Manicaria_saccifera)	(Geonoma_undata	((Prestoea_acuminata	(Oenocarpus_minor	Oenocarpus_bataua))	(((Burretiokentia_grandiflora	Kentiopsis_piersoniorum)	Dictyosperma_album)	((Hydriastele_microspadix	(Veitchia_spiralis	Heterospathe_cagayanensis))	Dypsis_decaryi))))))	Pseudophoenix_vinifera)))	Kingia_australis);
((Serenoa_repens	(((Iriartea_deltoidea	((Pseudophoenix_vinifera	(((((Calamus_caryotoides	Roystonea_regia)	Chamaedorea_seifrizii)	Nypa_fruticans)	Orania_palindan)	((Podococcus_barteri	(((Reinhardtia_paiewonskiana	Reinhardtia_latisecta)	(Reinhardtia_gracilis	Reinhardtia_simplex))	((Bactris_major	(Elaeis_guineensis	Elaeis_oleifera))	Attalea_speciosa)))	Sclerosperma_profizianum)))	(Geonoma_undata	((((Prestoea_acuminata	(Oenocarpus_minor	Oenocarpus_bataua))	Manicaria_saccifera)	(Leopoldinia_pulchra	((Kentiopsis_piersoniorum	Dictyosperma_album)	(((Hydriastele_microspadix	Veitchia_spiralis)	(Burretiokentia_grandiflora	Dypsis_decaryi))	Heterospathe_cagayanensis))))	Pelagodoxa_henryana))))	Sabal_domingensis)	Phoenix_dactylifera))	Kingia_australis);
((Iriartea_deltoidea	(Podococcus_barteri	(((((Reinhardtia_paiewonskiana	Reinhardtia_latisecta)	(Reinhardtia_gracilis	Reinhardtia_simplex))	((Bactris_major	(Elaeis_guineensis	Elaeis_oleifera))	Attalea_speciosa))	((Pseudophoenix_vinifera	(Orania_palindan	((Roystonea_regia	Chamaedorea_seifrizii)	Nypa_fruticans)))	(Leopoldinia_pulchra	Sclerosperma_profizianum)))	((((Prestoea_acuminata	(Oenocarpus_minor	Oenocarpus_bataua))	((Geonoma_undata	Manicaria_saccifera)	((Kentiopsis_piersoniorum	Dictyosperma_album)	(((Hydriastele_microspadix	Veitchia_spiralis)	(Burretiokentia_grandiflora	Dypsis_decaryi))	Heterospathe_cagayanensis))))	Pelagodoxa_henryana)	(Calamus_caryotoides	(Sabal_domingensis	(Phoenix_dactylifera	Serenoa_repens)))))))	Kingia_australis);
((Iriartea_deltoidea	(((Leopoldinia_pulchra	(Nypa_fruticans	((Reinhardtia_paiewonskiana	(Reinhardtia_gracilis	Reinhardtia_latisecta))	Reinhardtia_simplex)))	((Bactris_major	(Elaeis_guineensis	Elaeis_oleifera))	Attalea_speciosa))	((Podococcus_barteri	Sclerosperma_profizianum)	(((Orania_palindan	(Calamus_caryotoides	Roystonea_regia))	(Chamaedorea_seifrizii	Pseudophoenix_vinifera))	((((Prestoea_acuminata	(Oenocarpus_minor	Oenocarpus_bataua))	((Geonoma_undata	Manicaria_saccifera)	(((Dypsis_decaryi	(Burretiokentia_grandiflora	Kentiopsis_piersoniorum))	Dictyosperma_album)	((Hydriastele_microspadix	Veitchia_spiralis)	Heterospathe_cagayanensis))))	Pelagodoxa_henryana)	(Serenoa_repens	(Sabal_domingensis	Phoenix_dactylifera)))))))	Kingia_australis);
((Iriartea_deltoidea	(((Geonoma_undata	(((Dictyosperma_album	((Hydriastele_microspadix	((Dypsis_decaryi	Veitchia_spiralis)	Heterospathe_cagayanensis))	(Burretiokentia_grandiflora	Kentiopsis_piersoniorum)))	(Prestoea_acuminata	(Oenocarpus_minor	Oenocarpus_bataua)))	(Leopoldinia_pulchra	(Manicaria_saccifera	Pelagodoxa_henryana))))	(Sabal_domingensis	(Phoenix_dactylifera	Serenoa_repens)))	(((((Reinhardtia_paiewonskiana	Reinhardtia_latisecta)	(Reinhardtia_gracilis	Reinhardtia_simplex))	((Bactris_major	(Elaeis_guineensis	(Nypa_fruticans	Elaeis_oleifera)))	Attalea_speciosa))	((Sclerosperma_profizianum	Chamaedorea_seifrizii)	(Podococcus_barteri	(Orania_palindan	(Calamus_caryotoides	Roystonea_regia)))))	Pseudophoenix_vinifera)))	Kingia_australis);
((Iriartea_deltoidea	(Podococcus_barteri	((Calamus_caryotoides	(Sabal_domingensis	(Phoenix_dactylifera	Serenoa_repens)))	(((Geonoma_undata	(((Dictyosperma_album	(((Dypsis_decaryi	(Hydriastele_microspadix	Veitchia_spiralis))	Heterospathe_cagayanensis)	(Burretiokentia_grandiflora	Kentiopsis_piersoniorum)))	(Prestoea_acuminata	(Oenocarpus_minor	Oenocarpus_bataua)))	(Manicaria_saccifera	Pelagodoxa_henryana)))	Sclerosperma_profizianum)	(((Pseudophoenix_vinifera	Chamaedorea_seifrizii)	(Orania_palindan	Roystonea_regia))	(((Nypa_fruticans	Leopoldinia_pulchra)	((Reinhardtia_paiewonskiana	Reinhardtia_latisecta)	(Reinhardtia_gracilis	Reinhardtia_simplex)))	((Bactris_major	(Elaeis_guineensis	Elaeis_oleifera))	Attalea_speciosa)))))))	Kingia_australis);
((Iriartea_deltoidea	(Leopoldinia_pulchra	(((Pseudophoenix_vinifera	(Sabal_domingensis	Phoenix_dactylifera))	(Serenoa_repens	(((Prestoea_acuminata	(Oenocarpus_minor	Oenocarpus_bataua))	(Geonoma_undata	(Manicaria_saccifera	(((Veitchia_spiralis	Heterospathe_cagayanensis)	Hydriastele_microspadix)	(Burretiokentia_grandiflora	((Dypsis_decaryi	Kentiopsis_piersoniorum)	Dictyosperma_album))))))	Pelagodoxa_henryana)))	((((Reinhardtia_paiewonskiana	Reinhardtia_latisecta)	(Reinhardtia_gracilis	(Calamus_caryotoides	Reinhardtia_simplex)))	((Bactris_major	(Elaeis_guineensis	Elaeis_oleifera))	Attalea_speciosa))	((Podococcus_barteri	Sclerosperma_profizianum)	(Orania_palindan	(Chamaedorea_seifrizii	(Roystonea_regia	Nypa_fruticans))))))))	Kingia_australis);
((Iriartea_deltoidea	((((((Bactris_major	(Elaeis_oleifera	Elaeis_guineensis))	Attalea_speciosa)	(Leopoldinia_pulchra	(((Reinhardtia_latisecta	Reinhardtia_paiewonskiana)	(Calamus_caryotoides	(Reinhardtia_gracilis	Reinhardtia_simplex)))	Nypa_fruticans)))	(Sclerosperma_profizianum	((((Chamaedorea_seifrizii	Roystonea_regia)	Orania_palindan)	Pseudophoenix_vinifera)	Podococcus_barteri)))	((Geonoma_undata	((Prestoea_acuminata	(Oenocarpus_bataua	Oenocarpus_minor))	((Manicaria_saccifera	((Kentiopsis_piersoniorum	Dypsis_decaryi)	((Veitchia_spiralis	(Hydriastele_microspadix	Heterospathe_cagayanensis))	Burretiokentia_grandiflora)))	Dictyosperma_album)))	Pelagodoxa_henryana))	(Phoenix_dactylifera	(Serenoa_repens	Sabal_domingensis))))	Kingia_australis);
((Iriartea_deltoidea	((((Sabal_domingensis	(Phoenix_dactylifera	Serenoa_repens))	(Geonoma_undata	((((((Dypsis_decaryi	(Veitchia_spiralis	Hydriastele_microspadix))	Heterospathe_cagayanensis)	(Burretiokentia_grandiflora	Kentiopsis_piersoniorum))	Dictyosperma_album)	(Prestoea_acuminata	(Oenocarpus_bataua	Oenocarpus_minor)))	(Pelagodoxa_henryana	Manicaria_saccifera))))	((Nypa_fruticans	(((Bactris_major	(Elaeis_oleifera	Elaeis_guineensis))	Attalea_speciosa)	((Reinhardtia_latisecta	Reinhardtia_paiewonskiana)	(Reinhardtia_gracilis	Reinhardtia_simplex))))	((Roystonea_regia	Orania_palindan)	((Chamaedorea_seifrizii	Podococcus_barteri)	(Pseudophoenix_vinifera	(Sclerosperma_profizianum	Leopoldinia_pulchra))))))	Calamus_caryotoides))	Kingia_australis);
((Iriartea_deltoidea	((Sabal_domingensis	(Phoenix_dactylifera	Serenoa_repens))	((((Prestoea_acuminata	(Oenocarpus_bataua	Oenocarpus_minor))	((Manicaria_saccifera	Geonoma_undata)	((((((Burretiokentia_grandiflora	Dypsis_decaryi)	Veitchia_spiralis)	Heterospathe_cagayanensis)	Hydriastele_microspadix)	Dictyosperma_album)	Kentiopsis_piersoniorum)))	Pelagodoxa_henryana)	(((((Bactris_major	(Elaeis_oleifera	Elaeis_guineensis))	Attalea_speciosa)	((Reinhardtia_latisecta	Reinhardtia_paiewonskiana)	(Reinhardtia_gracilis	Reinhardtia_simplex)))	(((Podococcus_barteri	Leopoldinia_pulchra)	((Nypa_fruticans	(Chamaedorea_seifrizii	(Calamus_caryotoides	Roystonea_regia)))	Orania_palindan))	Sclerosperma_profizianum))	Pseudophoenix_vinifera))))	Kingia_australis);
((Iriartea_deltoidea	(((Phoenix_dactylifera	(Serenoa_repens	Sabal_domingensis))	(((Pelagodoxa_henryana	Manicaria_saccifera)	(((Dictyosperma_album	((((Dypsis_decaryi	(Burretiokentia_grandiflora	Kentiopsis_piersoniorum))	Hydriastele_microspadix)	Veitchia_spiralis)	Heterospathe_cagayanensis))	(Prestoea_acuminata	(Oenocarpus_bataua	Oenocarpus_minor)))	((Leopoldinia_pulchra	Nypa_fruticans)	Geonoma_undata)))	(Podococcus_barteri	(Sclerosperma_profizianum	(((Chamaedorea_seifrizii	Pseudophoenix_vinifera)	(Roystonea_regia	Orania_palindan))	(((Elaeis_oleifera	Elaeis_guineensis)	(Attalea_speciosa	Bactris_major))	((Reinhardtia_latisecta	Reinhardtia_paiewonskiana)	(Reinhardtia_gracilis	Reinhardtia_simplex))))))))	Calamus_caryotoides))	Kingia_australis);
((Iriartea_deltoidea	((Sclerosperma_profizianum	(((Reinhardtia_latisecta	Reinhardtia_paiewonskiana)	(Reinhardtia_gracilis	Reinhardtia_simplex))	(Attalea_speciosa	((Elaeis_oleifera	Elaeis_guineensis)	Bactris_major))))	((((Pseudophoenix_vinifera	((Chamaedorea_seifrizii	Roystonea_regia)	Orania_palindan))	(Calamus_caryotoides	(Sabal_domingensis	(Phoenix_dactylifera	Serenoa_repens))))	((((Leopoldinia_pulchra	Nypa_fruticans)	Geonoma_undata)	((Prestoea_acuminata	(Oenocarpus_bataua	Oenocarpus_minor))	(Manicaria_saccifera	(Dictyosperma_album	((((Dypsis_decaryi	Hydriastele_microspadix)	Veitchia_spiralis)	(Burretiokentia_grandiflora	Kentiopsis_piersoniorum))	Heterospathe_cagayanensis)))))	Pelagodoxa_henryana))	Podococcus_barteri)))	Kingia_australis);
((Sabal_domingensis	((Phoenix_dactylifera	Serenoa_repens)	((((((Podococcus_barteri	Sclerosperma_profizianum)	((Roystonea_regia	Orania_palindan)	Chamaedorea_seifrizii))	(Iriartea_deltoidea	(((Reinhardtia_latisecta	Reinhardtia_paiewonskiana)	(Reinhardtia_gracilis	Reinhardtia_simplex))	((Elaeis_oleifera	Elaeis_guineensis)	(Bactris_major	Attalea_speciosa)))))	((Prestoea_acuminata	(Oenocarpus_bataua	Oenocarpus_minor))	((((Leopoldinia_pulchra	Nypa_fruticans)	Geonoma_undata)	(Pelagodoxa_henryana	Manicaria_saccifera))	((Dictyosperma_album	(Burretiokentia_grandiflora	(Kentiopsis_piersoniorum	Dypsis_decaryi)))	(Hydriastele_microspadix	(Veitchia_spiralis	Heterospathe_cagayanensis))))))	Pseudophoenix_vinifera)	Calamus_caryotoides)))	Kingia_australis);
(((Sabal_domingensis	(Calamus_caryotoides	(((Podococcus_barteri	Iriartea_deltoidea)	((((Reinhardtia_latisecta	Reinhardtia_paiewonskiana)	(Reinhardtia_gracilis	Reinhardtia_simplex))	(Attalea_speciosa	((Elaeis_oleifera	Elaeis_guineensis)	Bactris_major)))	((Pseudophoenix_vinifera	(Orania_palindan	(Chamaedorea_seifrizii	Roystonea_regia)))	Sclerosperma_profizianum)))	(((Leopoldinia_pulchra	Nypa_fruticans)	Geonoma_undata)	(((Pelagodoxa_henryana	Manicaria_saccifera)	(((Serenoa_repens	Dictyosperma_album)	(Burretiokentia_grandiflora	(Kentiopsis_piersoniorum	Dypsis_decaryi)))	(Heterospathe_cagayanensis	(Hydriastele_microspadix	Veitchia_spiralis))))	(Prestoea_acuminata	(Oenocarpus_bataua	Oenocarpus_minor)))))))	Phoenix_dactylifera)	Kingia_australis);
((Iriartea_deltoidea	((((((Reinhardtia_latisecta	Reinhardtia_paiewonskiana)	(Reinhardtia_gracilis	Reinhardtia_simplex))	(Attalea_speciosa	((Elaeis_oleifera	Elaeis_guineensis)	Bactris_major)))	(((Nypa_fruticans	Geonoma_undata)	(((Prestoea_acuminata	(Oenocarpus_bataua	(Serenoa_repens	Oenocarpus_minor)))	(Leopoldinia_pulchra	((Heterospathe_cagayanensis	(Veitchia_spiralis	(Hydriastele_microspadix	(Kentiopsis_piersoniorum	(Dypsis_decaryi	Burretiokentia_grandiflora)))))	Dictyosperma_album)))	(Pelagodoxa_henryana	Manicaria_saccifera)))	Orania_palindan))	(((Phoenix_dactylifera	Sabal_domingensis)	((Calamus_caryotoides	Roystonea_regia)	Sclerosperma_profizianum))	(Podococcus_barteri	Pseudophoenix_vinifera)))	Chamaedorea_seifrizii))	Kingia_australis);
((Iriartea_deltoidea	(((Phoenix_dactylifera	Sabal_domingensis)	((((Prestoea_acuminata	(Oenocarpus_bataua	Oenocarpus_minor))	(((Dypsis_decaryi	((Kentiopsis_piersoniorum	Burretiokentia_grandiflora)	Dictyosperma_album))	(Hydriastele_microspadix	(Heterospathe_cagayanensis	Veitchia_spiralis)))	(Manicaria_saccifera	Geonoma_undata)))	(Leopoldinia_pulchra	Pelagodoxa_henryana))	(((((Reinhardtia_latisecta	Reinhardtia_paiewonskiana)	(Reinhardtia_gracilis	Reinhardtia_simplex))	(Attalea_speciosa	((Elaeis_oleifera	Elaeis_guineensis)	Bactris_major)))	((((Serenoa_repens	Orania_palindan)	Calamus_caryotoides)	Roystonea_regia)	(Sclerosperma_profizianum	(Podococcus_barteri	Chamaedorea_seifrizii))))	Pseudophoenix_vinifera)))	Nypa_fruticans))	Kingia_australis);
((Iriartea_deltoidea	(Chamaedorea_seifrizii	(((((Manicaria_saccifera	Pelagodoxa_henryana)	((((((Dypsis_decaryi	Hydriastele_microspadix)	(Veitchia_spiralis	(Kentiopsis_piersoniorum	Burretiokentia_grandiflora)))	Dictyosperma_album)	Heterospathe_cagayanensis)	Leopoldinia_pulchra)	(Prestoea_acuminata	(Oenocarpus_bataua	Oenocarpus_minor))))	Geonoma_undata)	((Pseudophoenix_vinifera	(Phoenix_dactylifera	(Serenoa_repens	Sabal_domingensis)))	((((Reinhardtia_latisecta	Reinhardtia_paiewonskiana)	(Reinhardtia_gracilis	Reinhardtia_simplex))	(Attalea_speciosa	((Elaeis_oleifera	Elaeis_guineensis)	Bactris_major)))	((Orania_palindan	(Calamus_caryotoides	Roystonea_regia))	(Sclerosperma_profizianum	Podococcus_barteri)))))	Nypa_fruticans)))	Kingia_australis);
((Iriartea_deltoidea	((Podococcus_barteri	(Leopoldinia_pulchra	Sclerosperma_profizianum))	(((Orania_palindan	Roystonea_regia)	(((((Oenocarpus_bataua	Oenocarpus_minor)	Prestoea_acuminata)	Pelagodoxa_henryana)	((Dictyosperma_album	(((Hydriastele_microspadix	Heterospathe_cagayanensis)	Veitchia_spiralis)	(Dypsis_decaryi	(Kentiopsis_piersoniorum	Burretiokentia_grandiflora))))	(Manicaria_saccifera	Geonoma_undata)))	((Phoenix_dactylifera	((Sabal_domingensis	Serenoa_repens)	Calamus_caryotoides))	(Pseudophoenix_vinifera	Chamaedorea_seifrizii))))	(Nypa_fruticans	((Attalea_speciosa	(Bactris_major	(Elaeis_guineensis	Elaeis_oleifera)))	((Reinhardtia_paiewonskiana	Reinhardtia_latisecta)	(Reinhardtia_gracilis	Reinhardtia_simplex)))))))	Kingia_australis);
((Heterospathe_cagayanensis	(((Dypsis_decaryi	Veitchia_spiralis)	Hydriastele_microspadix)	(((Kentiopsis_piersoniorum	Burretiokentia_grandiflora)	Dictyosperma_album)	(((((((Podococcus_barteri	Iriartea_deltoidea)	(Sclerosperma_profizianum	((Attalea_speciosa	(Bactris_major	(Elaeis_guineensis	Elaeis_oleifera)))	((Reinhardtia_paiewonskiana	Reinhardtia_latisecta)	(Reinhardtia_gracilis	Reinhardtia_simplex)))))	(Chamaedorea_seifrizii	(Orania_palindan	(Calamus_caryotoides	Roystonea_regia))))	((Phoenix_dactylifera	Sabal_domingensis)	Pseudophoenix_vinifera))	Geonoma_undata)	(Leopoldinia_pulchra	(Pelagodoxa_henryana	Manicaria_saccifera)))	(((Nypa_fruticans	Serenoa_repens)	(Oenocarpus_bataua	Oenocarpus_minor))	Prestoea_acuminata)))))	Kingia_australis);
((Heterospathe_cagayanensis	((((((((Phoenix_dactylifera	(Calamus_caryotoides	Sabal_domingensis))	(Pseudophoenix_vinifera	(Chamaedorea_seifrizii	Roystonea_regia)))	((Podococcus_barteri	Iriartea_deltoidea)	(Sclerosperma_profizianum	((Attalea_speciosa	(Bactris_major	(Elaeis_guineensis	Elaeis_oleifera)))	(Leopoldinia_pulchra	(((Reinhardtia_paiewonskiana	Reinhardtia_latisecta)	(Reinhardtia_gracilis	Reinhardtia_simplex))	Nypa_fruticans))))))	Orania_palindan)	((((Oenocarpus_bataua	Oenocarpus_minor)	Prestoea_acuminata)	Serenoa_repens)	Geonoma_undata))	(Pelagodoxa_henryana	Manicaria_saccifera))	((Dypsis_decaryi	((Kentiopsis_piersoniorum	Burretiokentia_grandiflora)	Veitchia_spiralis))	Hydriastele_microspadix))	Dictyosperma_album))	Kingia_australis);
((Hydriastele_microspadix	(((Heterospathe_cagayanensis	(Dictyosperma_album	((Geonoma_undata	(((Oenocarpus_bataua	Oenocarpus_minor)	Prestoea_acuminata)	(((((Calamus_caryotoides	Iriartea_deltoidea)	(Phoenix_dactylifera	Sabal_domingensis))	(Pseudophoenix_vinifera	Chamaedorea_seifrizii))	(((Attalea_speciosa	(Elaeis_oleifera	(Bactris_major	Elaeis_guineensis)))	((Reinhardtia_paiewonskiana	Reinhardtia_latisecta)	(Reinhardtia_gracilis	Reinhardtia_simplex)))	(((Roystonea_regia	(Serenoa_repens	Orania_palindan))	(Nypa_fruticans	(Podococcus_barteri	Leopoldinia_pulchra)))	Sclerosperma_profizianum)))	Pelagodoxa_henryana)))	Manicaria_saccifera)))	Veitchia_spiralis)	(Dypsis_decaryi	(Kentiopsis_piersoniorum	Burretiokentia_grandiflora))))	Kingia_australis);
((Iriartea_deltoidea	(((((Chamaedorea_seifrizii	(Calamus_caryotoides	Roystonea_regia))	(Serenoa_repens	Orania_palindan))	Sclerosperma_profizianum)	Podococcus_barteri)	(((((((Kentiopsis_piersoniorum	Burretiokentia_grandiflora)	Veitchia_spiralis)	(Dypsis_decaryi	Hydriastele_microspadix))	((Pelagodoxa_henryana	Manicaria_saccifera)	((Heterospathe_cagayanensis	Dictyosperma_album)	((Oenocarpus_bataua	Oenocarpus_minor)	Prestoea_acuminata))))	((Nypa_fruticans	Leopoldinia_pulchra)	Geonoma_undata))	((Phoenix_dactylifera	Sabal_domingensis)	Pseudophoenix_vinifera))	(((Reinhardtia_paiewonskiana	Reinhardtia_latisecta)	(Reinhardtia_gracilis	Reinhardtia_simplex))	((Attalea_speciosa	Bactris_major)	(Elaeis_oleifera	Elaeis_guineensis))))))	Kingia_australis);
(((Sabal_domingensis	(((Pseudophoenix_vinifera	((Nypa_fruticans	(Chamaedorea_seifrizii	(Calamus_caryotoides	Roystonea_regia)))	(Serenoa_repens	Orania_palindan)))	(Sclerosperma_profizianum	(Geonoma_undata	((((Dypsis_decaryi	(Kentiopsis_piersoniorum	Burretiokentia_grandiflora))	Veitchia_spiralis)	Hydriastele_microspadix)	(((Leopoldinia_pulchra	Pelagodoxa_henryana)	Manicaria_saccifera)	((Heterospathe_cagayanensis	Dictyosperma_album)	((Oenocarpus_bataua	Oenocarpus_minor)	Prestoea_acuminata)))))))	((((Reinhardtia_paiewonskiana	Reinhardtia_latisecta)	(Reinhardtia_gracilis	Reinhardtia_simplex))	((Bactris_major	(Elaeis_oleifera	Elaeis_guineensis))	Attalea_speciosa))	(Iriartea_deltoidea	Podococcus_barteri))))	Phoenix_dactylifera)	Kingia_australis);
((Iriartea_deltoidea	((((Pseudophoenix_vinifera	((Chamaedorea_seifrizii	(Calamus_caryotoides	Roystonea_regia))	Orania_palindan))	(((Phoenix_dactylifera	(Serenoa_repens	Sabal_domingensis))	((Geonoma_undata	Pelagodoxa_henryana)	((Reinhardtia_gracilis	Manicaria_saccifera)	(((Oenocarpus_bataua	Oenocarpus_minor)	Prestoea_acuminata)	((Dictyosperma_album	(Kentiopsis_piersoniorum	Burretiokentia_grandiflora))	((Hydriastele_microspadix	(Dypsis_decaryi	Veitchia_spiralis))	Heterospathe_cagayanensis))))))	Leopoldinia_pulchra))	(Sclerosperma_profizianum	Podococcus_barteri))	(((Reinhardtia_paiewonskiana	Reinhardtia_latisecta)	(Nypa_fruticans	Reinhardtia_simplex))	((Bactris_major	(Elaeis_oleifera	Elaeis_guineensis))	Attalea_speciosa))))	Kingia_australis);
(((Serenoa_repens	Sabal_domingensis)	(((((Oenocarpus_bataua	Oenocarpus_minor)	Prestoea_acuminata)	(((Dictyosperma_album	(Kentiopsis_piersoniorum	Burretiokentia_grandiflora))	((Veitchia_spiralis	(Hydriastele_microspadix	Dypsis_decaryi))	Heterospathe_cagayanensis))	(Pelagodoxa_henryana	Manicaria_saccifera)))	(((Leopoldinia_pulchra	Iriartea_deltoidea)	((Sclerosperma_profizianum	(Chamaedorea_seifrizii	(Nypa_fruticans	(((Reinhardtia_paiewonskiana	Reinhardtia_latisecta)	(Reinhardtia_gracilis	Reinhardtia_simplex))	((Bactris_major	(Elaeis_oleifera	Elaeis_guineensis))	Attalea_speciosa)))))	((Podococcus_barteri	Pseudophoenix_vinifera)	((Calamus_caryotoides	Roystonea_regia)	Orania_palindan))))	Geonoma_undata))	Phoenix_dactylifera))	Kingia_australis);
((Iriartea_deltoidea	((Calamus_caryotoides	(Phoenix_dactylifera	(Serenoa_repens	Sabal_domingensis)))	((((Geonoma_undata	((((Oenocarpus_bataua	Oenocarpus_minor)	Prestoea_acuminata)	((Dictyosperma_album	(Kentiopsis_piersoniorum	Burretiokentia_grandiflora))	(Dypsis_decaryi	((Veitchia_spiralis	Hydriastele_microspadix)	Heterospathe_cagayanensis))))	(Pelagodoxa_henryana	Manicaria_saccifera)))	Pseudophoenix_vinifera)	(Roystonea_regia	Orania_palindan))	((Sclerosperma_profizianum	(Chamaedorea_seifrizii	(Nypa_fruticans	(((Reinhardtia_paiewonskiana	Reinhardtia_latisecta)	(Reinhardtia_gracilis	Reinhardtia_simplex))	((Elaeis_oleifera	Elaeis_guineensis)	(Attalea_speciosa	Bactris_major))))))	(Leopoldinia_pulchra	Podococcus_barteri)))))	Kingia_australis);
((Iriartea_deltoidea	((((Phoenix_dactylifera	(Serenoa_repens	Sabal_domingensis))	((((Oenocarpus_bataua	Oenocarpus_minor)	Prestoea_acuminata)	(((((Hydriastele_microspadix	(Dypsis_decaryi	(Kentiopsis_piersoniorum	Burretiokentia_grandiflora)))	Veitchia_spiralis)	Dictyosperma_album)	Heterospathe_cagayanensis)	(Manicaria_saccifera	Geonoma_undata)))	Pelagodoxa_henryana))	(Pseudophoenix_vinifera	Leopoldinia_pulchra))	((((Reinhardtia_paiewonskiana	Reinhardtia_latisecta)	(Reinhardtia_gracilis	(Nypa_fruticans	Reinhardtia_simplex)))	(((Elaeis_oleifera	Elaeis_guineensis)	Bactris_major)	Attalea_speciosa))	(Sclerosperma_profizianum	(Podococcus_barteri	((Chamaedorea_seifrizii	(Calamus_caryotoides	Roystonea_regia))	Orania_palindan))))))	Kingia_australis);
((((Iriartea_deltoidea	(((((Dictyosperma_album	(Prestoea_acuminata	(Oenocarpus_bataua	Oenocarpus_minor)))	(Pelagodoxa_henryana	Manicaria_saccifera))	(Nypa_fruticans	Geonoma_undata))	(((Veitchia_spiralis	Heterospathe_cagayanensis)	Hydriastele_microspadix)	(Kentiopsis_piersoniorum	(Dypsis_decaryi	Burretiokentia_grandiflora))))	(((Attalea_speciosa	((Bactris_major	(Elaeis_guineensis	Elaeis_oleifera))	((Reinhardtia_latisecta	Reinhardtia_paiewonskiana)	(Reinhardtia_gracilis	Reinhardtia_simplex))))	(((Chamaedorea_seifrizii	Sclerosperma_profizianum)	((Roystonea_regia	Calamus_caryotoides)	(Orania_palindan	Serenoa_repens)))	(Leopoldinia_pulchra	Podococcus_barteri)))	Pseudophoenix_vinifera)))	Phoenix_dactylifera)	Sabal_domingensis)	Kingia_australis);
((Phoenix_dactylifera	(((Calamus_caryotoides	((((Sclerosperma_profizianum	(((Roystonea_regia	Orania_palindan)	(Chamaedorea_seifrizii	Pseudophoenix_vinifera))	((Attalea_speciosa	((Reinhardtia_gracilis	(Elaeis_guineensis	Elaeis_oleifera))	Bactris_major))	((Reinhardtia_latisecta	Reinhardtia_paiewonskiana)	Reinhardtia_simplex))))	Podococcus_barteri)	Iriartea_deltoidea)	(((Pelagodoxa_henryana	Manicaria_saccifera)	((Dictyosperma_album	((Veitchia_spiralis	Heterospathe_cagayanensis)	(Hydriastele_microspadix	(Burretiokentia_grandiflora	(Kentiopsis_piersoniorum	Dypsis_decaryi)))))	(Prestoea_acuminata	(Oenocarpus_bataua	Oenocarpus_minor))))	((Leopoldinia_pulchra	Nypa_fruticans)	Geonoma_undata))))	Sabal_domingensis)	Serenoa_repens))	Kingia_australis);
((Iriartea_deltoidea	((Podococcus_barteri	((Calamus_caryotoides	Sclerosperma_profizianum)	((Roystonea_regia	Orania_palindan)	(Chamaedorea_seifrizii	Pseudophoenix_vinifera))))	(((Attalea_speciosa	((Elaeis_guineensis	Elaeis_oleifera)	Bactris_major))	((Leopoldinia_pulchra	Nypa_fruticans)	((Reinhardtia_latisecta	Reinhardtia_paiewonskiana)	(Reinhardtia_gracilis	Reinhardtia_simplex))))	((((Prestoea_acuminata	(Oenocarpus_bataua	Oenocarpus_minor))	((Geonoma_undata	Manicaria_saccifera)	((Dictyosperma_album	((Veitchia_spiralis	(Burretiokentia_grandiflora	Hydriastele_microspadix))	(Kentiopsis_piersoniorum	Dypsis_decaryi)))	Heterospathe_cagayanensis)))	Pelagodoxa_henryana)	((Sabal_domingensis	Serenoa_repens)	Phoenix_dactylifera)))))	Kingia_australis);
(((((Sabal_domingensis	Serenoa_repens)	(Phoenix_dactylifera	(((((Chamaedorea_seifrizii	Sclerosperma_profizianum)	((Roystonea_regia	Orania_palindan)	Podococcus_barteri))	((Attalea_speciosa	((Elaeis_guineensis	Elaeis_oleifera)	Bactris_major))	((Leopoldinia_pulchra	Nypa_fruticans)	((Reinhardtia_latisecta	Reinhardtia_paiewonskiana)	(Reinhardtia_gracilis	Reinhardtia_simplex)))))	(((Pelagodoxa_henryana	Manicaria_saccifera)	((Dictyosperma_album	(Kentiopsis_piersoniorum	(Heterospathe_cagayanensis	((Burretiokentia_grandiflora	Dypsis_decaryi)	(Hydriastele_microspadix	Veitchia_spiralis)))))	(Prestoea_acuminata	(Oenocarpus_bataua	Oenocarpus_minor))))	Geonoma_undata))	Pseudophoenix_vinifera)))	Iriartea_deltoidea)	Calamus_caryotoides)	Kingia_australis);
((((Iriartea_deltoidea	(((Sclerosperma_profizianum	((Attalea_speciosa	((Elaeis_guineensis	Elaeis_oleifera)	Bactris_major))	((Reinhardtia_latisecta	Reinhardtia_paiewonskiana)	(Reinhardtia_gracilis	Reinhardtia_simplex))))	(Pseudophoenix_vinifera	((Roystonea_regia	Orania_palindan)	Chamaedorea_seifrizii)))	(Podococcus_barteri	(((Leopoldinia_pulchra	Manicaria_saccifera)	((Nypa_fruticans	Geonoma_undata)	((((Heterospathe_cagayanensis	(Veitchia_spiralis	Hydriastele_microspadix))	Dypsis_decaryi)	(Dictyosperma_album	(Kentiopsis_piersoniorum	Burretiokentia_grandiflora)))	(Prestoea_acuminata	(Oenocarpus_bataua	Oenocarpus_minor)))))	Pelagodoxa_henryana))))	((Sabal_domingensis	Serenoa_repens)	Phoenix_dactylifera))	Calamus_caryotoides)	Kingia_australis);
(((((((Prestoea_acuminata	(Oenocarpus_bataua	Oenocarpus_minor))	(Geonoma_undata	((Heterospathe_cagayanensis	((Hydriastele_microspadix	((Kentiopsis_piersoniorum	Burretiokentia_grandiflora)	Dypsis_decaryi))	Veitchia_spiralis))	Dictyosperma_album)))	(Manicaria_saccifera	Pelagodoxa_henryana))	(Iriartea_deltoidea	((((Elaeis_guineensis	Elaeis_oleifera)	(Bactris_major	Attalea_speciosa))	((Reinhardtia_latisecta	Reinhardtia_paiewonskiana)	(Reinhardtia_gracilis	Reinhardtia_simplex)))	((Pseudophoenix_vinifera	(((Calamus_caryotoides	Roystonea_regia)	Orania_palindan)	Chamaedorea_seifrizii))	((Leopoldinia_pulchra	Sclerosperma_profizianum)	Podococcus_barteri)))))	((Sabal_domingensis	Serenoa_repens)	Phoenix_dactylifera))	Nypa_fruticans)	Kingia_australis);
((Iriartea_deltoidea	((((((Chamaedorea_seifrizii	Pseudophoenix_vinifera)	(Leopoldinia_pulchra	Sclerosperma_profizianum))	Podococcus_barteri)	((Nypa_fruticans	Geonoma_undata)	((((Dictyosperma_album	(Kentiopsis_piersoniorum	Burretiokentia_grandiflora))	((Hydriastele_microspadix	(Veitchia_spiralis	Dypsis_decaryi))	Heterospathe_cagayanensis))	((((Calamus_caryotoides	Roystonea_regia)	Orania_palindan)	(((Elaeis_guineensis	Elaeis_oleifera)	Bactris_major)	((Reinhardtia_latisecta	Reinhardtia_paiewonskiana)	(Reinhardtia_gracilis	Reinhardtia_simplex))))	(Prestoea_acuminata	(Oenocarpus_bataua	Oenocarpus_minor))))	(Pelagodoxa_henryana	Manicaria_saccifera))))	(Sabal_domingensis	(Serenoa_repens	Phoenix_dactylifera)))	Attalea_speciosa))	Kingia_australis);
((Reinhardtia_gracilis	(Reinhardtia_simplex	(((((((Orania_palindan	(((((Geonoma_undata	Manicaria_saccifera)	((Dictyosperma_album	(Kentiopsis_piersoniorum	Burretiokentia_grandiflora))	((Hydriastele_microspadix	(Veitchia_spiralis	Dypsis_decaryi))	Heterospathe_cagayanensis)))	(Prestoea_acuminata	(Oenocarpus_bataua	Oenocarpus_minor)))	Pelagodoxa_henryana)	(Phoenix_dactylifera	(Sabal_domingensis	Serenoa_repens))))	(Podococcus_barteri	Iriartea_deltoidea))	((((Calamus_caryotoides	Roystonea_regia)	Chamaedorea_seifrizii)	Pseudophoenix_vinifera)	Sclerosperma_profizianum))	(((Elaeis_guineensis	Elaeis_oleifera)	Bactris_major)	Attalea_speciosa))	Leopoldinia_pulchra)	(Reinhardtia_latisecta	Reinhardtia_paiewonskiana))	Nypa_fruticans)))	Kingia_australis);
((Roystonea_regia	(Chamaedorea_seifrizii	(Pseudophoenix_vinifera	(((Sclerosperma_profizianum	((Orania_palindan	((((Geonoma_undata	(((Heterospathe_cagayanensis	(Hydriastele_microspadix	(((Kentiopsis_piersoniorum	Burretiokentia_grandiflora)	Veitchia_spiralis)	Dypsis_decaryi)))	Dictyosperma_album)	(Prestoea_acuminata	(Oenocarpus_bataua	Oenocarpus_minor))))	(Pelagodoxa_henryana	Manicaria_saccifera))	Leopoldinia_pulchra)	(Phoenix_dactylifera	(Sabal_domingensis	Serenoa_repens))))	(Podococcus_barteri	(Calamus_caryotoides	Iriartea_deltoidea))))	(((Elaeis_guineensis	Elaeis_oleifera)	(Bactris_major	Attalea_speciosa))	((Reinhardtia_latisecta	Reinhardtia_paiewonskiana)	(Reinhardtia_gracilis	Reinhardtia_simplex))))	Nypa_fruticans))))	Kingia_australis);
(((((((Prestoea_acuminata	(Oenocarpus_bataua	Oenocarpus_minor))	((Geonoma_undata	Manicaria_saccifera)	(((((Kentiopsis_piersoniorum	Burretiokentia_grandiflora)	Dypsis_decaryi)	(Hydriastele_microspadix	((Nypa_fruticans	Leopoldinia_pulchra)	Veitchia_spiralis)))	Heterospathe_cagayanensis)	Dictyosperma_album)))	Pelagodoxa_henryana)	(((Phoenix_dactylifera	(Sabal_domingensis	Serenoa_repens))	((Sclerosperma_profizianum	Podococcus_barteri)	(Iriartea_deltoidea	((Attalea_speciosa	((Elaeis_guineensis	Elaeis_oleifera)	Bactris_major))	((Reinhardtia_latisecta	Reinhardtia_paiewonskiana)	(Reinhardtia_gracilis	Reinhardtia_simplex))))))	(Chamaedorea_seifrizii	(Pseudophoenix_vinifera	Calamus_caryotoides))))	Roystonea_regia)	Orania_palindan)	Kingia_australis);
((Sabal_domingensis	((Serenoa_repens	Phoenix_dactylifera)	(((Pseudophoenix_vinifera	((((Manicaria_saccifera	((Leopoldinia_pulchra	Nypa_fruticans)	Geonoma_undata))	(Dictyosperma_album	(Heterospathe_cagayanensis	(Hydriastele_microspadix	(Dypsis_decaryi	((Burretiokentia_grandiflora	Kentiopsis_piersoniorum)	Veitchia_spiralis))))))	((Oenocarpus_bataua	Oenocarpus_minor)	Prestoea_acuminata))	Pelagodoxa_henryana))	((Sclerosperma_profizianum	(Podococcus_barteri	((Chamaedorea_seifrizii	(Calamus_caryotoides	Roystonea_regia))	Orania_palindan)))	((Attalea_speciosa	((Reinhardtia_latisecta	Reinhardtia_paiewonskiana)	(Reinhardtia_simplex	Reinhardtia_gracilis)))	(Bactris_major	(Elaeis_oleifera	Elaeis_guineensis)))))	Iriartea_deltoidea)))	Kingia_australis);
((Elaeis_guineensis	(((((Podococcus_barteri	(((Orania_palindan	((Phoenix_dactylifera	(Serenoa_repens	Sabal_domingensis))	((Pelagodoxa_henryana	((Oenocarpus_bataua	Oenocarpus_minor)	Prestoea_acuminata))	((Manicaria_saccifera	((Leopoldinia_pulchra	Nypa_fruticans)	Geonoma_undata))	(Dictyosperma_album	(Heterospathe_cagayanensis	(Hydriastele_microspadix	((Dypsis_decaryi	(Burretiokentia_grandiflora	Kentiopsis_piersoniorum))	Veitchia_spiralis))))))))	((Pseudophoenix_vinifera	Chamaedorea_seifrizii)	(Calamus_caryotoides	Roystonea_regia)))	Sclerosperma_profizianum))	(Attalea_speciosa	((Reinhardtia_latisecta	Reinhardtia_paiewonskiana)	(Reinhardtia_simplex	Reinhardtia_gracilis))))	Iriartea_deltoidea)	Bactris_major)	Elaeis_oleifera))	Kingia_australis);
((Roystonea_regia	((((((((Bactris_major	(Elaeis_oleifera	Elaeis_guineensis))	Attalea_speciosa)	((Reinhardtia_latisecta	Reinhardtia_paiewonskiana)	(Reinhardtia_simplex	Reinhardtia_gracilis)))	((Sclerosperma_profizianum	(Pseudophoenix_vinifera	Podococcus_barteri))	Iriartea_deltoidea))	((Phoenix_dactylifera	(Serenoa_repens	Sabal_domingensis))	((Pelagodoxa_henryana	((Oenocarpus_bataua	Oenocarpus_minor)	Prestoea_acuminata))	((Manicaria_saccifera	((Leopoldinia_pulchra	Nypa_fruticans)	Geonoma_undata))	(Heterospathe_cagayanensis	((Hydriastele_microspadix	((Dypsis_decaryi	(Burretiokentia_grandiflora	Kentiopsis_piersoniorum))	Veitchia_spiralis))	Dictyosperma_album))))))	Orania_palindan)	Chamaedorea_seifrizii)	Calamus_caryotoides))	Kingia_australis);
((Iriartea_deltoidea	(((((Pseudophoenix_vinifera	(Sabal_domingensis	(Phoenix_dactylifera	Serenoa_repens)))	((Nypa_fruticans	Geonoma_undata)	((((Heterospathe_cagayanensis	((Dypsis_decaryi	((Burretiokentia_grandiflora	Kentiopsis_piersoniorum)	Veitchia_spiralis))	Hydriastele_microspadix))	Dictyosperma_album)	((Oenocarpus_bataua	Oenocarpus_minor)	Prestoea_acuminata))	(Pelagodoxa_henryana	Manicaria_saccifera))))	((((Bactris_major	(Elaeis_oleifera	Elaeis_guineensis))	Attalea_speciosa)	((Reinhardtia_latisecta	Reinhardtia_paiewonskiana)	(Reinhardtia_simplex	Reinhardtia_gracilis)))	(Podococcus_barteri	(Sclerosperma_profizianum	(Orania_palindan	(Calamus_caryotoides	Roystonea_regia))))))	Chamaedorea_seifrizii)	Leopoldinia_pulchra))	Kingia_australis);
((Iriartea_deltoidea	((Sabal_domingensis	(Phoenix_dactylifera	Serenoa_repens))	(((Geonoma_undata	((Leopoldinia_pulchra	(((Heterospathe_cagayanensis	Dictyosperma_album)	((Nypa_fruticans	(Oenocarpus_bataua	Oenocarpus_minor))	Prestoea_acuminata))	(Pelagodoxa_henryana	Manicaria_saccifera)))	((Dypsis_decaryi	((Burretiokentia_grandiflora	Kentiopsis_piersoniorum)	Veitchia_spiralis))	Hydriastele_microspadix)))	((Orania_palindan	(Calamus_caryotoides	Roystonea_regia))	((Sclerosperma_profizianum	((((Reinhardtia_latisecta	Reinhardtia_paiewonskiana)	(Reinhardtia_simplex	Reinhardtia_gracilis))	((Bactris_major	(Elaeis_oleifera	Elaeis_guineensis))	Attalea_speciosa))	Chamaedorea_seifrizii))	Podococcus_barteri)))	Pseudophoenix_vinifera)))	Kingia_australis);
((((Chamaedorea_seifrizii	((Pseudophoenix_vinifera	((Iriartea_deltoidea	(Phoenix_dactylifera	(Serenoa_repens	Sabal_domingensis)))	((((Oenocarpus_bataua	Oenocarpus_minor)	Prestoea_acuminata)	((Pelagodoxa_henryana	Manicaria_saccifera)	((((Heterospathe_cagayanensis	Veitchia_spiralis)	Hydriastele_microspadix)	((Dypsis_decaryi	Burretiokentia_grandiflora)	Kentiopsis_piersoniorum))	Dictyosperma_album)))	Geonoma_undata)))	(Orania_palindan	(Calamus_caryotoides	Roystonea_regia))))	Sclerosperma_profizianum)	((((Reinhardtia_latisecta	Reinhardtia_paiewonskiana)	Reinhardtia_simplex)	(Bactris_major	(Attalea_speciosa	((Elaeis_oleifera	Elaeis_guineensis)	Reinhardtia_gracilis))))	((Nypa_fruticans	Leopoldinia_pulchra)	Podococcus_barteri)))	Kingia_australis);
((Iriartea_deltoidea	(((Phoenix_dactylifera	((Nypa_fruticans	Serenoa_repens)	Sabal_domingensis))	((Dypsis_decaryi	(Geonoma_undata	(((Manicaria_saccifera	(((((Burretiokentia_grandiflora	Veitchia_spiralis)	Kentiopsis_piersoniorum)	Dictyosperma_album)	Hydriastele_microspadix)	((Oenocarpus_bataua	Oenocarpus_minor)	Prestoea_acuminata)))	Pelagodoxa_henryana)	Heterospathe_cagayanensis)))	((Chamaedorea_seifrizii	Pseudophoenix_vinifera)	(Orania_palindan	(Calamus_caryotoides	Roystonea_regia)))))	(((Leopoldinia_pulchra	Sclerosperma_profizianum)	Podococcus_barteri)	(((Reinhardtia_latisecta	Reinhardtia_paiewonskiana)	(Reinhardtia_gracilis	Reinhardtia_simplex))	(Attalea_speciosa	((Elaeis_oleifera	Elaeis_guineensis)	Bactris_major))))))	Kingia_australis);
((Iriartea_deltoidea	(((Chamaedorea_seifrizii	Pseudophoenix_vinifera)	(((Phoenix_dactylifera	(Serenoa_repens	Sabal_domingensis))	(Pelagodoxa_henryana	((Nypa_fruticans	((Oenocarpus_bataua	Oenocarpus_minor)	Prestoea_acuminata))	((Hydriastele_microspadix	((Dypsis_decaryi	((Heterospathe_cagayanensis	Veitchia_spiralis)	Dictyosperma_album))	(Kentiopsis_piersoniorum	Burretiokentia_grandiflora)))	(Manicaria_saccifera	Geonoma_undata)))))	(((Orania_palindan	Roystonea_regia)	(Sclerosperma_profizianum	Podococcus_barteri))	((Attalea_speciosa	((Elaeis_oleifera	Elaeis_guineensis)	((Reinhardtia_latisecta	Reinhardtia_paiewonskiana)	(Reinhardtia_gracilis	(Calamus_caryotoides	Reinhardtia_simplex)))))	Bactris_major))))	Leopoldinia_pulchra))	Kingia_australis);
((Calamus_caryotoides	((Serenoa_repens	Sabal_domingensis)	((((Pelagodoxa_henryana	(((Oenocarpus_bataua	Oenocarpus_minor)	Prestoea_acuminata)	(((Heterospathe_cagayanensis	Veitchia_spiralis)	(Dictyosperma_album	(Hydriastele_microspadix	(Kentiopsis_piersoniorum	(Burretiokentia_grandiflora	Dypsis_decaryi)))))	(Manicaria_saccifera	Geonoma_undata))))	(((Leopoldinia_pulchra	Nypa_fruticans)	Iriartea_deltoidea)	((((Orania_palindan	(Chamaedorea_seifrizii	Roystonea_regia))	Podococcus_barteri)	Sclerosperma_profizianum)	(((Reinhardtia_latisecta	Reinhardtia_paiewonskiana)	(Reinhardtia_simplex	Reinhardtia_gracilis))	(Attalea_speciosa	(Bactris_major	(Elaeis_oleifera	Elaeis_guineensis)))))))	Pseudophoenix_vinifera)	Phoenix_dactylifera)))	Kingia_australis);
((Phoenix_dactylifera	(((Leopoldinia_pulchra	Serenoa_repens)	Sabal_domingensis)	(((((Sclerosperma_profizianum	((Chamaedorea_seifrizii	Pseudophoenix_vinifera)	(Orania_palindan	Roystonea_regia)))	Podococcus_barteri)	(((Reinhardtia_latisecta	Reinhardtia_paiewonskiana)	(Reinhardtia_simplex	(Reinhardtia_gracilis	Calamus_caryotoides)))	(Attalea_speciosa	(Bactris_major	(Elaeis_oleifera	Elaeis_guineensis)))))	Iriartea_deltoidea)	(((Dictyosperma_album	((Hydriastele_microspadix	(Heterospathe_cagayanensis	Veitchia_spiralis))	((Kentiopsis_piersoniorum	Burretiokentia_grandiflora)	Dypsis_decaryi)))	((Nypa_fruticans	Geonoma_undata)	((Oenocarpus_bataua	Oenocarpus_minor)	Prestoea_acuminata)))	(Pelagodoxa_henryana	Manicaria_saccifera)))))	Kingia_australis);
(((Roystonea_regia	(((((((((Dictyosperma_album	(Geonoma_undata	(Manicaria_saccifera	((Burretiokentia_grandiflora	Kentiopsis_piersoniorum)	((Hydriastele_microspadix	Heterospathe_cagayanensis)	(Veitchia_spiralis	Dypsis_decaryi))))))	(Prestoea_acuminata	(Oenocarpus_bataua	Oenocarpus_minor)))	Pelagodoxa_henryana)	(Pseudophoenix_vinifera	((Serenoa_repens	Phoenix_dactylifera)	Sabal_domingensis)))	Iriartea_deltoidea)	(((Leopoldinia_pulchra	Podococcus_barteri)	Sclerosperma_profizianum)	(((Reinhardtia_latisecta	Reinhardtia_paiewonskiana)	(Reinhardtia_gracilis	Reinhardtia_simplex))	(((Elaeis_guineensis	Elaeis_oleifera)	Bactris_major)	Attalea_speciosa))))	Orania_palindan)	Nypa_fruticans)	Chamaedorea_seifrizii))	Calamus_caryotoides)	Kingia_australis);
((Iriartea_deltoidea	(((((Manicaria_saccifera	(Leopoldinia_pulchra	Pelagodoxa_henryana))	(Geonoma_undata	((Heterospathe_cagayanensis	((Veitchia_spiralis	(Burretiokentia_grandiflora	Dypsis_decaryi))	Hydriastele_microspadix))	(Dictyosperma_album	Kentiopsis_piersoniorum))))	(Prestoea_acuminata	(Oenocarpus_bataua	Oenocarpus_minor)))	(Pseudophoenix_vinifera	(Phoenix_dactylifera	(Sabal_domingensis	Serenoa_repens))))	(((Sclerosperma_profizianum	Podococcus_barteri)	(Orania_palindan	(Nypa_fruticans	(Chamaedorea_seifrizii	(Calamus_caryotoides	Roystonea_regia)))))	(((Reinhardtia_latisecta	Reinhardtia_paiewonskiana)	(Reinhardtia_gracilis	Reinhardtia_simplex))	((Elaeis_guineensis	Elaeis_oleifera)	(Bactris_major	Attalea_speciosa))))))	Kingia_australis);
((Roystonea_regia	((Calamus_caryotoides	(((((((Reinhardtia_latisecta	Reinhardtia_paiewonskiana)	(Reinhardtia_gracilis	Reinhardtia_simplex))	(((Elaeis_guineensis	Elaeis_oleifera)	Bactris_major)	Attalea_speciosa))	(Iriartea_deltoidea	((((Manicaria_saccifera	Pelagodoxa_henryana)	((Dictyosperma_album	(((Kentiopsis_piersoniorum	Burretiokentia_grandiflora)	Dypsis_decaryi)	(((Leopoldinia_pulchra	Veitchia_spiralis)	Heterospathe_cagayanensis)	Hydriastele_microspadix)))	(Prestoea_acuminata	(Oenocarpus_bataua	(Nypa_fruticans	Oenocarpus_minor)))))	Geonoma_undata)	(Pseudophoenix_vinifera	(Phoenix_dactylifera	(Sabal_domingensis	Serenoa_repens))))))	Sclerosperma_profizianum)	Podococcus_barteri)	Orania_palindan))	Chamaedorea_seifrizii))	Kingia_australis);
((Calamus_caryotoides	((Sabal_domingensis	(Serenoa_repens	Phoenix_dactylifera))	((((((Reinhardtia_latisecta	Reinhardtia_paiewonskiana)	(Reinhardtia_gracilis	Reinhardtia_simplex))	(((Elaeis_guineensis	Elaeis_oleifera)	Bactris_major)	Attalea_speciosa))	((Sclerosperma_profizianum	(Orania_palindan	Roystonea_regia))	((Pseudophoenix_vinifera	Podococcus_barteri)	Chamaedorea_seifrizii)))	Iriartea_deltoidea)	(((Nypa_fruticans	Leopoldinia_pulchra)	Geonoma_undata)	(Pelagodoxa_henryana	((Prestoea_acuminata	(Oenocarpus_bataua	Oenocarpus_minor))	(Manicaria_saccifera	(Heterospathe_cagayanensis	(Dictyosperma_album	(((Kentiopsis_piersoniorum	Burretiokentia_grandiflora)	Dypsis_decaryi)	(Veitchia_spiralis	Hydriastele_microspadix)))))))))))	Kingia_australis);
((Iriartea_deltoidea	((Sclerosperma_profizianum	(((Reinhardtia_latisecta	Reinhardtia_paiewonskiana)	(Reinhardtia_gracilis	Reinhardtia_simplex))	(((Elaeis_guineensis	Elaeis_oleifera)	Bactris_major)	Attalea_speciosa)))	(Podococcus_barteri	((((Orania_palindan	(Calamus_caryotoides	Roystonea_regia))	Pseudophoenix_vinifera)	Chamaedorea_seifrizii)	((((Nypa_fruticans	Leopoldinia_pulchra)	Geonoma_undata)	(((Prestoea_acuminata	(Oenocarpus_bataua	Oenocarpus_minor))	((Pelagodoxa_henryana	Manicaria_saccifera)	(Heterospathe_cagayanensis	Dictyosperma_album)))	((Veitchia_spiralis	(Kentiopsis_piersoniorum	Burretiokentia_grandiflora))	(Dypsis_decaryi	Hydriastele_microspadix))))	(Sabal_domingensis	(Serenoa_repens	Phoenix_dactylifera)))))))	Kingia_australis);
((Iriartea_deltoidea	((((Reinhardtia_latisecta	Reinhardtia_paiewonskiana)	(Reinhardtia_gracilis	Reinhardtia_simplex))	(((Elaeis_guineensis	Elaeis_oleifera)	Bactris_major)	Attalea_speciosa))	((((Pelagodoxa_henryana	Manicaria_saccifera)	((((((Burretiokentia_grandiflora	(Kentiopsis_piersoniorum	Dypsis_decaryi))	Hydriastele_microspadix)	(Veitchia_spiralis	Heterospathe_cagayanensis))	Dictyosperma_album)	((Nypa_fruticans	Leopoldinia_pulchra)	Geonoma_undata))	(Prestoea_acuminata	(Oenocarpus_bataua	Oenocarpus_minor))))	(Phoenix_dactylifera	(Sabal_domingensis	Serenoa_repens)))	((((Orania_palindan	(Chamaedorea_seifrizii	(Calamus_caryotoides	Roystonea_regia)))	Pseudophoenix_vinifera)	Podococcus_barteri)	Sclerosperma_profizianum))))	Kingia_australis);
((Nypa_fruticans	(Iriartea_deltoidea	(Dypsis_decaryi	(((((Podococcus_barteri	Orania_palindan)	(Roystonea_regia	Sclerosperma_profizianum))	Chamaedorea_seifrizii)	(((Reinhardtia_latisecta	Reinhardtia_paiewonskiana)	(Reinhardtia_gracilis	Reinhardtia_simplex))	(((Elaeis_guineensis	Elaeis_oleifera)	Bactris_major)	Attalea_speciosa)))	((Pseudophoenix_vinifera	(Calamus_caryotoides	(Sabal_domingensis	(Serenoa_repens	Phoenix_dactylifera))))	((Geonoma_undata	Pelagodoxa_henryana)	((Leopoldinia_pulchra	Heterospathe_cagayanensis)	(((Veitchia_spiralis	((Prestoea_acuminata	(Oenocarpus_bataua	Oenocarpus_minor))	Hydriastele_microspadix))	((Kentiopsis_piersoniorum	Dictyosperma_album)	Burretiokentia_grandiflora))	Manicaria_saccifera))))))))	Kingia_australis);
((Heterospathe_cagayanensis	(Veitchia_spiralis	(((((Dypsis_decaryi	Kentiopsis_piersoniorum)	Burretiokentia_grandiflora)	Dictyosperma_album)	Hydriastele_microspadix)	((Pelagodoxa_henryana	Manicaria_saccifera)	((Prestoea_acuminata	(Oenocarpus_bataua	Oenocarpus_minor))	((((Pseudophoenix_vinifera	(Calamus_caryotoides	Chamaedorea_seifrizii))	((Orania_palindan	Roystonea_regia)	(((Leopoldinia_pulchra	(Iriartea_deltoidea	Nypa_fruticans))	Podococcus_barteri)	((((Reinhardtia_latisecta	Reinhardtia_paiewonskiana)	(Reinhardtia_gracilis	Reinhardtia_simplex))	(((Elaeis_guineensis	Elaeis_oleifera)	Bactris_major)	Attalea_speciosa))	Sclerosperma_profizianum))))	(Sabal_domingensis	(Serenoa_repens	Phoenix_dactylifera)))	Geonoma_undata))))))	Kingia_australis);
((Calamus_caryotoides	(Phoenix_dactylifera	((Sabal_domingensis	Serenoa_repens)	((((Geonoma_undata	(Pelagodoxa_henryana	Manicaria_saccifera))	((Prestoea_acuminata	(Oenocarpus_bataua	Oenocarpus_minor))	(((Dypsis_decaryi	(Kentiopsis_piersoniorum	Burretiokentia_grandiflora))	(Dictyosperma_album	(Veitchia_spiralis	Hydriastele_microspadix)))	Heterospathe_cagayanensis)))	(((((Pseudophoenix_vinifera	Chamaedorea_seifrizii)	(Orania_palindan	(Nypa_fruticans	Roystonea_regia)))	(((Reinhardtia_latisecta	Reinhardtia_paiewonskiana)	(Reinhardtia_gracilis	Reinhardtia_simplex))	(((Elaeis_guineensis	Elaeis_oleifera)	Bactris_major)	Attalea_speciosa)))	Sclerosperma_profizianum)	Podococcus_barteri))	(Leopoldinia_pulchra	Iriartea_deltoidea)))))	Kingia_australis);
((((Leopoldinia_pulchra	(Nypa_fruticans	((Reinhardtia_latisecta	Reinhardtia_paiewonskiana)	(Reinhardtia_gracilis	Reinhardtia_simplex))))	(((Elaeis_guineensis	Elaeis_oleifera)	Bactris_major)	Attalea_speciosa))	(((Calamus_caryotoides	Iriartea_deltoidea)	((Phoenix_dactylifera	(Sabal_domingensis	Serenoa_repens))	(Geonoma_undata	(Heterospathe_cagayanensis	(Pelagodoxa_henryana	(Manicaria_saccifera	((Prestoea_acuminata	(Oenocarpus_bataua	Oenocarpus_minor))	(((Hydriastele_microspadix	(Veitchia_spiralis	(Kentiopsis_piersoniorum	Burretiokentia_grandiflora)))	Dypsis_decaryi)	Dictyosperma_album))))))))	(((Podococcus_barteri	Pseudophoenix_vinifera)	Sclerosperma_profizianum)	(Orania_palindan	(Chamaedorea_seifrizii	Roystonea_regia)))))	Kingia_australis);
