# Supplementary material for: Data supporting the nuclear phylogenomics of the palm subfamily Arecoideae (Arecaceae)
Source: Data Brief. 2016 Mar 2;7:532–6. doi: 10.1016/j.dib.2016.02.063 (PMC4796708; doi:10.1016/j.dib.2016.02.063)
Supplement: Supplementary file 5 — Supplementary material [file mmc5.zip › RAxML_bootstrap.Elaeis_378.raxml.tre]

(((Geonoma_undata	Roystonea_regia)	(((Phoenix_dactylifera	(Prestoea_acuminata	Oenocarpus_minor))	(Elaeis_guineensis	Orania_palindan))	(Elaeis_oleifera	(((Reinhardtia_gracilis	Reinhardtia_simplex)	(Podococcus_barteri	(Reinhardtia_latisecta	Reinhardtia_paiewonskiana)))	(((Leopoldinia_pulchra	Pelagodoxa_henryana)	(Manicaria_saccifera	Oenocarpus_bataua))	(Dypsis_decaryi	(Heterospathe_cagayanensis	((((Veitchia_spiralis	Sclerosperma_profizianum)	Kentiopsis_piersoniorum)	Hydriastele_microspadix)	Dictyosperma_album))))))))	Calamus_caryotoides);
(((((((Veitchia_spiralis	Sclerosperma_profizianum)	Kentiopsis_piersoniorum)	Hydriastele_microspadix)	(Dypsis_decaryi	(Heterospathe_cagayanensis	Dictyosperma_album)))	((Oenocarpus_bataua	(Manicaria_saccifera	Pelagodoxa_henryana))	(Geonoma_undata	((((Phoenix_dactylifera	(Prestoea_acuminata	Oenocarpus_minor))	Roystonea_regia)	(((Reinhardtia_gracilis	Reinhardtia_simplex)	(Podococcus_barteri	(Reinhardtia_latisecta	Reinhardtia_paiewonskiana)))	Elaeis_oleifera))	(Elaeis_guineensis	Orania_palindan)))))	Leopoldinia_pulchra)	Calamus_caryotoides);
((((((Leopoldinia_pulchra	(((((Elaeis_guineensis	Orania_palindan)	((Prestoea_acuminata	Oenocarpus_minor)	Phoenix_dactylifera))	Oenocarpus_bataua)	((Geonoma_undata	Roystonea_regia)	Manicaria_saccifera))	((((Reinhardtia_gracilis	Reinhardtia_simplex)	(Podococcus_barteri	(Reinhardtia_latisecta	Reinhardtia_paiewonskiana)))	Elaeis_oleifera)	Pelagodoxa_henryana)))	((Veitchia_spiralis	Sclerosperma_profizianum)	Kentiopsis_piersoniorum))	(Dictyosperma_album	Hydriastele_microspadix))	Dypsis_decaryi)	Heterospathe_cagayanensis)	Calamus_caryotoides);
((Leopoldinia_pulchra	(((Pelagodoxa_henryana	Manicaria_saccifera)	(((Geonoma_undata	Roystonea_regia)	(((Elaeis_guineensis	Orania_palindan)	((Podococcus_barteri	(Prestoea_acuminata	Oenocarpus_minor))	Phoenix_dactylifera))	(((Reinhardtia_gracilis	Reinhardtia_simplex)	(Reinhardtia_latisecta	Reinhardtia_paiewonskiana))	Elaeis_oleifera)))	Oenocarpus_bataua))	((Heterospathe_cagayanensis	(((Veitchia_spiralis	Sclerosperma_profizianum)	Kentiopsis_piersoniorum)	(Dictyosperma_album	Hydriastele_microspadix)))	Dypsis_decaryi)))	Calamus_caryotoides);
((Leopoldinia_pulchra	(((Pelagodoxa_henryana	Manicaria_saccifera)	(((Geonoma_undata	Roystonea_regia)	(((Elaeis_guineensis	Orania_palindan)	((Podococcus_barteri	(Prestoea_acuminata	Oenocarpus_minor))	Phoenix_dactylifera))	(((Reinhardtia_gracilis	Reinhardtia_simplex)	(Reinhardtia_latisecta	Reinhardtia_paiewonskiana))	Elaeis_oleifera)))	Oenocarpus_bataua))	((Heterospathe_cagayanensis	(((Veitchia_spiralis	Sclerosperma_profizianum)	Kentiopsis_piersoniorum)	(Dictyosperma_album	Hydriastele_microspadix)))	Dypsis_decaryi)))	Calamus_caryotoides);
(((Podococcus_barteri	Leopoldinia_pulchra)	((((((Reinhardtia_gracilis	Reinhardtia_simplex)	(Reinhardtia_latisecta	Reinhardtia_paiewonskiana))	(Roystonea_regia	Elaeis_oleifera))	((Manicaria_saccifera	(Pelagodoxa_henryana	(((Prestoea_acuminata	Oenocarpus_minor)	Phoenix_dactylifera)	(Elaeis_guineensis	Orania_palindan))))	Oenocarpus_bataua))	((Heterospathe_cagayanensis	(((Veitchia_spiralis	Sclerosperma_profizianum)	Kentiopsis_piersoniorum)	(Dictyosperma_album	Hydriastele_microspadix)))	Dypsis_decaryi))	Geonoma_undata))	Calamus_caryotoides);
(((((Oenocarpus_bataua	Pelagodoxa_henryana)	(Geonoma_undata	((Elaeis_guineensis	Orania_palindan)	(((Reinhardtia_gracilis	Reinhardtia_simplex)	(Reinhardtia_latisecta	Reinhardtia_paiewonskiana))	(((Podococcus_barteri	Leopoldinia_pulchra)	(((Prestoea_acuminata	Oenocarpus_minor)	Phoenix_dactylifera)	Roystonea_regia))	Elaeis_oleifera)))))	Manicaria_saccifera)	((((((Veitchia_spiralis	Sclerosperma_profizianum)	Kentiopsis_piersoniorum)	Hydriastele_microspadix)	Heterospathe_cagayanensis)	Dypsis_decaryi)	Dictyosperma_album))	Calamus_caryotoides);
((((Kentiopsis_piersoniorum	(((Dypsis_decaryi	(Oenocarpus_bataua	(((((Prestoea_acuminata	Oenocarpus_minor)	Phoenix_dactylifera)	(Elaeis_guineensis	Orania_palindan))	Geonoma_undata)	((Pelagodoxa_henryana	Manicaria_saccifera)	(Reinhardtia_gracilis	((Leopoldinia_pulchra	Roystonea_regia)	(Elaeis_oleifera	(Reinhardtia_simplex	(Podococcus_barteri	(Reinhardtia_latisecta	Reinhardtia_paiewonskiana))))))))))	Heterospathe_cagayanensis)	(Dictyosperma_album	Hydriastele_microspadix)))	Veitchia_spiralis)	Sclerosperma_profizianum)	Calamus_caryotoides);
(((Veitchia_spiralis	Sclerosperma_profizianum)	(Kentiopsis_piersoniorum	(Heterospathe_cagayanensis	((Dypsis_decaryi	(Geonoma_undata	((Pelagodoxa_henryana	Manicaria_saccifera)	(((((Prestoea_acuminata	Oenocarpus_minor)	Phoenix_dactylifera)	(Elaeis_guineensis	Orania_palindan))	Oenocarpus_bataua)	((Leopoldinia_pulchra	Roystonea_regia)	(Elaeis_oleifera	((Reinhardtia_gracilis	Reinhardtia_simplex)	(Podococcus_barteri	(Reinhardtia_latisecta	Reinhardtia_paiewonskiana)))))))))	(Dictyosperma_album	Hydriastele_microspadix)))))	Calamus_caryotoides);
((((Hydriastele_microspadix	((Veitchia_spiralis	Sclerosperma_profizianum)	Kentiopsis_piersoniorum))	(Heterospathe_cagayanensis	(Dypsis_decaryi	(((Oenocarpus_bataua	((((Prestoea_acuminata	Oenocarpus_minor)	Podococcus_barteri)	(Elaeis_guineensis	Orania_palindan))	Phoenix_dactylifera))	((Pelagodoxa_henryana	Manicaria_saccifera)	(((Reinhardtia_gracilis	Reinhardtia_simplex)	(Reinhardtia_latisecta	Reinhardtia_paiewonskiana))	((Elaeis_oleifera	Leopoldinia_pulchra)	Roystonea_regia))))	Geonoma_undata))))	Dictyosperma_album)	Calamus_caryotoides);
(((((((Reinhardtia_paiewonskiana	Reinhardtia_latisecta)	Reinhardtia_simplex)	((Podococcus_barteri	Leopoldinia_pulchra)	((Reinhardtia_gracilis	Roystonea_regia)	Elaeis_oleifera)))	((Elaeis_guineensis	Orania_palindan)	(Phoenix_dactylifera	(Prestoea_acuminata	Oenocarpus_minor))))	((Dypsis_decaryi	((Dictyosperma_album	(Hydriastele_microspadix	((Sclerosperma_profizianum	Veitchia_spiralis)	Kentiopsis_piersoniorum)))	Heterospathe_cagayanensis))	(Oenocarpus_bataua	(Pelagodoxa_henryana	Manicaria_saccifera))))	Geonoma_undata)	Calamus_caryotoides);
((((((Elaeis_guineensis	Orania_palindan)	(Phoenix_dactylifera	(Prestoea_acuminata	Oenocarpus_minor)))	(((Leopoldinia_pulchra	(Manicaria_saccifera	Oenocarpus_bataua))	((Dypsis_decaryi	((Dictyosperma_album	(Hydriastele_microspadix	((Sclerosperma_profizianum	Veitchia_spiralis)	Kentiopsis_piersoniorum)))	Heterospathe_cagayanensis))	Pelagodoxa_henryana))	(Elaeis_oleifera	((Reinhardtia_paiewonskiana	Reinhardtia_latisecta)	(Reinhardtia_gracilis	Reinhardtia_simplex)))))	(Podococcus_barteri	Roystonea_regia))	Geonoma_undata)	Calamus_caryotoides);
((Leopoldinia_pulchra	(((Geonoma_undata	(((Elaeis_guineensis	Orania_palindan)	(Phoenix_dactylifera	(Prestoea_acuminata	Oenocarpus_minor)))	((Roystonea_regia	Elaeis_oleifera)	((Podococcus_barteri	(Reinhardtia_paiewonskiana	Reinhardtia_latisecta))	(Reinhardtia_gracilis	Reinhardtia_simplex)))))	((Pelagodoxa_henryana	Manicaria_saccifera)	Oenocarpus_bataua))	(Dypsis_decaryi	((Dictyosperma_album	(Hydriastele_microspadix	((Sclerosperma_profizianum	Veitchia_spiralis)	Kentiopsis_piersoniorum)))	Heterospathe_cagayanensis))))	Calamus_caryotoides);
(((((Oenocarpus_bataua	((Leopoldinia_pulchra	((Podococcus_barteri	Roystonea_regia)	(((Reinhardtia_paiewonskiana	Reinhardtia_latisecta)	(Reinhardtia_gracilis	Reinhardtia_simplex))	Elaeis_oleifera)))	(Geonoma_undata	(Dypsis_decaryi	((Dictyosperma_album	(Hydriastele_microspadix	((Sclerosperma_profizianum	Veitchia_spiralis)	Kentiopsis_piersoniorum)))	Heterospathe_cagayanensis)))))	Manicaria_saccifera)	Pelagodoxa_henryana)	((Elaeis_guineensis	Orania_palindan)	(Phoenix_dactylifera	(Prestoea_acuminata	Oenocarpus_minor))))	Calamus_caryotoides);
(((((Manicaria_saccifera	Pelagodoxa_henryana)	((((((Podococcus_barteri	(Elaeis_guineensis	Orania_palindan))	(Oenocarpus_minor	(Phoenix_dactylifera	Prestoea_acuminata)))	Reinhardtia_gracilis)	(Geonoma_undata	Roystonea_regia))	(((Reinhardtia_paiewonskiana	Reinhardtia_latisecta)	Reinhardtia_simplex)	Elaeis_oleifera))	Oenocarpus_bataua))	(((Dictyosperma_album	Heterospathe_cagayanensis)	Dypsis_decaryi)	(Hydriastele_microspadix	((Sclerosperma_profizianum	Veitchia_spiralis)	Kentiopsis_piersoniorum))))	Leopoldinia_pulchra)	Calamus_caryotoides);
((((((Manicaria_saccifera	Pelagodoxa_henryana)	Oenocarpus_bataua)	((Geonoma_undata	Roystonea_regia)	((((Elaeis_guineensis	((Oenocarpus_minor	Podococcus_barteri)	Prestoea_acuminata))	Orania_palindan)	Phoenix_dactylifera)	(((Reinhardtia_paiewonskiana	Reinhardtia_latisecta)	(Reinhardtia_gracilis	Reinhardtia_simplex))	Elaeis_oleifera))))	(Dypsis_decaryi	((Hydriastele_microspadix	((Sclerosperma_profizianum	Veitchia_spiralis)	Kentiopsis_piersoniorum))	(Dictyosperma_album	Heterospathe_cagayanensis))))	Leopoldinia_pulchra)	Calamus_caryotoides);
((((Leopoldinia_pulchra	((((Elaeis_guineensis	Orania_palindan)	(((Oenocarpus_minor	Podococcus_barteri)	Prestoea_acuminata)	Phoenix_dactylifera))	((((Reinhardtia_paiewonskiana	Reinhardtia_latisecta)	Reinhardtia_simplex)	Elaeis_oleifera)	Reinhardtia_gracilis))	Roystonea_regia))	((Pelagodoxa_henryana	Manicaria_saccifera)	(Oenocarpus_bataua	((Dypsis_decaryi	(((Sclerosperma_profizianum	Veitchia_spiralis)	Kentiopsis_piersoniorum)	(Dictyosperma_album	Hydriastele_microspadix)))	Heterospathe_cagayanensis))))	Geonoma_undata)	Calamus_caryotoides);
(((Podococcus_barteri	Leopoldinia_pulchra)	(((((Kentiopsis_piersoniorum	((((Elaeis_guineensis	Orania_palindan)	((Oenocarpus_minor	Prestoea_acuminata)	Phoenix_dactylifera))	(Sclerosperma_profizianum	Veitchia_spiralis))	(Hydriastele_microspadix	Dictyosperma_album)))	Heterospathe_cagayanensis)	Dypsis_decaryi)	(Oenocarpus_bataua	(Pelagodoxa_henryana	Manicaria_saccifera)))	(Geonoma_undata	(((Reinhardtia_gracilis	Reinhardtia_simplex)	(Reinhardtia_paiewonskiana	Reinhardtia_latisecta))	(Roystonea_regia	Elaeis_oleifera)))))	Calamus_caryotoides);
(((((Geonoma_undata	((Podococcus_barteri	(Oenocarpus_minor	Prestoea_acuminata))	Roystonea_regia))	(((Elaeis_guineensis	Orania_palindan)	Phoenix_dactylifera)	((((Kentiopsis_piersoniorum	(Sclerosperma_profizianum	Veitchia_spiralis))	(((Hydriastele_microspadix	Dictyosperma_album)	Dypsis_decaryi)	Heterospathe_cagayanensis))	Leopoldinia_pulchra)	(Oenocarpus_bataua	(Manicaria_saccifera	Pelagodoxa_henryana)))))	Elaeis_oleifera)	((Reinhardtia_simplex	(Reinhardtia_paiewonskiana	Reinhardtia_latisecta))	Reinhardtia_gracilis))	Calamus_caryotoides);
((Leopoldinia_pulchra	((Kentiopsis_piersoniorum	(Sclerosperma_profizianum	Veitchia_spiralis))	((Dictyosperma_album	(Heterospathe_cagayanensis	(Dypsis_decaryi	((((((Elaeis_guineensis	Orania_palindan)	((Oenocarpus_minor	Prestoea_acuminata)	Phoenix_dactylifera))	Oenocarpus_bataua)	Pelagodoxa_henryana)	(Manicaria_saccifera	(Reinhardtia_gracilis	((Elaeis_oleifera	((Podococcus_barteri	Reinhardtia_simplex)	(Reinhardtia_paiewonskiana	Reinhardtia_latisecta)))	Roystonea_regia))))	Geonoma_undata))))	Hydriastele_microspadix)))	Calamus_caryotoides);
(((((Kentiopsis_piersoniorum	(Veitchia_spiralis	Sclerosperma_profizianum))	(Heterospathe_cagayanensis	(Dictyosperma_album	Hydriastele_microspadix)))	Dypsis_decaryi)	((((Pelagodoxa_henryana	Manicaria_saccifera)	Oenocarpus_bataua)	(Geonoma_undata	(((((Prestoea_acuminata	Oenocarpus_minor)	Phoenix_dactylifera)	(Elaeis_guineensis	Orania_palindan))	(Elaeis_oleifera	(((Podococcus_barteri	(Reinhardtia_latisecta	Reinhardtia_paiewonskiana))	Reinhardtia_simplex)	Reinhardtia_gracilis)))	Roystonea_regia)))	Leopoldinia_pulchra))	Calamus_caryotoides);
((Geonoma_undata	(((Prestoea_acuminata	Oenocarpus_minor)	Roystonea_regia)	((Phoenix_dactylifera	(Elaeis_guineensis	Orania_palindan))	((Elaeis_oleifera	((Podococcus_barteri	(Reinhardtia_latisecta	Reinhardtia_paiewonskiana))	(Reinhardtia_simplex	Reinhardtia_gracilis)))	(Oenocarpus_bataua	((Manicaria_saccifera	Pelagodoxa_henryana)	(Leopoldinia_pulchra	(((Heterospathe_cagayanensis	(((Veitchia_spiralis	Sclerosperma_profizianum)	Dictyosperma_album)	Hydriastele_microspadix))	Kentiopsis_piersoniorum)	Dypsis_decaryi))))))))	Calamus_caryotoides);
(((Veitchia_spiralis	Sclerosperma_profizianum)	((((Dypsis_decaryi	((Elaeis_oleifera	(Leopoldinia_pulchra	Roystonea_regia))	((Oenocarpus_bataua	(Pelagodoxa_henryana	Manicaria_saccifera))	(((Reinhardtia_latisecta	Reinhardtia_paiewonskiana)	(Reinhardtia_simplex	(Podococcus_barteri	Reinhardtia_gracilis)))	(Geonoma_undata	(Phoenix_dactylifera	((Prestoea_acuminata	Oenocarpus_minor)	(Elaeis_guineensis	Orania_palindan))))))))	Heterospathe_cagayanensis)	(Dictyosperma_album	Hydriastele_microspadix))	Kentiopsis_piersoniorum))	Calamus_caryotoides);
((Leopoldinia_pulchra	((((Elaeis_oleifera	((Reinhardtia_latisecta	Reinhardtia_paiewonskiana)	(Reinhardtia_simplex	Reinhardtia_gracilis)))	((Elaeis_guineensis	(Phoenix_dactylifera	(Prestoea_acuminata	Oenocarpus_minor)))	Orania_palindan))	((Manicaria_saccifera	((Geonoma_undata	(Podococcus_barteri	Roystonea_regia))	Pelagodoxa_henryana))	Oenocarpus_bataua))	((Heterospathe_cagayanensis	((Dictyosperma_album	Hydriastele_microspadix)	(Kentiopsis_piersoniorum	(Veitchia_spiralis	Sclerosperma_profizianum))))	Dypsis_decaryi)))	Calamus_caryotoides);
(((Geonoma_undata	(((Heterospathe_cagayanensis	((Hydriastele_microspadix	(Kentiopsis_piersoniorum	(Veitchia_spiralis	Sclerosperma_profizianum)))	Dictyosperma_album))	Dypsis_decaryi)	((((Manicaria_saccifera	((Prestoea_acuminata	Oenocarpus_minor)	(Podococcus_barteri	Roystonea_regia)))	((Elaeis_oleifera	((Reinhardtia_latisecta	Reinhardtia_paiewonskiana)	(Reinhardtia_simplex	Reinhardtia_gracilis)))	((Elaeis_guineensis	Orania_palindan)	Phoenix_dactylifera)))	Oenocarpus_bataua)	Pelagodoxa_henryana)))	Leopoldinia_pulchra)	Calamus_caryotoides);
((Reinhardtia_simplex	(((((Elaeis_guineensis	Orania_palindan)	((Prestoea_acuminata	Oenocarpus_minor)	Phoenix_dactylifera))	((Geonoma_undata	Roystonea_regia)	((Oenocarpus_bataua	(Manicaria_saccifera	((Podococcus_barteri	Leopoldinia_pulchra)	(((Dictyosperma_album	Hydriastele_microspadix)	(Heterospathe_cagayanensis	(Kentiopsis_piersoniorum	(Veitchia_spiralis	Sclerosperma_profizianum))))	Dypsis_decaryi))))	Pelagodoxa_henryana)))	Elaeis_oleifera)	(Reinhardtia_latisecta	(Reinhardtia_paiewonskiana	Reinhardtia_gracilis))))	Calamus_caryotoides);
((Geonoma_undata	(((Podococcus_barteri	(Prestoea_acuminata	Oenocarpus_minor))	Roystonea_regia)	(Phoenix_dactylifera	(Reinhardtia_gracilis	((Elaeis_guineensis	Orania_palindan)	((((Oenocarpus_bataua	(Leopoldinia_pulchra	(((Dypsis_decaryi	(Dictyosperma_album	Hydriastele_microspadix))	Heterospathe_cagayanensis)	(Kentiopsis_piersoniorum	(Veitchia_spiralis	Sclerosperma_profizianum)))))	(Manicaria_saccifera	Pelagodoxa_henryana))	((Reinhardtia_latisecta	Reinhardtia_paiewonskiana)	Reinhardtia_simplex))	Elaeis_oleifera))))))	Calamus_caryotoides);
((Leopoldinia_pulchra	(Dictyosperma_album	(Hydriastele_microspadix	((Heterospathe_cagayanensis	((Kentiopsis_piersoniorum	(Veitchia_spiralis	Sclerosperma_profizianum))	(Pelagodoxa_henryana	(((Geonoma_undata	(((Elaeis_oleifera	(Podococcus_barteri	Roystonea_regia))	((Reinhardtia_latisecta	Reinhardtia_paiewonskiana)	(Reinhardtia_gracilis	Reinhardtia_simplex)))	(((Prestoea_acuminata	Oenocarpus_minor)	Phoenix_dactylifera)	(Elaeis_guineensis	Orania_palindan))))	Manicaria_saccifera)	Oenocarpus_bataua))))	Dypsis_decaryi))))	Calamus_caryotoides);
((Leopoldinia_pulchra	((Pelagodoxa_henryana	(Manicaria_saccifera	(Oenocarpus_bataua	(((Heterospathe_cagayanensis	Dictyosperma_album)	(Hydriastele_microspadix	(Kentiopsis_piersoniorum	(Veitchia_spiralis	Sclerosperma_profizianum))))	Dypsis_decaryi))))	(((((Podococcus_barteri	(Reinhardtia_latisecta	Reinhardtia_paiewonskiana))	(Reinhardtia_gracilis	Reinhardtia_simplex))	Elaeis_oleifera)	((Prestoea_acuminata	(Oenocarpus_minor	Phoenix_dactylifera))	(Elaeis_guineensis	Orania_palindan)))	(Geonoma_undata	Roystonea_regia))))	Calamus_caryotoides);
((Leopoldinia_pulchra	(((Manicaria_saccifera	Pelagodoxa_henryana)	(((((Reinhardtia_latisecta	Reinhardtia_paiewonskiana)	((Podococcus_barteri	Reinhardtia_gracilis)	Reinhardtia_simplex))	Elaeis_oleifera)	(((Phoenix_dactylifera	(Prestoea_acuminata	Oenocarpus_minor))	(Elaeis_guineensis	Orania_palindan))	(Geonoma_undata	Roystonea_regia)))	Oenocarpus_bataua))	(((Heterospathe_cagayanensis	(Dictyosperma_album	Hydriastele_microspadix))	(Kentiopsis_piersoniorum	(Veitchia_spiralis	Sclerosperma_profizianum)))	Dypsis_decaryi)))	Calamus_caryotoides);
((Hydriastele_microspadix	(((Sclerosperma_profizianum	Veitchia_spiralis)	Kentiopsis_piersoniorum)	(((Dictyosperma_album	Heterospathe_cagayanensis)	Dypsis_decaryi)	(Geonoma_undata	(((Pelagodoxa_henryana	Manicaria_saccifera)	Oenocarpus_bataua)	(((((((Elaeis_guineensis	Orania_palindan)	(Prestoea_acuminata	Oenocarpus_minor))	Phoenix_dactylifera)	Elaeis_oleifera)	((Reinhardtia_gracilis	Reinhardtia_simplex)	(Podococcus_barteri	(Reinhardtia_paiewonskiana	Reinhardtia_latisecta))))	Roystonea_regia)	Leopoldinia_pulchra))))))	Calamus_caryotoides);
((Dypsis_decaryi	((Leopoldinia_pulchra	((Manicaria_saccifera	Pelagodoxa_henryana)	((((Reinhardtia_simplex	(Reinhardtia_gracilis	(Reinhardtia_paiewonskiana	Reinhardtia_latisecta)))	Elaeis_oleifera)	((((Prestoea_acuminata	Oenocarpus_minor)	Phoenix_dactylifera)	(Elaeis_guineensis	Orania_palindan))	(Geonoma_undata	(Podococcus_barteri	Roystonea_regia))))	Oenocarpus_bataua)))	((((Sclerosperma_profizianum	Veitchia_spiralis)	Kentiopsis_piersoniorum)	Heterospathe_cagayanensis)	(Dictyosperma_album	Hydriastele_microspadix))))	Calamus_caryotoides);
((Dypsis_decaryi	((Leopoldinia_pulchra	((Manicaria_saccifera	Pelagodoxa_henryana)	((((Reinhardtia_simplex	(Reinhardtia_gracilis	(Reinhardtia_paiewonskiana	Reinhardtia_latisecta)))	Elaeis_oleifera)	((((Prestoea_acuminata	Oenocarpus_minor)	Phoenix_dactylifera)	(Elaeis_guineensis	Orania_palindan))	(Geonoma_undata	(Podococcus_barteri	Roystonea_regia))))	Oenocarpus_bataua)))	((((Sclerosperma_profizianum	Veitchia_spiralis)	Kentiopsis_piersoniorum)	Heterospathe_cagayanensis)	(Dictyosperma_album	Hydriastele_microspadix))))	Calamus_caryotoides);
(((Kentiopsis_piersoniorum	(((Heterospathe_cagayanensis	(Dypsis_decaryi	(Geonoma_undata	((Oenocarpus_bataua	(((Prestoea_acuminata	Oenocarpus_minor)	Phoenix_dactylifera)	(Elaeis_guineensis	Orania_palindan)))	((Manicaria_saccifera	Pelagodoxa_henryana)	(Leopoldinia_pulchra	((((Podococcus_barteri	(Reinhardtia_paiewonskiana	Reinhardtia_latisecta))	(Reinhardtia_simplex	Reinhardtia_gracilis))	Elaeis_oleifera)	Roystonea_regia)))))))	Dictyosperma_album)	Hydriastele_microspadix))	(Veitchia_spiralis	Sclerosperma_profizianum))	Calamus_caryotoides);
((Leopoldinia_pulchra	((((Dypsis_decaryi	(Dictyosperma_album	Hydriastele_microspadix))	Heterospathe_cagayanensis)	((Veitchia_spiralis	Sclerosperma_profizianum)	Kentiopsis_piersoniorum))	(((Manicaria_saccifera	Pelagodoxa_henryana)	Oenocarpus_bataua)	(Geonoma_undata	((((Podococcus_barteri	(Reinhardtia_paiewonskiana	Reinhardtia_latisecta))	(Reinhardtia_simplex	Reinhardtia_gracilis))	Elaeis_oleifera)	((((Prestoea_acuminata	Oenocarpus_minor)	Phoenix_dactylifera)	Roystonea_regia)	(Elaeis_guineensis	Orania_palindan)))))))	Calamus_caryotoides);
((Leopoldinia_pulchra	((Kentiopsis_piersoniorum	(((Heterospathe_cagayanensis	Hydriastele_microspadix)	Dypsis_decaryi)	(Dictyosperma_album	(Veitchia_spiralis	Sclerosperma_profizianum))))	((Manicaria_saccifera	(Oenocarpus_bataua	Pelagodoxa_henryana))	(Geonoma_undata	((Reinhardtia_gracilis	(Roystonea_regia	(((Podococcus_barteri	(Reinhardtia_paiewonskiana	Reinhardtia_latisecta))	Reinhardtia_simplex)	Elaeis_oleifera)))	(Orania_palindan	(Elaeis_guineensis	((Prestoea_acuminata	Oenocarpus_minor)	Phoenix_dactylifera))))))))	Calamus_caryotoides);
((((Roystonea_regia	(((Orania_palindan	Elaeis_guineensis)	((Prestoea_acuminata	Oenocarpus_minor)	Phoenix_dactylifera))	((Podococcus_barteri	(Reinhardtia_paiewonskiana	Reinhardtia_latisecta))	(Reinhardtia_gracilis	Reinhardtia_simplex))))	Elaeis_oleifera)	((((Pelagodoxa_henryana	Manicaria_saccifera)	(Oenocarpus_bataua	((((Dictyosperma_album	Hydriastele_microspadix)	Heterospathe_cagayanensis)	(Kentiopsis_piersoniorum	(Veitchia_spiralis	Sclerosperma_profizianum)))	Dypsis_decaryi)))	Leopoldinia_pulchra)	Geonoma_undata))	Calamus_caryotoides);
((((Heterospathe_cagayanensis	(Dictyosperma_album	(Hydriastele_microspadix	(Kentiopsis_piersoniorum	(Veitchia_spiralis	Sclerosperma_profizianum)))))	Dypsis_decaryi)	((Geonoma_undata	((Orania_palindan	Elaeis_guineensis)	((Podococcus_barteri	(Prestoea_acuminata	Oenocarpus_minor))	Phoenix_dactylifera)))	((Pelagodoxa_henryana	(((Reinhardtia_paiewonskiana	Reinhardtia_latisecta)	(Reinhardtia_gracilis	Reinhardtia_simplex))	((Roystonea_regia	Leopoldinia_pulchra)	Elaeis_oleifera)))	(Manicaria_saccifera	Oenocarpus_bataua))))	Calamus_caryotoides);
((((((Elaeis_oleifera	((Reinhardtia_paiewonskiana	Reinhardtia_latisecta)	Reinhardtia_simplex))	((Reinhardtia_gracilis	(Geonoma_undata	Roystonea_regia))	(((Oenocarpus_minor	Prestoea_acuminata)	(Orania_palindan	Elaeis_guineensis))	Phoenix_dactylifera)))	(Manicaria_saccifera	(Oenocarpus_bataua	Pelagodoxa_henryana)))	(Podococcus_barteri	Leopoldinia_pulchra))	((Heterospathe_cagayanensis	(Dictyosperma_album	((Kentiopsis_piersoniorum	(Veitchia_spiralis	Sclerosperma_profizianum))	Hydriastele_microspadix)))	Dypsis_decaryi))	Calamus_caryotoides);
((Leopoldinia_pulchra	(((Manicaria_saccifera	((Pelagodoxa_henryana	(Roystonea_regia	((((Phoenix_dactylifera	(Oenocarpus_minor	Prestoea_acuminata))	(Orania_palindan	Elaeis_guineensis))	((Podococcus_barteri	(Reinhardtia_paiewonskiana	Reinhardtia_latisecta))	(Reinhardtia_gracilis	Reinhardtia_simplex)))	Elaeis_oleifera)))	Geonoma_undata))	Oenocarpus_bataua)	((Heterospathe_cagayanensis	(Dictyosperma_album	((Kentiopsis_piersoniorum	(Veitchia_spiralis	Sclerosperma_profizianum))	Hydriastele_microspadix)))	Dypsis_decaryi)))	Calamus_caryotoides);
((((Leopoldinia_pulchra	Geonoma_undata)	((Pelagodoxa_henryana	Manicaria_saccifera)	((((((Oenocarpus_minor	Prestoea_acuminata)	Phoenix_dactylifera)	(Orania_palindan	Elaeis_guineensis))	(Podococcus_barteri	Roystonea_regia))	(((Reinhardtia_paiewonskiana	Reinhardtia_latisecta)	(Reinhardtia_gracilis	Reinhardtia_simplex))	Elaeis_oleifera))	Oenocarpus_bataua)))	((((Sclerosperma_profizianum	Veitchia_spiralis)	Kentiopsis_piersoniorum)	((Hydriastele_microspadix	Dictyosperma_album)	Heterospathe_cagayanensis))	Dypsis_decaryi))	Calamus_caryotoides);
((Leopoldinia_pulchra	((Pelagodoxa_henryana	(((((((Oenocarpus_minor	Prestoea_acuminata)	Phoenix_dactylifera)	(Orania_palindan	Elaeis_guineensis))	(Geonoma_undata	Roystonea_regia))	(((Podococcus_barteri	(Reinhardtia_paiewonskiana	Reinhardtia_latisecta))	(Reinhardtia_gracilis	Reinhardtia_simplex))	Elaeis_oleifera))	((Heterospathe_cagayanensis	((Hydriastele_microspadix	((Sclerosperma_profizianum	Veitchia_spiralis)	Kentiopsis_piersoniorum))	Dictyosperma_album))	Dypsis_decaryi))	Manicaria_saccifera))	Oenocarpus_bataua))	Calamus_caryotoides);
((Leopoldinia_pulchra	(Dictyosperma_album	(((Manicaria_saccifera	(Pelagodoxa_henryana	Oenocarpus_bataua))	((Elaeis_guineensis	(Geonoma_undata	((Oenocarpus_minor	(Prestoea_acuminata	Phoenix_dactylifera))	(Podococcus_barteri	Roystonea_regia))))	(((Reinhardtia_paiewonskiana	Reinhardtia_latisecta)	(Reinhardtia_gracilis	Reinhardtia_simplex))	(Elaeis_oleifera	Orania_palindan))))	((Heterospathe_cagayanensis	(Hydriastele_microspadix	((Sclerosperma_profizianum	Veitchia_spiralis)	Kentiopsis_piersoniorum)))	Dypsis_decaryi))))	Calamus_caryotoides);
(((Podococcus_barteri	Leopoldinia_pulchra)	((((Kentiopsis_piersoniorum	(((Sclerosperma_profizianum	Veitchia_spiralis)	Dictyosperma_album)	Hydriastele_microspadix))	Heterospathe_cagayanensis)	Dypsis_decaryi)	(((Manicaria_saccifera	Pelagodoxa_henryana)	Oenocarpus_bataua)	(Geonoma_undata	((Reinhardtia_gracilis	((Orania_palindan	Elaeis_guineensis)	(Phoenix_dactylifera	(Oenocarpus_minor	Prestoea_acuminata))))	((Elaeis_oleifera	Roystonea_regia)	((Reinhardtia_paiewonskiana	Reinhardtia_latisecta)	Reinhardtia_simplex)))))))	Calamus_caryotoides);
(((Podococcus_barteri	Leopoldinia_pulchra)	(((((Kentiopsis_piersoniorum	(Sclerosperma_profizianum	Veitchia_spiralis))	Hydriastele_microspadix)	(Heterospathe_cagayanensis	Dictyosperma_album))	Dypsis_decaryi)	((Manicaria_saccifera	Pelagodoxa_henryana)	((Geonoma_undata	((Orania_palindan	(Elaeis_guineensis	(Phoenix_dactylifera	(Oenocarpus_minor	Prestoea_acuminata))))	((Elaeis_oleifera	Roystonea_regia)	((Reinhardtia_paiewonskiana	Reinhardtia_latisecta)	(Reinhardtia_gracilis	Reinhardtia_simplex)))))	Oenocarpus_bataua))))	Calamus_caryotoides);
((((((((Manicaria_saccifera	Pelagodoxa_henryana)	(Oenocarpus_bataua	(((Kentiopsis_piersoniorum	(Sclerosperma_profizianum	Veitchia_spiralis))	((Elaeis_guineensis	Orania_palindan)	((Oenocarpus_minor	Prestoea_acuminata)	Phoenix_dactylifera)))	(Roystonea_regia	(((Reinhardtia_paiewonskiana	Reinhardtia_latisecta)	((Reinhardtia_gracilis	Reinhardtia_simplex)	Podococcus_barteri))	Elaeis_oleifera)))))	Geonoma_undata)	Dypsis_decaryi)	Heterospathe_cagayanensis)	Dictyosperma_album)	(Hydriastele_microspadix	Leopoldinia_pulchra))	Calamus_caryotoides);
((Leopoldinia_pulchra	(((Sclerosperma_profizianum	Veitchia_spiralis)	Dictyosperma_album)	(Hydriastele_microspadix	((((((Manicaria_saccifera	Pelagodoxa_henryana)	Oenocarpus_bataua)	(((Phoenix_dactylifera	(Orania_palindan	(Elaeis_guineensis	(Oenocarpus_minor	Prestoea_acuminata))))	(Reinhardtia_gracilis	((((Reinhardtia_paiewonskiana	Reinhardtia_latisecta)	Podococcus_barteri)	Reinhardtia_simplex)	Elaeis_oleifera)))	(Geonoma_undata	Roystonea_regia)))	Dypsis_decaryi)	Kentiopsis_piersoniorum)	Heterospathe_cagayanensis))))	Calamus_caryotoides);
((((((((((Reinhardtia_paiewonskiana	Reinhardtia_latisecta)	(Reinhardtia_gracilis	Reinhardtia_simplex))	Elaeis_oleifera)	((((Podococcus_barteri	(Oenocarpus_minor	Prestoea_acuminata))	Phoenix_dactylifera)	(Elaeis_guineensis	Orania_palindan))	(Geonoma_undata	Roystonea_regia)))	Oenocarpus_bataua)	(Manicaria_saccifera	Pelagodoxa_henryana))	Dypsis_decaryi)	(((((Sclerosperma_profizianum	Veitchia_spiralis)	Kentiopsis_piersoniorum)	Leopoldinia_pulchra)	Hydriastele_microspadix)	Dictyosperma_album))	Heterospathe_cagayanensis)	Calamus_caryotoides);
(((Reinhardtia_gracilis	Reinhardtia_simplex)	(((Roystonea_regia	Elaeis_oleifera)	((((Oenocarpus_minor	Prestoea_acuminata)	Phoenix_dactylifera)	(Elaeis_guineensis	Orania_palindan))	(Geonoma_undata	((Pelagodoxa_henryana	Manicaria_saccifera)	((Dypsis_decaryi	((((((Sclerosperma_profizianum	Veitchia_spiralis)	Kentiopsis_piersoniorum)	Leopoldinia_pulchra)	Hydriastele_microspadix)	Dictyosperma_album)	Heterospathe_cagayanensis))	Oenocarpus_bataua)))))	(Podococcus_barteri	(Reinhardtia_paiewonskiana	Reinhardtia_latisecta))))	Calamus_caryotoides);
(((Reinhardtia_gracilis	Reinhardtia_simplex)	(((Roystonea_regia	Elaeis_oleifera)	((((Oenocarpus_minor	Prestoea_acuminata)	Phoenix_dactylifera)	(Elaeis_guineensis	Orania_palindan))	(Geonoma_undata	((Pelagodoxa_henryana	Manicaria_saccifera)	((Dypsis_decaryi	((((((Sclerosperma_profizianum	Veitchia_spiralis)	Kentiopsis_piersoniorum)	Leopoldinia_pulchra)	Hydriastele_microspadix)	Dictyosperma_album)	Heterospathe_cagayanensis))	Oenocarpus_bataua)))))	(Podococcus_barteri	(Reinhardtia_paiewonskiana	Reinhardtia_latisecta))))	Calamus_caryotoides);
(((Podococcus_barteri	Leopoldinia_pulchra)	((((Sclerosperma_profizianum	Veitchia_spiralis)	Kentiopsis_piersoniorum)	(Dypsis_decaryi	(Heterospathe_cagayanensis	(Dictyosperma_album	Hydriastele_microspadix))))	((Oenocarpus_bataua	((((Reinhardtia_gracilis	Reinhardtia_simplex)	(Reinhardtia_latisecta	Reinhardtia_paiewonskiana))	Elaeis_oleifera)	((((Prestoea_acuminata	Oenocarpus_minor)	Phoenix_dactylifera)	(Orania_palindan	Elaeis_guineensis))	(Geonoma_undata	Roystonea_regia))))	(Manicaria_saccifera	Pelagodoxa_henryana))))	Calamus_caryotoides);
((Leopoldinia_pulchra	(((((((Reinhardtia_latisecta	Reinhardtia_paiewonskiana)	(Reinhardtia_gracilis	Reinhardtia_simplex))	Elaeis_oleifera)	((((Prestoea_acuminata	Oenocarpus_minor)	Phoenix_dactylifera)	(Orania_palindan	Elaeis_guineensis))	(Geonoma_undata	(Podococcus_barteri	Roystonea_regia))))	(Manicaria_saccifera	Pelagodoxa_henryana))	Oenocarpus_bataua)	((((((Sclerosperma_profizianum	Veitchia_spiralis)	Kentiopsis_piersoniorum)	Hydriastele_microspadix)	Dictyosperma_album)	Heterospathe_cagayanensis)	Dypsis_decaryi)))	Calamus_caryotoides);
((((((Sclerosperma_profizianum	Veitchia_spiralis)	Kentiopsis_piersoniorum)	(Hydriastele_microspadix	Dictyosperma_album))	Heterospathe_cagayanensis)	(((((((Reinhardtia_latisecta	Reinhardtia_paiewonskiana)	(Reinhardtia_gracilis	Reinhardtia_simplex))	Elaeis_oleifera)	Roystonea_regia)	Leopoldinia_pulchra)	(((((Podococcus_barteri	((Oenocarpus_minor	Prestoea_acuminata)	Phoenix_dactylifera))	Elaeis_guineensis)	Orania_palindan)	Geonoma_undata)	((Manicaria_saccifera	Pelagodoxa_henryana)	Oenocarpus_bataua)))	Dypsis_decaryi))	Calamus_caryotoides);
((Sclerosperma_profizianum	((Kentiopsis_piersoniorum	((Dictyosperma_album	(Dypsis_decaryi	(((Geonoma_undata	(((Elaeis_guineensis	Orania_palindan)	Phoenix_dactylifera)	((((Oenocarpus_minor	Prestoea_acuminata)	Roystonea_regia)	((((Podococcus_barteri	(Reinhardtia_paiewonskiana	Reinhardtia_latisecta))	Reinhardtia_gracilis)	Reinhardtia_simplex)	Elaeis_oleifera))	Leopoldinia_pulchra)))	((Pelagodoxa_henryana	Manicaria_saccifera)	Oenocarpus_bataua))	Heterospathe_cagayanensis)))	Hydriastele_microspadix))	Veitchia_spiralis))	Calamus_caryotoides);
(((Sclerosperma_profizianum	Veitchia_spiralis)	(Kentiopsis_piersoniorum	(Dypsis_decaryi	(((Geonoma_undata	((((Roystonea_regia	(((Podococcus_barteri	(Reinhardtia_paiewonskiana	Reinhardtia_latisecta))	(Reinhardtia_gracilis	Reinhardtia_simplex))	Elaeis_oleifera))	Leopoldinia_pulchra)	(Oenocarpus_bataua	((Oenocarpus_minor	Prestoea_acuminata)	((Elaeis_guineensis	Orania_palindan)	Phoenix_dactylifera))))	(Pelagodoxa_henryana	Manicaria_saccifera)))	(Dictyosperma_album	Hydriastele_microspadix))	Heterospathe_cagayanensis))))	Calamus_caryotoides);
((((Dictyosperma_album	Dypsis_decaryi)	(Heterospathe_cagayanensis	(((Oenocarpus_bataua	Manicaria_saccifera)	((((Roystonea_regia	Elaeis_oleifera)	(Podococcus_barteri	Leopoldinia_pulchra))	((Reinhardtia_paiewonskiana	Reinhardtia_latisecta)	Reinhardtia_simplex))	(Reinhardtia_gracilis	Pelagodoxa_henryana)))	(Geonoma_undata	(((Oenocarpus_minor	Prestoea_acuminata)	Phoenix_dactylifera)	(Elaeis_guineensis	Orania_palindan))))))	(((Sclerosperma_profizianum	Veitchia_spiralis)	Kentiopsis_piersoniorum)	Hydriastele_microspadix))	Calamus_caryotoides);
(((Heterospathe_cagayanensis	((((Manicaria_saccifera	Pelagodoxa_henryana)	((Geonoma_undata	((Elaeis_oleifera	(((Reinhardtia_paiewonskiana	Reinhardtia_latisecta)	Reinhardtia_simplex)	Reinhardtia_gracilis))	((((Podococcus_barteri	Oenocarpus_minor)	Prestoea_acuminata)	Roystonea_regia)	(Phoenix_dactylifera	(Elaeis_guineensis	Orania_palindan)))))	Oenocarpus_bataua))	((Sclerosperma_profizianum	Veitchia_spiralis)	Kentiopsis_piersoniorum))	Dypsis_decaryi))	((Leopoldinia_pulchra	Dictyosperma_album)	Hydriastele_microspadix))	Calamus_caryotoides);
((Leopoldinia_pulchra	((((Pelagodoxa_henryana	Manicaria_saccifera)	Oenocarpus_bataua)	((Elaeis_oleifera	(Reinhardtia_simplex	(Reinhardtia_gracilis	(Podococcus_barteri	(Reinhardtia_paiewonskiana	Reinhardtia_latisecta)))))	((((Oenocarpus_minor	Phoenix_dactylifera)	Prestoea_acuminata)	(Elaeis_guineensis	Orania_palindan))	(Roystonea_regia	Geonoma_undata))))	(Dypsis_decaryi	(Heterospathe_cagayanensis	((Dictyosperma_album	Hydriastele_microspadix)	((Sclerosperma_profizianum	Veitchia_spiralis)	Kentiopsis_piersoniorum))))))	Calamus_caryotoides);
((Leopoldinia_pulchra	((((Pelagodoxa_henryana	Manicaria_saccifera)	(((Reinhardtia_paiewonskiana	Reinhardtia_latisecta)	(Reinhardtia_simplex	Reinhardtia_gracilis))	Oenocarpus_bataua))	((Orania_palindan	(Roystonea_regia	Elaeis_oleifera))	(Geonoma_undata	(((Podococcus_barteri	(Oenocarpus_minor	Prestoea_acuminata))	Phoenix_dactylifera)	Elaeis_guineensis))))	(Dypsis_decaryi	((Dictyosperma_album	Heterospathe_cagayanensis)	(Hydriastele_microspadix	((Sclerosperma_profizianum	Veitchia_spiralis)	Kentiopsis_piersoniorum))))))	Calamus_caryotoides);
((Leopoldinia_pulchra	(((Oenocarpus_bataua	(Manicaria_saccifera	Pelagodoxa_henryana))	((((Podococcus_barteri	Roystonea_regia)	(((Oenocarpus_minor	Prestoea_acuminata)	Phoenix_dactylifera)	(Orania_palindan	Elaeis_guineensis)))	(Elaeis_oleifera	((Reinhardtia_paiewonskiana	Reinhardtia_latisecta)	(Reinhardtia_simplex	Reinhardtia_gracilis))))	Geonoma_undata))	(Dypsis_decaryi	((Dictyosperma_album	Heterospathe_cagayanensis)	(Hydriastele_microspadix	((Sclerosperma_profizianum	Veitchia_spiralis)	Kentiopsis_piersoniorum))))))	Calamus_caryotoides);
(((Reinhardtia_gracilis	((Podococcus_barteri	(Reinhardtia_latisecta	Reinhardtia_paiewonskiana))	(((Prestoea_acuminata	((Elaeis_guineensis	Orania_palindan)	(Oenocarpus_minor	Phoenix_dactylifera)))	(((Pelagodoxa_henryana	Geonoma_undata)	Manicaria_saccifera)	(((Heterospathe_cagayanensis	((Hydriastele_microspadix	((Veitchia_spiralis	Sclerosperma_profizianum)	Kentiopsis_piersoniorum))	Dictyosperma_album))	Dypsis_decaryi)	Oenocarpus_bataua)))	(Roystonea_regia	(Leopoldinia_pulchra	Elaeis_oleifera)))))	Reinhardtia_simplex)	Calamus_caryotoides);
((Geonoma_undata	(Leopoldinia_pulchra	(((((Veitchia_spiralis	Sclerosperma_profizianum)	Kentiopsis_piersoniorum)	(Heterospathe_cagayanensis	(Hydriastele_microspadix	Dictyosperma_album)))	Dypsis_decaryi)	(((Roystonea_regia	((Elaeis_oleifera	((Reinhardtia_simplex	Reinhardtia_gracilis)	(Reinhardtia_latisecta	Reinhardtia_paiewonskiana)))	((Elaeis_guineensis	Orania_palindan)	((Prestoea_acuminata	(Oenocarpus_minor	Podococcus_barteri))	Phoenix_dactylifera))))	Oenocarpus_bataua)	(Pelagodoxa_henryana	Manicaria_saccifera)))))	Calamus_caryotoides);
((Oenocarpus_bataua	(((Manicaria_saccifera	Pelagodoxa_henryana)	((((Veitchia_spiralis	Sclerosperma_profizianum)	Kentiopsis_piersoniorum)	((Heterospathe_cagayanensis	Dypsis_decaryi)	(Hydriastele_microspadix	Dictyosperma_album)))	Leopoldinia_pulchra))	((Elaeis_oleifera	(((Elaeis_guineensis	Orania_palindan)	(Phoenix_dactylifera	(Prestoea_acuminata	Oenocarpus_minor)))	(Geonoma_undata	Roystonea_regia)))	(Reinhardtia_simplex	(Podococcus_barteri	(Reinhardtia_gracilis	(Reinhardtia_latisecta	Reinhardtia_paiewonskiana)))))))	Calamus_caryotoides);
((((Phoenix_dactylifera	((((Geonoma_undata	Roystonea_regia)	(((((Heterospathe_cagayanensis	((Hydriastele_microspadix	((Veitchia_spiralis	Sclerosperma_profizianum)	Dictyosperma_album))	Kentiopsis_piersoniorum))	Dypsis_decaryi)	Leopoldinia_pulchra)	(Manicaria_saccifera	Pelagodoxa_henryana))	Oenocarpus_bataua))	((Prestoea_acuminata	Oenocarpus_minor)	(Podococcus_barteri	(Orania_palindan	Elaeis_guineensis))))	Elaeis_oleifera))	(Reinhardtia_latisecta	Reinhardtia_paiewonskiana))	(Reinhardtia_gracilis	Reinhardtia_simplex))	Calamus_caryotoides);
((Leopoldinia_pulchra	(Dictyosperma_album	((((Kentiopsis_piersoniorum	((Veitchia_spiralis	Sclerosperma_profizianum)	(Pelagodoxa_henryana	(Oenocarpus_bataua	(Manicaria_saccifera	((Elaeis_oleifera	((Podococcus_barteri	(Reinhardtia_latisecta	Reinhardtia_paiewonskiana))	(Reinhardtia_gracilis	Reinhardtia_simplex)))	(((Phoenix_dactylifera	(Prestoea_acuminata	Oenocarpus_minor))	(Orania_palindan	Elaeis_guineensis))	(Geonoma_undata	Roystonea_regia))))))))	Dypsis_decaryi)	Heterospathe_cagayanensis)	Hydriastele_microspadix)))	Calamus_caryotoides);
((Leopoldinia_pulchra	(((((Elaeis_oleifera	((Reinhardtia_latisecta	Reinhardtia_paiewonskiana)	(Reinhardtia_gracilis	Reinhardtia_simplex)))	((Phoenix_dactylifera	(Orania_palindan	Elaeis_guineensis))	(Geonoma_undata	((Prestoea_acuminata	(Oenocarpus_minor	Podococcus_barteri))	Roystonea_regia))))	(Dypsis_decaryi	((Hydriastele_microspadix	(Kentiopsis_piersoniorum	(Veitchia_spiralis	Sclerosperma_profizianum)))	(Heterospathe_cagayanensis	Dictyosperma_album))))	(Pelagodoxa_henryana	Manicaria_saccifera))	Oenocarpus_bataua))	Calamus_caryotoides);
((((Hydriastele_microspadix	(Dictyosperma_album	(Kentiopsis_piersoniorum	(Veitchia_spiralis	Sclerosperma_profizianum))))	Heterospathe_cagayanensis)	((((((Roystonea_regia	Geonoma_undata)	(((Orania_palindan	Elaeis_guineensis)	(Oenocarpus_minor	(Phoenix_dactylifera	Prestoea_acuminata)))	Podococcus_barteri))	(Elaeis_oleifera	((Reinhardtia_latisecta	Reinhardtia_paiewonskiana)	(Reinhardtia_gracilis	Reinhardtia_simplex))))	((Pelagodoxa_henryana	Manicaria_saccifera)	Oenocarpus_bataua))	Leopoldinia_pulchra)	Dypsis_decaryi))	Calamus_caryotoides);
(((((Dictyosperma_album	(Heterospathe_cagayanensis	((((Manicaria_saccifera	Pelagodoxa_henryana)	(((Podococcus_barteri	Leopoldinia_pulchra)	((Roystonea_regia	(Elaeis_oleifera	(((Reinhardtia_paiewonskiana	Reinhardtia_latisecta)	Reinhardtia_gracilis)	Reinhardtia_simplex)))	((Orania_palindan	Elaeis_guineensis)	(Phoenix_dactylifera	(Prestoea_acuminata	Oenocarpus_minor)))))	Oenocarpus_bataua))	Geonoma_undata)	Dypsis_decaryi)))	Hydriastele_microspadix)	Kentiopsis_piersoniorum)	(Sclerosperma_profizianum	Veitchia_spiralis))	Calamus_caryotoides);
((Leopoldinia_pulchra	(((((Geonoma_undata	(Podococcus_barteri	Roystonea_regia))	(((Orania_palindan	Elaeis_guineensis)	((Oenocarpus_minor	Prestoea_acuminata)	Phoenix_dactylifera))	(Elaeis_oleifera	((Reinhardtia_paiewonskiana	Reinhardtia_latisecta)	(Reinhardtia_gracilis	Reinhardtia_simplex)))))	(Manicaria_saccifera	Oenocarpus_bataua))	Pelagodoxa_henryana)	(((Heterospathe_cagayanensis	Dypsis_decaryi)	(Hydriastele_microspadix	((Veitchia_spiralis	Sclerosperma_profizianum)	Dictyosperma_album)))	Kentiopsis_piersoniorum)))	Calamus_caryotoides);
((Leopoldinia_pulchra	((((Oenocarpus_bataua	(Manicaria_saccifera	Pelagodoxa_henryana))	(Roystonea_regia	(Elaeis_oleifera	((((Elaeis_guineensis	Orania_palindan)	Phoenix_dactylifera)	(Oenocarpus_minor	Prestoea_acuminata))	((Podococcus_barteri	(Reinhardtia_paiewonskiana	Reinhardtia_latisecta))	(Reinhardtia_gracilis	Reinhardtia_simplex))))))	Geonoma_undata)	(((Hydriastele_microspadix	(Kentiopsis_piersoniorum	(Veitchia_spiralis	Sclerosperma_profizianum)))	(Dypsis_decaryi	Heterospathe_cagayanensis))	Dictyosperma_album)))	Calamus_caryotoides);
(((Sclerosperma_profizianum	Veitchia_spiralis)	((Hydriastele_microspadix	(Dictyosperma_album	(Heterospathe_cagayanensis	(((((((Reinhardtia_gracilis	Leopoldinia_pulchra)	Roystonea_regia)	Elaeis_oleifera)	(Manicaria_saccifera	Pelagodoxa_henryana))	((Reinhardtia_simplex	(Podococcus_barteri	(Reinhardtia_latisecta	Reinhardtia_paiewonskiana)))	(Oenocarpus_bataua	((Prestoea_acuminata	(Oenocarpus_minor	Phoenix_dactylifera))	(Orania_palindan	Elaeis_guineensis)))))	Geonoma_undata)	Dypsis_decaryi))))	Kentiopsis_piersoniorum))	Calamus_caryotoides);
((((Dictyosperma_album	((Kentiopsis_piersoniorum	(Hydriastele_microspadix	(((Geonoma_undata	((((((Prestoea_acuminata	Oenocarpus_minor)	(Orania_palindan	Elaeis_guineensis))	Phoenix_dactylifera)	Roystonea_regia)	(Elaeis_oleifera	((Podococcus_barteri	(Reinhardtia_latisecta	Reinhardtia_paiewonskiana))	(Reinhardtia_gracilis	Reinhardtia_simplex))))	Leopoldinia_pulchra))	(Oenocarpus_bataua	(Manicaria_saccifera	Pelagodoxa_henryana)))	Dypsis_decaryi)))	Heterospathe_cagayanensis))	Veitchia_spiralis)	Sclerosperma_profizianum)	Calamus_caryotoides);
((Leopoldinia_pulchra	((Geonoma_undata	(((Pelagodoxa_henryana	(Oenocarpus_bataua	(((Prestoea_acuminata	Oenocarpus_minor)	(Orania_palindan	Elaeis_guineensis))	Phoenix_dactylifera)))	(Manicaria_saccifera	(Reinhardtia_gracilis	(Podococcus_barteri	Roystonea_regia))))	(Elaeis_oleifera	((Reinhardtia_latisecta	Reinhardtia_paiewonskiana)	Reinhardtia_simplex))))	(Dypsis_decaryi	(((Hydriastele_microspadix	Dictyosperma_album)	(Kentiopsis_piersoniorum	(Veitchia_spiralis	Sclerosperma_profizianum)))	Heterospathe_cagayanensis))))	Calamus_caryotoides);
((Leopoldinia_pulchra	(Geonoma_undata	(((Dypsis_decaryi	(((Kentiopsis_piersoniorum	(Veitchia_spiralis	Sclerosperma_profizianum))	Heterospathe_cagayanensis)	(Hydriastele_microspadix	Dictyosperma_album)))	Oenocarpus_bataua)	((Manicaria_saccifera	Pelagodoxa_henryana)	((Orania_palindan	(((Prestoea_acuminata	Oenocarpus_minor)	Elaeis_guineensis)	Phoenix_dactylifera))	(((Podococcus_barteri	(Reinhardtia_latisecta	Reinhardtia_paiewonskiana))	(Reinhardtia_simplex	Reinhardtia_gracilis))	(Roystonea_regia	Elaeis_oleifera)))))))	Calamus_caryotoides);
((Leopoldinia_pulchra	(Geonoma_undata	((Dypsis_decaryi	((Kentiopsis_piersoniorum	(Veitchia_spiralis	Sclerosperma_profizianum))	(Heterospathe_cagayanensis	(Hydriastele_microspadix	Dictyosperma_album))))	((Manicaria_saccifera	Pelagodoxa_henryana)	(Oenocarpus_bataua	(((((Reinhardtia_gracilis	(Podococcus_barteri	(Reinhardtia_latisecta	Reinhardtia_paiewonskiana)))	Reinhardtia_simplex)	Elaeis_oleifera)	Roystonea_regia)	((Phoenix_dactylifera	(Prestoea_acuminata	Oenocarpus_minor))	(Elaeis_guineensis	Orania_palindan))))))))	Calamus_caryotoides);
((Leopoldinia_pulchra	(Geonoma_undata	((Dypsis_decaryi	((Kentiopsis_piersoniorum	(Hydriastele_microspadix	(Dictyosperma_album	(Veitchia_spiralis	Sclerosperma_profizianum))))	Heterospathe_cagayanensis))	(((Manicaria_saccifera	Pelagodoxa_henryana)	Oenocarpus_bataua)	((((Podococcus_barteri	(Reinhardtia_latisecta	Reinhardtia_paiewonskiana))	(Reinhardtia_simplex	Reinhardtia_gracilis))	Elaeis_oleifera)	((Phoenix_dactylifera	(Elaeis_guineensis	Orania_palindan))	((Prestoea_acuminata	Oenocarpus_minor)	Roystonea_regia)))))))	Calamus_caryotoides);
(((Reinhardtia_simplex	Reinhardtia_gracilis)	((Elaeis_oleifera	(Leopoldinia_pulchra	((Geonoma_undata	Roystonea_regia)	((Pelagodoxa_henryana	(((Prestoea_acuminata	Oenocarpus_minor)	Phoenix_dactylifera)	(Elaeis_guineensis	Orania_palindan)))	((Oenocarpus_bataua	Manicaria_saccifera)	(Dypsis_decaryi	(Heterospathe_cagayanensis	((Hydriastele_microspadix	(Kentiopsis_piersoniorum	(Veitchia_spiralis	Sclerosperma_profizianum)))	Dictyosperma_album))))))))	((Reinhardtia_latisecta	Reinhardtia_paiewonskiana)	Podococcus_barteri)))	Calamus_caryotoides);
((((((Reinhardtia_latisecta	Reinhardtia_paiewonskiana)	(Reinhardtia_simplex	Reinhardtia_gracilis))	Elaeis_oleifera)	((((Pelagodoxa_henryana	((Leopoldinia_pulchra	(Kentiopsis_piersoniorum	(Veitchia_spiralis	Sclerosperma_profizianum)))	((Dictyosperma_album	Dypsis_decaryi)	(Heterospathe_cagayanensis	Hydriastele_microspadix))))	Manicaria_saccifera)	Oenocarpus_bataua)	(Geonoma_undata	Roystonea_regia)))	(((Oenocarpus_minor	Prestoea_acuminata)	Podococcus_barteri)	(Phoenix_dactylifera	(Elaeis_guineensis	Orania_palindan))))	Calamus_caryotoides);
(((((Geonoma_undata	Roystonea_regia)	Leopoldinia_pulchra)	((Manicaria_saccifera	Pelagodoxa_henryana)	((((Reinhardtia_latisecta	Reinhardtia_paiewonskiana)	(Reinhardtia_simplex	Reinhardtia_gracilis))	Elaeis_oleifera)	((((Kentiopsis_piersoniorum	(Veitchia_spiralis	Sclerosperma_profizianum))	Heterospathe_cagayanensis)	Dypsis_decaryi)	(Dictyosperma_album	Hydriastele_microspadix)))))	((Phoenix_dactylifera	((((Oenocarpus_minor	Prestoea_acuminata)	Podococcus_barteri)	Elaeis_guineensis)	Orania_palindan))	Oenocarpus_bataua))	Calamus_caryotoides);
((((((Geonoma_undata	(((Podococcus_barteri	(Reinhardtia_latisecta	Reinhardtia_paiewonskiana))	(Reinhardtia_simplex	Reinhardtia_gracilis))	((((Oenocarpus_minor	Prestoea_acuminata)	Phoenix_dactylifera)	(Elaeis_guineensis	Orania_palindan))	(Roystonea_regia	Elaeis_oleifera))))	Oenocarpus_bataua)	(Manicaria_saccifera	Pelagodoxa_henryana))	(Heterospathe_cagayanensis	(Dypsis_decaryi	(Dictyosperma_album	((Kentiopsis_piersoniorum	(Veitchia_spiralis	Sclerosperma_profizianum))	Hydriastele_microspadix)))))	Leopoldinia_pulchra)	Calamus_caryotoides);
((Leopoldinia_pulchra	((Dictyosperma_album	(Dypsis_decaryi	(Heterospathe_cagayanensis	((Kentiopsis_piersoniorum	(Sclerosperma_profizianum	Veitchia_spiralis))	((Manicaria_saccifera	(((Geonoma_undata	((((Prestoea_acuminata	Phoenix_dactylifera)	(Oenocarpus_minor	(Orania_palindan	Elaeis_guineensis)))	Podococcus_barteri)	Roystonea_regia))	(((Reinhardtia_latisecta	Reinhardtia_paiewonskiana)	(Reinhardtia_gracilis	Reinhardtia_simplex))	Elaeis_oleifera))	Pelagodoxa_henryana))	Oenocarpus_bataua)))))	Hydriastele_microspadix))	Calamus_caryotoides);
(((Hydriastele_microspadix	(Heterospathe_cagayanensis	((Kentiopsis_piersoniorum	(Sclerosperma_profizianum	Veitchia_spiralis))	(Dypsis_decaryi	(Leopoldinia_pulchra	((((Geonoma_undata	(((Phoenix_dactylifera	(Oenocarpus_minor	Prestoea_acuminata))	(Podococcus_barteri	Roystonea_regia))	(Orania_palindan	Elaeis_guineensis)))	(((Reinhardtia_latisecta	Reinhardtia_paiewonskiana)	(Reinhardtia_gracilis	Reinhardtia_simplex))	Elaeis_oleifera))	Pelagodoxa_henryana)	(Manicaria_saccifera	Oenocarpus_bataua)))))))	Dictyosperma_album)	Calamus_caryotoides);
((Leopoldinia_pulchra	((((Geonoma_undata	((((Kentiopsis_piersoniorum	(Sclerosperma_profizianum	Veitchia_spiralis))	Heterospathe_cagayanensis)	(Dictyosperma_album	Hydriastele_microspadix))	Dypsis_decaryi))	((Oenocarpus_bataua	(Orania_palindan	Elaeis_guineensis))	Reinhardtia_gracilis))	(Manicaria_saccifera	Pelagodoxa_henryana))	((((Prestoea_acuminata	Oenocarpus_minor)	Phoenix_dactylifera)	(Podococcus_barteri	Roystonea_regia))	(((Reinhardtia_latisecta	Reinhardtia_paiewonskiana)	Reinhardtia_simplex)	Elaeis_oleifera))))	Calamus_caryotoides);
(((Reinhardtia_gracilis	Reinhardtia_simplex)	((((Elaeis_oleifera	(Pelagodoxa_henryana	((((((Leopoldinia_pulchra	Dictyosperma_album)	Hydriastele_microspadix)	(Kentiopsis_piersoniorum	(Sclerosperma_profizianum	Veitchia_spiralis)))	(Heterospathe_cagayanensis	Dypsis_decaryi))	Oenocarpus_bataua)	Manicaria_saccifera)))	(Geonoma_undata	(Roystonea_regia	(((Oenocarpus_minor	Prestoea_acuminata)	Phoenix_dactylifera)	Podococcus_barteri))))	(Orania_palindan	Elaeis_guineensis))	(Reinhardtia_latisecta	Reinhardtia_paiewonskiana)))	Calamus_caryotoides);
((Geonoma_undata	(Leopoldinia_pulchra	(Pelagodoxa_henryana	((Manicaria_saccifera	(Oenocarpus_bataua	(((Heterospathe_cagayanensis	Dictyosperma_album)	((Kentiopsis_piersoniorum	(Sclerosperma_profizianum	Veitchia_spiralis))	Hydriastele_microspadix))	Dypsis_decaryi)))	((Orania_palindan	Elaeis_guineensis)	(((Roystonea_regia	(Phoenix_dactylifera	(Oenocarpus_minor	(Podococcus_barteri	Prestoea_acuminata))))	Elaeis_oleifera)	((Reinhardtia_latisecta	Reinhardtia_paiewonskiana)	(Reinhardtia_gracilis	Reinhardtia_simplex))))))))	Calamus_caryotoides);
((Leopoldinia_pulchra	((Kentiopsis_piersoniorum	(Sclerosperma_profizianum	Veitchia_spiralis))	(Hydriastele_microspadix	(((Dypsis_decaryi	(Geonoma_undata	((((Elaeis_oleifera	((Reinhardtia_latisecta	Reinhardtia_paiewonskiana)	(Reinhardtia_gracilis	Reinhardtia_simplex)))	Roystonea_regia)	(Oenocarpus_bataua	((((Prestoea_acuminata	Oenocarpus_minor)	Podococcus_barteri)	Phoenix_dactylifera)	(Orania_palindan	Elaeis_guineensis))))	(Pelagodoxa_henryana	Manicaria_saccifera))))	Heterospathe_cagayanensis)	Dictyosperma_album))))	Calamus_caryotoides);
((Leopoldinia_pulchra	(((Dypsis_decaryi	(Oenocarpus_bataua	(Manicaria_saccifera	(Pelagodoxa_henryana	((Geonoma_undata	(Roystonea_regia	(Podococcus_barteri	(((Prestoea_acuminata	Oenocarpus_minor)	Phoenix_dactylifera)	(Orania_palindan	Elaeis_guineensis)))))	(Elaeis_oleifera	(((Reinhardtia_latisecta	Reinhardtia_paiewonskiana)	Reinhardtia_simplex)	Reinhardtia_gracilis)))))))	(Heterospathe_cagayanensis	(((Sclerosperma_profizianum	Veitchia_spiralis)	Kentiopsis_piersoniorum)	Hydriastele_microspadix)))	Dictyosperma_album))	Calamus_caryotoides);
(((((Geonoma_undata	Roystonea_regia)	(((Podococcus_barteri	(Prestoea_acuminata	Oenocarpus_minor))	Phoenix_dactylifera)	(Orania_palindan	Elaeis_guineensis)))	(Elaeis_oleifera	((Reinhardtia_latisecta	Reinhardtia_paiewonskiana)	(Reinhardtia_simplex	Reinhardtia_gracilis))))	((((Heterospathe_cagayanensis	(((Sclerosperma_profizianum	Veitchia_spiralis)	Kentiopsis_piersoniorum)	(Dictyosperma_album	Hydriastele_microspadix)))	Dypsis_decaryi)	Leopoldinia_pulchra)	(Oenocarpus_bataua	(Pelagodoxa_henryana	Manicaria_saccifera))))	Calamus_caryotoides);
(((Geonoma_undata	((((Sclerosperma_profizianum	Veitchia_spiralis)	((Dictyosperma_album	Hydriastele_microspadix)	(Dypsis_decaryi	Heterospathe_cagayanensis)))	Kentiopsis_piersoniorum)	((Oenocarpus_bataua	(Pelagodoxa_henryana	Manicaria_saccifera))	((Roystonea_regia	(((Prestoea_acuminata	Oenocarpus_minor)	Phoenix_dactylifera)	(Orania_palindan	Elaeis_guineensis)))	(Elaeis_oleifera	((Podococcus_barteri	(Reinhardtia_latisecta	Reinhardtia_paiewonskiana))	(Reinhardtia_simplex	Reinhardtia_gracilis)))))))	Leopoldinia_pulchra)	Calamus_caryotoides);
(((Geonoma_undata	(((((Dictyosperma_album	Hydriastele_microspadix)	Heterospathe_cagayanensis)	Dypsis_decaryi)	(Kentiopsis_piersoniorum	(Sclerosperma_profizianum	Veitchia_spiralis)))	((Pelagodoxa_henryana	Manicaria_saccifera)	(((Roystonea_regia	((Prestoea_acuminata	(Oenocarpus_minor	Phoenix_dactylifera))	(Orania_palindan	Elaeis_guineensis)))	(Elaeis_oleifera	((Reinhardtia_gracilis	(Podococcus_barteri	(Reinhardtia_latisecta	Reinhardtia_paiewonskiana)))	Reinhardtia_simplex)))	Oenocarpus_bataua))))	Leopoldinia_pulchra)	Calamus_caryotoides);
(((Pelagodoxa_henryana	(((Geonoma_undata	Reinhardtia_gracilis)	((Phoenix_dactylifera	(Elaeis_guineensis	Orania_palindan))	((Reinhardtia_simplex	(Reinhardtia_paiewonskiana	Reinhardtia_latisecta))	((((Prestoea_acuminata	Oenocarpus_minor)	Podococcus_barteri)	Roystonea_regia)	Elaeis_oleifera))))	((Manicaria_saccifera	(((Heterospathe_cagayanensis	((Sclerosperma_profizianum	Veitchia_spiralis)	(Dictyosperma_album	Hydriastele_microspadix)))	Dypsis_decaryi)	Kentiopsis_piersoniorum))	Oenocarpus_bataua)))	Leopoldinia_pulchra)	Calamus_caryotoides);
(((((Geonoma_undata	Leopoldinia_pulchra)	(Oenocarpus_bataua	((((Elaeis_oleifera	((Reinhardtia_gracilis	Reinhardtia_simplex)	(Reinhardtia_paiewonskiana	Reinhardtia_latisecta)))	((((Prestoea_acuminata	Oenocarpus_minor)	Podococcus_barteri)	Phoenix_dactylifera)	(Elaeis_guineensis	Orania_palindan)))	Roystonea_regia)	(Manicaria_saccifera	Pelagodoxa_henryana))))	Dypsis_decaryi)	(Heterospathe_cagayanensis	((Dictyosperma_album	Hydriastele_microspadix)	(Kentiopsis_piersoniorum	(Sclerosperma_profizianum	Veitchia_spiralis)))))	Calamus_caryotoides);
((Leopoldinia_pulchra	(((Oenocarpus_bataua	(Manicaria_saccifera	Pelagodoxa_henryana))	((Elaeis_oleifera	(((Reinhardtia_paiewonskiana	Reinhardtia_latisecta)	Reinhardtia_simplex)	Reinhardtia_gracilis))	((Geonoma_undata	(((Prestoea_acuminata	Oenocarpus_minor)	Phoenix_dactylifera)	(Elaeis_guineensis	Orania_palindan)))	(Podococcus_barteri	Roystonea_regia))))	(Dypsis_decaryi	((Dictyosperma_album	Heterospathe_cagayanensis)	(Hydriastele_microspadix	(Kentiopsis_piersoniorum	(Sclerosperma_profizianum	Veitchia_spiralis)))))))	Calamus_caryotoides);
(((((Manicaria_saccifera	((Leopoldinia_pulchra	(Elaeis_oleifera	(Podococcus_barteri	Roystonea_regia)))	((Reinhardtia_paiewonskiana	Reinhardtia_latisecta)	(Reinhardtia_simplex	Reinhardtia_gracilis))))	(Geonoma_undata	Pelagodoxa_henryana))	Oenocarpus_bataua)	(((Kentiopsis_piersoniorum	((Phoenix_dactylifera	(((Prestoea_acuminata	Oenocarpus_minor)	Elaeis_guineensis)	Orania_palindan))	(Sclerosperma_profizianum	Veitchia_spiralis)))	(Heterospathe_cagayanensis	(Dictyosperma_album	Hydriastele_microspadix)))	Dypsis_decaryi))	Calamus_caryotoides);
(((Veitchia_spiralis	((((Manicaria_saccifera	((Oenocarpus_bataua	Geonoma_undata)	(Phoenix_dactylifera	(Orania_palindan	Elaeis_guineensis))))	((Leopoldinia_pulchra	((((Reinhardtia_paiewonskiana	Reinhardtia_latisecta)	(Reinhardtia_simplex	Reinhardtia_gracilis))	Elaeis_oleifera)	((Podococcus_barteri	(Prestoea_acuminata	Oenocarpus_minor))	Roystonea_regia)))	Pelagodoxa_henryana))	(((Hydriastele_microspadix	Dictyosperma_album)	Heterospathe_cagayanensis)	Dypsis_decaryi))	Kentiopsis_piersoniorum))	Sclerosperma_profizianum)	Calamus_caryotoides);
(((Veitchia_spiralis	(((((((Phoenix_dactylifera	(Orania_palindan	((Podococcus_barteri	(Prestoea_acuminata	Oenocarpus_minor))	Elaeis_guineensis)))	Geonoma_undata)	Pelagodoxa_henryana)	((Oenocarpus_bataua	(Leopoldinia_pulchra	((((Reinhardtia_paiewonskiana	Reinhardtia_latisecta)	(Reinhardtia_simplex	Reinhardtia_gracilis))	Elaeis_oleifera)	Roystonea_regia)))	Manicaria_saccifera))	(Heterospathe_cagayanensis	Dypsis_decaryi))	Kentiopsis_piersoniorum)	(Hydriastele_microspadix	Dictyosperma_album)))	Sclerosperma_profizianum)	Calamus_caryotoides);
(((Sclerosperma_profizianum	Veitchia_spiralis)	(Kentiopsis_piersoniorum	((Hydriastele_microspadix	Dictyosperma_album)	(Heterospathe_cagayanensis	(((((((((Podococcus_barteri	(Reinhardtia_paiewonskiana	Reinhardtia_latisecta))	Reinhardtia_simplex)	Reinhardtia_gracilis)	Elaeis_oleifera)	((((Prestoea_acuminata	Oenocarpus_minor)	Phoenix_dactylifera)	(Elaeis_guineensis	Orania_palindan))	(Geonoma_undata	Roystonea_regia)))	(Leopoldinia_pulchra	Pelagodoxa_henryana))	Manicaria_saccifera)	Oenocarpus_bataua)	Dypsis_decaryi)))))	Calamus_caryotoides);
((Leopoldinia_pulchra	((Dypsis_decaryi	((((Veitchia_spiralis	Sclerosperma_profizianum)	Kentiopsis_piersoniorum)	(Hydriastele_microspadix	Dictyosperma_album))	Heterospathe_cagayanensis))	(Geonoma_undata	(((Oenocarpus_bataua	Manicaria_saccifera)	((((Reinhardtia_simplex	(Reinhardtia_paiewonskiana	Reinhardtia_latisecta))	Reinhardtia_gracilis)	(((Podococcus_barteri	(Prestoea_acuminata	Oenocarpus_minor))	Roystonea_regia)	Elaeis_oleifera))	((Orania_palindan	Elaeis_guineensis)	Phoenix_dactylifera)))	Pelagodoxa_henryana))))	Calamus_caryotoides);
(((((Dictyosperma_album	(Veitchia_spiralis	Sclerosperma_profizianum))	(Dypsis_decaryi	(Hydriastele_microspadix	Heterospathe_cagayanensis)))	Kentiopsis_piersoniorum)	(Leopoldinia_pulchra	((Elaeis_oleifera	((Reinhardtia_paiewonskiana	Reinhardtia_latisecta)	(Reinhardtia_gracilis	Reinhardtia_simplex)))	(Manicaria_saccifera	((Pelagodoxa_henryana	((Geonoma_undata	Roystonea_regia)	((Orania_palindan	((Podococcus_barteri	(Prestoea_acuminata	Oenocarpus_minor))	Elaeis_guineensis))	Phoenix_dactylifera)))	Oenocarpus_bataua)))))	Calamus_caryotoides);
(((((Manicaria_saccifera	(Oenocarpus_bataua	Pelagodoxa_henryana))	((Elaeis_oleifera	((((Orania_palindan	Elaeis_guineensis)	((Prestoea_acuminata	Oenocarpus_minor)	Phoenix_dactylifera))	(Reinhardtia_gracilis	(Podococcus_barteri	Roystonea_regia)))	((Reinhardtia_paiewonskiana	Reinhardtia_latisecta)	Reinhardtia_simplex)))	Geonoma_undata))	(((Kentiopsis_piersoniorum	(Veitchia_spiralis	Sclerosperma_profizianum))	((Dictyosperma_album	Hydriastele_microspadix)	Heterospathe_cagayanensis))	Dypsis_decaryi))	Leopoldinia_pulchra)	Calamus_caryotoides);
(((((Sclerosperma_profizianum	Veitchia_spiralis)	Kentiopsis_piersoniorum)	((Hydriastele_microspadix	Dictyosperma_album)	((Dypsis_decaryi	(((((Geonoma_undata	((Elaeis_guineensis	Orania_palindan)	(Phoenix_dactylifera	(Prestoea_acuminata	Oenocarpus_minor))))	(((Reinhardtia_gracilis	Reinhardtia_simplex)	(Podococcus_barteri	(Reinhardtia_paiewonskiana	Reinhardtia_latisecta)))	(Roystonea_regia	Elaeis_oleifera)))	Pelagodoxa_henryana)	Manicaria_saccifera)	Oenocarpus_bataua))	Heterospathe_cagayanensis)))	Leopoldinia_pulchra)	Calamus_caryotoides);
((((Pelagodoxa_henryana	((Oenocarpus_bataua	(Manicaria_saccifera	(Elaeis_oleifera	(Reinhardtia_gracilis	(((Elaeis_guineensis	Orania_palindan)	(Phoenix_dactylifera	(Podococcus_barteri	(Prestoea_acuminata	Oenocarpus_minor))))	(Geonoma_undata	Roystonea_regia))))))	(Reinhardtia_simplex	(Reinhardtia_paiewonskiana	Reinhardtia_latisecta))))	(((Heterospathe_cagayanensis	((Sclerosperma_profizianum	Veitchia_spiralis)	Kentiopsis_piersoniorum))	(Hydriastele_microspadix	Dictyosperma_album))	Dypsis_decaryi))	Leopoldinia_pulchra)	Calamus_caryotoides);
(((((Manicaria_saccifera	Pelagodoxa_henryana)	Oenocarpus_bataua)	((Geonoma_undata	((Podococcus_barteri	(Prestoea_acuminata	Oenocarpus_minor))	Roystonea_regia))	(((Reinhardtia_simplex	(Reinhardtia_paiewonskiana	Reinhardtia_latisecta))	((Orania_palindan	(Elaeis_guineensis	Phoenix_dactylifera))	Reinhardtia_gracilis))	Elaeis_oleifera)))	(((Heterospathe_cagayanensis	(Dictyosperma_album	(Hydriastele_microspadix	((Sclerosperma_profizianum	Veitchia_spiralis)	Kentiopsis_piersoniorum))))	Dypsis_decaryi)	Leopoldinia_pulchra))	Calamus_caryotoides);
((Leopoldinia_pulchra	((((Manicaria_saccifera	Pelagodoxa_henryana)	Oenocarpus_bataua)	((((Reinhardtia_gracilis	Reinhardtia_simplex)	(Reinhardtia_paiewonskiana	Reinhardtia_latisecta))	Elaeis_oleifera)	((Geonoma_undata	(Podococcus_barteri	Roystonea_regia))	((Elaeis_guineensis	Orania_palindan)	((Prestoea_acuminata	Oenocarpus_minor)	Phoenix_dactylifera)))))	((Heterospathe_cagayanensis	(Dictyosperma_album	(Hydriastele_microspadix	((Sclerosperma_profizianum	Veitchia_spiralis)	Kentiopsis_piersoniorum))))	Dypsis_decaryi)))	Calamus_caryotoides);
(((Sclerosperma_profizianum	Veitchia_spiralis)	(Kentiopsis_piersoniorum	((Heterospathe_cagayanensis	(Dictyosperma_album	(Dypsis_decaryi	(Oenocarpus_bataua	((Manicaria_saccifera	Pelagodoxa_henryana)	(((Reinhardtia_simplex	(Reinhardtia_gracilis	(Reinhardtia_paiewonskiana	Reinhardtia_latisecta)))	((((Elaeis_guineensis	Orania_palindan)	((Prestoea_acuminata	Oenocarpus_minor)	Phoenix_dactylifera))	Podococcus_barteri)	((Leopoldinia_pulchra	Roystonea_regia)	Elaeis_oleifera)))	Geonoma_undata))))))	Hydriastele_microspadix)))	Calamus_caryotoides);
((Leopoldinia_pulchra	(((Manicaria_saccifera	Pelagodoxa_henryana)	(((Elaeis_oleifera	((Podococcus_barteri	(Reinhardtia_paiewonskiana	Reinhardtia_latisecta))	(Reinhardtia_simplex	Reinhardtia_gracilis)))	(Roystonea_regia	((Elaeis_guineensis	Orania_palindan)	((Prestoea_acuminata	Oenocarpus_minor)	Phoenix_dactylifera))))	Oenocarpus_bataua))	(Geonoma_undata	((((((Sclerosperma_profizianum	Veitchia_spiralis)	Kentiopsis_piersoniorum)	Hydriastele_microspadix)	Dictyosperma_album)	Heterospathe_cagayanensis)	Dypsis_decaryi))))	Calamus_caryotoides);
(((Oenocarpus_bataua	Orania_palindan)	((Pelagodoxa_henryana	(((Leopoldinia_pulchra	(Elaeis_oleifera	((Podococcus_barteri	(Reinhardtia_paiewonskiana	Reinhardtia_latisecta))	Reinhardtia_simplex)))	((((Elaeis_guineensis	(Prestoea_acuminata	Oenocarpus_minor))	Phoenix_dactylifera)	(Geonoma_undata	Roystonea_regia))	Reinhardtia_gracilis))	Manicaria_saccifera))	((((((Sclerosperma_profizianum	Veitchia_spiralis)	Kentiopsis_piersoniorum)	Hydriastele_microspadix)	Dictyosperma_album)	Heterospathe_cagayanensis)	Dypsis_decaryi)))	Calamus_caryotoides);
((((((Elaeis_oleifera	(Orania_palindan	(Reinhardtia_gracilis	((Reinhardtia_paiewonskiana	Reinhardtia_latisecta)	Reinhardtia_simplex))))	(((Elaeis_guineensis	(Prestoea_acuminata	Oenocarpus_minor))	Phoenix_dactylifera)	(Geonoma_undata	(Podococcus_barteri	Roystonea_regia))))	(Oenocarpus_bataua	(Manicaria_saccifera	Pelagodoxa_henryana)))	((((((Sclerosperma_profizianum	Veitchia_spiralis)	Kentiopsis_piersoniorum)	Hydriastele_microspadix)	Dictyosperma_album)	Heterospathe_cagayanensis)	Dypsis_decaryi))	Leopoldinia_pulchra)	Calamus_caryotoides);
((((((Oenocarpus_bataua	(Manicaria_saccifera	Pelagodoxa_henryana))	((((Orania_palindan	Elaeis_guineensis)	(Prestoea_acuminata	Oenocarpus_minor))	Phoenix_dactylifera)	(Elaeis_oleifera	((Reinhardtia_paiewonskiana	Reinhardtia_latisecta)	(Reinhardtia_simplex	(Podococcus_barteri	Reinhardtia_gracilis))))))	(Geonoma_undata	Roystonea_regia))	((((((Sclerosperma_profizianum	Veitchia_spiralis)	Kentiopsis_piersoniorum)	Hydriastele_microspadix)	Dictyosperma_album)	Heterospathe_cagayanensis)	Dypsis_decaryi))	Leopoldinia_pulchra)	Calamus_caryotoides);
(((((Oenocarpus_bataua	(Manicaria_saccifera	Pelagodoxa_henryana))	((((Orania_palindan	Elaeis_guineensis)	(Prestoea_acuminata	Oenocarpus_minor))	Phoenix_dactylifera)	((Elaeis_oleifera	((Reinhardtia_paiewonskiana	Reinhardtia_latisecta)	(Reinhardtia_gracilis	(Reinhardtia_simplex	Podococcus_barteri))))	(Geonoma_undata	Roystonea_regia))))	(((Heterospathe_cagayanensis	Hydriastele_microspadix)	(((Sclerosperma_profizianum	Veitchia_spiralis)	Kentiopsis_piersoniorum)	Dictyosperma_album))	Dypsis_decaryi))	Leopoldinia_pulchra)	Calamus_caryotoides);
((((((Kentiopsis_piersoniorum	(Veitchia_spiralis	Sclerosperma_profizianum))	(Dictyosperma_album	Hydriastele_microspadix))	Heterospathe_cagayanensis)	Dypsis_decaryi)	((Podococcus_barteri	Leopoldinia_pulchra)	((Pelagodoxa_henryana	Manicaria_saccifera)	(Oenocarpus_bataua	((Elaeis_oleifera	((Reinhardtia_gracilis	Reinhardtia_simplex)	(Reinhardtia_paiewonskiana	Reinhardtia_latisecta)))	((((Phoenix_dactylifera	Oenocarpus_minor)	Prestoea_acuminata)	(Elaeis_guineensis	Orania_palindan))	(Roystonea_regia	Geonoma_undata)))))))	Calamus_caryotoides);
(((((Oenocarpus_bataua	((Manicaria_saccifera	Pelagodoxa_henryana)	(Elaeis_oleifera	(Reinhardtia_simplex	(Podococcus_barteri	(Reinhardtia_paiewonskiana	Reinhardtia_latisecta))))))	((Reinhardtia_gracilis	((Oenocarpus_minor	Prestoea_acuminata)	(Phoenix_dactylifera	(Elaeis_guineensis	Orania_palindan))))	(Roystonea_regia	Geonoma_undata)))	((((Kentiopsis_piersoniorum	(Veitchia_spiralis	Sclerosperma_profizianum))	(Dictyosperma_album	Hydriastele_microspadix))	Heterospathe_cagayanensis)	Dypsis_decaryi))	Leopoldinia_pulchra)	Calamus_caryotoides);
(((Roystonea_regia	Geonoma_undata)	(Pelagodoxa_henryana	(((((((Heterospathe_cagayanensis	(Kentiopsis_piersoniorum	(Veitchia_spiralis	Sclerosperma_profizianum)))	(Dictyosperma_album	Hydriastele_microspadix))	Dypsis_decaryi)	Leopoldinia_pulchra)	Oenocarpus_bataua)	Manicaria_saccifera)	((((Oenocarpus_minor	Phoenix_dactylifera)	Prestoea_acuminata)	(Elaeis_guineensis	Orania_palindan))	(Elaeis_oleifera	(((Podococcus_barteri	(Reinhardtia_paiewonskiana	Reinhardtia_latisecta))	Reinhardtia_simplex)	Reinhardtia_gracilis))))))	Calamus_caryotoides);
((Leopoldinia_pulchra	(((Oenocarpus_bataua	(((Heterospathe_cagayanensis	(Dictyosperma_album	Hydriastele_microspadix))	Dypsis_decaryi)	(Kentiopsis_piersoniorum	(Veitchia_spiralis	Sclerosperma_profizianum))))	(Pelagodoxa_henryana	Manicaria_saccifera))	((Elaeis_oleifera	((Reinhardtia_paiewonskiana	Reinhardtia_latisecta)	(Reinhardtia_simplex	Reinhardtia_gracilis)))	((Roystonea_regia	Geonoma_undata)	(((Elaeis_guineensis	(Podococcus_barteri	(Oenocarpus_minor	Prestoea_acuminata)))	Orania_palindan)	Phoenix_dactylifera)))))	Calamus_caryotoides);
((Leopoldinia_pulchra	(((Dypsis_decaryi	((Dictyosperma_album	Hydriastele_microspadix)	Heterospathe_cagayanensis))	(Kentiopsis_piersoniorum	(Veitchia_spiralis	Sclerosperma_profizianum)))	((Pelagodoxa_henryana	Manicaria_saccifera)	(((((Elaeis_oleifera	((Podococcus_barteri	(Reinhardtia_paiewonskiana	Reinhardtia_latisecta))	(Reinhardtia_simplex	Reinhardtia_gracilis)))	(Roystonea_regia	(Prestoea_acuminata	Oenocarpus_minor)))	(Phoenix_dactylifera	(Elaeis_guineensis	Orania_palindan)))	Geonoma_undata)	Oenocarpus_bataua))))	Calamus_caryotoides);
((Leopoldinia_pulchra	((Dictyosperma_album	(((Hydriastele_microspadix	(Kentiopsis_piersoniorum	(Veitchia_spiralis	Sclerosperma_profizianum)))	Heterospathe_cagayanensis)	Dypsis_decaryi))	(((Manicaria_saccifera	Pelagodoxa_henryana)	((Geonoma_undata	(Roystonea_regia	(Podococcus_barteri	(Prestoea_acuminata	Oenocarpus_minor))))	(Oenocarpus_bataua	(Phoenix_dactylifera	(Elaeis_guineensis	Orania_palindan)))))	((Reinhardtia_gracilis	((Reinhardtia_paiewonskiana	Reinhardtia_latisecta)	Reinhardtia_simplex))	Elaeis_oleifera))))	Calamus_caryotoides);
((Leopoldinia_pulchra	(((Pelagodoxa_henryana	((((Dictyosperma_album	(Heterospathe_cagayanensis	((Kentiopsis_piersoniorum	(Veitchia_spiralis	Sclerosperma_profizianum))	Hydriastele_microspadix)))	Dypsis_decaryi)	(Roystonea_regia	(Elaeis_oleifera	((Phoenix_dactylifera	((Prestoea_acuminata	Oenocarpus_minor)	(Elaeis_guineensis	Orania_palindan)))	((Reinhardtia_paiewonskiana	Reinhardtia_latisecta)	(Reinhardtia_simplex	Reinhardtia_gracilis))))))	(Manicaria_saccifera	Oenocarpus_bataua)))	Geonoma_undata)	Podococcus_barteri))	Calamus_caryotoides);
((Leopoldinia_pulchra	(((((((Podococcus_barteri	(Prestoea_acuminata	Oenocarpus_minor))	Roystonea_regia)	(Elaeis_oleifera	((Reinhardtia_paiewonskiana	Reinhardtia_latisecta)	(Reinhardtia_simplex	Reinhardtia_gracilis))))	(Pelagodoxa_henryana	(Oenocarpus_bataua	(Phoenix_dactylifera	(Elaeis_guineensis	Orania_palindan)))))	Manicaria_saccifera)	Geonoma_undata)	((Dictyosperma_album	(Heterospathe_cagayanensis	((Kentiopsis_piersoniorum	(Veitchia_spiralis	Sclerosperma_profizianum))	Hydriastele_microspadix)))	Dypsis_decaryi)))	Calamus_caryotoides);
((Leopoldinia_pulchra	(((((Elaeis_oleifera	((Reinhardtia_paiewonskiana	Reinhardtia_latisecta)	(Reinhardtia_simplex	Reinhardtia_gracilis)))	Pelagodoxa_henryana)	Manicaria_saccifera)	((((Prestoea_acuminata	Oenocarpus_minor)	Phoenix_dactylifera)	(Elaeis_guineensis	Orania_palindan))	(Oenocarpus_bataua	(Geonoma_undata	(Podococcus_barteri	Roystonea_regia)))))	((Kentiopsis_piersoniorum	(Veitchia_spiralis	Sclerosperma_profizianum))	(((Dypsis_decaryi	Heterospathe_cagayanensis)	Hydriastele_microspadix)	Dictyosperma_album))))	Calamus_caryotoides);
((Leopoldinia_pulchra	(Oenocarpus_bataua	((((((Elaeis_oleifera	Roystonea_regia)	(((Elaeis_guineensis	Orania_palindan)	(Podococcus_barteri	(Prestoea_acuminata	Oenocarpus_minor)))	Phoenix_dactylifera))	((Reinhardtia_paiewonskiana	Reinhardtia_latisecta)	(Reinhardtia_simplex	Reinhardtia_gracilis)))	Geonoma_undata)	(Heterospathe_cagayanensis	((Dictyosperma_album	Dypsis_decaryi)	(Hydriastele_microspadix	(Kentiopsis_piersoniorum	(Veitchia_spiralis	Sclerosperma_profizianum))))))	(Pelagodoxa_henryana	Manicaria_saccifera))))	Calamus_caryotoides);
((Leopoldinia_pulchra	(((Manicaria_saccifera	(((((Geonoma_undata	Roystonea_regia)	(Phoenix_dactylifera	(Elaeis_guineensis	Orania_palindan)))	Elaeis_oleifera)	((Reinhardtia_gracilis	Reinhardtia_simplex)	(Podococcus_barteri	(Reinhardtia_paiewonskiana	Reinhardtia_latisecta))))	Oenocarpus_bataua))	Pelagodoxa_henryana)	((Kentiopsis_piersoniorum	((Prestoea_acuminata	Oenocarpus_minor)	(Veitchia_spiralis	Sclerosperma_profizianum)))	((Dypsis_decaryi	(Dictyosperma_album	Hydriastele_microspadix))	Heterospathe_cagayanensis))))	Calamus_caryotoides);
((Leopoldinia_pulchra	((((Oenocarpus_bataua	Pelagodoxa_henryana)	(((Geonoma_undata	Roystonea_regia)	(((Reinhardtia_gracilis	Reinhardtia_simplex)	(Podococcus_barteri	(Reinhardtia_paiewonskiana	Reinhardtia_latisecta)))	Elaeis_oleifera))	(((Prestoea_acuminata	Oenocarpus_minor)	Phoenix_dactylifera)	(Elaeis_guineensis	Orania_palindan))))	Manicaria_saccifera)	((((Hydriastele_microspadix	(Kentiopsis_piersoniorum	(Veitchia_spiralis	Sclerosperma_profizianum)))	Dictyosperma_album)	Heterospathe_cagayanensis)	Dypsis_decaryi)))	Calamus_caryotoides);
((Oenocarpus_bataua	(((Leopoldinia_pulchra	(((((Reinhardtia_gracilis	Reinhardtia_simplex)	(Reinhardtia_paiewonskiana	Reinhardtia_latisecta))	Elaeis_oleifera)	Roystonea_regia)	(((Podococcus_barteri	(Prestoea_acuminata	Oenocarpus_minor))	Phoenix_dactylifera)	(Elaeis_guineensis	Orania_palindan))))	(((((Hydriastele_microspadix	(Kentiopsis_piersoniorum	(Veitchia_spiralis	Sclerosperma_profizianum)))	Dictyosperma_album)	Heterospathe_cagayanensis)	Dypsis_decaryi)	Geonoma_undata))	(Pelagodoxa_henryana	Manicaria_saccifera)))	Calamus_caryotoides);
(((((Oenocarpus_bataua	Manicaria_saccifera)	(Pelagodoxa_henryana	(((Reinhardtia_gracilis	Elaeis_oleifera)	(Reinhardtia_simplex	(Reinhardtia_paiewonskiana	Reinhardtia_latisecta)))	((Geonoma_undata	(Podococcus_barteri	Roystonea_regia))	((Phoenix_dactylifera	(Prestoea_acuminata	Oenocarpus_minor))	(Elaeis_guineensis	Orania_palindan))))))	((((Hydriastele_microspadix	(Kentiopsis_piersoniorum	(Veitchia_spiralis	Sclerosperma_profizianum)))	Dictyosperma_album)	Heterospathe_cagayanensis)	Dypsis_decaryi))	Leopoldinia_pulchra)	Calamus_caryotoides);
((((((Pelagodoxa_henryana	(Manicaria_saccifera	Oenocarpus_bataua))	(Geonoma_undata	(((Elaeis_oleifera	(((Prestoea_acuminata	Oenocarpus_minor)	Podococcus_barteri)	Roystonea_regia))	Phoenix_dactylifera)	(((Reinhardtia_gracilis	Reinhardtia_simplex)	(Reinhardtia_paiewonskiana	Reinhardtia_latisecta))	(Elaeis_guineensis	Orania_palindan)))))	(Dictyosperma_album	(Dypsis_decaryi	(Heterospathe_cagayanensis	Hydriastele_microspadix))))	(Kentiopsis_piersoniorum	(Veitchia_spiralis	Sclerosperma_profizianum)))	Leopoldinia_pulchra)	Calamus_caryotoides);
(((((((Dictyosperma_album	Hydriastele_microspadix)	Dypsis_decaryi)	Heterospathe_cagayanensis)	Kentiopsis_piersoniorum)	((((((Reinhardtia_gracilis	(Reinhardtia_simplex	(Reinhardtia_paiewonskiana	Reinhardtia_latisecta)))	Elaeis_oleifera)	((Veitchia_spiralis	Sclerosperma_profizianum)	(Phoenix_dactylifera	(((Prestoea_acuminata	Oenocarpus_minor)	Elaeis_guineensis)	Orania_palindan))))	(Pelagodoxa_henryana	(Geonoma_undata	Roystonea_regia)))	Manicaria_saccifera)	Oenocarpus_bataua))	(Podococcus_barteri	Leopoldinia_pulchra))	Calamus_caryotoides);
(((((Kentiopsis_piersoniorum	(Podococcus_barteri	Hydriastele_microspadix))	(Heterospathe_cagayanensis	Dictyosperma_album))	Dypsis_decaryi)	((((Manicaria_saccifera	Oenocarpus_bataua)	((Roystonea_regia	((((Reinhardtia_paiewonskiana	Reinhardtia_latisecta)	(Reinhardtia_gracilis	Reinhardtia_simplex))	Elaeis_oleifera)	((Veitchia_spiralis	Sclerosperma_profizianum)	(Phoenix_dactylifera	(((Prestoea_acuminata	Oenocarpus_minor)	Elaeis_guineensis)	Orania_palindan)))))	Pelagodoxa_henryana))	Geonoma_undata)	Leopoldinia_pulchra))	Calamus_caryotoides);
((Leopoldinia_pulchra	(((Manicaria_saccifera	((((Elaeis_guineensis	Orania_palindan)	(Phoenix_dactylifera	(Oenocarpus_minor	Prestoea_acuminata)))	(Geonoma_undata	Roystonea_regia))	((((Podococcus_barteri	(Reinhardtia_paiewonskiana	Reinhardtia_latisecta))	(Reinhardtia_gracilis	Reinhardtia_simplex))	Elaeis_oleifera)	(((Dypsis_decaryi	Heterospathe_cagayanensis)	(Dictyosperma_album	(Hydriastele_microspadix	(Veitchia_spiralis	Sclerosperma_profizianum))))	Kentiopsis_piersoniorum))))	Oenocarpus_bataua)	Pelagodoxa_henryana))	Calamus_caryotoides);
((Leopoldinia_pulchra	((((Pelagodoxa_henryana	Manicaria_saccifera)	Oenocarpus_bataua)	(((Elaeis_guineensis	Orania_palindan)	(Phoenix_dactylifera	(Oenocarpus_minor	Prestoea_acuminata)))	((Geonoma_undata	Roystonea_regia)	(((Podococcus_barteri	(Reinhardtia_paiewonskiana	Reinhardtia_latisecta))	(Reinhardtia_gracilis	Reinhardtia_simplex))	Elaeis_oleifera))))	((Dypsis_decaryi	Heterospathe_cagayanensis)	((Hydriastele_microspadix	((Veitchia_spiralis	Sclerosperma_profizianum)	Kentiopsis_piersoniorum))	Dictyosperma_album))))	Calamus_caryotoides);
((Leopoldinia_pulchra	((Geonoma_undata	Roystonea_regia)	(((Dypsis_decaryi	(((Hydriastele_microspadix	((Veitchia_spiralis	Sclerosperma_profizianum)	Dictyosperma_album))	Heterospathe_cagayanensis)	Kentiopsis_piersoniorum))	((Reinhardtia_gracilis	Reinhardtia_simplex)	(Elaeis_oleifera	((Reinhardtia_paiewonskiana	Reinhardtia_latisecta)	Podococcus_barteri))))	((Manicaria_saccifera	Pelagodoxa_henryana)	(((Elaeis_guineensis	Orania_palindan)	(Phoenix_dactylifera	(Oenocarpus_minor	Prestoea_acuminata)))	Oenocarpus_bataua)))))	Calamus_caryotoides);
((Podococcus_barteri	(((Reinhardtia_paiewonskiana	Reinhardtia_latisecta)	((((Phoenix_dactylifera	Elaeis_guineensis)	Orania_palindan)	(Elaeis_oleifera	((Oenocarpus_bataua	((((Dypsis_decaryi	(((Hydriastele_microspadix	Dictyosperma_album)	Heterospathe_cagayanensis)	(Kentiopsis_piersoniorum	(Sclerosperma_profizianum	Veitchia_spiralis))))	Leopoldinia_pulchra)	Geonoma_undata)	(Pelagodoxa_henryana	Manicaria_saccifera)))	((Oenocarpus_minor	Prestoea_acuminata)	Roystonea_regia))))	Reinhardtia_simplex))	Reinhardtia_gracilis))	Calamus_caryotoides);
((Geonoma_undata	(Roystonea_regia	((Phoenix_dactylifera	(((Podococcus_barteri	(Oenocarpus_minor	Prestoea_acuminata))	Elaeis_guineensis)	Orania_palindan))	((Elaeis_oleifera	(Oenocarpus_bataua	((((Heterospathe_cagayanensis	((Hydriastele_microspadix	Dictyosperma_album)	Dypsis_decaryi))	(Kentiopsis_piersoniorum	(Sclerosperma_profizianum	Veitchia_spiralis)))	Leopoldinia_pulchra)	(Manicaria_saccifera	Pelagodoxa_henryana))))	(Reinhardtia_simplex	((Reinhardtia_paiewonskiana	Reinhardtia_latisecta)	Reinhardtia_gracilis))))))	Calamus_caryotoides);
(((Podococcus_barteri	Leopoldinia_pulchra)	((((Dypsis_decaryi	Heterospathe_cagayanensis)	(Hydriastele_microspadix	(Kentiopsis_piersoniorum	(Sclerosperma_profizianum	Veitchia_spiralis))))	Dictyosperma_album)	((Oenocarpus_bataua	(Manicaria_saccifera	Pelagodoxa_henryana))	(Geonoma_undata	(((Elaeis_oleifera	((Reinhardtia_paiewonskiana	Reinhardtia_latisecta)	(Reinhardtia_gracilis	Reinhardtia_simplex)))	Roystonea_regia)	(((Oenocarpus_minor	Prestoea_acuminata)	Phoenix_dactylifera)	(Elaeis_guineensis	Orania_palindan)))))))	Calamus_caryotoides);
(((Pelagodoxa_henryana	(((Elaeis_oleifera	((Reinhardtia_paiewonskiana	Reinhardtia_latisecta)	(Reinhardtia_gracilis	Reinhardtia_simplex)))	(Leopoldinia_pulchra	(Geonoma_undata	(((Dypsis_decaryi	Heterospathe_cagayanensis)	(Hydriastele_microspadix	(Dictyosperma_album	(Sclerosperma_profizianum	Veitchia_spiralis))))	Kentiopsis_piersoniorum))))	(((((Oenocarpus_minor	Prestoea_acuminata)	Phoenix_dactylifera)	Podococcus_barteri)	Roystonea_regia)	Manicaria_saccifera)))	(Oenocarpus_bataua	(Elaeis_guineensis	Orania_palindan)))	Calamus_caryotoides);
(((((Oenocarpus_bataua	((((Hydriastele_microspadix	(Kentiopsis_piersoniorum	(Sclerosperma_profizianum	Veitchia_spiralis)))	Dypsis_decaryi)	Heterospathe_cagayanensis)	Dictyosperma_album))	(Manicaria_saccifera	Pelagodoxa_henryana))	(((((Reinhardtia_paiewonskiana	Reinhardtia_latisecta)	(Reinhardtia_gracilis	Reinhardtia_simplex))	(((((Oenocarpus_minor	Prestoea_acuminata)	Phoenix_dactylifera)	Podococcus_barteri)	Roystonea_regia)	Elaeis_oleifera))	(Elaeis_guineensis	Orania_palindan))	Geonoma_undata))	Leopoldinia_pulchra)	Calamus_caryotoides);
(((((((Elaeis_guineensis	Orania_palindan)	(Geonoma_undata	(((Oenocarpus_minor	Prestoea_acuminata)	Phoenix_dactylifera)	Roystonea_regia)))	(Elaeis_oleifera	((Podococcus_barteri	(Reinhardtia_paiewonskiana	Reinhardtia_latisecta))	(Reinhardtia_gracilis	Reinhardtia_simplex))))	(Oenocarpus_bataua	(Manicaria_saccifera	Pelagodoxa_henryana)))	((Kentiopsis_piersoniorum	(Sclerosperma_profizianum	Veitchia_spiralis))	(Dypsis_decaryi	((Dictyosperma_album	Hydriastele_microspadix)	Heterospathe_cagayanensis))))	Leopoldinia_pulchra)	Calamus_caryotoides);
((((Hydriastele_microspadix	(Kentiopsis_piersoniorum	(Sclerosperma_profizianum	Veitchia_spiralis)))	(((((((Leopoldinia_pulchra	(Elaeis_oleifera	((Reinhardtia_paiewonskiana	Reinhardtia_latisecta)	(Reinhardtia_gracilis	Reinhardtia_simplex))))	((Elaeis_guineensis	Orania_palindan)	Pelagodoxa_henryana))	Oenocarpus_bataua)	Manicaria_saccifera)	(Geonoma_undata	((Podococcus_barteri	((Oenocarpus_minor	Prestoea_acuminata)	Phoenix_dactylifera))	Roystonea_regia)))	Dictyosperma_album)	Dypsis_decaryi))	Heterospathe_cagayanensis)	Calamus_caryotoides);
((Sclerosperma_profizianum	(((((Geonoma_undata	((Oenocarpus_bataua	((((Elaeis_oleifera	((Reinhardtia_paiewonskiana	Reinhardtia_latisecta)	(Reinhardtia_gracilis	Reinhardtia_simplex)))	((((Oenocarpus_minor	Prestoea_acuminata)	Phoenix_dactylifera)	(Elaeis_guineensis	Orania_palindan))	Roystonea_regia))	Leopoldinia_pulchra)	Manicaria_saccifera))	Pelagodoxa_henryana))	Dypsis_decaryi)	(Heterospathe_cagayanensis	((Dictyosperma_album	Podococcus_barteri)	Hydriastele_microspadix)))	Kentiopsis_piersoniorum)	Veitchia_spiralis))	Calamus_caryotoides);
((((((Reinhardtia_paiewonskiana	Reinhardtia_latisecta)	Reinhardtia_simplex)	((((Elaeis_oleifera	(Roystonea_regia	Leopoldinia_pulchra))	(Geonoma_undata	(((Elaeis_guineensis	Orania_palindan)	(Podococcus_barteri	(Oenocarpus_minor	Prestoea_acuminata)))	Phoenix_dactylifera)))	((Reinhardtia_gracilis	Pelagodoxa_henryana)	Manicaria_saccifera))	Oenocarpus_bataua))	Dypsis_decaryi)	(Dictyosperma_album	(Heterospathe_cagayanensis	(Hydriastele_microspadix	(Kentiopsis_piersoniorum	(Veitchia_spiralis	Sclerosperma_profizianum))))))	Calamus_caryotoides);
((((Oenocarpus_minor	(Prestoea_acuminata	Phoenix_dactylifera))	(Elaeis_guineensis	Orania_palindan))	((Reinhardtia_gracilis	(Elaeis_oleifera	((Reinhardtia_paiewonskiana	Reinhardtia_latisecta)	Reinhardtia_simplex)))	(Roystonea_regia	(((Geonoma_undata	((Kentiopsis_piersoniorum	(Veitchia_spiralis	Sclerosperma_profizianum))	(((Hydriastele_microspadix	((Podococcus_barteri	Leopoldinia_pulchra)	Dictyosperma_album))	Dypsis_decaryi)	Heterospathe_cagayanensis)))	Oenocarpus_bataua)	(Manicaria_saccifera	Pelagodoxa_henryana)))))	Calamus_caryotoides);
((((Oenocarpus_bataua	((Orania_palindan	Elaeis_guineensis)	(Phoenix_dactylifera	(Oenocarpus_minor	Prestoea_acuminata))))	((((Reinhardtia_gracilis	(Reinhardtia_simplex	(Podococcus_barteri	(Reinhardtia_paiewonskiana	Reinhardtia_latisecta))))	(Pelagodoxa_henryana	Manicaria_saccifera))	((Roystonea_regia	Elaeis_oleifera)	Geonoma_undata))	(Dypsis_decaryi	(Heterospathe_cagayanensis	((Kentiopsis_piersoniorum	(Sclerosperma_profizianum	Veitchia_spiralis))	(Dictyosperma_album	Hydriastele_microspadix))))))	Leopoldinia_pulchra)	Calamus_caryotoides);
((((Oenocarpus_bataua	((((Podococcus_barteri	Roystonea_regia)	Geonoma_undata)	(((Orania_palindan	Elaeis_guineensis)	(Phoenix_dactylifera	(Oenocarpus_minor	Prestoea_acuminata)))	(Elaeis_oleifera	((Reinhardtia_paiewonskiana	Reinhardtia_latisecta)	(Reinhardtia_gracilis	Reinhardtia_simplex)))))	(Pelagodoxa_henryana	Manicaria_saccifera)))	(Dypsis_decaryi	(Heterospathe_cagayanensis	(((Hydriastele_microspadix	Dictyosperma_album)	(Sclerosperma_profizianum	Veitchia_spiralis))	Kentiopsis_piersoniorum))))	Leopoldinia_pulchra)	Calamus_caryotoides);
(((((((Oenocarpus_bataua	(Orania_palindan	Elaeis_guineensis))	(((Phoenix_dactylifera	(Oenocarpus_minor	Prestoea_acuminata))	Roystonea_regia)	Geonoma_undata))	(Pelagodoxa_henryana	Manicaria_saccifera))	(Elaeis_oleifera	((Reinhardtia_paiewonskiana	Reinhardtia_latisecta)	(Reinhardtia_gracilis	Reinhardtia_simplex))))	(Dypsis_decaryi	(((Sclerosperma_profizianum	Veitchia_spiralis)	Kentiopsis_piersoniorum)	(Heterospathe_cagayanensis	(Hydriastele_microspadix	Dictyosperma_album)))))	(Podococcus_barteri	Leopoldinia_pulchra))	Calamus_caryotoides);
((((((Oenocarpus_bataua	(Orania_palindan	Elaeis_guineensis))	((((Podococcus_barteri	((Prestoea_acuminata	Oenocarpus_minor)	Phoenix_dactylifera))	Roystonea_regia)	(Elaeis_oleifera	((Reinhardtia_paiewonskiana	Reinhardtia_latisecta)	(Reinhardtia_gracilis	Reinhardtia_simplex))))	Leopoldinia_pulchra))	(Pelagodoxa_henryana	Manicaria_saccifera))	(((Sclerosperma_profizianum	Veitchia_spiralis)	Kentiopsis_piersoniorum)	((Dypsis_decaryi	(Hydriastele_microspadix	Dictyosperma_album))	Heterospathe_cagayanensis)))	Geonoma_undata)	Calamus_caryotoides);
(((((Sclerosperma_profizianum	Veitchia_spiralis)	Kentiopsis_piersoniorum)	((Heterospathe_cagayanensis	((((Manicaria_saccifera	Roystonea_regia)	(Geonoma_undata	((Elaeis_oleifera	((Podococcus_barteri	(Reinhardtia_paiewonskiana	Reinhardtia_latisecta))	Reinhardtia_simplex))	Pelagodoxa_henryana)))	(Oenocarpus_bataua	(Reinhardtia_gracilis	((Orania_palindan	Elaeis_guineensis)	((Phoenix_dactylifera	Prestoea_acuminata)	Oenocarpus_minor)))))	(Dictyosperma_album	Dypsis_decaryi)))	Hydriastele_microspadix))	Leopoldinia_pulchra)	Calamus_caryotoides);
(((Geonoma_undata	((Dypsis_decaryi	((Dictyosperma_album	Heterospathe_cagayanensis)	(((Sclerosperma_profizianum	Veitchia_spiralis)	Kentiopsis_piersoniorum)	Hydriastele_microspadix)))	(((Oenocarpus_bataua	((Orania_palindan	Elaeis_guineensis)	(Phoenix_dactylifera	(Prestoea_acuminata	Oenocarpus_minor))))	((Roystonea_regia	Elaeis_oleifera)	(((Reinhardtia_paiewonskiana	Reinhardtia_latisecta)	Podococcus_barteri)	(Reinhardtia_simplex	Reinhardtia_gracilis))))	(Manicaria_saccifera	Pelagodoxa_henryana))))	Leopoldinia_pulchra)	Calamus_caryotoides);
(((Oenocarpus_bataua	(((Dypsis_decaryi	((Dictyosperma_album	Hydriastele_microspadix)	((Sclerosperma_profizianum	Veitchia_spiralis)	Kentiopsis_piersoniorum)))	Heterospathe_cagayanensis)	(Manicaria_saccifera	((((Orania_palindan	Elaeis_oleifera)	((Reinhardtia_gracilis	(Reinhardtia_paiewonskiana	Reinhardtia_latisecta))	Reinhardtia_simplex))	((Roystonea_regia	Geonoma_undata)	(Podococcus_barteri	((Elaeis_guineensis	Phoenix_dactylifera)	(Prestoea_acuminata	Oenocarpus_minor)))))	Pelagodoxa_henryana))))	Leopoldinia_pulchra)	Calamus_caryotoides);
((((((Pelagodoxa_henryana	Oenocarpus_bataua)	Manicaria_saccifera)	(((((Reinhardtia_simplex	((Reinhardtia_paiewonskiana	Reinhardtia_latisecta)	Reinhardtia_gracilis))	Elaeis_oleifera)	(Podococcus_barteri	Roystonea_regia))	((Elaeis_guineensis	Orania_palindan)	(Phoenix_dactylifera	(Oenocarpus_minor	Prestoea_acuminata))))	Geonoma_undata))	(((Heterospathe_cagayanensis	Dictyosperma_album)	(((Sclerosperma_profizianum	Veitchia_spiralis)	Kentiopsis_piersoniorum)	Hydriastele_microspadix))	Dypsis_decaryi))	Leopoldinia_pulchra)	Calamus_caryotoides);
((((Geonoma_undata	(Podococcus_barteri	Roystonea_regia))	(Manicaria_saccifera	((Oenocarpus_bataua	((Elaeis_guineensis	Orania_palindan)	(Phoenix_dactylifera	(Oenocarpus_minor	Prestoea_acuminata))))	(((Reinhardtia_simplex	(Reinhardtia_paiewonskiana	Reinhardtia_latisecta))	Elaeis_oleifera)	(((((Dictyosperma_album	Hydriastele_microspadix)	Dypsis_decaryi)	Heterospathe_cagayanensis)	((Sclerosperma_profizianum	Veitchia_spiralis)	Kentiopsis_piersoniorum))	(Pelagodoxa_henryana	Reinhardtia_gracilis))))))	Leopoldinia_pulchra)	Calamus_caryotoides);
((((Kentiopsis_piersoniorum	((Heterospathe_cagayanensis	Dypsis_decaryi)	(((Sclerosperma_profizianum	Veitchia_spiralis)	Dictyosperma_album)	Hydriastele_microspadix)))	(((Oenocarpus_bataua	(Pelagodoxa_henryana	Manicaria_saccifera))	(((Oenocarpus_minor	(Prestoea_acuminata	Phoenix_dactylifera))	(Elaeis_guineensis	Orania_palindan))	(Roystonea_regia	(((Reinhardtia_gracilis	Reinhardtia_simplex)	(Podococcus_barteri	(Reinhardtia_paiewonskiana	Reinhardtia_latisecta)))	Elaeis_oleifera))))	Geonoma_undata))	Leopoldinia_pulchra)	Calamus_caryotoides);
(((((Dypsis_decaryi	(((Dictyosperma_album	Hydriastele_microspadix)	Heterospathe_cagayanensis)	((Sclerosperma_profizianum	Veitchia_spiralis)	Kentiopsis_piersoniorum)))	((((((Reinhardtia_gracilis	Podococcus_barteri)	Roystonea_regia)	((Elaeis_guineensis	Orania_palindan)	(Phoenix_dactylifera	(Prestoea_acuminata	Oenocarpus_minor))))	((Reinhardtia_simplex	(Reinhardtia_paiewonskiana	Reinhardtia_latisecta))	Elaeis_oleifera))	Pelagodoxa_henryana)	(Manicaria_saccifera	Oenocarpus_bataua)))	Geonoma_undata)	Leopoldinia_pulchra)	Calamus_caryotoides);
((((Dypsis_decaryi	(Heterospathe_cagayanensis	(Dictyosperma_album	Hydriastele_microspadix)))	((Sclerosperma_profizianum	Veitchia_spiralis)	Kentiopsis_piersoniorum))	((Leopoldinia_pulchra	((Geonoma_undata	Roystonea_regia)	(((Elaeis_guineensis	Orania_palindan)	(Phoenix_dactylifera	(Podococcus_barteri	(Prestoea_acuminata	Oenocarpus_minor))))	((Reinhardtia_simplex	(Reinhardtia_gracilis	(Reinhardtia_paiewonskiana	Reinhardtia_latisecta)))	Elaeis_oleifera))))	((Pelagodoxa_henryana	Manicaria_saccifera)	Oenocarpus_bataua)))	Calamus_caryotoides);
((Leopoldinia_pulchra	((((((Elaeis_guineensis	Orania_palindan)	(Phoenix_dactylifera	(Prestoea_acuminata	Oenocarpus_minor)))	(Geonoma_undata	Roystonea_regia))	((Elaeis_oleifera	(Podococcus_barteri	(Reinhardtia_paiewonskiana	Reinhardtia_latisecta)))	(Reinhardtia_simplex	Reinhardtia_gracilis)))	((Pelagodoxa_henryana	Oenocarpus_bataua)	Manicaria_saccifera))	(((Heterospathe_cagayanensis	Dictyosperma_album)	(Hydriastele_microspadix	((Sclerosperma_profizianum	Veitchia_spiralis)	Kentiopsis_piersoniorum)))	Dypsis_decaryi)))	Calamus_caryotoides);
(((Reinhardtia_gracilis	Reinhardtia_simplex)	((Elaeis_oleifera	((((Leopoldinia_pulchra	((Heterospathe_cagayanensis	Dypsis_decaryi)	(Dictyosperma_album	Hydriastele_microspadix)))	Manicaria_saccifera)	(Oenocarpus_bataua	Pelagodoxa_henryana))	((((Sclerosperma_profizianum	Veitchia_spiralis)	Kentiopsis_piersoniorum)	((Elaeis_guineensis	Orania_palindan)	(Phoenix_dactylifera	(Prestoea_acuminata	Oenocarpus_minor))))	(Geonoma_undata	(Podococcus_barteri	Roystonea_regia)))))	(Reinhardtia_paiewonskiana	Reinhardtia_latisecta)))	Calamus_caryotoides);
((Leopoldinia_pulchra	((Hydriastele_microspadix	((Heterospathe_cagayanensis	((Geonoma_undata	((Oenocarpus_bataua	(Elaeis_guineensis	Orania_palindan))	(((((Podococcus_barteri	(Reinhardtia_paiewonskiana	Reinhardtia_latisecta))	(Reinhardtia_gracilis	Reinhardtia_simplex))	Elaeis_oleifera)	((Phoenix_dactylifera	(Prestoea_acuminata	Oenocarpus_minor))	Roystonea_regia))	(Manicaria_saccifera	Pelagodoxa_henryana))))	Dypsis_decaryi))	((Sclerosperma_profizianum	Veitchia_spiralis)	Kentiopsis_piersoniorum)))	Dictyosperma_album))	Calamus_caryotoides);
(((((Hydriastele_microspadix	((Sclerosperma_profizianum	Veitchia_spiralis)	Kentiopsis_piersoniorum))	Dictyosperma_album)	(Heterospathe_cagayanensis	Dypsis_decaryi))	(((Geonoma_undata	Pelagodoxa_henryana)	((Elaeis_oleifera	((((Reinhardtia_paiewonskiana	Reinhardtia_latisecta)	(Reinhardtia_gracilis	Reinhardtia_simplex))	((((Podococcus_barteri	(Prestoea_acuminata	Oenocarpus_minor))	Elaeis_guineensis)	Orania_palindan)	Phoenix_dactylifera))	Roystonea_regia))	(Manicaria_saccifera	Oenocarpus_bataua)))	Leopoldinia_pulchra))	Calamus_caryotoides);
(((Sclerosperma_profizianum	Veitchia_spiralis)	(Kentiopsis_piersoniorum	((Dictyosperma_album	((Heterospathe_cagayanensis	Dypsis_decaryi)	(Pelagodoxa_henryana	((Oenocarpus_bataua	Manicaria_saccifera)	((Leopoldinia_pulchra	Podococcus_barteri)	((((Elaeis_oleifera	((Reinhardtia_paiewonskiana	Reinhardtia_latisecta)	(Reinhardtia_gracilis	Reinhardtia_simplex)))	(((Elaeis_guineensis	Orania_palindan)	Phoenix_dactylifera)	(Prestoea_acuminata	Oenocarpus_minor)))	Roystonea_regia)	Geonoma_undata))))))	Hydriastele_microspadix)))	Calamus_caryotoides);
(((Leopoldinia_pulchra	Podococcus_barteri)	(Dictyosperma_album	(((Dypsis_decaryi	(Heterospathe_cagayanensis	((Manicaria_saccifera	((Oenocarpus_bataua	Pelagodoxa_henryana)	((Reinhardtia_gracilis	(((Elaeis_guineensis	Orania_palindan)	Phoenix_dactylifera)	((Geonoma_undata	Roystonea_regia)	Oenocarpus_minor)))	(Elaeis_oleifera	((Reinhardtia_paiewonskiana	Reinhardtia_latisecta)	Reinhardtia_simplex)))))	((Sclerosperma_profizianum	Veitchia_spiralis)	Kentiopsis_piersoniorum))))	Hydriastele_microspadix)	Prestoea_acuminata)))	Calamus_caryotoides);
(((((Pelagodoxa_henryana	Manicaria_saccifera)	(((((((Prestoea_acuminata	Oenocarpus_minor)	Elaeis_guineensis)	Orania_palindan)	Phoenix_dactylifera)	(Geonoma_undata	Roystonea_regia))	(Elaeis_oleifera	(((Reinhardtia_paiewonskiana	(Reinhardtia_latisecta	Podococcus_barteri))	Reinhardtia_simplex)	Reinhardtia_gracilis)))	Oenocarpus_bataua))	Leopoldinia_pulchra)	(((Heterospathe_cagayanensis	(Hydriastele_microspadix	Dictyosperma_album))	((Sclerosperma_profizianum	Veitchia_spiralis)	Kentiopsis_piersoniorum))	Dypsis_decaryi))	Calamus_caryotoides);
((Leopoldinia_pulchra	((Hydriastele_microspadix	((Sclerosperma_profizianum	Veitchia_spiralis)	((Kentiopsis_piersoniorum	(((Pelagodoxa_henryana	Manicaria_saccifera)	(Oenocarpus_bataua	((Elaeis_oleifera	((Reinhardtia_paiewonskiana	Reinhardtia_latisecta)	(Reinhardtia_simplex	Reinhardtia_gracilis)))	(((Elaeis_guineensis	Orania_palindan)	Phoenix_dactylifera)	(Geonoma_undata	((Podococcus_barteri	(Prestoea_acuminata	Oenocarpus_minor))	Roystonea_regia))))))	Heterospathe_cagayanensis))	Dypsis_decaryi)))	Dictyosperma_album))	Calamus_caryotoides);
((Leopoldinia_pulchra	(Geonoma_undata	(((Oenocarpus_bataua	(Manicaria_saccifera	(((((Reinhardtia_gracilis	Reinhardtia_simplex)	(Podococcus_barteri	(Reinhardtia_latisecta	Reinhardtia_paiewonskiana)))	Elaeis_oleifera)	Roystonea_regia)	(((Prestoea_acuminata	Oenocarpus_minor)	Phoenix_dactylifera)	(Elaeis_guineensis	Orania_palindan)))))	(Dypsis_decaryi	((((Sclerosperma_profizianum	Veitchia_spiralis)	Kentiopsis_piersoniorum)	(Dictyosperma_album	Hydriastele_microspadix))	Heterospathe_cagayanensis)))	Pelagodoxa_henryana)))	Calamus_caryotoides);
((Leopoldinia_pulchra	(((Oenocarpus_bataua	(Manicaria_saccifera	Pelagodoxa_henryana))	(((((Prestoea_acuminata	Oenocarpus_minor)	Phoenix_dactylifera)	(Orania_palindan	Elaeis_guineensis))	((Reinhardtia_simplex	((Reinhardtia_gracilis	Podococcus_barteri)	(Reinhardtia_latisecta	Reinhardtia_paiewonskiana)))	Elaeis_oleifera))	(Geonoma_undata	Roystonea_regia)))	(Dypsis_decaryi	((Heterospathe_cagayanensis	Dictyosperma_album)	(((Sclerosperma_profizianum	Veitchia_spiralis)	Kentiopsis_piersoniorum)	Hydriastele_microspadix)))))	Calamus_caryotoides);
((Leopoldinia_pulchra	((((Oenocarpus_bataua	((((Reinhardtia_gracilis	Reinhardtia_simplex)	Podococcus_barteri)	(Reinhardtia_latisecta	Reinhardtia_paiewonskiana))	(Roystonea_regia	Elaeis_oleifera)))	(((((Prestoea_acuminata	Oenocarpus_minor)	Phoenix_dactylifera)	(Orania_palindan	Elaeis_guineensis))	Pelagodoxa_henryana)	Manicaria_saccifera))	(Dictyosperma_album	((((Sclerosperma_profizianum	Veitchia_spiralis)	Kentiopsis_piersoniorum)	Hydriastele_microspadix)	(Heterospathe_cagayanensis	Dypsis_decaryi))))	Geonoma_undata))	Calamus_caryotoides);
((Leopoldinia_pulchra	((((Manicaria_saccifera	(Oenocarpus_bataua	((((Reinhardtia_simplex	(Podococcus_barteri	(Reinhardtia_latisecta	Reinhardtia_paiewonskiana)))	Reinhardtia_gracilis)	Elaeis_oleifera)	((((Phoenix_dactylifera	Oenocarpus_minor)	Prestoea_acuminata)	(Orania_palindan	Elaeis_guineensis))	Roystonea_regia))))	((Heterospathe_cagayanensis	((((Sclerosperma_profizianum	Veitchia_spiralis)	Kentiopsis_piersoniorum)	Dictyosperma_album)	Hydriastele_microspadix))	Dypsis_decaryi))	Pelagodoxa_henryana)	Geonoma_undata))	Calamus_caryotoides);
((Leopoldinia_pulchra	((Oenocarpus_bataua	((Pelagodoxa_henryana	Manicaria_saccifera)	((Heterospathe_cagayanensis	((((Sclerosperma_profizianum	Veitchia_spiralis)	Kentiopsis_piersoniorum)	Hydriastele_microspadix)	Dictyosperma_album))	Dypsis_decaryi)))	(Geonoma_undata	((((Phoenix_dactylifera	(Oenocarpus_minor	Prestoea_acuminata))	(Orania_palindan	Elaeis_guineensis))	((Podococcus_barteri	(Reinhardtia_latisecta	Reinhardtia_paiewonskiana))	(Reinhardtia_gracilis	Reinhardtia_simplex)))	(Roystonea_regia	Elaeis_oleifera)))))	Calamus_caryotoides);
(((Podococcus_barteri	Leopoldinia_pulchra)	((((((Pelagodoxa_henryana	Manicaria_saccifera)	((Geonoma_undata	((Phoenix_dactylifera	(Oenocarpus_minor	Prestoea_acuminata))	(Orania_palindan	Elaeis_guineensis)))	Roystonea_regia))	(((Reinhardtia_latisecta	Reinhardtia_paiewonskiana)	(Reinhardtia_gracilis	Reinhardtia_simplex))	Elaeis_oleifera))	Oenocarpus_bataua)	((Heterospathe_cagayanensis	(Hydriastele_microspadix	Dictyosperma_album))	Dypsis_decaryi))	((Sclerosperma_profizianum	Veitchia_spiralis)	Kentiopsis_piersoniorum)))	Calamus_caryotoides);
(((Podococcus_barteri	Leopoldinia_pulchra)	((((Phoenix_dactylifera	((Elaeis_guineensis	Orania_palindan)	(Oenocarpus_minor	Prestoea_acuminata)))	(Geonoma_undata	Roystonea_regia))	(((Reinhardtia_latisecta	Reinhardtia_paiewonskiana)	(Reinhardtia_gracilis	Reinhardtia_simplex))	Elaeis_oleifera))	((((Heterospathe_cagayanensis	((Hydriastele_microspadix	((Sclerosperma_profizianum	Veitchia_spiralis)	Kentiopsis_piersoniorum))	Dictyosperma_album))	Dypsis_decaryi)	Pelagodoxa_henryana)	(Oenocarpus_bataua	Manicaria_saccifera))))	Calamus_caryotoides);
((Dypsis_decaryi	(((Oenocarpus_bataua	(((Geonoma_undata	((Podococcus_barteri	Roystonea_regia)	(((Reinhardtia_latisecta	Reinhardtia_paiewonskiana)	(Reinhardtia_gracilis	Reinhardtia_simplex))	Elaeis_oleifera)))	((Elaeis_guineensis	Orania_palindan)	(Phoenix_dactylifera	(Prestoea_acuminata	Oenocarpus_minor))))	Leopoldinia_pulchra))	(Pelagodoxa_henryana	Manicaria_saccifera))	(Heterospathe_cagayanensis	((Hydriastele_microspadix	((Sclerosperma_profizianum	Veitchia_spiralis)	Kentiopsis_piersoniorum))	Dictyosperma_album))))	Calamus_caryotoides);
((((Hydriastele_microspadix	(((Sclerosperma_profizianum	Veitchia_spiralis)	Kentiopsis_piersoniorum)	Dictyosperma_album))	Heterospathe_cagayanensis)	(Dypsis_decaryi	(Geonoma_undata	((Manicaria_saccifera	Oenocarpus_bataua)	(((Roystonea_regia	(((Elaeis_guineensis	Orania_palindan)	((Prestoea_acuminata	Oenocarpus_minor)	Phoenix_dactylifera))	((((Podococcus_barteri	(Reinhardtia_latisecta	Reinhardtia_paiewonskiana))	Reinhardtia_simplex)	Reinhardtia_gracilis)	Elaeis_oleifera)))	Leopoldinia_pulchra)	Pelagodoxa_henryana)))))	Calamus_caryotoides);
((((Sclerosperma_profizianum	Veitchia_spiralis)	Kentiopsis_piersoniorum)	((Hydriastele_microspadix	Dictyosperma_album)	((Dypsis_decaryi	(Geonoma_undata	(Pelagodoxa_henryana	((((Roystonea_regia	(((Elaeis_guineensis	Orania_palindan)	((Podococcus_barteri	(Prestoea_acuminata	Oenocarpus_minor))	Phoenix_dactylifera))	(((Reinhardtia_latisecta	Reinhardtia_paiewonskiana)	(Reinhardtia_simplex	Reinhardtia_gracilis))	Elaeis_oleifera)))	Leopoldinia_pulchra)	Oenocarpus_bataua)	Manicaria_saccifera))))	Heterospathe_cagayanensis)))	Calamus_caryotoides);
((Pelagodoxa_henryana	((((((Hydriastele_microspadix	Dictyosperma_album)	Heterospathe_cagayanensis)	(Kentiopsis_piersoniorum	(Sclerosperma_profizianum	Veitchia_spiralis)))	Dypsis_decaryi)	Oenocarpus_bataua)	(Manicaria_saccifera	(Geonoma_undata	(Leopoldinia_pulchra	(((Orania_palindan	(Oenocarpus_minor	((Podococcus_barteri	Elaeis_guineensis)	Prestoea_acuminata)))	(((Reinhardtia_simplex	Reinhardtia_gracilis)	(Reinhardtia_paiewonskiana	(Reinhardtia_latisecta	Phoenix_dactylifera)))	Elaeis_oleifera))	Roystonea_regia))))))	Calamus_caryotoides);
(((Sclerosperma_profizianum	Veitchia_spiralis)	(((Dictyosperma_album	((Dypsis_decaryi	(Geonoma_undata	((Leopoldinia_pulchra	((((Prestoea_acuminata	Oenocarpus_minor)	Phoenix_dactylifera)	(Elaeis_guineensis	Orania_palindan))	((Elaeis_oleifera	Roystonea_regia)	((Reinhardtia_simplex	Reinhardtia_gracilis)	(Podococcus_barteri	(Reinhardtia_paiewonskiana	Reinhardtia_latisecta))))))	((Pelagodoxa_henryana	Manicaria_saccifera)	Oenocarpus_bataua))))	Heterospathe_cagayanensis))	Hydriastele_microspadix)	Kentiopsis_piersoniorum))	Calamus_caryotoides);
(((Geonoma_undata	(((Elaeis_guineensis	Orania_palindan)	((Reinhardtia_simplex	Reinhardtia_gracilis)	(Reinhardtia_paiewonskiana	Reinhardtia_latisecta)))	((Elaeis_oleifera	(((Podococcus_barteri	(Prestoea_acuminata	Oenocarpus_minor))	Phoenix_dactylifera)	Roystonea_regia))	Leopoldinia_pulchra)))	((Manicaria_saccifera	Pelagodoxa_henryana)	(Oenocarpus_bataua	(((Dictyosperma_album	(Hydriastele_microspadix	(Kentiopsis_piersoniorum	(Sclerosperma_profizianum	Veitchia_spiralis))))	Heterospathe_cagayanensis)	Dypsis_decaryi))))	Calamus_caryotoides);
((((Reinhardtia_paiewonskiana	Reinhardtia_latisecta)	((((Hydriastele_microspadix	Heterospathe_cagayanensis)	(((Sclerosperma_profizianum	Veitchia_spiralis)	Dictyosperma_album)	Kentiopsis_piersoniorum))	Dypsis_decaryi)	((((((Elaeis_guineensis	Orania_palindan)	((Oenocarpus_minor	Prestoea_acuminata)	Phoenix_dactylifera))	(((Podococcus_barteri	Leopoldinia_pulchra)	Roystonea_regia)	Elaeis_oleifera))	Geonoma_undata)	Pelagodoxa_henryana)	(Oenocarpus_bataua	Manicaria_saccifera))))	(Reinhardtia_gracilis	Reinhardtia_simplex))	Calamus_caryotoides);
((((Geonoma_undata	Roystonea_regia)	(((Elaeis_oleifera	((Reinhardtia_gracilis	Reinhardtia_simplex)	(Podococcus_barteri	(Reinhardtia_paiewonskiana	Reinhardtia_latisecta))))	(Leopoldinia_pulchra	((Kentiopsis_piersoniorum	(Sclerosperma_profizianum	Veitchia_spiralis))	(Dypsis_decaryi	(Heterospathe_cagayanensis	(Hydriastele_microspadix	Dictyosperma_album))))))	(Pelagodoxa_henryana	Manicaria_saccifera)))	(Oenocarpus_bataua	((Elaeis_guineensis	Orania_palindan)	(Prestoea_acuminata	(Phoenix_dactylifera	Oenocarpus_minor)))))	Calamus_caryotoides);
(((((Kentiopsis_piersoniorum	(Sclerosperma_profizianum	Veitchia_spiralis))	(Dypsis_decaryi	(Heterospathe_cagayanensis	(Hydriastele_microspadix	Dictyosperma_album))))	(((Pelagodoxa_henryana	(Elaeis_guineensis	Oenocarpus_bataua))	((Elaeis_oleifera	((Reinhardtia_gracilis	Reinhardtia_simplex)	(Reinhardtia_paiewonskiana	Reinhardtia_latisecta)))	((Roystonea_regia	(Orania_palindan	(Phoenix_dactylifera	(Podococcus_barteri	(Oenocarpus_minor	Prestoea_acuminata)))))	Manicaria_saccifera)))	Geonoma_undata))	Leopoldinia_pulchra)	Calamus_caryotoides);
((((Kentiopsis_piersoniorum	(Sclerosperma_profizianum	Veitchia_spiralis))	(((Pelagodoxa_henryana	Manicaria_saccifera)	((((((Prestoea_acuminata	Oenocarpus_minor)	Phoenix_dactylifera)	(Orania_palindan	Elaeis_guineensis))	(Elaeis_oleifera	((Podococcus_barteri	(Reinhardtia_paiewonskiana	Reinhardtia_latisecta))	Reinhardtia_simplex)))	(Geonoma_undata	(Reinhardtia_gracilis	Roystonea_regia)))	Oenocarpus_bataua))	(Dypsis_decaryi	(Heterospathe_cagayanensis	(Hydriastele_microspadix	Dictyosperma_album)))))	Leopoldinia_pulchra)	Calamus_caryotoides);
(((Heterospathe_cagayanensis	Dictyosperma_album)	(((Kentiopsis_piersoniorum	(Sclerosperma_profizianum	Veitchia_spiralis))	Hydriastele_microspadix)	((((((Podococcus_barteri	(Reinhardtia_paiewonskiana	Reinhardtia_latisecta))	(Reinhardtia_gracilis	Reinhardtia_simplex))	(Elaeis_oleifera	(((Prestoea_acuminata	(Oenocarpus_minor	Phoenix_dactylifera))	(Orania_palindan	Elaeis_guineensis))	(Geonoma_undata	Roystonea_regia))))	((Pelagodoxa_henryana	Leopoldinia_pulchra)	Manicaria_saccifera))	Oenocarpus_bataua)	Dypsis_decaryi)))	Calamus_caryotoides);
((Leopoldinia_pulchra	((Dypsis_decaryi	((Kentiopsis_piersoniorum	(Hydriastele_microspadix	(Dictyosperma_album	(Sclerosperma_profizianum	Veitchia_spiralis))))	Heterospathe_cagayanensis))	((Manicaria_saccifera	Oenocarpus_bataua)	((((Reinhardtia_gracilis	((Podococcus_barteri	(Reinhardtia_paiewonskiana	Reinhardtia_latisecta))	Reinhardtia_simplex))	Elaeis_oleifera)	(((Geonoma_undata	Roystonea_regia)	Orania_palindan)	((Prestoea_acuminata	Oenocarpus_minor)	(Elaeis_guineensis	Phoenix_dactylifera))))	Pelagodoxa_henryana))))	Calamus_caryotoides);
((((Heterospathe_cagayanensis	(Dictyosperma_album	((((Manicaria_saccifera	Oenocarpus_bataua)	((((((Podococcus_barteri	(Reinhardtia_paiewonskiana	Reinhardtia_latisecta))	(Reinhardtia_simplex	Reinhardtia_gracilis))	Elaeis_oleifera)	(Geonoma_undata	Roystonea_regia))	(((Prestoea_acuminata	Oenocarpus_minor)	(Orania_palindan	Elaeis_guineensis))	Phoenix_dactylifera))	Pelagodoxa_henryana))	Leopoldinia_pulchra)	Dypsis_decaryi)))	(Kentiopsis_piersoniorum	(Sclerosperma_profizianum	Veitchia_spiralis)))	Hydriastele_microspadix)	Calamus_caryotoides);
((Leopoldinia_pulchra	(((((Pelagodoxa_henryana	Manicaria_saccifera)	((((Dictyosperma_album	Hydriastele_microspadix)	(Sclerosperma_profizianum	Veitchia_spiralis))	Dypsis_decaryi)	Heterospathe_cagayanensis))	((((((Elaeis_guineensis	Orania_palindan)	(Podococcus_barteri	(Oenocarpus_minor	Prestoea_acuminata)))	Phoenix_dactylifera)	(((Reinhardtia_latisecta	Reinhardtia_paiewonskiana)	(Reinhardtia_gracilis	Reinhardtia_simplex))	Elaeis_oleifera))	Roystonea_regia)	Oenocarpus_bataua))	Geonoma_undata)	Kentiopsis_piersoniorum))	Calamus_caryotoides);
((Leopoldinia_pulchra	((((((Kentiopsis_piersoniorum	(Sclerosperma_profizianum	Veitchia_spiralis))	Dictyosperma_album)	Hydriastele_microspadix)	Heterospathe_cagayanensis)	Dypsis_decaryi)	((Oenocarpus_bataua	Manicaria_saccifera)	(((((Podococcus_barteri	(Reinhardtia_latisecta	Reinhardtia_paiewonskiana))	(Reinhardtia_gracilis	Reinhardtia_simplex))	Elaeis_oleifera)	Pelagodoxa_henryana)	((Geonoma_undata	Roystonea_regia)	((Elaeis_guineensis	Orania_palindan)	(Phoenix_dactylifera	(Oenocarpus_minor	Prestoea_acuminata))))))))	Calamus_caryotoides);
((Leopoldinia_pulchra	(((((((Kentiopsis_piersoniorum	(Sclerosperma_profizianum	Veitchia_spiralis))	Hydriastele_microspadix)	Dictyosperma_album)	Heterospathe_cagayanensis)	Dypsis_decaryi)	(((((Elaeis_guineensis	Orania_palindan)	(Phoenix_dactylifera	(Oenocarpus_minor	Prestoea_acuminata)))	(((Reinhardtia_latisecta	Reinhardtia_paiewonskiana)	(Reinhardtia_simplex	Reinhardtia_gracilis))	Elaeis_oleifera))	(Geonoma_undata	Roystonea_regia))	((Pelagodoxa_henryana	Manicaria_saccifera)	Oenocarpus_bataua)))	Podococcus_barteri))	Calamus_caryotoides);
((Leopoldinia_pulchra	((((Dictyosperma_album	((Kentiopsis_piersoniorum	(Sclerosperma_profizianum	Veitchia_spiralis))	Hydriastele_microspadix))	Dypsis_decaryi)	Heterospathe_cagayanensis)	((Pelagodoxa_henryana	Manicaria_saccifera)	(((((Elaeis_guineensis	Orania_palindan)	(Phoenix_dactylifera	(Oenocarpus_minor	Prestoea_acuminata)))	(((Reinhardtia_latisecta	Reinhardtia_paiewonskiana)	(Reinhardtia_simplex	(Podococcus_barteri	Reinhardtia_gracilis)))	Elaeis_oleifera))	(Geonoma_undata	Roystonea_regia))	Oenocarpus_bataua))))	Calamus_caryotoides);
((Leopoldinia_pulchra	((((((Reinhardtia_latisecta	Reinhardtia_paiewonskiana)	(Reinhardtia_simplex	Reinhardtia_gracilis))	Elaeis_oleifera)	((Geonoma_undata	(((Oenocarpus_minor	Prestoea_acuminata)	Podococcus_barteri)	Roystonea_regia))	(Phoenix_dactylifera	(Elaeis_guineensis	Orania_palindan))))	(Oenocarpus_bataua	(Manicaria_saccifera	Pelagodoxa_henryana)))	((Heterospathe_cagayanensis	((Kentiopsis_piersoniorum	(Sclerosperma_profizianum	Veitchia_spiralis))	(Dictyosperma_album	Hydriastele_microspadix)))	Dypsis_decaryi)))	Calamus_caryotoides);
(((Podococcus_barteri	Leopoldinia_pulchra)	(Oenocarpus_bataua	((Pelagodoxa_henryana	Manicaria_saccifera)	((((((Kentiopsis_piersoniorum	((Oenocarpus_minor	Prestoea_acuminata)	(Sclerosperma_profizianum	Veitchia_spiralis)))	Hydriastele_microspadix)	Dictyosperma_album)	Heterospathe_cagayanensis)	Dypsis_decaryi)	((((Reinhardtia_latisecta	Reinhardtia_paiewonskiana)	(Reinhardtia_simplex	Reinhardtia_gracilis))	Elaeis_oleifera)	((Geonoma_undata	Roystonea_regia)	((Phoenix_dactylifera	Orania_palindan)	Elaeis_guineensis)))))))	Calamus_caryotoides);
((Leopoldinia_pulchra	(Geonoma_undata	(((Kentiopsis_piersoniorum	(Sclerosperma_profizianum	Veitchia_spiralis))	((Dypsis_decaryi	Heterospathe_cagayanensis)	(Dictyosperma_album	Hydriastele_microspadix)))	(((((Phoenix_dactylifera	((Oenocarpus_minor	Podococcus_barteri)	Prestoea_acuminata))	Elaeis_guineensis)	((Reinhardtia_simplex	(Reinhardtia_gracilis	(Orania_palindan	(Reinhardtia_latisecta	Reinhardtia_paiewonskiana))))	Elaeis_oleifera))	Roystonea_regia)	(Oenocarpus_bataua	(Manicaria_saccifera	Pelagodoxa_henryana))))))	Calamus_caryotoides);
((((Heterospathe_cagayanensis	(Hydriastele_microspadix	(Dictyosperma_album	(Kentiopsis_piersoniorum	(Sclerosperma_profizianum	Veitchia_spiralis)))))	Dypsis_decaryi)	(((Manicaria_saccifera	Pelagodoxa_henryana)	Oenocarpus_bataua)	((((Podococcus_barteri	((Reinhardtia_latisecta	Reinhardtia_paiewonskiana)	(Reinhardtia_simplex	Reinhardtia_gracilis)))	Elaeis_oleifera)	(((Phoenix_dactylifera	(Prestoea_acuminata	Oenocarpus_minor))	(Orania_palindan	Elaeis_guineensis))	(Geonoma_undata	Roystonea_regia)))	Leopoldinia_pulchra)))	Calamus_caryotoides);
((Pelagodoxa_henryana	(((Manicaria_saccifera	Oenocarpus_bataua)	(((Kentiopsis_piersoniorum	(Sclerosperma_profizianum	Veitchia_spiralis))	((Hydriastele_microspadix	Dictyosperma_album)	(Dypsis_decaryi	Heterospathe_cagayanensis)))	(Podococcus_barteri	Leopoldinia_pulchra)))	((((Reinhardtia_latisecta	Reinhardtia_paiewonskiana)	(Reinhardtia_simplex	Reinhardtia_gracilis))	Elaeis_oleifera)	(((Oenocarpus_minor	(Prestoea_acuminata	(Orania_palindan	Elaeis_guineensis)))	Phoenix_dactylifera)	(Geonoma_undata	Roystonea_regia)))))	Calamus_caryotoides);
((((Oenocarpus_bataua	(Manicaria_saccifera	Pelagodoxa_henryana))	(((Reinhardtia_simplex	(Reinhardtia_latisecta	Reinhardtia_paiewonskiana))	(Geonoma_undata	((Orania_palindan	Elaeis_guineensis)	(Phoenix_dactylifera	(Prestoea_acuminata	Oenocarpus_minor)))))	(Leopoldinia_pulchra	(((Reinhardtia_gracilis	Podococcus_barteri)	Roystonea_regia)	Elaeis_oleifera))))	((Kentiopsis_piersoniorum	(Sclerosperma_profizianum	Veitchia_spiralis))	((Hydriastele_microspadix	Dictyosperma_album)	(Heterospathe_cagayanensis	Dypsis_decaryi))))	Calamus_caryotoides);
((Veitchia_spiralis	((Kentiopsis_piersoniorum	((Heterospathe_cagayanensis	((((Elaeis_oleifera	(Leopoldinia_pulchra	((Podococcus_barteri	(Prestoea_acuminata	Oenocarpus_minor))	Roystonea_regia)))	(((Pelagodoxa_henryana	Manicaria_saccifera)	((Phoenix_dactylifera	(Orania_palindan	Elaeis_guineensis))	((Reinhardtia_gracilis	Reinhardtia_simplex)	(Reinhardtia_latisecta	Reinhardtia_paiewonskiana))))	Oenocarpus_bataua))	Geonoma_undata)	Dypsis_decaryi))	(Hydriastele_microspadix	Dictyosperma_album)))	Sclerosperma_profizianum))	Calamus_caryotoides);
(((Hydriastele_microspadix	((Sclerosperma_profizianum	Veitchia_spiralis)	Kentiopsis_piersoniorum))	(Dictyosperma_album	(Dypsis_decaryi	(Heterospathe_cagayanensis	(Leopoldinia_pulchra	((Oenocarpus_bataua	(Manicaria_saccifera	Pelagodoxa_henryana))	((Geonoma_undata	Roystonea_regia)	((((Elaeis_guineensis	(Podococcus_barteri	(Prestoea_acuminata	Oenocarpus_minor)))	Phoenix_dactylifera)	Orania_palindan)	(((Reinhardtia_gracilis	Reinhardtia_simplex)	(Reinhardtia_latisecta	Reinhardtia_paiewonskiana))	Elaeis_oleifera)))))))))	Calamus_caryotoides);
((Leopoldinia_pulchra	(((Manicaria_saccifera	Pelagodoxa_henryana)	((((((Elaeis_guineensis	Orania_palindan)	(Oenocarpus_minor	Prestoea_acuminata))	Phoenix_dactylifera)	(Geonoma_undata	Roystonea_regia))	((((Podococcus_barteri	Reinhardtia_gracilis)	Reinhardtia_simplex)	(Reinhardtia_latisecta	Reinhardtia_paiewonskiana))	Elaeis_oleifera))	Oenocarpus_bataua))	(Dypsis_decaryi	(Heterospathe_cagayanensis	(Dictyosperma_album	(Hydriastele_microspadix	((Sclerosperma_profizianum	Veitchia_spiralis)	Kentiopsis_piersoniorum)))))))	Calamus_caryotoides);
((Leopoldinia_pulchra	(((Manicaria_saccifera	Pelagodoxa_henryana)	(((((((Prestoea_acuminata	Oenocarpus_minor)	Phoenix_dactylifera)	(Elaeis_guineensis	Orania_palindan))	Geonoma_undata)	Roystonea_regia)	((((Podococcus_barteri	Reinhardtia_gracilis)	Reinhardtia_simplex)	(Reinhardtia_latisecta	Reinhardtia_paiewonskiana))	Elaeis_oleifera))	Oenocarpus_bataua))	(Dypsis_decaryi	((Hydriastele_microspadix	((Sclerosperma_profizianum	Veitchia_spiralis)	Kentiopsis_piersoniorum))	(Heterospathe_cagayanensis	Dictyosperma_album)))))	Calamus_caryotoides);
((Leopoldinia_pulchra	((((((Podococcus_barteri	Roystonea_regia)	Manicaria_saccifera)	((Oenocarpus_bataua	(((Prestoea_acuminata	Oenocarpus_minor)	Phoenix_dactylifera)	(Elaeis_guineensis	Orania_palindan)))	Pelagodoxa_henryana))	((Reinhardtia_gracilis	Reinhardtia_simplex)	((Reinhardtia_latisecta	Reinhardtia_paiewonskiana)	Elaeis_oleifera)))	Geonoma_undata)	((((Hydriastele_microspadix	((Sclerosperma_profizianum	Veitchia_spiralis)	Kentiopsis_piersoniorum))	Heterospathe_cagayanensis)	Dypsis_decaryi)	Dictyosperma_album)))	Calamus_caryotoides);
((Leopoldinia_pulchra	(Dictyosperma_album	((((Kentiopsis_piersoniorum	((((Geonoma_undata	((Roystonea_regia	(((Prestoea_acuminata	Oenocarpus_minor)	Phoenix_dactylifera)	(Elaeis_guineensis	Orania_palindan)))	(Elaeis_oleifera	((Podococcus_barteri	(Reinhardtia_latisecta	Reinhardtia_paiewonskiana))	(Reinhardtia_gracilis	Reinhardtia_simplex)))))	Oenocarpus_bataua)	(Pelagodoxa_henryana	Manicaria_saccifera))	Dypsis_decaryi))	Heterospathe_cagayanensis)	Hydriastele_microspadix)	(Sclerosperma_profizianum	Veitchia_spiralis))))	Calamus_caryotoides);
(((((Leopoldinia_pulchra	(Sclerosperma_profizianum	Veitchia_spiralis))	((Heterospathe_cagayanensis	Dypsis_decaryi)	(Dictyosperma_album	Hydriastele_microspadix)))	Kentiopsis_piersoniorum)	(Oenocarpus_bataua	((Pelagodoxa_henryana	((Geonoma_undata	Roystonea_regia)	((Podococcus_barteri	(((Prestoea_acuminata	Oenocarpus_minor)	Phoenix_dactylifera)	(Elaeis_guineensis	Orania_palindan)))	(Elaeis_oleifera	((Reinhardtia_latisecta	Reinhardtia_paiewonskiana)	(Reinhardtia_gracilis	Reinhardtia_simplex))))))	Manicaria_saccifera)))	Calamus_caryotoides);
(((((((Phoenix_dactylifera	Prestoea_acuminata)	Oenocarpus_minor)	(Elaeis_guineensis	Orania_palindan))	Geonoma_undata)	((Manicaria_saccifera	Pelagodoxa_henryana)	((((Reinhardtia_latisecta	Reinhardtia_paiewonskiana)	(Reinhardtia_gracilis	Reinhardtia_simplex))	(((Podococcus_barteri	Leopoldinia_pulchra)	Elaeis_oleifera)	Roystonea_regia))	Oenocarpus_bataua)))	((Heterospathe_cagayanensis	((Kentiopsis_piersoniorum	(Dictyosperma_album	(Sclerosperma_profizianum	Veitchia_spiralis)))	Hydriastele_microspadix))	Dypsis_decaryi))	Calamus_caryotoides);
((Pelagodoxa_henryana	((Manicaria_saccifera	(Oenocarpus_bataua	(Leopoldinia_pulchra	(((Heterospathe_cagayanensis	(Dictyosperma_album	Hydriastele_microspadix))	((Sclerosperma_profizianum	Veitchia_spiralis)	Kentiopsis_piersoniorum))	Dypsis_decaryi))))	((Geonoma_undata	(((Oenocarpus_minor	Prestoea_acuminata)	Podococcus_barteri)	Roystonea_regia))	((Elaeis_guineensis	Orania_palindan)	(((Reinhardtia_simplex	((Reinhardtia_paiewonskiana	Reinhardtia_latisecta)	Reinhardtia_gracilis))	Phoenix_dactylifera)	Elaeis_oleifera)))))	Calamus_caryotoides);
(((((Reinhardtia_simplex	(Reinhardtia_paiewonskiana	(Reinhardtia_latisecta	Podococcus_barteri)))	Elaeis_oleifera)	((((((Geonoma_undata	Roystonea_regia)	((((Oenocarpus_minor	Prestoea_acuminata)	Phoenix_dactylifera)	Elaeis_guineensis)	Orania_palindan))	(Reinhardtia_gracilis	((Heterospathe_cagayanensis	(Hydriastele_microspadix	((Dictyosperma_album	(Sclerosperma_profizianum	Veitchia_spiralis))	Kentiopsis_piersoniorum)))	Dypsis_decaryi)))	Pelagodoxa_henryana)	Oenocarpus_bataua)	Manicaria_saccifera))	Leopoldinia_pulchra)	Calamus_caryotoides);
((Leopoldinia_pulchra	((Oenocarpus_bataua	((((Geonoma_undata	(((Podococcus_barteri	Oenocarpus_minor)	Prestoea_acuminata)	Roystonea_regia))	(Phoenix_dactylifera	(Elaeis_guineensis	Orania_palindan)))	((Reinhardtia_gracilis	Elaeis_oleifera)	(Reinhardtia_simplex	(Reinhardtia_paiewonskiana	Reinhardtia_latisecta))))	(Manicaria_saccifera	Pelagodoxa_henryana)))	(Dypsis_decaryi	((Dictyosperma_album	(Hydriastele_microspadix	((Sclerosperma_profizianum	Veitchia_spiralis)	Kentiopsis_piersoniorum)))	Heterospathe_cagayanensis))))	Calamus_caryotoides);
((Leopoldinia_pulchra	(((Oenocarpus_bataua	Manicaria_saccifera)	(Pelagodoxa_henryana	(((Geonoma_undata	(Roystonea_regia	Podococcus_barteri))	(((Oenocarpus_minor	Prestoea_acuminata)	Phoenix_dactylifera)	(Elaeis_guineensis	Orania_palindan)))	((Reinhardtia_gracilis	Elaeis_oleifera)	(Reinhardtia_simplex	(Reinhardtia_paiewonskiana	Reinhardtia_latisecta))))))	(Dypsis_decaryi	((Dictyosperma_album	(Hydriastele_microspadix	((Sclerosperma_profizianum	Veitchia_spiralis)	Kentiopsis_piersoniorum)))	Heterospathe_cagayanensis))))	Calamus_caryotoides);
((Leopoldinia_pulchra	(((Oenocarpus_bataua	(Pelagodoxa_henryana	Manicaria_saccifera))	(((Geonoma_undata	Roystonea_regia)	(((Oenocarpus_minor	Prestoea_acuminata)	Phoenix_dactylifera)	(Elaeis_guineensis	Orania_palindan)))	(Elaeis_oleifera	((Reinhardtia_gracilis	Reinhardtia_simplex)	(Podococcus_barteri	(Reinhardtia_paiewonskiana	Reinhardtia_latisecta))))))	(Dypsis_decaryi	((Dictyosperma_album	(Hydriastele_microspadix	((Sclerosperma_profizianum	Veitchia_spiralis)	Kentiopsis_piersoniorum)))	Heterospathe_cagayanensis))))	Calamus_caryotoides);
((Leopoldinia_pulchra	(((((Oenocarpus_bataua	Pelagodoxa_henryana)	Manicaria_saccifera)	((Reinhardtia_gracilis	(Elaeis_oleifera	(Reinhardtia_simplex	(Reinhardtia_paiewonskiana	Reinhardtia_latisecta))))	(Roystonea_regia	(Geonoma_undata	(((Podococcus_barteri	(Oenocarpus_minor	Prestoea_acuminata))	Phoenix_dactylifera)	(Elaeis_guineensis	Orania_palindan))))))	((Heterospathe_cagayanensis	(Hydriastele_microspadix	((Sclerosperma_profizianum	Veitchia_spiralis)	Kentiopsis_piersoniorum)))	Dypsis_decaryi))	Dictyosperma_album))	Calamus_caryotoides);
((Leopoldinia_pulchra	((Pelagodoxa_henryana	((Manicaria_saccifera	(((Roystonea_regia	Elaeis_oleifera)	(((Elaeis_guineensis	((Podococcus_barteri	(Oenocarpus_minor	Prestoea_acuminata))	Phoenix_dactylifera))	Orania_palindan)	((Reinhardtia_gracilis	Reinhardtia_simplex)	(Reinhardtia_paiewonskiana	Reinhardtia_latisecta))))	Geonoma_undata))	Oenocarpus_bataua))	(((Dictyosperma_album	(Heterospathe_cagayanensis	Hydriastele_microspadix))	((Sclerosperma_profizianum	Veitchia_spiralis)	Kentiopsis_piersoniorum))	Dypsis_decaryi)))	Calamus_caryotoides);
(((((Manicaria_saccifera	Pelagodoxa_henryana)	Oenocarpus_bataua)	((Geonoma_undata	((Podococcus_barteri	(Oenocarpus_minor	Prestoea_acuminata))	Roystonea_regia))	((Elaeis_guineensis	(Orania_palindan	Phoenix_dactylifera))	((Reinhardtia_gracilis	Elaeis_oleifera)	(Reinhardtia_simplex	(Reinhardtia_paiewonskiana	Reinhardtia_latisecta))))))	(((((Hydriastele_microspadix	((Sclerosperma_profizianum	Veitchia_spiralis)	Kentiopsis_piersoniorum))	Dictyosperma_album)	Heterospathe_cagayanensis)	Dypsis_decaryi)	Leopoldinia_pulchra))	Calamus_caryotoides);
((((Podococcus_barteri	Leopoldinia_pulchra)	((Oenocarpus_bataua	(((((Oenocarpus_minor	Prestoea_acuminata)	(Orania_palindan	Elaeis_guineensis))	Phoenix_dactylifera)	(Geonoma_undata	Roystonea_regia))	(Elaeis_oleifera	((Reinhardtia_gracilis	Reinhardtia_simplex)	(Reinhardtia_paiewonskiana	Reinhardtia_latisecta)))))	(Manicaria_saccifera	Pelagodoxa_henryana)))	(((Hydriastele_microspadix	Dictyosperma_album)	(((Sclerosperma_profizianum	Veitchia_spiralis)	Kentiopsis_piersoniorum)	Heterospathe_cagayanensis))	Dypsis_decaryi))	Calamus_caryotoides);
((((((Heterospathe_cagayanensis	(Dictyosperma_album	(Hydriastele_microspadix	((Sclerosperma_profizianum	Veitchia_spiralis)	Kentiopsis_piersoniorum))))	Dypsis_decaryi)	((Pelagodoxa_henryana	((((Elaeis_oleifera	(Reinhardtia_paiewonskiana	Reinhardtia_latisecta))	((Podococcus_barteri	(Oenocarpus_minor	Prestoea_acuminata))	Roystonea_regia))	(Reinhardtia_gracilis	Reinhardtia_simplex))	(Phoenix_dactylifera	(Orania_palindan	Elaeis_guineensis))))	(Oenocarpus_bataua	Manicaria_saccifera)))	Geonoma_undata)	Leopoldinia_pulchra)	Calamus_caryotoides);
((Reinhardtia_simplex	(((((((Oenocarpus_minor	Prestoea_acuminata)	Phoenix_dactylifera)	(Orania_palindan	Elaeis_guineensis))	(((((Sclerosperma_profizianum	Veitchia_spiralis)	Kentiopsis_piersoniorum)	(Dypsis_decaryi	((Hydriastele_microspadix	Dictyosperma_album)	Heterospathe_cagayanensis)))	((Pelagodoxa_henryana	Oenocarpus_bataua)	Manicaria_saccifera))	Geonoma_undata))	(Leopoldinia_pulchra	(Elaeis_oleifera	(Podococcus_barteri	Roystonea_regia))))	(Reinhardtia_paiewonskiana	Reinhardtia_latisecta))	Reinhardtia_gracilis))	Calamus_caryotoides);
((Leopoldinia_pulchra	(((Sclerosperma_profizianum	Veitchia_spiralis)	Kentiopsis_piersoniorum)	((Dictyosperma_album	(Heterospathe_cagayanensis	((((Oenocarpus_bataua	(Manicaria_saccifera	Pelagodoxa_henryana))	((Elaeis_oleifera	((((Oenocarpus_minor	Prestoea_acuminata)	Phoenix_dactylifera)	(Orania_palindan	Elaeis_guineensis))	((Reinhardtia_paiewonskiana	Reinhardtia_latisecta)	((Podococcus_barteri	Reinhardtia_gracilis)	Reinhardtia_simplex))))	Roystonea_regia))	Geonoma_undata)	Dypsis_decaryi)))	Hydriastele_microspadix)))	Calamus_caryotoides);
(((Leopoldinia_pulchra	Podococcus_barteri)	((((Oenocarpus_bataua	(Manicaria_saccifera	((Geonoma_undata	Roystonea_regia)	(((Prestoea_acuminata	Oenocarpus_minor)	Phoenix_dactylifera)	(Orania_palindan	Elaeis_guineensis)))))	Pelagodoxa_henryana)	(Elaeis_oleifera	((Reinhardtia_gracilis	Reinhardtia_simplex)	(Reinhardtia_paiewonskiana	Reinhardtia_latisecta))))	((((Dictyosperma_album	((Sclerosperma_profizianum	Veitchia_spiralis)	Kentiopsis_piersoniorum))	Hydriastele_microspadix)	Heterospathe_cagayanensis)	Dypsis_decaryi)))	Calamus_caryotoides);
(((Leopoldinia_pulchra	Podococcus_barteri)	((((Oenocarpus_bataua	(Manicaria_saccifera	((Geonoma_undata	Roystonea_regia)	(((Prestoea_acuminata	Oenocarpus_minor)	Phoenix_dactylifera)	(Orania_palindan	Elaeis_guineensis)))))	Pelagodoxa_henryana)	(Elaeis_oleifera	((Reinhardtia_gracilis	Reinhardtia_simplex)	(Reinhardtia_paiewonskiana	Reinhardtia_latisecta))))	((((Dictyosperma_album	((Sclerosperma_profizianum	Veitchia_spiralis)	Kentiopsis_piersoniorum))	Hydriastele_microspadix)	Heterospathe_cagayanensis)	Dypsis_decaryi)))	Calamus_caryotoides);
(((((Geonoma_undata	(Podococcus_barteri	Roystonea_regia))	((((Prestoea_acuminata	Oenocarpus_minor)	Phoenix_dactylifera)	(Orania_palindan	Elaeis_guineensis))	((Reinhardtia_gracilis	Reinhardtia_simplex)	((Reinhardtia_paiewonskiana	Reinhardtia_latisecta)	Elaeis_oleifera))))	((Oenocarpus_bataua	(((Heterospathe_cagayanensis	Dypsis_decaryi)	(Hydriastele_microspadix	(Dictyosperma_album	Leopoldinia_pulchra)))	((Sclerosperma_profizianum	Veitchia_spiralis)	Kentiopsis_piersoniorum)))	Manicaria_saccifera))	Pelagodoxa_henryana)	Calamus_caryotoides);
((Leopoldinia_pulchra	(((((((Sclerosperma_profizianum	Veitchia_spiralis)	Kentiopsis_piersoniorum)	Heterospathe_cagayanensis)	Hydriastele_microspadix)	Dypsis_decaryi)	Dictyosperma_album)	(((Pelagodoxa_henryana	Manicaria_saccifera)	Oenocarpus_bataua)	(Geonoma_undata	((Roystonea_regia	(((Podococcus_barteri	(Prestoea_acuminata	Oenocarpus_minor))	Phoenix_dactylifera)	(Orania_palindan	Elaeis_guineensis)))	((Reinhardtia_simplex	((Reinhardtia_paiewonskiana	Reinhardtia_latisecta)	Reinhardtia_gracilis))	Elaeis_oleifera))))))	Calamus_caryotoides);
((Leopoldinia_pulchra	((Manicaria_saccifera	(Oenocarpus_bataua	((((((Sclerosperma_profizianum	Veitchia_spiralis)	Kentiopsis_piersoniorum)	Heterospathe_cagayanensis)	(Dictyosperma_album	Hydriastele_microspadix))	Dypsis_decaryi)	((Geonoma_undata	Roystonea_regia)	((((Podococcus_barteri	(Prestoea_acuminata	Oenocarpus_minor))	Phoenix_dactylifera)	(Orania_palindan	Elaeis_guineensis))	(((Reinhardtia_paiewonskiana	Reinhardtia_latisecta)	(Reinhardtia_gracilis	Reinhardtia_simplex))	Elaeis_oleifera))))))	Pelagodoxa_henryana))	Calamus_caryotoides);
(((((Sclerosperma_profizianum	Veitchia_spiralis)	Kentiopsis_piersoniorum)	(Heterospathe_cagayanensis	((Dictyosperma_album	Hydriastele_microspadix)	Dypsis_decaryi)))	((Oenocarpus_bataua	(Manicaria_saccifera	Pelagodoxa_henryana))	(Geonoma_undata	(((Leopoldinia_pulchra	(Roystonea_regia	(Orania_palindan	Elaeis_oleifera)))	(((Podococcus_barteri	(Prestoea_acuminata	Oenocarpus_minor))	Phoenix_dactylifera)	Elaeis_guineensis))	((Reinhardtia_paiewonskiana	Reinhardtia_latisecta)	(Reinhardtia_gracilis	Reinhardtia_simplex))))))	Calamus_caryotoides);
(((Geonoma_undata	(((Heterospathe_cagayanensis	(Dypsis_decaryi	(Hydriastele_microspadix	Dictyosperma_album)))	((Sclerosperma_profizianum	Veitchia_spiralis)	Kentiopsis_piersoniorum))	(((Roystonea_regia	(Elaeis_oleifera	(Reinhardtia_simplex	(Reinhardtia_gracilis	(Podococcus_barteri	(Reinhardtia_paiewonskiana	Reinhardtia_latisecta))))))	(((Prestoea_acuminata	Oenocarpus_minor)	Phoenix_dactylifera)	(Orania_palindan	Elaeis_guineensis)))	((Pelagodoxa_henryana	Oenocarpus_bataua)	Manicaria_saccifera))))	Leopoldinia_pulchra)	Calamus_caryotoides);
((((((Heterospathe_cagayanensis	Dictyosperma_album)	(Hydriastele_microspadix	((Sclerosperma_profizianum	Veitchia_spiralis)	Kentiopsis_piersoniorum)))	Dypsis_decaryi)	(((Elaeis_oleifera	(Reinhardtia_simplex	(Podococcus_barteri	(Reinhardtia_paiewonskiana	Reinhardtia_latisecta))))	(Geonoma_undata	Roystonea_regia))	(Manicaria_saccifera	(((((Prestoea_acuminata	Oenocarpus_minor)	Phoenix_dactylifera)	(Orania_palindan	Elaeis_guineensis))	(Reinhardtia_gracilis	Oenocarpus_bataua))	Pelagodoxa_henryana))))	Leopoldinia_pulchra)	Calamus_caryotoides);
(((((((((((Sclerosperma_profizianum	Veitchia_spiralis)	Kentiopsis_piersoniorum)	(Dictyosperma_album	Hydriastele_microspadix))	Dypsis_decaryi)	Heterospathe_cagayanensis)	Leopoldinia_pulchra)	((Pelagodoxa_henryana	(Oenocarpus_bataua	Geonoma_undata))	Manicaria_saccifera))	(Roystonea_regia	Elaeis_oleifera))	(((Phoenix_dactylifera	Oenocarpus_minor)	Prestoea_acuminata)	(Orania_palindan	Elaeis_guineensis)))	(Reinhardtia_gracilis	(Reinhardtia_simplex	((Reinhardtia_paiewonskiana	Reinhardtia_latisecta)	Podococcus_barteri))))	Calamus_caryotoides);
((Elaeis_oleifera	(((Reinhardtia_gracilis	(((((Oenocarpus_minor	Prestoea_acuminata)	Phoenix_dactylifera)	Elaeis_guineensis)	Orania_palindan)	(Geonoma_undata	Roystonea_regia)))	(Reinhardtia_simplex	(Reinhardtia_paiewonskiana	Reinhardtia_latisecta)))	(((Dypsis_decaryi	(Heterospathe_cagayanensis	(Dictyosperma_album	((Sclerosperma_profizianum	Veitchia_spiralis)	Kentiopsis_piersoniorum))))	Hydriastele_microspadix)	(((Podococcus_barteri	Leopoldinia_pulchra)	Pelagodoxa_henryana)	(Oenocarpus_bataua	Manicaria_saccifera)))))	Calamus_caryotoides);
((Geonoma_undata	(Roystonea_regia	((((Pelagodoxa_henryana	Manicaria_saccifera)	(Leopoldinia_pulchra	(Dypsis_decaryi	(Heterospathe_cagayanensis	((Dictyosperma_album	Hydriastele_microspadix)	Kentiopsis_piersoniorum)))))	Oenocarpus_bataua)	((((Reinhardtia_gracilis	Reinhardtia_simplex)	(Podococcus_barteri	(Reinhardtia_paiewonskiana	Reinhardtia_latisecta)))	Elaeis_oleifera)	((Orania_palindan	Elaeis_guineensis)	(Phoenix_dactylifera	((Sclerosperma_profizianum	Veitchia_spiralis)	(Oenocarpus_minor	Prestoea_acuminata))))))))	Calamus_caryotoides);
((Geonoma_undata	(Roystonea_regia	((((Pelagodoxa_henryana	Manicaria_saccifera)	(Leopoldinia_pulchra	(Dypsis_decaryi	(Heterospathe_cagayanensis	((Dictyosperma_album	Hydriastele_microspadix)	Kentiopsis_piersoniorum)))))	Oenocarpus_bataua)	((((Reinhardtia_gracilis	Reinhardtia_simplex)	(Podococcus_barteri	(Reinhardtia_paiewonskiana	Reinhardtia_latisecta)))	Elaeis_oleifera)	((Orania_palindan	Elaeis_guineensis)	(Phoenix_dactylifera	((Sclerosperma_profizianum	Veitchia_spiralis)	(Oenocarpus_minor	Prestoea_acuminata))))))))	Calamus_caryotoides);
((Veitchia_spiralis	((Kentiopsis_piersoniorum	((Heterospathe_cagayanensis	(Dictyosperma_album	Hydriastele_microspadix))	((((Pelagodoxa_henryana	(Podococcus_barteri	Leopoldinia_pulchra))	(Manicaria_saccifera	(Oenocarpus_bataua	((Geonoma_undata	(((Prestoea_acuminata	Phoenix_dactylifera)	Oenocarpus_minor)	Roystonea_regia))	(Orania_palindan	Elaeis_guineensis)))))	(((Reinhardtia_gracilis	Reinhardtia_simplex)	(Reinhardtia_paiewonskiana	Reinhardtia_latisecta))	Elaeis_oleifera))	Dypsis_decaryi)))	Sclerosperma_profizianum))	Calamus_caryotoides);
((Veitchia_spiralis	((Kentiopsis_piersoniorum	(((((((Leopoldinia_pulchra	((Elaeis_oleifera	(Reinhardtia_simplex	(Reinhardtia_paiewonskiana	Reinhardtia_latisecta)))	(Roystonea_regia	Reinhardtia_gracilis)))	((Orania_palindan	Elaeis_guineensis)	(Phoenix_dactylifera	(Podococcus_barteri	(Oenocarpus_minor	Prestoea_acuminata)))))	Geonoma_undata)	((Manicaria_saccifera	Pelagodoxa_henryana)	Oenocarpus_bataua))	Dypsis_decaryi)	Heterospathe_cagayanensis)	(Dictyosperma_album	Hydriastele_microspadix)))	Sclerosperma_profizianum))	Calamus_caryotoides);
((Leopoldinia_pulchra	((((Pelagodoxa_henryana	Manicaria_saccifera)	((((Orania_palindan	Elaeis_guineensis)	Phoenix_dactylifera)	(((Reinhardtia_gracilis	Reinhardtia_simplex)	(Reinhardtia_paiewonskiana	Reinhardtia_latisecta))	(((Roystonea_regia	Oenocarpus_minor)	(Podococcus_barteri	Prestoea_acuminata))	Elaeis_oleifera)))	Geonoma_undata))	Oenocarpus_bataua)	(Dypsis_decaryi	((Dictyosperma_album	Heterospathe_cagayanensis)	(Hydriastele_microspadix	((Sclerosperma_profizianum	Veitchia_spiralis)	Kentiopsis_piersoniorum))))))	Calamus_caryotoides);
(((Sclerosperma_profizianum	Veitchia_spiralis)	(Kentiopsis_piersoniorum	(((((Heterospathe_cagayanensis	Reinhardtia_gracilis)	((Pelagodoxa_henryana	Manicaria_saccifera)	(((Geonoma_undata	((Orania_palindan	Elaeis_guineensis)	Phoenix_dactylifera))	(Leopoldinia_pulchra	((Roystonea_regia	((Prestoea_acuminata	Oenocarpus_minor)	Podococcus_barteri))	(Elaeis_oleifera	(Reinhardtia_simplex	(Reinhardtia_paiewonskiana	Reinhardtia_latisecta))))))	Oenocarpus_bataua)))	Dypsis_decaryi)	Dictyosperma_album)	Hydriastele_microspadix)))	Calamus_caryotoides);
((((Leopoldinia_pulchra	(((((((Prestoea_acuminata	Oenocarpus_minor)	Podococcus_barteri)	((Orania_palindan	Elaeis_guineensis)	Phoenix_dactylifera))	Oenocarpus_bataua)	(Elaeis_oleifera	((Reinhardtia_gracilis	Reinhardtia_simplex)	(Reinhardtia_paiewonskiana	Reinhardtia_latisecta))))	(Manicaria_saccifera	Pelagodoxa_henryana))	(Geonoma_undata	Roystonea_regia)))	Dypsis_decaryi)	(((((Sclerosperma_profizianum	Veitchia_spiralis)	Kentiopsis_piersoniorum)	Hydriastele_microspadix)	Dictyosperma_album)	Heterospathe_cagayanensis))	Calamus_caryotoides);
(((Geonoma_undata	((Elaeis_oleifera	((Reinhardtia_gracilis	Reinhardtia_simplex)	(Reinhardtia_paiewonskiana	Reinhardtia_latisecta)))	((Roystonea_regia	(((Prestoea_acuminata	Oenocarpus_minor)	Podococcus_barteri)	Phoenix_dactylifera))	(Orania_palindan	Elaeis_guineensis))))	(((Dypsis_decaryi	(((((Sclerosperma_profizianum	Veitchia_spiralis)	Hydriastele_microspadix)	Dictyosperma_album)	Heterospathe_cagayanensis)	Kentiopsis_piersoniorum))	Leopoldinia_pulchra)	((Pelagodoxa_henryana	Manicaria_saccifera)	Oenocarpus_bataua)))	Calamus_caryotoides);
((((Dypsis_decaryi	(Heterospathe_cagayanensis	(Kentiopsis_piersoniorum	(((Sclerosperma_profizianum	Veitchia_spiralis)	Hydriastele_microspadix)	Dictyosperma_album))))	((((Orania_palindan	Elaeis_guineensis)	(Elaeis_oleifera	((Reinhardtia_gracilis	Reinhardtia_simplex)	(Reinhardtia_paiewonskiana	Reinhardtia_latisecta))))	(Geonoma_undata	(Roystonea_regia	(((Oenocarpus_minor	Phoenix_dactylifera)	Prestoea_acuminata)	Podococcus_barteri))))	((Pelagodoxa_henryana	Oenocarpus_bataua)	Manicaria_saccifera)))	Leopoldinia_pulchra)	Calamus_caryotoides);
((((Dypsis_decaryi	(Heterospathe_cagayanensis	(((Kentiopsis_piersoniorum	(Sclerosperma_profizianum	Veitchia_spiralis))	Hydriastele_microspadix)	Dictyosperma_album)))	((Manicaria_saccifera	Pelagodoxa_henryana)	(((((Prestoea_acuminata	Oenocarpus_minor)	(Phoenix_dactylifera	(Orania_palindan	Elaeis_guineensis)))	(Elaeis_oleifera	(((Reinhardtia_paiewonskiana	Reinhardtia_latisecta)	Reinhardtia_simplex)	Reinhardtia_gracilis)))	(Geonoma_undata	(Roystonea_regia	Podococcus_barteri)))	Oenocarpus_bataua)))	Leopoldinia_pulchra)	Calamus_caryotoides);
((Geonoma_undata	(((((Hydriastele_microspadix	Dictyosperma_album)	Heterospathe_cagayanensis)	((Sclerosperma_profizianum	Veitchia_spiralis)	Kentiopsis_piersoniorum))	Dypsis_decaryi)	(((Pelagodoxa_henryana	Oenocarpus_bataua)	Manicaria_saccifera)	(Leopoldinia_pulchra	((Elaeis_oleifera	(((Podococcus_barteri	(Reinhardtia_paiewonskiana	Reinhardtia_latisecta))	Reinhardtia_gracilis)	Reinhardtia_simplex))	((Phoenix_dactylifera	((Oenocarpus_minor	Prestoea_acuminata)	(Elaeis_guineensis	Orania_palindan)))	Roystonea_regia))))))	Calamus_caryotoides);
(((((((Hydriastele_microspadix	Dictyosperma_album)	Heterospathe_cagayanensis)	((Sclerosperma_profizianum	Veitchia_spiralis)	Kentiopsis_piersoniorum))	Dypsis_decaryi)	((((Oenocarpus_bataua	(Phoenix_dactylifera	((Oenocarpus_minor	Prestoea_acuminata)	(Elaeis_guineensis	Orania_palindan))))	(Geonoma_undata	(Podococcus_barteri	Roystonea_regia)))	(Pelagodoxa_henryana	Manicaria_saccifera))	(Elaeis_oleifera	((Reinhardtia_paiewonskiana	Reinhardtia_latisecta)	(Reinhardtia_gracilis	Reinhardtia_simplex)))))	Leopoldinia_pulchra)	Calamus_caryotoides);
((((Heterospathe_cagayanensis	(Dictyosperma_album	(Hydriastele_microspadix	((Sclerosperma_profizianum	Veitchia_spiralis)	Kentiopsis_piersoniorum))))	Dypsis_decaryi)	((Pelagodoxa_henryana	(Oenocarpus_bataua	Manicaria_saccifera))	(((Phoenix_dactylifera	((Elaeis_guineensis	(Oenocarpus_minor	Prestoea_acuminata))	Orania_palindan))	((Roystonea_regia	(Elaeis_oleifera	((Podococcus_barteri	(Reinhardtia_paiewonskiana	Reinhardtia_latisecta))	(Reinhardtia_gracilis	Reinhardtia_simplex))))	Leopoldinia_pulchra))	Geonoma_undata)))	Calamus_caryotoides);
(((Geonoma_undata	Roystonea_regia)	(((((Podococcus_barteri	Leopoldinia_pulchra)	((((((Sclerosperma_profizianum	Veitchia_spiralis)	Kentiopsis_piersoniorum)	(Heterospathe_cagayanensis	(Dictyosperma_album	Hydriastele_microspadix)))	Dypsis_decaryi)	Pelagodoxa_henryana)	(Oenocarpus_bataua	Manicaria_saccifera)))	((Reinhardtia_paiewonskiana	Reinhardtia_latisecta)	(Reinhardtia_gracilis	Reinhardtia_simplex)))	Elaeis_oleifera)	(((Phoenix_dactylifera	Oenocarpus_minor)	Prestoea_acuminata)	(Elaeis_guineensis	Orania_palindan))))	Calamus_caryotoides);
(((Reinhardtia_gracilis	Reinhardtia_simplex)	(((((Roystonea_regia	Geonoma_undata)	(((Oenocarpus_minor	Prestoea_acuminata)	Phoenix_dactylifera)	(Elaeis_guineensis	Orania_palindan)))	(Oenocarpus_bataua	(((((Hydriastele_microspadix	(Leopoldinia_pulchra	((Sclerosperma_profizianum	Veitchia_spiralis)	Kentiopsis_piersoniorum)))	(Heterospathe_cagayanensis	Dypsis_decaryi))	Dictyosperma_album)	Pelagodoxa_henryana)	Manicaria_saccifera)))	Elaeis_oleifera)	(Podococcus_barteri	(Reinhardtia_paiewonskiana	Reinhardtia_latisecta))))	Calamus_caryotoides);
((Leopoldinia_pulchra	((Manicaria_saccifera	(((Elaeis_oleifera	(Reinhardtia_simplex	(Reinhardtia_paiewonskiana	Reinhardtia_latisecta)))	Pelagodoxa_henryana)	((((Sclerosperma_profizianum	Veitchia_spiralis)	Kentiopsis_piersoniorum)	(Dypsis_decaryi	((Dictyosperma_album	Hydriastele_microspadix)	Heterospathe_cagayanensis)))	(((((Oenocarpus_minor	Prestoea_acuminata)	(Podococcus_barteri	Roystonea_regia))	Geonoma_undata)	Phoenix_dactylifera)	Reinhardtia_gracilis))))	((Elaeis_guineensis	Orania_palindan)	Oenocarpus_bataua)))	Calamus_caryotoides);
((Geonoma_undata	(((Heterospathe_cagayanensis	(Dypsis_decaryi	((Sclerosperma_profizianum	Veitchia_spiralis)	(Dictyosperma_album	Hydriastele_microspadix))))	Kentiopsis_piersoniorum)	(((((Elaeis_guineensis	Orania_palindan)	Phoenix_dactylifera)	(Reinhardtia_gracilis	Reinhardtia_simplex))	((Elaeis_oleifera	(Reinhardtia_paiewonskiana	Reinhardtia_latisecta))	((((Podococcus_barteri	Oenocarpus_minor)	Prestoea_acuminata)	Roystonea_regia)	Leopoldinia_pulchra)))	((Pelagodoxa_henryana	Manicaria_saccifera)	Oenocarpus_bataua))))	Calamus_caryotoides);
((Leopoldinia_pulchra	(Dictyosperma_album	(Hydriastele_microspadix	((((Kentiopsis_piersoniorum	(((Geonoma_undata	(((Elaeis_oleifera	((Reinhardtia_gracilis	Reinhardtia_simplex)	(Reinhardtia_paiewonskiana	Reinhardtia_latisecta)))	(((Podococcus_barteri	Oenocarpus_minor)	Prestoea_acuminata)	Roystonea_regia))	((Elaeis_guineensis	Orania_palindan)	Phoenix_dactylifera)))	(Manicaria_saccifera	Pelagodoxa_henryana))	Oenocarpus_bataua))	Heterospathe_cagayanensis)	Dypsis_decaryi)	(Sclerosperma_profizianum	Veitchia_spiralis)))))	Calamus_caryotoides);
(((((Heterospathe_cagayanensis	(((Oenocarpus_bataua	(Manicaria_saccifera	Pelagodoxa_henryana))	((((Elaeis_guineensis	Orania_palindan)	Phoenix_dactylifera)	(Reinhardtia_simplex	((Reinhardtia_paiewonskiana	Reinhardtia_latisecta)	Reinhardtia_gracilis)))	(Leopoldinia_pulchra	(Elaeis_oleifera	(Roystonea_regia	(Podococcus_barteri	(Oenocarpus_minor	Prestoea_acuminata)))))))	Geonoma_undata))	(Kentiopsis_piersoniorum	(Sclerosperma_profizianum	Veitchia_spiralis)))	Dypsis_decaryi)	(Hydriastele_microspadix	Dictyosperma_album))	Calamus_caryotoides);
((Leopoldinia_pulchra	((Elaeis_oleifera	(Roystonea_regia	(Podococcus_barteri	(Oenocarpus_minor	Prestoea_acuminata))))	((((((Heterospathe_cagayanensis	(((Kentiopsis_piersoniorum	(Sclerosperma_profizianum	Veitchia_spiralis))	Hydriastele_microspadix)	Dictyosperma_album))	Dypsis_decaryi)	(Manicaria_saccifera	Pelagodoxa_henryana))	Oenocarpus_bataua)	(Reinhardtia_gracilis	(Geonoma_undata	((Elaeis_guineensis	Orania_palindan)	Phoenix_dactylifera))))	(Reinhardtia_simplex	(Reinhardtia_paiewonskiana	Reinhardtia_latisecta)))))	Calamus_caryotoides);
((Leopoldinia_pulchra	((Dypsis_decaryi	(((Dictyosperma_album	(Podococcus_barteri	(Prestoea_acuminata	Oenocarpus_minor)))	Heterospathe_cagayanensis)	(Hydriastele_microspadix	((Veitchia_spiralis	Sclerosperma_profizianum)	Kentiopsis_piersoniorum))))	(((Geonoma_undata	Roystonea_regia)	((Reinhardtia_gracilis	Reinhardtia_simplex)	(Elaeis_oleifera	(Reinhardtia_paiewonskiana	Reinhardtia_latisecta))))	(Manicaria_saccifera	(Pelagodoxa_henryana	(Oenocarpus_bataua	((Elaeis_guineensis	Orania_palindan)	Phoenix_dactylifera)))))))	Calamus_caryotoides);
((((((((Phoenix_dactylifera	(Roystonea_regia	(Oenocarpus_minor	Prestoea_acuminata)))	(Elaeis_oleifera	(Reinhardtia_simplex	(Podococcus_barteri	(Reinhardtia_paiewonskiana	Reinhardtia_latisecta)))))	(Reinhardtia_gracilis	(Elaeis_guineensis	Orania_palindan)))	Leopoldinia_pulchra)	(Oenocarpus_bataua	(Manicaria_saccifera	Pelagodoxa_henryana)))	(Kentiopsis_piersoniorum	(Dypsis_decaryi	(Heterospathe_cagayanensis	((Dictyosperma_album	(Veitchia_spiralis	Sclerosperma_profizianum))	Hydriastele_microspadix)))))	Geonoma_undata)	Calamus_caryotoides);
(((Manicaria_saccifera	(((Elaeis_oleifera	((((Podococcus_barteri	Reinhardtia_gracilis)	Reinhardtia_simplex)	(Reinhardtia_paiewonskiana	Reinhardtia_latisecta))	(((Phoenix_dactylifera	Oenocarpus_minor)	Prestoea_acuminata)	(Elaeis_guineensis	Orania_palindan))))	Roystonea_regia)	(((Geonoma_undata	Leopoldinia_pulchra)	(Dypsis_decaryi	(Heterospathe_cagayanensis	((Hydriastele_microspadix	(Kentiopsis_piersoniorum	(Veitchia_spiralis	Sclerosperma_profizianum)))	Dictyosperma_album))))	Oenocarpus_bataua)))	Pelagodoxa_henryana)	Calamus_caryotoides);
(((Oenocarpus_bataua	((((Hydriastele_microspadix	(Kentiopsis_piersoniorum	(Veitchia_spiralis	Sclerosperma_profizianum)))	(Dypsis_decaryi	(Heterospathe_cagayanensis	Dictyosperma_album)))	Manicaria_saccifera)	((((Elaeis_oleifera	((Reinhardtia_gracilis	Reinhardtia_simplex)	(Reinhardtia_paiewonskiana	Reinhardtia_latisecta)))	Leopoldinia_pulchra)	Roystonea_regia)	(Geonoma_undata	(((Podococcus_barteri	(Oenocarpus_minor	Prestoea_acuminata))	Phoenix_dactylifera)	(Elaeis_guineensis	Orania_palindan))))))	Pelagodoxa_henryana)	Calamus_caryotoides);
((((((Kentiopsis_piersoniorum	(Veitchia_spiralis	Sclerosperma_profizianum))	(((Hydriastele_microspadix	Dypsis_decaryi)	Heterospathe_cagayanensis)	Dictyosperma_album))	Leopoldinia_pulchra)	(Pelagodoxa_henryana	(Oenocarpus_bataua	Manicaria_saccifera)))	((((Podococcus_barteri	(Oenocarpus_minor	Prestoea_acuminata))	Phoenix_dactylifera)	(Elaeis_guineensis	Orania_palindan))	((Elaeis_oleifera	((Reinhardtia_gracilis	Reinhardtia_simplex)	(Reinhardtia_paiewonskiana	Reinhardtia_latisecta)))	(Geonoma_undata	Roystonea_regia))))	Calamus_caryotoides);
((Hydriastele_microspadix	(Dictyosperma_album	((((((Geonoma_undata	(Elaeis_guineensis	Orania_palindan))	(((Reinhardtia_gracilis	Reinhardtia_simplex)	((Reinhardtia_paiewonskiana	Reinhardtia_latisecta)	(Elaeis_oleifera	(((Podococcus_barteri	((Oenocarpus_minor	Prestoea_acuminata)	Phoenix_dactylifera))	Roystonea_regia)	Leopoldinia_pulchra))))	Oenocarpus_bataua))	(Manicaria_saccifera	Pelagodoxa_henryana))	(Kentiopsis_piersoniorum	(Veitchia_spiralis	Sclerosperma_profizianum)))	Dypsis_decaryi)	Heterospathe_cagayanensis)))	Calamus_caryotoides);
(((Dictyosperma_album	((Dypsis_decaryi	Heterospathe_cagayanensis)	((Geonoma_undata	((Oenocarpus_bataua	Manicaria_saccifera)	((((Elaeis_oleifera	((Reinhardtia_gracilis	Reinhardtia_simplex)	(Reinhardtia_paiewonskiana	Reinhardtia_latisecta)))	(((Roystonea_regia	(Prestoea_acuminata	Oenocarpus_minor))	Podococcus_barteri)	((Elaeis_guineensis	Orania_palindan)	Phoenix_dactylifera)))	Leopoldinia_pulchra)	Pelagodoxa_henryana)))	(Kentiopsis_piersoniorum	(Veitchia_spiralis	Sclerosperma_profizianum)))))	Hydriastele_microspadix)	Calamus_caryotoides);
(((Veitchia_spiralis	Sclerosperma_profizianum)	((((Hydriastele_microspadix	Dictyosperma_album)	Heterospathe_cagayanensis)	(Dypsis_decaryi	(Leopoldinia_pulchra	(Pelagodoxa_henryana	(Oenocarpus_bataua	(Manicaria_saccifera	(((Roystonea_regia	((Phoenix_dactylifera	(Prestoea_acuminata	Oenocarpus_minor))	Podococcus_barteri))	((((Reinhardtia_gracilis	Reinhardtia_simplex)	(Reinhardtia_paiewonskiana	Reinhardtia_latisecta))	(Elaeis_guineensis	Orania_palindan))	Elaeis_oleifera))	Geonoma_undata)))))))	Kentiopsis_piersoniorum))	Calamus_caryotoides);
(((Veitchia_spiralis	Sclerosperma_profizianum)	(((Dictyosperma_album	((Dypsis_decaryi	((Geonoma_undata	(Elaeis_guineensis	Orania_palindan))	((Oenocarpus_bataua	Pelagodoxa_henryana)	(Manicaria_saccifera	(((Leopoldinia_pulchra	(Roystonea_regia	((Phoenix_dactylifera	(Prestoea_acuminata	Oenocarpus_minor))	Podococcus_barteri)))	Elaeis_oleifera)	((Reinhardtia_gracilis	Reinhardtia_simplex)	(Reinhardtia_paiewonskiana	Reinhardtia_latisecta)))))))	Heterospathe_cagayanensis))	Hydriastele_microspadix)	Kentiopsis_piersoniorum))	Calamus_caryotoides);
((Leopoldinia_pulchra	(((Heterospathe_cagayanensis	((Hydriastele_microspadix	(Kentiopsis_piersoniorum	(Veitchia_spiralis	Sclerosperma_profizianum)))	Dictyosperma_album))	Dypsis_decaryi)	(((((Elaeis_guineensis	Orania_palindan)	Geonoma_undata)	(Roystonea_regia	(((Prestoea_acuminata	Oenocarpus_minor)	Phoenix_dactylifera)	Podococcus_barteri)))	(Elaeis_oleifera	(((Reinhardtia_paiewonskiana	Reinhardtia_latisecta)	Reinhardtia_simplex)	Reinhardtia_gracilis)))	(Manicaria_saccifera	(Pelagodoxa_henryana	Oenocarpus_bataua)))))	Calamus_caryotoides);
((Pelagodoxa_henryana	((((Reinhardtia_gracilis	Reinhardtia_simplex)	(Geonoma_undata	((Phoenix_dactylifera	(Oenocarpus_minor	Prestoea_acuminata))	(Elaeis_guineensis	Orania_palindan))))	(((Podococcus_barteri	(Reinhardtia_paiewonskiana	Reinhardtia_latisecta))	Elaeis_oleifera)	(Leopoldinia_pulchra	Roystonea_regia)))	(Oenocarpus_bataua	(Manicaria_saccifera	((((Dypsis_decaryi	(Hydriastele_microspadix	Dictyosperma_album))	Heterospathe_cagayanensis)	Kentiopsis_piersoniorum)	(Sclerosperma_profizianum	Veitchia_spiralis))))))	Calamus_caryotoides);
(((((((Oenocarpus_bataua	((Phoenix_dactylifera	(Podococcus_barteri	(Oenocarpus_minor	Prestoea_acuminata)))	(Elaeis_guineensis	Orania_palindan)))	((Geonoma_undata	Roystonea_regia)	(Leopoldinia_pulchra	((((Hydriastele_microspadix	((Sclerosperma_profizianum	Veitchia_spiralis)	Kentiopsis_piersoniorum))	Dictyosperma_album)	Heterospathe_cagayanensis)	Dypsis_decaryi))))	(Manicaria_saccifera	(Reinhardtia_gracilis	Pelagodoxa_henryana)))	Elaeis_oleifera)	Reinhardtia_simplex)	(Reinhardtia_paiewonskiana	Reinhardtia_latisecta))	Calamus_caryotoides);
(((((Manicaria_saccifera	Oenocarpus_bataua)	((Heterospathe_cagayanensis	(Hydriastele_microspadix	((Podococcus_barteri	Leopoldinia_pulchra)	Dictyosperma_album)))	Dypsis_decaryi))	Pelagodoxa_henryana)	((Geonoma_undata	Roystonea_regia)	((((Sclerosperma_profizianum	Veitchia_spiralis)	Kentiopsis_piersoniorum)	((Prestoea_acuminata	(Oenocarpus_minor	Phoenix_dactylifera))	(Elaeis_guineensis	Orania_palindan)))	(Elaeis_oleifera	((Reinhardtia_gracilis	Reinhardtia_simplex)	(Reinhardtia_paiewonskiana	Reinhardtia_latisecta))))))	Calamus_caryotoides);
((Veitchia_spiralis	((Kentiopsis_piersoniorum	((Dictyosperma_album	(Heterospathe_cagayanensis	(Dypsis_decaryi	(Geonoma_undata	(((Pelagodoxa_henryana	Manicaria_saccifera)	((Leopoldinia_pulchra	(Roystonea_regia	Elaeis_oleifera))	((Reinhardtia_gracilis	Reinhardtia_simplex)	(Podococcus_barteri	(Reinhardtia_paiewonskiana	Reinhardtia_latisecta)))))	((((Orania_palindan	Elaeis_guineensis)	(Prestoea_acuminata	Oenocarpus_minor))	Phoenix_dactylifera)	Oenocarpus_bataua))))))	Hydriastele_microspadix))	Sclerosperma_profizianum))	Calamus_caryotoides);
((((((Manicaria_saccifera	((Elaeis_oleifera	((Reinhardtia_gracilis	Reinhardtia_simplex)	(Reinhardtia_paiewonskiana	Reinhardtia_latisecta)))	(Pelagodoxa_henryana	(Oenocarpus_bataua	(((Orania_palindan	Elaeis_guineensis)	(Prestoea_acuminata	Oenocarpus_minor))	Phoenix_dactylifera)))))	(Geonoma_undata	(Podococcus_barteri	Roystonea_regia)))	(Dictyosperma_album	(Heterospathe_cagayanensis	Dypsis_decaryi)))	Hydriastele_microspadix)	(((Sclerosperma_profizianum	Veitchia_spiralis)	Kentiopsis_piersoniorum)	Leopoldinia_pulchra))	Calamus_caryotoides);
((((Leopoldinia_pulchra	(Roystonea_regia	(Elaeis_oleifera	((Podococcus_barteri	(Reinhardtia_gracilis	Reinhardtia_simplex))	(Reinhardtia_paiewonskiana	Reinhardtia_latisecta)))))	((Prestoea_acuminata	(Oenocarpus_minor	Phoenix_dactylifera))	(Orania_palindan	Elaeis_guineensis)))	(Geonoma_undata	(((Heterospathe_cagayanensis	((Dictyosperma_album	Hydriastele_microspadix)	((Sclerosperma_profizianum	Veitchia_spiralis)	Kentiopsis_piersoniorum)))	Dypsis_decaryi)	((Manicaria_saccifera	Pelagodoxa_henryana)	Oenocarpus_bataua))))	Calamus_caryotoides);
(((((Heterospathe_cagayanensis	((Hydriastele_microspadix	(Dictyosperma_album	(Sclerosperma_profizianum	Veitchia_spiralis)))	Kentiopsis_piersoniorum))	Dypsis_decaryi)	((Manicaria_saccifera	Oenocarpus_bataua)	((Geonoma_undata	((Roystonea_regia	((Reinhardtia_gracilis	Reinhardtia_simplex)	((Reinhardtia_paiewonskiana	Reinhardtia_latisecta)	Elaeis_oleifera)))	((Phoenix_dactylifera	(Prestoea_acuminata	Oenocarpus_minor))	(Orania_palindan	Elaeis_guineensis))))	Pelagodoxa_henryana)))	(Podococcus_barteri	Leopoldinia_pulchra))	Calamus_caryotoides);
((((Sclerosperma_profizianum	Veitchia_spiralis)	(((Dictyosperma_album	((Dypsis_decaryi	((Pelagodoxa_henryana	(((Roystonea_regia	Manicaria_saccifera)	Oenocarpus_bataua)	(((Reinhardtia_simplex	((Reinhardtia_paiewonskiana	Reinhardtia_latisecta)	Reinhardtia_gracilis))	Elaeis_oleifera)	((Phoenix_dactylifera	(Prestoea_acuminata	Oenocarpus_minor))	(Orania_palindan	Elaeis_guineensis)))))	Geonoma_undata))	Heterospathe_cagayanensis))	Hydriastele_microspadix)	Kentiopsis_piersoniorum))	(Podococcus_barteri	Leopoldinia_pulchra))	Calamus_caryotoides);
((((Geonoma_undata	(((((Oenocarpus_minor	Prestoea_acuminata)	Phoenix_dactylifera)	(Orania_palindan	Elaeis_guineensis))	((Reinhardtia_paiewonskiana	Reinhardtia_latisecta)	(Reinhardtia_gracilis	Reinhardtia_simplex)))	(Roystonea_regia	Elaeis_oleifera)))	((Pelagodoxa_henryana	Manicaria_saccifera)	(Oenocarpus_bataua	(Heterospathe_cagayanensis	(Dypsis_decaryi	((Hydriastele_microspadix	((Sclerosperma_profizianum	Veitchia_spiralis)	Kentiopsis_piersoniorum))	Dictyosperma_album))))))	(Podococcus_barteri	Leopoldinia_pulchra))	Calamus_caryotoides);
(((Podococcus_barteri	(((Elaeis_oleifera	((Leopoldinia_pulchra	((Geonoma_undata	((((Sclerosperma_profizianum	Veitchia_spiralis)	Kentiopsis_piersoniorum)	(((Hydriastele_microspadix	Dictyosperma_album)	Heterospathe_cagayanensis)	Dypsis_decaryi))	((Pelagodoxa_henryana	Manicaria_saccifera)	Oenocarpus_bataua)))	(Orania_palindan	Elaeis_guineensis)))	(((Oenocarpus_minor	Prestoea_acuminata)	Phoenix_dactylifera)	Roystonea_regia)))	(Reinhardtia_paiewonskiana	Reinhardtia_latisecta))	Reinhardtia_gracilis))	Reinhardtia_simplex)	Calamus_caryotoides);
((((Geonoma_undata	Roystonea_regia)	((((Reinhardtia_gracilis	Reinhardtia_simplex)	(Reinhardtia_latisecta	Reinhardtia_paiewonskiana))	Elaeis_oleifera)	(((Prestoea_acuminata	Oenocarpus_minor)	Phoenix_dactylifera)	(Orania_palindan	Elaeis_guineensis))))	(((Heterospathe_cagayanensis	((Hydriastele_microspadix	((Veitchia_spiralis	Sclerosperma_profizianum)	Dictyosperma_album))	Dypsis_decaryi))	Kentiopsis_piersoniorum)	((Pelagodoxa_henryana	Manicaria_saccifera)	(Oenocarpus_bataua	(Podococcus_barteri	Leopoldinia_pulchra)))))	Calamus_caryotoides);
((Leopoldinia_pulchra	((((((Podococcus_barteri	Reinhardtia_gracilis)	Reinhardtia_simplex)	(Reinhardtia_latisecta	Reinhardtia_paiewonskiana))	Elaeis_oleifera)	(((((((Orania_palindan	Elaeis_guineensis)	Oenocarpus_minor)	Prestoea_acuminata)	Phoenix_dactylifera)	(Geonoma_undata	Roystonea_regia))	Oenocarpus_bataua)	(Manicaria_saccifera	Pelagodoxa_henryana)))	((Heterospathe_cagayanensis	(((Kentiopsis_piersoniorum	(Veitchia_spiralis	Sclerosperma_profizianum))	Hydriastele_microspadix)	Dictyosperma_album))	Dypsis_decaryi)))	Calamus_caryotoides);
(((Geonoma_undata	Roystonea_regia)	(((((Prestoea_acuminata	Oenocarpus_minor)	Phoenix_dactylifera)	Elaeis_guineensis)	Orania_palindan)	((((((Heterospathe_cagayanensis	(((Kentiopsis_piersoniorum	(Veitchia_spiralis	Sclerosperma_profizianum))	Hydriastele_microspadix)	Dictyosperma_album))	Dypsis_decaryi)	(Podococcus_barteri	Leopoldinia_pulchra))	(Manicaria_saccifera	Pelagodoxa_henryana))	Oenocarpus_bataua)	(((Reinhardtia_gracilis	Reinhardtia_simplex)	(Reinhardtia_latisecta	Reinhardtia_paiewonskiana))	Elaeis_oleifera))))	Calamus_caryotoides);
(((Geonoma_undata	((Manicaria_saccifera	(((((Hydriastele_microspadix	Dictyosperma_album)	((Veitchia_spiralis	Sclerosperma_profizianum)	Kentiopsis_piersoniorum))	Heterospathe_cagayanensis)	Dypsis_decaryi)	Oenocarpus_bataua))	(((Reinhardtia_gracilis	((Reinhardtia_simplex	(Reinhardtia_latisecta	Reinhardtia_paiewonskiana))	Elaeis_oleifera))	(((Elaeis_guineensis	Orania_palindan)	((Prestoea_acuminata	Oenocarpus_minor)	Phoenix_dactylifera))	Roystonea_regia))	(Podococcus_barteri	Leopoldinia_pulchra))))	Pelagodoxa_henryana)	Calamus_caryotoides);
(((Geonoma_undata	Roystonea_regia)	((Leopoldinia_pulchra	((((Hydriastele_microspadix	((Veitchia_spiralis	Sclerosperma_profizianum)	Kentiopsis_piersoniorum))	Heterospathe_cagayanensis)	Dictyosperma_album)	Dypsis_decaryi))	((Manicaria_saccifera	Pelagodoxa_henryana)	((((Elaeis_guineensis	Orania_palindan)	((Prestoea_acuminata	Oenocarpus_minor)	Phoenix_dactylifera))	Oenocarpus_bataua)	(((Reinhardtia_gracilis	Reinhardtia_simplex)	(Podococcus_barteri	(Reinhardtia_latisecta	Reinhardtia_paiewonskiana)))	Elaeis_oleifera)))))	Calamus_caryotoides);
((((((Heterospathe_cagayanensis	(Dictyosperma_album	(Hydriastele_microspadix	((Veitchia_spiralis	Sclerosperma_profizianum)	Kentiopsis_piersoniorum))))	Dypsis_decaryi)	((Oenocarpus_bataua	(Roystonea_regia	(((Prestoea_acuminata	Oenocarpus_minor)	(Orania_palindan	Elaeis_guineensis))	(((Reinhardtia_gracilis	Reinhardtia_simplex)	((Phoenix_dactylifera	Podococcus_barteri)	(Reinhardtia_latisecta	Reinhardtia_paiewonskiana)))	Elaeis_oleifera))))	Manicaria_saccifera))	(Geonoma_undata	Leopoldinia_pulchra))	Pelagodoxa_henryana)	Calamus_caryotoides);
((Leopoldinia_pulchra	((((((Dictyosperma_album	(((Veitchia_spiralis	Sclerosperma_profizianum)	Kentiopsis_piersoniorum)	Heterospathe_cagayanensis))	Hydriastele_microspadix)	Dypsis_decaryi)	((((Prestoea_acuminata	Oenocarpus_minor)	(Phoenix_dactylifera	(Orania_palindan	Elaeis_guineensis)))	(Geonoma_undata	Roystonea_regia))	(((Podococcus_barteri	(Reinhardtia_gracilis	Reinhardtia_simplex))	(Reinhardtia_latisecta	Reinhardtia_paiewonskiana))	Elaeis_oleifera)))	(Manicaria_saccifera	Pelagodoxa_henryana))	Oenocarpus_bataua))	Calamus_caryotoides);
(((Reinhardtia_gracilis	Oenocarpus_bataua)	(Pelagodoxa_henryana	((Manicaria_saccifera	(((Phoenix_dactylifera	(Orania_palindan	Elaeis_guineensis))	Geonoma_undata)	((Dictyosperma_album	(Hydriastele_microspadix	(Heterospathe_cagayanensis	((Veitchia_spiralis	Sclerosperma_profizianum)	Kentiopsis_piersoniorum))))	Dypsis_decaryi)))	((Reinhardtia_simplex	(Reinhardtia_latisecta	Reinhardtia_paiewonskiana))	(Leopoldinia_pulchra	(Elaeis_oleifera	(((Prestoea_acuminata	Oenocarpus_minor)	Podococcus_barteri)	Roystonea_regia)))))))	Calamus_caryotoides);
(((Dictyosperma_album	(((Pelagodoxa_henryana	Manicaria_saccifera)	(Oenocarpus_bataua	(((Reinhardtia_gracilis	Reinhardtia_simplex)	(Reinhardtia_latisecta	Reinhardtia_paiewonskiana))	(((((Prestoea_acuminata	Oenocarpus_minor)	Podococcus_barteri)	Roystonea_regia)	(Geonoma_undata	(Phoenix_dactylifera	(Orania_palindan	Elaeis_guineensis))))	Elaeis_oleifera))))	((Heterospathe_cagayanensis	(Hydriastele_microspadix	((Veitchia_spiralis	Sclerosperma_profizianum)	Kentiopsis_piersoniorum)))	Dypsis_decaryi)))	Leopoldinia_pulchra)	Calamus_caryotoides);
((((Kentiopsis_piersoniorum	((Dypsis_decaryi	(Heterospathe_cagayanensis	(Hydriastele_microspadix	(Geonoma_undata	(Pelagodoxa_henryana	((Oenocarpus_bataua	Manicaria_saccifera)	((Reinhardtia_simplex	(Reinhardtia_latisecta	Reinhardtia_paiewonskiana))	((((((Prestoea_acuminata	Oenocarpus_minor)	Podococcus_barteri)	Roystonea_regia)	Leopoldinia_pulchra)	(Elaeis_oleifera	Reinhardtia_gracilis))	((Elaeis_guineensis	Phoenix_dactylifera)	Orania_palindan)))))))))	Dictyosperma_album))	Veitchia_spiralis)	Sclerosperma_profizianum)	Calamus_caryotoides);
((Leopoldinia_pulchra	((Heterospathe_cagayanensis	(Dypsis_decaryi	(Hydriastele_microspadix	Dictyosperma_album)))	(((((Pelagodoxa_henryana	(((Elaeis_oleifera	(Reinhardtia_gracilis	Reinhardtia_simplex))	(Reinhardtia_latisecta	Reinhardtia_paiewonskiana))	(((Phoenix_dactylifera	(Podococcus_barteri	(Prestoea_acuminata	Oenocarpus_minor)))	(Orania_palindan	Elaeis_guineensis))	(Geonoma_undata	Roystonea_regia))))	Manicaria_saccifera)	Oenocarpus_bataua)	Kentiopsis_piersoniorum)	(Veitchia_spiralis	Sclerosperma_profizianum))))	Calamus_caryotoides);
((Leopoldinia_pulchra	((((Kentiopsis_piersoniorum	(Veitchia_spiralis	Sclerosperma_profizianum))	(((Hydriastele_microspadix	Dictyosperma_album)	Dypsis_decaryi)	Heterospathe_cagayanensis))	(((((Elaeis_oleifera	((Reinhardtia_simplex	Reinhardtia_gracilis)	(Reinhardtia_latisecta	Reinhardtia_paiewonskiana)))	((Podococcus_barteri	((Oenocarpus_minor	Prestoea_acuminata)	Phoenix_dactylifera))	Roystonea_regia))	(Orania_palindan	Elaeis_guineensis))	Oenocarpus_bataua)	(Manicaria_saccifera	Pelagodoxa_henryana)))	Geonoma_undata))	Calamus_caryotoides);
((Leopoldinia_pulchra	(((Kentiopsis_piersoniorum	(Veitchia_spiralis	Sclerosperma_profizianum))	(((Hydriastele_microspadix	Dictyosperma_album)	Dypsis_decaryi)	Heterospathe_cagayanensis))	((Oenocarpus_bataua	((Manicaria_saccifera	Pelagodoxa_henryana)	((((Reinhardtia_simplex	Reinhardtia_gracilis)	(Podococcus_barteri	(Reinhardtia_latisecta	Reinhardtia_paiewonskiana)))	Phoenix_dactylifera)	Elaeis_oleifera)))	((Roystonea_regia	(Oenocarpus_minor	Prestoea_acuminata))	(Geonoma_undata	(Orania_palindan	Elaeis_guineensis))))))	Calamus_caryotoides);
((((Kentiopsis_piersoniorum	(Veitchia_spiralis	Sclerosperma_profizianum))	Hydriastele_microspadix)	(Heterospathe_cagayanensis	(Dictyosperma_album	((Leopoldinia_pulchra	(((((Geonoma_undata	Roystonea_regia)	(Phoenix_dactylifera	((Orania_palindan	Elaeis_guineensis)	(Oenocarpus_minor	Prestoea_acuminata))))	(((Reinhardtia_gracilis	Reinhardtia_simplex)	((Reinhardtia_latisecta	Reinhardtia_paiewonskiana)	Podococcus_barteri))	Elaeis_oleifera))	Oenocarpus_bataua)	(Manicaria_saccifera	Pelagodoxa_henryana)))	Dypsis_decaryi))))	Calamus_caryotoides);
(((Dypsis_decaryi	(((Veitchia_spiralis	Sclerosperma_profizianum)	(Dictyosperma_album	Hydriastele_microspadix))	(Kentiopsis_piersoniorum	(((Manicaria_saccifera	Pelagodoxa_henryana)	((((Phoenix_dactylifera	((Orania_palindan	Elaeis_guineensis)	(Oenocarpus_minor	Prestoea_acuminata)))	(Reinhardtia_simplex	(Reinhardtia_gracilis	(Reinhardtia_latisecta	Reinhardtia_paiewonskiana))))	(Roystonea_regia	((Podococcus_barteri	Leopoldinia_pulchra)	Elaeis_oleifera)))	Oenocarpus_bataua))	Geonoma_undata))))	Heterospathe_cagayanensis)	Calamus_caryotoides);
((((((((Prestoea_acuminata	Oenocarpus_minor)	Roystonea_regia)	(Leopoldinia_pulchra	(((Podococcus_barteri	(Reinhardtia_latisecta	Reinhardtia_paiewonskiana))	(Reinhardtia_simplex	Reinhardtia_gracilis))	Elaeis_oleifera)))	(Manicaria_saccifera	Pelagodoxa_henryana))	(Oenocarpus_bataua	(((Heterospathe_cagayanensis	((Kentiopsis_piersoniorum	(Veitchia_spiralis	Sclerosperma_profizianum))	Hydriastele_microspadix))	Dictyosperma_album)	Dypsis_decaryi)))	Geonoma_undata)	((Orania_palindan	Elaeis_guineensis)	Phoenix_dactylifera))	Calamus_caryotoides);
((((((Geonoma_undata	((((Prestoea_acuminata	Oenocarpus_minor)	(Orania_palindan	Elaeis_guineensis))	Phoenix_dactylifera)	(Roystonea_regia	(((Reinhardtia_paiewonskiana	Reinhardtia_latisecta)	(Reinhardtia_gracilis	Reinhardtia_simplex))	Elaeis_oleifera))))	(((Heterospathe_cagayanensis	((Hydriastele_microspadix	Dictyosperma_album)	(Veitchia_spiralis	Sclerosperma_profizianum)))	Kentiopsis_piersoniorum)	Dypsis_decaryi))	(Manicaria_saccifera	Pelagodoxa_henryana))	Oenocarpus_bataua)	(Podococcus_barteri	Leopoldinia_pulchra))	Calamus_caryotoides);
(((Veitchia_spiralis	Sclerosperma_profizianum)	(((Heterospathe_cagayanensis	(Hydriastele_microspadix	Dictyosperma_album))	(Dypsis_decaryi	((Oenocarpus_bataua	(Pelagodoxa_henryana	((((Prestoea_acuminata	(Phoenix_dactylifera	Oenocarpus_minor))	(Orania_palindan	Elaeis_guineensis))	(Leopoldinia_pulchra	(Roystonea_regia	(((Reinhardtia_gracilis	Reinhardtia_simplex)	(Podococcus_barteri	(Reinhardtia_paiewonskiana	Reinhardtia_latisecta)))	Elaeis_oleifera))))	Geonoma_undata)))	Manicaria_saccifera)))	Kentiopsis_piersoniorum))	Calamus_caryotoides);
((((Hydriastele_microspadix	Dictyosperma_album)	(((((((Oenocarpus_bataua	(((Prestoea_acuminata	Oenocarpus_minor)	(Orania_palindan	Elaeis_guineensis))	Phoenix_dactylifera))	(((Reinhardtia_gracilis	Reinhardtia_simplex)	(Podococcus_barteri	(Reinhardtia_paiewonskiana	Reinhardtia_latisecta)))	Elaeis_oleifera))	(Manicaria_saccifera	Pelagodoxa_henryana))	(Geonoma_undata	Roystonea_regia))	Leopoldinia_pulchra)	(Kentiopsis_piersoniorum	(Veitchia_spiralis	Sclerosperma_profizianum)))	Heterospathe_cagayanensis))	Dypsis_decaryi)	Calamus_caryotoides);
((Leopoldinia_pulchra	(((Heterospathe_cagayanensis	(Hydriastele_microspadix	(Dictyosperma_album	(Kentiopsis_piersoniorum	(Veitchia_spiralis	Sclerosperma_profizianum)))))	Dypsis_decaryi)	((Geonoma_undata	(Podococcus_barteri	Roystonea_regia))	(((Oenocarpus_bataua	((Phoenix_dactylifera	(Prestoea_acuminata	Oenocarpus_minor))	(Orania_palindan	Elaeis_guineensis)))	((Reinhardtia_simplex	(Reinhardtia_paiewonskiana	Reinhardtia_latisecta))	Elaeis_oleifera))	(Manicaria_saccifera	(Reinhardtia_gracilis	Pelagodoxa_henryana))))))	Calamus_caryotoides);
((((((Leopoldinia_pulchra	Dictyosperma_album)	Hydriastele_microspadix)	(Kentiopsis_piersoniorum	(Sclerosperma_profizianum	Veitchia_spiralis)))	Heterospathe_cagayanensis)	((((Pelagodoxa_henryana	Oenocarpus_bataua)	Manicaria_saccifera)	(((((Reinhardtia_simplex	Reinhardtia_gracilis)	(Reinhardtia_latisecta	Reinhardtia_paiewonskiana))	Elaeis_oleifera)	(((Phoenix_dactylifera	(Podococcus_barteri	(Prestoea_acuminata	Oenocarpus_minor)))	(Orania_palindan	Elaeis_guineensis))	Roystonea_regia))	Geonoma_undata))	Dypsis_decaryi))	Calamus_caryotoides);
((Leopoldinia_pulchra	((((((((Phoenix_dactylifera	Oenocarpus_minor)	Prestoea_acuminata)	(Orania_palindan	Elaeis_guineensis))	(((Reinhardtia_simplex	(Podococcus_barteri	Reinhardtia_gracilis))	(Reinhardtia_latisecta	Reinhardtia_paiewonskiana))	Elaeis_oleifera))	(Geonoma_undata	Roystonea_regia))	Pelagodoxa_henryana)	(Oenocarpus_bataua	Manicaria_saccifera))	(Dypsis_decaryi	(Dictyosperma_album	(Heterospathe_cagayanensis	((Kentiopsis_piersoniorum	(Sclerosperma_profizianum	Veitchia_spiralis))	Hydriastele_microspadix))))))	Calamus_caryotoides);
((((((Reinhardtia_simplex	(Podococcus_barteri	Reinhardtia_gracilis))	(Reinhardtia_latisecta	Reinhardtia_paiewonskiana))	Elaeis_oleifera)	(((Oenocarpus_bataua	((Phoenix_dactylifera	(Oenocarpus_minor	Prestoea_acuminata))	(Orania_palindan	Elaeis_guineensis)))	Roystonea_regia)	(Pelagodoxa_henryana	Manicaria_saccifera)))	(Geonoma_undata	((Dypsis_decaryi	(Heterospathe_cagayanensis	((Dictyosperma_album	(Kentiopsis_piersoniorum	(Sclerosperma_profizianum	Veitchia_spiralis)))	Hydriastele_microspadix)))	Leopoldinia_pulchra)))	Calamus_caryotoides);
((Geonoma_undata	((((Dypsis_decaryi	(((Sclerosperma_profizianum	Veitchia_spiralis)	(Dictyosperma_album	Hydriastele_microspadix))	Heterospathe_cagayanensis))	Kentiopsis_piersoniorum)	((Manicaria_saccifera	((((Reinhardtia_simplex	(Podococcus_barteri	Reinhardtia_gracilis))	(Reinhardtia_latisecta	Reinhardtia_paiewonskiana))	Elaeis_oleifera)	(Roystonea_regia	(Oenocarpus_bataua	((Phoenix_dactylifera	(Oenocarpus_minor	Prestoea_acuminata))	(Orania_palindan	Elaeis_guineensis))))))	Pelagodoxa_henryana))	Leopoldinia_pulchra))	Calamus_caryotoides);
((((((Geonoma_undata	((Phoenix_dactylifera	(Oenocarpus_minor	Prestoea_acuminata))	Roystonea_regia))	Manicaria_saccifera)	((((Orania_palindan	Elaeis_guineensis)	Oenocarpus_bataua)	Pelagodoxa_henryana)	(Reinhardtia_gracilis	(Elaeis_oleifera	(Reinhardtia_simplex	(Podococcus_barteri	(Reinhardtia_paiewonskiana	Reinhardtia_latisecta)))))))	(Dypsis_decaryi	(Heterospathe_cagayanensis	(Dictyosperma_album	((Kentiopsis_piersoniorum	(Sclerosperma_profizianum	Veitchia_spiralis))	Hydriastele_microspadix)))))	Leopoldinia_pulchra)	Calamus_caryotoides);
(((Dictyosperma_album	(((Heterospathe_cagayanensis	(((Manicaria_saccifera	Oenocarpus_bataua)	(Pelagodoxa_henryana	(Geonoma_undata	((((Reinhardtia_simplex	(Reinhardtia_paiewonskiana	Reinhardtia_latisecta))	Elaeis_oleifera)	((Orania_palindan	Elaeis_guineensis)	((Prestoea_acuminata	Oenocarpus_minor)	Phoenix_dactylifera)))	(Reinhardtia_gracilis	Roystonea_regia)))))	Dypsis_decaryi))	(Kentiopsis_piersoniorum	(Sclerosperma_profizianum	Veitchia_spiralis)))	Hydriastele_microspadix))	(Podococcus_barteri	Leopoldinia_pulchra))	Calamus_caryotoides);
((((((Dypsis_decaryi	Heterospathe_cagayanensis)	((Kentiopsis_piersoniorum	(Sclerosperma_profizianum	Veitchia_spiralis))	Dictyosperma_album))	Hydriastele_microspadix)	((Manicaria_saccifera	(Oenocarpus_bataua	Pelagodoxa_henryana))	(Geonoma_undata	(((((Reinhardtia_gracilis	Reinhardtia_simplex)	(Podococcus_barteri	(Reinhardtia_paiewonskiana	Reinhardtia_latisecta)))	Elaeis_oleifera)	Roystonea_regia)	((Orania_palindan	Elaeis_guineensis)	((Prestoea_acuminata	Oenocarpus_minor)	Phoenix_dactylifera))))))	Leopoldinia_pulchra)	Calamus_caryotoides);
((((((Kentiopsis_piersoniorum	(Sclerosperma_profizianum	Veitchia_spiralis))	((Dictyosperma_album	Hydriastele_microspadix)	Heterospathe_cagayanensis))	Dypsis_decaryi)	((Manicaria_saccifera	((Reinhardtia_gracilis	(Geonoma_undata	((((Oenocarpus_minor	Prestoea_acuminata)	Phoenix_dactylifera)	Podococcus_barteri)	Roystonea_regia)))	((Reinhardtia_simplex	(Reinhardtia_paiewonskiana	Reinhardtia_latisecta))	Elaeis_oleifera)))	((Oenocarpus_bataua	(Orania_palindan	Elaeis_guineensis))	Pelagodoxa_henryana)))	Leopoldinia_pulchra)	Calamus_caryotoides);
(((((Heterospathe_cagayanensis	((Kentiopsis_piersoniorum	(Sclerosperma_profizianum	Veitchia_spiralis))	(Dictyosperma_album	Hydriastele_microspadix)))	Dypsis_decaryi)	(((((Reinhardtia_gracilis	Reinhardtia_simplex)	Pelagodoxa_henryana)	((Orania_palindan	Elaeis_guineensis)	(Geonoma_undata	(((Reinhardtia_paiewonskiana	Reinhardtia_latisecta)	Elaeis_oleifera)	(((Prestoea_acuminata	Phoenix_dactylifera)	Oenocarpus_minor)	(Podococcus_barteri	Roystonea_regia))))))	Manicaria_saccifera)	Oenocarpus_bataua))	Leopoldinia_pulchra)	Calamus_caryotoides);
((((Oenocarpus_bataua	(Manicaria_saccifera	Pelagodoxa_henryana))	((((Kentiopsis_piersoniorum	(Sclerosperma_profizianum	Veitchia_spiralis))	((Dictyosperma_album	Hydriastele_microspadix)	Heterospathe_cagayanensis))	Dypsis_decaryi)	(((Podococcus_barteri	(Reinhardtia_paiewonskiana	Reinhardtia_latisecta))	(Reinhardtia_gracilis	Reinhardtia_simplex))	(Elaeis_oleifera	(Leopoldinia_pulchra	Roystonea_regia)))))	(((Phoenix_dactylifera	(Oenocarpus_minor	Prestoea_acuminata))	(Orania_palindan	Elaeis_guineensis))	Geonoma_undata))	Calamus_caryotoides);
(((Veitchia_spiralis	Sclerosperma_profizianum)	(Kentiopsis_piersoniorum	(((Dypsis_decaryi	(Hydriastele_microspadix	Dictyosperma_album))	(((Oenocarpus_bataua	(((Phoenix_dactylifera	(Prestoea_acuminata	Oenocarpus_minor))	(Elaeis_guineensis	Orania_palindan))	Geonoma_undata))	(Manicaria_saccifera	Pelagodoxa_henryana))	((((Reinhardtia_gracilis	Reinhardtia_simplex)	(Podococcus_barteri	(Reinhardtia_paiewonskiana	Reinhardtia_latisecta)))	Elaeis_oleifera)	(Leopoldinia_pulchra	Roystonea_regia))))	Heterospathe_cagayanensis)))	Calamus_caryotoides);
((((Dictyosperma_album	(Hydriastele_microspadix	((Veitchia_spiralis	Sclerosperma_profizianum)	Kentiopsis_piersoniorum)))	(((((((Reinhardtia_simplex	(Reinhardtia_paiewonskiana	Reinhardtia_latisecta))	Reinhardtia_gracilis)	Elaeis_oleifera)	((((Phoenix_dactylifera	(Prestoea_acuminata	Oenocarpus_minor))	(Elaeis_guineensis	Orania_palindan))	Geonoma_undata)	Roystonea_regia))	(Oenocarpus_bataua	(Manicaria_saccifera	Pelagodoxa_henryana)))	(Podococcus_barteri	Leopoldinia_pulchra))	Heterospathe_cagayanensis))	Dypsis_decaryi)	Calamus_caryotoides);
((Leopoldinia_pulchra	((((Geonoma_undata	((((Reinhardtia_paiewonskiana	Reinhardtia_latisecta)	(Reinhardtia_gracilis	Reinhardtia_simplex))	((Podococcus_barteri	Roystonea_regia)	Elaeis_oleifera))	((Elaeis_guineensis	(Phoenix_dactylifera	(Prestoea_acuminata	Oenocarpus_minor)))	Orania_palindan)))	(Manicaria_saccifera	Pelagodoxa_henryana))	Oenocarpus_bataua)	((Heterospathe_cagayanensis	(Dictyosperma_album	(Hydriastele_microspadix	((Veitchia_spiralis	Sclerosperma_profizianum)	Kentiopsis_piersoniorum))))	Dypsis_decaryi)))	Calamus_caryotoides);
(((Veitchia_spiralis	Sclerosperma_profizianum)	(Kentiopsis_piersoniorum	(((Heterospathe_cagayanensis	Dictyosperma_album)	(Dypsis_decaryi	(((Oenocarpus_bataua	((Orania_palindan	Elaeis_guineensis)	((Prestoea_acuminata	Oenocarpus_minor)	Phoenix_dactylifera)))	Pelagodoxa_henryana)	((Geonoma_undata	(((Podococcus_barteri	(Reinhardtia_paiewonskiana	Reinhardtia_latisecta))	(Reinhardtia_gracilis	Reinhardtia_simplex))	(Leopoldinia_pulchra	(Roystonea_regia	Elaeis_oleifera))))	Manicaria_saccifera))))	Hydriastele_microspadix)))	Calamus_caryotoides);
(((((((Dictyosperma_album	Hydriastele_microspadix)	(Heterospathe_cagayanensis	Dypsis_decaryi))	Kentiopsis_piersoniorum)	(((Manicaria_saccifera	(Pelagodoxa_henryana	((Reinhardtia_gracilis	(Elaeis_guineensis	((Prestoea_acuminata	Oenocarpus_minor)	Phoenix_dactylifera)))	Orania_palindan)))	(Oenocarpus_bataua	(((Podococcus_barteri	(Reinhardtia_paiewonskiana	Reinhardtia_latisecta))	Reinhardtia_simplex)	(Leopoldinia_pulchra	(Roystonea_regia	Elaeis_oleifera)))))	Geonoma_undata))	Veitchia_spiralis)	Sclerosperma_profizianum)	Calamus_caryotoides);
((Leopoldinia_pulchra	(((Manicaria_saccifera	((Geonoma_undata	Pelagodoxa_henryana)	((((Oenocarpus_minor	Prestoea_acuminata)	Phoenix_dactylifera)	(Elaeis_guineensis	Orania_palindan))	(Roystonea_regia	(Elaeis_oleifera	((Podococcus_barteri	(Reinhardtia_paiewonskiana	Reinhardtia_latisecta))	(Reinhardtia_gracilis	Reinhardtia_simplex)))))))	Oenocarpus_bataua)	(((Veitchia_spiralis	Sclerosperma_profizianum)	Kentiopsis_piersoniorum)	(((Hydriastele_microspadix	Dictyosperma_album)	Dypsis_decaryi)	Heterospathe_cagayanensis))))	Calamus_caryotoides);
((Leopoldinia_pulchra	(((Manicaria_saccifera	(((Oenocarpus_bataua	(((Oenocarpus_minor	Prestoea_acuminata)	Phoenix_dactylifera)	(Elaeis_guineensis	Orania_palindan)))	Pelagodoxa_henryana)	(Elaeis_oleifera	((Reinhardtia_gracilis	(Reinhardtia_paiewonskiana	Reinhardtia_latisecta))	Reinhardtia_simplex))))	(Geonoma_undata	(Podococcus_barteri	Roystonea_regia)))	(((Veitchia_spiralis	Sclerosperma_profizianum)	Kentiopsis_piersoniorum)	((Dypsis_decaryi	(Dictyosperma_album	Hydriastele_microspadix))	Heterospathe_cagayanensis))))	Calamus_caryotoides);
((Leopoldinia_pulchra	((((Oenocarpus_bataua	Pelagodoxa_henryana)	Manicaria_saccifera)	(((Hydriastele_microspadix	((Veitchia_spiralis	Sclerosperma_profizianum)	Kentiopsis_piersoniorum))	(Dictyosperma_album	Heterospathe_cagayanensis))	Dypsis_decaryi))	(((((Reinhardtia_paiewonskiana	Reinhardtia_latisecta)	(Reinhardtia_simplex	Reinhardtia_gracilis))	((((Oenocarpus_minor	Prestoea_acuminata)	Phoenix_dactylifera)	(Podococcus_barteri	Roystonea_regia))	Elaeis_oleifera))	(Elaeis_guineensis	Orania_palindan))	Geonoma_undata)))	Calamus_caryotoides);
((Leopoldinia_pulchra	(((Geonoma_undata	((((Reinhardtia_paiewonskiana	Reinhardtia_latisecta)	(Reinhardtia_simplex	(Podococcus_barteri	Reinhardtia_gracilis)))	(Roystonea_regia	Elaeis_oleifera))	(((Oenocarpus_minor	Prestoea_acuminata)	Phoenix_dactylifera)	(Elaeis_guineensis	Orania_palindan))))	((Oenocarpus_bataua	Pelagodoxa_henryana)	Manicaria_saccifera))	((((Dictyosperma_album	((Veitchia_spiralis	Sclerosperma_profizianum)	Kentiopsis_piersoniorum))	Heterospathe_cagayanensis)	Dypsis_decaryi)	Hydriastele_microspadix)))	Calamus_caryotoides);
((Veitchia_spiralis	((Kentiopsis_piersoniorum	((Heterospathe_cagayanensis	(Hydriastele_microspadix	Dictyosperma_album))	((((Oenocarpus_bataua	(Manicaria_saccifera	Pelagodoxa_henryana))	((((Phoenix_dactylifera	Oenocarpus_minor)	(Elaeis_guineensis	Orania_palindan))	(Prestoea_acuminata	(((Reinhardtia_paiewonskiana	Reinhardtia_latisecta)	Reinhardtia_simplex)	Reinhardtia_gracilis)))	Geonoma_undata))	((Roystonea_regia	Elaeis_oleifera)	(Podococcus_barteri	Leopoldinia_pulchra)))	Dypsis_decaryi)))	Sclerosperma_profizianum))	Calamus_caryotoides);
((Leopoldinia_pulchra	(((Elaeis_oleifera	(Reinhardtia_simplex	(Reinhardtia_paiewonskiana	Reinhardtia_latisecta)))	((Roystonea_regia	(Reinhardtia_gracilis	(((Podococcus_barteri	(Oenocarpus_minor	Prestoea_acuminata))	Phoenix_dactylifera)	(Elaeis_guineensis	Orania_palindan))))	((Pelagodoxa_henryana	Manicaria_saccifera)	Oenocarpus_bataua)))	(Geonoma_undata	(Dypsis_decaryi	(((Dictyosperma_album	Hydriastele_microspadix)	Heterospathe_cagayanensis)	((Veitchia_spiralis	Sclerosperma_profizianum)	Kentiopsis_piersoniorum))))))	Calamus_caryotoides);
((((Dypsis_decaryi	(Dictyosperma_album	Heterospathe_cagayanensis))	(((((Elaeis_guineensis	Phoenix_dactylifera)	(Prestoea_acuminata	Oenocarpus_minor))	(Roystonea_regia	(Elaeis_oleifera	((Reinhardtia_gracilis	Reinhardtia_simplex)	(Reinhardtia_paiewonskiana	(Reinhardtia_latisecta	Orania_palindan))))))	Geonoma_undata)	(Oenocarpus_bataua	(Pelagodoxa_henryana	Manicaria_saccifera))))	(Hydriastele_microspadix	((Podococcus_barteri	Leopoldinia_pulchra)	((Veitchia_spiralis	Sclerosperma_profizianum)	Kentiopsis_piersoniorum))))	Calamus_caryotoides);
((Podococcus_barteri	(((((Heterospathe_cagayanensis	Dictyosperma_album)	Dypsis_decaryi)	(Hydriastele_microspadix	((Veitchia_spiralis	Sclerosperma_profizianum)	Kentiopsis_piersoniorum)))	(((Geonoma_undata	((((Phoenix_dactylifera	(Prestoea_acuminata	Oenocarpus_minor))	(Orania_palindan	Elaeis_guineensis))	Roystonea_regia)	(Elaeis_oleifera	((Reinhardtia_simplex	Reinhardtia_gracilis)	(Reinhardtia_paiewonskiana	Reinhardtia_latisecta)))))	Oenocarpus_bataua)	(Pelagodoxa_henryana	Manicaria_saccifera)))	Leopoldinia_pulchra))	Calamus_caryotoides);
((((Dypsis_decaryi	(Heterospathe_cagayanensis	(((Veitchia_spiralis	Sclerosperma_profizianum)	Kentiopsis_piersoniorum)	(Dictyosperma_album	Hydriastele_microspadix))))	((Pelagodoxa_henryana	Manicaria_saccifera)	((((Geonoma_undata	(Phoenix_dactylifera	(Orania_palindan	Elaeis_guineensis)))	Elaeis_oleifera)	(((Podococcus_barteri	(Prestoea_acuminata	Oenocarpus_minor))	Roystonea_regia)	((Reinhardtia_simplex	Reinhardtia_gracilis)	(Reinhardtia_paiewonskiana	Reinhardtia_latisecta))))	Oenocarpus_bataua)))	Leopoldinia_pulchra)	Calamus_caryotoides);
(((((Dypsis_decaryi	(Heterospathe_cagayanensis	((Veitchia_spiralis	Sclerosperma_profizianum)	(Dictyosperma_album	Hydriastele_microspadix))))	Kentiopsis_piersoniorum)	(((Geonoma_undata	((Podococcus_barteri	(Prestoea_acuminata	Oenocarpus_minor))	Roystonea_regia))	(Elaeis_oleifera	((Reinhardtia_simplex	Reinhardtia_gracilis)	(Reinhardtia_paiewonskiana	(Reinhardtia_latisecta	(Phoenix_dactylifera	(Orania_palindan	Elaeis_guineensis)))))))	((Oenocarpus_bataua	Pelagodoxa_henryana)	Manicaria_saccifera)))	Leopoldinia_pulchra)	Calamus_caryotoides);
((((((Pelagodoxa_henryana	Manicaria_saccifera)	Oenocarpus_bataua)	(((((Prestoea_acuminata	Oenocarpus_minor)	Phoenix_dactylifera)	(Orania_palindan	Elaeis_guineensis))	(Geonoma_undata	Roystonea_regia))	(Elaeis_oleifera	(((Reinhardtia_paiewonskiana	Reinhardtia_latisecta)	Reinhardtia_simplex)	Reinhardtia_gracilis))))	(Dypsis_decaryi	((Heterospathe_cagayanensis	((Kentiopsis_piersoniorum	(Veitchia_spiralis	Sclerosperma_profizianum))	Hydriastele_microspadix))	Dictyosperma_album)))	(Podococcus_barteri	Leopoldinia_pulchra))	Calamus_caryotoides);
(((((Heterospathe_cagayanensis	(Dypsis_decaryi	(Dictyosperma_album	Hydriastele_microspadix)))	(((((Elaeis_oleifera	((Podococcus_barteri	(Reinhardtia_paiewonskiana	Reinhardtia_latisecta))	(Reinhardtia_simplex	Reinhardtia_gracilis)))	Pelagodoxa_henryana)	Manicaria_saccifera)	Oenocarpus_bataua)	(((Prestoea_acuminata	(Oenocarpus_minor	Phoenix_dactylifera))	(Orania_palindan	Elaeis_guineensis))	(Geonoma_undata	Roystonea_regia))))	(Kentiopsis_piersoniorum	(Veitchia_spiralis	Sclerosperma_profizianum)))	Leopoldinia_pulchra)	Calamus_caryotoides);
((((((((Elaeis_oleifera	((Podococcus_barteri	(Reinhardtia_paiewonskiana	Reinhardtia_latisecta))	(Reinhardtia_simplex	Reinhardtia_gracilis)))	(((Phoenix_dactylifera	(Prestoea_acuminata	Oenocarpus_minor))	(Orania_palindan	Elaeis_guineensis))	(Geonoma_undata	Roystonea_regia)))	(Kentiopsis_piersoniorum	(Heterospathe_cagayanensis	(Dypsis_decaryi	((Veitchia_spiralis	Sclerosperma_profizianum)	(Dictyosperma_album	Hydriastele_microspadix))))))	Oenocarpus_bataua)	Manicaria_saccifera)	Pelagodoxa_henryana)	Leopoldinia_pulchra)	Calamus_caryotoides);
((((Geonoma_undata	Roystonea_regia)	((((Elaeis_oleifera	((((Reinhardtia_paiewonskiana	Reinhardtia_latisecta)	Podococcus_barteri)	Reinhardtia_gracilis)	Reinhardtia_simplex))	((Phoenix_dactylifera	(Orania_palindan	Elaeis_guineensis))	Oenocarpus_bataua))	((Heterospathe_cagayanensis	(((Kentiopsis_piersoniorum	(Veitchia_spiralis	Sclerosperma_profizianum))	((Prestoea_acuminata	Oenocarpus_minor)	Hydriastele_microspadix))	Dictyosperma_album))	Dypsis_decaryi))	(Pelagodoxa_henryana	Manicaria_saccifera)))	Leopoldinia_pulchra)	Calamus_caryotoides);
(((((Pelagodoxa_henryana	(Elaeis_oleifera	((((Reinhardtia_paiewonskiana	Reinhardtia_latisecta)	Podococcus_barteri)	(Reinhardtia_gracilis	Reinhardtia_simplex))	(Roystonea_regia	((Orania_palindan	Elaeis_guineensis)	((Phoenix_dactylifera	(Prestoea_acuminata	Oenocarpus_minor))	Geonoma_undata))))))	(Manicaria_saccifera	Oenocarpus_bataua))	((Heterospathe_cagayanensis	(((Kentiopsis_piersoniorum	(Veitchia_spiralis	Sclerosperma_profizianum))	Hydriastele_microspadix)	Dictyosperma_album))	Dypsis_decaryi))	Leopoldinia_pulchra)	Calamus_caryotoides);
((Leopoldinia_pulchra	((Geonoma_undata	(Elaeis_guineensis	Orania_palindan))	(((Roystonea_regia	(Podococcus_barteri	(Phoenix_dactylifera	(Prestoea_acuminata	Oenocarpus_minor))))	Elaeis_oleifera)	((Oenocarpus_bataua	(Manicaria_saccifera	Pelagodoxa_henryana))	((((Heterospathe_cagayanensis	((Veitchia_spiralis	Sclerosperma_profizianum)	Kentiopsis_piersoniorum))	Dypsis_decaryi)	(Hydriastele_microspadix	Dictyosperma_album))	((Reinhardtia_paiewonskiana	Reinhardtia_latisecta)	(Reinhardtia_gracilis	Reinhardtia_simplex)))))))	Calamus_caryotoides);
((Leopoldinia_pulchra	(((((Veitchia_spiralis	Sclerosperma_profizianum)	Kentiopsis_piersoniorum)	((Dypsis_decaryi	(Hydriastele_microspadix	Dictyosperma_album))	Heterospathe_cagayanensis))	((((((Prestoea_acuminata	Oenocarpus_minor)	Phoenix_dactylifera)	Elaeis_guineensis)	Orania_palindan)	((Roystonea_regia	Elaeis_oleifera)	((Podococcus_barteri	(Reinhardtia_paiewonskiana	Reinhardtia_latisecta))	(Reinhardtia_gracilis	Reinhardtia_simplex))))	(Oenocarpus_bataua	(Manicaria_saccifera	Pelagodoxa_henryana))))	Geonoma_undata))	Calamus_caryotoides);
((Leopoldinia_pulchra	(((Kentiopsis_piersoniorum	((Dypsis_decaryi	Heterospathe_cagayanensis)	(Hydriastele_microspadix	(Dictyosperma_album	(Veitchia_spiralis	Sclerosperma_profizianum)))))	(Manicaria_saccifera	((((Roystonea_regia	Elaeis_oleifera)	((Reinhardtia_paiewonskiana	Reinhardtia_latisecta)	((Podococcus_barteri	Reinhardtia_gracilis)	Reinhardtia_simplex)))	(Pelagodoxa_henryana	((((Prestoea_acuminata	Oenocarpus_minor)	Phoenix_dactylifera)	Elaeis_guineensis)	Orania_palindan)))	Oenocarpus_bataua)))	Geonoma_undata))	Calamus_caryotoides);
((Oenocarpus_bataua	(((Manicaria_saccifera	(((Elaeis_oleifera	((Podococcus_barteri	(Reinhardtia_paiewonskiana	Reinhardtia_latisecta))	(Reinhardtia_gracilis	Reinhardtia_simplex)))	(Roystonea_regia	Geonoma_undata))	(Leopoldinia_pulchra	((Heterospathe_cagayanensis	(Dictyosperma_album	(Hydriastele_microspadix	(Kentiopsis_piersoniorum	(Veitchia_spiralis	Sclerosperma_profizianum)))))	Dypsis_decaryi))))	Pelagodoxa_henryana)	(Orania_palindan	((Elaeis_guineensis	Phoenix_dactylifera)	(Oenocarpus_minor	Prestoea_acuminata)))))	Calamus_caryotoides);
((Leopoldinia_pulchra	(((Dypsis_decaryi	(Heterospathe_cagayanensis	Dictyosperma_album))	(Hydriastele_microspadix	(Kentiopsis_piersoniorum	(Veitchia_spiralis	Sclerosperma_profizianum))))	(((Roystonea_regia	Geonoma_undata)	Elaeis_oleifera)	((((Phoenix_dactylifera	(((Podococcus_barteri	(Oenocarpus_minor	Prestoea_acuminata))	Elaeis_guineensis)	Orania_palindan))	Oenocarpus_bataua)	(((Reinhardtia_paiewonskiana	Reinhardtia_latisecta)	Reinhardtia_simplex)	Reinhardtia_gracilis))	(Manicaria_saccifera	Pelagodoxa_henryana)))))	Calamus_caryotoides);
(((Dypsis_decaryi	((Heterospathe_cagayanensis	(Kentiopsis_piersoniorum	(Veitchia_spiralis	Sclerosperma_profizianum)))	(Hydriastele_microspadix	Dictyosperma_album)))	((((Pelagodoxa_henryana	Geonoma_undata)	(((Elaeis_guineensis	Orania_palindan)	((Phoenix_dactylifera	Oenocarpus_minor)	Prestoea_acuminata))	Oenocarpus_bataua))	Manicaria_saccifera)	((Roystonea_regia	(((Podococcus_barteri	(Reinhardtia_paiewonskiana	Reinhardtia_latisecta))	(Reinhardtia_gracilis	Reinhardtia_simplex))	Elaeis_oleifera))	Leopoldinia_pulchra)))	Calamus_caryotoides);
((((Reinhardtia_paiewonskiana	Reinhardtia_latisecta)	Reinhardtia_simplex)	(Reinhardtia_gracilis	(Elaeis_oleifera	(((Elaeis_guineensis	Orania_palindan)	(Phoenix_dactylifera	(((Oenocarpus_minor	Prestoea_acuminata)	Podococcus_barteri)	Roystonea_regia)))	(((Pelagodoxa_henryana	Leopoldinia_pulchra)	Geonoma_undata)	((Manicaria_saccifera	((Dypsis_decaryi	((Hydriastele_microspadix	(Kentiopsis_piersoniorum	(Veitchia_spiralis	Sclerosperma_profizianum)))	Heterospathe_cagayanensis))	Dictyosperma_album))	Oenocarpus_bataua))))))	Calamus_caryotoides);
(((Leopoldinia_pulchra	((Pelagodoxa_henryana	(Manicaria_saccifera	(Oenocarpus_bataua	((((Orania_palindan	Elaeis_guineensis)	Phoenix_dactylifera)	(Reinhardtia_simplex	(Reinhardtia_gracilis	(Podococcus_barteri	(Reinhardtia_paiewonskiana	Reinhardtia_latisecta)))))	(Elaeis_oleifera	((Oenocarpus_minor	Prestoea_acuminata)	Roystonea_regia))))))	((Dypsis_decaryi	((Hydriastele_microspadix	(Kentiopsis_piersoniorum	(Veitchia_spiralis	Sclerosperma_profizianum)))	Dictyosperma_album))	Heterospathe_cagayanensis)))	Geonoma_undata)	Calamus_caryotoides);
(((Manicaria_saccifera	((((((Orania_palindan	Elaeis_guineensis)	Phoenix_dactylifera)	(Oenocarpus_minor	Prestoea_acuminata))	((Elaeis_oleifera	((Podococcus_barteri	(Reinhardtia_paiewonskiana	Reinhardtia_latisecta))	(Reinhardtia_simplex	Reinhardtia_gracilis)))	Roystonea_regia))	Leopoldinia_pulchra)	(Pelagodoxa_henryana	Oenocarpus_bataua)))	(Geonoma_undata	(Dypsis_decaryi	(((Hydriastele_microspadix	Heterospathe_cagayanensis)	Dictyosperma_album)	(Kentiopsis_piersoniorum	(Veitchia_spiralis	Sclerosperma_profizianum))))))	Calamus_caryotoides);
(((((((Dictyosperma_album	((((Phoenix_dactylifera	(Oenocarpus_minor	Prestoea_acuminata))	(Orania_palindan	Elaeis_guineensis))	Geonoma_undata)	((((Elaeis_oleifera	((Reinhardtia_paiewonskiana	Reinhardtia_latisecta)	(Reinhardtia_gracilis	Reinhardtia_simplex)))	Roystonea_regia)	(Podococcus_barteri	Leopoldinia_pulchra))	(Oenocarpus_bataua	(Pelagodoxa_henryana	Manicaria_saccifera)))))	Dypsis_decaryi)	Heterospathe_cagayanensis)	Hydriastele_microspadix)	Kentiopsis_piersoniorum)	(Veitchia_spiralis	Sclerosperma_profizianum))	Calamus_caryotoides);
((Leopoldinia_pulchra	((Dypsis_decaryi	(Heterospathe_cagayanensis	(Dictyosperma_album	(Hydriastele_microspadix	((Veitchia_spiralis	Sclerosperma_profizianum)	Kentiopsis_piersoniorum)))))	((Geonoma_undata	((Roystonea_regia	(((Podococcus_barteri	(Reinhardtia_latisecta	Reinhardtia_paiewonskiana))	(Reinhardtia_simplex	Reinhardtia_gracilis))	Elaeis_oleifera))	((Orania_palindan	Elaeis_guineensis)	((Oenocarpus_minor	Phoenix_dactylifera)	Prestoea_acuminata))))	((Pelagodoxa_henryana	Oenocarpus_bataua)	Manicaria_saccifera))))	Calamus_caryotoides);
((Veitchia_spiralis	(Sclerosperma_profizianum	(Kentiopsis_piersoniorum	(((((Geonoma_undata	((Oenocarpus_bataua	(Manicaria_saccifera	Pelagodoxa_henryana))	((Leopoldinia_pulchra	((Elaeis_oleifera	((Phoenix_dactylifera	(Prestoea_acuminata	Oenocarpus_minor))	Roystonea_regia))	((Podococcus_barteri	(Reinhardtia_latisecta	Reinhardtia_paiewonskiana))	(Reinhardtia_simplex	Reinhardtia_gracilis))))	(Orania_palindan	Elaeis_guineensis))))	Dypsis_decaryi)	Heterospathe_cagayanensis)	Dictyosperma_album)	Hydriastele_microspadix))))	Calamus_caryotoides);
((Veitchia_spiralis	(Sclerosperma_profizianum	(Kentiopsis_piersoniorum	((((((((((Reinhardtia_latisecta	Reinhardtia_paiewonskiana)	(Reinhardtia_simplex	Reinhardtia_gracilis))	(Elaeis_oleifera	(Leopoldinia_pulchra	(((Podococcus_barteri	Prestoea_acuminata)	Oenocarpus_minor)	Roystonea_regia))))	(Phoenix_dactylifera	(Orania_palindan	Elaeis_guineensis)))	Geonoma_undata)	(Oenocarpus_bataua	(Manicaria_saccifera	Pelagodoxa_henryana)))	Dypsis_decaryi)	Heterospathe_cagayanensis)	Dictyosperma_album)	Hydriastele_microspadix))))	Calamus_caryotoides);
((Leopoldinia_pulchra	((((Phoenix_dactylifera	((Orania_palindan	Elaeis_guineensis)	(Prestoea_acuminata	Oenocarpus_minor)))	(Roystonea_regia	(Elaeis_oleifera	((Reinhardtia_simplex	Reinhardtia_gracilis)	((Reinhardtia_latisecta	Reinhardtia_paiewonskiana)	Podococcus_barteri)))))	((Oenocarpus_bataua	Pelagodoxa_henryana)	Manicaria_saccifera))	((Dypsis_decaryi	((((Veitchia_spiralis	Sclerosperma_profizianum)	Kentiopsis_piersoniorum)	Heterospathe_cagayanensis)	(Hydriastele_microspadix	Dictyosperma_album)))	Geonoma_undata)))	Calamus_caryotoides);
(((Podococcus_barteri	Leopoldinia_pulchra)	(((Oenocarpus_bataua	(Manicaria_saccifera	Pelagodoxa_henryana))	((Elaeis_oleifera	((Reinhardtia_simplex	Reinhardtia_gracilis)	(Reinhardtia_latisecta	Reinhardtia_paiewonskiana)))	(Geonoma_undata	(((Phoenix_dactylifera	(Prestoea_acuminata	Oenocarpus_minor))	(Orania_palindan	Elaeis_guineensis))	Roystonea_regia))))	(Dypsis_decaryi	(((Veitchia_spiralis	Sclerosperma_profizianum)	Kentiopsis_piersoniorum)	(Heterospathe_cagayanensis	(Hydriastele_microspadix	Dictyosperma_album))))))	Calamus_caryotoides);
((Leopoldinia_pulchra	((Kentiopsis_piersoniorum	((Dypsis_decaryi	Heterospathe_cagayanensis)	(Hydriastele_microspadix	((Veitchia_spiralis	Sclerosperma_profizianum)	Dictyosperma_album))))	((Manicaria_saccifera	Pelagodoxa_henryana)	(((Elaeis_oleifera	((Reinhardtia_simplex	Reinhardtia_gracilis)	(Podococcus_barteri	(Reinhardtia_latisecta	Reinhardtia_paiewonskiana))))	((Geonoma_undata	Roystonea_regia)	((Phoenix_dactylifera	(Prestoea_acuminata	Oenocarpus_minor))	(Orania_palindan	Elaeis_guineensis))))	Oenocarpus_bataua))))	Calamus_caryotoides);
((Leopoldinia_pulchra	(Geonoma_undata	(((Heterospathe_cagayanensis	((Dictyosperma_album	Hydriastele_microspadix)	(Kentiopsis_piersoniorum	(Veitchia_spiralis	Sclerosperma_profizianum))))	Dypsis_decaryi)	((Oenocarpus_bataua	((Phoenix_dactylifera	(Prestoea_acuminata	Oenocarpus_minor))	(Orania_palindan	Elaeis_guineensis)))	((Manicaria_saccifera	Pelagodoxa_henryana)	((Reinhardtia_gracilis	(Reinhardtia_simplex	(Podococcus_barteri	(Reinhardtia_latisecta	Reinhardtia_paiewonskiana))))	(Roystonea_regia	Elaeis_oleifera)))))))	Calamus_caryotoides);
((Leopoldinia_pulchra	(((Heterospathe_cagayanensis	((Dictyosperma_album	Hydriastele_microspadix)	(Kentiopsis_piersoniorum	(Veitchia_spiralis	Sclerosperma_profizianum))))	Dypsis_decaryi)	(Geonoma_undata	(((((Reinhardtia_latisecta	Reinhardtia_paiewonskiana)	(Reinhardtia_gracilis	Reinhardtia_simplex))	((Phoenix_dactylifera	(Podococcus_barteri	(Prestoea_acuminata	Oenocarpus_minor)))	(Orania_palindan	Elaeis_guineensis)))	Elaeis_oleifera)	((Pelagodoxa_henryana	Oenocarpus_bataua)	(Roystonea_regia	Manicaria_saccifera))))))	Calamus_caryotoides);
((Leopoldinia_pulchra	(((((((Heterospathe_cagayanensis	Hydriastele_microspadix)	(Kentiopsis_piersoniorum	(Dictyosperma_album	(Veitchia_spiralis	Sclerosperma_profizianum))))	Dypsis_decaryi)	(((Geonoma_undata	(((Prestoea_acuminata	Oenocarpus_minor)	Phoenix_dactylifera)	(Orania_palindan	Elaeis_guineensis)))	Roystonea_regia)	(((Podococcus_barteri	(Reinhardtia_latisecta	Reinhardtia_paiewonskiana))	(Reinhardtia_gracilis	Reinhardtia_simplex))	Elaeis_oleifera)))	Manicaria_saccifera)	Oenocarpus_bataua)	Pelagodoxa_henryana))	Calamus_caryotoides);
((Leopoldinia_pulchra	(((((Kentiopsis_piersoniorum	(Veitchia_spiralis	Sclerosperma_profizianum))	Dictyosperma_album)	(Hydriastele_microspadix	Heterospathe_cagayanensis))	Dypsis_decaryi)	(Oenocarpus_bataua	((Manicaria_saccifera	Pelagodoxa_henryana)	(((Geonoma_undata	Roystonea_regia)	(((Prestoea_acuminata	Oenocarpus_minor)	Phoenix_dactylifera)	(Orania_palindan	Elaeis_guineensis)))	(((Podococcus_barteri	(Reinhardtia_latisecta	Reinhardtia_paiewonskiana))	(Reinhardtia_gracilis	Reinhardtia_simplex))	Elaeis_oleifera))))))	Calamus_caryotoides);
(((Sclerosperma_profizianum	Veitchia_spiralis)	(((((Kentiopsis_piersoniorum	(Geonoma_undata	(Oenocarpus_bataua	(Manicaria_saccifera	(((((Roystonea_regia	(Prestoea_acuminata	Oenocarpus_minor))	Phoenix_dactylifera)	Leopoldinia_pulchra)	((((Podococcus_barteri	Reinhardtia_gracilis)	Reinhardtia_simplex)	(Reinhardtia_latisecta	Reinhardtia_paiewonskiana))	Elaeis_oleifera))	(Pelagodoxa_henryana	(Elaeis_guineensis	Orania_palindan)))))))	Dypsis_decaryi)	Heterospathe_cagayanensis)	Hydriastele_microspadix)	Dictyosperma_album))	Calamus_caryotoides);
(((Veitchia_spiralis	(((Heterospathe_cagayanensis	((Geonoma_undata	(((Manicaria_saccifera	((Phoenix_dactylifera	(Elaeis_guineensis	Orania_palindan))	Pelagodoxa_henryana))	(((Roystonea_regia	(Podococcus_barteri	(Prestoea_acuminata	Oenocarpus_minor)))	(Elaeis_oleifera	Leopoldinia_pulchra))	((Reinhardtia_gracilis	Reinhardtia_simplex)	(Reinhardtia_latisecta	Reinhardtia_paiewonskiana))))	Oenocarpus_bataua))	Dypsis_decaryi))	(Dictyosperma_album	Hydriastele_microspadix))	Kentiopsis_piersoniorum))	Sclerosperma_profizianum)	Calamus_caryotoides);
(((Kentiopsis_piersoniorum	(Sclerosperma_profizianum	Veitchia_spiralis))	((Dictyosperma_album	(((Geonoma_undata	(((((((Prestoea_acuminata	Oenocarpus_minor)	Phoenix_dactylifera)	(Elaeis_guineensis	Orania_palindan))	(((Reinhardtia_gracilis	Reinhardtia_simplex)	(Reinhardtia_latisecta	Reinhardtia_paiewonskiana))	((Roystonea_regia	Podococcus_barteri)	Elaeis_oleifera)))	Leopoldinia_pulchra)	Oenocarpus_bataua)	(Pelagodoxa_henryana	Manicaria_saccifera)))	Dypsis_decaryi)	Heterospathe_cagayanensis))	Hydriastele_microspadix))	Calamus_caryotoides);
(((Sclerosperma_profizianum	Veitchia_spiralis)	((((Prestoea_acuminata	Oenocarpus_minor)	Phoenix_dactylifera)	(Elaeis_guineensis	Orania_palindan))	(((Leopoldinia_pulchra	((Roystonea_regia	Podococcus_barteri)	(((Reinhardtia_gracilis	Reinhardtia_simplex)	(Reinhardtia_latisecta	Reinhardtia_paiewonskiana))	Elaeis_oleifera)))	((Manicaria_saccifera	Pelagodoxa_henryana)	(((Dypsis_decaryi	(Heterospathe_cagayanensis	(Dictyosperma_album	Hydriastele_microspadix)))	Kentiopsis_piersoniorum)	Oenocarpus_bataua)))	Geonoma_undata)))	Calamus_caryotoides);
((((((Prestoea_acuminata	Oenocarpus_minor)	Phoenix_dactylifera)	(Elaeis_guineensis	Orania_palindan))	(Geonoma_undata	Roystonea_regia))	(Reinhardtia_gracilis	(((Reinhardtia_simplex	(Reinhardtia_latisecta	Reinhardtia_paiewonskiana))	Elaeis_oleifera)	(((Manicaria_saccifera	Pelagodoxa_henryana)	((Dypsis_decaryi	((Heterospathe_cagayanensis	(((Sclerosperma_profizianum	Veitchia_spiralis)	Kentiopsis_piersoniorum)	Hydriastele_microspadix))	Dictyosperma_album))	Oenocarpus_bataua))	(Podococcus_barteri	Leopoldinia_pulchra)))))	Calamus_caryotoides);
((((((Prestoea_acuminata	Oenocarpus_minor)	Phoenix_dactylifera)	(Elaeis_guineensis	Orania_palindan))	(Geonoma_undata	Roystonea_regia))	(Reinhardtia_gracilis	(((Reinhardtia_simplex	(Reinhardtia_latisecta	Reinhardtia_paiewonskiana))	Elaeis_oleifera)	(((Manicaria_saccifera	Pelagodoxa_henryana)	((Dypsis_decaryi	((Heterospathe_cagayanensis	(((Sclerosperma_profizianum	Veitchia_spiralis)	Kentiopsis_piersoniorum)	Hydriastele_microspadix))	Dictyosperma_album))	Oenocarpus_bataua))	(Podococcus_barteri	Leopoldinia_pulchra)))))	Calamus_caryotoides);
((Leopoldinia_pulchra	(((Oenocarpus_bataua	(Manicaria_saccifera	Pelagodoxa_henryana))	(((((Prestoea_acuminata	Oenocarpus_minor)	Phoenix_dactylifera)	(Elaeis_guineensis	Orania_palindan))	(Geonoma_undata	Roystonea_regia))	(((Reinhardtia_gracilis	Reinhardtia_simplex)	(Podococcus_barteri	(Reinhardtia_latisecta	Reinhardtia_paiewonskiana)))	Elaeis_oleifera)))	(Dypsis_decaryi	((Dictyosperma_album	Hydriastele_microspadix)	(Heterospathe_cagayanensis	((Sclerosperma_profizianum	Veitchia_spiralis)	Kentiopsis_piersoniorum))))))	Calamus_caryotoides);
((Leopoldinia_pulchra	(((Oenocarpus_bataua	(Manicaria_saccifera	Pelagodoxa_henryana))	(((((Prestoea_acuminata	Oenocarpus_minor)	Phoenix_dactylifera)	(Elaeis_guineensis	Orania_palindan))	(Geonoma_undata	Roystonea_regia))	(((Reinhardtia_gracilis	Reinhardtia_simplex)	(Podococcus_barteri	(Reinhardtia_latisecta	Reinhardtia_paiewonskiana)))	Elaeis_oleifera)))	(Dypsis_decaryi	((Dictyosperma_album	Hydriastele_microspadix)	(Heterospathe_cagayanensis	((Sclerosperma_profizianum	Veitchia_spiralis)	Kentiopsis_piersoniorum))))))	Calamus_caryotoides);
((Leopoldinia_pulchra	(((Oenocarpus_bataua	(Manicaria_saccifera	Pelagodoxa_henryana))	(((((Prestoea_acuminata	Oenocarpus_minor)	Phoenix_dactylifera)	(Elaeis_guineensis	Orania_palindan))	(Geonoma_undata	Roystonea_regia))	(((Reinhardtia_gracilis	Reinhardtia_simplex)	(Podococcus_barteri	(Reinhardtia_latisecta	Reinhardtia_paiewonskiana)))	Elaeis_oleifera)))	(Dypsis_decaryi	((Dictyosperma_album	Hydriastele_microspadix)	(Heterospathe_cagayanensis	((Sclerosperma_profizianum	Veitchia_spiralis)	Kentiopsis_piersoniorum))))))	Calamus_caryotoides);
((((Geonoma_undata	(Leopoldinia_pulchra	(Roystonea_regia	(((((Prestoea_acuminata	Oenocarpus_minor)	Phoenix_dactylifera)	Orania_palindan)	Elaeis_guineensis)	((Reinhardtia_simplex	(Podococcus_barteri	((Reinhardtia_latisecta	Reinhardtia_paiewonskiana)	Reinhardtia_gracilis)))	Elaeis_oleifera)))))	(Oenocarpus_bataua	(Manicaria_saccifera	Pelagodoxa_henryana)))	(Dypsis_decaryi	(Heterospathe_cagayanensis	(((Sclerosperma_profizianum	Veitchia_spiralis)	Kentiopsis_piersoniorum)	(Dictyosperma_album	Hydriastele_microspadix)))))	Calamus_caryotoides);
((Heterospathe_cagayanensis	(Dypsis_decaryi	(Dictyosperma_album	(((((((((Oenocarpus_minor	Prestoea_acuminata)	Phoenix_dactylifera)	Elaeis_guineensis)	Orania_palindan)	((Reinhardtia_gracilis	Reinhardtia_simplex)	((Podococcus_barteri	(Reinhardtia_latisecta	Reinhardtia_paiewonskiana))	Elaeis_oleifera)))	(Geonoma_undata	Roystonea_regia))	(Manicaria_saccifera	Oenocarpus_bataua))	(Leopoldinia_pulchra	Pelagodoxa_henryana))	(((Sclerosperma_profizianum	Veitchia_spiralis)	Kentiopsis_piersoniorum)	Hydriastele_microspadix)))))	Calamus_caryotoides);
(((((Sclerosperma_profizianum	Veitchia_spiralis)	Kentiopsis_piersoniorum)	Hydriastele_microspadix)	(Dictyosperma_album	(Dypsis_decaryi	(Heterospathe_cagayanensis	((((Podococcus_barteri	Leopoldinia_pulchra)	(Geonoma_undata	(((Phoenix_dactylifera	(Elaeis_guineensis	Orania_palindan))	(Oenocarpus_minor	Prestoea_acuminata))	(Roystonea_regia	(Elaeis_oleifera	((Reinhardtia_gracilis	Reinhardtia_simplex)	(Reinhardtia_latisecta	Reinhardtia_paiewonskiana)))))))	(Pelagodoxa_henryana	Manicaria_saccifera))	Oenocarpus_bataua)))))	Calamus_caryotoides);
(((((Sclerosperma_profizianum	Veitchia_spiralis)	Kentiopsis_piersoniorum)	Hydriastele_microspadix)	(Dictyosperma_album	((Dypsis_decaryi	(Geonoma_undata	((Leopoldinia_pulchra	(((Phoenix_dactylifera	(Prestoea_acuminata	(Oenocarpus_minor	(Elaeis_guineensis	Orania_palindan))))	Roystonea_regia)	(Elaeis_oleifera	((Reinhardtia_latisecta	Reinhardtia_paiewonskiana)	(Podococcus_barteri	(Reinhardtia_gracilis	Reinhardtia_simplex))))))	((Pelagodoxa_henryana	Oenocarpus_bataua)	Manicaria_saccifera))))	Heterospathe_cagayanensis)))	Calamus_caryotoides);
(((Sclerosperma_profizianum	Veitchia_spiralis)	(Kentiopsis_piersoniorum	(Hydriastele_microspadix	((Dictyosperma_album	(Heterospathe_cagayanensis	(Leopoldinia_pulchra	((((((Geonoma_undata	((Phoenix_dactylifera	((Oenocarpus_minor	Prestoea_acuminata)	(Elaeis_guineensis	Orania_palindan)))	Roystonea_regia))	Elaeis_oleifera)	(((Reinhardtia_latisecta	Reinhardtia_paiewonskiana)	Podococcus_barteri)	(Reinhardtia_gracilis	Reinhardtia_simplex)))	Pelagodoxa_henryana)	Manicaria_saccifera)	Oenocarpus_bataua))))	Dypsis_decaryi))))	Calamus_caryotoides);
((Heterospathe_cagayanensis	(((Dypsis_decaryi	((((Leopoldinia_pulchra	(Elaeis_oleifera	(((Reinhardtia_latisecta	Reinhardtia_paiewonskiana)	Podococcus_barteri)	(Reinhardtia_gracilis	Reinhardtia_simplex))))	((Geonoma_undata	Roystonea_regia)	((Oenocarpus_minor	(Prestoea_acuminata	Phoenix_dactylifera))	(Elaeis_guineensis	Orania_palindan))))	Pelagodoxa_henryana)	(Manicaria_saccifera	Oenocarpus_bataua)))	Dictyosperma_album)	(Hydriastele_microspadix	((Sclerosperma_profizianum	Veitchia_spiralis)	Kentiopsis_piersoniorum))))	Calamus_caryotoides);
((Leopoldinia_pulchra	(((Dictyosperma_album	((Hydriastele_microspadix	((Sclerosperma_profizianum	Veitchia_spiralis)	Kentiopsis_piersoniorum))	Heterospathe_cagayanensis))	Dypsis_decaryi)	(((((Phoenix_dactylifera	(Elaeis_guineensis	Orania_palindan))	(Elaeis_oleifera	((Reinhardtia_latisecta	Reinhardtia_paiewonskiana)	(Reinhardtia_gracilis	Reinhardtia_simplex))))	(Geonoma_undata	((Oenocarpus_minor	(Prestoea_acuminata	Podococcus_barteri))	Roystonea_regia)))	Oenocarpus_bataua)	(Manicaria_saccifera	Pelagodoxa_henryana))))	Calamus_caryotoides);
((((Dypsis_decaryi	(Heterospathe_cagayanensis	(Hydriastele_microspadix	(Dictyosperma_album	(Sclerosperma_profizianum	Veitchia_spiralis)))))	Kentiopsis_piersoniorum)	((Oenocarpus_bataua	(Manicaria_saccifera	Pelagodoxa_henryana))	(Leopoldinia_pulchra	(((Phoenix_dactylifera	(Elaeis_guineensis	Orania_palindan))	(Elaeis_oleifera	((Reinhardtia_latisecta	Reinhardtia_paiewonskiana)	(Reinhardtia_gracilis	Reinhardtia_simplex))))	(Geonoma_undata	((Podococcus_barteri	(Oenocarpus_minor	Prestoea_acuminata))	Roystonea_regia))))))	Calamus_caryotoides);
(((Kentiopsis_piersoniorum	(Sclerosperma_profizianum	Veitchia_spiralis))	(((Dypsis_decaryi	(((Oenocarpus_bataua	(Manicaria_saccifera	((Elaeis_oleifera	((Reinhardtia_latisecta	Reinhardtia_paiewonskiana)	(Reinhardtia_gracilis	(Podococcus_barteri	Reinhardtia_simplex))))	((Roystonea_regia	Geonoma_undata)	((Prestoea_acuminata	(Oenocarpus_minor	Phoenix_dactylifera))	(Elaeis_guineensis	Orania_palindan))))))	Pelagodoxa_henryana)	Leopoldinia_pulchra))	(Dictyosperma_album	Heterospathe_cagayanensis))	Hydriastele_microspadix))	Calamus_caryotoides);
((Leopoldinia_pulchra	((((Sclerosperma_profizianum	Veitchia_spiralis)	(Dypsis_decaryi	(Heterospathe_cagayanensis	(Hydriastele_microspadix	Dictyosperma_album))))	Kentiopsis_piersoniorum)	(((Oenocarpus_bataua	Manicaria_saccifera)	(Pelagodoxa_henryana	((Elaeis_oleifera	((Podococcus_barteri	(Reinhardtia_latisecta	Reinhardtia_paiewonskiana))	(Reinhardtia_gracilis	Reinhardtia_simplex)))	(Roystonea_regia	(((Prestoea_acuminata	Phoenix_dactylifera)	Oenocarpus_minor)	(Elaeis_guineensis	Orania_palindan))))))	Geonoma_undata)))	Calamus_caryotoides);
((Leopoldinia_pulchra	(((Heterospathe_cagayanensis	(Dictyosperma_album	(Hydriastele_microspadix	(Kentiopsis_piersoniorum	(Sclerosperma_profizianum	Veitchia_spiralis)))))	Dypsis_decaryi)	((((((Reinhardtia_latisecta	Reinhardtia_paiewonskiana)	(Reinhardtia_gracilis	Reinhardtia_simplex))	Elaeis_oleifera)	Pelagodoxa_henryana)	Manicaria_saccifera)	((Geonoma_undata	(Podococcus_barteri	Roystonea_regia))	(Oenocarpus_bataua	((Phoenix_dactylifera	(Elaeis_guineensis	Orania_palindan))	(Oenocarpus_minor	Prestoea_acuminata)))))))	Calamus_caryotoides);
(((((Pelagodoxa_henryana	((Manicaria_saccifera	Oenocarpus_bataua)	(((Phoenix_dactylifera	(((Reinhardtia_gracilis	Reinhardtia_simplex)	(Reinhardtia_latisecta	Reinhardtia_paiewonskiana))	Elaeis_oleifera))	Roystonea_regia)	(((Podococcus_barteri	(Oenocarpus_minor	Prestoea_acuminata))	Elaeis_guineensis)	Orania_palindan))))	(Dypsis_decaryi	((Dictyosperma_album	(Hydriastele_microspadix	(Kentiopsis_piersoniorum	(Sclerosperma_profizianum	Veitchia_spiralis))))	Heterospathe_cagayanensis)))	Geonoma_undata)	Leopoldinia_pulchra)	Calamus_caryotoides);
(((((((Elaeis_oleifera	(Podococcus_barteri	Roystonea_regia))	(Reinhardtia_simplex	(Reinhardtia_latisecta	Reinhardtia_paiewonskiana)))	((Oenocarpus_bataua	Manicaria_saccifera)	((Reinhardtia_gracilis	Pelagodoxa_henryana)	(((Oenocarpus_minor	Prestoea_acuminata)	Phoenix_dactylifera)	(Elaeis_guineensis	Orania_palindan)))))	Geonoma_undata)	(Dypsis_decaryi	((Dictyosperma_album	(Hydriastele_microspadix	(Kentiopsis_piersoniorum	(Sclerosperma_profizianum	Veitchia_spiralis))))	Heterospathe_cagayanensis)))	Leopoldinia_pulchra)	Calamus_caryotoides);
(((Elaeis_oleifera	(((Reinhardtia_latisecta	Reinhardtia_paiewonskiana)	Reinhardtia_simplex)	Reinhardtia_gracilis))	(((Phoenix_dactylifera	((Elaeis_guineensis	Orania_palindan)	(Oenocarpus_minor	Prestoea_acuminata)))	(Geonoma_undata	Roystonea_regia))	((Podococcus_barteri	Leopoldinia_pulchra)	((Pelagodoxa_henryana	(Dictyosperma_album	((Hydriastele_microspadix	(Kentiopsis_piersoniorum	(Sclerosperma_profizianum	Veitchia_spiralis)))	(Dypsis_decaryi	Heterospathe_cagayanensis))))	(Oenocarpus_bataua	Manicaria_saccifera)))))	Calamus_caryotoides);
(((Podococcus_barteri	Leopoldinia_pulchra)	((((Reinhardtia_latisecta	Reinhardtia_paiewonskiana)	(Reinhardtia_simplex	Reinhardtia_gracilis))	(((Pelagodoxa_henryana	Manicaria_saccifera)	((((Phoenix_dactylifera	(Oenocarpus_minor	Prestoea_acuminata))	(Elaeis_guineensis	Orania_palindan))	(Geonoma_undata	Roystonea_regia))	((((Kentiopsis_piersoniorum	(Sclerosperma_profizianum	Veitchia_spiralis))	(Hydriastele_microspadix	Dictyosperma_album))	Heterospathe_cagayanensis)	Dypsis_decaryi)))	Oenocarpus_bataua))	Elaeis_oleifera))	Calamus_caryotoides);
((Leopoldinia_pulchra	(Pelagodoxa_henryana	(((Elaeis_guineensis	Orania_palindan)	((Geonoma_undata	(((Oenocarpus_minor	Prestoea_acuminata)	Phoenix_dactylifera)	Roystonea_regia))	(Elaeis_oleifera	((Podococcus_barteri	(Reinhardtia_latisecta	Reinhardtia_paiewonskiana))	(Reinhardtia_simplex	Reinhardtia_gracilis)))))	(Manicaria_saccifera	(Oenocarpus_bataua	((((Kentiopsis_piersoniorum	(Sclerosperma_profizianum	Veitchia_spiralis))	(Hydriastele_microspadix	Dictyosperma_album))	Heterospathe_cagayanensis)	Dypsis_decaryi))))))	Calamus_caryotoides);
((Dypsis_decaryi	(((Leopoldinia_pulchra	(((Podococcus_barteri	((Oenocarpus_minor	Prestoea_acuminata)	Phoenix_dactylifera))	Roystonea_regia)	(Elaeis_oleifera	((Reinhardtia_latisecta	Reinhardtia_paiewonskiana)	(Reinhardtia_simplex	Reinhardtia_gracilis)))))	(((Manicaria_saccifera	Pelagodoxa_henryana)	Oenocarpus_bataua)	((Elaeis_guineensis	Orania_palindan)	Geonoma_undata)))	(Heterospathe_cagayanensis	(((Kentiopsis_piersoniorum	(Sclerosperma_profizianum	Veitchia_spiralis))	Hydriastele_microspadix)	Dictyosperma_album))))	Calamus_caryotoides);
((Leopoldinia_pulchra	((((Oenocarpus_bataua	(Manicaria_saccifera	Pelagodoxa_henryana))	((((Prestoea_acuminata	Oenocarpus_minor)	Phoenix_dactylifera)	(Elaeis_guineensis	Orania_palindan))	(Elaeis_oleifera	Reinhardtia_gracilis)))	(((Podococcus_barteri	(Reinhardtia_latisecta	Reinhardtia_paiewonskiana))	Reinhardtia_simplex)	(Roystonea_regia	Geonoma_undata)))	((Kentiopsis_piersoniorum	(Sclerosperma_profizianum	Veitchia_spiralis))	(Dypsis_decaryi	(Heterospathe_cagayanensis	(Hydriastele_microspadix	Dictyosperma_album))))))	Calamus_caryotoides);
(((Sclerosperma_profizianum	Veitchia_spiralis)	((((((((Pelagodoxa_henryana	Manicaria_saccifera)	((Geonoma_undata	(((Prestoea_acuminata	Oenocarpus_minor)	Phoenix_dactylifera)	(Elaeis_guineensis	Orania_palindan)))	((Reinhardtia_latisecta	Reinhardtia_paiewonskiana)	Reinhardtia_simplex)))	((Leopoldinia_pulchra	(Elaeis_oleifera	(Podococcus_barteri	Roystonea_regia)))	Reinhardtia_gracilis))	Oenocarpus_bataua)	Dypsis_decaryi)	Heterospathe_cagayanensis)	(Hydriastele_microspadix	Dictyosperma_album))	Kentiopsis_piersoniorum))	Calamus_caryotoides);
((Leopoldinia_pulchra	(Geonoma_undata	((Oenocarpus_bataua	((Pelagodoxa_henryana	Manicaria_saccifera)	(Dictyosperma_album	(Dypsis_decaryi	(Heterospathe_cagayanensis	(Hydriastele_microspadix	(Kentiopsis_piersoniorum	(Sclerosperma_profizianum	Veitchia_spiralis))))))))	((Elaeis_oleifera	((Reinhardtia_latisecta	Reinhardtia_paiewonskiana)	(Reinhardtia_gracilis	Reinhardtia_simplex)))	((((Podococcus_barteri	(Prestoea_acuminata	Oenocarpus_minor))	Phoenix_dactylifera)	(Elaeis_guineensis	Orania_palindan))	Roystonea_regia)))))	Calamus_caryotoides);
((Geonoma_undata	((Elaeis_guineensis	Orania_palindan)	(((Manicaria_saccifera	Oenocarpus_bataua)	((Dictyosperma_album	(Dypsis_decaryi	(Heterospathe_cagayanensis	(Hydriastele_microspadix	(Kentiopsis_piersoniorum	(Sclerosperma_profizianum	Veitchia_spiralis))))))	(((Elaeis_oleifera	((Reinhardtia_latisecta	Reinhardtia_paiewonskiana)	(Reinhardtia_simplex	(Podococcus_barteri	Reinhardtia_gracilis))))	(((Prestoea_acuminata	Oenocarpus_minor)	Phoenix_dactylifera)	Roystonea_regia))	Leopoldinia_pulchra)))	Pelagodoxa_henryana)))	Calamus_caryotoides);
((((Dypsis_decaryi	((Phoenix_dactylifera	((Oenocarpus_minor	Prestoea_acuminata)	(Kentiopsis_piersoniorum	(Sclerosperma_profizianum	Veitchia_spiralis))))	(Hydriastele_microspadix	(Heterospathe_cagayanensis	Dictyosperma_album))))	((((Reinhardtia_simplex	(((Elaeis_guineensis	Orania_palindan)	Podococcus_barteri)	(Reinhardtia_paiewonskiana	Reinhardtia_latisecta)))	(Reinhardtia_gracilis	((Roystonea_regia	Leopoldinia_pulchra)	Elaeis_oleifera)))	(Pelagodoxa_henryana	Manicaria_saccifera))	Geonoma_undata))	Oenocarpus_bataua)	Calamus_caryotoides);
((Leopoldinia_pulchra	(((Hydriastele_microspadix	(Oenocarpus_minor	Prestoea_acuminata))	Dictyosperma_album)	((Dypsis_decaryi	Heterospathe_cagayanensis)	((((Manicaria_saccifera	Pelagodoxa_henryana)	Oenocarpus_bataua)	(((((Phoenix_dactylifera	Podococcus_barteri)	Roystonea_regia)	(((Reinhardtia_gracilis	Reinhardtia_simplex)	(Reinhardtia_paiewonskiana	Reinhardtia_latisecta))	Elaeis_oleifera))	(Elaeis_guineensis	Orania_palindan))	Geonoma_undata))	((Sclerosperma_profizianum	Veitchia_spiralis)	Kentiopsis_piersoniorum)))))	Calamus_caryotoides);
((Leopoldinia_pulchra	(Pelagodoxa_henryana	(((Geonoma_undata	Roystonea_regia)	((Phoenix_dactylifera	(Elaeis_guineensis	Orania_palindan))	(((Reinhardtia_gracilis	Reinhardtia_simplex)	(Podococcus_barteri	(Reinhardtia_paiewonskiana	Reinhardtia_latisecta)))	Elaeis_oleifera)))	((Oenocarpus_bataua	(((((Oenocarpus_minor	Prestoea_acuminata)	(Sclerosperma_profizianum	Veitchia_spiralis))	Kentiopsis_piersoniorum)	((Dictyosperma_album	Hydriastele_microspadix)	Heterospathe_cagayanensis))	Dypsis_decaryi))	Manicaria_saccifera))))	Calamus_caryotoides);
((Leopoldinia_pulchra	((Sclerosperma_profizianum	Veitchia_spiralis)	(((((Oenocarpus_bataua	((((Elaeis_guineensis	Orania_palindan)	(((Podococcus_barteri	(Oenocarpus_minor	Prestoea_acuminata))	Roystonea_regia)	((Phoenix_dactylifera	Elaeis_oleifera)	((Reinhardtia_gracilis	Reinhardtia_simplex)	(Reinhardtia_paiewonskiana	Reinhardtia_latisecta)))))	Pelagodoxa_henryana)	Manicaria_saccifera))	Geonoma_undata)	(Dypsis_decaryi	(Dictyosperma_album	Heterospathe_cagayanensis)))	Hydriastele_microspadix)	Kentiopsis_piersoniorum)))	Calamus_caryotoides);
((Leopoldinia_pulchra	((Heterospathe_cagayanensis	((Dypsis_decaryi	(((((Phoenix_dactylifera	(Elaeis_guineensis	Orania_palindan))	Oenocarpus_bataua)	(Elaeis_oleifera	((Reinhardtia_gracilis	Reinhardtia_simplex)	(Reinhardtia_paiewonskiana	Reinhardtia_latisecta))))	Manicaria_saccifera)	((Geonoma_undata	((Podococcus_barteri	(Oenocarpus_minor	Prestoea_acuminata))	Roystonea_regia))	Pelagodoxa_henryana)))	((Kentiopsis_piersoniorum	(Sclerosperma_profizianum	Veitchia_spiralis))	Hydriastele_microspadix)))	Dictyosperma_album))	Calamus_caryotoides);
((Leopoldinia_pulchra	(Pelagodoxa_henryana	((((((Heterospathe_cagayanensis	Dictyosperma_album)	Dypsis_decaryi)	((Kentiopsis_piersoniorum	(Sclerosperma_profizianum	Veitchia_spiralis))	Hydriastele_microspadix))	Manicaria_saccifera)	Oenocarpus_bataua)	(Geonoma_undata	((((Oenocarpus_minor	Phoenix_dactylifera)	Prestoea_acuminata)	(Elaeis_guineensis	Orania_palindan))	(Roystonea_regia	(Elaeis_oleifera	(Reinhardtia_simplex	(Podococcus_barteri	(Reinhardtia_gracilis	(Reinhardtia_paiewonskiana	Reinhardtia_latisecta)))))))))))	Calamus_caryotoides);
((Leopoldinia_pulchra	((Dypsis_decaryi	((Kentiopsis_piersoniorum	(Sclerosperma_profizianum	Veitchia_spiralis))	((Dictyosperma_album	Hydriastele_microspadix)	Heterospathe_cagayanensis)))	(((Oenocarpus_bataua	(Pelagodoxa_henryana	(Elaeis_oleifera	((Podococcus_barteri	(Reinhardtia_gracilis	Reinhardtia_simplex))	(Phoenix_dactylifera	(Reinhardtia_paiewonskiana	Reinhardtia_latisecta))))))	Manicaria_saccifera)	((Orania_palindan	Elaeis_guineensis)	(Geonoma_undata	((Oenocarpus_minor	Prestoea_acuminata)	Roystonea_regia))))))	Calamus_caryotoides);
(((Hydriastele_microspadix	(Kentiopsis_piersoniorum	(Sclerosperma_profizianum	Veitchia_spiralis)))	(((Heterospathe_cagayanensis	Dypsis_decaryi)	((Geonoma_undata	((((Reinhardtia_paiewonskiana	Reinhardtia_latisecta)	(Reinhardtia_simplex	Reinhardtia_gracilis))	((Roystonea_regia	Leopoldinia_pulchra)	Elaeis_oleifera))	(Phoenix_dactylifera	(((Oenocarpus_minor	Prestoea_acuminata)	(Orania_palindan	Podococcus_barteri))	Elaeis_guineensis))))	(Manicaria_saccifera	(Oenocarpus_bataua	Pelagodoxa_henryana))))	Dictyosperma_album))	Calamus_caryotoides);
((((((Oenocarpus_bataua	(((Reinhardtia_simplex	(Reinhardtia_gracilis	(((Podococcus_barteri	(Elaeis_oleifera	(Roystonea_regia	Leopoldinia_pulchra)))	Reinhardtia_paiewonskiana)	Reinhardtia_latisecta)))	(Phoenix_dactylifera	((Prestoea_acuminata	(Oenocarpus_minor	Elaeis_guineensis))	Orania_palindan)))	Pelagodoxa_henryana))	(Manicaria_saccifera	Geonoma_undata))	((Dypsis_decaryi	Heterospathe_cagayanensis)	(Dictyosperma_album	Hydriastele_microspadix)))	Kentiopsis_piersoniorum)	(Sclerosperma_profizianum	Veitchia_spiralis))	Calamus_caryotoides);
(((((((Reinhardtia_paiewonskiana	Reinhardtia_latisecta)	(Reinhardtia_simplex	Reinhardtia_gracilis))	(((Sclerosperma_profizianum	Veitchia_spiralis)	(((Prestoea_acuminata	Oenocarpus_minor)	Phoenix_dactylifera)	(Elaeis_guineensis	Orania_palindan)))	(Elaeis_oleifera	((Podococcus_barteri	Roystonea_regia)	Leopoldinia_pulchra))))	(Manicaria_saccifera	(Pelagodoxa_henryana	Oenocarpus_bataua)))	Geonoma_undata)	(Kentiopsis_piersoniorum	(((Dictyosperma_album	Hydriastele_microspadix)	Dypsis_decaryi)	Heterospathe_cagayanensis)))	Calamus_caryotoides);
((Leopoldinia_pulchra	((Dypsis_decaryi	(((Kentiopsis_piersoniorum	(Veitchia_spiralis	Sclerosperma_profizianum))	(Dictyosperma_album	Hydriastele_microspadix))	Heterospathe_cagayanensis))	((Oenocarpus_bataua	((Elaeis_guineensis	Orania_palindan)	(((((Prestoea_acuminata	Oenocarpus_minor)	Phoenix_dactylifera)	Roystonea_regia)	Geonoma_undata)	(Elaeis_oleifera	(((Reinhardtia_gracilis	Podococcus_barteri)	(Reinhardtia_latisecta	Reinhardtia_paiewonskiana))	Reinhardtia_simplex)))))	(Manicaria_saccifera	Pelagodoxa_henryana))))	Calamus_caryotoides);
((Leopoldinia_pulchra	((Dypsis_decaryi	(((Kentiopsis_piersoniorum	(Veitchia_spiralis	Sclerosperma_profizianum))	(Dictyosperma_album	Hydriastele_microspadix))	Heterospathe_cagayanensis))	((Manicaria_saccifera	((((Podococcus_barteri	(Prestoea_acuminata	Oenocarpus_minor))	Roystonea_regia)	Geonoma_undata)	(Elaeis_oleifera	((Reinhardtia_latisecta	Reinhardtia_paiewonskiana)	(Reinhardtia_gracilis	Reinhardtia_simplex)))))	(Pelagodoxa_henryana	(Oenocarpus_bataua	(Phoenix_dactylifera	(Elaeis_guineensis	Orania_palindan)))))))	Calamus_caryotoides);
((Leopoldinia_pulchra	((Dypsis_decaryi	(((Kentiopsis_piersoniorum	(Veitchia_spiralis	Sclerosperma_profizianum))	(Dictyosperma_album	Hydriastele_microspadix))	Heterospathe_cagayanensis))	((Manicaria_saccifera	((((Podococcus_barteri	(Prestoea_acuminata	Oenocarpus_minor))	Roystonea_regia)	Geonoma_undata)	(Elaeis_oleifera	((Reinhardtia_latisecta	Reinhardtia_paiewonskiana)	(Reinhardtia_gracilis	Reinhardtia_simplex)))))	(Pelagodoxa_henryana	(Oenocarpus_bataua	(Phoenix_dactylifera	(Elaeis_guineensis	Orania_palindan)))))))	Calamus_caryotoides);
((Leopoldinia_pulchra	((Dypsis_decaryi	(((Kentiopsis_piersoniorum	(Veitchia_spiralis	Sclerosperma_profizianum))	(Dictyosperma_album	Hydriastele_microspadix))	Heterospathe_cagayanensis))	((((((Podococcus_barteri	(Prestoea_acuminata	Oenocarpus_minor))	Roystonea_regia)	Geonoma_undata)	(Elaeis_oleifera	(Reinhardtia_simplex	((Reinhardtia_latisecta	Reinhardtia_paiewonskiana)	Reinhardtia_gracilis))))	(Phoenix_dactylifera	(Elaeis_guineensis	Orania_palindan)))	((Pelagodoxa_henryana	Oenocarpus_bataua)	Manicaria_saccifera))))	Calamus_caryotoides);
((Leopoldinia_pulchra	((((Dypsis_decaryi	Heterospathe_cagayanensis)	Dictyosperma_album)	(Hydriastele_microspadix	(Kentiopsis_piersoniorum	(Veitchia_spiralis	Sclerosperma_profizianum))))	((((((Phoenix_dactylifera	((Elaeis_guineensis	(Prestoea_acuminata	Oenocarpus_minor))	Orania_palindan))	Podococcus_barteri)	(Roystonea_regia	Geonoma_undata))	(Elaeis_oleifera	((Reinhardtia_latisecta	Reinhardtia_paiewonskiana)	(Reinhardtia_gracilis	Reinhardtia_simplex))))	Oenocarpus_bataua)	(Pelagodoxa_henryana	Manicaria_saccifera))))	Calamus_caryotoides);
(((Oenocarpus_bataua	((Phoenix_dactylifera	(Oenocarpus_minor	Prestoea_acuminata))	(Elaeis_guineensis	Orania_palindan)))	((Manicaria_saccifera	((((Heterospathe_cagayanensis	(Dictyosperma_album	Hydriastele_microspadix))	(Kentiopsis_piersoniorum	(Veitchia_spiralis	Sclerosperma_profizianum)))	Dypsis_decaryi)	((Podococcus_barteri	Leopoldinia_pulchra)	(Roystonea_regia	(Elaeis_oleifera	((Reinhardtia_latisecta	Reinhardtia_paiewonskiana)	(Reinhardtia_gracilis	Reinhardtia_simplex)))))))	(Pelagodoxa_henryana	Geonoma_undata)))	Calamus_caryotoides);
((Leopoldinia_pulchra	(Geonoma_undata	(((Heterospathe_cagayanensis	((Dictyosperma_album	Hydriastele_microspadix)	(Kentiopsis_piersoniorum	(Veitchia_spiralis	Sclerosperma_profizianum))))	Dypsis_decaryi)	(Oenocarpus_bataua	(Manicaria_saccifera	(((((Phoenix_dactylifera	(Oenocarpus_minor	Prestoea_acuminata))	(Elaeis_guineensis	Orania_palindan))	Roystonea_regia)	(Elaeis_oleifera	((Podococcus_barteri	(Reinhardtia_latisecta	Reinhardtia_paiewonskiana))	(Reinhardtia_gracilis	Reinhardtia_simplex))))	Pelagodoxa_henryana))))))	Calamus_caryotoides);
((Leopoldinia_pulchra	((Dypsis_decaryi	(((Hydriastele_microspadix	(Kentiopsis_piersoniorum	(Veitchia_spiralis	Sclerosperma_profizianum)))	Dictyosperma_album)	Heterospathe_cagayanensis))	((Manicaria_saccifera	Pelagodoxa_henryana)	(((Geonoma_undata	Roystonea_regia)	((Phoenix_dactylifera	((Elaeis_guineensis	Orania_palindan)	(Podococcus_barteri	(Oenocarpus_minor	Prestoea_acuminata))))	(Elaeis_oleifera	((Reinhardtia_latisecta	Reinhardtia_paiewonskiana)	(Reinhardtia_gracilis	Reinhardtia_simplex)))))	Oenocarpus_bataua))))	Calamus_caryotoides);
(((Podococcus_barteri	Leopoldinia_pulchra)	((((Oenocarpus_bataua	(Dypsis_decaryi	(((Kentiopsis_piersoniorum	(Veitchia_spiralis	Sclerosperma_profizianum))	(Dictyosperma_album	Hydriastele_microspadix))	Heterospathe_cagayanensis)))	((Geonoma_undata	((Elaeis_guineensis	Orania_palindan)	(Phoenix_dactylifera	(Oenocarpus_minor	Prestoea_acuminata))))	(Elaeis_oleifera	((Reinhardtia_latisecta	Reinhardtia_paiewonskiana)	(Reinhardtia_gracilis	Reinhardtia_simplex)))))	(Manicaria_saccifera	Roystonea_regia))	Pelagodoxa_henryana))	Calamus_caryotoides);
((((Elaeis_guineensis	Orania_palindan)	(Phoenix_dactylifera	(Oenocarpus_minor	Prestoea_acuminata)))	((Geonoma_undata	Roystonea_regia)	(Manicaria_saccifera	((Pelagodoxa_henryana	Oenocarpus_bataua)	((Elaeis_oleifera	((Reinhardtia_latisecta	Reinhardtia_paiewonskiana)	(Reinhardtia_gracilis	Reinhardtia_simplex)))	((Podococcus_barteri	Leopoldinia_pulchra)	(Dypsis_decaryi	(Heterospathe_cagayanensis	(((Kentiopsis_piersoniorum	(Veitchia_spiralis	Sclerosperma_profizianum))	Hydriastele_microspadix)	Dictyosperma_album)))))))))	Calamus_caryotoides);
(((Sclerosperma_profizianum	Veitchia_spiralis)	(Hydriastele_microspadix	((Kentiopsis_piersoniorum	Dictyosperma_album)	((((Oenocarpus_bataua	((Phoenix_dactylifera	(Prestoea_acuminata	Oenocarpus_minor))	(Elaeis_guineensis	Orania_palindan)))	((((Roystonea_regia	Geonoma_undata)	Pelagodoxa_henryana)	(Leopoldinia_pulchra	(Elaeis_oleifera	((Reinhardtia_simplex	Reinhardtia_gracilis)	(Podococcus_barteri	(Reinhardtia_paiewonskiana	Reinhardtia_latisecta))))))	Manicaria_saccifera))	Dypsis_decaryi)	Heterospathe_cagayanensis))))	Calamus_caryotoides);
(((Kentiopsis_piersoniorum	(Sclerosperma_profizianum	Veitchia_spiralis))	((Dypsis_decaryi	(Hydriastele_microspadix	Heterospathe_cagayanensis))	(Dictyosperma_album	(Geonoma_undata	(Pelagodoxa_henryana	((((Elaeis_oleifera	Roystonea_regia)	Leopoldinia_pulchra)	((Reinhardtia_simplex	Reinhardtia_gracilis)	(Podococcus_barteri	(Reinhardtia_paiewonskiana	Reinhardtia_latisecta))))	(Manicaria_saccifera	(Oenocarpus_bataua	((Phoenix_dactylifera	(Prestoea_acuminata	Oenocarpus_minor))	(Elaeis_guineensis	Orania_palindan))))))))))	Calamus_caryotoides);
(((Geonoma_undata	Roystonea_regia)	((((Leopoldinia_pulchra	(((Kentiopsis_piersoniorum	(Sclerosperma_profizianum	Veitchia_spiralis))	((Dictyosperma_album	Hydriastele_microspadix)	Heterospathe_cagayanensis))	Dypsis_decaryi))	(Pelagodoxa_henryana	Manicaria_saccifera))	Oenocarpus_bataua)	(((Phoenix_dactylifera	(Prestoea_acuminata	Oenocarpus_minor))	(Elaeis_guineensis	Orania_palindan))	(((Reinhardtia_simplex	Reinhardtia_gracilis)	(Podococcus_barteri	(Reinhardtia_paiewonskiana	Reinhardtia_latisecta)))	Elaeis_oleifera))))	Calamus_caryotoides);
((((Reinhardtia_paiewonskiana	Reinhardtia_latisecta)	(((Phoenix_dactylifera	(((Prestoea_acuminata	Oenocarpus_minor)	Podococcus_barteri)	Roystonea_regia))	Elaeis_oleifera)	((((Oenocarpus_bataua	Pelagodoxa_henryana)	Manicaria_saccifera)	(((Heterospathe_cagayanensis	(Leopoldinia_pulchra	Dictyosperma_album))	(Hydriastele_microspadix	(Kentiopsis_piersoniorum	(Sclerosperma_profizianum	Veitchia_spiralis))))	Dypsis_decaryi))	(Geonoma_undata	(Elaeis_guineensis	Orania_palindan)))))	(Reinhardtia_gracilis	Reinhardtia_simplex))	Calamus_caryotoides);
((Leopoldinia_pulchra	(Dictyosperma_album	((((Kentiopsis_piersoniorum	(Sclerosperma_profizianum	Veitchia_spiralis))	(Dypsis_decaryi	(((((Elaeis_oleifera	((Reinhardtia_simplex	(Reinhardtia_gracilis	Podococcus_barteri))	(Reinhardtia_paiewonskiana	Reinhardtia_latisecta)))	(Roystonea_regia	((Elaeis_guineensis	Orania_palindan)	((Oenocarpus_minor	Prestoea_acuminata)	Phoenix_dactylifera))))	Geonoma_undata)	Pelagodoxa_henryana)	(Manicaria_saccifera	Oenocarpus_bataua))))	Heterospathe_cagayanensis)	Hydriastele_microspadix)))	Calamus_caryotoides);
((Leopoldinia_pulchra	(Pelagodoxa_henryana	(((Oenocarpus_bataua	((((Hydriastele_microspadix	(Kentiopsis_piersoniorum	(Sclerosperma_profizianum	Veitchia_spiralis)))	Dictyosperma_album)	Heterospathe_cagayanensis)	Dypsis_decaryi))	Manicaria_saccifera)	(((Roystonea_regia	Elaeis_oleifera)	(((Elaeis_guineensis	Orania_palindan)	((Oenocarpus_minor	Prestoea_acuminata)	Phoenix_dactylifera))	(Reinhardtia_simplex	(Reinhardtia_gracilis	(Podococcus_barteri	(Reinhardtia_paiewonskiana	Reinhardtia_latisecta))))))	Geonoma_undata))))	Calamus_caryotoides);
(((((((((Oenocarpus_minor	Prestoea_acuminata)	(Podococcus_barteri	Elaeis_guineensis))	Orania_palindan)	Phoenix_dactylifera)	Geonoma_undata)	Roystonea_regia)	(Elaeis_oleifera	((Reinhardtia_paiewonskiana	Reinhardtia_latisecta)	(Reinhardtia_simplex	Reinhardtia_gracilis))))	(Leopoldinia_pulchra	(((((Hydriastele_microspadix	(Kentiopsis_piersoniorum	(Sclerosperma_profizianum	Veitchia_spiralis)))	Dictyosperma_album)	Heterospathe_cagayanensis)	Dypsis_decaryi)	(Oenocarpus_bataua	(Manicaria_saccifera	Pelagodoxa_henryana)))))	Calamus_caryotoides);
((Leopoldinia_pulchra	(((((Hydriastele_microspadix	(Kentiopsis_piersoniorum	(Veitchia_spiralis	Sclerosperma_profizianum)))	Heterospathe_cagayanensis)	Dictyosperma_album)	Dypsis_decaryi)	(((((Geonoma_undata	Roystonea_regia)	((Elaeis_guineensis	Orania_palindan)	(((Podococcus_barteri	Oenocarpus_minor)	Prestoea_acuminata)	Phoenix_dactylifera)))	(Elaeis_oleifera	((Reinhardtia_paiewonskiana	Reinhardtia_latisecta)	(Reinhardtia_simplex	Reinhardtia_gracilis))))	Oenocarpus_bataua)	(Pelagodoxa_henryana	Manicaria_saccifera))))	Calamus_caryotoides);
((Leopoldinia_pulchra	(((((Dictyosperma_album	Hydriastele_microspadix)	(Kentiopsis_piersoniorum	(Veitchia_spiralis	Sclerosperma_profizianum)))	Heterospathe_cagayanensis)	Dypsis_decaryi)	((Oenocarpus_bataua	Manicaria_saccifera)	(Pelagodoxa_henryana	((Geonoma_undata	(((Elaeis_guineensis	Orania_palindan)	((Oenocarpus_minor	Prestoea_acuminata)	Phoenix_dactylifera))	Roystonea_regia))	(Elaeis_oleifera	((Podococcus_barteri	(Reinhardtia_paiewonskiana	Reinhardtia_latisecta))	(Reinhardtia_simplex	Reinhardtia_gracilis))))))))	Calamus_caryotoides);
((((Kentiopsis_piersoniorum	(((Dictyosperma_album	Hydriastele_microspadix)	(Veitchia_spiralis	Sclerosperma_profizianum))	Dypsis_decaryi))	Heterospathe_cagayanensis)	(Geonoma_undata	(((((Elaeis_oleifera	Leopoldinia_pulchra)	Roystonea_regia)	((Podococcus_barteri	(Reinhardtia_paiewonskiana	Reinhardtia_latisecta))	(Reinhardtia_simplex	Reinhardtia_gracilis)))	(Manicaria_saccifera	Pelagodoxa_henryana))	(((Elaeis_guineensis	Orania_palindan)	((Oenocarpus_minor	Prestoea_acuminata)	Phoenix_dactylifera))	Oenocarpus_bataua))))	Calamus_caryotoides);
((Leopoldinia_pulchra	(((Dypsis_decaryi	(Heterospathe_cagayanensis	(Dictyosperma_album	((Veitchia_spiralis	Sclerosperma_profizianum)	Kentiopsis_piersoniorum))))	Hydriastele_microspadix)	((((Oenocarpus_bataua	(Phoenix_dactylifera	(Elaeis_guineensis	Orania_palindan)))	(Elaeis_oleifera	((Reinhardtia_gracilis	Reinhardtia_simplex)	(Podococcus_barteri	(Reinhardtia_paiewonskiana	Reinhardtia_latisecta)))))	(Pelagodoxa_henryana	Manicaria_saccifera))	(Geonoma_undata	((Oenocarpus_minor	Prestoea_acuminata)	Roystonea_regia)))))	Calamus_caryotoides);
((Leopoldinia_pulchra	((((((Veitchia_spiralis	Sclerosperma_profizianum)	Kentiopsis_piersoniorum)	Heterospathe_cagayanensis)	(Dictyosperma_album	Hydriastele_microspadix))	Dypsis_decaryi)	(((Oenocarpus_bataua	((Reinhardtia_gracilis	((Phoenix_dactylifera	(Elaeis_guineensis	Orania_palindan))	(Geonoma_undata	((Oenocarpus_minor	Prestoea_acuminata)	Roystonea_regia))))	Pelagodoxa_henryana))	Manicaria_saccifera)	(Elaeis_oleifera	(Reinhardtia_simplex	(Podococcus_barteri	(Reinhardtia_paiewonskiana	Reinhardtia_latisecta)))))))	Calamus_caryotoides);
((((Hydriastele_microspadix	((Veitchia_spiralis	Sclerosperma_profizianum)	Kentiopsis_piersoniorum))	(Dypsis_decaryi	((((Elaeis_oleifera	(((Geonoma_undata	Roystonea_regia)	(((Oenocarpus_minor	Prestoea_acuminata)	Phoenix_dactylifera)	(Elaeis_guineensis	Orania_palindan)))	((Reinhardtia_gracilis	Reinhardtia_simplex)	((Reinhardtia_paiewonskiana	Reinhardtia_latisecta)	Podococcus_barteri))))	Pelagodoxa_henryana)	(Manicaria_saccifera	Oenocarpus_bataua))	Heterospathe_cagayanensis)))	(Leopoldinia_pulchra	Dictyosperma_album))	Calamus_caryotoides);
(((Leopoldinia_pulchra	((Veitchia_spiralis	Sclerosperma_profizianum)	Kentiopsis_piersoniorum))	((((((((Oenocarpus_minor	Prestoea_acuminata)	Podococcus_barteri)	Roystonea_regia)	(Phoenix_dactylifera	(Elaeis_guineensis	Orania_palindan)))	(Elaeis_oleifera	(Reinhardtia_simplex	(Reinhardtia_gracilis	(Reinhardtia_paiewonskiana	Reinhardtia_latisecta)))))	Geonoma_undata)	((Pelagodoxa_henryana	Manicaria_saccifera)	Oenocarpus_bataua))	(Heterospathe_cagayanensis	((Dictyosperma_album	Hydriastele_microspadix)	Dypsis_decaryi))))	Calamus_caryotoides);
(((Leopoldinia_pulchra	(Veitchia_spiralis	Sclerosperma_profizianum))	(Kentiopsis_piersoniorum	((Pelagodoxa_henryana	(((((Orania_palindan	Elaeis_guineensis)	((Phoenix_dactylifera	(Oenocarpus_minor	Prestoea_acuminata))	Podococcus_barteri))	(((Elaeis_oleifera	((Reinhardtia_paiewonskiana	Reinhardtia_latisecta)	Roystonea_regia))	Reinhardtia_gracilis)	Reinhardtia_simplex))	((((Manicaria_saccifera	Dictyosperma_album)	Hydriastele_microspadix)	Dypsis_decaryi)	Oenocarpus_bataua))	Heterospathe_cagayanensis))	Geonoma_undata)))	Calamus_caryotoides);
((Veitchia_spiralis	(Sclerosperma_profizianum	(((Hydriastele_microspadix	Dictyosperma_album)	(Heterospathe_cagayanensis	((((Pelagodoxa_henryana	(Geonoma_undata	((Phoenix_dactylifera	(Orania_palindan	Elaeis_guineensis))	(Oenocarpus_minor	Prestoea_acuminata))))	(Oenocarpus_bataua	Manicaria_saccifera))	(Roystonea_regia	((((Reinhardtia_gracilis	Reinhardtia_simplex)	(Podococcus_barteri	(Reinhardtia_paiewonskiana	Reinhardtia_latisecta)))	Elaeis_oleifera)	Leopoldinia_pulchra)))	Dypsis_decaryi)))	Kentiopsis_piersoniorum)))	Calamus_caryotoides);
((Dictyosperma_album	((((((Pelagodoxa_henryana	Oenocarpus_bataua)	Manicaria_saccifera)	(Elaeis_oleifera	(((Geonoma_undata	((Phoenix_dactylifera	(Oenocarpus_minor	Prestoea_acuminata))	(Podococcus_barteri	Roystonea_regia)))	(Orania_palindan	Elaeis_guineensis))	(Reinhardtia_simplex	(Reinhardtia_gracilis	(Reinhardtia_paiewonskiana	Reinhardtia_latisecta))))))	Leopoldinia_pulchra)	Heterospathe_cagayanensis)	((Hydriastele_microspadix	(Kentiopsis_piersoniorum	(Veitchia_spiralis	Sclerosperma_profizianum)))	Dypsis_decaryi)))	Calamus_caryotoides);
(((Veitchia_spiralis	Sclerosperma_profizianum)	((Heterospathe_cagayanensis	(Dypsis_decaryi	(Dictyosperma_album	Hydriastele_microspadix)))	(Kentiopsis_piersoniorum	((Manicaria_saccifera	(Oenocarpus_bataua	((((Phoenix_dactylifera	((Orania_palindan	Elaeis_guineensis)	(Oenocarpus_minor	Prestoea_acuminata)))	((Leopoldinia_pulchra	Elaeis_oleifera)	Roystonea_regia))	((Reinhardtia_gracilis	Reinhardtia_simplex)	((Reinhardtia_paiewonskiana	Reinhardtia_latisecta)	Podococcus_barteri)))	Geonoma_undata)))	Pelagodoxa_henryana))))	Calamus_caryotoides);
(((Veitchia_spiralis	Sclerosperma_profizianum)	(Kentiopsis_piersoniorum	(Hydriastele_microspadix	((Heterospathe_cagayanensis	Dictyosperma_album)	(Dypsis_decaryi	((Manicaria_saccifera	(((((Geonoma_undata	Roystonea_regia)	(Phoenix_dactylifera	((Orania_palindan	Elaeis_guineensis)	(Oenocarpus_minor	Prestoea_acuminata))))	((Reinhardtia_gracilis	Reinhardtia_simplex)	((Reinhardtia_paiewonskiana	Reinhardtia_latisecta)	Podococcus_barteri)))	Elaeis_oleifera)	(Leopoldinia_pulchra	Pelagodoxa_henryana)))	Oenocarpus_bataua))))))	Calamus_caryotoides);
((Sclerosperma_profizianum	((Kentiopsis_piersoniorum	(Hydriastele_microspadix	((Heterospathe_cagayanensis	Dictyosperma_album)	(Dypsis_decaryi	(((Oenocarpus_bataua	(Pelagodoxa_henryana	Manicaria_saccifera))	(Leopoldinia_pulchra	(((((Reinhardtia_gracilis	Reinhardtia_simplex)	((Reinhardtia_paiewonskiana	Reinhardtia_latisecta)	(Phoenix_dactylifera	Podococcus_barteri)))	Elaeis_oleifera)	(Roystonea_regia	(Oenocarpus_minor	Prestoea_acuminata)))	(Orania_palindan	Elaeis_guineensis))))	Geonoma_undata)))))	Veitchia_spiralis))	Calamus_caryotoides);
((Leopoldinia_pulchra	(((Oenocarpus_bataua	Manicaria_saccifera)	(Pelagodoxa_henryana	(((Dictyosperma_album	(((Oenocarpus_minor	Prestoea_acuminata)	Hydriastele_microspadix)	(Kentiopsis_piersoniorum	(Sclerosperma_profizianum	Veitchia_spiralis))))	Heterospathe_cagayanensis)	Dypsis_decaryi)))	(Geonoma_undata	((Phoenix_dactylifera	(((((Podococcus_barteri	Reinhardtia_gracilis)	Reinhardtia_simplex)	(Reinhardtia_paiewonskiana	Reinhardtia_latisecta))	Elaeis_oleifera)	Roystonea_regia))	(Elaeis_guineensis	Orania_palindan)))))	Calamus_caryotoides);
((Veitchia_spiralis	((((Heterospathe_cagayanensis	(Dypsis_decaryi	(Dictyosperma_album	((Oenocarpus_bataua	(((Leopoldinia_pulchra	(((((Podococcus_barteri	Reinhardtia_simplex)	Reinhardtia_gracilis)	(Reinhardtia_paiewonskiana	Reinhardtia_latisecta))	Elaeis_oleifera)	Roystonea_regia))	(Pelagodoxa_henryana	(Phoenix_dactylifera	(Elaeis_guineensis	Orania_palindan))))	Manicaria_saccifera))	Geonoma_undata))))	((Oenocarpus_minor	Prestoea_acuminata)	Hydriastele_microspadix))	Kentiopsis_piersoniorum)	Sclerosperma_profizianum))	Calamus_caryotoides);
(((Leopoldinia_pulchra	((Geonoma_undata	(((Hydriastele_microspadix	Dictyosperma_album)	Heterospathe_cagayanensis)	Dypsis_decaryi))	((((((Reinhardtia_simplex	Reinhardtia_gracilis)	(Orania_palindan	(Podococcus_barteri	(Reinhardtia_paiewonskiana	Reinhardtia_latisecta))))	Elaeis_oleifera)	(((Oenocarpus_minor	Prestoea_acuminata)	(Phoenix_dactylifera	Elaeis_guineensis))	Roystonea_regia))	Oenocarpus_bataua)	(Manicaria_saccifera	Pelagodoxa_henryana))))	(Kentiopsis_piersoniorum	(Sclerosperma_profizianum	Veitchia_spiralis)))	Calamus_caryotoides);
((Leopoldinia_pulchra	(Dictyosperma_album	((Dypsis_decaryi	((((Manicaria_saccifera	Pelagodoxa_henryana)	Oenocarpus_bataua)	((((Reinhardtia_simplex	(Reinhardtia_paiewonskiana	Reinhardtia_latisecta))	Reinhardtia_gracilis)	Elaeis_oleifera)	((((Phoenix_dactylifera	(Prestoea_acuminata	Oenocarpus_minor))	Podococcus_barteri)	Roystonea_regia)	(Orania_palindan	Elaeis_guineensis))))	Geonoma_undata))	((Hydriastele_microspadix	((Sclerosperma_profizianum	Veitchia_spiralis)	Kentiopsis_piersoniorum))	Heterospathe_cagayanensis))))	Calamus_caryotoides);
((Leopoldinia_pulchra	(((((Reinhardtia_paiewonskiana	Reinhardtia_latisecta)	(Reinhardtia_gracilis	Reinhardtia_simplex))	Elaeis_oleifera)	(Geonoma_undata	(((((Orania_palindan	Elaeis_guineensis)	Phoenix_dactylifera)	(Prestoea_acuminata	Oenocarpus_minor))	Podococcus_barteri)	Roystonea_regia)))	(Oenocarpus_bataua	((Manicaria_saccifera	Pelagodoxa_henryana)	((((Hydriastele_microspadix	((Sclerosperma_profizianum	Veitchia_spiralis)	Kentiopsis_piersoniorum))	Heterospathe_cagayanensis)	Dictyosperma_album)	Dypsis_decaryi)))))	Calamus_caryotoides);
((Leopoldinia_pulchra	(((((Reinhardtia_paiewonskiana	Reinhardtia_latisecta)	(Reinhardtia_gracilis	Reinhardtia_simplex))	Elaeis_oleifera)	(Geonoma_undata	(((((Orania_palindan	Elaeis_guineensis)	Phoenix_dactylifera)	(Prestoea_acuminata	Oenocarpus_minor))	Podococcus_barteri)	Roystonea_regia)))	(Oenocarpus_bataua	((Manicaria_saccifera	Pelagodoxa_henryana)	((((Hydriastele_microspadix	((Sclerosperma_profizianum	Veitchia_spiralis)	Kentiopsis_piersoniorum))	Heterospathe_cagayanensis)	Dictyosperma_album)	Dypsis_decaryi)))))	Calamus_caryotoides);
((Leopoldinia_pulchra	(((((Sclerosperma_profizianum	Veitchia_spiralis)	Kentiopsis_piersoniorum)	((Dictyosperma_album	Hydriastele_microspadix)	Heterospathe_cagayanensis))	Dypsis_decaryi)	((Manicaria_saccifera	Pelagodoxa_henryana)	((((Podococcus_barteri	Roystonea_regia)	(Geonoma_undata	(((Oenocarpus_minor	Prestoea_acuminata)	Phoenix_dactylifera)	(Orania_palindan	Elaeis_guineensis))))	((((Reinhardtia_paiewonskiana	Reinhardtia_latisecta)	Reinhardtia_simplex)	Reinhardtia_gracilis)	Elaeis_oleifera))	Oenocarpus_bataua))))	Calamus_caryotoides);
((Leopoldinia_pulchra	(((Hydriastele_microspadix	((Sclerosperma_profizianum	Veitchia_spiralis)	Kentiopsis_piersoniorum))	((Heterospathe_cagayanensis	Dictyosperma_album)	Dypsis_decaryi))	(Pelagodoxa_henryana	(((((Reinhardtia_paiewonskiana	Reinhardtia_latisecta)	(Reinhardtia_simplex	Reinhardtia_gracilis))	Elaeis_oleifera)	Oenocarpus_bataua)	((((Podococcus_barteri	Roystonea_regia)	Geonoma_undata)	(((Oenocarpus_minor	Prestoea_acuminata)	Phoenix_dactylifera)	(Orania_palindan	Elaeis_guineensis)))	Manicaria_saccifera)))))	Calamus_caryotoides);
((((Heterospathe_cagayanensis	(Dictyosperma_album	Hydriastele_microspadix))	((Sclerosperma_profizianum	Veitchia_spiralis)	Kentiopsis_piersoniorum))	((((Oenocarpus_bataua	(((((Podococcus_barteri	Roystonea_regia)	Geonoma_undata)	(((Oenocarpus_minor	Prestoea_acuminata)	Phoenix_dactylifera)	Elaeis_guineensis))	Elaeis_oleifera)	((Orania_palindan	(Reinhardtia_paiewonskiana	Reinhardtia_latisecta))	(Reinhardtia_simplex	Reinhardtia_gracilis))))	(Pelagodoxa_henryana	Manicaria_saccifera))	Leopoldinia_pulchra)	Dypsis_decaryi))	Calamus_caryotoides);
((Leopoldinia_pulchra	((Dypsis_decaryi	(Prestoea_acuminata	(((Oenocarpus_minor	Dictyosperma_album)	(Hydriastele_microspadix	((Sclerosperma_profizianum	Veitchia_spiralis)	Kentiopsis_piersoniorum)))	Heterospathe_cagayanensis)))	((Manicaria_saccifera	Pelagodoxa_henryana)	(Oenocarpus_bataua	((((Podococcus_barteri	(Reinhardtia_paiewonskiana	Reinhardtia_latisecta))	(Reinhardtia_simplex	Reinhardtia_gracilis))	Elaeis_oleifera)	((Phoenix_dactylifera	(Orania_palindan	Elaeis_guineensis))	(Roystonea_regia	Geonoma_undata)))))))	Calamus_caryotoides);
((Leopoldinia_pulchra	((((((Roystonea_regia	Geonoma_undata)	(Phoenix_dactylifera	((Elaeis_guineensis	Orania_palindan)	(Oenocarpus_minor	Prestoea_acuminata))))	(Elaeis_oleifera	((Podococcus_barteri	(Reinhardtia_paiewonskiana	Reinhardtia_latisecta))	(Reinhardtia_gracilis	Reinhardtia_simplex))))	Pelagodoxa_henryana)	(Manicaria_saccifera	Oenocarpus_bataua))	((((Kentiopsis_piersoniorum	(Sclerosperma_profizianum	Veitchia_spiralis))	(Hydriastele_microspadix	Dictyosperma_album))	Heterospathe_cagayanensis)	Dypsis_decaryi)))	Calamus_caryotoides);
((Leopoldinia_pulchra	((((Oenocarpus_bataua	Manicaria_saccifera)	((((Oenocarpus_minor	(Prestoea_acuminata	Phoenix_dactylifera))	(Elaeis_guineensis	Orania_palindan))	((((Reinhardtia_paiewonskiana	Reinhardtia_latisecta)	(Reinhardtia_gracilis	(Podococcus_barteri	Reinhardtia_simplex)))	Elaeis_oleifera)	Roystonea_regia))	Pelagodoxa_henryana))	Geonoma_undata)	(((Kentiopsis_piersoniorum	(Sclerosperma_profizianum	Veitchia_spiralis))	((Hydriastele_microspadix	Dictyosperma_album)	Heterospathe_cagayanensis))	Dypsis_decaryi)))	Calamus_caryotoides);
((Leopoldinia_pulchra	((Kentiopsis_piersoniorum	(Sclerosperma_profizianum	Veitchia_spiralis))	(((Dypsis_decaryi	(((Oenocarpus_bataua	(Pelagodoxa_henryana	Manicaria_saccifera))	(((((Oenocarpus_minor	Prestoea_acuminata)	Phoenix_dactylifera)	(Elaeis_guineensis	Orania_palindan))	((((Reinhardtia_paiewonskiana	Reinhardtia_latisecta)	(Reinhardtia_gracilis	Reinhardtia_simplex))	Elaeis_oleifera)	(Podococcus_barteri	Roystonea_regia)))	Geonoma_undata))	Heterospathe_cagayanensis))	Dictyosperma_album)	Hydriastele_microspadix)))	Calamus_caryotoides);
(((Elaeis_guineensis	Orania_palindan)	((Oenocarpus_bataua	Geonoma_undata)	((Manicaria_saccifera	Pelagodoxa_henryana)	(((((Reinhardtia_paiewonskiana	Reinhardtia_latisecta)	(Reinhardtia_gracilis	Reinhardtia_simplex))	Elaeis_oleifera)	(Leopoldinia_pulchra	((((Oenocarpus_minor	Prestoea_acuminata)	Phoenix_dactylifera)	Podococcus_barteri)	Roystonea_regia)))	((Dictyosperma_album	Hydriastele_microspadix)	(Heterospathe_cagayanensis	((Kentiopsis_piersoniorum	(Sclerosperma_profizianum	Veitchia_spiralis))	Dypsis_decaryi)))))))	Calamus_caryotoides);
(((Pelagodoxa_henryana	((Oenocarpus_bataua	(Manicaria_saccifera	(((Podococcus_barteri	Oenocarpus_minor)	Prestoea_acuminata)	Roystonea_regia)))	((((Elaeis_guineensis	Orania_palindan)	Phoenix_dactylifera)	((Reinhardtia_paiewonskiana	Reinhardtia_latisecta)	(Reinhardtia_gracilis	Reinhardtia_simplex)))	Elaeis_oleifera)))	(((Heterospathe_cagayanensis	(Dictyosperma_album	((Leopoldinia_pulchra	(Kentiopsis_piersoniorum	(Sclerosperma_profizianum	Veitchia_spiralis)))	Hydriastele_microspadix)))	Dypsis_decaryi)	Geonoma_undata))	Calamus_caryotoides);
((Leopoldinia_pulchra	(Dictyosperma_album	(((Kentiopsis_piersoniorum	(Sclerosperma_profizianum	Veitchia_spiralis))	Hydriastele_microspadix)	((Dypsis_decaryi	(Oenocarpus_bataua	((Pelagodoxa_henryana	Manicaria_saccifera)	(((((Reinhardtia_paiewonskiana	Reinhardtia_latisecta)	(Reinhardtia_gracilis	Reinhardtia_simplex))	Elaeis_oleifera)	((Elaeis_guineensis	Orania_palindan)	Phoenix_dactylifera))	(Geonoma_undata	(Roystonea_regia	(Podococcus_barteri	(Oenocarpus_minor	Prestoea_acuminata))))))))	Heterospathe_cagayanensis))))	Calamus_caryotoides);
((Leopoldinia_pulchra	((Geonoma_undata	(Roystonea_regia	(Podococcus_barteri	(Oenocarpus_minor	Prestoea_acuminata))))	((((((Reinhardtia_paiewonskiana	Reinhardtia_latisecta)	(Reinhardtia_gracilis	Reinhardtia_simplex))	Elaeis_oleifera)	((Oenocarpus_bataua	((Elaeis_guineensis	Orania_palindan)	Phoenix_dactylifera))	(((Heterospathe_cagayanensis	Dictyosperma_album)	((Kentiopsis_piersoniorum	(Sclerosperma_profizianum	Veitchia_spiralis))	Hydriastele_microspadix))	Dypsis_decaryi)))	Manicaria_saccifera)	Pelagodoxa_henryana)))	Calamus_caryotoides);
((((Dictyosperma_album	Hydriastele_microspadix)	((Dypsis_decaryi	(((Pelagodoxa_henryana	(Leopoldinia_pulchra	((((Elaeis_guineensis	Orania_palindan)	Phoenix_dactylifera)	(((Reinhardtia_paiewonskiana	Reinhardtia_latisecta)	(Reinhardtia_gracilis	Reinhardtia_simplex))	Elaeis_oleifera))	(Roystonea_regia	(Podococcus_barteri	(Oenocarpus_minor	Prestoea_acuminata))))))	(Oenocarpus_bataua	Manicaria_saccifera))	Geonoma_undata))	(Kentiopsis_piersoniorum	(Sclerosperma_profizianum	Veitchia_spiralis))))	Heterospathe_cagayanensis)	Calamus_caryotoides);
(((Podococcus_barteri	Leopoldinia_pulchra)	(((((Reinhardtia_paiewonskiana	Reinhardtia_latisecta)	(Reinhardtia_gracilis	Reinhardtia_simplex))	Elaeis_oleifera)	((((Oenocarpus_bataua	((Oenocarpus_minor	Prestoea_acuminata)	((Elaeis_guineensis	Orania_palindan)	Phoenix_dactylifera)))	(((Kentiopsis_piersoniorum	(Sclerosperma_profizianum	Veitchia_spiralis))	(Heterospathe_cagayanensis	(Dictyosperma_album	Hydriastele_microspadix)))	Dypsis_decaryi))	(Geonoma_undata	Pelagodoxa_henryana))	Manicaria_saccifera))	Roystonea_regia))	Calamus_caryotoides);
((Reinhardtia_simplex	((Reinhardtia_paiewonskiana	Reinhardtia_latisecta)	(Reinhardtia_gracilis	(Elaeis_oleifera	(((Leopoldinia_pulchra	((((((Kentiopsis_piersoniorum	(Sclerosperma_profizianum	Veitchia_spiralis))	(Heterospathe_cagayanensis	(Dictyosperma_album	Hydriastele_microspadix)))	Dypsis_decaryi)	Geonoma_undata)	(Manicaria_saccifera	Pelagodoxa_henryana))	Oenocarpus_bataua))	Roystonea_regia)	(Podococcus_barteri	((Prestoea_acuminata	(Oenocarpus_minor	Phoenix_dactylifera))	(Elaeis_guineensis	Orania_palindan))))))))	Calamus_caryotoides);
(((Veitchia_spiralis	(Kentiopsis_piersoniorum	(Dictyosperma_album	((Heterospathe_cagayanensis	(Dypsis_decaryi	(Geonoma_undata	(Oenocarpus_bataua	(Pelagodoxa_henryana	(Manicaria_saccifera	(Leopoldinia_pulchra	(Roystonea_regia	(((Elaeis_guineensis	Orania_palindan)	(Phoenix_dactylifera	(Prestoea_acuminata	Oenocarpus_minor)))	(Elaeis_oleifera	((Reinhardtia_gracilis	Reinhardtia_simplex)	(Podococcus_barteri	(Reinhardtia_latisecta	Reinhardtia_paiewonskiana)))))))))))))	Hydriastele_microspadix))))	Sclerosperma_profizianum)	Calamus_caryotoides);
(((Veitchia_spiralis	(Kentiopsis_piersoniorum	(Dictyosperma_album	((Heterospathe_cagayanensis	(Dypsis_decaryi	(Geonoma_undata	(Oenocarpus_bataua	(Pelagodoxa_henryana	(Manicaria_saccifera	(Leopoldinia_pulchra	(Roystonea_regia	(((Elaeis_guineensis	Orania_palindan)	(Phoenix_dactylifera	(Prestoea_acuminata	Oenocarpus_minor)))	(Elaeis_oleifera	((Reinhardtia_gracilis	Reinhardtia_simplex)	(Podococcus_barteri	(Reinhardtia_latisecta	Reinhardtia_paiewonskiana)))))))))))))	Hydriastele_microspadix))))	Sclerosperma_profizianum)	Calamus_caryotoides);
(((Kentiopsis_piersoniorum	((((((((Leopoldinia_pulchra	(Roystonea_regia	(Elaeis_oleifera	((Reinhardtia_gracilis	Reinhardtia_simplex)	((Reinhardtia_latisecta	Reinhardtia_paiewonskiana)	Orania_palindan)))))	(Elaeis_guineensis	(Phoenix_dactylifera	(Podococcus_barteri	(Prestoea_acuminata	Oenocarpus_minor)))))	Geonoma_undata)	(Manicaria_saccifera	Pelagodoxa_henryana))	Oenocarpus_bataua)	(Dypsis_decaryi	Heterospathe_cagayanensis))	Dictyosperma_album)	Hydriastele_microspadix))	(Veitchia_spiralis	Sclerosperma_profizianum))	Calamus_caryotoides);
(((((Dictyosperma_album	((Manicaria_saccifera	(Oenocarpus_bataua	Pelagodoxa_henryana))	(((((Orania_palindan	Elaeis_guineensis)	((Oenocarpus_minor	Prestoea_acuminata)	Phoenix_dactylifera))	(Geonoma_undata	Roystonea_regia))	((Reinhardtia_gracilis	Elaeis_oleifera)	(Reinhardtia_simplex	(Podococcus_barteri	(Reinhardtia_latisecta	Reinhardtia_paiewonskiana)))))	Leopoldinia_pulchra)))	Dypsis_decaryi)	(Hydriastele_microspadix	((Veitchia_spiralis	Sclerosperma_profizianum)	Kentiopsis_piersoniorum)))	Heterospathe_cagayanensis)	Calamus_caryotoides);
((Reinhardtia_gracilis	(((Podococcus_barteri	(Reinhardtia_latisecta	Reinhardtia_paiewonskiana))	(((((Oenocarpus_bataua	((Manicaria_saccifera	Pelagodoxa_henryana)	(Dypsis_decaryi	((Heterospathe_cagayanensis	((Dictyosperma_album	(Veitchia_spiralis	Sclerosperma_profizianum))	Hydriastele_microspadix))	Kentiopsis_piersoniorum))))	Geonoma_undata)	Leopoldinia_pulchra)	((Orania_palindan	Elaeis_guineensis)	((Oenocarpus_minor	(Prestoea_acuminata	Phoenix_dactylifera))	Roystonea_regia)))	Elaeis_oleifera))	Reinhardtia_simplex))	Calamus_caryotoides);
((Leopoldinia_pulchra	(Pelagodoxa_henryana	(((Geonoma_undata	Roystonea_regia)	((Phoenix_dactylifera	((Oenocarpus_minor	Prestoea_acuminata)	(Orania_palindan	Elaeis_guineensis)))	Reinhardtia_gracilis))	((((Kentiopsis_piersoniorum	(Veitchia_spiralis	Sclerosperma_profizianum))	((Dypsis_decaryi	Heterospathe_cagayanensis)	(Dictyosperma_album	Hydriastele_microspadix)))	(Elaeis_oleifera	(Reinhardtia_simplex	((Reinhardtia_paiewonskiana	Reinhardtia_latisecta)	Podococcus_barteri))))	(Manicaria_saccifera	Oenocarpus_bataua)))))	Calamus_caryotoides);
((((Heterospathe_cagayanensis	(Dictyosperma_album	(Hydriastele_microspadix	(Kentiopsis_piersoniorum	(Veitchia_spiralis	Sclerosperma_profizianum)))))	Dypsis_decaryi)	(Leopoldinia_pulchra	(Geonoma_undata	((Pelagodoxa_henryana	Manicaria_saccifera)	((Elaeis_oleifera	((((Reinhardtia_paiewonskiana	Reinhardtia_latisecta)	Podococcus_barteri)	(Reinhardtia_gracilis	Reinhardtia_simplex))	((((Prestoea_acuminata	Oenocarpus_minor)	Phoenix_dactylifera)	(Orania_palindan	Elaeis_guineensis))	Roystonea_regia)))	Oenocarpus_bataua)))))	Calamus_caryotoides);
(((Hydriastele_microspadix	(Kentiopsis_piersoniorum	(Veitchia_spiralis	Sclerosperma_profizianum)))	(((Dypsis_decaryi	(Geonoma_undata	((Oenocarpus_bataua	(((Podococcus_barteri	(Prestoea_acuminata	Oenocarpus_minor))	Phoenix_dactylifera)	(Orania_palindan	Elaeis_guineensis)))	((Pelagodoxa_henryana	Manicaria_saccifera)	(Roystonea_regia	(Leopoldinia_pulchra	(Elaeis_oleifera	((Reinhardtia_paiewonskiana	Reinhardtia_latisecta)	(Reinhardtia_gracilis	Reinhardtia_simplex)))))))))	Heterospathe_cagayanensis)	Dictyosperma_album))	Calamus_caryotoides);
((((((Oenocarpus_minor	Phoenix_dactylifera)	Prestoea_acuminata)	(Orania_palindan	Elaeis_guineensis))	Oenocarpus_bataua)	((((((Heterospathe_cagayanensis	(Dictyosperma_album	(Hydriastele_microspadix	(Kentiopsis_piersoniorum	(Veitchia_spiralis	Sclerosperma_profizianum)))))	Dypsis_decaryi)	Geonoma_undata)	(((Podococcus_barteri	(Reinhardtia_paiewonskiana	Reinhardtia_latisecta))	(Reinhardtia_gracilis	Reinhardtia_simplex))	((Elaeis_oleifera	Roystonea_regia)	Leopoldinia_pulchra)))	Manicaria_saccifera)	Pelagodoxa_henryana))	Calamus_caryotoides);
(((((Oenocarpus_bataua	(Geonoma_undata	(((Reinhardtia_paiewonskiana	Reinhardtia_latisecta)	Reinhardtia_simplex)	((Reinhardtia_gracilis	((Phoenix_dactylifera	(Podococcus_barteri	(Prestoea_acuminata	Oenocarpus_minor)))	(Orania_palindan	Elaeis_guineensis)))	(Elaeis_oleifera	Roystonea_regia)))))	(Manicaria_saccifera	Pelagodoxa_henryana))	((Kentiopsis_piersoniorum	(Veitchia_spiralis	Sclerosperma_profizianum))	((Dictyosperma_album	Hydriastele_microspadix)	(Dypsis_decaryi	Heterospathe_cagayanensis))))	Leopoldinia_pulchra)	Calamus_caryotoides);
(((Dypsis_decaryi	(((Dictyosperma_album	Hydriastele_microspadix)	((Veitchia_spiralis	Sclerosperma_profizianum)	Kentiopsis_piersoniorum))	Heterospathe_cagayanensis))	((Elaeis_oleifera	((Reinhardtia_latisecta	Reinhardtia_paiewonskiana)	(Reinhardtia_gracilis	Reinhardtia_simplex)))	(Manicaria_saccifera	(((Leopoldinia_pulchra	Pelagodoxa_henryana)	((Geonoma_undata	(Podococcus_barteri	Roystonea_regia))	((Phoenix_dactylifera	(Prestoea_acuminata	Oenocarpus_minor))	(Orania_palindan	Elaeis_guineensis))))	Oenocarpus_bataua))))	Calamus_caryotoides);
(((((Dypsis_decaryi	(((Hydriastele_microspadix	((Veitchia_spiralis	Sclerosperma_profizianum)	Kentiopsis_piersoniorum))	Heterospathe_cagayanensis)	Dictyosperma_album))	(((((Geonoma_undata	Roystonea_regia)	((Phoenix_dactylifera	(Prestoea_acuminata	Oenocarpus_minor))	(Orania_palindan	Elaeis_guineensis)))	(Elaeis_oleifera	((Reinhardtia_latisecta	Reinhardtia_paiewonskiana)	(Reinhardtia_gracilis	Reinhardtia_simplex))))	Manicaria_saccifera)	Oenocarpus_bataua))	Pelagodoxa_henryana)	(Podococcus_barteri	Leopoldinia_pulchra))	Calamus_caryotoides);
((((Heterospathe_cagayanensis	((Dictyosperma_album	(Hydriastele_microspadix	((Veitchia_spiralis	Sclerosperma_profizianum)	Kentiopsis_piersoniorum)))	Dypsis_decaryi))	(((Pelagodoxa_henryana	((((Podococcus_barteri	Roystonea_regia)	((Elaeis_oleifera	(Reinhardtia_latisecta	Reinhardtia_paiewonskiana))	(Reinhardtia_simplex	Reinhardtia_gracilis)))	((Phoenix_dactylifera	(Prestoea_acuminata	Oenocarpus_minor))	(Orania_palindan	Elaeis_guineensis)))	Geonoma_undata))	Manicaria_saccifera)	Oenocarpus_bataua))	Leopoldinia_pulchra)	Calamus_caryotoides);
((Geonoma_undata	((Phoenix_dactylifera	(Orania_palindan	Elaeis_guineensis))	(((((Hydriastele_microspadix	((Veitchia_spiralis	Sclerosperma_profizianum)	Kentiopsis_piersoniorum))	Dictyosperma_album)	Heterospathe_cagayanensis)	Dypsis_decaryi)	(Oenocarpus_bataua	(((Leopoldinia_pulchra	((Podococcus_barteri	(Prestoea_acuminata	Oenocarpus_minor))	Roystonea_regia))	(((Reinhardtia_latisecta	Reinhardtia_paiewonskiana)	(Reinhardtia_gracilis	Reinhardtia_simplex))	Elaeis_oleifera))	(Pelagodoxa_henryana	Manicaria_saccifera))))))	Calamus_caryotoides);
((((((Prestoea_acuminata	Oenocarpus_minor)	Phoenix_dactylifera)	(Orania_palindan	Elaeis_guineensis))	Geonoma_undata)	(((Leopoldinia_pulchra	Roystonea_regia)	(((Reinhardtia_latisecta	Reinhardtia_paiewonskiana)	((Podococcus_barteri	Reinhardtia_gracilis)	Reinhardtia_simplex))	Elaeis_oleifera))	((Oenocarpus_bataua	Manicaria_saccifera)	(Pelagodoxa_henryana	((((Hydriastele_microspadix	((Veitchia_spiralis	Sclerosperma_profizianum)	Kentiopsis_piersoniorum))	Dictyosperma_album)	Heterospathe_cagayanensis)	Dypsis_decaryi)))))	Calamus_caryotoides);
((Sclerosperma_profizianum	((Kentiopsis_piersoniorum	(((Dypsis_decaryi	((((Oenocarpus_bataua	Manicaria_saccifera)	((((Podococcus_barteri	(Prestoea_acuminata	Oenocarpus_minor))	Phoenix_dactylifera)	(Orania_palindan	Elaeis_guineensis))	Pelagodoxa_henryana))	((Leopoldinia_pulchra	Roystonea_regia)	(((Reinhardtia_latisecta	Reinhardtia_paiewonskiana)	(Reinhardtia_gracilis	Reinhardtia_simplex))	Elaeis_oleifera)))	Geonoma_undata))	Heterospathe_cagayanensis)	(Hydriastele_microspadix	Dictyosperma_album)))	Veitchia_spiralis))	Calamus_caryotoides);
((Sclerosperma_profizianum	((Kentiopsis_piersoniorum	(((Dypsis_decaryi	((Pelagodoxa_henryana	Manicaria_saccifera)	(Oenocarpus_bataua	((((Reinhardtia_latisecta	Reinhardtia_paiewonskiana)	(Leopoldinia_pulchra	(Roystonea_regia	Elaeis_oleifera)))	((Reinhardtia_gracilis	Reinhardtia_simplex)	(((Podococcus_barteri	(Prestoea_acuminata	Oenocarpus_minor))	Phoenix_dactylifera)	(Orania_palindan	Elaeis_guineensis))))	Geonoma_undata))))	Heterospathe_cagayanensis)	(Hydriastele_microspadix	Dictyosperma_album)))	Veitchia_spiralis))	Calamus_caryotoides);
(((Veitchia_spiralis	(Kentiopsis_piersoniorum	((Dypsis_decaryi	(Heterospathe_cagayanensis	(Hydriastele_microspadix	Dictyosperma_album)))	((((Phoenix_dactylifera	(Oenocarpus_minor	(Prestoea_acuminata	(Orania_palindan	Elaeis_guineensis))))	Geonoma_undata)	((((Reinhardtia_simplex	(Reinhardtia_latisecta	Reinhardtia_paiewonskiana))	((Podococcus_barteri	Leopoldinia_pulchra)	(Roystonea_regia	Elaeis_oleifera)))	(Pelagodoxa_henryana	Manicaria_saccifera))	Oenocarpus_bataua))	Reinhardtia_gracilis))))	Sclerosperma_profizianum)	Calamus_caryotoides);
(((((Geonoma_undata	(Pelagodoxa_henryana	Leopoldinia_pulchra))	((Oenocarpus_bataua	Manicaria_saccifera)	(((Reinhardtia_gracilis	((Reinhardtia_simplex	(Reinhardtia_latisecta	Reinhardtia_paiewonskiana))	Elaeis_oleifera))	((Podococcus_barteri	((Oenocarpus_minor	Prestoea_acuminata)	(Phoenix_dactylifera	Elaeis_guineensis)))	Orania_palindan))	Roystonea_regia)))	(Dypsis_decaryi	(Heterospathe_cagayanensis	(Dictyosperma_album	Hydriastele_microspadix))))	(Kentiopsis_piersoniorum	(Sclerosperma_profizianum	Veitchia_spiralis)))	Calamus_caryotoides);
((Leopoldinia_pulchra	(Dictyosperma_album	(((((Geonoma_undata	Hydriastele_microspadix)	Dypsis_decaryi)	((((((Reinhardtia_gracilis	Reinhardtia_simplex)	(Reinhardtia_latisecta	Reinhardtia_paiewonskiana))	Elaeis_oleifera)	Roystonea_regia)	((Kentiopsis_piersoniorum	((Prestoea_acuminata	(Oenocarpus_minor	Podococcus_barteri))	(Sclerosperma_profizianum	Veitchia_spiralis)))	((Orania_palindan	Elaeis_guineensis)	Phoenix_dactylifera)))	Heterospathe_cagayanensis))	(Pelagodoxa_henryana	Manicaria_saccifera))	Oenocarpus_bataua)))	Calamus_caryotoides);
(((((Phoenix_dactylifera	(Podococcus_barteri	(Oenocarpus_minor	Prestoea_acuminata)))	(Orania_palindan	Elaeis_guineensis))	(Geonoma_undata	(Manicaria_saccifera	((((Dypsis_decaryi	(((Kentiopsis_piersoniorum	(Veitchia_spiralis	Sclerosperma_profizianum))	Hydriastele_microspadix)	Dictyosperma_album))	Heterospathe_cagayanensis)	Pelagodoxa_henryana)	(Leopoldinia_pulchra	(Roystonea_regia	(Elaeis_oleifera	((Reinhardtia_gracilis	Reinhardtia_simplex)	(Reinhardtia_paiewonskiana	Reinhardtia_latisecta)))))))))	Oenocarpus_bataua)	Calamus_caryotoides);
(((Oenocarpus_bataua	Prestoea_acuminata)	(((Manicaria_saccifera	((Oenocarpus_minor	Leopoldinia_pulchra)	(Roystonea_regia	(Elaeis_oleifera	(Reinhardtia_simplex	((Phoenix_dactylifera	(Orania_palindan	(Podococcus_barteri	Elaeis_guineensis)))	((Reinhardtia_paiewonskiana	Reinhardtia_latisecta)	Reinhardtia_gracilis)))))))	(Geonoma_undata	(((Kentiopsis_piersoniorum	(Veitchia_spiralis	Sclerosperma_profizianum))	Hydriastele_microspadix)	((Heterospathe_cagayanensis	Dictyosperma_album)	Dypsis_decaryi))))	Pelagodoxa_henryana))	Calamus_caryotoides);
((((((Reinhardtia_gracilis	(Oenocarpus_bataua	(Phoenix_dactylifera	(Orania_palindan	Elaeis_guineensis))))	((((Dictyosperma_album	Hydriastele_microspadix)	(Kentiopsis_piersoniorum	(Veitchia_spiralis	Sclerosperma_profizianum)))	Heterospathe_cagayanensis)	Dypsis_decaryi))	(Manicaria_saccifera	((Geonoma_undata	Roystonea_regia)	(Elaeis_oleifera	(Reinhardtia_simplex	(Reinhardtia_paiewonskiana	Reinhardtia_latisecta))))))	(Pelagodoxa_henryana	(Podococcus_barteri	(Prestoea_acuminata	Oenocarpus_minor))))	Leopoldinia_pulchra)	Calamus_caryotoides);
(((Veitchia_spiralis	Sclerosperma_profizianum)	(((Dictyosperma_album	((Dypsis_decaryi	(Pelagodoxa_henryana	(((Leopoldinia_pulchra	(Roystonea_regia	(Elaeis_oleifera	((Reinhardtia_gracilis	Reinhardtia_simplex)	(Reinhardtia_paiewonskiana	Reinhardtia_latisecta)))))	(Geonoma_undata	((((Orania_palindan	Elaeis_guineensis)	(Oenocarpus_minor	Podococcus_barteri))	Prestoea_acuminata)	Phoenix_dactylifera)))	(Oenocarpus_bataua	Manicaria_saccifera))))	Heterospathe_cagayanensis))	Hydriastele_microspadix)	Kentiopsis_piersoniorum))	Calamus_caryotoides);
((Leopoldinia_pulchra	(((((Dictyosperma_album	Hydriastele_microspadix)	(Veitchia_spiralis	Sclerosperma_profizianum))	(Dypsis_decaryi	Heterospathe_cagayanensis))	Kentiopsis_piersoniorum)	(((((Phoenix_dactylifera	(Prestoea_acuminata	Oenocarpus_minor))	(Orania_palindan	Elaeis_guineensis))	((Podococcus_barteri	Roystonea_regia)	Geonoma_undata))	(Elaeis_oleifera	((Reinhardtia_gracilis	Reinhardtia_simplex)	(Reinhardtia_paiewonskiana	Reinhardtia_latisecta))))	((Pelagodoxa_henryana	Manicaria_saccifera)	Oenocarpus_bataua))))	Calamus_caryotoides);
(((((Hydriastele_microspadix	Dictyosperma_album)	((Veitchia_spiralis	Sclerosperma_profizianum)	Kentiopsis_piersoniorum))	(Dypsis_decaryi	Heterospathe_cagayanensis))	(Leopoldinia_pulchra	(((Oenocarpus_bataua	Pelagodoxa_henryana)	Manicaria_saccifera)	(((((Podococcus_barteri	(Oenocarpus_minor	(Phoenix_dactylifera	Prestoea_acuminata)))	(Orania_palindan	Elaeis_guineensis))	(Roystonea_regia	Geonoma_undata))	(Reinhardtia_simplex	((Reinhardtia_paiewonskiana	Reinhardtia_latisecta)	Reinhardtia_gracilis)))	Elaeis_oleifera))))	Calamus_caryotoides);
(((((Dypsis_decaryi	(Hydriastele_microspadix	Dictyosperma_album))	Heterospathe_cagayanensis)	((Veitchia_spiralis	Sclerosperma_profizianum)	Kentiopsis_piersoniorum))	(Leopoldinia_pulchra	(Manicaria_saccifera	((((((Reinhardtia_simplex	(Podococcus_barteri	(Reinhardtia_paiewonskiana	Reinhardtia_latisecta)))	Reinhardtia_gracilis)	Elaeis_oleifera)	((((Phoenix_dactylifera	Oenocarpus_minor)	Prestoea_acuminata)	(Orania_palindan	Elaeis_guineensis))	(Roystonea_regia	Geonoma_undata)))	Oenocarpus_bataua)	Pelagodoxa_henryana))))	Calamus_caryotoides);
(((((((Podococcus_barteri	Leopoldinia_pulchra)	((((Phoenix_dactylifera	(Oenocarpus_minor	Prestoea_acuminata))	(Orania_palindan	Elaeis_guineensis))	(((Reinhardtia_paiewonskiana	Reinhardtia_latisecta)	(Reinhardtia_gracilis	Reinhardtia_simplex))	Elaeis_oleifera))	Roystonea_regia))	((((Dypsis_decaryi	(Hydriastele_microspadix	Dictyosperma_album))	Heterospathe_cagayanensis)	((Veitchia_spiralis	Sclerosperma_profizianum)	Kentiopsis_piersoniorum))	Geonoma_undata))	Manicaria_saccifera)	Pelagodoxa_henryana)	Oenocarpus_bataua)	Calamus_caryotoides);
(((Podococcus_barteri	Leopoldinia_pulchra)	((((((Reinhardtia_paiewonskiana	Reinhardtia_latisecta)	(Reinhardtia_gracilis	Reinhardtia_simplex))	Elaeis_oleifera)	(((Oenocarpus_bataua	((Phoenix_dactylifera	(Oenocarpus_minor	Prestoea_acuminata))	(Orania_palindan	Elaeis_guineensis)))	(((Hydriastele_microspadix	Heterospathe_cagayanensis)	(Dictyosperma_album	((Veitchia_spiralis	Sclerosperma_profizianum)	Kentiopsis_piersoniorum)))	Dypsis_decaryi))	(Roystonea_regia	Manicaria_saccifera)))	Pelagodoxa_henryana)	Geonoma_undata))	Calamus_caryotoides);
(((Oenocarpus_bataua	((Phoenix_dactylifera	(Oenocarpus_minor	Prestoea_acuminata))	(Orania_palindan	Elaeis_guineensis)))	(((Roystonea_regia	(Podococcus_barteri	Leopoldinia_pulchra))	((Pelagodoxa_henryana	Manicaria_saccifera)	(((Heterospathe_cagayanensis	((Hydriastele_microspadix	((Veitchia_spiralis	Sclerosperma_profizianum)	Kentiopsis_piersoniorum))	Dictyosperma_album))	Dypsis_decaryi)	Geonoma_undata)))	((Reinhardtia_gracilis	Reinhardtia_simplex)	(Elaeis_oleifera	(Reinhardtia_paiewonskiana	Reinhardtia_latisecta)))))	Calamus_caryotoides);
((Leopoldinia_pulchra	((((Pelagodoxa_henryana	Manicaria_saccifera)	((((((Reinhardtia_latisecta	Reinhardtia_paiewonskiana)	Reinhardtia_simplex)	(Reinhardtia_gracilis	Elaeis_oleifera))	(Podococcus_barteri	Roystonea_regia))	(Phoenix_dactylifera	((Prestoea_acuminata	Oenocarpus_minor)	(Orania_palindan	Elaeis_guineensis))))	Geonoma_undata))	Oenocarpus_bataua)	((Heterospathe_cagayanensis	((((Veitchia_spiralis	Sclerosperma_profizianum)	Kentiopsis_piersoniorum)	Hydriastele_microspadix)	Dictyosperma_album))	Dypsis_decaryi)))	Calamus_caryotoides);
(((Veitchia_spiralis	Sclerosperma_profizianum)	(Kentiopsis_piersoniorum	((Dictyosperma_album	((Dypsis_decaryi	(((Oenocarpus_bataua	(Manicaria_saccifera	Pelagodoxa_henryana))	(((Podococcus_barteri	Leopoldinia_pulchra)	((((Reinhardtia_latisecta	Reinhardtia_paiewonskiana)	(Reinhardtia_gracilis	Reinhardtia_simplex))	Elaeis_oleifera)	Roystonea_regia))	(Phoenix_dactylifera	((Prestoea_acuminata	Oenocarpus_minor)	(Orania_palindan	Elaeis_guineensis)))))	Geonoma_undata))	Heterospathe_cagayanensis))	Hydriastele_microspadix)))	Calamus_caryotoides);
((Leopoldinia_pulchra	(((Oenocarpus_bataua	(Manicaria_saccifera	Pelagodoxa_henryana))	(((Geonoma_undata	Roystonea_regia)	(Elaeis_guineensis	(Phoenix_dactylifera	(Prestoea_acuminata	Oenocarpus_minor))))	(((Orania_palindan	(Podococcus_barteri	(Reinhardtia_latisecta	Reinhardtia_paiewonskiana)))	(Reinhardtia_gracilis	Reinhardtia_simplex))	Elaeis_oleifera)))	(((Heterospathe_cagayanensis	Hydriastele_microspadix)	(((Sclerosperma_profizianum	Veitchia_spiralis)	Kentiopsis_piersoniorum)	Dictyosperma_album))	Dypsis_decaryi)))	Calamus_caryotoides);
(((((Leopoldinia_pulchra	Oenocarpus_bataua)	(Manicaria_saccifera	Pelagodoxa_henryana))	(((Geonoma_undata	Roystonea_regia)	(((Podococcus_barteri	(Reinhardtia_latisecta	Reinhardtia_paiewonskiana))	(Reinhardtia_gracilis	Reinhardtia_simplex))	Elaeis_oleifera))	((Orania_palindan	Elaeis_guineensis)	((Prestoea_acuminata	Oenocarpus_minor)	Phoenix_dactylifera))))	((Heterospathe_cagayanensis	((Hydriastele_microspadix	((Sclerosperma_profizianum	Veitchia_spiralis)	Kentiopsis_piersoniorum))	Dictyosperma_album))	Dypsis_decaryi))	Calamus_caryotoides);
(((((Leopoldinia_pulchra	Roystonea_regia)	(((Reinhardtia_latisecta	Reinhardtia_paiewonskiana)	Reinhardtia_simplex)	Elaeis_oleifera))	(Manicaria_saccifera	((Pelagodoxa_henryana	Oenocarpus_bataua)	(Geonoma_undata	(((Orania_palindan	Elaeis_guineensis)	(Podococcus_barteri	((Oenocarpus_minor	Prestoea_acuminata)	Phoenix_dactylifera)))	Reinhardtia_gracilis)))))	((((Hydriastele_microspadix	((Sclerosperma_profizianum	Veitchia_spiralis)	Kentiopsis_piersoniorum))	Dictyosperma_album)	Dypsis_decaryi)	Heterospathe_cagayanensis))	Calamus_caryotoides);
((((Dictyosperma_album	((Kentiopsis_piersoniorum	(Dypsis_decaryi	(Oenocarpus_bataua	((Manicaria_saccifera	(Leopoldinia_pulchra	(((Orania_palindan	Elaeis_guineensis)	((Prestoea_acuminata	Oenocarpus_minor)	Phoenix_dactylifera))	((Podococcus_barteri	Roystonea_regia)	(((Reinhardtia_latisecta	Reinhardtia_paiewonskiana)	(Reinhardtia_gracilis	Reinhardtia_simplex))	Elaeis_oleifera)))))	(Pelagodoxa_henryana	Geonoma_undata)))))	Heterospathe_cagayanensis))	Hydriastele_microspadix)	(Veitchia_spiralis	Sclerosperma_profizianum))	Calamus_caryotoides);
((Leopoldinia_pulchra	(((Heterospathe_cagayanensis	(Dypsis_decaryi	(Hydriastele_microspadix	Dictyosperma_album)))	((Manicaria_saccifera	Pelagodoxa_henryana)	(((((Orania_palindan	Elaeis_guineensis)	Phoenix_dactylifera)	(Geonoma_undata	(((Prestoea_acuminata	Oenocarpus_minor)	Podococcus_barteri)	Roystonea_regia)))	(((Reinhardtia_latisecta	Reinhardtia_paiewonskiana)	(Reinhardtia_gracilis	Reinhardtia_simplex))	Elaeis_oleifera))	Oenocarpus_bataua)))	((Veitchia_spiralis	Sclerosperma_profizianum)	Kentiopsis_piersoniorum)))	Calamus_caryotoides);
((Leopoldinia_pulchra	(Dictyosperma_album	(((Dypsis_decaryi	(((((((Prestoea_acuminata	Oenocarpus_minor)	Podococcus_barteri)	Roystonea_regia)	(((Reinhardtia_latisecta	Reinhardtia_paiewonskiana)	Reinhardtia_simplex)	Elaeis_oleifera))	(Manicaria_saccifera	(Reinhardtia_gracilis	Pelagodoxa_henryana)))	(Oenocarpus_bataua	((Orania_palindan	Elaeis_guineensis)	Phoenix_dactylifera)))	Geonoma_undata))	(Hydriastele_microspadix	((Veitchia_spiralis	Sclerosperma_profizianum)	Kentiopsis_piersoniorum)))	Heterospathe_cagayanensis)))	Calamus_caryotoides);
(((Reinhardtia_gracilis	Reinhardtia_simplex)	((Elaeis_oleifera	((((Dypsis_decaryi	(Hydriastele_microspadix	(Heterospathe_cagayanensis	(((Veitchia_spiralis	Sclerosperma_profizianum)	Kentiopsis_piersoniorum)	Dictyosperma_album))))	((Oenocarpus_bataua	(((Orania_palindan	Elaeis_guineensis)	Phoenix_dactylifera)	(Prestoea_acuminata	(Oenocarpus_minor	Podococcus_barteri))))	(Manicaria_saccifera	(Geonoma_undata	Pelagodoxa_henryana))))	Roystonea_regia)	Leopoldinia_pulchra))	(Reinhardtia_latisecta	Reinhardtia_paiewonskiana)))	Calamus_caryotoides);
(((Veitchia_spiralis	Sclerosperma_profizianum)	(Kentiopsis_piersoniorum	(((Dictyosperma_album	Heterospathe_cagayanensis)	(((((Roystonea_regia	(Leopoldinia_pulchra	(((Podococcus_barteri	(Reinhardtia_latisecta	Reinhardtia_paiewonskiana))	(Reinhardtia_gracilis	Reinhardtia_simplex))	Elaeis_oleifera)))	(Manicaria_saccifera	Pelagodoxa_henryana))	Oenocarpus_bataua)	(Geonoma_undata	((Phoenix_dactylifera	(Oenocarpus_minor	Prestoea_acuminata))	(Orania_palindan	Elaeis_guineensis))))	Dypsis_decaryi))	Hydriastele_microspadix)))	Calamus_caryotoides);
((Leopoldinia_pulchra	(((Dypsis_decaryi	((Hydriastele_microspadix	Dictyosperma_album)	Heterospathe_cagayanensis))	((Sclerosperma_profizianum	Veitchia_spiralis)	Kentiopsis_piersoniorum))	((Oenocarpus_bataua	Pelagodoxa_henryana)	(Manicaria_saccifera	((((Phoenix_dactylifera	((Orania_palindan	Elaeis_guineensis)	((Oenocarpus_minor	Prestoea_acuminata)	Podococcus_barteri)))	(Reinhardtia_gracilis	Reinhardtia_simplex))	((Roystonea_regia	Elaeis_oleifera)	(Reinhardtia_latisecta	Reinhardtia_paiewonskiana)))	Geonoma_undata)))))	Calamus_caryotoides);
(((Dictyosperma_album	(Heterospathe_cagayanensis	(((((Pelagodoxa_henryana	Manicaria_saccifera)	(Elaeis_oleifera	((Reinhardtia_simplex	(Reinhardtia_latisecta	Reinhardtia_paiewonskiana))	(Reinhardtia_gracilis	(((Orania_palindan	Elaeis_guineensis)	(Prestoea_acuminata	(Phoenix_dactylifera	Oenocarpus_minor)))	(Geonoma_undata	Roystonea_regia))))))	Oenocarpus_bataua)	(Podococcus_barteri	Leopoldinia_pulchra))	Dypsis_decaryi)))	(Hydriastele_microspadix	((Sclerosperma_profizianum	Veitchia_spiralis)	Kentiopsis_piersoniorum)))	Calamus_caryotoides);
(((Dypsis_decaryi	(((Sclerosperma_profizianum	Veitchia_spiralis)	Kentiopsis_piersoniorum)	(Heterospathe_cagayanensis	(Hydriastele_microspadix	Dictyosperma_album))))	(Leopoldinia_pulchra	((((Elaeis_oleifera	((Reinhardtia_latisecta	Reinhardtia_paiewonskiana)	(Podococcus_barteri	(Reinhardtia_gracilis	Reinhardtia_simplex))))	((Orania_palindan	Elaeis_guineensis)	Phoenix_dactylifera))	(Geonoma_undata	((Oenocarpus_minor	Prestoea_acuminata)	Roystonea_regia)))	((Pelagodoxa_henryana	Manicaria_saccifera)	Oenocarpus_bataua))))	Calamus_caryotoides);
((((Reinhardtia_latisecta	Reinhardtia_paiewonskiana)	Reinhardtia_simplex)	((((Orania_palindan	Elaeis_guineensis)	((Oenocarpus_minor	Prestoea_acuminata)	Phoenix_dactylifera))	((Geonoma_undata	(Reinhardtia_gracilis	Roystonea_regia))	((Manicaria_saccifera	(Oenocarpus_bataua	((Dypsis_decaryi	(Heterospathe_cagayanensis	(Dictyosperma_album	(Hydriastele_microspadix	((Sclerosperma_profizianum	Veitchia_spiralis)	Kentiopsis_piersoniorum)))))	(Podococcus_barteri	Leopoldinia_pulchra))))	Pelagodoxa_henryana)))	Elaeis_oleifera))	Calamus_caryotoides);
((Leopoldinia_pulchra	(Kentiopsis_piersoniorum	(((Orania_palindan	Elaeis_guineensis)	((Sclerosperma_profizianum	Veitchia_spiralis)	((Oenocarpus_minor	Prestoea_acuminata)	Phoenix_dactylifera)))	((((Oenocarpus_bataua	Manicaria_saccifera)	((Reinhardtia_gracilis	(Elaeis_oleifera	((Podococcus_barteri	(Reinhardtia_latisecta	Reinhardtia_paiewonskiana))	Reinhardtia_simplex)))	Pelagodoxa_henryana))	(Geonoma_undata	(Heterospathe_cagayanensis	((Dictyosperma_album	Hydriastele_microspadix)	Dypsis_decaryi))))	Roystonea_regia))))	Calamus_caryotoides);
((Leopoldinia_pulchra	((Kentiopsis_piersoniorum	(Sclerosperma_profizianum	Veitchia_spiralis))	(((Orania_palindan	Elaeis_guineensis)	((Oenocarpus_minor	Prestoea_acuminata)	Phoenix_dactylifera))	((Geonoma_undata	((Heterospathe_cagayanensis	((Dictyosperma_album	Hydriastele_microspadix)	Dypsis_decaryi))	(Oenocarpus_bataua	(Pelagodoxa_henryana	Manicaria_saccifera))))	(Roystonea_regia	(Elaeis_oleifera	((Podococcus_barteri	(Reinhardtia_latisecta	Reinhardtia_paiewonskiana))	(Reinhardtia_gracilis	Reinhardtia_simplex))))))))	Calamus_caryotoides);
((Leopoldinia_pulchra	((Dypsis_decaryi	((Heterospathe_cagayanensis	(((Sclerosperma_profizianum	Veitchia_spiralis)	Dictyosperma_album)	Hydriastele_microspadix))	Kentiopsis_piersoniorum))	(((Pelagodoxa_henryana	Manicaria_saccifera)	(((((Orania_palindan	Elaeis_guineensis)	Phoenix_dactylifera)	Prestoea_acuminata)	Oenocarpus_minor)	((Geonoma_undata	Roystonea_regia)	(Elaeis_oleifera	((Podococcus_barteri	(Reinhardtia_latisecta	Reinhardtia_paiewonskiana))	(Reinhardtia_gracilis	Reinhardtia_simplex))))))	Oenocarpus_bataua)))	Calamus_caryotoides);
((Leopoldinia_pulchra	((((((((Oenocarpus_minor	Phoenix_dactylifera)	Prestoea_acuminata)	(Orania_palindan	Elaeis_guineensis))	(Geonoma_undata	Roystonea_regia))	(Elaeis_oleifera	((Podococcus_barteri	(Reinhardtia_latisecta	Reinhardtia_paiewonskiana))	(Reinhardtia_gracilis	Reinhardtia_simplex))))	Manicaria_saccifera)	((Dypsis_decaryi	((Dictyosperma_album	Hydriastele_microspadix)	((Kentiopsis_piersoniorum	(Sclerosperma_profizianum	Veitchia_spiralis))	Heterospathe_cagayanensis)))	Oenocarpus_bataua))	Pelagodoxa_henryana))	Calamus_caryotoides);
((Leopoldinia_pulchra	(((Oenocarpus_bataua	Manicaria_saccifera)	(((Dypsis_decaryi	((Hydriastele_microspadix	(Kentiopsis_piersoniorum	(Sclerosperma_profizianum	Veitchia_spiralis)))	Heterospathe_cagayanensis))	Dictyosperma_album)	Pelagodoxa_henryana))	(Geonoma_undata	((((Podococcus_barteri	(Prestoea_acuminata	Oenocarpus_minor))	Roystonea_regia)	(Elaeis_oleifera	((Reinhardtia_latisecta	Reinhardtia_paiewonskiana)	(Reinhardtia_gracilis	Reinhardtia_simplex))))	(Phoenix_dactylifera	(Orania_palindan	Elaeis_guineensis))))))	Calamus_caryotoides);
((Leopoldinia_pulchra	((Manicaria_saccifera	((((Dictyosperma_album	(Kentiopsis_piersoniorum	(Sclerosperma_profizianum	Veitchia_spiralis)))	Heterospathe_cagayanensis)	Hydriastele_microspadix)	Dypsis_decaryi))	((Geonoma_undata	(Pelagodoxa_henryana	(((((Reinhardtia_paiewonskiana	Reinhardtia_latisecta)	Reinhardtia_gracilis)	Reinhardtia_simplex)	(((Podococcus_barteri	(Phoenix_dactylifera	(Prestoea_acuminata	Oenocarpus_minor)))	Roystonea_regia)	Elaeis_oleifera))	(Orania_palindan	Elaeis_guineensis))))	Oenocarpus_bataua)))	Calamus_caryotoides);
((Hydriastele_microspadix	(((Kentiopsis_piersoniorum	(Veitchia_spiralis	Sclerosperma_profizianum))	(Heterospathe_cagayanensis	(Dypsis_decaryi	(((Oenocarpus_bataua	Manicaria_saccifera)	(Pelagodoxa_henryana	(Geonoma_undata	((Elaeis_guineensis	Orania_palindan)	Phoenix_dactylifera))))	((Elaeis_oleifera	((Reinhardtia_simplex	Reinhardtia_gracilis)	(Reinhardtia_paiewonskiana	Reinhardtia_latisecta)))	(Leopoldinia_pulchra	((Oenocarpus_minor	(Podococcus_barteri	Prestoea_acuminata))	Roystonea_regia)))))))	Dictyosperma_album))	Calamus_caryotoides);
(((Kentiopsis_piersoniorum	(((Reinhardtia_gracilis	Hydriastele_microspadix)	(Dictyosperma_album	(Heterospathe_cagayanensis	(Dypsis_decaryi	((Oenocarpus_bataua	((Elaeis_guineensis	Orania_palindan)	Phoenix_dactylifera))	((Geonoma_undata	(Leopoldinia_pulchra	(Elaeis_oleifera	Roystonea_regia)))	((Reinhardtia_simplex	(Podococcus_barteri	(Reinhardtia_paiewonskiana	Reinhardtia_latisecta)))	(Pelagodoxa_henryana	Manicaria_saccifera))))))))	(Prestoea_acuminata	Oenocarpus_minor)))	(Sclerosperma_profizianum	Veitchia_spiralis))	Calamus_caryotoides);
(((((Heterospathe_cagayanensis	Dypsis_decaryi)	(Dictyosperma_album	(((Manicaria_saccifera	(Oenocarpus_bataua	Pelagodoxa_henryana))	((((((Reinhardtia_simplex	Reinhardtia_gracilis)	(Reinhardtia_paiewonskiana	Reinhardtia_latisecta))	Elaeis_oleifera)	(Podococcus_barteri	(Phoenix_dactylifera	((Prestoea_acuminata	Oenocarpus_minor)	(Elaeis_guineensis	Orania_palindan)))))	Roystonea_regia)	Leopoldinia_pulchra))	Geonoma_undata)))	((Sclerosperma_profizianum	Veitchia_spiralis)	Kentiopsis_piersoniorum))	Hydriastele_microspadix)	Calamus_caryotoides);
(((Dypsis_decaryi	((((((((Reinhardtia_simplex	Reinhardtia_gracilis)	(Reinhardtia_paiewonskiana	Reinhardtia_latisecta))	Elaeis_oleifera)	(Roystonea_regia	Leopoldinia_pulchra))	(Podococcus_barteri	(((Prestoea_acuminata	Oenocarpus_minor)	Phoenix_dactylifera)	(Elaeis_guineensis	Orania_palindan))))	Pelagodoxa_henryana)	(Manicaria_saccifera	Oenocarpus_bataua))	Geonoma_undata))	(Heterospathe_cagayanensis	(((Sclerosperma_profizianum	Veitchia_spiralis)	Kentiopsis_piersoniorum)	(Dictyosperma_album	Hydriastele_microspadix))))	Calamus_caryotoides);
((((((Reinhardtia_simplex	Reinhardtia_gracilis)	(Reinhardtia_paiewonskiana	Reinhardtia_latisecta))	Elaeis_oleifera)	((((Podococcus_barteri	(Prestoea_acuminata	Oenocarpus_minor))	Phoenix_dactylifera)	(Elaeis_guineensis	Orania_palindan))	(Geonoma_undata	Roystonea_regia)))	(Pelagodoxa_henryana	((Oenocarpus_bataua	((((Sclerosperma_profizianum	Veitchia_spiralis)	Kentiopsis_piersoniorum)	((Dictyosperma_album	Hydriastele_microspadix)	(Heterospathe_cagayanensis	Dypsis_decaryi)))	Leopoldinia_pulchra))	Manicaria_saccifera)))	Calamus_caryotoides);
(((((Heterospathe_cagayanensis	((Hydriastele_microspadix	Dictyosperma_album)	((Sclerosperma_profizianum	Veitchia_spiralis)	Kentiopsis_piersoniorum)))	Dypsis_decaryi)	(((Oenocarpus_bataua	(Manicaria_saccifera	Pelagodoxa_henryana))	((((Prestoea_acuminata	Oenocarpus_minor)	Phoenix_dactylifera)	(Elaeis_guineensis	Orania_palindan))	(Geonoma_undata	Roystonea_regia)))	(((Reinhardtia_simplex	(Podococcus_barteri	Reinhardtia_gracilis))	(Reinhardtia_paiewonskiana	Reinhardtia_latisecta))	Elaeis_oleifera)))	Leopoldinia_pulchra)	Calamus_caryotoides);
(((((Pelagodoxa_henryana	Manicaria_saccifera)	(Oenocarpus_bataua	(((Dictyosperma_album	(Hydriastele_microspadix	((Sclerosperma_profizianum	Veitchia_spiralis)	Kentiopsis_piersoniorum)))	Heterospathe_cagayanensis)	Dypsis_decaryi)))	(Geonoma_undata	((((Reinhardtia_simplex	Reinhardtia_gracilis)	(Reinhardtia_paiewonskiana	Reinhardtia_latisecta))	(Elaeis_oleifera	Roystonea_regia))	((((Prestoea_acuminata	Oenocarpus_minor)	Elaeis_guineensis)	Orania_palindan)	Phoenix_dactylifera))))	(Podococcus_barteri	Leopoldinia_pulchra))	Calamus_caryotoides);
((Dypsis_decaryi	((((Pelagodoxa_henryana	Manicaria_saccifera)	(((((((Podococcus_barteri	(Reinhardtia_paiewonskiana	Reinhardtia_latisecta))	Reinhardtia_simplex)	Reinhardtia_gracilis)	(Elaeis_oleifera	Roystonea_regia))	((Elaeis_guineensis	Orania_palindan)	((Prestoea_acuminata	Oenocarpus_minor)	Phoenix_dactylifera)))	Geonoma_undata)	Oenocarpus_bataua))	Leopoldinia_pulchra)	(Hydriastele_microspadix	(Heterospathe_cagayanensis	(Dictyosperma_album	((Sclerosperma_profizianum	Veitchia_spiralis)	Kentiopsis_piersoniorum))))))	Calamus_caryotoides);
((Leopoldinia_pulchra	(((Dictyosperma_album	(((Hydriastele_microspadix	((Sclerosperma_profizianum	Veitchia_spiralis)	Kentiopsis_piersoniorum))	Dypsis_decaryi)	Heterospathe_cagayanensis))	((Manicaria_saccifera	Oenocarpus_bataua)	(Pelagodoxa_henryana	((Elaeis_oleifera	(((Elaeis_guineensis	Orania_palindan)	((Prestoea_acuminata	Oenocarpus_minor)	Phoenix_dactylifera))	((Reinhardtia_paiewonskiana	Reinhardtia_latisecta)	(Reinhardtia_simplex	Reinhardtia_gracilis))))	(Podococcus_barteri	Roystonea_regia)))))	Geonoma_undata))	Calamus_caryotoides);
((Leopoldinia_pulchra	(((Heterospathe_cagayanensis	(Dictyosperma_album	(Hydriastele_microspadix	((Sclerosperma_profizianum	Veitchia_spiralis)	Kentiopsis_piersoniorum))))	Dypsis_decaryi)	(Geonoma_undata	((((Elaeis_oleifera	((Podococcus_barteri	(Reinhardtia_paiewonskiana	Reinhardtia_latisecta))	Reinhardtia_simplex))	((Elaeis_guineensis	Orania_palindan)	((Prestoea_acuminata	Oenocarpus_minor)	Phoenix_dactylifera)))	(Reinhardtia_gracilis	Roystonea_regia))	(Oenocarpus_bataua	(Pelagodoxa_henryana	Manicaria_saccifera))))))	Calamus_caryotoides);
((Pelagodoxa_henryana	((((Geonoma_undata	Roystonea_regia)	(((Orania_palindan	Elaeis_guineensis)	(Prestoea_acuminata	(Podococcus_barteri	Oenocarpus_minor)))	Phoenix_dactylifera))	(Elaeis_oleifera	(((Reinhardtia_latisecta	Reinhardtia_paiewonskiana)	Reinhardtia_simplex)	Reinhardtia_gracilis)))	((Oenocarpus_bataua	Manicaria_saccifera)	((Dypsis_decaryi	(Heterospathe_cagayanensis	((Hydriastele_microspadix	((Sclerosperma_profizianum	Veitchia_spiralis)	Kentiopsis_piersoniorum))	Dictyosperma_album)))	Leopoldinia_pulchra))))	Calamus_caryotoides);
((((Dypsis_decaryi	((Heterospathe_cagayanensis	(Hydriastele_microspadix	Dictyosperma_album))	((Sclerosperma_profizianum	Veitchia_spiralis)	Kentiopsis_piersoniorum)))	((Manicaria_saccifera	Pelagodoxa_henryana)	(Oenocarpus_bataua	(Geonoma_undata	(((Reinhardtia_gracilis	(Roystonea_regia	((Podococcus_barteri	Oenocarpus_minor)	Prestoea_acuminata)))	((Elaeis_oleifera	((Reinhardtia_latisecta	Reinhardtia_paiewonskiana)	Reinhardtia_simplex))	Phoenix_dactylifera))	(Orania_palindan	Elaeis_guineensis))))))	Leopoldinia_pulchra)	Calamus_caryotoides);
((((Dypsis_decaryi	((Heterospathe_cagayanensis	(Hydriastele_microspadix	Dictyosperma_album))	((Sclerosperma_profizianum	Veitchia_spiralis)	Kentiopsis_piersoniorum)))	((Manicaria_saccifera	Pelagodoxa_henryana)	((Geonoma_undata	((Elaeis_oleifera	(Roystonea_regia	(Podococcus_barteri	(Oenocarpus_minor	Prestoea_acuminata))))	(((Reinhardtia_latisecta	Reinhardtia_paiewonskiana)	(Reinhardtia_gracilis	Reinhardtia_simplex))	(Phoenix_dactylifera	(Orania_palindan	Elaeis_guineensis)))))	Oenocarpus_bataua)))	Leopoldinia_pulchra)	Calamus_caryotoides);
((((Dypsis_decaryi	((Heterospathe_cagayanensis	(Hydriastele_microspadix	Dictyosperma_album))	((Sclerosperma_profizianum	Veitchia_spiralis)	Kentiopsis_piersoniorum)))	((Manicaria_saccifera	Pelagodoxa_henryana)	((((Phoenix_dactylifera	(Orania_palindan	Elaeis_guineensis))	(Geonoma_undata	(Roystonea_regia	(Oenocarpus_minor	Prestoea_acuminata))))	(Elaeis_oleifera	((Podococcus_barteri	(Reinhardtia_latisecta	Reinhardtia_paiewonskiana))	(Reinhardtia_gracilis	Reinhardtia_simplex))))	Oenocarpus_bataua)))	Leopoldinia_pulchra)	Calamus_caryotoides);
(((Dypsis_decaryi	((Heterospathe_cagayanensis	Dictyosperma_album)	(Hydriastele_microspadix	((Sclerosperma_profizianum	Veitchia_spiralis)	Kentiopsis_piersoniorum))))	((Manicaria_saccifera	((((((Oenocarpus_minor	Prestoea_acuminata)	Phoenix_dactylifera)	(Orania_palindan	Elaeis_guineensis))	(Geonoma_undata	(Podococcus_barteri	Roystonea_regia)))	(((Reinhardtia_gracilis	(Reinhardtia_latisecta	Reinhardtia_paiewonskiana))	Reinhardtia_simplex)	Elaeis_oleifera))	(Leopoldinia_pulchra	Pelagodoxa_henryana)))	Oenocarpus_bataua))	Calamus_caryotoides);
((((Sclerosperma_profizianum	Veitchia_spiralis)	Kentiopsis_piersoniorum)	(((Dictyosperma_album	((((Manicaria_saccifera	(Pelagodoxa_henryana	(((Podococcus_barteri	Leopoldinia_pulchra)	Elaeis_oleifera)	Roystonea_regia)))	(((Reinhardtia_latisecta	Reinhardtia_paiewonskiana)	Reinhardtia_simplex)	(Oenocarpus_bataua	Reinhardtia_gracilis)))	((Prestoea_acuminata	(Phoenix_dactylifera	Oenocarpus_minor))	(Geonoma_undata	(Orania_palindan	Elaeis_guineensis))))	Dypsis_decaryi))	Heterospathe_cagayanensis)	Hydriastele_microspadix))	Calamus_caryotoides);
((Veitchia_spiralis	((Kentiopsis_piersoniorum	((((Geonoma_undata	((((Podococcus_barteri	Leopoldinia_pulchra)	Elaeis_oleifera)	Roystonea_regia)	((Manicaria_saccifera	Pelagodoxa_henryana)	(((Orania_palindan	Oenocarpus_bataua)	(((Prestoea_acuminata	Oenocarpus_minor)	Phoenix_dactylifera)	Elaeis_guineensis))	((Reinhardtia_latisecta	Reinhardtia_paiewonskiana)	(Reinhardtia_gracilis	Reinhardtia_simplex))))))	Dypsis_decaryi)	Hydriastele_microspadix)	(Heterospathe_cagayanensis	Dictyosperma_album)))	Sclerosperma_profizianum))	Calamus_caryotoides);
((Veitchia_spiralis	((Kentiopsis_piersoniorum	((((Dictyosperma_album	Hydriastele_microspadix)	Heterospathe_cagayanensis)	Dypsis_decaryi)	((((((Prestoea_acuminata	Oenocarpus_minor)	Elaeis_guineensis)	Orania_palindan)	Phoenix_dactylifera)	(Geonoma_undata	Roystonea_regia))	((Leopoldinia_pulchra	(Elaeis_oleifera	((Podococcus_barteri	(Reinhardtia_latisecta	Reinhardtia_paiewonskiana))	(Reinhardtia_gracilis	Reinhardtia_simplex))))	((Pelagodoxa_henryana	Oenocarpus_bataua)	Manicaria_saccifera)))))	Sclerosperma_profizianum))	Calamus_caryotoides);
((((((Elaeis_guineensis	Orania_palindan)	((Prestoea_acuminata	Oenocarpus_minor)	Phoenix_dactylifera))	((Reinhardtia_gracilis	((Reinhardtia_latisecta	Reinhardtia_paiewonskiana)	Reinhardtia_simplex))	((Leopoldinia_pulchra	Elaeis_oleifera)	(Podococcus_barteri	Roystonea_regia))))	(((Pelagodoxa_henryana	Geonoma_undata)	Manicaria_saccifera)	Oenocarpus_bataua))	(((Heterospathe_cagayanensis	(Hydriastele_microspadix	((Sclerosperma_profizianum	Veitchia_spiralis)	Dictyosperma_album)))	Kentiopsis_piersoniorum)	Dypsis_decaryi))	Calamus_caryotoides);
(((Sclerosperma_profizianum	Veitchia_spiralis)	(((Heterospathe_cagayanensis	(Dictyosperma_album	Hydriastele_microspadix))	(Dypsis_decaryi	((Geonoma_undata	((Reinhardtia_gracilis	((Elaeis_guineensis	Orania_palindan)	((Prestoea_acuminata	Oenocarpus_minor)	Phoenix_dactylifera)))	(((Reinhardtia_latisecta	Reinhardtia_paiewonskiana)	Reinhardtia_simplex)	((Leopoldinia_pulchra	Elaeis_oleifera)	(Podococcus_barteri	Roystonea_regia)))))	((Pelagodoxa_henryana	Manicaria_saccifera)	Oenocarpus_bataua))))	Kentiopsis_piersoniorum))	Calamus_caryotoides);
(((Podococcus_barteri	Leopoldinia_pulchra)	((((Dypsis_decaryi	Heterospathe_cagayanensis)	((Kentiopsis_piersoniorum	(Veitchia_spiralis	Sclerosperma_profizianum))	Hydriastele_microspadix))	Dictyosperma_album)	(((((Reinhardtia_gracilis	Reinhardtia_simplex)	(Reinhardtia_latisecta	Reinhardtia_paiewonskiana))	Elaeis_oleifera)	(Manicaria_saccifera	Pelagodoxa_henryana))	((Geonoma_undata	Roystonea_regia)	(Oenocarpus_bataua	((Phoenix_dactylifera	(Prestoea_acuminata	Oenocarpus_minor))	(Elaeis_guineensis	Orania_palindan)))))))	Calamus_caryotoides);
((Leopoldinia_pulchra	((((Dypsis_decaryi	((Dictyosperma_album	Hydriastele_microspadix)	(Veitchia_spiralis	Sclerosperma_profizianum)))	Heterospathe_cagayanensis)	Kentiopsis_piersoniorum)	(((((Reinhardtia_simplex	(Reinhardtia_gracilis	(Reinhardtia_latisecta	Reinhardtia_paiewonskiana)))	Elaeis_oleifera)	(Geonoma_undata	((Podococcus_barteri	((Phoenix_dactylifera	(Elaeis_guineensis	Orania_palindan))	(Prestoea_acuminata	Oenocarpus_minor)))	Roystonea_regia)))	Oenocarpus_bataua)	(Pelagodoxa_henryana	Manicaria_saccifera))))	Calamus_caryotoides);
((Geonoma_undata	(((Oenocarpus_bataua	(Manicaria_saccifera	Pelagodoxa_henryana))	(Leopoldinia_pulchra	((((Elaeis_guineensis	Orania_palindan)	(Phoenix_dactylifera	(Oenocarpus_minor	Prestoea_acuminata)))	(((Reinhardtia_latisecta	Reinhardtia_paiewonskiana)	(Podococcus_barteri	(Reinhardtia_simplex	Reinhardtia_gracilis)))	Elaeis_oleifera))	Roystonea_regia)))	(((Dictyosperma_album	Hydriastele_microspadix)	((Kentiopsis_piersoniorum	(Veitchia_spiralis	Sclerosperma_profizianum))	Heterospathe_cagayanensis))	Dypsis_decaryi)))	Calamus_caryotoides);
(((Veitchia_spiralis	Sclerosperma_profizianum)	((((Dictyosperma_album	Heterospathe_cagayanensis)	(Dypsis_decaryi	(Pelagodoxa_henryana	((((((((Roystonea_regia	Reinhardtia_gracilis)	Elaeis_oleifera)	Leopoldinia_pulchra)	((Elaeis_guineensis	Orania_palindan)	(Phoenix_dactylifera	(Oenocarpus_minor	Prestoea_acuminata))))	((Podococcus_barteri	(Reinhardtia_latisecta	Reinhardtia_paiewonskiana))	Reinhardtia_simplex))	Geonoma_undata)	Oenocarpus_bataua)	Manicaria_saccifera))))	Hydriastele_microspadix)	Kentiopsis_piersoniorum))	Calamus_caryotoides);
((Leopoldinia_pulchra	(((Heterospathe_cagayanensis	(Dypsis_decaryi	(Hydriastele_microspadix	(Kentiopsis_piersoniorum	(Veitchia_spiralis	Sclerosperma_profizianum)))))	Dictyosperma_album)	((Manicaria_saccifera	Pelagodoxa_henryana)	((((Reinhardtia_latisecta	Reinhardtia_paiewonskiana)	Reinhardtia_simplex)	(Elaeis_oleifera	((Reinhardtia_gracilis	(Geonoma_undata	Roystonea_regia))	((Elaeis_guineensis	Orania_palindan)	(Phoenix_dactylifera	(Podococcus_barteri	(Oenocarpus_minor	Prestoea_acuminata)))))))	Oenocarpus_bataua))))	Calamus_caryotoides);
((Leopoldinia_pulchra	((((Dictyosperma_album	(Hydriastele_microspadix	(Kentiopsis_piersoniorum	(Veitchia_spiralis	Sclerosperma_profizianum))))	Heterospathe_cagayanensis)	Dypsis_decaryi)	(((Elaeis_oleifera	((Reinhardtia_latisecta	Reinhardtia_paiewonskiana)	(Reinhardtia_gracilis	Reinhardtia_simplex)))	((Geonoma_undata	(Podococcus_barteri	Roystonea_regia))	((Elaeis_guineensis	Orania_palindan)	(Phoenix_dactylifera	(Oenocarpus_minor	Prestoea_acuminata)))))	((Manicaria_saccifera	Pelagodoxa_henryana)	Oenocarpus_bataua))))	Calamus_caryotoides);
((Leopoldinia_pulchra	(((Hydriastele_microspadix	((Dictyosperma_album	(Kentiopsis_piersoniorum	(Veitchia_spiralis	Sclerosperma_profizianum)))	(Heterospathe_cagayanensis	Dypsis_decaryi)))	(((Elaeis_oleifera	((Podococcus_barteri	(Reinhardtia_latisecta	Reinhardtia_paiewonskiana))	(Reinhardtia_gracilis	Reinhardtia_simplex)))	(Roystonea_regia	((Elaeis_guineensis	Orania_palindan)	(Phoenix_dactylifera	(Oenocarpus_minor	Prestoea_acuminata)))))	((Manicaria_saccifera	Pelagodoxa_henryana)	Oenocarpus_bataua)))	Geonoma_undata))	Calamus_caryotoides);
((Leopoldinia_pulchra	((Kentiopsis_piersoniorum	(Veitchia_spiralis	Sclerosperma_profizianum))	(((((((Manicaria_saccifera	Pelagodoxa_henryana)	(Geonoma_undata	(((((Phoenix_dactylifera	(Oenocarpus_minor	Prestoea_acuminata))	Roystonea_regia)	Elaeis_oleifera)	((Podococcus_barteri	(Reinhardtia_latisecta	Reinhardtia_paiewonskiana))	(Reinhardtia_gracilis	Reinhardtia_simplex)))	(Elaeis_guineensis	Orania_palindan))))	Oenocarpus_bataua)	Heterospathe_cagayanensis)	Dypsis_decaryi)	Dictyosperma_album)	Hydriastele_microspadix)))	Calamus_caryotoides);
((Leopoldinia_pulchra	((((Hydriastele_microspadix	Heterospathe_cagayanensis)	((Kentiopsis_piersoniorum	(Veitchia_spiralis	Sclerosperma_profizianum))	Dictyosperma_album))	Dypsis_decaryi)	(((Pelagodoxa_henryana	((((Oenocarpus_minor	(Prestoea_acuminata	Phoenix_dactylifera))	Roystonea_regia)	Elaeis_oleifera)	((Elaeis_guineensis	Orania_palindan)	Geonoma_undata)))	Manicaria_saccifera)	(((Podococcus_barteri	(Reinhardtia_latisecta	Reinhardtia_paiewonskiana))	(Reinhardtia_gracilis	Reinhardtia_simplex))	Oenocarpus_bataua))))	Calamus_caryotoides);
((Leopoldinia_pulchra	(((Heterospathe_cagayanensis	((Hydriastele_microspadix	(Kentiopsis_piersoniorum	(Veitchia_spiralis	Sclerosperma_profizianum)))	Dictyosperma_album))	Dypsis_decaryi)	((Manicaria_saccifera	Pelagodoxa_henryana)	(((((Geonoma_undata	Roystonea_regia)	Oenocarpus_minor)	(Prestoea_acuminata	(Elaeis_guineensis	(Phoenix_dactylifera	Orania_palindan))))	((((Reinhardtia_latisecta	Reinhardtia_paiewonskiana)	Podococcus_barteri)	(Reinhardtia_gracilis	Reinhardtia_simplex))	Elaeis_oleifera))	Oenocarpus_bataua))))	Calamus_caryotoides);
