# Supplementary material for: Data supporting the nuclear phylogenomics of the palm subfamily Arecoideae (Arecaceae)
Source: Data Brief. 2016 Mar 2;7:532–6. doi: 10.1016/j.dib.2016.02.063 (PMC4796708; doi:10.1016/j.dib.2016.02.063)
Supplement: Supplementary file 5 — Supplementary material [file mmc5.zip › RAxML_bootstrap.Elaeis_38.raxml.tre]

((Podococcus_barteri	(Sclerosperma_profizianum	(((Hydriastele_microspadix	(Geonoma_undata	((Heterospathe_cagayanensis	((Prestoea_acuminata	Oenocarpus_bataua)	Oenocarpus_minor))	(Dictyosperma_album	(Pelagodoxa_henryana	Kentiopsis_piersoniorum)))))	(Orania_palindan	Attalea_speciosa))	(((((Dypsis_decaryi	Sabal_domingensis)	(Nypa_fruticans	Phoenix_dactylifera))	Bactris_major)	Roystonea_regia)	(Reinhardtia_simplex	(Reinhardtia_latisecta	Reinhardtia_paiewonskiana))))))	Kingia_australis);
(((Podococcus_barteri	((Sabal_domingensis	(Nypa_fruticans	Phoenix_dactylifera))	(((Sclerosperma_profizianum	(Orania_palindan	((Geonoma_undata	(((Hydriastele_microspadix	Prestoea_acuminata)	Pelagodoxa_henryana)	(Oenocarpus_bataua	Oenocarpus_minor)))	((Dictyosperma_album	Kentiopsis_piersoniorum)	Heterospathe_cagayanensis))))	(Roystonea_regia	Attalea_speciosa))	(Reinhardtia_simplex	(Bactris_major	(Reinhardtia_latisecta	Reinhardtia_paiewonskiana))))))	Dypsis_decaryi)	Kingia_australis);
(((Podococcus_barteri	((Sabal_domingensis	(Nypa_fruticans	Phoenix_dactylifera))	(((Sclerosperma_profizianum	(Orania_palindan	((Geonoma_undata	(((Hydriastele_microspadix	Prestoea_acuminata)	Pelagodoxa_henryana)	(Oenocarpus_bataua	Oenocarpus_minor)))	((Dictyosperma_album	Kentiopsis_piersoniorum)	Heterospathe_cagayanensis))))	(Roystonea_regia	Attalea_speciosa))	(Reinhardtia_simplex	(Bactris_major	(Reinhardtia_latisecta	Reinhardtia_paiewonskiana))))))	Dypsis_decaryi)	Kingia_australis);
(((((((((Roystonea_regia	(Reinhardtia_simplex	(Reinhardtia_latisecta	Reinhardtia_paiewonskiana)))	Sclerosperma_profizianum)	(Podococcus_barteri	(((((Hydriastele_microspadix	(Pelagodoxa_henryana	(Heterospathe_cagayanensis	Geonoma_undata)))	Dictyosperma_album)	(Oenocarpus_bataua	(Oenocarpus_minor	Prestoea_acuminata)))	(Bactris_major	Kentiopsis_piersoniorum))	Attalea_speciosa)))	Orania_palindan)	Sabal_domingensis)	Phoenix_dactylifera)	Nypa_fruticans)	Dypsis_decaryi)	Kingia_australis);
(((Dictyosperma_album	(((Sabal_domingensis	(Phoenix_dactylifera	Nypa_fruticans))	((Sclerosperma_profizianum	((Hydriastele_microspadix	(Heterospathe_cagayanensis	(Reinhardtia_simplex	(Reinhardtia_latisecta	Reinhardtia_paiewonskiana))))	(Orania_palindan	Attalea_speciosa)))	(Podococcus_barteri	Roystonea_regia)))	((Geonoma_undata	(Pelagodoxa_henryana	(Oenocarpus_bataua	(Oenocarpus_minor	Prestoea_acuminata))))	(Bactris_major	Kentiopsis_piersoniorum))))	Dypsis_decaryi)	Kingia_australis);
((Sabal_domingensis	(((((((Reinhardtia_latisecta	Reinhardtia_paiewonskiana)	Podococcus_barteri)	(((Orania_palindan	Attalea_speciosa)	Sclerosperma_profizianum)	(Reinhardtia_simplex	Roystonea_regia)))	(Pelagodoxa_henryana	((((Hydriastele_microspadix	Prestoea_acuminata)	(Oenocarpus_bataua	Oenocarpus_minor))	((Dictyosperma_album	Kentiopsis_piersoniorum)	Heterospathe_cagayanensis))	Geonoma_undata)))	Bactris_major)	Dypsis_decaryi)	(Nypa_fruticans	Phoenix_dactylifera)))	Kingia_australis);
((Dypsis_decaryi	(Nypa_fruticans	((Phoenix_dactylifera	Sabal_domingensis)	((Sclerosperma_profizianum	((((((Hydriastele_microspadix	Prestoea_acuminata)	(Oenocarpus_bataua	Oenocarpus_minor))	((Dictyosperma_album	(Bactris_major	Kentiopsis_piersoniorum))	Geonoma_undata))	Orania_palindan)	(((Reinhardtia_latisecta	Reinhardtia_paiewonskiana)	Reinhardtia_simplex)	(Pelagodoxa_henryana	(Heterospathe_cagayanensis	Attalea_speciosa))))	Roystonea_regia))	Podococcus_barteri))))	Kingia_australis);
(((Geonoma_undata	(((((Dypsis_decaryi	((Hydriastele_microspadix	Prestoea_acuminata)	(Oenocarpus_bataua	Oenocarpus_minor)))	(Orania_palindan	Attalea_speciosa))	Roystonea_regia)	((Dictyosperma_album	(Bactris_major	Kentiopsis_piersoniorum))	((Sclerosperma_profizianum	Heterospathe_cagayanensis)	Pelagodoxa_henryana)))	((Phoenix_dactylifera	(Nypa_fruticans	Sabal_domingensis))	((Reinhardtia_latisecta	Reinhardtia_paiewonskiana)	Reinhardtia_simplex))))	Podococcus_barteri)	Kingia_australis);
((Podococcus_barteri	(((((Reinhardtia_latisecta	Reinhardtia_paiewonskiana)	(((Dictyosperma_album	(Bactris_major	Kentiopsis_piersoniorum))	Geonoma_undata)	(Hydriastele_microspadix	(Pelagodoxa_henryana	((Heterospathe_cagayanensis	Dypsis_decaryi)	(Oenocarpus_bataua	(Prestoea_acuminata	Oenocarpus_minor)))))))	((Sclerosperma_profizianum	Roystonea_regia)	Reinhardtia_simplex))	(Orania_palindan	Attalea_speciosa))	(Nypa_fruticans	(Sabal_domingensis	Phoenix_dactylifera))))	Kingia_australis);
((Podococcus_barteri	(Attalea_speciosa	(((Nypa_fruticans	(Sabal_domingensis	Phoenix_dactylifera))	((((Hydriastele_microspadix	Prestoea_acuminata)	((((Heterospathe_cagayanensis	Dypsis_decaryi)	Pelagodoxa_henryana)	Oenocarpus_bataua)	Oenocarpus_minor))	Geonoma_undata)	(Dictyosperma_album	Kentiopsis_piersoniorum)))	((((Reinhardtia_simplex	(Reinhardtia_latisecta	Reinhardtia_paiewonskiana))	Orania_palindan)	Bactris_major)	(Sclerosperma_profizianum	Roystonea_regia)))))	Kingia_australis);
(((Sclerosperma_profizianum	(((Orania_palindan	Attalea_speciosa)	((Dypsis_decaryi	(Sabal_domingensis	(Phoenix_dactylifera	Nypa_fruticans)))	((((Oenocarpus_bataua	Oenocarpus_minor)	(Geonoma_undata	(Hydriastele_microspadix	Prestoea_acuminata)))	(((Kentiopsis_piersoniorum	Dictyosperma_album)	Pelagodoxa_henryana)	Heterospathe_cagayanensis))	(((Reinhardtia_paiewonskiana	Reinhardtia_latisecta)	Reinhardtia_simplex)	Bactris_major))))	Roystonea_regia))	Podococcus_barteri)	Kingia_australis);
((Dypsis_decaryi	(Bactris_major	((((((Sclerosperma_profizianum	((Orania_palindan	(Heterospathe_cagayanensis	((Oenocarpus_bataua	Oenocarpus_minor)	(Hydriastele_microspadix	Prestoea_acuminata))))	(Geonoma_undata	(Kentiopsis_piersoniorum	Dictyosperma_album))))	(Pelagodoxa_henryana	((Reinhardtia_paiewonskiana	Reinhardtia_latisecta)	Reinhardtia_simplex)))	Attalea_speciosa)	Podococcus_barteri)	Roystonea_regia)	(Sabal_domingensis	(Phoenix_dactylifera	Nypa_fruticans)))))	Kingia_australis);
((Dypsis_decaryi	(((((((Pelagodoxa_henryana	(((Oenocarpus_bataua	Oenocarpus_minor)	(Dictyosperma_album	((Hydriastele_microspadix	Prestoea_acuminata)	Geonoma_undata)))	Kentiopsis_piersoniorum))	Heterospathe_cagayanensis)	Orania_palindan)	((Reinhardtia_simplex	((Sabal_domingensis	(Phoenix_dactylifera	Nypa_fruticans))	(Reinhardtia_paiewonskiana	Reinhardtia_latisecta)))	Roystonea_regia))	(Bactris_major	Sclerosperma_profizianum))	Attalea_speciosa)	Podococcus_barteri))	Kingia_australis);
((Dypsis_decaryi	(((((Sclerosperma_profizianum	((Pelagodoxa_henryana	(Orania_palindan	Attalea_speciosa))	Geonoma_undata))	Roystonea_regia)	(((Heterospathe_cagayanensis	Nypa_fruticans)	((Phoenix_dactylifera	Sabal_domingensis)	Bactris_major))	(((Reinhardtia_paiewonskiana	Reinhardtia_latisecta)	Reinhardtia_simplex)	((Hydriastele_microspadix	Prestoea_acuminata)	(Oenocarpus_bataua	Oenocarpus_minor)))))	(Dictyosperma_album	Kentiopsis_piersoniorum))	Podococcus_barteri))	Kingia_australis);
((Sabal_domingensis	((((Orania_palindan	Attalea_speciosa)	(((Podococcus_barteri	((Reinhardtia_paiewonskiana	Reinhardtia_latisecta)	Reinhardtia_simplex))	Roystonea_regia)	(Sclerosperma_profizianum	((Heterospathe_cagayanensis	Nypa_fruticans)	(((Pelagodoxa_henryana	Geonoma_undata)	(Bactris_major	Kentiopsis_piersoniorum))	((Dictyosperma_album	(Hydriastele_microspadix	Prestoea_acuminata))	(Oenocarpus_bataua	Oenocarpus_minor)))))))	Dypsis_decaryi)	Phoenix_dactylifera))	Kingia_australis);
((Podococcus_barteri	((Roystonea_regia	(((((Reinhardtia_paiewonskiana	Reinhardtia_latisecta)	Reinhardtia_simplex)	Dypsis_decaryi)	(Orania_palindan	Attalea_speciosa))	((Phoenix_dactylifera	(Nypa_fruticans	Sabal_domingensis))	((Dictyosperma_album	Kentiopsis_piersoniorum)	((Hydriastele_microspadix	(Heterospathe_cagayanensis	(Pelagodoxa_henryana	(Oenocarpus_bataua	(Oenocarpus_minor	Prestoea_acuminata)))))	Geonoma_undata)))))	(Bactris_major	Sclerosperma_profizianum)))	Kingia_australis);
((Podococcus_barteri	((Roystonea_regia	(Reinhardtia_simplex	(((Phoenix_dactylifera	(Nypa_fruticans	Sabal_domingensis))	(Geonoma_undata	(((Pelagodoxa_henryana	((Dypsis_decaryi	(Hydriastele_microspadix	Prestoea_acuminata))	(Oenocarpus_bataua	Oenocarpus_minor)))	Heterospathe_cagayanensis)	(Dictyosperma_album	Kentiopsis_piersoniorum))))	((Orania_palindan	Attalea_speciosa)	(Bactris_major	Sclerosperma_profizianum)))))	(Reinhardtia_paiewonskiana	Reinhardtia_latisecta)))	Kingia_australis);
(((Dypsis_decaryi	((Oenocarpus_bataua	(Oenocarpus_minor	Prestoea_acuminata))	((Dictyosperma_album	Kentiopsis_piersoniorum)	(((Roystonea_regia	(((Podococcus_barteri	Orania_palindan)	Sclerosperma_profizianum)	(((Hydriastele_microspadix	Attalea_speciosa)	Pelagodoxa_henryana)	(Bactris_major	(Nypa_fruticans	(Sabal_domingensis	Phoenix_dactylifera))))))	(Reinhardtia_simplex	(Reinhardtia_paiewonskiana	Reinhardtia_latisecta)))	Geonoma_undata))))	Heterospathe_cagayanensis)	Kingia_australis);
((Podococcus_barteri	((Dypsis_decaryi	(Nypa_fruticans	(Sabal_domingensis	Phoenix_dactylifera)))	(((Sclerosperma_profizianum	(Orania_palindan	Attalea_speciosa))	(Bactris_major	(Reinhardtia_simplex	(Reinhardtia_paiewonskiana	Reinhardtia_latisecta))))	(Roystonea_regia	(Hydriastele_microspadix	(Geonoma_undata	(((Prestoea_acuminata	(Oenocarpus_bataua	(Dictyosperma_album	(Pelagodoxa_henryana	Kentiopsis_piersoniorum))))	Heterospathe_cagayanensis)	Oenocarpus_minor)))))))	Kingia_australis);
((Dypsis_decaryi	((Bactris_major	((((Podococcus_barteri	(Orania_palindan	Attalea_speciosa))	Roystonea_regia)	(((Reinhardtia_paiewonskiana	Reinhardtia_simplex)	Sclerosperma_profizianum)	Reinhardtia_latisecta))	((Geonoma_undata	Kentiopsis_piersoniorum)	(((((Hydriastele_microspadix	Prestoea_acuminata)	(Oenocarpus_minor	Oenocarpus_bataua))	Pelagodoxa_henryana)	Heterospathe_cagayanensis)	Dictyosperma_album))))	(Nypa_fruticans	(Sabal_domingensis	Phoenix_dactylifera))))	Kingia_australis);
((Podococcus_barteri	(((Phoenix_dactylifera	(Attalea_speciosa	Orania_palindan))	((((Reinhardtia_simplex	(Reinhardtia_latisecta	Reinhardtia_paiewonskiana))	Roystonea_regia)	(Pelagodoxa_henryana	((((Dypsis_decaryi	Dictyosperma_album)	((Oenocarpus_minor	(Prestoea_acuminata	Oenocarpus_bataua))	(Geonoma_undata	(Bactris_major	Kentiopsis_piersoniorum))))	Heterospathe_cagayanensis)	(Hydriastele_microspadix	Nypa_fruticans))))	Sclerosperma_profizianum))	Sabal_domingensis))	Kingia_australis);
((Podococcus_barteri	(((Reinhardtia_latisecta	Reinhardtia_paiewonskiana)	(((Sclerosperma_profizianum	(Reinhardtia_simplex	Roystonea_regia))	((Sabal_domingensis	Phoenix_dactylifera)	(Attalea_speciosa	Orania_palindan)))	(((Dictyosperma_album	(((Pelagodoxa_henryana	((Dypsis_decaryi	Prestoea_acuminata)	(Oenocarpus_bataua	Oenocarpus_minor)))	Geonoma_undata)	Kentiopsis_piersoniorum))	(Heterospathe_cagayanensis	Nypa_fruticans))	Bactris_major)))	Hydriastele_microspadix))	Kingia_australis);
((Podococcus_barteri	((((Bactris_major	Attalea_speciosa)	((Pelagodoxa_henryana	(((Prestoea_acuminata	Dypsis_decaryi)	Oenocarpus_bataua)	Oenocarpus_minor))	(Hydriastele_microspadix	(((Kentiopsis_piersoniorum	Heterospathe_cagayanensis)	Geonoma_undata)	Dictyosperma_album))))	((Roystonea_regia	Sclerosperma_profizianum)	((Sabal_domingensis	Phoenix_dactylifera)	Nypa_fruticans)))	(Orania_palindan	((Reinhardtia_latisecta	Reinhardtia_paiewonskiana)	Reinhardtia_simplex))))	Kingia_australis);
((Dypsis_decaryi	(Nypa_fruticans	(((Reinhardtia_latisecta	Reinhardtia_paiewonskiana)	Reinhardtia_simplex)	(((((Sclerosperma_profizianum	(((Oenocarpus_minor	Geonoma_undata)	(((Hydriastele_microspadix	Prestoea_acuminata)	(Heterospathe_cagayanensis	(Pelagodoxa_henryana	(Kentiopsis_piersoniorum	Dictyosperma_album))))	Oenocarpus_bataua))	Sabal_domingensis))	Roystonea_regia)	(Podococcus_barteri	Phoenix_dactylifera))	(Orania_palindan	Attalea_speciosa))	Bactris_major))))	Kingia_australis);
(((((((Sclerosperma_profizianum	Reinhardtia_simplex)	((Bactris_major	(Reinhardtia_latisecta	Reinhardtia_paiewonskiana))	((Geonoma_undata	((Heterospathe_cagayanensis	(Oenocarpus_bataua	(Oenocarpus_minor	(Hydriastele_microspadix	Prestoea_acuminata))))	Pelagodoxa_henryana))	(Kentiopsis_piersoniorum	Dictyosperma_album))))	((Nypa_fruticans	Phoenix_dactylifera)	Sabal_domingensis))	((Dypsis_decaryi	Attalea_speciosa)	Orania_palindan))	Roystonea_regia)	Podococcus_barteri)	Kingia_australis);
((((Nypa_fruticans	(Phoenix_dactylifera	Sabal_domingensis))	(Dictyosperma_album	((Orania_palindan	Roystonea_regia)	((((Heterospathe_cagayanensis	Attalea_speciosa)	(Reinhardtia_simplex	(Reinhardtia_latisecta	Reinhardtia_paiewonskiana)))	(Geonoma_undata	(((Podococcus_barteri	Hydriastele_microspadix)	Prestoea_acuminata)	(Oenocarpus_bataua	Oenocarpus_minor))))	((Bactris_major	Kentiopsis_piersoniorum)	(Pelagodoxa_henryana	Sclerosperma_profizianum))))))	Dypsis_decaryi)	Kingia_australis);
(((((((Attalea_speciosa	Orania_palindan)	Bactris_major)	((Phoenix_dactylifera	(Sabal_domingensis	Sclerosperma_profizianum))	(((((Hydriastele_microspadix	Kentiopsis_piersoniorum)	Pelagodoxa_henryana)	Dictyosperma_album)	((Heterospathe_cagayanensis	(Oenocarpus_bataua	(Oenocarpus_minor	Prestoea_acuminata)))	Geonoma_undata))	(Roystonea_regia	Podococcus_barteri))))	(Reinhardtia_simplex	(Reinhardtia_latisecta	Reinhardtia_paiewonskiana)))	Nypa_fruticans)	Dypsis_decaryi)	Kingia_australis);
((((((Sabal_domingensis	Phoenix_dactylifera)	(((Reinhardtia_simplex	(Roystonea_regia	((Oenocarpus_minor	Pelagodoxa_henryana)	(((Geonoma_undata	(Podococcus_barteri	(Hydriastele_microspadix	Prestoea_acuminata)))	Sclerosperma_profizianum)	((Attalea_speciosa	Orania_palindan)	((Reinhardtia_latisecta	Reinhardtia_paiewonskiana)	Heterospathe_cagayanensis))))))	Oenocarpus_bataua)	(Kentiopsis_piersoniorum	Dictyosperma_album)))	Bactris_major)	Nypa_fruticans)	Dypsis_decaryi)	Kingia_australis);
((((((((Geonoma_undata	Hydriastele_microspadix)	(Kentiopsis_piersoniorum	(Heterospathe_cagayanensis	Pelagodoxa_henryana)))	((Prestoea_acuminata	(Oenocarpus_minor	Dictyosperma_album))	Oenocarpus_bataua))	(Dypsis_decaryi	(Reinhardtia_simplex	(Bactris_major	(Reinhardtia_latisecta	Reinhardtia_paiewonskiana)))))	(Roystonea_regia	(Sclerosperma_profizianum	((Nypa_fruticans	Sabal_domingensis)	Phoenix_dactylifera))))	(Attalea_speciosa	Orania_palindan))	Podococcus_barteri)	Kingia_australis);
(((((Reinhardtia_simplex	(((((Hydriastele_microspadix	(Pelagodoxa_henryana	(Prestoea_acuminata	(Oenocarpus_minor	Oenocarpus_bataua))))	Heterospathe_cagayanensis)	Geonoma_undata)	(Dictyosperma_album	(Bactris_major	Kentiopsis_piersoniorum)))	Attalea_speciosa))	(Roystonea_regia	((Orania_palindan	(Reinhardtia_latisecta	Reinhardtia_paiewonskiana))	Sclerosperma_profizianum)))	(Dypsis_decaryi	((Nypa_fruticans	Sabal_domingensis)	Phoenix_dactylifera)))	Podococcus_barteri)	Kingia_australis);
((Dypsis_decaryi	(((((Attalea_speciosa	Orania_palindan)	(Nypa_fruticans	(Sabal_domingensis	Phoenix_dactylifera)))	(Reinhardtia_simplex	(Sclerosperma_profizianum	((Bactris_major	(Reinhardtia_paiewonskiana	Reinhardtia_latisecta))	((((Hydriastele_microspadix	Prestoea_acuminata)	(Oenocarpus_bataua	Oenocarpus_minor))	(Kentiopsis_piersoniorum	Dictyosperma_album))	(Heterospathe_cagayanensis	(Pelagodoxa_henryana	Geonoma_undata)))))))	Roystonea_regia)	Podococcus_barteri))	Kingia_australis);
((Dictyosperma_album	(((Pelagodoxa_henryana	((Reinhardtia_simplex	((Nypa_fruticans	(Sabal_domingensis	Phoenix_dactylifera))	Bactris_major))	(Orania_palindan	((Sclerosperma_profizianum	(Roystonea_regia	((Reinhardtia_paiewonskiana	Reinhardtia_latisecta)	Podococcus_barteri)))	Attalea_speciosa))))	(Geonoma_undata	(Heterospathe_cagayanensis	((Dypsis_decaryi	(Hydriastele_microspadix	Prestoea_acuminata))	(Oenocarpus_bataua	Oenocarpus_minor)))))	Kentiopsis_piersoniorum))	Kingia_australis);
(((Podococcus_barteri	(((((Bactris_major	((Reinhardtia_paiewonskiana	Reinhardtia_latisecta)	Reinhardtia_simplex))	(Nypa_fruticans	(Sabal_domingensis	Phoenix_dactylifera)))	(((((((Dictyosperma_album	Geonoma_undata)	Oenocarpus_bataua)	Oenocarpus_minor)	Pelagodoxa_henryana)	((Hydriastele_microspadix	Prestoea_acuminata)	Kentiopsis_piersoniorum))	Heterospathe_cagayanensis)	Attalea_speciosa))	(Orania_palindan	Sclerosperma_profizianum))	Roystonea_regia))	Dypsis_decaryi)	Kingia_australis);
((((((((((((((Oenocarpus_minor	Oenocarpus_bataua)	(Hydriastele_microspadix	Prestoea_acuminata))	Geonoma_undata)	(Pelagodoxa_henryana	(Dictyosperma_album	Kentiopsis_piersoniorum)))	Sclerosperma_profizianum)	Orania_palindan)	(Bactris_major	((Sabal_domingensis	Phoenix_dactylifera)	Nypa_fruticans)))	Reinhardtia_simplex)	(Roystonea_regia	Podococcus_barteri))	Attalea_speciosa)	(Reinhardtia_paiewonskiana	Reinhardtia_latisecta))	Heterospathe_cagayanensis)	Dypsis_decaryi)	Kingia_australis);
(((Bactris_major	((Sabal_domingensis	Phoenix_dactylifera)	Nypa_fruticans))	((Reinhardtia_simplex	(Reinhardtia_paiewonskiana	Reinhardtia_latisecta))	((Sclerosperma_profizianum	(Roystonea_regia	((Attalea_speciosa	Orania_palindan)	(((((Heterospathe_cagayanensis	Dypsis_decaryi)	((Oenocarpus_bataua	Oenocarpus_minor)	Prestoea_acuminata))	Pelagodoxa_henryana)	Geonoma_undata)	(Dictyosperma_album	(Hydriastele_microspadix	Kentiopsis_piersoniorum))))))	Podococcus_barteri)))	Kingia_australis);
(((Bactris_major	((Sabal_domingensis	Phoenix_dactylifera)	Nypa_fruticans))	((((((((Heterospathe_cagayanensis	Dypsis_decaryi)	((Oenocarpus_bataua	Oenocarpus_minor)	(Hydriastele_microspadix	Prestoea_acuminata)))	Geonoma_undata)	(Pelagodoxa_henryana	(Dictyosperma_album	Kentiopsis_piersoniorum)))	Roystonea_regia)	(Sclerosperma_profizianum	(Reinhardtia_simplex	(Reinhardtia_paiewonskiana	Reinhardtia_latisecta))))	(Attalea_speciosa	Orania_palindan))	Podococcus_barteri))	Kingia_australis);
((Podococcus_barteri	((((Attalea_speciosa	((Sclerosperma_profizianum	Nypa_fruticans)	Orania_palindan))	Reinhardtia_simplex)	((Roystonea_regia	(Bactris_major	(Reinhardtia_paiewonskiana	Reinhardtia_latisecta)))	((Pelagodoxa_henryana	((Dictyosperma_album	((Heterospathe_cagayanensis	(Hydriastele_microspadix	Kentiopsis_piersoniorum))	Geonoma_undata))	((Prestoea_acuminata	Oenocarpus_bataua)	Oenocarpus_minor)))	(Dypsis_decaryi	Sabal_domingensis))))	Phoenix_dactylifera))	Kingia_australis);
(((Podococcus_barteri	((Pelagodoxa_henryana	(((((Hydriastele_microspadix	Prestoea_acuminata)	(Oenocarpus_minor	Heterospathe_cagayanensis))	Oenocarpus_bataua)	(Kentiopsis_piersoniorum	Dictyosperma_album))	Geonoma_undata))	(((Roystonea_regia	(Bactris_major	(Reinhardtia_simplex	(Reinhardtia_paiewonskiana	Reinhardtia_latisecta))))	(Attalea_speciosa	Orania_palindan))	(((Phoenix_dactylifera	Nypa_fruticans)	Sabal_domingensis)	Sclerosperma_profizianum))))	Dypsis_decaryi)	Kingia_australis);
((Podococcus_barteri	((Dypsis_decaryi	Sabal_domingensis)	((Sclerosperma_profizianum	(Roystonea_regia	(((Geonoma_undata	Pelagodoxa_henryana)	((Bactris_major	Kentiopsis_piersoniorum)	(((Hydriastele_microspadix	Prestoea_acuminata)	(Oenocarpus_minor	Oenocarpus_bataua))	Heterospathe_cagayanensis)))	Dictyosperma_album)))	(Phoenix_dactylifera	((Nypa_fruticans	(Reinhardtia_simplex	(Reinhardtia_paiewonskiana	Reinhardtia_latisecta)))	(Attalea_speciosa	Orania_palindan))))))	Kingia_australis);
(((Podococcus_barteri	((Bactris_major	(Nypa_fruticans	(Reinhardtia_simplex	(Reinhardtia_paiewonskiana	Reinhardtia_latisecta))))	((((Phoenix_dactylifera	Sabal_domingensis)	Attalea_speciosa)	(Orania_palindan	(Roystonea_regia	((Geonoma_undata	(Pelagodoxa_henryana	((Heterospathe_cagayanensis	(Oenocarpus_bataua	(Oenocarpus_minor	Prestoea_acuminata)))	Hydriastele_microspadix)))	(Kentiopsis_piersoniorum	Dictyosperma_album)))))	Sclerosperma_profizianum)))	Dypsis_decaryi)	Kingia_australis);
(((Geonoma_undata	(((Bactris_major	Kentiopsis_piersoniorum)	Dictyosperma_album)	(Roystonea_regia	((((Reinhardtia_simplex	(Reinhardtia_latisecta	Reinhardtia_paiewonskiana))	(Heterospathe_cagayanensis	(((Hydriastele_microspadix	Prestoea_acuminata)	Dypsis_decaryi)	(Oenocarpus_minor	Oenocarpus_bataua))))	((Sabal_domingensis	(Phoenix_dactylifera	Nypa_fruticans))	Orania_palindan))	(Attalea_speciosa	Podococcus_barteri)))))	(Sclerosperma_profizianum	Pelagodoxa_henryana))	Kingia_australis);
((((Roystonea_regia	(Phoenix_dactylifera	(Sabal_domingensis	(Sclerosperma_profizianum	((((Pelagodoxa_henryana	(Kentiopsis_piersoniorum	Dictyosperma_album))	Geonoma_undata)	((Oenocarpus_bataua	Oenocarpus_minor)	((Heterospathe_cagayanensis	Dypsis_decaryi)	(Hydriastele_microspadix	Prestoea_acuminata))))	(Nypa_fruticans	(Reinhardtia_simplex	(Reinhardtia_latisecta	Reinhardtia_paiewonskiana))))))))	((Orania_palindan	Attalea_speciosa)	Bactris_major))	Podococcus_barteri)	Kingia_australis);
((Dypsis_decaryi	(((((Bactris_major	Kentiopsis_piersoniorum)	Geonoma_undata)	((Dictyosperma_album	Podococcus_barteri)	(((Hydriastele_microspadix	(Orania_palindan	Attalea_speciosa))	Pelagodoxa_henryana)	((Sclerosperma_profizianum	Roystonea_regia)	((Reinhardtia_simplex	(Reinhardtia_latisecta	Reinhardtia_paiewonskiana))	((Sabal_domingensis	Nypa_fruticans)	Phoenix_dactylifera))))))	((Oenocarpus_bataua	Prestoea_acuminata)	Oenocarpus_minor))	Heterospathe_cagayanensis))	Kingia_australis);
((Podococcus_barteri	(((Orania_palindan	Attalea_speciosa)	((Sclerosperma_profizianum	Roystonea_regia)	((((Sabal_domingensis	Nypa_fruticans)	Phoenix_dactylifera)	Bactris_major)	(Geonoma_undata	((Pelagodoxa_henryana	(Hydriastele_microspadix	Kentiopsis_piersoniorum))	(((Heterospathe_cagayanensis	Dypsis_decaryi)	((Oenocarpus_bataua	Prestoea_acuminata)	Oenocarpus_minor))	Dictyosperma_album))))))	(Reinhardtia_simplex	(Reinhardtia_latisecta	Reinhardtia_paiewonskiana))))	Kingia_australis);
((Podococcus_barteri	(Prestoea_acuminata	((((((Orania_palindan	(Pelagodoxa_henryana	Attalea_speciosa))	(Nypa_fruticans	(Phoenix_dactylifera	Sabal_domingensis)))	(Reinhardtia_simplex	(Oenocarpus_minor	((Oenocarpus_bataua	(Heterospathe_cagayanensis	((Bactris_major	Kentiopsis_piersoniorum)	(Dypsis_decaryi	Dictyosperma_album))))	(Roystonea_regia	Sclerosperma_profizianum)))))	(Reinhardtia_latisecta	Reinhardtia_paiewonskiana))	Geonoma_undata)	Hydriastele_microspadix)))	Kingia_australis);
((((Nypa_fruticans	(Sabal_domingensis	Phoenix_dactylifera))	Bactris_major)	(((Reinhardtia_simplex	((Orania_palindan	Attalea_speciosa)	Roystonea_regia))	(((Dictyosperma_album	(Geonoma_undata	Kentiopsis_piersoniorum))	(Pelagodoxa_henryana	((Heterospathe_cagayanensis	Dypsis_decaryi)	((Hydriastele_microspadix	(Podococcus_barteri	Prestoea_acuminata))	(Oenocarpus_bataua	Oenocarpus_minor)))))	Sclerosperma_profizianum))	(Reinhardtia_latisecta	Reinhardtia_paiewonskiana)))	Kingia_australis);
((((Phoenix_dactylifera	((((Sclerosperma_profizianum	((((Heterospathe_cagayanensis	(Kentiopsis_piersoniorum	Dictyosperma_album))	(Geonoma_undata	(Pelagodoxa_henryana	((Hydriastele_microspadix	Prestoea_acuminata)	(Oenocarpus_bataua	Oenocarpus_minor)))))	Podococcus_barteri)	(Reinhardtia_simplex	(Reinhardtia_latisecta	Reinhardtia_paiewonskiana))))	Roystonea_regia)	(Orania_palindan	Attalea_speciosa))	Bactris_major))	(Nypa_fruticans	Dypsis_decaryi))	Sabal_domingensis)	Kingia_australis);
(((((Dypsis_decaryi	Bactris_major)	((Reinhardtia_simplex	(Reinhardtia_latisecta	Reinhardtia_paiewonskiana))	((Sclerosperma_profizianum	((Attalea_speciosa	((Pelagodoxa_henryana	(Kentiopsis_piersoniorum	Dictyosperma_album))	((Oenocarpus_bataua	((Geonoma_undata	(Hydriastele_microspadix	Prestoea_acuminata))	Heterospathe_cagayanensis))	Oenocarpus_minor)))	(Orania_palindan	Podococcus_barteri)))	Roystonea_regia)))	(Phoenix_dactylifera	Nypa_fruticans))	Sabal_domingensis)	Kingia_australis);
((Dypsis_decaryi	(((((Geonoma_undata	((Bactris_major	Kentiopsis_piersoniorum)	Dictyosperma_album))	(Oenocarpus_bataua	Oenocarpus_minor))	(Hydriastele_microspadix	Prestoea_acuminata))	(((Phoenix_dactylifera	Podococcus_barteri)	(Sclerosperma_profizianum	(Sabal_domingensis	(((Orania_palindan	Attalea_speciosa)	Nypa_fruticans)	(Reinhardtia_simplex	(Pelagodoxa_henryana	(Reinhardtia_latisecta	Reinhardtia_paiewonskiana)))))))	Roystonea_regia))	Heterospathe_cagayanensis))	Kingia_australis);
(((Dictyosperma_album	((((Oenocarpus_minor	((Hydriastele_microspadix	Prestoea_acuminata)	Oenocarpus_bataua))	Heterospathe_cagayanensis)	(Geonoma_undata	(Attalea_speciosa	(((Reinhardtia_simplex	(Reinhardtia_latisecta	Reinhardtia_paiewonskiana))	(Pelagodoxa_henryana	Sclerosperma_profizianum))	((Roystonea_regia	Podococcus_barteri)	(((Phoenix_dactylifera	Sabal_domingensis)	Nypa_fruticans)	Orania_palindan))))))	(Bactris_major	Kentiopsis_piersoniorum)))	Dypsis_decaryi)	Kingia_australis);
((((((Heterospathe_cagayanensis	(Oenocarpus_bataua	(Oenocarpus_minor	Prestoea_acuminata)))	((Reinhardtia_simplex	(((Pelagodoxa_henryana	(Attalea_speciosa	Orania_palindan))	Roystonea_regia)	(Kentiopsis_piersoniorum	Dictyosperma_album)))	(Sclerosperma_profizianum	((Reinhardtia_latisecta	Reinhardtia_paiewonskiana)	((Podococcus_barteri	Hydriastele_microspadix)	Geonoma_undata)))))	Bactris_major)	(Sabal_domingensis	(Nypa_fruticans	Phoenix_dactylifera)))	Dypsis_decaryi)	Kingia_australis);
((Sabal_domingensis	(((Geonoma_undata	Phoenix_dactylifera)	Podococcus_barteri)	(Sclerosperma_profizianum	(((((Kentiopsis_piersoniorum	Bactris_major)	((Reinhardtia_simplex	(Reinhardtia_latisecta	Reinhardtia_paiewonskiana))	Nypa_fruticans))	(Dypsis_decaryi	(Oenocarpus_bataua	(Oenocarpus_minor	Prestoea_acuminata))))	Roystonea_regia)	((Heterospathe_cagayanensis	(Hydriastele_microspadix	((Pelagodoxa_henryana	Attalea_speciosa)	Orania_palindan)))	Dictyosperma_album)))))	Kingia_australis);
((Podococcus_barteri	((((Reinhardtia_simplex	((Phoenix_dactylifera	Sabal_domingensis)	Roystonea_regia))	((Attalea_speciosa	Orania_palindan)	(Bactris_major	(Sclerosperma_profizianum	(Heterospathe_cagayanensis	Nypa_fruticans)))))	(Pelagodoxa_henryana	((Dictyosperma_album	Kentiopsis_piersoniorum)	(Geonoma_undata	(Oenocarpus_bataua	(((Hydriastele_microspadix	Prestoea_acuminata)	Oenocarpus_minor)	Dypsis_decaryi))))))	(Reinhardtia_latisecta	Reinhardtia_paiewonskiana)))	Kingia_australis);
((Sabal_domingensis	((((((Roystonea_regia	Podococcus_barteri)	(((Attalea_speciosa	Orania_palindan)	Hydriastele_microspadix)	(Reinhardtia_latisecta	Reinhardtia_paiewonskiana)))	(Reinhardtia_simplex	Sclerosperma_profizianum))	((((Pelagodoxa_henryana	(Dypsis_decaryi	((Prestoea_acuminata	Oenocarpus_minor)	Oenocarpus_bataua)))	Dictyosperma_album)	(Geonoma_undata	(Bactris_major	Kentiopsis_piersoniorum)))	Heterospathe_cagayanensis))	Phoenix_dactylifera)	Nypa_fruticans))	Kingia_australis);
((Sabal_domingensis	(((((((Attalea_speciosa	Orania_palindan)	Podococcus_barteri)	Sclerosperma_profizianum)	(Bactris_major	(Dypsis_decaryi	((Reinhardtia_latisecta	Reinhardtia_paiewonskiana)	Reinhardtia_simplex))))	(Roystonea_regia	((Pelagodoxa_henryana	(Heterospathe_cagayanensis	((Hydriastele_microspadix	Prestoea_acuminata)	(Oenocarpus_minor	Oenocarpus_bataua))))	(Geonoma_undata	(Dictyosperma_album	Kentiopsis_piersoniorum)))))	Phoenix_dactylifera)	Nypa_fruticans))	Kingia_australis);
((Podococcus_barteri	(((((Pelagodoxa_henryana	(Oenocarpus_minor	(Oenocarpus_bataua	(Dypsis_decaryi	(Hydriastele_microspadix	Prestoea_acuminata)))))	(Geonoma_undata	(Dictyosperma_album	(Bactris_major	Kentiopsis_piersoniorum))))	(Phoenix_dactylifera	(Nypa_fruticans	Sabal_domingensis)))	(((Heterospathe_cagayanensis	(Attalea_speciosa	Orania_palindan))	((Reinhardtia_latisecta	Reinhardtia_paiewonskiana)	Reinhardtia_simplex))	Sclerosperma_profizianum))	Roystonea_regia))	Kingia_australis);
(((Podococcus_barteri	((((Reinhardtia_latisecta	Reinhardtia_paiewonskiana)	((((Heterospathe_cagayanensis	Dypsis_decaryi)	(((Hydriastele_microspadix	Prestoea_acuminata)	Oenocarpus_minor)	Oenocarpus_bataua))	(Geonoma_undata	(Bactris_major	Kentiopsis_piersoniorum)))	Dictyosperma_album))	(Sclerosperma_profizianum	(Phoenix_dactylifera	((Pelagodoxa_henryana	((Nypa_fruticans	Attalea_speciosa)	Orania_palindan))	Roystonea_regia))))	Reinhardtia_simplex))	Sabal_domingensis)	Kingia_australis);
((Dictyosperma_album	((((((Hydriastele_microspadix	(Attalea_speciosa	Orania_palindan))	Bactris_major)	Podococcus_barteri)	(((Pelagodoxa_henryana	Sclerosperma_profizianum)	(((Sabal_domingensis	Nypa_fruticans)	Phoenix_dactylifera)	Roystonea_regia))	(Reinhardtia_simplex	(Reinhardtia_latisecta	Reinhardtia_paiewonskiana))))	(Geonoma_undata	((Heterospathe_cagayanensis	Dypsis_decaryi)	(Oenocarpus_bataua	(Prestoea_acuminata	Oenocarpus_minor)))))	Kentiopsis_piersoniorum))	Kingia_australis);
(((Attalea_speciosa	(Podococcus_barteri	((Sclerosperma_profizianum	((Roystonea_regia	(Reinhardtia_latisecta	Reinhardtia_paiewonskiana))	(Bactris_major	(Oenocarpus_bataua	(Oenocarpus_minor	(((((Hydriastele_microspadix	(Heterospathe_cagayanensis	Kentiopsis_piersoniorum))	Dictyosperma_album)	Geonoma_undata)	Pelagodoxa_henryana)	Prestoea_acuminata))))))	(Reinhardtia_simplex	(Orania_palindan	((Sabal_domingensis	Nypa_fruticans)	Phoenix_dactylifera))))))	Dypsis_decaryi)	Kingia_australis);
((((((Roystonea_regia	(Orania_palindan	((Sabal_domingensis	Nypa_fruticans)	Phoenix_dactylifera)))	(((Attalea_speciosa	Reinhardtia_simplex)	(Heterospathe_cagayanensis	((Oenocarpus_minor	Oenocarpus_bataua)	(((Hydriastele_microspadix	Prestoea_acuminata)	Geonoma_undata)	(Pelagodoxa_henryana	((Bactris_major	Kentiopsis_piersoniorum)	Dictyosperma_album))))))	Sclerosperma_profizianum))	(Reinhardtia_latisecta	Reinhardtia_paiewonskiana))	Podococcus_barteri)	Dypsis_decaryi)	Kingia_australis);
((((Podococcus_barteri	(((Sclerosperma_profizianum	((Reinhardtia_simplex	(Reinhardtia_latisecta	Reinhardtia_paiewonskiana))	(Orania_palindan	Attalea_speciosa)))	Roystonea_regia)	((((Oenocarpus_minor	((Geonoma_undata	Hydriastele_microspadix)	((Dictyosperma_album	Kentiopsis_piersoniorum)	Pelagodoxa_henryana)))	Oenocarpus_bataua)	Prestoea_acuminata)	Heterospathe_cagayanensis)))	Bactris_major)	(Dypsis_decaryi	(Nypa_fruticans	(Phoenix_dactylifera	Sabal_domingensis))))	Kingia_australis);
((Dypsis_decaryi	(Nypa_fruticans	((Phoenix_dactylifera	(Bactris_major	(((((Podococcus_barteri	Prestoea_acuminata)	Hydriastele_microspadix)	(Oenocarpus_minor	(Heterospathe_cagayanensis	(Orania_palindan	Attalea_speciosa))))	((Roystonea_regia	(((Dictyosperma_album	Kentiopsis_piersoniorum)	Pelagodoxa_henryana)	Geonoma_undata))	((Reinhardtia_simplex	(Reinhardtia_latisecta	Reinhardtia_paiewonskiana))	Sclerosperma_profizianum)))	Oenocarpus_bataua)))	Sabal_domingensis)))	Kingia_australis);
((Podococcus_barteri	((Dypsis_decaryi	((Nypa_fruticans	Sabal_domingensis)	Phoenix_dactylifera))	((Orania_palindan	((Geonoma_undata	Kentiopsis_piersoniorum)	((Heterospathe_cagayanensis	(Pelagodoxa_henryana	((Prestoea_acuminata	Hydriastele_microspadix)	(Oenocarpus_bataua	Oenocarpus_minor))))	Dictyosperma_album)))	((((Reinhardtia_latisecta	Reinhardtia_paiewonskiana)	(Bactris_major	Sclerosperma_profizianum))	(Roystonea_regia	Attalea_speciosa))	Reinhardtia_simplex))))	Kingia_australis);
(((((Orania_palindan	Attalea_speciosa)	Podococcus_barteri)	((Sclerosperma_profizianum	(((Pelagodoxa_henryana	(Reinhardtia_simplex	(Reinhardtia_latisecta	Reinhardtia_paiewonskiana)))	Roystonea_regia)	Phoenix_dactylifera))	((Nypa_fruticans	Heterospathe_cagayanensis)	((Geonoma_undata	(Dypsis_decaryi	((Prestoea_acuminata	Hydriastele_microspadix)	(Oenocarpus_bataua	Oenocarpus_minor))))	((Bactris_major	Kentiopsis_piersoniorum)	Dictyosperma_album)))))	Sabal_domingensis)	Kingia_australis);
((((Reinhardtia_simplex	((((Heterospathe_cagayanensis	Dypsis_decaryi)	(((Pelagodoxa_henryana	(((Bactris_major	Kentiopsis_piersoniorum)	Dictyosperma_album)	((Prestoea_acuminata	Hydriastele_microspadix)	Geonoma_undata)))	Oenocarpus_minor)	Oenocarpus_bataua))	(Sclerosperma_profizianum	(Orania_palindan	Attalea_speciosa)))	((Reinhardtia_latisecta	Reinhardtia_paiewonskiana)	Roystonea_regia)))	(Nypa_fruticans	(Phoenix_dactylifera	Sabal_domingensis)))	Podococcus_barteri)	Kingia_australis);
(((((Bactris_major	(Kentiopsis_piersoniorum	(((Hydriastele_microspadix	(Heterospathe_cagayanensis	Geonoma_undata))	Dictyosperma_album)	(((Pelagodoxa_henryana	Oenocarpus_bataua)	Prestoea_acuminata)	Oenocarpus_minor))))	(((Nypa_fruticans	(Phoenix_dactylifera	Sabal_domingensis))	(Orania_palindan	Attalea_speciosa))	((Sclerosperma_profizianum	((Reinhardtia_latisecta	Reinhardtia_paiewonskiana)	Roystonea_regia))	Reinhardtia_simplex)))	Podococcus_barteri)	Dypsis_decaryi)	Kingia_australis);
(((Dictyosperma_album	(((((Oenocarpus_minor	(Hydriastele_microspadix	Prestoea_acuminata))	Oenocarpus_bataua)	((Pelagodoxa_henryana	((Reinhardtia_latisecta	Reinhardtia_paiewonskiana)	((Nypa_fruticans	(Phoenix_dactylifera	Sabal_domingensis))	((Attalea_speciosa	(Roystonea_regia	(Reinhardtia_simplex	(Sclerosperma_profizianum	Orania_palindan))))	Podococcus_barteri))))	Heterospathe_cagayanensis))	Geonoma_undata)	(Bactris_major	Kentiopsis_piersoniorum)))	Dypsis_decaryi)	Kingia_australis);
(((Dictyosperma_album	(((((Oenocarpus_minor	(Hydriastele_microspadix	Prestoea_acuminata))	Oenocarpus_bataua)	((Pelagodoxa_henryana	((Reinhardtia_latisecta	Reinhardtia_paiewonskiana)	((Nypa_fruticans	(Phoenix_dactylifera	Sabal_domingensis))	((Attalea_speciosa	(Roystonea_regia	(Reinhardtia_simplex	(Sclerosperma_profizianum	Orania_palindan))))	Podococcus_barteri))))	Heterospathe_cagayanensis))	Geonoma_undata)	(Bactris_major	Kentiopsis_piersoniorum)))	Dypsis_decaryi)	Kingia_australis);
(((Podococcus_barteri	((Orania_palindan	Attalea_speciosa)	(((Roystonea_regia	(((Bactris_major	Kentiopsis_piersoniorum)	Dictyosperma_album)	(((Heterospathe_cagayanensis	((Hydriastele_microspadix	Prestoea_acuminata)	(Oenocarpus_minor	Oenocarpus_bataua)))	Pelagodoxa_henryana)	Geonoma_undata)))	Sabal_domingensis)	(Phoenix_dactylifera	((Nypa_fruticans	((Reinhardtia_latisecta	Reinhardtia_paiewonskiana)	Reinhardtia_simplex))	Sclerosperma_profizianum)))))	Dypsis_decaryi)	Kingia_australis);
((Podococcus_barteri	((((Nypa_fruticans	(Sabal_domingensis	Phoenix_dactylifera))	Dypsis_decaryi)	Bactris_major)	((((Reinhardtia_latisecta	Reinhardtia_paiewonskiana)	Reinhardtia_simplex)	((Kentiopsis_piersoniorum	Dictyosperma_album)	(((Heterospathe_cagayanensis	((Hydriastele_microspadix	Prestoea_acuminata)	(Oenocarpus_minor	Oenocarpus_bataua)))	Pelagodoxa_henryana)	Geonoma_undata)))	(((Orania_palindan	Roystonea_regia)	Sclerosperma_profizianum)	Attalea_speciosa))))	Kingia_australis);
((((Phoenix_dactylifera	(Dypsis_decaryi	Sabal_domingensis))	(Bactris_major	(((Sclerosperma_profizianum	(Heterospathe_cagayanensis	(Pelagodoxa_henryana	((Geonoma_undata	(((Oenocarpus_minor	Prestoea_acuminata)	Oenocarpus_bataua)	(Dictyosperma_album	Kentiopsis_piersoniorum)))	Hydriastele_microspadix))))	(Roystonea_regia	((Attalea_speciosa	Orania_palindan)	(Reinhardtia_simplex	(Reinhardtia_paiewonskiana	Reinhardtia_latisecta)))))	Podococcus_barteri)))	Nypa_fruticans)	Kingia_australis);
(((((Bactris_major	Attalea_speciosa)	((Reinhardtia_simplex	(Reinhardtia_paiewonskiana	Reinhardtia_latisecta))	((((Nypa_fruticans	(Phoenix_dactylifera	Sabal_domingensis))	Roystonea_regia)	((((Geonoma_undata	(Prestoea_acuminata	Hydriastele_microspadix))	(Oenocarpus_minor	Oenocarpus_bataua))	(Heterospathe_cagayanensis	((Pelagodoxa_henryana	Dictyosperma_album)	Kentiopsis_piersoniorum)))	Sclerosperma_profizianum))	Orania_palindan)))	Podococcus_barteri)	Dypsis_decaryi)	Kingia_australis);
((((((Reinhardtia_simplex	Sclerosperma_profizianum)	Roystonea_regia)	(((Orania_palindan	Attalea_speciosa)	(Geonoma_undata	((((Heterospathe_cagayanensis	(Dictyosperma_album	Kentiopsis_piersoniorum))	Hydriastele_microspadix)	Pelagodoxa_henryana)	((Oenocarpus_bataua	Oenocarpus_minor)	Prestoea_acuminata))))	(Podococcus_barteri	(Reinhardtia_paiewonskiana	Reinhardtia_latisecta))))	(Bactris_major	(Phoenix_dactylifera	(Sabal_domingensis	Nypa_fruticans))))	Dypsis_decaryi)	Kingia_australis);
((((((Geonoma_undata	Heterospathe_cagayanensis)	((Oenocarpus_bataua	Oenocarpus_minor)	(Dypsis_decaryi	(Hydriastele_microspadix	Prestoea_acuminata))))	((Bactris_major	Kentiopsis_piersoniorum)	Dictyosperma_album))	(((Nypa_fruticans	(Orania_palindan	Attalea_speciosa))	(Pelagodoxa_henryana	(Reinhardtia_simplex	(Reinhardtia_paiewonskiana	Reinhardtia_latisecta))))	((Phoenix_dactylifera	Sclerosperma_profizianum)	(Roystonea_regia	Podococcus_barteri))))	Sabal_domingensis)	Kingia_australis);
(((Bactris_major	((((Reinhardtia_simplex	((Orania_palindan	Attalea_speciosa)	Podococcus_barteri))	Roystonea_regia)	((Reinhardtia_paiewonskiana	Reinhardtia_latisecta)	(Kentiopsis_piersoniorum	((Dictyosperma_album	((Pelagodoxa_henryana	((Heterospathe_cagayanensis	Dypsis_decaryi)	((Oenocarpus_bataua	Oenocarpus_minor)	Prestoea_acuminata)))	Hydriastele_microspadix))	Geonoma_undata))))	Sclerosperma_profizianum))	(Nypa_fruticans	(Phoenix_dactylifera	Sabal_domingensis)))	Kingia_australis);
(((((((Reinhardtia_simplex	(Reinhardtia_paiewonskiana	Reinhardtia_latisecta))	Bactris_major)	Roystonea_regia)	(Sclerosperma_profizianum	((Nypa_fruticans	(Phoenix_dactylifera	Sabal_domingensis))	((Geonoma_undata	(((Heterospathe_cagayanensis	Dypsis_decaryi)	((Oenocarpus_bataua	Oenocarpus_minor)	(Hydriastele_microspadix	Prestoea_acuminata)))	Pelagodoxa_henryana))	(Dictyosperma_album	Kentiopsis_piersoniorum)))))	(Orania_palindan	Attalea_speciosa))	Podococcus_barteri)	Kingia_australis);
((((((Reinhardtia_paiewonskiana	Reinhardtia_latisecta)	Orania_palindan)	((Reinhardtia_simplex	((Roystonea_regia	(Pelagodoxa_henryana	Sclerosperma_profizianum))	((Nypa_fruticans	(Phoenix_dactylifera	Sabal_domingensis))	Attalea_speciosa)))	(Heterospathe_cagayanensis	(((((Dictyosperma_album	(Bactris_major	Kentiopsis_piersoniorum))	Prestoea_acuminata)	Oenocarpus_bataua)	Oenocarpus_minor)	(Geonoma_undata	Hydriastele_microspadix)))))	Podococcus_barteri)	Dypsis_decaryi)	Kingia_australis);
((((((((Reinhardtia_paiewonskiana	Reinhardtia_latisecta)	Reinhardtia_simplex)	(Roystonea_regia	((Prestoea_acuminata	Oenocarpus_minor)	((((Heterospathe_cagayanensis	(Pelagodoxa_henryana	Geonoma_undata))	Hydriastele_microspadix)	(Dictyosperma_album	(Bactris_major	Kentiopsis_piersoniorum)))	Oenocarpus_bataua))))	(Attalea_speciosa	Orania_palindan))	(Sclerosperma_profizianum	Podococcus_barteri))	(Nypa_fruticans	(Phoenix_dactylifera	Sabal_domingensis)))	Dypsis_decaryi)	Kingia_australis);
((((((((Reinhardtia_paiewonskiana	Reinhardtia_latisecta)	Reinhardtia_simplex)	(Bactris_major	(Pelagodoxa_henryana	((((Oenocarpus_minor	Oenocarpus_bataua)	(Hydriastele_microspadix	Prestoea_acuminata))	(Heterospathe_cagayanensis	Dypsis_decaryi))	((Dictyosperma_album	Kentiopsis_piersoniorum)	Geonoma_undata)))))	Sclerosperma_profizianum)	((Nypa_fruticans	(Phoenix_dactylifera	Sabal_domingensis))	Roystonea_regia))	(Attalea_speciosa	Orania_palindan))	Podococcus_barteri)	Kingia_australis);
(((((Sclerosperma_profizianum	Roystonea_regia)	(((Nypa_fruticans	(Phoenix_dactylifera	Sabal_domingensis))	((Reinhardtia_paiewonskiana	Reinhardtia_latisecta)	Reinhardtia_simplex))	((((Oenocarpus_minor	Oenocarpus_bataua)	(Hydriastele_microspadix	Prestoea_acuminata))	(Heterospathe_cagayanensis	Pelagodoxa_henryana))	(((Dypsis_decaryi	Dictyosperma_album)	(Bactris_major	Kentiopsis_piersoniorum))	Geonoma_undata))))	(Attalea_speciosa	Orania_palindan))	Podococcus_barteri)	Kingia_australis);
((Dypsis_decaryi	(((Sabal_domingensis	Phoenix_dactylifera)	Nypa_fruticans)	(((Reinhardtia_simplex	((((Heterospathe_cagayanensis	Geonoma_undata)	(Dictyosperma_album	((Bactris_major	Kentiopsis_piersoniorum)	(((Oenocarpus_bataua	Oenocarpus_minor)	(Hydriastele_microspadix	Prestoea_acuminata))	Pelagodoxa_henryana))))	Sclerosperma_profizianum)	(Roystonea_regia	Attalea_speciosa)))	(Podococcus_barteri	(Reinhardtia_latisecta	Reinhardtia_paiewonskiana)))	Orania_palindan)))	Kingia_australis);
((Sabal_domingensis	(((Dypsis_decaryi	Nypa_fruticans)	Phoenix_dactylifera)	(((((Geonoma_undata	(((Oenocarpus_bataua	Oenocarpus_minor)	(((Kentiopsis_piersoniorum	Dictyosperma_album)	Heterospathe_cagayanensis)	Pelagodoxa_henryana))	(Hydriastele_microspadix	Prestoea_acuminata)))	(Sclerosperma_profizianum	Attalea_speciosa))	((Roystonea_regia	Podococcus_barteri)	Orania_palindan))	(Reinhardtia_simplex	(Reinhardtia_latisecta	Reinhardtia_paiewonskiana)))	Bactris_major)))	Kingia_australis);
(((((((Bactris_major	(Orania_palindan	Attalea_speciosa))	Sclerosperma_profizianum)	((Reinhardtia_simplex	(Reinhardtia_latisecta	Reinhardtia_paiewonskiana))	((Phoenix_dactylifera	Nypa_fruticans)	Sabal_domingensis)))	Roystonea_regia)	(Geonoma_undata	((Kentiopsis_piersoniorum	Dictyosperma_album)	((((Oenocarpus_bataua	Oenocarpus_minor)	((Hydriastele_microspadix	Prestoea_acuminata)	Dypsis_decaryi))	Heterospathe_cagayanensis)	Pelagodoxa_henryana))))	Podococcus_barteri)	Kingia_australis);
((((Reinhardtia_simplex	((((Sclerosperma_profizianum	(Reinhardtia_latisecta	Reinhardtia_paiewonskiana))	(Orania_palindan	(Bactris_major	((Phoenix_dactylifera	Nypa_fruticans)	Sabal_domingensis))))	Roystonea_regia)	Attalea_speciosa))	(Geonoma_undata	((Kentiopsis_piersoniorum	Dictyosperma_album)	(((((Prestoea_acuminata	(Oenocarpus_bataua	Oenocarpus_minor))	Dypsis_decaryi)	Pelagodoxa_henryana)	Hydriastele_microspadix)	Heterospathe_cagayanensis))))	Podococcus_barteri)	Kingia_australis);
((Sabal_domingensis	(Nypa_fruticans	(Phoenix_dactylifera	((Dypsis_decaryi	(((((Reinhardtia_latisecta	Reinhardtia_paiewonskiana)	Reinhardtia_simplex)	((Geonoma_undata	((Heterospathe_cagayanensis	(Kentiopsis_piersoniorum	Dictyosperma_album))	(((Oenocarpus_bataua	Oenocarpus_minor)	(Hydriastele_microspadix	Prestoea_acuminata))	Pelagodoxa_henryana)))	Podococcus_barteri))	(Sclerosperma_profizianum	Roystonea_regia))	(Orania_palindan	Attalea_speciosa)))	Bactris_major))))	Kingia_australis);
((Sabal_domingensis	((Nypa_fruticans	(Podococcus_barteri	((Pelagodoxa_henryana	((Sclerosperma_profizianum	Reinhardtia_simplex)	(Attalea_speciosa	(((((Heterospathe_cagayanensis	Dypsis_decaryi)	((Hydriastele_microspadix	Prestoea_acuminata)	(Oenocarpus_minor	Oenocarpus_bataua)))	(Geonoma_undata	(Dictyosperma_album	(Bactris_major	Kentiopsis_piersoniorum))))	Reinhardtia_paiewonskiana)	Reinhardtia_latisecta))))	(Orania_palindan	Roystonea_regia))))	Phoenix_dactylifera))	Kingia_australis);
((Sabal_domingensis	(((Bactris_major	Nypa_fruticans)	Phoenix_dactylifera)	(((Roystonea_regia	Sclerosperma_profizianum)	((Attalea_speciosa	Orania_palindan)	Podococcus_barteri))	(((((Pelagodoxa_henryana	(((Hydriastele_microspadix	Prestoea_acuminata)	Dypsis_decaryi)	(Oenocarpus_bataua	Oenocarpus_minor)))	(Geonoma_undata	Heterospathe_cagayanensis))	Kentiopsis_piersoniorum)	Dictyosperma_album)	((Reinhardtia_paiewonskiana	Reinhardtia_latisecta)	Reinhardtia_simplex)))))	Kingia_australis);
((Nypa_fruticans	((Sabal_domingensis	Phoenix_dactylifera)	((((Roystonea_regia	((((Pelagodoxa_henryana	(Heterospathe_cagayanensis	Dypsis_decaryi))	((Oenocarpus_bataua	Oenocarpus_minor)	(Hydriastele_microspadix	Prestoea_acuminata)))	Geonoma_undata)	(Kentiopsis_piersoniorum	Dictyosperma_album)))	(Sclerosperma_profizianum	((Attalea_speciosa	Orania_palindan)	((Reinhardtia_paiewonskiana	Reinhardtia_latisecta)	Reinhardtia_simplex))))	Podococcus_barteri)	Bactris_major)))	Kingia_australis);
((Dypsis_decaryi	((Attalea_speciosa	(((Sabal_domingensis	(Nypa_fruticans	Phoenix_dactylifera))	((Reinhardtia_simplex	(((Oenocarpus_bataua	((Oenocarpus_minor	Orania_palindan)	Geonoma_undata))	Roystonea_regia)	(((Bactris_major	Kentiopsis_piersoniorum)	Dictyosperma_album)	Pelagodoxa_henryana)))	Sclerosperma_profizianum))	(((Podococcus_barteri	Hydriastele_microspadix)	Prestoea_acuminata)	(Reinhardtia_paiewonskiana	Reinhardtia_latisecta))))	Heterospathe_cagayanensis))	Kingia_australis);
((Dypsis_decaryi	((((Oenocarpus_minor	Prestoea_acuminata)	Oenocarpus_bataua)	((((Dictyosperma_album	(Kentiopsis_piersoniorum	Geonoma_undata))	((Reinhardtia_simplex	((Reinhardtia_paiewonskiana	Reinhardtia_latisecta)	((Sclerosperma_profizianum	(Attalea_speciosa	Orania_palindan))	(Roystonea_regia	(Bactris_major	((Nypa_fruticans	Phoenix_dactylifera)	Sabal_domingensis))))))	Podococcus_barteri))	Pelagodoxa_henryana)	Hydriastele_microspadix))	Heterospathe_cagayanensis))	Kingia_australis);
(((((Phoenix_dactylifera	Sabal_domingensis)	Nypa_fruticans)	((((((Orania_palindan	Attalea_speciosa)	Podococcus_barteri)	(Roystonea_regia	Reinhardtia_simplex))	(Sclerosperma_profizianum	((Hydriastele_microspadix	Prestoea_acuminata)	(((Pelagodoxa_henryana	(Dictyosperma_album	Kentiopsis_piersoniorum))	Heterospathe_cagayanensis)	(Oenocarpus_minor	(Oenocarpus_bataua	Geonoma_undata))))))	(Reinhardtia_paiewonskiana	Reinhardtia_latisecta))	Bactris_major))	Dypsis_decaryi)	Kingia_australis);
(((((Sabal_domingensis	Phoenix_dactylifera)	Nypa_fruticans)	((((((Pelagodoxa_henryana	((Oenocarpus_minor	Prestoea_acuminata)	Oenocarpus_bataua))	((Hydriastele_microspadix	(Heterospathe_cagayanensis	(Dictyosperma_album	Kentiopsis_piersoniorum)))	Geonoma_undata))	Podococcus_barteri)	(((Bactris_major	Reinhardtia_simplex)	(Reinhardtia_paiewonskiana	Reinhardtia_latisecta))	Roystonea_regia))	Sclerosperma_profizianum)	(Orania_palindan	Attalea_speciosa)))	Dypsis_decaryi)	Kingia_australis);
((Podococcus_barteri	(((Sclerosperma_profizianum	(Reinhardtia_simplex	(Reinhardtia_paiewonskiana	Reinhardtia_latisecta)))	(Roystonea_regia	((Bactris_major	((Dypsis_decaryi	Nypa_fruticans)	(Phoenix_dactylifera	Sabal_domingensis)))	((Pelagodoxa_henryana	(Heterospathe_cagayanensis	(Hydriastele_microspadix	((Oenocarpus_minor	Prestoea_acuminata)	Oenocarpus_bataua))))	(Geonoma_undata	(Dictyosperma_album	Kentiopsis_piersoniorum))))))	(Orania_palindan	Attalea_speciosa)))	Kingia_australis);
((Podococcus_barteri	(((Sclerosperma_profizianum	(Reinhardtia_simplex	(Reinhardtia_paiewonskiana	Reinhardtia_latisecta)))	(Roystonea_regia	((Bactris_major	((Dypsis_decaryi	Nypa_fruticans)	(Phoenix_dactylifera	Sabal_domingensis)))	((Pelagodoxa_henryana	(Heterospathe_cagayanensis	(Hydriastele_microspadix	((Oenocarpus_minor	Prestoea_acuminata)	Oenocarpus_bataua))))	(Geonoma_undata	(Dictyosperma_album	Kentiopsis_piersoniorum))))))	(Orania_palindan	Attalea_speciosa)))	Kingia_australis);
((Podococcus_barteri	(((Sclerosperma_profizianum	(Reinhardtia_simplex	(Reinhardtia_paiewonskiana	Reinhardtia_latisecta)))	(Roystonea_regia	((Bactris_major	((Dypsis_decaryi	Nypa_fruticans)	(Phoenix_dactylifera	Sabal_domingensis)))	((Pelagodoxa_henryana	(Heterospathe_cagayanensis	(Hydriastele_microspadix	((Oenocarpus_minor	Prestoea_acuminata)	Oenocarpus_bataua))))	(Geonoma_undata	(Dictyosperma_album	Kentiopsis_piersoniorum))))))	(Orania_palindan	Attalea_speciosa)))	Kingia_australis);
((Podococcus_barteri	(((Sclerosperma_profizianum	(Reinhardtia_simplex	(Reinhardtia_paiewonskiana	Reinhardtia_latisecta)))	(Roystonea_regia	((Bactris_major	((Dypsis_decaryi	Nypa_fruticans)	(Phoenix_dactylifera	Sabal_domingensis)))	((Pelagodoxa_henryana	(Heterospathe_cagayanensis	(Hydriastele_microspadix	((Oenocarpus_minor	Prestoea_acuminata)	Oenocarpus_bataua))))	(Geonoma_undata	(Dictyosperma_album	Kentiopsis_piersoniorum))))))	(Orania_palindan	Attalea_speciosa)))	Kingia_australis);
((((((((((Roystonea_regia	((Geonoma_undata	((Oenocarpus_minor	(Prestoea_acuminata	Oenocarpus_bataua))	(Heterospathe_cagayanensis	(Dictyosperma_album	Kentiopsis_piersoniorum))))	Pelagodoxa_henryana))	Sclerosperma_profizianum)	((Hydriastele_microspadix	(Reinhardtia_simplex	(Reinhardtia_paiewonskiana	Reinhardtia_latisecta)))	(Orania_palindan	Attalea_speciosa)))	Podococcus_barteri)	Bactris_major)	Phoenix_dactylifera)	Sabal_domingensis)	Nypa_fruticans)	Dypsis_decaryi)	Kingia_australis);
((Podococcus_barteri	(((Reinhardtia_simplex	(Reinhardtia_paiewonskiana	Reinhardtia_latisecta))	Dypsis_decaryi)	(((Orania_palindan	Attalea_speciosa)	Bactris_major)	((Roystonea_regia	(Nypa_fruticans	(Phoenix_dactylifera	Sabal_domingensis)))	(((((Prestoea_acuminata	Hydriastele_microspadix)	Geonoma_undata)	((Dictyosperma_album	Kentiopsis_piersoniorum)	Pelagodoxa_henryana))	((Oenocarpus_bataua	Oenocarpus_minor)	Heterospathe_cagayanensis))	Sclerosperma_profizianum)))))	Kingia_australis);
((((Bactris_major	((Nypa_fruticans	Sabal_domingensis)	Phoenix_dactylifera))	(((Reinhardtia_simplex	(Reinhardtia_paiewonskiana	Reinhardtia_latisecta))	((Roystonea_regia	(Orania_palindan	Attalea_speciosa))	(Sclerosperma_profizianum	(((Heterospathe_cagayanensis	((Kentiopsis_piersoniorum	Dictyosperma_album)	Pelagodoxa_henryana))	(Oenocarpus_bataua	Oenocarpus_minor))	((Prestoea_acuminata	Hydriastele_microspadix)	Geonoma_undata)))))	Podococcus_barteri))	Dypsis_decaryi)	Kingia_australis);
(((((Bactris_major	(Dypsis_decaryi	Nypa_fruticans))	Phoenix_dactylifera)	(Attalea_speciosa	(((Sclerosperma_profizianum	(Roystonea_regia	((((Dictyosperma_album	Kentiopsis_piersoniorum)	(((Heterospathe_cagayanensis	((Oenocarpus_bataua	Oenocarpus_minor)	Prestoea_acuminata))	Hydriastele_microspadix)	Geonoma_undata))	Pelagodoxa_henryana)	((Reinhardtia_paiewonskiana	Reinhardtia_latisecta)	Orania_palindan))))	Podococcus_barteri)	Reinhardtia_simplex)))	Sabal_domingensis)	Kingia_australis);
((Dypsis_decaryi	(Podococcus_barteri	((((Nypa_fruticans	Sabal_domingensis)	Phoenix_dactylifera)	(Orania_palindan	Attalea_speciosa))	(((Heterospathe_cagayanensis	((Reinhardtia_latisecta	Reinhardtia_paiewonskiana)	Reinhardtia_simplex))	(Bactris_major	Sclerosperma_profizianum))	(((Geonoma_undata	(((Prestoea_acuminata	Hydriastele_microspadix)	Kentiopsis_piersoniorum)	((Oenocarpus_bataua	Oenocarpus_minor)	Dictyosperma_album)))	Pelagodoxa_henryana)	Roystonea_regia)))))	Kingia_australis);
((Podococcus_barteri	(((Nypa_fruticans	Sabal_domingensis)	Phoenix_dactylifera)	((Reinhardtia_simplex	(((Orania_palindan	Attalea_speciosa)	(((((Dypsis_decaryi	Heterospathe_cagayanensis)	((Prestoea_acuminata	Hydriastele_microspadix)	(Oenocarpus_minor	Oenocarpus_bataua)))	Pelagodoxa_henryana)	Geonoma_undata)	(Kentiopsis_piersoniorum	Dictyosperma_album)))	(Roystonea_regia	(Bactris_major	(Reinhardtia_latisecta	Reinhardtia_paiewonskiana)))))	Sclerosperma_profizianum)))	Kingia_australis);
((Podococcus_barteri	(((Nypa_fruticans	Sabal_domingensis)	Phoenix_dactylifera)	((Reinhardtia_simplex	(((Orania_palindan	Attalea_speciosa)	(((((Dypsis_decaryi	Heterospathe_cagayanensis)	((Prestoea_acuminata	Hydriastele_microspadix)	(Oenocarpus_minor	Oenocarpus_bataua)))	Pelagodoxa_henryana)	Geonoma_undata)	(Kentiopsis_piersoniorum	Dictyosperma_album)))	(Roystonea_regia	(Bactris_major	(Reinhardtia_latisecta	Reinhardtia_paiewonskiana)))))	Sclerosperma_profizianum)))	Kingia_australis);
(((Bactris_major	(Nypa_fruticans	(Sabal_domingensis	(((((Podococcus_barteri	Sclerosperma_profizianum)	Roystonea_regia)	((((Heterospathe_cagayanensis	(((Prestoea_acuminata	Hydriastele_microspadix)	(Oenocarpus_minor	Oenocarpus_bataua))	Pelagodoxa_henryana))	Geonoma_undata)	(Kentiopsis_piersoniorum	Dictyosperma_album))	(Orania_palindan	Attalea_speciosa)))	(Reinhardtia_simplex	(Reinhardtia_latisecta	Reinhardtia_paiewonskiana)))	Phoenix_dactylifera))))	Dypsis_decaryi)	Kingia_australis);
((((((Dypsis_decaryi	Sabal_domingensis)	Phoenix_dactylifera)	((Sclerosperma_profizianum	((Bactris_major	(Reinhardtia_simplex	(Reinhardtia_latisecta	Reinhardtia_paiewonskiana)))	(((((Oenocarpus_bataua	Oenocarpus_minor)	(Prestoea_acuminata	Hydriastele_microspadix))	Geonoma_undata)	(Nypa_fruticans	(Kentiopsis_piersoniorum	Dictyosperma_album)))	Heterospathe_cagayanensis)))	Roystonea_regia))	(Pelagodoxa_henryana	(Orania_palindan	Attalea_speciosa)))	Podococcus_barteri)	Kingia_australis);
((((Nypa_fruticans	(Sabal_domingensis	Phoenix_dactylifera))	((((Sclerosperma_profizianum	((Orania_palindan	Attalea_speciosa)	(((Hydriastele_microspadix	(Kentiopsis_piersoniorum	Dictyosperma_album))	Pelagodoxa_henryana)	((Heterospathe_cagayanensis	(Oenocarpus_bataua	(Oenocarpus_minor	Prestoea_acuminata)))	Geonoma_undata))))	Roystonea_regia)	(Reinhardtia_simplex	(Bactris_major	(Reinhardtia_latisecta	Reinhardtia_paiewonskiana))))	Podococcus_barteri))	Dypsis_decaryi)	Kingia_australis);
((((((Oenocarpus_minor	(Prestoea_acuminata	Oenocarpus_bataua))	Dypsis_decaryi)	(Dictyosperma_album	((Geonoma_undata	(Bactris_major	Kentiopsis_piersoniorum))	Pelagodoxa_henryana)))	(Sclerosperma_profizianum	(((Orania_palindan	Attalea_speciosa)	(Hydriastele_microspadix	(Reinhardtia_latisecta	Reinhardtia_paiewonskiana)))	((Roystonea_regia	(Sabal_domingensis	(Phoenix_dactylifera	Nypa_fruticans)))	(Heterospathe_cagayanensis	Reinhardtia_simplex)))))	Podococcus_barteri)	Kingia_australis);
((((((((Roystonea_regia	(((Heterospathe_cagayanensis	(Kentiopsis_piersoniorum	Dictyosperma_album))	Geonoma_undata)	(((Oenocarpus_minor	Oenocarpus_bataua)	(Prestoea_acuminata	Hydriastele_microspadix))	Pelagodoxa_henryana)))	Sclerosperma_profizianum)	Attalea_speciosa)	((Dypsis_decaryi	Bactris_major)	((Sabal_domingensis	Nypa_fruticans)	Phoenix_dactylifera)))	(Reinhardtia_simplex	(Reinhardtia_latisecta	Reinhardtia_paiewonskiana)))	Orania_palindan)	Podococcus_barteri)	Kingia_australis);
((((((Sabal_domingensis	Nypa_fruticans)	Phoenix_dactylifera)	((((Sclerosperma_profizianum	(Bactris_major	(Reinhardtia_simplex	(Reinhardtia_latisecta	Reinhardtia_paiewonskiana))))	Roystonea_regia)	(Orania_palindan	Attalea_speciosa))	(((Pelagodoxa_henryana	(Kentiopsis_piersoniorum	Dictyosperma_album))	Geonoma_undata)	(Heterospathe_cagayanensis	((Oenocarpus_minor	Oenocarpus_bataua)	(Prestoea_acuminata	Hydriastele_microspadix))))))	Podococcus_barteri)	Dypsis_decaryi)	Kingia_australis);
(((Dictyosperma_album	((Geonoma_undata	(((Oenocarpus_minor	Oenocarpus_bataua)	(Prestoea_acuminata	Hydriastele_microspadix))	(((((Heterospathe_cagayanensis	Sclerosperma_profizianum)	(Pelagodoxa_henryana	(Reinhardtia_simplex	(Reinhardtia_latisecta	Reinhardtia_paiewonskiana))))	(Podococcus_barteri	(Nypa_fruticans	(Phoenix_dactylifera	Sabal_domingensis))))	Roystonea_regia)	(Orania_palindan	Attalea_speciosa))))	(Bactris_major	Kentiopsis_piersoniorum)))	Dypsis_decaryi)	Kingia_australis);
(((Orania_palindan	(((Attalea_speciosa	Phoenix_dactylifera)	((Nypa_fruticans	(Reinhardtia_paiewonskiana	Reinhardtia_latisecta))	Bactris_major))	(((((Oenocarpus_minor	((Heterospathe_cagayanensis	((Hydriastele_microspadix	(Dictyosperma_album	Kentiopsis_piersoniorum))	Pelagodoxa_henryana))	Geonoma_undata))	Oenocarpus_bataua)	Prestoea_acuminata)	(Dypsis_decaryi	Sabal_domingensis))	(Roystonea_regia	(Sclerosperma_profizianum	Reinhardtia_simplex)))))	Podococcus_barteri)	Kingia_australis);
(((((((Prestoea_acuminata	Oenocarpus_minor)	Oenocarpus_bataua)	((Pelagodoxa_henryana	((Geonoma_undata	Heterospathe_cagayanensis)	Hydriastele_microspadix))	(Dictyosperma_album	Kentiopsis_piersoniorum)))	(Dypsis_decaryi	(Bactris_major	((Phoenix_dactylifera	Nypa_fruticans)	Sabal_domingensis))))	((((Sclerosperma_profizianum	Attalea_speciosa)	Reinhardtia_simplex)	Roystonea_regia)	((Reinhardtia_paiewonskiana	Reinhardtia_latisecta)	Orania_palindan)))	Podococcus_barteri)	Kingia_australis);
((Dypsis_decaryi	((Reinhardtia_simplex	(Reinhardtia_paiewonskiana	Reinhardtia_latisecta))	((Podococcus_barteri	(Roystonea_regia	(((Heterospathe_cagayanensis	(Dictyosperma_album	Kentiopsis_piersoniorum))	((Hydriastele_microspadix	(Pelagodoxa_henryana	(Prestoea_acuminata	(Oenocarpus_minor	Oenocarpus_bataua))))	Geonoma_undata))	((Orania_palindan	Attalea_speciosa)	((Phoenix_dactylifera	Nypa_fruticans)	Sabal_domingensis)))))	(Bactris_major	Sclerosperma_profizianum))))	Kingia_australis);
(((((((Orania_palindan	((Heterospathe_cagayanensis	(Pelagodoxa_henryana	((Dictyosperma_album	Kentiopsis_piersoniorum)	Hydriastele_microspadix)))	((Oenocarpus_bataua	(Prestoea_acuminata	Oenocarpus_minor))	Geonoma_undata)))	(Dypsis_decaryi	(Bactris_major	((Sabal_domingensis	Nypa_fruticans)	Phoenix_dactylifera))))	(Reinhardtia_simplex	(Reinhardtia_paiewonskiana	Reinhardtia_latisecta)))	(Attalea_speciosa	Sclerosperma_profizianum))	Roystonea_regia)	Podococcus_barteri)	Kingia_australis);
((Nypa_fruticans	((Phoenix_dactylifera	((Podococcus_barteri	(Roystonea_regia	((((Kentiopsis_piersoniorum	(Geonoma_undata	Dictyosperma_album))	((Hydriastele_microspadix	((Heterospathe_cagayanensis	Dypsis_decaryi)	((Prestoea_acuminata	Oenocarpus_minor)	Oenocarpus_bataua)))	Pelagodoxa_henryana))	(Orania_palindan	Attalea_speciosa))	((Reinhardtia_simplex	(Reinhardtia_paiewonskiana	Reinhardtia_latisecta))	Sclerosperma_profizianum))))	Bactris_major))	Sabal_domingensis))	Kingia_australis);
(((((Roystonea_regia	((Reinhardtia_simplex	(Reinhardtia_paiewonskiana	Reinhardtia_latisecta))	Podococcus_barteri))	((Dictyosperma_album	(Geonoma_undata	(Kentiopsis_piersoniorum	(((Heterospathe_cagayanensis	Dypsis_decaryi)	((Oenocarpus_minor	Oenocarpus_bataua)	Pelagodoxa_henryana))	(Hydriastele_microspadix	Prestoea_acuminata)))))	Sclerosperma_profizianum))	(Orania_palindan	Attalea_speciosa))	(Bactris_major	((Nypa_fruticans	Sabal_domingensis)	Phoenix_dactylifera)))	Kingia_australis);
(((((Roystonea_regia	((Reinhardtia_simplex	(Reinhardtia_paiewonskiana	Reinhardtia_latisecta))	Podococcus_barteri))	((Dictyosperma_album	(Geonoma_undata	(Kentiopsis_piersoniorum	(((Heterospathe_cagayanensis	Dypsis_decaryi)	((Oenocarpus_minor	Oenocarpus_bataua)	Pelagodoxa_henryana))	(Hydriastele_microspadix	Prestoea_acuminata)))))	Sclerosperma_profizianum))	(Orania_palindan	Attalea_speciosa))	(Bactris_major	((Nypa_fruticans	Sabal_domingensis)	Phoenix_dactylifera)))	Kingia_australis);
(((Bactris_major	Sclerosperma_profizianum)	((((((Nypa_fruticans	Sabal_domingensis)	Phoenix_dactylifera)	Orania_palindan)	((Reinhardtia_paiewonskiana	Reinhardtia_latisecta)	Podococcus_barteri))	(Roystonea_regia	(Attalea_speciosa	Reinhardtia_simplex)))	((Pelagodoxa_henryana	(Kentiopsis_piersoniorum	Dictyosperma_album))	(Geonoma_undata	(((Oenocarpus_minor	Oenocarpus_bataua)	((Hydriastele_microspadix	Prestoea_acuminata)	Dypsis_decaryi))	Heterospathe_cagayanensis)))))	Kingia_australis);
(((((((Sclerosperma_profizianum	((Orania_palindan	Attalea_speciosa)	Bactris_major))	Reinhardtia_simplex)	(Roystonea_regia	((Pelagodoxa_henryana	(Kentiopsis_piersoniorum	Dictyosperma_album))	(Geonoma_undata	(Heterospathe_cagayanensis	(((Hydriastele_microspadix	Prestoea_acuminata)	Oenocarpus_minor)	Oenocarpus_bataua))))))	((Nypa_fruticans	(Sabal_domingensis	Phoenix_dactylifera))	(Reinhardtia_paiewonskiana	Reinhardtia_latisecta)))	Dypsis_decaryi)	Podococcus_barteri)	Kingia_australis);
((Dypsis_decaryi	(Podococcus_barteri	((((Reinhardtia_paiewonskiana	Reinhardtia_latisecta)	Reinhardtia_simplex)	(((Orania_palindan	Attalea_speciosa)	Bactris_major)	(((Nypa_fruticans	(Sabal_domingensis	Phoenix_dactylifera))	Sclerosperma_profizianum)	((Pelagodoxa_henryana	(Kentiopsis_piersoniorum	Dictyosperma_album))	(Geonoma_undata	(Heterospathe_cagayanensis	((Hydriastele_microspadix	Prestoea_acuminata)	(Oenocarpus_minor	Oenocarpus_bataua))))))))	Roystonea_regia)))	Kingia_australis);
((Dypsis_decaryi	((Phoenix_dactylifera	((Bactris_major	((((Roystonea_regia	Reinhardtia_simplex)	Sclerosperma_profizianum)	((Podococcus_barteri	Orania_palindan)	(((Oenocarpus_bataua	(Oenocarpus_minor	(Dictyosperma_album	(Geonoma_undata	((Heterospathe_cagayanensis	Kentiopsis_piersoniorum)	Pelagodoxa_henryana)))))	(Hydriastele_microspadix	Prestoea_acuminata))	Attalea_speciosa)))	(Reinhardtia_latisecta	Reinhardtia_paiewonskiana)))	Nypa_fruticans))	Sabal_domingensis))	Kingia_australis);
((Dypsis_decaryi	((Phoenix_dactylifera	(Nypa_fruticans	(Bactris_major	(Attalea_speciosa	(((Reinhardtia_simplex	Sclerosperma_profizianum)	Orania_palindan)	((((Reinhardtia_latisecta	Reinhardtia_paiewonskiana)	Podococcus_barteri)	(((Kentiopsis_piersoniorum	Dictyosperma_album)	Geonoma_undata)	(Heterospathe_cagayanensis	(Pelagodoxa_henryana	((Oenocarpus_bataua	Oenocarpus_minor)	(Hydriastele_microspadix	Prestoea_acuminata))))))	Roystonea_regia))))))	Sabal_domingensis))	Kingia_australis);
((Dypsis_decaryi	(((((Geonoma_undata	Phoenix_dactylifera)	(Podococcus_barteri	((Roystonea_regia	Dictyosperma_album)	((Oenocarpus_bataua	(((Bactris_major	(Hydriastele_microspadix	Kentiopsis_piersoniorum))	Pelagodoxa_henryana)	(Orania_palindan	Attalea_speciosa)))	(((Sclerosperma_profizianum	Sabal_domingensis)	Prestoea_acuminata)	Oenocarpus_minor)))))	(Reinhardtia_simplex	(Reinhardtia_latisecta	Reinhardtia_paiewonskiana)))	Nypa_fruticans)	Heterospathe_cagayanensis))	Kingia_australis);
((((((Reinhardtia_simplex	(Sclerosperma_profizianum	((Hydriastele_microspadix	Prestoea_acuminata)	((Oenocarpus_minor	Oenocarpus_bataua)	((Geonoma_undata	Pelagodoxa_henryana)	(Heterospathe_cagayanensis	(Dictyosperma_album	Kentiopsis_piersoniorum)))))))	((Bactris_major	((Reinhardtia_latisecta	Reinhardtia_paiewonskiana)	Dypsis_decaryi))	(Sabal_domingensis	(Phoenix_dactylifera	Nypa_fruticans))))	Roystonea_regia)	(Orania_palindan	Attalea_speciosa))	Podococcus_barteri)	Kingia_australis);
((((Sclerosperma_profizianum	(Orania_palindan	(Hydriastele_microspadix	((Reinhardtia_simplex	(Pelagodoxa_henryana	(Reinhardtia_latisecta	Reinhardtia_paiewonskiana)))	((Dictyosperma_album	((Oenocarpus_bataua	(Oenocarpus_minor	Prestoea_acuminata))	(Heterospathe_cagayanensis	Dypsis_decaryi)))	(Kentiopsis_piersoniorum	Geonoma_undata))))))	(Roystonea_regia	((Nypa_fruticans	(Bactris_major	(Phoenix_dactylifera	Sabal_domingensis)))	Attalea_speciosa)))	Podococcus_barteri)	Kingia_australis);
(((Roystonea_regia	(((Bactris_major	Sclerosperma_profizianum)	Nypa_fruticans)	((Sabal_domingensis	(((Orania_palindan	Attalea_speciosa)	(Reinhardtia_latisecta	Reinhardtia_paiewonskiana))	(Phoenix_dactylifera	((Kentiopsis_piersoniorum	Dictyosperma_album)	((((Oenocarpus_minor	Oenocarpus_bataua)	((Heterospathe_cagayanensis	Dypsis_decaryi)	(Hydriastele_microspadix	Prestoea_acuminata)))	Pelagodoxa_henryana)	Geonoma_undata)))))	Reinhardtia_simplex)))	Podococcus_barteri)	Kingia_australis);
((((((((((Oenocarpus_minor	Prestoea_acuminata)	Oenocarpus_bataua)	Pelagodoxa_henryana)	(Geonoma_undata	(Hydriastele_microspadix	((Kentiopsis_piersoniorum	Dictyosperma_album)	Heterospathe_cagayanensis))))	((Bactris_major	(Sabal_domingensis	(Phoenix_dactylifera	Nypa_fruticans)))	Dypsis_decaryi))	Roystonea_regia)	(((Reinhardtia_latisecta	Reinhardtia_paiewonskiana)	Reinhardtia_simplex)	Sclerosperma_profizianum))	(Orania_palindan	Attalea_speciosa))	Podococcus_barteri)	Kingia_australis);
((((((Orania_palindan	(((Kentiopsis_piersoniorum	Dictyosperma_album)	((Geonoma_undata	Prestoea_acuminata)	(Oenocarpus_minor	Oenocarpus_bataua)))	(Attalea_speciosa	((Bactris_major	(Nypa_fruticans	(Sabal_domingensis	Phoenix_dactylifera)))	Dypsis_decaryi))))	((Pelagodoxa_henryana	((Reinhardtia_latisecta	Reinhardtia_paiewonskiana)	Reinhardtia_simplex))	(Heterospathe_cagayanensis	Sclerosperma_profizianum)))	Roystonea_regia)	Hydriastele_microspadix)	Podococcus_barteri)	Kingia_australis);
(((Sabal_domingensis	(Phoenix_dactylifera	Nypa_fruticans))	(Bactris_major	(((((((Dypsis_decaryi	((Hydriastele_microspadix	Podococcus_barteri)	Prestoea_acuminata))	(Oenocarpus_minor	Oenocarpus_bataua))	(Heterospathe_cagayanensis	(Orania_palindan	Attalea_speciosa)))	((Pelagodoxa_henryana	((Reinhardtia_latisecta	Reinhardtia_paiewonskiana)	Reinhardtia_simplex))	Sclerosperma_profizianum))	Geonoma_undata)	Roystonea_regia)	(Kentiopsis_piersoniorum	Dictyosperma_album))))	Kingia_australis);
(((((Bactris_major	((((Podococcus_barteri	((Geonoma_undata	Kentiopsis_piersoniorum)	(Dictyosperma_album	((Heterospathe_cagayanensis	Dypsis_decaryi)	(((Hydriastele_microspadix	Prestoea_acuminata)	Oenocarpus_bataua)	Oenocarpus_minor)))))	((Orania_palindan	Attalea_speciosa)	(Reinhardtia_simplex	(Pelagodoxa_henryana	(Reinhardtia_latisecta	Reinhardtia_paiewonskiana)))))	Roystonea_regia)	Sclerosperma_profizianum))	Nypa_fruticans)	Phoenix_dactylifera)	Sabal_domingensis)	Kingia_australis);
((((Bactris_major	(Reinhardtia_paiewonskiana	Reinhardtia_latisecta))	((((Geonoma_undata	(Heterospathe_cagayanensis	((Oenocarpus_minor	Prestoea_acuminata)	Oenocarpus_bataua)))	(Hydriastele_microspadix	(Pelagodoxa_henryana	(Dictyosperma_album	Kentiopsis_piersoniorum))))	((Nypa_fruticans	(Sabal_domingensis	Phoenix_dactylifera))	Orania_palindan))	(Sclerosperma_profizianum	(Reinhardtia_simplex	(Roystonea_regia	(Dypsis_decaryi	Attalea_speciosa))))))	Podococcus_barteri)	Kingia_australis);
((Sabal_domingensis	((Phoenix_dactylifera	(Nypa_fruticans	Dypsis_decaryi))	((((Geonoma_undata	(Heterospathe_cagayanensis	(Oenocarpus_bataua	(Oenocarpus_minor	(Hydriastele_microspadix	Prestoea_acuminata)))))	(Pelagodoxa_henryana	(Dictyosperma_album	Kentiopsis_piersoniorum)))	((Sclerosperma_profizianum	((Roystonea_regia	((Reinhardtia_paiewonskiana	Reinhardtia_latisecta)	Podococcus_barteri))	(Orania_palindan	Attalea_speciosa)))	Reinhardtia_simplex))	Bactris_major)))	Kingia_australis);
((Dypsis_decaryi	(((Oenocarpus_bataua	(Prestoea_acuminata	Oenocarpus_minor))	((Bactris_major	(Hydriastele_microspadix	(((Roystonea_regia	(Reinhardtia_simplex	Sclerosperma_profizianum))	((Pelagodoxa_henryana	Podococcus_barteri)	(Orania_palindan	Attalea_speciosa)))	((Reinhardtia_paiewonskiana	Reinhardtia_latisecta)	(Phoenix_dactylifera	(Nypa_fruticans	Sabal_domingensis))))))	((Geonoma_undata	Kentiopsis_piersoniorum)	Dictyosperma_album)))	Heterospathe_cagayanensis))	Kingia_australis);
((Dypsis_decaryi	((Attalea_speciosa	Bactris_major)	((Reinhardtia_simplex	(((((Dictyosperma_album	((((Hydriastele_microspadix	Prestoea_acuminata)	(Oenocarpus_minor	Oenocarpus_bataua))	Pelagodoxa_henryana)	Geonoma_undata))	Heterospathe_cagayanensis)	Kentiopsis_piersoniorum)	Podococcus_barteri)	(((Phoenix_dactylifera	(Nypa_fruticans	Sabal_domingensis))	Orania_palindan)	((Reinhardtia_paiewonskiana	Reinhardtia_latisecta)	Sclerosperma_profizianum))))	Roystonea_regia)))	Kingia_australis);
((Dypsis_decaryi	((((Bactris_major	((Sclerosperma_profizianum	(((Reinhardtia_paiewonskiana	Reinhardtia_latisecta)	Reinhardtia_simplex)	((((Kentiopsis_piersoniorum	Dictyosperma_album)	(((Hydriastele_microspadix	Prestoea_acuminata)	Geonoma_undata)	(Oenocarpus_minor	Oenocarpus_bataua)))	Heterospathe_cagayanensis)	Pelagodoxa_henryana)))	((Nypa_fruticans	Sabal_domingensis)	Phoenix_dactylifera)))	Roystonea_regia)	(Orania_palindan	Attalea_speciosa))	Podococcus_barteri))	Kingia_australis);
((((((((Orania_palindan	Attalea_speciosa)	((Pelagodoxa_henryana	(Geonoma_undata	((Hydriastele_microspadix	Prestoea_acuminata)	(Oenocarpus_minor	Oenocarpus_bataua))))	((Kentiopsis_piersoniorum	Dictyosperma_album)	Heterospathe_cagayanensis)))	Sclerosperma_profizianum)	Roystonea_regia)	(Bactris_major	((Dypsis_decaryi	(Reinhardtia_paiewonskiana	Reinhardtia_latisecta))	Reinhardtia_simplex)))	((Nypa_fruticans	Sabal_domingensis)	Phoenix_dactylifera))	Podococcus_barteri)	Kingia_australis);
((((Sabal_domingensis	(Phoenix_dactylifera	((((Pelagodoxa_henryana	Sclerosperma_profizianum)	((Reinhardtia_paiewonskiana	Reinhardtia_latisecta)	Reinhardtia_simplex))	(Roystonea_regia	((Orania_palindan	Attalea_speciosa)	(((Dictyosperma_album	((Hydriastele_microspadix	Prestoea_acuminata)	(Oenocarpus_minor	Oenocarpus_bataua)))	(Geonoma_undata	(Bactris_major	Kentiopsis_piersoniorum)))	Heterospathe_cagayanensis))))	Podococcus_barteri)))	Nypa_fruticans)	Dypsis_decaryi)	Kingia_australis);
((Sabal_domingensis	(Phoenix_dactylifera	(Nypa_fruticans	((((Roystonea_regia	Podococcus_barteri)	(((Reinhardtia_paiewonskiana	Reinhardtia_latisecta)	Reinhardtia_simplex)	(Pelagodoxa_henryana	Sclerosperma_profizianum)))	(Heterospathe_cagayanensis	((((Hydriastele_microspadix	Prestoea_acuminata)	Dypsis_decaryi)	(Oenocarpus_minor	Oenocarpus_bataua))	(Geonoma_undata	(Dictyosperma_album	(Bactris_major	Kentiopsis_piersoniorum))))))	(Orania_palindan	Attalea_speciosa)))))	Kingia_australis);
(((Nypa_fruticans	((((Sclerosperma_profizianum	Roystonea_regia)	((Orania_palindan	Attalea_speciosa)	(Geonoma_undata	((((Podococcus_barteri	Hydriastele_microspadix)	Prestoea_acuminata)	(((Dictyosperma_album	(Bactris_major	Kentiopsis_piersoniorum))	Pelagodoxa_henryana)	Heterospathe_cagayanensis))	(Oenocarpus_bataua	Oenocarpus_minor)))))	((Reinhardtia_paiewonskiana	Reinhardtia_latisecta)	Reinhardtia_simplex))	(Sabal_domingensis	Phoenix_dactylifera)))	Dypsis_decaryi)	Kingia_australis);
(((Heterospathe_cagayanensis	((((Orania_palindan	((Sabal_domingensis	(Nypa_fruticans	Phoenix_dactylifera))	Sclerosperma_profizianum))	Roystonea_regia)	(Attalea_speciosa	(((Reinhardtia_paiewonskiana	Reinhardtia_latisecta)	Reinhardtia_simplex)	Podococcus_barteri)))	(Pelagodoxa_henryana	(((Oenocarpus_bataua	Oenocarpus_minor)	(Dictyosperma_album	((Bactris_major	Kentiopsis_piersoniorum)	(Hydriastele_microspadix	Geonoma_undata))))	Prestoea_acuminata))))	Dypsis_decaryi)	Kingia_australis);
(((Podococcus_barteri	(((Roystonea_regia	((Dictyosperma_album	Kentiopsis_piersoniorum)	((Heterospathe_cagayanensis	(Pelagodoxa_henryana	((Hydriastele_microspadix	Prestoea_acuminata)	(Oenocarpus_minor	Oenocarpus_bataua))))	Geonoma_undata)))	((Sclerosperma_profizianum	(Attalea_speciosa	Bactris_major))	((Reinhardtia_simplex	(Reinhardtia_latisecta	Reinhardtia_paiewonskiana))	((Nypa_fruticans	Phoenix_dactylifera)	Sabal_domingensis))))	Orania_palindan))	Dypsis_decaryi)	Kingia_australis);
(((((Dictyosperma_album	Kentiopsis_piersoniorum)	((Pelagodoxa_henryana	(Dypsis_decaryi	((Hydriastele_microspadix	Prestoea_acuminata)	(Oenocarpus_minor	Oenocarpus_bataua))))	Geonoma_undata))	(((Orania_palindan	Attalea_speciosa)	Phoenix_dactylifera)	((Roystonea_regia	((Bactris_major	((Nypa_fruticans	Heterospathe_cagayanensis)	(Reinhardtia_simplex	(Reinhardtia_latisecta	Reinhardtia_paiewonskiana))))	Podococcus_barteri))	Sclerosperma_profizianum)))	Sabal_domingensis)	Kingia_australis);
((Podococcus_barteri	((((Sclerosperma_profizianum	Orania_palindan)	((Bactris_major	(Sabal_domingensis	(Nypa_fruticans	Phoenix_dactylifera)))	Attalea_speciosa))	((((Oenocarpus_minor	(((Hydriastele_microspadix	Prestoea_acuminata)	Dypsis_decaryi)	Oenocarpus_bataua))	Heterospathe_cagayanensis)	(Pelagodoxa_henryana	((Dictyosperma_album	Kentiopsis_piersoniorum)	Geonoma_undata)))	Roystonea_regia))	(Reinhardtia_simplex	(Reinhardtia_latisecta	Reinhardtia_paiewonskiana))))	Kingia_australis);
(((Dictyosperma_album	(((Oenocarpus_minor	Prestoea_acuminata)	Oenocarpus_bataua)	(((Bactris_major	Kentiopsis_piersoniorum)	Geonoma_undata)	(Hydriastele_microspadix	(((Reinhardtia_simplex	(Reinhardtia_latisecta	Reinhardtia_paiewonskiana))	Roystonea_regia)	((((Nypa_fruticans	Phoenix_dactylifera)	Sabal_domingensis)	(Orania_palindan	Attalea_speciosa))	((Pelagodoxa_henryana	Sclerosperma_profizianum)	(Heterospathe_cagayanensis	Podococcus_barteri))))))))	Dypsis_decaryi)	Kingia_australis);
(((Dictyosperma_album	(((((((Heterospathe_cagayanensis	Geonoma_undata)	Pelagodoxa_henryana)	(Bactris_major	Kentiopsis_piersoniorum))	Attalea_speciosa)	(((Sabal_domingensis	Oenocarpus_minor)	(Sclerosperma_profizianum	((Hydriastele_microspadix	Prestoea_acuminata)	Podococcus_barteri)))	Phoenix_dactylifera))	(Roystonea_regia	((Reinhardtia_simplex	((Reinhardtia_latisecta	Reinhardtia_paiewonskiana)	Orania_palindan))	Oenocarpus_bataua)))	Nypa_fruticans))	Dypsis_decaryi)	Kingia_australis);
((Sabal_domingensis	(Phoenix_dactylifera	((((Roystonea_regia	Sclerosperma_profizianum)	(Pelagodoxa_henryana	(((Bactris_major	Kentiopsis_piersoniorum)	Geonoma_undata)	((Oenocarpus_minor	(((Hydriastele_microspadix	Prestoea_acuminata)	Dypsis_decaryi)	Oenocarpus_bataua))	Dictyosperma_album))))	(Orania_palindan	Attalea_speciosa))	(((Heterospathe_cagayanensis	((Reinhardtia_latisecta	Reinhardtia_paiewonskiana)	Reinhardtia_simplex))	Nypa_fruticans)	Podococcus_barteri))))	Kingia_australis);
((((((Reinhardtia_latisecta	Reinhardtia_paiewonskiana)	((((Orania_palindan	(Podococcus_barteri	Attalea_speciosa))	(((Kentiopsis_piersoniorum	Dictyosperma_album)	((Heterospathe_cagayanensis	(Pelagodoxa_henryana	(Hydriastele_microspadix	Geonoma_undata)))	((Oenocarpus_bataua	Oenocarpus_minor)	Prestoea_acuminata)))	Sclerosperma_profizianum))	Roystonea_regia)	Reinhardtia_simplex))	Bactris_major)	(Nypa_fruticans	(Sabal_domingensis	Phoenix_dactylifera)))	Dypsis_decaryi)	Kingia_australis);
((Sabal_domingensis	((Dypsis_decaryi	Phoenix_dactylifera)	((((((Reinhardtia_latisecta	Reinhardtia_paiewonskiana)	Sclerosperma_profizianum)	((Orania_palindan	Attalea_speciosa)	Roystonea_regia))	(Reinhardtia_simplex	((((Heterospathe_cagayanensis	(Hydriastele_microspadix	(Pelagodoxa_henryana	(Kentiopsis_piersoniorum	Dictyosperma_album))))	(Oenocarpus_bataua	(Oenocarpus_minor	Prestoea_acuminata)))	Geonoma_undata)	Podococcus_barteri)))	Bactris_major)	Nypa_fruticans)))	Kingia_australis);
(((Heterospathe_cagayanensis	((Kentiopsis_piersoniorum	Dictyosperma_album)	((Geonoma_undata	(Sclerosperma_profizianum	(Reinhardtia_simplex	((Podococcus_barteri	(Hydriastele_microspadix	Prestoea_acuminata))	((((Orania_palindan	Attalea_speciosa)	Bactris_major)	(((Phoenix_dactylifera	Nypa_fruticans)	Sabal_domingensis)	Roystonea_regia))	((Reinhardtia_latisecta	Reinhardtia_paiewonskiana)	Pelagodoxa_henryana))))))	(Oenocarpus_minor	Oenocarpus_bataua))))	Dypsis_decaryi)	Kingia_australis);
(((Heterospathe_cagayanensis	(Kentiopsis_piersoniorum	(Dictyosperma_album	((((Oenocarpus_minor	(Oenocarpus_bataua	Sclerosperma_profizianum))	((Podococcus_barteri	(Hydriastele_microspadix	Prestoea_acuminata))	Geonoma_undata))	(((Phoenix_dactylifera	Nypa_fruticans)	Sabal_domingensis)	(Pelagodoxa_henryana	((Reinhardtia_latisecta	Reinhardtia_paiewonskiana)	Reinhardtia_simplex))))	(Roystonea_regia	((Orania_palindan	Attalea_speciosa)	Bactris_major))))))	Dypsis_decaryi)	Kingia_australis);
((Dypsis_decaryi	(Podococcus_barteri	((((((((((Prestoea_acuminata	Oenocarpus_bataua)	Oenocarpus_minor)	Heterospathe_cagayanensis)	Pelagodoxa_henryana)	Hydriastele_microspadix)	((Geonoma_undata	Kentiopsis_piersoniorum)	Dictyosperma_album))	Sabal_domingensis)	(Bactris_major	Sclerosperma_profizianum))	(((Attalea_speciosa	Orania_palindan)	(((Reinhardtia_latisecta	Reinhardtia_paiewonskiana)	Reinhardtia_simplex)	Nypa_fruticans))	Roystonea_regia))	Phoenix_dactylifera)))	Kingia_australis);
((Dypsis_decaryi	(Nypa_fruticans	((((Sclerosperma_profizianum	(((Geonoma_undata	((Dictyosperma_album	(Bactris_major	Kentiopsis_piersoniorum))	Pelagodoxa_henryana))	((((Hydriastele_microspadix	Prestoea_acuminata)	Oenocarpus_bataua)	Oenocarpus_minor)	Heterospathe_cagayanensis))	Roystonea_regia))	((Attalea_speciosa	Orania_palindan)	Podococcus_barteri))	((Reinhardtia_latisecta	Reinhardtia_paiewonskiana)	Reinhardtia_simplex))	(Phoenix_dactylifera	Sabal_domingensis))))	Kingia_australis);
((Dypsis_decaryi	(Nypa_fruticans	((((Sclerosperma_profizianum	(((Geonoma_undata	((Dictyosperma_album	(Bactris_major	Kentiopsis_piersoniorum))	Pelagodoxa_henryana))	((((Hydriastele_microspadix	Prestoea_acuminata)	Oenocarpus_bataua)	Oenocarpus_minor)	Heterospathe_cagayanensis))	Roystonea_regia))	((Attalea_speciosa	Orania_palindan)	Podococcus_barteri))	((Reinhardtia_latisecta	Reinhardtia_paiewonskiana)	Reinhardtia_simplex))	(Phoenix_dactylifera	Sabal_domingensis))))	Kingia_australis);
((Podococcus_barteri	((((Prestoea_acuminata	((((Geonoma_undata	Hydriastele_microspadix)	(Kentiopsis_piersoniorum	Heterospathe_cagayanensis))	Pelagodoxa_henryana)	Oenocarpus_bataua))	Oenocarpus_minor)	Dictyosperma_album)	((Orania_palindan	(Roystonea_regia	(Sclerosperma_profizianum	(((Reinhardtia_latisecta	Reinhardtia_paiewonskiana)	(Nypa_fruticans	(Phoenix_dactylifera	Sabal_domingensis)))	(Bactris_major	(Attalea_speciosa	Dypsis_decaryi))))))	Reinhardtia_simplex)))	Kingia_australis);
((Dypsis_decaryi	(Reinhardtia_simplex	(((((((((Geonoma_undata	(((Oenocarpus_bataua	Oenocarpus_minor)	Prestoea_acuminata)	((Kentiopsis_piersoniorum	Heterospathe_cagayanensis)	Dictyosperma_album)))	(Hydriastele_microspadix	Pelagodoxa_henryana))	(Nypa_fruticans	(Phoenix_dactylifera	Sabal_domingensis)))	(Orania_palindan	Attalea_speciosa))	Podococcus_barteri)	Roystonea_regia)	Sclerosperma_profizianum)	(Reinhardtia_latisecta	Reinhardtia_paiewonskiana))	Bactris_major)))	Kingia_australis);
((Dypsis_decaryi	(Heterospathe_cagayanensis	((Oenocarpus_bataua	(Oenocarpus_minor	Prestoea_acuminata))	(((Pelagodoxa_henryana	((((Nypa_fruticans	(Phoenix_dactylifera	Sabal_domingensis))	(Reinhardtia_latisecta	Reinhardtia_paiewonskiana))	(((Roystonea_regia	Reinhardtia_simplex)	(Podococcus_barteri	(Orania_palindan	Attalea_speciosa)))	Sclerosperma_profizianum))	Hydriastele_microspadix))	Geonoma_undata)	((Bactris_major	Kentiopsis_piersoniorum)	Dictyosperma_album)))))	Kingia_australis);
(((Podococcus_barteri	((((Geonoma_undata	(Hydriastele_microspadix	(Heterospathe_cagayanensis	(Pelagodoxa_henryana	(Dypsis_decaryi	((Oenocarpus_minor	Prestoea_acuminata)	Oenocarpus_bataua))))))	(Kentiopsis_piersoniorum	Dictyosperma_album))	(Orania_palindan	Attalea_speciosa))	((Roystonea_regia	Reinhardtia_simplex)	((Sclerosperma_profizianum	Bactris_major)	(Nypa_fruticans	(Phoenix_dactylifera	Sabal_domingensis))))))	(Reinhardtia_latisecta	Reinhardtia_paiewonskiana))	Kingia_australis);
((Sabal_domingensis	((Dypsis_decaryi	((Oenocarpus_minor	Prestoea_acuminata)	Oenocarpus_bataua))	((((Podococcus_barteri	Orania_palindan)	(Attalea_speciosa	(Phoenix_dactylifera	Geonoma_undata)))	(Roystonea_regia	((Bactris_major	Kentiopsis_piersoniorum)	Dictyosperma_album)))	((Pelagodoxa_henryana	(((Reinhardtia_latisecta	Reinhardtia_paiewonskiana)	Reinhardtia_simplex)	Hydriastele_microspadix))	((Nypa_fruticans	Heterospathe_cagayanensis)	Sclerosperma_profizianum)))))	Kingia_australis);
((((Bactris_major	((Dypsis_decaryi	Sabal_domingensis)	Phoenix_dactylifera))	((Roystonea_regia	(((Oenocarpus_minor	((Hydriastele_microspadix	Prestoea_acuminata)	(Kentiopsis_piersoniorum	Dictyosperma_album)))	((Pelagodoxa_henryana	Geonoma_undata)	Oenocarpus_bataua))	(Nypa_fruticans	Heterospathe_cagayanensis)))	(Sclerosperma_profizianum	(((Reinhardtia_latisecta	Reinhardtia_paiewonskiana)	Reinhardtia_simplex)	(Orania_palindan	Attalea_speciosa)))))	Podococcus_barteri)	Kingia_australis);
((((Phoenix_dactylifera	Sabal_domingensis)	(Attalea_speciosa	(((Roystonea_regia	(((Bactris_major	Kentiopsis_piersoniorum)	Dictyosperma_album)	((((Oenocarpus_minor	Oenocarpus_bataua)	(Dypsis_decaryi	(Hydriastele_microspadix	Prestoea_acuminata)))	Pelagodoxa_henryana)	Geonoma_undata)))	((Reinhardtia_latisecta	Reinhardtia_paiewonskiana)	(Sclerosperma_profizianum	(Nypa_fruticans	Heterospathe_cagayanensis))))	(Reinhardtia_simplex	Orania_palindan))))	Podococcus_barteri)	Kingia_australis);
((Dypsis_decaryi	((Nypa_fruticans	(Sabal_domingensis	Phoenix_dactylifera))	(((((Sclerosperma_profizianum	Reinhardtia_simplex)	(Podococcus_barteri	(Reinhardtia_paiewonskiana	Reinhardtia_latisecta)))	Roystonea_regia)	((Orania_palindan	Attalea_speciosa)	((Kentiopsis_piersoniorum	Dictyosperma_album)	(Geonoma_undata	(Heterospathe_cagayanensis	(Pelagodoxa_henryana	((Prestoea_acuminata	Hydriastele_microspadix)	(Oenocarpus_minor	Oenocarpus_bataua))))))))	Bactris_major)))	Kingia_australis);
((Podococcus_barteri	(((Reinhardtia_simplex	(Reinhardtia_paiewonskiana	Reinhardtia_latisecta))	Dypsis_decaryi)	((((Hydriastele_microspadix	(Pelagodoxa_henryana	(Kentiopsis_piersoniorum	Dictyosperma_album)))	(((Oenocarpus_bataua	(Oenocarpus_minor	Prestoea_acuminata))	Geonoma_undata)	Heterospathe_cagayanensis))	Phoenix_dactylifera)	((Sclerosperma_profizianum	((Orania_palindan	(Bactris_major	(Nypa_fruticans	Attalea_speciosa)))	Roystonea_regia))	Sabal_domingensis))))	Kingia_australis);
(((Podococcus_barteri	(((Dictyosperma_album	(((Oenocarpus_minor	Prestoea_acuminata)	Oenocarpus_bataua)	((Geonoma_undata	Pelagodoxa_henryana)	Hydriastele_microspadix)))	(Kentiopsis_piersoniorum	Heterospathe_cagayanensis))	(((((Bactris_major	Attalea_speciosa)	((Reinhardtia_paiewonskiana	Reinhardtia_latisecta)	Roystonea_regia))	Reinhardtia_simplex)	(Orania_palindan	Sclerosperma_profizianum))	(Phoenix_dactylifera	(Nypa_fruticans	Sabal_domingensis)))))	Dypsis_decaryi)	Kingia_australis);
(((Podococcus_barteri	((((Roystonea_regia	((Kentiopsis_piersoniorum	Dictyosperma_album)	((Pelagodoxa_henryana	((Hydriastele_microspadix	Prestoea_acuminata)	(Oenocarpus_bataua	Oenocarpus_minor)))	(Geonoma_undata	Heterospathe_cagayanensis))))	(((Reinhardtia_simplex	(Reinhardtia_paiewonskiana	Reinhardtia_latisecta))	Bactris_major)	Sclerosperma_profizianum))	(Orania_palindan	Attalea_speciosa))	(Nypa_fruticans	(Sabal_domingensis	Phoenix_dactylifera))))	Dypsis_decaryi)	Kingia_australis);
((Podococcus_barteri	(((((Orania_palindan	(Roystonea_regia	Attalea_speciosa))	Sclerosperma_profizianum)	((Dypsis_decaryi	Bactris_major)	(Nypa_fruticans	(Sabal_domingensis	Phoenix_dactylifera))))	(Dictyosperma_album	((Oenocarpus_bataua	(Hydriastele_microspadix	Geonoma_undata))	((Prestoea_acuminata	Oenocarpus_minor)	(Heterospathe_cagayanensis	(Pelagodoxa_henryana	Kentiopsis_piersoniorum))))))	(Reinhardtia_simplex	(Reinhardtia_paiewonskiana	Reinhardtia_latisecta))))	Kingia_australis);
((((Nypa_fruticans	Sabal_domingensis)	Phoenix_dactylifera)	(Bactris_major	(((Sclerosperma_profizianum	Podococcus_barteri)	(((Geonoma_undata	(((Pelagodoxa_henryana	(((Hydriastele_microspadix	Prestoea_acuminata)	(Oenocarpus_minor	Oenocarpus_bataua))	Dypsis_decaryi))	Heterospathe_cagayanensis)	(Dictyosperma_album	Kentiopsis_piersoniorum)))	((Reinhardtia_simplex	(Reinhardtia_paiewonskiana	Reinhardtia_latisecta))	Orania_palindan))	Attalea_speciosa))	Roystonea_regia)))	Kingia_australis);
((((((((Nypa_fruticans	(Sabal_domingensis	Phoenix_dactylifera))	Attalea_speciosa)	((Pelagodoxa_henryana	(Reinhardtia_simplex	(Reinhardtia_paiewonskiana	Reinhardtia_latisecta)))	Orania_palindan))	(Sclerosperma_profizianum	(((Heterospathe_cagayanensis	(Dictyosperma_album	(Bactris_major	Kentiopsis_piersoniorum)))	((Hydriastele_microspadix	Prestoea_acuminata)	Geonoma_undata))	(Oenocarpus_minor	Oenocarpus_bataua))))	Roystonea_regia)	Podococcus_barteri)	Dypsis_decaryi)	Kingia_australis);
((((((Sabal_domingensis	Phoenix_dactylifera)	((Reinhardtia_simplex	((Heterospathe_cagayanensis	Nypa_fruticans)	(Reinhardtia_paiewonskiana	Reinhardtia_latisecta)))	(((((Oenocarpus_minor	Oenocarpus_bataua)	(Hydriastele_microspadix	Prestoea_acuminata))	Bactris_major)	(Pelagodoxa_henryana	((Dypsis_decaryi	Dictyosperma_album)	Kentiopsis_piersoniorum)))	Geonoma_undata)))	(Roystonea_regia	(Orania_palindan	Attalea_speciosa)))	Sclerosperma_profizianum)	Podococcus_barteri)	Kingia_australis);
((Sabal_domingensis	((Phoenix_dactylifera	((Bactris_major	(((Reinhardtia_simplex	((Orania_palindan	Attalea_speciosa)	(Reinhardtia_paiewonskiana	Reinhardtia_latisecta)))	((Roystonea_regia	Podococcus_barteri)	(((Oenocarpus_minor	Oenocarpus_bataua)	(Heterospathe_cagayanensis	(Pelagodoxa_henryana	(Dictyosperma_album	Kentiopsis_piersoniorum))))	((Hydriastele_microspadix	Prestoea_acuminata)	Geonoma_undata))))	Sclerosperma_profizianum))	Dypsis_decaryi))	Nypa_fruticans))	Kingia_australis);
((Dypsis_decaryi	((Bactris_major	((((Reinhardtia_simplex	Sclerosperma_profizianum)	(((((Hydriastele_microspadix	Kentiopsis_piersoniorum)	(Pelagodoxa_henryana	Geonoma_undata))	Dictyosperma_album)	(Oenocarpus_minor	(Prestoea_acuminata	Oenocarpus_bataua)))	(Orania_palindan	Attalea_speciosa)))	(Podococcus_barteri	(Heterospathe_cagayanensis	(Reinhardtia_paiewonskiana	Reinhardtia_latisecta))))	Roystonea_regia))	(Nypa_fruticans	(Sabal_domingensis	Phoenix_dactylifera))))	Kingia_australis);
((((((((((Geonoma_undata	(((Oenocarpus_minor	Oenocarpus_bataua)	((((Kentiopsis_piersoniorum	Bactris_major)	Dictyosperma_album)	Pelagodoxa_henryana)	Heterospathe_cagayanensis))	(Hydriastele_microspadix	Prestoea_acuminata)))	Roystonea_regia)	Sclerosperma_profizianum)	((Reinhardtia_simplex	(Reinhardtia_latisecta	Reinhardtia_paiewonskiana))	Podococcus_barteri))	(Orania_palindan	Attalea_speciosa))	Nypa_fruticans)	Phoenix_dactylifera)	Dypsis_decaryi)	Sabal_domingensis)	Kingia_australis);
((Podococcus_barteri	(((Attalea_speciosa	(Heterospathe_cagayanensis	((Bactris_major	(Dypsis_decaryi	(Oenocarpus_bataua	(Prestoea_acuminata	Oenocarpus_minor))))	Hydriastele_microspadix)))	(((Pelagodoxa_henryana	Sclerosperma_profizianum)	(((Nypa_fruticans	Kentiopsis_piersoniorum)	Dictyosperma_album)	(Geonoma_undata	Phoenix_dactylifera)))	((Reinhardtia_simplex	(Reinhardtia_latisecta	Reinhardtia_paiewonskiana))	Orania_palindan)))	(Roystonea_regia	Sabal_domingensis)))	Kingia_australis);
((Sabal_domingensis	(Podococcus_barteri	(((((Geonoma_undata	(Kentiopsis_piersoniorum	(Dictyosperma_album	((Heterospathe_cagayanensis	(Pelagodoxa_henryana	(Oenocarpus_bataua	(Oenocarpus_minor	Prestoea_acuminata))))	Hydriastele_microspadix))))	((Reinhardtia_simplex	(Reinhardtia_latisecta	Reinhardtia_paiewonskiana))	(Nypa_fruticans	Dypsis_decaryi)))	Phoenix_dactylifera)	Roystonea_regia)	(Sclerosperma_profizianum	(Orania_palindan	(Bactris_major	Attalea_speciosa))))))	Kingia_australis);
((Podococcus_barteri	((((Orania_palindan	((((Reinhardtia_simplex	((Reinhardtia_latisecta	Reinhardtia_paiewonskiana)	Bactris_major))	((((Dictyosperma_album	Kentiopsis_piersoniorum)	Heterospathe_cagayanensis)	((Oenocarpus_minor	Prestoea_acuminata)	Oenocarpus_bataua))	(Hydriastele_microspadix	(Geonoma_undata	Pelagodoxa_henryana))))	Roystonea_regia)	Sclerosperma_profizianum))	Attalea_speciosa)	((Phoenix_dactylifera	Nypa_fruticans)	Sabal_domingensis))	Dypsis_decaryi))	Kingia_australis);
(((Nypa_fruticans	(Bactris_major	((((((Roystonea_regia	Sclerosperma_profizianum)	(Attalea_speciosa	Orania_palindan))	(Podococcus_barteri	(((Kentiopsis_piersoniorum	Oenocarpus_minor)	(Oenocarpus_bataua	((Geonoma_undata	Heterospathe_cagayanensis)	((Hydriastele_microspadix	Prestoea_acuminata)	Dictyosperma_album))))	Pelagodoxa_henryana)))	(Reinhardtia_simplex	(Reinhardtia_latisecta	Reinhardtia_paiewonskiana)))	Sabal_domingensis)	Phoenix_dactylifera)))	Dypsis_decaryi)	Kingia_australis);
(((Podococcus_barteri	((((((Bactris_major	Kentiopsis_piersoniorum)	Dictyosperma_album)	((Attalea_speciosa	Orania_palindan)	Geonoma_undata))	((Pelagodoxa_henryana	(Reinhardtia_simplex	(Heterospathe_cagayanensis	(Reinhardtia_latisecta	Reinhardtia_paiewonskiana))))	(Sabal_domingensis	(Phoenix_dactylifera	Nypa_fruticans))))	(Roystonea_regia	Sclerosperma_profizianum))	(Hydriastele_microspadix	((Prestoea_acuminata	Oenocarpus_minor)	Oenocarpus_bataua))))	Dypsis_decaryi)	Kingia_australis);
(((Dictyosperma_album	((((Pelagodoxa_henryana	(Prestoea_acuminata	(Oenocarpus_minor	Oenocarpus_bataua)))	Geonoma_undata)	(((Sabal_domingensis	(Phoenix_dactylifera	Nypa_fruticans))	((Roystonea_regia	((Hydriastele_microspadix	Podococcus_barteri)	Attalea_speciosa))	((((Orania_palindan	Sclerosperma_profizianum)	Reinhardtia_latisecta)	Reinhardtia_paiewonskiana)	Reinhardtia_simplex)))	Heterospathe_cagayanensis))	(Bactris_major	Kentiopsis_piersoniorum)))	Dypsis_decaryi)	Kingia_australis);
((((Reinhardtia_simplex	(Reinhardtia_paiewonskiana	Reinhardtia_latisecta))	(Roystonea_regia	(((((Oenocarpus_minor	(((Heterospathe_cagayanensis	(Bactris_major	Kentiopsis_piersoniorum))	Pelagodoxa_henryana)	Geonoma_undata))	(((Hydriastele_microspadix	Podococcus_barteri)	Prestoea_acuminata)	Dictyosperma_album))	Oenocarpus_bataua)	((Nypa_fruticans	Phoenix_dactylifera)	Sabal_domingensis))	((Attalea_speciosa	Orania_palindan)	Sclerosperma_profizianum))))	Dypsis_decaryi)	Kingia_australis);
(((((Reinhardtia_simplex	(Reinhardtia_paiewonskiana	Reinhardtia_latisecta))	((Roystonea_regia	((Attalea_speciosa	Sclerosperma_profizianum)	(Orania_palindan	(((Nypa_fruticans	Phoenix_dactylifera)	Sabal_domingensis)	(Podococcus_barteri	((Prestoea_acuminata	(((Oenocarpus_minor	Oenocarpus_bataua)	((Dictyosperma_album	Kentiopsis_piersoniorum)	Pelagodoxa_henryana))	Geonoma_undata))	Hydriastele_microspadix))))))	Bactris_major))	Heterospathe_cagayanensis)	Dypsis_decaryi)	Kingia_australis);
((Podococcus_barteri	(((((Bactris_major	(Reinhardtia_paiewonskiana	Reinhardtia_latisecta))	((((Heterospathe_cagayanensis	(Pelagodoxa_henryana	(Dictyosperma_album	Kentiopsis_piersoniorum)))	Hydriastele_microspadix)	Geonoma_undata)	(Oenocarpus_bataua	(Oenocarpus_minor	Prestoea_acuminata))))	(Reinhardtia_simplex	((Orania_palindan	Attalea_speciosa)	Sclerosperma_profizianum)))	Roystonea_regia)	(Dypsis_decaryi	((Nypa_fruticans	Phoenix_dactylifera)	Sabal_domingensis))))	Kingia_australis);
((Podococcus_barteri	(((((Reinhardtia_simplex	(Reinhardtia_latisecta	Reinhardtia_paiewonskiana))	Bactris_major)	((((((Oenocarpus_bataua	Oenocarpus_minor)	(Dypsis_decaryi	(Hydriastele_microspadix	Prestoea_acuminata)))	Pelagodoxa_henryana)	Dictyosperma_album)	(Geonoma_undata	(Heterospathe_cagayanensis	Kentiopsis_piersoniorum)))	Sclerosperma_profizianum))	((Orania_palindan	Attalea_speciosa)	(Phoenix_dactylifera	(Nypa_fruticans	Sabal_domingensis))))	Roystonea_regia))	Kingia_australis);
((Sabal_domingensis	(Phoenix_dactylifera	(((Reinhardtia_latisecta	Reinhardtia_paiewonskiana)	(((Geonoma_undata	((Oenocarpus_minor	(Oenocarpus_bataua	(Hydriastele_microspadix	Prestoea_acuminata)))	(Heterospathe_cagayanensis	Dypsis_decaryi)))	((Bactris_major	Kentiopsis_piersoniorum)	Dictyosperma_album))	((((Pelagodoxa_henryana	Sclerosperma_profizianum)	(Orania_palindan	Attalea_speciosa))	(Roystonea_regia	Podococcus_barteri))	Reinhardtia_simplex)))	Nypa_fruticans)))	Kingia_australis);
((Sabal_domingensis	(Phoenix_dactylifera	(Bactris_major	(((Podococcus_barteri	Sclerosperma_profizianum)	(((Reinhardtia_latisecta	Reinhardtia_paiewonskiana)	((Heterospathe_cagayanensis	Nypa_fruticans)	(Orania_palindan	Attalea_speciosa)))	Reinhardtia_simplex))	(((Geonoma_undata	((Oenocarpus_bataua	(Oenocarpus_minor	Prestoea_acuminata))	(Pelagodoxa_henryana	Dypsis_decaryi)))	((Hydriastele_microspadix	Kentiopsis_piersoniorum)	Dictyosperma_album))	Roystonea_regia)))))	Kingia_australis);
((Sabal_domingensis	(((Bactris_major	(Podococcus_barteri	((((Orania_palindan	Attalea_speciosa)	(((((Hydriastele_microspadix	Prestoea_acuminata)	Dictyosperma_album)	(Oenocarpus_minor	(Oenocarpus_bataua	Geonoma_undata)))	(Pelagodoxa_henryana	Kentiopsis_piersoniorum))	Heterospathe_cagayanensis))	Roystonea_regia)	(Sclerosperma_profizianum	(Reinhardtia_simplex	(Reinhardtia_latisecta	Reinhardtia_paiewonskiana))))))	Phoenix_dactylifera)	(Dypsis_decaryi	Nypa_fruticans)))	Kingia_australis);
(((Dictyosperma_album	(((Heterospathe_cagayanensis	((Oenocarpus_bataua	(((Geonoma_undata	(Prestoea_acuminata	(Podococcus_barteri	Hydriastele_microspadix)))	((Reinhardtia_latisecta	Reinhardtia_paiewonskiana)	((Phoenix_dactylifera	Sabal_domingensis)	Nypa_fruticans)))	Reinhardtia_simplex))	(((Sclerosperma_profizianum	Oenocarpus_minor)	(Roystonea_regia	Orania_palindan))	Attalea_speciosa)))	Pelagodoxa_henryana)	(Bactris_major	Kentiopsis_piersoniorum)))	Dypsis_decaryi)	Kingia_australis);
(((((Phoenix_dactylifera	Sabal_domingensis)	Nypa_fruticans)	((((((Bactris_major	Kentiopsis_piersoniorum)	Dictyosperma_album)	((((Hydriastele_microspadix	Prestoea_acuminata)	Pelagodoxa_henryana)	Heterospathe_cagayanensis)	Geonoma_undata))	Oenocarpus_bataua)	Oenocarpus_minor)	((Orania_palindan	((Sclerosperma_profizianum	((Reinhardtia_simplex	(Reinhardtia_latisecta	Reinhardtia_paiewonskiana))	Podococcus_barteri))	Attalea_speciosa))	Roystonea_regia)))	Dypsis_decaryi)	Kingia_australis);
((((((Roystonea_regia	(((Attalea_speciosa	Sclerosperma_profizianum)	Phoenix_dactylifera)	((Bactris_major	(Kentiopsis_piersoniorum	((((Oenocarpus_bataua	Oenocarpus_minor)	(Dictyosperma_album	((Hydriastele_microspadix	Prestoea_acuminata)	Heterospathe_cagayanensis)))	Geonoma_undata)	Pelagodoxa_henryana)))	(Reinhardtia_simplex	(Nypa_fruticans	(Reinhardtia_latisecta	Reinhardtia_paiewonskiana))))))	Orania_palindan)	Sabal_domingensis)	Podococcus_barteri)	Dypsis_decaryi)	Kingia_australis);
((Sabal_domingensis	(Phoenix_dactylifera	((Bactris_major	((Roystonea_regia	((Sclerosperma_profizianum	Reinhardtia_simplex)	(((Reinhardtia_latisecta	Reinhardtia_paiewonskiana)	Podococcus_barteri)	(Orania_palindan	Attalea_speciosa))))	((Geonoma_undata	(Heterospathe_cagayanensis	((Hydriastele_microspadix	Prestoea_acuminata)	(Oenocarpus_bataua	Oenocarpus_minor))))	(Pelagodoxa_henryana	(Dictyosperma_album	Kentiopsis_piersoniorum)))))	(Nypa_fruticans	Dypsis_decaryi))))	Kingia_australis);
(((Podococcus_barteri	((Sabal_domingensis	(Phoenix_dactylifera	Nypa_fruticans))	((((Reinhardtia_simplex	(Bactris_major	(Reinhardtia_latisecta	Reinhardtia_paiewonskiana)))	Roystonea_regia)	(Orania_palindan	(Sclerosperma_profizianum	Attalea_speciosa)))	((Geonoma_undata	(Heterospathe_cagayanensis	(Pelagodoxa_henryana	(Hydriastele_microspadix	(Oenocarpus_bataua	(Oenocarpus_minor	Prestoea_acuminata))))))	(Dictyosperma_album	Kentiopsis_piersoniorum)))))	Dypsis_decaryi)	Kingia_australis);
((((Reinhardtia_simplex	(Reinhardtia_latisecta	Reinhardtia_paiewonskiana))	((((Sclerosperma_profizianum	(Orania_palindan	Roystonea_regia))	(Attalea_speciosa	Bactris_major))	(Podococcus_barteri	((Geonoma_undata	((Hydriastele_microspadix	Prestoea_acuminata)	(Oenocarpus_bataua	Oenocarpus_minor)))	(Pelagodoxa_henryana	(Heterospathe_cagayanensis	(Dictyosperma_album	Kentiopsis_piersoniorum))))))	(Sabal_domingensis	(Phoenix_dactylifera	Nypa_fruticans))))	Dypsis_decaryi)	Kingia_australis);
((Dypsis_decaryi	(Attalea_speciosa	(Podococcus_barteri	(((Nypa_fruticans	(Sabal_domingensis	Phoenix_dactylifera))	(Roystonea_regia	(Reinhardtia_simplex	((((Reinhardtia_paiewonskiana	Reinhardtia_latisecta)	Bactris_major)	((Heterospathe_cagayanensis	(Pelagodoxa_henryana	(Dictyosperma_album	Kentiopsis_piersoniorum)))	(Geonoma_undata	((Hydriastele_microspadix	Prestoea_acuminata)	(Oenocarpus_minor	Oenocarpus_bataua)))))	Orania_palindan))))	Sclerosperma_profizianum))))	Kingia_australis);
((Dypsis_decaryi	((Geonoma_undata	((((((Nypa_fruticans	(Sabal_domingensis	Phoenix_dactylifera))	Podococcus_barteri)	((((Reinhardtia_paiewonskiana	Reinhardtia_latisecta)	Reinhardtia_simplex)	((Bactris_major	(Pelagodoxa_henryana	(Attalea_speciosa	Orania_palindan)))	Sclerosperma_profizianum))	Roystonea_regia))	(Dictyosperma_album	Kentiopsis_piersoniorum))	(Oenocarpus_minor	Oenocarpus_bataua))	(Hydriastele_microspadix	Prestoea_acuminata)))	Heterospathe_cagayanensis))	Kingia_australis);
((Podococcus_barteri	((((((Bactris_major	Attalea_speciosa)	Sabal_domingensis)	Roystonea_regia)	(Reinhardtia_simplex	Phoenix_dactylifera))	((Sclerosperma_profizianum	Nypa_fruticans)	((Reinhardtia_paiewonskiana	Reinhardtia_latisecta)	Orania_palindan)))	((Pelagodoxa_henryana	((Heterospathe_cagayanensis	((Hydriastele_microspadix	Prestoea_acuminata)	Dypsis_decaryi))	(Oenocarpus_minor	Oenocarpus_bataua)))	(Geonoma_undata	(Dictyosperma_album	Kentiopsis_piersoniorum)))))	Kingia_australis);
((Podococcus_barteri	(((Heterospathe_cagayanensis	((Oenocarpus_bataua	(Oenocarpus_minor	Prestoea_acuminata))	Hydriastele_microspadix))	(Geonoma_undata	(Dictyosperma_album	(Pelagodoxa_henryana	Kentiopsis_piersoniorum))))	((((Reinhardtia_paiewonskiana	Reinhardtia_latisecta)	Roystonea_regia)	(Sclerosperma_profizianum	(((Sabal_domingensis	Nypa_fruticans)	(Phoenix_dactylifera	Dypsis_decaryi))	((Bactris_major	Attalea_speciosa)	Orania_palindan))))	Reinhardtia_simplex)))	Kingia_australis);
(((((Phoenix_dactylifera	Sabal_domingensis)	Nypa_fruticans)	(((Reinhardtia_paiewonskiana	Reinhardtia_latisecta)	(((((Orania_palindan	Attalea_speciosa)	Reinhardtia_simplex)	((((((Kentiopsis_piersoniorum	Dictyosperma_album)	(Geonoma_undata	(Hydriastele_microspadix	Prestoea_acuminata)))	Oenocarpus_minor)	Oenocarpus_bataua)	Pelagodoxa_henryana)	Heterospathe_cagayanensis))	Sclerosperma_profizianum)	(Podococcus_barteri	Roystonea_regia)))	Bactris_major))	Dypsis_decaryi)	Kingia_australis);
(((((Phoenix_dactylifera	Sabal_domingensis)	Nypa_fruticans)	(Bactris_major	((((Reinhardtia_simplex	(Reinhardtia_paiewonskiana	Reinhardtia_latisecta))	(Podococcus_barteri	(Dictyosperma_album	(((Heterospathe_cagayanensis	(((Hydriastele_microspadix	Prestoea_acuminata)	Oenocarpus_minor)	Oenocarpus_bataua))	(Pelagodoxa_henryana	Geonoma_undata))	Kentiopsis_piersoniorum))))	((Orania_palindan	Attalea_speciosa)	Sclerosperma_profizianum))	Roystonea_regia)))	Dypsis_decaryi)	Kingia_australis);
(((((Bactris_major	(((((((Hydriastele_microspadix	Prestoea_acuminata)	Geonoma_undata)	Oenocarpus_bataua)	((Kentiopsis_piersoniorum	Dictyosperma_album)	Oenocarpus_minor))	(Roystonea_regia	(Podococcus_barteri	((Reinhardtia_simplex	(Pelagodoxa_henryana	(Reinhardtia_paiewonskiana	Reinhardtia_latisecta)))	Attalea_speciosa))))	Orania_palindan)	(Heterospathe_cagayanensis	Sclerosperma_profizianum)))	(Phoenix_dactylifera	Sabal_domingensis))	Nypa_fruticans)	Dypsis_decaryi)	Kingia_australis);
((((((Orania_palindan	Attalea_speciosa)	(Reinhardtia_simplex	(((Reinhardtia_paiewonskiana	Reinhardtia_latisecta)	Sclerosperma_profizianum)	(Roystonea_regia	(Podococcus_barteri	((Nypa_fruticans	Phoenix_dactylifera)	Sabal_domingensis))))))	Bactris_major)	(((Kentiopsis_piersoniorum	Dictyosperma_album)	Pelagodoxa_henryana)	((Heterospathe_cagayanensis	((Hydriastele_microspadix	Prestoea_acuminata)	(Oenocarpus_minor	Oenocarpus_bataua)))	Geonoma_undata)))	Dypsis_decaryi)	Kingia_australis);
(((((((((Podococcus_barteri	(Reinhardtia_simplex	(Reinhardtia_paiewonskiana	Reinhardtia_latisecta)))	Roystonea_regia)	Sclerosperma_profizianum)	((Kentiopsis_piersoniorum	Dictyosperma_album)	((Heterospathe_cagayanensis	(Pelagodoxa_henryana	(Hydriastele_microspadix	(Oenocarpus_bataua	(Oenocarpus_minor	Prestoea_acuminata)))))	Geonoma_undata)))	(Orania_palindan	Attalea_speciosa))	((Nypa_fruticans	Phoenix_dactylifera)	Sabal_domingensis))	Bactris_major)	Dypsis_decaryi)	Kingia_australis);
(((((((((Podococcus_barteri	(Reinhardtia_simplex	(Reinhardtia_paiewonskiana	Reinhardtia_latisecta)))	Roystonea_regia)	Sclerosperma_profizianum)	((Kentiopsis_piersoniorum	Dictyosperma_album)	((Heterospathe_cagayanensis	(Pelagodoxa_henryana	(Hydriastele_microspadix	(Oenocarpus_bataua	(Oenocarpus_minor	Prestoea_acuminata)))))	Geonoma_undata)))	(Orania_palindan	Attalea_speciosa))	((Nypa_fruticans	Phoenix_dactylifera)	Sabal_domingensis))	Bactris_major)	Dypsis_decaryi)	Kingia_australis);
((Podococcus_barteri	(((((Roystonea_regia	(((Dypsis_decaryi	Heterospathe_cagayanensis)	(Reinhardtia_latisecta	Reinhardtia_paiewonskiana))	Reinhardtia_simplex))	Sclerosperma_profizianum)	((Hydriastele_microspadix	((Bactris_major	Kentiopsis_piersoniorum)	Dictyosperma_album))	(((Sabal_domingensis	Phoenix_dactylifera)	Nypa_fruticans)	Geonoma_undata)))	(Oenocarpus_bataua	(Oenocarpus_minor	Prestoea_acuminata)))	(Pelagodoxa_henryana	(Orania_palindan	Attalea_speciosa))))	Kingia_australis);
((Podococcus_barteri	((Dypsis_decaryi	((Sabal_domingensis	Phoenix_dactylifera)	Nypa_fruticans))	(((Orania_palindan	Attalea_speciosa)	(Roystonea_regia	(Sclerosperma_profizianum	((((Hydriastele_microspadix	(Oenocarpus_bataua	(Oenocarpus_minor	Prestoea_acuminata)))	Pelagodoxa_henryana)	((Heterospathe_cagayanensis	(Bactris_major	Kentiopsis_piersoniorum))	Geonoma_undata))	Dictyosperma_album))))	((Reinhardtia_latisecta	Reinhardtia_paiewonskiana)	Reinhardtia_simplex))))	Kingia_australis);
(((Podococcus_barteri	(((Sabal_domingensis	Phoenix_dactylifera)	Nypa_fruticans)	(((Bactris_major	(Orania_palindan	Attalea_speciosa))	((Roystonea_regia	(Dictyosperma_album	(Kentiopsis_piersoniorum	((Heterospathe_cagayanensis	(Pelagodoxa_henryana	((Hydriastele_microspadix	Prestoea_acuminata)	(Oenocarpus_bataua	Oenocarpus_minor))))	Geonoma_undata))))	Sclerosperma_profizianum))	((Reinhardtia_latisecta	Reinhardtia_paiewonskiana)	Reinhardtia_simplex))))	Dypsis_decaryi)	Kingia_australis);
(((Podococcus_barteri	((((Sclerosperma_profizianum	((Sabal_domingensis	Phoenix_dactylifera)	Nypa_fruticans))	(Roystonea_regia	Reinhardtia_simplex))	((Reinhardtia_latisecta	Reinhardtia_paiewonskiana)	(Bactris_major	(Orania_palindan	Attalea_speciosa))))	((Pelagodoxa_henryana	(Heterospathe_cagayanensis	((Hydriastele_microspadix	Prestoea_acuminata)	(Oenocarpus_bataua	Oenocarpus_minor))))	((Dictyosperma_album	Kentiopsis_piersoniorum)	Geonoma_undata))))	Dypsis_decaryi)	Kingia_australis);
((Podococcus_barteri	((((Sabal_domingensis	Phoenix_dactylifera)	Nypa_fruticans)	(Dypsis_decaryi	Bactris_major))	((((Orania_palindan	Attalea_speciosa)	(Reinhardtia_simplex	(Reinhardtia_latisecta	Reinhardtia_paiewonskiana)))	(((Dictyosperma_album	Kentiopsis_piersoniorum)	(Geonoma_undata	(Pelagodoxa_henryana	(Heterospathe_cagayanensis	((Hydriastele_microspadix	Prestoea_acuminata)	(Oenocarpus_bataua	Oenocarpus_minor))))))	Sclerosperma_profizianum))	Roystonea_regia)))	Kingia_australis);
((Dypsis_decaryi	(Bactris_major	(((((Reinhardtia_latisecta	Reinhardtia_paiewonskiana)	Attalea_speciosa)	(Podococcus_barteri	((Sclerosperma_profizianum	Roystonea_regia)	(Orania_palindan	Reinhardtia_simplex))))	(Geonoma_undata	((Oenocarpus_minor	Prestoea_acuminata)	((Pelagodoxa_henryana	(Hydriastele_microspadix	(Heterospathe_cagayanensis	(Dictyosperma_album	Kentiopsis_piersoniorum))))	Oenocarpus_bataua))))	((Sabal_domingensis	Phoenix_dactylifera)	Nypa_fruticans))))	Kingia_australis);
((Dypsis_decaryi	(Bactris_major	((Roystonea_regia	(Podococcus_barteri	((Reinhardtia_simplex	(Reinhardtia_latisecta	Reinhardtia_paiewonskiana))	(Sclerosperma_profizianum	((Attalea_speciosa	Orania_palindan)	(((Geonoma_undata	(Oenocarpus_bataua	(((Prestoea_acuminata	Oenocarpus_minor)	Dictyosperma_album)	(Kentiopsis_piersoniorum	Heterospathe_cagayanensis))))	Hydriastele_microspadix)	Pelagodoxa_henryana))))))	((Sabal_domingensis	Phoenix_dactylifera)	Nypa_fruticans))))	Kingia_australis);
((Podococcus_barteri	(((Reinhardtia_latisecta	Reinhardtia_paiewonskiana)	((((Roystonea_regia	((Sabal_domingensis	Phoenix_dactylifera)	Nypa_fruticans))	((Heterospathe_cagayanensis	Sclerosperma_profizianum)	(((Kentiopsis_piersoniorum	Dictyosperma_album)	Geonoma_undata)	(Pelagodoxa_henryana	((Oenocarpus_minor	Oenocarpus_bataua)	(Dypsis_decaryi	Prestoea_acuminata))))))	Reinhardtia_simplex)	(Bactris_major	(Attalea_speciosa	Orania_palindan))))	Hydriastele_microspadix))	Kingia_australis);
((Bactris_major	(((((Attalea_speciosa	Orania_palindan)	(((Kentiopsis_piersoniorum	Dictyosperma_album)	(Geonoma_undata	(((Heterospathe_cagayanensis	(Dypsis_decaryi	(Oenocarpus_bataua	(Oenocarpus_minor	Prestoea_acuminata))))	Hydriastele_microspadix)	Pelagodoxa_henryana)))	(Reinhardtia_latisecta	Reinhardtia_paiewonskiana)))	(Roystonea_regia	(Podococcus_barteri	Reinhardtia_simplex)))	Sclerosperma_profizianum)	((Sabal_domingensis	Phoenix_dactylifera)	Nypa_fruticans)))	Kingia_australis);
((Dypsis_decaryi	((((((Reinhardtia_latisecta	Reinhardtia_paiewonskiana)	(Kentiopsis_piersoniorum	Bactris_major))	(Roystonea_regia	(((Dictyosperma_album	Oenocarpus_bataua)	((((Podococcus_barteri	Hydriastele_microspadix)	Prestoea_acuminata)	Geonoma_undata)	((Attalea_speciosa	Orania_palindan)	Pelagodoxa_henryana)))	Reinhardtia_simplex)))	Sclerosperma_profizianum)	Oenocarpus_minor)	((Sabal_domingensis	Phoenix_dactylifera)	(Heterospathe_cagayanensis	Nypa_fruticans))))	Kingia_australis);
((((Sabal_domingensis	(Phoenix_dactylifera	Nypa_fruticans))	((((((Heterospathe_cagayanensis	(((((Oenocarpus_minor	(Hydriastele_microspadix	Prestoea_acuminata))	Oenocarpus_bataua)	Geonoma_undata)	Pelagodoxa_henryana)	(Dictyosperma_album	(Bactris_major	Kentiopsis_piersoniorum))))	Sclerosperma_profizianum)	Roystonea_regia)	Podococcus_barteri)	(Orania_palindan	Attalea_speciosa))	(Reinhardtia_simplex	(Reinhardtia_paiewonskiana	Reinhardtia_latisecta))))	Dypsis_decaryi)	Kingia_australis);
(((Podococcus_barteri	((((Sabal_domingensis	Phoenix_dactylifera)	Nypa_fruticans)	Geonoma_undata)	(((Orania_palindan	Attalea_speciosa)	((Pelagodoxa_henryana	(Bactris_major	(Oenocarpus_bataua	(Prestoea_acuminata	Oenocarpus_minor))))	(Reinhardtia_paiewonskiana	Reinhardtia_latisecta)))	((Dictyosperma_album	(((Hydriastele_microspadix	(Sclerosperma_profizianum	Heterospathe_cagayanensis))	Roystonea_regia)	Kentiopsis_piersoniorum))	Reinhardtia_simplex))))	Dypsis_decaryi)	Kingia_australis);
(((Heterospathe_cagayanensis	(((((((Reinhardtia_paiewonskiana	Reinhardtia_latisecta)	Reinhardtia_simplex)	Podococcus_barteri)	(Roystonea_regia	Sclerosperma_profizianum))	((Orania_palindan	Attalea_speciosa)	Bactris_major))	((Nypa_fruticans	Sabal_domingensis)	Phoenix_dactylifera))	((((Geonoma_undata	(Kentiopsis_piersoniorum	Dictyosperma_album))	(Prestoea_acuminata	Hydriastele_microspadix))	(Oenocarpus_bataua	Oenocarpus_minor))	Pelagodoxa_henryana)))	Dypsis_decaryi)	Kingia_australis);
(((Heterospathe_cagayanensis	(((((((Reinhardtia_paiewonskiana	Reinhardtia_latisecta)	Reinhardtia_simplex)	Podococcus_barteri)	(Roystonea_regia	Sclerosperma_profizianum))	((Orania_palindan	Attalea_speciosa)	Bactris_major))	((Nypa_fruticans	Sabal_domingensis)	Phoenix_dactylifera))	((((Geonoma_undata	(Kentiopsis_piersoniorum	Dictyosperma_album))	(Prestoea_acuminata	Hydriastele_microspadix))	(Oenocarpus_bataua	Oenocarpus_minor))	Pelagodoxa_henryana)))	Dypsis_decaryi)	Kingia_australis);
((Dypsis_decaryi	(Nypa_fruticans	((Sabal_domingensis	Phoenix_dactylifera)	((((Roystonea_regia	Podococcus_barteri)	((Orania_palindan	(Bactris_major	Attalea_speciosa))	(Dictyosperma_album	(((((Prestoea_acuminata	Hydriastele_microspadix)	(Oenocarpus_bataua	Oenocarpus_minor))	Pelagodoxa_henryana)	Heterospathe_cagayanensis)	(Geonoma_undata	Kentiopsis_piersoniorum)))))	((Reinhardtia_paiewonskiana	Reinhardtia_latisecta)	Sclerosperma_profizianum))	Reinhardtia_simplex))))	Kingia_australis);
((((Phoenix_dactylifera	(Nypa_fruticans	Dypsis_decaryi))	((Podococcus_barteri	(((Roystonea_regia	Sclerosperma_profizianum)	(((Kentiopsis_piersoniorum	Dictyosperma_album)	(((Pelagodoxa_henryana	((Prestoea_acuminata	Hydriastele_microspadix)	(Oenocarpus_bataua	Oenocarpus_minor)))	Heterospathe_cagayanensis)	Geonoma_undata))	((Reinhardtia_paiewonskiana	Reinhardtia_latisecta)	Reinhardtia_simplex)))	(Orania_palindan	Attalea_speciosa)))	Bactris_major))	Sabal_domingensis)	Kingia_australis);
((Dypsis_decaryi	(Heterospathe_cagayanensis	(((Geonoma_undata	(((Kentiopsis_piersoniorum	Dictyosperma_album)	Oenocarpus_bataua)	Oenocarpus_minor))	(Prestoea_acuminata	Hydriastele_microspadix))	((Pelagodoxa_henryana	Podococcus_barteri)	(((Reinhardtia_simplex	Sclerosperma_profizianum)	(((Reinhardtia_paiewonskiana	Reinhardtia_latisecta)	Bactris_major)	((Orania_palindan	Attalea_speciosa)	(Sabal_domingensis	(Phoenix_dactylifera	Nypa_fruticans)))))	Roystonea_regia)))))	Kingia_australis);
((Dypsis_decaryi	((Sabal_domingensis	(Phoenix_dactylifera	Nypa_fruticans))	(((Roystonea_regia	((Sclerosperma_profizianum	((((Heterospathe_cagayanensis	Attalea_speciosa)	Pelagodoxa_henryana)	(Reinhardtia_paiewonskiana	Reinhardtia_latisecta))	Oenocarpus_minor))	(((Prestoea_acuminata	Podococcus_barteri)	Hydriastele_microspadix)	Geonoma_undata)))	(Oenocarpus_bataua	(Reinhardtia_simplex	((Bactris_major	Kentiopsis_piersoniorum)	Orania_palindan))))	Dictyosperma_album)))	Kingia_australis);
((Dypsis_decaryi	(Podococcus_barteri	(((((((Nypa_fruticans	(Sabal_domingensis	Phoenix_dactylifera))	Bactris_major)	Sclerosperma_profizianum)	((((Pelagodoxa_henryana	((Oenocarpus_bataua	Prestoea_acuminata)	Oenocarpus_minor))	Hydriastele_microspadix)	Dictyosperma_album)	(Geonoma_undata	(Heterospathe_cagayanensis	Kentiopsis_piersoniorum))))	Roystonea_regia)	(Attalea_speciosa	Orania_palindan))	((Reinhardtia_paiewonskiana	Reinhardtia_latisecta)	Reinhardtia_simplex))))	Kingia_australis);
((Dypsis_decaryi	(Dictyosperma_album	(Geonoma_undata	(((Oenocarpus_minor	Prestoea_acuminata)	Oenocarpus_bataua)	((Pelagodoxa_henryana	(Hydriastele_microspadix	(Heterospathe_cagayanensis	((Nypa_fruticans	(Sabal_domingensis	Phoenix_dactylifera))	((((Reinhardtia_paiewonskiana	Reinhardtia_latisecta)	Orania_palindan)	(Podococcus_barteri	Attalea_speciosa))	((Roystonea_regia	Sclerosperma_profizianum)	Reinhardtia_simplex))))))	(Bactris_major	Kentiopsis_piersoniorum))))))	Kingia_australis);
((((Sabal_domingensis	(Phoenix_dactylifera	Nypa_fruticans))	((((((Roystonea_regia	Sclerosperma_profizianum)	Podococcus_barteri)	Bactris_major)	(Orania_palindan	Attalea_speciosa))	(Reinhardtia_simplex	(Reinhardtia_paiewonskiana	Reinhardtia_latisecta)))	(Heterospathe_cagayanensis	(Pelagodoxa_henryana	(Geonoma_undata	((Kentiopsis_piersoniorum	Dictyosperma_album)	(Oenocarpus_minor	(Oenocarpus_bataua	(Hydriastele_microspadix	Prestoea_acuminata)))))))))	Dypsis_decaryi)	Kingia_australis);
(((Bactris_major	(Phoenix_dactylifera	(((((Attalea_speciosa	(((Reinhardtia_paiewonskiana	Reinhardtia_latisecta)	Podococcus_barteri)	((Geonoma_undata	((Kentiopsis_piersoniorum	Dictyosperma_album)	(Heterospathe_cagayanensis	(Hydriastele_microspadix	(Pelagodoxa_henryana	(Oenocarpus_bataua	(Oenocarpus_minor	Prestoea_acuminata)))))))	Roystonea_regia)))	Reinhardtia_simplex)	Orania_palindan)	Sclerosperma_profizianum)	(Nypa_fruticans	Dypsis_decaryi))))	Sabal_domingensis)	Kingia_australis);
((Dypsis_decaryi	(Heterospathe_cagayanensis	(((((Sclerosperma_profizianum	Orania_palindan)	(Attalea_speciosa	(((Bactris_major	(((Geonoma_undata	(Hydriastele_microspadix	Prestoea_acuminata))	((Oenocarpus_bataua	Kentiopsis_piersoniorum)	Oenocarpus_minor))	Dictyosperma_album))	Pelagodoxa_henryana)	Podococcus_barteri)))	Roystonea_regia)	(Nypa_fruticans	(Sabal_domingensis	Phoenix_dactylifera)))	(Reinhardtia_simplex	(Reinhardtia_paiewonskiana	Reinhardtia_latisecta)))))	Kingia_australis);
((Dypsis_decaryi	(Heterospathe_cagayanensis	(((Oenocarpus_minor	Oenocarpus_bataua)	Prestoea_acuminata)	(((Dictyosperma_album	Geonoma_undata)	((Hydriastele_microspadix	((Sclerosperma_profizianum	((Podococcus_barteri	Roystonea_regia)	((Nypa_fruticans	(Sabal_domingensis	Phoenix_dactylifera))	(Reinhardtia_simplex	(Reinhardtia_paiewonskiana	Reinhardtia_latisecta)))))	(Bactris_major	(Orania_palindan	Attalea_speciosa))))	Pelagodoxa_henryana))	Kentiopsis_piersoniorum))))	Kingia_australis);
((Dypsis_decaryi	(Heterospathe_cagayanensis	((((Oenocarpus_minor	((Hydriastele_microspadix	((Bactris_major	Kentiopsis_piersoniorum)	Dictyosperma_album))	Geonoma_undata))	Oenocarpus_bataua)	Prestoea_acuminata)	(((Sclerosperma_profizianum	(Nypa_fruticans	(Sabal_domingensis	Phoenix_dactylifera)))	(Roystonea_regia	(Reinhardtia_simplex	(Podococcus_barteri	Orania_palindan))))	((Reinhardtia_paiewonskiana	Reinhardtia_latisecta)	(Pelagodoxa_henryana	Attalea_speciosa))))))	Kingia_australis);
((Sabal_domingensis	(Podococcus_barteri	(((Orania_palindan	((Phoenix_dactylifera	(Roystonea_regia	Attalea_speciosa))	Sclerosperma_profizianum))	(Pelagodoxa_henryana	(((Bactris_major	Kentiopsis_piersoniorum)	Dictyosperma_album)	(Geonoma_undata	(Oenocarpus_minor	(((Hydriastele_microspadix	Prestoea_acuminata)	(Dypsis_decaryi	Heterospathe_cagayanensis))	Oenocarpus_bataua))))))	(Nypa_fruticans	((Reinhardtia_paiewonskiana	Reinhardtia_latisecta)	Reinhardtia_simplex)))))	Kingia_australis);
((((Sabal_domingensis	Phoenix_dactylifera)	(Roystonea_regia	((((Kentiopsis_piersoniorum	Dictyosperma_album)	(Geonoma_undata	((Prestoea_acuminata	(Oenocarpus_bataua	Dypsis_decaryi))	Oenocarpus_minor)))	((Reinhardtia_paiewonskiana	Reinhardtia_latisecta)	Reinhardtia_simplex))	((Orania_palindan	Attalea_speciosa)	((Bactris_major	(Hydriastele_microspadix	((Heterospathe_cagayanensis	Nypa_fruticans)	Sclerosperma_profizianum)))	Pelagodoxa_henryana)))))	Podococcus_barteri)	Kingia_australis);
((Sabal_domingensis	((((Dypsis_decaryi	((((Sclerosperma_profizianum	Roystonea_regia)	Attalea_speciosa)	(Orania_palindan	(((Geonoma_undata	(((Oenocarpus_bataua	Oenocarpus_minor)	(Hydriastele_microspadix	Prestoea_acuminata))	Heterospathe_cagayanensis))	((Kentiopsis_piersoniorum	Dictyosperma_album)	Pelagodoxa_henryana))	Podococcus_barteri)))	((Reinhardtia_paiewonskiana	Reinhardtia_latisecta)	Reinhardtia_simplex)))	Bactris_major)	Nypa_fruticans)	Phoenix_dactylifera))	Kingia_australis);
((Podococcus_barteri	((((Roystonea_regia	(Dypsis_decaryi	((Reinhardtia_paiewonskiana	Reinhardtia_latisecta)	Reinhardtia_simplex)))	((Sclerosperma_profizianum	((Oenocarpus_bataua	Prestoea_acuminata)	((((Pelagodoxa_henryana	((Hydriastele_microspadix	Heterospathe_cagayanensis)	Kentiopsis_piersoniorum))	Dictyosperma_album)	Geonoma_undata)	Oenocarpus_minor)))	Bactris_major))	((Sabal_domingensis	Nypa_fruticans)	Phoenix_dactylifera))	(Orania_palindan	Attalea_speciosa)))	Kingia_australis);
((Podococcus_barteri	(((((Sabal_domingensis	Nypa_fruticans)	Phoenix_dactylifera)	((Bactris_major	Sclerosperma_profizianum)	(((Kentiopsis_piersoniorum	Dictyosperma_album)	Geonoma_undata)	((Pelagodoxa_henryana	(((Oenocarpus_bataua	Oenocarpus_minor)	(Hydriastele_microspadix	Prestoea_acuminata))	Dypsis_decaryi))	Heterospathe_cagayanensis))))	(((Reinhardtia_paiewonskiana	Reinhardtia_latisecta)	Reinhardtia_simplex)	(Orania_palindan	Attalea_speciosa)))	Roystonea_regia))	Kingia_australis);
((Sabal_domingensis	(Phoenix_dactylifera	(((Bactris_major	(Podococcus_barteri	(Reinhardtia_simplex	(((((Attalea_speciosa	Orania_palindan)	(Reinhardtia_paiewonskiana	Reinhardtia_latisecta))	(((Oenocarpus_minor	((Dictyosperma_album	(Pelagodoxa_henryana	Kentiopsis_piersoniorum))	Oenocarpus_bataua))	(Heterospathe_cagayanensis	Geonoma_undata))	(Hydriastele_microspadix	Prestoea_acuminata)))	Sclerosperma_profizianum)	Roystonea_regia))))	Dypsis_decaryi)	Nypa_fruticans)))	Kingia_australis);
((Podococcus_barteri	((Hydriastele_microspadix	((Dictyosperma_album	((Bactris_major	Kentiopsis_piersoniorum)	(Geonoma_undata	(Dypsis_decaryi	((Oenocarpus_bataua	Oenocarpus_minor)	Prestoea_acuminata)))))	Heterospathe_cagayanensis))	(((Sclerosperma_profizianum	(Pelagodoxa_henryana	(Attalea_speciosa	Orania_palindan)))	(((Phoenix_dactylifera	Nypa_fruticans)	Sabal_domingensis)	(Reinhardtia_paiewonskiana	Reinhardtia_latisecta)))	(Reinhardtia_simplex	Roystonea_regia))))	Kingia_australis);
((Podococcus_barteri	(Hydriastele_microspadix	(Prestoea_acuminata	(((Sclerosperma_profizianum	(Reinhardtia_simplex	((Oenocarpus_bataua	((Reinhardtia_paiewonskiana	Reinhardtia_latisecta)	(Dypsis_decaryi	((Phoenix_dactylifera	Nypa_fruticans)	Sabal_domingensis))))	Roystonea_regia)))	(((Attalea_speciosa	Orania_palindan)	(Heterospathe_cagayanensis	(Pelagodoxa_henryana	((Bactris_major	Kentiopsis_piersoniorum)	Dictyosperma_album))))	Oenocarpus_minor))	Geonoma_undata))))	Kingia_australis);
(((Dictyosperma_album	((Geonoma_undata	(((Heterospathe_cagayanensis	(((Roystonea_regia	(Attalea_speciosa	Orania_palindan))	(((Reinhardtia_simplex	(Reinhardtia_paiewonskiana	Reinhardtia_latisecta))	(Bactris_major	Sclerosperma_profizianum))	((Sabal_domingensis	Nypa_fruticans)	Phoenix_dactylifera)))	Podococcus_barteri))	Pelagodoxa_henryana)	(((Hydriastele_microspadix	Prestoea_acuminata)	Oenocarpus_minor)	Oenocarpus_bataua)))	Kentiopsis_piersoniorum))	Dypsis_decaryi)	Kingia_australis);
(((Dictyosperma_album	((Geonoma_undata	(((Heterospathe_cagayanensis	(((Roystonea_regia	(Attalea_speciosa	Orania_palindan))	(((Reinhardtia_simplex	(Reinhardtia_paiewonskiana	Reinhardtia_latisecta))	(Bactris_major	Sclerosperma_profizianum))	((Sabal_domingensis	Nypa_fruticans)	Phoenix_dactylifera)))	Podococcus_barteri))	Pelagodoxa_henryana)	(((Hydriastele_microspadix	Prestoea_acuminata)	Oenocarpus_minor)	Oenocarpus_bataua)))	Kentiopsis_piersoniorum))	Dypsis_decaryi)	Kingia_australis);
((Dictyosperma_album	((Geonoma_undata	((Roystonea_regia	(((Podococcus_barteri	(Nypa_fruticans	(Phoenix_dactylifera	Sabal_domingensis)))	((Attalea_speciosa	Orania_palindan)	(Heterospathe_cagayanensis	(Hydriastele_microspadix	(((Oenocarpus_bataua	Oenocarpus_minor)	Prestoea_acuminata)	(Dypsis_decaryi	Pelagodoxa_henryana))))))	Reinhardtia_simplex))	(Sclerosperma_profizianum	(Reinhardtia_paiewonskiana	Reinhardtia_latisecta))))	(Bactris_major	Kentiopsis_piersoniorum)))	Kingia_australis);
(((((Sabal_domingensis	Phoenix_dactylifera)	Nypa_fruticans)	((Geonoma_undata	(Dictyosperma_album	((Bactris_major	Kentiopsis_piersoniorum)	((Oenocarpus_bataua	Oenocarpus_minor)	(Hydriastele_microspadix	Prestoea_acuminata)))))	(((Reinhardtia_simplex	(Pelagodoxa_henryana	(Reinhardtia_paiewonskiana	Reinhardtia_latisecta)))	((Heterospathe_cagayanensis	Sclerosperma_profizianum)	Roystonea_regia))	((Attalea_speciosa	Orania_palindan)	Podococcus_barteri))))	Dypsis_decaryi)	Kingia_australis);
((Podococcus_barteri	(((Sclerosperma_profizianum	Roystonea_regia)	(((Attalea_speciosa	Orania_palindan)	((Sabal_domingensis	Phoenix_dactylifera)	Nypa_fruticans))	(((Hydriastele_microspadix	Prestoea_acuminata)	Geonoma_undata)	((Heterospathe_cagayanensis	(Pelagodoxa_henryana	(Dictyosperma_album	(Bactris_major	Kentiopsis_piersoniorum))))	(Oenocarpus_bataua	Oenocarpus_minor)))))	(Dypsis_decaryi	(Reinhardtia_simplex	(Reinhardtia_paiewonskiana	Reinhardtia_latisecta)))))	Kingia_australis);
((Dypsis_decaryi	(Sabal_domingensis	(Phoenix_dactylifera	(Nypa_fruticans	(((Oenocarpus_bataua	Oenocarpus_minor)	((Prestoea_acuminata	(Geonoma_undata	Heterospathe_cagayanensis))	(Pelagodoxa_henryana	(Hydriastele_microspadix	(Dictyosperma_album	(Bactris_major	Kentiopsis_piersoniorum))))))	((Sclerosperma_profizianum	Roystonea_regia)	(((Reinhardtia_simplex	(Reinhardtia_paiewonskiana	Reinhardtia_latisecta))	(Attalea_speciosa	Orania_palindan))	Podococcus_barteri)))))))	Kingia_australis);
((Dictyosperma_album	((Bactris_major	Kentiopsis_piersoniorum)	((((Hydriastele_microspadix	Prestoea_acuminata)	Dypsis_decaryi)	(Oenocarpus_bataua	Oenocarpus_minor))	(Geonoma_undata	((Podococcus_barteri	((((Sabal_domingensis	Phoenix_dactylifera)	(Heterospathe_cagayanensis	Nypa_fruticans))	Orania_palindan)	(((Reinhardtia_simplex	Reinhardtia_latisecta)	Roystonea_regia)	(Reinhardtia_paiewonskiana	(Sclerosperma_profizianum	Attalea_speciosa)))))	Pelagodoxa_henryana)))))	Kingia_australis);
(((((Phoenix_dactylifera	((Podococcus_barteri	Sclerosperma_profizianum)	(Nypa_fruticans	(Dypsis_decaryi	(Reinhardtia_simplex	(Reinhardtia_latisecta	Reinhardtia_paiewonskiana))))))	Roystonea_regia)	((Bactris_major	(Orania_palindan	Attalea_speciosa))	(((Pelagodoxa_henryana	((Prestoea_acuminata	Hydriastele_microspadix)	(Oenocarpus_bataua	Oenocarpus_minor)))	((Geonoma_undata	Kentiopsis_piersoniorum)	Dictyosperma_album))	Heterospathe_cagayanensis)))	Sabal_domingensis)	Kingia_australis);
((Dypsis_decaryi	(Podococcus_barteri	(((Roystonea_regia	((((Sabal_domingensis	Nypa_fruticans)	Phoenix_dactylifera)	Orania_palindan)	((Reinhardtia_simplex	(Reinhardtia_latisecta	Reinhardtia_paiewonskiana))	Bactris_major)))	((((Prestoea_acuminata	(Oenocarpus_bataua	Oenocarpus_minor))	((((Kentiopsis_piersoniorum	Pelagodoxa_henryana)	Hydriastele_microspadix)	Heterospathe_cagayanensis)	Geonoma_undata))	Dictyosperma_album)	Sclerosperma_profizianum))	Attalea_speciosa)))	Kingia_australis);
((Dypsis_decaryi	(((((((Geonoma_undata	Podococcus_barteri)	(Reinhardtia_simplex	((((Sabal_domingensis	Nypa_fruticans)	Phoenix_dactylifera)	(Bactris_major	Kentiopsis_piersoniorum))	((Pelagodoxa_henryana	(Orania_palindan	Attalea_speciosa))	((Heterospathe_cagayanensis	Sclerosperma_profizianum)	Hydriastele_microspadix)))))	Reinhardtia_paiewonskiana)	Reinhardtia_latisecta)	Roystonea_regia)	(Prestoea_acuminata	(Oenocarpus_bataua	Oenocarpus_minor)))	Dictyosperma_album))	Kingia_australis);
((Dypsis_decaryi	(((Reinhardtia_simplex	(Reinhardtia_latisecta	Reinhardtia_paiewonskiana))	(Podococcus_barteri	(((Orania_palindan	Attalea_speciosa)	(Pelagodoxa_henryana	((Oenocarpus_minor	(((Bactris_major	Kentiopsis_piersoniorum)	Dictyosperma_album)	(Geonoma_undata	(Hydriastele_microspadix	Prestoea_acuminata))))	Oenocarpus_bataua)))	(Roystonea_regia	(Sclerosperma_profizianum	(Nypa_fruticans	(Phoenix_dactylifera	Sabal_domingensis)))))))	Heterospathe_cagayanensis))	Kingia_australis);
((Dypsis_decaryi	(((Podococcus_barteri	(Reinhardtia_simplex	(Reinhardtia_latisecta	Reinhardtia_paiewonskiana)))	((Roystonea_regia	(Sclerosperma_profizianum	((((Bactris_major	Kentiopsis_piersoniorum)	Hydriastele_microspadix)	(Geonoma_undata	(Heterospathe_cagayanensis	(Pelagodoxa_henryana	((Oenocarpus_minor	Oenocarpus_bataua)	Prestoea_acuminata)))))	Dictyosperma_album)))	(Orania_palindan	Attalea_speciosa)))	(Nypa_fruticans	(Phoenix_dactylifera	Sabal_domingensis))))	Kingia_australis);
((Dypsis_decaryi	(((((((Sclerosperma_profizianum	(Reinhardtia_latisecta	Reinhardtia_paiewonskiana))	Roystonea_regia)	Reinhardtia_simplex)	(Podococcus_barteri	(Nypa_fruticans	(Phoenix_dactylifera	Sabal_domingensis))))	((Orania_palindan	Attalea_speciosa)	Hydriastele_microspadix))	((Prestoea_acuminata	(Oenocarpus_minor	((Geonoma_undata	((Bactris_major	Kentiopsis_piersoniorum)	Dictyosperma_album))	Oenocarpus_bataua)))	Pelagodoxa_henryana))	Heterospathe_cagayanensis))	Kingia_australis);
((Dypsis_decaryi	(Dictyosperma_album	((((Oenocarpus_bataua	Oenocarpus_minor)	(Geonoma_undata	(Hydriastele_microspadix	Prestoea_acuminata)))	(Heterospathe_cagayanensis	(Pelagodoxa_henryana	((Reinhardtia_simplex	(Sclerosperma_profizianum	((Roystonea_regia	Attalea_speciosa)	((Nypa_fruticans	(Phoenix_dactylifera	Sabal_domingensis))	Podococcus_barteri))))	(Orania_palindan	(Reinhardtia_latisecta	Reinhardtia_paiewonskiana))))))	(Bactris_major	Kentiopsis_piersoniorum))))	Kingia_australis);
((Dypsis_decaryi	(((Oenocarpus_minor	(Prestoea_acuminata	Oenocarpus_bataua))	(Pelagodoxa_henryana	((((Bactris_major	Kentiopsis_piersoniorum)	Geonoma_undata)	Dictyosperma_album)	((Roystonea_regia	(((Phoenix_dactylifera	(Sabal_domingensis	Nypa_fruticans))	Podococcus_barteri)	(Sclerosperma_profizianum	(Orania_palindan	Attalea_speciosa))))	(Hydriastele_microspadix	((Reinhardtia_latisecta	Reinhardtia_paiewonskiana)	Reinhardtia_simplex))))))	Heterospathe_cagayanensis))	Kingia_australis);
((Dypsis_decaryi	((((Hydriastele_microspadix	Prestoea_acuminata)	(Oenocarpus_bataua	Oenocarpus_minor))	(Pelagodoxa_henryana	(((Geonoma_undata	Kentiopsis_piersoniorum)	(Attalea_speciosa	((Sclerosperma_profizianum	(Reinhardtia_latisecta	Reinhardtia_paiewonskiana))	(Reinhardtia_simplex	((Roystonea_regia	(Bactris_major	(Phoenix_dactylifera	(Sabal_domingensis	Nypa_fruticans))))	(Podococcus_barteri	Orania_palindan))))))	Dictyosperma_album)))	Heterospathe_cagayanensis))	Kingia_australis);
(((((Bactris_major	(((Roystonea_regia	((Sclerosperma_profizianum	(Reinhardtia_simplex	(Reinhardtia_latisecta	Reinhardtia_paiewonskiana)))	Orania_palindan))	(Podococcus_barteri	(((((Dypsis_decaryi	Oenocarpus_bataua)	Oenocarpus_minor)	Prestoea_acuminata)	Pelagodoxa_henryana)	((Geonoma_undata	(Heterospathe_cagayanensis	(Hydriastele_microspadix	Kentiopsis_piersoniorum)))	Dictyosperma_album))))	Attalea_speciosa))	Nypa_fruticans)	Phoenix_dactylifera)	Sabal_domingensis)	Kingia_australis);
((Dypsis_decaryi	(((Nypa_fruticans	((((Orania_palindan	(Sclerosperma_profizianum	Attalea_speciosa))	((Podococcus_barteri	(((Geonoma_undata	(Heterospathe_cagayanensis	(Pelagodoxa_henryana	((Hydriastele_microspadix	Prestoea_acuminata)	(Oenocarpus_minor	Oenocarpus_bataua)))))	Dictyosperma_album)	Kentiopsis_piersoniorum))	Roystonea_regia))	(Reinhardtia_simplex	(Reinhardtia_paiewonskiana	Reinhardtia_latisecta)))	Bactris_major))	Phoenix_dactylifera)	Sabal_domingensis))	Kingia_australis);
((Dypsis_decaryi	(Podococcus_barteri	((Reinhardtia_simplex	(Heterospathe_cagayanensis	(Reinhardtia_paiewonskiana	Reinhardtia_latisecta)))	(((Sclerosperma_profizianum	((Bactris_major	Kentiopsis_piersoniorum)	((Geonoma_undata	Dictyosperma_album)	((Hydriastele_microspadix	Prestoea_acuminata)	(Oenocarpus_minor	Oenocarpus_bataua)))))	Roystonea_regia)	(((Phoenix_dactylifera	Nypa_fruticans)	Sabal_domingensis)	(Pelagodoxa_henryana	(Orania_palindan	Attalea_speciosa)))))))	Kingia_australis);
((Podococcus_barteri	(((Orania_palindan	(Reinhardtia_paiewonskiana	Reinhardtia_latisecta))	((Attalea_speciosa	Reinhardtia_simplex)	(Roystonea_regia	(((((Hydriastele_microspadix	Prestoea_acuminata)	(Oenocarpus_minor	Oenocarpus_bataua))	Pelagodoxa_henryana)	(Geonoma_undata	((Heterospathe_cagayanensis	Kentiopsis_piersoniorum)	Dictyosperma_album)))	Sclerosperma_profizianum))))	((Dypsis_decaryi	((Phoenix_dactylifera	Nypa_fruticans)	Sabal_domingensis))	Bactris_major)))	Kingia_australis);
((Dypsis_decaryi	(((Phoenix_dactylifera	Nypa_fruticans)	Sabal_domingensis)	(Bactris_major	((((Orania_palindan	Attalea_speciosa)	(((Hydriastele_microspadix	Prestoea_acuminata)	Geonoma_undata)	((Oenocarpus_minor	((Heterospathe_cagayanensis	(Pelagodoxa_henryana	Kentiopsis_piersoniorum))	Dictyosperma_album))	Oenocarpus_bataua)))	(Sclerosperma_profizianum	((Reinhardtia_simplex	(Reinhardtia_paiewonskiana	Reinhardtia_latisecta))	Podococcus_barteri)))	Roystonea_regia))))	Kingia_australis);
((((((Roystonea_regia	(((((Oenocarpus_bataua	(Oenocarpus_minor	(Hydriastele_microspadix	Prestoea_acuminata)))	Heterospathe_cagayanensis)	((Kentiopsis_piersoniorum	Dictyosperma_album)	Geonoma_undata))	Pelagodoxa_henryana)	(Dypsis_decaryi	(Reinhardtia_simplex	(Reinhardtia_paiewonskiana	Reinhardtia_latisecta)))))	Sclerosperma_profizianum)	(Bactris_major	(Orania_palindan	Attalea_speciosa)))	(Nypa_fruticans	(Sabal_domingensis	Phoenix_dactylifera)))	Podococcus_barteri)	Kingia_australis);
((Sabal_domingensis	(Phoenix_dactylifera	(((Bactris_major	((Heterospathe_cagayanensis	(Hydriastele_microspadix	(Pelagodoxa_henryana	(Reinhardtia_simplex	(Reinhardtia_paiewonskiana	Reinhardtia_latisecta)))))	(Sclerosperma_profizianum	(((Geonoma_undata	((Oenocarpus_bataua	(Kentiopsis_piersoniorum	Dictyosperma_album))	(Prestoea_acuminata	Oenocarpus_minor)))	((Orania_palindan	Attalea_speciosa)	Podococcus_barteri))	Roystonea_regia))))	Dypsis_decaryi)	Nypa_fruticans)))	Kingia_australis);
((Dypsis_decaryi	(((((Reinhardtia_simplex	Sclerosperma_profizianum)	(((Orania_palindan	Podococcus_barteri)	Roystonea_regia)	((Heterospathe_cagayanensis	(Hydriastele_microspadix	(Pelagodoxa_henryana	(Reinhardtia_paiewonskiana	Reinhardtia_latisecta))))	Attalea_speciosa)))	((Bactris_major	Kentiopsis_piersoniorum)	(((Oenocarpus_bataua	Oenocarpus_minor)	Prestoea_acuminata)	(Geonoma_undata	Dictyosperma_album))))	(Phoenix_dactylifera	Sabal_domingensis))	Nypa_fruticans))	Kingia_australis);
((Dypsis_decaryi	(((Reinhardtia_paiewonskiana	Reinhardtia_latisecta)	(((((Orania_palindan	(Pelagodoxa_henryana	Attalea_speciosa))	(Heterospathe_cagayanensis	Sclerosperma_profizianum))	Roystonea_regia)	(Hydriastele_microspadix	Podococcus_barteri))	(((Kentiopsis_piersoniorum	Dictyosperma_album)	((Oenocarpus_bataua	Oenocarpus_minor)	(Prestoea_acuminata	Geonoma_undata)))	Reinhardtia_simplex)))	(((Phoenix_dactylifera	Sabal_domingensis)	Nypa_fruticans)	Bactris_major)))	Kingia_australis);
((((((Dypsis_decaryi	Bactris_major)	Nypa_fruticans)	Phoenix_dactylifera)	((Reinhardtia_simplex	(((Hydriastele_microspadix	Podococcus_barteri)	(Geonoma_undata	(((Heterospathe_cagayanensis	(((Oenocarpus_bataua	Oenocarpus_minor)	Prestoea_acuminata)	Pelagodoxa_henryana))	Kentiopsis_piersoniorum)	Dictyosperma_album)))	((Orania_palindan	Roystonea_regia)	Sclerosperma_profizianum)))	((Reinhardtia_paiewonskiana	Reinhardtia_latisecta)	Attalea_speciosa)))	Sabal_domingensis)	Kingia_australis);
((Podococcus_barteri	(Dypsis_decaryi	((((Geonoma_undata	(((Heterospathe_cagayanensis	((Prestoea_acuminata	Hydriastele_microspadix)	(Oenocarpus_bataua	Oenocarpus_minor)))	Pelagodoxa_henryana)	(Dictyosperma_album	Kentiopsis_piersoniorum)))	(Reinhardtia_simplex	((Reinhardtia_paiewonskiana	Reinhardtia_latisecta)	((Orania_palindan	Attalea_speciosa)	Bactris_major))))	(Sclerosperma_profizianum	Roystonea_regia))	((Sabal_domingensis	Nypa_fruticans)	Phoenix_dactylifera))))	Kingia_australis);
((Podococcus_barteri	(((Reinhardtia_simplex	Roystonea_regia)	(((Orania_palindan	Attalea_speciosa)	((((Hydriastele_microspadix	Prestoea_acuminata)	Geonoma_undata)	((Heterospathe_cagayanensis	(Pelagodoxa_henryana	(Dictyosperma_album	Kentiopsis_piersoniorum)))	(Oenocarpus_minor	Oenocarpus_bataua)))	(Reinhardtia_latisecta	Reinhardtia_paiewonskiana)))	Sclerosperma_profizianum))	(Bactris_major	((Nypa_fruticans	Dypsis_decaryi)	(Sabal_domingensis	Phoenix_dactylifera)))))	Kingia_australis);
((Podococcus_barteri	(((((((Oenocarpus_minor	((((Bactris_major	Kentiopsis_piersoniorum)	(Dypsis_decaryi	Dictyosperma_album))	(Pelagodoxa_henryana	(Heterospathe_cagayanensis	(Orania_palindan	Attalea_speciosa))))	Sclerosperma_profizianum))	Oenocarpus_bataua)	Reinhardtia_simplex)	(Geonoma_undata	((Nypa_fruticans	Sabal_domingensis)	Phoenix_dactylifera)))	Roystonea_regia)	(Reinhardtia_latisecta	Reinhardtia_paiewonskiana))	(Hydriastele_microspadix	Prestoea_acuminata)))	Kingia_australis);
((Podococcus_barteri	(((((Nypa_fruticans	(Sabal_domingensis	Phoenix_dactylifera))	((Reinhardtia_simplex	(Reinhardtia_latisecta	Reinhardtia_paiewonskiana))	Sclerosperma_profizianum))	((Heterospathe_cagayanensis	(((Oenocarpus_bataua	Geonoma_undata)	Oenocarpus_minor)	(((Bactris_major	Kentiopsis_piersoniorum)	(Dypsis_decaryi	Dictyosperma_album))	(Hydriastele_microspadix	Prestoea_acuminata))))	Pelagodoxa_henryana))	Roystonea_regia)	(Orania_palindan	Attalea_speciosa)))	Kingia_australis);
((Podococcus_barteri	((((Kentiopsis_piersoniorum	Dictyosperma_album)	Sabal_domingensis)	(Sclerosperma_profizianum	(Roystonea_regia	(((Attalea_speciosa	(Heterospathe_cagayanensis	Nypa_fruticans))	(Geonoma_undata	Phoenix_dactylifera))	((Pelagodoxa_henryana	(Reinhardtia_simplex	(Reinhardtia_latisecta	Reinhardtia_paiewonskiana)))	Orania_palindan)))))	((Bactris_major	Dypsis_decaryi)	((Hydriastele_microspadix	Prestoea_acuminata)	(Oenocarpus_bataua	Oenocarpus_minor)))))	Kingia_australis);
(((Podococcus_barteri	((((Reinhardtia_simplex	(Reinhardtia_latisecta	Reinhardtia_paiewonskiana))	(Geonoma_undata	((((((Bactris_major	Kentiopsis_piersoniorum)	Dictyosperma_album)	Hydriastele_microspadix)	Pelagodoxa_henryana)	Heterospathe_cagayanensis)	(Oenocarpus_bataua	(Oenocarpus_minor	Prestoea_acuminata)))))	(Roystonea_regia	(Sclerosperma_profizianum	(Phoenix_dactylifera	(Sabal_domingensis	Nypa_fruticans)))))	(Orania_palindan	Attalea_speciosa)))	Dypsis_decaryi)	Kingia_australis);
(((((((Podococcus_barteri	Hydriastele_microspadix)	Prestoea_acuminata)	(Oenocarpus_bataua	Oenocarpus_minor))	((((Heterospathe_cagayanensis	Nypa_fruticans)	(Phoenix_dactylifera	Sabal_domingensis))	((Reinhardtia_simplex	(Sclerosperma_profizianum	Roystonea_regia))	(Reinhardtia_latisecta	Reinhardtia_paiewonskiana)))	(((Pelagodoxa_henryana	Geonoma_undata)	(Bactris_major	Kentiopsis_piersoniorum))	(Orania_palindan	Attalea_speciosa))))	Dictyosperma_album)	Dypsis_decaryi)	Kingia_australis);
((((((Reinhardtia_simplex	Reinhardtia_paiewonskiana)	Reinhardtia_latisecta)	(((Hydriastele_microspadix	Bactris_major)	(Pelagodoxa_henryana	Geonoma_undata))	(Oenocarpus_bataua	(((Nypa_fruticans	(Phoenix_dactylifera	Sabal_domingensis))	Roystonea_regia)	((((((Orania_palindan	Attalea_speciosa)	Sclerosperma_profizianum)	(Dictyosperma_album	Kentiopsis_piersoniorum))	Prestoea_acuminata)	Podococcus_barteri)	Oenocarpus_minor)))))	Heterospathe_cagayanensis)	Dypsis_decaryi)	Kingia_australis);
(((Attalea_speciosa	((((Reinhardtia_paiewonskiana	Reinhardtia_latisecta)	Orania_palindan)	(Sclerosperma_profizianum	(Reinhardtia_simplex	Roystonea_regia)))	(((Bactris_major	Nypa_fruticans)	((Dypsis_decaryi	Phoenix_dactylifera)	Sabal_domingensis))	(Geonoma_undata	((Heterospathe_cagayanensis	(Pelagodoxa_henryana	((Hydriastele_microspadix	Prestoea_acuminata)	(Oenocarpus_bataua	Oenocarpus_minor))))	(Dictyosperma_album	Kentiopsis_piersoniorum))))))	Podococcus_barteri)	Kingia_australis);
(((((((Reinhardtia_paiewonskiana	Reinhardtia_latisecta)	Reinhardtia_simplex)	((Orania_palindan	Attalea_speciosa)	((Roystonea_regia	((Oenocarpus_bataua	((Dictyosperma_album	(Geonoma_undata	(Bactris_major	((Pelagodoxa_henryana	Kentiopsis_piersoniorum)	Heterospathe_cagayanensis))))	Oenocarpus_minor))	(Hydriastele_microspadix	Prestoea_acuminata)))	Sclerosperma_profizianum)))	(Phoenix_dactylifera	(Nypa_fruticans	Sabal_domingensis)))	Podococcus_barteri)	Dypsis_decaryi)	Kingia_australis);
(((((((Reinhardtia_paiewonskiana	Reinhardtia_latisecta)	Reinhardtia_simplex)	((Podococcus_barteri	(Orania_palindan	Attalea_speciosa))	(Sclerosperma_profizianum	(Roystonea_regia	((((Kentiopsis_piersoniorum	Dictyosperma_album)	Heterospathe_cagayanensis)	Pelagodoxa_henryana)	((((Hydriastele_microspadix	Prestoea_acuminata)	Oenocarpus_bataua)	Oenocarpus_minor)	Geonoma_undata))))))	(Bactris_major	(Phoenix_dactylifera	Sabal_domingensis)))	Nypa_fruticans)	Dypsis_decaryi)	Kingia_australis);
(((Podococcus_barteri	((Sclerosperma_profizianum	(Roystonea_regia	((Orania_palindan	Attalea_speciosa)	((Sabal_domingensis	(Nypa_fruticans	Phoenix_dactylifera))	(Pelagodoxa_henryana	((Dictyosperma_album	Kentiopsis_piersoniorum)	(Heterospathe_cagayanensis	(Geonoma_undata	(Oenocarpus_minor	((Hydriastele_microspadix	Prestoea_acuminata)	Oenocarpus_bataua))))))))))	((Reinhardtia_paiewonskiana	Reinhardtia_latisecta)	(Reinhardtia_simplex	Bactris_major))))	Dypsis_decaryi)	Kingia_australis);
((Sabal_domingensis	(Phoenix_dactylifera	(((Dypsis_decaryi	((Kentiopsis_piersoniorum	(Geonoma_undata	Dictyosperma_album))	(Heterospathe_cagayanensis	(Pelagodoxa_henryana	(Hydriastele_microspadix	(Oenocarpus_bataua	(Oenocarpus_minor	Prestoea_acuminata)))))))	(Bactris_major	Sclerosperma_profizianum))	(Reinhardtia_simplex	((((Orania_palindan	Attalea_speciosa)	Nypa_fruticans)	((Reinhardtia_paiewonskiana	Reinhardtia_latisecta)	Podococcus_barteri))	Roystonea_regia)))))	Kingia_australis);
((Sabal_domingensis	((((((Geonoma_undata	(Dictyosperma_album	Kentiopsis_piersoniorum))	((Heterospathe_cagayanensis	(Pelagodoxa_henryana	((Oenocarpus_minor	Prestoea_acuminata)	Oenocarpus_bataua)))	Hydriastele_microspadix))	(Sclerosperma_profizianum	(Podococcus_barteri	((Reinhardtia_simplex	(Reinhardtia_paiewonskiana	Reinhardtia_latisecta))	Roystonea_regia))))	(Orania_palindan	Attalea_speciosa))	Bactris_major)	(Phoenix_dactylifera	(Dypsis_decaryi	Nypa_fruticans))))	Kingia_australis);
(((Heterospathe_cagayanensis	((Reinhardtia_simplex	((Reinhardtia_paiewonskiana	Reinhardtia_latisecta)	Pelagodoxa_henryana))	(((Attalea_speciosa	Podococcus_barteri)	((Roystonea_regia	(Nypa_fruticans	(Sabal_domingensis	Phoenix_dactylifera)))	(Orania_palindan	Sclerosperma_profizianum)))	((Geonoma_undata	(Hydriastele_microspadix	(Dictyosperma_album	(Bactris_major	Kentiopsis_piersoniorum))))	((Prestoea_acuminata	Oenocarpus_minor)	Oenocarpus_bataua)))))	Dypsis_decaryi)	Kingia_australis);
((((((Reinhardtia_paiewonskiana	(Roystonea_regia	((Reinhardtia_simplex	((Orania_palindan	Attalea_speciosa)	((Hydriastele_microspadix	Sclerosperma_profizianum)	Heterospathe_cagayanensis)))	((Bactris_major	Kentiopsis_piersoniorum)	Pelagodoxa_henryana))))	(Reinhardtia_latisecta	(((Nypa_fruticans	(Sabal_domingensis	Phoenix_dactylifera))	Geonoma_undata)	Oenocarpus_bataua)))	((Dictyosperma_album	Oenocarpus_minor)	Prestoea_acuminata))	Podococcus_barteri)	Dypsis_decaryi)	Kingia_australis);
((Dypsis_decaryi	((Phoenix_dactylifera	(((((Podococcus_barteri	(Sclerosperma_profizianum	((Pelagodoxa_henryana	(Geonoma_undata	(((((Hydriastele_microspadix	Prestoea_acuminata)	(Oenocarpus_minor	Oenocarpus_bataua))	Heterospathe_cagayanensis)	Kentiopsis_piersoniorum)	Dictyosperma_album)))	(Reinhardtia_simplex	(Orania_palindan	Attalea_speciosa)))))	Roystonea_regia)	(Reinhardtia_latisecta	Reinhardtia_paiewonskiana))	Bactris_major)	Sabal_domingensis))	Nypa_fruticans))	Kingia_australis);
((Dypsis_decaryi	(((Phoenix_dactylifera	Sabal_domingensis)	((Podococcus_barteri	((Sclerosperma_profizianum	((Reinhardtia_latisecta	Reinhardtia_paiewonskiana)	Reinhardtia_simplex))	(Roystonea_regia	((((Pelagodoxa_henryana	((Hydriastele_microspadix	Prestoea_acuminata)	(Oenocarpus_minor	Oenocarpus_bataua)))	Geonoma_undata)	((Dictyosperma_album	Kentiopsis_piersoniorum)	Heterospathe_cagayanensis))	(Orania_palindan	Attalea_speciosa)))))	Bactris_major))	Nypa_fruticans))	Kingia_australis);
((Dypsis_decaryi	(Dictyosperma_album	((Bactris_major	Kentiopsis_piersoniorum)	(((((((Reinhardtia_latisecta	Reinhardtia_paiewonskiana)	Reinhardtia_simplex)	((Phoenix_dactylifera	Sabal_domingensis)	Nypa_fruticans))	((Roystonea_regia	Sclerosperma_profizianum)	(Podococcus_barteri	(Orania_palindan	Attalea_speciosa))))	Pelagodoxa_henryana)	Heterospathe_cagayanensis)	(((Hydriastele_microspadix	Prestoea_acuminata)	(Oenocarpus_minor	Oenocarpus_bataua))	Geonoma_undata)))))	Kingia_australis);
((Dypsis_decaryi	((Bactris_major	((Phoenix_dactylifera	Sabal_domingensis)	Nypa_fruticans))	((((Reinhardtia_latisecta	Reinhardtia_paiewonskiana)	(Kentiopsis_piersoniorum	((Geonoma_undata	((((Hydriastele_microspadix	Prestoea_acuminata)	(Oenocarpus_bataua	Oenocarpus_minor))	Heterospathe_cagayanensis)	Pelagodoxa_henryana))	Dictyosperma_album)))	((Attalea_speciosa	(Sclerosperma_profizianum	Roystonea_regia))	(Orania_palindan	Reinhardtia_simplex)))	Podococcus_barteri)))	Kingia_australis);
((Dypsis_decaryi	((((((((Reinhardtia_latisecta	Reinhardtia_paiewonskiana)	(((Pelagodoxa_henryana	((Hydriastele_microspadix	Prestoea_acuminata)	(Oenocarpus_bataua	Oenocarpus_minor)))	Heterospathe_cagayanensis)	(Dictyosperma_album	(Geonoma_undata	Kentiopsis_piersoniorum))))	(Attalea_speciosa	Bactris_major))	(Roystonea_regia	((Phoenix_dactylifera	Sabal_domingensis)	Nypa_fruticans)))	Reinhardtia_simplex)	Sclerosperma_profizianum)	Orania_palindan)	Podococcus_barteri))	Kingia_australis);
((((((Dictyosperma_album	(Bactris_major	Kentiopsis_piersoniorum))	((Oenocarpus_minor	(Oenocarpus_bataua	Prestoea_acuminata))	(Geonoma_undata	Pelagodoxa_henryana)))	(((Podococcus_barteri	(Reinhardtia_simplex	(Roystonea_regia	(((Hydriastele_microspadix	(Orania_palindan	Attalea_speciosa))	Reinhardtia_paiewonskiana)	Reinhardtia_latisecta))))	(Nypa_fruticans	(Sabal_domingensis	Phoenix_dactylifera)))	Sclerosperma_profizianum))	Heterospathe_cagayanensis)	Dypsis_decaryi)	Kingia_australis);
((((Nypa_fruticans	(Sabal_domingensis	Phoenix_dactylifera))	(((Reinhardtia_paiewonskiana	Reinhardtia_latisecta)	((((Orania_palindan	Attalea_speciosa)	Roystonea_regia)	Reinhardtia_simplex)	(Sclerosperma_profizianum	((Geonoma_undata	(Dictyosperma_album	(Bactris_major	Kentiopsis_piersoniorum)))	((Pelagodoxa_henryana	((Hydriastele_microspadix	Prestoea_acuminata)	(Oenocarpus_minor	Oenocarpus_bataua)))	Heterospathe_cagayanensis)))))	Podococcus_barteri))	Dypsis_decaryi)	Kingia_australis);
((((Nypa_fruticans	(Sabal_domingensis	Phoenix_dactylifera))	((Sclerosperma_profizianum	(((Orania_palindan	Attalea_speciosa)	(((Hydriastele_microspadix	Prestoea_acuminata)	(Geonoma_undata	Heterospathe_cagayanensis))	((Oenocarpus_bataua	Oenocarpus_minor)	(Pelagodoxa_henryana	(Dictyosperma_album	(Bactris_major	Kentiopsis_piersoniorum))))))	((Reinhardtia_simplex	(Reinhardtia_paiewonskiana	Reinhardtia_latisecta))	Podococcus_barteri)))	Roystonea_regia))	Dypsis_decaryi)	Kingia_australis);
((((Nypa_fruticans	(Sabal_domingensis	Phoenix_dactylifera))	((((Sclerosperma_profizianum	(Orania_palindan	Attalea_speciosa))	(Podococcus_barteri	(((Dictyosperma_album	(Bactris_major	Kentiopsis_piersoniorum))	Pelagodoxa_henryana)	((Heterospathe_cagayanensis	((Oenocarpus_bataua	(Hydriastele_microspadix	Prestoea_acuminata))	Oenocarpus_minor))	Geonoma_undata))))	(Reinhardtia_simplex	(Reinhardtia_paiewonskiana	Reinhardtia_latisecta)))	Roystonea_regia))	Dypsis_decaryi)	Kingia_australis);
((((((Hydriastele_microspadix	Prestoea_acuminata)	(Oenocarpus_minor	Oenocarpus_bataua))	(Geonoma_undata	((Podococcus_barteri	Orania_palindan)	(((((Dictyosperma_album	(Bactris_major	Kentiopsis_piersoniorum))	Attalea_speciosa)	(Pelagodoxa_henryana	Sclerosperma_profizianum))	((Reinhardtia_paiewonskiana	Reinhardtia_latisecta)	(Nypa_fruticans	(Sabal_domingensis	Phoenix_dactylifera))))	(Roystonea_regia	Reinhardtia_simplex)))))	Heterospathe_cagayanensis)	Dypsis_decaryi)	Kingia_australis);
(((((Pelagodoxa_henryana	((Oenocarpus_minor	Oenocarpus_bataua)	(Hydriastele_microspadix	Prestoea_acuminata)))	((Dictyosperma_album	Geonoma_undata)	(((((Podococcus_barteri	(Orania_palindan	Attalea_speciosa))	(Bactris_major	(Reinhardtia_paiewonskiana	Reinhardtia_latisecta)))	(Reinhardtia_simplex	Roystonea_regia))	(Sclerosperma_profizianum	(Nypa_fruticans	(Sabal_domingensis	Phoenix_dactylifera))))	Kentiopsis_piersoniorum)))	Heterospathe_cagayanensis)	Dypsis_decaryi)	Kingia_australis);
(((Podococcus_barteri	((((Roystonea_regia	((Bactris_major	(Orania_palindan	Attalea_speciosa))	Sclerosperma_profizianum))	(Phoenix_dactylifera	(Nypa_fruticans	Sabal_domingensis)))	(Reinhardtia_simplex	(Reinhardtia_paiewonskiana	Reinhardtia_latisecta)))	((Heterospathe_cagayanensis	(Pelagodoxa_henryana	((Oenocarpus_minor	Oenocarpus_bataua)	(Hydriastele_microspadix	Prestoea_acuminata))))	((Kentiopsis_piersoniorum	Dictyosperma_album)	Geonoma_undata))))	Dypsis_decaryi)	Kingia_australis);
(((Podococcus_barteri	((((Roystonea_regia	((Bactris_major	(Orania_palindan	Attalea_speciosa))	Sclerosperma_profizianum))	(Phoenix_dactylifera	(Nypa_fruticans	Sabal_domingensis)))	(Reinhardtia_simplex	(Reinhardtia_paiewonskiana	Reinhardtia_latisecta)))	((Heterospathe_cagayanensis	(Pelagodoxa_henryana	((Oenocarpus_minor	Oenocarpus_bataua)	(Hydriastele_microspadix	Prestoea_acuminata))))	((Kentiopsis_piersoniorum	Dictyosperma_album)	Geonoma_undata))))	Dypsis_decaryi)	Kingia_australis);
(((Podococcus_barteri	((((Roystonea_regia	((Bactris_major	(Orania_palindan	Attalea_speciosa))	Sclerosperma_profizianum))	(Phoenix_dactylifera	(Nypa_fruticans	Sabal_domingensis)))	(Reinhardtia_simplex	(Reinhardtia_paiewonskiana	Reinhardtia_latisecta)))	((Heterospathe_cagayanensis	(Pelagodoxa_henryana	((Oenocarpus_minor	Oenocarpus_bataua)	(Hydriastele_microspadix	Prestoea_acuminata))))	((Kentiopsis_piersoniorum	Dictyosperma_album)	Geonoma_undata))))	Dypsis_decaryi)	Kingia_australis);
(((Podococcus_barteri	((((Roystonea_regia	((Bactris_major	(Orania_palindan	Attalea_speciosa))	Sclerosperma_profizianum))	(Phoenix_dactylifera	(Nypa_fruticans	Sabal_domingensis)))	(Reinhardtia_simplex	(Reinhardtia_paiewonskiana	Reinhardtia_latisecta)))	((Heterospathe_cagayanensis	(Pelagodoxa_henryana	((Oenocarpus_minor	Oenocarpus_bataua)	(Hydriastele_microspadix	Prestoea_acuminata))))	((Kentiopsis_piersoniorum	Dictyosperma_album)	Geonoma_undata))))	Dypsis_decaryi)	Kingia_australis);
((Dictyosperma_album	((Heterospathe_cagayanensis	((((Attalea_speciosa	Orania_palindan)	(((Pelagodoxa_henryana	Sclerosperma_profizianum)	Roystonea_regia)	((Phoenix_dactylifera	(Nypa_fruticans	Sabal_domingensis))	Podococcus_barteri)))	((Reinhardtia_paiewonskiana	Reinhardtia_latisecta)	Reinhardtia_simplex))	(Geonoma_undata	(((Hydriastele_microspadix	Prestoea_acuminata)	Dypsis_decaryi)	(Oenocarpus_bataua	Oenocarpus_minor)))))	(Bactris_major	Kentiopsis_piersoniorum)))	Kingia_australis);
((Dypsis_decaryi	(Heterospathe_cagayanensis	(((Reinhardtia_paiewonskiana	Reinhardtia_latisecta)	Reinhardtia_simplex)	((Geonoma_undata	((((Phoenix_dactylifera	(Nypa_fruticans	Sabal_domingensis))	(((Podococcus_barteri	Hydriastele_microspadix)	Prestoea_acuminata)	((Bactris_major	Kentiopsis_piersoniorum)	Dictyosperma_album)))	((Oenocarpus_minor	Roystonea_regia)	(Oenocarpus_bataua	Sclerosperma_profizianum)))	(Attalea_speciosa	Orania_palindan)))	Pelagodoxa_henryana))))	Kingia_australis);
((((((Roystonea_regia	Attalea_speciosa)	(Orania_palindan	Sclerosperma_profizianum))	(((Reinhardtia_paiewonskiana	Reinhardtia_latisecta)	Reinhardtia_simplex)	(((Pelagodoxa_henryana	((Bactris_major	Kentiopsis_piersoniorum)	Dictyosperma_album))	Geonoma_undata)	(Heterospathe_cagayanensis	(((Hydriastele_microspadix	Prestoea_acuminata)	Dypsis_decaryi)	(Oenocarpus_bataua	Oenocarpus_minor))))))	Podococcus_barteri)	(Nypa_fruticans	(Sabal_domingensis	Phoenix_dactylifera)))	Kingia_australis);
((((((((Roystonea_regia	Podococcus_barteri)	((Sclerosperma_profizianum	(Attalea_speciosa	Orania_palindan))	(((Pelagodoxa_henryana	((Heterospathe_cagayanensis	Dypsis_decaryi)	(((Hydriastele_microspadix	Prestoea_acuminata)	Oenocarpus_minor)	Oenocarpus_bataua)))	Geonoma_undata)	(Dictyosperma_album	Kentiopsis_piersoniorum))))	Reinhardtia_simplex)	(Reinhardtia_paiewonskiana	Reinhardtia_latisecta))	Bactris_major)	(Sabal_domingensis	Phoenix_dactylifera))	Nypa_fruticans)	Kingia_australis);
(((((Phoenix_dactylifera	(Sclerosperma_profizianum	(Roystonea_regia	(Sabal_domingensis	(Bactris_major	(Reinhardtia_simplex	(Nypa_fruticans	(Reinhardtia_paiewonskiana	Reinhardtia_latisecta))))))))	(Attalea_speciosa	Orania_palindan))	(((Pelagodoxa_henryana	((Heterospathe_cagayanensis	Dypsis_decaryi)	((Hydriastele_microspadix	Prestoea_acuminata)	(Oenocarpus_minor	Oenocarpus_bataua))))	Geonoma_undata)	(Dictyosperma_album	Kentiopsis_piersoniorum)))	Podococcus_barteri)	Kingia_australis);
((((((((Bactris_major	Sclerosperma_profizianum)	(Attalea_speciosa	Orania_palindan))	((Reinhardtia_simplex	(Reinhardtia_paiewonskiana	Reinhardtia_latisecta))	((Hydriastele_microspadix	Prestoea_acuminata)	((Oenocarpus_bataua	Oenocarpus_minor)	((((Dictyosperma_album	Kentiopsis_piersoniorum)	Heterospathe_cagayanensis)	Pelagodoxa_henryana)	Geonoma_undata)))))	Roystonea_regia)	(Nypa_fruticans	(Sabal_domingensis	Phoenix_dactylifera)))	Podococcus_barteri)	Dypsis_decaryi)	Kingia_australis);
(((((((((((Oenocarpus_bataua	Oenocarpus_minor)	(Hydriastele_microspadix	Prestoea_acuminata))	Pelagodoxa_henryana)	((Heterospathe_cagayanensis	Geonoma_undata)	(Dictyosperma_album	Kentiopsis_piersoniorum)))	((Roystonea_regia	(Reinhardtia_simplex	(Reinhardtia_paiewonskiana	Reinhardtia_latisecta)))	(Sabal_domingensis	Phoenix_dactylifera)))	Orania_palindan)	((Bactris_major	Sclerosperma_profizianum)	Podococcus_barteri))	Attalea_speciosa)	Nypa_fruticans)	Dypsis_decaryi)	Kingia_australis);
((Phoenix_dactylifera	(Nypa_fruticans	((Bactris_major	((Roystonea_regia	((Sclerosperma_profizianum	(Geonoma_undata	((Pelagodoxa_henryana	(Hydriastele_microspadix	(Heterospathe_cagayanensis	(Dictyosperma_album	Kentiopsis_piersoniorum))))	(Oenocarpus_bataua	(Prestoea_acuminata	Oenocarpus_minor)))))	((Reinhardtia_simplex	(Reinhardtia_paiewonskiana	Reinhardtia_latisecta))	(Attalea_speciosa	Orania_palindan))))	Podococcus_barteri))	(Sabal_domingensis	Dypsis_decaryi))))	Kingia_australis);
(((((Nypa_fruticans	Dypsis_decaryi)	Phoenix_dactylifera)	(Bactris_major	((Reinhardtia_simplex	(Reinhardtia_paiewonskiana	Reinhardtia_latisecta))	((Sclerosperma_profizianum	((Podococcus_barteri	(((Hydriastele_microspadix	Geonoma_undata)	(Pelagodoxa_henryana	(Heterospathe_cagayanensis	((Prestoea_acuminata	Oenocarpus_minor)	Oenocarpus_bataua))))	(Dictyosperma_album	Kentiopsis_piersoniorum)))	Attalea_speciosa))	(Roystonea_regia	Orania_palindan)))))	Sabal_domingensis)	Kingia_australis);
((Dictyosperma_album	(((Heterospathe_cagayanensis	Dypsis_decaryi)	((Hydriastele_microspadix	Prestoea_acuminata)	(Oenocarpus_minor	Oenocarpus_bataua)))	(((Podococcus_barteri	((Nypa_fruticans	Sabal_domingensis)	Phoenix_dactylifera))	((Roystonea_regia	Sclerosperma_profizianum)	((Orania_palindan	Attalea_speciosa)	(Reinhardtia_simplex	(Bactris_major	(Reinhardtia_paiewonskiana	Reinhardtia_latisecta))))))	(Geonoma_undata	(Pelagodoxa_henryana	Kentiopsis_piersoniorum)))))	Kingia_australis);
((Dypsis_decaryi	(Podococcus_barteri	((((Reinhardtia_latisecta	Reinhardtia_paiewonskiana)	Reinhardtia_simplex)	(Nypa_fruticans	(Sabal_domingensis	Phoenix_dactylifera)))	((((((Kentiopsis_piersoniorum	Dictyosperma_album)	((((((Hydriastele_microspadix	Prestoea_acuminata)	Pelagodoxa_henryana)	Oenocarpus_bataua)	Heterospathe_cagayanensis)	Oenocarpus_minor)	Geonoma_undata))	(Orania_palindan	Attalea_speciosa))	Bactris_major)	Roystonea_regia)	Sclerosperma_profizianum))))	Kingia_australis);
((Dypsis_decaryi	(((Nypa_fruticans	Sabal_domingensis)	Phoenix_dactylifera)	(((Attalea_speciosa	(((Roystonea_regia	Orania_palindan)	Sclerosperma_profizianum)	(Podococcus_barteri	((Kentiopsis_piersoniorum	Dictyosperma_album)	(((Oenocarpus_bataua	Oenocarpus_minor)	Prestoea_acuminata)	(Hydriastele_microspadix	(Pelagodoxa_henryana	(Geonoma_undata	Heterospathe_cagayanensis))))))))	((Reinhardtia_latisecta	Reinhardtia_paiewonskiana)	Reinhardtia_simplex))	Bactris_major)))	Kingia_australis);
((Sabal_domingensis	((Phoenix_dactylifera	(((((((Reinhardtia_latisecta	Reinhardtia_paiewonskiana)	Reinhardtia_simplex)	Sclerosperma_profizianum)	((Heterospathe_cagayanensis	(Pelagodoxa_henryana	(Kentiopsis_piersoniorum	Dictyosperma_album)))	(Oenocarpus_minor	((Geonoma_undata	(Hydriastele_microspadix	Prestoea_acuminata))	Oenocarpus_bataua))))	(Podococcus_barteri	Roystonea_regia))	(Orania_palindan	Attalea_speciosa))	(Nypa_fruticans	Bactris_major)))	Dypsis_decaryi))	Kingia_australis);
((((((Orania_palindan	((Roystonea_regia	Geonoma_undata)	(((Heterospathe_cagayanensis	((Reinhardtia_simplex	(Reinhardtia_latisecta	Reinhardtia_paiewonskiana))	Pelagodoxa_henryana))	Sclerosperma_profizianum)	(Attalea_speciosa	(Bactris_major	Kentiopsis_piersoniorum)))))	Dictyosperma_album)	(((Podococcus_barteri	Hydriastele_microspadix)	Prestoea_acuminata)	(Oenocarpus_bataua	Oenocarpus_minor)))	(Nypa_fruticans	(Sabal_domingensis	Phoenix_dactylifera)))	Dypsis_decaryi)	Kingia_australis);
(((((Orania_palindan	Attalea_speciosa)	((Reinhardtia_simplex	(Roystonea_regia	(Geonoma_undata	(((((Oenocarpus_bataua	Oenocarpus_minor)	((Podococcus_barteri	Hydriastele_microspadix)	Prestoea_acuminata))	Pelagodoxa_henryana)	Heterospathe_cagayanensis)	((Bactris_major	Kentiopsis_piersoniorum)	Dictyosperma_album)))))	(Sclerosperma_profizianum	(Reinhardtia_latisecta	Reinhardtia_paiewonskiana))))	(Sabal_domingensis	(Phoenix_dactylifera	Nypa_fruticans)))	Dypsis_decaryi)	Kingia_australis);
((((Sabal_domingensis	(((((Sclerosperma_profizianum	(((((Oenocarpus_bataua	Oenocarpus_minor)	((Podococcus_barteri	Hydriastele_microspadix)	Prestoea_acuminata))	Geonoma_undata)	(((Kentiopsis_piersoniorum	Dictyosperma_album)	Heterospathe_cagayanensis)	Pelagodoxa_henryana))	(Orania_palindan	Attalea_speciosa)))	Roystonea_regia)	(Reinhardtia_simplex	(Reinhardtia_latisecta	Reinhardtia_paiewonskiana)))	Bactris_major)	Nypa_fruticans))	Phoenix_dactylifera)	Dypsis_decaryi)	Kingia_australis);
((((Sabal_domingensis	(Nypa_fruticans	Phoenix_dactylifera))	(((((Hydriastele_microspadix	Prestoea_acuminata)	((Oenocarpus_bataua	Oenocarpus_minor)	(Dictyosperma_album	(Geonoma_undata	(Heterospathe_cagayanensis	(Pelagodoxa_henryana	Kentiopsis_piersoniorum))))))	(Podococcus_barteri	Attalea_speciosa))	(((Sclerosperma_profizianum	Roystonea_regia)	((Reinhardtia_latisecta	Reinhardtia_paiewonskiana)	Orania_palindan))	Reinhardtia_simplex))	Bactris_major))	Dypsis_decaryi)	Kingia_australis);
((((Roystonea_regia	((((Nypa_fruticans	((Bactris_major	(Reinhardtia_latisecta	Reinhardtia_paiewonskiana))	Reinhardtia_simplex))	Phoenix_dactylifera)	Sclerosperma_profizianum)	((Attalea_speciosa	Orania_palindan)	(((Hydriastele_microspadix	(Pelagodoxa_henryana	(Oenocarpus_bataua	(Oenocarpus_minor	Prestoea_acuminata))))	((Kentiopsis_piersoniorum	Geonoma_undata)	Dictyosperma_album))	Heterospathe_cagayanensis))))	(Dypsis_decaryi	Sabal_domingensis))	Podococcus_barteri)	Kingia_australis);
(((((Podococcus_barteri	(Sclerosperma_profizianum	(((Reinhardtia_latisecta	Reinhardtia_paiewonskiana)	Reinhardtia_simplex)	(Sabal_domingensis	(Phoenix_dactylifera	Nypa_fruticans)))))	((Attalea_speciosa	Orania_palindan)	Roystonea_regia))	((Dictyosperma_album	(Kentiopsis_piersoniorum	(Geonoma_undata	(Heterospathe_cagayanensis	(Pelagodoxa_henryana	(Hydriastele_microspadix	((Oenocarpus_minor	Prestoea_acuminata)	Oenocarpus_bataua)))))))	Bactris_major))	Dypsis_decaryi)	Kingia_australis);
(((((((Sabal_domingensis	Nypa_fruticans)	Phoenix_dactylifera)	((Roystonea_regia	(Reinhardtia_simplex	Sclerosperma_profizianum))	((Reinhardtia_latisecta	Reinhardtia_paiewonskiana)	(Bactris_major	(Attalea_speciosa	Orania_palindan)))))	(Geonoma_undata	((Oenocarpus_minor	Prestoea_acuminata)	(((((Heterospathe_cagayanensis	Dictyosperma_album)	Kentiopsis_piersoniorum)	Pelagodoxa_henryana)	Hydriastele_microspadix)	Oenocarpus_bataua))))	Podococcus_barteri)	Dypsis_decaryi)	Kingia_australis);
((Sabal_domingensis	(Nypa_fruticans	(Phoenix_dactylifera	(((Orania_palindan	(((Reinhardtia_latisecta	Reinhardtia_paiewonskiana)	Podococcus_barteri)	((Sclerosperma_profizianum	(Roystonea_regia	((Pelagodoxa_henryana	(Heterospathe_cagayanensis	(Geonoma_undata	((Oenocarpus_bataua	(((Hydriastele_microspadix	Prestoea_acuminata)	Dictyosperma_album)	Oenocarpus_minor))	Kentiopsis_piersoniorum))))	Attalea_speciosa)))	Reinhardtia_simplex)))	Bactris_major)	Dypsis_decaryi))))	Kingia_australis);
((Dypsis_decaryi	((((Bactris_major	(Reinhardtia_simplex	(Reinhardtia_latisecta	Reinhardtia_paiewonskiana)))	((Roystonea_regia	((Geonoma_undata	(Heterospathe_cagayanensis	(Oenocarpus_minor	(Prestoea_acuminata	Oenocarpus_bataua))))	(Pelagodoxa_henryana	(Dictyosperma_album	(Hydriastele_microspadix	Kentiopsis_piersoniorum)))))	((((Sabal_domingensis	Nypa_fruticans)	Phoenix_dactylifera)	Orania_palindan)	Sclerosperma_profizianum)))	Attalea_speciosa)	Podococcus_barteri))	Kingia_australis);
((((Dypsis_decaryi	(Bactris_major	((Sabal_domingensis	Nypa_fruticans)	Phoenix_dactylifera)))	((((Reinhardtia_simplex	(Reinhardtia_latisecta	Reinhardtia_paiewonskiana))	Sclerosperma_profizianum)	(Attalea_speciosa	(Roystonea_regia	((Geonoma_undata	(Pelagodoxa_henryana	(Prestoea_acuminata	(Oenocarpus_bataua	Oenocarpus_minor))))	((Dictyosperma_album	(Heterospathe_cagayanensis	Kentiopsis_piersoniorum))	Hydriastele_microspadix)))))	Orania_palindan))	Podococcus_barteri)	Kingia_australis);
(((Dypsis_decaryi	((Sabal_domingensis	Nypa_fruticans)	Phoenix_dactylifera))	(((((Geonoma_undata	(Heterospathe_cagayanensis	((Oenocarpus_bataua	Oenocarpus_minor)	(Hydriastele_microspadix	Prestoea_acuminata))))	(Dictyosperma_album	Kentiopsis_piersoniorum))	Pelagodoxa_henryana)	((((Orania_palindan	Attalea_speciosa)	Podococcus_barteri)	(Roystonea_regia	Sclerosperma_profizianum))	(Reinhardtia_simplex	(Reinhardtia_latisecta	Reinhardtia_paiewonskiana))))	Bactris_major))	Kingia_australis);
((Dypsis_decaryi	(Nypa_fruticans	(((((Orania_palindan	Attalea_speciosa)	((Roystonea_regia	(Pelagodoxa_henryana	((((Heterospathe_cagayanensis	Geonoma_undata)	Hydriastele_microspadix)	((Kentiopsis_piersoniorum	Oenocarpus_minor)	(Oenocarpus_bataua	Dictyosperma_album)))	Prestoea_acuminata)))	Sclerosperma_profizianum))	Podococcus_barteri)	(Reinhardtia_simplex	(Reinhardtia_latisecta	Reinhardtia_paiewonskiana)))	((Sabal_domingensis	Bactris_major)	Phoenix_dactylifera))))	Kingia_australis);
(((Phoenix_dactylifera	(Roystonea_regia	((Sclerosperma_profizianum	((Reinhardtia_simplex	(Reinhardtia_latisecta	Reinhardtia_paiewonskiana))	(Bactris_major	Podococcus_barteri)))	(((((Kentiopsis_piersoniorum	Dictyosperma_album)	((((Dypsis_decaryi	Heterospathe_cagayanensis)	Oenocarpus_bataua)	Oenocarpus_minor)	(Prestoea_acuminata	Hydriastele_microspadix)))	Pelagodoxa_henryana)	Geonoma_undata)	((Attalea_speciosa	Orania_palindan)	Nypa_fruticans)))))	Sabal_domingensis)	Kingia_australis);
(((((Phoenix_dactylifera	Nypa_fruticans)	Bactris_major)	((((((Reinhardtia_latisecta	Reinhardtia_paiewonskiana)	Attalea_speciosa)	(Roystonea_regia	((((Hydriastele_microspadix	(Pelagodoxa_henryana	((Dypsis_decaryi	Heterospathe_cagayanensis)	(Oenocarpus_bataua	(Oenocarpus_minor	Prestoea_acuminata)))))	Geonoma_undata)	(Kentiopsis_piersoniorum	Dictyosperma_album))	Sclerosperma_profizianum)))	Reinhardtia_simplex)	Orania_palindan)	Podococcus_barteri))	Sabal_domingensis)	Kingia_australis);
((Podococcus_barteri	(((Reinhardtia_simplex	((Attalea_speciosa	Orania_palindan)	((Reinhardtia_latisecta	Reinhardtia_paiewonskiana)	((Sabal_domingensis	(Phoenix_dactylifera	Nypa_fruticans))	Bactris_major))))	Sclerosperma_profizianum)	(((((Hydriastele_microspadix	((Dypsis_decaryi	(Oenocarpus_minor	(Prestoea_acuminata	Oenocarpus_bataua)))	Heterospathe_cagayanensis))	Pelagodoxa_henryana)	Dictyosperma_album)	(Kentiopsis_piersoniorum	Geonoma_undata))	Roystonea_regia)))	Kingia_australis);
((Sabal_domingensis	((Phoenix_dactylifera	Nypa_fruticans)	((Pelagodoxa_henryana	(Reinhardtia_latisecta	Reinhardtia_paiewonskiana))	((((Attalea_speciosa	Orania_palindan)	Podococcus_barteri)	((Reinhardtia_simplex	Sclerosperma_profizianum)	Roystonea_regia))	(((((Dypsis_decaryi	(Oenocarpus_bataua	(Prestoea_acuminata	Oenocarpus_minor)))	((Bactris_major	Kentiopsis_piersoniorum)	Dictyosperma_album))	Geonoma_undata)	Heterospathe_cagayanensis)	Hydriastele_microspadix)))))	Kingia_australis);
((Podococcus_barteri	((((((Geonoma_undata	Hydriastele_microspadix)	(Pelagodoxa_henryana	(Prestoea_acuminata	(Oenocarpus_minor	Oenocarpus_bataua))))	Dictyosperma_album)	(Kentiopsis_piersoniorum	Heterospathe_cagayanensis))	Attalea_speciosa)	(((Phoenix_dactylifera	(Sabal_domingensis	Nypa_fruticans))	((((Reinhardtia_latisecta	Reinhardtia_paiewonskiana)	Reinhardtia_simplex)	Dypsis_decaryi)	Bactris_major))	((Orania_palindan	Sclerosperma_profizianum)	Roystonea_regia))))	Kingia_australis);
((((Nypa_fruticans	(Phoenix_dactylifera	Sabal_domingensis))	((((Roystonea_regia	((Orania_palindan	Reinhardtia_simplex)	(Attalea_speciosa	Podococcus_barteri)))	(((((Geonoma_undata	Kentiopsis_piersoniorum)	(((Prestoea_acuminata	Hydriastele_microspadix)	Dictyosperma_album)	(Oenocarpus_bataua	Oenocarpus_minor)))	Pelagodoxa_henryana)	Heterospathe_cagayanensis)	Sclerosperma_profizianum))	(Reinhardtia_paiewonskiana	Reinhardtia_latisecta))	Bactris_major))	Dypsis_decaryi)	Kingia_australis);
(((((Sabal_domingensis	Phoenix_dactylifera)	Nypa_fruticans)	(((Reinhardtia_simplex	(Reinhardtia_paiewonskiana	Reinhardtia_latisecta))	((Sclerosperma_profizianum	((Orania_palindan	Attalea_speciosa)	(Heterospathe_cagayanensis	((Pelagodoxa_henryana	((Prestoea_acuminata	Hydriastele_microspadix)	(Oenocarpus_bataua	Oenocarpus_minor)))	(Dictyosperma_album	(Geonoma_undata	(Bactris_major	Kentiopsis_piersoniorum)))))))	Roystonea_regia))	Podococcus_barteri))	Dypsis_decaryi)	Kingia_australis);
((((((Oenocarpus_bataua	Oenocarpus_minor)	(Prestoea_acuminata	Hydriastele_microspadix))	(((Dictyosperma_album	(Bactris_major	Kentiopsis_piersoniorum))	(Pelagodoxa_henryana	((Reinhardtia_simplex	(Reinhardtia_paiewonskiana	Reinhardtia_latisecta))	((((Attalea_speciosa	(Podococcus_barteri	Orania_palindan))	((Sabal_domingensis	Phoenix_dactylifera)	Nypa_fruticans))	Sclerosperma_profizianum)	Roystonea_regia))))	Geonoma_undata))	Heterospathe_cagayanensis)	Dypsis_decaryi)	Kingia_australis);
(((Sclerosperma_profizianum	(((Dictyosperma_album	Kentiopsis_piersoniorum)	(((Pelagodoxa_henryana	(Heterospathe_cagayanensis	((Oenocarpus_bataua	Oenocarpus_minor)	Prestoea_acuminata)))	Hydriastele_microspadix)	Geonoma_undata))	((((Nypa_fruticans	(Sabal_domingensis	Phoenix_dactylifera))	Bactris_major)	Roystonea_regia)	((Attalea_speciosa	Orania_palindan)	(Podococcus_barteri	(Reinhardtia_simplex	(Reinhardtia_paiewonskiana	Reinhardtia_latisecta)))))))	Dypsis_decaryi)	Kingia_australis);
(((Orania_palindan	(((((Hydriastele_microspadix	(Dictyosperma_album	Kentiopsis_piersoniorum))	(((Pelagodoxa_henryana	((Oenocarpus_bataua	Oenocarpus_minor)	Prestoea_acuminata))	Heterospathe_cagayanensis)	Geonoma_undata))	Roystonea_regia)	((Nypa_fruticans	(Sabal_domingensis	Phoenix_dactylifera))	(Bactris_major	Sclerosperma_profizianum)))	((Dypsis_decaryi	(Reinhardtia_simplex	(Reinhardtia_paiewonskiana	Reinhardtia_latisecta)))	Attalea_speciosa)))	Podococcus_barteri)	Kingia_australis);
((Dypsis_decaryi	((Bactris_major	((((Podococcus_barteri	(Reinhardtia_paiewonskiana	Reinhardtia_latisecta))	(Roystonea_regia	Sclerosperma_profizianum))	(Reinhardtia_simplex	(Attalea_speciosa	Orania_palindan)))	(Nypa_fruticans	(Sabal_domingensis	Phoenix_dactylifera))))	((Hydriastele_microspadix	Prestoea_acuminata)	((Oenocarpus_bataua	Oenocarpus_minor)	((Geonoma_undata	(Heterospathe_cagayanensis	(Pelagodoxa_henryana	Kentiopsis_piersoniorum)))	Dictyosperma_album)))))	Kingia_australis);
((Dypsis_decaryi	((Nypa_fruticans	(Sabal_domingensis	Phoenix_dactylifera))	(((((Sclerosperma_profizianum	Podococcus_barteri)	(((Kentiopsis_piersoniorum	Dictyosperma_album)	Heterospathe_cagayanensis)	((Pelagodoxa_henryana	((Oenocarpus_bataua	Oenocarpus_minor)	(Hydriastele_microspadix	Prestoea_acuminata)))	Geonoma_undata)))	((Attalea_speciosa	Orania_palindan)	Roystonea_regia))	Reinhardtia_simplex)	(Bactris_major	(Reinhardtia_paiewonskiana	Reinhardtia_latisecta)))))	Kingia_australis);
((Dypsis_decaryi	((((((Bactris_major	Sclerosperma_profizianum)	((Kentiopsis_piersoniorum	Dictyosperma_album)	(((Pelagodoxa_henryana	((Oenocarpus_bataua	Oenocarpus_minor)	(Hydriastele_microspadix	Prestoea_acuminata)))	Heterospathe_cagayanensis)	Geonoma_undata)))	((Nypa_fruticans	(Sabal_domingensis	Phoenix_dactylifera))	(Attalea_speciosa	Orania_palindan)))	Roystonea_regia)	(Reinhardtia_simplex	(Reinhardtia_paiewonskiana	Reinhardtia_latisecta)))	Podococcus_barteri))	Kingia_australis);
((Dypsis_decaryi	(Nypa_fruticans	((Sabal_domingensis	Phoenix_dactylifera)	(Geonoma_undata	(((Reinhardtia_simplex	(Sclerosperma_profizianum	Roystonea_regia))	(((Attalea_speciosa	Orania_palindan)	Heterospathe_cagayanensis)	((Reinhardtia_paiewonskiana	Reinhardtia_latisecta)	(Pelagodoxa_henryana	((Oenocarpus_bataua	Oenocarpus_minor)	((Podococcus_barteri	Hydriastele_microspadix)	Prestoea_acuminata))))))	((Bactris_major	Kentiopsis_piersoniorum)	Dictyosperma_album))))))	Kingia_australis);
((Dypsis_decaryi	(((((Roystonea_regia	Sclerosperma_profizianum)	Attalea_speciosa)	((((Heterospathe_cagayanensis	(((((Bactris_major	Kentiopsis_piersoniorum)	Dictyosperma_album)	Hydriastele_microspadix)	Geonoma_undata)	((Oenocarpus_minor	Oenocarpus_bataua)	Prestoea_acuminata)))	Pelagodoxa_henryana)	Orania_palindan)	(Reinhardtia_simplex	(Reinhardtia_paiewonskiana	Reinhardtia_latisecta))))	((Nypa_fruticans	Sabal_domingensis)	Phoenix_dactylifera))	Podococcus_barteri))	Kingia_australis);
((Dypsis_decaryi	(((Phoenix_dactylifera	Sabal_domingensis)	(((((Heterospathe_cagayanensis	((Oenocarpus_minor	Oenocarpus_bataua)	(Hydriastele_microspadix	Prestoea_acuminata)))	(Pelagodoxa_henryana	(Dictyosperma_album	(Bactris_major	Kentiopsis_piersoniorum))))	Roystonea_regia)	(((Reinhardtia_simplex	(Reinhardtia_latisecta	Reinhardtia_paiewonskiana))	(Podococcus_barteri	Geonoma_undata))	Sclerosperma_profizianum))	(Attalea_speciosa	Orania_palindan)))	Nypa_fruticans))	Kingia_australis);
(((((((Geonoma_undata	(Pelagodoxa_henryana	(Attalea_speciosa	Orania_palindan)))	Roystonea_regia)	(((Oenocarpus_minor	Oenocarpus_bataua)	(Dypsis_decaryi	(Hydriastele_microspadix	Prestoea_acuminata)))	Sclerosperma_profizianum))	((Reinhardtia_simplex	(Heterospathe_cagayanensis	(Reinhardtia_latisecta	Reinhardtia_paiewonskiana)))	Podococcus_barteri))	(Dictyosperma_album	(Bactris_major	Kentiopsis_piersoniorum)))	(Nypa_fruticans	(Phoenix_dactylifera	Sabal_domingensis)))	Kingia_australis);
(((((((Heterospathe_cagayanensis	Dictyosperma_album)	(Geonoma_undata	(Pelagodoxa_henryana	((Hydriastele_microspadix	Prestoea_acuminata)	(Oenocarpus_bataua	Oenocarpus_minor)))))	((Sclerosperma_profizianum	Attalea_speciosa)	((((Bactris_major	Kentiopsis_piersoniorum)	Roystonea_regia)	((Nypa_fruticans	Sabal_domingensis)	Phoenix_dactylifera))	Reinhardtia_simplex)))	Orania_palindan)	(Dypsis_decaryi	(Reinhardtia_latisecta	Reinhardtia_paiewonskiana)))	Podococcus_barteri)	Kingia_australis);
(((((((Reinhardtia_simplex	(((Nypa_fruticans	Sabal_domingensis)	Phoenix_dactylifera)	((Reinhardtia_latisecta	Reinhardtia_paiewonskiana)	Orania_palindan)))	Sclerosperma_profizianum)	Roystonea_regia)	((Bactris_major	((((Dictyosperma_album	Oenocarpus_minor)	Kentiopsis_piersoniorum)	(((Heterospathe_cagayanensis	Geonoma_undata)	Pelagodoxa_henryana)	Oenocarpus_bataua))	(Hydriastele_microspadix	Prestoea_acuminata)))	Attalea_speciosa))	Podococcus_barteri)	Dypsis_decaryi)	Kingia_australis);
(((((((Nypa_fruticans	Sabal_domingensis)	Phoenix_dactylifera)	(Dypsis_decaryi	Bactris_major))	(((Reinhardtia_simplex	Roystonea_regia)	Sclerosperma_profizianum)	((Orania_palindan	Attalea_speciosa)	(((Dictyosperma_album	Kentiopsis_piersoniorum)	Geonoma_undata)	((((Oenocarpus_bataua	(Oenocarpus_minor	Prestoea_acuminata))	Pelagodoxa_henryana)	Hydriastele_microspadix)	Heterospathe_cagayanensis)))))	(Reinhardtia_latisecta	Reinhardtia_paiewonskiana))	Podococcus_barteri)	Kingia_australis);
(((((((Nypa_fruticans	Sabal_domingensis)	Phoenix_dactylifera)	(Dypsis_decaryi	Bactris_major))	(((Reinhardtia_simplex	Roystonea_regia)	Sclerosperma_profizianum)	((Orania_palindan	Attalea_speciosa)	(((Dictyosperma_album	Kentiopsis_piersoniorum)	Geonoma_undata)	((((Oenocarpus_bataua	(Oenocarpus_minor	Prestoea_acuminata))	Pelagodoxa_henryana)	Hydriastele_microspadix)	Heterospathe_cagayanensis)))))	(Reinhardtia_latisecta	Reinhardtia_paiewonskiana))	Podococcus_barteri)	Kingia_australis);
((((Nypa_fruticans	(Sabal_domingensis	Phoenix_dactylifera))	((Attalea_speciosa	((Sclerosperma_profizianum	Orania_palindan)	(Reinhardtia_simplex	((((Heterospathe_cagayanensis	(Dictyosperma_album	Kentiopsis_piersoniorum))	Geonoma_undata)	(((Dypsis_decaryi	(Hydriastele_microspadix	Prestoea_acuminata))	(Oenocarpus_bataua	Oenocarpus_minor))	Pelagodoxa_henryana))	((Reinhardtia_latisecta	Reinhardtia_paiewonskiana)	Bactris_major)))))	Roystonea_regia))	Podococcus_barteri)	Kingia_australis);
((Sabal_domingensis	((Nypa_fruticans	Phoenix_dactylifera)	((Podococcus_barteri	(((Attalea_speciosa	Orania_palindan)	(Sclerosperma_profizianum	(((((Oenocarpus_bataua	Oenocarpus_minor)	Dictyosperma_album)	((Pelagodoxa_henryana	Kentiopsis_piersoniorum)	(Heterospathe_cagayanensis	Dypsis_decaryi)))	((Hydriastele_microspadix	Prestoea_acuminata)	Geonoma_undata))	((Reinhardtia_latisecta	Reinhardtia_paiewonskiana)	Reinhardtia_simplex))))	Roystonea_regia))	Bactris_major)))	Kingia_australis);
((Sabal_domingensis	((Nypa_fruticans	Phoenix_dactylifera)	(Podococcus_barteri	((Roystonea_regia	((Dypsis_decaryi	((Reinhardtia_latisecta	Reinhardtia_paiewonskiana)	Reinhardtia_simplex))	((Attalea_speciosa	Orania_palindan)	(((Hydriastele_microspadix	Prestoea_acuminata)	Geonoma_undata)	((Oenocarpus_minor	(Heterospathe_cagayanensis	(Pelagodoxa_henryana	(Kentiopsis_piersoniorum	Dictyosperma_album))))	Oenocarpus_bataua)))))	(Bactris_major	Sclerosperma_profizianum)))))	Kingia_australis);
((Dypsis_decaryi	(((((Sclerosperma_profizianum	((Reinhardtia_latisecta	Reinhardtia_paiewonskiana)	Reinhardtia_simplex))	Roystonea_regia)	((Attalea_speciosa	Orania_palindan)	(Heterospathe_cagayanensis	(Pelagodoxa_henryana	(((Oenocarpus_bataua	(Dictyosperma_album	Oenocarpus_minor))	((Hydriastele_microspadix	Prestoea_acuminata)	Geonoma_undata))	Kentiopsis_piersoniorum)))))	Podococcus_barteri)	(Bactris_major	(Sabal_domingensis	(Nypa_fruticans	Phoenix_dactylifera)))))	Kingia_australis);
((((((Podococcus_barteri	Hydriastele_microspadix)	Prestoea_acuminata)	(Oenocarpus_minor	Oenocarpus_bataua))	((Dictyosperma_album	Kentiopsis_piersoniorum)	(Sclerosperma_profizianum	((Roystonea_regia	(Heterospathe_cagayanensis	((Reinhardtia_latisecta	Reinhardtia_paiewonskiana)	Reinhardtia_simplex)))	(Geonoma_undata	(Pelagodoxa_henryana	(Attalea_speciosa	Orania_palindan)))))))	((Dypsis_decaryi	Bactris_major)	(Nypa_fruticans	(Sabal_domingensis	Phoenix_dactylifera))))	Kingia_australis);
((Dypsis_decaryi	(((Sabal_domingensis	Phoenix_dactylifera)	(((Sclerosperma_profizianum	(Podococcus_barteri	((Hydriastele_microspadix	Prestoea_acuminata)	((Oenocarpus_bataua	(((Dictyosperma_album	Kentiopsis_piersoniorum)	Pelagodoxa_henryana)	Heterospathe_cagayanensis))	(Oenocarpus_minor	Geonoma_undata)))))	((((Reinhardtia_latisecta	Reinhardtia_paiewonskiana)	(Orania_palindan	Roystonea_regia))	Reinhardtia_simplex)	Attalea_speciosa))	Bactris_major))	Nypa_fruticans))	Kingia_australis);
((Dypsis_decaryi	((Bactris_major	((Sabal_domingensis	Phoenix_dactylifera)	Nypa_fruticans))	(((Reinhardtia_simplex	(Roystonea_regia	(Orania_palindan	Attalea_speciosa)))	((Reinhardtia_latisecta	Reinhardtia_paiewonskiana)	(Podococcus_barteri	(Hydriastele_microspadix	(Prestoea_acuminata	((Oenocarpus_minor	Oenocarpus_bataua)	(((Geonoma_undata	(Dictyosperma_album	Kentiopsis_piersoniorum))	Pelagodoxa_henryana)	Heterospathe_cagayanensis)))))))	Sclerosperma_profizianum)))	Kingia_australis);
((Dypsis_decaryi	((Bactris_major	(Sabal_domingensis	(Phoenix_dactylifera	Nypa_fruticans)))	((((((Prestoea_acuminata	Oenocarpus_bataua)	Oenocarpus_minor)	Heterospathe_cagayanensis)	(Hydriastele_microspadix	((Dictyosperma_album	Kentiopsis_piersoniorum)	Pelagodoxa_henryana)))	Geonoma_undata)	(((Orania_palindan	Attalea_speciosa)	(Podococcus_barteri	(Reinhardtia_simplex	Roystonea_regia)))	(Sclerosperma_profizianum	(Reinhardtia_latisecta	Reinhardtia_paiewonskiana))))))	Kingia_australis);
((Dypsis_decaryi	(((Bactris_major	(Sabal_domingensis	Phoenix_dactylifera))	((Reinhardtia_latisecta	Reinhardtia_paiewonskiana)	((Reinhardtia_simplex	((((((Prestoea_acuminata	Oenocarpus_bataua)	Oenocarpus_minor)	Heterospathe_cagayanensis)	(Hydriastele_microspadix	((Dictyosperma_album	Kentiopsis_piersoniorum)	Pelagodoxa_henryana)))	Geonoma_undata)	(Roystonea_regia	Podococcus_barteri)))	((Orania_palindan	Attalea_speciosa)	Sclerosperma_profizianum))))	Nypa_fruticans))	Kingia_australis);
((Podococcus_barteri	(((Pelagodoxa_henryana	(Dypsis_decaryi	(Oenocarpus_bataua	(Oenocarpus_minor	Prestoea_acuminata))))	(Dictyosperma_album	(Geonoma_undata	(Heterospathe_cagayanensis	(Hydriastele_microspadix	Kentiopsis_piersoniorum)))))	(((Orania_palindan	Attalea_speciosa)	(Sclerosperma_profizianum	Bactris_major))	((((Phoenix_dactylifera	Nypa_fruticans)	Sabal_domingensis)	(Reinhardtia_simplex	(Reinhardtia_latisecta	Reinhardtia_paiewonskiana)))	Roystonea_regia))))	Kingia_australis);
((Podococcus_barteri	((((((Reinhardtia_simplex	(Reinhardtia_latisecta	Reinhardtia_paiewonskiana))	(Orania_palindan	Attalea_speciosa))	((Geonoma_undata	((Pelagodoxa_henryana	Sclerosperma_profizianum)	((Prestoea_acuminata	(Oenocarpus_minor	Oenocarpus_bataua))	(Heterospathe_cagayanensis	Dypsis_decaryi))))	Roystonea_regia))	((Bactris_major	Kentiopsis_piersoniorum)	Dictyosperma_album))	(Nypa_fruticans	(Sabal_domingensis	Phoenix_dactylifera)))	Hydriastele_microspadix))	Kingia_australis);
(((Podococcus_barteri	(((((Bactris_major	(Sclerosperma_profizianum	Nypa_fruticans))	(((Pelagodoxa_henryana	Kentiopsis_piersoniorum)	Dictyosperma_album)	((((Oenocarpus_bataua	Oenocarpus_minor)	(Hydriastele_microspadix	Prestoea_acuminata))	Heterospathe_cagayanensis)	Geonoma_undata)))	(Phoenix_dactylifera	((Reinhardtia_simplex	(Reinhardtia_latisecta	Reinhardtia_paiewonskiana))	Sabal_domingensis)))	Roystonea_regia)	(Orania_palindan	Attalea_speciosa)))	Dypsis_decaryi)	Kingia_australis);
((((((Sabal_domingensis	Phoenix_dactylifera)	Nypa_fruticans)	((Orania_palindan	Attalea_speciosa)	((((((((Oenocarpus_bataua	Oenocarpus_minor)	(Hydriastele_microspadix	Prestoea_acuminata))	Heterospathe_cagayanensis)	(Pelagodoxa_henryana	((Kentiopsis_piersoniorum	Dictyosperma_album)	Geonoma_undata)))	Sclerosperma_profizianum)	(Reinhardtia_simplex	(Reinhardtia_latisecta	Reinhardtia_paiewonskiana)))	Podococcus_barteri)	Roystonea_regia)))	Bactris_major)	Dypsis_decaryi)	Kingia_australis);
((((((Sabal_domingensis	Phoenix_dactylifera)	Nypa_fruticans)	((Orania_palindan	Attalea_speciosa)	((((((((Oenocarpus_bataua	Oenocarpus_minor)	(Hydriastele_microspadix	Prestoea_acuminata))	Heterospathe_cagayanensis)	(Pelagodoxa_henryana	((Kentiopsis_piersoniorum	Dictyosperma_album)	Geonoma_undata)))	Sclerosperma_profizianum)	(Reinhardtia_simplex	(Reinhardtia_latisecta	Reinhardtia_paiewonskiana)))	Podococcus_barteri)	Roystonea_regia)))	Bactris_major)	Dypsis_decaryi)	Kingia_australis);
((((((Sclerosperma_profizianum	(((Bactris_major	(Orania_palindan	Attalea_speciosa))	(Nypa_fruticans	Dypsis_decaryi))	(((((Heterospathe_cagayanensis	((Oenocarpus_bataua	Oenocarpus_minor)	(Prestoea_acuminata	Hydriastele_microspadix)))	Pelagodoxa_henryana)	Geonoma_undata)	(Dictyosperma_album	Kentiopsis_piersoniorum))	Roystonea_regia)))	Reinhardtia_simplex)	(Phoenix_dactylifera	Podococcus_barteri))	(Reinhardtia_paiewonskiana	Reinhardtia_latisecta))	Sabal_domingensis)	Kingia_australis);
(((Orania_palindan	(((Nypa_fruticans	(Dypsis_decaryi	(Reinhardtia_simplex	(Reinhardtia_paiewonskiana	Reinhardtia_latisecta))))	((((Prestoea_acuminata	Hydriastele_microspadix)	Geonoma_undata)	Oenocarpus_minor)	(Oenocarpus_bataua	(Heterospathe_cagayanensis	(Pelagodoxa_henryana	(Dictyosperma_album	Kentiopsis_piersoniorum))))))	((Phoenix_dactylifera	Podococcus_barteri)	(((Bactris_major	Attalea_speciosa)	Sclerosperma_profizianum)	Roystonea_regia))))	Sabal_domingensis)	Kingia_australis);
((((((Prestoea_acuminata	(Oenocarpus_bataua	((Heterospathe_cagayanensis	Dypsis_decaryi)	Hydriastele_microspadix)))	Oenocarpus_minor)	((Pelagodoxa_henryana	Kentiopsis_piersoniorum)	(Reinhardtia_simplex	(Reinhardtia_paiewonskiana	Reinhardtia_latisecta))))	(Geonoma_undata	(((Bactris_major	Dictyosperma_album)	(((Phoenix_dactylifera	Sabal_domingensis)	Nypa_fruticans)	Orania_palindan))	((Roystonea_regia	Attalea_speciosa)	Sclerosperma_profizianum))))	Podococcus_barteri)	Kingia_australis);
((((Roystonea_regia	(((Phoenix_dactylifera	((Hydriastele_microspadix	Geonoma_undata)	(((Prestoea_acuminata	Oenocarpus_minor)	Oenocarpus_bataua)	((Heterospathe_cagayanensis	(Pelagodoxa_henryana	Kentiopsis_piersoniorum))	Dictyosperma_album))))	Podococcus_barteri)	(((Bactris_major	((Reinhardtia_paiewonskiana	Reinhardtia_latisecta)	Reinhardtia_simplex))	Dypsis_decaryi)	(Nypa_fruticans	(Attalea_speciosa	Orania_palindan)))))	Sclerosperma_profizianum)	Sabal_domingensis)	Kingia_australis);
(((Hydriastele_microspadix	(Prestoea_acuminata	((((Heterospathe_cagayanensis	Nypa_fruticans)	Sclerosperma_profizianum)	Geonoma_undata)	(((Bactris_major	Kentiopsis_piersoniorum)	Dictyosperma_album)	(((Oenocarpus_bataua	Oenocarpus_minor)	(Roystonea_regia	((Attalea_speciosa	Orania_palindan)	Pelagodoxa_henryana)))	(((Reinhardtia_paiewonskiana	Reinhardtia_latisecta)	Reinhardtia_simplex)	(Dypsis_decaryi	(Sabal_domingensis	Phoenix_dactylifera))))))))	Podococcus_barteri)	Kingia_australis);
(((Hydriastele_microspadix	((Pelagodoxa_henryana	((Reinhardtia_paiewonskiana	Reinhardtia_latisecta)	Reinhardtia_simplex))	((Bactris_major	(Sclerosperma_profizianum	Heterospathe_cagayanensis))	(Roystonea_regia	((((Nypa_fruticans	Sabal_domingensis)	Phoenix_dactylifera)	Orania_palindan)	((Kentiopsis_piersoniorum	((((Dypsis_decaryi	Dictyosperma_album)	(Geonoma_undata	Prestoea_acuminata))	Oenocarpus_bataua)	Oenocarpus_minor))	Attalea_speciosa))))))	Podococcus_barteri)	Kingia_australis);
(((((((Geonoma_undata	((Pelagodoxa_henryana	Hydriastele_microspadix)	(Oenocarpus_bataua	(Oenocarpus_minor	Prestoea_acuminata))))	((Dictyosperma_album	(Reinhardtia_simplex	(Roystonea_regia	Sclerosperma_profizianum)))	((Attalea_speciosa	Orania_palindan)	(Reinhardtia_paiewonskiana	Reinhardtia_latisecta))))	((Nypa_fruticans	Sabal_domingensis)	Phoenix_dactylifera))	(Kentiopsis_piersoniorum	Bactris_major))	Podococcus_barteri)	(Heterospathe_cagayanensis	Dypsis_decaryi))	Kingia_australis);
(((((((Sclerosperma_profizianum	(Orania_palindan	Roystonea_regia))	Attalea_speciosa)	(((Geonoma_undata	Kentiopsis_piersoniorum)	Dictyosperma_album)	(Pelagodoxa_henryana	(Heterospathe_cagayanensis	((Hydriastele_microspadix	Prestoea_acuminata)	(Oenocarpus_bataua	Oenocarpus_minor))))))	(((Reinhardtia_paiewonskiana	Reinhardtia_latisecta)	Reinhardtia_simplex)	Bactris_major))	(Dypsis_decaryi	(Nypa_fruticans	(Sabal_domingensis	Phoenix_dactylifera))))	Podococcus_barteri)	Kingia_australis);
((((((Podococcus_barteri	Hydriastele_microspadix)	Prestoea_acuminata)	(Oenocarpus_bataua	Oenocarpus_minor))	(Geonoma_undata	(((Heterospathe_cagayanensis	(Orania_palindan	Attalea_speciosa))	((Dictyosperma_album	(Bactris_major	Kentiopsis_piersoniorum))	((Roystonea_regia	((Reinhardtia_paiewonskiana	Reinhardtia_latisecta)	(Pelagodoxa_henryana	Sclerosperma_profizianum)))	Reinhardtia_simplex)))	(Nypa_fruticans	(Sabal_domingensis	Phoenix_dactylifera)))))	Dypsis_decaryi)	Kingia_australis);
(((((Prestoea_acuminata	(Oenocarpus_minor	(Pelagodoxa_henryana	(Geonoma_undata	((((Attalea_speciosa	(((Bactris_major	((Reinhardtia_paiewonskiana	Reinhardtia_latisecta)	Reinhardtia_simplex))	Orania_palindan)	(Roystonea_regia	(Sclerosperma_profizianum	Podococcus_barteri))))	(Sabal_domingensis	(Phoenix_dactylifera	Nypa_fruticans)))	(Dictyosperma_album	Kentiopsis_piersoniorum))	Hydriastele_microspadix)))))	Oenocarpus_bataua)	Heterospathe_cagayanensis)	Dypsis_decaryi)	Kingia_australis);
((Dypsis_decaryi	(Dictyosperma_album	((Geonoma_undata	(((Pelagodoxa_henryana	((Orania_palindan	Attalea_speciosa)	Heterospathe_cagayanensis))	(((Podococcus_barteri	(Hydriastele_microspadix	Prestoea_acuminata))	Sclerosperma_profizianum)	(Roystonea_regia	(((Nypa_fruticans	(Sabal_domingensis	Phoenix_dactylifera))	((Reinhardtia_paiewonskiana	Reinhardtia_latisecta)	Reinhardtia_simplex))	Oenocarpus_minor))))	Oenocarpus_bataua))	(Bactris_major	Kentiopsis_piersoniorum))))	Kingia_australis);
((Sabal_domingensis	(Phoenix_dactylifera	((((Roystonea_regia	((Orania_palindan	(Heterospathe_cagayanensis	Attalea_speciosa))	(Pelagodoxa_henryana	Sclerosperma_profizianum)))	((Podococcus_barteri	(Hydriastele_microspadix	Prestoea_acuminata))	((((Oenocarpus_minor	Oenocarpus_bataua)	Geonoma_undata)	Dictyosperma_album)	(Bactris_major	Kentiopsis_piersoniorum))))	((Reinhardtia_paiewonskiana	Reinhardtia_latisecta)	Reinhardtia_simplex))	(Dypsis_decaryi	Nypa_fruticans))))	Kingia_australis);
(((Heterospathe_cagayanensis	(Oenocarpus_bataua	(((Prestoea_acuminata	(Podococcus_barteri	Hydriastele_microspadix))	(Sclerosperma_profizianum	(Orania_palindan	((((Geonoma_undata	Attalea_speciosa)	(Kentiopsis_piersoniorum	Roystonea_regia))	((Bactris_major	((Reinhardtia_paiewonskiana	Reinhardtia_latisecta)	Reinhardtia_simplex))	Pelagodoxa_henryana))	(Dictyosperma_album	(Nypa_fruticans	(Phoenix_dactylifera	Sabal_domingensis)))))))	Oenocarpus_minor)))	Dypsis_decaryi)	Kingia_australis);
((Sabal_domingensis	(((Dypsis_decaryi	(Bactris_major	((((Podococcus_barteri	(Sclerosperma_profizianum	(Geonoma_undata	(((Oenocarpus_minor	Prestoea_acuminata)	Oenocarpus_bataua)	((Heterospathe_cagayanensis	(Hydriastele_microspadix	(Kentiopsis_piersoniorum	Dictyosperma_album)))	Pelagodoxa_henryana)))))	((Reinhardtia_paiewonskiana	Reinhardtia_latisecta)	Reinhardtia_simplex))	Roystonea_regia)	(Attalea_speciosa	Orania_palindan))))	Nypa_fruticans)	Phoenix_dactylifera))	Kingia_australis);
(((((Sabal_domingensis	Phoenix_dactylifera)	((((Orania_palindan	Attalea_speciosa)	(((Heterospathe_cagayanensis	Sclerosperma_profizianum)	(((Podococcus_barteri	Hydriastele_microspadix)	Prestoea_acuminata)	(Oenocarpus_bataua	(Oenocarpus_minor	((Geonoma_undata	(Pelagodoxa_henryana	Kentiopsis_piersoniorum))	Dictyosperma_album)))))	Roystonea_regia))	((Reinhardtia_paiewonskiana	Reinhardtia_latisecta)	Reinhardtia_simplex))	Bactris_major))	Nypa_fruticans)	Dypsis_decaryi)	Kingia_australis);
(((Nypa_fruticans	(Phoenix_dactylifera	(((((Kentiopsis_piersoniorum	Dictyosperma_album)	((Pelagodoxa_henryana	Geonoma_undata)	(Heterospathe_cagayanensis	((Oenocarpus_bataua	Oenocarpus_minor)	((Podococcus_barteri	Hydriastele_microspadix)	Prestoea_acuminata)))))	((((Sclerosperma_profizianum	Attalea_speciosa)	Roystonea_regia)	((Reinhardtia_paiewonskiana	Reinhardtia_latisecta)	Orania_palindan))	Reinhardtia_simplex))	Bactris_major)	Sabal_domingensis)))	Dypsis_decaryi)	Kingia_australis);
(((((((((Kentiopsis_piersoniorum	Dictyosperma_album)	((Heterospathe_cagayanensis	(Pelagodoxa_henryana	((Oenocarpus_bataua	Oenocarpus_minor)	(Hydriastele_microspadix	Prestoea_acuminata))))	Geonoma_undata))	Attalea_speciosa)	Sclerosperma_profizianum)	((Podococcus_barteri	Orania_palindan)	Roystonea_regia))	((Phoenix_dactylifera	Sabal_domingensis)	Nypa_fruticans))	((Reinhardtia_simplex	(Reinhardtia_paiewonskiana	Reinhardtia_latisecta))	Bactris_major))	Dypsis_decaryi)	Kingia_australis);
(((Dictyosperma_album	(((Roystonea_regia	((((Nypa_fruticans	Phoenix_dactylifera)	Sabal_domingensis)	(((Reinhardtia_paiewonskiana	Reinhardtia_latisecta)	(Pelagodoxa_henryana	((((Podococcus_barteri	Hydriastele_microspadix)	Prestoea_acuminata)	(Oenocarpus_minor	Oenocarpus_bataua))	Heterospathe_cagayanensis)))	Geonoma_undata))	(Orania_palindan	Attalea_speciosa)))	(Reinhardtia_simplex	Sclerosperma_profizianum))	(Bactris_major	Kentiopsis_piersoniorum)))	Dypsis_decaryi)	Kingia_australis);
((((Orania_palindan	Attalea_speciosa)	((((Nypa_fruticans	Phoenix_dactylifera)	Sabal_domingensis)	((Reinhardtia_paiewonskiana	Reinhardtia_latisecta)	Roystonea_regia))	(Reinhardtia_simplex	((Bactris_major	Sclerosperma_profizianum)	(((Pelagodoxa_henryana	((Oenocarpus_minor	Oenocarpus_bataua)	((Dypsis_decaryi	Heterospathe_cagayanensis)	(Hydriastele_microspadix	Prestoea_acuminata))))	Geonoma_undata)	(Kentiopsis_piersoniorum	Dictyosperma_album))))))	Podococcus_barteri)	Kingia_australis);
(((((Podococcus_barteri	((Sclerosperma_profizianum	(((Reinhardtia_paiewonskiana	Reinhardtia_latisecta)	Reinhardtia_simplex)	Roystonea_regia))	((Orania_palindan	Attalea_speciosa)	((((Pelagodoxa_henryana	Heterospathe_cagayanensis)	(Kentiopsis_piersoniorum	Dictyosperma_album))	(Oenocarpus_minor	Oenocarpus_bataua))	(Geonoma_undata	(Hydriastele_microspadix	Prestoea_acuminata))))))	((Nypa_fruticans	Phoenix_dactylifera)	Sabal_domingensis))	Bactris_major)	Dypsis_decaryi)	Kingia_australis);
((Dypsis_decaryi	(((((Reinhardtia_latisecta	Reinhardtia_paiewonskiana)	Reinhardtia_simplex)	((Orania_palindan	Attalea_speciosa)	(Roystonea_regia	((Heterospathe_cagayanensis	(Geonoma_undata	(Pelagodoxa_henryana	(((Hydriastele_microspadix	Prestoea_acuminata)	(Oenocarpus_minor	Oenocarpus_bataua))	(Kentiopsis_piersoniorum	Dictyosperma_album)))))	Sclerosperma_profizianum))))	(((Sabal_domingensis	Phoenix_dactylifera)	Nypa_fruticans)	Bactris_major))	Podococcus_barteri))	Kingia_australis);
((Dictyosperma_album	(((Dypsis_decaryi	((Oenocarpus_minor	Prestoea_acuminata)	Oenocarpus_bataua))	(((Sclerosperma_profizianum	(Heterospathe_cagayanensis	(Hydriastele_microspadix	(Pelagodoxa_henryana	((Reinhardtia_latisecta	Reinhardtia_paiewonskiana)	Reinhardtia_simplex)))))	(((Orania_palindan	Attalea_speciosa)	(Sabal_domingensis	(Phoenix_dactylifera	Nypa_fruticans)))	(Roystonea_regia	Podococcus_barteri)))	Geonoma_undata))	(Bactris_major	Kentiopsis_piersoniorum)))	Kingia_australis);
((Dypsis_decaryi	(Bactris_major	((Sabal_domingensis	(Phoenix_dactylifera	Nypa_fruticans))	((Podococcus_barteri	(Sclerosperma_profizianum	(((Reinhardtia_latisecta	Reinhardtia_paiewonskiana)	Reinhardtia_simplex)	((Orania_palindan	Attalea_speciosa)	(Geonoma_undata	(((Oenocarpus_minor	Oenocarpus_bataua)	((Pelagodoxa_henryana	(Kentiopsis_piersoniorum	Dictyosperma_album))	Heterospathe_cagayanensis))	(Hydriastele_microspadix	Prestoea_acuminata)))))))	Roystonea_regia))))	Kingia_australis);
((((Nypa_fruticans	((Bactris_major	(Podococcus_barteri	(((Orania_palindan	Attalea_speciosa)	(((Geonoma_undata	(((Hydriastele_microspadix	Prestoea_acuminata)	Oenocarpus_minor)	Oenocarpus_bataua))	(Pelagodoxa_henryana	((Kentiopsis_piersoniorum	Dictyosperma_album)	Heterospathe_cagayanensis)))	(Reinhardtia_latisecta	Reinhardtia_paiewonskiana)))	(Roystonea_regia	(Sclerosperma_profizianum	Reinhardtia_simplex)))))	Phoenix_dactylifera))	Dypsis_decaryi)	Sabal_domingensis)	Kingia_australis);
((Podococcus_barteri	((((Phoenix_dactylifera	Nypa_fruticans)	(Dypsis_decaryi	Sabal_domingensis))	Bactris_major)	(((Orania_palindan	Attalea_speciosa)	(Reinhardtia_simplex	(Reinhardtia_latisecta	Reinhardtia_paiewonskiana)))	(Sclerosperma_profizianum	(Roystonea_regia	(Geonoma_undata	((Dictyosperma_album	(Heterospathe_cagayanensis	(((Hydriastele_microspadix	Prestoea_acuminata)	Oenocarpus_minor)	Oenocarpus_bataua)))	(Kentiopsis_piersoniorum	Pelagodoxa_henryana))))))))	Kingia_australis);
(((Podococcus_barteri	((((Orania_palindan	Attalea_speciosa)	(((Phoenix_dactylifera	Sabal_domingensis)	Nypa_fruticans)	Bactris_major))	(Sclerosperma_profizianum	((Reinhardtia_simplex	(Reinhardtia_latisecta	Reinhardtia_paiewonskiana))	Roystonea_regia)))	((Geonoma_undata	(Hydriastele_microspadix	(Pelagodoxa_henryana	(Heterospathe_cagayanensis	(Kentiopsis_piersoniorum	Dictyosperma_album)))))	(Oenocarpus_bataua	(Prestoea_acuminata	Oenocarpus_minor)))))	Dypsis_decaryi)	Kingia_australis);
(((Dictyosperma_album	(((((Prestoea_acuminata	(Oenocarpus_minor	Oenocarpus_bataua))	((Roystonea_regia	(Orania_palindan	((Sclerosperma_profizianum	(((Phoenix_dactylifera	Sabal_domingensis)	Nypa_fruticans)	Bactris_major))	(Attalea_speciosa	(Heterospathe_cagayanensis	(Pelagodoxa_henryana	Podococcus_barteri))))))	(Reinhardtia_simplex	(Reinhardtia_latisecta	Reinhardtia_paiewonskiana))))	Geonoma_undata)	Hydriastele_microspadix)	Kentiopsis_piersoniorum))	Dypsis_decaryi)	Kingia_australis);
((Podococcus_barteri	((Bactris_major	(Orania_palindan	Attalea_speciosa))	((Sclerosperma_profizianum	((Reinhardtia_simplex	(Reinhardtia_latisecta	Reinhardtia_paiewonskiana))	(((Geonoma_undata	(Pelagodoxa_henryana	(Kentiopsis_piersoniorum	Dictyosperma_album)))	(Heterospathe_cagayanensis	(Hydriastele_microspadix	(Dypsis_decaryi	((Oenocarpus_minor	Oenocarpus_bataua)	Prestoea_acuminata)))))	((Phoenix_dactylifera	Sabal_domingensis)	Nypa_fruticans))))	Roystonea_regia)))	Kingia_australis);
(((Podococcus_barteri	((((Sclerosperma_profizianum	Reinhardtia_simplex)	((Reinhardtia_latisecta	Reinhardtia_paiewonskiana)	(Pelagodoxa_henryana	(Orania_palindan	Attalea_speciosa))))	((Heterospathe_cagayanensis	((Geonoma_undata	((Oenocarpus_bataua	((Kentiopsis_piersoniorum	Bactris_major)	Dictyosperma_album))	(Oenocarpus_minor	Prestoea_acuminata)))	Hydriastele_microspadix))	Roystonea_regia))	((Phoenix_dactylifera	Sabal_domingensis)	Nypa_fruticans)))	Dypsis_decaryi)	Kingia_australis);
(((Nypa_fruticans	((((Reinhardtia_simplex	Roystonea_regia)	((Orania_palindan	Attalea_speciosa)	Podococcus_barteri))	(Sclerosperma_profizianum	((Reinhardtia_latisecta	Reinhardtia_paiewonskiana)	(((Heterospathe_cagayanensis	((Geonoma_undata	Pelagodoxa_henryana)	Hydriastele_microspadix))	((Kentiopsis_piersoniorum	Bactris_major)	Dictyosperma_album))	(Oenocarpus_bataua	(Oenocarpus_minor	Prestoea_acuminata))))))	(Sabal_domingensis	Phoenix_dactylifera)))	Dypsis_decaryi)	Kingia_australis);
(((((((Sclerosperma_profizianum	((Dictyosperma_album	(Kentiopsis_piersoniorum	(Pelagodoxa_henryana	(Heterospathe_cagayanensis	((Hydriastele_microspadix	Prestoea_acuminata)	(Oenocarpus_minor	Oenocarpus_bataua))))))	Geonoma_undata))	(Roystonea_regia	((Orania_palindan	Attalea_speciosa)	(Reinhardtia_simplex	(Reinhardtia_latisecta	Reinhardtia_paiewonskiana)))))	Podococcus_barteri)	Bactris_major)	(Phoenix_dactylifera	(Nypa_fruticans	Dypsis_decaryi)))	Sabal_domingensis)	Kingia_australis);
((Podococcus_barteri	((((Reinhardtia_latisecta	(Reinhardtia_paiewonskiana	(Roystonea_regia	(Attalea_speciosa	Orania_palindan))))	Reinhardtia_simplex)	((((Geonoma_undata	(Heterospathe_cagayanensis	(((Hydriastele_microspadix	Prestoea_acuminata)	(Oenocarpus_minor	Oenocarpus_bataua))	Pelagodoxa_henryana)))	Dictyosperma_album)	(Bactris_major	Kentiopsis_piersoniorum))	Sclerosperma_profizianum))	((Nypa_fruticans	(Sabal_domingensis	Phoenix_dactylifera))	Dypsis_decaryi)))	Kingia_australis);
((Dypsis_decaryi	(((((Sclerosperma_profizianum	(((Attalea_speciosa	Orania_palindan)	(Reinhardtia_latisecta	Reinhardtia_paiewonskiana))	((((((Kentiopsis_piersoniorum	Dictyosperma_album)	((Hydriastele_microspadix	Prestoea_acuminata)	Heterospathe_cagayanensis))	Geonoma_undata)	(Oenocarpus_minor	Oenocarpus_bataua))	Pelagodoxa_henryana)	Podococcus_barteri)))	(Reinhardtia_simplex	Roystonea_regia))	Bactris_major)	(Phoenix_dactylifera	Sabal_domingensis))	Nypa_fruticans))	Kingia_australis);
((Dypsis_decaryi	(((Phoenix_dactylifera	Nypa_fruticans)	((((((((Pelagodoxa_henryana	Geonoma_undata)	(Hydriastele_microspadix	Kentiopsis_piersoniorum))	Dictyosperma_album)	(Heterospathe_cagayanensis	(Prestoea_acuminata	(Oenocarpus_minor	Oenocarpus_bataua))))	Attalea_speciosa)	(((Sclerosperma_profizianum	Roystonea_regia)	Reinhardtia_simplex)	((Reinhardtia_latisecta	Reinhardtia_paiewonskiana)	Orania_palindan)))	Podococcus_barteri)	Bactris_major))	Sabal_domingensis))	Kingia_australis);
((Dypsis_decaryi	(Podococcus_barteri	(((((Bactris_major	(Reinhardtia_simplex	(Reinhardtia_latisecta	Reinhardtia_paiewonskiana)))	(((((Pelagodoxa_henryana	Geonoma_undata)	Kentiopsis_piersoniorum)	Dictyosperma_album)	(Heterospathe_cagayanensis	(Oenocarpus_minor	(Oenocarpus_bataua	(Hydriastele_microspadix	Prestoea_acuminata)))))	Sclerosperma_profizianum))	(Sabal_domingensis	(Nypa_fruticans	Phoenix_dactylifera)))	(Orania_palindan	Attalea_speciosa))	Roystonea_regia)))	Kingia_australis);
((Podococcus_barteri	(((((((Geonoma_undata	Heterospathe_cagayanensis)	(((Pelagodoxa_henryana	Kentiopsis_piersoniorum)	Hydriastele_microspadix)	(((Prestoea_acuminata	Dictyosperma_album)	Oenocarpus_minor)	Oenocarpus_bataua)))	Sclerosperma_profizianum)	(Reinhardtia_simplex	Orania_palindan))	((Reinhardtia_latisecta	Reinhardtia_paiewonskiana)	(Sabal_domingensis	(Nypa_fruticans	Phoenix_dactylifera))))	Roystonea_regia)	((Dypsis_decaryi	Attalea_speciosa)	Bactris_major)))	Kingia_australis);
((Podococcus_barteri	((Orania_palindan	(((((Sabal_domingensis	Nypa_fruticans)	Phoenix_dactylifera)	(((Reinhardtia_latisecta	Reinhardtia_paiewonskiana)	Reinhardtia_simplex)	Dypsis_decaryi))	(((Geonoma_undata	(Heterospathe_cagayanensis	(Kentiopsis_piersoniorum	Dictyosperma_album)))	(Pelagodoxa_henryana	((Hydriastele_microspadix	Prestoea_acuminata)	(Oenocarpus_minor	Oenocarpus_bataua))))	(Bactris_major	Attalea_speciosa)))	Sclerosperma_profizianum))	Roystonea_regia))	Kingia_australis);
(((((Phoenix_dactylifera	Nypa_fruticans)	Sabal_domingensis)	((((((((Pelagodoxa_henryana	Geonoma_undata)	(Kentiopsis_piersoniorum	Dictyosperma_album))	(Heterospathe_cagayanensis	((Hydriastele_microspadix	Prestoea_acuminata)	(Oenocarpus_minor	Oenocarpus_bataua))))	Podococcus_barteri)	((Reinhardtia_latisecta	Reinhardtia_paiewonskiana)	Reinhardtia_simplex))	(Roystonea_regia	Sclerosperma_profizianum))	(Orania_palindan	Attalea_speciosa))	Bactris_major))	Dypsis_decaryi)	Kingia_australis);
(((((Phoenix_dactylifera	Nypa_fruticans)	Sabal_domingensis)	((((((((Pelagodoxa_henryana	Geonoma_undata)	(Kentiopsis_piersoniorum	Dictyosperma_album))	(Heterospathe_cagayanensis	((Hydriastele_microspadix	Prestoea_acuminata)	(Oenocarpus_minor	Oenocarpus_bataua))))	Podococcus_barteri)	((Reinhardtia_latisecta	Reinhardtia_paiewonskiana)	Reinhardtia_simplex))	(Roystonea_regia	Sclerosperma_profizianum))	(Orania_palindan	Attalea_speciosa))	Bactris_major))	Dypsis_decaryi)	Kingia_australis);
((((Roystonea_regia	((((Phoenix_dactylifera	Nypa_fruticans)	Sabal_domingensis)	(Orania_palindan	Attalea_speciosa))	((((Kentiopsis_piersoniorum	Dictyosperma_album)	(Geonoma_undata	(Heterospathe_cagayanensis	(((Hydriastele_microspadix	Prestoea_acuminata)	(Oenocarpus_minor	Oenocarpus_bataua))	Pelagodoxa_henryana))))	Podococcus_barteri)	(Reinhardtia_latisecta	(Reinhardtia_paiewonskiana	Reinhardtia_simplex)))))	(Bactris_major	Sclerosperma_profizianum))	Dypsis_decaryi)	Kingia_australis);
((Dypsis_decaryi	(Podococcus_barteri	(((Roystonea_regia	(((((((Oenocarpus_bataua	Oenocarpus_minor)	(Hydriastele_microspadix	Prestoea_acuminata))	Geonoma_undata)	(Heterospathe_cagayanensis	((Bactris_major	Kentiopsis_piersoniorum)	Dictyosperma_album)))	Pelagodoxa_henryana)	Orania_palindan)	((Reinhardtia_simplex	(Reinhardtia_latisecta	Reinhardtia_paiewonskiana))	(Nypa_fruticans	(Phoenix_dactylifera	Sabal_domingensis)))))	Attalea_speciosa)	Sclerosperma_profizianum)))	Kingia_australis);
((Dypsis_decaryi	((((((Roystonea_regia	((Geonoma_undata	((Prestoea_acuminata	(Oenocarpus_bataua	Oenocarpus_minor))	((Pelagodoxa_henryana	(Heterospathe_cagayanensis	((Bactris_major	Kentiopsis_piersoniorum)	Dictyosperma_album)))	Hydriastele_microspadix)))	(Reinhardtia_latisecta	Reinhardtia_paiewonskiana)))	Sclerosperma_profizianum)	Reinhardtia_simplex)	(Podococcus_barteri	Orania_palindan))	Attalea_speciosa)	(Nypa_fruticans	(Phoenix_dactylifera	Sabal_domingensis))))	Kingia_australis);
(((Podococcus_barteri	((Nypa_fruticans	(Phoenix_dactylifera	Sabal_domingensis))	((((Heterospathe_cagayanensis	((Bactris_major	Kentiopsis_piersoniorum)	Dictyosperma_album))	((Prestoea_acuminata	Hydriastele_microspadix)	Geonoma_undata))	(Pelagodoxa_henryana	(Oenocarpus_minor	Oenocarpus_bataua)))	(Sclerosperma_profizianum	((Roystonea_regia	(Orania_palindan	Attalea_speciosa))	((Reinhardtia_latisecta	Reinhardtia_paiewonskiana)	Reinhardtia_simplex))))))	Dypsis_decaryi)	Kingia_australis);
((Podococcus_barteri	((((Sclerosperma_profizianum	(Reinhardtia_latisecta	Reinhardtia_paiewonskiana))	((Nypa_fruticans	(Phoenix_dactylifera	Sabal_domingensis))	((Pelagodoxa_henryana	(((Heterospathe_cagayanensis	Dypsis_decaryi)	(Prestoea_acuminata	Hydriastele_microspadix))	(Oenocarpus_minor	Oenocarpus_bataua)))	(((Bactris_major	Kentiopsis_piersoniorum)	Dictyosperma_album)	Geonoma_undata))))	(Reinhardtia_simplex	(Orania_palindan	Attalea_speciosa)))	Roystonea_regia))	Kingia_australis);
((((Phoenix_dactylifera	(Nypa_fruticans	Sabal_domingensis))	(Bactris_major	(Podococcus_barteri	((Reinhardtia_simplex	(Sclerosperma_profizianum	((Orania_palindan	Attalea_speciosa)	Roystonea_regia)))	((Reinhardtia_latisecta	Reinhardtia_paiewonskiana)	(Heterospathe_cagayanensis	((Pelagodoxa_henryana	(Kentiopsis_piersoniorum	Dictyosperma_album))	(((Prestoea_acuminata	Hydriastele_microspadix)	(Oenocarpus_minor	Oenocarpus_bataua))	Geonoma_undata))))))))	Dypsis_decaryi)	Kingia_australis);
(((((((((Pelagodoxa_henryana	Geonoma_undata)	(Heterospathe_cagayanensis	(Kentiopsis_piersoniorum	Dictyosperma_album)))	(Oenocarpus_minor	Oenocarpus_bataua))	(Prestoea_acuminata	Hydriastele_microspadix))	Podococcus_barteri)	((Reinhardtia_simplex	(Reinhardtia_latisecta	Reinhardtia_paiewonskiana))	((Roystonea_regia	Sclerosperma_profizianum)	(Phoenix_dactylifera	(Bactris_major	(Nypa_fruticans	(Orania_palindan	Attalea_speciosa)))))))	Sabal_domingensis)	Dypsis_decaryi)	Kingia_australis);
((((((Sclerosperma_profizianum	(Orania_palindan	Attalea_speciosa))	(((Reinhardtia_simplex	(Reinhardtia_latisecta	Reinhardtia_paiewonskiana))	(((((Prestoea_acuminata	Hydriastele_microspadix)	(Oenocarpus_minor	Oenocarpus_bataua))	Heterospathe_cagayanensis)	Pelagodoxa_henryana)	((Geonoma_undata	Kentiopsis_piersoniorum)	Dictyosperma_album)))	Roystonea_regia))	Podococcus_barteri)	(Bactris_major	(Sabal_domingensis	(Nypa_fruticans	Phoenix_dactylifera))))	Dypsis_decaryi)	Kingia_australis);
((((((Geonoma_undata	(Pelagodoxa_henryana	((Prestoea_acuminata	Hydriastele_microspadix)	(Oenocarpus_minor	Oenocarpus_bataua))))	(Heterospathe_cagayanensis	(Kentiopsis_piersoniorum	Dictyosperma_album)))	(Roystonea_regia	((Sclerosperma_profizianum	((Bactris_major	(Orania_palindan	Attalea_speciosa))	(Nypa_fruticans	(Phoenix_dactylifera	Sabal_domingensis))))	(Reinhardtia_simplex	(Reinhardtia_latisecta	Reinhardtia_paiewonskiana)))))	Podococcus_barteri)	Dypsis_decaryi)	Kingia_australis);
(((((Pelagodoxa_henryana	(((Prestoea_acuminata	Hydriastele_microspadix)	(Oenocarpus_minor	Oenocarpus_bataua))	Heterospathe_cagayanensis))	((Geonoma_undata	Kentiopsis_piersoniorum)	Dictyosperma_album))	(((Dypsis_decaryi	Podococcus_barteri)	(Nypa_fruticans	(Orania_palindan	Attalea_speciosa)))	(Reinhardtia_simplex	((Roystonea_regia	((Bactris_major	Sclerosperma_profizianum)	(Reinhardtia_latisecta	Reinhardtia_paiewonskiana)))	Phoenix_dactylifera))))	Sabal_domingensis)	Kingia_australis);
(((((Podococcus_barteri	(Roystonea_regia	(((((Pelagodoxa_henryana	((Oenocarpus_minor	Oenocarpus_bataua)	(Prestoea_acuminata	Hydriastele_microspadix)))	(Kentiopsis_piersoniorum	(Geonoma_undata	Dictyosperma_album)))	(((Reinhardtia_latisecta	Reinhardtia_paiewonskiana)	Reinhardtia_simplex)	(Heterospathe_cagayanensis	Nypa_fruticans)))	(Orania_palindan	Attalea_speciosa))	Sclerosperma_profizianum)))	(Bactris_major	Dypsis_decaryi))	Phoenix_dactylifera)	Sabal_domingensis)	Kingia_australis);
(((((((((((((Prestoea_acuminata	(Oenocarpus_minor	Oenocarpus_bataua))	Hydriastele_microspadix)	Heterospathe_cagayanensis)	Geonoma_undata)	(Pelagodoxa_henryana	(Kentiopsis_piersoniorum	Dictyosperma_album)))	(Reinhardtia_simplex	(Reinhardtia_latisecta	Reinhardtia_paiewonskiana)))	Sclerosperma_profizianum)	(Roystonea_regia	Podococcus_barteri))	(Attalea_speciosa	Orania_palindan))	(Sabal_domingensis	(Phoenix_dactylifera	Nypa_fruticans)))	Bactris_major)	Dypsis_decaryi)	Kingia_australis);
((((Geonoma_undata	((Oenocarpus_minor	((Oenocarpus_bataua	((Prestoea_acuminata	Hydriastele_microspadix)	Dictyosperma_album))	((((Reinhardtia_simplex	(((Nypa_fruticans	(Phoenix_dactylifera	Sabal_domingensis))	Podococcus_barteri)	Roystonea_regia))	((Reinhardtia_latisecta	Reinhardtia_paiewonskiana)	((Attalea_speciosa	Orania_palindan)	Bactris_major)))	Sclerosperma_profizianum)	Pelagodoxa_henryana)))	Kentiopsis_piersoniorum))	Heterospathe_cagayanensis)	Dypsis_decaryi)	Kingia_australis);
(((((Reinhardtia_simplex	(Reinhardtia_latisecta	Reinhardtia_paiewonskiana))	((((Roystonea_regia	(Hydriastele_microspadix	(Bactris_major	(Pelagodoxa_henryana	(Kentiopsis_piersoniorum	Dictyosperma_album)))))	Attalea_speciosa)	Orania_palindan)	((Nypa_fruticans	(Phoenix_dactylifera	Sabal_domingensis))	(Podococcus_barteri	(((Oenocarpus_bataua	Sclerosperma_profizianum)	Prestoea_acuminata)	(Geonoma_undata	Oenocarpus_minor))))))	Heterospathe_cagayanensis)	Dypsis_decaryi)	Kingia_australis);
(((((Bactris_major	(Pelagodoxa_henryana	((Oenocarpus_bataua	Prestoea_acuminata)	Oenocarpus_minor)))	((Kentiopsis_piersoniorum	Dictyosperma_album)	(Geonoma_undata	((((Orania_palindan	(Sabal_domingensis	(Nypa_fruticans	Phoenix_dactylifera)))	Attalea_speciosa)	((Roystonea_regia	(Hydriastele_microspadix	(Reinhardtia_simplex	(Reinhardtia_latisecta	Reinhardtia_paiewonskiana))))	Sclerosperma_profizianum))	Podococcus_barteri))))	Heterospathe_cagayanensis)	Dypsis_decaryi)	Kingia_australis);
(((Dictyosperma_album	((((((Geonoma_undata	Prestoea_acuminata)	Oenocarpus_bataua)	Oenocarpus_minor)	((Sclerosperma_profizianum	(Orania_palindan	((Roystonea_regia	Podococcus_barteri)	((Sabal_domingensis	((Bactris_major	Nypa_fruticans)	Phoenix_dactylifera))	Attalea_speciosa))))	(Reinhardtia_simplex	(Reinhardtia_latisecta	Reinhardtia_paiewonskiana))))	Hydriastele_microspadix)	(Heterospathe_cagayanensis	(Pelagodoxa_henryana	Kentiopsis_piersoniorum))))	Dypsis_decaryi)	Kingia_australis);
((((Nypa_fruticans	(Phoenix_dactylifera	Sabal_domingensis))	((((Roystonea_regia	Sclerosperma_profizianum)	((Orania_palindan	Attalea_speciosa)	(Pelagodoxa_henryana	(Reinhardtia_simplex	(Reinhardtia_latisecta	Reinhardtia_paiewonskiana)))))	((Geonoma_undata	((Bactris_major	Kentiopsis_piersoniorum)	Dictyosperma_album))	(Heterospathe_cagayanensis	((Hydriastele_microspadix	Prestoea_acuminata)	(Oenocarpus_bataua	Oenocarpus_minor)))))	Podococcus_barteri))	Dypsis_decaryi)	Kingia_australis);
(((Nypa_fruticans	(Phoenix_dactylifera	(((Roystonea_regia	(((Hydriastele_microspadix	(Reinhardtia_simplex	(Reinhardtia_latisecta	Reinhardtia_paiewonskiana)))	Attalea_speciosa)	(((Pelagodoxa_henryana	(((Bactris_major	Geonoma_undata)	((Heterospathe_cagayanensis	Kentiopsis_piersoniorum)	Dictyosperma_album))	((Prestoea_acuminata	Oenocarpus_minor)	Oenocarpus_bataua)))	Sclerosperma_profizianum)	Orania_palindan)))	Podococcus_barteri)	Sabal_domingensis)))	Dypsis_decaryi)	Kingia_australis);
(((((Phoenix_dactylifera	Sabal_domingensis)	Nypa_fruticans)	(Podococcus_barteri	(((Reinhardtia_simplex	(Reinhardtia_latisecta	Reinhardtia_paiewonskiana))	(Bactris_major	((((((Hydriastele_microspadix	(Heterospathe_cagayanensis	Pelagodoxa_henryana))	Geonoma_undata)	Oenocarpus_bataua)	(Oenocarpus_minor	Prestoea_acuminata))	Dictyosperma_album)	Kentiopsis_piersoniorum)))	(Roystonea_regia	(Sclerosperma_profizianum	(Orania_palindan	Attalea_speciosa))))))	Dypsis_decaryi)	Kingia_australis);
((Sabal_domingensis	((Nypa_fruticans	(Bactris_major	(((((Reinhardtia_simplex	(Reinhardtia_latisecta	Reinhardtia_paiewonskiana))	Sclerosperma_profizianum)	(Orania_palindan	(Roystonea_regia	((((((Oenocarpus_minor	Oenocarpus_bataua)	(Hydriastele_microspadix	Prestoea_acuminata))	Dypsis_decaryi)	Pelagodoxa_henryana)	(Heterospathe_cagayanensis	Geonoma_undata))	(Dictyosperma_album	Kentiopsis_piersoniorum)))))	Attalea_speciosa)	Podococcus_barteri)))	Phoenix_dactylifera))	Kingia_australis);
(((Podococcus_barteri	((((((Heterospathe_cagayanensis	((Oenocarpus_minor	Oenocarpus_bataua)	(Hydriastele_microspadix	Prestoea_acuminata)))	(Dictyosperma_album	((Pelagodoxa_henryana	Geonoma_undata)	Kentiopsis_piersoniorum)))	(Bactris_major	(Reinhardtia_simplex	(Reinhardtia_latisecta	Reinhardtia_paiewonskiana))))	Sclerosperma_profizianum)	((Orania_palindan	Attalea_speciosa)	((Sabal_domingensis	Phoenix_dactylifera)	Nypa_fruticans)))	Roystonea_regia))	Dypsis_decaryi)	Kingia_australis);
((Dypsis_decaryi	((((Prestoea_acuminata	(Oenocarpus_minor	Oenocarpus_bataua))	((Geonoma_undata	(Bactris_major	Kentiopsis_piersoniorum))	Dictyosperma_album))	(((Nypa_fruticans	(Sabal_domingensis	Phoenix_dactylifera))	(Orania_palindan	(Podococcus_barteri	Hydriastele_microspadix)))	((Attalea_speciosa	Roystonea_regia)	((Sclerosperma_profizianum	((Reinhardtia_paiewonskiana	Reinhardtia_latisecta)	Pelagodoxa_henryana))	Reinhardtia_simplex))))	Heterospathe_cagayanensis))	Kingia_australis);
((Dypsis_decaryi	(Nypa_fruticans	(Sabal_domingensis	(Phoenix_dactylifera	(((Reinhardtia_paiewonskiana	Reinhardtia_latisecta)	(((Roystonea_regia	((Pelagodoxa_henryana	(Heterospathe_cagayanensis	(Dictyosperma_album	Kentiopsis_piersoniorum)))	(Geonoma_undata	((Oenocarpus_minor	Oenocarpus_bataua)	(Hydriastele_microspadix	Prestoea_acuminata)))))	(Sclerosperma_profizianum	Reinhardtia_simplex))	((Orania_palindan	Attalea_speciosa)	Podococcus_barteri)))	Bactris_major)))))	Kingia_australis);
((Dypsis_decaryi	(Podococcus_barteri	((((Sclerosperma_profizianum	Reinhardtia_simplex)	((Bactris_major	(((Dictyosperma_album	Kentiopsis_piersoniorum)	((Oenocarpus_minor	Oenocarpus_bataua)	(Hydriastele_microspadix	Prestoea_acuminata)))	(Pelagodoxa_henryana	(Heterospathe_cagayanensis	Geonoma_undata))))	(Phoenix_dactylifera	(Sabal_domingensis	Nypa_fruticans))))	(Roystonea_regia	(Reinhardtia_paiewonskiana	Reinhardtia_latisecta)))	(Orania_palindan	Attalea_speciosa))))	Kingia_australis);
((Podococcus_barteri	((((Oenocarpus_minor	((((Dypsis_decaryi	Dictyosperma_album)	Kentiopsis_piersoniorum)	((Phoenix_dactylifera	(Sabal_domingensis	Nypa_fruticans))	Geonoma_undata))	((Reinhardtia_simplex	(Reinhardtia_paiewonskiana	Reinhardtia_latisecta))	((Hydriastele_microspadix	(((Orania_palindan	Attalea_speciosa)	Pelagodoxa_henryana)	Bactris_major))	Heterospathe_cagayanensis))))	Oenocarpus_bataua)	(Prestoea_acuminata	Sclerosperma_profizianum))	Roystonea_regia))	Kingia_australis);
((((((((((Reinhardtia_paiewonskiana	Reinhardtia_latisecta)	Attalea_speciosa)	((Roystonea_regia	Sclerosperma_profizianum)	Reinhardtia_simplex))	(((Prestoea_acuminata	Podococcus_barteri)	Hydriastele_microspadix)	(((Oenocarpus_bataua	(Heterospathe_cagayanensis	(Pelagodoxa_henryana	(Dictyosperma_album	Kentiopsis_piersoniorum))))	Oenocarpus_minor)	Geonoma_undata)))	Orania_palindan)	Bactris_major)	(Phoenix_dactylifera	Sabal_domingensis))	Nypa_fruticans)	Dypsis_decaryi)	Kingia_australis);
(((((((Attalea_speciosa	Geonoma_undata)	((((Oenocarpus_bataua	(Roystonea_regia	(Reinhardtia_paiewonskiana	Reinhardtia_latisecta)))	Reinhardtia_simplex)	(Orania_palindan	Oenocarpus_minor))	((Heterospathe_cagayanensis	(Pelagodoxa_henryana	(Dictyosperma_album	(Bactris_major	Kentiopsis_piersoniorum))))	Sclerosperma_profizianum)))	((Prestoea_acuminata	Podococcus_barteri)	Hydriastele_microspadix))	(Phoenix_dactylifera	Sabal_domingensis))	Nypa_fruticans)	Dypsis_decaryi)	Kingia_australis);
(((Dictyosperma_album	((Bactris_major	Kentiopsis_piersoniorum)	((Geonoma_undata	(Pelagodoxa_henryana	(Heterospathe_cagayanensis	((Prestoea_acuminata	Hydriastele_microspadix)	(Oenocarpus_bataua	Oenocarpus_minor)))))	(Roystonea_regia	((Attalea_speciosa	(Podococcus_barteri	(Reinhardtia_paiewonskiana	Reinhardtia_latisecta)))	((Sclerosperma_profizianum	((Phoenix_dactylifera	Sabal_domingensis)	Nypa_fruticans))	(Reinhardtia_simplex	Orania_palindan)))))))	Dypsis_decaryi)	Kingia_australis);
((Sabal_domingensis	(((Dypsis_decaryi	Nypa_fruticans)	Phoenix_dactylifera)	(Podococcus_barteri	((((Orania_palindan	Attalea_speciosa)	Sclerosperma_profizianum)	(((((Oenocarpus_minor	Prestoea_acuminata)	((Geonoma_undata	Hydriastele_microspadix)	(Kentiopsis_piersoniorum	Dictyosperma_album)))	Oenocarpus_bataua)	(Pelagodoxa_henryana	Heterospathe_cagayanensis))	(Bactris_major	(Reinhardtia_simplex	(Reinhardtia_paiewonskiana	Reinhardtia_latisecta)))))	Roystonea_regia))))	Kingia_australis);
((((Nypa_fruticans	(((((Reinhardtia_paiewonskiana	Reinhardtia_latisecta)	Orania_palindan)	((Podococcus_barteri	Attalea_speciosa)	((Sclerosperma_profizianum	(Roystonea_regia	(Geonoma_undata	((((((Oenocarpus_minor	Oenocarpus_bataua)	(Hydriastele_microspadix	Prestoea_acuminata))	Heterospathe_cagayanensis)	Pelagodoxa_henryana)	Kentiopsis_piersoniorum)	Dictyosperma_album))))	Reinhardtia_simplex)))	Bactris_major)	Sabal_domingensis))	Phoenix_dactylifera)	Dypsis_decaryi)	Kingia_australis);
((Podococcus_barteri	(((Nypa_fruticans	Sabal_domingensis)	Phoenix_dactylifera)	((Attalea_speciosa	(Sclerosperma_profizianum	(Orania_palindan	(Roystonea_regia	((Kentiopsis_piersoniorum	Dictyosperma_album)	(((Heterospathe_cagayanensis	((Reinhardtia_paiewonskiana	Reinhardtia_latisecta)	Reinhardtia_simplex))	Pelagodoxa_henryana)	Bactris_major))))))	((((Hydriastele_microspadix	Prestoea_acuminata)	Dypsis_decaryi)	(Oenocarpus_bataua	Oenocarpus_minor))	Geonoma_undata))))	Kingia_australis);
((Dypsis_decaryi	((Bactris_major	(Phoenix_dactylifera	(Nypa_fruticans	Sabal_domingensis)))	((Reinhardtia_latisecta	Reinhardtia_paiewonskiana)	(((Reinhardtia_simplex	(((Attalea_speciosa	Orania_palindan)	((Heterospathe_cagayanensis	(((Oenocarpus_bataua	(Oenocarpus_minor	Prestoea_acuminata))	Hydriastele_microspadix)	Pelagodoxa_henryana))	((Kentiopsis_piersoniorum	Dictyosperma_album)	Geonoma_undata)))	Podococcus_barteri))	Sclerosperma_profizianum)	Roystonea_regia))))	Kingia_australis);
((Dypsis_decaryi	(((Phoenix_dactylifera	(Bactris_major	Nypa_fruticans))	(((Attalea_speciosa	Orania_palindan)	(Geonoma_undata	(((Oenocarpus_minor	(Pelagodoxa_henryana	(Heterospathe_cagayanensis	(Kentiopsis_piersoniorum	Dictyosperma_album))))	Oenocarpus_bataua)	(Prestoea_acuminata	Hydriastele_microspadix))))	(((Reinhardtia_latisecta	Reinhardtia_paiewonskiana)	Reinhardtia_simplex)	(Sclerosperma_profizianum	(Podococcus_barteri	Roystonea_regia)))))	Sabal_domingensis))	Kingia_australis);
((((Phoenix_dactylifera	Nypa_fruticans)	((Kentiopsis_piersoniorum	Bactris_major)	((Dictyosperma_album	((Podococcus_barteri	Roystonea_regia)	((Dypsis_decaryi	((Oenocarpus_minor	Prestoea_acuminata)	Oenocarpus_bataua))	(Sclerosperma_profizianum	Heterospathe_cagayanensis))))	(((Hydriastele_microspadix	(Attalea_speciosa	Orania_palindan))	Geonoma_undata)	(Pelagodoxa_henryana	((Reinhardtia_latisecta	Reinhardtia_paiewonskiana)	Reinhardtia_simplex))))))	Sabal_domingensis)	Kingia_australis);
((Dypsis_decaryi	(((((Hydriastele_microspadix	Podococcus_barteri)	Prestoea_acuminata)	(Oenocarpus_bataua	Oenocarpus_minor))	((Dictyosperma_album	(Kentiopsis_piersoniorum	Bactris_major))	((((Pelagodoxa_henryana	(Reinhardtia_latisecta	Reinhardtia_paiewonskiana))	Reinhardtia_simplex)	(Nypa_fruticans	(Sabal_domingensis	Phoenix_dactylifera)))	(Roystonea_regia	((Geonoma_undata	(Attalea_speciosa	Orania_palindan))	Sclerosperma_profizianum)))))	Heterospathe_cagayanensis))	Kingia_australis);
((Dypsis_decaryi	(((Oenocarpus_minor	((((Dictyosperma_album	(Kentiopsis_piersoniorum	Bactris_major))	Geonoma_undata)	(Pelagodoxa_henryana	(Hydriastele_microspadix	(Podococcus_barteri	((Reinhardtia_simplex	Roystonea_regia)	(((Attalea_speciosa	Orania_palindan)	Sclerosperma_profizianum)	((Reinhardtia_latisecta	Reinhardtia_paiewonskiana)	(Nypa_fruticans	(Sabal_domingensis	Phoenix_dactylifera)))))))))	Oenocarpus_bataua))	Prestoea_acuminata)	Heterospathe_cagayanensis))	Kingia_australis);
((Podococcus_barteri	((Sabal_domingensis	(Phoenix_dactylifera	Nypa_fruticans))	(Sclerosperma_profizianum	((Roystonea_regia	((Attalea_speciosa	Orania_palindan)	((((((Prestoea_acuminata	Hydriastele_microspadix)	Oenocarpus_minor)	Oenocarpus_bataua)	Pelagodoxa_henryana)	(Heterospathe_cagayanensis	Geonoma_undata))	(Dictyosperma_album	(Kentiopsis_piersoniorum	Bactris_major)))))	(Dypsis_decaryi	((Reinhardtia_latisecta	Reinhardtia_paiewonskiana)	Reinhardtia_simplex))))))	Kingia_australis);
(((Podococcus_barteri	((Nypa_fruticans	((Reinhardtia_latisecta	Reinhardtia_paiewonskiana)	Reinhardtia_simplex))	(((Phoenix_dactylifera	Orania_palindan)	Attalea_speciosa)	((((Prestoea_acuminata	Hydriastele_microspadix)	Dictyosperma_album)	(((Pelagodoxa_henryana	(Geonoma_undata	Heterospathe_cagayanensis))	(Kentiopsis_piersoniorum	Bactris_major))	(Oenocarpus_minor	Oenocarpus_bataua)))	((Sclerosperma_profizianum	Roystonea_regia)	Sabal_domingensis)))))	Dypsis_decaryi)	Kingia_australis);
((((Attalea_speciosa	((Sclerosperma_profizianum	(Roystonea_regia	(((Pelagodoxa_henryana	(Hydriastele_microspadix	(Kentiopsis_piersoniorum	Dictyosperma_album)))	(Geonoma_undata	(Heterospathe_cagayanensis	(Oenocarpus_bataua	(Prestoea_acuminata	Oenocarpus_minor)))))	Orania_palindan)))	(Podococcus_barteri	(Nypa_fruticans	(Sabal_domingensis	Phoenix_dactylifera)))))	((Bactris_major	(Reinhardtia_latisecta	Reinhardtia_paiewonskiana))	Reinhardtia_simplex))	Dypsis_decaryi)	Kingia_australis);
((((Bactris_major	(((Sclerosperma_profizianum	(Orania_palindan	Attalea_speciosa))	((Reinhardtia_simplex	Roystonea_regia)	((Reinhardtia_latisecta	Reinhardtia_paiewonskiana)	((Geonoma_undata	(((((Prestoea_acuminata	Oenocarpus_minor)	Oenocarpus_bataua)	Pelagodoxa_henryana)	Hydriastele_microspadix)	Heterospathe_cagayanensis))	(Kentiopsis_piersoniorum	Dictyosperma_album)))))	Podococcus_barteri))	(Sabal_domingensis	(Phoenix_dactylifera	Nypa_fruticans)))	Dypsis_decaryi)	Kingia_australis);
((((((Geonoma_undata	(Heterospathe_cagayanensis	((Hydriastele_microspadix	Prestoea_acuminata)	(Oenocarpus_minor	Oenocarpus_bataua))))	(Pelagodoxa_henryana	(Kentiopsis_piersoniorum	Dictyosperma_album)))	((Sclerosperma_profizianum	((Sabal_domingensis	(Phoenix_dactylifera	Nypa_fruticans))	Roystonea_regia))	((Orania_palindan	Attalea_speciosa)	Podococcus_barteri)))	(Reinhardtia_simplex	((Reinhardtia_latisecta	Reinhardtia_paiewonskiana)	Bactris_major)))	Dypsis_decaryi)	Kingia_australis);
((((((((Geonoma_undata	(Dictyosperma_album	Kentiopsis_piersoniorum))	(((Dypsis_decaryi	Pelagodoxa_henryana)	((Prestoea_acuminata	Hydriastele_microspadix)	(Oenocarpus_minor	Oenocarpus_bataua)))	Heterospathe_cagayanensis))	(Nypa_fruticans	Attalea_speciosa))	(Orania_palindan	(Reinhardtia_simplex	((Roystonea_regia	(Bactris_major	(Reinhardtia_latisecta	Reinhardtia_paiewonskiana)))	Phoenix_dactylifera))))	Sclerosperma_profizianum)	Podococcus_barteri)	Sabal_domingensis)	Kingia_australis);
((Dypsis_decaryi	((Sabal_domingensis	Phoenix_dactylifera)	(Bactris_major	((((((Kentiopsis_piersoniorum	Pelagodoxa_henryana)	((Reinhardtia_latisecta	Reinhardtia_paiewonskiana)	Geonoma_undata))	Oenocarpus_minor)	((Oenocarpus_bataua	(Dictyosperma_album	Attalea_speciosa))	Reinhardtia_simplex))	((Roystonea_regia	(Orania_palindan	Podococcus_barteri))	Prestoea_acuminata))	((Hydriastele_microspadix	Sclerosperma_profizianum)	(Heterospathe_cagayanensis	Nypa_fruticans))))))	Kingia_australis);
(((Nypa_fruticans	(((((((Orania_palindan	Attalea_speciosa)	(Geonoma_undata	((Dictyosperma_album	Kentiopsis_piersoniorum)	(((((Pelagodoxa_henryana	Dypsis_decaryi)	Heterospathe_cagayanensis)	Hydriastele_microspadix)	(Oenocarpus_bataua	Prestoea_acuminata))	Oenocarpus_minor))))	((Reinhardtia_latisecta	Reinhardtia_paiewonskiana)	Reinhardtia_simplex))	Roystonea_regia)	(Podococcus_barteri	Sclerosperma_profizianum))	Bactris_major)	Phoenix_dactylifera))	Sabal_domingensis)	Kingia_australis);
(((Podococcus_barteri	(((((((Sclerosperma_profizianum	Nypa_fruticans)	Bactris_major)	Sabal_domingensis)	Attalea_speciosa)	(((Reinhardtia_latisecta	Reinhardtia_paiewonskiana)	Reinhardtia_simplex)	Orania_palindan))	((Geonoma_undata	((Dictyosperma_album	Kentiopsis_piersoniorum)	(Pelagodoxa_henryana	(Heterospathe_cagayanensis	((Hydriastele_microspadix	Prestoea_acuminata)	(Oenocarpus_minor	Oenocarpus_bataua))))))	Phoenix_dactylifera))	Roystonea_regia))	Dypsis_decaryi)	Kingia_australis);
((((((Geonoma_undata	((Oenocarpus_bataua	(Prestoea_acuminata	Oenocarpus_minor))	((Dictyosperma_album	Kentiopsis_piersoniorum)	Hydriastele_microspadix)))	((Podococcus_barteri	((Orania_palindan	(Bactris_major	(Pelagodoxa_henryana	Attalea_speciosa)))	Reinhardtia_simplex))	((Roystonea_regia	((Nypa_fruticans	Sabal_domingensis)	Phoenix_dactylifera))	Sclerosperma_profizianum)))	(Reinhardtia_latisecta	Reinhardtia_paiewonskiana))	Heterospathe_cagayanensis)	Dypsis_decaryi)	Kingia_australis);
((Dypsis_decaryi	(Dictyosperma_album	(Kentiopsis_piersoniorum	(((Hydriastele_microspadix	Prestoea_acuminata)	Geonoma_undata)	((Oenocarpus_bataua	Oenocarpus_minor)	((Attalea_speciosa	(((Nypa_fruticans	Heterospathe_cagayanensis)	Sclerosperma_profizianum)	(((Reinhardtia_simplex	Roystonea_regia)	((((Reinhardtia_latisecta	Reinhardtia_paiewonskiana)	Bactris_major)	(Phoenix_dactylifera	Podococcus_barteri))	Orania_palindan))	Sabal_domingensis)))	Pelagodoxa_henryana))))))	Kingia_australis);
((Dypsis_decaryi	((Bactris_major	(Phoenix_dactylifera	(Sabal_domingensis	Nypa_fruticans)))	((((((Kentiopsis_piersoniorum	Geonoma_undata)	(Oenocarpus_minor	Oenocarpus_bataua))	((Hydriastele_microspadix	Prestoea_acuminata)	Dictyosperma_album))	Pelagodoxa_henryana)	Heterospathe_cagayanensis)	(Roystonea_regia	(((Reinhardtia_simplex	(Reinhardtia_latisecta	Reinhardtia_paiewonskiana))	Podococcus_barteri)	(Sclerosperma_profizianum	(Orania_palindan	Attalea_speciosa)))))))	Kingia_australis);
((Dypsis_decaryi	(((((Hydriastele_microspadix	Podococcus_barteri)	Prestoea_acuminata)	(Oenocarpus_minor	Oenocarpus_bataua))	(((((Sclerosperma_profizianum	Bactris_major)	(Roystonea_regia	(Reinhardtia_simplex	(Reinhardtia_latisecta	Reinhardtia_paiewonskiana))))	((Orania_palindan	Attalea_speciosa)	(Nypa_fruticans	(Phoenix_dactylifera	Sabal_domingensis))))	((Pelagodoxa_henryana	Kentiopsis_piersoniorum)	Dictyosperma_album))	Geonoma_undata))	Heterospathe_cagayanensis))	Kingia_australis);
((Dypsis_decaryi	(Dictyosperma_album	(((Pelagodoxa_henryana	Sclerosperma_profizianum)	((Orania_palindan	Attalea_speciosa)	((Roystonea_regia	((Reinhardtia_simplex	(Reinhardtia_latisecta	Reinhardtia_paiewonskiana))	Heterospathe_cagayanensis))	((Sabal_domingensis	(Nypa_fruticans	Phoenix_dactylifera))	((((Hydriastele_microspadix	Podococcus_barteri)	Prestoea_acuminata)	(Oenocarpus_minor	Oenocarpus_bataua))	Geonoma_undata)))))	(Bactris_major	Kentiopsis_piersoniorum))))	Kingia_australis);
((Dypsis_decaryi	(Dictyosperma_album	((Bactris_major	Kentiopsis_piersoniorum)	((Oenocarpus_minor	Oenocarpus_bataua)	((((((Orania_palindan	Attalea_speciosa)	Roystonea_regia)	((Sabal_domingensis	(Nypa_fruticans	Phoenix_dactylifera))	Sclerosperma_profizianum))	(Reinhardtia_simplex	(Heterospathe_cagayanensis	(Reinhardtia_latisecta	Reinhardtia_paiewonskiana))))	Pelagodoxa_henryana)	(((Hydriastele_microspadix	Podococcus_barteri)	Prestoea_acuminata)	Geonoma_undata))))))	Kingia_australis);
((Dypsis_decaryi	(Bactris_major	(((((Reinhardtia_latisecta	Reinhardtia_paiewonskiana)	(((Dictyosperma_album	Kentiopsis_piersoniorum)	Geonoma_undata)	(Heterospathe_cagayanensis	((Pelagodoxa_henryana	(Oenocarpus_bataua	(Oenocarpus_minor	Prestoea_acuminata)))	Hydriastele_microspadix))))	((Roystonea_regia	(Orania_palindan	Attalea_speciosa))	(Reinhardtia_simplex	Sclerosperma_profizianum)))	Podococcus_barteri)	(Phoenix_dactylifera	(Nypa_fruticans	Sabal_domingensis)))))	Kingia_australis);
((Dypsis_decaryi	(Bactris_major	(((((Reinhardtia_latisecta	Reinhardtia_paiewonskiana)	(((Dictyosperma_album	Kentiopsis_piersoniorum)	Geonoma_undata)	(Heterospathe_cagayanensis	((Pelagodoxa_henryana	(Oenocarpus_bataua	(Oenocarpus_minor	Prestoea_acuminata)))	Hydriastele_microspadix))))	((Roystonea_regia	(Orania_palindan	Attalea_speciosa))	(Reinhardtia_simplex	Sclerosperma_profizianum)))	Podococcus_barteri)	(Phoenix_dactylifera	(Nypa_fruticans	Sabal_domingensis)))))	Kingia_australis);
((Dypsis_decaryi	((Attalea_speciosa	(((Phoenix_dactylifera	(Nypa_fruticans	Sabal_domingensis))	Bactris_major)	(Reinhardtia_simplex	((Sclerosperma_profizianum	((Reinhardtia_latisecta	Reinhardtia_paiewonskiana)	Orania_palindan))	((((Pelagodoxa_henryana	(Dictyosperma_album	Kentiopsis_piersoniorum))	((Heterospathe_cagayanensis	(Oenocarpus_minor	(Prestoea_acuminata	Oenocarpus_bataua)))	Geonoma_undata))	Hydriastele_microspadix)	Roystonea_regia)))))	Podococcus_barteri))	Kingia_australis);
((Dypsis_decaryi	(((Phoenix_dactylifera	Nypa_fruticans)	Sabal_domingensis)	(Bactris_major	(((Reinhardtia_simplex	Sclerosperma_profizianum)	(((Reinhardtia_latisecta	Reinhardtia_paiewonskiana)	Podococcus_barteri)	(((Oenocarpus_minor	((Heterospathe_cagayanensis	(Pelagodoxa_henryana	(Dictyosperma_album	Kentiopsis_piersoniorum)))	Oenocarpus_bataua))	((Hydriastele_microspadix	Prestoea_acuminata)	Geonoma_undata))	Roystonea_regia)))	(Orania_palindan	Attalea_speciosa)))))	Kingia_australis);
((Dypsis_decaryi	(((Reinhardtia_simplex	(Roystonea_regia	(((Bactris_major	(Orania_palindan	Attalea_speciosa))	(((Phoenix_dactylifera	Nypa_fruticans)	Sabal_domingensis)	((((Hydriastele_microspadix	Geonoma_undata)	(Heterospathe_cagayanensis	(Dictyosperma_album	Kentiopsis_piersoniorum)))	(Oenocarpus_bataua	(Oenocarpus_minor	Prestoea_acuminata)))	Pelagodoxa_henryana)))	Sclerosperma_profizianum)))	(Reinhardtia_latisecta	Reinhardtia_paiewonskiana))	Podococcus_barteri))	Kingia_australis);
((Dypsis_decaryi	((Attalea_speciosa	(Podococcus_barteri	(Roystonea_regia	(((Prestoea_acuminata	(((Phoenix_dactylifera	Nypa_fruticans)	Sabal_domingensis)	Orania_palindan))	(Sclerosperma_profizianum	((Dictyosperma_album	(Bactris_major	Kentiopsis_piersoniorum))	((Hydriastele_microspadix	(Reinhardtia_simplex	(Reinhardtia_latisecta	Reinhardtia_paiewonskiana)))	Pelagodoxa_henryana))))	((Oenocarpus_minor	Oenocarpus_bataua)	Geonoma_undata)))))	Heterospathe_cagayanensis))	Kingia_australis);
((Dypsis_decaryi	((((Hydriastele_microspadix	Prestoea_acuminata)	(Oenocarpus_minor	Oenocarpus_bataua))	(Geonoma_undata	(Kentiopsis_piersoniorum	(Dictyosperma_album	((Roystonea_regia	(Pelagodoxa_henryana	(Bactris_major	(Orania_palindan	Attalea_speciosa))))	(Reinhardtia_simplex	(((Nypa_fruticans	(Sabal_domingensis	Phoenix_dactylifera))	Podococcus_barteri)	((Reinhardtia_latisecta	Reinhardtia_paiewonskiana)	Sclerosperma_profizianum))))))))	Heterospathe_cagayanensis))	Kingia_australis);
((((((Sclerosperma_profizianum	(((((Heterospathe_cagayanensis	((Oenocarpus_bataua	Oenocarpus_minor)	(Hydriastele_microspadix	Prestoea_acuminata)))	Geonoma_undata)	(Pelagodoxa_henryana	(Kentiopsis_piersoniorum	Dictyosperma_album)))	Podococcus_barteri)	Roystonea_regia))	(Reinhardtia_simplex	((Orania_palindan	Attalea_speciosa)	Bactris_major)))	(Reinhardtia_latisecta	Reinhardtia_paiewonskiana))	(Nypa_fruticans	(Sabal_domingensis	Phoenix_dactylifera)))	Dypsis_decaryi)	Kingia_australis);
(((((((Podococcus_barteri	Hydriastele_microspadix)	Prestoea_acuminata)	(Oenocarpus_bataua	Oenocarpus_minor))	(Geonoma_undata	(((Pelagodoxa_henryana	Sclerosperma_profizianum)	(Nypa_fruticans	(Sabal_domingensis	Phoenix_dactylifera)))	(((((Reinhardtia_simplex	(Reinhardtia_latisecta	Reinhardtia_paiewonskiana))	(Kentiopsis_piersoniorum	Dictyosperma_album))	(Attalea_speciosa	Bactris_major))	Roystonea_regia)	Orania_palindan))))	Heterospathe_cagayanensis)	Dypsis_decaryi)	Kingia_australis);
((((((Prestoea_acuminata	Oenocarpus_minor)	Oenocarpus_bataua)	(Hydriastele_microspadix	((((((Sclerosperma_profizianum	Podococcus_barteri)	((Reinhardtia_simplex	(Reinhardtia_latisecta	Reinhardtia_paiewonskiana))	(Bactris_major	(Nypa_fruticans	(Sabal_domingensis	Phoenix_dactylifera)))))	((Orania_palindan	Attalea_speciosa)	Roystonea_regia))	Dictyosperma_album)	(Pelagodoxa_henryana	Kentiopsis_piersoniorum))	Geonoma_undata)))	Heterospathe_cagayanensis)	Dypsis_decaryi)	Kingia_australis);
((Podococcus_barteri	((((((Bactris_major	(Attalea_speciosa	Dypsis_decaryi))	(Phoenix_dactylifera	(Sabal_domingensis	Nypa_fruticans)))	Reinhardtia_simplex)	Sclerosperma_profizianum)	((Orania_palindan	((((Hydriastele_microspadix	Prestoea_acuminata)	(Oenocarpus_minor	Oenocarpus_bataua))	Heterospathe_cagayanensis)	((Pelagodoxa_henryana	Geonoma_undata)	(Dictyosperma_album	Kentiopsis_piersoniorum))))	Roystonea_regia))	(Reinhardtia_latisecta	Reinhardtia_paiewonskiana)))	Kingia_australis);
((Sabal_domingensis	((((((Heterospathe_cagayanensis	(Reinhardtia_simplex	(Reinhardtia_latisecta	Reinhardtia_paiewonskiana)))	(Pelagodoxa_henryana	(Orania_palindan	Attalea_speciosa)))	((Roystonea_regia	(((Hydriastele_microspadix	Prestoea_acuminata)	(Oenocarpus_minor	Oenocarpus_bataua))	Podococcus_barteri))	((Dictyosperma_album	(Bactris_major	Kentiopsis_piersoniorum))	Geonoma_undata)))	Sclerosperma_profizianum)	Nypa_fruticans)	(Phoenix_dactylifera	Dypsis_decaryi)))	Kingia_australis);
((Sabal_domingensis	(((((Bactris_major	Kentiopsis_piersoniorum)	(Geonoma_undata	(((((Oenocarpus_bataua	Prestoea_acuminata)	Oenocarpus_minor)	Pelagodoxa_henryana)	Hydriastele_microspadix)	Dypsis_decaryi)))	Dictyosperma_album)	(Heterospathe_cagayanensis	Nypa_fruticans))	(Roystonea_regia	(Podococcus_barteri	(((Reinhardtia_simplex	((Reinhardtia_latisecta	Reinhardtia_paiewonskiana)	Attalea_speciosa))	(Orania_palindan	Phoenix_dactylifera))	Sclerosperma_profizianum)))))	Kingia_australis);
((Sabal_domingensis	(((((Podococcus_barteri	((Sclerosperma_profizianum	((Reinhardtia_latisecta	Reinhardtia_paiewonskiana)	Reinhardtia_simplex))	((Orania_palindan	Attalea_speciosa)	((Geonoma_undata	((((Heterospathe_cagayanensis	Dypsis_decaryi)	(Oenocarpus_bataua	(Oenocarpus_minor	Prestoea_acuminata)))	Hydriastele_microspadix)	Pelagodoxa_henryana))	(Kentiopsis_piersoniorum	Dictyosperma_album)))))	Roystonea_regia)	Bactris_major)	Phoenix_dactylifera)	Nypa_fruticans))	Kingia_australis);
(((Bactris_major	(Reinhardtia_simplex	((((Reinhardtia_latisecta	Reinhardtia_paiewonskiana)	Roystonea_regia)	(Sclerosperma_profizianum	Podococcus_barteri))	((Orania_palindan	Attalea_speciosa)	((Geonoma_undata	(((Heterospathe_cagayanensis	Dypsis_decaryi)	((Hydriastele_microspadix	Prestoea_acuminata)	(Oenocarpus_bataua	Oenocarpus_minor)))	Pelagodoxa_henryana))	(Kentiopsis_piersoniorum	Dictyosperma_album))))))	(Phoenix_dactylifera	(Nypa_fruticans	Sabal_domingensis)))	Kingia_australis);
((Sabal_domingensis	(((Bactris_major	((Podococcus_barteri	((Attalea_speciosa	(Reinhardtia_simplex	((Geonoma_undata	(((((Heterospathe_cagayanensis	Dypsis_decaryi)	((Oenocarpus_bataua	Oenocarpus_minor)	Prestoea_acuminata))	Hydriastele_microspadix)	Pelagodoxa_henryana)	(Kentiopsis_piersoniorum	Dictyosperma_album)))	Orania_palindan)))	((Reinhardtia_latisecta	Reinhardtia_paiewonskiana)	Sclerosperma_profizianum)))	Roystonea_regia))	Phoenix_dactylifera)	Nypa_fruticans))	Kingia_australis);
((Podococcus_barteri	((Orania_palindan	Attalea_speciosa)	(((Roystonea_regia	((Sabal_domingensis	(Phoenix_dactylifera	Nypa_fruticans))	Bactris_major))	Reinhardtia_simplex)	(((Geonoma_undata	(((Pelagodoxa_henryana	((Oenocarpus_bataua	Oenocarpus_minor)	(Dypsis_decaryi	(Hydriastele_microspadix	Prestoea_acuminata))))	Heterospathe_cagayanensis)	(Kentiopsis_piersoniorum	Dictyosperma_album)))	(Reinhardtia_latisecta	Reinhardtia_paiewonskiana))	Sclerosperma_profizianum))))	Kingia_australis);
(((Sabal_domingensis	(Nypa_fruticans	((((Pelagodoxa_henryana	((Bactris_major	Kentiopsis_piersoniorum)	Dictyosperma_album))	((Oenocarpus_minor	Oenocarpus_bataua)	((Hydriastele_microspadix	Prestoea_acuminata)	Geonoma_undata)))	(((Heterospathe_cagayanensis	(Reinhardtia_simplex	(Reinhardtia_latisecta	Reinhardtia_paiewonskiana)))	Roystonea_regia)	(((Orania_palindan	Attalea_speciosa)	Podococcus_barteri)	Sclerosperma_profizianum)))	Phoenix_dactylifera)))	Dypsis_decaryi)	Kingia_australis);
((Podococcus_barteri	((Dypsis_decaryi	Orania_palindan)	(((Reinhardtia_latisecta	Reinhardtia_paiewonskiana)	Bactris_major)	(Attalea_speciosa	((Reinhardtia_simplex	Sclerosperma_profizianum)	(Roystonea_regia	(((Sabal_domingensis	Nypa_fruticans)	Phoenix_dactylifera)	((Geonoma_undata	((Pelagodoxa_henryana	Kentiopsis_piersoniorum)	Dictyosperma_album))	(Heterospathe_cagayanensis	((Oenocarpus_minor	Oenocarpus_bataua)	(Hydriastele_microspadix	Prestoea_acuminata)))))))))))	Kingia_australis);
((Podococcus_barteri	(Attalea_speciosa	(Sclerosperma_profizianum	((Orania_palindan	Roystonea_regia)	(((Reinhardtia_simplex	(Reinhardtia_latisecta	Reinhardtia_paiewonskiana))	(Bactris_major	(Nypa_fruticans	(Phoenix_dactylifera	(Dypsis_decaryi	Sabal_domingensis)))))	(Dictyosperma_album	((Geonoma_undata	((Heterospathe_cagayanensis	(Pelagodoxa_henryana	(Oenocarpus_minor	(Oenocarpus_bataua	Prestoea_acuminata))))	Hydriastele_microspadix))	Kentiopsis_piersoniorum)))))))	Kingia_australis);
((Dypsis_decaryi	((Bactris_major	(((Reinhardtia_paiewonskiana	Reinhardtia_latisecta)	Reinhardtia_simplex)	((Roystonea_regia	Sclerosperma_profizianum)	((((Heterospathe_cagayanensis	(Kentiopsis_piersoniorum	Dictyosperma_album))	(Geonoma_undata	(Pelagodoxa_henryana	((Hydriastele_microspadix	Prestoea_acuminata)	(Oenocarpus_minor	Oenocarpus_bataua)))))	Podococcus_barteri)	(Orania_palindan	Attalea_speciosa)))))	((Nypa_fruticans	Sabal_domingensis)	Phoenix_dactylifera)))	Kingia_australis);
((Dypsis_decaryi	((Bactris_major	(((Reinhardtia_paiewonskiana	Reinhardtia_latisecta)	Reinhardtia_simplex)	((Roystonea_regia	Sclerosperma_profizianum)	((((Heterospathe_cagayanensis	(Kentiopsis_piersoniorum	Dictyosperma_album))	(Geonoma_undata	(Pelagodoxa_henryana	((Hydriastele_microspadix	Prestoea_acuminata)	(Oenocarpus_minor	Oenocarpus_bataua)))))	Podococcus_barteri)	(Orania_palindan	Attalea_speciosa)))))	((Nypa_fruticans	Sabal_domingensis)	Phoenix_dactylifera)))	Kingia_australis);
((Dypsis_decaryi	((((Reinhardtia_simplex	(Roystonea_regia	(Nypa_fruticans	(Sabal_domingensis	Phoenix_dactylifera))))	((((((Dictyosperma_album	(Hydriastele_microspadix	Prestoea_acuminata))	(Oenocarpus_minor	Oenocarpus_bataua))	((Geonoma_undata	Heterospathe_cagayanensis)	Kentiopsis_piersoniorum))	Pelagodoxa_henryana)	(Orania_palindan	Attalea_speciosa))	(Bactris_major	Sclerosperma_profizianum)))	(Reinhardtia_paiewonskiana	Reinhardtia_latisecta))	Podococcus_barteri))	Kingia_australis);
((Dypsis_decaryi	((((((Nypa_fruticans	(Sabal_domingensis	Phoenix_dactylifera))	((Kentiopsis_piersoniorum	Dictyosperma_album)	((Heterospathe_cagayanensis	(Pelagodoxa_henryana	(Oenocarpus_bataua	(Oenocarpus_minor	Prestoea_acuminata))))	(Geonoma_undata	Hydriastele_microspadix))))	(Reinhardtia_simplex	Roystonea_regia))	((Orania_palindan	Attalea_speciosa)	(Bactris_major	(Reinhardtia_paiewonskiana	Reinhardtia_latisecta))))	Sclerosperma_profizianum)	Podococcus_barteri))	Kingia_australis);
((Dypsis_decaryi	(Nypa_fruticans	(Phoenix_dactylifera	(Sabal_domingensis	(((((Kentiopsis_piersoniorum	Dictyosperma_album)	(Heterospathe_cagayanensis	(Pelagodoxa_henryana	((Hydriastele_microspadix	Prestoea_acuminata)	(Oenocarpus_bataua	Oenocarpus_minor)))))	Geonoma_undata)	(((Orania_palindan	Attalea_speciosa)	((((Reinhardtia_paiewonskiana	Reinhardtia_latisecta)	Reinhardtia_simplex)	Podococcus_barteri)	Roystonea_regia))	Sclerosperma_profizianum))	Bactris_major)))))	Kingia_australis);
((Dypsis_decaryi	((Phoenix_dactylifera	(Sabal_domingensis	Nypa_fruticans))	((((((Attalea_speciosa	Orania_palindan)	((((Hydriastele_microspadix	Prestoea_acuminata)	Geonoma_undata)	(Oenocarpus_bataua	Oenocarpus_minor))	(Kentiopsis_piersoniorum	Dictyosperma_album)))	Roystonea_regia)	((Heterospathe_cagayanensis	((Reinhardtia_paiewonskiana	Reinhardtia_latisecta)	Reinhardtia_simplex))	(Pelagodoxa_henryana	Sclerosperma_profizianum)))	Podococcus_barteri)	Bactris_major)))	Kingia_australis);
((Dypsis_decaryi	((Phoenix_dactylifera	(Sabal_domingensis	Nypa_fruticans))	(((((Reinhardtia_simplex	((((((Hydriastele_microspadix	Prestoea_acuminata)	(Oenocarpus_bataua	Oenocarpus_minor))	Heterospathe_cagayanensis)	(Geonoma_undata	Pelagodoxa_henryana))	(Kentiopsis_piersoniorum	Dictyosperma_album))	Roystonea_regia))	Sclerosperma_profizianum)	((Attalea_speciosa	Orania_palindan)	Podococcus_barteri))	(Reinhardtia_paiewonskiana	Reinhardtia_latisecta))	Bactris_major)))	Kingia_australis);
((Dypsis_decaryi	(((Reinhardtia_simplex	(Bactris_major	(Reinhardtia_paiewonskiana	Reinhardtia_latisecta)))	(((((Attalea_speciosa	Orania_palindan)	((((((Hydriastele_microspadix	Prestoea_acuminata)	(Oenocarpus_bataua	Oenocarpus_minor))	Heterospathe_cagayanensis)	Pelagodoxa_henryana)	(Kentiopsis_piersoniorum	Dictyosperma_album))	Geonoma_undata))	(Sclerosperma_profizianum	Podococcus_barteri))	(Sabal_domingensis	Phoenix_dactylifera))	Roystonea_regia))	Nypa_fruticans))	Kingia_australis);
((((((((Hydriastele_microspadix	Prestoea_acuminata)	((Kentiopsis_piersoniorum	Dictyosperma_album)	((Oenocarpus_bataua	((Pelagodoxa_henryana	Heterospathe_cagayanensis)	Geonoma_undata))	Oenocarpus_minor)))	((Dypsis_decaryi	Sabal_domingensis)	((Reinhardtia_paiewonskiana	Reinhardtia_latisecta)	(Roystonea_regia	(Bactris_major	(Attalea_speciosa	Orania_palindan))))))	Reinhardtia_simplex)	Phoenix_dactylifera)	(Nypa_fruticans	Sclerosperma_profizianum))	Podococcus_barteri)	Kingia_australis);
((((((Phoenix_dactylifera	Nypa_fruticans)	Sabal_domingensis)	(((Roystonea_regia	Reinhardtia_simplex)	Sclerosperma_profizianum)	(((Attalea_speciosa	Orania_palindan)	((Dictyosperma_album	((((Oenocarpus_bataua	Hydriastele_microspadix)	(Prestoea_acuminata	Oenocarpus_minor))	Heterospathe_cagayanensis)	Geonoma_undata))	(Kentiopsis_piersoniorum	Pelagodoxa_henryana)))	(Bactris_major	(Reinhardtia_paiewonskiana	Reinhardtia_latisecta)))))	Podococcus_barteri)	Dypsis_decaryi)	Kingia_australis);
((Podococcus_barteri	((Attalea_speciosa	Orania_palindan)	(((((Dictyosperma_album	(Heterospathe_cagayanensis	Kentiopsis_piersoniorum))	((Hydriastele_microspadix	Prestoea_acuminata)	Geonoma_undata))	(Oenocarpus_bataua	Pelagodoxa_henryana))	Oenocarpus_minor)	(((((Reinhardtia_paiewonskiana	Reinhardtia_latisecta)	(Bactris_major	((Dypsis_decaryi	Nypa_fruticans)	(Phoenix_dactylifera	Sabal_domingensis))))	Sclerosperma_profizianum)	Reinhardtia_simplex)	Roystonea_regia))))	Kingia_australis);
(((Podococcus_barteri	((Attalea_speciosa	((Roystonea_regia	((Geonoma_undata	((Oenocarpus_minor	Prestoea_acuminata)	(Oenocarpus_bataua	((Pelagodoxa_henryana	(Heterospathe_cagayanensis	(Dictyosperma_album	Kentiopsis_piersoniorum)))	Hydriastele_microspadix))))	(((Reinhardtia_paiewonskiana	Reinhardtia_latisecta)	Reinhardtia_simplex)	(Bactris_major	(Nypa_fruticans	(Phoenix_dactylifera	Sabal_domingensis))))))	Sclerosperma_profizianum))	Orania_palindan))	Dypsis_decaryi)	Kingia_australis);
(((Bactris_major	((Nypa_fruticans	Sabal_domingensis)	Phoenix_dactylifera))	((((Roystonea_regia	(Orania_palindan	Attalea_speciosa))	(Sclerosperma_profizianum	((Geonoma_undata	(((Pelagodoxa_henryana	(Heterospathe_cagayanensis	(Dictyosperma_album	Kentiopsis_piersoniorum)))	Hydriastele_microspadix)	(Oenocarpus_bataua	(Prestoea_acuminata	Oenocarpus_minor))))	((Reinhardtia_paiewonskiana	Reinhardtia_latisecta)	Reinhardtia_simplex))))	Podococcus_barteri)	Dypsis_decaryi))	Kingia_australis);
(((((Orania_palindan	(((Nypa_fruticans	(Phoenix_dactylifera	Sabal_domingensis))	Sclerosperma_profizianum)	(Attalea_speciosa	((Pelagodoxa_henryana	((Dypsis_decaryi	(Hydriastele_microspadix	Prestoea_acuminata))	(Oenocarpus_minor	Oenocarpus_bataua)))	((Heterospathe_cagayanensis	(Dictyosperma_album	(Bactris_major	Kentiopsis_piersoniorum)))	Geonoma_undata)))))	Roystonea_regia)	((Reinhardtia_paiewonskiana	Reinhardtia_latisecta)	Reinhardtia_simplex))	Podococcus_barteri)	Kingia_australis);
(((((((Hydriastele_microspadix	Geonoma_undata)	Kentiopsis_piersoniorum)	((Oenocarpus_bataua	(Prestoea_acuminata	Oenocarpus_minor))	Dictyosperma_album))	((((Reinhardtia_paiewonskiana	Reinhardtia_latisecta)	Reinhardtia_simplex)	Orania_palindan)	(((Roystonea_regia	(Nypa_fruticans	(Phoenix_dactylifera	Sabal_domingensis)))	((Bactris_major	(Pelagodoxa_henryana	Podococcus_barteri))	Sclerosperma_profizianum))	Attalea_speciosa)))	Heterospathe_cagayanensis)	Dypsis_decaryi)	Kingia_australis);
(((((Phoenix_dactylifera	(Bactris_major	Sabal_domingensis))	(((Heterospathe_cagayanensis	(Oenocarpus_bataua	(Prestoea_acuminata	Oenocarpus_minor)))	(Dictyosperma_album	(Kentiopsis_piersoniorum	((Geonoma_undata	Hydriastele_microspadix)	Pelagodoxa_henryana))))	((Roystonea_regia	Podococcus_barteri)	((((Reinhardtia_paiewonskiana	Reinhardtia_latisecta)	Reinhardtia_simplex)	(Orania_palindan	Attalea_speciosa))	Sclerosperma_profizianum))))	Nypa_fruticans)	Dypsis_decaryi)	Kingia_australis);
((((((Kentiopsis_piersoniorum	Hydriastele_microspadix)	(Prestoea_acuminata	(Oenocarpus_minor	Oenocarpus_bataua)))	(Geonoma_undata	(Reinhardtia_simplex	(Sclerosperma_profizianum	(((Roystonea_regia	(Nypa_fruticans	(Phoenix_dactylifera	Sabal_domingensis)))	Podococcus_barteri)	((Reinhardtia_paiewonskiana	Reinhardtia_latisecta)	(((Pelagodoxa_henryana	(Orania_palindan	Attalea_speciosa))	Bactris_major)	Heterospathe_cagayanensis)))))))	Dictyosperma_album)	Dypsis_decaryi)	Kingia_australis);
(((((((Pelagodoxa_henryana	((Hydriastele_microspadix	Prestoea_acuminata)	(Oenocarpus_minor	Oenocarpus_bataua)))	(Geonoma_undata	(Attalea_speciosa	(Sclerosperma_profizianum	((Roystonea_regia	Orania_palindan)	((Reinhardtia_simplex	(Reinhardtia_paiewonskiana	Reinhardtia_latisecta))	((Bactris_major	(Nypa_fruticans	(Phoenix_dactylifera	Sabal_domingensis)))	Podococcus_barteri)))))))	Heterospathe_cagayanensis)	Kentiopsis_piersoniorum)	Dictyosperma_album)	Dypsis_decaryi)	Kingia_australis);
((((((Oenocarpus_minor	Oenocarpus_bataua)	(Hydriastele_microspadix	Prestoea_acuminata))	(Geonoma_undata	((Pelagodoxa_henryana	((((Nypa_fruticans	(Phoenix_dactylifera	Sabal_domingensis))	Podococcus_barteri)	(Sclerosperma_profizianum	((Reinhardtia_simplex	(Reinhardtia_paiewonskiana	Reinhardtia_latisecta))	(Orania_palindan	Attalea_speciosa))))	Roystonea_regia))	((Bactris_major	Kentiopsis_piersoniorum)	Dictyosperma_album))))	Heterospathe_cagayanensis)	Dypsis_decaryi)	Kingia_australis);
((((((Oenocarpus_minor	Oenocarpus_bataua)	(Hydriastele_microspadix	Prestoea_acuminata))	(Geonoma_undata	((Pelagodoxa_henryana	((((Nypa_fruticans	(Phoenix_dactylifera	Sabal_domingensis))	Podococcus_barteri)	(Sclerosperma_profizianum	((Reinhardtia_simplex	(Reinhardtia_paiewonskiana	Reinhardtia_latisecta))	(Orania_palindan	Attalea_speciosa))))	Roystonea_regia))	((Bactris_major	Kentiopsis_piersoniorum)	Dictyosperma_album))))	Heterospathe_cagayanensis)	Dypsis_decaryi)	Kingia_australis);
((((((Roystonea_regia	(((Reinhardtia_simplex	(Reinhardtia_latisecta	Reinhardtia_paiewonskiana))	((Dypsis_decaryi	((Podococcus_barteri	Hydriastele_microspadix)	Prestoea_acuminata))	(Oenocarpus_bataua	Oenocarpus_minor)))	((((Heterospathe_cagayanensis	Sclerosperma_profizianum)	(Geonoma_undata	Kentiopsis_piersoniorum))	Dictyosperma_album)	((Attalea_speciosa	Orania_palindan)	Pelagodoxa_henryana))))	Bactris_major)	Nypa_fruticans)	Phoenix_dactylifera)	Sabal_domingensis)	Kingia_australis);
((Dypsis_decaryi	(Dictyosperma_album	(((((Geonoma_undata	((Oenocarpus_bataua	Oenocarpus_minor)	(Hydriastele_microspadix	Prestoea_acuminata)))	(Phoenix_dactylifera	((Sabal_domingensis	(Podococcus_barteri	((Reinhardtia_simplex	(Roystonea_regia	(Pelagodoxa_henryana	(Attalea_speciosa	Orania_palindan))))	(Reinhardtia_latisecta	Reinhardtia_paiewonskiana))))	Sclerosperma_profizianum)))	(Heterospathe_cagayanensis	Nypa_fruticans))	Bactris_major)	Kentiopsis_piersoniorum)))	Kingia_australis);
((Dypsis_decaryi	(Dictyosperma_album	(((((Bactris_major	(Orania_palindan	((Reinhardtia_simplex	(Reinhardtia_latisecta	Reinhardtia_paiewonskiana))	((Sclerosperma_profizianum	Roystonea_regia)	((((Sabal_domingensis	Nypa_fruticans)	Phoenix_dactylifera)	Attalea_speciosa)	Podococcus_barteri)))))	(((Oenocarpus_bataua	Oenocarpus_minor)	(Hydriastele_microspadix	Prestoea_acuminata))	Heterospathe_cagayanensis))	Pelagodoxa_henryana)	Geonoma_undata)	Kentiopsis_piersoniorum)))	Kingia_australis);
((Dypsis_decaryi	((Dictyosperma_album	Kentiopsis_piersoniorum)	((Oenocarpus_minor	(Oenocarpus_bataua	(Sclerosperma_profizianum	(((Podococcus_barteri	Hydriastele_microspadix)	Prestoea_acuminata)	Geonoma_undata))))	(Roystonea_regia	(((Sabal_domingensis	Nypa_fruticans)	Phoenix_dactylifera)	((Reinhardtia_simplex	(Reinhardtia_latisecta	Reinhardtia_paiewonskiana))	(Heterospathe_cagayanensis	(Pelagodoxa_henryana	(Bactris_major	(Orania_palindan	Attalea_speciosa))))))))))	Kingia_australis);
((Dypsis_decaryi	(((Orania_palindan	Attalea_speciosa)	((Roystonea_regia	Reinhardtia_simplex)	((Reinhardtia_latisecta	Reinhardtia_paiewonskiana)	(Sclerosperma_profizianum	(Podococcus_barteri	(((Dictyosperma_album	Kentiopsis_piersoniorum)	Geonoma_undata)	(Heterospathe_cagayanensis	((Oenocarpus_minor	Oenocarpus_bataua)	(Pelagodoxa_henryana	(Hydriastele_microspadix	Prestoea_acuminata))))))))))	(Bactris_major	(Nypa_fruticans	(Phoenix_dactylifera	Sabal_domingensis)))))	Kingia_australis);
(((((Nypa_fruticans	(Phoenix_dactylifera	Sabal_domingensis))	(((Roystonea_regia	(((Heterospathe_cagayanensis	(Dictyosperma_album	(Pelagodoxa_henryana	Kentiopsis_piersoniorum)))	Geonoma_undata)	((Oenocarpus_minor	Oenocarpus_bataua)	(Hydriastele_microspadix	Prestoea_acuminata))))	(Dypsis_decaryi	(Reinhardtia_simplex	(Bactris_major	(Reinhardtia_latisecta	Reinhardtia_paiewonskiana)))))	Sclerosperma_profizianum))	(Orania_palindan	Attalea_speciosa))	Podococcus_barteri)	Kingia_australis);
((((Attalea_speciosa	(((((Hydriastele_microspadix	Prestoea_acuminata)	Geonoma_undata)	((Pelagodoxa_henryana	(Kentiopsis_piersoniorum	Heterospathe_cagayanensis))	((Oenocarpus_minor	Oenocarpus_bataua)	Dictyosperma_album)))	((Sclerosperma_profizianum	Orania_palindan)	((Reinhardtia_latisecta	(Reinhardtia_paiewonskiana	Reinhardtia_simplex))	Bactris_major)))	((Nypa_fruticans	(Phoenix_dactylifera	Sabal_domingensis))	Roystonea_regia)))	Podococcus_barteri)	Dypsis_decaryi)	Kingia_australis);
((((Dypsis_decaryi	(Bactris_major	(Phoenix_dactylifera	(Sabal_domingensis	Nypa_fruticans))))	(((Orania_palindan	Attalea_speciosa)	((Kentiopsis_piersoniorum	Dictyosperma_album)	(Geonoma_undata	((Heterospathe_cagayanensis	(Hydriastele_microspadix	((Prestoea_acuminata	Oenocarpus_minor)	Oenocarpus_bataua)))	Pelagodoxa_henryana))))	((((Reinhardtia_latisecta	Reinhardtia_paiewonskiana)	Roystonea_regia)	Reinhardtia_simplex)	Sclerosperma_profizianum)))	Podococcus_barteri)	Kingia_australis);
((((Sabal_domingensis	(((Bactris_major	Attalea_speciosa)	Phoenix_dactylifera)	((Roystonea_regia	(((Hydriastele_microspadix	(Heterospathe_cagayanensis	(Kentiopsis_piersoniorum	Dictyosperma_album)))	(Geonoma_undata	(((Prestoea_acuminata	Oenocarpus_minor)	Oenocarpus_bataua)	Pelagodoxa_henryana)))	(Nypa_fruticans	((Reinhardtia_latisecta	Reinhardtia_paiewonskiana)	Reinhardtia_simplex))))	(Orania_palindan	Sclerosperma_profizianum))))	Podococcus_barteri)	Dypsis_decaryi)	Kingia_australis);
(((((((((Reinhardtia_latisecta	Reinhardtia_paiewonskiana)	((Sclerosperma_profizianum	(Attalea_speciosa	Orania_palindan))	((Podococcus_barteri	(((Oenocarpus_minor	((Heterospathe_cagayanensis	(Hydriastele_microspadix	(Pelagodoxa_henryana	(Kentiopsis_piersoniorum	Dictyosperma_album))))	Geonoma_undata))	Prestoea_acuminata)	Oenocarpus_bataua))	Reinhardtia_simplex)))	Roystonea_regia)	Bactris_major)	Sabal_domingensis)	Phoenix_dactylifera)	Nypa_fruticans)	Dypsis_decaryi)	Kingia_australis);
((Dypsis_decaryi	(((((((((((((Oenocarpus_minor	(Hydriastele_microspadix	Prestoea_acuminata))	Heterospathe_cagayanensis)	Oenocarpus_bataua)	Geonoma_undata)	Pelagodoxa_henryana)	(Kentiopsis_piersoniorum	Dictyosperma_album))	Podococcus_barteri)	Sclerosperma_profizianum)	(Orania_palindan	Attalea_speciosa))	Roystonea_regia)	(Reinhardtia_simplex	(Reinhardtia_paiewonskiana	Reinhardtia_latisecta)))	Bactris_major)	(Phoenix_dactylifera	(Sabal_domingensis	Nypa_fruticans))))	Kingia_australis);
((Dypsis_decaryi	(((((Roystonea_regia	(Orania_palindan	(Attalea_speciosa	Podococcus_barteri)))	(((((Hydriastele_microspadix	Prestoea_acuminata)	(Oenocarpus_minor	Oenocarpus_bataua))	Geonoma_undata)	((Pelagodoxa_henryana	((Bactris_major	Kentiopsis_piersoniorum)	Dictyosperma_album))	Heterospathe_cagayanensis))	Sclerosperma_profizianum))	(Reinhardtia_simplex	(Reinhardtia_paiewonskiana	Reinhardtia_latisecta)))	(Phoenix_dactylifera	Sabal_domingensis))	Nypa_fruticans))	Kingia_australis);
((Dypsis_decaryi	(Podococcus_barteri	(((Sclerosperma_profizianum	Reinhardtia_simplex)	(((Reinhardtia_paiewonskiana	Reinhardtia_latisecta)	Roystonea_regia)	(Orania_palindan	(((Phoenix_dactylifera	Nypa_fruticans)	Sabal_domingensis)	(((Heterospathe_cagayanensis	((Hydriastele_microspadix	Prestoea_acuminata)	(Oenocarpus_minor	Oenocarpus_bataua)))	Pelagodoxa_henryana)	(Geonoma_undata	((Bactris_major	Kentiopsis_piersoniorum)	Dictyosperma_album)))))))	Attalea_speciosa)))	Kingia_australis);
((Podococcus_barteri	(Sclerosperma_profizianum	(((Phoenix_dactylifera	Sabal_domingensis)	((Pelagodoxa_henryana	((Dypsis_decaryi	(Hydriastele_microspadix	Prestoea_acuminata))	(Oenocarpus_minor	Oenocarpus_bataua)))	(Dictyosperma_album	((Bactris_major	((Heterospathe_cagayanensis	Nypa_fruticans)	Kentiopsis_piersoniorum))	Geonoma_undata))))	(Roystonea_regia	((Reinhardtia_simplex	(Reinhardtia_paiewonskiana	Reinhardtia_latisecta))	(Attalea_speciosa	Orania_palindan))))))	Kingia_australis);
((Sabal_domingensis	((((((Sclerosperma_profizianum	(Bactris_major	Podococcus_barteri))	(Reinhardtia_simplex	(Reinhardtia_paiewonskiana	Reinhardtia_latisecta)))	((((Pelagodoxa_henryana	(Dypsis_decaryi	((Oenocarpus_bataua	Oenocarpus_minor)	(Hydriastele_microspadix	Prestoea_acuminata))))	Geonoma_undata)	(Heterospathe_cagayanensis	(Kentiopsis_piersoniorum	Dictyosperma_album)))	(Attalea_speciosa	Orania_palindan)))	Roystonea_regia)	Phoenix_dactylifera)	Nypa_fruticans))	Kingia_australis);
((Sabal_domingensis	((((Dypsis_decaryi	(((Hydriastele_microspadix	Prestoea_acuminata)	((Oenocarpus_minor	(Oenocarpus_bataua	Heterospathe_cagayanensis))	(Pelagodoxa_henryana	(Kentiopsis_piersoniorum	Dictyosperma_album))))	Geonoma_undata))	Sclerosperma_profizianum)	(((Reinhardtia_simplex	(Reinhardtia_paiewonskiana	Reinhardtia_latisecta))	Roystonea_regia)	(Bactris_major	(Nypa_fruticans	(Attalea_speciosa	Orania_palindan)))))	(Podococcus_barteri	Phoenix_dactylifera)))	Kingia_australis);
((Dypsis_decaryi	(((((Nypa_fruticans	(Sabal_domingensis	Phoenix_dactylifera))	((((((Oenocarpus_minor	Prestoea_acuminata)	Roystonea_regia)	Oenocarpus_bataua)	Reinhardtia_simplex)	(((((Hydriastele_microspadix	(Attalea_speciosa	Orania_palindan))	Bactris_major)	Pelagodoxa_henryana)	(Reinhardtia_paiewonskiana	Reinhardtia_latisecta))	(Kentiopsis_piersoniorum	Dictyosperma_album)))	Sclerosperma_profizianum))	Geonoma_undata)	Heterospathe_cagayanensis)	Podococcus_barteri))	Kingia_australis);
((Dypsis_decaryi	(((Nypa_fruticans	(Sabal_domingensis	Phoenix_dactylifera))	(((Roystonea_regia	((Reinhardtia_simplex	(Reinhardtia_paiewonskiana	Reinhardtia_latisecta))	(Attalea_speciosa	Orania_palindan)))	Sclerosperma_profizianum)	((Geonoma_undata	(Heterospathe_cagayanensis	(Pelagodoxa_henryana	((Oenocarpus_bataua	(Prestoea_acuminata	Oenocarpus_minor))	Hydriastele_microspadix))))	((Bactris_major	Kentiopsis_piersoniorum)	Dictyosperma_album))))	Podococcus_barteri))	Kingia_australis);
(((((Orania_palindan	((((Hydriastele_microspadix	Prestoea_acuminata)	(Oenocarpus_minor	(Oenocarpus_bataua	(((Pelagodoxa_henryana	(Heterospathe_cagayanensis	(Bactris_major	Kentiopsis_piersoniorum)))	Geonoma_undata)	Dictyosperma_album))))	Attalea_speciosa)	(Sclerosperma_profizianum	Nypa_fruticans)))	(((Dypsis_decaryi	Sabal_domingensis)	Phoenix_dactylifera)	Podococcus_barteri))	Roystonea_regia)	(Reinhardtia_simplex	(Reinhardtia_paiewonskiana	Reinhardtia_latisecta)))	Kingia_australis);
(((((((Attalea_speciosa	(((Heterospathe_cagayanensis	((Oenocarpus_minor	Oenocarpus_bataua)	(Hydriastele_microspadix	Prestoea_acuminata)))	(Dictyosperma_album	(Geonoma_undata	(Kentiopsis_piersoniorum	Pelagodoxa_henryana))))	(Bactris_major	((Nypa_fruticans	(Sabal_domingensis	Phoenix_dactylifera))	Dypsis_decaryi))))	Sclerosperma_profizianum)	Roystonea_regia)	(Reinhardtia_simplex	(Reinhardtia_paiewonskiana	Reinhardtia_latisecta)))	Orania_palindan)	Podococcus_barteri)	Kingia_australis);
