# Supplementary material for: Data supporting the nuclear phylogenomics of the palm subfamily Arecoideae (Arecaceae)
Source: Data Brief. 2016 Mar 2;7:532–6. doi: 10.1016/j.dib.2016.02.063 (PMC4796708; doi:10.1016/j.dib.2016.02.063)
Supplement: Supplementary file 5 — Supplementary material [file mmc5.zip › RAxML_bootstrap.Elaeis_391.raxml.tre]

((((Sabal_domingensis	(Phoenix_dactylifera	Serenoa_repens))	((Podococcus_barteri	((((Reinhardtia_gracilis	Reinhardtia_simplex)	(Reinhardtia_paiewonskiana	Reinhardtia_latisecta))	((Attalea_speciosa	(Elaeis_guineensis	Elaeis_oleifera))	Bactris_major))	((((((((Pelagodoxa_henryana	Leopoldinia_pulchra)	(Dictyosperma_album	(Hydriastele_microspadix	(Veitchia_spiralis	(Heterospathe_cagayanensis	(Dypsis_decaryi	(Burretiokentia_grandiflora	Kentiopsis_piersoniorum)))))))	((Oenocarpus_bataua	Oenocarpus_minor)	Prestoea_acuminata))	Geonoma_undata)	Manicaria_saccifera)	Roystonea_regia)	Iriartea_deltoidea)	Pseudophoenix_vinifera)))	(Sclerosperma_profizianum	Orania_palindan)))	(Calamus_caryotoides	Nypa_fruticans))	Kingia_australis);
((Podococcus_barteri	(Sclerosperma_profizianum	(Orania_palindan	(((Calamus_caryotoides	Nypa_fruticans)	(Sabal_domingensis	(Phoenix_dactylifera	Serenoa_repens)))	((Bactris_major	(((Reinhardtia_gracilis	Reinhardtia_simplex)	(Reinhardtia_paiewonskiana	Reinhardtia_latisecta))	(Attalea_speciosa	(Elaeis_guineensis	Elaeis_oleifera))))	((Pseudophoenix_vinifera	Iriartea_deltoidea)	((((Pelagodoxa_henryana	Leopoldinia_pulchra)	(((Dictyosperma_album	(Hydriastele_microspadix	((Veitchia_spiralis	Heterospathe_cagayanensis)	((Burretiokentia_grandiflora	Kentiopsis_piersoniorum)	Dypsis_decaryi))))	((Oenocarpus_bataua	Oenocarpus_minor)	Prestoea_acuminata))	Geonoma_undata))	Manicaria_saccifera)	Roystonea_regia)))))))	Kingia_australis);
((Nypa_fruticans	((((Sclerosperma_profizianum	Orania_palindan)	(Sabal_domingensis	(Phoenix_dactylifera	Serenoa_repens)))	((Podococcus_barteri	(Pseudophoenix_vinifera	((Elaeis_guineensis	Elaeis_oleifera)	((Attalea_speciosa	Bactris_major)	((Reinhardtia_gracilis	Reinhardtia_simplex)	(Reinhardtia_paiewonskiana	Reinhardtia_latisecta))))))	(Iriartea_deltoidea	(((((Oenocarpus_bataua	Oenocarpus_minor)	Prestoea_acuminata)	(Geonoma_undata	((Pelagodoxa_henryana	Leopoldinia_pulchra)	(Dictyosperma_album	(Hydriastele_microspadix	((Veitchia_spiralis	Heterospathe_cagayanensis)	((Burretiokentia_grandiflora	Kentiopsis_piersoniorum)	Dypsis_decaryi)))))))	Manicaria_saccifera)	Roystonea_regia))))	Calamus_caryotoides))	Kingia_australis);
(((Leopoldinia_pulchra	Podococcus_barteri)	(Sclerosperma_profizianum	(Orania_palindan	(((Calamus_caryotoides	Nypa_fruticans)	(Sabal_domingensis	(Phoenix_dactylifera	Serenoa_repens)))	((Pseudophoenix_vinifera	(((Reinhardtia_gracilis	Reinhardtia_simplex)	(Reinhardtia_paiewonskiana	Reinhardtia_latisecta))	((Elaeis_guineensis	Elaeis_oleifera)	(Attalea_speciosa	Bactris_major))))	(((((Oenocarpus_bataua	Oenocarpus_minor)	Prestoea_acuminata)	((Dictyosperma_album	(Hydriastele_microspadix	(Dypsis_decaryi	(Heterospathe_cagayanensis	((Burretiokentia_grandiflora	Kentiopsis_piersoniorum)	Veitchia_spiralis)))))	((Iriartea_deltoidea	Geonoma_undata)	Pelagodoxa_henryana)))	Manicaria_saccifera)	Roystonea_regia))))))	Kingia_australis);
(((Calamus_caryotoides	Nypa_fruticans)	((Phoenix_dactylifera	(Serenoa_repens	Sabal_domingensis))	(((Pseudophoenix_vinifera	((((Reinhardtia_gracilis	Reinhardtia_simplex)	(Reinhardtia_paiewonskiana	Reinhardtia_latisecta))	((Elaeis_guineensis	Elaeis_oleifera)	Bactris_major))	Attalea_speciosa))	(((((Geonoma_undata	Pelagodoxa_henryana)	(((Oenocarpus_bataua	Oenocarpus_minor)	Prestoea_acuminata)	((Dictyosperma_album	((Dypsis_decaryi	(Burretiokentia_grandiflora	Kentiopsis_piersoniorum))	(Veitchia_spiralis	Heterospathe_cagayanensis)))	Hydriastele_microspadix)))	Manicaria_saccifera)	Roystonea_regia)	Iriartea_deltoidea))	(((Leopoldinia_pulchra	Podococcus_barteri)	Sclerosperma_profizianum)	Orania_palindan))))	Kingia_australis);
(((Leopoldinia_pulchra	Podococcus_barteri)	(Sclerosperma_profizianum	(Orania_palindan	((Phoenix_dactylifera	(Serenoa_repens	Sabal_domingensis))	((Pseudophoenix_vinifera	((((Reinhardtia_gracilis	Reinhardtia_simplex)	(Reinhardtia_paiewonskiana	Reinhardtia_latisecta))	((Elaeis_guineensis	Elaeis_oleifera)	((Calamus_caryotoides	Nypa_fruticans)	Bactris_major)))	Attalea_speciosa))	(((Geonoma_undata	(Pelagodoxa_henryana	(Manicaria_saccifera	(((Oenocarpus_bataua	Oenocarpus_minor)	Prestoea_acuminata)	(Dictyosperma_album	(Hydriastele_microspadix	((Dypsis_decaryi	(Burretiokentia_grandiflora	Kentiopsis_piersoniorum))	(Veitchia_spiralis	Heterospathe_cagayanensis))))))))	Roystonea_regia)	Iriartea_deltoidea))))))	Kingia_australis);
((Sclerosperma_profizianum	(Orania_palindan	((Leopoldinia_pulchra	Podococcus_barteri)	(((Calamus_caryotoides	Nypa_fruticans)	(Sabal_domingensis	(Phoenix_dactylifera	Serenoa_repens)))	((Pseudophoenix_vinifera	((((Reinhardtia_gracilis	Reinhardtia_simplex)	(Reinhardtia_paiewonskiana	Reinhardtia_latisecta))	(Bactris_major	(Elaeis_guineensis	Elaeis_oleifera)))	Attalea_speciosa))	(((Burretiokentia_grandiflora	(Manicaria_saccifera	((Pelagodoxa_henryana	((Dictyosperma_album	(Hydriastele_microspadix	((Veitchia_spiralis	Heterospathe_cagayanensis)	(Dypsis_decaryi	Kentiopsis_piersoniorum))))	Geonoma_undata))	((Oenocarpus_bataua	Oenocarpus_minor)	Prestoea_acuminata))))	Roystonea_regia)	Iriartea_deltoidea))))))	Kingia_australis);
((Nypa_fruticans	((Phoenix_dactylifera	(Serenoa_repens	Sabal_domingensis))	(((((Reinhardtia_gracilis	Reinhardtia_simplex)	(Reinhardtia_paiewonskiana	Reinhardtia_latisecta))	((Attalea_speciosa	Bactris_major)	(Elaeis_guineensis	Elaeis_oleifera)))	(Podococcus_barteri	(((Calamus_caryotoides	Pseudophoenix_vinifera)	((((Dypsis_decaryi	Dictyosperma_album)	(Hydriastele_microspadix	(Burretiokentia_grandiflora	((Heterospathe_cagayanensis	Veitchia_spiralis)	Kentiopsis_piersoniorum))))	((Oenocarpus_bataua	Oenocarpus_minor)	Prestoea_acuminata))	((Leopoldinia_pulchra	Pelagodoxa_henryana)	((Geonoma_undata	Manicaria_saccifera)	Iriartea_deltoidea))))	Roystonea_regia)))	(Sclerosperma_profizianum	Orania_palindan))))	Kingia_australis);
((((Phoenix_dactylifera	(Serenoa_repens	Sabal_domingensis))	((((((Reinhardtia_gracilis	Reinhardtia_simplex)	(Reinhardtia_paiewonskiana	Reinhardtia_latisecta))	(Bactris_major	(Elaeis_guineensis	Elaeis_oleifera)))	Attalea_speciosa)	((Podococcus_barteri	Pseudophoenix_vinifera)	(((((Oenocarpus_bataua	Oenocarpus_minor)	Prestoea_acuminata)	((((Leopoldinia_pulchra	Iriartea_deltoidea)	Geonoma_undata)	Pelagodoxa_henryana)	((Dypsis_decaryi	Dictyosperma_album)	(Hydriastele_microspadix	((Veitchia_spiralis	(Kentiopsis_piersoniorum	Burretiokentia_grandiflora))	Heterospathe_cagayanensis)))))	Manicaria_saccifera)	Roystonea_regia)))	(Sclerosperma_profizianum	Orania_palindan)))	(Calamus_caryotoides	Nypa_fruticans))	Kingia_australis);
((((((Podococcus_barteri	Sclerosperma_profizianum)	Orania_palindan)	(((Elaeis_guineensis	Elaeis_oleifera)	(((Reinhardtia_gracilis	Reinhardtia_simplex)	(Reinhardtia_paiewonskiana	Reinhardtia_latisecta))	(Attalea_speciosa	Bactris_major)))	(Pseudophoenix_vinifera	(Iriartea_deltoidea	(((Leopoldinia_pulchra	(Geonoma_undata	((Dictyosperma_album	(Hydriastele_microspadix	((Heterospathe_cagayanensis	Veitchia_spiralis)	(Dypsis_decaryi	(Kentiopsis_piersoniorum	Burretiokentia_grandiflora)))))	((Oenocarpus_bataua	Oenocarpus_minor)	Prestoea_acuminata))))	(Manicaria_saccifera	Pelagodoxa_henryana))	Roystonea_regia)))))	(Sabal_domingensis	(Phoenix_dactylifera	Serenoa_repens)))	(Calamus_caryotoides	Nypa_fruticans))	Kingia_australis);
((Sclerosperma_profizianum	((((Nypa_fruticans	(Sabal_domingensis	(Phoenix_dactylifera	Serenoa_repens)))	(((Calamus_caryotoides	Bactris_major)	(((Elaeis_guineensis	Elaeis_oleifera)	Attalea_speciosa)	((Reinhardtia_paiewonskiana	Reinhardtia_latisecta)	(Reinhardtia_gracilis	Reinhardtia_simplex))))	(((Pseudophoenix_vinifera	((((Hydriastele_microspadix	(Dictyosperma_album	((Veitchia_spiralis	Heterospathe_cagayanensis)	((Burretiokentia_grandiflora	(Leopoldinia_pulchra	Kentiopsis_piersoniorum))	Dypsis_decaryi))))	(Geonoma_undata	Pelagodoxa_henryana))	((Oenocarpus_bataua	Oenocarpus_minor)	Prestoea_acuminata))	Manicaria_saccifera))	Roystonea_regia)	Iriartea_deltoidea)))	Orania_palindan)	Podococcus_barteri))	Kingia_australis);
((Orania_palindan	((Podococcus_barteri	Sclerosperma_profizianum)	(((Calamus_caryotoides	Nypa_fruticans)	(Sabal_domingensis	(Phoenix_dactylifera	Serenoa_repens)))	(((((Reinhardtia_paiewonskiana	Reinhardtia_latisecta)	(Reinhardtia_gracilis	Reinhardtia_simplex))	(Bactris_major	(Elaeis_guineensis	Elaeis_oleifera)))	Attalea_speciosa)	(((((((Dictyosperma_album	((((Veitchia_spiralis	Heterospathe_cagayanensis)	(Kentiopsis_piersoniorum	Dypsis_decaryi))	Burretiokentia_grandiflora)	Hydriastele_microspadix))	(Geonoma_undata	(Pelagodoxa_henryana	Leopoldinia_pulchra)))	((Oenocarpus_bataua	Oenocarpus_minor)	Prestoea_acuminata))	Manicaria_saccifera)	Roystonea_regia)	Iriartea_deltoidea)	Pseudophoenix_vinifera)))))	Kingia_australis);
((Roystonea_regia	(((Pseudophoenix_vinifera	(Bactris_major	((Attalea_speciosa	(Elaeis_guineensis	Elaeis_oleifera))	((Reinhardtia_paiewonskiana	Reinhardtia_latisecta)	(Reinhardtia_gracilis	Reinhardtia_simplex)))))	((Orania_palindan	((Iriartea_deltoidea	Podococcus_barteri)	Sclerosperma_profizianum))	((Calamus_caryotoides	Nypa_fruticans)	(Phoenix_dactylifera	(Serenoa_repens	Sabal_domingensis)))))	(((((Dictyosperma_album	((Heterospathe_cagayanensis	Veitchia_spiralis)	((Burretiokentia_grandiflora	Kentiopsis_piersoniorum)	Dypsis_decaryi)))	Hydriastele_microspadix)	(Geonoma_undata	(Pelagodoxa_henryana	Leopoldinia_pulchra)))	((Oenocarpus_bataua	Oenocarpus_minor)	Prestoea_acuminata))	Manicaria_saccifera)))	Kingia_australis);
(((Calamus_caryotoides	Nypa_fruticans)	((Phoenix_dactylifera	(Serenoa_repens	Sabal_domingensis))	((Podococcus_barteri	((Pseudophoenix_vinifera	((((Dictyosperma_album	(((Heterospathe_cagayanensis	Veitchia_spiralis)	((Burretiokentia_grandiflora	Kentiopsis_piersoniorum)	Dypsis_decaryi))	Hydriastele_microspadix))	(Geonoma_undata	(Pelagodoxa_henryana	Leopoldinia_pulchra)))	((Oenocarpus_bataua	Oenocarpus_minor)	Prestoea_acuminata))	Manicaria_saccifera))	(Iriartea_deltoidea	Roystonea_regia)))	((((Reinhardtia_paiewonskiana	Reinhardtia_latisecta)	(Reinhardtia_gracilis	Reinhardtia_simplex))	(Bactris_major	(Elaeis_guineensis	Elaeis_oleifera)))	((Orania_palindan	Sclerosperma_profizianum)	Attalea_speciosa)))))	Kingia_australis);
(((Calamus_caryotoides	Nypa_fruticans)	((Phoenix_dactylifera	(Serenoa_repens	Sabal_domingensis))	(((Pseudophoenix_vinifera	(Attalea_speciosa	((Bactris_major	(Elaeis_guineensis	Elaeis_oleifera))	((Reinhardtia_paiewonskiana	Reinhardtia_latisecta)	(Reinhardtia_gracilis	Reinhardtia_simplex)))))	(Orania_palindan	(Podococcus_barteri	Sclerosperma_profizianum)))	((((((Dictyosperma_album	(((Heterospathe_cagayanensis	Veitchia_spiralis)	((Burretiokentia_grandiflora	Kentiopsis_piersoniorum)	Dypsis_decaryi))	Hydriastele_microspadix))	(Geonoma_undata	(Pelagodoxa_henryana	Leopoldinia_pulchra)))	((Oenocarpus_bataua	Oenocarpus_minor)	Prestoea_acuminata))	Manicaria_saccifera)	Roystonea_regia)	Iriartea_deltoidea))))	Kingia_australis);
(((((((Pseudophoenix_vinifera	((((((Hydriastele_microspadix	(Dictyosperma_album	((Heterospathe_cagayanensis	Veitchia_spiralis)	((Burretiokentia_grandiflora	Kentiopsis_piersoniorum)	Dypsis_decaryi))))	((Leopoldinia_pulchra	Geonoma_undata)	((Oenocarpus_bataua	Oenocarpus_minor)	Prestoea_acuminata)))	Pelagodoxa_henryana)	Manicaria_saccifera)	Roystonea_regia)	Iriartea_deltoidea))	(((Elaeis_guineensis	Elaeis_oleifera)	(((Reinhardtia_paiewonskiana	Reinhardtia_latisecta)	(Reinhardtia_gracilis	Reinhardtia_simplex))	Attalea_speciosa))	Bactris_major))	((Calamus_caryotoides	Nypa_fruticans)	(Sabal_domingensis	(Phoenix_dactylifera	Serenoa_repens))))	Orania_palindan)	Sclerosperma_profizianum)	Podococcus_barteri)	Kingia_australis);
((((((Calamus_caryotoides	Nypa_fruticans)	((Phoenix_dactylifera	(Serenoa_repens	Sabal_domingensis))	(((((((Oenocarpus_bataua	Oenocarpus_minor)	Prestoea_acuminata)	(((Hydriastele_microspadix	(Dictyosperma_album	(Veitchia_spiralis	(((Burretiokentia_grandiflora	Kentiopsis_piersoniorum)	Dypsis_decaryi)	Heterospathe_cagayanensis))))	(Leopoldinia_pulchra	Geonoma_undata))	Pelagodoxa_henryana))	Manicaria_saccifera)	Roystonea_regia)	Iriartea_deltoidea)	(((((Reinhardtia_paiewonskiana	Reinhardtia_latisecta)	(Reinhardtia_gracilis	Reinhardtia_simplex))	(Attalea_speciosa	(Elaeis_guineensis	Elaeis_oleifera)))	Bactris_major)	Pseudophoenix_vinifera))))	Orania_palindan)	Sclerosperma_profizianum)	Podococcus_barteri)	Kingia_australis);
((Nypa_fruticans	((Pseudophoenix_vinifera	(((((((Oenocarpus_bataua	Oenocarpus_minor)	Prestoea_acuminata)	(Hydriastele_microspadix	(((Kentiopsis_piersoniorum	Dypsis_decaryi)	(Heterospathe_cagayanensis	Veitchia_spiralis))	(Burretiokentia_grandiflora	Dictyosperma_album))))	(Leopoldinia_pulchra	Pelagodoxa_henryana))	Geonoma_undata)	Manicaria_saccifera)	((Roystonea_regia	Iriartea_deltoidea)	(((((Reinhardtia_paiewonskiana	Reinhardtia_latisecta)	(Reinhardtia_gracilis	Reinhardtia_simplex))	(Attalea_speciosa	(Elaeis_guineensis	Elaeis_oleifera)))	Bactris_major)	(((Podococcus_barteri	Sclerosperma_profizianum)	Orania_palindan)	(Sabal_domingensis	(Phoenix_dactylifera	Serenoa_repens)))))))	Calamus_caryotoides))	Kingia_australis);
((Nypa_fruticans	(((((Attalea_speciosa	((((Reinhardtia_paiewonskiana	Reinhardtia_latisecta)	(Reinhardtia_gracilis	Reinhardtia_simplex))	Bactris_major)	(Elaeis_guineensis	Elaeis_oleifera)))	((Podococcus_barteri	(Sclerosperma_profizianum	Orania_palindan))	(Phoenix_dactylifera	(Serenoa_repens	Sabal_domingensis))))	(Iriartea_deltoidea	(Roystonea_regia	((((Oenocarpus_bataua	Oenocarpus_minor)	Prestoea_acuminata)	(((((Burretiokentia_grandiflora	Hydriastele_microspadix)	(Heterospathe_cagayanensis	Veitchia_spiralis))	Dictyosperma_album)	(Dypsis_decaryi	Kentiopsis_piersoniorum))	((Leopoldinia_pulchra	Pelagodoxa_henryana)	Geonoma_undata)))	Manicaria_saccifera))))	Pseudophoenix_vinifera)	Calamus_caryotoides))	Kingia_australis);
((((Orania_palindan	((((Roystonea_regia	((((Oenocarpus_bataua	Oenocarpus_minor)	Prestoea_acuminata)	(((Burretiokentia_grandiflora	Dictyosperma_album)	(((Dypsis_decaryi	Kentiopsis_piersoniorum)	(Heterospathe_cagayanensis	Veitchia_spiralis))	Hydriastele_microspadix))	(Pelagodoxa_henryana	(Iriartea_deltoidea	Geonoma_undata))))	Manicaria_saccifera))	Pseudophoenix_vinifera)	((((Reinhardtia_paiewonskiana	Reinhardtia_latisecta)	(Reinhardtia_gracilis	Reinhardtia_simplex))	(Attalea_speciosa	Bactris_major))	(Elaeis_guineensis	Elaeis_oleifera)))	((Calamus_caryotoides	Nypa_fruticans)	(Phoenix_dactylifera	(Serenoa_repens	Sabal_domingensis)))))	Sclerosperma_profizianum)	(Leopoldinia_pulchra	Podococcus_barteri))	Kingia_australis);
(((Leopoldinia_pulchra	Podococcus_barteri)	((Orania_palindan	(((Nypa_fruticans	Calamus_caryotoides)	(Phoenix_dactylifera	(Sabal_domingensis	Serenoa_repens)))	((((Reinhardtia_simplex	Reinhardtia_gracilis)	(Reinhardtia_paiewonskiana	Reinhardtia_latisecta))	(Attalea_speciosa	(Bactris_major	(Elaeis_guineensis	Elaeis_oleifera))))	((((((Geonoma_undata	((Oenocarpus_bataua	Oenocarpus_minor)	Prestoea_acuminata))	((Dictyosperma_album	(((Veitchia_spiralis	((Kentiopsis_piersoniorum	Dypsis_decaryi)	Heterospathe_cagayanensis))	Hydriastele_microspadix)	Burretiokentia_grandiflora))	Pelagodoxa_henryana))	Manicaria_saccifera)	Roystonea_regia)	Iriartea_deltoidea)	Pseudophoenix_vinifera))))	Sclerosperma_profizianum))	Kingia_australis);
((Nypa_fruticans	(Pseudophoenix_vinifera	(((Pelagodoxa_henryana	((Geonoma_undata	((Oenocarpus_bataua	Oenocarpus_minor)	Prestoea_acuminata))	((Dictyosperma_album	((((Veitchia_spiralis	Heterospathe_cagayanensis)	Kentiopsis_piersoniorum)	Burretiokentia_grandiflora)	Dypsis_decaryi))	Hydriastele_microspadix)))	Manicaria_saccifera)	((Iriartea_deltoidea	((Roystonea_regia	((Orania_palindan	(Sclerosperma_profizianum	(Leopoldinia_pulchra	Podococcus_barteri)))	Calamus_caryotoides))	(Attalea_speciosa	((Bactris_major	(Elaeis_guineensis	Elaeis_oleifera))	((Reinhardtia_simplex	Reinhardtia_gracilis)	(Reinhardtia_paiewonskiana	Reinhardtia_latisecta))))))	(Phoenix_dactylifera	(Sabal_domingensis	Serenoa_repens))))))	Kingia_australis);
((Nypa_fruticans	(Bactris_major	(((((Reinhardtia_simplex	Reinhardtia_gracilis)	(Reinhardtia_paiewonskiana	Reinhardtia_latisecta))	((Orania_palindan	(Sclerosperma_profizianum	(Leopoldinia_pulchra	Podococcus_barteri)))	(((Calamus_caryotoides	Pseudophoenix_vinifera)	((Roystonea_regia	((((Dictyosperma_album	(((Dypsis_decaryi	(Kentiopsis_piersoniorum	Burretiokentia_grandiflora))	(Heterospathe_cagayanensis	Veitchia_spiralis))	Hydriastele_microspadix))	(Pelagodoxa_henryana	Geonoma_undata))	((Oenocarpus_bataua	Oenocarpus_minor)	Prestoea_acuminata))	Manicaria_saccifera))	Iriartea_deltoidea))	(Sabal_domingensis	(Serenoa_repens	Phoenix_dactylifera)))))	Attalea_speciosa)	(Elaeis_guineensis	Elaeis_oleifera))))	Kingia_australis);
(((Podococcus_barteri	(Orania_palindan	Sclerosperma_profizianum))	(((((Attalea_speciosa	(Elaeis_guineensis	Elaeis_oleifera))	((Reinhardtia_simplex	Reinhardtia_gracilis)	(Reinhardtia_paiewonskiana	Reinhardtia_latisecta)))	Bactris_major)	(Pseudophoenix_vinifera	(Roystonea_regia	(((((Dictyosperma_album	(((Heterospathe_cagayanensis	(Veitchia_spiralis	(Dypsis_decaryi	Kentiopsis_piersoniorum)))	Burretiokentia_grandiflora)	Hydriastele_microspadix))	Pelagodoxa_henryana)	((Leopoldinia_pulchra	Geonoma_undata)	((Oenocarpus_bataua	Oenocarpus_minor)	Prestoea_acuminata)))	Manicaria_saccifera)	Iriartea_deltoidea))))	((Nypa_fruticans	Calamus_caryotoides)	(Phoenix_dactylifera	(Sabal_domingensis	Serenoa_repens)))))	Kingia_australis);
((((Orania_palindan	(((Roystonea_regia	(((Dictyosperma_album	(((Heterospathe_cagayanensis	((Kentiopsis_piersoniorum	Burretiokentia_grandiflora)	Veitchia_spiralis))	Dypsis_decaryi)	Hydriastele_microspadix))	(((Pelagodoxa_henryana	Leopoldinia_pulchra)	(Geonoma_undata	Iriartea_deltoidea))	((Oenocarpus_bataua	Oenocarpus_minor)	Prestoea_acuminata)))	Manicaria_saccifera))	(((Nypa_fruticans	Calamus_caryotoides)	(Phoenix_dactylifera	(Sabal_domingensis	Serenoa_repens)))	(((Reinhardtia_simplex	Reinhardtia_gracilis)	(Reinhardtia_paiewonskiana	Reinhardtia_latisecta))	((Attalea_speciosa	Bactris_major)	(Elaeis_guineensis	Elaeis_oleifera)))))	Pseudophoenix_vinifera))	Sclerosperma_profizianum)	Podococcus_barteri)	Kingia_australis);
(((Leopoldinia_pulchra	Podococcus_barteri)	((Orania_palindan	((Nypa_fruticans	Calamus_caryotoides)	((Sabal_domingensis	(Serenoa_repens	Phoenix_dactylifera))	(((((Reinhardtia_simplex	Reinhardtia_gracilis)	(Reinhardtia_paiewonskiana	Reinhardtia_latisecta))	(Bactris_major	(Elaeis_guineensis	Elaeis_oleifera)))	Attalea_speciosa)	(Roystonea_regia	(Pseudophoenix_vinifera	(((Pelagodoxa_henryana	(Geonoma_undata	Iriartea_deltoidea))	(((Oenocarpus_bataua	Oenocarpus_minor)	Prestoea_acuminata)	((((Veitchia_spiralis	((Kentiopsis_piersoniorum	Dypsis_decaryi)	Heterospathe_cagayanensis))	Hydriastele_microspadix)	Dictyosperma_album)	Burretiokentia_grandiflora)))	Manicaria_saccifera)))))))	Sclerosperma_profizianum))	Kingia_australis);
((Nypa_fruticans	(Calamus_caryotoides	((Phoenix_dactylifera	(Sabal_domingensis	Serenoa_repens))	(((Sclerosperma_profizianum	(Leopoldinia_pulchra	Podococcus_barteri))	Orania_palindan)	(((((Reinhardtia_simplex	Reinhardtia_gracilis)	(Reinhardtia_paiewonskiana	Reinhardtia_latisecta))	((Elaeis_guineensis	Elaeis_oleifera)	Attalea_speciosa))	Bactris_major)	(Roystonea_regia	((Iriartea_deltoidea	((Pelagodoxa_henryana	(Geonoma_undata	(((Oenocarpus_bataua	Oenocarpus_minor)	Prestoea_acuminata)	(((((Burretiokentia_grandiflora	Kentiopsis_piersoniorum)	Dypsis_decaryi)	(Heterospathe_cagayanensis	Veitchia_spiralis))	Hydriastele_microspadix)	Dictyosperma_album))))	Manicaria_saccifera))	Pseudophoenix_vinifera)))))))	Kingia_australis);
((Sclerosperma_profizianum	((Leopoldinia_pulchra	Podococcus_barteri)	(Orania_palindan	(((((((Reinhardtia_simplex	Reinhardtia_gracilis)	(Reinhardtia_paiewonskiana	Reinhardtia_latisecta))	((Elaeis_guineensis	Elaeis_oleifera)	Attalea_speciosa))	Bactris_major)	((Iriartea_deltoidea	((((((Veitchia_spiralis	((Kentiopsis_piersoniorum	Dypsis_decaryi)	Heterospathe_cagayanensis))	Hydriastele_microspadix)	Dictyosperma_album)	Burretiokentia_grandiflora)	((Pelagodoxa_henryana	(Manicaria_saccifera	Geonoma_undata))	((Oenocarpus_bataua	Oenocarpus_minor)	Prestoea_acuminata)))	Roystonea_regia))	Pseudophoenix_vinifera))	(Sabal_domingensis	(Serenoa_repens	Phoenix_dactylifera)))	(Nypa_fruticans	Calamus_caryotoides)))))	Kingia_australis);
(((Leopoldinia_pulchra	Podococcus_barteri)	((Orania_palindan	((((((Elaeis_guineensis	Elaeis_oleifera)	(Attalea_speciosa	((Reinhardtia_simplex	Reinhardtia_gracilis)	(Reinhardtia_paiewonskiana	Reinhardtia_latisecta))))	Bactris_major)	((Iriartea_deltoidea	(((((Oenocarpus_bataua	Oenocarpus_minor)	Prestoea_acuminata)	(Geonoma_undata	(Pelagodoxa_henryana	(((Veitchia_spiralis	((Kentiopsis_piersoniorum	Dypsis_decaryi)	Heterospathe_cagayanensis))	Hydriastele_microspadix)	(Dictyosperma_album	Burretiokentia_grandiflora)))))	Manicaria_saccifera)	Roystonea_regia))	Pseudophoenix_vinifera))	(Sabal_domingensis	(Serenoa_repens	Phoenix_dactylifera)))	(Nypa_fruticans	Calamus_caryotoides)))	Sclerosperma_profizianum))	Kingia_australis);
(((Leopoldinia_pulchra	Podococcus_barteri)	((Orania_palindan	(((Iriartea_deltoidea	(((((Oenocarpus_bataua	Oenocarpus_minor)	Prestoea_acuminata)	(Geonoma_undata	(Pelagodoxa_henryana	(((((Burretiokentia_grandiflora	Kentiopsis_piersoniorum)	Dypsis_decaryi)	(Heterospathe_cagayanensis	Veitchia_spiralis))	Hydriastele_microspadix)	Dictyosperma_album))))	Manicaria_saccifera)	Roystonea_regia))	(Pseudophoenix_vinifera	(Attalea_speciosa	(((Reinhardtia_simplex	Reinhardtia_gracilis)	(Reinhardtia_paiewonskiana	Reinhardtia_latisecta))	(Bactris_major	(Elaeis_guineensis	Elaeis_oleifera))))))	((Sabal_domingensis	(Serenoa_repens	Phoenix_dactylifera))	(Nypa_fruticans	Calamus_caryotoides))))	Sclerosperma_profizianum))	Kingia_australis);
(((Leopoldinia_pulchra	Podococcus_barteri)	(Sclerosperma_profizianum	((((Roystonea_regia	(Iriartea_deltoidea	((Pelagodoxa_henryana	(((Hydriastele_microspadix	(Dictyosperma_album	(((Dypsis_decaryi	Kentiopsis_piersoniorum)	(Heterospathe_cagayanensis	Veitchia_spiralis))	Burretiokentia_grandiflora)))	(Prestoea_acuminata	(Oenocarpus_minor	Oenocarpus_bataua)))	Geonoma_undata))	Manicaria_saccifera)))	(Pseudophoenix_vinifera	(((Reinhardtia_gracilis	Reinhardtia_simplex)	(Reinhardtia_paiewonskiana	Reinhardtia_latisecta))	((Bactris_major	Attalea_speciosa)	(Elaeis_oleifera	Elaeis_guineensis)))))	((Calamus_caryotoides	Nypa_fruticans)	(Phoenix_dactylifera	(Serenoa_repens	Sabal_domingensis))))	Orania_palindan)))	Kingia_australis);
((Nypa_fruticans	(((Sabal_domingensis	(Phoenix_dactylifera	Serenoa_repens))	((Iriartea_deltoidea	((((Prestoea_acuminata	(Oenocarpus_minor	Oenocarpus_bataua))	(Pelagodoxa_henryana	(Geonoma_undata	(Dictyosperma_album	(((Dypsis_decaryi	(Burretiokentia_grandiflora	Kentiopsis_piersoniorum))	(Heterospathe_cagayanensis	Veitchia_spiralis))	Hydriastele_microspadix)))))	Manicaria_saccifera)	Roystonea_regia))	(((Leopoldinia_pulchra	Podococcus_barteri)	(Orania_palindan	Sclerosperma_profizianum))	(Pseudophoenix_vinifera	(((Reinhardtia_gracilis	Reinhardtia_simplex)	(Reinhardtia_paiewonskiana	Reinhardtia_latisecta))	((Bactris_major	Attalea_speciosa)	(Elaeis_oleifera	Elaeis_guineensis)))))))	Calamus_caryotoides))	Kingia_australis);
((Bactris_major	(Attalea_speciosa	((Elaeis_oleifera	Elaeis_guineensis)	((((Pseudophoenix_vinifera	(Iriartea_deltoidea	((((Prestoea_acuminata	(Oenocarpus_minor	Oenocarpus_bataua))	((Dictyosperma_album	(((Dypsis_decaryi	Kentiopsis_piersoniorum)	(Heterospathe_cagayanensis	Veitchia_spiralis))	(Burretiokentia_grandiflora	Hydriastele_microspadix)))	(Pelagodoxa_henryana	(Leopoldinia_pulchra	Geonoma_undata))))	Manicaria_saccifera)	Roystonea_regia)))	(Podococcus_barteri	(((Calamus_caryotoides	Nypa_fruticans)	(Phoenix_dactylifera	(Serenoa_repens	Sabal_domingensis)))	Sclerosperma_profizianum)))	Orania_palindan)	((Reinhardtia_gracilis	Reinhardtia_simplex)	(Reinhardtia_paiewonskiana	Reinhardtia_latisecta))))))	Kingia_australis);
(((Calamus_caryotoides	Nypa_fruticans)	((Phoenix_dactylifera	(Serenoa_repens	Sabal_domingensis))	((Podococcus_barteri	(Sclerosperma_profizianum	Orania_palindan))	(((Attalea_speciosa	(Elaeis_oleifera	Elaeis_guineensis))	(((Reinhardtia_gracilis	Reinhardtia_simplex)	(Reinhardtia_paiewonskiana	Reinhardtia_latisecta))	Bactris_major))	((Pseudophoenix_vinifera	(((((Prestoea_acuminata	(Oenocarpus_minor	Oenocarpus_bataua))	((((Heterospathe_cagayanensis	Veitchia_spiralis)	Dictyosperma_album)	(Burretiokentia_grandiflora	Hydriastele_microspadix))	(Dypsis_decaryi	Kentiopsis_piersoniorum)))	(Iriartea_deltoidea	Geonoma_undata))	(Leopoldinia_pulchra	Pelagodoxa_henryana))	Manicaria_saccifera))	Roystonea_regia)))))	Kingia_australis);
((Nypa_fruticans	(((Phoenix_dactylifera	(Serenoa_repens	Sabal_domingensis))	((Sclerosperma_profizianum	Orania_palindan)	((Attalea_speciosa	(((Reinhardtia_gracilis	Reinhardtia_simplex)	(Reinhardtia_paiewonskiana	Reinhardtia_latisecta))	(Bactris_major	(Elaeis_oleifera	Elaeis_guineensis))))	((Leopoldinia_pulchra	Podococcus_barteri)	(Pseudophoenix_vinifera	((((((Prestoea_acuminata	(Oenocarpus_minor	Oenocarpus_bataua))	(Hydriastele_microspadix	(Dictyosperma_album	((Heterospathe_cagayanensis	(Veitchia_spiralis	Burretiokentia_grandiflora))	(Dypsis_decaryi	Kentiopsis_piersoniorum)))))	(Iriartea_deltoidea	Geonoma_undata))	Pelagodoxa_henryana)	Manicaria_saccifera)	Roystonea_regia))))))	Calamus_caryotoides))	Kingia_australis);
((Nypa_fruticans	(((Phoenix_dactylifera	(Serenoa_repens	Sabal_domingensis))	((Sclerosperma_profizianum	Orania_palindan)	((((((((Prestoea_acuminata	(Oenocarpus_minor	Oenocarpus_bataua))	(Hydriastele_microspadix	(Dictyosperma_album	((Dypsis_decaryi	(Kentiopsis_piersoniorum	Burretiokentia_grandiflora))	(Heterospathe_cagayanensis	Veitchia_spiralis)))))	Geonoma_undata)	Pelagodoxa_henryana)	Manicaria_saccifera)	Roystonea_regia)	Iriartea_deltoidea)	(Pseudophoenix_vinifera	((Bactris_major	(Elaeis_oleifera	Elaeis_guineensis))	(Attalea_speciosa	((Leopoldinia_pulchra	Podococcus_barteri)	((Reinhardtia_gracilis	Reinhardtia_simplex)	(Reinhardtia_paiewonskiana	Reinhardtia_latisecta)))))))))	Calamus_caryotoides))	Kingia_australis);
((Sclerosperma_profizianum	(Orania_palindan	(((Iriartea_deltoidea	((((Prestoea_acuminata	(Oenocarpus_minor	Oenocarpus_bataua))	((Dictyosperma_album	(((Dypsis_decaryi	(Kentiopsis_piersoniorum	Burretiokentia_grandiflora))	(Heterospathe_cagayanensis	Veitchia_spiralis))	Hydriastele_microspadix))	(Geonoma_undata	(Leopoldinia_pulchra	Pelagodoxa_henryana))))	Manicaria_saccifera)	Roystonea_regia))	(Podococcus_barteri	(((Reinhardtia_gracilis	Reinhardtia_simplex)	(Reinhardtia_paiewonskiana	Reinhardtia_latisecta))	((Attalea_speciosa	Bactris_major)	(Pseudophoenix_vinifera	(Elaeis_oleifera	Elaeis_guineensis))))))	((Calamus_caryotoides	Nypa_fruticans)	(Sabal_domingensis	(Phoenix_dactylifera	Serenoa_repens))))))	Kingia_australis);
((Sclerosperma_profizianum	((Orania_palindan	((Phoenix_dactylifera	(Serenoa_repens	Sabal_domingensis))	(((((((Iriartea_deltoidea	(Leopoldinia_pulchra	Geonoma_undata))	((Prestoea_acuminata	(Oenocarpus_minor	Oenocarpus_bataua))	(((((Dypsis_decaryi	Kentiopsis_piersoniorum)	(Heterospathe_cagayanensis	Veitchia_spiralis))	Hydriastele_microspadix)	Burretiokentia_grandiflora)	Dictyosperma_album)))	Pelagodoxa_henryana)	Manicaria_saccifera)	Roystonea_regia)	(((((Reinhardtia_gracilis	Reinhardtia_simplex)	(Reinhardtia_paiewonskiana	Reinhardtia_latisecta))	(Bactris_major	(Elaeis_oleifera	Elaeis_guineensis)))	Attalea_speciosa)	Pseudophoenix_vinifera))	(Calamus_caryotoides	Nypa_fruticans))))	Podococcus_barteri))	Kingia_australis);
(((Orania_palindan	(((((((Prestoea_acuminata	(Oenocarpus_minor	Oenocarpus_bataua))	((((Veitchia_spiralis	((Dypsis_decaryi	(Burretiokentia_grandiflora	Kentiopsis_piersoniorum))	Heterospathe_cagayanensis))	Dictyosperma_album)	Hydriastele_microspadix)	((Leopoldinia_pulchra	Pelagodoxa_henryana)	Geonoma_undata)))	Manicaria_saccifera)	Roystonea_regia)	Iriartea_deltoidea)	(Pseudophoenix_vinifera	(Bactris_major	(((Reinhardtia_gracilis	Reinhardtia_simplex)	(Reinhardtia_paiewonskiana	Reinhardtia_latisecta))	(Attalea_speciosa	(Elaeis_oleifera	Elaeis_guineensis))))))	((Calamus_caryotoides	Nypa_fruticans)	(Phoenix_dactylifera	(Serenoa_repens	Sabal_domingensis)))))	(Podococcus_barteri	Sclerosperma_profizianum))	Kingia_australis);
((Nypa_fruticans	(((((Phoenix_dactylifera	(Serenoa_repens	Sabal_domingensis))	(((((((Prestoea_acuminata	(Oenocarpus_minor	Oenocarpus_bataua))	(Dictyosperma_album	(Hydriastele_microspadix	(((Burretiokentia_grandiflora	Kentiopsis_piersoniorum)	(Heterospathe_cagayanensis	Veitchia_spiralis))	Dypsis_decaryi))))	Geonoma_undata)	(Leopoldinia_pulchra	(Pelagodoxa_henryana	Manicaria_saccifera)))	Roystonea_regia)	Iriartea_deltoidea)	(Bactris_major	(((Reinhardtia_gracilis	Reinhardtia_simplex)	(Reinhardtia_paiewonskiana	Reinhardtia_latisecta))	(Attalea_speciosa	(Elaeis_oleifera	Elaeis_guineensis))))))	((Podococcus_barteri	Sclerosperma_profizianum)	Orania_palindan))	Pseudophoenix_vinifera)	Calamus_caryotoides))	Kingia_australis);
(((Podococcus_barteri	Sclerosperma_profizianum)	(Orania_palindan	(((Pseudophoenix_vinifera	(((((Pelagodoxa_henryana	Leopoldinia_pulchra)	(((Oenocarpus_bataua	Oenocarpus_minor)	Prestoea_acuminata)	(Geonoma_undata	(((((Burretiokentia_grandiflora	Kentiopsis_piersoniorum)	Dypsis_decaryi)	(Veitchia_spiralis	Heterospathe_cagayanensis))	Hydriastele_microspadix)	Dictyosperma_album))))	Manicaria_saccifera)	Roystonea_regia)	Iriartea_deltoidea))	((((Reinhardtia_simplex	Reinhardtia_gracilis)	(Reinhardtia_paiewonskiana	Reinhardtia_latisecta))	(Bactris_major	(Elaeis_guineensis	Elaeis_oleifera)))	Attalea_speciosa))	((Calamus_caryotoides	Nypa_fruticans)	(Phoenix_dactylifera	(Serenoa_repens	Sabal_domingensis))))))	Kingia_australis);
((Orania_palindan	(Sclerosperma_profizianum	((((Pseudophoenix_vinifera	((((((((Oenocarpus_bataua	Oenocarpus_minor)	Prestoea_acuminata)	(((((Kentiopsis_piersoniorum	Dypsis_decaryi)	(Veitchia_spiralis	Heterospathe_cagayanensis))	Hydriastele_microspadix)	Dictyosperma_album)	Burretiokentia_grandiflora))	(Pelagodoxa_henryana	Leopoldinia_pulchra))	Manicaria_saccifera)	Geonoma_undata)	Roystonea_regia)	Iriartea_deltoidea))	((Attalea_speciosa	(Elaeis_guineensis	Elaeis_oleifera))	(((Reinhardtia_simplex	Reinhardtia_gracilis)	(Reinhardtia_paiewonskiana	Reinhardtia_latisecta))	Bactris_major)))	((Calamus_caryotoides	Nypa_fruticans)	(Phoenix_dactylifera	(Serenoa_repens	Sabal_domingensis))))	Podococcus_barteri)))	Kingia_australis);
((Bactris_major	(((Elaeis_guineensis	Elaeis_oleifera)	(((((Calamus_caryotoides	Nypa_fruticans)	(Phoenix_dactylifera	(Serenoa_repens	Sabal_domingensis)))	(Pseudophoenix_vinifera	((((((Pelagodoxa_henryana	(Geonoma_undata	((Oenocarpus_bataua	Oenocarpus_minor)	Prestoea_acuminata)))	Leopoldinia_pulchra)	(((((Kentiopsis_piersoniorum	Dypsis_decaryi)	(Veitchia_spiralis	Heterospathe_cagayanensis))	Hydriastele_microspadix)	Dictyosperma_album)	Burretiokentia_grandiflora))	Manicaria_saccifera)	Roystonea_regia)	Iriartea_deltoidea)))	((Podococcus_barteri	Sclerosperma_profizianum)	Orania_palindan))	((Reinhardtia_simplex	Reinhardtia_gracilis)	(Reinhardtia_paiewonskiana	Reinhardtia_latisecta))))	Attalea_speciosa))	Kingia_australis);
((Nypa_fruticans	(((Pseudophoenix_vinifera	(((((((((Burretiokentia_grandiflora	Kentiopsis_piersoniorum)	(Veitchia_spiralis	Heterospathe_cagayanensis))	(Dypsis_decaryi	Hydriastele_microspadix))	Dictyosperma_album)	(Pelagodoxa_henryana	(Geonoma_undata	Leopoldinia_pulchra)))	((Oenocarpus_bataua	Oenocarpus_minor)	Prestoea_acuminata))	Manicaria_saccifera)	Roystonea_regia)	Iriartea_deltoidea))	((((Reinhardtia_simplex	Reinhardtia_gracilis)	(Reinhardtia_paiewonskiana	Reinhardtia_latisecta))	(((Elaeis_guineensis	Elaeis_oleifera)	Attalea_speciosa)	Bactris_major))	(((Podococcus_barteri	Sclerosperma_profizianum)	Orania_palindan)	(Phoenix_dactylifera	(Serenoa_repens	Sabal_domingensis)))))	Calamus_caryotoides))	Kingia_australis);
((Nypa_fruticans	(((Sabal_domingensis	(Phoenix_dactylifera	Serenoa_repens))	((((((((((Dypsis_decaryi	Dictyosperma_album)	(Burretiokentia_grandiflora	((Kentiopsis_piersoniorum	Heterospathe_cagayanensis)	Veitchia_spiralis)))	Hydriastele_microspadix)	(Leopoldinia_pulchra	Pelagodoxa_henryana))	(Geonoma_undata	((Oenocarpus_bataua	Oenocarpus_minor)	Prestoea_acuminata)))	Manicaria_saccifera)	Roystonea_regia)	Iriartea_deltoidea)	((Pseudophoenix_vinifera	(Attalea_speciosa	(((Reinhardtia_simplex	Reinhardtia_gracilis)	(Reinhardtia_paiewonskiana	Reinhardtia_latisecta))	((Elaeis_guineensis	Elaeis_oleifera)	Bactris_major))))	Podococcus_barteri))	(Sclerosperma_profizianum	Orania_palindan)))	Calamus_caryotoides))	Kingia_australis);
((Orania_palindan	(((((Calamus_caryotoides	Nypa_fruticans)	(Sabal_domingensis	(Phoenix_dactylifera	Serenoa_repens)))	((Pseudophoenix_vinifera	((((((Geonoma_undata	(Leopoldinia_pulchra	Pelagodoxa_henryana))	(((Dypsis_decaryi	(Burretiokentia_grandiflora	Kentiopsis_piersoniorum))	(Heterospathe_cagayanensis	Veitchia_spiralis))	(Dictyosperma_album	Hydriastele_microspadix)))	((Oenocarpus_bataua	Oenocarpus_minor)	Prestoea_acuminata))	Manicaria_saccifera)	Roystonea_regia)	Iriartea_deltoidea))	(Bactris_major	(((Reinhardtia_simplex	Reinhardtia_gracilis)	(Reinhardtia_paiewonskiana	Reinhardtia_latisecta))	(Attalea_speciosa	(Elaeis_guineensis	Elaeis_oleifera))))))	Podococcus_barteri)	Sclerosperma_profizianum))	Kingia_australis);
((Nypa_fruticans	((((Phoenix_dactylifera	(Serenoa_repens	Sabal_domingensis))	((Pseudophoenix_vinifera	(((((Manicaria_saccifera	((Dictyosperma_album	((((Dypsis_decaryi	Kentiopsis_piersoniorum)	(Heterospathe_cagayanensis	Veitchia_spiralis))	Hydriastele_microspadix)	Burretiokentia_grandiflora))	((Oenocarpus_bataua	Oenocarpus_minor)	Prestoea_acuminata)))	(Leopoldinia_pulchra	Pelagodoxa_henryana))	Geonoma_undata)	Roystonea_regia)	Iriartea_deltoidea))	(Bactris_major	(((Reinhardtia_simplex	Reinhardtia_gracilis)	(Reinhardtia_paiewonskiana	Reinhardtia_latisecta))	(Attalea_speciosa	(Elaeis_guineensis	Elaeis_oleifera))))))	(Podococcus_barteri	(Sclerosperma_profizianum	Orania_palindan)))	Calamus_caryotoides))	Kingia_australis);
(((Sclerosperma_profizianum	Orania_palindan)	(((Sabal_domingensis	(Phoenix_dactylifera	Serenoa_repens))	((((Calamus_caryotoides	Nypa_fruticans)	Pseudophoenix_vinifera)	(((Manicaria_saccifera	((Geonoma_undata	((Dictyosperma_album	(((Dypsis_decaryi	(Burretiokentia_grandiflora	Kentiopsis_piersoniorum))	(Heterospathe_cagayanensis	Veitchia_spiralis))	Hydriastele_microspadix))	((Oenocarpus_bataua	Oenocarpus_minor)	Prestoea_acuminata)))	Pelagodoxa_henryana))	Roystonea_regia)	Iriartea_deltoidea))	((Bactris_major	(Elaeis_guineensis	Elaeis_oleifera))	(((Reinhardtia_simplex	Reinhardtia_gracilis)	(Reinhardtia_paiewonskiana	Reinhardtia_latisecta))	Attalea_speciosa))))	(Leopoldinia_pulchra	Podococcus_barteri)))	Kingia_australis);
(((Calamus_caryotoides	Nypa_fruticans)	((((((((Dictyosperma_album	(((Heterospathe_cagayanensis	(Veitchia_spiralis	(Burretiokentia_grandiflora	Kentiopsis_piersoniorum)))	Dypsis_decaryi)	Hydriastele_microspadix))	((Oenocarpus_bataua	Oenocarpus_minor)	Prestoea_acuminata))	((Leopoldinia_pulchra	Pelagodoxa_henryana)	(Geonoma_undata	Manicaria_saccifera)))	Roystonea_regia)	Iriartea_deltoidea)	(Podococcus_barteri	(Pseudophoenix_vinifera	((Bactris_major	(Elaeis_guineensis	Elaeis_oleifera))	(((Reinhardtia_simplex	Reinhardtia_gracilis)	(Reinhardtia_paiewonskiana	Reinhardtia_latisecta))	Attalea_speciosa)))))	(Sclerosperma_profizianum	Orania_palindan))	(Phoenix_dactylifera	(Serenoa_repens	Sabal_domingensis))))	Kingia_australis);
(((Calamus_caryotoides	Nypa_fruticans)	((((Pseudophoenix_vinifera	(((((((Oenocarpus_bataua	Oenocarpus_minor)	Prestoea_acuminata)	((Geonoma_undata	Pelagodoxa_henryana)	((Dictyosperma_album	((Dypsis_decaryi	(Burretiokentia_grandiflora	Kentiopsis_piersoniorum))	(Heterospathe_cagayanensis	Veitchia_spiralis)))	Hydriastele_microspadix)))	Leopoldinia_pulchra)	Manicaria_saccifera)	Roystonea_regia)	Iriartea_deltoidea))	(((Bactris_major	(Elaeis_guineensis	Elaeis_oleifera))	((Reinhardtia_simplex	Reinhardtia_gracilis)	(Reinhardtia_paiewonskiana	Reinhardtia_latisecta)))	Attalea_speciosa))	((Podococcus_barteri	Sclerosperma_profizianum)	Orania_palindan))	(Sabal_domingensis	(Phoenix_dactylifera	Serenoa_repens))))	Kingia_australis);
(((Sclerosperma_profizianum	Orania_palindan)	(Podococcus_barteri	(((Nypa_fruticans	Calamus_caryotoides)	((Sabal_domingensis	Serenoa_repens)	Phoenix_dactylifera))	(((((Reinhardtia_latisecta	Reinhardtia_paiewonskiana)	(Reinhardtia_gracilis	Reinhardtia_simplex))	(Bactris_major	(Elaeis_guineensis	Elaeis_oleifera)))	Attalea_speciosa)	(Roystonea_regia	(Pseudophoenix_vinifera	(Iriartea_deltoidea	(Geonoma_undata	(Pelagodoxa_henryana	((((Hydriastele_microspadix	((Dypsis_decaryi	(Burretiokentia_grandiflora	Kentiopsis_piersoniorum))	(Heterospathe_cagayanensis	Veitchia_spiralis)))	Dictyosperma_album)	(Prestoea_acuminata	(Oenocarpus_minor	Oenocarpus_bataua)))	(Leopoldinia_pulchra	Manicaria_saccifera)))))))))))	Kingia_australis);
((Podococcus_barteri	((Orania_palindan	((Nypa_fruticans	Calamus_caryotoides)	(((Sabal_domingensis	Serenoa_repens)	Phoenix_dactylifera)	((Pseudophoenix_vinifera	((((Reinhardtia_latisecta	Reinhardtia_paiewonskiana)	(Reinhardtia_gracilis	Reinhardtia_simplex))	(Bactris_major	(Elaeis_guineensis	Elaeis_oleifera)))	Attalea_speciosa))	((((Geonoma_undata	(((Hydriastele_microspadix	((Dypsis_decaryi	(Burretiokentia_grandiflora	Kentiopsis_piersoniorum))	(Heterospathe_cagayanensis	Veitchia_spiralis)))	Dictyosperma_album)	((Leopoldinia_pulchra	Pelagodoxa_henryana)	(Prestoea_acuminata	(Oenocarpus_minor	Oenocarpus_bataua)))))	Manicaria_saccifera)	Roystonea_regia)	Iriartea_deltoidea)))))	Sclerosperma_profizianum))	Kingia_australis);
((Nypa_fruticans	(Pseudophoenix_vinifera	((Roystonea_regia	(Iriartea_deltoidea	(((Geonoma_undata	(Leopoldinia_pulchra	Pelagodoxa_henryana))	((Prestoea_acuminata	(Oenocarpus_minor	Oenocarpus_bataua))	((Hydriastele_microspadix	((Veitchia_spiralis	((Dypsis_decaryi	Kentiopsis_piersoniorum)	Heterospathe_cagayanensis))	Burretiokentia_grandiflora))	Dictyosperma_album)))	Manicaria_saccifera)))	((Calamus_caryotoides	(((Elaeis_guineensis	Elaeis_oleifera)	Bactris_major)	(((Reinhardtia_latisecta	Reinhardtia_paiewonskiana)	(Reinhardtia_gracilis	Reinhardtia_simplex))	Attalea_speciosa)))	((Sclerosperma_profizianum	(Podococcus_barteri	Orania_palindan))	((Sabal_domingensis	Serenoa_repens)	Phoenix_dactylifera))))))	Kingia_australis);
(((Podococcus_barteri	(Orania_palindan	Sclerosperma_profizianum))	((Sabal_domingensis	(Serenoa_repens	Phoenix_dactylifera))	(((Pseudophoenix_vinifera	(Iriartea_deltoidea	((((Prestoea_acuminata	(Oenocarpus_minor	Oenocarpus_bataua))	(((Hydriastele_microspadix	(((Dypsis_decaryi	Kentiopsis_piersoniorum)	(Heterospathe_cagayanensis	Veitchia_spiralis))	Burretiokentia_grandiflora))	Dictyosperma_album)	(Geonoma_undata	(Leopoldinia_pulchra	Pelagodoxa_henryana))))	Manicaria_saccifera)	Roystonea_regia)))	Calamus_caryotoides)	((Nypa_fruticans	((Elaeis_guineensis	Elaeis_oleifera)	(Attalea_speciosa	Bactris_major)))	((Reinhardtia_latisecta	Reinhardtia_paiewonskiana)	(Reinhardtia_gracilis	Reinhardtia_simplex))))))	Kingia_australis);
((Orania_palindan	(Sclerosperma_profizianum	((((Calamus_caryotoides	Nypa_fruticans)	(Phoenix_dactylifera	(Sabal_domingensis	Serenoa_repens)))	((Roystonea_regia	((Pseudophoenix_vinifera	(((Leopoldinia_pulchra	Pelagodoxa_henryana)	((((((Heterospathe_cagayanensis	Veitchia_spiralis)	((Kentiopsis_piersoniorum	Burretiokentia_grandiflora)	Dypsis_decaryi))	Hydriastele_microspadix)	Dictyosperma_album)	(Prestoea_acuminata	(Oenocarpus_minor	Oenocarpus_bataua)))	Geonoma_undata))	Manicaria_saccifera))	Iriartea_deltoidea))	(Bactris_major	(((Elaeis_guineensis	Elaeis_oleifera)	Attalea_speciosa)	((Reinhardtia_latisecta	Reinhardtia_paiewonskiana)	(Reinhardtia_gracilis	Reinhardtia_simplex))))))	Podococcus_barteri)))	Kingia_australis);
((Nypa_fruticans	(((Phoenix_dactylifera	(Sabal_domingensis	Serenoa_repens))	(((Roystonea_regia	((Pseudophoenix_vinifera	((Geonoma_undata	(((Prestoea_acuminata	(Oenocarpus_minor	Oenocarpus_bataua))	(Leopoldinia_pulchra	Pelagodoxa_henryana))	(((Kentiopsis_piersoniorum	(Heterospathe_cagayanensis	Veitchia_spiralis))	Burretiokentia_grandiflora)	(Hydriastele_microspadix	(Dypsis_decaryi	Dictyosperma_album)))))	Manicaria_saccifera))	Iriartea_deltoidea))	(Bactris_major	(((Elaeis_guineensis	Elaeis_oleifera)	Attalea_speciosa)	((Reinhardtia_latisecta	Reinhardtia_paiewonskiana)	(Reinhardtia_gracilis	Reinhardtia_simplex)))))	(Podococcus_barteri	(Orania_palindan	Sclerosperma_profizianum))))	Calamus_caryotoides))	Kingia_australis);
((Orania_palindan	(Sclerosperma_profizianum	((((Sabal_domingensis	(Serenoa_repens	Phoenix_dactylifera))	((((((Reinhardtia_latisecta	Reinhardtia_paiewonskiana)	(Reinhardtia_gracilis	Reinhardtia_simplex))	(Bactris_major	(Elaeis_guineensis	Elaeis_oleifera)))	Attalea_speciosa)	Roystonea_regia)	((((((Dypsis_decaryi	(((Veitchia_spiralis	Heterospathe_cagayanensis)	Burretiokentia_grandiflora)	Kentiopsis_piersoniorum))	(Hydriastele_microspadix	Dictyosperma_album))	((Geonoma_undata	Leopoldinia_pulchra)	Pelagodoxa_henryana))	((Iriartea_deltoidea	Prestoea_acuminata)	(Oenocarpus_minor	Oenocarpus_bataua)))	Manicaria_saccifera)	Pseudophoenix_vinifera)))	Calamus_caryotoides)	(Nypa_fruticans	Podococcus_barteri))))	Kingia_australis);
((Orania_palindan	(Sclerosperma_profizianum	(((Phoenix_dactylifera	(Sabal_domingensis	Serenoa_repens))	(((((Reinhardtia_latisecta	Reinhardtia_paiewonskiana)	(Reinhardtia_gracilis	Reinhardtia_simplex))	(Bactris_major	(Elaeis_guineensis	Elaeis_oleifera)))	Attalea_speciosa)	(((Iriartea_deltoidea	Roystonea_regia)	((Pelagodoxa_henryana	((Dictyosperma_album	((Veitchia_spiralis	((Dypsis_decaryi	Kentiopsis_piersoniorum)	Heterospathe_cagayanensis))	(Burretiokentia_grandiflora	Hydriastele_microspadix)))	((Prestoea_acuminata	(Oenocarpus_minor	Oenocarpus_bataua))	(Geonoma_undata	Leopoldinia_pulchra))))	Manicaria_saccifera))	Pseudophoenix_vinifera)))	((Nypa_fruticans	Calamus_caryotoides)	Podococcus_barteri))))	Kingia_australis);
(((Orania_palindan	Sclerosperma_profizianum)	(((((Iriartea_deltoidea	Roystonea_regia)	((((Dictyosperma_album	((Veitchia_spiralis	((Dypsis_decaryi	Kentiopsis_piersoniorum)	Heterospathe_cagayanensis))	Hydriastele_microspadix))	Burretiokentia_grandiflora)	(Geonoma_undata	((Pelagodoxa_henryana	Leopoldinia_pulchra)	(Prestoea_acuminata	(Oenocarpus_minor	Oenocarpus_bataua)))))	Manicaria_saccifera))	(Pseudophoenix_vinifera	(((Reinhardtia_latisecta	Reinhardtia_paiewonskiana)	(Reinhardtia_gracilis	Reinhardtia_simplex))	((Attalea_speciosa	Bactris_major)	(Elaeis_guineensis	Elaeis_oleifera)))))	((Nypa_fruticans	Calamus_caryotoides)	(Phoenix_dactylifera	(Sabal_domingensis	Serenoa_repens))))	Podococcus_barteri))	Kingia_australis);
((Nypa_fruticans	(Calamus_caryotoides	((Phoenix_dactylifera	(Sabal_domingensis	Serenoa_repens))	((Podococcus_barteri	(Orania_palindan	Sclerosperma_profizianum))	(((Iriartea_deltoidea	Roystonea_regia)	(((Prestoea_acuminata	(Oenocarpus_minor	Oenocarpus_bataua))	((((Dypsis_decaryi	(Burretiokentia_grandiflora	Kentiopsis_piersoniorum))	(Heterospathe_cagayanensis	Veitchia_spiralis))	(Hydriastele_microspadix	Dictyosperma_album))	(Geonoma_undata	(Pelagodoxa_henryana	Leopoldinia_pulchra))))	Manicaria_saccifera))	(Pseudophoenix_vinifera	(((Reinhardtia_latisecta	Reinhardtia_paiewonskiana)	(Reinhardtia_gracilis	Reinhardtia_simplex))	((Attalea_speciosa	Bactris_major)	(Elaeis_guineensis	Elaeis_oleifera)))))))))	Kingia_australis);
((Sclerosperma_profizianum	(Orania_palindan	(((((((((Reinhardtia_latisecta	Reinhardtia_paiewonskiana)	(Reinhardtia_gracilis	Reinhardtia_simplex))	((Elaeis_oleifera	Elaeis_guineensis)	Attalea_speciosa))	Bactris_major)	(Sabal_domingensis	(Serenoa_repens	Phoenix_dactylifera)))	((Manicaria_saccifera	(((Oenocarpus_minor	Oenocarpus_bataua)	Prestoea_acuminata)	((Geonoma_undata	(Iriartea_deltoidea	(Leopoldinia_pulchra	Pelagodoxa_henryana)))	(Dictyosperma_album	((Dypsis_decaryi	((Burretiokentia_grandiflora	Kentiopsis_piersoniorum)	(Heterospathe_cagayanensis	Veitchia_spiralis)))	Hydriastele_microspadix)))))	Roystonea_regia))	Pseudophoenix_vinifera)	(Calamus_caryotoides	Nypa_fruticans))	Podococcus_barteri)))	Kingia_australis);
((((((Calamus_caryotoides	Nypa_fruticans)	(Sabal_domingensis	(Serenoa_repens	Phoenix_dactylifera)))	((Roystonea_regia	(Iriartea_deltoidea	(Pseudophoenix_vinifera	(Manicaria_saccifera	(((Oenocarpus_minor	Oenocarpus_bataua)	Prestoea_acuminata)	((Geonoma_undata	(Leopoldinia_pulchra	Pelagodoxa_henryana))	((Dictyosperma_album	(((Dypsis_decaryi	Kentiopsis_piersoniorum)	(Heterospathe_cagayanensis	Veitchia_spiralis))	Hydriastele_microspadix))	Burretiokentia_grandiflora)))))))	((((Reinhardtia_latisecta	Reinhardtia_paiewonskiana)	(Reinhardtia_gracilis	Reinhardtia_simplex))	((Elaeis_oleifera	Elaeis_guineensis)	Bactris_major))	Attalea_speciosa)))	Podococcus_barteri)	(Sclerosperma_profizianum	Orania_palindan))	Kingia_australis);
(((Calamus_caryotoides	Nypa_fruticans)	((Sabal_domingensis	(Serenoa_repens	Phoenix_dactylifera))	((((Iriartea_deltoidea	((Manicaria_saccifera	(((Oenocarpus_minor	Oenocarpus_bataua)	Prestoea_acuminata)	((Geonoma_undata	(Leopoldinia_pulchra	Pelagodoxa_henryana))	((Dictyosperma_album	((Dypsis_decaryi	(Kentiopsis_piersoniorum	(Heterospathe_cagayanensis	Veitchia_spiralis)))	Hydriastele_microspadix))	Burretiokentia_grandiflora))))	Roystonea_regia))	Pseudophoenix_vinifera)	((((Reinhardtia_latisecta	Reinhardtia_paiewonskiana)	(Reinhardtia_gracilis	Reinhardtia_simplex))	((Elaeis_oleifera	Elaeis_guineensis)	Bactris_major))	Attalea_speciosa))	(Podococcus_barteri	(Sclerosperma_profizianum	Orania_palindan)))))	Kingia_australis);
(((Sclerosperma_profizianum	Podococcus_barteri)	(Orania_palindan	(Nypa_fruticans	((Calamus_caryotoides	((Iriartea_deltoidea	((((((Oenocarpus_minor	Oenocarpus_bataua)	Prestoea_acuminata)	(Leopoldinia_pulchra	Pelagodoxa_henryana))	((Dictyosperma_album	(((Heterospathe_cagayanensis	(Dypsis_decaryi	Kentiopsis_piersoniorum))	Veitchia_spiralis)	Hydriastele_microspadix))	Burretiokentia_grandiflora))	(Geonoma_undata	Manicaria_saccifera))	Roystonea_regia))	(((((Reinhardtia_latisecta	Reinhardtia_paiewonskiana)	(Reinhardtia_gracilis	Reinhardtia_simplex))	((Elaeis_oleifera	Elaeis_guineensis)	Bactris_major))	Attalea_speciosa)	Pseudophoenix_vinifera)))	(Phoenix_dactylifera	(Sabal_domingensis	Serenoa_repens))))))	Kingia_australis);
((Nypa_fruticans	(((Sclerosperma_profizianum	Orania_palindan)	(Podococcus_barteri	((((Elaeis_oleifera	Elaeis_guineensis)	(Attalea_speciosa	Bactris_major))	((Reinhardtia_latisecta	Reinhardtia_paiewonskiana)	(Reinhardtia_gracilis	Reinhardtia_simplex)))	((Pseudophoenix_vinifera	(Iriartea_deltoidea	Calamus_caryotoides))	((((Leopoldinia_pulchra	Pelagodoxa_henryana)	((((Dictyosperma_album	(((Dypsis_decaryi	Kentiopsis_piersoniorum)	(Veitchia_spiralis	Heterospathe_cagayanensis))	Hydriastele_microspadix))	Burretiokentia_grandiflora)	((Oenocarpus_minor	Oenocarpus_bataua)	Prestoea_acuminata))	Geonoma_undata))	Manicaria_saccifera)	Roystonea_regia)))))	(Phoenix_dactylifera	(Sabal_domingensis	Serenoa_repens))))	Kingia_australis);
((Nypa_fruticans	((((((Elaeis_oleifera	Elaeis_guineensis)	Bactris_major)	(Attalea_speciosa	((Reinhardtia_latisecta	Reinhardtia_paiewonskiana)	(Reinhardtia_gracilis	Reinhardtia_simplex))))	((Pseudophoenix_vinifera	((((Oenocarpus_minor	Oenocarpus_bataua)	Prestoea_acuminata)	(((Iriartea_deltoidea	Geonoma_undata)	Pelagodoxa_henryana)	(Dictyosperma_album	((Burretiokentia_grandiflora	((Dypsis_decaryi	Kentiopsis_piersoniorum)	(Veitchia_spiralis	Heterospathe_cagayanensis)))	Hydriastele_microspadix))))	Manicaria_saccifera))	(Roystonea_regia	Calamus_caryotoides)))	(Orania_palindan	(Sclerosperma_profizianum	(Leopoldinia_pulchra	Podococcus_barteri))))	(Phoenix_dactylifera	(Sabal_domingensis	Serenoa_repens))))	Kingia_australis);
((Nypa_fruticans	(((Roystonea_regia	(Calamus_caryotoides	Pseudophoenix_vinifera))	(((((Oenocarpus_minor	Oenocarpus_bataua)	(Iriartea_deltoidea	Prestoea_acuminata))	(Geonoma_undata	(((Dictyosperma_album	(Veitchia_spiralis	Heterospathe_cagayanensis))	((Kentiopsis_piersoniorum	Burretiokentia_grandiflora)	Dypsis_decaryi))	Hydriastele_microspadix)))	(Leopoldinia_pulchra	Pelagodoxa_henryana))	Manicaria_saccifera))	(((Orania_palindan	(Sclerosperma_profizianum	Podococcus_barteri))	(Phoenix_dactylifera	(Sabal_domingensis	Serenoa_repens)))	(((Elaeis_oleifera	Elaeis_guineensis)	(Attalea_speciosa	Bactris_major))	((Reinhardtia_latisecta	Reinhardtia_paiewonskiana)	(Reinhardtia_gracilis	Reinhardtia_simplex))))))	Kingia_australis);
((Orania_palindan	(((((Calamus_caryotoides	Nypa_fruticans)	(Phoenix_dactylifera	(Sabal_domingensis	Serenoa_repens)))	((Pseudophoenix_vinifera	((((Elaeis_oleifera	Elaeis_guineensis)	Bactris_major)	((Reinhardtia_latisecta	Reinhardtia_paiewonskiana)	(Reinhardtia_gracilis	Reinhardtia_simplex)))	Attalea_speciosa))	(((((((Oenocarpus_minor	Oenocarpus_bataua)	Prestoea_acuminata)	(((Hydriastele_microspadix	((Kentiopsis_piersoniorum	Burretiokentia_grandiflora)	Dypsis_decaryi))	(Veitchia_spiralis	Heterospathe_cagayanensis))	Dictyosperma_album))	(Pelagodoxa_henryana	(Leopoldinia_pulchra	Geonoma_undata)))	Manicaria_saccifera)	Iriartea_deltoidea)	Roystonea_regia)))	Sclerosperma_profizianum)	Podococcus_barteri))	Kingia_australis);
((Nypa_fruticans	(Pseudophoenix_vinifera	((((Elaeis_oleifera	Elaeis_guineensis)	(Attalea_speciosa	Bactris_major))	((Reinhardtia_latisecta	Reinhardtia_paiewonskiana)	(Reinhardtia_gracilis	Reinhardtia_simplex)))	(((((((Calamus_caryotoides	Hydriastele_microspadix)	((Kentiopsis_piersoniorum	Burretiokentia_grandiflora)	Dypsis_decaryi))	(Veitchia_spiralis	Heterospathe_cagayanensis))	Dictyosperma_album)	((((Manicaria_saccifera	Pelagodoxa_henryana)	Iriartea_deltoidea)	Geonoma_undata)	((Oenocarpus_minor	Oenocarpus_bataua)	Prestoea_acuminata)))	Roystonea_regia)	((Sclerosperma_profizianum	((Leopoldinia_pulchra	Podococcus_barteri)	Orania_palindan))	(Phoenix_dactylifera	(Sabal_domingensis	Serenoa_repens)))))))	Kingia_australis);
(((((Calamus_caryotoides	Nypa_fruticans)	(Phoenix_dactylifera	(Sabal_domingensis	Serenoa_repens)))	((Pseudophoenix_vinifera	((((Elaeis_oleifera	Elaeis_guineensis)	Attalea_speciosa)	((Reinhardtia_latisecta	Reinhardtia_paiewonskiana)	(Reinhardtia_gracilis	Reinhardtia_simplex)))	Bactris_major))	(Roystonea_regia	(Iriartea_deltoidea	(Manicaria_saccifera	(Pelagodoxa_henryana	((Geonoma_undata	(((((Kentiopsis_piersoniorum	Burretiokentia_grandiflora)	Dypsis_decaryi)	(Veitchia_spiralis	Heterospathe_cagayanensis))	Hydriastele_microspadix)	Dictyosperma_album))	((Oenocarpus_minor	Oenocarpus_bataua)	Prestoea_acuminata))))))))	((Orania_palindan	Sclerosperma_profizianum)	(Leopoldinia_pulchra	Podococcus_barteri)))	Kingia_australis);
(((Leopoldinia_pulchra	Podococcus_barteri)	((((Phoenix_dactylifera	(Sabal_domingensis	Serenoa_repens))	((Nypa_fruticans	(Attalea_speciosa	(((Reinhardtia_paiewonskiana	Reinhardtia_latisecta)	(Reinhardtia_gracilis	Reinhardtia_simplex))	((Elaeis_oleifera	Elaeis_guineensis)	Bactris_major))))	((Calamus_caryotoides	Pseudophoenix_vinifera)	(Roystonea_regia	(((Dictyosperma_album	(((Heterospathe_cagayanensis	Veitchia_spiralis)	(Dypsis_decaryi	(Kentiopsis_piersoniorum	Burretiokentia_grandiflora)))	Hydriastele_microspadix))	((Oenocarpus_bataua	Oenocarpus_minor)	Prestoea_acuminata))	((Pelagodoxa_henryana	Manicaria_saccifera)	(Iriartea_deltoidea	Geonoma_undata)))))))	Orania_palindan)	Sclerosperma_profizianum))	Kingia_australis);
(((Pseudophoenix_vinifera	(((Attalea_speciosa	(((Reinhardtia_paiewonskiana	Reinhardtia_latisecta)	(Reinhardtia_gracilis	Reinhardtia_simplex))	((Elaeis_oleifera	Elaeis_guineensis)	Bactris_major)))	((Roystonea_regia	((Dictyosperma_album	((((Heterospathe_cagayanensis	Veitchia_spiralis)	(Dypsis_decaryi	Kentiopsis_piersoniorum))	Burretiokentia_grandiflora)	Hydriastele_microspadix))	(((Oenocarpus_bataua	Oenocarpus_minor)	Prestoea_acuminata)	(Pelagodoxa_henryana	(Geonoma_undata	Manicaria_saccifera)))))	Iriartea_deltoidea))	(Phoenix_dactylifera	(Sabal_domingensis	Serenoa_repens))))	(Sclerosperma_profizianum	(Orania_palindan	((Calamus_caryotoides	Nypa_fruticans)	(Leopoldinia_pulchra	Podococcus_barteri)))))	Kingia_australis);
(((Orania_palindan	(((Leopoldinia_pulchra	Podococcus_barteri)	((((Elaeis_oleifera	Elaeis_guineensis)	(Attalea_speciosa	Bactris_major))	((Reinhardtia_paiewonskiana	Reinhardtia_latisecta)	(Reinhardtia_gracilis	Reinhardtia_simplex)))	(Pseudophoenix_vinifera	((Roystonea_regia	((((Dictyosperma_album	(Hydriastele_microspadix	((Heterospathe_cagayanensis	Veitchia_spiralis)	(Dypsis_decaryi	Kentiopsis_piersoniorum))))	Burretiokentia_grandiflora)	(Geonoma_undata	((Oenocarpus_bataua	Oenocarpus_minor)	Prestoea_acuminata)))	(Pelagodoxa_henryana	Manicaria_saccifera)))	Iriartea_deltoidea))))	((Phoenix_dactylifera	(Sabal_domingensis	Serenoa_repens))	(Calamus_caryotoides	Nypa_fruticans))))	Sclerosperma_profizianum)	Kingia_australis);
(((Sclerosperma_profizianum	Podococcus_barteri)	(Orania_palindan	((((((Elaeis_oleifera	Elaeis_guineensis)	Bactris_major)	((Reinhardtia_paiewonskiana	Reinhardtia_latisecta)	(Reinhardtia_gracilis	Reinhardtia_simplex)))	Attalea_speciosa)	(Pseudophoenix_vinifera	(Manicaria_saccifera	((((Oenocarpus_bataua	Oenocarpus_minor)	Prestoea_acuminata)	(((Iriartea_deltoidea	Geonoma_undata)	(Leopoldinia_pulchra	Pelagodoxa_henryana))	((Dictyosperma_album	(((Heterospathe_cagayanensis	Veitchia_spiralis)	(Burretiokentia_grandiflora	Kentiopsis_piersoniorum))	Dypsis_decaryi))	Hydriastele_microspadix)))	Roystonea_regia))))	((Calamus_caryotoides	Nypa_fruticans)	(Sabal_domingensis	(Serenoa_repens	Phoenix_dactylifera))))))	Kingia_australis);
(((Sclerosperma_profizianum	(Leopoldinia_pulchra	Podococcus_barteri))	(Orania_palindan	(((((Reinhardtia_paiewonskiana	Reinhardtia_latisecta)	(Reinhardtia_gracilis	Reinhardtia_simplex))	((Bactris_major	Attalea_speciosa)	(Elaeis_oleifera	Elaeis_guineensis)))	(Pseudophoenix_vinifera	(((((Hydriastele_microspadix	Geonoma_undata)	(Manicaria_saccifera	Pelagodoxa_henryana))	((Dictyosperma_album	((Heterospathe_cagayanensis	Veitchia_spiralis)	((Burretiokentia_grandiflora	Kentiopsis_piersoniorum)	Dypsis_decaryi)))	((Oenocarpus_bataua	Oenocarpus_minor)	Prestoea_acuminata)))	Roystonea_regia)	Iriartea_deltoidea)))	((Calamus_caryotoides	Nypa_fruticans)	(Phoenix_dactylifera	(Sabal_domingensis	Serenoa_repens))))))	Kingia_australis);
((Orania_palindan	((Sclerosperma_profizianum	((Calamus_caryotoides	Nypa_fruticans)	((Phoenix_dactylifera	(Sabal_domingensis	Serenoa_repens))	(((((Dictyosperma_album	(Hydriastele_microspadix	((Heterospathe_cagayanensis	Veitchia_spiralis)	(Kentiopsis_piersoniorum	Dypsis_decaryi))))	Burretiokentia_grandiflora)	(((Oenocarpus_bataua	Oenocarpus_minor)	Prestoea_acuminata)	(Pelagodoxa_henryana	((Iriartea_deltoidea	Geonoma_undata)	Manicaria_saccifera))))	Roystonea_regia)	((Bactris_major	(((Elaeis_oleifera	Elaeis_guineensis)	Attalea_speciosa)	((Reinhardtia_paiewonskiana	Reinhardtia_latisecta)	(Reinhardtia_gracilis	Reinhardtia_simplex))))	Pseudophoenix_vinifera)))))	(Leopoldinia_pulchra	Podococcus_barteri)))	Kingia_australis);
((((Sclerosperma_profizianum	Orania_palindan)	((Roystonea_regia	((Iriartea_deltoidea	((((Reinhardtia_paiewonskiana	Reinhardtia_latisecta)	(Reinhardtia_gracilis	Reinhardtia_simplex))	((Attalea_speciosa	Bactris_major)	(Elaeis_oleifera	Elaeis_guineensis)))	Pseudophoenix_vinifera))	(((((Dictyosperma_album	((Heterospathe_cagayanensis	(Kentiopsis_piersoniorum	Dypsis_decaryi))	(Veitchia_spiralis	Hydriastele_microspadix)))	Burretiokentia_grandiflora)	(((Oenocarpus_bataua	Oenocarpus_minor)	Prestoea_acuminata)	Geonoma_undata))	Pelagodoxa_henryana)	Manicaria_saccifera)))	((Calamus_caryotoides	Nypa_fruticans)	(Phoenix_dactylifera	(Sabal_domingensis	Serenoa_repens)))))	(Leopoldinia_pulchra	Podococcus_barteri))	Kingia_australis);
((Sclerosperma_profizianum	(Podococcus_barteri	(Orania_palindan	((((((Reinhardtia_paiewonskiana	Reinhardtia_latisecta)	(Reinhardtia_gracilis	Reinhardtia_simplex))	(Bactris_major	(Elaeis_oleifera	Elaeis_guineensis)))	Attalea_speciosa)	(Pseudophoenix_vinifera	(Iriartea_deltoidea	(((((Oenocarpus_bataua	Oenocarpus_minor)	Prestoea_acuminata)	(((Leopoldinia_pulchra	Pelagodoxa_henryana)	Geonoma_undata)	(Dictyosperma_album	(((Veitchia_spiralis	Heterospathe_cagayanensis)	((Burretiokentia_grandiflora	Kentiopsis_piersoniorum)	Dypsis_decaryi))	Hydriastele_microspadix))))	Manicaria_saccifera)	Roystonea_regia))))	((Calamus_caryotoides	Nypa_fruticans)	(Phoenix_dactylifera	(Sabal_domingensis	Serenoa_repens)))))))	Kingia_australis);
((Nypa_fruticans	((Pseudophoenix_vinifera	(((Geonoma_undata	((Dictyosperma_album	(((Veitchia_spiralis	Heterospathe_cagayanensis)	((Burretiokentia_grandiflora	Kentiopsis_piersoniorum)	Dypsis_decaryi))	Hydriastele_microspadix))	(((Oenocarpus_bataua	Oenocarpus_minor)	Prestoea_acuminata)	Pelagodoxa_henryana)))	Manicaria_saccifera)	(Roystonea_regia	(((Phoenix_dactylifera	((Iriartea_deltoidea	Sabal_domingensis)	Serenoa_repens))	((Leopoldinia_pulchra	Podococcus_barteri)	(Sclerosperma_profizianum	Orania_palindan)))	(((Reinhardtia_paiewonskiana	Reinhardtia_latisecta)	(Reinhardtia_gracilis	Reinhardtia_simplex))	((Attalea_speciosa	Bactris_major)	(Elaeis_oleifera	Elaeis_guineensis)))))))	Calamus_caryotoides))	Kingia_australis);
(((Leopoldinia_pulchra	Podococcus_barteri)	(Sclerosperma_profizianum	(((((((Reinhardtia_paiewonskiana	Reinhardtia_latisecta)	(Reinhardtia_gracilis	Reinhardtia_simplex))	(Bactris_major	(Elaeis_oleifera	Elaeis_guineensis)))	Attalea_speciosa)	((((Calamus_caryotoides	Pseudophoenix_vinifera)	((((Oenocarpus_bataua	Oenocarpus_minor)	Prestoea_acuminata)	(((Iriartea_deltoidea	Geonoma_undata)	(Dictyosperma_album	(Hydriastele_microspadix	(Veitchia_spiralis	(Heterospathe_cagayanensis	((Burretiokentia_grandiflora	Kentiopsis_piersoniorum)	Dypsis_decaryi))))))	Pelagodoxa_henryana))	Manicaria_saccifera))	Roystonea_regia)	Nypa_fruticans))	(Phoenix_dactylifera	(Sabal_domingensis	Serenoa_repens)))	Orania_palindan)))	Kingia_australis);
((Nypa_fruticans	(((Podococcus_barteri	(Sclerosperma_profizianum	Orania_palindan))	((Phoenix_dactylifera	(Serenoa_repens	Sabal_domingensis))	(((((Hydriastele_microspadix	((((Burretiokentia_grandiflora	Kentiopsis_piersoniorum)	Dypsis_decaryi)	(Veitchia_spiralis	Heterospathe_cagayanensis))	Dictyosperma_album))	((Manicaria_saccifera	Geonoma_undata)	((Prestoea_acuminata	(Oenocarpus_minor	Oenocarpus_bataua))	(Pelagodoxa_henryana	Leopoldinia_pulchra))))	Roystonea_regia)	Iriartea_deltoidea)	(((Attalea_speciosa	(Elaeis_oleifera	Elaeis_guineensis))	((Reinhardtia_simplex	Reinhardtia_gracilis)	(Reinhardtia_latisecta	Reinhardtia_paiewonskiana)))	(Pseudophoenix_vinifera	Bactris_major)))))	Calamus_caryotoides))	Kingia_australis);
((Nypa_fruticans	(((Podococcus_barteri	(Sclerosperma_profizianum	Orania_palindan))	((Phoenix_dactylifera	(Serenoa_repens	Sabal_domingensis))	(Pseudophoenix_vinifera	((((((Prestoea_acuminata	(Oenocarpus_minor	Oenocarpus_bataua))	(((Dictyosperma_album	(Hydriastele_microspadix	(((Burretiokentia_grandiflora	Kentiopsis_piersoniorum)	Dypsis_decaryi)	(Veitchia_spiralis	Heterospathe_cagayanensis))))	(Pelagodoxa_henryana	Leopoldinia_pulchra))	Geonoma_undata))	Manicaria_saccifera)	Roystonea_regia)	Iriartea_deltoidea)	(((Elaeis_oleifera	Elaeis_guineensis)	(Bactris_major	Attalea_speciosa))	((Reinhardtia_simplex	Reinhardtia_gracilis)	(Reinhardtia_latisecta	Reinhardtia_paiewonskiana)))))))	Calamus_caryotoides))	Kingia_australis);
((Sclerosperma_profizianum	((Orania_palindan	(((Sabal_domingensis	(Phoenix_dactylifera	Serenoa_repens))	(Pseudophoenix_vinifera	(((((Prestoea_acuminata	(Oenocarpus_minor	Oenocarpus_bataua))	(((Iriartea_deltoidea	(Leopoldinia_pulchra	Geonoma_undata))	Pelagodoxa_henryana)	(((Kentiopsis_piersoniorum	Dypsis_decaryi)	((Veitchia_spiralis	Heterospathe_cagayanensis)	(Burretiokentia_grandiflora	Dictyosperma_album)))	Hydriastele_microspadix)))	Manicaria_saccifera)	Roystonea_regia)	((((Elaeis_oleifera	Elaeis_guineensis)	Attalea_speciosa)	((Reinhardtia_simplex	Reinhardtia_gracilis)	(Reinhardtia_latisecta	Reinhardtia_paiewonskiana)))	Bactris_major))))	(Calamus_caryotoides	Nypa_fruticans)))	Podococcus_barteri))	Kingia_australis);
((Nypa_fruticans	(Bactris_major	((Elaeis_oleifera	Elaeis_guineensis)	(Attalea_speciosa	((((Phoenix_dactylifera	(Serenoa_repens	Sabal_domingensis))	(Podococcus_barteri	(Sclerosperma_profizianum	Orania_palindan)))	((Iriartea_deltoidea	((((Prestoea_acuminata	(Oenocarpus_minor	Oenocarpus_bataua))	((Geonoma_undata	(Pelagodoxa_henryana	Leopoldinia_pulchra))	(((Burretiokentia_grandiflora	Hydriastele_microspadix)	(Veitchia_spiralis	((Kentiopsis_piersoniorum	Dypsis_decaryi)	Heterospathe_cagayanensis)))	Dictyosperma_album)))	Manicaria_saccifera)	Roystonea_regia))	(Calamus_caryotoides	Pseudophoenix_vinifera)))	((Reinhardtia_simplex	Reinhardtia_gracilis)	(Reinhardtia_latisecta	Reinhardtia_paiewonskiana)))))))	Kingia_australis);
((Nypa_fruticans	(Calamus_caryotoides	((Sabal_domingensis	(Phoenix_dactylifera	Serenoa_repens))	((Orania_palindan	(Podococcus_barteri	Sclerosperma_profizianum))	((Pseudophoenix_vinifera	(((Reinhardtia_simplex	Reinhardtia_gracilis)	(Reinhardtia_latisecta	Reinhardtia_paiewonskiana))	((Elaeis_oleifera	Elaeis_guineensis)	(Bactris_major	Attalea_speciosa))))	((((((Iriartea_deltoidea	(Leopoldinia_pulchra	Geonoma_undata))	(((((Heterospathe_cagayanensis	(Veitchia_spiralis	(Burretiokentia_grandiflora	Kentiopsis_piersoniorum)))	Dypsis_decaryi)	Hydriastele_microspadix)	Dictyosperma_album)	(Oenocarpus_minor	Oenocarpus_bataua)))	Pelagodoxa_henryana)	Prestoea_acuminata)	Manicaria_saccifera)	Roystonea_regia))))))	Kingia_australis);
((Nypa_fruticans	((Calamus_caryotoides	Podococcus_barteri)	((Sclerosperma_profizianum	(((((Reinhardtia_simplex	Reinhardtia_gracilis)	(Reinhardtia_latisecta	Reinhardtia_paiewonskiana))	((Elaeis_oleifera	Elaeis_guineensis)	(Bactris_major	Attalea_speciosa)))	((((((Geonoma_undata	((((((Dypsis_decaryi	Kentiopsis_piersoniorum)	(Heterospathe_cagayanensis	Veitchia_spiralis))	Hydriastele_microspadix)	Dictyosperma_album)	Burretiokentia_grandiflora)	(Prestoea_acuminata	(Oenocarpus_minor	Oenocarpus_bataua))))	(Leopoldinia_pulchra	Pelagodoxa_henryana))	Manicaria_saccifera)	Iriartea_deltoidea)	Roystonea_regia)	Pseudophoenix_vinifera))	(Phoenix_dactylifera	(Serenoa_repens	Sabal_domingensis))))	Orania_palindan)))	Kingia_australis);
((Nypa_fruticans	(Calamus_caryotoides	(((Iriartea_deltoidea	(((((((Dypsis_decaryi	Kentiopsis_piersoniorum)	(Heterospathe_cagayanensis	(Burretiokentia_grandiflora	Veitchia_spiralis)))	Hydriastele_microspadix)	Dictyosperma_album)	((Prestoea_acuminata	(Oenocarpus_minor	Oenocarpus_bataua))	((Leopoldinia_pulchra	Pelagodoxa_henryana)	Geonoma_undata)))	Manicaria_saccifera)	Roystonea_regia))	Pseudophoenix_vinifera)	(((Phoenix_dactylifera	(Serenoa_repens	Sabal_domingensis))	((Orania_palindan	Sclerosperma_profizianum)	Podococcus_barteri))	(((Reinhardtia_simplex	Reinhardtia_gracilis)	(Reinhardtia_latisecta	Reinhardtia_paiewonskiana))	((Elaeis_oleifera	Elaeis_guineensis)	(Bactris_major	Attalea_speciosa)))))))	Kingia_australis);
((Veitchia_spiralis	(((Kentiopsis_piersoniorum	Burretiokentia_grandiflora)	(Dypsis_decaryi	((Hydriastele_microspadix	Dictyosperma_album)	(((Manicaria_saccifera	((Pseudophoenix_vinifera	(Nypa_fruticans	Calamus_caryotoides))	(Roystonea_regia	(((Phoenix_dactylifera	(Serenoa_repens	Sabal_domingensis))	(Orania_palindan	Sclerosperma_profizianum))	((((Reinhardtia_simplex	Reinhardtia_gracilis)	(Reinhardtia_latisecta	Reinhardtia_paiewonskiana))	((Elaeis_oleifera	Elaeis_guineensis)	(Bactris_major	Attalea_speciosa)))	Podococcus_barteri)))))	(Prestoea_acuminata	(Oenocarpus_minor	Oenocarpus_bataua)))	(Iriartea_deltoidea	((Leopoldinia_pulchra	Pelagodoxa_henryana)	Geonoma_undata))))))	Heterospathe_cagayanensis))	Kingia_australis);
((Nypa_fruticans	(Calamus_caryotoides	(((Roystonea_regia	(((Sabal_domingensis	(Phoenix_dactylifera	Serenoa_repens))	(Orania_palindan	((Leopoldinia_pulchra	Podococcus_barteri)	Sclerosperma_profizianum)))	(Bactris_major	((Attalea_speciosa	((Reinhardtia_simplex	Reinhardtia_gracilis)	(Reinhardtia_latisecta	Reinhardtia_paiewonskiana)))	(Elaeis_oleifera	Elaeis_guineensis)))))	((Pelagodoxa_henryana	Manicaria_saccifera)	((((((Heterospathe_cagayanensis	Veitchia_spiralis)	Kentiopsis_piersoniorum)	Burretiokentia_grandiflora)	(Hydriastele_microspadix	(Dypsis_decaryi	Dictyosperma_album)))	(Prestoea_acuminata	(Oenocarpus_minor	Oenocarpus_bataua)))	(Iriartea_deltoidea	Geonoma_undata))))	Pseudophoenix_vinifera)))	Kingia_australis);
((Orania_palindan	(Sclerosperma_profizianum	(((((Attalea_speciosa	(((Reinhardtia_simplex	Reinhardtia_gracilis)	(Reinhardtia_latisecta	Reinhardtia_paiewonskiana))	((Elaeis_oleifera	Elaeis_guineensis)	Bactris_major)))	Roystonea_regia)	((Manicaria_saccifera	((Prestoea_acuminata	(Oenocarpus_minor	Oenocarpus_bataua))	(Pelagodoxa_henryana	(Geonoma_undata	(Dictyosperma_album	((Dypsis_decaryi	(((Kentiopsis_piersoniorum	Burretiokentia_grandiflora)	Veitchia_spiralis)	Heterospathe_cagayanensis))	Hydriastele_microspadix))))))	Pseudophoenix_vinifera))	((Leopoldinia_pulchra	Podococcus_barteri)	Iriartea_deltoidea))	((Nypa_fruticans	Calamus_caryotoides)	(Phoenix_dactylifera	(Serenoa_repens	Sabal_domingensis))))))	Kingia_australis);
((Nypa_fruticans	((((((Sabal_domingensis	Serenoa_repens)	Phoenix_dactylifera)	(Podococcus_barteri	(Sclerosperma_profizianum	Orania_palindan)))	(((Attalea_speciosa	(Elaeis_guineensis	Elaeis_oleifera))	((Reinhardtia_simplex	Reinhardtia_gracilis)	(Reinhardtia_paiewonskiana	Reinhardtia_latisecta)))	(Calamus_caryotoides	Bactris_major)))	(((Manicaria_saccifera	((Geonoma_undata	(Pelagodoxa_henryana	Leopoldinia_pulchra))	((Prestoea_acuminata	(Oenocarpus_bataua	Oenocarpus_minor))	(((Hydriastele_microspadix	(Dictyosperma_album	(Dypsis_decaryi	Kentiopsis_piersoniorum)))	(Heterospathe_cagayanensis	Veitchia_spiralis))	Burretiokentia_grandiflora))))	Roystonea_regia)	Iriartea_deltoidea))	Pseudophoenix_vinifera))	Kingia_australis);
((Podococcus_barteri	(Sclerosperma_profizianum	(Orania_palindan	(((((Attalea_speciosa	(Elaeis_guineensis	Elaeis_oleifera))	((Reinhardtia_simplex	Reinhardtia_gracilis)	(Reinhardtia_paiewonskiana	Reinhardtia_latisecta)))	Bactris_major)	((((Manicaria_saccifera	((Pelagodoxa_henryana	Leopoldinia_pulchra)	(Geonoma_undata	((Prestoea_acuminata	(Oenocarpus_bataua	Oenocarpus_minor))	(Dictyosperma_album	(Hydriastele_microspadix	((Dypsis_decaryi	(Kentiopsis_piersoniorum	Burretiokentia_grandiflora))	(Veitchia_spiralis	Heterospathe_cagayanensis))))))))	Roystonea_regia)	Iriartea_deltoidea)	(Nypa_fruticans	(Calamus_caryotoides	Pseudophoenix_vinifera))))	((Sabal_domingensis	Serenoa_repens)	Phoenix_dactylifera)))))	Kingia_australis);
((Nypa_fruticans	(Sclerosperma_profizianum	(((((((Attalea_speciosa	(Elaeis_guineensis	Elaeis_oleifera))	((Reinhardtia_simplex	Reinhardtia_gracilis)	(Reinhardtia_paiewonskiana	Reinhardtia_latisecta)))	Bactris_major)	(Roystonea_regia	((Iriartea_deltoidea	((Pelagodoxa_henryana	Geonoma_undata)	(Manicaria_saccifera	((Prestoea_acuminata	(Oenocarpus_bataua	Oenocarpus_minor))	(Dictyosperma_album	(Hydriastele_microspadix	(((Dypsis_decaryi	Kentiopsis_piersoniorum)	(Veitchia_spiralis	Heterospathe_cagayanensis))	Burretiokentia_grandiflora)))))))	Pseudophoenix_vinifera)))	((Sabal_domingensis	Serenoa_repens)	Phoenix_dactylifera))	(Calamus_caryotoides	Orania_palindan))	(Leopoldinia_pulchra	Podococcus_barteri))))	Kingia_australis);
(((Sclerosperma_profizianum	(((((((Reinhardtia_simplex	Reinhardtia_gracilis)	(Reinhardtia_paiewonskiana	Reinhardtia_latisecta))	(Bactris_major	(Elaeis_guineensis	Elaeis_oleifera)))	Attalea_speciosa)	(((Nypa_fruticans	Calamus_caryotoides)	Pseudophoenix_vinifera)	(Roystonea_regia	(Iriartea_deltoidea	((Pelagodoxa_henryana	((Prestoea_acuminata	(Oenocarpus_bataua	Oenocarpus_minor))	(Dictyosperma_album	(((Veitchia_spiralis	Heterospathe_cagayanensis)	(Dypsis_decaryi	(Burretiokentia_grandiflora	Kentiopsis_piersoniorum)))	Hydriastele_microspadix))))	(Geonoma_undata	Manicaria_saccifera))))))	((Sabal_domingensis	Serenoa_repens)	Phoenix_dactylifera))	Orania_palindan))	(Leopoldinia_pulchra	Podococcus_barteri))	Kingia_australis);
((Nypa_fruticans	((Calamus_caryotoides	(Pseudophoenix_vinifera	((Iriartea_deltoidea	((((Prestoea_acuminata	(Oenocarpus_bataua	Oenocarpus_minor))	((Dictyosperma_album	(((Veitchia_spiralis	Heterospathe_cagayanensis)	(Dypsis_decaryi	Kentiopsis_piersoniorum))	Hydriastele_microspadix))	Burretiokentia_grandiflora))	((Geonoma_undata	Manicaria_saccifera)	(Leopoldinia_pulchra	Pelagodoxa_henryana)))	Roystonea_regia))	((((Sabal_domingensis	Serenoa_repens)	Phoenix_dactylifera)	Sclerosperma_profizianum)	((((Reinhardtia_simplex	Reinhardtia_gracilis)	(Reinhardtia_paiewonskiana	Reinhardtia_latisecta))	(Bactris_major	(Elaeis_guineensis	Elaeis_oleifera)))	(Orania_palindan	Attalea_speciosa))))))	Podococcus_barteri))	Kingia_australis);
((((((((Elaeis_guineensis	Elaeis_oleifera)	(Attalea_speciosa	((Reinhardtia_simplex	Reinhardtia_gracilis)	(Reinhardtia_paiewonskiana	Reinhardtia_latisecta))))	Bactris_major)	((Iriartea_deltoidea	((((((Veitchia_spiralis	(Heterospathe_cagayanensis	(Dypsis_decaryi	Kentiopsis_piersoniorum)))	(Hydriastele_microspadix	Dictyosperma_album))	Burretiokentia_grandiflora)	((Geonoma_undata	(Leopoldinia_pulchra	Pelagodoxa_henryana))	(Prestoea_acuminata	(Oenocarpus_bataua	Oenocarpus_minor))))	Manicaria_saccifera)	Roystonea_regia))	Pseudophoenix_vinifera))	((Sabal_domingensis	Serenoa_repens)	Phoenix_dactylifera))	(Calamus_caryotoides	Nypa_fruticans))	(Podococcus_barteri	(Orania_palindan	Sclerosperma_profizianum)))	Kingia_australis);
((Nypa_fruticans	((((Sabal_domingensis	Serenoa_repens)	Phoenix_dactylifera)	(Podococcus_barteri	(Orania_palindan	Sclerosperma_profizianum)))	((((Reinhardtia_simplex	Reinhardtia_gracilis)	(Reinhardtia_paiewonskiana	Reinhardtia_latisecta))	((Attalea_speciosa	Bactris_major)	(Elaeis_guineensis	Elaeis_oleifera)))	((((Iriartea_deltoidea	(((Prestoea_acuminata	(Oenocarpus_bataua	Oenocarpus_minor))	(((((Dypsis_decaryi	(Burretiokentia_grandiflora	Kentiopsis_piersoniorum))	Heterospathe_cagayanensis)	Veitchia_spiralis)	(Hydriastele_microspadix	Dictyosperma_album))	((Geonoma_undata	Leopoldinia_pulchra)	Pelagodoxa_henryana)))	Manicaria_saccifera))	Roystonea_regia)	Calamus_caryotoides)	Pseudophoenix_vinifera))))	Kingia_australis);
(((Leopoldinia_pulchra	Podococcus_barteri)	((Orania_palindan	Sclerosperma_profizianum)	((((((Reinhardtia_simplex	Reinhardtia_gracilis)	(Reinhardtia_paiewonskiana	Reinhardtia_latisecta))	(Bactris_major	(Elaeis_guineensis	Elaeis_oleifera)))	Attalea_speciosa)	(((Nypa_fruticans	Iriartea_deltoidea)	((((Prestoea_acuminata	(Oenocarpus_bataua	Oenocarpus_minor))	((((Heterospathe_cagayanensis	Veitchia_spiralis)	Kentiopsis_piersoniorum)	(Hydriastele_microspadix	Burretiokentia_grandiflora))	(Dypsis_decaryi	Dictyosperma_album)))	(Pelagodoxa_henryana	Geonoma_undata))	Manicaria_saccifera))	((Calamus_caryotoides	Pseudophoenix_vinifera)	Roystonea_regia)))	((Sabal_domingensis	Serenoa_repens)	Phoenix_dactylifera))))	Kingia_australis);
((Sclerosperma_profizianum	((((((((Reinhardtia_simplex	Reinhardtia_gracilis)	(Reinhardtia_paiewonskiana	Reinhardtia_latisecta))	(Bactris_major	(Elaeis_guineensis	Elaeis_oleifera)))	Attalea_speciosa)	(Pseudophoenix_vinifera	(Iriartea_deltoidea	(Roystonea_regia	(((((((Dypsis_decaryi	Kentiopsis_piersoniorum)	(Heterospathe_cagayanensis	Veitchia_spiralis))	(Hydriastele_microspadix	Burretiokentia_grandiflora))	Dictyosperma_album)	(Geonoma_undata	(Prestoea_acuminata	(Oenocarpus_bataua	Oenocarpus_minor))))	(Leopoldinia_pulchra	Pelagodoxa_henryana))	Manicaria_saccifera)))))	((Calamus_caryotoides	Nypa_fruticans)	(Sabal_domingensis	(Serenoa_repens	Phoenix_dactylifera))))	Podococcus_barteri)	Orania_palindan))	Kingia_australis);
((((Orania_palindan	Sclerosperma_profizianum)	((Calamus_caryotoides	Nypa_fruticans)	((Phoenix_dactylifera	(Sabal_domingensis	Serenoa_repens))	((((((((Burretiokentia_grandiflora	((Hydriastele_microspadix	Dypsis_decaryi)	(Heterospathe_cagayanensis	Veitchia_spiralis)))	Dictyosperma_album)	Kentiopsis_piersoniorum)	(Prestoea_acuminata	(Oenocarpus_bataua	Oenocarpus_minor)))	Pelagodoxa_henryana)	(Iriartea_deltoidea	Geonoma_undata))	Manicaria_saccifera)	(((((Reinhardtia_simplex	Reinhardtia_gracilis)	(Reinhardtia_paiewonskiana	Reinhardtia_latisecta))	(Pseudophoenix_vinifera	(Bactris_major	(Elaeis_guineensis	Elaeis_oleifera))))	Attalea_speciosa)	Roystonea_regia)))))	(Leopoldinia_pulchra	Podococcus_barteri))	Kingia_australis);
(((Sclerosperma_profizianum	(Leopoldinia_pulchra	Podococcus_barteri))	((((Calamus_caryotoides	Nypa_fruticans)	(Sabal_domingensis	(Serenoa_repens	Phoenix_dactylifera)))	((((Attalea_speciosa	(Elaeis_guineensis	Elaeis_oleifera))	((Reinhardtia_simplex	Reinhardtia_gracilis)	(Reinhardtia_paiewonskiana	Reinhardtia_latisecta)))	Bactris_major)	(Pseudophoenix_vinifera	((Roystonea_regia	Iriartea_deltoidea)	(((Prestoea_acuminata	(Oenocarpus_minor	Oenocarpus_bataua))	((Dictyosperma_album	(((Dypsis_decaryi	(Burretiokentia_grandiflora	Kentiopsis_piersoniorum))	(Veitchia_spiralis	Heterospathe_cagayanensis))	Hydriastele_microspadix))	(Pelagodoxa_henryana	Geonoma_undata)))	Manicaria_saccifera)))))	Orania_palindan))	Kingia_australis);
((Orania_palindan	(Sclerosperma_profizianum	(Podococcus_barteri	((Calamus_caryotoides	Nypa_fruticans)	((Phoenix_dactylifera	(Sabal_domingensis	Serenoa_repens))	(((Roystonea_regia	(((Hydriastele_microspadix	(Dictyosperma_album	((Dypsis_decaryi	(Burretiokentia_grandiflora	Kentiopsis_piersoniorum))	(Veitchia_spiralis	Heterospathe_cagayanensis))))	(((Leopoldinia_pulchra	Pelagodoxa_henryana)	(Prestoea_acuminata	(Oenocarpus_minor	Oenocarpus_bataua)))	Geonoma_undata))	Manicaria_saccifera))	Iriartea_deltoidea)	((((Attalea_speciosa	(Elaeis_guineensis	Elaeis_oleifera))	((Reinhardtia_simplex	Reinhardtia_gracilis)	(Reinhardtia_paiewonskiana	Reinhardtia_latisecta)))	Bactris_major)	Pseudophoenix_vinifera)))))))	Kingia_australis);
((Orania_palindan	(Sclerosperma_profizianum	(Podococcus_barteri	((Roystonea_regia	(Iriartea_deltoidea	(((((Prestoea_acuminata	(Oenocarpus_minor	Oenocarpus_bataua))	((Leopoldinia_pulchra	(Geonoma_undata	Pelagodoxa_henryana))	((Hydriastele_microspadix	(Dictyosperma_album	((Dypsis_decaryi	Kentiopsis_piersoniorum)	(Veitchia_spiralis	Heterospathe_cagayanensis))))	Burretiokentia_grandiflora)))	Manicaria_saccifera)	Pseudophoenix_vinifera)	(((Attalea_speciosa	(Elaeis_guineensis	Elaeis_oleifera))	((Reinhardtia_simplex	Reinhardtia_gracilis)	(Reinhardtia_paiewonskiana	Reinhardtia_latisecta)))	Bactris_major))))	((Calamus_caryotoides	Nypa_fruticans)	(Phoenix_dactylifera	(Sabal_domingensis	Serenoa_repens)))))))	Kingia_australis);
((Elaeis_oleifera	((((((Reinhardtia_simplex	Reinhardtia_gracilis)	(Reinhardtia_paiewonskiana	Reinhardtia_latisecta))	Bactris_major)	((((Sclerosperma_profizianum	(Calamus_caryotoides	Podococcus_barteri))	(Iriartea_deltoidea	Roystonea_regia))	((Nypa_fruticans	(((((Pelagodoxa_henryana	(Leopoldinia_pulchra	Geonoma_undata))	(((Dypsis_decaryi	((Burretiokentia_grandiflora	Kentiopsis_piersoniorum)	(Heterospathe_cagayanensis	Veitchia_spiralis)))	Dictyosperma_album)	Hydriastele_microspadix))	(Prestoea_acuminata	(Oenocarpus_minor	Oenocarpus_bataua)))	Manicaria_saccifera)	Pseudophoenix_vinifera))	(Phoenix_dactylifera	(Sabal_domingensis	Serenoa_repens))))	Orania_palindan))	Attalea_speciosa)	Elaeis_guineensis))	Kingia_australis);
(((Calamus_caryotoides	Nypa_fruticans)	((((Roystonea_regia	((((Iriartea_deltoidea	Prestoea_acuminata)	(Oenocarpus_minor	Oenocarpus_bataua))	((((Heterospathe_cagayanensis	Veitchia_spiralis)	(Dypsis_decaryi	(Burretiokentia_grandiflora	Kentiopsis_piersoniorum)))	Dictyosperma_album)	Hydriastele_microspadix))	((Geonoma_undata	Manicaria_saccifera)	(Leopoldinia_pulchra	Pelagodoxa_henryana))))	Pseudophoenix_vinifera)	(Attalea_speciosa	(((Reinhardtia_simplex	Reinhardtia_gracilis)	(Reinhardtia_paiewonskiana	Reinhardtia_latisecta))	(Bactris_major	(Elaeis_guineensis	Elaeis_oleifera)))))	(((Orania_palindan	Sclerosperma_profizianum)	Podococcus_barteri)	(Phoenix_dactylifera	(Sabal_domingensis	Serenoa_repens)))))	Kingia_australis);
((((Phoenix_dactylifera	(Sabal_domingensis	Serenoa_repens))	((Podococcus_barteri	((((Roystonea_regia	(((Manicaria_saccifera	((Dictyosperma_album	(Hydriastele_microspadix	(Dypsis_decaryi	((Burretiokentia_grandiflora	Kentiopsis_piersoniorum)	(Heterospathe_cagayanensis	Veitchia_spiralis)))))	(Prestoea_acuminata	(Oenocarpus_minor	Oenocarpus_bataua))))	Pelagodoxa_henryana)	(Leopoldinia_pulchra	Geonoma_undata)))	Iriartea_deltoidea)	(Calamus_caryotoides	Pseudophoenix_vinifera))	(Attalea_speciosa	(((Reinhardtia_simplex	Reinhardtia_gracilis)	(Reinhardtia_paiewonskiana	Reinhardtia_latisecta))	(Bactris_major	(Elaeis_guineensis	Elaeis_oleifera))))))	(Orania_palindan	Sclerosperma_profizianum)))	Nypa_fruticans)	Kingia_australis);
(((((Sabal_domingensis	(Serenoa_repens	Phoenix_dactylifera))	(((Roystonea_regia	((((Prestoea_acuminata	(Oenocarpus_minor	Oenocarpus_bataua))	((Manicaria_saccifera	Geonoma_undata)	(Iriartea_deltoidea	Pelagodoxa_henryana)))	(Dictyosperma_album	(Hydriastele_microspadix	(Dypsis_decaryi	(Burretiokentia_grandiflora	(Kentiopsis_piersoniorum	(Veitchia_spiralis	Heterospathe_cagayanensis)))))))	Pseudophoenix_vinifera))	(Attalea_speciosa	(((Reinhardtia_simplex	Reinhardtia_gracilis)	(Reinhardtia_paiewonskiana	Reinhardtia_latisecta))	(Bactris_major	(Elaeis_guineensis	Elaeis_oleifera)))))	((Leopoldinia_pulchra	Podococcus_barteri)	(Sclerosperma_profizianum	Orania_palindan))))	Calamus_caryotoides)	Nypa_fruticans)	Kingia_australis);
(((Sclerosperma_profizianum	(Orania_palindan	(((Phoenix_dactylifera	(Sabal_domingensis	Serenoa_repens))	(((Bactris_major	(((Reinhardtia_simplex	Reinhardtia_gracilis)	(Reinhardtia_paiewonskiana	Reinhardtia_latisecta))	Attalea_speciosa))	(Elaeis_guineensis	Elaeis_oleifera))	(((Leopoldinia_pulchra	Podococcus_barteri)	((Roystonea_regia	(((Prestoea_acuminata	(Oenocarpus_minor	Oenocarpus_bataua))	((Pelagodoxa_henryana	(Dictyosperma_album	(Hydriastele_microspadix	((Heterospathe_cagayanensis	Veitchia_spiralis)	(Dypsis_decaryi	(Burretiokentia_grandiflora	Kentiopsis_piersoniorum))))))	Geonoma_undata))	Manicaria_saccifera))	Iriartea_deltoidea))	Pseudophoenix_vinifera)))	Calamus_caryotoides)))	Nypa_fruticans)	Kingia_australis);
((Calamus_caryotoides	(Nypa_fruticans	(((((((Reinhardtia_simplex	Reinhardtia_gracilis)	(Reinhardtia_paiewonskiana	Reinhardtia_latisecta))	((Elaeis_guineensis	Elaeis_oleifera)	Bactris_major))	Attalea_speciosa)	((Roystonea_regia	((((Prestoea_acuminata	(Oenocarpus_minor	Oenocarpus_bataua))	(Manicaria_saccifera	Pelagodoxa_henryana))	(Hydriastele_microspadix	(((Heterospathe_cagayanensis	Veitchia_spiralis)	(Dypsis_decaryi	(Burretiokentia_grandiflora	Kentiopsis_piersoniorum)))	Dictyosperma_album)))	Geonoma_undata))	Iriartea_deltoidea))	Pseudophoenix_vinifera)	((Sclerosperma_profizianum	((Leopoldinia_pulchra	Podococcus_barteri)	Orania_palindan))	(Phoenix_dactylifera	(Sabal_domingensis	Serenoa_repens))))))	Kingia_australis);
((Nypa_fruticans	(((Phoenix_dactylifera	(Sabal_domingensis	Serenoa_repens))	((((((Reinhardtia_simplex	Reinhardtia_gracilis)	(Reinhardtia_paiewonskiana	Reinhardtia_latisecta))	((Elaeis_guineensis	Elaeis_oleifera)	Bactris_major))	Attalea_speciosa)	(Podococcus_barteri	((Roystonea_regia	(Pseudophoenix_vinifera	((Leopoldinia_pulchra	(Pelagodoxa_henryana	((Prestoea_acuminata	(Oenocarpus_minor	Oenocarpus_bataua))	(Geonoma_undata	Manicaria_saccifera))))	(Dypsis_decaryi	(Dictyosperma_album	((Heterospathe_cagayanensis	Veitchia_spiralis)	(Hydriastele_microspadix	(Burretiokentia_grandiflora	Kentiopsis_piersoniorum))))))))	Iriartea_deltoidea)))	(Orania_palindan	Sclerosperma_profizianum)))	Calamus_caryotoides))	Kingia_australis);
(((Sclerosperma_profizianum	(Leopoldinia_pulchra	Podococcus_barteri))	((((((Reinhardtia_simplex	Reinhardtia_gracilis)	(Reinhardtia_paiewonskiana	Reinhardtia_latisecta))	((Elaeis_oleifera	Elaeis_guineensis)	(Attalea_speciosa	Bactris_major)))	((Nypa_fruticans	Calamus_caryotoides)	(Pseudophoenix_vinifera	((((Geonoma_undata	(((Dictyosperma_album	(Hydriastele_microspadix	(Veitchia_spiralis	(Heterospathe_cagayanensis	(Kentiopsis_piersoniorum	Dypsis_decaryi)))))	Burretiokentia_grandiflora)	((Oenocarpus_minor	Oenocarpus_bataua)	Prestoea_acuminata)))	Pelagodoxa_henryana)	Manicaria_saccifera)	Roystonea_regia))))	(Phoenix_dactylifera	((Iriartea_deltoidea	Serenoa_repens)	Sabal_domingensis)))	Orania_palindan))	Kingia_australis);
(((Leopoldinia_pulchra	Podococcus_barteri)	((((Iriartea_deltoidea	(((Hydriastele_microspadix	(((Kentiopsis_piersoniorum	Dypsis_decaryi)	((Burretiokentia_grandiflora	Veitchia_spiralis)	Heterospathe_cagayanensis))	Dictyosperma_album))	((Geonoma_undata	(Pelagodoxa_henryana	Manicaria_saccifera))	((Oenocarpus_minor	Oenocarpus_bataua)	Prestoea_acuminata)))	Roystonea_regia))	(Pseudophoenix_vinifera	(((Reinhardtia_simplex	Reinhardtia_gracilis)	(Reinhardtia_paiewonskiana	Reinhardtia_latisecta))	((Elaeis_oleifera	Elaeis_guineensis)	(Attalea_speciosa	Bactris_major)))))	(((Serenoa_repens	Phoenix_dactylifera)	Sabal_domingensis)	(Nypa_fruticans	Calamus_caryotoides)))	(Orania_palindan	Sclerosperma_profizianum)))	Kingia_australis);
((Orania_palindan	(Sclerosperma_profizianum	(((Iriartea_deltoidea	((((((Leopoldinia_pulchra	Pelagodoxa_henryana)	(Hydriastele_microspadix	((Veitchia_spiralis	(Heterospathe_cagayanensis	(Dypsis_decaryi	(Kentiopsis_piersoniorum	Burretiokentia_grandiflora))))	Dictyosperma_album)))	((Oenocarpus_minor	Oenocarpus_bataua)	Prestoea_acuminata))	Geonoma_undata)	Manicaria_saccifera)	Roystonea_regia))	(Podococcus_barteri	(Pseudophoenix_vinifera	((((Reinhardtia_simplex	Reinhardtia_gracilis)	(Reinhardtia_paiewonskiana	Reinhardtia_latisecta))	((Elaeis_oleifera	Elaeis_guineensis)	Bactris_major))	Attalea_speciosa))))	((Phoenix_dactylifera	(Sabal_domingensis	Serenoa_repens))	(Nypa_fruticans	Calamus_caryotoides)))))	Kingia_australis);
((Nypa_fruticans	(((Orania_palindan	(Podococcus_barteri	Sclerosperma_profizianum))	((((Iriartea_deltoidea	Pseudophoenix_vinifera)	((((Geonoma_undata	((Oenocarpus_minor	Oenocarpus_bataua)	Prestoea_acuminata))	(Leopoldinia_pulchra	Pelagodoxa_henryana))	(Calamus_caryotoides	(Hydriastele_microspadix	((((Burretiokentia_grandiflora	Veitchia_spiralis)	(Kentiopsis_piersoniorum	Heterospathe_cagayanensis))	Dypsis_decaryi)	Dictyosperma_album))))	Manicaria_saccifera))	Roystonea_regia)	(((Elaeis_oleifera	Elaeis_guineensis)	Bactris_major)	(Attalea_speciosa	((Reinhardtia_simplex	Reinhardtia_gracilis)	(Reinhardtia_paiewonskiana	Reinhardtia_latisecta))))))	(Sabal_domingensis	(Serenoa_repens	Phoenix_dactylifera))))	Kingia_australis);
(((((Orania_palindan	Sclerosperma_profizianum)	((((Pelagodoxa_henryana	(((Oenocarpus_minor	Oenocarpus_bataua)	Prestoea_acuminata)	(((Dictyosperma_album	((((Burretiokentia_grandiflora	Kentiopsis_piersoniorum)	Dypsis_decaryi)	Heterospathe_cagayanensis)	Veitchia_spiralis))	Hydriastele_microspadix)	Geonoma_undata)))	Manicaria_saccifera)	Roystonea_regia)	(((Leopoldinia_pulchra	Podococcus_barteri)	Iriartea_deltoidea)	(Pseudophoenix_vinifera	(((Elaeis_oleifera	Elaeis_guineensis)	(Attalea_speciosa	Bactris_major))	((Reinhardtia_simplex	Reinhardtia_gracilis)	(Reinhardtia_paiewonskiana	Reinhardtia_latisecta)))))))	(Phoenix_dactylifera	(Sabal_domingensis	Serenoa_repens)))	(Calamus_caryotoides	Nypa_fruticans))	Kingia_australis);
(((Leopoldinia_pulchra	Podococcus_barteri)	(Sclerosperma_profizianum	((((Iriartea_deltoidea	(((Geonoma_undata	(((Oenocarpus_minor	Oenocarpus_bataua)	Prestoea_acuminata)	(Pelagodoxa_henryana	((Dictyosperma_album	((Burretiokentia_grandiflora	((Veitchia_spiralis	Heterospathe_cagayanensis)	Kentiopsis_piersoniorum))	Dypsis_decaryi))	Hydriastele_microspadix))))	Manicaria_saccifera)	Roystonea_regia))	(Pseudophoenix_vinifera	(((Elaeis_oleifera	Elaeis_guineensis)	(Attalea_speciosa	Bactris_major))	((Reinhardtia_simplex	Reinhardtia_gracilis)	(Reinhardtia_paiewonskiana	Reinhardtia_latisecta)))))	((Phoenix_dactylifera	(Sabal_domingensis	Serenoa_repens))	(Calamus_caryotoides	Nypa_fruticans)))	Orania_palindan)))	Kingia_australis);
((Nypa_fruticans	(((Pseudophoenix_vinifera	(((Geonoma_undata	(((Oenocarpus_minor	Oenocarpus_bataua)	Prestoea_acuminata)	(Dictyosperma_album	((((Burretiokentia_grandiflora	Kentiopsis_piersoniorum)	Dypsis_decaryi)	(Heterospathe_cagayanensis	Veitchia_spiralis))	Hydriastele_microspadix))))	(Leopoldinia_pulchra	Pelagodoxa_henryana))	Manicaria_saccifera))	((Iriartea_deltoidea	Roystonea_regia)	((((Elaeis_oleifera	Elaeis_guineensis)	(Attalea_speciosa	Bactris_major))	((Reinhardtia_simplex	Reinhardtia_gracilis)	(Reinhardtia_paiewonskiana	Reinhardtia_latisecta)))	((Phoenix_dactylifera	(Sabal_domingensis	Serenoa_repens))	((Podococcus_barteri	Orania_palindan)	Sclerosperma_profizianum)))))	Calamus_caryotoides))	Kingia_australis);
((Nypa_fruticans	(((Phoenix_dactylifera	(Sabal_domingensis	Serenoa_repens))	((Orania_palindan	Sclerosperma_profizianum)	(((Pseudophoenix_vinifera	((Elaeis_oleifera	Elaeis_guineensis)	(Bactris_major	Attalea_speciosa)))	((Reinhardtia_simplex	Reinhardtia_gracilis)	(Reinhardtia_paiewonskiana	Reinhardtia_latisecta)))	(Podococcus_barteri	(Iriartea_deltoidea	((((((Oenocarpus_minor	Oenocarpus_bataua)	Prestoea_acuminata)	((Dictyosperma_album	((Veitchia_spiralis	((Kentiopsis_piersoniorum	Dypsis_decaryi)	Heterospathe_cagayanensis))	Hydriastele_microspadix))	Burretiokentia_grandiflora))	((Leopoldinia_pulchra	Pelagodoxa_henryana)	Geonoma_undata))	Manicaria_saccifera)	Roystonea_regia))))))	Calamus_caryotoides))	Kingia_australis);
((Nypa_fruticans	((Phoenix_dactylifera	(Sabal_domingensis	Serenoa_repens))	((Orania_palindan	Sclerosperma_profizianum)	((((((Reinhardtia_simplex	Reinhardtia_gracilis)	(Reinhardtia_paiewonskiana	Reinhardtia_latisecta))	((Elaeis_oleifera	Elaeis_guineensis)	Bactris_major))	Attalea_speciosa)	((Calamus_caryotoides	Pseudophoenix_vinifera)	(Iriartea_deltoidea	(((((Dictyosperma_album	(((Heterospathe_cagayanensis	(Veitchia_spiralis	(Burretiokentia_grandiflora	Kentiopsis_piersoniorum)))	Dypsis_decaryi)	Hydriastele_microspadix))	((Oenocarpus_minor	Oenocarpus_bataua)	Prestoea_acuminata))	Manicaria_saccifera)	((Leopoldinia_pulchra	Pelagodoxa_henryana)	Geonoma_undata))	Roystonea_regia))))	Podococcus_barteri))))	Kingia_australis);
((Nypa_fruticans	(((Pseudophoenix_vinifera	(((((Dictyosperma_album	(Dypsis_decaryi	(Burretiokentia_grandiflora	Kentiopsis_piersoniorum)))	(Heterospathe_cagayanensis	Veitchia_spiralis))	Hydriastele_microspadix)	(((Oenocarpus_minor	Oenocarpus_bataua)	Prestoea_acuminata)	((Iriartea_deltoidea	Geonoma_undata)	(Manicaria_saccifera	Pelagodoxa_henryana))))	Roystonea_regia))	(((Phoenix_dactylifera	(Sabal_domingensis	Serenoa_repens))	(Orania_palindan	((Leopoldinia_pulchra	Podococcus_barteri)	Sclerosperma_profizianum)))	((((Reinhardtia_simplex	Reinhardtia_gracilis)	(Reinhardtia_paiewonskiana	Reinhardtia_latisecta))	((Elaeis_oleifera	Elaeis_guineensis)	Bactris_major))	Attalea_speciosa)))	Calamus_caryotoides))	Kingia_australis);
((Nypa_fruticans	((Sclerosperma_profizianum	(Orania_palindan	((Podococcus_barteri	Pseudophoenix_vinifera)	(((Attalea_speciosa	(((Reinhardtia_paiewonskiana	Reinhardtia_latisecta)	(Reinhardtia_gracilis	Reinhardtia_simplex))	(Bactris_major	(Elaeis_oleifera	Elaeis_guineensis))))	Roystonea_regia)	(((Sabal_domingensis	Serenoa_repens)	Phoenix_dactylifera)	(Iriartea_deltoidea	(((Leopoldinia_pulchra	Pelagodoxa_henryana)	(Manicaria_saccifera	((Dictyosperma_album	((Hydriastele_microspadix	(((Veitchia_spiralis	Heterospathe_cagayanensis)	Kentiopsis_piersoniorum)	Dypsis_decaryi))	Burretiokentia_grandiflora))	(Prestoea_acuminata	(Oenocarpus_minor	Oenocarpus_bataua)))))	Geonoma_undata)))))))	Calamus_caryotoides))	Kingia_australis);
((Bactris_major	(((Elaeis_oleifera	Elaeis_guineensis)	((Roystonea_regia	(((Calamus_caryotoides	Pseudophoenix_vinifera)	(Iriartea_deltoidea	((((Dictyosperma_album	((Veitchia_spiralis	Heterospathe_cagayanensis)	((Burretiokentia_grandiflora	Kentiopsis_piersoniorum)	Dypsis_decaryi)))	Hydriastele_microspadix)	(Prestoea_acuminata	(Oenocarpus_minor	Oenocarpus_bataua)))	((Geonoma_undata	(Leopoldinia_pulchra	Pelagodoxa_henryana))	Manicaria_saccifera))))	(((Sabal_domingensis	Serenoa_repens)	Phoenix_dactylifera)	((Nypa_fruticans	(Orania_palindan	Podococcus_barteri))	Sclerosperma_profizianum))))	((Reinhardtia_paiewonskiana	Reinhardtia_latisecta)	(Reinhardtia_gracilis	Reinhardtia_simplex))))	Attalea_speciosa))	Kingia_australis);
((Nypa_fruticans	(((((Iriartea_deltoidea	(((Leopoldinia_pulchra	Podococcus_barteri)	(Roystonea_regia	Pseudophoenix_vinifera))	(Manicaria_saccifera	((Geonoma_undata	((Prestoea_acuminata	(Oenocarpus_minor	Oenocarpus_bataua))	Pelagodoxa_henryana))	(Dictyosperma_album	(((Veitchia_spiralis	Heterospathe_cagayanensis)	((Burretiokentia_grandiflora	Kentiopsis_piersoniorum)	Dypsis_decaryi))	Hydriastele_microspadix))))))	(((Attalea_speciosa	((Reinhardtia_paiewonskiana	Reinhardtia_latisecta)	(Reinhardtia_gracilis	Reinhardtia_simplex)))	(Elaeis_oleifera	Elaeis_guineensis))	Bactris_major))	(Orania_palindan	Sclerosperma_profizianum))	((Sabal_domingensis	Serenoa_repens)	Phoenix_dactylifera))	Calamus_caryotoides))	Kingia_australis);
((Nypa_fruticans	((((Pseudophoenix_vinifera	Podococcus_barteri)	(((Attalea_speciosa	Orania_palindan)	(((Reinhardtia_paiewonskiana	Reinhardtia_latisecta)	(Reinhardtia_gracilis	Reinhardtia_simplex))	((Elaeis_oleifera	Elaeis_guineensis)	Bactris_major)))	(((Manicaria_saccifera	((Prestoea_acuminata	(Oenocarpus_minor	Oenocarpus_bataua))	((Dictyosperma_album	(((Veitchia_spiralis	Heterospathe_cagayanensis)	((Burretiokentia_grandiflora	Kentiopsis_piersoniorum)	Dypsis_decaryi))	Hydriastele_microspadix))	(Pelagodoxa_henryana	(Leopoldinia_pulchra	Geonoma_undata)))))	Roystonea_regia)	Iriartea_deltoidea)))	(Sclerosperma_profizianum	((Sabal_domingensis	Serenoa_repens)	Phoenix_dactylifera)))	Calamus_caryotoides))	Kingia_australis);
((Podococcus_barteri	(Sclerosperma_profizianum	(Orania_palindan	((((Sabal_domingensis	Serenoa_repens)	Phoenix_dactylifera)	(Calamus_caryotoides	Nypa_fruticans))	((((Elaeis_oleifera	Elaeis_guineensis)	(Attalea_speciosa	Bactris_major))	((Reinhardtia_paiewonskiana	Reinhardtia_latisecta)	(Reinhardtia_gracilis	Reinhardtia_simplex)))	(Pseudophoenix_vinifera	(((Manicaria_saccifera	((Prestoea_acuminata	(Oenocarpus_minor	Oenocarpus_bataua))	((Dictyosperma_album	(((Veitchia_spiralis	Heterospathe_cagayanensis)	((Burretiokentia_grandiflora	Kentiopsis_piersoniorum)	Dypsis_decaryi))	Hydriastele_microspadix))	(Pelagodoxa_henryana	(Leopoldinia_pulchra	Geonoma_undata)))))	Roystonea_regia)	Iriartea_deltoidea)))))))	Kingia_australis);
((Calamus_caryotoides	(Nypa_fruticans	(Podococcus_barteri	((Sclerosperma_profizianum	Orania_palindan)	((((Pseudophoenix_vinifera	(((Elaeis_oleifera	Elaeis_guineensis)	Bactris_major)	((Reinhardtia_paiewonskiana	Reinhardtia_latisecta)	(Reinhardtia_gracilis	Reinhardtia_simplex))))	Attalea_speciosa)	(((Manicaria_saccifera	((Geonoma_undata	(Prestoea_acuminata	(Oenocarpus_minor	Oenocarpus_bataua)))	((Dictyosperma_album	((Dypsis_decaryi	((Veitchia_spiralis	Heterospathe_cagayanensis)	(Burretiokentia_grandiflora	Kentiopsis_piersoniorum)))	Hydriastele_microspadix))	(Leopoldinia_pulchra	Pelagodoxa_henryana))))	Roystonea_regia)	Iriartea_deltoidea))	((Sabal_domingensis	Serenoa_repens)	Phoenix_dactylifera))))))	Kingia_australis);
((Orania_palindan	((Sclerosperma_profizianum	Podococcus_barteri)	((((Bactris_major	(((Reinhardtia_paiewonskiana	Reinhardtia_latisecta)	(Reinhardtia_gracilis	Reinhardtia_simplex))	(Attalea_speciosa	(Elaeis_oleifera	Elaeis_guineensis))))	((Pseudophoenix_vinifera	(Manicaria_saccifera	((((Prestoea_acuminata	(Oenocarpus_minor	Oenocarpus_bataua))	((Geonoma_undata	Leopoldinia_pulchra)	Iriartea_deltoidea))	(Hydriastele_microspadix	(Dictyosperma_album	(Dypsis_decaryi	((Veitchia_spiralis	Heterospathe_cagayanensis)	(Burretiokentia_grandiflora	Kentiopsis_piersoniorum))))))	Pelagodoxa_henryana)))	Roystonea_regia))	((Sabal_domingensis	Serenoa_repens)	Phoenix_dactylifera))	(Calamus_caryotoides	Nypa_fruticans))))	Kingia_australis);
((Nypa_fruticans	((((Orania_palindan	Sclerosperma_profizianum)	((Pseudophoenix_vinifera	(((Attalea_speciosa	Bactris_major)	(Elaeis_oleifera	Elaeis_guineensis))	((Reinhardtia_paiewonskiana	Reinhardtia_latisecta)	(Reinhardtia_gracilis	Reinhardtia_simplex))))	(Podococcus_barteri	(((Manicaria_saccifera	(((Prestoea_acuminata	(Oenocarpus_minor	Oenocarpus_bataua))	(Geonoma_undata	Leopoldinia_pulchra))	((((Dypsis_decaryi	((Kentiopsis_piersoniorum	Veitchia_spiralis)	Heterospathe_cagayanensis))	(Hydriastele_microspadix	Dictyosperma_album))	Burretiokentia_grandiflora)	Pelagodoxa_henryana)))	Roystonea_regia)	Iriartea_deltoidea))))	((Sabal_domingensis	Serenoa_repens)	Phoenix_dactylifera))	Calamus_caryotoides))	Kingia_australis);
((Nypa_fruticans	((((Orania_palindan	Sclerosperma_profizianum)	((((Bactris_major	(Elaeis_oleifera	Elaeis_guineensis))	((Reinhardtia_paiewonskiana	Reinhardtia_latisecta)	(Reinhardtia_gracilis	Reinhardtia_simplex)))	Attalea_speciosa)	(Podococcus_barteri	(Pseudophoenix_vinifera	(((Manicaria_saccifera	((Prestoea_acuminata	(Oenocarpus_minor	Oenocarpus_bataua))	((((Dypsis_decaryi	(((Burretiokentia_grandiflora	Kentiopsis_piersoniorum)	Veitchia_spiralis)	Heterospathe_cagayanensis))	Dictyosperma_album)	Hydriastele_microspadix)	(Geonoma_undata	(Leopoldinia_pulchra	Pelagodoxa_henryana)))))	Roystonea_regia)	Iriartea_deltoidea)))))	((Sabal_domingensis	Serenoa_repens)	Phoenix_dactylifera))	Calamus_caryotoides))	Kingia_australis);
((Nypa_fruticans	((((Orania_palindan	Sclerosperma_profizianum)	((((Reinhardtia_paiewonskiana	Reinhardtia_latisecta)	(Reinhardtia_gracilis	Reinhardtia_simplex))	(Attalea_speciosa	(Bactris_major	(Elaeis_oleifera	Elaeis_guineensis))))	(Pseudophoenix_vinifera	((((Manicaria_saccifera	((Prestoea_acuminata	(Oenocarpus_minor	Oenocarpus_bataua))	((Dictyosperma_album	(Hydriastele_microspadix	(Dypsis_decaryi	(((Veitchia_spiralis	Heterospathe_cagayanensis)	Kentiopsis_piersoniorum)	Burretiokentia_grandiflora))))	(Pelagodoxa_henryana	(Geonoma_undata	Leopoldinia_pulchra)))))	Roystonea_regia)	Iriartea_deltoidea)	Podococcus_barteri))))	((Sabal_domingensis	Serenoa_repens)	Phoenix_dactylifera))	Calamus_caryotoides))	Kingia_australis);
((Pseudophoenix_vinifera	(((Elaeis_guineensis	Elaeis_oleifera)	(((Reinhardtia_latisecta	Reinhardtia_paiewonskiana)	(Reinhardtia_gracilis	Reinhardtia_simplex))	(Attalea_speciosa	Bactris_major)))	((((Orania_palindan	Sclerosperma_profizianum)	(Phoenix_dactylifera	(Sabal_domingensis	Serenoa_repens)))	(Podococcus_barteri	(Calamus_caryotoides	Nypa_fruticans)))	((Roystonea_regia	(Manicaria_saccifera	((Leopoldinia_pulchra	Pelagodoxa_henryana)	(Geonoma_undata	(((Dypsis_decaryi	Kentiopsis_piersoniorum)	((Veitchia_spiralis	Heterospathe_cagayanensis)	(Dictyosperma_album	(Burretiokentia_grandiflora	Hydriastele_microspadix))))	(Prestoea_acuminata	(Oenocarpus_minor	Oenocarpus_bataua)))))))	Iriartea_deltoidea))))	Kingia_australis);
((Nypa_fruticans	((((Leopoldinia_pulchra	Podococcus_barteri)	(Orania_palindan	Sclerosperma_profizianum))	(((Pseudophoenix_vinifera	(Manicaria_saccifera	((Prestoea_acuminata	(Oenocarpus_minor	Oenocarpus_bataua))	((Geonoma_undata	(Iriartea_deltoidea	Pelagodoxa_henryana))	((Dypsis_decaryi	Kentiopsis_piersoniorum)	(((Veitchia_spiralis	Heterospathe_cagayanensis)	(Dictyosperma_album	Burretiokentia_grandiflora))	Hydriastele_microspadix))))))	(((((Reinhardtia_latisecta	Reinhardtia_paiewonskiana)	(Reinhardtia_gracilis	Reinhardtia_simplex))	(Attalea_speciosa	(Elaeis_guineensis	Elaeis_oleifera)))	Bactris_major)	Roystonea_regia))	(Phoenix_dactylifera	(Sabal_domingensis	Serenoa_repens))))	Calamus_caryotoides))	Kingia_australis);
((Nypa_fruticans	((((Leopoldinia_pulchra	Podococcus_barteri)	(Sclerosperma_profizianum	((Pseudophoenix_vinifera	(((Roystonea_regia	(((Geonoma_undata	(Manicaria_saccifera	Pelagodoxa_henryana))	((((Burretiokentia_grandiflora	Kentiopsis_piersoniorum)	(Veitchia_spiralis	Heterospathe_cagayanensis))	Dypsis_decaryi)	(Dictyosperma_album	Hydriastele_microspadix)))	(Prestoea_acuminata	(Oenocarpus_minor	Oenocarpus_bataua))))	Iriartea_deltoidea)	(((Elaeis_guineensis	Elaeis_oleifera)	Bactris_major)	(Attalea_speciosa	((Reinhardtia_latisecta	Reinhardtia_paiewonskiana)	(Reinhardtia_gracilis	Reinhardtia_simplex))))))	(Phoenix_dactylifera	(Sabal_domingensis	Serenoa_repens)))))	Orania_palindan)	Calamus_caryotoides))	Kingia_australis);
(((Pseudophoenix_vinifera	(((((Geonoma_undata	((((Veitchia_spiralis	Heterospathe_cagayanensis)	(Burretiokentia_grandiflora	Kentiopsis_piersoniorum))	Dypsis_decaryi)	(Dictyosperma_album	Hydriastele_microspadix)))	(Prestoea_acuminata	(Oenocarpus_minor	Oenocarpus_bataua)))	(Manicaria_saccifera	(Leopoldinia_pulchra	Pelagodoxa_henryana)))	Roystonea_regia)	Iriartea_deltoidea))	(((Sabal_domingensis	(Serenoa_repens	Phoenix_dactylifera))	(((Podococcus_barteri	(Calamus_caryotoides	Nypa_fruticans))	Orania_palindan)	Sclerosperma_profizianum))	(((Reinhardtia_latisecta	Reinhardtia_paiewonskiana)	(Reinhardtia_gracilis	Reinhardtia_simplex))	(((Elaeis_guineensis	Elaeis_oleifera)	Bactris_major)	Attalea_speciosa))))	Kingia_australis);
((Sclerosperma_profizianum	(((((((((Reinhardtia_latisecta	Reinhardtia_paiewonskiana)	(Reinhardtia_gracilis	Reinhardtia_simplex))	((Elaeis_guineensis	Elaeis_oleifera)	Attalea_speciosa))	Bactris_major)	(Pseudophoenix_vinifera	(((((Iriartea_deltoidea	(Geonoma_undata	Leopoldinia_pulchra))	((Dictyosperma_album	(Hydriastele_microspadix	(((Veitchia_spiralis	Heterospathe_cagayanensis)	(Burretiokentia_grandiflora	Kentiopsis_piersoniorum))	Dypsis_decaryi)))	Pelagodoxa_henryana))	(Prestoea_acuminata	(Oenocarpus_minor	Oenocarpus_bataua)))	Manicaria_saccifera)	Roystonea_regia)))	(Sabal_domingensis	(Serenoa_repens	Phoenix_dactylifera)))	(Calamus_caryotoides	Nypa_fruticans))	Orania_palindan)	Podococcus_barteri))	Kingia_australis);
((((Sabal_domingensis	(Serenoa_repens	Phoenix_dactylifera))	(((((Reinhardtia_latisecta	Reinhardtia_paiewonskiana)	(Reinhardtia_gracilis	Reinhardtia_simplex))	((Elaeis_guineensis	Elaeis_oleifera)	Attalea_speciosa))	Bactris_major)	(((Calamus_caryotoides	Nypa_fruticans)	Pseudophoenix_vinifera)	((((Geonoma_undata	(((Dictyosperma_album	(Hydriastele_microspadix	((Veitchia_spiralis	Heterospathe_cagayanensis)	((Kentiopsis_piersoniorum	Burretiokentia_grandiflora)	Dypsis_decaryi))))	(Leopoldinia_pulchra	Pelagodoxa_henryana))	(Prestoea_acuminata	(Oenocarpus_minor	Oenocarpus_bataua))))	Manicaria_saccifera)	Roystonea_regia)	Iriartea_deltoidea))))	(Podococcus_barteri	(Orania_palindan	Sclerosperma_profizianum)))	Kingia_australis);
((Nypa_fruticans	((Pseudophoenix_vinifera	(((((Dictyosperma_album	(((Burretiokentia_grandiflora	Hydriastele_microspadix)	(Heterospathe_cagayanensis	(Kentiopsis_piersoniorum	Dypsis_decaryi)))	Veitchia_spiralis))	((Iriartea_deltoidea	Geonoma_undata)	(Leopoldinia_pulchra	Pelagodoxa_henryana)))	(Prestoea_acuminata	(Oenocarpus_minor	Oenocarpus_bataua)))	Manicaria_saccifera)	((((Sabal_domingensis	(Serenoa_repens	Phoenix_dactylifera))	Sclerosperma_profizianum)	((Bactris_major	(Elaeis_guineensis	Elaeis_oleifera))	((Orania_palindan	Attalea_speciosa)	(Podococcus_barteri	((Reinhardtia_latisecta	Reinhardtia_paiewonskiana)	(Reinhardtia_gracilis	Reinhardtia_simplex))))))	Roystonea_regia)))	Calamus_caryotoides))	Kingia_australis);
((Nypa_fruticans	(((Phoenix_dactylifera	(Sabal_domingensis	Serenoa_repens))	((Orania_palindan	Sclerosperma_profizianum)	(((Iriartea_deltoidea	(Roystonea_regia	(Pseudophoenix_vinifera	(((((Burretiokentia_grandiflora	Hydriastele_microspadix)	(((Dypsis_decaryi	Kentiopsis_piersoniorum)	(Veitchia_spiralis	Heterospathe_cagayanensis))	Dictyosperma_album))	(Prestoea_acuminata	(Oenocarpus_minor	Oenocarpus_bataua)))	(Leopoldinia_pulchra	Pelagodoxa_henryana))	(Geonoma_undata	Manicaria_saccifera)))))	(Attalea_speciosa	(((Reinhardtia_latisecta	Reinhardtia_paiewonskiana)	(Reinhardtia_gracilis	Reinhardtia_simplex))	(Bactris_major	(Elaeis_guineensis	Elaeis_oleifera)))))	Podococcus_barteri)))	Calamus_caryotoides))	Kingia_australis);
((Nypa_fruticans	(((Phoenix_dactylifera	(Sabal_domingensis	Serenoa_repens))	((Orania_palindan	Sclerosperma_profizianum)	(((Roystonea_regia	(Iriartea_deltoidea	((Manicaria_saccifera	(((Geonoma_undata	Pelagodoxa_henryana)	(Prestoea_acuminata	(Oenocarpus_minor	Oenocarpus_bataua)))	(Burretiokentia_grandiflora	((Hydriastele_microspadix	(Veitchia_spiralis	(Heterospathe_cagayanensis	(Dypsis_decaryi	Kentiopsis_piersoniorum))))	Dictyosperma_album))))	Pseudophoenix_vinifera)))	(Attalea_speciosa	(((Reinhardtia_latisecta	Reinhardtia_paiewonskiana)	(Reinhardtia_gracilis	Reinhardtia_simplex))	(Bactris_major	(Elaeis_guineensis	Elaeis_oleifera)))))	(Leopoldinia_pulchra	Podococcus_barteri))))	Calamus_caryotoides))	Kingia_australis);
(((((((Iriartea_deltoidea	((Manicaria_saccifera	(((((Dictyosperma_album	((Dypsis_decaryi	(Burretiokentia_grandiflora	Kentiopsis_piersoniorum))	(Veitchia_spiralis	Heterospathe_cagayanensis)))	Hydriastele_microspadix)	Geonoma_undata)	Pelagodoxa_henryana)	(Prestoea_acuminata	(Oenocarpus_minor	Oenocarpus_bataua))))	Roystonea_regia))	(((((Reinhardtia_latisecta	Reinhardtia_paiewonskiana)	(Reinhardtia_gracilis	Reinhardtia_simplex))	((Elaeis_guineensis	Elaeis_oleifera)	Attalea_speciosa))	Bactris_major)	Pseudophoenix_vinifera))	(Phoenix_dactylifera	(Sabal_domingensis	Serenoa_repens)))	(Calamus_caryotoides	Nypa_fruticans))	Orania_palindan)	((Leopoldinia_pulchra	Podococcus_barteri)	Sclerosperma_profizianum))	Kingia_australis);
(((((((Sabal_domingensis	(Serenoa_repens	Phoenix_dactylifera))	(Podococcus_barteri	(Sclerosperma_profizianum	Orania_palindan)))	(((Attalea_speciosa	Bactris_major)	((Reinhardtia_latisecta	Reinhardtia_paiewonskiana)	(Reinhardtia_simplex	Reinhardtia_gracilis)))	(Elaeis_oleifera	Elaeis_guineensis)))	((Roystonea_regia	((((Dictyosperma_album	((Dypsis_decaryi	(Kentiopsis_piersoniorum	(Veitchia_spiralis	Heterospathe_cagayanensis)))	Hydriastele_microspadix))	(Geonoma_undata	(Leopoldinia_pulchra	Pelagodoxa_henryana)))	(Prestoea_acuminata	(Oenocarpus_minor	Oenocarpus_bataua)))	Manicaria_saccifera))	Iriartea_deltoidea))	Pseudophoenix_vinifera)	(Nypa_fruticans	(Calamus_caryotoides	Burretiokentia_grandiflora)))	Kingia_australis);
((Orania_palindan	(((((((Roystonea_regia	((((Leopoldinia_pulchra	Pelagodoxa_henryana)	((Prestoea_acuminata	(Oenocarpus_minor	Oenocarpus_bataua))	(((Veitchia_spiralis	(Heterospathe_cagayanensis	(Dypsis_decaryi	(Burretiokentia_grandiflora	Kentiopsis_piersoniorum))))	Hydriastele_microspadix)	Dictyosperma_album)))	Geonoma_undata)	Manicaria_saccifera))	Iriartea_deltoidea)	(Pseudophoenix_vinifera	(((Bactris_major	((Reinhardtia_latisecta	Reinhardtia_paiewonskiana)	(Reinhardtia_simplex	Reinhardtia_gracilis)))	(Elaeis_oleifera	Elaeis_guineensis))	Attalea_speciosa)))	(Sabal_domingensis	(Serenoa_repens	Phoenix_dactylifera)))	(Nypa_fruticans	Calamus_caryotoides))	Podococcus_barteri)	Sclerosperma_profizianum))	Kingia_australis);
((Podococcus_barteri	((Orania_palindan	((((Roystonea_regia	((((Prestoea_acuminata	(Oenocarpus_minor	Oenocarpus_bataua))	(((((Veitchia_spiralis	Heterospathe_cagayanensis)	(Kentiopsis_piersoniorum	Dypsis_decaryi))	Hydriastele_microspadix)	Dictyosperma_album)	Burretiokentia_grandiflora))	(Geonoma_undata	(Leopoldinia_pulchra	Pelagodoxa_henryana)))	Manicaria_saccifera))	Iriartea_deltoidea)	(Pseudophoenix_vinifera	(((Reinhardtia_latisecta	Reinhardtia_paiewonskiana)	(Reinhardtia_simplex	Reinhardtia_gracilis))	((Elaeis_oleifera	Elaeis_guineensis)	(Attalea_speciosa	Bactris_major)))))	((Phoenix_dactylifera	(Sabal_domingensis	Serenoa_repens))	(Nypa_fruticans	Calamus_caryotoides))))	Sclerosperma_profizianum))	Kingia_australis);
(((Nypa_fruticans	Calamus_caryotoides)	((Podococcus_barteri	((Roystonea_regia	((((Geonoma_undata	((Leopoldinia_pulchra	Pelagodoxa_henryana)	(Prestoea_acuminata	(Oenocarpus_minor	Oenocarpus_bataua))))	((((Kentiopsis_piersoniorum	Burretiokentia_grandiflora)	(Veitchia_spiralis	Heterospathe_cagayanensis))	Dypsis_decaryi)	(Hydriastele_microspadix	Dictyosperma_album)))	Manicaria_saccifera)	Iriartea_deltoidea))	(Pseudophoenix_vinifera	(((Reinhardtia_latisecta	Reinhardtia_paiewonskiana)	(Reinhardtia_simplex	Reinhardtia_gracilis))	((Elaeis_oleifera	Elaeis_guineensis)	(Attalea_speciosa	Bactris_major))))))	((Sclerosperma_profizianum	Orania_palindan)	(Sabal_domingensis	(Serenoa_repens	Phoenix_dactylifera)))))	Kingia_australis);
((Nypa_fruticans	(Calamus_caryotoides	((((((Dictyosperma_album	((Veitchia_spiralis	(Heterospathe_cagayanensis	(Dypsis_decaryi	(Kentiopsis_piersoniorum	Burretiokentia_grandiflora))))	Hydriastele_microspadix))	(((Geonoma_undata	Manicaria_saccifera)	Pelagodoxa_henryana)	(Prestoea_acuminata	(Oenocarpus_minor	Oenocarpus_bataua))))	Pseudophoenix_vinifera)	Iriartea_deltoidea)	((Orania_palindan	((((Reinhardtia_latisecta	Reinhardtia_paiewonskiana)	(Reinhardtia_simplex	Reinhardtia_gracilis))	((Elaeis_oleifera	Elaeis_guineensis)	Bactris_major))	Attalea_speciosa))	(Roystonea_regia	(Sclerosperma_profizianum	(Leopoldinia_pulchra	Podococcus_barteri)))))	(Phoenix_dactylifera	(Sabal_domingensis	Serenoa_repens)))))	Kingia_australis);
((Nypa_fruticans	(Calamus_caryotoides	(((Orania_palindan	Sclerosperma_profizianum)	((Leopoldinia_pulchra	Podococcus_barteri)	(((((Reinhardtia_latisecta	Reinhardtia_paiewonskiana)	(Reinhardtia_simplex	Reinhardtia_gracilis))	((Elaeis_oleifera	Elaeis_guineensis)	Bactris_major))	Attalea_speciosa)	((((((Geonoma_undata	Manicaria_saccifera)	Pelagodoxa_henryana)	((Prestoea_acuminata	(Oenocarpus_minor	Oenocarpus_bataua))	(Dictyosperma_album	(((Dypsis_decaryi	(Kentiopsis_piersoniorum	Burretiokentia_grandiflora))	(Veitchia_spiralis	Heterospathe_cagayanensis))	Hydriastele_microspadix))))	Roystonea_regia)	Iriartea_deltoidea)	Pseudophoenix_vinifera))))	(Sabal_domingensis	(Serenoa_repens	Phoenix_dactylifera)))))	Kingia_australis);
((Pseudophoenix_vinifera	((((Orania_palindan	Sclerosperma_profizianum)	((Phoenix_dactylifera	(Iriartea_deltoidea	(Sabal_domingensis	Serenoa_repens)))	(Nypa_fruticans	Calamus_caryotoides)))	(((Reinhardtia_latisecta	Reinhardtia_paiewonskiana)	(Reinhardtia_simplex	Reinhardtia_gracilis))	((Elaeis_oleifera	Elaeis_guineensis)	(Bactris_major	Attalea_speciosa))))	((((Prestoea_acuminata	(Oenocarpus_minor	Oenocarpus_bataua))	((Hydriastele_microspadix	((Dypsis_decaryi	Dictyosperma_album)	((Kentiopsis_piersoniorum	Burretiokentia_grandiflora)	(Veitchia_spiralis	Heterospathe_cagayanensis))))	(Geonoma_undata	Pelagodoxa_henryana)))	Manicaria_saccifera)	((Leopoldinia_pulchra	Podococcus_barteri)	Roystonea_regia))))	Kingia_australis);
((Nypa_fruticans	((((Bactris_major	(Elaeis_oleifera	Elaeis_guineensis))	((Orania_palindan	Attalea_speciosa)	((Reinhardtia_latisecta	Reinhardtia_paiewonskiana)	(Reinhardtia_simplex	Reinhardtia_gracilis))))	((Leopoldinia_pulchra	Podococcus_barteri)	((Calamus_caryotoides	Pseudophoenix_vinifera)	(Iriartea_deltoidea	(Roystonea_regia	((Geonoma_undata	((Prestoea_acuminata	(Oenocarpus_minor	Oenocarpus_bataua))	(Hydriastele_microspadix	(Dictyosperma_album	((Dypsis_decaryi	(Kentiopsis_piersoniorum	Burretiokentia_grandiflora))	(Veitchia_spiralis	Heterospathe_cagayanensis))))))	(Pelagodoxa_henryana	Manicaria_saccifera)))))))	(Sclerosperma_profizianum	(Phoenix_dactylifera	(Sabal_domingensis	Serenoa_repens)))))	Kingia_australis);
((Podococcus_barteri	(Sclerosperma_profizianum	(((Nypa_fruticans	(Phoenix_dactylifera	(Sabal_domingensis	Serenoa_repens)))	((((Elaeis_oleifera	Elaeis_guineensis)	(Attalea_speciosa	Bactris_major))	((Reinhardtia_latisecta	Reinhardtia_paiewonskiana)	(Reinhardtia_simplex	Reinhardtia_gracilis)))	((Calamus_caryotoides	Pseudophoenix_vinifera)	(Iriartea_deltoidea	(Roystonea_regia	((((Prestoea_acuminata	(Oenocarpus_minor	Oenocarpus_bataua))	((Leopoldinia_pulchra	Pelagodoxa_henryana)	(((Hydriastele_microspadix	(Veitchia_spiralis	(Heterospathe_cagayanensis	(Dypsis_decaryi	Kentiopsis_piersoniorum))))	Dictyosperma_album)	Burretiokentia_grandiflora)))	Geonoma_undata)	Manicaria_saccifera))))))	Orania_palindan)))	Kingia_australis);
(((((Calamus_caryotoides	Nypa_fruticans)	(Sabal_domingensis	(Serenoa_repens	Phoenix_dactylifera)))	(Roystonea_regia	((Iriartea_deltoidea	Podococcus_barteri)	(((Elaeis_oleifera	Elaeis_guineensis)	((Attalea_speciosa	Bactris_major)	((Reinhardtia_latisecta	Reinhardtia_paiewonskiana)	(Reinhardtia_simplex	Reinhardtia_gracilis))))	((((((Hydriastele_microspadix	((Dypsis_decaryi	Kentiopsis_piersoniorum)	(Veitchia_spiralis	Heterospathe_cagayanensis)))	Dictyosperma_album)	Burretiokentia_grandiflora)	((Prestoea_acuminata	(Oenocarpus_minor	Oenocarpus_bataua))	(Geonoma_undata	(Leopoldinia_pulchra	Pelagodoxa_henryana))))	Manicaria_saccifera)	Pseudophoenix_vinifera)))))	(Orania_palindan	Sclerosperma_profizianum))	Kingia_australis);
((Nypa_fruticans	(((Podococcus_barteri	(((Roystonea_regia	(Geonoma_undata	(Manicaria_saccifera	(((Prestoea_acuminata	(Oenocarpus_bataua	Oenocarpus_minor))	(Leopoldinia_pulchra	Pelagodoxa_henryana))	(Hydriastele_microspadix	(Dictyosperma_album	(Dypsis_decaryi	((Heterospathe_cagayanensis	Veitchia_spiralis)	(Burretiokentia_grandiflora	Kentiopsis_piersoniorum)))))))))	Iriartea_deltoidea)	(Attalea_speciosa	(((Pseudophoenix_vinifera	Bactris_major)	(Elaeis_guineensis	Elaeis_oleifera))	((Reinhardtia_gracilis	Reinhardtia_simplex)	(Reinhardtia_paiewonskiana	Reinhardtia_latisecta))))))	((Phoenix_dactylifera	(Sabal_domingensis	Serenoa_repens))	(Orania_palindan	Sclerosperma_profizianum)))	Calamus_caryotoides))	Kingia_australis);
((Orania_palindan	((Podococcus_barteri	Sclerosperma_profizianum)	(((Sabal_domingensis	(Serenoa_repens	Phoenix_dactylifera))	(Calamus_caryotoides	Nypa_fruticans))	(((Roystonea_regia	(Manicaria_saccifera	((Prestoea_acuminata	(Oenocarpus_bataua	Oenocarpus_minor))	((Leopoldinia_pulchra	Pelagodoxa_henryana)	(Geonoma_undata	(Dictyosperma_album	(((Heterospathe_cagayanensis	Veitchia_spiralis)	((Burretiokentia_grandiflora	Kentiopsis_piersoniorum)	Dypsis_decaryi))	Hydriastele_microspadix)))))))	Iriartea_deltoidea)	((((Attalea_speciosa	(Elaeis_guineensis	Elaeis_oleifera))	((Reinhardtia_gracilis	Reinhardtia_simplex)	(Reinhardtia_paiewonskiana	Reinhardtia_latisecta)))	Bactris_major)	Pseudophoenix_vinifera)))))	Kingia_australis);
((Sclerosperma_profizianum	((((Sabal_domingensis	(Serenoa_repens	Phoenix_dactylifera))	(Calamus_caryotoides	Nypa_fruticans))	(Podococcus_barteri	((((((Elaeis_guineensis	Elaeis_oleifera)	(((Reinhardtia_gracilis	Reinhardtia_simplex)	(Reinhardtia_paiewonskiana	Reinhardtia_latisecta))	Attalea_speciosa))	Bactris_major)	Roystonea_regia)	(Manicaria_saccifera	(((Iriartea_deltoidea	Geonoma_undata)	(Prestoea_acuminata	(Oenocarpus_bataua	Oenocarpus_minor)))	((Leopoldinia_pulchra	Pelagodoxa_henryana)	((((Hydriastele_microspadix	Burretiokentia_grandiflora)	(Dypsis_decaryi	Dictyosperma_album))	(Heterospathe_cagayanensis	Veitchia_spiralis))	Kentiopsis_piersoniorum)))))	Pseudophoenix_vinifera)))	Orania_palindan))	Kingia_australis);
((Sclerosperma_profizianum	(((((Sabal_domingensis	(Serenoa_repens	Phoenix_dactylifera))	(Calamus_caryotoides	Nypa_fruticans))	(((((Reinhardtia_gracilis	Reinhardtia_simplex)	(Reinhardtia_paiewonskiana	Reinhardtia_latisecta))	(Bactris_major	(Elaeis_guineensis	Elaeis_oleifera)))	Attalea_speciosa)	(((((Pelagodoxa_henryana	(Manicaria_saccifera	(Iriartea_deltoidea	Geonoma_undata)))	(Prestoea_acuminata	(Oenocarpus_bataua	Oenocarpus_minor)))	(Dictyosperma_album	(((Veitchia_spiralis	Heterospathe_cagayanensis)	((Burretiokentia_grandiflora	Kentiopsis_piersoniorum)	Dypsis_decaryi))	Hydriastele_microspadix)))	Pseudophoenix_vinifera)	Roystonea_regia)))	Orania_palindan)	(Leopoldinia_pulchra	Podococcus_barteri)))	Kingia_australis);
(((Leopoldinia_pulchra	Podococcus_barteri)	(Sclerosperma_profizianum	((((Calamus_caryotoides	Nypa_fruticans)	Pseudophoenix_vinifera)	((((((Pelagodoxa_henryana	(Manicaria_saccifera	Geonoma_undata))	(Prestoea_acuminata	(Oenocarpus_bataua	Oenocarpus_minor)))	((((Veitchia_spiralis	Heterospathe_cagayanensis)	(Kentiopsis_piersoniorum	Dypsis_decaryi))	Hydriastele_microspadix)	(Dictyosperma_album	Burretiokentia_grandiflora)))	Roystonea_regia)	Iriartea_deltoidea)	((((Reinhardtia_gracilis	Reinhardtia_simplex)	(Reinhardtia_paiewonskiana	Reinhardtia_latisecta))	((Attalea_speciosa	Bactris_major)	(Elaeis_guineensis	Elaeis_oleifera)))	(Phoenix_dactylifera	(Sabal_domingensis	Serenoa_repens)))))	Orania_palindan)))	Kingia_australis);
((Orania_palindan	(Sclerosperma_profizianum	(Podococcus_barteri	((((((Reinhardtia_gracilis	Reinhardtia_simplex)	(Reinhardtia_paiewonskiana	Reinhardtia_latisecta))	(Bactris_major	(Elaeis_guineensis	Elaeis_oleifera)))	Attalea_speciosa)	(((Phoenix_dactylifera	(Sabal_domingensis	Serenoa_repens))	(Calamus_caryotoides	Nypa_fruticans))	((Roystonea_regia	((((Leopoldinia_pulchra	Geonoma_undata)	((Dictyosperma_album	(Hydriastele_microspadix	(Veitchia_spiralis	(Heterospathe_cagayanensis	((Burretiokentia_grandiflora	Kentiopsis_piersoniorum)	Dypsis_decaryi)))))	(Prestoea_acuminata	(Oenocarpus_bataua	Oenocarpus_minor))))	Pelagodoxa_henryana)	Manicaria_saccifera))	Iriartea_deltoidea)))	Pseudophoenix_vinifera))))	Kingia_australis);
((Podococcus_barteri	((Orania_palindan	(((Sabal_domingensis	(Serenoa_repens	Phoenix_dactylifera))	(Calamus_caryotoides	Nypa_fruticans))	(((Roystonea_regia	((((((Veitchia_spiralis	Heterospathe_cagayanensis)	(Kentiopsis_piersoniorum	Dypsis_decaryi))	(Dictyosperma_album	Hydriastele_microspadix))	Burretiokentia_grandiflora)	(((Leopoldinia_pulchra	Geonoma_undata)	Pelagodoxa_henryana)	(Prestoea_acuminata	(Oenocarpus_bataua	Oenocarpus_minor))))	Manicaria_saccifera))	Iriartea_deltoidea)	(Pseudophoenix_vinifera	((Elaeis_guineensis	Elaeis_oleifera)	(((Reinhardtia_gracilis	Reinhardtia_simplex)	(Reinhardtia_paiewonskiana	Reinhardtia_latisecta))	(Attalea_speciosa	Bactris_major)))))))	Sclerosperma_profizianum))	Kingia_australis);
((Nypa_fruticans	(((((Sclerosperma_profizianum	Podococcus_barteri)	Orania_palindan)	(((((Reinhardtia_gracilis	Reinhardtia_simplex)	(Reinhardtia_paiewonskiana	Reinhardtia_latisecta))	(Bactris_major	(Elaeis_guineensis	Elaeis_oleifera)))	Attalea_speciosa)	(Pseudophoenix_vinifera	((Iriartea_deltoidea	((((Prestoea_acuminata	(Oenocarpus_bataua	Oenocarpus_minor))	Manicaria_saccifera)	Pelagodoxa_henryana)	((Geonoma_undata	Leopoldinia_pulchra)	(((Burretiokentia_grandiflora	((Veitchia_spiralis	Heterospathe_cagayanensis)	(Kentiopsis_piersoniorum	Dypsis_decaryi)))	Dictyosperma_album)	Hydriastele_microspadix))))	Roystonea_regia))))	(Sabal_domingensis	(Serenoa_repens	Phoenix_dactylifera)))	Calamus_caryotoides))	Kingia_australis);
((Nypa_fruticans	(Calamus_caryotoides	((Podococcus_barteri	((Pseudophoenix_vinifera	(Iriartea_deltoidea	((((Prestoea_acuminata	(Oenocarpus_bataua	Oenocarpus_minor))	(Geonoma_undata	((Hydriastele_microspadix	((Veitchia_spiralis	Heterospathe_cagayanensis)	(Dypsis_decaryi	(Kentiopsis_piersoniorum	Burretiokentia_grandiflora))))	Dictyosperma_album)))	(Manicaria_saccifera	(Pelagodoxa_henryana	Leopoldinia_pulchra)))	Roystonea_regia)))	((Attalea_speciosa	(Elaeis_guineensis	Elaeis_oleifera))	(((Reinhardtia_gracilis	Reinhardtia_simplex)	(Reinhardtia_paiewonskiana	Reinhardtia_latisecta))	Bactris_major))))	((Sclerosperma_profizianum	Orania_palindan)	(Phoenix_dactylifera	(Sabal_domingensis	Serenoa_repens))))))	Kingia_australis);
((((Phoenix_dactylifera	(Sabal_domingensis	Serenoa_repens))	(((Pseudophoenix_vinifera	(((((Dictyosperma_album	(Veitchia_spiralis	(Heterospathe_cagayanensis	(Dypsis_decaryi	Kentiopsis_piersoniorum))))	Hydriastele_microspadix)	Burretiokentia_grandiflora)	((((Pelagodoxa_henryana	Leopoldinia_pulchra)	(Geonoma_undata	Manicaria_saccifera))	Iriartea_deltoidea)	(Prestoea_acuminata	(Oenocarpus_bataua	Oenocarpus_minor))))	Roystonea_regia))	(((Reinhardtia_gracilis	Reinhardtia_simplex)	(Reinhardtia_paiewonskiana	Reinhardtia_latisecta))	((Attalea_speciosa	Bactris_major)	(Elaeis_guineensis	Elaeis_oleifera))))	(Sclerosperma_profizianum	(Podococcus_barteri	Orania_palindan))))	(Nypa_fruticans	Calamus_caryotoides))	Kingia_australis);
((Nypa_fruticans	(((Sabal_domingensis	(Serenoa_repens	Phoenix_dactylifera))	((Pseudophoenix_vinifera	(Iriartea_deltoidea	((((Manicaria_saccifera	(Pelagodoxa_henryana	(Prestoea_acuminata	(Oenocarpus_minor	Oenocarpus_bataua))))	(Dictyosperma_album	((((Dypsis_decaryi	Kentiopsis_piersoniorum)	(Heterospathe_cagayanensis	Veitchia_spiralis))	Burretiokentia_grandiflora)	Hydriastele_microspadix)))	(Leopoldinia_pulchra	Geonoma_undata))	Roystonea_regia)))	(((Attalea_speciosa	((Elaeis_guineensis	Elaeis_oleifera)	Bactris_major))	((Reinhardtia_simplex	Reinhardtia_gracilis)	(Reinhardtia_latisecta	Reinhardtia_paiewonskiana)))	(Sclerosperma_profizianum	(Orania_palindan	Podococcus_barteri)))))	Calamus_caryotoides))	Kingia_australis);
((Sclerosperma_profizianum	(((((((Calamus_caryotoides	Nypa_fruticans)	Pseudophoenix_vinifera)	((Pelagodoxa_henryana	((Prestoea_acuminata	(Oenocarpus_minor	Oenocarpus_bataua))	((Iriartea_deltoidea	(Leopoldinia_pulchra	Geonoma_undata))	Manicaria_saccifera)))	(Dictyosperma_album	((Hydriastele_microspadix	(Dypsis_decaryi	Kentiopsis_piersoniorum))	((Veitchia_spiralis	Heterospathe_cagayanensis)	Burretiokentia_grandiflora)))))	(Roystonea_regia	(((Attalea_speciosa	(Elaeis_guineensis	Elaeis_oleifera))	((Reinhardtia_simplex	Reinhardtia_gracilis)	(Reinhardtia_latisecta	Reinhardtia_paiewonskiana)))	Bactris_major)))	(Phoenix_dactylifera	(Sabal_domingensis	Serenoa_repens)))	Orania_palindan)	Podococcus_barteri))	Kingia_australis);
((Sclerosperma_profizianum	(((((Attalea_speciosa	((Bactris_major	(Elaeis_guineensis	Elaeis_oleifera))	((Reinhardtia_simplex	Reinhardtia_gracilis)	(Reinhardtia_latisecta	Reinhardtia_paiewonskiana))))	(((Pseudophoenix_vinifera	((Geonoma_undata	((Dictyosperma_album	(((Kentiopsis_piersoniorum	(Veitchia_spiralis	(Burretiokentia_grandiflora	Heterospathe_cagayanensis)))	Dypsis_decaryi)	Hydriastele_microspadix))	((Pelagodoxa_henryana	Leopoldinia_pulchra)	(Prestoea_acuminata	(Oenocarpus_minor	Oenocarpus_bataua)))))	Manicaria_saccifera))	Roystonea_regia)	Iriartea_deltoidea))	((Calamus_caryotoides	Nypa_fruticans)	(Sabal_domingensis	(Serenoa_repens	Phoenix_dactylifera))))	Orania_palindan)	Podococcus_barteri))	Kingia_australis);
((Iriartea_deltoidea	(Sabal_domingensis	((Serenoa_repens	Phoenix_dactylifera)	(((Orania_palindan	Sclerosperma_profizianum)	((((Reinhardtia_simplex	Reinhardtia_gracilis)	(Reinhardtia_latisecta	Reinhardtia_paiewonskiana))	(Attalea_speciosa	(Bactris_major	(Elaeis_guineensis	Elaeis_oleifera))))	(Podococcus_barteri	((Pseudophoenix_vinifera	(((((((Dypsis_decaryi	(Burretiokentia_grandiflora	Kentiopsis_piersoniorum))	(Veitchia_spiralis	Heterospathe_cagayanensis))	Hydriastele_microspadix)	Dictyosperma_album)	(Geonoma_undata	(Prestoea_acuminata	(Oenocarpus_minor	Oenocarpus_bataua))))	(Leopoldinia_pulchra	Pelagodoxa_henryana))	Manicaria_saccifera))	Roystonea_regia))))	(Calamus_caryotoides	Nypa_fruticans)))))	Kingia_australis);
((Orania_palindan	((Sclerosperma_profizianum	((Pseudophoenix_vinifera	(((Attalea_speciosa	Bactris_major)	(Elaeis_guineensis	Elaeis_oleifera))	((Reinhardtia_simplex	Reinhardtia_gracilis)	(Reinhardtia_latisecta	Reinhardtia_paiewonskiana))))	(((Calamus_caryotoides	Nypa_fruticans)	(Sabal_domingensis	(Phoenix_dactylifera	Serenoa_repens)))	(Roystonea_regia	((((Prestoea_acuminata	(Oenocarpus_minor	Oenocarpus_bataua))	((Geonoma_undata	(Leopoldinia_pulchra	Pelagodoxa_henryana))	(((Dypsis_decaryi	(Heterospathe_cagayanensis	((Burretiokentia_grandiflora	Kentiopsis_piersoniorum)	Veitchia_spiralis)))	Hydriastele_microspadix)	Dictyosperma_album)))	Manicaria_saccifera)	Iriartea_deltoidea)))))	Podococcus_barteri))	Kingia_australis);
((Nypa_fruticans	(((Phoenix_dactylifera	(Serenoa_repens	Sabal_domingensis))	(((Iriartea_deltoidea	(Roystonea_regia	((Manicaria_saccifera	Pelagodoxa_henryana)	((((Veitchia_spiralis	(Heterospathe_cagayanensis	(Dypsis_decaryi	(Burretiokentia_grandiflora	Kentiopsis_piersoniorum))))	Hydriastele_microspadix)	Dictyosperma_album)	(Geonoma_undata	(Prestoea_acuminata	(Oenocarpus_minor	Oenocarpus_bataua)))))))	(Pseudophoenix_vinifera	((Leopoldinia_pulchra	Podococcus_barteri)	(Orania_palindan	(((Attalea_speciosa	Bactris_major)	(Elaeis_guineensis	Elaeis_oleifera))	((Reinhardtia_simplex	Reinhardtia_gracilis)	(Reinhardtia_latisecta	Reinhardtia_paiewonskiana)))))))	Sclerosperma_profizianum))	Calamus_caryotoides))	Kingia_australis);
(((((Orania_palindan	((Leopoldinia_pulchra	Podococcus_barteri)	Sclerosperma_profizianum))	((Iriartea_deltoidea	(((Attalea_speciosa	(Elaeis_guineensis	Elaeis_oleifera))	((Reinhardtia_simplex	Reinhardtia_gracilis)	(Reinhardtia_latisecta	Reinhardtia_paiewonskiana)))	Bactris_major))	((Roystonea_regia	(Manicaria_saccifera	((Prestoea_acuminata	(Oenocarpus_minor	Oenocarpus_bataua))	((Pelagodoxa_henryana	(((((Veitchia_spiralis	Heterospathe_cagayanensis)	(Kentiopsis_piersoniorum	Dypsis_decaryi))	Hydriastele_microspadix)	Dictyosperma_album)	Burretiokentia_grandiflora))	Geonoma_undata))))	Pseudophoenix_vinifera)))	(Phoenix_dactylifera	(Serenoa_repens	Sabal_domingensis)))	(Calamus_caryotoides	Nypa_fruticans))	Kingia_australis);
((Nypa_fruticans	(((((Leopoldinia_pulchra	Podococcus_barteri)	(Orania_palindan	Sclerosperma_profizianum))	(((((Attalea_speciosa	(Elaeis_guineensis	Elaeis_oleifera))	((Reinhardtia_simplex	Reinhardtia_gracilis)	(Reinhardtia_latisecta	Reinhardtia_paiewonskiana)))	Bactris_major)	(Iriartea_deltoidea	((Manicaria_saccifera	((Prestoea_acuminata	(Oenocarpus_minor	Oenocarpus_bataua))	((Pelagodoxa_henryana	(((((Burretiokentia_grandiflora	Kentiopsis_piersoniorum)	(Veitchia_spiralis	Heterospathe_cagayanensis))	Dypsis_decaryi)	Hydriastele_microspadix)	Dictyosperma_album))	Geonoma_undata)))	Roystonea_regia)))	(Phoenix_dactylifera	(Serenoa_repens	Sabal_domingensis))))	Pseudophoenix_vinifera)	Calamus_caryotoides))	Kingia_australis);
((Nypa_fruticans	(((Phoenix_dactylifera	(Serenoa_repens	Sabal_domingensis))	(((Leopoldinia_pulchra	Podococcus_barteri)	(Orania_palindan	Sclerosperma_profizianum))	((((Elaeis_guineensis	Elaeis_oleifera)	(((Reinhardtia_simplex	Reinhardtia_gracilis)	(Reinhardtia_latisecta	Reinhardtia_paiewonskiana))	(Attalea_speciosa	Bactris_major)))	(Pseudophoenix_vinifera	(((Prestoea_acuminata	(Oenocarpus_minor	Oenocarpus_bataua))	(((Heterospathe_cagayanensis	((Burretiokentia_grandiflora	Kentiopsis_piersoniorum)	Veitchia_spiralis))	(Dictyosperma_album	Dypsis_decaryi))	Hydriastele_microspadix))	((Pelagodoxa_henryana	Manicaria_saccifera)	(Iriartea_deltoidea	Geonoma_undata)))))	Roystonea_regia)))	Calamus_caryotoides))	Kingia_australis);
((((Phoenix_dactylifera	(Serenoa_repens	Sabal_domingensis))	((Orania_palindan	Sclerosperma_profizianum)	(((Leopoldinia_pulchra	Podococcus_barteri)	((((Dictyosperma_album	(Hydriastele_microspadix	((Dypsis_decaryi	Kentiopsis_piersoniorum)	(Veitchia_spiralis	Heterospathe_cagayanensis))))	Burretiokentia_grandiflora)	(Manicaria_saccifera	((Pelagodoxa_henryana	(Iriartea_deltoidea	Geonoma_undata))	((Oenocarpus_minor	Oenocarpus_bataua)	Prestoea_acuminata))))	(Roystonea_regia	(Bactris_major	((Attalea_speciosa	(Elaeis_guineensis	Elaeis_oleifera))	((Reinhardtia_simplex	Reinhardtia_gracilis)	(Reinhardtia_latisecta	Reinhardtia_paiewonskiana)))))))	Pseudophoenix_vinifera)))	(Calamus_caryotoides	Nypa_fruticans))	Kingia_australis);
((((Leopoldinia_pulchra	Podococcus_barteri)	Sclerosperma_profizianum)	(Orania_palindan	(((Sabal_domingensis	(Phoenix_dactylifera	Serenoa_repens))	(((((Reinhardtia_paiewonskiana	Reinhardtia_latisecta)	(Reinhardtia_gracilis	Reinhardtia_simplex))	((Elaeis_guineensis	Elaeis_oleifera)	Attalea_speciosa))	Bactris_major)	((Roystonea_regia	(((((Kentiopsis_piersoniorum	Dypsis_decaryi)	(Heterospathe_cagayanensis	Veitchia_spiralis))	Hydriastele_microspadix)	(Burretiokentia_grandiflora	Dictyosperma_album))	((Prestoea_acuminata	(Oenocarpus_minor	Oenocarpus_bataua))	(Pelagodoxa_henryana	(Manicaria_saccifera	(Iriartea_deltoidea	Geonoma_undata))))))	Pseudophoenix_vinifera)))	(Calamus_caryotoides	Nypa_fruticans))))	Kingia_australis);
((Nypa_fruticans	(Sclerosperma_profizianum	(Orania_palindan	((Calamus_caryotoides	Podococcus_barteri)	((Phoenix_dactylifera	(Serenoa_repens	Sabal_domingensis))	(((Roystonea_regia	((Geonoma_undata	(Leopoldinia_pulchra	Pelagodoxa_henryana))	(Manicaria_saccifera	((((Dypsis_decaryi	((Burretiokentia_grandiflora	Kentiopsis_piersoniorum)	(Veitchia_spiralis	Heterospathe_cagayanensis)))	Hydriastele_microspadix)	Dictyosperma_album)	(Prestoea_acuminata	(Oenocarpus_minor	Oenocarpus_bataua))))))	Iriartea_deltoidea)	(Pseudophoenix_vinifera	((((Reinhardtia_paiewonskiana	Reinhardtia_latisecta)	(Reinhardtia_gracilis	Reinhardtia_simplex))	((Elaeis_guineensis	Elaeis_oleifera)	Attalea_speciosa))	Bactris_major))))))))	Kingia_australis);
(((((Phoenix_dactylifera	(Serenoa_repens	Sabal_domingensis))	((((Pseudophoenix_vinifera	((((Dypsis_decaryi	((Burretiokentia_grandiflora	Kentiopsis_piersoniorum)	(Veitchia_spiralis	Heterospathe_cagayanensis)))	Hydriastele_microspadix)	Dictyosperma_album)	((Prestoea_acuminata	(Oenocarpus_minor	Oenocarpus_bataua))	((Manicaria_saccifera	Geonoma_undata)	(Leopoldinia_pulchra	Pelagodoxa_henryana)))))	((((Reinhardtia_paiewonskiana	Reinhardtia_latisecta)	(Reinhardtia_gracilis	Reinhardtia_simplex))	((Elaeis_guineensis	Elaeis_oleifera)	Attalea_speciosa))	Bactris_major))	Iriartea_deltoidea)	Roystonea_regia))	((Podococcus_barteri	Sclerosperma_profizianum)	Orania_palindan))	(Calamus_caryotoides	Nypa_fruticans))	Kingia_australis);
(((Leopoldinia_pulchra	Podococcus_barteri)	(Sclerosperma_profizianum	(Orania_palindan	(((Calamus_caryotoides	Nypa_fruticans)	(Phoenix_dactylifera	(Serenoa_repens	Sabal_domingensis)))	((Pseudophoenix_vinifera	(((Geonoma_undata	((Prestoea_acuminata	(Oenocarpus_minor	Oenocarpus_bataua))	(((Dypsis_decaryi	((Burretiokentia_grandiflora	Kentiopsis_piersoniorum)	(Veitchia_spiralis	Heterospathe_cagayanensis)))	Hydriastele_microspadix)	Dictyosperma_album)))	Pelagodoxa_henryana)	Manicaria_saccifera))	((Iriartea_deltoidea	Roystonea_regia)	((((Reinhardtia_paiewonskiana	Reinhardtia_latisecta)	(Reinhardtia_gracilis	Reinhardtia_simplex))	((Elaeis_guineensis	Elaeis_oleifera)	Bactris_major))	Attalea_speciosa)))))))	Kingia_australis);
(((Calamus_caryotoides	Nypa_fruticans)	(((Iriartea_deltoidea	(Roystonea_regia	(((Prestoea_acuminata	(Oenocarpus_minor	Oenocarpus_bataua))	(((Leopoldinia_pulchra	Pelagodoxa_henryana)	(((Veitchia_spiralis	Heterospathe_cagayanensis)	(Dypsis_decaryi	(Burretiokentia_grandiflora	Kentiopsis_piersoniorum)))	(Hydriastele_microspadix	Dictyosperma_album)))	Geonoma_undata))	Manicaria_saccifera)))	Pseudophoenix_vinifera)	((((Podococcus_barteri	Sclerosperma_profizianum)	Orania_palindan)	(Phoenix_dactylifera	(Serenoa_repens	Sabal_domingensis)))	(((Reinhardtia_paiewonskiana	Reinhardtia_latisecta)	(Reinhardtia_gracilis	Reinhardtia_simplex))	((Elaeis_guineensis	Elaeis_oleifera)	(Bactris_major	Attalea_speciosa))))))	Kingia_australis);
((((Calamus_caryotoides	Nypa_fruticans)	Pseudophoenix_vinifera)	((((Sclerosperma_profizianum	(Orania_palindan	Podococcus_barteri))	(Sabal_domingensis	(Phoenix_dactylifera	Serenoa_repens)))	((((Reinhardtia_paiewonskiana	Reinhardtia_latisecta)	(Reinhardtia_gracilis	Reinhardtia_simplex))	((Elaeis_guineensis	Elaeis_oleifera)	Bactris_major))	Attalea_speciosa))	(Iriartea_deltoidea	(Roystonea_regia	(((Leopoldinia_pulchra	Pelagodoxa_henryana)	((Geonoma_undata	(Prestoea_acuminata	(Oenocarpus_minor	Oenocarpus_bataua)))	((Veitchia_spiralis	(Heterospathe_cagayanensis	(Dypsis_decaryi	(Burretiokentia_grandiflora	Kentiopsis_piersoniorum))))	(Hydriastele_microspadix	Dictyosperma_album))))	Manicaria_saccifera)))))	Kingia_australis);
((Nypa_fruticans	(((Podococcus_barteri	(Sclerosperma_profizianum	Orania_palindan))	((Phoenix_dactylifera	(Serenoa_repens	Sabal_domingensis))	(((((Reinhardtia_paiewonskiana	Reinhardtia_latisecta)	(Reinhardtia_gracilis	Reinhardtia_simplex))	((Elaeis_guineensis	Elaeis_oleifera)	Attalea_speciosa))	Bactris_major)	((Pseudophoenix_vinifera	Roystonea_regia)	(((Prestoea_acuminata	(Oenocarpus_minor	Oenocarpus_bataua))	(((Iriartea_deltoidea	(Leopoldinia_pulchra	Geonoma_undata))	Pelagodoxa_henryana)	(Dictyosperma_album	(((Heterospathe_cagayanensis	Veitchia_spiralis)	(Dypsis_decaryi	(Burretiokentia_grandiflora	Kentiopsis_piersoniorum)))	Hydriastele_microspadix))))	Manicaria_saccifera)))))	Calamus_caryotoides))	Kingia_australis);
((((((((Reinhardtia_paiewonskiana	Reinhardtia_latisecta)	(Reinhardtia_gracilis	Reinhardtia_simplex))	(((Elaeis_guineensis	Elaeis_oleifera)	Attalea_speciosa)	Bactris_major))	((Phoenix_dactylifera	(Serenoa_repens	Sabal_domingensis))	((Pseudophoenix_vinifera	((((Dictyosperma_album	((Dypsis_decaryi	(Kentiopsis_piersoniorum	(Heterospathe_cagayanensis	(Veitchia_spiralis	Burretiokentia_grandiflora))))	Hydriastele_microspadix))	((Prestoea_acuminata	(Oenocarpus_minor	Oenocarpus_bataua))	Geonoma_undata))	(Leopoldinia_pulchra	Pelagodoxa_henryana))	Manicaria_saccifera))	Iriartea_deltoidea)))	Roystonea_regia)	(Calamus_caryotoides	Nypa_fruticans))	((Podococcus_barteri	Sclerosperma_profizianum)	Orania_palindan))	Kingia_australis);
((Nypa_fruticans	(Pseudophoenix_vinifera	((((Podococcus_barteri	Sclerosperma_profizianum)	Orania_palindan)	((Phoenix_dactylifera	(Serenoa_repens	Sabal_domingensis))	((Iriartea_deltoidea	(Roystonea_regia	(((((((Dypsis_decaryi	Kentiopsis_piersoniorum)	Heterospathe_cagayanensis)	Veitchia_spiralis)	(Hydriastele_microspadix	Dictyosperma_album))	Burretiokentia_grandiflora)	(((Prestoea_acuminata	(Oenocarpus_minor	Oenocarpus_bataua))	(Leopoldinia_pulchra	Pelagodoxa_henryana))	Manicaria_saccifera))	Geonoma_undata)))	(Bactris_major	((Attalea_speciosa	((Reinhardtia_paiewonskiana	Reinhardtia_latisecta)	(Reinhardtia_gracilis	Reinhardtia_simplex)))	(Elaeis_guineensis	Elaeis_oleifera))))))	Calamus_caryotoides)))	Kingia_australis);
(((Sclerosperma_profizianum	((Orania_palindan	((Phoenix_dactylifera	(Serenoa_repens	Sabal_domingensis))	(((Iriartea_deltoidea	(Roystonea_regia	(((Manicaria_saccifera	((Dictyosperma_album	(Hydriastele_microspadix	(Dypsis_decaryi	((Kentiopsis_piersoniorum	Burretiokentia_grandiflora)	(Heterospathe_cagayanensis	Veitchia_spiralis)))))	(Prestoea_acuminata	(Oenocarpus_minor	Oenocarpus_bataua))))	Pelagodoxa_henryana)	(Leopoldinia_pulchra	Geonoma_undata))))	(Pseudophoenix_vinifera	Calamus_caryotoides))	(Bactris_major	(((Reinhardtia_paiewonskiana	Reinhardtia_latisecta)	(Reinhardtia_gracilis	Reinhardtia_simplex))	((Elaeis_guineensis	Elaeis_oleifera)	Attalea_speciosa))))))	Podococcus_barteri))	Nypa_fruticans)	Kingia_australis);
((Nypa_fruticans	(((Phoenix_dactylifera	(Sabal_domingensis	Serenoa_repens))	((Sclerosperma_profizianum	Orania_palindan)	((Attalea_speciosa	((Bactris_major	(Elaeis_guineensis	Elaeis_oleifera))	((Reinhardtia_latisecta	Reinhardtia_paiewonskiana)	(Reinhardtia_simplex	Reinhardtia_gracilis))))	((Iriartea_deltoidea	(((Pelagodoxa_henryana	((Hydriastele_microspadix	((((Burretiokentia_grandiflora	Kentiopsis_piersoniorum)	Dypsis_decaryi)	(Veitchia_spiralis	Heterospathe_cagayanensis))	Dictyosperma_album))	(Geonoma_undata	((Oenocarpus_bataua	Oenocarpus_minor)	Prestoea_acuminata))))	Manicaria_saccifera)	Roystonea_regia))	(Pseudophoenix_vinifera	(Leopoldinia_pulchra	Podococcus_barteri))))))	Calamus_caryotoides))	Kingia_australis);
((Sclerosperma_profizianum	((Orania_palindan	(((Iriartea_deltoidea	(((((Oenocarpus_bataua	Oenocarpus_minor)	Prestoea_acuminata)	((((((Burretiokentia_grandiflora	Kentiopsis_piersoniorum)	Dypsis_decaryi)	(Veitchia_spiralis	Heterospathe_cagayanensis))	Dictyosperma_album)	Hydriastele_microspadix)	(Pelagodoxa_henryana	Geonoma_undata)))	Manicaria_saccifera)	Roystonea_regia))	(Pseudophoenix_vinifera	(((Elaeis_guineensis	Elaeis_oleifera)	(Attalea_speciosa	Bactris_major))	((Reinhardtia_latisecta	Reinhardtia_paiewonskiana)	(Reinhardtia_simplex	Reinhardtia_gracilis)))))	((Calamus_caryotoides	Nypa_fruticans)	(Phoenix_dactylifera	(Sabal_domingensis	Serenoa_repens)))))	(Leopoldinia_pulchra	Podococcus_barteri)))	Kingia_australis);
(((Leopoldinia_pulchra	Podococcus_barteri)	(Sclerosperma_profizianum	(Orania_palindan	((((Pseudophoenix_vinifera	((Pelagodoxa_henryana	((((Kentiopsis_piersoniorum	Dypsis_decaryi)	((Burretiokentia_grandiflora	Veitchia_spiralis)	(Heterospathe_cagayanensis	Dictyosperma_album)))	Hydriastele_microspadix)	((Iriartea_deltoidea	Geonoma_undata)	((Oenocarpus_bataua	Oenocarpus_minor)	Prestoea_acuminata))))	Manicaria_saccifera))	Roystonea_regia)	((((Elaeis_guineensis	Elaeis_oleifera)	Bactris_major)	((Reinhardtia_latisecta	Reinhardtia_paiewonskiana)	(Reinhardtia_simplex	Reinhardtia_gracilis)))	Attalea_speciosa))	((Calamus_caryotoides	Nypa_fruticans)	(Phoenix_dactylifera	(Sabal_domingensis	Serenoa_repens)))))))	Kingia_australis);
((((Leopoldinia_pulchra	Podococcus_barteri)	((Orania_palindan	((((Calamus_caryotoides	Pseudophoenix_vinifera)	(Roystonea_regia	(Iriartea_deltoidea	(((Dictyosperma_album	(Hydriastele_microspadix	((Heterospathe_cagayanensis	(Kentiopsis_piersoniorum	Dypsis_decaryi))	Veitchia_spiralis)))	Burretiokentia_grandiflora)	(((Pelagodoxa_henryana	Geonoma_undata)	Manicaria_saccifera)	((Oenocarpus_bataua	Oenocarpus_minor)	Prestoea_acuminata))))))	((((Reinhardtia_latisecta	Reinhardtia_paiewonskiana)	(Reinhardtia_simplex	Reinhardtia_gracilis))	(Attalea_speciosa	(Elaeis_guineensis	Elaeis_oleifera)))	Bactris_major))	(Phoenix_dactylifera	(Sabal_domingensis	Serenoa_repens))))	Sclerosperma_profizianum))	Nypa_fruticans)	Kingia_australis);
((Nypa_fruticans	(Calamus_caryotoides	((Phoenix_dactylifera	(Sabal_domingensis	Serenoa_repens))	(((Sclerosperma_profizianum	(Leopoldinia_pulchra	Podococcus_barteri))	Orania_palindan)	((Roystonea_regia	(Iriartea_deltoidea	((((Prestoea_acuminata	Pelagodoxa_henryana)	Manicaria_saccifera)	(Oenocarpus_bataua	Oenocarpus_minor))	(Geonoma_undata	((Dictyosperma_album	((((Burretiokentia_grandiflora	Kentiopsis_piersoniorum)	Dypsis_decaryi)	Heterospathe_cagayanensis)	Veitchia_spiralis))	Hydriastele_microspadix)))))	(Pseudophoenix_vinifera	((((Reinhardtia_latisecta	Reinhardtia_paiewonskiana)	(Reinhardtia_simplex	Reinhardtia_gracilis))	(Bactris_major	(Elaeis_guineensis	Elaeis_oleifera)))	Attalea_speciosa)))))))	Kingia_australis);
((Nypa_fruticans	(Calamus_caryotoides	(((Orania_palindan	Sclerosperma_profizianum)	(((Pseudophoenix_vinifera	(Iriartea_deltoidea	((Leopoldinia_pulchra	(((Dictyosperma_album	(((Burretiokentia_grandiflora	(Veitchia_spiralis	(Heterospathe_cagayanensis	Kentiopsis_piersoniorum)))	Dypsis_decaryi)	Hydriastele_microspadix))	(Manicaria_saccifera	(Pelagodoxa_henryana	Geonoma_undata)))	(Prestoea_acuminata	(Oenocarpus_bataua	Oenocarpus_minor))))	Roystonea_regia)))	(((Reinhardtia_latisecta	Reinhardtia_paiewonskiana)	(Reinhardtia_simplex	Reinhardtia_gracilis))	((Attalea_speciosa	Bactris_major)	(Elaeis_guineensis	Elaeis_oleifera))))	(Phoenix_dactylifera	(Sabal_domingensis	Serenoa_repens))))	Podococcus_barteri)))	Kingia_australis);
((Nypa_fruticans	((Sclerosperma_profizianum	(((Pseudophoenix_vinifera	(Iriartea_deltoidea	(((Geonoma_undata	(((Dictyosperma_album	Hydriastele_microspadix)	(((Veitchia_spiralis	(Kentiopsis_piersoniorum	Burretiokentia_grandiflora))	Heterospathe_cagayanensis)	Dypsis_decaryi))	(Prestoea_acuminata	(Oenocarpus_bataua	Oenocarpus_minor))))	(Leopoldinia_pulchra	(Manicaria_saccifera	Pelagodoxa_henryana)))	Roystonea_regia)))	(Bactris_major	(((Reinhardtia_latisecta	Reinhardtia_paiewonskiana)	(Reinhardtia_simplex	Reinhardtia_gracilis))	(Attalea_speciosa	(Elaeis_guineensis	Elaeis_oleifera)))))	(Sabal_domingensis	(Serenoa_repens	Phoenix_dactylifera))))	(Orania_palindan	(Podococcus_barteri	Calamus_caryotoides))))	Kingia_australis);
(((((((Reinhardtia_latisecta	Reinhardtia_paiewonskiana)	(Reinhardtia_simplex	Reinhardtia_gracilis))	((Bactris_major	Attalea_speciosa)	(Elaeis_guineensis	Elaeis_oleifera)))	((Leopoldinia_pulchra	Podococcus_barteri)	((Manicaria_saccifera	(Pelagodoxa_henryana	((Geonoma_undata	((Dictyosperma_album	(Hydriastele_microspadix	((((Veitchia_spiralis	Heterospathe_cagayanensis)	Burretiokentia_grandiflora)	Kentiopsis_piersoniorum)	Dypsis_decaryi)))	(Prestoea_acuminata	(Oenocarpus_bataua	Oenocarpus_minor))))	Iriartea_deltoidea)))	(Pseudophoenix_vinifera	Roystonea_regia))))	((Nypa_fruticans	Calamus_caryotoides)	(Sabal_domingensis	(Serenoa_repens	Phoenix_dactylifera))))	(Orania_palindan	Sclerosperma_profizianum))	Kingia_australis);
(((((Orania_palindan	Sclerosperma_profizianum)	((Phoenix_dactylifera	(Sabal_domingensis	Serenoa_repens))	((Pseudophoenix_vinifera	(((Manicaria_saccifera	((Leopoldinia_pulchra	Pelagodoxa_henryana)	(Geonoma_undata	((Hydriastele_microspadix	(((Burretiokentia_grandiflora	Kentiopsis_piersoniorum)	(Heterospathe_cagayanensis	Veitchia_spiralis))	(Dypsis_decaryi	Dictyosperma_album)))	(Prestoea_acuminata	(Oenocarpus_bataua	Oenocarpus_minor))))))	Iriartea_deltoidea)	Roystonea_regia))	((Bactris_major	(Elaeis_guineensis	Elaeis_oleifera))	(Attalea_speciosa	((Reinhardtia_latisecta	Reinhardtia_paiewonskiana)	(Reinhardtia_simplex	Reinhardtia_gracilis)))))))	Podococcus_barteri)	(Nypa_fruticans	Calamus_caryotoides))	Kingia_australis);
((Kentiopsis_piersoniorum	(Veitchia_spiralis	(Heterospathe_cagayanensis	(((Dypsis_decaryi	Dictyosperma_album)	(Hydriastele_microspadix	(((Geonoma_undata	((Oenocarpus_bataua	Oenocarpus_minor)	Prestoea_acuminata))	(Leopoldinia_pulchra	(Pelagodoxa_henryana	Manicaria_saccifera)))	((Iriartea_deltoidea	Roystonea_regia)	(((((Reinhardtia_latisecta	Reinhardtia_paiewonskiana)	(Reinhardtia_simplex	Reinhardtia_gracilis))	((Bactris_major	(Elaeis_guineensis	Elaeis_oleifera))	Attalea_speciosa))	Pseudophoenix_vinifera)	(((Podococcus_barteri	(Orania_palindan	(Nypa_fruticans	Calamus_caryotoides)))	Sclerosperma_profizianum)	(Phoenix_dactylifera	(Sabal_domingensis	Serenoa_repens))))))))	Burretiokentia_grandiflora))))	Kingia_australis);
((Nypa_fruticans	((Sabal_domingensis	(Phoenix_dactylifera	Serenoa_repens))	((((Pseudophoenix_vinifera	((((Iriartea_deltoidea	Geonoma_undata)	(Pelagodoxa_henryana	Leopoldinia_pulchra))	(((((Veitchia_spiralis	(Heterospathe_cagayanensis	(Dypsis_decaryi	Kentiopsis_piersoniorum)))	Hydriastele_microspadix)	Dictyosperma_album)	Burretiokentia_grandiflora)	(Prestoea_acuminata	(Oenocarpus_bataua	Oenocarpus_minor))))	Manicaria_saccifera))	(Calamus_caryotoides	Roystonea_regia))	(Attalea_speciosa	(((Reinhardtia_gracilis	Reinhardtia_simplex)	(Reinhardtia_latisecta	Reinhardtia_paiewonskiana))	((Elaeis_oleifera	Elaeis_guineensis)	Bactris_major))))	(Orania_palindan	(Podococcus_barteri	Sclerosperma_profizianum)))))	Kingia_australis);
((Sclerosperma_profizianum	((((Calamus_caryotoides	Nypa_fruticans)	(Phoenix_dactylifera	(Serenoa_repens	Sabal_domingensis)))	((((Pelagodoxa_henryana	((Geonoma_undata	(Iriartea_deltoidea	Leopoldinia_pulchra))	(((Hydriastele_microspadix	(((Dypsis_decaryi	Kentiopsis_piersoniorum)	Burretiokentia_grandiflora)	(Veitchia_spiralis	Heterospathe_cagayanensis)))	Dictyosperma_album)	(Prestoea_acuminata	(Oenocarpus_bataua	Oenocarpus_minor)))))	Manicaria_saccifera)	Roystonea_regia)	((Attalea_speciosa	(((Reinhardtia_gracilis	Reinhardtia_simplex)	(Reinhardtia_latisecta	Reinhardtia_paiewonskiana))	(Pseudophoenix_vinifera	((Elaeis_oleifera	Elaeis_guineensis)	Bactris_major))))	Podococcus_barteri)))	Orania_palindan))	Kingia_australis);
((Nypa_fruticans	((Pseudophoenix_vinifera	(((((Leopoldinia_pulchra	Pelagodoxa_henryana)	((((((Kentiopsis_piersoniorum	Burretiokentia_grandiflora)	Dypsis_decaryi)	(Veitchia_spiralis	Heterospathe_cagayanensis))	Dictyosperma_album)	Hydriastele_microspadix)	((Prestoea_acuminata	(Oenocarpus_bataua	Oenocarpus_minor))	(Geonoma_undata	Iriartea_deltoidea))))	Manicaria_saccifera)	Roystonea_regia)	((Attalea_speciosa	(((Reinhardtia_gracilis	Reinhardtia_simplex)	(Reinhardtia_latisecta	Reinhardtia_paiewonskiana))	((Elaeis_oleifera	Elaeis_guineensis)	Bactris_major)))	((Orania_palindan	(Podococcus_barteri	Sclerosperma_profizianum))	(Sabal_domingensis	(Phoenix_dactylifera	Serenoa_repens))))))	Calamus_caryotoides))	Kingia_australis);
((Nypa_fruticans	(((Sabal_domingensis	(Phoenix_dactylifera	Serenoa_repens))	(((Podococcus_barteri	((((Prestoea_acuminata	(Oenocarpus_bataua	Oenocarpus_minor))	((((((Burretiokentia_grandiflora	(Kentiopsis_piersoniorum	(Heterospathe_cagayanensis	Veitchia_spiralis)))	Dypsis_decaryi)	Hydriastele_microspadix)	Dictyosperma_album)	Pelagodoxa_henryana)	(Geonoma_undata	Leopoldinia_pulchra)))	Manicaria_saccifera)	Roystonea_regia))	((Iriartea_deltoidea	Pseudophoenix_vinifera)	(Attalea_speciosa	(((Reinhardtia_gracilis	Reinhardtia_simplex)	(Reinhardtia_latisecta	Reinhardtia_paiewonskiana))	((Elaeis_oleifera	Elaeis_guineensis)	Bactris_major)))))	(Orania_palindan	Sclerosperma_profizianum)))	Calamus_caryotoides))	Kingia_australis);
((((Sabal_domingensis	(Phoenix_dactylifera	Serenoa_repens))	((((Leopoldinia_pulchra	Podococcus_barteri)	(((Attalea_speciosa	Bactris_major)	(Elaeis_oleifera	Elaeis_guineensis))	((Reinhardtia_gracilis	Reinhardtia_simplex)	(Reinhardtia_latisecta	Reinhardtia_paiewonskiana))))	((Iriartea_deltoidea	(((((Prestoea_acuminata	(Oenocarpus_bataua	Oenocarpus_minor))	((((Heterospathe_cagayanensis	Veitchia_spiralis)	((Kentiopsis_piersoniorum	Burretiokentia_grandiflora)	Dypsis_decaryi))	Hydriastele_microspadix)	Dictyosperma_album))	Geonoma_undata)	(Pelagodoxa_henryana	Manicaria_saccifera))	Roystonea_regia))	Pseudophoenix_vinifera))	(Orania_palindan	Sclerosperma_profizianum)))	(Calamus_caryotoides	Nypa_fruticans))	Kingia_australis);
((Nypa_fruticans	(((Sabal_domingensis	(Phoenix_dactylifera	Serenoa_repens))	(((Podococcus_barteri	(Pseudophoenix_vinifera	(((Attalea_speciosa	Bactris_major)	(Elaeis_oleifera	Elaeis_guineensis))	((Reinhardtia_gracilis	Reinhardtia_simplex)	(Reinhardtia_latisecta	Reinhardtia_paiewonskiana)))))	(Iriartea_deltoidea	(((((((Heterospathe_cagayanensis	Veitchia_spiralis)	((Kentiopsis_piersoniorum	Burretiokentia_grandiflora)	Dypsis_decaryi))	Hydriastele_microspadix)	Dictyosperma_album)	((Pelagodoxa_henryana	Manicaria_saccifera)	(Prestoea_acuminata	(Oenocarpus_bataua	Oenocarpus_minor))))	(Leopoldinia_pulchra	Geonoma_undata))	Roystonea_regia)))	(Orania_palindan	Sclerosperma_profizianum)))	Calamus_caryotoides))	Kingia_australis);
((Nypa_fruticans	(((Phoenix_dactylifera	(Serenoa_repens	Sabal_domingensis))	((((Orania_palindan	((Bactris_major	((Elaeis_oleifera	Elaeis_guineensis)	Attalea_speciosa))	((Reinhardtia_gracilis	Reinhardtia_simplex)	(Reinhardtia_latisecta	Reinhardtia_paiewonskiana))))	(Iriartea_deltoidea	((((Geonoma_undata	((Leopoldinia_pulchra	Pelagodoxa_henryana)	((((Heterospathe_cagayanensis	Veitchia_spiralis)	((Kentiopsis_piersoniorum	Burretiokentia_grandiflora)	Dypsis_decaryi))	Hydriastele_microspadix)	Dictyosperma_album)))	(Prestoea_acuminata	(Oenocarpus_bataua	Oenocarpus_minor)))	Manicaria_saccifera)	Roystonea_regia)))	(Podococcus_barteri	Pseudophoenix_vinifera))	Sclerosperma_profizianum))	Calamus_caryotoides))	Kingia_australis);
((Iriartea_deltoidea	(Podococcus_barteri	(Sclerosperma_profizianum	((((((Elaeis_oleifera	Elaeis_guineensis)	Attalea_speciosa)	(((Reinhardtia_gracilis	Reinhardtia_simplex)	(Reinhardtia_latisecta	Reinhardtia_paiewonskiana))	Bactris_major))	((Pseudophoenix_vinifera	((((Pelagodoxa_henryana	((((Kentiopsis_piersoniorum	(Heterospathe_cagayanensis	Veitchia_spiralis))	Burretiokentia_grandiflora)	(Dypsis_decaryi	Hydriastele_microspadix))	Dictyosperma_album))	(Prestoea_acuminata	(Oenocarpus_bataua	Oenocarpus_minor)))	(Geonoma_undata	Leopoldinia_pulchra))	Manicaria_saccifera))	Roystonea_regia))	((Phoenix_dactylifera	(Serenoa_repens	Sabal_domingensis))	(Calamus_caryotoides	Nypa_fruticans)))	Orania_palindan))))	Kingia_australis);
(((Calamus_caryotoides	Nypa_fruticans)	((((Orania_palindan	Sclerosperma_profizianum)	(Iriartea_deltoidea	(Leopoldinia_pulchra	Podococcus_barteri)))	((Pseudophoenix_vinifera	((Dictyosperma_album	(Hydriastele_microspadix	(Dypsis_decaryi	((Kentiopsis_piersoniorum	(Heterospathe_cagayanensis	Veitchia_spiralis))	Burretiokentia_grandiflora))))	((Prestoea_acuminata	(Oenocarpus_bataua	Oenocarpus_minor))	((Manicaria_saccifera	Pelagodoxa_henryana)	Geonoma_undata))))	(Roystonea_regia	((Attalea_speciosa	((Reinhardtia_gracilis	Reinhardtia_simplex)	(Reinhardtia_latisecta	Reinhardtia_paiewonskiana)))	(Bactris_major	(Elaeis_oleifera	Elaeis_guineensis))))))	(Sabal_domingensis	(Phoenix_dactylifera	Serenoa_repens))))	Kingia_australis);
(((Calamus_caryotoides	Nypa_fruticans)	(((Iriartea_deltoidea	(Roystonea_regia	(((Geonoma_undata	(((Dypsis_decaryi	Dictyosperma_album)	(Hydriastele_microspadix	((Heterospathe_cagayanensis	Veitchia_spiralis)	(Burretiokentia_grandiflora	Kentiopsis_piersoniorum))))	(Prestoea_acuminata	(Oenocarpus_bataua	Oenocarpus_minor))))	(Leopoldinia_pulchra	Pelagodoxa_henryana))	Manicaria_saccifera)))	((Pseudophoenix_vinifera	(((Reinhardtia_gracilis	Reinhardtia_simplex)	(Reinhardtia_latisecta	Reinhardtia_paiewonskiana))	((Attalea_speciosa	Bactris_major)	(Elaeis_oleifera	Elaeis_guineensis))))	((Orania_palindan	Sclerosperma_profizianum)	Podococcus_barteri)))	(Phoenix_dactylifera	(Serenoa_repens	Sabal_domingensis))))	Kingia_australis);
(((Leopoldinia_pulchra	Podococcus_barteri)	((Sclerosperma_profizianum	Orania_palindan)	(((Calamus_caryotoides	Nypa_fruticans)	(Phoenix_dactylifera	(Sabal_domingensis	Serenoa_repens)))	(((((Reinhardtia_latisecta	Reinhardtia_paiewonskiana)	(Reinhardtia_gracilis	Reinhardtia_simplex))	(Attalea_speciosa	(Elaeis_guineensis	Elaeis_oleifera)))	Bactris_major)	(((Pseudophoenix_vinifera	((Geonoma_undata	((((Oenocarpus_bataua	Oenocarpus_minor)	Prestoea_acuminata)	Pelagodoxa_henryana)	(((Heterospathe_cagayanensis	Veitchia_spiralis)	(Burretiokentia_grandiflora	Kentiopsis_piersoniorum))	((Dypsis_decaryi	Dictyosperma_album)	Hydriastele_microspadix))))	Manicaria_saccifera))	Roystonea_regia)	Iriartea_deltoidea)))))	Kingia_australis);
((Iriartea_deltoidea	(Geonoma_undata	(((Oenocarpus_bataua	Oenocarpus_minor)	Prestoea_acuminata)	(Pelagodoxa_henryana	(((Dictyosperma_album	(Hydriastele_microspadix	(Veitchia_spiralis	(Heterospathe_cagayanensis	(Dypsis_decaryi	Kentiopsis_piersoniorum)))))	Burretiokentia_grandiflora)	(Manicaria_saccifera	(((((Leopoldinia_pulchra	Podococcus_barteri)	(Sclerosperma_profizianum	Orania_palindan))	((Calamus_caryotoides	Nypa_fruticans)	(Sabal_domingensis	(Serenoa_repens	Phoenix_dactylifera))))	Roystonea_regia)	(Pseudophoenix_vinifera	(Attalea_speciosa	((Bactris_major	(Elaeis_guineensis	Elaeis_oleifera))	((Reinhardtia_latisecta	Reinhardtia_paiewonskiana)	(Reinhardtia_gracilis	Reinhardtia_simplex))))))))))))	Kingia_australis);
((Sclerosperma_profizianum	(Orania_palindan	((((Calamus_caryotoides	Nypa_fruticans)	(Phoenix_dactylifera	(Sabal_domingensis	Serenoa_repens)))	(((Attalea_speciosa	((Bactris_major	(Elaeis_guineensis	Elaeis_oleifera))	((Reinhardtia_latisecta	Reinhardtia_paiewonskiana)	(Reinhardtia_gracilis	Reinhardtia_simplex))))	((((((Dictyosperma_album	(Hydriastele_microspadix	((Dypsis_decaryi	(Burretiokentia_grandiflora	Kentiopsis_piersoniorum))	(Veitchia_spiralis	Heterospathe_cagayanensis))))	(Geonoma_undata	(Leopoldinia_pulchra	Pelagodoxa_henryana)))	((Oenocarpus_bataua	Oenocarpus_minor)	Prestoea_acuminata))	Manicaria_saccifera)	Iriartea_deltoidea)	Roystonea_regia))	Pseudophoenix_vinifera))	Podococcus_barteri)))	Kingia_australis);
((Calamus_caryotoides	(Nypa_fruticans	((Phoenix_dactylifera	(Sabal_domingensis	Serenoa_repens))	(((((Reinhardtia_latisecta	Reinhardtia_paiewonskiana)	(Reinhardtia_gracilis	Reinhardtia_simplex))	((Bactris_major	Attalea_speciosa)	(Pseudophoenix_vinifera	(Elaeis_guineensis	Elaeis_oleifera))))	(Iriartea_deltoidea	(Roystonea_regia	(((Geonoma_undata	(Dictyosperma_album	(Hydriastele_microspadix	(((Dypsis_decaryi	(Burretiokentia_grandiflora	Kentiopsis_piersoniorum))	Heterospathe_cagayanensis)	Veitchia_spiralis))))	((Leopoldinia_pulchra	Pelagodoxa_henryana)	((Oenocarpus_bataua	Oenocarpus_minor)	Prestoea_acuminata)))	Manicaria_saccifera))))	(Podococcus_barteri	(Sclerosperma_profizianum	Orania_palindan))))))	Kingia_australis);
((Nypa_fruticans	(((Podococcus_barteri	(((Reinhardtia_latisecta	Reinhardtia_paiewonskiana)	(Reinhardtia_gracilis	Reinhardtia_simplex))	((Bactris_major	Attalea_speciosa)	(Elaeis_guineensis	Elaeis_oleifera))))	(Calamus_caryotoides	((Roystonea_regia	((((Dictyosperma_album	((Veitchia_spiralis	Heterospathe_cagayanensis)	(Hydriastele_microspadix	(Dypsis_decaryi	Kentiopsis_piersoniorum))))	Burretiokentia_grandiflora)	(((Geonoma_undata	(Leopoldinia_pulchra	Pelagodoxa_henryana))	Iriartea_deltoidea)	((Oenocarpus_bataua	Oenocarpus_minor)	Prestoea_acuminata)))	Manicaria_saccifera))	Pseudophoenix_vinifera)))	((Sclerosperma_profizianum	Orania_palindan)	(Phoenix_dactylifera	(Sabal_domingensis	Serenoa_repens)))))	Kingia_australis);
((Podococcus_barteri	((Sclerosperma_profizianum	Orania_palindan)	(((Nypa_fruticans	Calamus_caryotoides)	(Phoenix_dactylifera	(Sabal_domingensis	Serenoa_repens)))	(((Attalea_speciosa	((Reinhardtia_latisecta	Reinhardtia_paiewonskiana)	(Reinhardtia_gracilis	Reinhardtia_simplex)))	(Bactris_major	(Elaeis_guineensis	Elaeis_oleifera)))	(((Roystonea_regia	((((Oenocarpus_bataua	Oenocarpus_minor)	Prestoea_acuminata)	(Geonoma_undata	((((Dictyosperma_album	Dypsis_decaryi)	(((Kentiopsis_piersoniorum	Burretiokentia_grandiflora)	Veitchia_spiralis)	Heterospathe_cagayanensis))	Hydriastele_microspadix)	(Leopoldinia_pulchra	Pelagodoxa_henryana))))	Manicaria_saccifera))	Iriartea_deltoidea)	Pseudophoenix_vinifera)))))	Kingia_australis);
((Orania_palindan	((((Podococcus_barteri	(Nypa_fruticans	Calamus_caryotoides))	(Sabal_domingensis	(Serenoa_repens	Phoenix_dactylifera)))	(((Roystonea_regia	(((((Dictyosperma_album	Dypsis_decaryi)	((Heterospathe_cagayanensis	Veitchia_spiralis)	(Kentiopsis_piersoniorum	Burretiokentia_grandiflora)))	Hydriastele_microspadix)	((Leopoldinia_pulchra	Pelagodoxa_henryana)	(((Oenocarpus_bataua	Oenocarpus_minor)	Prestoea_acuminata)	Geonoma_undata)))	Manicaria_saccifera))	Iriartea_deltoidea)	(Pseudophoenix_vinifera	((Attalea_speciosa	((Reinhardtia_latisecta	Reinhardtia_paiewonskiana)	(Reinhardtia_gracilis	Reinhardtia_simplex)))	(Bactris_major	(Elaeis_guineensis	Elaeis_oleifera))))))	Sclerosperma_profizianum))	Kingia_australis);
((Sclerosperma_profizianum	(((Nypa_fruticans	Calamus_caryotoides)	(Podococcus_barteri	Orania_palindan))	((Phoenix_dactylifera	(Sabal_domingensis	Serenoa_repens))	(((Attalea_speciosa	((Reinhardtia_latisecta	Reinhardtia_paiewonskiana)	(Reinhardtia_gracilis	Reinhardtia_simplex)))	(Bactris_major	(Elaeis_guineensis	Elaeis_oleifera)))	(((Roystonea_regia	(((((Hydriastele_microspadix	(Veitchia_spiralis	((Dypsis_decaryi	Kentiopsis_piersoniorum)	Heterospathe_cagayanensis)))	Dictyosperma_album)	Burretiokentia_grandiflora)	(((Oenocarpus_bataua	Oenocarpus_minor)	Prestoea_acuminata)	Geonoma_undata))	(Leopoldinia_pulchra	(Pelagodoxa_henryana	Manicaria_saccifera))))	Iriartea_deltoidea)	Pseudophoenix_vinifera)))))	Kingia_australis);
((((Orania_palindan	Sclerosperma_profizianum)	((Phoenix_dactylifera	(Sabal_domingensis	Serenoa_repens))	(((((Reinhardtia_latisecta	Reinhardtia_paiewonskiana)	(Reinhardtia_gracilis	Reinhardtia_simplex))	(Attalea_speciosa	Bactris_major))	(Elaeis_guineensis	Elaeis_oleifera))	((Roystonea_regia	((((Hydriastele_microspadix	((Dypsis_decaryi	Kentiopsis_piersoniorum)	(Heterospathe_cagayanensis	Veitchia_spiralis)))	Dictyosperma_album)	Burretiokentia_grandiflora)	(((Oenocarpus_bataua	Oenocarpus_minor)	Prestoea_acuminata)	(Iriartea_deltoidea	((Geonoma_undata	Manicaria_saccifera)	(Leopoldinia_pulchra	Pelagodoxa_henryana))))))	(Pseudophoenix_vinifera	(Nypa_fruticans	Calamus_caryotoides))))))	Podococcus_barteri)	Kingia_australis);
((Nypa_fruticans	(Calamus_caryotoides	(((((Podococcus_barteri	(Orania_palindan	Sclerosperma_profizianum))	(Phoenix_dactylifera	(Sabal_domingensis	Serenoa_repens)))	((((Reinhardtia_latisecta	Reinhardtia_paiewonskiana)	(Reinhardtia_gracilis	Reinhardtia_simplex))	Attalea_speciosa)	(Bactris_major	(Elaeis_guineensis	Elaeis_oleifera))))	((Roystonea_regia	((Manicaria_saccifera	((((((Leopoldinia_pulchra	Veitchia_spiralis)	((Dypsis_decaryi	Kentiopsis_piersoniorum)	Heterospathe_cagayanensis))	Hydriastele_microspadix)	Burretiokentia_grandiflora)	Dictyosperma_album)	((Oenocarpus_bataua	Oenocarpus_minor)	Prestoea_acuminata)))	(Pelagodoxa_henryana	Geonoma_undata)))	Iriartea_deltoidea))	Pseudophoenix_vinifera)))	Kingia_australis);
((Nypa_fruticans	(((((Leopoldinia_pulchra	Podococcus_barteri)	Sclerosperma_profizianum)	Orania_palindan)	((((Roystonea_regia	(((Prestoea_acuminata	(Oenocarpus_bataua	Oenocarpus_minor))	(Dictyosperma_album	((Veitchia_spiralis	(Heterospathe_cagayanensis	((Burretiokentia_grandiflora	Kentiopsis_piersoniorum)	Dypsis_decaryi)))	Hydriastele_microspadix)))	(Pelagodoxa_henryana	(Geonoma_undata	Manicaria_saccifera))))	Iriartea_deltoidea)	((Phoenix_dactylifera	(Serenoa_repens	Sabal_domingensis))	(((Attalea_speciosa	(Elaeis_guineensis	Elaeis_oleifera))	((Reinhardtia_gracilis	Reinhardtia_simplex)	(Reinhardtia_latisecta	Reinhardtia_paiewonskiana)))	Bactris_major)))	Pseudophoenix_vinifera))	Calamus_caryotoides))	Kingia_australis);
((Calamus_caryotoides	(Nypa_fruticans	((Pseudophoenix_vinifera	(((Roystonea_regia	((Dictyosperma_album	(Burretiokentia_grandiflora	(Hydriastele_microspadix	((Kentiopsis_piersoniorum	Dypsis_decaryi)	(Veitchia_spiralis	Heterospathe_cagayanensis)))))	(((Leopoldinia_pulchra	Pelagodoxa_henryana)	(Geonoma_undata	Manicaria_saccifera))	(Prestoea_acuminata	(Oenocarpus_bataua	Oenocarpus_minor)))))	Iriartea_deltoidea)	(((Sclerosperma_profizianum	Orania_palindan)	(Phoenix_dactylifera	(Serenoa_repens	Sabal_domingensis)))	((Attalea_speciosa	(Bactris_major	(Elaeis_guineensis	Elaeis_oleifera)))	((Reinhardtia_gracilis	Reinhardtia_simplex)	(Reinhardtia_latisecta	Reinhardtia_paiewonskiana))))))	Podococcus_barteri)))	Kingia_australis);
((Nypa_fruticans	((Pseudophoenix_vinifera	((((Dypsis_decaryi	((Burretiokentia_grandiflora	Kentiopsis_piersoniorum)	(Heterospathe_cagayanensis	Veitchia_spiralis)))	Dictyosperma_album)	Hydriastele_microspadix)	((Pelagodoxa_henryana	(Iriartea_deltoidea	(Geonoma_undata	Manicaria_saccifera)))	(Prestoea_acuminata	(Oenocarpus_bataua	Oenocarpus_minor)))))	((Roystonea_regia	Calamus_caryotoides)	(((Leopoldinia_pulchra	(Podococcus_barteri	(Sclerosperma_profizianum	Orania_palindan)))	(Phoenix_dactylifera	(Serenoa_repens	Sabal_domingensis)))	((Elaeis_guineensis	Elaeis_oleifera)	(((Reinhardtia_gracilis	Reinhardtia_simplex)	(Reinhardtia_latisecta	Reinhardtia_paiewonskiana))	(Attalea_speciosa	Bactris_major)))))))	Kingia_australis);
((Nypa_fruticans	((Pseudophoenix_vinifera	(((((((Heterospathe_cagayanensis	Veitchia_spiralis)	(Dypsis_decaryi	(Burretiokentia_grandiflora	Kentiopsis_piersoniorum)))	Dictyosperma_album)	Hydriastele_microspadix)	(((Leopoldinia_pulchra	Pelagodoxa_henryana)	(Geonoma_undata	Manicaria_saccifera))	(Prestoea_acuminata	(Oenocarpus_bataua	Oenocarpus_minor))))	Iriartea_deltoidea)	(Roystonea_regia	(((Sclerosperma_profizianum	Orania_palindan)	(Phoenix_dactylifera	(Serenoa_repens	Sabal_domingensis)))	((((Reinhardtia_gracilis	Reinhardtia_simplex)	(Reinhardtia_latisecta	Reinhardtia_paiewonskiana))	(Podococcus_barteri	(Bactris_major	(Elaeis_guineensis	Elaeis_oleifera))))	Attalea_speciosa)))))	Calamus_caryotoides))	Kingia_australis);
((Nypa_fruticans	((((Podococcus_barteri	Sclerosperma_profizianum)	Orania_palindan)	((Sabal_domingensis	(Phoenix_dactylifera	Serenoa_repens))	((((((Dictyosperma_album	((Dypsis_decaryi	((Heterospathe_cagayanensis	Kentiopsis_piersoniorum)	Veitchia_spiralis))	Hydriastele_microspadix))	Burretiokentia_grandiflora)	(((Leopoldinia_pulchra	Pelagodoxa_henryana)	(Geonoma_undata	Manicaria_saccifera))	(Prestoea_acuminata	(Oenocarpus_bataua	Oenocarpus_minor))))	(Iriartea_deltoidea	Pseudophoenix_vinifera))	((((Reinhardtia_gracilis	Reinhardtia_simplex)	(Reinhardtia_latisecta	Reinhardtia_paiewonskiana))	(Attalea_speciosa	(Elaeis_guineensis	Elaeis_oleifera)))	Bactris_major))	Roystonea_regia)))	Calamus_caryotoides))	Kingia_australis);
((Nypa_fruticans	((Orania_palindan	((((((Roystonea_regia	((Geonoma_undata	(((Leopoldinia_pulchra	Pelagodoxa_henryana)	(Prestoea_acuminata	(Oenocarpus_bataua	Oenocarpus_minor)))	((Dictyosperma_album	((Veitchia_spiralis	(Heterospathe_cagayanensis	(Dypsis_decaryi	Kentiopsis_piersoniorum)))	Hydriastele_microspadix))	Burretiokentia_grandiflora)))	Manicaria_saccifera))	Iriartea_deltoidea)	(Calamus_caryotoides	Pseudophoenix_vinifera))	(((Elaeis_guineensis	Elaeis_oleifera)	(((Reinhardtia_gracilis	Reinhardtia_simplex)	(Reinhardtia_latisecta	Reinhardtia_paiewonskiana))	Attalea_speciosa))	Bactris_major))	(Sabal_domingensis	(Phoenix_dactylifera	Serenoa_repens)))	Sclerosperma_profizianum))	Podococcus_barteri))	Kingia_australis);
((((Sabal_domingensis	(Phoenix_dactylifera	Serenoa_repens))	(((Podococcus_barteri	Sclerosperma_profizianum)	Pseudophoenix_vinifera)	((Orania_palindan	((((Reinhardtia_gracilis	Reinhardtia_simplex)	(Reinhardtia_latisecta	Reinhardtia_paiewonskiana))	((Elaeis_guineensis	Elaeis_oleifera)	Attalea_speciosa))	Bactris_major))	((Roystonea_regia	(((Prestoea_acuminata	(Oenocarpus_bataua	Oenocarpus_minor))	(((((Dypsis_decaryi	(Burretiokentia_grandiflora	Kentiopsis_piersoniorum))	(Veitchia_spiralis	Heterospathe_cagayanensis))	Hydriastele_microspadix)	Dictyosperma_album)	(Pelagodoxa_henryana	(Geonoma_undata	Leopoldinia_pulchra))))	Manicaria_saccifera))	Iriartea_deltoidea))))	(Calamus_caryotoides	Nypa_fruticans))	Kingia_australis);
((Pseudophoenix_vinifera	((((Elaeis_guineensis	Elaeis_oleifera)	(Bactris_major	((Reinhardtia_gracilis	Reinhardtia_simplex)	(Reinhardtia_latisecta	Reinhardtia_paiewonskiana))))	Attalea_speciosa)	(((Roystonea_regia	((Pelagodoxa_henryana	(((Prestoea_acuminata	(Oenocarpus_bataua	Oenocarpus_minor))	(((((Dypsis_decaryi	Kentiopsis_piersoniorum)	(Veitchia_spiralis	Heterospathe_cagayanensis))	Hydriastele_microspadix)	Dictyosperma_album)	Burretiokentia_grandiflora))	Manicaria_saccifera))	Geonoma_undata))	Iriartea_deltoidea)	(((Calamus_caryotoides	Nypa_fruticans)	(Phoenix_dactylifera	(Serenoa_repens	Sabal_domingensis)))	((Leopoldinia_pulchra	Podococcus_barteri)	(Orania_palindan	Sclerosperma_profizianum))))))	Kingia_australis);
((((Orania_palindan	(((Pseudophoenix_vinifera	((((Reinhardtia_gracilis	Reinhardtia_simplex)	(Reinhardtia_latisecta	Reinhardtia_paiewonskiana))	((Elaeis_guineensis	Elaeis_oleifera)	Bactris_major))	Attalea_speciosa))	(Roystonea_regia	(((((((Dypsis_decaryi	Kentiopsis_piersoniorum)	(Veitchia_spiralis	Heterospathe_cagayanensis))	Hydriastele_microspadix)	Dictyosperma_album)	Burretiokentia_grandiflora)	(((Iriartea_deltoidea	Geonoma_undata)	Pelagodoxa_henryana)	(Prestoea_acuminata	(Oenocarpus_bataua	Oenocarpus_minor))))	Manicaria_saccifera)))	((Calamus_caryotoides	Nypa_fruticans)	(Phoenix_dactylifera	(Serenoa_repens	Sabal_domingensis)))))	Sclerosperma_profizianum)	(Leopoldinia_pulchra	Podococcus_barteri))	Kingia_australis);
((Nypa_fruticans	(((Phoenix_dactylifera	(Serenoa_repens	Sabal_domingensis))	(((((Reinhardtia_gracilis	Reinhardtia_simplex)	(Reinhardtia_latisecta	Reinhardtia_paiewonskiana))	((Elaeis_guineensis	Elaeis_oleifera)	Bactris_major))	Attalea_speciosa)	(((Sclerosperma_profizianum	Podococcus_barteri)	Orania_palindan)	(Pseudophoenix_vinifera	(Iriartea_deltoidea	(Roystonea_regia	(((Prestoea_acuminata	(Oenocarpus_bataua	Oenocarpus_minor))	(((Leopoldinia_pulchra	Pelagodoxa_henryana)	Geonoma_undata)	(Hydriastele_microspadix	(Dypsis_decaryi	(Dictyosperma_album	((Kentiopsis_piersoniorum	Burretiokentia_grandiflora)	(Veitchia_spiralis	Heterospathe_cagayanensis)))))))	Manicaria_saccifera)))))))	Calamus_caryotoides))	Kingia_australis);
((((Orania_palindan	(Sclerosperma_profizianum	(Leopoldinia_pulchra	Podococcus_barteri)))	(((((Reinhardtia_gracilis	Reinhardtia_simplex)	(Reinhardtia_latisecta	Reinhardtia_paiewonskiana))	((Bactris_major	Attalea_speciosa)	(Elaeis_guineensis	Elaeis_oleifera)))	((((Manicaria_saccifera	((Geonoma_undata	(((Dictyosperma_album	((Heterospathe_cagayanensis	Veitchia_spiralis)	(Dypsis_decaryi	(Burretiokentia_grandiflora	Kentiopsis_piersoniorum))))	Hydriastele_microspadix)	((Oenocarpus_bataua	Oenocarpus_minor)	Prestoea_acuminata)))	Pelagodoxa_henryana))	Roystonea_regia)	Iriartea_deltoidea)	Pseudophoenix_vinifera))	(Phoenix_dactylifera	(Sabal_domingensis	Serenoa_repens))))	(Calamus_caryotoides	Nypa_fruticans))	Kingia_australis);
((Nypa_fruticans	((Pseudophoenix_vinifera	((((Phoenix_dactylifera	(Sabal_domingensis	Serenoa_repens))	(Orania_palindan	(Sclerosperma_profizianum	Podococcus_barteri)))	((Elaeis_guineensis	Elaeis_oleifera)	(((Reinhardtia_gracilis	Reinhardtia_simplex)	(Reinhardtia_latisecta	Reinhardtia_paiewonskiana))	(Bactris_major	Attalea_speciosa))))	(((Leopoldinia_pulchra	((((Manicaria_saccifera	Geonoma_undata)	Pelagodoxa_henryana)	((Oenocarpus_bataua	Oenocarpus_minor)	Prestoea_acuminata))	((Dictyosperma_album	(((Kentiopsis_piersoniorum	(Dypsis_decaryi	Heterospathe_cagayanensis))	Veitchia_spiralis)	Hydriastele_microspadix))	Burretiokentia_grandiflora)))	Roystonea_regia)	Iriartea_deltoidea)))	Calamus_caryotoides))	Kingia_australis);
((Nypa_fruticans	(((Phoenix_dactylifera	(Sabal_domingensis	Serenoa_repens))	((Podococcus_barteri	(Orania_palindan	Sclerosperma_profizianum))	((Pseudophoenix_vinifera	((((Reinhardtia_gracilis	Reinhardtia_simplex)	(Reinhardtia_latisecta	Reinhardtia_paiewonskiana))	(Bactris_major	(Elaeis_guineensis	Elaeis_oleifera)))	Attalea_speciosa))	((((((Oenocarpus_bataua	Oenocarpus_minor)	Prestoea_acuminata)	(Pelagodoxa_henryana	((Leopoldinia_pulchra	Geonoma_undata)	((((Veitchia_spiralis	Heterospathe_cagayanensis)	((Burretiokentia_grandiflora	Kentiopsis_piersoniorum)	Dypsis_decaryi))	Hydriastele_microspadix)	Dictyosperma_album))))	Manicaria_saccifera)	Roystonea_regia)	Iriartea_deltoidea))))	Calamus_caryotoides))	Kingia_australis);
((Nypa_fruticans	(((Phoenix_dactylifera	(Sabal_domingensis	Serenoa_repens))	((Orania_palindan	Sclerosperma_profizianum)	(((((Reinhardtia_gracilis	Reinhardtia_simplex)	(Reinhardtia_latisecta	Reinhardtia_paiewonskiana))	(Bactris_major	(Elaeis_guineensis	Elaeis_oleifera)))	Attalea_speciosa)	((((((((Oenocarpus_bataua	Oenocarpus_minor)	Prestoea_acuminata)	((((Veitchia_spiralis	Heterospathe_cagayanensis)	((Burretiokentia_grandiflora	Kentiopsis_piersoniorum)	Dypsis_decaryi))	Hydriastele_microspadix)	Dictyosperma_album))	Manicaria_saccifera)	(Geonoma_undata	(Pelagodoxa_henryana	Leopoldinia_pulchra)))	Roystonea_regia)	Podococcus_barteri)	(Calamus_caryotoides	Pseudophoenix_vinifera)))))	Iriartea_deltoidea))	Kingia_australis);
((Nypa_fruticans	(((Phoenix_dactylifera	(Sabal_domingensis	Serenoa_repens))	((Orania_palindan	Sclerosperma_profizianum)	((((Iriartea_deltoidea	((((Dictyosperma_album	(Dypsis_decaryi	((Veitchia_spiralis	Heterospathe_cagayanensis)	(Burretiokentia_grandiflora	Kentiopsis_piersoniorum))))	Hydriastele_microspadix)	(Manicaria_saccifera	(Pelagodoxa_henryana	((Oenocarpus_bataua	Oenocarpus_minor)	Prestoea_acuminata))))	Geonoma_undata))	Roystonea_regia)	(Leopoldinia_pulchra	Podococcus_barteri))	(Pseudophoenix_vinifera	(((Reinhardtia_gracilis	Reinhardtia_simplex)	(Reinhardtia_latisecta	Reinhardtia_paiewonskiana))	((Attalea_speciosa	Bactris_major)	(Elaeis_guineensis	Elaeis_oleifera)))))))	Calamus_caryotoides))	Kingia_australis);
((Nypa_fruticans	(((Orania_palindan	(Podococcus_barteri	Sclerosperma_profizianum))	(((Iriartea_deltoidea	(((((((Veitchia_spiralis	(Heterospathe_cagayanensis	(Dypsis_decaryi	(Burretiokentia_grandiflora	Kentiopsis_piersoniorum))))	Dictyosperma_album)	Hydriastele_microspadix)	(Geonoma_undata	(Leopoldinia_pulchra	Pelagodoxa_henryana)))	((Oenocarpus_bataua	Oenocarpus_minor)	Prestoea_acuminata))	Manicaria_saccifera)	Roystonea_regia))	(Pseudophoenix_vinifera	(((Elaeis_guineensis	Elaeis_oleifera)	(Attalea_speciosa	Bactris_major))	((Reinhardtia_gracilis	Reinhardtia_simplex)	(Reinhardtia_latisecta	Reinhardtia_paiewonskiana)))))	(Sabal_domingensis	(Serenoa_repens	Phoenix_dactylifera))))	Calamus_caryotoides))	Kingia_australis);
((Orania_palindan	((Podococcus_barteri	Sclerosperma_profizianum)	((((Pseudophoenix_vinifera	(((Burretiokentia_grandiflora	(Dictyosperma_album	(Hydriastele_microspadix	((Veitchia_spiralis	Heterospathe_cagayanensis)	(Dypsis_decaryi	Kentiopsis_piersoniorum)))))	(((Geonoma_undata	Leopoldinia_pulchra)	Pelagodoxa_henryana)	((Oenocarpus_bataua	Oenocarpus_minor)	Prestoea_acuminata)))	Manicaria_saccifera))	(Roystonea_regia	Iriartea_deltoidea))	(((Reinhardtia_gracilis	Reinhardtia_simplex)	(Reinhardtia_latisecta	Reinhardtia_paiewonskiana))	(((Elaeis_guineensis	Elaeis_oleifera)	Attalea_speciosa)	Bactris_major)))	((Calamus_caryotoides	Nypa_fruticans)	(Phoenix_dactylifera	(Sabal_domingensis	Serenoa_repens))))))	Kingia_australis);
((Leopoldinia_pulchra	(Podococcus_barteri	(Sclerosperma_profizianum	((((((((Burretiokentia_grandiflora	(Hydriastele_microspadix	((((Veitchia_spiralis	Kentiopsis_piersoniorum)	Heterospathe_cagayanensis)	Dypsis_decaryi)	Dictyosperma_album)))	(Geonoma_undata	((Oenocarpus_bataua	Oenocarpus_minor)	Prestoea_acuminata)))	Pelagodoxa_henryana)	Manicaria_saccifera)	Roystonea_regia)	(Pseudophoenix_vinifera	(Bactris_major	(((Reinhardtia_gracilis	Reinhardtia_simplex)	(Reinhardtia_latisecta	Reinhardtia_paiewonskiana))	((Elaeis_guineensis	Elaeis_oleifera)	Attalea_speciosa)))))	((Calamus_caryotoides	Nypa_fruticans)	(Phoenix_dactylifera	((Iriartea_deltoidea	Sabal_domingensis)	Serenoa_repens))))	Orania_palindan))))	Kingia_australis);
(((((Sabal_domingensis	(Serenoa_repens	Phoenix_dactylifera))	(((Orania_palindan	((Leopoldinia_pulchra	Podococcus_barteri)	(Sclerosperma_profizianum	Iriartea_deltoidea)))	((Pseudophoenix_vinifera	((((Burretiokentia_grandiflora	(Dictyosperma_album	(Hydriastele_microspadix	(Veitchia_spiralis	((Dypsis_decaryi	Kentiopsis_piersoniorum)	Heterospathe_cagayanensis)))))	((Oenocarpus_bataua	Oenocarpus_minor)	Prestoea_acuminata))	(Geonoma_undata	Pelagodoxa_henryana))	Manicaria_saccifera))	Roystonea_regia))	(((Reinhardtia_gracilis	Reinhardtia_simplex)	(Reinhardtia_latisecta	Reinhardtia_paiewonskiana))	((Elaeis_guineensis	Elaeis_oleifera)	(Attalea_speciosa	Bactris_major)))))	Nypa_fruticans)	Calamus_caryotoides)	Kingia_australis);
(((Podococcus_barteri	(Leopoldinia_pulchra	Orania_palindan))	(Sclerosperma_profizianum	((((((((Dictyosperma_album	(Hydriastele_microspadix	(Dypsis_decaryi	((Burretiokentia_grandiflora	Kentiopsis_piersoniorum)	(Heterospathe_cagayanensis	Veitchia_spiralis)))))	(Pelagodoxa_henryana	((Oenocarpus_bataua	Oenocarpus_minor)	Prestoea_acuminata)))	Geonoma_undata)	Manicaria_saccifera)	(Pseudophoenix_vinifera	(Calamus_caryotoides	Nypa_fruticans)))	(Iriartea_deltoidea	Roystonea_regia))	(((Elaeis_guineensis	Elaeis_oleifera)	Bactris_major)	(Attalea_speciosa	((Reinhardtia_gracilis	Reinhardtia_simplex)	(Reinhardtia_latisecta	Reinhardtia_paiewonskiana)))))	(Phoenix_dactylifera	(Sabal_domingensis	Serenoa_repens)))))	Kingia_australis);
((Nypa_fruticans	(((Phoenix_dactylifera	(Serenoa_repens	Sabal_domingensis))	(Orania_palindan	Sclerosperma_profizianum))	((((Calamus_caryotoides	Pseudophoenix_vinifera)	(((Dictyosperma_album	(Hydriastele_microspadix	(Dypsis_decaryi	(((Kentiopsis_piersoniorum	Burretiokentia_grandiflora)	Heterospathe_cagayanensis)	Veitchia_spiralis))))	(((Leopoldinia_pulchra	Pelagodoxa_henryana)	(Geonoma_undata	(Prestoea_acuminata	(Oenocarpus_minor	Oenocarpus_bataua))))	Manicaria_saccifera))	(Roystonea_regia	Iriartea_deltoidea)))	(Attalea_speciosa	(((Reinhardtia_paiewonskiana	Reinhardtia_latisecta)	(Reinhardtia_gracilis	Reinhardtia_simplex))	(Bactris_major	(Elaeis_oleifera	Elaeis_guineensis)))))	Podococcus_barteri)))	Kingia_australis);
((Nypa_fruticans	(((Phoenix_dactylifera	(Serenoa_repens	Sabal_domingensis))	((((Pseudophoenix_vinifera	(Attalea_speciosa	(((Reinhardtia_paiewonskiana	Reinhardtia_latisecta)	(Reinhardtia_gracilis	Reinhardtia_simplex))	(Bactris_major	(Elaeis_oleifera	Elaeis_guineensis)))))	Podococcus_barteri)	((Manicaria_saccifera	((Leopoldinia_pulchra	Pelagodoxa_henryana)	(((Dictyosperma_album	(Hydriastele_microspadix	((Veitchia_spiralis	Heterospathe_cagayanensis)	(Kentiopsis_piersoniorum	Dypsis_decaryi))))	Burretiokentia_grandiflora)	(Geonoma_undata	(Prestoea_acuminata	(Oenocarpus_minor	Oenocarpus_bataua))))))	(Roystonea_regia	Iriartea_deltoidea)))	(Orania_palindan	Sclerosperma_profizianum)))	Calamus_caryotoides))	Kingia_australis);
((Podococcus_barteri	((Orania_palindan	Sclerosperma_profizianum)	(((Calamus_caryotoides	Nypa_fruticans)	(Phoenix_dactylifera	(Serenoa_repens	Sabal_domingensis)))	((Bactris_major	((Attalea_speciosa	(Elaeis_oleifera	Elaeis_guineensis))	((Reinhardtia_paiewonskiana	Reinhardtia_latisecta)	(Reinhardtia_gracilis	Reinhardtia_simplex))))	(Pseudophoenix_vinifera	((Manicaria_saccifera	((Leopoldinia_pulchra	Pelagodoxa_henryana)	((((Dypsis_decaryi	Dictyosperma_album)	(Heterospathe_cagayanensis	((Burretiokentia_grandiflora	Kentiopsis_piersoniorum)	Veitchia_spiralis)))	Hydriastele_microspadix)	(Geonoma_undata	(Prestoea_acuminata	(Oenocarpus_minor	Oenocarpus_bataua))))))	(Roystonea_regia	Iriartea_deltoidea)))))))	Kingia_australis);
((((Phoenix_dactylifera	(Serenoa_repens	Sabal_domingensis))	(((Bactris_major	(Elaeis_oleifera	Elaeis_guineensis))	(((Reinhardtia_paiewonskiana	Reinhardtia_latisecta)	(Reinhardtia_gracilis	Reinhardtia_simplex))	Attalea_speciosa))	(Pseudophoenix_vinifera	((Manicaria_saccifera	((Prestoea_acuminata	(Oenocarpus_minor	Oenocarpus_bataua))	(((Dictyosperma_album	(Hydriastele_microspadix	((Dypsis_decaryi	Kentiopsis_piersoniorum)	(Veitchia_spiralis	Heterospathe_cagayanensis))))	Burretiokentia_grandiflora)	((Leopoldinia_pulchra	Pelagodoxa_henryana)	Geonoma_undata))))	(Roystonea_regia	Iriartea_deltoidea)))))	((Orania_palindan	((Calamus_caryotoides	Nypa_fruticans)	Podococcus_barteri))	Sclerosperma_profizianum))	Kingia_australis);
((Reinhardtia_simplex	((((((Iriartea_deltoidea	((Manicaria_saccifera	((Prestoea_acuminata	(Oenocarpus_minor	Oenocarpus_bataua))	((Dictyosperma_album	(Hydriastele_microspadix	(Veitchia_spiralis	(Heterospathe_cagayanensis	(Dypsis_decaryi	(Burretiokentia_grandiflora	Kentiopsis_piersoniorum))))))	((Leopoldinia_pulchra	Pelagodoxa_henryana)	Geonoma_undata))))	Roystonea_regia))	((((Podococcus_barteri	Sclerosperma_profizianum)	Orania_palindan)	((Calamus_caryotoides	Nypa_fruticans)	Pseudophoenix_vinifera))	(Sabal_domingensis	(Phoenix_dactylifera	Serenoa_repens))))	Attalea_speciosa)	(Bactris_major	(Elaeis_oleifera	Elaeis_guineensis)))	(Reinhardtia_paiewonskiana	Reinhardtia_latisecta))	Reinhardtia_gracilis))	Kingia_australis);
((Sclerosperma_profizianum	((Orania_palindan	(((Calamus_caryotoides	Nypa_fruticans)	(Sabal_domingensis	(Phoenix_dactylifera	Serenoa_repens)))	(((((Reinhardtia_paiewonskiana	Reinhardtia_latisecta)	(Reinhardtia_gracilis	Reinhardtia_simplex))	((Attalea_speciosa	(Elaeis_oleifera	Elaeis_guineensis))	Bactris_major))	Pseudophoenix_vinifera)	(Iriartea_deltoidea	((Manicaria_saccifera	((Leopoldinia_pulchra	Pelagodoxa_henryana)	((Geonoma_undata	(Prestoea_acuminata	(Oenocarpus_minor	Oenocarpus_bataua)))	(Dictyosperma_album	(Hydriastele_microspadix	((Dypsis_decaryi	(Burretiokentia_grandiflora	Kentiopsis_piersoniorum))	(Veitchia_spiralis	Heterospathe_cagayanensis)))))))	Roystonea_regia)))))	Podococcus_barteri))	Kingia_australis);
((Sclerosperma_profizianum	((Orania_palindan	(((Calamus_caryotoides	Nypa_fruticans)	(Phoenix_dactylifera	(Serenoa_repens	Sabal_domingensis)))	(((((Reinhardtia_paiewonskiana	Reinhardtia_latisecta)	(Reinhardtia_gracilis	Reinhardtia_simplex))	((Elaeis_oleifera	Elaeis_guineensis)	(Bactris_major	Attalea_speciosa)))	Pseudophoenix_vinifera)	(Iriartea_deltoidea	((Manicaria_saccifera	((Leopoldinia_pulchra	Pelagodoxa_henryana)	((Geonoma_undata	(Prestoea_acuminata	(Oenocarpus_minor	Oenocarpus_bataua)))	(((((Kentiopsis_piersoniorum	Dypsis_decaryi)	(Veitchia_spiralis	Heterospathe_cagayanensis))	Hydriastele_microspadix)	Dictyosperma_album)	Burretiokentia_grandiflora))))	Roystonea_regia)))))	Podococcus_barteri))	Kingia_australis);
((Sclerosperma_profizianum	((Orania_palindan	(((Calamus_caryotoides	Nypa_fruticans)	(Phoenix_dactylifera	(Serenoa_repens	Sabal_domingensis)))	((((Attalea_speciosa	((Reinhardtia_paiewonskiana	Reinhardtia_latisecta)	(Reinhardtia_gracilis	Reinhardtia_simplex)))	((Elaeis_oleifera	Elaeis_guineensis)	Bactris_major))	Pseudophoenix_vinifera)	(Iriartea_deltoidea	((((Geonoma_undata	(Prestoea_acuminata	(Oenocarpus_minor	Oenocarpus_bataua)))	(Burretiokentia_grandiflora	(Hydriastele_microspadix	(((Kentiopsis_piersoniorum	Dypsis_decaryi)	(Veitchia_spiralis	Heterospathe_cagayanensis))	Dictyosperma_album))))	(Manicaria_saccifera	(Leopoldinia_pulchra	Pelagodoxa_henryana)))	Roystonea_regia)))))	Podococcus_barteri))	Kingia_australis);
((Pseudophoenix_vinifera	((Iriartea_deltoidea	((((Leopoldinia_pulchra	Pelagodoxa_henryana)	Geonoma_undata)	(Manicaria_saccifera	((Prestoea_acuminata	(Oenocarpus_minor	Oenocarpus_bataua))	(((((Burretiokentia_grandiflora	Kentiopsis_piersoniorum)	Dypsis_decaryi)	(Veitchia_spiralis	Heterospathe_cagayanensis))	Dictyosperma_album)	Hydriastele_microspadix))))	Roystonea_regia))	(((Podococcus_barteri	(Orania_palindan	Sclerosperma_profizianum))	((Calamus_caryotoides	Nypa_fruticans)	(Phoenix_dactylifera	(Serenoa_repens	Sabal_domingensis))))	((((Reinhardtia_paiewonskiana	Reinhardtia_latisecta)	(Reinhardtia_gracilis	Reinhardtia_simplex))	(Attalea_speciosa	Bactris_major))	(Elaeis_oleifera	Elaeis_guineensis)))))	Kingia_australis);
((Orania_palindan	((Sclerosperma_profizianum	(Leopoldinia_pulchra	Podococcus_barteri))	((Nypa_fruticans	(Phoenix_dactylifera	(Serenoa_repens	Sabal_domingensis)))	((((Reinhardtia_paiewonskiana	Reinhardtia_latisecta)	(Reinhardtia_gracilis	Reinhardtia_simplex))	((Attalea_speciosa	Bactris_major)	(Elaeis_oleifera	Elaeis_guineensis)))	((Calamus_caryotoides	Pseudophoenix_vinifera)	(Iriartea_deltoidea	(((Pelagodoxa_henryana	Geonoma_undata)	(Manicaria_saccifera	((Prestoea_acuminata	(Oenocarpus_minor	Oenocarpus_bataua))	(Dictyosperma_album	(Hydriastele_microspadix	(((Burretiokentia_grandiflora	Kentiopsis_piersoniorum)	Dypsis_decaryi)	(Veitchia_spiralis	Heterospathe_cagayanensis)))))))	Roystonea_regia)))))))	Kingia_australis);
((Nypa_fruticans	(Calamus_caryotoides	(((Phoenix_dactylifera	(Serenoa_repens	Sabal_domingensis))	((Orania_palindan	(((Reinhardtia_simplex	Reinhardtia_gracilis)	(Reinhardtia_paiewonskiana	Reinhardtia_latisecta))	((Attalea_speciosa	Bactris_major)	(Elaeis_oleifera	Elaeis_guineensis))))	((Leopoldinia_pulchra	Podococcus_barteri)	((((((Oenocarpus_minor	Oenocarpus_bataua)	Prestoea_acuminata)	((((Dypsis_decaryi	Kentiopsis_piersoniorum)	(Heterospathe_cagayanensis	(Veitchia_spiralis	Burretiokentia_grandiflora)))	Hydriastele_microspadix)	Dictyosperma_album))	((Iriartea_deltoidea	Pelagodoxa_henryana)	(Geonoma_undata	Manicaria_saccifera)))	Roystonea_regia)	Pseudophoenix_vinifera))))	Sclerosperma_profizianum)))	Kingia_australis);
((Nypa_fruticans	(Calamus_caryotoides	((Phoenix_dactylifera	(Serenoa_repens	Sabal_domingensis))	(((Iriartea_deltoidea	Podococcus_barteri)	((((((Oenocarpus_minor	Oenocarpus_bataua)	Prestoea_acuminata)	(((((Kentiopsis_piersoniorum	Dypsis_decaryi)	(Veitchia_spiralis	Heterospathe_cagayanensis))	Hydriastele_microspadix)	Dictyosperma_album)	Burretiokentia_grandiflora))	((Leopoldinia_pulchra	(Manicaria_saccifera	Pelagodoxa_henryana))	Geonoma_undata))	Roystonea_regia)	(Pseudophoenix_vinifera	(Orania_palindan	((((Reinhardtia_simplex	Reinhardtia_gracilis)	(Reinhardtia_paiewonskiana	Reinhardtia_latisecta))	(Bactris_major	(Elaeis_oleifera	Elaeis_guineensis)))	Attalea_speciosa)))))	Sclerosperma_profizianum))))	Kingia_australis);
((Nypa_fruticans	(Calamus_caryotoides	(((((((Oenocarpus_minor	Oenocarpus_bataua)	Prestoea_acuminata)	(((Kentiopsis_piersoniorum	Burretiokentia_grandiflora)	(Heterospathe_cagayanensis	Veitchia_spiralis))	(Hydriastele_microspadix	(Dypsis_decaryi	Dictyosperma_album))))	((Manicaria_saccifera	Pelagodoxa_henryana)	(Iriartea_deltoidea	Geonoma_undata)))	Roystonea_regia)	Pseudophoenix_vinifera)	(((Attalea_speciosa	((Reinhardtia_simplex	Reinhardtia_gracilis)	(Reinhardtia_paiewonskiana	Reinhardtia_latisecta)))	(Bactris_major	(Elaeis_oleifera	Elaeis_guineensis)))	(((Orania_palindan	Sclerosperma_profizianum)	(Phoenix_dactylifera	(Serenoa_repens	Sabal_domingensis)))	(Leopoldinia_pulchra	Podococcus_barteri))))))	Kingia_australis);
((((Nypa_fruticans	(Leopoldinia_pulchra	Podococcus_barteri))	Sclerosperma_profizianum)	(((Phoenix_dactylifera	(Serenoa_repens	Sabal_domingensis))	((Attalea_speciosa	(((Reinhardtia_simplex	Reinhardtia_gracilis)	(Reinhardtia_paiewonskiana	Reinhardtia_latisecta))	(Bactris_major	(Elaeis_oleifera	Elaeis_guineensis))))	(((((((Oenocarpus_minor	Oenocarpus_bataua)	Prestoea_acuminata)	((Geonoma_undata	Pelagodoxa_henryana)	(Dictyosperma_album	((Dypsis_decaryi	((Kentiopsis_piersoniorum	Burretiokentia_grandiflora)	(Heterospathe_cagayanensis	Veitchia_spiralis)))	Hydriastele_microspadix))))	Manicaria_saccifera)	Roystonea_regia)	Iriartea_deltoidea)	(Calamus_caryotoides	Pseudophoenix_vinifera))))	Orania_palindan))	Kingia_australis);
((Orania_palindan	((((Sabal_domingensis	(Phoenix_dactylifera	Serenoa_repens))	((((Elaeis_oleifera	Elaeis_guineensis)	(Attalea_speciosa	Bactris_major))	((Reinhardtia_simplex	Reinhardtia_gracilis)	(Reinhardtia_paiewonskiana	Reinhardtia_latisecta)))	((((Nypa_fruticans	Calamus_caryotoides)	Pseudophoenix_vinifera)	((((Oenocarpus_minor	Oenocarpus_bataua)	Prestoea_acuminata)	((Leopoldinia_pulchra	Pelagodoxa_henryana)	((Dictyosperma_album	((Dypsis_decaryi	((Kentiopsis_piersoniorum	Burretiokentia_grandiflora)	(Heterospathe_cagayanensis	Veitchia_spiralis)))	Hydriastele_microspadix))	Geonoma_undata)))	Manicaria_saccifera))	(Roystonea_regia	Iriartea_deltoidea))))	Podococcus_barteri)	Sclerosperma_profizianum))	Kingia_australis);
((Orania_palindan	((((Nypa_fruticans	(Sabal_domingensis	(Phoenix_dactylifera	Serenoa_repens)))	((((Elaeis_oleifera	Elaeis_guineensis)	(Attalea_speciosa	Bactris_major))	((Reinhardtia_simplex	Reinhardtia_gracilis)	(Reinhardtia_paiewonskiana	Reinhardtia_latisecta)))	((Pseudophoenix_vinifera	(Roystonea_regia	(Iriartea_deltoidea	(((Leopoldinia_pulchra	Pelagodoxa_henryana)	Geonoma_undata)	(Manicaria_saccifera	(((Oenocarpus_minor	Oenocarpus_bataua)	Prestoea_acuminata)	((Heterospathe_cagayanensis	Veitchia_spiralis)	(Hydriastele_microspadix	(((Kentiopsis_piersoniorum	Burretiokentia_grandiflora)	Dypsis_decaryi)	Dictyosperma_album)))))))))	Calamus_caryotoides)))	Podococcus_barteri)	Sclerosperma_profizianum))	Kingia_australis);
((Nypa_fruticans	(((Phoenix_dactylifera	(Serenoa_repens	Sabal_domingensis))	(((Podococcus_barteri	(((Elaeis_oleifera	Elaeis_guineensis)	(Attalea_speciosa	Bactris_major))	((Reinhardtia_simplex	Reinhardtia_gracilis)	(Reinhardtia_paiewonskiana	Reinhardtia_latisecta))))	(Pseudophoenix_vinifera	(Iriartea_deltoidea	(Roystonea_regia	((Leopoldinia_pulchra	(Manicaria_saccifera	Pelagodoxa_henryana))	(Geonoma_undata	(((Oenocarpus_minor	Oenocarpus_bataua)	Prestoea_acuminata)	((((Kentiopsis_piersoniorum	Dypsis_decaryi)	(Heterospathe_cagayanensis	Veitchia_spiralis))	Dictyosperma_album)	(Burretiokentia_grandiflora	Hydriastele_microspadix)))))))))	(Sclerosperma_profizianum	Orania_palindan)))	Calamus_caryotoides))	Kingia_australis);
(((Orania_palindan	(((Calamus_caryotoides	Nypa_fruticans)	(Phoenix_dactylifera	(Serenoa_repens	Sabal_domingensis)))	((((Elaeis_oleifera	Elaeis_guineensis)	Bactris_major)	(Attalea_speciosa	((Reinhardtia_simplex	Reinhardtia_gracilis)	(Reinhardtia_paiewonskiana	Reinhardtia_latisecta))))	(Pseudophoenix_vinifera	(Iriartea_deltoidea	(Roystonea_regia	((((Oenocarpus_minor	Oenocarpus_bataua)	Prestoea_acuminata)	(((Leopoldinia_pulchra	Pelagodoxa_henryana)	((Hydriastele_microspadix	((Kentiopsis_piersoniorum	Dypsis_decaryi)	(Burretiokentia_grandiflora	(Heterospathe_cagayanensis	Veitchia_spiralis))))	Dictyosperma_album))	Geonoma_undata))	Manicaria_saccifera)))))))	(Podococcus_barteri	Sclerosperma_profizianum))	Kingia_australis);
((Nypa_fruticans	((Pseudophoenix_vinifera	((Podococcus_barteri	Orania_palindan)	(Sclerosperma_profizianum	((Iriartea_deltoidea	(Roystonea_regia	(((Geonoma_undata	Manicaria_saccifera)	(((Oenocarpus_minor	Oenocarpus_bataua)	Prestoea_acuminata)	Leopoldinia_pulchra))	(Pelagodoxa_henryana	((Hydriastele_microspadix	(Dypsis_decaryi	((Burretiokentia_grandiflora	Kentiopsis_piersoniorum)	(Heterospathe_cagayanensis	Veitchia_spiralis))))	Dictyosperma_album)))))	((((Attalea_speciosa	(Elaeis_oleifera	Elaeis_guineensis))	((Reinhardtia_simplex	Reinhardtia_gracilis)	(Reinhardtia_paiewonskiana	Reinhardtia_latisecta)))	Bactris_major)	(Phoenix_dactylifera	(Serenoa_repens	Sabal_domingensis)))))))	Calamus_caryotoides))	Kingia_australis);
((Orania_palindan	((Pseudophoenix_vinifera	((Iriartea_deltoidea	(Roystonea_regia	(((((Hydriastele_microspadix	((Heterospathe_cagayanensis	(Dypsis_decaryi	(Burretiokentia_grandiflora	Kentiopsis_piersoniorum)))	Veitchia_spiralis))	Dictyosperma_album)	((Pelagodoxa_henryana	Leopoldinia_pulchra)	Geonoma_undata))	((Oenocarpus_minor	Oenocarpus_bataua)	Prestoea_acuminata))	Manicaria_saccifera)))	(((((Reinhardtia_simplex	Reinhardtia_gracilis)	(Reinhardtia_paiewonskiana	Reinhardtia_latisecta))	(Bactris_major	(Elaeis_oleifera	Elaeis_guineensis)))	Attalea_speciosa)	((Calamus_caryotoides	Nypa_fruticans)	(Phoenix_dactylifera	(Serenoa_repens	Sabal_domingensis))))))	(Sclerosperma_profizianum	Podococcus_barteri)))	Kingia_australis);
(((((Orania_palindan	(Sclerosperma_profizianum	(Leopoldinia_pulchra	Podococcus_barteri)))	((Phoenix_dactylifera	(Serenoa_repens	Sabal_domingensis))	((((((Geonoma_undata	Manicaria_saccifera)	((Pelagodoxa_henryana	((Oenocarpus_minor	Oenocarpus_bataua)	Prestoea_acuminata))	(Dictyosperma_album	(Hydriastele_microspadix	(((Burretiokentia_grandiflora	Kentiopsis_piersoniorum)	Dypsis_decaryi)	(Heterospathe_cagayanensis	Veitchia_spiralis))))))	Roystonea_regia)	Iriartea_deltoidea)	Pseudophoenix_vinifera)	(((Elaeis_oleifera	Elaeis_guineensis)	(Attalea_speciosa	((Reinhardtia_simplex	Reinhardtia_gracilis)	(Reinhardtia_latisecta	Reinhardtia_paiewonskiana))))	Bactris_major))))	Calamus_caryotoides)	Nypa_fruticans)	Kingia_australis);
((((Calamus_caryotoides	Nypa_fruticans)	(Orania_palindan	Podococcus_barteri))	(Sclerosperma_profizianum	((Sabal_domingensis	(Phoenix_dactylifera	Serenoa_repens))	(((((Manicaria_saccifera	(Pelagodoxa_henryana	Leopoldinia_pulchra))	((((Oenocarpus_minor	Oenocarpus_bataua)	Prestoea_acuminata)	(Dictyosperma_album	(Hydriastele_microspadix	(Dypsis_decaryi	(Heterospathe_cagayanensis	((Burretiokentia_grandiflora	Veitchia_spiralis)	Kentiopsis_piersoniorum))))))	Geonoma_undata))	Roystonea_regia)	Iriartea_deltoidea)	(Pseudophoenix_vinifera	(((Elaeis_oleifera	Elaeis_guineensis)	(Attalea_speciosa	((Reinhardtia_simplex	Reinhardtia_gracilis)	(Reinhardtia_latisecta	Reinhardtia_paiewonskiana))))	Bactris_major))))))	Kingia_australis);
((((Phoenix_dactylifera	(Serenoa_repens	Sabal_domingensis))	((((Calamus_caryotoides	Nypa_fruticans)	(Pseudophoenix_vinifera	(Iriartea_deltoidea	(Manicaria_saccifera	((Pelagodoxa_henryana	Leopoldinia_pulchra)	((((Oenocarpus_minor	Oenocarpus_bataua)	Prestoea_acuminata)	((Veitchia_spiralis	Heterospathe_cagayanensis)	((Hydriastele_microspadix	(Burretiokentia_grandiflora	Kentiopsis_piersoniorum))	(Dictyosperma_album	Dypsis_decaryi))))	Geonoma_undata))))))	Roystonea_regia)	(((((Reinhardtia_simplex	Reinhardtia_gracilis)	(Reinhardtia_latisecta	Reinhardtia_paiewonskiana))	((Elaeis_oleifera	Elaeis_guineensis)	Attalea_speciosa))	Bactris_major)	Podococcus_barteri)))	(Orania_palindan	Sclerosperma_profizianum))	Kingia_australis);
(((Sclerosperma_profizianum	(((Phoenix_dactylifera	(Serenoa_repens	Sabal_domingensis))	(((Iriartea_deltoidea	(Manicaria_saccifera	(Pelagodoxa_henryana	((((Oenocarpus_minor	Oenocarpus_bataua)	Prestoea_acuminata)	((((Kentiopsis_piersoniorum	(Heterospathe_cagayanensis	(Veitchia_spiralis	Burretiokentia_grandiflora)))	Dypsis_decaryi)	Hydriastele_microspadix)	Dictyosperma_album))	Geonoma_undata))))	((Calamus_caryotoides	Nypa_fruticans)	Pseudophoenix_vinifera))	(Roystonea_regia	((((Reinhardtia_simplex	Reinhardtia_gracilis)	(Reinhardtia_latisecta	Reinhardtia_paiewonskiana))	((Elaeis_oleifera	Elaeis_guineensis)	Attalea_speciosa))	Bactris_major))))	Orania_palindan))	(Leopoldinia_pulchra	Podococcus_barteri))	Kingia_australis);
(((Calamus_caryotoides	Nypa_fruticans)	((Phoenix_dactylifera	(Serenoa_repens	Sabal_domingensis))	((Orania_palindan	Sclerosperma_profizianum)	(Iriartea_deltoidea	((((Reinhardtia_simplex	Reinhardtia_gracilis)	(Reinhardtia_latisecta	Reinhardtia_paiewonskiana))	((Bactris_major	(Elaeis_oleifera	Elaeis_guineensis))	Attalea_speciosa))	(((Leopoldinia_pulchra	Podococcus_barteri)	Roystonea_regia)	((((Manicaria_saccifera	(((((Heterospathe_cagayanensis	Veitchia_spiralis)	(Dypsis_decaryi	Kentiopsis_piersoniorum))	Hydriastele_microspadix)	Dictyosperma_album)	Burretiokentia_grandiflora))	((Oenocarpus_minor	Oenocarpus_bataua)	Prestoea_acuminata))	(Geonoma_undata	Pelagodoxa_henryana))	Pseudophoenix_vinifera)))))))	Kingia_australis);
((Nypa_fruticans	(((Phoenix_dactylifera	(Serenoa_repens	Sabal_domingensis))	((((Leopoldinia_pulchra	Podococcus_barteri)	Orania_palindan)	Sclerosperma_profizianum)	((Pseudophoenix_vinifera	(((Elaeis_oleifera	Elaeis_guineensis)	(Attalea_speciosa	((Reinhardtia_simplex	Reinhardtia_gracilis)	(Reinhardtia_latisecta	Reinhardtia_paiewonskiana))))	Bactris_major))	((((((((Heterospathe_cagayanensis	Veitchia_spiralis)	(Dypsis_decaryi	Kentiopsis_piersoniorum))	(Hydriastele_microspadix	Dictyosperma_album))	Burretiokentia_grandiflora)	(((Oenocarpus_minor	Oenocarpus_bataua)	Prestoea_acuminata)	Pelagodoxa_henryana))	Geonoma_undata)	Manicaria_saccifera)	(Roystonea_regia	Iriartea_deltoidea)))))	Calamus_caryotoides))	Kingia_australis);
((Nypa_fruticans	(((Orania_palindan	Sclerosperma_profizianum)	((Sabal_domingensis	(Phoenix_dactylifera	Serenoa_repens))	((Podococcus_barteri	((Pseudophoenix_vinifera	(Iriartea_deltoidea	((((((((Heterospathe_cagayanensis	Veitchia_spiralis)	(Dypsis_decaryi	Kentiopsis_piersoniorum))	Burretiokentia_grandiflora)	Dictyosperma_album)	Hydriastele_microspadix)	((Oenocarpus_minor	Oenocarpus_bataua)	Prestoea_acuminata))	((Leopoldinia_pulchra	Pelagodoxa_henryana)	Geonoma_undata))	Manicaria_saccifera)))	Roystonea_regia))	((((Reinhardtia_simplex	Reinhardtia_gracilis)	(Reinhardtia_latisecta	Reinhardtia_paiewonskiana))	Bactris_major)	((Elaeis_oleifera	Elaeis_guineensis)	Attalea_speciosa)))))	Calamus_caryotoides))	Kingia_australis);
((Bactris_major	((Elaeis_oleifera	Elaeis_guineensis)	(((((((((Oenocarpus_minor	Oenocarpus_bataua)	Prestoea_acuminata)	(((((Dypsis_decaryi	(Kentiopsis_piersoniorum	Burretiokentia_grandiflora))	(Heterospathe_cagayanensis	Veitchia_spiralis))	Hydriastele_microspadix)	Dictyosperma_album)	Geonoma_undata))	(Pelagodoxa_henryana	Manicaria_saccifera))	Roystonea_regia)	(((Calamus_caryotoides	Nypa_fruticans)	(Iriartea_deltoidea	(Phoenix_dactylifera	(Serenoa_repens	Sabal_domingensis))))	(Orania_palindan	(Sclerosperma_profizianum	(Leopoldinia_pulchra	Podococcus_barteri)))))	Pseudophoenix_vinifera)	Attalea_speciosa)	((Reinhardtia_simplex	Reinhardtia_gracilis)	(Reinhardtia_latisecta	Reinhardtia_paiewonskiana)))))	Kingia_australis);
((Nypa_fruticans	(((Phoenix_dactylifera	(Serenoa_repens	Sabal_domingensis))	((Podococcus_barteri	((Attalea_speciosa	((((Reinhardtia_simplex	Reinhardtia_gracilis)	(Reinhardtia_latisecta	Reinhardtia_paiewonskiana))	(Elaeis_oleifera	Elaeis_guineensis))	Bactris_major))	Orania_palindan))	((Calamus_caryotoides	Pseudophoenix_vinifera)	(((((Oenocarpus_minor	Oenocarpus_bataua)	Prestoea_acuminata)	((((Iriartea_deltoidea	Geonoma_undata)	Leopoldinia_pulchra)	Pelagodoxa_henryana)	((((Dypsis_decaryi	(Kentiopsis_piersoniorum	Burretiokentia_grandiflora))	(Heterospathe_cagayanensis	Veitchia_spiralis))	Hydriastele_microspadix)	Dictyosperma_album)))	Manicaria_saccifera)	Roystonea_regia))))	Sclerosperma_profizianum))	Kingia_australis);
((Nypa_fruticans	(((Phoenix_dactylifera	(Serenoa_repens	Sabal_domingensis))	(((((Reinhardtia_simplex	Reinhardtia_gracilis)	(Reinhardtia_latisecta	Reinhardtia_paiewonskiana))	((Bactris_major	Attalea_speciosa)	(Elaeis_oleifera	Elaeis_guineensis)))	((Pseudophoenix_vinifera	((((Oenocarpus_minor	Oenocarpus_bataua)	Prestoea_acuminata)	(((Iriartea_deltoidea	Geonoma_undata)	Pelagodoxa_henryana)	(Hydriastele_microspadix	(Dictyosperma_album	((Dypsis_decaryi	(Kentiopsis_piersoniorum	Burretiokentia_grandiflora))	(Heterospathe_cagayanensis	Veitchia_spiralis))))))	Manicaria_saccifera))	Roystonea_regia))	((Orania_palindan	Sclerosperma_profizianum)	(Leopoldinia_pulchra	Podococcus_barteri))))	Calamus_caryotoides))	Kingia_australis);
(((Calamus_caryotoides	Nypa_fruticans)	((Sabal_domingensis	(Phoenix_dactylifera	Serenoa_repens))	((Orania_palindan	(Sclerosperma_profizianum	Podococcus_barteri))	(((((((Geonoma_undata	(((Oenocarpus_bataua	Oenocarpus_minor)	Prestoea_acuminata)	(Dictyosperma_album	(Hydriastele_microspadix	(((Burretiokentia_grandiflora	Kentiopsis_piersoniorum)	(Veitchia_spiralis	Heterospathe_cagayanensis))	Dypsis_decaryi)))))	(Leopoldinia_pulchra	Pelagodoxa_henryana))	Manicaria_saccifera)	Iriartea_deltoidea)	Pseudophoenix_vinifera)	Roystonea_regia)	((((Reinhardtia_paiewonskiana	Reinhardtia_latisecta)	(Reinhardtia_gracilis	Reinhardtia_simplex))	(Bactris_major	(Elaeis_guineensis	Elaeis_oleifera)))	Attalea_speciosa)))))	Kingia_australis);
((Bactris_major	((Elaeis_guineensis	Elaeis_oleifera)	((Attalea_speciosa	(((Leopoldinia_pulchra	Podococcus_barteri)	(((Roystonea_regia	((((Oenocarpus_bataua	Oenocarpus_minor)	Prestoea_acuminata)	(Hydriastele_microspadix	(((Veitchia_spiralis	Heterospathe_cagayanensis)	(Dypsis_decaryi	(Burretiokentia_grandiflora	Kentiopsis_piersoniorum)))	Dictyosperma_album)))	(Pelagodoxa_henryana	(Geonoma_undata	Manicaria_saccifera))))	Iriartea_deltoidea)	Pseudophoenix_vinifera))	(((Calamus_caryotoides	Nypa_fruticans)	(Phoenix_dactylifera	(Serenoa_repens	Sabal_domingensis)))	(Orania_palindan	Sclerosperma_profizianum))))	((Reinhardtia_paiewonskiana	Reinhardtia_latisecta)	(Reinhardtia_gracilis	Reinhardtia_simplex)))))	Kingia_australis);
((Nypa_fruticans	(((Sabal_domingensis	(Phoenix_dactylifera	Serenoa_repens))	((Orania_palindan	Sclerosperma_profizianum)	((Leopoldinia_pulchra	Podococcus_barteri)	((Pseudophoenix_vinifera	(((Reinhardtia_paiewonskiana	Reinhardtia_latisecta)	(Reinhardtia_gracilis	Reinhardtia_simplex))	((Attalea_speciosa	Bactris_major)	(Elaeis_guineensis	Elaeis_oleifera))))	((Roystonea_regia	(((Dictyosperma_album	(Hydriastele_microspadix	(Veitchia_spiralis	(Heterospathe_cagayanensis	(Dypsis_decaryi	(Burretiokentia_grandiflora	Kentiopsis_piersoniorum))))))	(Geonoma_undata	(Pelagodoxa_henryana	((Oenocarpus_bataua	Oenocarpus_minor)	Prestoea_acuminata))))	Manicaria_saccifera))	Iriartea_deltoidea)))))	Calamus_caryotoides))	Kingia_australis);
(((Sclerosperma_profizianum	(Leopoldinia_pulchra	Podococcus_barteri))	((((Calamus_caryotoides	Nypa_fruticans)	(Phoenix_dactylifera	(Serenoa_repens	Sabal_domingensis)))	(((Pseudophoenix_vinifera	((((Reinhardtia_paiewonskiana	Reinhardtia_latisecta)	(Reinhardtia_gracilis	Reinhardtia_simplex))	Attalea_speciosa)	(Bactris_major	(Elaeis_guineensis	Elaeis_oleifera))))	(Roystonea_regia	(((Geonoma_undata	(((Oenocarpus_bataua	Oenocarpus_minor)	Prestoea_acuminata)	((((Dypsis_decaryi	(Burretiokentia_grandiflora	Kentiopsis_piersoniorum))	(Veitchia_spiralis	Heterospathe_cagayanensis))	Hydriastele_microspadix)	Dictyosperma_album)))	Pelagodoxa_henryana)	Manicaria_saccifera)))	Iriartea_deltoidea))	Orania_palindan))	Kingia_australis);
(((Sclerosperma_profizianum	Podococcus_barteri)	(((Nypa_fruticans	(Phoenix_dactylifera	(Serenoa_repens	Sabal_domingensis)))	(((((Reinhardtia_paiewonskiana	Reinhardtia_latisecta)	(Reinhardtia_gracilis	Reinhardtia_simplex))	Attalea_speciosa)	(Bactris_major	(Elaeis_guineensis	Elaeis_oleifera)))	(((((((Oenocarpus_bataua	Oenocarpus_minor)	Prestoea_acuminata)	((Leopoldinia_pulchra	Pelagodoxa_henryana)	(((Burretiokentia_grandiflora	Kentiopsis_piersoniorum)	(Veitchia_spiralis	Heterospathe_cagayanensis))	(Hydriastele_microspadix	(Dypsis_decaryi	Dictyosperma_album)))))	(Geonoma_undata	Manicaria_saccifera))	Roystonea_regia)	Iriartea_deltoidea)	(Pseudophoenix_vinifera	Calamus_caryotoides))))	Orania_palindan))	Kingia_australis);
((Nypa_fruticans	(((Orania_palindan	Sclerosperma_profizianum)	(Phoenix_dactylifera	(Serenoa_repens	Sabal_domingensis)))	((Leopoldinia_pulchra	Podococcus_barteri)	((((Elaeis_guineensis	Elaeis_oleifera)	(Attalea_speciosa	Bactris_major))	((Reinhardtia_paiewonskiana	Reinhardtia_latisecta)	(Reinhardtia_gracilis	Reinhardtia_simplex)))	(((((((Oenocarpus_bataua	Oenocarpus_minor)	Prestoea_acuminata)	(Geonoma_undata	((Dictyosperma_album	(((Veitchia_spiralis	Heterospathe_cagayanensis)	(Dypsis_decaryi	(Burretiokentia_grandiflora	Kentiopsis_piersoniorum)))	Hydriastele_microspadix))	Pelagodoxa_henryana)))	Manicaria_saccifera)	Roystonea_regia)	Iriartea_deltoidea)	(Pseudophoenix_vinifera	Calamus_caryotoides))))))	Kingia_australis);
((Nypa_fruticans	((((Orania_palindan	((Leopoldinia_pulchra	Podococcus_barteri)	Sclerosperma_profizianum))	(Phoenix_dactylifera	(Serenoa_repens	Sabal_domingensis)))	(((((Elaeis_guineensis	Elaeis_oleifera)	Bactris_major)	((Reinhardtia_paiewonskiana	Reinhardtia_latisecta)	(Reinhardtia_gracilis	Reinhardtia_simplex)))	Attalea_speciosa)	((((((Manicaria_saccifera	(((Oenocarpus_bataua	Oenocarpus_minor)	Prestoea_acuminata)	(Dictyosperma_album	(((Veitchia_spiralis	Heterospathe_cagayanensis)	(Dypsis_decaryi	(Burretiokentia_grandiflora	Kentiopsis_piersoniorum)))	Hydriastele_microspadix))))	Pelagodoxa_henryana)	Geonoma_undata)	Roystonea_regia)	Iriartea_deltoidea)	Pseudophoenix_vinifera)))	Calamus_caryotoides))	Kingia_australis);
((Bactris_major	((((Reinhardtia_paiewonskiana	Reinhardtia_latisecta)	(Reinhardtia_gracilis	Reinhardtia_simplex))	(Attalea_speciosa	(Elaeis_guineensis	Elaeis_oleifera)))	((((Orania_palindan	((Leopoldinia_pulchra	Podococcus_barteri)	Sclerosperma_profizianum))	((Calamus_caryotoides	Nypa_fruticans)	(Phoenix_dactylifera	(Serenoa_repens	Sabal_domingensis))))	((((Manicaria_saccifera	(((Oenocarpus_bataua	Oenocarpus_minor)	Prestoea_acuminata)	(Dictyosperma_album	((((Dypsis_decaryi	Kentiopsis_piersoniorum)	Veitchia_spiralis)	(Burretiokentia_grandiflora	Heterospathe_cagayanensis))	Hydriastele_microspadix))))	(Pelagodoxa_henryana	Geonoma_undata))	Roystonea_regia)	Iriartea_deltoidea))	Pseudophoenix_vinifera)))	Kingia_australis);
((Bactris_major	((Elaeis_guineensis	Elaeis_oleifera)	(Attalea_speciosa	(((Reinhardtia_paiewonskiana	Reinhardtia_latisecta)	(Reinhardtia_gracilis	Reinhardtia_simplex))	((((Leopoldinia_pulchra	Podococcus_barteri)	(Sclerosperma_profizianum	Orania_palindan))	((Calamus_caryotoides	Nypa_fruticans)	(Phoenix_dactylifera	(Serenoa_repens	Sabal_domingensis))))	((((((Geonoma_undata	(((Oenocarpus_bataua	Oenocarpus_minor)	Prestoea_acuminata)	((Hydriastele_microspadix	(Dictyosperma_album	(((Dypsis_decaryi	Kentiopsis_piersoniorum)	Veitchia_spiralis)	Heterospathe_cagayanensis)))	Burretiokentia_grandiflora)))	Pelagodoxa_henryana)	Manicaria_saccifera)	Roystonea_regia)	Iriartea_deltoidea)	Pseudophoenix_vinifera))))))	Kingia_australis);
((Nypa_fruticans	(((Phoenix_dactylifera	(Serenoa_repens	Sabal_domingensis))	(((((Geonoma_undata	((Manicaria_saccifera	(((Oenocarpus_bataua	Oenocarpus_minor)	(Iriartea_deltoidea	Prestoea_acuminata))	(((Hydriastele_microspadix	((Dypsis_decaryi	Kentiopsis_piersoniorum)	(Heterospathe_cagayanensis	Veitchia_spiralis)))	Dictyosperma_album)	Burretiokentia_grandiflora)))	(Leopoldinia_pulchra	Pelagodoxa_henryana)))	Roystonea_regia)	Pseudophoenix_vinifera)	((((Reinhardtia_paiewonskiana	Reinhardtia_latisecta)	(Reinhardtia_gracilis	Reinhardtia_simplex))	(Attalea_speciosa	(Elaeis_guineensis	Elaeis_oleifera)))	Bactris_major))	(Podococcus_barteri	(Sclerosperma_profizianum	Orania_palindan))))	Calamus_caryotoides))	Kingia_australis);
(((Sclerosperma_profizianum	Orania_palindan)	(Podococcus_barteri	(((Pseudophoenix_vinifera	((Bactris_major	((Reinhardtia_gracilis	Reinhardtia_simplex)	(Reinhardtia_latisecta	Reinhardtia_paiewonskiana)))	(Attalea_speciosa	(Elaeis_oleifera	Elaeis_guineensis))))	(((((Oenocarpus_bataua	Oenocarpus_minor)	Prestoea_acuminata)	(((Iriartea_deltoidea	(Pelagodoxa_henryana	Geonoma_undata))	((Hydriastele_microspadix	((Heterospathe_cagayanensis	Veitchia_spiralis)	((Burretiokentia_grandiflora	Kentiopsis_piersoniorum)	Dypsis_decaryi)))	Dictyosperma_album))	Leopoldinia_pulchra))	Manicaria_saccifera)	Roystonea_regia))	((Phoenix_dactylifera	(Sabal_domingensis	Serenoa_repens))	(Nypa_fruticans	Calamus_caryotoides)))))	Kingia_australis);
(((Nypa_fruticans	Calamus_caryotoides)	(((Sclerosperma_profizianum	Orania_palindan)	((Pseudophoenix_vinifera	(((Reinhardtia_gracilis	Reinhardtia_simplex)	(Reinhardtia_latisecta	Reinhardtia_paiewonskiana))	((Elaeis_oleifera	Elaeis_guineensis)	(Attalea_speciosa	Bactris_major))))	((Iriartea_deltoidea	Podococcus_barteri)	((((Leopoldinia_pulchra	Pelagodoxa_henryana)	(Geonoma_undata	(((Hydriastele_microspadix	(Dypsis_decaryi	((Heterospathe_cagayanensis	Veitchia_spiralis)	(Burretiokentia_grandiflora	Kentiopsis_piersoniorum))))	Dictyosperma_album)	((Oenocarpus_bataua	Oenocarpus_minor)	Prestoea_acuminata))))	Manicaria_saccifera)	Roystonea_regia))))	(Phoenix_dactylifera	(Sabal_domingensis	Serenoa_repens))))	Kingia_australis);
(((Nypa_fruticans	Calamus_caryotoides)	(((Sclerosperma_profizianum	Orania_palindan)	(((Pseudophoenix_vinifera	(((((Hydriastele_microspadix	((Heterospathe_cagayanensis	Veitchia_spiralis)	(Dypsis_decaryi	Kentiopsis_piersoniorum)))	Dictyosperma_album)	Burretiokentia_grandiflora)	(((Oenocarpus_bataua	Oenocarpus_minor)	Prestoea_acuminata)	((Iriartea_deltoidea	((Leopoldinia_pulchra	Pelagodoxa_henryana)	Geonoma_undata))	Manicaria_saccifera)))	Roystonea_regia))	(((Reinhardtia_gracilis	Reinhardtia_simplex)	(Reinhardtia_latisecta	Reinhardtia_paiewonskiana))	(Bactris_major	((Elaeis_oleifera	Elaeis_guineensis)	Attalea_speciosa))))	Podococcus_barteri))	(Sabal_domingensis	(Serenoa_repens	Phoenix_dactylifera))))	Kingia_australis);
((Calamus_caryotoides	((Leopoldinia_pulchra	Podococcus_barteri)	(((Sabal_domingensis	(Serenoa_repens	Phoenix_dactylifera))	(Sclerosperma_profizianum	Orania_palindan))	((((Reinhardtia_gracilis	Reinhardtia_simplex)	(Reinhardtia_latisecta	Reinhardtia_paiewonskiana))	(Attalea_speciosa	((Bactris_major	(Elaeis_oleifera	Elaeis_guineensis))	(Nypa_fruticans	Pseudophoenix_vinifera))))	((((((Dypsis_decaryi	Dictyosperma_album)	((Heterospathe_cagayanensis	Veitchia_spiralis)	(Burretiokentia_grandiflora	Kentiopsis_piersoniorum)))	Hydriastele_microspadix)	(Geonoma_undata	(((Oenocarpus_bataua	Oenocarpus_minor)	Prestoea_acuminata)	(Manicaria_saccifera	Pelagodoxa_henryana))))	Roystonea_regia)	Iriartea_deltoidea)))))	Kingia_australis);
((Nypa_fruticans	((Pseudophoenix_vinifera	((((Iriartea_deltoidea	(Geonoma_undata	Manicaria_saccifera))	Pelagodoxa_henryana)	(((Hydriastele_microspadix	((Dypsis_decaryi	Dictyosperma_album)	((Veitchia_spiralis	Heterospathe_cagayanensis)	Kentiopsis_piersoniorum)))	Burretiokentia_grandiflora)	((Oenocarpus_bataua	Oenocarpus_minor)	Prestoea_acuminata)))	((((Sabal_domingensis	(Serenoa_repens	Phoenix_dactylifera))	Sclerosperma_profizianum)	((Leopoldinia_pulchra	Podococcus_barteri)	(Bactris_major	(((Reinhardtia_gracilis	Reinhardtia_simplex)	(Reinhardtia_latisecta	Reinhardtia_paiewonskiana))	((Orania_palindan	Attalea_speciosa)	(Elaeis_oleifera	Elaeis_guineensis))))))	Roystonea_regia)))	Calamus_caryotoides))	Kingia_australis);
(((Leopoldinia_pulchra	Podococcus_barteri)	(Sclerosperma_profizianum	((((((Pseudophoenix_vinifera	((((Oenocarpus_bataua	Oenocarpus_minor)	Prestoea_acuminata)	((Geonoma_undata	Pelagodoxa_henryana)	(Dictyosperma_album	(((Veitchia_spiralis	(Heterospathe_cagayanensis	(Dypsis_decaryi	Kentiopsis_piersoniorum)))	Hydriastele_microspadix)	Burretiokentia_grandiflora))))	Manicaria_saccifera))	Roystonea_regia)	((Bactris_major	(Attalea_speciosa	(Elaeis_oleifera	Elaeis_guineensis)))	((Reinhardtia_gracilis	Reinhardtia_simplex)	(Reinhardtia_latisecta	Reinhardtia_paiewonskiana))))	(Calamus_caryotoides	Nypa_fruticans))	(Iriartea_deltoidea	(Sabal_domingensis	(Serenoa_repens	Phoenix_dactylifera))))	Orania_palindan)))	Kingia_australis);
(((Sabal_domingensis	(Serenoa_repens	Phoenix_dactylifera))	((((Podococcus_barteri	Orania_palindan)	Sclerosperma_profizianum)	(((Bactris_major	(Elaeis_oleifera	Elaeis_guineensis))	(Attalea_speciosa	((Reinhardtia_gracilis	Reinhardtia_simplex)	(Reinhardtia_latisecta	Reinhardtia_paiewonskiana))))	((Iriartea_deltoidea	((((((Dypsis_decaryi	(Burretiokentia_grandiflora	Kentiopsis_piersoniorum))	(Veitchia_spiralis	Heterospathe_cagayanensis))	(Hydriastele_microspadix	Dictyosperma_album))	(((Oenocarpus_bataua	Oenocarpus_minor)	Prestoea_acuminata)	(Manicaria_saccifera	(Leopoldinia_pulchra	Pelagodoxa_henryana))))	Geonoma_undata)	Roystonea_regia))	Pseudophoenix_vinifera)))	(Calamus_caryotoides	Nypa_fruticans)))	Kingia_australis);
((Sclerosperma_profizianum	(((((Bactris_major	(((Elaeis_oleifera	Elaeis_guineensis)	Attalea_speciosa)	((Reinhardtia_gracilis	Reinhardtia_simplex)	(Reinhardtia_latisecta	Reinhardtia_paiewonskiana))))	((Iriartea_deltoidea	((Manicaria_saccifera	((Leopoldinia_pulchra	Pelagodoxa_henryana)	(((Dictyosperma_album	(((Burretiokentia_grandiflora	(Dypsis_decaryi	Kentiopsis_piersoniorum))	(Heterospathe_cagayanensis	Veitchia_spiralis))	Hydriastele_microspadix))	((Oenocarpus_bataua	Oenocarpus_minor)	Prestoea_acuminata))	Geonoma_undata)))	Roystonea_regia))	Pseudophoenix_vinifera))	((Calamus_caryotoides	Nypa_fruticans)	(Sabal_domingensis	(Serenoa_repens	Phoenix_dactylifera))))	Orania_palindan)	Podococcus_barteri))	Kingia_australis);
((Nypa_fruticans	(((Phoenix_dactylifera	(Sabal_domingensis	Serenoa_repens))	((Podococcus_barteri	Sclerosperma_profizianum)	((Orania_palindan	(((Elaeis_oleifera	Elaeis_guineensis)	(Bactris_major	Attalea_speciosa))	((Reinhardtia_gracilis	Reinhardtia_simplex)	(Reinhardtia_latisecta	Reinhardtia_paiewonskiana))))	(Pseudophoenix_vinifera	(Iriartea_deltoidea	((Manicaria_saccifera	(((Oenocarpus_bataua	Oenocarpus_minor)	Prestoea_acuminata)	(Geonoma_undata	((Leopoldinia_pulchra	Pelagodoxa_henryana)	(Dictyosperma_album	(((Heterospathe_cagayanensis	Veitchia_spiralis)	((Burretiokentia_grandiflora	Kentiopsis_piersoniorum)	Dypsis_decaryi))	Hydriastele_microspadix))))))	Roystonea_regia))))))	Calamus_caryotoides))	Kingia_australis);
((Nypa_fruticans	(((((Bactris_major	Attalea_speciosa)	(((Reinhardtia_gracilis	Reinhardtia_simplex)	(Reinhardtia_latisecta	Reinhardtia_paiewonskiana))	(Orania_palindan	(Elaeis_oleifera	Elaeis_guineensis))))	(Podococcus_barteri	(Pseudophoenix_vinifera	(Iriartea_deltoidea	(((Dictyosperma_album	(((Veitchia_spiralis	((Kentiopsis_piersoniorum	Dypsis_decaryi)	Heterospathe_cagayanensis))	Burretiokentia_grandiflora)	Hydriastele_microspadix))	((Geonoma_undata	Manicaria_saccifera)	((Leopoldinia_pulchra	Pelagodoxa_henryana)	((Oenocarpus_bataua	Oenocarpus_minor)	Prestoea_acuminata))))	Roystonea_regia)))))	((Phoenix_dactylifera	(Sabal_domingensis	Serenoa_repens))	Sclerosperma_profizianum))	Calamus_caryotoides))	Kingia_australis);
((Nypa_fruticans	(Calamus_caryotoides	((((Leopoldinia_pulchra	Podococcus_barteri)	Sclerosperma_profizianum)	Orania_palindan)	((Sabal_domingensis	(Phoenix_dactylifera	Serenoa_repens))	((((Manicaria_saccifera	((((Prestoea_acuminata	(Oenocarpus_minor	Oenocarpus_bataua))	(Dictyosperma_album	(Hydriastele_microspadix	(Veitchia_spiralis	(Heterospathe_cagayanensis	((Burretiokentia_grandiflora	Kentiopsis_piersoniorum)	Dypsis_decaryi))))))	Pelagodoxa_henryana)	Geonoma_undata))	Roystonea_regia)	Iriartea_deltoidea)	(Pseudophoenix_vinifera	(((Attalea_speciosa	(Elaeis_oleifera	Elaeis_guineensis))	((Reinhardtia_paiewonskiana	Reinhardtia_latisecta)	(Reinhardtia_simplex	Reinhardtia_gracilis)))	Bactris_major)))))))	Kingia_australis);
((Nypa_fruticans	((Phoenix_dactylifera	(Serenoa_repens	Sabal_domingensis))	(((((((Pseudophoenix_vinifera	(((Prestoea_acuminata	(Oenocarpus_minor	Oenocarpus_bataua))	(((Veitchia_spiralis	Heterospathe_cagayanensis)	(((Kentiopsis_piersoniorum	Dypsis_decaryi)	Dictyosperma_album)	Hydriastele_microspadix))	Burretiokentia_grandiflora))	(Pelagodoxa_henryana	(Geonoma_undata	Manicaria_saccifera))))	Roystonea_regia)	Calamus_caryotoides)	Iriartea_deltoidea)	((Elaeis_oleifera	Elaeis_guineensis)	(((Reinhardtia_paiewonskiana	Reinhardtia_latisecta)	(Reinhardtia_simplex	Reinhardtia_gracilis))	(Attalea_speciosa	Bactris_major))))	(Leopoldinia_pulchra	Podococcus_barteri))	(Sclerosperma_profizianum	Orania_palindan))))	Kingia_australis);
((Sclerosperma_profizianum	((Orania_palindan	((Leopoldinia_pulchra	Podococcus_barteri)	Nypa_fruticans))	((Sabal_domingensis	(Phoenix_dactylifera	Serenoa_repens))	(((Pseudophoenix_vinifera	Calamus_caryotoides)	(Iriartea_deltoidea	(Roystonea_regia	(((Prestoea_acuminata	(Oenocarpus_minor	Oenocarpus_bataua))	((Hydriastele_microspadix	((((Veitchia_spiralis	Heterospathe_cagayanensis)	(Kentiopsis_piersoniorum	Burretiokentia_grandiflora))	Dypsis_decaryi)	Dictyosperma_album))	(Pelagodoxa_henryana	Geonoma_undata)))	Manicaria_saccifera))))	((Bactris_major	(Elaeis_oleifera	Elaeis_guineensis))	(((Reinhardtia_paiewonskiana	Reinhardtia_latisecta)	(Reinhardtia_simplex	Reinhardtia_gracilis))	Attalea_speciosa))))))	Kingia_australis);
((Orania_palindan	(Sclerosperma_profizianum	(((Leopoldinia_pulchra	Podococcus_barteri)	Nypa_fruticans)	(((Pseudophoenix_vinifera	Calamus_caryotoides)	(Phoenix_dactylifera	(Serenoa_repens	Sabal_domingensis)))	((Iriartea_deltoidea	(Roystonea_regia	((Manicaria_saccifera	Pelagodoxa_henryana)	(Geonoma_undata	((Prestoea_acuminata	(Oenocarpus_minor	Oenocarpus_bataua))	(Dictyosperma_album	(Hydriastele_microspadix	((Heterospathe_cagayanensis	Veitchia_spiralis)	(Dypsis_decaryi	(Kentiopsis_piersoniorum	Burretiokentia_grandiflora))))))))))	(Bactris_major	((Elaeis_oleifera	Elaeis_guineensis)	(((Reinhardtia_paiewonskiana	Reinhardtia_latisecta)	(Reinhardtia_simplex	Reinhardtia_gracilis))	Attalea_speciosa))))))))	Kingia_australis);
((Sclerosperma_profizianum	((Leopoldinia_pulchra	Podococcus_barteri)	(Orania_palindan	(((Phoenix_dactylifera	(Serenoa_repens	Sabal_domingensis))	((Roystonea_regia	(((Prestoea_acuminata	(Oenocarpus_minor	Oenocarpus_bataua))	(((((Veitchia_spiralis	((Dypsis_decaryi	Kentiopsis_piersoniorum)	Heterospathe_cagayanensis))	Hydriastele_microspadix)	Dictyosperma_album)	Burretiokentia_grandiflora)	((Iriartea_deltoidea	Geonoma_undata)	Pelagodoxa_henryana)))	Manicaria_saccifera))	(Pseudophoenix_vinifera	(Bactris_major	((Elaeis_oleifera	Elaeis_guineensis)	(((Reinhardtia_paiewonskiana	Reinhardtia_latisecta)	(Reinhardtia_simplex	Reinhardtia_gracilis))	Attalea_speciosa))))))	(Calamus_caryotoides	Nypa_fruticans)))))	Kingia_australis);
((Nypa_fruticans	((((Sclerosperma_profizianum	Orania_palindan)	(Sabal_domingensis	(Phoenix_dactylifera	Serenoa_repens)))	((Podococcus_barteri	((Roystonea_regia	(((((((Dypsis_decaryi	(Burretiokentia_grandiflora	Kentiopsis_piersoniorum))	(Heterospathe_cagayanensis	Veitchia_spiralis))	Hydriastele_microspadix)	Dictyosperma_album)	(Geonoma_undata	(Prestoea_acuminata	(Oenocarpus_minor	Oenocarpus_bataua))))	(Leopoldinia_pulchra	Pelagodoxa_henryana))	Manicaria_saccifera))	Iriartea_deltoidea))	(Pseudophoenix_vinifera	(((Elaeis_oleifera	Elaeis_guineensis)	(Attalea_speciosa	Bactris_major))	((Reinhardtia_paiewonskiana	Reinhardtia_latisecta)	(Reinhardtia_simplex	Reinhardtia_gracilis))))))	Calamus_caryotoides))	Kingia_australis);
((Nypa_fruticans	(((Phoenix_dactylifera	(Serenoa_repens	Sabal_domingensis))	(((Roystonea_regia	((((((((Dypsis_decaryi	Kentiopsis_piersoniorum)	(Heterospathe_cagayanensis	Veitchia_spiralis))	Burretiokentia_grandiflora)	Hydriastele_microspadix)	Dictyosperma_album)	((Prestoea_acuminata	(Oenocarpus_minor	Oenocarpus_bataua))	Pelagodoxa_henryana))	(Leopoldinia_pulchra	Geonoma_undata))	Manicaria_saccifera))	Iriartea_deltoidea)	(((Podococcus_barteri	Sclerosperma_profizianum)	Orania_palindan)	(Pseudophoenix_vinifera	(Bactris_major	(((Reinhardtia_paiewonskiana	Reinhardtia_latisecta)	(Reinhardtia_simplex	Reinhardtia_gracilis))	((Elaeis_oleifera	Elaeis_guineensis)	Attalea_speciosa)))))))	Calamus_caryotoides))	Kingia_australis);
((Orania_palindan	((((Pseudophoenix_vinifera	(Attalea_speciosa	(((Reinhardtia_paiewonskiana	Reinhardtia_latisecta)	(Reinhardtia_simplex	Reinhardtia_gracilis))	(Bactris_major	(Elaeis_oleifera	Elaeis_guineensis)))))	(Roystonea_regia	((((((((Veitchia_spiralis	((Dypsis_decaryi	Kentiopsis_piersoniorum)	Heterospathe_cagayanensis))	Hydriastele_microspadix)	Dictyosperma_album)	Burretiokentia_grandiflora)	(Prestoea_acuminata	(Oenocarpus_minor	Oenocarpus_bataua)))	(Pelagodoxa_henryana	Geonoma_undata))	Manicaria_saccifera)	Iriartea_deltoidea)))	((Calamus_caryotoides	Nypa_fruticans)	(Phoenix_dactylifera	(Serenoa_repens	Sabal_domingensis))))	((Leopoldinia_pulchra	Podococcus_barteri)	Sclerosperma_profizianum)))	Kingia_australis);
((Sclerosperma_profizianum	((Orania_palindan	((((Bactris_major	(Elaeis_oleifera	Elaeis_guineensis))	(Attalea_speciosa	((Reinhardtia_paiewonskiana	Reinhardtia_latisecta)	(Reinhardtia_simplex	Reinhardtia_gracilis))))	(Roystonea_regia	(Iriartea_deltoidea	(Pseudophoenix_vinifera	(((((((Dypsis_decaryi	Kentiopsis_piersoniorum)	(Heterospathe_cagayanensis	Veitchia_spiralis))	Hydriastele_microspadix)	Dictyosperma_album)	Burretiokentia_grandiflora)	(Prestoea_acuminata	(Oenocarpus_minor	Oenocarpus_bataua)))	((Manicaria_saccifera	(Leopoldinia_pulchra	Pelagodoxa_henryana))	Geonoma_undata))))))	((Calamus_caryotoides	Nypa_fruticans)	(Phoenix_dactylifera	(Serenoa_repens	Sabal_domingensis)))))	Podococcus_barteri))	Kingia_australis);
((Nypa_fruticans	(Sclerosperma_profizianum	(Orania_palindan	((Podococcus_barteri	(((Calamus_caryotoides	((Roystonea_regia	(((Prestoea_acuminata	(Oenocarpus_minor	Oenocarpus_bataua))	(((Leopoldinia_pulchra	Pelagodoxa_henryana)	Geonoma_undata)	(Dictyosperma_album	(Hydriastele_microspadix	(((Dypsis_decaryi	Kentiopsis_piersoniorum)	Heterospathe_cagayanensis)	(Veitchia_spiralis	Burretiokentia_grandiflora))))))	Manicaria_saccifera))	Pseudophoenix_vinifera))	Iriartea_deltoidea)	(Attalea_speciosa	((((Reinhardtia_paiewonskiana	Reinhardtia_latisecta)	(Reinhardtia_simplex	Reinhardtia_gracilis))	Bactris_major)	(Elaeis_oleifera	Elaeis_guineensis)))))	(Phoenix_dactylifera	(Serenoa_repens	Sabal_domingensis))))))	Kingia_australis);
((Nypa_fruticans	((((((((Oenocarpus_minor	Oenocarpus_bataua)	Prestoea_acuminata)	((Dictyosperma_album	(((Veitchia_spiralis	Heterospathe_cagayanensis)	(Dypsis_decaryi	(Burretiokentia_grandiflora	Kentiopsis_piersoniorum)))	Hydriastele_microspadix))	(Geonoma_undata	(Pelagodoxa_henryana	Leopoldinia_pulchra))))	Manicaria_saccifera)	Roystonea_regia)	Iriartea_deltoidea)	(Pseudophoenix_vinifera	((((Reinhardtia_latisecta	Reinhardtia_paiewonskiana)	(Reinhardtia_gracilis	Reinhardtia_simplex))	((Attalea_speciosa	Bactris_major)	(Elaeis_oleifera	Elaeis_guineensis)))	((Phoenix_dactylifera	(Serenoa_repens	Sabal_domingensis))	((Podococcus_barteri	Sclerosperma_profizianum)	Orania_palindan)))))	Calamus_caryotoides))	Kingia_australis);
(((Podococcus_barteri	Sclerosperma_profizianum)	(Orania_palindan	((((Pseudophoenix_vinifera	(((Pelagodoxa_henryana	Leopoldinia_pulchra)	((((Oenocarpus_minor	Oenocarpus_bataua)	Prestoea_acuminata)	(Hydriastele_microspadix	(Dictyosperma_album	(Dypsis_decaryi	((Burretiokentia_grandiflora	Kentiopsis_piersoniorum)	(Veitchia_spiralis	Heterospathe_cagayanensis))))))	(Iriartea_deltoidea	Geonoma_undata)))	Manicaria_saccifera))	(Roystonea_regia	(Bactris_major	((Elaeis_oleifera	Elaeis_guineensis)	(Attalea_speciosa	((Reinhardtia_latisecta	Reinhardtia_paiewonskiana)	(Reinhardtia_gracilis	Reinhardtia_simplex)))))))	(Phoenix_dactylifera	(Serenoa_repens	Sabal_domingensis)))	(Calamus_caryotoides	Nypa_fruticans))))	Kingia_australis);
(((Podococcus_barteri	Sclerosperma_profizianum)	(Orania_palindan	(((((((Oenocarpus_minor	Oenocarpus_bataua)	Prestoea_acuminata)	((Geonoma_undata	(Pelagodoxa_henryana	Leopoldinia_pulchra))	(Hydriastele_microspadix	(Dictyosperma_album	((Veitchia_spiralis	Heterospathe_cagayanensis)	(Dypsis_decaryi	(Burretiokentia_grandiflora	Kentiopsis_piersoniorum)))))))	Manicaria_saccifera)	(Iriartea_deltoidea	Roystonea_regia))	(Pseudophoenix_vinifera	(Bactris_major	(((Reinhardtia_latisecta	Reinhardtia_paiewonskiana)	(Reinhardtia_gracilis	Reinhardtia_simplex))	((Elaeis_oleifera	Elaeis_guineensis)	Attalea_speciosa)))))	((Sabal_domingensis	(Phoenix_dactylifera	Serenoa_repens))	(Calamus_caryotoides	Nypa_fruticans)))))	Kingia_australis);
((Nypa_fruticans	(((Sclerosperma_profizianum	Orania_palindan)	(((((((Oenocarpus_minor	Oenocarpus_bataua)	Prestoea_acuminata)	(((Pelagodoxa_henryana	Leopoldinia_pulchra)	(Iriartea_deltoidea	Geonoma_undata))	((Hydriastele_microspadix	((Heterospathe_cagayanensis	(Dypsis_decaryi	(Burretiokentia_grandiflora	Kentiopsis_piersoniorum)))	Veitchia_spiralis))	Dictyosperma_album)))	Manicaria_saccifera)	Roystonea_regia)	(Pseudophoenix_vinifera	((Elaeis_oleifera	Elaeis_guineensis)	((Attalea_speciosa	Bactris_major)	((Reinhardtia_latisecta	Reinhardtia_paiewonskiana)	(Reinhardtia_gracilis	Reinhardtia_simplex))))))	(Calamus_caryotoides	Podococcus_barteri)))	(Sabal_domingensis	(Phoenix_dactylifera	Serenoa_repens))))	Kingia_australis);
((Nypa_fruticans	((((Podococcus_barteri	Sclerosperma_profizianum)	Orania_palindan)	(((((Reinhardtia_latisecta	Reinhardtia_paiewonskiana)	(Reinhardtia_gracilis	Reinhardtia_simplex))	((Elaeis_oleifera	Elaeis_guineensis)	Bactris_major))	Attalea_speciosa)	((Calamus_caryotoides	Pseudophoenix_vinifera)	((((((Oenocarpus_minor	Oenocarpus_bataua)	Prestoea_acuminata)	((Geonoma_undata	(Pelagodoxa_henryana	(Hydriastele_microspadix	((((Veitchia_spiralis	Heterospathe_cagayanensis)	(Burretiokentia_grandiflora	Kentiopsis_piersoniorum))	Dypsis_decaryi)	Dictyosperma_album))))	Leopoldinia_pulchra))	Manicaria_saccifera)	Roystonea_regia)	Iriartea_deltoidea))))	(Phoenix_dactylifera	(Serenoa_repens	Sabal_domingensis))))	Kingia_australis);
((Nypa_fruticans	((((Sclerosperma_profizianum	Orania_palindan)	(((Bactris_major	((((Reinhardtia_latisecta	Reinhardtia_paiewonskiana)	(Reinhardtia_gracilis	Reinhardtia_simplex))	Attalea_speciosa)	(Elaeis_oleifera	Elaeis_guineensis)))	(((((((Leopoldinia_pulchra	Pelagodoxa_henryana)	((Oenocarpus_minor	Oenocarpus_bataua)	Prestoea_acuminata))	(Dictyosperma_album	(Hydriastele_microspadix	(((Veitchia_spiralis	Heterospathe_cagayanensis)	(Burretiokentia_grandiflora	Kentiopsis_piersoniorum))	Dypsis_decaryi))))	Geonoma_undata)	Manicaria_saccifera)	Roystonea_regia)	Iriartea_deltoidea))	(Phoenix_dactylifera	(Serenoa_repens	Sabal_domingensis))))	Podococcus_barteri)	(Calamus_caryotoides	Pseudophoenix_vinifera)))	Kingia_australis);
(((Orania_palindan	((((((Reinhardtia_latisecta	Reinhardtia_paiewonskiana)	(Reinhardtia_gracilis	Reinhardtia_simplex))	((Elaeis_oleifera	Elaeis_guineensis)	Bactris_major))	Attalea_speciosa)	(Pseudophoenix_vinifera	((((Geonoma_undata	(Leopoldinia_pulchra	Pelagodoxa_henryana))	(Manicaria_saccifera	(((Dictyosperma_album	(Hydriastele_microspadix	((Veitchia_spiralis	Heterospathe_cagayanensis)	(Dypsis_decaryi	Kentiopsis_piersoniorum))))	Burretiokentia_grandiflora)	((Oenocarpus_minor	Oenocarpus_bataua)	Prestoea_acuminata))))	Roystonea_regia)	Iriartea_deltoidea)))	((Calamus_caryotoides	Nypa_fruticans)	(Sabal_domingensis	(Phoenix_dactylifera	Serenoa_repens)))))	(Podococcus_barteri	Sclerosperma_profizianum))	Kingia_australis);
((Nypa_fruticans	(((Phoenix_dactylifera	(Serenoa_repens	Sabal_domingensis))	(((Podococcus_barteri	Sclerosperma_profizianum)	Orania_palindan)	((((Manicaria_saccifera	(((Leopoldinia_pulchra	Pelagodoxa_henryana)	(((Dictyosperma_album	((Veitchia_spiralis	Heterospathe_cagayanensis)	(Dypsis_decaryi	(Burretiokentia_grandiflora	Kentiopsis_piersoniorum))))	Hydriastele_microspadix)	Geonoma_undata))	((Oenocarpus_minor	Oenocarpus_bataua)	Prestoea_acuminata)))	Roystonea_regia)	Iriartea_deltoidea)	(((((Reinhardtia_latisecta	Reinhardtia_paiewonskiana)	(Reinhardtia_gracilis	Reinhardtia_simplex))	(Attalea_speciosa	(Elaeis_oleifera	Elaeis_guineensis)))	Bactris_major)	Pseudophoenix_vinifera))))	Calamus_caryotoides))	Kingia_australis);
((Bactris_major	((((Reinhardtia_latisecta	Reinhardtia_paiewonskiana)	(Reinhardtia_gracilis	Reinhardtia_simplex))	((Pseudophoenix_vinifera	((((Podococcus_barteri	Sclerosperma_profizianum)	Orania_palindan)	((Sabal_domingensis	(Phoenix_dactylifera	Serenoa_repens))	(Calamus_caryotoides	Nypa_fruticans)))	(((((Leopoldinia_pulchra	Pelagodoxa_henryana)	(Geonoma_undata	Manicaria_saccifera))	((Dictyosperma_album	(((Veitchia_spiralis	(Dypsis_decaryi	Heterospathe_cagayanensis))	(Burretiokentia_grandiflora	Kentiopsis_piersoniorum))	Hydriastele_microspadix))	((Oenocarpus_minor	Oenocarpus_bataua)	Prestoea_acuminata)))	Roystonea_regia)	Iriartea_deltoidea)))	(Elaeis_oleifera	Elaeis_guineensis)))	Attalea_speciosa))	Kingia_australis);
(((Calamus_caryotoides	Nypa_fruticans)	((((((Bactris_major	(Elaeis_oleifera	Elaeis_guineensis))	(Roystonea_regia	((Reinhardtia_latisecta	Reinhardtia_paiewonskiana)	(Reinhardtia_gracilis	Reinhardtia_simplex))))	Attalea_speciosa)	(((Leopoldinia_pulchra	Podococcus_barteri)	(((Hydriastele_microspadix	(Dictyosperma_album	((Veitchia_spiralis	Heterospathe_cagayanensis)	(Burretiokentia_grandiflora	(Dypsis_decaryi	Kentiopsis_piersoniorum)))))	(Pelagodoxa_henryana	(Manicaria_saccifera	((Oenocarpus_minor	Oenocarpus_bataua)	Prestoea_acuminata))))	(Iriartea_deltoidea	Geonoma_undata)))	Pseudophoenix_vinifera))	(Sclerosperma_profizianum	Orania_palindan))	(Phoenix_dactylifera	(Serenoa_repens	Sabal_domingensis))))	Kingia_australis);
((Nypa_fruticans	(((((Sclerosperma_profizianum	(Leopoldinia_pulchra	Podococcus_barteri))	Orania_palindan)	(Sabal_domingensis	(Phoenix_dactylifera	Serenoa_repens)))	((((((((((Heterospathe_cagayanensis	((Burretiokentia_grandiflora	Veitchia_spiralis)	Kentiopsis_piersoniorum))	Hydriastele_microspadix)	(Dypsis_decaryi	Dictyosperma_album))	(Geonoma_undata	Pelagodoxa_henryana))	(Prestoea_acuminata	(Oenocarpus_minor	Oenocarpus_bataua)))	Manicaria_saccifera)	Roystonea_regia)	Iriartea_deltoidea)	(Bactris_major	(((Reinhardtia_simplex	Reinhardtia_gracilis)	(Reinhardtia_paiewonskiana	Reinhardtia_latisecta))	((Elaeis_guineensis	Elaeis_oleifera)	Attalea_speciosa))))	Pseudophoenix_vinifera))	Calamus_caryotoides))	Kingia_australis);
((Sclerosperma_profizianum	(Podococcus_barteri	(Orania_palindan	(((Calamus_caryotoides	Nypa_fruticans)	(Phoenix_dactylifera	(Serenoa_repens	Sabal_domingensis)))	((((Reinhardtia_simplex	Reinhardtia_gracilis)	(Reinhardtia_paiewonskiana	Reinhardtia_latisecta))	((Elaeis_guineensis	Elaeis_oleifera)	(Attalea_speciosa	Bactris_major)))	(Pseudophoenix_vinifera	((((((((Dypsis_decaryi	((Burretiokentia_grandiflora	Heterospathe_cagayanensis)	(Kentiopsis_piersoniorum	Veitchia_spiralis)))	Hydriastele_microspadix)	Dictyosperma_album)	(Geonoma_undata	(Leopoldinia_pulchra	Pelagodoxa_henryana)))	(Prestoea_acuminata	(Oenocarpus_minor	Oenocarpus_bataua)))	Manicaria_saccifera)	Roystonea_regia)	Iriartea_deltoidea)))))))	Kingia_australis);
((Nypa_fruticans	(((Phoenix_dactylifera	(Serenoa_repens	Sabal_domingensis))	(((((((((((Dypsis_decaryi	((Burretiokentia_grandiflora	Kentiopsis_piersoniorum)	(Heterospathe_cagayanensis	Veitchia_spiralis)))	Hydriastele_microspadix)	Dictyosperma_album)	(Leopoldinia_pulchra	Pelagodoxa_henryana))	(Prestoea_acuminata	(Oenocarpus_minor	Oenocarpus_bataua)))	Geonoma_undata)	Manicaria_saccifera)	Roystonea_regia)	Iriartea_deltoidea)	(((((Reinhardtia_simplex	Reinhardtia_gracilis)	(Reinhardtia_paiewonskiana	Reinhardtia_latisecta))	((Elaeis_guineensis	Elaeis_oleifera)	Bactris_major))	Attalea_speciosa)	Pseudophoenix_vinifera))	((Sclerosperma_profizianum	Podococcus_barteri)	Orania_palindan)))	Calamus_caryotoides))	Kingia_australis);
(((Orania_palindan	Sclerosperma_profizianum)	(Podococcus_barteri	(((Calamus_caryotoides	Nypa_fruticans)	(Phoenix_dactylifera	(Serenoa_repens	Sabal_domingensis)))	((((((Hydriastele_microspadix	(Dictyosperma_album	((Heterospathe_cagayanensis	Veitchia_spiralis)	(Dypsis_decaryi	(Burretiokentia_grandiflora	Kentiopsis_piersoniorum)))))	((Iriartea_deltoidea	(Leopoldinia_pulchra	Geonoma_undata))	Pelagodoxa_henryana))	(Prestoea_acuminata	(Oenocarpus_minor	Oenocarpus_bataua)))	Manicaria_saccifera)	Roystonea_regia)	((((Elaeis_guineensis	Elaeis_oleifera)	(Attalea_speciosa	((Reinhardtia_simplex	Reinhardtia_gracilis)	(Reinhardtia_paiewonskiana	Reinhardtia_latisecta))))	Bactris_major)	Pseudophoenix_vinifera)))))	Kingia_australis);
((Podococcus_barteri	((Orania_palindan	(((Calamus_caryotoides	Nypa_fruticans)	(Sabal_domingensis	(Phoenix_dactylifera	Serenoa_repens)))	((((Attalea_speciosa	(Elaeis_guineensis	Elaeis_oleifera))	((Reinhardtia_simplex	Reinhardtia_gracilis)	(Reinhardtia_paiewonskiana	Reinhardtia_latisecta)))	Bactris_major)	(Pseudophoenix_vinifera	(((((Hydriastele_microspadix	(Dictyosperma_album	((Heterospathe_cagayanensis	Veitchia_spiralis)	(Dypsis_decaryi	(Burretiokentia_grandiflora	Kentiopsis_piersoniorum)))))	((Iriartea_deltoidea	Geonoma_undata)	(Leopoldinia_pulchra	Pelagodoxa_henryana)))	(Prestoea_acuminata	(Oenocarpus_minor	Oenocarpus_bataua)))	Manicaria_saccifera)	Roystonea_regia)))))	Sclerosperma_profizianum))	Kingia_australis);
((Calamus_caryotoides	(Nypa_fruticans	(Podococcus_barteri	((Sclerosperma_profizianum	Orania_palindan)	((Phoenix_dactylifera	(Serenoa_repens	Sabal_domingensis))	((((((Leopoldinia_pulchra	Geonoma_undata)	Pelagodoxa_henryana)	(((Prestoea_acuminata	(Oenocarpus_minor	Oenocarpus_bataua))	(((Burretiokentia_grandiflora	Hydriastele_microspadix)	((Heterospathe_cagayanensis	Veitchia_spiralis)	(Dypsis_decaryi	Kentiopsis_piersoniorum)))	Dictyosperma_album))	Manicaria_saccifera))	Roystonea_regia)	Iriartea_deltoidea)	((((Attalea_speciosa	(Elaeis_guineensis	Elaeis_oleifera))	((Reinhardtia_simplex	Reinhardtia_gracilis)	(Reinhardtia_paiewonskiana	Reinhardtia_latisecta)))	Bactris_major)	Pseudophoenix_vinifera)))))))	Kingia_australis);
((Podococcus_barteri	(Sclerosperma_profizianum	(((Nypa_fruticans	(Sabal_domingensis	(Phoenix_dactylifera	Serenoa_repens)))	(((((Reinhardtia_simplex	Reinhardtia_gracilis)	(Reinhardtia_paiewonskiana	Reinhardtia_latisecta))	(Bactris_major	(Elaeis_guineensis	Elaeis_oleifera)))	Attalea_speciosa)	(((((Geonoma_undata	(((Leopoldinia_pulchra	Pelagodoxa_henryana)	(Prestoea_acuminata	(Oenocarpus_minor	Oenocarpus_bataua)))	(Dictyosperma_album	(Hydriastele_microspadix	((Dypsis_decaryi	(Burretiokentia_grandiflora	Kentiopsis_piersoniorum))	(Heterospathe_cagayanensis	Veitchia_spiralis))))))	Manicaria_saccifera)	Roystonea_regia)	Iriartea_deltoidea)	(Pseudophoenix_vinifera	Calamus_caryotoides))))	Orania_palindan)))	Kingia_australis);
((Sclerosperma_profizianum	((((Phoenix_dactylifera	(Serenoa_repens	Sabal_domingensis))	((((Reinhardtia_simplex	Reinhardtia_gracilis)	(Reinhardtia_paiewonskiana	Reinhardtia_latisecta))	((Attalea_speciosa	Bactris_major)	((Elaeis_guineensis	Elaeis_oleifera)	Nypa_fruticans)))	((((((Pelagodoxa_henryana	(Geonoma_undata	(Prestoea_acuminata	(Oenocarpus_minor	Oenocarpus_bataua))))	(Dictyosperma_album	(Hydriastele_microspadix	((Dypsis_decaryi	(Burretiokentia_grandiflora	Kentiopsis_piersoniorum))	(Heterospathe_cagayanensis	Veitchia_spiralis)))))	Manicaria_saccifera)	Roystonea_regia)	Iriartea_deltoidea)	(Pseudophoenix_vinifera	Calamus_caryotoides))))	Orania_palindan)	(Leopoldinia_pulchra	Podococcus_barteri)))	Kingia_australis);
((Sclerosperma_profizianum	(((Phoenix_dactylifera	(Serenoa_repens	Sabal_domingensis))	((((Elaeis_guineensis	Elaeis_oleifera)	Bactris_major)	(((Reinhardtia_simplex	Reinhardtia_gracilis)	(Reinhardtia_paiewonskiana	Reinhardtia_latisecta))	Attalea_speciosa))	((((((Prestoea_acuminata	(Oenocarpus_minor	Oenocarpus_bataua))	(Geonoma_undata	((Dictyosperma_album	(Hydriastele_microspadix	((Dypsis_decaryi	(Burretiokentia_grandiflora	Kentiopsis_piersoniorum))	(Heterospathe_cagayanensis	Veitchia_spiralis))))	(Leopoldinia_pulchra	Pelagodoxa_henryana))))	Manicaria_saccifera)	Roystonea_regia)	Iriartea_deltoidea)	(Pseudophoenix_vinifera	(Nypa_fruticans	Calamus_caryotoides)))))	(Orania_palindan	Podococcus_barteri)))	Kingia_australis);
((Sclerosperma_profizianum	(((((Attalea_speciosa	((Bactris_major	(Pseudophoenix_vinifera	(Elaeis_guineensis	Elaeis_oleifera)))	((Reinhardtia_simplex	Reinhardtia_gracilis)	(Reinhardtia_paiewonskiana	Reinhardtia_latisecta))))	(Iriartea_deltoidea	(((((Dictyosperma_album	(Hydriastele_microspadix	(Veitchia_spiralis	(Heterospathe_cagayanensis	(Dypsis_decaryi	Kentiopsis_piersoniorum)))))	Burretiokentia_grandiflora)	((Geonoma_undata	Pelagodoxa_henryana)	(Prestoea_acuminata	(Oenocarpus_minor	Oenocarpus_bataua))))	Manicaria_saccifera)	Roystonea_regia)))	((Phoenix_dactylifera	(Serenoa_repens	Sabal_domingensis))	(Nypa_fruticans	Calamus_caryotoides)))	(Leopoldinia_pulchra	Podococcus_barteri))	Orania_palindan))	Kingia_australis);
((((Leopoldinia_pulchra	Podococcus_barteri)	Sclerosperma_profizianum)	((((Phoenix_dactylifera	(Serenoa_repens	Sabal_domingensis))	((Pseudophoenix_vinifera	(Iriartea_deltoidea	(Manicaria_saccifera	(Pelagodoxa_henryana	(((Dictyosperma_album	(Hydriastele_microspadix	((Dypsis_decaryi	Kentiopsis_piersoniorum)	(Veitchia_spiralis	Heterospathe_cagayanensis))))	Burretiokentia_grandiflora)	(((Oenocarpus_bataua	Oenocarpus_minor)	Prestoea_acuminata)	Geonoma_undata))))))	(Roystonea_regia	(((Elaeis_guineensis	Elaeis_oleifera)	(((Reinhardtia_simplex	Reinhardtia_gracilis)	(Reinhardtia_paiewonskiana	Reinhardtia_latisecta))	Attalea_speciosa))	Bactris_major))))	(Calamus_caryotoides	Nypa_fruticans))	Orania_palindan))	Kingia_australis);
(((Calamus_caryotoides	Nypa_fruticans)	((Orania_palindan	((Leopoldinia_pulchra	Podococcus_barteri)	Sclerosperma_profizianum))	((Phoenix_dactylifera	(Serenoa_repens	Sabal_domingensis))	((Iriartea_deltoidea	(Roystonea_regia	((((((Dypsis_decaryi	(Burretiokentia_grandiflora	Kentiopsis_piersoniorum))	(Veitchia_spiralis	Heterospathe_cagayanensis))	Hydriastele_microspadix)	Dictyosperma_album)	((Oenocarpus_bataua	Oenocarpus_minor)	Prestoea_acuminata))	((Geonoma_undata	Manicaria_saccifera)	Pelagodoxa_henryana))))	((Attalea_speciosa	((Bactris_major	(Elaeis_guineensis	Elaeis_oleifera))	((Reinhardtia_simplex	Reinhardtia_gracilis)	(Reinhardtia_paiewonskiana	Reinhardtia_latisecta))))	Pseudophoenix_vinifera)))))	Kingia_australis);
(((Calamus_caryotoides	Nypa_fruticans)	((Phoenix_dactylifera	(Serenoa_repens	Sabal_domingensis))	(((Iriartea_deltoidea	(Roystonea_regia	(Leopoldinia_pulchra	(((((Dypsis_decaryi	(Burretiokentia_grandiflora	Kentiopsis_piersoniorum))	(Veitchia_spiralis	Heterospathe_cagayanensis))	Hydriastele_microspadix)	Dictyosperma_album)	(((Oenocarpus_bataua	Oenocarpus_minor)	Prestoea_acuminata)	((Geonoma_undata	Manicaria_saccifera)	Pelagodoxa_henryana))))))	(((((Elaeis_guineensis	Elaeis_oleifera)	(Attalea_speciosa	Bactris_major))	((Reinhardtia_simplex	Reinhardtia_gracilis)	(Reinhardtia_paiewonskiana	Reinhardtia_latisecta)))	Pseudophoenix_vinifera)	Podococcus_barteri))	(Orania_palindan	Sclerosperma_profizianum))))	Kingia_australis);
((Nypa_fruticans	((((Pseudophoenix_vinifera	((Sabal_domingensis	(Phoenix_dactylifera	Serenoa_repens))	(Orania_palindan	((((Elaeis_guineensis	Elaeis_oleifera)	Bactris_major)	((Reinhardtia_simplex	Reinhardtia_gracilis)	(Reinhardtia_paiewonskiana	Reinhardtia_latisecta)))	Attalea_speciosa))))	(Sclerosperma_profizianum	(Leopoldinia_pulchra	Podococcus_barteri)))	(Iriartea_deltoidea	(Roystonea_regia	((Geonoma_undata	Manicaria_saccifera)	((Pelagodoxa_henryana	(((((Dypsis_decaryi	Kentiopsis_piersoniorum)	(Veitchia_spiralis	Heterospathe_cagayanensis))	Hydriastele_microspadix)	Dictyosperma_album)	Burretiokentia_grandiflora))	((Oenocarpus_bataua	Oenocarpus_minor)	Prestoea_acuminata))))))	Calamus_caryotoides))	Kingia_australis);
((((Sabal_domingensis	(Phoenix_dactylifera	Serenoa_repens))	(((((Roystonea_regia	(Pseudophoenix_vinifera	(Manicaria_saccifera	(Pelagodoxa_henryana	((Geonoma_undata	((Oenocarpus_bataua	Oenocarpus_minor)	Prestoea_acuminata))	((((Veitchia_spiralis	(Heterospathe_cagayanensis	(Dypsis_decaryi	Kentiopsis_piersoniorum)))	Hydriastele_microspadix)	Dictyosperma_album)	Burretiokentia_grandiflora))))))	Iriartea_deltoidea)	(Leopoldinia_pulchra	Podococcus_barteri))	(((Reinhardtia_simplex	Reinhardtia_gracilis)	(Reinhardtia_paiewonskiana	Reinhardtia_latisecta))	((Bactris_major	Attalea_speciosa)	(Elaeis_guineensis	Elaeis_oleifera))))	(Orania_palindan	Sclerosperma_profizianum)))	(Calamus_caryotoides	Nypa_fruticans))	Kingia_australis);
((Orania_palindan	(Sclerosperma_profizianum	((((Calamus_caryotoides	Nypa_fruticans)	(Phoenix_dactylifera	(Serenoa_repens	Sabal_domingensis)))	(((Roystonea_regia	((Geonoma_undata	(Leopoldinia_pulchra	Pelagodoxa_henryana))	((((Oenocarpus_bataua	Oenocarpus_minor)	Prestoea_acuminata)	((((Dypsis_decaryi	(Burretiokentia_grandiflora	Kentiopsis_piersoniorum))	(Veitchia_spiralis	Heterospathe_cagayanensis))	Hydriastele_microspadix)	Dictyosperma_album))	Manicaria_saccifera)))	Iriartea_deltoidea)	(Pseudophoenix_vinifera	(((Reinhardtia_simplex	Reinhardtia_gracilis)	(Reinhardtia_paiewonskiana	Reinhardtia_latisecta))	((Bactris_major	Attalea_speciosa)	(Elaeis_guineensis	Elaeis_oleifera))))))	Podococcus_barteri)))	Kingia_australis);
((((Orania_palindan	Sclerosperma_profizianum)	(((((Pseudophoenix_vinifera	(Bactris_major	(((Elaeis_guineensis	Elaeis_oleifera)	Attalea_speciosa)	((Reinhardtia_simplex	Reinhardtia_gracilis)	(Reinhardtia_paiewonskiana	Reinhardtia_latisecta)))))	(Roystonea_regia	((((Oenocarpus_bataua	Oenocarpus_minor)	Prestoea_acuminata)	((((Hydriastele_microspadix	(((Heterospathe_cagayanensis	Dypsis_decaryi)	Kentiopsis_piersoniorum)	Veitchia_spiralis))	Dictyosperma_album)	Burretiokentia_grandiflora)	(Geonoma_undata	Pelagodoxa_henryana)))	Manicaria_saccifera)))	Iriartea_deltoidea)	(Sabal_domingensis	(Phoenix_dactylifera	Serenoa_repens)))	Nypa_fruticans))	(Calamus_caryotoides	(Leopoldinia_pulchra	Podococcus_barteri)))	Kingia_australis);
((Nypa_fruticans	(Pseudophoenix_vinifera	(((((Orania_palindan	(Sclerosperma_profizianum	Podococcus_barteri))	(Sabal_domingensis	(Phoenix_dactylifera	Serenoa_repens)))	(Calamus_caryotoides	(Bactris_major	(((Elaeis_guineensis	Elaeis_oleifera)	Attalea_speciosa)	((Reinhardtia_simplex	Reinhardtia_gracilis)	(Reinhardtia_paiewonskiana	Reinhardtia_latisecta))))))	(Roystonea_regia	Iriartea_deltoidea))	((Geonoma_undata	Manicaria_saccifera)	((Leopoldinia_pulchra	Pelagodoxa_henryana)	(((Oenocarpus_bataua	Oenocarpus_minor)	Prestoea_acuminata)	((Dictyosperma_album	(Hydriastele_microspadix	((Veitchia_spiralis	Heterospathe_cagayanensis)	(Kentiopsis_piersoniorum	Dypsis_decaryi))))	Burretiokentia_grandiflora)))))))	Kingia_australis);
((((((Calamus_caryotoides	Nypa_fruticans)	(Phoenix_dactylifera	(Serenoa_repens	Sabal_domingensis)))	((Pseudophoenix_vinifera	((Podococcus_barteri	((Reinhardtia_simplex	Reinhardtia_gracilis)	(Reinhardtia_paiewonskiana	Reinhardtia_latisecta)))	((Attalea_speciosa	Bactris_major)	(Elaeis_guineensis	Elaeis_oleifera))))	(Iriartea_deltoidea	(Roystonea_regia	(Manicaria_saccifera	(((Oenocarpus_bataua	Oenocarpus_minor)	Prestoea_acuminata)	(Geonoma_undata	((Leopoldinia_pulchra	Pelagodoxa_henryana)	(Dictyosperma_album	(Hydriastele_microspadix	((Veitchia_spiralis	Heterospathe_cagayanensis)	((Burretiokentia_grandiflora	Kentiopsis_piersoniorum)	Dypsis_decaryi))))))))))))	Sclerosperma_profizianum)	Orania_palindan)	Kingia_australis);
((Nypa_fruticans	((((Podococcus_barteri	(Sclerosperma_profizianum	Orania_palindan))	(Phoenix_dactylifera	(Serenoa_repens	Sabal_domingensis)))	((Pseudophoenix_vinifera	((Attalea_speciosa	((Reinhardtia_simplex	Reinhardtia_gracilis)	(Reinhardtia_paiewonskiana	Reinhardtia_latisecta)))	(Bactris_major	(Elaeis_guineensis	Elaeis_oleifera))))	(Iriartea_deltoidea	(Roystonea_regia	(((Leopoldinia_pulchra	Pelagodoxa_henryana)	Geonoma_undata)	(Manicaria_saccifera	(((Oenocarpus_bataua	Oenocarpus_minor)	Prestoea_acuminata)	(Dictyosperma_album	(Hydriastele_microspadix	(Veitchia_spiralis	(Dypsis_decaryi	((Burretiokentia_grandiflora	Kentiopsis_piersoniorum)	Heterospathe_cagayanensis))))))))))))	Calamus_caryotoides))	Kingia_australis);
((Bactris_major	((Attalea_speciosa	((Elaeis_oleifera	Elaeis_guineensis)	((((((((Iriartea_deltoidea	Geonoma_undata)	(Manicaria_saccifera	Pelagodoxa_henryana))	((((((Kentiopsis_piersoniorum	Dypsis_decaryi)	(Heterospathe_cagayanensis	Veitchia_spiralis))	Hydriastele_microspadix)	Dictyosperma_album)	Burretiokentia_grandiflora)	((Oenocarpus_minor	Oenocarpus_bataua)	Prestoea_acuminata)))	Pseudophoenix_vinifera)	Calamus_caryotoides)	Roystonea_regia)	((Leopoldinia_pulchra	Podococcus_barteri)	((Phoenix_dactylifera	(Serenoa_repens	Sabal_domingensis))	(Orania_palindan	Sclerosperma_profizianum))))	((Reinhardtia_simplex	Reinhardtia_gracilis)	(Reinhardtia_paiewonskiana	Reinhardtia_latisecta)))))	Nypa_fruticans))	Kingia_australis);
((((((Nypa_fruticans	Podococcus_barteri)	(Orania_palindan	(((Reinhardtia_simplex	Reinhardtia_gracilis)	(Reinhardtia_paiewonskiana	Reinhardtia_latisecta))	((Bactris_major	Attalea_speciosa)	(Elaeis_oleifera	Elaeis_guineensis)))))	((((((((Iriartea_deltoidea	Geonoma_undata)	(Leopoldinia_pulchra	Pelagodoxa_henryana))	(((((Burretiokentia_grandiflora	Kentiopsis_piersoniorum)	Dypsis_decaryi)	(Heterospathe_cagayanensis	Veitchia_spiralis))	Hydriastele_microspadix)	Dictyosperma_album))	((Oenocarpus_minor	Oenocarpus_bataua)	Prestoea_acuminata))	Manicaria_saccifera)	Pseudophoenix_vinifera)	Calamus_caryotoides)	Roystonea_regia))	(Phoenix_dactylifera	(Serenoa_repens	Sabal_domingensis)))	Sclerosperma_profizianum)	Kingia_australis);
((((((Bactris_major	((Elaeis_oleifera	Elaeis_guineensis)	(Attalea_speciosa	((Reinhardtia_simplex	Reinhardtia_gracilis)	(Reinhardtia_paiewonskiana	Reinhardtia_latisecta)))))	((((((Iriartea_deltoidea	Geonoma_undata)	((((((Burretiokentia_grandiflora	Kentiopsis_piersoniorum)	Dypsis_decaryi)	(Heterospathe_cagayanensis	Veitchia_spiralis))	Hydriastele_microspadix)	Dictyosperma_album)	((Oenocarpus_minor	Oenocarpus_bataua)	Prestoea_acuminata)))	(Leopoldinia_pulchra	Pelagodoxa_henryana))	Manicaria_saccifera)	Pseudophoenix_vinifera)	Roystonea_regia))	((Calamus_caryotoides	Nypa_fruticans)	(Sabal_domingensis	(Phoenix_dactylifera	Serenoa_repens))))	Orania_palindan)	(Podococcus_barteri	Sclerosperma_profizianum))	Kingia_australis);
(((Calamus_caryotoides	Nypa_fruticans)	((Phoenix_dactylifera	(Serenoa_repens	Sabal_domingensis))	((Orania_palindan	Sclerosperma_profizianum)	((((Reinhardtia_simplex	Reinhardtia_gracilis)	(Reinhardtia_paiewonskiana	Reinhardtia_latisecta))	((Attalea_speciosa	Bactris_major)	(Elaeis_oleifera	Elaeis_guineensis)))	((((Iriartea_deltoidea	Podococcus_barteri)	((((((((Burretiokentia_grandiflora	Kentiopsis_piersoniorum)	Dypsis_decaryi)	(Heterospathe_cagayanensis	Veitchia_spiralis))	Hydriastele_microspadix)	Dictyosperma_album)	((Oenocarpus_minor	Oenocarpus_bataua)	Prestoea_acuminata))	((Geonoma_undata	Leopoldinia_pulchra)	Pelagodoxa_henryana))	Manicaria_saccifera))	Pseudophoenix_vinifera)	Roystonea_regia)))))	Kingia_australis);
((((Orania_palindan	Sclerosperma_profizianum)	Podococcus_barteri)	((Pseudophoenix_vinifera	(((Elaeis_oleifera	Elaeis_guineensis)	(Attalea_speciosa	Bactris_major))	((Reinhardtia_simplex	Reinhardtia_gracilis)	(Reinhardtia_paiewonskiana	Reinhardtia_latisecta))))	(((Calamus_caryotoides	Nypa_fruticans)	(Phoenix_dactylifera	(Serenoa_repens	Sabal_domingensis)))	(Iriartea_deltoidea	(((Geonoma_undata	Manicaria_saccifera)	((Leopoldinia_pulchra	Pelagodoxa_henryana)	(((((Burretiokentia_grandiflora	Veitchia_spiralis)	((Kentiopsis_piersoniorum	Dypsis_decaryi)	Heterospathe_cagayanensis))	Hydriastele_microspadix)	Dictyosperma_album)	((Oenocarpus_minor	Oenocarpus_bataua)	Prestoea_acuminata))))	Roystonea_regia)))))	Kingia_australis);
(((Podococcus_barteri	Sclerosperma_profizianum)	(((Phoenix_dactylifera	(Serenoa_repens	Sabal_domingensis))	((((((Elaeis_oleifera	Elaeis_guineensis)	Bactris_major)	((Reinhardtia_simplex	Reinhardtia_gracilis)	(Reinhardtia_paiewonskiana	Reinhardtia_latisecta)))	Attalea_speciosa)	(Pseudophoenix_vinifera	(Iriartea_deltoidea	((Manicaria_saccifera	(((Pelagodoxa_henryana	Geonoma_undata)	(((Oenocarpus_minor	Oenocarpus_bataua)	Prestoea_acuminata)	(((((Kentiopsis_piersoniorum	Dypsis_decaryi)	(Veitchia_spiralis	Heterospathe_cagayanensis))	Hydriastele_microspadix)	Dictyosperma_album)	Burretiokentia_grandiflora)))	Leopoldinia_pulchra))	Roystonea_regia))))	(Calamus_caryotoides	Nypa_fruticans)))	Orania_palindan))	Kingia_australis);
((((Leopoldinia_pulchra	Podococcus_barteri)	Sclerosperma_profizianum)	((((((Elaeis_oleifera	Elaeis_guineensis)	(Attalea_speciosa	Bactris_major))	((Reinhardtia_simplex	Reinhardtia_gracilis)	(Reinhardtia_paiewonskiana	Reinhardtia_latisecta)))	((Calamus_caryotoides	Pseudophoenix_vinifera)	(Iriartea_deltoidea	(((Manicaria_saccifera	Pelagodoxa_henryana)	((((Oenocarpus_minor	Oenocarpus_bataua)	Prestoea_acuminata)	((Burretiokentia_grandiflora	((Veitchia_spiralis	(Heterospathe_cagayanensis	(Kentiopsis_piersoniorum	Dypsis_decaryi)))	Hydriastele_microspadix))	Dictyosperma_album))	Geonoma_undata))	Roystonea_regia))))	(Nypa_fruticans	(Phoenix_dactylifera	(Serenoa_repens	Sabal_domingensis))))	Orania_palindan))	Kingia_australis);
(((((Podococcus_barteri	((((Dictyosperma_album	((Burretiokentia_grandiflora	((Veitchia_spiralis	Heterospathe_cagayanensis)	Kentiopsis_piersoniorum))	Dypsis_decaryi))	Hydriastele_microspadix)	((((Iriartea_deltoidea	Geonoma_undata)	Manicaria_saccifera)	(Leopoldinia_pulchra	Pelagodoxa_henryana))	((Oenocarpus_minor	Oenocarpus_bataua)	Prestoea_acuminata)))	Roystonea_regia))	(Pseudophoenix_vinifera	((Elaeis_oleifera	Elaeis_guineensis)	((Attalea_speciosa	(Bactris_major	Orania_palindan))	((Reinhardtia_simplex	Reinhardtia_gracilis)	(Reinhardtia_paiewonskiana	Reinhardtia_latisecta))))))	(Sclerosperma_profizianum	(Phoenix_dactylifera	(Serenoa_repens	Sabal_domingensis))))	(Calamus_caryotoides	Nypa_fruticans))	Kingia_australis);
((((Orania_palindan	(((Sabal_domingensis	(Phoenix_dactylifera	Serenoa_repens))	(((((((Hydriastele_microspadix	(((Dypsis_decaryi	Kentiopsis_piersoniorum)	Heterospathe_cagayanensis)	Veitchia_spiralis))	Dictyosperma_album)	Burretiokentia_grandiflora)	((Pelagodoxa_henryana	((Leopoldinia_pulchra	Geonoma_undata)	Manicaria_saccifera))	((Oenocarpus_minor	Oenocarpus_bataua)	Prestoea_acuminata)))	Roystonea_regia)	Iriartea_deltoidea)	(Pseudophoenix_vinifera	(Bactris_major	(((Reinhardtia_simplex	Reinhardtia_gracilis)	(Reinhardtia_paiewonskiana	Reinhardtia_latisecta))	(Attalea_speciosa	(Elaeis_oleifera	Elaeis_guineensis)))))))	(Calamus_caryotoides	Nypa_fruticans)))	Sclerosperma_profizianum)	Podococcus_barteri)	Kingia_australis);
(((Calamus_caryotoides	Nypa_fruticans)	((((Sclerosperma_profizianum	Orania_palindan)	Podococcus_barteri)	(Phoenix_dactylifera	(Serenoa_repens	Sabal_domingensis)))	((((Reinhardtia_simplex	Reinhardtia_gracilis)	(Reinhardtia_paiewonskiana	Reinhardtia_latisecta))	((Elaeis_oleifera	Elaeis_guineensis)	(Attalea_speciosa	Bactris_major)))	(((((((Oenocarpus_minor	Oenocarpus_bataua)	Prestoea_acuminata)	((Hydriastele_microspadix	(((Burretiokentia_grandiflora	(Heterospathe_cagayanensis	Veitchia_spiralis))	(Dypsis_decaryi	Kentiopsis_piersoniorum))	Dictyosperma_album))	(Geonoma_undata	(Pelagodoxa_henryana	Leopoldinia_pulchra))))	Manicaria_saccifera)	Roystonea_regia)	Iriartea_deltoidea)	Pseudophoenix_vinifera))))	Kingia_australis);
((Orania_palindan	(Sclerosperma_profizianum	(((((Sabal_domingensis	Serenoa_repens)	Phoenix_dactylifera)	(((((((((Oenocarpus_bataua	Oenocarpus_minor)	Prestoea_acuminata)	(Dictyosperma_album	(((Kentiopsis_piersoniorum	Dypsis_decaryi)	(Heterospathe_cagayanensis	(Burretiokentia_grandiflora	Veitchia_spiralis)))	Hydriastele_microspadix)))	(Manicaria_saccifera	Pelagodoxa_henryana))	Geonoma_undata)	Roystonea_regia)	Iriartea_deltoidea)	(Calamus_caryotoides	Pseudophoenix_vinifera))	((Attalea_speciosa	((Reinhardtia_paiewonskiana	Reinhardtia_latisecta)	(Reinhardtia_gracilis	Reinhardtia_simplex)))	(Bactris_major	(Elaeis_oleifera	Elaeis_guineensis)))))	Nypa_fruticans)	(Leopoldinia_pulchra	Podococcus_barteri))))	Kingia_australis);
((Nypa_fruticans	((((Sabal_domingensis	Serenoa_repens)	Phoenix_dactylifera)	((Orania_palindan	Sclerosperma_profizianum)	((Leopoldinia_pulchra	Podococcus_barteri)	(((Roystonea_regia	(((Dictyosperma_album	((((Burretiokentia_grandiflora	Kentiopsis_piersoniorum)	Dypsis_decaryi)	(Heterospathe_cagayanensis	Veitchia_spiralis))	Hydriastele_microspadix))	(((Manicaria_saccifera	Geonoma_undata)	((Oenocarpus_bataua	Oenocarpus_minor)	Prestoea_acuminata))	Pelagodoxa_henryana))	Iriartea_deltoidea))	Pseudophoenix_vinifera)	(((Reinhardtia_paiewonskiana	Reinhardtia_latisecta)	(Reinhardtia_gracilis	Reinhardtia_simplex))	(Bactris_major	(Attalea_speciosa	(Elaeis_oleifera	Elaeis_guineensis))))))))	Calamus_caryotoides))	Kingia_australis);
((Calamus_caryotoides	(Nypa_fruticans	(((Sabal_domingensis	Serenoa_repens)	Phoenix_dactylifera)	((Orania_palindan	Sclerosperma_profizianum)	((((Bactris_major	Attalea_speciosa)	((Reinhardtia_paiewonskiana	Reinhardtia_latisecta)	(Reinhardtia_gracilis	Reinhardtia_simplex)))	(Elaeis_oleifera	Elaeis_guineensis))	(Pseudophoenix_vinifera	(Podococcus_barteri	(Roystonea_regia	((((Oenocarpus_bataua	Oenocarpus_minor)	Prestoea_acuminata)	(((Iriartea_deltoidea	(Leopoldinia_pulchra	Pelagodoxa_henryana))	Geonoma_undata)	((Dictyosperma_album	(((Veitchia_spiralis	Heterospathe_cagayanensis)	(Kentiopsis_piersoniorum	Dypsis_decaryi))	Hydriastele_microspadix))	Burretiokentia_grandiflora)))	Manicaria_saccifera)))))))))	Kingia_australis);
(((Leopoldinia_pulchra	Podococcus_barteri)	((Orania_palindan	(((((((Reinhardtia_paiewonskiana	Reinhardtia_latisecta)	(Reinhardtia_gracilis	Reinhardtia_simplex))	((Elaeis_oleifera	Elaeis_guineensis)	Attalea_speciosa))	Bactris_major)	(Sabal_domingensis	(Serenoa_repens	Phoenix_dactylifera)))	((Roystonea_regia	((((Pelagodoxa_henryana	((Oenocarpus_bataua	Oenocarpus_minor)	Prestoea_acuminata))	((((Veitchia_spiralis	Heterospathe_cagayanensis)	((Burretiokentia_grandiflora	Kentiopsis_piersoniorum)	Dypsis_decaryi))	Hydriastele_microspadix)	Dictyosperma_album))	Geonoma_undata)	Manicaria_saccifera))	Iriartea_deltoidea))	(Pseudophoenix_vinifera	(Calamus_caryotoides	Nypa_fruticans))))	Sclerosperma_profizianum))	Kingia_australis);
((Nypa_fruticans	((Phoenix_dactylifera	(Sabal_domingensis	Serenoa_repens))	(((Sclerosperma_profizianum	Orania_palindan)	(((Calamus_caryotoides	Pseudophoenix_vinifera)	((Roystonea_regia	((Dictyosperma_album	(((Veitchia_spiralis	(Heterospathe_cagayanensis	(Kentiopsis_piersoniorum	Dypsis_decaryi)))	Burretiokentia_grandiflora)	Hydriastele_microspadix))	((Pelagodoxa_henryana	(Geonoma_undata	Manicaria_saccifera))	((Oenocarpus_bataua	Oenocarpus_minor)	Prestoea_acuminata))))	Iriartea_deltoidea))	(((Elaeis_oleifera	Elaeis_guineensis)	(Bactris_major	((Reinhardtia_paiewonskiana	Reinhardtia_latisecta)	(Reinhardtia_gracilis	Reinhardtia_simplex))))	Attalea_speciosa)))	(Leopoldinia_pulchra	Podococcus_barteri))))	Kingia_australis);
(((Podococcus_barteri	(Sclerosperma_profizianum	Orania_palindan))	(((Calamus_caryotoides	Nypa_fruticans)	(Phoenix_dactylifera	(Sabal_domingensis	Serenoa_repens)))	(((Roystonea_regia	((((Oenocarpus_bataua	Oenocarpus_minor)	Prestoea_acuminata)	(((Leopoldinia_pulchra	Pelagodoxa_henryana)	(Hydriastele_microspadix	(Dictyosperma_album	(((Kentiopsis_piersoniorum	Burretiokentia_grandiflora)	Dypsis_decaryi)	(Veitchia_spiralis	Heterospathe_cagayanensis)))))	Geonoma_undata))	Manicaria_saccifera))	Iriartea_deltoidea)	(((Elaeis_oleifera	Elaeis_guineensis)	((Attalea_speciosa	Bactris_major)	((Reinhardtia_paiewonskiana	Reinhardtia_latisecta)	(Reinhardtia_gracilis	Reinhardtia_simplex))))	Pseudophoenix_vinifera))))	Kingia_australis);
(((Leopoldinia_pulchra	Podococcus_barteri)	(Sclerosperma_profizianum	(Orania_palindan	((Calamus_caryotoides	Nypa_fruticans)	((Sabal_domingensis	(Serenoa_repens	Phoenix_dactylifera))	((Pseudophoenix_vinifera	(((Elaeis_oleifera	Elaeis_guineensis)	(Attalea_speciosa	((Reinhardtia_paiewonskiana	Reinhardtia_latisecta)	(Reinhardtia_gracilis	Reinhardtia_simplex))))	Bactris_major))	((Roystonea_regia	(((Manicaria_saccifera	Geonoma_undata)	Pelagodoxa_henryana)	((((((Kentiopsis_piersoniorum	Dypsis_decaryi)	(Veitchia_spiralis	Heterospathe_cagayanensis))	Dictyosperma_album)	Hydriastele_microspadix)	Burretiokentia_grandiflora)	((Oenocarpus_bataua	Oenocarpus_minor)	Prestoea_acuminata))))	Iriartea_deltoidea)))))))	Kingia_australis);
(((Attalea_speciosa	((((Roystonea_regia	((Manicaria_saccifera	Geonoma_undata)	((Dictyosperma_album	(Hydriastele_microspadix	(Dypsis_decaryi	((Burretiokentia_grandiflora	Kentiopsis_piersoniorum)	(Veitchia_spiralis	Heterospathe_cagayanensis)))))	(Leopoldinia_pulchra	(Pelagodoxa_henryana	((Oenocarpus_bataua	Oenocarpus_minor)	Prestoea_acuminata))))))	Iriartea_deltoidea)	((Calamus_caryotoides	Nypa_fruticans)	(Phoenix_dactylifera	(Sabal_domingensis	Serenoa_repens))))	(((Reinhardtia_paiewonskiana	Reinhardtia_latisecta)	(Reinhardtia_gracilis	Reinhardtia_simplex))	(Pseudophoenix_vinifera	(Bactris_major	(Elaeis_oleifera	Elaeis_guineensis))))))	(Sclerosperma_profizianum	(Podococcus_barteri	Orania_palindan)))	Kingia_australis);
((Sclerosperma_profizianum	((((((Iriartea_deltoidea	(Manicaria_saccifera	(((Pelagodoxa_henryana	Geonoma_undata)	(Dictyosperma_album	(Hydriastele_microspadix	((Veitchia_spiralis	Heterospathe_cagayanensis)	(Dypsis_decaryi	(Burretiokentia_grandiflora	Kentiopsis_piersoniorum))))))	((Oenocarpus_bataua	Oenocarpus_minor)	Prestoea_acuminata))))	Roystonea_regia)	(Phoenix_dactylifera	(Sabal_domingensis	Serenoa_repens)))	((Attalea_speciosa	((Reinhardtia_paiewonskiana	Reinhardtia_latisecta)	(Reinhardtia_gracilis	Reinhardtia_simplex)))	(Bactris_major	(Elaeis_oleifera	Elaeis_guineensis))))	((Leopoldinia_pulchra	(Nypa_fruticans	Pseudophoenix_vinifera))	(Calamus_caryotoides	Podococcus_barteri)))	Orania_palindan))	Kingia_australis);
((Nypa_fruticans	(Calamus_caryotoides	((Phoenix_dactylifera	(Sabal_domingensis	Serenoa_repens))	(((((Elaeis_oleifera	Elaeis_guineensis)	(Attalea_speciosa	Bactris_major))	((Reinhardtia_paiewonskiana	Reinhardtia_latisecta)	(Reinhardtia_gracilis	Reinhardtia_simplex)))	(((Manicaria_saccifera	(((Pelagodoxa_henryana	(Iriartea_deltoidea	Geonoma_undata))	(Hydriastele_microspadix	(((Veitchia_spiralis	Heterospathe_cagayanensis)	(Burretiokentia_grandiflora	Kentiopsis_piersoniorum))	(Dictyosperma_album	Dypsis_decaryi))))	((Oenocarpus_bataua	Oenocarpus_minor)	Prestoea_acuminata)))	Roystonea_regia)	Pseudophoenix_vinifera))	(Orania_palindan	((Leopoldinia_pulchra	Podococcus_barteri)	Sclerosperma_profizianum))))))	Kingia_australis);
((Nypa_fruticans	(((Pseudophoenix_vinifera	(Podococcus_barteri	(Roystonea_regia	(((((Dictyosperma_album	(Hydriastele_microspadix	(Dypsis_decaryi	((Burretiokentia_grandiflora	Kentiopsis_piersoniorum)	(Heterospathe_cagayanensis	Veitchia_spiralis)))))	(Geonoma_undata	Pelagodoxa_henryana))	(Prestoea_acuminata	(Oenocarpus_bataua	Oenocarpus_minor)))	Manicaria_saccifera)	Leopoldinia_pulchra))))	(((Phoenix_dactylifera	(Serenoa_repens	Sabal_domingensis))	(Iriartea_deltoidea	(Orania_palindan	Sclerosperma_profizianum)))	(((Reinhardtia_gracilis	Reinhardtia_simplex)	(Reinhardtia_paiewonskiana	Reinhardtia_latisecta))	((Elaeis_guineensis	Elaeis_oleifera)	(Bactris_major	Attalea_speciosa)))))	Calamus_caryotoides))	Kingia_australis);
(((Sclerosperma_profizianum	(Leopoldinia_pulchra	Podococcus_barteri))	(((Calamus_caryotoides	Nypa_fruticans)	((Sabal_domingensis	(Phoenix_dactylifera	Serenoa_repens))	((((Elaeis_guineensis	Elaeis_oleifera)	(Attalea_speciosa	((Reinhardtia_gracilis	Reinhardtia_simplex)	(Reinhardtia_paiewonskiana	Reinhardtia_latisecta))))	Bactris_major)	(Pseudophoenix_vinifera	(Roystonea_regia	((Dictyosperma_album	(Hydriastele_microspadix	((Dypsis_decaryi	Kentiopsis_piersoniorum)	((Burretiokentia_grandiflora	Heterospathe_cagayanensis)	Veitchia_spiralis))))	(((Iriartea_deltoidea	Geonoma_undata)	(Manicaria_saccifera	Pelagodoxa_henryana))	(Prestoea_acuminata	(Oenocarpus_bataua	Oenocarpus_minor)))))))))	Orania_palindan))	Kingia_australis);
(((Calamus_caryotoides	Nypa_fruticans)	(((Iriartea_deltoidea	Sabal_domingensis)	(Phoenix_dactylifera	Serenoa_repens))	((Orania_palindan	Sclerosperma_profizianum)	(Roystonea_regia	((Leopoldinia_pulchra	Podococcus_barteri)	(((((Reinhardtia_gracilis	Reinhardtia_simplex)	(Reinhardtia_paiewonskiana	Reinhardtia_latisecta))	(Attalea_speciosa	((Elaeis_guineensis	Elaeis_oleifera)	Bactris_major)))	Pseudophoenix_vinifera)	((Geonoma_undata	((Prestoea_acuminata	(Oenocarpus_bataua	Oenocarpus_minor))	(Pelagodoxa_henryana	(Dictyosperma_album	(Hydriastele_microspadix	(Dypsis_decaryi	((Kentiopsis_piersoniorum	Burretiokentia_grandiflora)	(Heterospathe_cagayanensis	Veitchia_spiralis))))))))	Manicaria_saccifera)))))))	Kingia_australis);
((Nypa_fruticans	(((Phoenix_dactylifera	(Sabal_domingensis	Serenoa_repens))	(((Attalea_speciosa	(Podococcus_barteri	(Orania_palindan	Sclerosperma_profizianum)))	(((Reinhardtia_gracilis	Reinhardtia_simplex)	(Reinhardtia_paiewonskiana	Reinhardtia_latisecta))	((Elaeis_guineensis	Elaeis_oleifera)	Bactris_major)))	((Iriartea_deltoidea	(Roystonea_regia	((Geonoma_undata	(Leopoldinia_pulchra	Pelagodoxa_henryana))	(((Prestoea_acuminata	(Oenocarpus_bataua	Oenocarpus_minor))	Manicaria_saccifera)	(Dictyosperma_album	(Hydriastele_microspadix	(Dypsis_decaryi	((Kentiopsis_piersoniorum	Burretiokentia_grandiflora)	(Heterospathe_cagayanensis	Veitchia_spiralis)))))))))	Pseudophoenix_vinifera)))	Calamus_caryotoides))	Kingia_australis);
((Nypa_fruticans	(((((((Reinhardtia_gracilis	Reinhardtia_simplex)	(Reinhardtia_paiewonskiana	Reinhardtia_latisecta))	((Elaeis_guineensis	Elaeis_oleifera)	((Attalea_speciosa	Bactris_major)	Orania_palindan)))	(((((((Dictyosperma_album	(Hydriastele_microspadix	((Heterospathe_cagayanensis	Veitchia_spiralis)	(Dypsis_decaryi	(Kentiopsis_piersoniorum	Burretiokentia_grandiflora)))))	(Prestoea_acuminata	(Oenocarpus_bataua	Oenocarpus_minor)))	Geonoma_undata)	Pelagodoxa_henryana)	Manicaria_saccifera)	(Iriartea_deltoidea	Roystonea_regia))	Pseudophoenix_vinifera))	(Leopoldinia_pulchra	Podococcus_barteri))	(Sclerosperma_profizianum	(Phoenix_dactylifera	(Sabal_domingensis	Serenoa_repens))))	Calamus_caryotoides))	Kingia_australis);
(((Calamus_caryotoides	Nypa_fruticans)	(((((((Reinhardtia_gracilis	Reinhardtia_simplex)	(Reinhardtia_paiewonskiana	Reinhardtia_latisecta))	((Elaeis_guineensis	Elaeis_oleifera)	(Bactris_major	(Orania_palindan	Attalea_speciosa))))	((Podococcus_barteri	Roystonea_regia)	(((((Dictyosperma_album	(((Heterospathe_cagayanensis	(Dypsis_decaryi	Kentiopsis_piersoniorum))	(Veitchia_spiralis	Hydriastele_microspadix))	Burretiokentia_grandiflora))	((Leopoldinia_pulchra	Pelagodoxa_henryana)	(Prestoea_acuminata	(Oenocarpus_bataua	Oenocarpus_minor))))	Geonoma_undata)	Manicaria_saccifera)	Pseudophoenix_vinifera)))	Iriartea_deltoidea)	(Phoenix_dactylifera	(Sabal_domingensis	Serenoa_repens)))	Sclerosperma_profizianum))	Kingia_australis);
((Sclerosperma_profizianum	(Podococcus_barteri	(Orania_palindan	(((((((Reinhardtia_gracilis	Reinhardtia_simplex)	(Reinhardtia_paiewonskiana	Reinhardtia_latisecta))	((Elaeis_guineensis	Elaeis_oleifera)	Bactris_major))	Attalea_speciosa)	Pseudophoenix_vinifera)	(Iriartea_deltoidea	(Roystonea_regia	(((Geonoma_undata	((Prestoea_acuminata	(Oenocarpus_bataua	Oenocarpus_minor))	(Hydriastele_microspadix	((((Heterospathe_cagayanensis	(Kentiopsis_piersoniorum	Burretiokentia_grandiflora))	Veitchia_spiralis)	Dypsis_decaryi)	Dictyosperma_album))))	(Leopoldinia_pulchra	Pelagodoxa_henryana))	Manicaria_saccifera))))	((Phoenix_dactylifera	(Sabal_domingensis	Serenoa_repens))	(Calamus_caryotoides	Nypa_fruticans))))))	Kingia_australis);
(((Leopoldinia_pulchra	Podococcus_barteri)	((Orania_palindan	((Calamus_caryotoides	Nypa_fruticans)	(((((((Reinhardtia_gracilis	Reinhardtia_simplex)	(Reinhardtia_paiewonskiana	Reinhardtia_latisecta))	((Elaeis_guineensis	Elaeis_oleifera)	Attalea_speciosa))	Bactris_major)	Pseudophoenix_vinifera)	(Iriartea_deltoidea	(Roystonea_regia	(((Geonoma_undata	((Prestoea_acuminata	(Oenocarpus_bataua	Oenocarpus_minor))	(Dictyosperma_album	(Hydriastele_microspadix	((Dypsis_decaryi	(Kentiopsis_piersoniorum	Burretiokentia_grandiflora))	(Veitchia_spiralis	Heterospathe_cagayanensis))))))	Pelagodoxa_henryana)	Manicaria_saccifera))))	(Phoenix_dactylifera	(Sabal_domingensis	Serenoa_repens)))))	Sclerosperma_profizianum))	Kingia_australis);
(((Leopoldinia_pulchra	Podococcus_barteri)	(((Calamus_caryotoides	Nypa_fruticans)	(((((((Reinhardtia_gracilis	Reinhardtia_simplex)	(Reinhardtia_paiewonskiana	Reinhardtia_latisecta))	(Elaeis_guineensis	Elaeis_oleifera))	(Bactris_major	(Orania_palindan	Attalea_speciosa)))	Pseudophoenix_vinifera)	(Iriartea_deltoidea	(Roystonea_regia	(((Prestoea_acuminata	(Oenocarpus_bataua	Oenocarpus_minor))	((Dictyosperma_album	(Hydriastele_microspadix	((Dypsis_decaryi	Kentiopsis_piersoniorum)	(Veitchia_spiralis	Heterospathe_cagayanensis))))	Burretiokentia_grandiflora))	(Pelagodoxa_henryana	(Geonoma_undata	Manicaria_saccifera))))))	(Phoenix_dactylifera	(Sabal_domingensis	Serenoa_repens))))	Sclerosperma_profizianum))	Kingia_australis);
((((((((((Reinhardtia_gracilis	Reinhardtia_simplex)	(Reinhardtia_paiewonskiana	Reinhardtia_latisecta))	(Attalea_speciosa	(Elaeis_guineensis	Elaeis_oleifera)))	Bactris_major)	Orania_palindan)	(Iriartea_deltoidea	(Roystonea_regia	(((Leopoldinia_pulchra	Pelagodoxa_henryana)	((Dictyosperma_album	(Hydriastele_microspadix	((Dypsis_decaryi	Kentiopsis_piersoniorum)	(Veitchia_spiralis	Heterospathe_cagayanensis))))	Burretiokentia_grandiflora))	((Geonoma_undata	Manicaria_saccifera)	(Prestoea_acuminata	(Oenocarpus_bataua	Oenocarpus_minor)))))))	(Phoenix_dactylifera	(Sabal_domingensis	Serenoa_repens)))	Sclerosperma_profizianum)	(Pseudophoenix_vinifera	(Podococcus_barteri	(Calamus_caryotoides	Nypa_fruticans))))	Kingia_australis);
(((Leopoldinia_pulchra	Podococcus_barteri)	((Orania_palindan	Sclerosperma_profizianum)	(((Nypa_fruticans	Calamus_caryotoides)	(Phoenix_dactylifera	(Serenoa_repens	Sabal_domingensis)))	((Bactris_major	((Attalea_speciosa	(Elaeis_guineensis	Elaeis_oleifera))	((Reinhardtia_gracilis	Reinhardtia_simplex)	(Reinhardtia_latisecta	Reinhardtia_paiewonskiana))))	((((((Oenocarpus_minor	Oenocarpus_bataua)	Prestoea_acuminata)	(Geonoma_undata	(Pelagodoxa_henryana	(Hydriastele_microspadix	(Dictyosperma_album	(Burretiokentia_grandiflora	(Veitchia_spiralis	(Heterospathe_cagayanensis	(Dypsis_decaryi	Kentiopsis_piersoniorum)))))))))	Manicaria_saccifera)	(Roystonea_regia	Pseudophoenix_vinifera))	Iriartea_deltoidea)))))	Kingia_australis);
((Sclerosperma_profizianum	(((Phoenix_dactylifera	(Serenoa_repens	Sabal_domingensis))	((Attalea_speciosa	((Bactris_major	(Elaeis_guineensis	Elaeis_oleifera))	((Reinhardtia_gracilis	Reinhardtia_simplex)	(Reinhardtia_latisecta	Reinhardtia_paiewonskiana))))	(((((((Oenocarpus_minor	Oenocarpus_bataua)	Prestoea_acuminata)	(Geonoma_undata	(Pelagodoxa_henryana	((Hydriastele_microspadix	Burretiokentia_grandiflora)	((Veitchia_spiralis	(Heterospathe_cagayanensis	(Dypsis_decaryi	Kentiopsis_piersoniorum)))	Dictyosperma_album)))))	Manicaria_saccifera)	Roystonea_regia)	Iriartea_deltoidea)	Pseudophoenix_vinifera)))	(Orania_palindan	((Nypa_fruticans	Calamus_caryotoides)	(Leopoldinia_pulchra	Podococcus_barteri)))))	Kingia_australis);
((((Calamus_caryotoides	Nypa_fruticans)	((Phoenix_dactylifera	(Serenoa_repens	Sabal_domingensis))	((((Leopoldinia_pulchra	(((Pelagodoxa_henryana	((Oenocarpus_minor	Oenocarpus_bataua)	Prestoea_acuminata))	(Geonoma_undata	(((Dypsis_decaryi	Kentiopsis_piersoniorum)	(Burretiokentia_grandiflora	(Veitchia_spiralis	Heterospathe_cagayanensis)))	(Hydriastele_microspadix	Dictyosperma_album))))	Manicaria_saccifera))	Roystonea_regia)	Iriartea_deltoidea)	(Pseudophoenix_vinifera	((Attalea_speciosa	Bactris_major)	((Elaeis_guineensis	Elaeis_oleifera)	((Reinhardtia_gracilis	Reinhardtia_simplex)	(Reinhardtia_latisecta	Reinhardtia_paiewonskiana))))))))	((Sclerosperma_profizianum	Orania_palindan)	Podococcus_barteri))	Kingia_australis);
((Sclerosperma_profizianum	((Leopoldinia_pulchra	Podococcus_barteri)	(Orania_palindan	(((Sabal_domingensis	(Phoenix_dactylifera	Serenoa_repens))	((((((Manicaria_saccifera	(Pelagodoxa_henryana	((Oenocarpus_minor	Oenocarpus_bataua)	Prestoea_acuminata)))	((((Burretiokentia_grandiflora	Kentiopsis_piersoniorum)	(Heterospathe_cagayanensis	Veitchia_spiralis))	Dypsis_decaryi)	(Hydriastele_microspadix	Dictyosperma_album)))	Geonoma_undata)	Roystonea_regia)	Iriartea_deltoidea)	(Bactris_major	((Elaeis_guineensis	Elaeis_oleifera)	(Attalea_speciosa	((Reinhardtia_gracilis	Reinhardtia_simplex)	(Reinhardtia_latisecta	Reinhardtia_paiewonskiana)))))))	(Pseudophoenix_vinifera	(Calamus_caryotoides	Nypa_fruticans))))))	Kingia_australis);
((Nypa_fruticans	((Sabal_domingensis	(Phoenix_dactylifera	Serenoa_repens))	((Sclerosperma_profizianum	Orania_palindan)	((Leopoldinia_pulchra	Podococcus_barteri)	(((Calamus_caryotoides	Pseudophoenix_vinifera)	((((Pelagodoxa_henryana	((((Oenocarpus_minor	Oenocarpus_bataua)	Prestoea_acuminata)	((Dictyosperma_album	Hydriastele_microspadix)	(((Dypsis_decaryi	Kentiopsis_piersoniorum)	(Heterospathe_cagayanensis	Veitchia_spiralis))	Burretiokentia_grandiflora)))	Manicaria_saccifera))	Geonoma_undata)	Roystonea_regia)	Iriartea_deltoidea))	(((Reinhardtia_gracilis	Reinhardtia_simplex)	(Reinhardtia_latisecta	Reinhardtia_paiewonskiana))	(Bactris_major	((Elaeis_guineensis	Elaeis_oleifera)	Attalea_speciosa))))))))	Kingia_australis);
(((Leopoldinia_pulchra	Podococcus_barteri)	(Sclerosperma_profizianum	(((Sabal_domingensis	(Phoenix_dactylifera	Serenoa_repens))	((Calamus_caryotoides	Nypa_fruticans)	((Roystonea_regia	((Pseudophoenix_vinifera	((((Dictyosperma_album	(Hydriastele_microspadix	((Dypsis_decaryi	(Burretiokentia_grandiflora	Kentiopsis_piersoniorum))	(Heterospathe_cagayanensis	Veitchia_spiralis))))	(Pelagodoxa_henryana	((Oenocarpus_minor	Oenocarpus_bataua)	Prestoea_acuminata)))	Geonoma_undata)	Manicaria_saccifera))	Iriartea_deltoidea))	((((Reinhardtia_gracilis	Reinhardtia_simplex)	(Reinhardtia_latisecta	Reinhardtia_paiewonskiana))	Attalea_speciosa)	(Bactris_major	(Elaeis_guineensis	Elaeis_oleifera))))))	Orania_palindan)))	Kingia_australis);
((((Sclerosperma_profizianum	(((((Reinhardtia_gracilis	Reinhardtia_simplex)	(Reinhardtia_latisecta	Reinhardtia_paiewonskiana))	(Attalea_speciosa	((Nypa_fruticans	Bactris_major)	(Elaeis_guineensis	Elaeis_oleifera))))	((Phoenix_dactylifera	(Serenoa_repens	Sabal_domingensis))	((Iriartea_deltoidea	(Roystonea_regia	((((Oenocarpus_minor	Oenocarpus_bataua)	Prestoea_acuminata)	(Geonoma_undata	((Hydriastele_microspadix	(((Dypsis_decaryi	(Burretiokentia_grandiflora	Kentiopsis_piersoniorum))	(Heterospathe_cagayanensis	Veitchia_spiralis))	Dictyosperma_album))	Pelagodoxa_henryana)))	Manicaria_saccifera)))	(Calamus_caryotoides	Pseudophoenix_vinifera))))	Orania_palindan))	Podococcus_barteri)	Leopoldinia_pulchra)	Kingia_australis);
(((Podococcus_barteri	Leopoldinia_pulchra)	(Sclerosperma_profizianum	((((Calamus_caryotoides	Nypa_fruticans)	(Phoenix_dactylifera	(Serenoa_repens	Sabal_domingensis)))	(((Iriartea_deltoidea	(Roystonea_regia	(((((Oenocarpus_minor	Oenocarpus_bataua)	Prestoea_acuminata)	(Dictyosperma_album	(Hydriastele_microspadix	(Dypsis_decaryi	((Veitchia_spiralis	Burretiokentia_grandiflora)	(Heterospathe_cagayanensis	Kentiopsis_piersoniorum))))))	Geonoma_undata)	(Pelagodoxa_henryana	Manicaria_saccifera))))	Pseudophoenix_vinifera)	(Bactris_major	(((Reinhardtia_gracilis	Reinhardtia_simplex)	(Reinhardtia_latisecta	Reinhardtia_paiewonskiana))	(Attalea_speciosa	(Elaeis_guineensis	Elaeis_oleifera))))))	Orania_palindan)))	Kingia_australis);
((Nypa_fruticans	(((Phoenix_dactylifera	(Serenoa_repens	Sabal_domingensis))	((((Roystonea_regia	((((Oenocarpus_minor	Oenocarpus_bataua)	Prestoea_acuminata)	((Dictyosperma_album	(Hydriastele_microspadix	(Dypsis_decaryi	(Burretiokentia_grandiflora	((Veitchia_spiralis	Heterospathe_cagayanensis)	Kentiopsis_piersoniorum)))))	((Iriartea_deltoidea	Pelagodoxa_henryana)	Geonoma_undata)))	Manicaria_saccifera))	Pseudophoenix_vinifera)	((Podococcus_barteri	Leopoldinia_pulchra)	((Elaeis_guineensis	Elaeis_oleifera)	((Attalea_speciosa	Bactris_major)	((Reinhardtia_gracilis	Reinhardtia_simplex)	(Reinhardtia_latisecta	Reinhardtia_paiewonskiana))))))	(Orania_palindan	Sclerosperma_profizianum)))	Calamus_caryotoides))	Kingia_australis);
((Nypa_fruticans	((Phoenix_dactylifera	(Serenoa_repens	Sabal_domingensis))	((Podococcus_barteri	(((((Reinhardtia_gracilis	Reinhardtia_simplex)	(Reinhardtia_latisecta	Reinhardtia_paiewonskiana))	((Elaeis_guineensis	Elaeis_oleifera)	Bactris_major))	Attalea_speciosa)	(((Roystonea_regia	((((Oenocarpus_minor	Oenocarpus_bataua)	Prestoea_acuminata)	((Dictyosperma_album	(Hydriastele_microspadix	(Dypsis_decaryi	(Veitchia_spiralis	(Heterospathe_cagayanensis	(Burretiokentia_grandiflora	Kentiopsis_piersoniorum))))))	(Pelagodoxa_henryana	(Leopoldinia_pulchra	Geonoma_undata))))	Manicaria_saccifera))	Iriartea_deltoidea)	(Calamus_caryotoides	Pseudophoenix_vinifera))))	(Orania_palindan	Sclerosperma_profizianum))))	Kingia_australis);
(((Leopoldinia_pulchra	Podococcus_barteri)	(Sclerosperma_profizianum	((((((((Geonoma_undata	Manicaria_saccifera)	(Pelagodoxa_henryana	(((Oenocarpus_minor	Oenocarpus_bataua)	Prestoea_acuminata)	(Hydriastele_microspadix	(((Dypsis_decaryi	(Burretiokentia_grandiflora	Kentiopsis_piersoniorum))	(Heterospathe_cagayanensis	Veitchia_spiralis))	Dictyosperma_album)))))	Roystonea_regia)	Iriartea_deltoidea)	Pseudophoenix_vinifera)	(Attalea_speciosa	((Elaeis_guineensis	Elaeis_oleifera)	(((Reinhardtia_simplex	Reinhardtia_gracilis)	(Reinhardtia_latisecta	Reinhardtia_paiewonskiana))	Bactris_major))))	((Phoenix_dactylifera	(Serenoa_repens	Sabal_domingensis))	(Nypa_fruticans	Calamus_caryotoides)))	Orania_palindan)))	Kingia_australis);
((Sclerosperma_profizianum	(Orania_palindan	(Podococcus_barteri	(((((((Hydriastele_microspadix	(((Dypsis_decaryi	(Burretiokentia_grandiflora	Kentiopsis_piersoniorum))	(Heterospathe_cagayanensis	Veitchia_spiralis))	Dictyosperma_album))	(((Geonoma_undata	Manicaria_saccifera)	(Leopoldinia_pulchra	Pelagodoxa_henryana))	((Oenocarpus_minor	Oenocarpus_bataua)	Prestoea_acuminata)))	Roystonea_regia)	Iriartea_deltoidea)	Pseudophoenix_vinifera)	(Attalea_speciosa	(((Reinhardtia_simplex	Reinhardtia_gracilis)	(Reinhardtia_latisecta	Reinhardtia_paiewonskiana))	(Bactris_major	(Elaeis_guineensis	Elaeis_oleifera)))))	((Sabal_domingensis	(Phoenix_dactylifera	Serenoa_repens))	(Nypa_fruticans	Calamus_caryotoides))))))	Kingia_australis);
(((Orania_palindan	(Leopoldinia_pulchra	Podococcus_barteri))	((((((((Geonoma_undata	Manicaria_saccifera)	Pelagodoxa_henryana)	(((Oenocarpus_minor	Oenocarpus_bataua)	Prestoea_acuminata)	(Dictyosperma_album	(Hydriastele_microspadix	((Dypsis_decaryi	(Burretiokentia_grandiflora	Kentiopsis_piersoniorum))	(Heterospathe_cagayanensis	Veitchia_spiralis))))))	Roystonea_regia)	Iriartea_deltoidea)	(Pseudophoenix_vinifera	(((Elaeis_guineensis	Elaeis_oleifera)	(Attalea_speciosa	Bactris_major))	((Reinhardtia_simplex	Reinhardtia_gracilis)	(Reinhardtia_latisecta	Reinhardtia_paiewonskiana)))))	((Phoenix_dactylifera	(Serenoa_repens	Sabal_domingensis))	(Nypa_fruticans	Calamus_caryotoides)))	Sclerosperma_profizianum))	Kingia_australis);
(((Nypa_fruticans	Calamus_caryotoides)	(((Orania_palindan	((Leopoldinia_pulchra	Podococcus_barteri)	Sclerosperma_profizianum))	(((Manicaria_saccifera	(Pelagodoxa_henryana	((((Burretiokentia_grandiflora	Kentiopsis_piersoniorum)	(Heterospathe_cagayanensis	Veitchia_spiralis))	(Hydriastele_microspadix	(Dypsis_decaryi	Dictyosperma_album)))	((Iriartea_deltoidea	Geonoma_undata)	((Oenocarpus_minor	Oenocarpus_bataua)	Prestoea_acuminata)))))	Roystonea_regia)	(Pseudophoenix_vinifera	(((Elaeis_guineensis	Elaeis_oleifera)	(Attalea_speciosa	Bactris_major))	((Reinhardtia_simplex	Reinhardtia_gracilis)	(Reinhardtia_latisecta	Reinhardtia_paiewonskiana))))))	(Sabal_domingensis	(Phoenix_dactylifera	Serenoa_repens))))	Kingia_australis);
((((Manicaria_saccifera	(Pelagodoxa_henryana	(Geonoma_undata	(((Oenocarpus_minor	Oenocarpus_bataua)	Prestoea_acuminata)	((Dypsis_decaryi	((Burretiokentia_grandiflora	Kentiopsis_piersoniorum)	(Heterospathe_cagayanensis	Veitchia_spiralis)))	(Hydriastele_microspadix	Dictyosperma_album))))))	(Pseudophoenix_vinifera	(Roystonea_regia	(Iriartea_deltoidea	(((((Elaeis_guineensis	Elaeis_oleifera)	Attalea_speciosa)	(((Reinhardtia_simplex	Reinhardtia_gracilis)	(Reinhardtia_latisecta	Reinhardtia_paiewonskiana))	Bactris_major))	(Orania_palindan	((Leopoldinia_pulchra	Podococcus_barteri)	Sclerosperma_profizianum)))	(Sabal_domingensis	(Phoenix_dactylifera	Serenoa_repens)))))))	(Nypa_fruticans	Calamus_caryotoides))	Kingia_australis);
((Nypa_fruticans	(Calamus_caryotoides	((Phoenix_dactylifera	(Serenoa_repens	Sabal_domingensis))	(((Roystonea_regia	(Podococcus_barteri	((Manicaria_saccifera	((((Oenocarpus_minor	Oenocarpus_bataua)	Prestoea_acuminata)	((Dictyosperma_album	(((Heterospathe_cagayanensis	Veitchia_spiralis)	(Dypsis_decaryi	Kentiopsis_piersoniorum))	Hydriastele_microspadix))	Burretiokentia_grandiflora))	(Geonoma_undata	((Leopoldinia_pulchra	Pelagodoxa_henryana)	Iriartea_deltoidea))))	Pseudophoenix_vinifera)))	((((Reinhardtia_simplex	Reinhardtia_gracilis)	(Reinhardtia_latisecta	Reinhardtia_paiewonskiana))	(Bactris_major	(Elaeis_guineensis	Elaeis_oleifera)))	(Attalea_speciosa	Orania_palindan)))	Sclerosperma_profizianum))))	Kingia_australis);
((Sclerosperma_profizianum	(((((Phoenix_dactylifera	(Serenoa_repens	Sabal_domingensis))	(Nypa_fruticans	Calamus_caryotoides))	(((Roystonea_regia	(Manicaria_saccifera	(((Oenocarpus_minor	Oenocarpus_bataua)	Prestoea_acuminata)	((Pelagodoxa_henryana	((Dictyosperma_album	(Veitchia_spiralis	((Dypsis_decaryi	(Burretiokentia_grandiflora	Kentiopsis_piersoniorum))	Heterospathe_cagayanensis)))	Hydriastele_microspadix))	(Iriartea_deltoidea	Geonoma_undata)))))	Pseudophoenix_vinifera)	((((Reinhardtia_simplex	Reinhardtia_gracilis)	(Reinhardtia_latisecta	Reinhardtia_paiewonskiana))	(Bactris_major	(Elaeis_guineensis	Elaeis_oleifera)))	Attalea_speciosa)))	Orania_palindan)	(Leopoldinia_pulchra	Podococcus_barteri)))	Kingia_australis);
((Nypa_fruticans	(Calamus_caryotoides	(((((Roystonea_regia	((Manicaria_saccifera	((Geonoma_undata	(((Oenocarpus_minor	Oenocarpus_bataua)	Prestoea_acuminata)	((((Burretiokentia_grandiflora	Kentiopsis_piersoniorum)	(Heterospathe_cagayanensis	Veitchia_spiralis))	(Dypsis_decaryi	Dictyosperma_album))	Hydriastele_microspadix)))	(Leopoldinia_pulchra	Pelagodoxa_henryana)))	Iriartea_deltoidea))	Pseudophoenix_vinifera)	(((Reinhardtia_simplex	Reinhardtia_gracilis)	(Reinhardtia_latisecta	Reinhardtia_paiewonskiana))	(Bactris_major	(Attalea_speciosa	(Elaeis_guineensis	Elaeis_oleifera)))))	(Orania_palindan	(Podococcus_barteri	Sclerosperma_profizianum)))	(Sabal_domingensis	(Phoenix_dactylifera	Serenoa_repens)))))	Kingia_australis);
(((((((Sabal_domingensis	(Phoenix_dactylifera	Serenoa_repens))	Nypa_fruticans)	((((Manicaria_saccifera	(((Leopoldinia_pulchra	Geonoma_undata)	(((Oenocarpus_minor	Oenocarpus_bataua)	Prestoea_acuminata)	(Dictyosperma_album	(Hydriastele_microspadix	((Dypsis_decaryi	(Burretiokentia_grandiflora	Kentiopsis_piersoniorum))	(Heterospathe_cagayanensis	Veitchia_spiralis))))))	Pelagodoxa_henryana))	(Iriartea_deltoidea	Roystonea_regia))	(Calamus_caryotoides	Pseudophoenix_vinifera))	((((Reinhardtia_simplex	Reinhardtia_gracilis)	(Reinhardtia_latisecta	Reinhardtia_paiewonskiana))	(Bactris_major	(Elaeis_guineensis	Elaeis_oleifera)))	Attalea_speciosa)))	Orania_palindan)	Sclerosperma_profizianum)	Podococcus_barteri)	Kingia_australis);
((Orania_palindan	(Sclerosperma_profizianum	(((Phoenix_dactylifera	(Serenoa_repens	Sabal_domingensis))	(Calamus_caryotoides	Nypa_fruticans))	((Podococcus_barteri	(Pseudophoenix_vinifera	((((Reinhardtia_simplex	Reinhardtia_gracilis)	(Reinhardtia_latisecta	Reinhardtia_paiewonskiana))	(Bactris_major	(Elaeis_guineensis	Elaeis_oleifera)))	Attalea_speciosa)))	(((Hydriastele_microspadix	(((Dypsis_decaryi	(Burretiokentia_grandiflora	Kentiopsis_piersoniorum))	(Heterospathe_cagayanensis	Veitchia_spiralis))	Dictyosperma_album))	(((Manicaria_saccifera	Geonoma_undata)	(Pelagodoxa_henryana	((Oenocarpus_minor	Oenocarpus_bataua)	Prestoea_acuminata)))	Leopoldinia_pulchra))	(Iriartea_deltoidea	Roystonea_regia))))))	Kingia_australis);
(((Calamus_caryotoides	Nypa_fruticans)	((Orania_palindan	Sclerosperma_profizianum)	((Phoenix_dactylifera	(Serenoa_repens	Sabal_domingensis))	(((Podococcus_barteri	Pseudophoenix_vinifera)	((((Reinhardtia_simplex	Reinhardtia_gracilis)	(Reinhardtia_paiewonskiana	Reinhardtia_latisecta))	(Attalea_speciosa	(Elaeis_guineensis	Elaeis_oleifera)))	Bactris_major))	((((Hydriastele_microspadix	(((Burretiokentia_grandiflora	(Veitchia_spiralis	Heterospathe_cagayanensis))	(Dypsis_decaryi	Kentiopsis_piersoniorum))	Dictyosperma_album))	(((Oenocarpus_bataua	Oenocarpus_minor)	Prestoea_acuminata)	((Geonoma_undata	Manicaria_saccifera)	(Pelagodoxa_henryana	Leopoldinia_pulchra))))	Roystonea_regia)	Iriartea_deltoidea)))))	Kingia_australis);
(((Iriartea_deltoidea	Geonoma_undata)	(Pelagodoxa_henryana	((((Oenocarpus_bataua	Oenocarpus_minor)	Prestoea_acuminata)	((((Dypsis_decaryi	(Burretiokentia_grandiflora	Kentiopsis_piersoniorum))	Dictyosperma_album)	(Veitchia_spiralis	Heterospathe_cagayanensis))	Hydriastele_microspadix))	(Manicaria_saccifera	((Roystonea_regia	(((Orania_palindan	((Leopoldinia_pulchra	Podococcus_barteri)	Sclerosperma_profizianum))	(Phoenix_dactylifera	(Serenoa_repens	Sabal_domingensis)))	(((Reinhardtia_simplex	Reinhardtia_gracilis)	(Reinhardtia_paiewonskiana	Reinhardtia_latisecta))	((Elaeis_guineensis	Elaeis_oleifera)	(Attalea_speciosa	Bactris_major)))))	(Pseudophoenix_vinifera	(Calamus_caryotoides	Nypa_fruticans)))))))	Kingia_australis);
(((Podococcus_barteri	(((Sabal_domingensis	(Phoenix_dactylifera	Serenoa_repens))	((Pseudophoenix_vinifera	((Calamus_caryotoides	Nypa_fruticans)	(((Elaeis_guineensis	Elaeis_oleifera)	(Attalea_speciosa	Bactris_major))	((Reinhardtia_simplex	Reinhardtia_gracilis)	(Reinhardtia_paiewonskiana	Reinhardtia_latisecta)))))	((((((Veitchia_spiralis	Heterospathe_cagayanensis)	(Hydriastele_microspadix	((Dypsis_decaryi	(Burretiokentia_grandiflora	Kentiopsis_piersoniorum))	Dictyosperma_album)))	(Geonoma_undata	((Oenocarpus_bataua	Oenocarpus_minor)	Prestoea_acuminata)))	(Leopoldinia_pulchra	Pelagodoxa_henryana))	Manicaria_saccifera)	(Iriartea_deltoidea	Roystonea_regia))))	Orania_palindan))	Sclerosperma_profizianum)	Kingia_australis);
((Iriartea_deltoidea	(Roystonea_regia	(((Orania_palindan	(Sclerosperma_profizianum	Podococcus_barteri))	((Sabal_domingensis	(Phoenix_dactylifera	Serenoa_repens))	(Calamus_caryotoides	Nypa_fruticans)))	((((((Elaeis_guineensis	Elaeis_oleifera)	Bactris_major)	((Reinhardtia_simplex	Reinhardtia_gracilis)	(Reinhardtia_paiewonskiana	Reinhardtia_latisecta)))	Attalea_speciosa)	Pseudophoenix_vinifera)	((((Oenocarpus_bataua	Oenocarpus_minor)	Prestoea_acuminata)	((Dictyosperma_album	(Hydriastele_microspadix	(Dypsis_decaryi	((Kentiopsis_piersoniorum	(Burretiokentia_grandiflora	Veitchia_spiralis))	Heterospathe_cagayanensis))))	((Leopoldinia_pulchra	Pelagodoxa_henryana)	Geonoma_undata)))	Manicaria_saccifera)))))	Kingia_australis);
((Bactris_major	((((Reinhardtia_simplex	Reinhardtia_gracilis)	(Reinhardtia_paiewonskiana	Reinhardtia_latisecta))	(Attalea_speciosa	(Pseudophoenix_vinifera	((Iriartea_deltoidea	(((((Oenocarpus_bataua	Oenocarpus_minor)	Prestoea_acuminata)	((Pelagodoxa_henryana	(((Kentiopsis_piersoniorum	Burretiokentia_grandiflora)	(Veitchia_spiralis	Heterospathe_cagayanensis))	((Dypsis_decaryi	Dictyosperma_album)	Hydriastele_microspadix)))	Geonoma_undata))	Manicaria_saccifera)	Roystonea_regia))	((Phoenix_dactylifera	(Serenoa_repens	Sabal_domingensis))	((Calamus_caryotoides	Nypa_fruticans)	(Orania_palindan	(Sclerosperma_profizianum	(Leopoldinia_pulchra	Podococcus_barteri)))))))))	(Elaeis_guineensis	Elaeis_oleifera)))	Kingia_australis);
((Nypa_fruticans	(Sclerosperma_profizianum	((Calamus_caryotoides	(Leopoldinia_pulchra	Podococcus_barteri))	(((Phoenix_dactylifera	(Serenoa_repens	Sabal_domingensis))	(((((Elaeis_guineensis	Elaeis_oleifera)	(Attalea_speciosa	Bactris_major))	((Reinhardtia_simplex	Reinhardtia_gracilis)	(Reinhardtia_paiewonskiana	Reinhardtia_latisecta)))	(Pseudophoenix_vinifera	((Pelagodoxa_henryana	((((Oenocarpus_bataua	Oenocarpus_minor)	Prestoea_acuminata)	(Hydriastele_microspadix	((Dypsis_decaryi	((Kentiopsis_piersoniorum	Burretiokentia_grandiflora)	(Veitchia_spiralis	Heterospathe_cagayanensis)))	Dictyosperma_album)))	Geonoma_undata))	Manicaria_saccifera)))	(Iriartea_deltoidea	Roystonea_regia)))	Orania_palindan))))	Kingia_australis);
((Nypa_fruticans	((Podococcus_barteri	(((Phoenix_dactylifera	(Serenoa_repens	Sabal_domingensis))	(((Attalea_speciosa	Bactris_major)	(((Reinhardtia_simplex	Reinhardtia_gracilis)	(Reinhardtia_paiewonskiana	Reinhardtia_latisecta))	(Elaeis_guineensis	Elaeis_oleifera)))	((Iriartea_deltoidea	Roystonea_regia)	(Pseudophoenix_vinifera	((((Oenocarpus_bataua	Oenocarpus_minor)	Prestoea_acuminata)	(((Dictyosperma_album	(Hydriastele_microspadix	((Dypsis_decaryi	Kentiopsis_piersoniorum)	(Veitchia_spiralis	Heterospathe_cagayanensis))))	Burretiokentia_grandiflora)	((Leopoldinia_pulchra	Pelagodoxa_henryana)	Geonoma_undata)))	Manicaria_saccifera)))))	(Orania_palindan	Sclerosperma_profizianum)))	Calamus_caryotoides))	Kingia_australis);
((Nypa_fruticans	(((Leopoldinia_pulchra	Podococcus_barteri)	(((Phoenix_dactylifera	(Serenoa_repens	Sabal_domingensis))	((Pseudophoenix_vinifera	(Bactris_major	(((Reinhardtia_simplex	Reinhardtia_gracilis)	(Reinhardtia_paiewonskiana	Reinhardtia_latisecta))	(Attalea_speciosa	(Elaeis_guineensis	Elaeis_oleifera)))))	(Roystonea_regia	(((((Oenocarpus_bataua	Oenocarpus_minor)	Prestoea_acuminata)	(Dictyosperma_album	(Hydriastele_microspadix	(Dypsis_decaryi	(Heterospathe_cagayanensis	((Burretiokentia_grandiflora	Kentiopsis_piersoniorum)	Veitchia_spiralis))))))	((Iriartea_deltoidea	Geonoma_undata)	Pelagodoxa_henryana))	Manicaria_saccifera))))	(Orania_palindan	Sclerosperma_profizianum)))	Calamus_caryotoides))	Kingia_australis);
((Bactris_major	(((((((Roystonea_regia	Iriartea_deltoidea)	((((Oenocarpus_bataua	Oenocarpus_minor)	Prestoea_acuminata)	(((((Heterospathe_cagayanensis	Veitchia_spiralis)	(Dypsis_decaryi	Kentiopsis_piersoniorum))	Burretiokentia_grandiflora)	(Dictyosperma_album	Hydriastele_microspadix))	(Geonoma_undata	Pelagodoxa_henryana)))	Manicaria_saccifera))	((Orania_palindan	((Leopoldinia_pulchra	Podococcus_barteri)	Sclerosperma_profizianum))	((Calamus_caryotoides	Nypa_fruticans)	(Sabal_domingensis	(Phoenix_dactylifera	Serenoa_repens)))))	Pseudophoenix_vinifera)	((Reinhardtia_simplex	Reinhardtia_gracilis)	(Reinhardtia_paiewonskiana	Reinhardtia_latisecta)))	(Elaeis_guineensis	Elaeis_oleifera))	Attalea_speciosa))	Kingia_australis);
((Pseudophoenix_vinifera	((((Bactris_major	((Reinhardtia_simplex	Reinhardtia_gracilis)	(Reinhardtia_paiewonskiana	Reinhardtia_latisecta)))	(Elaeis_guineensis	Elaeis_oleifera))	Attalea_speciosa)	(((Roystonea_regia	Iriartea_deltoidea)	(((Pelagodoxa_henryana	((Oenocarpus_bataua	Oenocarpus_minor)	Prestoea_acuminata))	(Manicaria_saccifera	Geonoma_undata))	((Hydriastele_microspadix	((Heterospathe_cagayanensis	(Dypsis_decaryi	Kentiopsis_piersoniorum))	Veitchia_spiralis))	(Dictyosperma_album	Burretiokentia_grandiflora))))	((Orania_palindan	((Leopoldinia_pulchra	Podococcus_barteri)	Sclerosperma_profizianum))	((Calamus_caryotoides	Nypa_fruticans)	(Phoenix_dactylifera	(Serenoa_repens	Sabal_domingensis)))))))	Kingia_australis);
(((Leopoldinia_pulchra	Podococcus_barteri)	((((Calamus_caryotoides	Nypa_fruticans)	((((Pseudophoenix_vinifera	(Manicaria_saccifera	((Prestoea_acuminata	(Oenocarpus_minor	Oenocarpus_bataua))	(Pelagodoxa_henryana	(Geonoma_undata	(Dictyosperma_album	(Hydriastele_microspadix	((Veitchia_spiralis	Heterospathe_cagayanensis)	((Burretiokentia_grandiflora	Kentiopsis_piersoniorum)	Dypsis_decaryi)))))))))	Iriartea_deltoidea)	(Roystonea_regia	((((Reinhardtia_gracilis	Reinhardtia_simplex)	(Reinhardtia_paiewonskiana	Reinhardtia_latisecta))	(Attalea_speciosa	(Elaeis_guineensis	Elaeis_oleifera)))	Bactris_major)))	(Sabal_domingensis	(Phoenix_dactylifera	Serenoa_repens))))	Orania_palindan)	Sclerosperma_profizianum))	Kingia_australis);
(((((Calamus_caryotoides	Nypa_fruticans)	((((Geonoma_undata	((((Prestoea_acuminata	(Oenocarpus_minor	Oenocarpus_bataua))	(Dictyosperma_album	(Hydriastele_microspadix	((Veitchia_spiralis	Heterospathe_cagayanensis)	((Burretiokentia_grandiflora	Kentiopsis_piersoniorum)	Dypsis_decaryi)))))	Manicaria_saccifera)	(Leopoldinia_pulchra	Pelagodoxa_henryana)))	(Roystonea_regia	Iriartea_deltoidea))	(Pseudophoenix_vinifera	(((Reinhardtia_gracilis	Reinhardtia_simplex)	(Reinhardtia_paiewonskiana	Reinhardtia_latisecta))	((Bactris_major	Attalea_speciosa)	(Elaeis_guineensis	Elaeis_oleifera)))))	(Sabal_domingensis	(Phoenix_dactylifera	Serenoa_repens))))	Orania_palindan)	(Sclerosperma_profizianum	Podococcus_barteri))	Kingia_australis);
((((((Calamus_caryotoides	Nypa_fruticans)	((Manicaria_saccifera	(Pelagodoxa_henryana	(((Prestoea_acuminata	(Oenocarpus_minor	Oenocarpus_bataua))	(Dictyosperma_album	(Hydriastele_microspadix	((Veitchia_spiralis	Heterospathe_cagayanensis)	((Burretiokentia_grandiflora	Kentiopsis_piersoniorum)	Dypsis_decaryi)))))	(Geonoma_undata	Leopoldinia_pulchra))))	(Pseudophoenix_vinifera	(Roystonea_regia	(Orania_palindan	(((Reinhardtia_gracilis	Reinhardtia_simplex)	(Reinhardtia_paiewonskiana	Reinhardtia_latisecta))	(Bactris_major	((Elaeis_guineensis	Elaeis_oleifera)	Attalea_speciosa))))))))	(Sabal_domingensis	(Phoenix_dactylifera	Serenoa_repens)))	Iriartea_deltoidea)	(Sclerosperma_profizianum	Podococcus_barteri))	Kingia_australis);
(((Calamus_caryotoides	Nypa_fruticans)	((((Phoenix_dactylifera	(Serenoa_repens	Sabal_domingensis))	((Sclerosperma_profizianum	Podococcus_barteri)	Orania_palindan))	(((Reinhardtia_gracilis	Reinhardtia_simplex)	(Reinhardtia_paiewonskiana	Reinhardtia_latisecta))	((Bactris_major	(Elaeis_guineensis	Elaeis_oleifera))	Attalea_speciosa)))	((Iriartea_deltoidea	(Roystonea_regia	(Manicaria_saccifera	((((Dictyosperma_album	Burretiokentia_grandiflora)	(Hydriastele_microspadix	(Veitchia_spiralis	(Heterospathe_cagayanensis	(Kentiopsis_piersoniorum	Dypsis_decaryi)))))	(Geonoma_undata	(Prestoea_acuminata	(Oenocarpus_minor	Oenocarpus_bataua))))	(Pelagodoxa_henryana	Leopoldinia_pulchra)))))	Pseudophoenix_vinifera)))	Kingia_australis);
((Nypa_fruticans	((((((Iriartea_deltoidea	(Roystonea_regia	(Manicaria_saccifera	((Calamus_caryotoides	(Dictyosperma_album	(Hydriastele_microspadix	(((Burretiokentia_grandiflora	Kentiopsis_piersoniorum)	Dypsis_decaryi)	(Veitchia_spiralis	Heterospathe_cagayanensis)))))	(Geonoma_undata	((Pelagodoxa_henryana	Leopoldinia_pulchra)	(Prestoea_acuminata	(Oenocarpus_minor	Oenocarpus_bataua))))))))	Pseudophoenix_vinifera)	((Sabal_domingensis	(Phoenix_dactylifera	Serenoa_repens))	(Sclerosperma_profizianum	Orania_palindan)))	(Bactris_major	(Elaeis_guineensis	Elaeis_oleifera)))	Attalea_speciosa)	(Podococcus_barteri	((Reinhardtia_gracilis	Reinhardtia_simplex)	(Reinhardtia_paiewonskiana	Reinhardtia_latisecta)))))	Kingia_australis);
(((((((Iriartea_deltoidea	(((Dictyosperma_album	(Hydriastele_microspadix	(((Burretiokentia_grandiflora	Kentiopsis_piersoniorum)	Dypsis_decaryi)	(Veitchia_spiralis	Heterospathe_cagayanensis))))	((Manicaria_saccifera	(Pelagodoxa_henryana	Leopoldinia_pulchra))	(Prestoea_acuminata	(Oenocarpus_minor	Oenocarpus_bataua))))	Geonoma_undata))	Roystonea_regia)	(((Bactris_major	(Elaeis_guineensis	Elaeis_oleifera))	(Attalea_speciosa	((Reinhardtia_gracilis	Reinhardtia_simplex)	(Reinhardtia_paiewonskiana	Reinhardtia_latisecta))))	Pseudophoenix_vinifera))	((Calamus_caryotoides	Nypa_fruticans)	(Phoenix_dactylifera	(Serenoa_repens	Sabal_domingensis))))	(Sclerosperma_profizianum	Orania_palindan))	Podococcus_barteri)	Kingia_australis);
((Sclerosperma_profizianum	(Podococcus_barteri	(Orania_palindan	(((((Elaeis_guineensis	Elaeis_oleifera)	(Bactris_major	Attalea_speciosa))	((Reinhardtia_gracilis	Reinhardtia_simplex)	(Reinhardtia_paiewonskiana	Reinhardtia_latisecta)))	(Pseudophoenix_vinifera	(((Dictyosperma_album	(Burretiokentia_grandiflora	(Hydriastele_microspadix	(Veitchia_spiralis	(Heterospathe_cagayanensis	(Kentiopsis_piersoniorum	Dypsis_decaryi))))))	((Manicaria_saccifera	(Pelagodoxa_henryana	((Leopoldinia_pulchra	Iriartea_deltoidea)	Geonoma_undata)))	(Prestoea_acuminata	(Oenocarpus_minor	Oenocarpus_bataua))))	Roystonea_regia)))	((Calamus_caryotoides	Nypa_fruticans)	(Phoenix_dactylifera	(Serenoa_repens	Sabal_domingensis)))))))	Kingia_australis);
((Nypa_fruticans	(((((((Elaeis_guineensis	Elaeis_oleifera)	Bactris_major)	((Reinhardtia_gracilis	Reinhardtia_simplex)	(Reinhardtia_paiewonskiana	Reinhardtia_latisecta)))	(Orania_palindan	Attalea_speciosa))	(Roystonea_regia	((Iriartea_deltoidea	((Geonoma_undata	(((Prestoea_acuminata	(Oenocarpus_minor	Oenocarpus_bataua))	((Dictyosperma_album	(((Burretiokentia_grandiflora	Kentiopsis_piersoniorum)	Dypsis_decaryi)	(Veitchia_spiralis	Heterospathe_cagayanensis)))	Hydriastele_microspadix))	Pelagodoxa_henryana))	Manicaria_saccifera))	Pseudophoenix_vinifera)))	(((Phoenix_dactylifera	Serenoa_repens)	Sabal_domingensis)	(Sclerosperma_profizianum	(Leopoldinia_pulchra	Podococcus_barteri))))	Calamus_caryotoides))	Kingia_australis);
(((Leopoldinia_pulchra	Podococcus_barteri)	(((((Roystonea_regia	((((Geonoma_undata	((((Hydriastele_microspadix	(Dictyosperma_album	(Kentiopsis_piersoniorum	Dypsis_decaryi)))	Burretiokentia_grandiflora)	(Veitchia_spiralis	Heterospathe_cagayanensis))	(Prestoea_acuminata	(Oenocarpus_minor	Oenocarpus_bataua))))	Pelagodoxa_henryana)	Manicaria_saccifera)	Iriartea_deltoidea))	(Pseudophoenix_vinifera	(((Elaeis_guineensis	Elaeis_oleifera)	Bactris_major)	(((Reinhardtia_gracilis	Reinhardtia_simplex)	(Reinhardtia_paiewonskiana	Reinhardtia_latisecta))	Attalea_speciosa))))	((Nypa_fruticans	Calamus_caryotoides)	(Phoenix_dactylifera	(Serenoa_repens	Sabal_domingensis))))	Orania_palindan)	Sclerosperma_profizianum))	Kingia_australis);
((Nypa_fruticans	(Calamus_caryotoides	(Podococcus_barteri	(Orania_palindan	(((Phoenix_dactylifera	(Serenoa_repens	Sabal_domingensis))	((((Elaeis_guineensis	Elaeis_oleifera)	Bactris_major)	(((Reinhardtia_gracilis	Reinhardtia_simplex)	(Reinhardtia_paiewonskiana	Reinhardtia_latisecta))	Attalea_speciosa))	((Roystonea_regia	(((Prestoea_acuminata	(Oenocarpus_minor	Oenocarpus_bataua))	(Iriartea_deltoidea	((Geonoma_undata	(Leopoldinia_pulchra	Pelagodoxa_henryana))	(((Kentiopsis_piersoniorum	Dypsis_decaryi)	(Dictyosperma_album	((Burretiokentia_grandiflora	Veitchia_spiralis)	Heterospathe_cagayanensis)))	Hydriastele_microspadix))))	Manicaria_saccifera))	Pseudophoenix_vinifera)))	Sclerosperma_profizianum)))))	Kingia_australis);
(((((Serenoa_repens	Sabal_domingensis)	Phoenix_dactylifera)	((Podococcus_barteri	(Sclerosperma_profizianum	Orania_palindan))	(((((Leopoldinia_pulchra	Pelagodoxa_henryana)	((Iriartea_deltoidea	Geonoma_undata)	(((Oenocarpus_bataua	Oenocarpus_minor)	Prestoea_acuminata)	(Hydriastele_microspadix	((((Burretiokentia_grandiflora	Kentiopsis_piersoniorum)	Dypsis_decaryi)	(Veitchia_spiralis	Heterospathe_cagayanensis))	Dictyosperma_album)))))	Manicaria_saccifera)	(Pseudophoenix_vinifera	(Attalea_speciosa	(((Elaeis_guineensis	Elaeis_oleifera)	Bactris_major)	((Reinhardtia_latisecta	Reinhardtia_paiewonskiana)	(Reinhardtia_simplex	Reinhardtia_gracilis))))))	Roystonea_regia)))	(Calamus_caryotoides	Nypa_fruticans))	Kingia_australis);
((Nypa_fruticans	((((Serenoa_repens	Sabal_domingensis)	Phoenix_dactylifera)	(((Iriartea_deltoidea	(Leopoldinia_pulchra	Podococcus_barteri))	Sclerosperma_profizianum)	((Orania_palindan	((((Reinhardtia_latisecta	Reinhardtia_paiewonskiana)	(Reinhardtia_simplex	Reinhardtia_gracilis))	Attalea_speciosa)	((Elaeis_guineensis	Elaeis_oleifera)	Bactris_major)))	((((((Oenocarpus_bataua	Oenocarpus_minor)	Prestoea_acuminata)	((Dictyosperma_album	(Hydriastele_microspadix	(((Burretiokentia_grandiflora	Kentiopsis_piersoniorum)	Dypsis_decaryi)	(Veitchia_spiralis	Heterospathe_cagayanensis))))	Geonoma_undata))	(Pelagodoxa_henryana	Manicaria_saccifera))	Pseudophoenix_vinifera)	Roystonea_regia))))	Calamus_caryotoides))	Kingia_australis);
((((((Pseudophoenix_vinifera	((Attalea_speciosa	(Elaeis_guineensis	Elaeis_oleifera))	(Bactris_major	((Reinhardtia_latisecta	Reinhardtia_paiewonskiana)	(Reinhardtia_simplex	Reinhardtia_gracilis)))))	(((((Oenocarpus_bataua	Oenocarpus_minor)	Prestoea_acuminata)	(((Iriartea_deltoidea	Geonoma_undata)	Pelagodoxa_henryana)	(Dictyosperma_album	(Hydriastele_microspadix	(Dypsis_decaryi	(((Burretiokentia_grandiflora	Kentiopsis_piersoniorum)	Veitchia_spiralis)	Heterospathe_cagayanensis))))))	Manicaria_saccifera)	Roystonea_regia))	(((Serenoa_repens	Sabal_domingensis)	Phoenix_dactylifera)	(Calamus_caryotoides	Nypa_fruticans)))	Orania_palindan)	((Leopoldinia_pulchra	Podococcus_barteri)	Sclerosperma_profizianum))	Kingia_australis);
(((Leopoldinia_pulchra	Podococcus_barteri)	((Sclerosperma_profizianum	Orania_palindan)	(((Pseudophoenix_vinifera	(((Elaeis_guineensis	Elaeis_oleifera)	(Bactris_major	((Reinhardtia_latisecta	Reinhardtia_paiewonskiana)	(Reinhardtia_simplex	Reinhardtia_gracilis))))	Attalea_speciosa))	((((((((Oenocarpus_bataua	Oenocarpus_minor)	Prestoea_acuminata)	(Hydriastele_microspadix	(((Burretiokentia_grandiflora	Kentiopsis_piersoniorum)	(Veitchia_spiralis	Heterospathe_cagayanensis))	(Dypsis_decaryi	Dictyosperma_album))))	Geonoma_undata)	Pelagodoxa_henryana)	Manicaria_saccifera)	Roystonea_regia)	Iriartea_deltoidea))	((Sabal_domingensis	(Phoenix_dactylifera	Serenoa_repens))	(Calamus_caryotoides	Nypa_fruticans)))))	Kingia_australis);
((((((Attalea_speciosa	((Reinhardtia_latisecta	Reinhardtia_paiewonskiana)	(Reinhardtia_simplex	Reinhardtia_gracilis)))	((Elaeis_guineensis	Elaeis_oleifera)	Bactris_major))	(((Pseudophoenix_vinifera	((Burretiokentia_grandiflora	((Hydriastele_microspadix	((Dypsis_decaryi	(Kentiopsis_piersoniorum	Heterospathe_cagayanensis))	Veitchia_spiralis))	Dictyosperma_album))	((Geonoma_undata	(Pelagodoxa_henryana	Manicaria_saccifera))	((Oenocarpus_bataua	Oenocarpus_minor)	Prestoea_acuminata))))	Roystonea_regia)	Iriartea_deltoidea))	(Phoenix_dactylifera	(Serenoa_repens	Sabal_domingensis)))	((Calamus_caryotoides	(((Nypa_fruticans	Leopoldinia_pulchra)	Podococcus_barteri)	Orania_palindan))	Sclerosperma_profizianum))	Kingia_australis);
((Orania_palindan	(((Leopoldinia_pulchra	Podococcus_barteri)	Sclerosperma_profizianum)	(((Sabal_domingensis	(Phoenix_dactylifera	Serenoa_repens))	(Nypa_fruticans	Calamus_caryotoides))	(((((Dictyosperma_album	(Hydriastele_microspadix	(Dypsis_decaryi	(((Burretiokentia_grandiflora	Kentiopsis_piersoniorum)	Veitchia_spiralis)	Heterospathe_cagayanensis))))	((Geonoma_undata	(Pelagodoxa_henryana	Manicaria_saccifera))	((Oenocarpus_bataua	Oenocarpus_minor)	Prestoea_acuminata)))	Roystonea_regia)	Iriartea_deltoidea)	(Pseudophoenix_vinifera	(((Reinhardtia_latisecta	Reinhardtia_paiewonskiana)	(Reinhardtia_simplex	Reinhardtia_gracilis))	((Elaeis_guineensis	Elaeis_oleifera)	(Attalea_speciosa	Bactris_major))))))))	Kingia_australis);
((((Pseudophoenix_vinifera	((((Podococcus_barteri	(Orania_palindan	Sclerosperma_profizianum))	(Phoenix_dactylifera	(Serenoa_repens	Sabal_domingensis)))	((((Reinhardtia_latisecta	Reinhardtia_paiewonskiana)	(Reinhardtia_simplex	Reinhardtia_gracilis))	((Elaeis_guineensis	Elaeis_oleifera)	Bactris_major))	Attalea_speciosa))	(((Manicaria_saccifera	(((Dictyosperma_album	(Hydriastele_microspadix	(Dypsis_decaryi	(((Burretiokentia_grandiflora	Kentiopsis_piersoniorum)	Veitchia_spiralis)	Heterospathe_cagayanensis))))	((Leopoldinia_pulchra	Pelagodoxa_henryana)	Geonoma_undata))	((Oenocarpus_bataua	Oenocarpus_minor)	Prestoea_acuminata)))	Roystonea_regia)	Iriartea_deltoidea)))	Calamus_caryotoides)	Nypa_fruticans)	Kingia_australis);
((((Sabal_domingensis	(Phoenix_dactylifera	Serenoa_repens))	((Roystonea_regia	(((Elaeis_guineensis	Elaeis_oleifera)	(Attalea_speciosa	((Reinhardtia_latisecta	Reinhardtia_paiewonskiana)	(Reinhardtia_simplex	Reinhardtia_gracilis))))	Bactris_major))	(((Manicaria_saccifera	(((Dictyosperma_album	(Hydriastele_microspadix	((Dypsis_decaryi	(Burretiokentia_grandiflora	Kentiopsis_piersoniorum))	(Veitchia_spiralis	Heterospathe_cagayanensis))))	(Leopoldinia_pulchra	Pelagodoxa_henryana))	(Geonoma_undata	((Oenocarpus_bataua	Oenocarpus_minor)	Prestoea_acuminata))))	((Calamus_caryotoides	Nypa_fruticans)	Pseudophoenix_vinifera))	(Iriartea_deltoidea	Podococcus_barteri))))	(Orania_palindan	Sclerosperma_profizianum))	Kingia_australis);
(((Sclerosperma_profizianum	(Calamus_caryotoides	Podococcus_barteri))	(((Phoenix_dactylifera	(Serenoa_repens	Sabal_domingensis))	(((Nypa_fruticans	Pseudophoenix_vinifera)	(Roystonea_regia	(Manicaria_saccifera	(((Dictyosperma_album	((Veitchia_spiralis	Heterospathe_cagayanensis)	(Hydriastele_microspadix	(Dypsis_decaryi	(Burretiokentia_grandiflora	Kentiopsis_piersoniorum)))))	((Iriartea_deltoidea	Geonoma_undata)	(Leopoldinia_pulchra	Pelagodoxa_henryana)))	((Oenocarpus_bataua	Oenocarpus_minor)	Prestoea_acuminata)))))	(((Elaeis_guineensis	Elaeis_oleifera)	(((Reinhardtia_latisecta	Reinhardtia_paiewonskiana)	(Reinhardtia_simplex	Reinhardtia_gracilis))	Bactris_major))	Attalea_speciosa)))	Orania_palindan))	Kingia_australis);
(((((Iriartea_deltoidea	(Phoenix_dactylifera	(Serenoa_repens	Sabal_domingensis)))	(Calamus_caryotoides	Nypa_fruticans))	((((Manicaria_saccifera	(((Geonoma_undata	Pelagodoxa_henryana)	((Dictyosperma_album	((Veitchia_spiralis	Heterospathe_cagayanensis)	(Dypsis_decaryi	(Burretiokentia_grandiflora	Kentiopsis_piersoniorum))))	Hydriastele_microspadix))	((Oenocarpus_bataua	Oenocarpus_minor)	Prestoea_acuminata)))	Pseudophoenix_vinifera)	((Leopoldinia_pulchra	Podococcus_barteri)	Roystonea_regia))	(((Elaeis_guineensis	Elaeis_oleifera)	(((Reinhardtia_latisecta	Reinhardtia_paiewonskiana)	(Reinhardtia_simplex	Reinhardtia_gracilis))	Bactris_major))	Attalea_speciosa)))	(Orania_palindan	Sclerosperma_profizianum))	Kingia_australis);
((Iriartea_deltoidea	(((Calamus_caryotoides	Pseudophoenix_vinifera)	(((Orania_palindan	(Podococcus_barteri	Sclerosperma_profizianum))	(Phoenix_dactylifera	(Serenoa_repens	Sabal_domingensis)))	(((Elaeis_oleifera	Elaeis_guineensis)	(Attalea_speciosa	Bactris_major))	((Reinhardtia_paiewonskiana	Reinhardtia_latisecta)	(Reinhardtia_gracilis	Reinhardtia_simplex)))))	(((((Prestoea_acuminata	(Oenocarpus_minor	Oenocarpus_bataua))	(((Hydriastele_microspadix	((Kentiopsis_piersoniorum	(Heterospathe_cagayanensis	Veitchia_spiralis))	Dypsis_decaryi))	Dictyosperma_album)	(Burretiokentia_grandiflora	Nypa_fruticans)))	Manicaria_saccifera)	((Leopoldinia_pulchra	Pelagodoxa_henryana)	Geonoma_undata))	Roystonea_regia)))	Kingia_australis);
(((Nypa_fruticans	Calamus_caryotoides)	((Phoenix_dactylifera	(Serenoa_repens	Sabal_domingensis))	((((((((Leopoldinia_pulchra	Pelagodoxa_henryana)	Geonoma_undata)	(((Prestoea_acuminata	(Oenocarpus_minor	Oenocarpus_bataua))	((Burretiokentia_grandiflora	(Hydriastele_microspadix	((Heterospathe_cagayanensis	Veitchia_spiralis)	(Dypsis_decaryi	Kentiopsis_piersoniorum))))	Dictyosperma_album))	Manicaria_saccifera))	Roystonea_regia)	Iriartea_deltoidea)	Pseudophoenix_vinifera)	((((Elaeis_oleifera	Elaeis_guineensis)	(Attalea_speciosa	Bactris_major))	((Reinhardtia_paiewonskiana	Reinhardtia_latisecta)	(Reinhardtia_gracilis	Reinhardtia_simplex)))	Podococcus_barteri))	(Orania_palindan	Sclerosperma_profizianum))))	Kingia_australis);
((Nypa_fruticans	(Calamus_caryotoides	((Phoenix_dactylifera	(Serenoa_repens	Sabal_domingensis))	(((Roystonea_regia	(Podococcus_barteri	(Manicaria_saccifera	((Leopoldinia_pulchra	Pelagodoxa_henryana)	((Iriartea_deltoidea	Geonoma_undata)	((Prestoea_acuminata	(Oenocarpus_minor	Oenocarpus_bataua))	(((Burretiokentia_grandiflora	(Kentiopsis_piersoniorum	(Heterospathe_cagayanensis	Veitchia_spiralis)))	Hydriastele_microspadix)	(Dypsis_decaryi	Dictyosperma_album))))))))	(Pseudophoenix_vinifera	(Bactris_major	(((Reinhardtia_paiewonskiana	Reinhardtia_latisecta)	(Reinhardtia_gracilis	Reinhardtia_simplex))	((Elaeis_oleifera	Elaeis_guineensis)	Attalea_speciosa)))))	(Orania_palindan	Sclerosperma_profizianum)))))	Kingia_australis);
(((Pseudophoenix_vinifera	((Manicaria_saccifera	((Prestoea_acuminata	(Oenocarpus_minor	Oenocarpus_bataua))	((((((Burretiokentia_grandiflora	Kentiopsis_piersoniorum)	Dypsis_decaryi)	(Veitchia_spiralis	Heterospathe_cagayanensis))	Hydriastele_microspadix)	Dictyosperma_album)	(Pelagodoxa_henryana	(Iriartea_deltoidea	(Leopoldinia_pulchra	Geonoma_undata))))))	(((Bactris_major	(((Reinhardtia_paiewonskiana	Reinhardtia_latisecta)	(Reinhardtia_gracilis	Reinhardtia_simplex))	((Elaeis_oleifera	Elaeis_guineensis)	Attalea_speciosa)))	((Podococcus_barteri	(Orania_palindan	Sclerosperma_profizianum))	(Phoenix_dactylifera	(Serenoa_repens	Sabal_domingensis))))	Roystonea_regia)))	(Nypa_fruticans	Calamus_caryotoides))	Kingia_australis);
((Podococcus_barteri	(((((Nypa_fruticans	Calamus_caryotoides)	(Phoenix_dactylifera	(Serenoa_repens	Sabal_domingensis)))	(((Roystonea_regia	(Manicaria_saccifera	((Hydriastele_microspadix	(Dictyosperma_album	(((Burretiokentia_grandiflora	Kentiopsis_piersoniorum)	Dypsis_decaryi)	(Veitchia_spiralis	Heterospathe_cagayanensis))))	(((Prestoea_acuminata	(Oenocarpus_minor	Oenocarpus_bataua))	(Leopoldinia_pulchra	Pelagodoxa_henryana))	Geonoma_undata))))	Iriartea_deltoidea)	(Pseudophoenix_vinifera	(Bactris_major	(((Reinhardtia_paiewonskiana	Reinhardtia_latisecta)	(Reinhardtia_gracilis	Reinhardtia_simplex))	((Elaeis_oleifera	Elaeis_guineensis)	Attalea_speciosa))))))	Orania_palindan)	Sclerosperma_profizianum))	Kingia_australis);
(((Nypa_fruticans	Calamus_caryotoides)	((Phoenix_dactylifera	(Serenoa_repens	Sabal_domingensis))	((Podococcus_barteri	((Roystonea_regia	((Iriartea_deltoidea	Pseudophoenix_vinifera)	((Pelagodoxa_henryana	((Leopoldinia_pulchra	Geonoma_undata)	Manicaria_saccifera))	((Hydriastele_microspadix	(Dictyosperma_album	(Veitchia_spiralis	(Heterospathe_cagayanensis	((Burretiokentia_grandiflora	Kentiopsis_piersoniorum)	Dypsis_decaryi)))))	(Prestoea_acuminata	(Oenocarpus_minor	Oenocarpus_bataua))))))	(Bactris_major	(((Reinhardtia_paiewonskiana	Reinhardtia_latisecta)	(Reinhardtia_gracilis	Reinhardtia_simplex))	((Elaeis_oleifera	Elaeis_guineensis)	Attalea_speciosa)))))	(Orania_palindan	Sclerosperma_profizianum))))	Kingia_australis);
((Iriartea_deltoidea	(((Nypa_fruticans	Calamus_caryotoides)	(Phoenix_dactylifera	(Serenoa_repens	Sabal_domingensis)))	(((Roystonea_regia	(((Manicaria_saccifera	((Dictyosperma_album	((((Kentiopsis_piersoniorum	(Burretiokentia_grandiflora	Veitchia_spiralis))	Heterospathe_cagayanensis)	Dypsis_decaryi)	Hydriastele_microspadix))	(Prestoea_acuminata	(Oenocarpus_minor	Oenocarpus_bataua))))	Geonoma_undata)	Pelagodoxa_henryana))	(Pseudophoenix_vinifera	(Bactris_major	(((Reinhardtia_paiewonskiana	Reinhardtia_latisecta)	(Reinhardtia_gracilis	Reinhardtia_simplex))	((Elaeis_oleifera	Elaeis_guineensis)	Attalea_speciosa)))))	((Leopoldinia_pulchra	Podococcus_barteri)	(Sclerosperma_profizianum	Orania_palindan)))))	Kingia_australis);
(((Leopoldinia_pulchra	Podococcus_barteri)	((((((Nypa_fruticans	Calamus_caryotoides)	(Sabal_domingensis	(Phoenix_dactylifera	Serenoa_repens)))	((Pseudophoenix_vinifera	((Manicaria_saccifera	((((Prestoea_acuminata	(Oenocarpus_minor	Oenocarpus_bataua))	Geonoma_undata)	(Burretiokentia_grandiflora	(Dictyosperma_album	(Hydriastele_microspadix	((Heterospathe_cagayanensis	Veitchia_spiralis)	(Dypsis_decaryi	Kentiopsis_piersoniorum))))))	Pelagodoxa_henryana))	Iriartea_deltoidea))	(Attalea_speciosa	(((Reinhardtia_paiewonskiana	Reinhardtia_latisecta)	(Reinhardtia_gracilis	Reinhardtia_simplex))	(Bactris_major	(Elaeis_oleifera	Elaeis_guineensis))))))	Roystonea_regia)	Sclerosperma_profizianum)	Orania_palindan))	Kingia_australis);
((Nypa_fruticans	((Phoenix_dactylifera	(Serenoa_repens	Sabal_domingensis))	((((Calamus_caryotoides	((Pseudophoenix_vinifera	((Manicaria_saccifera	((((Prestoea_acuminata	(Oenocarpus_minor	Oenocarpus_bataua))	Geonoma_undata)	(Dictyosperma_album	(Hydriastele_microspadix	((Heterospathe_cagayanensis	Veitchia_spiralis)	(Dypsis_decaryi	(Burretiokentia_grandiflora	Kentiopsis_piersoniorum))))))	(Leopoldinia_pulchra	Pelagodoxa_henryana)))	Roystonea_regia))	Iriartea_deltoidea))	((Attalea_speciosa	(Elaeis_oleifera	Elaeis_guineensis))	(((Reinhardtia_paiewonskiana	Reinhardtia_latisecta)	(Reinhardtia_gracilis	Reinhardtia_simplex))	Bactris_major)))	Podococcus_barteri)	(Orania_palindan	Sclerosperma_profizianum))))	Kingia_australis);
((Nypa_fruticans	((Pseudophoenix_vinifera	(((Bactris_major	((Attalea_speciosa	(Elaeis_oleifera	Elaeis_guineensis))	((Reinhardtia_paiewonskiana	Reinhardtia_latisecta)	(Reinhardtia_gracilis	Reinhardtia_simplex))))	((Orania_palindan	(Podococcus_barteri	Sclerosperma_profizianum))	(Sabal_domingensis	(Phoenix_dactylifera	Serenoa_repens))))	(((Manicaria_saccifera	((((Dictyosperma_album	(Hydriastele_microspadix	(((Heterospathe_cagayanensis	Veitchia_spiralis)	(Dypsis_decaryi	Kentiopsis_piersoniorum))	Burretiokentia_grandiflora)))	(Prestoea_acuminata	(Oenocarpus_minor	Oenocarpus_bataua)))	(Leopoldinia_pulchra	Pelagodoxa_henryana))	Geonoma_undata))	Roystonea_regia)	Iriartea_deltoidea)))	Calamus_caryotoides))	Kingia_australis);
((Nypa_fruticans	((((Podococcus_barteri	(Sclerosperma_profizianum	Orania_palindan))	((Pseudophoenix_vinifera	(((Reinhardtia_gracilis	Reinhardtia_simplex)	(Reinhardtia_paiewonskiana	Reinhardtia_latisecta))	(((Elaeis_oleifera	Elaeis_guineensis)	Bactris_major)	Attalea_speciosa)))	(Iriartea_deltoidea	(Roystonea_regia	(Geonoma_undata	((Leopoldinia_pulchra	Pelagodoxa_henryana)	(((Prestoea_acuminata	(Oenocarpus_minor	Oenocarpus_bataua))	(Hydriastele_microspadix	((Dypsis_decaryi	(Heterospathe_cagayanensis	(Veitchia_spiralis	(Kentiopsis_piersoniorum	Burretiokentia_grandiflora))))	Dictyosperma_album)))	Manicaria_saccifera)))))))	((Serenoa_repens	Sabal_domingensis)	Phoenix_dactylifera))	Calamus_caryotoides))	Kingia_australis);
((Calamus_caryotoides	(Nypa_fruticans	((Orania_palindan	(Podococcus_barteri	Sclerosperma_profizianum))	(((Bactris_major	((Attalea_speciosa	(Elaeis_oleifera	Elaeis_guineensis))	((Reinhardtia_gracilis	Reinhardtia_simplex)	(Reinhardtia_paiewonskiana	Reinhardtia_latisecta))))	((Iriartea_deltoidea	(Roystonea_regia	(((Leopoldinia_pulchra	Pelagodoxa_henryana)	(((Prestoea_acuminata	(Oenocarpus_minor	Oenocarpus_bataua))	(Hydriastele_microspadix	(((Dypsis_decaryi	(Kentiopsis_piersoniorum	Burretiokentia_grandiflora))	(Heterospathe_cagayanensis	Veitchia_spiralis))	Dictyosperma_album)))	Geonoma_undata))	Manicaria_saccifera)))	Pseudophoenix_vinifera))	((Serenoa_repens	Sabal_domingensis)	Phoenix_dactylifera)))))	Kingia_australis);
((Orania_palindan	((Podococcus_barteri	Sclerosperma_profizianum)	((((Bactris_major	((Attalea_speciosa	(Elaeis_oleifera	Elaeis_guineensis))	((Reinhardtia_gracilis	Reinhardtia_simplex)	(Reinhardtia_paiewonskiana	Reinhardtia_latisecta))))	((Iriartea_deltoidea	(Roystonea_regia	(((Prestoea_acuminata	(Oenocarpus_minor	Oenocarpus_bataua))	(Dictyosperma_album	((Hydriastele_microspadix	(Veitchia_spiralis	((Dypsis_decaryi	Kentiopsis_piersoniorum)	Heterospathe_cagayanensis)))	Burretiokentia_grandiflora)))	((Manicaria_saccifera	Geonoma_undata)	(Leopoldinia_pulchra	Pelagodoxa_henryana)))))	Pseudophoenix_vinifera))	((Serenoa_repens	Sabal_domingensis)	Phoenix_dactylifera))	(Calamus_caryotoides	Nypa_fruticans))))	Kingia_australis);
((((((((Elaeis_oleifera	Elaeis_guineensis)	(((Reinhardtia_gracilis	Reinhardtia_simplex)	(Reinhardtia_paiewonskiana	Reinhardtia_latisecta))	Bactris_major))	Attalea_speciosa)	((Iriartea_deltoidea	(Roystonea_regia	((Manicaria_saccifera	((Prestoea_acuminata	(Oenocarpus_minor	Oenocarpus_bataua))	((Hydriastele_microspadix	((Heterospathe_cagayanensis	(Kentiopsis_piersoniorum	(Veitchia_spiralis	Burretiokentia_grandiflora)))	Dypsis_decaryi))	Dictyosperma_album)))	((Leopoldinia_pulchra	Pelagodoxa_henryana)	Geonoma_undata))))	Pseudophoenix_vinifera))	((Sabal_domingensis	(Phoenix_dactylifera	Serenoa_repens))	(Calamus_caryotoides	Nypa_fruticans)))	Orania_palindan)	(Podococcus_barteri	Sclerosperma_profizianum))	Kingia_australis);
((Veitchia_spiralis	(((Hydriastele_microspadix	(((Pelagodoxa_henryana	((((((Phoenix_dactylifera	(Serenoa_repens	Sabal_domingensis))	(Calamus_caryotoides	Nypa_fruticans))	(Roystonea_regia	((Leopoldinia_pulchra	Podococcus_barteri)	Sclerosperma_profizianum)))	(Pseudophoenix_vinifera	((((Reinhardtia_gracilis	Reinhardtia_simplex)	(Reinhardtia_paiewonskiana	Reinhardtia_latisecta))	(Bactris_major	(Elaeis_oleifera	Elaeis_guineensis)))	(Orania_palindan	Attalea_speciosa))))	Iriartea_deltoidea)	Geonoma_undata))	Manicaria_saccifera)	(Prestoea_acuminata	(Oenocarpus_minor	Oenocarpus_bataua))))	(((Kentiopsis_piersoniorum	Burretiokentia_grandiflora)	Dypsis_decaryi)	Dictyosperma_album))	Heterospathe_cagayanensis))	Kingia_australis);
((Nypa_fruticans	((((Leopoldinia_pulchra	Podococcus_barteri)	(Orania_palindan	Sclerosperma_profizianum))	((Bactris_major	((Attalea_speciosa	(Elaeis_oleifera	Elaeis_guineensis))	((Reinhardtia_gracilis	Reinhardtia_simplex)	(Reinhardtia_paiewonskiana	Reinhardtia_latisecta))))	((Iriartea_deltoidea	(((Geonoma_undata	Pelagodoxa_henryana)	((Prestoea_acuminata	(Oenocarpus_minor	Oenocarpus_bataua))	(Calamus_caryotoides	(Hydriastele_microspadix	((((Kentiopsis_piersoniorum	Burretiokentia_grandiflora)	Dypsis_decaryi)	(Heterospathe_cagayanensis	Veitchia_spiralis))	Dictyosperma_album)))))	Manicaria_saccifera))	(Roystonea_regia	Pseudophoenix_vinifera))))	(Phoenix_dactylifera	(Serenoa_repens	Sabal_domingensis))))	Kingia_australis);
(((Calamus_caryotoides	Nypa_fruticans)	((((Leopoldinia_pulchra	Podococcus_barteri)	(Orania_palindan	Sclerosperma_profizianum))	((Pseudophoenix_vinifera	(Bactris_major	((Attalea_speciosa	(Elaeis_oleifera	Elaeis_guineensis))	((Reinhardtia_gracilis	Reinhardtia_simplex)	(Reinhardtia_paiewonskiana	Reinhardtia_latisecta)))))	((((((Dictyosperma_album	(Hydriastele_microspadix	(((Kentiopsis_piersoniorum	Burretiokentia_grandiflora)	Dypsis_decaryi)	(Heterospathe_cagayanensis	Veitchia_spiralis))))	(Geonoma_undata	Pelagodoxa_henryana))	Iriartea_deltoidea)	(Prestoea_acuminata	(Oenocarpus_minor	Oenocarpus_bataua)))	Manicaria_saccifera)	Roystonea_regia)))	(Phoenix_dactylifera	(Serenoa_repens	Sabal_domingensis))))	Kingia_australis);
(((Leopoldinia_pulchra	Podococcus_barteri)	(((((Pseudophoenix_vinifera	((((Reinhardtia_gracilis	Reinhardtia_simplex)	(Reinhardtia_paiewonskiana	Reinhardtia_latisecta))	Attalea_speciosa)	(Bactris_major	(Elaeis_oleifera	Elaeis_guineensis))))	(((((((Kentiopsis_piersoniorum	Burretiokentia_grandiflora)	(Heterospathe_cagayanensis	Veitchia_spiralis))	Dypsis_decaryi)	(Dictyosperma_album	Hydriastele_microspadix))	(((Manicaria_saccifera	Geonoma_undata)	Pelagodoxa_henryana)	(Prestoea_acuminata	(Oenocarpus_minor	Oenocarpus_bataua))))	Roystonea_regia)	Iriartea_deltoidea))	((Phoenix_dactylifera	(Serenoa_repens	Sabal_domingensis))	(Calamus_caryotoides	Nypa_fruticans)))	Orania_palindan)	Sclerosperma_profizianum))	Kingia_australis);
(((Sclerosperma_profizianum	Orania_palindan)	(((Sabal_domingensis	(Phoenix_dactylifera	Serenoa_repens))	(Calamus_caryotoides	Nypa_fruticans))	((Pseudophoenix_vinifera	((((Reinhardtia_gracilis	Reinhardtia_simplex)	(Reinhardtia_paiewonskiana	Reinhardtia_latisecta))	Attalea_speciosa)	(Bactris_major	(Elaeis_oleifera	Elaeis_guineensis))))	(Podococcus_barteri	(Roystonea_regia	(Iriartea_deltoidea	((Geonoma_undata	(Leopoldinia_pulchra	(Pelagodoxa_henryana	Manicaria_saccifera)))	((Prestoea_acuminata	(Oenocarpus_minor	Oenocarpus_bataua))	((((Dictyosperma_album	(Dypsis_decaryi	Kentiopsis_piersoniorum))	Hydriastele_microspadix)	(Heterospathe_cagayanensis	Veitchia_spiralis))	Burretiokentia_grandiflora)))))))))	Kingia_australis);
((Orania_palindan	((((Phoenix_dactylifera	(Serenoa_repens	Sabal_domingensis))	(Calamus_caryotoides	Nypa_fruticans))	(((((Reinhardtia_gracilis	Reinhardtia_simplex)	(Reinhardtia_paiewonskiana	Reinhardtia_latisecta))	((Pseudophoenix_vinifera	Bactris_major)	(Elaeis_oleifera	Elaeis_guineensis)))	Attalea_speciosa)	(((Geonoma_undata	(Pelagodoxa_henryana	(Manicaria_saccifera	((Prestoea_acuminata	(Oenocarpus_minor	Oenocarpus_bataua))	(((Dypsis_decaryi	(Burretiokentia_grandiflora	Kentiopsis_piersoniorum))	(Veitchia_spiralis	Heterospathe_cagayanensis))	(Hydriastele_microspadix	Dictyosperma_album))))))	((Leopoldinia_pulchra	Podococcus_barteri)	Roystonea_regia))	Iriartea_deltoidea)))	Sclerosperma_profizianum))	Kingia_australis);
((Bactris_major	(((Attalea_speciosa	(((((((Oenocarpus_minor	Oenocarpus_bataua)	Prestoea_acuminata)	((Pelagodoxa_henryana	Geonoma_undata)	(Dictyosperma_album	(((Burretiokentia_grandiflora	Veitchia_spiralis)	(Heterospathe_cagayanensis	(Dypsis_decaryi	Kentiopsis_piersoniorum)))	Hydriastele_microspadix))))	Manicaria_saccifera)	Roystonea_regia)	Iriartea_deltoidea)	((((Nypa_fruticans	Calamus_caryotoides)	(Podococcus_barteri	Leopoldinia_pulchra))	Pseudophoenix_vinifera)	((Phoenix_dactylifera	(Serenoa_repens	Sabal_domingensis))	(Sclerosperma_profizianum	Orania_palindan)))))	((Reinhardtia_latisecta	Reinhardtia_paiewonskiana)	(Reinhardtia_gracilis	Reinhardtia_simplex)))	(Elaeis_oleifera	Elaeis_guineensis)))	Kingia_australis);
((Nypa_fruticans	((((((Reinhardtia_latisecta	Reinhardtia_paiewonskiana)	(Reinhardtia_gracilis	Reinhardtia_simplex))	((Elaeis_oleifera	Elaeis_guineensis)	Bactris_major))	Attalea_speciosa)	((Phoenix_dactylifera	(Serenoa_repens	Sabal_domingensis))	((Podococcus_barteri	Leopoldinia_pulchra)	(Sclerosperma_profizianum	Orania_palindan))))	((Calamus_caryotoides	Pseudophoenix_vinifera)	((((Geonoma_undata	((Hydriastele_microspadix	(Dictyosperma_album	((Veitchia_spiralis	Heterospathe_cagayanensis)	(Dypsis_decaryi	(Kentiopsis_piersoniorum	Burretiokentia_grandiflora)))))	Pelagodoxa_henryana))	(Manicaria_saccifera	((Oenocarpus_minor	Oenocarpus_bataua)	Prestoea_acuminata)))	Roystonea_regia)	Iriartea_deltoidea))))	Kingia_australis);
((Nypa_fruticans	(Sclerosperma_profizianum	((Phoenix_dactylifera	(Serenoa_repens	Sabal_domingensis))	(((Podococcus_barteri	Leopoldinia_pulchra)	(((((Reinhardtia_latisecta	Reinhardtia_paiewonskiana)	(Reinhardtia_gracilis	Reinhardtia_simplex))	((Elaeis_oleifera	Elaeis_guineensis)	Bactris_major))	Attalea_speciosa)	Orania_palindan))	((Calamus_caryotoides	Pseudophoenix_vinifera)	((((Iriartea_deltoidea	Geonoma_undata)	Pelagodoxa_henryana)	(Manicaria_saccifera	(((Hydriastele_microspadix	(Dictyosperma_album	(Veitchia_spiralis	(Heterospathe_cagayanensis	(Dypsis_decaryi	Kentiopsis_piersoniorum)))))	Burretiokentia_grandiflora)	((Oenocarpus_minor	Oenocarpus_bataua)	Prestoea_acuminata))))	Roystonea_regia))))))	Kingia_australis);
(((Orania_palindan	((Podococcus_barteri	Leopoldinia_pulchra)	Sclerosperma_profizianum))	((Phoenix_dactylifera	(Serenoa_repens	Sabal_domingensis))	(((Pseudophoenix_vinifera	((Elaeis_oleifera	Elaeis_guineensis)	((Attalea_speciosa	Bactris_major)	((Reinhardtia_latisecta	Reinhardtia_paiewonskiana)	(Reinhardtia_gracilis	Reinhardtia_simplex)))))	((((Geonoma_undata	Pelagodoxa_henryana)	(Manicaria_saccifera	((Dictyosperma_album	(((Dypsis_decaryi	(Burretiokentia_grandiflora	Kentiopsis_piersoniorum))	(Veitchia_spiralis	Heterospathe_cagayanensis))	Hydriastele_microspadix))	((Oenocarpus_minor	Oenocarpus_bataua)	Prestoea_acuminata))))	Roystonea_regia)	Iriartea_deltoidea))	(Calamus_caryotoides	Nypa_fruticans))))	Kingia_australis);
((((Calamus_caryotoides	Nypa_fruticans)	(Podococcus_barteri	Leopoldinia_pulchra))	(Sclerosperma_profizianum	((Sabal_domingensis	(Phoenix_dactylifera	Serenoa_repens))	((Orania_palindan	((((Reinhardtia_latisecta	Reinhardtia_paiewonskiana)	(Reinhardtia_gracilis	Reinhardtia_simplex))	((Elaeis_oleifera	Elaeis_guineensis)	Bactris_major))	Attalea_speciosa))	((Pseudophoenix_vinifera	(Manicaria_saccifera	(((Oenocarpus_minor	Oenocarpus_bataua)	Prestoea_acuminata)	((Pelagodoxa_henryana	(Iriartea_deltoidea	Geonoma_undata))	(Dictyosperma_album	((Dypsis_decaryi	((Burretiokentia_grandiflora	Kentiopsis_piersoniorum)	(Veitchia_spiralis	Heterospathe_cagayanensis)))	Hydriastele_microspadix))))))	Roystonea_regia)))))	Kingia_australis);
(((((Calamus_caryotoides	Nypa_fruticans)	((Phoenix_dactylifera	(Serenoa_repens	Sabal_domingensis))	(((((Reinhardtia_latisecta	Reinhardtia_paiewonskiana)	(Reinhardtia_gracilis	Reinhardtia_simplex))	((Elaeis_oleifera	Elaeis_guineensis)	Bactris_major))	Attalea_speciosa)	((Iriartea_deltoidea	(((Geonoma_undata	(Dictyosperma_album	(((Veitchia_spiralis	Heterospathe_cagayanensis)	(Dypsis_decaryi	(Burretiokentia_grandiflora	Kentiopsis_piersoniorum)))	Hydriastele_microspadix)))	(Manicaria_saccifera	(Pelagodoxa_henryana	((Oenocarpus_minor	Oenocarpus_bataua)	Prestoea_acuminata))))	Roystonea_regia))	Pseudophoenix_vinifera))))	(Orania_palindan	Sclerosperma_profizianum))	(Podococcus_barteri	Leopoldinia_pulchra))	Kingia_australis);
(((Podococcus_barteri	Leopoldinia_pulchra)	(((((((((Iriartea_deltoidea	Geonoma_undata)	(((Oenocarpus_minor	Oenocarpus_bataua)	Prestoea_acuminata)	((Dictyosperma_album	(((Veitchia_spiralis	Kentiopsis_piersoniorum)	(Dypsis_decaryi	Heterospathe_cagayanensis))	Hydriastele_microspadix))	Burretiokentia_grandiflora)))	Pelagodoxa_henryana)	Manicaria_saccifera)	Roystonea_regia)	(Pseudophoenix_vinifera	((Elaeis_oleifera	Elaeis_guineensis)	((Attalea_speciosa	Bactris_major)	((Reinhardtia_latisecta	Reinhardtia_paiewonskiana)	(Reinhardtia_gracilis	Reinhardtia_simplex))))))	((Calamus_caryotoides	Nypa_fruticans)	(Phoenix_dactylifera	(Serenoa_repens	Sabal_domingensis))))	Orania_palindan)	Sclerosperma_profizianum))	Kingia_australis);
((Bactris_major	(((Reinhardtia_latisecta	Reinhardtia_paiewonskiana)	(Reinhardtia_gracilis	Reinhardtia_simplex))	((Attalea_speciosa	((((Pseudophoenix_vinifera	(Orania_palindan	((Calamus_caryotoides	Nypa_fruticans)	Podococcus_barteri)))	Sclerosperma_profizianum)	(Sabal_domingensis	(Phoenix_dactylifera	Serenoa_repens)))	((((((Oenocarpus_minor	Oenocarpus_bataua)	Prestoea_acuminata)	(((Dictyosperma_album	((Dypsis_decaryi	(Burretiokentia_grandiflora	Kentiopsis_piersoniorum))	(Heterospathe_cagayanensis	Veitchia_spiralis)))	Hydriastele_microspadix)	(Pelagodoxa_henryana	Geonoma_undata)))	(Leopoldinia_pulchra	Manicaria_saccifera))	Roystonea_regia)	Iriartea_deltoidea)))	(Elaeis_oleifera	Elaeis_guineensis))))	Kingia_australis);
(((((Phoenix_dactylifera	(Serenoa_repens	Sabal_domingensis))	(((Calamus_caryotoides	Pseudophoenix_vinifera)	((((Dictyosperma_album	((((Dypsis_decaryi	Kentiopsis_piersoniorum)	(Heterospathe_cagayanensis	Veitchia_spiralis))	Burretiokentia_grandiflora)	Hydriastele_microspadix))	(((Leopoldinia_pulchra	Pelagodoxa_henryana)	(Geonoma_undata	Manicaria_saccifera))	((Oenocarpus_minor	Oenocarpus_bataua)	Prestoea_acuminata)))	Roystonea_regia)	Iriartea_deltoidea))	(((Attalea_speciosa	(Elaeis_oleifera	Elaeis_guineensis))	((Reinhardtia_latisecta	Reinhardtia_paiewonskiana)	(Reinhardtia_gracilis	Reinhardtia_simplex)))	Bactris_major)))	((Sclerosperma_profizianum	Orania_palindan)	Podococcus_barteri))	Nypa_fruticans)	Kingia_australis);
((Calamus_caryotoides	(Nypa_fruticans	((((((Pelagodoxa_henryana	((Iriartea_deltoidea	(Leopoldinia_pulchra	Geonoma_undata))	Manicaria_saccifera))	(((Oenocarpus_minor	Oenocarpus_bataua)	Prestoea_acuminata)	(Dictyosperma_album	((((Dypsis_decaryi	Kentiopsis_piersoniorum)	(Heterospathe_cagayanensis	Veitchia_spiralis))	Burretiokentia_grandiflora)	Hydriastele_microspadix))))	Roystonea_regia)	(Pseudophoenix_vinifera	((Elaeis_oleifera	Elaeis_guineensis)	(((Reinhardtia_latisecta	Reinhardtia_paiewonskiana)	(Reinhardtia_gracilis	Reinhardtia_simplex))	(Attalea_speciosa	Bactris_major)))))	(Orania_palindan	(Podococcus_barteri	Sclerosperma_profizianum)))	(Phoenix_dactylifera	(Serenoa_repens	Sabal_domingensis)))))	Kingia_australis);
(((Pseudophoenix_vinifera	(((((((Geonoma_undata	Pelagodoxa_henryana)	(Hydriastele_microspadix	((Dypsis_decaryi	Dictyosperma_album)	((Heterospathe_cagayanensis	Veitchia_spiralis)	(Burretiokentia_grandiflora	Kentiopsis_piersoniorum)))))	(Prestoea_acuminata	(Oenocarpus_bataua	Oenocarpus_minor)))	Manicaria_saccifera)	Roystonea_regia)	Iriartea_deltoidea)	((Bactris_major	(((Reinhardtia_simplex	Reinhardtia_gracilis)	(Reinhardtia_latisecta	Reinhardtia_paiewonskiana))	(Attalea_speciosa	(Elaeis_oleifera	Elaeis_guineensis))))	((Orania_palindan	((Leopoldinia_pulchra	Podococcus_barteri)	Sclerosperma_profizianum))	(Phoenix_dactylifera	(Sabal_domingensis	Serenoa_repens))))))	(Calamus_caryotoides	Nypa_fruticans))	Kingia_australis);
((((((Phoenix_dactylifera	(Sabal_domingensis	Serenoa_repens))	(Roystonea_regia	((Attalea_speciosa	(((Reinhardtia_simplex	Reinhardtia_gracilis)	(Reinhardtia_latisecta	Reinhardtia_paiewonskiana))	(Bactris_major	(Elaeis_oleifera	Elaeis_guineensis))))	(((Calamus_caryotoides	Nypa_fruticans)	Pseudophoenix_vinifera)	((Dictyosperma_album	(((Heterospathe_cagayanensis	Veitchia_spiralis)	(Dypsis_decaryi	(Burretiokentia_grandiflora	Kentiopsis_piersoniorum)))	Hydriastele_microspadix))	((Prestoea_acuminata	(Oenocarpus_bataua	Oenocarpus_minor))	((Iriartea_deltoidea	Geonoma_undata)	(Manicaria_saccifera	Pelagodoxa_henryana))))))))	Orania_palindan)	Sclerosperma_profizianum)	(Leopoldinia_pulchra	Podococcus_barteri))	Kingia_australis);
((Nypa_fruticans	(((((Orania_palindan	Sclerosperma_profizianum)	(Leopoldinia_pulchra	Podococcus_barteri))	((((Reinhardtia_simplex	Reinhardtia_gracilis)	(Reinhardtia_latisecta	Reinhardtia_paiewonskiana))	(Attalea_speciosa	(Bactris_major	(Elaeis_oleifera	Elaeis_guineensis))))	(Roystonea_regia	(Pseudophoenix_vinifera	(Manicaria_saccifera	(Pelagodoxa_henryana	(((Dictyosperma_album	(((((Burretiokentia_grandiflora	Kentiopsis_piersoniorum)	Heterospathe_cagayanensis)	Veitchia_spiralis)	Dypsis_decaryi)	Hydriastele_microspadix))	(Prestoea_acuminata	(Oenocarpus_bataua	Oenocarpus_minor)))	(Iriartea_deltoidea	Geonoma_undata))))))))	(Phoenix_dactylifera	(Sabal_domingensis	Serenoa_repens)))	Calamus_caryotoides))	Kingia_australis);
(((Calamus_caryotoides	Nypa_fruticans)	((((Sclerosperma_profizianum	Podococcus_barteri)	Orania_palindan)	((((Elaeis_oleifera	Elaeis_guineensis)	(Attalea_speciosa	Bactris_major))	((Reinhardtia_simplex	Reinhardtia_gracilis)	(Reinhardtia_latisecta	Reinhardtia_paiewonskiana)))	(Pseudophoenix_vinifera	((((((Dictyosperma_album	(((Heterospathe_cagayanensis	Veitchia_spiralis)	(Kentiopsis_piersoniorum	Dypsis_decaryi))	Hydriastele_microspadix))	Burretiokentia_grandiflora)	((Prestoea_acuminata	(Oenocarpus_bataua	Oenocarpus_minor))	(Manicaria_saccifera	(Leopoldinia_pulchra	Pelagodoxa_henryana))))	Geonoma_undata)	Iriartea_deltoidea)	Roystonea_regia))))	(Phoenix_dactylifera	(Sabal_domingensis	Serenoa_repens))))	Kingia_australis);
(((Calamus_caryotoides	Nypa_fruticans)	((((Sclerosperma_profizianum	Podococcus_barteri)	Orania_palindan)	((Pseudophoenix_vinifera	(((Bactris_major	(Elaeis_oleifera	Elaeis_guineensis))	((Reinhardtia_simplex	Reinhardtia_gracilis)	(Reinhardtia_latisecta	Reinhardtia_paiewonskiana)))	Attalea_speciosa))	(Iriartea_deltoidea	(((Hydriastele_microspadix	(Dictyosperma_album	((Heterospathe_cagayanensis	Veitchia_spiralis)	((Burretiokentia_grandiflora	Kentiopsis_piersoniorum)	Dypsis_decaryi))))	((Leopoldinia_pulchra	Pelagodoxa_henryana)	((Prestoea_acuminata	(Oenocarpus_bataua	Oenocarpus_minor))	(Geonoma_undata	Manicaria_saccifera))))	Roystonea_regia))))	(Phoenix_dactylifera	(Sabal_domingensis	Serenoa_repens))))	Kingia_australis);
((((Pseudophoenix_vinifera	((Iriartea_deltoidea	((((Leopoldinia_pulchra	Pelagodoxa_henryana)	Geonoma_undata)	((Dictyosperma_album	(((Veitchia_spiralis	(Burretiokentia_grandiflora	Heterospathe_cagayanensis))	(Kentiopsis_piersoniorum	Dypsis_decaryi))	Hydriastele_microspadix))	(Prestoea_acuminata	(Oenocarpus_bataua	Oenocarpus_minor))))	Manicaria_saccifera))	Roystonea_regia))	(((Bactris_major	(Elaeis_oleifera	Elaeis_guineensis))	(((Reinhardtia_simplex	Reinhardtia_gracilis)	(Reinhardtia_latisecta	Reinhardtia_paiewonskiana))	Attalea_speciosa))	((Podococcus_barteri	(Orania_palindan	Sclerosperma_profizianum))	(Phoenix_dactylifera	(Sabal_domingensis	Serenoa_repens)))))	(Calamus_caryotoides	Nypa_fruticans))	Kingia_australis);
((((((Attalea_speciosa	Bactris_major)	(Elaeis_oleifera	Elaeis_guineensis))	((Reinhardtia_simplex	Reinhardtia_gracilis)	(Reinhardtia_latisecta	Reinhardtia_paiewonskiana)))	(((((Calamus_caryotoides	Nypa_fruticans)	Pseudophoenix_vinifera)	(((Pelagodoxa_henryana	(((Burretiokentia_grandiflora	(Veitchia_spiralis	(Heterospathe_cagayanensis	(Kentiopsis_piersoniorum	Dypsis_decaryi))))	Hydriastele_microspadix)	Dictyosperma_album))	(Geonoma_undata	(Prestoea_acuminata	(Oenocarpus_bataua	Oenocarpus_minor))))	Manicaria_saccifera))	(Roystonea_regia	Iriartea_deltoidea))	(Phoenix_dactylifera	(Sabal_domingensis	Serenoa_repens))))	((Leopoldinia_pulchra	Podococcus_barteri)	(Orania_palindan	Sclerosperma_profizianum)))	Kingia_australis);
((Nypa_fruticans	((Bactris_major	(Elaeis_oleifera	Elaeis_guineensis))	(Attalea_speciosa	(((Reinhardtia_simplex	Reinhardtia_gracilis)	(Reinhardtia_latisecta	Reinhardtia_paiewonskiana))	((((Calamus_caryotoides	Pseudophoenix_vinifera)	Iriartea_deltoidea)	(Roystonea_regia	((Pelagodoxa_henryana	(Geonoma_undata	((Prestoea_acuminata	(Oenocarpus_bataua	Oenocarpus_minor))	((((((Veitchia_spiralis	Burretiokentia_grandiflora)	Heterospathe_cagayanensis)	Kentiopsis_piersoniorum)	Dypsis_decaryi)	Hydriastele_microspadix)	Dictyosperma_album))))	Manicaria_saccifera)))	((((Leopoldinia_pulchra	Podococcus_barteri)	Sclerosperma_profizianum)	Orania_palindan)	(Phoenix_dactylifera	(Sabal_domingensis	Serenoa_repens))))))))	Kingia_australis);
((Nypa_fruticans	((Phoenix_dactylifera	(Sabal_domingensis	Serenoa_repens))	(((((Elaeis_oleifera	Elaeis_guineensis)	(Bactris_major	Attalea_speciosa))	((Reinhardtia_simplex	Reinhardtia_gracilis)	(Reinhardtia_latisecta	Reinhardtia_paiewonskiana)))	((Roystonea_regia	(Pseudophoenix_vinifera	(((Hydriastele_microspadix	((((Kentiopsis_piersoniorum	Dypsis_decaryi)	Heterospathe_cagayanensis)	Veitchia_spiralis)	(Burretiokentia_grandiflora	Dictyosperma_album)))	((Pelagodoxa_henryana	(Iriartea_deltoidea	(Leopoldinia_pulchra	Geonoma_undata)))	(Prestoea_acuminata	(Oenocarpus_bataua	Oenocarpus_minor))))	Manicaria_saccifera)))	Calamus_caryotoides))	((Podococcus_barteri	Sclerosperma_profizianum)	Orania_palindan))))	Kingia_australis);
((Orania_palindan	(((Phoenix_dactylifera	(Sabal_domingensis	Serenoa_repens))	(((((Elaeis_oleifera	Elaeis_guineensis)	Bactris_major)	(((Reinhardtia_simplex	Reinhardtia_gracilis)	(Reinhardtia_latisecta	Reinhardtia_paiewonskiana))	Attalea_speciosa))	((Roystonea_regia	(((((Hydriastele_microspadix	(((Burretiokentia_grandiflora	Kentiopsis_piersoniorum)	Dypsis_decaryi)	(Heterospathe_cagayanensis	Veitchia_spiralis)))	Dictyosperma_album)	(Geonoma_undata	(Prestoea_acuminata	(Oenocarpus_bataua	Oenocarpus_minor))))	(Leopoldinia_pulchra	Pelagodoxa_henryana))	Manicaria_saccifera))	Iriartea_deltoidea))	(Pseudophoenix_vinifera	((Calamus_caryotoides	Nypa_fruticans)	Podococcus_barteri))))	Sclerosperma_profizianum))	Kingia_australis);
((Nypa_fruticans	((((Phoenix_dactylifera	(Serenoa_repens	Sabal_domingensis))	((((((Dictyosperma_album	((Heterospathe_cagayanensis	(Veitchia_spiralis	(Burretiokentia_grandiflora	Kentiopsis_piersoniorum)))	Dypsis_decaryi))	Hydriastele_microspadix)	(((Prestoea_acuminata	(Oenocarpus_bataua	Oenocarpus_minor))	(Leopoldinia_pulchra	Pelagodoxa_henryana))	(Geonoma_undata	Manicaria_saccifera)))	Roystonea_regia)	Iriartea_deltoidea)	((((Bactris_major	(Elaeis_guineensis	Elaeis_oleifera))	((Reinhardtia_paiewonskiana	Reinhardtia_latisecta)	(Reinhardtia_gracilis	Reinhardtia_simplex)))	Attalea_speciosa)	Pseudophoenix_vinifera)))	(Orania_palindan	(Podococcus_barteri	Sclerosperma_profizianum)))	Calamus_caryotoides))	Kingia_australis);
((Nypa_fruticans	(Calamus_caryotoides	((Sabal_domingensis	(Phoenix_dactylifera	Serenoa_repens))	(Pseudophoenix_vinifera	((((Manicaria_saccifera	(Pelagodoxa_henryana	(Geonoma_undata	(((Dictyosperma_album	(((Burretiokentia_grandiflora	Kentiopsis_piersoniorum)	(Heterospathe_cagayanensis	Veitchia_spiralis))	Dypsis_decaryi))	Hydriastele_microspadix)	(Prestoea_acuminata	(Oenocarpus_bataua	Oenocarpus_minor))))))	Roystonea_regia)	Iriartea_deltoidea)	(((Bactris_major	(Elaeis_guineensis	Elaeis_oleifera))	((Reinhardtia_paiewonskiana	Reinhardtia_latisecta)	(Reinhardtia_gracilis	Reinhardtia_simplex)))	(Attalea_speciosa	(Orania_palindan	((Leopoldinia_pulchra	Podococcus_barteri)	Sclerosperma_profizianum)))))))))	Kingia_australis);
((((((((Attalea_speciosa	Bactris_major)	(Elaeis_guineensis	Elaeis_oleifera))	((Reinhardtia_paiewonskiana	Reinhardtia_latisecta)	(Reinhardtia_gracilis	Reinhardtia_simplex)))	((Roystonea_regia	(Iriartea_deltoidea	(((((Prestoea_acuminata	(Oenocarpus_bataua	Oenocarpus_minor))	Manicaria_saccifera)	Pelagodoxa_henryana)	(((Dictyosperma_album	((Dypsis_decaryi	Kentiopsis_piersoniorum)	(Heterospathe_cagayanensis	Veitchia_spiralis)))	Burretiokentia_grandiflora)	Hydriastele_microspadix))	Geonoma_undata)))	Pseudophoenix_vinifera))	((Nypa_fruticans	Calamus_caryotoides)	(Phoenix_dactylifera	(Serenoa_repens	Sabal_domingensis))))	Orania_palindan)	((Leopoldinia_pulchra	Podococcus_barteri)	Sclerosperma_profizianum))	Kingia_australis);
(((Sclerosperma_profizianum	(((Roystonea_regia	((((Burretiokentia_grandiflora	(Veitchia_spiralis	((Dypsis_decaryi	Kentiopsis_piersoniorum)	Heterospathe_cagayanensis)))	Hydriastele_microspadix)	Dictyosperma_album)	(Geonoma_undata	((Prestoea_acuminata	(Oenocarpus_bataua	Oenocarpus_minor))	(Manicaria_saccifera	Pelagodoxa_henryana)))))	(((Bactris_major	(Elaeis_guineensis	Elaeis_oleifera))	(Attalea_speciosa	((Reinhardtia_paiewonskiana	Reinhardtia_latisecta)	(Reinhardtia_gracilis	Reinhardtia_simplex))))	Pseudophoenix_vinifera))	(Phoenix_dactylifera	(Serenoa_repens	(Iriartea_deltoidea	Sabal_domingensis)))))	((Orania_palindan	(Leopoldinia_pulchra	Podococcus_barteri))	(Calamus_caryotoides	Nypa_fruticans)))	Kingia_australis);
((Orania_palindan	(Sclerosperma_profizianum	(Podococcus_barteri	((((Iriartea_deltoidea	(Roystonea_regia	((Leopoldinia_pulchra	((((Burretiokentia_grandiflora	((Dypsis_decaryi	Kentiopsis_piersoniorum)	(Heterospathe_cagayanensis	Veitchia_spiralis)))	Hydriastele_microspadix)	Dictyosperma_album)	((Geonoma_undata	(Prestoea_acuminata	(Oenocarpus_bataua	Oenocarpus_minor)))	Pelagodoxa_henryana)))	Manicaria_saccifera)))	(((Reinhardtia_paiewonskiana	Reinhardtia_latisecta)	(Reinhardtia_gracilis	Reinhardtia_simplex))	((Elaeis_guineensis	Elaeis_oleifera)	(Bactris_major	Attalea_speciosa))))	Pseudophoenix_vinifera)	((Calamus_caryotoides	Nypa_fruticans)	(Phoenix_dactylifera	(Serenoa_repens	Sabal_domingensis)))))))	Kingia_australis);
((Nypa_fruticans	(((Phoenix_dactylifera	(Serenoa_repens	Sabal_domingensis))	(((Sclerosperma_profizianum	Podococcus_barteri)	Orania_palindan)	(((Roystonea_regia	(Pseudophoenix_vinifera	((((Geonoma_undata	Leopoldinia_pulchra)	(Prestoea_acuminata	(Oenocarpus_bataua	Oenocarpus_minor)))	Pelagodoxa_henryana)	((((((Heterospathe_cagayanensis	Veitchia_spiralis)	(Burretiokentia_grandiflora	Kentiopsis_piersoniorum))	Dypsis_decaryi)	Hydriastele_microspadix)	Dictyosperma_album)	Manicaria_saccifera))))	Iriartea_deltoidea)	(((Reinhardtia_paiewonskiana	Reinhardtia_latisecta)	(Reinhardtia_gracilis	Reinhardtia_simplex))	((Elaeis_guineensis	Elaeis_oleifera)	(Bactris_major	Attalea_speciosa))))))	Calamus_caryotoides))	Kingia_australis);
((Calamus_caryotoides	(Nypa_fruticans	((Phoenix_dactylifera	(Serenoa_repens	Sabal_domingensis))	((Sclerosperma_profizianum	Orania_palindan)	(Podococcus_barteri	((((Roystonea_regia	((((Dictyosperma_album	((Heterospathe_cagayanensis	Veitchia_spiralis)	(Dypsis_decaryi	Kentiopsis_piersoniorum)))	Hydriastele_microspadix)	Burretiokentia_grandiflora)	(((Leopoldinia_pulchra	Pelagodoxa_henryana)	(Geonoma_undata	Manicaria_saccifera))	(Prestoea_acuminata	(Oenocarpus_bataua	Oenocarpus_minor)))))	Iriartea_deltoidea)	Pseudophoenix_vinifera)	(((Elaeis_guineensis	Elaeis_oleifera)	(Bactris_major	Attalea_speciosa))	((Reinhardtia_paiewonskiana	Reinhardtia_latisecta)	(Reinhardtia_gracilis	Reinhardtia_simplex)))))))))	Kingia_australis);
(((Sclerosperma_profizianum	Orania_palindan)	(((Calamus_caryotoides	Nypa_fruticans)	(Leopoldinia_pulchra	Podococcus_barteri))	(((((Roystonea_regia	(((Pelagodoxa_henryana	(Geonoma_undata	(Prestoea_acuminata	(Oenocarpus_bataua	Oenocarpus_minor))))	(Dictyosperma_album	(((Heterospathe_cagayanensis	Veitchia_spiralis)	(Dypsis_decaryi	(Burretiokentia_grandiflora	Kentiopsis_piersoniorum)))	Hydriastele_microspadix)))	Manicaria_saccifera))	Iriartea_deltoidea)	Pseudophoenix_vinifera)	((((Elaeis_guineensis	Elaeis_oleifera)	Bactris_major)	((Reinhardtia_paiewonskiana	Reinhardtia_latisecta)	(Reinhardtia_gracilis	Reinhardtia_simplex)))	Attalea_speciosa))	(Phoenix_dactylifera	(Serenoa_repens	Sabal_domingensis)))))	Kingia_australis);
((Bactris_major	(((Elaeis_guineensis	Elaeis_oleifera)	(((Reinhardtia_paiewonskiana	Reinhardtia_latisecta)	(Reinhardtia_gracilis	Reinhardtia_simplex))	(((Phoenix_dactylifera	(Serenoa_repens	Sabal_domingensis))	(Orania_palindan	(Sclerosperma_profizianum	(Leopoldinia_pulchra	Podococcus_barteri))))	(((Roystonea_regia	((Pelagodoxa_henryana	((Prestoea_acuminata	(Oenocarpus_bataua	Oenocarpus_minor))	((Dictyosperma_album	((Veitchia_spiralis	((Dypsis_decaryi	Kentiopsis_piersoniorum)	Heterospathe_cagayanensis))	Hydriastele_microspadix))	Burretiokentia_grandiflora)))	(Geonoma_undata	Manicaria_saccifera)))	Iriartea_deltoidea)	(Pseudophoenix_vinifera	(Nypa_fruticans	Calamus_caryotoides))))))	Attalea_speciosa))	Kingia_australis);
((Nypa_fruticans	(Calamus_caryotoides	((Phoenix_dactylifera	(Serenoa_repens	Sabal_domingensis))	((Orania_palindan	(Sclerosperma_profizianum	Podococcus_barteri))	((((Manicaria_saccifera	((Prestoea_acuminata	(Oenocarpus_bataua	Oenocarpus_minor))	((Geonoma_undata	(Leopoldinia_pulchra	Pelagodoxa_henryana))	(((((Kentiopsis_piersoniorum	Burretiokentia_grandiflora)	(Veitchia_spiralis	Heterospathe_cagayanensis))	Dypsis_decaryi)	Hydriastele_microspadix)	Dictyosperma_album))))	Roystonea_regia)	Iriartea_deltoidea)	(Pseudophoenix_vinifera	(((Bactris_major	(Elaeis_guineensis	Elaeis_oleifera))	((Reinhardtia_paiewonskiana	Reinhardtia_latisecta)	(Reinhardtia_gracilis	Reinhardtia_simplex)))	Attalea_speciosa)))))))	Kingia_australis);
((Calamus_caryotoides	((((Sclerosperma_profizianum	(Leopoldinia_pulchra	Podococcus_barteri))	Orania_palindan)	((Phoenix_dactylifera	(Serenoa_repens	Sabal_domingensis))	((((Pseudophoenix_vinifera	(((((Dictyosperma_album	(((Veitchia_spiralis	Heterospathe_cagayanensis)	(Dypsis_decaryi	Kentiopsis_piersoniorum))	Hydriastele_microspadix))	Burretiokentia_grandiflora)	(Prestoea_acuminata	(Oenocarpus_bataua	Oenocarpus_minor)))	(Pelagodoxa_henryana	Geonoma_undata))	Manicaria_saccifera))	Roystonea_regia)	Iriartea_deltoidea)	(((Elaeis_oleifera	Elaeis_guineensis)	(((Reinhardtia_paiewonskiana	Reinhardtia_latisecta)	(Reinhardtia_gracilis	Reinhardtia_simplex))	Attalea_speciosa))	Bactris_major))))	Nypa_fruticans))	Kingia_australis);
((Sclerosperma_profizianum	(Podococcus_barteri	(Orania_palindan	(((Nypa_fruticans	Calamus_caryotoides)	(Phoenix_dactylifera	(Serenoa_repens	Sabal_domingensis)))	((((((Iriartea_deltoidea	Prestoea_acuminata)	(Oenocarpus_bataua	Oenocarpus_minor))	((Dictyosperma_album	(((Veitchia_spiralis	Heterospathe_cagayanensis)	(Dypsis_decaryi	(Burretiokentia_grandiflora	Kentiopsis_piersoniorum)))	Hydriastele_microspadix))	(Geonoma_undata	(Leopoldinia_pulchra	Pelagodoxa_henryana))))	Manicaria_saccifera)	Roystonea_regia)	(Pseudophoenix_vinifera	(((Bactris_major	Attalea_speciosa)	((Reinhardtia_paiewonskiana	Reinhardtia_latisecta)	(Reinhardtia_gracilis	Reinhardtia_simplex)))	(Elaeis_oleifera	Elaeis_guineensis))))))))	Kingia_australis);
((((((Nypa_fruticans	Calamus_caryotoides)	(Phoenix_dactylifera	(Serenoa_repens	Sabal_domingensis)))	(((((Dictyosperma_album	((((Heterospathe_cagayanensis	(Dypsis_decaryi	Kentiopsis_piersoniorum))	Veitchia_spiralis)	Hydriastele_microspadix)	Burretiokentia_grandiflora))	((Pelagodoxa_henryana	(Geonoma_undata	Manicaria_saccifera))	(Prestoea_acuminata	(Oenocarpus_bataua	Oenocarpus_minor))))	(Leopoldinia_pulchra	Roystonea_regia))	Iriartea_deltoidea)	(Pseudophoenix_vinifera	(((Bactris_major	Attalea_speciosa)	((Reinhardtia_paiewonskiana	Reinhardtia_latisecta)	(Reinhardtia_gracilis	Reinhardtia_simplex)))	(Elaeis_oleifera	Elaeis_guineensis)))))	Podococcus_barteri)	(Orania_palindan	Sclerosperma_profizianum))	Kingia_australis);
(((Orania_palindan	(((Nypa_fruticans	Calamus_caryotoides)	(Sabal_domingensis	(Phoenix_dactylifera	Serenoa_repens)))	(((((Pelagodoxa_henryana	Manicaria_saccifera)	((Geonoma_undata	(Prestoea_acuminata	(Oenocarpus_bataua	Oenocarpus_minor)))	(((Dictyosperma_album	((Kentiopsis_piersoniorum	(Veitchia_spiralis	Heterospathe_cagayanensis))	Dypsis_decaryi))	Hydriastele_microspadix)	Burretiokentia_grandiflora)))	Roystonea_regia)	Iriartea_deltoidea)	(Pseudophoenix_vinifera	((Attalea_speciosa	((Reinhardtia_paiewonskiana	Reinhardtia_latisecta)	(Reinhardtia_gracilis	Reinhardtia_simplex)))	(Bactris_major	(Elaeis_oleifera	Elaeis_guineensis)))))))	((Leopoldinia_pulchra	Podococcus_barteri)	Sclerosperma_profizianum))	Kingia_australis);
((Sclerosperma_profizianum	((Orania_palindan	(((Nypa_fruticans	Calamus_caryotoides)	(Phoenix_dactylifera	(Serenoa_repens	Sabal_domingensis)))	(((Pseudophoenix_vinifera	(Geonoma_undata	((Manicaria_saccifera	((Prestoea_acuminata	(Oenocarpus_bataua	Oenocarpus_minor))	(Dictyosperma_album	(Hydriastele_microspadix	(Dypsis_decaryi	(((Veitchia_spiralis	Heterospathe_cagayanensis)	Kentiopsis_piersoniorum)	Burretiokentia_grandiflora))))))	Pelagodoxa_henryana)))	Roystonea_regia)	(((Reinhardtia_paiewonskiana	Reinhardtia_latisecta)	(Reinhardtia_gracilis	Reinhardtia_simplex))	(Attalea_speciosa	(Bactris_major	(Elaeis_oleifera	Elaeis_guineensis)))))))	(Iriartea_deltoidea	(Leopoldinia_pulchra	Podococcus_barteri))))	Kingia_australis);
((Nypa_fruticans	(Calamus_caryotoides	((Sabal_domingensis	(Phoenix_dactylifera	Serenoa_repens))	((((Iriartea_deltoidea	((((Prestoea_acuminata	(Oenocarpus_bataua	Oenocarpus_minor))	((Geonoma_undata	(Leopoldinia_pulchra	Pelagodoxa_henryana))	(Dictyosperma_album	(Hydriastele_microspadix	(Veitchia_spiralis	((Dypsis_decaryi	(Burretiokentia_grandiflora	Kentiopsis_piersoniorum))	Heterospathe_cagayanensis))))))	Manicaria_saccifera)	Roystonea_regia))	(((Reinhardtia_paiewonskiana	Reinhardtia_latisecta)	(Reinhardtia_gracilis	Reinhardtia_simplex))	(((Elaeis_oleifera	Elaeis_guineensis)	Attalea_speciosa)	Bactris_major)))	Pseudophoenix_vinifera)	((Podococcus_barteri	Sclerosperma_profizianum)	Orania_palindan)))))	Kingia_australis);
((Sclerosperma_profizianum	((Orania_palindan	((Nypa_fruticans	(Phoenix_dactylifera	(Serenoa_repens	Sabal_domingensis)))	((((Calamus_caryotoides	Pseudophoenix_vinifera)	(Iriartea_deltoidea	(((Leopoldinia_pulchra	Pelagodoxa_henryana)	(((Dictyosperma_album	(Hydriastele_microspadix	((Burretiokentia_grandiflora	(Veitchia_spiralis	(Heterospathe_cagayanensis	Kentiopsis_piersoniorum)))	Dypsis_decaryi)))	(Prestoea_acuminata	(Oenocarpus_bataua	Oenocarpus_minor)))	Geonoma_undata))	Manicaria_saccifera)))	Roystonea_regia)	((Attalea_speciosa	((Reinhardtia_paiewonskiana	Reinhardtia_latisecta)	(Reinhardtia_gracilis	Reinhardtia_simplex)))	((Elaeis_oleifera	Elaeis_guineensis)	Bactris_major)))))	Podococcus_barteri))	Kingia_australis);
((Nypa_fruticans	((Phoenix_dactylifera	(Serenoa_repens	Sabal_domingensis))	((((Calamus_caryotoides	Pseudophoenix_vinifera)	(Iriartea_deltoidea	(((Dictyosperma_album	(Hydriastele_microspadix	(Burretiokentia_grandiflora	((Dypsis_decaryi	Kentiopsis_piersoniorum)	(Veitchia_spiralis	Heterospathe_cagayanensis)))))	((Prestoea_acuminata	(Oenocarpus_bataua	Oenocarpus_minor))	((Geonoma_undata	Manicaria_saccifera)	Pelagodoxa_henryana)))	Roystonea_regia)))	(Attalea_speciosa	(((Reinhardtia_paiewonskiana	Reinhardtia_latisecta)	(Reinhardtia_gracilis	Reinhardtia_simplex))	((Elaeis_oleifera	Elaeis_guineensis)	Bactris_major))))	(((Leopoldinia_pulchra	Podococcus_barteri)	Sclerosperma_profizianum)	Orania_palindan))))	Kingia_australis);
((Nypa_fruticans	(((Sabal_domingensis	(Phoenix_dactylifera	Serenoa_repens))	(((Iriartea_deltoidea	(((((Burretiokentia_grandiflora	(Hydriastele_microspadix	(((Dypsis_decaryi	Kentiopsis_piersoniorum)	(Veitchia_spiralis	Heterospathe_cagayanensis))	Dictyosperma_album)))	((Prestoea_acuminata	(Oenocarpus_bataua	Oenocarpus_minor))	Geonoma_undata))	Pelagodoxa_henryana)	Manicaria_saccifera)	Roystonea_regia))	(((Elaeis_oleifera	Elaeis_guineensis)	(Attalea_speciosa	Bactris_major))	((Reinhardtia_paiewonskiana	Reinhardtia_latisecta)	(Reinhardtia_gracilis	Reinhardtia_simplex))))	(((Leopoldinia_pulchra	Podococcus_barteri)	Orania_palindan)	(Pseudophoenix_vinifera	Calamus_caryotoides))))	Sclerosperma_profizianum))	Kingia_australis);
((Bactris_major	((Elaeis_oleifera	Elaeis_guineensis)	(((Reinhardtia_paiewonskiana	Reinhardtia_latisecta)	(Reinhardtia_gracilis	Reinhardtia_simplex))	(Attalea_speciosa	(((((Calamus_caryotoides	Nypa_fruticans)	((Podococcus_barteri	Sclerosperma_profizianum)	Orania_palindan))	(Phoenix_dactylifera	(Serenoa_repens	Sabal_domingensis)))	(Iriartea_deltoidea	(((Geonoma_undata	(Leopoldinia_pulchra	Pelagodoxa_henryana))	((((Hydriastele_microspadix	Dypsis_decaryi)	((Burretiokentia_grandiflora	Kentiopsis_piersoniorum)	(Veitchia_spiralis	Heterospathe_cagayanensis)))	Dictyosperma_album)	((Prestoea_acuminata	(Oenocarpus_bataua	Oenocarpus_minor))	Manicaria_saccifera)))	Roystonea_regia)))	Pseudophoenix_vinifera)))))	Kingia_australis);
((((Calamus_caryotoides	Podococcus_barteri)	((Orania_palindan	Sclerosperma_profizianum)	((((((((Dictyosperma_album	(Hydriastele_microspadix	(Burretiokentia_grandiflora	(Heterospathe_cagayanensis	(Veitchia_spiralis	(Dypsis_decaryi	Kentiopsis_piersoniorum))))))	((Prestoea_acuminata	(Oenocarpus_bataua	Oenocarpus_minor))	(Leopoldinia_pulchra	Pelagodoxa_henryana)))	Geonoma_undata)	Manicaria_saccifera)	Roystonea_regia)	Iriartea_deltoidea)	(Pseudophoenix_vinifera	(((Reinhardtia_paiewonskiana	Reinhardtia_latisecta)	(Reinhardtia_simplex	Reinhardtia_gracilis))	((Bactris_major	(Elaeis_oleifera	Elaeis_guineensis))	Attalea_speciosa))))	(Phoenix_dactylifera	(Serenoa_repens	Sabal_domingensis)))))	Nypa_fruticans)	Kingia_australis);
(((Calamus_caryotoides	((Sabal_domingensis	(Phoenix_dactylifera	Serenoa_repens))	(((Orania_palindan	(((Elaeis_oleifera	Elaeis_guineensis)	Attalea_speciosa)	(((Reinhardtia_paiewonskiana	Reinhardtia_latisecta)	(Reinhardtia_simplex	Reinhardtia_gracilis))	Bactris_major)))	((((Geonoma_undata	(Manicaria_saccifera	(Leopoldinia_pulchra	Pelagodoxa_henryana)))	((((Dypsis_decaryi	(Burretiokentia_grandiflora	Kentiopsis_piersoniorum))	(Heterospathe_cagayanensis	Veitchia_spiralis))	(Dictyosperma_album	Hydriastele_microspadix))	(Prestoea_acuminata	(Oenocarpus_bataua	Oenocarpus_minor))))	Roystonea_regia)	Pseudophoenix_vinifera))	((Iriartea_deltoidea	Podococcus_barteri)	Sclerosperma_profizianum))))	Nypa_fruticans)	Kingia_australis);
((Sclerosperma_profizianum	(((((Nypa_fruticans	Calamus_caryotoides)	(Phoenix_dactylifera	(Serenoa_repens	Sabal_domingensis)))	((((Reinhardtia_paiewonskiana	Reinhardtia_latisecta)	(Reinhardtia_simplex	Reinhardtia_gracilis))	((Attalea_speciosa	Bactris_major)	(Elaeis_oleifera	Elaeis_guineensis)))	((Roystonea_regia	(Manicaria_saccifera	(((Geonoma_undata	Pelagodoxa_henryana)	(Hydriastele_microspadix	(((Burretiokentia_grandiflora	(Iriartea_deltoidea	Kentiopsis_piersoniorum))	(Heterospathe_cagayanensis	Veitchia_spiralis))	(Dypsis_decaryi	Dictyosperma_album))))	(Prestoea_acuminata	(Oenocarpus_bataua	Oenocarpus_minor)))))	Pseudophoenix_vinifera)))	Orania_palindan)	(Podococcus_barteri	Leopoldinia_pulchra)))	Kingia_australis);
((Nypa_fruticans	(Calamus_caryotoides	((Phoenix_dactylifera	(Serenoa_repens	Sabal_domingensis))	(((((Roystonea_regia	(Manicaria_saccifera	(Leopoldinia_pulchra	(((Geonoma_undata	Pelagodoxa_henryana)	(((Burretiokentia_grandiflora	((Dypsis_decaryi	Kentiopsis_piersoniorum)	(Heterospathe_cagayanensis	Veitchia_spiralis)))	Dictyosperma_album)	Hydriastele_microspadix))	(Prestoea_acuminata	(Oenocarpus_bataua	Oenocarpus_minor))))))	Iriartea_deltoidea)	(Pseudophoenix_vinifera	(((Bactris_major	(Elaeis_oleifera	Elaeis_guineensis))	((Reinhardtia_paiewonskiana	Reinhardtia_latisecta)	(Reinhardtia_simplex	Reinhardtia_gracilis)))	Attalea_speciosa)))	Podococcus_barteri)	(Sclerosperma_profizianum	Orania_palindan)))))	Kingia_australis);
((Calamus_caryotoides	((((((((Leopoldinia_pulchra	Podococcus_barteri)	Roystonea_regia)	(Manicaria_saccifera	(((Geonoma_undata	Pelagodoxa_henryana)	((Burretiokentia_grandiflora	(Kentiopsis_piersoniorum	(Heterospathe_cagayanensis	Veitchia_spiralis)))	((Dypsis_decaryi	Dictyosperma_album)	Hydriastele_microspadix)))	(Prestoea_acuminata	(Oenocarpus_bataua	Oenocarpus_minor)))))	(Pseudophoenix_vinifera	(((Bactris_major	(Elaeis_oleifera	Elaeis_guineensis))	((Reinhardtia_paiewonskiana	Reinhardtia_latisecta)	(Reinhardtia_simplex	Reinhardtia_gracilis)))	Attalea_speciosa)))	(Sclerosperma_profizianum	Orania_palindan))	Iriartea_deltoidea)	(Phoenix_dactylifera	(Serenoa_repens	Sabal_domingensis)))	Nypa_fruticans))	Kingia_australis);
((Nypa_fruticans	(Calamus_caryotoides	(((((Iriartea_deltoidea	Roystonea_regia)	(Pseudophoenix_vinifera	(Manicaria_saccifera	(((Geonoma_undata	(Leopoldinia_pulchra	Pelagodoxa_henryana))	(Dictyosperma_album	(Hydriastele_microspadix	(((Veitchia_spiralis	Burretiokentia_grandiflora)	Heterospathe_cagayanensis)	(Kentiopsis_piersoniorum	Dypsis_decaryi)))))	(Prestoea_acuminata	(Oenocarpus_bataua	Oenocarpus_minor))))))	(((Bactris_major	(Elaeis_oleifera	Elaeis_guineensis))	((Reinhardtia_paiewonskiana	Reinhardtia_latisecta)	(Reinhardtia_simplex	Reinhardtia_gracilis)))	Attalea_speciosa))	(Podococcus_barteri	(Sclerosperma_profizianum	Orania_palindan)))	(Phoenix_dactylifera	(Serenoa_repens	Sabal_domingensis)))))	Kingia_australis);
((Nypa_fruticans	(Calamus_caryotoides	(Podococcus_barteri	((Sclerosperma_profizianum	Orania_palindan)	((Sabal_domingensis	(Phoenix_dactylifera	Serenoa_repens))	((Roystonea_regia	(Pseudophoenix_vinifera	(Manicaria_saccifera	((((Hydriastele_microspadix	(((Veitchia_spiralis	Heterospathe_cagayanensis)	((Kentiopsis_piersoniorum	Dypsis_decaryi)	Burretiokentia_grandiflora))	Dictyosperma_album))	(Prestoea_acuminata	(Oenocarpus_bataua	Oenocarpus_minor)))	(Iriartea_deltoidea	Geonoma_undata))	(Leopoldinia_pulchra	Pelagodoxa_henryana)))))	((((Elaeis_oleifera	Elaeis_guineensis)	Attalea_speciosa)	((Reinhardtia_paiewonskiana	Reinhardtia_latisecta)	(Reinhardtia_simplex	Reinhardtia_gracilis)))	Bactris_major)))))))	Kingia_australis);
((((Phoenix_dactylifera	(Serenoa_repens	Sabal_domingensis))	(((Roystonea_regia	(Manicaria_saccifera	((Prestoea_acuminata	(Oenocarpus_bataua	Oenocarpus_minor))	((Geonoma_undata	(Leopoldinia_pulchra	Pelagodoxa_henryana))	(Dictyosperma_album	(Hydriastele_microspadix	(((Heterospathe_cagayanensis	Veitchia_spiralis)	(Kentiopsis_piersoniorum	Burretiokentia_grandiflora))	Dypsis_decaryi)))))))	Iriartea_deltoidea)	(Pseudophoenix_vinifera	(Attalea_speciosa	(((Reinhardtia_paiewonskiana	Reinhardtia_latisecta)	(Reinhardtia_simplex	Reinhardtia_gracilis))	(Bactris_major	(Elaeis_oleifera	Elaeis_guineensis)))))))	(((Orania_palindan	Podococcus_barteri)	(Nypa_fruticans	Calamus_caryotoides))	Sclerosperma_profizianum))	Kingia_australis);
(((Orania_palindan	Sclerosperma_profizianum)	((((Bactris_major	(Elaeis_oleifera	Elaeis_guineensis))	(Attalea_speciosa	((Reinhardtia_paiewonskiana	Reinhardtia_latisecta)	(Reinhardtia_simplex	Reinhardtia_gracilis))))	(Iriartea_deltoidea	(Podococcus_barteri	(Roystonea_regia	(Pseudophoenix_vinifera	(Manicaria_saccifera	((Leopoldinia_pulchra	Pelagodoxa_henryana)	(((Hydriastele_microspadix	(Dictyosperma_album	((Heterospathe_cagayanensis	Veitchia_spiralis)	(Dypsis_decaryi	(Burretiokentia_grandiflora	Kentiopsis_piersoniorum)))))	(Prestoea_acuminata	(Oenocarpus_bataua	Oenocarpus_minor)))	Geonoma_undata))))))))	((Phoenix_dactylifera	(Serenoa_repens	Sabal_domingensis))	(Nypa_fruticans	Calamus_caryotoides))))	Kingia_australis);
((Nypa_fruticans	(Calamus_caryotoides	(((Orania_palindan	((Leopoldinia_pulchra	Podococcus_barteri)	Sclerosperma_profizianum))	((((((Attalea_speciosa	Bactris_major)	(Elaeis_oleifera	Elaeis_guineensis))	((Reinhardtia_paiewonskiana	Reinhardtia_latisecta)	(Reinhardtia_simplex	Reinhardtia_gracilis)))	Roystonea_regia)	(Manicaria_saccifera	((Dictyosperma_album	((Dypsis_decaryi	((Burretiokentia_grandiflora	Kentiopsis_piersoniorum)	(Heterospathe_cagayanensis	Veitchia_spiralis)))	Hydriastele_microspadix))	(Pelagodoxa_henryana	((Prestoea_acuminata	(Oenocarpus_bataua	Oenocarpus_minor))	Geonoma_undata)))))	(Iriartea_deltoidea	Pseudophoenix_vinifera)))	(Phoenix_dactylifera	(Serenoa_repens	Sabal_domingensis)))))	Kingia_australis);
((Sclerosperma_profizianum	(Podococcus_barteri	((((Nypa_fruticans	Calamus_caryotoides)	(Sabal_domingensis	(Serenoa_repens	Phoenix_dactylifera)))	((((Elaeis_oleifera	Elaeis_guineensis)	(Attalea_speciosa	Bactris_major))	((Reinhardtia_latisecta	Reinhardtia_paiewonskiana)	(Reinhardtia_gracilis	Reinhardtia_simplex)))	(Roystonea_regia	(Pseudophoenix_vinifera	(Iriartea_deltoidea	(Manicaria_saccifera	((Leopoldinia_pulchra	Pelagodoxa_henryana)	(Geonoma_undata	((Prestoea_acuminata	(Oenocarpus_minor	Oenocarpus_bataua))	(Dictyosperma_album	(Hydriastele_microspadix	(((Burretiokentia_grandiflora	Kentiopsis_piersoniorum)	(Heterospathe_cagayanensis	Veitchia_spiralis))	Dypsis_decaryi))))))))))))	Orania_palindan)))	Kingia_australis);
((Nypa_fruticans	(Calamus_caryotoides	(((Phoenix_dactylifera	((Iriartea_deltoidea	Sabal_domingensis)	Serenoa_repens))	(((((Elaeis_oleifera	Elaeis_guineensis)	Attalea_speciosa)	((Reinhardtia_latisecta	Reinhardtia_paiewonskiana)	(Reinhardtia_gracilis	Reinhardtia_simplex)))	Bactris_major)	(Roystonea_regia	(Pseudophoenix_vinifera	(Manicaria_saccifera	((Prestoea_acuminata	(Oenocarpus_minor	Oenocarpus_bataua))	((Geonoma_undata	(Leopoldinia_pulchra	Pelagodoxa_henryana))	(Hydriastele_microspadix	((((Burretiokentia_grandiflora	Kentiopsis_piersoniorum)	(Heterospathe_cagayanensis	Veitchia_spiralis))	Dypsis_decaryi)	Dictyosperma_album)))))))))	(Orania_palindan	(Sclerosperma_profizianum	Podococcus_barteri)))))	Kingia_australis);
((Nypa_fruticans	(Calamus_caryotoides	(((Sclerosperma_profizianum	(((((Bactris_major	(Elaeis_oleifera	Elaeis_guineensis))	Attalea_speciosa)	((Reinhardtia_latisecta	Reinhardtia_paiewonskiana)	(Reinhardtia_gracilis	Reinhardtia_simplex)))	(Sabal_domingensis	(Serenoa_repens	Phoenix_dactylifera)))	(((Manicaria_saccifera	((Geonoma_undata	(Leopoldinia_pulchra	Pelagodoxa_henryana))	((Dictyosperma_album	(Hydriastele_microspadix	((Heterospathe_cagayanensis	Veitchia_spiralis)	(Dypsis_decaryi	(Burretiokentia_grandiflora	Kentiopsis_piersoniorum)))))	(Prestoea_acuminata	(Oenocarpus_minor	Oenocarpus_bataua)))))	Iriartea_deltoidea)	Roystonea_regia)))	Pseudophoenix_vinifera)	(Orania_palindan	Podococcus_barteri))))	Kingia_australis);
((((Pseudophoenix_vinifera	(Iriartea_deltoidea	(Roystonea_regia	(Geonoma_undata	((Leopoldinia_pulchra	Pelagodoxa_henryana)	(Manicaria_saccifera	((Dictyosperma_album	((Burretiokentia_grandiflora	Hydriastele_microspadix)	((Heterospathe_cagayanensis	Veitchia_spiralis)	(Dypsis_decaryi	Kentiopsis_piersoniorum))))	(Prestoea_acuminata	(Oenocarpus_minor	Oenocarpus_bataua)))))))))	((Attalea_speciosa	(((Reinhardtia_latisecta	Reinhardtia_paiewonskiana)	(Reinhardtia_gracilis	Reinhardtia_simplex))	(Bactris_major	(Elaeis_oleifera	Elaeis_guineensis))))	((Podococcus_barteri	(Orania_palindan	Sclerosperma_profizianum))	(Sabal_domingensis	(Serenoa_repens	Phoenix_dactylifera)))))	(Nypa_fruticans	Calamus_caryotoides))	Kingia_australis);
(((Leopoldinia_pulchra	Podococcus_barteri)	((Orania_palindan	(((Iriartea_deltoidea	(Roystonea_regia	(((Prestoea_acuminata	(Oenocarpus_minor	Oenocarpus_bataua))	((Pelagodoxa_henryana	Geonoma_undata)	(Hydriastele_microspadix	(Dictyosperma_album	(Dypsis_decaryi	(Veitchia_spiralis	(Heterospathe_cagayanensis	(Burretiokentia_grandiflora	Kentiopsis_piersoniorum))))))))	Manicaria_saccifera)))	((Nypa_fruticans	Calamus_caryotoides)	(Phoenix_dactylifera	(Sabal_domingensis	Serenoa_repens))))	(Pseudophoenix_vinifera	(((Reinhardtia_latisecta	Reinhardtia_paiewonskiana)	(Reinhardtia_gracilis	Reinhardtia_simplex))	((Bactris_major	(Elaeis_oleifera	Elaeis_guineensis))	Attalea_speciosa)))))	Sclerosperma_profizianum))	Kingia_australis);
(((Leopoldinia_pulchra	Podococcus_barteri)	((Orania_palindan	((Phoenix_dactylifera	(Sabal_domingensis	Serenoa_repens))	((((((Reinhardtia_latisecta	Reinhardtia_paiewonskiana)	(Reinhardtia_gracilis	Reinhardtia_simplex))	(Elaeis_oleifera	Elaeis_guineensis))	(Attalea_speciosa	Bactris_major))	((Calamus_caryotoides	(((Geonoma_undata	(Pelagodoxa_henryana	(Manicaria_saccifera	(((Burretiokentia_grandiflora	(Hydriastele_microspadix	(Dypsis_decaryi	(Veitchia_spiralis	(Heterospathe_cagayanensis	Kentiopsis_piersoniorum)))))	Dictyosperma_album)	(Prestoea_acuminata	(Oenocarpus_minor	Oenocarpus_bataua))))))	Roystonea_regia)	Iriartea_deltoidea))	Pseudophoenix_vinifera))	Nypa_fruticans)))	Sclerosperma_profizianum))	Kingia_australis);
(((Leopoldinia_pulchra	Podococcus_barteri)	((Orania_palindan	((((((Reinhardtia_latisecta	Reinhardtia_paiewonskiana)	(Reinhardtia_gracilis	Reinhardtia_simplex))	(Bactris_major	(Elaeis_oleifera	Elaeis_guineensis)))	Attalea_speciosa)	(Roystonea_regia	(Pseudophoenix_vinifera	(((Prestoea_acuminata	(Oenocarpus_minor	Oenocarpus_bataua))	(((Dictyosperma_album	((Veitchia_spiralis	(Heterospathe_cagayanensis	(Dypsis_decaryi	Kentiopsis_piersoniorum)))	Hydriastele_microspadix))	Burretiokentia_grandiflora)	(Pelagodoxa_henryana	(Iriartea_deltoidea	Geonoma_undata))))	Manicaria_saccifera))))	((Calamus_caryotoides	Nypa_fruticans)	(Phoenix_dactylifera	(Sabal_domingensis	Serenoa_repens)))))	Sclerosperma_profizianum))	Kingia_australis);
((Bactris_major	((((((Sclerosperma_profizianum	Orania_palindan)	Podococcus_barteri)	(Phoenix_dactylifera	(Sabal_domingensis	Serenoa_repens)))	Roystonea_regia)	(((Calamus_caryotoides	Nypa_fruticans)	Pseudophoenix_vinifera)	((((Dictyosperma_album	(Burretiokentia_grandiflora	(((Dypsis_decaryi	Kentiopsis_piersoniorum)	(Veitchia_spiralis	Heterospathe_cagayanensis))	Hydriastele_microspadix)))	((Iriartea_deltoidea	(Leopoldinia_pulchra	Geonoma_undata))	(Prestoea_acuminata	(Oenocarpus_minor	Oenocarpus_bataua))))	Pelagodoxa_henryana)	Manicaria_saccifera)))	(((Reinhardtia_latisecta	Reinhardtia_paiewonskiana)	(Reinhardtia_gracilis	Reinhardtia_simplex))	(Attalea_speciosa	(Elaeis_oleifera	Elaeis_guineensis)))))	Kingia_australis);
(((((Sclerosperma_profizianum	Orania_palindan)	Podococcus_barteri)	((Phoenix_dactylifera	(Sabal_domingensis	Serenoa_repens))	(((((Reinhardtia_latisecta	Reinhardtia_paiewonskiana)	(Reinhardtia_gracilis	Reinhardtia_simplex))	(Attalea_speciosa	(Elaeis_oleifera	Elaeis_guineensis)))	Bactris_major)	(Pseudophoenix_vinifera	((Roystonea_regia	((((Dictyosperma_album	((Dypsis_decaryi	((Kentiopsis_piersoniorum	Burretiokentia_grandiflora)	(Heterospathe_cagayanensis	Veitchia_spiralis)))	Hydriastele_microspadix))	(Prestoea_acuminata	(Oenocarpus_minor	Oenocarpus_bataua)))	Leopoldinia_pulchra)	(Pelagodoxa_henryana	(Geonoma_undata	Manicaria_saccifera))))	Iriartea_deltoidea)))))	(Calamus_caryotoides	Nypa_fruticans))	Kingia_australis);
((((Pseudophoenix_vinifera	(Iriartea_deltoidea	((Dictyosperma_album	(Hydriastele_microspadix	(Burretiokentia_grandiflora	((Dypsis_decaryi	Kentiopsis_piersoniorum)	(Heterospathe_cagayanensis	Veitchia_spiralis)))))	((Prestoea_acuminata	(Oenocarpus_minor	Oenocarpus_bataua))	((Leopoldinia_pulchra	Pelagodoxa_henryana)	(Geonoma_undata	Manicaria_saccifera))))))	(((((Reinhardtia_latisecta	Reinhardtia_paiewonskiana)	(Reinhardtia_gracilis	Reinhardtia_simplex))	((Elaeis_oleifera	Elaeis_guineensis)	(Attalea_speciosa	Bactris_major)))	((Orania_palindan	(Podococcus_barteri	Sclerosperma_profizianum))	(Phoenix_dactylifera	(Sabal_domingensis	Serenoa_repens))))	Roystonea_regia))	(Calamus_caryotoides	Nypa_fruticans))	Kingia_australis);
((((Sclerosperma_profizianum	Orania_palindan)	((Phoenix_dactylifera	(Serenoa_repens	Sabal_domingensis))	((Leopoldinia_pulchra	Podococcus_barteri)	((((Iriartea_deltoidea	Roystonea_regia)	(((Prestoea_acuminata	(Oenocarpus_minor	Oenocarpus_bataua))	(Dictyosperma_album	(Hydriastele_microspadix	(((Dypsis_decaryi	Kentiopsis_piersoniorum)	(Heterospathe_cagayanensis	Veitchia_spiralis))	Burretiokentia_grandiflora))))	((Geonoma_undata	Manicaria_saccifera)	Pelagodoxa_henryana)))	Pseudophoenix_vinifera)	((((Elaeis_oleifera	Elaeis_guineensis)	Attalea_speciosa)	((Reinhardtia_simplex	Reinhardtia_gracilis)	(Reinhardtia_latisecta	Reinhardtia_paiewonskiana)))	Bactris_major)))))	(Nypa_fruticans	Calamus_caryotoides))	Kingia_australis);
((Nypa_fruticans	(Calamus_caryotoides	(((Iriartea_deltoidea	(Roystonea_regia	(((Prestoea_acuminata	(Oenocarpus_minor	Oenocarpus_bataua))	(Dictyosperma_album	(Hydriastele_microspadix	((Heterospathe_cagayanensis	Veitchia_spiralis)	((Kentiopsis_piersoniorum	Burretiokentia_grandiflora)	Dypsis_decaryi)))))	((Geonoma_undata	Manicaria_saccifera)	(Leopoldinia_pulchra	Pelagodoxa_henryana)))))	Pseudophoenix_vinifera)	(((((Reinhardtia_simplex	Reinhardtia_gracilis)	(Reinhardtia_latisecta	Reinhardtia_paiewonskiana))	(Bactris_major	(Elaeis_oleifera	Elaeis_guineensis)))	Attalea_speciosa)	((Sclerosperma_profizianum	(Podococcus_barteri	Orania_palindan))	(Phoenix_dactylifera	(Serenoa_repens	Sabal_domingensis)))))))	Kingia_australis);
(((Nypa_fruticans	Calamus_caryotoides)	((Sabal_domingensis	(Phoenix_dactylifera	Serenoa_repens))	((Orania_palindan	(Sclerosperma_profizianum	(Leopoldinia_pulchra	Podococcus_barteri)))	((((Iriartea_deltoidea	(((Geonoma_undata	Manicaria_saccifera)	Pelagodoxa_henryana)	(((Hydriastele_microspadix	(((Veitchia_spiralis	Heterospathe_cagayanensis)	(Kentiopsis_piersoniorum	Dypsis_decaryi))	Dictyosperma_album))	Burretiokentia_grandiflora)	(Prestoea_acuminata	(Oenocarpus_minor	Oenocarpus_bataua)))))	Pseudophoenix_vinifera)	Roystonea_regia)	((((Reinhardtia_simplex	Reinhardtia_gracilis)	(Reinhardtia_latisecta	Reinhardtia_paiewonskiana))	(Bactris_major	(Elaeis_oleifera	Elaeis_guineensis)))	Attalea_speciosa)))))	Kingia_australis);
((Nypa_fruticans	(Calamus_caryotoides	((Phoenix_dactylifera	(Serenoa_repens	Sabal_domingensis))	((Orania_palindan	Sclerosperma_profizianum)	((Podococcus_barteri	(Iriartea_deltoidea	((((Prestoea_acuminata	(Oenocarpus_minor	Oenocarpus_bataua))	((Geonoma_undata	(Leopoldinia_pulchra	Pelagodoxa_henryana))	(((Heterospathe_cagayanensis	(((Burretiokentia_grandiflora	Kentiopsis_piersoniorum)	Dypsis_decaryi)	Veitchia_spiralis))	Dictyosperma_album)	Hydriastele_microspadix)))	Manicaria_saccifera)	Roystonea_regia)))	(Pseudophoenix_vinifera	(((Attalea_speciosa	Bactris_major)	(Elaeis_oleifera	Elaeis_guineensis))	((Reinhardtia_simplex	Reinhardtia_gracilis)	(Reinhardtia_latisecta	Reinhardtia_paiewonskiana)))))))))	Kingia_australis);
((Sclerosperma_profizianum	(((Pseudophoenix_vinifera	((((Attalea_speciosa	Bactris_major)	(Elaeis_oleifera	Elaeis_guineensis))	((Reinhardtia_simplex	Reinhardtia_gracilis)	(Reinhardtia_latisecta	Reinhardtia_paiewonskiana)))	(((Nypa_fruticans	Calamus_caryotoides)	(Phoenix_dactylifera	(Serenoa_repens	Sabal_domingensis)))	(Iriartea_deltoidea	((((Leopoldinia_pulchra	Pelagodoxa_henryana)	(Geonoma_undata	((Prestoea_acuminata	(Oenocarpus_minor	Oenocarpus_bataua))	(((((Burretiokentia_grandiflora	Kentiopsis_piersoniorum)	(Dypsis_decaryi	Heterospathe_cagayanensis))	Veitchia_spiralis)	Dictyosperma_album)	Hydriastele_microspadix))))	Manicaria_saccifera)	Roystonea_regia)))))	Orania_palindan)	Podococcus_barteri))	Kingia_australis);
((Nypa_fruticans	((Pseudophoenix_vinifera	Calamus_caryotoides)	(((((Attalea_speciosa	Bactris_major)	(Elaeis_oleifera	Elaeis_guineensis))	((Reinhardtia_simplex	Reinhardtia_gracilis)	(Reinhardtia_latisecta	Reinhardtia_paiewonskiana)))	((Podococcus_barteri	(Orania_palindan	Sclerosperma_profizianum))	(Phoenix_dactylifera	(Serenoa_repens	Sabal_domingensis))))	(Iriartea_deltoidea	((((Prestoea_acuminata	(Oenocarpus_minor	Oenocarpus_bataua))	((Geonoma_undata	(Leopoldinia_pulchra	Pelagodoxa_henryana))	(Hydriastele_microspadix	(Dictyosperma_album	((Veitchia_spiralis	Heterospathe_cagayanensis)	(Dypsis_decaryi	(Burretiokentia_grandiflora	Kentiopsis_piersoniorum)))))))	Manicaria_saccifera)	Roystonea_regia)))))	Kingia_australis);
(((((((((((Elaeis_oleifera	Elaeis_guineensis)	Attalea_speciosa)	((Reinhardtia_simplex	Reinhardtia_gracilis)	(Reinhardtia_latisecta	Reinhardtia_paiewonskiana)))	Bactris_major)	(((Leopoldinia_pulchra	Podococcus_barteri)	(Orania_palindan	Sclerosperma_profizianum))	(Phoenix_dactylifera	(Serenoa_repens	Sabal_domingensis))))	Iriartea_deltoidea)	(((Dictyosperma_album	((((Veitchia_spiralis	Heterospathe_cagayanensis)	(Burretiokentia_grandiflora	Kentiopsis_piersoniorum))	Dypsis_decaryi)	Hydriastele_microspadix))	((Prestoea_acuminata	(Oenocarpus_minor	Oenocarpus_bataua))	((Geonoma_undata	Manicaria_saccifera)	Pelagodoxa_henryana)))	Roystonea_regia))	Pseudophoenix_vinifera)	Calamus_caryotoides)	Nypa_fruticans)	Kingia_australis);
(((((((((Elaeis_oleifera	Elaeis_guineensis)	(Bactris_major	Attalea_speciosa))	((Reinhardtia_simplex	Reinhardtia_gracilis)	(Reinhardtia_latisecta	Reinhardtia_paiewonskiana)))	((Orania_palindan	(Sclerosperma_profizianum	(Leopoldinia_pulchra	Podococcus_barteri)))	(Phoenix_dactylifera	(Serenoa_repens	Sabal_domingensis))))	(Iriartea_deltoidea	((((Prestoea_acuminata	(Oenocarpus_minor	Oenocarpus_bataua))	((Geonoma_undata	Pelagodoxa_henryana)	(Dictyosperma_album	(Hydriastele_microspadix	((Heterospathe_cagayanensis	Veitchia_spiralis)	(Dypsis_decaryi	(Burretiokentia_grandiflora	Kentiopsis_piersoniorum)))))))	Manicaria_saccifera)	Roystonea_regia)))	Pseudophoenix_vinifera)	Calamus_caryotoides)	Nypa_fruticans)	Kingia_australis);
(((((Pseudophoenix_vinifera	Calamus_caryotoides)	(((((Elaeis_oleifera	Elaeis_guineensis)	(Bactris_major	Attalea_speciosa))	((Reinhardtia_simplex	Reinhardtia_gracilis)	(Reinhardtia_latisecta	Reinhardtia_paiewonskiana)))	((Orania_palindan	Sclerosperma_profizianum)	(Phoenix_dactylifera	(Serenoa_repens	Sabal_domingensis))))	(Iriartea_deltoidea	((((Prestoea_acuminata	(Oenocarpus_minor	Oenocarpus_bataua))	((Geonoma_undata	(Leopoldinia_pulchra	Pelagodoxa_henryana))	(Dictyosperma_album	(Hydriastele_microspadix	((Heterospathe_cagayanensis	Veitchia_spiralis)	(Dypsis_decaryi	(Burretiokentia_grandiflora	Kentiopsis_piersoniorum)))))))	Manicaria_saccifera)	Roystonea_regia))))	Podococcus_barteri)	Nypa_fruticans)	Kingia_australis);
((((Podococcus_barteri	((((Reinhardtia_simplex	Reinhardtia_gracilis)	(Reinhardtia_latisecta	Reinhardtia_paiewonskiana))	(Attalea_speciosa	((Elaeis_oleifera	Elaeis_guineensis)	Bactris_major)))	((Orania_palindan	Sclerosperma_profizianum)	(Phoenix_dactylifera	(Serenoa_repens	Sabal_domingensis)))))	((Calamus_caryotoides	Pseudophoenix_vinifera)	(Roystonea_regia	(Iriartea_deltoidea	(((Leopoldinia_pulchra	Pelagodoxa_henryana)	(((Dictyosperma_album	(Hydriastele_microspadix	((Heterospathe_cagayanensis	Veitchia_spiralis)	(Dypsis_decaryi	(Burretiokentia_grandiflora	Kentiopsis_piersoniorum)))))	(Prestoea_acuminata	(Oenocarpus_minor	Oenocarpus_bataua)))	Geonoma_undata))	Manicaria_saccifera)))))	Nypa_fruticans)	Kingia_australis);
((Podococcus_barteri	(((((((Roystonea_regia	(Manicaria_saccifera	(((Oenocarpus_bataua	Oenocarpus_minor)	Prestoea_acuminata)	((Dictyosperma_album	(Hydriastele_microspadix	((Heterospathe_cagayanensis	Veitchia_spiralis)	((Burretiokentia_grandiflora	Kentiopsis_piersoniorum)	Dypsis_decaryi))))	((Pelagodoxa_henryana	Leopoldinia_pulchra)	Geonoma_undata)))))	Iriartea_deltoidea)	(Pseudophoenix_vinifera	((Attalea_speciosa	Bactris_major)	((Elaeis_oleifera	Elaeis_guineensis)	((Reinhardtia_latisecta	Reinhardtia_paiewonskiana)	(Reinhardtia_simplex	Reinhardtia_gracilis))))))	(Sabal_domingensis	(Phoenix_dactylifera	Serenoa_repens)))	(Calamus_caryotoides	Nypa_fruticans))	Orania_palindan)	Sclerosperma_profizianum))	Kingia_australis);
((Nypa_fruticans	((((Orania_palindan	Sclerosperma_profizianum)	(((Roystonea_regia	(Manicaria_saccifera	(Pelagodoxa_henryana	(Geonoma_undata	(((Oenocarpus_bataua	Oenocarpus_minor)	Prestoea_acuminata)	(Dictyosperma_album	(Hydriastele_microspadix	(Heterospathe_cagayanensis	((Leopoldinia_pulchra	Veitchia_spiralis)	((Burretiokentia_grandiflora	Kentiopsis_piersoniorum)	Dypsis_decaryi))))))))))	(Pseudophoenix_vinifera	Iriartea_deltoidea))	(Podococcus_barteri	((((Reinhardtia_latisecta	Reinhardtia_paiewonskiana)	(Reinhardtia_simplex	Reinhardtia_gracilis))	(Bactris_major	(Elaeis_oleifera	Elaeis_guineensis)))	Attalea_speciosa))))	(Sabal_domingensis	(Phoenix_dactylifera	Serenoa_repens)))	Calamus_caryotoides))	Kingia_australis);
((((Leopoldinia_pulchra	Podococcus_barteri)	Orania_palindan)	(Sclerosperma_profizianum	((Pseudophoenix_vinifera	((Roystonea_regia	((((Reinhardtia_latisecta	Reinhardtia_paiewonskiana)	(Reinhardtia_simplex	Reinhardtia_gracilis))	(Bactris_major	(Elaeis_oleifera	Elaeis_guineensis)))	Attalea_speciosa))	(Manicaria_saccifera	(Pelagodoxa_henryana	(Geonoma_undata	(((Oenocarpus_bataua	Oenocarpus_minor)	Prestoea_acuminata)	(Dictyosperma_album	(Hydriastele_microspadix	((Heterospathe_cagayanensis	((Burretiokentia_grandiflora	Kentiopsis_piersoniorum)	Dypsis_decaryi))	Veitchia_spiralis)))))))))	(((Calamus_caryotoides	Nypa_fruticans)	(Phoenix_dactylifera	(Serenoa_repens	Sabal_domingensis)))	Iriartea_deltoidea))))	Kingia_australis);
(((Calamus_caryotoides	Nypa_fruticans)	((Phoenix_dactylifera	(Serenoa_repens	Sabal_domingensis))	((Orania_palindan	Sclerosperma_profizianum)	(Podococcus_barteri	((((Roystonea_regia	(Manicaria_saccifera	(Leopoldinia_pulchra	(((Oenocarpus_bataua	Oenocarpus_minor)	Prestoea_acuminata)	((Dictyosperma_album	(Hydriastele_microspadix	(((Burretiokentia_grandiflora	Kentiopsis_piersoniorum)	Dypsis_decaryi)	(Veitchia_spiralis	Heterospathe_cagayanensis))))	(Geonoma_undata	Pelagodoxa_henryana))))))	Iriartea_deltoidea)	Pseudophoenix_vinifera)	((((Reinhardtia_latisecta	Reinhardtia_paiewonskiana)	(Reinhardtia_simplex	Reinhardtia_gracilis))	(Bactris_major	(Elaeis_oleifera	Elaeis_guineensis)))	Attalea_speciosa))))))	Kingia_australis);
((Nypa_fruticans	((((Orania_palindan	((Elaeis_oleifera	Elaeis_guineensis)	(((Reinhardtia_latisecta	Reinhardtia_paiewonskiana)	(Reinhardtia_simplex	Reinhardtia_gracilis))	(Attalea_speciosa	Bactris_major))))	((Pseudophoenix_vinifera	Podococcus_barteri)	((Roystonea_regia	(Manicaria_saccifera	((((Oenocarpus_bataua	Oenocarpus_minor)	Prestoea_acuminata)	((Dictyosperma_album	(Hydriastele_microspadix	(Dypsis_decaryi	((Heterospathe_cagayanensis	Veitchia_spiralis)	(Burretiokentia_grandiflora	Kentiopsis_piersoniorum)))))	(Pelagodoxa_henryana	Leopoldinia_pulchra)))	Geonoma_undata)))	Iriartea_deltoidea)))	((Phoenix_dactylifera	(Serenoa_repens	Sabal_domingensis))	Sclerosperma_profizianum))	Calamus_caryotoides))	Kingia_australis);
((Orania_palindan	((Podococcus_barteri	(((Calamus_caryotoides	Nypa_fruticans)	Pseudophoenix_vinifera)	(((Phoenix_dactylifera	(Serenoa_repens	Sabal_domingensis))	(Bactris_major	((((Reinhardtia_latisecta	Reinhardtia_paiewonskiana)	(Reinhardtia_simplex	Reinhardtia_gracilis))	Attalea_speciosa)	(Elaeis_oleifera	Elaeis_guineensis))))	((Roystonea_regia	(Manicaria_saccifera	(((((Oenocarpus_bataua	Oenocarpus_minor)	Prestoea_acuminata)	((Dictyosperma_album	((Veitchia_spiralis	((Dypsis_decaryi	Kentiopsis_piersoniorum)	Heterospathe_cagayanensis))	Burretiokentia_grandiflora))	Hydriastele_microspadix))	(Pelagodoxa_henryana	Leopoldinia_pulchra))	Geonoma_undata)))	Iriartea_deltoidea))))	Sclerosperma_profizianum))	Kingia_australis);
(((Calamus_caryotoides	Nypa_fruticans)	((Sabal_domingensis	(Phoenix_dactylifera	Serenoa_repens))	(((Pseudophoenix_vinifera	(((Reinhardtia_latisecta	Reinhardtia_paiewonskiana)	(Reinhardtia_simplex	Reinhardtia_gracilis))	(((Elaeis_oleifera	Elaeis_guineensis)	Bactris_major)	Attalea_speciosa)))	((Roystonea_regia	((Burretiokentia_grandiflora	(Dictyosperma_album	(Hydriastele_microspadix	((Dypsis_decaryi	Kentiopsis_piersoniorum)	(Heterospathe_cagayanensis	Veitchia_spiralis)))))	(((Leopoldinia_pulchra	Pelagodoxa_henryana)	(Geonoma_undata	Manicaria_saccifera))	((Oenocarpus_bataua	Oenocarpus_minor)	Prestoea_acuminata))))	Iriartea_deltoidea))	(Podococcus_barteri	(Sclerosperma_profizianum	Orania_palindan)))))	Kingia_australis);
((Iriartea_deltoidea	((Podococcus_barteri	Sclerosperma_profizianum)	((Orania_palindan	(((Calamus_caryotoides	Nypa_fruticans)	(Phoenix_dactylifera	(Serenoa_repens	Sabal_domingensis)))	((Pseudophoenix_vinifera	(Attalea_speciosa	(((Reinhardtia_latisecta	Reinhardtia_paiewonskiana)	(Reinhardtia_simplex	Reinhardtia_gracilis))	((Elaeis_oleifera	Elaeis_guineensis)	Bactris_major))))	(((Burretiokentia_grandiflora	(Hydriastele_microspadix	((Veitchia_spiralis	((Dypsis_decaryi	Kentiopsis_piersoniorum)	Heterospathe_cagayanensis))	Dictyosperma_album)))	((Manicaria_saccifera	Pelagodoxa_henryana)	((Oenocarpus_bataua	Oenocarpus_minor)	Prestoea_acuminata)))	(Leopoldinia_pulchra	Geonoma_undata)))))	Roystonea_regia)))	Kingia_australis);
((Nypa_fruticans	((Phoenix_dactylifera	(Serenoa_repens	Sabal_domingensis))	((Orania_palindan	(Podococcus_barteri	Sclerosperma_profizianum))	((Attalea_speciosa	(((Reinhardtia_latisecta	Reinhardtia_paiewonskiana)	(Reinhardtia_simplex	Reinhardtia_gracilis))	((Elaeis_oleifera	Elaeis_guineensis)	Bactris_major)))	((Calamus_caryotoides	Pseudophoenix_vinifera)	(Iriartea_deltoidea	(Roystonea_regia	((Geonoma_undata	Manicaria_saccifera)	(((Pelagodoxa_henryana	((Oenocarpus_bataua	Oenocarpus_minor)	Prestoea_acuminata))	Leopoldinia_pulchra)	(Hydriastele_microspadix	(((Dypsis_decaryi	(Burretiokentia_grandiflora	Kentiopsis_piersoniorum))	(Heterospathe_cagayanensis	Veitchia_spiralis))	Dictyosperma_album)))))))))))	Kingia_australis);
((Sclerosperma_profizianum	(Orania_palindan	((((Pseudophoenix_vinifera	((((Reinhardtia_latisecta	Reinhardtia_paiewonskiana)	(Reinhardtia_simplex	Reinhardtia_gracilis))	((Elaeis_oleifera	Elaeis_guineensis)	Attalea_speciosa))	Bactris_major))	(Iriartea_deltoidea	(Roystonea_regia	(Manicaria_saccifera	(((Geonoma_undata	(Leopoldinia_pulchra	Pelagodoxa_henryana))	((Oenocarpus_bataua	Oenocarpus_minor)	Prestoea_acuminata))	((Dictyosperma_album	(Hydriastele_microspadix	((Dypsis_decaryi	Kentiopsis_piersoniorum)	(Heterospathe_cagayanensis	Veitchia_spiralis))))	Burretiokentia_grandiflora))))))	((Calamus_caryotoides	Nypa_fruticans)	(Phoenix_dactylifera	(Serenoa_repens	Sabal_domingensis))))	Podococcus_barteri)))	Kingia_australis);
