# Supplementary material for: Data supporting the nuclear phylogenomics of the palm subfamily Arecoideae (Arecaceae)
Source: Data Brief. 2016 Mar 2;7:532–6. doi: 10.1016/j.dib.2016.02.063 (PMC4796708; doi:10.1016/j.dib.2016.02.063)
Supplement: Supplementary file 5 — Supplementary material [file mmc5.zip › RAxML_bootstrap.Elaeis_392.raxml.tre]

(((((Attalea_speciosa	(Elaeis_oleifera	Elaeis_guineensis))	(Bactris_major	(((Reinhardtia_gracilis	Reinhardtia_simplex)	(Reinhardtia_latisecta	Reinhardtia_paiewonskiana))	Podococcus_barteri)))	((Leopoldinia_pulchra	((Geonoma_undata	((Veitchia_spiralis	((Heterospathe_cagayanensis	(Kentiopsis_piersoniorum	Hydriastele_microspadix))	Dypsis_decaryi))	Dictyosperma_album))	((Prestoea_acuminata	(Oenocarpus_minor	Oenocarpus_bataua))	(Manicaria_saccifera	Pelagodoxa_henryana))))	(((Phoenix_dactylifera	(Serenoa_repens	Sabal_domingensis))	Roystonea_regia)	(Orania_palindan	Sclerosperma_profizianum))))	(Chamaedorea_seifrizii	Pseudophoenix_vinifera))	Nypa_fruticans);
((((((Phoenix_dactylifera	(Serenoa_repens	Sabal_domingensis))	Chamaedorea_seifrizii)	Roystonea_regia)	(Pseudophoenix_vinifera	(((Attalea_speciosa	(Bactris_major	(Elaeis_oleifera	Elaeis_guineensis)))	(Leopoldinia_pulchra	(((Podococcus_barteri	Reinhardtia_gracilis)	Reinhardtia_simplex)	(Reinhardtia_latisecta	Reinhardtia_paiewonskiana))))	(Orania_palindan	((Manicaria_saccifera	Pelagodoxa_henryana)	((Geonoma_undata	(Dictyosperma_album	((Hydriastele_microspadix	(Veitchia_spiralis	(Heterospathe_cagayanensis	Kentiopsis_piersoniorum)))	Dypsis_decaryi)))	(Prestoea_acuminata	(Oenocarpus_minor	Oenocarpus_bataua))))))))	Sclerosperma_profizianum)	Nypa_fruticans);
(((Chamaedorea_seifrizii	((((Phoenix_dactylifera	(Serenoa_repens	Sabal_domingensis))	(Sclerosperma_profizianum	Roystonea_regia))	Orania_palindan)	Pseudophoenix_vinifera))	(((Geonoma_undata	(Dictyosperma_album	(((Heterospathe_cagayanensis	Kentiopsis_piersoniorum)	(Dypsis_decaryi	Hydriastele_microspadix))	Veitchia_spiralis)))	((Manicaria_saccifera	(Prestoea_acuminata	(Oenocarpus_minor	Oenocarpus_bataua)))	Pelagodoxa_henryana))	(((Attalea_speciosa	(Bactris_major	(Elaeis_oleifera	Elaeis_guineensis)))	(Reinhardtia_simplex	(Reinhardtia_latisecta	((Podococcus_barteri	Reinhardtia_gracilis)	Reinhardtia_paiewonskiana))))	Leopoldinia_pulchra)))	Nypa_fruticans);
((((Roystonea_regia	((Pseudophoenix_vinifera	(((Geonoma_undata	(Dictyosperma_album	((((Hydriastele_microspadix	Heterospathe_cagayanensis)	Kentiopsis_piersoniorum)	Dypsis_decaryi)	Veitchia_spiralis)))	((Prestoea_acuminata	(Oenocarpus_minor	Oenocarpus_bataua))	(Pelagodoxa_henryana	Manicaria_saccifera)))	(Leopoldinia_pulchra	(((Bactris_major	Attalea_speciosa)	(Elaeis_oleifera	Elaeis_guineensis))	(((Podococcus_barteri	Reinhardtia_gracilis)	Reinhardtia_simplex)	(Reinhardtia_latisecta	Reinhardtia_paiewonskiana))))))	Sclerosperma_profizianum))	(Chamaedorea_seifrizii	(Phoenix_dactylifera	(Serenoa_repens	Sabal_domingensis))))	Orania_palindan)	Nypa_fruticans);
((((Orania_palindan	((Manicaria_saccifera	((Prestoea_acuminata	(Oenocarpus_minor	Oenocarpus_bataua))	Pelagodoxa_henryana))	(Geonoma_undata	(Dictyosperma_album	((((Heterospathe_cagayanensis	Hydriastele_microspadix)	Dypsis_decaryi)	Kentiopsis_piersoniorum)	Veitchia_spiralis)))))	(Pseudophoenix_vinifera	((((Elaeis_oleifera	Elaeis_guineensis)	Leopoldinia_pulchra)	(((Podococcus_barteri	Reinhardtia_gracilis)	Reinhardtia_simplex)	(Reinhardtia_latisecta	Reinhardtia_paiewonskiana)))	(Bactris_major	Attalea_speciosa))))	(Sclerosperma_profizianum	((Chamaedorea_seifrizii	(Phoenix_dactylifera	(Serenoa_repens	Sabal_domingensis)))	Roystonea_regia)))	Nypa_fruticans);
(((Bactris_major	(Elaeis_oleifera	Elaeis_guineensis))	((((((Sclerosperma_profizianum	Roystonea_regia)	(Orania_palindan	(Chamaedorea_seifrizii	(Phoenix_dactylifera	(Serenoa_repens	Sabal_domingensis)))))	Pseudophoenix_vinifera)	(((Prestoea_acuminata	(Oenocarpus_minor	Oenocarpus_bataua))	(Pelagodoxa_henryana	Manicaria_saccifera))	(Geonoma_undata	(Dictyosperma_album	((((Heterospathe_cagayanensis	Kentiopsis_piersoniorum)	Hydriastele_microspadix)	Veitchia_spiralis)	Dypsis_decaryi)))))	(((Podococcus_barteri	Reinhardtia_gracilis)	Reinhardtia_simplex)	(Reinhardtia_latisecta	Reinhardtia_paiewonskiana)))	(Attalea_speciosa	Leopoldinia_pulchra)))	Nypa_fruticans);
(((((Sclerosperma_profizianum	Roystonea_regia)	(Orania_palindan	(Chamaedorea_seifrizii	(Phoenix_dactylifera	(Serenoa_repens	Sabal_domingensis)))))	Pseudophoenix_vinifera)	((Geonoma_undata	((((Hydriastele_microspadix	((Kentiopsis_piersoniorum	Dictyosperma_album)	Veitchia_spiralis))	Dypsis_decaryi)	Heterospathe_cagayanensis)	((Prestoea_acuminata	(Oenocarpus_minor	Oenocarpus_bataua))	(Pelagodoxa_henryana	Manicaria_saccifera))))	((((Podococcus_barteri	Reinhardtia_gracilis)	Reinhardtia_simplex)	(Reinhardtia_latisecta	Reinhardtia_paiewonskiana))	(Leopoldinia_pulchra	((Bactris_major	(Elaeis_oleifera	Elaeis_guineensis))	Attalea_speciosa)))))	Nypa_fruticans);
((((((Chamaedorea_seifrizii	(Phoenix_dactylifera	(Serenoa_repens	Sabal_domingensis)))	Roystonea_regia)	(Orania_palindan	Sclerosperma_profizianum))	Pseudophoenix_vinifera)	((Geonoma_undata	(((Veitchia_spiralis	((Hydriastele_microspadix	Heterospathe_cagayanensis)	(Kentiopsis_piersoniorum	Dypsis_decaryi)))	Dictyosperma_album)	((Prestoea_acuminata	(Oenocarpus_minor	Oenocarpus_bataua))	(Pelagodoxa_henryana	Manicaria_saccifera))))	(((Reinhardtia_simplex	(Reinhardtia_latisecta	Reinhardtia_paiewonskiana))	((Podococcus_barteri	Reinhardtia_gracilis)	Leopoldinia_pulchra))	((Bactris_major	(Elaeis_oleifera	Elaeis_guineensis))	Attalea_speciosa))))	Nypa_fruticans);
((Orania_palindan	(Sclerosperma_profizianum	((((Leopoldinia_pulchra	(((Pelagodoxa_henryana	((Veitchia_spiralis	((Heterospathe_cagayanensis	(Hydriastele_microspadix	Dypsis_decaryi))	Kentiopsis_piersoniorum))	Dictyosperma_album))	((Prestoea_acuminata	(Oenocarpus_minor	Oenocarpus_bataua))	Manicaria_saccifera))	Geonoma_undata))	(Chamaedorea_seifrizii	(((Reinhardtia_latisecta	Reinhardtia_paiewonskiana)	((Podococcus_barteri	Reinhardtia_gracilis)	Reinhardtia_simplex))	(Bactris_major	((Elaeis_oleifera	Elaeis_guineensis)	Attalea_speciosa)))))	((Phoenix_dactylifera	(Serenoa_repens	Sabal_domingensis))	Pseudophoenix_vinifera))	Roystonea_regia)))	Nypa_fruticans);
((((Orania_palindan	Sclerosperma_profizianum)	(Roystonea_regia	((Phoenix_dactylifera	(Serenoa_repens	Sabal_domingensis))	Chamaedorea_seifrizii)))	((((((Oenocarpus_minor	Oenocarpus_bataua)	(Pelagodoxa_henryana	Manicaria_saccifera))	Leopoldinia_pulchra)	(((Veitchia_spiralis	(Heterospathe_cagayanensis	((Hydriastele_microspadix	Kentiopsis_piersoniorum)	Dypsis_decaryi)))	Dictyosperma_album)	(Prestoea_acuminata	Geonoma_undata)))	((Bactris_major	((Reinhardtia_latisecta	Reinhardtia_paiewonskiana)	((Podococcus_barteri	Reinhardtia_gracilis)	Reinhardtia_simplex)))	((Elaeis_oleifera	Elaeis_guineensis)	Attalea_speciosa)))	Pseudophoenix_vinifera))	Nypa_fruticans);
(((Geonoma_undata	(Leopoldinia_pulchra	((Pelagodoxa_henryana	((Prestoea_acuminata	(Oenocarpus_bataua	Oenocarpus_minor))	Manicaria_saccifera))	((Veitchia_spiralis	((Kentiopsis_piersoniorum	Heterospathe_cagayanensis)	(Dypsis_decaryi	Hydriastele_microspadix)))	Dictyosperma_album))))	((((((((Reinhardtia_latisecta	Reinhardtia_paiewonskiana)	(Reinhardtia_simplex	Reinhardtia_gracilis))	(Bactris_major	Podococcus_barteri))	Elaeis_oleifera)	Elaeis_guineensis)	Attalea_speciosa)	Pseudophoenix_vinifera)	((Orania_palindan	(Sabal_domingensis	(Serenoa_repens	Phoenix_dactylifera)))	(Sclerosperma_profizianum	(Chamaedorea_seifrizii	Roystonea_regia)))))	Nypa_fruticans);
(((((Elaeis_oleifera	Elaeis_guineensis)	(((Reinhardtia_latisecta	Reinhardtia_paiewonskiana)	(Reinhardtia_simplex	Reinhardtia_gracilis))	(Bactris_major	Podococcus_barteri)))	(Orania_palindan	(Geonoma_undata	(Leopoldinia_pulchra	(((Pelagodoxa_henryana	((Oenocarpus_bataua	Oenocarpus_minor)	Manicaria_saccifera))	Prestoea_acuminata)	((Veitchia_spiralis	(((Kentiopsis_piersoniorum	Heterospathe_cagayanensis)	Hydriastele_microspadix)	Dypsis_decaryi))	Dictyosperma_album))))))	(Pseudophoenix_vinifera	(((Chamaedorea_seifrizii	Roystonea_regia)	((Sabal_domingensis	(Serenoa_repens	Phoenix_dactylifera))	Attalea_speciosa))	Sclerosperma_profizianum)))	Nypa_fruticans);
((Orania_palindan	(((Roystonea_regia	Sclerosperma_profizianum)	((((Geonoma_undata	(Dictyosperma_album	(Dypsis_decaryi	(Veitchia_spiralis	((Kentiopsis_piersoniorum	Heterospathe_cagayanensis)	Hydriastele_microspadix)))))	((Pelagodoxa_henryana	Manicaria_saccifera)	((Oenocarpus_bataua	Oenocarpus_minor)	Prestoea_acuminata)))	(((Attalea_speciosa	(Bactris_major	(Elaeis_oleifera	Elaeis_guineensis)))	((Reinhardtia_latisecta	Reinhardtia_paiewonskiana)	(Reinhardtia_simplex	(Podococcus_barteri	Reinhardtia_gracilis))))	Leopoldinia_pulchra))	Pseudophoenix_vinifera))	(Chamaedorea_seifrizii	(Phoenix_dactylifera	(Sabal_domingensis	Serenoa_repens)))))	Nypa_fruticans);
((Pseudophoenix_vinifera	((Phoenix_dactylifera	(Sabal_domingensis	Serenoa_repens))	((Chamaedorea_seifrizii	Orania_palindan)	(((((((Pelagodoxa_henryana	Manicaria_saccifera)	(Prestoea_acuminata	(Oenocarpus_bataua	Oenocarpus_minor)))	(Dictyosperma_album	(Veitchia_spiralis	((Heterospathe_cagayanensis	Kentiopsis_piersoniorum)	(Dypsis_decaryi	Hydriastele_microspadix)))))	Geonoma_undata)	Leopoldinia_pulchra)	((((Podococcus_barteri	Bactris_major)	Attalea_speciosa)	(Elaeis_oleifera	Elaeis_guineensis))	((Reinhardtia_latisecta	Reinhardtia_paiewonskiana)	(Reinhardtia_simplex	Reinhardtia_gracilis))))	(Roystonea_regia	Sclerosperma_profizianum)))))	Nypa_fruticans);
((Pseudophoenix_vinifera	((Phoenix_dactylifera	(Sabal_domingensis	Serenoa_repens))	(((((((Dypsis_decaryi	(Veitchia_spiralis	(Dictyosperma_album	(Kentiopsis_piersoniorum	Hydriastele_microspadix))))	Heterospathe_cagayanensis)	Geonoma_undata)	(Pelagodoxa_henryana	Manicaria_saccifera))	(Leopoldinia_pulchra	(Prestoea_acuminata	(Oenocarpus_bataua	Oenocarpus_minor))))	(((Elaeis_oleifera	Elaeis_guineensis)	((Podococcus_barteri	Bactris_major)	((Reinhardtia_latisecta	Reinhardtia_paiewonskiana)	(Reinhardtia_simplex	Reinhardtia_gracilis))))	Attalea_speciosa))	(Sclerosperma_profizianum	((Chamaedorea_seifrizii	Orania_palindan)	Roystonea_regia)))))	Nypa_fruticans);
(((((Attalea_speciosa	(Bactris_major	(Elaeis_oleifera	Elaeis_guineensis)))	((Reinhardtia_latisecta	Reinhardtia_paiewonskiana)	(Reinhardtia_simplex	(Podococcus_barteri	Reinhardtia_gracilis))))	Leopoldinia_pulchra)	(Pseudophoenix_vinifera	((((Chamaedorea_seifrizii	Orania_palindan)	(Phoenix_dactylifera	(Sabal_domingensis	Serenoa_repens)))	(Sclerosperma_profizianum	Roystonea_regia))	((((Veitchia_spiralis	(((Dypsis_decaryi	Dictyosperma_album)	Kentiopsis_piersoniorum)	Hydriastele_microspadix))	Heterospathe_cagayanensis)	(Pelagodoxa_henryana	((Prestoea_acuminata	(Oenocarpus_bataua	Oenocarpus_minor))	Manicaria_saccifera)))	Geonoma_undata))))	Nypa_fruticans);
((((Orania_palindan	(Phoenix_dactylifera	(Sabal_domingensis	Serenoa_repens)))	(Pseudophoenix_vinifera	(Sclerosperma_profizianum	Roystonea_regia)))	(((((Podococcus_barteri	Bactris_major)	(Attalea_speciosa	(Elaeis_oleifera	Elaeis_guineensis)))	((Reinhardtia_latisecta	Reinhardtia_paiewonskiana)	(Reinhardtia_simplex	Reinhardtia_gracilis)))	((Leopoldinia_pulchra	((Pelagodoxa_henryana	((Dypsis_decaryi	((Veitchia_spiralis	(Dictyosperma_album	Kentiopsis_piersoniorum))	Hydriastele_microspadix))	Heterospathe_cagayanensis))	((Prestoea_acuminata	(Oenocarpus_bataua	Oenocarpus_minor))	Manicaria_saccifera)))	Geonoma_undata))	Chamaedorea_seifrizii))	Nypa_fruticans);
(((Phoenix_dactylifera	(Sabal_domingensis	Serenoa_repens))	(((Sclerosperma_profizianum	Roystonea_regia)	((Pseudophoenix_vinifera	(((Podococcus_barteri	Bactris_major)	(Attalea_speciosa	(Leopoldinia_pulchra	(Elaeis_oleifera	Elaeis_guineensis))))	((Reinhardtia_latisecta	Reinhardtia_paiewonskiana)	(Reinhardtia_simplex	Reinhardtia_gracilis))))	((((Manicaria_saccifera	Pelagodoxa_henryana)	((Dypsis_decaryi	(Hydriastele_microspadix	((Kentiopsis_piersoniorum	Heterospathe_cagayanensis)	Dictyosperma_album)))	Veitchia_spiralis))	(Prestoea_acuminata	(Oenocarpus_bataua	Oenocarpus_minor)))	Geonoma_undata)))	(Chamaedorea_seifrizii	Orania_palindan)))	Nypa_fruticans);
(((Phoenix_dactylifera	(Sabal_domingensis	Serenoa_repens))	(((((((Elaeis_oleifera	Elaeis_guineensis)	((Podococcus_barteri	Bactris_major)	((Reinhardtia_latisecta	Reinhardtia_paiewonskiana)	(Reinhardtia_simplex	Reinhardtia_gracilis))))	Attalea_speciosa)	Chamaedorea_seifrizii)	(Roystonea_regia	(Orania_palindan	(Geonoma_undata	(((Dictyosperma_album	(Kentiopsis_piersoniorum	Heterospathe_cagayanensis))	(Dypsis_decaryi	(Hydriastele_microspadix	Veitchia_spiralis)))	(Leopoldinia_pulchra	((Pelagodoxa_henryana	Manicaria_saccifera)	(Prestoea_acuminata	(Oenocarpus_bataua	Oenocarpus_minor)))))))))	Sclerosperma_profizianum)	Pseudophoenix_vinifera))	Nypa_fruticans);
((((Sclerosperma_profizianum	(Orania_palindan	Pseudophoenix_vinifera))	(Roystonea_regia	(Phoenix_dactylifera	(Sabal_domingensis	Serenoa_repens))))	(((((Reinhardtia_latisecta	Reinhardtia_paiewonskiana)	(Reinhardtia_simplex	(Podococcus_barteri	Reinhardtia_gracilis)))	((Elaeis_oleifera	(Bactris_major	Elaeis_guineensis))	Attalea_speciosa))	Chamaedorea_seifrizii)	(((((Dypsis_decaryi	(Kentiopsis_piersoniorum	Heterospathe_cagayanensis))	(Hydriastele_microspadix	Veitchia_spiralis))	Dictyosperma_album)	(((Pelagodoxa_henryana	Manicaria_saccifera)	(Oenocarpus_bataua	Oenocarpus_minor))	(Prestoea_acuminata	Geonoma_undata)))	Leopoldinia_pulchra)))	Nypa_fruticans);
(((((Leopoldinia_pulchra	(((Prestoea_acuminata	(Oenocarpus_bataua	Oenocarpus_minor))	((Dypsis_decaryi	(Hydriastele_microspadix	(Veitchia_spiralis	(Kentiopsis_piersoniorum	Heterospathe_cagayanensis))))	Dictyosperma_album))	(Pelagodoxa_henryana	Manicaria_saccifera)))	Geonoma_undata)	((Attalea_speciosa	(Bactris_major	(Elaeis_guineensis	Elaeis_oleifera)))	((Reinhardtia_latisecta	Reinhardtia_paiewonskiana)	((Podococcus_barteri	Reinhardtia_gracilis)	Reinhardtia_simplex))))	(Pseudophoenix_vinifera	((Roystonea_regia	Sclerosperma_profizianum)	((Chamaedorea_seifrizii	Orania_palindan)	(Sabal_domingensis	(Phoenix_dactylifera	Serenoa_repens))))))	Nypa_fruticans);
((Pseudophoenix_vinifera	(((Orania_palindan	(Leopoldinia_pulchra	(((Pelagodoxa_henryana	(Manicaria_saccifera	(Oenocarpus_bataua	Oenocarpus_minor)))	(Dictyosperma_album	((Dypsis_decaryi	Veitchia_spiralis)	(Hydriastele_microspadix	(Kentiopsis_piersoniorum	Heterospathe_cagayanensis)))))	(Prestoea_acuminata	Geonoma_undata))))	((Attalea_speciosa	(Bactris_major	(Elaeis_guineensis	Elaeis_oleifera)))	((Reinhardtia_latisecta	Reinhardtia_paiewonskiana)	((Podococcus_barteri	Reinhardtia_gracilis)	Reinhardtia_simplex))))	(Sclerosperma_profizianum	((Chamaedorea_seifrizii	(Phoenix_dactylifera	(Serenoa_repens	Sabal_domingensis)))	Roystonea_regia))))	Nypa_fruticans);
((((Orania_palindan	((Leopoldinia_pulchra	(((Oenocarpus_bataua	Oenocarpus_minor)	((Dictyosperma_album	(Dypsis_decaryi	(Veitchia_spiralis	((Kentiopsis_piersoniorum	Heterospathe_cagayanensis)	Hydriastele_microspadix))))	(Pelagodoxa_henryana	Prestoea_acuminata)))	Manicaria_saccifera))	Geonoma_undata))	(Pseudophoenix_vinifera	(Attalea_speciosa	((Bactris_major	(Elaeis_guineensis	Elaeis_oleifera))	((Reinhardtia_latisecta	Reinhardtia_paiewonskiana)	((Podococcus_barteri	Reinhardtia_gracilis)	Reinhardtia_simplex))))))	(Sclerosperma_profizianum	((Chamaedorea_seifrizii	(Phoenix_dactylifera	(Serenoa_repens	Sabal_domingensis)))	Roystonea_regia)))	Nypa_fruticans);
((Sclerosperma_profizianum	(((Orania_palindan	(((((((Dictyosperma_album	Kentiopsis_piersoniorum)	(Dypsis_decaryi	Hydriastele_microspadix))	Veitchia_spiralis)	Heterospathe_cagayanensis)	Pelagodoxa_henryana)	(Manicaria_saccifera	(Prestoea_acuminata	(Oenocarpus_bataua	Oenocarpus_minor))))	(Geonoma_undata	Leopoldinia_pulchra)))	(((Bactris_major	(Elaeis_guineensis	Elaeis_oleifera))	Attalea_speciosa)	((Reinhardtia_latisecta	Reinhardtia_paiewonskiana)	((Podococcus_barteri	Reinhardtia_gracilis)	Reinhardtia_simplex))))	((Pseudophoenix_vinifera	(Chamaedorea_seifrizii	(Phoenix_dactylifera	(Serenoa_repens	Sabal_domingensis))))	Roystonea_regia)))	Nypa_fruticans);
(((((Chamaedorea_seifrizii	(Phoenix_dactylifera	(Serenoa_repens	Sabal_domingensis)))	Roystonea_regia)	((Orania_palindan	((((Dictyosperma_album	(Heterospathe_cagayanensis	(Dypsis_decaryi	(Hydriastele_microspadix	Kentiopsis_piersoniorum))))	Veitchia_spiralis)	((Pelagodoxa_henryana	Manicaria_saccifera)	(Prestoea_acuminata	(Oenocarpus_bataua	Oenocarpus_minor))))	(Geonoma_undata	Leopoldinia_pulchra)))	(Pseudophoenix_vinifera	(((Bactris_major	(Elaeis_guineensis	Elaeis_oleifera))	Attalea_speciosa)	((Reinhardtia_latisecta	Reinhardtia_paiewonskiana)	((Podococcus_barteri	Reinhardtia_gracilis)	Reinhardtia_simplex))))))	Sclerosperma_profizianum)	Nypa_fruticans);
(((Chamaedorea_seifrizii	(Attalea_speciosa	((Bactris_major	(Elaeis_guineensis	Elaeis_oleifera))	((Reinhardtia_latisecta	Reinhardtia_paiewonskiana)	((Podococcus_barteri	Reinhardtia_gracilis)	Reinhardtia_simplex)))))	(Sclerosperma_profizianum	(((Phoenix_dactylifera	(Serenoa_repens	Sabal_domingensis))	(Roystonea_regia	(Orania_palindan	(((Leopoldinia_pulchra	Geonoma_undata)	(Pelagodoxa_henryana	((Dictyosperma_album	(Dypsis_decaryi	(Hydriastele_microspadix	(Heterospathe_cagayanensis	Kentiopsis_piersoniorum))))	Veitchia_spiralis)))	(Prestoea_acuminata	(Manicaria_saccifera	(Oenocarpus_bataua	Oenocarpus_minor)))))))	Pseudophoenix_vinifera)))	Nypa_fruticans);
((((Attalea_speciosa	((Bactris_major	(Elaeis_guineensis	Elaeis_oleifera))	((Reinhardtia_latisecta	Reinhardtia_paiewonskiana)	((Podococcus_barteri	Reinhardtia_gracilis)	Reinhardtia_simplex))))	(((Roystonea_regia	((Pelagodoxa_henryana	Orania_palindan)	((Geonoma_undata	((Dictyosperma_album	(((Hydriastele_microspadix	Dypsis_decaryi)	Veitchia_spiralis)	Kentiopsis_piersoniorum))	Heterospathe_cagayanensis))	(Manicaria_saccifera	((Oenocarpus_bataua	Oenocarpus_minor)	Prestoea_acuminata)))))	((Chamaedorea_seifrizii	(Phoenix_dactylifera	(Serenoa_repens	Sabal_domingensis)))	Sclerosperma_profizianum))	Leopoldinia_pulchra))	Pseudophoenix_vinifera)	Nypa_fruticans);
((((((Podococcus_barteri	Bactris_major)	Attalea_speciosa)	(Leopoldinia_pulchra	((Elaeis_guineensis	Elaeis_oleifera)	((Reinhardtia_latisecta	(Reinhardtia_gracilis	Reinhardtia_paiewonskiana))	Reinhardtia_simplex))))	((Geonoma_undata	(((Heterospathe_cagayanensis	Kentiopsis_piersoniorum)	Hydriastele_microspadix)	Dictyosperma_album))	((Pelagodoxa_henryana	Dypsis_decaryi)	((Veitchia_spiralis	Manicaria_saccifera)	((Oenocarpus_bataua	Oenocarpus_minor)	Prestoea_acuminata)))))	((((Chamaedorea_seifrizii	Orania_palindan)	Sclerosperma_profizianum)	Roystonea_regia)	(Pseudophoenix_vinifera	(Phoenix_dactylifera	(Serenoa_repens	Sabal_domingensis)))))	Nypa_fruticans);
(((Phoenix_dactylifera	(Serenoa_repens	Sabal_domingensis))	((Chamaedorea_seifrizii	Orania_palindan)	((((Attalea_speciosa	(Elaeis_guineensis	Elaeis_oleifera))	((Podococcus_barteri	Bactris_major)	((Reinhardtia_latisecta	Reinhardtia_paiewonskiana)	(Reinhardtia_gracilis	Reinhardtia_simplex))))	(Leopoldinia_pulchra	(((((Hydriastele_microspadix	Dypsis_decaryi)	Veitchia_spiralis)	((Heterospathe_cagayanensis	Kentiopsis_piersoniorum)	Dictyosperma_album))	((Oenocarpus_bataua	Oenocarpus_minor)	(Manicaria_saccifera	Pelagodoxa_henryana)))	(Geonoma_undata	Prestoea_acuminata))))	(Pseudophoenix_vinifera	(Sclerosperma_profizianum	Roystonea_regia)))))	Nypa_fruticans);
((((Sclerosperma_profizianum	Roystonea_regia)	((((Podococcus_barteri	Bactris_major)	Attalea_speciosa)	(Leopoldinia_pulchra	(((Reinhardtia_latisecta	Reinhardtia_paiewonskiana)	(Reinhardtia_gracilis	Reinhardtia_simplex))	(Elaeis_guineensis	Elaeis_oleifera))))	((Chamaedorea_seifrizii	Orania_palindan)	(((Geonoma_undata	Prestoea_acuminata)	((Dypsis_decaryi	((Hydriastele_microspadix	(Kentiopsis_piersoniorum	Veitchia_spiralis))	Dictyosperma_album))	Heterospathe_cagayanensis))	((Oenocarpus_bataua	Oenocarpus_minor)	(Manicaria_saccifera	Pelagodoxa_henryana))))))	(Pseudophoenix_vinifera	(Serenoa_repens	(Sabal_domingensis	Phoenix_dactylifera))))	Nypa_fruticans);
(((Sclerosperma_profizianum	(Roystonea_regia	(Pseudophoenix_vinifera	((Serenoa_repens	Sabal_domingensis)	Phoenix_dactylifera))))	((((((Reinhardtia_paiewonskiana	Reinhardtia_latisecta)	(Reinhardtia_gracilis	Reinhardtia_simplex))	Podococcus_barteri)	Leopoldinia_pulchra)	((Chamaedorea_seifrizii	(Orania_palindan	(Geonoma_undata	((Pelagodoxa_henryana	(Dictyosperma_album	(((Hydriastele_microspadix	(Heterospathe_cagayanensis	Dypsis_decaryi))	Veitchia_spiralis)	Kentiopsis_piersoniorum)))	((Prestoea_acuminata	(Oenocarpus_minor	Oenocarpus_bataua))	Manicaria_saccifera)))))	((Elaeis_guineensis	Elaeis_oleifera)	Bactris_major)))	Attalea_speciosa))	Nypa_fruticans);
(((Chamaedorea_seifrizii	(((((Serenoa_repens	Sabal_domingensis)	Phoenix_dactylifera)	Orania_palindan)	(Pseudophoenix_vinifera	(Sclerosperma_profizianum	Roystonea_regia)))	((Leopoldinia_pulchra	((Dictyosperma_album	((Hydriastele_microspadix	Dypsis_decaryi)	((Heterospathe_cagayanensis	Kentiopsis_piersoniorum)	Veitchia_spiralis)))	((Prestoea_acuminata	(Oenocarpus_minor	Oenocarpus_bataua))	(Pelagodoxa_henryana	Manicaria_saccifera))))	Geonoma_undata)))	((Attalea_speciosa	((Elaeis_guineensis	Elaeis_oleifera)	Bactris_major))	((((Reinhardtia_gracilis	Reinhardtia_simplex)	Reinhardtia_paiewonskiana)	Reinhardtia_latisecta)	Podococcus_barteri)))	Nypa_fruticans);
((((Roystonea_regia	((Sabal_domingensis	(Phoenix_dactylifera	Serenoa_repens))	Chamaedorea_seifrizii))	Sclerosperma_profizianum)	((((Attalea_speciosa	((Elaeis_guineensis	Elaeis_oleifera)	Bactris_major))	((Reinhardtia_paiewonskiana	Reinhardtia_latisecta)	((Podococcus_barteri	Reinhardtia_gracilis)	Reinhardtia_simplex)))	Pseudophoenix_vinifera)	(Orania_palindan	(Leopoldinia_pulchra	(((Dictyosperma_album	((Veitchia_spiralis	Hydriastele_microspadix)	(Dypsis_decaryi	(Heterospathe_cagayanensis	Kentiopsis_piersoniorum))))	((Prestoea_acuminata	(Oenocarpus_minor	Oenocarpus_bataua))	(Pelagodoxa_henryana	Manicaria_saccifera)))	Geonoma_undata)))))	Nypa_fruticans);
(((((Bactris_major	Attalea_speciosa)	((Elaeis_guineensis	Elaeis_oleifera)	(((Reinhardtia_paiewonskiana	Reinhardtia_latisecta)	(Leopoldinia_pulchra	Reinhardtia_simplex))	Reinhardtia_gracilis)))	((Sclerosperma_profizianum	((Orania_palindan	(((Dictyosperma_album	(Veitchia_spiralis	(Dypsis_decaryi	((Hydriastele_microspadix	Heterospathe_cagayanensis)	Kentiopsis_piersoniorum))))	((Prestoea_acuminata	(Oenocarpus_minor	Oenocarpus_bataua))	(Pelagodoxa_henryana	Manicaria_saccifera)))	Geonoma_undata))	(Roystonea_regia	Podococcus_barteri)))	(Pseudophoenix_vinifera	(Serenoa_repens	(Sabal_domingensis	Phoenix_dactylifera)))))	Chamaedorea_seifrizii)	Nypa_fruticans);
((((Chamaedorea_seifrizii	Roystonea_regia)	(Phoenix_dactylifera	(Serenoa_repens	Sabal_domingensis)))	(Sclerosperma_profizianum	((Podococcus_barteri	Pseudophoenix_vinifera)	((Attalea_speciosa	(((Reinhardtia_paiewonskiana	Reinhardtia_latisecta)	(Reinhardtia_gracilis	Reinhardtia_simplex))	(Bactris_major	(Elaeis_guineensis	Elaeis_oleifera))))	(Orania_palindan	((((Prestoea_acuminata	(Oenocarpus_minor	Oenocarpus_bataua))	Leopoldinia_pulchra)	(Geonoma_undata	((Dypsis_decaryi	Manicaria_saccifera)	Pelagodoxa_henryana)))	(((Veitchia_spiralis	(Dictyosperma_album	Kentiopsis_piersoniorum))	Hydriastele_microspadix)	Heterospathe_cagayanensis)))))))	Nypa_fruticans);
(((Chamaedorea_seifrizii	(((Bactris_major	(Elaeis_guineensis	Elaeis_oleifera))	Attalea_speciosa)	((Reinhardtia_paiewonskiana	Reinhardtia_latisecta)	((Podococcus_barteri	Reinhardtia_gracilis)	Reinhardtia_simplex))))	(Pseudophoenix_vinifera	(((Geonoma_undata	Leopoldinia_pulchra)	((Pelagodoxa_henryana	(Manicaria_saccifera	(Prestoea_acuminata	(Oenocarpus_minor	Oenocarpus_bataua))))	(((((Heterospathe_cagayanensis	Kentiopsis_piersoniorum)	Hydriastele_microspadix)	Veitchia_spiralis)	Dypsis_decaryi)	Dictyosperma_album)))	(((Serenoa_repens	(Sabal_domingensis	Phoenix_dactylifera))	Orania_palindan)	(Roystonea_regia	Sclerosperma_profizianum)))))	Nypa_fruticans);
((((((((Prestoea_acuminata	(Oenocarpus_minor	Oenocarpus_bataua))	(Pelagodoxa_henryana	Manicaria_saccifera))	(((Hydriastele_microspadix	(Dypsis_decaryi	Kentiopsis_piersoniorum))	(Dictyosperma_album	Veitchia_spiralis))	Heterospathe_cagayanensis))	Geonoma_undata)	Leopoldinia_pulchra)	((((Podococcus_barteri	Roystonea_regia)	(Sclerosperma_profizianum	Orania_palindan))	(Phoenix_dactylifera	(Serenoa_repens	Sabal_domingensis)))	Pseudophoenix_vinifera))	(Chamaedorea_seifrizii	((Bactris_major	((Elaeis_guineensis	Elaeis_oleifera)	Attalea_speciosa))	(((Reinhardtia_gracilis	Reinhardtia_simplex)	Reinhardtia_latisecta)	Reinhardtia_paiewonskiana))))	Nypa_fruticans);
((((Pseudophoenix_vinifera	Sclerosperma_profizianum)	(((Phoenix_dactylifera	(Serenoa_repens	Sabal_domingensis))	(Chamaedorea_seifrizii	Orania_palindan))	((Podococcus_barteri	(((((Prestoea_acuminata	(Oenocarpus_minor	Oenocarpus_bataua))	(Pelagodoxa_henryana	Manicaria_saccifera))	((Kentiopsis_piersoniorum	(Dictyosperma_album	(Veitchia_spiralis	(Dypsis_decaryi	Hydriastele_microspadix))))	Heterospathe_cagayanensis))	Geonoma_undata)	Leopoldinia_pulchra))	Roystonea_regia)))	((((Elaeis_guineensis	Elaeis_oleifera)	Bactris_major)	Attalea_speciosa)	((Reinhardtia_gracilis	Reinhardtia_simplex)	(Reinhardtia_latisecta	Reinhardtia_paiewonskiana))))	Nypa_fruticans);
((Orania_palindan	((((((Reinhardtia_paiewonskiana	(((Podococcus_barteri	Reinhardtia_gracilis)	Reinhardtia_simplex)	Reinhardtia_latisecta))	(((Bactris_major	Elaeis_guineensis)	Elaeis_oleifera)	Attalea_speciosa))	Leopoldinia_pulchra)	((((Prestoea_acuminata	(Oenocarpus_minor	Oenocarpus_bataua))	(Pelagodoxa_henryana	Manicaria_saccifera))	((Dictyosperma_album	(Veitchia_spiralis	(Heterospathe_cagayanensis	Kentiopsis_piersoniorum)))	(Dypsis_decaryi	Hydriastele_microspadix)))	Geonoma_undata))	((Sclerosperma_profizianum	Roystonea_regia)	Pseudophoenix_vinifera))	(Chamaedorea_seifrizii	(Phoenix_dactylifera	(Serenoa_repens	Sabal_domingensis)))))	Nypa_fruticans);
((Orania_palindan	(((((((Reinhardtia_gracilis	Reinhardtia_simplex)	Reinhardtia_latisecta)	Reinhardtia_paiewonskiana)	(Leopoldinia_pulchra	((Elaeis_guineensis	Elaeis_oleifera)	((Podococcus_barteri	Bactris_major)	Attalea_speciosa))))	(((Prestoea_acuminata	(Oenocarpus_minor	Oenocarpus_bataua))	(Pelagodoxa_henryana	Manicaria_saccifera))	((Dictyosperma_album	(Dypsis_decaryi	((Veitchia_spiralis	(Heterospathe_cagayanensis	Kentiopsis_piersoniorum))	Hydriastele_microspadix)))	Geonoma_undata)))	((Sclerosperma_profizianum	Roystonea_regia)	Pseudophoenix_vinifera))	(Chamaedorea_seifrizii	(Sabal_domingensis	(Phoenix_dactylifera	Serenoa_repens)))))	Nypa_fruticans);
((Pseudophoenix_vinifera	(((Orania_palindan	(((Podococcus_barteri	((Reinhardtia_paiewonskiana	Reinhardtia_latisecta)	(Reinhardtia_gracilis	Reinhardtia_simplex)))	(Attalea_speciosa	(Bactris_major	(Elaeis_guineensis	Elaeis_oleifera))))	(((Pelagodoxa_henryana	Manicaria_saccifera)	(Oenocarpus_bataua	Oenocarpus_minor))	((Prestoea_acuminata	Geonoma_undata)	(Leopoldinia_pulchra	(((Dypsis_decaryi	(Veitchia_spiralis	(Heterospathe_cagayanensis	Kentiopsis_piersoniorum)))	Hydriastele_microspadix)	Dictyosperma_album))))))	((Chamaedorea_seifrizii	Roystonea_regia)	Sclerosperma_profizianum))	((Serenoa_repens	Sabal_domingensis)	Phoenix_dactylifera)))	Nypa_fruticans);
((((((Bactris_major	Elaeis_guineensis)	Elaeis_oleifera)	((Reinhardtia_paiewonskiana	Reinhardtia_latisecta)	(Reinhardtia_gracilis	Reinhardtia_simplex)))	Attalea_speciosa)	(Pseudophoenix_vinifera	(Podococcus_barteri	(((Geonoma_undata	((Hydriastele_microspadix	(((Dictyosperma_album	Kentiopsis_piersoniorum)	Veitchia_spiralis)	Dypsis_decaryi))	Heterospathe_cagayanensis))	(((Prestoea_acuminata	(Oenocarpus_bataua	Oenocarpus_minor))	(Pelagodoxa_henryana	Manicaria_saccifera))	Leopoldinia_pulchra))	((Orania_palindan	(Chamaedorea_seifrizii	(Serenoa_repens	(Sabal_domingensis	Phoenix_dactylifera))))	(Roystonea_regia	Sclerosperma_profizianum))))))	Nypa_fruticans);
(((Pseudophoenix_vinifera	(Attalea_speciosa	(((Elaeis_guineensis	Elaeis_oleifera)	Bactris_major)	((Reinhardtia_paiewonskiana	Reinhardtia_latisecta)	((Podococcus_barteri	Reinhardtia_gracilis)	Reinhardtia_simplex)))))	(((Geonoma_undata	((((Hydriastele_microspadix	(Kentiopsis_piersoniorum	Heterospathe_cagayanensis))	Dypsis_decaryi)	Veitchia_spiralis)	Dictyosperma_album))	(Leopoldinia_pulchra	((Prestoea_acuminata	(Oenocarpus_bataua	Oenocarpus_minor))	(Pelagodoxa_henryana	Manicaria_saccifera))))	(Sclerosperma_profizianum	((Orania_palindan	(Chamaedorea_seifrizii	(Serenoa_repens	(Sabal_domingensis	Phoenix_dactylifera))))	Roystonea_regia))))	Nypa_fruticans);
((Orania_palindan	((((Podococcus_barteri	((((Elaeis_guineensis	Elaeis_oleifera)	Bactris_major)	Attalea_speciosa)	((Reinhardtia_paiewonskiana	Reinhardtia_latisecta)	(Reinhardtia_gracilis	Reinhardtia_simplex))))	(Chamaedorea_seifrizii	((Leopoldinia_pulchra	(((Pelagodoxa_henryana	(Prestoea_acuminata	(Oenocarpus_bataua	Oenocarpus_minor)))	Manicaria_saccifera)	((Veitchia_spiralis	((Kentiopsis_piersoniorum	Dictyosperma_album)	(Hydriastele_microspadix	Dypsis_decaryi)))	Heterospathe_cagayanensis)))	Geonoma_undata)))	((Pseudophoenix_vinifera	Sclerosperma_profizianum)	Roystonea_regia))	(Phoenix_dactylifera	(Serenoa_repens	Sabal_domingensis))))	Nypa_fruticans);
((((Chamaedorea_seifrizii	Orania_palindan)	(Phoenix_dactylifera	(Serenoa_repens	Sabal_domingensis)))	(((Pseudophoenix_vinifera	((Leopoldinia_pulchra	(((Manicaria_saccifera	Pelagodoxa_henryana)	(Prestoea_acuminata	(Oenocarpus_bataua	Oenocarpus_minor)))	(((Kentiopsis_piersoniorum	Dictyosperma_album)	((Hydriastele_microspadix	Dypsis_decaryi)	Veitchia_spiralis))	Heterospathe_cagayanensis)))	Geonoma_undata))	((((Elaeis_guineensis	Elaeis_oleifera)	Bactris_major)	Attalea_speciosa)	((Reinhardtia_paiewonskiana	Reinhardtia_latisecta)	((Podococcus_barteri	Reinhardtia_gracilis)	Reinhardtia_simplex))))	(Sclerosperma_profizianum	Roystonea_regia)))	Nypa_fruticans);
((Bactris_major	(((Attalea_speciosa	((Leopoldinia_pulchra	((Reinhardtia_paiewonskiana	Reinhardtia_latisecta)	((Podococcus_barteri	Reinhardtia_gracilis)	Reinhardtia_simplex)))	(((((Manicaria_saccifera	Pelagodoxa_henryana)	(Prestoea_acuminata	(Oenocarpus_bataua	Oenocarpus_minor)))	((Veitchia_spiralis	((Hydriastele_microspadix	(Dypsis_decaryi	Kentiopsis_piersoniorum))	Dictyosperma_album))	Heterospathe_cagayanensis))	Geonoma_undata)	(((Roystonea_regia	Sclerosperma_profizianum)	(Orania_palindan	((Serenoa_repens	(Sabal_domingensis	Phoenix_dactylifera))	Chamaedorea_seifrizii)))	Pseudophoenix_vinifera))))	Elaeis_oleifera)	Elaeis_guineensis))	Nypa_fruticans);
((((((Roystonea_regia	Pseudophoenix_vinifera)	Sclerosperma_profizianum)	Podococcus_barteri)	(((Attalea_speciosa	((Reinhardtia_paiewonskiana	Reinhardtia_latisecta)	(Reinhardtia_gracilis	Reinhardtia_simplex)))	((Elaeis_oleifera	Elaeis_guineensis)	Bactris_major))	(Leopoldinia_pulchra	((((Manicaria_saccifera	Pelagodoxa_henryana)	(Prestoea_acuminata	(Oenocarpus_bataua	Oenocarpus_minor)))	((((Veitchia_spiralis	(Heterospathe_cagayanensis	Kentiopsis_piersoniorum))	Hydriastele_microspadix)	Dypsis_decaryi)	Dictyosperma_album))	Geonoma_undata))))	(Orania_palindan	((Phoenix_dactylifera	(Serenoa_repens	Sabal_domingensis))	Chamaedorea_seifrizii)))	Nypa_fruticans);
((Chamaedorea_seifrizii	((((Attalea_speciosa	((Elaeis_oleifera	Elaeis_guineensis)	Bactris_major))	((Reinhardtia_paiewonskiana	Reinhardtia_latisecta)	((Podococcus_barteri	Reinhardtia_gracilis)	Reinhardtia_simplex)))	Leopoldinia_pulchra)	((((((((Heterospathe_cagayanensis	Kentiopsis_piersoniorum)	Hydriastele_microspadix)	Dypsis_decaryi)	Veitchia_spiralis)	Dictyosperma_album)	((Manicaria_saccifera	(Prestoea_acuminata	(Oenocarpus_bataua	Oenocarpus_minor)))	Pelagodoxa_henryana))	Geonoma_undata)	(((Orania_palindan	(Phoenix_dactylifera	(Serenoa_repens	Sabal_domingensis)))	(Roystonea_regia	Sclerosperma_profizianum))	Pseudophoenix_vinifera))))	Nypa_fruticans);
((Chamaedorea_seifrizii	(((Attalea_speciosa	((Elaeis_oleifera	Elaeis_guineensis)	Bactris_major))	((Reinhardtia_paiewonskiana	Reinhardtia_latisecta)	(Reinhardtia_gracilis	Reinhardtia_simplex)))	(((Leopoldinia_pulchra	(((Prestoea_acuminata	(Oenocarpus_bataua	Oenocarpus_minor))	(Pelagodoxa_henryana	Manicaria_saccifera))	(((Dypsis_decaryi	(Veitchia_spiralis	(Dictyosperma_album	Kentiopsis_piersoniorum)))	Hydriastele_microspadix)	Heterospathe_cagayanensis)))	Geonoma_undata)	(((Orania_palindan	(Phoenix_dactylifera	(Serenoa_repens	Sabal_domingensis)))	(Roystonea_regia	Sclerosperma_profizianum))	(Podococcus_barteri	Pseudophoenix_vinifera)))))	Nypa_fruticans);
((Chamaedorea_seifrizii	((Phoenix_dactylifera	(Serenoa_repens	Sabal_domingensis))	((Roystonea_regia	Sclerosperma_profizianum)	(Orania_palindan	(((((Reinhardtia_paiewonskiana	Reinhardtia_latisecta)	(Reinhardtia_gracilis	Reinhardtia_simplex))	(Leopoldinia_pulchra	((Bactris_major	Attalea_speciosa)	(Elaeis_oleifera	Elaeis_guineensis))))	(Podococcus_barteri	Pseudophoenix_vinifera))	((((Prestoea_acuminata	(Oenocarpus_bataua	Oenocarpus_minor))	(Pelagodoxa_henryana	Manicaria_saccifera))	((Veitchia_spiralis	(Dictyosperma_album	(Hydriastele_microspadix	(Dypsis_decaryi	Kentiopsis_piersoniorum))))	Heterospathe_cagayanensis))	Geonoma_undata))))))	Nypa_fruticans);
(((Pseudophoenix_vinifera	((Serenoa_repens	Sabal_domingensis)	Phoenix_dactylifera))	(((((((((Dictyosperma_album	(((Dypsis_decaryi	Hydriastele_microspadix)	(Heterospathe_cagayanensis	Kentiopsis_piersoniorum))	Veitchia_spiralis))	Geonoma_undata)	(((Oenocarpus_bataua	Oenocarpus_minor)	Prestoea_acuminata)	Leopoldinia_pulchra))	(Manicaria_saccifera	Pelagodoxa_henryana))	(Chamaedorea_seifrizii	Orania_palindan))	Podococcus_barteri)	Roystonea_regia)	Sclerosperma_profizianum)	(Attalea_speciosa	((Bactris_major	(Elaeis_oleifera	Elaeis_guineensis))	(((Reinhardtia_simplex	Reinhardtia_gracilis)	Reinhardtia_paiewonskiana)	Reinhardtia_latisecta)))))	Nypa_fruticans);
(((Chamaedorea_seifrizii	((Serenoa_repens	Sabal_domingensis)	Phoenix_dactylifera))	(Pseudophoenix_vinifera	((((((((((Hydriastele_microspadix	Kentiopsis_piersoniorum)	Dictyosperma_album)	(Dypsis_decaryi	Veitchia_spiralis))	Heterospathe_cagayanensis)	(((Manicaria_saccifera	Pelagodoxa_henryana)	Leopoldinia_pulchra)	((Oenocarpus_bataua	Oenocarpus_minor)	(Geonoma_undata	Prestoea_acuminata))))	Orania_palindan)	(Bactris_major	Podococcus_barteri))	Roystonea_regia)	Sclerosperma_profizianum)	(Attalea_speciosa	((Elaeis_oleifera	Elaeis_guineensis)	((Reinhardtia_simplex	Reinhardtia_gracilis)	(Reinhardtia_paiewonskiana	Reinhardtia_latisecta)))))))	Nypa_fruticans);
((((((Bactris_major	Podococcus_barteri)	Attalea_speciosa)	((Elaeis_oleifera	Elaeis_guineensis)	(Reinhardtia_simplex	((Reinhardtia_gracilis	Reinhardtia_paiewonskiana)	Reinhardtia_latisecta))))	(((Geonoma_undata	((Veitchia_spiralis	((Hydriastele_microspadix	Heterospathe_cagayanensis)	(Dypsis_decaryi	Kentiopsis_piersoniorum)))	Dictyosperma_album))	Leopoldinia_pulchra)	(((Manicaria_saccifera	Pelagodoxa_henryana)	(Oenocarpus_bataua	Oenocarpus_minor))	Prestoea_acuminata)))	(Orania_palindan	((((Chamaedorea_seifrizii	((Serenoa_repens	Sabal_domingensis)	Phoenix_dactylifera))	Roystonea_regia)	Sclerosperma_profizianum)	Pseudophoenix_vinifera)))	Nypa_fruticans);
(((Pseudophoenix_vinifera	(Podococcus_barteri	((Attalea_speciosa	((Elaeis_oleifera	Elaeis_guineensis)	Bactris_major))	((Reinhardtia_gracilis	Reinhardtia_simplex)	(Reinhardtia_paiewonskiana	Reinhardtia_latisecta)))))	(((((((((Dictyosperma_album	Kentiopsis_piersoniorum)	((Hydriastele_microspadix	Veitchia_spiralis)	Dypsis_decaryi))	Heterospathe_cagayanensis)	Pelagodoxa_henryana)	Manicaria_saccifera)	((Oenocarpus_bataua	Oenocarpus_minor)	Prestoea_acuminata))	Leopoldinia_pulchra)	Geonoma_undata)	(((Chamaedorea_seifrizii	((Serenoa_repens	Sabal_domingensis)	Phoenix_dactylifera))	Roystonea_regia)	(Sclerosperma_profizianum	Orania_palindan))))	Nypa_fruticans);
(((Orania_palindan	((Sclerosperma_profizianum	Roystonea_regia)	(Chamaedorea_seifrizii	((Podococcus_barteri	((Attalea_speciosa	((Reinhardtia_gracilis	Reinhardtia_simplex)	(Reinhardtia_paiewonskiana	Reinhardtia_latisecta)))	((Elaeis_oleifera	Elaeis_guineensis)	Bactris_major)))	(((((Prestoea_acuminata	Dictyosperma_album)	Kentiopsis_piersoniorum)	Heterospathe_cagayanensis)	Geonoma_undata)	(Dypsis_decaryi	(Leopoldinia_pulchra	(Hydriastele_microspadix	(((Veitchia_spiralis	Manicaria_saccifera)	(Oenocarpus_bataua	Oenocarpus_minor))	Pelagodoxa_henryana)))))))))	(((Serenoa_repens	Sabal_domingensis)	Phoenix_dactylifera)	Pseudophoenix_vinifera))	Nypa_fruticans);
((Pseudophoenix_vinifera	(((((Elaeis_oleifera	Elaeis_guineensis)	(Attalea_speciosa	(Bactris_major	Podococcus_barteri)))	((Reinhardtia_gracilis	Reinhardtia_simplex)	(Reinhardtia_paiewonskiana	Reinhardtia_latisecta)))	(Geonoma_undata	(Leopoldinia_pulchra	(((Pelagodoxa_henryana	Manicaria_saccifera)	(Prestoea_acuminata	(Oenocarpus_bataua	Oenocarpus_minor)))	((Hydriastele_microspadix	(Dypsis_decaryi	(Veitchia_spiralis	(Dictyosperma_album	Kentiopsis_piersoniorum))))	Heterospathe_cagayanensis)))))	(Roystonea_regia	(Sclerosperma_profizianum	(((Serenoa_repens	Sabal_domingensis)	Phoenix_dactylifera)	(Chamaedorea_seifrizii	Orania_palindan))))))	Nypa_fruticans);
((((Roystonea_regia	(Pseudophoenix_vinifera	(Sabal_domingensis	(Phoenix_dactylifera	Serenoa_repens))))	(Chamaedorea_seifrizii	((((Bactris_major	(Elaeis_oleifera	Elaeis_guineensis))	Attalea_speciosa)	(((Reinhardtia_gracilis	Podococcus_barteri)	Reinhardtia_simplex)	(Reinhardtia_paiewonskiana	Reinhardtia_latisecta)))	(Geonoma_undata	(Leopoldinia_pulchra	(((Prestoea_acuminata	(Oenocarpus_bataua	Oenocarpus_minor))	(Manicaria_saccifera	Pelagodoxa_henryana))	((Hydriastele_microspadix	(Dypsis_decaryi	(Veitchia_spiralis	(Dictyosperma_album	Kentiopsis_piersoniorum))))	Heterospathe_cagayanensis)))))))	(Sclerosperma_profizianum	Orania_palindan))	Nypa_fruticans);
((((Sclerosperma_profizianum	(Pseudophoenix_vinifera	(Phoenix_dactylifera	(Serenoa_repens	Sabal_domingensis))))	((Orania_palindan	(((Prestoea_acuminata	(Oenocarpus_bataua	Oenocarpus_minor))	(Manicaria_saccifera	Pelagodoxa_henryana))	((Leopoldinia_pulchra	((((Veitchia_spiralis	(Dictyosperma_album	Kentiopsis_piersoniorum))	Dypsis_decaryi)	Hydriastele_microspadix)	Heterospathe_cagayanensis))	Geonoma_undata)))	Roystonea_regia))	(Chamaedorea_seifrizii	(((Elaeis_oleifera	Elaeis_guineensis)	(Bactris_major	Attalea_speciosa))	(((Reinhardtia_gracilis	Podococcus_barteri)	Reinhardtia_simplex)	(Reinhardtia_paiewonskiana	Reinhardtia_latisecta)))))	Nypa_fruticans);
((((((Elaeis_oleifera	Elaeis_guineensis)	(((Reinhardtia_gracilis	(Bactris_major	Podococcus_barteri))	Reinhardtia_simplex)	(Reinhardtia_paiewonskiana	Reinhardtia_latisecta)))	Attalea_speciosa)	((Sclerosperma_profizianum	(Pseudophoenix_vinifera	(Serenoa_repens	(Sabal_domingensis	Phoenix_dactylifera))))	(((Geonoma_undata	(((Prestoea_acuminata	(Oenocarpus_bataua	Oenocarpus_minor))	(Manicaria_saccifera	Pelagodoxa_henryana))	(((Veitchia_spiralis	((Heterospathe_cagayanensis	Kentiopsis_piersoniorum)	Dypsis_decaryi))	Hydriastele_microspadix)	Dictyosperma_album)))	Leopoldinia_pulchra)	(Roystonea_regia	Orania_palindan))))	Chamaedorea_seifrizii)	Nypa_fruticans);
(((((((Bactris_major	(Elaeis_oleifera	Elaeis_guineensis))	Attalea_speciosa)	Leopoldinia_pulchra)	((Reinhardtia_paiewonskiana	(Reinhardtia_simplex	Reinhardtia_latisecta))	(Reinhardtia_gracilis	Podococcus_barteri)))	((Orania_palindan	Chamaedorea_seifrizii)	(Geonoma_undata	((((Prestoea_acuminata	(Oenocarpus_bataua	Oenocarpus_minor))	Manicaria_saccifera)	Pelagodoxa_henryana)	((Veitchia_spiralis	((Dypsis_decaryi	(Hydriastele_microspadix	Heterospathe_cagayanensis))	Kentiopsis_piersoniorum))	Dictyosperma_album)))))	(Sclerosperma_profizianum	((Pseudophoenix_vinifera	(Phoenix_dactylifera	(Serenoa_repens	Sabal_domingensis)))	Roystonea_regia)))	Nypa_fruticans);
(((((Bactris_major	(Elaeis_oleifera	Elaeis_guineensis))	Attalea_speciosa)	((Reinhardtia_gracilis	Reinhardtia_simplex)	(Reinhardtia_paiewonskiana	Reinhardtia_latisecta)))	((Sclerosperma_profizianum	(Chamaedorea_seifrizii	((Sabal_domingensis	Serenoa_repens)	Phoenix_dactylifera)))	(Pseudophoenix_vinifera	(((((((Manicaria_saccifera	Pelagodoxa_henryana)	(((Veitchia_spiralis	((Dypsis_decaryi	(Heterospathe_cagayanensis	Kentiopsis_piersoniorum))	Hydriastele_microspadix))	Dictyosperma_album)	((Oenocarpus_minor	Oenocarpus_bataua)	Prestoea_acuminata)))	Geonoma_undata)	Leopoldinia_pulchra)	Orania_palindan)	Roystonea_regia)	Podococcus_barteri))))	Nypa_fruticans);
(((((Pseudophoenix_vinifera	((Sabal_domingensis	Serenoa_repens)	Phoenix_dactylifera))	(Roystonea_regia	Sclerosperma_profizianum))	Orania_palindan)	(((((Manicaria_saccifera	((Oenocarpus_minor	Oenocarpus_bataua)	Prestoea_acuminata))	(Chamaedorea_seifrizii	Pelagodoxa_henryana))	Geonoma_undata)	(((Dypsis_decaryi	((Kentiopsis_piersoniorum	Dictyosperma_album)	Hydriastele_microspadix))	Veitchia_spiralis)	Heterospathe_cagayanensis))	(((Attalea_speciosa	(Elaeis_oleifera	Elaeis_guineensis))	((Bactris_major	Podococcus_barteri)	((Reinhardtia_gracilis	Reinhardtia_simplex)	(Reinhardtia_paiewonskiana	Reinhardtia_latisecta))))	Leopoldinia_pulchra)))	Nypa_fruticans);
(((Sclerosperma_profizianum	((Orania_palindan	((((((Heterospathe_cagayanensis	Kentiopsis_piersoniorum)	Dictyosperma_album)	(Hydriastele_microspadix	Veitchia_spiralis))	(Pelagodoxa_henryana	(Dypsis_decaryi	((Manicaria_saccifera	(Oenocarpus_minor	Oenocarpus_bataua))	Prestoea_acuminata))))	Geonoma_undata)	((((Attalea_speciosa	(Elaeis_oleifera	Elaeis_guineensis))	((Reinhardtia_gracilis	Reinhardtia_simplex)	(Reinhardtia_paiewonskiana	Reinhardtia_latisecta)))	Leopoldinia_pulchra)	(Bactris_major	Podococcus_barteri))))	Roystonea_regia))	((Chamaedorea_seifrizii	((Sabal_domingensis	Serenoa_repens)	Phoenix_dactylifera))	Pseudophoenix_vinifera))	Nypa_fruticans);
((Chamaedorea_seifrizii	((Attalea_speciosa	(Elaeis_oleifera	Elaeis_guineensis))	(((((Bactris_major	Podococcus_barteri)	(Roystonea_regia	((((Sabal_domingensis	Serenoa_repens)	Phoenix_dactylifera)	Pseudophoenix_vinifera)	Sclerosperma_profizianum)))	Orania_palindan)	((((Pelagodoxa_henryana	(Manicaria_saccifera	(Oenocarpus_minor	Oenocarpus_bataua)))	(Geonoma_undata	Prestoea_acuminata))	((Veitchia_spiralis	((Hydriastele_microspadix	(Dypsis_decaryi	Kentiopsis_piersoniorum))	Dictyosperma_album))	Heterospathe_cagayanensis))	Leopoldinia_pulchra))	((Reinhardtia_gracilis	Reinhardtia_simplex)	(Reinhardtia_paiewonskiana	Reinhardtia_latisecta)))))	Nypa_fruticans);
(((((((Orania_palindan	((Sabal_domingensis	Serenoa_repens)	Phoenix_dactylifera))	Sclerosperma_profizianum)	Roystonea_regia)	Pseudophoenix_vinifera)	(((((Prestoea_acuminata	(Oenocarpus_minor	Oenocarpus_bataua))	Geonoma_undata)	((((Kentiopsis_piersoniorum	Dictyosperma_album)	Veitchia_spiralis)	(Hydriastele_microspadix	Dypsis_decaryi))	Heterospathe_cagayanensis))	(Pelagodoxa_henryana	Manicaria_saccifera))	Leopoldinia_pulchra))	(Chamaedorea_seifrizii	(((Bactris_major	Podococcus_barteri)	(Attalea_speciosa	(Elaeis_oleifera	Elaeis_guineensis)))	((Reinhardtia_gracilis	Reinhardtia_simplex)	(Reinhardtia_paiewonskiana	Reinhardtia_latisecta)))))	Nypa_fruticans);
(((Chamaedorea_seifrizii	(((Reinhardtia_gracilis	Reinhardtia_simplex)	(Reinhardtia_paiewonskiana	Reinhardtia_latisecta))	((Leopoldinia_pulchra	(Bactris_major	(Elaeis_oleifera	Elaeis_guineensis)))	Attalea_speciosa)))	((((((((Dypsis_decaryi	(Kentiopsis_piersoniorum	Dictyosperma_album))	Veitchia_spiralis)	(Hydriastele_microspadix	Heterospathe_cagayanensis))	((Pelagodoxa_henryana	Manicaria_saccifera)	(Prestoea_acuminata	(Oenocarpus_minor	Oenocarpus_bataua))))	Geonoma_undata)	Podococcus_barteri)	(Roystonea_regia	Orania_palindan))	((((Sabal_domingensis	Serenoa_repens)	Phoenix_dactylifera)	Pseudophoenix_vinifera)	Sclerosperma_profizianum)))	Nypa_fruticans);
((Chamaedorea_seifrizii	(((Sclerosperma_profizianum	Roystonea_regia)	((((Sabal_domingensis	Serenoa_repens)	Phoenix_dactylifera)	Pseudophoenix_vinifera)	(Orania_palindan	(Pelagodoxa_henryana	(((Oenocarpus_minor	Oenocarpus_bataua)	Manicaria_saccifera)	((Heterospathe_cagayanensis	(((Veitchia_spiralis	(Kentiopsis_piersoniorum	Dictyosperma_album))	Dypsis_decaryi)	Hydriastele_microspadix))	(Geonoma_undata	Prestoea_acuminata)))))))	(((Bactris_major	(Elaeis_oleifera	Elaeis_guineensis))	(Leopoldinia_pulchra	(((Podococcus_barteri	Reinhardtia_gracilis)	Reinhardtia_simplex)	(Reinhardtia_paiewonskiana	Reinhardtia_latisecta))))	Attalea_speciosa)))	Nypa_fruticans);
(((Chamaedorea_seifrizii	((Sabal_domingensis	Serenoa_repens)	Phoenix_dactylifera))	((((Bactris_major	(Elaeis_oleifera	Elaeis_guineensis))	(Leopoldinia_pulchra	((Reinhardtia_simplex	(Reinhardtia_paiewonskiana	Reinhardtia_latisecta))	(Reinhardtia_gracilis	Podococcus_barteri))))	Attalea_speciosa)	((Sclerosperma_profizianum	Pseudophoenix_vinifera)	(Roystonea_regia	(Orania_palindan	(((Heterospathe_cagayanensis	(((Kentiopsis_piersoniorum	(Dictyosperma_album	Veitchia_spiralis))	Dypsis_decaryi)	Hydriastele_microspadix))	((Manicaria_saccifera	Pelagodoxa_henryana)	(Prestoea_acuminata	(Oenocarpus_minor	Oenocarpus_bataua))))	Geonoma_undata))))))	Nypa_fruticans);
(((((Orania_palindan	Chamaedorea_seifrizii)	((Sabal_domingensis	Serenoa_repens)	Phoenix_dactylifera))	(Roystonea_regia	Sclerosperma_profizianum))	((Pseudophoenix_vinifera	(((Bactris_major	(Elaeis_oleifera	Elaeis_guineensis))	(Attalea_speciosa	((Reinhardtia_paiewonskiana	Reinhardtia_latisecta)	((Podococcus_barteri	Reinhardtia_gracilis)	Reinhardtia_simplex))))	Leopoldinia_pulchra))	(((Heterospathe_cagayanensis	(Veitchia_spiralis	(((Dypsis_decaryi	Hydriastele_microspadix)	Kentiopsis_piersoniorum)	Dictyosperma_album)))	((Manicaria_saccifera	Pelagodoxa_henryana)	(Prestoea_acuminata	(Oenocarpus_minor	Oenocarpus_bataua))))	Geonoma_undata)))	Nypa_fruticans);
((Pseudophoenix_vinifera	((Sclerosperma_profizianum	((((Sabal_domingensis	Serenoa_repens)	Phoenix_dactylifera)	Chamaedorea_seifrizii)	Roystonea_regia))	((((Leopoldinia_pulchra	(Elaeis_oleifera	Elaeis_guineensis))	(((Reinhardtia_paiewonskiana	Reinhardtia_latisecta)	(Reinhardtia_gracilis	Reinhardtia_simplex))	(Bactris_major	Podococcus_barteri)))	Attalea_speciosa)	(Orania_palindan	((((Manicaria_saccifera	(Oenocarpus_minor	Oenocarpus_bataua))	Pelagodoxa_henryana)	(Prestoea_acuminata	Geonoma_undata))	(Heterospathe_cagayanensis	(Veitchia_spiralis	((Hydriastele_microspadix	(Kentiopsis_piersoniorum	Dypsis_decaryi))	Dictyosperma_album))))))))	Nypa_fruticans);
((((Chamaedorea_seifrizii	(Phoenix_dactylifera	(Serenoa_repens	Sabal_domingensis)))	(((Podococcus_barteri	(Orania_palindan	(Geonoma_undata	((((Veitchia_spiralis	((Dypsis_decaryi	Hydriastele_microspadix)	(Heterospathe_cagayanensis	Kentiopsis_piersoniorum)))	Dictyosperma_album)	(Manicaria_saccifera	(Prestoea_acuminata	(Oenocarpus_bataua	Oenocarpus_minor))))	Pelagodoxa_henryana))))	(Attalea_speciosa	((Leopoldinia_pulchra	((Reinhardtia_gracilis	Reinhardtia_simplex)	(Reinhardtia_paiewonskiana	Reinhardtia_latisecta)))	(Bactris_major	(Elaeis_oleifera	Elaeis_guineensis)))))	(Roystonea_regia	Sclerosperma_profizianum)))	Pseudophoenix_vinifera)	Nypa_fruticans);
((((Chamaedorea_seifrizii	(Phoenix_dactylifera	(Serenoa_repens	Sabal_domingensis)))	((((Orania_palindan	(Geonoma_undata	(Leopoldinia_pulchra	(((((Hydriastele_microspadix	((Dictyosperma_album	Kentiopsis_piersoniorum)	Dypsis_decaryi))	Veitchia_spiralis)	Heterospathe_cagayanensis)	(Prestoea_acuminata	(Oenocarpus_bataua	Oenocarpus_minor)))	(Manicaria_saccifera	Pelagodoxa_henryana)))))	((Bactris_major	Podococcus_barteri)	Roystonea_regia))	(Attalea_speciosa	(((Reinhardtia_paiewonskiana	Reinhardtia_latisecta)	(Reinhardtia_gracilis	Reinhardtia_simplex))	(Elaeis_oleifera	Elaeis_guineensis))))	Sclerosperma_profizianum))	Pseudophoenix_vinifera)	Nypa_fruticans);
(((Chamaedorea_seifrizii	(Attalea_speciosa	(((Bactris_major	Podococcus_barteri)	((Reinhardtia_paiewonskiana	Reinhardtia_latisecta)	(Reinhardtia_gracilis	Reinhardtia_simplex)))	(Elaeis_oleifera	Elaeis_guineensis))))	((Pseudophoenix_vinifera	(Serenoa_repens	(Sabal_domingensis	Phoenix_dactylifera)))	(((Orania_palindan	((Prestoea_acuminata	Geonoma_undata)	(((Hydriastele_microspadix	((Veitchia_spiralis	(Dictyosperma_album	Kentiopsis_piersoniorum))	Dypsis_decaryi))	Heterospathe_cagayanensis)	(((Manicaria_saccifera	(Oenocarpus_bataua	Oenocarpus_minor))	Leopoldinia_pulchra)	Pelagodoxa_henryana))))	Roystonea_regia)	Sclerosperma_profizianum)))	Nypa_fruticans);
(((Chamaedorea_seifrizii	((Attalea_speciosa	(Bactris_major	(Elaeis_oleifera	Elaeis_guineensis)))	(Reinhardtia_latisecta	(((Podococcus_barteri	Reinhardtia_gracilis)	Reinhardtia_simplex)	Reinhardtia_paiewonskiana))))	((Pseudophoenix_vinifera	(Phoenix_dactylifera	(Serenoa_repens	Sabal_domingensis)))	(((Orania_palindan	((Geonoma_undata	Leopoldinia_pulchra)	((((Veitchia_spiralis	(Dictyosperma_album	(Dypsis_decaryi	(Hydriastele_microspadix	Kentiopsis_piersoniorum))))	Heterospathe_cagayanensis)	(Manicaria_saccifera	(Prestoea_acuminata	(Oenocarpus_bataua	Oenocarpus_minor))))	Pelagodoxa_henryana)))	Roystonea_regia)	Sclerosperma_profizianum)))	Nypa_fruticans);
(((((((Reinhardtia_gracilis	Reinhardtia_simplex)	(Reinhardtia_paiewonskiana	Reinhardtia_latisecta))	(((Podococcus_barteri	Bactris_major)	Attalea_speciosa)	(Elaeis_oleifera	Elaeis_guineensis)))	Leopoldinia_pulchra)	((Roystonea_regia	((Sclerosperma_profizianum	Orania_palindan)	(Pseudophoenix_vinifera	(Phoenix_dactylifera	(Serenoa_repens	Sabal_domingensis)))))	((((Prestoea_acuminata	(Oenocarpus_bataua	Oenocarpus_minor))	Geonoma_undata)	((Veitchia_spiralis	(Dictyosperma_album	(Dypsis_decaryi	(Hydriastele_microspadix	Kentiopsis_piersoniorum))))	Heterospathe_cagayanensis))	(Manicaria_saccifera	Pelagodoxa_henryana))))	Chamaedorea_seifrizii)	Nypa_fruticans);
(((((Reinhardtia_gracilis	Reinhardtia_simplex)	(Reinhardtia_paiewonskiana	Reinhardtia_latisecta))	((Bactris_major	Attalea_speciosa)	(Elaeis_oleifera	Elaeis_guineensis)))	(Chamaedorea_seifrizii	(((Sclerosperma_profizianum	((Roystonea_regia	Orania_palindan)	(Phoenix_dactylifera	(Serenoa_repens	Sabal_domingensis))))	Pseudophoenix_vinifera)	(Podococcus_barteri	(Leopoldinia_pulchra	((((Pelagodoxa_henryana	Manicaria_saccifera)	(Prestoea_acuminata	(Oenocarpus_bataua	Oenocarpus_minor)))	Geonoma_undata)	((Hydriastele_microspadix	(Dypsis_decaryi	(Veitchia_spiralis	(Dictyosperma_album	Kentiopsis_piersoniorum))))	Heterospathe_cagayanensis)))))))	Nypa_fruticans);
((Chamaedorea_seifrizii	((((Reinhardtia_simplex	(Reinhardtia_paiewonskiana	Reinhardtia_latisecta))	Reinhardtia_gracilis)	(Leopoldinia_pulchra	(Attalea_speciosa	((Elaeis_oleifera	Elaeis_guineensis)	Bactris_major))))	(Pseudophoenix_vinifera	((((Orania_palindan	((((Dictyosperma_album	((Heterospathe_cagayanensis	(Hydriastele_microspadix	(Dypsis_decaryi	Kentiopsis_piersoniorum)))	Veitchia_spiralis))	(Prestoea_acuminata	(Oenocarpus_bataua	Oenocarpus_minor)))	(Pelagodoxa_henryana	Manicaria_saccifera))	Geonoma_undata))	(Roystonea_regia	Podococcus_barteri))	Sclerosperma_profizianum)	(Serenoa_repens	(Sabal_domingensis	Phoenix_dactylifera))))))	Nypa_fruticans);
((Chamaedorea_seifrizii	((((Leopoldinia_pulchra	((Elaeis_oleifera	Elaeis_guineensis)	Bactris_major))	((Reinhardtia_paiewonskiana	Reinhardtia_latisecta)	(Reinhardtia_gracilis	Reinhardtia_simplex)))	Attalea_speciosa)	((Pseudophoenix_vinifera	(Phoenix_dactylifera	(Serenoa_repens	Sabal_domingensis)))	(Sclerosperma_profizianum	((Orania_palindan	((((Hydriastele_microspadix	((Kentiopsis_piersoniorum	Dictyosperma_album)	Dypsis_decaryi))	Veitchia_spiralis)	Heterospathe_cagayanensis)	(((Manicaria_saccifera	(Prestoea_acuminata	(Oenocarpus_bataua	Oenocarpus_minor)))	Pelagodoxa_henryana)	Geonoma_undata)))	(Roystonea_regia	Podococcus_barteri))))))	Nypa_fruticans);
(((Pseudophoenix_vinifera	(Phoenix_dactylifera	(Serenoa_repens	Sabal_domingensis)))	((Sclerosperma_profizianum	((Orania_palindan	(Geonoma_undata	(((Dypsis_decaryi	(((Kentiopsis_piersoniorum	Dictyosperma_album)	Veitchia_spiralis)	Hydriastele_microspadix))	Heterospathe_cagayanensis)	((Manicaria_saccifera	(Prestoea_acuminata	(Oenocarpus_bataua	Oenocarpus_minor)))	Pelagodoxa_henryana))))	(Roystonea_regia	Podococcus_barteri)))	(Chamaedorea_seifrizii	(((Reinhardtia_paiewonskiana	Reinhardtia_latisecta)	(Reinhardtia_gracilis	Reinhardtia_simplex))	((Leopoldinia_pulchra	(Elaeis_oleifera	Elaeis_guineensis))	(Bactris_major	Attalea_speciosa))))))	Nypa_fruticans);
(((((Reinhardtia_paiewonskiana	Reinhardtia_latisecta)	((Podococcus_barteri	Reinhardtia_gracilis)	Reinhardtia_simplex))	(Attalea_speciosa	(Bactris_major	(Elaeis_oleifera	Elaeis_guineensis))))	(((Leopoldinia_pulchra	(Geonoma_undata	(Manicaria_saccifera	(((Veitchia_spiralis	(Kentiopsis_piersoniorum	((Heterospathe_cagayanensis	Hydriastele_microspadix)	Dypsis_decaryi)))	Dictyosperma_album)	((Prestoea_acuminata	(Oenocarpus_bataua	Oenocarpus_minor))	Pelagodoxa_henryana)))))	((Sclerosperma_profizianum	Orania_palindan)	((Pseudophoenix_vinifera	(Phoenix_dactylifera	(Serenoa_repens	Sabal_domingensis)))	Roystonea_regia)))	Chamaedorea_seifrizii))	Nypa_fruticans);
((Pseudophoenix_vinifera	((((Attalea_speciosa	Bactris_major)	(Elaeis_guineensis	Elaeis_oleifera))	(Reinhardtia_paiewonskiana	((Reinhardtia_simplex	(Podococcus_barteri	Reinhardtia_gracilis))	Reinhardtia_latisecta)))	(((Geonoma_undata	(((Heterospathe_cagayanensis	((Dypsis_decaryi	Veitchia_spiralis)	((Kentiopsis_piersoniorum	Dictyosperma_album)	Hydriastele_microspadix)))	((Oenocarpus_bataua	Oenocarpus_minor)	Prestoea_acuminata))	(Pelagodoxa_henryana	Manicaria_saccifera)))	Leopoldinia_pulchra)	((Orania_palindan	((Chamaedorea_seifrizii	((Sabal_domingensis	Serenoa_repens)	Phoenix_dactylifera))	Roystonea_regia))	Sclerosperma_profizianum))))	Nypa_fruticans);
((((Chamaedorea_seifrizii	(Serenoa_repens	(Phoenix_dactylifera	Sabal_domingensis)))	((Sclerosperma_profizianum	Roystonea_regia)	(((Pelagodoxa_henryana	(Geonoma_undata	(((Hydriastele_microspadix	Heterospathe_cagayanensis)	((Dypsis_decaryi	Veitchia_spiralis)	(Kentiopsis_piersoniorum	Dictyosperma_album)))	((Leopoldinia_pulchra	((Oenocarpus_bataua	Oenocarpus_minor)	Prestoea_acuminata))	Manicaria_saccifera))))	Orania_palindan)	((Bactris_major	(Attalea_speciosa	(Elaeis_guineensis	Elaeis_oleifera)))	((Reinhardtia_simplex	(Podococcus_barteri	Reinhardtia_gracilis))	(Reinhardtia_latisecta	Reinhardtia_paiewonskiana))))))	Pseudophoenix_vinifera)	Nypa_fruticans);
((((Attalea_speciosa	(((Elaeis_guineensis	Elaeis_oleifera)	Bactris_major)	((Reinhardtia_simplex	(Podococcus_barteri	Reinhardtia_gracilis))	(Reinhardtia_latisecta	Reinhardtia_paiewonskiana))))	((((Sabal_domingensis	(Serenoa_repens	Phoenix_dactylifera))	Orania_palindan)	(Pseudophoenix_vinifera	(Sclerosperma_profizianum	Roystonea_regia)))	((Geonoma_undata	Leopoldinia_pulchra)	((Manicaria_saccifera	(Pelagodoxa_henryana	((Oenocarpus_bataua	Oenocarpus_minor)	Prestoea_acuminata)))	((Veitchia_spiralis	(Dypsis_decaryi	(Heterospathe_cagayanensis	(Hydriastele_microspadix	Kentiopsis_piersoniorum))))	Dictyosperma_album)))))	Chamaedorea_seifrizii)	Nypa_fruticans);
(((Pseudophoenix_vinifera	((Sclerosperma_profizianum	Roystonea_regia)	((Chamaedorea_seifrizii	(Phoenix_dactylifera	(Sabal_domingensis	Serenoa_repens)))	Orania_palindan)))	(((Leopoldinia_pulchra	((Reinhardtia_simplex	(Podococcus_barteri	Reinhardtia_gracilis))	(Reinhardtia_latisecta	Reinhardtia_paiewonskiana)))	(Attalea_speciosa	((Elaeis_guineensis	Elaeis_oleifera)	Bactris_major)))	(Geonoma_undata	((((Dypsis_decaryi	Hydriastele_microspadix)	(Veitchia_spiralis	(Heterospathe_cagayanensis	Kentiopsis_piersoniorum)))	Dictyosperma_album)	(Manicaria_saccifera	((Oenocarpus_bataua	Oenocarpus_minor)	(Pelagodoxa_henryana	Prestoea_acuminata)))))))	Nypa_fruticans);
(((((Sclerosperma_profizianum	Roystonea_regia)	((Chamaedorea_seifrizii	(Phoenix_dactylifera	(Sabal_domingensis	Serenoa_repens)))	Orania_palindan))	(((((Elaeis_guineensis	Elaeis_oleifera)	Bactris_major)	((Reinhardtia_simplex	(Podococcus_barteri	Reinhardtia_gracilis))	(Reinhardtia_latisecta	Reinhardtia_paiewonskiana)))	Attalea_speciosa)	((((Oenocarpus_bataua	Oenocarpus_minor)	(((((Dictyosperma_album	Veitchia_spiralis)	Kentiopsis_piersoniorum)	Hydriastele_microspadix)	Dypsis_decaryi)	Heterospathe_cagayanensis))	((Geonoma_undata	Prestoea_acuminata)	Leopoldinia_pulchra))	(Manicaria_saccifera	Pelagodoxa_henryana))))	Pseudophoenix_vinifera)	Nypa_fruticans);
((Chamaedorea_seifrizii	(((((Bactris_major	Elaeis_guineensis)	Elaeis_oleifera)	((Reinhardtia_simplex	(Podococcus_barteri	Reinhardtia_gracilis))	(Reinhardtia_latisecta	Reinhardtia_paiewonskiana)))	Attalea_speciosa)	(((Roystonea_regia	(Pseudophoenix_vinifera	Sclerosperma_profizianum))	((Phoenix_dactylifera	(Sabal_domingensis	Serenoa_repens))	Orania_palindan))	((Leopoldinia_pulchra	((Manicaria_saccifera	Pelagodoxa_henryana)	(Prestoea_acuminata	(Oenocarpus_bataua	Oenocarpus_minor))))	((((Dictyosperma_album	Veitchia_spiralis)	Kentiopsis_piersoniorum)	((Dypsis_decaryi	Hydriastele_microspadix)	Heterospathe_cagayanensis))	Geonoma_undata)))))	Nypa_fruticans);
(((((((Leopoldinia_pulchra	(Dypsis_decaryi	((Elaeis_guineensis	Elaeis_oleifera)	(Hydriastele_microspadix	(((Reinhardtia_simplex	Reinhardtia_gracilis)	(Reinhardtia_latisecta	Reinhardtia_paiewonskiana))	(Bactris_major	Podococcus_barteri))))))	Attalea_speciosa)	((Prestoea_acuminata	Geonoma_undata)	(((Manicaria_saccifera	Pelagodoxa_henryana)	(Oenocarpus_bataua	Oenocarpus_minor))	((Veitchia_spiralis	(Dictyosperma_album	Kentiopsis_piersoniorum))	Heterospathe_cagayanensis))))	(Roystonea_regia	(Pseudophoenix_vinifera	Sclerosperma_profizianum)))	((Phoenix_dactylifera	(Sabal_domingensis	Serenoa_repens))	Chamaedorea_seifrizii))	Orania_palindan)	Nypa_fruticans);
((((Leopoldinia_pulchra	(((Bactris_major	Podococcus_barteri)	((Reinhardtia_simplex	Reinhardtia_gracilis)	(Reinhardtia_latisecta	Reinhardtia_paiewonskiana)))	((Elaeis_guineensis	Elaeis_oleifera)	Attalea_speciosa)))	(((((((Dypsis_decaryi	Hydriastele_microspadix)	Veitchia_spiralis)	(Dictyosperma_album	Kentiopsis_piersoniorum))	Heterospathe_cagayanensis)	(Manicaria_saccifera	(Prestoea_acuminata	(Oenocarpus_bataua	Oenocarpus_minor))))	Pelagodoxa_henryana)	Geonoma_undata))	((Orania_palindan	((Chamaedorea_seifrizii	(Roystonea_regia	(Sabal_domingensis	(Serenoa_repens	Phoenix_dactylifera))))	Sclerosperma_profizianum))	Pseudophoenix_vinifera))	Nypa_fruticans);
((((Pseudophoenix_vinifera	(((Reinhardtia_simplex	(Podococcus_barteri	Reinhardtia_gracilis))	(Reinhardtia_latisecta	Reinhardtia_paiewonskiana))	(((Bactris_major	(Elaeis_guineensis	Elaeis_oleifera))	Leopoldinia_pulchra)	Attalea_speciosa)))	(Orania_palindan	((((Veitchia_spiralis	(Heterospathe_cagayanensis	(Dypsis_decaryi	(Hydriastele_microspadix	Kentiopsis_piersoniorum))))	Dictyosperma_album)	((Pelagodoxa_henryana	(Prestoea_acuminata	(Oenocarpus_bataua	Oenocarpus_minor)))	Manicaria_saccifera))	Geonoma_undata)))	((Roystonea_regia	((Phoenix_dactylifera	(Sabal_domingensis	Serenoa_repens))	Chamaedorea_seifrizii))	Sclerosperma_profizianum))	Nypa_fruticans);
(((Pseudophoenix_vinifera	(Phoenix_dactylifera	(Sabal_domingensis	Serenoa_repens)))	((Sclerosperma_profizianum	((Orania_palindan	((((Heterospathe_cagayanensis	Kentiopsis_piersoniorum)	Dictyosperma_album)	(Dypsis_decaryi	Geonoma_undata))	((Hydriastele_microspadix	Pelagodoxa_henryana)	((Prestoea_acuminata	(Oenocarpus_bataua	Oenocarpus_minor))	(Veitchia_spiralis	Manicaria_saccifera)))))	Roystonea_regia))	(Chamaedorea_seifrizii	(((Reinhardtia_simplex	Reinhardtia_gracilis)	(Reinhardtia_latisecta	Reinhardtia_paiewonskiana))	(((Leopoldinia_pulchra	(Elaeis_guineensis	Elaeis_oleifera))	Attalea_speciosa)	(Podococcus_barteri	Bactris_major))))))	Nypa_fruticans);
(((Sclerosperma_profizianum	(Chamaedorea_seifrizii	(Phoenix_dactylifera	(Sabal_domingensis	Serenoa_repens))))	(((Bactris_major	Podococcus_barteri)	((Roystonea_regia	(Leopoldinia_pulchra	(Geonoma_undata	(((Pelagodoxa_henryana	Manicaria_saccifera)	((Oenocarpus_minor	Oenocarpus_bataua)	Prestoea_acuminata))	(Dictyosperma_album	((Hydriastele_microspadix	Dypsis_decaryi)	((Heterospathe_cagayanensis	Kentiopsis_piersoniorum)	Veitchia_spiralis)))))))	Orania_palindan))	(Pseudophoenix_vinifera	((((Reinhardtia_gracilis	Reinhardtia_simplex)	(Reinhardtia_paiewonskiana	Reinhardtia_latisecta))	(Elaeis_oleifera	Elaeis_guineensis))	Attalea_speciosa))))	Nypa_fruticans);
((((((Reinhardtia_gracilis	Reinhardtia_simplex)	(Reinhardtia_paiewonskiana	Reinhardtia_latisecta))	(Elaeis_oleifera	(Bactris_major	Elaeis_guineensis)))	Attalea_speciosa)	((Sclerosperma_profizianum	(Pseudophoenix_vinifera	(Chamaedorea_seifrizii	(Phoenix_dactylifera	(Sabal_domingensis	Serenoa_repens)))))	((Podococcus_barteri	Roystonea_regia)	((((((Oenocarpus_minor	Oenocarpus_bataua)	(Pelagodoxa_henryana	Manicaria_saccifera))	(Prestoea_acuminata	((((Veitchia_spiralis	Dypsis_decaryi)	Hydriastele_microspadix)	(Kentiopsis_piersoniorum	Dictyosperma_album))	Heterospathe_cagayanensis)))	Geonoma_undata)	Leopoldinia_pulchra)	Orania_palindan))))	Nypa_fruticans);
(((((((Reinhardtia_simplex	((Reinhardtia_gracilis	Reinhardtia_paiewonskiana)	Reinhardtia_latisecta))	(Bactris_major	(Elaeis_oleifera	Elaeis_guineensis)))	Attalea_speciosa)	(Podococcus_barteri	(((Geonoma_undata	(Dictyosperma_album	((Dypsis_decaryi	Hydriastele_microspadix)	(Veitchia_spiralis	(Heterospathe_cagayanensis	Kentiopsis_piersoniorum)))))	(Pelagodoxa_henryana	(((Prestoea_acuminata	(Oenocarpus_minor	Oenocarpus_bataua))	Manicaria_saccifera)	Leopoldinia_pulchra)))	Orania_palindan)))	Pseudophoenix_vinifera)	((Roystonea_regia	(Chamaedorea_seifrizii	(Sabal_domingensis	(Serenoa_repens	Phoenix_dactylifera))))	Sclerosperma_profizianum))	Nypa_fruticans);
((Pseudophoenix_vinifera	((((((((Reinhardtia_gracilis	Podococcus_barteri)	Reinhardtia_simplex)	(Reinhardtia_paiewonskiana	Reinhardtia_latisecta))	(Elaeis_oleifera	(Bactris_major	Elaeis_guineensis)))	Attalea_speciosa)	(Geonoma_undata	((((((Hydriastele_microspadix	(Dypsis_decaryi	Kentiopsis_piersoniorum))	Veitchia_spiralis)	Dictyosperma_album)	Heterospathe_cagayanensis)	((Manicaria_saccifera	Pelagodoxa_henryana)	(Prestoea_acuminata	(Oenocarpus_minor	Oenocarpus_bataua))))	Leopoldinia_pulchra)))	Orania_palindan)	((Roystonea_regia	(Chamaedorea_seifrizii	(Serenoa_repens	(Phoenix_dactylifera	Sabal_domingensis))))	Sclerosperma_profizianum)))	Nypa_fruticans);
((Pseudophoenix_vinifera	((Phoenix_dactylifera	(Sabal_domingensis	Serenoa_repens))	((Roystonea_regia	((Orania_palindan	Chamaedorea_seifrizii)	(((Prestoea_acuminata	(Oenocarpus_minor	Oenocarpus_bataua))	(Attalea_speciosa	((((Reinhardtia_gracilis	Podococcus_barteri)	Reinhardtia_simplex)	(Reinhardtia_paiewonskiana	Reinhardtia_latisecta))	(Leopoldinia_pulchra	((Elaeis_oleifera	Elaeis_guineensis)	Bactris_major)))))	((Manicaria_saccifera	Pelagodoxa_henryana)	(Geonoma_undata	(Dictyosperma_album	(Veitchia_spiralis	(Kentiopsis_piersoniorum	(Hydriastele_microspadix	(Dypsis_decaryi	Heterospathe_cagayanensis))))))))))	Sclerosperma_profizianum)))	Nypa_fruticans);
(((((Roystonea_regia	(Orania_palindan	(Hydriastele_microspadix	((Geonoma_undata	(Dictyosperma_album	(Kentiopsis_piersoniorum	Heterospathe_cagayanensis)))	((Prestoea_acuminata	(Oenocarpus_minor	Oenocarpus_bataua))	(Pelagodoxa_henryana	(Manicaria_saccifera	Veitchia_spiralis)))))))	(((((Reinhardtia_gracilis	Podococcus_barteri)	Reinhardtia_simplex)	(Reinhardtia_paiewonskiana	Reinhardtia_latisecta))	((Attalea_speciosa	(Bactris_major	(Elaeis_oleifera	Elaeis_guineensis)))	Leopoldinia_pulchra))	Chamaedorea_seifrizii))	(Dypsis_decaryi	Sclerosperma_profizianum))	(Pseudophoenix_vinifera	((Sabal_domingensis	Serenoa_repens)	Phoenix_dactylifera)))	Nypa_fruticans);
((Orania_palindan	(Sclerosperma_profizianum	((((((Bactris_major	(Elaeis_oleifera	Elaeis_guineensis))	(((Reinhardtia_gracilis	Reinhardtia_simplex)	(Reinhardtia_paiewonskiana	Reinhardtia_latisecta))	Podococcus_barteri))	Attalea_speciosa)	Pseudophoenix_vinifera)	((Leopoldinia_pulchra	(((Prestoea_acuminata	(Oenocarpus_minor	Oenocarpus_bataua))	(Manicaria_saccifera	Pelagodoxa_henryana))	(((Kentiopsis_piersoniorum	Dictyosperma_album)	Veitchia_spiralis)	(Dypsis_decaryi	(Hydriastele_microspadix	Heterospathe_cagayanensis)))))	Geonoma_undata))	((Chamaedorea_seifrizii	(Phoenix_dactylifera	(Sabal_domingensis	Serenoa_repens)))	Roystonea_regia))))	Nypa_fruticans);
((Orania_palindan	(((Roystonea_regia	Sclerosperma_profizianum)	(((((Bactris_major	(Elaeis_oleifera	Elaeis_guineensis))	(((Podococcus_barteri	Reinhardtia_gracilis)	Reinhardtia_simplex)	(Reinhardtia_paiewonskiana	Reinhardtia_latisecta)))	Attalea_speciosa)	((Leopoldinia_pulchra	((Dictyosperma_album	(((Veitchia_spiralis	(Heterospathe_cagayanensis	Kentiopsis_piersoniorum))	Dypsis_decaryi)	Hydriastele_microspadix))	(((Oenocarpus_minor	Oenocarpus_bataua)	(Manicaria_saccifera	Pelagodoxa_henryana))	Prestoea_acuminata)))	Geonoma_undata))	Pseudophoenix_vinifera))	(Chamaedorea_seifrizii	(Phoenix_dactylifera	(Sabal_domingensis	Serenoa_repens)))))	Nypa_fruticans);
((Pseudophoenix_vinifera	((Phoenix_dactylifera	(Sabal_domingensis	Serenoa_repens))	(Chamaedorea_seifrizii	(Sclerosperma_profizianum	(Roystonea_regia	(((((Leopoldinia_pulchra	(((Reinhardtia_gracilis	Reinhardtia_simplex)	(Reinhardtia_paiewonskiana	Reinhardtia_latisecta))	Podococcus_barteri))	(Bactris_major	(Elaeis_oleifera	Elaeis_guineensis)))	Attalea_speciosa)	(((Dictyosperma_album	(Veitchia_spiralis	(Dypsis_decaryi	(Hydriastele_microspadix	(Heterospathe_cagayanensis	Kentiopsis_piersoniorum)))))	(((Prestoea_acuminata	(Oenocarpus_minor	Oenocarpus_bataua))	Pelagodoxa_henryana)	Manicaria_saccifera))	Geonoma_undata))	Orania_palindan))))))	Nypa_fruticans);
(((((((Phoenix_dactylifera	(Sabal_domingensis	Serenoa_repens))	Chamaedorea_seifrizii)	Roystonea_regia)	(Orania_palindan	Sclerosperma_profizianum))	((((Reinhardtia_simplex	(Reinhardtia_paiewonskiana	Reinhardtia_latisecta))	(Reinhardtia_gracilis	Podococcus_barteri))	(Leopoldinia_pulchra	((Bactris_major	(Elaeis_oleifera	Elaeis_guineensis))	Attalea_speciosa)))	((((Dictyosperma_album	(Veitchia_spiralis	(Hydriastele_microspadix	(Dypsis_decaryi	Kentiopsis_piersoniorum))))	Heterospathe_cagayanensis)	((Prestoea_acuminata	(Oenocarpus_minor	Oenocarpus_bataua))	(Pelagodoxa_henryana	Manicaria_saccifera)))	Geonoma_undata)))	Pseudophoenix_vinifera)	Nypa_fruticans);
((((Roystonea_regia	(((Serenoa_repens	Sabal_domingensis)	Phoenix_dactylifera)	Chamaedorea_seifrizii))	((((((Reinhardtia_gracilis	Reinhardtia_simplex)	(Reinhardtia_latisecta	(Reinhardtia_paiewonskiana	Podococcus_barteri)))	(Bactris_major	(Elaeis_guineensis	Elaeis_oleifera)))	Attalea_speciosa)	Pseudophoenix_vinifera)	(Orania_palindan	((((Manicaria_saccifera	Pelagodoxa_henryana)	(Prestoea_acuminata	(Oenocarpus_bataua	Oenocarpus_minor)))	(Geonoma_undata	(Veitchia_spiralis	(Dictyosperma_album	((Hydriastele_microspadix	Dypsis_decaryi)	(Heterospathe_cagayanensis	Kentiopsis_piersoniorum))))))	Leopoldinia_pulchra))))	Sclerosperma_profizianum)	Nypa_fruticans);
((((Roystonea_regia	(((Serenoa_repens	Sabal_domingensis)	Phoenix_dactylifera)	Chamaedorea_seifrizii))	((((((Reinhardtia_simplex	(Reinhardtia_latisecta	Reinhardtia_paiewonskiana))	(Reinhardtia_gracilis	Podococcus_barteri))	(Bactris_major	(Elaeis_guineensis	Elaeis_oleifera)))	Attalea_speciosa)	Pseudophoenix_vinifera)	(Orania_palindan	(((((Veitchia_spiralis	((Hydriastele_microspadix	(Heterospathe_cagayanensis	Kentiopsis_piersoniorum))	Dypsis_decaryi))	Dictyosperma_album)	(Pelagodoxa_henryana	(Manicaria_saccifera	(Prestoea_acuminata	(Oenocarpus_bataua	Oenocarpus_minor)))))	Leopoldinia_pulchra)	Geonoma_undata))))	Sclerosperma_profizianum)	Nypa_fruticans);
(((((Roystonea_regia	(((Serenoa_repens	Sabal_domingensis)	Phoenix_dactylifera)	Chamaedorea_seifrizii))	Sclerosperma_profizianum)	((((Podococcus_barteri	Bactris_major)	((Reinhardtia_gracilis	Reinhardtia_simplex)	(Reinhardtia_latisecta	Reinhardtia_paiewonskiana)))	(Attalea_speciosa	(Elaeis_guineensis	Elaeis_oleifera)))	(Orania_palindan	(Leopoldinia_pulchra	(Geonoma_undata	((((Kentiopsis_piersoniorum	Dictyosperma_album)	Veitchia_spiralis)	(Hydriastele_microspadix	(Dypsis_decaryi	Heterospathe_cagayanensis)))	((Prestoea_acuminata	(Oenocarpus_bataua	Oenocarpus_minor))	(Pelagodoxa_henryana	Manicaria_saccifera))))))))	Pseudophoenix_vinifera)	Nypa_fruticans);
(((((Roystonea_regia	((Serenoa_repens	Sabal_domingensis)	Phoenix_dactylifera))	((Orania_palindan	Chamaedorea_seifrizii)	Sclerosperma_profizianum))	((((Podococcus_barteri	Bactris_major)	((Reinhardtia_gracilis	Reinhardtia_simplex)	(Reinhardtia_latisecta	Reinhardtia_paiewonskiana)))	(Attalea_speciosa	(Elaeis_guineensis	Elaeis_oleifera)))	((((Pelagodoxa_henryana	(Heterospathe_cagayanensis	((Veitchia_spiralis	(Kentiopsis_piersoniorum	Dictyosperma_album))	(Hydriastele_microspadix	Dypsis_decaryi))))	((Prestoea_acuminata	(Oenocarpus_bataua	Oenocarpus_minor))	Manicaria_saccifera))	Geonoma_undata)	Leopoldinia_pulchra)))	Pseudophoenix_vinifera)	Nypa_fruticans);
(((((Serenoa_repens	Sabal_domingensis)	Phoenix_dactylifera)	((((Orania_palindan	Chamaedorea_seifrizii)	Sclerosperma_profizianum)	Roystonea_regia)	((((Reinhardtia_gracilis	Reinhardtia_simplex)	(Reinhardtia_latisecta	Reinhardtia_paiewonskiana))	(((Podococcus_barteri	Bactris_major)	Attalea_speciosa)	(Elaeis_guineensis	Elaeis_oleifera)))	((Leopoldinia_pulchra	(Manicaria_saccifera	Pelagodoxa_henryana))	(((Prestoea_acuminata	(Oenocarpus_bataua	Oenocarpus_minor))	((Veitchia_spiralis	(((Hydriastele_microspadix	Dypsis_decaryi)	Heterospathe_cagayanensis)	Kentiopsis_piersoniorum))	Dictyosperma_album))	Geonoma_undata)))))	Pseudophoenix_vinifera)	Nypa_fruticans);
((((((Pseudophoenix_vinifera	((((Podococcus_barteri	Bactris_major)	((Reinhardtia_gracilis	Reinhardtia_simplex)	(Reinhardtia_latisecta	Reinhardtia_paiewonskiana)))	(Elaeis_guineensis	Elaeis_oleifera))	Attalea_speciosa))	((Orania_palindan	Roystonea_regia)	((Geonoma_undata	((((Veitchia_spiralis	(Kentiopsis_piersoniorum	Dictyosperma_album))	Hydriastele_microspadix)	Dypsis_decaryi)	Heterospathe_cagayanensis))	((Leopoldinia_pulchra	(Pelagodoxa_henryana	Manicaria_saccifera))	(Prestoea_acuminata	(Oenocarpus_bataua	Oenocarpus_minor))))))	Chamaedorea_seifrizii)	Sclerosperma_profizianum)	((Serenoa_repens	Sabal_domingensis)	Phoenix_dactylifera))	Nypa_fruticans);
(((Sclerosperma_profizianum	(Roystonea_regia	(Chamaedorea_seifrizii	((Serenoa_repens	Sabal_domingensis)	Phoenix_dactylifera))))	((Pseudophoenix_vinifera	((((Podococcus_barteri	Bactris_major)	(Elaeis_guineensis	Elaeis_oleifera))	Attalea_speciosa)	((Reinhardtia_gracilis	Reinhardtia_simplex)	(Reinhardtia_latisecta	Reinhardtia_paiewonskiana))))	(Orania_palindan	((((Prestoea_acuminata	Geonoma_undata)	(((Dypsis_decaryi	Hydriastele_microspadix)	((Heterospathe_cagayanensis	Kentiopsis_piersoniorum)	Veitchia_spiralis))	Dictyosperma_album))	(Leopoldinia_pulchra	(Manicaria_saccifera	(Oenocarpus_bataua	Oenocarpus_minor))))	Pelagodoxa_henryana))))	Nypa_fruticans);
(((Sclerosperma_profizianum	(Roystonea_regia	(Chamaedorea_seifrizii	((Serenoa_repens	Sabal_domingensis)	Phoenix_dactylifera))))	(((Attalea_speciosa	(Elaeis_oleifera	Elaeis_guineensis))	(Bactris_major	(((Podococcus_barteri	Reinhardtia_gracilis)	Reinhardtia_simplex)	(Reinhardtia_latisecta	Reinhardtia_paiewonskiana))))	(((((Manicaria_saccifera	(Oenocarpus_minor	Pelagodoxa_henryana))	(((((Hydriastele_microspadix	(Dypsis_decaryi	Heterospathe_cagayanensis))	Kentiopsis_piersoniorum)	Veitchia_spiralis)	Dictyosperma_album)	Oenocarpus_bataua))	(Prestoea_acuminata	Geonoma_undata))	Leopoldinia_pulchra)	(Pseudophoenix_vinifera	Orania_palindan))))	Nypa_fruticans);
((((Roystonea_regia	((Chamaedorea_seifrizii	(Orania_palindan	((Serenoa_repens	Sabal_domingensis)	Phoenix_dactylifera)))	Sclerosperma_profizianum))	Pseudophoenix_vinifera)	(((Bactris_major	(Attalea_speciosa	((Leopoldinia_pulchra	Elaeis_oleifera)	Elaeis_guineensis)))	(((Podococcus_barteri	Reinhardtia_gracilis)	Reinhardtia_simplex)	(Reinhardtia_latisecta	Reinhardtia_paiewonskiana)))	(Geonoma_undata	((Dictyosperma_album	((Hydriastele_microspadix	Dypsis_decaryi)	((Heterospathe_cagayanensis	Kentiopsis_piersoniorum)	Veitchia_spiralis)))	((Pelagodoxa_henryana	Manicaria_saccifera)	(Prestoea_acuminata	(Oenocarpus_minor	Oenocarpus_bataua)))))))	Nypa_fruticans);
(((Chamaedorea_seifrizii	(Sabal_domingensis	(Phoenix_dactylifera	Serenoa_repens)))	(Pseudophoenix_vinifera	(((((Reinhardtia_gracilis	Reinhardtia_simplex)	(Reinhardtia_latisecta	Reinhardtia_paiewonskiana))	(Attalea_speciosa	(Leopoldinia_pulchra	(Elaeis_oleifera	(Bactris_major	Elaeis_guineensis)))))	(((Roystonea_regia	Orania_palindan)	((((Pelagodoxa_henryana	Manicaria_saccifera)	(Oenocarpus_minor	Oenocarpus_bataua))	(((Kentiopsis_piersoniorum	Dictyosperma_album)	(Veitchia_spiralis	(Hydriastele_microspadix	Dypsis_decaryi)))	Heterospathe_cagayanensis))	(Prestoea_acuminata	Geonoma_undata)))	Podococcus_barteri))	Sclerosperma_profizianum)))	Nypa_fruticans);
(((((((Reinhardtia_gracilis	Reinhardtia_simplex)	(Reinhardtia_latisecta	Reinhardtia_paiewonskiana))	(Podococcus_barteri	Bactris_major))	(Elaeis_oleifera	Elaeis_guineensis))	Attalea_speciosa)	((Sclerosperma_profizianum	(Pseudophoenix_vinifera	(Chamaedorea_seifrizii	(Phoenix_dactylifera	(Serenoa_repens	Sabal_domingensis)))))	((Orania_palindan	((((Heterospathe_cagayanensis	(Dypsis_decaryi	(((Dictyosperma_album	Kentiopsis_piersoniorum)	Veitchia_spiralis)	Hydriastele_microspadix)))	((Manicaria_saccifera	(Oenocarpus_minor	Oenocarpus_bataua))	(Pelagodoxa_henryana	Prestoea_acuminata)))	Geonoma_undata)	Leopoldinia_pulchra))	Roystonea_regia)))	Nypa_fruticans);
((((((Elaeis_oleifera	Elaeis_guineensis)	Attalea_speciosa)	(((Reinhardtia_gracilis	Reinhardtia_simplex)	(Reinhardtia_latisecta	Reinhardtia_paiewonskiana))	(Podococcus_barteri	Bactris_major)))	(((((Prestoea_acuminata	(Manicaria_saccifera	((Dypsis_decaryi	Oenocarpus_minor)	Oenocarpus_bataua)))	Leopoldinia_pulchra)	Pelagodoxa_henryana)	(Geonoma_undata	(Heterospathe_cagayanensis	((Hydriastele_microspadix	Kentiopsis_piersoniorum)	(Veitchia_spiralis	Dictyosperma_album)))))	((Orania_palindan	Sclerosperma_profizianum)	((Chamaedorea_seifrizii	(Phoenix_dactylifera	(Serenoa_repens	Sabal_domingensis)))	Roystonea_regia))))	Pseudophoenix_vinifera)	Nypa_fruticans);
((((Phoenix_dactylifera	(Serenoa_repens	Sabal_domingensis))	((Chamaedorea_seifrizii	(((Bactris_major	(Elaeis_oleifera	Elaeis_guineensis))	Attalea_speciosa)	((Reinhardtia_gracilis	Reinhardtia_simplex)	(Reinhardtia_latisecta	Reinhardtia_paiewonskiana))))	((Sclerosperma_profizianum	Roystonea_regia)	(Podococcus_barteri	((((Heterospathe_cagayanensis	(Hydriastele_microspadix	((Kentiopsis_piersoniorum	(Dypsis_decaryi	Dictyosperma_album))	Veitchia_spiralis)))	(((Oenocarpus_minor	Oenocarpus_bataua)	Prestoea_acuminata)	(Manicaria_saccifera	Pelagodoxa_henryana)))	(Leopoldinia_pulchra	Geonoma_undata))	Orania_palindan)))))	Pseudophoenix_vinifera)	Nypa_fruticans);
(((Phoenix_dactylifera	(Serenoa_repens	Sabal_domingensis))	((((((Attalea_speciosa	Bactris_major)	(Elaeis_oleifera	Elaeis_guineensis))	(((Podococcus_barteri	Reinhardtia_gracilis)	Reinhardtia_simplex)	(Reinhardtia_latisecta	Reinhardtia_paiewonskiana)))	((((Heterospathe_cagayanensis	Dypsis_decaryi)	(Veitchia_spiralis	(Hydriastele_microspadix	(Kentiopsis_piersoniorum	Dictyosperma_album))))	(((Oenocarpus_minor	Oenocarpus_bataua)	Prestoea_acuminata)	(Manicaria_saccifera	Pelagodoxa_henryana)))	(Leopoldinia_pulchra	Geonoma_undata)))	((Sclerosperma_profizianum	Roystonea_regia)	Pseudophoenix_vinifera))	(Orania_palindan	Chamaedorea_seifrizii)))	Nypa_fruticans);
(((Phoenix_dactylifera	(Serenoa_repens	Sabal_domingensis))	((((((((Elaeis_oleifera	Elaeis_guineensis)	Attalea_speciosa)	(Bactris_major	(((Podococcus_barteri	Reinhardtia_gracilis)	Reinhardtia_simplex)	(Reinhardtia_latisecta	Reinhardtia_paiewonskiana))))	Chamaedorea_seifrizii)	(Leopoldinia_pulchra	((Prestoea_acuminata	Geonoma_undata)	(((Veitchia_spiralis	(((Hydriastele_microspadix	Dypsis_decaryi)	Heterospathe_cagayanensis)	Kentiopsis_piersoniorum))	Dictyosperma_album)	(Pelagodoxa_henryana	((Oenocarpus_minor	Oenocarpus_bataua)	Manicaria_saccifera))))))	Orania_palindan)	(Sclerosperma_profizianum	Roystonea_regia))	Pseudophoenix_vinifera))	Nypa_fruticans);
((((Leopoldinia_pulchra	(Attalea_speciosa	(((Podococcus_barteri	Bactris_major)	((Reinhardtia_gracilis	Reinhardtia_simplex)	(Reinhardtia_latisecta	Reinhardtia_paiewonskiana)))	(Elaeis_oleifera	Elaeis_guineensis))))	((((Pelagodoxa_henryana	((Oenocarpus_minor	Oenocarpus_bataua)	Manicaria_saccifera))	Prestoea_acuminata)	(Geonoma_undata	((Veitchia_spiralis	(Kentiopsis_piersoniorum	((Heterospathe_cagayanensis	Hydriastele_microspadix)	Dypsis_decaryi)))	Dictyosperma_album)))	(((Phoenix_dactylifera	(Serenoa_repens	Sabal_domingensis))	Orania_palindan)	(Pseudophoenix_vinifera	(Sclerosperma_profizianum	Roystonea_regia)))))	Chamaedorea_seifrizii)	Nypa_fruticans);
((((Leopoldinia_pulchra	(((Podococcus_barteri	Bactris_major)	((Reinhardtia_gracilis	Reinhardtia_simplex)	(Reinhardtia_latisecta	Reinhardtia_paiewonskiana)))	(Attalea_speciosa	(Elaeis_oleifera	Elaeis_guineensis))))	((Geonoma_undata	((((Kentiopsis_piersoniorum	Dictyosperma_album)	(Veitchia_spiralis	(Hydriastele_microspadix	Dypsis_decaryi)))	Heterospathe_cagayanensis)	((Prestoea_acuminata	(Oenocarpus_minor	Oenocarpus_bataua))	(Manicaria_saccifera	Pelagodoxa_henryana))))	(((Phoenix_dactylifera	(Serenoa_repens	Sabal_domingensis))	Orania_palindan)	(Pseudophoenix_vinifera	(Sclerosperma_profizianum	Roystonea_regia)))))	Chamaedorea_seifrizii)	Nypa_fruticans);
((Pseudophoenix_vinifera	(((Sclerosperma_profizianum	((Orania_palindan	((Geonoma_undata	Leopoldinia_pulchra)	((Pelagodoxa_henryana	((Prestoea_acuminata	(Oenocarpus_minor	Oenocarpus_bataua))	Manicaria_saccifera))	((Dictyosperma_album	((Hydriastele_microspadix	Heterospathe_cagayanensis)	Kentiopsis_piersoniorum))	(Dypsis_decaryi	Veitchia_spiralis)))))	Roystonea_regia))	(((Reinhardtia_paiewonskiana	(((Podococcus_barteri	Reinhardtia_gracilis)	Reinhardtia_simplex)	Reinhardtia_latisecta))	(Bactris_major	(Elaeis_oleifera	Elaeis_guineensis)))	Attalea_speciosa))	(Chamaedorea_seifrizii	(Phoenix_dactylifera	(Serenoa_repens	Sabal_domingensis)))))	Nypa_fruticans);
(((Pseudophoenix_vinifera	((((Reinhardtia_latisecta	Reinhardtia_paiewonskiana)	(Reinhardtia_gracilis	Reinhardtia_simplex))	(Bactris_major	(Elaeis_oleifera	Elaeis_guineensis)))	Attalea_speciosa))	(Chamaedorea_seifrizii	((Phoenix_dactylifera	(Serenoa_repens	Sabal_domingensis))	((Roystonea_regia	((Orania_palindan	(((Pelagodoxa_henryana	((Prestoea_acuminata	(Oenocarpus_minor	Oenocarpus_bataua))	Manicaria_saccifera))	Leopoldinia_pulchra)	(Geonoma_undata	(Dictyosperma_album	(Veitchia_spiralis	(Kentiopsis_piersoniorum	((Dypsis_decaryi	Hydriastele_microspadix)	Heterospathe_cagayanensis)))))))	Podococcus_barteri))	Sclerosperma_profizianum))))	Nypa_fruticans);
((Pseudophoenix_vinifera	(((((Reinhardtia_latisecta	(Reinhardtia_gracilis	Reinhardtia_paiewonskiana))	Reinhardtia_simplex)	((Elaeis_oleifera	Elaeis_guineensis)	((Podococcus_barteri	Bactris_major)	Attalea_speciosa)))	(((Dictyosperma_album	(Veitchia_spiralis	((Hydriastele_microspadix	(Heterospathe_cagayanensis	Kentiopsis_piersoniorum))	Dypsis_decaryi)))	((Prestoea_acuminata	(Oenocarpus_minor	Oenocarpus_bataua))	(Pelagodoxa_henryana	Manicaria_saccifera)))	(Leopoldinia_pulchra	Geonoma_undata)))	((Sclerosperma_profizianum	Roystonea_regia)	(Orania_palindan	(Chamaedorea_seifrizii	(Sabal_domingensis	(Phoenix_dactylifera	Serenoa_repens)))))))	Nypa_fruticans);
((Orania_palindan	(((Roystonea_regia	(Pseudophoenix_vinifera	(Chamaedorea_seifrizii	(Phoenix_dactylifera	(Sabal_domingensis	Serenoa_repens)))))	((Leopoldinia_pulchra	(((Elaeis_oleifera	(Bactris_major	Elaeis_guineensis))	Attalea_speciosa)	((Reinhardtia_gracilis	Podococcus_barteri)	(Reinhardtia_latisecta	(Reinhardtia_simplex	Reinhardtia_paiewonskiana)))))	(Geonoma_undata	((Pelagodoxa_henryana	((((Kentiopsis_piersoniorum	Heterospathe_cagayanensis)	(Dypsis_decaryi	Dictyosperma_album))	Veitchia_spiralis)	Hydriastele_microspadix))	(Manicaria_saccifera	(Prestoea_acuminata	(Oenocarpus_bataua	Oenocarpus_minor)))))))	Sclerosperma_profizianum))	Nypa_fruticans);
(((Attalea_speciosa	((Sclerosperma_profizianum	((Phoenix_dactylifera	(Sabal_domingensis	Serenoa_repens))	Chamaedorea_seifrizii))	(Roystonea_regia	(Orania_palindan	(Geonoma_undata	(((Dictyosperma_album	(((Kentiopsis_piersoniorum	Heterospathe_cagayanensis)	(Hydriastele_microspadix	Dypsis_decaryi))	Veitchia_spiralis))	(Prestoea_acuminata	(Oenocarpus_bataua	Oenocarpus_minor)))	(Pelagodoxa_henryana	Manicaria_saccifera)))))))	(((Leopoldinia_pulchra	((Elaeis_oleifera	Elaeis_guineensis)	Bactris_major))	((Reinhardtia_latisecta	(Reinhardtia_paiewonskiana	(Reinhardtia_gracilis	Podococcus_barteri)))	Reinhardtia_simplex))	Pseudophoenix_vinifera))	Nypa_fruticans);
((Pseudophoenix_vinifera	((Podococcus_barteri	((Sclerosperma_profizianum	Roystonea_regia)	(Orania_palindan	((Chamaedorea_seifrizii	((Attalea_speciosa	((Reinhardtia_simplex	Reinhardtia_gracilis)	(Reinhardtia_latisecta	Reinhardtia_paiewonskiana)))	((Elaeis_oleifera	Elaeis_guineensis)	Bactris_major)))	(((Pelagodoxa_henryana	Manicaria_saccifera)	((Prestoea_acuminata	(Oenocarpus_bataua	Oenocarpus_minor))	(((Dictyosperma_album	Kentiopsis_piersoniorum)	Veitchia_spiralis)	((Dypsis_decaryi	Hydriastele_microspadix)	Heterospathe_cagayanensis))))	(Leopoldinia_pulchra	Geonoma_undata))))))	(Phoenix_dactylifera	(Sabal_domingensis	Serenoa_repens))))	Nypa_fruticans);
((Pseudophoenix_vinifera	(((Chamaedorea_seifrizii	((((Elaeis_oleifera	Elaeis_guineensis)	Bactris_major)	Attalea_speciosa)	((Reinhardtia_simplex	(Reinhardtia_latisecta	Reinhardtia_paiewonskiana))	Reinhardtia_gracilis)))	((Pelagodoxa_henryana	((Manicaria_saccifera	(Prestoea_acuminata	(Oenocarpus_bataua	Oenocarpus_minor)))	((((Hydriastele_microspadix	(Heterospathe_cagayanensis	Kentiopsis_piersoniorum))	Veitchia_spiralis)	Dypsis_decaryi)	Dictyosperma_album)))	(Leopoldinia_pulchra	Geonoma_undata)))	(((Orania_palindan	(Phoenix_dactylifera	(Sabal_domingensis	Serenoa_repens)))	Roystonea_regia)	(Sclerosperma_profizianum	Podococcus_barteri))))	Nypa_fruticans);
((Chamaedorea_seifrizii	((Attalea_speciosa	(((Elaeis_oleifera	Elaeis_guineensis)	Bactris_major)	(Leopoldinia_pulchra	((Reinhardtia_latisecta	Reinhardtia_paiewonskiana)	(Reinhardtia_gracilis	Reinhardtia_simplex)))))	((((Pelagodoxa_henryana	((Dypsis_decaryi	Veitchia_spiralis)	(Hydriastele_microspadix	((Dictyosperma_album	Kentiopsis_piersoniorum)	Heterospathe_cagayanensis))))	(Manicaria_saccifera	(Prestoea_acuminata	(Oenocarpus_bataua	Oenocarpus_minor))))	Geonoma_undata)	(((Roystonea_regia	(Serenoa_repens	(Phoenix_dactylifera	Sabal_domingensis)))	(Sclerosperma_profizianum	Orania_palindan))	(Podococcus_barteri	Pseudophoenix_vinifera)))))	Nypa_fruticans);
((Chamaedorea_seifrizii	((((((Elaeis_oleifera	Elaeis_guineensis)	Bactris_major)	Attalea_speciosa)	((Reinhardtia_latisecta	Reinhardtia_paiewonskiana)	((Podococcus_barteri	Reinhardtia_gracilis)	Reinhardtia_simplex)))	Leopoldinia_pulchra)	((((Manicaria_saccifera	(Prestoea_acuminata	(Oenocarpus_bataua	Oenocarpus_minor)))	Pelagodoxa_henryana)	(Geonoma_undata	((((Heterospathe_cagayanensis	Kentiopsis_piersoniorum)	Veitchia_spiralis)	Dictyosperma_album)	(Hydriastele_microspadix	Dypsis_decaryi))))	((Pseudophoenix_vinifera	(Roystonea_regia	(Sclerosperma_profizianum	(Phoenix_dactylifera	(Sabal_domingensis	Serenoa_repens)))))	Orania_palindan))))	Nypa_fruticans);
((((((Pelagodoxa_henryana	Manicaria_saccifera)	((Prestoea_acuminata	(Oenocarpus_bataua	Oenocarpus_minor))	(Dictyosperma_album	((Hydriastele_microspadix	((Dypsis_decaryi	Heterospathe_cagayanensis)	Kentiopsis_piersoniorum))	Veitchia_spiralis))))	(Geonoma_undata	Leopoldinia_pulchra))	((Sclerosperma_profizianum	Roystonea_regia)	(Orania_palindan	(Chamaedorea_seifrizii	(Phoenix_dactylifera	(Sabal_domingensis	Serenoa_repens))))))	((((Elaeis_oleifera	(Bactris_major	Elaeis_guineensis))	Attalea_speciosa)	((Reinhardtia_latisecta	Reinhardtia_paiewonskiana)	((Podococcus_barteri	Reinhardtia_gracilis)	Reinhardtia_simplex)))	Pseudophoenix_vinifera))	Nypa_fruticans);
((Chamaedorea_seifrizii	(((((Elaeis_oleifera	Elaeis_guineensis)	((Podococcus_barteri	Bactris_major)	Attalea_speciosa))	Leopoldinia_pulchra)	((Reinhardtia_latisecta	Reinhardtia_paiewonskiana)	(Reinhardtia_gracilis	Reinhardtia_simplex)))	((((Prestoea_acuminata	(Oenocarpus_bataua	Oenocarpus_minor))	Pelagodoxa_henryana)	(Manicaria_saccifera	(Geonoma_undata	(Dictyosperma_album	((Heterospathe_cagayanensis	(Dypsis_decaryi	(Hydriastele_microspadix	Kentiopsis_piersoniorum)))	Veitchia_spiralis)))))	(((Pseudophoenix_vinifera	(Phoenix_dactylifera	(Sabal_domingensis	Serenoa_repens)))	(Roystonea_regia	Sclerosperma_profizianum))	Orania_palindan))))	Nypa_fruticans);
((Orania_palindan	((Chamaedorea_seifrizii	(Phoenix_dactylifera	(Sabal_domingensis	Serenoa_repens)))	(((((Bactris_major	(Elaeis_oleifera	Elaeis_guineensis))	Attalea_speciosa)	((Reinhardtia_latisecta	Reinhardtia_paiewonskiana)	((Podococcus_barteri	Reinhardtia_gracilis)	Reinhardtia_simplex)))	(((((Veitchia_spiralis	(Kentiopsis_piersoniorum	Dictyosperma_album))	(Hydriastele_microspadix	Dypsis_decaryi))	Heterospathe_cagayanensis)	(Geonoma_undata	(Leopoldinia_pulchra	(Prestoea_acuminata	(Oenocarpus_bataua	Oenocarpus_minor)))))	(Manicaria_saccifera	Pelagodoxa_henryana)))	(Roystonea_regia	(Sclerosperma_profizianum	Pseudophoenix_vinifera)))))	Nypa_fruticans);
(((((Attalea_speciosa	(Elaeis_oleifera	(Bactris_major	Elaeis_guineensis)))	((Reinhardtia_latisecta	Reinhardtia_paiewonskiana)	((Podococcus_barteri	Reinhardtia_gracilis)	Reinhardtia_simplex)))	((((((Dypsis_decaryi	(Kentiopsis_piersoniorum	Dictyosperma_album))	Veitchia_spiralis)	(Hydriastele_microspadix	Heterospathe_cagayanensis))	((Prestoea_acuminata	Geonoma_undata)	(Oenocarpus_bataua	Oenocarpus_minor)))	((Chamaedorea_seifrizii	Orania_palindan)	(Manicaria_saccifera	Pelagodoxa_henryana)))	Leopoldinia_pulchra))	((Roystonea_regia	(Sclerosperma_profizianum	Pseudophoenix_vinifera))	(Serenoa_repens	(Phoenix_dactylifera	Sabal_domingensis))))	Nypa_fruticans);
((Orania_palindan	((((((Leopoldinia_pulchra	(((Pelagodoxa_henryana	Manicaria_saccifera)	(Oenocarpus_minor	Oenocarpus_bataua))	Dypsis_decaryi))	Prestoea_acuminata)	(Geonoma_undata	((((Kentiopsis_piersoniorum	Heterospathe_cagayanensis)	Dictyosperma_album)	Veitchia_spiralis)	Hydriastele_microspadix)))	(((Elaeis_oleifera	(Bactris_major	Elaeis_guineensis))	(((Reinhardtia_latisecta	Reinhardtia_paiewonskiana)	(Reinhardtia_gracilis	Reinhardtia_simplex))	Podococcus_barteri))	Attalea_speciosa))	((Pseudophoenix_vinifera	(Chamaedorea_seifrizii	(Phoenix_dactylifera	(Sabal_domingensis	Serenoa_repens))))	Roystonea_regia))	Sclerosperma_profizianum))	Nypa_fruticans);
(((((Geonoma_undata	(((Prestoea_acuminata	(Oenocarpus_minor	Oenocarpus_bataua))	(Pelagodoxa_henryana	Manicaria_saccifera))	((Dypsis_decaryi	(((Kentiopsis_piersoniorum	Heterospathe_cagayanensis)	Dictyosperma_album)	Hydriastele_microspadix))	Veitchia_spiralis)))	Leopoldinia_pulchra)	(((((Elaeis_oleifera	Elaeis_guineensis)	Attalea_speciosa)	(Podococcus_barteri	Bactris_major))	Pseudophoenix_vinifera)	((Reinhardtia_latisecta	Reinhardtia_paiewonskiana)	(Reinhardtia_gracilis	Reinhardtia_simplex))))	(((Chamaedorea_seifrizii	(Phoenix_dactylifera	(Sabal_domingensis	Serenoa_repens)))	Roystonea_regia)	(Sclerosperma_profizianum	Orania_palindan)))	Nypa_fruticans);
(((((((Prestoea_acuminata	(Oenocarpus_minor	Oenocarpus_bataua))	(Pelagodoxa_henryana	Manicaria_saccifera))	((Dictyosperma_album	((Dypsis_decaryi	Hydriastele_microspadix)	(Kentiopsis_piersoniorum	Heterospathe_cagayanensis)))	Veitchia_spiralis))	(Leopoldinia_pulchra	Geonoma_undata))	(((Reinhardtia_latisecta	Reinhardtia_paiewonskiana)	(Reinhardtia_gracilis	Reinhardtia_simplex))	(Elaeis_oleifera	Elaeis_guineensis)))	(Pseudophoenix_vinifera	(((Sclerosperma_profizianum	(Chamaedorea_seifrizii	Orania_palindan))	((Podococcus_barteri	Bactris_major)	Attalea_speciosa))	((Phoenix_dactylifera	(Sabal_domingensis	Serenoa_repens))	Roystonea_regia))))	Nypa_fruticans);
(((((Orania_palindan	(((Oenocarpus_minor	Oenocarpus_bataua)	Leopoldinia_pulchra)	((Pelagodoxa_henryana	Manicaria_saccifera)	((Prestoea_acuminata	Geonoma_undata)	((Dictyosperma_album	((Dypsis_decaryi	Kentiopsis_piersoniorum)	(Hydriastele_microspadix	Heterospathe_cagayanensis)))	Veitchia_spiralis)))))	(Attalea_speciosa	(((Reinhardtia_latisecta	Reinhardtia_paiewonskiana)	(Reinhardtia_gracilis	Reinhardtia_simplex))	((Podococcus_barteri	Bactris_major)	(Elaeis_oleifera	Elaeis_guineensis)))))	((Roystonea_regia	((Phoenix_dactylifera	(Sabal_domingensis	Serenoa_repens))	Chamaedorea_seifrizii))	Sclerosperma_profizianum))	Pseudophoenix_vinifera)	Nypa_fruticans);
(((((Bactris_major	(Elaeis_oleifera	Elaeis_guineensis))	((Reinhardtia_latisecta	Reinhardtia_paiewonskiana)	((Podococcus_barteri	Reinhardtia_gracilis)	Reinhardtia_simplex)))	(Geonoma_undata	(((Dypsis_decaryi	Hydriastele_microspadix)	((Dictyosperma_album	Kentiopsis_piersoniorum)	Heterospathe_cagayanensis))	(Leopoldinia_pulchra	(((Veitchia_spiralis	Manicaria_saccifera)	(Prestoea_acuminata	(Oenocarpus_minor	Oenocarpus_bataua)))	Pelagodoxa_henryana)))))	((Pseudophoenix_vinifera	(Sclerosperma_profizianum	Roystonea_regia))	(((Orania_palindan	Chamaedorea_seifrizii)	(Sabal_domingensis	(Serenoa_repens	Phoenix_dactylifera)))	Attalea_speciosa)))	Nypa_fruticans);
(((Pseudophoenix_vinifera	(Phoenix_dactylifera	(Sabal_domingensis	Serenoa_repens)))	(((Leopoldinia_pulchra	((Attalea_speciosa	(Bactris_major	(Elaeis_oleifera	Elaeis_guineensis)))	((Reinhardtia_latisecta	((Podococcus_barteri	Reinhardtia_gracilis)	Reinhardtia_paiewonskiana))	Reinhardtia_simplex)))	(((Geonoma_undata	(Dictyosperma_album	(Veitchia_spiralis	((Hydriastele_microspadix	(Dypsis_decaryi	Kentiopsis_piersoniorum))	Heterospathe_cagayanensis))))	(Manicaria_saccifera	Pelagodoxa_henryana))	(Prestoea_acuminata	(Oenocarpus_minor	Oenocarpus_bataua))))	((Roystonea_regia	Sclerosperma_profizianum)	(Orania_palindan	Chamaedorea_seifrizii))))	Nypa_fruticans);
(((Pseudophoenix_vinifera	(Phoenix_dactylifera	(Sabal_domingensis	Serenoa_repens)))	((((Attalea_speciosa	(Bactris_major	(Elaeis_oleifera	Elaeis_guineensis)))	(((Reinhardtia_latisecta	Reinhardtia_paiewonskiana)	(Reinhardtia_gracilis	Reinhardtia_simplex))	Podococcus_barteri))	((Heterospathe_cagayanensis	((Hydriastele_microspadix	Dypsis_decaryi)	(Veitchia_spiralis	(Dictyosperma_album	Kentiopsis_piersoniorum))))	(((Pelagodoxa_henryana	Geonoma_undata)	(Leopoldinia_pulchra	(Prestoea_acuminata	(Oenocarpus_minor	Oenocarpus_bataua))))	Manicaria_saccifera)))	((Roystonea_regia	Sclerosperma_profizianum)	(Orania_palindan	Chamaedorea_seifrizii))))	Nypa_fruticans);
(((((Attalea_speciosa	(Elaeis_oleifera	Elaeis_guineensis))	(((Reinhardtia_latisecta	Reinhardtia_paiewonskiana)	(Reinhardtia_gracilis	Reinhardtia_simplex))	(Bactris_major	Podococcus_barteri)))	(((((Pseudophoenix_vinifera	(Sabal_domingensis	(Serenoa_repens	Phoenix_dactylifera)))	Roystonea_regia)	Sclerosperma_profizianum)	Orania_palindan)	(((Pelagodoxa_henryana	Manicaria_saccifera)	(Oenocarpus_minor	Oenocarpus_bataua))	((((Veitchia_spiralis	((Heterospathe_cagayanensis	Hydriastele_microspadix)	(Dictyosperma_album	Kentiopsis_piersoniorum)))	Leopoldinia_pulchra)	Dypsis_decaryi)	(Prestoea_acuminata	Geonoma_undata)))))	Chamaedorea_seifrizii)	Nypa_fruticans);
((((Attalea_speciosa	((Elaeis_oleifera	Elaeis_guineensis)	(((Reinhardtia_latisecta	Reinhardtia_paiewonskiana)	(Reinhardtia_gracilis	Reinhardtia_simplex))	(Bactris_major	Podococcus_barteri))))	(((Roystonea_regia	(Orania_palindan	Sclerosperma_profizianum))	(((((Manicaria_saccifera	(Prestoea_acuminata	(Oenocarpus_minor	Oenocarpus_bataua)))	Pelagodoxa_henryana)	(((((Heterospathe_cagayanensis	Kentiopsis_piersoniorum)	Hydriastele_microspadix)	Veitchia_spiralis)	Dypsis_decaryi)	Dictyosperma_album))	Geonoma_undata)	Leopoldinia_pulchra))	Pseudophoenix_vinifera))	((Phoenix_dactylifera	(Sabal_domingensis	Serenoa_repens))	Chamaedorea_seifrizii))	Nypa_fruticans);
(((Phoenix_dactylifera	(Sabal_domingensis	Serenoa_repens))	((((((Attalea_speciosa	(Bactris_major	(Elaeis_oleifera	Elaeis_guineensis)))	((Reinhardtia_latisecta	Reinhardtia_paiewonskiana)	((Podococcus_barteri	Reinhardtia_gracilis)	Reinhardtia_simplex)))	(((((Prestoea_acuminata	(Oenocarpus_minor	Oenocarpus_bataua))	Manicaria_saccifera)	((Dictyosperma_album	(Dypsis_decaryi	(Veitchia_spiralis	(Hydriastele_microspadix	(Heterospathe_cagayanensis	Kentiopsis_piersoniorum)))))	Pelagodoxa_henryana))	Geonoma_undata)	Leopoldinia_pulchra))	Chamaedorea_seifrizii)	(Orania_palindan	(Sclerosperma_profizianum	Roystonea_regia)))	Pseudophoenix_vinifera))	Nypa_fruticans);
((Pseudophoenix_vinifera	(((Chamaedorea_seifrizii	((((Bactris_major	(Elaeis_guineensis	(Leopoldinia_pulchra	Elaeis_oleifera)))	Attalea_speciosa)	(((Podococcus_barteri	Reinhardtia_gracilis)	Reinhardtia_simplex)	(Reinhardtia_latisecta	Reinhardtia_paiewonskiana)))	(((Pelagodoxa_henryana	Manicaria_saccifera)	((Oenocarpus_bataua	Oenocarpus_minor)	Prestoea_acuminata))	(Geonoma_undata	(Dictyosperma_album	((((Kentiopsis_piersoniorum	Hydriastele_microspadix)	Dypsis_decaryi)	Heterospathe_cagayanensis)	Veitchia_spiralis))))))	((Sclerosperma_profizianum	Orania_palindan)	Roystonea_regia))	(Phoenix_dactylifera	(Serenoa_repens	Sabal_domingensis))))	Nypa_fruticans);
(((((Bactris_major	(((Podococcus_barteri	Reinhardtia_gracilis)	Reinhardtia_simplex)	(Reinhardtia_latisecta	Reinhardtia_paiewonskiana)))	(((Leopoldinia_pulchra	Elaeis_guineensis)	Elaeis_oleifera)	Attalea_speciosa))	Chamaedorea_seifrizii)	(((Manicaria_saccifera	((Oenocarpus_bataua	Oenocarpus_minor)	Prestoea_acuminata))	((Pelagodoxa_henryana	Geonoma_undata)	(Dictyosperma_album	((Kentiopsis_piersoniorum	(Dypsis_decaryi	(Hydriastele_microspadix	Heterospathe_cagayanensis)))	Veitchia_spiralis))))	(((Orania_palindan	(Phoenix_dactylifera	(Serenoa_repens	Sabal_domingensis)))	Pseudophoenix_vinifera)	(Roystonea_regia	Sclerosperma_profizianum))))	Nypa_fruticans);
(((((Roystonea_regia	(Orania_palindan	(Geonoma_undata	((((Hydriastele_microspadix	Heterospathe_cagayanensis)	(Veitchia_spiralis	(Dictyosperma_album	(Dypsis_decaryi	Kentiopsis_piersoniorum))))	Leopoldinia_pulchra)	((Manicaria_saccifera	((Oenocarpus_bataua	Oenocarpus_minor)	Prestoea_acuminata))	Pelagodoxa_henryana)))))	((((Podococcus_barteri	Reinhardtia_gracilis)	Reinhardtia_simplex)	(Reinhardtia_latisecta	Reinhardtia_paiewonskiana))	(Bactris_major	((Elaeis_guineensis	Elaeis_oleifera)	Attalea_speciosa))))	Sclerosperma_profizianum)	((Chamaedorea_seifrizii	(Phoenix_dactylifera	(Serenoa_repens	Sabal_domingensis)))	Pseudophoenix_vinifera))	Nypa_fruticans);
((((((((Podococcus_barteri	Reinhardtia_gracilis)	Reinhardtia_simplex)	(Reinhardtia_latisecta	Reinhardtia_paiewonskiana))	((Bactris_major	(Elaeis_guineensis	Elaeis_oleifera))	Attalea_speciosa))	(Sclerosperma_profizianum	(Roystonea_regia	(Orania_palindan	((Geonoma_undata	(((Pelagodoxa_henryana	Manicaria_saccifera)	((Oenocarpus_bataua	Oenocarpus_minor)	Prestoea_acuminata))	(Heterospathe_cagayanensis	(((Dictyosperma_album	Kentiopsis_piersoniorum)	Veitchia_spiralis)	(Hydriastele_microspadix	Dypsis_decaryi)))))	Leopoldinia_pulchra)))))	Pseudophoenix_vinifera)	(Chamaedorea_seifrizii	(Phoenix_dactylifera	(Serenoa_repens	Sabal_domingensis))))	Nypa_fruticans);
(((((Reinhardtia_gracilis	Reinhardtia_simplex)	(Reinhardtia_latisecta	Reinhardtia_paiewonskiana))	((Bactris_major	(Elaeis_guineensis	Elaeis_oleifera))	Attalea_speciosa))	((Pseudophoenix_vinifera	((Podococcus_barteri	Roystonea_regia)	(Orania_palindan	((((Prestoea_acuminata	Geonoma_undata)	((Manicaria_saccifera	(Oenocarpus_bataua	Oenocarpus_minor))	Pelagodoxa_henryana))	(((Hydriastele_microspadix	Heterospathe_cagayanensis)	Dypsis_decaryi)	((Dictyosperma_album	Kentiopsis_piersoniorum)	Veitchia_spiralis)))	Leopoldinia_pulchra))))	(Sclerosperma_profizianum	(Chamaedorea_seifrizii	(Phoenix_dactylifera	(Serenoa_repens	Sabal_domingensis))))))	Nypa_fruticans);
((((Leopoldinia_pulchra	(((Bactris_major	Elaeis_guineensis)	Elaeis_oleifera)	Attalea_speciosa))	(Reinhardtia_simplex	(Reinhardtia_latisecta	(Reinhardtia_gracilis	Reinhardtia_paiewonskiana))))	(((((Roystonea_regia	Sclerosperma_profizianum)	((Chamaedorea_seifrizii	(Sabal_domingensis	(Phoenix_dactylifera	Serenoa_repens)))	Orania_palindan))	Podococcus_barteri)	Pseudophoenix_vinifera)	((((Prestoea_acuminata	(Oenocarpus_bataua	Oenocarpus_minor))	(Pelagodoxa_henryana	Manicaria_saccifera))	(Dictyosperma_album	((Kentiopsis_piersoniorum	(Dypsis_decaryi	(Hydriastele_microspadix	Heterospathe_cagayanensis)))	Veitchia_spiralis)))	Geonoma_undata)))	Nypa_fruticans);
((((Orania_palindan	((((((((Kentiopsis_piersoniorum	Dictyosperma_album)	(Dypsis_decaryi	Veitchia_spiralis))	Hydriastele_microspadix)	Heterospathe_cagayanensis)	(Pelagodoxa_henryana	Manicaria_saccifera))	(Prestoea_acuminata	(Oenocarpus_bataua	Oenocarpus_minor)))	Geonoma_undata)	Leopoldinia_pulchra))	(((Elaeis_guineensis	Elaeis_oleifera)	Bactris_major)	((Reinhardtia_simplex	(Reinhardtia_latisecta	Reinhardtia_paiewonskiana))	(Podococcus_barteri	Reinhardtia_gracilis))))	(Pseudophoenix_vinifera	((Attalea_speciosa	(Roystonea_regia	(Chamaedorea_seifrizii	(Sabal_domingensis	(Phoenix_dactylifera	Serenoa_repens)))))	Sclerosperma_profizianum)))	Nypa_fruticans);
(((((Roystonea_regia	Orania_palindan)	(((Dypsis_decaryi	((Pelagodoxa_henryana	Manicaria_saccifera)	(Leopoldinia_pulchra	(Prestoea_acuminata	(Oenocarpus_bataua	Oenocarpus_minor)))))	Geonoma_undata)	(Dictyosperma_album	((Kentiopsis_piersoniorum	Heterospathe_cagayanensis)	(Hydriastele_microspadix	Veitchia_spiralis)))))	(Pseudophoenix_vinifera	(Attalea_speciosa	(((Elaeis_guineensis	Elaeis_oleifera)	Bactris_major)	(Reinhardtia_latisecta	(Reinhardtia_paiewonskiana	((Podococcus_barteri	Reinhardtia_gracilis)	Reinhardtia_simplex)))))))	(Sclerosperma_profizianum	(Chamaedorea_seifrizii	(Phoenix_dactylifera	(Serenoa_repens	Sabal_domingensis)))))	Nypa_fruticans);
(((((Elaeis_guineensis	Elaeis_oleifera)	Attalea_speciosa)	((Podococcus_barteri	Bactris_major)	((Reinhardtia_paiewonskiana	(Reinhardtia_gracilis	Reinhardtia_latisecta))	Reinhardtia_simplex)))	(Chamaedorea_seifrizii	((((Roystonea_regia	Sclerosperma_profizianum)	(Orania_palindan	(Phoenix_dactylifera	(Serenoa_repens	Sabal_domingensis))))	Pseudophoenix_vinifera)	((Geonoma_undata	((Dictyosperma_album	((Kentiopsis_piersoniorum	Heterospathe_cagayanensis)	((Hydriastele_microspadix	Veitchia_spiralis)	Dypsis_decaryi)))	((Pelagodoxa_henryana	Manicaria_saccifera)	(Prestoea_acuminata	(Oenocarpus_bataua	Oenocarpus_minor)))))	Leopoldinia_pulchra))))	Nypa_fruticans);
((Pseudophoenix_vinifera	((((Leopoldinia_pulchra	(Elaeis_guineensis	Elaeis_oleifera))	Attalea_speciosa)	((Podococcus_barteri	((Reinhardtia_paiewonskiana	Reinhardtia_latisecta)	(Reinhardtia_gracilis	Reinhardtia_simplex)))	Bactris_major))	(((Sclerosperma_profizianum	((Chamaedorea_seifrizii	(Phoenix_dactylifera	(Serenoa_repens	Sabal_domingensis)))	Roystonea_regia))	Orania_palindan)	(((Dictyosperma_album	(Hydriastele_microspadix	(Kentiopsis_piersoniorum	Heterospathe_cagayanensis)))	Veitchia_spiralis)	((Dypsis_decaryi	(Pelagodoxa_henryana	(Manicaria_saccifera	(Oenocarpus_bataua	Oenocarpus_minor))))	(Prestoea_acuminata	Geonoma_undata))))))	Nypa_fruticans);
((((((Attalea_speciosa	(Elaeis_oleifera	Elaeis_guineensis))	((Bactris_major	Podococcus_barteri)	((Reinhardtia_gracilis	Reinhardtia_simplex)	(Reinhardtia_paiewonskiana	Reinhardtia_latisecta))))	(((((Oenocarpus_bataua	Oenocarpus_minor)	Prestoea_acuminata)	(Pelagodoxa_henryana	Manicaria_saccifera))	(Geonoma_undata	(Dictyosperma_album	((Heterospathe_cagayanensis	Kentiopsis_piersoniorum)	(Hydriastele_microspadix	(Veitchia_spiralis	Dypsis_decaryi))))))	Leopoldinia_pulchra))	(((Chamaedorea_seifrizii	Orania_palindan)	(Phoenix_dactylifera	(Sabal_domingensis	Serenoa_repens)))	(Sclerosperma_profizianum	Roystonea_regia)))	Pseudophoenix_vinifera)	Nypa_fruticans);
(((((((((((Oenocarpus_bataua	Oenocarpus_minor)	Prestoea_acuminata)	Manicaria_saccifera)	(((Hydriastele_microspadix	(Dypsis_decaryi	(Heterospathe_cagayanensis	Kentiopsis_piersoniorum)))	Veitchia_spiralis)	Dictyosperma_album))	Pelagodoxa_henryana)	Geonoma_undata)	Orania_palindan)	((Leopoldinia_pulchra	(Attalea_speciosa	(Bactris_major	(Elaeis_oleifera	Elaeis_guineensis))))	(((Podococcus_barteri	Reinhardtia_gracilis)	Reinhardtia_simplex)	(Reinhardtia_paiewonskiana	Reinhardtia_latisecta))))	(Chamaedorea_seifrizii	((Pseudophoenix_vinifera	(Phoenix_dactylifera	(Sabal_domingensis	Serenoa_repens)))	Roystonea_regia)))	Sclerosperma_profizianum)	Nypa_fruticans);
(((((Phoenix_dactylifera	(Sabal_domingensis	Serenoa_repens))	Roystonea_regia)	Sclerosperma_profizianum)	((Pseudophoenix_vinifera	(((Bactris_major	(Elaeis_oleifera	Elaeis_guineensis))	(((Podococcus_barteri	Reinhardtia_gracilis)	Reinhardtia_simplex)	(Reinhardtia_paiewonskiana	Reinhardtia_latisecta)))	Attalea_speciosa))	(((((((Kentiopsis_piersoniorum	(Veitchia_spiralis	Dictyosperma_album))	Hydriastele_microspadix)	Dypsis_decaryi)	Heterospathe_cagayanensis)	Leopoldinia_pulchra)	((Pelagodoxa_henryana	(Geonoma_undata	Prestoea_acuminata))	((Oenocarpus_bataua	Oenocarpus_minor)	Manicaria_saccifera)))	(Chamaedorea_seifrizii	Orania_palindan))))	Nypa_fruticans);
((((Leopoldinia_pulchra	((Attalea_speciosa	(Elaeis_oleifera	Elaeis_guineensis))	(Bactris_major	(((Podococcus_barteri	Reinhardtia_gracilis)	Reinhardtia_simplex)	(Reinhardtia_paiewonskiana	Reinhardtia_latisecta)))))	((Pelagodoxa_henryana	((Manicaria_saccifera	((((Kentiopsis_piersoniorum	((Hydriastele_microspadix	Dypsis_decaryi)	Heterospathe_cagayanensis))	Veitchia_spiralis)	Dictyosperma_album)	(Prestoea_acuminata	(Oenocarpus_bataua	Oenocarpus_minor))))	Geonoma_undata))	((((Chamaedorea_seifrizii	(Phoenix_dactylifera	(Sabal_domingensis	Serenoa_repens)))	Roystonea_regia)	Sclerosperma_profizianum)	Orania_palindan)))	Pseudophoenix_vinifera)	Nypa_fruticans);
(((((((Attalea_speciosa	(Bactris_major	(Elaeis_oleifera	Elaeis_guineensis)))	(((Podococcus_barteri	Reinhardtia_gracilis)	Reinhardtia_simplex)	(Reinhardtia_paiewonskiana	Reinhardtia_latisecta)))	(Leopoldinia_pulchra	(Geonoma_undata	((Pelagodoxa_henryana	(((((Hydriastele_microspadix	Dypsis_decaryi)	(Dictyosperma_album	Kentiopsis_piersoniorum))	Veitchia_spiralis)	Heterospathe_cagayanensis)	(Prestoea_acuminata	(Oenocarpus_bataua	Oenocarpus_minor))))	Manicaria_saccifera))))	(((Chamaedorea_seifrizii	Roystonea_regia)	Sclerosperma_profizianum)	Orania_palindan))	(Phoenix_dactylifera	(Sabal_domingensis	Serenoa_repens)))	Pseudophoenix_vinifera)	Nypa_fruticans);
((Pseudophoenix_vinifera	((((Roystonea_regia	((Chamaedorea_seifrizii	Orania_palindan)	(Phoenix_dactylifera	(Sabal_domingensis	Serenoa_repens))))	Sclerosperma_profizianum)	(Leopoldinia_pulchra	(Dypsis_decaryi	(((Prestoea_acuminata	Geonoma_undata)	((((Dictyosperma_album	Kentiopsis_piersoniorum)	Veitchia_spiralis)	Heterospathe_cagayanensis)	Pelagodoxa_henryana))	(Hydriastele_microspadix	(Manicaria_saccifera	(Oenocarpus_bataua	Oenocarpus_minor)))))))	((Attalea_speciosa	(Bactris_major	(Elaeis_oleifera	Elaeis_guineensis)))	(((Podococcus_barteri	Reinhardtia_gracilis)	Reinhardtia_simplex)	(Reinhardtia_paiewonskiana	Reinhardtia_latisecta)))))	Nypa_fruticans);
((Pseudophoenix_vinifera	(((Roystonea_regia	((Chamaedorea_seifrizii	Orania_palindan)	((((Dictyosperma_album	(((Heterospathe_cagayanensis	Kentiopsis_piersoniorum)	(Dypsis_decaryi	Hydriastele_microspadix))	Veitchia_spiralis))	((Prestoea_acuminata	(Oenocarpus_bataua	Oenocarpus_minor))	(Manicaria_saccifera	Pelagodoxa_henryana)))	Geonoma_undata)	Leopoldinia_pulchra)))	((Attalea_speciosa	((Bactris_major	(Elaeis_oleifera	Elaeis_guineensis))	(((Podococcus_barteri	Reinhardtia_gracilis)	Reinhardtia_simplex)	(Reinhardtia_paiewonskiana	Reinhardtia_latisecta))))	Sclerosperma_profizianum))	(Phoenix_dactylifera	(Sabal_domingensis	Serenoa_repens))))	Nypa_fruticans);
((Pseudophoenix_vinifera	(((((Attalea_speciosa	(((Reinhardtia_gracilis	Reinhardtia_simplex)	(Reinhardtia_paiewonskiana	Reinhardtia_latisecta))	((Elaeis_oleifera	Elaeis_guineensis)	(Bactris_major	Podococcus_barteri))))	((((Dictyosperma_album	((Hydriastele_microspadix	(Veitchia_spiralis	(Heterospathe_cagayanensis	Kentiopsis_piersoniorum)))	Dypsis_decaryi))	(((Oenocarpus_bataua	Oenocarpus_minor)	(Manicaria_saccifera	Pelagodoxa_henryana))	(Prestoea_acuminata	Geonoma_undata)))	Leopoldinia_pulchra)	Orania_palindan))	Roystonea_regia)	Sclerosperma_profizianum)	(Chamaedorea_seifrizii	(Phoenix_dactylifera	(Sabal_domingensis	Serenoa_repens)))))	Nypa_fruticans);
(((((((Elaeis_oleifera	Elaeis_guineensis)	((Reinhardtia_gracilis	Reinhardtia_simplex)	(Reinhardtia_paiewonskiana	Reinhardtia_latisecta)))	Leopoldinia_pulchra)	((Bactris_major	Podococcus_barteri)	((((((Dictyosperma_album	(Hydriastele_microspadix	(Dypsis_decaryi	Kentiopsis_piersoniorum)))	Veitchia_spiralis)	Heterospathe_cagayanensis)	((Manicaria_saccifera	Pelagodoxa_henryana)	(Prestoea_acuminata	(Oenocarpus_bataua	Oenocarpus_minor))))	Geonoma_undata)	Orania_palindan)))	Pseudophoenix_vinifera)	((Roystonea_regia	Sclerosperma_profizianum)	((Chamaedorea_seifrizii	(Phoenix_dactylifera	(Sabal_domingensis	Serenoa_repens)))	Attalea_speciosa)))	Nypa_fruticans);
((((((Elaeis_guineensis	Elaeis_oleifera)	Leopoldinia_pulchra)	((Reinhardtia_gracilis	Reinhardtia_simplex)	(Reinhardtia_paiewonskiana	Reinhardtia_latisecta)))	Attalea_speciosa)	((Sclerosperma_profizianum	((Chamaedorea_seifrizii	(Phoenix_dactylifera	(Sabal_domingensis	Serenoa_repens)))	Pseudophoenix_vinifera))	(Roystonea_regia	(((Bactris_major	Podococcus_barteri)	((Pelagodoxa_henryana	((Dictyosperma_album	(((Hydriastele_microspadix	Heterospathe_cagayanensis)	Kentiopsis_piersoniorum)	(Dypsis_decaryi	Veitchia_spiralis)))	(Manicaria_saccifera	(Prestoea_acuminata	(Oenocarpus_bataua	Oenocarpus_minor)))))	Geonoma_undata))	Orania_palindan))))	Nypa_fruticans);
((Chamaedorea_seifrizii	(((Leopoldinia_pulchra	((((Podococcus_barteri	Reinhardtia_gracilis)	Reinhardtia_simplex)	(Reinhardtia_latisecta	Reinhardtia_paiewonskiana))	(Elaeis_oleifera	(Bactris_major	Elaeis_guineensis))))	Attalea_speciosa)	((Orania_palindan	((Pseudophoenix_vinifera	(Phoenix_dactylifera	(Sabal_domingensis	Serenoa_repens)))	(Roystonea_regia	Sclerosperma_profizianum)))	(((((Oenocarpus_bataua	Oenocarpus_minor)	(Manicaria_saccifera	Pelagodoxa_henryana))	(Veitchia_spiralis	(((Hydriastele_microspadix	(Dypsis_decaryi	Kentiopsis_piersoniorum))	Dictyosperma_album)	Heterospathe_cagayanensis)))	Prestoea_acuminata)	Geonoma_undata))))	Nypa_fruticans);
(((Sclerosperma_profizianum	(((((Manicaria_saccifera	Pelagodoxa_henryana)	((((Veitchia_spiralis	(Kentiopsis_piersoniorum	Dictyosperma_album))	(Dypsis_decaryi	Hydriastele_microspadix))	Heterospathe_cagayanensis)	Geonoma_undata))	(Prestoea_acuminata	(Oenocarpus_bataua	Oenocarpus_minor)))	((((Leopoldinia_pulchra	(Bactris_major	(Elaeis_oleifera	Elaeis_guineensis)))	(((Podococcus_barteri	Reinhardtia_gracilis)	Reinhardtia_simplex)	(Reinhardtia_latisecta	Reinhardtia_paiewonskiana)))	Attalea_speciosa)	Pseudophoenix_vinifera))	((Chamaedorea_seifrizii	(Phoenix_dactylifera	(Sabal_domingensis	Serenoa_repens)))	Roystonea_regia)))	Orania_palindan)	Nypa_fruticans);
(((Sclerosperma_profizianum	((((((Bactris_major	(((Podococcus_barteri	Reinhardtia_gracilis)	Reinhardtia_simplex)	(Reinhardtia_latisecta	Reinhardtia_paiewonskiana)))	(Leopoldinia_pulchra	(Elaeis_oleifera	Elaeis_guineensis)))	Attalea_speciosa)	(Chamaedorea_seifrizii	((Manicaria_saccifera	(((Pelagodoxa_henryana	Dypsis_decaryi)	(Oenocarpus_bataua	Oenocarpus_minor))	(Prestoea_acuminata	Geonoma_undata)))	((Dictyosperma_album	(Hydriastele_microspadix	(Kentiopsis_piersoniorum	Heterospathe_cagayanensis)))	Veitchia_spiralis))))	Roystonea_regia)	(Pseudophoenix_vinifera	(Phoenix_dactylifera	(Sabal_domingensis	Serenoa_repens)))))	Orania_palindan)	Nypa_fruticans);
(((Sclerosperma_profizianum	((((((Bactris_major	(Elaeis_oleifera	Elaeis_guineensis))	Attalea_speciosa)	(((Podococcus_barteri	Reinhardtia_gracilis)	Reinhardtia_simplex)	(Reinhardtia_latisecta	Reinhardtia_paiewonskiana)))	(Chamaedorea_seifrizii	(Leopoldinia_pulchra	(((((Manicaria_saccifera	(Oenocarpus_bataua	Oenocarpus_minor))	Prestoea_acuminata)	(Heterospathe_cagayanensis	((Hydriastele_microspadix	(Dypsis_decaryi	Veitchia_spiralis))	(Dictyosperma_album	Kentiopsis_piersoniorum))))	Pelagodoxa_henryana)	Geonoma_undata))))	Roystonea_regia)	(Pseudophoenix_vinifera	(Phoenix_dactylifera	(Sabal_domingensis	Serenoa_repens)))))	Orania_palindan)	Nypa_fruticans);
(((Sclerosperma_profizianum	((Attalea_speciosa	((Bactris_major	(Elaeis_oleifera	Elaeis_guineensis))	(((Podococcus_barteri	Reinhardtia_gracilis)	Reinhardtia_simplex)	(Reinhardtia_latisecta	Reinhardtia_paiewonskiana))))	(Chamaedorea_seifrizii	(Pseudophoenix_vinifera	(Phoenix_dactylifera	(Sabal_domingensis	Serenoa_repens))))))	((Roystonea_regia	(Leopoldinia_pulchra	(((((Manicaria_saccifera	(Oenocarpus_bataua	Oenocarpus_minor))	Prestoea_acuminata)	((((Heterospathe_cagayanensis	Kentiopsis_piersoniorum)	(Dypsis_decaryi	Veitchia_spiralis))	Hydriastele_microspadix)	Dictyosperma_album))	Pelagodoxa_henryana)	Geonoma_undata)))	Orania_palindan))	Nypa_fruticans);
(((Pseudophoenix_vinifera	(Phoenix_dactylifera	(Sabal_domingensis	Serenoa_repens)))	((Sclerosperma_profizianum	((((Elaeis_oleifera	Elaeis_guineensis)	((Podococcus_barteri	Bactris_major)	Attalea_speciosa))	(Reinhardtia_simplex	(Reinhardtia_latisecta	(Reinhardtia_gracilis	Reinhardtia_paiewonskiana))))	((Chamaedorea_seifrizii	Orania_palindan)	((Geonoma_undata	(((((Dypsis_decaryi	Hydriastele_microspadix)	Heterospathe_cagayanensis)	Kentiopsis_piersoniorum)	Veitchia_spiralis)	Dictyosperma_album))	((Leopoldinia_pulchra	Pelagodoxa_henryana)	(((Oenocarpus_bataua	Oenocarpus_minor)	Prestoea_acuminata)	Manicaria_saccifera))))))	Roystonea_regia))	Nypa_fruticans);
((Chamaedorea_seifrizii	((((Orania_palindan	(((((((((Heterospathe_cagayanensis	Hydriastele_microspadix)	Dypsis_decaryi)	Kentiopsis_piersoniorum)	Veitchia_spiralis)	Dictyosperma_album)	(((Oenocarpus_bataua	Oenocarpus_minor)	Prestoea_acuminata)	(Pelagodoxa_henryana	Manicaria_saccifera)))	Geonoma_undata)	Leopoldinia_pulchra)	Podococcus_barteri))	Roystonea_regia)	((Pseudophoenix_vinifera	(Phoenix_dactylifera	(Sabal_domingensis	Serenoa_repens)))	Sclerosperma_profizianum))	(((Elaeis_oleifera	(Bactris_major	Elaeis_guineensis))	Attalea_speciosa)	((Reinhardtia_gracilis	Reinhardtia_simplex)	(Reinhardtia_latisecta	Reinhardtia_paiewonskiana)))))	Nypa_fruticans);
((((Pseudophoenix_vinifera	(Chamaedorea_seifrizii	(Serenoa_repens	(Phoenix_dactylifera	Sabal_domingensis))))	(Sclerosperma_profizianum	((Orania_palindan	(((((((Heterospathe_cagayanensis	(Dypsis_decaryi	(Hydriastele_microspadix	Kentiopsis_piersoniorum)))	Veitchia_spiralis)	Dictyosperma_album)	((((Oenocarpus_bataua	Oenocarpus_minor)	Prestoea_acuminata)	Manicaria_saccifera)	Pelagodoxa_henryana))	Geonoma_undata)	Leopoldinia_pulchra)	Podococcus_barteri))	Roystonea_regia)))	(((Elaeis_oleifera	Elaeis_guineensis)	((Reinhardtia_gracilis	Reinhardtia_simplex)	(Reinhardtia_latisecta	Reinhardtia_paiewonskiana)))	(Bactris_major	Attalea_speciosa)))	Nypa_fruticans);
((((Pseudophoenix_vinifera	(Phoenix_dactylifera	(Sabal_domingensis	Serenoa_repens)))	(Sclerosperma_profizianum	((Roystonea_regia	(Orania_palindan	((Geonoma_undata	(((((Oenocarpus_bataua	Oenocarpus_minor)	Prestoea_acuminata)	Manicaria_saccifera)	(Pelagodoxa_henryana	Hydriastele_microspadix))	Leopoldinia_pulchra))	(((Dypsis_decaryi	Veitchia_spiralis)	(Dictyosperma_album	Kentiopsis_piersoniorum))	Heterospathe_cagayanensis))))	Podococcus_barteri)))	((((Bactris_major	(Elaeis_oleifera	Elaeis_guineensis))	((Reinhardtia_gracilis	Reinhardtia_simplex)	(Reinhardtia_latisecta	Reinhardtia_paiewonskiana)))	Attalea_speciosa)	Chamaedorea_seifrizii))	Nypa_fruticans);
((((((Reinhardtia_paiewonskiana	((Reinhardtia_gracilis	Reinhardtia_simplex)	Reinhardtia_latisecta))	(((Elaeis_oleifera	Elaeis_guineensis)	Attalea_speciosa)	(Podococcus_barteri	Bactris_major)))	((Geonoma_undata	(Heterospathe_cagayanensis	((Veitchia_spiralis	Dictyosperma_album)	(Dypsis_decaryi	(Hydriastele_microspadix	Kentiopsis_piersoniorum)))))	(Pelagodoxa_henryana	(((Oenocarpus_bataua	Oenocarpus_minor)	Prestoea_acuminata)	(Leopoldinia_pulchra	Manicaria_saccifera)))))	((Chamaedorea_seifrizii	((Phoenix_dactylifera	(Sabal_domingensis	Serenoa_repens))	Roystonea_regia))	(Orania_palindan	Sclerosperma_profizianum)))	Pseudophoenix_vinifera)	Nypa_fruticans);
(((((Orania_palindan	(Phoenix_dactylifera	(Sabal_domingensis	Serenoa_repens)))	(Pseudophoenix_vinifera	(Sclerosperma_profizianum	Roystonea_regia)))	Chamaedorea_seifrizii)	(((((((Dypsis_decaryi	Hydriastele_microspadix)	((Kentiopsis_piersoniorum	Heterospathe_cagayanensis)	Veitchia_spiralis))	Dictyosperma_album)	((((Oenocarpus_bataua	Oenocarpus_minor)	Prestoea_acuminata)	Pelagodoxa_henryana)	Manicaria_saccifera))	Geonoma_undata)	Leopoldinia_pulchra)	(((Elaeis_guineensis	Elaeis_oleifera)	((Podococcus_barteri	Bactris_major)	Attalea_speciosa))	((Reinhardtia_paiewonskiana	Reinhardtia_latisecta)	(Reinhardtia_gracilis	Reinhardtia_simplex)))))	Nypa_fruticans);
((((Orania_palindan	(((Geonoma_undata	(Dictyosperma_album	(((Dypsis_decaryi	(Kentiopsis_piersoniorum	Heterospathe_cagayanensis))	Hydriastele_microspadix)	Veitchia_spiralis)))	((Oenocarpus_bataua	Oenocarpus_minor)	Prestoea_acuminata))	((Leopoldinia_pulchra	Pelagodoxa_henryana)	Manicaria_saccifera)))	((((Elaeis_guineensis	Elaeis_oleifera)	Attalea_speciosa)	Bactris_major)	((Reinhardtia_simplex	(Reinhardtia_latisecta	Reinhardtia_paiewonskiana))	(Podococcus_barteri	Reinhardtia_gracilis))))	((Roystonea_regia	(Chamaedorea_seifrizii	(Phoenix_dactylifera	(Sabal_domingensis	Serenoa_repens))))	(Pseudophoenix_vinifera	Sclerosperma_profizianum)))	Nypa_fruticans);
(((Pseudophoenix_vinifera	(((Phoenix_dactylifera	(Sabal_domingensis	Serenoa_repens))	Roystonea_regia)	(Sclerosperma_profizianum	(Chamaedorea_seifrizii	Orania_palindan))))	(((Geonoma_undata	(Dictyosperma_album	((Kentiopsis_piersoniorum	(Heterospathe_cagayanensis	(Hydriastele_microspadix	Dypsis_decaryi)))	Veitchia_spiralis)))	(((Oenocarpus_bataua	Oenocarpus_minor)	Prestoea_acuminata)	(Pelagodoxa_henryana	Manicaria_saccifera)))	(((Leopoldinia_pulchra	((Elaeis_guineensis	Elaeis_oleifera)	Bactris_major))	(((Reinhardtia_simplex	Reinhardtia_paiewonskiana)	Reinhardtia_latisecta)	(Podococcus_barteri	Reinhardtia_gracilis)))	Attalea_speciosa)))	Nypa_fruticans);
((((((Reinhardtia_paiewonskiana	Reinhardtia_latisecta)	(Reinhardtia_gracilis	Reinhardtia_simplex))	(((Elaeis_guineensis	Elaeis_oleifera)	Bactris_major)	Attalea_speciosa))	((Orania_palindan	((Podococcus_barteri	((Pseudophoenix_vinifera	Roystonea_regia)	Sclerosperma_profizianum))	(Phoenix_dactylifera	(Sabal_domingensis	Serenoa_repens))))	((Geonoma_undata	(Dictyosperma_album	((Dypsis_decaryi	(Hydriastele_microspadix	(Heterospathe_cagayanensis	Kentiopsis_piersoniorum)))	Veitchia_spiralis)))	((Leopoldinia_pulchra	((Oenocarpus_bataua	Oenocarpus_minor)	Prestoea_acuminata))	(Pelagodoxa_henryana	Manicaria_saccifera)))))	Chamaedorea_seifrizii)	Nypa_fruticans);
((Orania_palindan	((((((Geonoma_undata	Leopoldinia_pulchra)	((Dictyosperma_album	((Veitchia_spiralis	(Dypsis_decaryi	(Heterospathe_cagayanensis	Kentiopsis_piersoniorum)))	Hydriastele_microspadix))	((Pelagodoxa_henryana	Manicaria_saccifera)	((Oenocarpus_bataua	Oenocarpus_minor)	Prestoea_acuminata))))	(Chamaedorea_seifrizii	((Bactris_major	((Reinhardtia_paiewonskiana	Reinhardtia_latisecta)	((Podococcus_barteri	Reinhardtia_gracilis)	Reinhardtia_simplex)))	((Elaeis_guineensis	Elaeis_oleifera)	Attalea_speciosa))))	Roystonea_regia)	(Pseudophoenix_vinifera	(Phoenix_dactylifera	(Sabal_domingensis	Serenoa_repens))))	Sclerosperma_profizianum))	Nypa_fruticans);
(((((Sclerosperma_profizianum	(Roystonea_regia	(Chamaedorea_seifrizii	(Phoenix_dactylifera	(Sabal_domingensis	Serenoa_repens)))))	Orania_palindan)	Pseudophoenix_vinifera)	(((Geonoma_undata	(Dictyosperma_album	(Veitchia_spiralis	(Heterospathe_cagayanensis	((Dypsis_decaryi	Hydriastele_microspadix)	Kentiopsis_piersoniorum)))))	(Manicaria_saccifera	(Pelagodoxa_henryana	((Oenocarpus_bataua	Oenocarpus_minor)	Prestoea_acuminata))))	(((Leopoldinia_pulchra	(Bactris_major	(Elaeis_guineensis	Elaeis_oleifera)))	((Reinhardtia_paiewonskiana	Reinhardtia_latisecta)	((Podococcus_barteri	Reinhardtia_gracilis)	Reinhardtia_simplex)))	Attalea_speciosa)))	Nypa_fruticans);
((((Orania_palindan	Chamaedorea_seifrizii)	(Phoenix_dactylifera	(Sabal_domingensis	Serenoa_repens)))	(((Leopoldinia_pulchra	(Geonoma_undata	(((Dypsis_decaryi	(Hydriastele_microspadix	((Kentiopsis_piersoniorum	Dictyosperma_album)	Veitchia_spiralis)))	Heterospathe_cagayanensis)	(((Oenocarpus_bataua	Oenocarpus_minor)	Prestoea_acuminata)	(Manicaria_saccifera	Pelagodoxa_henryana)))))	(((Reinhardtia_paiewonskiana	Reinhardtia_latisecta)	((Podococcus_barteri	Reinhardtia_gracilis)	Reinhardtia_simplex))	(((Bactris_major	Elaeis_guineensis)	Elaeis_oleifera)	Attalea_speciosa)))	((Sclerosperma_profizianum	Roystonea_regia)	Pseudophoenix_vinifera)))	Nypa_fruticans);
(((Chamaedorea_seifrizii	(((Reinhardtia_paiewonskiana	Reinhardtia_latisecta)	(Reinhardtia_gracilis	Reinhardtia_simplex))	((Elaeis_guineensis	Elaeis_oleifera)	((Podococcus_barteri	Bactris_major)	Attalea_speciosa))))	(((Sclerosperma_profizianum	(Orania_palindan	Roystonea_regia))	((Phoenix_dactylifera	(Sabal_domingensis	Serenoa_repens))	Pseudophoenix_vinifera))	((((((Veitchia_spiralis	(Heterospathe_cagayanensis	(Dypsis_decaryi	(Hydriastele_microspadix	Kentiopsis_piersoniorum))))	Dictyosperma_album)	Pelagodoxa_henryana)	(((Oenocarpus_bataua	Oenocarpus_minor)	Prestoea_acuminata)	Manicaria_saccifera))	Geonoma_undata)	Leopoldinia_pulchra)))	Nypa_fruticans);
(((Pseudophoenix_vinifera	((((Podococcus_barteri	Bactris_major)	((Reinhardtia_paiewonskiana	Reinhardtia_latisecta)	(Reinhardtia_gracilis	Reinhardtia_simplex)))	(Elaeis_guineensis	Elaeis_oleifera))	Attalea_speciosa))	((Sclerosperma_profizianum	((((Phoenix_dactylifera	(Sabal_domingensis	Serenoa_repens))	Chamaedorea_seifrizii)	Orania_palindan)	Roystonea_regia))	(((((Veitchia_spiralis	((Hydriastele_microspadix	Heterospathe_cagayanensis)	(Dypsis_decaryi	Kentiopsis_piersoniorum)))	Dictyosperma_album)	(((Oenocarpus_bataua	Oenocarpus_minor)	Prestoea_acuminata)	(Pelagodoxa_henryana	Manicaria_saccifera)))	Geonoma_undata)	Leopoldinia_pulchra)))	Nypa_fruticans);
(((Pseudophoenix_vinifera	((((Phoenix_dactylifera	(Sabal_domingensis	Serenoa_repens))	Chamaedorea_seifrizii)	Orania_palindan)	(Roystonea_regia	Sclerosperma_profizianum)))	((((((Elaeis_guineensis	Elaeis_oleifera)	Attalea_speciosa)	(Podococcus_barteri	Bactris_major))	Leopoldinia_pulchra)	((Reinhardtia_paiewonskiana	Reinhardtia_latisecta)	(Reinhardtia_gracilis	Reinhardtia_simplex)))	(((Oenocarpus_bataua	Oenocarpus_minor)	(Pelagodoxa_henryana	Manicaria_saccifera))	((Prestoea_acuminata	Geonoma_undata)	(((Veitchia_spiralis	(Heterospathe_cagayanensis	Kentiopsis_piersoniorum))	(Dypsis_decaryi	Hydriastele_microspadix))	Dictyosperma_album)))))	Nypa_fruticans);
(((Pseudophoenix_vinifera	((((((Prestoea_acuminata	(Oenocarpus_minor	Oenocarpus_bataua))	((Dictyosperma_album	((Heterospathe_cagayanensis	((Dypsis_decaryi	Hydriastele_microspadix)	Kentiopsis_piersoniorum))	Veitchia_spiralis))	(Pelagodoxa_henryana	Manicaria_saccifera)))	Geonoma_undata)	Leopoldinia_pulchra)	Podococcus_barteri)	(((Sabal_domingensis	Serenoa_repens)	Phoenix_dactylifera)	(((Chamaedorea_seifrizii	Orania_palindan)	Sclerosperma_profizianum)	Roystonea_regia))))	(((Reinhardtia_gracilis	Reinhardtia_simplex)	(Reinhardtia_latisecta	Reinhardtia_paiewonskiana))	((Bactris_major	(Elaeis_guineensis	Elaeis_oleifera))	Attalea_speciosa)))	Nypa_fruticans);
((((Roystonea_regia	Sclerosperma_profizianum)	(((Sabal_domingensis	Serenoa_repens)	Phoenix_dactylifera)	(Chamaedorea_seifrizii	Orania_palindan)))	((((((Podococcus_barteri	Reinhardtia_gracilis)	Reinhardtia_simplex)	(Reinhardtia_latisecta	Reinhardtia_paiewonskiana))	((Bactris_major	(Elaeis_guineensis	Elaeis_oleifera))	Attalea_speciosa))	Pseudophoenix_vinifera)	((((Manicaria_saccifera	(Prestoea_acuminata	(Oenocarpus_minor	Oenocarpus_bataua)))	Pelagodoxa_henryana)	(Geonoma_undata	(Dictyosperma_album	((Heterospathe_cagayanensis	(Dypsis_decaryi	(Hydriastele_microspadix	Kentiopsis_piersoniorum)))	Veitchia_spiralis))))	Leopoldinia_pulchra)))	Nypa_fruticans);
(((((Roystonea_regia	(((Attalea_speciosa	(Elaeis_guineensis	Elaeis_oleifera))	(Bactris_major	(((Podococcus_barteri	Reinhardtia_gracilis)	Reinhardtia_simplex)	(Reinhardtia_latisecta	Reinhardtia_paiewonskiana))))	((((Sabal_domingensis	Serenoa_repens)	Phoenix_dactylifera)	Chamaedorea_seifrizii)	Pseudophoenix_vinifera)))	((((Prestoea_acuminata	(Oenocarpus_minor	Oenocarpus_bataua))	(Pelagodoxa_henryana	Manicaria_saccifera))	(Geonoma_undata	(Dictyosperma_album	((Heterospathe_cagayanensis	(Dypsis_decaryi	(Hydriastele_microspadix	Kentiopsis_piersoniorum)))	Veitchia_spiralis))))	Leopoldinia_pulchra))	Sclerosperma_profizianum)	Orania_palindan)	Nypa_fruticans);
(((((Roystonea_regia	((((Podococcus_barteri	Bactris_major)	Attalea_speciosa)	(((Reinhardtia_paiewonskiana	Reinhardtia_latisecta)	(Reinhardtia_gracilis	Reinhardtia_simplex))	(Elaeis_guineensis	Elaeis_oleifera)))	((((Sabal_domingensis	Serenoa_repens)	Phoenix_dactylifera)	Chamaedorea_seifrizii)	Pseudophoenix_vinifera)))	((Manicaria_saccifera	((Pelagodoxa_henryana	(Prestoea_acuminata	(Oenocarpus_minor	Oenocarpus_bataua)))	(Geonoma_undata	(Dictyosperma_album	((Heterospathe_cagayanensis	(Dypsis_decaryi	(Hydriastele_microspadix	Kentiopsis_piersoniorum)))	Veitchia_spiralis)))))	Leopoldinia_pulchra))	Sclerosperma_profizianum)	Orania_palindan)	Nypa_fruticans);
((((Leopoldinia_pulchra	Pseudophoenix_vinifera)	((Orania_palindan	((Roystonea_regia	Sclerosperma_profizianum)	(((Sabal_domingensis	Serenoa_repens)	Phoenix_dactylifera)	Chamaedorea_seifrizii)))	((Pelagodoxa_henryana	((Manicaria_saccifera	(Prestoea_acuminata	(Oenocarpus_minor	Oenocarpus_bataua)))	(Dictyosperma_album	((Heterospathe_cagayanensis	Kentiopsis_piersoniorum)	((Veitchia_spiralis	Hydriastele_microspadix)	Dypsis_decaryi)))))	Geonoma_undata)))	(((Reinhardtia_paiewonskiana	Reinhardtia_latisecta)	(Reinhardtia_gracilis	Reinhardtia_simplex))	(((Podococcus_barteri	Bactris_major)	Attalea_speciosa)	(Elaeis_guineensis	Elaeis_oleifera))))	Nypa_fruticans);
(((((((Reinhardtia_paiewonskiana	Reinhardtia_latisecta)	(Reinhardtia_gracilis	Reinhardtia_simplex))	(((Podococcus_barteri	Bactris_major)	Attalea_speciosa)	(Elaeis_guineensis	Elaeis_oleifera)))	((Pseudophoenix_vinifera	((Sabal_domingensis	Serenoa_repens)	Phoenix_dactylifera))	(Sclerosperma_profizianum	(Roystonea_regia	(Orania_palindan	((Pelagodoxa_henryana	((Manicaria_saccifera	(Prestoea_acuminata	(Oenocarpus_minor	Oenocarpus_bataua)))	(Dictyosperma_album	(((Heterospathe_cagayanensis	Kentiopsis_piersoniorum)	(Hydriastele_microspadix	Dypsis_decaryi))	Veitchia_spiralis))))	Geonoma_undata))))))	Chamaedorea_seifrizii)	Leopoldinia_pulchra)	Nypa_fruticans);
(((Chamaedorea_seifrizii	(((Reinhardtia_paiewonskiana	Reinhardtia_latisecta)	((Podococcus_barteri	Reinhardtia_gracilis)	Reinhardtia_simplex))	(Attalea_speciosa	(Bactris_major	(Elaeis_guineensis	Elaeis_oleifera)))))	((Leopoldinia_pulchra	(((((Dictyosperma_album	(Hydriastele_microspadix	(Kentiopsis_piersoniorum	Dypsis_decaryi)))	Veitchia_spiralis)	Heterospathe_cagayanensis)	((Pelagodoxa_henryana	Manicaria_saccifera)	(Prestoea_acuminata	(Oenocarpus_minor	Oenocarpus_bataua))))	Geonoma_undata))	((Sclerosperma_profizianum	(Pseudophoenix_vinifera	Roystonea_regia))	(Orania_palindan	(Sabal_domingensis	(Serenoa_repens	Phoenix_dactylifera))))))	Nypa_fruticans);
(((Chamaedorea_seifrizii	(((Reinhardtia_paiewonskiana	Reinhardtia_latisecta)	((Podococcus_barteri	Reinhardtia_gracilis)	Reinhardtia_simplex))	(Attalea_speciosa	(Bactris_major	(Elaeis_guineensis	Elaeis_oleifera)))))	((Sclerosperma_profizianum	(Roystonea_regia	((Leopoldinia_pulchra	((((((Heterospathe_cagayanensis	(Dypsis_decaryi	Kentiopsis_piersoniorum))	Hydriastele_microspadix)	Veitchia_spiralis)	Dictyosperma_album)	((Pelagodoxa_henryana	Manicaria_saccifera)	(Prestoea_acuminata	(Oenocarpus_minor	Oenocarpus_bataua))))	Geonoma_undata))	Orania_palindan)))	(Pseudophoenix_vinifera	(Phoenix_dactylifera	(Sabal_domingensis	Serenoa_repens)))))	Nypa_fruticans);
((((Roystonea_regia	Sclerosperma_profizianum)	((Phoenix_dactylifera	(Sabal_domingensis	Serenoa_repens))	(Chamaedorea_seifrizii	Orania_palindan)))	((Leopoldinia_pulchra	(((((Hydriastele_microspadix	(Dypsis_decaryi	Veitchia_spiralis))	(Kentiopsis_piersoniorum	Dictyosperma_album))	Heterospathe_cagayanensis)	((Pelagodoxa_henryana	Manicaria_saccifera)	(Oenocarpus_minor	Oenocarpus_bataua)))	(Prestoea_acuminata	Geonoma_undata)))	(Pseudophoenix_vinifera	(((Reinhardtia_paiewonskiana	Reinhardtia_latisecta)	((Podococcus_barteri	Reinhardtia_gracilis)	Reinhardtia_simplex))	(Attalea_speciosa	(Bactris_major	(Elaeis_guineensis	Elaeis_oleifera)))))))	Nypa_fruticans);
((((((Bactris_major	(Elaeis_guineensis	Elaeis_oleifera))	((Reinhardtia_paiewonskiana	Reinhardtia_latisecta)	(Reinhardtia_gracilis	Reinhardtia_simplex)))	Attalea_speciosa)	(((Sabal_domingensis	(Serenoa_repens	Phoenix_dactylifera))	Pseudophoenix_vinifera)	(((Orania_palindan	((((Veitchia_spiralis	(Hydriastele_microspadix	((Heterospathe_cagayanensis	Kentiopsis_piersoniorum)	Dypsis_decaryi)))	Dictyosperma_album)	(Leopoldinia_pulchra	(Prestoea_acuminata	Geonoma_undata)))	(Pelagodoxa_henryana	(Manicaria_saccifera	(Oenocarpus_minor	Oenocarpus_bataua)))))	(Podococcus_barteri	Roystonea_regia))	Sclerosperma_profizianum)))	Chamaedorea_seifrizii)	Nypa_fruticans);
((((Elaeis_oleifera	Elaeis_guineensis)	Bactris_major)	((((Reinhardtia_gracilis	Podococcus_barteri)	Reinhardtia_simplex)	(Reinhardtia_paiewonskiana	Reinhardtia_latisecta))	(Attalea_speciosa	(Pseudophoenix_vinifera	(((Sclerosperma_profizianum	((Chamaedorea_seifrizii	(Phoenix_dactylifera	(Serenoa_repens	Sabal_domingensis)))	Roystonea_regia))	Orania_palindan)	(Leopoldinia_pulchra	((Pelagodoxa_henryana	((Manicaria_saccifera	(Prestoea_acuminata	(Oenocarpus_minor	Oenocarpus_bataua)))	(((Heterospathe_cagayanensis	(Dypsis_decaryi	Kentiopsis_piersoniorum))	Hydriastele_microspadix)	(Dictyosperma_album	Veitchia_spiralis))))	Geonoma_undata)))))))	Nypa_fruticans);
((((((Phoenix_dactylifera	(Serenoa_repens	Sabal_domingensis))	Pseudophoenix_vinifera)	(Roystonea_regia	(Orania_palindan	(((Manicaria_saccifera	(Pelagodoxa_henryana	(Prestoea_acuminata	(Oenocarpus_minor	Oenocarpus_bataua))))	((Heterospathe_cagayanensis	(Dypsis_decaryi	(Hydriastele_microspadix	Kentiopsis_piersoniorum)))	(Dictyosperma_album	Veitchia_spiralis)))	(Geonoma_undata	Leopoldinia_pulchra)))))	Sclerosperma_profizianum)	((((((Reinhardtia_gracilis	Podococcus_barteri)	Reinhardtia_simplex)	(Reinhardtia_paiewonskiana	Reinhardtia_latisecta))	((Elaeis_oleifera	Elaeis_guineensis)	Bactris_major))	Attalea_speciosa)	Chamaedorea_seifrizii))	Nypa_fruticans);
(((Elaeis_oleifera	Elaeis_guineensis)	(((((Prestoea_acuminata	Geonoma_undata)	((Hydriastele_microspadix	((Heterospathe_cagayanensis	Dypsis_decaryi)	Kentiopsis_piersoniorum))	(Dictyosperma_album	Veitchia_spiralis)))	(((Oenocarpus_minor	Oenocarpus_bataua)	(Manicaria_saccifera	Pelagodoxa_henryana))	Leopoldinia_pulchra))	((((Roystonea_regia	(Attalea_speciosa	(Chamaedorea_seifrizii	(Phoenix_dactylifera	(Serenoa_repens	Sabal_domingensis)))))	Sclerosperma_profizianum)	Orania_palindan)	Pseudophoenix_vinifera))	(Bactris_major	(((Reinhardtia_gracilis	Reinhardtia_simplex)	(Reinhardtia_paiewonskiana	Reinhardtia_latisecta))	Podococcus_barteri))))	Nypa_fruticans);
((((Roystonea_regia	(Pseudophoenix_vinifera	(Chamaedorea_seifrizii	(Phoenix_dactylifera	(Serenoa_repens	Sabal_domingensis)))))	Sclerosperma_profizianum)	((Orania_palindan	((Leopoldinia_pulchra	Geonoma_undata)	(((Veitchia_spiralis	(Dictyosperma_album	(Hydriastele_microspadix	(Dypsis_decaryi	Kentiopsis_piersoniorum))))	Heterospathe_cagayanensis)	((Prestoea_acuminata	(Oenocarpus_minor	Oenocarpus_bataua))	(Manicaria_saccifera	Pelagodoxa_henryana)))))	(((Elaeis_oleifera	Elaeis_guineensis)	(Attalea_speciosa	Bactris_major))	(((Podococcus_barteri	Reinhardtia_gracilis)	Reinhardtia_simplex)	(Reinhardtia_paiewonskiana	Reinhardtia_latisecta)))))	Nypa_fruticans);
((((((Reinhardtia_gracilis	Reinhardtia_simplex)	(Reinhardtia_paiewonskiana	Reinhardtia_latisecta))	((Elaeis_oleifera	Elaeis_guineensis)	((Podococcus_barteri	Bactris_major)	Attalea_speciosa)))	((Pseudophoenix_vinifera	((Sclerosperma_profizianum	(Orania_palindan	Roystonea_regia))	(Phoenix_dactylifera	(Serenoa_repens	Sabal_domingensis))))	(Leopoldinia_pulchra	((((((Hydriastele_microspadix	Dypsis_decaryi)	(Heterospathe_cagayanensis	Kentiopsis_piersoniorum))	Veitchia_spiralis)	Dictyosperma_album)	(Prestoea_acuminata	Geonoma_undata))	(Pelagodoxa_henryana	((Oenocarpus_minor	Oenocarpus_bataua)	Manicaria_saccifera))))))	Chamaedorea_seifrizii)	Nypa_fruticans);
((Chamaedorea_seifrizii	((Sclerosperma_profizianum	(((((((((Dypsis_decaryi	Hydriastele_microspadix)	Heterospathe_cagayanensis)	((Dictyosperma_album	Kentiopsis_piersoniorum)	Veitchia_spiralis))	((Prestoea_acuminata	(Oenocarpus_minor	Oenocarpus_bataua))	(Pelagodoxa_henryana	Manicaria_saccifera)))	Geonoma_undata)	Leopoldinia_pulchra)	Orania_palindan)	Roystonea_regia)	(Pseudophoenix_vinifera	((Phoenix_dactylifera	Sabal_domingensis)	Serenoa_repens))))	(((Podococcus_barteri	Bactris_major)	((Reinhardtia_gracilis	Reinhardtia_simplex)	(Reinhardtia_paiewonskiana	Reinhardtia_latisecta)))	((Elaeis_oleifera	Elaeis_guineensis)	Attalea_speciosa))))	Nypa_fruticans);
(((((Bactris_major	(Elaeis_oleifera	Elaeis_guineensis))	(((Reinhardtia_gracilis	Reinhardtia_simplex)	(Reinhardtia_paiewonskiana	Reinhardtia_latisecta))	Attalea_speciosa))	Chamaedorea_seifrizii)	(Pseudophoenix_vinifera	((Orania_palindan	(Phoenix_dactylifera	(Sabal_domingensis	Serenoa_repens)))	(((((((Veitchia_spiralis	(Heterospathe_cagayanensis	Kentiopsis_piersoniorum))	(Dypsis_decaryi	Hydriastele_microspadix))	Dictyosperma_album)	((Prestoea_acuminata	(Oenocarpus_minor	Oenocarpus_bataua))	(Pelagodoxa_henryana	Manicaria_saccifera)))	Geonoma_undata)	Leopoldinia_pulchra)	((Podococcus_barteri	Roystonea_regia)	Sclerosperma_profizianum)))))	Nypa_fruticans);
((Pseudophoenix_vinifera	((Phoenix_dactylifera	(Sabal_domingensis	Serenoa_repens))	(((Chamaedorea_seifrizii	(((Bactris_major	(Elaeis_oleifera	Elaeis_guineensis))	((Reinhardtia_gracilis	Reinhardtia_simplex)	(Reinhardtia_paiewonskiana	Reinhardtia_latisecta)))	Attalea_speciosa))	(((Geonoma_undata	((((Veitchia_spiralis	(Dictyosperma_album	Kentiopsis_piersoniorum))	Hydriastele_microspadix)	Dypsis_decaryi)	Heterospathe_cagayanensis))	((Pelagodoxa_henryana	Manicaria_saccifera)	(Prestoea_acuminata	(Oenocarpus_minor	Oenocarpus_bataua))))	Leopoldinia_pulchra))	(Podococcus_barteri	((Sclerosperma_profizianum	Orania_palindan)	Roystonea_regia)))))	Nypa_fruticans);
((Pseudophoenix_vinifera	(((Podococcus_barteri	((Reinhardtia_gracilis	Reinhardtia_simplex)	(Reinhardtia_paiewonskiana	Reinhardtia_latisecta)))	((Bactris_major	(Elaeis_oleifera	Elaeis_guineensis))	(((Geonoma_undata	((Veitchia_spiralis	(Dypsis_decaryi	(Hydriastele_microspadix	(Heterospathe_cagayanensis	Kentiopsis_piersoniorum))))	Dictyosperma_album))	(Pelagodoxa_henryana	(Manicaria_saccifera	(Prestoea_acuminata	(Oenocarpus_minor	Oenocarpus_bataua)))))	Leopoldinia_pulchra)))	(((Phoenix_dactylifera	(Sabal_domingensis	Serenoa_repens))	(Chamaedorea_seifrizii	Orania_palindan))	((Attalea_speciosa	Roystonea_regia)	Sclerosperma_profizianum))))	Nypa_fruticans);
((((Attalea_speciosa	((Bactris_major	(Elaeis_oleifera	Elaeis_guineensis))	(((Podococcus_barteri	Reinhardtia_gracilis)	Reinhardtia_simplex)	(Reinhardtia_paiewonskiana	Reinhardtia_latisecta))))	(((Dictyosperma_album	((Hydriastele_microspadix	((Heterospathe_cagayanensis	Kentiopsis_piersoniorum)	Veitchia_spiralis))	Dypsis_decaryi))	(Prestoea_acuminata	Geonoma_undata))	((Leopoldinia_pulchra	(Manicaria_saccifera	Pelagodoxa_henryana))	(Oenocarpus_minor	Oenocarpus_bataua))))	((Orania_palindan	((Sabal_domingensis	(Serenoa_repens	Phoenix_dactylifera))	Chamaedorea_seifrizii))	(Pseudophoenix_vinifera	(Sclerosperma_profizianum	Roystonea_regia))))	Nypa_fruticans);
((Pseudophoenix_vinifera	(((Sclerosperma_profizianum	Roystonea_regia)	((Chamaedorea_seifrizii	((Serenoa_repens	Sabal_domingensis)	Phoenix_dactylifera))	Orania_palindan))	((((Attalea_speciosa	(Bactris_major	(Elaeis_oleifera	Elaeis_guineensis)))	(((Reinhardtia_paiewonskiana	Reinhardtia_latisecta)	Reinhardtia_simplex)	Reinhardtia_gracilis))	(Leopoldinia_pulchra	Podococcus_barteri))	(((Manicaria_saccifera	Pelagodoxa_henryana)	((Oenocarpus_bataua	Oenocarpus_minor)	Prestoea_acuminata))	(Geonoma_undata	(Dictyosperma_album	(((Hydriastele_microspadix	(Kentiopsis_piersoniorum	Heterospathe_cagayanensis))	Dypsis_decaryi)	Veitchia_spiralis)))))))	Nypa_fruticans);
(((Sclerosperma_profizianum	(Roystonea_regia	(Chamaedorea_seifrizii	((Serenoa_repens	Sabal_domingensis)	Phoenix_dactylifera))))	((Pseudophoenix_vinifera	(Attalea_speciosa	((Elaeis_oleifera	Elaeis_guineensis)	((Podococcus_barteri	Bactris_major)	((Reinhardtia_paiewonskiana	Reinhardtia_latisecta)	(Reinhardtia_simplex	Reinhardtia_gracilis))))))	(Orania_palindan	(((Pelagodoxa_henryana	((Oenocarpus_bataua	Oenocarpus_minor)	Prestoea_acuminata))	((Leopoldinia_pulchra	Geonoma_undata)	(Dictyosperma_album	(((Hydriastele_microspadix	(Kentiopsis_piersoniorum	Heterospathe_cagayanensis))	Dypsis_decaryi)	Veitchia_spiralis))))	Manicaria_saccifera))))	Nypa_fruticans);
((((Attalea_speciosa	(Bactris_major	(Elaeis_oleifera	Elaeis_guineensis)))	((Reinhardtia_paiewonskiana	Reinhardtia_latisecta)	(Reinhardtia_simplex	(Podococcus_barteri	Reinhardtia_gracilis))))	((((Orania_palindan	(Chamaedorea_seifrizii	((Serenoa_repens	Sabal_domingensis)	Phoenix_dactylifera)))	(Sclerosperma_profizianum	Roystonea_regia))	((((Pelagodoxa_henryana	((Veitchia_spiralis	Manicaria_saccifera)	((Oenocarpus_bataua	Oenocarpus_minor)	Prestoea_acuminata)))	(Dictyosperma_album	((Kentiopsis_piersoniorum	Heterospathe_cagayanensis)	(Dypsis_decaryi	Hydriastele_microspadix))))	Geonoma_undata)	Leopoldinia_pulchra))	Pseudophoenix_vinifera))	Nypa_fruticans);
((Orania_palindan	(Sclerosperma_profizianum	((((Serenoa_repens	Sabal_domingensis)	Phoenix_dactylifera)	Roystonea_regia)	((Chamaedorea_seifrizii	((((Bactris_major	Attalea_speciosa)	(Elaeis_oleifera	Elaeis_guineensis))	((Podococcus_barteri	Reinhardtia_gracilis)	((Reinhardtia_paiewonskiana	Reinhardtia_latisecta)	Reinhardtia_simplex)))	((((((Oenocarpus_bataua	Oenocarpus_minor)	Prestoea_acuminata)	(Pelagodoxa_henryana	Manicaria_saccifera))	(Veitchia_spiralis	(Dictyosperma_album	(Dypsis_decaryi	(Hydriastele_microspadix	(Heterospathe_cagayanensis	Kentiopsis_piersoniorum))))))	Geonoma_undata)	Leopoldinia_pulchra)))	Pseudophoenix_vinifera))))	Nypa_fruticans);
((((((Serenoa_repens	(Sabal_domingensis	Phoenix_dactylifera))	Chamaedorea_seifrizii)	Roystonea_regia)	Sclerosperma_profizianum)	((((Elaeis_oleifera	Elaeis_guineensis)	(((Reinhardtia_paiewonskiana	Reinhardtia_latisecta)	(Reinhardtia_gracilis	Reinhardtia_simplex))	((Bactris_major	Podococcus_barteri)	Attalea_speciosa)))	Pseudophoenix_vinifera)	(Orania_palindan	((((Prestoea_acuminata	Pelagodoxa_henryana)	(Veitchia_spiralis	(Dictyosperma_album	(Dypsis_decaryi	(Hydriastele_microspadix	(Heterospathe_cagayanensis	Kentiopsis_piersoniorum))))))	(Manicaria_saccifera	(Oenocarpus_bataua	Oenocarpus_minor)))	(Geonoma_undata	Leopoldinia_pulchra)))))	Nypa_fruticans);
((((Phoenix_dactylifera	(Serenoa_repens	Sabal_domingensis))	Chamaedorea_seifrizii)	(Sclerosperma_profizianum	(((Leopoldinia_pulchra	(((Attalea_speciosa	(Elaeis_oleifera	Elaeis_guineensis))	(Bactris_major	Podococcus_barteri))	((Reinhardtia_paiewonskiana	Reinhardtia_latisecta)	(Reinhardtia_gracilis	Reinhardtia_simplex))))	Pseudophoenix_vinifera)	(Roystonea_regia	(Orania_palindan	(((Veitchia_spiralis	(Dictyosperma_album	(Dypsis_decaryi	(Hydriastele_microspadix	(Heterospathe_cagayanensis	Kentiopsis_piersoniorum)))))	((Pelagodoxa_henryana	Manicaria_saccifera)	(Prestoea_acuminata	(Oenocarpus_bataua	Oenocarpus_minor))))	Geonoma_undata))))))	Nypa_fruticans);
((((((Orania_palindan	(((Geonoma_undata	Prestoea_acuminata)	((Oenocarpus_bataua	Oenocarpus_minor)	Manicaria_saccifera))	((((Veitchia_spiralis	(Dypsis_decaryi	(Dictyosperma_album	Kentiopsis_piersoniorum)))	Hydriastele_microspadix)	Heterospathe_cagayanensis)	Pelagodoxa_henryana)))	(Roystonea_regia	Podococcus_barteri))	((Chamaedorea_seifrizii	(Attalea_speciosa	((Bactris_major	((Leopoldinia_pulchra	Elaeis_oleifera)	Elaeis_guineensis))	((Reinhardtia_paiewonskiana	Reinhardtia_latisecta)	(Reinhardtia_gracilis	Reinhardtia_simplex)))))	Sclerosperma_profizianum))	(Phoenix_dactylifera	(Serenoa_repens	Sabal_domingensis)))	Pseudophoenix_vinifera)	Nypa_fruticans);
(((Pseudophoenix_vinifera	(((Sclerosperma_profizianum	Orania_palindan)	(((((Leopoldinia_pulchra	(Manicaria_saccifera	Pelagodoxa_henryana))	Geonoma_undata)	((Hydriastele_microspadix	Dypsis_decaryi)	(((Veitchia_spiralis	Dictyosperma_album)	Kentiopsis_piersoniorum)	Heterospathe_cagayanensis)))	((Oenocarpus_bataua	Oenocarpus_minor)	Prestoea_acuminata))	(Podococcus_barteri	Roystonea_regia)))	(Chamaedorea_seifrizii	(Attalea_speciosa	((Bactris_major	(Elaeis_oleifera	Elaeis_guineensis))	((Reinhardtia_paiewonskiana	Reinhardtia_latisecta)	(Reinhardtia_gracilis	Reinhardtia_simplex)))))))	(Phoenix_dactylifera	(Serenoa_repens	Sabal_domingensis)))	Nypa_fruticans);
((((Attalea_speciosa	((Leopoldinia_pulchra	(Elaeis_oleifera	Elaeis_guineensis))	((Podococcus_barteri	Bactris_major)	((Reinhardtia_paiewonskiana	Reinhardtia_latisecta)	(Reinhardtia_gracilis	Reinhardtia_simplex)))))	((((((Dictyosperma_album	Kentiopsis_piersoniorum)	Veitchia_spiralis)	Hydriastele_microspadix)	(Heterospathe_cagayanensis	Dypsis_decaryi))	((Pelagodoxa_henryana	Manicaria_saccifera)	((Oenocarpus_bataua	Oenocarpus_minor)	Prestoea_acuminata)))	Geonoma_undata))	(((Pseudophoenix_vinifera	Sclerosperma_profizianum)	Roystonea_regia)	((Chamaedorea_seifrizii	Orania_palindan)	(Phoenix_dactylifera	(Serenoa_repens	Sabal_domingensis)))))	Nypa_fruticans);
((((Leopoldinia_pulchra	((Elaeis_oleifera	(Bactris_major	Elaeis_guineensis))	((Reinhardtia_paiewonskiana	Reinhardtia_latisecta)	(Reinhardtia_gracilis	Reinhardtia_simplex))))	(Podococcus_barteri	((((Pelagodoxa_henryana	Manicaria_saccifera)	((Oenocarpus_bataua	Oenocarpus_minor)	Prestoea_acuminata))	(Dictyosperma_album	((((Heterospathe_cagayanensis	Kentiopsis_piersoniorum)	Hydriastele_microspadix)	Veitchia_spiralis)	Dypsis_decaryi)))	Geonoma_undata)))	((((Orania_palindan	((Phoenix_dactylifera	(Serenoa_repens	Sabal_domingensis))	Chamaedorea_seifrizii))	(Roystonea_regia	Sclerosperma_profizianum))	Attalea_speciosa)	Pseudophoenix_vinifera))	Nypa_fruticans);
(((Chamaedorea_seifrizii	((((Serenoa_repens	Sabal_domingensis)	Phoenix_dactylifera)	Pseudophoenix_vinifera)	(((Roystonea_regia	Podococcus_barteri)	(Orania_palindan	(Leopoldinia_pulchra	(Geonoma_undata	(((Kentiopsis_piersoniorum	((Hydriastele_microspadix	Veitchia_spiralis)	Dictyosperma_album))	(Heterospathe_cagayanensis	Dypsis_decaryi))	(((Oenocarpus_minor	Oenocarpus_bataua)	Prestoea_acuminata)	(Manicaria_saccifera	Pelagodoxa_henryana)))))))	Sclerosperma_profizianum)))	(((Elaeis_oleifera	Elaeis_guineensis)	(Bactris_major	Attalea_speciosa))	((Reinhardtia_simplex	Reinhardtia_gracilis)	(Reinhardtia_paiewonskiana	Reinhardtia_latisecta))))	Nypa_fruticans);
((((Chamaedorea_seifrizii	((Serenoa_repens	Sabal_domingensis)	Phoenix_dactylifera))	Pseudophoenix_vinifera)	((Roystonea_regia	(Podococcus_barteri	(Orania_palindan	(((Reinhardtia_paiewonskiana	((Reinhardtia_simplex	Reinhardtia_gracilis)	Reinhardtia_latisecta))	(((Elaeis_oleifera	Elaeis_guineensis)	Bactris_major)	Attalea_speciosa))	(Leopoldinia_pulchra	(Geonoma_undata	((Dictyosperma_album	((((Hydriastele_microspadix	Heterospathe_cagayanensis)	Kentiopsis_piersoniorum)	Dypsis_decaryi)	Veitchia_spiralis))	((((Oenocarpus_minor	Oenocarpus_bataua)	Prestoea_acuminata)	Pelagodoxa_henryana)	Manicaria_saccifera))))))))	Sclerosperma_profizianum))	Nypa_fruticans);
((((Chamaedorea_seifrizii	((Serenoa_repens	Sabal_domingensis)	Phoenix_dactylifera))	Pseudophoenix_vinifera)	((((Sclerosperma_profizianum	Orania_palindan)	Roystonea_regia)	(Podococcus_barteri	(((((Oenocarpus_minor	Oenocarpus_bataua)	Prestoea_acuminata)	Pelagodoxa_henryana)	Manicaria_saccifera)	(Geonoma_undata	((((Heterospathe_cagayanensis	Kentiopsis_piersoniorum)	Dictyosperma_album)	(Dypsis_decaryi	Hydriastele_microspadix))	Veitchia_spiralis)))))	(((Reinhardtia_simplex	Reinhardtia_gracilis)	(Reinhardtia_latisecta	Reinhardtia_paiewonskiana))	(((Elaeis_guineensis	(Elaeis_oleifera	Leopoldinia_pulchra))	Bactris_major)	Attalea_speciosa))))	Nypa_fruticans);
((((((Reinhardtia_simplex	(Podococcus_barteri	Reinhardtia_gracilis))	(Reinhardtia_latisecta	Reinhardtia_paiewonskiana))	(Attalea_speciosa	((Elaeis_guineensis	Elaeis_oleifera)	Bactris_major)))	(Leopoldinia_pulchra	(Geonoma_undata	((Dictyosperma_album	(Hydriastele_microspadix	(Dypsis_decaryi	((Heterospathe_cagayanensis	Kentiopsis_piersoniorum)	Veitchia_spiralis))))	(((Oenocarpus_minor	Oenocarpus_bataua)	Prestoea_acuminata)	(Pelagodoxa_henryana	Manicaria_saccifera))))))	((((Chamaedorea_seifrizii	Orania_palindan)	Sclerosperma_profizianum)	(((Serenoa_repens	Sabal_domingensis)	Phoenix_dactylifera)	Roystonea_regia))	Pseudophoenix_vinifera))	Nypa_fruticans);
(((Chamaedorea_seifrizii	(((Bactris_major	(Elaeis_guineensis	Elaeis_oleifera))	(Leopoldinia_pulchra	((Reinhardtia_simplex	(Podococcus_barteri	Reinhardtia_gracilis))	(Reinhardtia_latisecta	Reinhardtia_paiewonskiana))))	Attalea_speciosa))	((((((Oenocarpus_minor	Oenocarpus_bataua)	Prestoea_acuminata)	Manicaria_saccifera)	(Geonoma_undata	(Dictyosperma_album	(Dypsis_decaryi	((Hydriastele_microspadix	(Heterospathe_cagayanensis	Kentiopsis_piersoniorum))	Veitchia_spiralis)))))	Pelagodoxa_henryana)	(Orania_palindan	(Sclerosperma_profizianum	((Pseudophoenix_vinifera	((Serenoa_repens	Sabal_domingensis)	Phoenix_dactylifera))	Roystonea_regia)))))	Nypa_fruticans);
(((((Bactris_major	(Elaeis_guineensis	Elaeis_oleifera))	(((Reinhardtia_simplex	(Podococcus_barteri	Reinhardtia_gracilis))	Reinhardtia_paiewonskiana)	Reinhardtia_latisecta))	Attalea_speciosa)	(((Leopoldinia_pulchra	((((Oenocarpus_minor	Oenocarpus_bataua)	Prestoea_acuminata)	(Pelagodoxa_henryana	Manicaria_saccifera))	(Dictyosperma_album	((Dypsis_decaryi	(Hydriastele_microspadix	(Heterospathe_cagayanensis	Kentiopsis_piersoniorum)))	Veitchia_spiralis))))	Geonoma_undata)	(Orania_palindan	(Sclerosperma_profizianum	((Pseudophoenix_vinifera	(Chamaedorea_seifrizii	((Serenoa_repens	Sabal_domingensis)	Phoenix_dactylifera)))	Roystonea_regia)))))	Nypa_fruticans);
(((((Sclerosperma_profizianum	Roystonea_regia)	Pseudophoenix_vinifera)	(Orania_palindan	((Sabal_domingensis	Serenoa_repens)	Phoenix_dactylifera)))	(Chamaedorea_seifrizii	(((Bactris_major	(Attalea_speciosa	(Elaeis_guineensis	Elaeis_oleifera)))	((Reinhardtia_simplex	(Podococcus_barteri	Reinhardtia_gracilis))	(Reinhardtia_paiewonskiana	Reinhardtia_latisecta)))	((Leopoldinia_pulchra	((((Oenocarpus_minor	Oenocarpus_bataua)	Prestoea_acuminata)	(Veitchia_spiralis	Manicaria_saccifera))	(Pelagodoxa_henryana	(Dictyosperma_album	(((Dypsis_decaryi	Hydriastele_microspadix)	Heterospathe_cagayanensis)	Kentiopsis_piersoniorum)))))	Geonoma_undata))))	Nypa_fruticans);
(((((Orania_palindan	(Chamaedorea_seifrizii	((Sabal_domingensis	Serenoa_repens)	Phoenix_dactylifera)))	(((((Elaeis_guineensis	Elaeis_oleifera)	Bactris_major)	((Reinhardtia_simplex	(Podococcus_barteri	Reinhardtia_gracilis))	(Reinhardtia_paiewonskiana	Reinhardtia_latisecta)))	Attalea_speciosa)	((Leopoldinia_pulchra	((((Oenocarpus_minor	Oenocarpus_bataua)	Prestoea_acuminata)	Manicaria_saccifera)	(Pelagodoxa_henryana	((Hydriastele_microspadix	Veitchia_spiralis)	(Dictyosperma_album	((Heterospathe_cagayanensis	Kentiopsis_piersoniorum)	Dypsis_decaryi))))))	Geonoma_undata)))	(Roystonea_regia	Sclerosperma_profizianum))	Pseudophoenix_vinifera)	Nypa_fruticans);
(((Sclerosperma_profizianum	(Roystonea_regia	(((Sabal_domingensis	Serenoa_repens)	Phoenix_dactylifera)	Chamaedorea_seifrizii)))	(Orania_palindan	(((((Elaeis_guineensis	Elaeis_oleifera)	(((Reinhardtia_simplex	Reinhardtia_gracilis)	(Reinhardtia_paiewonskiana	Reinhardtia_latisecta))	(Bactris_major	Podococcus_barteri)))	Attalea_speciosa)	((((Dypsis_decaryi	Veitchia_spiralis)	(Hydriastele_microspadix	(Dictyosperma_album	Kentiopsis_piersoniorum)))	Heterospathe_cagayanensis)	(((Leopoldinia_pulchra	((Oenocarpus_minor	Oenocarpus_bataua)	Prestoea_acuminata))	(Pelagodoxa_henryana	Manicaria_saccifera))	Geonoma_undata)))	Pseudophoenix_vinifera)))	Nypa_fruticans);
((Chamaedorea_seifrizii	((((Elaeis_guineensis	Elaeis_oleifera)	((Reinhardtia_simplex	((Reinhardtia_gracilis	Reinhardtia_paiewonskiana)	Reinhardtia_latisecta))	(Bactris_major	Podococcus_barteri)))	Attalea_speciosa)	(((Leopoldinia_pulchra	Geonoma_undata)	((Dictyosperma_album	((Hydriastele_microspadix	(Dypsis_decaryi	Veitchia_spiralis))	(Heterospathe_cagayanensis	Kentiopsis_piersoniorum)))	(((Oenocarpus_minor	Oenocarpus_bataua)	Prestoea_acuminata)	(Pelagodoxa_henryana	Manicaria_saccifera))))	(Roystonea_regia	((Sclerosperma_profizianum	Orania_palindan)	(Pseudophoenix_vinifera	((Sabal_domingensis	Serenoa_repens)	Phoenix_dactylifera)))))))	Nypa_fruticans);
(((Sclerosperma_profizianum	Roystonea_regia)	(((((Leopoldinia_pulchra	(Elaeis_guineensis	Elaeis_oleifera))	(((Reinhardtia_simplex	(Podococcus_barteri	Reinhardtia_gracilis))	(Reinhardtia_latisecta	Reinhardtia_paiewonskiana))	Bactris_major))	Attalea_speciosa)	(Orania_palindan	(((Heterospathe_cagayanensis	((Veitchia_spiralis	(Dictyosperma_album	Kentiopsis_piersoniorum))	(Hydriastele_microspadix	Dypsis_decaryi)))	((Pelagodoxa_henryana	Manicaria_saccifera)	((Oenocarpus_bataua	Oenocarpus_minor)	Prestoea_acuminata)))	Geonoma_undata)))	(((Phoenix_dactylifera	(Serenoa_repens	Sabal_domingensis))	Chamaedorea_seifrizii)	Pseudophoenix_vinifera)))	Nypa_fruticans);
(((((Orania_palindan	(Roystonea_regia	((Phoenix_dactylifera	(Serenoa_repens	Sabal_domingensis))	Chamaedorea_seifrizii)))	Sclerosperma_profizianum)	((((Reinhardtia_simplex	(Podococcus_barteri	Reinhardtia_gracilis))	(Reinhardtia_latisecta	Reinhardtia_paiewonskiana))	((Attalea_speciosa	(Elaeis_guineensis	Elaeis_oleifera))	Bactris_major))	(((((Dypsis_decaryi	Heterospathe_cagayanensis)	((Veitchia_spiralis	(Dictyosperma_album	Kentiopsis_piersoniorum))	Hydriastele_microspadix))	Leopoldinia_pulchra)	((Manicaria_saccifera	((Oenocarpus_bataua	Oenocarpus_minor)	Prestoea_acuminata))	Geonoma_undata))	Pelagodoxa_henryana)))	Pseudophoenix_vinifera)	Nypa_fruticans);
(((Chamaedorea_seifrizii	((((Elaeis_guineensis	Elaeis_oleifera)	Bactris_major)	((Reinhardtia_simplex	(Podococcus_barteri	Reinhardtia_gracilis))	(Reinhardtia_latisecta	Reinhardtia_paiewonskiana)))	Attalea_speciosa))	((Leopoldinia_pulchra	((((Pelagodoxa_henryana	Manicaria_saccifera)	((Oenocarpus_bataua	Oenocarpus_minor)	Prestoea_acuminata))	(Heterospathe_cagayanensis	(Dypsis_decaryi	((Hydriastele_microspadix	Veitchia_spiralis)	(Dictyosperma_album	Kentiopsis_piersoniorum)))))	Geonoma_undata))	(((Roystonea_regia	(Pseudophoenix_vinifera	(Phoenix_dactylifera	(Serenoa_repens	Sabal_domingensis))))	Sclerosperma_profizianum)	Orania_palindan)))	Nypa_fruticans);
((Pseudophoenix_vinifera	((((((((Heterospathe_cagayanensis	((Dypsis_decaryi	Hydriastele_microspadix)	Kentiopsis_piersoniorum))	Dictyosperma_album)	Veitchia_spiralis)	(Manicaria_saccifera	(Pelagodoxa_henryana	((Oenocarpus_bataua	Oenocarpus_minor)	Prestoea_acuminata))))	Geonoma_undata)	Leopoldinia_pulchra)	(Sclerosperma_profizianum	(Orania_palindan	(Chamaedorea_seifrizii	(Roystonea_regia	(Serenoa_repens	(Sabal_domingensis	Phoenix_dactylifera)))))))	(((Reinhardtia_simplex	(Reinhardtia_latisecta	((Podococcus_barteri	Reinhardtia_gracilis)	Reinhardtia_paiewonskiana)))	(Elaeis_guineensis	Elaeis_oleifera))	(Bactris_major	Attalea_speciosa))))	Nypa_fruticans);
((Pseudophoenix_vinifera	(((((Dictyosperma_album	(((Dypsis_decaryi	(Heterospathe_cagayanensis	Kentiopsis_piersoniorum))	Veitchia_spiralis)	Hydriastele_microspadix))	(((Oenocarpus_bataua	Oenocarpus_minor)	Prestoea_acuminata)	(Manicaria_saccifera	Pelagodoxa_henryana)))	Geonoma_undata)	(Sclerosperma_profizianum	(((Phoenix_dactylifera	(Serenoa_repens	Sabal_domingensis))	(Orania_palindan	Chamaedorea_seifrizii))	Roystonea_regia)))	((Attalea_speciosa	((Elaeis_guineensis	Elaeis_oleifera)	((Podococcus_barteri	Bactris_major)	((Reinhardtia_latisecta	Reinhardtia_paiewonskiana)	(Reinhardtia_simplex	Reinhardtia_gracilis)))))	Leopoldinia_pulchra)))	Nypa_fruticans);
((((Attalea_speciosa	((Elaeis_guineensis	Elaeis_oleifera)	((Podococcus_barteri	Bactris_major)	((Reinhardtia_latisecta	(Reinhardtia_gracilis	Reinhardtia_paiewonskiana))	Reinhardtia_simplex))))	(((((Pelagodoxa_henryana	((Prestoea_acuminata	((Oenocarpus_bataua	Oenocarpus_minor)	((Veitchia_spiralis	Manicaria_saccifera)	Dypsis_decaryi)))	Hydriastele_microspadix))	(Dictyosperma_album	(Heterospathe_cagayanensis	Kentiopsis_piersoniorum)))	Geonoma_undata)	Leopoldinia_pulchra)	(((Pseudophoenix_vinifera	(Sabal_domingensis	(Phoenix_dactylifera	Serenoa_repens)))	(Sclerosperma_profizianum	Roystonea_regia))	Orania_palindan)))	Chamaedorea_seifrizii)	Nypa_fruticans);
(((((Attalea_speciosa	(Elaeis_guineensis	Elaeis_oleifera))	((Podococcus_barteri	Bactris_major)	((Reinhardtia_latisecta	Reinhardtia_paiewonskiana)	(Reinhardtia_gracilis	Reinhardtia_simplex))))	((Leopoldinia_pulchra	((((Manicaria_saccifera	(Prestoea_acuminata	(Oenocarpus_bataua	Oenocarpus_minor)))	Pelagodoxa_henryana)	(Heterospathe_cagayanensis	(Hydriastele_microspadix	(Dypsis_decaryi	((Veitchia_spiralis	Dictyosperma_album)	Kentiopsis_piersoniorum)))))	Geonoma_undata))	((Sclerosperma_profizianum	(Orania_palindan	(Phoenix_dactylifera	(Serenoa_repens	Sabal_domingensis))))	Roystonea_regia)))	(Pseudophoenix_vinifera	Chamaedorea_seifrizii))	Nypa_fruticans);
(((((Attalea_speciosa	(Elaeis_guineensis	Elaeis_oleifera))	((Podococcus_barteri	Bactris_major)	((Reinhardtia_latisecta	Reinhardtia_paiewonskiana)	(Reinhardtia_gracilis	Reinhardtia_simplex))))	(((Roystonea_regia	((((Geonoma_undata	(Prestoea_acuminata	(Oenocarpus_bataua	Oenocarpus_minor)))	(Heterospathe_cagayanensis	((Veitchia_spiralis	Dictyosperma_album)	((Dypsis_decaryi	Hydriastele_microspadix)	Kentiopsis_piersoniorum))))	((Pelagodoxa_henryana	Leopoldinia_pulchra)	Manicaria_saccifera))	Orania_palindan))	(Pseudophoenix_vinifera	(Phoenix_dactylifera	(Serenoa_repens	Sabal_domingensis))))	Sclerosperma_profizianum))	Chamaedorea_seifrizii)	Nypa_fruticans);
((((Roystonea_regia	(((((Heterospathe_cagayanensis	(Kentiopsis_piersoniorum	(Dictyosperma_album	((Dypsis_decaryi	Veitchia_spiralis)	Hydriastele_microspadix))))	((Pelagodoxa_henryana	Manicaria_saccifera)	((Oenocarpus_bataua	Oenocarpus_minor)	Prestoea_acuminata)))	Leopoldinia_pulchra)	Geonoma_undata)	Orania_palindan))	(((Podococcus_barteri	Bactris_major)	(Attalea_speciosa	(Elaeis_guineensis	Elaeis_oleifera)))	((Reinhardtia_latisecta	Reinhardtia_paiewonskiana)	(Reinhardtia_gracilis	Reinhardtia_simplex))))	((Pseudophoenix_vinifera	(Chamaedorea_seifrizii	(Phoenix_dactylifera	(Serenoa_repens	Sabal_domingensis))))	Sclerosperma_profizianum))	Nypa_fruticans);
(((((Leopoldinia_pulchra	(Geonoma_undata	(((Pelagodoxa_henryana	(Heterospathe_cagayanensis	(Kentiopsis_piersoniorum	(Dictyosperma_album	Veitchia_spiralis))))	Hydriastele_microspadix)	(Dypsis_decaryi	(Manicaria_saccifera	((Oenocarpus_bataua	Oenocarpus_minor)	Prestoea_acuminata))))))	((Roystonea_regia	Sclerosperma_profizianum)	((Chamaedorea_seifrizii	(Phoenix_dactylifera	(Serenoa_repens	Sabal_domingensis)))	Orania_palindan)))	(((Elaeis_guineensis	Elaeis_oleifera)	((Podococcus_barteri	Bactris_major)	((Reinhardtia_latisecta	Reinhardtia_paiewonskiana)	(Reinhardtia_gracilis	Reinhardtia_simplex))))	Attalea_speciosa))	Pseudophoenix_vinifera)	Nypa_fruticans);
((((Leopoldinia_pulchra	(Geonoma_undata	(((Prestoea_acuminata	(Oenocarpus_minor	Oenocarpus_bataua))	Manicaria_saccifera)	(Pelagodoxa_henryana	(((Dictyosperma_album	Kentiopsis_piersoniorum)	Hydriastele_microspadix)	((Heterospathe_cagayanensis	Veitchia_spiralis)	Dypsis_decaryi))))))	(Sclerosperma_profizianum	((Roystonea_regia	(Chamaedorea_seifrizii	(Sabal_domingensis	(Serenoa_repens	Phoenix_dactylifera))))	(Orania_palindan	Pseudophoenix_vinifera))))	(Attalea_speciosa	((Bactris_major	(Elaeis_oleifera	Elaeis_guineensis))	((Reinhardtia_latisecta	Reinhardtia_paiewonskiana)	(Reinhardtia_simplex	(Podococcus_barteri	Reinhardtia_gracilis))))))	Nypa_fruticans);
((((Chamaedorea_seifrizii	Orania_palindan)	(Phoenix_dactylifera	(Sabal_domingensis	Serenoa_repens)))	((Sclerosperma_profizianum	Roystonea_regia)	(Pseudophoenix_vinifera	((((Elaeis_oleifera	(Bactris_major	Elaeis_guineensis))	Attalea_speciosa)	((Reinhardtia_latisecta	Reinhardtia_paiewonskiana)	(Reinhardtia_simplex	(Podococcus_barteri	Reinhardtia_gracilis))))	((((Geonoma_undata	(((Hydriastele_microspadix	(Kentiopsis_piersoniorum	Heterospathe_cagayanensis))	Dictyosperma_album)	Veitchia_spiralis))	((Prestoea_acuminata	(Oenocarpus_minor	Oenocarpus_bataua))	(Manicaria_saccifera	Pelagodoxa_henryana)))	Leopoldinia_pulchra)	Dypsis_decaryi)))))	Nypa_fruticans);
((((Bactris_major	Elaeis_oleifera)	Elaeis_guineensis)	(((Reinhardtia_latisecta	Reinhardtia_paiewonskiana)	(Reinhardtia_simplex	(Podococcus_barteri	Reinhardtia_gracilis)))	((Attalea_speciosa	Leopoldinia_pulchra)	(((Sclerosperma_profizianum	(((Pseudophoenix_vinifera	Chamaedorea_seifrizii)	(Phoenix_dactylifera	(Sabal_domingensis	Serenoa_repens)))	Roystonea_regia))	Orania_palindan)	((((((Hydriastele_microspadix	Dypsis_decaryi)	(Veitchia_spiralis	(Kentiopsis_piersoniorum	Heterospathe_cagayanensis)))	Dictyosperma_album)	((Prestoea_acuminata	(Oenocarpus_minor	Oenocarpus_bataua))	Manicaria_saccifera))	Pelagodoxa_henryana)	Geonoma_undata)))))	Nypa_fruticans);
((((((Chamaedorea_seifrizii	(Phoenix_dactylifera	(Sabal_domingensis	Serenoa_repens)))	Roystonea_regia)	Sclerosperma_profizianum)	(Orania_palindan	((((Attalea_speciosa	Bactris_major)	(Elaeis_oleifera	Elaeis_guineensis))	((Reinhardtia_latisecta	((Podococcus_barteri	Reinhardtia_gracilis)	Reinhardtia_paiewonskiana))	Reinhardtia_simplex))	(Leopoldinia_pulchra	(((((Dypsis_decaryi	(Hydriastele_microspadix	(Veitchia_spiralis	(Kentiopsis_piersoniorum	Heterospathe_cagayanensis))))	Dictyosperma_album)	(Prestoea_acuminata	(Oenocarpus_minor	Oenocarpus_bataua)))	(Manicaria_saccifera	Pelagodoxa_henryana))	Geonoma_undata)))))	Pseudophoenix_vinifera)	Nypa_fruticans);
((((Roystonea_regia	((Sclerosperma_profizianum	(Orania_palindan	Chamaedorea_seifrizii))	(Sabal_domingensis	(Serenoa_repens	Phoenix_dactylifera))))	Pseudophoenix_vinifera)	(((((Elaeis_oleifera	Elaeis_guineensis)	Bactris_major)	((Reinhardtia_latisecta	Reinhardtia_paiewonskiana)	((Podococcus_barteri	Reinhardtia_gracilis)	Reinhardtia_simplex)))	Attalea_speciosa)	(((Geonoma_undata	Prestoea_acuminata)	(((((Kentiopsis_piersoniorum	Heterospathe_cagayanensis)	Veitchia_spiralis)	(Dypsis_decaryi	Hydriastele_microspadix))	Dictyosperma_album)	(Manicaria_saccifera	((Oenocarpus_minor	Oenocarpus_bataua)	Pelagodoxa_henryana))))	Leopoldinia_pulchra)))	Nypa_fruticans);
((Pseudophoenix_vinifera	((Phoenix_dactylifera	(Sabal_domingensis	Serenoa_repens))	((((((((Kentiopsis_piersoniorum	Dictyosperma_album)	Veitchia_spiralis)	(Dypsis_decaryi	Hydriastele_microspadix))	Heterospathe_cagayanensis)	((Geonoma_undata	(Manicaria_saccifera	(((Leopoldinia_pulchra	Oenocarpus_minor)	Oenocarpus_bataua)	Prestoea_acuminata)))	Pelagodoxa_henryana))	(Orania_palindan	Chamaedorea_seifrizii))	((Attalea_speciosa	(Bactris_major	(Elaeis_oleifera	Elaeis_guineensis)))	((Reinhardtia_latisecta	Reinhardtia_paiewonskiana)	((Podococcus_barteri	Reinhardtia_gracilis)	Reinhardtia_simplex))))	(Roystonea_regia	Sclerosperma_profizianum))))	Nypa_fruticans);
((Orania_palindan	(Sclerosperma_profizianum	(((Pseudophoenix_vinifera	(Chamaedorea_seifrizii	(Phoenix_dactylifera	(Sabal_domingensis	Serenoa_repens))))	Roystonea_regia)	(((Attalea_speciosa	(Elaeis_oleifera	Elaeis_guineensis))	(Bactris_major	((Reinhardtia_latisecta	Reinhardtia_paiewonskiana)	((Podococcus_barteri	Reinhardtia_gracilis)	Reinhardtia_simplex))))	((((Hydriastele_microspadix	(((Kentiopsis_piersoniorum	Dictyosperma_album)	Veitchia_spiralis)	Dypsis_decaryi))	Heterospathe_cagayanensis)	((Manicaria_saccifera	((Oenocarpus_minor	Oenocarpus_bataua)	Prestoea_acuminata))	(Leopoldinia_pulchra	Pelagodoxa_henryana)))	Geonoma_undata)))))	Nypa_fruticans);
((Orania_palindan	(Sclerosperma_profizianum	(((Pseudophoenix_vinifera	(Chamaedorea_seifrizii	(Phoenix_dactylifera	(Sabal_domingensis	Serenoa_repens))))	Roystonea_regia)	(((Attalea_speciosa	(Elaeis_oleifera	Elaeis_guineensis))	(((Bactris_major	Podococcus_barteri)	(Reinhardtia_simplex	(Reinhardtia_latisecta	Reinhardtia_paiewonskiana)))	Reinhardtia_gracilis))	((((((Dypsis_decaryi	(Hydriastele_microspadix	(Heterospathe_cagayanensis	Kentiopsis_piersoniorum)))	Veitchia_spiralis)	Dictyosperma_album)	((Pelagodoxa_henryana	Manicaria_saccifera)	((Oenocarpus_minor	Oenocarpus_bataua)	Prestoea_acuminata)))	Geonoma_undata)	Leopoldinia_pulchra)))))	Nypa_fruticans);
((((Phoenix_dactylifera	(Sabal_domingensis	Serenoa_repens))	Chamaedorea_seifrizii)	(((Roystonea_regia	Sclerosperma_profizianum)	(((Attalea_speciosa	(Elaeis_oleifera	Elaeis_guineensis))	((Bactris_major	Podococcus_barteri)	((Reinhardtia_latisecta	Reinhardtia_paiewonskiana)	(Reinhardtia_gracilis	Reinhardtia_simplex))))	(Orania_palindan	(((Pelagodoxa_henryana	Manicaria_saccifera)	((Oenocarpus_minor	Oenocarpus_bataua)	((((Heterospathe_cagayanensis	((Dypsis_decaryi	Kentiopsis_piersoniorum)	Hydriastele_microspadix))	Veitchia_spiralis)	Dictyosperma_album)	(Geonoma_undata	Prestoea_acuminata))))	Leopoldinia_pulchra))))	Pseudophoenix_vinifera))	Nypa_fruticans);
(((((Orania_palindan	((((Geonoma_undata	Prestoea_acuminata)	((Manicaria_saccifera	(Oenocarpus_minor	Oenocarpus_bataua))	Pelagodoxa_henryana))	(((Veitchia_spiralis	(Hydriastele_microspadix	Dypsis_decaryi))	(Kentiopsis_piersoniorum	Dictyosperma_album))	Heterospathe_cagayanensis))	Roystonea_regia))	(((Serenoa_repens	(Phoenix_dactylifera	Sabal_domingensis))	Chamaedorea_seifrizii)	Sclerosperma_profizianum))	Pseudophoenix_vinifera)	((Leopoldinia_pulchra	((Elaeis_oleifera	Elaeis_guineensis)	Attalea_speciosa))	((Bactris_major	Podococcus_barteri)	((Reinhardtia_latisecta	Reinhardtia_paiewonskiana)	(Reinhardtia_gracilis	Reinhardtia_simplex)))))	Nypa_fruticans);
((((((((((Reinhardtia_latisecta	(Reinhardtia_gracilis	Reinhardtia_paiewonskiana))	Reinhardtia_simplex)	(Elaeis_guineensis	Elaeis_oleifera))	Attalea_speciosa)	(Podococcus_barteri	Bactris_major))	((Geonoma_undata	((Manicaria_saccifera	(Prestoea_acuminata	(Oenocarpus_minor	Oenocarpus_bataua)))	((Dictyosperma_album	((Dypsis_decaryi	(Hydriastele_microspadix	(Heterospathe_cagayanensis	Kentiopsis_piersoniorum)))	Veitchia_spiralis))	Pelagodoxa_henryana)))	Leopoldinia_pulchra))	Orania_palindan)	Roystonea_regia)	(Sclerosperma_profizianum	(Pseudophoenix_vinifera	(Chamaedorea_seifrizii	(Phoenix_dactylifera	(Sabal_domingensis	Serenoa_repens))))))	Nypa_fruticans);
((((((Reinhardtia_latisecta	Reinhardtia_paiewonskiana)	(Reinhardtia_gracilis	Reinhardtia_simplex))	(((Podococcus_barteri	Bactris_major)	Attalea_speciosa)	(Elaeis_guineensis	Elaeis_oleifera)))	((Orania_palindan	(Roystonea_regia	(Pelagodoxa_henryana	((Manicaria_saccifera	((Prestoea_acuminata	Leopoldinia_pulchra)	(Oenocarpus_minor	Oenocarpus_bataua)))	(Geonoma_undata	(Dictyosperma_album	(((Hydriastele_microspadix	Heterospathe_cagayanensis)	(Dypsis_decaryi	Kentiopsis_piersoniorum))	Veitchia_spiralis)))))))	(Sclerosperma_profizianum	((Phoenix_dactylifera	(Sabal_domingensis	Serenoa_repens))	Pseudophoenix_vinifera))))	Chamaedorea_seifrizii)	Nypa_fruticans);
(((((Leopoldinia_pulchra	(((Podococcus_barteri	Bactris_major)	((Reinhardtia_latisecta	Reinhardtia_paiewonskiana)	(Reinhardtia_gracilis	Reinhardtia_simplex)))	(Elaeis_guineensis	Elaeis_oleifera)))	Attalea_speciosa)	((Roystonea_regia	((Geonoma_undata	(((((Kentiopsis_piersoniorum	Dictyosperma_album)	Veitchia_spiralis)	(Hydriastele_microspadix	(Dypsis_decaryi	Heterospathe_cagayanensis)))	(Prestoea_acuminata	(Oenocarpus_minor	Oenocarpus_bataua)))	(Manicaria_saccifera	Pelagodoxa_henryana)))	Orania_palindan))	(Sclerosperma_profizianum	((Phoenix_dactylifera	(Sabal_domingensis	Serenoa_repens))	Pseudophoenix_vinifera))))	Chamaedorea_seifrizii)	Nypa_fruticans);
(((((Geonoma_undata	(((Heterospathe_cagayanensis	((Kentiopsis_piersoniorum	(Dypsis_decaryi	Dictyosperma_album))	(Hydriastele_microspadix	Veitchia_spiralis)))	(Prestoea_acuminata	(Oenocarpus_minor	Oenocarpus_bataua)))	(Manicaria_saccifera	Pelagodoxa_henryana)))	(((Sclerosperma_profizianum	Roystonea_regia)	(Serenoa_repens	(Phoenix_dactylifera	Sabal_domingensis)))	(Pseudophoenix_vinifera	Orania_palindan)))	(((Reinhardtia_latisecta	Reinhardtia_paiewonskiana)	(Reinhardtia_gracilis	Reinhardtia_simplex))	((Attalea_speciosa	(Podococcus_barteri	Bactris_major))	(Elaeis_oleifera	(Elaeis_guineensis	Leopoldinia_pulchra)))))	Chamaedorea_seifrizii)	Nypa_fruticans);
(((((((Reinhardtia_latisecta	Reinhardtia_paiewonskiana)	(Reinhardtia_gracilis	Reinhardtia_simplex))	(Attalea_speciosa	((Bactris_major	(Elaeis_oleifera	Elaeis_guineensis))	Leopoldinia_pulchra)))	(Podococcus_barteri	Pseudophoenix_vinifera))	(((Dypsis_decaryi	((Oenocarpus_minor	Oenocarpus_bataua)	(Pelagodoxa_henryana	Manicaria_saccifera)))	((Heterospathe_cagayanensis	((Kentiopsis_piersoniorum	Dictyosperma_album)	Veitchia_spiralis))	(Geonoma_undata	Prestoea_acuminata)))	Hydriastele_microspadix))	((((Phoenix_dactylifera	(Sabal_domingensis	Serenoa_repens))	Chamaedorea_seifrizii)	Orania_palindan)	(Sclerosperma_profizianum	Roystonea_regia)))	Nypa_fruticans);
(((Sabal_domingensis	(Serenoa_repens	Phoenix_dactylifera))	((((Pseudophoenix_vinifera	Roystonea_regia)	Sclerosperma_profizianum)	(((((Reinhardtia_latisecta	((Podococcus_barteri	Reinhardtia_gracilis)	Reinhardtia_paiewonskiana))	Reinhardtia_simplex)	(Bactris_major	(Elaeis_oleifera	Elaeis_guineensis)))	Leopoldinia_pulchra)	Attalea_speciosa))	((((Geonoma_undata	(Prestoea_acuminata	(Oenocarpus_minor	Oenocarpus_bataua)))	((Dictyosperma_album	((Heterospathe_cagayanensis	Kentiopsis_piersoniorum)	(Dypsis_decaryi	Hydriastele_microspadix)))	Veitchia_spiralis))	(Pelagodoxa_henryana	Manicaria_saccifera))	(Chamaedorea_seifrizii	Orania_palindan))))	Nypa_fruticans);
(((((Roystonea_regia	Sclerosperma_profizianum)	(Pseudophoenix_vinifera	((((Podococcus_barteri	Bactris_major)	((Reinhardtia_latisecta	Reinhardtia_paiewonskiana)	(Reinhardtia_gracilis	Reinhardtia_simplex)))	(Elaeis_oleifera	Elaeis_guineensis))	Attalea_speciosa)))	(Orania_palindan	(Chamaedorea_seifrizii	(Phoenix_dactylifera	(Sabal_domingensis	Serenoa_repens)))))	((Leopoldinia_pulchra	((Geonoma_undata	(Prestoea_acuminata	(Oenocarpus_minor	Oenocarpus_bataua)))	(Dictyosperma_album	(Hydriastele_microspadix	(Dypsis_decaryi	((Heterospathe_cagayanensis	Kentiopsis_piersoniorum)	Veitchia_spiralis))))))	(Pelagodoxa_henryana	Manicaria_saccifera)))	Nypa_fruticans);
((((Chamaedorea_seifrizii	(Phoenix_dactylifera	(Sabal_domingensis	Serenoa_repens)))	(Roystonea_regia	Sclerosperma_profizianum))	((Orania_palindan	((Geonoma_undata	Leopoldinia_pulchra)	(((Pelagodoxa_henryana	Manicaria_saccifera)	(Prestoea_acuminata	(Oenocarpus_minor	Oenocarpus_bataua)))	(Dictyosperma_album	((Hydriastele_microspadix	(Dypsis_decaryi	(Heterospathe_cagayanensis	Kentiopsis_piersoniorum)))	Veitchia_spiralis)))))	((Pseudophoenix_vinifera	(((Bactris_major	(Elaeis_oleifera	Elaeis_guineensis))	Attalea_speciosa)	((Reinhardtia_latisecta	Reinhardtia_paiewonskiana)	(Reinhardtia_gracilis	Reinhardtia_simplex))))	Podococcus_barteri)))	Nypa_fruticans);
(((Sclerosperma_profizianum	((Roystonea_regia	(Podococcus_barteri	(Orania_palindan	(((Pelagodoxa_henryana	Manicaria_saccifera)	(Prestoea_acuminata	(Oenocarpus_minor	Oenocarpus_bataua)))	(Geonoma_undata	(Dictyosperma_album	(Veitchia_spiralis	((Hydriastele_microspadix	Dypsis_decaryi)	(Heterospathe_cagayanensis	Kentiopsis_piersoniorum)))))))))	(Pseudophoenix_vinifera	((Leopoldinia_pulchra	((Elaeis_oleifera	(Bactris_major	Elaeis_guineensis))	Attalea_speciosa))	((Reinhardtia_latisecta	Reinhardtia_paiewonskiana)	(Reinhardtia_gracilis	Reinhardtia_simplex))))))	(Chamaedorea_seifrizii	(Phoenix_dactylifera	(Sabal_domingensis	Serenoa_repens))))	Nypa_fruticans);
((((Sclerosperma_profizianum	(Chamaedorea_seifrizii	(((((Pelagodoxa_henryana	Manicaria_saccifera)	(Prestoea_acuminata	(Oenocarpus_minor	Oenocarpus_bataua)))	(Geonoma_undata	(Dictyosperma_album	(Veitchia_spiralis	((Hydriastele_microspadix	Dypsis_decaryi)	(Heterospathe_cagayanensis	Kentiopsis_piersoniorum))))))	((Podococcus_barteri	Orania_palindan)	Roystonea_regia))	(((Bactris_major	((Leopoldinia_pulchra	Elaeis_oleifera)	Elaeis_guineensis))	Attalea_speciosa)	((Reinhardtia_latisecta	Reinhardtia_paiewonskiana)	(Reinhardtia_gracilis	Reinhardtia_simplex))))))	Pseudophoenix_vinifera)	(Phoenix_dactylifera	(Sabal_domingensis	Serenoa_repens)))	Nypa_fruticans);
(((((Roystonea_regia	(Chamaedorea_seifrizii	(Phoenix_dactylifera	(Serenoa_repens	Sabal_domingensis))))	(((Podococcus_barteri	Pseudophoenix_vinifera)	(((Reinhardtia_gracilis	Reinhardtia_simplex)	(Reinhardtia_latisecta	Reinhardtia_paiewonskiana))	(Leopoldinia_pulchra	(Attalea_speciosa	(Bactris_major	(Elaeis_oleifera	Elaeis_guineensis))))))	(Geonoma_undata	(((Prestoea_acuminata	(Oenocarpus_minor	Oenocarpus_bataua))	(Manicaria_saccifera	Pelagodoxa_henryana))	((((Kentiopsis_piersoniorum	Heterospathe_cagayanensis)	(Dypsis_decaryi	Veitchia_spiralis))	Hydriastele_microspadix)	Dictyosperma_album)))))	Sclerosperma_profizianum)	Orania_palindan)	Nypa_fruticans);
(((Chamaedorea_seifrizii	(Phoenix_dactylifera	(Serenoa_repens	Sabal_domingensis)))	(Sclerosperma_profizianum	((Pseudophoenix_vinifera	(((Bactris_major	Podococcus_barteri)	((Reinhardtia_gracilis	Reinhardtia_simplex)	(Reinhardtia_latisecta	Reinhardtia_paiewonskiana)))	(Attalea_speciosa	(Elaeis_oleifera	Elaeis_guineensis))))	(Roystonea_regia	(((((((Dypsis_decaryi	(Hydriastele_microspadix	(Kentiopsis_piersoniorum	Heterospathe_cagayanensis)))	Veitchia_spiralis)	Dictyosperma_album)	Geonoma_undata)	((Prestoea_acuminata	(Oenocarpus_minor	Oenocarpus_bataua))	(Manicaria_saccifera	Pelagodoxa_henryana)))	Leopoldinia_pulchra)	Orania_palindan)))))	Nypa_fruticans);
(((Chamaedorea_seifrizii	(((Reinhardtia_simplex	(Reinhardtia_latisecta	Reinhardtia_paiewonskiana))	Reinhardtia_gracilis)	((Bactris_major	Attalea_speciosa)	(Elaeis_oleifera	Elaeis_guineensis))))	((Orania_palindan	(Sabal_domingensis	(Phoenix_dactylifera	Serenoa_repens)))	((((Prestoea_acuminata	((((Dypsis_decaryi	(Hydriastele_microspadix	(Kentiopsis_piersoniorum	Heterospathe_cagayanensis)))	Veitchia_spiralis)	Dictyosperma_album)	Geonoma_undata))	((Oenocarpus_minor	Oenocarpus_bataua)	(Manicaria_saccifera	(Leopoldinia_pulchra	Pelagodoxa_henryana))))	Podococcus_barteri)	(Pseudophoenix_vinifera	(Sclerosperma_profizianum	Roystonea_regia)))))	Nypa_fruticans);
((Pseudophoenix_vinifera	(((((Reinhardtia_latisecta	Reinhardtia_paiewonskiana)	((Podococcus_barteri	Reinhardtia_gracilis)	Reinhardtia_simplex))	(Attalea_speciosa	(Bactris_major	(Elaeis_oleifera	Elaeis_guineensis))))	((Geonoma_undata	(((Prestoea_acuminata	(Oenocarpus_minor	Oenocarpus_bataua))	(Manicaria_saccifera	Pelagodoxa_henryana))	((((Hydriastele_microspadix	(Dictyosperma_album	Kentiopsis_piersoniorum))	Veitchia_spiralis)	Dypsis_decaryi)	Heterospathe_cagayanensis)))	Leopoldinia_pulchra))	(((Phoenix_dactylifera	(Serenoa_repens	Sabal_domingensis))	Roystonea_regia)	(Sclerosperma_profizianum	(Chamaedorea_seifrizii	Orania_palindan)))))	Nypa_fruticans);
(((((Reinhardtia_latisecta	Reinhardtia_paiewonskiana)	(Reinhardtia_gracilis	Reinhardtia_simplex))	(((Podococcus_barteri	Bactris_major)	Attalea_speciosa)	(Elaeis_oleifera	Elaeis_guineensis)))	((Roystonea_regia	(Sclerosperma_profizianum	((Sabal_domingensis	(Phoenix_dactylifera	Serenoa_repens))	(Chamaedorea_seifrizii	Orania_palindan))))	(Pseudophoenix_vinifera	((Geonoma_undata	(((Prestoea_acuminata	(Oenocarpus_minor	Oenocarpus_bataua))	(Manicaria_saccifera	Pelagodoxa_henryana))	((((Heterospathe_cagayanensis	Kentiopsis_piersoniorum)	(Dypsis_decaryi	Hydriastele_microspadix))	Veitchia_spiralis)	Dictyosperma_album)))	Leopoldinia_pulchra))))	Nypa_fruticans);
((Pseudophoenix_vinifera	((((Leopoldinia_pulchra	(((Podococcus_barteri	Bactris_major)	((Reinhardtia_latisecta	Reinhardtia_paiewonskiana)	(Reinhardtia_gracilis	Reinhardtia_simplex)))	(Elaeis_oleifera	Elaeis_guineensis)))	Attalea_speciosa)	(Geonoma_undata	((((Prestoea_acuminata	((Dypsis_decaryi	Oenocarpus_minor)	Oenocarpus_bataua))	Manicaria_saccifera)	Pelagodoxa_henryana)	((Dictyosperma_album	(Kentiopsis_piersoniorum	(Hydriastele_microspadix	Veitchia_spiralis)))	Heterospathe_cagayanensis))))	((Roystonea_regia	Sclerosperma_profizianum)	((Serenoa_repens	(Sabal_domingensis	Phoenix_dactylifera))	(Chamaedorea_seifrizii	Orania_palindan)))))	Nypa_fruticans);
((((((Reinhardtia_latisecta	((Podococcus_barteri	Reinhardtia_gracilis)	Reinhardtia_paiewonskiana))	Reinhardtia_simplex)	(Bactris_major	(Elaeis_oleifera	Elaeis_guineensis)))	(Orania_palindan	((Geonoma_undata	Leopoldinia_pulchra)	(((Prestoea_acuminata	(Oenocarpus_minor	Oenocarpus_bataua))	((Dictyosperma_album	(Kentiopsis_piersoniorum	(Hydriastele_microspadix	(Veitchia_spiralis	Dypsis_decaryi))))	Heterospathe_cagayanensis))	(Pelagodoxa_henryana	Manicaria_saccifera)))))	((((Phoenix_dactylifera	(Serenoa_repens	Sabal_domingensis))	Chamaedorea_seifrizii)	Pseudophoenix_vinifera)	(Attalea_speciosa	(Roystonea_regia	Sclerosperma_profizianum))))	Nypa_fruticans);
((Orania_palindan	(Sclerosperma_profizianum	(((Phoenix_dactylifera	(Serenoa_repens	Sabal_domingensis))	(((((Podococcus_barteri	Bactris_major)	((Reinhardtia_latisecta	Reinhardtia_paiewonskiana)	(Reinhardtia_gracilis	Reinhardtia_simplex)))	(Leopoldinia_pulchra	((Elaeis_oleifera	Elaeis_guineensis)	Attalea_speciosa)))	(Geonoma_undata	(((Pelagodoxa_henryana	Manicaria_saccifera)	(Prestoea_acuminata	(Oenocarpus_minor	Oenocarpus_bataua)))	((Veitchia_spiralis	((Hydriastele_microspadix	(Dypsis_decaryi	Kentiopsis_piersoniorum))	Heterospathe_cagayanensis))	Dictyosperma_album))))	Chamaedorea_seifrizii))	(Pseudophoenix_vinifera	Roystonea_regia))))	Nypa_fruticans);
(((((Orania_palindan	((Leopoldinia_pulchra	(Geonoma_undata	((Dictyosperma_album	(Kentiopsis_piersoniorum	Veitchia_spiralis))	(Hydriastele_microspadix	(Dypsis_decaryi	Heterospathe_cagayanensis)))))	(Prestoea_acuminata	((Oenocarpus_minor	Oenocarpus_bataua)	(Pelagodoxa_henryana	Manicaria_saccifera)))))	(Sclerosperma_profizianum	Roystonea_regia))	(Pseudophoenix_vinifera	(Chamaedorea_seifrizii	(Phoenix_dactylifera	(Serenoa_repens	Sabal_domingensis)))))	((((Reinhardtia_latisecta	Reinhardtia_paiewonskiana)	((Podococcus_barteri	Reinhardtia_gracilis)	Reinhardtia_simplex))	(Elaeis_oleifera	Elaeis_guineensis))	(Bactris_major	Attalea_speciosa)))	Nypa_fruticans);
((((((Phoenix_dactylifera	(Serenoa_repens	Sabal_domingensis))	(Pseudophoenix_vinifera	((((((Kentiopsis_piersoniorum	((Hydriastele_microspadix	Heterospathe_cagayanensis)	Dypsis_decaryi))	Veitchia_spiralis)	(Prestoea_acuminata	Dictyosperma_album))	Geonoma_undata)	(Leopoldinia_pulchra	((Oenocarpus_minor	Oenocarpus_bataua)	(Pelagodoxa_henryana	Manicaria_saccifera))))	(Chamaedorea_seifrizii	(((Reinhardtia_latisecta	Reinhardtia_paiewonskiana)	((Podococcus_barteri	Reinhardtia_gracilis)	Reinhardtia_simplex))	((Bactris_major	(Elaeis_oleifera	Elaeis_guineensis))	Attalea_speciosa))))))	Roystonea_regia)	Sclerosperma_profizianum)	Orania_palindan)	Nypa_fruticans);
(((Pseudophoenix_vinifera	(((Elaeis_oleifera	Elaeis_guineensis)	Attalea_speciosa)	(((Reinhardtia_paiewonskiana	Reinhardtia_latisecta)	(Reinhardtia_gracilis	Reinhardtia_simplex))	(Bactris_major	Podococcus_barteri))))	((((((Oenocarpus_minor	Oenocarpus_bataua)	Manicaria_saccifera)	((Geonoma_undata	Prestoea_acuminata)	(Heterospathe_cagayanensis	(Hydriastele_microspadix	(Dypsis_decaryi	(Veitchia_spiralis	(Kentiopsis_piersoniorum	Dictyosperma_album)))))))	Pelagodoxa_henryana)	Leopoldinia_pulchra)	(Orania_palindan	((((Phoenix_dactylifera	(Sabal_domingensis	Serenoa_repens))	Chamaedorea_seifrizii)	Roystonea_regia)	Sclerosperma_profizianum))))	Nypa_fruticans);
(((Elaeis_oleifera	Elaeis_guineensis)	(Attalea_speciosa	((((Reinhardtia_gracilis	Reinhardtia_simplex)	(Reinhardtia_paiewonskiana	Reinhardtia_latisecta))	Leopoldinia_pulchra)	((Bactris_major	Podococcus_barteri)	(((((Pelagodoxa_henryana	Manicaria_saccifera)	(Prestoea_acuminata	(Oenocarpus_minor	Oenocarpus_bataua)))	(Heterospathe_cagayanensis	(Veitchia_spiralis	((Hydriastele_microspadix	(Dypsis_decaryi	Kentiopsis_piersoniorum))	Dictyosperma_album))))	Geonoma_undata)	(Orania_palindan	(((Pseudophoenix_vinifera	((Phoenix_dactylifera	(Sabal_domingensis	Serenoa_repens))	Chamaedorea_seifrizii))	Sclerosperma_profizianum)	Roystonea_regia)))))))	Nypa_fruticans);
((((Pelagodoxa_henryana	(Geonoma_undata	((Manicaria_saccifera	(Prestoea_acuminata	(Oenocarpus_minor	Oenocarpus_bataua)))	(Heterospathe_cagayanensis	((Hydriastele_microspadix	Veitchia_spiralis)	((Dypsis_decaryi	Kentiopsis_piersoniorum)	Dictyosperma_album))))))	(Pseudophoenix_vinifera	(((Phoenix_dactylifera	(Sabal_domingensis	Serenoa_repens))	Chamaedorea_seifrizii)	(Sclerosperma_profizianum	(Roystonea_regia	Orania_palindan)))))	(((Attalea_speciosa	(Elaeis_oleifera	Elaeis_guineensis))	Leopoldinia_pulchra)	((Bactris_major	Podococcus_barteri)	((Reinhardtia_gracilis	Reinhardtia_simplex)	(Reinhardtia_paiewonskiana	Reinhardtia_latisecta)))))	Nypa_fruticans);
(((((Roystonea_regia	Pseudophoenix_vinifera)	Sclerosperma_profizianum)	(Orania_palindan	((Phoenix_dactylifera	(Sabal_domingensis	Serenoa_repens))	Chamaedorea_seifrizii)))	((((Attalea_speciosa	(Bactris_major	(Elaeis_oleifera	Elaeis_guineensis)))	Leopoldinia_pulchra)	(Reinhardtia_simplex	(Reinhardtia_paiewonskiana	((Podococcus_barteri	Reinhardtia_gracilis)	Reinhardtia_latisecta))))	(((Geonoma_undata	Prestoea_acuminata)	((Manicaria_saccifera	Pelagodoxa_henryana)	((Dictyosperma_album	(Heterospathe_cagayanensis	(Hydriastele_microspadix	(Dypsis_decaryi	Kentiopsis_piersoniorum))))	Veitchia_spiralis)))	(Oenocarpus_minor	Oenocarpus_bataua))))	Nypa_fruticans);
(((Attalea_speciosa	(Bactris_major	(Elaeis_oleifera	Elaeis_guineensis)))	(((Reinhardtia_simplex	Reinhardtia_gracilis)	(Reinhardtia_latisecta	Reinhardtia_paiewonskiana))	((Podococcus_barteri	(((((Dictyosperma_album	(Dypsis_decaryi	(Veitchia_spiralis	((Heterospathe_cagayanensis	Kentiopsis_piersoniorum)	Hydriastele_microspadix))))	(Pelagodoxa_henryana	(Manicaria_saccifera	(Prestoea_acuminata	(Oenocarpus_minor	Oenocarpus_bataua)))))	Geonoma_undata)	Leopoldinia_pulchra)	((Roystonea_regia	((Phoenix_dactylifera	(Sabal_domingensis	Serenoa_repens))	Chamaedorea_seifrizii))	(Sclerosperma_profizianum	Orania_palindan))))	Pseudophoenix_vinifera)))	Nypa_fruticans);
(((Sclerosperma_profizianum	(((Roystonea_regia	((Pseudophoenix_vinifera	(Phoenix_dactylifera	(Sabal_domingensis	Serenoa_repens)))	((((((Dictyosperma_album	((Heterospathe_cagayanensis	Kentiopsis_piersoniorum)	(Hydriastele_microspadix	Veitchia_spiralis)))	Dypsis_decaryi)	(Pelagodoxa_henryana	(Manicaria_saccifera	(Prestoea_acuminata	(Oenocarpus_minor	Oenocarpus_bataua)))))	Geonoma_undata)	Leopoldinia_pulchra)	Chamaedorea_seifrizii)))	Podococcus_barteri)	Orania_palindan))	((Attalea_speciosa	(Elaeis_oleifera	Elaeis_guineensis))	(Bactris_major	((Reinhardtia_simplex	Reinhardtia_gracilis)	(Reinhardtia_latisecta	Reinhardtia_paiewonskiana)))))	Nypa_fruticans);
(((((Phoenix_dactylifera	(Sabal_domingensis	Serenoa_repens))	Chamaedorea_seifrizii)	Orania_palindan)	((((Attalea_speciosa	(Bactris_major	(Elaeis_oleifera	Elaeis_guineensis)))	(Podococcus_barteri	(Reinhardtia_simplex	(Reinhardtia_latisecta	(Reinhardtia_gracilis	Reinhardtia_paiewonskiana)))))	((Leopoldinia_pulchra	Geonoma_undata)	((Dictyosperma_album	((Heterospathe_cagayanensis	(Dypsis_decaryi	(Hydriastele_microspadix	Kentiopsis_piersoniorum)))	Veitchia_spiralis))	((Prestoea_acuminata	(Oenocarpus_minor	Oenocarpus_bataua))	(Pelagodoxa_henryana	Manicaria_saccifera)))))	((Sclerosperma_profizianum	Roystonea_regia)	Pseudophoenix_vinifera)))	Nypa_fruticans);
(((((Attalea_speciosa	(Bactris_major	(Elaeis_oleifera	Elaeis_guineensis)))	(((Podococcus_barteri	Reinhardtia_gracilis)	Reinhardtia_simplex)	(Reinhardtia_latisecta	Reinhardtia_paiewonskiana)))	Chamaedorea_seifrizii)	(((Leopoldinia_pulchra	Geonoma_undata)	(((((((Dictyosperma_album	Veitchia_spiralis)	Kentiopsis_piersoniorum)	Hydriastele_microspadix)	Dypsis_decaryi)	Heterospathe_cagayanensis)	Pelagodoxa_henryana)	((Prestoea_acuminata	(Oenocarpus_minor	Oenocarpus_bataua))	Manicaria_saccifera)))	(((Phoenix_dactylifera	(Sabal_domingensis	Serenoa_repens))	Orania_palindan)	((Sclerosperma_profizianum	Roystonea_regia)	Pseudophoenix_vinifera))))	Nypa_fruticans);
(((Chamaedorea_seifrizii	(Attalea_speciosa	((Bactris_major	(Elaeis_oleifera	Elaeis_guineensis))	(((Podococcus_barteri	Reinhardtia_gracilis)	Reinhardtia_simplex)	(Reinhardtia_latisecta	Reinhardtia_paiewonskiana)))))	(((Geonoma_undata	(((((Kentiopsis_piersoniorum	Heterospathe_cagayanensis)	Hydriastele_microspadix)	Dypsis_decaryi)	Veitchia_spiralis)	Dictyosperma_album))	((Leopoldinia_pulchra	(Prestoea_acuminata	(Oenocarpus_minor	Oenocarpus_bataua)))	(Pelagodoxa_henryana	Manicaria_saccifera)))	(((Phoenix_dactylifera	(Sabal_domingensis	Serenoa_repens))	Orania_palindan)	((Sclerosperma_profizianum	Roystonea_regia)	Pseudophoenix_vinifera))))	Nypa_fruticans);
((Chamaedorea_seifrizii	((((Bactris_major	(Elaeis_oleifera	Elaeis_guineensis))	Attalea_speciosa)	(((Podococcus_barteri	Reinhardtia_gracilis)	Reinhardtia_simplex)	(Reinhardtia_latisecta	Reinhardtia_paiewonskiana)))	((((Prestoea_acuminata	Geonoma_undata)	((Veitchia_spiralis	Dictyosperma_album)	(((Kentiopsis_piersoniorum	Heterospathe_cagayanensis)	Hydriastele_microspadix)	Dypsis_decaryi)))	((Leopoldinia_pulchra	(Oenocarpus_minor	Oenocarpus_bataua))	(Pelagodoxa_henryana	Manicaria_saccifera)))	(((Pseudophoenix_vinifera	(Phoenix_dactylifera	(Sabal_domingensis	Serenoa_repens)))	(Sclerosperma_profizianum	Orania_palindan))	Roystonea_regia))))	Nypa_fruticans);
((((Chamaedorea_seifrizii	(Phoenix_dactylifera	(Serenoa_repens	Sabal_domingensis)))	((Pseudophoenix_vinifera	(Roystonea_regia	Sclerosperma_profizianum))	((((Prestoea_acuminata	(Oenocarpus_bataua	Oenocarpus_minor))	(Manicaria_saccifera	Pelagodoxa_henryana))	(Geonoma_undata	(Dictyosperma_album	(Hydriastele_microspadix	(((Heterospathe_cagayanensis	Kentiopsis_piersoniorum)	Veitchia_spiralis)	Dypsis_decaryi)))))	((((Reinhardtia_simplex	(Podococcus_barteri	Reinhardtia_gracilis))	(Reinhardtia_paiewonskiana	Reinhardtia_latisecta))	(Leopoldinia_pulchra	(Elaeis_oleifera	(Bactris_major	Elaeis_guineensis))))	Attalea_speciosa))))	Orania_palindan)	Nypa_fruticans);
(((Orania_palindan	(Sclerosperma_profizianum	(Roystonea_regia	(Chamaedorea_seifrizii	(Phoenix_dactylifera	(Serenoa_repens	Sabal_domingensis))))))	((((Dictyosperma_album	(((Hydriastele_microspadix	(Heterospathe_cagayanensis	Kentiopsis_piersoniorum))	Veitchia_spiralis)	Dypsis_decaryi))	Pelagodoxa_henryana)	(Manicaria_saccifera	((Oenocarpus_bataua	Oenocarpus_minor)	(Geonoma_undata	Prestoea_acuminata))))	((Pseudophoenix_vinifera	((Leopoldinia_pulchra	(((Reinhardtia_simplex	Reinhardtia_gracilis)	(Reinhardtia_paiewonskiana	Reinhardtia_latisecta))	((Elaeis_oleifera	Elaeis_guineensis)	Bactris_major)))	Attalea_speciosa))	Podococcus_barteri)))	Nypa_fruticans);
(((Pseudophoenix_vinifera	(((Orania_palindan	Chamaedorea_seifrizii)	(Phoenix_dactylifera	(Serenoa_repens	Sabal_domingensis)))	(Roystonea_regia	Sclerosperma_profizianum)))	(((((Dictyosperma_album	((Heterospathe_cagayanensis	Kentiopsis_piersoniorum)	Veitchia_spiralis))	(Dypsis_decaryi	Hydriastele_microspadix))	((Manicaria_saccifera	Pelagodoxa_henryana)	((Oenocarpus_bataua	Oenocarpus_minor)	Prestoea_acuminata)))	Geonoma_undata)	((Leopoldinia_pulchra	((Elaeis_oleifera	Elaeis_guineensis)	((Podococcus_barteri	Bactris_major)	((Reinhardtia_simplex	Reinhardtia_gracilis)	(Reinhardtia_paiewonskiana	Reinhardtia_latisecta)))))	Attalea_speciosa)))	Nypa_fruticans);
((((Orania_palindan	(((Dypsis_decaryi	(Manicaria_saccifera	((Oenocarpus_bataua	Oenocarpus_minor)	Prestoea_acuminata)))	Pelagodoxa_henryana)	((Geonoma_undata	(Dictyosperma_album	(Kentiopsis_piersoniorum	Veitchia_spiralis)))	(Hydriastele_microspadix	Heterospathe_cagayanensis))))	((Leopoldinia_pulchra	((Elaeis_oleifera	Elaeis_guineensis)	((Podococcus_barteri	Bactris_major)	((Reinhardtia_simplex	Reinhardtia_gracilis)	(Reinhardtia_paiewonskiana	Reinhardtia_latisecta)))))	Attalea_speciosa))	(((Roystonea_regia	(Chamaedorea_seifrizii	(Phoenix_dactylifera	(Serenoa_repens	Sabal_domingensis))))	Sclerosperma_profizianum)	Pseudophoenix_vinifera))	Nypa_fruticans);
((((((Dictyosperma_album	(Veitchia_spiralis	(Heterospathe_cagayanensis	(Dypsis_decaryi	(Hydriastele_microspadix	Kentiopsis_piersoniorum)))))	(((Oenocarpus_bataua	Oenocarpus_minor)	Prestoea_acuminata)	(Manicaria_saccifera	Pelagodoxa_henryana)))	Geonoma_undata)	(Chamaedorea_seifrizii	(Leopoldinia_pulchra	(((Bactris_major	Attalea_speciosa)	(Elaeis_oleifera	Elaeis_guineensis))	((Reinhardtia_simplex	(Podococcus_barteri	Reinhardtia_gracilis))	(Reinhardtia_paiewonskiana	Reinhardtia_latisecta))))))	(((Sclerosperma_profizianum	Orania_palindan)	((Phoenix_dactylifera	(Serenoa_repens	Sabal_domingensis))	Roystonea_regia))	Pseudophoenix_vinifera))	Nypa_fruticans);
(((((Sclerosperma_profizianum	((Attalea_speciosa	(Elaeis_oleifera	Elaeis_guineensis))	(((Reinhardtia_simplex	Reinhardtia_gracilis)	(Reinhardtia_paiewonskiana	Reinhardtia_latisecta))	(Bactris_major	Podococcus_barteri))))	(((Leopoldinia_pulchra	Geonoma_undata)	((Pelagodoxa_henryana	(((Heterospathe_cagayanensis	Kentiopsis_piersoniorum)	Dictyosperma_album)	(Veitchia_spiralis	(Hydriastele_microspadix	Dypsis_decaryi))))	(((Oenocarpus_bataua	Oenocarpus_minor)	Prestoea_acuminata)	Manicaria_saccifera)))	(Roystonea_regia	(Chamaedorea_seifrizii	Orania_palindan))))	(Phoenix_dactylifera	(Serenoa_repens	Sabal_domingensis)))	Pseudophoenix_vinifera)	Nypa_fruticans);
((((((Reinhardtia_simplex	Reinhardtia_gracilis)	(Reinhardtia_paiewonskiana	Reinhardtia_latisecta))	(Bactris_major	Podococcus_barteri))	(((Elaeis_oleifera	Elaeis_guineensis)	((Chamaedorea_seifrizii	Orania_palindan)	((Leopoldinia_pulchra	Geonoma_undata)	(((Veitchia_spiralis	(Hydriastele_microspadix	(Kentiopsis_piersoniorum	(Dypsis_decaryi	Dictyosperma_album))))	Heterospathe_cagayanensis)	(((Oenocarpus_bataua	Oenocarpus_minor)	Prestoea_acuminata)	(Pelagodoxa_henryana	Manicaria_saccifera))))))	(Sclerosperma_profizianum	(Attalea_speciosa	((Phoenix_dactylifera	(Serenoa_repens	Sabal_domingensis))	Roystonea_regia)))))	Pseudophoenix_vinifera)	Nypa_fruticans);
((Orania_palindan	(Sclerosperma_profizianum	(Roystonea_regia	((Pseudophoenix_vinifera	(Serenoa_repens	(Sabal_domingensis	Phoenix_dactylifera)))	(((Leopoldinia_pulchra	Geonoma_undata)	(((Veitchia_spiralis	((Kentiopsis_piersoniorum	Heterospathe_cagayanensis)	(Dypsis_decaryi	Hydriastele_microspadix)))	Dictyosperma_album)	(((Oenocarpus_bataua	Oenocarpus_minor)	Prestoea_acuminata)	(Pelagodoxa_henryana	Manicaria_saccifera))))	(((Podococcus_barteri	((Reinhardtia_simplex	Reinhardtia_gracilis)	(Reinhardtia_paiewonskiana	Reinhardtia_latisecta)))	(Attalea_speciosa	(Bactris_major	(Elaeis_oleifera	Elaeis_guineensis))))	Chamaedorea_seifrizii))))))	Nypa_fruticans);
((Orania_palindan	((Chamaedorea_seifrizii	(Phoenix_dactylifera	(Serenoa_repens	Sabal_domingensis)))	((((Prestoea_acuminata	Geonoma_undata)	(((Oenocarpus_bataua	Oenocarpus_minor)	(Pelagodoxa_henryana	Manicaria_saccifera))	((((Veitchia_spiralis	(Dictyosperma_album	Kentiopsis_piersoniorum))	Dypsis_decaryi)	Hydriastele_microspadix)	Heterospathe_cagayanensis)))	((Leopoldinia_pulchra	((Reinhardtia_simplex	(Podococcus_barteri	Reinhardtia_gracilis))	(Reinhardtia_paiewonskiana	Reinhardtia_latisecta)))	(Attalea_speciosa	(Elaeis_oleifera	(Bactris_major	Elaeis_guineensis)))))	(Sclerosperma_profizianum	(Pseudophoenix_vinifera	Roystonea_regia)))))	Nypa_fruticans);
((Orania_palindan	((Chamaedorea_seifrizii	(Phoenix_dactylifera	(Serenoa_repens	Sabal_domingensis)))	(((Leopoldinia_pulchra	((((Prestoea_acuminata	(Oenocarpus_bataua	Oenocarpus_minor))	(Dypsis_decaryi	(Pelagodoxa_henryana	Manicaria_saccifera)))	((Veitchia_spiralis	(Dictyosperma_album	Kentiopsis_piersoniorum))	(Hydriastele_microspadix	Heterospathe_cagayanensis)))	Geonoma_undata))	(((Podococcus_barteri	Bactris_major)	(Reinhardtia_simplex	((Reinhardtia_gracilis	Reinhardtia_paiewonskiana)	Reinhardtia_latisecta)))	(Attalea_speciosa	(Elaeis_oleifera	Elaeis_guineensis))))	(Pseudophoenix_vinifera	(Roystonea_regia	Sclerosperma_profizianum)))))	Nypa_fruticans);
((((Attalea_speciosa	((Bactris_major	(Elaeis_guineensis	Elaeis_oleifera))	((Reinhardtia_latisecta	Reinhardtia_paiewonskiana)	(Reinhardtia_simplex	(Reinhardtia_gracilis	Podococcus_barteri)))))	(((Pelagodoxa_henryana	(((Dictyosperma_album	(Kentiopsis_piersoniorum	Hydriastele_microspadix))	Heterospathe_cagayanensis)	Dypsis_decaryi))	((Veitchia_spiralis	Manicaria_saccifera)	(Prestoea_acuminata	(Oenocarpus_minor	Oenocarpus_bataua))))	(Geonoma_undata	Leopoldinia_pulchra)))	(((Sclerosperma_profizianum	Roystonea_regia)	Pseudophoenix_vinifera)	((Chamaedorea_seifrizii	Orania_palindan)	(Phoenix_dactylifera	(Sabal_domingensis	Serenoa_repens)))))	Nypa_fruticans);
((((Leopoldinia_pulchra	((Attalea_speciosa	(Reinhardtia_paiewonskiana	((Reinhardtia_simplex	(Reinhardtia_gracilis	Podococcus_barteri))	Reinhardtia_latisecta)))	(Bactris_major	(Elaeis_guineensis	Elaeis_oleifera))))	(((((((Dypsis_decaryi	Manicaria_saccifera)	Pelagodoxa_henryana)	(((Hydriastele_microspadix	Veitchia_spiralis)	(Dictyosperma_album	Kentiopsis_piersoniorum))	Heterospathe_cagayanensis))	(Prestoea_acuminata	(Oenocarpus_minor	Oenocarpus_bataua)))	Geonoma_undata)	(Chamaedorea_seifrizii	Orania_palindan))	((Phoenix_dactylifera	(Sabal_domingensis	Serenoa_repens))	(Sclerosperma_profizianum	Roystonea_regia))))	Pseudophoenix_vinifera)	Nypa_fruticans);
(((((Orania_palindan	Sclerosperma_profizianum)	(Roystonea_regia	(Phoenix_dactylifera	(Sabal_domingensis	Serenoa_repens))))	Pseudophoenix_vinifera)	((Leopoldinia_pulchra	(Manicaria_saccifera	((Pelagodoxa_henryana	(Prestoea_acuminata	(Oenocarpus_minor	Oenocarpus_bataua)))	(Geonoma_undata	((Hydriastele_microspadix	(Dypsis_decaryi	((Veitchia_spiralis	Dictyosperma_album)	Kentiopsis_piersoniorum)))	Heterospathe_cagayanensis)))))	(Chamaedorea_seifrizii	(((Elaeis_guineensis	Elaeis_oleifera)	(Bactris_major	Attalea_speciosa))	((Reinhardtia_simplex	(Reinhardtia_gracilis	Podococcus_barteri))	(Reinhardtia_latisecta	Reinhardtia_paiewonskiana))))))	Nypa_fruticans);
(((Chamaedorea_seifrizii	((((Pelagodoxa_henryana	(Manicaria_saccifera	(Prestoea_acuminata	(Oenocarpus_minor	Oenocarpus_bataua))))	(((Dypsis_decaryi	((Veitchia_spiralis	Dictyosperma_album)	Kentiopsis_piersoniorum))	Hydriastele_microspadix)	Heterospathe_cagayanensis))	Geonoma_undata)	((((Roystonea_regia	Orania_palindan)	Sclerosperma_profizianum)	(Serenoa_repens	(Phoenix_dactylifera	Sabal_domingensis)))	Pseudophoenix_vinifera)))	((Leopoldinia_pulchra	((Elaeis_guineensis	Elaeis_oleifera)	Bactris_major))	(Attalea_speciosa	((Reinhardtia_simplex	(Reinhardtia_gracilis	Podococcus_barteri))	(Reinhardtia_latisecta	Reinhardtia_paiewonskiana)))))	Nypa_fruticans);
((((((Attalea_speciosa	(((Elaeis_guineensis	Elaeis_oleifera)	Bactris_major)	((Reinhardtia_simplex	(Reinhardtia_gracilis	Podococcus_barteri))	(Reinhardtia_latisecta	Reinhardtia_paiewonskiana))))	(Orania_palindan	(Leopoldinia_pulchra	((((Pelagodoxa_henryana	(Hydriastele_microspadix	((((Heterospathe_cagayanensis	Kentiopsis_piersoniorum)	Veitchia_spiralis)	Dictyosperma_album)	Dypsis_decaryi)))	Manicaria_saccifera)	(Prestoea_acuminata	(Oenocarpus_minor	Oenocarpus_bataua)))	Geonoma_undata))))	(Roystonea_regia	Sclerosperma_profizianum))	(Chamaedorea_seifrizii	(Phoenix_dactylifera	(Sabal_domingensis	Serenoa_repens))))	Pseudophoenix_vinifera)	Nypa_fruticans);
((Orania_palindan	((((Attalea_speciosa	(Leopoldinia_pulchra	(((Elaeis_guineensis	Elaeis_oleifera)	Bactris_major)	((Reinhardtia_simplex	(Reinhardtia_gracilis	Podococcus_barteri))	(Reinhardtia_latisecta	Reinhardtia_paiewonskiana)))))	(((((Dypsis_decaryi	(Hydriastele_microspadix	(Heterospathe_cagayanensis	Kentiopsis_piersoniorum)))	Veitchia_spiralis)	Dictyosperma_album)	((Manicaria_saccifera	Pelagodoxa_henryana)	(Prestoea_acuminata	(Oenocarpus_minor	Oenocarpus_bataua))))	Geonoma_undata))	(Sclerosperma_profizianum	(Pseudophoenix_vinifera	Roystonea_regia)))	(Chamaedorea_seifrizii	(Phoenix_dactylifera	(Sabal_domingensis	Serenoa_repens)))))	Nypa_fruticans);
((Orania_palindan	((((Chamaedorea_seifrizii	((Bactris_major	Attalea_speciosa)	((Elaeis_guineensis	Elaeis_oleifera)	((Reinhardtia_simplex	(Reinhardtia_gracilis	Podococcus_barteri))	(Reinhardtia_latisecta	Reinhardtia_paiewonskiana)))))	((Leopoldinia_pulchra	Geonoma_undata)	(((((Dypsis_decaryi	(Heterospathe_cagayanensis	Kentiopsis_piersoniorum))	Veitchia_spiralis)	Hydriastele_microspadix)	Dictyosperma_album)	((Manicaria_saccifera	Pelagodoxa_henryana)	(Prestoea_acuminata	(Oenocarpus_minor	Oenocarpus_bataua))))))	(Sclerosperma_profizianum	(Pseudophoenix_vinifera	Roystonea_regia)))	(Phoenix_dactylifera	(Sabal_domingensis	Serenoa_repens))))	Nypa_fruticans);
((((Pseudophoenix_vinifera	(Attalea_speciosa	(Leopoldinia_pulchra	((Bactris_major	(Elaeis_guineensis	Elaeis_oleifera))	((Reinhardtia_simplex	(Reinhardtia_gracilis	Podococcus_barteri))	(Reinhardtia_latisecta	Reinhardtia_paiewonskiana))))))	(Orania_palindan	(Geonoma_undata	((((Hydriastele_microspadix	(Dypsis_decaryi	Heterospathe_cagayanensis))	Kentiopsis_piersoniorum)	(Veitchia_spiralis	Dictyosperma_album))	((Manicaria_saccifera	Pelagodoxa_henryana)	(Prestoea_acuminata	(Oenocarpus_minor	Oenocarpus_bataua)))))))	(Sclerosperma_profizianum	(Roystonea_regia	(Chamaedorea_seifrizii	(Phoenix_dactylifera	(Sabal_domingensis	Serenoa_repens))))))	Nypa_fruticans);
(((Sclerosperma_profizianum	((Pseudophoenix_vinifera	(Chamaedorea_seifrizii	(Phoenix_dactylifera	(Sabal_domingensis	Serenoa_repens))))	((Attalea_speciosa	((Bactris_major	(Elaeis_guineensis	Elaeis_oleifera))	((Reinhardtia_simplex	(Reinhardtia_gracilis	Podococcus_barteri))	(Reinhardtia_latisecta	Reinhardtia_paiewonskiana))))	(Orania_palindan	(((Manicaria_saccifera	(Prestoea_acuminata	(Oenocarpus_minor	Oenocarpus_bataua)))	(Pelagodoxa_henryana	(((Hydriastele_microspadix	Dypsis_decaryi)	(Heterospathe_cagayanensis	Kentiopsis_piersoniorum))	(Veitchia_spiralis	Dictyosperma_album))))	(Geonoma_undata	Leopoldinia_pulchra))))))	Roystonea_regia)	Nypa_fruticans);
(((((((Pelagodoxa_henryana	Manicaria_saccifera)	(Prestoea_acuminata	(Oenocarpus_minor	Oenocarpus_bataua)))	(Heterospathe_cagayanensis	(Veitchia_spiralis	((Hydriastele_microspadix	(Dypsis_decaryi	Kentiopsis_piersoniorum))	Dictyosperma_album))))	(Geonoma_undata	Leopoldinia_pulchra))	((Bactris_major	(Elaeis_guineensis	Elaeis_oleifera))	((Reinhardtia_simplex	(Reinhardtia_gracilis	Podococcus_barteri))	(Reinhardtia_latisecta	Reinhardtia_paiewonskiana))))	(((((Chamaedorea_seifrizii	(Phoenix_dactylifera	(Sabal_domingensis	Serenoa_repens)))	Attalea_speciosa)	Roystonea_regia)	Sclerosperma_profizianum)	(Orania_palindan	Pseudophoenix_vinifera)))	Nypa_fruticans);
((((((Reinhardtia_gracilis	Podococcus_barteri)	(Reinhardtia_simplex	(Reinhardtia_latisecta	Reinhardtia_paiewonskiana)))	(Attalea_speciosa	(Leopoldinia_pulchra	(Bactris_major	(Elaeis_oleifera	Elaeis_guineensis)))))	((((Veitchia_spiralis	(Kentiopsis_piersoniorum	((Dypsis_decaryi	Heterospathe_cagayanensis)	Hydriastele_microspadix)))	Dictyosperma_album)	((Pelagodoxa_henryana	((Oenocarpus_bataua	Oenocarpus_minor)	Prestoea_acuminata))	Manicaria_saccifera))	Geonoma_undata))	(((Orania_palindan	Sclerosperma_profizianum)	(Roystonea_regia	(Pseudophoenix_vinifera	(Phoenix_dactylifera	(Serenoa_repens	Sabal_domingensis)))))	Chamaedorea_seifrizii))	Nypa_fruticans);
(((Pseudophoenix_vinifera	(Phoenix_dactylifera	(Serenoa_repens	Sabal_domingensis)))	(((((Bactris_major	(Elaeis_oleifera	Elaeis_guineensis))	(Podococcus_barteri	((Reinhardtia_gracilis	Reinhardtia_simplex)	(Reinhardtia_latisecta	Reinhardtia_paiewonskiana))))	Attalea_speciosa)	((Chamaedorea_seifrizii	Orania_palindan)	(((Pelagodoxa_henryana	(((Kentiopsis_piersoniorum	(Dictyosperma_album	(Dypsis_decaryi	Veitchia_spiralis)))	Hydriastele_microspadix)	Heterospathe_cagayanensis))	(((Oenocarpus_bataua	Oenocarpus_minor)	Prestoea_acuminata)	Manicaria_saccifera))	(Geonoma_undata	Leopoldinia_pulchra))))	(Sclerosperma_profizianum	Roystonea_regia)))	Nypa_fruticans);
(((Chamaedorea_seifrizii	(((Reinhardtia_latisecta	(Reinhardtia_paiewonskiana	Reinhardtia_simplex))	(Podococcus_barteri	Reinhardtia_gracilis))	((Bactris_major	Attalea_speciosa)	(Elaeis_oleifera	Elaeis_guineensis))))	((Pseudophoenix_vinifera	Sclerosperma_profizianum)	(((Orania_palindan	((((Veitchia_spiralis	(Heterospathe_cagayanensis	(Dypsis_decaryi	(Hydriastele_microspadix	Kentiopsis_piersoniorum))))	Dictyosperma_album)	(Manicaria_saccifera	(((Oenocarpus_bataua	Oenocarpus_minor)	Prestoea_acuminata)	Pelagodoxa_henryana)))	(Geonoma_undata	Leopoldinia_pulchra)))	Roystonea_regia)	(Phoenix_dactylifera	(Serenoa_repens	Sabal_domingensis)))))	Nypa_fruticans);
((((((Manicaria_saccifera	(((Oenocarpus_bataua	Oenocarpus_minor)	Prestoea_acuminata)	Dypsis_decaryi))	(Pelagodoxa_henryana	((Veitchia_spiralis	(Hydriastele_microspadix	(Dictyosperma_album	Kentiopsis_piersoniorum)))	Heterospathe_cagayanensis)))	Geonoma_undata)	(Orania_palindan	((Roystonea_regia	(Chamaedorea_seifrizii	(Phoenix_dactylifera	(Serenoa_repens	Sabal_domingensis))))	Sclerosperma_profizianum)))	(((Leopoldinia_pulchra	((Reinhardtia_latisecta	Reinhardtia_paiewonskiana)	((Podococcus_barteri	Reinhardtia_gracilis)	Reinhardtia_simplex)))	(Attalea_speciosa	((Elaeis_oleifera	Elaeis_guineensis)	Bactris_major)))	Pseudophoenix_vinifera))	Nypa_fruticans);
(((((((((Kentiopsis_piersoniorum	Heterospathe_cagayanensis)	(Dypsis_decaryi	Hydriastele_microspadix))	(Veitchia_spiralis	Dictyosperma_album))	(((Oenocarpus_bataua	Oenocarpus_minor)	Prestoea_acuminata)	(Manicaria_saccifera	Pelagodoxa_henryana)))	Geonoma_undata)	(((Chamaedorea_seifrizii	Orania_palindan)	(Sabal_domingensis	(Phoenix_dactylifera	Serenoa_repens)))	(Sclerosperma_profizianum	Roystonea_regia)))	Pseudophoenix_vinifera)	((Attalea_speciosa	Leopoldinia_pulchra)	((Elaeis_oleifera	(Bactris_major	Elaeis_guineensis))	((Reinhardtia_latisecta	Reinhardtia_paiewonskiana)	((Podococcus_barteri	Reinhardtia_gracilis)	Reinhardtia_simplex)))))	Nypa_fruticans);
(((((Pseudophoenix_vinifera	(Sclerosperma_profizianum	Roystonea_regia))	((Chamaedorea_seifrizii	((Phoenix_dactylifera	Serenoa_repens)	Sabal_domingensis))	Orania_palindan))	((((((Kentiopsis_piersoniorum	((Dypsis_decaryi	Hydriastele_microspadix)	Heterospathe_cagayanensis))	Veitchia_spiralis)	Dictyosperma_album)	Pelagodoxa_henryana)	(((Oenocarpus_bataua	Oenocarpus_minor)	Prestoea_acuminata)	Manicaria_saccifera))	Geonoma_undata))	(Attalea_speciosa	((Leopoldinia_pulchra	(Bactris_major	(Elaeis_oleifera	Elaeis_guineensis)))	((Reinhardtia_latisecta	Reinhardtia_paiewonskiana)	((Podococcus_barteri	Reinhardtia_gracilis)	Reinhardtia_simplex)))))	Nypa_fruticans);
(((Phoenix_dactylifera	(Serenoa_repens	Sabal_domingensis))	((((((Leopoldinia_pulchra	Geonoma_undata)	(((Kentiopsis_piersoniorum	(Hydriastele_microspadix	(Heterospathe_cagayanensis	Dypsis_decaryi)))	Veitchia_spiralis)	Dictyosperma_album))	((Manicaria_saccifera	Pelagodoxa_henryana)	((Oenocarpus_bataua	Oenocarpus_minor)	Prestoea_acuminata)))	(Attalea_speciosa	(((Reinhardtia_latisecta	Reinhardtia_paiewonskiana)	((Podococcus_barteri	Reinhardtia_gracilis)	Reinhardtia_simplex))	(Bactris_major	(Elaeis_oleifera	Elaeis_guineensis)))))	(Pseudophoenix_vinifera	(Sclerosperma_profizianum	Roystonea_regia)))	(Orania_palindan	Chamaedorea_seifrizii)))	Nypa_fruticans);
((((((((((Dypsis_decaryi	Kentiopsis_piersoniorum)	Heterospathe_cagayanensis)	Hydriastele_microspadix)	Veitchia_spiralis)	Dictyosperma_album)	((((Oenocarpus_bataua	Oenocarpus_minor)	Prestoea_acuminata)	Pelagodoxa_henryana)	Manicaria_saccifera))	(Geonoma_undata	Leopoldinia_pulchra))	(Pseudophoenix_vinifera	(((((Sabal_domingensis	(Phoenix_dactylifera	Serenoa_repens))	Chamaedorea_seifrizii)	Roystonea_regia)	Sclerosperma_profizianum)	Orania_palindan)))	(((Bactris_major	(Elaeis_oleifera	Elaeis_guineensis))	Attalea_speciosa)	((Reinhardtia_latisecta	Reinhardtia_paiewonskiana)	((Podococcus_barteri	Reinhardtia_gracilis)	Reinhardtia_simplex))))	Nypa_fruticans);
((((((Bactris_major	(Elaeis_oleifera	Elaeis_guineensis))	Attalea_speciosa)	((Reinhardtia_latisecta	Reinhardtia_paiewonskiana)	((Podococcus_barteri	Reinhardtia_gracilis)	Reinhardtia_simplex)))	(((Pseudophoenix_vinifera	(Phoenix_dactylifera	(Serenoa_repens	Sabal_domingensis)))	(((Pelagodoxa_henryana	(((Veitchia_spiralis	((Dypsis_decaryi	(Dictyosperma_album	Kentiopsis_piersoniorum))	Hydriastele_microspadix))	Heterospathe_cagayanensis)	(((Oenocarpus_bataua	Oenocarpus_minor)	Prestoea_acuminata)	Manicaria_saccifera)))	(Geonoma_undata	Leopoldinia_pulchra))	(Orania_palindan	Roystonea_regia)))	Sclerosperma_profizianum))	Chamaedorea_seifrizii)	Nypa_fruticans);
((Orania_palindan	(((((Leopoldinia_pulchra	(((Manicaria_saccifera	Pelagodoxa_henryana)	(((Hydriastele_microspadix	Heterospathe_cagayanensis)	(Veitchia_spiralis	(Dictyosperma_album	(Dypsis_decaryi	Kentiopsis_piersoniorum))))	((Oenocarpus_bataua	Oenocarpus_minor)	Prestoea_acuminata)))	Geonoma_undata))	(((Podococcus_barteri	Bactris_major)	Attalea_speciosa)	((Elaeis_oleifera	Elaeis_guineensis)	((Reinhardtia_latisecta	Reinhardtia_paiewonskiana)	(Reinhardtia_gracilis	Reinhardtia_simplex)))))	Chamaedorea_seifrizii)	(Roystonea_regia	(Pseudophoenix_vinifera	(Phoenix_dactylifera	(Serenoa_repens	Sabal_domingensis)))))	Sclerosperma_profizianum))	Nypa_fruticans);
((Orania_palindan	(((Roystonea_regia	(((Serenoa_repens	Sabal_domingensis)	Phoenix_dactylifera)	((((Geonoma_undata	(((Dypsis_decaryi	(Veitchia_spiralis	(Dictyosperma_album	Kentiopsis_piersoniorum)))	Hydriastele_microspadix)	Heterospathe_cagayanensis))	((Manicaria_saccifera	(Prestoea_acuminata	(Oenocarpus_minor	Oenocarpus_bataua)))	Pelagodoxa_henryana))	Leopoldinia_pulchra)	(((((Podococcus_barteri	Bactris_major)	((Reinhardtia_paiewonskiana	Reinhardtia_latisecta)	(Reinhardtia_gracilis	Reinhardtia_simplex)))	(Elaeis_guineensis	Elaeis_oleifera))	Attalea_speciosa)	Chamaedorea_seifrizii))))	Pseudophoenix_vinifera)	Sclerosperma_profizianum))	Nypa_fruticans);
((Pseudophoenix_vinifera	((Sabal_domingensis	(Phoenix_dactylifera	Serenoa_repens))	(((Geonoma_undata	(((Pelagodoxa_henryana	(Prestoea_acuminata	Oenocarpus_minor))	(Manicaria_saccifera	Oenocarpus_bataua))	(Dictyosperma_album	(((Dypsis_decaryi	Veitchia_spiralis)	(Heterospathe_cagayanensis	Kentiopsis_piersoniorum))	Hydriastele_microspadix))))	((((Attalea_speciosa	(Bactris_major	(Elaeis_guineensis	Elaeis_oleifera)))	((Reinhardtia_paiewonskiana	Reinhardtia_latisecta)	((Podococcus_barteri	Reinhardtia_gracilis)	Reinhardtia_simplex)))	Leopoldinia_pulchra)	Chamaedorea_seifrizii))	(Orania_palindan	(Roystonea_regia	Sclerosperma_profizianum)))))	Nypa_fruticans);
((Orania_palindan	(((Pseudophoenix_vinifera	(Phoenix_dactylifera	(Serenoa_repens	Sabal_domingensis)))	(Roystonea_regia	((Chamaedorea_seifrizii	(((Reinhardtia_paiewonskiana	Reinhardtia_latisecta)	((Podococcus_barteri	Reinhardtia_gracilis)	Reinhardtia_simplex))	(Attalea_speciosa	((Bactris_major	Elaeis_guineensis)	Elaeis_oleifera))))	((((Prestoea_acuminata	(Oenocarpus_bataua	Oenocarpus_minor))	(Pelagodoxa_henryana	Manicaria_saccifera))	(Dictyosperma_album	((((Heterospathe_cagayanensis	Kentiopsis_piersoniorum)	Hydriastele_microspadix)	Veitchia_spiralis)	Dypsis_decaryi)))	(Geonoma_undata	Leopoldinia_pulchra)))))	Sclerosperma_profizianum))	Nypa_fruticans);
(((Phoenix_dactylifera	(Serenoa_repens	Sabal_domingensis))	(((Sclerosperma_profizianum	Roystonea_regia)	((((((Elaeis_guineensis	Elaeis_oleifera)	Bactris_major)	((Reinhardtia_paiewonskiana	Reinhardtia_latisecta)	((Podococcus_barteri	Reinhardtia_gracilis)	Reinhardtia_simplex)))	Attalea_speciosa)	((Manicaria_saccifera	((Geonoma_undata	(Prestoea_acuminata	(Oenocarpus_bataua	Oenocarpus_minor)))	Pelagodoxa_henryana))	(Leopoldinia_pulchra	(Dictyosperma_album	((((Heterospathe_cagayanensis	Kentiopsis_piersoniorum)	Hydriastele_microspadix)	Veitchia_spiralis)	Dypsis_decaryi)))))	(Chamaedorea_seifrizii	Orania_palindan)))	Pseudophoenix_vinifera))	Nypa_fruticans);
(((Phoenix_dactylifera	(Serenoa_repens	Sabal_domingensis))	(Sclerosperma_profizianum	(((Roystonea_regia	(Podococcus_barteri	(((Leopoldinia_pulchra	Manicaria_saccifera)	((Heterospathe_cagayanensis	((Dictyosperma_album	(Hydriastele_microspadix	(Dypsis_decaryi	Kentiopsis_piersoniorum)))	Veitchia_spiralis))	(Geonoma_undata	(Prestoea_acuminata	(Oenocarpus_bataua	Oenocarpus_minor)))))	(Pelagodoxa_henryana	(Chamaedorea_seifrizii	Orania_palindan)))))	((((Reinhardtia_paiewonskiana	Reinhardtia_latisecta)	(Reinhardtia_gracilis	Reinhardtia_simplex))	Attalea_speciosa)	((Bactris_major	Elaeis_guineensis)	Elaeis_oleifera)))	Pseudophoenix_vinifera)))	Nypa_fruticans);
(((Chamaedorea_seifrizii	(((((((Elaeis_guineensis	Elaeis_oleifera)	Bactris_major)	((Reinhardtia_paiewonskiana	Reinhardtia_latisecta)	(Reinhardtia_gracilis	Reinhardtia_simplex)))	Attalea_speciosa)	Pseudophoenix_vinifera)	Sclerosperma_profizianum)	((Roystonea_regia	(Orania_palindan	((Leopoldinia_pulchra	((Heterospathe_cagayanensis	(Dypsis_decaryi	(Veitchia_spiralis	(Hydriastele_microspadix	(Dictyosperma_album	Kentiopsis_piersoniorum)))))	((Pelagodoxa_henryana	Manicaria_saccifera)	(Prestoea_acuminata	(Oenocarpus_bataua	Oenocarpus_minor)))))	Geonoma_undata)))	Podococcus_barteri)))	(Phoenix_dactylifera	(Serenoa_repens	Sabal_domingensis)))	Nypa_fruticans);
(((Chamaedorea_seifrizii	((Leopoldinia_pulchra	(((Heterospathe_cagayanensis	((Dypsis_decaryi	Veitchia_spiralis)	(Dictyosperma_album	(Hydriastele_microspadix	Kentiopsis_piersoniorum))))	((Pelagodoxa_henryana	Manicaria_saccifera)	(Prestoea_acuminata	(Oenocarpus_bataua	Oenocarpus_minor))))	Geonoma_undata))	(((Reinhardtia_paiewonskiana	Reinhardtia_latisecta)	((Podococcus_barteri	Reinhardtia_gracilis)	Reinhardtia_simplex))	(((Elaeis_guineensis	Elaeis_oleifera)	Bactris_major)	Attalea_speciosa))))	(((Roystonea_regia	(Sclerosperma_profizianum	Orania_palindan))	(Phoenix_dactylifera	(Serenoa_repens	Sabal_domingensis)))	Pseudophoenix_vinifera))	Nypa_fruticans);
(((((((((Elaeis_guineensis	Elaeis_oleifera)	Bactris_major)	((Reinhardtia_paiewonskiana	Reinhardtia_latisecta)	((Podococcus_barteri	Reinhardtia_gracilis)	Reinhardtia_simplex)))	Attalea_speciosa)	Chamaedorea_seifrizii)	(((Heterospathe_cagayanensis	(Dypsis_decaryi	((Dictyosperma_album	(Veitchia_spiralis	Kentiopsis_piersoniorum))	Hydriastele_microspadix)))	(Pelagodoxa_henryana	(Manicaria_saccifera	(Prestoea_acuminata	(Oenocarpus_bataua	Oenocarpus_minor)))))	(Geonoma_undata	Leopoldinia_pulchra)))	((Roystonea_regia	Sclerosperma_profizianum)	(Orania_palindan	(Phoenix_dactylifera	(Serenoa_repens	Sabal_domingensis)))))	Pseudophoenix_vinifera)	Nypa_fruticans);
((((((Reinhardtia_paiewonskiana	Reinhardtia_latisecta)	(Reinhardtia_gracilis	Reinhardtia_simplex))	((Elaeis_guineensis	Elaeis_oleifera)	(Bactris_major	((((((Dictyosperma_album	Kentiopsis_piersoniorum)	(Hydriastele_microspadix	(Dypsis_decaryi	Heterospathe_cagayanensis)))	Veitchia_spiralis)	(Prestoea_acuminata	(Oenocarpus_bataua	Oenocarpus_minor)))	(Pelagodoxa_henryana	Manicaria_saccifera))	(Geonoma_undata	Leopoldinia_pulchra)))))	(((Roystonea_regia	(Orania_palindan	Podococcus_barteri))	Sclerosperma_profizianum)	((Chamaedorea_seifrizii	(Phoenix_dactylifera	(Serenoa_repens	Sabal_domingensis)))	Attalea_speciosa)))	Pseudophoenix_vinifera)	Nypa_fruticans);
((((((Roystonea_regia	((((((Dypsis_decaryi	((Heterospathe_cagayanensis	Kentiopsis_piersoniorum)	Hydriastele_microspadix))	Dictyosperma_album)	((Pelagodoxa_henryana	Manicaria_saccifera)	(Prestoea_acuminata	(Oenocarpus_bataua	Oenocarpus_minor))))	Veitchia_spiralis)	Geonoma_undata)	Orania_palindan))	(((Reinhardtia_paiewonskiana	Reinhardtia_latisecta)	((Podococcus_barteri	Reinhardtia_gracilis)	Reinhardtia_simplex))	((Attalea_speciosa	Leopoldinia_pulchra)	((Bactris_major	Elaeis_guineensis)	Elaeis_oleifera))))	Sclerosperma_profizianum)	Pseudophoenix_vinifera)	(Chamaedorea_seifrizii	(Sabal_domingensis	(Phoenix_dactylifera	Serenoa_repens))))	Nypa_fruticans);
((Orania_palindan	((Roystonea_regia	(((Serenoa_repens	(Sabal_domingensis	Phoenix_dactylifera))	Pseudophoenix_vinifera)	((Chamaedorea_seifrizii	((Geonoma_undata	(((Hydriastele_microspadix	(Veitchia_spiralis	(Heterospathe_cagayanensis	Kentiopsis_piersoniorum)))	Dypsis_decaryi)	Dictyosperma_album))	(((Prestoea_acuminata	(Oenocarpus_bataua	Oenocarpus_minor))	(Pelagodoxa_henryana	Manicaria_saccifera))	Leopoldinia_pulchra)))	(((Reinhardtia_latisecta	Reinhardtia_paiewonskiana)	((Podococcus_barteri	Reinhardtia_gracilis)	Reinhardtia_simplex))	(((Bactris_major	Elaeis_guineensis)	Elaeis_oleifera)	Attalea_speciosa)))))	Sclerosperma_profizianum))	Nypa_fruticans);
((Orania_palindan	((((Pseudophoenix_vinifera	Podococcus_barteri)	((Chamaedorea_seifrizii	(Leopoldinia_pulchra	((((Veitchia_spiralis	Dictyosperma_album)	(Kentiopsis_piersoniorum	((Dypsis_decaryi	Heterospathe_cagayanensis)	Hydriastele_microspadix)))	((Prestoea_acuminata	Geonoma_undata)	((Oenocarpus_bataua	Oenocarpus_minor)	Manicaria_saccifera)))	Pelagodoxa_henryana)))	(((Reinhardtia_latisecta	Reinhardtia_paiewonskiana)	(Reinhardtia_gracilis	Reinhardtia_simplex))	((Bactris_major	(Elaeis_guineensis	Elaeis_oleifera))	Attalea_speciosa))))	(Roystonea_regia	(Phoenix_dactylifera	(Serenoa_repens	Sabal_domingensis))))	Sclerosperma_profizianum))	Nypa_fruticans);
((((((Reinhardtia_latisecta	Reinhardtia_paiewonskiana)	(Reinhardtia_gracilis	Reinhardtia_simplex))	((Bactris_major	(Elaeis_guineensis	Elaeis_oleifera))	Attalea_speciosa))	((((Sclerosperma_profizianum	Orania_palindan)	Roystonea_regia)	((Podococcus_barteri	Pseudophoenix_vinifera)	(Phoenix_dactylifera	(Serenoa_repens	Sabal_domingensis))))	(((((Dypsis_decaryi	(Hydriastele_microspadix	(Veitchia_spiralis	(Heterospathe_cagayanensis	Kentiopsis_piersoniorum))))	Dictyosperma_album)	(Prestoea_acuminata	((Oenocarpus_bataua	Oenocarpus_minor)	(Pelagodoxa_henryana	Manicaria_saccifera))))	Geonoma_undata)	Leopoldinia_pulchra)))	Chamaedorea_seifrizii)	Nypa_fruticans);
((((Phoenix_dactylifera	(Serenoa_repens	Sabal_domingensis))	Chamaedorea_seifrizii)	(((Sclerosperma_profizianum	Roystonea_regia)	Pseudophoenix_vinifera)	(((((Reinhardtia_latisecta	Reinhardtia_paiewonskiana)	((Podococcus_barteri	Reinhardtia_gracilis)	Reinhardtia_simplex))	((Elaeis_guineensis	Elaeis_oleifera)	(Bactris_major	Attalea_speciosa)))	Leopoldinia_pulchra)	(Orania_palindan	(((Oenocarpus_bataua	Oenocarpus_minor)	(Pelagodoxa_henryana	Manicaria_saccifera))	((Prestoea_acuminata	Geonoma_undata)	((((Dypsis_decaryi	Hydriastele_microspadix)	Veitchia_spiralis)	(Kentiopsis_piersoniorum	Dictyosperma_album))	Heterospathe_cagayanensis)))))))	Nypa_fruticans);
((((((((Bactris_major	Podococcus_barteri)	((Elaeis_guineensis	Elaeis_oleifera)	Attalea_speciosa))	((Reinhardtia_latisecta	Reinhardtia_paiewonskiana)	(Reinhardtia_gracilis	Reinhardtia_simplex)))	(Leopoldinia_pulchra	((Prestoea_acuminata	Geonoma_undata)	(((((Heterospathe_cagayanensis	Kentiopsis_piersoniorum)	(Hydriastele_microspadix	Dypsis_decaryi))	Dictyosperma_album)	Veitchia_spiralis)	((Oenocarpus_bataua	Oenocarpus_minor)	(Pelagodoxa_henryana	Manicaria_saccifera))))))	((Roystonea_regia	Pseudophoenix_vinifera)	Sclerosperma_profizianum))	((Phoenix_dactylifera	(Serenoa_repens	Sabal_domingensis))	Chamaedorea_seifrizii))	Orania_palindan)	Nypa_fruticans);
(((((((((Bactris_major	Elaeis_guineensis)	Elaeis_oleifera)	Attalea_speciosa)	((Reinhardtia_latisecta	Reinhardtia_paiewonskiana)	(Reinhardtia_gracilis	Reinhardtia_simplex)))	(Podococcus_barteri	((Geonoma_undata	(((((Dypsis_decaryi	Hydriastele_microspadix)	Veitchia_spiralis)	(Kentiopsis_piersoniorum	Dictyosperma_album))	Heterospathe_cagayanensis)	(Prestoea_acuminata	(Oenocarpus_bataua	Oenocarpus_minor))))	(Leopoldinia_pulchra	(Pelagodoxa_henryana	Manicaria_saccifera)))))	((Roystonea_regia	Pseudophoenix_vinifera)	Sclerosperma_profizianum))	(Phoenix_dactylifera	(Serenoa_repens	Sabal_domingensis)))	(Chamaedorea_seifrizii	Orania_palindan))	Nypa_fruticans);
(((((Pseudophoenix_vinifera	((Attalea_speciosa	(((Elaeis_guineensis	Elaeis_oleifera)	Bactris_major)	((Reinhardtia_latisecta	Reinhardtia_paiewonskiana)	((Podococcus_barteri	Reinhardtia_gracilis)	Reinhardtia_simplex))))	(((Pelagodoxa_henryana	Manicaria_saccifera)	(((((Dypsis_decaryi	Hydriastele_microspadix)	Veitchia_spiralis)	(Kentiopsis_piersoniorum	Dictyosperma_album))	Heterospathe_cagayanensis)	(Prestoea_acuminata	(Oenocarpus_bataua	Oenocarpus_minor))))	(Leopoldinia_pulchra	Geonoma_undata))))	(Roystonea_regia	Sclerosperma_profizianum))	(Chamaedorea_seifrizii	(Phoenix_dactylifera	(Serenoa_repens	Sabal_domingensis))))	Orania_palindan)	Nypa_fruticans);
(((Phoenix_dactylifera	(Serenoa_repens	Sabal_domingensis))	((Roystonea_regia	(((Chamaedorea_seifrizii	Orania_palindan)	((Attalea_speciosa	(((Elaeis_guineensis	Elaeis_oleifera)	Bactris_major)	((Reinhardtia_latisecta	Reinhardtia_paiewonskiana)	((Podococcus_barteri	Reinhardtia_gracilis)	Reinhardtia_simplex))))	((Geonoma_undata	((Kentiopsis_piersoniorum	(Veitchia_spiralis	Dictyosperma_album))	(Hydriastele_microspadix	(Heterospathe_cagayanensis	Dypsis_decaryi))))	((Leopoldinia_pulchra	(Pelagodoxa_henryana	Manicaria_saccifera))	(Prestoea_acuminata	(Oenocarpus_bataua	Oenocarpus_minor))))))	Sclerosperma_profizianum))	Pseudophoenix_vinifera))	Nypa_fruticans);
((((Chamaedorea_seifrizii	(Phoenix_dactylifera	(Serenoa_repens	Sabal_domingensis)))	Orania_palindan)	(((Roystonea_regia	Sclerosperma_profizianum)	Pseudophoenix_vinifera)	(((((Bactris_major	Elaeis_guineensis)	Elaeis_oleifera)	Attalea_speciosa)	((Podococcus_barteri	Reinhardtia_gracilis)	(Reinhardtia_simplex	(Reinhardtia_latisecta	Reinhardtia_paiewonskiana))))	(Leopoldinia_pulchra	((Pelagodoxa_henryana	Manicaria_saccifera)	((Geonoma_undata	Prestoea_acuminata)	((((Kentiopsis_piersoniorum	Dictyosperma_album)	(Hydriastele_microspadix	(Heterospathe_cagayanensis	Dypsis_decaryi)))	Veitchia_spiralis)	(Oenocarpus_bataua	Oenocarpus_minor))))))))	Nypa_fruticans);
((((((Elaeis_guineensis	Elaeis_oleifera)	Bactris_major)	((Reinhardtia_latisecta	Reinhardtia_paiewonskiana)	((Podococcus_barteri	Reinhardtia_gracilis)	Reinhardtia_simplex)))	Attalea_speciosa)	(((Chamaedorea_seifrizii	(Sabal_domingensis	(Phoenix_dactylifera	Serenoa_repens)))	Orania_palindan)	(((Roystonea_regia	Sclerosperma_profizianum)	Pseudophoenix_vinifera)	((((Veitchia_spiralis	(Dypsis_decaryi	((Heterospathe_cagayanensis	Hydriastele_microspadix)	Kentiopsis_piersoniorum)))	Dictyosperma_album)	((Prestoea_acuminata	Pelagodoxa_henryana)	(Manicaria_saccifera	(Oenocarpus_bataua	Oenocarpus_minor))))	(Geonoma_undata	Leopoldinia_pulchra)))))	Nypa_fruticans);
(((Chamaedorea_seifrizii	((Elaeis_guineensis	Elaeis_oleifera)	((Bactris_major	Attalea_speciosa)	((Reinhardtia_paiewonskiana	Reinhardtia_latisecta)	(Reinhardtia_gracilis	Reinhardtia_simplex)))))	(((Podococcus_barteri	Pseudophoenix_vinifera)	(((Sclerosperma_profizianum	Orania_palindan)	Roystonea_regia)	(Phoenix_dactylifera	(Serenoa_repens	Sabal_domingensis))))	(((((((Dypsis_decaryi	Hydriastele_microspadix)	Veitchia_spiralis)	(Dictyosperma_album	Kentiopsis_piersoniorum))	Heterospathe_cagayanensis)	((Prestoea_acuminata	(Oenocarpus_minor	Oenocarpus_bataua))	(Pelagodoxa_henryana	Manicaria_saccifera)))	Geonoma_undata)	Leopoldinia_pulchra)))	Nypa_fruticans);
((Chamaedorea_seifrizii	(((Roystonea_regia	(Orania_palindan	(((Dictyosperma_album	(Veitchia_spiralis	(Dypsis_decaryi	((Hydriastele_microspadix	Heterospathe_cagayanensis)	Kentiopsis_piersoniorum))))	(Pelagodoxa_henryana	(Manicaria_saccifera	(Prestoea_acuminata	(Oenocarpus_minor	Oenocarpus_bataua)))))	Geonoma_undata)))	(Sclerosperma_profizianum	(Phoenix_dactylifera	(Serenoa_repens	Sabal_domingensis))))	(Pseudophoenix_vinifera	(((Bactris_major	Attalea_speciosa)	(Leopoldinia_pulchra	(Elaeis_oleifera	Elaeis_guineensis)))	((Reinhardtia_paiewonskiana	Reinhardtia_latisecta)	((Podococcus_barteri	Reinhardtia_gracilis)	Reinhardtia_simplex))))))	Nypa_fruticans);
((((((Bactris_major	Attalea_speciosa)	(Elaeis_oleifera	Elaeis_guineensis))	(Leopoldinia_pulchra	((Reinhardtia_paiewonskiana	Reinhardtia_latisecta)	((Podococcus_barteri	Reinhardtia_gracilis)	Reinhardtia_simplex))))	Chamaedorea_seifrizii)	(((((Dypsis_decaryi	((Veitchia_spiralis	(Kentiopsis_piersoniorum	Dictyosperma_album))	Hydriastele_microspadix))	Heterospathe_cagayanensis)	((Prestoea_acuminata	(Oenocarpus_minor	Oenocarpus_bataua))	(Pelagodoxa_henryana	Manicaria_saccifera)))	Geonoma_undata)	((Pseudophoenix_vinifera	Orania_palindan)	(Roystonea_regia	((Phoenix_dactylifera	(Serenoa_repens	Sabal_domingensis))	Sclerosperma_profizianum)))))	Nypa_fruticans);
((((Phoenix_dactylifera	(Serenoa_repens	Sabal_domingensis))	Chamaedorea_seifrizii)	(Sclerosperma_profizianum	((Pseudophoenix_vinifera	((Bactris_major	(Attalea_speciosa	(Elaeis_oleifera	Elaeis_guineensis)))	((Reinhardtia_paiewonskiana	Reinhardtia_latisecta)	((Podococcus_barteri	Reinhardtia_gracilis)	Reinhardtia_simplex))))	(Roystonea_regia	(Orania_palindan	(((Leopoldinia_pulchra	((Oenocarpus_minor	Oenocarpus_bataua)	(Pelagodoxa_henryana	Manicaria_saccifera)))	(Prestoea_acuminata	Geonoma_undata))	((((Kentiopsis_piersoniorum	Dictyosperma_album)	(Dypsis_decaryi	Veitchia_spiralis))	Hydriastele_microspadix)	Heterospathe_cagayanensis)))))))	Nypa_fruticans);
((((((Bactris_major	Attalea_speciosa)	(Elaeis_oleifera	Elaeis_guineensis))	((Reinhardtia_paiewonskiana	Reinhardtia_latisecta)	(Reinhardtia_gracilis	Reinhardtia_simplex)))	((((Prestoea_acuminata	(Oenocarpus_minor	Oenocarpus_bataua))	(Pelagodoxa_henryana	Manicaria_saccifera))	(((Kentiopsis_piersoniorum	((Heterospathe_cagayanensis	Hydriastele_microspadix)	Dypsis_decaryi))	Dictyosperma_album)	Veitchia_spiralis))	(Leopoldinia_pulchra	Geonoma_undata)))	((((Podococcus_barteri	Roystonea_regia)	((Phoenix_dactylifera	(Serenoa_repens	Sabal_domingensis))	(Chamaedorea_seifrizii	Orania_palindan)))	Sclerosperma_profizianum)	Pseudophoenix_vinifera))	Nypa_fruticans);
(((((Phoenix_dactylifera	(Serenoa_repens	Sabal_domingensis))	Chamaedorea_seifrizii)	Orania_palindan)	((((((Elaeis_oleifera	Elaeis_guineensis)	Bactris_major)	((((Podococcus_barteri	Reinhardtia_gracilis)	Reinhardtia_paiewonskiana)	Reinhardtia_latisecta)	Reinhardtia_simplex))	Attalea_speciosa)	(Leopoldinia_pulchra	((Prestoea_acuminata	Geonoma_undata)	(((Oenocarpus_minor	Oenocarpus_bataua)	(Pelagodoxa_henryana	Manicaria_saccifera))	(Dictyosperma_album	(Veitchia_spiralis	((Hydriastele_microspadix	(Kentiopsis_piersoniorum	Dypsis_decaryi))	Heterospathe_cagayanensis)))))))	(Sclerosperma_profizianum	(Roystonea_regia	Pseudophoenix_vinifera))))	Nypa_fruticans);
((((Roystonea_regia	((Sabal_domingensis	(Phoenix_dactylifera	Serenoa_repens))	Chamaedorea_seifrizii))	((Pseudophoenix_vinifera	(Attalea_speciosa	((Bactris_major	((Reinhardtia_simplex	(Podococcus_barteri	Reinhardtia_gracilis))	(Reinhardtia_paiewonskiana	Reinhardtia_latisecta)))	(Elaeis_oleifera	Elaeis_guineensis))))	(Orania_palindan	(((((Kentiopsis_piersoniorum	Heterospathe_cagayanensis)	Dictyosperma_album)	Hydriastele_microspadix)	Veitchia_spiralis)	((Leopoldinia_pulchra	((Pelagodoxa_henryana	Manicaria_saccifera)	(Prestoea_acuminata	(Oenocarpus_minor	Oenocarpus_bataua))))	Geonoma_undata)))))	(Dypsis_decaryi	Sclerosperma_profizianum))	Nypa_fruticans);
((((Pseudophoenix_vinifera	(Sclerosperma_profizianum	Roystonea_regia))	((Serenoa_repens	(Sabal_domingensis	Phoenix_dactylifera))	Chamaedorea_seifrizii))	((((Podococcus_barteri	Bactris_major)	Attalea_speciosa)	((Elaeis_oleifera	Elaeis_guineensis)	((Reinhardtia_simplex	Reinhardtia_gracilis)	(Reinhardtia_paiewonskiana	Reinhardtia_latisecta))))	(Orania_palindan	((((Geonoma_undata	Prestoea_acuminata)	(Oenocarpus_minor	Oenocarpus_bataua))	(((Hydriastele_microspadix	((Veitchia_spiralis	Kentiopsis_piersoniorum)	Dictyosperma_album))	Heterospathe_cagayanensis)	Dypsis_decaryi))	(Manicaria_saccifera	(Leopoldinia_pulchra	Pelagodoxa_henryana))))))	Nypa_fruticans);
(((Orania_palindan	(((((Geonoma_undata	Prestoea_acuminata)	(Oenocarpus_minor	Oenocarpus_bataua))	((Veitchia_spiralis	((Dypsis_decaryi	(Hydriastele_microspadix	Heterospathe_cagayanensis))	Kentiopsis_piersoniorum))	Dictyosperma_album))	(Manicaria_saccifera	Pelagodoxa_henryana))	Leopoldinia_pulchra))	(((Phoenix_dactylifera	(Serenoa_repens	Sabal_domingensis))	Chamaedorea_seifrizii)	(((Attalea_speciosa	(Elaeis_oleifera	Elaeis_guineensis))	((Podococcus_barteri	Bactris_major)	((Reinhardtia_simplex	Reinhardtia_gracilis)	(Reinhardtia_paiewonskiana	Reinhardtia_latisecta))))	(Pseudophoenix_vinifera	(Sclerosperma_profizianum	Roystonea_regia)))))	Nypa_fruticans);
((((Attalea_speciosa	(((Podococcus_barteri	Bactris_major)	((Reinhardtia_simplex	Reinhardtia_gracilis)	(Reinhardtia_paiewonskiana	Reinhardtia_latisecta)))	(Elaeis_oleifera	Elaeis_guineensis)))	Pseudophoenix_vinifera)	((Sclerosperma_profizianum	(Orania_palindan	(Roystonea_regia	((Phoenix_dactylifera	(Serenoa_repens	Sabal_domingensis))	Chamaedorea_seifrizii))))	((((((Heterospathe_cagayanensis	Kentiopsis_piersoniorum)	(Dypsis_decaryi	Hydriastele_microspadix))	Dictyosperma_album)	Veitchia_spiralis)	(Geonoma_undata	Prestoea_acuminata))	((Manicaria_saccifera	Pelagodoxa_henryana)	(Leopoldinia_pulchra	(Oenocarpus_minor	Oenocarpus_bataua))))))	Nypa_fruticans);
(((Chamaedorea_seifrizii	(((Reinhardtia_paiewonskiana	Reinhardtia_latisecta)	(Reinhardtia_gracilis	Reinhardtia_simplex))	(Attalea_speciosa	(Bactris_major	(Elaeis_guineensis	Elaeis_oleifera)))))	(((Pseudophoenix_vinifera	(Sabal_domingensis	(Phoenix_dactylifera	Serenoa_repens)))	((Orania_palindan	Sclerosperma_profizianum)	Roystonea_regia))	(Podococcus_barteri	(Leopoldinia_pulchra	(((((((Dypsis_decaryi	(Kentiopsis_piersoniorum	Heterospathe_cagayanensis))	Veitchia_spiralis)	Hydriastele_microspadix)	Dictyosperma_album)	(Manicaria_saccifera	((Oenocarpus_minor	Oenocarpus_bataua)	Prestoea_acuminata)))	Pelagodoxa_henryana)	Geonoma_undata)))))	Nypa_fruticans);
(((((Orania_palindan	(Sclerosperma_profizianum	((Phoenix_dactylifera	(Serenoa_repens	Sabal_domingensis))	Roystonea_regia)))	(((((Veitchia_spiralis	(Kentiopsis_piersoniorum	Dictyosperma_album))	(Dypsis_decaryi	Hydriastele_microspadix))	Heterospathe_cagayanensis)	(Manicaria_saccifera	((Prestoea_acuminata	Pelagodoxa_henryana)	(Oenocarpus_minor	Oenocarpus_bataua))))	(Geonoma_undata	Leopoldinia_pulchra)))	(Pseudophoenix_vinifera	(((Reinhardtia_paiewonskiana	Reinhardtia_latisecta)	((Podococcus_barteri	Reinhardtia_gracilis)	Reinhardtia_simplex))	((Attalea_speciosa	(Elaeis_guineensis	Elaeis_oleifera))	Bactris_major))))	Chamaedorea_seifrizii)	Nypa_fruticans);
((((((Chamaedorea_seifrizii	(Pseudophoenix_vinifera	(Phoenix_dactylifera	(Serenoa_repens	Sabal_domingensis))))	Roystonea_regia)	Sclerosperma_profizianum)	Orania_palindan)	((((Reinhardtia_paiewonskiana	Reinhardtia_latisecta)	((Podococcus_barteri	Reinhardtia_gracilis)	Reinhardtia_simplex))	(Attalea_speciosa	(Bactris_major	(Elaeis_guineensis	Elaeis_oleifera))))	((Geonoma_undata	(((Dypsis_decaryi	Manicaria_saccifera)	Leopoldinia_pulchra)	(Pelagodoxa_henryana	(Dictyosperma_album	((Veitchia_spiralis	Hydriastele_microspadix)	(Heterospathe_cagayanensis	Kentiopsis_piersoniorum))))))	(Prestoea_acuminata	(Oenocarpus_minor	Oenocarpus_bataua)))))	Nypa_fruticans);
(((((((((Prestoea_acuminata	(Geonoma_undata	(Dictyosperma_album	(((Dypsis_decaryi	(Heterospathe_cagayanensis	Kentiopsis_piersoniorum))	Hydriastele_microspadix)	Veitchia_spiralis))))	((Oenocarpus_minor	Oenocarpus_bataua)	(Manicaria_saccifera	Pelagodoxa_henryana)))	Leopoldinia_pulchra)	(Orania_palindan	(Chamaedorea_seifrizii	(Phoenix_dactylifera	(Serenoa_repens	Sabal_domingensis)))))	Roystonea_regia)	Sclerosperma_profizianum)	(((((Podococcus_barteri	Reinhardtia_gracilis)	Reinhardtia_paiewonskiana)	Reinhardtia_latisecta)	Reinhardtia_simplex)	(Attalea_speciosa	(Bactris_major	(Elaeis_guineensis	Elaeis_oleifera)))))	Pseudophoenix_vinifera)	Nypa_fruticans);
(((Roystonea_regia	(Chamaedorea_seifrizii	(Pseudophoenix_vinifera	(Phoenix_dactylifera	(Serenoa_repens	Sabal_domingensis)))))	(Sclerosperma_profizianum	((Orania_palindan	(((Geonoma_undata	(Dictyosperma_album	(Veitchia_spiralis	((Dypsis_decaryi	Hydriastele_microspadix)	(Heterospathe_cagayanensis	Kentiopsis_piersoniorum)))))	(((Prestoea_acuminata	(Oenocarpus_minor	Oenocarpus_bataua))	Manicaria_saccifera)	Pelagodoxa_henryana))	Leopoldinia_pulchra))	((((Reinhardtia_simplex	(Podococcus_barteri	Reinhardtia_gracilis))	Reinhardtia_paiewonskiana)	Reinhardtia_latisecta)	(Attalea_speciosa	(Bactris_major	(Elaeis_guineensis	Elaeis_oleifera)))))))	Nypa_fruticans);
(((((Attalea_speciosa	(Chamaedorea_seifrizii	(Phoenix_dactylifera	(Serenoa_repens	Sabal_domingensis))))	(Roystonea_regia	Sclerosperma_profizianum))	((Podococcus_barteri	(Orania_palindan	((Geonoma_undata	((Dictyosperma_album	(Heterospathe_cagayanensis	(Dypsis_decaryi	(Hydriastele_microspadix	Kentiopsis_piersoniorum))))	Veitchia_spiralis))	((Prestoea_acuminata	(Oenocarpus_minor	Oenocarpus_bataua))	(Pelagodoxa_henryana	Manicaria_saccifera)))))	(Leopoldinia_pulchra	((Bactris_major	(Elaeis_guineensis	Elaeis_oleifera))	(Reinhardtia_gracilis	((Reinhardtia_paiewonskiana	Reinhardtia_latisecta)	Reinhardtia_simplex))))))	Pseudophoenix_vinifera)	Nypa_fruticans);
((((Pseudophoenix_vinifera	Roystonea_regia)	Sclerosperma_profizianum)	((((Phoenix_dactylifera	(Serenoa_repens	Sabal_domingensis))	Orania_palindan)	((Geonoma_undata	(((Dypsis_decaryi	(Hydriastele_microspadix	(Dictyosperma_album	(Heterospathe_cagayanensis	Kentiopsis_piersoniorum))))	Veitchia_spiralis)	((Prestoea_acuminata	(Oenocarpus_minor	Oenocarpus_bataua))	(Pelagodoxa_henryana	Manicaria_saccifera))))	(((((Attalea_speciosa	Bactris_major)	(Elaeis_guineensis	Elaeis_oleifera))	((Reinhardtia_paiewonskiana	Reinhardtia_latisecta)	(Reinhardtia_simplex	Reinhardtia_gracilis)))	Leopoldinia_pulchra)	Chamaedorea_seifrizii)))	Podococcus_barteri))	Nypa_fruticans);
((((Roystonea_regia	Sclerosperma_profizianum)	((Phoenix_dactylifera	(Serenoa_repens	Sabal_domingensis))	(Chamaedorea_seifrizii	Orania_palindan)))	((Pseudophoenix_vinifera	(((Attalea_speciosa	((Bactris_major	Elaeis_guineensis)	Elaeis_oleifera))	((Reinhardtia_paiewonskiana	Reinhardtia_latisecta)	(Reinhardtia_simplex	(Podococcus_barteri	Reinhardtia_gracilis))))	Leopoldinia_pulchra))	(Geonoma_undata	((Heterospathe_cagayanensis	(Veitchia_spiralis	(((Kentiopsis_piersoniorum	Dictyosperma_album)	Dypsis_decaryi)	Hydriastele_microspadix)))	((Prestoea_acuminata	(Oenocarpus_minor	Oenocarpus_bataua))	(Pelagodoxa_henryana	Manicaria_saccifera))))))	Nypa_fruticans);
((((Pseudophoenix_vinifera	(((((Elaeis_guineensis	Elaeis_oleifera)	Bactris_major)	((Reinhardtia_paiewonskiana	Reinhardtia_latisecta)	(Reinhardtia_simplex	(Podococcus_barteri	Reinhardtia_gracilis))))	Leopoldinia_pulchra)	Attalea_speciosa))	(Orania_palindan	(Geonoma_undata	(((Heterospathe_cagayanensis	(Kentiopsis_piersoniorum	Dictyosperma_album))	(Hydriastele_microspadix	(Veitchia_spiralis	Dypsis_decaryi)))	((Prestoea_acuminata	(Oenocarpus_minor	Oenocarpus_bataua))	(Pelagodoxa_henryana	Manicaria_saccifera))))))	(Sclerosperma_profizianum	(((Phoenix_dactylifera	(Serenoa_repens	Sabal_domingensis))	Chamaedorea_seifrizii)	Roystonea_regia)))	Nypa_fruticans);
(((Phoenix_dactylifera	(Serenoa_repens	Sabal_domingensis))	((Orania_palindan	Chamaedorea_seifrizii)	(Roystonea_regia	(Sclerosperma_profizianum	((Pseudophoenix_vinifera	(Attalea_speciosa	(((Reinhardtia_paiewonskiana	Reinhardtia_latisecta)	(Reinhardtia_simplex	(Podococcus_barteri	Reinhardtia_gracilis)))	((Elaeis_guineensis	Elaeis_oleifera)	Bactris_major))))	(Geonoma_undata	(Leopoldinia_pulchra	((Heterospathe_cagayanensis	((Veitchia_spiralis	(Kentiopsis_piersoniorum	(Dypsis_decaryi	Dictyosperma_album)))	Hydriastele_microspadix))	((Prestoea_acuminata	(Oenocarpus_minor	Oenocarpus_bataua))	(Pelagodoxa_henryana	Manicaria_saccifera))))))))))	Nypa_fruticans);
(((Sclerosperma_profizianum	((Pseudophoenix_vinifera	(Chamaedorea_seifrizii	(Phoenix_dactylifera	(Serenoa_repens	Sabal_domingensis))))	(Roystonea_regia	(Orania_palindan	(Geonoma_undata	(((Manicaria_saccifera	Pelagodoxa_henryana)	Dypsis_decaryi)	((((Dictyosperma_album	Kentiopsis_piersoniorum)	(Hydriastele_microspadix	Veitchia_spiralis))	Heterospathe_cagayanensis)	(Prestoea_acuminata	(Oenocarpus_minor	Oenocarpus_bataua)))))))))	(((((Reinhardtia_gracilis	Reinhardtia_simplex)	(Reinhardtia_latisecta	Reinhardtia_paiewonskiana))	(Bactris_major	Podococcus_barteri))	(Leopoldinia_pulchra	(Elaeis_guineensis	Elaeis_oleifera)))	Attalea_speciosa))	Nypa_fruticans);
((Pseudophoenix_vinifera	((((Roystonea_regia	((Chamaedorea_seifrizii	Orania_palindan)	(Geonoma_undata	((((Dypsis_decaryi	(Veitchia_spiralis	(Dictyosperma_album	Kentiopsis_piersoniorum)))	Hydriastele_microspadix)	Heterospathe_cagayanensis)	(Pelagodoxa_henryana	(Manicaria_saccifera	(Prestoea_acuminata	(Oenocarpus_minor	Oenocarpus_bataua))))))))	((((Reinhardtia_gracilis	Reinhardtia_simplex)	(Reinhardtia_latisecta	Reinhardtia_paiewonskiana))	(Leopoldinia_pulchra	(Elaeis_guineensis	Elaeis_oleifera)))	((Bactris_major	Podococcus_barteri)	Attalea_speciosa)))	Sclerosperma_profizianum)	(Serenoa_repens	(Sabal_domingensis	Phoenix_dactylifera))))	Nypa_fruticans);
((Pseudophoenix_vinifera	((((Podococcus_barteri	(Roystonea_regia	((Chamaedorea_seifrizii	Orania_palindan)	((((((Dictyosperma_album	Kentiopsis_piersoniorum)	(Veitchia_spiralis	Hydriastele_microspadix))	Heterospathe_cagayanensis)	Dypsis_decaryi)	((Oenocarpus_minor	Oenocarpus_bataua)	(Pelagodoxa_henryana	Manicaria_saccifera)))	(Prestoea_acuminata	Geonoma_undata)))))	(((Reinhardtia_gracilis	Reinhardtia_simplex)	(Reinhardtia_latisecta	Reinhardtia_paiewonskiana))	(Attalea_speciosa	(Leopoldinia_pulchra	((Bactris_major	Elaeis_guineensis)	Elaeis_oleifera)))))	Sclerosperma_profizianum)	(Phoenix_dactylifera	(Serenoa_repens	Sabal_domingensis))))	Nypa_fruticans);
((Pseudophoenix_vinifera	((((Roystonea_regia	(Orania_palindan	((((Prestoea_acuminata	(Oenocarpus_minor	Oenocarpus_bataua))	(Pelagodoxa_henryana	Manicaria_saccifera))	(((Dypsis_decaryi	(Veitchia_spiralis	(Dictyosperma_album	Kentiopsis_piersoniorum)))	Hydriastele_microspadix)	Heterospathe_cagayanensis))	Geonoma_undata)))	(Chamaedorea_seifrizii	((((Podococcus_barteri	Reinhardtia_gracilis)	Reinhardtia_simplex)	(Reinhardtia_latisecta	Reinhardtia_paiewonskiana))	(Attalea_speciosa	((Leopoldinia_pulchra	(Elaeis_guineensis	Elaeis_oleifera))	Bactris_major)))))	Sclerosperma_profizianum)	(Phoenix_dactylifera	(Serenoa_repens	Sabal_domingensis))))	Nypa_fruticans);
((Pseudophoenix_vinifera	(((Orania_palindan	((Chamaedorea_seifrizii	(((((Elaeis_guineensis	Elaeis_oleifera)	Bactris_major)	(((Podococcus_barteri	Reinhardtia_gracilis)	Reinhardtia_simplex)	(Reinhardtia_latisecta	Reinhardtia_paiewonskiana)))	Leopoldinia_pulchra)	Attalea_speciosa))	(((Pelagodoxa_henryana	(Veitchia_spiralis	((Heterospathe_cagayanensis	((Hydriastele_microspadix	Kentiopsis_piersoniorum)	Dypsis_decaryi))	Dictyosperma_album)))	Geonoma_undata)	((Prestoea_acuminata	(Oenocarpus_minor	Oenocarpus_bataua))	Manicaria_saccifera))))	(Sclerosperma_profizianum	Roystonea_regia))	(Phoenix_dactylifera	(Serenoa_repens	Sabal_domingensis))))	Nypa_fruticans);
((Pseudophoenix_vinifera	((((Chamaedorea_seifrizii	(Orania_palindan	(Leopoldinia_pulchra	((((Oenocarpus_minor	Oenocarpus_bataua)	Manicaria_saccifera)	((((Veitchia_spiralis	(Dictyosperma_album	(Hydriastele_microspadix	Kentiopsis_piersoniorum)))	Dypsis_decaryi)	Heterospathe_cagayanensis)	Pelagodoxa_henryana))	(Geonoma_undata	Prestoea_acuminata)))))	(((((Podococcus_barteri	Reinhardtia_gracilis)	Reinhardtia_simplex)	(Reinhardtia_latisecta	Reinhardtia_paiewonskiana))	Attalea_speciosa)	((Elaeis_guineensis	Elaeis_oleifera)	Bactris_major)))	(Sclerosperma_profizianum	Roystonea_regia))	(Phoenix_dactylifera	(Serenoa_repens	Sabal_domingensis))))	Nypa_fruticans);
((((((Leopoldinia_pulchra	((Elaeis_guineensis	Elaeis_oleifera)	Bactris_major))	(((Podococcus_barteri	Reinhardtia_gracilis)	Reinhardtia_simplex)	(Reinhardtia_latisecta	Reinhardtia_paiewonskiana)))	Attalea_speciosa)	((Pseudophoenix_vinifera	(((Orania_palindan	Sclerosperma_profizianum)	Roystonea_regia)	(Serenoa_repens	(Sabal_domingensis	Phoenix_dactylifera))))	((((((Hydriastele_microspadix	Veitchia_spiralis)	(Kentiopsis_piersoniorum	Dictyosperma_album))	Dypsis_decaryi)	Heterospathe_cagayanensis)	(Manicaria_saccifera	((Oenocarpus_minor	Oenocarpus_bataua)	Pelagodoxa_henryana)))	(Geonoma_undata	Prestoea_acuminata))))	Chamaedorea_seifrizii)	Nypa_fruticans);
((Orania_palindan	((Chamaedorea_seifrizii	(Phoenix_dactylifera	(Serenoa_repens	Sabal_domingensis)))	((((Leopoldinia_pulchra	((((Oenocarpus_minor	Oenocarpus_bataua)	(Pelagodoxa_henryana	Manicaria_saccifera))	(Dictyosperma_album	(((Dypsis_decaryi	Veitchia_spiralis)	(Heterospathe_cagayanensis	Kentiopsis_piersoniorum))	Hydriastele_microspadix)))	(Geonoma_undata	Prestoea_acuminata)))	((((Bactris_major	Elaeis_guineensis)	Elaeis_oleifera)	(((Podococcus_barteri	Reinhardtia_gracilis)	Reinhardtia_simplex)	(Reinhardtia_latisecta	Reinhardtia_paiewonskiana)))	Attalea_speciosa))	(Sclerosperma_profizianum	Roystonea_regia))	Pseudophoenix_vinifera)))	Nypa_fruticans);
((((((((((Dictyosperma_album	((((Heterospathe_cagayanensis	Kentiopsis_piersoniorum)	Hydriastele_microspadix)	Veitchia_spiralis)	Dypsis_decaryi))	Prestoea_acuminata)	Pelagodoxa_henryana)	((Oenocarpus_minor	Oenocarpus_bataua)	Manicaria_saccifera))	(Geonoma_undata	Leopoldinia_pulchra))	Orania_palindan)	(Pseudophoenix_vinifera	(((Elaeis_guineensis	Elaeis_oleifera)	(((Podococcus_barteri	Reinhardtia_gracilis)	Reinhardtia_simplex)	(Reinhardtia_latisecta	Reinhardtia_paiewonskiana)))	(Bactris_major	Attalea_speciosa))))	Sclerosperma_profizianum)	((Chamaedorea_seifrizii	(Phoenix_dactylifera	(Serenoa_repens	Sabal_domingensis)))	Roystonea_regia))	Nypa_fruticans);
((((((Leopoldinia_pulchra	Geonoma_undata)	((Manicaria_saccifera	Pelagodoxa_henryana)	((Prestoea_acuminata	(Oenocarpus_minor	Oenocarpus_bataua))	((Veitchia_spiralis	((Dictyosperma_album	(Dypsis_decaryi	Hydriastele_microspadix))	Kentiopsis_piersoniorum))	Heterospathe_cagayanensis))))	((Chamaedorea_seifrizii	Orania_palindan)	((Roystonea_regia	(Sabal_domingensis	(Phoenix_dactylifera	Serenoa_repens)))	Sclerosperma_profizianum)))	((((Podococcus_barteri	Reinhardtia_gracilis)	Reinhardtia_simplex)	(Reinhardtia_latisecta	Reinhardtia_paiewonskiana))	((Bactris_major	(Elaeis_guineensis	Elaeis_oleifera))	Attalea_speciosa)))	Pseudophoenix_vinifera)	Nypa_fruticans);
((((((Pelagodoxa_henryana	Manicaria_saccifera)	(Leopoldinia_pulchra	(Oenocarpus_bataua	Oenocarpus_minor)))	((Geonoma_undata	Prestoea_acuminata)	(((Dictyosperma_album	(Hydriastele_microspadix	Kentiopsis_piersoniorum))	(Dypsis_decaryi	Veitchia_spiralis))	Heterospathe_cagayanensis)))	(((Reinhardtia_latisecta	Reinhardtia_paiewonskiana)	(Reinhardtia_gracilis	Reinhardtia_simplex))	((Attalea_speciosa	(Elaeis_oleifera	Elaeis_guineensis))	(Podococcus_barteri	Bactris_major))))	(Pseudophoenix_vinifera	((((Chamaedorea_seifrizii	(Phoenix_dactylifera	(Serenoa_repens	Sabal_domingensis)))	Orania_palindan)	Roystonea_regia)	Sclerosperma_profizianum)))	Nypa_fruticans);
((((((Geonoma_undata	((((Dypsis_decaryi	(Heterospathe_cagayanensis	Kentiopsis_piersoniorum))	Veitchia_spiralis)	Hydriastele_microspadix)	Dictyosperma_album))	(Prestoea_acuminata	(Oenocarpus_bataua	Oenocarpus_minor)))	(Pelagodoxa_henryana	Manicaria_saccifera))	((((Reinhardtia_latisecta	Reinhardtia_paiewonskiana)	((Podococcus_barteri	Reinhardtia_gracilis)	Reinhardtia_simplex))	(Leopoldinia_pulchra	(Elaeis_oleifera	(Bactris_major	Elaeis_guineensis))))	Attalea_speciosa))	(((Chamaedorea_seifrizii	(Phoenix_dactylifera	(Serenoa_repens	Sabal_domingensis)))	Orania_palindan)	((Pseudophoenix_vinifera	Roystonea_regia)	Sclerosperma_profizianum)))	Nypa_fruticans);
(((((Pseudophoenix_vinifera	Roystonea_regia)	Sclerosperma_profizianum)	((Leopoldinia_pulchra	((Geonoma_undata	(((Veitchia_spiralis	(Hydriastele_microspadix	(Heterospathe_cagayanensis	Kentiopsis_piersoniorum)))	Dypsis_decaryi)	Dictyosperma_album))	((Prestoea_acuminata	(Oenocarpus_bataua	Oenocarpus_minor))	(Pelagodoxa_henryana	Manicaria_saccifera))))	((((Bactris_major	Podococcus_barteri)	(Reinhardtia_gracilis	((Reinhardtia_latisecta	Reinhardtia_paiewonskiana)	Reinhardtia_simplex)))	(Elaeis_oleifera	Elaeis_guineensis))	Attalea_speciosa)))	((Orania_palindan	Chamaedorea_seifrizii)	(Phoenix_dactylifera	(Serenoa_repens	Sabal_domingensis))))	Nypa_fruticans);
((Pseudophoenix_vinifera	((((Elaeis_oleifera	Elaeis_guineensis)	Attalea_speciosa)	((Podococcus_barteri	Bactris_major)	((Reinhardtia_latisecta	Reinhardtia_paiewonskiana)	(Reinhardtia_gracilis	Reinhardtia_simplex))))	(((Sclerosperma_profizianum	((Chamaedorea_seifrizii	(Sabal_domingensis	(Phoenix_dactylifera	Serenoa_repens)))	Roystonea_regia))	Orania_palindan)	((Leopoldinia_pulchra	Geonoma_undata)	((((Dypsis_decaryi	Veitchia_spiralis)	((Hydriastele_microspadix	Dictyosperma_album)	Kentiopsis_piersoniorum))	Heterospathe_cagayanensis)	((Prestoea_acuminata	(Oenocarpus_bataua	Oenocarpus_minor))	(Pelagodoxa_henryana	Manicaria_saccifera)))))))	Nypa_fruticans);
(((Chamaedorea_seifrizii	((((Podococcus_barteri	Bactris_major)	((Reinhardtia_latisecta	Reinhardtia_paiewonskiana)	(Reinhardtia_gracilis	Reinhardtia_simplex)))	(Elaeis_oleifera	Elaeis_guineensis))	Attalea_speciosa))	((Leopoldinia_pulchra	(((Dypsis_decaryi	(((Veitchia_spiralis	Dictyosperma_album)	Kentiopsis_piersoniorum)	Hydriastele_microspadix))	Heterospathe_cagayanensis)	(((Geonoma_undata	Prestoea_acuminata)	(Pelagodoxa_henryana	(Oenocarpus_bataua	Oenocarpus_minor)))	Manicaria_saccifera)))	(((Pseudophoenix_vinifera	Roystonea_regia)	Sclerosperma_profizianum)	((Phoenix_dactylifera	(Serenoa_repens	Sabal_domingensis))	Orania_palindan))))	Nypa_fruticans);
((Orania_palindan	(((Chamaedorea_seifrizii	((((Podococcus_barteri	Bactris_major)	((Reinhardtia_latisecta	Reinhardtia_paiewonskiana)	(Reinhardtia_gracilis	Reinhardtia_simplex)))	(Elaeis_oleifera	Elaeis_guineensis))	Attalea_speciosa))	((((Manicaria_saccifera	(Prestoea_acuminata	(Oenocarpus_bataua	Oenocarpus_minor)))	Leopoldinia_pulchra)	Pelagodoxa_henryana)	((((Kentiopsis_piersoniorum	Heterospathe_cagayanensis)	(Hydriastele_microspadix	Dypsis_decaryi))	(Veitchia_spiralis	Dictyosperma_album))	Geonoma_undata)))	(((Pseudophoenix_vinifera	Roystonea_regia)	Sclerosperma_profizianum)	(Phoenix_dactylifera	(Serenoa_repens	Sabal_domingensis)))))	Nypa_fruticans);
((Orania_palindan	(((((Oenocarpus_bataua	Oenocarpus_minor)	(Manicaria_saccifera	(Chamaedorea_seifrizii	Pelagodoxa_henryana)))	((Prestoea_acuminata	Geonoma_undata)	((((Hydriastele_microspadix	Dypsis_decaryi)	Veitchia_spiralis)	(Dictyosperma_album	Kentiopsis_piersoniorum))	Heterospathe_cagayanensis)))	(Roystonea_regia	((((Leopoldinia_pulchra	((Reinhardtia_latisecta	Reinhardtia_paiewonskiana)	((Podococcus_barteri	Reinhardtia_gracilis)	Reinhardtia_simplex)))	(Elaeis_oleifera	(Bactris_major	Elaeis_guineensis)))	Attalea_speciosa)	(Pseudophoenix_vinifera	(Phoenix_dactylifera	(Serenoa_repens	Sabal_domingensis))))))	Sclerosperma_profizianum))	Nypa_fruticans);
((Orania_palindan	((((((((Podococcus_barteri	Bactris_major)	((Reinhardtia_latisecta	Reinhardtia_paiewonskiana)	(Reinhardtia_gracilis	Reinhardtia_simplex)))	(Elaeis_oleifera	Elaeis_guineensis))	Attalea_speciosa)	(Pseudophoenix_vinifera	(Phoenix_dactylifera	(Serenoa_repens	Sabal_domingensis))))	((Leopoldinia_pulchra	(((Prestoea_acuminata	(Oenocarpus_bataua	Oenocarpus_minor))	(Manicaria_saccifera	(Chamaedorea_seifrizii	Pelagodoxa_henryana)))	((Hydriastele_microspadix	(Dypsis_decaryi	(Veitchia_spiralis	(Dictyosperma_album	Kentiopsis_piersoniorum))))	Heterospathe_cagayanensis)))	Geonoma_undata))	Roystonea_regia)	Sclerosperma_profizianum))	Nypa_fruticans);
((Orania_palindan	((((Pseudophoenix_vinifera	(Phoenix_dactylifera	(Serenoa_repens	Sabal_domingensis)))	(((((Elaeis_oleifera	Elaeis_guineensis)	(Bactris_major	Attalea_speciosa))	(Leopoldinia_pulchra	((Reinhardtia_latisecta	Reinhardtia_paiewonskiana)	((Podococcus_barteri	Reinhardtia_gracilis)	Reinhardtia_simplex))))	((((Pelagodoxa_henryana	((((Dypsis_decaryi	Hydriastele_microspadix)	(Kentiopsis_piersoniorum	Heterospathe_cagayanensis))	Dictyosperma_album)	Veitchia_spiralis))	Manicaria_saccifera)	(Prestoea_acuminata	(Oenocarpus_bataua	Oenocarpus_minor)))	Geonoma_undata))	Chamaedorea_seifrizii))	Roystonea_regia)	Sclerosperma_profizianum))	Nypa_fruticans);
(((Chamaedorea_seifrizii	Pseudophoenix_vinifera)	((((Elaeis_oleifera	Elaeis_guineensis)	Attalea_speciosa)	((Podococcus_barteri	Bactris_major)	((Reinhardtia_latisecta	Reinhardtia_paiewonskiana)	(Reinhardtia_gracilis	Reinhardtia_simplex))))	((((Manicaria_saccifera	(Prestoea_acuminata	(Oenocarpus_bataua	Oenocarpus_minor)))	(Leopoldinia_pulchra	Pelagodoxa_henryana))	(Geonoma_undata	((Dictyosperma_album	((Hydriastele_microspadix	Veitchia_spiralis)	(Kentiopsis_piersoniorum	Heterospathe_cagayanensis)))	Dypsis_decaryi)))	(((Phoenix_dactylifera	(Serenoa_repens	Sabal_domingensis))	Orania_palindan)	(Sclerosperma_profizianum	Roystonea_regia)))))	Nypa_fruticans);
(((((((Reinhardtia_paiewonskiana	Reinhardtia_latisecta)	(Podococcus_barteri	(Reinhardtia_simplex	Reinhardtia_gracilis)))	Attalea_speciosa)	(Bactris_major	(Elaeis_guineensis	Elaeis_oleifera)))	((Orania_palindan	(Chamaedorea_seifrizii	Pelagodoxa_henryana))	((Leopoldinia_pulchra	(Dypsis_decaryi	((Oenocarpus_bataua	Oenocarpus_minor)	Prestoea_acuminata)))	((Heterospathe_cagayanensis	(Geonoma_undata	(Veitchia_spiralis	(Kentiopsis_piersoniorum	(Hydriastele_microspadix	Dictyosperma_album)))))	Manicaria_saccifera))))	(Sclerosperma_profizianum	((Pseudophoenix_vinifera	(Phoenix_dactylifera	(Sabal_domingensis	Serenoa_repens)))	Roystonea_regia)))	Nypa_fruticans);
(((((((Reinhardtia_latisecta	Reinhardtia_paiewonskiana)	(Reinhardtia_simplex	Reinhardtia_gracilis))	((Bactris_major	(Elaeis_guineensis	Elaeis_oleifera))	Attalea_speciosa))	Pseudophoenix_vinifera)	((Podococcus_barteri	Roystonea_regia)	(Orania_palindan	((Leopoldinia_pulchra	(Manicaria_saccifera	Pelagodoxa_henryana))	(((Dypsis_decaryi	Geonoma_undata)	((Kentiopsis_piersoniorum	((Hydriastele_microspadix	Veitchia_spiralis)	Dictyosperma_album))	Heterospathe_cagayanensis))	((Oenocarpus_bataua	Oenocarpus_minor)	Prestoea_acuminata))))))	(Sclerosperma_profizianum	(Chamaedorea_seifrizii	(Phoenix_dactylifera	(Sabal_domingensis	Serenoa_repens)))))	Nypa_fruticans);
(((((((((Hydriastele_microspadix	(Heterospathe_cagayanensis	Dypsis_decaryi))	Kentiopsis_piersoniorum)	Dictyosperma_album)	Veitchia_spiralis)	Geonoma_undata)	((Pelagodoxa_henryana	(Leopoldinia_pulchra	Manicaria_saccifera))	(Prestoea_acuminata	(Oenocarpus_bataua	Oenocarpus_minor))))	((Orania_palindan	Sclerosperma_profizianum)	(Chamaedorea_seifrizii	((Phoenix_dactylifera	(Sabal_domingensis	Serenoa_repens))	Roystonea_regia))))	((((Reinhardtia_latisecta	Reinhardtia_paiewonskiana)	(Reinhardtia_simplex	(Podococcus_barteri	Reinhardtia_gracilis)))	((Bactris_major	(Elaeis_guineensis	Elaeis_oleifera))	Attalea_speciosa))	Pseudophoenix_vinifera))	Nypa_fruticans);
(((((((Prestoea_acuminata	Geonoma_undata)	(((Dictyosperma_album	(Heterospathe_cagayanensis	Kentiopsis_piersoniorum))	Dypsis_decaryi)	(Hydriastele_microspadix	Veitchia_spiralis)))	((Pelagodoxa_henryana	Manicaria_saccifera)	(Oenocarpus_bataua	Oenocarpus_minor)))	Leopoldinia_pulchra)	((Orania_palindan	Sclerosperma_profizianum)	(Roystonea_regia	(Chamaedorea_seifrizii	(Phoenix_dactylifera	(Sabal_domingensis	Serenoa_repens))))))	(((Reinhardtia_paiewonskiana	((Reinhardtia_simplex	(Podococcus_barteri	Reinhardtia_gracilis))	Reinhardtia_latisecta))	((Bactris_major	(Elaeis_guineensis	Elaeis_oleifera))	Attalea_speciosa))	Pseudophoenix_vinifera))	Nypa_fruticans);
(((((Elaeis_guineensis	Elaeis_oleifera)	((Reinhardtia_simplex	(Podococcus_barteri	Reinhardtia_gracilis))	(Reinhardtia_latisecta	Reinhardtia_paiewonskiana)))	(Bactris_major	Attalea_speciosa))	((((((Veitchia_spiralis	(((Kentiopsis_piersoniorum	Hydriastele_microspadix)	Dypsis_decaryi)	Dictyosperma_album))	Heterospathe_cagayanensis)	Geonoma_undata)	((Prestoea_acuminata	(Oenocarpus_bataua	Oenocarpus_minor))	Leopoldinia_pulchra))	(((Chamaedorea_seifrizii	Orania_palindan)	Pelagodoxa_henryana)	Manicaria_saccifera))	(Sclerosperma_profizianum	(Roystonea_regia	(Pseudophoenix_vinifera	(Serenoa_repens	(Phoenix_dactylifera	Sabal_domingensis)))))))	Nypa_fruticans);
((Pseudophoenix_vinifera	((Phoenix_dactylifera	(Sabal_domingensis	Serenoa_repens))	((Sclerosperma_profizianum	((((Leopoldinia_pulchra	((Bactris_major	Podococcus_barteri)	Geonoma_undata))	((Prestoea_acuminata	(Oenocarpus_bataua	Oenocarpus_minor))	((((Dypsis_decaryi	(Veitchia_spiralis	(Dictyosperma_album	Kentiopsis_piersoniorum)))	Hydriastele_microspadix)	Heterospathe_cagayanensis)	(Pelagodoxa_henryana	Manicaria_saccifera))))	Orania_palindan)	Roystonea_regia))	(Chamaedorea_seifrizii	(((Elaeis_guineensis	Elaeis_oleifera)	((Reinhardtia_simplex	Reinhardtia_gracilis)	(Reinhardtia_latisecta	Reinhardtia_paiewonskiana)))	Attalea_speciosa)))))	Nypa_fruticans);
((Pseudophoenix_vinifera	((Phoenix_dactylifera	(Sabal_domingensis	Serenoa_repens))	(Chamaedorea_seifrizii	(Sclerosperma_profizianum	((Roystonea_regia	(Podococcus_barteri	(Orania_palindan	(((Leopoldinia_pulchra	(Pelagodoxa_henryana	Manicaria_saccifera))	(Prestoea_acuminata	(Oenocarpus_bataua	Oenocarpus_minor)))	((((Dictyosperma_album	((Dypsis_decaryi	Veitchia_spiralis)	Hydriastele_microspadix))	Kentiopsis_piersoniorum)	Heterospathe_cagayanensis)	Geonoma_undata)))))	(((Reinhardtia_simplex	Reinhardtia_gracilis)	(Reinhardtia_latisecta	Reinhardtia_paiewonskiana))	(Attalea_speciosa	(Bactris_major	(Elaeis_guineensis	Elaeis_oleifera)))))))))	Nypa_fruticans);
(((Chamaedorea_seifrizii	(((Bactris_major	(Elaeis_guineensis	Elaeis_oleifera))	((Reinhardtia_simplex	Reinhardtia_gracilis)	(Reinhardtia_latisecta	Reinhardtia_paiewonskiana)))	Attalea_speciosa))	((Pseudophoenix_vinifera	(Sabal_domingensis	(Serenoa_repens	Phoenix_dactylifera)))	(Sclerosperma_profizianum	(((Orania_palindan	((Leopoldinia_pulchra	Geonoma_undata)	((Manicaria_saccifera	(Prestoea_acuminata	(Oenocarpus_bataua	Oenocarpus_minor)))	(Pelagodoxa_henryana	(((Heterospathe_cagayanensis	Kentiopsis_piersoniorum)	(Veitchia_spiralis	(Hydriastele_microspadix	Dypsis_decaryi)))	Dictyosperma_album)))))	Podococcus_barteri)	Roystonea_regia))))	Nypa_fruticans);
(((Pseudophoenix_vinifera	(Phoenix_dactylifera	(Sabal_domingensis	Serenoa_repens)))	(Chamaedorea_seifrizii	((((Elaeis_guineensis	Elaeis_oleifera)	((Reinhardtia_simplex	Reinhardtia_gracilis)	(Reinhardtia_latisecta	Reinhardtia_paiewonskiana)))	((Podococcus_barteri	Bactris_major)	Attalea_speciosa))	(Sclerosperma_profizianum	((((((Pelagodoxa_henryana	Manicaria_saccifera)	(Oenocarpus_bataua	Oenocarpus_minor))	(((Kentiopsis_piersoniorum	((((Veitchia_spiralis	Leopoldinia_pulchra)	Dypsis_decaryi)	Hydriastele_microspadix)	Dictyosperma_album))	Heterospathe_cagayanensis)	Geonoma_undata))	Prestoea_acuminata)	Orania_palindan)	Roystonea_regia)))))	Nypa_fruticans);
((((((Chamaedorea_seifrizii	(Bactris_major	(Elaeis_guineensis	Elaeis_oleifera)))	(Reinhardtia_simplex	(Reinhardtia_latisecta	(Reinhardtia_gracilis	Reinhardtia_paiewonskiana))))	Attalea_speciosa)	(((Sclerosperma_profizianum	(((((Manicaria_saccifera	(Prestoea_acuminata	(Oenocarpus_bataua	Oenocarpus_minor)))	(Pelagodoxa_henryana	((((Veitchia_spiralis	Dypsis_decaryi)	Hydriastele_microspadix)	(Heterospathe_cagayanensis	Kentiopsis_piersoniorum))	Dictyosperma_album)))	Leopoldinia_pulchra)	Geonoma_undata)	Orania_palindan))	Roystonea_regia)	Podococcus_barteri))	(Pseudophoenix_vinifera	(Phoenix_dactylifera	(Sabal_domingensis	Serenoa_repens))))	Nypa_fruticans);
((Orania_palindan	((((Chamaedorea_seifrizii	(((Bactris_major	(Elaeis_guineensis	Elaeis_oleifera))	Attalea_speciosa)	((Reinhardtia_paiewonskiana	Reinhardtia_latisecta)	(Reinhardtia_simplex	(Podococcus_barteri	Reinhardtia_gracilis)))))	((Geonoma_undata	(Heterospathe_cagayanensis	(Kentiopsis_piersoniorum	(Veitchia_spiralis	(Hydriastele_microspadix	(Dypsis_decaryi	Dictyosperma_album))))))	((Manicaria_saccifera	((Oenocarpus_minor	Oenocarpus_bataua)	Prestoea_acuminata))	(Leopoldinia_pulchra	Pelagodoxa_henryana))))	(Roystonea_regia	(((Sabal_domingensis	Serenoa_repens)	Phoenix_dactylifera)	Pseudophoenix_vinifera)))	Sclerosperma_profizianum))	Nypa_fruticans);
((Pseudophoenix_vinifera	(((((Bactris_major	(Elaeis_guineensis	Elaeis_oleifera))	Attalea_speciosa)	((Reinhardtia_paiewonskiana	Reinhardtia_latisecta)	(Reinhardtia_simplex	(Podococcus_barteri	Reinhardtia_gracilis))))	((Geonoma_undata	((((Heterospathe_cagayanensis	Kentiopsis_piersoniorum)	(Dypsis_decaryi	Hydriastele_microspadix))	Veitchia_spiralis)	Dictyosperma_album))	(Leopoldinia_pulchra	(Pelagodoxa_henryana	(Manicaria_saccifera	((Oenocarpus_minor	Oenocarpus_bataua)	Prestoea_acuminata))))))	(((Chamaedorea_seifrizii	((Sabal_domingensis	Serenoa_repens)	Phoenix_dactylifera))	Orania_palindan)	(Roystonea_regia	Sclerosperma_profizianum))))	Nypa_fruticans);
(((((Bactris_major	(Elaeis_guineensis	Elaeis_oleifera))	((Reinhardtia_paiewonskiana	Reinhardtia_latisecta)	(Reinhardtia_simplex	Reinhardtia_gracilis)))	((((Oenocarpus_minor	Oenocarpus_bataua)	Prestoea_acuminata)	((((((Kentiopsis_piersoniorum	Dictyosperma_album)	Veitchia_spiralis)	Hydriastele_microspadix)	Dypsis_decaryi)	Heterospathe_cagayanensis)	(Pelagodoxa_henryana	Manicaria_saccifera)))	(Leopoldinia_pulchra	Geonoma_undata)))	(Pseudophoenix_vinifera	((Attalea_speciosa	((Roystonea_regia	(Chamaedorea_seifrizii	((Sabal_domingensis	Serenoa_repens)	Phoenix_dactylifera)))	Sclerosperma_profizianum))	(Podococcus_barteri	Orania_palindan))))	Nypa_fruticans);
((((Leopoldinia_pulchra	((Sclerosperma_profizianum	(Pseudophoenix_vinifera	((Sabal_domingensis	Serenoa_repens)	Phoenix_dactylifera)))	((((((Pelagodoxa_henryana	((Oenocarpus_minor	Oenocarpus_bataua)	Prestoea_acuminata))	Manicaria_saccifera)	(Dypsis_decaryi	((((Kentiopsis_piersoniorum	Dictyosperma_album)	Hydriastele_microspadix)	Veitchia_spiralis)	Heterospathe_cagayanensis)))	Geonoma_undata)	Orania_palindan)	(Podococcus_barteri	Roystonea_regia))))	Chamaedorea_seifrizii)	(((Attalea_speciosa	Bactris_major)	(Elaeis_guineensis	Elaeis_oleifera))	((Reinhardtia_paiewonskiana	Reinhardtia_latisecta)	(Reinhardtia_simplex	Reinhardtia_gracilis))))	Nypa_fruticans);
(((Chamaedorea_seifrizii	((Sabal_domingensis	Serenoa_repens)	Phoenix_dactylifera))	(((Orania_palindan	(Roystonea_regia	(((((Oenocarpus_minor	Oenocarpus_bataua)	Prestoea_acuminata)	(Pelagodoxa_henryana	Manicaria_saccifera))	(((Veitchia_spiralis	(Heterospathe_cagayanensis	Kentiopsis_piersoniorum))	(Hydriastele_microspadix	Dypsis_decaryi))	Dictyosperma_album))	(Geonoma_undata	Leopoldinia_pulchra))))	(Pseudophoenix_vinifera	(((Elaeis_guineensis	Elaeis_oleifera)	((Podococcus_barteri	Bactris_major)	((Reinhardtia_paiewonskiana	Reinhardtia_latisecta)	(Reinhardtia_simplex	Reinhardtia_gracilis))))	Attalea_speciosa)))	Sclerosperma_profizianum))	Nypa_fruticans);
(((((Roystonea_regia	(Chamaedorea_seifrizii	((Sabal_domingensis	Serenoa_repens)	Phoenix_dactylifera)))	(Orania_palindan	Sclerosperma_profizianum))	((((Bactris_major	(Elaeis_guineensis	Elaeis_oleifera))	((Reinhardtia_paiewonskiana	Reinhardtia_latisecta)	(Reinhardtia_simplex	(Podococcus_barteri	Reinhardtia_gracilis))))	Attalea_speciosa)	(((((Oenocarpus_minor	Oenocarpus_bataua)	Prestoea_acuminata)	(Pelagodoxa_henryana	Manicaria_saccifera))	((Veitchia_spiralis	(Heterospathe_cagayanensis	((Hydriastele_microspadix	Kentiopsis_piersoniorum)	Dypsis_decaryi)))	Dictyosperma_album))	(Geonoma_undata	Leopoldinia_pulchra))))	Pseudophoenix_vinifera)	Nypa_fruticans);
(((Leopoldinia_pulchra	((Hydriastele_microspadix	(Dypsis_decaryi	Sclerosperma_profizianum))	((((Bactris_major	(Elaeis_guineensis	Elaeis_oleifera))	((Reinhardtia_paiewonskiana	Reinhardtia_latisecta)	(Reinhardtia_simplex	(Podococcus_barteri	Reinhardtia_gracilis))))	Attalea_speciosa)	((Roystonea_regia	((Pelagodoxa_henryana	(Manicaria_saccifera	((Oenocarpus_minor	Oenocarpus_bataua)	Prestoea_acuminata)))	((Geonoma_undata	((Heterospathe_cagayanensis	Kentiopsis_piersoniorum)	Dictyosperma_album))	Veitchia_spiralis)))	(Orania_palindan	(Chamaedorea_seifrizii	((Sabal_domingensis	Serenoa_repens)	Phoenix_dactylifera)))))))	Pseudophoenix_vinifera)	Nypa_fruticans);
((((((Dypsis_decaryi	((((((Hydriastele_microspadix	Kentiopsis_piersoniorum)	Dictyosperma_album)	Heterospathe_cagayanensis)	Veitchia_spiralis)	(((Oenocarpus_minor	Oenocarpus_bataua)	Prestoea_acuminata)	(Pelagodoxa_henryana	Manicaria_saccifera)))	Geonoma_undata))	Leopoldinia_pulchra)	(((Attalea_speciosa	Bactris_major)	(Elaeis_guineensis	Elaeis_oleifera))	(Reinhardtia_paiewonskiana	(Reinhardtia_latisecta	(Reinhardtia_simplex	(Podococcus_barteri	Reinhardtia_gracilis))))))	(Orania_palindan	(Sclerosperma_profizianum	(Roystonea_regia	(Chamaedorea_seifrizii	((Sabal_domingensis	Serenoa_repens)	Phoenix_dactylifera))))))	Pseudophoenix_vinifera)	Nypa_fruticans);
((((((Elaeis_guineensis	Elaeis_oleifera)	Bactris_major)	((Reinhardtia_simplex	(Podococcus_barteri	Reinhardtia_gracilis))	(Reinhardtia_paiewonskiana	Reinhardtia_latisecta)))	Attalea_speciosa)	((Sclerosperma_profizianum	(Pseudophoenix_vinifera	((Sabal_domingensis	Serenoa_repens)	Phoenix_dactylifera)))	(Roystonea_regia	((((((Dypsis_decaryi	((Veitchia_spiralis	(Kentiopsis_piersoniorum	Dictyosperma_album))	Hydriastele_microspadix))	Heterospathe_cagayanensis)	((((Oenocarpus_minor	Oenocarpus_bataua)	Prestoea_acuminata)	Manicaria_saccifera)	Pelagodoxa_henryana))	Leopoldinia_pulchra)	Geonoma_undata)	(Chamaedorea_seifrizii	Orania_palindan)))))	Nypa_fruticans);
(((((Leopoldinia_pulchra	((Elaeis_guineensis	Elaeis_oleifera)	Bactris_major))	((Reinhardtia_simplex	Reinhardtia_gracilis)	(Reinhardtia_paiewonskiana	Reinhardtia_latisecta)))	Attalea_speciosa)	((Pseudophoenix_vinifera	(Chamaedorea_seifrizii	((Sabal_domingensis	Serenoa_repens)	Phoenix_dactylifera)))	(((Podococcus_barteri	(((Pelagodoxa_henryana	Manicaria_saccifera)	(((Geonoma_undata	Prestoea_acuminata)	(Oenocarpus_minor	Oenocarpus_bataua))	((Veitchia_spiralis	(Kentiopsis_piersoniorum	((Dypsis_decaryi	Hydriastele_microspadix)	Heterospathe_cagayanensis)))	Dictyosperma_album)))	Orania_palindan))	Roystonea_regia)	Sclerosperma_profizianum)))	Nypa_fruticans);
(((((Sclerosperma_profizianum	Roystonea_regia)	Pseudophoenix_vinifera)	(Orania_palindan	(((Manicaria_saccifera	Pelagodoxa_henryana)	((Oenocarpus_bataua	Oenocarpus_minor)	((Prestoea_acuminata	Geonoma_undata)	(Dictyosperma_album	((Heterospathe_cagayanensis	Kentiopsis_piersoniorum)	(Veitchia_spiralis	(Hydriastele_microspadix	Dypsis_decaryi)))))))	(Chamaedorea_seifrizii	(((Attalea_speciosa	((Reinhardtia_simplex	(Reinhardtia_paiewonskiana	Reinhardtia_latisecta))	(Podococcus_barteri	Reinhardtia_gracilis)))	Leopoldinia_pulchra)	(Bactris_major	(Elaeis_guineensis	Elaeis_oleifera)))))))	((Serenoa_repens	Sabal_domingensis)	Phoenix_dactylifera))	Nypa_fruticans);
(((((Sclerosperma_profizianum	Roystonea_regia)	Pseudophoenix_vinifera)	(Orania_palindan	((((Geonoma_undata	(Dictyosperma_album	((Heterospathe_cagayanensis	Kentiopsis_piersoniorum)	((Dypsis_decaryi	Hydriastele_microspadix)	Veitchia_spiralis))))	(Prestoea_acuminata	(Oenocarpus_bataua	Oenocarpus_minor)))	(Manicaria_saccifera	Pelagodoxa_henryana))	(Chamaedorea_seifrizii	((((Reinhardtia_paiewonskiana	(Reinhardtia_latisecta	Reinhardtia_simplex))	(Podococcus_barteri	Reinhardtia_gracilis))	(Leopoldinia_pulchra	Attalea_speciosa))	(Bactris_major	(Elaeis_guineensis	Elaeis_oleifera)))))))	((Serenoa_repens	Sabal_domingensis)	Phoenix_dactylifera))	Nypa_fruticans);
(((((((((Elaeis_guineensis	Elaeis_oleifera)	(Attalea_speciosa	Bactris_major))	((Reinhardtia_latisecta	Reinhardtia_paiewonskiana)	((Podococcus_barteri	Reinhardtia_gracilis)	Reinhardtia_simplex)))	((Leopoldinia_pulchra	(Manicaria_saccifera	Pelagodoxa_henryana))	(((Prestoea_acuminata	Geonoma_undata)	((Dictyosperma_album	(((Dypsis_decaryi	Hydriastele_microspadix)	Kentiopsis_piersoniorum)	Heterospathe_cagayanensis))	Veitchia_spiralis))	(Oenocarpus_bataua	Oenocarpus_minor))))	Chamaedorea_seifrizii)	(Roystonea_regia	(Pseudophoenix_vinifera	((Serenoa_repens	Sabal_domingensis)	Phoenix_dactylifera))))	Sclerosperma_profizianum)	Orania_palindan)	Nypa_fruticans);
((((((Bactris_major	(Elaeis_guineensis	Elaeis_oleifera))	Attalea_speciosa)	((Reinhardtia_latisecta	Reinhardtia_paiewonskiana)	((Podococcus_barteri	Reinhardtia_gracilis)	Reinhardtia_simplex)))	(((Manicaria_saccifera	Pelagodoxa_henryana)	Leopoldinia_pulchra)	((Geonoma_undata	(Dictyosperma_album	((Heterospathe_cagayanensis	(Dypsis_decaryi	(Kentiopsis_piersoniorum	Hydriastele_microspadix)))	Veitchia_spiralis)))	(Prestoea_acuminata	(Oenocarpus_bataua	Oenocarpus_minor)))))	(((((((Serenoa_repens	Sabal_domingensis)	Phoenix_dactylifera)	Chamaedorea_seifrizii)	Orania_palindan)	Roystonea_regia)	Sclerosperma_profizianum)	Pseudophoenix_vinifera))	Nypa_fruticans);
((Pseudophoenix_vinifera	((Attalea_speciosa	((Bactris_major	(Elaeis_guineensis	Elaeis_oleifera))	(Reinhardtia_paiewonskiana	((Reinhardtia_gracilis	Reinhardtia_simplex)	Reinhardtia_latisecta))))	((((Pelagodoxa_henryana	((((((Hydriastele_microspadix	Dypsis_decaryi)	Kentiopsis_piersoniorum)	Dictyosperma_album)	Veitchia_spiralis)	Heterospathe_cagayanensis)	((Prestoea_acuminata	(Oenocarpus_bataua	Oenocarpus_minor))	Manicaria_saccifera)))	Geonoma_undata)	Leopoldinia_pulchra)	((Podococcus_barteri	((Chamaedorea_seifrizii	Orania_palindan)	(Serenoa_repens	(Sabal_domingensis	Phoenix_dactylifera))))	(Sclerosperma_profizianum	Roystonea_regia)))))	Nypa_fruticans);
((((Chamaedorea_seifrizii	(Phoenix_dactylifera	(Serenoa_repens	Sabal_domingensis)))	Sclerosperma_profizianum)	((Pseudophoenix_vinifera	(Attalea_speciosa	((Bactris_major	(Elaeis_guineensis	Elaeis_oleifera))	((Reinhardtia_gracilis	Reinhardtia_simplex)	(Reinhardtia_latisecta	Reinhardtia_paiewonskiana)))))	(Roystonea_regia	((((Pelagodoxa_henryana	((((((Heterospathe_cagayanensis	Kentiopsis_piersoniorum)	Veitchia_spiralis)	Hydriastele_microspadix)	Dypsis_decaryi)	Dictyosperma_album)	((Prestoea_acuminata	(Oenocarpus_bataua	Oenocarpus_minor))	Manicaria_saccifera)))	Geonoma_undata)	Leopoldinia_pulchra)	(Orania_palindan	Podococcus_barteri)))))	Nypa_fruticans);
((((Bactris_major	(Elaeis_guineensis	Elaeis_oleifera))	(((Podococcus_barteri	Reinhardtia_gracilis)	Reinhardtia_simplex)	(Reinhardtia_latisecta	Reinhardtia_paiewonskiana)))	(((Leopoldinia_pulchra	Geonoma_undata)	(Pelagodoxa_henryana	((((((Heterospathe_cagayanensis	Kentiopsis_piersoniorum)	Hydriastele_microspadix)	Veitchia_spiralis)	Dypsis_decaryi)	Dictyosperma_album)	((Prestoea_acuminata	(Oenocarpus_bataua	Oenocarpus_minor))	Manicaria_saccifera))))	(Pseudophoenix_vinifera	((Sclerosperma_profizianum	(Attalea_speciosa	((Chamaedorea_seifrizii	(Phoenix_dactylifera	(Serenoa_repens	Sabal_domingensis)))	Roystonea_regia)))	Orania_palindan))))	Nypa_fruticans);
(((((((((Dypsis_decaryi	((Heterospathe_cagayanensis	Kentiopsis_piersoniorum)	Veitchia_spiralis))	Hydriastele_microspadix)	Dictyosperma_album)	((Prestoea_acuminata	(Oenocarpus_bataua	Oenocarpus_minor))	Leopoldinia_pulchra))	Geonoma_undata)	(Manicaria_saccifera	Pelagodoxa_henryana))	(((Phoenix_dactylifera	(Serenoa_repens	Sabal_domingensis))	Pseudophoenix_vinifera)	(Sclerosperma_profizianum	((Chamaedorea_seifrizii	Orania_palindan)	Roystonea_regia))))	((Attalea_speciosa	((Bactris_major	Elaeis_guineensis)	Elaeis_oleifera))	(((Podococcus_barteri	Reinhardtia_gracilis)	Reinhardtia_simplex)	(Reinhardtia_latisecta	Reinhardtia_paiewonskiana))))	Nypa_fruticans);
((((Sclerosperma_profizianum	(((Phoenix_dactylifera	(Serenoa_repens	Sabal_domingensis))	Chamaedorea_seifrizii)	Orania_palindan))	Roystonea_regia)	(Pseudophoenix_vinifera	(((Reinhardtia_paiewonskiana	((Reinhardtia_gracilis	Reinhardtia_simplex)	Reinhardtia_latisecta))	(Leopoldinia_pulchra	((Elaeis_guineensis	Elaeis_oleifera)	((Podococcus_barteri	Bactris_major)	Attalea_speciosa))))	(Geonoma_undata	((((Hydriastele_microspadix	Dictyosperma_album)	((Dypsis_decaryi	Veitchia_spiralis)	(Heterospathe_cagayanensis	Kentiopsis_piersoniorum)))	(Prestoea_acuminata	(Oenocarpus_bataua	Oenocarpus_minor)))	(Manicaria_saccifera	Pelagodoxa_henryana))))))	Nypa_fruticans);
(((((((Dictyosperma_album	(Veitchia_spiralis	((Dypsis_decaryi	(Hydriastele_microspadix	Heterospathe_cagayanensis))	Kentiopsis_piersoniorum)))	(Pelagodoxa_henryana	(Prestoea_acuminata	(Oenocarpus_bataua	Oenocarpus_minor))))	Manicaria_saccifera)	Geonoma_undata)	Leopoldinia_pulchra)	((Pseudophoenix_vinifera	(((Reinhardtia_latisecta	Reinhardtia_paiewonskiana)	(Reinhardtia_gracilis	Reinhardtia_simplex))	(((Elaeis_guineensis	Elaeis_oleifera)	Attalea_speciosa)	(Podococcus_barteri	Bactris_major))))	((Orania_palindan	Sclerosperma_profizianum)	(((Phoenix_dactylifera	(Serenoa_repens	Sabal_domingensis))	Chamaedorea_seifrizii)	Roystonea_regia))))	Nypa_fruticans);
(((Pseudophoenix_vinifera	(Phoenix_dactylifera	(Sabal_domingensis	Serenoa_repens)))	((((((Elaeis_guineensis	Elaeis_oleifera)	Bactris_major)	((Reinhardtia_latisecta	Reinhardtia_paiewonskiana)	((Podococcus_barteri	Reinhardtia_gracilis)	Reinhardtia_simplex)))	Attalea_speciosa)	((((Geonoma_undata	(((Pelagodoxa_henryana	Manicaria_saccifera)	((Oenocarpus_bataua	Oenocarpus_minor)	Prestoea_acuminata))	((Veitchia_spiralis	(Kentiopsis_piersoniorum	(Dypsis_decaryi	(Dictyosperma_album	Hydriastele_microspadix))))	Heterospathe_cagayanensis)))	Leopoldinia_pulchra)	(Chamaedorea_seifrizii	Orania_palindan))	Roystonea_regia))	Sclerosperma_profizianum))	Nypa_fruticans);
(((((((Elaeis_oleifera	Elaeis_guineensis)	(Attalea_speciosa	Bactris_major))	((Reinhardtia_latisecta	Reinhardtia_paiewonskiana)	(Reinhardtia_gracilis	Reinhardtia_simplex)))	((((((Oenocarpus_bataua	Oenocarpus_minor)	Prestoea_acuminata)	(Dypsis_decaryi	(Veitchia_spiralis	(Hydriastele_microspadix	Manicaria_saccifera))))	((Dictyosperma_album	(Heterospathe_cagayanensis	Kentiopsis_piersoniorum))	(Podococcus_barteri	Pelagodoxa_henryana)))	(Leopoldinia_pulchra	Geonoma_undata))	(Orania_palindan	(Sclerosperma_profizianum	Roystonea_regia))))	Pseudophoenix_vinifera)	(Chamaedorea_seifrizii	(Phoenix_dactylifera	(Sabal_domingensis	Serenoa_repens))))	Nypa_fruticans);
((((Sclerosperma_profizianum	Roystonea_regia)	((Pseudophoenix_vinifera	(((((Elaeis_oleifera	Elaeis_guineensis)	Bactris_major)	((Reinhardtia_latisecta	Reinhardtia_paiewonskiana)	((Podococcus_barteri	Reinhardtia_gracilis)	Reinhardtia_simplex)))	Attalea_speciosa)	(Leopoldinia_pulchra	((Prestoea_acuminata	Geonoma_undata)	(((Pelagodoxa_henryana	Manicaria_saccifera)	(Oenocarpus_bataua	Oenocarpus_minor))	(((Heterospathe_cagayanensis	Kentiopsis_piersoniorum)	Dictyosperma_album)	(Veitchia_spiralis	(Dypsis_decaryi	Hydriastele_microspadix))))))))	Orania_palindan))	(Chamaedorea_seifrizii	(Phoenix_dactylifera	(Sabal_domingensis	Serenoa_repens))))	Nypa_fruticans);
((Sclerosperma_profizianum	((((((Reinhardtia_latisecta	Reinhardtia_paiewonskiana)	(Reinhardtia_gracilis	Reinhardtia_simplex))	(((Elaeis_oleifera	Elaeis_guineensis)	Bactris_major)	Attalea_speciosa))	(Podococcus_barteri	Pseudophoenix_vinifera))	((((Dypsis_decaryi	(((Kentiopsis_piersoniorum	Dictyosperma_album)	Veitchia_spiralis)	Hydriastele_microspadix))	Heterospathe_cagayanensis)	((Geonoma_undata	Pelagodoxa_henryana)	(Manicaria_saccifera	(Leopoldinia_pulchra	(Prestoea_acuminata	(Oenocarpus_bataua	Oenocarpus_minor))))))	Orania_palindan))	(Roystonea_regia	(Chamaedorea_seifrizii	(Phoenix_dactylifera	(Sabal_domingensis	Serenoa_repens))))))	Nypa_fruticans);
((Pseudophoenix_vinifera	(((((((Reinhardtia_latisecta	Reinhardtia_paiewonskiana)	((Podococcus_barteri	Reinhardtia_gracilis)	Reinhardtia_simplex))	(((Elaeis_oleifera	Elaeis_guineensis)	Attalea_speciosa)	Bactris_major))	((((Pelagodoxa_henryana	Geonoma_undata)	((((Dypsis_decaryi	Hydriastele_microspadix)	Veitchia_spiralis)	(Heterospathe_cagayanensis	Kentiopsis_piersoniorum))	Dictyosperma_album))	((Prestoea_acuminata	(Oenocarpus_bataua	Oenocarpus_minor))	Manicaria_saccifera))	Leopoldinia_pulchra))	(Chamaedorea_seifrizii	Orania_palindan))	(Sclerosperma_profizianum	Roystonea_regia))	(Phoenix_dactylifera	(Sabal_domingensis	Serenoa_repens))))	Nypa_fruticans);
((Chamaedorea_seifrizii	(((((Elaeis_oleifera	Elaeis_guineensis)	Bactris_major)	Attalea_speciosa)	((Reinhardtia_latisecta	Reinhardtia_paiewonskiana)	(Reinhardtia_gracilis	Reinhardtia_simplex)))	((Leopoldinia_pulchra	((((Dypsis_decaryi	((Kentiopsis_piersoniorum	(Veitchia_spiralis	Dictyosperma_album))	Hydriastele_microspadix))	Heterospathe_cagayanensis)	((Prestoea_acuminata	(Oenocarpus_bataua	Oenocarpus_minor))	(Pelagodoxa_henryana	Manicaria_saccifera)))	Geonoma_undata))	(Roystonea_regia	((Orania_palindan	Sclerosperma_profizianum)	((Phoenix_dactylifera	(Sabal_domingensis	Serenoa_repens))	(Podococcus_barteri	Pseudophoenix_vinifera)))))))	Nypa_fruticans);
(((((Sclerosperma_profizianum	Roystonea_regia)	((Chamaedorea_seifrizii	Orania_palindan)	(Phoenix_dactylifera	(Sabal_domingensis	Serenoa_repens))))	((((((Dypsis_decaryi	(Hydriastele_microspadix	(Veitchia_spiralis	(Heterospathe_cagayanensis	Kentiopsis_piersoniorum))))	Dictyosperma_album)	Geonoma_undata)	(Prestoea_acuminata	(Oenocarpus_bataua	Oenocarpus_minor)))	(Pelagodoxa_henryana	Manicaria_saccifera))	Pseudophoenix_vinifera))	(Leopoldinia_pulchra	((((Elaeis_oleifera	Elaeis_guineensis)	Bactris_major)	Attalea_speciosa)	((Reinhardtia_gracilis	Podococcus_barteri)	((Reinhardtia_paiewonskiana	Reinhardtia_latisecta)	Reinhardtia_simplex)))))	Nypa_fruticans);
(((((Sclerosperma_profizianum	Roystonea_regia)	(Orania_palindan	((Phoenix_dactylifera	(Sabal_domingensis	Serenoa_repens))	Chamaedorea_seifrizii)))	((((Leopoldinia_pulchra	((Elaeis_oleifera	Elaeis_guineensis)	Bactris_major))	((Reinhardtia_paiewonskiana	Reinhardtia_latisecta)	((Podococcus_barteri	Reinhardtia_gracilis)	Reinhardtia_simplex)))	Attalea_speciosa)	(((((Heterospathe_cagayanensis	(Dypsis_decaryi	(Hydriastele_microspadix	Kentiopsis_piersoniorum)))	Dictyosperma_album)	Veitchia_spiralis)	((Pelagodoxa_henryana	Manicaria_saccifera)	(Prestoea_acuminata	(Oenocarpus_bataua	Oenocarpus_minor))))	Geonoma_undata)))	Pseudophoenix_vinifera)	Nypa_fruticans);
(((((Sclerosperma_profizianum	(((Phoenix_dactylifera	(Sabal_domingensis	Serenoa_repens))	Chamaedorea_seifrizii)	Roystonea_regia))	Orania_palindan)	Pseudophoenix_vinifera)	((((Reinhardtia_paiewonskiana	Reinhardtia_latisecta)	((Podococcus_barteri	Reinhardtia_gracilis)	Reinhardtia_simplex))	(((Elaeis_oleifera	Elaeis_guineensis)	Bactris_major)	Attalea_speciosa))	(Leopoldinia_pulchra	((Prestoea_acuminata	Geonoma_undata)	(((Manicaria_saccifera	(Oenocarpus_bataua	Oenocarpus_minor))	Pelagodoxa_henryana)	((((Kentiopsis_piersoniorum	Dictyosperma_album)	(Hydriastele_microspadix	Veitchia_spiralis))	Dypsis_decaryi)	Heterospathe_cagayanensis))))))	Nypa_fruticans);
(((Sclerosperma_profizianum	((Phoenix_dactylifera	(Sabal_domingensis	Serenoa_repens))	Chamaedorea_seifrizii))	((Pseudophoenix_vinifera	(((Reinhardtia_paiewonskiana	Reinhardtia_latisecta)	((Podococcus_barteri	Reinhardtia_gracilis)	Reinhardtia_simplex))	(((Elaeis_oleifera	Elaeis_guineensis)	Bactris_major)	Attalea_speciosa)))	(((((Orania_palindan	Pelagodoxa_henryana)	Manicaria_saccifera)	((Prestoea_acuminata	Geonoma_undata)	((Oenocarpus_bataua	Oenocarpus_minor)	(((((Dypsis_decaryi	Kentiopsis_piersoniorum)	Dictyosperma_album)	Veitchia_spiralis)	Hydriastele_microspadix)	Heterospathe_cagayanensis))))	Leopoldinia_pulchra)	Roystonea_regia)))	Nypa_fruticans);
(((((Attalea_speciosa	(Bactris_major	(Elaeis_guineensis	Elaeis_oleifera)))	(Reinhardtia_latisecta	(Reinhardtia_paiewonskiana	((Podococcus_barteri	Reinhardtia_gracilis)	Reinhardtia_simplex))))	(((((Dictyosperma_album	(((Heterospathe_cagayanensis	Kentiopsis_piersoniorum)	Hydriastele_microspadix)	Dypsis_decaryi))	Veitchia_spiralis)	Geonoma_undata)	Leopoldinia_pulchra)	((Manicaria_saccifera	(Prestoea_acuminata	(Oenocarpus_minor	Oenocarpus_bataua)))	Pelagodoxa_henryana)))	(((Chamaedorea_seifrizii	Orania_palindan)	Sclerosperma_profizianum)	((Pseudophoenix_vinifera	((Sabal_domingensis	Serenoa_repens)	Phoenix_dactylifera))	Roystonea_regia)))	Nypa_fruticans);
((((Pseudophoenix_vinifera	((Attalea_speciosa	(Bactris_major	(Elaeis_guineensis	Elaeis_oleifera)))	((Reinhardtia_latisecta	(Reinhardtia_paiewonskiana	(Podococcus_barteri	Reinhardtia_gracilis)))	Reinhardtia_simplex)))	(Orania_palindan	(Geonoma_undata	(Leopoldinia_pulchra	(Manicaria_saccifera	((Prestoea_acuminata	(Oenocarpus_minor	Oenocarpus_bataua))	(((Hydriastele_microspadix	(((Veitchia_spiralis	Dypsis_decaryi)	Dictyosperma_album)	Kentiopsis_piersoniorum))	Heterospathe_cagayanensis)	Pelagodoxa_henryana)))))))	(Sclerosperma_profizianum	(Roystonea_regia	(((Sabal_domingensis	Serenoa_repens)	Phoenix_dactylifera)	Chamaedorea_seifrizii))))	Nypa_fruticans);
((((Orania_palindan	(Sclerosperma_profizianum	(Roystonea_regia	(((Sabal_domingensis	Serenoa_repens)	Phoenix_dactylifera)	Chamaedorea_seifrizii))))	Pseudophoenix_vinifera)	((Attalea_speciosa	(((Reinhardtia_latisecta	Reinhardtia_paiewonskiana)	((Podococcus_barteri	Reinhardtia_gracilis)	Reinhardtia_simplex))	(Bactris_major	(Elaeis_guineensis	Elaeis_oleifera))))	(Leopoldinia_pulchra	(((((Hydriastele_microspadix	((Veitchia_spiralis	Dictyosperma_album)	Kentiopsis_piersoniorum))	Dypsis_decaryi)	Heterospathe_cagayanensis)	Geonoma_undata)	(Pelagodoxa_henryana	(Manicaria_saccifera	(Prestoea_acuminata	(Oenocarpus_minor	Oenocarpus_bataua))))))))	Nypa_fruticans);
((((((Sclerosperma_profizianum	(Roystonea_regia	Attalea_speciosa))	((Serenoa_repens	(Phoenix_dactylifera	Sabal_domingensis))	Orania_palindan))	Pseudophoenix_vinifera)	(((Reinhardtia_latisecta	Reinhardtia_paiewonskiana)	(Reinhardtia_gracilis	Reinhardtia_simplex))	Podococcus_barteri))	((Chamaedorea_seifrizii	(Bactris_major	(Elaeis_guineensis	Elaeis_oleifera)))	((Leopoldinia_pulchra	(((Veitchia_spiralis	(((Kentiopsis_piersoniorum	Hydriastele_microspadix)	Dypsis_decaryi)	Dictyosperma_album))	Heterospathe_cagayanensis)	((Prestoea_acuminata	(Oenocarpus_minor	Oenocarpus_bataua))	(Pelagodoxa_henryana	Manicaria_saccifera))))	Geonoma_undata)))	Nypa_fruticans);
(((Pseudophoenix_vinifera	(Phoenix_dactylifera	(Sabal_domingensis	Serenoa_repens)))	((Chamaedorea_seifrizii	((Bactris_major	(Elaeis_guineensis	Elaeis_oleifera))	(Orania_palindan	((Manicaria_saccifera	(((Geonoma_undata	Leopoldinia_pulchra)	(((Hydriastele_microspadix	Dypsis_decaryi)	(Veitchia_spiralis	(Kentiopsis_piersoniorum	Dictyosperma_album)))	Heterospathe_cagayanensis))	(Prestoea_acuminata	(Oenocarpus_minor	Oenocarpus_bataua))))	Pelagodoxa_henryana))))	(((((Reinhardtia_latisecta	Reinhardtia_paiewonskiana)	((Podococcus_barteri	Reinhardtia_gracilis)	Reinhardtia_simplex))	Attalea_speciosa)	Roystonea_regia)	Sclerosperma_profizianum)))	Nypa_fruticans);
((((((Roystonea_regia	Sclerosperma_profizianum)	Chamaedorea_seifrizii)	((Orania_palindan	((((Veitchia_spiralis	((Dypsis_decaryi	(Kentiopsis_piersoniorum	Hydriastele_microspadix))	Dictyosperma_album))	Heterospathe_cagayanensis)	((Prestoea_acuminata	(Oenocarpus_minor	Oenocarpus_bataua))	(Manicaria_saccifera	Pelagodoxa_henryana)))	(Leopoldinia_pulchra	Geonoma_undata)))	(((Elaeis_guineensis	Elaeis_oleifera)	((Reinhardtia_latisecta	Reinhardtia_paiewonskiana)	(Reinhardtia_gracilis	Reinhardtia_simplex)))	((Podococcus_barteri	Bactris_major)	Attalea_speciosa))))	(Phoenix_dactylifera	(Sabal_domingensis	Serenoa_repens)))	Pseudophoenix_vinifera)	Nypa_fruticans);
(((Phoenix_dactylifera	(Sabal_domingensis	Serenoa_repens))	(((Roystonea_regia	Sclerosperma_profizianum)	((((Attalea_speciosa	(Elaeis_guineensis	Elaeis_oleifera))	(Leopoldinia_pulchra	((Podococcus_barteri	Bactris_major)	((Reinhardtia_latisecta	Reinhardtia_paiewonskiana)	(Reinhardtia_gracilis	Reinhardtia_simplex)))))	((((Dictyosperma_album	(Veitchia_spiralis	(Dypsis_decaryi	((Heterospathe_cagayanensis	Kentiopsis_piersoniorum)	Hydriastele_microspadix))))	(((Prestoea_acuminata	(Oenocarpus_minor	Oenocarpus_bataua))	Manicaria_saccifera)	Pelagodoxa_henryana))	Geonoma_undata)	Chamaedorea_seifrizii))	Orania_palindan))	Pseudophoenix_vinifera))	Nypa_fruticans);
(((Chamaedorea_seifrizii	((((Pseudophoenix_vinifera	(Sabal_domingensis	(Serenoa_repens	Phoenix_dactylifera)))	(Roystonea_regia	Sclerosperma_profizianum))	(Orania_palindan	Podococcus_barteri))	(Leopoldinia_pulchra	(((Prestoea_acuminata	Geonoma_undata)	(((Oenocarpus_minor	Oenocarpus_bataua)	Manicaria_saccifera)	Pelagodoxa_henryana))	((Dypsis_decaryi	((Veitchia_spiralis	(Kentiopsis_piersoniorum	Dictyosperma_album))	Hydriastele_microspadix))	Heterospathe_cagayanensis)))))	((((Reinhardtia_latisecta	Reinhardtia_paiewonskiana)	(Reinhardtia_gracilis	Reinhardtia_simplex))	Attalea_speciosa)	(Bactris_major	(Elaeis_guineensis	Elaeis_oleifera))))	Nypa_fruticans);
((Roystonea_regia	((Orania_palindan	((Geonoma_undata	(Leopoldinia_pulchra	((Dypsis_decaryi	((Manicaria_saccifera	(Prestoea_acuminata	(Oenocarpus_minor	Oenocarpus_bataua)))	Pelagodoxa_henryana))	((Heterospathe_cagayanensis	(Veitchia_spiralis	(Hydriastele_microspadix	Kentiopsis_piersoniorum)))	Dictyosperma_album))))	(Pseudophoenix_vinifera	(((Reinhardtia_latisecta	Reinhardtia_paiewonskiana)	((Podococcus_barteri	Reinhardtia_gracilis)	Reinhardtia_simplex))	((Bactris_major	(Elaeis_guineensis	Elaeis_oleifera))	Attalea_speciosa)))))	((Chamaedorea_seifrizii	(Phoenix_dactylifera	(Sabal_domingensis	Serenoa_repens)))	Sclerosperma_profizianum)))	Nypa_fruticans);
(((((Reinhardtia_latisecta	Reinhardtia_paiewonskiana)	(Reinhardtia_gracilis	Reinhardtia_simplex))	((Bactris_major	(Elaeis_guineensis	Elaeis_oleifera))	Attalea_speciosa))	((Podococcus_barteri	((((Manicaria_saccifera	(Prestoea_acuminata	(Oenocarpus_minor	Oenocarpus_bataua)))	Pelagodoxa_henryana)	(((Dypsis_decaryi	Hydriastele_microspadix)	((Kentiopsis_piersoniorum	Dictyosperma_album)	Veitchia_spiralis))	Heterospathe_cagayanensis))	(Geonoma_undata	Leopoldinia_pulchra)))	((Pseudophoenix_vinifera	(Phoenix_dactylifera	(Sabal_domingensis	Serenoa_repens)))	((Sclerosperma_profizianum	(Orania_palindan	Chamaedorea_seifrizii))	Roystonea_regia))))	Nypa_fruticans);
(((((((Prestoea_acuminata	(Oenocarpus_minor	Oenocarpus_bataua))	(Pelagodoxa_henryana	Manicaria_saccifera))	((((Dypsis_decaryi	Hydriastele_microspadix)	(Dictyosperma_album	Kentiopsis_piersoniorum))	Veitchia_spiralis)	Heterospathe_cagayanensis))	(Podococcus_barteri	Geonoma_undata))	(((Pseudophoenix_vinifera	(Sabal_domingensis	(Serenoa_repens	Phoenix_dactylifera)))	Roystonea_regia)	(Orania_palindan	Sclerosperma_profizianum)))	(Chamaedorea_seifrizii	((Leopoldinia_pulchra	(((Reinhardtia_gracilis	Reinhardtia_simplex)	(Reinhardtia_latisecta	Reinhardtia_paiewonskiana))	((Elaeis_oleifera	Elaeis_guineensis)	Bactris_major)))	Attalea_speciosa)))	Nypa_fruticans);
(((((Leopoldinia_pulchra	((Elaeis_oleifera	Elaeis_guineensis)	(Bactris_major	Attalea_speciosa)))	((Reinhardtia_gracilis	Reinhardtia_simplex)	(Reinhardtia_latisecta	Reinhardtia_paiewonskiana)))	(((((Prestoea_acuminata	(Oenocarpus_minor	Oenocarpus_bataua))	(Pelagodoxa_henryana	Manicaria_saccifera))	(Dictyosperma_album	((((Heterospathe_cagayanensis	Kentiopsis_piersoniorum)	Hydriastele_microspadix)	Dypsis_decaryi)	Veitchia_spiralis)))	Geonoma_undata)	((Sclerosperma_profizianum	((Pseudophoenix_vinifera	(Phoenix_dactylifera	(Sabal_domingensis	Serenoa_repens)))	Roystonea_regia))	(Orania_palindan	Podococcus_barteri))))	Chamaedorea_seifrizii)	Nypa_fruticans);
(((((Bactris_major	(Elaeis_oleifera	Elaeis_guineensis))	((Reinhardtia_gracilis	Reinhardtia_simplex)	(Reinhardtia_latisecta	Reinhardtia_paiewonskiana)))	Attalea_speciosa)	(Sclerosperma_profizianum	((Pseudophoenix_vinifera	(Chamaedorea_seifrizii	(Phoenix_dactylifera	(Sabal_domingensis	Serenoa_repens))))	(Roystonea_regia	(Podococcus_barteri	(Orania_palindan	((Leopoldinia_pulchra	Geonoma_undata)	(((Prestoea_acuminata	(Oenocarpus_minor	Oenocarpus_bataua))	(Pelagodoxa_henryana	Manicaria_saccifera))	(Dictyosperma_album	((Heterospathe_cagayanensis	Kentiopsis_piersoniorum)	(Hydriastele_microspadix	(Dypsis_decaryi	Veitchia_spiralis))))))))))))	Nypa_fruticans);
(((Chamaedorea_seifrizii	(((Reinhardtia_gracilis	Reinhardtia_simplex)	(Reinhardtia_latisecta	Reinhardtia_paiewonskiana))	((Bactris_major	(Elaeis_oleifera	Elaeis_guineensis))	Attalea_speciosa)))	(Pseudophoenix_vinifera	((Phoenix_dactylifera	(Sabal_domingensis	Serenoa_repens))	(((Sclerosperma_profizianum	Orania_palindan)	(Podococcus_barteri	((Leopoldinia_pulchra	Geonoma_undata)	(((Prestoea_acuminata	(Oenocarpus_minor	Oenocarpus_bataua))	(Pelagodoxa_henryana	Manicaria_saccifera))	(Dictyosperma_album	(((Heterospathe_cagayanensis	Kentiopsis_piersoniorum)	(Hydriastele_microspadix	Dypsis_decaryi))	Veitchia_spiralis))))))	Roystonea_regia))))	Nypa_fruticans);
(((Chamaedorea_seifrizii	(Phoenix_dactylifera	(Sabal_domingensis	Serenoa_repens)))	(Sclerosperma_profizianum	(((Podococcus_barteri	(Pseudophoenix_vinifera	((((Reinhardtia_gracilis	Reinhardtia_simplex)	(Reinhardtia_latisecta	Reinhardtia_paiewonskiana))	((Elaeis_oleifera	(Bactris_major	Elaeis_guineensis))	Attalea_speciosa))	((Leopoldinia_pulchra	Geonoma_undata)	(((Prestoea_acuminata	(Oenocarpus_minor	Oenocarpus_bataua))	(Pelagodoxa_henryana	Manicaria_saccifera))	(Dictyosperma_album	(((Heterospathe_cagayanensis	Kentiopsis_piersoniorum)	(Hydriastele_microspadix	Dypsis_decaryi))	Veitchia_spiralis)))))))	Orania_palindan)	Roystonea_regia)))	Nypa_fruticans);
(((((Leopoldinia_pulchra	(((Podococcus_barteri	Reinhardtia_gracilis)	Reinhardtia_simplex)	(Reinhardtia_latisecta	Reinhardtia_paiewonskiana)))	(((Elaeis_oleifera	Elaeis_guineensis)	Bactris_major)	Attalea_speciosa))	(((Prestoea_acuminata	(Oenocarpus_minor	Oenocarpus_bataua))	(Pelagodoxa_henryana	Manicaria_saccifera))	(Geonoma_undata	(Dictyosperma_album	((Heterospathe_cagayanensis	(Dypsis_decaryi	(Hydriastele_microspadix	Kentiopsis_piersoniorum)))	Veitchia_spiralis)))))	(((Chamaedorea_seifrizii	Orania_palindan)	Sclerosperma_profizianum)	((Pseudophoenix_vinifera	(Phoenix_dactylifera	(Sabal_domingensis	Serenoa_repens)))	Roystonea_regia)))	Nypa_fruticans);
(((((Chamaedorea_seifrizii	(Phoenix_dactylifera	(Sabal_domingensis	Serenoa_repens)))	Sclerosperma_profizianum)	((Orania_palindan	(((Prestoea_acuminata	(Oenocarpus_minor	Oenocarpus_bataua))	(Pelagodoxa_henryana	Manicaria_saccifera))	(Geonoma_undata	(Dictyosperma_album	((Hydriastele_microspadix	(Dypsis_decaryi	(Heterospathe_cagayanensis	Kentiopsis_piersoniorum)))	Veitchia_spiralis)))))	Roystonea_regia))	(Pseudophoenix_vinifera	((((Elaeis_oleifera	Elaeis_guineensis)	Bactris_major)	(Leopoldinia_pulchra	(((Podococcus_barteri	Reinhardtia_gracilis)	Reinhardtia_simplex)	(Reinhardtia_latisecta	Reinhardtia_paiewonskiana))))	Attalea_speciosa)))	Nypa_fruticans);
(((Phoenix_dactylifera	(Sabal_domingensis	Serenoa_repens))	(((((((Elaeis_oleifera	Elaeis_guineensis)	Bactris_major)	(((Podococcus_barteri	Reinhardtia_gracilis)	Reinhardtia_simplex)	(Reinhardtia_latisecta	Reinhardtia_paiewonskiana)))	Attalea_speciosa)	(Leopoldinia_pulchra	(((Prestoea_acuminata	(Oenocarpus_minor	Oenocarpus_bataua))	(Pelagodoxa_henryana	Manicaria_saccifera))	(Geonoma_undata	(Dictyosperma_album	(((Heterospathe_cagayanensis	Kentiopsis_piersoniorum)	(Hydriastele_microspadix	Dypsis_decaryi))	Veitchia_spiralis))))))	(Sclerosperma_profizianum	(Roystonea_regia	Pseudophoenix_vinifera)))	(Orania_palindan	Chamaedorea_seifrizii)))	Nypa_fruticans);
(((Phoenix_dactylifera	(Sabal_domingensis	Serenoa_repens))	(((((((Elaeis_oleifera	Elaeis_guineensis)	(Podococcus_barteri	Bactris_major))	((Reinhardtia_gracilis	Reinhardtia_simplex)	(Reinhardtia_latisecta	Reinhardtia_paiewonskiana)))	Attalea_speciosa)	(Roystonea_regia	((Orania_palindan	Chamaedorea_seifrizii)	((Leopoldinia_pulchra	((((Prestoea_acuminata	(Oenocarpus_minor	Oenocarpus_bataua))	Manicaria_saccifera)	((Dypsis_decaryi	(((Dictyosperma_album	Veitchia_spiralis)	Kentiopsis_piersoniorum)	Hydriastele_microspadix))	Heterospathe_cagayanensis))	Pelagodoxa_henryana))	Geonoma_undata))))	Sclerosperma_profizianum)	Pseudophoenix_vinifera))	Nypa_fruticans);
((Pseudophoenix_vinifera	((((Leopoldinia_pulchra	(((Prestoea_acuminata	(Oenocarpus_minor	Oenocarpus_bataua))	(Pelagodoxa_henryana	Manicaria_saccifera))	((Veitchia_spiralis	((Heterospathe_cagayanensis	Kentiopsis_piersoniorum)	(Hydriastele_microspadix	Dypsis_decaryi)))	Dictyosperma_album)))	Geonoma_undata)	(((Elaeis_oleifera	Elaeis_guineensis)	Attalea_speciosa)	(Bactris_major	(Reinhardtia_simplex	(Reinhardtia_latisecta	((Podococcus_barteri	Reinhardtia_gracilis)	Reinhardtia_paiewonskiana))))))	((Sclerosperma_profizianum	Roystonea_regia)	(Orania_palindan	(Chamaedorea_seifrizii	(Phoenix_dactylifera	(Sabal_domingensis	Serenoa_repens)))))))	Nypa_fruticans);
(((((Sclerosperma_profizianum	((Phoenix_dactylifera	(Serenoa_repens	Sabal_domingensis))	Pseudophoenix_vinifera))	(Podococcus_barteri	(Roystonea_regia	(((Manicaria_saccifera	(Geonoma_undata	((Dictyosperma_album	((Hydriastele_microspadix	Veitchia_spiralis)	(Heterospathe_cagayanensis	Kentiopsis_piersoniorum)))	Dypsis_decaryi)))	((Prestoea_acuminata	((Oenocarpus_minor	Oenocarpus_bataua)	Leopoldinia_pulchra))	Pelagodoxa_henryana))	Orania_palindan))))	Chamaedorea_seifrizii)	(((Reinhardtia_latisecta	Reinhardtia_paiewonskiana)	(Reinhardtia_gracilis	Reinhardtia_simplex))	((Bactris_major	(Elaeis_oleifera	Elaeis_guineensis))	Attalea_speciosa)))	Nypa_fruticans);
(((Chamaedorea_seifrizii	(Phoenix_dactylifera	(Serenoa_repens	Sabal_domingensis)))	(Sclerosperma_profizianum	((Orania_palindan	(Roystonea_regia	((((((Hydriastele_microspadix	Dictyosperma_album)	(Dypsis_decaryi	Veitchia_spiralis))	Kentiopsis_piersoniorum)	Heterospathe_cagayanensis)	((Prestoea_acuminata	(Oenocarpus_minor	Oenocarpus_bataua))	(Pelagodoxa_henryana	Manicaria_saccifera)))	(Leopoldinia_pulchra	Geonoma_undata))))	(Pseudophoenix_vinifera	((Attalea_speciosa	(Elaeis_oleifera	Elaeis_guineensis))	(Bactris_major	((Reinhardtia_latisecta	Reinhardtia_paiewonskiana)	((Podococcus_barteri	Reinhardtia_gracilis)	Reinhardtia_simplex))))))))	Nypa_fruticans);
(((Pseudophoenix_vinifera	((Bactris_major	(Attalea_speciosa	(Elaeis_oleifera	Elaeis_guineensis)))	((Reinhardtia_latisecta	Reinhardtia_paiewonskiana)	((Podococcus_barteri	Reinhardtia_gracilis)	Reinhardtia_simplex))))	((((Chamaedorea_seifrizii	(Phoenix_dactylifera	(Serenoa_repens	Sabal_domingensis)))	Roystonea_regia)	(Orania_palindan	Sclerosperma_profizianum))	((((Prestoea_acuminata	Geonoma_undata)	(((Hydriastele_microspadix	Dypsis_decaryi)	Dictyosperma_album)	(Veitchia_spiralis	(Heterospathe_cagayanensis	Kentiopsis_piersoniorum))))	Leopoldinia_pulchra)	(((Oenocarpus_minor	Oenocarpus_bataua)	Manicaria_saccifera)	Pelagodoxa_henryana))))	Nypa_fruticans);
(((((Roystonea_regia	Sclerosperma_profizianum)	((Phoenix_dactylifera	(Serenoa_repens	Sabal_domingensis))	(Chamaedorea_seifrizii	Orania_palindan)))	((Geonoma_undata	((Pelagodoxa_henryana	Manicaria_saccifera)	((Prestoea_acuminata	(Oenocarpus_minor	Oenocarpus_bataua))	((Veitchia_spiralis	(Dypsis_decaryi	(Hydriastele_microspadix	(Dictyosperma_album	Kentiopsis_piersoniorum))))	Heterospathe_cagayanensis))))	((Leopoldinia_pulchra	(Attalea_speciosa	((Elaeis_oleifera	Elaeis_guineensis)	Bactris_major)))	((Reinhardtia_latisecta	Reinhardtia_paiewonskiana)	((Podococcus_barteri	Reinhardtia_gracilis)	Reinhardtia_simplex)))))	Pseudophoenix_vinifera)	Nypa_fruticans);
(((((Elaeis_oleifera	Elaeis_guineensis)	Bactris_major)	(((Reinhardtia_latisecta	Reinhardtia_paiewonskiana)	(Reinhardtia_gracilis	Reinhardtia_simplex))	Attalea_speciosa))	(((((((Phoenix_dactylifera	(Serenoa_repens	Sabal_domingensis))	Pseudophoenix_vinifera)	(Roystonea_regia	Sclerosperma_profizianum))	Orania_palindan)	(((Manicaria_saccifera	(Pelagodoxa_henryana	(Prestoea_acuminata	(Oenocarpus_minor	Oenocarpus_bataua))))	(Dictyosperma_album	(Veitchia_spiralis	(Hydriastele_microspadix	(Dypsis_decaryi	(Kentiopsis_piersoniorum	Heterospathe_cagayanensis))))))	(Geonoma_undata	Leopoldinia_pulchra)))	Podococcus_barteri)	Chamaedorea_seifrizii))	Nypa_fruticans);
((((Roystonea_regia	(Podococcus_barteri	(Orania_palindan	((((Manicaria_saccifera	(Prestoea_acuminata	(Oenocarpus_minor	Oenocarpus_bataua)))	(Geonoma_undata	((Dictyosperma_album	(Veitchia_spiralis	(Hydriastele_microspadix	(Kentiopsis_piersoniorum	Heterospathe_cagayanensis))))	Dypsis_decaryi)))	Pelagodoxa_henryana)	Leopoldinia_pulchra))))	(Sclerosperma_profizianum	((Phoenix_dactylifera	(Serenoa_repens	Sabal_domingensis))	Pseudophoenix_vinifera)))	((((Reinhardtia_latisecta	Reinhardtia_paiewonskiana)	(Reinhardtia_gracilis	Reinhardtia_simplex))	(((Elaeis_oleifera	Elaeis_guineensis)	Bactris_major)	Attalea_speciosa))	Chamaedorea_seifrizii))	Nypa_fruticans);
(((((Chamaedorea_seifrizii	(Phoenix_dactylifera	(Serenoa_repens	Sabal_domingensis)))	Pseudophoenix_vinifera)	(((Roystonea_regia	(Orania_palindan	((Prestoea_acuminata	(Oenocarpus_minor	Oenocarpus_bataua))	(((Leopoldinia_pulchra	(Manicaria_saccifera	Pelagodoxa_henryana))	Geonoma_undata)	(Dictyosperma_album	(Veitchia_spiralis	(Dypsis_decaryi	(Hydriastele_microspadix	(Kentiopsis_piersoniorum	Heterospathe_cagayanensis)))))))))	Podococcus_barteri)	Sclerosperma_profizianum))	((((Elaeis_oleifera	Elaeis_guineensis)	Bactris_major)	((Reinhardtia_latisecta	Reinhardtia_paiewonskiana)	(Reinhardtia_gracilis	Reinhardtia_simplex)))	Attalea_speciosa))	Nypa_fruticans);
((((((Elaeis_oleifera	Elaeis_guineensis)	(Attalea_speciosa	Bactris_major))	((Reinhardtia_latisecta	Reinhardtia_paiewonskiana)	((Podococcus_barteri	Reinhardtia_gracilis)	Reinhardtia_simplex)))	((Leopoldinia_pulchra	((Manicaria_saccifera	(((((Kentiopsis_piersoniorum	Dictyosperma_album)	Veitchia_spiralis)	(Hydriastele_microspadix	Heterospathe_cagayanensis))	Pelagodoxa_henryana)	(Dypsis_decaryi	(Prestoea_acuminata	(Oenocarpus_minor	Oenocarpus_bataua)))))	Geonoma_undata))	(((Sclerosperma_profizianum	Roystonea_regia)	((Phoenix_dactylifera	(Serenoa_repens	Sabal_domingensis))	Pseudophoenix_vinifera))	Orania_palindan)))	Chamaedorea_seifrizii)	Nypa_fruticans);
((((Pseudophoenix_vinifera	((((Elaeis_oleifera	Elaeis_guineensis)	Bactris_major)	((Reinhardtia_latisecta	Reinhardtia_paiewonskiana)	((Podococcus_barteri	Reinhardtia_gracilis)	Reinhardtia_simplex)))	Attalea_speciosa))	((Manicaria_saccifera	((((Kentiopsis_piersoniorum	(Veitchia_spiralis	Dictyosperma_album))	(Hydriastele_microspadix	Dypsis_decaryi))	Heterospathe_cagayanensis)	((Prestoea_acuminata	(Oenocarpus_minor	Oenocarpus_bataua))	Pelagodoxa_henryana)))	(Geonoma_undata	Leopoldinia_pulchra)))	((Sclerosperma_profizianum	Roystonea_regia)	((Chamaedorea_seifrizii	Orania_palindan)	(Phoenix_dactylifera	(Serenoa_repens	Sabal_domingensis)))))	Nypa_fruticans);
((((Chamaedorea_seifrizii	Orania_palindan)	(Phoenix_dactylifera	(Serenoa_repens	Sabal_domingensis)))	((Sclerosperma_profizianum	((Pseudophoenix_vinifera	(((Reinhardtia_latisecta	((Podococcus_barteri	Reinhardtia_gracilis)	Reinhardtia_paiewonskiana))	Reinhardtia_simplex)	((Elaeis_oleifera	Elaeis_guineensis)	(Bactris_major	Attalea_speciosa))))	(((((Kentiopsis_piersoniorum	Dictyosperma_album)	((Hydriastele_microspadix	Dypsis_decaryi)	Heterospathe_cagayanensis))	Veitchia_spiralis)	(((Pelagodoxa_henryana	Manicaria_saccifera)	(Prestoea_acuminata	(Oenocarpus_minor	Oenocarpus_bataua)))	Leopoldinia_pulchra))	Geonoma_undata)))	Roystonea_regia))	Nypa_fruticans);
((((((((Dictyosperma_album	Veitchia_spiralis)	(((Dypsis_decaryi	Hydriastele_microspadix)	Kentiopsis_piersoniorum)	Heterospathe_cagayanensis))	((Prestoea_acuminata	(Oenocarpus_bataua	Oenocarpus_minor))	(Manicaria_saccifera	Pelagodoxa_henryana)))	Geonoma_undata)	((((Sabal_domingensis	Serenoa_repens)	Phoenix_dactylifera)	Orania_palindan)	(Pseudophoenix_vinifera	(Roystonea_regia	Sclerosperma_profizianum))))	(Attalea_speciosa	((((Elaeis_guineensis	Elaeis_oleifera)	Bactris_major)	Leopoldinia_pulchra)	((Reinhardtia_paiewonskiana	Reinhardtia_latisecta)	((Podococcus_barteri	Reinhardtia_gracilis)	Reinhardtia_simplex)))))	Chamaedorea_seifrizii)	Nypa_fruticans);
((Pseudophoenix_vinifera	((Sabal_domingensis	(Serenoa_repens	Phoenix_dactylifera))	(((Roystonea_regia	(Chamaedorea_seifrizii	Orania_palindan))	Sclerosperma_profizianum)	((((Attalea_speciosa	(Elaeis_guineensis	Elaeis_oleifera))	(Podococcus_barteri	Bactris_major))	((Reinhardtia_paiewonskiana	Reinhardtia_latisecta)	(Reinhardtia_gracilis	Reinhardtia_simplex)))	(((Prestoea_acuminata	Geonoma_undata)	(Oenocarpus_bataua	Oenocarpus_minor))	((Leopoldinia_pulchra	(Manicaria_saccifera	Pelagodoxa_henryana))	(((Hydriastele_microspadix	((Dictyosperma_album	Kentiopsis_piersoniorum)	Veitchia_spiralis))	Dypsis_decaryi)	Heterospathe_cagayanensis)))))))	Nypa_fruticans);
((((Podococcus_barteri	((Bactris_major	(Elaeis_guineensis	Elaeis_oleifera))	(((Reinhardtia_paiewonskiana	Reinhardtia_latisecta)	(Reinhardtia_gracilis	Reinhardtia_simplex))	Attalea_speciosa)))	(Dypsis_decaryi	((((((Dictyosperma_album	(Heterospathe_cagayanensis	(Hydriastele_microspadix	Kentiopsis_piersoniorum)))	Veitchia_spiralis)	Geonoma_undata)	Leopoldinia_pulchra)	Manicaria_saccifera)	((Oenocarpus_bataua	Oenocarpus_minor)	(Pelagodoxa_henryana	Prestoea_acuminata)))))	(Pseudophoenix_vinifera	((Roystonea_regia	Sclerosperma_profizianum)	((Phoenix_dactylifera	(Sabal_domingensis	Serenoa_repens))	(Chamaedorea_seifrizii	Orania_palindan)))))	Nypa_fruticans);
((((Sclerosperma_profizianum	((((Bactris_major	Podococcus_barteri)	(((Reinhardtia_gracilis	Reinhardtia_simplex)	Reinhardtia_paiewonskiana)	Reinhardtia_latisecta))	(Elaeis_guineensis	Elaeis_oleifera))	Attalea_speciosa))	(Roystonea_regia	(Pseudophoenix_vinifera	(Chamaedorea_seifrizii	(Phoenix_dactylifera	(Sabal_domingensis	Serenoa_repens))))))	((Leopoldinia_pulchra	((Manicaria_saccifera	Pelagodoxa_henryana)	((((Dictyosperma_album	(Kentiopsis_piersoniorum	((Hydriastele_microspadix	Heterospathe_cagayanensis)	Dypsis_decaryi)))	Veitchia_spiralis)	Geonoma_undata)	(Prestoea_acuminata	(Oenocarpus_bataua	Oenocarpus_minor)))))	Orania_palindan))	Nypa_fruticans);
((((Chamaedorea_seifrizii	(Phoenix_dactylifera	(Sabal_domingensis	Serenoa_repens)))	(((((Bactris_major	(Elaeis_guineensis	Elaeis_oleifera))	Attalea_speciosa)	((Reinhardtia_paiewonskiana	Reinhardtia_latisecta)	(Reinhardtia_simplex	(Podococcus_barteri	Reinhardtia_gracilis))))	((((Geonoma_undata	((((Dictyosperma_album	(Kentiopsis_piersoniorum	Heterospathe_cagayanensis))	(Hydriastele_microspadix	Veitchia_spiralis))	Dypsis_decaryi)	((Pelagodoxa_henryana	Manicaria_saccifera)	(Prestoea_acuminata	(Oenocarpus_bataua	Oenocarpus_minor)))))	Leopoldinia_pulchra)	Orania_palindan)	Roystonea_regia))	Sclerosperma_profizianum))	Pseudophoenix_vinifera)	Nypa_fruticans);
(((Attalea_speciosa	((Leopoldinia_pulchra	(Bactris_major	(Elaeis_guineensis	Elaeis_oleifera)))	((Reinhardtia_paiewonskiana	Reinhardtia_latisecta)	(Reinhardtia_simplex	Reinhardtia_gracilis))))	((((Geonoma_undata	(((Dypsis_decaryi	(Hydriastele_microspadix	((Veitchia_spiralis	Dictyosperma_album)	Kentiopsis_piersoniorum)))	Heterospathe_cagayanensis)	((Pelagodoxa_henryana	Manicaria_saccifera)	(Prestoea_acuminata	(Oenocarpus_bataua	Oenocarpus_minor)))))	Orania_palindan)	(Roystonea_regia	Podococcus_barteri))	(Sclerosperma_profizianum	(Pseudophoenix_vinifera	(Chamaedorea_seifrizii	(Phoenix_dactylifera	(Sabal_domingensis	Serenoa_repens)))))))	Nypa_fruticans);
(((Pseudophoenix_vinifera	((Reinhardtia_paiewonskiana	(Reinhardtia_latisecta	(Reinhardtia_simplex	Reinhardtia_gracilis)))	(Attalea_speciosa	(Bactris_major	(Elaeis_guineensis	Elaeis_oleifera)))))	((((Leopoldinia_pulchra	(((((((Dypsis_decaryi	(Heterospathe_cagayanensis	Kentiopsis_piersoniorum))	Hydriastele_microspadix)	Veitchia_spiralis)	Dictyosperma_album)	(Prestoea_acuminata	Geonoma_undata))	(Oenocarpus_bataua	Oenocarpus_minor))	(Pelagodoxa_henryana	Manicaria_saccifera)))	Orania_palindan)	(Roystonea_regia	Podococcus_barteri))	(Sclerosperma_profizianum	(Chamaedorea_seifrizii	(Phoenix_dactylifera	(Sabal_domingensis	Serenoa_repens))))))	Nypa_fruticans);
(((Pseudophoenix_vinifera	(((Sclerosperma_profizianum	Roystonea_regia)	(Phoenix_dactylifera	(Sabal_domingensis	Serenoa_repens)))	(Orania_palindan	Chamaedorea_seifrizii)))	(((Manicaria_saccifera	Leopoldinia_pulchra)	(((Prestoea_acuminata	Geonoma_undata)	(Pelagodoxa_henryana	(Oenocarpus_bataua	Oenocarpus_minor)))	((Veitchia_spiralis	(Hydriastele_microspadix	((Dictyosperma_album	Kentiopsis_piersoniorum)	Dypsis_decaryi)))	Heterospathe_cagayanensis)))	((Attalea_speciosa	(Bactris_major	(Elaeis_guineensis	Elaeis_oleifera)))	((Reinhardtia_simplex	(Podococcus_barteri	Reinhardtia_gracilis))	(Reinhardtia_paiewonskiana	Reinhardtia_latisecta)))))	Nypa_fruticans);
((((Podococcus_barteri	(Orania_palindan	((((((Prestoea_acuminata	(Oenocarpus_bataua	Oenocarpus_minor))	(Pelagodoxa_henryana	Manicaria_saccifera))	Dypsis_decaryi)	((Veitchia_spiralis	(Hydriastele_microspadix	(Dictyosperma_album	Kentiopsis_piersoniorum)))	Heterospathe_cagayanensis))	Geonoma_undata)	Leopoldinia_pulchra)))	((Roystonea_regia	(Chamaedorea_seifrizii	(Phoenix_dactylifera	(Sabal_domingensis	Serenoa_repens))))	(Sclerosperma_profizianum	Pseudophoenix_vinifera)))	(Attalea_speciosa	((Bactris_major	(Elaeis_guineensis	Elaeis_oleifera))	((Reinhardtia_simplex	Reinhardtia_gracilis)	(Reinhardtia_paiewonskiana	Reinhardtia_latisecta)))))	Nypa_fruticans);
((Sclerosperma_profizianum	((Orania_palindan	(((((Prestoea_acuminata	(Oenocarpus_bataua	Oenocarpus_minor))	(Pelagodoxa_henryana	Manicaria_saccifera))	((((Kentiopsis_piersoniorum	Heterospathe_cagayanensis)	(Dypsis_decaryi	Hydriastele_microspadix))	Dictyosperma_album)	Veitchia_spiralis))	Geonoma_undata)	Leopoldinia_pulchra))	((((Bactris_major	(Elaeis_guineensis	Elaeis_oleifera))	Attalea_speciosa)	((Reinhardtia_simplex	(Podococcus_barteri	Reinhardtia_gracilis))	(Reinhardtia_paiewonskiana	Reinhardtia_latisecta)))	((Chamaedorea_seifrizii	(Pseudophoenix_vinifera	(Phoenix_dactylifera	(Sabal_domingensis	Serenoa_repens))))	Roystonea_regia))))	Nypa_fruticans);
((((((((((Dypsis_decaryi	Veitchia_spiralis)	(Kentiopsis_piersoniorum	Heterospathe_cagayanensis))	Dictyosperma_album)	Hydriastele_microspadix)	((Pelagodoxa_henryana	Manicaria_saccifera)	(Prestoea_acuminata	(Oenocarpus_minor	Oenocarpus_bataua))))	(Leopoldinia_pulchra	Geonoma_undata))	((Attalea_speciosa	(((Elaeis_oleifera	Elaeis_guineensis)	Bactris_major)	((Reinhardtia_latisecta	Reinhardtia_paiewonskiana)	((Podococcus_barteri	Reinhardtia_gracilis)	Reinhardtia_simplex))))	(Roystonea_regia	(Sclerosperma_profizianum	(Chamaedorea_seifrizii	Orania_palindan)))))	Pseudophoenix_vinifera)	(Phoenix_dactylifera	(Serenoa_repens	Sabal_domingensis)))	Nypa_fruticans);
((((((((Bactris_major	Attalea_speciosa)	(Elaeis_oleifera	Elaeis_guineensis))	Leopoldinia_pulchra)	((Reinhardtia_latisecta	Reinhardtia_paiewonskiana)	((Podococcus_barteri	Reinhardtia_gracilis)	Reinhardtia_simplex)))	((((((Hydriastele_microspadix	(Kentiopsis_piersoniorum	Dypsis_decaryi))	Dictyosperma_album)	Veitchia_spiralis)	Heterospathe_cagayanensis)	((Pelagodoxa_henryana	Manicaria_saccifera)	(Prestoea_acuminata	(Oenocarpus_minor	Oenocarpus_bataua))))	Geonoma_undata))	(Roystonea_regia	(Sclerosperma_profizianum	(((Serenoa_repens	(Sabal_domingensis	Phoenix_dactylifera))	Chamaedorea_seifrizii)	Orania_palindan))))	Pseudophoenix_vinifera)	Nypa_fruticans);
((((Chamaedorea_seifrizii	((((((Hydriastele_microspadix	(Kentiopsis_piersoniorum	Dypsis_decaryi))	Dictyosperma_album)	Veitchia_spiralis)	Heterospathe_cagayanensis)	((Pelagodoxa_henryana	(Prestoea_acuminata	(Oenocarpus_minor	Oenocarpus_bataua)))	Manicaria_saccifera))	Geonoma_undata))	((Leopoldinia_pulchra	(Reinhardtia_paiewonskiana	(((Podococcus_barteri	Reinhardtia_gracilis)	Reinhardtia_simplex)	Reinhardtia_latisecta)))	(Attalea_speciosa	(Bactris_major	(Elaeis_oleifera	Elaeis_guineensis)))))	(Pseudophoenix_vinifera	(((Sabal_domingensis	(Phoenix_dactylifera	Serenoa_repens))	Orania_palindan)	(Sclerosperma_profizianum	Roystonea_regia))))	Nypa_fruticans);
((Chamaedorea_seifrizii	((((Elaeis_oleifera	Elaeis_guineensis)	(((Podococcus_barteri	Reinhardtia_gracilis)	Reinhardtia_simplex)	(Reinhardtia_latisecta	Reinhardtia_paiewonskiana)))	(Bactris_major	Attalea_speciosa))	(((Orania_palindan	Sclerosperma_profizianum)	(Roystonea_regia	(Pseudophoenix_vinifera	(Serenoa_repens	(Sabal_domingensis	Phoenix_dactylifera)))))	((Leopoldinia_pulchra	(((((Hydriastele_microspadix	(Kentiopsis_piersoniorum	Dypsis_decaryi))	Dictyosperma_album)	Veitchia_spiralis)	Heterospathe_cagayanensis)	((Prestoea_acuminata	(Oenocarpus_minor	Oenocarpus_bataua))	(Manicaria_saccifera	Pelagodoxa_henryana))))	Geonoma_undata))))	Nypa_fruticans);
((Chamaedorea_seifrizii	(((Bactris_major	(Elaeis_oleifera	Elaeis_guineensis))	(((Podococcus_barteri	Reinhardtia_gracilis)	Reinhardtia_simplex)	(Reinhardtia_latisecta	Reinhardtia_paiewonskiana)))	((((Orania_palindan	Sclerosperma_profizianum)	(Attalea_speciosa	(Roystonea_regia	(Serenoa_repens	(Sabal_domingensis	Phoenix_dactylifera)))))	Pseudophoenix_vinifera)	((Geonoma_undata	((Prestoea_acuminata	(Oenocarpus_minor	Oenocarpus_bataua))	(Manicaria_saccifera	Pelagodoxa_henryana)))	(Leopoldinia_pulchra	(((((Heterospathe_cagayanensis	Kentiopsis_piersoniorum)	Dypsis_decaryi)	Veitchia_spiralis)	Hydriastele_microspadix)	Dictyosperma_album))))))	Nypa_fruticans);
((Orania_palindan	(Sclerosperma_profizianum	(((Pseudophoenix_vinifera	(Phoenix_dactylifera	(Serenoa_repens	Sabal_domingensis)))	Roystonea_regia)	((((((Oenocarpus_minor	Oenocarpus_bataua)	Prestoea_acuminata)	(Geonoma_undata	((Veitchia_spiralis	(Hydriastele_microspadix	(Dypsis_decaryi	(Heterospathe_cagayanensis	Kentiopsis_piersoniorum))))	Dictyosperma_album)))	(Manicaria_saccifera	Pelagodoxa_henryana))	Leopoldinia_pulchra)	((Attalea_speciosa	((Bactris_major	(Elaeis_oleifera	Elaeis_guineensis))	(((Podococcus_barteri	Reinhardtia_gracilis)	Reinhardtia_simplex)	(Reinhardtia_latisecta	Reinhardtia_paiewonskiana))))	Chamaedorea_seifrizii)))))	Nypa_fruticans);
((((((Podococcus_barteri	Reinhardtia_gracilis)	Reinhardtia_simplex)	(Reinhardtia_latisecta	Reinhardtia_paiewonskiana))	Chamaedorea_seifrizii)	((((Phoenix_dactylifera	(Serenoa_repens	Sabal_domingensis))	Orania_palindan)	(Attalea_speciosa	((Pseudophoenix_vinifera	Sclerosperma_profizianum)	Roystonea_regia)))	((Bactris_major	(Elaeis_oleifera	Elaeis_guineensis))	((((Pelagodoxa_henryana	Manicaria_saccifera)	((Oenocarpus_minor	Oenocarpus_bataua)	Prestoea_acuminata))	(((Kentiopsis_piersoniorum	(Veitchia_spiralis	Dictyosperma_album))	Dypsis_decaryi)	(Hydriastele_microspadix	Heterospathe_cagayanensis)))	(Geonoma_undata	Leopoldinia_pulchra)))))	Nypa_fruticans);
((Orania_palindan	(Sclerosperma_profizianum	(Roystonea_regia	(((((((Pelagodoxa_henryana	Manicaria_saccifera)	((Oenocarpus_minor	Oenocarpus_bataua)	Prestoea_acuminata))	(Heterospathe_cagayanensis	(Kentiopsis_piersoniorum	(((Dypsis_decaryi	Hydriastele_microspadix)	Veitchia_spiralis)	Dictyosperma_album))))	(Geonoma_undata	Leopoldinia_pulchra))	(((Bactris_major	(Elaeis_oleifera	Elaeis_guineensis))	Attalea_speciosa)	((Reinhardtia_simplex	(Reinhardtia_latisecta	Reinhardtia_paiewonskiana))	(Podococcus_barteri	Reinhardtia_gracilis))))	Chamaedorea_seifrizii)	(Pseudophoenix_vinifera	(Phoenix_dactylifera	(Serenoa_repens	Sabal_domingensis)))))))	Nypa_fruticans);
((((((((Oenocarpus_minor	Oenocarpus_bataua)	Prestoea_acuminata)	(Leopoldinia_pulchra	(Pelagodoxa_henryana	Manicaria_saccifera)))	Geonoma_undata)	(Heterospathe_cagayanensis	(Dypsis_decaryi	(Hydriastele_microspadix	((Kentiopsis_piersoniorum	Dictyosperma_album)	Veitchia_spiralis)))))	(((Bactris_major	Podococcus_barteri)	Attalea_speciosa)	((Elaeis_oleifera	Elaeis_guineensis)	((Reinhardtia_gracilis	Reinhardtia_simplex)	(Reinhardtia_latisecta	Reinhardtia_paiewonskiana)))))	((Pseudophoenix_vinifera	(Roystonea_regia	Sclerosperma_profizianum))	(Orania_palindan	(Chamaedorea_seifrizii	(Phoenix_dactylifera	(Serenoa_repens	Sabal_domingensis))))))	Nypa_fruticans);
((((((Geonoma_undata	(((Dypsis_decaryi	(Hydriastele_microspadix	(Veitchia_spiralis	(Heterospathe_cagayanensis	Kentiopsis_piersoniorum))))	Dictyosperma_album)	(((Oenocarpus_minor	Oenocarpus_bataua)	Prestoea_acuminata)	(Pelagodoxa_henryana	Manicaria_saccifera))))	Leopoldinia_pulchra)	(Attalea_speciosa	((Bactris_major	(Elaeis_oleifera	Elaeis_guineensis))	(((Podococcus_barteri	Reinhardtia_gracilis)	Reinhardtia_simplex)	(Reinhardtia_latisecta	Reinhardtia_paiewonskiana)))))	(Pseudophoenix_vinifera	(Roystonea_regia	Sclerosperma_profizianum)))	(Orania_palindan	(Chamaedorea_seifrizii	(Phoenix_dactylifera	(Serenoa_repens	Sabal_domingensis)))))	Nypa_fruticans);
((((Chamaedorea_seifrizii	((Sabal_domingensis	Serenoa_repens)	Phoenix_dactylifera))	Sclerosperma_profizianum)	(Pseudophoenix_vinifera	(((Roystonea_regia	(((((Dictyosperma_album	(Veitchia_spiralis	(Dypsis_decaryi	(Hydriastele_microspadix	(Heterospathe_cagayanensis	Kentiopsis_piersoniorum)))))	Pelagodoxa_henryana)	(((Oenocarpus_minor	Oenocarpus_bataua)	Prestoea_acuminata)	Manicaria_saccifera))	Leopoldinia_pulchra)	Geonoma_undata))	Orania_palindan)	(((Elaeis_oleifera	Elaeis_guineensis)	Attalea_speciosa)	((Podococcus_barteri	Bactris_major)	((Reinhardtia_latisecta	Reinhardtia_paiewonskiana)	(Reinhardtia_gracilis	Reinhardtia_simplex)))))))	Nypa_fruticans);
((Orania_palindan	(((Sabal_domingensis	Serenoa_repens)	Phoenix_dactylifera)	(((Chamaedorea_seifrizii	(((Manicaria_saccifera	Pelagodoxa_henryana)	(((Oenocarpus_minor	Oenocarpus_bataua)	Prestoea_acuminata)	(Geonoma_undata	(((Dypsis_decaryi	(Hydriastele_microspadix	(Heterospathe_cagayanensis	Kentiopsis_piersoniorum)))	Veitchia_spiralis)	Dictyosperma_album))))	Leopoldinia_pulchra))	(((Elaeis_oleifera	Elaeis_guineensis)	Attalea_speciosa)	((Podococcus_barteri	Bactris_major)	((Reinhardtia_latisecta	Reinhardtia_paiewonskiana)	(Reinhardtia_gracilis	Reinhardtia_simplex)))))	(Roystonea_regia	(Sclerosperma_profizianum	Pseudophoenix_vinifera)))))	Nypa_fruticans);
((((Roystonea_regia	Sclerosperma_profizianum)	((Orania_palindan	(((((((Dictyosperma_album	Kentiopsis_piersoniorum)	Veitchia_spiralis)	Hydriastele_microspadix)	Dypsis_decaryi)	Heterospathe_cagayanensis)	((Manicaria_saccifera	Pelagodoxa_henryana)	((Oenocarpus_minor	Oenocarpus_bataua)	Prestoea_acuminata)))	(Geonoma_undata	Leopoldinia_pulchra)))	(Pseudophoenix_vinifera	((((Podococcus_barteri	Bactris_major)	(Elaeis_oleifera	Elaeis_guineensis))	Attalea_speciosa)	((Reinhardtia_latisecta	Reinhardtia_paiewonskiana)	(Reinhardtia_gracilis	Reinhardtia_simplex))))))	(Chamaedorea_seifrizii	((Sabal_domingensis	Serenoa_repens)	Phoenix_dactylifera)))	Nypa_fruticans);
((((Pseudophoenix_vinifera	Sclerosperma_profizianum)	Roystonea_regia)	(((((Podococcus_barteri	Bactris_major)	Orania_palindan)	((((((Heterospathe_cagayanensis	(Hydriastele_microspadix	Kentiopsis_piersoniorum))	Veitchia_spiralis)	Dypsis_decaryi)	Dictyosperma_album)	Geonoma_undata)	(Leopoldinia_pulchra	((Manicaria_saccifera	((Oenocarpus_minor	Oenocarpus_bataua)	Prestoea_acuminata))	Pelagodoxa_henryana))))	((Elaeis_oleifera	Elaeis_guineensis)	((Reinhardtia_latisecta	Reinhardtia_paiewonskiana)	(Reinhardtia_gracilis	Reinhardtia_simplex))))	(Attalea_speciosa	(Chamaedorea_seifrizii	(Serenoa_repens	(Phoenix_dactylifera	Sabal_domingensis))))))	Nypa_fruticans);
((Pseudophoenix_vinifera	((Serenoa_repens	(Phoenix_dactylifera	Sabal_domingensis))	((Chamaedorea_seifrizii	((Roystonea_regia	(Orania_palindan	(Manicaria_saccifera	(((Leopoldinia_pulchra	((Oenocarpus_minor	Oenocarpus_bataua)	Prestoea_acuminata))	Pelagodoxa_henryana)	(((Hydriastele_microspadix	Dypsis_decaryi)	(((Heterospathe_cagayanensis	Kentiopsis_piersoniorum)	Veitchia_spiralis)	Dictyosperma_album))	Geonoma_undata)))))	((Attalea_speciosa	(Elaeis_oleifera	Elaeis_guineensis))	((Podococcus_barteri	Bactris_major)	((Reinhardtia_latisecta	(Reinhardtia_gracilis	Reinhardtia_paiewonskiana))	Reinhardtia_simplex)))))	Sclerosperma_profizianum)))	Nypa_fruticans);
((Pseudophoenix_vinifera	((Phoenix_dactylifera	(Sabal_domingensis	Serenoa_repens))	(((((Leopoldinia_pulchra	((Elaeis_oleifera	Elaeis_guineensis)	((Reinhardtia_latisecta	Reinhardtia_paiewonskiana)	(Reinhardtia_gracilis	Reinhardtia_simplex))))	(Attalea_speciosa	Bactris_major))	Chamaedorea_seifrizii)	((Orania_palindan	(Geonoma_undata	((((Oenocarpus_minor	Oenocarpus_bataua)	Prestoea_acuminata)	(Manicaria_saccifera	Pelagodoxa_henryana))	(((Dypsis_decaryi	(Hydriastele_microspadix	(Heterospathe_cagayanensis	Kentiopsis_piersoniorum)))	Veitchia_spiralis)	Dictyosperma_album))))	(Roystonea_regia	Podococcus_barteri)))	Sclerosperma_profizianum)))	Nypa_fruticans);
(((((Bactris_major	(Elaeis_oleifera	Elaeis_guineensis))	((Reinhardtia_latisecta	Reinhardtia_paiewonskiana)	((Podococcus_barteri	Reinhardtia_gracilis)	Reinhardtia_simplex)))	((((Manicaria_saccifera	Pelagodoxa_henryana)	((((Heterospathe_cagayanensis	(Dypsis_decaryi	(Hydriastele_microspadix	Kentiopsis_piersoniorum)))	Veitchia_spiralis)	Dictyosperma_album)	(Oenocarpus_minor	Oenocarpus_bataua)))	(Geonoma_undata	Prestoea_acuminata))	Leopoldinia_pulchra))	((((Roystonea_regia	Sclerosperma_profizianum)	Attalea_speciosa)	(Orania_palindan	(Chamaedorea_seifrizii	(Serenoa_repens	(Phoenix_dactylifera	Sabal_domingensis)))))	Pseudophoenix_vinifera))	Nypa_fruticans);
(((((((Reinhardtia_latisecta	Reinhardtia_paiewonskiana)	((Podococcus_barteri	Reinhardtia_gracilis)	Reinhardtia_simplex))	(Attalea_speciosa	(Bactris_major	(Elaeis_oleifera	Elaeis_guineensis))))	Leopoldinia_pulchra)	((((Manicaria_saccifera	Pelagodoxa_henryana)	(Dictyosperma_album	(Kentiopsis_piersoniorum	(Hydriastele_microspadix	((Heterospathe_cagayanensis	Veitchia_spiralis)	Dypsis_decaryi)))))	(Geonoma_undata	Prestoea_acuminata))	(Oenocarpus_minor	Oenocarpus_bataua)))	((Pseudophoenix_vinifera	(Roystonea_regia	Sclerosperma_profizianum))	(Orania_palindan	(Chamaedorea_seifrizii	(Phoenix_dactylifera	(Sabal_domingensis	Serenoa_repens))))))	Nypa_fruticans);
((Chamaedorea_seifrizii	(((Pseudophoenix_vinifera	((((((Podococcus_barteri	Bactris_major)	Reinhardtia_latisecta)	Reinhardtia_paiewonskiana)	Reinhardtia_simplex)	Reinhardtia_gracilis)	(Attalea_speciosa	(Elaeis_oleifera	Elaeis_guineensis))))	(Orania_palindan	(Leopoldinia_pulchra	((((Dictyosperma_album	(((Dypsis_decaryi	(Hydriastele_microspadix	Kentiopsis_piersoniorum))	Heterospathe_cagayanensis)	Veitchia_spiralis))	(Manicaria_saccifera	(Prestoea_acuminata	(Oenocarpus_minor	Oenocarpus_bataua))))	Pelagodoxa_henryana)	Geonoma_undata))))	(((Phoenix_dactylifera	(Sabal_domingensis	Serenoa_repens))	Sclerosperma_profizianum)	Roystonea_regia)))	Nypa_fruticans);
(((Phoenix_dactylifera	(Sabal_domingensis	Serenoa_repens))	((Sclerosperma_profizianum	((Chamaedorea_seifrizii	(((Bactris_major	(Elaeis_oleifera	Elaeis_guineensis))	((Reinhardtia_latisecta	Reinhardtia_paiewonskiana)	((Reinhardtia_gracilis	Podococcus_barteri)	Reinhardtia_simplex)))	Attalea_speciosa))	(Roystonea_regia	(Orania_palindan	(((Prestoea_acuminata	Geonoma_undata)	(((Dictyosperma_album	((Veitchia_spiralis	Kentiopsis_piersoniorum)	((Dypsis_decaryi	Hydriastele_microspadix)	Heterospathe_cagayanensis)))	(Oenocarpus_minor	Oenocarpus_bataua))	(Manicaria_saccifera	Pelagodoxa_henryana)))	Leopoldinia_pulchra)))))	Pseudophoenix_vinifera))	Nypa_fruticans);
(((((Pseudophoenix_vinifera	(Sclerosperma_profizianum	(Orania_palindan	(Roystonea_regia	((Serenoa_repens	(Sabal_domingensis	Phoenix_dactylifera))	Chamaedorea_seifrizii)))))	(((Oenocarpus_minor	Oenocarpus_bataua)	Manicaria_saccifera)	((Prestoea_acuminata	Geonoma_undata)	(Pelagodoxa_henryana	(((Hydriastele_microspadix	(Veitchia_spiralis	(Kentiopsis_piersoniorum	Dictyosperma_album)))	Dypsis_decaryi)	Heterospathe_cagayanensis)))))	Leopoldinia_pulchra)	(Attalea_speciosa	(((Reinhardtia_paiewonskiana	Reinhardtia_latisecta)	(Reinhardtia_simplex	(Podococcus_barteri	Reinhardtia_gracilis)))	(Bactris_major	(Elaeis_guineensis	Elaeis_oleifera)))))	Nypa_fruticans);
((((((Pseudophoenix_vinifera	(Phoenix_dactylifera	(Serenoa_repens	Sabal_domingensis)))	(Orania_palindan	Sclerosperma_profizianum))	Roystonea_regia)	((((Pelagodoxa_henryana	(((Veitchia_spiralis	Dictyosperma_album)	(Dypsis_decaryi	(Hydriastele_microspadix	Kentiopsis_piersoniorum)))	Heterospathe_cagayanensis))	((Prestoea_acuminata	(Oenocarpus_minor	Oenocarpus_bataua))	Manicaria_saccifera))	Leopoldinia_pulchra)	Geonoma_undata))	(Chamaedorea_seifrizii	(Attalea_speciosa	(((Reinhardtia_paiewonskiana	Reinhardtia_latisecta)	(Reinhardtia_simplex	(Podococcus_barteri	Reinhardtia_gracilis)))	(Bactris_major	(Elaeis_guineensis	Elaeis_oleifera))))))	Nypa_fruticans);
((((Attalea_speciosa	(((Reinhardtia_paiewonskiana	Reinhardtia_latisecta)	(Reinhardtia_simplex	(Podococcus_barteri	Reinhardtia_gracilis)))	(Bactris_major	(Elaeis_guineensis	Elaeis_oleifera))))	(((Roystonea_regia	(Orania_palindan	(((((Hydriastele_microspadix	Veitchia_spiralis)	(Heterospathe_cagayanensis	Kentiopsis_piersoniorum))	Dictyosperma_album)	((Prestoea_acuminata	(Oenocarpus_minor	Oenocarpus_bataua))	Geonoma_undata))	((Manicaria_saccifera	Pelagodoxa_henryana)	Leopoldinia_pulchra))))	(Dypsis_decaryi	Sclerosperma_profizianum))	((Serenoa_repens	(Sabal_domingensis	Phoenix_dactylifera))	Pseudophoenix_vinifera)))	Chamaedorea_seifrizii)	Nypa_fruticans);
(((((((((Elaeis_guineensis	Elaeis_oleifera)	Attalea_speciosa)	((((Reinhardtia_gracilis	Reinhardtia_paiewonskiana)	Reinhardtia_latisecta)	Reinhardtia_simplex)	(Bactris_major	Podococcus_barteri)))	((Leopoldinia_pulchra	(((((Veitchia_spiralis	((Hydriastele_microspadix	Dypsis_decaryi)	(Heterospathe_cagayanensis	Kentiopsis_piersoniorum)))	Dictyosperma_album)	(Prestoea_acuminata	(Oenocarpus_minor	Oenocarpus_bataua)))	(Manicaria_saccifera	Pelagodoxa_henryana))	Geonoma_undata))	(Roystonea_regia	Orania_palindan)))	Sclerosperma_profizianum)	Chamaedorea_seifrizii)	(Phoenix_dactylifera	(Serenoa_repens	Sabal_domingensis)))	Pseudophoenix_vinifera)	Nypa_fruticans);
((((Orania_palindan	Sclerosperma_profizianum)	(Roystonea_regia	(Chamaedorea_seifrizii	(Serenoa_repens	(Sabal_domingensis	Phoenix_dactylifera)))))	(Pseudophoenix_vinifera	(((Leopoldinia_pulchra	(((Reinhardtia_paiewonskiana	Reinhardtia_latisecta)	((Podococcus_barteri	Reinhardtia_gracilis)	Reinhardtia_simplex))	(Bactris_major	(Elaeis_guineensis	Elaeis_oleifera))))	Attalea_speciosa)	((Manicaria_saccifera	((Geonoma_undata	(((Hydriastele_microspadix	(Dypsis_decaryi	(Heterospathe_cagayanensis	Kentiopsis_piersoniorum)))	Veitchia_spiralis)	Dictyosperma_album))	Pelagodoxa_henryana))	(Prestoea_acuminata	(Oenocarpus_minor	Oenocarpus_bataua))))))	Nypa_fruticans);
(((Sclerosperma_profizianum	(Roystonea_regia	(Chamaedorea_seifrizii	(Phoenix_dactylifera	(Serenoa_repens	Sabal_domingensis)))))	((Pseudophoenix_vinifera	(((Reinhardtia_paiewonskiana	Reinhardtia_latisecta)	((Podococcus_barteri	Reinhardtia_gracilis)	Reinhardtia_simplex))	((Bactris_major	(Elaeis_guineensis	Elaeis_oleifera))	Attalea_speciosa)))	(Orania_palindan	((Manicaria_saccifera	((((Leopoldinia_pulchra	Oenocarpus_minor)	Oenocarpus_bataua)	(Geonoma_undata	Prestoea_acuminata))	(((Heterospathe_cagayanensis	(Dypsis_decaryi	(Kentiopsis_piersoniorum	Hydriastele_microspadix)))	Veitchia_spiralis)	Dictyosperma_album)))	Pelagodoxa_henryana))))	Nypa_fruticans);
((((((((Bactris_major	(Elaeis_guineensis	Elaeis_oleifera))	((Reinhardtia_paiewonskiana	Reinhardtia_latisecta)	((Podococcus_barteri	Reinhardtia_gracilis)	Reinhardtia_simplex)))	Attalea_speciosa)	(((Pelagodoxa_henryana	((((Heterospathe_cagayanensis	Kentiopsis_piersoniorum)	(Hydriastele_microspadix	Dypsis_decaryi))	Veitchia_spiralis)	Dictyosperma_album))	(Manicaria_saccifera	(Prestoea_acuminata	(Oenocarpus_minor	Oenocarpus_bataua))))	(Leopoldinia_pulchra	Geonoma_undata)))	(Roystonea_regia	(Pseudophoenix_vinifera	(Chamaedorea_seifrizii	(Serenoa_repens	(Sabal_domingensis	Phoenix_dactylifera))))))	Sclerosperma_profizianum)	Orania_palindan)	Nypa_fruticans);
(((Pseudophoenix_vinifera	(Phoenix_dactylifera	(Serenoa_repens	Sabal_domingensis)))	(Sclerosperma_profizianum	(((Roystonea_regia	(((Manicaria_saccifera	(Pelagodoxa_henryana	(Prestoea_acuminata	(Oenocarpus_minor	Oenocarpus_bataua))))	(Geonoma_undata	(((Heterospathe_cagayanensis	(Dypsis_decaryi	(Hydriastele_microspadix	Kentiopsis_piersoniorum)))	Veitchia_spiralis)	Dictyosperma_album)))	Orania_palindan))	(Leopoldinia_pulchra	((Attalea_speciosa	(Bactris_major	(Elaeis_guineensis	Elaeis_oleifera)))	((Reinhardtia_paiewonskiana	Reinhardtia_latisecta)	((Podococcus_barteri	Reinhardtia_gracilis)	Reinhardtia_simplex)))))	Chamaedorea_seifrizii)))	Nypa_fruticans);
((Orania_palindan	((Phoenix_dactylifera	(Serenoa_repens	Sabal_domingensis))	((Pseudophoenix_vinifera	(Sclerosperma_profizianum	Roystonea_regia))	(((Attalea_speciosa	(Bactris_major	(Elaeis_guineensis	Elaeis_oleifera)))	((Reinhardtia_paiewonskiana	Reinhardtia_latisecta)	((Podococcus_barteri	Reinhardtia_gracilis)	Reinhardtia_simplex)))	(Chamaedorea_seifrizii	((((Pelagodoxa_henryana	(Manicaria_saccifera	(Prestoea_acuminata	(Oenocarpus_minor	Oenocarpus_bataua))))	((Dictyosperma_album	(Veitchia_spiralis	(Dypsis_decaryi	(Hydriastele_microspadix	Kentiopsis_piersoniorum))))	Heterospathe_cagayanensis))	Geonoma_undata)	Leopoldinia_pulchra))))))	Nypa_fruticans);
((Pseudophoenix_vinifera	((Phoenix_dactylifera	(Serenoa_repens	Sabal_domingensis))	(((Sclerosperma_profizianum	Roystonea_regia)	((Orania_palindan	(((((Prestoea_acuminata	(Oenocarpus_minor	Oenocarpus_bataua))	((Dictyosperma_album	(Veitchia_spiralis	((Hydriastele_microspadix	Dypsis_decaryi)	Kentiopsis_piersoniorum)))	Heterospathe_cagayanensis))	(Pelagodoxa_henryana	Manicaria_saccifera))	Geonoma_undata)	Leopoldinia_pulchra))	((Attalea_speciosa	(Bactris_major	(Elaeis_guineensis	Elaeis_oleifera)))	((Reinhardtia_paiewonskiana	Reinhardtia_latisecta)	((Podococcus_barteri	Reinhardtia_gracilis)	Reinhardtia_simplex)))))	Chamaedorea_seifrizii)))	Nypa_fruticans);
((((Sclerosperma_profizianum	((Attalea_speciosa	(((Elaeis_oleifera	Elaeis_guineensis)	Bactris_major)	((Reinhardtia_simplex	(Podococcus_barteri	Reinhardtia_gracilis))	(Reinhardtia_paiewonskiana	Reinhardtia_latisecta))))	(Roystonea_regia	((Leopoldinia_pulchra	(Geonoma_undata	(((Pelagodoxa_henryana	Manicaria_saccifera)	(Prestoea_acuminata	(Oenocarpus_minor	Oenocarpus_bataua)))	((Veitchia_spiralis	(Dypsis_decaryi	((Heterospathe_cagayanensis	Kentiopsis_piersoniorum)	Hydriastele_microspadix)))	Dictyosperma_album))))	(Chamaedorea_seifrizii	Orania_palindan)))))	((Serenoa_repens	Sabal_domingensis)	Phoenix_dactylifera))	Pseudophoenix_vinifera)	Nypa_fruticans);
((((((Podococcus_barteri	Bactris_major)	((Reinhardtia_paiewonskiana	Reinhardtia_latisecta)	(Reinhardtia_simplex	Reinhardtia_gracilis)))	(((Elaeis_oleifera	Elaeis_guineensis)	Attalea_speciosa)	Leopoldinia_pulchra))	((Geonoma_undata	((Pelagodoxa_henryana	(Manicaria_saccifera	(Prestoea_acuminata	(Oenocarpus_minor	Oenocarpus_bataua))))	(((Dypsis_decaryi	((Veitchia_spiralis	Dictyosperma_album)	Kentiopsis_piersoniorum))	Hydriastele_microspadix)	Heterospathe_cagayanensis)))	(Orania_palindan	(Sclerosperma_profizianum	(Roystonea_regia	(Chamaedorea_seifrizii	((Serenoa_repens	Sabal_domingensis)	Phoenix_dactylifera)))))))	Pseudophoenix_vinifera)	Nypa_fruticans);
((Pseudophoenix_vinifera	(((Roystonea_regia	Sclerosperma_profizianum)	((((Reinhardtia_paiewonskiana	Reinhardtia_latisecta)	(Reinhardtia_simplex	(Podococcus_barteri	Reinhardtia_gracilis)))	((Bactris_major	(Elaeis_oleifera	Elaeis_guineensis))	Attalea_speciosa))	((Chamaedorea_seifrizii	Orania_palindan)	((((Hydriastele_microspadix	((Dictyosperma_album	Veitchia_spiralis)	(Dypsis_decaryi	Kentiopsis_piersoniorum)))	Heterospathe_cagayanensis)	Leopoldinia_pulchra)	((Prestoea_acuminata	Geonoma_undata)	(Pelagodoxa_henryana	(Manicaria_saccifera	(Oenocarpus_minor	Oenocarpus_bataua))))))))	((Serenoa_repens	Sabal_domingensis)	Phoenix_dactylifera)))	Nypa_fruticans);
(((((Leopoldinia_pulchra	(Pelagodoxa_henryana	(Manicaria_saccifera	(Prestoea_acuminata	(Oenocarpus_minor	Oenocarpus_bataua)))))	((((Dypsis_decaryi	Hydriastele_microspadix)	(Veitchia_spiralis	(Heterospathe_cagayanensis	Kentiopsis_piersoniorum)))	Dictyosperma_album)	Geonoma_undata))	(Pseudophoenix_vinifera	(((Podococcus_barteri	Reinhardtia_gracilis)	((Reinhardtia_paiewonskiana	Reinhardtia_latisecta)	Reinhardtia_simplex))	((Bactris_major	(Elaeis_oleifera	Elaeis_guineensis))	Attalea_speciosa))))	((((Chamaedorea_seifrizii	Orania_palindan)	Roystonea_regia)	Sclerosperma_profizianum)	(Sabal_domingensis	(Phoenix_dactylifera	Serenoa_repens))))	Nypa_fruticans);
((Sclerosperma_profizianum	((((Pseudophoenix_vinifera	(Phoenix_dactylifera	(Serenoa_repens	Sabal_domingensis)))	Roystonea_regia)	((((((((Dictyosperma_album	Kentiopsis_piersoniorum)	Veitchia_spiralis)	((Dypsis_decaryi	Hydriastele_microspadix)	Heterospathe_cagayanensis))	(Leopoldinia_pulchra	Geonoma_undata))	(Prestoea_acuminata	(Oenocarpus_minor	Oenocarpus_bataua)))	Manicaria_saccifera)	Pelagodoxa_henryana)	(((Attalea_speciosa	(Elaeis_oleifera	Elaeis_guineensis))	((Bactris_major	Podococcus_barteri)	(((Reinhardtia_gracilis	Reinhardtia_paiewonskiana)	Reinhardtia_latisecta)	Reinhardtia_simplex)))	Chamaedorea_seifrizii)))	Orania_palindan))	Nypa_fruticans);
((((((Reinhardtia_simplex	(Podococcus_barteri	Reinhardtia_gracilis))	(Reinhardtia_paiewonskiana	Reinhardtia_latisecta))	((Elaeis_oleifera	(Bactris_major	Elaeis_guineensis))	Attalea_speciosa))	((Leopoldinia_pulchra	Geonoma_undata)	(((Pelagodoxa_henryana	Manicaria_saccifera)	(Oenocarpus_minor	Oenocarpus_bataua))	(Prestoea_acuminata	((Dictyosperma_album	((Heterospathe_cagayanensis	(Kentiopsis_piersoniorum	Hydriastele_microspadix))	Dypsis_decaryi))	Veitchia_spiralis)))))	(Pseudophoenix_vinifera	(Sclerosperma_profizianum	((Serenoa_repens	(Sabal_domingensis	Phoenix_dactylifera))	((Chamaedorea_seifrizii	Orania_palindan)	Roystonea_regia)))))	Nypa_fruticans);
((((Pseudophoenix_vinifera	(((Elaeis_oleifera	Elaeis_guineensis)	((Podococcus_barteri	Bactris_major)	((Reinhardtia_simplex	Reinhardtia_gracilis)	(Reinhardtia_paiewonskiana	Reinhardtia_latisecta))))	Attalea_speciosa))	(((((Pelagodoxa_henryana	Manicaria_saccifera)	(Prestoea_acuminata	(Oenocarpus_minor	Oenocarpus_bataua)))	(Geonoma_undata	(Dictyosperma_album	((Dypsis_decaryi	(Kentiopsis_piersoniorum	(Hydriastele_microspadix	Heterospathe_cagayanensis)))	Veitchia_spiralis))))	Leopoldinia_pulchra)	(Roystonea_regia	((Phoenix_dactylifera	(Serenoa_repens	Sabal_domingensis))	(Sclerosperma_profizianum	Orania_palindan)))))	Chamaedorea_seifrizii)	Nypa_fruticans);
(((((((Bactris_major	(Elaeis_oleifera	Elaeis_guineensis))	((Reinhardtia_simplex	(Podococcus_barteri	Reinhardtia_gracilis))	(Reinhardtia_paiewonskiana	Reinhardtia_latisecta)))	Attalea_speciosa)	((((((Pelagodoxa_henryana	Manicaria_saccifera)	(Prestoea_acuminata	(Oenocarpus_minor	Oenocarpus_bataua)))	(Veitchia_spiralis	(Dictyosperma_album	((Heterospathe_cagayanensis	Kentiopsis_piersoniorum)	(Hydriastele_microspadix	Dypsis_decaryi)))))	Leopoldinia_pulchra)	Geonoma_undata)	((Phoenix_dactylifera	(Serenoa_repens	Sabal_domingensis))	((Sclerosperma_profizianum	Orania_palindan)	Roystonea_regia))))	Chamaedorea_seifrizii)	Pseudophoenix_vinifera)	Nypa_fruticans);
((Orania_palindan	((((Chamaedorea_seifrizii	((Attalea_speciosa	(Bactris_major	(Elaeis_oleifera	Elaeis_guineensis)))	((Reinhardtia_simplex	(Podococcus_barteri	Reinhardtia_gracilis))	(Reinhardtia_paiewonskiana	Reinhardtia_latisecta))))	(((Pelagodoxa_henryana	(((Dictyosperma_album	((Heterospathe_cagayanensis	Kentiopsis_piersoniorum)	Hydriastele_microspadix))	(Prestoea_acuminata	(Dypsis_decaryi	(Oenocarpus_minor	Oenocarpus_bataua))))	(Veitchia_spiralis	Manicaria_saccifera)))	Leopoldinia_pulchra)	Geonoma_undata))	(Roystonea_regia	(Sclerosperma_profizianum	Pseudophoenix_vinifera)))	(Phoenix_dactylifera	(Serenoa_repens	Sabal_domingensis))))	Nypa_fruticans);
(((((((Attalea_speciosa	(Elaeis_oleifera	(Bactris_major	Elaeis_guineensis)))	((Reinhardtia_simplex	(Podococcus_barteri	Reinhardtia_gracilis))	(Reinhardtia_paiewonskiana	Reinhardtia_latisecta)))	(((((Heterospathe_cagayanensis	(Kentiopsis_piersoniorum	((Dypsis_decaryi	Hydriastele_microspadix)	(Veitchia_spiralis	Dictyosperma_album))))	(Prestoea_acuminata	(Oenocarpus_minor	Oenocarpus_bataua)))	(Manicaria_saccifera	Pelagodoxa_henryana))	Leopoldinia_pulchra)	Geonoma_undata))	(Pseudophoenix_vinifera	(Roystonea_regia	Sclerosperma_profizianum)))	(Chamaedorea_seifrizii	Orania_palindan))	(Phoenix_dactylifera	(Serenoa_repens	Sabal_domingensis)))	Nypa_fruticans);
((Chamaedorea_seifrizii	(((((Podococcus_barteri	Reinhardtia_gracilis)	Reinhardtia_simplex)	(Reinhardtia_paiewonskiana	Reinhardtia_latisecta))	(Attalea_speciosa	(Bactris_major	(Elaeis_guineensis	Elaeis_oleifera))))	(((((Sabal_domingensis	Serenoa_repens)	Phoenix_dactylifera)	Pseudophoenix_vinifera)	(Roystonea_regia	((Geonoma_undata	(Leopoldinia_pulchra	(((((Kentiopsis_piersoniorum	Dictyosperma_album)	Veitchia_spiralis)	(Dypsis_decaryi	Hydriastele_microspadix))	Heterospathe_cagayanensis)	(Pelagodoxa_henryana	(Manicaria_saccifera	(Prestoea_acuminata	(Oenocarpus_bataua	Oenocarpus_minor)))))))	Orania_palindan)))	Sclerosperma_profizianum)))	Nypa_fruticans);
(((((Sabal_domingensis	Serenoa_repens)	Phoenix_dactylifera)	Pseudophoenix_vinifera)	(((Roystonea_regia	(((((Manicaria_saccifera	(Prestoea_acuminata	(Oenocarpus_bataua	Oenocarpus_minor)))	Pelagodoxa_henryana)	((Hydriastele_microspadix	(((Kentiopsis_piersoniorum	Dictyosperma_album)	Veitchia_spiralis)	Dypsis_decaryi))	Heterospathe_cagayanensis))	Geonoma_undata)	(Chamaedorea_seifrizii	Orania_palindan)))	(((Elaeis_guineensis	Elaeis_oleifera)	(Leopoldinia_pulchra	((Podococcus_barteri	Bactris_major)	(Reinhardtia_simplex	((Reinhardtia_gracilis	Reinhardtia_paiewonskiana)	Reinhardtia_latisecta)))))	Attalea_speciosa))	Sclerosperma_profizianum))	Nypa_fruticans);
(((((((Bactris_major	(Elaeis_oleifera	Elaeis_guineensis))	(((Podococcus_barteri	Reinhardtia_gracilis)	Reinhardtia_simplex)	(Reinhardtia_paiewonskiana	Reinhardtia_latisecta)))	Attalea_speciosa)	((Leopoldinia_pulchra	((((Hydriastele_microspadix	(Heterospathe_cagayanensis	Kentiopsis_piersoniorum))	Dypsis_decaryi)	Dictyosperma_album)	((Prestoea_acuminata	(Oenocarpus_minor	Pelagodoxa_henryana))	((Veitchia_spiralis	Manicaria_saccifera)	Oenocarpus_bataua))))	Geonoma_undata))	((Roystonea_regia	((((Sabal_domingensis	Serenoa_repens)	Phoenix_dactylifera)	Chamaedorea_seifrizii)	Orania_palindan))	Sclerosperma_profizianum))	Pseudophoenix_vinifera)	Nypa_fruticans);
((((Sabal_domingensis	Serenoa_repens)	Phoenix_dactylifera)	(((Chamaedorea_seifrizii	(((Reinhardtia_gracilis	Reinhardtia_simplex)	(Reinhardtia_paiewonskiana	Reinhardtia_latisecta))	(Podococcus_barteri	(Leopoldinia_pulchra	(((Bactris_major	(Elaeis_oleifera	Elaeis_guineensis))	Orania_palindan)	((((Veitchia_spiralis	(((Dictyosperma_album	Kentiopsis_piersoniorum)	Hydriastele_microspadix)	Dypsis_decaryi))	Heterospathe_cagayanensis)	(Pelagodoxa_henryana	(Manicaria_saccifera	(Prestoea_acuminata	(Oenocarpus_bataua	Oenocarpus_minor)))))	Geonoma_undata))))))	((Sclerosperma_profizianum	Attalea_speciosa)	Roystonea_regia))	Pseudophoenix_vinifera))	Nypa_fruticans);
(((Chamaedorea_seifrizii	((Sabal_domingensis	Serenoa_repens)	Phoenix_dactylifera))	(((Pseudophoenix_vinifera	Orania_palindan)	(((((Prestoea_acuminata	(Oenocarpus_bataua	Oenocarpus_minor))	(((((Heterospathe_cagayanensis	Kentiopsis_piersoniorum)	Dypsis_decaryi)	Veitchia_spiralis)	Hydriastele_microspadix)	Dictyosperma_album))	(Pelagodoxa_henryana	Manicaria_saccifera))	Geonoma_undata)	(Attalea_speciosa	((((Reinhardtia_gracilis	Reinhardtia_simplex)	(Reinhardtia_paiewonskiana	Reinhardtia_latisecta))	(Podococcus_barteri	Bactris_major))	(Elaeis_oleifera	(Leopoldinia_pulchra	Elaeis_guineensis))))))	(Sclerosperma_profizianum	Roystonea_regia)))	Nypa_fruticans);
((((((((Pelagodoxa_henryana	Manicaria_saccifera)	((Oenocarpus_bataua	Oenocarpus_minor)	Prestoea_acuminata))	(Geonoma_undata	(((Heterospathe_cagayanensis	Kentiopsis_piersoniorum)	(Hydriastele_microspadix	Veitchia_spiralis))	Dictyosperma_album)))	(Podococcus_barteri	(((Reinhardtia_gracilis	Reinhardtia_simplex)	(Reinhardtia_paiewonskiana	Reinhardtia_latisecta))	(Leopoldinia_pulchra	((Bactris_major	Attalea_speciosa)	(Dypsis_decaryi	(Elaeis_oleifera	Elaeis_guineensis)))))))	(Pseudophoenix_vinifera	(Sclerosperma_profizianum	Roystonea_regia)))	(Chamaedorea_seifrizii	(Sabal_domingensis	(Serenoa_repens	Phoenix_dactylifera))))	Orania_palindan)	Nypa_fruticans);
(((Phoenix_dactylifera	(Sabal_domingensis	Serenoa_repens))	((((((Pelagodoxa_henryana	(Leopoldinia_pulchra	Manicaria_saccifera))	((Oenocarpus_bataua	Oenocarpus_minor)	Prestoea_acuminata))	(Geonoma_undata	((Veitchia_spiralis	((Dypsis_decaryi	(Heterospathe_cagayanensis	Kentiopsis_piersoniorum))	Hydriastele_microspadix))	Dictyosperma_album)))	(((Podococcus_barteri	((Reinhardtia_gracilis	Reinhardtia_simplex)	(Reinhardtia_paiewonskiana	Reinhardtia_latisecta)))	(Bactris_major	(Elaeis_oleifera	Elaeis_guineensis)))	Attalea_speciosa))	(Pseudophoenix_vinifera	(Sclerosperma_profizianum	Roystonea_regia)))	(Chamaedorea_seifrizii	Orania_palindan)))	Nypa_fruticans);
((((Orania_palindan	(((Pelagodoxa_henryana	Manicaria_saccifera)	((Oenocarpus_bataua	Oenocarpus_minor)	Prestoea_acuminata))	(Geonoma_undata	((((Dictyosperma_album	Veitchia_spiralis)	(Hydriastele_microspadix	Kentiopsis_piersoniorum))	Dypsis_decaryi)	Heterospathe_cagayanensis))))	(((((Reinhardtia_gracilis	Reinhardtia_simplex)	(Reinhardtia_paiewonskiana	Reinhardtia_latisecta))	(Bactris_major	Podococcus_barteri))	Leopoldinia_pulchra)	((Elaeis_oleifera	Elaeis_guineensis)	Attalea_speciosa)))	(Chamaedorea_seifrizii	((Serenoa_repens	(Phoenix_dactylifera	Sabal_domingensis))	(Pseudophoenix_vinifera	(Sclerosperma_profizianum	Roystonea_regia)))))	Nypa_fruticans);
(((((Phoenix_dactylifera	(Sabal_domingensis	Serenoa_repens))	Chamaedorea_seifrizii)	(((Pseudophoenix_vinifera	Roystonea_regia)	Sclerosperma_profizianum)	((Geonoma_undata	((Dictyosperma_album	((((Heterospathe_cagayanensis	Kentiopsis_piersoniorum)	Hydriastele_microspadix)	Dypsis_decaryi)	Veitchia_spiralis))	((Pelagodoxa_henryana	Manicaria_saccifera)	((Oenocarpus_bataua	Oenocarpus_minor)	Prestoea_acuminata))))	((Leopoldinia_pulchra	(Reinhardtia_simplex	(((Podococcus_barteri	Reinhardtia_gracilis)	Reinhardtia_paiewonskiana)	Reinhardtia_latisecta)))	((Bactris_major	(Elaeis_oleifera	Elaeis_guineensis))	Attalea_speciosa)))))	Orania_palindan)	Nypa_fruticans);
((((Geonoma_undata	((Dictyosperma_album	(((Hydriastele_microspadix	Heterospathe_cagayanensis)	(Dypsis_decaryi	Kentiopsis_piersoniorum))	Veitchia_spiralis))	((Pelagodoxa_henryana	Manicaria_saccifera)	((Oenocarpus_bataua	Oenocarpus_minor)	Prestoea_acuminata))))	(((Attalea_speciosa	((Chamaedorea_seifrizii	(Pseudophoenix_vinifera	(Phoenix_dactylifera	(Sabal_domingensis	Serenoa_repens))))	Roystonea_regia))	Sclerosperma_profizianum)	Orania_palindan))	((Elaeis_oleifera	Elaeis_guineensis)	(Leopoldinia_pulchra	((Podococcus_barteri	Bactris_major)	((Reinhardtia_simplex	(Reinhardtia_paiewonskiana	Reinhardtia_latisecta))	Reinhardtia_gracilis)))))	Nypa_fruticans);
(((((Sclerosperma_profizianum	((Phoenix_dactylifera	(Serenoa_repens	Sabal_domingensis))	Orania_palindan))	Roystonea_regia)	Pseudophoenix_vinifera)	((Chamaedorea_seifrizii	(((Prestoea_acuminata	Geonoma_undata)	((Manicaria_saccifera	(Oenocarpus_bataua	Oenocarpus_minor))	Leopoldinia_pulchra))	(Pelagodoxa_henryana	(Dypsis_decaryi	(((Kentiopsis_piersoniorum	(Hydriastele_microspadix	Heterospathe_cagayanensis))	Veitchia_spiralis)	Dictyosperma_album)))))	(((Bactris_major	(Elaeis_oleifera	Elaeis_guineensis))	Attalea_speciosa)	(((Podococcus_barteri	Reinhardtia_gracilis)	Reinhardtia_simplex)	(Reinhardtia_paiewonskiana	Reinhardtia_latisecta)))))	Nypa_fruticans);
(((Sclerosperma_profizianum	(Roystonea_regia	(Chamaedorea_seifrizii	(Phoenix_dactylifera	(Serenoa_repens	Sabal_domingensis)))))	((Orania_palindan	(((Prestoea_acuminata	Geonoma_undata)	((Pelagodoxa_henryana	(Manicaria_saccifera	(Oenocarpus_bataua	Oenocarpus_minor)))	((((Kentiopsis_piersoniorum	Heterospathe_cagayanensis)	Veitchia_spiralis)	Dictyosperma_album)	(Dypsis_decaryi	Hydriastele_microspadix))))	Leopoldinia_pulchra))	(((((Bactris_major	(Elaeis_oleifera	Elaeis_guineensis))	Attalea_speciosa)	((Reinhardtia_gracilis	Reinhardtia_simplex)	(Reinhardtia_paiewonskiana	Reinhardtia_latisecta)))	Pseudophoenix_vinifera)	Podococcus_barteri)))	Nypa_fruticans);
(((((Bactris_major	(Elaeis_oleifera	Elaeis_guineensis))	Attalea_speciosa)	((Reinhardtia_gracilis	Reinhardtia_simplex)	(Reinhardtia_paiewonskiana	Reinhardtia_latisecta)))	(((Podococcus_barteri	(((Leopoldinia_pulchra	(Manicaria_saccifera	Pelagodoxa_henryana))	(Oenocarpus_bataua	Oenocarpus_minor))	((Dictyosperma_album	((Dypsis_decaryi	(Hydriastele_microspadix	(Kentiopsis_piersoniorum	Heterospathe_cagayanensis)))	Veitchia_spiralis))	(Prestoea_acuminata	Geonoma_undata))))	(Orania_palindan	(Sclerosperma_profizianum	(Roystonea_regia	(Chamaedorea_seifrizii	(Phoenix_dactylifera	(Serenoa_repens	Sabal_domingensis)))))))	Pseudophoenix_vinifera))	Nypa_fruticans);
(((((Elaeis_oleifera	(Bactris_major	Elaeis_guineensis))	Attalea_speciosa)	((Reinhardtia_gracilis	Reinhardtia_simplex)	(Reinhardtia_paiewonskiana	Reinhardtia_latisecta)))	(((Chamaedorea_seifrizii	(Phoenix_dactylifera	(Serenoa_repens	Sabal_domingensis)))	((Orania_palindan	((((Manicaria_saccifera	(Prestoea_acuminata	((Leopoldinia_pulchra	Oenocarpus_bataua)	Oenocarpus_minor)))	Pelagodoxa_henryana)	(Geonoma_undata	((Dictyosperma_album	Veitchia_spiralis)	((Dypsis_decaryi	(Hydriastele_microspadix	Kentiopsis_piersoniorum))	Heterospathe_cagayanensis))))	(Roystonea_regia	Podococcus_barteri)))	Sclerosperma_profizianum))	Pseudophoenix_vinifera))	Nypa_fruticans);
(((((Manicaria_saccifera	(Prestoea_acuminata	(Oenocarpus_bataua	Oenocarpus_minor)))	Pelagodoxa_henryana)	(((Geonoma_undata	(Heterospathe_cagayanensis	((Dictyosperma_album	((Hydriastele_microspadix	Kentiopsis_piersoniorum)	Dypsis_decaryi))	Veitchia_spiralis)))	Chamaedorea_seifrizii)	(Attalea_speciosa	(Leopoldinia_pulchra	((Elaeis_oleifera	Elaeis_guineensis)	((Podococcus_barteri	Bactris_major)	((Reinhardtia_gracilis	Reinhardtia_simplex)	(Reinhardtia_paiewonskiana	Reinhardtia_latisecta))))))))	((Sclerosperma_profizianum	(((Phoenix_dactylifera	Sabal_domingensis)	Serenoa_repens)	Roystonea_regia))	(Pseudophoenix_vinifera	Orania_palindan)))	Nypa_fruticans);
((((Sclerosperma_profizianum	(Pseudophoenix_vinifera	Roystonea_regia))	(((Attalea_speciosa	(Elaeis_oleifera	(Bactris_major	Elaeis_guineensis)))	(((Podococcus_barteri	Reinhardtia_gracilis)	Reinhardtia_simplex)	(Reinhardtia_paiewonskiana	Reinhardtia_latisecta)))	(Geonoma_undata	(Leopoldinia_pulchra	(((Prestoea_acuminata	(Oenocarpus_bataua	Oenocarpus_minor))	(Pelagodoxa_henryana	Manicaria_saccifera))	((Veitchia_spiralis	((Dypsis_decaryi	Kentiopsis_piersoniorum)	(Hydriastele_microspadix	Heterospathe_cagayanensis)))	Dictyosperma_album))))))	(Orania_palindan	(Chamaedorea_seifrizii	(Phoenix_dactylifera	(Sabal_domingensis	Serenoa_repens)))))	Nypa_fruticans);
((((Chamaedorea_seifrizii	Orania_palindan)	((Sclerosperma_profizianum	Roystonea_regia)	((Pseudophoenix_vinifera	((((Elaeis_oleifera	Elaeis_guineensis)	Attalea_speciosa)	((Podococcus_barteri	Bactris_major)	((Reinhardtia_gracilis	Reinhardtia_simplex)	(Reinhardtia_paiewonskiana	Reinhardtia_latisecta))))	Leopoldinia_pulchra))	(Geonoma_undata	(((Prestoea_acuminata	(Oenocarpus_bataua	Oenocarpus_minor))	(Pelagodoxa_henryana	Manicaria_saccifera))	(((Veitchia_spiralis	Kentiopsis_piersoniorum)	((Heterospathe_cagayanensis	Hydriastele_microspadix)	Dypsis_decaryi))	Dictyosperma_album))))))	(Phoenix_dactylifera	(Sabal_domingensis	Serenoa_repens)))	Nypa_fruticans);
(((((((Leopoldinia_pulchra	((Prestoea_acuminata	Geonoma_undata)	(((Oenocarpus_bataua	Oenocarpus_minor)	(Pelagodoxa_henryana	Manicaria_saccifera))	((((Dypsis_decaryi	(Kentiopsis_piersoniorum	Hydriastele_microspadix))	Heterospathe_cagayanensis)	Dictyosperma_album)	Veitchia_spiralis))))	(Chamaedorea_seifrizii	Orania_palindan))	(((Elaeis_oleifera	Elaeis_guineensis)	Attalea_speciosa)	(Bactris_major	(((Podococcus_barteri	Reinhardtia_gracilis)	Reinhardtia_simplex)	(Reinhardtia_paiewonskiana	Reinhardtia_latisecta)))))	(Sclerosperma_profizianum	Roystonea_regia))	Pseudophoenix_vinifera)	(Phoenix_dactylifera	(Sabal_domingensis	Serenoa_repens)))	Nypa_fruticans);
(((((Pseudophoenix_vinifera	((((Pelagodoxa_henryana	((Prestoea_acuminata	(Oenocarpus_bataua	Oenocarpus_minor))	Manicaria_saccifera))	(Geonoma_undata	((((Kentiopsis_piersoniorum	Veitchia_spiralis)	Dictyosperma_album)	(Hydriastele_microspadix	Dypsis_decaryi))	Heterospathe_cagayanensis)))	Chamaedorea_seifrizii)	((Leopoldinia_pulchra	((Bactris_major	(Elaeis_oleifera	Elaeis_guineensis))	Attalea_speciosa))	(((Podococcus_barteri	Reinhardtia_gracilis)	Reinhardtia_simplex)	(Reinhardtia_paiewonskiana	Reinhardtia_latisecta)))))	(Roystonea_regia	(Phoenix_dactylifera	(Sabal_domingensis	Serenoa_repens))))	Sclerosperma_profizianum)	Orania_palindan)	Nypa_fruticans);
(((((Sclerosperma_profizianum	(Pseudophoenix_vinifera	((Leopoldinia_pulchra	(Geonoma_undata	(((((Kentiopsis_piersoniorum	Dictyosperma_album)	Veitchia_spiralis)	(Hydriastele_microspadix	Heterospathe_cagayanensis))	Dypsis_decaryi)	((Prestoea_acuminata	(Oenocarpus_bataua	Oenocarpus_minor))	(Manicaria_saccifera	Pelagodoxa_henryana)))))	(((Bactris_major	(Elaeis_oleifera	Elaeis_guineensis))	Attalea_speciosa)	(((Podococcus_barteri	Reinhardtia_gracilis)	Reinhardtia_simplex)	(Reinhardtia_paiewonskiana	Reinhardtia_latisecta))))))	Roystonea_regia)	(Chamaedorea_seifrizii	Orania_palindan))	(Phoenix_dactylifera	(Sabal_domingensis	Serenoa_repens)))	Nypa_fruticans);
