# Supplementary material for: Data supporting the nuclear phylogenomics of the palm subfamily Arecoideae (Arecaceae)
Source: Data Brief. 2016 Mar 2;7:532–6. doi: 10.1016/j.dib.2016.02.063 (PMC4796708; doi:10.1016/j.dib.2016.02.063)
Supplement: Supplementary file 5 — Supplementary material [file mmc5.zip › RAxML_bootstrap.Elaeis_415.raxml.tre]

((Serenoa_repens	((((Attalea_speciosa	Bactris_major)	((Reinhardtia_gracilis	Reinhardtia_simplex)	(Reinhardtia_paiewonskiana	Reinhardtia_latisecta)))	((Iriartea_deltoidea	Roystonea_regia)	((((Sclerosperma_profizianum	Orania_palindan)	(Dictyosperma_album	(((Hydriastele_microspadix	(((Oenocarpus_minor	Podococcus_barteri)	Veitchia_spiralis)	Dypsis_decaryi))	(Heterospathe_cagayanensis	Kentiopsis_piersoniorum))	((Pelagodoxa_henryana	(Prestoea_acuminata	((Leopoldinia_pulchra	Burretiokentia_grandiflora)	Oenocarpus_bataua)))	(Geonoma_undata	Manicaria_saccifera)))))	Pseudophoenix_vinifera)	Chamaedorea_seifrizii)))	(Phoenix_dactylifera	Sabal_domingensis)))	Nypa_fruticans);
(((Serenoa_repens	(Phoenix_dactylifera	(Leopoldinia_pulchra	Sabal_domingensis)))	(((Attalea_speciosa	(Oenocarpus_minor	Bactris_major))	((Reinhardtia_gracilis	Reinhardtia_simplex)	(Reinhardtia_paiewonskiana	Reinhardtia_latisecta)))	(Iriartea_deltoidea	(((Pseudophoenix_vinifera	Chamaedorea_seifrizii)	((((Hydriastele_microspadix	(Dictyosperma_album	(Kentiopsis_piersoniorum	(Burretiokentia_grandiflora	Heterospathe_cagayanensis))))	(Veitchia_spiralis	Dypsis_decaryi))	(Pelagodoxa_henryana	(Prestoea_acuminata	Oenocarpus_bataua)))	(Geonoma_undata	Manicaria_saccifera)))	((Podococcus_barteri	Orania_palindan)	(Sclerosperma_profizianum	Roystonea_regia))))))	Nypa_fruticans);
((((Oenocarpus_minor	Podococcus_barteri)	Serenoa_repens)	(((((Attalea_speciosa	Bactris_major)	((Reinhardtia_gracilis	Reinhardtia_simplex)	(Reinhardtia_paiewonskiana	Reinhardtia_latisecta)))	(Pseudophoenix_vinifera	Iriartea_deltoidea))	((Chamaedorea_seifrizii	(Leopoldinia_pulchra	((Pelagodoxa_henryana	(Geonoma_undata	Manicaria_saccifera))	((Prestoea_acuminata	Oenocarpus_bataua)	(((Veitchia_spiralis	Dypsis_decaryi)	((Kentiopsis_piersoniorum	Heterospathe_cagayanensis)	(Burretiokentia_grandiflora	Hydriastele_microspadix)))	Dictyosperma_album)))))	((Sclerosperma_profizianum	Roystonea_regia)	Orania_palindan)))	(Phoenix_dactylifera	Sabal_domingensis)))	Nypa_fruticans);
(((Serenoa_repens	(Phoenix_dactylifera	Sabal_domingensis))	((Podococcus_barteri	(Chamaedorea_seifrizii	Pseudophoenix_vinifera))	(((Iriartea_deltoidea	(Attalea_speciosa	(Bactris_major	((Reinhardtia_gracilis	Reinhardtia_simplex)	(Reinhardtia_paiewonskiana	Reinhardtia_latisecta)))))	(Roystonea_regia	(Sclerosperma_profizianum	Orania_palindan)))	((((Pelagodoxa_henryana	Prestoea_acuminata)	Oenocarpus_bataua)	(Geonoma_undata	((((Leopoldinia_pulchra	Burretiokentia_grandiflora)	Heterospathe_cagayanensis)	((Veitchia_spiralis	Dypsis_decaryi)	(Hydriastele_microspadix	Kentiopsis_piersoniorum)))	(Oenocarpus_minor	Dictyosperma_album))))	Manicaria_saccifera))))	Nypa_fruticans);
((Chamaedorea_seifrizii	((((Reinhardtia_gracilis	Reinhardtia_simplex)	(Pseudophoenix_vinifera	(Reinhardtia_paiewonskiana	Reinhardtia_latisecta)))	(((Iriartea_deltoidea	(Roystonea_regia	Sclerosperma_profizianum))	(Bactris_major	(Orania_palindan	Attalea_speciosa)))	((Oenocarpus_minor	Podococcus_barteri)	(Serenoa_repens	(Phoenix_dactylifera	Sabal_domingensis)))))	(((Manicaria_saccifera	Geonoma_undata)	((Prestoea_acuminata	Oenocarpus_bataua)	Pelagodoxa_henryana))	((((Kentiopsis_piersoniorum	(Burretiokentia_grandiflora	(Heterospathe_cagayanensis	Leopoldinia_pulchra)))	Veitchia_spiralis)	Hydriastele_microspadix)	(Dypsis_decaryi	Dictyosperma_album)))))	Nypa_fruticans);
(((Orania_palindan	Attalea_speciosa)	(((Iriartea_deltoidea	(((Manicaria_saccifera	Geonoma_undata)	(((((Leopoldinia_pulchra	Dictyosperma_album)	((Heterospathe_cagayanensis	Burretiokentia_grandiflora)	(Pelagodoxa_henryana	Kentiopsis_piersoniorum)))	(Dypsis_decaryi	Veitchia_spiralis))	Hydriastele_microspadix)	(Prestoea_acuminata	Oenocarpus_bataua)))	(Reinhardtia_simplex	((Reinhardtia_gracilis	Reinhardtia_paiewonskiana)	Reinhardtia_latisecta))))	(Roystonea_regia	Sclerosperma_profizianum))	(((Oenocarpus_minor	Podococcus_barteri)	(Serenoa_repens	(Phoenix_dactylifera	Sabal_domingensis)))	(Chamaedorea_seifrizii	(Pseudophoenix_vinifera	Bactris_major)))))	Nypa_fruticans);
((((((Prestoea_acuminata	Oenocarpus_bataua)	(Pelagodoxa_henryana	Dictyosperma_album))	((Hydriastele_microspadix	(Veitchia_spiralis	Kentiopsis_piersoniorum))	((Leopoldinia_pulchra	Burretiokentia_grandiflora)	Heterospathe_cagayanensis)))	(Manicaria_saccifera	(Dypsis_decaryi	Geonoma_undata)))	(((Orania_palindan	Sclerosperma_profizianum)	(((Oenocarpus_minor	Podococcus_barteri)	(Phoenix_dactylifera	(Sabal_domingensis	Serenoa_repens)))	Chamaedorea_seifrizii))	((Roystonea_regia	Iriartea_deltoidea)	((Pseudophoenix_vinifera	((Reinhardtia_gracilis	Reinhardtia_simplex)	(Reinhardtia_paiewonskiana	Reinhardtia_latisecta)))	(Bactris_major	Attalea_speciosa)))))	Nypa_fruticans);
((Chamaedorea_seifrizii	((Bactris_major	Pseudophoenix_vinifera)	(((((Leopoldinia_pulchra	(((Prestoea_acuminata	Oenocarpus_bataua)	Pelagodoxa_henryana)	((Orania_palindan	(((Oenocarpus_minor	Dictyosperma_album)	Dypsis_decaryi)	((Veitchia_spiralis	Kentiopsis_piersoniorum)	((Heterospathe_cagayanensis	Burretiokentia_grandiflora)	Hydriastele_microspadix))))	(Manicaria_saccifera	Geonoma_undata))))	(Iriartea_deltoidea	(Roystonea_regia	Sclerosperma_profizianum)))	((Phoenix_dactylifera	Sabal_domingensis)	(Serenoa_repens	Podococcus_barteri)))	((Reinhardtia_gracilis	Reinhardtia_simplex)	(Reinhardtia_paiewonskiana	Reinhardtia_latisecta)))	Attalea_speciosa)))	Nypa_fruticans);
((Serenoa_repens	((Oenocarpus_minor	Podococcus_barteri)	((Roystonea_regia	(Orania_palindan	((((Bactris_major	Pseudophoenix_vinifera)	(((Reinhardtia_gracilis	Reinhardtia_simplex)	(Reinhardtia_paiewonskiana	Reinhardtia_latisecta))	Attalea_speciosa))	Iriartea_deltoidea)	((Sclerosperma_profizianum	((((Prestoea_acuminata	Oenocarpus_bataua)	((Dictyosperma_album	Leopoldinia_pulchra)	Pelagodoxa_henryana))	(Manicaria_saccifera	Geonoma_undata))	((((Heterospathe_cagayanensis	Burretiokentia_grandiflora)	Kentiopsis_piersoniorum)	Hydriastele_microspadix)	(Veitchia_spiralis	Dypsis_decaryi))))	Chamaedorea_seifrizii))))	(Phoenix_dactylifera	Sabal_domingensis))))	Nypa_fruticans);
((Serenoa_repens	((((Podococcus_barteri	Oenocarpus_minor)	((Pseudophoenix_vinifera	Chamaedorea_seifrizii)	Bactris_major))	(Roystonea_regia	(((Orania_palindan	Sclerosperma_profizianum)	((Leopoldinia_pulchra	((Dypsis_decaryi	(Dictyosperma_album	(((Burretiokentia_grandiflora	Veitchia_spiralis)	Hydriastele_microspadix)	(Heterospathe_cagayanensis	Kentiopsis_piersoniorum))))	((Manicaria_saccifera	Geonoma_undata)	(Pelagodoxa_henryana	(Prestoea_acuminata	Oenocarpus_bataua)))))	((Reinhardtia_gracilis	Reinhardtia_simplex)	(Reinhardtia_paiewonskiana	Reinhardtia_latisecta))))	(Attalea_speciosa	Iriartea_deltoidea))))	(Phoenix_dactylifera	Sabal_domingensis)))	Nypa_fruticans);
(((Chamaedorea_seifrizii	Pseudophoenix_vinifera)	(((((((((Heterospathe_cagayanensis	Leopoldinia_pulchra)	Burretiokentia_grandiflora)	(Veitchia_spiralis	Kentiopsis_piersoniorum))	Hydriastele_microspadix)	(Geonoma_undata	Dypsis_decaryi))	Manicaria_saccifera)	((Oenocarpus_bataua	Prestoea_acuminata)	(Pelagodoxa_henryana	(Oenocarpus_minor	Dictyosperma_album))))	(((Roystonea_regia	Iriartea_deltoidea)	(Sclerosperma_profizianum	Orania_palindan))	((Attalea_speciosa	Bactris_major)	(Reinhardtia_simplex	(Reinhardtia_paiewonskiana	(Reinhardtia_latisecta	Reinhardtia_gracilis))))))	(Podococcus_barteri	((Phoenix_dactylifera	Sabal_domingensis)	Serenoa_repens))))	Nypa_fruticans);
((Chamaedorea_seifrizii	(Bactris_major	((((Reinhardtia_simplex	Reinhardtia_gracilis)	(Reinhardtia_paiewonskiana	(Pseudophoenix_vinifera	Reinhardtia_latisecta)))	(((Roystonea_regia	Iriartea_deltoidea)	((((Manicaria_saccifera	Geonoma_undata)	((Oenocarpus_bataua	Prestoea_acuminata)	(((Hydriastele_microspadix	((Heterospathe_cagayanensis	Burretiokentia_grandiflora)	(Veitchia_spiralis	Kentiopsis_piersoniorum)))	Dypsis_decaryi)	((Dictyosperma_album	Oenocarpus_minor)	Pelagodoxa_henryana))))	Leopoldinia_pulchra)	(Sclerosperma_profizianum	Orania_palindan)))	Attalea_speciosa))	(((Podococcus_barteri	Phoenix_dactylifera)	Sabal_domingensis)	Serenoa_repens))))	Nypa_fruticans);
((((Phoenix_dactylifera	Sabal_domingensis)	Serenoa_repens)	(((Attalea_speciosa	Bactris_major)	((Reinhardtia_simplex	Reinhardtia_gracilis)	(Reinhardtia_paiewonskiana	Reinhardtia_latisecta)))	((Pseudophoenix_vinifera	Chamaedorea_seifrizii)	(((((Geonoma_undata	(((Veitchia_spiralis	(Hydriastele_microspadix	((Burretiokentia_grandiflora	Heterospathe_cagayanensis)	Kentiopsis_piersoniorum)))	Dypsis_decaryi)	(Dictyosperma_album	Oenocarpus_minor)))	(Pelagodoxa_henryana	(Oenocarpus_bataua	Prestoea_acuminata)))	Manicaria_saccifera)	Leopoldinia_pulchra)	((Orania_palindan	(Roystonea_regia	Sclerosperma_profizianum))	(Podococcus_barteri	Iriartea_deltoidea))))))	Nypa_fruticans);
((Serenoa_repens	((((((Iriartea_deltoidea	((Oenocarpus_minor	Podococcus_barteri)	(Attalea_speciosa	(Bactris_major	((Reinhardtia_simplex	Reinhardtia_gracilis)	(Reinhardtia_paiewonskiana	Reinhardtia_latisecta))))))	((((Manicaria_saccifera	Geonoma_undata)	(Pelagodoxa_henryana	(Oenocarpus_bataua	Prestoea_acuminata)))	((Dypsis_decaryi	Dictyosperma_album)	(Hydriastele_microspadix	((Burretiokentia_grandiflora	Heterospathe_cagayanensis)	(Veitchia_spiralis	Kentiopsis_piersoniorum)))))	(Pseudophoenix_vinifera	Chamaedorea_seifrizii)))	(Orania_palindan	Sclerosperma_profizianum))	Roystonea_regia)	Leopoldinia_pulchra)	(Phoenix_dactylifera	Sabal_domingensis)))	Nypa_fruticans);
((((Chamaedorea_seifrizii	((((Pseudophoenix_vinifera	Iriartea_deltoidea)	(Attalea_speciosa	(Bactris_major	((Reinhardtia_simplex	Reinhardtia_gracilis)	(Reinhardtia_paiewonskiana	Reinhardtia_latisecta)))))	(((((Hydriastele_microspadix	((Burretiokentia_grandiflora	Heterospathe_cagayanensis)	(Veitchia_spiralis	Kentiopsis_piersoniorum)))	Dypsis_decaryi)	Dictyosperma_album)	(Manicaria_saccifera	Geonoma_undata))	(Pelagodoxa_henryana	(Oenocarpus_bataua	Prestoea_acuminata))))	((Orania_palindan	Sclerosperma_profizianum)	Roystonea_regia)))	(Oenocarpus_minor	Podococcus_barteri))	(((Phoenix_dactylifera	Sabal_domingensis)	Serenoa_repens)	Leopoldinia_pulchra))	Nypa_fruticans);
(((Bactris_major	(((((Roystonea_regia	Iriartea_deltoidea)	(Podococcus_barteri	(Orania_palindan	Sclerosperma_profizianum)))	(Chamaedorea_seifrizii	(Leopoldinia_pulchra	(((Manicaria_saccifera	Geonoma_undata)	(Pelagodoxa_henryana	(Oenocarpus_bataua	Prestoea_acuminata)))	(((Hydriastele_microspadix	((Burretiokentia_grandiflora	Heterospathe_cagayanensis)	(Veitchia_spiralis	Kentiopsis_piersoniorum)))	Dypsis_decaryi)	Dictyosperma_album)))))	Pseudophoenix_vinifera)	(Attalea_speciosa	((Reinhardtia_simplex	Reinhardtia_gracilis)	(Reinhardtia_paiewonskiana	Reinhardtia_latisecta)))))	((Serenoa_repens	Phoenix_dactylifera)	(Oenocarpus_minor	Sabal_domingensis)))	Nypa_fruticans);
(((((Bactris_major	((Oenocarpus_minor	(Reinhardtia_simplex	Reinhardtia_gracilis))	(Reinhardtia_paiewonskiana	Reinhardtia_latisecta)))	Attalea_speciosa)	((Iriartea_deltoidea	Pseudophoenix_vinifera)	((Orania_palindan	((Podococcus_barteri	Sclerosperma_profizianum)	Roystonea_regia))	(Chamaedorea_seifrizii	((((((Hydriastele_microspadix	(Burretiokentia_grandiflora	Heterospathe_cagayanensis))	(Veitchia_spiralis	Kentiopsis_piersoniorum))	Dypsis_decaryi)	Dictyosperma_album)	(Manicaria_saccifera	Geonoma_undata))	(Pelagodoxa_henryana	(Oenocarpus_bataua	Prestoea_acuminata)))))))	(Leopoldinia_pulchra	(Serenoa_repens	(Phoenix_dactylifera	Sabal_domingensis))))	Nypa_fruticans);
(((Bactris_major	Attalea_speciosa)	(((((Podococcus_barteri	(Orania_palindan	Sclerosperma_profizianum))	(Iriartea_deltoidea	Roystonea_regia))	(Pseudophoenix_vinifera	(((((((Veitchia_spiralis	Hydriastele_microspadix)	(Kentiopsis_piersoniorum	(Burretiokentia_grandiflora	Heterospathe_cagayanensis)))	Dypsis_decaryi)	Dictyosperma_album)	(Manicaria_saccifera	Geonoma_undata))	(Pelagodoxa_henryana	(Oenocarpus_bataua	Prestoea_acuminata)))	Chamaedorea_seifrizii)))	((Serenoa_repens	(Phoenix_dactylifera	Sabal_domingensis))	Leopoldinia_pulchra))	((Reinhardtia_simplex	(Reinhardtia_gracilis	Oenocarpus_minor))	(Reinhardtia_paiewonskiana	Reinhardtia_latisecta))))	Nypa_fruticans);
((Serenoa_repens	((Phoenix_dactylifera	Sabal_domingensis)	(((((Reinhardtia_simplex	Reinhardtia_gracilis)	(Reinhardtia_paiewonskiana	Reinhardtia_latisecta))	Bactris_major)	Attalea_speciosa)	(((Roystonea_regia	Iriartea_deltoidea)	((Oenocarpus_minor	Podococcus_barteri)	(Orania_palindan	Sclerosperma_profizianum)))	(Pseudophoenix_vinifera	((((Manicaria_saccifera	Geonoma_undata)	((((Veitchia_spiralis	Kentiopsis_piersoniorum)	(Hydriastele_microspadix	(Burretiokentia_grandiflora	Heterospathe_cagayanensis)))	Dypsis_decaryi)	((Dictyosperma_album	Pelagodoxa_henryana)	(Oenocarpus_bataua	Prestoea_acuminata))))	Leopoldinia_pulchra)	Chamaedorea_seifrizii))))))	Nypa_fruticans);
((((((((Roystonea_regia	Sclerosperma_profizianum)	((Oenocarpus_minor	Podococcus_barteri)	Chamaedorea_seifrizii))	Orania_palindan)	(Iriartea_deltoidea	Pseudophoenix_vinifera))	((Manicaria_saccifera	Geonoma_undata)	((Pelagodoxa_henryana	(Oenocarpus_bataua	Prestoea_acuminata))	(((Veitchia_spiralis	Dypsis_decaryi)	Hydriastele_microspadix)	((Dictyosperma_album	Kentiopsis_piersoniorum)	(Burretiokentia_grandiflora	(Heterospathe_cagayanensis	Leopoldinia_pulchra)))))))	(((Reinhardtia_simplex	Reinhardtia_gracilis)	(Reinhardtia_paiewonskiana	Reinhardtia_latisecta))	(Bactris_major	Attalea_speciosa)))	(Phoenix_dactylifera	(Sabal_domingensis	Serenoa_repens)))	Nypa_fruticans);
((Serenoa_repens	(((((Reinhardtia_gracilis	Reinhardtia_simplex)	(Reinhardtia_paiewonskiana	(Oenocarpus_minor	Reinhardtia_latisecta)))	(Bactris_major	Attalea_speciosa))	(((Chamaedorea_seifrizii	Pseudophoenix_vinifera)	((Roystonea_regia	Iriartea_deltoidea)	(Orania_palindan	(Sclerosperma_profizianum	Podococcus_barteri))))	((Manicaria_saccifera	Geonoma_undata)	((Pelagodoxa_henryana	(Oenocarpus_bataua	Prestoea_acuminata))	((Dypsis_decaryi	(Leopoldinia_pulchra	Dictyosperma_album))	((Kentiopsis_piersoniorum	Veitchia_spiralis)	((Heterospathe_cagayanensis	Burretiokentia_grandiflora)	Hydriastele_microspadix)))))))	(Phoenix_dactylifera	Sabal_domingensis)))	Nypa_fruticans);
(((((Bactris_major	Attalea_speciosa)	((((Pseudophoenix_vinifera	Chamaedorea_seifrizii)	((Manicaria_saccifera	Geonoma_undata)	(((Pelagodoxa_henryana	(Dictyosperma_album	Leopoldinia_pulchra))	(Oenocarpus_bataua	Prestoea_acuminata))	(Dypsis_decaryi	((Heterospathe_cagayanensis	Burretiokentia_grandiflora)	(Hydriastele_microspadix	(Kentiopsis_piersoniorum	Veitchia_spiralis)))))))	((Roystonea_regia	Iriartea_deltoidea)	(Orania_palindan	(Sclerosperma_profizianum	Podococcus_barteri))))	((Reinhardtia_gracilis	Reinhardtia_simplex)	(Reinhardtia_paiewonskiana	Reinhardtia_latisecta))))	((Phoenix_dactylifera	Sabal_domingensis)	Serenoa_repens))	Oenocarpus_minor)	Nypa_fruticans);
((Serenoa_repens	(((((Pseudophoenix_vinifera	Bactris_major)	Attalea_speciosa)	(((Oenocarpus_minor	Reinhardtia_gracilis)	Reinhardtia_simplex)	(Reinhardtia_latisecta	Reinhardtia_paiewonskiana)))	((Chamaedorea_seifrizii	(Leopoldinia_pulchra	(((Dictyosperma_album	(Dypsis_decaryi	((Heterospathe_cagayanensis	Burretiokentia_grandiflora)	(Hydriastele_microspadix	(Kentiopsis_piersoniorum	Veitchia_spiralis)))))	(Manicaria_saccifera	Geonoma_undata))	((Oenocarpus_bataua	Prestoea_acuminata)	Pelagodoxa_henryana))))	(((Roystonea_regia	Iriartea_deltoidea)	(Orania_palindan	Sclerosperma_profizianum))	Podococcus_barteri)))	(Phoenix_dactylifera	Sabal_domingensis)))	Nypa_fruticans);
(((Bactris_major	Attalea_speciosa)	(((Reinhardtia_gracilis	Reinhardtia_simplex)	(Reinhardtia_latisecta	Reinhardtia_paiewonskiana))	(((Chamaedorea_seifrizii	((Manicaria_saccifera	Geonoma_undata)	((Dictyosperma_album	(Dypsis_decaryi	((Kentiopsis_piersoniorum	(Heterospathe_cagayanensis	Burretiokentia_grandiflora))	(Hydriastele_microspadix	Veitchia_spiralis))))	(((Leopoldinia_pulchra	Oenocarpus_bataua)	Prestoea_acuminata)	Pelagodoxa_henryana))))	(Pseudophoenix_vinifera	(Orania_palindan	(((Oenocarpus_minor	Podococcus_barteri)	Sclerosperma_profizianum)	(Roystonea_regia	Iriartea_deltoidea)))))	(Phoenix_dactylifera	(Sabal_domingensis	Serenoa_repens)))))	Nypa_fruticans);
(((((Oenocarpus_minor	Podococcus_barteri)	Phoenix_dactylifera)	(Sabal_domingensis	Serenoa_repens))	(((Iriartea_deltoidea	((Bactris_major	Attalea_speciosa)	((Reinhardtia_gracilis	Reinhardtia_simplex)	(Reinhardtia_latisecta	Reinhardtia_paiewonskiana))))	((Roystonea_regia	(Orania_palindan	Sclerosperma_profizianum))	(Chamaedorea_seifrizii	Pseudophoenix_vinifera)))	(((Manicaria_saccifera	Geonoma_undata)	((Oenocarpus_bataua	Prestoea_acuminata)	(Leopoldinia_pulchra	Pelagodoxa_henryana)))	(Dictyosperma_album	((Veitchia_spiralis	Dypsis_decaryi)	((Kentiopsis_piersoniorum	(Heterospathe_cagayanensis	Burretiokentia_grandiflora))	Hydriastele_microspadix))))))	Nypa_fruticans);
((Sclerosperma_profizianum	(((((((Manicaria_saccifera	Geonoma_undata)	((Pelagodoxa_henryana	Dictyosperma_album)	(Oenocarpus_bataua	Prestoea_acuminata)))	((((Heterospathe_cagayanensis	(Leopoldinia_pulchra	Burretiokentia_grandiflora))	Veitchia_spiralis)	(Kentiopsis_piersoniorum	Hydriastele_microspadix))	Dypsis_decaryi))	(Chamaedorea_seifrizii	Pseudophoenix_vinifera))	(Iriartea_deltoidea	(Attalea_speciosa	(((Reinhardtia_gracilis	Reinhardtia_simplex)	(Reinhardtia_latisecta	Reinhardtia_paiewonskiana))	Bactris_major))))	(Roystonea_regia	(((Oenocarpus_minor	Podococcus_barteri)	(Sabal_domingensis	Phoenix_dactylifera))	Serenoa_repens)))	Orania_palindan))	Nypa_fruticans);
((Pseudophoenix_vinifera	(((((((Veitchia_spiralis	Kentiopsis_piersoniorum)	Hydriastele_microspadix)	(Dictyosperma_album	(Pelagodoxa_henryana	(Heterospathe_cagayanensis	Burretiokentia_grandiflora))))	(Manicaria_saccifera	(Dypsis_decaryi	Geonoma_undata)))	(Oenocarpus_bataua	Prestoea_acuminata))	Leopoldinia_pulchra)	(((Sabal_domingensis	Phoenix_dactylifera)	Serenoa_repens)	(Chamaedorea_seifrizii	(((((Reinhardtia_gracilis	Reinhardtia_simplex)	(Reinhardtia_latisecta	Reinhardtia_paiewonskiana))	(Bactris_major	Attalea_speciosa))	Iriartea_deltoidea)	((Orania_palindan	((Oenocarpus_minor	Podococcus_barteri)	Sclerosperma_profizianum))	Roystonea_regia))))))	Nypa_fruticans);
((Chamaedorea_seifrizii	(((((Reinhardtia_gracilis	Reinhardtia_simplex)	(Reinhardtia_latisecta	Reinhardtia_paiewonskiana))	(((Pseudophoenix_vinifera	Iriartea_deltoidea)	Bactris_major)	Attalea_speciosa))	((Orania_palindan	Sclerosperma_profizianum)	((Sabal_domingensis	((Oenocarpus_minor	Podococcus_barteri)	((Leopoldinia_pulchra	Serenoa_repens)	Phoenix_dactylifera)))	Roystonea_regia)))	(Manicaria_saccifera	((Geonoma_undata	((Hydriastele_microspadix	(Veitchia_spiralis	Dypsis_decaryi))	(((Kentiopsis_piersoniorum	Dictyosperma_album)	Burretiokentia_grandiflora)	Heterospathe_cagayanensis)))	(Pelagodoxa_henryana	(Oenocarpus_bataua	Prestoea_acuminata))))))	Nypa_fruticans);
((Roystonea_regia	(((Oenocarpus_minor	Podococcus_barteri)	((Phoenix_dactylifera	Sabal_domingensis)	Serenoa_repens))	(((Attalea_speciosa	(((Reinhardtia_gracilis	Reinhardtia_simplex)	(Reinhardtia_latisecta	Reinhardtia_paiewonskiana))	Bactris_major))	Iriartea_deltoidea)	((Orania_palindan	Sclerosperma_profizianum)	((Leopoldinia_pulchra	(((Manicaria_saccifera	Geonoma_undata)	(Pelagodoxa_henryana	(Oenocarpus_bataua	Prestoea_acuminata)))	((((Kentiopsis_piersoniorum	Hydriastele_microspadix)	(Veitchia_spiralis	(Burretiokentia_grandiflora	Heterospathe_cagayanensis)))	Dictyosperma_album)	Dypsis_decaryi)))	(Pseudophoenix_vinifera	Chamaedorea_seifrizii))))))	Nypa_fruticans);
((Bactris_major	(Attalea_speciosa	((((Phoenix_dactylifera	Sabal_domingensis)	Serenoa_repens)	((Reinhardtia_gracilis	Reinhardtia_simplex)	(Reinhardtia_latisecta	Reinhardtia_paiewonskiana)))	(((Roystonea_regia	Sclerosperma_profizianum)	((Oenocarpus_minor	Podococcus_barteri)	Iriartea_deltoidea))	(Orania_palindan	(((Leopoldinia_pulchra	((Manicaria_saccifera	Geonoma_undata)	(((Dictyosperma_album	Dypsis_decaryi)	((Veitchia_spiralis	Kentiopsis_piersoniorum)	((Burretiokentia_grandiflora	Heterospathe_cagayanensis)	Hydriastele_microspadix)))	(Pelagodoxa_henryana	(Oenocarpus_bataua	Prestoea_acuminata)))))	Chamaedorea_seifrizii)	Pseudophoenix_vinifera))))))	Nypa_fruticans);
((Serenoa_repens	((((Chamaedorea_seifrizii	Pseudophoenix_vinifera)	((((Podococcus_barteri	Sclerosperma_profizianum)	Orania_palindan)	(Iriartea_deltoidea	Roystonea_regia))	((Manicaria_saccifera	Geonoma_undata)	(((Leopoldinia_pulchra	Dictyosperma_album)	((((Veitchia_spiralis	Kentiopsis_piersoniorum)	Hydriastele_microspadix)	Heterospathe_cagayanensis)	Dypsis_decaryi))	(Pelagodoxa_henryana	(Prestoea_acuminata	(Burretiokentia_grandiflora	Oenocarpus_bataua)))))))	(Attalea_speciosa	(Bactris_major	((Reinhardtia_paiewonskiana	Reinhardtia_latisecta)	((Reinhardtia_gracilis	Reinhardtia_simplex)	Oenocarpus_minor)))))	(Sabal_domingensis	Phoenix_dactylifera)))	Nypa_fruticans);
(((((Manicaria_saccifera	Geonoma_undata)	(Pelagodoxa_henryana	(Prestoea_acuminata	Oenocarpus_bataua)))	(((Oenocarpus_minor	Dictyosperma_album)	Dypsis_decaryi)	(((Veitchia_spiralis	Kentiopsis_piersoniorum)	Hydriastele_microspadix)	(Burretiokentia_grandiflora	Heterospathe_cagayanensis))))	(((((Serenoa_repens	Sabal_domingensis)	Leopoldinia_pulchra)	Phoenix_dactylifera)	(((Bactris_major	Attalea_speciosa)	Iriartea_deltoidea)	((Roystonea_regia	Chamaedorea_seifrizii)	((Podococcus_barteri	Sclerosperma_profizianum)	Orania_palindan))))	(Pseudophoenix_vinifera	((Reinhardtia_paiewonskiana	Reinhardtia_latisecta)	(Reinhardtia_simplex	Reinhardtia_gracilis)))))	Nypa_fruticans);
((Chamaedorea_seifrizii	(((Orania_palindan	(Podococcus_barteri	((Sabal_domingensis	Phoenix_dactylifera)	Serenoa_repens)))	((Iriartea_deltoidea	((((Reinhardtia_latisecta	(Oenocarpus_minor	Reinhardtia_paiewonskiana))	(Reinhardtia_simplex	Reinhardtia_gracilis))	Bactris_major)	Attalea_speciosa))	(Roystonea_regia	Sclerosperma_profizianum)))	(((Manicaria_saccifera	Geonoma_undata)	((Leopoldinia_pulchra	Pelagodoxa_henryana)	(Prestoea_acuminata	Oenocarpus_bataua)))	((((Veitchia_spiralis	Kentiopsis_piersoniorum)	Dypsis_decaryi)	(Burretiokentia_grandiflora	Heterospathe_cagayanensis))	((Pseudophoenix_vinifera	Dictyosperma_album)	Hydriastele_microspadix)))))	Nypa_fruticans);
((Serenoa_repens	(((((((Manicaria_saccifera	Geonoma_undata)	((((Kentiopsis_piersoniorum	Hydriastele_microspadix)	(Heterospathe_cagayanensis	Veitchia_spiralis))	Dypsis_decaryi)	(Dictyosperma_album	(Pelagodoxa_henryana	(Prestoea_acuminata	(Burretiokentia_grandiflora	(Leopoldinia_pulchra	Oenocarpus_bataua)))))))	((Chamaedorea_seifrizii	Podococcus_barteri)	Pseudophoenix_vinifera))	Orania_palindan)	(Roystonea_regia	Sclerosperma_profizianum))	((((Reinhardtia_latisecta	Reinhardtia_paiewonskiana)	((Oenocarpus_minor	Reinhardtia_simplex)	Reinhardtia_gracilis))	(Bactris_major	Attalea_speciosa))	Iriartea_deltoidea))	(Sabal_domingensis	Phoenix_dactylifera)))	Nypa_fruticans);
((((Podococcus_barteri	Serenoa_repens)	(Sabal_domingensis	Phoenix_dactylifera))	((((Orania_palindan	Sclerosperma_profizianum)	(Roystonea_regia	((Chamaedorea_seifrizii	Pseudophoenix_vinifera)	((((Manicaria_saccifera	Geonoma_undata)	(Dictyosperma_album	((Heterospathe_cagayanensis	(((Burretiokentia_grandiflora	Veitchia_spiralis)	Kentiopsis_piersoniorum)	Hydriastele_microspadix))	Dypsis_decaryi)))	(Pelagodoxa_henryana	(Prestoea_acuminata	Oenocarpus_bataua)))	Leopoldinia_pulchra))))	Iriartea_deltoidea)	(((Reinhardtia_latisecta	Reinhardtia_paiewonskiana)	(Reinhardtia_simplex	Reinhardtia_gracilis))	((Oenocarpus_minor	Bactris_major)	Attalea_speciosa))))	Nypa_fruticans);
(((((Phoenix_dactylifera	(Serenoa_repens	Podococcus_barteri))	Sabal_domingensis)	((((Orania_palindan	Sclerosperma_profizianum)	(Roystonea_regia	Iriartea_deltoidea))	(Attalea_speciosa	(((Reinhardtia_latisecta	Reinhardtia_paiewonskiana)	(Reinhardtia_simplex	Reinhardtia_gracilis))	(Oenocarpus_minor	Bactris_major))))	(((Manicaria_saccifera	Geonoma_undata)	(Pelagodoxa_henryana	(Prestoea_acuminata	Oenocarpus_bataua)))	((Leopoldinia_pulchra	Dictyosperma_album)	((((Heterospathe_cagayanensis	Burretiokentia_grandiflora)	Hydriastele_microspadix)	(Veitchia_spiralis	Kentiopsis_piersoniorum))	Dypsis_decaryi)))))	(Chamaedorea_seifrizii	Pseudophoenix_vinifera))	Nypa_fruticans);
((((((Oenocarpus_minor	Phoenix_dactylifera)	(Serenoa_repens	Sabal_domingensis))	(((Sclerosperma_profizianum	Roystonea_regia)	(Chamaedorea_seifrizii	Orania_palindan))	(Iriartea_deltoidea	((((Reinhardtia_latisecta	Reinhardtia_gracilis)	Reinhardtia_paiewonskiana)	Reinhardtia_simplex)	((Podococcus_barteri	Bactris_major)	Attalea_speciosa)))))	(Geonoma_undata	(((Dictyosperma_album	(((Heterospathe_cagayanensis	Kentiopsis_piersoniorum)	Burretiokentia_grandiflora)	(Hydriastele_microspadix	(Veitchia_spiralis	Dypsis_decaryi))))	(Pelagodoxa_henryana	(Prestoea_acuminata	(Leopoldinia_pulchra	Oenocarpus_bataua))))	Manicaria_saccifera)))	Pseudophoenix_vinifera)	Nypa_fruticans);
((((Phoenix_dactylifera	Sabal_domingensis)	(((Orania_palindan	((((Reinhardtia_latisecta	Reinhardtia_paiewonskiana)	(Reinhardtia_gracilis	Reinhardtia_simplex))	(Bactris_major	Attalea_speciosa))	((Sclerosperma_profizianum	Roystonea_regia)	(Iriartea_deltoidea	(Oenocarpus_minor	Podococcus_barteri)))))	((((Pelagodoxa_henryana	Dictyosperma_album)	(Prestoea_acuminata	Oenocarpus_bataua))	(((Veitchia_spiralis	Dypsis_decaryi)	(Heterospathe_cagayanensis	(Leopoldinia_pulchra	Burretiokentia_grandiflora)))	(Kentiopsis_piersoniorum	Hydriastele_microspadix)))	(Geonoma_undata	Manicaria_saccifera)))	(Chamaedorea_seifrizii	Pseudophoenix_vinifera)))	Serenoa_repens)	Nypa_fruticans);
(((Leopoldinia_pulchra	Attalea_speciosa)	(((((Orania_palindan	Sclerosperma_profizianum)	(Iriartea_deltoidea	Roystonea_regia))	((((Podococcus_barteri	Serenoa_repens)	(Phoenix_dactylifera	Sabal_domingensis))	((Chamaedorea_seifrizii	Pseudophoenix_vinifera)	(((((Kentiopsis_piersoniorum	(Heterospathe_cagayanensis	Burretiokentia_grandiflora))	(Veitchia_spiralis	Hydriastele_microspadix))	(Dictyosperma_album	Dypsis_decaryi))	(Pelagodoxa_henryana	(Prestoea_acuminata	Oenocarpus_bataua)))	(Geonoma_undata	Manicaria_saccifera))))	Oenocarpus_minor))	((Reinhardtia_latisecta	(Reinhardtia_gracilis	Reinhardtia_paiewonskiana))	Reinhardtia_simplex))	Bactris_major))	Nypa_fruticans);
((Serenoa_repens	((Phoenix_dactylifera	Sabal_domingensis)	(Leopoldinia_pulchra	(((((Reinhardtia_latisecta	Reinhardtia_paiewonskiana)	(Reinhardtia_gracilis	Reinhardtia_simplex))	Bactris_major)	Attalea_speciosa)	(((Iriartea_deltoidea	Roystonea_regia)	(Chamaedorea_seifrizii	Pseudophoenix_vinifera))	((Oenocarpus_minor	Podococcus_barteri)	((((Pelagodoxa_henryana	(Prestoea_acuminata	Oenocarpus_bataua))	(Geonoma_undata	Manicaria_saccifera))	((((Dictyosperma_album	Hydriastele_microspadix)	(Kentiopsis_piersoniorum	(Heterospathe_cagayanensis	Burretiokentia_grandiflora)))	Dypsis_decaryi)	Veitchia_spiralis))	(Orania_palindan	Sclerosperma_profizianum))))))))	Nypa_fruticans);
((((Phoenix_dactylifera	Sabal_domingensis)	(Leopoldinia_pulchra	Serenoa_repens))	((((Podococcus_barteri	Oenocarpus_minor)	(Roystonea_regia	Iriartea_deltoidea))	(((Pseudophoenix_vinifera	Chamaedorea_seifrizii)	((Prestoea_acuminata	(Manicaria_saccifera	Geonoma_undata))	((Pelagodoxa_henryana	Oenocarpus_bataua)	((Dypsis_decaryi	(((Burretiokentia_grandiflora	Heterospathe_cagayanensis)	Hydriastele_microspadix)	(Veitchia_spiralis	Kentiopsis_piersoniorum)))	Dictyosperma_album))))	(Sclerosperma_profizianum	Orania_palindan)))	(Attalea_speciosa	(Bactris_major	((Reinhardtia_latisecta	Reinhardtia_paiewonskiana)	(Reinhardtia_gracilis	Reinhardtia_simplex))))))	Nypa_fruticans);
((((((((Prestoea_acuminata	(Manicaria_saccifera	Geonoma_undata))	(Pelagodoxa_henryana	(Leopoldinia_pulchra	Oenocarpus_bataua)))	((Dypsis_decaryi	Dictyosperma_album)	((Burretiokentia_grandiflora	Heterospathe_cagayanensis)	((Veitchia_spiralis	Kentiopsis_piersoniorum)	Hydriastele_microspadix))))	((Roystonea_regia	((Sclerosperma_profizianum	Orania_palindan)	(Iriartea_deltoidea	(((Podococcus_barteri	Oenocarpus_minor)	Attalea_speciosa)	(Bactris_major	((Reinhardtia_latisecta	Reinhardtia_paiewonskiana)	(Reinhardtia_gracilis	Reinhardtia_simplex)))))))	Chamaedorea_seifrizii))	Pseudophoenix_vinifera)	(Phoenix_dactylifera	Sabal_domingensis))	Serenoa_repens)	Nypa_fruticans);
((((Reinhardtia_latisecta	Reinhardtia_paiewonskiana)	(Oenocarpus_minor	(Reinhardtia_gracilis	Reinhardtia_simplex)))	(Bactris_major	(Attalea_speciosa	(((Sclerosperma_profizianum	Orania_palindan)	((Pseudophoenix_vinifera	(Podococcus_barteri	(Phoenix_dactylifera	(Sabal_domingensis	Serenoa_repens))))	((Prestoea_acuminata	(Manicaria_saccifera	Geonoma_undata))	((((Veitchia_spiralis	Dypsis_decaryi)	Dictyosperma_album)	(((Burretiokentia_grandiflora	Heterospathe_cagayanensis)	Kentiopsis_piersoniorum)	Hydriastele_microspadix))	(Pelagodoxa_henryana	Oenocarpus_bataua)))))	((Leopoldinia_pulchra	(Roystonea_regia	Iriartea_deltoidea))	Chamaedorea_seifrizii)))))	Nypa_fruticans);
((Chamaedorea_seifrizii	((((((Pseudophoenix_vinifera	((Reinhardtia_latisecta	Reinhardtia_paiewonskiana)	(Reinhardtia_gracilis	Reinhardtia_simplex)))	(Bactris_major	Attalea_speciosa))	(Orania_palindan	(Leopoldinia_pulchra	((Pelagodoxa_henryana	(Oenocarpus_bataua	Prestoea_acuminata))	(((Dypsis_decaryi	Dictyosperma_album)	((Veitchia_spiralis	Kentiopsis_piersoniorum)	(Heterospathe_cagayanensis	(Hydriastele_microspadix	Burretiokentia_grandiflora))))	(Manicaria_saccifera	Geonoma_undata))))))	((Oenocarpus_minor	Podococcus_barteri)	Sclerosperma_profizianum))	(Serenoa_repens	(Phoenix_dactylifera	Sabal_domingensis)))	(Roystonea_regia	Iriartea_deltoidea)))	Nypa_fruticans);
(((Oenocarpus_minor	(Serenoa_repens	(Phoenix_dactylifera	Sabal_domingensis)))	(((Roystonea_regia	((Iriartea_deltoidea	((Bactris_major	((Reinhardtia_latisecta	Reinhardtia_paiewonskiana)	(Reinhardtia_gracilis	Reinhardtia_simplex)))	(Leopoldinia_pulchra	Attalea_speciosa)))	((Sclerosperma_profizianum	Orania_palindan)	(Pseudophoenix_vinifera	(Manicaria_saccifera	((Geonoma_undata	(Dypsis_decaryi	((Burretiokentia_grandiflora	Heterospathe_cagayanensis)	(Hydriastele_microspadix	(Veitchia_spiralis	Kentiopsis_piersoniorum)))))	((Dictyosperma_album	Pelagodoxa_henryana)	(Oenocarpus_bataua	Prestoea_acuminata))))))))	Chamaedorea_seifrizii)	Podococcus_barteri))	Nypa_fruticans);
(((Podococcus_barteri	Serenoa_repens)	((((Iriartea_deltoidea	(((Oenocarpus_minor	Bactris_major)	((Reinhardtia_latisecta	Reinhardtia_paiewonskiana)	(Reinhardtia_gracilis	Reinhardtia_simplex)))	Attalea_speciosa))	((Roystonea_regia	Sclerosperma_profizianum)	Orania_palindan))	((Chamaedorea_seifrizii	Pseudophoenix_vinifera)	(((Manicaria_saccifera	Geonoma_undata)	((((Leopoldinia_pulchra	Burretiokentia_grandiflora)	Heterospathe_cagayanensis)	Kentiopsis_piersoniorum)	(Hydriastele_microspadix	(Veitchia_spiralis	Dypsis_decaryi))))	((Dictyosperma_album	Pelagodoxa_henryana)	(Oenocarpus_bataua	Prestoea_acuminata)))))	(Phoenix_dactylifera	Sabal_domingensis)))	Nypa_fruticans);
(((Podococcus_barteri	Serenoa_repens)	(((((Manicaria_saccifera	Geonoma_undata)	((Pelagodoxa_henryana	((Leopoldinia_pulchra	Oenocarpus_bataua)	Prestoea_acuminata))	((((Veitchia_spiralis	Dypsis_decaryi)	(Burretiokentia_grandiflora	Heterospathe_cagayanensis))	(Kentiopsis_piersoniorum	Hydriastele_microspadix))	Dictyosperma_album)))	(Chamaedorea_seifrizii	(Orania_palindan	((Iriartea_deltoidea	(((Reinhardtia_latisecta	Reinhardtia_paiewonskiana)	((Oenocarpus_minor	Reinhardtia_gracilis)	Reinhardtia_simplex))	(Bactris_major	Attalea_speciosa)))	(Roystonea_regia	Sclerosperma_profizianum)))))	Pseudophoenix_vinifera)	(Phoenix_dactylifera	Sabal_domingensis)))	Nypa_fruticans);
((((Oenocarpus_minor	Podococcus_barteri)	Serenoa_repens)	((((((Manicaria_saccifera	Geonoma_undata)	((Pelagodoxa_henryana	(Oenocarpus_bataua	Prestoea_acuminata))	((Hydriastele_microspadix	((Veitchia_spiralis	Kentiopsis_piersoniorum)	(Burretiokentia_grandiflora	Heterospathe_cagayanensis)))	(Dypsis_decaryi	Dictyosperma_album))))	Leopoldinia_pulchra)	(((Attalea_speciosa	Iriartea_deltoidea)	(((Reinhardtia_latisecta	Reinhardtia_paiewonskiana)	(Reinhardtia_gracilis	Reinhardtia_simplex))	Bactris_major))	(Roystonea_regia	(Orania_palindan	Sclerosperma_profizianum))))	(Chamaedorea_seifrizii	Pseudophoenix_vinifera))	(Phoenix_dactylifera	Sabal_domingensis)))	Nypa_fruticans);
((Pseudophoenix_vinifera	(((((Oenocarpus_minor	Podococcus_barteri)	(((Manicaria_saccifera	Geonoma_undata)	(Pelagodoxa_henryana	(Oenocarpus_bataua	Prestoea_acuminata)))	(((Dypsis_decaryi	((Veitchia_spiralis	Kentiopsis_piersoniorum)	(Burretiokentia_grandiflora	Heterospathe_cagayanensis)))	Hydriastele_microspadix)	Dictyosperma_album)))	(Iriartea_deltoidea	(Attalea_speciosa	(((Reinhardtia_latisecta	Reinhardtia_paiewonskiana)	(Reinhardtia_gracilis	Reinhardtia_simplex))	((((Phoenix_dactylifera	Sabal_domingensis)	Serenoa_repens)	Leopoldinia_pulchra)	Bactris_major)))))	(Roystonea_regia	Sclerosperma_profizianum))	(Orania_palindan	Chamaedorea_seifrizii)))	Nypa_fruticans);
((Serenoa_repens	((Leopoldinia_pulchra	(((((Podococcus_barteri	(Orania_palindan	Sclerosperma_profizianum))	Iriartea_deltoidea)	Roystonea_regia)	((((Manicaria_saccifera	Geonoma_undata)	(Oenocarpus_bataua	Prestoea_acuminata))	(((Veitchia_spiralis	Dypsis_decaryi)	(Kentiopsis_piersoniorum	Hydriastele_microspadix))	(Burretiokentia_grandiflora	((Pelagodoxa_henryana	(Oenocarpus_minor	Dictyosperma_album))	Heterospathe_cagayanensis))))	(Chamaedorea_seifrizii	Pseudophoenix_vinifera)))	(((Reinhardtia_latisecta	Reinhardtia_paiewonskiana)	(Reinhardtia_gracilis	Reinhardtia_simplex))	(Attalea_speciosa	Bactris_major))))	(Phoenix_dactylifera	Sabal_domingensis)))	Nypa_fruticans);
((Pseudophoenix_vinifera	((Leopoldinia_pulchra	((Sabal_domingensis	Phoenix_dactylifera)	Serenoa_repens))	((Manicaria_saccifera	((((Geonoma_undata	Dypsis_decaryi)	Dictyosperma_album)	((Veitchia_spiralis	Kentiopsis_piersoniorum)	((Burretiokentia_grandiflora	Heterospathe_cagayanensis)	Hydriastele_microspadix)))	(Pelagodoxa_henryana	(Prestoea_acuminata	Oenocarpus_bataua))))	((Roystonea_regia	(Orania_palindan	(Podococcus_barteri	Sclerosperma_profizianum)))	(((Reinhardtia_simplex	Reinhardtia_gracilis)	(Reinhardtia_latisecta	Reinhardtia_paiewonskiana))	(Iriartea_deltoidea	((Chamaedorea_seifrizii	Attalea_speciosa)	(Oenocarpus_minor	Bactris_major))))))))	Nypa_fruticans);
((Pseudophoenix_vinifera	(((Sabal_domingensis	Phoenix_dactylifera)	Serenoa_repens)	((((Geonoma_undata	Manicaria_saccifera)	((Leopoldinia_pulchra	Pelagodoxa_henryana)	(Prestoea_acuminata	Oenocarpus_bataua)))	(((Dictyosperma_album	Kentiopsis_piersoniorum)	(Burretiokentia_grandiflora	Heterospathe_cagayanensis))	(Hydriastele_microspadix	(Dypsis_decaryi	Veitchia_spiralis))))	(((((Iriartea_deltoidea	Roystonea_regia)	(Orania_palindan	Sclerosperma_profizianum))	Podococcus_barteri)	(Attalea_speciosa	(((Reinhardtia_simplex	Reinhardtia_gracilis)	(Reinhardtia_latisecta	Reinhardtia_paiewonskiana))	(Oenocarpus_minor	Bactris_major))))	Chamaedorea_seifrizii))))	Nypa_fruticans);
((Serenoa_repens	(((((((((Kentiopsis_piersoniorum	Veitchia_spiralis)	(Hydriastele_microspadix	(Heterospathe_cagayanensis	Burretiokentia_grandiflora)))	Dypsis_decaryi)	(Geonoma_undata	Manicaria_saccifera))	(((Oenocarpus_minor	Dictyosperma_album)	Pelagodoxa_henryana)	(Prestoea_acuminata	Oenocarpus_bataua)))	((((Iriartea_deltoidea	(Attalea_speciosa	(((Reinhardtia_simplex	Reinhardtia_gracilis)	(Reinhardtia_latisecta	Reinhardtia_paiewonskiana))	Bactris_major)))	(Roystonea_regia	Sclerosperma_profizianum))	(Orania_palindan	Podococcus_barteri))	Chamaedorea_seifrizii))	Pseudophoenix_vinifera)	Leopoldinia_pulchra)	(Sabal_domingensis	Phoenix_dactylifera)))	Nypa_fruticans);
(((((Geonoma_undata	Manicaria_saccifera)	(((((Kentiopsis_piersoniorum	Veitchia_spiralis)	(Hydriastele_microspadix	(Heterospathe_cagayanensis	Burretiokentia_grandiflora)))	((Oenocarpus_minor	(Leopoldinia_pulchra	Dictyosperma_album))	Pelagodoxa_henryana))	Dypsis_decaryi)	(Prestoea_acuminata	Oenocarpus_bataua)))	(((Iriartea_deltoidea	(Chamaedorea_seifrizii	(Attalea_speciosa	(((Reinhardtia_simplex	Reinhardtia_gracilis)	(Reinhardtia_latisecta	Reinhardtia_paiewonskiana))	Bactris_major))))	((Roystonea_regia	Sclerosperma_profizianum)	Orania_palindan))	((Sabal_domingensis	Phoenix_dactylifera)	(Podococcus_barteri	Serenoa_repens))))	Pseudophoenix_vinifera)	Nypa_fruticans);
(((((Iriartea_deltoidea	(((Reinhardtia_simplex	(Oenocarpus_minor	Reinhardtia_gracilis))	(Reinhardtia_latisecta	Reinhardtia_paiewonskiana))	(Bactris_major	Attalea_speciosa)))	((((((Geonoma_undata	Manicaria_saccifera)	((((((Kentiopsis_piersoniorum	Veitchia_spiralis)	Hydriastele_microspadix)	(Heterospathe_cagayanensis	Burretiokentia_grandiflora))	Dictyosperma_album)	Dypsis_decaryi)	(Prestoea_acuminata	Oenocarpus_bataua)))	Pelagodoxa_henryana)	Leopoldinia_pulchra)	(Pseudophoenix_vinifera	Chamaedorea_seifrizii))	(Orania_palindan	(Roystonea_regia	Sclerosperma_profizianum))))	((Sabal_domingensis	Phoenix_dactylifera)	Serenoa_repens))	Podococcus_barteri)	Nypa_fruticans);
((Pseudophoenix_vinifera	((((Reinhardtia_simplex	(Reinhardtia_latisecta	Reinhardtia_paiewonskiana))	Reinhardtia_gracilis)	(((Sabal_domingensis	Phoenix_dactylifera)	Serenoa_repens)	((Bactris_major	Attalea_speciosa)	((((Roystonea_regia	Sclerosperma_profizianum)	(Podococcus_barteri	Orania_palindan))	Iriartea_deltoidea)	Chamaedorea_seifrizii))))	((((Veitchia_spiralis	(Heterospathe_cagayanensis	Kentiopsis_piersoniorum))	Hydriastele_microspadix)	Dypsis_decaryi)	((Geonoma_undata	Manicaria_saccifera)	(((Oenocarpus_minor	Dictyosperma_album)	Pelagodoxa_henryana)	(Prestoea_acuminata	((Burretiokentia_grandiflora	Leopoldinia_pulchra)	Oenocarpus_bataua)))))))	Nypa_fruticans);
((Pseudophoenix_vinifera	((((Oenocarpus_minor	Bactris_major)	((Reinhardtia_latisecta	Reinhardtia_paiewonskiana)	(Reinhardtia_gracilis	Reinhardtia_simplex)))	(((Sabal_domingensis	Phoenix_dactylifera)	(Leopoldinia_pulchra	Serenoa_repens))	(Chamaedorea_seifrizii	(((Orania_palindan	(Podococcus_barteri	Sclerosperma_profizianum))	(Roystonea_regia	Iriartea_deltoidea))	Attalea_speciosa))))	((((Veitchia_spiralis	(Burretiokentia_grandiflora	(Heterospathe_cagayanensis	Kentiopsis_piersoniorum)))	Hydriastele_microspadix)	Dypsis_decaryi)	((Geonoma_undata	Manicaria_saccifera)	((Dictyosperma_album	Pelagodoxa_henryana)	(Prestoea_acuminata	Oenocarpus_bataua))))))	Nypa_fruticans);
((Pseudophoenix_vinifera	(((Podococcus_barteri	((Leopoldinia_pulchra	(Serenoa_repens	Sabal_domingensis))	Phoenix_dactylifera))	(((Attalea_speciosa	Bactris_major)	((Reinhardtia_latisecta	Reinhardtia_paiewonskiana)	(Reinhardtia_gracilis	Reinhardtia_simplex)))	(((Orania_palindan	Sclerosperma_profizianum)	(Roystonea_regia	Iriartea_deltoidea))	Chamaedorea_seifrizii)))	((((Dypsis_decaryi	(((Burretiokentia_grandiflora	Heterospathe_cagayanensis)	(Veitchia_spiralis	Kentiopsis_piersoniorum))	Hydriastele_microspadix))	(Oenocarpus_minor	Dictyosperma_album))	((Prestoea_acuminata	Oenocarpus_bataua)	Pelagodoxa_henryana))	(Geonoma_undata	Manicaria_saccifera))))	Nypa_fruticans);
((Serenoa_repens	(((Sabal_domingensis	(((Leopoldinia_pulchra	(((Burretiokentia_grandiflora	((Prestoea_acuminata	Oenocarpus_bataua)	Pelagodoxa_henryana))	(Geonoma_undata	Manicaria_saccifera))	(((Heterospathe_cagayanensis	Veitchia_spiralis)	(Kentiopsis_piersoniorum	Hydriastele_microspadix))	(Dypsis_decaryi	Dictyosperma_album))))	Pseudophoenix_vinifera)	(Chamaedorea_seifrizii	((((Attalea_speciosa	(Oenocarpus_minor	Bactris_major))	((Reinhardtia_latisecta	Reinhardtia_paiewonskiana)	(Reinhardtia_gracilis	Reinhardtia_simplex)))	Iriartea_deltoidea)	(Roystonea_regia	(Orania_palindan	Sclerosperma_profizianum))))))	Phoenix_dactylifera)	Podococcus_barteri))	Nypa_fruticans);
((Serenoa_repens	((Sabal_domingensis	Phoenix_dactylifera)	(Pseudophoenix_vinifera	((Leopoldinia_pulchra	((((Prestoea_acuminata	Oenocarpus_bataua)	Pelagodoxa_henryana)	(Geonoma_undata	Manicaria_saccifera))	(((Burretiokentia_grandiflora	Heterospathe_cagayanensis)	(Hydriastele_microspadix	(Veitchia_spiralis	Kentiopsis_piersoniorum)))	(Dypsis_decaryi	Dictyosperma_album))))	(Chamaedorea_seifrizii	((((Bactris_major	((Reinhardtia_latisecta	Reinhardtia_paiewonskiana)	(Reinhardtia_gracilis	(Reinhardtia_simplex	Oenocarpus_minor))))	Attalea_speciosa)	Iriartea_deltoidea)	(Podococcus_barteri	(Roystonea_regia	(Orania_palindan	Sclerosperma_profizianum)))))))))	Nypa_fruticans);
((Serenoa_repens	((Leopoldinia_pulchra	(((((((Iriartea_deltoidea	Pseudophoenix_vinifera)	(Attalea_speciosa	(((Reinhardtia_simplex	Reinhardtia_gracilis)	(Reinhardtia_paiewonskiana	Reinhardtia_latisecta))	Bactris_major)))	((((Dypsis_decaryi	(Hydriastele_microspadix	((Kentiopsis_piersoniorum	Veitchia_spiralis)	(Burretiokentia_grandiflora	Heterospathe_cagayanensis))))	Dictyosperma_album)	(Geonoma_undata	Manicaria_saccifera))	(Pelagodoxa_henryana	(Prestoea_acuminata	Oenocarpus_bataua))))	((Orania_palindan	Sclerosperma_profizianum)	Roystonea_regia))	Chamaedorea_seifrizii)	(Oenocarpus_minor	Podococcus_barteri))	Phoenix_dactylifera))	Sabal_domingensis))	Nypa_fruticans);
((Serenoa_repens	((Phoenix_dactylifera	Sabal_domingensis)	((Oenocarpus_minor	Podococcus_barteri)	((((Leopoldinia_pulchra	((((Dypsis_decaryi	Dictyosperma_album)	(Hydriastele_microspadix	((Kentiopsis_piersoniorum	(Burretiokentia_grandiflora	Veitchia_spiralis))	Heterospathe_cagayanensis)))	(Geonoma_undata	Manicaria_saccifera))	(Pelagodoxa_henryana	(Prestoea_acuminata	Oenocarpus_bataua))))	(Chamaedorea_seifrizii	Pseudophoenix_vinifera))	((Sclerosperma_profizianum	Orania_palindan)	(Roystonea_regia	Iriartea_deltoidea)))	(Attalea_speciosa	(((Reinhardtia_simplex	Reinhardtia_gracilis)	(Reinhardtia_paiewonskiana	Reinhardtia_latisecta))	Bactris_major))))))	Nypa_fruticans);
(((Chamaedorea_seifrizii	Pseudophoenix_vinifera)	((((Roystonea_regia	Iriartea_deltoidea)	(Phoenix_dactylifera	((Leopoldinia_pulchra	(Oenocarpus_minor	Podococcus_barteri))	Serenoa_repens)))	(((Attalea_speciosa	Orania_palindan)	Sabal_domingensis)	(((Reinhardtia_simplex	Reinhardtia_gracilis)	(Reinhardtia_paiewonskiana	Reinhardtia_latisecta))	((Geonoma_undata	Manicaria_saccifera)	((((Hydriastele_microspadix	((Burretiokentia_grandiflora	Heterospathe_cagayanensis)	(Kentiopsis_piersoniorum	Veitchia_spiralis)))	Dypsis_decaryi)	Dictyosperma_album)	(Pelagodoxa_henryana	(Prestoea_acuminata	Oenocarpus_bataua)))))))	(Sclerosperma_profizianum	Bactris_major)))	Nypa_fruticans);
((((((Reinhardtia_simplex	Reinhardtia_gracilis)	((Oenocarpus_minor	Reinhardtia_paiewonskiana)	Reinhardtia_latisecta))	((((Pseudophoenix_vinifera	Iriartea_deltoidea)	((Roystonea_regia	Sclerosperma_profizianum)	Orania_palindan))	((Leopoldinia_pulchra	(((Geonoma_undata	Manicaria_saccifera)	(Pelagodoxa_henryana	(Prestoea_acuminata	Oenocarpus_bataua)))	(((Dictyosperma_album	Kentiopsis_piersoniorum)	(Veitchia_spiralis	Dypsis_decaryi))	(Hydriastele_microspadix	(Burretiokentia_grandiflora	Heterospathe_cagayanensis)))))	Chamaedorea_seifrizii))	Podococcus_barteri))	(Attalea_speciosa	Bactris_major))	(Phoenix_dactylifera	(Serenoa_repens	Sabal_domingensis)))	Nypa_fruticans);
(((((Phoenix_dactylifera	Sabal_domingensis)	(((Bactris_major	((Reinhardtia_simplex	Reinhardtia_gracilis)	(Reinhardtia_paiewonskiana	Reinhardtia_latisecta)))	Attalea_speciosa)	((Pseudophoenix_vinifera	Iriartea_deltoidea)	((((((Pelagodoxa_henryana	Dictyosperma_album)	(Geonoma_undata	Manicaria_saccifera))	((Prestoea_acuminata	Oenocarpus_bataua)	(((Kentiopsis_piersoniorum	(Burretiokentia_grandiflora	Heterospathe_cagayanensis))	(Veitchia_spiralis	Dypsis_decaryi))	Hydriastele_microspadix)))	Chamaedorea_seifrizii)	(Roystonea_regia	Sclerosperma_profizianum))	((Oenocarpus_minor	Podococcus_barteri)	Orania_palindan)))))	Leopoldinia_pulchra)	Serenoa_repens)	Nypa_fruticans);
(((((Oenocarpus_minor	Serenoa_repens)	(Phoenix_dactylifera	Sabal_domingensis))	Podococcus_barteri)	((((Reinhardtia_simplex	Reinhardtia_gracilis)	(Reinhardtia_paiewonskiana	Reinhardtia_latisecta))	(Attalea_speciosa	Bactris_major))	(Iriartea_deltoidea	(((Roystonea_regia	(Leopoldinia_pulchra	Sclerosperma_profizianum))	Orania_palindan)	(Pseudophoenix_vinifera	(((Geonoma_undata	Manicaria_saccifera)	((Burretiokentia_grandiflora	((Prestoea_acuminata	Oenocarpus_bataua)	Pelagodoxa_henryana))	(Hydriastele_microspadix	((Kentiopsis_piersoniorum	Dictyosperma_album)	((Dypsis_decaryi	Veitchia_spiralis)	Heterospathe_cagayanensis)))))	Chamaedorea_seifrizii))))))	Nypa_fruticans);
((Attalea_speciosa	((((Serenoa_repens	(Phoenix_dactylifera	Sabal_domingensis))	(((Podococcus_barteri	(Leopoldinia_pulchra	Sclerosperma_profizianum))	((Geonoma_undata	Manicaria_saccifera)	(((Prestoea_acuminata	Oenocarpus_bataua)	Pelagodoxa_henryana)	(Burretiokentia_grandiflora	(Pseudophoenix_vinifera	(Dictyosperma_album	(((Dypsis_decaryi	Veitchia_spiralis)	(Kentiopsis_piersoniorum	Heterospathe_cagayanensis))	Hydriastele_microspadix)))))))	(Chamaedorea_seifrizii	(Roystonea_regia	Iriartea_deltoidea))))	(Bactris_major	((Reinhardtia_gracilis	Reinhardtia_simplex)	((Reinhardtia_latisecta	Reinhardtia_paiewonskiana)	Oenocarpus_minor))))	Orania_palindan))	Nypa_fruticans);
(((Oenocarpus_minor	((Bactris_major	((Reinhardtia_gracilis	Reinhardtia_simplex)	(Reinhardtia_latisecta	Reinhardtia_paiewonskiana)))	((Serenoa_repens	(Phoenix_dactylifera	Sabal_domingensis))	(((Iriartea_deltoidea	(Podococcus_barteri	(Orania_palindan	(Leopoldinia_pulchra	Sclerosperma_profizianum))))	Roystonea_regia)	((Pseudophoenix_vinifera	Chamaedorea_seifrizii)	(((Geonoma_undata	Manicaria_saccifera)	(Dictyosperma_album	((((Veitchia_spiralis	Kentiopsis_piersoniorum)	(Burretiokentia_grandiflora	Heterospathe_cagayanensis))	Hydriastele_microspadix)	Dypsis_decaryi)))	((Prestoea_acuminata	Oenocarpus_bataua)	Pelagodoxa_henryana)))))))	Attalea_speciosa)	Nypa_fruticans);
((((Podococcus_barteri	Serenoa_repens)	(Leopoldinia_pulchra	(Phoenix_dactylifera	Sabal_domingensis)))	((((Reinhardtia_gracilis	Reinhardtia_simplex)	(Reinhardtia_latisecta	Reinhardtia_paiewonskiana))	((Bactris_major	Oenocarpus_minor)	Attalea_speciosa))	(((Orania_palindan	Sclerosperma_profizianum)	(Roystonea_regia	Iriartea_deltoidea))	((Pseudophoenix_vinifera	Chamaedorea_seifrizii)	(((Geonoma_undata	Manicaria_saccifera)	(Dictyosperma_album	((((Kentiopsis_piersoniorum	(Burretiokentia_grandiflora	Heterospathe_cagayanensis))	Veitchia_spiralis)	Hydriastele_microspadix)	Dypsis_decaryi)))	((Prestoea_acuminata	Oenocarpus_bataua)	Pelagodoxa_henryana))))))	Nypa_fruticans);
((Serenoa_repens	(((Phoenix_dactylifera	Sabal_domingensis)	((((Iriartea_deltoidea	(Attalea_speciosa	(((Reinhardtia_gracilis	Reinhardtia_simplex)	(Reinhardtia_latisecta	(Oenocarpus_minor	Reinhardtia_paiewonskiana)))	Bactris_major)))	(Orania_palindan	(Roystonea_regia	Sclerosperma_profizianum)))	((((Geonoma_undata	Manicaria_saccifera)	((Dictyosperma_album	(((Kentiopsis_piersoniorum	Heterospathe_cagayanensis)	Burretiokentia_grandiflora)	(Hydriastele_microspadix	(Veitchia_spiralis	Dypsis_decaryi))))	((Prestoea_acuminata	Oenocarpus_bataua)	Pelagodoxa_henryana)))	Leopoldinia_pulchra)	Chamaedorea_seifrizii))	Pseudophoenix_vinifera))	Podococcus_barteri))	Nypa_fruticans);
(((Oenocarpus_minor	Bactris_major)	(((Reinhardtia_latisecta	Reinhardtia_paiewonskiana)	(Reinhardtia_simplex	Reinhardtia_gracilis))	(((Iriartea_deltoidea	(Orania_palindan	(Sclerosperma_profizianum	Roystonea_regia)))	(((Sabal_domingensis	((Podococcus_barteri	Serenoa_repens)	Phoenix_dactylifera))	(Chamaedorea_seifrizii	Pseudophoenix_vinifera))	((Geonoma_undata	Manicaria_saccifera)	((Pelagodoxa_henryana	((Burretiokentia_grandiflora	Oenocarpus_bataua)	Prestoea_acuminata))	((((Heterospathe_cagayanensis	Kentiopsis_piersoniorum)	(Veitchia_spiralis	Dypsis_decaryi))	Hydriastele_microspadix)	(Leopoldinia_pulchra	Dictyosperma_album))))))	Attalea_speciosa)))	Nypa_fruticans);
(((((Geonoma_undata	Manicaria_saccifera)	((Pelagodoxa_henryana	(Oenocarpus_bataua	Prestoea_acuminata))	(((Hydriastele_microspadix	((Burretiokentia_grandiflora	Heterospathe_cagayanensis)	Kentiopsis_piersoniorum))	(Veitchia_spiralis	Dypsis_decaryi))	Dictyosperma_album)))	((Reinhardtia_latisecta	Reinhardtia_paiewonskiana)	(Reinhardtia_simplex	Reinhardtia_gracilis)))	((Leopoldinia_pulchra	(Sabal_domingensis	(Serenoa_repens	Phoenix_dactylifera)))	(((((Chamaedorea_seifrizii	Pseudophoenix_vinifera)	(Podococcus_barteri	(Roystonea_regia	Iriartea_deltoidea)))	(Oenocarpus_minor	Bactris_major))	(Orania_palindan	Sclerosperma_profizianum))	Attalea_speciosa)))	Nypa_fruticans);
((Serenoa_repens	((Phoenix_dactylifera	Sabal_domingensis)	(((Chamaedorea_seifrizii	(((((Reinhardtia_latisecta	Reinhardtia_paiewonskiana)	(Reinhardtia_simplex	(Oenocarpus_minor	Reinhardtia_gracilis)))	(Attalea_speciosa	Bactris_major))	Iriartea_deltoidea)	((Podococcus_barteri	Orania_palindan)	(Roystonea_regia	Sclerosperma_profizianum))))	((((Hydriastele_microspadix	(Dictyosperma_album	Kentiopsis_piersoniorum))	(Heterospathe_cagayanensis	(Veitchia_spiralis	Dypsis_decaryi)))	(Pelagodoxa_henryana	(((Oenocarpus_bataua	Leopoldinia_pulchra)	Burretiokentia_grandiflora)	Prestoea_acuminata)))	(Geonoma_undata	Manicaria_saccifera)))	Pseudophoenix_vinifera)))	Nypa_fruticans);
((Pseudophoenix_vinifera	(((((Geonoma_undata	Manicaria_saccifera)	((Pelagodoxa_henryana	(Oenocarpus_bataua	Prestoea_acuminata))	(Dictyosperma_album	((Veitchia_spiralis	(Hydriastele_microspadix	((Burretiokentia_grandiflora	Heterospathe_cagayanensis)	Kentiopsis_piersoniorum)))	Dypsis_decaryi))))	Leopoldinia_pulchra)	(Serenoa_repens	(Phoenix_dactylifera	Sabal_domingensis)))	(Chamaedorea_seifrizii	((Sclerosperma_profizianum	(Attalea_speciosa	((Oenocarpus_minor	Bactris_major)	((Reinhardtia_latisecta	Reinhardtia_paiewonskiana)	(Reinhardtia_simplex	Reinhardtia_gracilis)))))	((Roystonea_regia	Iriartea_deltoidea)	(Podococcus_barteri	Orania_palindan))))))	Nypa_fruticans);
((Serenoa_repens	((Phoenix_dactylifera	Sabal_domingensis)	((Chamaedorea_seifrizii	(((Roystonea_regia	Sclerosperma_profizianum)	Orania_palindan)	((Oenocarpus_minor	Podococcus_barteri)	((((Reinhardtia_latisecta	Reinhardtia_paiewonskiana)	(Reinhardtia_simplex	Reinhardtia_gracilis))	(Attalea_speciosa	Bactris_major))	Iriartea_deltoidea))))	(Pseudophoenix_vinifera	((((Geonoma_undata	Manicaria_saccifera)	((Dictyosperma_album	Dypsis_decaryi)	((Kentiopsis_piersoniorum	Hydriastele_microspadix)	((Burretiokentia_grandiflora	Heterospathe_cagayanensis)	Veitchia_spiralis))))	(Pelagodoxa_henryana	(Oenocarpus_bataua	Prestoea_acuminata)))	Leopoldinia_pulchra)))))	Nypa_fruticans);
((Bactris_major	(((Reinhardtia_latisecta	Reinhardtia_paiewonskiana)	(Reinhardtia_simplex	Reinhardtia_gracilis))	((((Oenocarpus_minor	Podococcus_barteri)	(((Iriartea_deltoidea	Roystonea_regia)	(Chamaedorea_seifrizii	Pseudophoenix_vinifera))	(Sclerosperma_profizianum	(((Orania_palindan	((Hydriastele_microspadix	((Dypsis_decaryi	Veitchia_spiralis)	(Kentiopsis_piersoniorum	(Burretiokentia_grandiflora	Heterospathe_cagayanensis))))	Dictyosperma_album))	(Prestoea_acuminata	(Geonoma_undata	Manicaria_saccifera)))	(Pelagodoxa_henryana	Oenocarpus_bataua)))))	((Serenoa_repens	(Phoenix_dactylifera	Sabal_domingensis))	Leopoldinia_pulchra))	Attalea_speciosa)))	Nypa_fruticans);
(((Serenoa_repens	(Phoenix_dactylifera	Sabal_domingensis))	(Attalea_speciosa	((Bactris_major	((Sclerosperma_profizianum	(Oenocarpus_minor	Podococcus_barteri))	(Orania_palindan	(Chamaedorea_seifrizii	((Leopoldinia_pulchra	((Iriartea_deltoidea	Roystonea_regia)	Pseudophoenix_vinifera))	((Geonoma_undata	Manicaria_saccifera)	(((Hydriastele_microspadix	(((Burretiokentia_grandiflora	Heterospathe_cagayanensis)	Kentiopsis_piersoniorum)	Veitchia_spiralis))	Dypsis_decaryi)	((Dictyosperma_album	Pelagodoxa_henryana)	(Prestoea_acuminata	Oenocarpus_bataua)))))))))	(((Reinhardtia_gracilis	Reinhardtia_latisecta)	Reinhardtia_paiewonskiana)	Reinhardtia_simplex))))	Nypa_fruticans);
(((Serenoa_repens	((Phoenix_dactylifera	Sabal_domingensis)	((((Reinhardtia_simplex	Reinhardtia_gracilis)	(Reinhardtia_latisecta	Reinhardtia_paiewonskiana))	(((Manicaria_saccifera	((Pelagodoxa_henryana	(Prestoea_acuminata	Oenocarpus_bataua))	(((Hydriastele_microspadix	(Burretiokentia_grandiflora	Heterospathe_cagayanensis))	(Kentiopsis_piersoniorum	Veitchia_spiralis))	(Geonoma_undata	(Dictyosperma_album	Dypsis_decaryi)))))	Pseudophoenix_vinifera)	(Iriartea_deltoidea	(((Roystonea_regia	Sclerosperma_profizianum)	((Podococcus_barteri	Orania_palindan)	Chamaedorea_seifrizii))	(Attalea_speciosa	Bactris_major)))))	Leopoldinia_pulchra)))	Oenocarpus_minor)	Nypa_fruticans);
((Sclerosperma_profizianum	(((Chamaedorea_seifrizii	(((Roystonea_regia	Leopoldinia_pulchra)	(Podococcus_barteri	Orania_palindan))	(Serenoa_repens	(Phoenix_dactylifera	Sabal_domingensis))))	(Iriartea_deltoidea	((Pseudophoenix_vinifera	((Reinhardtia_simplex	Reinhardtia_gracilis)	(Reinhardtia_latisecta	Reinhardtia_paiewonskiana)))	(Attalea_speciosa	Bactris_major))))	((((Hydriastele_microspadix	((Kentiopsis_piersoniorum	Veitchia_spiralis)	(Burretiokentia_grandiflora	Heterospathe_cagayanensis)))	((Oenocarpus_minor	Dictyosperma_album)	Dypsis_decaryi))	(Geonoma_undata	Manicaria_saccifera))	(Pelagodoxa_henryana	(Prestoea_acuminata	Oenocarpus_bataua)))))	Nypa_fruticans);
((Serenoa_repens	(((Chamaedorea_seifrizii	(((Bactris_major	((Reinhardtia_simplex	Reinhardtia_gracilis)	(Reinhardtia_latisecta	Reinhardtia_paiewonskiana)))	Attalea_speciosa)	((Roystonea_regia	Iriartea_deltoidea)	(((Podococcus_barteri	Oenocarpus_minor)	Orania_palindan)	Sclerosperma_profizianum))))	(Pseudophoenix_vinifera	(((Geonoma_undata	Manicaria_saccifera)	(Pelagodoxa_henryana	(Prestoea_acuminata	(Oenocarpus_bataua	Leopoldinia_pulchra))))	((Hydriastele_microspadix	((Kentiopsis_piersoniorum	Veitchia_spiralis)	(Burretiokentia_grandiflora	Heterospathe_cagayanensis)))	(Dictyosperma_album	Dypsis_decaryi)))))	(Phoenix_dactylifera	Sabal_domingensis)))	Nypa_fruticans);
((((((((Orania_palindan	Sclerosperma_profizianum)	((Roystonea_regia	(Oenocarpus_minor	Podococcus_barteri))	Iriartea_deltoidea))	(Pseudophoenix_vinifera	((Leopoldinia_pulchra	((Manicaria_saccifera	Geonoma_undata)	((Prestoea_acuminata	Oenocarpus_bataua)	(Pelagodoxa_henryana	((((Heterospathe_cagayanensis	Burretiokentia_grandiflora)	Hydriastele_microspadix)	(Kentiopsis_piersoniorum	Veitchia_spiralis))	(Dypsis_decaryi	Dictyosperma_album))))))	Chamaedorea_seifrizii)))	(Serenoa_repens	(Sabal_domingensis	Phoenix_dactylifera)))	((Reinhardtia_simplex	Reinhardtia_gracilis)	(Reinhardtia_paiewonskiana	Reinhardtia_latisecta)))	Bactris_major)	Attalea_speciosa)	Nypa_fruticans);
(((Oenocarpus_minor	Bactris_major)	(((((Orania_palindan	Sclerosperma_profizianum)	(Roystonea_regia	Iriartea_deltoidea))	((Pseudophoenix_vinifera	((Manicaria_saccifera	Geonoma_undata)	(((Prestoea_acuminata	Oenocarpus_bataua)	Pelagodoxa_henryana)	((((Dictyosperma_album	Kentiopsis_piersoniorum)	(Heterospathe_cagayanensis	(Burretiokentia_grandiflora	Leopoldinia_pulchra)))	Hydriastele_microspadix)	(Dypsis_decaryi	Veitchia_spiralis)))))	(Chamaedorea_seifrizii	((Podococcus_barteri	Serenoa_repens)	(Sabal_domingensis	Phoenix_dactylifera)))))	((Reinhardtia_simplex	Reinhardtia_gracilis)	(Reinhardtia_paiewonskiana	Reinhardtia_latisecta)))	Attalea_speciosa))	Nypa_fruticans);
((((Leopoldinia_pulchra	(Serenoa_repens	(Sabal_domingensis	Phoenix_dactylifera)))	(Podococcus_barteri	(((Sclerosperma_profizianum	((Roystonea_regia	Iriartea_deltoidea)	Orania_palindan))	(((((Manicaria_saccifera	Geonoma_undata)	((Prestoea_acuminata	Oenocarpus_bataua)	Pelagodoxa_henryana))	((((Dictyosperma_album	Kentiopsis_piersoniorum)	(Heterospathe_cagayanensis	Burretiokentia_grandiflora))	Hydriastele_microspadix)	(Dypsis_decaryi	Veitchia_spiralis)))	Pseudophoenix_vinifera)	(Attalea_speciosa	(Bactris_major	((Reinhardtia_simplex	Reinhardtia_gracilis)	(Reinhardtia_paiewonskiana	Reinhardtia_latisecta))))))	Chamaedorea_seifrizii)))	Oenocarpus_minor)	Nypa_fruticans);
((Sclerosperma_profizianum	(Roystonea_regia	((Orania_palindan	((Leopoldinia_pulchra	Chamaedorea_seifrizii)	(((Manicaria_saccifera	Geonoma_undata)	((Prestoea_acuminata	Oenocarpus_bataua)	Pelagodoxa_henryana))	((((Hydriastele_microspadix	Kentiopsis_piersoniorum)	(Heterospathe_cagayanensis	Burretiokentia_grandiflora))	Veitchia_spiralis)	(Dictyosperma_album	Dypsis_decaryi)))))	((((Sabal_domingensis	Phoenix_dactylifera)	Serenoa_repens)	(Podococcus_barteri	Oenocarpus_minor))	(Iriartea_deltoidea	((((Reinhardtia_simplex	Reinhardtia_gracilis)	(Reinhardtia_paiewonskiana	Reinhardtia_latisecta))	Attalea_speciosa)	(Bactris_major	Pseudophoenix_vinifera)))))))	Nypa_fruticans);
(((((Leopoldinia_pulchra	(((Prestoea_acuminata	Oenocarpus_bataua)	Pelagodoxa_henryana)	((Dictyosperma_album	(((Hydriastele_microspadix	(Kentiopsis_piersoniorum	Heterospathe_cagayanensis))	(Burretiokentia_grandiflora	Veitchia_spiralis))	Dypsis_decaryi))	(Manicaria_saccifera	Geonoma_undata))))	(((Sabal_domingensis	Phoenix_dactylifera)	Serenoa_repens)	((((Iriartea_deltoidea	(Podococcus_barteri	Orania_palindan))	Chamaedorea_seifrizii)	(Sclerosperma_profizianum	Roystonea_regia))	(Attalea_speciosa	Bactris_major))))	((Reinhardtia_simplex	(Oenocarpus_minor	Reinhardtia_gracilis))	(Reinhardtia_paiewonskiana	Reinhardtia_latisecta)))	Pseudophoenix_vinifera)	Nypa_fruticans);
((Bactris_major	(((Reinhardtia_simplex	Reinhardtia_gracilis)	(Leopoldinia_pulchra	(Reinhardtia_paiewonskiana	Reinhardtia_latisecta)))	(((Iriartea_deltoidea	Pseudophoenix_vinifera)	(((Chamaedorea_seifrizii	((Pelagodoxa_henryana	Geonoma_undata)	(((Prestoea_acuminata	Oenocarpus_bataua)	((Dictyosperma_album	Dypsis_decaryi)	((Hydriastele_microspadix	(Kentiopsis_piersoniorum	Heterospathe_cagayanensis))	(Burretiokentia_grandiflora	Veitchia_spiralis))))	Manicaria_saccifera)))	(Orania_palindan	(Sclerosperma_profizianum	Roystonea_regia)))	((Oenocarpus_minor	Podococcus_barteri)	((Sabal_domingensis	Phoenix_dactylifera)	Serenoa_repens))))	Attalea_speciosa)))	Nypa_fruticans);
((Serenoa_repens	((((Oenocarpus_minor	Podococcus_barteri)	(((((Attalea_speciosa	Bactris_major)	((Reinhardtia_simplex	Reinhardtia_gracilis)	(Reinhardtia_paiewonskiana	Reinhardtia_latisecta)))	(Roystonea_regia	Iriartea_deltoidea))	((Sclerosperma_profizianum	Orania_palindan)	(Pseudophoenix_vinifera	(((Geonoma_undata	Manicaria_saccifera)	((Prestoea_acuminata	Oenocarpus_bataua)	((Veitchia_spiralis	Dypsis_decaryi)	(Hydriastele_microspadix	(((Dictyosperma_album	Kentiopsis_piersoniorum)	Heterospathe_cagayanensis)	Burretiokentia_grandiflora)))))	Pelagodoxa_henryana))))	Chamaedorea_seifrizii))	(Sabal_domingensis	Phoenix_dactylifera))	Leopoldinia_pulchra))	Nypa_fruticans);
((Serenoa_repens	(((Chamaedorea_seifrizii	(((Attalea_speciosa	(Bactris_major	((Reinhardtia_simplex	(Oenocarpus_minor	Reinhardtia_gracilis))	(Reinhardtia_paiewonskiana	Reinhardtia_latisecta))))	Iriartea_deltoidea)	(Roystonea_regia	((Podococcus_barteri	Sclerosperma_profizianum)	Orania_palindan))))	(((Geonoma_undata	Manicaria_saccifera)	(((Dictyosperma_album	Pelagodoxa_henryana)	(Prestoea_acuminata	(Leopoldinia_pulchra	Oenocarpus_bataua)))	((Veitchia_spiralis	Dypsis_decaryi)	(Hydriastele_microspadix	((Heterospathe_cagayanensis	Burretiokentia_grandiflora)	Kentiopsis_piersoniorum)))))	Pseudophoenix_vinifera))	(Sabal_domingensis	Phoenix_dactylifera)))	Nypa_fruticans);
(((Podococcus_barteri	Serenoa_repens)	(((Oenocarpus_minor	Bactris_major)	(((Iriartea_deltoidea	((((Chamaedorea_seifrizii	Pseudophoenix_vinifera)	(((Dypsis_decaryi	(Hydriastele_microspadix	(Veitchia_spiralis	((Heterospathe_cagayanensis	Burretiokentia_grandiflora)	(Dictyosperma_album	Kentiopsis_piersoniorum)))))	((Leopoldinia_pulchra	Pelagodoxa_henryana)	(Prestoea_acuminata	Oenocarpus_bataua)))	(Manicaria_saccifera	Geonoma_undata)))	Orania_palindan)	(Roystonea_regia	Sclerosperma_profizianum)))	((Reinhardtia_simplex	Reinhardtia_gracilis)	(Reinhardtia_paiewonskiana	Reinhardtia_latisecta)))	Attalea_speciosa))	(Sabal_domingensis	Phoenix_dactylifera)))	Nypa_fruticans);
((((Oenocarpus_minor	((Reinhardtia_simplex	Reinhardtia_gracilis)	(Reinhardtia_paiewonskiana	Reinhardtia_latisecta)))	((Roystonea_regia	(((Attalea_speciosa	(((Chamaedorea_seifrizii	Pseudophoenix_vinifera)	Bactris_major)	Podococcus_barteri))	Iriartea_deltoidea)	(Orania_palindan	Sclerosperma_profizianum)))	((Sabal_domingensis	Phoenix_dactylifera)	Serenoa_repens)))	(((Heterospathe_cagayanensis	Kentiopsis_piersoniorum)	((((Hydriastele_microspadix	(Prestoea_acuminata	Oenocarpus_bataua))	(Dictyosperma_album	Pelagodoxa_henryana))	((Manicaria_saccifera	Geonoma_undata)	(Veitchia_spiralis	Dypsis_decaryi)))	Burretiokentia_grandiflora))	Leopoldinia_pulchra))	Nypa_fruticans);
(((Serenoa_repens	((((Attalea_speciosa	Bactris_major)	((Reinhardtia_latisecta	Reinhardtia_paiewonskiana)	(Reinhardtia_gracilis	Reinhardtia_simplex)))	((((Roystonea_regia	Sclerosperma_profizianum)	Orania_palindan)	(((((Leopoldinia_pulchra	Dictyosperma_album)	(Hydriastele_microspadix	(((Veitchia_spiralis	Kentiopsis_piersoniorum)	Dypsis_decaryi)	Burretiokentia_grandiflora)))	(Pelagodoxa_henryana	(Oenocarpus_bataua	Prestoea_acuminata)))	((Heterospathe_cagayanensis	Geonoma_undata)	Manicaria_saccifera))	Chamaedorea_seifrizii))	((Podococcus_barteri	Pseudophoenix_vinifera)	Iriartea_deltoidea)))	(Sabal_domingensis	Phoenix_dactylifera)))	Oenocarpus_minor)	Nypa_fruticans);
(((((((Dictyosperma_album	(Hydriastele_microspadix	(Dypsis_decaryi	((Burretiokentia_grandiflora	Heterospathe_cagayanensis)	(Veitchia_spiralis	Kentiopsis_piersoniorum)))))	(Pelagodoxa_henryana	(Oenocarpus_bataua	Prestoea_acuminata)))	(Geonoma_undata	Manicaria_saccifera))	Leopoldinia_pulchra)	((Reinhardtia_simplex	((Reinhardtia_gracilis	(Reinhardtia_latisecta	Oenocarpus_minor))	Reinhardtia_paiewonskiana))	(((Sabal_domingensis	Phoenix_dactylifera)	(Podococcus_barteri	Serenoa_repens))	((Roystonea_regia	Sclerosperma_profizianum)	((((Attalea_speciosa	Chamaedorea_seifrizii)	Orania_palindan)	Bactris_major)	Iriartea_deltoidea)))))	Pseudophoenix_vinifera)	Nypa_fruticans);
((Serenoa_repens	((((Attalea_speciosa	(Bactris_major	((Reinhardtia_simplex	Reinhardtia_gracilis)	(Reinhardtia_latisecta	Reinhardtia_paiewonskiana))))	(((Chamaedorea_seifrizii	Pseudophoenix_vinifera)	((Iriartea_deltoidea	Roystonea_regia)	Leopoldinia_pulchra))	((((Pelagodoxa_henryana	(Oenocarpus_bataua	Prestoea_acuminata))	(Geonoma_undata	Manicaria_saccifera))	((Dypsis_decaryi	Dictyosperma_album)	(Hydriastele_microspadix	((Burretiokentia_grandiflora	Heterospathe_cagayanensis)	(Veitchia_spiralis	Kentiopsis_piersoniorum)))))	(Orania_palindan	Sclerosperma_profizianum))))	(Sabal_domingensis	Phoenix_dactylifera))	(Oenocarpus_minor	Podococcus_barteri)))	Nypa_fruticans);
((Podococcus_barteri	(((((Sabal_domingensis	Phoenix_dactylifera)	(Chamaedorea_seifrizii	(((Pelagodoxa_henryana	((Leopoldinia_pulchra	Oenocarpus_bataua)	Prestoea_acuminata))	(Geonoma_undata	Manicaria_saccifera))	((((Burretiokentia_grandiflora	Heterospathe_cagayanensis)	(Veitchia_spiralis	Dypsis_decaryi))	(Hydriastele_microspadix	Kentiopsis_piersoniorum))	Dictyosperma_album))))	Pseudophoenix_vinifera)	(((Iriartea_deltoidea	(Attalea_speciosa	((Oenocarpus_minor	Bactris_major)	((Reinhardtia_simplex	Reinhardtia_gracilis)	(Reinhardtia_latisecta	Reinhardtia_paiewonskiana)))))	(Roystonea_regia	Sclerosperma_profizianum))	Orania_palindan))	Serenoa_repens))	Nypa_fruticans);
(((Serenoa_repens	((((Bactris_major	((Reinhardtia_simplex	Reinhardtia_gracilis)	(Reinhardtia_latisecta	Reinhardtia_paiewonskiana)))	(Attalea_speciosa	(Sabal_domingensis	Phoenix_dactylifera)))	(((Podococcus_barteri	(Roystonea_regia	Iriartea_deltoidea))	(Orania_palindan	Sclerosperma_profizianum))	(((((Pelagodoxa_henryana	(Oenocarpus_bataua	Prestoea_acuminata))	(Geonoma_undata	Manicaria_saccifera))	((Dypsis_decaryi	(((Burretiokentia_grandiflora	Heterospathe_cagayanensis)	Hydriastele_microspadix)	(Veitchia_spiralis	Kentiopsis_piersoniorum)))	Dictyosperma_album))	Leopoldinia_pulchra)	Pseudophoenix_vinifera)))	Chamaedorea_seifrizii))	Oenocarpus_minor)	Nypa_fruticans);
((((Bactris_major	(((Attalea_speciosa	Orania_palindan)	(((((((((Burretiokentia_grandiflora	Heterospathe_cagayanensis)	Hydriastele_microspadix)	(Veitchia_spiralis	Kentiopsis_piersoniorum))	Dictyosperma_album)	(Pelagodoxa_henryana	Oenocarpus_bataua))	(Prestoea_acuminata	(Geonoma_undata	Manicaria_saccifera)))	Dypsis_decaryi)	Leopoldinia_pulchra)	((Reinhardtia_simplex	Reinhardtia_gracilis)	(Reinhardtia_latisecta	Reinhardtia_paiewonskiana))))	(Pseudophoenix_vinifera	(Iriartea_deltoidea	(((Sabal_domingensis	Phoenix_dactylifera)	Serenoa_repens)	(Oenocarpus_minor	Podococcus_barteri))))))	(Roystonea_regia	Sclerosperma_profizianum))	Chamaedorea_seifrizii)	Nypa_fruticans);
((Bactris_major	((((Reinhardtia_simplex	Reinhardtia_gracilis)	(Reinhardtia_latisecta	Reinhardtia_paiewonskiana))	(((((Oenocarpus_minor	Podococcus_barteri)	(Roystonea_regia	Iriartea_deltoidea))	(Sclerosperma_profizianum	Orania_palindan))	((((Dypsis_decaryi	(((Dictyosperma_album	(Burretiokentia_grandiflora	Heterospathe_cagayanensis))	(Veitchia_spiralis	Kentiopsis_piersoniorum))	Hydriastele_microspadix))	(Pelagodoxa_henryana	(Prestoea_acuminata	Oenocarpus_bataua)))	(Geonoma_undata	Manicaria_saccifera))	(Chamaedorea_seifrizii	Pseudophoenix_vinifera)))	((Sabal_domingensis	(Leopoldinia_pulchra	Phoenix_dactylifera))	Serenoa_repens)))	Attalea_speciosa))	Nypa_fruticans);
((Bactris_major	(((Reinhardtia_simplex	Reinhardtia_gracilis)	(Reinhardtia_latisecta	Reinhardtia_paiewonskiana))	((((Pseudophoenix_vinifera	((((Pelagodoxa_henryana	(Prestoea_acuminata	Oenocarpus_bataua))	(Geonoma_undata	Manicaria_saccifera))	(Dypsis_decaryi	((((Burretiokentia_grandiflora	Heterospathe_cagayanensis)	(Veitchia_spiralis	Kentiopsis_piersoniorum))	Hydriastele_microspadix)	Dictyosperma_album)))	Chamaedorea_seifrizii))	(((Oenocarpus_minor	Podococcus_barteri)	Orania_palindan)	(Iriartea_deltoidea	(Roystonea_regia	Sclerosperma_profizianum))))	(((Sabal_domingensis	Phoenix_dactylifera)	Serenoa_repens)	Leopoldinia_pulchra))	Attalea_speciosa)))	Nypa_fruticans);
((((((Pseudophoenix_vinifera	(((Dypsis_decaryi	(((Burretiokentia_grandiflora	Heterospathe_cagayanensis)	(Veitchia_spiralis	Kentiopsis_piersoniorum))	Hydriastele_microspadix))	((Dictyosperma_album	Pelagodoxa_henryana)	(Prestoea_acuminata	Oenocarpus_bataua)))	(Geonoma_undata	Manicaria_saccifera)))	(Chamaedorea_seifrizii	((Orania_palindan	(Sclerosperma_profizianum	(Oenocarpus_minor	Podococcus_barteri)))	(Iriartea_deltoidea	Roystonea_regia))))	(((Sabal_domingensis	Phoenix_dactylifera)	Serenoa_repens)	Leopoldinia_pulchra))	(Attalea_speciosa	Bactris_major))	((Reinhardtia_simplex	Reinhardtia_gracilis)	(Reinhardtia_latisecta	Reinhardtia_paiewonskiana)))	Nypa_fruticans);
((Serenoa_repens	((((Attalea_speciosa	(Oenocarpus_minor	Bactris_major))	((Reinhardtia_simplex	Reinhardtia_gracilis)	(Reinhardtia_latisecta	Reinhardtia_paiewonskiana)))	((((Iriartea_deltoidea	Roystonea_regia)	(Sclerosperma_profizianum	Orania_palindan))	Podococcus_barteri)	(Pseudophoenix_vinifera	(Chamaedorea_seifrizii	(((((Burretiokentia_grandiflora	Heterospathe_cagayanensis)	(Hydriastele_microspadix	Kentiopsis_piersoniorum))	(Dypsis_decaryi	Veitchia_spiralis))	(Leopoldinia_pulchra	Dictyosperma_album))	(Manicaria_saccifera	((Pelagodoxa_henryana	Prestoea_acuminata)	(Geonoma_undata	Oenocarpus_bataua))))))))	(Sabal_domingensis	Phoenix_dactylifera)))	Nypa_fruticans);
((Serenoa_repens	((Leopoldinia_pulchra	(Sabal_domingensis	Phoenix_dactylifera))	(((Bactris_major	Attalea_speciosa)	((Reinhardtia_paiewonskiana	Reinhardtia_latisecta)	(Reinhardtia_simplex	Reinhardtia_gracilis)))	((Iriartea_deltoidea	((Chamaedorea_seifrizii	(((Manicaria_saccifera	Geonoma_undata)	(Pelagodoxa_henryana	(Prestoea_acuminata	Oenocarpus_bataua)))	(Dictyosperma_album	((Hydriastele_microspadix	((Veitchia_spiralis	Kentiopsis_piersoniorum)	(Burretiokentia_grandiflora	Heterospathe_cagayanensis)))	Dypsis_decaryi))))	((Roystonea_regia	(Sclerosperma_profizianum	Orania_palindan))	(Oenocarpus_minor	Podococcus_barteri))))	Pseudophoenix_vinifera))))	Nypa_fruticans);
(((((Roystonea_regia	(Sclerosperma_profizianum	((Iriartea_deltoidea	Pseudophoenix_vinifera)	(Orania_palindan	Podococcus_barteri))))	((Prestoea_acuminata	(Manicaria_saccifera	Geonoma_undata))	((Dypsis_decaryi	(((Oenocarpus_minor	Dictyosperma_album)	(Burretiokentia_grandiflora	Heterospathe_cagayanensis))	((Veitchia_spiralis	Kentiopsis_piersoniorum)	Hydriastele_microspadix)))	(Pelagodoxa_henryana	(Chamaedorea_seifrizii	Oenocarpus_bataua)))))	(Serenoa_repens	((Leopoldinia_pulchra	Phoenix_dactylifera)	Sabal_domingensis)))	(Attalea_speciosa	(((Reinhardtia_paiewonskiana	Reinhardtia_latisecta)	(Reinhardtia_simplex	Reinhardtia_gracilis))	Bactris_major)))	Nypa_fruticans);
((Bactris_major	((((((Roystonea_regia	Sclerosperma_profizianum)	(Chamaedorea_seifrizii	((Orania_palindan	(Iriartea_deltoidea	Pseudophoenix_vinifera))	Podococcus_barteri)))	((((((Veitchia_spiralis	Dypsis_decaryi)	(Burretiokentia_grandiflora	Heterospathe_cagayanensis))	(Hydriastele_microspadix	Kentiopsis_piersoniorum))	(Oenocarpus_minor	Dictyosperma_album))	((Oenocarpus_bataua	Prestoea_acuminata)	(Leopoldinia_pulchra	Pelagodoxa_henryana)))	(Manicaria_saccifera	Geonoma_undata)))	(Serenoa_repens	(Phoenix_dactylifera	Sabal_domingensis)))	Attalea_speciosa)	((Reinhardtia_paiewonskiana	Reinhardtia_latisecta)	(Reinhardtia_simplex	Reinhardtia_gracilis))))	Nypa_fruticans);
(((Serenoa_repens	((Oenocarpus_minor	Phoenix_dactylifera)	Sabal_domingensis))	((((Reinhardtia_paiewonskiana	Reinhardtia_latisecta)	(Reinhardtia_simplex	Reinhardtia_gracilis))	(Attalea_speciosa	Bactris_major))	((((Orania_palindan	Sclerosperma_profizianum)	(Leopoldinia_pulchra	((Podococcus_barteri	(Chamaedorea_seifrizii	Pseudophoenix_vinifera))	Roystonea_regia)))	Iriartea_deltoidea)	((Oenocarpus_bataua	Prestoea_acuminata)	(((((Burretiokentia_grandiflora	Heterospathe_cagayanensis)	(Hydriastele_microspadix	(Veitchia_spiralis	Kentiopsis_piersoniorum)))	Dypsis_decaryi)	(Pelagodoxa_henryana	Dictyosperma_album))	(Manicaria_saccifera	Geonoma_undata))))))	Nypa_fruticans);
((Chamaedorea_seifrizii	((((Leopoldinia_pulchra	Pelagodoxa_henryana)	(Oenocarpus_bataua	Prestoea_acuminata))	((Manicaria_saccifera	Geonoma_undata)	(((((Burretiokentia_grandiflora	Heterospathe_cagayanensis)	Hydriastele_microspadix)	(Veitchia_spiralis	Kentiopsis_piersoniorum))	Dypsis_decaryi)	Dictyosperma_album)))	(((Serenoa_repens	(Phoenix_dactylifera	Sabal_domingensis))	(((Reinhardtia_paiewonskiana	Reinhardtia_latisecta)	(Reinhardtia_simplex	(Oenocarpus_minor	Reinhardtia_gracilis)))	(Attalea_speciosa	Bactris_major)))	((((Orania_palindan	Sclerosperma_profizianum)	Podococcus_barteri)	(Roystonea_regia	Iriartea_deltoidea))	Pseudophoenix_vinifera))))	Nypa_fruticans);
(((Podococcus_barteri	Serenoa_repens)	(((Sabal_domingensis	((((Reinhardtia_paiewonskiana	Reinhardtia_latisecta)	(Reinhardtia_simplex	Reinhardtia_gracilis))	(Attalea_speciosa	(Oenocarpus_minor	Bactris_major)))	(((((((((Burretiokentia_grandiflora	Heterospathe_cagayanensis)	Dictyosperma_album)	(Veitchia_spiralis	Dypsis_decaryi))	(Hydriastele_microspadix	Kentiopsis_piersoniorum))	(Pelagodoxa_henryana	(Oenocarpus_bataua	Prestoea_acuminata)))	(Manicaria_saccifera	Geonoma_undata))	Chamaedorea_seifrizii)	(Roystonea_regia	(Orania_palindan	Sclerosperma_profizianum)))	(Iriartea_deltoidea	Pseudophoenix_vinifera))))	Phoenix_dactylifera)	Leopoldinia_pulchra))	Nypa_fruticans);
((((((Reinhardtia_paiewonskiana	Reinhardtia_latisecta)	(Reinhardtia_simplex	Reinhardtia_gracilis))	(Attalea_speciosa	Bactris_major))	((((Oenocarpus_minor	Podococcus_barteri)	(((Manicaria_saccifera	Geonoma_undata)	((Pelagodoxa_henryana	(Oenocarpus_bataua	Prestoea_acuminata))	(((Hydriastele_microspadix	(Burretiokentia_grandiflora	(Heterospathe_cagayanensis	Kentiopsis_piersoniorum)))	(Veitchia_spiralis	Dypsis_decaryi))	Dictyosperma_album)))	(Orania_palindan	(Leopoldinia_pulchra	Sclerosperma_profizianum))))	(Roystonea_regia	(Chamaedorea_seifrizii	Pseudophoenix_vinifera)))	Iriartea_deltoidea))	((Sabal_domingensis	Phoenix_dactylifera)	Serenoa_repens))	Nypa_fruticans);
((((((Orania_palindan	(((((Manicaria_saccifera	Geonoma_undata)	(Oenocarpus_bataua	Prestoea_acuminata))	((((Hydriastele_microspadix	(Kentiopsis_piersoniorum	(Burretiokentia_grandiflora	Heterospathe_cagayanensis)))	(Veitchia_spiralis	Dypsis_decaryi))	Dictyosperma_album)	Pelagodoxa_henryana))	((Oenocarpus_minor	Podococcus_barteri)	(Chamaedorea_seifrizii	Pseudophoenix_vinifera)))	(Roystonea_regia	Sclerosperma_profizianum)))	Iriartea_deltoidea)	((Reinhardtia_paiewonskiana	Reinhardtia_latisecta)	(Reinhardtia_simplex	Reinhardtia_gracilis)))	(Attalea_speciosa	Bactris_major))	(Leopoldinia_pulchra	((Sabal_domingensis	Phoenix_dactylifera)	Serenoa_repens)))	Nypa_fruticans);
((((((Bactris_major	((Reinhardtia_paiewonskiana	Reinhardtia_latisecta)	(Reinhardtia_simplex	Reinhardtia_gracilis)))	Attalea_speciosa)	((Chamaedorea_seifrizii	((Iriartea_deltoidea	Roystonea_regia)	((Podococcus_barteri	Sclerosperma_profizianum)	Orania_palindan)))	(Pseudophoenix_vinifera	(((Manicaria_saccifera	Geonoma_undata)	(Pelagodoxa_henryana	(Oenocarpus_bataua	Prestoea_acuminata)))	(((Kentiopsis_piersoniorum	Hydriastele_microspadix)	((Veitchia_spiralis	Dypsis_decaryi)	(Leopoldinia_pulchra	(Burretiokentia_grandiflora	Heterospathe_cagayanensis))))	(Oenocarpus_minor	Dictyosperma_album))))))	(Sabal_domingensis	Phoenix_dactylifera))	Serenoa_repens)	Nypa_fruticans);
((((Sabal_domingensis	Phoenix_dactylifera)	Serenoa_repens)	((((Chamaedorea_seifrizii	((Manicaria_saccifera	Geonoma_undata)	((((Hydriastele_microspadix	((Veitchia_spiralis	Kentiopsis_piersoniorum)	(Burretiokentia_grandiflora	Heterospathe_cagayanensis)))	Dypsis_decaryi)	(Oenocarpus_minor	Dictyosperma_album))	(Pelagodoxa_henryana	((Leopoldinia_pulchra	Oenocarpus_bataua)	Prestoea_acuminata)))))	((Sclerosperma_profizianum	Roystonea_regia)	(Podococcus_barteri	Orania_palindan)))	(Iriartea_deltoidea	Pseudophoenix_vinifera))	((Bactris_major	((Reinhardtia_paiewonskiana	Reinhardtia_latisecta)	(Reinhardtia_simplex	Reinhardtia_gracilis)))	Attalea_speciosa)))	Nypa_fruticans);
((Serenoa_repens	(((Phoenix_dactylifera	Sabal_domingensis)	((Oenocarpus_minor	Podococcus_barteri)	((Roystonea_regia	((((((Kentiopsis_piersoniorum	(Heterospathe_cagayanensis	Burretiokentia_grandiflora))	((Dypsis_decaryi	Veitchia_spiralis)	Hydriastele_microspadix))	((Dictyosperma_album	Pelagodoxa_henryana)	(Oenocarpus_bataua	Prestoea_acuminata)))	(Geonoma_undata	Manicaria_saccifera))	(Orania_palindan	Sclerosperma_profizianum))	(Iriartea_deltoidea	(((Reinhardtia_gracilis	Reinhardtia_simplex)	(Reinhardtia_paiewonskiana	Reinhardtia_latisecta))	(Attalea_speciosa	Bactris_major)))))	(Pseudophoenix_vinifera	Chamaedorea_seifrizii))))	Leopoldinia_pulchra))	Nypa_fruticans);
(((Bactris_major	(((Reinhardtia_gracilis	Reinhardtia_simplex)	(Reinhardtia_paiewonskiana	Reinhardtia_latisecta))	((((Roystonea_regia	Sclerosperma_profizianum)	(Orania_palindan	((Chamaedorea_seifrizii	Pseudophoenix_vinifera)	(Leopoldinia_pulchra	(((Geonoma_undata	Manicaria_saccifera)	(Dypsis_decaryi	((Veitchia_spiralis	Kentiopsis_piersoniorum)	(Heterospathe_cagayanensis	Burretiokentia_grandiflora))))	(((Hydriastele_microspadix	Dictyosperma_album)	Pelagodoxa_henryana)	(Oenocarpus_bataua	Prestoea_acuminata)))))))	Iriartea_deltoidea)	Attalea_speciosa)))	(((Phoenix_dactylifera	Sabal_domingensis)	Serenoa_repens)	(Oenocarpus_minor	Podococcus_barteri)))	Nypa_fruticans);
((Serenoa_repens	(((Oenocarpus_minor	Podococcus_barteri)	(((Sclerosperma_profizianum	(Pseudophoenix_vinifera	Bactris_major))	(((Reinhardtia_gracilis	Reinhardtia_simplex)	(Reinhardtia_paiewonskiana	Reinhardtia_latisecta))	(((Orania_palindan	Attalea_speciosa)	Chamaedorea_seifrizii)	((Geonoma_undata	Manicaria_saccifera)	((((Dypsis_decaryi	(Hydriastele_microspadix	(Burretiokentia_grandiflora	Heterospathe_cagayanensis)))	(Veitchia_spiralis	Kentiopsis_piersoniorum))	(Leopoldinia_pulchra	Dictyosperma_album))	((Oenocarpus_bataua	Prestoea_acuminata)	Pelagodoxa_henryana))))))	(Roystonea_regia	Iriartea_deltoidea)))	(Phoenix_dactylifera	Sabal_domingensis)))	Nypa_fruticans);
((Serenoa_repens	((((Geonoma_undata	Manicaria_saccifera)	(((Dypsis_decaryi	((Burretiokentia_grandiflora	Heterospathe_cagayanensis)	((Veitchia_spiralis	Kentiopsis_piersoniorum)	Hydriastele_microspadix)))	Dictyosperma_album)	((Oenocarpus_bataua	Prestoea_acuminata)	Pelagodoxa_henryana)))	((((Reinhardtia_gracilis	Reinhardtia_simplex)	(Reinhardtia_paiewonskiana	Reinhardtia_latisecta))	((Orania_palindan	(Attalea_speciosa	Chamaedorea_seifrizii))	((((Oenocarpus_minor	Podococcus_barteri)	Sclerosperma_profizianum)	Bactris_major)	(Roystonea_regia	Iriartea_deltoidea))))	Pseudophoenix_vinifera))	(Phoenix_dactylifera	(Leopoldinia_pulchra	Sabal_domingensis))))	Nypa_fruticans);
((((Bactris_major	((Reinhardtia_gracilis	Reinhardtia_simplex)	(Reinhardtia_paiewonskiana	Reinhardtia_latisecta)))	((Orania_palindan	(Attalea_speciosa	Chamaedorea_seifrizii))	(((Oenocarpus_minor	Podococcus_barteri)	Sclerosperma_profizianum)	(Roystonea_regia	Iriartea_deltoidea))))	(((((Geonoma_undata	Manicaria_saccifera)	(Oenocarpus_bataua	Prestoea_acuminata))	(((Veitchia_spiralis	Dypsis_decaryi)	(Kentiopsis_piersoniorum	Hydriastele_microspadix))	((Burretiokentia_grandiflora	Heterospathe_cagayanensis)	(Pelagodoxa_henryana	Dictyosperma_album))))	Pseudophoenix_vinifera)	((Phoenix_dactylifera	(Sabal_domingensis	Serenoa_repens))	Leopoldinia_pulchra)))	Nypa_fruticans);
((Pseudophoenix_vinifera	(((Geonoma_undata	Manicaria_saccifera)	((((Veitchia_spiralis	Kentiopsis_piersoniorum)	(Hydriastele_microspadix	(Burretiokentia_grandiflora	Heterospathe_cagayanensis)))	Dypsis_decaryi)	(Dictyosperma_album	(Pelagodoxa_henryana	(Oenocarpus_bataua	Prestoea_acuminata)))))	(((Leopoldinia_pulchra	Chamaedorea_seifrizii)	(((Orania_palindan	Sclerosperma_profizianum)	(Roystonea_regia	Iriartea_deltoidea))	(Attalea_speciosa	(Bactris_major	((Reinhardtia_gracilis	Reinhardtia_simplex)	(Reinhardtia_paiewonskiana	Reinhardtia_latisecta))))))	(Sabal_domingensis	(Serenoa_repens	((Oenocarpus_minor	Podococcus_barteri)	Phoenix_dactylifera))))))	Nypa_fruticans);
((((Phoenix_dactylifera	Sabal_domingensis)	Serenoa_repens)	(Pseudophoenix_vinifera	((((Geonoma_undata	Manicaria_saccifera)	(Pelagodoxa_henryana	(Oenocarpus_bataua	Prestoea_acuminata)))	((((Burretiokentia_grandiflora	(Heterospathe_cagayanensis	Kentiopsis_piersoniorum))	Veitchia_spiralis)	Hydriastele_microspadix)	(Dypsis_decaryi	(Oenocarpus_minor	Dictyosperma_album))))	((Iriartea_deltoidea	(Attalea_speciosa	(Bactris_major	((Reinhardtia_gracilis	Reinhardtia_simplex)	(Reinhardtia_paiewonskiana	Reinhardtia_latisecta)))))	((((Podococcus_barteri	Chamaedorea_seifrizii)	Orania_palindan)	Leopoldinia_pulchra)	(Sclerosperma_profizianum	Roystonea_regia))))))	Nypa_fruticans);
((((Serenoa_repens	Podococcus_barteri)	Sabal_domingensis)	((Oenocarpus_minor	Phoenix_dactylifera)	(Attalea_speciosa	(((((Chamaedorea_seifrizii	(Leopoldinia_pulchra	((Geonoma_undata	Manicaria_saccifera)	((((Burretiokentia_grandiflora	(Heterospathe_cagayanensis	Kentiopsis_piersoniorum))	(Veitchia_spiralis	Hydriastele_microspadix))	(Dypsis_decaryi	Dictyosperma_album))	(Pelagodoxa_henryana	(Oenocarpus_bataua	Prestoea_acuminata))))))	(Orania_palindan	Sclerosperma_profizianum))	Roystonea_regia)	(Pseudophoenix_vinifera	Iriartea_deltoidea))	(Bactris_major	((Reinhardtia_gracilis	Reinhardtia_simplex)	(Reinhardtia_paiewonskiana	Reinhardtia_latisecta)))))))	Nypa_fruticans);
(((Serenoa_repens	(Phoenix_dactylifera	Sabal_domingensis))	(((((Attalea_speciosa	(((Oenocarpus_minor	Podococcus_barteri)	Chamaedorea_seifrizii)	Bactris_major))	(Iriartea_deltoidea	(Orania_palindan	(Roystonea_regia	Sclerosperma_profizianum))))	((Geonoma_undata	Manicaria_saccifera)	((Prestoea_acuminata	(Pelagodoxa_henryana	Oenocarpus_bataua))	(((Dypsis_decaryi	Veitchia_spiralis)	(Dictyosperma_album	(((Leopoldinia_pulchra	Heterospathe_cagayanensis)	Kentiopsis_piersoniorum)	Burretiokentia_grandiflora)))	Hydriastele_microspadix))))	Pseudophoenix_vinifera)	(Reinhardtia_simplex	(Reinhardtia_paiewonskiana	(Reinhardtia_gracilis	Reinhardtia_latisecta)))))	Nypa_fruticans);
(((Serenoa_repens	(Phoenix_dactylifera	Sabal_domingensis))	((((Iriartea_deltoidea	(((Oenocarpus_minor	Podococcus_barteri)	Bactris_major)	Attalea_speciosa))	(Chamaedorea_seifrizii	(Orania_palindan	(Roystonea_regia	Sclerosperma_profizianum))))	(Pseudophoenix_vinifera	((Reinhardtia_paiewonskiana	Reinhardtia_latisecta)	(Reinhardtia_gracilis	Reinhardtia_simplex))))	((Geonoma_undata	Manicaria_saccifera)	(((Dypsis_decaryi	((Hydriastele_microspadix	Heterospathe_cagayanensis)	((Burretiokentia_grandiflora	Veitchia_spiralis)	Kentiopsis_piersoniorum)))	Dictyosperma_album)	(((Leopoldinia_pulchra	Oenocarpus_bataua)	Prestoea_acuminata)	Pelagodoxa_henryana)))))	Nypa_fruticans);
((((Sabal_domingensis	Phoenix_dactylifera)	Serenoa_repens)	((Bactris_major	Attalea_speciosa)	(((Pseudophoenix_vinifera	(Chamaedorea_seifrizii	(((Hydriastele_microspadix	(((Leopoldinia_pulchra	(Burretiokentia_grandiflora	Heterospathe_cagayanensis))	(Kentiopsis_piersoniorum	Dictyosperma_album))	(Veitchia_spiralis	Dypsis_decaryi)))	(Pelagodoxa_henryana	(Prestoea_acuminata	Oenocarpus_bataua)))	(Geonoma_undata	Manicaria_saccifera))))	(((Reinhardtia_gracilis	Reinhardtia_simplex)	Oenocarpus_minor)	(Reinhardtia_latisecta	Reinhardtia_paiewonskiana)))	((Orania_palindan	(Sclerosperma_profizianum	Podococcus_barteri))	(Roystonea_regia	Iriartea_deltoidea)))))	Nypa_fruticans);
((((Sabal_domingensis	Phoenix_dactylifera)	Serenoa_repens)	((((((Reinhardtia_gracilis	Reinhardtia_simplex)	(Reinhardtia_latisecta	Reinhardtia_paiewonskiana))	(Oenocarpus_minor	Bactris_major))	Attalea_speciosa)	Iriartea_deltoidea)	(((Pseudophoenix_vinifera	Chamaedorea_seifrizii)	(((Geonoma_undata	Manicaria_saccifera)	((Kentiopsis_piersoniorum	(Heterospathe_cagayanensis	Burretiokentia_grandiflora))	(Veitchia_spiralis	Dypsis_decaryi)))	((Oenocarpus_bataua	Prestoea_acuminata)	(Hydriastele_microspadix	((Dictyosperma_album	Leopoldinia_pulchra)	Pelagodoxa_henryana)))))	(Roystonea_regia	((Sclerosperma_profizianum	Podococcus_barteri)	Orania_palindan)))))	Nypa_fruticans);
(((Chamaedorea_seifrizii	(Pseudophoenix_vinifera	(((Iriartea_deltoidea	Roystonea_regia)	((Sclerosperma_profizianum	Podococcus_barteri)	Orania_palindan))	((((((Dypsis_decaryi	((Heterospathe_cagayanensis	Burretiokentia_grandiflora)	Veitchia_spiralis))	(Hydriastele_microspadix	Kentiopsis_piersoniorum))	(Oenocarpus_minor	Dictyosperma_album))	(Geonoma_undata	Manicaria_saccifera))	((Leopoldinia_pulchra	Pelagodoxa_henryana)	(Oenocarpus_bataua	Prestoea_acuminata)))	((Sabal_domingensis	Phoenix_dactylifera)	(((Reinhardtia_gracilis	Reinhardtia_simplex)	(Reinhardtia_latisecta	Reinhardtia_paiewonskiana))	(Bactris_major	Attalea_speciosa)))))))	Serenoa_repens)	Nypa_fruticans);
((Pseudophoenix_vinifera	((((((((Reinhardtia_gracilis	Reinhardtia_simplex)	(Reinhardtia_latisecta	Reinhardtia_paiewonskiana))	Bactris_major)	Attalea_speciosa)	(((Iriartea_deltoidea	Roystonea_regia)	Orania_palindan)	Sclerosperma_profizianum))	((((((Kentiopsis_piersoniorum	(Burretiokentia_grandiflora	Heterospathe_cagayanensis))	(Hydriastele_microspadix	Veitchia_spiralis))	(Dypsis_decaryi	(Oenocarpus_minor	Dictyosperma_album)))	(Geonoma_undata	Manicaria_saccifera))	(Pelagodoxa_henryana	(Oenocarpus_bataua	Prestoea_acuminata)))	Leopoldinia_pulchra))	(Serenoa_repens	(Sabal_domingensis	(Podococcus_barteri	Phoenix_dactylifera))))	Chamaedorea_seifrizii))	Nypa_fruticans);
(((Podococcus_barteri	Serenoa_repens)	((Sabal_domingensis	Phoenix_dactylifera)	(Pseudophoenix_vinifera	((((((Reinhardtia_gracilis	Reinhardtia_simplex)	(Reinhardtia_latisecta	Reinhardtia_paiewonskiana))	((Oenocarpus_minor	Bactris_major)	Attalea_speciosa))	((Iriartea_deltoidea	Roystonea_regia)	Sclerosperma_profizianum))	Orania_palindan)	(Chamaedorea_seifrizii	((((Geonoma_undata	Manicaria_saccifera)	(Pelagodoxa_henryana	(Oenocarpus_bataua	Prestoea_acuminata)))	(((((Veitchia_spiralis	Kentiopsis_piersoniorum)	Burretiokentia_grandiflora)	Hydriastele_microspadix)	Heterospathe_cagayanensis)	(Dypsis_decaryi	Dictyosperma_album)))	Leopoldinia_pulchra))))))	Nypa_fruticans);
((Bactris_major	(Attalea_speciosa	((((((Podococcus_barteri	Iriartea_deltoidea)	Orania_palindan)	(Roystonea_regia	Sclerosperma_profizianum))	((Chamaedorea_seifrizii	(((((((Kentiopsis_piersoniorum	Hydriastele_microspadix)	(Burretiokentia_grandiflora	Veitchia_spiralis))	Heterospathe_cagayanensis)	Dictyosperma_album)	((Dypsis_decaryi	Geonoma_undata)	Manicaria_saccifera))	(Pelagodoxa_henryana	(Oenocarpus_bataua	Prestoea_acuminata)))	Leopoldinia_pulchra))	Pseudophoenix_vinifera))	(Serenoa_repens	(Sabal_domingensis	(Oenocarpus_minor	Phoenix_dactylifera))))	((Reinhardtia_gracilis	Reinhardtia_simplex)	(Reinhardtia_latisecta	Reinhardtia_paiewonskiana)))))	Nypa_fruticans);
((Bactris_major	(Attalea_speciosa	(((((Pseudophoenix_vinifera	((Podococcus_barteri	(Roystonea_regia	Iriartea_deltoidea))	Orania_palindan))	Sclerosperma_profizianum)	((((Chamaedorea_seifrizii	Pelagodoxa_henryana)	(Oenocarpus_bataua	Prestoea_acuminata))	((((Veitchia_spiralis	Kentiopsis_piersoniorum)	((Burretiokentia_grandiflora	Heterospathe_cagayanensis)	Dypsis_decaryi))	Hydriastele_microspadix)	Dictyosperma_album))	(Geonoma_undata	Manicaria_saccifera)))	((Leopoldinia_pulchra	(Oenocarpus_minor	Serenoa_repens))	(Sabal_domingensis	Phoenix_dactylifera)))	((Reinhardtia_gracilis	Reinhardtia_simplex)	(Reinhardtia_latisecta	Reinhardtia_paiewonskiana)))))	Nypa_fruticans);
((Attalea_speciosa	((((Reinhardtia_gracilis	Reinhardtia_simplex)	(Reinhardtia_latisecta	Reinhardtia_paiewonskiana))	(Oenocarpus_minor	Bactris_major))	(((((Chamaedorea_seifrizii	(Roystonea_regia	Iriartea_deltoidea))	(Orania_palindan	(Podococcus_barteri	Sclerosperma_profizianum)))	Pseudophoenix_vinifera)	((Geonoma_undata	Manicaria_saccifera)	((((Burretiokentia_grandiflora	Heterospathe_cagayanensis)	(Kentiopsis_piersoniorum	Dictyosperma_album))	(Hydriastele_microspadix	(Veitchia_spiralis	Dypsis_decaryi)))	((Oenocarpus_bataua	Prestoea_acuminata)	Pelagodoxa_henryana))))	((Leopoldinia_pulchra	Serenoa_repens)	(Sabal_domingensis	Phoenix_dactylifera)))))	Nypa_fruticans);
(((((((Iriartea_deltoidea	(((Reinhardtia_gracilis	Reinhardtia_simplex)	(Reinhardtia_latisecta	Reinhardtia_paiewonskiana))	(Attalea_speciosa	((Oenocarpus_minor	Podococcus_barteri)	Bactris_major))))	((Leopoldinia_pulchra	Roystonea_regia)	(Orania_palindan	Sclerosperma_profizianum)))	Chamaedorea_seifrizii)	(Serenoa_repens	(Sabal_domingensis	Phoenix_dactylifera)))	(((Veitchia_spiralis	Dypsis_decaryi)	((Geonoma_undata	Manicaria_saccifera)	((Hydriastele_microspadix	Dictyosperma_album)	((Oenocarpus_bataua	Prestoea_acuminata)	Pelagodoxa_henryana))))	(Kentiopsis_piersoniorum	(Heterospathe_cagayanensis	Burretiokentia_grandiflora))))	Pseudophoenix_vinifera)	Nypa_fruticans);
(((((Leopoldinia_pulchra	(((Geonoma_undata	Dypsis_decaryi)	Manicaria_saccifera)	((((Heterospathe_cagayanensis	Burretiokentia_grandiflora)	Hydriastele_microspadix)	(Veitchia_spiralis	Kentiopsis_piersoniorum))	((Oenocarpus_bataua	Prestoea_acuminata)	(Dictyosperma_album	Pelagodoxa_henryana)))))	((((Bactris_major	(Reinhardtia_simplex	((Reinhardtia_gracilis	Reinhardtia_latisecta)	(Oenocarpus_minor	Reinhardtia_paiewonskiana))))	Attalea_speciosa)	((Orania_palindan	(Podococcus_barteri	Sclerosperma_profizianum))	(Roystonea_regia	Iriartea_deltoidea)))	Chamaedorea_seifrizii))	(Serenoa_repens	(Sabal_domingensis	Phoenix_dactylifera)))	Pseudophoenix_vinifera)	Nypa_fruticans);
(((((Oenocarpus_bataua	Prestoea_acuminata)	((Dypsis_decaryi	Pelagodoxa_henryana)	((Geonoma_undata	Manicaria_saccifera)	((Oenocarpus_minor	Dictyosperma_album)	((Burretiokentia_grandiflora	Heterospathe_cagayanensis)	((Kentiopsis_piersoniorum	Veitchia_spiralis)	Hydriastele_microspadix))))))	(((Iriartea_deltoidea	Roystonea_regia)	((Reinhardtia_gracilis	Reinhardtia_simplex)	(Reinhardtia_latisecta	Reinhardtia_paiewonskiana)))	(((Podococcus_barteri	(Sclerosperma_profizianum	(Pseudophoenix_vinifera	Bactris_major)))	(Serenoa_repens	(Phoenix_dactylifera	Sabal_domingensis)))	(Chamaedorea_seifrizii	(Attalea_speciosa	Orania_palindan)))))	Leopoldinia_pulchra)	Nypa_fruticans);
((((((Oenocarpus_bataua	Prestoea_acuminata)	((Kentiopsis_piersoniorum	Dictyosperma_album)	(((Dypsis_decaryi	(Burretiokentia_grandiflora	Veitchia_spiralis))	Heterospathe_cagayanensis)	Hydriastele_microspadix)))	(Pelagodoxa_henryana	(Geonoma_undata	Manicaria_saccifera)))	((Serenoa_repens	(Phoenix_dactylifera	Sabal_domingensis))	((((((Reinhardtia_gracilis	Reinhardtia_simplex)	(Reinhardtia_latisecta	Reinhardtia_paiewonskiana))	Bactris_major)	Attalea_speciosa)	(Sclerosperma_profizianum	Orania_palindan))	(((Iriartea_deltoidea	(Leopoldinia_pulchra	Roystonea_regia))	Chamaedorea_seifrizii)	(Oenocarpus_minor	Podococcus_barteri)))))	Pseudophoenix_vinifera)	Nypa_fruticans);
((Bactris_major	((Attalea_speciosa	(Oenocarpus_minor	(((((((Oenocarpus_bataua	Prestoea_acuminata)	(Geonoma_undata	Manicaria_saccifera))	(((((Burretiokentia_grandiflora	Heterospathe_cagayanensis)	(Kentiopsis_piersoniorum	Dictyosperma_album))	Hydriastele_microspadix)	Dypsis_decaryi)	Veitchia_spiralis))	Pelagodoxa_henryana)	(Chamaedorea_seifrizii	Pseudophoenix_vinifera))	(Phoenix_dactylifera	(Sabal_domingensis	Serenoa_repens)))	((Iriartea_deltoidea	Roystonea_regia)	(Orania_palindan	((Leopoldinia_pulchra	Sclerosperma_profizianum)	Podococcus_barteri))))))	((Reinhardtia_gracilis	Reinhardtia_simplex)	(Reinhardtia_latisecta	Reinhardtia_paiewonskiana))))	Nypa_fruticans);
((Serenoa_repens	((Phoenix_dactylifera	Sabal_domingensis)	(((((Roystonea_regia	(Oenocarpus_minor	Podococcus_barteri))	(Orania_palindan	Sclerosperma_profizianum))	(((((Reinhardtia_gracilis	Reinhardtia_simplex)	(Reinhardtia_latisecta	Reinhardtia_paiewonskiana))	Bactris_major)	Attalea_speciosa)	Iriartea_deltoidea))	(Chamaedorea_seifrizii	((((((Veitchia_spiralis	Kentiopsis_piersoniorum)	((Burretiokentia_grandiflora	Heterospathe_cagayanensis)	Hydriastele_microspadix))	Dypsis_decaryi)	Dictyosperma_album)	(Geonoma_undata	Manicaria_saccifera))	((Oenocarpus_bataua	(Leopoldinia_pulchra	Prestoea_acuminata))	Pelagodoxa_henryana))))	Pseudophoenix_vinifera)))	Nypa_fruticans);
((Pseudophoenix_vinifera	((Serenoa_repens	(Phoenix_dactylifera	Sabal_domingensis))	((Chamaedorea_seifrizii	(Oenocarpus_minor	Podococcus_barteri))	((((((((Veitchia_spiralis	Kentiopsis_piersoniorum)	((Burretiokentia_grandiflora	Heterospathe_cagayanensis)	Hydriastele_microspadix))	Dictyosperma_album)	((Oenocarpus_bataua	Prestoea_acuminata)	Pelagodoxa_henryana))	(Manicaria_saccifera	(Dypsis_decaryi	Geonoma_undata)))	Leopoldinia_pulchra)	(Orania_palindan	Sclerosperma_profizianum))	((((Reinhardtia_gracilis	Reinhardtia_simplex)	(Reinhardtia_latisecta	Reinhardtia_paiewonskiana))	(Bactris_major	Attalea_speciosa))	(Roystonea_regia	Iriartea_deltoidea))))))	Nypa_fruticans);
((Attalea_speciosa	((((Reinhardtia_gracilis	Reinhardtia_simplex)	(Reinhardtia_latisecta	Reinhardtia_paiewonskiana))	Bactris_major)	(((Roystonea_regia	((Chamaedorea_seifrizii	Pseudophoenix_vinifera)	Iriartea_deltoidea))	(((((Oenocarpus_bataua	Prestoea_acuminata)	Pelagodoxa_henryana)	(((((Burretiokentia_grandiflora	Heterospathe_cagayanensis)	Veitchia_spiralis)	(Kentiopsis_piersoniorum	Hydriastele_microspadix))	(Dypsis_decaryi	Dictyosperma_album))	(Manicaria_saccifera	Geonoma_undata)))	Leopoldinia_pulchra)	(Orania_palindan	Sclerosperma_profizianum)))	((Serenoa_repens	(Phoenix_dactylifera	Sabal_domingensis))	(Oenocarpus_minor	Podococcus_barteri)))))	Nypa_fruticans);
((Pseudophoenix_vinifera	((Phoenix_dactylifera	(Sabal_domingensis	Serenoa_repens))	(((Pelagodoxa_henryana	((Prestoea_acuminata	(Manicaria_saccifera	Geonoma_undata))	(((((Kentiopsis_piersoniorum	(Heterospathe_cagayanensis	(Leopoldinia_pulchra	Burretiokentia_grandiflora)))	(Veitchia_spiralis	Hydriastele_microspadix))	Dypsis_decaryi)	(Oenocarpus_minor	Dictyosperma_album))	Oenocarpus_bataua)))	((Reinhardtia_gracilis	Reinhardtia_simplex)	(Reinhardtia_latisecta	Reinhardtia_paiewonskiana)))	(((Bactris_major	(Orania_palindan	(Podococcus_barteri	Sclerosperma_profizianum)))	(Chamaedorea_seifrizii	Attalea_speciosa))	(Iriartea_deltoidea	Roystonea_regia)))))	Nypa_fruticans);
((Serenoa_repens	((Phoenix_dactylifera	Sabal_domingensis)	((((((Chamaedorea_seifrizii	Pseudophoenix_vinifera)	(((Hydriastele_microspadix	(((Heterospathe_cagayanensis	Burretiokentia_grandiflora)	Leopoldinia_pulchra)	(Veitchia_spiralis	Kentiopsis_piersoniorum)))	Dypsis_decaryi)	((Manicaria_saccifera	Geonoma_undata)	((Dictyosperma_album	Pelagodoxa_henryana)	(Oenocarpus_bataua	Prestoea_acuminata)))))	(Sclerosperma_profizianum	Orania_palindan))	(Iriartea_deltoidea	Roystonea_regia))	(Podococcus_barteri	Oenocarpus_minor))	(Bactris_major	(Attalea_speciosa	((Reinhardtia_gracilis	Reinhardtia_simplex)	(Reinhardtia_latisecta	Reinhardtia_paiewonskiana)))))))	Nypa_fruticans);
(((Orania_palindan	Sclerosperma_profizianum)	((((Reinhardtia_gracilis	Reinhardtia_simplex)	(Pseudophoenix_vinifera	(Reinhardtia_latisecta	Reinhardtia_paiewonskiana)))	(Bactris_major	Attalea_speciosa))	((Chamaedorea_seifrizii	(((Hydriastele_microspadix	(((Heterospathe_cagayanensis	Burretiokentia_grandiflora)	Kentiopsis_piersoniorum)	Veitchia_spiralis))	Dypsis_decaryi)	((Manicaria_saccifera	Geonoma_undata)	((Dictyosperma_album	Pelagodoxa_henryana)	(Oenocarpus_bataua	Prestoea_acuminata)))))	((Iriartea_deltoidea	Roystonea_regia)	(((((Podococcus_barteri	Oenocarpus_minor)	Phoenix_dactylifera)	Sabal_domingensis)	Serenoa_repens)	Leopoldinia_pulchra)))))	Nypa_fruticans);
((Bactris_major	(Attalea_speciosa	((((((Chamaedorea_seifrizii	(Podococcus_barteri	Oenocarpus_minor))	(Iriartea_deltoidea	Roystonea_regia))	(Orania_palindan	Sclerosperma_profizianum))	(((Manicaria_saccifera	Geonoma_undata)	((Dypsis_decaryi	(Hydriastele_microspadix	((((Leopoldinia_pulchra	Dictyosperma_album)	Pelagodoxa_henryana)	(Heterospathe_cagayanensis	Burretiokentia_grandiflora))	(Kentiopsis_piersoniorum	Veitchia_spiralis))))	(Oenocarpus_bataua	Prestoea_acuminata)))	Pseudophoenix_vinifera))	((Phoenix_dactylifera	Sabal_domingensis)	Serenoa_repens))	((Reinhardtia_gracilis	Reinhardtia_simplex)	(Reinhardtia_latisecta	Reinhardtia_paiewonskiana)))))	Nypa_fruticans);
((Pseudophoenix_vinifera	(Bactris_major	((((Chamaedorea_seifrizii	((Dypsis_decaryi	(((Veitchia_spiralis	Kentiopsis_piersoniorum)	(Burretiokentia_grandiflora	Heterospathe_cagayanensis))	Hydriastele_microspadix))	(((Dictyosperma_album	Pelagodoxa_henryana)	(Oenocarpus_bataua	Prestoea_acuminata))	(Manicaria_saccifera	Geonoma_undata))))	(((Roystonea_regia	Iriartea_deltoidea)	(((Sabal_domingensis	Phoenix_dactylifera)	(Leopoldinia_pulchra	Serenoa_repens))	Podococcus_barteri))	(Orania_palindan	Sclerosperma_profizianum)))	((Reinhardtia_latisecta	Reinhardtia_paiewonskiana)	(Reinhardtia_simplex	(Oenocarpus_minor	Reinhardtia_gracilis))))	Attalea_speciosa)))	Nypa_fruticans);
((Serenoa_repens	(((Oenocarpus_minor	Podococcus_barteri)	((((Pseudophoenix_vinifera	(Leopoldinia_pulchra	Chamaedorea_seifrizii))	(((((Kentiopsis_piersoniorum	Hydriastele_microspadix)	((Veitchia_spiralis	Dypsis_decaryi)	(Burretiokentia_grandiflora	Heterospathe_cagayanensis)))	Dictyosperma_album)	((Oenocarpus_bataua	Prestoea_acuminata)	Pelagodoxa_henryana))	(Manicaria_saccifera	Geonoma_undata)))	((Iriartea_deltoidea	Roystonea_regia)	(Orania_palindan	Sclerosperma_profizianum)))	((((Reinhardtia_latisecta	Reinhardtia_paiewonskiana)	(Reinhardtia_simplex	Reinhardtia_gracilis))	Bactris_major)	Attalea_speciosa)))	(Sabal_domingensis	Phoenix_dactylifera)))	Nypa_fruticans);
(((Pseudophoenix_vinifera	Chamaedorea_seifrizii)	((((((((Veitchia_spiralis	Kentiopsis_piersoniorum)	((Burretiokentia_grandiflora	Heterospathe_cagayanensis)	Dypsis_decaryi))	Hydriastele_microspadix)	Dictyosperma_album)	(Oenocarpus_bataua	Pelagodoxa_henryana))	(Prestoea_acuminata	(Manicaria_saccifera	Geonoma_undata)))	((Sabal_domingensis	Phoenix_dactylifera)	(Serenoa_repens	Leopoldinia_pulchra)))	((((Iriartea_deltoidea	Roystonea_regia)	(Orania_palindan	Sclerosperma_profizianum))	(Oenocarpus_minor	Podococcus_barteri))	((((Reinhardtia_latisecta	Reinhardtia_paiewonskiana)	(Reinhardtia_simplex	Reinhardtia_gracilis))	Bactris_major)	Attalea_speciosa))))	Nypa_fruticans);
(((((((Bactris_major	(Oenocarpus_minor	Podococcus_barteri))	(Iriartea_deltoidea	Roystonea_regia))	Attalea_speciosa)	(Orania_palindan	Sclerosperma_profizianum))	((Reinhardtia_latisecta	Reinhardtia_paiewonskiana)	(Reinhardtia_simplex	Reinhardtia_gracilis)))	((Pseudophoenix_vinifera	Chamaedorea_seifrizii)	(((Sabal_domingensis	Phoenix_dactylifera)	Serenoa_repens)	(Leopoldinia_pulchra	((Prestoea_acuminata	(Manicaria_saccifera	Geonoma_undata))	((Oenocarpus_bataua	Pelagodoxa_henryana)	(((((Burretiokentia_grandiflora	Heterospathe_cagayanensis)	Veitchia_spiralis)	(Kentiopsis_piersoniorum	Hydriastele_microspadix))	Dypsis_decaryi)	Dictyosperma_album)))))))	Nypa_fruticans);
(((Attalea_speciosa	(((((((Oenocarpus_minor	Podococcus_barteri)	(((Sabal_domingensis	Phoenix_dactylifera)	Serenoa_repens)	Leopoldinia_pulchra))	Roystonea_regia)	(Pseudophoenix_vinifera	Chamaedorea_seifrizii))	(Sclerosperma_profizianum	Bactris_major))	Iriartea_deltoidea)	(((Reinhardtia_latisecta	Reinhardtia_paiewonskiana)	(Reinhardtia_simplex	Reinhardtia_gracilis))	(((Dictyosperma_album	Pelagodoxa_henryana)	(Oenocarpus_bataua	Prestoea_acuminata))	(((Manicaria_saccifera	Geonoma_undata)	Dypsis_decaryi)	((Veitchia_spiralis	Kentiopsis_piersoniorum)	((Burretiokentia_grandiflora	Heterospathe_cagayanensis)	Hydriastele_microspadix)))))))	Orania_palindan)	Nypa_fruticans);
(((Leopoldinia_pulchra	((Sabal_domingensis	Phoenix_dactylifera)	Serenoa_repens))	(((Bactris_major	Chamaedorea_seifrizii)	((Attalea_speciosa	(((Pseudophoenix_vinifera	((Reinhardtia_latisecta	Reinhardtia_paiewonskiana)	(Reinhardtia_simplex	Reinhardtia_gracilis)))	(((Oenocarpus_bataua	Prestoea_acuminata)	(Geonoma_undata	Manicaria_saccifera))	(((Kentiopsis_piersoniorum	(Burretiokentia_grandiflora	Heterospathe_cagayanensis))	((Veitchia_spiralis	Dypsis_decaryi)	Hydriastele_microspadix))	(Dictyosperma_album	Pelagodoxa_henryana))))	((Sclerosperma_profizianum	Roystonea_regia)	Orania_palindan)))	Iriartea_deltoidea))	(Oenocarpus_minor	Podococcus_barteri)))	Nypa_fruticans);
(((((((Bactris_major	((Reinhardtia_latisecta	Reinhardtia_paiewonskiana)	(Reinhardtia_simplex	Reinhardtia_gracilis)))	Attalea_speciosa)	((((Geonoma_undata	Manicaria_saccifera)	(((((Veitchia_spiralis	(Kentiopsis_piersoniorum	(Burretiokentia_grandiflora	Heterospathe_cagayanensis)))	Hydriastele_microspadix)	Dypsis_decaryi)	(Oenocarpus_minor	Dictyosperma_album))	(Pelagodoxa_henryana	(Oenocarpus_bataua	Prestoea_acuminata))))	(Orania_palindan	Sclerosperma_profizianum))	Chamaedorea_seifrizii))	((Leopoldinia_pulchra	Pseudophoenix_vinifera)	(Roystonea_regia	Iriartea_deltoidea)))	(Sabal_domingensis	Phoenix_dactylifera))	(Podococcus_barteri	Serenoa_repens))	Nypa_fruticans);
((Bactris_major	(((Reinhardtia_latisecta	Reinhardtia_paiewonskiana)	(Reinhardtia_simplex	Reinhardtia_gracilis))	(Attalea_speciosa	(((((Geonoma_undata	Manicaria_saccifera)	(Pelagodoxa_henryana	(Oenocarpus_bataua	Prestoea_acuminata)))	(Heterospathe_cagayanensis	(((Burretiokentia_grandiflora	Hydriastele_microspadix)	(Kentiopsis_piersoniorum	Dictyosperma_album))	(Veitchia_spiralis	Dypsis_decaryi))))	(((Chamaedorea_seifrizii	(Leopoldinia_pulchra	Sclerosperma_profizianum))	(Pseudophoenix_vinifera	(((Sabal_domingensis	Phoenix_dactylifera)	Serenoa_repens)	(Podococcus_barteri	Oenocarpus_minor))))	Orania_palindan))	(Roystonea_regia	Iriartea_deltoidea)))))	Nypa_fruticans);
((((Sabal_domingensis	Phoenix_dactylifera)	Serenoa_repens)	(((Bactris_major	((Reinhardtia_latisecta	Reinhardtia_paiewonskiana)	(Reinhardtia_simplex	Reinhardtia_gracilis)))	Attalea_speciosa)	(((Orania_palindan	((Podococcus_barteri	Oenocarpus_minor)	Sclerosperma_profizianum))	(Roystonea_regia	Iriartea_deltoidea))	(Pseudophoenix_vinifera	(Chamaedorea_seifrizii	(Leopoldinia_pulchra	((Geonoma_undata	Manicaria_saccifera)	((Dypsis_decaryi	(((Burretiokentia_grandiflora	Veitchia_spiralis)	Heterospathe_cagayanensis)	(Hydriastele_microspadix	Kentiopsis_piersoniorum)))	((Dictyosperma_album	Pelagodoxa_henryana)	(Oenocarpus_bataua	Prestoea_acuminata))))))))))	Nypa_fruticans);
((Chamaedorea_seifrizii	(Bactris_major	(Attalea_speciosa	((((Leopoldinia_pulchra	(((Geonoma_undata	Manicaria_saccifera)	(Pelagodoxa_henryana	(Oenocarpus_bataua	Prestoea_acuminata)))	(Dictyosperma_album	(Dypsis_decaryi	((Hydriastele_microspadix	(Veitchia_spiralis	Kentiopsis_piersoniorum))	(Heterospathe_cagayanensis	Burretiokentia_grandiflora))))))	(((Orania_palindan	((Podococcus_barteri	Oenocarpus_minor)	Sclerosperma_profizianum))	Roystonea_regia)	(Iriartea_deltoidea	Pseudophoenix_vinifera)))	((Sabal_domingensis	Phoenix_dactylifera)	Serenoa_repens))	((Reinhardtia_latisecta	Reinhardtia_paiewonskiana)	(Reinhardtia_simplex	Reinhardtia_gracilis))))))	Nypa_fruticans);
(((Oenocarpus_minor	Serenoa_repens)	((((((((Geonoma_undata	Manicaria_saccifera)	(((Hydriastele_microspadix	((Kentiopsis_piersoniorum	(Burretiokentia_grandiflora	Heterospathe_cagayanensis))	(Veitchia_spiralis	Dypsis_decaryi)))	Dictyosperma_album)	(Oenocarpus_bataua	(Prestoea_acuminata	(Leopoldinia_pulchra	Pelagodoxa_henryana)))))	(Orania_palindan	Sclerosperma_profizianum))	(((Bactris_major	((Reinhardtia_simplex	Reinhardtia_gracilis)	(Reinhardtia_paiewonskiana	Reinhardtia_latisecta)))	Attalea_speciosa)	(Iriartea_deltoidea	Roystonea_regia)))	Chamaedorea_seifrizii)	Pseudophoenix_vinifera)	Podococcus_barteri)	(Sabal_domingensis	Phoenix_dactylifera)))	Nypa_fruticans);
(((Leopoldinia_pulchra	((Sabal_domingensis	Phoenix_dactylifera)	Serenoa_repens))	(Oenocarpus_minor	(Podococcus_barteri	((Pseudophoenix_vinifera	(Chamaedorea_seifrizii	(((((Burretiokentia_grandiflora	Heterospathe_cagayanensis)	(Dypsis_decaryi	(Veitchia_spiralis	Kentiopsis_piersoniorum)))	Hydriastele_microspadix)	((Oenocarpus_bataua	Prestoea_acuminata)	(Dictyosperma_album	Pelagodoxa_henryana)))	(Geonoma_undata	Manicaria_saccifera))))	((Roystonea_regia	(Orania_palindan	Sclerosperma_profizianum))	((((Reinhardtia_simplex	Reinhardtia_gracilis)	(Reinhardtia_paiewonskiana	Reinhardtia_latisecta))	(Attalea_speciosa	Bactris_major))	Iriartea_deltoidea))))))	Nypa_fruticans);
((Serenoa_repens	(((Roystonea_regia	Iriartea_deltoidea)	(((Orania_palindan	(Podococcus_barteri	Sclerosperma_profizianum))	((Pseudophoenix_vinifera	Chamaedorea_seifrizii)	(Leopoldinia_pulchra	((Oenocarpus_bataua	((Pelagodoxa_henryana	Dictyosperma_album)	(((Hydriastele_microspadix	(Veitchia_spiralis	Kentiopsis_piersoniorum))	(Burretiokentia_grandiflora	Heterospathe_cagayanensis))	Dypsis_decaryi)))	(Prestoea_acuminata	(Geonoma_undata	Manicaria_saccifera))))))	(Attalea_speciosa	((Oenocarpus_minor	Bactris_major)	((Reinhardtia_simplex	Reinhardtia_gracilis)	(Reinhardtia_paiewonskiana	Reinhardtia_latisecta))))))	(Sabal_domingensis	Phoenix_dactylifera)))	Nypa_fruticans);
((Serenoa_repens	((((((Roystonea_regia	Iriartea_deltoidea)	(Orania_palindan	((Oenocarpus_minor	Podococcus_barteri)	Sclerosperma_profizianum)))	((Attalea_speciosa	(Bactris_major	((Reinhardtia_simplex	Reinhardtia_gracilis)	(Reinhardtia_paiewonskiana	Reinhardtia_latisecta))))	Chamaedorea_seifrizii))	((Prestoea_acuminata	(Geonoma_undata	Manicaria_saccifera))	(((Leopoldinia_pulchra	Dictyosperma_album)	(((Hydriastele_microspadix	Veitchia_spiralis)	(Kentiopsis_piersoniorum	(Burretiokentia_grandiflora	Heterospathe_cagayanensis)))	Dypsis_decaryi))	(Oenocarpus_bataua	Pelagodoxa_henryana))))	Pseudophoenix_vinifera)	(Sabal_domingensis	Phoenix_dactylifera)))	Nypa_fruticans);
((Pseudophoenix_vinifera	((Sabal_domingensis	(((Oenocarpus_minor	Podococcus_barteri)	Phoenix_dactylifera)	Serenoa_repens))	((((Iriartea_deltoidea	(Attalea_speciosa	(Bactris_major	((Reinhardtia_simplex	Reinhardtia_gracilis)	(Reinhardtia_paiewonskiana	Reinhardtia_latisecta)))))	Chamaedorea_seifrizii)	(Roystonea_regia	(Sclerosperma_profizianum	Orania_palindan)))	(((Geonoma_undata	Manicaria_saccifera)	((Prestoea_acuminata	Oenocarpus_bataua)	(Hydriastele_microspadix	(Dictyosperma_album	Pelagodoxa_henryana))))	((Kentiopsis_piersoniorum	(Burretiokentia_grandiflora	(Heterospathe_cagayanensis	Leopoldinia_pulchra)))	(Veitchia_spiralis	Dypsis_decaryi))))))	Nypa_fruticans);
((Pseudophoenix_vinifera	((Serenoa_repens	(Phoenix_dactylifera	Sabal_domingensis))	(((Iriartea_deltoidea	(Attalea_speciosa	(Bactris_major	((Reinhardtia_simplex	Reinhardtia_gracilis)	(Reinhardtia_paiewonskiana	Reinhardtia_latisecta)))))	((((Oenocarpus_minor	Podococcus_barteri)	Chamaedorea_seifrizii)	(Roystonea_regia	Sclerosperma_profizianum))	Orania_palindan))	(((Pelagodoxa_henryana	Geonoma_undata)	(Prestoea_acuminata	Oenocarpus_bataua))	(Manicaria_saccifera	(((Dictyosperma_album	Kentiopsis_piersoniorum)	(Burretiokentia_grandiflora	(Heterospathe_cagayanensis	Leopoldinia_pulchra)))	((Veitchia_spiralis	Dypsis_decaryi)	Hydriastele_microspadix)))))))	Nypa_fruticans);
(((Sabal_domingensis	(Serenoa_repens	Phoenix_dactylifera))	(((((Roystonea_regia	Iriartea_deltoidea)	(((Oenocarpus_minor	Podococcus_barteri)	Chamaedorea_seifrizii)	Bactris_major))	Attalea_speciosa)	(Orania_palindan	Sclerosperma_profizianum))	(((((Dypsis_decaryi	Dictyosperma_album)	(((Kentiopsis_piersoniorum	Hydriastele_microspadix)	(Burretiokentia_grandiflora	Heterospathe_cagayanensis))	Veitchia_spiralis))	((Leopoldinia_pulchra	Oenocarpus_bataua)	Pelagodoxa_henryana))	(Prestoea_acuminata	(Manicaria_saccifera	Geonoma_undata)))	(((Reinhardtia_simplex	Reinhardtia_gracilis)	(Reinhardtia_paiewonskiana	Reinhardtia_latisecta))	Pseudophoenix_vinifera))))	Nypa_fruticans);
((((Sabal_domingensis	Phoenix_dactylifera)	((Oenocarpus_minor	Podococcus_barteri)	(((Roystonea_regia	Sclerosperma_profizianum)	Chamaedorea_seifrizii)	((((Reinhardtia_simplex	Reinhardtia_gracilis)	(Reinhardtia_paiewonskiana	Reinhardtia_latisecta))	(((Orania_palindan	Attalea_speciosa)	(((Manicaria_saccifera	Geonoma_undata)	((((Veitchia_spiralis	Kentiopsis_piersoniorum)	(Heterospathe_cagayanensis	(Leopoldinia_pulchra	Burretiokentia_grandiflora)))	Hydriastele_microspadix)	Dypsis_decaryi))	((Prestoea_acuminata	Oenocarpus_bataua)	(Dictyosperma_album	Pelagodoxa_henryana))))	Iriartea_deltoidea))	(Pseudophoenix_vinifera	Bactris_major)))))	Serenoa_repens)	Nypa_fruticans);
((Orania_palindan	((((((Hydriastele_microspadix	((Veitchia_spiralis	Kentiopsis_piersoniorum)	(Heterospathe_cagayanensis	Burretiokentia_grandiflora)))	(Dictyosperma_album	Dypsis_decaryi))	((Manicaria_saccifera	Geonoma_undata)	((Prestoea_acuminata	Oenocarpus_bataua)	Pelagodoxa_henryana)))	(Chamaedorea_seifrizii	Pseudophoenix_vinifera))	((Iriartea_deltoidea	(((Sabal_domingensis	Phoenix_dactylifera)	((Oenocarpus_minor	Podococcus_barteri)	Serenoa_repens))	(Leopoldinia_pulchra	Roystonea_regia)))	(Attalea_speciosa	(Bactris_major	((Reinhardtia_simplex	Reinhardtia_gracilis)	(Reinhardtia_paiewonskiana	Reinhardtia_latisecta))))))	Sclerosperma_profizianum))	Nypa_fruticans);
((Serenoa_repens	((Sabal_domingensis	Phoenix_dactylifera)	(Leopoldinia_pulchra	((((Iriartea_deltoidea	((Bactris_major	((Reinhardtia_simplex	Reinhardtia_gracilis)	(Reinhardtia_paiewonskiana	Reinhardtia_latisecta)))	Attalea_speciosa))	((((Oenocarpus_minor	Podococcus_barteri)	Sclerosperma_profizianum)	Orania_palindan)	((((Hydriastele_microspadix	((Veitchia_spiralis	Kentiopsis_piersoniorum)	(Heterospathe_cagayanensis	Burretiokentia_grandiflora)))	(Dictyosperma_album	Dypsis_decaryi))	(Manicaria_saccifera	Geonoma_undata))	((Prestoea_acuminata	Oenocarpus_bataua)	Pelagodoxa_henryana))))	(Pseudophoenix_vinifera	Chamaedorea_seifrizii))	Roystonea_regia))))	Nypa_fruticans);
(((Leopoldinia_pulchra	((Podococcus_barteri	Serenoa_repens)	(Phoenix_dactylifera	Sabal_domingensis)))	((((Reinhardtia_gracilis	Reinhardtia_simplex)	(Reinhardtia_latisecta	Reinhardtia_paiewonskiana))	(Attalea_speciosa	(Oenocarpus_minor	Bactris_major)))	((Roystonea_regia	Iriartea_deltoidea)	(((Chamaedorea_seifrizii	((((((Kentiopsis_piersoniorum	Veitchia_spiralis)	(Burretiokentia_grandiflora	Heterospathe_cagayanensis))	Dypsis_decaryi)	Hydriastele_microspadix)	(Dictyosperma_album	(Pelagodoxa_henryana	(Prestoea_acuminata	Oenocarpus_bataua))))	(Geonoma_undata	Manicaria_saccifera)))	Pseudophoenix_vinifera)	(Orania_palindan	Sclerosperma_profizianum)))))	Nypa_fruticans);
((((Phoenix_dactylifera	Sabal_domingensis)	(((((Chamaedorea_seifrizii	Orania_palindan)	(Roystonea_regia	Sclerosperma_profizianum))	(((Pseudophoenix_vinifera	Iriartea_deltoidea)	(Attalea_speciosa	((Oenocarpus_minor	Bactris_major)	((Reinhardtia_gracilis	Reinhardtia_simplex)	(Reinhardtia_latisecta	Reinhardtia_paiewonskiana)))))	Podococcus_barteri))	(((Pelagodoxa_henryana	(Prestoea_acuminata	Oenocarpus_bataua))	(Dictyosperma_album	(Hydriastele_microspadix	(((Kentiopsis_piersoniorum	Veitchia_spiralis)	Heterospathe_cagayanensis)	(Burretiokentia_grandiflora	Dypsis_decaryi)))))	(Geonoma_undata	Manicaria_saccifera)))	Leopoldinia_pulchra))	Serenoa_repens)	Nypa_fruticans);
((((((((Iriartea_deltoidea	Roystonea_regia)	Chamaedorea_seifrizii)	(Attalea_speciosa	(Bactris_major	((Reinhardtia_gracilis	Reinhardtia_simplex)	(Reinhardtia_latisecta	Reinhardtia_paiewonskiana)))))	(Orania_palindan	Sclerosperma_profizianum))	(Podococcus_barteri	(Serenoa_repens	(Phoenix_dactylifera	Sabal_domingensis))))	(((Pelagodoxa_henryana	(Prestoea_acuminata	Oenocarpus_bataua))	((Oenocarpus_minor	Dictyosperma_album)	(Hydriastele_microspadix	((Dypsis_decaryi	(Kentiopsis_piersoniorum	Veitchia_spiralis))	(Leopoldinia_pulchra	(Burretiokentia_grandiflora	Heterospathe_cagayanensis))))))	(Geonoma_undata	Manicaria_saccifera)))	Pseudophoenix_vinifera)	Nypa_fruticans);
((((((Iriartea_deltoidea	(Attalea_speciosa	(Bactris_major	((Reinhardtia_gracilis	Reinhardtia_simplex)	(Reinhardtia_latisecta	Reinhardtia_paiewonskiana)))))	(((Orania_palindan	Sclerosperma_profizianum)	Roystonea_regia)	Chamaedorea_seifrizii))	(Sabal_domingensis	(Phoenix_dactylifera	(Serenoa_repens	(Oenocarpus_minor	Podococcus_barteri)))))	(((Prestoea_acuminata	(Geonoma_undata	Manicaria_saccifera))	((Dictyosperma_album	(Hydriastele_microspadix	((Dypsis_decaryi	Veitchia_spiralis)	(Kentiopsis_piersoniorum	(Burretiokentia_grandiflora	Heterospathe_cagayanensis)))))	(Oenocarpus_bataua	Pelagodoxa_henryana)))	Leopoldinia_pulchra))	Pseudophoenix_vinifera)	Nypa_fruticans);
(((Serenoa_repens	(Sabal_domingensis	Phoenix_dactylifera))	(((Pseudophoenix_vinifera	(((Geonoma_undata	Manicaria_saccifera)	(((Dictyosperma_album	(Dypsis_decaryi	Veitchia_spiralis))	Hydriastele_microspadix)	(Kentiopsis_piersoniorum	Heterospathe_cagayanensis)))	((Prestoea_acuminata	(Burretiokentia_grandiflora	(Leopoldinia_pulchra	Oenocarpus_bataua)))	Pelagodoxa_henryana)))	(((Chamaedorea_seifrizii	Orania_palindan)	(Roystonea_regia	Iriartea_deltoidea))	(Sclerosperma_profizianum	Podococcus_barteri)))	(((Oenocarpus_minor	(Reinhardtia_gracilis	Reinhardtia_simplex))	(Reinhardtia_latisecta	Reinhardtia_paiewonskiana))	(Attalea_speciosa	Bactris_major))))	Nypa_fruticans);
((Serenoa_repens	((((((Reinhardtia_gracilis	Reinhardtia_simplex)	(Reinhardtia_latisecta	Reinhardtia_paiewonskiana))	Bactris_major)	Attalea_speciosa)	(((Oenocarpus_minor	(Roystonea_regia	(Leopoldinia_pulchra	Sclerosperma_profizianum)))	(Iriartea_deltoidea	((Chamaedorea_seifrizii	Pseudophoenix_vinifera)	(((Orania_palindan	(((Hydriastele_microspadix	(Heterospathe_cagayanensis	Burretiokentia_grandiflora))	(Veitchia_spiralis	Kentiopsis_piersoniorum))	(Dypsis_decaryi	Dictyosperma_album)))	(Geonoma_undata	Manicaria_saccifera))	((Prestoea_acuminata	Oenocarpus_bataua)	Pelagodoxa_henryana)))))	Podococcus_barteri))	(Sabal_domingensis	Phoenix_dactylifera)))	Nypa_fruticans);
((((Oenocarpus_minor	Serenoa_repens)	(Sabal_domingensis	Phoenix_dactylifera))	((((Reinhardtia_gracilis	Reinhardtia_simplex)	(Reinhardtia_latisecta	Reinhardtia_paiewonskiana))	(Bactris_major	Attalea_speciosa))	(((Podococcus_barteri	(Orania_palindan	Sclerosperma_profizianum))	(Iriartea_deltoidea	Roystonea_regia))	((((Geonoma_undata	Manicaria_saccifera)	((Prestoea_acuminata	Oenocarpus_bataua)	Pelagodoxa_henryana))	(((Hydriastele_microspadix	(Heterospathe_cagayanensis	Burretiokentia_grandiflora))	(Veitchia_spiralis	Kentiopsis_piersoniorum))	(Dypsis_decaryi	Dictyosperma_album)))	(Leopoldinia_pulchra	(Chamaedorea_seifrizii	Pseudophoenix_vinifera))))))	Nypa_fruticans);
((((Podococcus_barteri	Oenocarpus_minor)	Serenoa_repens)	(((((Reinhardtia_gracilis	Reinhardtia_simplex)	(Reinhardtia_latisecta	Reinhardtia_paiewonskiana))	(Bactris_major	Attalea_speciosa))	(((Orania_palindan	Sclerosperma_profizianum)	(Iriartea_deltoidea	Roystonea_regia))	(((Geonoma_undata	Manicaria_saccifera)	(((Hydriastele_microspadix	(Veitchia_spiralis	(Kentiopsis_piersoniorum	(Heterospathe_cagayanensis	Burretiokentia_grandiflora))))	(Dypsis_decaryi	Dictyosperma_album))	((Prestoea_acuminata	Oenocarpus_bataua)	(Leopoldinia_pulchra	Pelagodoxa_henryana))))	(Chamaedorea_seifrizii	Pseudophoenix_vinifera))))	(Sabal_domingensis	Phoenix_dactylifera)))	Nypa_fruticans);
(((((((Attalea_speciosa	(((Reinhardtia_gracilis	Reinhardtia_simplex)	(Reinhardtia_latisecta	Reinhardtia_paiewonskiana))	Bactris_major))	((Sclerosperma_profizianum	((Iriartea_deltoidea	(Chamaedorea_seifrizii	(Leopoldinia_pulchra	Roystonea_regia)))	Orania_palindan))	((((Geonoma_undata	Manicaria_saccifera)	Pelagodoxa_henryana)	((Dictyosperma_album	(Hydriastele_microspadix	((Dypsis_decaryi	Veitchia_spiralis)	(Kentiopsis_piersoniorum	Heterospathe_cagayanensis))))	((Prestoea_acuminata	Oenocarpus_bataua)	Burretiokentia_grandiflora)))	Pseudophoenix_vinifera)))	Sabal_domingensis)	Phoenix_dactylifera)	(Podococcus_barteri	Oenocarpus_minor))	Serenoa_repens)	Nypa_fruticans);
((((((Reinhardtia_gracilis	Reinhardtia_simplex)	(Reinhardtia_latisecta	Reinhardtia_paiewonskiana))	(Bactris_major	Attalea_speciosa))	((((Iriartea_deltoidea	(Leopoldinia_pulchra	Roystonea_regia))	Orania_palindan)	(((Podococcus_barteri	Oenocarpus_minor)	Sclerosperma_profizianum)	Chamaedorea_seifrizii))	((Geonoma_undata	Manicaria_saccifera)	(((Pelagodoxa_henryana	(Prestoea_acuminata	Oenocarpus_bataua))	(Pseudophoenix_vinifera	Dictyosperma_album))	((Hydriastele_microspadix	(((Veitchia_spiralis	Kentiopsis_piersoniorum)	Burretiokentia_grandiflora)	Heterospathe_cagayanensis))	Dypsis_decaryi)))))	(Serenoa_repens	(Sabal_domingensis	Phoenix_dactylifera)))	Nypa_fruticans);
((((Phoenix_dactylifera	Sabal_domingensis)	(Podococcus_barteri	Serenoa_repens))	((((Oenocarpus_minor	Bactris_major)	Attalea_speciosa)	((Reinhardtia_latisecta	Reinhardtia_paiewonskiana)	(Reinhardtia_gracilis	Reinhardtia_simplex)))	((Roystonea_regia	Iriartea_deltoidea)	((Orania_palindan	Sclerosperma_profizianum)	(Pseudophoenix_vinifera	(Chamaedorea_seifrizii	(((Dictyosperma_album	(Hydriastele_microspadix	(((Dypsis_decaryi	Veitchia_spiralis)	(Kentiopsis_piersoniorum	Heterospathe_cagayanensis))	Burretiokentia_grandiflora)))	(Pelagodoxa_henryana	((Leopoldinia_pulchra	Oenocarpus_bataua)	Prestoea_acuminata)))	(Manicaria_saccifera	Geonoma_undata))))))))	Nypa_fruticans);
((Serenoa_repens	(Leopoldinia_pulchra	((Phoenix_dactylifera	Sabal_domingensis)	(Roystonea_regia	(((Podococcus_barteri	Orania_palindan)	((Pseudophoenix_vinifera	((Pelagodoxa_henryana	(Oenocarpus_bataua	Prestoea_acuminata))	(((Dypsis_decaryi	Dictyosperma_album)	((Veitchia_spiralis	Hydriastele_microspadix)	(Kentiopsis_piersoniorum	(Burretiokentia_grandiflora	Heterospathe_cagayanensis))))	(Manicaria_saccifera	Geonoma_undata))))	Sclerosperma_profizianum))	(Chamaedorea_seifrizii	(Iriartea_deltoidea	(Attalea_speciosa	(Oenocarpus_minor	(Bactris_major	((Reinhardtia_latisecta	Reinhardtia_paiewonskiana)	(Reinhardtia_gracilis	Reinhardtia_simplex))))))))))))	Nypa_fruticans);
((Bactris_major	((((Serenoa_repens	(Phoenix_dactylifera	Sabal_domingensis))	((Orania_palindan	((Iriartea_deltoidea	Roystonea_regia)	(Podococcus_barteri	Sclerosperma_profizianum)))	((((Dypsis_decaryi	(((Kentiopsis_piersoniorum	Hydriastele_microspadix)	(Burretiokentia_grandiflora	Heterospathe_cagayanensis))	Veitchia_spiralis))	((Dictyosperma_album	Pelagodoxa_henryana)	(Oenocarpus_bataua	Prestoea_acuminata)))	(Manicaria_saccifera	Geonoma_undata))	(Chamaedorea_seifrizii	Pseudophoenix_vinifera))))	(Leopoldinia_pulchra	Attalea_speciosa))	(((Oenocarpus_minor	Reinhardtia_latisecta)	Reinhardtia_paiewonskiana)	(Reinhardtia_gracilis	Reinhardtia_simplex))))	Nypa_fruticans);
(((Podococcus_barteri	Serenoa_repens)	(((Leopoldinia_pulchra	Roystonea_regia)	((Orania_palindan	Sclerosperma_profizianum)	(((Pseudophoenix_vinifera	Iriartea_deltoidea)	(((Reinhardtia_latisecta	Reinhardtia_paiewonskiana)	(Reinhardtia_gracilis	Reinhardtia_simplex))	(Attalea_speciosa	(Oenocarpus_minor	Bactris_major))))	((((Manicaria_saccifera	Geonoma_undata)	(Pelagodoxa_henryana	(Oenocarpus_bataua	Prestoea_acuminata)))	((Dictyosperma_album	Dypsis_decaryi)	(((Burretiokentia_grandiflora	Heterospathe_cagayanensis)	Hydriastele_microspadix)	(Veitchia_spiralis	Kentiopsis_piersoniorum))))	Chamaedorea_seifrizii))))	(Phoenix_dactylifera	Sabal_domingensis)))	Nypa_fruticans);
((Serenoa_repens	((((((Roystonea_regia	Sclerosperma_profizianum)	(Podococcus_barteri	Orania_palindan))	((((Manicaria_saccifera	Geonoma_undata)	(Pelagodoxa_henryana	(Oenocarpus_bataua	Prestoea_acuminata)))	((Dictyosperma_album	Dypsis_decaryi)	(((Kentiopsis_piersoniorum	((Leopoldinia_pulchra	Heterospathe_cagayanensis)	Burretiokentia_grandiflora))	Hydriastele_microspadix)	Veitchia_spiralis)))	Chamaedorea_seifrizii))	(Pseudophoenix_vinifera	Iriartea_deltoidea))	(Attalea_speciosa	((Oenocarpus_minor	Bactris_major)	((Reinhardtia_latisecta	Reinhardtia_paiewonskiana)	(Reinhardtia_gracilis	Reinhardtia_simplex)))))	(Phoenix_dactylifera	Sabal_domingensis)))	Nypa_fruticans);
((((Attalea_speciosa	(Oenocarpus_minor	Bactris_major))	((Reinhardtia_latisecta	Reinhardtia_paiewonskiana)	(Reinhardtia_gracilis	Reinhardtia_simplex)))	(((((Manicaria_saccifera	Geonoma_undata)	((((Pseudophoenix_vinifera	Dictyosperma_album)	Dypsis_decaryi)	(Hydriastele_microspadix	((Heterospathe_cagayanensis	Burretiokentia_grandiflora)	(Veitchia_spiralis	Kentiopsis_piersoniorum))))	(Pelagodoxa_henryana	(Oenocarpus_bataua	Prestoea_acuminata))))	Chamaedorea_seifrizii)	(Leopoldinia_pulchra	((Phoenix_dactylifera	Sabal_domingensis)	(Podococcus_barteri	Serenoa_repens))))	((Iriartea_deltoidea	Roystonea_regia)	(Orania_palindan	Sclerosperma_profizianum))))	Nypa_fruticans);
((((Phoenix_dactylifera	Sabal_domingensis)	Serenoa_repens)	(((Attalea_speciosa	Bactris_major)	((Reinhardtia_latisecta	Reinhardtia_paiewonskiana)	(Reinhardtia_gracilis	Reinhardtia_simplex)))	(((((Chamaedorea_seifrizii	Pseudophoenix_vinifera)	(Roystonea_regia	(Orania_palindan	Sclerosperma_profizianum)))	(Dictyosperma_album	((Pelagodoxa_henryana	((Kentiopsis_piersoniorum	Hydriastele_microspadix)	((Dypsis_decaryi	(Podococcus_barteri	Veitchia_spiralis))	(Leopoldinia_pulchra	(Heterospathe_cagayanensis	Burretiokentia_grandiflora)))))	((Prestoea_acuminata	(Manicaria_saccifera	Geonoma_undata))	Oenocarpus_bataua))))	Oenocarpus_minor)	Iriartea_deltoidea)))	Nypa_fruticans);
((Bactris_major	((((Reinhardtia_latisecta	Reinhardtia_paiewonskiana)	(Reinhardtia_gracilis	Reinhardtia_simplex))	(((Roystonea_regia	Iriartea_deltoidea)	((Leopoldinia_pulchra	Sclerosperma_profizianum)	(Orania_palindan	((((Pelagodoxa_henryana	(Prestoea_acuminata	Oenocarpus_bataua))	(Dypsis_decaryi	(((Kentiopsis_piersoniorum	(Oenocarpus_minor	Dictyosperma_album))	((Heterospathe_cagayanensis	Burretiokentia_grandiflora)	Hydriastele_microspadix))	Veitchia_spiralis)))	(Manicaria_saccifera	Geonoma_undata))	(Chamaedorea_seifrizii	Pseudophoenix_vinifera)))))	((Phoenix_dactylifera	Sabal_domingensis)	(Podococcus_barteri	Serenoa_repens))))	Attalea_speciosa))	Nypa_fruticans);
(((Orania_palindan	Attalea_speciosa)	((((Reinhardtia_latisecta	Reinhardtia_paiewonskiana)	(Reinhardtia_gracilis	Reinhardtia_simplex))	((((Phoenix_dactylifera	Sabal_domingensis)	Leopoldinia_pulchra)	Serenoa_repens)	(((Iriartea_deltoidea	Roystonea_regia)	(Podococcus_barteri	Sclerosperma_profizianum))	((((Manicaria_saccifera	Geonoma_undata)	(((Dypsis_decaryi	(Oenocarpus_minor	Dictyosperma_album))	(((Heterospathe_cagayanensis	Burretiokentia_grandiflora)	(Veitchia_spiralis	Kentiopsis_piersoniorum))	Hydriastele_microspadix))	(Prestoea_acuminata	Oenocarpus_bataua)))	Pelagodoxa_henryana)	(Chamaedorea_seifrizii	Pseudophoenix_vinifera)))))	Bactris_major))	Nypa_fruticans);
((Orania_palindan	(((((((Iriartea_deltoidea	Roystonea_regia)	Sclerosperma_profizianum)	((Leopoldinia_pulchra	((Manicaria_saccifera	Geonoma_undata)	((((Dypsis_decaryi	(Heterospathe_cagayanensis	Burretiokentia_grandiflora))	Hydriastele_microspadix)	(Veitchia_spiralis	Kentiopsis_piersoniorum))	((Dictyosperma_album	Pelagodoxa_henryana)	(Prestoea_acuminata	Oenocarpus_bataua)))))	(Chamaedorea_seifrizii	Pseudophoenix_vinifera)))	((Oenocarpus_minor	(Reinhardtia_latisecta	Reinhardtia_paiewonskiana))	(Reinhardtia_gracilis	Reinhardtia_simplex)))	((Phoenix_dactylifera	Sabal_domingensis)	(Podococcus_barteri	Serenoa_repens)))	Bactris_major)	Attalea_speciosa))	Nypa_fruticans);
(((Serenoa_repens	((((((((Manicaria_saccifera	Geonoma_undata)	Pelagodoxa_henryana)	((Prestoea_acuminata	Oenocarpus_bataua)	((Dypsis_decaryi	((Burretiokentia_grandiflora	Heterospathe_cagayanensis)	Dictyosperma_album))	((Veitchia_spiralis	Kentiopsis_piersoniorum)	Hydriastele_microspadix))))	((Iriartea_deltoidea	(Attalea_speciosa	((Oenocarpus_minor	Bactris_major)	((Reinhardtia_paiewonskiana	Reinhardtia_latisecta)	(Reinhardtia_gracilis	Reinhardtia_simplex)))))	(Orania_palindan	(Roystonea_regia	Sclerosperma_profizianum))))	(Chamaedorea_seifrizii	Pseudophoenix_vinifera))	Sabal_domingensis)	Leopoldinia_pulchra)	Phoenix_dactylifera))	Podococcus_barteri)	Nypa_fruticans);
(((Oenocarpus_minor	Bactris_major)	(((Reinhardtia_paiewonskiana	Reinhardtia_latisecta)	(Reinhardtia_gracilis	Reinhardtia_simplex))	(((((Chamaedorea_seifrizii	Podococcus_barteri)	(((Orania_palindan	Sclerosperma_profizianum)	Roystonea_regia)	Iriartea_deltoidea))	(Pseudophoenix_vinifera	(((Manicaria_saccifera	Geonoma_undata)	((Prestoea_acuminata	Oenocarpus_bataua)	((Leopoldinia_pulchra	Dictyosperma_album)	Pelagodoxa_henryana)))	(Dypsis_decaryi	(((Burretiokentia_grandiflora	Heterospathe_cagayanensis)	Hydriastele_microspadix)	(Veitchia_spiralis	Kentiopsis_piersoniorum))))))	(Serenoa_repens	(Sabal_domingensis	Phoenix_dactylifera)))	Attalea_speciosa)))	Nypa_fruticans);
((Serenoa_repens	((Sabal_domingensis	Phoenix_dactylifera)	(((((Orania_palindan	(Podococcus_barteri	Sclerosperma_profizianum))	(Roystonea_regia	Chamaedorea_seifrizii))	(Attalea_speciosa	(Oenocarpus_minor	Bactris_major)))	Iriartea_deltoidea)	((Pseudophoenix_vinifera	((Reinhardtia_paiewonskiana	Reinhardtia_latisecta)	(Reinhardtia_gracilis	Reinhardtia_simplex)))	((((Prestoea_acuminata	Oenocarpus_bataua)	(Dictyosperma_album	Pelagodoxa_henryana))	(((Veitchia_spiralis	Dypsis_decaryi)	((Leopoldinia_pulchra	Burretiokentia_grandiflora)	Heterospathe_cagayanensis))	(Kentiopsis_piersoniorum	Hydriastele_microspadix)))	(Manicaria_saccifera	Geonoma_undata))))))	Nypa_fruticans);
((Chamaedorea_seifrizii	(((((Manicaria_saccifera	Geonoma_undata)	(((Prestoea_acuminata	((Leopoldinia_pulchra	Burretiokentia_grandiflora)	Oenocarpus_bataua))	Pelagodoxa_henryana)	(Dictyosperma_album	(Dypsis_decaryi	(Heterospathe_cagayanensis	((Veitchia_spiralis	Kentiopsis_piersoniorum)	Hydriastele_microspadix))))))	(Iriartea_deltoidea	((((Reinhardtia_paiewonskiana	Reinhardtia_latisecta)	(Reinhardtia_gracilis	Reinhardtia_simplex))	Bactris_major)	Attalea_speciosa)))	(Roystonea_regia	(Orania_palindan	Sclerosperma_profizianum)))	(Pseudophoenix_vinifera	(Serenoa_repens	((Oenocarpus_minor	Podococcus_barteri)	(Sabal_domingensis	Phoenix_dactylifera))))))	Nypa_fruticans);
((Serenoa_repens	((Sabal_domingensis	Phoenix_dactylifera)	((((Reinhardtia_paiewonskiana	Reinhardtia_latisecta)	(Reinhardtia_gracilis	Reinhardtia_simplex))	((Oenocarpus_minor	Bactris_major)	Attalea_speciosa))	((Orania_palindan	(Roystonea_regia	Iriartea_deltoidea))	(((Sclerosperma_profizianum	Podococcus_barteri)	((Manicaria_saccifera	Geonoma_undata)	(((Prestoea_acuminata	((Burretiokentia_grandiflora	Leopoldinia_pulchra)	Oenocarpus_bataua))	((Pseudophoenix_vinifera	Dictyosperma_album)	Pelagodoxa_henryana))	(((Heterospathe_cagayanensis	Kentiopsis_piersoniorum)	Hydriastele_microspadix)	(Dypsis_decaryi	Veitchia_spiralis)))))	Chamaedorea_seifrizii)))))	Nypa_fruticans);
(((Chamaedorea_seifrizii	(((((Bactris_major	((Reinhardtia_paiewonskiana	Reinhardtia_latisecta)	(Reinhardtia_gracilis	Reinhardtia_simplex)))	Attalea_speciosa)	(((Podococcus_barteri	Serenoa_repens)	(Sabal_domingensis	Phoenix_dactylifera))	((Leopoldinia_pulchra	Roystonea_regia)	Iriartea_deltoidea)))	(Orania_palindan	Sclerosperma_profizianum))	(((Manicaria_saccifera	Geonoma_undata)	(Prestoea_acuminata	Oenocarpus_bataua))	((Kentiopsis_piersoniorum	Hydriastele_microspadix)	((Dypsis_decaryi	Veitchia_spiralis)	(((Dictyosperma_album	(Oenocarpus_minor	Pelagodoxa_henryana))	Burretiokentia_grandiflora)	Heterospathe_cagayanensis))))))	Pseudophoenix_vinifera)	Nypa_fruticans);
(((Podococcus_barteri	Serenoa_repens)	(((((Prestoea_acuminata	(Manicaria_saccifera	Geonoma_undata))	((((Kentiopsis_piersoniorum	Hydriastele_microspadix)	((Dypsis_decaryi	Veitchia_spiralis)	(Burretiokentia_grandiflora	Heterospathe_cagayanensis)))	(Leopoldinia_pulchra	Dictyosperma_album))	(Pelagodoxa_henryana	Oenocarpus_bataua)))	(Chamaedorea_seifrizii	Pseudophoenix_vinifera))	(Sabal_domingensis	Phoenix_dactylifera))	(((Roystonea_regia	Iriartea_deltoidea)	(Orania_palindan	Sclerosperma_profizianum))	(((Reinhardtia_paiewonskiana	Reinhardtia_latisecta)	(Reinhardtia_gracilis	Reinhardtia_simplex))	(Attalea_speciosa	(Oenocarpus_minor	Bactris_major))))))	Nypa_fruticans);
((Pseudophoenix_vinifera	((((Chamaedorea_seifrizii	(Roystonea_regia	Iriartea_deltoidea))	((Podococcus_barteri	Orania_palindan)	Sclerosperma_profizianum))	((((Reinhardtia_paiewonskiana	Reinhardtia_latisecta)	(Reinhardtia_gracilis	Reinhardtia_simplex))	(Attalea_speciosa	Bactris_major))	(Serenoa_repens	(Phoenix_dactylifera	Sabal_domingensis))))	(Leopoldinia_pulchra	((Pelagodoxa_henryana	(Oenocarpus_bataua	Prestoea_acuminata))	(((Oenocarpus_minor	Dictyosperma_album)	(((Heterospathe_cagayanensis	(Dypsis_decaryi	Veitchia_spiralis))	(Kentiopsis_piersoniorum	Hydriastele_microspadix))	Burretiokentia_grandiflora))	(Manicaria_saccifera	Geonoma_undata))))))	Nypa_fruticans);
((Serenoa_repens	((Phoenix_dactylifera	Sabal_domingensis)	(((Leopoldinia_pulchra	(((Pelagodoxa_henryana	(Oenocarpus_bataua	Prestoea_acuminata))	(Manicaria_saccifera	Geonoma_undata))	((((Heterospathe_cagayanensis	Burretiokentia_grandiflora)	Hydriastele_microspadix)	(Veitchia_spiralis	Kentiopsis_piersoniorum))	(Dictyosperma_album	Dypsis_decaryi))))	(Chamaedorea_seifrizii	Pseudophoenix_vinifera))	(((Podococcus_barteri	Oenocarpus_minor)	(Iriartea_deltoidea	((((Reinhardtia_paiewonskiana	Reinhardtia_latisecta)	(Reinhardtia_gracilis	Reinhardtia_simplex))	Bactris_major)	Attalea_speciosa)))	(Orania_palindan	(Roystonea_regia	Sclerosperma_profizianum))))))	Nypa_fruticans);
((Chamaedorea_seifrizii	(((((Reinhardtia_paiewonskiana	Reinhardtia_latisecta)	(Reinhardtia_gracilis	Reinhardtia_simplex))	Bactris_major)	Attalea_speciosa)	(((((Oenocarpus_bataua	Prestoea_acuminata)	((Manicaria_saccifera	Geonoma_undata)	Pelagodoxa_henryana))	(((Kentiopsis_piersoniorum	(Heterospathe_cagayanensis	Burretiokentia_grandiflora))	(Veitchia_spiralis	Hydriastele_microspadix))	(Dictyosperma_album	Dypsis_decaryi)))	((Leopoldinia_pulchra	(Phoenix_dactylifera	(Serenoa_repens	Sabal_domingensis)))	Pseudophoenix_vinifera))	((Orania_palindan	Sclerosperma_profizianum)	((Podococcus_barteri	Oenocarpus_minor)	(Roystonea_regia	Iriartea_deltoidea))))))	Nypa_fruticans);
((((Phoenix_dactylifera	Sabal_domingensis)	Serenoa_repens)	((((Iriartea_deltoidea	(((Orania_palindan	(Sclerosperma_profizianum	Podococcus_barteri))	Roystonea_regia)	Chamaedorea_seifrizii))	(Bactris_major	Attalea_speciosa))	((Reinhardtia_simplex	(Reinhardtia_gracilis	Oenocarpus_minor))	(Reinhardtia_latisecta	Reinhardtia_paiewonskiana)))	(Pseudophoenix_vinifera	(((((Leopoldinia_pulchra	Pelagodoxa_henryana)	(Oenocarpus_bataua	Prestoea_acuminata))	(((Hydriastele_microspadix	(Burretiokentia_grandiflora	Heterospathe_cagayanensis))	(Kentiopsis_piersoniorum	(Veitchia_spiralis	Dypsis_decaryi)))	Dictyosperma_album))	Manicaria_saccifera)	Geonoma_undata))))	Nypa_fruticans);
(((Oenocarpus_minor	Bactris_major)	((((Sclerosperma_profizianum	Roystonea_regia)	((((Phoenix_dactylifera	(Sabal_domingensis	(Podococcus_barteri	Serenoa_repens)))	(((Leopoldinia_pulchra	Pelagodoxa_henryana)	(Oenocarpus_bataua	Prestoea_acuminata))	((Manicaria_saccifera	Geonoma_undata)	((Kentiopsis_piersoniorum	Hydriastele_microspadix)	((Veitchia_spiralis	Dypsis_decaryi)	(Dictyosperma_album	(Burretiokentia_grandiflora	Heterospathe_cagayanensis)))))))	(Chamaedorea_seifrizii	Pseudophoenix_vinifera))	Orania_palindan))	((Reinhardtia_simplex	Reinhardtia_gracilis)	(Reinhardtia_latisecta	Reinhardtia_paiewonskiana)))	(Iriartea_deltoidea	Attalea_speciosa)))	Nypa_fruticans);
((Pseudophoenix_vinifera	(((Chamaedorea_seifrizii	((Orania_palindan	Sclerosperma_profizianum)	((Iriartea_deltoidea	Roystonea_regia)	(Attalea_speciosa	((Oenocarpus_minor	Bactris_major)	((Reinhardtia_simplex	Reinhardtia_gracilis)	(Reinhardtia_latisecta	Reinhardtia_paiewonskiana)))))))	(Sabal_domingensis	((Podococcus_barteri	Serenoa_repens)	Phoenix_dactylifera)))	((((((Veitchia_spiralis	Burretiokentia_grandiflora)	(Heterospathe_cagayanensis	(Kentiopsis_piersoniorum	Hydriastele_microspadix)))	(Dictyosperma_album	Dypsis_decaryi))	(Pelagodoxa_henryana	(Oenocarpus_bataua	Prestoea_acuminata)))	(Manicaria_saccifera	Geonoma_undata))	Leopoldinia_pulchra)))	Nypa_fruticans);
((Pseudophoenix_vinifera	(((((Pelagodoxa_henryana	(Oenocarpus_bataua	Prestoea_acuminata))	(Manicaria_saccifera	Geonoma_undata))	((((Dypsis_decaryi	Veitchia_spiralis)	(Burretiokentia_grandiflora	(Heterospathe_cagayanensis	Leopoldinia_pulchra)))	(Kentiopsis_piersoniorum	Hydriastele_microspadix))	Dictyosperma_album))	(((Orania_palindan	Sclerosperma_profizianum)	((Iriartea_deltoidea	Roystonea_regia)	Chamaedorea_seifrizii))	((Bactris_major	Attalea_speciosa)	(Oenocarpus_minor	Podococcus_barteri))))	(((Reinhardtia_simplex	Reinhardtia_gracilis)	(Reinhardtia_latisecta	Reinhardtia_paiewonskiana))	(Serenoa_repens	(Phoenix_dactylifera	Sabal_domingensis)))))	Nypa_fruticans);
(((Leopoldinia_pulchra	(((Oenocarpus_minor	Podococcus_barteri)	Serenoa_repens)	(Phoenix_dactylifera	Sabal_domingensis)))	((Chamaedorea_seifrizii	Pseudophoenix_vinifera)	(((((Pelagodoxa_henryana	(Oenocarpus_bataua	Prestoea_acuminata))	(Manicaria_saccifera	Geonoma_undata))	((((Dypsis_decaryi	(Burretiokentia_grandiflora	Heterospathe_cagayanensis))	(Veitchia_spiralis	Kentiopsis_piersoniorum))	Hydriastele_microspadix)	Dictyosperma_album))	(Iriartea_deltoidea	((Bactris_major	Attalea_speciosa)	((Reinhardtia_simplex	Reinhardtia_gracilis)	(Reinhardtia_latisecta	Reinhardtia_paiewonskiana)))))	(Orania_palindan	(Roystonea_regia	Sclerosperma_profizianum)))))	Nypa_fruticans);
((((Oenocarpus_minor	Podococcus_barteri)	Serenoa_repens)	(((Phoenix_dactylifera	Sabal_domingensis)	((((Roystonea_regia	Iriartea_deltoidea)	(Sclerosperma_profizianum	Orania_palindan))	((((Pelagodoxa_henryana	Dictyosperma_album)	(Oenocarpus_bataua	Prestoea_acuminata))	(((Veitchia_spiralis	Dypsis_decaryi)	((Kentiopsis_piersoniorum	Hydriastele_microspadix)	(Burretiokentia_grandiflora	Heterospathe_cagayanensis)))	(Manicaria_saccifera	Geonoma_undata)))	(Chamaedorea_seifrizii	Pseudophoenix_vinifera)))	((Bactris_major	Attalea_speciosa)	((Reinhardtia_simplex	Reinhardtia_gracilis)	(Reinhardtia_latisecta	Reinhardtia_paiewonskiana)))))	Leopoldinia_pulchra))	Nypa_fruticans);
((Serenoa_repens	((Phoenix_dactylifera	Sabal_domingensis)	((((((Iriartea_deltoidea	(Attalea_speciosa	(((Reinhardtia_simplex	Reinhardtia_gracilis)	(Reinhardtia_latisecta	Reinhardtia_paiewonskiana))	Bactris_major)))	(Chamaedorea_seifrizii	(Roystonea_regia	Sclerosperma_profizianum)))	Orania_palindan)	(((Pelagodoxa_henryana	Dictyosperma_album)	(Oenocarpus_bataua	Prestoea_acuminata))	(((Kentiopsis_piersoniorum	Hydriastele_microspadix)	(Veitchia_spiralis	((Burretiokentia_grandiflora	Leopoldinia_pulchra)	Heterospathe_cagayanensis)))	(Manicaria_saccifera	(Dypsis_decaryi	Geonoma_undata)))))	Pseudophoenix_vinifera)	(Oenocarpus_minor	Podococcus_barteri))))	Nypa_fruticans);
((((((Reinhardtia_simplex	Reinhardtia_gracilis)	(Reinhardtia_latisecta	Reinhardtia_paiewonskiana))	(Bactris_major	Attalea_speciosa))	((((Roystonea_regia	Sclerosperma_profizianum)	((Chamaedorea_seifrizii	Pseudophoenix_vinifera)	Orania_palindan))	(((Geonoma_undata	Manicaria_saccifera)	((Dictyosperma_album	(((Burretiokentia_grandiflora	Heterospathe_cagayanensis)	(Hydriastele_microspadix	(Veitchia_spiralis	Kentiopsis_piersoniorum)))	Dypsis_decaryi))	(Pelagodoxa_henryana	(Oenocarpus_bataua	Prestoea_acuminata))))	(Oenocarpus_minor	Podococcus_barteri)))	Iriartea_deltoidea))	(Serenoa_repens	((Leopoldinia_pulchra	Phoenix_dactylifera)	Sabal_domingensis)))	Nypa_fruticans);
((Pseudophoenix_vinifera	((Oenocarpus_minor	Bactris_major)	(Attalea_speciosa	(((((Leopoldinia_pulchra	((Geonoma_undata	Manicaria_saccifera)	((Pelagodoxa_henryana	(Oenocarpus_bataua	Prestoea_acuminata))	(((Burretiokentia_grandiflora	Heterospathe_cagayanensis)	(Kentiopsis_piersoniorum	Dictyosperma_album))	(Hydriastele_microspadix	(Veitchia_spiralis	Dypsis_decaryi))))))	(Orania_palindan	Sclerosperma_profizianum))	(Roystonea_regia	Chamaedorea_seifrizii))	(Sabal_domingensis	((Podococcus_barteri	Serenoa_repens)	Phoenix_dactylifera)))	(Iriartea_deltoidea	((Reinhardtia_simplex	Reinhardtia_gracilis)	(Reinhardtia_latisecta	Reinhardtia_paiewonskiana)))))))	Nypa_fruticans);
((((((Reinhardtia_simplex	(Reinhardtia_gracilis	(Reinhardtia_latisecta	Reinhardtia_paiewonskiana)))	((Oenocarpus_minor	Bactris_major)	Attalea_speciosa))	((Pseudophoenix_vinifera	(Chamaedorea_seifrizii	((Geonoma_undata	Manicaria_saccifera)	((Oenocarpus_bataua	Prestoea_acuminata)	((((Hydriastele_microspadix	(Burretiokentia_grandiflora	Heterospathe_cagayanensis))	(Veitchia_spiralis	Kentiopsis_piersoniorum))	Dypsis_decaryi)	(Pelagodoxa_henryana	Dictyosperma_album))))))	(Podococcus_barteri	((Sclerosperma_profizianum	Orania_palindan)	(Iriartea_deltoidea	Roystonea_regia)))))	(Leopoldinia_pulchra	Serenoa_repens))	(Phoenix_dactylifera	Sabal_domingensis))	Nypa_fruticans);
((((Phoenix_dactylifera	Sabal_domingensis)	(((Pseudophoenix_vinifera	Iriartea_deltoidea)	(((Chamaedorea_seifrizii	(((Pelagodoxa_henryana	(Prestoea_acuminata	Oenocarpus_bataua))	((Dictyosperma_album	((Kentiopsis_piersoniorum	(Burretiokentia_grandiflora	Heterospathe_cagayanensis))	(Hydriastele_microspadix	(Veitchia_spiralis	Dypsis_decaryi))))	(Geonoma_undata	Manicaria_saccifera)))	Leopoldinia_pulchra))	(Orania_palindan	(Roystonea_regia	Sclerosperma_profizianum)))	(Oenocarpus_minor	Podococcus_barteri)))	((Attalea_speciosa	Bactris_major)	((Reinhardtia_gracilis	Reinhardtia_simplex)	(Reinhardtia_latisecta	Reinhardtia_paiewonskiana)))))	Serenoa_repens)	Nypa_fruticans);
((((Phoenix_dactylifera	Sabal_domingensis)	(((Iriartea_deltoidea	((Orania_palindan	((Roystonea_regia	((Oenocarpus_minor	Podococcus_barteri)	Sclerosperma_profizianum))	Chamaedorea_seifrizii))	(Pelagodoxa_henryana	((((Geonoma_undata	Dypsis_decaryi)	Dictyosperma_album)	(((Kentiopsis_piersoniorum	(Burretiokentia_grandiflora	Heterospathe_cagayanensis))	Veitchia_spiralis)	Hydriastele_microspadix))	((Prestoea_acuminata	Oenocarpus_bataua)	Manicaria_saccifera)))))	((Attalea_speciosa	(Pseudophoenix_vinifera	Bactris_major))	((Reinhardtia_gracilis	Reinhardtia_simplex)	(Reinhardtia_latisecta	Reinhardtia_paiewonskiana))))	Leopoldinia_pulchra))	Serenoa_repens)	Nypa_fruticans);
((Pseudophoenix_vinifera	((((Iriartea_deltoidea	(Attalea_speciosa	Orania_palindan))	((Roystonea_regia	Sclerosperma_profizianum)	(Bactris_major	(Chamaedorea_seifrizii	((Serenoa_repens	(Phoenix_dactylifera	Sabal_domingensis))	(Oenocarpus_minor	Podococcus_barteri))))))	((Reinhardtia_gracilis	Reinhardtia_simplex)	(Reinhardtia_latisecta	Reinhardtia_paiewonskiana)))	(Leopoldinia_pulchra	(((Prestoea_acuminata	Oenocarpus_bataua)	((Dictyosperma_album	(((Veitchia_spiralis	Dypsis_decaryi)	Hydriastele_microspadix)	(Kentiopsis_piersoniorum	(Burretiokentia_grandiflora	Heterospathe_cagayanensis))))	Pelagodoxa_henryana))	(Geonoma_undata	Manicaria_saccifera)))))	Nypa_fruticans);
((Pseudophoenix_vinifera	(((Phoenix_dactylifera	Sabal_domingensis)	Serenoa_repens)	((((Reinhardtia_gracilis	Reinhardtia_simplex)	(Reinhardtia_latisecta	Reinhardtia_paiewonskiana))	((((Prestoea_acuminata	Oenocarpus_bataua)	Pelagodoxa_henryana)	((Dypsis_decaryi	(Oenocarpus_minor	Dictyosperma_album))	(Hydriastele_microspadix	((Burretiokentia_grandiflora	Heterospathe_cagayanensis)	(Veitchia_spiralis	Kentiopsis_piersoniorum)))))	(Geonoma_undata	Manicaria_saccifera)))	((Bactris_major	(Chamaedorea_seifrizii	(Leopoldinia_pulchra	Attalea_speciosa)))	(Iriartea_deltoidea	(Roystonea_regia	(Orania_palindan	(Podococcus_barteri	Sclerosperma_profizianum))))))))	Nypa_fruticans);
(((((Phoenix_dactylifera	Sabal_domingensis)	Serenoa_repens)	(((Bactris_major	Attalea_speciosa)	(((Oenocarpus_minor	Reinhardtia_gracilis)	Reinhardtia_simplex)	(Reinhardtia_latisecta	Reinhardtia_paiewonskiana)))	(((Pseudophoenix_vinifera	Chamaedorea_seifrizii)	(Roystonea_regia	Iriartea_deltoidea))	(Podococcus_barteri	((Sclerosperma_profizianum	Orania_palindan)	((((Prestoea_acuminata	Oenocarpus_bataua)	Pelagodoxa_henryana)	(Geonoma_undata	Manicaria_saccifera))	(Dypsis_decaryi	((Burretiokentia_grandiflora	((Veitchia_spiralis	Hydriastele_microspadix)	Heterospathe_cagayanensis))	(Dictyosperma_album	Kentiopsis_piersoniorum)))))))))	Leopoldinia_pulchra)	Nypa_fruticans);
((((Phoenix_dactylifera	Sabal_domingensis)	Serenoa_repens)	((((Iriartea_deltoidea	Pseudophoenix_vinifera)	(Chamaedorea_seifrizii	(Roystonea_regia	(((Podococcus_barteri	Sclerosperma_profizianum)	Orania_palindan)	((Burretiokentia_grandiflora	(Prestoea_acuminata	Oenocarpus_bataua))	(Manicaria_saccifera	(((Oenocarpus_minor	Dictyosperma_album)	Pelagodoxa_henryana)	(((Kentiopsis_piersoniorum	Veitchia_spiralis)	(Hydriastele_microspadix	Heterospathe_cagayanensis))	(Geonoma_undata	Dypsis_decaryi)))))))))	(Bactris_major	(Leopoldinia_pulchra	Attalea_speciosa)))	((Reinhardtia_gracilis	Reinhardtia_simplex)	(Reinhardtia_latisecta	Reinhardtia_paiewonskiana))))	Nypa_fruticans);
(((((Geonoma_undata	Manicaria_saccifera)	((Prestoea_acuminata	Oenocarpus_bataua)	((Oenocarpus_minor	Dictyosperma_album)	Pelagodoxa_henryana)))	((((Kentiopsis_piersoniorum	Veitchia_spiralis)	((Burretiokentia_grandiflora	Leopoldinia_pulchra)	Heterospathe_cagayanensis))	Hydriastele_microspadix)	Dypsis_decaryi))	((((Podococcus_barteri	Phoenix_dactylifera)	Sabal_domingensis)	Serenoa_repens)	(((Pseudophoenix_vinifera	((Reinhardtia_gracilis	Reinhardtia_simplex)	(Reinhardtia_latisecta	Reinhardtia_paiewonskiana)))	(Bactris_major	Attalea_speciosa))	((Chamaedorea_seifrizii	(Roystonea_regia	Iriartea_deltoidea))	(Sclerosperma_profizianum	Orania_palindan)))))	Nypa_fruticans);
(((Serenoa_repens	(Podococcus_barteri	(((((((((Prestoea_acuminata	Oenocarpus_bataua)	(Geonoma_undata	Manicaria_saccifera))	((Dictyosperma_album	Kentiopsis_piersoniorum)	((Dypsis_decaryi	Veitchia_spiralis)	(Hydriastele_microspadix	(Burretiokentia_grandiflora	Heterospathe_cagayanensis)))))	Pelagodoxa_henryana)	Leopoldinia_pulchra)	(((((Reinhardtia_gracilis	Reinhardtia_simplex)	(Reinhardtia_latisecta	Reinhardtia_paiewonskiana))	Attalea_speciosa)	(Chamaedorea_seifrizii	Bactris_major))	((Roystonea_regia	Iriartea_deltoidea)	(Sclerosperma_profizianum	Orania_palindan))))	Pseudophoenix_vinifera)	Sabal_domingensis)	Phoenix_dactylifera)))	Oenocarpus_minor)	Nypa_fruticans);
((Bactris_major	(Attalea_speciosa	(((Reinhardtia_gracilis	Reinhardtia_simplex)	(Reinhardtia_latisecta	Reinhardtia_paiewonskiana))	((((Chamaedorea_seifrizii	((Sabal_domingensis	Phoenix_dactylifera)	Serenoa_repens))	((((Hydriastele_microspadix	((Dictyosperma_album	Kentiopsis_piersoniorum)	(Heterospathe_cagayanensis	Burretiokentia_grandiflora)))	(Dypsis_decaryi	Veitchia_spiralis))	((Leopoldinia_pulchra	Pelagodoxa_henryana)	(Prestoea_acuminata	Oenocarpus_bataua)))	(Geonoma_undata	Manicaria_saccifera)))	(Orania_palindan	(Roystonea_regia	Sclerosperma_profizianum)))	(((Oenocarpus_minor	Podococcus_barteri)	Pseudophoenix_vinifera)	Iriartea_deltoidea)))))	Nypa_fruticans);
(((Phoenix_dactylifera	((Podococcus_barteri	Serenoa_repens)	Sabal_domingensis))	((((Reinhardtia_gracilis	Reinhardtia_simplex)	(Reinhardtia_latisecta	Reinhardtia_paiewonskiana))	Bactris_major)	((((Chamaedorea_seifrizii	((Roystonea_regia	Sclerosperma_profizianum)	Orania_palindan))	((((Dypsis_decaryi	((Dictyosperma_album	Kentiopsis_piersoniorum)	(Heterospathe_cagayanensis	(Veitchia_spiralis	Hydriastele_microspadix))))	(Pelagodoxa_henryana	(Prestoea_acuminata	(Leopoldinia_pulchra	Oenocarpus_bataua))))	(Geonoma_undata	Manicaria_saccifera))	(Oenocarpus_minor	Burretiokentia_grandiflora)))	(Pseudophoenix_vinifera	Iriartea_deltoidea))	Attalea_speciosa)))	Nypa_fruticans);
(((((Reinhardtia_gracilis	Reinhardtia_simplex)	(Reinhardtia_paiewonskiana	Reinhardtia_latisecta))	(((Orania_palindan	Attalea_speciosa)	Bactris_major)	((Iriartea_deltoidea	Podococcus_barteri)	(Chamaedorea_seifrizii	(Roystonea_regia	(Leopoldinia_pulchra	Sclerosperma_profizianum))))))	((Serenoa_repens	(Sabal_domingensis	Phoenix_dactylifera))	((Geonoma_undata	Manicaria_saccifera)	((Dictyosperma_album	((((Veitchia_spiralis	Kentiopsis_piersoniorum)	Dypsis_decaryi)	(Heterospathe_cagayanensis	(Oenocarpus_minor	Burretiokentia_grandiflora)))	(Pseudophoenix_vinifera	Hydriastele_microspadix)))	(Pelagodoxa_henryana	(Prestoea_acuminata	Oenocarpus_bataua))))))	Nypa_fruticans);
((Serenoa_repens	((Sabal_domingensis	Phoenix_dactylifera)	(((Geonoma_undata	Manicaria_saccifera)	(((Dictyosperma_album	Pseudophoenix_vinifera)	(((Veitchia_spiralis	Kentiopsis_piersoniorum)	(Heterospathe_cagayanensis	Dypsis_decaryi))	Hydriastele_microspadix))	(Pelagodoxa_henryana	(Prestoea_acuminata	(Oenocarpus_bataua	(Leopoldinia_pulchra	Burretiokentia_grandiflora))))))	(Chamaedorea_seifrizii	(((Podococcus_barteri	Orania_palindan)	(Roystonea_regia	Sclerosperma_profizianum))	(((((Reinhardtia_gracilis	Reinhardtia_simplex)	(Reinhardtia_paiewonskiana	Reinhardtia_latisecta))	Attalea_speciosa)	(Oenocarpus_minor	Bactris_major))	Iriartea_deltoidea))))))	Nypa_fruticans);
(((Serenoa_repens	(Sabal_domingensis	Phoenix_dactylifera))	(((Chamaedorea_seifrizii	Attalea_speciosa)	(((Reinhardtia_gracilis	Reinhardtia_simplex)	(Reinhardtia_paiewonskiana	Reinhardtia_latisecta))	Oenocarpus_minor))	(Bactris_major	((((((Prestoea_acuminata	(Geonoma_undata	Manicaria_saccifera))	((Dictyosperma_album	((((Veitchia_spiralis	Kentiopsis_piersoniorum)	(Heterospathe_cagayanensis	Dypsis_decaryi))	Burretiokentia_grandiflora)	Hydriastele_microspadix))	Oenocarpus_bataua))	Pelagodoxa_henryana)	Leopoldinia_pulchra)	(Iriartea_deltoidea	Pseudophoenix_vinifera))	(((Orania_palindan	Sclerosperma_profizianum)	Roystonea_regia)	Podococcus_barteri)))))	Nypa_fruticans);
((Bactris_major	(Attalea_speciosa	(((Reinhardtia_gracilis	Reinhardtia_simplex)	(Reinhardtia_paiewonskiana	Reinhardtia_latisecta))	(((((Roystonea_regia	Iriartea_deltoidea)	(Orania_palindan	(Sclerosperma_profizianum	Podococcus_barteri)))	Pseudophoenix_vinifera)	(Chamaedorea_seifrizii	(((Dictyosperma_album	Pelagodoxa_henryana)	(Oenocarpus_bataua	Prestoea_acuminata))	((((Veitchia_spiralis	Kentiopsis_piersoniorum)	((Burretiokentia_grandiflora	Heterospathe_cagayanensis)	Hydriastele_microspadix))	Dypsis_decaryi)	(Geonoma_undata	Manicaria_saccifera)))))	(Serenoa_repens	((Sabal_domingensis	(Oenocarpus_minor	Phoenix_dactylifera))	Leopoldinia_pulchra))))))	Nypa_fruticans);
(((Serenoa_repens	(((Attalea_speciosa	(((Reinhardtia_gracilis	Reinhardtia_simplex)	(Reinhardtia_paiewonskiana	(Oenocarpus_minor	Reinhardtia_latisecta)))	Bactris_major))	((((Pseudophoenix_vinifera	Chamaedorea_seifrizii)	(Leopoldinia_pulchra	Roystonea_regia))	((((Dictyosperma_album	(((Kentiopsis_piersoniorum	(Burretiokentia_grandiflora	Heterospathe_cagayanensis))	Hydriastele_microspadix)	(Dypsis_decaryi	Veitchia_spiralis)))	((Geonoma_undata	Manicaria_saccifera)	Pelagodoxa_henryana))	(Oenocarpus_bataua	Prestoea_acuminata))	(Orania_palindan	Sclerosperma_profizianum)))	Iriartea_deltoidea))	(Sabal_domingensis	Phoenix_dactylifera)))	Podococcus_barteri)	Nypa_fruticans);
((((Attalea_speciosa	(((Reinhardtia_gracilis	Reinhardtia_simplex)	((Oenocarpus_minor	Reinhardtia_paiewonskiana)	Reinhardtia_latisecta))	Bactris_major))	(((((((Oenocarpus_bataua	Prestoea_acuminata)	Pelagodoxa_henryana)	(((Dypsis_decaryi	Veitchia_spiralis)	Dictyosperma_album)	((Leopoldinia_pulchra	(Burretiokentia_grandiflora	Heterospathe_cagayanensis))	Geonoma_undata)))	Manicaria_saccifera)	(Hydriastele_microspadix	Kentiopsis_piersoniorum))	(Pseudophoenix_vinifera	Chamaedorea_seifrizii))	((Orania_palindan	Sclerosperma_profizianum)	(Roystonea_regia	Iriartea_deltoidea))))	((Sabal_domingensis	Phoenix_dactylifera)	(Podococcus_barteri	Serenoa_repens)))	Nypa_fruticans);
((((((Reinhardtia_gracilis	Reinhardtia_simplex)	(Reinhardtia_paiewonskiana	Reinhardtia_latisecta))	((Oenocarpus_minor	Bactris_major)	Attalea_speciosa))	((((Geonoma_undata	Manicaria_saccifera)	(((Oenocarpus_bataua	Prestoea_acuminata)	(Leopoldinia_pulchra	Pelagodoxa_henryana))	(Dictyosperma_album	(Dypsis_decaryi	((Kentiopsis_piersoniorum	Veitchia_spiralis)	(Hydriastele_microspadix	(Burretiokentia_grandiflora	Heterospathe_cagayanensis)))))))	Pseudophoenix_vinifera)	(((Podococcus_barteri	(Roystonea_regia	Chamaedorea_seifrizii))	(Orania_palindan	Sclerosperma_profizianum))	Iriartea_deltoidea)))	((Sabal_domingensis	Phoenix_dactylifera)	Serenoa_repens))	Nypa_fruticans);
((((Pseudophoenix_vinifera	(Phoenix_dactylifera	(Serenoa_repens	Sabal_domingensis)))	(((Geonoma_undata	Manicaria_saccifera)	((Oenocarpus_bataua	Prestoea_acuminata)	Pelagodoxa_henryana))	((Leopoldinia_pulchra	Dictyosperma_album)	(Dypsis_decaryi	((Kentiopsis_piersoniorum	Veitchia_spiralis)	(Hydriastele_microspadix	(Burretiokentia_grandiflora	Heterospathe_cagayanensis)))))))	(((Reinhardtia_gracilis	Reinhardtia_simplex)	(Reinhardtia_paiewonskiana	Reinhardtia_latisecta))	(((Orania_palindan	Sclerosperma_profizianum)	Podococcus_barteri)	((Roystonea_regia	Iriartea_deltoidea)	((Chamaedorea_seifrizii	(Oenocarpus_minor	Bactris_major))	Attalea_speciosa)))))	Nypa_fruticans);
((Pseudophoenix_vinifera	((((Roystonea_regia	(Orania_palindan	Sclerosperma_profizianum))	(Iriartea_deltoidea	(((Oenocarpus_minor	Bactris_major)	Attalea_speciosa)	((Reinhardtia_gracilis	Reinhardtia_simplex)	(Reinhardtia_paiewonskiana	Reinhardtia_latisecta)))))	(Chamaedorea_seifrizii	((((Geonoma_undata	Manicaria_saccifera)	((Oenocarpus_bataua	Prestoea_acuminata)	Pelagodoxa_henryana))	((Heterospathe_cagayanensis	(Kentiopsis_piersoniorum	Dictyosperma_album))	(((Burretiokentia_grandiflora	Veitchia_spiralis)	Dypsis_decaryi)	Hydriastele_microspadix)))	Leopoldinia_pulchra)))	(Sabal_domingensis	(Phoenix_dactylifera	(Podococcus_barteri	Serenoa_repens)))))	Nypa_fruticans);
((Attalea_speciosa	((((Reinhardtia_gracilis	Reinhardtia_simplex)	(Reinhardtia_paiewonskiana	Reinhardtia_latisecta))	(Oenocarpus_minor	Bactris_major))	(((Orania_palindan	(Podococcus_barteri	Sclerosperma_profizianum))	(Roystonea_regia	Iriartea_deltoidea))	(((((Geonoma_undata	Manicaria_saccifera)	((Oenocarpus_bataua	Prestoea_acuminata)	Pelagodoxa_henryana))	((((Burretiokentia_grandiflora	Heterospathe_cagayanensis)	(Kentiopsis_piersoniorum	Dictyosperma_album))	(Veitchia_spiralis	Dypsis_decaryi))	Hydriastele_microspadix))	((Sabal_domingensis	(Leopoldinia_pulchra	Phoenix_dactylifera))	Serenoa_repens))	(Chamaedorea_seifrizii	Pseudophoenix_vinifera)))))	Nypa_fruticans);
((((Phoenix_dactylifera	Sabal_domingensis)	Serenoa_repens)	((Attalea_speciosa	(((Reinhardtia_gracilis	Reinhardtia_simplex)	(Reinhardtia_paiewonskiana	Reinhardtia_latisecta))	(Oenocarpus_minor	Bactris_major)))	((((Podococcus_barteri	(Orania_palindan	Sclerosperma_profizianum))	(Leopoldinia_pulchra	Roystonea_regia))	(Pseudophoenix_vinifera	(Chamaedorea_seifrizii	(((Manicaria_saccifera	Geonoma_undata)	((((Dypsis_decaryi	(Burretiokentia_grandiflora	Heterospathe_cagayanensis))	(Veitchia_spiralis	Kentiopsis_piersoniorum))	Hydriastele_microspadix)	Dictyosperma_album))	((Prestoea_acuminata	Oenocarpus_bataua)	Pelagodoxa_henryana)))))	Iriartea_deltoidea)))	Nypa_fruticans);
((((Phoenix_dactylifera	(Sabal_domingensis	Serenoa_repens))	((Pseudophoenix_vinifera	Chamaedorea_seifrizii)	(Leopoldinia_pulchra	((Manicaria_saccifera	Geonoma_undata)	((((Hydriastele_microspadix	Dictyosperma_album)	(Prestoea_acuminata	Oenocarpus_bataua))	Pelagodoxa_henryana)	(Burretiokentia_grandiflora	((Dypsis_decaryi	Heterospathe_cagayanensis)	(Veitchia_spiralis	Kentiopsis_piersoniorum))))))))	(((Attalea_speciosa	(((Reinhardtia_gracilis	(Reinhardtia_simplex	Oenocarpus_minor))	(Reinhardtia_paiewonskiana	Reinhardtia_latisecta))	Bactris_major))	Iriartea_deltoidea)	((Podococcus_barteri	(Orania_palindan	Sclerosperma_profizianum))	Roystonea_regia)))	Nypa_fruticans);
((Pseudophoenix_vinifera	(Leopoldinia_pulchra	(Chamaedorea_seifrizii	((((Attalea_speciosa	(((Reinhardtia_gracilis	Reinhardtia_simplex)	(Reinhardtia_paiewonskiana	Reinhardtia_latisecta))	(Oenocarpus_minor	Bactris_major)))	(Orania_palindan	((Roystonea_regia	Sclerosperma_profizianum)	Iriartea_deltoidea)))	((Phoenix_dactylifera	(Podococcus_barteri	Serenoa_repens))	Sabal_domingensis))	(((Manicaria_saccifera	Geonoma_undata)	(Pelagodoxa_henryana	(Prestoea_acuminata	(Burretiokentia_grandiflora	Oenocarpus_bataua))))	(Dictyosperma_album	(((Veitchia_spiralis	Dypsis_decaryi)	Hydriastele_microspadix)	(Heterospathe_cagayanensis	Kentiopsis_piersoniorum))))))))	Nypa_fruticans);
((Serenoa_repens	(((Leopoldinia_pulchra	Phoenix_dactylifera)	(((((Reinhardtia_gracilis	Reinhardtia_simplex)	(Reinhardtia_paiewonskiana	Reinhardtia_latisecta))	((Oenocarpus_minor	Bactris_major)	Attalea_speciosa))	(((((Manicaria_saccifera	Geonoma_undata)	(Pelagodoxa_henryana	(Prestoea_acuminata	Oenocarpus_bataua)))	(Dictyosperma_album	((((Veitchia_spiralis	Dypsis_decaryi)	Hydriastele_microspadix)	((Burretiokentia_grandiflora	Heterospathe_cagayanensis)	Kentiopsis_piersoniorum))	Pseudophoenix_vinifera)))	(Chamaedorea_seifrizii	(Orania_palindan	(Roystonea_regia	Sclerosperma_profizianum))))	Iriartea_deltoidea))	Sabal_domingensis))	Podococcus_barteri))	Nypa_fruticans);
((Serenoa_repens	((Phoenix_dactylifera	Sabal_domingensis)	(((((Oenocarpus_minor	Reinhardtia_gracilis)	Reinhardtia_simplex)	(Reinhardtia_paiewonskiana	Reinhardtia_latisecta))	(Bactris_major	Attalea_speciosa))	(((((Leopoldinia_pulchra	Pelagodoxa_henryana)	((Oenocarpus_bataua	((Dypsis_decaryi	((Burretiokentia_grandiflora	Heterospathe_cagayanensis)	Dictyosperma_album))	((Veitchia_spiralis	Kentiopsis_piersoniorum)	Hydriastele_microspadix)))	(Prestoea_acuminata	(Manicaria_saccifera	Geonoma_undata))))	(Pseudophoenix_vinifera	Chamaedorea_seifrizii))	((Podococcus_barteri	Orania_palindan)	(Roystonea_regia	Sclerosperma_profizianum)))	Iriartea_deltoidea))))	Nypa_fruticans);
(((Sclerosperma_profizianum	(((Attalea_speciosa	(((Reinhardtia_gracilis	Reinhardtia_simplex)	(Reinhardtia_paiewonskiana	Reinhardtia_latisecta))	Bactris_major))	(((((((Heterospathe_cagayanensis	Burretiokentia_grandiflora)	Hydriastele_microspadix)	(Veitchia_spiralis	Kentiopsis_piersoniorum))	Dypsis_decaryi)	Dictyosperma_album)	(((Manicaria_saccifera	Geonoma_undata)	(Prestoea_acuminata	Oenocarpus_bataua))	Pelagodoxa_henryana))	Chamaedorea_seifrizii))	(Orania_palindan	((Iriartea_deltoidea	((Serenoa_repens	(Leopoldinia_pulchra	(Phoenix_dactylifera	(Oenocarpus_minor	Podococcus_barteri))))	Sabal_domingensis))	Roystonea_regia))))	Pseudophoenix_vinifera)	Nypa_fruticans);
(((Serenoa_repens	((Phoenix_dactylifera	Sabal_domingensis)	(((((Iriartea_deltoidea	(((Reinhardtia_gracilis	Reinhardtia_simplex)	(Reinhardtia_paiewonskiana	Reinhardtia_latisecta))	(Bactris_major	Attalea_speciosa)))	(Roystonea_regia	(Podococcus_barteri	Sclerosperma_profizianum)))	Orania_palindan)	(((((((Kentiopsis_piersoniorum	Dictyosperma_album)	(Burretiokentia_grandiflora	(Leopoldinia_pulchra	Heterospathe_cagayanensis)))	Hydriastele_microspadix)	Veitchia_spiralis)	Dypsis_decaryi)	(((Prestoea_acuminata	Geonoma_undata)	Manicaria_saccifera)	(Oenocarpus_bataua	Pelagodoxa_henryana)))	Chamaedorea_seifrizii))	Pseudophoenix_vinifera)))	Oenocarpus_minor)	Nypa_fruticans);
((Serenoa_repens	((Phoenix_dactylifera	Sabal_domingensis)	((((Oenocarpus_minor	(Reinhardtia_simplex	(Reinhardtia_paiewonskiana	(Reinhardtia_gracilis	Reinhardtia_latisecta))))	(Bactris_major	Attalea_speciosa))	((Orania_palindan	Sclerosperma_profizianum)	(Podococcus_barteri	(Roystonea_regia	Iriartea_deltoidea))))	((((Geonoma_undata	Manicaria_saccifera)	((((Kentiopsis_piersoniorum	((Burretiokentia_grandiflora	Leopoldinia_pulchra)	Heterospathe_cagayanensis))	Hydriastele_microspadix)	(Veitchia_spiralis	Dypsis_decaryi))	((Prestoea_acuminata	Oenocarpus_bataua)	(Dictyosperma_album	Pelagodoxa_henryana))))	Chamaedorea_seifrizii)	Pseudophoenix_vinifera))))	Nypa_fruticans);
((Geonoma_undata	((((Prestoea_acuminata	Oenocarpus_bataua)	Pelagodoxa_henryana)	((Dictyosperma_album	((((Veitchia_spiralis	Kentiopsis_piersoniorum)	((Burretiokentia_grandiflora	Leopoldinia_pulchra)	Heterospathe_cagayanensis))	Hydriastele_microspadix)	Dypsis_decaryi))	(((Reinhardtia_gracilis	Reinhardtia_simplex)	(Reinhardtia_paiewonskiana	Reinhardtia_latisecta))	(((Iriartea_deltoidea	(Orania_palindan	Attalea_speciosa))	(Sclerosperma_profizianum	((Chamaedorea_seifrizii	Bactris_major)	((Oenocarpus_minor	Podococcus_barteri)	Roystonea_regia))))	(Pseudophoenix_vinifera	(Serenoa_repens	(Phoenix_dactylifera	Sabal_domingensis)))))))	Manicaria_saccifera))	Nypa_fruticans);
(((Serenoa_repens	(Phoenix_dactylifera	Sabal_domingensis))	((Attalea_speciosa	(Bactris_major	((Reinhardtia_gracilis	Reinhardtia_simplex)	(Reinhardtia_paiewonskiana	Reinhardtia_latisecta))))	((Roystonea_regia	Iriartea_deltoidea)	(Pseudophoenix_vinifera	((Orania_palindan	(Podococcus_barteri	(Leopoldinia_pulchra	Sclerosperma_profizianum)))	(Chamaedorea_seifrizii	(((((Heterospathe_cagayanensis	Burretiokentia_grandiflora)	Kentiopsis_piersoniorum)	(Veitchia_spiralis	Hydriastele_microspadix))	Dypsis_decaryi)	((Manicaria_saccifera	Geonoma_undata)	((Oenocarpus_minor	(Pelagodoxa_henryana	Dictyosperma_album))	(Prestoea_acuminata	Oenocarpus_bataua))))))))))	Nypa_fruticans);
((Bactris_major	(((Reinhardtia_gracilis	Reinhardtia_simplex)	(Reinhardtia_paiewonskiana	Reinhardtia_latisecta))	(((Orania_palindan	((((((Heterospathe_cagayanensis	(Veitchia_spiralis	Dypsis_decaryi))	(Kentiopsis_piersoniorum	Dictyosperma_album))	(Burretiokentia_grandiflora	Hydriastele_microspadix))	Geonoma_undata)	Manicaria_saccifera)	(Pelagodoxa_henryana	(Oenocarpus_bataua	Prestoea_acuminata))))	((Sclerosperma_profizianum	Roystonea_regia)	(((Iriartea_deltoidea	Pseudophoenix_vinifera)	((Podococcus_barteri	(Sabal_domingensis	Phoenix_dactylifera))	(Oenocarpus_minor	Serenoa_repens)))	(Leopoldinia_pulchra	Chamaedorea_seifrizii))))	Attalea_speciosa)))	Nypa_fruticans);
(((Leopoldinia_pulchra	(((((Sabal_domingensis	Phoenix_dactylifera)	(Serenoa_repens	Podococcus_barteri))	Orania_palindan)	(Chamaedorea_seifrizii	(Pelagodoxa_henryana	((((((Heterospathe_cagayanensis	Burretiokentia_grandiflora)	(Hydriastele_microspadix	(Kentiopsis_piersoniorum	Veitchia_spiralis)))	Dypsis_decaryi)	Dictyosperma_album)	(Manicaria_saccifera	Geonoma_undata))	(Oenocarpus_bataua	Prestoea_acuminata)))))	((Sclerosperma_profizianum	Roystonea_regia)	Iriartea_deltoidea)))	((Attalea_speciosa	(Pseudophoenix_vinifera	(Oenocarpus_minor	Bactris_major)))	((Reinhardtia_gracilis	Reinhardtia_simplex)	(Reinhardtia_paiewonskiana	Reinhardtia_latisecta))))	Nypa_fruticans);
(((Oenocarpus_minor	Bactris_major)	(((Reinhardtia_simplex	(Reinhardtia_paiewonskiana	(Reinhardtia_gracilis	Reinhardtia_latisecta)))	(((((Oenocarpus_bataua	Prestoea_acuminata)	Pelagodoxa_henryana)	((((Heterospathe_cagayanensis	(Burretiokentia_grandiflora	Leopoldinia_pulchra))	(Hydriastele_microspadix	(Kentiopsis_piersoniorum	Veitchia_spiralis)))	Dictyosperma_album)	(Manicaria_saccifera	(Dypsis_decaryi	Geonoma_undata))))	(((Chamaedorea_seifrizii	Podococcus_barteri)	((Sabal_domingensis	Phoenix_dactylifera)	Serenoa_repens))	(Orania_palindan	(Sclerosperma_profizianum	Roystonea_regia))))	(Pseudophoenix_vinifera	Iriartea_deltoidea)))	Attalea_speciosa))	Nypa_fruticans);
((((Sabal_domingensis	Phoenix_dactylifera)	Serenoa_repens)	(((Roystonea_regia	((Orania_palindan	((Leopoldinia_pulchra	Sclerosperma_profizianum)	(Pseudophoenix_vinifera	((((Pelagodoxa_henryana	Dictyosperma_album)	(Oenocarpus_bataua	Prestoea_acuminata))	((Dypsis_decaryi	((Kentiopsis_piersoniorum	Veitchia_spiralis)	(Heterospathe_cagayanensis	Burretiokentia_grandiflora)))	Hydriastele_microspadix))	(Geonoma_undata	Manicaria_saccifera)))))	(Iriartea_deltoidea	(Attalea_speciosa	((Oenocarpus_minor	Bactris_major)	((Reinhardtia_simplex	Reinhardtia_gracilis)	(Reinhardtia_latisecta	Reinhardtia_paiewonskiana)))))))	Chamaedorea_seifrizii)	Podococcus_barteri))	Nypa_fruticans);
((((((Attalea_speciosa	(Oenocarpus_minor	Bactris_major))	(((Chamaedorea_seifrizii	(Iriartea_deltoidea	Roystonea_regia))	(Podococcus_barteri	Sclerosperma_profizianum))	Orania_palindan))	((((Dictyosperma_album	(((Veitchia_spiralis	Dypsis_decaryi)	((Heterospathe_cagayanensis	(Leopoldinia_pulchra	Burretiokentia_grandiflora))	(Pelagodoxa_henryana	Kentiopsis_piersoniorum)))	Hydriastele_microspadix))	(Geonoma_undata	Manicaria_saccifera))	(Oenocarpus_bataua	Prestoea_acuminata))	((Sabal_domingensis	Phoenix_dactylifera)	Serenoa_repens)))	((Reinhardtia_simplex	Reinhardtia_gracilis)	(Reinhardtia_latisecta	Reinhardtia_paiewonskiana)))	Pseudophoenix_vinifera)	Nypa_fruticans);
((Serenoa_repens	(((((((Geonoma_undata	Manicaria_saccifera)	(((Dypsis_decaryi	Dictyosperma_album)	(Heterospathe_cagayanensis	(((Burretiokentia_grandiflora	Veitchia_spiralis)	Kentiopsis_piersoniorum)	Hydriastele_microspadix)))	(Pelagodoxa_henryana	(Oenocarpus_bataua	Prestoea_acuminata))))	Leopoldinia_pulchra)	(Pseudophoenix_vinifera	Chamaedorea_seifrizii))	((Orania_palindan	Sclerosperma_profizianum)	(Podococcus_barteri	(Iriartea_deltoidea	Roystonea_regia))))	((((Reinhardtia_simplex	(Oenocarpus_minor	Reinhardtia_gracilis))	(Reinhardtia_latisecta	Reinhardtia_paiewonskiana))	Attalea_speciosa)	Bactris_major))	(Sabal_domingensis	Phoenix_dactylifera)))	Nypa_fruticans);
((Attalea_speciosa	(((Oenocarpus_minor	Bactris_major)	((Reinhardtia_simplex	Reinhardtia_gracilis)	(Reinhardtia_latisecta	Reinhardtia_paiewonskiana)))	(((Sabal_domingensis	Phoenix_dactylifera)	Serenoa_repens)	(((((Geonoma_undata	Manicaria_saccifera)	(((Leopoldinia_pulchra	Dictyosperma_album)	Pelagodoxa_henryana)	(Oenocarpus_bataua	Prestoea_acuminata)))	((Veitchia_spiralis	Dypsis_decaryi)	((Hydriastele_microspadix	Kentiopsis_piersoniorum)	(Burretiokentia_grandiflora	Heterospathe_cagayanensis))))	(Pseudophoenix_vinifera	Chamaedorea_seifrizii))	((((Orania_palindan	Sclerosperma_profizianum)	Podococcus_barteri)	Roystonea_regia)	Iriartea_deltoidea)))))	Nypa_fruticans);
((((((((((Geonoma_undata	Manicaria_saccifera)	((Dictyosperma_album	(Dypsis_decaryi	(Hydriastele_microspadix	(Veitchia_spiralis	((Burretiokentia_grandiflora	Heterospathe_cagayanensis)	Kentiopsis_piersoniorum)))))	(Oenocarpus_bataua	Prestoea_acuminata)))	Pelagodoxa_henryana)	Leopoldinia_pulchra)	(Pseudophoenix_vinifera	Chamaedorea_seifrizii))	((Orania_palindan	Sclerosperma_profizianum)	(Roystonea_regia	Iriartea_deltoidea)))	(Attalea_speciosa	((Oenocarpus_minor	Bactris_major)	((Reinhardtia_simplex	Reinhardtia_gracilis)	(Reinhardtia_latisecta	Reinhardtia_paiewonskiana)))))	(Sabal_domingensis	Phoenix_dactylifera))	(Podococcus_barteri	Serenoa_repens))	Nypa_fruticans);
(((Podococcus_barteri	(((((Manicaria_saccifera	((Geonoma_undata	(Dictyosperma_album	(Dypsis_decaryi	(Heterospathe_cagayanensis	(((Kentiopsis_piersoniorum	Veitchia_spiralis)	Burretiokentia_grandiflora)	Hydriastele_microspadix)))))	((Leopoldinia_pulchra	Pelagodoxa_henryana)	(Prestoea_acuminata	Oenocarpus_bataua))))	Orania_palindan)	((Attalea_speciosa	((Oenocarpus_minor	Bactris_major)	(Pseudophoenix_vinifera	((Reinhardtia_simplex	Reinhardtia_gracilis)	(Reinhardtia_latisecta	Reinhardtia_paiewonskiana)))))	Iriartea_deltoidea))	(Roystonea_regia	Sclerosperma_profizianum))	Chamaedorea_seifrizii))	((Serenoa_repens	Sabal_domingensis)	Phoenix_dactylifera))	Nypa_fruticans);
((Serenoa_repens	((Sabal_domingensis	Phoenix_dactylifera)	(((Reinhardtia_gracilis	Reinhardtia_simplex)	(Reinhardtia_latisecta	Reinhardtia_paiewonskiana))	(((((Iriartea_deltoidea	Roystonea_regia)	Chamaedorea_seifrizii)	((Orania_palindan	Sclerosperma_profizianum)	(((Dypsis_decaryi	(((Burretiokentia_grandiflora	Heterospathe_cagayanensis)	Hydriastele_microspadix)	(Kentiopsis_piersoniorum	Veitchia_spiralis)))	(Manicaria_saccifera	Geonoma_undata))	((Prestoea_acuminata	Oenocarpus_bataua)	((Leopoldinia_pulchra	Dictyosperma_album)	Pelagodoxa_henryana)))))	(Oenocarpus_minor	Podococcus_barteri))	((Pseudophoenix_vinifera	Bactris_major)	Attalea_speciosa)))))	Nypa_fruticans);
(((Oenocarpus_minor	Bactris_major)	((((((Leopoldinia_pulchra	((Sabal_domingensis	Phoenix_dactylifera)	(Podococcus_barteri	Serenoa_repens)))	(Chamaedorea_seifrizii	Pseudophoenix_vinifera))	((((Dictyosperma_album	Dypsis_decaryi)	(Hydriastele_microspadix	((Kentiopsis_piersoniorum	Veitchia_spiralis)	(Burretiokentia_grandiflora	Heterospathe_cagayanensis))))	(Pelagodoxa_henryana	(Oenocarpus_bataua	Prestoea_acuminata)))	(Manicaria_saccifera	Geonoma_undata)))	((Orania_palindan	Sclerosperma_profizianum)	(Iriartea_deltoidea	Roystonea_regia)))	((Reinhardtia_paiewonskiana	Reinhardtia_latisecta)	(Reinhardtia_simplex	Reinhardtia_gracilis)))	Attalea_speciosa))	Nypa_fruticans);
(((Podococcus_barteri	Serenoa_repens)	((Pseudophoenix_vinifera	((((Orania_palindan	Sclerosperma_profizianum)	Roystonea_regia)	(((Reinhardtia_paiewonskiana	Reinhardtia_latisecta)	(Reinhardtia_simplex	Reinhardtia_gracilis))	((Attalea_speciosa	(Oenocarpus_minor	Bactris_major))	Iriartea_deltoidea)))	(Chamaedorea_seifrizii	((((Leopoldinia_pulchra	Dictyosperma_album)	(Dypsis_decaryi	(Hydriastele_microspadix	(((Burretiokentia_grandiflora	Heterospathe_cagayanensis)	Kentiopsis_piersoniorum)	Veitchia_spiralis))))	(Pelagodoxa_henryana	Oenocarpus_bataua))	(Prestoea_acuminata	(Manicaria_saccifera	Geonoma_undata))))))	(Sabal_domingensis	Phoenix_dactylifera)))	Nypa_fruticans);
((Pseudophoenix_vinifera	((((Dictyosperma_album	Pelagodoxa_henryana)	(Oenocarpus_bataua	Prestoea_acuminata))	((((Veitchia_spiralis	Dypsis_decaryi)	(Kentiopsis_piersoniorum	Hydriastele_microspadix))	(Burretiokentia_grandiflora	Heterospathe_cagayanensis))	(Manicaria_saccifera	Geonoma_undata)))	(((Iriartea_deltoidea	((Orania_palindan	Sclerosperma_profizianum)	Roystonea_regia))	(((Reinhardtia_paiewonskiana	Reinhardtia_latisecta)	(Reinhardtia_simplex	Reinhardtia_gracilis))	((Leopoldinia_pulchra	Attalea_speciosa)	Bactris_major)))	(Sabal_domingensis	(((Podococcus_barteri	Phoenix_dactylifera)	Oenocarpus_minor)	(Chamaedorea_seifrizii	Serenoa_repens))))))	Nypa_fruticans);
((((Orania_palindan	Attalea_speciosa)	(((Oenocarpus_minor	Bactris_major)	Iriartea_deltoidea)	(Sclerosperma_profizianum	Roystonea_regia)))	((((Phoenix_dactylifera	Sabal_domingensis)	(Podococcus_barteri	Serenoa_repens))	((Chamaedorea_seifrizii	(Leopoldinia_pulchra	Pseudophoenix_vinifera))	((Dypsis_decaryi	(Burretiokentia_grandiflora	((Hydriastele_microspadix	(Heterospathe_cagayanensis	Veitchia_spiralis))	(Dictyosperma_album	Kentiopsis_piersoniorum))))	((Manicaria_saccifera	Geonoma_undata)	(Pelagodoxa_henryana	(Oenocarpus_bataua	Prestoea_acuminata))))))	((Reinhardtia_paiewonskiana	Reinhardtia_latisecta)	(Reinhardtia_simplex	Reinhardtia_gracilis))))	Nypa_fruticans);
((((((Attalea_speciosa	(((Reinhardtia_paiewonskiana	Reinhardtia_latisecta)	(Reinhardtia_simplex	Reinhardtia_gracilis))	Bactris_major))	Iriartea_deltoidea)	((Roystonea_regia	(Orania_palindan	(Podococcus_barteri	Sclerosperma_profizianum)))	Chamaedorea_seifrizii))	(Leopoldinia_pulchra	((((Dypsis_decaryi	(Heterospathe_cagayanensis	(Burretiokentia_grandiflora	(Veitchia_spiralis	Kentiopsis_piersoniorum))))	Hydriastele_microspadix)	((Oenocarpus_bataua	Prestoea_acuminata)	(Dictyosperma_album	Pelagodoxa_henryana)))	(Manicaria_saccifera	Geonoma_undata))))	((Pseudophoenix_vinifera	Serenoa_repens)	(Phoenix_dactylifera	(Sabal_domingensis	Oenocarpus_minor))))	Nypa_fruticans);
((Pseudophoenix_vinifera	(((((Oenocarpus_bataua	Prestoea_acuminata)	(Dictyosperma_album	Pelagodoxa_henryana))	(((((Burretiokentia_grandiflora	Heterospathe_cagayanensis)	(Veitchia_spiralis	Kentiopsis_piersoniorum))	Hydriastele_microspadix)	Dypsis_decaryi)	(Manicaria_saccifera	Geonoma_undata)))	Leopoldinia_pulchra)	((Chamaedorea_seifrizii	(((((Reinhardtia_paiewonskiana	Reinhardtia_latisecta)	((Reinhardtia_gracilis	Reinhardtia_simplex)	Oenocarpus_minor))	(Bactris_major	Attalea_speciosa))	Iriartea_deltoidea)	(Roystonea_regia	(Orania_palindan	(Podococcus_barteri	Sclerosperma_profizianum)))))	(Serenoa_repens	(Phoenix_dactylifera	Sabal_domingensis)))))	Nypa_fruticans);
((Pseudophoenix_vinifera	(((((Manicaria_saccifera	Geonoma_undata)	(Oenocarpus_bataua	Prestoea_acuminata))	((((Hydriastele_microspadix	Kentiopsis_piersoniorum)	(Heterospathe_cagayanensis	Burretiokentia_grandiflora))	(Dypsis_decaryi	Veitchia_spiralis))	(Dictyosperma_album	Pelagodoxa_henryana)))	Leopoldinia_pulchra)	((Chamaedorea_seifrizii	(((Orania_palindan	Sclerosperma_profizianum)	Roystonea_regia)	((((Reinhardtia_paiewonskiana	Reinhardtia_latisecta)	(Reinhardtia_gracilis	Reinhardtia_simplex))	((Oenocarpus_minor	Bactris_major)	Attalea_speciosa))	Iriartea_deltoidea)))	(Sabal_domingensis	((Podococcus_barteri	Serenoa_repens)	Phoenix_dactylifera)))))	Nypa_fruticans);
((((Sabal_domingensis	Phoenix_dactylifera)	((Pseudophoenix_vinifera	((Manicaria_saccifera	(((Veitchia_spiralis	(Hydriastele_microspadix	(Kentiopsis_piersoniorum	(Burretiokentia_grandiflora	(Leopoldinia_pulchra	Heterospathe_cagayanensis)))))	Dypsis_decaryi)	Geonoma_undata))	((Dictyosperma_album	Pelagodoxa_henryana)	(Oenocarpus_bataua	Prestoea_acuminata))))	(Chamaedorea_seifrizii	((Orania_palindan	Sclerosperma_profizianum)	((Iriartea_deltoidea	Roystonea_regia)	(((Reinhardtia_paiewonskiana	Reinhardtia_latisecta)	(Reinhardtia_gracilis	Reinhardtia_simplex))	((Oenocarpus_minor	Bactris_major)	Attalea_speciosa)))))))	(Podococcus_barteri	Serenoa_repens))	Nypa_fruticans);
(((((Serenoa_repens	((Oenocarpus_minor	Sabal_domingensis)	Phoenix_dactylifera))	((((Bactris_major	((Reinhardtia_paiewonskiana	Reinhardtia_latisecta)	(Reinhardtia_gracilis	Reinhardtia_simplex)))	Attalea_speciosa)	(Pseudophoenix_vinifera	Iriartea_deltoidea))	(Roystonea_regia	(Orania_palindan	(Podococcus_barteri	Sclerosperma_profizianum)))))	(Pelagodoxa_henryana	(((Geonoma_undata	Manicaria_saccifera)	(Oenocarpus_bataua	Prestoea_acuminata))	(Dictyosperma_album	(Hydriastele_microspadix	((Dypsis_decaryi	Veitchia_spiralis)	(Kentiopsis_piersoniorum	(Burretiokentia_grandiflora	(Leopoldinia_pulchra	Heterospathe_cagayanensis)))))))))	Chamaedorea_seifrizii)	Nypa_fruticans);
((Serenoa_repens	((Leopoldinia_pulchra	(Sabal_domingensis	Phoenix_dactylifera))	((((Reinhardtia_paiewonskiana	Reinhardtia_latisecta)	(Reinhardtia_gracilis	Reinhardtia_simplex))	(Attalea_speciosa	(Oenocarpus_minor	Bactris_major)))	(((Chamaedorea_seifrizii	Pseudophoenix_vinifera)	((Pelagodoxa_henryana	(Oenocarpus_bataua	Prestoea_acuminata))	((((Dypsis_decaryi	Dictyosperma_album)	(Hydriastele_microspadix	((Veitchia_spiralis	Kentiopsis_piersoniorum)	(Burretiokentia_grandiflora	Heterospathe_cagayanensis))))	Geonoma_undata)	Manicaria_saccifera)))	((Podococcus_barteri	Orania_palindan)	((Sclerosperma_profizianum	Roystonea_regia)	Iriartea_deltoidea))))))	Nypa_fruticans);
((Attalea_speciosa	((((Reinhardtia_simplex	Reinhardtia_gracilis)	(Pseudophoenix_vinifera	(Reinhardtia_paiewonskiana	Reinhardtia_latisecta)))	(Chamaedorea_seifrizii	((Leopoldinia_pulchra	(((Oenocarpus_minor	Dictyosperma_album)	((Dypsis_decaryi	Veitchia_spiralis)	((Kentiopsis_piersoniorum	Hydriastele_microspadix)	(Burretiokentia_grandiflora	Heterospathe_cagayanensis))))	((Geonoma_undata	Manicaria_saccifera)	((Oenocarpus_bataua	Prestoea_acuminata)	Pelagodoxa_henryana))))	(((Podococcus_barteri	((Phoenix_dactylifera	Sabal_domingensis)	Serenoa_repens))	Iriartea_deltoidea)	(Orania_palindan	(Sclerosperma_profizianum	Roystonea_regia))))))	Bactris_major))	Nypa_fruticans);
((Bactris_major	((((((Sclerosperma_profizianum	Roystonea_regia)	Iriartea_deltoidea)	(Orania_palindan	(((Pseudophoenix_vinifera	Chamaedorea_seifrizii)	Leopoldinia_pulchra)	(((Geonoma_undata	Manicaria_saccifera)	(Oenocarpus_bataua	Prestoea_acuminata))	(Dypsis_decaryi	((Dictyosperma_album	((Heterospathe_cagayanensis	Kentiopsis_piersoniorum)	((Burretiokentia_grandiflora	Veitchia_spiralis)	Hydriastele_microspadix)))	Pelagodoxa_henryana))))))	((Phoenix_dactylifera	Sabal_domingensis)	(Podococcus_barteri	Serenoa_repens)))	Attalea_speciosa)	((Reinhardtia_simplex	(Oenocarpus_minor	Reinhardtia_gracilis))	(Reinhardtia_paiewonskiana	Reinhardtia_latisecta))))	Nypa_fruticans);
(((((Chamaedorea_seifrizii	((Podococcus_barteri	(Orania_palindan	Sclerosperma_profizianum))	(Roystonea_regia	Iriartea_deltoidea)))	(((Geonoma_undata	Manicaria_saccifera)	((Leopoldinia_pulchra	Pelagodoxa_henryana)	(Oenocarpus_bataua	Prestoea_acuminata)))	(((Veitchia_spiralis	Dypsis_decaryi)	Hydriastele_microspadix)	((Burretiokentia_grandiflora	Heterospathe_cagayanensis)	(Dictyosperma_album	Kentiopsis_piersoniorum)))))	((Phoenix_dactylifera	Sabal_domingensis)	Serenoa_repens))	(((Oenocarpus_minor	(Reinhardtia_gracilis	Reinhardtia_simplex))	(Pseudophoenix_vinifera	(Reinhardtia_paiewonskiana	Reinhardtia_latisecta)))	(Attalea_speciosa	Bactris_major)))	Nypa_fruticans);
((Serenoa_repens	(((Attalea_speciosa	((Oenocarpus_minor	Bactris_major)	((Reinhardtia_gracilis	Reinhardtia_simplex)	(Reinhardtia_paiewonskiana	Reinhardtia_latisecta))))	((((Chamaedorea_seifrizii	(((Geonoma_undata	Manicaria_saccifera)	(Pelagodoxa_henryana	((Leopoldinia_pulchra	Oenocarpus_bataua)	Prestoea_acuminata)))	((Dypsis_decaryi	(Hydriastele_microspadix	((Veitchia_spiralis	Kentiopsis_piersoniorum)	(Heterospathe_cagayanensis	Burretiokentia_grandiflora))))	Dictyosperma_album)))	(Podococcus_barteri	Orania_palindan))	(Roystonea_regia	Sclerosperma_profizianum))	(Pseudophoenix_vinifera	Iriartea_deltoidea)))	(Phoenix_dactylifera	Sabal_domingensis)))	Nypa_fruticans);
((Serenoa_repens	(Podococcus_barteri	((((((Roystonea_regia	Sclerosperma_profizianum)	Orania_palindan)	(((Iriartea_deltoidea	Bactris_major)	(Chamaedorea_seifrizii	Attalea_speciosa))	((Reinhardtia_simplex	(Reinhardtia_gracilis	Oenocarpus_minor))	(Reinhardtia_paiewonskiana	Reinhardtia_latisecta))))	((((Prestoea_acuminata	(Geonoma_undata	Manicaria_saccifera))	(Pelagodoxa_henryana	Oenocarpus_bataua))	((Dypsis_decaryi	Dictyosperma_album)	(((Heterospathe_cagayanensis	(Leopoldinia_pulchra	Burretiokentia_grandiflora))	(Veitchia_spiralis	Kentiopsis_piersoniorum))	Hydriastele_microspadix)))	Pseudophoenix_vinifera))	Sabal_domingensis)	Phoenix_dactylifera)))	Nypa_fruticans);
((Pseudophoenix_vinifera	(((Serenoa_repens	(Sabal_domingensis	Phoenix_dactylifera))	(((Attalea_speciosa	Bactris_major)	((Reinhardtia_simplex	Oenocarpus_minor)	(Reinhardtia_paiewonskiana	(Reinhardtia_gracilis	Reinhardtia_latisecta))))	((Podococcus_barteri	(Sclerosperma_profizianum	Orania_palindan))	(Iriartea_deltoidea	Roystonea_regia))))	(Chamaedorea_seifrizii	(((Prestoea_acuminata	(Geonoma_undata	Manicaria_saccifera))	(Oenocarpus_bataua	((Dypsis_decaryi	Dictyosperma_album)	(((Heterospathe_cagayanensis	(Leopoldinia_pulchra	Burretiokentia_grandiflora))	(Veitchia_spiralis	Kentiopsis_piersoniorum))	Hydriastele_microspadix))))	Pelagodoxa_henryana))))	Nypa_fruticans);
((Pseudophoenix_vinifera	(((((Attalea_speciosa	Bactris_major)	((Reinhardtia_gracilis	Reinhardtia_simplex)	(Reinhardtia_paiewonskiana	Reinhardtia_latisecta)))	(((Chamaedorea_seifrizii	Sclerosperma_profizianum)	((Serenoa_repens	(Sabal_domingensis	Phoenix_dactylifera))	(Iriartea_deltoidea	Roystonea_regia)))	Podococcus_barteri))	Orania_palindan)	((Oenocarpus_bataua	((Prestoea_acuminata	(Geonoma_undata	Manicaria_saccifera))	(Pelagodoxa_henryana	((Oenocarpus_minor	Dictyosperma_album)	((Dypsis_decaryi	((Heterospathe_cagayanensis	Burretiokentia_grandiflora)	(Veitchia_spiralis	Kentiopsis_piersoniorum)))	Hydriastele_microspadix)))))	Leopoldinia_pulchra)))	Nypa_fruticans);
((((Oenocarpus_minor	Podococcus_barteri)	Sclerosperma_profizianum)	((Serenoa_repens	(Sabal_domingensis	Phoenix_dactylifera))	(((Orania_palindan	(Chamaedorea_seifrizii	((Geonoma_undata	Manicaria_saccifera)	(((Oenocarpus_bataua	Prestoea_acuminata)	Pelagodoxa_henryana)	((Leopoldinia_pulchra	Dictyosperma_album)	((Heterospathe_cagayanensis	Burretiokentia_grandiflora)	((Veitchia_spiralis	Dypsis_decaryi)	(Hydriastele_microspadix	Kentiopsis_piersoniorum))))))))	(Bactris_major	(((Reinhardtia_gracilis	Reinhardtia_simplex)	(Pseudophoenix_vinifera	(Reinhardtia_paiewonskiana	Reinhardtia_latisecta)))	Attalea_speciosa)))	(Iriartea_deltoidea	Roystonea_regia))))	Nypa_fruticans);
((Pseudophoenix_vinifera	(((((Geonoma_undata	Manicaria_saccifera)	((Oenocarpus_bataua	Prestoea_acuminata)	Pelagodoxa_henryana))	(Dictyosperma_album	(((Heterospathe_cagayanensis	Burretiokentia_grandiflora)	(Hydriastele_microspadix	(Veitchia_spiralis	Kentiopsis_piersoniorum)))	Dypsis_decaryi)))	(Serenoa_repens	((Leopoldinia_pulchra	Sabal_domingensis)	Phoenix_dactylifera)))	((((Oenocarpus_minor	Reinhardtia_gracilis)	Reinhardtia_simplex)	(Reinhardtia_paiewonskiana	Reinhardtia_latisecta))	((Attalea_speciosa	Bactris_major)	(((Iriartea_deltoidea	Roystonea_regia)	(Podococcus_barteri	(Orania_palindan	Sclerosperma_profizianum)))	Chamaedorea_seifrizii)))))	Nypa_fruticans);
((Serenoa_repens	((Sabal_domingensis	Phoenix_dactylifera)	(Leopoldinia_pulchra	(((Attalea_speciosa	(Chamaedorea_seifrizii	((Oenocarpus_minor	Podococcus_barteri)	Bactris_major)))	((Iriartea_deltoidea	Roystonea_regia)	(Orania_palindan	Sclerosperma_profizianum)))	((((Geonoma_undata	Manicaria_saccifera)	(Oenocarpus_bataua	Prestoea_acuminata))	(((Pelagodoxa_henryana	((Kentiopsis_piersoniorum	Dictyosperma_album)	(Heterospathe_cagayanensis	Burretiokentia_grandiflora)))	(Hydriastele_microspadix	Veitchia_spiralis))	Dypsis_decaryi))	(Pseudophoenix_vinifera	((Reinhardtia_gracilis	Reinhardtia_simplex)	(Reinhardtia_paiewonskiana	Reinhardtia_latisecta))))))))	Nypa_fruticans);
((Bactris_major	((Attalea_speciosa	((((Roystonea_regia	Iriartea_deltoidea)	(Sclerosperma_profizianum	Orania_palindan))	Oenocarpus_minor)	((Pseudophoenix_vinifera	((Podococcus_barteri	Serenoa_repens)	(Phoenix_dactylifera	Sabal_domingensis)))	(Chamaedorea_seifrizii	(Leopoldinia_pulchra	(((Geonoma_undata	(((Heterospathe_cagayanensis	Burretiokentia_grandiflora)	((Kentiopsis_piersoniorum	Hydriastele_microspadix)	(Veitchia_spiralis	Dypsis_decaryi)))	Dictyosperma_album))	(Pelagodoxa_henryana	(Prestoea_acuminata	Oenocarpus_bataua)))	Manicaria_saccifera))))))	((Reinhardtia_paiewonskiana	Reinhardtia_latisecta)	(Reinhardtia_gracilis	Reinhardtia_simplex))))	Nypa_fruticans);
((((((Chamaedorea_seifrizii	Pseudophoenix_vinifera)	Roystonea_regia)	((Sclerosperma_profizianum	Orania_palindan)	((((Geonoma_undata	Manicaria_saccifera)	((((Kentiopsis_piersoniorum	(Heterospathe_cagayanensis	Burretiokentia_grandiflora))	Hydriastele_microspadix)	(Veitchia_spiralis	Dypsis_decaryi))	((Oenocarpus_minor	Podococcus_barteri)	Dictyosperma_album)))	(Prestoea_acuminata	Oenocarpus_bataua))	(Leopoldinia_pulchra	Pelagodoxa_henryana))))	(((Reinhardtia_paiewonskiana	(Iriartea_deltoidea	Reinhardtia_latisecta))	(Reinhardtia_gracilis	Reinhardtia_simplex))	(Attalea_speciosa	Bactris_major)))	((Sabal_domingensis	Phoenix_dactylifera)	Serenoa_repens))	Nypa_fruticans);
((((((Chamaedorea_seifrizii	(Orania_palindan	(Roystonea_regia	Sclerosperma_profizianum)))	((((Reinhardtia_paiewonskiana	Reinhardtia_latisecta)	(Reinhardtia_gracilis	Reinhardtia_simplex))	(Attalea_speciosa	Bactris_major))	Iriartea_deltoidea))	(Leopoldinia_pulchra	(((Geonoma_undata	Manicaria_saccifera)	(Oenocarpus_bataua	(Pelagodoxa_henryana	Prestoea_acuminata)))	((((Burretiokentia_grandiflora	(Veitchia_spiralis	Kentiopsis_piersoniorum))	(Heterospathe_cagayanensis	Hydriastele_microspadix))	Dypsis_decaryi)	Dictyosperma_album))))	((Sabal_domingensis	((Oenocarpus_minor	Podococcus_barteri)	Phoenix_dactylifera))	Serenoa_repens))	Pseudophoenix_vinifera)	Nypa_fruticans);
(((Sabal_domingensis	(((Oenocarpus_minor	Podococcus_barteri)	Phoenix_dactylifera)	Serenoa_repens))	((((Roystonea_regia	Iriartea_deltoidea)	(Orania_palindan	Sclerosperma_profizianum))	((Chamaedorea_seifrizii	Pseudophoenix_vinifera)	(((Geonoma_undata	Manicaria_saccifera)	((Oenocarpus_bataua	Prestoea_acuminata)	Pelagodoxa_henryana))	((((Veitchia_spiralis	Kentiopsis_piersoniorum)	((Leopoldinia_pulchra	(Burretiokentia_grandiflora	Heterospathe_cagayanensis))	Hydriastele_microspadix))	Dypsis_decaryi)	Dictyosperma_album))))	(((Reinhardtia_paiewonskiana	Reinhardtia_latisecta)	(Reinhardtia_gracilis	Reinhardtia_simplex))	(Attalea_speciosa	Bactris_major))))	Nypa_fruticans);
(((Serenoa_repens	(Sabal_domingensis	Phoenix_dactylifera))	(((((Heterospathe_cagayanensis	(Kentiopsis_piersoniorum	(Veitchia_spiralis	(((Burretiokentia_grandiflora	(Hydriastele_microspadix	((Oenocarpus_minor	Dictyosperma_album)	((Oenocarpus_bataua	Prestoea_acuminata)	Pelagodoxa_henryana))))	(Geonoma_undata	Manicaria_saccifera))	Dypsis_decaryi))))	((Roystonea_regia	Iriartea_deltoidea)	(Orania_palindan	(Podococcus_barteri	Sclerosperma_profizianum))))	(Chamaedorea_seifrizii	Pseudophoenix_vinifera))	Leopoldinia_pulchra)	(((Reinhardtia_paiewonskiana	Reinhardtia_latisecta)	(Reinhardtia_gracilis	Reinhardtia_simplex))	(Attalea_speciosa	Bactris_major))))	Nypa_fruticans);
((((Podococcus_barteri	Oenocarpus_minor)	Serenoa_repens)	(((((Chamaedorea_seifrizii	(Leopoldinia_pulchra	((Burretiokentia_grandiflora	Heterospathe_cagayanensis)	(Kentiopsis_piersoniorum	(Hydriastele_microspadix	((((Geonoma_undata	Manicaria_saccifera)	((Oenocarpus_bataua	Prestoea_acuminata)	Pelagodoxa_henryana))	Dictyosperma_album)	(Veitchia_spiralis	Dypsis_decaryi)))))))	((Orania_palindan	Sclerosperma_profizianum)	(Roystonea_regia	Iriartea_deltoidea)))	(Attalea_speciosa	(Bactris_major	((Reinhardtia_paiewonskiana	Reinhardtia_latisecta)	(Reinhardtia_gracilis	Reinhardtia_simplex)))))	Pseudophoenix_vinifera)	(Sabal_domingensis	Phoenix_dactylifera)))	Nypa_fruticans);
((Serenoa_repens	(((((Iriartea_deltoidea	Roystonea_regia)	(Orania_palindan	(Podococcus_barteri	Sclerosperma_profizianum)))	((Pseudophoenix_vinifera	Chamaedorea_seifrizii)	(((Geonoma_undata	Manicaria_saccifera)	((Oenocarpus_bataua	Prestoea_acuminata)	(Pelagodoxa_henryana	Dictyosperma_album)))	(Dypsis_decaryi	((Veitchia_spiralis	(((Leopoldinia_pulchra	Burretiokentia_grandiflora)	Heterospathe_cagayanensis)	Kentiopsis_piersoniorum))	Hydriastele_microspadix)))))	(((Reinhardtia_paiewonskiana	Reinhardtia_latisecta)	(Reinhardtia_gracilis	Reinhardtia_simplex))	(Attalea_speciosa	(Oenocarpus_minor	Bactris_major))))	(Sabal_domingensis	Phoenix_dactylifera)))	Nypa_fruticans);
(((Serenoa_repens	Phoenix_dactylifera)	((((((Orania_palindan	Attalea_speciosa)	((Chamaedorea_seifrizii	(Sclerosperma_profizianum	(Oenocarpus_minor	Bactris_major)))	Podococcus_barteri))	(Iriartea_deltoidea	Roystonea_regia))	(Pseudophoenix_vinifera	(((Geonoma_undata	Manicaria_saccifera)	(((Leopoldinia_pulchra	Oenocarpus_bataua)	Prestoea_acuminata)	Pelagodoxa_henryana))	((Dictyosperma_album	Dypsis_decaryi)	(((Burretiokentia_grandiflora	Heterospathe_cagayanensis)	(Veitchia_spiralis	Kentiopsis_piersoniorum))	Hydriastele_microspadix)))))	((Reinhardtia_paiewonskiana	Reinhardtia_latisecta)	(Reinhardtia_gracilis	Reinhardtia_simplex)))	Sabal_domingensis))	Nypa_fruticans);
(((((Reinhardtia_paiewonskiana	Reinhardtia_latisecta)	(Reinhardtia_gracilis	Reinhardtia_simplex))	((Oenocarpus_minor	Bactris_major)	((((Pseudophoenix_vinifera	((((Geonoma_undata	Manicaria_saccifera)	((Oenocarpus_bataua	Prestoea_acuminata)	Pelagodoxa_henryana))	((Heterospathe_cagayanensis	(Dictyosperma_album	Dypsis_decaryi))	((Burretiokentia_grandiflora	(Veitchia_spiralis	Kentiopsis_piersoniorum))	Hydriastele_microspadix)))	Leopoldinia_pulchra))	Chamaedorea_seifrizii)	((Podococcus_barteri	(Iriartea_deltoidea	Roystonea_regia))	(Sclerosperma_profizianum	Orania_palindan)))	Attalea_speciosa)))	(Serenoa_repens	(Phoenix_dactylifera	Sabal_domingensis)))	Nypa_fruticans);
(((((Attalea_speciosa	((Reinhardtia_paiewonskiana	Reinhardtia_latisecta)	(Reinhardtia_gracilis	Reinhardtia_simplex)))	(((((Geonoma_undata	Manicaria_saccifera)	(((Dypsis_decaryi	(((Heterospathe_cagayanensis	Burretiokentia_grandiflora)	(Veitchia_spiralis	Kentiopsis_piersoniorum))	Hydriastele_microspadix))	Dictyosperma_album)	((Oenocarpus_bataua	Prestoea_acuminata)	Pelagodoxa_henryana)))	Leopoldinia_pulchra)	(((Oenocarpus_minor	Podococcus_barteri)	(Iriartea_deltoidea	Roystonea_regia))	(Sclerosperma_profizianum	Orania_palindan)))	(Serenoa_repens	(Phoenix_dactylifera	Sabal_domingensis))))	Bactris_major)	(Pseudophoenix_vinifera	Chamaedorea_seifrizii))	Nypa_fruticans);
(((Serenoa_repens	((Sabal_domingensis	Phoenix_dactylifera)	((Pseudophoenix_vinifera	(Chamaedorea_seifrizii	(Leopoldinia_pulchra	((Geonoma_undata	Manicaria_saccifera)	((Pelagodoxa_henryana	(Oenocarpus_bataua	Prestoea_acuminata))	((((Burretiokentia_grandiflora	Heterospathe_cagayanensis)	(Hydriastele_microspadix	(Veitchia_spiralis	Kentiopsis_piersoniorum)))	Dypsis_decaryi)	Dictyosperma_album))))))	((Roystonea_regia	(Sclerosperma_profizianum	Orania_palindan))	(Iriartea_deltoidea	((Bactris_major	Attalea_speciosa)	((Reinhardtia_simplex	Reinhardtia_gracilis)	((Oenocarpus_minor	Reinhardtia_latisecta)	Reinhardtia_paiewonskiana))))))))	Podococcus_barteri)	Nypa_fruticans);
(((Serenoa_repens	(Sabal_domingensis	(Phoenix_dactylifera	((Pseudophoenix_vinifera	((((Geonoma_undata	Manicaria_saccifera)	(Oenocarpus_bataua	Prestoea_acuminata))	(((((Veitchia_spiralis	Kentiopsis_piersoniorum)	((Leopoldinia_pulchra	Burretiokentia_grandiflora)	Heterospathe_cagayanensis))	Hydriastele_microspadix)	Dypsis_decaryi)	Dictyosperma_album))	Pelagodoxa_henryana))	(Chamaedorea_seifrizii	((Podococcus_barteri	(Roystonea_regia	(Sclerosperma_profizianum	Orania_palindan)))	((Iriartea_deltoidea	(Attalea_speciosa	Bactris_major))	((Reinhardtia_simplex	Reinhardtia_gracilis)	(Reinhardtia_latisecta	Reinhardtia_paiewonskiana)))))))))	Oenocarpus_minor)	Nypa_fruticans);
((Serenoa_repens	((((Leopoldinia_pulchra	Sabal_domingensis)	Phoenix_dactylifera)	(((Chamaedorea_seifrizii	Pseudophoenix_vinifera)	((Roystonea_regia	(Sclerosperma_profizianum	Orania_palindan))	((((Oenocarpus_minor	Bactris_major)	Attalea_speciosa)	((Reinhardtia_simplex	Reinhardtia_gracilis)	(Reinhardtia_latisecta	Reinhardtia_paiewonskiana)))	Iriartea_deltoidea)))	(((Geonoma_undata	Manicaria_saccifera)	(Prestoea_acuminata	Pelagodoxa_henryana))	(Oenocarpus_bataua	((((Kentiopsis_piersoniorum	(Heterospathe_cagayanensis	Burretiokentia_grandiflora))	(Veitchia_spiralis	Hydriastele_microspadix))	Dypsis_decaryi)	Dictyosperma_album)))))	Podococcus_barteri))	Nypa_fruticans);
(((((Chamaedorea_seifrizii	(((Bactris_major	Attalea_speciosa)	((Reinhardtia_simplex	(Oenocarpus_minor	Reinhardtia_gracilis))	(Reinhardtia_latisecta	Reinhardtia_paiewonskiana)))	Iriartea_deltoidea))	((Podococcus_barteri	(Sclerosperma_profizianum	Orania_palindan))	Roystonea_regia))	(Pseudophoenix_vinifera	((((Prestoea_acuminata	(Geonoma_undata	Manicaria_saccifera))	(Pelagodoxa_henryana	Oenocarpus_bataua))	((((Kentiopsis_piersoniorum	(Heterospathe_cagayanensis	Burretiokentia_grandiflora))	(Veitchia_spiralis	Dypsis_decaryi))	Hydriastele_microspadix)	Dictyosperma_album))	Leopoldinia_pulchra)))	(Serenoa_repens	(Sabal_domingensis	Phoenix_dactylifera)))	Nypa_fruticans);
((Pseudophoenix_vinifera	((Serenoa_repens	(Sabal_domingensis	Phoenix_dactylifera))	((((Reinhardtia_simplex	(Oenocarpus_minor	Reinhardtia_gracilis))	(Reinhardtia_latisecta	Reinhardtia_paiewonskiana))	(((Manicaria_saccifera	(Prestoea_acuminata	Geonoma_undata))	(((((Veitchia_spiralis	Kentiopsis_piersoniorum)	(Hydriastele_microspadix	Heterospathe_cagayanensis))	Dypsis_decaryi)	Dictyosperma_album)	(Burretiokentia_grandiflora	Oenocarpus_bataua)))	Pelagodoxa_henryana))	(((Roystonea_regia	(Leopoldinia_pulchra	Sclerosperma_profizianum))	((Iriartea_deltoidea	(Podococcus_barteri	Orania_palindan))	Chamaedorea_seifrizii))	(Attalea_speciosa	Bactris_major)))))	Nypa_fruticans);
((Chamaedorea_seifrizii	(Bactris_major	((Leopoldinia_pulchra	Attalea_speciosa)	(((Reinhardtia_simplex	Reinhardtia_gracilis)	(Reinhardtia_latisecta	Reinhardtia_paiewonskiana))	(((Roystonea_regia	Iriartea_deltoidea)	(((Pseudophoenix_vinifera	((Prestoea_acuminata	(Geonoma_undata	Manicaria_saccifera))	(((Pelagodoxa_henryana	Dictyosperma_album)	((((Burretiokentia_grandiflora	Heterospathe_cagayanensis)	(Veitchia_spiralis	Kentiopsis_piersoniorum))	Dypsis_decaryi)	Hydriastele_microspadix))	Oenocarpus_bataua)))	(Orania_palindan	Sclerosperma_profizianum))	(Oenocarpus_minor	Podococcus_barteri)))	(Serenoa_repens	(Sabal_domingensis	Phoenix_dactylifera)))))))	Nypa_fruticans);
((Serenoa_repens	((Sabal_domingensis	((Oenocarpus_minor	Podococcus_barteri)	Phoenix_dactylifera))	(((Bactris_major	Attalea_speciosa)	((Reinhardtia_simplex	Reinhardtia_gracilis)	(Pseudophoenix_vinifera	(Reinhardtia_latisecta	Reinhardtia_paiewonskiana))))	((((Roystonea_regia	Sclerosperma_profizianum)	(Orania_palindan	Chamaedorea_seifrizii))	(((((Hydriastele_microspadix	((Burretiokentia_grandiflora	Heterospathe_cagayanensis)	(Veitchia_spiralis	Kentiopsis_piersoniorum)))	Dypsis_decaryi)	Dictyosperma_album)	(Geonoma_undata	Manicaria_saccifera))	(Pelagodoxa_henryana	((Leopoldinia_pulchra	Oenocarpus_bataua)	Prestoea_acuminata))))	Iriartea_deltoidea))))	Nypa_fruticans);
((Attalea_speciosa	((((Reinhardtia_simplex	Reinhardtia_gracilis)	(Reinhardtia_latisecta	Reinhardtia_paiewonskiana))	((((Sclerosperma_profizianum	Orania_palindan)	((Roystonea_regia	Iriartea_deltoidea)	(Oenocarpus_minor	Podococcus_barteri)))	((Pseudophoenix_vinifera	Chamaedorea_seifrizii)	((((((Hydriastele_microspadix	((Burretiokentia_grandiflora	Heterospathe_cagayanensis)	(Veitchia_spiralis	Kentiopsis_piersoniorum)))	Dypsis_decaryi)	Dictyosperma_album)	(Geonoma_undata	Manicaria_saccifera))	(Pelagodoxa_henryana	(Oenocarpus_bataua	Prestoea_acuminata)))	Leopoldinia_pulchra)))	(Serenoa_repens	(Phoenix_dactylifera	Sabal_domingensis))))	Bactris_major))	Nypa_fruticans);
((Serenoa_repens	((Phoenix_dactylifera	Sabal_domingensis)	(((((Reinhardtia_simplex	Reinhardtia_gracilis)	(Reinhardtia_latisecta	Reinhardtia_paiewonskiana))	(Attalea_speciosa	Bactris_major))	(((Roystonea_regia	Iriartea_deltoidea)	(Oenocarpus_minor	Podococcus_barteri))	(Sclerosperma_profizianum	Orania_palindan)))	((Leopoldinia_pulchra	(Pseudophoenix_vinifera	Chamaedorea_seifrizii))	(Pelagodoxa_henryana	((((((Veitchia_spiralis	Hydriastele_microspadix)	(Burretiokentia_grandiflora	Heterospathe_cagayanensis))	Kentiopsis_piersoniorum)	Dypsis_decaryi)	Dictyosperma_album)	((Geonoma_undata	Manicaria_saccifera)	(Oenocarpus_bataua	Prestoea_acuminata))))))))	Nypa_fruticans);
((Bactris_major	((Attalea_speciosa	(((((((((Hydriastele_microspadix	((Burretiokentia_grandiflora	Heterospathe_cagayanensis)	(Veitchia_spiralis	Kentiopsis_piersoniorum)))	Dypsis_decaryi)	Dictyosperma_album)	((Geonoma_undata	Manicaria_saccifera)	(Pelagodoxa_henryana	(Oenocarpus_bataua	Prestoea_acuminata))))	Chamaedorea_seifrizii)	((Leopoldinia_pulchra	Sclerosperma_profizianum)	Orania_palindan))	(Roystonea_regia	(Pseudophoenix_vinifera	(Oenocarpus_minor	Podococcus_barteri))))	Iriartea_deltoidea)	(Serenoa_repens	(Phoenix_dactylifera	Sabal_domingensis))))	((Reinhardtia_simplex	Reinhardtia_gracilis)	(Reinhardtia_latisecta	Reinhardtia_paiewonskiana))))	Nypa_fruticans);
((Leopoldinia_pulchra	((((((Iriartea_deltoidea	((Bactris_major	Oenocarpus_minor)	Attalea_speciosa))	((Reinhardtia_gracilis	Reinhardtia_simplex)	(Reinhardtia_latisecta	Reinhardtia_paiewonskiana)))	((Orania_palindan	Sclerosperma_profizianum)	Roystonea_regia))	(((Pelagodoxa_henryana	(Oenocarpus_bataua	Prestoea_acuminata))	(Manicaria_saccifera	Geonoma_undata))	((Dypsis_decaryi	Dictyosperma_album)	((Hydriastele_microspadix	(Burretiokentia_grandiflora	Heterospathe_cagayanensis))	(Kentiopsis_piersoniorum	Veitchia_spiralis)))))	(Chamaedorea_seifrizii	Pseudophoenix_vinifera))	(Podococcus_barteri	(Phoenix_dactylifera	(Serenoa_repens	Sabal_domingensis)))))	Nypa_fruticans);
((Serenoa_repens	((Sabal_domingensis	Phoenix_dactylifera)	(((((Iriartea_deltoidea	((Bactris_major	Attalea_speciosa)	((Reinhardtia_gracilis	Reinhardtia_simplex)	((Oenocarpus_minor	Reinhardtia_paiewonskiana)	Reinhardtia_latisecta))))	((Sclerosperma_profizianum	Roystonea_regia)	(Podococcus_barteri	Orania_palindan)))	(Chamaedorea_seifrizii	Pseudophoenix_vinifera))	(((Oenocarpus_bataua	Prestoea_acuminata)	(((((Hydriastele_microspadix	(Burretiokentia_grandiflora	Heterospathe_cagayanensis))	(Kentiopsis_piersoniorum	Veitchia_spiralis))	Dypsis_decaryi)	Dictyosperma_album)	(Manicaria_saccifera	Geonoma_undata)))	Pelagodoxa_henryana))	Leopoldinia_pulchra)))	Nypa_fruticans);
((Chamaedorea_seifrizii	(((((((Oenocarpus_minor	Bactris_major)	(Leopoldinia_pulchra	Attalea_speciosa))	((Reinhardtia_gracilis	Reinhardtia_simplex)	(Reinhardtia_paiewonskiana	Reinhardtia_latisecta)))	((Orania_palindan	Sclerosperma_profizianum)	(Roystonea_regia	Iriartea_deltoidea)))	((Oenocarpus_bataua	Prestoea_acuminata)	(((Dypsis_decaryi	Pelagodoxa_henryana)	((((Burretiokentia_grandiflora	Heterospathe_cagayanensis)	Veitchia_spiralis)	(Kentiopsis_piersoniorum	Dictyosperma_album))	Hydriastele_microspadix))	(Manicaria_saccifera	Geonoma_undata))))	(Sabal_domingensis	Pseudophoenix_vinifera))	((Podococcus_barteri	Serenoa_repens)	Phoenix_dactylifera)))	Nypa_fruticans);
(((((Oenocarpus_minor	Podococcus_barteri)	(Bactris_major	((Attalea_speciosa	((((Leopoldinia_pulchra	(((Oenocarpus_bataua	(((((Hydriastele_microspadix	Burretiokentia_grandiflora)	(Veitchia_spiralis	Kentiopsis_piersoniorum))	Heterospathe_cagayanensis)	Dypsis_decaryi)	Dictyosperma_album))	(Prestoea_acuminata	(Manicaria_saccifera	Geonoma_undata)))	Pelagodoxa_henryana))	((Orania_palindan	Sclerosperma_profizianum)	(Roystonea_regia	Iriartea_deltoidea)))	Pseudophoenix_vinifera)	(Phoenix_dactylifera	Sabal_domingensis)))	((Reinhardtia_gracilis	Reinhardtia_simplex)	(Reinhardtia_paiewonskiana	Reinhardtia_latisecta)))))	Serenoa_repens)	Chamaedorea_seifrizii)	Nypa_fruticans);
(((Podococcus_barteri	Serenoa_repens)	(Leopoldinia_pulchra	((Phoenix_dactylifera	Sabal_domingensis)	(((Attalea_speciosa	Bactris_major)	((Oenocarpus_minor	(Reinhardtia_gracilis	Reinhardtia_simplex))	(Reinhardtia_paiewonskiana	Reinhardtia_latisecta)))	((Pseudophoenix_vinifera	(Chamaedorea_seifrizii	((Manicaria_saccifera	Geonoma_undata)	(((Pelagodoxa_henryana	Dictyosperma_album)	(Prestoea_acuminata	Oenocarpus_bataua))	(Dypsis_decaryi	((Kentiopsis_piersoniorum	(Burretiokentia_grandiflora	Heterospathe_cagayanensis))	(Hydriastele_microspadix	Veitchia_spiralis)))))))	((Orania_palindan	Sclerosperma_profizianum)	(Roystonea_regia	Iriartea_deltoidea)))))))	Nypa_fruticans);
((Bactris_major	(((Reinhardtia_gracilis	Reinhardtia_simplex)	(Reinhardtia_paiewonskiana	Reinhardtia_latisecta))	((((Pseudophoenix_vinifera	(Chamaedorea_seifrizii	(((Manicaria_saccifera	Geonoma_undata)	(Pelagodoxa_henryana	(Prestoea_acuminata	Oenocarpus_bataua)))	(Dictyosperma_album	(((Leopoldinia_pulchra	(Burretiokentia_grandiflora	Heterospathe_cagayanensis))	(Kentiopsis_piersoniorum	Hydriastele_microspadix))	(Veitchia_spiralis	Dypsis_decaryi))))))	((Orania_palindan	Sclerosperma_profizianum)	(Roystonea_regia	Iriartea_deltoidea)))	((Podococcus_barteri	Oenocarpus_minor)	(Serenoa_repens	(Phoenix_dactylifera	Sabal_domingensis))))	Attalea_speciosa)))	Nypa_fruticans);
((Chamaedorea_seifrizii	((Leopoldinia_pulchra	((Phoenix_dactylifera	Sabal_domingensis)	((Podococcus_barteri	Oenocarpus_minor)	Serenoa_repens)))	((((Manicaria_saccifera	Geonoma_undata)	((Dictyosperma_album	(((Veitchia_spiralis	Kentiopsis_piersoniorum)	((Burretiokentia_grandiflora	Heterospathe_cagayanensis)	Hydriastele_microspadix))	Dypsis_decaryi))	(Pelagodoxa_henryana	(Prestoea_acuminata	Oenocarpus_bataua))))	((((Orania_palindan	Sclerosperma_profizianum)	(Roystonea_regia	Iriartea_deltoidea))	Attalea_speciosa)	((Reinhardtia_gracilis	Reinhardtia_simplex)	(Reinhardtia_paiewonskiana	Reinhardtia_latisecta))))	(Pseudophoenix_vinifera	Bactris_major))))	Nypa_fruticans);
((Serenoa_repens	((((Chamaedorea_seifrizii	((((Manicaria_saccifera	Geonoma_undata)	(Prestoea_acuminata	Oenocarpus_bataua))	((Pelagodoxa_henryana	((Oenocarpus_minor	Dictyosperma_album)	Dypsis_decaryi))	(((Veitchia_spiralis	Kentiopsis_piersoniorum)	(Burretiokentia_grandiflora	Heterospathe_cagayanensis))	Hydriastele_microspadix)))	(Orania_palindan	(Podococcus_barteri	(Leopoldinia_pulchra	Sclerosperma_profizianum)))))	(Roystonea_regia	Iriartea_deltoidea))	((Bactris_major	Attalea_speciosa)	(Pseudophoenix_vinifera	((Reinhardtia_gracilis	Reinhardtia_simplex)	(Reinhardtia_paiewonskiana	Reinhardtia_latisecta)))))	(Phoenix_dactylifera	Sabal_domingensis)))	Nypa_fruticans);
((Serenoa_repens	(((((Pseudophoenix_vinifera	Iriartea_deltoidea)	Roystonea_regia)	((((Oenocarpus_minor	Podococcus_barteri)	Sclerosperma_profizianum)	Orania_palindan)	(Chamaedorea_seifrizii	((Dictyosperma_album	(((((Heterospathe_cagayanensis	Leopoldinia_pulchra)	Burretiokentia_grandiflora)	Kentiopsis_piersoniorum)	(Hydriastele_microspadix	Veitchia_spiralis))	Dypsis_decaryi))	((Manicaria_saccifera	Geonoma_undata)	(Pelagodoxa_henryana	(Prestoea_acuminata	Oenocarpus_bataua)))))))	((Bactris_major	Attalea_speciosa)	((Reinhardtia_gracilis	Reinhardtia_simplex)	(Reinhardtia_paiewonskiana	Reinhardtia_latisecta))))	(Phoenix_dactylifera	Sabal_domingensis)))	Nypa_fruticans);
(((Serenoa_repens	((Chamaedorea_seifrizii	(((Pseudophoenix_vinifera	Iriartea_deltoidea)	((Bactris_major	(Leopoldinia_pulchra	Attalea_speciosa))	((Reinhardtia_gracilis	Reinhardtia_simplex)	(Reinhardtia_paiewonskiana	Reinhardtia_latisecta))))	((((Manicaria_saccifera	Geonoma_undata)	((Dictyosperma_album	((((Oenocarpus_minor	Burretiokentia_grandiflora)	(Heterospathe_cagayanensis	Kentiopsis_piersoniorum))	(Veitchia_spiralis	Dypsis_decaryi))	Hydriastele_microspadix))	(Pelagodoxa_henryana	(Prestoea_acuminata	Oenocarpus_bataua))))	Orania_palindan)	(Roystonea_regia	Sclerosperma_profizianum))))	(Phoenix_dactylifera	Sabal_domingensis)))	Podococcus_barteri)	Nypa_fruticans);
(((((((Pelagodoxa_henryana	Dictyosperma_album)	(Oenocarpus_bataua	Prestoea_acuminata))	((Dypsis_decaryi	((Hydriastele_microspadix	(Heterospathe_cagayanensis	Burretiokentia_grandiflora))	(Veitchia_spiralis	Kentiopsis_piersoniorum)))	(Geonoma_undata	Manicaria_saccifera)))	Leopoldinia_pulchra)	(((Phoenix_dactylifera	Sabal_domingensis)	(Podococcus_barteri	Serenoa_repens))	(((Orania_palindan	Chamaedorea_seifrizii)	(Roystonea_regia	Sclerosperma_profizianum))	(((((Reinhardtia_gracilis	Reinhardtia_simplex)	(Reinhardtia_paiewonskiana	Reinhardtia_latisecta))	Attalea_speciosa)	(Oenocarpus_minor	Bactris_major))	Iriartea_deltoidea))))	Pseudophoenix_vinifera)	Nypa_fruticans);
((Serenoa_repens	((((Bactris_major	((Reinhardtia_gracilis	Reinhardtia_simplex)	(Reinhardtia_paiewonskiana	Reinhardtia_latisecta)))	Attalea_speciosa)	((Orania_palindan	((Chamaedorea_seifrizii	Pseudophoenix_vinifera)	(((Dypsis_decaryi	((Oenocarpus_minor	Dictyosperma_album)	((Hydriastele_microspadix	(Veitchia_spiralis	Burretiokentia_grandiflora))	(Heterospathe_cagayanensis	Kentiopsis_piersoniorum))))	(Pelagodoxa_henryana	((Prestoea_acuminata	(Geonoma_undata	Manicaria_saccifera))	Oenocarpus_bataua)))	Leopoldinia_pulchra)))	(Iriartea_deltoidea	(Podococcus_barteri	(Roystonea_regia	Sclerosperma_profizianum)))))	(Phoenix_dactylifera	Sabal_domingensis)))	Nypa_fruticans);
((Serenoa_repens	(((((Reinhardtia_gracilis	Reinhardtia_simplex)	(Reinhardtia_paiewonskiana	Reinhardtia_latisecta))	(((Roystonea_regia	Iriartea_deltoidea)	(Sclerosperma_profizianum	(Podococcus_barteri	Oenocarpus_minor)))	(Bactris_major	(Attalea_speciosa	Orania_palindan))))	(Pseudophoenix_vinifera	(Chamaedorea_seifrizii	((Pelagodoxa_henryana	(Geonoma_undata	Manicaria_saccifera))	((Prestoea_acuminata	Oenocarpus_bataua)	(Dictyosperma_album	(Dypsis_decaryi	(Hydriastele_microspadix	(((Leopoldinia_pulchra	Heterospathe_cagayanensis)	Burretiokentia_grandiflora)	(Veitchia_spiralis	Kentiopsis_piersoniorum))))))))))	(Phoenix_dactylifera	Sabal_domingensis)))	Nypa_fruticans);
((Serenoa_repens	(Phoenix_dactylifera	(((((((Geonoma_undata	Manicaria_saccifera)	((Dictyosperma_album	Pelagodoxa_henryana)	(Prestoea_acuminata	Oenocarpus_bataua)))	(Dypsis_decaryi	(((Burretiokentia_grandiflora	Hydriastele_microspadix)	Heterospathe_cagayanensis)	(Veitchia_spiralis	Kentiopsis_piersoniorum))))	((Reinhardtia_gracilis	Reinhardtia_simplex)	(Reinhardtia_paiewonskiana	Reinhardtia_latisecta)))	((Orania_palindan	Sclerosperma_profizianum)	(((Roystonea_regia	Iriartea_deltoidea)	(Podococcus_barteri	(Chamaedorea_seifrizii	(Oenocarpus_minor	Bactris_major))))	Attalea_speciosa)))	(Leopoldinia_pulchra	Pseudophoenix_vinifera))	Sabal_domingensis)))	Nypa_fruticans);
((Pseudophoenix_vinifera	(((Dypsis_decaryi	((Kentiopsis_piersoniorum	(Heterospathe_cagayanensis	Burretiokentia_grandiflora))	(Hydriastele_microspadix	Veitchia_spiralis)))	((Geonoma_undata	Manicaria_saccifera)	((Dictyosperma_album	Pelagodoxa_henryana)	(Prestoea_acuminata	Oenocarpus_bataua))))	(((Serenoa_repens	(Phoenix_dactylifera	Sabal_domingensis))	Leopoldinia_pulchra)	(Chamaedorea_seifrizii	((Roystonea_regia	(Orania_palindan	(Podococcus_barteri	Sclerosperma_profizianum)))	(Iriartea_deltoidea	(Attalea_speciosa	((((Oenocarpus_minor	Reinhardtia_gracilis)	Reinhardtia_simplex)	(Reinhardtia_paiewonskiana	Reinhardtia_latisecta))	Bactris_major))))))))	Nypa_fruticans);
((Pseudophoenix_vinifera	((((Geonoma_undata	Manicaria_saccifera)	((Kentiopsis_piersoniorum	Veitchia_spiralis)	((Dypsis_decaryi	((Leopoldinia_pulchra	(Oenocarpus_minor	Dictyosperma_album))	(Heterospathe_cagayanensis	Burretiokentia_grandiflora)))	Hydriastele_microspadix)))	((Prestoea_acuminata	Oenocarpus_bataua)	Pelagodoxa_henryana))	((Serenoa_repens	(Phoenix_dactylifera	Sabal_domingensis))	((Iriartea_deltoidea	(Attalea_speciosa	(((Reinhardtia_gracilis	Reinhardtia_simplex)	(Reinhardtia_paiewonskiana	Reinhardtia_latisecta))	Bactris_major)))	(((Orania_palindan	Sclerosperma_profizianum)	(Chamaedorea_seifrizii	Roystonea_regia))	Podococcus_barteri)))))	Nypa_fruticans);
((Serenoa_repens	((Phoenix_dactylifera	Sabal_domingensis)	(((((Geonoma_undata	Manicaria_saccifera)	((Prestoea_acuminata	Oenocarpus_bataua)	Pelagodoxa_henryana))	(((Veitchia_spiralis	Dypsis_decaryi)	(((Burretiokentia_grandiflora	Leopoldinia_pulchra)	Heterospathe_cagayanensis)	Dictyosperma_album))	(Kentiopsis_piersoniorum	Hydriastele_microspadix)))	(Chamaedorea_seifrizii	((Iriartea_deltoidea	(Attalea_speciosa	(((Reinhardtia_gracilis	Reinhardtia_simplex)	(Reinhardtia_paiewonskiana	(Oenocarpus_minor	Reinhardtia_latisecta)))	Bactris_major)))	((Orania_palindan	Podococcus_barteri)	(Sclerosperma_profizianum	Roystonea_regia)))))	Pseudophoenix_vinifera)))	Nypa_fruticans);
((Pseudophoenix_vinifera	((((Orania_palindan	(((Serenoa_repens	(Phoenix_dactylifera	Sabal_domingensis))	((Reinhardtia_gracilis	Reinhardtia_simplex)	(Reinhardtia_paiewonskiana	Reinhardtia_latisecta)))	(Bactris_major	Attalea_speciosa)))	((Iriartea_deltoidea	(Oenocarpus_minor	Podococcus_barteri))	(Sclerosperma_profizianum	Roystonea_regia)))	(Chamaedorea_seifrizii	(((Geonoma_undata	Manicaria_saccifera)	((Prestoea_acuminata	(Burretiokentia_grandiflora	Oenocarpus_bataua))	Pelagodoxa_henryana))	((((Veitchia_spiralis	Kentiopsis_piersoniorum)	Heterospathe_cagayanensis)	Hydriastele_microspadix)	(Dypsis_decaryi	Dictyosperma_album)))))	Leopoldinia_pulchra))	Nypa_fruticans);
(((Pseudophoenix_vinifera	Bactris_major)	(Attalea_speciosa	((((Reinhardtia_gracilis	Reinhardtia_simplex)	(Reinhardtia_paiewonskiana	Reinhardtia_latisecta))	((((((Kentiopsis_piersoniorum	(Heterospathe_cagayanensis	Burretiokentia_grandiflora))	Hydriastele_microspadix)	(Dypsis_decaryi	Veitchia_spiralis))	(Geonoma_undata	Manicaria_saccifera))	((Prestoea_acuminata	Oenocarpus_bataua)	((Leopoldinia_pulchra	Dictyosperma_album)	Pelagodoxa_henryana)))	(((Sclerosperma_profizianum	Roystonea_regia)	(Chamaedorea_seifrizii	(((Oenocarpus_minor	Serenoa_repens)	(Phoenix_dactylifera	Sabal_domingensis))	Podococcus_barteri)))	Orania_palindan)))	Iriartea_deltoidea)))	Nypa_fruticans);
(((Leopoldinia_pulchra	Sclerosperma_profizianum)	(Roystonea_regia	((((Bactris_major	(((Reinhardtia_gracilis	Reinhardtia_simplex)	(Reinhardtia_paiewonskiana	Reinhardtia_latisecta))	Pseudophoenix_vinifera))	Attalea_speciosa)	((Chamaedorea_seifrizii	((((Prestoea_acuminata	Oenocarpus_bataua)	((Oenocarpus_minor	Dictyosperma_album)	Pelagodoxa_henryana))	(((Veitchia_spiralis	Kentiopsis_piersoniorum)	(Heterospathe_cagayanensis	(Hydriastele_microspadix	Burretiokentia_grandiflora)))	Dypsis_decaryi))	(Geonoma_undata	Manicaria_saccifera)))	((Phoenix_dactylifera	Sabal_domingensis)	(Podococcus_barteri	Serenoa_repens))))	(Iriartea_deltoidea	Orania_palindan))))	Nypa_fruticans);
((Serenoa_repens	((((Bactris_major	(Reinhardtia_simplex	((Reinhardtia_gracilis	Reinhardtia_latisecta)	Reinhardtia_paiewonskiana)))	Attalea_speciosa)	(((Oenocarpus_minor	Podococcus_barteri)	(Iriartea_deltoidea	Roystonea_regia))	((Pseudophoenix_vinifera	Chamaedorea_seifrizii)	((Orania_palindan	Sclerosperma_profizianum)	((((((Burretiokentia_grandiflora	Heterospathe_cagayanensis)	Kentiopsis_piersoniorum)	Veitchia_spiralis)	Hydriastele_microspadix)	(Dypsis_decaryi	(Pelagodoxa_henryana	Dictyosperma_album)))	((Prestoea_acuminata	(Leopoldinia_pulchra	Oenocarpus_bataua))	(Manicaria_saccifera	Geonoma_undata)))))))	(Sabal_domingensis	Phoenix_dactylifera)))	Nypa_fruticans);
((((((Podococcus_barteri	Sclerosperma_profizianum)	Orania_palindan)	Roystonea_regia)	(((Bactris_major	(((Oenocarpus_minor	Reinhardtia_gracilis)	Reinhardtia_simplex)	(Reinhardtia_latisecta	Reinhardtia_paiewonskiana)))	(Leopoldinia_pulchra	Attalea_speciosa))	Iriartea_deltoidea))	((Serenoa_repens	(Sabal_domingensis	Phoenix_dactylifera))	((Pseudophoenix_vinifera	Chamaedorea_seifrizii)	(((Pelagodoxa_henryana	(Prestoea_acuminata	Oenocarpus_bataua))	(Manicaria_saccifera	Geonoma_undata))	(((Kentiopsis_piersoniorum	Hydriastele_microspadix)	((Burretiokentia_grandiflora	Heterospathe_cagayanensis)	Veitchia_spiralis))	(Dictyosperma_album	Dypsis_decaryi))))))	Nypa_fruticans);
((Attalea_speciosa	(Bactris_major	((((Podococcus_barteri	(Roystonea_regia	Iriartea_deltoidea))	(Sclerosperma_profizianum	Orania_palindan))	((Phoenix_dactylifera	(Serenoa_repens	Sabal_domingensis))	((Pseudophoenix_vinifera	Chamaedorea_seifrizii)	(((((Veitchia_spiralis	Kentiopsis_piersoniorum)	((Leopoldinia_pulchra	(Burretiokentia_grandiflora	Heterospathe_cagayanensis))	Hydriastele_microspadix))	(Dictyosperma_album	Dypsis_decaryi))	(Pelagodoxa_henryana	(Prestoea_acuminata	Oenocarpus_bataua)))	(Manicaria_saccifera	Geonoma_undata)))))	(((Oenocarpus_minor	Reinhardtia_gracilis)	Reinhardtia_simplex)	(Reinhardtia_latisecta	Reinhardtia_paiewonskiana)))))	Nypa_fruticans);
((((Attalea_speciosa	((Oenocarpus_minor	((Phoenix_dactylifera	Sabal_domingensis)	Serenoa_repens))	(((Pseudophoenix_vinifera	Chamaedorea_seifrizii)	(((Dictyosperma_album	(((Veitchia_spiralis	Kentiopsis_piersoniorum)	((Burretiokentia_grandiflora	Heterospathe_cagayanensis)	Hydriastele_microspadix))	Dypsis_decaryi))	((Leopoldinia_pulchra	Pelagodoxa_henryana)	(Prestoea_acuminata	Oenocarpus_bataua)))	(Manicaria_saccifera	Geonoma_undata)))	(Podococcus_barteri	((Roystonea_regia	Iriartea_deltoidea)	(Sclerosperma_profizianum	Orania_palindan))))))	((Reinhardtia_gracilis	Reinhardtia_simplex)	(Reinhardtia_latisecta	Reinhardtia_paiewonskiana)))	Bactris_major)	Nypa_fruticans);
(((((Chamaedorea_seifrizii	(Podococcus_barteri	((Roystonea_regia	Iriartea_deltoidea)	(Sclerosperma_profizianum	Orania_palindan))))	(Pseudophoenix_vinifera	(((Pelagodoxa_henryana	(Prestoea_acuminata	Oenocarpus_bataua))	((Dictyosperma_album	((((Burretiokentia_grandiflora	Heterospathe_cagayanensis)	(Veitchia_spiralis	Kentiopsis_piersoniorum))	Hydriastele_microspadix)	Dypsis_decaryi))	(Manicaria_saccifera	Geonoma_undata)))	Leopoldinia_pulchra)))	(Phoenix_dactylifera	(Sabal_domingensis	Serenoa_repens)))	(((Reinhardtia_gracilis	Reinhardtia_simplex)	(Reinhardtia_latisecta	Reinhardtia_paiewonskiana))	(Attalea_speciosa	(Oenocarpus_minor	Bactris_major))))	Nypa_fruticans);
(((Podococcus_barteri	((Roystonea_regia	Sclerosperma_profizianum)	((((Chamaedorea_seifrizii	Pseudophoenix_vinifera)	(((Dictyosperma_album	Pelagodoxa_henryana)	(Prestoea_acuminata	Oenocarpus_bataua))	(((Dypsis_decaryi	(Hydriastele_microspadix	(((Leopoldinia_pulchra	Burretiokentia_grandiflora)	Heterospathe_cagayanensis)	(Veitchia_spiralis	Kentiopsis_piersoniorum))))	Geonoma_undata)	Manicaria_saccifera)))	(Serenoa_repens	(Phoenix_dactylifera	Sabal_domingensis)))	(((((Oenocarpus_minor	Reinhardtia_gracilis)	Reinhardtia_simplex)	(Reinhardtia_latisecta	Reinhardtia_paiewonskiana))	(Attalea_speciosa	Bactris_major))	Iriartea_deltoidea))))	Orania_palindan)	Nypa_fruticans);
((Pseudophoenix_vinifera	((((Podococcus_barteri	Serenoa_repens)	Phoenix_dactylifera)	Sabal_domingensis)	(((((Attalea_speciosa	((Oenocarpus_minor	Bactris_major)	((Reinhardtia_gracilis	Reinhardtia_simplex)	(Reinhardtia_latisecta	Reinhardtia_paiewonskiana))))	Chamaedorea_seifrizii)	(Iriartea_deltoidea	Roystonea_regia))	(Orania_palindan	Sclerosperma_profizianum))	(((Leopoldinia_pulchra	Pelagodoxa_henryana)	(Prestoea_acuminata	Oenocarpus_bataua))	((Geonoma_undata	Manicaria_saccifera)	(((Hydriastele_microspadix	(Burretiokentia_grandiflora	Heterospathe_cagayanensis))	(Veitchia_spiralis	Kentiopsis_piersoniorum))	(Dictyosperma_album	Dypsis_decaryi)))))))	Nypa_fruticans);
((((((((Prestoea_acuminata	Oenocarpus_bataua)	Pelagodoxa_henryana)	(Geonoma_undata	Manicaria_saccifera))	((((Dypsis_decaryi	(Burretiokentia_grandiflora	Heterospathe_cagayanensis))	(Veitchia_spiralis	Kentiopsis_piersoniorum))	Hydriastele_microspadix)	Dictyosperma_album))	Leopoldinia_pulchra)	((((Attalea_speciosa	((Reinhardtia_gracilis	Reinhardtia_simplex)	(Reinhardtia_latisecta	Reinhardtia_paiewonskiana)))	Bactris_major)	(Serenoa_repens	(Phoenix_dactylifera	Sabal_domingensis)))	(((Iriartea_deltoidea	Roystonea_regia)	((Oenocarpus_minor	Podococcus_barteri)	(Orania_palindan	Sclerosperma_profizianum)))	Chamaedorea_seifrizii)))	Pseudophoenix_vinifera)	Nypa_fruticans);
((((((Iriartea_deltoidea	Roystonea_regia)	(((Oenocarpus_minor	Podococcus_barteri)	(Serenoa_repens	(Phoenix_dactylifera	Sabal_domingensis)))	Chamaedorea_seifrizii))	((((Attalea_speciosa	((Reinhardtia_gracilis	Reinhardtia_simplex)	(Reinhardtia_latisecta	Reinhardtia_paiewonskiana)))	Bactris_major)	Orania_palindan)	(((((((Burretiokentia_grandiflora	Heterospathe_cagayanensis)	Hydriastele_microspadix)	(Veitchia_spiralis	Kentiopsis_piersoniorum))	Dypsis_decaryi)	(Dictyosperma_album	((Prestoea_acuminata	Oenocarpus_bataua)	Pelagodoxa_henryana)))	(Geonoma_undata	Manicaria_saccifera))	Leopoldinia_pulchra)))	Sclerosperma_profizianum)	Pseudophoenix_vinifera)	Nypa_fruticans);
(((((((Reinhardtia_gracilis	Reinhardtia_simplex)	(Reinhardtia_latisecta	Reinhardtia_paiewonskiana))	(Bactris_major	Attalea_speciosa))	((Iriartea_deltoidea	Pseudophoenix_vinifera)	((Orania_palindan	(Roystonea_regia	Sclerosperma_profizianum))	(((Prestoea_acuminata	(Leopoldinia_pulchra	Oenocarpus_bataua))	(Geonoma_undata	Manicaria_saccifera))	((Pelagodoxa_henryana	Dictyosperma_album)	(Dypsis_decaryi	(((Veitchia_spiralis	Kentiopsis_piersoniorum)	(Burretiokentia_grandiflora	Heterospathe_cagayanensis))	Hydriastele_microspadix)))))))	(Phoenix_dactylifera	Sabal_domingensis))	((Chamaedorea_seifrizii	Serenoa_repens)	(Oenocarpus_minor	Podococcus_barteri)))	Nypa_fruticans);
((((Pelagodoxa_henryana	((Dypsis_decaryi	(((Burretiokentia_grandiflora	Leopoldinia_pulchra)	Heterospathe_cagayanensis)	Dictyosperma_album))	(Hydriastele_microspadix	(Kentiopsis_piersoniorum	Veitchia_spiralis))))	((Oenocarpus_bataua	Prestoea_acuminata)	(Manicaria_saccifera	Geonoma_undata)))	(((((Bactris_major	(Pseudophoenix_vinifera	((Reinhardtia_latisecta	Reinhardtia_paiewonskiana)	(Reinhardtia_gracilis	Reinhardtia_simplex))))	Attalea_speciosa)	Iriartea_deltoidea)	((Orania_palindan	(Phoenix_dactylifera	(Sabal_domingensis	Serenoa_repens)))	((Sclerosperma_profizianum	Roystonea_regia)	(Podococcus_barteri	Oenocarpus_minor))))	Chamaedorea_seifrizii))	Nypa_fruticans);
((((Phoenix_dactylifera	Sabal_domingensis)	(((((Roystonea_regia	Iriartea_deltoidea)	(Orania_palindan	Sclerosperma_profizianum))	(Chamaedorea_seifrizii	((Bactris_major	((Reinhardtia_latisecta	Reinhardtia_paiewonskiana)	(Reinhardtia_gracilis	Reinhardtia_simplex)))	Attalea_speciosa)))	((Leopoldinia_pulchra	((((((Kentiopsis_piersoniorum	Veitchia_spiralis)	(Heterospathe_cagayanensis	Burretiokentia_grandiflora))	Hydriastele_microspadix)	(Dypsis_decaryi	Dictyosperma_album))	(Pelagodoxa_henryana	Oenocarpus_bataua))	(Prestoea_acuminata	(Manicaria_saccifera	Geonoma_undata))))	Pseudophoenix_vinifera))	(Podococcus_barteri	Oenocarpus_minor)))	Serenoa_repens)	Nypa_fruticans);
((((((Kentiopsis_piersoniorum	((((Veitchia_spiralis	Dypsis_decaryi)	(Heterospathe_cagayanensis	(Leopoldinia_pulchra	Burretiokentia_grandiflora)))	((Manicaria_saccifera	Geonoma_undata)	((Oenocarpus_bataua	Prestoea_acuminata)	(Pelagodoxa_henryana	Dictyosperma_album))))	Hydriastele_microspadix))	(Chamaedorea_seifrizii	(((Bactris_major	((Reinhardtia_latisecta	Reinhardtia_paiewonskiana)	(Reinhardtia_gracilis	Reinhardtia_simplex)))	Attalea_speciosa)	((Roystonea_regia	Iriartea_deltoidea)	(Orania_palindan	(Podococcus_barteri	Sclerosperma_profizianum))))))	Pseudophoenix_vinifera)	((Oenocarpus_minor	Phoenix_dactylifera)	Sabal_domingensis))	Serenoa_repens)	Nypa_fruticans);
(((Oenocarpus_minor	Bactris_major)	(Attalea_speciosa	((((Phoenix_dactylifera	Sabal_domingensis)	(Podococcus_barteri	Serenoa_repens))	((Iriartea_deltoidea	(Roystonea_regia	Sclerosperma_profizianum))	(Orania_palindan	((((Prestoea_acuminata	(Manicaria_saccifera	Geonoma_undata))	((Pseudophoenix_vinifera	(Dictyosperma_album	((((Veitchia_spiralis	Kentiopsis_piersoniorum)	(Heterospathe_cagayanensis	Hydriastele_microspadix))	Burretiokentia_grandiflora)	Dypsis_decaryi)))	Oenocarpus_bataua))	Pelagodoxa_henryana)	Chamaedorea_seifrizii))))	(Leopoldinia_pulchra	((Reinhardtia_latisecta	Reinhardtia_paiewonskiana)	(Reinhardtia_gracilis	Reinhardtia_simplex))))))	Nypa_fruticans);
((Bactris_major	(((((Phoenix_dactylifera	Sabal_domingensis)	Serenoa_repens)	(Iriartea_deltoidea	((Roystonea_regia	((Podococcus_barteri	Sclerosperma_profizianum)	Orania_palindan))	(((Leopoldinia_pulchra	((Pelagodoxa_henryana	(Oenocarpus_bataua	Prestoea_acuminata))	(((Dictyosperma_album	Dypsis_decaryi)	((Veitchia_spiralis	Kentiopsis_piersoniorum)	((Burretiokentia_grandiflora	Heterospathe_cagayanensis)	Hydriastele_microspadix)))	(Manicaria_saccifera	Geonoma_undata))))	Chamaedorea_seifrizii)	Pseudophoenix_vinifera))))	Attalea_speciosa)	(((Oenocarpus_minor	Reinhardtia_latisecta)	Reinhardtia_paiewonskiana)	(Reinhardtia_gracilis	Reinhardtia_simplex))))	Nypa_fruticans);
((Bactris_major	((((((Leopoldinia_pulchra	((Pseudophoenix_vinifera	Chamaedorea_seifrizii)	(Roystonea_regia	Iriartea_deltoidea)))	(Sclerosperma_profizianum	Orania_palindan))	((Pelagodoxa_henryana	(Oenocarpus_bataua	Prestoea_acuminata))	((Heterospathe_cagayanensis	(((Hydriastele_microspadix	(Oenocarpus_minor	(Kentiopsis_piersoniorum	Dictyosperma_album)))	Dypsis_decaryi)	(Veitchia_spiralis	Burretiokentia_grandiflora)))	(Manicaria_saccifera	Geonoma_undata))))	(((Podococcus_barteri	Phoenix_dactylifera)	Sabal_domingensis)	Serenoa_repens))	Attalea_speciosa)	((Reinhardtia_latisecta	Reinhardtia_paiewonskiana)	(Reinhardtia_gracilis	Reinhardtia_simplex))))	Nypa_fruticans);
((Bactris_major	(((((Roystonea_regia	Iriartea_deltoidea)	((Sclerosperma_profizianum	Orania_palindan)	(Podococcus_barteri	Oenocarpus_minor)))	((Pseudophoenix_vinifera	(((Phoenix_dactylifera	Sabal_domingensis)	Serenoa_repens)	Leopoldinia_pulchra))	(Chamaedorea_seifrizii	(((Pelagodoxa_henryana	(Oenocarpus_bataua	Prestoea_acuminata))	(Manicaria_saccifera	Geonoma_undata))	(((((Burretiokentia_grandiflora	Heterospathe_cagayanensis)	(Kentiopsis_piersoniorum	Dictyosperma_album))	Veitchia_spiralis)	Hydriastele_microspadix)	Dypsis_decaryi)))))	Attalea_speciosa)	((Reinhardtia_latisecta	Reinhardtia_paiewonskiana)	(Reinhardtia_gracilis	Reinhardtia_simplex))))	Nypa_fruticans);
((Pseudophoenix_vinifera	(((Phoenix_dactylifera	Sabal_domingensis)	Serenoa_repens)	(((Oenocarpus_bataua	Prestoea_acuminata)	((Manicaria_saccifera	Geonoma_undata)	((((Burretiokentia_grandiflora	Heterospathe_cagayanensis)	((Leopoldinia_pulchra	Pelagodoxa_henryana)	(Oenocarpus_minor	Dictyosperma_album)))	((Kentiopsis_piersoniorum	Veitchia_spiralis)	Hydriastele_microspadix))	Dypsis_decaryi)))	((Iriartea_deltoidea	((((Reinhardtia_latisecta	Reinhardtia_paiewonskiana)	(Reinhardtia_gracilis	Reinhardtia_simplex))	Bactris_major)	Attalea_speciosa))	(((Sclerosperma_profizianum	Roystonea_regia)	(Orania_palindan	Podococcus_barteri))	Chamaedorea_seifrizii)))))	Nypa_fruticans);
((Pseudophoenix_vinifera	(((Phoenix_dactylifera	Sabal_domingensis)	Serenoa_repens)	(((Oenocarpus_bataua	((Prestoea_acuminata	(Manicaria_saccifera	Geonoma_undata))	((Pelagodoxa_henryana	Dictyosperma_album)	(Dypsis_decaryi	((Heterospathe_cagayanensis	((Kentiopsis_piersoniorum	Veitchia_spiralis)	Hydriastele_microspadix))	Burretiokentia_grandiflora)))))	Leopoldinia_pulchra)	(((Orania_palindan	((Iriartea_deltoidea	((((Reinhardtia_latisecta	Reinhardtia_paiewonskiana)	(Reinhardtia_gracilis	Reinhardtia_simplex))	Bactris_major)	Attalea_speciosa))	(Oenocarpus_minor	Podococcus_barteri)))	(Sclerosperma_profizianum	Roystonea_regia))	Chamaedorea_seifrizii))))	Nypa_fruticans);
((((Serenoa_repens	(Phoenix_dactylifera	Sabal_domingensis))	((((Reinhardtia_latisecta	Reinhardtia_paiewonskiana)	(Reinhardtia_gracilis	Reinhardtia_simplex))	(Bactris_major	Attalea_speciosa))	((Podococcus_barteri	((Roystonea_regia	Iriartea_deltoidea)	(Orania_palindan	Sclerosperma_profizianum)))	(((((Pelagodoxa_henryana	(Prestoea_acuminata	(Leopoldinia_pulchra	Oenocarpus_bataua)))	(Manicaria_saccifera	Geonoma_undata))	((Heterospathe_cagayanensis	((Kentiopsis_piersoniorum	(Burretiokentia_grandiflora	Veitchia_spiralis))	Hydriastele_microspadix))	(Dictyosperma_album	Dypsis_decaryi)))	Chamaedorea_seifrizii)	Pseudophoenix_vinifera))))	Oenocarpus_minor)	Nypa_fruticans);
(((Phoenix_dactylifera	(Serenoa_repens	Sabal_domingensis))	(((Bactris_major	Attalea_speciosa)	(Reinhardtia_simplex	(Reinhardtia_paiewonskiana	(Reinhardtia_latisecta	Reinhardtia_gracilis))))	(((Oenocarpus_minor	Podococcus_barteri)	((((Manicaria_saccifera	Geonoma_undata)	(Pelagodoxa_henryana	(Oenocarpus_bataua	Prestoea_acuminata)))	(((((Burretiokentia_grandiflora	Hydriastele_microspadix)	(Veitchia_spiralis	Kentiopsis_piersoniorum))	Heterospathe_cagayanensis)	Dypsis_decaryi)	Dictyosperma_album))	((Pseudophoenix_vinifera	Chamaedorea_seifrizii)	(((Leopoldinia_pulchra	Roystonea_regia)	Sclerosperma_profizianum)	Orania_palindan))))	Iriartea_deltoidea)))	Nypa_fruticans);
(((Phoenix_dactylifera	(Serenoa_repens	Sabal_domingensis))	(((Bactris_major	Attalea_speciosa)	((Reinhardtia_gracilis	Reinhardtia_simplex)	(Reinhardtia_paiewonskiana	Reinhardtia_latisecta)))	(((Chamaedorea_seifrizii	Roystonea_regia)	((Orania_palindan	(Podococcus_barteri	Sclerosperma_profizianum))	(Leopoldinia_pulchra	((Manicaria_saccifera	Geonoma_undata)	(((Kentiopsis_piersoniorum	Heterospathe_cagayanensis)	(Hydriastele_microspadix	(Veitchia_spiralis	Dypsis_decaryi)))	(((Oenocarpus_minor	Dictyosperma_album)	Pelagodoxa_henryana)	((Burretiokentia_grandiflora	Oenocarpus_bataua)	Prestoea_acuminata)))))))	(Pseudophoenix_vinifera	Iriartea_deltoidea))))	Nypa_fruticans);
(((Bactris_major	(Leopoldinia_pulchra	Attalea_speciosa))	(((Reinhardtia_gracilis	Reinhardtia_simplex)	(Reinhardtia_paiewonskiana	Reinhardtia_latisecta))	(((((Iriartea_deltoidea	Roystonea_regia)	(Podococcus_barteri	Oenocarpus_minor))	(Orania_palindan	Sclerosperma_profizianum))	(Pseudophoenix_vinifera	(Chamaedorea_seifrizii	(((Geonoma_undata	(Pelagodoxa_henryana	(Oenocarpus_bataua	Prestoea_acuminata)))	Manicaria_saccifera)	((((Veitchia_spiralis	(Kentiopsis_piersoniorum	(Burretiokentia_grandiflora	Heterospathe_cagayanensis)))	Hydriastele_microspadix)	Dypsis_decaryi)	Dictyosperma_album)))))	((Phoenix_dactylifera	Sabal_domingensis)	Serenoa_repens))))	Nypa_fruticans);
((((Phoenix_dactylifera	Sabal_domingensis)	Serenoa_repens)	((Bactris_major	Attalea_speciosa)	((((Podococcus_barteri	Oenocarpus_minor)	(Iriartea_deltoidea	(Roystonea_regia	Sclerosperma_profizianum)))	((Pseudophoenix_vinifera	Chamaedorea_seifrizii)	(Leopoldinia_pulchra	((Manicaria_saccifera	Geonoma_undata)	((Pelagodoxa_henryana	(Oenocarpus_bataua	Prestoea_acuminata))	(Orania_palindan	(((((Burretiokentia_grandiflora	Heterospathe_cagayanensis)	Hydriastele_microspadix)	(Kentiopsis_piersoniorum	Veitchia_spiralis))	Dypsis_decaryi)	Dictyosperma_album)))))))	((Reinhardtia_gracilis	Reinhardtia_simplex)	(Reinhardtia_paiewonskiana	Reinhardtia_latisecta)))))	Nypa_fruticans);
(((Manicaria_saccifera	Geonoma_undata)	((((Dypsis_decaryi	(Leopoldinia_pulchra	Dictyosperma_album))	(((Burretiokentia_grandiflora	Heterospathe_cagayanensis)	Hydriastele_microspadix)	(Kentiopsis_piersoniorum	Veitchia_spiralis)))	(Pelagodoxa_henryana	(Oenocarpus_bataua	Prestoea_acuminata)))	(((Iriartea_deltoidea	Attalea_speciosa)	((((Podococcus_barteri	Oenocarpus_minor)	((Roystonea_regia	Sclerosperma_profizianum)	Chamaedorea_seifrizii))	((Pseudophoenix_vinifera	Bactris_major)	((Phoenix_dactylifera	Sabal_domingensis)	Serenoa_repens)))	Orania_palindan))	((Reinhardtia_gracilis	Reinhardtia_simplex)	(Reinhardtia_paiewonskiana	Reinhardtia_latisecta)))))	Nypa_fruticans);
((((Podococcus_barteri	((Sabal_domingensis	Serenoa_repens)	Phoenix_dactylifera))	(((((Manicaria_saccifera	Geonoma_undata)	((Pelagodoxa_henryana	(Oenocarpus_bataua	Prestoea_acuminata))	((Dypsis_decaryi	(Oenocarpus_minor	Dictyosperma_album))	((Burretiokentia_grandiflora	Heterospathe_cagayanensis)	((Kentiopsis_piersoniorum	Veitchia_spiralis)	Hydriastele_microspadix)))))	(Orania_palindan	(Sclerosperma_profizianum	Leopoldinia_pulchra)))	((Roystonea_regia	Iriartea_deltoidea)	((Bactris_major	Attalea_speciosa)	((Reinhardtia_gracilis	Reinhardtia_simplex)	(Reinhardtia_paiewonskiana	Reinhardtia_latisecta)))))	Chamaedorea_seifrizii))	Pseudophoenix_vinifera)	Nypa_fruticans);
((Chamaedorea_seifrizii	(((Roystonea_regia	Iriartea_deltoidea)	((Leopoldinia_pulchra	((Phoenix_dactylifera	Sabal_domingensis)	Serenoa_repens))	(Oenocarpus_minor	Podococcus_barteri)))	(((Pseudophoenix_vinifera	(((Oenocarpus_bataua	Prestoea_acuminata)	((Hydriastele_microspadix	Veitchia_spiralis)	(Dypsis_decaryi	((Kentiopsis_piersoniorum	(Burretiokentia_grandiflora	Heterospathe_cagayanensis))	(Pelagodoxa_henryana	Dictyosperma_album)))))	(Geonoma_undata	Manicaria_saccifera)))	(Orania_palindan	Sclerosperma_profizianum))	(Attalea_speciosa	(((Reinhardtia_gracilis	Reinhardtia_simplex)	(Reinhardtia_paiewonskiana	Reinhardtia_latisecta))	Bactris_major)))))	Nypa_fruticans);
((((Phoenix_dactylifera	Sabal_domingensis)	Serenoa_repens)	(((((Roystonea_regia	Iriartea_deltoidea)	((Oenocarpus_minor	Podococcus_barteri)	(Orania_palindan	Sclerosperma_profizianum)))	(Leopoldinia_pulchra	((Geonoma_undata	Manicaria_saccifera)	(((Oenocarpus_bataua	Prestoea_acuminata)	Pelagodoxa_henryana)	((Dypsis_decaryi	Dictyosperma_album)	((Burretiokentia_grandiflora	Hydriastele_microspadix)	((Veitchia_spiralis	Kentiopsis_piersoniorum)	Heterospathe_cagayanensis)))))))	(Pseudophoenix_vinifera	Chamaedorea_seifrizii))	(Attalea_speciosa	(((Reinhardtia_gracilis	Reinhardtia_simplex)	(Reinhardtia_paiewonskiana	Reinhardtia_latisecta))	Bactris_major))))	Nypa_fruticans);
(((Oenocarpus_minor	Bactris_major)	(((((Phoenix_dactylifera	Sabal_domingensis)	Serenoa_repens)	(((Roystonea_regia	Iriartea_deltoidea)	(Orania_palindan	(Sclerosperma_profizianum	Podococcus_barteri)))	((Chamaedorea_seifrizii	(Kentiopsis_piersoniorum	((((Geonoma_undata	Manicaria_saccifera)	((Oenocarpus_bataua	Prestoea_acuminata)	Pelagodoxa_henryana))	((Veitchia_spiralis	Dypsis_decaryi)	(Dictyosperma_album	(Burretiokentia_grandiflora	Heterospathe_cagayanensis))))	Hydriastele_microspadix)))	Pseudophoenix_vinifera)))	(Leopoldinia_pulchra	Attalea_speciosa))	((Reinhardtia_gracilis	Reinhardtia_simplex)	(Reinhardtia_paiewonskiana	Reinhardtia_latisecta))))	Nypa_fruticans);
((((Phoenix_dactylifera	(Leopoldinia_pulchra	Sabal_domingensis))	Serenoa_repens)	(((Iriartea_deltoidea	((Orania_palindan	Roystonea_regia)	(Sclerosperma_profizianum	Podococcus_barteri)))	(((Dictyosperma_album	((Burretiokentia_grandiflora	Heterospathe_cagayanensis)	(Dypsis_decaryi	(Hydriastele_microspadix	(Kentiopsis_piersoniorum	Veitchia_spiralis)))))	(((Oenocarpus_bataua	Prestoea_acuminata)	Pelagodoxa_henryana)	(Geonoma_undata	Manicaria_saccifera)))	(Chamaedorea_seifrizii	Pseudophoenix_vinifera)))	(((Reinhardtia_gracilis	Reinhardtia_simplex)	(Reinhardtia_paiewonskiana	Reinhardtia_latisecta))	(Attalea_speciosa	(Oenocarpus_minor	Bactris_major)))))	Nypa_fruticans);
((Serenoa_repens	(((Phoenix_dactylifera	Sabal_domingensis)	(((Chamaedorea_seifrizii	((Sclerosperma_profizianum	Orania_palindan)	(Iriartea_deltoidea	Roystonea_regia)))	(Leopoldinia_pulchra	((((Dypsis_decaryi	(Oenocarpus_minor	Dictyosperma_album))	(Hydriastele_microspadix	((Veitchia_spiralis	Kentiopsis_piersoniorum)	(Burretiokentia_grandiflora	Heterospathe_cagayanensis))))	(Manicaria_saccifera	Geonoma_undata))	(Pelagodoxa_henryana	(Prestoea_acuminata	Oenocarpus_bataua)))))	((Attalea_speciosa	(Pseudophoenix_vinifera	Bactris_major))	((Reinhardtia_simplex	Reinhardtia_gracilis)	(Reinhardtia_latisecta	Reinhardtia_paiewonskiana)))))	Podococcus_barteri))	Nypa_fruticans);
((Attalea_speciosa	(Bactris_major	(((Reinhardtia_simplex	Reinhardtia_gracilis)	(Reinhardtia_latisecta	Reinhardtia_paiewonskiana))	((Leopoldinia_pulchra	((Sabal_domingensis	(Podococcus_barteri	Serenoa_repens))	(Oenocarpus_minor	Phoenix_dactylifera)))	(((Roystonea_regia	(Pseudophoenix_vinifera	Iriartea_deltoidea))	(((Manicaria_saccifera	Geonoma_undata)	(((((Kentiopsis_piersoniorum	Hydriastele_microspadix)	(Veitchia_spiralis	(Burretiokentia_grandiflora	Heterospathe_cagayanensis)))	Dypsis_decaryi)	Dictyosperma_album)	(Pelagodoxa_henryana	(Prestoea_acuminata	Oenocarpus_bataua))))	Chamaedorea_seifrizii))	(Sclerosperma_profizianum	Orania_palindan))))))	Nypa_fruticans);
((((((Attalea_speciosa	Bactris_major)	((Roystonea_regia	Iriartea_deltoidea)	((Podococcus_barteri	Sclerosperma_profizianum)	Orania_palindan)))	(((Reinhardtia_simplex	(Oenocarpus_minor	Reinhardtia_gracilis))	(Reinhardtia_latisecta	Reinhardtia_paiewonskiana))	(Pseudophoenix_vinifera	(((Manicaria_saccifera	Geonoma_undata)	(((Pelagodoxa_henryana	Dictyosperma_album)	(Prestoea_acuminata	Oenocarpus_bataua))	(((Veitchia_spiralis	Kentiopsis_piersoniorum)	((Burretiokentia_grandiflora	Heterospathe_cagayanensis)	Hydriastele_microspadix))	Dypsis_decaryi)))	Chamaedorea_seifrizii))))	((Leopoldinia_pulchra	Phoenix_dactylifera)	Sabal_domingensis))	Serenoa_repens)	Nypa_fruticans);
((Chamaedorea_seifrizii	((Oenocarpus_minor	Bactris_major)	(((((Iriartea_deltoidea	Roystonea_regia)	((Leopoldinia_pulchra	Sclerosperma_profizianum)	Orania_palindan))	((((Dypsis_decaryi	(Manicaria_saccifera	Geonoma_undata))	((Hydriastele_microspadix	Dictyosperma_album)	((Prestoea_acuminata	Oenocarpus_bataua)	Pelagodoxa_henryana)))	((Heterospathe_cagayanensis	(Veitchia_spiralis	Kentiopsis_piersoniorum))	Burretiokentia_grandiflora))	(Sabal_domingensis	((Podococcus_barteri	Serenoa_repens)	Phoenix_dactylifera))))	((Reinhardtia_simplex	Reinhardtia_gracilis)	(Pseudophoenix_vinifera	(Reinhardtia_latisecta	Reinhardtia_paiewonskiana))))	Attalea_speciosa)))	Nypa_fruticans);
((Serenoa_repens	((Phoenix_dactylifera	Sabal_domingensis)	((((Pseudophoenix_vinifera	Chamaedorea_seifrizii)	((Leopoldinia_pulchra	((Manicaria_saccifera	Geonoma_undata)	((((Oenocarpus_minor	Dictyosperma_album)	Pelagodoxa_henryana)	(Prestoea_acuminata	Oenocarpus_bataua))	((((Dypsis_decaryi	Heterospathe_cagayanensis)	(Veitchia_spiralis	Kentiopsis_piersoniorum))	Burretiokentia_grandiflora)	Hydriastele_microspadix))))	(Roystonea_regia	((Podococcus_barteri	Sclerosperma_profizianum)	Orania_palindan))))	Iriartea_deltoidea)	(Attalea_speciosa	(Bactris_major	((Reinhardtia_simplex	Reinhardtia_gracilis)	(Reinhardtia_latisecta	Reinhardtia_paiewonskiana)))))))	Nypa_fruticans);
((Bactris_major	((Pseudophoenix_vinifera	((Reinhardtia_simplex	Reinhardtia_gracilis)	(Reinhardtia_latisecta	Reinhardtia_paiewonskiana)))	(((Iriartea_deltoidea	Roystonea_regia)	(((Podococcus_barteri	(Phoenix_dactylifera	(Sabal_domingensis	Serenoa_repens)))	Chamaedorea_seifrizii)	((Leopoldinia_pulchra	((((Manicaria_saccifera	Geonoma_undata)	Pelagodoxa_henryana)	(((Veitchia_spiralis	Dypsis_decaryi)	((Oenocarpus_minor	Dictyosperma_album)	(Burretiokentia_grandiflora	Heterospathe_cagayanensis)))	(Kentiopsis_piersoniorum	Hydriastele_microspadix)))	(Prestoea_acuminata	Oenocarpus_bataua)))	(Sclerosperma_profizianum	Orania_palindan))))	Attalea_speciosa)))	Nypa_fruticans);
(((((Oenocarpus_minor	Phoenix_dactylifera)	(Podococcus_barteri	Serenoa_repens))	Sabal_domingensis)	(((Sclerosperma_profizianum	Orania_palindan)	(((((Pseudophoenix_vinifera	((Reinhardtia_simplex	Reinhardtia_gracilis)	(Reinhardtia_latisecta	Reinhardtia_paiewonskiana)))	Bactris_major)	Attalea_speciosa)	Iriartea_deltoidea)	(Chamaedorea_seifrizii	Roystonea_regia)))	((Dypsis_decaryi	((Dictyosperma_album	Pelagodoxa_henryana)	(Prestoea_acuminata	Oenocarpus_bataua)))	((Manicaria_saccifera	Geonoma_undata)	((Veitchia_spiralis	Kentiopsis_piersoniorum)	((Burretiokentia_grandiflora	(Leopoldinia_pulchra	Heterospathe_cagayanensis))	Hydriastele_microspadix))))))	Nypa_fruticans);
(((Pseudophoenix_vinifera	Chamaedorea_seifrizii)	(((Manicaria_saccifera	Geonoma_undata)	(((Prestoea_acuminata	Oenocarpus_bataua)	Pelagodoxa_henryana)	((Dypsis_decaryi	(((Veitchia_spiralis	Kentiopsis_piersoniorum)	Hydriastele_microspadix)	(Heterospathe_cagayanensis	Burretiokentia_grandiflora)))	(Oenocarpus_minor	Dictyosperma_album))))	(((((Reinhardtia_simplex	Reinhardtia_gracilis)	(Reinhardtia_latisecta	Reinhardtia_paiewonskiana))	(Bactris_major	(Leopoldinia_pulchra	Attalea_speciosa)))	(Serenoa_repens	(Sabal_domingensis	Phoenix_dactylifera)))	((Orania_palindan	(Iriartea_deltoidea	Roystonea_regia))	(Sclerosperma_profizianum	Podococcus_barteri)))))	Nypa_fruticans);
((Serenoa_repens	((((Leopoldinia_pulchra	((Manicaria_saccifera	Geonoma_undata)	(((Prestoea_acuminata	Oenocarpus_bataua)	Pelagodoxa_henryana)	((Dypsis_decaryi	(((Veitchia_spiralis	Kentiopsis_piersoniorum)	Hydriastele_microspadix)	(Heterospathe_cagayanensis	Burretiokentia_grandiflora)))	(Oenocarpus_minor	Dictyosperma_album)))))	(Pseudophoenix_vinifera	((Reinhardtia_simplex	Reinhardtia_gracilis)	(Reinhardtia_latisecta	Reinhardtia_paiewonskiana))))	((Orania_palindan	Attalea_speciosa)	((Iriartea_deltoidea	Roystonea_regia)	(((Sclerosperma_profizianum	Bactris_major)	Chamaedorea_seifrizii)	Podococcus_barteri))))	(Sabal_domingensis	Phoenix_dactylifera)))	Nypa_fruticans);
(((Serenoa_repens	(Sabal_domingensis	Phoenix_dactylifera))	((((Reinhardtia_simplex	Reinhardtia_gracilis)	(Reinhardtia_latisecta	Reinhardtia_paiewonskiana))	(Bactris_major	(Leopoldinia_pulchra	Attalea_speciosa)))	((Roystonea_regia	((Orania_palindan	Sclerosperma_profizianum)	Podococcus_barteri))	((Iriartea_deltoidea	Pseudophoenix_vinifera)	(Chamaedorea_seifrizii	(((Manicaria_saccifera	Geonoma_undata)	(Prestoea_acuminata	Oenocarpus_bataua))	((Dypsis_decaryi	(((Veitchia_spiralis	Kentiopsis_piersoniorum)	(Burretiokentia_grandiflora	Hydriastele_microspadix))	Heterospathe_cagayanensis))	(Oenocarpus_minor	(Pelagodoxa_henryana	Dictyosperma_album)))))))))	Nypa_fruticans);
((((Oenocarpus_minor	Podococcus_barteri)	Serenoa_repens)	(((((Iriartea_deltoidea	(Attalea_speciosa	(Bactris_major	((Reinhardtia_gracilis	Reinhardtia_simplex)	(Reinhardtia_paiewonskiana	Reinhardtia_latisecta)))))	(Orania_palindan	(Chamaedorea_seifrizii	(Roystonea_regia	Sclerosperma_profizianum))))	(Leopoldinia_pulchra	(((Dypsis_decaryi	(((Veitchia_spiralis	Kentiopsis_piersoniorum)	(Burretiokentia_grandiflora	Heterospathe_cagayanensis))	Hydriastele_microspadix))	((Dictyosperma_album	Pelagodoxa_henryana)	(Oenocarpus_bataua	Prestoea_acuminata)))	(Manicaria_saccifera	Geonoma_undata))))	Pseudophoenix_vinifera)	(Sabal_domingensis	Phoenix_dactylifera)))	Nypa_fruticans);
((((Sabal_domingensis	Phoenix_dactylifera)	Serenoa_repens)	(((Attalea_speciosa	Bactris_major)	(((Iriartea_deltoidea	Roystonea_regia)	(Podococcus_barteri	Sclerosperma_profizianum))	Orania_palindan))	(((Reinhardtia_gracilis	Reinhardtia_simplex)	(Reinhardtia_paiewonskiana	Reinhardtia_latisecta))	((Pseudophoenix_vinifera	Chamaedorea_seifrizii)	(((((Leopoldinia_pulchra	(Oenocarpus_minor	Dictyosperma_album))	Pelagodoxa_henryana)	(Oenocarpus_bataua	Prestoea_acuminata))	(Manicaria_saccifera	Geonoma_undata))	(Dypsis_decaryi	(((Veitchia_spiralis	Kentiopsis_piersoniorum)	(Burretiokentia_grandiflora	Heterospathe_cagayanensis))	Hydriastele_microspadix)))))))	Nypa_fruticans);
((((Sabal_domingensis	Phoenix_dactylifera)	(Podococcus_barteri	Serenoa_repens))	(((Bactris_major	(Leopoldinia_pulchra	Attalea_speciosa))	((Reinhardtia_gracilis	Reinhardtia_simplex)	(Reinhardtia_paiewonskiana	Reinhardtia_latisecta)))	((((((Manicaria_saccifera	Geonoma_undata)	(Pelagodoxa_henryana	(Oenocarpus_bataua	Prestoea_acuminata)))	((((Oenocarpus_minor	Dictyosperma_album)	(Burretiokentia_grandiflora	Heterospathe_cagayanensis))	(Kentiopsis_piersoniorum	Hydriastele_microspadix))	(Veitchia_spiralis	Dypsis_decaryi)))	(Pseudophoenix_vinifera	Chamaedorea_seifrizii))	(Roystonea_regia	(Orania_palindan	Sclerosperma_profizianum)))	Iriartea_deltoidea)))	Nypa_fruticans);
(((Serenoa_repens	((((Chamaedorea_seifrizii	((((Bactris_major	Attalea_speciosa)	((Reinhardtia_gracilis	Reinhardtia_simplex)	(Reinhardtia_paiewonskiana	Reinhardtia_latisecta)))	Iriartea_deltoidea)	((Roystonea_regia	Sclerosperma_profizianum)	Orania_palindan)))	(Pseudophoenix_vinifera	((Manicaria_saccifera	Geonoma_undata)	((Oenocarpus_bataua	Prestoea_acuminata)	(((Veitchia_spiralis	Dypsis_decaryi)	((Burretiokentia_grandiflora	(Kentiopsis_piersoniorum	Dictyosperma_album))	(Pelagodoxa_henryana	Heterospathe_cagayanensis)))	Hydriastele_microspadix)))))	Sabal_domingensis)	(Leopoldinia_pulchra	Phoenix_dactylifera)))	(Oenocarpus_minor	Podococcus_barteri))	Nypa_fruticans);
(((((Roystonea_regia	(Pseudophoenix_vinifera	Iriartea_deltoidea))	((Orania_palindan	Sclerosperma_profizianum)	(Chamaedorea_seifrizii	(Leopoldinia_pulchra	((((Veitchia_spiralis	(Burretiokentia_grandiflora	Heterospathe_cagayanensis))	(Hydriastele_microspadix	Kentiopsis_piersoniorum))	(Dictyosperma_album	Dypsis_decaryi))	((Prestoea_acuminata	(Manicaria_saccifera	Geonoma_undata))	(Pelagodoxa_henryana	Oenocarpus_bataua)))))))	(Attalea_speciosa	(((Reinhardtia_gracilis	Reinhardtia_simplex)	(Reinhardtia_paiewonskiana	Reinhardtia_latisecta))	Bactris_major)))	(((Oenocarpus_minor	Podococcus_barteri)	Serenoa_repens)	(Sabal_domingensis	Phoenix_dactylifera)))	Nypa_fruticans);
((((Leopoldinia_pulchra	(((((Hydriastele_microspadix	Kentiopsis_piersoniorum)	((Veitchia_spiralis	Dypsis_decaryi)	(Burretiokentia_grandiflora	Heterospathe_cagayanensis)))	Dictyosperma_album)	(Pelagodoxa_henryana	(Oenocarpus_bataua	Prestoea_acuminata)))	(Manicaria_saccifera	Geonoma_undata)))	((((Oenocarpus_minor	Podococcus_barteri)	Serenoa_repens)	(Sabal_domingensis	Phoenix_dactylifera))	((Iriartea_deltoidea	(Orania_palindan	(Roystonea_regia	Sclerosperma_profizianum)))	((Chamaedorea_seifrizii	Attalea_speciosa)	(((Reinhardtia_gracilis	Reinhardtia_simplex)	(Reinhardtia_paiewonskiana	Reinhardtia_latisecta))	Bactris_major)))))	Pseudophoenix_vinifera)	Nypa_fruticans);
((((((Iriartea_deltoidea	Pseudophoenix_vinifera)	((Orania_palindan	(Podococcus_barteri	Sclerosperma_profizianum))	(Leopoldinia_pulchra	((Manicaria_saccifera	Geonoma_undata)	((Pelagodoxa_henryana	(Oenocarpus_bataua	Prestoea_acuminata))	(((Hydriastele_microspadix	((Veitchia_spiralis	Kentiopsis_piersoniorum)	(Burretiokentia_grandiflora	Heterospathe_cagayanensis)))	Dypsis_decaryi)	Dictyosperma_album))))))	((((Reinhardtia_gracilis	Reinhardtia_simplex)	(Reinhardtia_paiewonskiana	Reinhardtia_latisecta))	(Attalea_speciosa	Bactris_major))	(Serenoa_repens	((Oenocarpus_minor	Sabal_domingensis)	Phoenix_dactylifera))))	Roystonea_regia)	Chamaedorea_seifrizii)	Nypa_fruticans);
((Serenoa_repens	((Sabal_domingensis	Phoenix_dactylifera)	(((((Iriartea_deltoidea	Pseudophoenix_vinifera)	((Roystonea_regia	(Orania_palindan	Sclerosperma_profizianum))	(Chamaedorea_seifrizii	(((Manicaria_saccifera	Geonoma_undata)	(Oenocarpus_bataua	Prestoea_acuminata))	(((Hydriastele_microspadix	((Veitchia_spiralis	Kentiopsis_piersoniorum)	(Burretiokentia_grandiflora	Heterospathe_cagayanensis)))	Dypsis_decaryi)	(Pelagodoxa_henryana	Dictyosperma_album))))))	(((Reinhardtia_gracilis	Reinhardtia_simplex)	(Reinhardtia_paiewonskiana	Reinhardtia_latisecta))	Attalea_speciosa))	(Podococcus_barteri	(Oenocarpus_minor	Bactris_major)))	Leopoldinia_pulchra)))	Nypa_fruticans);
((Attalea_speciosa	((((Reinhardtia_gracilis	Reinhardtia_simplex)	(Reinhardtia_paiewonskiana	Reinhardtia_latisecta))	((Serenoa_repens	(Sabal_domingensis	Phoenix_dactylifera))	(((Orania_palindan	(Leopoldinia_pulchra	Sclerosperma_profizianum))	((Oenocarpus_minor	Podococcus_barteri)	(Roystonea_regia	Iriartea_deltoidea)))	((Chamaedorea_seifrizii	Pseudophoenix_vinifera)	(((Manicaria_saccifera	Geonoma_undata)	(Pelagodoxa_henryana	(Oenocarpus_bataua	Prestoea_acuminata)))	(Dictyosperma_album	((Heterospathe_cagayanensis	((Hydriastele_microspadix	Burretiokentia_grandiflora)	(Veitchia_spiralis	Kentiopsis_piersoniorum)))	Dypsis_decaryi)))))))	Bactris_major))	Nypa_fruticans);
(((Podococcus_barteri	((Oenocarpus_minor	Serenoa_repens)	(Sabal_domingensis	Phoenix_dactylifera)))	(Bactris_major	(((Reinhardtia_gracilis	Reinhardtia_simplex)	(Reinhardtia_paiewonskiana	Reinhardtia_latisecta))	(Attalea_speciosa	(((Orania_palindan	(Roystonea_regia	Iriartea_deltoidea))	Sclerosperma_profizianum)	((Chamaedorea_seifrizii	Pseudophoenix_vinifera)	((Prestoea_acuminata	(Manicaria_saccifera	Geonoma_undata))	(((Pelagodoxa_henryana	Dictyosperma_album)	(((Hydriastele_microspadix	(Veitchia_spiralis	Kentiopsis_piersoniorum))	(Leopoldinia_pulchra	(Burretiokentia_grandiflora	Heterospathe_cagayanensis)))	Dypsis_decaryi))	Oenocarpus_bataua))))))))	Nypa_fruticans);
((((Podococcus_barteri	(Chamaedorea_seifrizii	Pseudophoenix_vinifera))	((Bactris_major	Oenocarpus_minor)	((((Reinhardtia_simplex	Reinhardtia_gracilis)	(Reinhardtia_paiewonskiana	Reinhardtia_latisecta))	(((Orania_palindan	(((((Dypsis_decaryi	Dictyosperma_album)	(((Burretiokentia_grandiflora	Heterospathe_cagayanensis)	Veitchia_spiralis)	(Kentiopsis_piersoniorum	Hydriastele_microspadix)))	(Geonoma_undata	Manicaria_saccifera))	((Oenocarpus_bataua	Prestoea_acuminata)	Pelagodoxa_henryana))	Leopoldinia_pulchra))	(Iriartea_deltoidea	(Roystonea_regia	Sclerosperma_profizianum)))	(Sabal_domingensis	Phoenix_dactylifera)))	Attalea_speciosa)))	Serenoa_repens)	Nypa_fruticans);
(((((Bactris_major	Attalea_speciosa)	((Oenocarpus_minor	(Reinhardtia_simplex	Reinhardtia_gracilis))	(Reinhardtia_paiewonskiana	Reinhardtia_latisecta)))	(((Roystonea_regia	Iriartea_deltoidea)	(Orania_palindan	(Podococcus_barteri	Sclerosperma_profizianum)))	(Pseudophoenix_vinifera	(Chamaedorea_seifrizii	((Geonoma_undata	Manicaria_saccifera)	(((Dypsis_decaryi	Dictyosperma_album)	((Veitchia_spiralis	Kentiopsis_piersoniorum)	((Burretiokentia_grandiflora	Heterospathe_cagayanensis)	Hydriastele_microspadix)))	((Oenocarpus_bataua	Prestoea_acuminata)	Pelagodoxa_henryana)))))))	(Leopoldinia_pulchra	((Sabal_domingensis	Phoenix_dactylifera)	Serenoa_repens)))	Nypa_fruticans);
(((((Bactris_major	Attalea_speciosa)	((Reinhardtia_simplex	Reinhardtia_gracilis)	(Reinhardtia_paiewonskiana	Reinhardtia_latisecta)))	(((Roystonea_regia	(Podococcus_barteri	(Sclerosperma_profizianum	Orania_palindan)))	((Pseudophoenix_vinifera	Chamaedorea_seifrizii)	((Geonoma_undata	Manicaria_saccifera)	(((Oenocarpus_bataua	Prestoea_acuminata)	(Dictyosperma_album	Pelagodoxa_henryana))	(Dypsis_decaryi	((Veitchia_spiralis	Kentiopsis_piersoniorum)	((Burretiokentia_grandiflora	Heterospathe_cagayanensis)	Hydriastele_microspadix)))))))	Iriartea_deltoidea))	(Sabal_domingensis	(Leopoldinia_pulchra	(Phoenix_dactylifera	(Oenocarpus_minor	Serenoa_repens)))))	Nypa_fruticans);
(((Serenoa_repens	(Sabal_domingensis	Phoenix_dactylifera))	(((Attalea_speciosa	(Oenocarpus_minor	Bactris_major))	((Reinhardtia_simplex	Reinhardtia_gracilis)	(Reinhardtia_paiewonskiana	Reinhardtia_latisecta)))	(((Orania_palindan	(Podococcus_barteri	Sclerosperma_profizianum))	(Iriartea_deltoidea	Roystonea_regia))	(((Leopoldinia_pulchra	Pseudophoenix_vinifera)	Chamaedorea_seifrizii)	((Heterospathe_cagayanensis	((Dictyosperma_album	Dypsis_decaryi)	(Hydriastele_microspadix	((Burretiokentia_grandiflora	Veitchia_spiralis)	Kentiopsis_piersoniorum))))	(((Oenocarpus_bataua	Prestoea_acuminata)	Pelagodoxa_henryana)	(Geonoma_undata	Manicaria_saccifera)))))))	Nypa_fruticans);
(((Podococcus_barteri	Serenoa_repens)	((Sabal_domingensis	Phoenix_dactylifera)	(((Attalea_speciosa	Bactris_major)	((Reinhardtia_simplex	(Oenocarpus_minor	Reinhardtia_gracilis))	(Reinhardtia_paiewonskiana	Reinhardtia_latisecta)))	(((Orania_palindan	Sclerosperma_profizianum)	(Iriartea_deltoidea	Roystonea_regia))	((Pseudophoenix_vinifera	Chamaedorea_seifrizii)	(((Dypsis_decaryi	(Hydriastele_microspadix	(((Burretiokentia_grandiflora	(Heterospathe_cagayanensis	Leopoldinia_pulchra))	(Dictyosperma_album	Kentiopsis_piersoniorum))	Veitchia_spiralis)))	(Pelagodoxa_henryana	(Oenocarpus_bataua	Prestoea_acuminata)))	(Geonoma_undata	Manicaria_saccifera)))))))	Nypa_fruticans);
((((Sabal_domingensis	Phoenix_dactylifera)	(((Iriartea_deltoidea	((Attalea_speciosa	Bactris_major)	((Reinhardtia_simplex	(Oenocarpus_minor	Reinhardtia_gracilis))	(Reinhardtia_paiewonskiana	Reinhardtia_latisecta))))	(Orania_palindan	(Roystonea_regia	Sclerosperma_profizianum)))	((Pseudophoenix_vinifera	Chamaedorea_seifrizii)	((((((Kentiopsis_piersoniorum	Hydriastele_microspadix)	((Burretiokentia_grandiflora	(Heterospathe_cagayanensis	Leopoldinia_pulchra))	Dypsis_decaryi))	Veitchia_spiralis)	(Pelagodoxa_henryana	(Oenocarpus_bataua	Prestoea_acuminata)))	(Geonoma_undata	Manicaria_saccifera))	Dictyosperma_album))))	(Serenoa_repens	Podococcus_barteri))	Nypa_fruticans);
((Bactris_major	((((Reinhardtia_simplex	Reinhardtia_gracilis)	(Reinhardtia_paiewonskiana	Reinhardtia_latisecta))	(((Pseudophoenix_vinifera	(Roystonea_regia	(Orania_palindan	(Podococcus_barteri	Sclerosperma_profizianum))))	((((((((Veitchia_spiralis	(Iriartea_deltoidea	(Pelagodoxa_henryana	Kentiopsis_piersoniorum)))	(Hydriastele_microspadix	Burretiokentia_grandiflora))	Heterospathe_cagayanensis)	Dictyosperma_album)	(Oenocarpus_bataua	Prestoea_acuminata))	((Dypsis_decaryi	Geonoma_undata)	Manicaria_saccifera))	Leopoldinia_pulchra)	Chamaedorea_seifrizii))	(Serenoa_repens	(Sabal_domingensis	(Oenocarpus_minor	Phoenix_dactylifera)))))	Attalea_speciosa))	Nypa_fruticans);
((Bactris_major	((((Reinhardtia_simplex	Reinhardtia_gracilis)	(Reinhardtia_paiewonskiana	Reinhardtia_latisecta))	(((((Orania_palindan	(Sclerosperma_profizianum	Roystonea_regia))	Iriartea_deltoidea)	(((Oenocarpus_bataua	Prestoea_acuminata)	Pelagodoxa_henryana)	((Manicaria_saccifera	((Hydriastele_microspadix	((Dypsis_decaryi	Veitchia_spiralis)	(Kentiopsis_piersoniorum	(Burretiokentia_grandiflora	Heterospathe_cagayanensis))))	Dictyosperma_album))	Geonoma_undata)))	(Pseudophoenix_vinifera	Chamaedorea_seifrizii))	(Sabal_domingensis	(Leopoldinia_pulchra	(((Oenocarpus_minor	Podococcus_barteri)	Serenoa_repens)	Phoenix_dactylifera)))))	Attalea_speciosa))	Nypa_fruticans);
(((((Serenoa_repens	Podococcus_barteri)	Oenocarpus_minor)	(Phoenix_dactylifera	Sabal_domingensis))	(((Iriartea_deltoidea	((Attalea_speciosa	Bactris_major)	((Reinhardtia_simplex	Reinhardtia_gracilis)	(Reinhardtia_paiewonskiana	Reinhardtia_latisecta))))	((Orania_palindan	(Sclerosperma_profizianum	Roystonea_regia))	(Leopoldinia_pulchra	((((Oenocarpus_bataua	Prestoea_acuminata)	Pelagodoxa_henryana)	((Dypsis_decaryi	(Hydriastele_microspadix	((Veitchia_spiralis	Kentiopsis_piersoniorum)	(Burretiokentia_grandiflora	Heterospathe_cagayanensis))))	Dictyosperma_album))	(Geonoma_undata	Manicaria_saccifera)))))	(Pseudophoenix_vinifera	Chamaedorea_seifrizii)))	Nypa_fruticans);
((Serenoa_repens	((Phoenix_dactylifera	Sabal_domingensis)	(((Bactris_major	Attalea_speciosa)	((Oenocarpus_minor	(Reinhardtia_simplex	Reinhardtia_gracilis))	(Reinhardtia_paiewonskiana	Reinhardtia_latisecta)))	((Roystonea_regia	Iriartea_deltoidea)	(((Sclerosperma_profizianum	Podococcus_barteri)	Orania_palindan)	(Pseudophoenix_vinifera	(Chamaedorea_seifrizii	((Geonoma_undata	Manicaria_saccifera)	(((Oenocarpus_bataua	Prestoea_acuminata)	(Leopoldinia_pulchra	Pelagodoxa_henryana))	(((Veitchia_spiralis	Dypsis_decaryi)	((Dictyosperma_album	Kentiopsis_piersoniorum)	(Burretiokentia_grandiflora	Heterospathe_cagayanensis)))	Hydriastele_microspadix))))))))))	Nypa_fruticans);
((((Attalea_speciosa	((Oenocarpus_minor	Bactris_major)	((Reinhardtia_simplex	Reinhardtia_gracilis)	(Reinhardtia_latisecta	Reinhardtia_paiewonskiana))))	((Roystonea_regia	((Orania_palindan	Sclerosperma_profizianum)	((((Pelagodoxa_henryana	Dictyosperma_album)	(Oenocarpus_bataua	(Dypsis_decaryi	(Hydriastele_microspadix	((Veitchia_spiralis	Kentiopsis_piersoniorum)	Heterospathe_cagayanensis)))))	(Prestoea_acuminata	(Manicaria_saccifera	Geonoma_undata)))	(Pseudophoenix_vinifera	Chamaedorea_seifrizii))))	Iriartea_deltoidea))	(Burretiokentia_grandiflora	(Leopoldinia_pulchra	((Podococcus_barteri	Serenoa_repens)	(Sabal_domingensis	Phoenix_dactylifera)))))	Nypa_fruticans);
((Pseudophoenix_vinifera	(((Sabal_domingensis	Phoenix_dactylifera)	Serenoa_repens)	((Leopoldinia_pulchra	(((Geonoma_undata	Manicaria_saccifera)	(Pelagodoxa_henryana	(Oenocarpus_bataua	Prestoea_acuminata)))	(Dictyosperma_album	((((Burretiokentia_grandiflora	Heterospathe_cagayanensis)	Kentiopsis_piersoniorum)	(Veitchia_spiralis	Dypsis_decaryi))	Hydriastele_microspadix))))	(Chamaedorea_seifrizii	((Podococcus_barteri	(Orania_palindan	Sclerosperma_profizianum))	(Roystonea_regia	(((Attalea_speciosa	Bactris_major)	(((Reinhardtia_simplex	Reinhardtia_gracilis)	Oenocarpus_minor)	(Reinhardtia_latisecta	Reinhardtia_paiewonskiana)))	Iriartea_deltoidea)))))))	Nypa_fruticans);
((Pseudophoenix_vinifera	((Sabal_domingensis	(Phoenix_dactylifera	(Podococcus_barteri	Serenoa_repens)))	((Leopoldinia_pulchra	((((Dypsis_decaryi	Dictyosperma_album)	(((Burretiokentia_grandiflora	Heterospathe_cagayanensis)	(Veitchia_spiralis	Kentiopsis_piersoniorum))	Hydriastele_microspadix))	((Prestoea_acuminata	(Geonoma_undata	Manicaria_saccifera))	Oenocarpus_bataua))	Pelagodoxa_henryana))	(Chamaedorea_seifrizii	((Orania_palindan	(Roystonea_regia	Sclerosperma_profizianum))	(((Attalea_speciosa	Bactris_major)	((Reinhardtia_simplex	Reinhardtia_gracilis)	((Oenocarpus_minor	Reinhardtia_latisecta)	Reinhardtia_paiewonskiana)))	Iriartea_deltoidea))))))	Nypa_fruticans);
((Pseudophoenix_vinifera	((Sabal_domingensis	(Phoenix_dactylifera	Serenoa_repens))	(((((((Dictyosperma_album	(Burretiokentia_grandiflora	Heterospathe_cagayanensis))	Hydriastele_microspadix)	(Veitchia_spiralis	Kentiopsis_piersoniorum))	Dypsis_decaryi)	((Geonoma_undata	Manicaria_saccifera)	(Oenocarpus_bataua	Prestoea_acuminata)))	(Leopoldinia_pulchra	Pelagodoxa_henryana))	(Chamaedorea_seifrizii	((Orania_palindan	(Roystonea_regia	Sclerosperma_profizianum))	((Attalea_speciosa	Iriartea_deltoidea)	(((Oenocarpus_minor	Podococcus_barteri)	Bactris_major)	((Reinhardtia_simplex	Reinhardtia_gracilis)	(Reinhardtia_latisecta	Reinhardtia_paiewonskiana)))))))))	Nypa_fruticans);
((((Orania_palindan	((((((Pelagodoxa_henryana	Dypsis_decaryi)	Dictyosperma_album)	((Heterospathe_cagayanensis	Kentiopsis_piersoniorum)	(Hydriastele_microspadix	(Burretiokentia_grandiflora	Veitchia_spiralis))))	((Geonoma_undata	Manicaria_saccifera)	(Oenocarpus_bataua	Prestoea_acuminata)))	((Oenocarpus_minor	Podococcus_barteri)	Sclerosperma_profizianum))	(Pseudophoenix_vinifera	((Chamaedorea_seifrizii	Leopoldinia_pulchra)	(Iriartea_deltoidea	Roystonea_regia)))))	((Attalea_speciosa	Bactris_major)	((Reinhardtia_simplex	Reinhardtia_gracilis)	(Reinhardtia_latisecta	Reinhardtia_paiewonskiana))))	(Sabal_domingensis	(Phoenix_dactylifera	Serenoa_repens)))	Nypa_fruticans);
(((Podococcus_barteri	Serenoa_repens)	((Phoenix_dactylifera	Leopoldinia_pulchra)	(((((Geonoma_undata	Manicaria_saccifera)	((Dictyosperma_album	((((Burretiokentia_grandiflora	Heterospathe_cagayanensis)	Kentiopsis_piersoniorum)	Hydriastele_microspadix)	(Dypsis_decaryi	Veitchia_spiralis)))	(Pelagodoxa_henryana	(Oenocarpus_bataua	Prestoea_acuminata))))	((Pseudophoenix_vinifera	Iriartea_deltoidea)	(Chamaedorea_seifrizii	(Roystonea_regia	(Orania_palindan	Sclerosperma_profizianum)))))	((Attalea_speciosa	(Oenocarpus_minor	Bactris_major))	((Reinhardtia_simplex	Reinhardtia_gracilis)	(Reinhardtia_latisecta	Reinhardtia_paiewonskiana))))	Sabal_domingensis)))	Nypa_fruticans);
((Serenoa_repens	((Phoenix_dactylifera	Sabal_domingensis)	(((((((Leopoldinia_pulchra	Attalea_speciosa)	Bactris_major)	((Reinhardtia_simplex	(Oenocarpus_minor	Reinhardtia_gracilis))	(Reinhardtia_latisecta	Reinhardtia_paiewonskiana)))	Chamaedorea_seifrizii)	((Orania_palindan	Sclerosperma_profizianum)	(Podococcus_barteri	(Roystonea_regia	Iriartea_deltoidea))))	((Geonoma_undata	Manicaria_saccifera)	((Dictyosperma_album	(Pelagodoxa_henryana	(Oenocarpus_bataua	Prestoea_acuminata)))	(((Burretiokentia_grandiflora	Heterospathe_cagayanensis)	(Kentiopsis_piersoniorum	Hydriastele_microspadix))	(Dypsis_decaryi	Veitchia_spiralis)))))	Pseudophoenix_vinifera)))	Nypa_fruticans);
((Pseudophoenix_vinifera	((Bactris_major	((((Roystonea_regia	Iriartea_deltoidea)	(Sclerosperma_profizianum	(Oenocarpus_minor	Podococcus_barteri)))	((Leopoldinia_pulchra	(((Serenoa_repens	Sabal_domingensis)	Phoenix_dactylifera)	((Reinhardtia_simplex	Reinhardtia_gracilis)	(Reinhardtia_latisecta	Reinhardtia_paiewonskiana))))	((Oenocarpus_bataua	Prestoea_acuminata)	((Dictyosperma_album	((Heterospathe_cagayanensis	Burretiokentia_grandiflora)	(((Kentiopsis_piersoniorum	Veitchia_spiralis)	Dypsis_decaryi)	Hydriastele_microspadix)))	((Geonoma_undata	Manicaria_saccifera)	Pelagodoxa_henryana)))))	(Orania_palindan	Attalea_speciosa)))	Chamaedorea_seifrizii))	Nypa_fruticans);
((Serenoa_repens	((Sabal_domingensis	Phoenix_dactylifera)	(((((Iriartea_deltoidea	(((Reinhardtia_simplex	Reinhardtia_gracilis)	(Reinhardtia_latisecta	Reinhardtia_paiewonskiana))	(Attalea_speciosa	Bactris_major)))	(((Roystonea_regia	Sclerosperma_profizianum)	(Oenocarpus_minor	Podococcus_barteri))	Orania_palindan))	Chamaedorea_seifrizii)	(((Pelagodoxa_henryana	(Leopoldinia_pulchra	Dictyosperma_album))	((Dypsis_decaryi	(Heterospathe_cagayanensis	Burretiokentia_grandiflora))	((Kentiopsis_piersoniorum	Veitchia_spiralis)	Hydriastele_microspadix)))	((Oenocarpus_bataua	Prestoea_acuminata)	(Geonoma_undata	Manicaria_saccifera))))	Pseudophoenix_vinifera)))	Nypa_fruticans);
((Pseudophoenix_vinifera	((((Podococcus_barteri	Serenoa_repens)	(Sabal_domingensis	Phoenix_dactylifera))	((((Iriartea_deltoidea	((Oenocarpus_minor	Bactris_major)	(((Reinhardtia_simplex	Reinhardtia_gracilis)	(Reinhardtia_latisecta	Reinhardtia_paiewonskiana))	Attalea_speciosa)))	Orania_palindan)	(Roystonea_regia	Sclerosperma_profizianum))	Chamaedorea_seifrizii))	((Geonoma_undata	Manicaria_saccifera)	((Pelagodoxa_henryana	(Oenocarpus_bataua	Prestoea_acuminata))	((((Leopoldinia_pulchra	Dictyosperma_album)	((Heterospathe_cagayanensis	Burretiokentia_grandiflora)	Kentiopsis_piersoniorum))	Hydriastele_microspadix)	(Veitchia_spiralis	Dypsis_decaryi))))))	Nypa_fruticans);
((Serenoa_repens	((Leopoldinia_pulchra	(Sabal_domingensis	Phoenix_dactylifera))	((Roystonea_regia	(((((Reinhardtia_gracilis	Reinhardtia_simplex)	(Reinhardtia_paiewonskiana	Reinhardtia_latisecta))	((Oenocarpus_minor	Bactris_major)	Attalea_speciosa))	(Pseudophoenix_vinifera	Iriartea_deltoidea))	((Chamaedorea_seifrizii	((Dictyosperma_album	((Veitchia_spiralis	Dypsis_decaryi)	(Hydriastele_microspadix	((Burretiokentia_grandiflora	Heterospathe_cagayanensis)	Kentiopsis_piersoniorum))))	((Manicaria_saccifera	Geonoma_undata)	((Prestoea_acuminata	Oenocarpus_bataua)	Pelagodoxa_henryana))))	(Sclerosperma_profizianum	Orania_palindan))))	Podococcus_barteri)))	Nypa_fruticans);
((Serenoa_repens	((Sabal_domingensis	Phoenix_dactylifera)	(((((Reinhardtia_gracilis	Reinhardtia_simplex)	(Reinhardtia_paiewonskiana	Reinhardtia_latisecta))	((Oenocarpus_minor	Bactris_major)	Attalea_speciosa))	((Chamaedorea_seifrizii	((Manicaria_saccifera	Geonoma_undata)	((((Veitchia_spiralis	(((Burretiokentia_grandiflora	Heterospathe_cagayanensis)	Kentiopsis_piersoniorum)	Hydriastele_microspadix))	Dypsis_decaryi)	Dictyosperma_album)	((Prestoea_acuminata	Oenocarpus_bataua)	(Leopoldinia_pulchra	Pelagodoxa_henryana)))))	((Pseudophoenix_vinifera	Iriartea_deltoidea)	(Orania_palindan	(Roystonea_regia	Sclerosperma_profizianum)))))	Podococcus_barteri)))	Nypa_fruticans);
((Serenoa_repens	(((Sabal_domingensis	Phoenix_dactylifera)	((((Reinhardtia_gracilis	Reinhardtia_simplex)	(Reinhardtia_paiewonskiana	Reinhardtia_latisecta))	(Bactris_major	Attalea_speciosa))	(Iriartea_deltoidea	((Orania_palindan	((((Oenocarpus_minor	Podococcus_barteri)	Chamaedorea_seifrizii)	Pseudophoenix_vinifera)	(Roystonea_regia	Sclerosperma_profizianum)))	((Prestoea_acuminata	(Manicaria_saccifera	Geonoma_undata))	(((((Hydriastele_microspadix	(Burretiokentia_grandiflora	Heterospathe_cagayanensis))	(Veitchia_spiralis	Kentiopsis_piersoniorum))	Dypsis_decaryi)	Dictyosperma_album)	(Oenocarpus_bataua	Pelagodoxa_henryana)))))))	Leopoldinia_pulchra))	Nypa_fruticans);
((Serenoa_repens	((Phoenix_dactylifera	(Sabal_domingensis	Leopoldinia_pulchra))	(((Pelagodoxa_henryana	(Oenocarpus_bataua	Prestoea_acuminata))	((((Hydriastele_microspadix	((Burretiokentia_grandiflora	Heterospathe_cagayanensis)	Kentiopsis_piersoniorum))	(Veitchia_spiralis	Dypsis_decaryi))	Dictyosperma_album)	(Manicaria_saccifera	Geonoma_undata)))	(((((Orania_palindan	Sclerosperma_profizianum)	((Oenocarpus_minor	Podococcus_barteri)	(Iriartea_deltoidea	((Bactris_major	(Reinhardtia_simplex	((Reinhardtia_gracilis	Reinhardtia_paiewonskiana)	Reinhardtia_latisecta)))	Attalea_speciosa))))	Roystonea_regia)	Chamaedorea_seifrizii)	Pseudophoenix_vinifera))))	Nypa_fruticans);
((Bactris_major	(((Reinhardtia_simplex	Reinhardtia_gracilis)	((Oenocarpus_minor	Reinhardtia_latisecta)	Reinhardtia_paiewonskiana))	(Attalea_speciosa	((((Leopoldinia_pulchra	Sclerosperma_profizianum)	Roystonea_regia)	((Podococcus_barteri	Orania_palindan)	((Pseudophoenix_vinifera	(Chamaedorea_seifrizii	((Pelagodoxa_henryana	(Oenocarpus_bataua	Prestoea_acuminata))	(Manicaria_saccifera	(((Geonoma_undata	Dypsis_decaryi)	Dictyosperma_album)	(((Burretiokentia_grandiflora	Veitchia_spiralis)	Kentiopsis_piersoniorum)	(Hydriastele_microspadix	Heterospathe_cagayanensis)))))))	(Serenoa_repens	(Phoenix_dactylifera	Sabal_domingensis)))))	Iriartea_deltoidea))))	Nypa_fruticans);
((Serenoa_repens	((Phoenix_dactylifera	Sabal_domingensis)	((((((Oenocarpus_minor	((Orania_palindan	Sclerosperma_profizianum)	((Roystonea_regia	Iriartea_deltoidea)	Podococcus_barteri)))	(Attalea_speciosa	(Chamaedorea_seifrizii	Bactris_major)))	((Reinhardtia_simplex	Reinhardtia_gracilis)	(Reinhardtia_latisecta	Reinhardtia_paiewonskiana)))	(((Pelagodoxa_henryana	(Oenocarpus_bataua	Prestoea_acuminata))	(Geonoma_undata	Manicaria_saccifera))	((Dypsis_decaryi	Dictyosperma_album)	(Hydriastele_microspadix	((Burretiokentia_grandiflora	Heterospathe_cagayanensis)	(Veitchia_spiralis	Kentiopsis_piersoniorum))))))	Pseudophoenix_vinifera)	Leopoldinia_pulchra)))	Nypa_fruticans);
((Pseudophoenix_vinifera	((Serenoa_repens	(Phoenix_dactylifera	Sabal_domingensis))	((Leopoldinia_pulchra	((Pelagodoxa_henryana	(Oenocarpus_bataua	Prestoea_acuminata))	((((Hydriastele_microspadix	((Burretiokentia_grandiflora	Heterospathe_cagayanensis)	(Veitchia_spiralis	Kentiopsis_piersoniorum)))	Dypsis_decaryi)	Dictyosperma_album)	(Geonoma_undata	Manicaria_saccifera))))	(((Iriartea_deltoidea	((Attalea_speciosa	Bactris_major)	((Reinhardtia_latisecta	Reinhardtia_paiewonskiana)	(Reinhardtia_simplex	(Oenocarpus_minor	Reinhardtia_gracilis)))))	((Podococcus_barteri	Orania_palindan)	(Roystonea_regia	Sclerosperma_profizianum)))	Chamaedorea_seifrizii))))	Nypa_fruticans);
(((((((Hydriastele_microspadix	((Burretiokentia_grandiflora	(Heterospathe_cagayanensis	Leopoldinia_pulchra))	(Veitchia_spiralis	Kentiopsis_piersoniorum)))	Dypsis_decaryi)	Oenocarpus_bataua)	(Prestoea_acuminata	(Geonoma_undata	Manicaria_saccifera)))	(Pelagodoxa_henryana	Dictyosperma_album))	((((((Reinhardtia_latisecta	Reinhardtia_gracilis)	Reinhardtia_paiewonskiana)	Reinhardtia_simplex)	((((Roystonea_regia	Orania_palindan)	(Chamaedorea_seifrizii	(Bactris_major	Sclerosperma_profizianum)))	Iriartea_deltoidea)	((Oenocarpus_minor	Podococcus_barteri)	Attalea_speciosa)))	Pseudophoenix_vinifera)	(Phoenix_dactylifera	(Sabal_domingensis	Serenoa_repens))))	Nypa_fruticans);
(((Attalea_speciosa	(((Roystonea_regia	Iriartea_deltoidea)	((Oenocarpus_minor	Podococcus_barteri)	(Chamaedorea_seifrizii	(Bactris_major	Sclerosperma_profizianum))))	((Pseudophoenix_vinifera	((Sabal_domingensis	(Serenoa_repens	Phoenix_dactylifera))	(((Geonoma_undata	Manicaria_saccifera)	((Dictyosperma_album	(((Hydriastele_microspadix	(Veitchia_spiralis	Kentiopsis_piersoniorum))	(Burretiokentia_grandiflora	Heterospathe_cagayanensis))	Dypsis_decaryi))	((Oenocarpus_bataua	Prestoea_acuminata)	Pelagodoxa_henryana)))	Leopoldinia_pulchra)))	((Reinhardtia_latisecta	Reinhardtia_paiewonskiana)	(Reinhardtia_gracilis	Reinhardtia_simplex)))))	Orania_palindan)	Nypa_fruticans);
(((Phoenix_dactylifera	(Sabal_domingensis	Serenoa_repens))	((((Chamaedorea_seifrizii	((Oenocarpus_minor	Podococcus_barteri)	Bactris_major))	Attalea_speciosa)	((Reinhardtia_latisecta	Reinhardtia_paiewonskiana)	(Reinhardtia_gracilis	Reinhardtia_simplex)))	((Pseudophoenix_vinifera	((Geonoma_undata	Manicaria_saccifera)	(((Dictyosperma_album	Dypsis_decaryi)	(((Hydriastele_microspadix	Kentiopsis_piersoniorum)	Veitchia_spiralis)	(Burretiokentia_grandiflora	(Heterospathe_cagayanensis	Leopoldinia_pulchra))))	((Oenocarpus_bataua	Prestoea_acuminata)	Pelagodoxa_henryana))))	(Iriartea_deltoidea	(Roystonea_regia	(Orania_palindan	Sclerosperma_profizianum))))))	Nypa_fruticans);
(((((((Burretiokentia_grandiflora	Heterospathe_cagayanensis)	((Veitchia_spiralis	Kentiopsis_piersoniorum)	Hydriastele_microspadix))	(Dictyosperma_album	(Geonoma_undata	Dypsis_decaryi)))	Manicaria_saccifera)	((Oenocarpus_bataua	Prestoea_acuminata)	Pelagodoxa_henryana))	((Pseudophoenix_vinifera	(Serenoa_repens	(Sabal_domingensis	Phoenix_dactylifera)))	(Chamaedorea_seifrizii	((Roystonea_regia	(((Leopoldinia_pulchra	Sclerosperma_profizianum)	Orania_palindan)	Podococcus_barteri))	((Iriartea_deltoidea	(Attalea_speciosa	Bactris_major))	((Reinhardtia_simplex	Reinhardtia_gracilis)	((Reinhardtia_latisecta	Reinhardtia_paiewonskiana)	Oenocarpus_minor)))))))	Nypa_fruticans);
(((Sabal_domingensis	(Phoenix_dactylifera	(Oenocarpus_minor	Serenoa_repens)))	((((((Pseudophoenix_vinifera	Bactris_major)	(Chamaedorea_seifrizii	Podococcus_barteri))	Attalea_speciosa)	((Iriartea_deltoidea	Roystonea_regia)	(Sclerosperma_profizianum	Orania_palindan)))	(Leopoldinia_pulchra	((Geonoma_undata	Manicaria_saccifera)	((((Hydriastele_microspadix	(Veitchia_spiralis	Kentiopsis_piersoniorum))	(Burretiokentia_grandiflora	Heterospathe_cagayanensis))	Dypsis_decaryi)	((Oenocarpus_bataua	Prestoea_acuminata)	(Dictyosperma_album	Pelagodoxa_henryana))))))	((Reinhardtia_simplex	Reinhardtia_gracilis)	(Reinhardtia_latisecta	Reinhardtia_paiewonskiana))))	Nypa_fruticans);
((Chamaedorea_seifrizii	(((Iriartea_deltoidea	Pseudophoenix_vinifera)	Podococcus_barteri)	((((((Prestoea_acuminata	(Geonoma_undata	Manicaria_saccifera))	((Dictyosperma_album	(Hydriastele_microspadix	((Dypsis_decaryi	Veitchia_spiralis)	(Kentiopsis_piersoniorum	(Burretiokentia_grandiflora	Heterospathe_cagayanensis)))))	(Oenocarpus_bataua	Pelagodoxa_henryana)))	(((Sabal_domingensis	(Oenocarpus_minor	Phoenix_dactylifera))	Leopoldinia_pulchra)	Serenoa_repens))	((Roystonea_regia	Sclerosperma_profizianum)	Orania_palindan))	(Attalea_speciosa	((Reinhardtia_simplex	Reinhardtia_gracilis)	(Reinhardtia_latisecta	Reinhardtia_paiewonskiana))))	Bactris_major)))	Nypa_fruticans);
(((Pseudophoenix_vinifera	Chamaedorea_seifrizii)	((Leopoldinia_pulchra	(((Dictyosperma_album	Pelagodoxa_henryana)	(Oenocarpus_bataua	Prestoea_acuminata))	((Dypsis_decaryi	((Hydriastele_microspadix	Veitchia_spiralis)	(Kentiopsis_piersoniorum	(Burretiokentia_grandiflora	Heterospathe_cagayanensis))))	(Geonoma_undata	Manicaria_saccifera))))	((((Iriartea_deltoidea	Roystonea_regia)	(Sclerosperma_profizianum	Orania_palindan))	(((Reinhardtia_simplex	Reinhardtia_gracilis)	(Reinhardtia_latisecta	Reinhardtia_paiewonskiana))	(Attalea_speciosa	(Oenocarpus_minor	Bactris_major))))	((Sabal_domingensis	Phoenix_dactylifera)	(Podococcus_barteri	Serenoa_repens)))))	Nypa_fruticans);
((Serenoa_repens	((Sabal_domingensis	Phoenix_dactylifera)	((Chamaedorea_seifrizii	(((Dypsis_decaryi	((Hydriastele_microspadix	Veitchia_spiralis)	(((Burretiokentia_grandiflora	Leopoldinia_pulchra)	(Kentiopsis_piersoniorum	Heterospathe_cagayanensis))	(Dictyosperma_album	Pelagodoxa_henryana))))	(Oenocarpus_bataua	Prestoea_acuminata))	(Geonoma_undata	Manicaria_saccifera)))	(Pseudophoenix_vinifera	(((Iriartea_deltoidea	Roystonea_regia)	((Podococcus_barteri	Sclerosperma_profizianum)	Orania_palindan))	(Attalea_speciosa	((Oenocarpus_minor	Bactris_major)	((Reinhardtia_simplex	Reinhardtia_gracilis)	(Reinhardtia_latisecta	Reinhardtia_paiewonskiana)))))))))	Nypa_fruticans);
((Serenoa_repens	(((Sabal_domingensis	Phoenix_dactylifera)	(Pseudophoenix_vinifera	(((((Pelagodoxa_henryana	(Oenocarpus_bataua	Prestoea_acuminata))	(Geonoma_undata	Manicaria_saccifera))	(((((Veitchia_spiralis	Kentiopsis_piersoniorum)	Burretiokentia_grandiflora)	Hydriastele_microspadix)	Heterospathe_cagayanensis)	(Dictyosperma_album	Dypsis_decaryi)))	Leopoldinia_pulchra)	(Chamaedorea_seifrizii	((Sclerosperma_profizianum	Orania_palindan)	((((Reinhardtia_simplex	((Reinhardtia_gracilis	Reinhardtia_latisecta)	Reinhardtia_paiewonskiana))	(Attalea_speciosa	Bactris_major))	Iriartea_deltoidea)	Roystonea_regia))))))	(Oenocarpus_minor	Podococcus_barteri)))	Nypa_fruticans);
((((Oenocarpus_minor	Podococcus_barteri)	((Chamaedorea_seifrizii	Pseudophoenix_vinifera)	(((Orania_palindan	((((Oenocarpus_bataua	Prestoea_acuminata)	(Geonoma_undata	Manicaria_saccifera))	(((Burretiokentia_grandiflora	Heterospathe_cagayanensis)	((Kentiopsis_piersoniorum	Hydriastele_microspadix)	(Dypsis_decaryi	Veitchia_spiralis)))	(Pelagodoxa_henryana	Dictyosperma_album)))	Leopoldinia_pulchra))	((((Reinhardtia_gracilis	Reinhardtia_simplex)	(Reinhardtia_latisecta	Reinhardtia_paiewonskiana))	(Attalea_speciosa	Bactris_major))	Iriartea_deltoidea))	(Sclerosperma_profizianum	Roystonea_regia))))	(Phoenix_dactylifera	(Serenoa_repens	Sabal_domingensis)))	Nypa_fruticans);
((Chamaedorea_seifrizii	((((Roystonea_regia	Iriartea_deltoidea)	((Pseudophoenix_vinifera	(((Geonoma_undata	Manicaria_saccifera)	(((Kentiopsis_piersoniorum	(Heterospathe_cagayanensis	Burretiokentia_grandiflora))	((Dypsis_decaryi	Veitchia_spiralis)	Hydriastele_microspadix))	((Pelagodoxa_henryana	Dictyosperma_album)	(Oenocarpus_bataua	Prestoea_acuminata))))	Leopoldinia_pulchra))	(Orania_palindan	Sclerosperma_profizianum)))	(((Reinhardtia_gracilis	Reinhardtia_simplex)	(Reinhardtia_latisecta	Reinhardtia_paiewonskiana))	(Attalea_speciosa	Bactris_major)))	((Oenocarpus_minor	Podococcus_barteri)	(Serenoa_repens	(Phoenix_dactylifera	Sabal_domingensis)))))	Nypa_fruticans);
((((Serenoa_repens	(Phoenix_dactylifera	(Sabal_domingensis	Leopoldinia_pulchra)))	(((Pseudophoenix_vinifera	(Chamaedorea_seifrizii	(((Geonoma_undata	Manicaria_saccifera)	(Pelagodoxa_henryana	(Oenocarpus_bataua	Prestoea_acuminata)))	(Dictyosperma_album	((Kentiopsis_piersoniorum	(Heterospathe_cagayanensis	Burretiokentia_grandiflora))	((Dypsis_decaryi	Veitchia_spiralis)	Hydriastele_microspadix))))))	(Podococcus_barteri	((Iriartea_deltoidea	Roystonea_regia)	(Orania_palindan	Sclerosperma_profizianum))))	(((Reinhardtia_gracilis	Reinhardtia_simplex)	(Reinhardtia_latisecta	Reinhardtia_paiewonskiana))	(Attalea_speciosa	Bactris_major))))	Oenocarpus_minor)	Nypa_fruticans);
(((((Pseudophoenix_vinifera	Chamaedorea_seifrizii)	(((Geonoma_undata	Manicaria_saccifera)	((Dictyosperma_album	(((Kentiopsis_piersoniorum	(Heterospathe_cagayanensis	(Leopoldinia_pulchra	Burretiokentia_grandiflora)))	(Veitchia_spiralis	Hydriastele_microspadix))	Dypsis_decaryi))	(Oenocarpus_bataua	Prestoea_acuminata)))	Pelagodoxa_henryana))	(Serenoa_repens	(Phoenix_dactylifera	Sabal_domingensis)))	((Orania_palindan	(Roystonea_regia	Sclerosperma_profizianum))	(((Attalea_speciosa	Bactris_major)	Iriartea_deltoidea)	((Oenocarpus_minor	Podococcus_barteri)	((Reinhardtia_gracilis	Reinhardtia_simplex)	(Reinhardtia_latisecta	Reinhardtia_paiewonskiana))))))	Nypa_fruticans);
((Pseudophoenix_vinifera	(((Reinhardtia_simplex	Reinhardtia_gracilis)	(Reinhardtia_latisecta	Reinhardtia_paiewonskiana))	((((Bactris_major	(Podococcus_barteri	Sclerosperma_profizianum))	(((Roystonea_regia	Iriartea_deltoidea)	Chamaedorea_seifrizii)	Oenocarpus_minor))	(Phoenix_dactylifera	(Sabal_domingensis	Serenoa_repens)))	((Orania_palindan	Attalea_speciosa)	(Leopoldinia_pulchra	(((Prestoea_acuminata	(Manicaria_saccifera	Geonoma_undata))	(Dictyosperma_album	(((Kentiopsis_piersoniorum	Hydriastele_microspadix)	(Veitchia_spiralis	(Burretiokentia_grandiflora	Heterospathe_cagayanensis)))	Dypsis_decaryi)))	(Pelagodoxa_henryana	Oenocarpus_bataua)))))))	Nypa_fruticans);
((((Leopoldinia_pulchra	Serenoa_repens)	(Phoenix_dactylifera	Sabal_domingensis))	(((Bactris_major	((Reinhardtia_simplex	Reinhardtia_gracilis)	(Reinhardtia_latisecta	Reinhardtia_paiewonskiana)))	Attalea_speciosa)	((((Roystonea_regia	Iriartea_deltoidea)	(Oenocarpus_minor	Podococcus_barteri))	(Orania_palindan	Sclerosperma_profizianum))	(((((Pelagodoxa_henryana	Dictyosperma_album)	((((Burretiokentia_grandiflora	Heterospathe_cagayanensis)	(Veitchia_spiralis	Kentiopsis_piersoniorum))	Hydriastele_microspadix)	Dypsis_decaryi))	(Oenocarpus_bataua	Prestoea_acuminata))	(Manicaria_saccifera	Geonoma_undata))	(Chamaedorea_seifrizii	Pseudophoenix_vinifera)))))	Nypa_fruticans);
((((Phoenix_dactylifera	(Serenoa_repens	Sabal_domingensis))	Leopoldinia_pulchra)	(((Bactris_major	(Reinhardtia_simplex	((Reinhardtia_gracilis	Reinhardtia_latisecta)	Reinhardtia_paiewonskiana)))	Attalea_speciosa)	(((((((Oenocarpus_minor	Dictyosperma_album)	Dypsis_decaryi)	(((Burretiokentia_grandiflora	Heterospathe_cagayanensis)	(Veitchia_spiralis	Kentiopsis_piersoniorum))	Hydriastele_microspadix))	(Pelagodoxa_henryana	Oenocarpus_bataua))	(Prestoea_acuminata	(Manicaria_saccifera	Geonoma_undata)))	(Iriartea_deltoidea	(Roystonea_regia	((Orania_palindan	Podococcus_barteri)	Sclerosperma_profizianum))))	(Chamaedorea_seifrizii	Pseudophoenix_vinifera))))	Nypa_fruticans);
((((Phoenix_dactylifera	Sabal_domingensis)	((Oenocarpus_minor	Podococcus_barteri)	((((Oenocarpus_bataua	Prestoea_acuminata)	(((((Dypsis_decaryi	Veitchia_spiralis)	(Burretiokentia_grandiflora	Hydriastele_microspadix))	(Kentiopsis_piersoniorum	Heterospathe_cagayanensis))	Dictyosperma_album)	(Pelagodoxa_henryana	(Manicaria_saccifera	Geonoma_undata))))	(Orania_palindan	Sclerosperma_profizianum))	((Chamaedorea_seifrizii	Roystonea_regia)	((Pseudophoenix_vinifera	Iriartea_deltoidea)	(((Reinhardtia_gracilis	Reinhardtia_simplex)	(Reinhardtia_latisecta	Reinhardtia_paiewonskiana))	((Leopoldinia_pulchra	Attalea_speciosa)	Bactris_major)))))))	Serenoa_repens)	Nypa_fruticans);
((((Phoenix_dactylifera	Sabal_domingensis)	(Podococcus_barteri	(((Iriartea_deltoidea	(((Reinhardtia_gracilis	Reinhardtia_simplex)	(Reinhardtia_latisecta	Reinhardtia_paiewonskiana))	(Attalea_speciosa	((Oenocarpus_minor	Bactris_major)	Pseudophoenix_vinifera))))	(Orania_palindan	(Roystonea_regia	Sclerosperma_profizianum)))	(Chamaedorea_seifrizii	(((Manicaria_saccifera	Geonoma_undata)	((((Kentiopsis_piersoniorum	Veitchia_spiralis)	Hydriastele_microspadix)	(Burretiokentia_grandiflora	Heterospathe_cagayanensis))	(Dypsis_decaryi	Dictyosperma_album)))	((Leopoldinia_pulchra	Pelagodoxa_henryana)	(Oenocarpus_bataua	Prestoea_acuminata)))))))	Serenoa_repens)	Nypa_fruticans);
(((Chamaedorea_seifrizii	(Bactris_major	(((((Roystonea_regia	Iriartea_deltoidea)	((Serenoa_repens	(Oenocarpus_minor	Podococcus_barteri))	Sabal_domingensis))	((Phoenix_dactylifera	((((Manicaria_saccifera	Geonoma_undata)	(Pelagodoxa_henryana	(Oenocarpus_bataua	Prestoea_acuminata)))	(((Dypsis_decaryi	((Burretiokentia_grandiflora	Heterospathe_cagayanensis)	Kentiopsis_piersoniorum))	(Hydriastele_microspadix	Veitchia_spiralis))	Dictyosperma_album))	Leopoldinia_pulchra))	(Orania_palindan	Sclerosperma_profizianum)))	((Reinhardtia_gracilis	Reinhardtia_simplex)	(Reinhardtia_latisecta	Reinhardtia_paiewonskiana)))	Attalea_speciosa)))	Pseudophoenix_vinifera)	Nypa_fruticans);
(((((Oenocarpus_minor	Podococcus_barteri)	((Leopoldinia_pulchra	Roystonea_regia)	((((((Prestoea_acuminata	(Manicaria_saccifera	Geonoma_undata))	Oenocarpus_bataua)	(((((Burretiokentia_grandiflora	Heterospathe_cagayanensis)	(Kentiopsis_piersoniorum	Veitchia_spiralis))	Hydriastele_microspadix)	Dypsis_decaryi)	(Pelagodoxa_henryana	Dictyosperma_album)))	(Orania_palindan	Sclerosperma_profizianum))	(Iriartea_deltoidea	((Bactris_major	Attalea_speciosa)	((Reinhardtia_gracilis	Reinhardtia_simplex)	(Reinhardtia_latisecta	Reinhardtia_paiewonskiana)))))	(Pseudophoenix_vinifera	Chamaedorea_seifrizii))))	(Sabal_domingensis	Phoenix_dactylifera))	Serenoa_repens)	Nypa_fruticans);
((((((((Bactris_major	((Reinhardtia_gracilis	Reinhardtia_simplex)	(Reinhardtia_latisecta	Reinhardtia_paiewonskiana)))	Attalea_speciosa)	(((Chamaedorea_seifrizii	(((Manicaria_saccifera	Geonoma_undata)	(Pelagodoxa_henryana	(Prestoea_acuminata	Oenocarpus_bataua)))	((Dypsis_decaryi	Dictyosperma_album)	(((Burretiokentia_grandiflora	Heterospathe_cagayanensis)	(Kentiopsis_piersoniorum	Veitchia_spiralis))	Hydriastele_microspadix))))	(Orania_palindan	(Sclerosperma_profizianum	Roystonea_regia)))	(Pseudophoenix_vinifera	Iriartea_deltoidea)))	Leopoldinia_pulchra)	(Sabal_domingensis	Phoenix_dactylifera))	Podococcus_barteri)	(Oenocarpus_minor	Serenoa_repens))	Nypa_fruticans);
((((Sabal_domingensis	Phoenix_dactylifera)	(Leopoldinia_pulchra	((Oenocarpus_minor	Podococcus_barteri)	((Chamaedorea_seifrizii	Bactris_major)	((((Reinhardtia_gracilis	Reinhardtia_simplex)	(Reinhardtia_latisecta	Reinhardtia_paiewonskiana))	Attalea_speciosa)	(((Orania_palindan	(Sclerosperma_profizianum	Roystonea_regia))	((Manicaria_saccifera	Geonoma_undata)	((((Dypsis_decaryi	Veitchia_spiralis)	((Burretiokentia_grandiflora	Heterospathe_cagayanensis)	(Dictyosperma_album	Kentiopsis_piersoniorum)))	Hydriastele_microspadix)	(Pelagodoxa_henryana	(Prestoea_acuminata	Oenocarpus_bataua)))))	(Pseudophoenix_vinifera	Iriartea_deltoidea)))))))	Serenoa_repens)	Nypa_fruticans);
((((Sabal_domingensis	Phoenix_dactylifera)	Serenoa_repens)	(((Sclerosperma_profizianum	(Oenocarpus_minor	Podococcus_barteri))	Chamaedorea_seifrizii)	((Orania_palindan	Roystonea_regia)	((((Bactris_major	((Reinhardtia_gracilis	Reinhardtia_simplex)	(Reinhardtia_latisecta	Reinhardtia_paiewonskiana)))	Attalea_speciosa)	(Pseudophoenix_vinifera	Iriartea_deltoidea))	(Leopoldinia_pulchra	((((Burretiokentia_grandiflora	Heterospathe_cagayanensis)	(((Hydriastele_microspadix	Dictyosperma_album)	(Pelagodoxa_henryana	(Prestoea_acuminata	Oenocarpus_bataua)))	(Kentiopsis_piersoniorum	Veitchia_spiralis)))	Dypsis_decaryi)	(Manicaria_saccifera	Geonoma_undata)))))))	Nypa_fruticans);
((Serenoa_repens	((Leopoldinia_pulchra	(Sabal_domingensis	Phoenix_dactylifera))	(Podococcus_barteri	((((Roystonea_regia	Sclerosperma_profizianum)	Orania_palindan)	(((Reinhardtia_latisecta	Reinhardtia_paiewonskiana)	(Reinhardtia_simplex	(Oenocarpus_minor	Reinhardtia_gracilis)))	(Iriartea_deltoidea	(Attalea_speciosa	Bactris_major))))	(Pseudophoenix_vinifera	(Chamaedorea_seifrizii	((Manicaria_saccifera	Geonoma_undata)	((Prestoea_acuminata	Oenocarpus_bataua)	((Pelagodoxa_henryana	Dictyosperma_album)	(((Dypsis_decaryi	(Heterospathe_cagayanensis	Burretiokentia_grandiflora))	(Veitchia_spiralis	Kentiopsis_piersoniorum))	Hydriastele_microspadix))))))))))	Nypa_fruticans);
((Pseudophoenix_vinifera	((Serenoa_repens	(Leopoldinia_pulchra	(Sabal_domingensis	Phoenix_dactylifera)))	((((((Reinhardtia_latisecta	Reinhardtia_paiewonskiana)	(Reinhardtia_gracilis	Reinhardtia_simplex))	(Attalea_speciosa	Bactris_major))	Chamaedorea_seifrizii)	((Iriartea_deltoidea	Roystonea_regia)	(Orania_palindan	Podococcus_barteri)))	(Sclerosperma_profizianum	((((((Veitchia_spiralis	Dypsis_decaryi)	((Oenocarpus_minor	Dictyosperma_album)	((Heterospathe_cagayanensis	Kentiopsis_piersoniorum)	Burretiokentia_grandiflora)))	Hydriastele_microspadix)	Manicaria_saccifera)	(Pelagodoxa_henryana	(Prestoea_acuminata	Oenocarpus_bataua)))	Geonoma_undata)))))	Nypa_fruticans);
((Serenoa_repens	((Sabal_domingensis	(Oenocarpus_minor	Phoenix_dactylifera))	((((Reinhardtia_latisecta	Reinhardtia_paiewonskiana)	(Reinhardtia_gracilis	Reinhardtia_simplex))	(Attalea_speciosa	Bactris_major))	((Pseudophoenix_vinifera	Iriartea_deltoidea)	(Podococcus_barteri	(Orania_palindan	((Roystonea_regia	Sclerosperma_profizianum)	(Chamaedorea_seifrizii	(Leopoldinia_pulchra	(((Dictyosperma_album	(Kentiopsis_piersoniorum	(Hydriastele_microspadix	((Veitchia_spiralis	Dypsis_decaryi)	(Burretiokentia_grandiflora	Heterospathe_cagayanensis)))))	(Pelagodoxa_henryana	(Prestoea_acuminata	Oenocarpus_bataua)))	(Manicaria_saccifera	Geonoma_undata)))))))))))	Nypa_fruticans);
(((Oenocarpus_minor	Serenoa_repens)	((Sabal_domingensis	Phoenix_dactylifera)	((((((Roystonea_regia	Iriartea_deltoidea)	(Orania_palindan	Sclerosperma_profizianum))	(((Reinhardtia_latisecta	Reinhardtia_paiewonskiana)	(Reinhardtia_gracilis	Reinhardtia_simplex))	(Attalea_speciosa	Bactris_major)))	(((Pelagodoxa_henryana	(Prestoea_acuminata	Oenocarpus_bataua))	(Manicaria_saccifera	Geonoma_undata))	((Leopoldinia_pulchra	Dictyosperma_album)	(Dypsis_decaryi	(((Kentiopsis_piersoniorum	Veitchia_spiralis)	(Burretiokentia_grandiflora	Heterospathe_cagayanensis))	Hydriastele_microspadix)))))	(Pseudophoenix_vinifera	Chamaedorea_seifrizii))	Podococcus_barteri)))	Nypa_fruticans);
((Serenoa_repens	((Sabal_domingensis	Phoenix_dactylifera)	(((Roystonea_regia	Iriartea_deltoidea)	((((((Pelagodoxa_henryana	(Prestoea_acuminata	Oenocarpus_bataua))	(Manicaria_saccifera	Geonoma_undata))	(Dictyosperma_album	(Dypsis_decaryi	(((Kentiopsis_piersoniorum	Veitchia_spiralis)	(Burretiokentia_grandiflora	(Heterospathe_cagayanensis	Leopoldinia_pulchra)))	Hydriastele_microspadix))))	(Orania_palindan	Sclerosperma_profizianum))	((Attalea_speciosa	Bactris_major)	((Reinhardtia_latisecta	Reinhardtia_paiewonskiana)	(Reinhardtia_gracilis	Reinhardtia_simplex))))	(Pseudophoenix_vinifera	Chamaedorea_seifrizii)))	(Oenocarpus_minor	Podococcus_barteri))))	Nypa_fruticans);
((Serenoa_repens	((Sabal_domingensis	Phoenix_dactylifera)	(((Iriartea_deltoidea	((Attalea_speciosa	Bactris_major)	((Reinhardtia_latisecta	Reinhardtia_paiewonskiana)	(Reinhardtia_gracilis	Reinhardtia_simplex))))	(((((((Pelagodoxa_henryana	(Prestoea_acuminata	Oenocarpus_bataua))	Manicaria_saccifera)	(Geonoma_undata	((Kentiopsis_piersoniorum	Hydriastele_microspadix)	(Burretiokentia_grandiflora	(Heterospathe_cagayanensis	(Dictyosperma_album	(Veitchia_spiralis	Dypsis_decaryi)))))))	Leopoldinia_pulchra)	(Pseudophoenix_vinifera	Chamaedorea_seifrizii))	Roystonea_regia)	(Orania_palindan	Sclerosperma_profizianum)))	(Oenocarpus_minor	Podococcus_barteri))))	Nypa_fruticans);
((((Serenoa_repens	(Sabal_domingensis	Phoenix_dactylifera))	((((Iriartea_deltoidea	(((Pelagodoxa_henryana	(Prestoea_acuminata	Oenocarpus_bataua))	(Manicaria_saccifera	Geonoma_undata))	((Kentiopsis_piersoniorum	Hydriastele_microspadix)	(((Heterospathe_cagayanensis	(Leopoldinia_pulchra	Dictyosperma_album))	Burretiokentia_grandiflora)	(Veitchia_spiralis	Dypsis_decaryi)))))	(((Attalea_speciosa	Bactris_major)	((Reinhardtia_latisecta	Reinhardtia_paiewonskiana)	(Reinhardtia_gracilis	Reinhardtia_simplex)))	(Orania_palindan	Sclerosperma_profizianum)))	(Roystonea_regia	Chamaedorea_seifrizii))	(Oenocarpus_minor	Podococcus_barteri)))	Pseudophoenix_vinifera)	Nypa_fruticans);
(((Attalea_speciosa	Bactris_major)	(((Reinhardtia_paiewonskiana	(Oenocarpus_minor	Reinhardtia_latisecta))	(Reinhardtia_gracilis	Reinhardtia_simplex))	((Serenoa_repens	(Sabal_domingensis	Phoenix_dactylifera))	((((((Heterospathe_cagayanensis	(Dictyosperma_album	Dypsis_decaryi))	(Burretiokentia_grandiflora	((Veitchia_spiralis	Kentiopsis_piersoniorum)	Hydriastele_microspadix)))	(Pelagodoxa_henryana	(Prestoea_acuminata	Oenocarpus_bataua)))	(Manicaria_saccifera	Geonoma_undata))	(Chamaedorea_seifrizii	Pseudophoenix_vinifera))	((Orania_palindan	(Podococcus_barteri	(Leopoldinia_pulchra	Sclerosperma_profizianum)))	(Roystonea_regia	Iriartea_deltoidea))))))	Nypa_fruticans);
(((Attalea_speciosa	Bactris_major)	(((Reinhardtia_paiewonskiana	Reinhardtia_latisecta)	(Reinhardtia_gracilis	Reinhardtia_simplex))	((Serenoa_repens	(Sabal_domingensis	Phoenix_dactylifera))	(((((Pelagodoxa_henryana	((Dictyosperma_album	Dypsis_decaryi)	(Heterospathe_cagayanensis	((Burretiokentia_grandiflora	(Veitchia_spiralis	Kentiopsis_piersoniorum))	Hydriastele_microspadix))))	((Prestoea_acuminata	Oenocarpus_bataua)	(Manicaria_saccifera	Geonoma_undata)))	(Leopoldinia_pulchra	Chamaedorea_seifrizii))	Pseudophoenix_vinifera)	((Orania_palindan	Sclerosperma_profizianum)	(((Oenocarpus_minor	Podococcus_barteri)	Roystonea_regia)	Iriartea_deltoidea))))))	Nypa_fruticans);
((((Pseudophoenix_vinifera	(Sabal_domingensis	((Leopoldinia_pulchra	Phoenix_dactylifera)	Serenoa_repens)))	(((Pelagodoxa_henryana	(Prestoea_acuminata	Oenocarpus_bataua))	((Dictyosperma_album	(Dypsis_decaryi	((Veitchia_spiralis	Kentiopsis_piersoniorum)	((Burretiokentia_grandiflora	Heterospathe_cagayanensis)	Hydriastele_microspadix))))	(Manicaria_saccifera	Geonoma_undata)))	Chamaedorea_seifrizii))	(((Reinhardtia_paiewonskiana	Reinhardtia_latisecta)	(Reinhardtia_gracilis	Reinhardtia_simplex))	(((Orania_palindan	Sclerosperma_profizianum)	Roystonea_regia)	(Iriartea_deltoidea	(Attalea_speciosa	((Oenocarpus_minor	Podococcus_barteri)	Bactris_major))))))	Nypa_fruticans);
(((((Phoenix_dactylifera	Sabal_domingensis)	(Podococcus_barteri	Serenoa_repens))	((((Roystonea_regia	Iriartea_deltoidea)	Chamaedorea_seifrizii)	(((((Reinhardtia_simplex	Reinhardtia_gracilis)	(Reinhardtia_paiewonskiana	Reinhardtia_latisecta))	Attalea_speciosa)	((Sclerosperma_profizianum	Orania_palindan)	(Leopoldinia_pulchra	((Manicaria_saccifera	((Geonoma_undata	Dypsis_decaryi)	((Hydriastele_microspadix	((Heterospathe_cagayanensis	Kentiopsis_piersoniorum)	Burretiokentia_grandiflora))	Veitchia_spiralis)))	(Dictyosperma_album	(Pelagodoxa_henryana	(Prestoea_acuminata	Oenocarpus_bataua)))))))	Oenocarpus_minor))	Bactris_major))	Pseudophoenix_vinifera)	Nypa_fruticans);
(((((((((Sclerosperma_profizianum	Orania_palindan)	(Chamaedorea_seifrizii	(Leopoldinia_pulchra	(((Geonoma_undata	Manicaria_saccifera)	((Prestoea_acuminata	Oenocarpus_bataua)	(Dictyosperma_album	Pelagodoxa_henryana)))	(Dypsis_decaryi	(Hydriastele_microspadix	((Kentiopsis_piersoniorum	Veitchia_spiralis)	(Heterospathe_cagayanensis	(Oenocarpus_minor	Burretiokentia_grandiflora)))))))))	(Podococcus_barteri	(Roystonea_regia	Iriartea_deltoidea)))	Attalea_speciosa)	Bactris_major)	(Pseudophoenix_vinifera	((Reinhardtia_simplex	Reinhardtia_gracilis)	(Reinhardtia_paiewonskiana	Reinhardtia_latisecta))))	(Phoenix_dactylifera	Sabal_domingensis))	Serenoa_repens)	Nypa_fruticans);
(((((((Sclerosperma_profizianum	Orania_palindan)	(Roystonea_regia	Iriartea_deltoidea))	(((((Prestoea_acuminata	Oenocarpus_bataua)	(Geonoma_undata	Manicaria_saccifera))	((Dypsis_decaryi	((Kentiopsis_piersoniorum	Hydriastele_microspadix)	(Veitchia_spiralis	(Heterospathe_cagayanensis	Burretiokentia_grandiflora))))	Dictyosperma_album))	Pelagodoxa_henryana)	(Chamaedorea_seifrizii	Pseudophoenix_vinifera)))	((Leopoldinia_pulchra	Attalea_speciosa)	(((Reinhardtia_simplex	(Oenocarpus_minor	Reinhardtia_gracilis))	(Reinhardtia_paiewonskiana	Reinhardtia_latisecta))	Bactris_major)))	(Phoenix_dactylifera	Sabal_domingensis))	(Podococcus_barteri	Serenoa_repens))	Nypa_fruticans);
((Pseudophoenix_vinifera	(Bactris_major	(Attalea_speciosa	(((((Phoenix_dactylifera	(Serenoa_repens	Sabal_domingensis))	(Chamaedorea_seifrizii	(((Prestoea_acuminata	(Manicaria_saccifera	Geonoma_undata))	(Oenocarpus_bataua	((Dypsis_decaryi	(((Heterospathe_cagayanensis	Burretiokentia_grandiflora)	(Veitchia_spiralis	Kentiopsis_piersoniorum))	Hydriastele_microspadix))	Dictyosperma_album)))	Pelagodoxa_henryana)))	(((Iriartea_deltoidea	(Roystonea_regia	Sclerosperma_profizianum))	Orania_palindan)	(Oenocarpus_minor	Podococcus_barteri)))	Leopoldinia_pulchra)	((Reinhardtia_simplex	Reinhardtia_gracilis)	(Reinhardtia_paiewonskiana	Reinhardtia_latisecta))))))	Nypa_fruticans);
((Serenoa_repens	((Sabal_domingensis	Phoenix_dactylifera)	((Attalea_speciosa	(((Reinhardtia_simplex	Reinhardtia_gracilis)	(Reinhardtia_paiewonskiana	Reinhardtia_latisecta))	Bactris_major))	(((Chamaedorea_seifrizii	(((((Geonoma_undata	Dypsis_decaryi)	Dictyosperma_album)	((((Burretiokentia_grandiflora	(Leopoldinia_pulchra	Heterospathe_cagayanensis))	Kentiopsis_piersoniorum)	Veitchia_spiralis)	Hydriastele_microspadix))	(Manicaria_saccifera	(Oenocarpus_bataua	Prestoea_acuminata)))	Pelagodoxa_henryana))	(Roystonea_regia	((Oenocarpus_minor	Podococcus_barteri)	(Orania_palindan	Sclerosperma_profizianum))))	(Pseudophoenix_vinifera	Iriartea_deltoidea)))))	Nypa_fruticans);
((Serenoa_repens	((Sabal_domingensis	Phoenix_dactylifera)	(Podococcus_barteri	(Chamaedorea_seifrizii	(((Orania_palindan	Sclerosperma_profizianum)	Roystonea_regia)	(((Attalea_speciosa	(((Reinhardtia_simplex	Reinhardtia_gracilis)	(Reinhardtia_paiewonskiana	Reinhardtia_latisecta))	(Oenocarpus_minor	Bactris_major)))	(Pseudophoenix_vinifera	Iriartea_deltoidea))	((((Dictyosperma_album	((((Kentiopsis_piersoniorum	Veitchia_spiralis)	(Burretiokentia_grandiflora	Heterospathe_cagayanensis))	Hydriastele_microspadix)	Dypsis_decaryi))	((Geonoma_undata	Manicaria_saccifera)	Prestoea_acuminata))	(Pelagodoxa_henryana	Oenocarpus_bataua))	Leopoldinia_pulchra)))))))	Nypa_fruticans);
((Serenoa_repens	((Sabal_domingensis	Phoenix_dactylifera)	(Podococcus_barteri	((((Attalea_speciosa	(((Reinhardtia_simplex	Reinhardtia_gracilis)	(Reinhardtia_paiewonskiana	Reinhardtia_latisecta))	Bactris_major))	Iriartea_deltoidea)	((Sclerosperma_profizianum	(((Pelagodoxa_henryana	Leopoldinia_pulchra)	(Oenocarpus_bataua	Prestoea_acuminata))	(Manicaria_saccifera	(Geonoma_undata	((Oenocarpus_minor	Dictyosperma_album)	((((Kentiopsis_piersoniorum	Veitchia_spiralis)	(Burretiokentia_grandiflora	Heterospathe_cagayanensis))	Hydriastele_microspadix)	Dypsis_decaryi))))))	(Orania_palindan	(Pseudophoenix_vinifera	Chamaedorea_seifrizii))))	Roystonea_regia))))	Nypa_fruticans);
(((((((Dictyosperma_album	((Kentiopsis_piersoniorum	Veitchia_spiralis)	((Oenocarpus_minor	Burretiokentia_grandiflora)	Hydriastele_microspadix)))	(Manicaria_saccifera	(Dypsis_decaryi	Geonoma_undata)))	(Oenocarpus_bataua	Prestoea_acuminata))	Pelagodoxa_henryana)	Heterospathe_cagayanensis)	(((Attalea_speciosa	(((Reinhardtia_simplex	Reinhardtia_gracilis)	(Reinhardtia_paiewonskiana	Reinhardtia_latisecta))	Bactris_major))	((Orania_palindan	Sclerosperma_profizianum)	(((Pseudophoenix_vinifera	Chamaedorea_seifrizii)	(Leopoldinia_pulchra	Roystonea_regia))	Iriartea_deltoidea)))	((Serenoa_repens	(Sabal_domingensis	Phoenix_dactylifera))	Podococcus_barteri)))	Nypa_fruticans);
(((((Serenoa_repens	(Sabal_domingensis	(Oenocarpus_minor	Phoenix_dactylifera)))	(((Reinhardtia_simplex	Reinhardtia_gracilis)	(Reinhardtia_paiewonskiana	Reinhardtia_latisecta))	((((Roystonea_regia	Sclerosperma_profizianum)	(Chamaedorea_seifrizii	(Podococcus_barteri	Orania_palindan)))	Iriartea_deltoidea)	(Attalea_speciosa	Bactris_major))))	(((Manicaria_saccifera	Geonoma_undata)	((Oenocarpus_bataua	Prestoea_acuminata)	(Leopoldinia_pulchra	Pelagodoxa_henryana)))	(((Dypsis_decaryi	Veitchia_spiralis)	(Hydriastele_microspadix	(Kentiopsis_piersoniorum	(Heterospathe_cagayanensis	Burretiokentia_grandiflora))))	Dictyosperma_album)))	Pseudophoenix_vinifera)	Nypa_fruticans);
((((Serenoa_repens	(Sabal_domingensis	Phoenix_dactylifera))	((((Manicaria_saccifera	Geonoma_undata)	(Oenocarpus_bataua	(Leopoldinia_pulchra	Prestoea_acuminata)))	((Dypsis_decaryi	(((Burretiokentia_grandiflora	Hydriastele_microspadix)	(Veitchia_spiralis	Kentiopsis_piersoniorum))	Heterospathe_cagayanensis))	(Pelagodoxa_henryana	(Oenocarpus_minor	Dictyosperma_album))))	((Chamaedorea_seifrizii	((Orania_palindan	Sclerosperma_profizianum)	(Roystonea_regia	Podococcus_barteri)))	(Iriartea_deltoidea	(((Reinhardtia_simplex	Reinhardtia_gracilis)	(Reinhardtia_paiewonskiana	Reinhardtia_latisecta))	(Bactris_major	Attalea_speciosa))))))	Pseudophoenix_vinifera)	Nypa_fruticans);
(((((Pseudophoenix_vinifera	((Leopoldinia_pulchra	((Geonoma_undata	Manicaria_saccifera)	((Pelagodoxa_henryana	(Oenocarpus_bataua	Prestoea_acuminata))	((((Heterospathe_cagayanensis	Kentiopsis_piersoniorum)	(Oenocarpus_minor	Burretiokentia_grandiflora))	(Veitchia_spiralis	Hydriastele_microspadix))	(Dictyosperma_album	Dypsis_decaryi)))))	((Podococcus_barteri	Orania_palindan)	Sclerosperma_profizianum)))	((Roystonea_regia	Iriartea_deltoidea)	(Serenoa_repens	(Sabal_domingensis	Phoenix_dactylifera))))	(Attalea_speciosa	(((Reinhardtia_paiewonskiana	Reinhardtia_latisecta)	(Reinhardtia_simplex	Reinhardtia_gracilis))	Bactris_major)))	Chamaedorea_seifrizii)	Nypa_fruticans);
(((Oenocarpus_minor	Bactris_major)	(Attalea_speciosa	(((((Serenoa_repens	(Sabal_domingensis	Phoenix_dactylifera))	Pseudophoenix_vinifera)	(Chamaedorea_seifrizii	(Leopoldinia_pulchra	(((Geonoma_undata	Manicaria_saccifera)	(Pelagodoxa_henryana	(Oenocarpus_bataua	Prestoea_acuminata)))	((Dypsis_decaryi	(((Burretiokentia_grandiflora	Heterospathe_cagayanensis)	Hydriastele_microspadix)	(Kentiopsis_piersoniorum	Veitchia_spiralis)))	Dictyosperma_album)))))	(((Podococcus_barteri	Orania_palindan)	Sclerosperma_profizianum)	(Iriartea_deltoidea	Roystonea_regia)))	((Reinhardtia_paiewonskiana	Reinhardtia_latisecta)	(Reinhardtia_simplex	Reinhardtia_gracilis)))))	Nypa_fruticans);
((Serenoa_repens	((((Geonoma_undata	Manicaria_saccifera)	((Pelagodoxa_henryana	(Oenocarpus_bataua	Prestoea_acuminata))	((Dypsis_decaryi	Dictyosperma_album)	(((Burretiokentia_grandiflora	Heterospathe_cagayanensis)	Hydriastele_microspadix)	(Kentiopsis_piersoniorum	Veitchia_spiralis)))))	(((Pseudophoenix_vinifera	(Reinhardtia_paiewonskiana	Reinhardtia_latisecta))	(Reinhardtia_simplex	Reinhardtia_gracilis))	((Attalea_speciosa	Bactris_major)	((((Orania_palindan	(Leopoldinia_pulchra	Sclerosperma_profizianum))	(Roystonea_regia	(Podococcus_barteri	Chamaedorea_seifrizii)))	Oenocarpus_minor)	Iriartea_deltoidea))))	(Sabal_domingensis	Phoenix_dactylifera)))	Nypa_fruticans);
(((Bactris_major	((Reinhardtia_paiewonskiana	Reinhardtia_latisecta)	(Reinhardtia_simplex	Reinhardtia_gracilis)))	(((Phoenix_dactylifera	(Serenoa_repens	Sabal_domingensis))	((((Oenocarpus_minor	Podococcus_barteri)	(Pseudophoenix_vinifera	Chamaedorea_seifrizii))	((Leopoldinia_pulchra	Roystonea_regia)	Iriartea_deltoidea))	((((Geonoma_undata	Manicaria_saccifera)	(Pelagodoxa_henryana	(Oenocarpus_bataua	Prestoea_acuminata)))	((Dypsis_decaryi	Dictyosperma_album)	(((Heterospathe_cagayanensis	Kentiopsis_piersoniorum)	(Burretiokentia_grandiflora	Veitchia_spiralis))	Hydriastele_microspadix)))	(Orania_palindan	Sclerosperma_profizianum))))	Attalea_speciosa))	Nypa_fruticans);
((Pseudophoenix_vinifera	(((Reinhardtia_paiewonskiana	Reinhardtia_latisecta)	(Reinhardtia_simplex	Reinhardtia_gracilis))	(((((((Burretiokentia_grandiflora	Heterospathe_cagayanensis)	(Hydriastele_microspadix	(Dictyosperma_album	Kentiopsis_piersoniorum)))	(Dypsis_decaryi	Veitchia_spiralis))	(Geonoma_undata	Manicaria_saccifera))	(Pelagodoxa_henryana	((Leopoldinia_pulchra	Oenocarpus_bataua)	Prestoea_acuminata)))	(Sabal_domingensis	(Phoenix_dactylifera	Serenoa_repens)))	((Orania_palindan	Sclerosperma_profizianum)	((Roystonea_regia	Iriartea_deltoidea)	(Attalea_speciosa	(((Oenocarpus_minor	Podococcus_barteri)	Chamaedorea_seifrizii)	Bactris_major)))))))	Nypa_fruticans);
(((((((Leopoldinia_pulchra	((Pelagodoxa_henryana	(Oenocarpus_bataua	Prestoea_acuminata))	((Geonoma_undata	Manicaria_saccifera)	(((Hydriastele_microspadix	(Dypsis_decaryi	Veitchia_spiralis))	(Burretiokentia_grandiflora	(Kentiopsis_piersoniorum	Heterospathe_cagayanensis)))	(Oenocarpus_minor	Dictyosperma_album)))))	((Podococcus_barteri	Chamaedorea_seifrizii)	((Orania_palindan	Sclerosperma_profizianum)	(Roystonea_regia	Iriartea_deltoidea))))	Pseudophoenix_vinifera)	(Attalea_speciosa	(Bactris_major	((Reinhardtia_paiewonskiana	Reinhardtia_latisecta)	(Reinhardtia_simplex	Reinhardtia_gracilis)))))	(Sabal_domingensis	Phoenix_dactylifera))	Serenoa_repens)	Nypa_fruticans);
((Bactris_major	((((Phoenix_dactylifera	((Podococcus_barteri	Serenoa_repens)	Sabal_domingensis))	(((Chamaedorea_seifrizii	((Orania_palindan	Sclerosperma_profizianum)	Roystonea_regia))	(Iriartea_deltoidea	Pseudophoenix_vinifera))	(Leopoldinia_pulchra	(((Oenocarpus_bataua	Prestoea_acuminata)	(((Heterospathe_cagayanensis	((Kentiopsis_piersoniorum	Hydriastele_microspadix)	((Oenocarpus_minor	Burretiokentia_grandiflora)	Veitchia_spiralis)))	(Pelagodoxa_henryana	Dictyosperma_album))	Dypsis_decaryi))	(Geonoma_undata	Manicaria_saccifera)))))	((Reinhardtia_paiewonskiana	Reinhardtia_latisecta)	(Reinhardtia_simplex	Reinhardtia_gracilis)))	Attalea_speciosa))	Nypa_fruticans);
((Chamaedorea_seifrizii	(((((Dypsis_decaryi	Dictyosperma_album)	(((Veitchia_spiralis	Kentiopsis_piersoniorum)	Hydriastele_microspadix)	((Leopoldinia_pulchra	Burretiokentia_grandiflora)	Heterospathe_cagayanensis)))	(Geonoma_undata	Manicaria_saccifera))	((Oenocarpus_bataua	Prestoea_acuminata)	Pelagodoxa_henryana))	(Pseudophoenix_vinifera	(((Phoenix_dactylifera	Sabal_domingensis)	Serenoa_repens)	(((((Reinhardtia_paiewonskiana	Reinhardtia_latisecta)	(Reinhardtia_simplex	Reinhardtia_gracilis))	(Attalea_speciosa	(Oenocarpus_minor	Bactris_major)))	Iriartea_deltoidea)	((Sclerosperma_profizianum	Roystonea_regia)	(Podococcus_barteri	Orania_palindan)))))))	Nypa_fruticans);
(((Chamaedorea_seifrizii	((((Orania_palindan	Sclerosperma_profizianum)	Roystonea_regia)	(Oenocarpus_minor	Podococcus_barteri))	(((Bactris_major	((Reinhardtia_paiewonskiana	Reinhardtia_latisecta)	(Reinhardtia_simplex	Reinhardtia_gracilis)))	Attalea_speciosa)	Iriartea_deltoidea)))	((((((Geonoma_undata	Manicaria_saccifera)	(Oenocarpus_bataua	Prestoea_acuminata))	((Pelagodoxa_henryana	Dictyosperma_album)	(Dypsis_decaryi	((Hydriastele_microspadix	(Burretiokentia_grandiflora	Heterospathe_cagayanensis))	(Veitchia_spiralis	Kentiopsis_piersoniorum)))))	Leopoldinia_pulchra)	Pseudophoenix_vinifera)	((Phoenix_dactylifera	Sabal_domingensis)	Serenoa_repens)))	Nypa_fruticans);
(((Podococcus_barteri	Serenoa_repens)	((((Bactris_major	(((Oenocarpus_minor	Reinhardtia_paiewonskiana)	Reinhardtia_latisecta)	(Reinhardtia_simplex	Reinhardtia_gracilis)))	Attalea_speciosa)	(Iriartea_deltoidea	((Roystonea_regia	(Orania_palindan	Sclerosperma_profizianum))	((Kentiopsis_piersoniorum	(Hydriastele_microspadix	(((Veitchia_spiralis	Dypsis_decaryi)	(((Burretiokentia_grandiflora	Heterospathe_cagayanensis)	Pelagodoxa_henryana)	(Leopoldinia_pulchra	Dictyosperma_album)))	((Geonoma_undata	Manicaria_saccifera)	(Oenocarpus_bataua	Prestoea_acuminata)))))	(Chamaedorea_seifrizii	Pseudophoenix_vinifera)))))	(Phoenix_dactylifera	Sabal_domingensis)))	Nypa_fruticans);
(((((((Roystonea_regia	Sclerosperma_profizianum)	(((Leopoldinia_pulchra	(((Manicaria_saccifera	Geonoma_undata)	(Pelagodoxa_henryana	(Prestoea_acuminata	Oenocarpus_bataua)))	((Dypsis_decaryi	(Hydriastele_microspadix	(Veitchia_spiralis	((Burretiokentia_grandiflora	Heterospathe_cagayanensis)	Kentiopsis_piersoniorum))))	Dictyosperma_album)))	(Chamaedorea_seifrizii	Pseudophoenix_vinifera))	Orania_palindan))	(Iriartea_deltoidea	((Bactris_major	Attalea_speciosa)	((Reinhardtia_gracilis	Reinhardtia_simplex)	((Oenocarpus_minor	Reinhardtia_latisecta)	Reinhardtia_paiewonskiana)))))	Podococcus_barteri)	(Phoenix_dactylifera	Sabal_domingensis))	Serenoa_repens)	Nypa_fruticans);
((((((Iriartea_deltoidea	((Bactris_major	Attalea_speciosa)	((Reinhardtia_gracilis	Reinhardtia_simplex)	(Reinhardtia_latisecta	Reinhardtia_paiewonskiana))))	((Orania_palindan	(((((Veitchia_spiralis	Dypsis_decaryi)	(Hydriastele_microspadix	((Burretiokentia_grandiflora	Heterospathe_cagayanensis)	Kentiopsis_piersoniorum)))	(Manicaria_saccifera	Geonoma_undata))	((Dictyosperma_album	Pelagodoxa_henryana)	(Prestoea_acuminata	Oenocarpus_bataua)))	(Chamaedorea_seifrizii	Pseudophoenix_vinifera)))	(Roystonea_regia	Sclerosperma_profizianum)))	(Oenocarpus_minor	Podococcus_barteri))	((Leopoldinia_pulchra	Phoenix_dactylifera)	Sabal_domingensis))	Serenoa_repens)	Nypa_fruticans);
(((Attalea_speciosa	(((Reinhardtia_gracilis	Reinhardtia_simplex)	(Reinhardtia_latisecta	Reinhardtia_paiewonskiana))	Bactris_major))	((((Oenocarpus_minor	Podococcus_barteri)	Iriartea_deltoidea)	((Roystonea_regia	Sclerosperma_profizianum)	(((((((Veitchia_spiralis	Dypsis_decaryi)	(Hydriastele_microspadix	(Dictyosperma_album	((Burretiokentia_grandiflora	Heterospathe_cagayanensis)	Kentiopsis_piersoniorum))))	(Manicaria_saccifera	Geonoma_undata))	(Pelagodoxa_henryana	(Prestoea_acuminata	Oenocarpus_bataua)))	Chamaedorea_seifrizii)	Pseudophoenix_vinifera)	Orania_palindan)))	(((Sabal_domingensis	Phoenix_dactylifera)	Leopoldinia_pulchra)	Serenoa_repens)))	Nypa_fruticans);
(((Serenoa_repens	Sabal_domingensis)	(((((Reinhardtia_gracilis	Reinhardtia_simplex)	(Reinhardtia_latisecta	Reinhardtia_paiewonskiana))	(Bactris_major	Attalea_speciosa))	((Pseudophoenix_vinifera	Iriartea_deltoidea)	((Roystonea_regia	Sclerosperma_profizianum)	(((((Leopoldinia_pulchra	Pelagodoxa_henryana)	(Prestoea_acuminata	Oenocarpus_bataua))	((Manicaria_saccifera	Geonoma_undata)	((Hydriastele_microspadix	((Dictyosperma_album	(Burretiokentia_grandiflora	Heterospathe_cagayanensis))	Dypsis_decaryi))	(Veitchia_spiralis	Kentiopsis_piersoniorum))))	Chamaedorea_seifrizii)	((Oenocarpus_minor	Podococcus_barteri)	Orania_palindan)))))	Phoenix_dactylifera))	Nypa_fruticans);
((((((Roystonea_regia	Sclerosperma_profizianum)	(Chamaedorea_seifrizii	(Podococcus_barteri	(Leopoldinia_pulchra	(Serenoa_repens	(Oenocarpus_minor	(Sabal_domingensis	Phoenix_dactylifera)))))))	(((Pseudophoenix_vinifera	Iriartea_deltoidea)	(Bactris_major	Attalea_speciosa))	Orania_palindan))	(((Pelagodoxa_henryana	(Prestoea_acuminata	Oenocarpus_bataua))	(Manicaria_saccifera	Geonoma_undata))	(Hydriastele_microspadix	(((Kentiopsis_piersoniorum	Dictyosperma_album)	(Burretiokentia_grandiflora	Heterospathe_cagayanensis))	(Veitchia_spiralis	Dypsis_decaryi)))))	((Reinhardtia_gracilis	Reinhardtia_simplex)	(Reinhardtia_latisecta	Reinhardtia_paiewonskiana)))	Nypa_fruticans);
(((((((Iriartea_deltoidea	Orania_palindan)	(Chamaedorea_seifrizii	(Oenocarpus_minor	Podococcus_barteri)))	(Roystonea_regia	Sclerosperma_profizianum))	(((((Leopoldinia_pulchra	Dictyosperma_album)	Pelagodoxa_henryana)	(Prestoea_acuminata	Oenocarpus_bataua))	(Manicaria_saccifera	Geonoma_undata))	((Hydriastele_microspadix	((Burretiokentia_grandiflora	Heterospathe_cagayanensis)	(Kentiopsis_piersoniorum	Veitchia_spiralis)))	Dypsis_decaryi)))	(Serenoa_repens	(Sabal_domingensis	Phoenix_dactylifera)))	(Attalea_speciosa	((Pseudophoenix_vinifera	Bactris_major)	((Reinhardtia_gracilis	Reinhardtia_simplex)	(Reinhardtia_latisecta	Reinhardtia_paiewonskiana)))))	Nypa_fruticans);
((Pseudophoenix_vinifera	(Bactris_major	((((((Iriartea_deltoidea	Orania_palindan)	(Roystonea_regia	Sclerosperma_profizianum))	(Chamaedorea_seifrizii	((Leopoldinia_pulchra	(Serenoa_repens	(Sabal_domingensis	Phoenix_dactylifera)))	Podococcus_barteri)))	((Manicaria_saccifera	Geonoma_undata)	((((Hydriastele_microspadix	((Burretiokentia_grandiflora	Heterospathe_cagayanensis)	(Kentiopsis_piersoniorum	Veitchia_spiralis)))	Dypsis_decaryi)	(Oenocarpus_minor	Dictyosperma_album))	((Prestoea_acuminata	Oenocarpus_bataua)	Pelagodoxa_henryana))))	((Reinhardtia_gracilis	Reinhardtia_simplex)	(Reinhardtia_latisecta	Reinhardtia_paiewonskiana)))	Attalea_speciosa)))	Nypa_fruticans);
((Bactris_major	(((((Podococcus_barteri	Sclerosperma_profizianum)	(Iriartea_deltoidea	Roystonea_regia))	(Orania_palindan	((Pseudophoenix_vinifera	(Serenoa_repens	(Sabal_domingensis	Phoenix_dactylifera)))	(Chamaedorea_seifrizii	(Leopoldinia_pulchra	(((Manicaria_saccifera	Geonoma_undata)	(Prestoea_acuminata	Oenocarpus_bataua))	(((Hydriastele_microspadix	((Burretiokentia_grandiflora	Heterospathe_cagayanensis)	(Kentiopsis_piersoniorum	Veitchia_spiralis)))	Dypsis_decaryi)	(Pelagodoxa_henryana	Dictyosperma_album))))))))	(((Reinhardtia_gracilis	Reinhardtia_simplex)	Oenocarpus_minor)	(Reinhardtia_latisecta	Reinhardtia_paiewonskiana)))	Attalea_speciosa))	Nypa_fruticans);
((Bactris_major	(((((Pseudophoenix_vinifera	((Leopoldinia_pulchra	((Oenocarpus_minor	Podococcus_barteri)	Serenoa_repens))	(Sabal_domingensis	Phoenix_dactylifera)))	(Chamaedorea_seifrizii	(((Manicaria_saccifera	Geonoma_undata)	((Pelagodoxa_henryana	Dictyosperma_album)	(Prestoea_acuminata	Oenocarpus_bataua)))	((Hydriastele_microspadix	((Burretiokentia_grandiflora	Heterospathe_cagayanensis)	(Kentiopsis_piersoniorum	Veitchia_spiralis)))	Dypsis_decaryi))))	((Sclerosperma_profizianum	Iriartea_deltoidea)	Roystonea_regia))	((Reinhardtia_gracilis	Reinhardtia_simplex)	(Reinhardtia_latisecta	Reinhardtia_paiewonskiana)))	(Orania_palindan	Attalea_speciosa)))	Nypa_fruticans);
(((Phoenix_dactylifera	(Serenoa_repens	Sabal_domingensis))	(((Pelagodoxa_henryana	(Prestoea_acuminata	Oenocarpus_bataua))	(Manicaria_saccifera	((((Hydriastele_microspadix	(Kentiopsis_piersoniorum	Veitchia_spiralis))	(Heterospathe_cagayanensis	(Leopoldinia_pulchra	Burretiokentia_grandiflora)))	(Dictyosperma_album	Dypsis_decaryi))	Geonoma_undata)))	((((Attalea_speciosa	Bactris_major)	((Reinhardtia_gracilis	Reinhardtia_simplex)	(Reinhardtia_latisecta	Reinhardtia_paiewonskiana)))	(Pseudophoenix_vinifera	Iriartea_deltoidea))	(((Oenocarpus_minor	Podococcus_barteri)	(Chamaedorea_seifrizii	Roystonea_regia))	(Sclerosperma_profizianum	Orania_palindan)))))	Nypa_fruticans);
((Serenoa_repens	(((Oenocarpus_minor	(((Reinhardtia_paiewonskiana	Reinhardtia_latisecta)	(Reinhardtia_gracilis	Reinhardtia_simplex))	(Attalea_speciosa	Bactris_major)))	(((Leopoldinia_pulchra	Roystonea_regia)	(((((((Dictyosperma_album	Hydriastele_microspadix)	((Burretiokentia_grandiflora	Dypsis_decaryi)	(Heterospathe_cagayanensis	(Kentiopsis_piersoniorum	Veitchia_spiralis))))	(Pelagodoxa_henryana	(Prestoea_acuminata	Oenocarpus_bataua)))	(Geonoma_undata	Manicaria_saccifera))	Chamaedorea_seifrizii)	Pseudophoenix_vinifera)	(Orania_palindan	(Sclerosperma_profizianum	Podococcus_barteri))))	Iriartea_deltoidea))	(Phoenix_dactylifera	Sabal_domingensis)))	Nypa_fruticans);
((((((((Reinhardtia_paiewonskiana	Reinhardtia_latisecta)	(Reinhardtia_gracilis	Reinhardtia_simplex))	((Orania_palindan	Attalea_speciosa)	(Oenocarpus_minor	Bactris_major)))	((Iriartea_deltoidea	Roystonea_regia)	Sclerosperma_profizianum))	(((Pelagodoxa_henryana	(Prestoea_acuminata	Oenocarpus_bataua))	(Geonoma_undata	Manicaria_saccifera))	((Dypsis_decaryi	Dictyosperma_album)	((Burretiokentia_grandiflora	Heterospathe_cagayanensis)	(Hydriastele_microspadix	(Kentiopsis_piersoniorum	Veitchia_spiralis))))))	(Leopoldinia_pulchra	((Phoenix_dactylifera	Sabal_domingensis)	(Podococcus_barteri	Serenoa_repens))))	(Pseudophoenix_vinifera	Chamaedorea_seifrizii))	Nypa_fruticans);
((((Podococcus_barteri	Oenocarpus_minor)	(((Chamaedorea_seifrizii	Pseudophoenix_vinifera)	((((Reinhardtia_paiewonskiana	Reinhardtia_latisecta)	(Reinhardtia_gracilis	Reinhardtia_simplex))	((Attalea_speciosa	Bactris_major)	Iriartea_deltoidea))	(((Pelagodoxa_henryana	(Prestoea_acuminata	Oenocarpus_bataua))	((((Dypsis_decaryi	Veitchia_spiralis)	((Dictyosperma_album	Kentiopsis_piersoniorum)	(Burretiokentia_grandiflora	Heterospathe_cagayanensis)))	Hydriastele_microspadix)	(Geonoma_undata	Manicaria_saccifera)))	(Orania_palindan	Sclerosperma_profizianum))))	Roystonea_regia))	(((Phoenix_dactylifera	Sabal_domingensis)	Serenoa_repens)	Leopoldinia_pulchra))	Nypa_fruticans);
((((Podococcus_barteri	Oenocarpus_minor)	Serenoa_repens)	(((((Iriartea_deltoidea	Pseudophoenix_vinifera)	((Roystonea_regia	Sclerosperma_profizianum)	Orania_palindan))	(Chamaedorea_seifrizii	((((Geonoma_undata	Manicaria_saccifera)	Prestoea_acuminata)	(Pelagodoxa_henryana	((((((Dypsis_decaryi	Heterospathe_cagayanensis)	(Veitchia_spiralis	Kentiopsis_piersoniorum))	Hydriastele_microspadix)	Burretiokentia_grandiflora)	Dictyosperma_album)	Oenocarpus_bataua)))	Leopoldinia_pulchra)))	(Attalea_speciosa	(((Reinhardtia_paiewonskiana	Reinhardtia_latisecta)	(Reinhardtia_gracilis	Reinhardtia_simplex))	Bactris_major)))	(Phoenix_dactylifera	Sabal_domingensis)))	Nypa_fruticans);
((Serenoa_repens	(((Pseudophoenix_vinifera	(Chamaedorea_seifrizii	((Geonoma_undata	Manicaria_saccifera)	((Pelagodoxa_henryana	(Oenocarpus_bataua	Prestoea_acuminata))	((((Heterospathe_cagayanensis	((Burretiokentia_grandiflora	Veitchia_spiralis)	Kentiopsis_piersoniorum))	Hydriastele_microspadix)	Dypsis_decaryi)	Dictyosperma_album)))))	((((Leopoldinia_pulchra	Roystonea_regia)	Iriartea_deltoidea)	((Podococcus_barteri	Sclerosperma_profizianum)	Orania_palindan))	(((Reinhardtia_paiewonskiana	Reinhardtia_latisecta)	(Reinhardtia_simplex	(Oenocarpus_minor	Reinhardtia_gracilis)))	(Bactris_major	Attalea_speciosa))))	(Phoenix_dactylifera	Sabal_domingensis)))	Nypa_fruticans);
((Serenoa_repens	(((Chamaedorea_seifrizii	((((Geonoma_undata	Manicaria_saccifera)	(Pelagodoxa_henryana	(Oenocarpus_bataua	Prestoea_acuminata)))	((Veitchia_spiralis	Dypsis_decaryi)	(((Kentiopsis_piersoniorum	(Oenocarpus_minor	Dictyosperma_album))	(Hydriastele_microspadix	Burretiokentia_grandiflora))	Heterospathe_cagayanensis)))	Leopoldinia_pulchra))	((Iriartea_deltoidea	(((Reinhardtia_paiewonskiana	Reinhardtia_latisecta)	(Reinhardtia_simplex	Reinhardtia_gracilis))	((Pseudophoenix_vinifera	Bactris_major)	Attalea_speciosa)))	((Roystonea_regia	(Sclerosperma_profizianum	Orania_palindan))	Podococcus_barteri)))	(Phoenix_dactylifera	Sabal_domingensis)))	Nypa_fruticans);
(((((((((Pelagodoxa_henryana	Oenocarpus_bataua)	Prestoea_acuminata)	((Geonoma_undata	Manicaria_saccifera)	((Dypsis_decaryi	((Oenocarpus_minor	Dictyosperma_album)	(Burretiokentia_grandiflora	Heterospathe_cagayanensis)))	((Kentiopsis_piersoniorum	Veitchia_spiralis)	Hydriastele_microspadix))))	Leopoldinia_pulchra)	Orania_palindan)	((Roystonea_regia	Iriartea_deltoidea)	(Podococcus_barteri	((Phoenix_dactylifera	Sabal_domingensis)	Serenoa_repens))))	(((Reinhardtia_paiewonskiana	Reinhardtia_latisecta)	(Reinhardtia_simplex	Reinhardtia_gracilis))	((Pseudophoenix_vinifera	Bactris_major)	(Chamaedorea_seifrizii	Attalea_speciosa))))	Sclerosperma_profizianum)	Nypa_fruticans);
((Serenoa_repens	(((((Iriartea_deltoidea	(Attalea_speciosa	(((Reinhardtia_paiewonskiana	Reinhardtia_latisecta)	(Reinhardtia_simplex	Reinhardtia_gracilis))	Bactris_major)))	(Chamaedorea_seifrizii	((Podococcus_barteri	(Orania_palindan	Sclerosperma_profizianum))	Roystonea_regia)))	Pseudophoenix_vinifera)	(((Oenocarpus_bataua	Prestoea_acuminata)	Pelagodoxa_henryana)	((Geonoma_undata	Manicaria_saccifera)	((Dypsis_decaryi	((Kentiopsis_piersoniorum	Hydriastele_microspadix)	(Veitchia_spiralis	((Leopoldinia_pulchra	(Burretiokentia_grandiflora	Oenocarpus_minor))	Heterospathe_cagayanensis))))	Dictyosperma_album))))	(Phoenix_dactylifera	Sabal_domingensis)))	Nypa_fruticans);
((Pseudophoenix_vinifera	((((Phoenix_dactylifera	Sabal_domingensis)	(Podococcus_barteri	Serenoa_repens))	((Attalea_speciosa	(((Reinhardtia_paiewonskiana	Reinhardtia_latisecta)	(Reinhardtia_simplex	Reinhardtia_gracilis))	(Oenocarpus_minor	Bactris_major)))	((((Sclerosperma_profizianum	Roystonea_regia)	Orania_palindan)	(Leopoldinia_pulchra	(((Dypsis_decaryi	(Hydriastele_microspadix	((Veitchia_spiralis	Kentiopsis_piersoniorum)	(Burretiokentia_grandiflora	Heterospathe_cagayanensis))))	((Oenocarpus_bataua	Prestoea_acuminata)	(Dictyosperma_album	Pelagodoxa_henryana)))	(Geonoma_undata	Manicaria_saccifera))))	Iriartea_deltoidea)))	Chamaedorea_seifrizii))	Nypa_fruticans);
((((((Phoenix_dactylifera	Sabal_domingensis)	(Podococcus_barteri	Serenoa_repens))	(((Sclerosperma_profizianum	Orania_palindan)	(Roystonea_regia	Iriartea_deltoidea))	((Bactris_major	Attalea_speciosa)	((Pseudophoenix_vinifera	(Reinhardtia_paiewonskiana	Reinhardtia_latisecta))	((Reinhardtia_gracilis	Reinhardtia_simplex)	Oenocarpus_minor)))))	((((Oenocarpus_bataua	Prestoea_acuminata)	(Leopoldinia_pulchra	Pelagodoxa_henryana))	(Geonoma_undata	Manicaria_saccifera))	((Dictyosperma_album	Dypsis_decaryi)	(Hydriastele_microspadix	((Veitchia_spiralis	Kentiopsis_piersoniorum)	(Burretiokentia_grandiflora	Heterospathe_cagayanensis))))))	Chamaedorea_seifrizii)	Nypa_fruticans);
((Podococcus_barteri	(((Iriartea_deltoidea	(((Roystonea_regia	Sclerosperma_profizianum)	Orania_palindan)	(Pseudophoenix_vinifera	(Chamaedorea_seifrizii	((Prestoea_acuminata	(Geonoma_undata	Manicaria_saccifera))	((Pelagodoxa_henryana	Oenocarpus_bataua)	(Dictyosperma_album	(Dypsis_decaryi	(Hydriastele_microspadix	(Burretiokentia_grandiflora	(Heterospathe_cagayanensis	(Kentiopsis_piersoniorum	Veitchia_spiralis))))))))))))	((((Oenocarpus_minor	Reinhardtia_gracilis)	Reinhardtia_simplex)	(Reinhardtia_latisecta	Reinhardtia_paiewonskiana))	((Leopoldinia_pulchra	Attalea_speciosa)	Bactris_major)))	((Sabal_domingensis	Phoenix_dactylifera)	Serenoa_repens)))	Nypa_fruticans);
((Chamaedorea_seifrizii	(((Roystonea_regia	Sclerosperma_profizianum)	(Podococcus_barteri	Orania_palindan))	((((((Dypsis_decaryi	Veitchia_spiralis)	Hydriastele_microspadix)	((Kentiopsis_piersoniorum	((Oenocarpus_minor	Burretiokentia_grandiflora)	Dictyosperma_album))	Heterospathe_cagayanensis))	(Geonoma_undata	Manicaria_saccifera))	(Pelagodoxa_henryana	(Prestoea_acuminata	Oenocarpus_bataua)))	((Iriartea_deltoidea	Pseudophoenix_vinifera)	((Attalea_speciosa	(Bactris_major	((Reinhardtia_gracilis	Reinhardtia_simplex)	(Reinhardtia_latisecta	Reinhardtia_paiewonskiana))))	((Sabal_domingensis	(Leopoldinia_pulchra	Phoenix_dactylifera))	Serenoa_repens))))))	Nypa_fruticans);
((Bactris_major	(((Reinhardtia_gracilis	Reinhardtia_simplex)	(Reinhardtia_latisecta	Reinhardtia_paiewonskiana))	((((Sabal_domingensis	Phoenix_dactylifera)	Serenoa_repens)	((Orania_palindan	((Oenocarpus_minor	Podococcus_barteri)	(Chamaedorea_seifrizii	Pseudophoenix_vinifera)))	((Leopoldinia_pulchra	((((Kentiopsis_piersoniorum	Hydriastele_microspadix)	((Dypsis_decaryi	Veitchia_spiralis)	((Burretiokentia_grandiflora	Dictyosperma_album)	Heterospathe_cagayanensis)))	(Geonoma_undata	Manicaria_saccifera))	(Pelagodoxa_henryana	(Prestoea_acuminata	Oenocarpus_bataua))))	((Roystonea_regia	Sclerosperma_profizianum)	Iriartea_deltoidea))))	Attalea_speciosa)))	Nypa_fruticans);
((((Oenocarpus_minor	Podococcus_barteri)	((Sabal_domingensis	Phoenix_dactylifera)	Serenoa_repens))	((((Roystonea_regia	(Orania_palindan	Sclerosperma_profizianum))	Iriartea_deltoidea)	((Chamaedorea_seifrizii	Pseudophoenix_vinifera)	(((Dypsis_decaryi	((Veitchia_spiralis	((Burretiokentia_grandiflora	(Kentiopsis_piersoniorum	Dictyosperma_album))	(Leopoldinia_pulchra	Heterospathe_cagayanensis)))	Hydriastele_microspadix))	(Geonoma_undata	Manicaria_saccifera))	(Pelagodoxa_henryana	(Prestoea_acuminata	Oenocarpus_bataua)))))	(Attalea_speciosa	(Bactris_major	((Reinhardtia_gracilis	Reinhardtia_simplex)	(Reinhardtia_latisecta	Reinhardtia_paiewonskiana))))))	Nypa_fruticans);
((((((((Bactris_major	Iriartea_deltoidea)	Attalea_speciosa)	(Pseudophoenix_vinifera	((Reinhardtia_latisecta	Reinhardtia_paiewonskiana)	((Oenocarpus_minor	Reinhardtia_simplex)	Reinhardtia_gracilis))))	((((Geonoma_undata	Manicaria_saccifera)	(((((Hydriastele_microspadix	Veitchia_spiralis)	(Kentiopsis_piersoniorum	(Burretiokentia_grandiflora	Heterospathe_cagayanensis)))	Dypsis_decaryi)	Dictyosperma_album)	(Pelagodoxa_henryana	(Prestoea_acuminata	Oenocarpus_bataua))))	Leopoldinia_pulchra)	(Orania_palindan	Sclerosperma_profizianum)))	(Chamaedorea_seifrizii	Roystonea_regia))	Podococcus_barteri)	((Sabal_domingensis	Phoenix_dactylifera)	Serenoa_repens))	Nypa_fruticans);
(((Leopoldinia_pulchra	((((((Manicaria_saccifera	(Geonoma_undata	((Dypsis_decaryi	Dictyosperma_album)	(Hydriastele_microspadix	((Veitchia_spiralis	Kentiopsis_piersoniorum)	(Burretiokentia_grandiflora	Heterospathe_cagayanensis))))))	(Pelagodoxa_henryana	(Prestoea_acuminata	Oenocarpus_bataua)))	(Orania_palindan	((Roystonea_regia	Sclerosperma_profizianum)	(((Bactris_major	Attalea_speciosa)	((Oenocarpus_minor	(Reinhardtia_simplex	Reinhardtia_gracilis))	(Pseudophoenix_vinifera	(Reinhardtia_latisecta	Reinhardtia_paiewonskiana))))	Iriartea_deltoidea))))	Chamaedorea_seifrizii)	Podococcus_barteri)	(Sabal_domingensis	Phoenix_dactylifera)))	Serenoa_repens)	Nypa_fruticans);
((((Pseudophoenix_vinifera	(Chamaedorea_seifrizii	(((Manicaria_saccifera	Geonoma_undata)	(Dypsis_decaryi	((Hydriastele_microspadix	(Burretiokentia_grandiflora	Heterospathe_cagayanensis))	(Veitchia_spiralis	Kentiopsis_piersoniorum))))	((Dictyosperma_album	Pelagodoxa_henryana)	(Prestoea_acuminata	Oenocarpus_bataua)))))	(Serenoa_repens	(Sabal_domingensis	Phoenix_dactylifera)))	(((Roystonea_regia	(Iriartea_deltoidea	((((Oenocarpus_minor	Bactris_major)	Attalea_speciosa)	((Reinhardtia_simplex	Reinhardtia_gracilis)	(Reinhardtia_latisecta	Reinhardtia_paiewonskiana)))	Leopoldinia_pulchra)))	(Orania_palindan	Sclerosperma_profizianum))	Podococcus_barteri))	Nypa_fruticans);
((Serenoa_repens	((Sabal_domingensis	Phoenix_dactylifera)	((((Bactris_major	Attalea_speciosa)	Iriartea_deltoidea)	((Orania_palindan	((Oenocarpus_minor	Podococcus_barteri)	Chamaedorea_seifrizii))	(Roystonea_regia	Sclerosperma_profizianum)))	((Pseudophoenix_vinifera	((Reinhardtia_simplex	Reinhardtia_gracilis)	(Reinhardtia_latisecta	Reinhardtia_paiewonskiana)))	((((Manicaria_saccifera	Geonoma_undata)	Dypsis_decaryi)	(Pelagodoxa_henryana	((Prestoea_acuminata	Oenocarpus_bataua)	Leopoldinia_pulchra)))	(Dictyosperma_album	(((Kentiopsis_piersoniorum	Hydriastele_microspadix)	Veitchia_spiralis)	(Heterospathe_cagayanensis	Burretiokentia_grandiflora))))))))	Nypa_fruticans);
(((Leopoldinia_pulchra	(Serenoa_repens	(Sabal_domingensis	Phoenix_dactylifera)))	((Iriartea_deltoidea	((Orania_palindan	Sclerosperma_profizianum)	((((Manicaria_saccifera	Geonoma_undata)	(((Pelagodoxa_henryana	Dictyosperma_album)	(((Veitchia_spiralis	Kentiopsis_piersoniorum)	((Heterospathe_cagayanensis	Burretiokentia_grandiflora)	Dypsis_decaryi))	Hydriastele_microspadix))	(Prestoea_acuminata	Oenocarpus_bataua)))	Pseudophoenix_vinifera)	((Chamaedorea_seifrizii	Roystonea_regia)	(Oenocarpus_minor	Podococcus_barteri)))))	(((Reinhardtia_simplex	Reinhardtia_gracilis)	(Reinhardtia_latisecta	Reinhardtia_paiewonskiana))	(Bactris_major	Attalea_speciosa))))	Nypa_fruticans);
(((((Pseudophoenix_vinifera	((Manicaria_saccifera	Geonoma_undata)	((Prestoea_acuminata	Oenocarpus_bataua)	(Pelagodoxa_henryana	((Dictyosperma_album	Dypsis_decaryi)	(((Veitchia_spiralis	Kentiopsis_piersoniorum)	(Heterospathe_cagayanensis	Burretiokentia_grandiflora))	Hydriastele_microspadix))))))	(((Roystonea_regia	Iriartea_deltoidea)	(Orania_palindan	Sclerosperma_profizianum))	(Chamaedorea_seifrizii	(Oenocarpus_minor	Podococcus_barteri))))	(Leopoldinia_pulchra	(Serenoa_repens	(Sabal_domingensis	Phoenix_dactylifera))))	((Attalea_speciosa	Bactris_major)	((Reinhardtia_simplex	Reinhardtia_gracilis)	(Reinhardtia_latisecta	Reinhardtia_paiewonskiana))))	Nypa_fruticans);
(((Serenoa_repens	(Phoenix_dactylifera	Sabal_domingensis))	(((Leopoldinia_pulchra	Attalea_speciosa)	(((Reinhardtia_latisecta	Reinhardtia_paiewonskiana)	(Reinhardtia_simplex	Reinhardtia_gracilis))	Bactris_major))	((((Manicaria_saccifera	Geonoma_undata)	(((Dypsis_decaryi	Dictyosperma_album)	(Hydriastele_microspadix	((Heterospathe_cagayanensis	(Oenocarpus_minor	Burretiokentia_grandiflora))	(Veitchia_spiralis	Kentiopsis_piersoniorum))))	(Pelagodoxa_henryana	(Oenocarpus_bataua	Prestoea_acuminata))))	(((Pseudophoenix_vinifera	Chamaedorea_seifrizii)	(Podococcus_barteri	Orania_palindan))	(Roystonea_regia	Sclerosperma_profizianum)))	Iriartea_deltoidea)))	Nypa_fruticans);
(((Serenoa_repens	(Phoenix_dactylifera	Sabal_domingensis))	((((Reinhardtia_latisecta	Reinhardtia_paiewonskiana)	(Reinhardtia_simplex	(Oenocarpus_minor	Reinhardtia_gracilis)))	(Bactris_major	Attalea_speciosa))	((Chamaedorea_seifrizii	((Leopoldinia_pulchra	(((((Geonoma_undata	Dypsis_decaryi)	Dictyosperma_album)	((Veitchia_spiralis	(Heterospathe_cagayanensis	Burretiokentia_grandiflora))	(Kentiopsis_piersoniorum	Hydriastele_microspadix)))	Manicaria_saccifera)	(Pelagodoxa_henryana	(Oenocarpus_bataua	Prestoea_acuminata))))	(Roystonea_regia	(Orania_palindan	(Podococcus_barteri	Sclerosperma_profizianum)))))	(Pseudophoenix_vinifera	Iriartea_deltoidea))))	Nypa_fruticans);
((Chamaedorea_seifrizii	(((Geonoma_undata	Manicaria_saccifera)	(((Dypsis_decaryi	(Dictyosperma_album	(Heterospathe_cagayanensis	Burretiokentia_grandiflora)))	((Veitchia_spiralis	Kentiopsis_piersoniorum)	Hydriastele_microspadix))	(Pelagodoxa_henryana	(Oenocarpus_bataua	Prestoea_acuminata))))	(Pseudophoenix_vinifera	((((Iriartea_deltoidea	Roystonea_regia)	((Bactris_major	(Orania_palindan	Attalea_speciosa))	((Reinhardtia_latisecta	Reinhardtia_paiewonskiana)	((Reinhardtia_gracilis	Reinhardtia_simplex)	Oenocarpus_minor))))	(Podococcus_barteri	Sclerosperma_profizianum))	(Leopoldinia_pulchra	(Serenoa_repens	(Phoenix_dactylifera	Sabal_domingensis)))))))	Nypa_fruticans);
((Chamaedorea_seifrizii	(Orania_palindan	((((Attalea_speciosa	(((Reinhardtia_latisecta	Reinhardtia_paiewonskiana)	(Reinhardtia_gracilis	Reinhardtia_simplex))	Bactris_major))	Iriartea_deltoidea)	(Roystonea_regia	((Oenocarpus_minor	Podococcus_barteri)	Sclerosperma_profizianum)))	(((Serenoa_repens	(Phoenix_dactylifera	Sabal_domingensis))	((((Geonoma_undata	Manicaria_saccifera)	(Oenocarpus_bataua	Prestoea_acuminata))	((Dypsis_decaryi	(((Heterospathe_cagayanensis	Burretiokentia_grandiflora)	(Veitchia_spiralis	Kentiopsis_piersoniorum))	Hydriastele_microspadix))	Dictyosperma_album))	(Leopoldinia_pulchra	Pelagodoxa_henryana)))	Pseudophoenix_vinifera))))	Nypa_fruticans);
(((Phoenix_dactylifera	((Serenoa_repens	Sabal_domingensis)	Leopoldinia_pulchra))	(((Bactris_major	Attalea_speciosa)	((Reinhardtia_latisecta	Reinhardtia_paiewonskiana)	(Reinhardtia_gracilis	Reinhardtia_simplex)))	((Roystonea_regia	((Chamaedorea_seifrizii	((Geonoma_undata	Manicaria_saccifera)	((Pelagodoxa_henryana	(Oenocarpus_bataua	Prestoea_acuminata))	((((Heterospathe_cagayanensis	Burretiokentia_grandiflora)	(Dypsis_decaryi	Veitchia_spiralis))	(Kentiopsis_piersoniorum	Hydriastele_microspadix))	Dictyosperma_album))))	(Orania_palindan	((Oenocarpus_minor	Podococcus_barteri)	Sclerosperma_profizianum))))	(Iriartea_deltoidea	Pseudophoenix_vinifera))))	Nypa_fruticans);
(((Phoenix_dactylifera	(Serenoa_repens	Sabal_domingensis))	(((Bactris_major	Attalea_speciosa)	((Reinhardtia_latisecta	Reinhardtia_paiewonskiana)	((Oenocarpus_minor	Reinhardtia_gracilis)	Reinhardtia_simplex)))	(Iriartea_deltoidea	(((Roystonea_regia	Sclerosperma_profizianum)	(Orania_palindan	Podococcus_barteri))	(Pseudophoenix_vinifera	(Chamaedorea_seifrizii	(Leopoldinia_pulchra	(((Geonoma_undata	Manicaria_saccifera)	(Pelagodoxa_henryana	(Oenocarpus_bataua	Prestoea_acuminata)))	(Hydriastele_microspadix	((Dypsis_decaryi	Veitchia_spiralis)	((Dictyosperma_album	Kentiopsis_piersoniorum)	(Heterospathe_cagayanensis	Burretiokentia_grandiflora))))))))))))	Nypa_fruticans);
(((Sabal_domingensis	(Phoenix_dactylifera	(Podococcus_barteri	Serenoa_repens)))	((Chamaedorea_seifrizii	((((((Iriartea_deltoidea	Pseudophoenix_vinifera)	(Oenocarpus_minor	Bactris_major))	Attalea_speciosa)	((Reinhardtia_latisecta	Reinhardtia_paiewonskiana)	(Reinhardtia_gracilis	Reinhardtia_simplex)))	(Roystonea_regia	Sclerosperma_profizianum))	Orania_palindan))	(Leopoldinia_pulchra	(((((Dypsis_decaryi	(Hydriastele_microspadix	((Heterospathe_cagayanensis	Burretiokentia_grandiflora)	(Veitchia_spiralis	Kentiopsis_piersoniorum))))	Dictyosperma_album)	(Geonoma_undata	Manicaria_saccifera))	(Oenocarpus_bataua	Prestoea_acuminata))	Pelagodoxa_henryana))))	Nypa_fruticans);
((Chamaedorea_seifrizii	((Pseudophoenix_vinifera	Bactris_major)	(Attalea_speciosa	(((Reinhardtia_latisecta	Reinhardtia_paiewonskiana)	(Reinhardtia_gracilis	Reinhardtia_simplex))	(((((Oenocarpus_bataua	Prestoea_acuminata)	(Pelagodoxa_henryana	(((((Heterospathe_cagayanensis	(Leopoldinia_pulchra	Burretiokentia_grandiflora))	(Dypsis_decaryi	Veitchia_spiralis))	Kentiopsis_piersoniorum)	Hydriastele_microspadix)	Dictyosperma_album)))	(Geonoma_undata	Manicaria_saccifera))	((Iriartea_deltoidea	Roystonea_regia)	(Orania_palindan	Sclerosperma_profizianum)))	(((Oenocarpus_minor	Podococcus_barteri)	Serenoa_repens)	(Sabal_domingensis	Phoenix_dactylifera)))))))	Nypa_fruticans);
((Serenoa_repens	((Sabal_domingensis	Phoenix_dactylifera)	((((Bactris_major	Attalea_speciosa)	((Reinhardtia_latisecta	Reinhardtia_paiewonskiana)	(Reinhardtia_gracilis	Reinhardtia_simplex)))	((((Pseudophoenix_vinifera	Chamaedorea_seifrizii)	(((Oenocarpus_bataua	Prestoea_acuminata)	Pelagodoxa_henryana)	(((Veitchia_spiralis	(((Burretiokentia_grandiflora	Heterospathe_cagayanensis)	Kentiopsis_piersoniorum)	Hydriastele_microspadix))	(Dypsis_decaryi	Dictyosperma_album))	(Geonoma_undata	Manicaria_saccifera))))	(((Sclerosperma_profizianum	(Oenocarpus_minor	Podococcus_barteri))	Roystonea_regia)	Orania_palindan))	Iriartea_deltoidea))	Leopoldinia_pulchra)))	Nypa_fruticans);
(((((Bactris_major	Attalea_speciosa)	((Reinhardtia_latisecta	Reinhardtia_paiewonskiana)	(Reinhardtia_gracilis	Reinhardtia_simplex)))	(((Pseudophoenix_vinifera	Chamaedorea_seifrizii)	((((Oenocarpus_bataua	Prestoea_acuminata)	Pelagodoxa_henryana)	(((Dypsis_decaryi	(Veitchia_spiralis	Kentiopsis_piersoniorum))	((Burretiokentia_grandiflora	Heterospathe_cagayanensis)	Hydriastele_microspadix))	Dictyosperma_album))	(Geonoma_undata	Manicaria_saccifera)))	((Sclerosperma_profizianum	Orania_palindan)	((Iriartea_deltoidea	Roystonea_regia)	(Oenocarpus_minor	Podococcus_barteri)))))	(Leopoldinia_pulchra	(Serenoa_repens	(Sabal_domingensis	Phoenix_dactylifera))))	Nypa_fruticans);
((Pseudophoenix_vinifera	((Leopoldinia_pulchra	(Serenoa_repens	(Sabal_domingensis	Phoenix_dactylifera)))	(((((Sclerosperma_profizianum	Roystonea_regia)	((Oenocarpus_minor	Podococcus_barteri)	Chamaedorea_seifrizii))	(Iriartea_deltoidea	Orania_palindan))	(((Reinhardtia_latisecta	Reinhardtia_paiewonskiana)	(Reinhardtia_simplex	Reinhardtia_gracilis))	(Attalea_speciosa	Bactris_major)))	((Prestoea_acuminata	Oenocarpus_bataua)	((Geonoma_undata	Manicaria_saccifera)	(((Dypsis_decaryi	Hydriastele_microspadix)	(((Burretiokentia_grandiflora	Heterospathe_cagayanensis)	Kentiopsis_piersoniorum)	Veitchia_spiralis))	(Pelagodoxa_henryana	Dictyosperma_album)))))))	Nypa_fruticans);
((Serenoa_repens	((Sabal_domingensis	Phoenix_dactylifera)	((((Reinhardtia_latisecta	Reinhardtia_paiewonskiana)	(Reinhardtia_simplex	(Oenocarpus_minor	Reinhardtia_gracilis)))	(Attalea_speciosa	Bactris_major))	((Roystonea_regia	(((Pseudophoenix_vinifera	Chamaedorea_seifrizii)	(Leopoldinia_pulchra	(((Pelagodoxa_henryana	(Prestoea_acuminata	Oenocarpus_bataua))	(Geonoma_undata	Manicaria_saccifera))	(((Veitchia_spiralis	Kentiopsis_piersoniorum)	((Burretiokentia_grandiflora	Heterospathe_cagayanensis)	Hydriastele_microspadix))	(Dypsis_decaryi	Dictyosperma_album)))))	(Orania_palindan	(Podococcus_barteri	Sclerosperma_profizianum))))	Iriartea_deltoidea))))	Nypa_fruticans);
((Orania_palindan	((Attalea_speciosa	((Oenocarpus_minor	Bactris_major)	((Reinhardtia_latisecta	Reinhardtia_paiewonskiana)	(Reinhardtia_gracilis	Reinhardtia_simplex))))	((((Pseudophoenix_vinifera	Chamaedorea_seifrizii)	((Podococcus_barteri	Serenoa_repens)	(Sabal_domingensis	Phoenix_dactylifera)))	((Oenocarpus_bataua	(Prestoea_acuminata	(Geonoma_undata	Manicaria_saccifera)))	(Pelagodoxa_henryana	(((Veitchia_spiralis	Kentiopsis_piersoniorum)	((Leopoldinia_pulchra	(Burretiokentia_grandiflora	Heterospathe_cagayanensis))	Hydriastele_microspadix))	(Dypsis_decaryi	Dictyosperma_album)))))	(Iriartea_deltoidea	(Sclerosperma_profizianum	Roystonea_regia)))))	Nypa_fruticans);
(((Leopoldinia_pulchra	(Serenoa_repens	(Sabal_domingensis	Phoenix_dactylifera)))	((((((Kentiopsis_piersoniorum	(Burretiokentia_grandiflora	Heterospathe_cagayanensis))	(Veitchia_spiralis	Hydriastele_microspadix))	(Dypsis_decaryi	Dictyosperma_album))	((Pelagodoxa_henryana	Oenocarpus_bataua)	(Prestoea_acuminata	(Geonoma_undata	Manicaria_saccifera))))	(Chamaedorea_seifrizii	(((Orania_palindan	(Podococcus_barteri	Sclerosperma_profizianum))	Roystonea_regia)	((Attalea_speciosa	((Oenocarpus_minor	Bactris_major)	((Reinhardtia_latisecta	Reinhardtia_paiewonskiana)	(Reinhardtia_gracilis	Reinhardtia_simplex))))	Iriartea_deltoidea))))	Pseudophoenix_vinifera))	Nypa_fruticans);
((Serenoa_repens	(((((Manicaria_saccifera	((Pelagodoxa_henryana	(Oenocarpus_bataua	Prestoea_acuminata))	((((Kentiopsis_piersoniorum	(Burretiokentia_grandiflora	Heterospathe_cagayanensis))	Veitchia_spiralis)	Hydriastele_microspadix)	(Leopoldinia_pulchra	Dictyosperma_album))))	(Dypsis_decaryi	Geonoma_undata))	(Chamaedorea_seifrizii	((Orania_palindan	((Oenocarpus_minor	Podococcus_barteri)	Sclerosperma_profizianum))	(Roystonea_regia	(((Reinhardtia_latisecta	Reinhardtia_paiewonskiana)	(Reinhardtia_gracilis	Reinhardtia_simplex))	((Attalea_speciosa	Bactris_major)	Iriartea_deltoidea))))))	Pseudophoenix_vinifera)	(Sabal_domingensis	Phoenix_dactylifera)))	Nypa_fruticans);
((Pseudophoenix_vinifera	((Sabal_domingensis	(Phoenix_dactylifera	Serenoa_repens))	(((((Dictyosperma_album	((((Veitchia_spiralis	Kentiopsis_piersoniorum)	(Burretiokentia_grandiflora	Heterospathe_cagayanensis))	Hydriastele_microspadix)	Dypsis_decaryi))	Pelagodoxa_henryana)	((Oenocarpus_bataua	Prestoea_acuminata)	(Manicaria_saccifera	Geonoma_undata)))	Leopoldinia_pulchra)	((Roystonea_regia	Sclerosperma_profizianum)	(Orania_palindan	(((Oenocarpus_minor	Podococcus_barteri)	Chamaedorea_seifrizii)	((((Reinhardtia_latisecta	Reinhardtia_paiewonskiana)	(Reinhardtia_gracilis	Reinhardtia_simplex))	(Attalea_speciosa	Bactris_major))	Iriartea_deltoidea)))))))	Nypa_fruticans);
((Pseudophoenix_vinifera	((((((Dictyosperma_album	((Dypsis_decaryi	(Burretiokentia_grandiflora	Heterospathe_cagayanensis))	((Veitchia_spiralis	Kentiopsis_piersoniorum)	Hydriastele_microspadix)))	Pelagodoxa_henryana)	((Oenocarpus_bataua	Prestoea_acuminata)	(Manicaria_saccifera	Geonoma_undata)))	Leopoldinia_pulchra)	(Sabal_domingensis	(Chamaedorea_seifrizii	(Phoenix_dactylifera	Serenoa_repens))))	((((Reinhardtia_latisecta	Reinhardtia_paiewonskiana)	(Reinhardtia_gracilis	Reinhardtia_simplex))	(Attalea_speciosa	Bactris_major))	(Orania_palindan	((Sclerosperma_profizianum	(Oenocarpus_minor	Podococcus_barteri))	(Roystonea_regia	Iriartea_deltoidea))))))	Nypa_fruticans);
((Pseudophoenix_vinifera	((((Roystonea_regia	(Orania_palindan	Sclerosperma_profizianum))	(((Chamaedorea_seifrizii	((Oenocarpus_minor	Podococcus_barteri)	Bactris_major))	Attalea_speciosa)	Iriartea_deltoidea))	(Serenoa_repens	(Sabal_domingensis	Phoenix_dactylifera)))	(((Reinhardtia_latisecta	Reinhardtia_paiewonskiana)	(Reinhardtia_gracilis	Reinhardtia_simplex))	((((Leopoldinia_pulchra	Pelagodoxa_henryana)	(Oenocarpus_bataua	Prestoea_acuminata))	(Manicaria_saccifera	Geonoma_undata))	((Dypsis_decaryi	Dictyosperma_album)	((Burretiokentia_grandiflora	Heterospathe_cagayanensis)	((Veitchia_spiralis	Kentiopsis_piersoniorum)	Hydriastele_microspadix)))))))	Nypa_fruticans);
((Serenoa_repens	((Sabal_domingensis	Phoenix_dactylifera)	((((((Reinhardtia_latisecta	Reinhardtia_paiewonskiana)	(Reinhardtia_gracilis	Reinhardtia_simplex))	Attalea_speciosa)	Bactris_major)	(((((Orania_palindan	Sclerosperma_profizianum)	(((Oenocarpus_bataua	Prestoea_acuminata)	(Manicaria_saccifera	Geonoma_undata))	(((((Burretiokentia_grandiflora	Heterospathe_cagayanensis)	Kentiopsis_piersoniorum)	Hydriastele_microspadix)	(Veitchia_spiralis	Dypsis_decaryi))	(Pelagodoxa_henryana	Dictyosperma_album))))	(Chamaedorea_seifrizii	Pseudophoenix_vinifera))	(Oenocarpus_minor	Podococcus_barteri))	(Roystonea_regia	Iriartea_deltoidea)))	Leopoldinia_pulchra)))	Nypa_fruticans);
((Attalea_speciosa	((Orania_palindan	(((Sclerosperma_profizianum	Bactris_major)	(((Oenocarpus_minor	Podococcus_barteri)	(Serenoa_repens	(Sabal_domingensis	Phoenix_dactylifera)))	(Iriartea_deltoidea	((Chamaedorea_seifrizii	Pseudophoenix_vinifera)	(Roystonea_regia	Leopoldinia_pulchra)))))	((Manicaria_saccifera	Geonoma_undata)	((Pelagodoxa_henryana	(Oenocarpus_bataua	Prestoea_acuminata))	((((Burretiokentia_grandiflora	Kentiopsis_piersoniorum)	((Veitchia_spiralis	Dypsis_decaryi)	Heterospathe_cagayanensis))	Hydriastele_microspadix)	Dictyosperma_album)))))	((Reinhardtia_latisecta	Reinhardtia_paiewonskiana)	(Reinhardtia_gracilis	Reinhardtia_simplex))))	Nypa_fruticans);
((Serenoa_repens	((Phoenix_dactylifera	Sabal_domingensis)	(((Attalea_speciosa	((Reinhardtia_latisecta	Reinhardtia_paiewonskiana)	(Reinhardtia_simplex	Reinhardtia_gracilis)))	Bactris_major)	((((Pseudophoenix_vinifera	Chamaedorea_seifrizii)	(Orania_palindan	(((Manicaria_saccifera	Geonoma_undata)	(((((Hydriastele_microspadix	Burretiokentia_grandiflora)	((Kentiopsis_piersoniorum	Veitchia_spiralis)	Heterospathe_cagayanensis))	Dypsis_decaryi)	(Pelagodoxa_henryana	Dictyosperma_album))	(Prestoea_acuminata	Oenocarpus_bataua)))	Leopoldinia_pulchra)))	Sclerosperma_profizianum)	((Roystonea_regia	Iriartea_deltoidea)	(Oenocarpus_minor	Podococcus_barteri))))))	Nypa_fruticans);
(((Podococcus_barteri	Serenoa_repens)	(((Oenocarpus_minor	Phoenix_dactylifera)	Sabal_domingensis)	(((Roystonea_regia	(Orania_palindan	Sclerosperma_profizianum))	(Chamaedorea_seifrizii	(Leopoldinia_pulchra	((Manicaria_saccifera	Geonoma_undata)	(((Kentiopsis_piersoniorum	(((Veitchia_spiralis	Dypsis_decaryi)	Dictyosperma_album)	(Burretiokentia_grandiflora	Heterospathe_cagayanensis)))	Hydriastele_microspadix)	(Pelagodoxa_henryana	(Prestoea_acuminata	Oenocarpus_bataua)))))))	(Pseudophoenix_vinifera	(((((Reinhardtia_latisecta	Reinhardtia_paiewonskiana)	(Reinhardtia_simplex	Reinhardtia_gracilis))	Attalea_speciosa)	Bactris_major)	Iriartea_deltoidea)))))	Nypa_fruticans);
((((Phoenix_dactylifera	Sabal_domingensis)	((Iriartea_deltoidea	(((Sclerosperma_profizianum	(Leopoldinia_pulchra	Roystonea_regia))	(Orania_palindan	(Oenocarpus_minor	Podococcus_barteri)))	(Pseudophoenix_vinifera	(Chamaedorea_seifrizii	((Manicaria_saccifera	Geonoma_undata)	((Pelagodoxa_henryana	(Prestoea_acuminata	Oenocarpus_bataua))	(((((Veitchia_spiralis	Kentiopsis_piersoniorum)	(Heterospathe_cagayanensis	Burretiokentia_grandiflora))	Hydriastele_microspadix)	Dypsis_decaryi)	Dictyosperma_album)))))))	(((Reinhardtia_latisecta	Reinhardtia_paiewonskiana)	(Reinhardtia_simplex	Reinhardtia_gracilis))	(Attalea_speciosa	Bactris_major))))	Serenoa_repens)	Nypa_fruticans);
((Pseudophoenix_vinifera	(((Oenocarpus_minor	Podococcus_barteri)	Bactris_major)	((((((Roystonea_regia	(Serenoa_repens	(Phoenix_dactylifera	Sabal_domingensis)))	(Chamaedorea_seifrizii	(Leopoldinia_pulchra	(((Manicaria_saccifera	Geonoma_undata)	(Pelagodoxa_henryana	(Prestoea_acuminata	Oenocarpus_bataua)))	(((Kentiopsis_piersoniorum	Hydriastele_microspadix)	((Heterospathe_cagayanensis	Burretiokentia_grandiflora)	(Veitchia_spiralis	Dypsis_decaryi)))	Dictyosperma_album)))))	(Sclerosperma_profizianum	Orania_palindan))	Iriartea_deltoidea)	((Reinhardtia_latisecta	Reinhardtia_paiewonskiana)	(Reinhardtia_simplex	Reinhardtia_gracilis)))	Attalea_speciosa)))	Nypa_fruticans);
((Pseudophoenix_vinifera	((((Manicaria_saccifera	Geonoma_undata)	(Pelagodoxa_henryana	(Prestoea_acuminata	Oenocarpus_bataua)))	(((Hydriastele_microspadix	((Heterospathe_cagayanensis	Burretiokentia_grandiflora)	(Kentiopsis_piersoniorum	Veitchia_spiralis)))	Dypsis_decaryi)	Dictyosperma_album))	(((Reinhardtia_latisecta	Reinhardtia_paiewonskiana)	(Reinhardtia_simplex	Reinhardtia_gracilis))	((((Oenocarpus_minor	Podococcus_barteri)	(Chamaedorea_seifrizii	Bactris_major))	((Leopoldinia_pulchra	(Iriartea_deltoidea	Roystonea_regia))	(Phoenix_dactylifera	(Sabal_domingensis	Serenoa_repens))))	((Sclerosperma_profizianum	Orania_palindan)	Attalea_speciosa)))))	Nypa_fruticans);
(((((Reinhardtia_latisecta	Reinhardtia_paiewonskiana)	(Reinhardtia_simplex	Reinhardtia_gracilis))	((Bactris_major	Attalea_speciosa)	(((Oenocarpus_minor	((Roystonea_regia	(Podococcus_barteri	Sclerosperma_profizianum))	Orania_palindan))	((Pseudophoenix_vinifera	(((Manicaria_saccifera	Geonoma_undata)	((Leopoldinia_pulchra	Pelagodoxa_henryana)	(Prestoea_acuminata	Oenocarpus_bataua)))	((((Kentiopsis_piersoniorum	Hydriastele_microspadix)	((Heterospathe_cagayanensis	Burretiokentia_grandiflora)	Veitchia_spiralis))	Dypsis_decaryi)	Dictyosperma_album)))	Chamaedorea_seifrizii))	Iriartea_deltoidea)))	(Phoenix_dactylifera	(Sabal_domingensis	Serenoa_repens)))	Nypa_fruticans);
((((((Oenocarpus_minor	Podococcus_barteri)	(Chamaedorea_seifrizii	Pseudophoenix_vinifera))	(((Orania_palindan	Sclerosperma_profizianum)	(Roystonea_regia	Iriartea_deltoidea))	(((Manicaria_saccifera	Geonoma_undata)	((Dypsis_decaryi	((Veitchia_spiralis	(Heterospathe_cagayanensis	Kentiopsis_piersoniorum))	Burretiokentia_grandiflora))	(Dictyosperma_album	((Hydriastele_microspadix	Pelagodoxa_henryana)	(Prestoea_acuminata	Oenocarpus_bataua)))))	Leopoldinia_pulchra)))	(((Reinhardtia_latisecta	Reinhardtia_paiewonskiana)	(Reinhardtia_simplex	Reinhardtia_gracilis))	(Bactris_major	Attalea_speciosa)))	(Sabal_domingensis	(Serenoa_repens	Phoenix_dactylifera)))	Nypa_fruticans);
((Serenoa_repens	((Phoenix_dactylifera	Sabal_domingensis)	(((((Orania_palindan	Sclerosperma_profizianum)	(Chamaedorea_seifrizii	Roystonea_regia))	(((Manicaria_saccifera	Geonoma_undata)	(((((Heterospathe_cagayanensis	Burretiokentia_grandiflora)	Hydriastele_microspadix)	((((Oenocarpus_minor	Podococcus_barteri)	Veitchia_spiralis)	Dypsis_decaryi)	Kentiopsis_piersoniorum))	Dictyosperma_album)	((Prestoea_acuminata	Oenocarpus_bataua)	Pelagodoxa_henryana)))	Leopoldinia_pulchra))	(Pseudophoenix_vinifera	Iriartea_deltoidea))	(Attalea_speciosa	(((Reinhardtia_latisecta	Reinhardtia_paiewonskiana)	(Reinhardtia_simplex	Reinhardtia_gracilis))	Bactris_major)))))	Nypa_fruticans);
((Serenoa_repens	((Phoenix_dactylifera	Sabal_domingensis)	(((((Orania_palindan	Sclerosperma_profizianum)	(((Oenocarpus_minor	Podococcus_barteri)	Chamaedorea_seifrizii)	Roystonea_regia))	(Pseudophoenix_vinifera	Iriartea_deltoidea))	((Prestoea_acuminata	(Manicaria_saccifera	Geonoma_undata))	(((((Kentiopsis_piersoniorum	Hydriastele_microspadix)	(Burretiokentia_grandiflora	Heterospathe_cagayanensis))	(Veitchia_spiralis	Dypsis_decaryi))	Dictyosperma_album)	((Leopoldinia_pulchra	Oenocarpus_bataua)	Pelagodoxa_henryana))))	(Attalea_speciosa	(((Reinhardtia_latisecta	Reinhardtia_paiewonskiana)	(Reinhardtia_simplex	Reinhardtia_gracilis))	Bactris_major)))))	Nypa_fruticans);
((Bactris_major	(((((Roystonea_regia	Iriartea_deltoidea)	(Orania_palindan	Sclerosperma_profizianum))	(((Serenoa_repens	(Phoenix_dactylifera	Sabal_domingensis))	(Oenocarpus_minor	Podococcus_barteri))	(((((Pelagodoxa_henryana	Dictyosperma_album)	(((((Veitchia_spiralis	Kentiopsis_piersoniorum)	Hydriastele_microspadix)	((Oenocarpus_bataua	Prestoea_acuminata)	Burretiokentia_grandiflora))	(Heterospathe_cagayanensis	Geonoma_undata))	Dypsis_decaryi))	Manicaria_saccifera)	Leopoldinia_pulchra)	(Pseudophoenix_vinifera	Chamaedorea_seifrizii))))	Attalea_speciosa)	((Reinhardtia_latisecta	Reinhardtia_paiewonskiana)	(Reinhardtia_simplex	Reinhardtia_gracilis))))	Nypa_fruticans);
((Serenoa_repens	((Phoenix_dactylifera	Sabal_domingensis)	(((Bactris_major	Attalea_speciosa)	((Reinhardtia_simplex	Reinhardtia_gracilis)	(Reinhardtia_latisecta	Reinhardtia_paiewonskiana)))	((Iriartea_deltoidea	Pseudophoenix_vinifera)	(((((Oenocarpus_minor	Podococcus_barteri)	Chamaedorea_seifrizii)	Roystonea_regia)	(Orania_palindan	Sclerosperma_profizianum))	(((Geonoma_undata	Manicaria_saccifera)	(((Oenocarpus_bataua	Prestoea_acuminata)	(Heterospathe_cagayanensis	(Dypsis_decaryi	((Burretiokentia_grandiflora	Hydriastele_microspadix)	(Veitchia_spiralis	Kentiopsis_piersoniorum)))))	(Pelagodoxa_henryana	Dictyosperma_album)))	Leopoldinia_pulchra))))))	Nypa_fruticans);
(((Serenoa_repens	(Phoenix_dactylifera	Sabal_domingensis))	((Attalea_speciosa	(((Reinhardtia_simplex	Reinhardtia_gracilis)	(Reinhardtia_latisecta	Reinhardtia_paiewonskiana))	Bactris_major))	(Iriartea_deltoidea	(((Roystonea_regia	Sclerosperma_profizianum)	(Orania_palindan	Podococcus_barteri))	(((((Leopoldinia_pulchra	Pelagodoxa_henryana)	(Oenocarpus_bataua	Prestoea_acuminata))	(Geonoma_undata	Manicaria_saccifera))	((((Veitchia_spiralis	Dypsis_decaryi)	(Burretiokentia_grandiflora	Heterospathe_cagayanensis))	(Hydriastele_microspadix	Kentiopsis_piersoniorum))	(Oenocarpus_minor	Dictyosperma_album)))	(Pseudophoenix_vinifera	Chamaedorea_seifrizii))))))	Nypa_fruticans);
((((Attalea_speciosa	(((Reinhardtia_simplex	Reinhardtia_gracilis)	(Reinhardtia_latisecta	Reinhardtia_paiewonskiana))	Bactris_major))	(Iriartea_deltoidea	(((Roystonea_regia	(Orania_palindan	Sclerosperma_profizianum))	((Oenocarpus_minor	Podococcus_barteri)	(Pseudophoenix_vinifera	Chamaedorea_seifrizii)))	(((((Hydriastele_microspadix	((Veitchia_spiralis	Kentiopsis_piersoniorum)	(Dypsis_decaryi	(Burretiokentia_grandiflora	Heterospathe_cagayanensis))))	Dictyosperma_album)	(Pelagodoxa_henryana	Oenocarpus_bataua))	(Prestoea_acuminata	(Geonoma_undata	Manicaria_saccifera)))	Leopoldinia_pulchra))))	((Phoenix_dactylifera	Serenoa_repens)	Sabal_domingensis))	Nypa_fruticans);
((Serenoa_repens	((Sabal_domingensis	Phoenix_dactylifera)	(((Reinhardtia_simplex	((Reinhardtia_gracilis	Reinhardtia_latisecta)	Reinhardtia_paiewonskiana))	(Bactris_major	Attalea_speciosa))	(((Chamaedorea_seifrizii	Iriartea_deltoidea)	((Orania_palindan	Podococcus_barteri)	(Roystonea_regia	Sclerosperma_profizianum)))	(Pseudophoenix_vinifera	((((Pelagodoxa_henryana	Dictyosperma_album)	(Prestoea_acuminata	Oenocarpus_bataua))	(((Veitchia_spiralis	Kentiopsis_piersoniorum)	(Hydriastele_microspadix	((Leopoldinia_pulchra	(Oenocarpus_minor	Burretiokentia_grandiflora))	Heterospathe_cagayanensis)))	Dypsis_decaryi))	(Geonoma_undata	Manicaria_saccifera)))))))	Nypa_fruticans);
(((Oenocarpus_minor	Bactris_major)	(Attalea_speciosa	((((Chamaedorea_seifrizii	((Iriartea_deltoidea	((Orania_palindan	Sclerosperma_profizianum)	Podococcus_barteri))	Roystonea_regia))	(Pseudophoenix_vinifera	(((Leopoldinia_pulchra	Pelagodoxa_henryana)	(Prestoea_acuminata	Oenocarpus_bataua))	(((Dictyosperma_album	Dypsis_decaryi)	((Kentiopsis_piersoniorum	Hydriastele_microspadix)	(Veitchia_spiralis	(Burretiokentia_grandiflora	Heterospathe_cagayanensis))))	(Geonoma_undata	Manicaria_saccifera)))))	((Sabal_domingensis	Phoenix_dactylifera)	Serenoa_repens))	((Reinhardtia_gracilis	Reinhardtia_simplex)	(Reinhardtia_latisecta	Reinhardtia_paiewonskiana)))))	Nypa_fruticans);
((Serenoa_repens	((((Pseudophoenix_vinifera	((Pelagodoxa_henryana	(Prestoea_acuminata	Oenocarpus_bataua))	((Geonoma_undata	Manicaria_saccifera)	(Hydriastele_microspadix	((Dypsis_decaryi	((Burretiokentia_grandiflora	Heterospathe_cagayanensis)	(Leopoldinia_pulchra	Dictyosperma_album)))	(Veitchia_spiralis	Kentiopsis_piersoniorum))))))	((Oenocarpus_minor	(Reinhardtia_gracilis	Reinhardtia_simplex))	(Reinhardtia_latisecta	Reinhardtia_paiewonskiana)))	((((Orania_palindan	(Podococcus_barteri	Sclerosperma_profizianum))	(Chamaedorea_seifrizii	Roystonea_regia))	(Attalea_speciosa	Bactris_major))	Iriartea_deltoidea))	(Sabal_domingensis	Phoenix_dactylifera)))	Nypa_fruticans);
((Serenoa_repens	(((((((Prestoea_acuminata	Oenocarpus_bataua)	((Geonoma_undata	Manicaria_saccifera)	(Pelagodoxa_henryana	((((Hydriastele_microspadix	(Veitchia_spiralis	Kentiopsis_piersoniorum))	(Burretiokentia_grandiflora	Heterospathe_cagayanensis))	Dypsis_decaryi)	Dictyosperma_album))))	((Reinhardtia_simplex	(Oenocarpus_minor	Reinhardtia_gracilis))	(Reinhardtia_latisecta	Reinhardtia_paiewonskiana)))	(((Roystonea_regia	(Orania_palindan	Sclerosperma_profizianum))	(Iriartea_deltoidea	(Chamaedorea_seifrizii	(Podococcus_barteri	Bactris_major))))	Attalea_speciosa))	Pseudophoenix_vinifera)	Leopoldinia_pulchra)	(Sabal_domingensis	Phoenix_dactylifera)))	Nypa_fruticans);
((Bactris_major	(((Reinhardtia_simplex	Reinhardtia_gracilis)	(Reinhardtia_latisecta	Reinhardtia_paiewonskiana))	(((((Pseudophoenix_vinifera	(Chamaedorea_seifrizii	(((Pelagodoxa_henryana	(Prestoea_acuminata	Oenocarpus_bataua))	(Geonoma_undata	Manicaria_saccifera))	((((Hydriastele_microspadix	(Veitchia_spiralis	Kentiopsis_piersoniorum))	(Burretiokentia_grandiflora	Heterospathe_cagayanensis))	Dypsis_decaryi)	Dictyosperma_album))))	(Sclerosperma_profizianum	(Roystonea_regia	Iriartea_deltoidea)))	Orania_palindan)	((Oenocarpus_minor	Podococcus_barteri)	(((Sabal_domingensis	Phoenix_dactylifera)	Serenoa_repens)	Leopoldinia_pulchra)))	Attalea_speciosa)))	Nypa_fruticans);
((Serenoa_repens	((((Iriartea_deltoidea	(Attalea_speciosa	(Bactris_major	((Reinhardtia_simplex	Reinhardtia_gracilis)	(Reinhardtia_latisecta	Reinhardtia_paiewonskiana)))))	((((Pseudophoenix_vinifera	Chamaedorea_seifrizii)	(((Pelagodoxa_henryana	Oenocarpus_bataua)	(Prestoea_acuminata	(Geonoma_undata	Manicaria_saccifera)))	(((Hydriastele_microspadix	(Dypsis_decaryi	Veitchia_spiralis))	(Kentiopsis_piersoniorum	(Burretiokentia_grandiflora	Heterospathe_cagayanensis)))	Dictyosperma_album)))	Orania_palindan)	(Sclerosperma_profizianum	(Leopoldinia_pulchra	Roystonea_regia))))	(Oenocarpus_minor	Podococcus_barteri))	(Sabal_domingensis	Phoenix_dactylifera)))	Nypa_fruticans);
((Bactris_major	(((Reinhardtia_simplex	Reinhardtia_gracilis)	(Reinhardtia_latisecta	Reinhardtia_paiewonskiana))	((Attalea_speciosa	((Iriartea_deltoidea	Pseudophoenix_vinifera)	((Leopoldinia_pulchra	((Geonoma_undata	Manicaria_saccifera)	((((Burretiokentia_grandiflora	(Dypsis_decaryi	((Kentiopsis_piersoniorum	Heterospathe_cagayanensis)	Veitchia_spiralis)))	Hydriastele_microspadix)	Dictyosperma_album)	(Pelagodoxa_henryana	(Oenocarpus_bataua	Prestoea_acuminata)))))	(Chamaedorea_seifrizii	((Orania_palindan	((Oenocarpus_minor	Podococcus_barteri)	Sclerosperma_profizianum))	Roystonea_regia)))))	((Sabal_domingensis	Phoenix_dactylifera)	Serenoa_repens))))	Nypa_fruticans);
