# Supplementary material for: Data supporting the nuclear phylogenomics of the palm subfamily Arecoideae (Arecaceae)
Source: Data Brief. 2016 Mar 2;7:532–6. doi: 10.1016/j.dib.2016.02.063 (PMC4796708; doi:10.1016/j.dib.2016.02.063)
Supplement: Supplementary file 5 — Supplementary material [file mmc5.zip › RAxML_bootstrap.Elaeis_421.raxml.tre]

(((Burretiokentia_grandiflora	(Orania_palindan	(((((Reinhardtia_gracilis	(Reinhardtia_simplex	(Reinhardtia_latisecta	Reinhardtia_paiewonskiana)))	((Pseudophoenix_vinifera	(Bactris_major	Attalea_speciosa))	(Elaeis_oleifera	Elaeis_guineensis)))	(Roystonea_regia	(Calamus_caryotoides	((Nypa_fruticans	(Podococcus_barteri	(Chamaedorea_seifrizii	((Prestoea_acuminata	Oenocarpus_minor)	Iriartea_deltoidea))))	(Oenocarpus_bataua	(Sabal_domingensis	Phoenix_dactylifera))))))	(Manicaria_saccifera	(Veitchia_spiralis	((Dypsis_decaryi	((Pelagodoxa_henryana	Kentiopsis_piersoniorum)	Hydriastele_microspadix))	(Heterospathe_cagayanensis	Dictyosperma_album)))))	Sclerosperma_profizianum)))	Geonoma_undata)	Kingia_australis);
((((Oenocarpus_bataua	(Chamaedorea_seifrizii	((Oenocarpus_minor	(Iriartea_deltoidea	Prestoea_acuminata))	Podococcus_barteri)))	(((Calamus_caryotoides	(Sabal_domingensis	Phoenix_dactylifera))	Nypa_fruticans)	(((((Sclerosperma_profizianum	(Burretiokentia_grandiflora	Orania_palindan))	Manicaria_saccifera)	((Veitchia_spiralis	((Dypsis_decaryi	(Kentiopsis_piersoniorum	(Hydriastele_microspadix	Pelagodoxa_henryana)))	Dictyosperma_album))	Heterospathe_cagayanensis))	((((Reinhardtia_paiewonskiana	Reinhardtia_gracilis)	(Reinhardtia_simplex	Reinhardtia_latisecta))	Pseudophoenix_vinifera)	((Bactris_major	Attalea_speciosa)	(Elaeis_oleifera	Elaeis_guineensis))))	Roystonea_regia)))	Geonoma_undata)	Kingia_australis);
(((Burretiokentia_grandiflora	(Orania_palindan	(((Podococcus_barteri	Manicaria_saccifera)	(((Veitchia_spiralis	((Dypsis_decaryi	((Iriartea_deltoidea	Kentiopsis_piersoniorum)	(Hydriastele_microspadix	Pelagodoxa_henryana)))	Dictyosperma_album))	Heterospathe_cagayanensis)	(((((Reinhardtia_paiewonskiana	Reinhardtia_latisecta)	(Reinhardtia_gracilis	Reinhardtia_simplex))	Pseudophoenix_vinifera)	((Bactris_major	Attalea_speciosa)	(Elaeis_oleifera	Elaeis_guineensis)))	(Roystonea_regia	((Oenocarpus_bataua	((Oenocarpus_minor	Prestoea_acuminata)	Chamaedorea_seifrizii))	((Calamus_caryotoides	(Sabal_domingensis	Phoenix_dactylifera))	Nypa_fruticans))))))	Sclerosperma_profizianum)))	Geonoma_undata)	Kingia_australis);
(((Burretiokentia_grandiflora	(Orania_palindan	((((Manicaria_saccifera	(Pelagodoxa_henryana	((Dypsis_decaryi	(Dictyosperma_album	(Iriartea_deltoidea	Hydriastele_microspadix)))	(Heterospathe_cagayanensis	(Veitchia_spiralis	Kentiopsis_piersoniorum)))))	((((Reinhardtia_paiewonskiana	(Reinhardtia_gracilis	(Reinhardtia_latisecta	Reinhardtia_simplex)))	Pseudophoenix_vinifera)	((Bactris_major	Attalea_speciosa)	(Elaeis_oleifera	Elaeis_guineensis)))	(Roystonea_regia	((Oenocarpus_bataua	((Oenocarpus_minor	Prestoea_acuminata)	Chamaedorea_seifrizii))	(Sabal_domingensis	((Calamus_caryotoides	Phoenix_dactylifera)	Nypa_fruticans))))))	Podococcus_barteri)	Sclerosperma_profizianum)))	Geonoma_undata)	Kingia_australis);
(((Bactris_major	(Attalea_speciosa	((Elaeis_oleifera	Elaeis_guineensis)	(((Oenocarpus_minor	Prestoea_acuminata)	(Podococcus_barteri	Chamaedorea_seifrizii))	((((Reinhardtia_latisecta	Reinhardtia_paiewonskiana)	(Reinhardtia_gracilis	Reinhardtia_simplex))	Pseudophoenix_vinifera)	((((Sclerosperma_profizianum	(Burretiokentia_grandiflora	Orania_palindan))	(Manicaria_saccifera	(Oenocarpus_bataua	((((((Iriartea_deltoidea	Kentiopsis_piersoniorum)	Dypsis_decaryi)	Hydriastele_microspadix)	Pelagodoxa_henryana)	Dictyosperma_album)	(Heterospathe_cagayanensis	Veitchia_spiralis)))))	((Phoenix_dactylifera	Sabal_domingensis)	(Calamus_caryotoides	Nypa_fruticans)))	Roystonea_regia))))))	Geonoma_undata)	Kingia_australis);
((((((Oenocarpus_bataua	(((Phoenix_dactylifera	Sabal_domingensis)	Nypa_fruticans)	((((Sclerosperma_profizianum	(Burretiokentia_grandiflora	Orania_palindan))	Manicaria_saccifera)	((Dictyosperma_album	((Kentiopsis_piersoniorum	(Pelagodoxa_henryana	Hydriastele_microspadix))	Dypsis_decaryi))	(Heterospathe_cagayanensis	Veitchia_spiralis)))	((((Reinhardtia_latisecta	Reinhardtia_paiewonskiana)	(Reinhardtia_gracilis	Reinhardtia_simplex))	(Pseudophoenix_vinifera	((Bactris_major	Attalea_speciosa)	(Elaeis_oleifera	Elaeis_guineensis))))	(Roystonea_regia	Calamus_caryotoides)))))	(Iriartea_deltoidea	(Oenocarpus_minor	Prestoea_acuminata)))	Chamaedorea_seifrizii)	Podococcus_barteri)	Geonoma_undata)	Kingia_australis);
(((Phoenix_dactylifera	(Sabal_domingensis	((Nypa_fruticans	((((((Podococcus_barteri	Sclerosperma_profizianum)	(Burretiokentia_grandiflora	Orania_palindan))	Manicaria_saccifera)	((Dictyosperma_album	((Kentiopsis_piersoniorum	(Pelagodoxa_henryana	Hydriastele_microspadix))	Dypsis_decaryi))	(Heterospathe_cagayanensis	Veitchia_spiralis)))	(((((Iriartea_deltoidea	(Oenocarpus_minor	Prestoea_acuminata))	(Reinhardtia_latisecta	Reinhardtia_paiewonskiana))	(Reinhardtia_gracilis	Reinhardtia_simplex))	(Pseudophoenix_vinifera	((Bactris_major	Attalea_speciosa)	(Elaeis_oleifera	Elaeis_guineensis))))	Roystonea_regia))	(Oenocarpus_bataua	Chamaedorea_seifrizii)))	Calamus_caryotoides)))	Geonoma_undata)	Kingia_australis);
((((Roystonea_regia	((((Oenocarpus_minor	Prestoea_acuminata)	(Oenocarpus_bataua	Chamaedorea_seifrizii))	((Phoenix_dactylifera	Sabal_domingensis)	Nypa_fruticans))	((Manicaria_saccifera	((Dictyosperma_album	((Kentiopsis_piersoniorum	(Pelagodoxa_henryana	Hydriastele_microspadix))	Dypsis_decaryi))	((Iriartea_deltoidea	Heterospathe_cagayanensis)	Veitchia_spiralis)))	(Podococcus_barteri	(Sclerosperma_profizianum	(Burretiokentia_grandiflora	Orania_palindan))))))	((((Calamus_caryotoides	Bactris_major)	Attalea_speciosa)	(Elaeis_oleifera	Elaeis_guineensis))	((Reinhardtia_gracilis	((Reinhardtia_paiewonskiana	Reinhardtia_latisecta)	Reinhardtia_simplex))	Pseudophoenix_vinifera)))	Geonoma_undata)	Kingia_australis);
(((Chamaedorea_seifrizii	(((((((Iriartea_deltoidea	(Oenocarpus_minor	Prestoea_acuminata))	((Reinhardtia_paiewonskiana	Reinhardtia_latisecta)	(Reinhardtia_simplex	Reinhardtia_gracilis)))	(Calamus_caryotoides	(Phoenix_dactylifera	Sabal_domingensis)))	Nypa_fruticans)	(((Manicaria_saccifera	((Dictyosperma_album	((Kentiopsis_piersoniorum	Hydriastele_microspadix)	Dypsis_decaryi))	((Pelagodoxa_henryana	Heterospathe_cagayanensis)	Veitchia_spiralis)))	(Sclerosperma_profizianum	(Burretiokentia_grandiflora	Orania_palindan)))	((((Bactris_major	Attalea_speciosa)	(Elaeis_oleifera	Elaeis_guineensis))	Pseudophoenix_vinifera)	Roystonea_regia)))	Oenocarpus_bataua)	Podococcus_barteri))	Geonoma_undata)	Kingia_australis);
(((((((((Manicaria_saccifera	(((Dictyosperma_album	((Kentiopsis_piersoniorum	Hydriastele_microspadix)	Dypsis_decaryi))	Veitchia_spiralis)	Heterospathe_cagayanensis))	(((Burretiokentia_grandiflora	Orania_palindan)	Iriartea_deltoidea)	Sclerosperma_profizianum))	((Bactris_major	Attalea_speciosa)	(Elaeis_oleifera	Elaeis_guineensis)))	Pelagodoxa_henryana)	Roystonea_regia)	((Nypa_fruticans	(Phoenix_dactylifera	Sabal_domingensis))	(Oenocarpus_bataua	((Oenocarpus_minor	Prestoea_acuminata)	Chamaedorea_seifrizii))))	(Podococcus_barteri	(Pseudophoenix_vinifera	((Reinhardtia_simplex	Reinhardtia_gracilis)	(Reinhardtia_paiewonskiana	Reinhardtia_latisecta)))))	(Calamus_caryotoides	Geonoma_undata))	Kingia_australis);
((Geonoma_undata	(((Attalea_speciosa	Bactris_major)	(Elaeis_oleifera	Elaeis_guineensis))	((Pseudophoenix_vinifera	(Reinhardtia_paiewonskiana	((Reinhardtia_latisecta	Reinhardtia_simplex)	Reinhardtia_gracilis)))	(Roystonea_regia	(((Iriartea_deltoidea	(Oenocarpus_minor	Prestoea_acuminata))	(((Podococcus_barteri	((Dictyosperma_album	(Dypsis_decaryi	(Veitchia_spiralis	(Pelagodoxa_henryana	Hydriastele_microspadix))))	(Heterospathe_cagayanensis	Kentiopsis_piersoniorum)))	Manicaria_saccifera)	((Burretiokentia_grandiflora	Orania_palindan)	Sclerosperma_profizianum)))	((Chamaedorea_seifrizii	Oenocarpus_bataua)	(Nypa_fruticans	(Calamus_caryotoides	(Phoenix_dactylifera	Sabal_domingensis)))))))))	Kingia_australis);
((Geonoma_undata	((Pseudophoenix_vinifera	Roystonea_regia)	(((Chamaedorea_seifrizii	((Oenocarpus_minor	Prestoea_acuminata)	Oenocarpus_bataua))	(Nypa_fruticans	(Calamus_caryotoides	(Phoenix_dactylifera	Sabal_domingensis))))	((((((Dictyosperma_album	(Pelagodoxa_henryana	(Hydriastele_microspadix	(Dypsis_decaryi	(Kentiopsis_piersoniorum	Heterospathe_cagayanensis)))))	Veitchia_spiralis)	(Iriartea_deltoidea	(Podococcus_barteri	Manicaria_saccifera)))	(Sclerosperma_profizianum	(Burretiokentia_grandiflora	Orania_palindan)))	((Attalea_speciosa	Bactris_major)	(Elaeis_oleifera	Elaeis_guineensis)))	((Reinhardtia_latisecta	Reinhardtia_paiewonskiana)	(Reinhardtia_simplex	Reinhardtia_gracilis))))))	Kingia_australis);
((Geonoma_undata	(Chamaedorea_seifrizii	(((Iriartea_deltoidea	Podococcus_barteri)	(Oenocarpus_minor	Prestoea_acuminata))	((((Phoenix_dactylifera	Sabal_domingensis)	(Nypa_fruticans	Calamus_caryotoides))	((((Attalea_speciosa	Bactris_major)	(Elaeis_oleifera	Elaeis_guineensis))	(Pseudophoenix_vinifera	((Reinhardtia_latisecta	Reinhardtia_paiewonskiana)	(Reinhardtia_simplex	Reinhardtia_gracilis))))	((((Sclerosperma_profizianum	(Pelagodoxa_henryana	(Burretiokentia_grandiflora	Orania_palindan)))	(((Dypsis_decaryi	(Kentiopsis_piersoniorum	(Dictyosperma_album	Hydriastele_microspadix)))	Heterospathe_cagayanensis)	Veitchia_spiralis))	Manicaria_saccifera)	Roystonea_regia)))	Oenocarpus_bataua))))	Kingia_australis);
((Geonoma_undata	(Chamaedorea_seifrizii	(((((Phoenix_dactylifera	Sabal_domingensis)	Nypa_fruticans)	((((((Sclerosperma_profizianum	(Burretiokentia_grandiflora	Orania_palindan))	(((Dypsis_decaryi	(Kentiopsis_piersoniorum	(Dictyosperma_album	Hydriastele_microspadix)))	Heterospathe_cagayanensis)	Veitchia_spiralis))	(Calamus_caryotoides	Manicaria_saccifera))	((Attalea_speciosa	Bactris_major)	(Elaeis_oleifera	Elaeis_guineensis)))	(Roystonea_regia	(Reinhardtia_paiewonskiana	((Reinhardtia_latisecta	Reinhardtia_simplex)	Reinhardtia_gracilis))))	Pseudophoenix_vinifera))	((Oenocarpus_minor	Prestoea_acuminata)	(Pelagodoxa_henryana	Oenocarpus_bataua)))	(Iriartea_deltoidea	Podococcus_barteri))))	Kingia_australis);
((Geonoma_undata	(Phoenix_dactylifera	(Sabal_domingensis	((Nypa_fruticans	Calamus_caryotoides)	((((Manicaria_saccifera	((Sclerosperma_profizianum	(Burretiokentia_grandiflora	Orania_palindan))	(Heterospathe_cagayanensis	(((Dypsis_decaryi	((Pelagodoxa_henryana	Kentiopsis_piersoniorum)	Hydriastele_microspadix))	Dictyosperma_album)	Veitchia_spiralis))))	Roystonea_regia)	(((Attalea_speciosa	Bactris_major)	(Elaeis_oleifera	Elaeis_guineensis))	(Pseudophoenix_vinifera	(Reinhardtia_paiewonskiana	((Reinhardtia_simplex	Reinhardtia_gracilis)	Reinhardtia_latisecta)))))	(((Oenocarpus_minor	Prestoea_acuminata)	Oenocarpus_bataua)	(Iriartea_deltoidea	(Chamaedorea_seifrizii	Podococcus_barteri))))))))	Kingia_australis);
((Geonoma_undata	(((Oenocarpus_minor	Prestoea_acuminata)	Chamaedorea_seifrizii)	((((Roystonea_regia	(((Podococcus_barteri	Manicaria_saccifera)	((Burretiokentia_grandiflora	Orania_palindan)	Sclerosperma_profizianum))	((Pelagodoxa_henryana	(Dypsis_decaryi	((Iriartea_deltoidea	Hydriastele_microspadix)	(Kentiopsis_piersoniorum	Dictyosperma_album))))	(Heterospathe_cagayanensis	Veitchia_spiralis))))	(((Attalea_speciosa	Bactris_major)	(Elaeis_oleifera	Elaeis_guineensis))	(Pseudophoenix_vinifera	((Reinhardtia_gracilis	(Reinhardtia_latisecta	Reinhardtia_paiewonskiana))	Reinhardtia_simplex))))	((Calamus_caryotoides	(Phoenix_dactylifera	Sabal_domingensis))	Nypa_fruticans))	Oenocarpus_bataua)))	Kingia_australis);
((Geonoma_undata	(Oenocarpus_bataua	((Oenocarpus_minor	Prestoea_acuminata)	(Chamaedorea_seifrizii	((((Roystonea_regia	(((Podococcus_barteri	Manicaria_saccifera)	((Burretiokentia_grandiflora	Orania_palindan)	Sclerosperma_profizianum))	((((Kentiopsis_piersoniorum	(Dypsis_decaryi	Hydriastele_microspadix))	Dictyosperma_album)	(Iriartea_deltoidea	Veitchia_spiralis))	((Calamus_caryotoides	(Pelagodoxa_henryana	Attalea_speciosa))	Heterospathe_cagayanensis))))	((Bactris_major	(Elaeis_oleifera	Elaeis_guineensis))	(Pseudophoenix_vinifera	((Reinhardtia_latisecta	Reinhardtia_paiewonskiana)	(Reinhardtia_simplex	Reinhardtia_gracilis)))))	(Phoenix_dactylifera	Nypa_fruticans))	Sabal_domingensis)))))	Kingia_australis);
((Geonoma_undata	(((Attalea_speciosa	Bactris_major)	(Elaeis_oleifera	Elaeis_guineensis))	(((Pseudophoenix_vinifera	((Reinhardtia_latisecta	Reinhardtia_paiewonskiana)	(Reinhardtia_simplex	Reinhardtia_gracilis)))	((((Phoenix_dactylifera	Sabal_domingensis)	(Oenocarpus_bataua	(Oenocarpus_minor	Prestoea_acuminata)))	(Nypa_fruticans	Roystonea_regia))	(((Pelagodoxa_henryana	(((Kentiopsis_piersoniorum	(Dypsis_decaryi	Hydriastele_microspadix))	Dictyosperma_album)	((Iriartea_deltoidea	Heterospathe_cagayanensis)	Veitchia_spiralis)))	((Podococcus_barteri	Manicaria_saccifera)	((Burretiokentia_grandiflora	Orania_palindan)	Sclerosperma_profizianum)))	Calamus_caryotoides)))	Chamaedorea_seifrizii)))	Kingia_australis);
((Geonoma_undata	(Chamaedorea_seifrizii	((Oenocarpus_bataua	(Oenocarpus_minor	Prestoea_acuminata))	(((((((Dypsis_decaryi	((Iriartea_deltoidea	Hydriastele_microspadix)	Dictyosperma_album))	((Kentiopsis_piersoniorum	Heterospathe_cagayanensis)	Pelagodoxa_henryana))	Veitchia_spiralis)	(Manicaria_saccifera	((Podococcus_barteri	(Burretiokentia_grandiflora	Orania_palindan))	Sclerosperma_profizianum)))	Roystonea_regia)	(((Attalea_speciosa	Bactris_major)	(Elaeis_oleifera	Elaeis_guineensis))	(Pseudophoenix_vinifera	((Reinhardtia_latisecta	Reinhardtia_paiewonskiana)	(Reinhardtia_simplex	Reinhardtia_gracilis)))))	((Calamus_caryotoides	Nypa_fruticans)	(Phoenix_dactylifera	Sabal_domingensis))))))	Kingia_australis);
((Geonoma_undata	(Burretiokentia_grandiflora	(Orania_palindan	(Sclerosperma_profizianum	((Podococcus_barteri	Manicaria_saccifera)	((((Attalea_speciosa	Bactris_major)	(Elaeis_oleifera	Elaeis_guineensis))	((Roystonea_regia	(Pseudophoenix_vinifera	((Reinhardtia_latisecta	Reinhardtia_paiewonskiana)	(Reinhardtia_simplex	Reinhardtia_gracilis))))	((Nypa_fruticans	((Phoenix_dactylifera	Sabal_domingensis)	Calamus_caryotoides))	(Chamaedorea_seifrizii	(Oenocarpus_bataua	(Oenocarpus_minor	Prestoea_acuminata))))))	(((((Kentiopsis_piersoniorum	Pelagodoxa_henryana)	((Iriartea_deltoidea	Hydriastele_microspadix)	Dictyosperma_album))	Dypsis_decaryi)	Heterospathe_cagayanensis)	Veitchia_spiralis)))))))	Kingia_australis);
((Geonoma_undata	(Chamaedorea_seifrizii	((((Roystonea_regia	(Pseudophoenix_vinifera	(Reinhardtia_gracilis	(Reinhardtia_simplex	(Reinhardtia_paiewonskiana	Reinhardtia_latisecta)))))	(((((Pelagodoxa_henryana	(Burretiokentia_grandiflora	Orania_palindan))	(Podococcus_barteri	Sclerosperma_profizianum))	Manicaria_saccifera)	((Dictyosperma_album	(Dypsis_decaryi	(Kentiopsis_piersoniorum	(Iriartea_deltoidea	Hydriastele_microspadix))))	(Heterospathe_cagayanensis	Veitchia_spiralis)))	((Bactris_major	Attalea_speciosa)	(Elaeis_guineensis	Elaeis_oleifera))))	(Nypa_fruticans	(Calamus_caryotoides	(Phoenix_dactylifera	Sabal_domingensis))))	((Prestoea_acuminata	Oenocarpus_minor)	Oenocarpus_bataua))))	Kingia_australis);
((Geonoma_undata	(((Chamaedorea_seifrizii	(Prestoea_acuminata	Oenocarpus_minor))	((((Manicaria_saccifera	(((Calamus_caryotoides	Dictyosperma_album)	(((Pelagodoxa_henryana	Kentiopsis_piersoniorum)	Dypsis_decaryi)	(Iriartea_deltoidea	Hydriastele_microspadix)))	(Heterospathe_cagayanensis	Veitchia_spiralis)))	(Podococcus_barteri	((Burretiokentia_grandiflora	Orania_palindan)	Sclerosperma_profizianum)))	(Roystonea_regia	(((Bactris_major	Attalea_speciosa)	(Elaeis_guineensis	Elaeis_oleifera))	(Pseudophoenix_vinifera	(Reinhardtia_gracilis	(Reinhardtia_simplex	(Reinhardtia_paiewonskiana	Reinhardtia_latisecta)))))))	(Nypa_fruticans	(Phoenix_dactylifera	Sabal_domingensis))))	Oenocarpus_bataua))	Kingia_australis);
((Geonoma_undata	((Chamaedorea_seifrizii	(Prestoea_acuminata	Oenocarpus_minor))	(((((((Podococcus_barteri	Manicaria_saccifera)	((Dictyosperma_album	(Dypsis_decaryi	((Kentiopsis_piersoniorum	Iriartea_deltoidea)	(Pelagodoxa_henryana	Hydriastele_microspadix))))	(Heterospathe_cagayanensis	Veitchia_spiralis)))	((Burretiokentia_grandiflora	Orania_palindan)	Sclerosperma_profizianum))	((Bactris_major	Attalea_speciosa)	(Elaeis_guineensis	Elaeis_oleifera)))	(Pseudophoenix_vinifera	(Roystonea_regia	(Reinhardtia_gracilis	(Reinhardtia_simplex	(Reinhardtia_paiewonskiana	Reinhardtia_latisecta))))))	(Nypa_fruticans	(Calamus_caryotoides	(Phoenix_dactylifera	Sabal_domingensis))))	Oenocarpus_bataua)))	Kingia_australis);
((Geonoma_undata	(Burretiokentia_grandiflora	(Orania_palindan	(Podococcus_barteri	(Sclerosperma_profizianum	(((Roystonea_regia	((((Bactris_major	Attalea_speciosa)	(Elaeis_guineensis	Elaeis_oleifera))	(((Reinhardtia_gracilis	(Reinhardtia_paiewonskiana	Reinhardtia_latisecta))	Reinhardtia_simplex)	Pseudophoenix_vinifera))	((Nypa_fruticans	(Calamus_caryotoides	(Phoenix_dactylifera	Sabal_domingensis)))	((Oenocarpus_bataua	(Prestoea_acuminata	Oenocarpus_minor))	Chamaedorea_seifrizii))))	Iriartea_deltoidea)	(Manicaria_saccifera	(Veitchia_spiralis	((Dictyosperma_album	(Dypsis_decaryi	((Kentiopsis_piersoniorum	Pelagodoxa_henryana)	Hydriastele_microspadix)))	Heterospathe_cagayanensis)))))))))	Kingia_australis);
((Geonoma_undata	(Burretiokentia_grandiflora	(Orania_palindan	((Calamus_caryotoides	Sclerosperma_profizianum)	(((Pelagodoxa_henryana	Roystonea_regia)	((((Bactris_major	Attalea_speciosa)	(Elaeis_guineensis	Elaeis_oleifera))	(((Reinhardtia_gracilis	(Reinhardtia_paiewonskiana	Reinhardtia_latisecta))	Reinhardtia_simplex)	Pseudophoenix_vinifera))	((Chamaedorea_seifrizii	Nypa_fruticans)	((Phoenix_dactylifera	Sabal_domingensis)	(Oenocarpus_bataua	(Prestoea_acuminata	Oenocarpus_minor))))))	((Podococcus_barteri	(Manicaria_saccifera	Iriartea_deltoidea))	(Veitchia_spiralis	((Dictyosperma_album	(Dypsis_decaryi	(Kentiopsis_piersoniorum	Hydriastele_microspadix)))	Heterospathe_cagayanensis))))))))	Kingia_australis);
(((Calamus_caryotoides	Geonoma_undata)	((Chamaedorea_seifrizii	((Bactris_major	Attalea_speciosa)	(Elaeis_guineensis	Elaeis_oleifera)))	(((Reinhardtia_paiewonskiana	(Reinhardtia_gracilis	(Reinhardtia_latisecta	Reinhardtia_simplex)))	Pseudophoenix_vinifera)	((((Oenocarpus_bataua	(Prestoea_acuminata	Oenocarpus_minor))	(Nypa_fruticans	(Phoenix_dactylifera	Sabal_domingensis)))	Roystonea_regia)	((((Podococcus_barteri	Manicaria_saccifera)	Iriartea_deltoidea)	((Dictyosperma_album	(Dypsis_decaryi	(Kentiopsis_piersoniorum	Hydriastele_microspadix)))	(Heterospathe_cagayanensis	(Pelagodoxa_henryana	Veitchia_spiralis))))	(Sclerosperma_profizianum	(Burretiokentia_grandiflora	Orania_palindan)))))))	Kingia_australis);
(((Calamus_caryotoides	Geonoma_undata)	((((Manicaria_saccifera	((Veitchia_spiralis	(Dictyosperma_album	(Dypsis_decaryi	(Kentiopsis_piersoniorum	Hydriastele_microspadix))))	(Iriartea_deltoidea	Heterospathe_cagayanensis)))	(Podococcus_barteri	(Sclerosperma_profizianum	(Burretiokentia_grandiflora	Orania_palindan))))	((Bactris_major	Attalea_speciosa)	(Elaeis_guineensis	Elaeis_oleifera)))	(Pelagodoxa_henryana	((((Nypa_fruticans	Phoenix_dactylifera)	(Sabal_domingensis	((Oenocarpus_bataua	(Prestoea_acuminata	Oenocarpus_minor))	Chamaedorea_seifrizii)))	(Roystonea_regia	((Reinhardtia_latisecta	Reinhardtia_paiewonskiana)	(Reinhardtia_gracilis	Reinhardtia_simplex))))	Pseudophoenix_vinifera))))	Kingia_australis);
((Geonoma_undata	(((Prestoea_acuminata	Oenocarpus_minor)	(((Pseudophoenix_vinifera	((((Manicaria_saccifera	((Heterospathe_cagayanensis	Veitchia_spiralis)	(Dictyosperma_album	(Dypsis_decaryi	((Pelagodoxa_henryana	Kentiopsis_piersoniorum)	(Iriartea_deltoidea	Hydriastele_microspadix))))))	(Podococcus_barteri	(Sclerosperma_profizianum	(Burretiokentia_grandiflora	Orania_palindan))))	((Bactris_major	Attalea_speciosa)	(Elaeis_guineensis	Elaeis_oleifera)))	(Roystonea_regia	(Reinhardtia_gracilis	(Reinhardtia_simplex	(Reinhardtia_latisecta	Reinhardtia_paiewonskiana))))))	(Nypa_fruticans	(Calamus_caryotoides	(Phoenix_dactylifera	Sabal_domingensis))))	Oenocarpus_bataua))	Chamaedorea_seifrizii))	Kingia_australis);
((Geonoma_undata	(Oenocarpus_bataua	((Chamaedorea_seifrizii	(Oenocarpus_minor	(Iriartea_deltoidea	Prestoea_acuminata)))	(((((Heterospathe_cagayanensis	Veitchia_spiralis)	((Dictyosperma_album	Dypsis_decaryi)	(Kentiopsis_piersoniorum	(Pelagodoxa_henryana	Hydriastele_microspadix))))	(Manicaria_saccifera	(Sclerosperma_profizianum	(Podococcus_barteri	(Burretiokentia_grandiflora	Orania_palindan)))))	((Pseudophoenix_vinifera	Roystonea_regia)	(((Bactris_major	Attalea_speciosa)	(Elaeis_guineensis	Elaeis_oleifera))	(Nypa_fruticans	((Reinhardtia_latisecta	Reinhardtia_paiewonskiana)	(Reinhardtia_gracilis	Reinhardtia_simplex))))))	(Calamus_caryotoides	(Phoenix_dactylifera	Sabal_domingensis))))))	Kingia_australis);
((Geonoma_undata	(Phoenix_dactylifera	((Pseudophoenix_vinifera	((Reinhardtia_latisecta	(Reinhardtia_gracilis	Reinhardtia_paiewonskiana))	Reinhardtia_simplex))	((((Bactris_major	Attalea_speciosa)	(Elaeis_guineensis	Elaeis_oleifera))	((((Pelagodoxa_henryana	Roystonea_regia)	Sabal_domingensis)	(((Sclerosperma_profizianum	(Burretiokentia_grandiflora	Orania_palindan))	((Heterospathe_cagayanensis	Veitchia_spiralis)	((Calamus_caryotoides	Dictyosperma_album)	(Dypsis_decaryi	((Iriartea_deltoidea	Kentiopsis_piersoniorum)	Hydriastele_microspadix)))))	(Podococcus_barteri	Manicaria_saccifera)))	(Oenocarpus_bataua	(Chamaedorea_seifrizii	(Oenocarpus_minor	Prestoea_acuminata)))))	Nypa_fruticans))))	Kingia_australis);
(((Chamaedorea_seifrizii	(((((Attalea_speciosa	(Bactris_major	(Elaeis_guineensis	Elaeis_oleifera)))	(Pseudophoenix_vinifera	(((Reinhardtia_gracilis	Reinhardtia_latisecta)	Reinhardtia_paiewonskiana)	Reinhardtia_simplex)))	(Roystonea_regia	((Manicaria_saccifera	((Podococcus_barteri	(Burretiokentia_grandiflora	Orania_palindan))	Sclerosperma_profizianum))	(Veitchia_spiralis	(((Dypsis_decaryi	((Pelagodoxa_henryana	Kentiopsis_piersoniorum)	Hydriastele_microspadix))	Dictyosperma_album)	(Iriartea_deltoidea	Heterospathe_cagayanensis))))))	(Nypa_fruticans	(Calamus_caryotoides	(Sabal_domingensis	Phoenix_dactylifera))))	(Oenocarpus_bataua	(Oenocarpus_minor	Prestoea_acuminata))))	Geonoma_undata)	Kingia_australis);
(((Burretiokentia_grandiflora	(Orania_palindan	((Sclerosperma_profizianum	(((Veitchia_spiralis	(((Dypsis_decaryi	((Pelagodoxa_henryana	Kentiopsis_piersoniorum)	Hydriastele_microspadix))	Dictyosperma_album)	Heterospathe_cagayanensis))	(((Elaeis_guineensis	Elaeis_oleifera)	((Pseudophoenix_vinifera	Attalea_speciosa)	Bactris_major))	(((Nypa_fruticans	Roystonea_regia)	(((Iriartea_deltoidea	(Oenocarpus_minor	Prestoea_acuminata))	Chamaedorea_seifrizii)	(((Reinhardtia_latisecta	Reinhardtia_paiewonskiana)	(Reinhardtia_gracilis	Reinhardtia_simplex))	(Calamus_caryotoides	(Sabal_domingensis	Phoenix_dactylifera)))))	Oenocarpus_bataua)))	Manicaria_saccifera))	Podococcus_barteri)))	Geonoma_undata)	Kingia_australis);
(((Podococcus_barteri	(Manicaria_saccifera	(((Burretiokentia_grandiflora	Orania_palindan)	Sclerosperma_profizianum)	(((Veitchia_spiralis	Heterospathe_cagayanensis)	((Dypsis_decaryi	((Pelagodoxa_henryana	Hydriastele_microspadix)	Kentiopsis_piersoniorum))	Dictyosperma_album))	((((Reinhardtia_latisecta	Reinhardtia_paiewonskiana)	(Reinhardtia_gracilis	Reinhardtia_simplex))	((Elaeis_guineensis	Elaeis_oleifera)	(Pseudophoenix_vinifera	(Attalea_speciosa	Bactris_major))))	(((Nypa_fruticans	(Calamus_caryotoides	(Sabal_domingensis	Phoenix_dactylifera)))	((Iriartea_deltoidea	Chamaedorea_seifrizii)	((Oenocarpus_minor	Prestoea_acuminata)	Oenocarpus_bataua)))	Roystonea_regia))))))	Geonoma_undata)	Kingia_australis);
(((Calamus_caryotoides	((((((Podococcus_barteri	(Burretiokentia_grandiflora	Orania_palindan))	Sclerosperma_profizianum)	Manicaria_saccifera)	(((Dypsis_decaryi	(Hydriastele_microspadix	Kentiopsis_piersoniorum))	Dictyosperma_album)	(Heterospathe_cagayanensis	((Pelagodoxa_henryana	Iriartea_deltoidea)	Veitchia_spiralis))))	((((Elaeis_guineensis	Elaeis_oleifera)	(Attalea_speciosa	Bactris_major))	Pseudophoenix_vinifera)	(((Reinhardtia_latisecta	Reinhardtia_paiewonskiana)	(Reinhardtia_gracilis	Reinhardtia_simplex))	Roystonea_regia)))	(((((Oenocarpus_minor	Prestoea_acuminata)	Oenocarpus_bataua)	(Sabal_domingensis	Phoenix_dactylifera))	Chamaedorea_seifrizii)	Nypa_fruticans)))	Geonoma_undata)	Kingia_australis);
(((Chamaedorea_seifrizii	((Podococcus_barteri	((Oenocarpus_minor	Prestoea_acuminata)	Iriartea_deltoidea))	(((Roystonea_regia	(((Elaeis_guineensis	Elaeis_oleifera)	(Attalea_speciosa	Bactris_major))	(Manicaria_saccifera	(((Burretiokentia_grandiflora	Orania_palindan)	Sclerosperma_profizianum)	((Veitchia_spiralis	Heterospathe_cagayanensis)	((Dypsis_decaryi	((Pelagodoxa_henryana	Hydriastele_microspadix)	Kentiopsis_piersoniorum))	Dictyosperma_album))))))	(Pseudophoenix_vinifera	((Reinhardtia_latisecta	Reinhardtia_paiewonskiana)	(Reinhardtia_gracilis	Reinhardtia_simplex))))	(Oenocarpus_bataua	((Calamus_caryotoides	Nypa_fruticans)	(Sabal_domingensis	Phoenix_dactylifera))))))	Geonoma_undata)	Kingia_australis);
(((Oenocarpus_bataua	((((Roystonea_regia	((((Burretiokentia_grandiflora	Orania_palindan)	Sclerosperma_profizianum)	(Podococcus_barteri	Manicaria_saccifera))	((Veitchia_spiralis	Heterospathe_cagayanensis)	((Dypsis_decaryi	((Pelagodoxa_henryana	Hydriastele_microspadix)	Kentiopsis_piersoniorum))	Dictyosperma_album))))	((Pseudophoenix_vinifera	((Elaeis_guineensis	Elaeis_oleifera)	((Calamus_caryotoides	Attalea_speciosa)	Bactris_major)))	((Reinhardtia_latisecta	Reinhardtia_paiewonskiana)	(Reinhardtia_gracilis	Reinhardtia_simplex))))	(Nypa_fruticans	(Sabal_domingensis	Phoenix_dactylifera)))	(Chamaedorea_seifrizii	((Oenocarpus_minor	Prestoea_acuminata)	Iriartea_deltoidea))))	Geonoma_undata)	Kingia_australis);
(((Chamaedorea_seifrizii	(((Pseudophoenix_vinifera	((((((Podococcus_barteri	(Burretiokentia_grandiflora	Orania_palindan))	Sclerosperma_profizianum)	Manicaria_saccifera)	((Veitchia_spiralis	Heterospathe_cagayanensis)	((((Iriartea_deltoidea	Hydriastele_microspadix)	Dictyosperma_album)	Kentiopsis_piersoniorum)	Dypsis_decaryi)))	((Elaeis_guineensis	Elaeis_oleifera)	(Attalea_speciosa	Bactris_major)))	(Roystonea_regia	(((Oenocarpus_minor	Prestoea_acuminata)	Pelagodoxa_henryana)	(Reinhardtia_paiewonskiana	(Reinhardtia_gracilis	(Reinhardtia_latisecta	Reinhardtia_simplex)))))))	(Nypa_fruticans	(Calamus_caryotoides	(Sabal_domingensis	Phoenix_dactylifera))))	Oenocarpus_bataua))	Geonoma_undata)	Kingia_australis);
(((Chamaedorea_seifrizii	(Nypa_fruticans	((Oenocarpus_bataua	(Calamus_caryotoides	(Sabal_domingensis	Phoenix_dactylifera)))	(((Iriartea_deltoidea	(((Manicaria_saccifera	(Veitchia_spiralis	(Heterospathe_cagayanensis	(((Hydriastele_microspadix	Dypsis_decaryi)	(Pelagodoxa_henryana	Kentiopsis_piersoniorum))	Dictyosperma_album))))	((Podococcus_barteri	(Burretiokentia_grandiflora	Orania_palindan))	Sclerosperma_profizianum))	((Elaeis_guineensis	Elaeis_oleifera)	(Attalea_speciosa	Bactris_major))))	(Pseudophoenix_vinifera	Roystonea_regia))	((Oenocarpus_minor	Prestoea_acuminata)	((Reinhardtia_latisecta	Reinhardtia_paiewonskiana)	(Reinhardtia_gracilis	Reinhardtia_simplex)))))))	Geonoma_undata)	Kingia_australis);
(((Roystonea_regia	((((Elaeis_guineensis	Elaeis_oleifera)	(Attalea_speciosa	Bactris_major))	(Pseudophoenix_vinifera	((Reinhardtia_latisecta	Reinhardtia_paiewonskiana)	(Reinhardtia_gracilis	Reinhardtia_simplex))))	(((Oenocarpus_minor	Prestoea_acuminata)	((Manicaria_saccifera	(Veitchia_spiralis	(Heterospathe_cagayanensis	(((Dypsis_decaryi	Kentiopsis_piersoniorum)	Dictyosperma_album)	(Iriartea_deltoidea	Hydriastele_microspadix)))))	((Podococcus_barteri	(Pelagodoxa_henryana	(Burretiokentia_grandiflora	Orania_palindan)))	Sclerosperma_profizianum)))	((Oenocarpus_bataua	Chamaedorea_seifrizii)	(Nypa_fruticans	(Calamus_caryotoides	(Sabal_domingensis	Phoenix_dactylifera)))))))	Geonoma_undata)	Kingia_australis);
(((Chamaedorea_seifrizii	(((Oenocarpus_minor	Prestoea_acuminata)	Oenocarpus_bataua)	(((Sabal_domingensis	Phoenix_dactylifera)	(Nypa_fruticans	Calamus_caryotoides))	(((Podococcus_barteri	(Burretiokentia_grandiflora	Orania_palindan))	Sclerosperma_profizianum)	((((Elaeis_guineensis	Elaeis_oleifera)	(Attalea_speciosa	Bactris_major))	(Pseudophoenix_vinifera	((Reinhardtia_latisecta	Reinhardtia_paiewonskiana)	(Reinhardtia_gracilis	Reinhardtia_simplex))))	(Roystonea_regia	(Manicaria_saccifera	(Dictyosperma_album	(Veitchia_spiralis	(((Kentiopsis_piersoniorum	Iriartea_deltoidea)	Dypsis_decaryi)	(Heterospathe_cagayanensis	(Pelagodoxa_henryana	Hydriastele_microspadix))))))))))))	Geonoma_undata)	Kingia_australis);
(((Burretiokentia_grandiflora	(Orania_palindan	((((((Nypa_fruticans	(Pseudophoenix_vinifera	(((Reinhardtia_latisecta	Reinhardtia_simplex)	Reinhardtia_gracilis)	Reinhardtia_paiewonskiana)))	((Elaeis_oleifera	Elaeis_guineensis)	(Bactris_major	Attalea_speciosa)))	(Calamus_caryotoides	Roystonea_regia))	((Chamaedorea_seifrizii	(Oenocarpus_minor	Prestoea_acuminata))	(Oenocarpus_bataua	(Sabal_domingensis	Phoenix_dactylifera))))	(Podococcus_barteri	((((Heterospathe_cagayanensis	(Dypsis_decaryi	(Veitchia_spiralis	((Pelagodoxa_henryana	Hydriastele_microspadix)	Dictyosperma_album))))	Kentiopsis_piersoniorum)	Iriartea_deltoidea)	Manicaria_saccifera)))	Sclerosperma_profizianum)))	Geonoma_undata)	Kingia_australis);
(((((Elaeis_oleifera	Elaeis_guineensis)	(Bactris_major	(Calamus_caryotoides	Attalea_speciosa)))	((((Nypa_fruticans	Roystonea_regia)	(((Dictyosperma_album	((Veitchia_spiralis	(Pelagodoxa_henryana	(Dypsis_decaryi	((Iriartea_deltoidea	Hydriastele_microspadix)	Kentiopsis_piersoniorum))))	Heterospathe_cagayanensis))	((Manicaria_saccifera	Podococcus_barteri)	(Sclerosperma_profizianum	(Burretiokentia_grandiflora	Orania_palindan))))	((Oenocarpus_bataua	(Oenocarpus_minor	Prestoea_acuminata))	(Sabal_domingensis	Phoenix_dactylifera))))	(Pseudophoenix_vinifera	((Reinhardtia_simplex	Reinhardtia_gracilis)	(Reinhardtia_latisecta	Reinhardtia_paiewonskiana))))	Chamaedorea_seifrizii))	Geonoma_undata)	Kingia_australis);
(((Burretiokentia_grandiflora	(Orania_palindan	(((Sclerosperma_profizianum	Oenocarpus_bataua)	(Kentiopsis_piersoniorum	((Dictyosperma_album	(Iriartea_deltoidea	Hydriastele_microspadix))	((Dypsis_decaryi	(Pelagodoxa_henryana	Heterospathe_cagayanensis))	Veitchia_spiralis))))	(Manicaria_saccifera	(((Nypa_fruticans	((Calamus_caryotoides	(Sabal_domingensis	Phoenix_dactylifera))	((Oenocarpus_minor	Prestoea_acuminata)	Chamaedorea_seifrizii)))	(Attalea_speciosa	((Podococcus_barteri	((Reinhardtia_simplex	Reinhardtia_gracilis)	(Reinhardtia_latisecta	Reinhardtia_paiewonskiana)))	((Elaeis_oleifera	Elaeis_guineensis)	Bactris_major))))	(Pseudophoenix_vinifera	Roystonea_regia))))))	Geonoma_undata)	Kingia_australis);
(((Burretiokentia_grandiflora	(Orania_palindan	(Sclerosperma_profizianum	(((Roystonea_regia	((Nypa_fruticans	((Sabal_domingensis	Phoenix_dactylifera)	Calamus_caryotoides))	(Oenocarpus_bataua	((Oenocarpus_minor	Prestoea_acuminata)	Chamaedorea_seifrizii))))	((Pseudophoenix_vinifera	((Reinhardtia_simplex	Reinhardtia_gracilis)	(Reinhardtia_latisecta	Reinhardtia_paiewonskiana)))	((Elaeis_oleifera	Elaeis_guineensis)	(Attalea_speciosa	Bactris_major))))	((((Heterospathe_cagayanensis	Dictyosperma_album)	Veitchia_spiralis)	((Pelagodoxa_henryana	Dypsis_decaryi)	Hydriastele_microspadix))	(Podococcus_barteri	((Kentiopsis_piersoniorum	Iriartea_deltoidea)	Manicaria_saccifera)))))))	Geonoma_undata)	Kingia_australis);
(((((Reinhardtia_simplex	Reinhardtia_gracilis)	(Reinhardtia_latisecta	Reinhardtia_paiewonskiana))	((((Elaeis_oleifera	Elaeis_guineensis)	(Attalea_speciosa	Bactris_major))	(((((((Dictyosperma_album	((Kentiopsis_piersoniorum	Hydriastele_microspadix)	Dypsis_decaryi))	Veitchia_spiralis)	Heterospathe_cagayanensis)	(Iriartea_deltoidea	(Manicaria_saccifera	Podococcus_barteri)))	((Burretiokentia_grandiflora	Orania_palindan)	Sclerosperma_profizianum))	(Pelagodoxa_henryana	Roystonea_regia))	(((((Oenocarpus_minor	Prestoea_acuminata)	Chamaedorea_seifrizii)	Nypa_fruticans)	((Sabal_domingensis	Phoenix_dactylifera)	Calamus_caryotoides))	Oenocarpus_bataua)))	Pseudophoenix_vinifera))	Geonoma_undata)	Kingia_australis);
(((Oenocarpus_bataua	((((Chamaedorea_seifrizii	((((Oenocarpus_minor	Prestoea_acuminata)	((Reinhardtia_simplex	Reinhardtia_gracilis)	(Reinhardtia_latisecta	Reinhardtia_paiewonskiana)))	Pseudophoenix_vinifera)	((Elaeis_oleifera	Elaeis_guineensis)	(Attalea_speciosa	Bactris_major))))	Roystonea_regia)	((((Pelagodoxa_henryana	Heterospathe_cagayanensis)	(Dictyosperma_album	((Kentiopsis_piersoniorum	(Iriartea_deltoidea	Hydriastele_microspadix))	Dypsis_decaryi)))	Veitchia_spiralis)	(((Burretiokentia_grandiflora	Orania_palindan)	Sclerosperma_profizianum)	(Manicaria_saccifera	Podococcus_barteri))))	(Nypa_fruticans	((Sabal_domingensis	Phoenix_dactylifera)	Calamus_caryotoides))))	Geonoma_undata)	Kingia_australis);
(((((((((Veitchia_spiralis	(Heterospathe_cagayanensis	((Dictyosperma_album	(Kentiopsis_piersoniorum	Dypsis_decaryi))	(Pelagodoxa_henryana	Hydriastele_microspadix))))	(Iriartea_deltoidea	(Manicaria_saccifera	Podococcus_barteri)))	((Burretiokentia_grandiflora	Orania_palindan)	Sclerosperma_profizianum))	((Elaeis_oleifera	Elaeis_guineensis)	(Attalea_speciosa	Bactris_major)))	(((((Calamus_caryotoides	Phoenix_dactylifera)	Nypa_fruticans)	Sabal_domingensis)	(((Oenocarpus_minor	Prestoea_acuminata)	Chamaedorea_seifrizii)	Oenocarpus_bataua))	Pseudophoenix_vinifera))	Roystonea_regia)	((Reinhardtia_simplex	Reinhardtia_gracilis)	(Reinhardtia_latisecta	Reinhardtia_paiewonskiana)))	Geonoma_undata)	Kingia_australis);
(((((Oenocarpus_minor	Prestoea_acuminata)	Oenocarpus_bataua)	(Chamaedorea_seifrizii	((((Iriartea_deltoidea	Pelagodoxa_henryana)	Roystonea_regia)	((((Veitchia_spiralis	((Dictyosperma_album	Dypsis_decaryi)	(Hydriastele_microspadix	(Kentiopsis_piersoniorum	Heterospathe_cagayanensis))))	Manicaria_saccifera)	(Podococcus_barteri	((Burretiokentia_grandiflora	Orania_palindan)	Sclerosperma_profizianum)))	((Elaeis_oleifera	Elaeis_guineensis)	(Attalea_speciosa	Bactris_major))))	((Pseudophoenix_vinifera	((Reinhardtia_simplex	Reinhardtia_gracilis)	(Reinhardtia_latisecta	Reinhardtia_paiewonskiana)))	(Nypa_fruticans	((Phoenix_dactylifera	Sabal_domingensis)	Calamus_caryotoides))))))	Geonoma_undata)	Kingia_australis);
(((Burretiokentia_grandiflora	(Orania_palindan	(Sclerosperma_profizianum	((((Elaeis_oleifera	Elaeis_guineensis)	((Pelagodoxa_henryana	Attalea_speciosa)	Bactris_major))	((((Reinhardtia_simplex	Reinhardtia_gracilis)	(Reinhardtia_latisecta	Reinhardtia_paiewonskiana))	(Nypa_fruticans	((Phoenix_dactylifera	Sabal_domingensis)	Calamus_caryotoides)))	((((Oenocarpus_minor	Prestoea_acuminata)	(Pseudophoenix_vinifera	Oenocarpus_bataua))	Chamaedorea_seifrizii)	Roystonea_regia)))	(Podococcus_barteri	(((Veitchia_spiralis	Heterospathe_cagayanensis)	(((Kentiopsis_piersoniorum	Dypsis_decaryi)	(Iriartea_deltoidea	Hydriastele_microspadix))	Dictyosperma_album))	Manicaria_saccifera))))))	Geonoma_undata)	Kingia_australis);
(((Burretiokentia_grandiflora	(Orania_palindan	((Podococcus_barteri	Sclerosperma_profizianum)	((((((Oenocarpus_bataua	(Oenocarpus_minor	Prestoea_acuminata))	Chamaedorea_seifrizii)	(((Phoenix_dactylifera	Sabal_domingensis)	Calamus_caryotoides)	Nypa_fruticans))	(((Elaeis_oleifera	Elaeis_guineensis)	(Attalea_speciosa	Bactris_major))	(Pseudophoenix_vinifera	((Reinhardtia_simplex	Reinhardtia_gracilis)	(Reinhardtia_latisecta	Reinhardtia_paiewonskiana)))))	Roystonea_regia)	(((Iriartea_deltoidea	Pelagodoxa_henryana)	(((((Kentiopsis_piersoniorum	Dypsis_decaryi)	Hydriastele_microspadix)	Dictyosperma_album)	Heterospathe_cagayanensis)	Veitchia_spiralis))	Manicaria_saccifera)))))	Geonoma_undata)	Kingia_australis);
(((Calamus_caryotoides	Geonoma_undata)	((((((Sabal_domingensis	Phoenix_dactylifera)	Nypa_fruticans)	(((Oenocarpus_minor	Prestoea_acuminata)	Oenocarpus_bataua)	Chamaedorea_seifrizii))	((Attalea_speciosa	(Bactris_major	(Elaeis_oleifera	Elaeis_guineensis)))	((((Burretiokentia_grandiflora	Orania_palindan)	Sclerosperma_profizianum)	(Podococcus_barteri	Manicaria_saccifera))	(Veitchia_spiralis	((Iriartea_deltoidea	Heterospathe_cagayanensis)	((Kentiopsis_piersoniorum	(Dypsis_decaryi	(Pelagodoxa_henryana	Hydriastele_microspadix)))	Dictyosperma_album))))))	(((Reinhardtia_gracilis	(Reinhardtia_paiewonskiana	Reinhardtia_latisecta))	Reinhardtia_simplex)	Roystonea_regia))	Pseudophoenix_vinifera))	Kingia_australis);
((Geonoma_undata	(((Reinhardtia_simplex	Reinhardtia_gracilis)	(Reinhardtia_paiewonskiana	Reinhardtia_latisecta))	(((((Manicaria_saccifera	(((Pelagodoxa_henryana	(Oenocarpus_minor	Prestoea_acuminata))	Oenocarpus_bataua)	(Veitchia_spiralis	(Heterospathe_cagayanensis	(Kentiopsis_piersoniorum	((Iriartea_deltoidea	Hydriastele_microspadix)	(Dictyosperma_album	Dypsis_decaryi)))))))	(Podococcus_barteri	((Burretiokentia_grandiflora	Orania_palindan)	Sclerosperma_profizianum)))	Roystonea_regia)	(Chamaedorea_seifrizii	(((Calamus_caryotoides	(Sabal_domingensis	Phoenix_dactylifera))	Nypa_fruticans)	Pseudophoenix_vinifera)))	((Elaeis_oleifera	Elaeis_guineensis)	(Attalea_speciosa	Bactris_major)))))	Kingia_australis);
((Geonoma_undata	(Burretiokentia_grandiflora	(Orania_palindan	(Sclerosperma_profizianum	((((Pseudophoenix_vinifera	(Elaeis_oleifera	Elaeis_guineensis))	((((((Oenocarpus_minor	Prestoea_acuminata)	Oenocarpus_bataua)	Chamaedorea_seifrizii)	((Sabal_domingensis	Phoenix_dactylifera)	Nypa_fruticans))	Podococcus_barteri)	(Roystonea_regia	((Reinhardtia_simplex	Reinhardtia_gracilis)	(Reinhardtia_paiewonskiana	Reinhardtia_latisecta)))))	(Manicaria_saccifera	(Veitchia_spiralis	(((Iriartea_deltoidea	Hydriastele_microspadix)	((Kentiopsis_piersoniorum	Dictyosperma_album)	Dypsis_decaryi))	Heterospathe_cagayanensis))))	((Pelagodoxa_henryana	Attalea_speciosa)	(Calamus_caryotoides	Bactris_major)))))))	Kingia_australis);
((Geonoma_undata	(Burretiokentia_grandiflora	(Orania_palindan	(Sclerosperma_profizianum	(((Veitchia_spiralis	((Dypsis_decaryi	(Kentiopsis_piersoniorum	((Pelagodoxa_henryana	Hydriastele_microspadix)	Dictyosperma_album)))	Heterospathe_cagayanensis))	(((Attalea_speciosa	Bactris_major)	(Elaeis_oleifera	Elaeis_guineensis))	(((((Oenocarpus_minor	Prestoea_acuminata)	Oenocarpus_bataua)	((Sabal_domingensis	Phoenix_dactylifera)	(Calamus_caryotoides	Nypa_fruticans)))	((Iriartea_deltoidea	Chamaedorea_seifrizii)	Podococcus_barteri))	((Roystonea_regia	(((Reinhardtia_latisecta	Reinhardtia_simplex)	Reinhardtia_gracilis)	Reinhardtia_paiewonskiana))	Pseudophoenix_vinifera))))	Manicaria_saccifera)))))	Kingia_australis);
((Geonoma_undata	(Burretiokentia_grandiflora	((Orania_palindan	(Sclerosperma_profizianum	((((((Sabal_domingensis	Phoenix_dactylifera)	Oenocarpus_bataua)	Nypa_fruticans)	((((((Oenocarpus_minor	Prestoea_acuminata)	Iriartea_deltoidea)	Chamaedorea_seifrizii)	Podococcus_barteri)	((Reinhardtia_gracilis	Reinhardtia_paiewonskiana)	(Reinhardtia_latisecta	Reinhardtia_simplex)))	((Pseudophoenix_vinifera	(Attalea_speciosa	(Calamus_caryotoides	Bactris_major)))	(Elaeis_oleifera	Elaeis_guineensis))))	Roystonea_regia)	(Manicaria_saccifera	(Veitchia_spiralis	(Heterospathe_cagayanensis	((Dypsis_decaryi	(Kentiopsis_piersoniorum	Dictyosperma_album))	Hydriastele_microspadix)))))))	Pelagodoxa_henryana)))	Kingia_australis);
((Geonoma_undata	(((Attalea_speciosa	Bactris_major)	(Elaeis_oleifera	Elaeis_guineensis))	(((Roystonea_regia	((Pelagodoxa_henryana	Oenocarpus_bataua)	(Nypa_fruticans	(Calamus_caryotoides	(Sabal_domingensis	Phoenix_dactylifera)))))	(Manicaria_saccifera	(((Burretiokentia_grandiflora	Orania_palindan)	Sclerosperma_profizianum)	((Dictyosperma_album	(Dypsis_decaryi	(Kentiopsis_piersoniorum	(Veitchia_spiralis	Hydriastele_microspadix))))	Heterospathe_cagayanensis))))	(((((Oenocarpus_minor	Prestoea_acuminata)	Iriartea_deltoidea)	Chamaedorea_seifrizii)	Podococcus_barteri)	(Pseudophoenix_vinifera	((Reinhardtia_simplex	(Reinhardtia_latisecta	Reinhardtia_paiewonskiana))	Reinhardtia_gracilis))))))	Kingia_australis);
((Geonoma_undata	(((Reinhardtia_latisecta	Reinhardtia_paiewonskiana)	(Reinhardtia_gracilis	Reinhardtia_simplex))	(((Roystonea_regia	((((Oenocarpus_minor	Prestoea_acuminata)	Iriartea_deltoidea)	Chamaedorea_seifrizii)	(Oenocarpus_bataua	(Nypa_fruticans	(Calamus_caryotoides	(Sabal_domingensis	Phoenix_dactylifera))))))	((((Podococcus_barteri	Manicaria_saccifera)	((Burretiokentia_grandiflora	Orania_palindan)	Sclerosperma_profizianum))	((Veitchia_spiralis	(Pelagodoxa_henryana	(((Dypsis_decaryi	Kentiopsis_piersoniorum)	Hydriastele_microspadix)	Dictyosperma_album)))	Heterospathe_cagayanensis))	((Attalea_speciosa	Bactris_major)	(Elaeis_oleifera	Elaeis_guineensis))))	Pseudophoenix_vinifera)))	Kingia_australis);
((Geonoma_undata	((Reinhardtia_gracilis	(Reinhardtia_simplex	(Reinhardtia_latisecta	Reinhardtia_paiewonskiana)))	(((Roystonea_regia	(((Podococcus_barteri	Manicaria_saccifera)	((Burretiokentia_grandiflora	Orania_palindan)	(Pseudophoenix_vinifera	Sclerosperma_profizianum)))	(Oenocarpus_bataua	(Veitchia_spiralis	((Heterospathe_cagayanensis	Pelagodoxa_henryana)	(((Dypsis_decaryi	Kentiopsis_piersoniorum)	Hydriastele_microspadix)	Dictyosperma_album))))))	((Attalea_speciosa	Bactris_major)	(Elaeis_oleifera	Elaeis_guineensis)))	((((Oenocarpus_minor	Prestoea_acuminata)	Iriartea_deltoidea)	Chamaedorea_seifrizii)	((Nypa_fruticans	(Calamus_caryotoides	Phoenix_dactylifera))	Sabal_domingensis)))))	Kingia_australis);
(((((Phoenix_dactylifera	Sabal_domingensis)	(((((((Manicaria_saccifera	((Heterospathe_cagayanensis	Veitchia_spiralis)	(((Hydriastele_microspadix	Dictyosperma_album)	Kentiopsis_piersoniorum)	Dypsis_decaryi)))	((Burretiokentia_grandiflora	Orania_palindan)	Sclerosperma_profizianum))	Pelagodoxa_henryana)	Roystonea_regia)	(((Attalea_speciosa	Bactris_major)	(Elaeis_oleifera	Elaeis_guineensis))	(Pseudophoenix_vinifera	((Reinhardtia_gracilis	(Reinhardtia_simplex	Reinhardtia_latisecta))	Reinhardtia_paiewonskiana))))	(Nypa_fruticans	Oenocarpus_bataua))	(Chamaedorea_seifrizii	(Podococcus_barteri	((Oenocarpus_minor	Prestoea_acuminata)	Iriartea_deltoidea)))))	Calamus_caryotoides)	Geonoma_undata)	Kingia_australis);
((((((((((Attalea_speciosa	Bactris_major)	(Elaeis_oleifera	Elaeis_guineensis))	((Reinhardtia_gracilis	Reinhardtia_simplex)	(Reinhardtia_latisecta	Reinhardtia_paiewonskiana)))	(Pseudophoenix_vinifera	Roystonea_regia))	(Manicaria_saccifera	(((Burretiokentia_grandiflora	Orania_palindan)	Sclerosperma_profizianum)	((Dypsis_decaryi	(Pelagodoxa_henryana	(Hydriastele_microspadix	Kentiopsis_piersoniorum)))	((Heterospathe_cagayanensis	Veitchia_spiralis)	Dictyosperma_album)))))	(Nypa_fruticans	((Sabal_domingensis	Phoenix_dactylifera)	Calamus_caryotoides)))	Oenocarpus_bataua)	(Chamaedorea_seifrizii	((Podococcus_barteri	(Oenocarpus_minor	Prestoea_acuminata))	Iriartea_deltoidea)))	Geonoma_undata)	Kingia_australis);
((Geonoma_undata	(Burretiokentia_grandiflora	(Orania_palindan	(((Podococcus_barteri	Manicaria_saccifera)	(((Attalea_speciosa	(Bactris_major	(Elaeis_guineensis	Elaeis_oleifera)))	((Pseudophoenix_vinifera	Roystonea_regia)	((Calamus_caryotoides	((Reinhardtia_latisecta	Reinhardtia_paiewonskiana)	(Reinhardtia_simplex	Reinhardtia_gracilis)))	(((Phoenix_dactylifera	Sabal_domingensis)	(Pelagodoxa_henryana	Oenocarpus_bataua))	(((Iriartea_deltoidea	(Oenocarpus_minor	Prestoea_acuminata))	Chamaedorea_seifrizii)	Nypa_fruticans)))))	((Veitchia_spiralis	((Dictyosperma_album	(Kentiopsis_piersoniorum	Dypsis_decaryi))	Hydriastele_microspadix))	Heterospathe_cagayanensis)))	Sclerosperma_profizianum))))	Kingia_australis);
((Geonoma_undata	(Burretiokentia_grandiflora	(Orania_palindan	((((((Calamus_caryotoides	(Phoenix_dactylifera	Sabal_domingensis))	(((Oenocarpus_minor	Prestoea_acuminata)	(Pelagodoxa_henryana	Iriartea_deltoidea))	Roystonea_regia))	(Chamaedorea_seifrizii	((Nypa_fruticans	((Elaeis_guineensis	Elaeis_oleifera)	(Attalea_speciosa	Bactris_major)))	(Pseudophoenix_vinifera	((Reinhardtia_latisecta	Reinhardtia_paiewonskiana)	(Reinhardtia_simplex	Reinhardtia_gracilis))))))	(Manicaria_saccifera	(((Kentiopsis_piersoniorum	Heterospathe_cagayanensis)	(Veitchia_spiralis	((Dictyosperma_album	Hydriastele_microspadix)	Dypsis_decaryi)))	Oenocarpus_bataua)))	Sclerosperma_profizianum)	Podococcus_barteri))))	Kingia_australis);
((Geonoma_undata	(Burretiokentia_grandiflora	(Orania_palindan	(((((Heterospathe_cagayanensis	(Veitchia_spiralis	((Dypsis_decaryi	Dictyosperma_album)	(Kentiopsis_piersoniorum	(Iriartea_deltoidea	Hydriastele_microspadix)))))	((Pelagodoxa_henryana	(((Phoenix_dactylifera	Sabal_domingensis)	(Oenocarpus_bataua	(Oenocarpus_minor	Prestoea_acuminata)))	(Roystonea_regia	(((Nypa_fruticans	((Elaeis_guineensis	Elaeis_oleifera)	(Pseudophoenix_vinifera	(Attalea_speciosa	Bactris_major))))	((Reinhardtia_latisecta	Reinhardtia_paiewonskiana)	(Reinhardtia_simplex	Reinhardtia_gracilis)))	Chamaedorea_seifrizii))))	Calamus_caryotoides))	Manicaria_saccifera)	Sclerosperma_profizianum)	Podococcus_barteri))))	Kingia_australis);
((Geonoma_undata	((Pseudophoenix_vinifera	((Reinhardtia_latisecta	Reinhardtia_paiewonskiana)	(Reinhardtia_simplex	Reinhardtia_gracilis)))	(((Bactris_major	Attalea_speciosa)	(Elaeis_guineensis	Elaeis_oleifera))	((((Manicaria_saccifera	(Sclerosperma_profizianum	(Podococcus_barteri	(Burretiokentia_grandiflora	Orania_palindan))))	(Heterospathe_cagayanensis	((((Iriartea_deltoidea	Hydriastele_microspadix)	Pelagodoxa_henryana)	(Kentiopsis_piersoniorum	Veitchia_spiralis))	(Dypsis_decaryi	Dictyosperma_album))))	Roystonea_regia)	((Calamus_caryotoides	(Nypa_fruticans	(Phoenix_dactylifera	Sabal_domingensis)))	(Chamaedorea_seifrizii	(Oenocarpus_bataua	(Oenocarpus_minor	Prestoea_acuminata))))))))	Kingia_australis);
((Geonoma_undata	(((Bactris_major	Attalea_speciosa)	(Elaeis_guineensis	Elaeis_oleifera))	((((Pelagodoxa_henryana	Roystonea_regia)	(Calamus_caryotoides	(Nypa_fruticans	(Phoenix_dactylifera	Sabal_domingensis))))	((Iriartea_deltoidea	(Podococcus_barteri	Manicaria_saccifera))	((Oenocarpus_bataua	(Oenocarpus_minor	Prestoea_acuminata))	((Sclerosperma_profizianum	(Burretiokentia_grandiflora	Orania_palindan))	((Heterospathe_cagayanensis	((Kentiopsis_piersoniorum	(Dypsis_decaryi	Dictyosperma_album))	Hydriastele_microspadix))	Veitchia_spiralis)))))	(Chamaedorea_seifrizii	(Pseudophoenix_vinifera	(Reinhardtia_gracilis	((Reinhardtia_latisecta	Reinhardtia_paiewonskiana)	Reinhardtia_simplex)))))))	Kingia_australis);
((Geonoma_undata	((Chamaedorea_seifrizii	(((Calamus_caryotoides	Bactris_major)	Attalea_speciosa)	(Elaeis_guineensis	Elaeis_oleifera)))	(((((((Sclerosperma_profizianum	(Burretiokentia_grandiflora	Orania_palindan))	(Podococcus_barteri	Manicaria_saccifera))	((Veitchia_spiralis	(Pelagodoxa_henryana	Heterospathe_cagayanensis))	(((Kentiopsis_piersoniorum	Dypsis_decaryi)	Hydriastele_microspadix)	Dictyosperma_album)))	Roystonea_regia)	((Oenocarpus_bataua	(Phoenix_dactylifera	Sabal_domingensis))	Nypa_fruticans))	(Iriartea_deltoidea	(Oenocarpus_minor	Prestoea_acuminata)))	(Pseudophoenix_vinifera	((Reinhardtia_simplex	Reinhardtia_gracilis)	(Reinhardtia_paiewonskiana	Reinhardtia_latisecta))))))	Kingia_australis);
((Geonoma_undata	(((Elaeis_guineensis	Elaeis_oleifera)	(Bactris_major	Attalea_speciosa))	(((Pseudophoenix_vinifera	((Reinhardtia_simplex	Reinhardtia_gracilis)	(Reinhardtia_paiewonskiana	Reinhardtia_latisecta)))	(((Sclerosperma_profizianum	(Burretiokentia_grandiflora	Orania_palindan))	((Phoenix_dactylifera	(Nypa_fruticans	Calamus_caryotoides))	Oenocarpus_bataua))	(Roystonea_regia	(Sabal_domingensis	((Podococcus_barteri	(Kentiopsis_piersoniorum	Manicaria_saccifera))	(((Veitchia_spiralis	Pelagodoxa_henryana)	((Hydriastele_microspadix	Dictyosperma_album)	Dypsis_decaryi))	Heterospathe_cagayanensis))))))	(Chamaedorea_seifrizii	(Iriartea_deltoidea	(Oenocarpus_minor	Prestoea_acuminata))))))	Kingia_australis);
((Geonoma_undata	(Kentiopsis_piersoniorum	((((Heterospathe_cagayanensis	(Veitchia_spiralis	(((Sabal_domingensis	((((Elaeis_guineensis	Elaeis_oleifera)	(Bactris_major	Attalea_speciosa))	(Oenocarpus_bataua	(Chamaedorea_seifrizii	(Iriartea_deltoidea	(Oenocarpus_minor	Prestoea_acuminata)))))	((Nypa_fruticans	(Calamus_caryotoides	Phoenix_dactylifera))	(Pseudophoenix_vinifera	(Reinhardtia_gracilis	((Reinhardtia_paiewonskiana	Reinhardtia_latisecta)	Reinhardtia_simplex))))))	Roystonea_regia)	((Sclerosperma_profizianum	(Burretiokentia_grandiflora	Orania_palindan))	(Podococcus_barteri	Manicaria_saccifera)))))	Dictyosperma_album)	Dypsis_decaryi)	(Hydriastele_microspadix	Pelagodoxa_henryana))))	Kingia_australis);
((Geonoma_undata	(Burretiokentia_grandiflora	(Orania_palindan	(((Manicaria_saccifera	((Pelagodoxa_henryana	Oenocarpus_bataua)	(((Dictyosperma_album	((Dypsis_decaryi	Kentiopsis_piersoniorum)	(Iriartea_deltoidea	Hydriastele_microspadix)))	Heterospathe_cagayanensis)	Veitchia_spiralis)))	((Roystonea_regia	Nypa_fruticans)	((Chamaedorea_seifrizii	(Calamus_caryotoides	(((Oenocarpus_minor	Prestoea_acuminata)	(Podococcus_barteri	(Sabal_domingensis	Phoenix_dactylifera)))	((Reinhardtia_paiewonskiana	Reinhardtia_latisecta)	(Reinhardtia_simplex	Reinhardtia_gracilis)))))	(((Elaeis_guineensis	Elaeis_oleifera)	(Bactris_major	Attalea_speciosa))	Pseudophoenix_vinifera))))	Sclerosperma_profizianum))))	Kingia_australis);
((Geonoma_undata	(((Elaeis_guineensis	Elaeis_oleifera)	(Bactris_major	Attalea_speciosa))	(Chamaedorea_seifrizii	(((((((Podococcus_barteri	Sclerosperma_profizianum)	(Burretiokentia_grandiflora	Orania_palindan))	Manicaria_saccifera)	(Oenocarpus_bataua	((((Dictyosperma_album	(Dypsis_decaryi	Kentiopsis_piersoniorum))	Hydriastele_microspadix)	Heterospathe_cagayanensis)	Veitchia_spiralis)))	(Pelagodoxa_henryana	Roystonea_regia))	((Iriartea_deltoidea	(Oenocarpus_minor	Prestoea_acuminata))	(Nypa_fruticans	(Calamus_caryotoides	(Sabal_domingensis	Phoenix_dactylifera)))))	(Pseudophoenix_vinifera	((Reinhardtia_paiewonskiana	Reinhardtia_latisecta)	(Reinhardtia_simplex	Reinhardtia_gracilis)))))))	Kingia_australis);
((Geonoma_undata	(Oenocarpus_bataua	(((Nypa_fruticans	(Calamus_caryotoides	(Sabal_domingensis	Phoenix_dactylifera)))	(((Veitchia_spiralis	(((Heterospathe_cagayanensis	Pelagodoxa_henryana)	((Kentiopsis_piersoniorum	Hydriastele_microspadix)	Dypsis_decaryi))	Dictyosperma_album))	((Sclerosperma_profizianum	(Burretiokentia_grandiflora	Orania_palindan))	(Podococcus_barteri	Manicaria_saccifera)))	(Roystonea_regia	(((Bactris_major	Attalea_speciosa)	(Elaeis_guineensis	Elaeis_oleifera))	(Pseudophoenix_vinifera	((Reinhardtia_simplex	Reinhardtia_gracilis)	(Reinhardtia_paiewonskiana	Reinhardtia_latisecta)))))))	((Prestoea_acuminata	Oenocarpus_minor)	(Iriartea_deltoidea	Chamaedorea_seifrizii)))))	Kingia_australis);
((Geonoma_undata	(Oenocarpus_bataua	(((Nypa_fruticans	(Calamus_caryotoides	(Sabal_domingensis	Phoenix_dactylifera)))	(Pseudophoenix_vinifera	((((Reinhardtia_simplex	Reinhardtia_gracilis)	(Reinhardtia_paiewonskiana	Reinhardtia_latisecta))	(Pelagodoxa_henryana	Roystonea_regia))	((((Sclerosperma_profizianum	(Burretiokentia_grandiflora	Orania_palindan))	((Veitchia_spiralis	(((Kentiopsis_piersoniorum	Dypsis_decaryi)	Hydriastele_microspadix)	Dictyosperma_album))	Heterospathe_cagayanensis))	(((Prestoea_acuminata	Oenocarpus_minor)	Iriartea_deltoidea)	(Podococcus_barteri	Manicaria_saccifera)))	((Bactris_major	Attalea_speciosa)	(Elaeis_guineensis	Elaeis_oleifera))))))	Chamaedorea_seifrizii)))	Kingia_australis);
((Geonoma_undata	(Burretiokentia_grandiflora	(Orania_palindan	((((Veitchia_spiralis	(((Kentiopsis_piersoniorum	Dypsis_decaryi)	Hydriastele_microspadix)	Dictyosperma_album))	Heterospathe_cagayanensis)	(Manicaria_saccifera	(((Nypa_fruticans	(Calamus_caryotoides	(Sabal_domingensis	Phoenix_dactylifera)))	Roystonea_regia)	(((Bactris_major	Attalea_speciosa)	(Elaeis_guineensis	Elaeis_oleifera))	(((((Pelagodoxa_henryana	((Prestoea_acuminata	Oenocarpus_minor)	Iriartea_deltoidea))	(Reinhardtia_simplex	(Reinhardtia_gracilis	(Reinhardtia_paiewonskiana	Reinhardtia_latisecta))))	Podococcus_barteri)	Pseudophoenix_vinifera)	Chamaedorea_seifrizii)))))	(Oenocarpus_bataua	Sclerosperma_profizianum)))))	Kingia_australis);
((Geonoma_undata	(Burretiokentia_grandiflora	(Orania_palindan	((Manicaria_saccifera	(Podococcus_barteri	(((Veitchia_spiralis	(((Kentiopsis_piersoniorum	Dypsis_decaryi)	(Iriartea_deltoidea	Hydriastele_microspadix))	Dictyosperma_album))	Heterospathe_cagayanensis)	(((((Prestoea_acuminata	Oenocarpus_minor)	Oenocarpus_bataua)	(Nypa_fruticans	(Calamus_caryotoides	(Sabal_domingensis	Phoenix_dactylifera))))	(Pelagodoxa_henryana	Roystonea_regia))	(Chamaedorea_seifrizii	(((Pseudophoenix_vinifera	(Bactris_major	Attalea_speciosa))	(Elaeis_guineensis	Elaeis_oleifera))	((Reinhardtia_simplex	(Reinhardtia_paiewonskiana	Reinhardtia_latisecta))	Reinhardtia_gracilis)))))))	Sclerosperma_profizianum))))	Kingia_australis);
((Geonoma_undata	(Burretiokentia_grandiflora	(Podococcus_barteri	(Orania_palindan	((Manicaria_saccifera	(((Veitchia_spiralis	(Heterospathe_cagayanensis	Iriartea_deltoidea))	((Hydriastele_microspadix	(Kentiopsis_piersoniorum	Dypsis_decaryi))	Dictyosperma_album))	((((((Pelagodoxa_henryana	Prestoea_acuminata)	Oenocarpus_minor)	Oenocarpus_bataua)	(Nypa_fruticans	(Sabal_domingensis	Phoenix_dactylifera)))	Roystonea_regia)	((Calamus_caryotoides	(Chamaedorea_seifrizii	((Bactris_major	Attalea_speciosa)	(Elaeis_guineensis	Elaeis_oleifera))))	(Pseudophoenix_vinifera	((Reinhardtia_simplex	(Reinhardtia_paiewonskiana	Reinhardtia_latisecta))	Reinhardtia_gracilis))))))	Sclerosperma_profizianum)))))	Kingia_australis);
((Geonoma_undata	(Podococcus_barteri	(Burretiokentia_grandiflora	(Orania_palindan	((Manicaria_saccifera	((Veitchia_spiralis	(Heterospathe_cagayanensis	(((Dypsis_decaryi	Dictyosperma_album)	Kentiopsis_piersoniorum)	Hydriastele_microspadix)))	(Roystonea_regia	(((Nypa_fruticans	((Bactris_major	Attalea_speciosa)	(Elaeis_guineensis	Elaeis_oleifera)))	(Pseudophoenix_vinifera	((Reinhardtia_paiewonskiana	Reinhardtia_latisecta)	(Reinhardtia_gracilis	Reinhardtia_simplex))))	(((Calamus_caryotoides	(Sabal_domingensis	Phoenix_dactylifera))	(Pelagodoxa_henryana	Oenocarpus_bataua))	(Chamaedorea_seifrizii	((Iriartea_deltoidea	Prestoea_acuminata)	Oenocarpus_minor)))))))	Sclerosperma_profizianum)))))	Kingia_australis);
((Geonoma_undata	(Oenocarpus_bataua	(((Chamaedorea_seifrizii	(Prestoea_acuminata	Oenocarpus_minor))	Iriartea_deltoidea)	(((Roystonea_regia	(((Bactris_major	Attalea_speciosa)	(Elaeis_guineensis	Elaeis_oleifera))	(Pseudophoenix_vinifera	((Reinhardtia_paiewonskiana	Reinhardtia_latisecta)	(Reinhardtia_gracilis	Reinhardtia_simplex)))))	(((Podococcus_barteri	Manicaria_saccifera)	(((((Dypsis_decaryi	Kentiopsis_piersoniorum)	(Pelagodoxa_henryana	Hydriastele_microspadix))	Dictyosperma_album)	Heterospathe_cagayanensis)	Veitchia_spiralis))	(Sclerosperma_profizianum	(Burretiokentia_grandiflora	Orania_palindan))))	(Nypa_fruticans	(Calamus_caryotoides	(Sabal_domingensis	Phoenix_dactylifera)))))))	Kingia_australis);
((Geonoma_undata	((((Iriartea_deltoidea	(Prestoea_acuminata	Oenocarpus_minor))	((((Attalea_speciosa	((Elaeis_guineensis	Elaeis_oleifera)	Bactris_major))	Pseudophoenix_vinifera)	(((Calamus_caryotoides	Roystonea_regia)	Pelagodoxa_henryana)	(((Nypa_fruticans	(Sabal_domingensis	Phoenix_dactylifera))	Oenocarpus_bataua)	(((Sclerosperma_profizianum	(Burretiokentia_grandiflora	Orania_palindan))	Manicaria_saccifera)	(((((Dypsis_decaryi	Kentiopsis_piersoniorum)	Hydriastele_microspadix)	Dictyosperma_album)	Heterospathe_cagayanensis)	Veitchia_spiralis)))))	((Reinhardtia_paiewonskiana	Reinhardtia_latisecta)	(Reinhardtia_gracilis	Reinhardtia_simplex))))	Podococcus_barteri)	Chamaedorea_seifrizii))	Kingia_australis);
((Geonoma_undata	((((Iriartea_deltoidea	(Prestoea_acuminata	Oenocarpus_minor))	(((((((Manicaria_saccifera	((Heterospathe_cagayanensis	((Dypsis_decaryi	(Veitchia_spiralis	Kentiopsis_piersoniorum))	Hydriastele_microspadix))	Dictyosperma_album))	(Sclerosperma_profizianum	(Burretiokentia_grandiflora	Orania_palindan)))	((Elaeis_guineensis	Elaeis_oleifera)	(Bactris_major	Attalea_speciosa)))	(Pseudophoenix_vinifera	(Roystonea_regia	Pelagodoxa_henryana)))	((Reinhardtia_paiewonskiana	Reinhardtia_latisecta)	(Reinhardtia_gracilis	Reinhardtia_simplex)))	(Nypa_fruticans	(Sabal_domingensis	(Calamus_caryotoides	Phoenix_dactylifera))))	Oenocarpus_bataua))	Podococcus_barteri)	Chamaedorea_seifrizii))	Kingia_australis);
((Geonoma_undata	(Nypa_fruticans	((((Roystonea_regia	(Iriartea_deltoidea	((Reinhardtia_paiewonskiana	Reinhardtia_latisecta)	(Reinhardtia_gracilis	Reinhardtia_simplex))))	((((Elaeis_guineensis	Elaeis_oleifera)	(Bactris_major	Attalea_speciosa))	((Podococcus_barteri	Manicaria_saccifera)	((Sclerosperma_profizianum	(Burretiokentia_grandiflora	Orania_palindan))	(Veitchia_spiralis	((Heterospathe_cagayanensis	(Pelagodoxa_henryana	Hydriastele_microspadix))	((Dypsis_decaryi	Dictyosperma_album)	Kentiopsis_piersoniorum))))))	Pseudophoenix_vinifera))	((Calamus_caryotoides	(Sabal_domingensis	Phoenix_dactylifera))	Chamaedorea_seifrizii))	((Prestoea_acuminata	Oenocarpus_minor)	Oenocarpus_bataua))))	Kingia_australis);
(((((Podococcus_barteri	Manicaria_saccifera)	((((Reinhardtia_gracilis	Reinhardtia_simplex)	(Reinhardtia_paiewonskiana	Reinhardtia_latisecta))	(((Pseudophoenix_vinifera	Roystonea_regia)	(((Burretiokentia_grandiflora	Orania_palindan)	Sclerosperma_profizianum)	(Oenocarpus_bataua	(Nypa_fruticans	((((Prestoea_acuminata	Oenocarpus_minor)	Iriartea_deltoidea)	Chamaedorea_seifrizii)	(Phoenix_dactylifera	Sabal_domingensis))))))	((Attalea_speciosa	Bactris_major)	(Elaeis_guineensis	Elaeis_oleifera))))	(Veitchia_spiralis	(((Dictyosperma_album	Dypsis_decaryi)	(Kentiopsis_piersoniorum	Hydriastele_microspadix))	(Pelagodoxa_henryana	Heterospathe_cagayanensis)))))	Calamus_caryotoides)	Geonoma_undata)	Kingia_australis);
(((Chamaedorea_seifrizii	(((((Roystonea_regia	(((Podococcus_barteri	(Burretiokentia_grandiflora	Orania_palindan))	Sclerosperma_profizianum)	(((Dictyosperma_album	(((Kentiopsis_piersoniorum	Hydriastele_microspadix)	Pelagodoxa_henryana)	Dypsis_decaryi))	(Veitchia_spiralis	Heterospathe_cagayanensis))	Manicaria_saccifera)))	(Oenocarpus_bataua	((Calamus_caryotoides	(Phoenix_dactylifera	Sabal_domingensis))	Nypa_fruticans)))	(((Prestoea_acuminata	Oenocarpus_minor)	Iriartea_deltoidea)	((Reinhardtia_gracilis	Reinhardtia_simplex)	(Reinhardtia_paiewonskiana	Reinhardtia_latisecta))))	((Attalea_speciosa	Bactris_major)	(Elaeis_guineensis	Elaeis_oleifera)))	Pseudophoenix_vinifera))	Geonoma_undata)	Kingia_australis);
(((Chamaedorea_seifrizii	(((Prestoea_acuminata	Oenocarpus_minor)	Iriartea_deltoidea)	(((((Calamus_caryotoides	(Phoenix_dactylifera	Sabal_domingensis))	Nypa_fruticans)	Oenocarpus_bataua)	((((Burretiokentia_grandiflora	Orania_palindan)	Sclerosperma_profizianum)	(((Pelagodoxa_henryana	Veitchia_spiralis)	Heterospathe_cagayanensis)	(Dictyosperma_album	((Kentiopsis_piersoniorum	Hydriastele_microspadix)	Dypsis_decaryi))))	(Roystonea_regia	((((Reinhardtia_simplex	Reinhardtia_gracilis)	(Reinhardtia_paiewonskiana	Reinhardtia_latisecta))	Pseudophoenix_vinifera)	((Attalea_speciosa	Bactris_major)	(Elaeis_guineensis	Elaeis_oleifera))))))	(Podococcus_barteri	Manicaria_saccifera))))	Geonoma_undata)	Kingia_australis);
((((((((((Podococcus_barteri	(Burretiokentia_grandiflora	Orania_palindan))	Sclerosperma_profizianum)	Manicaria_saccifera)	(((Iriartea_deltoidea	Veitchia_spiralis)	Heterospathe_cagayanensis)	(Dictyosperma_album	(((Pelagodoxa_henryana	Kentiopsis_piersoniorum)	Hydriastele_microspadix)	Dypsis_decaryi))))	(Roystonea_regia	((((Reinhardtia_simplex	Reinhardtia_gracilis)	(Reinhardtia_paiewonskiana	Reinhardtia_latisecta))	Pseudophoenix_vinifera)	((Attalea_speciosa	Bactris_major)	(Elaeis_guineensis	Elaeis_oleifera)))))	((Phoenix_dactylifera	Sabal_domingensis)	(Nypa_fruticans	Calamus_caryotoides)))	Chamaedorea_seifrizii)	(Oenocarpus_bataua	(Prestoea_acuminata	Oenocarpus_minor)))	Geonoma_undata)	Kingia_australis);
(((((Roystonea_regia	(((Reinhardtia_gracilis	((Reinhardtia_paiewonskiana	Reinhardtia_latisecta)	Reinhardtia_simplex))	Pseudophoenix_vinifera)	(((((Burretiokentia_grandiflora	Orania_palindan)	Sclerosperma_profizianum)	(Podococcus_barteri	Manicaria_saccifera))	((((Iriartea_deltoidea	Hydriastele_microspadix)	Dictyosperma_album)	((Heterospathe_cagayanensis	Pelagodoxa_henryana)	(Kentiopsis_piersoniorum	Veitchia_spiralis)))	Dypsis_decaryi))	((Attalea_speciosa	Bactris_major)	(Elaeis_guineensis	Elaeis_oleifera)))))	(Oenocarpus_bataua	((Chamaedorea_seifrizii	(Prestoea_acuminata	Oenocarpus_minor))	((Phoenix_dactylifera	Sabal_domingensis)	Nypa_fruticans))))	Calamus_caryotoides)	Geonoma_undata)	Kingia_australis);
((((((((Oenocarpus_bataua	(Prestoea_acuminata	Oenocarpus_minor))	Chamaedorea_seifrizii)	((Phoenix_dactylifera	Sabal_domingensis)	Nypa_fruticans))	((Pseudophoenix_vinifera	Roystonea_regia)	(((((Podococcus_barteri	(Burretiokentia_grandiflora	Orania_palindan))	Sclerosperma_profizianum)	(Manicaria_saccifera	(((Heterospathe_cagayanensis	Dictyosperma_album)	((Hydriastele_microspadix	(Kentiopsis_piersoniorum	Pelagodoxa_henryana))	Dypsis_decaryi))	Veitchia_spiralis)))	Iriartea_deltoidea)	((Attalea_speciosa	Bactris_major)	(Elaeis_guineensis	Elaeis_oleifera)))))	((Reinhardtia_simplex	Reinhardtia_gracilis)	(Reinhardtia_paiewonskiana	Reinhardtia_latisecta)))	Calamus_caryotoides)	Geonoma_undata)	Kingia_australis);
(((Chamaedorea_seifrizii	(((((Calamus_caryotoides	Phoenix_dactylifera)	Sabal_domingensis)	Nypa_fruticans)	(((((Bactris_major	(Elaeis_guineensis	Elaeis_oleifera))	Attalea_speciosa)	((Reinhardtia_simplex	Reinhardtia_gracilis)	(Reinhardtia_paiewonskiana	Reinhardtia_latisecta)))	Pseudophoenix_vinifera)	(Roystonea_regia	((Manicaria_saccifera	(((Burretiokentia_grandiflora	Orania_palindan)	Podococcus_barteri)	Sclerosperma_profizianum))	((Veitchia_spiralis	(((Dictyosperma_album	Hydriastele_microspadix)	Kentiopsis_piersoniorum)	Dypsis_decaryi))	((Pelagodoxa_henryana	Iriartea_deltoidea)	Heterospathe_cagayanensis))))))	(Oenocarpus_bataua	(Prestoea_acuminata	Oenocarpus_minor))))	Geonoma_undata)	Kingia_australis);
(((Chamaedorea_seifrizii	(((Calamus_caryotoides	(Phoenix_dactylifera	Sabal_domingensis))	((((Manicaria_saccifera	(((((Hydriastele_microspadix	Kentiopsis_piersoniorum)	Dypsis_decaryi)	Dictyosperma_album)	((Pelagodoxa_henryana	Iriartea_deltoidea)	Veitchia_spiralis))	Heterospathe_cagayanensis))	(((Burretiokentia_grandiflora	Orania_palindan)	Podococcus_barteri)	Sclerosperma_profizianum))	((Nypa_fruticans	((Elaeis_guineensis	Elaeis_oleifera)	(Attalea_speciosa	Bactris_major)))	((Reinhardtia_simplex	(Reinhardtia_gracilis	(Reinhardtia_paiewonskiana	Reinhardtia_latisecta)))	Pseudophoenix_vinifera)))	Roystonea_regia))	(Oenocarpus_bataua	(Prestoea_acuminata	Oenocarpus_minor))))	Geonoma_undata)	Kingia_australis);
(((((Chamaedorea_seifrizii	(Sabal_domingensis	((Phoenix_dactylifera	Nypa_fruticans)	((Calamus_caryotoides	(((Podococcus_barteri	(Iriartea_deltoidea	Manicaria_saccifera))	(((Pelagodoxa_henryana	Heterospathe_cagayanensis)	(Dypsis_decaryi	((Kentiopsis_piersoniorum	Dictyosperma_album)	Hydriastele_microspadix)))	Veitchia_spiralis))	((Burretiokentia_grandiflora	Orania_palindan)	Sclerosperma_profizianum)))	((((Elaeis_guineensis	Elaeis_oleifera)	(Attalea_speciosa	Bactris_major))	(Reinhardtia_simplex	(Reinhardtia_gracilis	(Reinhardtia_paiewonskiana	Reinhardtia_latisecta))))	(Roystonea_regia	Pseudophoenix_vinifera))))))	(Prestoea_acuminata	Oenocarpus_minor))	Oenocarpus_bataua)	Geonoma_undata)	Kingia_australis);
(((Burretiokentia_grandiflora	(Orania_palindan	(((((Calamus_caryotoides	(Chamaedorea_seifrizii	Roystonea_regia))	(((Phoenix_dactylifera	Sabal_domingensis)	Oenocarpus_bataua)	(Prestoea_acuminata	Oenocarpus_minor)))	(Nypa_fruticans	(((Elaeis_guineensis	Elaeis_oleifera)	(Attalea_speciosa	Bactris_major))	(Pseudophoenix_vinifera	((Reinhardtia_paiewonskiana	Reinhardtia_latisecta)	(Reinhardtia_simplex	Reinhardtia_gracilis))))))	(Manicaria_saccifera	(((Iriartea_deltoidea	Heterospathe_cagayanensis)	((Dypsis_decaryi	((Pelagodoxa_henryana	Kentiopsis_piersoniorum)	Hydriastele_microspadix))	Dictyosperma_album))	Veitchia_spiralis)))	(Podococcus_barteri	Sclerosperma_profizianum))))	Geonoma_undata)	Kingia_australis);
((Geonoma_undata	(Chamaedorea_seifrizii	((Oenocarpus_bataua	(Prestoea_acuminata	Oenocarpus_minor))	(Calamus_caryotoides	(((Pseudophoenix_vinifera	((Reinhardtia_latisecta	Reinhardtia_paiewonskiana)	(Reinhardtia_simplex	Reinhardtia_gracilis)))	(Nypa_fruticans	((Elaeis_oleifera	Elaeis_guineensis)	(Bactris_major	Attalea_speciosa))))	(((Sclerosperma_profizianum	((Burretiokentia_grandiflora	Orania_palindan)	Podococcus_barteri))	Manicaria_saccifera)	(((Sabal_domingensis	Phoenix_dactylifera)	((Pelagodoxa_henryana	Heterospathe_cagayanensis)	((Iriartea_deltoidea	Veitchia_spiralis)	(Dictyosperma_album	(Kentiopsis_piersoniorum	(Dypsis_decaryi	Hydriastele_microspadix))))))	Roystonea_regia)))))))	Kingia_australis);
((Geonoma_undata	(Chamaedorea_seifrizii	((((((((Sclerosperma_profizianum	((Burretiokentia_grandiflora	Orania_palindan)	Podococcus_barteri))	Manicaria_saccifera)	((Heterospathe_cagayanensis	((Iriartea_deltoidea	Veitchia_spiralis)	Pelagodoxa_henryana))	(Kentiopsis_piersoniorum	(Dypsis_decaryi	(Hydriastele_microspadix	Dictyosperma_album)))))	Roystonea_regia)	((Pseudophoenix_vinifera	(Reinhardtia_paiewonskiana	((Reinhardtia_latisecta	Reinhardtia_simplex)	Reinhardtia_gracilis)))	((Elaeis_oleifera	Elaeis_guineensis)	(Bactris_major	Attalea_speciosa))))	(Oenocarpus_bataua	(Prestoea_acuminata	Oenocarpus_minor)))	Nypa_fruticans)	(Calamus_caryotoides	(Sabal_domingensis	Phoenix_dactylifera)))))	Kingia_australis);
((Geonoma_undata	(Calamus_caryotoides	((Pseudophoenix_vinifera	(Podococcus_barteri	(((Reinhardtia_latisecta	Reinhardtia_paiewonskiana)	Reinhardtia_simplex)	Reinhardtia_gracilis)))	((((((Manicaria_saccifera	((Veitchia_spiralis	Heterospathe_cagayanensis)	(Hydriastele_microspadix	((Dictyosperma_album	Dypsis_decaryi)	Kentiopsis_piersoniorum))))	((Iriartea_deltoidea	Sclerosperma_profizianum)	(Pelagodoxa_henryana	(Burretiokentia_grandiflora	Orania_palindan))))	((Sabal_domingensis	Phoenix_dactylifera)	((Oenocarpus_bataua	(Prestoea_acuminata	Oenocarpus_minor))	Nypa_fruticans)))	Roystonea_regia)	((Elaeis_oleifera	Elaeis_guineensis)	(Bactris_major	Attalea_speciosa)))	Chamaedorea_seifrizii))))	Kingia_australis);
((Geonoma_undata	((((Nypa_fruticans	(Calamus_caryotoides	(Sabal_domingensis	Phoenix_dactylifera)))	(Roystonea_regia	(((Veitchia_spiralis	(((Pelagodoxa_henryana	Kentiopsis_piersoniorum)	(((Iriartea_deltoidea	Hydriastele_microspadix)	Dictyosperma_album)	Dypsis_decaryi))	Heterospathe_cagayanensis))	((Podococcus_barteri	Manicaria_saccifera)	(Sclerosperma_profizianum	(Burretiokentia_grandiflora	Orania_palindan))))	((Pseudophoenix_vinifera	((Reinhardtia_simplex	Reinhardtia_gracilis)	(Reinhardtia_latisecta	Reinhardtia_paiewonskiana)))	((Elaeis_oleifera	Elaeis_guineensis)	(Bactris_major	Attalea_speciosa))))))	Chamaedorea_seifrizii)	(Oenocarpus_bataua	(Prestoea_acuminata	Oenocarpus_minor))))	Kingia_australis);
((Geonoma_undata	(Chamaedorea_seifrizii	((((Nypa_fruticans	(Calamus_caryotoides	Phoenix_dactylifera))	Sabal_domingensis)	((Pseudophoenix_vinifera	(((Elaeis_oleifera	Elaeis_guineensis)	(Bactris_major	Attalea_speciosa))	((Manicaria_saccifera	((Iriartea_deltoidea	Veitchia_spiralis)	((((Pelagodoxa_henryana	Kentiopsis_piersoniorum)	(Hydriastele_microspadix	Dypsis_decaryi))	Dictyosperma_album)	Heterospathe_cagayanensis)))	((Podococcus_barteri	Sclerosperma_profizianum)	(Burretiokentia_grandiflora	Orania_palindan)))))	(Roystonea_regia	((Reinhardtia_simplex	Reinhardtia_gracilis)	(Reinhardtia_latisecta	Reinhardtia_paiewonskiana)))))	(Oenocarpus_bataua	(Prestoea_acuminata	Oenocarpus_minor)))))	Kingia_australis);
((Geonoma_undata	((Bactris_major	Attalea_speciosa)	(((((Oenocarpus_bataua	(Nypa_fruticans	(Calamus_caryotoides	(Phoenix_dactylifera	Sabal_domingensis))))	(Roystonea_regia	((Manicaria_saccifera	(Veitchia_spiralis	((((Iriartea_deltoidea	Hydriastele_microspadix)	(Dypsis_decaryi	(Pelagodoxa_henryana	Kentiopsis_piersoniorum)))	Dictyosperma_album)	Heterospathe_cagayanensis)))	((Podococcus_barteri	Sclerosperma_profizianum)	(Burretiokentia_grandiflora	Orania_palindan)))))	(((Prestoea_acuminata	Oenocarpus_minor)	(Reinhardtia_gracilis	((Reinhardtia_latisecta	Reinhardtia_paiewonskiana)	Reinhardtia_simplex)))	Pseudophoenix_vinifera))	Chamaedorea_seifrizii)	(Elaeis_oleifera	Elaeis_guineensis))))	Kingia_australis);
((Geonoma_undata	(Burretiokentia_grandiflora	(Orania_palindan	(((Podococcus_barteri	Manicaria_saccifera)	((Heterospathe_cagayanensis	(Veitchia_spiralis	((Hydriastele_microspadix	(Dypsis_decaryi	(Iriartea_deltoidea	Kentiopsis_piersoniorum)))	Dictyosperma_album)))	(((Elaeis_oleifera	Elaeis_guineensis)	(Bactris_major	Attalea_speciosa))	((((Prestoea_acuminata	Oenocarpus_minor)	((Reinhardtia_latisecta	Reinhardtia_paiewonskiana)	(Reinhardtia_simplex	Reinhardtia_gracilis)))	Pseudophoenix_vinifera)	((Oenocarpus_bataua	(Nypa_fruticans	(Calamus_caryotoides	(Phoenix_dactylifera	Sabal_domingensis))))	((Roystonea_regia	Pelagodoxa_henryana)	Chamaedorea_seifrizii))))))	Sclerosperma_profizianum))))	Kingia_australis);
((Geonoma_undata	(Burretiokentia_grandiflora	(Orania_palindan	(((Manicaria_saccifera	(((Dypsis_decaryi	Dictyosperma_album)	(Hydriastele_microspadix	(Pelagodoxa_henryana	Kentiopsis_piersoniorum)))	(Veitchia_spiralis	(Iriartea_deltoidea	Heterospathe_cagayanensis))))	(((Elaeis_oleifera	Elaeis_guineensis)	(Bactris_major	Attalea_speciosa))	(((Roystonea_regia	((Prestoea_acuminata	Oenocarpus_minor)	((Reinhardtia_latisecta	Reinhardtia_paiewonskiana)	(Reinhardtia_simplex	Reinhardtia_gracilis))))	(Calamus_caryotoides	Pseudophoenix_vinifera))	((Nypa_fruticans	(Phoenix_dactylifera	Sabal_domingensis))	(Oenocarpus_bataua	Chamaedorea_seifrizii)))))	(Podococcus_barteri	Sclerosperma_profizianum)))))	Kingia_australis);
((Geonoma_undata	((Bactris_major	Attalea_speciosa)	(((((((Podococcus_barteri	Sclerosperma_profizianum)	(Burretiokentia_grandiflora	Orania_palindan))	(Manicaria_saccifera	(((Dypsis_decaryi	Dictyosperma_album)	(Hydriastele_microspadix	(Pelagodoxa_henryana	Kentiopsis_piersoniorum)))	(Veitchia_spiralis	(Iriartea_deltoidea	Heterospathe_cagayanensis)))))	((((Prestoea_acuminata	Oenocarpus_minor)	Oenocarpus_bataua)	(Nypa_fruticans	(Calamus_caryotoides	(Phoenix_dactylifera	Sabal_domingensis))))	Chamaedorea_seifrizii))	(Pseudophoenix_vinifera	Roystonea_regia))	((Reinhardtia_latisecta	Reinhardtia_paiewonskiana)	(Reinhardtia_simplex	Reinhardtia_gracilis)))	(Elaeis_oleifera	Elaeis_guineensis))))	Kingia_australis);
((Geonoma_undata	(((Bactris_major	Attalea_speciosa)	(Elaeis_oleifera	Elaeis_guineensis))	((((((Sclerosperma_profizianum	(Burretiokentia_grandiflora	Orania_palindan))	((Podococcus_barteri	((Iriartea_deltoidea	Kentiopsis_piersoniorum)	Manicaria_saccifera))	(((Dypsis_decaryi	(Dictyosperma_album	Hydriastele_microspadix))	Veitchia_spiralis)	Heterospathe_cagayanensis)))	((Pelagodoxa_henryana	((Prestoea_acuminata	Oenocarpus_minor)	Oenocarpus_bataua))	((Nypa_fruticans	(Calamus_caryotoides	(Phoenix_dactylifera	Sabal_domingensis)))	Chamaedorea_seifrizii)))	Roystonea_regia)	((Reinhardtia_latisecta	Reinhardtia_paiewonskiana)	(Reinhardtia_simplex	Reinhardtia_gracilis)))	Pseudophoenix_vinifera)))	Kingia_australis);
((Geonoma_undata	(Oenocarpus_bataua	(((Iriartea_deltoidea	(Prestoea_acuminata	Oenocarpus_minor))	Chamaedorea_seifrizii)	((Roystonea_regia	((((Podococcus_barteri	Manicaria_saccifera)	(Sclerosperma_profizianum	(Orania_palindan	Burretiokentia_grandiflora)))	(((Kentiopsis_piersoniorum	(Dictyosperma_album	Dypsis_decaryi))	(Pelagodoxa_henryana	Hydriastele_microspadix))	(Veitchia_spiralis	Heterospathe_cagayanensis)))	(((Attalea_speciosa	(Calamus_caryotoides	Bactris_major))	(Elaeis_guineensis	Elaeis_oleifera))	(Pseudophoenix_vinifera	((Reinhardtia_simplex	Reinhardtia_gracilis)	(Reinhardtia_latisecta	Reinhardtia_paiewonskiana))))))	(Nypa_fruticans	(Phoenix_dactylifera	Sabal_domingensis))))))	Kingia_australis);
((Geonoma_undata	((((Iriartea_deltoidea	((((((Reinhardtia_simplex	Reinhardtia_gracilis)	(Reinhardtia_latisecta	Reinhardtia_paiewonskiana))	((Nypa_fruticans	(((Pelagodoxa_henryana	Attalea_speciosa)	Bactris_major)	(Elaeis_guineensis	Elaeis_oleifera)))	Pseudophoenix_vinifera))	(Phoenix_dactylifera	Sabal_domingensis))	((((((Kentiopsis_piersoniorum	Dictyosperma_album)	Hydriastele_microspadix)	Dypsis_decaryi)	(Veitchia_spiralis	Heterospathe_cagayanensis))	(Calamus_caryotoides	((Orania_palindan	Burretiokentia_grandiflora)	Sclerosperma_profizianum)))	((Prestoea_acuminata	Oenocarpus_minor)	Oenocarpus_bataua)))	Roystonea_regia))	Manicaria_saccifera)	Podococcus_barteri)	Chamaedorea_seifrizii))	Kingia_australis);
(((Calamus_caryotoides	Geonoma_undata)	(Dictyosperma_album	((((Manicaria_saccifera	(Podococcus_barteri	((Orania_palindan	Burretiokentia_grandiflora)	Sclerosperma_profizianum)))	((((Prestoea_acuminata	Oenocarpus_minor)	Oenocarpus_bataua)	(Phoenix_dactylifera	Sabal_domingensis))	((((Nypa_fruticans	((Reinhardtia_simplex	Reinhardtia_gracilis)	(Reinhardtia_latisecta	Reinhardtia_paiewonskiana)))	((Attalea_speciosa	Bactris_major)	(Elaeis_guineensis	Elaeis_oleifera)))	(Chamaedorea_seifrizii	Iriartea_deltoidea))	(Pseudophoenix_vinifera	Roystonea_regia))))	Pelagodoxa_henryana)	(Veitchia_spiralis	((Dypsis_decaryi	(Heterospathe_cagayanensis	Kentiopsis_piersoniorum))	Hydriastele_microspadix)))))	Kingia_australis);
((Geonoma_undata	(((Attalea_speciosa	Bactris_major)	(Elaeis_guineensis	Elaeis_oleifera))	(((((Manicaria_saccifera	Podococcus_barteri)	((Orania_palindan	Burretiokentia_grandiflora)	Sclerosperma_profizianum))	((Veitchia_spiralis	(Dictyosperma_album	((Dypsis_decaryi	Kentiopsis_piersoniorum)	Hydriastele_microspadix)))	Heterospathe_cagayanensis))	Calamus_caryotoides)	((((Pelagodoxa_henryana	Roystonea_regia)	(((Reinhardtia_latisecta	Reinhardtia_simplex)	Reinhardtia_gracilis)	Reinhardtia_paiewonskiana))	Pseudophoenix_vinifera)	((((Chamaedorea_seifrizii	(Iriartea_deltoidea	(Prestoea_acuminata	Oenocarpus_minor)))	Oenocarpus_bataua)	Nypa_fruticans)	(Phoenix_dactylifera	Sabal_domingensis))))))	Kingia_australis);
((Geonoma_undata	(Chamaedorea_seifrizii	(((((Manicaria_saccifera	((Podococcus_barteri	Sclerosperma_profizianum)	(Orania_palindan	Burretiokentia_grandiflora)))	((Veitchia_spiralis	((Dypsis_decaryi	Dictyosperma_album)	(Hydriastele_microspadix	Kentiopsis_piersoniorum)))	(Iriartea_deltoidea	Heterospathe_cagayanensis)))	(Roystonea_regia	(Nypa_fruticans	(((Attalea_speciosa	Bactris_major)	(Elaeis_guineensis	Elaeis_oleifera))	((((Reinhardtia_latisecta	Reinhardtia_paiewonskiana)	Reinhardtia_simplex)	Reinhardtia_gracilis)	Pseudophoenix_vinifera)))))	(Calamus_caryotoides	(Phoenix_dactylifera	Sabal_domingensis)))	(Pelagodoxa_henryana	(Oenocarpus_bataua	(Prestoea_acuminata	Oenocarpus_minor))))))	Kingia_australis);
((Geonoma_undata	(((Reinhardtia_latisecta	(Reinhardtia_simplex	Reinhardtia_gracilis))	Reinhardtia_paiewonskiana)	(((((Manicaria_saccifera	(Dypsis_decaryi	(Dictyosperma_album	(Hydriastele_microspadix	(((Pelagodoxa_henryana	Iriartea_deltoidea)	Heterospathe_cagayanensis)	(Kentiopsis_piersoniorum	Veitchia_spiralis))))))	((Podococcus_barteri	Sclerosperma_profizianum)	(Orania_palindan	Burretiokentia_grandiflora)))	((Attalea_speciosa	(Calamus_caryotoides	Bactris_major))	(Elaeis_guineensis	Elaeis_oleifera)))	((((Prestoea_acuminata	Oenocarpus_minor)	(Nypa_fruticans	(Phoenix_dactylifera	Sabal_domingensis)))	(Chamaedorea_seifrizii	Oenocarpus_bataua))	Pseudophoenix_vinifera))	Roystonea_regia)))	Kingia_australis);
((Geonoma_undata	(Chamaedorea_seifrizii	(((((Nypa_fruticans	(Phoenix_dactylifera	Sabal_domingensis))	(Oenocarpus_bataua	(Prestoea_acuminata	Oenocarpus_minor)))	(Roystonea_regia	((((((Orania_palindan	Burretiokentia_grandiflora)	Podococcus_barteri)	Sclerosperma_profizianum)	Manicaria_saccifera)	(Veitchia_spiralis	(((Dypsis_decaryi	(Dictyosperma_album	Kentiopsis_piersoniorum))	(Pelagodoxa_henryana	Hydriastele_microspadix))	Heterospathe_cagayanensis)))	Iriartea_deltoidea)))	((Attalea_speciosa	(Calamus_caryotoides	Bactris_major))	(Elaeis_guineensis	Elaeis_oleifera)))	(Pseudophoenix_vinifera	(Reinhardtia_gracilis	((Reinhardtia_paiewonskiana	Reinhardtia_latisecta)	Reinhardtia_simplex))))))	Kingia_australis);
((Geonoma_undata	(Burretiokentia_grandiflora	((Sclerosperma_profizianum	((((Calamus_caryotoides	(Phoenix_dactylifera	Sabal_domingensis))	Oenocarpus_bataua)	Nypa_fruticans)	(((Pelagodoxa_henryana	Roystonea_regia)	(Manicaria_saccifera	(Veitchia_spiralis	((Kentiopsis_piersoniorum	Heterospathe_cagayanensis)	((Dictyosperma_album	Hydriastele_microspadix)	Dypsis_decaryi)))))	(((Attalea_speciosa	Bactris_major)	(Iriartea_deltoidea	(Elaeis_guineensis	Elaeis_oleifera)))	(Chamaedorea_seifrizii	(Podococcus_barteri	(Pseudophoenix_vinifera	((Prestoea_acuminata	Oenocarpus_minor)	(Reinhardtia_gracilis	((Reinhardtia_paiewonskiana	Reinhardtia_latisecta)	Reinhardtia_simplex))))))))))	Orania_palindan)))	Kingia_australis);
((Geonoma_undata	(Burretiokentia_grandiflora	((((Iriartea_deltoidea	Sclerosperma_profizianum)	(((Chamaedorea_seifrizii	(((Prestoea_acuminata	Oenocarpus_minor)	Oenocarpus_bataua)	(((Phoenix_dactylifera	Sabal_domingensis)	Calamus_caryotoides)	Nypa_fruticans)))	(Roystonea_regia	((Podococcus_barteri	((Attalea_speciosa	Bactris_major)	(Elaeis_guineensis	Elaeis_oleifera)))	(Pseudophoenix_vinifera	((Reinhardtia_paiewonskiana	Reinhardtia_latisecta)	(Reinhardtia_simplex	Reinhardtia_gracilis))))))	(Manicaria_saccifera	(Veitchia_spiralis	(Heterospathe_cagayanensis	((Dictyosperma_album	Dypsis_decaryi)	(Hydriastele_microspadix	Kentiopsis_piersoniorum)))))))	Pelagodoxa_henryana)	Orania_palindan)))	Kingia_australis);
((Geonoma_undata	(Burretiokentia_grandiflora	(((Sclerosperma_profizianum	((((Chamaedorea_seifrizii	((Pseudophoenix_vinifera	((Reinhardtia_paiewonskiana	Reinhardtia_latisecta)	(Reinhardtia_simplex	Reinhardtia_gracilis)))	((Attalea_speciosa	Bactris_major)	(Elaeis_guineensis	Elaeis_oleifera))))	(Roystonea_regia	(Nypa_fruticans	(((Iriartea_deltoidea	(Prestoea_acuminata	Oenocarpus_minor))	(Oenocarpus_bataua	Pelagodoxa_henryana))	((Phoenix_dactylifera	Sabal_domingensis)	Calamus_caryotoides)))))	(((Dictyosperma_album	(Dypsis_decaryi	(Hydriastele_microspadix	Kentiopsis_piersoniorum)))	Heterospathe_cagayanensis)	Veitchia_spiralis))	Manicaria_saccifera))	Podococcus_barteri)	Orania_palindan)))	Kingia_australis);
((Geonoma_undata	(Burretiokentia_grandiflora	(Orania_palindan	((Sclerosperma_profizianum	((Manicaria_saccifera	(Veitchia_spiralis	(((Dypsis_decaryi	(Hydriastele_microspadix	Kentiopsis_piersoniorum))	Dictyosperma_album)	Heterospathe_cagayanensis)))	((((Phoenix_dactylifera	Sabal_domingensis)	(((Prestoea_acuminata	Oenocarpus_minor)	Pelagodoxa_henryana)	Oenocarpus_bataua))	(Calamus_caryotoides	Iriartea_deltoidea))	((Chamaedorea_seifrizii	(((Reinhardtia_gracilis	((Reinhardtia_latisecta	Reinhardtia_simplex)	Reinhardtia_paiewonskiana))	Pseudophoenix_vinifera)	(Nypa_fruticans	((Elaeis_oleifera	Elaeis_guineensis)	(Attalea_speciosa	Bactris_major)))))	Roystonea_regia))))	Podococcus_barteri))))	Kingia_australis);
((Geonoma_undata	(Chamaedorea_seifrizii	(((Prestoea_acuminata	Oenocarpus_minor)	Oenocarpus_bataua)	((((Roystonea_regia	(((Elaeis_oleifera	Elaeis_guineensis)	(Attalea_speciosa	Bactris_major))	((Sclerosperma_profizianum	(Podococcus_barteri	(Burretiokentia_grandiflora	Orania_palindan)))	((Calamus_caryotoides	Manicaria_saccifera)	((Iriartea_deltoidea	Veitchia_spiralis)	(((Dypsis_decaryi	(Hydriastele_microspadix	Kentiopsis_piersoniorum))	Dictyosperma_album)	Heterospathe_cagayanensis))))))	(((Reinhardtia_gracilis	Reinhardtia_simplex)	(Reinhardtia_latisecta	Reinhardtia_paiewonskiana))	Pseudophoenix_vinifera))	Pelagodoxa_henryana)	(Nypa_fruticans	(Phoenix_dactylifera	Sabal_domingensis))))))	Kingia_australis);
((Geonoma_undata	(((Elaeis_oleifera	Elaeis_guineensis)	(Attalea_speciosa	Bactris_major))	(((((Iriartea_deltoidea	Prestoea_acuminata)	Oenocarpus_minor)	((Reinhardtia_gracilis	Reinhardtia_simplex)	(Reinhardtia_latisecta	Reinhardtia_paiewonskiana)))	Pseudophoenix_vinifera)	((((Podococcus_barteri	(Manicaria_saccifera	(Sclerosperma_profizianum	(Burretiokentia_grandiflora	Orania_palindan))))	((Veitchia_spiralis	((Dypsis_decaryi	(Pelagodoxa_henryana	(Hydriastele_microspadix	Kentiopsis_piersoniorum)))	Dictyosperma_album))	Heterospathe_cagayanensis))	(Roystonea_regia	((Nypa_fruticans	(Calamus_caryotoides	(Phoenix_dactylifera	Sabal_domingensis)))	Oenocarpus_bataua)))	Chamaedorea_seifrizii))))	Kingia_australis);
((Geonoma_undata	(((((((Sclerosperma_profizianum	(Burretiokentia_grandiflora	Orania_palindan))	(Manicaria_saccifera	Podococcus_barteri))	((Veitchia_spiralis	(Pelagodoxa_henryana	Heterospathe_cagayanensis))	((Dypsis_decaryi	(Hydriastele_microspadix	Kentiopsis_piersoniorum))	Dictyosperma_album)))	((Elaeis_oleifera	Elaeis_guineensis)	(Attalea_speciosa	Bactris_major)))	Roystonea_regia)	((Reinhardtia_simplex	((Reinhardtia_latisecta	Reinhardtia_paiewonskiana)	Reinhardtia_gracilis))	Pseudophoenix_vinifera))	((Nypa_fruticans	Chamaedorea_seifrizii)	(Oenocarpus_bataua	((Sabal_domingensis	(Calamus_caryotoides	Phoenix_dactylifera))	(Iriartea_deltoidea	(Prestoea_acuminata	Oenocarpus_minor)))))))	Kingia_australis);
(((Calamus_caryotoides	Geonoma_undata)	((((((Sclerosperma_profizianum	(Burretiokentia_grandiflora	Orania_palindan))	(Manicaria_saccifera	Podococcus_barteri))	(((Veitchia_spiralis	Heterospathe_cagayanensis)	((Dypsis_decaryi	Kentiopsis_piersoniorum)	(Hydriastele_microspadix	Dictyosperma_album)))	Pelagodoxa_henryana))	Roystonea_regia)	(((Elaeis_oleifera	Elaeis_guineensis)	(Attalea_speciosa	Bactris_major))	((Reinhardtia_gracilis	((Reinhardtia_latisecta	Reinhardtia_simplex)	Reinhardtia_paiewonskiana))	Pseudophoenix_vinifera)))	(((Iriartea_deltoidea	(Prestoea_acuminata	Oenocarpus_minor))	Chamaedorea_seifrizii)	(Nypa_fruticans	(Oenocarpus_bataua	(Sabal_domingensis	Phoenix_dactylifera))))))	Kingia_australis);
((Geonoma_undata	(((Elaeis_oleifera	Elaeis_guineensis)	((Iriartea_deltoidea	Attalea_speciosa)	Bactris_major))	(((((Reinhardtia_paiewonskiana	Reinhardtia_latisecta)	Reinhardtia_gracilis)	Reinhardtia_simplex)	Pseudophoenix_vinifera)	(((Calamus_caryotoides	(Nypa_fruticans	(Sabal_domingensis	Phoenix_dactylifera)))	(Oenocarpus_bataua	((Prestoea_acuminata	Oenocarpus_minor)	Chamaedorea_seifrizii)))	((((Sclerosperma_profizianum	(Burretiokentia_grandiflora	Orania_palindan))	(Manicaria_saccifera	Podococcus_barteri))	(((Pelagodoxa_henryana	Heterospathe_cagayanensis)	(Dictyosperma_album	((Dypsis_decaryi	Kentiopsis_piersoniorum)	Hydriastele_microspadix)))	Veitchia_spiralis))	Roystonea_regia)))))	Kingia_australis);
((Geonoma_undata	(Burretiokentia_grandiflora	(Orania_palindan	(((((Manicaria_saccifera	((Dictyosperma_album	((Dypsis_decaryi	Kentiopsis_piersoniorum)	(Iriartea_deltoidea	Hydriastele_microspadix)))	(Heterospathe_cagayanensis	Veitchia_spiralis)))	(((Elaeis_oleifera	Elaeis_guineensis)	(Attalea_speciosa	(Pseudophoenix_vinifera	Bactris_major)))	((Roystonea_regia	(Reinhardtia_gracilis	(Reinhardtia_simplex	(Reinhardtia_paiewonskiana	Reinhardtia_latisecta))))	((Chamaedorea_seifrizii	(Nypa_fruticans	(Calamus_caryotoides	(Sabal_domingensis	Phoenix_dactylifera))))	(Oenocarpus_bataua	(Prestoea_acuminata	Oenocarpus_minor))))))	Sclerosperma_profizianum)	Pelagodoxa_henryana)	Podococcus_barteri))))	Kingia_australis);
((Geonoma_undata	(((Chamaedorea_seifrizii	(Sabal_domingensis	Phoenix_dactylifera))	((Oenocarpus_bataua	(Prestoea_acuminata	Oenocarpus_minor))	(((Pelagodoxa_henryana	Roystonea_regia)	(((Elaeis_oleifera	Elaeis_guineensis)	(Attalea_speciosa	Bactris_major))	((Pseudophoenix_vinifera	((Reinhardtia_paiewonskiana	Reinhardtia_latisecta)	(Reinhardtia_gracilis	Reinhardtia_simplex)))	Nypa_fruticans)))	(((Sclerosperma_profizianum	(Burretiokentia_grandiflora	Orania_palindan))	(Podococcus_barteri	Manicaria_saccifera))	((Dictyosperma_album	((Dypsis_decaryi	Kentiopsis_piersoniorum)	(Iriartea_deltoidea	Hydriastele_microspadix)))	(Heterospathe_cagayanensis	Veitchia_spiralis))))))	Calamus_caryotoides))	Kingia_australis);
((Geonoma_undata	(((Elaeis_oleifera	Elaeis_guineensis)	(Attalea_speciosa	Bactris_major))	(Chamaedorea_seifrizii	((Pseudophoenix_vinifera	((Prestoea_acuminata	Oenocarpus_minor)	(Reinhardtia_gracilis	(Reinhardtia_simplex	(Reinhardtia_paiewonskiana	Reinhardtia_latisecta)))))	((Manicaria_saccifera	Roystonea_regia)	(Podococcus_barteri	((((((Dictyosperma_album	((Pelagodoxa_henryana	Kentiopsis_piersoniorum)	Dypsis_decaryi))	Hydriastele_microspadix)	((Iriartea_deltoidea	Heterospathe_cagayanensis)	Veitchia_spiralis))	(Sclerosperma_profizianum	(Burretiokentia_grandiflora	Orania_palindan)))	Oenocarpus_bataua)	(Nypa_fruticans	(Calamus_caryotoides	(Sabal_domingensis	Phoenix_dactylifera))))))))))	Kingia_australis);
((Geonoma_undata	(Podococcus_barteri	((((((Prestoea_acuminata	Oenocarpus_minor)	Oenocarpus_bataua)	Chamaedorea_seifrizii)	(Nypa_fruticans	(Sabal_domingensis	Phoenix_dactylifera)))	((Manicaria_saccifera	(((Pelagodoxa_henryana	Heterospathe_cagayanensis)	(Kentiopsis_piersoniorum	Veitchia_spiralis))	((Dictyosperma_album	(Iriartea_deltoidea	Hydriastele_microspadix))	Dypsis_decaryi)))	(Calamus_caryotoides	(Sclerosperma_profizianum	(Burretiokentia_grandiflora	Orania_palindan)))))	((((Elaeis_oleifera	Elaeis_guineensis)	(Attalea_speciosa	Bactris_major))	(Pseudophoenix_vinifera	(Reinhardtia_gracilis	(Reinhardtia_simplex	(Reinhardtia_paiewonskiana	Reinhardtia_latisecta)))))	Roystonea_regia))))	Kingia_australis);
((Geonoma_undata	(((Chamaedorea_seifrizii	Podococcus_barteri)	Iriartea_deltoidea)	(((Reinhardtia_gracilis	Reinhardtia_simplex)	(Reinhardtia_latisecta	Reinhardtia_paiewonskiana))	((Pseudophoenix_vinifera	((Bactris_major	Attalea_speciosa)	(Elaeis_guineensis	Elaeis_oleifera)))	((Roystonea_regia	(Manicaria_saccifera	(((Hydriastele_microspadix	((Kentiopsis_piersoniorum	Dictyosperma_album)	Dypsis_decaryi))	(Heterospathe_cagayanensis	Pelagodoxa_henryana))	Veitchia_spiralis)))	((Nypa_fruticans	(Calamus_caryotoides	(Sabal_domingensis	Phoenix_dactylifera)))	(((Orania_palindan	Burretiokentia_grandiflora)	Sclerosperma_profizianum)	((Oenocarpus_minor	Prestoea_acuminata)	Oenocarpus_bataua))))))))	Kingia_australis);
((Geonoma_undata	(((Podococcus_barteri	((Oenocarpus_minor	Prestoea_acuminata)	Iriartea_deltoidea))	((Sabal_domingensis	Phoenix_dactylifera)	((((Attalea_speciosa	Pelagodoxa_henryana)	Nypa_fruticans)	((Oenocarpus_bataua	Pseudophoenix_vinifera)	(Roystonea_regia	((((Orania_palindan	Burretiokentia_grandiflora)	Sclerosperma_profizianum)	(Manicaria_saccifera	((((Hydriastele_microspadix	(Kentiopsis_piersoniorum	Dypsis_decaryi))	Dictyosperma_album)	Veitchia_spiralis)	Heterospathe_cagayanensis)))	((Calamus_caryotoides	Bactris_major)	(Elaeis_guineensis	Elaeis_oleifera))))))	((Reinhardtia_gracilis	Reinhardtia_simplex)	(Reinhardtia_latisecta	Reinhardtia_paiewonskiana)))))	Chamaedorea_seifrizii))	Kingia_australis);
((Geonoma_undata	(Burretiokentia_grandiflora	((Sclerosperma_profizianum	((Oenocarpus_bataua	((Kentiopsis_piersoniorum	Manicaria_saccifera)	((Heterospathe_cagayanensis	((Pelagodoxa_henryana	(Hydriastele_microspadix	Dypsis_decaryi))	Dictyosperma_album))	Veitchia_spiralis)))	((((((Reinhardtia_gracilis	Reinhardtia_simplex)	(Reinhardtia_latisecta	Reinhardtia_paiewonskiana))	((Chamaedorea_seifrizii	(Iriartea_deltoidea	Podococcus_barteri))	(Oenocarpus_minor	Prestoea_acuminata)))	(Calamus_caryotoides	(Sabal_domingensis	Phoenix_dactylifera)))	((Nypa_fruticans	((Attalea_speciosa	Bactris_major)	(Elaeis_guineensis	Elaeis_oleifera)))	Pseudophoenix_vinifera))	Roystonea_regia)))	Orania_palindan)))	Kingia_australis);
((Geonoma_undata	(Burretiokentia_grandiflora	(((Sclerosperma_profizianum	((Manicaria_saccifera	((Heterospathe_cagayanensis	Veitchia_spiralis)	((((Kentiopsis_piersoniorum	Pelagodoxa_henryana)	Hydriastele_microspadix)	Dypsis_decaryi)	Dictyosperma_album)))	((((((((Reinhardtia_gracilis	Reinhardtia_simplex)	Reinhardtia_paiewonskiana)	Reinhardtia_latisecta)	Pseudophoenix_vinifera)	((Calamus_caryotoides	(Sabal_domingensis	Phoenix_dactylifera))	(Nypa_fruticans	Chamaedorea_seifrizii)))	(Roystonea_regia	((Oenocarpus_minor	Prestoea_acuminata)	Oenocarpus_bataua)))	Iriartea_deltoidea)	((Attalea_speciosa	Bactris_major)	(Elaeis_guineensis	Elaeis_oleifera)))))	Podococcus_barteri)	Orania_palindan)))	Kingia_australis);
(((Calamus_caryotoides	Geonoma_undata)	(Chamaedorea_seifrizii	(((Roystonea_regia	(((Orania_palindan	Burretiokentia_grandiflora)	Sclerosperma_profizianum)	(Manicaria_saccifera	((Heterospathe_cagayanensis	Veitchia_spiralis)	(((Kentiopsis_piersoniorum	Dypsis_decaryi)	Dictyosperma_album)	(Iriartea_deltoidea	Hydriastele_microspadix))))))	(((Attalea_speciosa	Bactris_major)	(Elaeis_guineensis	Elaeis_oleifera))	(Pseudophoenix_vinifera	((Reinhardtia_gracilis	Reinhardtia_simplex)	(Reinhardtia_paiewonskiana	Reinhardtia_latisecta)))))	((Phoenix_dactylifera	Nypa_fruticans)	(((Podococcus_barteri	(Pelagodoxa_henryana	(Oenocarpus_minor	Prestoea_acuminata)))	Oenocarpus_bataua)	Sabal_domingensis)))))	Kingia_australis);
((Geonoma_undata	(Burretiokentia_grandiflora	(((Sclerosperma_profizianum	(Manicaria_saccifera	(((Heterospathe_cagayanensis	Veitchia_spiralis)	(Dictyosperma_album	((Iriartea_deltoidea	Hydriastele_microspadix)	((Pelagodoxa_henryana	Kentiopsis_piersoniorum)	Dypsis_decaryi))))	((((Attalea_speciosa	Bactris_major)	(Elaeis_guineensis	Elaeis_oleifera))	((Chamaedorea_seifrizii	(Oenocarpus_bataua	(Oenocarpus_minor	Prestoea_acuminata)))	((Calamus_caryotoides	(Phoenix_dactylifera	Sabal_domingensis))	Nypa_fruticans)))	((Pseudophoenix_vinifera	Roystonea_regia)	((Reinhardtia_gracilis	Reinhardtia_simplex)	(Reinhardtia_paiewonskiana	Reinhardtia_latisecta)))))))	Podococcus_barteri)	Orania_palindan)))	Kingia_australis);
((Geonoma_undata	(Oenocarpus_bataua	((((Calamus_caryotoides	(Phoenix_dactylifera	Sabal_domingensis))	Nypa_fruticans)	((((Pseudophoenix_vinifera	(Attalea_speciosa	Bactris_major))	(Elaeis_guineensis	Elaeis_oleifera))	((((Orania_palindan	Burretiokentia_grandiflora)	Sclerosperma_profizianum)	(Podococcus_barteri	Manicaria_saccifera))	(Veitchia_spiralis	((Dictyosperma_album	(((Pelagodoxa_henryana	Hydriastele_microspadix)	(Kentiopsis_piersoniorum	Iriartea_deltoidea))	Dypsis_decaryi))	Heterospathe_cagayanensis))))	(((Reinhardtia_gracilis	Reinhardtia_simplex)	(Reinhardtia_paiewonskiana	Reinhardtia_latisecta))	Roystonea_regia)))	((Oenocarpus_minor	Prestoea_acuminata)	Chamaedorea_seifrizii))))	Kingia_australis);
((Geonoma_undata	(Chamaedorea_seifrizii	(Pseudophoenix_vinifera	(((((((Podococcus_barteri	(Orania_palindan	Burretiokentia_grandiflora))	Sclerosperma_profizianum)	Manicaria_saccifera)	((Kentiopsis_piersoniorum	Dypsis_decaryi)	((Dictyosperma_album	(Heterospathe_cagayanensis	(Pelagodoxa_henryana	Iriartea_deltoidea)))	(Veitchia_spiralis	Hydriastele_microspadix))))	(Roystonea_regia	(((Calamus_caryotoides	(Phoenix_dactylifera	Sabal_domingensis))	Nypa_fruticans)	(Oenocarpus_bataua	(Oenocarpus_minor	Prestoea_acuminata)))))	((Reinhardtia_gracilis	Reinhardtia_simplex)	(Reinhardtia_paiewonskiana	Reinhardtia_latisecta)))	((Attalea_speciosa	Bactris_major)	(Elaeis_guineensis	Elaeis_oleifera))))))	Kingia_australis);
((Geonoma_undata	(Chamaedorea_seifrizii	((Pseudophoenix_vinifera	(((((((Orania_palindan	Burretiokentia_grandiflora)	Sclerosperma_profizianum)	(Podococcus_barteri	Manicaria_saccifera))	(Veitchia_spiralis	(Heterospathe_cagayanensis	((((Dypsis_decaryi	Kentiopsis_piersoniorum)	Hydriastele_microspadix)	Pelagodoxa_henryana)	Dictyosperma_album))))	Iriartea_deltoidea)	(((Calamus_caryotoides	(Phoenix_dactylifera	Sabal_domingensis))	Nypa_fruticans)	(Oenocarpus_bataua	(Oenocarpus_minor	Prestoea_acuminata))))	(Roystonea_regia	((Reinhardtia_gracilis	Reinhardtia_simplex)	(Reinhardtia_paiewonskiana	Reinhardtia_latisecta)))))	((Attalea_speciosa	Bactris_major)	(Elaeis_guineensis	Elaeis_oleifera)))))	Kingia_australis);
((Geonoma_undata	(Burretiokentia_grandiflora	((Sclerosperma_profizianum	((((Phoenix_dactylifera	Sabal_domingensis)	(Nypa_fruticans	Calamus_caryotoides))	((Iriartea_deltoidea	(Oenocarpus_minor	Prestoea_acuminata))	Chamaedorea_seifrizii))	(((((Veitchia_spiralis	(Heterospathe_cagayanensis	((Dictyosperma_album	(Dypsis_decaryi	Hydriastele_microspadix))	Kentiopsis_piersoniorum)))	Oenocarpus_bataua)	((Podococcus_barteri	Manicaria_saccifera)	Pelagodoxa_henryana))	Roystonea_regia)	((Pseudophoenix_vinifera	((Reinhardtia_gracilis	Reinhardtia_simplex)	(Reinhardtia_paiewonskiana	Reinhardtia_latisecta)))	((Attalea_speciosa	Bactris_major)	(Elaeis_guineensis	Elaeis_oleifera))))))	Orania_palindan)))	Kingia_australis);
((((Oenocarpus_bataua	Chamaedorea_seifrizii)	(((((Pelagodoxa_henryana	(Burretiokentia_grandiflora	Orania_palindan))	Sclerosperma_profizianum)	((((Oenocarpus_minor	Prestoea_acuminata)	Iriartea_deltoidea)	(Podococcus_barteri	Manicaria_saccifera))	(Veitchia_spiralis	(Heterospathe_cagayanensis	(((Kentiopsis_piersoniorum	Hydriastele_microspadix)	Dypsis_decaryi)	Dictyosperma_album)))))	(Roystonea_regia	(((Reinhardtia_gracilis	Pseudophoenix_vinifera)	((Reinhardtia_latisecta	Reinhardtia_simplex)	Reinhardtia_paiewonskiana))	((Elaeis_oleifera	Elaeis_guineensis)	(Bactris_major	Attalea_speciosa)))))	(Nypa_fruticans	(Calamus_caryotoides	(Sabal_domingensis	Phoenix_dactylifera)))))	Geonoma_undata)	Kingia_australis);
(((Podococcus_barteri	(Manicaria_saccifera	(((Veitchia_spiralis	(Heterospathe_cagayanensis	(((Kentiopsis_piersoniorum	Hydriastele_microspadix)	Dypsis_decaryi)	Dictyosperma_album)))	((((Pseudophoenix_vinifera	(Chamaedorea_seifrizii	(Pelagodoxa_henryana	Roystonea_regia)))	(((Reinhardtia_gracilis	Reinhardtia_simplex)	(Reinhardtia_paiewonskiana	Reinhardtia_latisecta))	((Elaeis_oleifera	Elaeis_guineensis)	(Bactris_major	Attalea_speciosa))))	((Nypa_fruticans	(Calamus_caryotoides	(Sabal_domingensis	Phoenix_dactylifera)))	Oenocarpus_bataua))	((Burretiokentia_grandiflora	Orania_palindan)	Sclerosperma_profizianum)))	((Oenocarpus_minor	Prestoea_acuminata)	Iriartea_deltoidea))))	Geonoma_undata)	Kingia_australis);
(((Burretiokentia_grandiflora	(Orania_palindan	(Sclerosperma_profizianum	((((Veitchia_spiralis	(Heterospathe_cagayanensis	(((Dypsis_decaryi	Dictyosperma_album)	(Pelagodoxa_henryana	Kentiopsis_piersoniorum))	Hydriastele_microspadix)))	Manicaria_saccifera)	Oenocarpus_bataua)	(((Sabal_domingensis	Phoenix_dactylifera)	Calamus_caryotoides)	((Roystonea_regia	((Oenocarpus_minor	Prestoea_acuminata)	Iriartea_deltoidea))	(Podococcus_barteri	(Chamaedorea_seifrizii	((Pseudophoenix_vinifera	((Reinhardtia_simplex	(Reinhardtia_paiewonskiana	Reinhardtia_gracilis))	Reinhardtia_latisecta))	(Nypa_fruticans	((Elaeis_oleifera	Elaeis_guineensis)	(Bactris_major	Attalea_speciosa))))))))))))	Geonoma_undata)	Kingia_australis);
(((((Roystonea_regia	((Burretiokentia_grandiflora	Orania_palindan)	Sclerosperma_profizianum))	(((Sabal_domingensis	Phoenix_dactylifera)	Calamus_caryotoides)	((((Oenocarpus_minor	Prestoea_acuminata)	Iriartea_deltoidea)	Chamaedorea_seifrizii)	(((Pelagodoxa_henryana	(Reinhardtia_gracilis	Reinhardtia_simplex))	(Reinhardtia_latisecta	Reinhardtia_paiewonskiana))	(Nypa_fruticans	((Elaeis_oleifera	Elaeis_guineensis)	(Pseudophoenix_vinifera	(Bactris_major	Attalea_speciosa))))))))	(((Veitchia_spiralis	(Heterospathe_cagayanensis	(((Dypsis_decaryi	Kentiopsis_piersoniorum)	Hydriastele_microspadix)	Dictyosperma_album)))	(Podococcus_barteri	Manicaria_saccifera))	Oenocarpus_bataua))	Geonoma_undata)	Kingia_australis);
((((((Oenocarpus_bataua	(((Sclerosperma_profizianum	((((Heterospathe_cagayanensis	Pelagodoxa_henryana)	((((Dypsis_decaryi	Kentiopsis_piersoniorum)	Hydriastele_microspadix)	Dictyosperma_album)	Veitchia_spiralis))	Manicaria_saccifera)	Roystonea_regia))	(((Elaeis_oleifera	Elaeis_guineensis)	(Bactris_major	(Calamus_caryotoides	Attalea_speciosa)))	Pseudophoenix_vinifera))	Nypa_fruticans))	(Burretiokentia_grandiflora	Orania_palindan))	((Sabal_domingensis	Phoenix_dactylifera)	(Podococcus_barteri	(((Oenocarpus_minor	Prestoea_acuminata)	Iriartea_deltoidea)	Chamaedorea_seifrizii))))	(Reinhardtia_gracilis	((Reinhardtia_paiewonskiana	Reinhardtia_latisecta)	Reinhardtia_simplex)))	Geonoma_undata)	Kingia_australis);
((((((((Pseudophoenix_vinifera	Roystonea_regia)	(Oenocarpus_bataua	(((Sclerosperma_profizianum	(Burretiokentia_grandiflora	Orania_palindan))	((Heterospathe_cagayanensis	((Pelagodoxa_henryana	((Dypsis_decaryi	Kentiopsis_piersoniorum)	Hydriastele_microspadix))	Dictyosperma_album))	Veitchia_spiralis))	Manicaria_saccifera)))	(Nypa_fruticans	((Elaeis_oleifera	Elaeis_guineensis)	(Bactris_major	(Calamus_caryotoides	Attalea_speciosa)))))	(Reinhardtia_gracilis	((Reinhardtia_paiewonskiana	Reinhardtia_latisecta)	Reinhardtia_simplex)))	(Sabal_domingensis	Phoenix_dactylifera))	(((Oenocarpus_minor	Prestoea_acuminata)	(Podococcus_barteri	Iriartea_deltoidea))	Chamaedorea_seifrizii))	Geonoma_undata)	Kingia_australis);
(((Burretiokentia_grandiflora	(Orania_palindan	((((((Reinhardtia_latisecta	Reinhardtia_paiewonskiana)	(Reinhardtia_simplex	Reinhardtia_gracilis))	(Pseudophoenix_vinifera	((Elaeis_oleifera	Elaeis_guineensis)	(Bactris_major	Attalea_speciosa))))	(Roystonea_regia	((Oenocarpus_bataua	(Nypa_fruticans	(Sabal_domingensis	Phoenix_dactylifera)))	Chamaedorea_seifrizii)))	(((((Pelagodoxa_henryana	Hydriastele_microspadix)	(Calamus_caryotoides	Dictyosperma_album))	Dypsis_decaryi)	(Veitchia_spiralis	Heterospathe_cagayanensis))	((Podococcus_barteri	((Oenocarpus_minor	Prestoea_acuminata)	Iriartea_deltoidea))	(Kentiopsis_piersoniorum	Manicaria_saccifera))))	Sclerosperma_profizianum)))	Geonoma_undata)	Kingia_australis);
(((Burretiokentia_grandiflora	(Orania_palindan	(((((Elaeis_oleifera	Elaeis_guineensis)	(Bactris_major	Attalea_speciosa))	(((Pseudophoenix_vinifera	Roystonea_regia)	(Oenocarpus_bataua	((Nypa_fruticans	(Calamus_caryotoides	(Sabal_domingensis	Phoenix_dactylifera)))	Chamaedorea_seifrizii)))	((Reinhardtia_latisecta	Reinhardtia_paiewonskiana)	(Reinhardtia_simplex	Reinhardtia_gracilis))))	((Pelagodoxa_henryana	(Veitchia_spiralis	((((Kentiopsis_piersoniorum	Dypsis_decaryi)	Hydriastele_microspadix)	Dictyosperma_album)	Heterospathe_cagayanensis)))	((Podococcus_barteri	((Oenocarpus_minor	Prestoea_acuminata)	Iriartea_deltoidea))	Manicaria_saccifera)))	Sclerosperma_profizianum)))	Geonoma_undata)	Kingia_australis);
(((Chamaedorea_seifrizii	((((((Elaeis_oleifera	Elaeis_guineensis)	(Bactris_major	Attalea_speciosa))	(Nypa_fruticans	((Reinhardtia_latisecta	Reinhardtia_paiewonskiana)	(Reinhardtia_simplex	Reinhardtia_gracilis))))	((Roystonea_regia	(((Pelagodoxa_henryana	(Veitchia_spiralis	(((Kentiopsis_piersoniorum	Hydriastele_microspadix)	(Dypsis_decaryi	Dictyosperma_album))	Heterospathe_cagayanensis)))	Manicaria_saccifera)	(Sclerosperma_profizianum	(Burretiokentia_grandiflora	Orania_palindan))))	((Oenocarpus_bataua	(Sabal_domingensis	Phoenix_dactylifera))	Calamus_caryotoides)))	Pseudophoenix_vinifera)	(Podococcus_barteri	((Oenocarpus_minor	Prestoea_acuminata)	Iriartea_deltoidea))))	Geonoma_undata)	Kingia_australis);
(((((Podococcus_barteri	((Oenocarpus_minor	Prestoea_acuminata)	Iriartea_deltoidea))	(((((Nypa_fruticans	Pseudophoenix_vinifera)	(Roystonea_regia	((((Pelagodoxa_henryana	Oenocarpus_bataua)	((((Dypsis_decaryi	Kentiopsis_piersoniorum)	Hydriastele_microspadix)	Dictyosperma_album)	(Heterospathe_cagayanensis	Veitchia_spiralis)))	Manicaria_saccifera)	(Sclerosperma_profizianum	(Burretiokentia_grandiflora	Orania_palindan)))))	((Elaeis_oleifera	Elaeis_guineensis)	(Bactris_major	Attalea_speciosa)))	((Sabal_domingensis	Phoenix_dactylifera)	Calamus_caryotoides))	((Reinhardtia_latisecta	Reinhardtia_paiewonskiana)	(Reinhardtia_simplex	Reinhardtia_gracilis))))	Chamaedorea_seifrizii)	Geonoma_undata)	Kingia_australis);
(((Oenocarpus_bataua	(((Calamus_caryotoides	(Phoenix_dactylifera	Sabal_domingensis))	Nypa_fruticans)	(((Iriartea_deltoidea	(Prestoea_acuminata	Oenocarpus_minor))	Chamaedorea_seifrizii)	(((((Sclerosperma_profizianum	(Burretiokentia_grandiflora	Orania_palindan))	(Podococcus_barteri	Manicaria_saccifera))	((((Hydriastele_microspadix	(Kentiopsis_piersoniorum	Dypsis_decaryi))	Dictyosperma_album)	Veitchia_spiralis)	Heterospathe_cagayanensis))	((Elaeis_oleifera	Elaeis_guineensis)	(Bactris_major	Attalea_speciosa)))	((((Reinhardtia_paiewonskiana	Reinhardtia_gracilis)	(Reinhardtia_latisecta	Reinhardtia_simplex))	Pseudophoenix_vinifera)	(Pelagodoxa_henryana	Roystonea_regia))))))	Geonoma_undata)	Kingia_australis);
((((Iriartea_deltoidea	(Prestoea_acuminata	Oenocarpus_minor))	(Chamaedorea_seifrizii	((((((Sclerosperma_profizianum	(Burretiokentia_grandiflora	Orania_palindan))	(Manicaria_saccifera	((Veitchia_spiralis	(((Kentiopsis_piersoniorum	Hydriastele_microspadix)	(Dypsis_decaryi	Dictyosperma_album))	Heterospathe_cagayanensis))	Pelagodoxa_henryana)))	((((Elaeis_oleifera	Elaeis_guineensis)	(Bactris_major	Attalea_speciosa))	(((Reinhardtia_latisecta	Reinhardtia_paiewonskiana)	(Reinhardtia_gracilis	Reinhardtia_simplex))	Pseudophoenix_vinifera))	Roystonea_regia))	((Calamus_caryotoides	(Phoenix_dactylifera	Sabal_domingensis))	Nypa_fruticans))	Oenocarpus_bataua)	Podococcus_barteri)))	Geonoma_undata)	Kingia_australis);
((((Podococcus_barteri	(Iriartea_deltoidea	(Prestoea_acuminata	Oenocarpus_minor)))	(Chamaedorea_seifrizii	((((((Sclerosperma_profizianum	(Burretiokentia_grandiflora	Orania_palindan))	(Manicaria_saccifera	(((((Pelagodoxa_henryana	Kentiopsis_piersoniorum)	(Dypsis_decaryi	Hydriastele_microspadix))	Dictyosperma_album)	Veitchia_spiralis)	Heterospathe_cagayanensis)))	(((Elaeis_oleifera	Elaeis_guineensis)	(Bactris_major	Attalea_speciosa))	(((Reinhardtia_latisecta	Reinhardtia_paiewonskiana)	(Reinhardtia_gracilis	Reinhardtia_simplex))	Pseudophoenix_vinifera)))	Roystonea_regia)	(Oenocarpus_bataua	(Calamus_caryotoides	(Phoenix_dactylifera	Sabal_domingensis))))	Nypa_fruticans)))	Geonoma_undata)	Kingia_australis);
(((Burretiokentia_grandiflora	(Orania_palindan	(((Manicaria_saccifera	(Veitchia_spiralis	(Heterospathe_cagayanensis	(((Dypsis_decaryi	Kentiopsis_piersoniorum)	(Pelagodoxa_henryana	Hydriastele_microspadix))	Dictyosperma_album))))	((((Elaeis_oleifera	Elaeis_guineensis)	(Bactris_major	(Calamus_caryotoides	Attalea_speciosa)))	Pseudophoenix_vinifera)	((Roystonea_regia	((Reinhardtia_latisecta	Reinhardtia_paiewonskiana)	(Reinhardtia_gracilis	Reinhardtia_simplex)))	((Oenocarpus_bataua	Nypa_fruticans)	((Phoenix_dactylifera	Sabal_domingensis)	(Chamaedorea_seifrizii	(Podococcus_barteri	(Iriartea_deltoidea	(Prestoea_acuminata	Oenocarpus_minor)))))))))	Sclerosperma_profizianum)))	Geonoma_undata)	Kingia_australis);
(((((((((Elaeis_oleifera	Elaeis_guineensis)	(Bactris_major	Attalea_speciosa))	(Nypa_fruticans	Pseudophoenix_vinifera))	(Roystonea_regia	((Oenocarpus_bataua	Manicaria_saccifera)	(Veitchia_spiralis	(Heterospathe_cagayanensis	((Dypsis_decaryi	(Kentiopsis_piersoniorum	(Pelagodoxa_henryana	Hydriastele_microspadix)))	Dictyosperma_album))))))	(((Reinhardtia_latisecta	Reinhardtia_paiewonskiana)	(Reinhardtia_gracilis	Reinhardtia_simplex))	(((Sclerosperma_profizianum	(Burretiokentia_grandiflora	Orania_palindan))	Podococcus_barteri)	(Calamus_caryotoides	(Phoenix_dactylifera	Sabal_domingensis)))))	(Iriartea_deltoidea	(Prestoea_acuminata	Oenocarpus_minor)))	Chamaedorea_seifrizii)	Geonoma_undata)	Kingia_australis);
((((((((Oenocarpus_bataua	((Iriartea_deltoidea	(Prestoea_acuminata	Oenocarpus_minor))	(Manicaria_saccifera	((Veitchia_spiralis	(Heterospathe_cagayanensis	(Dypsis_decaryi	(Kentiopsis_piersoniorum	(Hydriastele_microspadix	Dictyosperma_album)))))	Pelagodoxa_henryana))))	(((Elaeis_oleifera	Elaeis_guineensis)	(Bactris_major	Attalea_speciosa))	(Nypa_fruticans	Roystonea_regia)))	(Pseudophoenix_vinifera	(((Calamus_caryotoides	Sclerosperma_profizianum)	(Burretiokentia_grandiflora	Orania_palindan))	Podococcus_barteri)))	((Reinhardtia_latisecta	Reinhardtia_paiewonskiana)	(Reinhardtia_gracilis	Reinhardtia_simplex)))	(Phoenix_dactylifera	Sabal_domingensis))	Chamaedorea_seifrizii)	Geonoma_undata)	Kingia_australis);
(((Burretiokentia_grandiflora	(Orania_palindan	(((Calamus_caryotoides	(Phoenix_dactylifera	Sabal_domingensis))	(Chamaedorea_seifrizii	((Pseudophoenix_vinifera	(Oenocarpus_bataua	((((Elaeis_oleifera	Elaeis_guineensis)	(Bactris_major	Attalea_speciosa))	Nypa_fruticans)	(Roystonea_regia	(Manicaria_saccifera	((Dypsis_decaryi	((Veitchia_spiralis	(Heterospathe_cagayanensis	(Iriartea_deltoidea	Hydriastele_microspadix)))	Dictyosperma_album))	(Kentiopsis_piersoniorum	Pelagodoxa_henryana)))))))	((Prestoea_acuminata	Oenocarpus_minor)	((Reinhardtia_latisecta	Reinhardtia_paiewonskiana)	(Reinhardtia_gracilis	Reinhardtia_simplex))))))	(Podococcus_barteri	Sclerosperma_profizianum))))	Geonoma_undata)	Kingia_australis);
(((Pseudophoenix_vinifera	(((((Iriartea_deltoidea	Chamaedorea_seifrizii)	(Phoenix_dactylifera	Sabal_domingensis))	((Reinhardtia_latisecta	Reinhardtia_paiewonskiana)	(Reinhardtia_gracilis	Reinhardtia_simplex)))	((((Sclerosperma_profizianum	(Burretiokentia_grandiflora	Orania_palindan))	(Podococcus_barteri	Manicaria_saccifera))	(((Prestoea_acuminata	Oenocarpus_minor)	Oenocarpus_bataua)	((Dictyosperma_album	(Veitchia_spiralis	Heterospathe_cagayanensis))	(Dypsis_decaryi	(Kentiopsis_piersoniorum	Hydriastele_microspadix)))))	((Elaeis_oleifera	Elaeis_guineensis)	(Bactris_major	(Pelagodoxa_henryana	Attalea_speciosa)))))	(Nypa_fruticans	Roystonea_regia)))	(Calamus_caryotoides	Geonoma_undata))	Kingia_australis);
(((Burretiokentia_grandiflora	(Orania_palindan	(((Manicaria_saccifera	(((((((Calamus_caryotoides	(Phoenix_dactylifera	Sabal_domingensis))	Chamaedorea_seifrizii)	Nypa_fruticans)	((Prestoea_acuminata	Oenocarpus_minor)	Oenocarpus_bataua))	((((Reinhardtia_latisecta	Reinhardtia_paiewonskiana)	(Reinhardtia_gracilis	Reinhardtia_simplex))	Roystonea_regia)	Pseudophoenix_vinifera))	((Pelagodoxa_henryana	Attalea_speciosa)	((Elaeis_oleifera	Elaeis_guineensis)	Bactris_major)))	((Veitchia_spiralis	(Iriartea_deltoidea	Heterospathe_cagayanensis))	(Dictyosperma_album	((Dypsis_decaryi	Hydriastele_microspadix)	Kentiopsis_piersoniorum)))))	Sclerosperma_profizianum)	Podococcus_barteri)))	Geonoma_undata)	Kingia_australis);
(((Podococcus_barteri	(Manicaria_saccifera	((((Roystonea_regia	(((Calamus_caryotoides	(Phoenix_dactylifera	Sabal_domingensis))	Nypa_fruticans)	Oenocarpus_bataua))	(((Elaeis_oleifera	Elaeis_guineensis)	(Bactris_major	(Pelagodoxa_henryana	Attalea_speciosa)))	((((Reinhardtia_latisecta	Reinhardtia_paiewonskiana)	(Reinhardtia_gracilis	Reinhardtia_simplex))	Pseudophoenix_vinifera)	((Prestoea_acuminata	Oenocarpus_minor)	Chamaedorea_seifrizii))))	((Veitchia_spiralis	(Dictyosperma_album	((Dypsis_decaryi	Hydriastele_microspadix)	(Iriartea_deltoidea	Kentiopsis_piersoniorum))))	Heterospathe_cagayanensis))	(Sclerosperma_profizianum	(Burretiokentia_grandiflora	Orania_palindan)))))	Geonoma_undata)	Kingia_australis);
((Geonoma_undata	(Chamaedorea_seifrizii	((((Pelagodoxa_henryana	Oenocarpus_bataua)	((Nypa_fruticans	((Phoenix_dactylifera	Sabal_domingensis)	Calamus_caryotoides))	((((((Dictyosperma_album	(Veitchia_spiralis	(Dypsis_decaryi	Hydriastele_microspadix)))	Heterospathe_cagayanensis)	Manicaria_saccifera)	((Orania_palindan	Burretiokentia_grandiflora)	Sclerosperma_profizianum))	Roystonea_regia)	((Pseudophoenix_vinifera	(Reinhardtia_paiewonskiana	(Reinhardtia_latisecta	(Reinhardtia_gracilis	Reinhardtia_simplex))))	((Bactris_major	Attalea_speciosa)	(Elaeis_guineensis	Elaeis_oleifera))))))	((Iriartea_deltoidea	(Prestoea_acuminata	Oenocarpus_minor))	Kentiopsis_piersoniorum))	Podococcus_barteri)))	Kingia_australis);
((Geonoma_undata	(Kentiopsis_piersoniorum	(Pelagodoxa_henryana	(((Prestoea_acuminata	Oenocarpus_minor)	Oenocarpus_bataua)	(((Nypa_fruticans	((Phoenix_dactylifera	Sabal_domingensis)	Calamus_caryotoides))	((Roystonea_regia	((Pseudophoenix_vinifera	((Reinhardtia_gracilis	Reinhardtia_simplex)	(Reinhardtia_paiewonskiana	Reinhardtia_latisecta)))	((Bactris_major	Attalea_speciosa)	(Elaeis_guineensis	Elaeis_oleifera))))	(((((Dictyosperma_album	(Hydriastele_microspadix	Dypsis_decaryi))	Veitchia_spiralis)	(Iriartea_deltoidea	Heterospathe_cagayanensis))	Manicaria_saccifera)	(Podococcus_barteri	((Orania_palindan	Burretiokentia_grandiflora)	Sclerosperma_profizianum)))))	Chamaedorea_seifrizii)))))	Kingia_australis);
((Geonoma_undata	(Calamus_caryotoides	((((((((Dictyosperma_album	(((Kentiopsis_piersoniorum	Pelagodoxa_henryana)	Hydriastele_microspadix)	Dypsis_decaryi))	Veitchia_spiralis)	Heterospathe_cagayanensis)	((Podococcus_barteri	Manicaria_saccifera)	((Orania_palindan	Burretiokentia_grandiflora)	Sclerosperma_profizianum)))	((Pseudophoenix_vinifera	(((Reinhardtia_gracilis	Reinhardtia_simplex)	(Reinhardtia_paiewonskiana	Reinhardtia_latisecta))	(Nypa_fruticans	((Bactris_major	Attalea_speciosa)	(Elaeis_guineensis	Elaeis_oleifera)))))	Roystonea_regia))	Oenocarpus_bataua)	(((Prestoea_acuminata	Oenocarpus_minor)	Iriartea_deltoidea)	Chamaedorea_seifrizii))	(Phoenix_dactylifera	Sabal_domingensis))))	Kingia_australis);
((Geonoma_undata	(((Bactris_major	(Pelagodoxa_henryana	Attalea_speciosa))	(Elaeis_guineensis	Elaeis_oleifera))	((Roystonea_regia	(((Oenocarpus_bataua	(Prestoea_acuminata	Oenocarpus_minor))	(Chamaedorea_seifrizii	(Calamus_caryotoides	(Nypa_fruticans	(Phoenix_dactylifera	Sabal_domingensis)))))	(Iriartea_deltoidea	((((Dictyosperma_album	(Kentiopsis_piersoniorum	Dypsis_decaryi))	Hydriastele_microspadix)	(Veitchia_spiralis	Heterospathe_cagayanensis))	(Manicaria_saccifera	((Podococcus_barteri	(Orania_palindan	Burretiokentia_grandiflora))	Sclerosperma_profizianum))))))	(Pseudophoenix_vinifera	((Reinhardtia_gracilis	Reinhardtia_simplex)	(Reinhardtia_paiewonskiana	Reinhardtia_latisecta))))))	Kingia_australis);
((Geonoma_undata	(Burretiokentia_grandiflora	(((Sclerosperma_profizianum	((((Pseudophoenix_vinifera	((Reinhardtia_gracilis	Reinhardtia_simplex)	(Reinhardtia_paiewonskiana	Reinhardtia_latisecta)))	((Bactris_major	Attalea_speciosa)	(Elaeis_guineensis	Elaeis_oleifera)))	(Roystonea_regia	(((Nypa_fruticans	((Calamus_caryotoides	Phoenix_dactylifera)	Sabal_domingensis))	Oenocarpus_bataua)	((Prestoea_acuminata	(Pelagodoxa_henryana	Oenocarpus_minor))	Chamaedorea_seifrizii))))	((((Dictyosperma_album	Dypsis_decaryi)	(Veitchia_spiralis	(Heterospathe_cagayanensis	Kentiopsis_piersoniorum)))	(Iriartea_deltoidea	Hydriastele_microspadix))	Manicaria_saccifera)))	Podococcus_barteri)	Orania_palindan)))	Kingia_australis);
((Geonoma_undata	(Burretiokentia_grandiflora	((Sclerosperma_profizianum	((((Pseudophoenix_vinifera	((Reinhardtia_gracilis	Reinhardtia_simplex)	(Reinhardtia_paiewonskiana	Reinhardtia_latisecta)))	((Bactris_major	Attalea_speciosa)	(Elaeis_guineensis	Elaeis_oleifera)))	(Roystonea_regia	((Nypa_fruticans	((Sabal_domingensis	Phoenix_dactylifera)	Calamus_caryotoides))	(((Prestoea_acuminata	Oenocarpus_minor)	Oenocarpus_bataua)	Chamaedorea_seifrizii))))	(((Pelagodoxa_henryana	((((Kentiopsis_piersoniorum	Dypsis_decaryi)	Hydriastele_microspadix)	Dictyosperma_album)	Heterospathe_cagayanensis))	Veitchia_spiralis)	(Manicaria_saccifera	(Iriartea_deltoidea	Podococcus_barteri)))))	Orania_palindan)))	Kingia_australis);
((Geonoma_undata	(((Reinhardtia_gracilis	Reinhardtia_simplex)	(Reinhardtia_paiewonskiana	Reinhardtia_latisecta))	(((((((Prestoea_acuminata	Oenocarpus_minor)	Oenocarpus_bataua)	(Chamaedorea_seifrizii	(Nypa_fruticans	((Sabal_domingensis	Phoenix_dactylifera)	Calamus_caryotoides))))	(((((((Kentiopsis_piersoniorum	Dypsis_decaryi)	Hydriastele_microspadix)	Dictyosperma_album)	Heterospathe_cagayanensis)	Veitchia_spiralis)	(Manicaria_saccifera	(Pelagodoxa_henryana	Roystonea_regia)))	(Sclerosperma_profizianum	(Orania_palindan	Burretiokentia_grandiflora))))	Pseudophoenix_vinifera)	((Bactris_major	(Elaeis_guineensis	Elaeis_oleifera))	Attalea_speciosa))	(Iriartea_deltoidea	Podococcus_barteri))))	Kingia_australis);
((Geonoma_undata	(((Prestoea_acuminata	Oenocarpus_minor)	Oenocarpus_bataua)	(Chamaedorea_seifrizii	((Calamus_caryotoides	(Nypa_fruticans	(Sabal_domingensis	Phoenix_dactylifera)))	((((((((Dypsis_decaryi	((Hydriastele_microspadix	Pelagodoxa_henryana)	Kentiopsis_piersoniorum))	Dictyosperma_album)	Heterospathe_cagayanensis)	Veitchia_spiralis)	Iriartea_deltoidea)	((Podococcus_barteri	Manicaria_saccifera)	(Sclerosperma_profizianum	(Orania_palindan	Burretiokentia_grandiflora))))	((Elaeis_guineensis	Elaeis_oleifera)	(Attalea_speciosa	Bactris_major)))	(Pseudophoenix_vinifera	(Roystonea_regia	((Reinhardtia_gracilis	Reinhardtia_simplex)	(Reinhardtia_paiewonskiana	Reinhardtia_latisecta)))))))))	Kingia_australis);
((Geonoma_undata	(Burretiokentia_grandiflora	(((((((Elaeis_guineensis	Elaeis_oleifera)	(Attalea_speciosa	Bactris_major))	((Pseudophoenix_vinifera	(Roystonea_regia	((Reinhardtia_gracilis	Reinhardtia_simplex)	(Reinhardtia_paiewonskiana	Reinhardtia_latisecta))))	((((Prestoea_acuminata	Oenocarpus_minor)	Oenocarpus_bataua)	Chamaedorea_seifrizii)	(Nypa_fruticans	(Sabal_domingensis	Phoenix_dactylifera)))))	((((Calamus_caryotoides	Dictyosperma_album)	Heterospathe_cagayanensis)	(Veitchia_spiralis	(Hydriastele_microspadix	(Kentiopsis_piersoniorum	Dypsis_decaryi))))	((Manicaria_saccifera	Podococcus_barteri)	Iriartea_deltoidea)))	Sclerosperma_profizianum)	Pelagodoxa_henryana)	Orania_palindan)))	Kingia_australis);
((Geonoma_undata	(Burretiokentia_grandiflora	(((((((Elaeis_guineensis	Elaeis_oleifera)	(Attalea_speciosa	Bactris_major))	Pseudophoenix_vinifera)	(((Nypa_fruticans	(((Reinhardtia_gracilis	Reinhardtia_simplex)	(Reinhardtia_paiewonskiana	Reinhardtia_latisecta))	(Chamaedorea_seifrizii	(Sabal_domingensis	Phoenix_dactylifera))))	(Pelagodoxa_henryana	((Prestoea_acuminata	Oenocarpus_minor)	Oenocarpus_bataua)))	Roystonea_regia))	(((Heterospathe_cagayanensis	Veitchia_spiralis)	(((Dypsis_decaryi	Dictyosperma_album)	((Iriartea_deltoidea	Calamus_caryotoides)	Hydriastele_microspadix))	Kentiopsis_piersoniorum))	(Manicaria_saccifera	Podococcus_barteri)))	Sclerosperma_profizianum)	Orania_palindan)))	Kingia_australis);
(((Oenocarpus_bataua	(((Phoenix_dactylifera	Sabal_domingensis)	(Nypa_fruticans	(((Roystonea_regia	(((Dypsis_decaryi	Dictyosperma_album)	((Iriartea_deltoidea	Hydriastele_microspadix)	(((Pelagodoxa_henryana	Kentiopsis_piersoniorum)	Heterospathe_cagayanensis)	Veitchia_spiralis)))	((((Burretiokentia_grandiflora	Orania_palindan)	Sclerosperma_profizianum)	Podococcus_barteri)	Manicaria_saccifera)))	(Pseudophoenix_vinifera	((((Reinhardtia_gracilis	Reinhardtia_simplex)	Reinhardtia_latisecta)	Reinhardtia_paiewonskiana)	((Attalea_speciosa	(Calamus_caryotoides	Bactris_major))	(Elaeis_oleifera	Elaeis_guineensis)))))	Chamaedorea_seifrizii)))	(Prestoea_acuminata	Oenocarpus_minor)))	Geonoma_undata)	Kingia_australis);
(((((Attalea_speciosa	Bactris_major)	(Elaeis_oleifera	Elaeis_guineensis))	(((((Phoenix_dactylifera	Sabal_domingensis)	(((Podococcus_barteri	Chamaedorea_seifrizii)	(Prestoea_acuminata	Oenocarpus_minor))	Roystonea_regia))	(((Calamus_caryotoides	Sclerosperma_profizianum)	(Burretiokentia_grandiflora	Orania_palindan))	(Manicaria_saccifera	((Pelagodoxa_henryana	Oenocarpus_bataua)	((Heterospathe_cagayanensis	(Dictyosperma_album	(Dypsis_decaryi	(Hydriastele_microspadix	Kentiopsis_piersoniorum))))	(Iriartea_deltoidea	Veitchia_spiralis))))))	Nypa_fruticans)	(Pseudophoenix_vinifera	((Reinhardtia_gracilis	Reinhardtia_simplex)	(Reinhardtia_latisecta	Reinhardtia_paiewonskiana)))))	Geonoma_undata)	Kingia_australis);
(((((Iriartea_deltoidea	(Prestoea_acuminata	Oenocarpus_minor))	Chamaedorea_seifrizii)	(Oenocarpus_bataua	((((Calamus_caryotoides	Nypa_fruticans)	(Phoenix_dactylifera	Sabal_domingensis))	((Reinhardtia_gracilis	Reinhardtia_simplex)	(Reinhardtia_latisecta	Reinhardtia_paiewonskiana)))	(Pseudophoenix_vinifera	(Roystonea_regia	((((Sclerosperma_profizianum	(Burretiokentia_grandiflora	Orania_palindan))	(Podococcus_barteri	Manicaria_saccifera))	((Dictyosperma_album	(Dypsis_decaryi	(Hydriastele_microspadix	(Pelagodoxa_henryana	Kentiopsis_piersoniorum))))	(Heterospathe_cagayanensis	Veitchia_spiralis)))	((Attalea_speciosa	Bactris_major)	(Elaeis_oleifera	Elaeis_guineensis))))))))	Geonoma_undata)	Kingia_australis);
(((Burretiokentia_grandiflora	(Orania_palindan	(((Podococcus_barteri	Manicaria_saccifera)	((Veitchia_spiralis	(((Hydriastele_microspadix	((Dictyosperma_album	Kentiopsis_piersoniorum)	Dypsis_decaryi))	Pelagodoxa_henryana)	Heterospathe_cagayanensis))	(Roystonea_regia	((((Attalea_speciosa	(Calamus_caryotoides	Bactris_major))	(Elaeis_oleifera	Elaeis_guineensis))	(Pseudophoenix_vinifera	(((Reinhardtia_latisecta	Reinhardtia_paiewonskiana)	Reinhardtia_simplex)	Reinhardtia_gracilis)))	((((Iriartea_deltoidea	(Prestoea_acuminata	Oenocarpus_minor))	Chamaedorea_seifrizii)	Oenocarpus_bataua)	(Nypa_fruticans	(Phoenix_dactylifera	Sabal_domingensis)))))))	Sclerosperma_profizianum)))	Geonoma_undata)	Kingia_australis);
(((Burretiokentia_grandiflora	(Orania_palindan	((Manicaria_saccifera	((Veitchia_spiralis	((Hydriastele_microspadix	((Dictyosperma_album	Kentiopsis_piersoniorum)	Dypsis_decaryi))	Heterospathe_cagayanensis))	(((Attalea_speciosa	Bactris_major)	(Elaeis_oleifera	Elaeis_guineensis))	(((Chamaedorea_seifrizii	Oenocarpus_bataua)	(Pseudophoenix_vinifera	Roystonea_regia))	(((Pelagodoxa_henryana	(Iriartea_deltoidea	(Prestoea_acuminata	Oenocarpus_minor)))	(Reinhardtia_latisecta	((Reinhardtia_simplex	Reinhardtia_gracilis)	Reinhardtia_paiewonskiana)))	(Nypa_fruticans	(Calamus_caryotoides	(Phoenix_dactylifera	Sabal_domingensis))))))))	(Podococcus_barteri	Sclerosperma_profizianum))))	Geonoma_undata)	Kingia_australis);
(((Podococcus_barteri	((Sclerosperma_profizianum	(Manicaria_saccifera	((((Roystonea_regia	(Chamaedorea_seifrizii	((Nypa_fruticans	(Calamus_caryotoides	(Phoenix_dactylifera	Sabal_domingensis)))	Oenocarpus_bataua)))	(Pseudophoenix_vinifera	((((Pelagodoxa_henryana	(Prestoea_acuminata	Oenocarpus_minor))	Reinhardtia_latisecta)	(Reinhardtia_simplex	Reinhardtia_paiewonskiana))	Reinhardtia_gracilis)))	((Attalea_speciosa	Bactris_major)	(Elaeis_oleifera	Elaeis_guineensis)))	(Iriartea_deltoidea	(Veitchia_spiralis	(((Kentiopsis_piersoniorum	Hydriastele_microspadix)	(Dictyosperma_album	Dypsis_decaryi))	Heterospathe_cagayanensis))))))	(Burretiokentia_grandiflora	Orania_palindan)))	Geonoma_undata)	Kingia_australis);
(((Chamaedorea_seifrizii	((Calamus_caryotoides	(Phoenix_dactylifera	Sabal_domingensis))	(((Oenocarpus_bataua	(Roystonea_regia	(((Attalea_speciosa	Bactris_major)	(Elaeis_oleifera	Elaeis_guineensis))	(((((Dictyosperma_album	(Hydriastele_microspadix	(Dypsis_decaryi	Kentiopsis_piersoniorum)))	(Pelagodoxa_henryana	Veitchia_spiralis))	Heterospathe_cagayanensis)	Manicaria_saccifera)	(((Burretiokentia_grandiflora	Orania_palindan)	Podococcus_barteri)	Sclerosperma_profizianum)))))	Nypa_fruticans)	(Pseudophoenix_vinifera	((Reinhardtia_paiewonskiana	(Iriartea_deltoidea	(Prestoea_acuminata	Oenocarpus_minor)))	((Reinhardtia_gracilis	Reinhardtia_simplex)	Reinhardtia_latisecta))))))	Geonoma_undata)	Kingia_australis);
(((((Iriartea_deltoidea	(((Roystonea_regia	((((Attalea_speciosa	Bactris_major)	(Elaeis_oleifera	Elaeis_guineensis))	(Pseudophoenix_vinifera	((Reinhardtia_latisecta	Reinhardtia_paiewonskiana)	(Reinhardtia_gracilis	Reinhardtia_simplex))))	(((Veitchia_spiralis	(Heterospathe_cagayanensis	(Pelagodoxa_henryana	(Hydriastele_microspadix	(Dypsis_decaryi	Kentiopsis_piersoniorum)))))	Dictyosperma_album)	((((Burretiokentia_grandiflora	Orania_palindan)	Podococcus_barteri)	Sclerosperma_profizianum)	Manicaria_saccifera))))	(Calamus_caryotoides	(Nypa_fruticans	(Phoenix_dactylifera	Sabal_domingensis))))	Oenocarpus_bataua))	(Prestoea_acuminata	Oenocarpus_minor))	Chamaedorea_seifrizii)	Geonoma_undata)	Kingia_australis);
(((Burretiokentia_grandiflora	(Orania_palindan	(Sclerosperma_profizianum	((Podococcus_barteri	Manicaria_saccifera)	((Roystonea_regia	(((Chamaedorea_seifrizii	Iriartea_deltoidea)	(((Attalea_speciosa	Bactris_major)	(Elaeis_oleifera	Elaeis_guineensis))	(Pseudophoenix_vinifera	((Reinhardtia_latisecta	Reinhardtia_paiewonskiana)	(Reinhardtia_gracilis	Reinhardtia_simplex)))))	((Nypa_fruticans	((Calamus_caryotoides	Phoenix_dactylifera)	Sabal_domingensis))	(Oenocarpus_bataua	(Prestoea_acuminata	Oenocarpus_minor)))))	(Veitchia_spiralis	(Heterospathe_cagayanensis	((Dictyosperma_album	(Hydriastele_microspadix	(Dypsis_decaryi	Kentiopsis_piersoniorum)))	Pelagodoxa_henryana))))))))	Geonoma_undata)	Kingia_australis);
(((Oenocarpus_bataua	(((((Roystonea_regia	((Veitchia_spiralis	(Heterospathe_cagayanensis	(Dictyosperma_album	(Hydriastele_microspadix	(Dypsis_decaryi	Kentiopsis_piersoniorum)))))	(((Burretiokentia_grandiflora	Orania_palindan)	(Podococcus_barteri	Sclerosperma_profizianum))	Manicaria_saccifera)))	((((Attalea_speciosa	Bactris_major)	(Elaeis_oleifera	Elaeis_guineensis))	(Reinhardtia_gracilis	Nypa_fruticans))	(Pseudophoenix_vinifera	((Reinhardtia_latisecta	Reinhardtia_paiewonskiana)	Reinhardtia_simplex))))	((Phoenix_dactylifera	Sabal_domingensis)	Calamus_caryotoides))	Chamaedorea_seifrizii)	(((Prestoea_acuminata	Oenocarpus_minor)	Pelagodoxa_henryana)	Iriartea_deltoidea)))	Geonoma_undata)	Kingia_australis);
((Geonoma_undata	(((Elaeis_guineensis	Elaeis_oleifera)	(Attalea_speciosa	Bactris_major))	((Pseudophoenix_vinifera	((Reinhardtia_simplex	Reinhardtia_gracilis)	(Reinhardtia_paiewonskiana	Reinhardtia_latisecta)))	((Roystonea_regia	((((Dypsis_decaryi	(((Iriartea_deltoidea	Hydriastele_microspadix)	Pelagodoxa_henryana)	(Kentiopsis_piersoniorum	Dictyosperma_album)))	Veitchia_spiralis)	Heterospathe_cagayanensis)	(((Burretiokentia_grandiflora	Orania_palindan)	Sclerosperma_profizianum)	(Podococcus_barteri	Manicaria_saccifera))))	(((Chamaedorea_seifrizii	(Oenocarpus_minor	Prestoea_acuminata))	Oenocarpus_bataua)	(Nypa_fruticans	(Calamus_caryotoides	(Phoenix_dactylifera	Sabal_domingensis))))))))	Kingia_australis);
((Geonoma_undata	(Burretiokentia_grandiflora	(Orania_palindan	(Sclerosperma_profizianum	(((((((Iriartea_deltoidea	Hydriastele_microspadix)	Kentiopsis_piersoniorum)	Dypsis_decaryi)	Dictyosperma_album)	Veitchia_spiralis)	Heterospathe_cagayanensis)	(((Podococcus_barteri	(Oenocarpus_minor	Prestoea_acuminata))	Manicaria_saccifera)	(((Chamaedorea_seifrizii	Oenocarpus_bataua)	(Nypa_fruticans	(Calamus_caryotoides	(Phoenix_dactylifera	Sabal_domingensis))))	((Pelagodoxa_henryana	(((Elaeis_guineensis	Elaeis_oleifera)	(Attalea_speciosa	Bactris_major))	(Pseudophoenix_vinifera	((Reinhardtia_simplex	Reinhardtia_gracilis)	(Reinhardtia_paiewonskiana	Reinhardtia_latisecta)))))	Roystonea_regia))))))))	Kingia_australis);
((Geonoma_undata	(Burretiokentia_grandiflora	(Orania_palindan	(Sclerosperma_profizianum	((((((Hydriastele_microspadix	(Kentiopsis_piersoniorum	Iriartea_deltoidea))	Dypsis_decaryi)	(Calamus_caryotoides	Dictyosperma_album))	Veitchia_spiralis)	Heterospathe_cagayanensis)	(((Podococcus_barteri	(Oenocarpus_minor	Prestoea_acuminata))	Manicaria_saccifera)	((((((Reinhardtia_latisecta	Reinhardtia_simplex)	Reinhardtia_gracilis)	Reinhardtia_paiewonskiana)	(((Elaeis_guineensis	Elaeis_oleifera)	(Attalea_speciosa	Bactris_major))	Pseudophoenix_vinifera))	Roystonea_regia)	((Pelagodoxa_henryana	Oenocarpus_bataua)	(Nypa_fruticans	(Chamaedorea_seifrizii	(Phoenix_dactylifera	Sabal_domingensis)))))))))))	Kingia_australis);
((Geonoma_undata	(Burretiokentia_grandiflora	(Orania_palindan	((Sclerosperma_profizianum	((((((Elaeis_guineensis	Elaeis_oleifera)	(Attalea_speciosa	Bactris_major))	(((Reinhardtia_latisecta	(Reinhardtia_simplex	Reinhardtia_gracilis))	Reinhardtia_paiewonskiana)	Pseudophoenix_vinifera))	((Calamus_caryotoides	(Pelagodoxa_henryana	Roystonea_regia))	(((Oenocarpus_minor	Prestoea_acuminata)	Oenocarpus_bataua)	(Nypa_fruticans	(Chamaedorea_seifrizii	(Phoenix_dactylifera	Sabal_domingensis))))))	((((Dypsis_decaryi	Dictyosperma_album)	(Kentiopsis_piersoniorum	Hydriastele_microspadix))	(Iriartea_deltoidea	Veitchia_spiralis))	Heterospathe_cagayanensis))	Manicaria_saccifera))	Podococcus_barteri))))	Kingia_australis);
((Geonoma_undata	(Burretiokentia_grandiflora	(Orania_palindan	(Sclerosperma_profizianum	((((Elaeis_guineensis	Elaeis_oleifera)	(Attalea_speciosa	(Calamus_caryotoides	Bactris_major)))	((Pseudophoenix_vinifera	Roystonea_regia)	(Nypa_fruticans	(((Reinhardtia_latisecta	(Reinhardtia_simplex	(Reinhardtia_paiewonskiana	Reinhardtia_gracilis)))	(((((Oenocarpus_minor	Prestoea_acuminata)	Iriartea_deltoidea)	Podococcus_barteri)	Chamaedorea_seifrizii)	(Phoenix_dactylifera	Sabal_domingensis)))	Oenocarpus_bataua))))	((Veitchia_spiralis	((Dictyosperma_album	((Kentiopsis_piersoniorum	Hydriastele_microspadix)	Dypsis_decaryi))	(Heterospathe_cagayanensis	Pelagodoxa_henryana)))	Manicaria_saccifera))))))	Kingia_australis);
((Geonoma_undata	(((((Oenocarpus_minor	Prestoea_acuminata)	Iriartea_deltoidea)	Podococcus_barteri)	Chamaedorea_seifrizii)	((Phoenix_dactylifera	Sabal_domingensis)	(((((Elaeis_guineensis	Elaeis_oleifera)	(Attalea_speciosa	Bactris_major))	(Pseudophoenix_vinifera	(((Oenocarpus_bataua	(((Burretiokentia_grandiflora	Orania_palindan)	(Calamus_caryotoides	Sclerosperma_profizianum))	(((Pelagodoxa_henryana	Veitchia_spiralis)	Heterospathe_cagayanensis)	(Dictyosperma_album	((Kentiopsis_piersoniorum	Hydriastele_microspadix)	Dypsis_decaryi)))))	Manicaria_saccifera)	Roystonea_regia)))	Nypa_fruticans)	((Reinhardtia_latisecta	Reinhardtia_paiewonskiana)	(Reinhardtia_gracilis	Reinhardtia_simplex))))))	Kingia_australis);
((Geonoma_undata	(((((Oenocarpus_minor	Prestoea_acuminata)	Iriartea_deltoidea)	Podococcus_barteri)	Chamaedorea_seifrizii)	((((((Elaeis_guineensis	Elaeis_oleifera)	(Attalea_speciosa	Bactris_major))	((((Burretiokentia_grandiflora	Orania_palindan)	((((Calamus_caryotoides	Dictyosperma_album)	((Kentiopsis_piersoniorum	Hydriastele_microspadix)	Dypsis_decaryi))	Pelagodoxa_henryana)	(Heterospathe_cagayanensis	Veitchia_spiralis)))	Sclerosperma_profizianum)	Manicaria_saccifera))	(Pseudophoenix_vinifera	Roystonea_regia))	Oenocarpus_bataua)	((Nypa_fruticans	(Phoenix_dactylifera	Sabal_domingensis))	((Reinhardtia_latisecta	(Reinhardtia_gracilis	Reinhardtia_paiewonskiana))	Reinhardtia_simplex)))))	Kingia_australis);
((Geonoma_undata	((((((Oenocarpus_minor	(Prestoea_acuminata	Iriartea_deltoidea))	(Elaeis_guineensis	Elaeis_oleifera))	Roystonea_regia)	((Oenocarpus_bataua	((Veitchia_spiralis	(Dictyosperma_album	((Kentiopsis_piersoniorum	Hydriastele_microspadix)	Dypsis_decaryi)))	Heterospathe_cagayanensis))	Manicaria_saccifera))	((((Pelagodoxa_henryana	Attalea_speciosa)	Bactris_major)	((Sclerosperma_profizianum	Podococcus_barteri)	(Burretiokentia_grandiflora	Orania_palindan)))	((Calamus_caryotoides	(Nypa_fruticans	(Phoenix_dactylifera	Sabal_domingensis)))	(Pseudophoenix_vinifera	((Reinhardtia_latisecta	Reinhardtia_paiewonskiana)	(Reinhardtia_gracilis	Reinhardtia_simplex))))))	Chamaedorea_seifrizii))	Kingia_australis);
((Geonoma_undata	(Kentiopsis_piersoniorum	(((Podococcus_barteri	((Oenocarpus_minor	Prestoea_acuminata)	Iriartea_deltoidea))	Chamaedorea_seifrizii)	((Nypa_fruticans	(Oenocarpus_bataua	(Calamus_caryotoides	(Phoenix_dactylifera	Sabal_domingensis))))	((((Bactris_major	Attalea_speciosa)	(Elaeis_guineensis	Elaeis_oleifera))	((Sclerosperma_profizianum	(Burretiokentia_grandiflora	Orania_palindan))	(((Dictyosperma_album	((Pelagodoxa_henryana	Hydriastele_microspadix)	Dypsis_decaryi))	(Veitchia_spiralis	Heterospathe_cagayanensis))	Manicaria_saccifera)))	(Roystonea_regia	(Pseudophoenix_vinifera	((Reinhardtia_latisecta	Reinhardtia_paiewonskiana)	(Reinhardtia_gracilis	Reinhardtia_simplex)))))))))	Kingia_australis);
((Geonoma_undata	((Oenocarpus_bataua	(Oenocarpus_minor	Prestoea_acuminata))	(Kentiopsis_piersoniorum	(((((Phoenix_dactylifera	Sabal_domingensis)	Calamus_caryotoides)	Nypa_fruticans)	((((Pseudophoenix_vinifera	((Reinhardtia_latisecta	Reinhardtia_paiewonskiana)	(Reinhardtia_gracilis	Reinhardtia_simplex)))	((Bactris_major	Attalea_speciosa)	(Elaeis_guineensis	Elaeis_oleifera)))	((Sclerosperma_profizianum	(Burretiokentia_grandiflora	Orania_palindan))	(((Pelagodoxa_henryana	Veitchia_spiralis)	(Heterospathe_cagayanensis	(Dictyosperma_album	(Hydriastele_microspadix	Dypsis_decaryi))))	Manicaria_saccifera)))	Roystonea_regia))	(Podococcus_barteri	(Chamaedorea_seifrizii	Iriartea_deltoidea))))))	Kingia_australis);
(((((Reinhardtia_paiewonskiana	(Reinhardtia_latisecta	Reinhardtia_gracilis))	Reinhardtia_simplex)	((((Roystonea_regia	((((Iriartea_deltoidea	Sclerosperma_profizianum)	Podococcus_barteri)	((Veitchia_spiralis	(((Kentiopsis_piersoniorum	(Hydriastele_microspadix	Dypsis_decaryi))	Dictyosperma_album)	(Pelagodoxa_henryana	Heterospathe_cagayanensis)))	(Burretiokentia_grandiflora	Orania_palindan)))	Manicaria_saccifera))	(((Prestoea_acuminata	Oenocarpus_minor)	Oenocarpus_bataua)	((Chamaedorea_seifrizii	(Sabal_domingensis	Phoenix_dactylifera))	Nypa_fruticans)))	((Elaeis_oleifera	Elaeis_guineensis)	(Bactris_major	Attalea_speciosa)))	Pseudophoenix_vinifera))	(Calamus_caryotoides	Geonoma_undata))	Kingia_australis);
(((Chamaedorea_seifrizii	((Prestoea_acuminata	Oenocarpus_minor)	(Oenocarpus_bataua	((Nypa_fruticans	(Calamus_caryotoides	(Sabal_domingensis	Phoenix_dactylifera)))	(((Iriartea_deltoidea	(((Burretiokentia_grandiflora	Orania_palindan)	Sclerosperma_profizianum)	(Manicaria_saccifera	Podococcus_barteri)))	(Veitchia_spiralis	(Heterospathe_cagayanensis	(((Dypsis_decaryi	Dictyosperma_album)	(Kentiopsis_piersoniorum	Hydriastele_microspadix))	Pelagodoxa_henryana))))	(Roystonea_regia	((((Reinhardtia_paiewonskiana	Reinhardtia_latisecta)	(Reinhardtia_gracilis	Reinhardtia_simplex))	((Elaeis_oleifera	Elaeis_guineensis)	(Bactris_major	Attalea_speciosa)))	Pseudophoenix_vinifera)))))))	Geonoma_undata)	Kingia_australis);
(((((Iriartea_deltoidea	(Prestoea_acuminata	Oenocarpus_minor))	(Chamaedorea_seifrizii	(Oenocarpus_bataua	((Nypa_fruticans	(Calamus_caryotoides	(Sabal_domingensis	Phoenix_dactylifera)))	(Roystonea_regia	(((Manicaria_saccifera	((Veitchia_spiralis	(Dictyosperma_album	((Kentiopsis_piersoniorum	Dypsis_decaryi)	(Pelagodoxa_henryana	Hydriastele_microspadix))))	Heterospathe_cagayanensis))	((Burretiokentia_grandiflora	Orania_palindan)	Sclerosperma_profizianum))	(((Elaeis_oleifera	Elaeis_guineensis)	(Bactris_major	Attalea_speciosa))	(Pseudophoenix_vinifera	(((Reinhardtia_paiewonskiana	Reinhardtia_latisecta)	Reinhardtia_simplex)	Reinhardtia_gracilis)))))))))	Podococcus_barteri)	Geonoma_undata)	Kingia_australis);
(((Chamaedorea_seifrizii	((((Pseudophoenix_vinifera	((Reinhardtia_latisecta	(Reinhardtia_simplex	Reinhardtia_gracilis))	Reinhardtia_paiewonskiana))	((Nypa_fruticans	(Sabal_domingensis	(Pelagodoxa_henryana	Oenocarpus_bataua)))	(Roystonea_regia	(((Manicaria_saccifera	((Veitchia_spiralis	(Dypsis_decaryi	((Calamus_caryotoides	Dictyosperma_album)	(Kentiopsis_piersoniorum	Hydriastele_microspadix))))	Heterospathe_cagayanensis))	((Burretiokentia_grandiflora	Orania_palindan)	Sclerosperma_profizianum))	((Elaeis_oleifera	Elaeis_guineensis)	(Bactris_major	Attalea_speciosa))))))	Phoenix_dactylifera)	(Podococcus_barteri	(Iriartea_deltoidea	(Prestoea_acuminata	Oenocarpus_minor)))))	Geonoma_undata)	Kingia_australis);
(((Oenocarpus_bataua	((Phoenix_dactylifera	Sabal_domingensis)	(((((Iriartea_deltoidea	(Prestoea_acuminata	Oenocarpus_minor))	Chamaedorea_seifrizii)	(((Pelagodoxa_henryana	(Elaeis_oleifera	Elaeis_guineensis))	(Bactris_major	(Calamus_caryotoides	Attalea_speciosa)))	(Nypa_fruticans	(Pseudophoenix_vinifera	((Reinhardtia_simplex	Reinhardtia_gracilis)	(Reinhardtia_paiewonskiana	Reinhardtia_latisecta))))))	Roystonea_regia)	(((Podococcus_barteri	Manicaria_saccifera)	(Veitchia_spiralis	(((Dypsis_decaryi	(Hydriastele_microspadix	Kentiopsis_piersoniorum))	Dictyosperma_album)	Heterospathe_cagayanensis)))	((Burretiokentia_grandiflora	Orania_palindan)	Sclerosperma_profizianum)))))	Geonoma_undata)	Kingia_australis);
(((Burretiokentia_grandiflora	(Orania_palindan	(Sclerosperma_profizianum	(((((Elaeis_oleifera	Elaeis_guineensis)	((Calamus_caryotoides	Bactris_major)	Attalea_speciosa))	(((Nypa_fruticans	((((Pelagodoxa_henryana	Prestoea_acuminata)	Oenocarpus_minor)	Oenocarpus_bataua)	(Chamaedorea_seifrizii	(Phoenix_dactylifera	Sabal_domingensis))))	((Reinhardtia_simplex	Reinhardtia_gracilis)	(Reinhardtia_paiewonskiana	Reinhardtia_latisecta)))	(Pseudophoenix_vinifera	Roystonea_regia)))	(Manicaria_saccifera	((((Iriartea_deltoidea	Hydriastele_microspadix)	(Kentiopsis_piersoniorum	Dypsis_decaryi))	Dictyosperma_album)	(Heterospathe_cagayanensis	Veitchia_spiralis))))	Podococcus_barteri))))	Geonoma_undata)	Kingia_australis);
(((Podococcus_barteri	(Manicaria_saccifera	(((Pelagodoxa_henryana	(Veitchia_spiralis	((Dypsis_decaryi	((Hydriastele_microspadix	Dictyosperma_album)	Kentiopsis_piersoniorum))	Heterospathe_cagayanensis)))	(Roystonea_regia	(((Chamaedorea_seifrizii	((Prestoea_acuminata	Oenocarpus_minor)	Oenocarpus_bataua))	((Phoenix_dactylifera	Sabal_domingensis)	(Calamus_caryotoides	Nypa_fruticans)))	((Pseudophoenix_vinifera	(((Reinhardtia_latisecta	Reinhardtia_simplex)	Reinhardtia_gracilis)	(Iriartea_deltoidea	Reinhardtia_paiewonskiana)))	((Elaeis_oleifera	Elaeis_guineensis)	(Bactris_major	Attalea_speciosa))))))	((Burretiokentia_grandiflora	Orania_palindan)	Sclerosperma_profizianum))))	Geonoma_undata)	Kingia_australis);
(((Oenocarpus_bataua	((((Prestoea_acuminata	Oenocarpus_minor)	Iriartea_deltoidea)	((((Phoenix_dactylifera	Sabal_domingensis)	Calamus_caryotoides)	Nypa_fruticans)	((((Podococcus_barteri	(Burretiokentia_grandiflora	Orania_palindan))	Sclerosperma_profizianum)	((Veitchia_spiralis	((Dypsis_decaryi	((Hydriastele_microspadix	Dictyosperma_album)	Kentiopsis_piersoniorum))	(Pelagodoxa_henryana	Heterospathe_cagayanensis)))	Manicaria_saccifera))	(Roystonea_regia	((Pseudophoenix_vinifera	((Reinhardtia_paiewonskiana	Reinhardtia_latisecta)	(Reinhardtia_simplex	Reinhardtia_gracilis)))	((Elaeis_oleifera	Elaeis_guineensis)	(Bactris_major	Attalea_speciosa)))))))	Chamaedorea_seifrizii))	Geonoma_undata)	Kingia_australis);
(((Chamaedorea_seifrizii	((((Pelagodoxa_henryana	Oenocarpus_bataua)	(Nypa_fruticans	(Roystonea_regia	(((Pseudophoenix_vinifera	((Reinhardtia_paiewonskiana	Reinhardtia_latisecta)	(Reinhardtia_simplex	Reinhardtia_gracilis)))	((Elaeis_oleifera	Elaeis_guineensis)	(Bactris_major	Attalea_speciosa)))	(((Burretiokentia_grandiflora	Orania_palindan)	Sclerosperma_profizianum)	((Veitchia_spiralis	((Dypsis_decaryi	((Hydriastele_microspadix	Dictyosperma_album)	Kentiopsis_piersoniorum))	Heterospathe_cagayanensis))	Manicaria_saccifera))))))	(Phoenix_dactylifera	Sabal_domingensis))	(((Prestoea_acuminata	Oenocarpus_minor)	Iriartea_deltoidea)	Podococcus_barteri)))	(Calamus_caryotoides	Geonoma_undata))	Kingia_australis);
(((Chamaedorea_seifrizii	((((Iriartea_deltoidea	(Prestoea_acuminata	Oenocarpus_minor))	(((Pseudophoenix_vinifera	((Reinhardtia_paiewonskiana	Reinhardtia_latisecta)	(Reinhardtia_simplex	Reinhardtia_gracilis)))	(Nypa_fruticans	(Attalea_speciosa	((Elaeis_oleifera	Elaeis_guineensis)	Bactris_major))))	(Roystonea_regia	(Oenocarpus_bataua	((((Veitchia_spiralis	Dypsis_decaryi)	((Hydriastele_microspadix	Dictyosperma_album)	(Pelagodoxa_henryana	Kentiopsis_piersoniorum)))	Heterospathe_cagayanensis)	Manicaria_saccifera)))))	((Podococcus_barteri	(Burretiokentia_grandiflora	Orania_palindan))	Sclerosperma_profizianum))	(Phoenix_dactylifera	Sabal_domingensis)))	(Calamus_caryotoides	Geonoma_undata))	Kingia_australis);
((Geonoma_undata	((((Iriartea_deltoidea	(Oenocarpus_minor	Prestoea_acuminata))	Podococcus_barteri)	(((Nypa_fruticans	(Calamus_caryotoides	(Sabal_domingensis	Phoenix_dactylifera)))	(Pelagodoxa_henryana	Oenocarpus_bataua))	((((Manicaria_saccifera	(Veitchia_spiralis	(((Hydriastele_microspadix	(Dypsis_decaryi	Kentiopsis_piersoniorum))	Dictyosperma_album)	Heterospathe_cagayanensis)))	(Sclerosperma_profizianum	(Burretiokentia_grandiflora	Orania_palindan)))	(((Reinhardtia_gracilis	Reinhardtia_simplex)	(Reinhardtia_paiewonskiana	Reinhardtia_latisecta))	(((Elaeis_oleifera	Elaeis_guineensis)	(Bactris_major	Attalea_speciosa))	Pseudophoenix_vinifera)))	Roystonea_regia)))	Chamaedorea_seifrizii))	Kingia_australis);
((Geonoma_undata	((Pelagodoxa_henryana	Oenocarpus_bataua)	(((Oenocarpus_minor	Prestoea_acuminata)	Chamaedorea_seifrizii)	((Nypa_fruticans	(Sabal_domingensis	Phoenix_dactylifera))	(((((Elaeis_oleifera	Elaeis_guineensis)	(Bactris_major	(Calamus_caryotoides	Attalea_speciosa)))	(Pseudophoenix_vinifera	((Reinhardtia_simplex	Reinhardtia_gracilis)	(Reinhardtia_paiewonskiana	Reinhardtia_latisecta))))	Roystonea_regia)	(((Sclerosperma_profizianum	(Burretiokentia_grandiflora	Orania_palindan))	(Podococcus_barteri	Manicaria_saccifera))	(Dypsis_decaryi	(Dictyosperma_album	(((Iriartea_deltoidea	Hydriastele_microspadix)	(Kentiopsis_piersoniorum	Heterospathe_cagayanensis))	Veitchia_spiralis)))))))))	Kingia_australis);
((Geonoma_undata	((((Reinhardtia_simplex	Reinhardtia_gracilis)	(Reinhardtia_paiewonskiana	Reinhardtia_latisecta))	((Sabal_domingensis	Phoenix_dactylifera)	Podococcus_barteri))	(((Nypa_fruticans	Calamus_caryotoides)	((((((Sclerosperma_profizianum	(Burretiokentia_grandiflora	Orania_palindan))	(Manicaria_saccifera	(((Dictyosperma_album	(Dypsis_decaryi	(Iriartea_deltoidea	Hydriastele_microspadix)))	(Pelagodoxa_henryana	Kentiopsis_piersoniorum))	(Heterospathe_cagayanensis	Veitchia_spiralis))))	((Elaeis_oleifera	Elaeis_guineensis)	(Bactris_major	Attalea_speciosa)))	Pseudophoenix_vinifera)	Roystonea_regia)	(Oenocarpus_bataua	(Oenocarpus_minor	Prestoea_acuminata))))	Chamaedorea_seifrizii)))	Kingia_australis);
((Geonoma_undata	(Burretiokentia_grandiflora	(Orania_palindan	((((Podococcus_barteri	(Iriartea_deltoidea	Manicaria_saccifera))	(((Dictyosperma_album	(Kentiopsis_piersoniorum	(Dypsis_decaryi	Hydriastele_microspadix)))	(Heterospathe_cagayanensis	Pelagodoxa_henryana))	Veitchia_spiralis))	((((Oenocarpus_bataua	(Oenocarpus_minor	Prestoea_acuminata))	Chamaedorea_seifrizii)	(((Sabal_domingensis	Phoenix_dactylifera)	Calamus_caryotoides)	Nypa_fruticans))	((Pseudophoenix_vinifera	Roystonea_regia)	(((Reinhardtia_simplex	Reinhardtia_gracilis)	(Reinhardtia_paiewonskiana	Reinhardtia_latisecta))	((Elaeis_oleifera	Elaeis_guineensis)	(Bactris_major	Attalea_speciosa))))))	Sclerosperma_profizianum))))	Kingia_australis);
((Geonoma_undata	((Attalea_speciosa	((Elaeis_oleifera	Elaeis_guineensis)	Bactris_major))	(Chamaedorea_seifrizii	(((((Sclerosperma_profizianum	(Burretiokentia_grandiflora	Orania_palindan))	((((Oenocarpus_minor	Prestoea_acuminata)	Iriartea_deltoidea)	(Kentiopsis_piersoniorum	(Manicaria_saccifera	Podococcus_barteri)))	(Veitchia_spiralis	(Heterospathe_cagayanensis	(Pelagodoxa_henryana	(Dictyosperma_album	(Dypsis_decaryi	Hydriastele_microspadix)))))))	Roystonea_regia)	((((Sabal_domingensis	Phoenix_dactylifera)	Calamus_caryotoides)	Nypa_fruticans)	Oenocarpus_bataua))	(Pseudophoenix_vinifera	((Reinhardtia_simplex	Reinhardtia_gracilis)	(Reinhardtia_paiewonskiana	Reinhardtia_latisecta)))))))	Kingia_australis);
((Geonoma_undata	(((((((Manicaria_saccifera	(Veitchia_spiralis	(Heterospathe_cagayanensis	(Dictyosperma_album	((Pelagodoxa_henryana	Kentiopsis_piersoniorum)	(Dypsis_decaryi	Hydriastele_microspadix))))))	(Podococcus_barteri	(Sclerosperma_profizianum	(Burretiokentia_grandiflora	Orania_palindan))))	(Roystonea_regia	Iriartea_deltoidea))	((((Sabal_domingensis	Phoenix_dactylifera)	Calamus_caryotoides)	Nypa_fruticans)	((Oenocarpus_minor	Prestoea_acuminata)	Oenocarpus_bataua)))	(Pseudophoenix_vinifera	((Reinhardtia_simplex	Reinhardtia_gracilis)	(Reinhardtia_paiewonskiana	Reinhardtia_latisecta))))	((Elaeis_oleifera	Elaeis_guineensis)	(Bactris_major	Attalea_speciosa)))	Chamaedorea_seifrizii))	Kingia_australis);
((Geonoma_undata	(Burretiokentia_grandiflora	(Orania_palindan	(Podococcus_barteri	(Sclerosperma_profizianum	(((Roystonea_regia	((Nypa_fruticans	((Elaeis_oleifera	Elaeis_guineensis)	(Bactris_major	Attalea_speciosa)))	Pseudophoenix_vinifera))	(((Oenocarpus_minor	Prestoea_acuminata)	Oenocarpus_bataua)	(((Reinhardtia_simplex	Reinhardtia_gracilis)	(Reinhardtia_paiewonskiana	Reinhardtia_latisecta))	(Chamaedorea_seifrizii	((Sabal_domingensis	Phoenix_dactylifera)	Calamus_caryotoides)))))	(Manicaria_saccifera	(Veitchia_spiralis	(Heterospathe_cagayanensis	((Dypsis_decaryi	((Iriartea_deltoidea	Hydriastele_microspadix)	(Kentiopsis_piersoniorum	Dictyosperma_album)))	Pelagodoxa_henryana))))))))))	Kingia_australis);
((Geonoma_undata	(Burretiokentia_grandiflora	(Orania_palindan	(Podococcus_barteri	(Sclerosperma_profizianum	((((Nypa_fruticans	Roystonea_regia)	((Oenocarpus_bataua	((Sabal_domingensis	Phoenix_dactylifera)	Calamus_caryotoides))	(((((Elaeis_oleifera	Elaeis_guineensis)	(Bactris_major	Attalea_speciosa))	Pseudophoenix_vinifera)	((Reinhardtia_simplex	Reinhardtia_gracilis)	(((Oenocarpus_minor	Prestoea_acuminata)	Reinhardtia_paiewonskiana)	Reinhardtia_latisecta)))	Chamaedorea_seifrizii)))	Iriartea_deltoidea)	(Manicaria_saccifera	(Veitchia_spiralis	(((Hydriastele_microspadix	(Heterospathe_cagayanensis	(Kentiopsis_piersoniorum	Pelagodoxa_henryana)))	Dypsis_decaryi)	Dictyosperma_album)))))))))	Kingia_australis);
((Geonoma_undata	(((Oenocarpus_minor	Prestoea_acuminata)	Chamaedorea_seifrizii)	(((Pelagodoxa_henryana	Oenocarpus_bataua)	(Nypa_fruticans	(Sabal_domingensis	Phoenix_dactylifera)))	((((((Elaeis_oleifera	Elaeis_guineensis)	((Calamus_caryotoides	Bactris_major)	Attalea_speciosa))	((Reinhardtia_simplex	Reinhardtia_gracilis)	(Reinhardtia_paiewonskiana	Reinhardtia_latisecta)))	Pseudophoenix_vinifera)	(((Iriartea_deltoidea	(Podococcus_barteri	Manicaria_saccifera))	(((Dypsis_decaryi	(Hydriastele_microspadix	Kentiopsis_piersoniorum))	Dictyosperma_album)	(Heterospathe_cagayanensis	Veitchia_spiralis)))	(Sclerosperma_profizianum	(Burretiokentia_grandiflora	Orania_palindan))))	Roystonea_regia))))	Kingia_australis);
((Geonoma_undata	(Chamaedorea_seifrizii	((((Oenocarpus_minor	Prestoea_acuminata)	(Reinhardtia_gracilis	((Reinhardtia_paiewonskiana	Reinhardtia_latisecta)	Reinhardtia_simplex)))	Pseudophoenix_vinifera)	((((Manicaria_saccifera	(((Dypsis_decaryi	((Iriartea_deltoidea	Hydriastele_microspadix)	(Pelagodoxa_henryana	Kentiopsis_piersoniorum)))	Dictyosperma_album)	(Heterospathe_cagayanensis	Veitchia_spiralis)))	((Burretiokentia_grandiflora	Orania_palindan)	(Podococcus_barteri	Sclerosperma_profizianum)))	(Roystonea_regia	(Oenocarpus_bataua	(Sabal_domingensis	((Nypa_fruticans	Phoenix_dactylifera)	Calamus_caryotoides)))))	((Elaeis_oleifera	Elaeis_guineensis)	(Bactris_major	Attalea_speciosa))))))	Kingia_australis);
((Geonoma_undata	((Reinhardtia_gracilis	(Reinhardtia_simplex	(Reinhardtia_latisecta	Reinhardtia_paiewonskiana)))	(((((Podococcus_barteri	Manicaria_saccifera)	((Burretiokentia_grandiflora	Orania_palindan)	Sclerosperma_profizianum))	(Veitchia_spiralis	(Heterospathe_cagayanensis	((Kentiopsis_piersoniorum	(Hydriastele_microspadix	Dypsis_decaryi))	Dictyosperma_album))))	((Pseudophoenix_vinifera	Roystonea_regia)	((Pelagodoxa_henryana	Oenocarpus_bataua)	((Calamus_caryotoides	(Nypa_fruticans	(Phoenix_dactylifera	Sabal_domingensis)))	(((Prestoea_acuminata	Oenocarpus_minor)	Iriartea_deltoidea)	Chamaedorea_seifrizii)))))	((Elaeis_oleifera	Elaeis_guineensis)	(Attalea_speciosa	Bactris_major)))))	Kingia_australis);
((Geonoma_undata	((((Podococcus_barteri	(Burretiokentia_grandiflora	Orania_palindan))	Sclerosperma_profizianum)	((Reinhardtia_paiewonskiana	(Reinhardtia_gracilis	(Reinhardtia_latisecta	Reinhardtia_simplex)))	((((Prestoea_acuminata	Oenocarpus_minor)	Iriartea_deltoidea)	Chamaedorea_seifrizii)	(Calamus_caryotoides	(Phoenix_dactylifera	Sabal_domingensis)))))	((Roystonea_regia	(Oenocarpus_bataua	(Manicaria_saccifera	(Veitchia_spiralis	(Heterospathe_cagayanensis	((Kentiopsis_piersoniorum	((Pelagodoxa_henryana	Hydriastele_microspadix)	Dypsis_decaryi))	Dictyosperma_album))))))	((Nypa_fruticans	Pseudophoenix_vinifera)	((Elaeis_oleifera	Elaeis_guineensis)	(Attalea_speciosa	Bactris_major))))))	Kingia_australis);
((Geonoma_undata	(Chamaedorea_seifrizii	((Podococcus_barteri	((Prestoea_acuminata	Oenocarpus_minor)	Iriartea_deltoidea))	((((Reinhardtia_latisecta	Reinhardtia_paiewonskiana)	(Reinhardtia_gracilis	Reinhardtia_simplex))	(Calamus_caryotoides	(Phoenix_dactylifera	Sabal_domingensis)))	((((Pelagodoxa_henryana	Oenocarpus_bataua)	(Manicaria_saccifera	(Veitchia_spiralis	(((Kentiopsis_piersoniorum	(Hydriastele_microspadix	Dypsis_decaryi))	Dictyosperma_album)	Heterospathe_cagayanensis))))	(Roystonea_regia	(Nypa_fruticans	((Elaeis_oleifera	Elaeis_guineensis)	(Pseudophoenix_vinifera	(Attalea_speciosa	Bactris_major))))))	((Burretiokentia_grandiflora	Orania_palindan)	Sclerosperma_profizianum))))))	Kingia_australis);
((Geonoma_undata	((((Elaeis_oleifera	Elaeis_guineensis)	(Attalea_speciosa	Bactris_major))	Chamaedorea_seifrizii)	(((((Reinhardtia_latisecta	Reinhardtia_paiewonskiana)	(Reinhardtia_gracilis	Reinhardtia_simplex))	Podococcus_barteri)	((((Prestoea_acuminata	Oenocarpus_minor)	Pelagodoxa_henryana)	Roystonea_regia)	(((Calamus_caryotoides	(Nypa_fruticans	(Phoenix_dactylifera	Sabal_domingensis)))	Oenocarpus_bataua)	(Manicaria_saccifera	(((Burretiokentia_grandiflora	Orania_palindan)	Sclerosperma_profizianum)	(((Iriartea_deltoidea	Veitchia_spiralis)	((Kentiopsis_piersoniorum	(Hydriastele_microspadix	Dypsis_decaryi))	Dictyosperma_album))	Heterospathe_cagayanensis))))))	Pseudophoenix_vinifera)))	Kingia_australis);
((Geonoma_undata	(Podococcus_barteri	((Chamaedorea_seifrizii	(((Roystonea_regia	(((Manicaria_saccifera	(Veitchia_spiralis	((Heterospathe_cagayanensis	Hydriastele_microspadix)	(Dictyosperma_album	(Kentiopsis_piersoniorum	Dypsis_decaryi)))))	((Burretiokentia_grandiflora	Orania_palindan)	Sclerosperma_profizianum))	(((Elaeis_oleifera	Elaeis_guineensis)	((Pelagodoxa_henryana	Attalea_speciosa)	Bactris_major))	(Pseudophoenix_vinifera	((Reinhardtia_latisecta	Reinhardtia_paiewonskiana)	(Reinhardtia_gracilis	Reinhardtia_simplex))))))	(Calamus_caryotoides	(Nypa_fruticans	(Phoenix_dactylifera	Sabal_domingensis))))	Oenocarpus_bataua))	((Prestoea_acuminata	Oenocarpus_minor)	Iriartea_deltoidea))))	Kingia_australis);
((Geonoma_undata	(Calamus_caryotoides	((Phoenix_dactylifera	Sabal_domingensis)	((Oenocarpus_bataua	(((Roystonea_regia	(((Manicaria_saccifera	(Veitchia_spiralis	((Dictyosperma_album	(Pelagodoxa_henryana	(Hydriastele_microspadix	(Dypsis_decaryi	Kentiopsis_piersoniorum))))	Heterospathe_cagayanensis)))	((Burretiokentia_grandiflora	Orania_palindan)	Sclerosperma_profizianum))	((Elaeis_oleifera	Elaeis_guineensis)	(Attalea_speciosa	Bactris_major))))	(Pseudophoenix_vinifera	((Reinhardtia_latisecta	Reinhardtia_paiewonskiana)	(Reinhardtia_gracilis	Reinhardtia_simplex))))	((((Prestoea_acuminata	Oenocarpus_minor)	Iriartea_deltoidea)	Podococcus_barteri)	Chamaedorea_seifrizii)))	Nypa_fruticans))))	Kingia_australis);
((Geonoma_undata	(((Elaeis_oleifera	Elaeis_guineensis)	((Calamus_caryotoides	Attalea_speciosa)	Bactris_major))	((Pseudophoenix_vinifera	((Reinhardtia_latisecta	Reinhardtia_paiewonskiana)	(Reinhardtia_gracilis	Reinhardtia_simplex)))	(((Manicaria_saccifera	(((Dypsis_decaryi	(Hydriastele_microspadix	Dictyosperma_album))	(Kentiopsis_piersoniorum	Pelagodoxa_henryana))	(Heterospathe_cagayanensis	(Iriartea_deltoidea	Veitchia_spiralis))))	((Podococcus_barteri	Sclerosperma_profizianum)	(Burretiokentia_grandiflora	Orania_palindan)))	(Roystonea_regia	((Nypa_fruticans	(Chamaedorea_seifrizii	(Phoenix_dactylifera	Sabal_domingensis)))	((Prestoea_acuminata	Oenocarpus_minor)	Oenocarpus_bataua)))))))	Kingia_australis);
((Geonoma_undata	(Burretiokentia_grandiflora	(Orania_palindan	(((((Podococcus_barteri	(Iriartea_deltoidea	Chamaedorea_seifrizii))	(Prestoea_acuminata	Oenocarpus_minor))	((((Calamus_caryotoides	Phoenix_dactylifera)	Nypa_fruticans)	Sabal_domingensis)	(Pelagodoxa_henryana	Oenocarpus_bataua)))	((((Elaeis_oleifera	Elaeis_guineensis)	(Attalea_speciosa	Bactris_major))	Pseudophoenix_vinifera)	((Roystonea_regia	((Reinhardtia_latisecta	Reinhardtia_paiewonskiana)	(Reinhardtia_gracilis	Reinhardtia_simplex)))	(Manicaria_saccifera	(((Hydriastele_microspadix	(Kentiopsis_piersoniorum	Dypsis_decaryi))	Dictyosperma_album)	(Heterospathe_cagayanensis	Veitchia_spiralis))))))	Sclerosperma_profizianum))))	Kingia_australis);
((Geonoma_undata	(((Prestoea_acuminata	Oenocarpus_minor)	(Chamaedorea_seifrizii	((Nypa_fruticans	((Podococcus_barteri	((((Elaeis_oleifera	Elaeis_guineensis)	(Attalea_speciosa	Bactris_major))	Pseudophoenix_vinifera)	((Roystonea_regia	((Reinhardtia_latisecta	Reinhardtia_paiewonskiana)	(Reinhardtia_gracilis	Reinhardtia_simplex)))	((Calamus_caryotoides	Manicaria_saccifera)	(((Dypsis_decaryi	(Hydriastele_microspadix	(Pelagodoxa_henryana	Kentiopsis_piersoniorum)))	Dictyosperma_album)	(Heterospathe_cagayanensis	Veitchia_spiralis))))))	((Iriartea_deltoidea	Sclerosperma_profizianum)	(Burretiokentia_grandiflora	Orania_palindan))))	(Phoenix_dactylifera	Sabal_domingensis))))	Oenocarpus_bataua))	Kingia_australis);
((Geonoma_undata	(Burretiokentia_grandiflora	(Orania_palindan	((((Iriartea_deltoidea	(Prestoea_acuminata	Oenocarpus_minor))	((Manicaria_saccifera	Podococcus_barteri)	(((Heterospathe_cagayanensis	Veitchia_spiralis)	((Hydriastele_microspadix	Dictyosperma_album)	Dypsis_decaryi))	Kentiopsis_piersoniorum)))	((Roystonea_regia	((Pelagodoxa_henryana	Oenocarpus_bataua)	(Chamaedorea_seifrizii	((Phoenix_dactylifera	Sabal_domingensis)	(Nypa_fruticans	Calamus_caryotoides)))))	(((Elaeis_oleifera	Elaeis_guineensis)	(Attalea_speciosa	Bactris_major))	(((Reinhardtia_gracilis	Reinhardtia_simplex)	(Reinhardtia_latisecta	Reinhardtia_paiewonskiana))	Pseudophoenix_vinifera))))	Sclerosperma_profizianum))))	Kingia_australis);
((Geonoma_undata	(Burretiokentia_grandiflora	(Orania_palindan	(Sclerosperma_profizianum	((((Pseudophoenix_vinifera	(Oenocarpus_bataua	((((((Reinhardtia_latisecta	Reinhardtia_paiewonskiana)	Reinhardtia_simplex)	Reinhardtia_gracilis)	(Calamus_caryotoides	(Sabal_domingensis	Phoenix_dactylifera)))	(((Iriartea_deltoidea	(Oenocarpus_minor	Prestoea_acuminata))	Chamaedorea_seifrizii)	Podococcus_barteri))	Nypa_fruticans)))	Roystonea_regia)	((Attalea_speciosa	Bactris_major)	(Elaeis_guineensis	Elaeis_oleifera)))	(((Heterospathe_cagayanensis	Pelagodoxa_henryana)	(((Dypsis_decaryi	Hydriastele_microspadix)	Dictyosperma_album)	Veitchia_spiralis))	(Kentiopsis_piersoniorum	Manicaria_saccifera)))))))	Kingia_australis);
((Geonoma_undata	(((Attalea_speciosa	Bactris_major)	(Elaeis_guineensis	Elaeis_oleifera))	((((((Pelagodoxa_henryana	Heterospathe_cagayanensis)	Veitchia_spiralis)	((Dypsis_decaryi	(Kentiopsis_piersoniorum	Hydriastele_microspadix))	Dictyosperma_album))	(Manicaria_saccifera	((Burretiokentia_grandiflora	Orania_palindan)	Sclerosperma_profizianum)))	(Roystonea_regia	(((((Iriartea_deltoidea	(Oenocarpus_minor	Prestoea_acuminata))	Chamaedorea_seifrizii)	Podococcus_barteri)	Nypa_fruticans)	(Oenocarpus_bataua	(Calamus_caryotoides	(Sabal_domingensis	Phoenix_dactylifera))))))	(Pseudophoenix_vinifera	(((Reinhardtia_latisecta	Reinhardtia_paiewonskiana)	Reinhardtia_simplex)	Reinhardtia_gracilis)))))	Kingia_australis);
((Geonoma_undata	(((Attalea_speciosa	Bactris_major)	(Elaeis_guineensis	Elaeis_oleifera))	((Pseudophoenix_vinifera	((Reinhardtia_latisecta	Reinhardtia_paiewonskiana)	(Reinhardtia_simplex	Reinhardtia_gracilis)))	(((Nypa_fruticans	Roystonea_regia)	((Sabal_domingensis	Phoenix_dactylifera)	((Calamus_caryotoides	((Oenocarpus_bataua	((((Hydriastele_microspadix	(Dypsis_decaryi	Kentiopsis_piersoniorum))	Dictyosperma_album)	Veitchia_spiralis)	(Pelagodoxa_henryana	Heterospathe_cagayanensis)))	Manicaria_saccifera))	((Burretiokentia_grandiflora	Orania_palindan)	Sclerosperma_profizianum))))	((Iriartea_deltoidea	((Oenocarpus_minor	Prestoea_acuminata)	Chamaedorea_seifrizii))	Podococcus_barteri)))))	Kingia_australis);
((Geonoma_undata	(Oenocarpus_bataua	(((Iriartea_deltoidea	(Oenocarpus_minor	Prestoea_acuminata))	Chamaedorea_seifrizii)	((Nypa_fruticans	(Calamus_caryotoides	(Sabal_domingensis	Phoenix_dactylifera)))	(((Pelagodoxa_henryana	Roystonea_regia)	((((Kentiopsis_piersoniorum	(Dypsis_decaryi	(Hydriastele_microspadix	Dictyosperma_album)))	(Heterospathe_cagayanensis	Veitchia_spiralis))	(Podococcus_barteri	Manicaria_saccifera))	((Burretiokentia_grandiflora	Orania_palindan)	Sclerosperma_profizianum)))	((Pseudophoenix_vinifera	((Reinhardtia_latisecta	Reinhardtia_paiewonskiana)	(Reinhardtia_simplex	Reinhardtia_gracilis)))	((Attalea_speciosa	Bactris_major)	(Elaeis_guineensis	Elaeis_oleifera))))))))	Kingia_australis);
((Geonoma_undata	(Chamaedorea_seifrizii	(((Attalea_speciosa	Bactris_major)	(Elaeis_guineensis	Elaeis_oleifera))	(((Roystonea_regia	((((Pelagodoxa_henryana	((Hydriastele_microspadix	Kentiopsis_piersoniorum)	Dypsis_decaryi))	Dictyosperma_album)	(Heterospathe_cagayanensis	Veitchia_spiralis))	(((Burretiokentia_grandiflora	Orania_palindan)	Sclerosperma_profizianum)	(Podococcus_barteri	Manicaria_saccifera))))	(Oenocarpus_bataua	(Nypa_fruticans	(Calamus_caryotoides	(Sabal_domingensis	Phoenix_dactylifera)))))	(Pseudophoenix_vinifera	((Iriartea_deltoidea	(Oenocarpus_minor	Prestoea_acuminata))	((Reinhardtia_latisecta	Reinhardtia_paiewonskiana)	(Reinhardtia_simplex	Reinhardtia_gracilis))))))))	Kingia_australis);
((Geonoma_undata	(Chamaedorea_seifrizii	((Sabal_domingensis	Phoenix_dactylifera)	((Reinhardtia_paiewonskiana	((Reinhardtia_simplex	Reinhardtia_gracilis)	Reinhardtia_latisecta))	((((((Manicaria_saccifera	(((Heterospathe_cagayanensis	((Kentiopsis_piersoniorum	(Hydriastele_microspadix	Dypsis_decaryi))	Dictyosperma_album))	Veitchia_spiralis)	((Burretiokentia_grandiflora	Orania_palindan)	Sclerosperma_profizianum)))	((Iriartea_deltoidea	Calamus_caryotoides)	(((Attalea_speciosa	Bactris_major)	(Elaeis_guineensis	Elaeis_oleifera))	Pseudophoenix_vinifera)))	(Pelagodoxa_henryana	Roystonea_regia))	((Oenocarpus_minor	Prestoea_acuminata)	Oenocarpus_bataua))	Nypa_fruticans)	Podococcus_barteri)))))	Kingia_australis);
((Geonoma_undata	(Podococcus_barteri	((Iriartea_deltoidea	(((Oenocarpus_minor	Prestoea_acuminata)	Chamaedorea_seifrizii)	((Nypa_fruticans	(Calamus_caryotoides	(Sabal_domingensis	Phoenix_dactylifera)))	((((Attalea_speciosa	Bactris_major)	(Elaeis_guineensis	Elaeis_oleifera))	((Reinhardtia_paiewonskiana	((Reinhardtia_latisecta	Reinhardtia_simplex)	Reinhardtia_gracilis))	Roystonea_regia))	(((((Burretiokentia_grandiflora	Orania_palindan)	Sclerosperma_profizianum)	((Veitchia_spiralis	(((Hydriastele_microspadix	Dictyosperma_album)	Dypsis_decaryi)	Kentiopsis_piersoniorum))	(Pelagodoxa_henryana	Heterospathe_cagayanensis)))	Oenocarpus_bataua)	Pseudophoenix_vinifera)))))	Manicaria_saccifera)))	Kingia_australis);
((Geonoma_undata	(Burretiokentia_grandiflora	(Orania_palindan	(Sclerosperma_profizianum	(((((Kentiopsis_piersoniorum	Heterospathe_cagayanensis)	((Hydriastele_microspadix	Dictyosperma_album)	Dypsis_decaryi))	Veitchia_spiralis)	((((Pelagodoxa_henryana	Iriartea_deltoidea)	Roystonea_regia)	((Nypa_fruticans	(Sabal_domingensis	(Phoenix_dactylifera	Calamus_caryotoides)))	(((Oenocarpus_minor	Prestoea_acuminata)	Oenocarpus_bataua)	Chamaedorea_seifrizii)))	(((Attalea_speciosa	Bactris_major)	(Elaeis_guineensis	Elaeis_oleifera))	(Pseudophoenix_vinifera	((Reinhardtia_latisecta	Reinhardtia_paiewonskiana)	(Reinhardtia_simplex	Reinhardtia_gracilis))))))	(Manicaria_saccifera	Podococcus_barteri))))))	Kingia_australis);
((Geonoma_undata	(((Reinhardtia_latisecta	Reinhardtia_paiewonskiana)	(Reinhardtia_simplex	Reinhardtia_gracilis))	((((((Manicaria_saccifera	(Iriartea_deltoidea	Podococcus_barteri))	(((Dypsis_decaryi	(Kentiopsis_piersoniorum	(Veitchia_spiralis	Hydriastele_microspadix)))	Heterospathe_cagayanensis)	Dictyosperma_album))	((Burretiokentia_grandiflora	Orania_palindan)	Sclerosperma_profizianum))	(Roystonea_regia	((((Sabal_domingensis	Phoenix_dactylifera)	(((Oenocarpus_minor	Prestoea_acuminata)	Chamaedorea_seifrizii)	Nypa_fruticans))	(Pelagodoxa_henryana	Oenocarpus_bataua))	Calamus_caryotoides)))	((Attalea_speciosa	Bactris_major)	(Elaeis_guineensis	Elaeis_oleifera)))	Pseudophoenix_vinifera)))	Kingia_australis);
((Geonoma_undata	(((Attalea_speciosa	Bactris_major)	(Elaeis_guineensis	Elaeis_oleifera))	(((Chamaedorea_seifrizii	Pseudophoenix_vinifera)	((Reinhardtia_latisecta	Reinhardtia_paiewonskiana)	(Reinhardtia_simplex	Reinhardtia_gracilis)))	((((Manicaria_saccifera	(Iriartea_deltoidea	Podococcus_barteri))	((Heterospathe_cagayanensis	Veitchia_spiralis)	(Dictyosperma_album	(Hydriastele_microspadix	(Dypsis_decaryi	(Pelagodoxa_henryana	Kentiopsis_piersoniorum))))))	((Burretiokentia_grandiflora	Orania_palindan)	Sclerosperma_profizianum))	(((Calamus_caryotoides	Nypa_fruticans)	Roystonea_regia)	((Sabal_domingensis	Phoenix_dactylifera)	(Oenocarpus_bataua	(Oenocarpus_minor	Prestoea_acuminata))))))))	Kingia_australis);
((((((Attalea_speciosa	Bactris_major)	(Elaeis_guineensis	Elaeis_oleifera))	Chamaedorea_seifrizii)	((Roystonea_regia	((((Burretiokentia_grandiflora	Orania_palindan)	(Podococcus_barteri	Sclerosperma_profizianum))	(Manicaria_saccifera	(Veitchia_spiralis	((Iriartea_deltoidea	Heterospathe_cagayanensis)	(((Pelagodoxa_henryana	Hydriastele_microspadix)	(Kentiopsis_piersoniorum	Dypsis_decaryi))	Dictyosperma_album)))))	((Nypa_fruticans	(Calamus_caryotoides	(Phoenix_dactylifera	Sabal_domingensis)))	((Oenocarpus_minor	Prestoea_acuminata)	Oenocarpus_bataua))))	(Pseudophoenix_vinifera	((Reinhardtia_simplex	Reinhardtia_gracilis)	(Reinhardtia_latisecta	Reinhardtia_paiewonskiana)))))	Geonoma_undata)	Kingia_australis);
(((Oenocarpus_bataua	((((((Pseudophoenix_vinifera	(Reinhardtia_gracilis	(Reinhardtia_paiewonskiana	(Reinhardtia_latisecta	Reinhardtia_simplex))))	((Attalea_speciosa	Bactris_major)	(Iriartea_deltoidea	(Elaeis_guineensis	Elaeis_oleifera))))	(((Pelagodoxa_henryana	Roystonea_regia)	(Manicaria_saccifera	(Veitchia_spiralis	(Heterospathe_cagayanensis	(((Kentiopsis_piersoniorum	Hydriastele_microspadix)	Dypsis_decaryi)	Dictyosperma_album)))))	((Burretiokentia_grandiflora	Orania_palindan)	(Podococcus_barteri	Sclerosperma_profizianum))))	(Nypa_fruticans	(Calamus_caryotoides	(Phoenix_dactylifera	Sabal_domingensis))))	Chamaedorea_seifrizii)	(Oenocarpus_minor	Prestoea_acuminata)))	Geonoma_undata)	Kingia_australis);
((((((Iriartea_deltoidea	Chamaedorea_seifrizii)	(Oenocarpus_minor	Prestoea_acuminata))	(Oenocarpus_bataua	((((((Reinhardtia_latisecta	((Reinhardtia_simplex	Reinhardtia_gracilis)	Reinhardtia_paiewonskiana))	Pseudophoenix_vinifera)	((Attalea_speciosa	Bactris_major)	(Elaeis_guineensis	Elaeis_oleifera)))	(((Burretiokentia_grandiflora	Orania_palindan)	Sclerosperma_profizianum)	(Manicaria_saccifera	(Veitchia_spiralis	((Pelagodoxa_henryana	Heterospathe_cagayanensis)	(((Kentiopsis_piersoniorum	Hydriastele_microspadix)	Dypsis_decaryi)	Dictyosperma_album))))))	Roystonea_regia)	(Nypa_fruticans	(Calamus_caryotoides	(Phoenix_dactylifera	Sabal_domingensis))))))	Podococcus_barteri)	Geonoma_undata)	Kingia_australis);
(((Burretiokentia_grandiflora	(Orania_palindan	(((Manicaria_saccifera	(Pelagodoxa_henryana	(Heterospathe_cagayanensis	((Iriartea_deltoidea	Veitchia_spiralis)	(((Kentiopsis_piersoniorum	Hydriastele_microspadix)	Dypsis_decaryi)	Dictyosperma_album)))))	(((Nypa_fruticans	(Calamus_caryotoides	(Phoenix_dactylifera	Sabal_domingensis)))	(((((Reinhardtia_gracilis	(Reinhardtia_paiewonskiana	Reinhardtia_latisecta))	Reinhardtia_simplex)	Pseudophoenix_vinifera)	((Attalea_speciosa	Bactris_major)	(Elaeis_guineensis	Elaeis_oleifera)))	Roystonea_regia))	((Chamaedorea_seifrizii	Oenocarpus_bataua)	(Oenocarpus_minor	Prestoea_acuminata))))	(Podococcus_barteri	Sclerosperma_profizianum))))	Geonoma_undata)	Kingia_australis);
(((((((Calamus_caryotoides	(Phoenix_dactylifera	Sabal_domingensis))	(Nypa_fruticans	Roystonea_regia))	((((Sclerosperma_profizianum	(Burretiokentia_grandiflora	Orania_palindan))	Manicaria_saccifera)	Podococcus_barteri)	((((Pelagodoxa_henryana	Iriartea_deltoidea)	Heterospathe_cagayanensis)	Veitchia_spiralis)	((Dypsis_decaryi	(Hydriastele_microspadix	Dictyosperma_album))	Kentiopsis_piersoniorum))))	((((Reinhardtia_paiewonskiana	Reinhardtia_latisecta)	(Reinhardtia_simplex	Reinhardtia_gracilis))	Pseudophoenix_vinifera)	((Attalea_speciosa	Bactris_major)	(Elaeis_guineensis	Elaeis_oleifera))))	(Chamaedorea_seifrizii	(Oenocarpus_bataua	(Oenocarpus_minor	Prestoea_acuminata))))	Geonoma_undata)	Kingia_australis);
(((Burretiokentia_grandiflora	(Orania_palindan	(((((Roystonea_regia	(((Reinhardtia_paiewonskiana	((Reinhardtia_latisecta	Reinhardtia_simplex)	Reinhardtia_gracilis))	Pseudophoenix_vinifera)	((Attalea_speciosa	Bactris_major)	(Elaeis_guineensis	Elaeis_oleifera))))	(Nypa_fruticans	((Phoenix_dactylifera	Sabal_domingensis)	Calamus_caryotoides)))	((Chamaedorea_seifrizii	(Iriartea_deltoidea	(Oenocarpus_minor	Prestoea_acuminata)))	(Manicaria_saccifera	Podococcus_barteri)))	(((Veitchia_spiralis	Pelagodoxa_henryana)	((((Kentiopsis_piersoniorum	Dypsis_decaryi)	Hydriastele_microspadix)	Dictyosperma_album)	Heterospathe_cagayanensis))	Oenocarpus_bataua))	Sclerosperma_profizianum)))	Geonoma_undata)	Kingia_australis);
(((Phoenix_dactylifera	(Sabal_domingensis	(((((((Iriartea_deltoidea	(((Attalea_speciosa	Bactris_major)	(Elaeis_guineensis	Elaeis_oleifera))	Pseudophoenix_vinifera))	(Roystonea_regia	((Reinhardtia_latisecta	Reinhardtia_paiewonskiana)	(Reinhardtia_simplex	Reinhardtia_gracilis))))	((Veitchia_spiralis	((((Kentiopsis_piersoniorum	Dypsis_decaryi)	Hydriastele_microspadix)	Dictyosperma_album)	Heterospathe_cagayanensis))	(Manicaria_saccifera	(Sclerosperma_profizianum	((Burretiokentia_grandiflora	Orania_palindan)	Podococcus_barteri)))))	(Pelagodoxa_henryana	(Oenocarpus_bataua	(Oenocarpus_minor	Prestoea_acuminata))))	Nypa_fruticans)	Chamaedorea_seifrizii)	Calamus_caryotoides)))	Geonoma_undata)	Kingia_australis);
(((((Pseudophoenix_vinifera	Roystonea_regia)	((Nypa_fruticans	((Attalea_speciosa	Bactris_major)	(Elaeis_guineensis	Elaeis_oleifera)))	(((Oenocarpus_bataua	(Veitchia_spiralis	((((Dypsis_decaryi	Kentiopsis_piersoniorum)	Dictyosperma_album)	Hydriastele_microspadix)	(Pelagodoxa_henryana	Heterospathe_cagayanensis))))	Manicaria_saccifera)	(Sclerosperma_profizianum	(Burretiokentia_grandiflora	Orania_palindan)))))	((((Podococcus_barteri	Chamaedorea_seifrizii)	((Oenocarpus_minor	Prestoea_acuminata)	Iriartea_deltoidea))	(Phoenix_dactylifera	Sabal_domingensis))	((Reinhardtia_latisecta	Reinhardtia_paiewonskiana)	(Reinhardtia_simplex	Reinhardtia_gracilis))))	(Calamus_caryotoides	Geonoma_undata))	Kingia_australis);
(((Chamaedorea_seifrizii	((Calamus_caryotoides	(Phoenix_dactylifera	Sabal_domingensis))	((Pelagodoxa_henryana	Oenocarpus_bataua)	((((Sclerosperma_profizianum	(Burretiokentia_grandiflora	Orania_palindan))	((Veitchia_spiralis	((Dypsis_decaryi	(Dictyosperma_album	Hydriastele_microspadix))	Kentiopsis_piersoniorum))	Heterospathe_cagayanensis))	Manicaria_saccifera)	(Roystonea_regia	((((Oenocarpus_minor	Prestoea_acuminata)	(Podococcus_barteri	Iriartea_deltoidea))	((Reinhardtia_latisecta	Reinhardtia_paiewonskiana)	(Reinhardtia_simplex	Reinhardtia_gracilis)))	(Pseudophoenix_vinifera	(Nypa_fruticans	(Attalea_speciosa	(Bactris_major	(Elaeis_guineensis	Elaeis_oleifera)))))))))))	Geonoma_undata)	Kingia_australis);
(((Burretiokentia_grandiflora	(Orania_palindan	(((((Elaeis_guineensis	Elaeis_oleifera)	(Attalea_speciosa	Bactris_major))	((Roystonea_regia	((Reinhardtia_latisecta	Reinhardtia_paiewonskiana)	(Reinhardtia_simplex	Reinhardtia_gracilis)))	(Pseudophoenix_vinifera	(((Oenocarpus_minor	Prestoea_acuminata)	(Podococcus_barteri	Iriartea_deltoidea))	(Oenocarpus_bataua	(Nypa_fruticans	(Chamaedorea_seifrizii	(Calamus_caryotoides	(Phoenix_dactylifera	Sabal_domingensis)))))))))	(((((Dypsis_decaryi	Hydriastele_microspadix)	(Pelagodoxa_henryana	Kentiopsis_piersoniorum))	Dictyosperma_album)	(Heterospathe_cagayanensis	Veitchia_spiralis))	Manicaria_saccifera))	Sclerosperma_profizianum)))	Geonoma_undata)	Kingia_australis);
((Geonoma_undata	(Burretiokentia_grandiflora	((((((Oenocarpus_bataua	(Prestoea_acuminata	Oenocarpus_minor))	((Calamus_caryotoides	(Sabal_domingensis	Phoenix_dactylifera))	Nypa_fruticans))	(((Chamaedorea_seifrizii	((Bactris_major	Attalea_speciosa)	(Elaeis_oleifera	Elaeis_guineensis)))	(((Reinhardtia_gracilis	Reinhardtia_simplex)	(Reinhardtia_latisecta	Reinhardtia_paiewonskiana))	Pseudophoenix_vinifera))	Roystonea_regia))	((Podococcus_barteri	(Manicaria_saccifera	Iriartea_deltoidea))	(((Heterospathe_cagayanensis	Pelagodoxa_henryana)	(Dictyosperma_album	(Kentiopsis_piersoniorum	(Hydriastele_microspadix	Dypsis_decaryi))))	Veitchia_spiralis)))	Sclerosperma_profizianum)	Orania_palindan)))	Kingia_australis);
((Geonoma_undata	(((((Calamus_caryotoides	(Sabal_domingensis	Phoenix_dactylifera))	Nypa_fruticans)	((Roystonea_regia	((((Iriartea_deltoidea	Pelagodoxa_henryana)	(((Kentiopsis_piersoniorum	Heterospathe_cagayanensis)	(Veitchia_spiralis	Dypsis_decaryi))	(Dictyosperma_album	Hydriastele_microspadix)))	Manicaria_saccifera)	(Sclerosperma_profizianum	(Orania_palindan	Burretiokentia_grandiflora))))	(Podococcus_barteri	(((Bactris_major	Attalea_speciosa)	(Elaeis_oleifera	Elaeis_guineensis))	(((Reinhardtia_gracilis	Reinhardtia_simplex)	(Reinhardtia_latisecta	Reinhardtia_paiewonskiana))	Pseudophoenix_vinifera)))))	(Oenocarpus_bataua	(Prestoea_acuminata	Oenocarpus_minor)))	Chamaedorea_seifrizii))	Kingia_australis);
((Geonoma_undata	(Burretiokentia_grandiflora	(((((((Oenocarpus_bataua	(((Prestoea_acuminata	Oenocarpus_minor)	Iriartea_deltoidea)	Chamaedorea_seifrizii))	((Sabal_domingensis	Phoenix_dactylifera)	(Nypa_fruticans	Calamus_caryotoides)))	(((Bactris_major	Attalea_speciosa)	(Elaeis_oleifera	Elaeis_guineensis))	(((Reinhardtia_gracilis	Reinhardtia_simplex)	(Reinhardtia_latisecta	Reinhardtia_paiewonskiana))	Pseudophoenix_vinifera)))	Roystonea_regia)	(((Heterospathe_cagayanensis	Veitchia_spiralis)	(Pelagodoxa_henryana	((Dypsis_decaryi	(Kentiopsis_piersoniorum	Hydriastele_microspadix))	Dictyosperma_album)))	(Podococcus_barteri	Manicaria_saccifera)))	Sclerosperma_profizianum)	Orania_palindan)))	Kingia_australis);
((Geonoma_undata	(Oenocarpus_bataua	(Chamaedorea_seifrizii	(((Sabal_domingensis	Phoenix_dactylifera)	Nypa_fruticans)	((((Bactris_major	Attalea_speciosa)	(Elaeis_oleifera	Elaeis_guineensis))	((((Prestoea_acuminata	Oenocarpus_minor)	Iriartea_deltoidea)	(Reinhardtia_gracilis	(Reinhardtia_simplex	(Reinhardtia_latisecta	Reinhardtia_paiewonskiana))))	Pseudophoenix_vinifera))	(Roystonea_regia	((((Heterospathe_cagayanensis	Veitchia_spiralis)	(((Dypsis_decaryi	(Kentiopsis_piersoniorum	Pelagodoxa_henryana))	Hydriastele_microspadix)	(Calamus_caryotoides	Dictyosperma_album)))	(Podococcus_barteri	Manicaria_saccifera))	(Sclerosperma_profizianum	(Burretiokentia_grandiflora	Orania_palindan)))))))))	Kingia_australis);
((Geonoma_undata	(Chamaedorea_seifrizii	(((((Nypa_fruticans	Calamus_caryotoides)	(Sabal_domingensis	Phoenix_dactylifera))	((Roystonea_regia	((Heterospathe_cagayanensis	(Veitchia_spiralis	(((Dypsis_decaryi	Kentiopsis_piersoniorum)	Hydriastele_microspadix)	Dictyosperma_album)))	((Sclerosperma_profizianum	(Burretiokentia_grandiflora	Orania_palindan))	(Podococcus_barteri	Manicaria_saccifera))))	(((Bactris_major	Attalea_speciosa)	(Elaeis_oleifera	Elaeis_guineensis))	(((Reinhardtia_latisecta	Reinhardtia_paiewonskiana)	(Reinhardtia_gracilis	Reinhardtia_simplex))	Pseudophoenix_vinifera))))	Oenocarpus_bataua)	(Pelagodoxa_henryana	(Prestoea_acuminata	(Oenocarpus_minor	Iriartea_deltoidea))))))	Kingia_australis);
((Geonoma_undata	(Burretiokentia_grandiflora	(Orania_palindan	((Calamus_caryotoides	Sclerosperma_profizianum)	((((Chamaedorea_seifrizii	(((Pseudophoenix_vinifera	Bactris_major)	Attalea_speciosa)	(Elaeis_oleifera	Elaeis_guineensis)))	(Podococcus_barteri	((Reinhardtia_latisecta	Reinhardtia_paiewonskiana)	(Reinhardtia_gracilis	Reinhardtia_simplex))))	((Nypa_fruticans	((Oenocarpus_bataua	(Prestoea_acuminata	Oenocarpus_minor))	(Sabal_domingensis	Phoenix_dactylifera)))	((Pelagodoxa_henryana	Iriartea_deltoidea)	Roystonea_regia)))	(Manicaria_saccifera	(Veitchia_spiralis	(((Dypsis_decaryi	Dictyosperma_album)	(Hydriastele_microspadix	Kentiopsis_piersoniorum))	Heterospathe_cagayanensis))))))))	Kingia_australis);
(((Calamus_caryotoides	Geonoma_undata)	((Chamaedorea_seifrizii	Podococcus_barteri)	((((Reinhardtia_latisecta	Reinhardtia_paiewonskiana)	Reinhardtia_simplex)	(Sabal_domingensis	Phoenix_dactylifera))	(Nypa_fruticans	(((((Pseudophoenix_vinifera	Reinhardtia_gracilis)	Roystonea_regia)	((Manicaria_saccifera	(((Dypsis_decaryi	((Iriartea_deltoidea	Kentiopsis_piersoniorum)	Dictyosperma_album))	Hydriastele_microspadix)	(Heterospathe_cagayanensis	(Pelagodoxa_henryana	Veitchia_spiralis))))	((Burretiokentia_grandiflora	Orania_palindan)	Sclerosperma_profizianum)))	((Bactris_major	Attalea_speciosa)	(Elaeis_oleifera	Elaeis_guineensis)))	(Oenocarpus_bataua	(Prestoea_acuminata	Oenocarpus_minor)))))))	Kingia_australis);
((Geonoma_undata	((Oenocarpus_bataua	((Prestoea_acuminata	Oenocarpus_minor)	Chamaedorea_seifrizii))	(((((Bactris_major	Attalea_speciosa)	(Elaeis_oleifera	Elaeis_guineensis))	(Pseudophoenix_vinifera	((Reinhardtia_paiewonskiana	(Reinhardtia_latisecta	Reinhardtia_gracilis))	Reinhardtia_simplex)))	(Roystonea_regia	(((Calamus_caryotoides	Manicaria_saccifera)	(Kentiopsis_piersoniorum	((Dictyosperma_album	(Heterospathe_cagayanensis	(Veitchia_spiralis	(Iriartea_deltoidea	Hydriastele_microspadix))))	(Dypsis_decaryi	Pelagodoxa_henryana))))	(((Burretiokentia_grandiflora	Orania_palindan)	Podococcus_barteri)	Sclerosperma_profizianum))))	(Nypa_fruticans	(Sabal_domingensis	Phoenix_dactylifera)))))	Kingia_australis);
((Geonoma_undata	(Oenocarpus_bataua	((((((Bactris_major	Attalea_speciosa)	(Elaeis_oleifera	Elaeis_guineensis))	(Pseudophoenix_vinifera	((Reinhardtia_paiewonskiana	Reinhardtia_latisecta)	(Reinhardtia_gracilis	Reinhardtia_simplex))))	((Pelagodoxa_henryana	Roystonea_regia)	((((Burretiokentia_grandiflora	Orania_palindan)	Sclerosperma_profizianum)	((Heterospathe_cagayanensis	(Dictyosperma_album	((Kentiopsis_piersoniorum	Iriartea_deltoidea)	(Dypsis_decaryi	Hydriastele_microspadix))))	Veitchia_spiralis))	(Podococcus_barteri	Manicaria_saccifera))))	(Nypa_fruticans	(Calamus_caryotoides	(Sabal_domingensis	Phoenix_dactylifera))))	((Prestoea_acuminata	Oenocarpus_minor)	Chamaedorea_seifrizii))))	Kingia_australis);
((Geonoma_undata	(Oenocarpus_bataua	(((((Burretiokentia_grandiflora	Orania_palindan)	Sclerosperma_profizianum)	((Roystonea_regia	Pseudophoenix_vinifera)	(((Bactris_major	(Pelagodoxa_henryana	Attalea_speciosa))	(Elaeis_oleifera	Elaeis_guineensis))	(((((Prestoea_acuminata	Oenocarpus_minor)	Reinhardtia_paiewonskiana)	Reinhardtia_latisecta)	(Reinhardtia_gracilis	Reinhardtia_simplex))	(((Veitchia_spiralis	(Dictyosperma_album	((Kentiopsis_piersoniorum	Hydriastele_microspadix)	Dypsis_decaryi)))	Heterospathe_cagayanensis)	(Iriartea_deltoidea	(Podococcus_barteri	Manicaria_saccifera)))))))	(Nypa_fruticans	(Calamus_caryotoides	(Sabal_domingensis	Phoenix_dactylifera))))	Chamaedorea_seifrizii)))	Kingia_australis);
((Geonoma_undata	(Chamaedorea_seifrizii	(((Nypa_fruticans	((Phoenix_dactylifera	Sabal_domingensis)	Calamus_caryotoides))	(((Pseudophoenix_vinifera	((Reinhardtia_gracilis	Reinhardtia_simplex)	(Reinhardtia_latisecta	Reinhardtia_paiewonskiana)))	((Elaeis_oleifera	Elaeis_guineensis)	(Attalea_speciosa	Bactris_major)))	(Roystonea_regia	(((((Pelagodoxa_henryana	Iriartea_deltoidea)	Veitchia_spiralis)	(Dictyosperma_album	(((Heterospathe_cagayanensis	Kentiopsis_piersoniorum)	Dypsis_decaryi)	Hydriastele_microspadix)))	Manicaria_saccifera)	(((Orania_palindan	Burretiokentia_grandiflora)	Podococcus_barteri)	Sclerosperma_profizianum)))))	((Oenocarpus_minor	Prestoea_acuminata)	Oenocarpus_bataua))))	Kingia_australis);
((Geonoma_undata	(Chamaedorea_seifrizii	(((Nypa_fruticans	(Phoenix_dactylifera	Sabal_domingensis))	(((((Veitchia_spiralis	(Heterospathe_cagayanensis	(Dictyosperma_album	(((Pelagodoxa_henryana	Kentiopsis_piersoniorum)	Dypsis_decaryi)	Hydriastele_microspadix))))	(Iriartea_deltoidea	Manicaria_saccifera))	(((Orania_palindan	Burretiokentia_grandiflora)	Podococcus_barteri)	Sclerosperma_profizianum))	(Roystonea_regia	((Pseudophoenix_vinifera	((Reinhardtia_gracilis	Reinhardtia_simplex)	(Reinhardtia_latisecta	Reinhardtia_paiewonskiana)))	((Elaeis_oleifera	Elaeis_guineensis)	(Attalea_speciosa	Bactris_major)))))	Calamus_caryotoides))	((Oenocarpus_minor	Prestoea_acuminata)	Oenocarpus_bataua))))	Kingia_australis);
((Geonoma_undata	(((Nypa_fruticans	(Calamus_caryotoides	(Phoenix_dactylifera	Sabal_domingensis)))	((((Veitchia_spiralis	(Heterospathe_cagayanensis	((Dictyosperma_album	((Kentiopsis_piersoniorum	Dypsis_decaryi)	Hydriastele_microspadix))	Pelagodoxa_henryana)))	(Manicaria_saccifera	(Podococcus_barteri	Iriartea_deltoidea)))	((Orania_palindan	Burretiokentia_grandiflora)	Sclerosperma_profizianum))	(Roystonea_regia	((Pseudophoenix_vinifera	((Reinhardtia_gracilis	Reinhardtia_simplex)	(Reinhardtia_latisecta	Reinhardtia_paiewonskiana)))	((Elaeis_oleifera	Elaeis_guineensis)	(Attalea_speciosa	Bactris_major))))))	((Chamaedorea_seifrizii	(Oenocarpus_minor	Prestoea_acuminata))	Oenocarpus_bataua)))	Kingia_australis);
((Geonoma_undata	(Burretiokentia_grandiflora	((Sclerosperma_profizianum	((Manicaria_saccifera	Podococcus_barteri)	((((Elaeis_oleifera	Elaeis_guineensis)	(Attalea_speciosa	Bactris_major))	(Roystonea_regia	((Oenocarpus_bataua	((Chamaedorea_seifrizii	Nypa_fruticans)	(Calamus_caryotoides	(Phoenix_dactylifera	Sabal_domingensis))))	(Pseudophoenix_vinifera	(((Reinhardtia_gracilis	Reinhardtia_simplex)	(Reinhardtia_latisecta	Reinhardtia_paiewonskiana))	(Iriartea_deltoidea	(Oenocarpus_minor	Prestoea_acuminata)))))))	((Veitchia_spiralis	(Heterospathe_cagayanensis	Pelagodoxa_henryana))	(Dictyosperma_album	(Dypsis_decaryi	(Hydriastele_microspadix	Kentiopsis_piersoniorum)))))))	Orania_palindan)))	Kingia_australis);
((Geonoma_undata	(Chamaedorea_seifrizii	((Nypa_fruticans	((((Oenocarpus_minor	Prestoea_acuminata)	Oenocarpus_bataua)	(Phoenix_dactylifera	Sabal_domingensis))	(((Pseudophoenix_vinifera	((Reinhardtia_gracilis	Reinhardtia_simplex)	(Reinhardtia_latisecta	Reinhardtia_paiewonskiana)))	(((Heterospathe_cagayanensis	((((Hydriastele_microspadix	(Calamus_caryotoides	Dictyosperma_album))	Dypsis_decaryi)	(Pelagodoxa_henryana	Kentiopsis_piersoniorum))	Veitchia_spiralis))	(((Podococcus_barteri	(Orania_palindan	Burretiokentia_grandiflora))	Sclerosperma_profizianum)	Manicaria_saccifera))	((Elaeis_oleifera	Elaeis_guineensis)	(Attalea_speciosa	Bactris_major))))	Roystonea_regia)))	Iriartea_deltoidea)))	Kingia_australis);
((Geonoma_undata	(Oenocarpus_bataua	((Chamaedorea_seifrizii	(Iriartea_deltoidea	(Oenocarpus_minor	Prestoea_acuminata)))	(((((Pseudophoenix_vinifera	((Reinhardtia_gracilis	Reinhardtia_simplex)	(Reinhardtia_latisecta	Reinhardtia_paiewonskiana)))	((Elaeis_oleifera	Elaeis_guineensis)	(Attalea_speciosa	Bactris_major)))	((((((Hydriastele_microspadix	(Kentiopsis_piersoniorum	Pelagodoxa_henryana))	Dypsis_decaryi)	Dictyosperma_album)	Veitchia_spiralis)	Heterospathe_cagayanensis)	(((Orania_palindan	Burretiokentia_grandiflora)	Sclerosperma_profizianum)	(Podococcus_barteri	Manicaria_saccifera))))	Roystonea_regia)	(Nypa_fruticans	(Calamus_caryotoides	(Phoenix_dactylifera	Sabal_domingensis)))))))	Kingia_australis);
((Geonoma_undata	(((Reinhardtia_gracilis	Reinhardtia_simplex)	(Reinhardtia_latisecta	Reinhardtia_paiewonskiana))	((((Elaeis_oleifera	Elaeis_guineensis)	(Attalea_speciosa	Bactris_major))	(((((Hydriastele_microspadix	(Kentiopsis_piersoniorum	(Dypsis_decaryi	Dictyosperma_album)))	Veitchia_spiralis)	Heterospathe_cagayanensis)	(((Orania_palindan	Burretiokentia_grandiflora)	Sclerosperma_profizianum)	(Podococcus_barteri	Manicaria_saccifera)))	((Pelagodoxa_henryana	Roystonea_regia)	(Oenocarpus_bataua	((Chamaedorea_seifrizii	(Iriartea_deltoidea	(Oenocarpus_minor	Prestoea_acuminata)))	(Nypa_fruticans	(Calamus_caryotoides	(Phoenix_dactylifera	Sabal_domingensis))))))))	Pseudophoenix_vinifera)))	Kingia_australis);
((Geonoma_undata	(((Reinhardtia_simplex	((Reinhardtia_gracilis	Reinhardtia_latisecta)	Reinhardtia_paiewonskiana))	Podococcus_barteri)	(Pseudophoenix_vinifera	(((Elaeis_oleifera	Elaeis_guineensis)	(Attalea_speciosa	Bactris_major))	((((Oenocarpus_bataua	(Oenocarpus_minor	Prestoea_acuminata))	(Nypa_fruticans	(Phoenix_dactylifera	Sabal_domingensis)))	((Pelagodoxa_henryana	Roystonea_regia)	(Manicaria_saccifera	(((((Kentiopsis_piersoniorum	(Iriartea_deltoidea	Hydriastele_microspadix))	(Dypsis_decaryi	(Calamus_caryotoides	Dictyosperma_album)))	Veitchia_spiralis)	Heterospathe_cagayanensis)	((Orania_palindan	Burretiokentia_grandiflora)	Sclerosperma_profizianum)))))	Chamaedorea_seifrizii)))))	Kingia_australis);
((Geonoma_undata	(((Pseudophoenix_vinifera	(((Elaeis_oleifera	Elaeis_guineensis)	(Attalea_speciosa	Bactris_major))	((Roystonea_regia	((Manicaria_saccifera	((Veitchia_spiralis	((Kentiopsis_piersoniorum	Hydriastele_microspadix)	(Dypsis_decaryi	Dictyosperma_album)))	((Pelagodoxa_henryana	Iriartea_deltoidea)	Heterospathe_cagayanensis)))	((Orania_palindan	Burretiokentia_grandiflora)	Sclerosperma_profizianum)))	((Oenocarpus_bataua	(Oenocarpus_minor	Prestoea_acuminata))	(Nypa_fruticans	(Chamaedorea_seifrizii	(Calamus_caryotoides	(Phoenix_dactylifera	Sabal_domingensis))))))))	((Reinhardtia_latisecta	(Reinhardtia_gracilis	Reinhardtia_simplex))	Reinhardtia_paiewonskiana))	Podococcus_barteri))	Kingia_australis);
((Geonoma_undata	((Oenocarpus_minor	Prestoea_acuminata)	(Chamaedorea_seifrizii	((((Nypa_fruticans	Phoenix_dactylifera)	(((Pseudophoenix_vinifera	((Reinhardtia_gracilis	Reinhardtia_simplex)	(Reinhardtia_paiewonskiana	Reinhardtia_latisecta)))	((Elaeis_oleifera	Elaeis_guineensis)	(Attalea_speciosa	Bactris_major)))	(((((Podococcus_barteri	Manicaria_saccifera)	(((Heterospathe_cagayanensis	Veitchia_spiralis)	(Kentiopsis_piersoniorum	(Dypsis_decaryi	(Dictyosperma_album	(Iriartea_deltoidea	Hydriastele_microspadix)))))	Pelagodoxa_henryana))	((Orania_palindan	Burretiokentia_grandiflora)	Sclerosperma_profizianum))	Calamus_caryotoides)	Roystonea_regia)))	Sabal_domingensis)	Oenocarpus_bataua))))	Kingia_australis);
((Geonoma_undata	((Chamaedorea_seifrizii	(Oenocarpus_minor	Prestoea_acuminata))	(Oenocarpus_bataua	(((Pseudophoenix_vinifera	(Roystonea_regia	((Reinhardtia_paiewonskiana	Reinhardtia_latisecta)	(Reinhardtia_gracilis	Reinhardtia_simplex))))	(((((Orania_palindan	Burretiokentia_grandiflora)	Sclerosperma_profizianum)	(Veitchia_spiralis	((Pelagodoxa_henryana	((Dypsis_decaryi	(Kentiopsis_piersoniorum	Hydriastele_microspadix))	Dictyosperma_album))	Heterospathe_cagayanensis)))	((Manicaria_saccifera	Podococcus_barteri)	Iriartea_deltoidea))	((Elaeis_oleifera	Elaeis_guineensis)	(Bactris_major	Attalea_speciosa))))	(Nypa_fruticans	(Calamus_caryotoides	(Sabal_domingensis	Phoenix_dactylifera)))))))	Kingia_australis);
((Geonoma_undata	(Burretiokentia_grandiflora	((Sclerosperma_profizianum	((((Nypa_fruticans	(Calamus_caryotoides	(Sabal_domingensis	Phoenix_dactylifera)))	(Oenocarpus_bataua	Chamaedorea_seifrizii))	((Roystonea_regia	((Oenocarpus_minor	Prestoea_acuminata)	((Reinhardtia_paiewonskiana	Reinhardtia_latisecta)	(Reinhardtia_gracilis	Reinhardtia_simplex))))	(((Elaeis_oleifera	Elaeis_guineensis)	(Bactris_major	Attalea_speciosa))	Pseudophoenix_vinifera)))	(((((Pelagodoxa_henryana	Hydriastele_microspadix)	((Kentiopsis_piersoniorum	Dictyosperma_album)	Dypsis_decaryi))	Heterospathe_cagayanensis)	Veitchia_spiralis)	((Iriartea_deltoidea	Manicaria_saccifera)	Podococcus_barteri))))	Orania_palindan)))	Kingia_australis);
((Geonoma_undata	(Oenocarpus_bataua	(((Roystonea_regia	(Pseudophoenix_vinifera	((Reinhardtia_paiewonskiana	Reinhardtia_latisecta)	(Reinhardtia_gracilis	Reinhardtia_simplex))))	(((Manicaria_saccifera	(Podococcus_barteri	(Iriartea_deltoidea	((((((Pelagodoxa_henryana	Hydriastele_microspadix)	Kentiopsis_piersoniorum)	Dypsis_decaryi)	Dictyosperma_album)	Heterospathe_cagayanensis)	Veitchia_spiralis))))	((Orania_palindan	Burretiokentia_grandiflora)	Sclerosperma_profizianum))	((Elaeis_oleifera	Elaeis_guineensis)	(Bactris_major	Attalea_speciosa))))	((((Oenocarpus_minor	Prestoea_acuminata)	Chamaedorea_seifrizii)	Nypa_fruticans)	(Calamus_caryotoides	(Sabal_domingensis	Phoenix_dactylifera))))))	Kingia_australis);
((Geonoma_undata	(Podococcus_barteri	(Chamaedorea_seifrizii	((Pseudophoenix_vinifera	((Iriartea_deltoidea	(Oenocarpus_minor	Prestoea_acuminata))	((Reinhardtia_paiewonskiana	Reinhardtia_latisecta)	(Reinhardtia_gracilis	Reinhardtia_simplex))))	(((Oenocarpus_bataua	(Nypa_fruticans	(Calamus_caryotoides	(Sabal_domingensis	Phoenix_dactylifera))))	(((Manicaria_saccifera	((((((Hydriastele_microspadix	Kentiopsis_piersoniorum)	Dypsis_decaryi)	Dictyosperma_album)	Heterospathe_cagayanensis)	Veitchia_spiralis)	Pelagodoxa_henryana))	((Orania_palindan	Burretiokentia_grandiflora)	Sclerosperma_profizianum))	Roystonea_regia))	((Elaeis_oleifera	Elaeis_guineensis)	(Bactris_major	Attalea_speciosa)))))))	Kingia_australis);
((Geonoma_undata	(Phoenix_dactylifera	(((((Manicaria_saccifera	((Chamaedorea_seifrizii	Podococcus_barteri)	(Iriartea_deltoidea	(Oenocarpus_minor	Prestoea_acuminata))))	(((Nypa_fruticans	((Elaeis_oleifera	Elaeis_guineensis)	(Bactris_major	Attalea_speciosa)))	(Pseudophoenix_vinifera	((Reinhardtia_paiewonskiana	Reinhardtia_latisecta)	(Reinhardtia_gracilis	Reinhardtia_simplex))))	(Roystonea_regia	(((((((Pelagodoxa_henryana	Hydriastele_microspadix)	Dictyosperma_album)	Kentiopsis_piersoniorum)	Dypsis_decaryi)	Heterospathe_cagayanensis)	Veitchia_spiralis)	((Orania_palindan	Burretiokentia_grandiflora)	Sclerosperma_profizianum)))))	Oenocarpus_bataua)	Calamus_caryotoides)	Sabal_domingensis)))	Kingia_australis);
((Geonoma_undata	((Oenocarpus_bataua	(((((Elaeis_oleifera	Elaeis_guineensis)	(Bactris_major	Attalea_speciosa))	(Pseudophoenix_vinifera	((Reinhardtia_paiewonskiana	Reinhardtia_latisecta)	(Reinhardtia_gracilis	Reinhardtia_simplex))))	((Pelagodoxa_henryana	Roystonea_regia)	((Heterospathe_cagayanensis	(Veitchia_spiralis	(((Hydriastele_microspadix	Kentiopsis_piersoniorum)	Dypsis_decaryi)	Dictyosperma_album)))	(((Orania_palindan	Burretiokentia_grandiflora)	Sclerosperma_profizianum)	(Manicaria_saccifera	(((Prestoea_acuminata	Oenocarpus_minor)	Iriartea_deltoidea)	Podococcus_barteri))))))	(Nypa_fruticans	(Calamus_caryotoides	(Phoenix_dactylifera	Sabal_domingensis)))))	Chamaedorea_seifrizii))	Kingia_australis);
((Geonoma_undata	(Podococcus_barteri	((Orania_palindan	Burretiokentia_grandiflora)	(Sclerosperma_profizianum	((((Manicaria_saccifera	(((Chamaedorea_seifrizii	Nypa_fruticans)	(Calamus_caryotoides	(Phoenix_dactylifera	Sabal_domingensis)))	((Prestoea_acuminata	Oenocarpus_minor)	Oenocarpus_bataua)))	(((Elaeis_oleifera	Elaeis_guineensis)	(Bactris_major	Attalea_speciosa))	(Pseudophoenix_vinifera	((Reinhardtia_paiewonskiana	Reinhardtia_latisecta)	(Reinhardtia_gracilis	Reinhardtia_simplex)))))	Roystonea_regia)	((Heterospathe_cagayanensis	(Pelagodoxa_henryana	Iriartea_deltoidea))	(Veitchia_spiralis	(Dypsis_decaryi	(Hydriastele_microspadix	(Dictyosperma_album	Kentiopsis_piersoniorum))))))))))	Kingia_australis);
((Geonoma_undata	(Burretiokentia_grandiflora	(((Sclerosperma_profizianum	Podococcus_barteri)	(((((Iriartea_deltoidea	(((Calamus_caryotoides	(Phoenix_dactylifera	Sabal_domingensis))	Chamaedorea_seifrizii)	((Prestoea_acuminata	Oenocarpus_minor)	Oenocarpus_bataua)))	(((Elaeis_oleifera	Elaeis_guineensis)	(Bactris_major	Attalea_speciosa))	((Pseudophoenix_vinifera	((Reinhardtia_paiewonskiana	Reinhardtia_latisecta)	(Reinhardtia_gracilis	Reinhardtia_simplex)))	Nypa_fruticans)))	(Pelagodoxa_henryana	Roystonea_regia))	(Veitchia_spiralis	(Heterospathe_cagayanensis	(Dictyosperma_album	((Dypsis_decaryi	Kentiopsis_piersoniorum)	Hydriastele_microspadix)))))	Manicaria_saccifera))	Orania_palindan)))	Kingia_australis);
((Geonoma_undata	(Podococcus_barteri	(Manicaria_saccifera	(((Orania_palindan	Burretiokentia_grandiflora)	Sclerosperma_profizianum)	(((((Reinhardtia_paiewonskiana	Reinhardtia_latisecta)	(Reinhardtia_gracilis	Reinhardtia_simplex))	(((Elaeis_oleifera	Elaeis_guineensis)	(Bactris_major	Attalea_speciosa))	Pseudophoenix_vinifera))	(Roystonea_regia	(((Iriartea_deltoidea	(Prestoea_acuminata	Oenocarpus_minor))	Chamaedorea_seifrizii)	(Oenocarpus_bataua	(Nypa_fruticans	(Calamus_caryotoides	(Phoenix_dactylifera	Sabal_domingensis)))))))	(Veitchia_spiralis	(Heterospathe_cagayanensis	(Dictyosperma_album	((Dypsis_decaryi	Kentiopsis_piersoniorum)	(Pelagodoxa_henryana	Hydriastele_microspadix))))))))))	Kingia_australis);
((Geonoma_undata	(Chamaedorea_seifrizii	((Oenocarpus_bataua	((Nypa_fruticans	(Calamus_caryotoides	(Phoenix_dactylifera	Sabal_domingensis)))	(((Veitchia_spiralis	(Heterospathe_cagayanensis	(((Dictyosperma_album	(Pelagodoxa_henryana	Hydriastele_microspadix))	Kentiopsis_piersoniorum)	Dypsis_decaryi)))	(Manicaria_saccifera	((Podococcus_barteri	(Orania_palindan	Burretiokentia_grandiflora))	Sclerosperma_profizianum)))	((((Elaeis_oleifera	Elaeis_guineensis)	(Bactris_major	Attalea_speciosa))	Pseudophoenix_vinifera)	(((Reinhardtia_paiewonskiana	Reinhardtia_latisecta)	(Reinhardtia_gracilis	Reinhardtia_simplex))	Roystonea_regia)))))	(Iriartea_deltoidea	(Prestoea_acuminata	Oenocarpus_minor)))))	Kingia_australis);
(((Burretiokentia_grandiflora	(Orania_palindan	(((Manicaria_saccifera	(Oenocarpus_bataua	(Dictyosperma_album	((Heterospathe_cagayanensis	(Dypsis_decaryi	((Hydriastele_microspadix	Pelagodoxa_henryana)	Kentiopsis_piersoniorum)))	Veitchia_spiralis))))	(((((Reinhardtia_latisecta	Reinhardtia_paiewonskiana)	Reinhardtia_gracilis)	Reinhardtia_simplex)	(Nypa_fruticans	((Elaeis_guineensis	Elaeis_oleifera)	(Bactris_major	(Calamus_caryotoides	Attalea_speciosa)))))	(((Chamaedorea_seifrizii	(Podococcus_barteri	(Iriartea_deltoidea	(Prestoea_acuminata	Oenocarpus_minor))))	(Phoenix_dactylifera	Sabal_domingensis))	(Pseudophoenix_vinifera	Roystonea_regia))))	Sclerosperma_profizianum)))	Geonoma_undata)	Kingia_australis);
((((Calamus_caryotoides	(Phoenix_dactylifera	Sabal_domingensis))	((((Nypa_fruticans	Roystonea_regia)	(Oenocarpus_bataua	((Sclerosperma_profizianum	(Burretiokentia_grandiflora	Orania_palindan))	(Manicaria_saccifera	((Heterospathe_cagayanensis	(Dictyosperma_album	(Dypsis_decaryi	(Hydriastele_microspadix	Kentiopsis_piersoniorum))))	Veitchia_spiralis)))))	((Elaeis_guineensis	Elaeis_oleifera)	(Bactris_major	Attalea_speciosa)))	((Pseudophoenix_vinifera	(((Reinhardtia_latisecta	Reinhardtia_paiewonskiana)	(Reinhardtia_gracilis	Reinhardtia_simplex))	(Pelagodoxa_henryana	(Iriartea_deltoidea	(Prestoea_acuminata	Oenocarpus_minor)))))	(Podococcus_barteri	Chamaedorea_seifrizii))))	Geonoma_undata)	Kingia_australis);
(((Bactris_major	((Pelagodoxa_henryana	Attalea_speciosa)	(((((Roystonea_regia	((Oenocarpus_bataua	((Sclerosperma_profizianum	(Burretiokentia_grandiflora	Orania_palindan))	(Veitchia_spiralis	(((Dypsis_decaryi	((Iriartea_deltoidea	Hydriastele_microspadix)	Kentiopsis_piersoniorum))	Heterospathe_cagayanensis)	Dictyosperma_album))))	(Podococcus_barteri	Manicaria_saccifera)))	(Nypa_fruticans	(Sabal_domingensis	(Calamus_caryotoides	Phoenix_dactylifera))))	(Pseudophoenix_vinifera	(((Reinhardtia_latisecta	Reinhardtia_paiewonskiana)	(Reinhardtia_gracilis	Reinhardtia_simplex))	(Prestoea_acuminata	Oenocarpus_minor))))	Chamaedorea_seifrizii)	(Elaeis_guineensis	Elaeis_oleifera))))	Geonoma_undata)	Kingia_australis);
(((Burretiokentia_grandiflora	(Orania_palindan	(((((Oenocarpus_bataua	(Veitchia_spiralis	((Iriartea_deltoidea	Heterospathe_cagayanensis)	(((Dictyosperma_album	Dypsis_decaryi)	Kentiopsis_piersoniorum)	Hydriastele_microspadix))))	Manicaria_saccifera)	((Elaeis_guineensis	Elaeis_oleifera)	(Bactris_major	Attalea_speciosa)))	(((Roystonea_regia	((Reinhardtia_gracilis	Reinhardtia_simplex)	(Reinhardtia_paiewonskiana	Reinhardtia_latisecta)))	Pseudophoenix_vinifera)	((((Sabal_domingensis	Phoenix_dactylifera)	Calamus_caryotoides)	Nypa_fruticans)	(((Pelagodoxa_henryana	Prestoea_acuminata)	Oenocarpus_minor)	Chamaedorea_seifrizii))))	(Podococcus_barteri	Sclerosperma_profizianum))))	Geonoma_undata)	Kingia_australis);
(((Chamaedorea_seifrizii	((((((((Podococcus_barteri	Sclerosperma_profizianum)	(Burretiokentia_grandiflora	Orania_palindan))	((Veitchia_spiralis	((((Dypsis_decaryi	Kentiopsis_piersoniorum)	Hydriastele_microspadix)	Dictyosperma_album)	Heterospathe_cagayanensis))	(Calamus_caryotoides	Manicaria_saccifera)))	((Elaeis_guineensis	Elaeis_oleifera)	(Bactris_major	Attalea_speciosa)))	(((Pelagodoxa_henryana	Roystonea_regia)	((Reinhardtia_gracilis	Reinhardtia_simplex)	(Reinhardtia_paiewonskiana	Reinhardtia_latisecta)))	Pseudophoenix_vinifera))	((Sabal_domingensis	Phoenix_dactylifera)	Nypa_fruticans))	Oenocarpus_bataua)	(Iriartea_deltoidea	(Prestoea_acuminata	Oenocarpus_minor))))	Geonoma_undata)	Kingia_australis);
(((Burretiokentia_grandiflora	(Orania_palindan	(((((Veitchia_spiralis	((((Dypsis_decaryi	Kentiopsis_piersoniorum)	Hydriastele_microspadix)	Dictyosperma_album)	Heterospathe_cagayanensis))	((Iriartea_deltoidea	Podococcus_barteri)	Manicaria_saccifera))	((Chamaedorea_seifrizii	(((Prestoea_acuminata	Oenocarpus_minor)	Oenocarpus_bataua)	(Calamus_caryotoides	(Sabal_domingensis	Phoenix_dactylifera))))	(((Nypa_fruticans	((Elaeis_guineensis	Elaeis_oleifera)	(Bactris_major	Attalea_speciosa)))	(Pseudophoenix_vinifera	((Reinhardtia_gracilis	Reinhardtia_simplex)	(Reinhardtia_paiewonskiana	Reinhardtia_latisecta))))	Roystonea_regia)))	Sclerosperma_profizianum)	Pelagodoxa_henryana)))	Geonoma_undata)	Kingia_australis);
(((Chamaedorea_seifrizii	(((Pseudophoenix_vinifera	Roystonea_regia)	((((Iriartea_deltoidea	Sclerosperma_profizianum)	(Burretiokentia_grandiflora	Orania_palindan))	((Heterospathe_cagayanensis	(Veitchia_spiralis	(((Dypsis_decaryi	Kentiopsis_piersoniorum)	Hydriastele_microspadix)	Dictyosperma_album)))	(Oenocarpus_bataua	Manicaria_saccifera)))	((Elaeis_guineensis	Elaeis_oleifera)	((Calamus_caryotoides	Bactris_major)	(Pelagodoxa_henryana	Attalea_speciosa)))))	(Podococcus_barteri	((Nypa_fruticans	(Sabal_domingensis	Phoenix_dactylifera))	((Prestoea_acuminata	Oenocarpus_minor)	((Reinhardtia_gracilis	Reinhardtia_simplex)	(Reinhardtia_paiewonskiana	Reinhardtia_latisecta)))))))	Geonoma_undata)	Kingia_australis);
((((Oenocarpus_bataua	((Iriartea_deltoidea	(Prestoea_acuminata	Oenocarpus_minor))	Chamaedorea_seifrizii))	((Nypa_fruticans	(Sabal_domingensis	Phoenix_dactylifera))	((Roystonea_regia	((Sclerosperma_profizianum	(Burretiokentia_grandiflora	Orania_palindan))	((Heterospathe_cagayanensis	(Veitchia_spiralis	(Pelagodoxa_henryana	(((Dypsis_decaryi	Kentiopsis_piersoniorum)	Hydriastele_microspadix)	Dictyosperma_album))))	(Podococcus_barteri	(Calamus_caryotoides	Manicaria_saccifera)))))	((((Reinhardtia_gracilis	Reinhardtia_simplex)	(Reinhardtia_paiewonskiana	Reinhardtia_latisecta))	Pseudophoenix_vinifera)	((Elaeis_guineensis	Elaeis_oleifera)	(Bactris_major	Attalea_speciosa))))))	Geonoma_undata)	Kingia_australis);
(((Oenocarpus_bataua	((Prestoea_acuminata	Oenocarpus_minor)	((((((((Reinhardtia_gracilis	Reinhardtia_simplex)	(Reinhardtia_paiewonskiana	Reinhardtia_latisecta))	Pseudophoenix_vinifera)	((Elaeis_guineensis	Elaeis_oleifera)	(Bactris_major	Attalea_speciosa)))	((Manicaria_saccifera	((Podococcus_barteri	Sclerosperma_profizianum)	(Burretiokentia_grandiflora	Orania_palindan)))	((((Dypsis_decaryi	(Pelagodoxa_henryana	Kentiopsis_piersoniorum))	Hydriastele_microspadix)	Dictyosperma_album)	(Veitchia_spiralis	(Iriartea_deltoidea	Heterospathe_cagayanensis)))))	Roystonea_regia)	(Calamus_caryotoides	(Nypa_fruticans	(Sabal_domingensis	Phoenix_dactylifera))))	Chamaedorea_seifrizii)))	Geonoma_undata)	Kingia_australis);
((((Elaeis_guineensis	Elaeis_oleifera)	((Bactris_major	Attalea_speciosa)	(((((Podococcus_barteri	((Kentiopsis_piersoniorum	Iriartea_deltoidea)	Manicaria_saccifera))	((((Pelagodoxa_henryana	Hydriastele_microspadix)	Dypsis_decaryi)	Dictyosperma_album)	(Heterospathe_cagayanensis	Veitchia_spiralis)))	(Sclerosperma_profizianum	(Burretiokentia_grandiflora	Orania_palindan)))	(Roystonea_regia	((Calamus_caryotoides	(Nypa_fruticans	(Sabal_domingensis	Phoenix_dactylifera)))	((Chamaedorea_seifrizii	(Prestoea_acuminata	Oenocarpus_minor))	Oenocarpus_bataua))))	(((Reinhardtia_gracilis	Reinhardtia_simplex)	(Reinhardtia_paiewonskiana	Reinhardtia_latisecta))	Pseudophoenix_vinifera))))	Geonoma_undata)	Kingia_australis);
((((Chamaedorea_seifrizii	(Oenocarpus_bataua	((Roystonea_regia	(((Manicaria_saccifera	(Veitchia_spiralis	((Pelagodoxa_henryana	Heterospathe_cagayanensis)	(Dictyosperma_album	(Hydriastele_microspadix	(Kentiopsis_piersoniorum	Dypsis_decaryi))))))	(Sclerosperma_profizianum	(Burretiokentia_grandiflora	Orania_palindan)))	(((Attalea_speciosa	Bactris_major)	(Elaeis_guineensis	Elaeis_oleifera))	(((Reinhardtia_paiewonskiana	Reinhardtia_latisecta)	(Reinhardtia_gracilis	Reinhardtia_simplex))	Pseudophoenix_vinifera))))	((Sabal_domingensis	(Calamus_caryotoides	Phoenix_dactylifera))	Nypa_fruticans))))	((Iriartea_deltoidea	(Prestoea_acuminata	Oenocarpus_minor))	Podococcus_barteri))	Geonoma_undata)	Kingia_australis);
((((Chamaedorea_seifrizii	(Oenocarpus_bataua	(((Manicaria_saccifera	(((Iriartea_deltoidea	Sclerosperma_profizianum)	(Burretiokentia_grandiflora	Orania_palindan))	(Veitchia_spiralis	(Heterospathe_cagayanensis	(Dictyosperma_album	(Dypsis_decaryi	(Hydriastele_microspadix	(Pelagodoxa_henryana	Kentiopsis_piersoniorum))))))))	((((Attalea_speciosa	Bactris_major)	(Elaeis_guineensis	Elaeis_oleifera))	(((Reinhardtia_paiewonskiana	Reinhardtia_latisecta)	(Reinhardtia_gracilis	Reinhardtia_simplex))	Pseudophoenix_vinifera))	Roystonea_regia))	((Calamus_caryotoides	(Phoenix_dactylifera	Sabal_domingensis))	Nypa_fruticans))))	((Prestoea_acuminata	Oenocarpus_minor)	Podococcus_barteri))	Geonoma_undata)	Kingia_australis);
((((Chamaedorea_seifrizii	((Reinhardtia_simplex	((Reinhardtia_paiewonskiana	Reinhardtia_latisecta)	Reinhardtia_gracilis))	(((Pseudophoenix_vinifera	(((Prestoea_acuminata	Oenocarpus_minor)	Oenocarpus_bataua)	((Phoenix_dactylifera	Sabal_domingensis)	Nypa_fruticans)))	(((Manicaria_saccifera	(Veitchia_spiralis	(Heterospathe_cagayanensis	(Dictyosperma_album	(Dypsis_decaryi	(Hydriastele_microspadix	(Pelagodoxa_henryana	Kentiopsis_piersoniorum)))))))	(Sclerosperma_profizianum	(Burretiokentia_grandiflora	Orania_palindan)))	((Attalea_speciosa	(Calamus_caryotoides	Bactris_major))	(Elaeis_guineensis	Elaeis_oleifera))))	Roystonea_regia)))	(Iriartea_deltoidea	Podococcus_barteri))	Geonoma_undata)	Kingia_australis);
(((((Iriartea_deltoidea	(((((((Sclerosperma_profizianum	(Burretiokentia_grandiflora	Orania_palindan))	Manicaria_saccifera)	((Heterospathe_cagayanensis	Pelagodoxa_henryana)	(Veitchia_spiralis	(((Dictyosperma_album	Hydriastele_microspadix)	Kentiopsis_piersoniorum)	Dypsis_decaryi))))	(Sabal_domingensis	Roystonea_regia))	((Nypa_fruticans	((Attalea_speciosa	Bactris_major)	(Elaeis_guineensis	Elaeis_oleifera)))	(Pseudophoenix_vinifera	((Reinhardtia_latisecta	(Reinhardtia_gracilis	Reinhardtia_simplex))	Reinhardtia_paiewonskiana))))	((Calamus_caryotoides	Phoenix_dactylifera)	Oenocarpus_bataua))	(Prestoea_acuminata	Oenocarpus_minor)))	Chamaedorea_seifrizii)	Podococcus_barteri)	Geonoma_undata)	Kingia_australis);
((((Prestoea_acuminata	Oenocarpus_minor)	((Chamaedorea_seifrizii	(((((((Attalea_speciosa	Bactris_major)	(Elaeis_guineensis	Elaeis_oleifera))	(((Veitchia_spiralis	(((Iriartea_deltoidea	Pelagodoxa_henryana)	Hydriastele_microspadix)	(Dypsis_decaryi	(Kentiopsis_piersoniorum	Heterospathe_cagayanensis))))	Dictyosperma_album)	(Podococcus_barteri	((Sclerosperma_profizianum	(Burretiokentia_grandiflora	Orania_palindan))	Manicaria_saccifera))))	Pseudophoenix_vinifera)	(((Reinhardtia_gracilis	Reinhardtia_simplex)	(Reinhardtia_paiewonskiana	Reinhardtia_latisecta))	Roystonea_regia))	(Sabal_domingensis	(Calamus_caryotoides	Phoenix_dactylifera)))	Nypa_fruticans))	Oenocarpus_bataua))	Geonoma_undata)	Kingia_australis);
((((Roystonea_regia	((((Reinhardtia_gracilis	Reinhardtia_simplex)	(Reinhardtia_paiewonskiana	Reinhardtia_latisecta))	((Veitchia_spiralis	((Dictyosperma_album	((Iriartea_deltoidea	Kentiopsis_piersoniorum)	(Dypsis_decaryi	(Pelagodoxa_henryana	Hydriastele_microspadix))))	Heterospathe_cagayanensis))	((Podococcus_barteri	Manicaria_saccifera)	(Sclerosperma_profizianum	(Burretiokentia_grandiflora	Orania_palindan)))))	((Phoenix_dactylifera	Nypa_fruticans)	(Sabal_domingensis	((Chamaedorea_seifrizii	(Prestoea_acuminata	Oenocarpus_minor))	Oenocarpus_bataua)))))	((Pseudophoenix_vinifera	((Calamus_caryotoides	Attalea_speciosa)	Bactris_major))	(Elaeis_guineensis	Elaeis_oleifera)))	Geonoma_undata)	Kingia_australis);
(((((((Attalea_speciosa	Bactris_major)	(Elaeis_guineensis	Elaeis_oleifera))	((((Sclerosperma_profizianum	(Pelagodoxa_henryana	(Burretiokentia_grandiflora	Orania_palindan)))	(Veitchia_spiralis	((Dictyosperma_album	(Dypsis_decaryi	(Hydriastele_microspadix	Kentiopsis_piersoniorum)))	Heterospathe_cagayanensis)))	Manicaria_saccifera)	(Oenocarpus_bataua	Roystonea_regia)))	((Pseudophoenix_vinifera	(Reinhardtia_gracilis	(Reinhardtia_simplex	(Reinhardtia_paiewonskiana	Reinhardtia_latisecta))))	(Nypa_fruticans	(Calamus_caryotoides	(Sabal_domingensis	Phoenix_dactylifera)))))	(((Iriartea_deltoidea	(Prestoea_acuminata	Oenocarpus_minor))	Podococcus_barteri)	Chamaedorea_seifrizii))	Geonoma_undata)	Kingia_australis);
(((Burretiokentia_grandiflora	(Orania_palindan	((Manicaria_saccifera	((((Dictyosperma_album	Veitchia_spiralis)	((Dypsis_decaryi	((Iriartea_deltoidea	Hydriastele_microspadix)	Kentiopsis_piersoniorum))	Heterospathe_cagayanensis))	(Roystonea_regia	(((Chamaedorea_seifrizii	((Pelagodoxa_henryana	Oenocarpus_bataua)	(Nypa_fruticans	(Calamus_caryotoides	(Sabal_domingensis	Phoenix_dactylifera)))))	((Reinhardtia_gracilis	(Reinhardtia_simplex	(Reinhardtia_paiewonskiana	Reinhardtia_latisecta)))	(Prestoea_acuminata	Oenocarpus_minor)))	(Pseudophoenix_vinifera	((Attalea_speciosa	Bactris_major)	(Elaeis_guineensis	Elaeis_oleifera))))))	Podococcus_barteri))	Sclerosperma_profizianum)))	Geonoma_undata)	Kingia_australis);
(((Burretiokentia_grandiflora	(Orania_palindan	(((Podococcus_barteri	Manicaria_saccifera)	((((Dictyosperma_album	((Dypsis_decaryi	Kentiopsis_piersoniorum)	Hydriastele_microspadix))	Pelagodoxa_henryana)	(Veitchia_spiralis	Heterospathe_cagayanensis))	(((Nypa_fruticans	(Sabal_domingensis	Phoenix_dactylifera))	Oenocarpus_bataua)	(Roystonea_regia	((((Reinhardtia_paiewonskiana	Reinhardtia_latisecta)	(Reinhardtia_gracilis	Reinhardtia_simplex))	Pseudophoenix_vinifera)	(((Iriartea_deltoidea	(Prestoea_acuminata	Oenocarpus_minor))	Chamaedorea_seifrizii)	((Attalea_speciosa	(Calamus_caryotoides	Bactris_major))	(Elaeis_guineensis	Elaeis_oleifera))))))))	Sclerosperma_profizianum)))	Geonoma_undata)	Kingia_australis);
(((Burretiokentia_grandiflora	(Orania_palindan	((((Kentiopsis_piersoniorum	Manicaria_saccifera)	((Pelagodoxa_henryana	Heterospathe_cagayanensis)	((Calamus_caryotoides	Dictyosperma_album)	(Veitchia_spiralis	(Dypsis_decaryi	(Iriartea_deltoidea	Hydriastele_microspadix))))))	(((Oenocarpus_bataua	((Podococcus_barteri	(Prestoea_acuminata	Oenocarpus_minor))	Chamaedorea_seifrizii))	((Sabal_domingensis	Phoenix_dactylifera)	Nypa_fruticans))	((((Attalea_speciosa	Bactris_major)	(Elaeis_guineensis	Elaeis_oleifera))	((Reinhardtia_paiewonskiana	(Reinhardtia_latisecta	(Reinhardtia_gracilis	Reinhardtia_simplex)))	Pseudophoenix_vinifera))	Roystonea_regia)))	Sclerosperma_profizianum)))	Geonoma_undata)	Kingia_australis);
((Geonoma_undata	(Oenocarpus_bataua	((((((Podococcus_barteri	(Iriartea_deltoidea	(Oenocarpus_minor	Prestoea_acuminata)))	Chamaedorea_seifrizii)	((((Attalea_speciosa	Bactris_major)	(Elaeis_guineensis	Elaeis_oleifera))	Pseudophoenix_vinifera)	((Reinhardtia_gracilis	Reinhardtia_simplex)	(Reinhardtia_paiewonskiana	Reinhardtia_latisecta))))	((Sclerosperma_profizianum	(Burretiokentia_grandiflora	Orania_palindan))	(Manicaria_saccifera	((Heterospathe_cagayanensis	((Dypsis_decaryi	((Pelagodoxa_henryana	Hydriastele_microspadix)	Kentiopsis_piersoniorum))	Dictyosperma_album))	Veitchia_spiralis))))	Roystonea_regia)	(Nypa_fruticans	((Phoenix_dactylifera	Sabal_domingensis)	Calamus_caryotoides)))))	Kingia_australis);
((Geonoma_undata	((Elaeis_guineensis	Elaeis_oleifera)	(((Pseudophoenix_vinifera	((Reinhardtia_gracilis	Reinhardtia_simplex)	(Reinhardtia_paiewonskiana	Reinhardtia_latisecta)))	((((Oenocarpus_bataua	((Podococcus_barteri	(Iriartea_deltoidea	(Oenocarpus_minor	Prestoea_acuminata)))	Chamaedorea_seifrizii))	(Nypa_fruticans	(Phoenix_dactylifera	Sabal_domingensis)))	((Sclerosperma_profizianum	(Pelagodoxa_henryana	(Burretiokentia_grandiflora	Orania_palindan)))	((Calamus_caryotoides	Manicaria_saccifera)	(Veitchia_spiralis	(Heterospathe_cagayanensis	((Dypsis_decaryi	(Kentiopsis_piersoniorum	Dictyosperma_album))	Hydriastele_microspadix))))))	Roystonea_regia))	(Attalea_speciosa	Bactris_major))))	Kingia_australis);
((Geonoma_undata	(Podococcus_barteri	((Chamaedorea_seifrizii	(((Nypa_fruticans	((Calamus_caryotoides	Phoenix_dactylifera)	Sabal_domingensis))	(((Sclerosperma_profizianum	(Burretiokentia_grandiflora	Orania_palindan))	(Manicaria_saccifera	(Veitchia_spiralis	(Heterospathe_cagayanensis	((Dypsis_decaryi	(Kentiopsis_piersoniorum	Dictyosperma_album))	Hydriastele_microspadix)))))	(Roystonea_regia	(((Elaeis_guineensis	Elaeis_oleifera)	(Attalea_speciosa	Bactris_major))	(Pseudophoenix_vinifera	(Reinhardtia_gracilis	(Reinhardtia_paiewonskiana	(Reinhardtia_latisecta	Reinhardtia_simplex))))))))	(Pelagodoxa_henryana	Oenocarpus_bataua)))	(Iriartea_deltoidea	(Oenocarpus_minor	Prestoea_acuminata)))))	Kingia_australis);
((Geonoma_undata	(((Elaeis_guineensis	Elaeis_oleifera)	(Attalea_speciosa	Bactris_major))	(((Pseudophoenix_vinifera	(Reinhardtia_paiewonskiana	((Reinhardtia_latisecta	Reinhardtia_simplex)	Reinhardtia_gracilis)))	((((Iriartea_deltoidea	(Oenocarpus_minor	Prestoea_acuminata))	(Pelagodoxa_henryana	Oenocarpus_bataua))	((Phoenix_dactylifera	Sabal_domingensis)	(Calamus_caryotoides	Nypa_fruticans)))	(Roystonea_regia	(((Podococcus_barteri	Sclerosperma_profizianum)	Manicaria_saccifera)	((Burretiokentia_grandiflora	Orania_palindan)	(Veitchia_spiralis	((Kentiopsis_piersoniorum	Heterospathe_cagayanensis)	(Dypsis_decaryi	(Dictyosperma_album	Hydriastele_microspadix)))))))))	Chamaedorea_seifrizii)))	Kingia_australis);
((Geonoma_undata	(Burretiokentia_grandiflora	(Orania_palindan	(((Kentiopsis_piersoniorum	((Veitchia_spiralis	(Pelagodoxa_henryana	(Hydriastele_microspadix	Heterospathe_cagayanensis)))	(Dypsis_decaryi	Dictyosperma_album)))	(((((Reinhardtia_latisecta	Reinhardtia_paiewonskiana)	(Reinhardtia_simplex	Reinhardtia_gracilis))	((Elaeis_guineensis	Elaeis_oleifera)	(Attalea_speciosa	Bactris_major)))	((((Chamaedorea_seifrizii	(Podococcus_barteri	(Iriartea_deltoidea	(Oenocarpus_minor	Prestoea_acuminata))))	Oenocarpus_bataua)	(Nypa_fruticans	((Phoenix_dactylifera	Sabal_domingensis)	Calamus_caryotoides)))	(Pseudophoenix_vinifera	Roystonea_regia)))	Manicaria_saccifera))	Sclerosperma_profizianum))))	Kingia_australis);
((Geonoma_undata	(((Elaeis_guineensis	Elaeis_oleifera)	(Attalea_speciosa	Bactris_major))	((((Chamaedorea_seifrizii	((Oenocarpus_minor	Prestoea_acuminata)	Oenocarpus_bataua))	(Nypa_fruticans	((Phoenix_dactylifera	Sabal_domingensis)	Calamus_caryotoides)))	(Roystonea_regia	((Reinhardtia_latisecta	Reinhardtia_paiewonskiana)	(Reinhardtia_simplex	Reinhardtia_gracilis))))	((((Burretiokentia_grandiflora	Orania_palindan)	(Podococcus_barteri	Sclerosperma_profizianum))	(((Veitchia_spiralis	Dictyosperma_album)	((Dypsis_decaryi	((Kentiopsis_piersoniorum	Pelagodoxa_henryana)	Hydriastele_microspadix))	(Iriartea_deltoidea	Heterospathe_cagayanensis)))	Manicaria_saccifera))	Pseudophoenix_vinifera))))	Kingia_australis);
((Geonoma_undata	(Phoenix_dactylifera	(Sabal_domingensis	((((Roystonea_regia	(Chamaedorea_seifrizii	((Pseudophoenix_vinifera	(Reinhardtia_gracilis	((Reinhardtia_latisecta	Reinhardtia_paiewonskiana)	Reinhardtia_simplex)))	((Elaeis_guineensis	Elaeis_oleifera)	(Attalea_speciosa	Bactris_major)))))	((Podococcus_barteri	((Burretiokentia_grandiflora	Orania_palindan)	Sclerosperma_profizianum))	(((Pelagodoxa_henryana	Iriartea_deltoidea)	((Heterospathe_cagayanensis	Veitchia_spiralis)	(Dictyosperma_album	(Dypsis_decaryi	(Kentiopsis_piersoniorum	Hydriastele_microspadix)))))	(Calamus_caryotoides	Manicaria_saccifera))))	((Oenocarpus_minor	Prestoea_acuminata)	Oenocarpus_bataua))	Nypa_fruticans))))	Kingia_australis);
((Geonoma_undata	(Burretiokentia_grandiflora	(Orania_palindan	(Podococcus_barteri	(Sclerosperma_profizianum	((((Heterospathe_cagayanensis	Veitchia_spiralis)	(Dictyosperma_album	(Dypsis_decaryi	(Kentiopsis_piersoniorum	Hydriastele_microspadix))))	((Pseudophoenix_vinifera	Roystonea_regia)	(((Oenocarpus_bataua	(((Iriartea_deltoidea	(Oenocarpus_minor	Prestoea_acuminata))	Chamaedorea_seifrizii)	(Calamus_caryotoides	(Nypa_fruticans	(Phoenix_dactylifera	Sabal_domingensis)))))	Pelagodoxa_henryana)	(((Elaeis_guineensis	Elaeis_oleifera)	(Attalea_speciosa	Bactris_major))	((Reinhardtia_latisecta	(Reinhardtia_simplex	Reinhardtia_gracilis))	Reinhardtia_paiewonskiana)))))	Manicaria_saccifera))))))	Kingia_australis);
((Geonoma_undata	(Burretiokentia_grandiflora	(Orania_palindan	(((Roystonea_regia	((((Calamus_caryotoides	(Nypa_fruticans	(Phoenix_dactylifera	Sabal_domingensis)))	((Pelagodoxa_henryana	Oenocarpus_bataua)	(Oenocarpus_minor	Prestoea_acuminata)))	Chamaedorea_seifrizii)	(Pseudophoenix_vinifera	(((Elaeis_guineensis	Elaeis_oleifera)	(Attalea_speciosa	Bactris_major))	((Reinhardtia_simplex	Reinhardtia_gracilis)	(Reinhardtia_paiewonskiana	Reinhardtia_latisecta))))))	(Manicaria_saccifera	((Heterospathe_cagayanensis	Veitchia_spiralis)	(Dictyosperma_album	(((Iriartea_deltoidea	Hydriastele_microspadix)	Kentiopsis_piersoniorum)	Dypsis_decaryi)))))	(Podococcus_barteri	Sclerosperma_profizianum)))))	Kingia_australis);
((Geonoma_undata	(Burretiokentia_grandiflora	(Orania_palindan	((Manicaria_saccifera	((((Phoenix_dactylifera	Sabal_domingensis)	((Iriartea_deltoidea	Heterospathe_cagayanensis)	(Veitchia_spiralis	(Dypsis_decaryi	(((Pelagodoxa_henryana	Kentiopsis_piersoniorum)	Hydriastele_microspadix)	Dictyosperma_album)))))	((Oenocarpus_bataua	(Oenocarpus_minor	Prestoea_acuminata))	((Roystonea_regia	Calamus_caryotoides)	(Pseudophoenix_vinifera	((Nypa_fruticans	((Elaeis_guineensis	Elaeis_oleifera)	(Attalea_speciosa	Bactris_major)))	((Reinhardtia_simplex	Reinhardtia_gracilis)	(Reinhardtia_paiewonskiana	Reinhardtia_latisecta)))))))	Chamaedorea_seifrizii))	(Podococcus_barteri	Sclerosperma_profizianum)))))	Kingia_australis);
((Geonoma_undata	(((Bactris_major	Attalea_speciosa)	(Elaeis_guineensis	Elaeis_oleifera))	((Pseudophoenix_vinifera	((Reinhardtia_simplex	Reinhardtia_gracilis)	(Reinhardtia_latisecta	Reinhardtia_paiewonskiana)))	((((((Calamus_caryotoides	(Sabal_domingensis	Phoenix_dactylifera))	Nypa_fruticans)	((Orania_palindan	Burretiokentia_grandiflora)	Sclerosperma_profizianum))	Oenocarpus_bataua)	((Manicaria_saccifera	(((Kentiopsis_piersoniorum	(Dypsis_decaryi	(Hydriastele_microspadix	Dictyosperma_album)))	Heterospathe_cagayanensis)	Veitchia_spiralis))	(Pelagodoxa_henryana	Roystonea_regia)))	(((Iriartea_deltoidea	(Prestoea_acuminata	Oenocarpus_minor))	Podococcus_barteri)	Chamaedorea_seifrizii)))))	Kingia_australis);
((Geonoma_undata	(Burretiokentia_grandiflora	(((Podococcus_barteri	Sclerosperma_profizianum)	((Manicaria_saccifera	(Dictyosperma_album	(((((Iriartea_deltoidea	Hydriastele_microspadix)	Kentiopsis_piersoniorum)	Dypsis_decaryi)	Veitchia_spiralis)	(Pelagodoxa_henryana	Heterospathe_cagayanensis))))	(((((Prestoea_acuminata	Oenocarpus_minor)	Oenocarpus_bataua)	Chamaedorea_seifrizii)	((Calamus_caryotoides	(Sabal_domingensis	Phoenix_dactylifera))	Nypa_fruticans))	((Pseudophoenix_vinifera	Roystonea_regia)	(((Bactris_major	Attalea_speciosa)	(Elaeis_guineensis	Elaeis_oleifera))	((Reinhardtia_simplex	Reinhardtia_gracilis)	(Reinhardtia_latisecta	Reinhardtia_paiewonskiana)))))))	Orania_palindan)))	Kingia_australis);
((Geonoma_undata	((Reinhardtia_simplex	(Reinhardtia_gracilis	(Reinhardtia_latisecta	Reinhardtia_paiewonskiana)))	((((Roystonea_regia	(((Orania_palindan	Burretiokentia_grandiflora)	(Podococcus_barteri	Sclerosperma_profizianum))	(Manicaria_saccifera	(Veitchia_spiralis	((((Kentiopsis_piersoniorum	Heterospathe_cagayanensis)	Pelagodoxa_henryana)	Dypsis_decaryi)	(Dictyosperma_album	(Iriartea_deltoidea	Hydriastele_microspadix)))))))	((((Prestoea_acuminata	Oenocarpus_minor)	Oenocarpus_bataua)	Chamaedorea_seifrizii)	((Calamus_caryotoides	(Sabal_domingensis	Phoenix_dactylifera))	Nypa_fruticans)))	((Bactris_major	Attalea_speciosa)	(Elaeis_guineensis	Elaeis_oleifera)))	Pseudophoenix_vinifera)))	Kingia_australis);
((Geonoma_undata	(((Bactris_major	Attalea_speciosa)	(Elaeis_guineensis	Elaeis_oleifera))	((Pseudophoenix_vinifera	((Reinhardtia_latisecta	Reinhardtia_paiewonskiana)	(Reinhardtia_simplex	Reinhardtia_gracilis)))	(((Manicaria_saccifera	((Podococcus_barteri	Sclerosperma_profizianum)	((Orania_palindan	Burretiokentia_grandiflora)	(Veitchia_spiralis	(Heterospathe_cagayanensis	((Pelagodoxa_henryana	Iriartea_deltoidea)	(Hydriastele_microspadix	(Dypsis_decaryi	(Kentiopsis_piersoniorum	Dictyosperma_album)))))))))	((Nypa_fruticans	Roystonea_regia)	(((Prestoea_acuminata	Oenocarpus_minor)	Oenocarpus_bataua)	(Calamus_caryotoides	(Sabal_domingensis	Phoenix_dactylifera)))))	Chamaedorea_seifrizii))))	Kingia_australis);
((Geonoma_undata	(((Roystonea_regia	((((Veitchia_spiralis	(Heterospathe_cagayanensis	(Hydriastele_microspadix	(Dypsis_decaryi	((Pelagodoxa_henryana	Kentiopsis_piersoniorum)	Dictyosperma_album)))))	Manicaria_saccifera)	(Sclerosperma_profizianum	(Orania_palindan	Burretiokentia_grandiflora)))	(((Prestoea_acuminata	Oenocarpus_minor)	Oenocarpus_bataua)	(Nypa_fruticans	(Calamus_caryotoides	(Sabal_domingensis	Phoenix_dactylifera))))))	((Bactris_major	Attalea_speciosa)	(Elaeis_guineensis	Elaeis_oleifera)))	((Pseudophoenix_vinifera	(Reinhardtia_simplex	(Reinhardtia_gracilis	(Reinhardtia_latisecta	Reinhardtia_paiewonskiana))))	(Podococcus_barteri	(Chamaedorea_seifrizii	Iriartea_deltoidea)))))	Kingia_australis);
((Geonoma_undata	(Podococcus_barteri	((Chamaedorea_seifrizii	((Prestoea_acuminata	Oenocarpus_minor)	Iriartea_deltoidea))	(((Calamus_caryotoides	(Sabal_domingensis	Phoenix_dactylifera))	(Pelagodoxa_henryana	Oenocarpus_bataua))	(((((Reinhardtia_latisecta	Reinhardtia_paiewonskiana)	(Reinhardtia_simplex	Reinhardtia_gracilis))	((Pseudophoenix_vinifera	Nypa_fruticans)	(Attalea_speciosa	((Elaeis_guineensis	Elaeis_oleifera)	Bactris_major))))	Roystonea_regia)	(((Veitchia_spiralis	(Dictyosperma_album	(Heterospathe_cagayanensis	(Hydriastele_microspadix	(Dypsis_decaryi	Kentiopsis_piersoniorum)))))	Manicaria_saccifera)	(Sclerosperma_profizianum	(Orania_palindan	Burretiokentia_grandiflora))))))))	Kingia_australis);
((Geonoma_undata	(Burretiokentia_grandiflora	((((((Pseudophoenix_vinifera	((Reinhardtia_latisecta	Reinhardtia_paiewonskiana)	(Reinhardtia_simplex	Reinhardtia_gracilis)))	((Elaeis_guineensis	Elaeis_oleifera)	(Bactris_major	Attalea_speciosa)))	(Roystonea_regia	((Oenocarpus_bataua	((Calamus_caryotoides	(Nypa_fruticans	Phoenix_dactylifera))	Sabal_domingensis))	((Chamaedorea_seifrizii	Podococcus_barteri)	((Prestoea_acuminata	Oenocarpus_minor)	Iriartea_deltoidea)))))	(((Dictyosperma_album	(Hydriastele_microspadix	(Dypsis_decaryi	Kentiopsis_piersoniorum)))	(Veitchia_spiralis	(Heterospathe_cagayanensis	Pelagodoxa_henryana)))	Manicaria_saccifera))	Sclerosperma_profizianum)	Orania_palindan)))	Kingia_australis);
((Geonoma_undata	(Oenocarpus_bataua	((Nypa_fruticans	Phoenix_dactylifera)	(Sabal_domingensis	(((((((Hydriastele_microspadix	(Dypsis_decaryi	(Kentiopsis_piersoniorum	Dictyosperma_album)))	Veitchia_spiralis)	Heterospathe_cagayanensis)	(Calamus_caryotoides	Manicaria_saccifera))	(Sclerosperma_profizianum	(Pelagodoxa_henryana	(Orania_palindan	Burretiokentia_grandiflora))))	(((Chamaedorea_seifrizii	Podococcus_barteri)	((Prestoea_acuminata	Oenocarpus_minor)	Iriartea_deltoidea))	((Pseudophoenix_vinifera	((Reinhardtia_latisecta	Reinhardtia_paiewonskiana)	(Reinhardtia_simplex	Reinhardtia_gracilis)))	((Elaeis_guineensis	Elaeis_oleifera)	(Bactris_major	Attalea_speciosa)))))	Roystonea_regia)))))	Kingia_australis);
((Geonoma_undata	(Oenocarpus_bataua	((Chamaedorea_seifrizii	(Oenocarpus_minor	(Iriartea_deltoidea	Prestoea_acuminata)))	(((((Pseudophoenix_vinifera	((Reinhardtia_latisecta	Reinhardtia_paiewonskiana)	(Reinhardtia_simplex	Reinhardtia_gracilis)))	((Elaeis_guineensis	Elaeis_oleifera)	(Bactris_major	(Pelagodoxa_henryana	Attalea_speciosa))))	Roystonea_regia)	(((Orania_palindan	(Burretiokentia_grandiflora	((Heterospathe_cagayanensis	(Dypsis_decaryi	(Kentiopsis_piersoniorum	(Hydriastele_microspadix	Dictyosperma_album))))	Veitchia_spiralis)))	Sclerosperma_profizianum)	(Podococcus_barteri	Manicaria_saccifera)))	((Calamus_caryotoides	Nypa_fruticans)	(Phoenix_dactylifera	Sabal_domingensis))))))	Kingia_australis);
((Geonoma_undata	(Oenocarpus_bataua	((((((Heterospathe_cagayanensis	((Dictyosperma_album	Dypsis_decaryi)	((Hydriastele_microspadix	Pelagodoxa_henryana)	Kentiopsis_piersoniorum)))	Veitchia_spiralis)	((Burretiokentia_grandiflora	Orania_palindan)	Sclerosperma_profizianum))	(Roystonea_regia	((Pseudophoenix_vinifera	((Reinhardtia_latisecta	Reinhardtia_paiewonskiana)	(Reinhardtia_simplex	Reinhardtia_gracilis)))	((Elaeis_guineensis	Elaeis_oleifera)	(Bactris_major	Attalea_speciosa)))))	((((Oenocarpus_minor	Prestoea_acuminata)	Iriartea_deltoidea)	(Podococcus_barteri	Manicaria_saccifera))	Chamaedorea_seifrizii))	((Calamus_caryotoides	Nypa_fruticans)	(Phoenix_dactylifera	Sabal_domingensis)))))	Kingia_australis);
((((Orania_palindan	((((Roystonea_regia	((Nypa_fruticans	(Calamus_caryotoides	(Sabal_domingensis	Phoenix_dactylifera)))	(Oenocarpus_bataua	(Oenocarpus_minor	(Pelagodoxa_henryana	Prestoea_acuminata)))))	((Reinhardtia_gracilis	(Reinhardtia_simplex	(Reinhardtia_paiewonskiana	Reinhardtia_latisecta)))	(Chamaedorea_seifrizii	((Pseudophoenix_vinifera	(Bactris_major	Attalea_speciosa))	(Elaeis_oleifera	Elaeis_guineensis)))))	(((Iriartea_deltoidea	Veitchia_spiralis)	(((Heterospathe_cagayanensis	Kentiopsis_piersoniorum)	(Dypsis_decaryi	Hydriastele_microspadix))	Dictyosperma_album))	Manicaria_saccifera))	(Podococcus_barteri	Sclerosperma_profizianum)))	Burretiokentia_grandiflora)	Geonoma_undata)	Kingia_australis);
(((((Orania_palindan	((((((((Bactris_major	Attalea_speciosa)	(Elaeis_oleifera	Elaeis_guineensis))	Pseudophoenix_vinifera)	((Reinhardtia_gracilis	Reinhardtia_simplex)	(Reinhardtia_paiewonskiana	Reinhardtia_latisecta)))	(((Oenocarpus_bataua	(Oenocarpus_minor	Prestoea_acuminata))	(Sabal_domingensis	Phoenix_dactylifera))	(Nypa_fruticans	Chamaedorea_seifrizii)))	Roystonea_regia)	((Dypsis_decaryi	((((Hydriastele_microspadix	Iriartea_deltoidea)	Veitchia_spiralis)	(Calamus_caryotoides	Dictyosperma_album))	((Kentiopsis_piersoniorum	Pelagodoxa_henryana)	Heterospathe_cagayanensis)))	Manicaria_saccifera))	Sclerosperma_profizianum))	Podococcus_barteri)	Burretiokentia_grandiflora)	Geonoma_undata)	Kingia_australis);
(((((Chamaedorea_seifrizii	(Podococcus_barteri	((Iriartea_deltoidea	Oenocarpus_minor)	Prestoea_acuminata)))	((((Pelagodoxa_henryana	Roystonea_regia)	((((Bactris_major	Attalea_speciosa)	(Elaeis_oleifera	Elaeis_guineensis))	Pseudophoenix_vinifera)	((Reinhardtia_gracilis	Reinhardtia_simplex)	(Reinhardtia_paiewonskiana	Reinhardtia_latisecta))))	((((Heterospathe_cagayanensis	((Kentiopsis_piersoniorum	Dictyosperma_album)	(Hydriastele_microspadix	Dypsis_decaryi)))	Veitchia_spiralis)	Manicaria_saccifera)	(Sclerosperma_profizianum	(Burretiokentia_grandiflora	Orania_palindan))))	(Calamus_caryotoides	(Nypa_fruticans	(Sabal_domingensis	Phoenix_dactylifera)))))	Oenocarpus_bataua)	Geonoma_undata)	Kingia_australis);
(((Burretiokentia_grandiflora	(Orania_palindan	((((Nypa_fruticans	((Sabal_domingensis	Phoenix_dactylifera)	Calamus_caryotoides))	(Chamaedorea_seifrizii	((Oenocarpus_minor	(Pelagodoxa_henryana	Prestoea_acuminata))	Oenocarpus_bataua)))	((Pseudophoenix_vinifera	((Reinhardtia_paiewonskiana	Iriartea_deltoidea)	((Reinhardtia_gracilis	Reinhardtia_simplex)	Reinhardtia_latisecta)))	(((((Heterospathe_cagayanensis	(Dictyosperma_album	((Kentiopsis_piersoniorum	Hydriastele_microspadix)	Dypsis_decaryi)))	Veitchia_spiralis)	Manicaria_saccifera)	Roystonea_regia)	((Bactris_major	Attalea_speciosa)	(Elaeis_oleifera	Elaeis_guineensis)))))	(Sclerosperma_profizianum	Podococcus_barteri))))	Geonoma_undata)	Kingia_australis);
((((((Bactris_major	Attalea_speciosa)	(Elaeis_oleifera	Elaeis_guineensis))	(Pseudophoenix_vinifera	((Reinhardtia_latisecta	Reinhardtia_paiewonskiana)	(Reinhardtia_gracilis	Reinhardtia_simplex))))	((((Sclerosperma_profizianum	(Burretiokentia_grandiflora	Orania_palindan))	((Pelagodoxa_henryana	(((Hydriastele_microspadix	(Dypsis_decaryi	Dictyosperma_album))	Heterospathe_cagayanensis)	Veitchia_spiralis))	((Iriartea_deltoidea	Kentiopsis_piersoniorum)	Manicaria_saccifera)))	Roystonea_regia)	((Nypa_fruticans	((Sabal_domingensis	Phoenix_dactylifera)	Calamus_caryotoides))	(Oenocarpus_bataua	(Chamaedorea_seifrizii	(Podococcus_barteri	(Oenocarpus_minor	Prestoea_acuminata)))))))	Geonoma_undata)	Kingia_australis);
(((Podococcus_barteri	((Oenocarpus_minor	Prestoea_acuminata)	(((((((Bactris_major	Attalea_speciosa)	(Elaeis_oleifera	Elaeis_guineensis))	(Pseudophoenix_vinifera	((Reinhardtia_latisecta	Reinhardtia_paiewonskiana)	(Reinhardtia_gracilis	Reinhardtia_simplex))))	((((Sclerosperma_profizianum	(Burretiokentia_grandiflora	Orania_palindan))	(((Heterospathe_cagayanensis	Pelagodoxa_henryana)	Veitchia_spiralis)	(((Dypsis_decaryi	Kentiopsis_piersoniorum)	Hydriastele_microspadix)	Dictyosperma_album)))	(Iriartea_deltoidea	Manicaria_saccifera))	Roystonea_regia))	(Nypa_fruticans	((Sabal_domingensis	Phoenix_dactylifera)	Calamus_caryotoides)))	Oenocarpus_bataua)	Chamaedorea_seifrizii)))	Geonoma_undata)	Kingia_australis);
(((Podococcus_barteri	((Iriartea_deltoidea	(Oenocarpus_minor	Prestoea_acuminata))	(((((((Bactris_major	Attalea_speciosa)	(Elaeis_oleifera	Elaeis_guineensis))	(Pseudophoenix_vinifera	((Reinhardtia_latisecta	Reinhardtia_paiewonskiana)	(Reinhardtia_gracilis	Reinhardtia_simplex))))	(((Sclerosperma_profizianum	(Burretiokentia_grandiflora	Orania_palindan))	(Manicaria_saccifera	(Veitchia_spiralis	(Heterospathe_cagayanensis	(Pelagodoxa_henryana	(((Kentiopsis_piersoniorum	Dictyosperma_album)	Dypsis_decaryi)	Hydriastele_microspadix))))))	Roystonea_regia))	(Nypa_fruticans	((Sabal_domingensis	Phoenix_dactylifera)	Calamus_caryotoides)))	Oenocarpus_bataua)	Chamaedorea_seifrizii)))	Geonoma_undata)	Kingia_australis);
(((Burretiokentia_grandiflora	(Orania_palindan	(Podococcus_barteri	(Sclerosperma_profizianum	((Manicaria_saccifera	(Veitchia_spiralis	(((Kentiopsis_piersoniorum	(Pelagodoxa_henryana	Heterospathe_cagayanensis))	(Dypsis_decaryi	(Iriartea_deltoidea	Hydriastele_microspadix)))	Dictyosperma_album)))	(Roystonea_regia	((((Sabal_domingensis	Phoenix_dactylifera)	Calamus_caryotoides)	(Chamaedorea_seifrizii	(Oenocarpus_bataua	(Oenocarpus_minor	Prestoea_acuminata))))	(Nypa_fruticans	(((Bactris_major	Attalea_speciosa)	(Elaeis_oleifera	Elaeis_guineensis))	(Pseudophoenix_vinifera	(Reinhardtia_paiewonskiana	(Reinhardtia_gracilis	(Reinhardtia_latisecta	Reinhardtia_simplex)))))))))))))	Geonoma_undata)	Kingia_australis);
(((Oenocarpus_bataua	(((((((Bactris_major	Attalea_speciosa)	(Elaeis_oleifera	Elaeis_guineensis))	(Pseudophoenix_vinifera	((Reinhardtia_latisecta	Reinhardtia_paiewonskiana)	(Reinhardtia_gracilis	Reinhardtia_simplex))))	Roystonea_regia)	(((Burretiokentia_grandiflora	Orania_palindan)	Sclerosperma_profizianum)	((Podococcus_barteri	Manicaria_saccifera)	(((Kentiopsis_piersoniorum	(Dypsis_decaryi	(Pelagodoxa_henryana	(Dictyosperma_album	Hydriastele_microspadix))))	Heterospathe_cagayanensis)	Veitchia_spiralis))))	(Nypa_fruticans	((Sabal_domingensis	Phoenix_dactylifera)	Calamus_caryotoides)))	(Chamaedorea_seifrizii	(Oenocarpus_minor	(Iriartea_deltoidea	Prestoea_acuminata)))))	Geonoma_undata)	Kingia_australis);
(((((((((Bactris_major	Attalea_speciosa)	(Elaeis_oleifera	Elaeis_guineensis))	(Pseudophoenix_vinifera	((Reinhardtia_latisecta	Reinhardtia_paiewonskiana)	(Reinhardtia_gracilis	Reinhardtia_simplex))))	((((Podococcus_barteri	(Burretiokentia_grandiflora	Orania_palindan))	Sclerosperma_profizianum)	(Manicaria_saccifera	(Heterospathe_cagayanensis	(Veitchia_spiralis	((Pelagodoxa_henryana	((Kentiopsis_piersoniorum	Dypsis_decaryi)	(Iriartea_deltoidea	Hydriastele_microspadix)))	Dictyosperma_album)))))	Roystonea_regia))	(Nypa_fruticans	((Sabal_domingensis	Phoenix_dactylifera)	Calamus_caryotoides)))	((Oenocarpus_minor	Prestoea_acuminata)	Oenocarpus_bataua))	Chamaedorea_seifrizii)	Geonoma_undata)	Kingia_australis);
((Geonoma_undata	(Oenocarpus_bataua	(((Calamus_caryotoides	(Sabal_domingensis	Phoenix_dactylifera))	(((Pseudophoenix_vinifera	Nypa_fruticans)	(((Reinhardtia_latisecta	Reinhardtia_paiewonskiana)	(Reinhardtia_gracilis	Reinhardtia_simplex))	((Attalea_speciosa	Bactris_major)	(Elaeis_oleifera	Elaeis_guineensis))))	(Roystonea_regia	((Sclerosperma_profizianum	((((Oenocarpus_minor	Prestoea_acuminata)	Iriartea_deltoidea)	Podococcus_barteri)	Manicaria_saccifera))	((Burretiokentia_grandiflora	Orania_palindan)	(Heterospathe_cagayanensis	(Veitchia_spiralis	((Dypsis_decaryi	Dictyosperma_album)	(Kentiopsis_piersoniorum	(Pelagodoxa_henryana	Hydriastele_microspadix))))))))))	Chamaedorea_seifrizii)))	Kingia_australis);
((Geonoma_undata	(Chamaedorea_seifrizii	((Nypa_fruticans	((Calamus_caryotoides	(Sabal_domingensis	Phoenix_dactylifera))	((Oenocarpus_bataua	Manicaria_saccifera)	(((Sclerosperma_profizianum	(Burretiokentia_grandiflora	Orania_palindan))	(Heterospathe_cagayanensis	(Veitchia_spiralis	(Dictyosperma_album	(Hydriastele_microspadix	((Dypsis_decaryi	Pelagodoxa_henryana)	Kentiopsis_piersoniorum))))))	(((Pseudophoenix_vinifera	(Reinhardtia_gracilis	(Reinhardtia_simplex	(Reinhardtia_latisecta	Reinhardtia_paiewonskiana))))	((Attalea_speciosa	Bactris_major)	(Elaeis_oleifera	Elaeis_guineensis)))	Roystonea_regia)))))	(((Oenocarpus_minor	Prestoea_acuminata)	Iriartea_deltoidea)	Podococcus_barteri))))	Kingia_australis);
((Geonoma_undata	((Chamaedorea_seifrizii	((Nypa_fruticans	((Oenocarpus_bataua	(Calamus_caryotoides	(Sabal_domingensis	Phoenix_dactylifera)))	(((Manicaria_saccifera	(Sclerosperma_profizianum	(Burretiokentia_grandiflora	Orania_palindan)))	(Heterospathe_cagayanensis	(Veitchia_spiralis	(Dictyosperma_album	((Kentiopsis_piersoniorum	(Hydriastele_microspadix	Pelagodoxa_henryana))	Dypsis_decaryi)))))	(((Pseudophoenix_vinifera	((Reinhardtia_latisecta	Reinhardtia_paiewonskiana)	(Reinhardtia_gracilis	Reinhardtia_simplex)))	((Attalea_speciosa	Bactris_major)	(Elaeis_oleifera	Elaeis_guineensis)))	Roystonea_regia))))	(Oenocarpus_minor	(Prestoea_acuminata	Iriartea_deltoidea))))	Podococcus_barteri))	Kingia_australis);
((Geonoma_undata	(Burretiokentia_grandiflora	(Orania_palindan	((((((Pseudophoenix_vinifera	(Podococcus_barteri	((Reinhardtia_latisecta	Reinhardtia_paiewonskiana)	(Reinhardtia_gracilis	Reinhardtia_simplex))))	((Attalea_speciosa	Bactris_major)	(Elaeis_oleifera	Elaeis_guineensis)))	Roystonea_regia)	(Chamaedorea_seifrizii	(((Calamus_caryotoides	Nypa_fruticans)	(Sabal_domingensis	Phoenix_dactylifera))	(Oenocarpus_bataua	(Oenocarpus_minor	Prestoea_acuminata)))))	(Manicaria_saccifera	((Heterospathe_cagayanensis	Veitchia_spiralis)	(Dictyosperma_album	((Kentiopsis_piersoniorum	Hydriastele_microspadix)	Dypsis_decaryi)))))	((Pelagodoxa_henryana	Iriartea_deltoidea)	Sclerosperma_profizianum)))))	Kingia_australis);
((Geonoma_undata	(Chamaedorea_seifrizii	(((((((Pseudophoenix_vinifera	((Reinhardtia_latisecta	Reinhardtia_paiewonskiana)	(Reinhardtia_gracilis	Reinhardtia_simplex)))	((Attalea_speciosa	Bactris_major)	(Elaeis_oleifera	Elaeis_guineensis)))	Roystonea_regia)	((Manicaria_saccifera	(((Podococcus_barteri	Heterospathe_cagayanensis)	Veitchia_spiralis)	(Dictyosperma_album	((Kentiopsis_piersoniorum	(Iriartea_deltoidea	Hydriastele_microspadix))	Dypsis_decaryi))))	(Sclerosperma_profizianum	(Pelagodoxa_henryana	(Burretiokentia_grandiflora	Orania_palindan)))))	(Nypa_fruticans	((Sabal_domingensis	Phoenix_dactylifera)	Calamus_caryotoides)))	Oenocarpus_bataua)	(Oenocarpus_minor	Prestoea_acuminata))))	Kingia_australis);
((Geonoma_undata	(Chamaedorea_seifrizii	((Podococcus_barteri	((Reinhardtia_latisecta	Reinhardtia_paiewonskiana)	(Reinhardtia_gracilis	Reinhardtia_simplex)))	(((Attalea_speciosa	(Calamus_caryotoides	Bactris_major))	(Elaeis_oleifera	Elaeis_guineensis))	((Pseudophoenix_vinifera	Roystonea_regia)	((Nypa_fruticans	(Sabal_domingensis	((Oenocarpus_bataua	(Oenocarpus_minor	Prestoea_acuminata))	Phoenix_dactylifera)))	((Manicaria_saccifera	(((Dypsis_decaryi	((Pelagodoxa_henryana	Kentiopsis_piersoniorum)	(Heterospathe_cagayanensis	Hydriastele_microspadix)))	Veitchia_spiralis)	Dictyosperma_album))	((Burretiokentia_grandiflora	Orania_palindan)	(Iriartea_deltoidea	Sclerosperma_profizianum)))))))))	Kingia_australis);
((Geonoma_undata	(Chamaedorea_seifrizii	((((Oenocarpus_minor	Prestoea_acuminata)	Iriartea_deltoidea)	Podococcus_barteri)	(((Reinhardtia_latisecta	Reinhardtia_paiewonskiana)	(Reinhardtia_gracilis	(Attalea_speciosa	Reinhardtia_simplex)))	(((((Manicaria_saccifera	(Oenocarpus_bataua	((((Pelagodoxa_henryana	Hydriastele_microspadix)	(Kentiopsis_piersoniorum	Dypsis_decaryi))	Dictyosperma_album)	(Veitchia_spiralis	Heterospathe_cagayanensis))))	((Burretiokentia_grandiflora	Orania_palindan)	Sclerosperma_profizianum))	(Roystonea_regia	Nypa_fruticans))	((Bactris_major	(Elaeis_oleifera	Elaeis_guineensis))	Pseudophoenix_vinifera))	(Calamus_caryotoides	(Phoenix_dactylifera	Sabal_domingensis)))))))	Kingia_australis);
((Geonoma_undata	(Burretiokentia_grandiflora	(Orania_palindan	(Sclerosperma_profizianum	((((Attalea_speciosa	Bactris_major)	(Elaeis_oleifera	Elaeis_guineensis))	((Oenocarpus_bataua	Pseudophoenix_vinifera)	(((Calamus_caryotoides	(Phoenix_dactylifera	Sabal_domingensis))	((Chamaedorea_seifrizii	(((Oenocarpus_minor	Prestoea_acuminata)	Iriartea_deltoidea)	Podococcus_barteri))	(Pelagodoxa_henryana	((Reinhardtia_simplex	Reinhardtia_gracilis)	(Reinhardtia_latisecta	Reinhardtia_paiewonskiana)))))	(Roystonea_regia	Nypa_fruticans))))	(Manicaria_saccifera	(Heterospathe_cagayanensis	(((Dypsis_decaryi	(Hydriastele_microspadix	Kentiopsis_piersoniorum))	Dictyosperma_album)	Veitchia_spiralis))))))))	Kingia_australis);
((Geonoma_undata	(Oenocarpus_bataua	((Manicaria_saccifera	(Veitchia_spiralis	(Heterospathe_cagayanensis	((Dypsis_decaryi	(Hydriastele_microspadix	Kentiopsis_piersoniorum))	Dictyosperma_album))))	((((Pelagodoxa_henryana	(((Oenocarpus_minor	Prestoea_acuminata)	Iriartea_deltoidea)	Chamaedorea_seifrizii))	Roystonea_regia)	(((Attalea_speciosa	Bactris_major)	(Elaeis_oleifera	Elaeis_guineensis))	(Pseudophoenix_vinifera	((Reinhardtia_simplex	Reinhardtia_gracilis)	(Reinhardtia_latisecta	Reinhardtia_paiewonskiana)))))	(((Burretiokentia_grandiflora	Orania_palindan)	(Podococcus_barteri	Sclerosperma_profizianum))	(Nypa_fruticans	(Calamus_caryotoides	(Phoenix_dactylifera	Sabal_domingensis))))))))	Kingia_australis);
((Geonoma_undata	(Burretiokentia_grandiflora	(Orania_palindan	(Sclerosperma_profizianum	(((Veitchia_spiralis	(Heterospathe_cagayanensis	((Dypsis_decaryi	(Hydriastele_microspadix	Kentiopsis_piersoniorum))	Dictyosperma_album)))	Manicaria_saccifera)	(((Calamus_caryotoides	Bactris_major)	(Elaeis_oleifera	Elaeis_guineensis))	((Nypa_fruticans	((Phoenix_dactylifera	Sabal_domingensis)	((Reinhardtia_simplex	Reinhardtia_gracilis)	(Reinhardtia_latisecta	Reinhardtia_paiewonskiana))))	(((Podococcus_barteri	(((Oenocarpus_minor	Prestoea_acuminata)	Iriartea_deltoidea)	Chamaedorea_seifrizii))	(Roystonea_regia	(Attalea_speciosa	Pelagodoxa_henryana)))	(Pseudophoenix_vinifera	Oenocarpus_bataua)))))))))	Kingia_australis);
((Geonoma_undata	(Chamaedorea_seifrizii	(Oenocarpus_bataua	((((((Iriartea_deltoidea	(Prestoea_acuminata	Oenocarpus_minor))	(Manicaria_saccifera	Podococcus_barteri))	(Sclerosperma_profizianum	(((Dictyosperma_album	(Dypsis_decaryi	(Pelagodoxa_henryana	(Hydriastele_microspadix	Kentiopsis_piersoniorum))))	(Veitchia_spiralis	Heterospathe_cagayanensis))	(Burretiokentia_grandiflora	Orania_palindan))))	((Pseudophoenix_vinifera	Roystonea_regia)	((Reinhardtia_paiewonskiana	(Reinhardtia_gracilis	(Reinhardtia_latisecta	Reinhardtia_simplex)))	((Attalea_speciosa	Bactris_major)	(Elaeis_guineensis	Elaeis_oleifera)))))	((Calamus_caryotoides	Phoenix_dactylifera)	Nypa_fruticans))	Sabal_domingensis))))	Kingia_australis);
((Geonoma_undata	(Chamaedorea_seifrizii	(((Pseudophoenix_vinifera	((Reinhardtia_latisecta	Reinhardtia_paiewonskiana)	(Reinhardtia_gracilis	Reinhardtia_simplex)))	(Roystonea_regia	((((Burretiokentia_grandiflora	Orania_palindan)	Sclerosperma_profizianum)	(Manicaria_saccifera	(Podococcus_barteri	((Veitchia_spiralis	(((Dypsis_decaryi	Kentiopsis_piersoniorum)	(Iriartea_deltoidea	Hydriastele_microspadix))	Heterospathe_cagayanensis))	Dictyosperma_album))))	(((Sabal_domingensis	(Calamus_caryotoides	Phoenix_dactylifera))	Nypa_fruticans)	((Prestoea_acuminata	Oenocarpus_minor)	Oenocarpus_bataua)))))	(((Pelagodoxa_henryana	Attalea_speciosa)	Bactris_major)	(Elaeis_guineensis	Elaeis_oleifera)))))	Kingia_australis);
((Geonoma_undata	(Oenocarpus_bataua	(Sabal_domingensis	(((((Pseudophoenix_vinifera	(((Reinhardtia_latisecta	(Reinhardtia_gracilis	Reinhardtia_paiewonskiana))	Reinhardtia_simplex)	((Attalea_speciosa	Bactris_major)	(Elaeis_guineensis	Elaeis_oleifera))))	(Roystonea_regia	(Manicaria_saccifera	(((Dictyosperma_album	((Dypsis_decaryi	(Kentiopsis_piersoniorum	(Iriartea_deltoidea	Hydriastele_microspadix)))	Podococcus_barteri))	Pelagodoxa_henryana)	(Veitchia_spiralis	Heterospathe_cagayanensis)))))	((Burretiokentia_grandiflora	Orania_palindan)	Sclerosperma_profizianum))	Chamaedorea_seifrizii)	(((Prestoea_acuminata	Oenocarpus_minor)	(Calamus_caryotoides	Phoenix_dactylifera))	Nypa_fruticans)))))	Kingia_australis);
((Geonoma_undata	(Burretiokentia_grandiflora	(Orania_palindan	(Sclerosperma_profizianum	((Manicaria_saccifera	((Dictyosperma_album	(Kentiopsis_piersoniorum	(Dypsis_decaryi	(Iriartea_deltoidea	Hydriastele_microspadix))))	(Veitchia_spiralis	(Heterospathe_cagayanensis	Pelagodoxa_henryana))))	(((((Sabal_domingensis	((Phoenix_dactylifera	Calamus_caryotoides)	Nypa_fruticans))	((Oenocarpus_bataua	(Prestoea_acuminata	Oenocarpus_minor))	Chamaedorea_seifrizii))	Podococcus_barteri)	(((Attalea_speciosa	Bactris_major)	(Elaeis_guineensis	Elaeis_oleifera))	(Pseudophoenix_vinifera	((Reinhardtia_latisecta	Reinhardtia_paiewonskiana)	(Reinhardtia_gracilis	Reinhardtia_simplex)))))	Roystonea_regia))))))	Kingia_australis);
((Geonoma_undata	(Burretiokentia_grandiflora	(Orania_palindan	(Sclerosperma_profizianum	((((Pelagodoxa_henryana	Oenocarpus_bataua)	(Podococcus_barteri	Manicaria_saccifera))	((Heterospathe_cagayanensis	(Dictyosperma_album	(Kentiopsis_piersoniorum	(Dypsis_decaryi	Hydriastele_microspadix))))	Veitchia_spiralis))	((Roystonea_regia	((Iriartea_deltoidea	(Prestoea_acuminata	Oenocarpus_minor))	Chamaedorea_seifrizii))	(((Pseudophoenix_vinifera	((Reinhardtia_latisecta	Reinhardtia_paiewonskiana)	(Reinhardtia_gracilis	Reinhardtia_simplex)))	((Calamus_caryotoides	(Phoenix_dactylifera	Sabal_domingensis))	Nypa_fruticans))	((Attalea_speciosa	Bactris_major)	(Elaeis_guineensis	Elaeis_oleifera)))))))))	Kingia_australis);
((Geonoma_undata	(Burretiokentia_grandiflora	(Orania_palindan	(Sclerosperma_profizianum	(((Iriartea_deltoidea	(Podococcus_barteri	Manicaria_saccifera))	((Heterospathe_cagayanensis	((Dictyosperma_album	Dypsis_decaryi)	(Kentiopsis_piersoniorum	(Pelagodoxa_henryana	Hydriastele_microspadix))))	Veitchia_spiralis))	((Roystonea_regia	((Pseudophoenix_vinifera	((Reinhardtia_latisecta	Reinhardtia_paiewonskiana)	(Reinhardtia_gracilis	Reinhardtia_simplex)))	((Attalea_speciosa	Bactris_major)	(Elaeis_guineensis	Elaeis_oleifera))))	((Chamaedorea_seifrizii	(Oenocarpus_bataua	(Prestoea_acuminata	Oenocarpus_minor)))	((Phoenix_dactylifera	Sabal_domingensis)	(Nypa_fruticans	Calamus_caryotoides)))))))))	Kingia_australis);
((Geonoma_undata	(Chamaedorea_seifrizii	(((((((Reinhardtia_latisecta	Reinhardtia_paiewonskiana)	(Reinhardtia_gracilis	Reinhardtia_simplex))	(Phoenix_dactylifera	Sabal_domingensis))	Nypa_fruticans)	(((((Burretiokentia_grandiflora	Orania_palindan)	Sclerosperma_profizianum)	(Manicaria_saccifera	((Heterospathe_cagayanensis	(Dictyosperma_album	((Hydriastele_microspadix	Dypsis_decaryi)	Kentiopsis_piersoniorum)))	Veitchia_spiralis)))	(Pseudophoenix_vinifera	Roystonea_regia))	(((Calamus_caryotoides	Attalea_speciosa)	Bactris_major)	(Elaeis_guineensis	Elaeis_oleifera))))	(Oenocarpus_bataua	Pelagodoxa_henryana))	(((Prestoea_acuminata	Oenocarpus_minor)	Iriartea_deltoidea)	Podococcus_barteri))))	Kingia_australis);
((Geonoma_undata	(((Attalea_speciosa	Bactris_major)	(Elaeis_guineensis	Elaeis_oleifera))	(((((((((Calamus_caryotoides	Phoenix_dactylifera)	Sabal_domingensis)	Nypa_fruticans)	Oenocarpus_bataua)	Roystonea_regia)	(((Burretiokentia_grandiflora	Orania_palindan)	Sclerosperma_profizianum)	(Manicaria_saccifera	(Heterospathe_cagayanensis	(Dictyosperma_album	(Veitchia_spiralis	((Hydriastele_microspadix	Dypsis_decaryi)	Kentiopsis_piersoniorum)))))))	((((Prestoea_acuminata	Oenocarpus_minor)	(Iriartea_deltoidea	Pelagodoxa_henryana))	Podococcus_barteri)	((Reinhardtia_latisecta	Reinhardtia_paiewonskiana)	(Reinhardtia_gracilis	Reinhardtia_simplex))))	Pseudophoenix_vinifera)	Chamaedorea_seifrizii)))	Kingia_australis);
((Geonoma_undata	(((Iriartea_deltoidea	((Prestoea_acuminata	Oenocarpus_minor)	Podococcus_barteri))	Chamaedorea_seifrizii)	(((Pelagodoxa_henryana	Oenocarpus_bataua)	(Sabal_domingensis	((Calamus_caryotoides	Phoenix_dactylifera)	Nypa_fruticans)))	((((Reinhardtia_latisecta	Reinhardtia_paiewonskiana)	(Reinhardtia_gracilis	Reinhardtia_simplex))	Pseudophoenix_vinifera)	(Roystonea_regia	((((Burretiokentia_grandiflora	Orania_palindan)	Sclerosperma_profizianum)	(Manicaria_saccifera	(Heterospathe_cagayanensis	(Dictyosperma_album	(Veitchia_spiralis	((Hydriastele_microspadix	Dypsis_decaryi)	Kentiopsis_piersoniorum))))))	((Attalea_speciosa	Bactris_major)	(Elaeis_guineensis	Elaeis_oleifera))))))))	Kingia_australis);
((Geonoma_undata	((((Nypa_fruticans	(Sabal_domingensis	Phoenix_dactylifera))	(((((Attalea_speciosa	Bactris_major)	(Elaeis_guineensis	Elaeis_oleifera))	(((Reinhardtia_latisecta	Reinhardtia_paiewonskiana)	(Reinhardtia_gracilis	Reinhardtia_simplex))	Pseudophoenix_vinifera))	(Roystonea_regia	(Manicaria_saccifera	(Calamus_caryotoides	(Heterospathe_cagayanensis	(Veitchia_spiralis	((Pelagodoxa_henryana	((Hydriastele_microspadix	Dypsis_decaryi)	Kentiopsis_piersoniorum))	Dictyosperma_album)))))))	((Burretiokentia_grandiflora	Orania_palindan)	Sclerosperma_profizianum)))	Oenocarpus_bataua)	(Chamaedorea_seifrizii	((Iriartea_deltoidea	(Oenocarpus_minor	Prestoea_acuminata))	Podococcus_barteri))))	Kingia_australis);
(((Podococcus_barteri	(Manicaria_saccifera	(((((Attalea_speciosa	Bactris_major)	(Elaeis_oleifera	Elaeis_guineensis))	(((((Prestoea_acuminata	Oenocarpus_minor)	Oenocarpus_bataua)	Chamaedorea_seifrizii)	(Nypa_fruticans	((Phoenix_dactylifera	Sabal_domingensis)	Calamus_caryotoides)))	(Roystonea_regia	(Pseudophoenix_vinifera	(Reinhardtia_simplex	(Reinhardtia_gracilis	(Reinhardtia_paiewonskiana	Reinhardtia_latisecta)))))))	((((((Iriartea_deltoidea	Kentiopsis_piersoniorum)	Hydriastele_microspadix)	Dictyosperma_album)	Dypsis_decaryi)	(Pelagodoxa_henryana	Veitchia_spiralis))	Heterospathe_cagayanensis))	((Burretiokentia_grandiflora	Orania_palindan)	Sclerosperma_profizianum))))	Geonoma_undata)	Kingia_australis);
(((Burretiokentia_grandiflora	(Orania_palindan	(Sclerosperma_profizianum	((Manicaria_saccifera	(Heterospathe_cagayanensis	(Veitchia_spiralis	(((Hydriastele_microspadix	Kentiopsis_piersoniorum)	Dypsis_decaryi)	Dictyosperma_album))))	((((Pseudophoenix_vinifera	((Iriartea_deltoidea	(Prestoea_acuminata	Oenocarpus_minor))	(Reinhardtia_simplex	(Reinhardtia_gracilis	(Reinhardtia_paiewonskiana	Reinhardtia_latisecta)))))	(Nypa_fruticans	((Attalea_speciosa	Bactris_major)	(Elaeis_oleifera	Elaeis_guineensis))))	(((Chamaedorea_seifrizii	Podococcus_barteri)	Pelagodoxa_henryana)	Roystonea_regia))	(Oenocarpus_bataua	((Phoenix_dactylifera	Sabal_domingensis)	Calamus_caryotoides)))))))	Geonoma_undata)	Kingia_australis);
(((Chamaedorea_seifrizii	((Podococcus_barteri	Iriartea_deltoidea)	(((Reinhardtia_paiewonskiana	Reinhardtia_latisecta)	(Reinhardtia_simplex	Reinhardtia_gracilis))	((Pseudophoenix_vinifera	((Attalea_speciosa	Bactris_major)	(Elaeis_oleifera	Elaeis_guineensis)))	((Pelagodoxa_henryana	Roystonea_regia)	((((Prestoea_acuminata	Oenocarpus_minor)	Oenocarpus_bataua)	(Nypa_fruticans	((Phoenix_dactylifera	Sabal_domingensis)	Calamus_caryotoides)))	(((Burretiokentia_grandiflora	Orania_palindan)	Sclerosperma_profizianum)	(Manicaria_saccifera	(Heterospathe_cagayanensis	(Veitchia_spiralis	(((Hydriastele_microspadix	Kentiopsis_piersoniorum)	Dypsis_decaryi)	Dictyosperma_album)))))))))))	Geonoma_undata)	Kingia_australis);
((((Chamaedorea_seifrizii	(((Oenocarpus_bataua	((Nypa_fruticans	((Phoenix_dactylifera	Sabal_domingensis)	Calamus_caryotoides))	((((Pseudophoenix_vinifera	((Reinhardtia_paiewonskiana	Reinhardtia_latisecta)	(Reinhardtia_simplex	Reinhardtia_gracilis)))	((Attalea_speciosa	Bactris_major)	(Elaeis_oleifera	Elaeis_guineensis)))	Roystonea_regia)	(((Burretiokentia_grandiflora	Orania_palindan)	Sclerosperma_profizianum)	(Manicaria_saccifera	(Heterospathe_cagayanensis	(Veitchia_spiralis	(((Pelagodoxa_henryana	Hydriastele_microspadix)	Dypsis_decaryi)	Dictyosperma_album))))))))	Kentiopsis_piersoniorum)	((Prestoea_acuminata	Oenocarpus_minor)	Iriartea_deltoidea)))	Podococcus_barteri)	Geonoma_undata)	Kingia_australis);
(((((Prestoea_acuminata	Oenocarpus_minor)	Chamaedorea_seifrizii)	(Oenocarpus_bataua	((Nypa_fruticans	(Phoenix_dactylifera	Sabal_domingensis))	(((Pseudophoenix_vinifera	(Reinhardtia_gracilis	((Reinhardtia_paiewonskiana	Reinhardtia_latisecta)	Reinhardtia_simplex)))	(((Calamus_caryotoides	Attalea_speciosa)	Bactris_major)	(Elaeis_oleifera	Elaeis_guineensis)))	(((((Burretiokentia_grandiflora	Orania_palindan)	Sclerosperma_profizianum)	(Podococcus_barteri	Manicaria_saccifera))	((Veitchia_spiralis	((((Iriartea_deltoidea	Kentiopsis_piersoniorum)	(Pelagodoxa_henryana	Hydriastele_microspadix))	Dypsis_decaryi)	Dictyosperma_album))	Heterospathe_cagayanensis))	Roystonea_regia)))))	Geonoma_undata)	Kingia_australis);
(((((Prestoea_acuminata	Oenocarpus_minor)	((Reinhardtia_paiewonskiana	Reinhardtia_latisecta)	(Reinhardtia_simplex	Reinhardtia_gracilis)))	((Phoenix_dactylifera	Sabal_domingensis)	((((Oenocarpus_bataua	Iriartea_deltoidea)	(Pseudophoenix_vinifera	(Pelagodoxa_henryana	Roystonea_regia)))	((Nypa_fruticans	((Attalea_speciosa	Bactris_major)	(Elaeis_oleifera	Elaeis_guineensis)))	(((((Burretiokentia_grandiflora	Orania_palindan)	Sclerosperma_profizianum)	(Podococcus_barteri	Manicaria_saccifera))	((Veitchia_spiralis	(((Kentiopsis_piersoniorum	Dypsis_decaryi)	Dictyosperma_album)	Hydriastele_microspadix))	Heterospathe_cagayanensis))	Calamus_caryotoides)))	Chamaedorea_seifrizii)))	Geonoma_undata)	Kingia_australis);
(((Burretiokentia_grandiflora	(Orania_palindan	((Podococcus_barteri	((Chamaedorea_seifrizii	(((Prestoea_acuminata	Oenocarpus_minor)	((Reinhardtia_paiewonskiana	Reinhardtia_latisecta)	(Reinhardtia_simplex	Reinhardtia_gracilis)))	(Phoenix_dactylifera	Sabal_domingensis)))	((Oenocarpus_bataua	Nypa_fruticans)	(Calamus_caryotoides	((((Attalea_speciosa	Bactris_major)	(Elaeis_oleifera	Elaeis_guineensis))	Pseudophoenix_vinifera)	(Roystonea_regia	(Manicaria_saccifera	((Heterospathe_cagayanensis	((Dypsis_decaryi	Dictyosperma_album)	(((Pelagodoxa_henryana	Iriartea_deltoidea)	Kentiopsis_piersoniorum)	Hydriastele_microspadix)))	Veitchia_spiralis))))))))	Sclerosperma_profizianum)))	Geonoma_undata)	Kingia_australis);
((((((Attalea_speciosa	Bactris_major)	(Elaeis_oleifera	Elaeis_guineensis))	(((Reinhardtia_paiewonskiana	Reinhardtia_latisecta)	(Reinhardtia_simplex	Reinhardtia_gracilis))	Pseudophoenix_vinifera))	((((Sclerosperma_profizianum	(Burretiokentia_grandiflora	Orania_palindan))	((Nypa_fruticans	(Calamus_caryotoides	(Phoenix_dactylifera	Sabal_domingensis)))	((Prestoea_acuminata	Oenocarpus_minor)	Oenocarpus_bataua)))	(Roystonea_regia	((Podococcus_barteri	Manicaria_saccifera)	(((Dypsis_decaryi	(Hydriastele_microspadix	(Iriartea_deltoidea	Kentiopsis_piersoniorum)))	Pelagodoxa_henryana)	((Dictyosperma_album	Veitchia_spiralis)	Heterospathe_cagayanensis)))))	Chamaedorea_seifrizii))	Geonoma_undata)	Kingia_australis);
(((((((((Sclerosperma_profizianum	(Burretiokentia_grandiflora	Orania_palindan))	(Podococcus_barteri	Manicaria_saccifera))	(Dictyosperma_album	(Heterospathe_cagayanensis	(Veitchia_spiralis	((Dypsis_decaryi	((Iriartea_deltoidea	Hydriastele_microspadix)	Kentiopsis_piersoniorum))	Pelagodoxa_henryana)))))	Roystonea_regia)	(((Chamaedorea_seifrizii	Nypa_fruticans)	(Calamus_caryotoides	(Phoenix_dactylifera	Sabal_domingensis)))	((Prestoea_acuminata	Oenocarpus_minor)	Oenocarpus_bataua)))	((Pseudophoenix_vinifera	(Attalea_speciosa	Bactris_major))	(Elaeis_oleifera	Elaeis_guineensis)))	(Reinhardtia_paiewonskiana	((Reinhardtia_latisecta	Reinhardtia_simplex)	Reinhardtia_gracilis)))	Geonoma_undata)	Kingia_australis);
(((((Podococcus_barteri	((((Roystonea_regia	(Nypa_fruticans	(Oenocarpus_bataua	(Sabal_domingensis	(Calamus_caryotoides	Phoenix_dactylifera)))))	((Sclerosperma_profizianum	(Burretiokentia_grandiflora	Orania_palindan))	(Manicaria_saccifera	((((Kentiopsis_piersoniorum	(Dictyosperma_album	Hydriastele_microspadix))	Dypsis_decaryi)	(Pelagodoxa_henryana	Heterospathe_cagayanensis))	Veitchia_spiralis))))	((Attalea_speciosa	Bactris_major)	(Elaeis_oleifera	Elaeis_guineensis)))	(Pseudophoenix_vinifera	((Reinhardtia_latisecta	Reinhardtia_paiewonskiana)	(Reinhardtia_simplex	Reinhardtia_gracilis)))))	(Iriartea_deltoidea	(Prestoea_acuminata	Oenocarpus_minor)))	Chamaedorea_seifrizii)	Geonoma_undata)	Kingia_australis);
(((((Reinhardtia_latisecta	Reinhardtia_paiewonskiana)	(Reinhardtia_simplex	Reinhardtia_gracilis))	((Pseudophoenix_vinifera	((((Manicaria_saccifera	((Iriartea_deltoidea	Heterospathe_cagayanensis)	((Dictyosperma_album	(Dypsis_decaryi	((Pelagodoxa_henryana	Kentiopsis_piersoniorum)	Hydriastele_microspadix)))	Veitchia_spiralis)))	(Sclerosperma_profizianum	(Burretiokentia_grandiflora	Orania_palindan)))	(Roystonea_regia	((Chamaedorea_seifrizii	((Prestoea_acuminata	Oenocarpus_minor)	Oenocarpus_bataua))	(Nypa_fruticans	(Calamus_caryotoides	(Phoenix_dactylifera	Sabal_domingensis))))))	((Attalea_speciosa	Bactris_major)	(Elaeis_oleifera	Elaeis_guineensis))))	Podococcus_barteri))	Geonoma_undata)	Kingia_australis);
(((((((Calamus_caryotoides	(Pelagodoxa_henryana	Attalea_speciosa))	Bactris_major)	(Elaeis_oleifera	Elaeis_guineensis))	((Roystonea_regia	((((Podococcus_barteri	Manicaria_saccifera)	((Kentiopsis_piersoniorum	Heterospathe_cagayanensis)	(Veitchia_spiralis	(Dypsis_decaryi	(Dictyosperma_album	(Hydriastele_microspadix	Iriartea_deltoidea))))))	(Sclerosperma_profizianum	(Burretiokentia_grandiflora	Orania_palindan)))	(((Prestoea_acuminata	Oenocarpus_minor)	Oenocarpus_bataua)	(Nypa_fruticans	(Phoenix_dactylifera	Sabal_domingensis)))))	(Pseudophoenix_vinifera	((Reinhardtia_latisecta	Reinhardtia_paiewonskiana)	(Reinhardtia_simplex	Reinhardtia_gracilis)))))	Chamaedorea_seifrizii)	Geonoma_undata)	Kingia_australis);
(((Oenocarpus_bataua	((Nypa_fruticans	((Calamus_caryotoides	Phoenix_dactylifera)	Sabal_domingensis))	((((((Attalea_speciosa	Bactris_major)	(Elaeis_oleifera	Elaeis_guineensis))	Pseudophoenix_vinifera)	(Chamaedorea_seifrizii	((Pelagodoxa_henryana	(Iriartea_deltoidea	(Prestoea_acuminata	Oenocarpus_minor)))	((Reinhardtia_latisecta	Reinhardtia_paiewonskiana)	(Reinhardtia_simplex	Reinhardtia_gracilis)))))	Roystonea_regia)	(((Podococcus_barteri	Manicaria_saccifera)	((Veitchia_spiralis	(Dypsis_decaryi	(Dictyosperma_album	(Hydriastele_microspadix	Kentiopsis_piersoniorum))))	Heterospathe_cagayanensis))	(Sclerosperma_profizianum	(Burretiokentia_grandiflora	Orania_palindan))))))	Geonoma_undata)	Kingia_australis);
(((((Attalea_speciosa	Bactris_major)	(Elaeis_oleifera	Elaeis_guineensis))	((Pseudophoenix_vinifera	((Reinhardtia_latisecta	Reinhardtia_paiewonskiana)	(Reinhardtia_simplex	Reinhardtia_gracilis)))	(Pelagodoxa_henryana	((Roystonea_regia	((Manicaria_saccifera	(((Veitchia_spiralis	(Dypsis_decaryi	(Kentiopsis_piersoniorum	Hydriastele_microspadix)))	(Iriartea_deltoidea	Heterospathe_cagayanensis))	Dictyosperma_album))	(Podococcus_barteri	(Sclerosperma_profizianum	(Burretiokentia_grandiflora	Orania_palindan)))))	((Chamaedorea_seifrizii	(Oenocarpus_bataua	(Prestoea_acuminata	Oenocarpus_minor)))	(Nypa_fruticans	((Calamus_caryotoides	Phoenix_dactylifera)	Sabal_domingensis)))))))	Geonoma_undata)	Kingia_australis);
(((Chamaedorea_seifrizii	((((Oenocarpus_bataua	Nypa_fruticans)	((Roystonea_regia	(Manicaria_saccifera	((Sclerosperma_profizianum	(Burretiokentia_grandiflora	Orania_palindan))	(((((((Hydriastele_microspadix	Iriartea_deltoidea)	Kentiopsis_piersoniorum)	Dypsis_decaryi)	Pelagodoxa_henryana)	Heterospathe_cagayanensis)	Veitchia_spiralis)	Dictyosperma_album))))	(((Attalea_speciosa	Bactris_major)	(Elaeis_oleifera	Elaeis_guineensis))	(Pseudophoenix_vinifera	((Reinhardtia_latisecta	Reinhardtia_paiewonskiana)	(Reinhardtia_simplex	Reinhardtia_gracilis))))))	((Calamus_caryotoides	Phoenix_dactylifera)	Sabal_domingensis))	(Podococcus_barteri	(Prestoea_acuminata	Oenocarpus_minor))))	Geonoma_undata)	Kingia_australis);
(((Oenocarpus_bataua	((Chamaedorea_seifrizii	(Prestoea_acuminata	Oenocarpus_minor))	((((((Attalea_speciosa	Bactris_major)	(Elaeis_oleifera	Elaeis_guineensis))	(Pseudophoenix_vinifera	((Reinhardtia_latisecta	Reinhardtia_paiewonskiana)	(Reinhardtia_simplex	Reinhardtia_gracilis))))	(((Podococcus_barteri	Manicaria_saccifera)	(((Dictyosperma_album	((((Hydriastele_microspadix	Iriartea_deltoidea)	Kentiopsis_piersoniorum)	Dypsis_decaryi)	Pelagodoxa_henryana))	Heterospathe_cagayanensis)	Veitchia_spiralis))	(Sclerosperma_profizianum	(Burretiokentia_grandiflora	Orania_palindan))))	Roystonea_regia)	((Calamus_caryotoides	Nypa_fruticans)	(Phoenix_dactylifera	Sabal_domingensis)))))	Geonoma_undata)	Kingia_australis);
((((Kentiopsis_piersoniorum	Burretiokentia_grandiflora)	((Heterospathe_cagayanensis	(Veitchia_spiralis	(Pelagodoxa_henryana	(Dictyosperma_album	((Hydriastele_microspadix	Iriartea_deltoidea)	Dypsis_decaryi)))))	(((Roystonea_regia	(((Calamus_caryotoides	Nypa_fruticans)	(Phoenix_dactylifera	Sabal_domingensis))	(Oenocarpus_bataua	(Chamaedorea_seifrizii	(Prestoea_acuminata	Oenocarpus_minor)))))	(((Attalea_speciosa	Bactris_major)	(Elaeis_oleifera	Elaeis_guineensis))	(Pseudophoenix_vinifera	((Reinhardtia_latisecta	Reinhardtia_paiewonskiana)	(Reinhardtia_simplex	Reinhardtia_gracilis)))))	((Podococcus_barteri	Manicaria_saccifera)	(Sclerosperma_profizianum	Orania_palindan)))))	Geonoma_undata)	Kingia_australis);
(((Burretiokentia_grandiflora	(Orania_palindan	((((Heterospathe_cagayanensis	((Dictyosperma_album	(Dypsis_decaryi	(Hydriastele_microspadix	(Kentiopsis_piersoniorum	Iriartea_deltoidea))))	Veitchia_spiralis))	((Roystonea_regia	(((Phoenix_dactylifera	Sabal_domingensis)	Nypa_fruticans)	(Oenocarpus_bataua	(Chamaedorea_seifrizii	(Prestoea_acuminata	Oenocarpus_minor)))))	(((Attalea_speciosa	(Calamus_caryotoides	Bactris_major))	(Pelagodoxa_henryana	(Elaeis_oleifera	Elaeis_guineensis)))	(Pseudophoenix_vinifera	((Reinhardtia_latisecta	Reinhardtia_paiewonskiana)	(Reinhardtia_simplex	Reinhardtia_gracilis))))))	(Podococcus_barteri	Manicaria_saccifera))	Sclerosperma_profizianum)))	Geonoma_undata)	Kingia_australis);
(((((Burretiokentia_grandiflora	Orania_palindan)	((((((Attalea_speciosa	Bactris_major)	(Elaeis_oleifera	Elaeis_guineensis))	(Manicaria_saccifera	(((Reinhardtia_latisecta	Reinhardtia_paiewonskiana)	(Reinhardtia_simplex	Reinhardtia_gracilis))	((Dictyosperma_album	(((Dypsis_decaryi	(Iriartea_deltoidea	Hydriastele_microspadix))	(Pelagodoxa_henryana	Kentiopsis_piersoniorum))	Heterospathe_cagayanensis))	Veitchia_spiralis))))	(Roystonea_regia	Pseudophoenix_vinifera))	(((Calamus_caryotoides	(Phoenix_dactylifera	Sabal_domingensis))	Nypa_fruticans)	(Chamaedorea_seifrizii	((Prestoea_acuminata	Oenocarpus_minor)	Oenocarpus_bataua))))	Sclerosperma_profizianum))	Podococcus_barteri)	Geonoma_undata)	Kingia_australis);
((((Chamaedorea_seifrizii	((Prestoea_acuminata	Oenocarpus_minor)	Oenocarpus_bataua))	(((((Podococcus_barteri	Manicaria_saccifera)	(((Burretiokentia_grandiflora	Orania_palindan)	Sclerosperma_profizianum)	(((Dictyosperma_album	(Dypsis_decaryi	(Kentiopsis_piersoniorum	(Pelagodoxa_henryana	Hydriastele_microspadix))))	Veitchia_spiralis)	(Iriartea_deltoidea	Heterospathe_cagayanensis))))	Roystonea_regia)	(((Attalea_speciosa	Bactris_major)	(Elaeis_oleifera	Elaeis_guineensis))	(Pseudophoenix_vinifera	(Reinhardtia_gracilis	((Reinhardtia_latisecta	Reinhardtia_paiewonskiana)	Reinhardtia_simplex)))))	((Calamus_caryotoides	(Phoenix_dactylifera	Sabal_domingensis))	Nypa_fruticans)))	Geonoma_undata)	Kingia_australis);
((Geonoma_undata	(Chamaedorea_seifrizii	(((((Nypa_fruticans	((Sabal_domingensis	Phoenix_dactylifera)	Oenocarpus_bataua))	(Manicaria_saccifera	(((Burretiokentia_grandiflora	Orania_palindan)	Sclerosperma_profizianum)	(Veitchia_spiralis	((Dictyosperma_album	(Kentiopsis_piersoniorum	(Dypsis_decaryi	Hydriastele_microspadix)))	Heterospathe_cagayanensis)))))	((Pseudophoenix_vinifera	(((Reinhardtia_latisecta	Reinhardtia_paiewonskiana)	Reinhardtia_simplex)	Reinhardtia_gracilis))	((Elaeis_guineensis	Elaeis_oleifera)	((Calamus_caryotoides	Bactris_major)	Attalea_speciosa))))	(Pelagodoxa_henryana	Roystonea_regia))	(Podococcus_barteri	((Prestoea_acuminata	Oenocarpus_minor)	Iriartea_deltoidea)))))	Kingia_australis);
((Geonoma_undata	(((Reinhardtia_latisecta	Reinhardtia_paiewonskiana)	(Reinhardtia_simplex	Reinhardtia_gracilis))	((Pseudophoenix_vinifera	(((Elaeis_guineensis	Elaeis_oleifera)	(Iriartea_deltoidea	(Bactris_major	Attalea_speciosa)))	(Calamus_caryotoides	(((((Veitchia_spiralis	((Dictyosperma_album	(Kentiopsis_piersoniorum	(Dypsis_decaryi	Hydriastele_microspadix)))	(Pelagodoxa_henryana	Heterospathe_cagayanensis)))	Oenocarpus_bataua)	Manicaria_saccifera)	((Burretiokentia_grandiflora	Orania_palindan)	(Podococcus_barteri	Sclerosperma_profizianum)))	Roystonea_regia))))	(((Prestoea_acuminata	Oenocarpus_minor)	(Chamaedorea_seifrizii	Nypa_fruticans))	(Sabal_domingensis	Phoenix_dactylifera)))))	Kingia_australis);
((Geonoma_undata	(Phoenix_dactylifera	((Nypa_fruticans	((((((((Kentiopsis_piersoniorum	Veitchia_spiralis)	((Pelagodoxa_henryana	Iriartea_deltoidea)	Hydriastele_microspadix))	Heterospathe_cagayanensis)	(Dypsis_decaryi	Dictyosperma_album))	(((Burretiokentia_grandiflora	Orania_palindan)	(Podococcus_barteri	Sclerosperma_profizianum))	Manicaria_saccifera))	(((Elaeis_guineensis	Elaeis_oleifera)	(Pseudophoenix_vinifera	(Bactris_major	Attalea_speciosa)))	(Roystonea_regia	((Reinhardtia_latisecta	Reinhardtia_paiewonskiana)	(Reinhardtia_simplex	Reinhardtia_gracilis)))))	(Chamaedorea_seifrizii	((Prestoea_acuminata	Oenocarpus_minor)	Oenocarpus_bataua)))	Calamus_caryotoides))	Sabal_domingensis)))	Kingia_australis);
((Geonoma_undata	(Podococcus_barteri	(((Manicaria_saccifera	Sclerosperma_profizianum)	((Iriartea_deltoidea	(((Chamaedorea_seifrizii	((Prestoea_acuminata	Oenocarpus_minor)	Oenocarpus_bataua))	(Calamus_caryotoides	((Sabal_domingensis	Phoenix_dactylifera)	Nypa_fruticans)))	((((Elaeis_guineensis	Elaeis_oleifera)	(Bactris_major	(Pelagodoxa_henryana	Attalea_speciosa)))	(Pseudophoenix_vinifera	((Reinhardtia_latisecta	Reinhardtia_paiewonskiana)	(Reinhardtia_simplex	Reinhardtia_gracilis))))	Roystonea_regia)))	((((Hydriastele_microspadix	(Kentiopsis_piersoniorum	Dypsis_decaryi))	Dictyosperma_album)	Heterospathe_cagayanensis)	Veitchia_spiralis)))	(Burretiokentia_grandiflora	Orania_palindan))))	Kingia_australis);
((Geonoma_undata	(Chamaedorea_seifrizii	(((Sabal_domingensis	Phoenix_dactylifera)	((Oenocarpus_bataua	((((Manicaria_saccifera	(Dictyosperma_album	(Veitchia_spiralis	(Dypsis_decaryi	((Iriartea_deltoidea	Hydriastele_microspadix)	(Heterospathe_cagayanensis	Kentiopsis_piersoniorum))))))	(Sclerosperma_profizianum	(Podococcus_barteri	(Burretiokentia_grandiflora	Orania_palindan))))	(((Elaeis_guineensis	Elaeis_oleifera)	((Calamus_caryotoides	Bactris_major)	Attalea_speciosa))	Pseudophoenix_vinifera))	Roystonea_regia))	Nypa_fruticans))	(((Pelagodoxa_henryana	Prestoea_acuminata)	Oenocarpus_minor)	((Reinhardtia_latisecta	Reinhardtia_paiewonskiana)	(Reinhardtia_simplex	Reinhardtia_gracilis))))))	Kingia_australis);
((Geonoma_undata	(Phoenix_dactylifera	((((((Reinhardtia_latisecta	Reinhardtia_paiewonskiana)	(Reinhardtia_simplex	Reinhardtia_gracilis))	Chamaedorea_seifrizii)	((Pseudophoenix_vinifera	(Nypa_fruticans	((Elaeis_guineensis	Elaeis_oleifera)	(Bactris_major	Attalea_speciosa))))	((((Prestoea_acuminata	Oenocarpus_minor)	Oenocarpus_bataua)	((Manicaria_saccifera	((Burretiokentia_grandiflora	Orania_palindan)	(Podococcus_barteri	Sclerosperma_profizianum)))	(Veitchia_spiralis	((Dictyosperma_album	(Pelagodoxa_henryana	(Dypsis_decaryi	((Iriartea_deltoidea	Hydriastele_microspadix)	Kentiopsis_piersoniorum))))	Heterospathe_cagayanensis))))	Roystonea_regia)))	Calamus_caryotoides)	Sabal_domingensis)))	Kingia_australis);
((Geonoma_undata	(Chamaedorea_seifrizii	((Oenocarpus_bataua	(((((((Reinhardtia_latisecta	(Reinhardtia_gracilis	Reinhardtia_paiewonskiana))	Reinhardtia_simplex)	Pseudophoenix_vinifera)	((Elaeis_guineensis	Elaeis_oleifera)	(Bactris_major	Attalea_speciosa)))	((Manicaria_saccifera	(((Dictyosperma_album	(Hydriastele_microspadix	(Kentiopsis_piersoniorum	Dypsis_decaryi)))	Heterospathe_cagayanensis)	Veitchia_spiralis))	((Burretiokentia_grandiflora	Orania_palindan)	Sclerosperma_profizianum)))	(Pelagodoxa_henryana	Roystonea_regia))	(Nypa_fruticans	(Calamus_caryotoides	(Sabal_domingensis	Phoenix_dactylifera)))))	(Podococcus_barteri	(Iriartea_deltoidea	(Prestoea_acuminata	Oenocarpus_minor))))))	Kingia_australis);
((Geonoma_undata	((Phoenix_dactylifera	((((Podococcus_barteri	(Iriartea_deltoidea	(Prestoea_acuminata	Oenocarpus_minor)))	Chamaedorea_seifrizii)	(((((((Reinhardtia_latisecta	Reinhardtia_paiewonskiana)	(Reinhardtia_gracilis	Reinhardtia_simplex))	Pseudophoenix_vinifera)	(Nypa_fruticans	((Elaeis_guineensis	Elaeis_oleifera)	(Bactris_major	Attalea_speciosa))))	((Manicaria_saccifera	((Dypsis_decaryi	((Kentiopsis_piersoniorum	Dictyosperma_album)	Hydriastele_microspadix))	(Heterospathe_cagayanensis	Veitchia_spiralis)))	((Pelagodoxa_henryana	(Burretiokentia_grandiflora	Orania_palindan))	Sclerosperma_profizianum)))	Roystonea_regia)	Oenocarpus_bataua))	Sabal_domingensis))	Calamus_caryotoides))	Kingia_australis);
((Geonoma_undata	(Podococcus_barteri	((Iriartea_deltoidea	(Prestoea_acuminata	Oenocarpus_minor))	(Chamaedorea_seifrizii	((((Reinhardtia_latisecta	Reinhardtia_paiewonskiana)	(Reinhardtia_gracilis	Reinhardtia_simplex))	(((Pseudophoenix_vinifera	Nypa_fruticans)	Roystonea_regia)	(((Elaeis_guineensis	Elaeis_oleifera)	(Bactris_major	Attalea_speciosa))	((Manicaria_saccifera	((Pelagodoxa_henryana	Oenocarpus_bataua)	(Veitchia_spiralis	((Dypsis_decaryi	(Dictyosperma_album	(Hydriastele_microspadix	Kentiopsis_piersoniorum)))	Heterospathe_cagayanensis))))	((Burretiokentia_grandiflora	Orania_palindan)	Sclerosperma_profizianum)))))	((Phoenix_dactylifera	Sabal_domingensis)	Calamus_caryotoides))))))	Kingia_australis);
((Geonoma_undata	(((((((Reinhardtia_latisecta	Reinhardtia_paiewonskiana)	(Reinhardtia_gracilis	Reinhardtia_simplex))	(Pelagodoxa_henryana	(Iriartea_deltoidea	(Prestoea_acuminata	Oenocarpus_minor))))	Podococcus_barteri)	((((((Elaeis_guineensis	Elaeis_oleifera)	(Bactris_major	Attalea_speciosa))	((((Burretiokentia_grandiflora	Orania_palindan)	Sclerosperma_profizianum)	Manicaria_saccifera)	(((Dypsis_decaryi	(Hydriastele_microspadix	(Kentiopsis_piersoniorum	Heterospathe_cagayanensis)))	Dictyosperma_album)	Veitchia_spiralis)))	(Pseudophoenix_vinifera	Roystonea_regia))	Nypa_fruticans)	((Calamus_caryotoides	Sabal_domingensis)	Oenocarpus_bataua)))	Phoenix_dactylifera)	Chamaedorea_seifrizii))	Kingia_australis);
((Geonoma_undata	((((Prestoea_acuminata	Oenocarpus_minor)	Oenocarpus_bataua)	Chamaedorea_seifrizii)	(((Phoenix_dactylifera	Sabal_domingensis)	Nypa_fruticans)	(((Pelagodoxa_henryana	Roystonea_regia)	((Pseudophoenix_vinifera	((Reinhardtia_gracilis	Reinhardtia_simplex)	(Reinhardtia_latisecta	Reinhardtia_paiewonskiana)))	(Podococcus_barteri	((Elaeis_oleifera	Elaeis_guineensis)	(Attalea_speciosa	Bactris_major)))))	((((Calamus_caryotoides	Sclerosperma_profizianum)	Iriartea_deltoidea)	((Burretiokentia_grandiflora	Orania_palindan)	((Heterospathe_cagayanensis	(Dictyosperma_album	(Kentiopsis_piersoniorum	(Dypsis_decaryi	Hydriastele_microspadix))))	Veitchia_spiralis)))	Manicaria_saccifera)))))	Kingia_australis);
(((Calamus_caryotoides	Geonoma_undata)	((((((Dictyosperma_album	(Hydriastele_microspadix	(Dypsis_decaryi	Kentiopsis_piersoniorum)))	Heterospathe_cagayanensis)	(Iriartea_deltoidea	Veitchia_spiralis))	(((Sclerosperma_profizianum	Podococcus_barteri)	(Burretiokentia_grandiflora	Orania_palindan))	Manicaria_saccifera))	(Roystonea_regia	((Pseudophoenix_vinifera	((Reinhardtia_gracilis	Reinhardtia_simplex)	(Reinhardtia_latisecta	Reinhardtia_paiewonskiana)))	(Attalea_speciosa	(Bactris_major	(Elaeis_oleifera	Elaeis_guineensis))))))	((((Pelagodoxa_henryana	Prestoea_acuminata)	Oenocarpus_minor)	Oenocarpus_bataua)	(Chamaedorea_seifrizii	((Phoenix_dactylifera	Sabal_domingensis)	Nypa_fruticans)))))	Kingia_australis);
((Geonoma_undata	(Burretiokentia_grandiflora	(Orania_palindan	((((((Prestoea_acuminata	Oenocarpus_minor)	((Reinhardtia_gracilis	Reinhardtia_simplex)	(Reinhardtia_latisecta	Reinhardtia_paiewonskiana)))	Chamaedorea_seifrizii)	(Calamus_caryotoides	(Phoenix_dactylifera	Sabal_domingensis)))	((((Elaeis_oleifera	Elaeis_guineensis)	(Attalea_speciosa	Bactris_major))	Nypa_fruticans)	(((Oenocarpus_bataua	((((Dictyosperma_album	(Dypsis_decaryi	((Pelagodoxa_henryana	Kentiopsis_piersoniorum)	Hydriastele_microspadix)))	(Heterospathe_cagayanensis	Iriartea_deltoidea))	Veitchia_spiralis)	Manicaria_saccifera))	Roystonea_regia)	Pseudophoenix_vinifera)))	(Sclerosperma_profizianum	Podococcus_barteri)))))	Kingia_australis);
((Geonoma_undata	(Burretiokentia_grandiflora	(Orania_palindan	(((Chamaedorea_seifrizii	(Calamus_caryotoides	(Phoenix_dactylifera	Sabal_domingensis)))	(((Iriartea_deltoidea	(Prestoea_acuminata	Oenocarpus_minor))	((Reinhardtia_gracilis	Reinhardtia_simplex)	(Reinhardtia_latisecta	Reinhardtia_paiewonskiana)))	((Oenocarpus_bataua	((((Dictyosperma_album	(Dypsis_decaryi	((Pelagodoxa_henryana	Kentiopsis_piersoniorum)	Hydriastele_microspadix)))	Heterospathe_cagayanensis)	Veitchia_spiralis)	Manicaria_saccifera))	(Roystonea_regia	(((Elaeis_oleifera	Elaeis_guineensis)	(Attalea_speciosa	Bactris_major))	(Pseudophoenix_vinifera	Nypa_fruticans))))))	(Sclerosperma_profizianum	Podococcus_barteri)))))	Kingia_australis);
((Geonoma_undata	(((Reinhardtia_gracilis	Reinhardtia_simplex)	(Reinhardtia_latisecta	Reinhardtia_paiewonskiana))	((((((Phoenix_dactylifera	Sabal_domingensis)	(Nypa_fruticans	Calamus_caryotoides))	(Oenocarpus_bataua	(Chamaedorea_seifrizii	(Prestoea_acuminata	Oenocarpus_minor))))	(((Sclerosperma_profizianum	(Burretiokentia_grandiflora	Orania_palindan))	(((Dictyosperma_album	(Dypsis_decaryi	((Pelagodoxa_henryana	Kentiopsis_piersoniorum)	Hydriastele_microspadix)))	((Iriartea_deltoidea	Heterospathe_cagayanensis)	Veitchia_spiralis))	Manicaria_saccifera))	((Podococcus_barteri	(Elaeis_oleifera	Elaeis_guineensis))	(Attalea_speciosa	Bactris_major))))	Pseudophoenix_vinifera)	Roystonea_regia)))	Kingia_australis);
((Geonoma_undata	(Burretiokentia_grandiflora	(Orania_palindan	((((Roystonea_regia	((Pseudophoenix_vinifera	(Reinhardtia_simplex	((Reinhardtia_latisecta	Reinhardtia_paiewonskiana)	Reinhardtia_gracilis)))	(((Phoenix_dactylifera	Sabal_domingensis)	Nypa_fruticans)	(((Iriartea_deltoidea	Podococcus_barteri)	Chamaedorea_seifrizii)	(Oenocarpus_bataua	(Prestoea_acuminata	Oenocarpus_minor))))))	((Elaeis_oleifera	Elaeis_guineensis)	(Attalea_speciosa	Bactris_major)))	((Heterospathe_cagayanensis	(Veitchia_spiralis	(((Kentiopsis_piersoniorum	(Pelagodoxa_henryana	Hydriastele_microspadix))	Dictyosperma_album)	Dypsis_decaryi)))	(Calamus_caryotoides	Manicaria_saccifera)))	Sclerosperma_profizianum))))	Kingia_australis);
((Geonoma_undata	(Burretiokentia_grandiflora	(Orania_palindan	((((((Reinhardtia_latisecta	Reinhardtia_paiewonskiana)	(Reinhardtia_gracilis	Reinhardtia_simplex))	(((((Heterospathe_cagayanensis	(Veitchia_spiralis	(((Hydriastele_microspadix	Dictyosperma_album)	Dypsis_decaryi)	Kentiopsis_piersoniorum)))	Manicaria_saccifera)	Roystonea_regia)	((Elaeis_oleifera	Elaeis_guineensis)	(Attalea_speciosa	Bactris_major)))	((Oenocarpus_bataua	((Calamus_caryotoides	(Phoenix_dactylifera	Sabal_domingensis))	Nypa_fruticans))	((Chamaedorea_seifrizii	Podococcus_barteri)	(Iriartea_deltoidea	(Prestoea_acuminata	Oenocarpus_minor))))))	Pseudophoenix_vinifera)	Sclerosperma_profizianum)	Pelagodoxa_henryana))))	Kingia_australis);
((Geonoma_undata	(Burretiokentia_grandiflora	(Orania_palindan	((((Calamus_caryotoides	(Phoenix_dactylifera	Sabal_domingensis))	Nypa_fruticans)	((Pseudophoenix_vinifera	((((Reinhardtia_simplex	Reinhardtia_gracilis)	(Iriartea_deltoidea	Reinhardtia_paiewonskiana))	Reinhardtia_latisecta)	(Prestoea_acuminata	Oenocarpus_minor)))	(Chamaedorea_seifrizii	((((Elaeis_oleifera	Elaeis_guineensis)	(Attalea_speciosa	Bactris_major))	(Oenocarpus_bataua	((Veitchia_spiralis	((Dypsis_decaryi	Dictyosperma_album)	(Heterospathe_cagayanensis	((Pelagodoxa_henryana	Kentiopsis_piersoniorum)	Hydriastele_microspadix))))	Manicaria_saccifera)))	Roystonea_regia))))	(Podococcus_barteri	Sclerosperma_profizianum)))))	Kingia_australis);
((Geonoma_undata	(((Reinhardtia_gracilis	Reinhardtia_simplex)	(Reinhardtia_latisecta	Reinhardtia_paiewonskiana))	((Podococcus_barteri	(Nypa_fruticans	((Elaeis_oleifera	Elaeis_guineensis)	(Attalea_speciosa	Bactris_major))))	(((((Prestoea_acuminata	Oenocarpus_minor)	Oenocarpus_bataua)	(Calamus_caryotoides	(Phoenix_dactylifera	Sabal_domingensis)))	(((((Iriartea_deltoidea	Sclerosperma_profizianum)	(Burretiokentia_grandiflora	Orania_palindan))	((Dictyosperma_album	(((Pelagodoxa_henryana	Kentiopsis_piersoniorum)	Hydriastele_microspadix)	Dypsis_decaryi))	(Heterospathe_cagayanensis	Veitchia_spiralis)))	Manicaria_saccifera)	Roystonea_regia))	(Pseudophoenix_vinifera	Chamaedorea_seifrizii)))))	Kingia_australis);
((Geonoma_undata	(Burretiokentia_grandiflora	(Orania_palindan	(((Podococcus_barteri	Manicaria_saccifera)	((((Prestoea_acuminata	Oenocarpus_minor)	Oenocarpus_bataua)	((Nypa_fruticans	(Calamus_caryotoides	(Phoenix_dactylifera	Sabal_domingensis)))	((((Pseudophoenix_vinifera	((Reinhardtia_gracilis	Reinhardtia_simplex)	(Reinhardtia_latisecta	Reinhardtia_paiewonskiana)))	((Elaeis_oleifera	Elaeis_guineensis)	(Attalea_speciosa	Bactris_major)))	Chamaedorea_seifrizii)	(Pelagodoxa_henryana	Roystonea_regia))))	((Dypsis_decaryi	(((Veitchia_spiralis	(Iriartea_deltoidea	Hydriastele_microspadix))	Heterospathe_cagayanensis)	Dictyosperma_album))	Kentiopsis_piersoniorum)))	Sclerosperma_profizianum))))	Kingia_australis);
((Geonoma_undata	(Oenocarpus_bataua	((Prestoea_acuminata	Oenocarpus_minor)	(((Nypa_fruticans	(Phoenix_dactylifera	Sabal_domingensis))	(Roystonea_regia	((Manicaria_saccifera	(((Burretiokentia_grandiflora	Orania_palindan)	Sclerosperma_profizianum)	(Heterospathe_cagayanensis	(Veitchia_spiralis	(Dictyosperma_album	(Kentiopsis_piersoniorum	(Dypsis_decaryi	(Iriartea_deltoidea	Hydriastele_microspadix))))))))	((Pseudophoenix_vinifera	(Podococcus_barteri	((Reinhardtia_latisecta	Reinhardtia_paiewonskiana)	(Reinhardtia_gracilis	Reinhardtia_simplex))))	((Bactris_major	(Calamus_caryotoides	(Pelagodoxa_henryana	Attalea_speciosa)))	(Elaeis_oleifera	Elaeis_guineensis))))))	Chamaedorea_seifrizii))))	Kingia_australis);
((Geonoma_undata	(((Pseudophoenix_vinifera	((Reinhardtia_latisecta	Reinhardtia_paiewonskiana)	(Reinhardtia_gracilis	Reinhardtia_simplex)))	((Chamaedorea_seifrizii	((Prestoea_acuminata	Oenocarpus_minor)	(Oenocarpus_bataua	(Nypa_fruticans	(Calamus_caryotoides	(Phoenix_dactylifera	Sabal_domingensis))))))	(Roystonea_regia	((Manicaria_saccifera	(((Burretiokentia_grandiflora	Orania_palindan)	Sclerosperma_profizianum)	((Pelagodoxa_henryana	Heterospathe_cagayanensis)	(Veitchia_spiralis	(Kentiopsis_piersoniorum	((Iriartea_deltoidea	Hydriastele_microspadix)	(Dypsis_decaryi	Dictyosperma_album)))))))	((Bactris_major	Attalea_speciosa)	(Elaeis_oleifera	Elaeis_guineensis))))))	Podococcus_barteri))	Kingia_australis);
((Geonoma_undata	((((((Phoenix_dactylifera	Sabal_domingensis)	(Nypa_fruticans	Calamus_caryotoides))	Chamaedorea_seifrizii)	((Prestoea_acuminata	Oenocarpus_minor)	Oenocarpus_bataua))	(((Pseudophoenix_vinifera	(((Reinhardtia_latisecta	Reinhardtia_paiewonskiana)	(Reinhardtia_gracilis	Reinhardtia_simplex))	((Bactris_major	Attalea_speciosa)	(Elaeis_oleifera	Elaeis_guineensis))))	((Manicaria_saccifera	((Iriartea_deltoidea	Veitchia_spiralis)	((((Pelagodoxa_henryana	Kentiopsis_piersoniorum)	(Hydriastele_microspadix	Dypsis_decaryi))	Dictyosperma_album)	Heterospathe_cagayanensis)))	((Burretiokentia_grandiflora	Orania_palindan)	Sclerosperma_profizianum)))	Roystonea_regia))	Podococcus_barteri))	Kingia_australis);
((Geonoma_undata	(Burretiokentia_grandiflora	(Orania_palindan	(Sclerosperma_profizianum	(((Roystonea_regia	Oenocarpus_bataua)	(((Pseudophoenix_vinifera	((Nypa_fruticans	(Sabal_domingensis	(Phoenix_dactylifera	Calamus_caryotoides)))	((Reinhardtia_latisecta	Reinhardtia_paiewonskiana)	(Reinhardtia_gracilis	Reinhardtia_simplex))))	((((Prestoea_acuminata	Oenocarpus_minor)	Iriartea_deltoidea)	Chamaedorea_seifrizii)	Podococcus_barteri))	((Bactris_major	Attalea_speciosa)	(Elaeis_oleifera	Elaeis_guineensis))))	(Manicaria_saccifera	(Veitchia_spiralis	((((Kentiopsis_piersoniorum	(Pelagodoxa_henryana	Hydriastele_microspadix))	Dypsis_decaryi)	Dictyosperma_album)	Heterospathe_cagayanensis))))))))	Kingia_australis);
((Geonoma_undata	(Oenocarpus_bataua	((((((Prestoea_acuminata	Oenocarpus_minor)	Iriartea_deltoidea)	Chamaedorea_seifrizii)	Podococcus_barteri)	(((Nypa_fruticans	(Sabal_domingensis	Phoenix_dactylifera))	Calamus_caryotoides)	((((Manicaria_saccifera	(Veitchia_spiralis	((((Kentiopsis_piersoniorum	Dypsis_decaryi)	Dictyosperma_album)	Hydriastele_microspadix)	Heterospathe_cagayanensis)))	((Burretiokentia_grandiflora	Orania_palindan)	Sclerosperma_profizianum))	(((Bactris_major	Attalea_speciosa)	(Elaeis_oleifera	Elaeis_guineensis))	(Roystonea_regia	Pseudophoenix_vinifera)))	((Reinhardtia_latisecta	Reinhardtia_paiewonskiana)	(Reinhardtia_gracilis	Reinhardtia_simplex)))))	Pelagodoxa_henryana)))	Kingia_australis);
((Geonoma_undata	(Chamaedorea_seifrizii	((Oenocarpus_bataua	(Prestoea_acuminata	Oenocarpus_minor))	(((Nypa_fruticans	(Sabal_domingensis	Phoenix_dactylifera))	Calamus_caryotoides)	((((((Burretiokentia_grandiflora	Orania_palindan)	(Podococcus_barteri	Sclerosperma_profizianum))	Manicaria_saccifera)	(Heterospathe_cagayanensis	(Veitchia_spiralis	(Dictyosperma_album	((Iriartea_deltoidea	Hydriastele_microspadix)	(Kentiopsis_piersoniorum	Dypsis_decaryi))))))	Roystonea_regia)	((Pseudophoenix_vinifera	(Reinhardtia_gracilis	(Reinhardtia_simplex	(Reinhardtia_latisecta	Reinhardtia_paiewonskiana))))	((Bactris_major	(Pelagodoxa_henryana	Attalea_speciosa))	(Elaeis_oleifera	Elaeis_guineensis))))))))	Kingia_australis);
((Geonoma_undata	(Chamaedorea_seifrizii	(((Nypa_fruticans	((Sabal_domingensis	Phoenix_dactylifera)	Calamus_caryotoides))	((((((Reinhardtia_latisecta	Reinhardtia_paiewonskiana)	(Reinhardtia_gracilis	Reinhardtia_simplex))	((Bactris_major	Attalea_speciosa)	(Elaeis_oleifera	Elaeis_guineensis)))	Pseudophoenix_vinifera)	Roystonea_regia)	(((Iriartea_deltoidea	(Podococcus_barteri	Manicaria_saccifera))	(Veitchia_spiralis	((Dictyosperma_album	((Kentiopsis_piersoniorum	(Pelagodoxa_henryana	Hydriastele_microspadix))	Dypsis_decaryi))	Heterospathe_cagayanensis)))	((Burretiokentia_grandiflora	Orania_palindan)	Sclerosperma_profizianum))))	(Oenocarpus_bataua	(Prestoea_acuminata	Oenocarpus_minor)))))	Kingia_australis);
(((Calamus_caryotoides	Geonoma_undata)	(Phoenix_dactylifera	((((Chamaedorea_seifrizii	((Nypa_fruticans	((Bactris_major	Attalea_speciosa)	(Elaeis_oleifera	Elaeis_guineensis)))	(Pseudophoenix_vinifera	((Reinhardtia_latisecta	Reinhardtia_paiewonskiana)	(Reinhardtia_gracilis	Reinhardtia_simplex)))))	(Roystonea_regia	((Manicaria_saccifera	(Podococcus_barteri	((Prestoea_acuminata	Oenocarpus_minor)	Iriartea_deltoidea)))	(((Burretiokentia_grandiflora	Orania_palindan)	(((Pelagodoxa_henryana	Heterospathe_cagayanensis)	(Dictyosperma_album	(Hydriastele_microspadix	(Dypsis_decaryi	Kentiopsis_piersoniorum))))	Veitchia_spiralis))	Sclerosperma_profizianum))))	Oenocarpus_bataua)	Sabal_domingensis)))	Kingia_australis);
(((Calamus_caryotoides	Geonoma_undata)	(Phoenix_dactylifera	((Nypa_fruticans	(((Podococcus_barteri	Iriartea_deltoidea)	(Reinhardtia_paiewonskiana	(Reinhardtia_gracilis	(Reinhardtia_latisecta	Reinhardtia_simplex))))	((Oenocarpus_bataua	((Prestoea_acuminata	Oenocarpus_minor)	Chamaedorea_seifrizii))	(((Roystonea_regia	(Manicaria_saccifera	(((Veitchia_spiralis	(((Dictyosperma_album	Dypsis_decaryi)	Kentiopsis_piersoniorum)	Hydriastele_microspadix))	Heterospathe_cagayanensis)	((Pelagodoxa_henryana	(Burretiokentia_grandiflora	Orania_palindan))	Sclerosperma_profizianum))))	Pseudophoenix_vinifera)	((Bactris_major	Attalea_speciosa)	(Elaeis_oleifera	Elaeis_guineensis))))))	Sabal_domingensis)))	Kingia_australis);
((Geonoma_undata	(Chamaedorea_seifrizii	(Pelagodoxa_henryana	((((Reinhardtia_latisecta	Reinhardtia_paiewonskiana)	(Reinhardtia_gracilis	Reinhardtia_simplex))	((Phoenix_dactylifera	Sabal_domingensis)	Calamus_caryotoides))	(((Pseudophoenix_vinifera	Roystonea_regia)	(Oenocarpus_bataua	(Prestoea_acuminata	Oenocarpus_minor)))	(((((Burretiokentia_grandiflora	Orania_palindan)	Sclerosperma_profizianum)	(Podococcus_barteri	Manicaria_saccifera))	(Veitchia_spiralis	((Dictyosperma_album	Heterospathe_cagayanensis)	((Dypsis_decaryi	(Iriartea_deltoidea	Kentiopsis_piersoniorum))	Hydriastele_microspadix))))	(Nypa_fruticans	((Bactris_major	Attalea_speciosa)	(Elaeis_oleifera	Elaeis_guineensis)))))))))	Kingia_australis);
(((Podococcus_barteri	((Iriartea_deltoidea	Chamaedorea_seifrizii)	((Pseudophoenix_vinifera	((Reinhardtia_gracilis	Reinhardtia_simplex)	(Reinhardtia_latisecta	Reinhardtia_paiewonskiana)))	((Attalea_speciosa	(Bactris_major	(Elaeis_oleifera	Elaeis_guineensis)))	(((Nypa_fruticans	(Calamus_caryotoides	(Phoenix_dactylifera	Sabal_domingensis)))	((Prestoea_acuminata	Oenocarpus_minor)	Oenocarpus_bataua))	(((Heterospathe_cagayanensis	(((Kentiopsis_piersoniorum	(Dypsis_decaryi	(Pelagodoxa_henryana	Hydriastele_microspadix)))	Dictyosperma_album)	Veitchia_spiralis))	(((Burretiokentia_grandiflora	Orania_palindan)	Sclerosperma_profizianum)	Manicaria_saccifera))	Roystonea_regia))))))	Geonoma_undata)	Kingia_australis);
(((Burretiokentia_grandiflora	(Orania_palindan	(Sclerosperma_profizianum	((Podococcus_barteri	Manicaria_saccifera)	((((Elaeis_oleifera	Elaeis_guineensis)	((Calamus_caryotoides	Attalea_speciosa)	Bactris_major))	(((Iriartea_deltoidea	Chamaedorea_seifrizii)	(((Prestoea_acuminata	Oenocarpus_minor)	Oenocarpus_bataua)	(Nypa_fruticans	(Phoenix_dactylifera	Sabal_domingensis))))	((Pseudophoenix_vinifera	(Pelagodoxa_henryana	Roystonea_regia))	((Reinhardtia_gracilis	Reinhardtia_simplex)	(Reinhardtia_latisecta	Reinhardtia_paiewonskiana)))))	(Heterospathe_cagayanensis	(((Dypsis_decaryi	(Hydriastele_microspadix	Kentiopsis_piersoniorum))	Dictyosperma_album)	Veitchia_spiralis)))))))	Geonoma_undata)	Kingia_australis);
(((Burretiokentia_grandiflora	(Orania_palindan	((((((Pseudophoenix_vinifera	((Prestoea_acuminata	Oenocarpus_minor)	((Reinhardtia_gracilis	Reinhardtia_simplex)	(Reinhardtia_latisecta	Reinhardtia_paiewonskiana))))	((Phoenix_dactylifera	Sabal_domingensis)	Chamaedorea_seifrizii))	(((Elaeis_oleifera	Elaeis_guineensis)	(Attalea_speciosa	(Bactris_major	Calamus_caryotoides)))	(Nypa_fruticans	Roystonea_regia)))	(Manicaria_saccifera	(Oenocarpus_bataua	(Heterospathe_cagayanensis	(((Iriartea_deltoidea	Hydriastele_microspadix)	(Dypsis_decaryi	(Dictyosperma_album	(Pelagodoxa_henryana	Kentiopsis_piersoniorum))))	Veitchia_spiralis)))))	Sclerosperma_profizianum)	Podococcus_barteri)))	Geonoma_undata)	Kingia_australis);
(((Burretiokentia_grandiflora	(Orania_palindan	((Podococcus_barteri	(((Prestoea_acuminata	Oenocarpus_minor)	((Reinhardtia_gracilis	Reinhardtia_simplex)	(Reinhardtia_latisecta	Reinhardtia_paiewonskiana)))	(Calamus_caryotoides	(Phoenix_dactylifera	Sabal_domingensis))))	(((Manicaria_saccifera	(Oenocarpus_bataua	(((Kentiopsis_piersoniorum	Veitchia_spiralis)	Heterospathe_cagayanensis)	((Iriartea_deltoidea	Hydriastele_microspadix)	(Dypsis_decaryi	Dictyosperma_album)))))	(((Pseudophoenix_vinifera	Sclerosperma_profizianum)	(Nypa_fruticans	(((Pelagodoxa_henryana	Attalea_speciosa)	Bactris_major)	(Elaeis_oleifera	Elaeis_guineensis))))	Roystonea_regia))	Chamaedorea_seifrizii))))	Geonoma_undata)	Kingia_australis);
(((Burretiokentia_grandiflora	(Orania_palindan	(((Manicaria_saccifera	(Veitchia_spiralis	(Heterospathe_cagayanensis	((Pelagodoxa_henryana	(Kentiopsis_piersoniorum	(Hydriastele_microspadix	Dypsis_decaryi)))	Dictyosperma_album))))	(((Nypa_fruticans	(Attalea_speciosa	(Bactris_major	(Elaeis_oleifera	Elaeis_guineensis))))	(Pseudophoenix_vinifera	Roystonea_regia))	(((Chamaedorea_seifrizii	(((Prestoea_acuminata	Oenocarpus_minor)	Iriartea_deltoidea)	Podococcus_barteri))	((Reinhardtia_gracilis	Reinhardtia_simplex)	(Reinhardtia_latisecta	Reinhardtia_paiewonskiana)))	(Oenocarpus_bataua	(Calamus_caryotoides	(Phoenix_dactylifera	Sabal_domingensis))))))	Sclerosperma_profizianum)))	Geonoma_undata)	Kingia_australis);
(((((Roystonea_regia	(((Sclerosperma_profizianum	(Pelagodoxa_henryana	(Burretiokentia_grandiflora	Orania_palindan)))	((Oenocarpus_bataua	Manicaria_saccifera)	(Veitchia_spiralis	(Heterospathe_cagayanensis	((Hydriastele_microspadix	(Dypsis_decaryi	Dictyosperma_album))	Kentiopsis_piersoniorum)))))	(Calamus_caryotoides	(Phoenix_dactylifera	Sabal_domingensis))))	(Chamaedorea_seifrizii	(((Prestoea_acuminata	Oenocarpus_minor)	Iriartea_deltoidea)	Podococcus_barteri)))	(Nypa_fruticans	((Pseudophoenix_vinifera	((Reinhardtia_gracilis	Reinhardtia_simplex)	(Reinhardtia_latisecta	Reinhardtia_paiewonskiana)))	((Elaeis_oleifera	Elaeis_guineensis)	(Attalea_speciosa	Bactris_major)))))	Geonoma_undata)	Kingia_australis);
(((Burretiokentia_grandiflora	(Orania_palindan	((((Chamaedorea_seifrizii	((Calamus_caryotoides	(Phoenix_dactylifera	Sabal_domingensis))	Nypa_fruticans))	((((Oenocarpus_bataua	Manicaria_saccifera)	((Heterospathe_cagayanensis	Veitchia_spiralis)	((Kentiopsis_piersoniorum	(Pelagodoxa_henryana	Hydriastele_microspadix))	(Dypsis_decaryi	Dictyosperma_album))))	Roystonea_regia)	(Pseudophoenix_vinifera	(((Elaeis_oleifera	Elaeis_guineensis)	(Attalea_speciosa	Bactris_major))	(((Prestoea_acuminata	Oenocarpus_minor)	Iriartea_deltoidea)	((Reinhardtia_gracilis	Reinhardtia_simplex)	(Reinhardtia_latisecta	Reinhardtia_paiewonskiana)))))))	Podococcus_barteri)	Sclerosperma_profizianum)))	Geonoma_undata)	Kingia_australis);
(((Burretiokentia_grandiflora	(Orania_palindan	((Manicaria_saccifera	((((((Pelagodoxa_henryana	Iriartea_deltoidea)	Heterospathe_cagayanensis)	Dypsis_decaryi)	((Hydriastele_microspadix	Dictyosperma_album)	Kentiopsis_piersoniorum))	Veitchia_spiralis)	((Chamaedorea_seifrizii	((Pseudophoenix_vinifera	((Reinhardtia_gracilis	Reinhardtia_simplex)	(Reinhardtia_latisecta	Reinhardtia_paiewonskiana)))	((Elaeis_oleifera	Elaeis_guineensis)	(Attalea_speciosa	Bactris_major))))	((((Prestoea_acuminata	Oenocarpus_minor)	Oenocarpus_bataua)	((Calamus_caryotoides	(Phoenix_dactylifera	Sabal_domingensis))	Nypa_fruticans))	Roystonea_regia))))	(Podococcus_barteri	Sclerosperma_profizianum))))	Geonoma_undata)	Kingia_australis);
(((Calamus_caryotoides	((((Pelagodoxa_henryana	(Burretiokentia_grandiflora	Orania_palindan))	((((Prestoea_acuminata	Oenocarpus_minor)	Podococcus_barteri)	Chamaedorea_seifrizii)	((((Elaeis_oleifera	Elaeis_guineensis)	(Attalea_speciosa	Bactris_major))	(Sclerosperma_profizianum	(Oenocarpus_bataua	((Iriartea_deltoidea	Manicaria_saccifera)	((Heterospathe_cagayanensis	(((Dypsis_decaryi	Kentiopsis_piersoniorum)	Hydriastele_microspadix)	Dictyosperma_album))	Veitchia_spiralis)))))	(Pseudophoenix_vinifera	(Nypa_fruticans	Roystonea_regia)))))	((Reinhardtia_paiewonskiana	(Reinhardtia_gracilis	Reinhardtia_simplex))	Reinhardtia_latisecta))	(Phoenix_dactylifera	Sabal_domingensis)))	Geonoma_undata)	Kingia_australis);
((Geonoma_undata	(Chamaedorea_seifrizii	((((Oenocarpus_bataua	Pseudophoenix_vinifera)	Roystonea_regia)	((((Burretiokentia_grandiflora	Orania_palindan)	(Podococcus_barteri	Sclerosperma_profizianum))	(((((Dypsis_decaryi	Kentiopsis_piersoniorum)	Hydriastele_microspadix)	Dictyosperma_album)	Pelagodoxa_henryana)	(Heterospathe_cagayanensis	Veitchia_spiralis)))	(Manicaria_saccifera	(Nypa_fruticans	((Elaeis_oleifera	Elaeis_guineensis)	((Calamus_caryotoides	Attalea_speciosa)	Bactris_major))))))	((Phoenix_dactylifera	Sabal_domingensis)	((Iriartea_deltoidea	(Prestoea_acuminata	Oenocarpus_minor))	((Reinhardtia_gracilis	Reinhardtia_simplex)	(Reinhardtia_latisecta	Reinhardtia_paiewonskiana)))))))	Kingia_australis);
((((((Prestoea_acuminata	Oenocarpus_minor)	Chamaedorea_seifrizii)	Oenocarpus_bataua)	(((Pseudophoenix_vinifera	Roystonea_regia)	(((Manicaria_saccifera	(Podococcus_barteri	(Sclerosperma_profizianum	(Orania_palindan	Burretiokentia_grandiflora))))	(((Veitchia_spiralis	(Dictyosperma_album	(Hydriastele_microspadix	(Kentiopsis_piersoniorum	Dypsis_decaryi))))	Heterospathe_cagayanensis)	Iriartea_deltoidea))	(((Pelagodoxa_henryana	Attalea_speciosa)	Bactris_major)	(Elaeis_guineensis	Elaeis_oleifera))))	(((Reinhardtia_latisecta	(Reinhardtia_simplex	(Reinhardtia_paiewonskiana	Reinhardtia_gracilis)))	(Calamus_caryotoides	(Phoenix_dactylifera	Sabal_domingensis)))	Nypa_fruticans)))	Geonoma_undata)	Kingia_australis);
(((Burretiokentia_grandiflora	((((((Reinhardtia_gracilis	Reinhardtia_simplex)	(Reinhardtia_paiewonskiana	Reinhardtia_latisecta))	((Podococcus_barteri	Chamaedorea_seifrizii)	(Iriartea_deltoidea	(Prestoea_acuminata	Oenocarpus_minor))))	((Phoenix_dactylifera	Sabal_domingensis)	Calamus_caryotoides))	((((Manicaria_saccifera	Sclerosperma_profizianum)	(Oenocarpus_bataua	((Veitchia_spiralis	(Dictyosperma_album	(Hydriastele_microspadix	(Kentiopsis_piersoniorum	Dypsis_decaryi))))	Heterospathe_cagayanensis)))	(Pseudophoenix_vinifera	(Pelagodoxa_henryana	Roystonea_regia)))	(Nypa_fruticans	((Attalea_speciosa	Bactris_major)	(Elaeis_guineensis	Elaeis_oleifera)))))	Orania_palindan))	Geonoma_undata)	Kingia_australis);
(((Chamaedorea_seifrizii	((Iriartea_deltoidea	(Prestoea_acuminata	Oenocarpus_minor))	(((Pelagodoxa_henryana	Roystonea_regia)	(((Nypa_fruticans	(Calamus_caryotoides	(Phoenix_dactylifera	Sabal_domingensis)))	(Pseudophoenix_vinifera	(Reinhardtia_paiewonskiana	(Reinhardtia_latisecta	(Reinhardtia_gracilis	Reinhardtia_simplex)))))	(((Sclerosperma_profizianum	(Orania_palindan	Burretiokentia_grandiflora))	((Podococcus_barteri	Manicaria_saccifera)	(((Dictyosperma_album	(Hydriastele_microspadix	(Kentiopsis_piersoniorum	Dypsis_decaryi)))	Veitchia_spiralis)	Heterospathe_cagayanensis)))	((Attalea_speciosa	Bactris_major)	(Elaeis_guineensis	Elaeis_oleifera)))))	Oenocarpus_bataua)))	Geonoma_undata)	Kingia_australis);
(((Podococcus_barteri	(((Iriartea_deltoidea	(Prestoea_acuminata	Oenocarpus_minor))	Chamaedorea_seifrizii)	(((Calamus_caryotoides	(Phoenix_dactylifera	Sabal_domingensis))	((Reinhardtia_gracilis	Reinhardtia_simplex)	(Reinhardtia_paiewonskiana	Reinhardtia_latisecta)))	((Pseudophoenix_vinifera	(Nypa_fruticans	((Attalea_speciosa	Bactris_major)	(Elaeis_guineensis	Elaeis_oleifera))))	(Roystonea_regia	((Sclerosperma_profizianum	(Orania_palindan	Burretiokentia_grandiflora))	(Manicaria_saccifera	(Oenocarpus_bataua	(Dypsis_decaryi	((Veitchia_spiralis	(Dictyosperma_album	(Pelagodoxa_henryana	Hydriastele_microspadix)))	(Kentiopsis_piersoniorum	Heterospathe_cagayanensis)))))))))))	Geonoma_undata)	Kingia_australis);
(((((Iriartea_deltoidea	Podococcus_barteri)	((Phoenix_dactylifera	Sabal_domingensis)	(((Nypa_fruticans	((Attalea_speciosa	Bactris_major)	(Elaeis_guineensis	Elaeis_oleifera)))	((Pseudophoenix_vinifera	(Calamus_caryotoides	Roystonea_regia))	((Pelagodoxa_henryana	((Prestoea_acuminata	Oenocarpus_minor)	Oenocarpus_bataua))	((Sclerosperma_profizianum	(Orania_palindan	Burretiokentia_grandiflora))	(Manicaria_saccifera	((Veitchia_spiralis	(Dictyosperma_album	((Dypsis_decaryi	Hydriastele_microspadix)	Kentiopsis_piersoniorum)))	Heterospathe_cagayanensis))))))	((Reinhardtia_gracilis	Reinhardtia_simplex)	(Reinhardtia_paiewonskiana	Reinhardtia_latisecta)))))	Chamaedorea_seifrizii)	Geonoma_undata)	Kingia_australis);
(((Oenocarpus_bataua	(((Phoenix_dactylifera	Sabal_domingensis)	((((((((Iriartea_deltoidea	Calamus_caryotoides)	Attalea_speciosa)	Bactris_major)	(Elaeis_guineensis	Elaeis_oleifera))	(Chamaedorea_seifrizii	(Pseudophoenix_vinifera	((Reinhardtia_gracilis	Reinhardtia_simplex)	(Reinhardtia_paiewonskiana	Reinhardtia_latisecta)))))	Roystonea_regia)	(((Pelagodoxa_henryana	(Orania_palindan	Burretiokentia_grandiflora))	(Podococcus_barteri	Sclerosperma_profizianum))	(Manicaria_saccifera	((Veitchia_spiralis	(Dictyosperma_album	((Dypsis_decaryi	Hydriastele_microspadix)	Kentiopsis_piersoniorum)))	Heterospathe_cagayanensis))))	Nypa_fruticans))	(Prestoea_acuminata	Oenocarpus_minor)))	Geonoma_undata)	Kingia_australis);
(((Dictyosperma_album	(((Iriartea_deltoidea	Heterospathe_cagayanensis)	(Veitchia_spiralis	((Dypsis_decaryi	Hydriastele_microspadix)	Kentiopsis_piersoniorum)))	(((((Chamaedorea_seifrizii	((Prestoea_acuminata	Oenocarpus_minor)	Oenocarpus_bataua))	((Calamus_caryotoides	(Phoenix_dactylifera	Sabal_domingensis))	Nypa_fruticans))	((Pseudophoenix_vinifera	((Reinhardtia_gracilis	Reinhardtia_simplex)	(Reinhardtia_paiewonskiana	Reinhardtia_latisecta)))	((Attalea_speciosa	Bactris_major)	(Elaeis_guineensis	Elaeis_oleifera))))	(Pelagodoxa_henryana	Roystonea_regia))	(((Orania_palindan	Burretiokentia_grandiflora)	(Podococcus_barteri	Sclerosperma_profizianum))	Manicaria_saccifera))))	Geonoma_undata)	Kingia_australis);
((((Chamaedorea_seifrizii	((Prestoea_acuminata	Oenocarpus_minor)	Oenocarpus_bataua))	(((Calamus_caryotoides	(Phoenix_dactylifera	Sabal_domingensis))	Nypa_fruticans)	(((Pseudophoenix_vinifera	(Reinhardtia_gracilis	(Reinhardtia_simplex	(Reinhardtia_paiewonskiana	Reinhardtia_latisecta))))	((Attalea_speciosa	Bactris_major)	(Elaeis_guineensis	Elaeis_oleifera)))	(((Roystonea_regia	Manicaria_saccifera)	((Heterospathe_cagayanensis	(Dictyosperma_album	(Dypsis_decaryi	(Hydriastele_microspadix	Kentiopsis_piersoniorum))))	((Pelagodoxa_henryana	Iriartea_deltoidea)	Veitchia_spiralis)))	((Orania_palindan	Burretiokentia_grandiflora)	(Podococcus_barteri	Sclerosperma_profizianum))))))	Geonoma_undata)	Kingia_australis);
((((Oenocarpus_bataua	(((Calamus_caryotoides	(Phoenix_dactylifera	Sabal_domingensis))	Nypa_fruticans)	(((Roystonea_regia	Pseudophoenix_vinifera)	(((Heterospathe_cagayanensis	(Dictyosperma_album	(Pelagodoxa_henryana	((Hydriastele_microspadix	Kentiopsis_piersoniorum)	Dypsis_decaryi))))	Veitchia_spiralis)	(((Orania_palindan	Burretiokentia_grandiflora)	Sclerosperma_profizianum)	(Podococcus_barteri	Manicaria_saccifera))))	(((Reinhardtia_paiewonskiana	Reinhardtia_latisecta)	(Reinhardtia_gracilis	Reinhardtia_simplex))	((Attalea_speciosa	Bactris_major)	(Elaeis_guineensis	Elaeis_oleifera))))))	(Chamaedorea_seifrizii	(Iriartea_deltoidea	(Prestoea_acuminata	Oenocarpus_minor))))	Geonoma_undata)	Kingia_australis);
(((((Prestoea_acuminata	Oenocarpus_minor)	Oenocarpus_bataua)	(((Calamus_caryotoides	(Phoenix_dactylifera	Sabal_domingensis))	Nypa_fruticans)	((((Attalea_speciosa	Bactris_major)	(Elaeis_guineensis	Elaeis_oleifera))	(Chamaedorea_seifrizii	(Pseudophoenix_vinifera	((Reinhardtia_paiewonskiana	Reinhardtia_latisecta)	(Reinhardtia_gracilis	Reinhardtia_simplex)))))	((Pelagodoxa_henryana	Roystonea_regia)	(((Iriartea_deltoidea	(Podococcus_barteri	Manicaria_saccifera))	((Heterospathe_cagayanensis	(Dictyosperma_album	((Hydriastele_microspadix	Kentiopsis_piersoniorum)	Dypsis_decaryi)))	Veitchia_spiralis))	((Orania_palindan	Burretiokentia_grandiflora)	Sclerosperma_profizianum))))))	Geonoma_undata)	Kingia_australis);
((((Podococcus_barteri	Burretiokentia_grandiflora)	(((Calamus_caryotoides	Sclerosperma_profizianum)	((Manicaria_saccifera	(((((Kentiopsis_piersoniorum	Hydriastele_microspadix)	Dypsis_decaryi)	Dictyosperma_album)	Veitchia_spiralis)	Heterospathe_cagayanensis))	((Roystonea_regia	((((Reinhardtia_latisecta	Reinhardtia_paiewonskiana)	(Reinhardtia_simplex	Reinhardtia_gracilis))	Pseudophoenix_vinifera)	((Elaeis_guineensis	Elaeis_oleifera)	(Attalea_speciosa	Bactris_major))))	(((Phoenix_dactylifera	Sabal_domingensis)	((Chamaedorea_seifrizii	((Iriartea_deltoidea	Prestoea_acuminata)	Oenocarpus_minor))	Nypa_fruticans))	Oenocarpus_bataua))))	(Pelagodoxa_henryana	Orania_palindan)))	Geonoma_undata)	Kingia_australis);
((((Burretiokentia_grandiflora	Orania_palindan)	(((Manicaria_saccifera	(((((Kentiopsis_piersoniorum	Hydriastele_microspadix)	Dypsis_decaryi)	Dictyosperma_album)	Veitchia_spiralis)	Heterospathe_cagayanensis))	((((((Reinhardtia_latisecta	Reinhardtia_paiewonskiana)	(Reinhardtia_simplex	Reinhardtia_gracilis))	Pseudophoenix_vinifera)	((Iriartea_deltoidea	(Elaeis_guineensis	Elaeis_oleifera))	((Pelagodoxa_henryana	Attalea_speciosa)	(Calamus_caryotoides	Bactris_major))))	Roystonea_regia)	((Oenocarpus_bataua	(Prestoea_acuminata	Oenocarpus_minor))	(Nypa_fruticans	(Chamaedorea_seifrizii	(Phoenix_dactylifera	Sabal_domingensis))))))	(Podococcus_barteri	Sclerosperma_profizianum)))	Geonoma_undata)	Kingia_australis);
(((Burretiokentia_grandiflora	(Orania_palindan	((Podococcus_barteri	Sclerosperma_profizianum)	(((Iriartea_deltoidea	Manicaria_saccifera)	(Pelagodoxa_henryana	(Heterospathe_cagayanensis	((((Kentiopsis_piersoniorum	Hydriastele_microspadix)	Dypsis_decaryi)	Dictyosperma_album)	Veitchia_spiralis))))	((((((Oenocarpus_bataua	(Prestoea_acuminata	Oenocarpus_minor))	((Calamus_caryotoides	(Phoenix_dactylifera	Sabal_domingensis))	Nypa_fruticans))	Chamaedorea_seifrizii)	(Pseudophoenix_vinifera	((Reinhardtia_latisecta	Reinhardtia_paiewonskiana)	(Reinhardtia_simplex	Reinhardtia_gracilis))))	Roystonea_regia)	((Elaeis_guineensis	Elaeis_oleifera)	(Attalea_speciosa	Bactris_major)))))))	Geonoma_undata)	Kingia_australis);
(((Phoenix_dactylifera	(Oenocarpus_bataua	(Sabal_domingensis	(((((Burretiokentia_grandiflora	Orania_palindan)	Sclerosperma_profizianum)	((Podococcus_barteri	Manicaria_saccifera)	((Dypsis_decaryi	(((Veitchia_spiralis	Hydriastele_microspadix)	Dictyosperma_album)	(Pelagodoxa_henryana	Heterospathe_cagayanensis)))	(Iriartea_deltoidea	Kentiopsis_piersoniorum))))	((Pseudophoenix_vinifera	(Chamaedorea_seifrizii	((Elaeis_guineensis	Elaeis_oleifera)	(Attalea_speciosa	Bactris_major))))	((Prestoea_acuminata	Oenocarpus_minor)	((Reinhardtia_latisecta	Reinhardtia_paiewonskiana)	(Reinhardtia_simplex	Reinhardtia_gracilis)))))	(Nypa_fruticans	Roystonea_regia)))))	(Calamus_caryotoides	Geonoma_undata))	Kingia_australis);
((((Chamaedorea_seifrizii	(Prestoea_acuminata	Oenocarpus_minor))	(Oenocarpus_bataua	(((((Reinhardtia_latisecta	Reinhardtia_paiewonskiana)	Reinhardtia_simplex)	Reinhardtia_gracilis)	(Nypa_fruticans	((Phoenix_dactylifera	Sabal_domingensis)	Calamus_caryotoides)))	((Pseudophoenix_vinifera	Roystonea_regia)	((((Burretiokentia_grandiflora	Orania_palindan)	Sclerosperma_profizianum)	((Podococcus_barteri	Manicaria_saccifera)	((Veitchia_spiralis	((((Iriartea_deltoidea	Hydriastele_microspadix)	Dypsis_decaryi)	Kentiopsis_piersoniorum)	Dictyosperma_album))	(Pelagodoxa_henryana	Heterospathe_cagayanensis))))	((Elaeis_guineensis	Elaeis_oleifera)	(Attalea_speciosa	Bactris_major)))))))	Geonoma_undata)	Kingia_australis);
((((((Phoenix_dactylifera	Sabal_domingensis)	(Calamus_caryotoides	Nypa_fruticans))	((Pseudophoenix_vinifera	Roystonea_regia)	((((Burretiokentia_grandiflora	Orania_palindan)	(Podococcus_barteri	Sclerosperma_profizianum))	(Manicaria_saccifera	(((Veitchia_spiralis	(Iriartea_deltoidea	Heterospathe_cagayanensis))	(((Dypsis_decaryi	Kentiopsis_piersoniorum)	Hydriastele_microspadix)	Dictyosperma_album))	Pelagodoxa_henryana)))	(((Reinhardtia_simplex	Reinhardtia_gracilis)	(Reinhardtia_paiewonskiana	Reinhardtia_latisecta))	((Elaeis_guineensis	Elaeis_oleifera)	(Attalea_speciosa	Bactris_major))))))	((Oenocarpus_bataua	(Prestoea_acuminata	Oenocarpus_minor))	Chamaedorea_seifrizii))	Geonoma_undata)	Kingia_australis);
(((((Elaeis_guineensis	Elaeis_oleifera)	(Attalea_speciosa	Bactris_major))	((((((Burretiokentia_grandiflora	Orania_palindan)	Sclerosperma_profizianum)	(Podococcus_barteri	Manicaria_saccifera))	((Veitchia_spiralis	((Pelagodoxa_henryana	Iriartea_deltoidea)	Heterospathe_cagayanensis))	((Dypsis_decaryi	Dictyosperma_album)	(Kentiopsis_piersoniorum	Hydriastele_microspadix))))	((((Oenocarpus_bataua	(Prestoea_acuminata	Oenocarpus_minor))	Chamaedorea_seifrizii)	(Nypa_fruticans	((Phoenix_dactylifera	Sabal_domingensis)	Calamus_caryotoides)))	(Pseudophoenix_vinifera	Roystonea_regia)))	((Reinhardtia_simplex	Reinhardtia_gracilis)	(Reinhardtia_paiewonskiana	Reinhardtia_latisecta))))	Geonoma_undata)	Kingia_australis);
(((Burretiokentia_grandiflora	(Orania_palindan	((Manicaria_saccifera	(((Veitchia_spiralis	((Pelagodoxa_henryana	Iriartea_deltoidea)	Heterospathe_cagayanensis))	(Dictyosperma_album	((Kentiopsis_piersoniorum	Hydriastele_microspadix)	Dypsis_decaryi)))	((((Oenocarpus_bataua	(Prestoea_acuminata	Oenocarpus_minor))	Chamaedorea_seifrizii)	(((Calamus_caryotoides	Phoenix_dactylifera)	Nypa_fruticans)	Sabal_domingensis))	((Pseudophoenix_vinifera	Roystonea_regia)	(((Elaeis_guineensis	Elaeis_oleifera)	(Attalea_speciosa	Bactris_major))	(Reinhardtia_simplex	((Reinhardtia_gracilis	Reinhardtia_paiewonskiana)	Reinhardtia_latisecta)))))))	(Podococcus_barteri	Sclerosperma_profizianum))))	Geonoma_undata)	Kingia_australis);
(((Chamaedorea_seifrizii	(((((Calamus_caryotoides	Nypa_fruticans)	(Phoenix_dactylifera	Sabal_domingensis))	((((Elaeis_guineensis	Elaeis_oleifera)	(Attalea_speciosa	Bactris_major))	(Pseudophoenix_vinifera	(Reinhardtia_simplex	((Reinhardtia_paiewonskiana	Reinhardtia_latisecta)	Reinhardtia_gracilis))))	(Roystonea_regia	(((((Burretiokentia_grandiflora	Orania_palindan)	Podococcus_barteri)	Sclerosperma_profizianum)	Manicaria_saccifera)	((Veitchia_spiralis	((Dictyosperma_album	((Kentiopsis_piersoniorum	Hydriastele_microspadix)	Dypsis_decaryi))	(Iriartea_deltoidea	Pelagodoxa_henryana)))	Heterospathe_cagayanensis)))))	Oenocarpus_bataua)	(Prestoea_acuminata	Oenocarpus_minor)))	Geonoma_undata)	Kingia_australis);
(((Chamaedorea_seifrizii	(((((Nypa_fruticans	((Phoenix_dactylifera	Sabal_domingensis)	Calamus_caryotoides))	(((((Iriartea_deltoidea	Manicaria_saccifera)	(Veitchia_spiralis	(((Hydriastele_microspadix	Dictyosperma_album)	(Dypsis_decaryi	Kentiopsis_piersoniorum))	(Pelagodoxa_henryana	Heterospathe_cagayanensis))))	((Burretiokentia_grandiflora	Orania_palindan)	Sclerosperma_profizianum))	((Elaeis_guineensis	Elaeis_oleifera)	(Attalea_speciosa	Bactris_major)))	(Roystonea_regia	(Pseudophoenix_vinifera	(Reinhardtia_gracilis	(Reinhardtia_simplex	(Reinhardtia_paiewonskiana	Reinhardtia_latisecta)))))))	Oenocarpus_bataua)	(Prestoea_acuminata	Oenocarpus_minor))	Podococcus_barteri))	Geonoma_undata)	Kingia_australis);
((Geonoma_undata	(Burretiokentia_grandiflora	(Podococcus_barteri	(Orania_palindan	((Manicaria_saccifera	(((Iriartea_deltoidea	Veitchia_spiralis)	((Hydriastele_microspadix	((Pelagodoxa_henryana	Kentiopsis_piersoniorum)	(Dypsis_decaryi	Heterospathe_cagayanensis)))	Dictyosperma_album))	(Roystonea_regia	(((Pseudophoenix_vinifera	(Reinhardtia_simplex	(Reinhardtia_paiewonskiana	(((Oenocarpus_minor	Prestoea_acuminata)	Reinhardtia_latisecta)	Reinhardtia_gracilis))))	(Chamaedorea_seifrizii	(Oenocarpus_bataua	((Sabal_domingensis	Phoenix_dactylifera)	(Calamus_caryotoides	Nypa_fruticans)))))	((Attalea_speciosa	Bactris_major)	(Elaeis_oleifera	Elaeis_guineensis))))))	Sclerosperma_profizianum)))))	Kingia_australis);
((Geonoma_undata	(Burretiokentia_grandiflora	(Orania_palindan	(((((Attalea_speciosa	(Bactris_major	(Elaeis_oleifera	Elaeis_guineensis)))	(Pseudophoenix_vinifera	((Reinhardtia_latisecta	Reinhardtia_paiewonskiana)	(Reinhardtia_gracilis	Reinhardtia_simplex))))	(Roystonea_regia	(((Oenocarpus_bataua	(Oenocarpus_minor	Prestoea_acuminata))	Chamaedorea_seifrizii)	((Sabal_domingensis	(Calamus_caryotoides	Phoenix_dactylifera))	Nypa_fruticans))))	(((Iriartea_deltoidea	Podococcus_barteri)	Manicaria_saccifera)	(((Hydriastele_microspadix	(Kentiopsis_piersoniorum	(Dypsis_decaryi	Dictyosperma_album)))	(Heterospathe_cagayanensis	Pelagodoxa_henryana))	Veitchia_spiralis)))	Sclerosperma_profizianum))))	Kingia_australis);
((Geonoma_undata	(((Oenocarpus_bataua	(Oenocarpus_minor	Prestoea_acuminata))	Chamaedorea_seifrizii)	((Nypa_fruticans	(Calamus_caryotoides	(Sabal_domingensis	Phoenix_dactylifera)))	((((Elaeis_oleifera	Elaeis_guineensis)	(Attalea_speciosa	Bactris_major))	Pseudophoenix_vinifera)	((((Podococcus_barteri	Manicaria_saccifera)	(Sclerosperma_profizianum	(Burretiokentia_grandiflora	Orania_palindan)))	(((Dypsis_decaryi	(Hydriastele_microspadix	Kentiopsis_piersoniorum))	Dictyosperma_album)	((Iriartea_deltoidea	Heterospathe_cagayanensis)	Veitchia_spiralis)))	(((Reinhardtia_latisecta	Reinhardtia_paiewonskiana)	(Reinhardtia_gracilis	Reinhardtia_simplex))	(Pelagodoxa_henryana	Roystonea_regia)))))))	Kingia_australis);
((Geonoma_undata	(Burretiokentia_grandiflora	(Orania_palindan	((((((Iriartea_deltoidea	Heterospathe_cagayanensis)	(Dypsis_decaryi	(Hydriastele_microspadix	(Veitchia_spiralis	Kentiopsis_piersoniorum))))	Dictyosperma_album)	(((Pelagodoxa_henryana	Roystonea_regia)	(((Sabal_domingensis	Phoenix_dactylifera)	(Nypa_fruticans	Calamus_caryotoides))	(((Oenocarpus_minor	Prestoea_acuminata)	Chamaedorea_seifrizii)	Oenocarpus_bataua)))	(((Elaeis_oleifera	Elaeis_guineensis)	(Attalea_speciosa	Bactris_major))	(Pseudophoenix_vinifera	((Reinhardtia_latisecta	Reinhardtia_paiewonskiana)	(Reinhardtia_gracilis	Reinhardtia_simplex))))))	(Podococcus_barteri	Manicaria_saccifera))	Sclerosperma_profizianum))))	Kingia_australis);
((Geonoma_undata	(Burretiokentia_grandiflora	(Orania_palindan	(((Manicaria_saccifera	(((Dypsis_decaryi	(Kentiopsis_piersoniorum	Hydriastele_microspadix))	Dictyosperma_album)	((Pelagodoxa_henryana	Heterospathe_cagayanensis)	Veitchia_spiralis)))	(Roystonea_regia	((((Sabal_domingensis	Phoenix_dactylifera)	(Nypa_fruticans	Calamus_caryotoides))	((Oenocarpus_minor	Prestoea_acuminata)	Oenocarpus_bataua))	((((Reinhardtia_latisecta	Reinhardtia_paiewonskiana)	(Reinhardtia_gracilis	Reinhardtia_simplex))	(Iriartea_deltoidea	(Podococcus_barteri	Chamaedorea_seifrizii)))	(((Elaeis_oleifera	Elaeis_guineensis)	(Attalea_speciosa	Bactris_major))	Pseudophoenix_vinifera)))))	Sclerosperma_profizianum))))	Kingia_australis);
((Geonoma_undata	(((Oenocarpus_minor	Prestoea_acuminata)	Oenocarpus_bataua)	((((Roystonea_regia	(((Podococcus_barteri	Sclerosperma_profizianum)	(Burretiokentia_grandiflora	Orania_palindan))	(Manicaria_saccifera	((Heterospathe_cagayanensis	((Dypsis_decaryi	((Pelagodoxa_henryana	Kentiopsis_piersoniorum)	Hydriastele_microspadix))	Dictyosperma_album))	Veitchia_spiralis))))	((Pseudophoenix_vinifera	((Reinhardtia_latisecta	Reinhardtia_paiewonskiana)	(Reinhardtia_gracilis	Reinhardtia_simplex)))	((Iriartea_deltoidea	(Elaeis_oleifera	Elaeis_guineensis))	(Attalea_speciosa	Bactris_major))))	((Sabal_domingensis	Phoenix_dactylifera)	(Nypa_fruticans	Calamus_caryotoides)))	Chamaedorea_seifrizii)))	Kingia_australis);
((Geonoma_undata	(((((Calamus_caryotoides	Iriartea_deltoidea)	(((Roystonea_regia	(((Heterospathe_cagayanensis	((Dypsis_decaryi	((Pelagodoxa_henryana	Kentiopsis_piersoniorum)	Hydriastele_microspadix))	Dictyosperma_album))	Veitchia_spiralis)	Manicaria_saccifera))	((Elaeis_oleifera	Elaeis_guineensis)	(Attalea_speciosa	Bactris_major)))	((Pseudophoenix_vinifera	((Reinhardtia_latisecta	Reinhardtia_paiewonskiana)	(Reinhardtia_gracilis	Reinhardtia_simplex)))	((Podococcus_barteri	Sclerosperma_profizianum)	(Burretiokentia_grandiflora	Orania_palindan)))))	((Sabal_domingensis	Phoenix_dactylifera)	Nypa_fruticans))	((Oenocarpus_minor	Prestoea_acuminata)	Oenocarpus_bataua))	Chamaedorea_seifrizii))	Kingia_australis);
((Geonoma_undata	(Oenocarpus_bataua	(((((((Podococcus_barteri	((((Dypsis_decaryi	Dictyosperma_album)	(Iriartea_deltoidea	Hydriastele_microspadix))	(Pelagodoxa_henryana	Kentiopsis_piersoniorum))	(Veitchia_spiralis	Heterospathe_cagayanensis)))	Manicaria_saccifera)	(Sclerosperma_profizianum	(Burretiokentia_grandiflora	Orania_palindan)))	Roystonea_regia)	((Pseudophoenix_vinifera	(Reinhardtia_simplex	((Reinhardtia_latisecta	Reinhardtia_paiewonskiana)	Reinhardtia_gracilis)))	((Elaeis_oleifera	Elaeis_guineensis)	(Attalea_speciosa	Bactris_major))))	(Chamaedorea_seifrizii	((Calamus_caryotoides	(Sabal_domingensis	Phoenix_dactylifera))	Nypa_fruticans)))	(Oenocarpus_minor	Prestoea_acuminata))))	Kingia_australis);
((Geonoma_undata	(Burretiokentia_grandiflora	(Orania_palindan	(((Roystonea_regia	(((Pseudophoenix_vinifera	(Reinhardtia_simplex	((Reinhardtia_latisecta	Reinhardtia_paiewonskiana)	Reinhardtia_gracilis)))	((Elaeis_oleifera	Elaeis_guineensis)	(Attalea_speciosa	Bactris_major)))	((Chamaedorea_seifrizii	((Calamus_caryotoides	(Sabal_domingensis	Phoenix_dactylifera))	Nypa_fruticans))	(Oenocarpus_bataua	(Oenocarpus_minor	Prestoea_acuminata)))))	((((Dictyosperma_album	(Dypsis_decaryi	(Kentiopsis_piersoniorum	Hydriastele_microspadix)))	(Veitchia_spiralis	Pelagodoxa_henryana))	(Iriartea_deltoidea	Heterospathe_cagayanensis))	Manicaria_saccifera))	(Podococcus_barteri	Sclerosperma_profizianum)))))	Kingia_australis);
((Geonoma_undata	((Elaeis_oleifera	Elaeis_guineensis)	((Attalea_speciosa	Bactris_major)	((Nypa_fruticans	(((Sabal_domingensis	Phoenix_dactylifera)	Chamaedorea_seifrizii)	(Roystonea_regia	((((Iriartea_deltoidea	(Oenocarpus_minor	Prestoea_acuminata))	(Podococcus_barteri	Manicaria_saccifera))	(((Sclerosperma_profizianum	(Burretiokentia_grandiflora	Orania_palindan))	Oenocarpus_bataua)	((Dictyosperma_album	(Dypsis_decaryi	(Kentiopsis_piersoniorum	(Heterospathe_cagayanensis	(Pelagodoxa_henryana	Hydriastele_microspadix)))))	Veitchia_spiralis)))	Calamus_caryotoides))))	(Pseudophoenix_vinifera	(Reinhardtia_simplex	((Reinhardtia_latisecta	Reinhardtia_paiewonskiana)	Reinhardtia_gracilis)))))))	Kingia_australis);
((Geonoma_undata	((Elaeis_oleifera	((Pseudophoenix_vinifera	(Attalea_speciosa	Bactris_major))	(((Reinhardtia_gracilis	Reinhardtia_simplex)	(Reinhardtia_latisecta	Reinhardtia_paiewonskiana))	((((Prestoea_acuminata	Oenocarpus_minor)	Oenocarpus_bataua)	(((Sabal_domingensis	Phoenix_dactylifera)	Nypa_fruticans)	Chamaedorea_seifrizii))	(Roystonea_regia	(((((Calamus_caryotoides	Dictyosperma_album)	(Pelagodoxa_henryana	(Dypsis_decaryi	(Kentiopsis_piersoniorum	(Iriartea_deltoidea	Hydriastele_microspadix)))))	(Heterospathe_cagayanensis	Veitchia_spiralis))	(Podococcus_barteri	Manicaria_saccifera))	((Burretiokentia_grandiflora	Orania_palindan)	Sclerosperma_profizianum)))))))	Elaeis_guineensis))	Kingia_australis);
((Geonoma_undata	(Burretiokentia_grandiflora	(Orania_palindan	(((Podococcus_barteri	Manicaria_saccifera)	((((((Prestoea_acuminata	Oenocarpus_minor)	Oenocarpus_bataua)	(((Sabal_domingensis	Phoenix_dactylifera)	(Calamus_caryotoides	Nypa_fruticans))	Chamaedorea_seifrizii))	((Pelagodoxa_henryana	Roystonea_regia)	(Pseudophoenix_vinifera	((Reinhardtia_gracilis	Reinhardtia_simplex)	(Reinhardtia_latisecta	Reinhardtia_paiewonskiana)))))	((Elaeis_oleifera	Elaeis_guineensis)	(Attalea_speciosa	Bactris_major)))	((Iriartea_deltoidea	Veitchia_spiralis)	(((Dypsis_decaryi	Dictyosperma_album)	(Kentiopsis_piersoniorum	Hydriastele_microspadix))	Heterospathe_cagayanensis))))	Sclerosperma_profizianum))))	Kingia_australis);
((Geonoma_undata	(Burretiokentia_grandiflora	(Orania_palindan	(((((((Sabal_domingensis	Phoenix_dactylifera)	(Calamus_caryotoides	Nypa_fruticans))	(((Prestoea_acuminata	Oenocarpus_minor)	Chamaedorea_seifrizii)	(Oenocarpus_bataua	Pelagodoxa_henryana)))	(Pseudophoenix_vinifera	Roystonea_regia))	(((Elaeis_oleifera	Elaeis_guineensis)	(Attalea_speciosa	Bactris_major))	(Reinhardtia_simplex	((Reinhardtia_gracilis	Reinhardtia_latisecta)	Reinhardtia_paiewonskiana))))	((((Dictyosperma_album	((Kentiopsis_piersoniorum	Hydriastele_microspadix)	Dypsis_decaryi))	Heterospathe_cagayanensis)	Veitchia_spiralis)	(Iriartea_deltoidea	(Podococcus_barteri	Manicaria_saccifera))))	Sclerosperma_profizianum))))	Kingia_australis);
((Geonoma_undata	(Burretiokentia_grandiflora	(Orania_palindan	((((((((Prestoea_acuminata	Oenocarpus_minor)	Oenocarpus_bataua)	((Sabal_domingensis	Phoenix_dactylifera)	(Calamus_caryotoides	Nypa_fruticans)))	((Iriartea_deltoidea	Podococcus_barteri)	Chamaedorea_seifrizii))	Roystonea_regia)	(((Elaeis_oleifera	Elaeis_guineensis)	(Attalea_speciosa	Bactris_major))	(Pseudophoenix_vinifera	((Reinhardtia_simplex	Reinhardtia_gracilis)	(Reinhardtia_latisecta	Reinhardtia_paiewonskiana)))))	(((Veitchia_spiralis	(Dictyosperma_album	(Pelagodoxa_henryana	((Kentiopsis_piersoniorum	Hydriastele_microspadix)	Dypsis_decaryi))))	Heterospathe_cagayanensis)	Manicaria_saccifera))	Sclerosperma_profizianum))))	Kingia_australis);
((Geonoma_undata	(Chamaedorea_seifrizii	((Pelagodoxa_henryana	Oenocarpus_bataua)	(((Roystonea_regia	(((Elaeis_oleifera	Elaeis_guineensis)	(Attalea_speciosa	(Pseudophoenix_vinifera	Bactris_major)))	((Reinhardtia_simplex	Reinhardtia_gracilis)	(Reinhardtia_latisecta	(((Prestoea_acuminata	Oenocarpus_minor)	Iriartea_deltoidea)	Reinhardtia_paiewonskiana)))))	(((Veitchia_spiralis	(((Dictyosperma_album	Hydriastele_microspadix)	Dypsis_decaryi)	Kentiopsis_piersoniorum))	Heterospathe_cagayanensis)	(Manicaria_saccifera	((Burretiokentia_grandiflora	Orania_palindan)	(Podococcus_barteri	Sclerosperma_profizianum)))))	((Sabal_domingensis	Phoenix_dactylifera)	(Calamus_caryotoides	Nypa_fruticans))))))	Kingia_australis);
((Geonoma_undata	(((Elaeis_oleifera	Elaeis_guineensis)	((Calamus_caryotoides	Attalea_speciosa)	Bactris_major))	((Pseudophoenix_vinifera	((Reinhardtia_simplex	Reinhardtia_gracilis)	(Reinhardtia_paiewonskiana	Reinhardtia_latisecta)))	((((Chamaedorea_seifrizii	Nypa_fruticans)	(((Prestoea_acuminata	Oenocarpus_minor)	Oenocarpus_bataua)	(Sabal_domingensis	Phoenix_dactylifera)))	Roystonea_regia)	((((Veitchia_spiralis	(Dictyosperma_album	((Kentiopsis_piersoniorum	Dypsis_decaryi)	Hydriastele_microspadix)))	(Heterospathe_cagayanensis	(Pelagodoxa_henryana	Iriartea_deltoidea)))	Manicaria_saccifera)	((Burretiokentia_grandiflora	Orania_palindan)	(Podococcus_barteri	Sclerosperma_profizianum)))))))	Kingia_australis);
((Geonoma_undata	(Podococcus_barteri	(Manicaria_saccifera	(((((Burretiokentia_grandiflora	Orania_palindan)	Sclerosperma_profizianum)	(((Elaeis_oleifera	Elaeis_guineensis)	(Attalea_speciosa	(Bactris_major	Calamus_caryotoides)))	((Pseudophoenix_vinifera	((Reinhardtia_simplex	Reinhardtia_gracilis)	(Reinhardtia_paiewonskiana	Reinhardtia_latisecta)))	((((Prestoea_acuminata	Oenocarpus_minor)	Chamaedorea_seifrizii)	((Pelagodoxa_henryana	Oenocarpus_bataua)	(Nypa_fruticans	(Sabal_domingensis	Phoenix_dactylifera))))	Roystonea_regia))))	((Veitchia_spiralis	(Dictyosperma_album	((Kentiopsis_piersoniorum	Dypsis_decaryi)	Hydriastele_microspadix)))	Heterospathe_cagayanensis))	Iriartea_deltoidea))))	Kingia_australis);
((Geonoma_undata	(Chamaedorea_seifrizii	((Oenocarpus_bataua	((Pelagodoxa_henryana	Prestoea_acuminata)	Oenocarpus_minor))	((Nypa_fruticans	(Calamus_caryotoides	(Sabal_domingensis	Phoenix_dactylifera)))	(((((Elaeis_oleifera	Elaeis_guineensis)	(Attalea_speciosa	Bactris_major))	(Pseudophoenix_vinifera	(Reinhardtia_paiewonskiana	(Reinhardtia_latisecta	(Reinhardtia_simplex	Reinhardtia_gracilis)))))	(Roystonea_regia	(((Veitchia_spiralis	(Dictyosperma_album	((Kentiopsis_piersoniorum	Dypsis_decaryi)	(Iriartea_deltoidea	Hydriastele_microspadix))))	Heterospathe_cagayanensis)	Manicaria_saccifera)))	((Podococcus_barteri	(Burretiokentia_grandiflora	Orania_palindan))	Sclerosperma_profizianum))))))	Kingia_australis);
((Geonoma_undata	(Burretiokentia_grandiflora	(Orania_palindan	((Sclerosperma_profizianum	((((Pelagodoxa_henryana	((Calamus_caryotoides	Dictyosperma_album)	((Kentiopsis_piersoniorum	Dypsis_decaryi)	(Iriartea_deltoidea	Hydriastele_microspadix))))	(Heterospathe_cagayanensis	Veitchia_spiralis))	Manicaria_saccifera)	((((Oenocarpus_bataua	(Prestoea_acuminata	Oenocarpus_minor))	(Sabal_domingensis	Phoenix_dactylifera))	(Chamaedorea_seifrizii	(((Pseudophoenix_vinifera	Nypa_fruticans)	((Elaeis_oleifera	Elaeis_guineensis)	(Attalea_speciosa	Bactris_major)))	((Reinhardtia_gracilis	(Reinhardtia_paiewonskiana	Reinhardtia_latisecta))	Reinhardtia_simplex))))	Roystonea_regia)))	Podococcus_barteri))))	Kingia_australis);
((Geonoma_undata	(Phoenix_dactylifera	(((((Veitchia_spiralis	(((Calamus_caryotoides	Dictyosperma_album)	((Dypsis_decaryi	(Iriartea_deltoidea	Hydriastele_microspadix))	(Pelagodoxa_henryana	Kentiopsis_piersoniorum)))	Heterospathe_cagayanensis))	(((Podococcus_barteri	Sclerosperma_profizianum)	(Burretiokentia_grandiflora	Orania_palindan))	Manicaria_saccifera))	(Roystonea_regia	(Chamaedorea_seifrizii	((Nypa_fruticans	((Elaeis_oleifera	Elaeis_guineensis)	(Attalea_speciosa	Bactris_major)))	(Pseudophoenix_vinifera	((Reinhardtia_paiewonskiana	Reinhardtia_latisecta)	(Reinhardtia_simplex	Reinhardtia_gracilis)))))))	(Oenocarpus_bataua	(Prestoea_acuminata	Oenocarpus_minor)))	Sabal_domingensis)))	Kingia_australis);
(((Podococcus_barteri	(Chamaedorea_seifrizii	(((Calamus_caryotoides	(Phoenix_dactylifera	Sabal_domingensis))	((((((Attalea_speciosa	Bactris_major)	(Elaeis_oleifera	Elaeis_guineensis))	Pseudophoenix_vinifera)	(Roystonea_regia	((Manicaria_saccifera	(Oenocarpus_bataua	(Pelagodoxa_henryana	(Veitchia_spiralis	(Heterospathe_cagayanensis	((Dypsis_decaryi	(Kentiopsis_piersoniorum	Hydriastele_microspadix))	Dictyosperma_album))))))	(Sclerosperma_profizianum	(Burretiokentia_grandiflora	Orania_palindan)))))	Nypa_fruticans)	((Prestoea_acuminata	Oenocarpus_minor)	((Reinhardtia_latisecta	Reinhardtia_paiewonskiana)	(Reinhardtia_simplex	Reinhardtia_gracilis)))))	Iriartea_deltoidea)))	Geonoma_undata)	Kingia_australis);
(((Burretiokentia_grandiflora	(Orania_palindan	(((Podococcus_barteri	Manicaria_saccifera)	((((Hydriastele_microspadix	((Kentiopsis_piersoniorum	Dictyosperma_album)	Dypsis_decaryi))	Heterospathe_cagayanensis)	Veitchia_spiralis)	((((Reinhardtia_latisecta	Reinhardtia_paiewonskiana)	(Reinhardtia_simplex	Reinhardtia_gracilis))	(((Pelagodoxa_henryana	Attalea_speciosa)	Bactris_major)	(Elaeis_oleifera	Elaeis_guineensis)))	((Roystonea_regia	Pseudophoenix_vinifera)	((Oenocarpus_bataua	(Nypa_fruticans	(Calamus_caryotoides	(Phoenix_dactylifera	Sabal_domingensis))))	(Chamaedorea_seifrizii	((Prestoea_acuminata	Oenocarpus_minor)	Iriartea_deltoidea)))))))	Sclerosperma_profizianum)))	Geonoma_undata)	Kingia_australis);
(((Chamaedorea_seifrizii	(((Prestoea_acuminata	Oenocarpus_minor)	Iriartea_deltoidea)	((((((Pseudophoenix_vinifera	((Reinhardtia_latisecta	Reinhardtia_paiewonskiana)	(Reinhardtia_simplex	Reinhardtia_gracilis)))	(((Pelagodoxa_henryana	Attalea_speciosa)	Bactris_major)	(Elaeis_oleifera	Elaeis_guineensis)))	((Sclerosperma_profizianum	(Burretiokentia_grandiflora	Orania_palindan))	(((Hydriastele_microspadix	(Kentiopsis_piersoniorum	Dypsis_decaryi))	Dictyosperma_album)	(Heterospathe_cagayanensis	Veitchia_spiralis))))	Roystonea_regia)	(Oenocarpus_bataua	(Nypa_fruticans	(Calamus_caryotoides	(Phoenix_dactylifera	Sabal_domingensis)))))	(Podococcus_barteri	Manicaria_saccifera))))	Geonoma_undata)	Kingia_australis);
(((Chamaedorea_seifrizii	((((Prestoea_acuminata	Oenocarpus_minor)	((Nypa_fruticans	((Pseudophoenix_vinifera	(Roystonea_regia	((Reinhardtia_latisecta	Reinhardtia_paiewonskiana)	(Reinhardtia_simplex	Reinhardtia_gracilis))))	(((Sclerosperma_profizianum	(Pelagodoxa_henryana	(Burretiokentia_grandiflora	Orania_palindan)))	(((Hydriastele_microspadix	(Kentiopsis_piersoniorum	Dypsis_decaryi))	Dictyosperma_album)	(Heterospathe_cagayanensis	Veitchia_spiralis)))	((Attalea_speciosa	Bactris_major)	(Elaeis_oleifera	Elaeis_guineensis)))))	(Oenocarpus_bataua	(Calamus_caryotoides	(Phoenix_dactylifera	Sabal_domingensis)))))	(Manicaria_saccifera	Iriartea_deltoidea))	Podococcus_barteri))	Geonoma_undata)	Kingia_australis);
((((((Manicaria_saccifera	(Iriartea_deltoidea	(Prestoea_acuminata	Oenocarpus_minor)))	((((Pseudophoenix_vinifera	((Pelagodoxa_henryana	Oenocarpus_bataua)	((Sclerosperma_profizianum	(Burretiokentia_grandiflora	Orania_palindan))	((Veitchia_spiralis	Heterospathe_cagayanensis)	((Hydriastele_microspadix	(Kentiopsis_piersoniorum	Dypsis_decaryi))	Dictyosperma_album)))))	(((Phoenix_dactylifera	Sabal_domingensis)	Calamus_caryotoides)	Nypa_fruticans))	(Roystonea_regia	((Reinhardtia_latisecta	Reinhardtia_paiewonskiana)	(Reinhardtia_simplex	Reinhardtia_gracilis))))	((Attalea_speciosa	Bactris_major)	(Elaeis_oleifera	Elaeis_guineensis))))	Chamaedorea_seifrizii)	Podococcus_barteri)	Geonoma_undata)	Kingia_australis);
(((((Chamaedorea_seifrizii	(Pelagodoxa_henryana	(Iriartea_deltoidea	(Prestoea_acuminata	Oenocarpus_minor))))	((((Phoenix_dactylifera	Sabal_domingensis)	Calamus_caryotoides)	Nypa_fruticans)	((((((Attalea_speciosa	Bactris_major)	(Elaeis_oleifera	Elaeis_guineensis))	((Reinhardtia_latisecta	Reinhardtia_paiewonskiana)	(Reinhardtia_simplex	Reinhardtia_gracilis)))	((Sclerosperma_profizianum	(Burretiokentia_grandiflora	Orania_palindan))	(Manicaria_saccifera	(Heterospathe_cagayanensis	((Dictyosperma_album	(Hydriastele_microspadix	(Dypsis_decaryi	Kentiopsis_piersoniorum)))	Veitchia_spiralis)))))	(Pseudophoenix_vinifera	Roystonea_regia))	Podococcus_barteri)))	Oenocarpus_bataua)	Geonoma_undata)	Kingia_australis);
(((((Reinhardtia_latisecta	Reinhardtia_paiewonskiana)	(Reinhardtia_simplex	Reinhardtia_gracilis))	((((Chamaedorea_seifrizii	(Iriartea_deltoidea	(Prestoea_acuminata	Oenocarpus_minor)))	((((Phoenix_dactylifera	Sabal_domingensis)	Calamus_caryotoides)	Nypa_fruticans)	(Pelagodoxa_henryana	Oenocarpus_bataua)))	(Roystonea_regia	(((Sclerosperma_profizianum	(Burretiokentia_grandiflora	Orania_palindan))	((Podococcus_barteri	Manicaria_saccifera)	(Heterospathe_cagayanensis	((Dypsis_decaryi	((Kentiopsis_piersoniorum	Dictyosperma_album)	Hydriastele_microspadix))	Veitchia_spiralis))))	((Attalea_speciosa	Bactris_major)	(Elaeis_oleifera	Elaeis_guineensis)))))	Pseudophoenix_vinifera))	Geonoma_undata)	Kingia_australis);
(((((Attalea_speciosa	Bactris_major)	(Elaeis_oleifera	Elaeis_guineensis))	(((((((Podococcus_barteri	Sclerosperma_profizianum)	(Burretiokentia_grandiflora	Orania_palindan))	Manicaria_saccifera)	(((((Dypsis_decaryi	(Kentiopsis_piersoniorum	Hydriastele_microspadix))	Dictyosperma_album)	Heterospathe_cagayanensis)	(Pelagodoxa_henryana	(Iriartea_deltoidea	Veitchia_spiralis)))	(Oenocarpus_bataua	(Prestoea_acuminata	Oenocarpus_minor))))	((((Phoenix_dactylifera	Sabal_domingensis)	Calamus_caryotoides)	Nypa_fruticans)	Roystonea_regia))	(Pseudophoenix_vinifera	(Reinhardtia_gracilis	((Reinhardtia_latisecta	Reinhardtia_paiewonskiana)	Reinhardtia_simplex))))	Chamaedorea_seifrizii))	Geonoma_undata)	Kingia_australis);
(((Burretiokentia_grandiflora	(Orania_palindan	(((Podococcus_barteri	Manicaria_saccifera)	((((Reinhardtia_gracilis	Reinhardtia_simplex)	(Reinhardtia_latisecta	Reinhardtia_paiewonskiana))	(((Phoenix_dactylifera	Sabal_domingensis)	(Calamus_caryotoides	Nypa_fruticans))	Chamaedorea_seifrizii))	((Roystonea_regia	((Attalea_speciosa	Bactris_major)	(Elaeis_oleifera	Elaeis_guineensis)))	(Pseudophoenix_vinifera	((Veitchia_spiralis	(Heterospathe_cagayanensis	(Pelagodoxa_henryana	(Dypsis_decaryi	((Kentiopsis_piersoniorum	Iriartea_deltoidea)	(Hydriastele_microspadix	Dictyosperma_album))))))	(Oenocarpus_bataua	(Prestoea_acuminata	Oenocarpus_minor)))))))	Sclerosperma_profizianum)))	Geonoma_undata)	Kingia_australis);
((((Oenocarpus_bataua	(Prestoea_acuminata	Oenocarpus_minor))	(Chamaedorea_seifrizii	(((Pseudophoenix_vinifera	Roystonea_regia)	((((Sclerosperma_profizianum	(Burretiokentia_grandiflora	Orania_palindan))	(Podococcus_barteri	Manicaria_saccifera))	(Veitchia_spiralis	((Iriartea_deltoidea	Heterospathe_cagayanensis)	(Dypsis_decaryi	(Dictyosperma_album	(Kentiopsis_piersoniorum	(Pelagodoxa_henryana	Hydriastele_microspadix)))))))	((Attalea_speciosa	Bactris_major)	(Elaeis_oleifera	Elaeis_guineensis))))	(((Reinhardtia_gracilis	Reinhardtia_simplex)	(Reinhardtia_latisecta	Reinhardtia_paiewonskiana))	((Phoenix_dactylifera	Sabal_domingensis)	(Calamus_caryotoides	Nypa_fruticans))))))	Geonoma_undata)	Kingia_australis);
((Geonoma_undata	((Oenocarpus_bataua	(Oenocarpus_minor	Prestoea_acuminata))	((((Calamus_caryotoides	(Sabal_domingensis	Phoenix_dactylifera))	Nypa_fruticans)	((((Elaeis_oleifera	Elaeis_guineensis)	(Attalea_speciosa	Bactris_major))	(((Burretiokentia_grandiflora	Orania_palindan)	(Podococcus_barteri	Sclerosperma_profizianum))	(Manicaria_saccifera	((Iriartea_deltoidea	Heterospathe_cagayanensis)	(Veitchia_spiralis	((Hydriastele_microspadix	(Dypsis_decaryi	(Pelagodoxa_henryana	Kentiopsis_piersoniorum)))	Dictyosperma_album))))))	(Pseudophoenix_vinifera	(((Reinhardtia_simplex	Reinhardtia_gracilis)	(Reinhardtia_paiewonskiana	Reinhardtia_latisecta))	Roystonea_regia))))	Chamaedorea_seifrizii)))	Kingia_australis);
((Geonoma_undata	(((Elaeis_oleifera	Elaeis_guineensis)	(Attalea_speciosa	Bactris_major))	((((Reinhardtia_simplex	Reinhardtia_gracilis)	(Reinhardtia_paiewonskiana	Reinhardtia_latisecta))	Pseudophoenix_vinifera)	(((((Burretiokentia_grandiflora	Orania_palindan)	Sclerosperma_profizianum)	(Podococcus_barteri	Manicaria_saccifera))	(((Pelagodoxa_henryana	Iriartea_deltoidea)	Heterospathe_cagayanensis)	(Veitchia_spiralis	(Hydriastele_microspadix	(Kentiopsis_piersoniorum	(Dypsis_decaryi	Dictyosperma_album))))))	((((Oenocarpus_bataua	(Oenocarpus_minor	Prestoea_acuminata))	Chamaedorea_seifrizii)	((Calamus_caryotoides	(Sabal_domingensis	Phoenix_dactylifera))	Nypa_fruticans))	Roystonea_regia)))))	Kingia_australis);
((Geonoma_undata	(((Elaeis_oleifera	Elaeis_guineensis)	(Attalea_speciosa	Bactris_major))	(((Reinhardtia_paiewonskiana	(Reinhardtia_latisecta	(Reinhardtia_simplex	Reinhardtia_gracilis)))	Pseudophoenix_vinifera)	((((Podococcus_barteri	((Iriartea_deltoidea	Kentiopsis_piersoniorum)	Manicaria_saccifera))	(Dictyosperma_album	((((Hydriastele_microspadix	Dypsis_decaryi)	Pelagodoxa_henryana)	Heterospathe_cagayanensis)	Veitchia_spiralis)))	((Burretiokentia_grandiflora	Orania_palindan)	Sclerosperma_profizianum))	(((Oenocarpus_bataua	((Oenocarpus_minor	Prestoea_acuminata)	Chamaedorea_seifrizii))	((Calamus_caryotoides	(Sabal_domingensis	Phoenix_dactylifera))	Nypa_fruticans))	Roystonea_regia)))))	Kingia_australis);
((Geonoma_undata	(((Elaeis_oleifera	Elaeis_guineensis)	(Attalea_speciosa	Bactris_major))	((((((Reinhardtia_simplex	(Reinhardtia_paiewonskiana	Reinhardtia_latisecta))	Reinhardtia_gracilis)	Pseudophoenix_vinifera)	Roystonea_regia)	(Oenocarpus_bataua	(((Oenocarpus_minor	Prestoea_acuminata)	Chamaedorea_seifrizii)	((Calamus_caryotoides	(Sabal_domingensis	Phoenix_dactylifera))	Nypa_fruticans))))	((((Podococcus_barteri	Manicaria_saccifera)	Iriartea_deltoidea)	((Veitchia_spiralis	((Kentiopsis_piersoniorum	(Dypsis_decaryi	Hydriastele_microspadix))	Dictyosperma_album))	(Pelagodoxa_henryana	Heterospathe_cagayanensis)))	((Burretiokentia_grandiflora	Orania_palindan)	Sclerosperma_profizianum)))))	Kingia_australis);
((Geonoma_undata	((((((Sabal_domingensis	Phoenix_dactylifera)	Nypa_fruticans)	Calamus_caryotoides)	((((Reinhardtia_simplex	(Reinhardtia_paiewonskiana	Reinhardtia_latisecta))	Reinhardtia_gracilis)	((((Elaeis_oleifera	Elaeis_guineensis)	(Attalea_speciosa	Bactris_major))	((Sclerosperma_profizianum	Manicaria_saccifera)	(Podococcus_barteri	(Burretiokentia_grandiflora	Orania_palindan))))	((Dypsis_decaryi	(Kentiopsis_piersoniorum	Veitchia_spiralis))	(Dictyosperma_album	(((Iriartea_deltoidea	Pelagodoxa_henryana)	Hydriastele_microspadix)	Heterospathe_cagayanensis)))))	(Roystonea_regia	Pseudophoenix_vinifera)))	(Oenocarpus_bataua	(Oenocarpus_minor	Prestoea_acuminata)))	Chamaedorea_seifrizii))	Kingia_australis);
((Geonoma_undata	(((Reinhardtia_paiewonskiana	Reinhardtia_latisecta)	(Reinhardtia_gracilis	Reinhardtia_simplex))	(Roystonea_regia	(((Pseudophoenix_vinifera	Podococcus_barteri)	((Oenocarpus_bataua	(Oenocarpus_minor	Prestoea_acuminata))	((Sabal_domingensis	Phoenix_dactylifera)	Nypa_fruticans)))	((((Chamaedorea_seifrizii	((Iriartea_deltoidea	Sclerosperma_profizianum)	(Burretiokentia_grandiflora	Orania_palindan)))	Manicaria_saccifera)	(Veitchia_spiralis	((((Dictyosperma_album	Kentiopsis_piersoniorum)	Hydriastele_microspadix)	Dypsis_decaryi)	Heterospathe_cagayanensis)))	((Elaeis_oleifera	Elaeis_guineensis)	((Calamus_caryotoides	(Pelagodoxa_henryana	Attalea_speciosa))	Bactris_major)))))))	Kingia_australis);
((Geonoma_undata	((Podococcus_barteri	((Reinhardtia_paiewonskiana	Reinhardtia_latisecta)	(Reinhardtia_gracilis	Reinhardtia_simplex)))	(((Roystonea_regia	(((Manicaria_saccifera	(((((Pelagodoxa_henryana	Kentiopsis_piersoniorum)	Hydriastele_microspadix)	Dypsis_decaryi)	Dictyosperma_album)	((Iriartea_deltoidea	Heterospathe_cagayanensis)	Veitchia_spiralis)))	(Sclerosperma_profizianum	(Burretiokentia_grandiflora	Orania_palindan)))	((Oenocarpus_bataua	(Oenocarpus_minor	Prestoea_acuminata))	(Chamaedorea_seifrizii	((Calamus_caryotoides	(Sabal_domingensis	Phoenix_dactylifera))	Nypa_fruticans)))))	((Elaeis_oleifera	Elaeis_guineensis)	(Attalea_speciosa	Bactris_major)))	Pseudophoenix_vinifera)))	Kingia_australis);
((Geonoma_undata	(((((Roystonea_regia	((Calamus_caryotoides	(Sabal_domingensis	Phoenix_dactylifera))	Nypa_fruticans))	((Pelagodoxa_henryana	(Sclerosperma_profizianum	(Burretiokentia_grandiflora	Orania_palindan)))	((Manicaria_saccifera	((Oenocarpus_minor	(Prestoea_acuminata	Iriartea_deltoidea))	Podococcus_barteri))	(Oenocarpus_bataua	(((Hydriastele_microspadix	(Kentiopsis_piersoniorum	Dypsis_decaryi))	Dictyosperma_album)	(Heterospathe_cagayanensis	Veitchia_spiralis))))))	(Pseudophoenix_vinifera	((Reinhardtia_paiewonskiana	Reinhardtia_latisecta)	(Reinhardtia_gracilis	Reinhardtia_simplex))))	Chamaedorea_seifrizii)	((Elaeis_oleifera	Elaeis_guineensis)	(Attalea_speciosa	Bactris_major))))	Kingia_australis);
((Geonoma_undata	(Podococcus_barteri	(Chamaedorea_seifrizii	((((((Sabal_domingensis	Phoenix_dactylifera)	Calamus_caryotoides)	Oenocarpus_bataua)	Nypa_fruticans)	(((Sclerosperma_profizianum	(Burretiokentia_grandiflora	Orania_palindan))	((Veitchia_spiralis	(Pelagodoxa_henryana	Heterospathe_cagayanensis))	(((Iriartea_deltoidea	Hydriastele_microspadix)	(Dypsis_decaryi	Dictyosperma_album))	Kentiopsis_piersoniorum)))	(Roystonea_regia	(((Elaeis_oleifera	Elaeis_guineensis)	(Attalea_speciosa	Bactris_major))	(Pseudophoenix_vinifera	((Reinhardtia_gracilis	(Reinhardtia_paiewonskiana	Reinhardtia_latisecta))	Reinhardtia_simplex))))))	((Oenocarpus_minor	Prestoea_acuminata)	Manicaria_saccifera)))))	Kingia_australis);
((Geonoma_undata	(((Pseudophoenix_vinifera	((Oenocarpus_minor	Prestoea_acuminata)	((Reinhardtia_paiewonskiana	Reinhardtia_latisecta)	(Reinhardtia_simplex	Reinhardtia_gracilis))))	(((Roystonea_regia	((((Sabal_domingensis	Phoenix_dactylifera)	Calamus_caryotoides)	Nypa_fruticans)	(Pelagodoxa_henryana	Oenocarpus_bataua)))	((Iriartea_deltoidea	((((Hydriastele_microspadix	(Dypsis_decaryi	Kentiopsis_piersoniorum))	Dictyosperma_album)	Veitchia_spiralis)	Heterospathe_cagayanensis))	(Manicaria_saccifera	((Podococcus_barteri	Sclerosperma_profizianum)	(Burretiokentia_grandiflora	Orania_palindan)))))	((Elaeis_oleifera	Elaeis_guineensis)	(Attalea_speciosa	Bactris_major))))	Chamaedorea_seifrizii))	Kingia_australis);
((Geonoma_undata	(Burretiokentia_grandiflora	((Sclerosperma_profizianum	((((Oenocarpus_minor	Prestoea_acuminata)	Oenocarpus_bataua)	(Nypa_fruticans	(Calamus_caryotoides	(Sabal_domingensis	Phoenix_dactylifera))))	(((Manicaria_saccifera	((Iriartea_deltoidea	Heterospathe_cagayanensis)	(Veitchia_spiralis	(Dictyosperma_album	((Pelagodoxa_henryana	Kentiopsis_piersoniorum)	(Hydriastele_microspadix	Dypsis_decaryi))))))	(Podococcus_barteri	((Reinhardtia_latisecta	Reinhardtia_paiewonskiana)	(Reinhardtia_simplex	Reinhardtia_gracilis))))	((Pseudophoenix_vinifera	Roystonea_regia)	(Chamaedorea_seifrizii	((Bactris_major	Attalea_speciosa)	(Elaeis_oleifera	Elaeis_guineensis)))))))	Orania_palindan)))	Kingia_australis);
((Geonoma_undata	(Phoenix_dactylifera	(((((Sclerosperma_profizianum	(Podococcus_barteri	(Orania_palindan	Burretiokentia_grandiflora)))	(Manicaria_saccifera	((Heterospathe_cagayanensis	(Dictyosperma_album	(Kentiopsis_piersoniorum	(Hydriastele_microspadix	Dypsis_decaryi))))	Veitchia_spiralis)))	(((Iriartea_deltoidea	Pelagodoxa_henryana)	Roystonea_regia)	(Chamaedorea_seifrizii	(((Pseudophoenix_vinifera	Nypa_fruticans)	((Bactris_major	(Calamus_caryotoides	Attalea_speciosa))	(Elaeis_oleifera	Elaeis_guineensis)))	((Reinhardtia_latisecta	Reinhardtia_paiewonskiana)	(Reinhardtia_simplex	Reinhardtia_gracilis))))))	((Oenocarpus_minor	Prestoea_acuminata)	Oenocarpus_bataua))	Sabal_domingensis)))	Kingia_australis);
((Geonoma_undata	(Burretiokentia_grandiflora	(((((((Manicaria_saccifera	(Heterospathe_cagayanensis	((((Dictyosperma_album	Hydriastele_microspadix)	Dypsis_decaryi)	Kentiopsis_piersoniorum)	Veitchia_spiralis)))	((Reinhardtia_latisecta	Reinhardtia_paiewonskiana)	(Reinhardtia_simplex	Reinhardtia_gracilis)))	(((Calamus_caryotoides	Bactris_major)	(Pelagodoxa_henryana	Attalea_speciosa))	(Elaeis_oleifera	Elaeis_guineensis)))	(Pseudophoenix_vinifera	Roystonea_regia))	(((Oenocarpus_minor	Prestoea_acuminata)	Oenocarpus_bataua)	((Nypa_fruticans	(Sabal_domingensis	Phoenix_dactylifera))	((Iriartea_deltoidea	Podococcus_barteri)	Chamaedorea_seifrizii))))	Sclerosperma_profizianum)	Orania_palindan)))	Kingia_australis);
((Geonoma_undata	(Burretiokentia_grandiflora	(((((Manicaria_saccifera	(Dictyosperma_album	(((Dypsis_decaryi	((Pelagodoxa_henryana	Kentiopsis_piersoniorum)	(Iriartea_deltoidea	Hydriastele_microspadix)))	Heterospathe_cagayanensis)	Veitchia_spiralis)))	((((((Reinhardtia_latisecta	Reinhardtia_paiewonskiana)	(Reinhardtia_simplex	Reinhardtia_gracilis))	((Bactris_major	Attalea_speciosa)	(Elaeis_oleifera	Elaeis_guineensis)))	(Chamaedorea_seifrizii	((Nypa_fruticans	(Calamus_caryotoides	(Sabal_domingensis	Phoenix_dactylifera)))	((Oenocarpus_minor	Prestoea_acuminata)	Oenocarpus_bataua))))	Pseudophoenix_vinifera)	Roystonea_regia))	Sclerosperma_profizianum)	Podococcus_barteri)	Orania_palindan)))	Kingia_australis);
((Geonoma_undata	(Burretiokentia_grandiflora	((((Manicaria_saccifera	(Dictyosperma_album	((Heterospathe_cagayanensis	Iriartea_deltoidea)	((Hydriastele_microspadix	((Pelagodoxa_henryana	Kentiopsis_piersoniorum)	Dypsis_decaryi))	Veitchia_spiralis))))	((((((Reinhardtia_paiewonskiana	((Reinhardtia_latisecta	Reinhardtia_simplex)	Reinhardtia_gracilis))	Podococcus_barteri)	Pseudophoenix_vinifera)	((Bactris_major	Attalea_speciosa)	(Elaeis_oleifera	Elaeis_guineensis)))	(((Oenocarpus_minor	Prestoea_acuminata)	Oenocarpus_bataua)	(Chamaedorea_seifrizii	(Nypa_fruticans	(Calamus_caryotoides	(Sabal_domingensis	Phoenix_dactylifera))))))	Roystonea_regia))	Sclerosperma_profizianum)	Orania_palindan)))	Kingia_australis);
((Geonoma_undata	(Burretiokentia_grandiflora	((((Veitchia_spiralis	((Dictyosperma_album	((Dypsis_decaryi	(Pelagodoxa_henryana	Kentiopsis_piersoniorum))	Hydriastele_microspadix))	Heterospathe_cagayanensis))	(((Bactris_major	(Calamus_caryotoides	Attalea_speciosa))	(Elaeis_oleifera	Elaeis_guineensis))	((Pseudophoenix_vinifera	(((Manicaria_saccifera	Podococcus_barteri)	(Iriartea_deltoidea	(Chamaedorea_seifrizii	(Oenocarpus_minor	Prestoea_acuminata))))	(Oenocarpus_bataua	(Nypa_fruticans	(Sabal_domingensis	Phoenix_dactylifera)))))	(Roystonea_regia	((Reinhardtia_latisecta	Reinhardtia_paiewonskiana)	(Reinhardtia_simplex	Reinhardtia_gracilis))))))	Sclerosperma_profizianum)	Orania_palindan)))	Kingia_australis);
((Geonoma_undata	(Chamaedorea_seifrizii	(((((((((Bactris_major	Attalea_speciosa)	(Elaeis_oleifera	Elaeis_guineensis))	Pseudophoenix_vinifera)	((Pelagodoxa_henryana	Roystonea_regia)	((Oenocarpus_minor	Prestoea_acuminata)	((Reinhardtia_latisecta	Reinhardtia_paiewonskiana)	(Reinhardtia_simplex	Reinhardtia_gracilis)))))	(Manicaria_saccifera	(((Iriartea_deltoidea	Sclerosperma_profizianum)	(Burretiokentia_grandiflora	Orania_palindan))	(Veitchia_spiralis	((Dictyosperma_album	((Dypsis_decaryi	Kentiopsis_piersoniorum)	Hydriastele_microspadix))	Heterospathe_cagayanensis)))))	Oenocarpus_bataua)	Nypa_fruticans)	(Calamus_caryotoides	(Sabal_domingensis	Phoenix_dactylifera)))	Podococcus_barteri)))	Kingia_australis);
((Geonoma_undata	(Oenocarpus_bataua	((((((Sclerosperma_profizianum	(Burretiokentia_grandiflora	Orania_palindan))	(Heterospathe_cagayanensis	(Veitchia_spiralis	(Dictyosperma_album	((Dypsis_decaryi	Kentiopsis_piersoniorum)	Hydriastele_microspadix)))))	(((Bactris_major	Attalea_speciosa)	(Elaeis_oleifera	Elaeis_guineensis))	(((Pelagodoxa_henryana	(Reinhardtia_latisecta	Reinhardtia_paiewonskiana))	(Reinhardtia_simplex	Reinhardtia_gracilis))	Pseudophoenix_vinifera)))	Roystonea_regia)	(((Iriartea_deltoidea	(Oenocarpus_minor	Prestoea_acuminata))	(Manicaria_saccifera	Podococcus_barteri))	Chamaedorea_seifrizii))	(Nypa_fruticans	(Calamus_caryotoides	(Sabal_domingensis	Phoenix_dactylifera))))))	Kingia_australis);
(((Geonoma_undata	Calamus_caryotoides)	(((((Iriartea_deltoidea	(Oenocarpus_minor	Prestoea_acuminata))	(Manicaria_saccifera	Podococcus_barteri))	Chamaedorea_seifrizii)	((((Roystonea_regia	((Reinhardtia_latisecta	Reinhardtia_paiewonskiana)	(Reinhardtia_simplex	Reinhardtia_gracilis)))	((Bactris_major	Attalea_speciosa)	(Elaeis_oleifera	Elaeis_guineensis)))	((Oenocarpus_bataua	((Sclerosperma_profizianum	(Burretiokentia_grandiflora	Orania_palindan))	(Heterospathe_cagayanensis	(Veitchia_spiralis	(Pelagodoxa_henryana	(Dictyosperma_album	((Dypsis_decaryi	Kentiopsis_piersoniorum)	Hydriastele_microspadix)))))))	Pseudophoenix_vinifera))	Nypa_fruticans))	(Sabal_domingensis	Phoenix_dactylifera)))	Kingia_australis);
((Geonoma_undata	((((Roystonea_regia	(((Sclerosperma_profizianum	(Burretiokentia_grandiflora	Orania_palindan))	(Pelagodoxa_henryana	(Heterospathe_cagayanensis	(Veitchia_spiralis	((Dypsis_decaryi	(Hydriastele_microspadix	Dictyosperma_album))	Kentiopsis_piersoniorum)))))	((Iriartea_deltoidea	(Oenocarpus_minor	Prestoea_acuminata))	(Manicaria_saccifera	Podococcus_barteri))))	((Pseudophoenix_vinifera	((Reinhardtia_latisecta	Reinhardtia_paiewonskiana)	(Reinhardtia_simplex	Reinhardtia_gracilis)))	(Chamaedorea_seifrizii	((Bactris_major	Attalea_speciosa)	(Elaeis_oleifera	Elaeis_guineensis)))))	(Nypa_fruticans	((Sabal_domingensis	Phoenix_dactylifera)	Calamus_caryotoides)))	Oenocarpus_bataua))	Kingia_australis);
((Geonoma_undata	((Chamaedorea_seifrizii	((Prestoea_acuminata	Oenocarpus_minor)	Oenocarpus_bataua))	(((Calamus_caryotoides	(Sabal_domingensis	Phoenix_dactylifera))	Nypa_fruticans)	(((Pseudophoenix_vinifera	((Reinhardtia_gracilis	(Attalea_speciosa	Reinhardtia_simplex))	(Reinhardtia_paiewonskiana	Reinhardtia_latisecta)))	(Bactris_major	(Elaeis_oleifera	Elaeis_guineensis)))	(((Sclerosperma_profizianum	(Burretiokentia_grandiflora	Orania_palindan))	((Veitchia_spiralis	(Heterospathe_cagayanensis	(Dictyosperma_album	((Hydriastele_microspadix	(Dypsis_decaryi	Pelagodoxa_henryana))	Kentiopsis_piersoniorum))))	(Manicaria_saccifera	(Podococcus_barteri	Iriartea_deltoidea))))	Roystonea_regia)))))	Kingia_australis);
((Geonoma_undata	((Pelagodoxa_henryana	Burretiokentia_grandiflora)	(Orania_palindan	((((Veitchia_spiralis	(Heterospathe_cagayanensis	(Dictyosperma_album	(Hydriastele_microspadix	(Dypsis_decaryi	Kentiopsis_piersoniorum)))))	Manicaria_saccifera)	((((Prestoea_acuminata	Oenocarpus_minor)	Oenocarpus_bataua)	((Calamus_caryotoides	(Sabal_domingensis	Phoenix_dactylifera))	Nypa_fruticans))	((((Pseudophoenix_vinifera	((Reinhardtia_simplex	Reinhardtia_gracilis)	(Reinhardtia_paiewonskiana	Reinhardtia_latisecta)))	(Podococcus_barteri	Chamaedorea_seifrizii))	((Attalea_speciosa	Bactris_major)	(Elaeis_oleifera	Elaeis_guineensis)))	Roystonea_regia)))	(Iriartea_deltoidea	Sclerosperma_profizianum)))))	Kingia_australis);
((Geonoma_undata	(Burretiokentia_grandiflora	(Orania_palindan	(((((Veitchia_spiralis	(Heterospathe_cagayanensis	((Pelagodoxa_henryana	Hydriastele_microspadix)	(Dypsis_decaryi	Kentiopsis_piersoniorum))))	Dictyosperma_album)	Manicaria_saccifera)	((((Pseudophoenix_vinifera	(Reinhardtia_gracilis	((Reinhardtia_paiewonskiana	Reinhardtia_latisecta)	Reinhardtia_simplex)))	((Attalea_speciosa	Bactris_major)	(Elaeis_oleifera	Elaeis_guineensis)))	Roystonea_regia)	((((Prestoea_acuminata	Oenocarpus_minor)	Iriartea_deltoidea)	(Podococcus_barteri	Chamaedorea_seifrizii))	(Oenocarpus_bataua	((Calamus_caryotoides	(Sabal_domingensis	Phoenix_dactylifera))	Nypa_fruticans)))))	Sclerosperma_profizianum))))	Kingia_australis);
((Geonoma_undata	(Burretiokentia_grandiflora	(Orania_palindan	((((Veitchia_spiralis	((Pelagodoxa_henryana	Heterospathe_cagayanensis)	(Dictyosperma_album	((Kentiopsis_piersoniorum	Hydriastele_microspadix)	Dypsis_decaryi))))	Manicaria_saccifera)	(Roystonea_regia	((((Attalea_speciosa	Bactris_major)	(Elaeis_oleifera	Elaeis_guineensis))	((((Iriartea_deltoidea	(Prestoea_acuminata	Oenocarpus_minor))	Podococcus_barteri)	Chamaedorea_seifrizii)	(Pseudophoenix_vinifera	(Reinhardtia_gracilis	((Reinhardtia_paiewonskiana	Reinhardtia_latisecta)	Reinhardtia_simplex)))))	(Oenocarpus_bataua	((Calamus_caryotoides	(Sabal_domingensis	Phoenix_dactylifera))	Nypa_fruticans)))))	Sclerosperma_profizianum))))	Kingia_australis);
((Geonoma_undata	(Burretiokentia_grandiflora	(Orania_palindan	(((((Heterospathe_cagayanensis	((Dictyosperma_album	(((Pelagodoxa_henryana	Kentiopsis_piersoniorum)	Hydriastele_microspadix)	Dypsis_decaryi))	Veitchia_spiralis))	Manicaria_saccifera)	(((Attalea_speciosa	Bactris_major)	(Elaeis_oleifera	Elaeis_guineensis))	(((Reinhardtia_paiewonskiana	Reinhardtia_latisecta)	(Reinhardtia_simplex	Reinhardtia_gracilis))	((Roystonea_regia	Pseudophoenix_vinifera)	((Chamaedorea_seifrizii	((Prestoea_acuminata	Oenocarpus_minor)	Oenocarpus_bataua))	((Sabal_domingensis	(Phoenix_dactylifera	Calamus_caryotoides))	Nypa_fruticans))))))	(Iriartea_deltoidea	Sclerosperma_profizianum))	Podococcus_barteri))))	Kingia_australis);
((Geonoma_undata	(((Prestoea_acuminata	Oenocarpus_minor)	Oenocarpus_bataua)	((((Nypa_fruticans	(Sabal_domingensis	Phoenix_dactylifera))	Calamus_caryotoides)	(((((Attalea_speciosa	Bactris_major)	(Elaeis_oleifera	Elaeis_guineensis))	(Pseudophoenix_vinifera	(Podococcus_barteri	((Reinhardtia_paiewonskiana	Reinhardtia_latisecta)	(Reinhardtia_simplex	Reinhardtia_gracilis)))))	(((Sclerosperma_profizianum	(Burretiokentia_grandiflora	Orania_palindan))	(Heterospathe_cagayanensis	((Dictyosperma_album	((Pelagodoxa_henryana	Kentiopsis_piersoniorum)	(Iriartea_deltoidea	Hydriastele_microspadix)))	(Dypsis_decaryi	Veitchia_spiralis))))	Manicaria_saccifera))	Roystonea_regia))	Chamaedorea_seifrizii)))	Kingia_australis);
((Geonoma_undata	(Podococcus_barteri	(Manicaria_saccifera	((Sclerosperma_profizianum	(Burretiokentia_grandiflora	Orania_palindan))	(((Dictyosperma_album	(Dypsis_decaryi	(Kentiopsis_piersoniorum	(Heterospathe_cagayanensis	Hydriastele_microspadix))))	(Veitchia_spiralis	Iriartea_deltoidea))	(((Pelagodoxa_henryana	Roystonea_regia)	((Chamaedorea_seifrizii	((Prestoea_acuminata	Oenocarpus_minor)	Oenocarpus_bataua))	(Nypa_fruticans	(Sabal_domingensis	Phoenix_dactylifera))))	(((Attalea_speciosa	(Calamus_caryotoides	Bactris_major))	(Elaeis_oleifera	Elaeis_guineensis))	(Pseudophoenix_vinifera	((Reinhardtia_paiewonskiana	Reinhardtia_latisecta)	(Reinhardtia_simplex	Reinhardtia_gracilis))))))))))	Kingia_australis);
((Geonoma_undata	(Oenocarpus_bataua	((Chamaedorea_seifrizii	(Prestoea_acuminata	Oenocarpus_minor))	((Nypa_fruticans	(Sabal_domingensis	Phoenix_dactylifera))	(Calamus_caryotoides	((((Podococcus_barteri	Manicaria_saccifera)	(Sclerosperma_profizianum	Orania_palindan))	(Burretiokentia_grandiflora	((Kentiopsis_piersoniorum	((Dictyosperma_album	(Iriartea_deltoidea	Hydriastele_microspadix))	Dypsis_decaryi))	(Veitchia_spiralis	Heterospathe_cagayanensis))))	((Pelagodoxa_henryana	Roystonea_regia)	(((Attalea_speciosa	Bactris_major)	(Elaeis_oleifera	Elaeis_guineensis))	(Pseudophoenix_vinifera	((Reinhardtia_paiewonskiana	Reinhardtia_latisecta)	(Reinhardtia_simplex	Reinhardtia_gracilis)))))))))))	Kingia_australis);
((Geonoma_undata	(Burretiokentia_grandiflora	(Orania_palindan	(((((Heterospathe_cagayanensis	((Hydriastele_microspadix	((Kentiopsis_piersoniorum	Iriartea_deltoidea)	Dypsis_decaryi))	Dictyosperma_album))	Veitchia_spiralis)	((Pelagodoxa_henryana	Roystonea_regia)	((((Attalea_speciosa	Bactris_major)	(Elaeis_oleifera	Elaeis_guineensis))	(Pseudophoenix_vinifera	(Reinhardtia_gracilis	((Reinhardtia_paiewonskiana	Reinhardtia_latisecta)	Reinhardtia_simplex))))	((Oenocarpus_bataua	(Chamaedorea_seifrizii	(Prestoea_acuminata	Oenocarpus_minor)))	(Nypa_fruticans	(Calamus_caryotoides	(Sabal_domingensis	Phoenix_dactylifera)))))))	(Podococcus_barteri	Manicaria_saccifera))	Sclerosperma_profizianum))))	Kingia_australis);
(((Calamus_caryotoides	Geonoma_undata)	(((Pseudophoenix_vinifera	((Oenocarpus_bataua	(Chamaedorea_seifrizii	(Prestoea_acuminata	Oenocarpus_minor)))	(Nypa_fruticans	(Sabal_domingensis	Phoenix_dactylifera))))	((((Iriartea_deltoidea	(Podococcus_barteri	Manicaria_saccifera))	(Sclerosperma_profizianum	(Burretiokentia_grandiflora	Orania_palindan)))	((Heterospathe_cagayanensis	(((Pelagodoxa_henryana	Hydriastele_microspadix)	(Kentiopsis_piersoniorum	Dypsis_decaryi))	Dictyosperma_album))	Veitchia_spiralis))	((Attalea_speciosa	Bactris_major)	(Elaeis_oleifera	Elaeis_guineensis))))	(((Reinhardtia_paiewonskiana	Reinhardtia_latisecta)	(Reinhardtia_simplex	Reinhardtia_gracilis))	Roystonea_regia)))	Kingia_australis);
((((Oenocarpus_bataua	(Oenocarpus_minor	Prestoea_acuminata))	(((((Pelagodoxa_henryana	Roystonea_regia)	(((Veitchia_spiralis	((Kentiopsis_piersoniorum	Dictyosperma_album)	((Iriartea_deltoidea	Hydriastele_microspadix)	Dypsis_decaryi)))	Heterospathe_cagayanensis)	((Sclerosperma_profizianum	(Burretiokentia_grandiflora	Orania_palindan))	(Manicaria_saccifera	Podococcus_barteri))))	((Pseudophoenix_vinifera	((Reinhardtia_latisecta	Reinhardtia_paiewonskiana)	(Reinhardtia_gracilis	Reinhardtia_simplex)))	((Elaeis_guineensis	Elaeis_oleifera)	(Bactris_major	Attalea_speciosa))))	((Nypa_fruticans	(Phoenix_dactylifera	Sabal_domingensis))	Calamus_caryotoides))	Chamaedorea_seifrizii))	Geonoma_undata)	Kingia_australis);
(((((Elaeis_guineensis	Elaeis_oleifera)	(Bactris_major	Attalea_speciosa))	((((Roystonea_regia	(Chamaedorea_seifrizii	Pelagodoxa_henryana))	(((Veitchia_spiralis	(((Kentiopsis_piersoniorum	(Iriartea_deltoidea	Dypsis_decaryi))	Dictyosperma_album)	Hydriastele_microspadix))	Heterospathe_cagayanensis)	((Sclerosperma_profizianum	(Podococcus_barteri	(Burretiokentia_grandiflora	Orania_palindan)))	Manicaria_saccifera)))	((((Phoenix_dactylifera	Sabal_domingensis)	Calamus_caryotoides)	Oenocarpus_bataua)	(Oenocarpus_minor	Prestoea_acuminata)))	(Pseudophoenix_vinifera	(Nypa_fruticans	((Reinhardtia_latisecta	Reinhardtia_paiewonskiana)	(Reinhardtia_gracilis	Reinhardtia_simplex))))))	Geonoma_undata)	Kingia_australis);
(((Chamaedorea_seifrizii	((Podococcus_barteri	(Oenocarpus_minor	Prestoea_acuminata))	((((((Manicaria_saccifera	(Veitchia_spiralis	((((Dypsis_decaryi	Dictyosperma_album)	Kentiopsis_piersoniorum)	Hydriastele_microspadix)	Heterospathe_cagayanensis)))	(Sclerosperma_profizianum	(Burretiokentia_grandiflora	Orania_palindan)))	(Roystonea_regia	((Pseudophoenix_vinifera	((Reinhardtia_latisecta	Reinhardtia_paiewonskiana)	(Reinhardtia_gracilis	Reinhardtia_simplex)))	((Elaeis_guineensis	Elaeis_oleifera)	(Bactris_major	Attalea_speciosa)))))	(Calamus_caryotoides	(Nypa_fruticans	(Phoenix_dactylifera	Sabal_domingensis))))	(Pelagodoxa_henryana	Oenocarpus_bataua))	Iriartea_deltoidea)))	Geonoma_undata)	Kingia_australis);
(((Chamaedorea_seifrizii	(((Oenocarpus_minor	Prestoea_acuminata)	Oenocarpus_bataua)	((((Roystonea_regia	(Manicaria_saccifera	(Veitchia_spiralis	(((Hydriastele_microspadix	(Dypsis_decaryi	Kentiopsis_piersoniorum))	Dictyosperma_album)	Heterospathe_cagayanensis))))	((Pseudophoenix_vinifera	(Podococcus_barteri	(Reinhardtia_paiewonskiana	(Reinhardtia_gracilis	(Reinhardtia_latisecta	Reinhardtia_simplex)))))	(Attalea_speciosa	((Elaeis_guineensis	Elaeis_oleifera)	Bactris_major))))	((Iriartea_deltoidea	Sclerosperma_profizianum)	(Pelagodoxa_henryana	(Burretiokentia_grandiflora	Orania_palindan))))	(Nypa_fruticans	((Phoenix_dactylifera	Sabal_domingensis)	Calamus_caryotoides)))))	Geonoma_undata)	Kingia_australis);
(((Calamus_caryotoides	(((((((Oenocarpus_minor	Prestoea_acuminata)	Oenocarpus_bataua)	((((Iriartea_deltoidea	Sclerosperma_profizianum)	(Burretiokentia_grandiflora	Orania_palindan))	(Manicaria_saccifera	(Veitchia_spiralis	(Pelagodoxa_henryana	((Dictyosperma_album	((Hydriastele_microspadix	Kentiopsis_piersoniorum)	Dypsis_decaryi))	Heterospathe_cagayanensis)))))	Roystonea_regia))	(((Elaeis_guineensis	Elaeis_oleifera)	(Bactris_major	Attalea_speciosa))	Nypa_fruticans))	(Chamaedorea_seifrizii	Podococcus_barteri))	(((Reinhardtia_simplex	(Reinhardtia_latisecta	Reinhardtia_paiewonskiana))	Reinhardtia_gracilis)	Pseudophoenix_vinifera))	(Phoenix_dactylifera	Sabal_domingensis)))	Geonoma_undata)	Kingia_australis);
((((((((((((Reinhardtia_latisecta	Reinhardtia_paiewonskiana)	Reinhardtia_simplex)	Reinhardtia_gracilis)	Pseudophoenix_vinifera)	((Elaeis_guineensis	Elaeis_oleifera)	(Bactris_major	Attalea_speciosa)))	Roystonea_regia)	(Manicaria_saccifera	(Sclerosperma_profizianum	((Burretiokentia_grandiflora	Orania_palindan)	((Veitchia_spiralis	(Pelagodoxa_henryana	((Hydriastele_microspadix	Dictyosperma_album)	(Kentiopsis_piersoniorum	Dypsis_decaryi))))	Heterospathe_cagayanensis)))))	(Nypa_fruticans	(Calamus_caryotoides	(Phoenix_dactylifera	Sabal_domingensis))))	(Chamaedorea_seifrizii	(Podococcus_barteri	((Iriartea_deltoidea	Oenocarpus_minor)	Prestoea_acuminata))))	Oenocarpus_bataua)	Geonoma_undata)	Kingia_australis);
((((((((Sclerosperma_profizianum	(Burretiokentia_grandiflora	Orania_palindan))	Podococcus_barteri)	(Manicaria_saccifera	(Kentiopsis_piersoniorum	(Hydriastele_microspadix	((Dypsis_decaryi	Dictyosperma_album)	((Heterospathe_cagayanensis	Veitchia_spiralis)	Pelagodoxa_henryana))))))	((Chamaedorea_seifrizii	(((((Iriartea_deltoidea	Oenocarpus_minor)	Prestoea_acuminata)	((Reinhardtia_latisecta	Reinhardtia_paiewonskiana)	(Reinhardtia_simplex	Reinhardtia_gracilis)))	Pseudophoenix_vinifera)	((Elaeis_guineensis	Elaeis_oleifera)	(Bactris_major	Attalea_speciosa))))	Roystonea_regia))	(Nypa_fruticans	(Calamus_caryotoides	(Phoenix_dactylifera	Sabal_domingensis))))	Oenocarpus_bataua)	Geonoma_undata)	Kingia_australis);
(((Burretiokentia_grandiflora	(Orania_palindan	(((((((Reinhardtia_latisecta	Reinhardtia_paiewonskiana)	(Reinhardtia_simplex	Reinhardtia_gracilis))	Pseudophoenix_vinifera)	((Elaeis_guineensis	Elaeis_oleifera)	(Bactris_major	Attalea_speciosa)))	(Roystonea_regia	((Nypa_fruticans	(Phoenix_dactylifera	Sabal_domingensis))	(Chamaedorea_seifrizii	Oenocarpus_bataua))))	((((Kentiopsis_piersoniorum	(Oenocarpus_minor	Prestoea_acuminata))	Manicaria_saccifera)	(Podococcus_barteri	Iriartea_deltoidea))	((((Heterospathe_cagayanensis	(Calamus_caryotoides	Dictyosperma_album))	Dypsis_decaryi)	Veitchia_spiralis)	(Pelagodoxa_henryana	Hydriastele_microspadix))))	Sclerosperma_profizianum)))	Geonoma_undata)	Kingia_australis);
(((Burretiokentia_grandiflora	(Orania_palindan	(((((((Reinhardtia_paiewonskiana	Reinhardtia_gracilis)	(Reinhardtia_latisecta	Reinhardtia_simplex))	Pseudophoenix_vinifera)	((Elaeis_guineensis	Elaeis_oleifera)	(Bactris_major	Attalea_speciosa)))	(Roystonea_regia	((Nypa_fruticans	(Calamus_caryotoides	(Phoenix_dactylifera	Sabal_domingensis)))	(Chamaedorea_seifrizii	Oenocarpus_bataua))))	(((Iriartea_deltoidea	(Oenocarpus_minor	Prestoea_acuminata))	(Manicaria_saccifera	Podococcus_barteri))	((Veitchia_spiralis	(Dictyosperma_album	(Kentiopsis_piersoniorum	(Dypsis_decaryi	(Pelagodoxa_henryana	Hydriastele_microspadix)))))	Heterospathe_cagayanensis)))	Sclerosperma_profizianum)))	Geonoma_undata)	Kingia_australis);
(((Burretiokentia_grandiflora	(Orania_palindan	(((Manicaria_saccifera	(((Hydriastele_microspadix	((Calamus_caryotoides	Dictyosperma_album)	Dypsis_decaryi))	Heterospathe_cagayanensis)	(Kentiopsis_piersoniorum	Veitchia_spiralis)))	((Chamaedorea_seifrizii	(Nypa_fruticans	(((Reinhardtia_gracilis	(Reinhardtia_simplex	(Reinhardtia_latisecta	Reinhardtia_paiewonskiana)))	Pseudophoenix_vinifera)	((Elaeis_guineensis	Elaeis_oleifera)	(Bactris_major	Attalea_speciosa)))))	(Roystonea_regia	(((Pelagodoxa_henryana	(Iriartea_deltoidea	(Oenocarpus_minor	Prestoea_acuminata)))	Oenocarpus_bataua)	(Phoenix_dactylifera	Sabal_domingensis)))))	(Podococcus_barteri	Sclerosperma_profizianum))))	Geonoma_undata)	Kingia_australis);
((Geonoma_undata	(Burretiokentia_grandiflora	(Orania_palindan	(((((((Attalea_speciosa	Bactris_major)	(Elaeis_guineensis	Elaeis_oleifera))	((Reinhardtia_gracilis	Reinhardtia_simplex)	(Reinhardtia_paiewonskiana	Reinhardtia_latisecta)))	(Pelagodoxa_henryana	Pseudophoenix_vinifera))	((Nypa_fruticans	((Phoenix_dactylifera	Sabal_domingensis)	Calamus_caryotoides))	((Oenocarpus_bataua	(Prestoea_acuminata	Oenocarpus_minor))	Chamaedorea_seifrizii)))	(Roystonea_regia	(Manicaria_saccifera	(((Iriartea_deltoidea	Heterospathe_cagayanensis)	(Dypsis_decaryi	Kentiopsis_piersoniorum))	(Dictyosperma_album	(Veitchia_spiralis	Hydriastele_microspadix))))))	(Podococcus_barteri	Sclerosperma_profizianum)))))	Kingia_australis);
((Geonoma_undata	(Podococcus_barteri	(((Chamaedorea_seifrizii	(Pseudophoenix_vinifera	((Attalea_speciosa	Bactris_major)	(Elaeis_guineensis	Elaeis_oleifera))))	((Iriartea_deltoidea	(Prestoea_acuminata	Oenocarpus_minor))	(Roystonea_regia	((Nypa_fruticans	((Phoenix_dactylifera	Sabal_domingensis)	Calamus_caryotoides))	(((Pelagodoxa_henryana	Oenocarpus_bataua)	(Manicaria_saccifera	(((Hydriastele_microspadix	(Dypsis_decaryi	Kentiopsis_piersoniorum))	Dictyosperma_album)	(Heterospathe_cagayanensis	Veitchia_spiralis))))	((Burretiokentia_grandiflora	Orania_palindan)	Sclerosperma_profizianum))))))	((Reinhardtia_gracilis	(Reinhardtia_latisecta	Reinhardtia_simplex))	Reinhardtia_paiewonskiana))))	Kingia_australis);
((Geonoma_undata	((Chamaedorea_seifrizii	((((Attalea_speciosa	Bactris_major)	(Elaeis_guineensis	Elaeis_oleifera))	Pseudophoenix_vinifera)	((((Prestoea_acuminata	Oenocarpus_minor)	Oenocarpus_bataua)	((Phoenix_dactylifera	Sabal_domingensis)	Calamus_caryotoides))	(((((Burretiokentia_grandiflora	Orania_palindan)	(Podococcus_barteri	Sclerosperma_profizianum))	Manicaria_saccifera)	(((Dypsis_decaryi	(Kentiopsis_piersoniorum	Hydriastele_microspadix))	Dictyosperma_album)	(((Pelagodoxa_henryana	Iriartea_deltoidea)	Heterospathe_cagayanensis)	Veitchia_spiralis)))	(Nypa_fruticans	Roystonea_regia)))))	((Reinhardtia_gracilis	(Reinhardtia_latisecta	Reinhardtia_simplex))	Reinhardtia_paiewonskiana)))	Kingia_australis);
((Geonoma_undata	(Podococcus_barteri	((((Attalea_speciosa	Bactris_major)	(Elaeis_guineensis	Elaeis_oleifera))	(((((Prestoea_acuminata	Oenocarpus_minor)	Oenocarpus_bataua)	Chamaedorea_seifrizii)	(Nypa_fruticans	((Phoenix_dactylifera	Sabal_domingensis)	Calamus_caryotoides)))	((Pseudophoenix_vinifera	Roystonea_regia)	(Manicaria_saccifera	(((Pelagodoxa_henryana	(Burretiokentia_grandiflora	Orania_palindan))	(Iriartea_deltoidea	Sclerosperma_profizianum))	(((Dypsis_decaryi	(Dictyosperma_album	Hydriastele_microspadix))	Kentiopsis_piersoniorum)	(Heterospathe_cagayanensis	Veitchia_spiralis)))))))	((Reinhardtia_gracilis	Reinhardtia_simplex)	(Reinhardtia_latisecta	Reinhardtia_paiewonskiana)))))	Kingia_australis);
((Geonoma_undata	(((Attalea_speciosa	Bactris_major)	(Elaeis_guineensis	Elaeis_oleifera))	((((((Prestoea_acuminata	Oenocarpus_minor)	Oenocarpus_bataua)	(Nypa_fruticans	(Chamaedorea_seifrizii	((Calamus_caryotoides	Phoenix_dactylifera)	Sabal_domingensis))))	(Pseudophoenix_vinifera	(Pelagodoxa_henryana	Roystonea_regia)))	(Reinhardtia_gracilis	((Reinhardtia_simplex	Reinhardtia_latisecta)	Reinhardtia_paiewonskiana)))	(Sclerosperma_profizianum	((Podococcus_barteri	Manicaria_saccifera)	((Burretiokentia_grandiflora	Orania_palindan)	((((Dypsis_decaryi	(Dictyosperma_album	Hydriastele_microspadix))	Veitchia_spiralis)	(Iriartea_deltoidea	Kentiopsis_piersoniorum))	Heterospathe_cagayanensis)))))))	Kingia_australis);
((Geonoma_undata	(Oenocarpus_bataua	(((Nypa_fruticans	((Phoenix_dactylifera	Sabal_domingensis)	Calamus_caryotoides))	((Roystonea_regia	((Pseudophoenix_vinifera	((Reinhardtia_simplex	(Reinhardtia_latisecta	Reinhardtia_gracilis))	Reinhardtia_paiewonskiana))	((Attalea_speciosa	Bactris_major)	(Elaeis_guineensis	Elaeis_oleifera))))	((Manicaria_saccifera	(((Hydriastele_microspadix	(Dictyosperma_album	Dypsis_decaryi))	Kentiopsis_piersoniorum)	(Heterospathe_cagayanensis	Veitchia_spiralis)))	(Sclerosperma_profizianum	((Pelagodoxa_henryana	Burretiokentia_grandiflora)	Orania_palindan)))))	(Podococcus_barteri	(Chamaedorea_seifrizii	(Iriartea_deltoidea	(Prestoea_acuminata	Oenocarpus_minor)))))))	Kingia_australis);
((Geonoma_undata	(Oenocarpus_bataua	(((Podococcus_barteri	(((Sclerosperma_profizianum	Manicaria_saccifera)	((Burretiokentia_grandiflora	Orania_palindan)	((((Kentiopsis_piersoniorum	Dypsis_decaryi)	Hydriastele_microspadix)	Dictyosperma_album)	(((Iriartea_deltoidea	Pelagodoxa_henryana)	Heterospathe_cagayanensis)	Veitchia_spiralis))))	(Roystonea_regia	((Pseudophoenix_vinifera	((Reinhardtia_simplex	Reinhardtia_gracilis)	(Reinhardtia_latisecta	Reinhardtia_paiewonskiana)))	(Nypa_fruticans	((Attalea_speciosa	Bactris_major)	(Elaeis_guineensis	Elaeis_oleifera)))))))	(((Prestoea_acuminata	Oenocarpus_minor)	(Calamus_caryotoides	Phoenix_dactylifera))	Sabal_domingensis))	Chamaedorea_seifrizii)))	Kingia_australis);
((Geonoma_undata	(((((Pelagodoxa_henryana	Roystonea_regia)	((((Burretiokentia_grandiflora	Orania_palindan)	Sclerosperma_profizianum)	((Podococcus_barteri	Manicaria_saccifera)	(Veitchia_spiralis	(Heterospathe_cagayanensis	((((Kentiopsis_piersoniorum	Iriartea_deltoidea)	Dictyosperma_album)	Dypsis_decaryi)	Hydriastele_microspadix)))))	((Pseudophoenix_vinifera	((Reinhardtia_simplex	Reinhardtia_gracilis)	(Reinhardtia_latisecta	Reinhardtia_paiewonskiana)))	((Attalea_speciosa	Bactris_major)	(Elaeis_guineensis	Elaeis_oleifera)))))	(Nypa_fruticans	(Calamus_caryotoides	(Phoenix_dactylifera	Sabal_domingensis))))	Oenocarpus_bataua)	((Prestoea_acuminata	Oenocarpus_minor)	Chamaedorea_seifrizii)))	Kingia_australis);
((Geonoma_undata	((Elaeis_guineensis	Elaeis_oleifera)	((((Pseudophoenix_vinifera	((Nypa_fruticans	(((Iriartea_deltoidea	(Prestoea_acuminata	Oenocarpus_minor))	Chamaedorea_seifrizii)	(Phoenix_dactylifera	Sabal_domingensis)))	(Pelagodoxa_henryana	Oenocarpus_bataua)))	(Calamus_caryotoides	(Roystonea_regia	((Reinhardtia_simplex	Reinhardtia_gracilis)	(Reinhardtia_latisecta	Reinhardtia_paiewonskiana)))))	((((Burretiokentia_grandiflora	Orania_palindan)	Sclerosperma_profizianum)	(Podococcus_barteri	Manicaria_saccifera))	(Veitchia_spiralis	((Heterospathe_cagayanensis	((Kentiopsis_piersoniorum	Hydriastele_microspadix)	Dypsis_decaryi))	Dictyosperma_album))))	(Attalea_speciosa	Bactris_major))))	Kingia_australis);
((Geonoma_undata	(((Elaeis_guineensis	Elaeis_oleifera)	(Attalea_speciosa	(Calamus_caryotoides	Bactris_major)))	(((Nypa_fruticans	(((Phoenix_dactylifera	(Iriartea_deltoidea	(Prestoea_acuminata	Oenocarpus_minor)))	Sabal_domingensis)	((Reinhardtia_simplex	Reinhardtia_gracilis)	(Reinhardtia_latisecta	Reinhardtia_paiewonskiana))))	((Roystonea_regia	(Pseudophoenix_vinifera	Oenocarpus_bataua))	((((Burretiokentia_grandiflora	Orania_palindan)	Sclerosperma_profizianum)	(Podococcus_barteri	Manicaria_saccifera))	(Veitchia_spiralis	(((((Pelagodoxa_henryana	Kentiopsis_piersoniorum)	Dictyosperma_album)	Dypsis_decaryi)	Hydriastele_microspadix)	Heterospathe_cagayanensis)))))	Chamaedorea_seifrizii)))	Kingia_australis);
((Geonoma_undata	(Chamaedorea_seifrizii	(((((Elaeis_guineensis	Elaeis_oleifera)	(Attalea_speciosa	Bactris_major))	((Reinhardtia_gracilis	Reinhardtia_simplex)	(Reinhardtia_paiewonskiana	Reinhardtia_latisecta)))	Pseudophoenix_vinifera)	((Roystonea_regia	(Oenocarpus_bataua	((Calamus_caryotoides	(Sabal_domingensis	Phoenix_dactylifera))	Nypa_fruticans)))	(((Sclerosperma_profizianum	(Burretiokentia_grandiflora	Orania_palindan))	(Podococcus_barteri	Manicaria_saccifera))	(((Veitchia_spiralis	((Iriartea_deltoidea	Hydriastele_microspadix)	((Oenocarpus_minor	Prestoea_acuminata)	Kentiopsis_piersoniorum)))	(Dypsis_decaryi	Dictyosperma_album))	(Pelagodoxa_henryana	Heterospathe_cagayanensis)))))))	Kingia_australis);
((Geonoma_undata	(((((Sabal_domingensis	Phoenix_dactylifera)	Nypa_fruticans)	((((Reinhardtia_gracilis	Reinhardtia_simplex)	(Reinhardtia_paiewonskiana	Reinhardtia_latisecta))	((((Iriartea_deltoidea	(Oenocarpus_minor	Prestoea_acuminata))	Podococcus_barteri)	Manicaria_saccifera)	((((Calamus_caryotoides	Attalea_speciosa)	Bactris_major)	(Sclerosperma_profizianum	(Burretiokentia_grandiflora	Orania_palindan)))	((Dictyosperma_album	(Hydriastele_microspadix	(Dypsis_decaryi	Kentiopsis_piersoniorum)))	(Heterospathe_cagayanensis	Veitchia_spiralis)))))	((Pelagodoxa_henryana	(Elaeis_guineensis	Elaeis_oleifera))	(Pseudophoenix_vinifera	Roystonea_regia))))	Chamaedorea_seifrizii)	Oenocarpus_bataua))	Kingia_australis);
((Geonoma_undata	(Podococcus_barteri	((Iriartea_deltoidea	(Oenocarpus_minor	Prestoea_acuminata))	(Chamaedorea_seifrizii	((((Sabal_domingensis	Phoenix_dactylifera)	Nypa_fruticans)	(((Pseudophoenix_vinifera	((Reinhardtia_gracilis	Reinhardtia_simplex)	(Reinhardtia_paiewonskiana	Reinhardtia_latisecta)))	(((Manicaria_saccifera	(Pelagodoxa_henryana	((Hydriastele_microspadix	((Dictyosperma_album	Dypsis_decaryi)	Kentiopsis_piersoniorum))	(Heterospathe_cagayanensis	Veitchia_spiralis))))	(Sclerosperma_profizianum	(Burretiokentia_grandiflora	Orania_palindan)))	(((Calamus_caryotoides	Attalea_speciosa)	Bactris_major)	(Elaeis_guineensis	Elaeis_oleifera))))	Roystonea_regia))	Oenocarpus_bataua)))))	Kingia_australis);
((Geonoma_undata	(((((((((((Dypsis_decaryi	(Kentiopsis_piersoniorum	Hydriastele_microspadix))	Dictyosperma_album)	Heterospathe_cagayanensis)	Veitchia_spiralis)	(Manicaria_saccifera	((Podococcus_barteri	(Burretiokentia_grandiflora	Orania_palindan))	Sclerosperma_profizianum)))	(((Attalea_speciosa	(Calamus_caryotoides	Bactris_major))	(Elaeis_guineensis	Elaeis_oleifera))	Pseudophoenix_vinifera))	(Roystonea_regia	(Reinhardtia_simplex	((Reinhardtia_paiewonskiana	Reinhardtia_latisecta)	Reinhardtia_gracilis))))	(Nypa_fruticans	(Sabal_domingensis	(Pelagodoxa_henryana	Phoenix_dactylifera))))	Oenocarpus_bataua)	(Iriartea_deltoidea	(Oenocarpus_minor	Prestoea_acuminata)))	Chamaedorea_seifrizii))	Kingia_australis);
((Geonoma_undata	(Burretiokentia_grandiflora	(Orania_palindan	(Sclerosperma_profizianum	((((Pseudophoenix_vinifera	(Reinhardtia_paiewonskiana	(Reinhardtia_gracilis	(Reinhardtia_latisecta	Reinhardtia_simplex))))	((Roystonea_regia	((Nypa_fruticans	(Calamus_caryotoides	(Sabal_domingensis	Phoenix_dactylifera)))	(Oenocarpus_bataua	((Oenocarpus_minor	Prestoea_acuminata)	Chamaedorea_seifrizii))))	(Elaeis_guineensis	Elaeis_oleifera)))	((((Hydriastele_microspadix	((Kentiopsis_piersoniorum	Dictyosperma_album)	Dypsis_decaryi))	Heterospathe_cagayanensis)	Veitchia_spiralis)	(Iriartea_deltoidea	(Podococcus_barteri	Manicaria_saccifera))))	((Pelagodoxa_henryana	Attalea_speciosa)	Bactris_major))))))	Kingia_australis);
((Geonoma_undata	((Oenocarpus_bataua	((Oenocarpus_minor	Prestoea_acuminata)	Chamaedorea_seifrizii))	((((((Nypa_fruticans	(Attalea_speciosa	Bactris_major))	(Pelagodoxa_henryana	(Elaeis_guineensis	Elaeis_oleifera)))	(Pseudophoenix_vinifera	(Reinhardtia_gracilis	(Reinhardtia_simplex	(Reinhardtia_latisecta	Reinhardtia_paiewonskiana)))))	(((Burretiokentia_grandiflora	Orania_palindan)	(Podococcus_barteri	Sclerosperma_profizianum))	((((Hydriastele_microspadix	(Kentiopsis_piersoniorum	Dypsis_decaryi))	Dictyosperma_album)	(Veitchia_spiralis	(Heterospathe_cagayanensis	Iriartea_deltoidea)))	Manicaria_saccifera)))	Roystonea_regia)	(Calamus_caryotoides	(Sabal_domingensis	Phoenix_dactylifera)))))	Kingia_australis);
((Geonoma_undata	((Chamaedorea_seifrizii	((Pelagodoxa_henryana	Oenocarpus_bataua)	(Oenocarpus_minor	Prestoea_acuminata)))	(((Roystonea_regia	(((Attalea_speciosa	Bactris_major)	(Elaeis_guineensis	Elaeis_oleifera))	(((Burretiokentia_grandiflora	Orania_palindan)	(Sclerosperma_profizianum	((((Iriartea_deltoidea	Hydriastele_microspadix)	(Kentiopsis_piersoniorum	Dypsis_decaryi))	Dictyosperma_album)	(Veitchia_spiralis	Heterospathe_cagayanensis))))	(Podococcus_barteri	Manicaria_saccifera))))	(Pseudophoenix_vinifera	(Reinhardtia_gracilis	(Reinhardtia_simplex	(Reinhardtia_latisecta	Reinhardtia_paiewonskiana)))))	((Calamus_caryotoides	(Sabal_domingensis	Phoenix_dactylifera))	Nypa_fruticans))))	Kingia_australis);
((Geonoma_undata	(Oenocarpus_bataua	((Oenocarpus_minor	Prestoea_acuminata)	(((Roystonea_regia	((((Sclerosperma_profizianum	(Burretiokentia_grandiflora	Orania_palindan))	(Podococcus_barteri	Manicaria_saccifera))	(((Veitchia_spiralis	((((Kentiopsis_piersoniorum	Iriartea_deltoidea)	Heterospathe_cagayanensis)	Hydriastele_microspadix)	Dypsis_decaryi))	Dictyosperma_album)	Pelagodoxa_henryana))	((Pseudophoenix_vinifera	(Reinhardtia_gracilis	(Reinhardtia_simplex	(Reinhardtia_latisecta	Reinhardtia_paiewonskiana))))	((Attalea_speciosa	Bactris_major)	(Elaeis_guineensis	Elaeis_oleifera)))))	((Calamus_caryotoides	(Sabal_domingensis	Phoenix_dactylifera))	Nypa_fruticans))	Chamaedorea_seifrizii))))	Kingia_australis);
((Geonoma_undata	(Podococcus_barteri	((((Manicaria_saccifera	(Veitchia_spiralis	(((((Pelagodoxa_henryana	Kentiopsis_piersoniorum)	Hydriastele_microspadix)	Dypsis_decaryi)	Dictyosperma_album)	(Iriartea_deltoidea	Heterospathe_cagayanensis))))	(((Calamus_caryotoides	(Sabal_domingensis	Phoenix_dactylifera))	(Oenocarpus_bataua	(Oenocarpus_minor	Prestoea_acuminata)))	((Nypa_fruticans	Roystonea_regia)	(((Attalea_speciosa	Bactris_major)	(Elaeis_guineensis	Elaeis_oleifera))	(Chamaedorea_seifrizii	(Pseudophoenix_vinifera	(Reinhardtia_gracilis	(Reinhardtia_simplex	(Reinhardtia_latisecta	Reinhardtia_paiewonskiana)))))))))	Sclerosperma_profizianum)	(Burretiokentia_grandiflora	Orania_palindan))))	Kingia_australis);
((Geonoma_undata	(Dictyosperma_album	(((Iriartea_deltoidea	Heterospathe_cagayanensis)	((((((((Attalea_speciosa	Bactris_major)	(Elaeis_guineensis	Elaeis_oleifera))	(Chamaedorea_seifrizii	Pseudophoenix_vinifera))	(Roystonea_regia	((Oenocarpus_minor	Prestoea_acuminata)	((Reinhardtia_latisecta	Reinhardtia_paiewonskiana)	(Reinhardtia_gracilis	Reinhardtia_simplex)))))	((Nypa_fruticans	(Calamus_caryotoides	(Sabal_domingensis	Phoenix_dactylifera)))	Oenocarpus_bataua))	((Burretiokentia_grandiflora	Orania_palindan)	(Podococcus_barteri	Sclerosperma_profizianum)))	Manicaria_saccifera)	Veitchia_spiralis))	(((Pelagodoxa_henryana	Kentiopsis_piersoniorum)	Hydriastele_microspadix)	Dypsis_decaryi))))	Kingia_australis);
