# Supplementary material for: Data supporting the nuclear phylogenomics of the palm subfamily Arecoideae (Arecaceae)
Source: Data Brief. 2016 Mar 2;7:532–6. doi: 10.1016/j.dib.2016.02.063 (PMC4796708; doi:10.1016/j.dib.2016.02.063)
Supplement: Supplementary file 5 — Supplementary material [file mmc5.zip › RAxML_bootstrap.Elaeis_449.raxml.tre]

((((Bactris_major	(Elaeis_oleifera	Elaeis_guineensis))	(((((Orania_palindan	Geonoma_undata)	((Manicaria_saccifera	Leopoldinia_pulchra)	Pelagodoxa_henryana))	((((Prestoea_acuminata	(Oenocarpus_minor	Oenocarpus_bataua))	(Dictyosperma_album	(((((Kentiopsis_piersoniorum	Heterospathe_cagayanensis)	Hydriastele_microspadix)	Burretiokentia_grandiflora)	Dypsis_decaryi)	Veitchia_spiralis)))	((Reinhardtia_latisecta	Reinhardtia_paiewonskiana)	Reinhardtia_simplex))	((Serenoa_repens	(Phoenix_dactylifera	Sabal_domingensis))	((Chamaedorea_seifrizii	Sclerosperma_profizianum)	(Podococcus_barteri	Iriartea_deltoidea)))))	Roystonea_regia)	Attalea_speciosa))	(Calamus_caryotoides	Pseudophoenix_vinifera))	Kingia_australis);
(((Calamus_caryotoides	Pseudophoenix_vinifera)	(Serenoa_repens	((Phoenix_dactylifera	Sabal_domingensis)	(((Orania_palindan	Geonoma_undata)	(Manicaria_saccifera	Pelagodoxa_henryana))	((Roystonea_regia	((Attalea_speciosa	Bactris_major)	(Elaeis_oleifera	Elaeis_guineensis)))	((((Reinhardtia_latisecta	Reinhardtia_paiewonskiana)	Reinhardtia_simplex)	((Chamaedorea_seifrizii	Sclerosperma_profizianum)	(Podococcus_barteri	(Leopoldinia_pulchra	Iriartea_deltoidea))))	((Prestoea_acuminata	(Oenocarpus_minor	Oenocarpus_bataua))	(Dictyosperma_album	(((((Kentiopsis_piersoniorum	Heterospathe_cagayanensis)	Hydriastele_microspadix)	Burretiokentia_grandiflora)	Dypsis_decaryi)	Veitchia_spiralis)))))))))	Kingia_australis);
(((Chamaedorea_seifrizii	(Roystonea_regia	(((Attalea_speciosa	Bactris_major)	(Elaeis_oleifera	Elaeis_guineensis))	(((((Orania_palindan	Manicaria_saccifera)	Geonoma_undata)	Pelagodoxa_henryana)	((Serenoa_repens	(Phoenix_dactylifera	Sabal_domingensis))	(((Reinhardtia_latisecta	Reinhardtia_paiewonskiana)	Reinhardtia_simplex)	(Sclerosperma_profizianum	(Podococcus_barteri	(Leopoldinia_pulchra	Iriartea_deltoidea))))))	((Prestoea_acuminata	(Oenocarpus_minor	Oenocarpus_bataua))	(((Dictyosperma_album	(Dypsis_decaryi	Heterospathe_cagayanensis))	(Hydriastele_microspadix	Veitchia_spiralis))	(Burretiokentia_grandiflora	Kentiopsis_piersoniorum)))))))	(Calamus_caryotoides	Pseudophoenix_vinifera))	Kingia_australis);
((Iriartea_deltoidea	(((((((Geonoma_undata	((((Calamus_caryotoides	Pseudophoenix_vinifera)	Prestoea_acuminata)	(Oenocarpus_minor	Oenocarpus_bataua))	(((Burretiokentia_grandiflora	Hydriastele_microspadix)	Veitchia_spiralis)	((Dictyosperma_album	Dypsis_decaryi)	(Kentiopsis_piersoniorum	Heterospathe_cagayanensis)))))	((Chamaedorea_seifrizii	Roystonea_regia)	((Attalea_speciosa	Bactris_major)	(Elaeis_oleifera	Elaeis_guineensis))))	((Orania_palindan	(Leopoldinia_pulchra	Manicaria_saccifera))	Pelagodoxa_henryana))	((Serenoa_repens	Phoenix_dactylifera)	Sabal_domingensis))	((Reinhardtia_latisecta	Reinhardtia_paiewonskiana)	Reinhardtia_simplex))	Sclerosperma_profizianum)	Podococcus_barteri))	Kingia_australis);
((Chamaedorea_seifrizii	(Roystonea_regia	((Bactris_major	((Elaeis_oleifera	Elaeis_guineensis)	Attalea_speciosa))	(((Orania_palindan	((Leopoldinia_pulchra	Manicaria_saccifera)	Pelagodoxa_henryana))	((Calamus_caryotoides	Pseudophoenix_vinifera)	Geonoma_undata))	(((Serenoa_repens	(Phoenix_dactylifera	Sabal_domingensis))	(((Reinhardtia_latisecta	Reinhardtia_paiewonskiana)	Reinhardtia_simplex)	((Sclerosperma_profizianum	Podococcus_barteri)	Iriartea_deltoidea)))	((Prestoea_acuminata	(Oenocarpus_minor	Oenocarpus_bataua))	(((Heterospathe_cagayanensis	Hydriastele_microspadix)	((Dictyosperma_album	Dypsis_decaryi)	Veitchia_spiralis))	(Burretiokentia_grandiflora	Kentiopsis_piersoniorum))))))))	Kingia_australis);
(((Calamus_caryotoides	Pseudophoenix_vinifera)	((Bactris_major	(((((Geonoma_undata	(Pelagodoxa_henryana	(Orania_palindan	Manicaria_saccifera)))	((((Reinhardtia_latisecta	Reinhardtia_paiewonskiana)	Reinhardtia_simplex)	((Sclerosperma_profizianum	Podococcus_barteri)	((Leopoldinia_pulchra	Iriartea_deltoidea)	(Phoenix_dactylifera	Sabal_domingensis))))	((Prestoea_acuminata	(Oenocarpus_minor	Oenocarpus_bataua))	((((Burretiokentia_grandiflora	Kentiopsis_piersoniorum)	Heterospathe_cagayanensis)	(Dictyosperma_album	Dypsis_decaryi))	(Hydriastele_microspadix	Veitchia_spiralis)))))	(Chamaedorea_seifrizii	Roystonea_regia))	(Elaeis_oleifera	Elaeis_guineensis))	Attalea_speciosa))	Serenoa_repens))	Kingia_australis);
((Pseudophoenix_vinifera	((Iriartea_deltoidea	(((Sclerosperma_profizianum	Podococcus_barteri)	((Serenoa_repens	(Sabal_domingensis	Phoenix_dactylifera))	((((Prestoea_acuminata	(Oenocarpus_minor	Oenocarpus_bataua))	(((Kentiopsis_piersoniorum	(Burretiokentia_grandiflora	Heterospathe_cagayanensis))	(Dictyosperma_album	Dypsis_decaryi))	(Hydriastele_microspadix	Veitchia_spiralis)))	(((Chamaedorea_seifrizii	Roystonea_regia)	((Elaeis_oleifera	Elaeis_guineensis)	(Attalea_speciosa	Bactris_major)))	(Geonoma_undata	(Orania_palindan	(Manicaria_saccifera	Pelagodoxa_henryana)))))	((Reinhardtia_latisecta	Reinhardtia_paiewonskiana)	Reinhardtia_simplex))))	Leopoldinia_pulchra))	Calamus_caryotoides))	Kingia_australis);
((Calamus_caryotoides	(Pseudophoenix_vinifera	((Chamaedorea_seifrizii	Roystonea_regia)	((Bactris_major	Attalea_speciosa)	(((((((Podococcus_barteri	(Leopoldinia_pulchra	Iriartea_deltoidea))	Sclerosperma_profizianum)	(Serenoa_repens	(Sabal_domingensis	Phoenix_dactylifera)))	((Manicaria_saccifera	Pelagodoxa_henryana)	(Geonoma_undata	Orania_palindan)))	((Reinhardtia_latisecta	Reinhardtia_paiewonskiana)	Reinhardtia_simplex))	((Prestoea_acuminata	(Oenocarpus_minor	Oenocarpus_bataua))	(((((Hydriastele_microspadix	(Kentiopsis_piersoniorum	Heterospathe_cagayanensis))	Burretiokentia_grandiflora)	Dypsis_decaryi)	Dictyosperma_album)	Veitchia_spiralis)))	(Elaeis_oleifera	Elaeis_guineensis))))))	Kingia_australis);
((Calamus_caryotoides	(Pseudophoenix_vinifera	(Iriartea_deltoidea	(((Sclerosperma_profizianum	Podococcus_barteri)	((Serenoa_repens	(Sabal_domingensis	Phoenix_dactylifera))	((((Reinhardtia_latisecta	Reinhardtia_paiewonskiana)	Reinhardtia_simplex)	(((Prestoea_acuminata	(Oenocarpus_minor	Oenocarpus_bataua))	((Kentiopsis_piersoniorum	Dypsis_decaryi)	((Burretiokentia_grandiflora	Hydriastele_microspadix)	((Dictyosperma_album	Heterospathe_cagayanensis)	Veitchia_spiralis))))	(((Elaeis_oleifera	Elaeis_guineensis)	(Bactris_major	(Chamaedorea_seifrizii	Attalea_speciosa)))	Roystonea_regia)))	(Pelagodoxa_henryana	(Manicaria_saccifera	(Orania_palindan	Geonoma_undata))))))	Leopoldinia_pulchra))))	Kingia_australis);
((Pseudophoenix_vinifera	((Roystonea_regia	((((Geonoma_undata	((Prestoea_acuminata	(Oenocarpus_minor	Oenocarpus_bataua))	((Dypsis_decaryi	Burretiokentia_grandiflora)	(Veitchia_spiralis	(Dictyosperma_album	(Hydriastele_microspadix	(Kentiopsis_piersoniorum	Heterospathe_cagayanensis)))))))	(((Reinhardtia_latisecta	Reinhardtia_paiewonskiana)	Reinhardtia_simplex)	((Pelagodoxa_henryana	(Manicaria_saccifera	(Leopoldinia_pulchra	Orania_palindan)))	((Sclerosperma_profizianum	(Iriartea_deltoidea	Podococcus_barteri))	(Serenoa_repens	(Sabal_domingensis	Phoenix_dactylifera))))))	(Bactris_major	(Attalea_speciosa	(Elaeis_oleifera	Elaeis_guineensis))))	Chamaedorea_seifrizii))	Calamus_caryotoides))	Kingia_australis);
((Roystonea_regia	(((Bactris_major	(Attalea_speciosa	(Elaeis_oleifera	Elaeis_guineensis)))	(((((((Burretiokentia_grandiflora	Hydriastele_microspadix)	(Heterospathe_cagayanensis	Kentiopsis_piersoniorum))	(Dypsis_decaryi	Dictyosperma_album))	Veitchia_spiralis)	((Oenocarpus_minor	Oenocarpus_bataua)	Prestoea_acuminata))	((Sabal_domingensis	(Serenoa_repens	Phoenix_dactylifera))	(((Reinhardtia_latisecta	Reinhardtia_paiewonskiana)	Reinhardtia_simplex)	(Manicaria_saccifera	((Orania_palindan	(Leopoldinia_pulchra	Iriartea_deltoidea))	(Sclerosperma_profizianum	Podococcus_barteri))))))	(Pelagodoxa_henryana	((Pseudophoenix_vinifera	Calamus_caryotoides)	Geonoma_undata))))	Chamaedorea_seifrizii))	Kingia_australis);
((Chamaedorea_seifrizii	(Roystonea_regia	((Attalea_speciosa	((Elaeis_oleifera	Elaeis_guineensis)	Bactris_major))	(((((Veitchia_spiralis	(Hydriastele_microspadix	Heterospathe_cagayanensis))	(Dypsis_decaryi	Dictyosperma_album))	(Burretiokentia_grandiflora	Kentiopsis_piersoniorum))	((Oenocarpus_minor	Oenocarpus_bataua)	Prestoea_acuminata))	((((Reinhardtia_latisecta	Reinhardtia_paiewonskiana)	Reinhardtia_simplex)	(((Sabal_domingensis	Phoenix_dactylifera)	((Leopoldinia_pulchra	Manicaria_saccifera)	(Orania_palindan	Iriartea_deltoidea)))	(Sclerosperma_profizianum	Podococcus_barteri)))	((Serenoa_repens	(Pseudophoenix_vinifera	Calamus_caryotoides))	(Pelagodoxa_henryana	Geonoma_undata)))))))	Kingia_australis);
((Bactris_major	(Attalea_speciosa	((((((Manicaria_saccifera	Orania_palindan)	Pelagodoxa_henryana)	((Pseudophoenix_vinifera	Calamus_caryotoides)	Geonoma_undata))	((((((Dypsis_decaryi	(Hydriastele_microspadix	(Kentiopsis_piersoniorum	(Burretiokentia_grandiflora	Heterospathe_cagayanensis))))	Dictyosperma_album)	Veitchia_spiralis)	((Oenocarpus_minor	Oenocarpus_bataua)	Prestoea_acuminata))	(Serenoa_repens	(Sabal_domingensis	Phoenix_dactylifera)))	(((Reinhardtia_latisecta	Reinhardtia_paiewonskiana)	Reinhardtia_simplex)	(((Leopoldinia_pulchra	Iriartea_deltoidea)	Sclerosperma_profizianum)	Podococcus_barteri))))	(Chamaedorea_seifrizii	Roystonea_regia))	(Elaeis_oleifera	Elaeis_guineensis))))	Kingia_australis);
((Calamus_caryotoides	((Pelagodoxa_henryana	((Leopoldinia_pulchra	Manicaria_saccifera)	(Orania_palindan	(Geonoma_undata	(((Burretiokentia_grandiflora	((Reinhardtia_latisecta	Reinhardtia_paiewonskiana)	Reinhardtia_simplex))	((Serenoa_repens	(Sabal_domingensis	Phoenix_dactylifera))	((Sclerosperma_profizianum	Podococcus_barteri)	Iriartea_deltoidea)))	(((((Dictyosperma_album	Dypsis_decaryi)	(Veitchia_spiralis	(Hydriastele_microspadix	Heterospathe_cagayanensis)))	Kentiopsis_piersoniorum)	((Oenocarpus_minor	Oenocarpus_bataua)	Prestoea_acuminata))	((((Elaeis_oleifera	(Elaeis_guineensis	Chamaedorea_seifrizii))	Attalea_speciosa)	Bactris_major)	Roystonea_regia)))))))	Pseudophoenix_vinifera))	Kingia_australis);
((Pelagodoxa_henryana	((Orania_palindan	(Manicaria_saccifera	Leopoldinia_pulchra))	(((Pseudophoenix_vinifera	Calamus_caryotoides)	Geonoma_undata)	(((Serenoa_repens	(Sabal_domingensis	Phoenix_dactylifera))	((Sclerosperma_profizianum	(Podococcus_barteri	Iriartea_deltoidea))	((Reinhardtia_latisecta	Reinhardtia_paiewonskiana)	Reinhardtia_simplex)))	((((Elaeis_oleifera	Elaeis_guineensis)	(Attalea_speciosa	(Chamaedorea_seifrizii	Bactris_major)))	Roystonea_regia)	(Prestoea_acuminata	(((Hydriastele_microspadix	(Kentiopsis_piersoniorum	(Burretiokentia_grandiflora	Heterospathe_cagayanensis)))	((Dictyosperma_album	Dypsis_decaryi)	Veitchia_spiralis))	(Oenocarpus_minor	Oenocarpus_bataua))))))))	Kingia_australis);
((Calamus_caryotoides	((Pelagodoxa_henryana	((Orania_palindan	Manicaria_saccifera)	((((Serenoa_repens	Phoenix_dactylifera)	Sabal_domingensis)	((Leopoldinia_pulchra	Iriartea_deltoidea)	(Sclerosperma_profizianum	Podococcus_barteri)))	((((Elaeis_oleifera	Elaeis_guineensis)	(Attalea_speciosa	(Chamaedorea_seifrizii	Bactris_major)))	Roystonea_regia)	((Geonoma_undata	(((Dypsis_decaryi	(Burretiokentia_grandiflora	(Veitchia_spiralis	((Hydriastele_microspadix	Heterospathe_cagayanensis)	Dictyosperma_album))))	Kentiopsis_piersoniorum)	((Oenocarpus_minor	Oenocarpus_bataua)	Prestoea_acuminata)))	((Reinhardtia_latisecta	Reinhardtia_paiewonskiana)	Reinhardtia_simplex))))))	Pseudophoenix_vinifera))	Kingia_australis);
((Calamus_caryotoides	((Pelagodoxa_henryana	((Orania_palindan	Manicaria_saccifera)	(((Serenoa_repens	(Phoenix_dactylifera	Sabal_domingensis))	(Sclerosperma_profizianum	(Podococcus_barteri	(Leopoldinia_pulchra	Iriartea_deltoidea))))	(((Reinhardtia_latisecta	Reinhardtia_paiewonskiana)	Reinhardtia_simplex)	(Geonoma_undata	((((Bactris_major	((Elaeis_oleifera	Elaeis_guineensis)	Attalea_speciosa))	Chamaedorea_seifrizii)	Roystonea_regia)	(((Veitchia_spiralis	((Burretiokentia_grandiflora	Kentiopsis_piersoniorum)	Heterospathe_cagayanensis))	(Hydriastele_microspadix	(Dypsis_decaryi	Dictyosperma_album)))	((Oenocarpus_minor	Oenocarpus_bataua)	Prestoea_acuminata))))))))	Pseudophoenix_vinifera))	Kingia_australis);
((Calamus_caryotoides	((Pelagodoxa_henryana	((Orania_palindan	(Leopoldinia_pulchra	Manicaria_saccifera))	(((((Elaeis_oleifera	Elaeis_guineensis)	(Attalea_speciosa	(Chamaedorea_seifrizii	Bactris_major)))	Roystonea_regia)	((((Serenoa_repens	(Phoenix_dactylifera	Sabal_domingensis))	(Sclerosperma_profizianum	(Podococcus_barteri	Iriartea_deltoidea)))	(((Veitchia_spiralis	(Hydriastele_microspadix	(Kentiopsis_piersoniorum	Heterospathe_cagayanensis)))	(Burretiokentia_grandiflora	(Dypsis_decaryi	Dictyosperma_album)))	((Oenocarpus_minor	Oenocarpus_bataua)	Prestoea_acuminata)))	((Reinhardtia_latisecta	Reinhardtia_paiewonskiana)	Reinhardtia_simplex)))	Geonoma_undata)))	Pseudophoenix_vinifera))	Kingia_australis);
(((Iriartea_deltoidea	(((Sclerosperma_profizianum	Podococcus_barteri)	(((((Geonoma_undata	(Orania_palindan	(Pelagodoxa_henryana	(Leopoldinia_pulchra	Manicaria_saccifera))))	((Attalea_speciosa	((Chamaedorea_seifrizii	Bactris_major)	(Elaeis_oleifera	Elaeis_guineensis)))	Roystonea_regia))	(((Veitchia_spiralis	(Hydriastele_microspadix	((Burretiokentia_grandiflora	Kentiopsis_piersoniorum)	Heterospathe_cagayanensis)))	(Dypsis_decaryi	Dictyosperma_album))	((Oenocarpus_minor	Oenocarpus_bataua)	Prestoea_acuminata)))	(Serenoa_repens	(Phoenix_dactylifera	Sabal_domingensis)))	((Reinhardtia_latisecta	Reinhardtia_paiewonskiana)	Reinhardtia_simplex)))	Pseudophoenix_vinifera))	Calamus_caryotoides)	Kingia_australis);
((Pseudophoenix_vinifera	(Calamus_caryotoides	(Serenoa_repens	((Phoenix_dactylifera	Sabal_domingensis)	((Geonoma_undata	(Pelagodoxa_henryana	(Leopoldinia_pulchra	Manicaria_saccifera)))	(((Orania_palindan	((Reinhardtia_latisecta	Reinhardtia_paiewonskiana)	Reinhardtia_simplex))	(Sclerosperma_profizianum	(Iriartea_deltoidea	Podococcus_barteri)))	(((Attalea_speciosa	(Bactris_major	(Elaeis_oleifera	Elaeis_guineensis)))	(Chamaedorea_seifrizii	Roystonea_regia))	((((Burretiokentia_grandiflora	(Hydriastele_microspadix	(Kentiopsis_piersoniorum	Heterospathe_cagayanensis)))	(Dypsis_decaryi	Dictyosperma_album))	Veitchia_spiralis)	((Oenocarpus_minor	Oenocarpus_bataua)	Prestoea_acuminata)))))))))	Kingia_australis);
((Pseudophoenix_vinifera	((((Elaeis_guineensis	Elaeis_oleifera)	((Bactris_major	Attalea_speciosa)	(((Geonoma_undata	((Prestoea_acuminata	(Oenocarpus_bataua	Oenocarpus_minor))	(Dictyosperma_album	(Veitchia_spiralis	(Dypsis_decaryi	(Burretiokentia_grandiflora	(Hydriastele_microspadix	(Kentiopsis_piersoniorum	Heterospathe_cagayanensis))))))))	(((Reinhardtia_latisecta	Reinhardtia_paiewonskiana)	Reinhardtia_simplex)	(((Orania_palindan	(Leopoldinia_pulchra	Manicaria_saccifera))	Pelagodoxa_henryana)	((Sclerosperma_profizianum	(Iriartea_deltoidea	Podococcus_barteri))	(Phoenix_dactylifera	Sabal_domingensis)))))	(Chamaedorea_seifrizii	Roystonea_regia))))	Serenoa_repens)	Calamus_caryotoides))	Kingia_australis);
((Roystonea_regia	((((Attalea_speciosa	(Elaeis_guineensis	Elaeis_oleifera))	Bactris_major)	((Pelagodoxa_henryana	(Sclerosperma_profizianum	Podococcus_barteri))	((Geonoma_undata	((Prestoea_acuminata	(Oenocarpus_bataua	Oenocarpus_minor))	(((Dypsis_decaryi	Burretiokentia_grandiflora)	((Hydriastele_microspadix	(Heterospathe_cagayanensis	Dictyosperma_album))	Veitchia_spiralis))	Kentiopsis_piersoniorum)))	(((Reinhardtia_latisecta	Reinhardtia_paiewonskiana)	Reinhardtia_simplex)	(((Calamus_caryotoides	Pseudophoenix_vinifera)	(Orania_palindan	((Iriartea_deltoidea	Leopoldinia_pulchra)	Manicaria_saccifera)))	((Serenoa_repens	Phoenix_dactylifera)	Sabal_domingensis))))))	Chamaedorea_seifrizii))	Kingia_australis);
((Chamaedorea_seifrizii	(Roystonea_regia	(((Elaeis_guineensis	Elaeis_oleifera)	(Bactris_major	Attalea_speciosa))	(Pelagodoxa_henryana	((Sclerosperma_profizianum	Podococcus_barteri)	(((Geonoma_undata	((Prestoea_acuminata	(Oenocarpus_bataua	Oenocarpus_minor))	(((Dypsis_decaryi	Dictyosperma_album)	(Veitchia_spiralis	((Burretiokentia_grandiflora	Kentiopsis_piersoniorum)	Heterospathe_cagayanensis)))	Hydriastele_microspadix)))	((Reinhardtia_latisecta	Reinhardtia_paiewonskiana)	Reinhardtia_simplex))	(((Leopoldinia_pulchra	Manicaria_saccifera)	(Iriartea_deltoidea	Orania_palindan))	((Serenoa_repens	(Calamus_caryotoides	Pseudophoenix_vinifera))	(Sabal_domingensis	Phoenix_dactylifera)))))))))	Kingia_australis);
((Bactris_major	(((((Prestoea_acuminata	(Oenocarpus_bataua	Oenocarpus_minor))	(((((Veitchia_spiralis	Hydriastele_microspadix)	(Heterospathe_cagayanensis	Dictyosperma_album))	Dypsis_decaryi)	Burretiokentia_grandiflora)	Kentiopsis_piersoniorum))	((((Calamus_caryotoides	Pseudophoenix_vinifera)	Geonoma_undata)	Pelagodoxa_henryana)	(((Reinhardtia_latisecta	Reinhardtia_paiewonskiana)	Reinhardtia_simplex)	((Sabal_domingensis	(Serenoa_repens	Phoenix_dactylifera))	(((Leopoldinia_pulchra	Manicaria_saccifera)	(Iriartea_deltoidea	Orania_palindan))	(Sclerosperma_profizianum	Podococcus_barteri))))))	(Chamaedorea_seifrizii	Roystonea_regia))	((Elaeis_guineensis	Elaeis_oleifera)	Attalea_speciosa)))	Kingia_australis);
((Calamus_caryotoides	(Pseudophoenix_vinifera	(Elaeis_guineensis	(((Attalea_speciosa	(Bactris_major	((((Prestoea_acuminata	(Oenocarpus_bataua	Oenocarpus_minor))	(((Veitchia_spiralis	((Heterospathe_cagayanensis	Hydriastele_microspadix)	Dictyosperma_album))	Dypsis_decaryi)	((Kentiopsis_piersoniorum	Burretiokentia_grandiflora)	Pelagodoxa_henryana)))	(((Manicaria_saccifera	(Iriartea_deltoidea	(Leopoldinia_pulchra	Orania_palindan)))	Geonoma_undata)	(((Reinhardtia_latisecta	Reinhardtia_paiewonskiana)	Reinhardtia_simplex)	((Sclerosperma_profizianum	Podococcus_barteri)	(Serenoa_repens	(Phoenix_dactylifera	Sabal_domingensis))))))	Roystonea_regia)))	Elaeis_oleifera)	Chamaedorea_seifrizii))))	Kingia_australis);
((Iriartea_deltoidea	((Sclerosperma_profizianum	Podococcus_barteri)	((Serenoa_repens	(Phoenix_dactylifera	Sabal_domingensis))	(((Chamaedorea_seifrizii	(((((Calamus_caryotoides	Prestoea_acuminata)	(Oenocarpus_bataua	Oenocarpus_minor))	(((Dypsis_decaryi	Dictyosperma_album)	(Veitchia_spiralis	(Heterospathe_cagayanensis	(Burretiokentia_grandiflora	Hydriastele_microspadix))))	Kentiopsis_piersoniorum))	(Roystonea_regia	(((Elaeis_oleifera	Elaeis_guineensis)	Attalea_speciosa)	Bactris_major)))	((Reinhardtia_latisecta	Reinhardtia_paiewonskiana)	Reinhardtia_simplex)))	Pseudophoenix_vinifera)	(Pelagodoxa_henryana	(((Leopoldinia_pulchra	Manicaria_saccifera)	Geonoma_undata)	Orania_palindan))))))	Kingia_australis);
((Iriartea_deltoidea	((Podococcus_barteri	((Chamaedorea_seifrizii	Sclerosperma_profizianum)	((Serenoa_repens	(Phoenix_dactylifera	Sabal_domingensis))	((Burretiokentia_grandiflora	((Reinhardtia_latisecta	Reinhardtia_paiewonskiana)	Reinhardtia_simplex))	(((Orania_palindan	(Pelagodoxa_henryana	Manicaria_saccifera))	((Calamus_caryotoides	Pseudophoenix_vinifera)	Geonoma_undata))	(((Dictyosperma_album	(Dypsis_decaryi	(Prestoea_acuminata	(Oenocarpus_bataua	Oenocarpus_minor))))	(((Kentiopsis_piersoniorum	Heterospathe_cagayanensis)	Hydriastele_microspadix)	Veitchia_spiralis))	(Roystonea_regia	(((Elaeis_oleifera	Elaeis_guineensis)	Attalea_speciosa)	Bactris_major))))))))	Leopoldinia_pulchra))	Kingia_australis);
((Bactris_major	((((((Pelagodoxa_henryana	(Leopoldinia_pulchra	Manicaria_saccifera))	((Calamus_caryotoides	Pseudophoenix_vinifera)	Geonoma_undata))	((((Iriartea_deltoidea	Podococcus_barteri)	Sclerosperma_profizianum)	((Phoenix_dactylifera	Sabal_domingensis)	Serenoa_repens))	(Orania_palindan	((Reinhardtia_latisecta	Reinhardtia_paiewonskiana)	Reinhardtia_simplex))))	((Prestoea_acuminata	(Oenocarpus_bataua	Oenocarpus_minor))	((Dictyosperma_album	Dypsis_decaryi)	(Veitchia_spiralis	(((Burretiokentia_grandiflora	Kentiopsis_piersoniorum)	Heterospathe_cagayanensis)	Hydriastele_microspadix)))))	(Chamaedorea_seifrizii	Roystonea_regia))	((Elaeis_oleifera	Elaeis_guineensis)	Attalea_speciosa)))	Kingia_australis);
((Calamus_caryotoides	(Pseudophoenix_vinifera	((Chamaedorea_seifrizii	Roystonea_regia)	(((Elaeis_oleifera	Elaeis_guineensis)	(Bactris_major	Attalea_speciosa))	(((Orania_palindan	(Pelagodoxa_henryana	Manicaria_saccifera))	Geonoma_undata)	(((((Reinhardtia_latisecta	Reinhardtia_paiewonskiana)	Reinhardtia_simplex)	((Leopoldinia_pulchra	Iriartea_deltoidea)	(Podococcus_barteri	Sclerosperma_profizianum)))	(Phoenix_dactylifera	Sabal_domingensis))	(Serenoa_repens	(Prestoea_acuminata	((Oenocarpus_bataua	Oenocarpus_minor)	((((Kentiopsis_piersoniorum	Heterospathe_cagayanensis)	Hydriastele_microspadix)	Veitchia_spiralis)	(Burretiokentia_grandiflora	(Dictyosperma_album	Dypsis_decaryi))))))))))))	Kingia_australis);
(((Iriartea_deltoidea	(((Phoenix_dactylifera	Serenoa_repens)	Sabal_domingensis)	((((((Chamaedorea_seifrizii	Roystonea_regia)	((Elaeis_oleifera	Elaeis_guineensis)	(Bactris_major	Attalea_speciosa)))	(((((Burretiokentia_grandiflora	Heterospathe_cagayanensis)	Hydriastele_microspadix)	(Kentiopsis_piersoniorum	Veitchia_spiralis))	(Dictyosperma_album	Dypsis_decaryi))	(Prestoea_acuminata	(Oenocarpus_bataua	Oenocarpus_minor))))	((Pelagodoxa_henryana	((Leopoldinia_pulchra	Manicaria_saccifera)	Orania_palindan))	Geonoma_undata))	((Reinhardtia_latisecta	Reinhardtia_paiewonskiana)	Reinhardtia_simplex))	(Podococcus_barteri	Sclerosperma_profizianum))))	(Calamus_caryotoides	Pseudophoenix_vinifera))	Kingia_australis);
((Pseudophoenix_vinifera	(Calamus_caryotoides	(Serenoa_repens	((Sabal_domingensis	Phoenix_dactylifera)	((Sclerosperma_profizianum	(Podococcus_barteri	Iriartea_deltoidea))	(((Reinhardtia_simplex	(Reinhardtia_latisecta	Reinhardtia_paiewonskiana))	(((Bactris_major	((Elaeis_guineensis	Elaeis_oleifera)	Attalea_speciosa))	(Chamaedorea_seifrizii	Roystonea_regia))	((Prestoea_acuminata	(Oenocarpus_bataua	Oenocarpus_minor))	(((Dypsis_decaryi	Dictyosperma_album)	(Hydriastele_microspadix	((Burretiokentia_grandiflora	Kentiopsis_piersoniorum)	Heterospathe_cagayanensis)))	Veitchia_spiralis))))	(((Leopoldinia_pulchra	Orania_palindan)	Geonoma_undata)	(Manicaria_saccifera	Pelagodoxa_henryana))))))))	Kingia_australis);
((Calamus_caryotoides	((Pelagodoxa_henryana	((Orania_palindan	Manicaria_saccifera)	(((((Attalea_speciosa	(Bactris_major	(Elaeis_guineensis	Elaeis_oleifera)))	(Chamaedorea_seifrizii	Roystonea_regia))	(((Dypsis_decaryi	Dictyosperma_album)	(Prestoea_acuminata	(Oenocarpus_bataua	Oenocarpus_minor)))	(Veitchia_spiralis	(Hydriastele_microspadix	((Burretiokentia_grandiflora	Kentiopsis_piersoniorum)	Heterospathe_cagayanensis)))))	((Reinhardtia_simplex	(Reinhardtia_latisecta	Reinhardtia_paiewonskiana))	(Leopoldinia_pulchra	((Serenoa_repens	(Phoenix_dactylifera	Sabal_domingensis))	(Podococcus_barteri	(Iriartea_deltoidea	Sclerosperma_profizianum))))))	Geonoma_undata)))	Pseudophoenix_vinifera))	Kingia_australis);
((Calamus_caryotoides	((Pelagodoxa_henryana	((Orania_palindan	Manicaria_saccifera)	((((((Elaeis_guineensis	Elaeis_oleifera)	(Chamaedorea_seifrizii	(Attalea_speciosa	Bactris_major)))	Roystonea_regia)	(((Prestoea_acuminata	(Oenocarpus_bataua	Oenocarpus_minor))	((Hydriastele_microspadix	Veitchia_spiralis)	(((Burretiokentia_grandiflora	Kentiopsis_piersoniorum)	Heterospathe_cagayanensis)	(Dictyosperma_album	Dypsis_decaryi))))	((Sclerosperma_profizianum	(Podococcus_barteri	(Leopoldinia_pulchra	Iriartea_deltoidea)))	(Reinhardtia_simplex	(Reinhardtia_latisecta	Reinhardtia_paiewonskiana)))))	(Serenoa_repens	(Phoenix_dactylifera	Sabal_domingensis)))	Geonoma_undata)))	Pseudophoenix_vinifera))	Kingia_australis);
((Calamus_caryotoides	((Chamaedorea_seifrizii	(Roystonea_regia	((((Reinhardtia_simplex	(Reinhardtia_latisecta	Reinhardtia_paiewonskiana))	((Prestoea_acuminata	(Oenocarpus_bataua	Oenocarpus_minor))	(((((Heterospathe_cagayanensis	Hydriastele_microspadix)	Veitchia_spiralis)	(Dictyosperma_album	Dypsis_decaryi))	Burretiokentia_grandiflora)	Kentiopsis_piersoniorum)))	((((Sclerosperma_profizianum	Podococcus_barteri)	Sabal_domingensis)	(Iriartea_deltoidea	(Phoenix_dactylifera	Serenoa_repens)))	(((Leopoldinia_pulchra	Manicaria_saccifera)	(Orania_palindan	Geonoma_undata))	Pelagodoxa_henryana)))	((Elaeis_guineensis	Elaeis_oleifera)	(Attalea_speciosa	Bactris_major)))))	Pseudophoenix_vinifera))	Kingia_australis);
((Calamus_caryotoides	((Chamaedorea_seifrizii	(Roystonea_regia	((Pelagodoxa_henryana	((((Reinhardtia_simplex	(Reinhardtia_latisecta	Reinhardtia_paiewonskiana))	(Geonoma_undata	(((Burretiokentia_grandiflora	((Kentiopsis_piersoniorum	Heterospathe_cagayanensis)	Hydriastele_microspadix))	(Veitchia_spiralis	(Dictyosperma_album	Dypsis_decaryi)))	(Prestoea_acuminata	(Oenocarpus_bataua	Oenocarpus_minor)))))	((Orania_palindan	Manicaria_saccifera)	((Sabal_domingensis	Phoenix_dactylifera)	Serenoa_repens)))	(Sclerosperma_profizianum	((Leopoldinia_pulchra	Iriartea_deltoidea)	Podococcus_barteri))))	((Elaeis_guineensis	Elaeis_oleifera)	(Attalea_speciosa	Bactris_major)))))	Pseudophoenix_vinifera))	Kingia_australis);
(((((((((((Phoenix_dactylifera	((Orania_palindan	Manicaria_saccifera)	Sabal_domingensis))	(Leopoldinia_pulchra	Iriartea_deltoidea))	(Podococcus_barteri	Sclerosperma_profizianum))	(Reinhardtia_simplex	(Reinhardtia_latisecta	Reinhardtia_paiewonskiana)))	((((Dictyosperma_album	Dypsis_decaryi)	((Kentiopsis_piersoniorum	Heterospathe_cagayanensis)	Burretiokentia_grandiflora))	(Hydriastele_microspadix	Veitchia_spiralis))	(Prestoea_acuminata	(Oenocarpus_bataua	Oenocarpus_minor))))	Serenoa_repens)	(Geonoma_undata	Pelagodoxa_henryana))	(Bactris_major	((Elaeis_guineensis	Elaeis_oleifera)	Attalea_speciosa)))	(Chamaedorea_seifrizii	Roystonea_regia))	(Pseudophoenix_vinifera	Calamus_caryotoides))	Kingia_australis);
((Iriartea_deltoidea	(Podococcus_barteri	(Sclerosperma_profizianum	(((((Pseudophoenix_vinifera	Calamus_caryotoides)	(Geonoma_undata	((Orania_palindan	(Leopoldinia_pulchra	Manicaria_saccifera))	Pelagodoxa_henryana)))	((Bactris_major	((Elaeis_guineensis	Elaeis_oleifera)	Attalea_speciosa))	(Chamaedorea_seifrizii	Roystonea_regia)))	(((((Dictyosperma_album	Dypsis_decaryi)	((Burretiokentia_grandiflora	Kentiopsis_piersoniorum)	Heterospathe_cagayanensis))	(Hydriastele_microspadix	Veitchia_spiralis))	(Prestoea_acuminata	(Oenocarpus_minor	(Serenoa_repens	Oenocarpus_bataua))))	(Reinhardtia_simplex	(Reinhardtia_latisecta	Reinhardtia_paiewonskiana))))	(Sabal_domingensis	Phoenix_dactylifera)))))	Kingia_australis);
(((Pseudophoenix_vinifera	Calamus_caryotoides)	((((((Chamaedorea_seifrizii	Bactris_major)	((Elaeis_guineensis	Elaeis_oleifera)	Attalea_speciosa))	Roystonea_regia)	(((((Dictyosperma_album	Dypsis_decaryi)	Burretiokentia_grandiflora)	((Heterospathe_cagayanensis	Hydriastele_microspadix)	Veitchia_spiralis))	Kentiopsis_piersoniorum)	(Prestoea_acuminata	(Oenocarpus_minor	Oenocarpus_bataua))))	(Reinhardtia_simplex	(Reinhardtia_latisecta	Reinhardtia_paiewonskiana)))	(((Serenoa_repens	(Sabal_domingensis	Phoenix_dactylifera))	(((Leopoldinia_pulchra	Iriartea_deltoidea)	Podococcus_barteri)	Sclerosperma_profizianum))	(((Orania_palindan	Manicaria_saccifera)	Geonoma_undata)	Pelagodoxa_henryana))))	Kingia_australis);
((Calamus_caryotoides	(((Chamaedorea_seifrizii	Roystonea_regia)	((((((((Veitchia_spiralis	(Dictyosperma_album	Heterospathe_cagayanensis))	Hydriastele_microspadix)	Dypsis_decaryi)	Burretiokentia_grandiflora)	Kentiopsis_piersoniorum)	(Prestoea_acuminata	(Oenocarpus_minor	Oenocarpus_bataua)))	((((Serenoa_repens	(Sabal_domingensis	Phoenix_dactylifera))	(Iriartea_deltoidea	(Podococcus_barteri	Sclerosperma_profizianum)))	((Pelagodoxa_henryana	(Leopoldinia_pulchra	Manicaria_saccifera))	(Geonoma_undata	Orania_palindan)))	(Reinhardtia_simplex	(Reinhardtia_latisecta	Reinhardtia_paiewonskiana))))	((Attalea_speciosa	Bactris_major)	(Elaeis_guineensis	Elaeis_oleifera))))	Pseudophoenix_vinifera))	Kingia_australis);
((Calamus_caryotoides	(Pelagodoxa_henryana	((Orania_palindan	(Leopoldinia_pulchra	Manicaria_saccifera))	(((Geonoma_undata	(((Veitchia_spiralis	(Kentiopsis_piersoniorum	Heterospathe_cagayanensis))	((Burretiokentia_grandiflora	Hydriastele_microspadix)	(Dypsis_decaryi	Dictyosperma_album)))	((Pseudophoenix_vinifera	Prestoea_acuminata)	(Oenocarpus_minor	Oenocarpus_bataua))))	(((Serenoa_repens	(Sabal_domingensis	Phoenix_dactylifera))	(Sclerosperma_profizianum	(Iriartea_deltoidea	Podococcus_barteri)))	(Reinhardtia_simplex	(Reinhardtia_latisecta	Reinhardtia_paiewonskiana))))	((Bactris_major	((Elaeis_guineensis	Elaeis_oleifera)	Attalea_speciosa))	(Chamaedorea_seifrizii	Roystonea_regia))))))	Kingia_australis);
((Serenoa_repens	((Phoenix_dactylifera	Sabal_domingensis)	(((((((Elaeis_oleifera	Elaeis_guineensis)	Attalea_speciosa)	Bactris_major)	(Chamaedorea_seifrizii	Roystonea_regia))	((Reinhardtia_simplex	(Reinhardtia_latisecta	Reinhardtia_paiewonskiana))	(((Oenocarpus_minor	Oenocarpus_bataua)	Prestoea_acuminata)	(Dypsis_decaryi	((Dictyosperma_album	(Heterospathe_cagayanensis	(Burretiokentia_grandiflora	Kentiopsis_piersoniorum)))	(Hydriastele_microspadix	Veitchia_spiralis))))))	((((Leopoldinia_pulchra	Manicaria_saccifera)	Orania_palindan)	Pelagodoxa_henryana)	((Calamus_caryotoides	Pseudophoenix_vinifera)	Geonoma_undata)))	((Iriartea_deltoidea	Podococcus_barteri)	Sclerosperma_profizianum))))	Kingia_australis);
((Roystonea_regia	((((((((Leopoldinia_pulchra	Manicaria_saccifera)	Pelagodoxa_henryana)	Geonoma_undata)	((Orania_palindan	(Iriartea_deltoidea	(Podococcus_barteri	Sclerosperma_profizianum)))	(Phoenix_dactylifera	Sabal_domingensis)))	(Reinhardtia_simplex	(Reinhardtia_latisecta	Reinhardtia_paiewonskiana)))	(((Oenocarpus_minor	Oenocarpus_bataua)	Prestoea_acuminata)	((Dypsis_decaryi	Dictyosperma_album)	((Hydriastele_microspadix	((Burretiokentia_grandiflora	Heterospathe_cagayanensis)	Kentiopsis_piersoniorum))	Veitchia_spiralis))))	((Elaeis_oleifera	(Elaeis_guineensis	((Calamus_caryotoides	Pseudophoenix_vinifera)	Serenoa_repens)))	(Attalea_speciosa	Bactris_major)))	Chamaedorea_seifrizii))	Kingia_australis);
((Calamus_caryotoides	(Pseudophoenix_vinifera	(Serenoa_repens	(((((Reinhardtia_simplex	(Reinhardtia_latisecta	Reinhardtia_paiewonskiana))	((Pelagodoxa_henryana	(Orania_palindan	Manicaria_saccifera))	Geonoma_undata))	(((Veitchia_spiralis	((Heterospathe_cagayanensis	Dictyosperma_album)	((Dypsis_decaryi	Kentiopsis_piersoniorum)	(Burretiokentia_grandiflora	((Oenocarpus_minor	Oenocarpus_bataua)	Prestoea_acuminata)))))	Hydriastele_microspadix)	(((Elaeis_guineensis	Elaeis_oleifera)	(Attalea_speciosa	Bactris_major))	(Chamaedorea_seifrizii	Roystonea_regia))))	((Leopoldinia_pulchra	Iriartea_deltoidea)	(Podococcus_barteri	Sclerosperma_profizianum)))	(Sabal_domingensis	Phoenix_dactylifera)))))	Kingia_australis);
((Calamus_caryotoides	(Pseudophoenix_vinifera	(Iriartea_deltoidea	((Podococcus_barteri	Sclerosperma_profizianum)	((Sabal_domingensis	Phoenix_dactylifera)	((((Pelagodoxa_henryana	Leopoldinia_pulchra)	Manicaria_saccifera)	Geonoma_undata)	((((((Oenocarpus_minor	Oenocarpus_bataua)	Prestoea_acuminata)	(((Dypsis_decaryi	(Hydriastele_microspadix	(Kentiopsis_piersoniorum	(Burretiokentia_grandiflora	Heterospathe_cagayanensis))))	Dictyosperma_album)	Veitchia_spiralis))	((Bactris_major	(Chamaedorea_seifrizii	((Elaeis_guineensis	Elaeis_oleifera)	Attalea_speciosa)))	Roystonea_regia))	(Orania_palindan	(Reinhardtia_simplex	(Reinhardtia_latisecta	Reinhardtia_paiewonskiana))))	Serenoa_repens)))))))	Kingia_australis);
((Calamus_caryotoides	(Pseudophoenix_vinifera	(Serenoa_repens	(((((Reinhardtia_simplex	(Reinhardtia_latisecta	Reinhardtia_paiewonskiana))	(((Oenocarpus_minor	Oenocarpus_bataua)	Prestoea_acuminata)	(((Burretiokentia_grandiflora	(Dictyosperma_album	Dypsis_decaryi))	Veitchia_spiralis)	(Hydriastele_microspadix	(Kentiopsis_piersoniorum	Heterospathe_cagayanensis)))))	((((Attalea_speciosa	Bactris_major)	(Elaeis_guineensis	Elaeis_oleifera))	(Chamaedorea_seifrizii	Roystonea_regia))	((Pelagodoxa_henryana	Leopoldinia_pulchra)	((Orania_palindan	Manicaria_saccifera)	Geonoma_undata))))	((Iriartea_deltoidea	Podococcus_barteri)	Sclerosperma_profizianum))	(Sabal_domingensis	Phoenix_dactylifera)))))	Kingia_australis);
((Iriartea_deltoidea	((Podococcus_barteri	(Sclerosperma_profizianum	(((Serenoa_repens	Sabal_domingensis)	Phoenix_dactylifera)	(((Reinhardtia_simplex	(Reinhardtia_latisecta	Reinhardtia_paiewonskiana))	((Pelagodoxa_henryana	(Orania_palindan	Manicaria_saccifera))	Geonoma_undata))	(((Oenocarpus_minor	Oenocarpus_bataua)	(((Pseudophoenix_vinifera	Calamus_caryotoides)	Prestoea_acuminata)	((Dictyosperma_album	Dypsis_decaryi)	((Hydriastele_microspadix	Veitchia_spiralis)	(Kentiopsis_piersoniorum	(Burretiokentia_grandiflora	Heterospathe_cagayanensis))))))	((Bactris_major	(Chamaedorea_seifrizii	((Elaeis_guineensis	Elaeis_oleifera)	Attalea_speciosa)))	Roystonea_regia))))))	Leopoldinia_pulchra))	Kingia_australis);
((Iriartea_deltoidea	(Podococcus_barteri	(Sclerosperma_profizianum	((Reinhardtia_simplex	(Reinhardtia_latisecta	Reinhardtia_paiewonskiana))	((((((Burretiokentia_grandiflora	Hydriastele_microspadix)	Veitchia_spiralis)	((Kentiopsis_piersoniorum	Heterospathe_cagayanensis)	(Dictyosperma_album	Dypsis_decaryi)))	(Prestoea_acuminata	(Oenocarpus_minor	Oenocarpus_bataua)))	((((Pelagodoxa_henryana	(Orania_palindan	(Leopoldinia_pulchra	Manicaria_saccifera)))	Geonoma_undata)	(((Bactris_major	(Elaeis_guineensis	Elaeis_oleifera))	Attalea_speciosa)	(Chamaedorea_seifrizii	Roystonea_regia)))	(Serenoa_repens	(Pseudophoenix_vinifera	Calamus_caryotoides))))	(Sabal_domingensis	Phoenix_dactylifera))))))	Kingia_australis);
(((Serenoa_repens	((Sabal_domingensis	Phoenix_dactylifera)	(((Reinhardtia_simplex	(Reinhardtia_latisecta	Reinhardtia_paiewonskiana))	((((Veitchia_spiralis	((Hydriastele_microspadix	((Burretiokentia_grandiflora	Kentiopsis_piersoniorum)	Heterospathe_cagayanensis))	Dictyosperma_album))	Dypsis_decaryi)	(Prestoea_acuminata	(Oenocarpus_minor	Oenocarpus_bataua)))	(((Pelagodoxa_henryana	Manicaria_saccifera)	(Orania_palindan	Geonoma_undata))	(((Elaeis_guineensis	Elaeis_oleifera)	(Attalea_speciosa	Bactris_major))	(Chamaedorea_seifrizii	Roystonea_regia)))))	(((Leopoldinia_pulchra	Iriartea_deltoidea)	Podococcus_barteri)	Sclerosperma_profizianum))))	(Pseudophoenix_vinifera	Calamus_caryotoides))	Kingia_australis);
((Calamus_caryotoides	(((Chamaedorea_seifrizii	Roystonea_regia)	(((((Veitchia_spiralis	((Hydriastele_microspadix	(Kentiopsis_piersoniorum	Heterospathe_cagayanensis))	(Dypsis_decaryi	Dictyosperma_album)))	Burretiokentia_grandiflora)	(Prestoea_acuminata	(Oenocarpus_minor	Oenocarpus_bataua)))	((((Podococcus_barteri	(Sclerosperma_profizianum	(Leopoldinia_pulchra	Iriartea_deltoidea)))	(Sabal_domingensis	(Serenoa_repens	Phoenix_dactylifera)))	(Reinhardtia_simplex	(Reinhardtia_latisecta	Reinhardtia_paiewonskiana)))	((Pelagodoxa_henryana	(Orania_palindan	Manicaria_saccifera))	Geonoma_undata)))	((Elaeis_guineensis	Elaeis_oleifera)	(Attalea_speciosa	Bactris_major))))	Pseudophoenix_vinifera))	Kingia_australis);
((Calamus_caryotoides	((Roystonea_regia	(((((Pelagodoxa_henryana	(Orania_palindan	(Leopoldinia_pulchra	Manicaria_saccifera)))	Geonoma_undata)	((((Dypsis_decaryi	(Hydriastele_microspadix	((Burretiokentia_grandiflora	Kentiopsis_piersoniorum)	Heterospathe_cagayanensis)))	(Veitchia_spiralis	Dictyosperma_album))	(Prestoea_acuminata	(Oenocarpus_minor	Oenocarpus_bataua)))	((Serenoa_repens	(Phoenix_dactylifera	Sabal_domingensis))	((Reinhardtia_simplex	(Reinhardtia_latisecta	Reinhardtia_paiewonskiana))	((Iriartea_deltoidea	Podococcus_barteri)	Sclerosperma_profizianum)))))	((Elaeis_guineensis	Elaeis_oleifera)	(Attalea_speciosa	Bactris_major)))	Chamaedorea_seifrizii))	Pseudophoenix_vinifera))	Kingia_australis);
((Pseudophoenix_vinifera	(Calamus_caryotoides	(Serenoa_repens	((Sabal_domingensis	Phoenix_dactylifera)	((Sclerosperma_profizianum	Podococcus_barteri)	(((((Bactris_major	((Elaeis_oleifera	Elaeis_guineensis)	Attalea_speciosa))	(Chamaedorea_seifrizii	Roystonea_regia))	(((Oenocarpus_bataua	Oenocarpus_minor)	Prestoea_acuminata)	(Dypsis_decaryi	((Veitchia_spiralis	(Hydriastele_microspadix	(Heterospathe_cagayanensis	Kentiopsis_piersoniorum)))	(Burretiokentia_grandiflora	Dictyosperma_album)))))	(Geonoma_undata	(((Iriartea_deltoidea	Orania_palindan)	(Leopoldinia_pulchra	Manicaria_saccifera))	Pelagodoxa_henryana)))	(Reinhardtia_simplex	(Reinhardtia_paiewonskiana	Reinhardtia_latisecta))))))))	Kingia_australis);
((Iriartea_deltoidea	(Podococcus_barteri	((((((((Oenocarpus_bataua	Oenocarpus_minor)	Prestoea_acuminata)	((Dypsis_decaryi	Burretiokentia_grandiflora)	((Hydriastele_microspadix	Heterospathe_cagayanensis)	(Dictyosperma_album	(Kentiopsis_piersoniorum	Veitchia_spiralis)))))	((Geonoma_undata	((Orania_palindan	(Leopoldinia_pulchra	Manicaria_saccifera))	Pelagodoxa_henryana))	(((Elaeis_oleifera	Elaeis_guineensis)	((Bactris_major	Attalea_speciosa)	Chamaedorea_seifrizii))	Roystonea_regia)))	(Reinhardtia_simplex	(Reinhardtia_paiewonskiana	Reinhardtia_latisecta)))	(Pseudophoenix_vinifera	Calamus_caryotoides))	(Serenoa_repens	(Sabal_domingensis	Phoenix_dactylifera)))	Sclerosperma_profizianum)))	Kingia_australis);
((Pelagodoxa_henryana	((Geonoma_undata	(Orania_palindan	(Leopoldinia_pulchra	Manicaria_saccifera)))	(((Attalea_speciosa	(Elaeis_oleifera	Elaeis_guineensis))	((Bactris_major	Chamaedorea_seifrizii)	Roystonea_regia))	(((Reinhardtia_simplex	(Reinhardtia_paiewonskiana	Reinhardtia_latisecta))	((Serenoa_repens	(Sabal_domingensis	Phoenix_dactylifera))	((Sclerosperma_profizianum	Podococcus_barteri)	Iriartea_deltoidea)))	(((Oenocarpus_bataua	Oenocarpus_minor)	((Pseudophoenix_vinifera	Calamus_caryotoides)	Prestoea_acuminata))	((Dictyosperma_album	((Hydriastele_microspadix	((Burretiokentia_grandiflora	Kentiopsis_piersoniorum)	Heterospathe_cagayanensis))	Veitchia_spiralis))	Dypsis_decaryi))))))	Kingia_australis);
(((Roystonea_regia	((((((Oenocarpus_bataua	Oenocarpus_minor)	Prestoea_acuminata)	((Veitchia_spiralis	Dictyosperma_album)	(((Hydriastele_microspadix	(Kentiopsis_piersoniorum	Heterospathe_cagayanensis))	Burretiokentia_grandiflora)	Dypsis_decaryi)))	(((((Serenoa_repens	Sabal_domingensis)	Phoenix_dactylifera)	(Sclerosperma_profizianum	(Podococcus_barteri	Iriartea_deltoidea)))	(Geonoma_undata	((Orania_palindan	(Leopoldinia_pulchra	Manicaria_saccifera))	Pelagodoxa_henryana)))	(Reinhardtia_simplex	(Reinhardtia_paiewonskiana	Reinhardtia_latisecta))))	(Bactris_major	(Attalea_speciosa	(Elaeis_oleifera	Elaeis_guineensis))))	Chamaedorea_seifrizii))	(Pseudophoenix_vinifera	Calamus_caryotoides))	Kingia_australis);
((Bactris_major	(Attalea_speciosa	((((Chamaedorea_seifrizii	Roystonea_regia)	(Pseudophoenix_vinifera	Calamus_caryotoides))	(((Serenoa_repens	(((Oenocarpus_bataua	Oenocarpus_minor)	Prestoea_acuminata)	(Veitchia_spiralis	((Dypsis_decaryi	Dictyosperma_album)	(Hydriastele_microspadix	((Burretiokentia_grandiflora	Kentiopsis_piersoniorum)	Heterospathe_cagayanensis))))))	(((Sabal_domingensis	Phoenix_dactylifera)	((Leopoldinia_pulchra	Iriartea_deltoidea)	(Sclerosperma_profizianum	Podococcus_barteri)))	(Reinhardtia_simplex	(Reinhardtia_paiewonskiana	Reinhardtia_latisecta))))	(Geonoma_undata	((Orania_palindan	Manicaria_saccifera)	Pelagodoxa_henryana))))	(Elaeis_oleifera	Elaeis_guineensis))))	Kingia_australis);
(((Pseudophoenix_vinifera	Calamus_caryotoides)	(Iriartea_deltoidea	((Serenoa_repens	(Sabal_domingensis	Phoenix_dactylifera))	((Sclerosperma_profizianum	Podococcus_barteri)	((Reinhardtia_simplex	(Reinhardtia_paiewonskiana	Reinhardtia_latisecta))	((((Oenocarpus_bataua	Oenocarpus_minor)	Prestoea_acuminata)	(((Dypsis_decaryi	Veitchia_spiralis)	(Dictyosperma_album	(Hydriastele_microspadix	Heterospathe_cagayanensis)))	(Burretiokentia_grandiflora	Kentiopsis_piersoniorum)))	((Geonoma_undata	((Orania_palindan	(Leopoldinia_pulchra	Manicaria_saccifera))	Pelagodoxa_henryana))	(((Elaeis_oleifera	Elaeis_guineensis)	(Attalea_speciosa	(Chamaedorea_seifrizii	Bactris_major)))	Roystonea_regia))))))))	Kingia_australis);
((Calamus_caryotoides	((Reinhardtia_latisecta	((((((((Oenocarpus_bataua	Oenocarpus_minor)	Prestoea_acuminata)	((Veitchia_spiralis	((Dypsis_decaryi	Dictyosperma_album)	(Heterospathe_cagayanensis	(Burretiokentia_grandiflora	Kentiopsis_piersoniorum))))	Hydriastele_microspadix))	(((Geonoma_undata	(Leopoldinia_pulchra	Manicaria_saccifera))	Pelagodoxa_henryana)	(((Elaeis_oleifera	Elaeis_guineensis)	(Attalea_speciosa	Bactris_major))	(Chamaedorea_seifrizii	Roystonea_regia))))	((Iriartea_deltoidea	(Serenoa_repens	(Sabal_domingensis	Phoenix_dactylifera)))	(Sclerosperma_profizianum	Podococcus_barteri)))	Orania_palindan)	Reinhardtia_simplex)	Reinhardtia_paiewonskiana))	Pseudophoenix_vinifera))	Kingia_australis);
((Iriartea_deltoidea	((((Reinhardtia_simplex	((Reinhardtia_paiewonskiana	Serenoa_repens)	Reinhardtia_latisecta))	((((((Oenocarpus_bataua	Oenocarpus_minor)	Prestoea_acuminata)	((Hydriastele_microspadix	Veitchia_spiralis)	((Dypsis_decaryi	Dictyosperma_album)	((Burretiokentia_grandiflora	Heterospathe_cagayanensis)	Kentiopsis_piersoniorum))))	(((Elaeis_oleifera	Elaeis_guineensis)	(Attalea_speciosa	(Bactris_major	Chamaedorea_seifrizii)))	Roystonea_regia))	(((Pseudophoenix_vinifera	Calamus_caryotoides)	Geonoma_undata)	((Orania_palindan	(Manicaria_saccifera	Leopoldinia_pulchra))	Pelagodoxa_henryana)))	(Sabal_domingensis	Phoenix_dactylifera)))	Sclerosperma_profizianum)	Podococcus_barteri))	Kingia_australis);
((Sabal_domingensis	(Serenoa_repens	(Phoenix_dactylifera	(((((((Oenocarpus_bataua	Oenocarpus_minor)	Prestoea_acuminata)	((Dypsis_decaryi	Dictyosperma_album)	((Hydriastele_microspadix	((Burretiokentia_grandiflora	Heterospathe_cagayanensis)	Kentiopsis_piersoniorum))	Veitchia_spiralis)))	(((Elaeis_oleifera	Elaeis_guineensis)	(Attalea_speciosa	Bactris_major))	(Chamaedorea_seifrizii	Roystonea_regia)))	(((Pseudophoenix_vinifera	Calamus_caryotoides)	Geonoma_undata)	((Manicaria_saccifera	Leopoldinia_pulchra)	Pelagodoxa_henryana)))	(Orania_palindan	(Reinhardtia_simplex	(Reinhardtia_paiewonskiana	Reinhardtia_latisecta))))	((Iriartea_deltoidea	Sclerosperma_profizianum)	Podococcus_barteri)))))	Kingia_australis);
((Iriartea_deltoidea	(Podococcus_barteri	(((Serenoa_repens	(Sabal_domingensis	Phoenix_dactylifera))	(((((Oenocarpus_bataua	Oenocarpus_minor)	Prestoea_acuminata)	(((Burretiokentia_grandiflora	Dypsis_decaryi)	Dictyosperma_album)	((Hydriastele_microspadix	(Heterospathe_cagayanensis	Kentiopsis_piersoniorum))	Veitchia_spiralis)))	((((Elaeis_oleifera	Elaeis_guineensis)	(Attalea_speciosa	Bactris_major))	(Chamaedorea_seifrizii	Roystonea_regia))	((Orania_palindan	((Pseudophoenix_vinifera	Calamus_caryotoides)	Geonoma_undata))	(Manicaria_saccifera	(Leopoldinia_pulchra	Pelagodoxa_henryana)))))	(Reinhardtia_simplex	(Reinhardtia_paiewonskiana	Reinhardtia_latisecta))))	Sclerosperma_profizianum)))	Kingia_australis);
((Calamus_caryotoides	(Pseudophoenix_vinifera	(Roystonea_regia	(((Bactris_major	(Attalea_speciosa	(Elaeis_guineensis	Elaeis_oleifera)))	((((Dypsis_decaryi	Dictyosperma_album)	(Veitchia_spiralis	(Hydriastele_microspadix	(Burretiokentia_grandiflora	(Heterospathe_cagayanensis	Kentiopsis_piersoniorum)))))	(Prestoea_acuminata	(Oenocarpus_minor	Oenocarpus_bataua)))	(((Serenoa_repens	(Sabal_domingensis	Phoenix_dactylifera))	(Geonoma_undata	(Pelagodoxa_henryana	((Leopoldinia_pulchra	Manicaria_saccifera)	Orania_palindan))))	(((Iriartea_deltoidea	Podococcus_barteri)	Sclerosperma_profizianum)	((Reinhardtia_latisecta	Reinhardtia_paiewonskiana)	Reinhardtia_simplex)))))	Chamaedorea_seifrizii))))	Kingia_australis);
((Pseudophoenix_vinifera	((Roystonea_regia	(((Chamaedorea_seifrizii	(Elaeis_guineensis	Elaeis_oleifera))	Bactris_major)	(((Geonoma_undata	(Pelagodoxa_henryana	((Leopoldinia_pulchra	Manicaria_saccifera)	Orania_palindan)))	((((Burretiokentia_grandiflora	Dypsis_decaryi)	((Veitchia_spiralis	(Hydriastele_microspadix	Heterospathe_cagayanensis))	Dictyosperma_album))	(Kentiopsis_piersoniorum	(Prestoea_acuminata	(Oenocarpus_minor	Oenocarpus_bataua))))	((((Iriartea_deltoidea	Podococcus_barteri)	Sclerosperma_profizianum)	((Reinhardtia_latisecta	Reinhardtia_paiewonskiana)	Reinhardtia_simplex))	(Serenoa_repens	(Sabal_domingensis	Phoenix_dactylifera)))))	Attalea_speciosa)))	Calamus_caryotoides))	Kingia_australis);
((Calamus_caryotoides	(Pseudophoenix_vinifera	(((((Orania_palindan	Geonoma_undata)	(Pelagodoxa_henryana	Manicaria_saccifera))	(((((Hydriastele_microspadix	Veitchia_spiralis)	((Burretiokentia_grandiflora	Kentiopsis_piersoniorum)	Heterospathe_cagayanensis))	(Dypsis_decaryi	Dictyosperma_album))	(Prestoea_acuminata	(Oenocarpus_minor	Oenocarpus_bataua)))	(((Reinhardtia_latisecta	Reinhardtia_paiewonskiana)	Reinhardtia_simplex)	((Serenoa_repens	(Sabal_domingensis	Phoenix_dactylifera))	((Leopoldinia_pulchra	Iriartea_deltoidea)	(Podococcus_barteri	Sclerosperma_profizianum))))))	((Elaeis_guineensis	Elaeis_oleifera)	(Attalea_speciosa	Bactris_major)))	(Roystonea_regia	Chamaedorea_seifrizii))))	Kingia_australis);
((Pseudophoenix_vinifera	((Serenoa_repens	((Sabal_domingensis	Phoenix_dactylifera)	(((Iriartea_deltoidea	Podococcus_barteri)	Sclerosperma_profizianum)	((((((Elaeis_guineensis	Elaeis_oleifera)	(Attalea_speciosa	Bactris_major))	Roystonea_regia)	(((Veitchia_spiralis	((Burretiokentia_grandiflora	Kentiopsis_piersoniorum)	Heterospathe_cagayanensis))	(Hydriastele_microspadix	(Dypsis_decaryi	Dictyosperma_album)))	((Chamaedorea_seifrizii	Prestoea_acuminata)	(Oenocarpus_minor	Oenocarpus_bataua))))	((Reinhardtia_latisecta	Reinhardtia_paiewonskiana)	Reinhardtia_simplex))	((Orania_palindan	Geonoma_undata)	(Pelagodoxa_henryana	(Leopoldinia_pulchra	Manicaria_saccifera)))))))	Calamus_caryotoides))	Kingia_australis);
((Calamus_caryotoides	((Iriartea_deltoidea	Pseudophoenix_vinifera)	(((Reinhardtia_latisecta	Reinhardtia_paiewonskiana)	Reinhardtia_simplex)	((((Sabal_domingensis	Phoenix_dactylifera)	((Pelagodoxa_henryana	(Orania_palindan	(Leopoldinia_pulchra	Manicaria_saccifera)))	Geonoma_undata))	((Podococcus_barteri	Sclerosperma_profizianum)	((Bactris_major	((Elaeis_guineensis	Elaeis_oleifera)	Attalea_speciosa))	(Chamaedorea_seifrizii	Roystonea_regia))))	(((Burretiokentia_grandiflora	Kentiopsis_piersoniorum)	(((Hydriastele_microspadix	(Heterospathe_cagayanensis	Dictyosperma_album))	Veitchia_spiralis)	Dypsis_decaryi))	(Prestoea_acuminata	(Oenocarpus_minor	(Oenocarpus_bataua	Serenoa_repens))))))))	Kingia_australis);
((Serenoa_repens	((Sabal_domingensis	Phoenix_dactylifera)	((((Reinhardtia_latisecta	Reinhardtia_paiewonskiana)	Reinhardtia_simplex)	((((Pelagodoxa_henryana	(Orania_palindan	(Leopoldinia_pulchra	Manicaria_saccifera)))	Geonoma_undata)	((Calamus_caryotoides	Pseudophoenix_vinifera)	(Roystonea_regia	((Chamaedorea_seifrizii	(Elaeis_guineensis	Elaeis_oleifera))	(Attalea_speciosa	Bactris_major)))))	(((Oenocarpus_bataua	Oenocarpus_minor)	Prestoea_acuminata)	(Kentiopsis_piersoniorum	(((Heterospathe_cagayanensis	Hydriastele_microspadix)	((Dypsis_decaryi	Dictyosperma_album)	Veitchia_spiralis))	Burretiokentia_grandiflora)))))	(Podococcus_barteri	(Iriartea_deltoidea	Sclerosperma_profizianum)))))	Kingia_australis);
(((Serenoa_repens	(((Attalea_speciosa	(Elaeis_guineensis	Elaeis_oleifera))	Bactris_major)	((((((Sclerosperma_profizianum	(Podococcus_barteri	(Leopoldinia_pulchra	Iriartea_deltoidea)))	(Sabal_domingensis	Phoenix_dactylifera))	((Reinhardtia_latisecta	Reinhardtia_paiewonskiana)	Reinhardtia_simplex))	((Pelagodoxa_henryana	(Orania_palindan	Manicaria_saccifera))	Geonoma_undata))	(Burretiokentia_grandiflora	(((Oenocarpus_bataua	Oenocarpus_minor)	Prestoea_acuminata)	(Hydriastele_microspadix	((Dypsis_decaryi	Dictyosperma_album)	((Kentiopsis_piersoniorum	Heterospathe_cagayanensis)	Veitchia_spiralis))))))	(Chamaedorea_seifrizii	Roystonea_regia))))	(Calamus_caryotoides	Pseudophoenix_vinifera))	Kingia_australis);
(((Roystonea_regia	((((Attalea_speciosa	(Elaeis_guineensis	Elaeis_oleifera))	Bactris_major)	((((Pelagodoxa_henryana	(Orania_palindan	Manicaria_saccifera))	Geonoma_undata)	((((Oenocarpus_bataua	Oenocarpus_minor)	Prestoea_acuminata)	((((Burretiokentia_grandiflora	Kentiopsis_piersoniorum)	Heterospathe_cagayanensis)	(Dypsis_decaryi	Dictyosperma_album))	(Veitchia_spiralis	Hydriastele_microspadix)))	(((Reinhardtia_latisecta	Reinhardtia_paiewonskiana)	Reinhardtia_simplex)	((Leopoldinia_pulchra	Iriartea_deltoidea)	(Serenoa_repens	(Sabal_domingensis	Phoenix_dactylifera))))))	(Sclerosperma_profizianum	Podococcus_barteri)))	Chamaedorea_seifrizii))	(Calamus_caryotoides	Pseudophoenix_vinifera))	Kingia_australis);
((Roystonea_regia	(((Attalea_speciosa	((Elaeis_guineensis	Elaeis_oleifera)	Bactris_major))	((Pelagodoxa_henryana	(Manicaria_saccifera	(Orania_palindan	Geonoma_undata)))	(((Serenoa_repens	(Sabal_domingensis	Phoenix_dactylifera))	(((Reinhardtia_latisecta	Reinhardtia_paiewonskiana)	Reinhardtia_simplex)	(Sclerosperma_profizianum	(Podococcus_barteri	(Leopoldinia_pulchra	Iriartea_deltoidea)))))	(((Oenocarpus_bataua	Oenocarpus_minor)	((Calamus_caryotoides	Pseudophoenix_vinifera)	Prestoea_acuminata))	(((Hydriastele_microspadix	((Burretiokentia_grandiflora	Kentiopsis_piersoniorum)	Heterospathe_cagayanensis))	(Dypsis_decaryi	Dictyosperma_album))	Veitchia_spiralis)))))	Chamaedorea_seifrizii))	Kingia_australis);
((Serenoa_repens	(Phoenix_dactylifera	(Sabal_domingensis	((((Roystonea_regia	(Attalea_speciosa	((Chamaedorea_seifrizii	Bactris_major)	(Elaeis_guineensis	Elaeis_oleifera))))	(((((Calamus_caryotoides	Pseudophoenix_vinifera)	Reinhardtia_latisecta)	Reinhardtia_paiewonskiana)	Reinhardtia_simplex)	((Prestoea_acuminata	(Oenocarpus_bataua	Oenocarpus_minor))	(((Veitchia_spiralis	Hydriastele_microspadix)	(Kentiopsis_piersoniorum	Heterospathe_cagayanensis))	((Burretiokentia_grandiflora	Dypsis_decaryi)	Dictyosperma_album)))))	((Orania_palindan	(Pelagodoxa_henryana	Manicaria_saccifera))	Geonoma_undata))	((Leopoldinia_pulchra	Iriartea_deltoidea)	(Sclerosperma_profizianum	Podococcus_barteri))))))	Kingia_australis);
(((Calamus_caryotoides	Pseudophoenix_vinifera)	(Serenoa_repens	((Sabal_domingensis	Phoenix_dactylifera)	(((Leopoldinia_pulchra	Iriartea_deltoidea)	((((Chamaedorea_seifrizii	Roystonea_regia)	(Bactris_major	((Elaeis_guineensis	Elaeis_oleifera)	Attalea_speciosa)))	Geonoma_undata)	((Orania_palindan	(Reinhardtia_simplex	(Reinhardtia_latisecta	Reinhardtia_paiewonskiana)))	((Pelagodoxa_henryana	Manicaria_saccifera)	(((Oenocarpus_bataua	Oenocarpus_minor)	Prestoea_acuminata)	(((Heterospathe_cagayanensis	(Burretiokentia_grandiflora	Kentiopsis_piersoniorum))	Hydriastele_microspadix)	(Veitchia_spiralis	(Dypsis_decaryi	Dictyosperma_album))))))))	(Podococcus_barteri	Sclerosperma_profizianum)))))	Kingia_australis);
((Calamus_caryotoides	(Pseudophoenix_vinifera	(Serenoa_repens	((Sabal_domingensis	Phoenix_dactylifera)	((((Orania_palindan	Geonoma_undata)	(Pelagodoxa_henryana	(Leopoldinia_pulchra	Manicaria_saccifera)))	(((Iriartea_deltoidea	Podococcus_barteri)	Sclerosperma_profizianum)	(Reinhardtia_simplex	(Reinhardtia_latisecta	Reinhardtia_paiewonskiana))))	((Roystonea_regia	((Chamaedorea_seifrizii	Bactris_major)	((Elaeis_guineensis	Elaeis_oleifera)	Attalea_speciosa)))	(((Oenocarpus_bataua	Oenocarpus_minor)	Prestoea_acuminata)	((Burretiokentia_grandiflora	Dypsis_decaryi)	((Dictyosperma_album	((Heterospathe_cagayanensis	Kentiopsis_piersoniorum)	Hydriastele_microspadix))	Veitchia_spiralis)))))))))	Kingia_australis);
((Iriartea_deltoidea	(Podococcus_barteri	(Sclerosperma_profizianum	(((((Chamaedorea_seifrizii	Roystonea_regia)	((Elaeis_guineensis	Elaeis_oleifera)	(Attalea_speciosa	Bactris_major)))	(((Burretiokentia_grandiflora	((Oenocarpus_bataua	Oenocarpus_minor)	((Calamus_caryotoides	Pseudophoenix_vinifera)	Prestoea_acuminata)))	(((Dictyosperma_album	Heterospathe_cagayanensis)	((Dypsis_decaryi	Kentiopsis_piersoniorum)	Veitchia_spiralis))	Hydriastele_microspadix))	(Reinhardtia_simplex	(Reinhardtia_latisecta	Reinhardtia_paiewonskiana))))	(Pelagodoxa_henryana	((Geonoma_undata	Orania_palindan)	(Leopoldinia_pulchra	Manicaria_saccifera))))	(Serenoa_repens	(Sabal_domingensis	Phoenix_dactylifera))))))	Kingia_australis);
((Podococcus_barteri	((Sclerosperma_profizianum	((((((Oenocarpus_bataua	Oenocarpus_minor)	(((Calamus_caryotoides	Pseudophoenix_vinifera)	Serenoa_repens)	Prestoea_acuminata))	(Dictyosperma_album	((((Burretiokentia_grandiflora	Hydriastele_microspadix)	(Heterospathe_cagayanensis	Kentiopsis_piersoniorum))	Veitchia_spiralis)	Dypsis_decaryi)))	(((Pelagodoxa_henryana	Orania_palindan)	((Leopoldinia_pulchra	Manicaria_saccifera)	Geonoma_undata))	((Chamaedorea_seifrizii	Roystonea_regia)	(Bactris_major	((Elaeis_guineensis	Elaeis_oleifera)	Attalea_speciosa)))))	(Reinhardtia_simplex	(Reinhardtia_latisecta	Reinhardtia_paiewonskiana)))	(Sabal_domingensis	Phoenix_dactylifera)))	Iriartea_deltoidea))	Kingia_australis);
((Calamus_caryotoides	(Pseudophoenix_vinifera	(Serenoa_repens	(((Sabal_domingensis	Phoenix_dactylifera)	((Iriartea_deltoidea	Podococcus_barteri)	Sclerosperma_profizianum))	(((((Oenocarpus_bataua	Oenocarpus_minor)	Prestoea_acuminata)	((Veitchia_spiralis	((Hydriastele_microspadix	(Heterospathe_cagayanensis	Kentiopsis_piersoniorum))	Burretiokentia_grandiflora))	(Dypsis_decaryi	Dictyosperma_album)))	((Chamaedorea_seifrizii	Roystonea_regia)	((Elaeis_guineensis	Elaeis_oleifera)	(Attalea_speciosa	Bactris_major))))	((Geonoma_undata	((Orania_palindan	Manicaria_saccifera)	(Leopoldinia_pulchra	Pelagodoxa_henryana)))	(Reinhardtia_simplex	(Reinhardtia_latisecta	Reinhardtia_paiewonskiana))))))))	Kingia_australis);
((Pseudophoenix_vinifera	((Serenoa_repens	(Bactris_major	(((Elaeis_guineensis	Elaeis_oleifera)	Attalea_speciosa)	(((Geonoma_undata	((Orania_palindan	Manicaria_saccifera)	Pelagodoxa_henryana))	(((Reinhardtia_simplex	(Reinhardtia_latisecta	Reinhardtia_paiewonskiana))	(((Oenocarpus_bataua	Oenocarpus_minor)	Prestoea_acuminata)	((Veitchia_spiralis	((Hydriastele_microspadix	(Heterospathe_cagayanensis	Kentiopsis_piersoniorum))	Burretiokentia_grandiflora))	(Dypsis_decaryi	Dictyosperma_album))))	((Sabal_domingensis	Phoenix_dactylifera)	((Leopoldinia_pulchra	Iriartea_deltoidea)	(Podococcus_barteri	Sclerosperma_profizianum)))))	(Chamaedorea_seifrizii	Roystonea_regia)))))	Calamus_caryotoides))	Kingia_australis);
((Calamus_caryotoides	(Pseudophoenix_vinifera	(Reinhardtia_latisecta	(Reinhardtia_paiewonskiana	((((((Oenocarpus_bataua	Oenocarpus_minor)	Prestoea_acuminata)	((Veitchia_spiralis	((Hydriastele_microspadix	(Heterospathe_cagayanensis	Kentiopsis_piersoniorum))	Burretiokentia_grandiflora))	(Dypsis_decaryi	Dictyosperma_album)))	(((Chamaedorea_seifrizii	Roystonea_regia)	(Bactris_major	((Elaeis_guineensis	Elaeis_oleifera)	Attalea_speciosa)))	(Geonoma_undata	(Orania_palindan	(Manicaria_saccifera	Pelagodoxa_henryana)))))	((Sabal_domingensis	(Serenoa_repens	Phoenix_dactylifera))	(Sclerosperma_profizianum	((Leopoldinia_pulchra	Iriartea_deltoidea)	Podococcus_barteri))))	Reinhardtia_simplex)))))	Kingia_australis);
((Calamus_caryotoides	(Pseudophoenix_vinifera	(Chamaedorea_seifrizii	(Roystonea_regia	(((Elaeis_guineensis	Elaeis_oleifera)	(Attalea_speciosa	Bactris_major))	((((Geonoma_undata	(Orania_palindan	(Leopoldinia_pulchra	Manicaria_saccifera)))	Pelagodoxa_henryana)	((((Oenocarpus_bataua	Oenocarpus_minor)	Prestoea_acuminata)	((Veitchia_spiralis	(Hydriastele_microspadix	(Heterospathe_cagayanensis	(Burretiokentia_grandiflora	Kentiopsis_piersoniorum))))	(Dypsis_decaryi	Dictyosperma_album)))	(((Serenoa_repens	(Phoenix_dactylifera	Sabal_domingensis))	Iriartea_deltoidea)	(Reinhardtia_simplex	(Reinhardtia_latisecta	Reinhardtia_paiewonskiana)))))	(Podococcus_barteri	Sclerosperma_profizianum)))))))	Kingia_australis);
((Calamus_caryotoides	(Pseudophoenix_vinifera	(Iriartea_deltoidea	(((((Reinhardtia_simplex	(Reinhardtia_latisecta	Reinhardtia_paiewonskiana))	((((Chamaedorea_seifrizii	Roystonea_regia)	(Bactris_major	((Elaeis_guineensis	Elaeis_oleifera)	Attalea_speciosa)))	(((Orania_palindan	Manicaria_saccifera)	Pelagodoxa_henryana)	Geonoma_undata))	(((Oenocarpus_bataua	Oenocarpus_minor)	Prestoea_acuminata)	((Dypsis_decaryi	(Burretiokentia_grandiflora	Dictyosperma_album))	((Heterospathe_cagayanensis	Kentiopsis_piersoniorum)	(Veitchia_spiralis	Hydriastele_microspadix))))))	(Podococcus_barteri	Sclerosperma_profizianum))	(Serenoa_repens	(Phoenix_dactylifera	Sabal_domingensis)))	Leopoldinia_pulchra))))	Kingia_australis);
((Podococcus_barteri	(Sclerosperma_profizianum	((((Iriartea_deltoidea	Leopoldinia_pulchra)	(Serenoa_repens	(Phoenix_dactylifera	Sabal_domingensis)))	(Calamus_caryotoides	Pseudophoenix_vinifera))	((Pelagodoxa_henryana	(Geonoma_undata	(Orania_palindan	Manicaria_saccifera)))	(((((Oenocarpus_bataua	Oenocarpus_minor)	Prestoea_acuminata)	(((Dypsis_decaryi	Dictyosperma_album)	((Hydriastele_microspadix	(Heterospathe_cagayanensis	Kentiopsis_piersoniorum))	Burretiokentia_grandiflora))	Veitchia_spiralis))	(Roystonea_regia	((Chamaedorea_seifrizii	Bactris_major)	((Elaeis_guineensis	Elaeis_oleifera)	Attalea_speciosa))))	(Reinhardtia_simplex	(Reinhardtia_latisecta	Reinhardtia_paiewonskiana)))))))	Kingia_australis);
((Pseudophoenix_vinifera	((Pelagodoxa_henryana	(Geonoma_undata	(((Chamaedorea_seifrizii	Roystonea_regia)	(Bactris_major	(Attalea_speciosa	(Elaeis_guineensis	Elaeis_oleifera))))	(((Dypsis_decaryi	((Dictyosperma_album	(Hydriastele_microspadix	((Heterospathe_cagayanensis	Burretiokentia_grandiflora)	Kentiopsis_piersoniorum)))	Veitchia_spiralis))	(Prestoea_acuminata	(Oenocarpus_bataua	Oenocarpus_minor)))	((Reinhardtia_simplex	(Reinhardtia_paiewonskiana	Reinhardtia_latisecta))	(((Serenoa_repens	Phoenix_dactylifera)	Sabal_domingensis)	((Orania_palindan	(Manicaria_saccifera	Leopoldinia_pulchra))	((Iriartea_deltoidea	Podococcus_barteri)	Sclerosperma_profizianum))))))))	Calamus_caryotoides))	Kingia_australis);
(((Roystonea_regia	(Chamaedorea_seifrizii	(((Elaeis_guineensis	Elaeis_oleifera)	(Bactris_major	Attalea_speciosa))	(((Reinhardtia_simplex	(Reinhardtia_paiewonskiana	Reinhardtia_latisecta))	((((Heterospathe_cagayanensis	Kentiopsis_piersoniorum)	(Burretiokentia_grandiflora	(Dypsis_decaryi	Dictyosperma_album)))	(Hydriastele_microspadix	Veitchia_spiralis))	(Prestoea_acuminata	(Oenocarpus_bataua	Oenocarpus_minor))))	((((Manicaria_saccifera	Leopoldinia_pulchra)	Pelagodoxa_henryana)	((Iriartea_deltoidea	Orania_palindan)	Geonoma_undata))	((Serenoa_repens	(Phoenix_dactylifera	Sabal_domingensis))	(Podococcus_barteri	Sclerosperma_profizianum)))))))	(Calamus_caryotoides	Pseudophoenix_vinifera))	Kingia_australis);
((Iriartea_deltoidea	((Podococcus_barteri	Sclerosperma_profizianum)	((((Reinhardtia_simplex	(Reinhardtia_paiewonskiana	Reinhardtia_latisecta))	(((((Calamus_caryotoides	Pseudophoenix_vinifera)	(Elaeis_guineensis	Elaeis_oleifera))	(Bactris_major	Attalea_speciosa))	(Roystonea_regia	Chamaedorea_seifrizii))	(((((Hydriastele_microspadix	(Heterospathe_cagayanensis	Kentiopsis_piersoniorum))	Burretiokentia_grandiflora)	Veitchia_spiralis)	(Dypsis_decaryi	Dictyosperma_album))	(Prestoea_acuminata	(Oenocarpus_bataua	Oenocarpus_minor)))))	(((Manicaria_saccifera	Leopoldinia_pulchra)	Pelagodoxa_henryana)	(Orania_palindan	Geonoma_undata)))	(Serenoa_repens	(Phoenix_dactylifera	Sabal_domingensis)))))	Kingia_australis);
(((Roystonea_regia	(Chamaedorea_seifrizii	(((((Orania_palindan	(Manicaria_saccifera	Leopoldinia_pulchra))	Pelagodoxa_henryana)	Geonoma_undata)	((((Serenoa_repens	Phoenix_dactylifera)	Sabal_domingensis)	((Iriartea_deltoidea	Podococcus_barteri)	Sclerosperma_profizianum))	(((Oenocarpus_bataua	Oenocarpus_minor)	(((Heterospathe_cagayanensis	Kentiopsis_piersoniorum)	((Burretiokentia_grandiflora	(Dypsis_decaryi	Dictyosperma_album))	(Hydriastele_microspadix	Veitchia_spiralis)))	Prestoea_acuminata))	(Reinhardtia_simplex	(Reinhardtia_paiewonskiana	Reinhardtia_latisecta)))))	((Attalea_speciosa	(Elaeis_guineensis	Elaeis_oleifera))	Bactris_major))))	(Calamus_caryotoides	Pseudophoenix_vinifera))	Kingia_australis);
(((Reinhardtia_latisecta	(((((Roystonea_regia	(Bactris_major	(Attalea_speciosa	(Elaeis_guineensis	Elaeis_oleifera))))	(((Pelagodoxa_henryana	(Manicaria_saccifera	Leopoldinia_pulchra))	(Orania_palindan	Geonoma_undata))	((Serenoa_repens	(Phoenix_dactylifera	Sabal_domingensis))	((Iriartea_deltoidea	Podococcus_barteri)	(Chamaedorea_seifrizii	Sclerosperma_profizianum)))))	((Veitchia_spiralis	((Dypsis_decaryi	(Hydriastele_microspadix	((Burretiokentia_grandiflora	Heterospathe_cagayanensis)	Kentiopsis_piersoniorum)))	Dictyosperma_album))	(Prestoea_acuminata	(Oenocarpus_bataua	Oenocarpus_minor))))	Reinhardtia_simplex)	Reinhardtia_paiewonskiana))	(Calamus_caryotoides	Pseudophoenix_vinifera))	Kingia_australis);
((Calamus_caryotoides	(Pseudophoenix_vinifera	(Serenoa_repens	((((Podococcus_barteri	Sclerosperma_profizianum)	((Reinhardtia_simplex	(Reinhardtia_paiewonskiana	Reinhardtia_latisecta))	(((Pelagodoxa_henryana	(Orania_palindan	Manicaria_saccifera))	Geonoma_undata)	(((Veitchia_spiralis	((Hydriastele_microspadix	(Heterospathe_cagayanensis	(Burretiokentia_grandiflora	Kentiopsis_piersoniorum)))	(Dypsis_decaryi	Dictyosperma_album)))	(Prestoea_acuminata	(Oenocarpus_bataua	Oenocarpus_minor)))	((Chamaedorea_seifrizii	Roystonea_regia)	((Elaeis_guineensis	Elaeis_oleifera)	(Bactris_major	Attalea_speciosa)))))))	(Leopoldinia_pulchra	Iriartea_deltoidea))	(Sabal_domingensis	Phoenix_dactylifera)))))	Kingia_australis);
((Bactris_major	(Attalea_speciosa	(((((Pelagodoxa_henryana	((Orania_palindan	Manicaria_saccifera)	Geonoma_undata))	(((((Sabal_domingensis	Phoenix_dactylifera)	Serenoa_repens)	(((Leopoldinia_pulchra	Iriartea_deltoidea)	Podococcus_barteri)	Sclerosperma_profizianum))	(Reinhardtia_simplex	(Reinhardtia_paiewonskiana	Reinhardtia_latisecta)))	((Dictyosperma_album	(((Hydriastele_microspadix	(Heterospathe_cagayanensis	Kentiopsis_piersoniorum))	(Burretiokentia_grandiflora	Dypsis_decaryi))	((Oenocarpus_bataua	Oenocarpus_minor)	((Calamus_caryotoides	Pseudophoenix_vinifera)	Prestoea_acuminata))))	Veitchia_spiralis)))	Roystonea_regia)	(Elaeis_guineensis	Elaeis_oleifera))	Chamaedorea_seifrizii)))	Kingia_australis);
((Iriartea_deltoidea	((Podococcus_barteri	(Sclerosperma_profizianum	(((Reinhardtia_simplex	(Reinhardtia_paiewonskiana	Reinhardtia_latisecta))	((((Oenocarpus_bataua	Oenocarpus_minor)	((Calamus_caryotoides	Pseudophoenix_vinifera)	Prestoea_acuminata))	((Dypsis_decaryi	Dictyosperma_album)	(Veitchia_spiralis	((Hydriastele_microspadix	(Heterospathe_cagayanensis	Kentiopsis_piersoniorum))	Burretiokentia_grandiflora))))	((Roystonea_regia	(((Attalea_speciosa	(Elaeis_guineensis	Elaeis_oleifera))	Bactris_major)	Chamaedorea_seifrizii))	(Geonoma_undata	(Pelagodoxa_henryana	(Orania_palindan	Manicaria_saccifera))))))	((Sabal_domingensis	Phoenix_dactylifera)	Serenoa_repens))))	Leopoldinia_pulchra))	Kingia_australis);
((((Serenoa_repens	((((Iriartea_deltoidea	Podococcus_barteri)	Sclerosperma_profizianum)	((Orania_palindan	((Leopoldinia_pulchra	Manicaria_saccifera)	Pelagodoxa_henryana))	((((Reinhardtia_simplex	(Reinhardtia_paiewonskiana	Reinhardtia_latisecta))	(((Oenocarpus_bataua	Oenocarpus_minor)	Prestoea_acuminata)	((Veitchia_spiralis	((Hydriastele_microspadix	(Heterospathe_cagayanensis	Kentiopsis_piersoniorum))	Dictyosperma_album))	(Burretiokentia_grandiflora	Dypsis_decaryi))))	(Roystonea_regia	(((Chamaedorea_seifrizii	Bactris_major)	(Elaeis_guineensis	Elaeis_oleifera))	Attalea_speciosa)))	Geonoma_undata)))	(Sabal_domingensis	Phoenix_dactylifera)))	Pseudophoenix_vinifera)	Calamus_caryotoides)	Kingia_australis);
((((Pelagodoxa_henryana	((Orania_palindan	(Manicaria_saccifera	Leopoldinia_pulchra))	((((Reinhardtia_simplex	(Reinhardtia_paiewonskiana	Reinhardtia_latisecta))	(Roystonea_regia	((Chamaedorea_seifrizii	(Bactris_major	(Elaeis_guineensis	Elaeis_oleifera)))	Attalea_speciosa)))	(((Kentiopsis_piersoniorum	((Oenocarpus_bataua	Oenocarpus_minor)	Prestoea_acuminata))	(Burretiokentia_grandiflora	(Veitchia_spiralis	((Heterospathe_cagayanensis	Dictyosperma_album)	(Hydriastele_microspadix	Dypsis_decaryi)))))	Geonoma_undata))	(((Sabal_domingensis	Phoenix_dactylifera)	Serenoa_repens)	((Iriartea_deltoidea	Podococcus_barteri)	Sclerosperma_profizianum)))))	Pseudophoenix_vinifera)	Calamus_caryotoides)	Kingia_australis);
((Iriartea_deltoidea	((Leopoldinia_pulchra	Podococcus_barteri)	(Sclerosperma_profizianum	(((Reinhardtia_simplex	(Reinhardtia_latisecta	Reinhardtia_paiewonskiana))	((((Prestoea_acuminata	(Oenocarpus_minor	Oenocarpus_bataua))	((Dypsis_decaryi	Burretiokentia_grandiflora)	((Kentiopsis_piersoniorum	Veitchia_spiralis)	(Hydriastele_microspadix	(Dictyosperma_album	Heterospathe_cagayanensis)))))	(Pelagodoxa_henryana	Geonoma_undata))	((Chamaedorea_seifrizii	Roystonea_regia)	(Bactris_major	((Elaeis_oleifera	Elaeis_guineensis)	Attalea_speciosa)))))	(((Calamus_caryotoides	Pseudophoenix_vinifera)	Serenoa_repens)	(((Manicaria_saccifera	Orania_palindan)	Sabal_domingensis)	Phoenix_dactylifera))))))	Kingia_australis);
((Calamus_caryotoides	(Pseudophoenix_vinifera	(Bactris_major	(((Elaeis_oleifera	Elaeis_guineensis)	((((Geonoma_undata	((Prestoea_acuminata	(Oenocarpus_minor	Oenocarpus_bataua))	(((Kentiopsis_piersoniorum	Veitchia_spiralis)	(Burretiokentia_grandiflora	Heterospathe_cagayanensis))	(Hydriastele_microspadix	(Dypsis_decaryi	Dictyosperma_album)))))	((((Leopoldinia_pulchra	Manicaria_saccifera)	Orania_palindan)	Pelagodoxa_henryana)	((Serenoa_repens	(Sabal_domingensis	Phoenix_dactylifera))	(((Podococcus_barteri	Sclerosperma_profizianum)	Iriartea_deltoidea)	(Reinhardtia_simplex	(Reinhardtia_latisecta	Reinhardtia_paiewonskiana))))))	Roystonea_regia)	Attalea_speciosa))	Chamaedorea_seifrizii))))	Kingia_australis);
((Calamus_caryotoides	(Pseudophoenix_vinifera	(((Elaeis_oleifera	Elaeis_guineensis)	(((((Geonoma_undata	(((Leopoldinia_pulchra	Manicaria_saccifera)	Orania_palindan)	Pelagodoxa_henryana))	((((Serenoa_repens	Sabal_domingensis)	Phoenix_dactylifera)	((Sclerosperma_profizianum	(Iriartea_deltoidea	Podococcus_barteri))	(Reinhardtia_simplex	(Reinhardtia_latisecta	Reinhardtia_paiewonskiana))))	((Prestoea_acuminata	(Oenocarpus_minor	Oenocarpus_bataua))	(((Dictyosperma_album	Dypsis_decaryi)	(Hydriastele_microspadix	((Burretiokentia_grandiflora	Kentiopsis_piersoniorum)	Heterospathe_cagayanensis)))	Veitchia_spiralis))))	Roystonea_regia)	Attalea_speciosa)	Chamaedorea_seifrizii))	Bactris_major)))	Kingia_australis);
((Serenoa_repens	(((((Sclerosperma_profizianum	(Iriartea_deltoidea	Podococcus_barteri))	(Reinhardtia_simplex	(Reinhardtia_latisecta	Reinhardtia_paiewonskiana)))	(((Prestoea_acuminata	(Oenocarpus_minor	Oenocarpus_bataua))	((((Hydriastele_microspadix	Veitchia_spiralis)	((Dictyosperma_album	Dypsis_decaryi)	Heterospathe_cagayanensis))	Burretiokentia_grandiflora)	Kentiopsis_piersoniorum))	(((Roystonea_regia	((Chamaedorea_seifrizii	(Attalea_speciosa	Bactris_major))	(Elaeis_oleifera	Elaeis_guineensis)))	(Pelagodoxa_henryana	((Geonoma_undata	(Leopoldinia_pulchra	Manicaria_saccifera))	Orania_palindan)))	(Calamus_caryotoides	Pseudophoenix_vinifera))))	Sabal_domingensis)	Phoenix_dactylifera))	Kingia_australis);
((Serenoa_repens	(((Sclerosperma_profizianum	((Leopoldinia_pulchra	Iriartea_deltoidea)	Podococcus_barteri))	(((Reinhardtia_simplex	(Reinhardtia_latisecta	Reinhardtia_paiewonskiana))	((((Calamus_caryotoides	Prestoea_acuminata)	(Oenocarpus_minor	Oenocarpus_bataua))	((Dictyosperma_album	((Kentiopsis_piersoniorum	(Burretiokentia_grandiflora	Heterospathe_cagayanensis))	(Dypsis_decaryi	Hydriastele_microspadix)))	Veitchia_spiralis))	(Roystonea_regia	((Chamaedorea_seifrizii	(Attalea_speciosa	Bactris_major))	(Elaeis_oleifera	Elaeis_guineensis)))))	(((Pseudophoenix_vinifera	Pelagodoxa_henryana)	(Manicaria_saccifera	Orania_palindan))	Geonoma_undata)))	(Sabal_domingensis	Phoenix_dactylifera)))	Kingia_australis);
((((Chamaedorea_seifrizii	Roystonea_regia)	(((Attalea_speciosa	Bactris_major)	(Elaeis_oleifera	Elaeis_guineensis))	((((Sabal_domingensis	(Serenoa_repens	Phoenix_dactylifera))	(Sclerosperma_profizianum	((Leopoldinia_pulchra	Iriartea_deltoidea)	Podococcus_barteri)))	((Orania_palindan	(Reinhardtia_simplex	(Reinhardtia_latisecta	Reinhardtia_paiewonskiana)))	(Manicaria_saccifera	((Prestoea_acuminata	(Oenocarpus_minor	Oenocarpus_bataua))	((Veitchia_spiralis	((Heterospathe_cagayanensis	Dictyosperma_album)	((Hydriastele_microspadix	Dypsis_decaryi)	Burretiokentia_grandiflora)))	Kentiopsis_piersoniorum)))))	(Pelagodoxa_henryana	Geonoma_undata))))	(Pseudophoenix_vinifera	Calamus_caryotoides))	Kingia_australis);
((Pseudophoenix_vinifera	(Calamus_caryotoides	(Attalea_speciosa	((Bactris_major	Chamaedorea_seifrizii)	(((Elaeis_oleifera	Elaeis_guineensis)	((((Sabal_domingensis	(Serenoa_repens	Phoenix_dactylifera))	(Sclerosperma_profizianum	(Iriartea_deltoidea	Podococcus_barteri)))	((Reinhardtia_simplex	(Reinhardtia_latisecta	Reinhardtia_paiewonskiana))	((Prestoea_acuminata	(Oenocarpus_minor	Oenocarpus_bataua))	((Veitchia_spiralis	Dictyosperma_album)	(Dypsis_decaryi	(((Kentiopsis_piersoniorum	Heterospathe_cagayanensis)	Hydriastele_microspadix)	Burretiokentia_grandiflora))))))	(((Orania_palindan	(Leopoldinia_pulchra	Manicaria_saccifera))	Pelagodoxa_henryana)	Geonoma_undata)))	Roystonea_regia)))))	Kingia_australis);
((Calamus_caryotoides	((Pelagodoxa_henryana	((Geonoma_undata	((((Prestoea_acuminata	(Oenocarpus_minor	Oenocarpus_bataua))	((((Kentiopsis_piersoniorum	Heterospathe_cagayanensis)	Hydriastele_microspadix)	Veitchia_spiralis)	((Dypsis_decaryi	Dictyosperma_album)	Burretiokentia_grandiflora)))	(((Elaeis_oleifera	Elaeis_guineensis)	(Attalea_speciosa	(Bactris_major	Chamaedorea_seifrizii)))	Roystonea_regia))	(((Sabal_domingensis	(Serenoa_repens	Phoenix_dactylifera))	((Leopoldinia_pulchra	Iriartea_deltoidea)	(Podococcus_barteri	Sclerosperma_profizianum)))	(Reinhardtia_simplex	(Reinhardtia_latisecta	Reinhardtia_paiewonskiana)))))	(Orania_palindan	Manicaria_saccifera)))	Pseudophoenix_vinifera))	Kingia_australis);
(((((Attalea_speciosa	(Bactris_major	Chamaedorea_seifrizii))	((Roystonea_regia	((((Sabal_domingensis	Phoenix_dactylifera)	(((Leopoldinia_pulchra	Iriartea_deltoidea)	(Podococcus_barteri	Sclerosperma_profizianum))	(Reinhardtia_simplex	(Reinhardtia_latisecta	Reinhardtia_paiewonskiana))))	((Manicaria_saccifera	(Orania_palindan	Geonoma_undata))	Pelagodoxa_henryana))	((Prestoea_acuminata	(Oenocarpus_minor	Oenocarpus_bataua))	(((Burretiokentia_grandiflora	((Kentiopsis_piersoniorum	Heterospathe_cagayanensis)	Hydriastele_microspadix))	Veitchia_spiralis)	(Dypsis_decaryi	Dictyosperma_album)))))	(Elaeis_oleifera	Elaeis_guineensis)))	Serenoa_repens)	(Pseudophoenix_vinifera	Calamus_caryotoides))	Kingia_australis);
((Podococcus_barteri	((((((Orania_palindan	(Pelagodoxa_henryana	Manicaria_saccifera))	Geonoma_undata)	((((Attalea_speciosa	((Pseudophoenix_vinifera	Calamus_caryotoides)	(Elaeis_oleifera	Elaeis_guineensis)))	Bactris_major)	Roystonea_regia)	((Reinhardtia_simplex	(Reinhardtia_latisecta	Reinhardtia_paiewonskiana))	((Prestoea_acuminata	(Oenocarpus_minor	Oenocarpus_bataua))	(((Burretiokentia_grandiflora	((Kentiopsis_piersoniorum	Heterospathe_cagayanensis)	Hydriastele_microspadix))	Veitchia_spiralis)	(Dypsis_decaryi	Dictyosperma_album))))))	(Serenoa_repens	(Sabal_domingensis	Phoenix_dactylifera)))	(Chamaedorea_seifrizii	Sclerosperma_profizianum))	(Leopoldinia_pulchra	Iriartea_deltoidea)))	Kingia_australis);
((Calamus_caryotoides	(Pseudophoenix_vinifera	(Roystonea_regia	(((Bactris_major	(Attalea_speciosa	(Elaeis_guineensis	Elaeis_oleifera)))	((((Reinhardtia_paiewonskiana	Reinhardtia_latisecta)	Reinhardtia_simplex)	(Geonoma_undata	(((Leopoldinia_pulchra	(Podococcus_barteri	Sclerosperma_profizianum))	(Iriartea_deltoidea	(Sabal_domingensis	(Phoenix_dactylifera	Serenoa_repens))))	((Manicaria_saccifera	Orania_palindan)	Pelagodoxa_henryana))))	(((Oenocarpus_minor	Oenocarpus_bataua)	Prestoea_acuminata)	((Veitchia_spiralis	(Burretiokentia_grandiflora	Hydriastele_microspadix))	((Dypsis_decaryi	Dictyosperma_album)	(Heterospathe_cagayanensis	Kentiopsis_piersoniorum))))))	Chamaedorea_seifrizii))))	Kingia_australis);
(((Pelagodoxa_henryana	((Geonoma_undata	((((Sabal_domingensis	Phoenix_dactylifera)	Serenoa_repens)	((Iriartea_deltoidea	(Podococcus_barteri	Sclerosperma_profizianum))	((Reinhardtia_paiewonskiana	Reinhardtia_latisecta)	Reinhardtia_simplex)))	((((Oenocarpus_minor	Oenocarpus_bataua)	Prestoea_acuminata)	(((Veitchia_spiralis	(Burretiokentia_grandiflora	(Heterospathe_cagayanensis	Hydriastele_microspadix)))	(Dypsis_decaryi	Dictyosperma_album))	Kentiopsis_piersoniorum))	(((Chamaedorea_seifrizii	Roystonea_regia)	(Bactris_major	Attalea_speciosa))	(Elaeis_guineensis	Elaeis_oleifera)))))	((Leopoldinia_pulchra	Manicaria_saccifera)	Orania_palindan)))	(Calamus_caryotoides	Pseudophoenix_vinifera))	Kingia_australis);
((Pseudophoenix_vinifera	((Bactris_major	((Chamaedorea_seifrizii	(Elaeis_guineensis	Elaeis_oleifera))	((Roystonea_regia	(((((Iriartea_deltoidea	Podococcus_barteri)	Sclerosperma_profizianum)	(((Reinhardtia_paiewonskiana	Reinhardtia_latisecta)	Reinhardtia_simplex)	((Sabal_domingensis	Phoenix_dactylifera)	Serenoa_repens)))	((Oenocarpus_minor	Oenocarpus_bataua)	(Prestoea_acuminata	(((Dypsis_decaryi	Dictyosperma_album)	(Kentiopsis_piersoniorum	Heterospathe_cagayanensis))	(Veitchia_spiralis	(Hydriastele_microspadix	Burretiokentia_grandiflora))))))	((Orania_palindan	(Pelagodoxa_henryana	(Leopoldinia_pulchra	Manicaria_saccifera)))	Geonoma_undata)))	Attalea_speciosa)))	Calamus_caryotoides))	Kingia_australis);
((Podococcus_barteri	(Sclerosperma_profizianum	((((Reinhardtia_paiewonskiana	Reinhardtia_latisecta)	Reinhardtia_simplex)	(((((Kentiopsis_piersoniorum	((Heterospathe_cagayanensis	(Calamus_caryotoides	Pseudophoenix_vinifera))	Burretiokentia_grandiflora))	((Veitchia_spiralis	Hydriastele_microspadix)	(Dypsis_decaryi	Dictyosperma_album)))	((Oenocarpus_minor	Oenocarpus_bataua)	Prestoea_acuminata))	((Geonoma_undata	(Pelagodoxa_henryana	(Orania_palindan	Manicaria_saccifera)))	(((Chamaedorea_seifrizii	Bactris_major)	(Attalea_speciosa	(Elaeis_guineensis	Elaeis_oleifera)))	Roystonea_regia)))	((Sabal_domingensis	Phoenix_dactylifera)	Serenoa_repens)))	(Leopoldinia_pulchra	Iriartea_deltoidea))))	Kingia_australis);
(((Pelagodoxa_henryana	((((((((Chamaedorea_seifrizii	Bactris_major)	(Attalea_speciosa	(Elaeis_guineensis	Elaeis_oleifera)))	Roystonea_regia)	(((Reinhardtia_paiewonskiana	Reinhardtia_latisecta)	Reinhardtia_simplex)	(((Veitchia_spiralis	((Burretiokentia_grandiflora	Hydriastele_microspadix)	(Kentiopsis_piersoniorum	Heterospathe_cagayanensis)))	(Dypsis_decaryi	Dictyosperma_album))	((Oenocarpus_minor	Oenocarpus_bataua)	Prestoea_acuminata))))	((((Leopoldinia_pulchra	Iriartea_deltoidea)	Podococcus_barteri)	Sclerosperma_profizianum)	((Sabal_domingensis	Phoenix_dactylifera)	Serenoa_repens)))	Geonoma_undata)	Orania_palindan)	Manicaria_saccifera))	(Calamus_caryotoides	Pseudophoenix_vinifera))	Kingia_australis);
((Pseudophoenix_vinifera	(((Chamaedorea_seifrizii	Roystonea_regia)	((((((Leopoldinia_pulchra	Iriartea_deltoidea)	(Podococcus_barteri	Sclerosperma_profizianum))	((Sabal_domingensis	Phoenix_dactylifera)	Serenoa_repens))	((Reinhardtia_paiewonskiana	Reinhardtia_latisecta)	Reinhardtia_simplex))	(Pelagodoxa_henryana	((((Hydriastele_microspadix	(Dypsis_decaryi	Dictyosperma_album))	(Veitchia_spiralis	(Burretiokentia_grandiflora	(Kentiopsis_piersoniorum	Heterospathe_cagayanensis))))	((Oenocarpus_minor	Oenocarpus_bataua)	Prestoea_acuminata))	((Geonoma_undata	Orania_palindan)	Manicaria_saccifera))))	((Attalea_speciosa	Bactris_major)	(Elaeis_guineensis	Elaeis_oleifera))))	Calamus_caryotoides))	Kingia_australis);
((((Chamaedorea_seifrizii	Roystonea_regia)	((((((Hydriastele_microspadix	Veitchia_spiralis)	(Dictyosperma_album	(Dypsis_decaryi	(Burretiokentia_grandiflora	(Kentiopsis_piersoniorum	Heterospathe_cagayanensis)))))	((Oenocarpus_minor	Oenocarpus_bataua)	Prestoea_acuminata))	(Pelagodoxa_henryana	(Leopoldinia_pulchra	Manicaria_saccifera)))	(Geonoma_undata	(((Podococcus_barteri	Sclerosperma_profizianum)	(Iriartea_deltoidea	((Sabal_domingensis	Phoenix_dactylifera)	Serenoa_repens)))	(Orania_palindan	((Reinhardtia_paiewonskiana	Reinhardtia_latisecta)	Reinhardtia_simplex)))))	(Bactris_major	((Elaeis_guineensis	Elaeis_oleifera)	Attalea_speciosa))))	(Calamus_caryotoides	Pseudophoenix_vinifera))	Kingia_australis);
(((Pelagodoxa_henryana	(Geonoma_undata	(((Phoenix_dactylifera	(Serenoa_repens	Sabal_domingensis))	(((Reinhardtia_paiewonskiana	Reinhardtia_latisecta)	Reinhardtia_simplex)	(((Orania_palindan	(Leopoldinia_pulchra	Manicaria_saccifera))	Iriartea_deltoidea)	(Podococcus_barteri	Sclerosperma_profizianum))))	(((Bactris_major	((Elaeis_guineensis	Elaeis_oleifera)	Attalea_speciosa))	(Chamaedorea_seifrizii	Roystonea_regia))	(((Hydriastele_microspadix	Veitchia_spiralis)	(((Burretiokentia_grandiflora	Kentiopsis_piersoniorum)	Heterospathe_cagayanensis)	(Dictyosperma_album	Dypsis_decaryi)))	((Oenocarpus_minor	Oenocarpus_bataua)	Prestoea_acuminata))))))	(Calamus_caryotoides	Pseudophoenix_vinifera))	Kingia_australis);
((Bactris_major	((Elaeis_guineensis	Elaeis_oleifera)	(((Chamaedorea_seifrizii	Roystonea_regia)	(((((Burretiokentia_grandiflora	(Heterospathe_cagayanensis	Hydriastele_microspadix))	(Veitchia_spiralis	Kentiopsis_piersoniorum))	(Dictyosperma_album	Dypsis_decaryi))	((Oenocarpus_minor	Oenocarpus_bataua)	Prestoea_acuminata))	((Pelagodoxa_henryana	((Calamus_caryotoides	Pseudophoenix_vinifera)	Geonoma_undata))	(((Reinhardtia_paiewonskiana	Reinhardtia_latisecta)	Reinhardtia_simplex)	(((Serenoa_repens	(Sabal_domingensis	Phoenix_dactylifera))	((Leopoldinia_pulchra	Manicaria_saccifera)	(Iriartea_deltoidea	Orania_palindan)))	(Podococcus_barteri	Sclerosperma_profizianum))))))	Attalea_speciosa)))	Kingia_australis);
((Iriartea_deltoidea	((Podococcus_barteri	Sclerosperma_profizianum)	((((((Roystonea_regia	Chamaedorea_seifrizii)	((Bactris_major	Attalea_speciosa)	(Elaeis_guineensis	Elaeis_oleifera)))	((((Leopoldinia_pulchra	Manicaria_saccifera)	Orania_palindan)	Pelagodoxa_henryana)	Geonoma_undata))	(((Dictyosperma_album	Hydriastele_microspadix)	((Veitchia_spiralis	Kentiopsis_piersoniorum)	(Dypsis_decaryi	(Heterospathe_cagayanensis	Burretiokentia_grandiflora))))	((Oenocarpus_minor	Oenocarpus_bataua)	Prestoea_acuminata)))	((Calamus_caryotoides	Pseudophoenix_vinifera)	((Reinhardtia_paiewonskiana	Reinhardtia_latisecta)	Reinhardtia_simplex)))	(Serenoa_repens	(Sabal_domingensis	Phoenix_dactylifera)))))	Kingia_australis);
((Calamus_caryotoides	(((Chamaedorea_seifrizii	Roystonea_regia)	(((Elaeis_oleifera	Elaeis_guineensis)	(Attalea_speciosa	Bactris_major))	(((((Reinhardtia_paiewonskiana	Reinhardtia_latisecta)	Reinhardtia_simplex)	((Burretiokentia_grandiflora	((Dictyosperma_album	Dypsis_decaryi)	((Hydriastele_microspadix	(Kentiopsis_piersoniorum	Heterospathe_cagayanensis))	Veitchia_spiralis)))	(Prestoea_acuminata	(Oenocarpus_bataua	Oenocarpus_minor))))	(((Leopoldinia_pulchra	Iriartea_deltoidea)	(Podococcus_barteri	Sclerosperma_profizianum))	(Serenoa_repens	(Sabal_domingensis	Phoenix_dactylifera))))	((Geonoma_undata	(Orania_palindan	Manicaria_saccifera))	Pelagodoxa_henryana))))	Pseudophoenix_vinifera))	Kingia_australis);
((Calamus_caryotoides	((Reinhardtia_latisecta	((Reinhardtia_simplex	(((Roystonea_regia	((Elaeis_oleifera	Elaeis_guineensis)	(Attalea_speciosa	Bactris_major)))	(((Dictyosperma_album	(Dypsis_decaryi	(Burretiokentia_grandiflora	(Hydriastele_microspadix	(Kentiopsis_piersoniorum	Heterospathe_cagayanensis)))))	Veitchia_spiralis)	(Prestoea_acuminata	(Oenocarpus_bataua	Oenocarpus_minor))))	(((Sclerosperma_profizianum	((Chamaedorea_seifrizii	(Leopoldinia_pulchra	Iriartea_deltoidea))	Podococcus_barteri))	(Phoenix_dactylifera	(Serenoa_repens	Sabal_domingensis)))	(Geonoma_undata	(Pelagodoxa_henryana	(Orania_palindan	Manicaria_saccifera))))))	Reinhardtia_paiewonskiana))	Pseudophoenix_vinifera))	Kingia_australis);
((Bactris_major	((((((Pseudophoenix_vinifera	Calamus_caryotoides)	Geonoma_undata)	((Pelagodoxa_henryana	(Leopoldinia_pulchra	Manicaria_saccifera))	Orania_palindan))	((((Reinhardtia_paiewonskiana	Reinhardtia_latisecta)	Reinhardtia_simplex)	(((Dypsis_decaryi	(((Burretiokentia_grandiflora	Hydriastele_microspadix)	Veitchia_spiralis)	(Heterospathe_cagayanensis	Dictyosperma_album)))	Kentiopsis_piersoniorum)	(Prestoea_acuminata	(Oenocarpus_bataua	Oenocarpus_minor))))	((Iriartea_deltoidea	(Podococcus_barteri	Sclerosperma_profizianum))	(Sabal_domingensis	(Phoenix_dactylifera	Serenoa_repens)))))	(Chamaedorea_seifrizii	Roystonea_regia))	((Elaeis_oleifera	Elaeis_guineensis)	Attalea_speciosa)))	Kingia_australis);
((Iriartea_deltoidea	(Podococcus_barteri	(((Serenoa_repens	(Sabal_domingensis	Phoenix_dactylifera))	(((Reinhardtia_paiewonskiana	Reinhardtia_latisecta)	Reinhardtia_simplex)	((((Chamaedorea_seifrizii	Roystonea_regia)	(((Elaeis_oleifera	Elaeis_guineensis)	Attalea_speciosa)	Bactris_major))	(((Dypsis_decaryi	Dictyosperma_album)	((Hydriastele_microspadix	(Kentiopsis_piersoniorum	Heterospathe_cagayanensis))	(Burretiokentia_grandiflora	Veitchia_spiralis)))	(((Pseudophoenix_vinifera	Calamus_caryotoides)	Prestoea_acuminata)	(Oenocarpus_bataua	Oenocarpus_minor))))	(Geonoma_undata	(Pelagodoxa_henryana	((Manicaria_saccifera	Leopoldinia_pulchra)	Orania_palindan))))))	Sclerosperma_profizianum)))	Kingia_australis);
((Iriartea_deltoidea	(Podococcus_barteri	(((Sabal_domingensis	(Phoenix_dactylifera	Serenoa_repens))	((Orania_palindan	((Reinhardtia_paiewonskiana	Reinhardtia_latisecta)	Reinhardtia_simplex))	(((((Dypsis_decaryi	Dictyosperma_album)	(Hydriastele_microspadix	(Kentiopsis_piersoniorum	(Burretiokentia_grandiflora	Heterospathe_cagayanensis))))	Veitchia_spiralis)	(Prestoea_acuminata	(Oenocarpus_bataua	Oenocarpus_minor)))	((((Pseudophoenix_vinifera	Calamus_caryotoides)	Geonoma_undata)	(Pelagodoxa_henryana	(Manicaria_saccifera	Leopoldinia_pulchra)))	(Roystonea_regia	(((Elaeis_oleifera	Elaeis_guineensis)	Attalea_speciosa)	(Chamaedorea_seifrizii	Bactris_major)))))))	Sclerosperma_profizianum)))	Kingia_australis);
((Podococcus_barteri	((((Sabal_domingensis	(Phoenix_dactylifera	Serenoa_repens))	(((Geonoma_undata	((Chamaedorea_seifrizii	Pelagodoxa_henryana)	Manicaria_saccifera))	(Roystonea_regia	((Pseudophoenix_vinifera	Calamus_caryotoides)	((Elaeis_oleifera	Elaeis_guineensis)	(Attalea_speciosa	Bactris_major)))))	((Orania_palindan	((Reinhardtia_paiewonskiana	Reinhardtia_latisecta)	Reinhardtia_simplex))	(((Hydriastele_microspadix	Dictyosperma_album)	(Veitchia_spiralis	(Burretiokentia_grandiflora	(Dypsis_decaryi	(Kentiopsis_piersoniorum	Heterospathe_cagayanensis)))))	(Prestoea_acuminata	(Oenocarpus_bataua	Oenocarpus_minor))))))	Sclerosperma_profizianum)	(Leopoldinia_pulchra	Iriartea_deltoidea)))	Kingia_australis);
((Pelagodoxa_henryana	(((Chamaedorea_seifrizii	Roystonea_regia)	((Attalea_speciosa	Bactris_major)	(Elaeis_oleifera	Elaeis_guineensis)))	((((Manicaria_saccifera	((Orania_palindan	Leopoldinia_pulchra)	Iriartea_deltoidea))	(Podococcus_barteri	Sclerosperma_profizianum))	(Serenoa_repens	(Sabal_domingensis	Phoenix_dactylifera)))	(((Reinhardtia_paiewonskiana	Reinhardtia_latisecta)	Reinhardtia_simplex)	(((Pseudophoenix_vinifera	Calamus_caryotoides)	Geonoma_undata)	((Veitchia_spiralis	(Dictyosperma_album	((Burretiokentia_grandiflora	(Hydriastele_microspadix	(Kentiopsis_piersoniorum	Heterospathe_cagayanensis)))	Dypsis_decaryi)))	(Prestoea_acuminata	(Oenocarpus_bataua	Oenocarpus_minor))))))))	Kingia_australis);
(((Serenoa_repens	((Sabal_domingensis	Phoenix_dactylifera)	(((((((Hydriastele_microspadix	(Kentiopsis_piersoniorum	Heterospathe_cagayanensis))	Veitchia_spiralis)	(Burretiokentia_grandiflora	(Dypsis_decaryi	Dictyosperma_album)))	(Prestoea_acuminata	(Oenocarpus_bataua	Oenocarpus_minor)))	((Roystonea_regia	(((Chamaedorea_seifrizii	Bactris_major)	Attalea_speciosa)	(Elaeis_oleifera	Elaeis_guineensis)))	(((Pelagodoxa_henryana	Manicaria_saccifera)	Orania_palindan)	Geonoma_undata)))	((Reinhardtia_paiewonskiana	Reinhardtia_latisecta)	Reinhardtia_simplex))	(((Leopoldinia_pulchra	Iriartea_deltoidea)	Podococcus_barteri)	Sclerosperma_profizianum))))	(Pseudophoenix_vinifera	Calamus_caryotoides))	Kingia_australis);
((Bactris_major	((Attalea_speciosa	((Elaeis_oleifera	Elaeis_guineensis)	(((((((Leopoldinia_pulchra	Iriartea_deltoidea)	Podococcus_barteri)	Sclerosperma_profizianum)	((Reinhardtia_paiewonskiana	Reinhardtia_latisecta)	Reinhardtia_simplex))	((Serenoa_repens	(Sabal_domingensis	Phoenix_dactylifera))	(Geonoma_undata	(Pelagodoxa_henryana	(Manicaria_saccifera	Orania_palindan)))))	(((Dypsis_decaryi	Dictyosperma_album)	((((Burretiokentia_grandiflora	Kentiopsis_piersoniorum)	Heterospathe_cagayanensis)	Veitchia_spiralis)	Hydriastele_microspadix))	(((Pseudophoenix_vinifera	Calamus_caryotoides)	Prestoea_acuminata)	(Oenocarpus_bataua	Oenocarpus_minor))))	Roystonea_regia)))	Chamaedorea_seifrizii))	Kingia_australis);
((Calamus_caryotoides	((Serenoa_repens	(Bactris_major	((((Geonoma_undata	(Orania_palindan	(Pelagodoxa_henryana	(Leopoldinia_pulchra	Manicaria_saccifera))))	((((Podococcus_barteri	Sclerosperma_profizianum)	((Reinhardtia_paiewonskiana	Reinhardtia_latisecta)	Reinhardtia_simplex))	(Iriartea_deltoidea	(Sabal_domingensis	Phoenix_dactylifera)))	(((Oenocarpus_bataua	Oenocarpus_minor)	Prestoea_acuminata)	((Hydriastele_microspadix	(Burretiokentia_grandiflora	(Dypsis_decaryi	Dictyosperma_album)))	(Veitchia_spiralis	(Kentiopsis_piersoniorum	Heterospathe_cagayanensis))))))	(Chamaedorea_seifrizii	Roystonea_regia))	(Attalea_speciosa	(Elaeis_oleifera	Elaeis_guineensis)))))	Pseudophoenix_vinifera))	Kingia_australis);
((Iriartea_deltoidea	((Sclerosperma_profizianum	((Serenoa_repens	(Phoenix_dactylifera	Sabal_domingensis))	((((Geonoma_undata	((Leopoldinia_pulchra	Manicaria_saccifera)	Pelagodoxa_henryana))	((Chamaedorea_seifrizii	Roystonea_regia)	((Attalea_speciosa	Bactris_major)	(Elaeis_guineensis	Elaeis_oleifera))))	(((Oenocarpus_minor	Oenocarpus_bataua)	Prestoea_acuminata)	((Dypsis_decaryi	Dictyosperma_album)	((Hydriastele_microspadix	(Kentiopsis_piersoniorum	(Burretiokentia_grandiflora	Heterospathe_cagayanensis)))	Veitchia_spiralis))))	((Orania_palindan	(Reinhardtia_simplex	(Reinhardtia_latisecta	Reinhardtia_paiewonskiana)))	(Pseudophoenix_vinifera	Calamus_caryotoides)))))	Podococcus_barteri))	Kingia_australis);
((Calamus_caryotoides	((Sabal_domingensis	(Phoenix_dactylifera	(Serenoa_repens	(((((Oenocarpus_minor	Oenocarpus_bataua)	Prestoea_acuminata)	((Burretiokentia_grandiflora	(((Hydriastele_microspadix	Veitchia_spiralis)	(Heterospathe_cagayanensis	Dictyosperma_album))	Dypsis_decaryi))	Kentiopsis_piersoniorum))	((Reinhardtia_simplex	(Reinhardtia_latisecta	Reinhardtia_paiewonskiana))	(((Orania_palindan	Geonoma_undata)	((Leopoldinia_pulchra	Manicaria_saccifera)	Pelagodoxa_henryana))	((Chamaedorea_seifrizii	Roystonea_regia)	(Bactris_major	((Elaeis_guineensis	Elaeis_oleifera)	Attalea_speciosa))))))	(Iriartea_deltoidea	(Podococcus_barteri	Sclerosperma_profizianum))))))	Pseudophoenix_vinifera))	Kingia_australis);
((Serenoa_repens	((((((Oenocarpus_minor	Oenocarpus_bataua)	Prestoea_acuminata)	(((Kentiopsis_piersoniorum	Heterospathe_cagayanensis)	(Dypsis_decaryi	Dictyosperma_album))	(Veitchia_spiralis	(Burretiokentia_grandiflora	Hydriastele_microspadix))))	((Reinhardtia_simplex	(Reinhardtia_latisecta	Reinhardtia_paiewonskiana))	(((Geonoma_undata	((Leopoldinia_pulchra	Manicaria_saccifera)	Orania_palindan))	Pelagodoxa_henryana)	((Roystonea_regia	(Bactris_major	((Elaeis_guineensis	(Elaeis_oleifera	Chamaedorea_seifrizii))	Attalea_speciosa)))	(Pseudophoenix_vinifera	Calamus_caryotoides)))))	(Sclerosperma_profizianum	(Iriartea_deltoidea	Podococcus_barteri)))	(Phoenix_dactylifera	Sabal_domingensis)))	Kingia_australis);
((Iriartea_deltoidea	(Podococcus_barteri	(((((Phoenix_dactylifera	Sabal_domingensis)	Serenoa_repens)	(((((Oenocarpus_minor	Oenocarpus_bataua)	Prestoea_acuminata)	(((Hydriastele_microspadix	((Burretiokentia_grandiflora	Kentiopsis_piersoniorum)	Heterospathe_cagayanensis))	(Dypsis_decaryi	Dictyosperma_album))	Veitchia_spiralis))	(((Chamaedorea_seifrizii	Roystonea_regia)	(Bactris_major	((Elaeis_guineensis	Elaeis_oleifera)	Attalea_speciosa)))	((((Leopoldinia_pulchra	Manicaria_saccifera)	Orania_palindan)	Pelagodoxa_henryana)	Geonoma_undata)))	(Pseudophoenix_vinifera	Calamus_caryotoides)))	(Reinhardtia_simplex	(Reinhardtia_latisecta	Reinhardtia_paiewonskiana)))	Sclerosperma_profizianum)))	Kingia_australis);
((Iriartea_deltoidea	(Podococcus_barteri	(((((((Leopoldinia_pulchra	Manicaria_saccifera)	Orania_palindan)	Pelagodoxa_henryana)	((Geonoma_undata	(((Oenocarpus_minor	Oenocarpus_bataua)	Prestoea_acuminata)	(((Burretiokentia_grandiflora	Hydriastele_microspadix)	(Veitchia_spiralis	(Kentiopsis_piersoniorum	Heterospathe_cagayanensis)))	(Dypsis_decaryi	Dictyosperma_album))))	((Chamaedorea_seifrizii	Roystonea_regia)	(Bactris_major	((Elaeis_guineensis	Elaeis_oleifera)	Attalea_speciosa)))))	((Phoenix_dactylifera	Sabal_domingensis)	Serenoa_repens))	(Reinhardtia_simplex	(((Pseudophoenix_vinifera	Calamus_caryotoides)	Reinhardtia_latisecta)	Reinhardtia_paiewonskiana)))	Sclerosperma_profizianum)))	Kingia_australis);
((Calamus_caryotoides	((Reinhardtia_latisecta	(Reinhardtia_paiewonskiana	((((((Oenocarpus_minor	Oenocarpus_bataua)	Prestoea_acuminata)	(Dictyosperma_album	(Veitchia_spiralis	(((Hydriastele_microspadix	(Kentiopsis_piersoniorum	Heterospathe_cagayanensis))	Burretiokentia_grandiflora)	Dypsis_decaryi))))	((((Elaeis_guineensis	Elaeis_oleifera)	(Attalea_speciosa	(Chamaedorea_seifrizii	Bactris_major)))	Roystonea_regia)	((Geonoma_undata	Manicaria_saccifera)	Pelagodoxa_henryana)))	((Sclerosperma_profizianum	Podococcus_barteri)	((Orania_palindan	(Leopoldinia_pulchra	Iriartea_deltoidea))	((Phoenix_dactylifera	Sabal_domingensis)	Serenoa_repens))))	Reinhardtia_simplex)))	Pseudophoenix_vinifera))	Kingia_australis);
((Calamus_caryotoides	((Pelagodoxa_henryana	(((((((Oenocarpus_minor	Oenocarpus_bataua)	Prestoea_acuminata)	((Hydriastele_microspadix	Veitchia_spiralis)	((Kentiopsis_piersoniorum	(Burretiokentia_grandiflora	Heterospathe_cagayanensis))	(Dictyosperma_album	Dypsis_decaryi))))	((((Leopoldinia_pulchra	Iriartea_deltoidea)	(Sclerosperma_profizianum	Podococcus_barteri))	((Phoenix_dactylifera	Sabal_domingensis)	Serenoa_repens))	(Reinhardtia_simplex	(Reinhardtia_latisecta	Reinhardtia_paiewonskiana))))	((((Elaeis_guineensis	Chamaedorea_seifrizii)	Elaeis_oleifera)	(Attalea_speciosa	Bactris_major))	Roystonea_regia))	Geonoma_undata)	(Manicaria_saccifera	Orania_palindan)))	Pseudophoenix_vinifera))	Kingia_australis);
((Pseudophoenix_vinifera	(Calamus_caryotoides	(Pelagodoxa_henryana	((((((Sclerosperma_profizianum	((Leopoldinia_pulchra	Iriartea_deltoidea)	Podococcus_barteri))	((Phoenix_dactylifera	Sabal_domingensis)	Serenoa_repens))	(Reinhardtia_simplex	(Reinhardtia_latisecta	Reinhardtia_paiewonskiana)))	((((Elaeis_guineensis	Elaeis_oleifera)	((Attalea_speciosa	Bactris_major)	Chamaedorea_seifrizii))	Roystonea_regia)	(Prestoea_acuminata	((Veitchia_spiralis	((Hydriastele_microspadix	((Burretiokentia_grandiflora	Kentiopsis_piersoniorum)	Heterospathe_cagayanensis))	(Dictyosperma_album	Dypsis_decaryi)))	(Oenocarpus_minor	Oenocarpus_bataua)))))	Geonoma_undata)	(Manicaria_saccifera	Orania_palindan)))))	Kingia_australis);
((Iriartea_deltoidea	(((((((Oenocarpus_minor	Oenocarpus_bataua)	(Reinhardtia_simplex	(Reinhardtia_latisecta	Reinhardtia_paiewonskiana)))	((((Elaeis_guineensis	Elaeis_oleifera)	(Attalea_speciosa	Bactris_major))	(Chamaedorea_seifrizii	Roystonea_regia))	(((Veitchia_spiralis	((Hydriastele_microspadix	(Kentiopsis_piersoniorum	Heterospathe_cagayanensis))	Burretiokentia_grandiflora))	(Dictyosperma_album	Dypsis_decaryi))	Prestoea_acuminata)))	(((Pseudophoenix_vinifera	Calamus_caryotoides)	Geonoma_undata)	(Manicaria_saccifera	(Pelagodoxa_henryana	Orania_palindan))))	(Podococcus_barteri	Sclerosperma_profizianum))	((Phoenix_dactylifera	Sabal_domingensis)	Serenoa_repens))	Leopoldinia_pulchra))	Kingia_australis);
(((Leopoldinia_pulchra	(Podococcus_barteri	(Sclerosperma_profizianum	(((Phoenix_dactylifera	Sabal_domingensis)	Serenoa_repens)	(((Reinhardtia_simplex	(Reinhardtia_latisecta	Reinhardtia_paiewonskiana))	((((Elaeis_guineensis	Elaeis_oleifera)	(Attalea_speciosa	Bactris_major))	(Chamaedorea_seifrizii	((Pseudophoenix_vinifera	Calamus_caryotoides)	Roystonea_regia)))	((((Hydriastele_microspadix	Heterospathe_cagayanensis)	(Burretiokentia_grandiflora	Veitchia_spiralis))	(Dictyosperma_album	Dypsis_decaryi))	((Oenocarpus_minor	Oenocarpus_bataua)	(Kentiopsis_piersoniorum	Prestoea_acuminata)))))	(Pelagodoxa_henryana	(Geonoma_undata	(Manicaria_saccifera	Orania_palindan))))))))	Iriartea_deltoidea)	Kingia_australis);
(((Pelagodoxa_henryana	((Geonoma_undata	(Orania_palindan	(Leopoldinia_pulchra	Manicaria_saccifera)))	((((Reinhardtia_simplex	(Reinhardtia_paiewonskiana	Reinhardtia_latisecta))	((Serenoa_repens	(Sabal_domingensis	Phoenix_dactylifera))	((Iriartea_deltoidea	Podococcus_barteri)	Sclerosperma_profizianum)))	(Chamaedorea_seifrizii	((((Hydriastele_microspadix	(Kentiopsis_piersoniorum	Heterospathe_cagayanensis))	((Dypsis_decaryi	Dictyosperma_album)	Burretiokentia_grandiflora))	Veitchia_spiralis)	(Prestoea_acuminata	(Oenocarpus_bataua	Oenocarpus_minor)))))	(Roystonea_regia	(((Elaeis_oleifera	Elaeis_guineensis)	Attalea_speciosa)	Bactris_major)))))	(Pseudophoenix_vinifera	Calamus_caryotoides))	Kingia_australis);
((Calamus_caryotoides	(((Chamaedorea_seifrizii	Roystonea_regia)	((((Elaeis_oleifera	Elaeis_guineensis)	Attalea_speciosa)	Bactris_major)	(((Reinhardtia_simplex	(Reinhardtia_paiewonskiana	Reinhardtia_latisecta))	(((Pelagodoxa_henryana	Manicaria_saccifera)	Orania_palindan)	((Sabal_domingensis	Phoenix_dactylifera)	((Leopoldinia_pulchra	Iriartea_deltoidea)	(Podococcus_barteri	Sclerosperma_profizianum)))))	(Geonoma_undata	(((Dypsis_decaryi	(Burretiokentia_grandiflora	(((Dictyosperma_album	Heterospathe_cagayanensis)	(Serenoa_repens	Veitchia_spiralis))	Hydriastele_microspadix)))	Kentiopsis_piersoniorum)	(Prestoea_acuminata	(Oenocarpus_bataua	Oenocarpus_minor)))))))	Pseudophoenix_vinifera))	Kingia_australis);
((Calamus_caryotoides	((Pelagodoxa_henryana	(((Leopoldinia_pulchra	Manicaria_saccifera)	Orania_palindan)	(((((Veitchia_spiralis	((Hydriastele_microspadix	(Dictyosperma_album	Heterospathe_cagayanensis))	((Kentiopsis_piersoniorum	Burretiokentia_grandiflora)	Dypsis_decaryi)))	(Prestoea_acuminata	(Oenocarpus_bataua	Oenocarpus_minor)))	((Chamaedorea_seifrizii	Roystonea_regia)	(((Elaeis_oleifera	Elaeis_guineensis)	Attalea_speciosa)	Bactris_major)))	((Reinhardtia_simplex	(Reinhardtia_paiewonskiana	Reinhardtia_latisecta))	((Sabal_domingensis	(Serenoa_repens	Phoenix_dactylifera))	(Iriartea_deltoidea	(Podococcus_barteri	Sclerosperma_profizianum)))))	Geonoma_undata)))	Pseudophoenix_vinifera))	Kingia_australis);
((((Chamaedorea_seifrizii	Roystonea_regia)	(((Elaeis_oleifera	Elaeis_guineensis)	(Attalea_speciosa	Bactris_major))	((((Reinhardtia_simplex	Reinhardtia_latisecta)	Reinhardtia_paiewonskiana)	(((Manicaria_saccifera	Orania_palindan)	(Geonoma_undata	(Leopoldinia_pulchra	Pelagodoxa_henryana)))	((Serenoa_repens	(Phoenix_dactylifera	Sabal_domingensis))	(Sclerosperma_profizianum	(Iriartea_deltoidea	Podococcus_barteri)))))	(((Veitchia_spiralis	((Burretiokentia_grandiflora	Kentiopsis_piersoniorum)	Heterospathe_cagayanensis))	(Hydriastele_microspadix	(Dictyosperma_album	Dypsis_decaryi)))	(Prestoea_acuminata	(Oenocarpus_bataua	Oenocarpus_minor))))))	(Pseudophoenix_vinifera	Calamus_caryotoides))	Kingia_australis);
((Serenoa_repens	(((Sclerosperma_profizianum	(Iriartea_deltoidea	Podococcus_barteri))	((Calamus_caryotoides	((Reinhardtia_paiewonskiana	Reinhardtia_simplex)	Reinhardtia_latisecta))	(((Roystonea_regia	((Pseudophoenix_vinifera	(Elaeis_oleifera	Elaeis_guineensis))	(Attalea_speciosa	(Bactris_major	Chamaedorea_seifrizii))))	(Pelagodoxa_henryana	((Leopoldinia_pulchra	Manicaria_saccifera)	(Orania_palindan	Geonoma_undata))))	((((Kentiopsis_piersoniorum	Heterospathe_cagayanensis)	(Dictyosperma_album	Dypsis_decaryi))	((Burretiokentia_grandiflora	Hydriastele_microspadix)	Veitchia_spiralis))	(Prestoea_acuminata	(Oenocarpus_bataua	Oenocarpus_minor))))))	(Phoenix_dactylifera	Sabal_domingensis)))	Kingia_australis);
((Iriartea_deltoidea	(Podococcus_barteri	(((((Phoenix_dactylifera	(((Chamaedorea_seifrizii	Roystonea_regia)	(Bactris_major	((Elaeis_oleifera	Elaeis_guineensis)	Attalea_speciosa)))	(Pelagodoxa_henryana	Geonoma_undata)))	(((Dictyosperma_album	Dypsis_decaryi)	(Veitchia_spiralis	(Hydriastele_microspadix	((Burretiokentia_grandiflora	Kentiopsis_piersoniorum)	Heterospathe_cagayanensis))))	(Prestoea_acuminata	(Oenocarpus_bataua	Oenocarpus_minor))))	(Reinhardtia_simplex	(Reinhardtia_latisecta	Reinhardtia_paiewonskiana)))	((Calamus_caryotoides	Pseudophoenix_vinifera)	((Orania_palindan	(Manicaria_saccifera	Leopoldinia_pulchra))	(Sabal_domingensis	Serenoa_repens))))	Sclerosperma_profizianum)))	Kingia_australis);
(((((Sclerosperma_profizianum	Podococcus_barteri)	((Serenoa_repens	(Sabal_domingensis	Phoenix_dactylifera))	(Leopoldinia_pulchra	((Reinhardtia_simplex	(Reinhardtia_latisecta	Reinhardtia_paiewonskiana))	((Manicaria_saccifera	(((Dictyosperma_album	((Burretiokentia_grandiflora	Dypsis_decaryi)	(Hydriastele_microspadix	(Kentiopsis_piersoniorum	Heterospathe_cagayanensis))))	Veitchia_spiralis)	(Prestoea_acuminata	(Oenocarpus_bataua	Oenocarpus_minor))))	((Pelagodoxa_henryana	(Orania_palindan	Geonoma_undata))	((Chamaedorea_seifrizii	Roystonea_regia)	((Elaeis_oleifera	Elaeis_guineensis)	(Attalea_speciosa	Bactris_major)))))))))	Iriartea_deltoidea)	(Calamus_caryotoides	Pseudophoenix_vinifera))	Kingia_australis);
((Calamus_caryotoides	(Pseudophoenix_vinifera	((Chamaedorea_seifrizii	Roystonea_regia)	(((Elaeis_oleifera	Elaeis_guineensis)	(Attalea_speciosa	Bactris_major))	(((Orania_palindan	(Reinhardtia_simplex	(Reinhardtia_latisecta	Reinhardtia_paiewonskiana)))	((Kentiopsis_piersoniorum	(((Hydriastele_microspadix	(Burretiokentia_grandiflora	Dypsis_decaryi))	(Dictyosperma_album	Heterospathe_cagayanensis))	Veitchia_spiralis))	(Prestoea_acuminata	(Oenocarpus_bataua	Oenocarpus_minor))))	(((Sclerosperma_profizianum	(Podococcus_barteri	(Leopoldinia_pulchra	Iriartea_deltoidea)))	(Sabal_domingensis	(Phoenix_dactylifera	Serenoa_repens)))	((Manicaria_saccifera	Pelagodoxa_henryana)	Geonoma_undata)))))))	Kingia_australis);
((Calamus_caryotoides	(Pseudophoenix_vinifera	((Serenoa_repens	(Sabal_domingensis	Phoenix_dactylifera))	(((((Chamaedorea_seifrizii	Roystonea_regia)	(Attalea_speciosa	(Bactris_major	(Elaeis_oleifera	Elaeis_guineensis))))	(Pelagodoxa_henryana	(Geonoma_undata	(Orania_palindan	Manicaria_saccifera))))	((Reinhardtia_simplex	(Reinhardtia_latisecta	Reinhardtia_paiewonskiana))	(((Dypsis_decaryi	Dictyosperma_album)	(((Burretiokentia_grandiflora	Kentiopsis_piersoniorum)	Heterospathe_cagayanensis)	Hydriastele_microspadix))	((Prestoea_acuminata	(Oenocarpus_bataua	Oenocarpus_minor))	Veitchia_spiralis))))	(Sclerosperma_profizianum	(Podococcus_barteri	(Leopoldinia_pulchra	Iriartea_deltoidea)))))))	Kingia_australis);
(((Chamaedorea_seifrizii	(Roystonea_regia	((Bactris_major	((Elaeis_oleifera	Elaeis_guineensis)	Attalea_speciosa))	((((((Kentiopsis_piersoniorum	Heterospathe_cagayanensis)	Hydriastele_microspadix)	Veitchia_spiralis)	((Dypsis_decaryi	Dictyosperma_album)	Burretiokentia_grandiflora))	(Prestoea_acuminata	(Oenocarpus_bataua	Oenocarpus_minor)))	((((Iriartea_deltoidea	(Sclerosperma_profizianum	Podococcus_barteri))	(Serenoa_repens	(Sabal_domingensis	Phoenix_dactylifera)))	(Reinhardtia_simplex	(Reinhardtia_latisecta	Reinhardtia_paiewonskiana)))	(Geonoma_undata	(Pelagodoxa_henryana	((Leopoldinia_pulchra	Manicaria_saccifera)	Orania_palindan))))))))	(Calamus_caryotoides	Pseudophoenix_vinifera))	Kingia_australis);
((Iriartea_deltoidea	(Podococcus_barteri	(Sclerosperma_profizianum	(((Geonoma_undata	(Orania_palindan	((Leopoldinia_pulchra	Pelagodoxa_henryana)	Manicaria_saccifera)))	(((Reinhardtia_latisecta	Reinhardtia_paiewonskiana)	Reinhardtia_simplex)	(((Prestoea_acuminata	(Oenocarpus_minor	Oenocarpus_bataua))	(Burretiokentia_grandiflora	((Hydriastele_microspadix	(Heterospathe_cagayanensis	Kentiopsis_piersoniorum))	((Dictyosperma_album	Dypsis_decaryi)	Veitchia_spiralis))))	(Roystonea_regia	(((Calamus_caryotoides	Pseudophoenix_vinifera)	(Elaeis_oleifera	Elaeis_guineensis))	((Attalea_speciosa	Bactris_major)	Chamaedorea_seifrizii))))))	((Sabal_domingensis	Phoenix_dactylifera)	Serenoa_repens)))))	Kingia_australis);
((Iriartea_deltoidea	((Podococcus_barteri	(Sclerosperma_profizianum	((((((Calamus_caryotoides	Pseudophoenix_vinifera)	Geonoma_undata)	Pelagodoxa_henryana)	((Elaeis_oleifera	Elaeis_guineensis)	((Attalea_speciosa	Bactris_major)	(Roystonea_regia	Chamaedorea_seifrizii))))	(((Prestoea_acuminata	(Oenocarpus_minor	Oenocarpus_bataua))	((Dictyosperma_album	Dypsis_decaryi)	(Veitchia_spiralis	((Burretiokentia_grandiflora	Hydriastele_microspadix)	(Heterospathe_cagayanensis	Kentiopsis_piersoniorum)))))	((Sabal_domingensis	Phoenix_dactylifera)	Serenoa_repens)))	(Manicaria_saccifera	(Orania_palindan	((Reinhardtia_latisecta	Reinhardtia_paiewonskiana)	Reinhardtia_simplex))))))	Leopoldinia_pulchra))	Kingia_australis);
((Iriartea_deltoidea	(Podococcus_barteri	(Sclerosperma_profizianum	(((Sabal_domingensis	Phoenix_dactylifera)	Serenoa_repens)	((Pelagodoxa_henryana	(Orania_palindan	(Geonoma_undata	(Leopoldinia_pulchra	Manicaria_saccifera))))	((((Attalea_speciosa	(Chamaedorea_seifrizii	Bactris_major))	(Elaeis_oleifera	Elaeis_guineensis))	Roystonea_regia)	(((Reinhardtia_latisecta	Reinhardtia_paiewonskiana)	Reinhardtia_simplex)	((((Calamus_caryotoides	Pseudophoenix_vinifera)	Prestoea_acuminata)	(Oenocarpus_minor	Oenocarpus_bataua))	((Dictyosperma_album	Dypsis_decaryi)	(Veitchia_spiralis	((Burretiokentia_grandiflora	Hydriastele_microspadix)	(Heterospathe_cagayanensis	Kentiopsis_piersoniorum))))))))))))	Kingia_australis);
((Iriartea_deltoidea	(Podococcus_barteri	((Chamaedorea_seifrizii	Sclerosperma_profizianum)	(((Sabal_domingensis	Phoenix_dactylifera)	Serenoa_repens)	((((Reinhardtia_latisecta	Reinhardtia_paiewonskiana)	Reinhardtia_simplex)	((Prestoea_acuminata	(Oenocarpus_minor	Oenocarpus_bataua))	((Burretiokentia_grandiflora	Dypsis_decaryi)	(Dictyosperma_album	((Hydriastele_microspadix	(Heterospathe_cagayanensis	Kentiopsis_piersoniorum))	Veitchia_spiralis)))))	(((((Calamus_caryotoides	Pseudophoenix_vinifera)	Geonoma_undata)	((Attalea_speciosa	(Elaeis_oleifera	Elaeis_guineensis))	Bactris_major))	(Orania_palindan	((Leopoldinia_pulchra	Manicaria_saccifera)	Pelagodoxa_henryana)))	Roystonea_regia))))))	Kingia_australis);
((Pseudophoenix_vinifera	((((Elaeis_oleifera	Elaeis_guineensis)	(Bactris_major	((((Pelagodoxa_henryana	(Orania_palindan	((Leopoldinia_pulchra	Manicaria_saccifera)	Geonoma_undata)))	(((((Podococcus_barteri	Sclerosperma_profizianum)	Iriartea_deltoidea)	(Sabal_domingensis	(Phoenix_dactylifera	Serenoa_repens)))	((Reinhardtia_latisecta	Reinhardtia_paiewonskiana)	Reinhardtia_simplex))	((Prestoea_acuminata	(Oenocarpus_minor	Oenocarpus_bataua))	(Veitchia_spiralis	((Dypsis_decaryi	Dictyosperma_album)	(Hydriastele_microspadix	(Heterospathe_cagayanensis	(Burretiokentia_grandiflora	Kentiopsis_piersoniorum))))))))	Roystonea_regia)	Attalea_speciosa)))	Chamaedorea_seifrizii)	Calamus_caryotoides))	Kingia_australis);
(((Pseudophoenix_vinifera	(Roystonea_regia	((((Attalea_speciosa	Bactris_major)	(Elaeis_oleifera	Elaeis_guineensis))	((Orania_palindan	((Leopoldinia_pulchra	Manicaria_saccifera)	Pelagodoxa_henryana))	(((Serenoa_repens	(Sabal_domingensis	Phoenix_dactylifera))	(((Reinhardtia_latisecta	Reinhardtia_paiewonskiana)	Reinhardtia_simplex)	((Podococcus_barteri	Sclerosperma_profizianum)	Iriartea_deltoidea)))	(Geonoma_undata	((Prestoea_acuminata	(Oenocarpus_minor	Oenocarpus_bataua))	(((Burretiokentia_grandiflora	Dypsis_decaryi)	((Veitchia_spiralis	Hydriastele_microspadix)	(Dictyosperma_album	Heterospathe_cagayanensis)))	Kentiopsis_piersoniorum))))))	Chamaedorea_seifrizii)))	Calamus_caryotoides)	Kingia_australis);
((Iriartea_deltoidea	((((((Calamus_caryotoides	Pseudophoenix_vinifera)	Serenoa_repens)	(Sabal_domingensis	Phoenix_dactylifera))	((((Orania_palindan	(Leopoldinia_pulchra	Manicaria_saccifera))	Pelagodoxa_henryana)	Geonoma_undata)	(((Attalea_speciosa	(Bactris_major	(Elaeis_oleifera	Elaeis_guineensis)))	Roystonea_regia)	((Prestoea_acuminata	(Oenocarpus_minor	Oenocarpus_bataua))	((((Hydriastele_microspadix	((Burretiokentia_grandiflora	Kentiopsis_piersoniorum)	Heterospathe_cagayanensis))	Dypsis_decaryi)	Dictyosperma_album)	Veitchia_spiralis)))))	((Reinhardtia_latisecta	Reinhardtia_paiewonskiana)	Reinhardtia_simplex))	(Chamaedorea_seifrizii	(Podococcus_barteri	Sclerosperma_profizianum))))	Kingia_australis);
((Sabal_domingensis	((Serenoa_repens	Phoenix_dactylifera)	(((Manicaria_saccifera	(Orania_palindan	((Reinhardtia_latisecta	Reinhardtia_paiewonskiana)	Reinhardtia_simplex)))	((Sclerosperma_profizianum	Podococcus_barteri)	(Leopoldinia_pulchra	Iriartea_deltoidea)))	(((Prestoea_acuminata	(Oenocarpus_minor	Oenocarpus_bataua))	(Veitchia_spiralis	(((Hydriastele_microspadix	Heterospathe_cagayanensis)	(Kentiopsis_piersoniorum	Burretiokentia_grandiflora))	(Dypsis_decaryi	Dictyosperma_album))))	((Pelagodoxa_henryana	((Calamus_caryotoides	Pseudophoenix_vinifera)	Geonoma_undata))	((Bactris_major	((Elaeis_oleifera	Elaeis_guineensis)	Attalea_speciosa))	(Chamaedorea_seifrizii	Roystonea_regia)))))))	Kingia_australis);
(((Calamus_caryotoides	Pseudophoenix_vinifera)	(Chamaedorea_seifrizii	(Roystonea_regia	((((Prestoea_acuminata	(Oenocarpus_minor	Oenocarpus_bataua))	((((Heterospathe_cagayanensis	Dictyosperma_album)	(Hydriastele_microspadix	Veitchia_spiralis))	(Burretiokentia_grandiflora	Dypsis_decaryi))	Kentiopsis_piersoniorum))	((Geonoma_undata	((Leopoldinia_pulchra	Manicaria_saccifera)	Pelagodoxa_henryana))	((Orania_palindan	((Reinhardtia_latisecta	Reinhardtia_paiewonskiana)	Reinhardtia_simplex))	((Sabal_domingensis	(Serenoa_repens	Phoenix_dactylifera))	(Sclerosperma_profizianum	(Iriartea_deltoidea	Podococcus_barteri))))))	((Elaeis_oleifera	Elaeis_guineensis)	(Attalea_speciosa	Bactris_major))))))	Kingia_australis);
((Pseudophoenix_vinifera	((Roystonea_regia	((((((Heterospathe_cagayanensis	Dictyosperma_album)	((Burretiokentia_grandiflora	Hydriastele_microspadix)	(Dypsis_decaryi	Veitchia_spiralis)))	((Kentiopsis_piersoniorum	Prestoea_acuminata)	(Oenocarpus_minor	Oenocarpus_bataua)))	((((Orania_palindan	Manicaria_saccifera)	Pelagodoxa_henryana)	Geonoma_undata)	(((Reinhardtia_latisecta	(Reinhardtia_paiewonskiana	Leopoldinia_pulchra))	Reinhardtia_simplex)	((Sabal_domingensis	(Serenoa_repens	Phoenix_dactylifera))	(Sclerosperma_profizianum	(Iriartea_deltoidea	Podococcus_barteri))))))	((Elaeis_oleifera	Elaeis_guineensis)	(Attalea_speciosa	Bactris_major)))	Chamaedorea_seifrizii))	Calamus_caryotoides))	Kingia_australis);
((Pseudophoenix_vinifera	((Pelagodoxa_henryana	(((Leopoldinia_pulchra	Manicaria_saccifera)	Orania_palindan)	(((Roystonea_regia	((Bactris_major	(Chamaedorea_seifrizii	Attalea_speciosa))	(Elaeis_guineensis	Elaeis_oleifera)))	((((Oenocarpus_bataua	Oenocarpus_minor)	Prestoea_acuminata)	(Dictyosperma_album	(Veitchia_spiralis	(Dypsis_decaryi	(Burretiokentia_grandiflora	((Kentiopsis_piersoniorum	Heterospathe_cagayanensis)	Hydriastele_microspadix))))))	(((Iriartea_deltoidea	(Serenoa_repens	(Sabal_domingensis	Phoenix_dactylifera)))	(Podococcus_barteri	Sclerosperma_profizianum))	((Reinhardtia_latisecta	Reinhardtia_paiewonskiana)	Reinhardtia_simplex))))	Geonoma_undata)))	Calamus_caryotoides))	Kingia_australis);
((Pseudophoenix_vinifera	(((Sabal_domingensis	(Phoenix_dactylifera	Serenoa_repens))	((Iriartea_deltoidea	(Podococcus_barteri	Sclerosperma_profizianum))	((Orania_palindan	((Reinhardtia_latisecta	Reinhardtia_paiewonskiana)	Reinhardtia_simplex))	(((Geonoma_undata	Pelagodoxa_henryana)	(Roystonea_regia	((Bactris_major	(Chamaedorea_seifrizii	Attalea_speciosa))	(Elaeis_guineensis	Elaeis_oleifera))))	((Leopoldinia_pulchra	Manicaria_saccifera)	(((Oenocarpus_bataua	Oenocarpus_minor)	Prestoea_acuminata)	((Dypsis_decaryi	((Dictyosperma_album	(Veitchia_spiralis	Burretiokentia_grandiflora))	(Heterospathe_cagayanensis	Hydriastele_microspadix)))	Kentiopsis_piersoniorum)))))))	Calamus_caryotoides))	Kingia_australis);
((Calamus_caryotoides	(Pseudophoenix_vinifera	(Chamaedorea_seifrizii	(Roystonea_regia	(((Bactris_major	Attalea_speciosa)	(Elaeis_guineensis	Elaeis_oleifera))	((((Oenocarpus_bataua	Oenocarpus_minor)	Prestoea_acuminata)	(Veitchia_spiralis	((Heterospathe_cagayanensis	Hydriastele_microspadix)	((Burretiokentia_grandiflora	(Kentiopsis_piersoniorum	Dictyosperma_album))	Dypsis_decaryi))))	((((Leopoldinia_pulchra	Iriartea_deltoidea)	(Podococcus_barteri	Sclerosperma_profizianum))	((Reinhardtia_latisecta	Reinhardtia_paiewonskiana)	Reinhardtia_simplex))	((Serenoa_repens	(Sabal_domingensis	Phoenix_dactylifera))	(Geonoma_undata	((Manicaria_saccifera	Orania_palindan)	Pelagodoxa_henryana))))))))))	Kingia_australis);
((Calamus_caryotoides	(Pseudophoenix_vinifera	(Reinhardtia_latisecta	(Reinhardtia_paiewonskiana	(Reinhardtia_simplex	(((Sabal_domingensis	(Phoenix_dactylifera	Serenoa_repens))	(((Roystonea_regia	((Chamaedorea_seifrizii	(Bactris_major	Attalea_speciosa))	(Elaeis_guineensis	Elaeis_oleifera)))	((Oenocarpus_bataua	Oenocarpus_minor)	(Prestoea_acuminata	((Dypsis_decaryi	Dictyosperma_album)	(((Kentiopsis_piersoniorum	(Burretiokentia_grandiflora	Heterospathe_cagayanensis))	Hydriastele_microspadix)	Veitchia_spiralis)))))	((Orania_palindan	Geonoma_undata)	((Leopoldinia_pulchra	Manicaria_saccifera)	Pelagodoxa_henryana))))	(Iriartea_deltoidea	(Podococcus_barteri	Sclerosperma_profizianum))))))))	Kingia_australis);
((Iriartea_deltoidea	(Podococcus_barteri	(Sclerosperma_profizianum	((Sabal_domingensis	(Phoenix_dactylifera	Serenoa_repens))	((((Calamus_caryotoides	Pseudophoenix_vinifera)	((Chamaedorea_seifrizii	Roystonea_regia)	((Bactris_major	Attalea_speciosa)	(Elaeis_guineensis	Elaeis_oleifera))))	(((Reinhardtia_latisecta	Reinhardtia_paiewonskiana)	Reinhardtia_simplex)	(((((Burretiokentia_grandiflora	Dypsis_decaryi)	Dictyosperma_album)	(Kentiopsis_piersoniorum	Heterospathe_cagayanensis))	(Hydriastele_microspadix	Veitchia_spiralis))	((Oenocarpus_bataua	Oenocarpus_minor)	Prestoea_acuminata))))	(Geonoma_undata	(Pelagodoxa_henryana	((Leopoldinia_pulchra	Orania_palindan)	Manicaria_saccifera))))))))	Kingia_australis);
((Pelagodoxa_henryana	((((Roystonea_regia	((Bactris_major	Attalea_speciosa)	(Elaeis_guineensis	Elaeis_oleifera)))	((((Iriartea_deltoidea	Podococcus_barteri)	Sclerosperma_profizianum)	(Sabal_domingensis	(Phoenix_dactylifera	Serenoa_repens)))	((Pseudophoenix_vinifera	((Reinhardtia_latisecta	Reinhardtia_paiewonskiana)	Reinhardtia_simplex))	((((Oenocarpus_bataua	Oenocarpus_minor)	Prestoea_acuminata)	Chamaedorea_seifrizii)	((((Kentiopsis_piersoniorum	Heterospathe_cagayanensis)	(Dypsis_decaryi	Dictyosperma_album))	(Hydriastele_microspadix	Veitchia_spiralis))	Burretiokentia_grandiflora)))))	Calamus_caryotoides)	(Geonoma_undata	((Manicaria_saccifera	Leopoldinia_pulchra)	Orania_palindan))))	Kingia_australis);
(((Iriartea_deltoidea	(((Sabal_domingensis	Phoenix_dactylifera)	((((((Chamaedorea_seifrizii	Roystonea_regia)	(Attalea_speciosa	((Elaeis_guineensis	Elaeis_oleifera)	Bactris_major)))	(Geonoma_undata	(((Orania_palindan	Leopoldinia_pulchra)	Manicaria_saccifera)	Pelagodoxa_henryana)))	((((Oenocarpus_bataua	Oenocarpus_minor)	Prestoea_acuminata)	((((Dypsis_decaryi	Dictyosperma_album)	(Hydriastele_microspadix	(Burretiokentia_grandiflora	Heterospathe_cagayanensis)))	Veitchia_spiralis)	Kentiopsis_piersoniorum))	((Reinhardtia_latisecta	Reinhardtia_paiewonskiana)	Reinhardtia_simplex)))	Serenoa_repens)	(Podococcus_barteri	Sclerosperma_profizianum)))	Pseudophoenix_vinifera))	Calamus_caryotoides)	Kingia_australis);
((Iriartea_deltoidea	((Sabal_domingensis	(Phoenix_dactylifera	Serenoa_repens))	((((Pelagodoxa_henryana	Calamus_caryotoides)	(((Leopoldinia_pulchra	Manicaria_saccifera)	Geonoma_undata)	Orania_palindan))	(((((Oenocarpus_bataua	Oenocarpus_minor)	Prestoea_acuminata)	(Dictyosperma_album	((((Burretiokentia_grandiflora	(Pseudophoenix_vinifera	(Kentiopsis_piersoniorum	Heterospathe_cagayanensis)))	Dypsis_decaryi)	Hydriastele_microspadix)	Veitchia_spiralis)))	((Reinhardtia_latisecta	Reinhardtia_paiewonskiana)	Reinhardtia_simplex))	(Roystonea_regia	((Elaeis_guineensis	Elaeis_oleifera)	(Bactris_major	(Attalea_speciosa	Chamaedorea_seifrizii))))))	(Podococcus_barteri	Sclerosperma_profizianum))))	Kingia_australis);
((Calamus_caryotoides	((((Bactris_major	(Elaeis_guineensis	Elaeis_oleifera))	(Attalea_speciosa	((Chamaedorea_seifrizii	Roystonea_regia)	((((Reinhardtia_latisecta	Reinhardtia_paiewonskiana)	Reinhardtia_simplex)	(Geonoma_undata	(((Oenocarpus_bataua	Oenocarpus_minor)	Prestoea_acuminata)	((Dictyosperma_album	(((Kentiopsis_piersoniorum	Heterospathe_cagayanensis)	Hydriastele_microspadix)	Veitchia_spiralis))	(Burretiokentia_grandiflora	Dypsis_decaryi)))))	((((Iriartea_deltoidea	Podococcus_barteri)	Sclerosperma_profizianum)	(Sabal_domingensis	Phoenix_dactylifera))	(Pelagodoxa_henryana	((Leopoldinia_pulchra	Manicaria_saccifera)	Orania_palindan)))))))	Serenoa_repens)	Pseudophoenix_vinifera))	Kingia_australis);
((Iriartea_deltoidea	(Podococcus_barteri	(Sclerosperma_profizianum	((Sabal_domingensis	(Serenoa_repens	Phoenix_dactylifera))	((((Pseudophoenix_vinifera	Calamus_caryotoides)	Geonoma_undata)	(Pelagodoxa_henryana	((Leopoldinia_pulchra	Manicaria_saccifera)	Orania_palindan)))	(((Reinhardtia_latisecta	Reinhardtia_paiewonskiana)	Reinhardtia_simplex)	(((Bactris_major	(Attalea_speciosa	(Elaeis_guineensis	Elaeis_oleifera)))	(Chamaedorea_seifrizii	Roystonea_regia))	(((Oenocarpus_bataua	Oenocarpus_minor)	Prestoea_acuminata)	((((Kentiopsis_piersoniorum	Heterospathe_cagayanensis)	Hydriastele_microspadix)	(Burretiokentia_grandiflora	Veitchia_spiralis))	(Dypsis_decaryi	Dictyosperma_album))))))))))	Kingia_australis);
(((((((Attalea_speciosa	Bactris_major)	(Elaeis_oleifera	Elaeis_guineensis))	(Pelagodoxa_henryana	((Sclerosperma_profizianum	Podococcus_barteri)	((((((Leopoldinia_pulchra	Iriartea_deltoidea)	Orania_palindan)	Manicaria_saccifera)	((Phoenix_dactylifera	Sabal_domingensis)	Serenoa_repens))	(Geonoma_undata	((Kentiopsis_piersoniorum	(Dypsis_decaryi	(((Hydriastele_microspadix	Veitchia_spiralis)	(Heterospathe_cagayanensis	Dictyosperma_album))	Burretiokentia_grandiflora)))	(Prestoea_acuminata	(Oenocarpus_bataua	Oenocarpus_minor)))))	(Reinhardtia_simplex	(Reinhardtia_paiewonskiana	Reinhardtia_latisecta))))))	(Chamaedorea_seifrizii	Roystonea_regia))	Pseudophoenix_vinifera)	Calamus_caryotoides)	Kingia_australis);
((((((((Attalea_speciosa	Bactris_major)	(Elaeis_oleifera	Elaeis_guineensis))	((((Dypsis_decaryi	Dictyosperma_album)	(Veitchia_spiralis	(Hydriastele_microspadix	(Kentiopsis_piersoniorum	Heterospathe_cagayanensis))))	(Prestoea_acuminata	(Oenocarpus_bataua	Oenocarpus_minor)))	Burretiokentia_grandiflora))	((Pelagodoxa_henryana	((Orania_palindan	Manicaria_saccifera)	Geonoma_undata))	(((Reinhardtia_simplex	(Reinhardtia_paiewonskiana	Reinhardtia_latisecta))	((Leopoldinia_pulchra	Iriartea_deltoidea)	(Sclerosperma_profizianum	Podococcus_barteri)))	((Phoenix_dactylifera	Sabal_domingensis)	Serenoa_repens))))	(Chamaedorea_seifrizii	Roystonea_regia))	Pseudophoenix_vinifera)	Calamus_caryotoides)	Kingia_australis);
((((Roystonea_regia	(((Attalea_speciosa	(Bactris_major	(Elaeis_oleifera	Elaeis_guineensis)))	(((((Veitchia_spiralis	Dypsis_decaryi)	(Dictyosperma_album	(Hydriastele_microspadix	((Burretiokentia_grandiflora	Kentiopsis_piersoniorum)	Heterospathe_cagayanensis))))	(Prestoea_acuminata	(Oenocarpus_bataua	Oenocarpus_minor)))	((Reinhardtia_simplex	(Reinhardtia_paiewonskiana	Reinhardtia_latisecta))	((Sclerosperma_profizianum	Podococcus_barteri)	(Iriartea_deltoidea	((Phoenix_dactylifera	Sabal_domingensis)	Serenoa_repens)))))	((Pelagodoxa_henryana	(Orania_palindan	(Leopoldinia_pulchra	Manicaria_saccifera)))	Geonoma_undata)))	Chamaedorea_seifrizii))	Pseudophoenix_vinifera)	Calamus_caryotoides)	Kingia_australis);
((Iriartea_deltoidea	((Podococcus_barteri	((((((Roystonea_regia	((Elaeis_oleifera	Elaeis_guineensis)	((Chamaedorea_seifrizii	Attalea_speciosa)	Bactris_major)))	((Orania_palindan	(Manicaria_saccifera	Pelagodoxa_henryana))	Geonoma_undata))	(((Dictyosperma_album	Dypsis_decaryi)	(((Hydriastele_microspadix	(Kentiopsis_piersoniorum	Heterospathe_cagayanensis))	Burretiokentia_grandiflora)	Veitchia_spiralis))	(Prestoea_acuminata	(Oenocarpus_bataua	Oenocarpus_minor))))	((Phoenix_dactylifera	Sabal_domingensis)	Serenoa_repens))	(Reinhardtia_simplex	(Reinhardtia_paiewonskiana	((Pseudophoenix_vinifera	Calamus_caryotoides)	Reinhardtia_latisecta))))	Sclerosperma_profizianum))	Leopoldinia_pulchra))	Kingia_australis);
((Iriartea_deltoidea	(Podococcus_barteri	(((((((Chamaedorea_seifrizii	Roystonea_regia)	((Elaeis_oleifera	Elaeis_guineensis)	(Attalea_speciosa	Bactris_major)))	(Geonoma_undata	(Pelagodoxa_henryana	(Orania_palindan	(Leopoldinia_pulchra	Manicaria_saccifera)))))	(((Dictyosperma_album	Dypsis_decaryi)	((Hydriastele_microspadix	((Burretiokentia_grandiflora	Kentiopsis_piersoniorum)	Heterospathe_cagayanensis))	Veitchia_spiralis))	(Prestoea_acuminata	(Oenocarpus_bataua	Oenocarpus_minor))))	((Phoenix_dactylifera	Sabal_domingensis)	Serenoa_repens))	(Reinhardtia_simplex	(Reinhardtia_paiewonskiana	((Pseudophoenix_vinifera	Calamus_caryotoides)	Reinhardtia_latisecta))))	Sclerosperma_profizianum)))	Kingia_australis);
(((Pelagodoxa_henryana	((((((Reinhardtia_simplex	(Reinhardtia_paiewonskiana	Reinhardtia_latisecta))	((((Veitchia_spiralis	((Dictyosperma_album	Dypsis_decaryi)	(Hydriastele_microspadix	(Kentiopsis_piersoniorum	Heterospathe_cagayanensis))))	Burretiokentia_grandiflora)	(Prestoea_acuminata	(Oenocarpus_bataua	Oenocarpus_minor)))	((Chamaedorea_seifrizii	Roystonea_regia)	(Attalea_speciosa	(Bactris_major	(Elaeis_oleifera	Elaeis_guineensis))))))	Geonoma_undata)	((Sclerosperma_profizianum	(Iriartea_deltoidea	Podococcus_barteri))	((Phoenix_dactylifera	Sabal_domingensis)	Serenoa_repens)))	Orania_palindan)	(Leopoldinia_pulchra	Manicaria_saccifera)))	(Pseudophoenix_vinifera	Calamus_caryotoides))	Kingia_australis);
((Iriartea_deltoidea	(Podococcus_barteri	((((Phoenix_dactylifera	Sabal_domingensis)	Serenoa_repens)	(((Geonoma_undata	((Orania_palindan	Manicaria_saccifera)	Pelagodoxa_henryana))	((Chamaedorea_seifrizii	Roystonea_regia)	((Elaeis_oleifera	Elaeis_guineensis)	(Attalea_speciosa	Bactris_major))))	((((Dictyosperma_album	(Dypsis_decaryi	((Burretiokentia_grandiflora	Kentiopsis_piersoniorum)	(Pseudophoenix_vinifera	Heterospathe_cagayanensis))))	(Veitchia_spiralis	Hydriastele_microspadix))	((Calamus_caryotoides	Prestoea_acuminata)	(Oenocarpus_bataua	Oenocarpus_minor)))	(Reinhardtia_simplex	(Reinhardtia_paiewonskiana	Reinhardtia_latisecta)))))	(Sclerosperma_profizianum	Leopoldinia_pulchra))))	Kingia_australis);
((Roystonea_regia	((((Elaeis_oleifera	Elaeis_guineensis)	(Attalea_speciosa	Bactris_major))	((((((Heterospathe_cagayanensis	Dictyosperma_album)	(Veitchia_spiralis	(Hydriastele_microspadix	Burretiokentia_grandiflora)))	Dypsis_decaryi)	Kentiopsis_piersoniorum)	(Prestoea_acuminata	(Oenocarpus_bataua	Oenocarpus_minor)))	((((Calamus_caryotoides	Pseudophoenix_vinifera)	Geonoma_undata)	((Manicaria_saccifera	Pelagodoxa_henryana)	Orania_palindan))	((Reinhardtia_simplex	(Reinhardtia_paiewonskiana	Reinhardtia_latisecta))	((Sclerosperma_profizianum	((Leopoldinia_pulchra	Iriartea_deltoidea)	Podococcus_barteri))	((Phoenix_dactylifera	Sabal_domingensis)	Serenoa_repens))))))	Chamaedorea_seifrizii))	Kingia_australis);
((Podococcus_barteri	(((((Phoenix_dactylifera	Sabal_domingensis)	Serenoa_repens)	((((Roystonea_regia	(Attalea_speciosa	(Bactris_major	((Elaeis_oleifera	Elaeis_guineensis)	Chamaedorea_seifrizii))))	((((((Heterospathe_cagayanensis	Dictyosperma_album)	(Veitchia_spiralis	Hydriastele_microspadix))	Dypsis_decaryi)	Burretiokentia_grandiflora)	Kentiopsis_piersoniorum)	(Prestoea_acuminata	(Oenocarpus_bataua	Oenocarpus_minor))))	(((Calamus_caryotoides	Pseudophoenix_vinifera)	Geonoma_undata)	((Manicaria_saccifera	Pelagodoxa_henryana)	Orania_palindan)))	(Reinhardtia_simplex	(Reinhardtia_paiewonskiana	Reinhardtia_latisecta))))	Sclerosperma_profizianum)	(Leopoldinia_pulchra	Iriartea_deltoidea)))	Kingia_australis);
((Iriartea_deltoidea	((Podococcus_barteri	Sclerosperma_profizianum)	((Reinhardtia_simplex	(Reinhardtia_paiewonskiana	Reinhardtia_latisecta))	(((Phoenix_dactylifera	Sabal_domingensis)	Serenoa_repens)	(((((Hydriastele_microspadix	(Kentiopsis_piersoniorum	Heterospathe_cagayanensis))	(Dictyosperma_album	(Burretiokentia_grandiflora	Dypsis_decaryi)))	Veitchia_spiralis)	(Prestoea_acuminata	(Oenocarpus_bataua	Oenocarpus_minor)))	((Geonoma_undata	(Pelagodoxa_henryana	(Orania_palindan	(Leopoldinia_pulchra	Manicaria_saccifera))))	((Chamaedorea_seifrizii	Roystonea_regia)	((Calamus_caryotoides	Pseudophoenix_vinifera)	(Bactris_major	(Attalea_speciosa	(Elaeis_oleifera	Elaeis_guineensis)))))))))))	Kingia_australis);
((Calamus_caryotoides	(Pseudophoenix_vinifera	(Serenoa_repens	((Sabal_domingensis	Phoenix_dactylifera)	((Sclerosperma_profizianum	(Iriartea_deltoidea	Podococcus_barteri))	(((Orania_palindan	(Pelagodoxa_henryana	(Leopoldinia_pulchra	Manicaria_saccifera)))	Geonoma_undata)	(((Reinhardtia_simplex	(Reinhardtia_latisecta	Reinhardtia_paiewonskiana))	(((Oenocarpus_bataua	Oenocarpus_minor)	Prestoea_acuminata)	(Dictyosperma_album	((Dypsis_decaryi	(Hydriastele_microspadix	((Burretiokentia_grandiflora	Kentiopsis_piersoniorum)	Heterospathe_cagayanensis)))	Veitchia_spiralis))))	((Attalea_speciosa	((Elaeis_guineensis	Elaeis_oleifera)	Bactris_major))	(Chamaedorea_seifrizii	Roystonea_regia)))))))))	Kingia_australis);
((Calamus_caryotoides	(Pseudophoenix_vinifera	((Chamaedorea_seifrizii	Roystonea_regia)	(((((Orania_palindan	Manicaria_saccifera)	Geonoma_undata)	Pelagodoxa_henryana)	(Serenoa_repens	((Sabal_domingensis	Phoenix_dactylifera)	((((((Burretiokentia_grandiflora	(Dypsis_decaryi	Kentiopsis_piersoniorum))	Veitchia_spiralis)	((Oenocarpus_bataua	Oenocarpus_minor)	Prestoea_acuminata))	(Heterospathe_cagayanensis	Dictyosperma_album))	Hydriastele_microspadix)	((Sclerosperma_profizianum	((Leopoldinia_pulchra	Iriartea_deltoidea)	Podococcus_barteri))	((Reinhardtia_simplex	Reinhardtia_latisecta)	Reinhardtia_paiewonskiana))))))	((Elaeis_guineensis	Elaeis_oleifera)	(Bactris_major	Attalea_speciosa))))))	Kingia_australis);
((Pseudophoenix_vinifera	(((((Roystonea_regia	((((Manicaria_saccifera	Orania_palindan)	Pelagodoxa_henryana)	Geonoma_undata)	((((Oenocarpus_bataua	Oenocarpus_minor)	Prestoea_acuminata)	((((Dypsis_decaryi	Burretiokentia_grandiflora)	Hydriastele_microspadix)	(Veitchia_spiralis	Kentiopsis_piersoniorum))	(Heterospathe_cagayanensis	Dictyosperma_album)))	(((Sabal_domingensis	Phoenix_dactylifera)	(Sclerosperma_profizianum	((Leopoldinia_pulchra	Iriartea_deltoidea)	Podococcus_barteri)))	(Reinhardtia_simplex	(Reinhardtia_latisecta	Reinhardtia_paiewonskiana))))))	(Elaeis_guineensis	Elaeis_oleifera))	(Chamaedorea_seifrizii	(Bactris_major	Attalea_speciosa)))	Serenoa_repens)	Calamus_caryotoides))	Kingia_australis);
((Iriartea_deltoidea	(Podococcus_barteri	((((Reinhardtia_simplex	(Reinhardtia_latisecta	Reinhardtia_paiewonskiana))	(((Pseudophoenix_vinifera	((((Leopoldinia_pulchra	Manicaria_saccifera)	Orania_palindan)	Pelagodoxa_henryana)	Geonoma_undata))	((((Elaeis_guineensis	Elaeis_oleifera)	(Bactris_major	(Calamus_caryotoides	Attalea_speciosa)))	Roystonea_regia)	(((Oenocarpus_bataua	Oenocarpus_minor)	Prestoea_acuminata)	(((((Hydriastele_microspadix	(Kentiopsis_piersoniorum	Heterospathe_cagayanensis))	Burretiokentia_grandiflora)	Dypsis_decaryi)	Dictyosperma_album)	Veitchia_spiralis))))	Chamaedorea_seifrizii))	(Serenoa_repens	(Sabal_domingensis	Phoenix_dactylifera)))	Sclerosperma_profizianum)))	Kingia_australis);
((Iriartea_deltoidea	(Podococcus_barteri	(((Reinhardtia_simplex	(Reinhardtia_latisecta	(Leopoldinia_pulchra	Reinhardtia_paiewonskiana)))	((Sabal_domingensis	Phoenix_dactylifera)	((((Oenocarpus_bataua	Oenocarpus_minor)	((Pseudophoenix_vinifera	Calamus_caryotoides)	Prestoea_acuminata))	(((Serenoa_repens	((Hydriastele_microspadix	((Burretiokentia_grandiflora	Kentiopsis_piersoniorum)	Heterospathe_cagayanensis))	Dypsis_decaryi))	Dictyosperma_album)	Veitchia_spiralis))	((((Geonoma_undata	Manicaria_saccifera)	Orania_palindan)	Pelagodoxa_henryana)	((Bactris_major	(Attalea_speciosa	(Elaeis_guineensis	Elaeis_oleifera)))	(Chamaedorea_seifrizii	Roystonea_regia))))))	Sclerosperma_profizianum)))	Kingia_australis);
((Iriartea_deltoidea	(Podococcus_barteri	(((Reinhardtia_simplex	(Reinhardtia_latisecta	Reinhardtia_paiewonskiana))	((((Oenocarpus_bataua	Oenocarpus_minor)	Prestoea_acuminata)	((((Chamaedorea_seifrizii	Hydriastele_microspadix)	((Burretiokentia_grandiflora	Kentiopsis_piersoniorum)	((Pseudophoenix_vinifera	Calamus_caryotoides)	Heterospathe_cagayanensis)))	(Dypsis_decaryi	Dictyosperma_album))	Veitchia_spiralis))	((((Geonoma_undata	(Orania_palindan	(Leopoldinia_pulchra	Manicaria_saccifera)))	Pelagodoxa_henryana)	(((Elaeis_guineensis	Elaeis_oleifera)	(Bactris_major	Attalea_speciosa))	Roystonea_regia))	(Serenoa_repens	(Sabal_domingensis	Phoenix_dactylifera)))))	Sclerosperma_profizianum)))	Kingia_australis);
((Podococcus_barteri	(((((((Attalea_speciosa	(Bactris_major	(Chamaedorea_seifrizii	(Elaeis_guineensis	Elaeis_oleifera))))	Roystonea_regia)	((Pseudophoenix_vinifera	Calamus_caryotoides)	(((Oenocarpus_bataua	Oenocarpus_minor)	Prestoea_acuminata)	((((Hydriastele_microspadix	(Heterospathe_cagayanensis	(Burretiokentia_grandiflora	Kentiopsis_piersoniorum)))	Veitchia_spiralis)	Dictyosperma_album)	Dypsis_decaryi))))	(Reinhardtia_simplex	(Reinhardtia_latisecta	Reinhardtia_paiewonskiana)))	(Geonoma_undata	Pelagodoxa_henryana))	(((Orania_palindan	(Leopoldinia_pulchra	Manicaria_saccifera))	Iriartea_deltoidea)	(Sabal_domingensis	(Phoenix_dactylifera	Serenoa_repens))))	Sclerosperma_profizianum))	Kingia_australis);
((Calamus_caryotoides	((Iriartea_deltoidea	(Orania_palindan	(((Sabal_domingensis	(Phoenix_dactylifera	Serenoa_repens))	((Sclerosperma_profizianum	Podococcus_barteri)	(((Reinhardtia_simplex	(Reinhardtia_latisecta	Reinhardtia_paiewonskiana))	((((Bactris_major	Attalea_speciosa)	(Elaeis_guineensis	Elaeis_oleifera))	(Chamaedorea_seifrizii	Roystonea_regia))	(Geonoma_undata	(((Oenocarpus_bataua	Oenocarpus_minor)	Prestoea_acuminata)	(((Hydriastele_microspadix	(Heterospathe_cagayanensis	(Burretiokentia_grandiflora	Kentiopsis_piersoniorum)))	(Veitchia_spiralis	Dictyosperma_album))	Dypsis_decaryi)))))	Pelagodoxa_henryana)))	(Leopoldinia_pulchra	Manicaria_saccifera))))	Pseudophoenix_vinifera))	Kingia_australis);
((Bactris_major	(Attalea_speciosa	((Elaeis_guineensis	Elaeis_oleifera)	((Chamaedorea_seifrizii	Roystonea_regia)	(((((Oenocarpus_bataua	Oenocarpus_minor)	Prestoea_acuminata)	((Heterospathe_cagayanensis	Kentiopsis_piersoniorum)	((Dypsis_decaryi	Dictyosperma_album)	((Hydriastele_microspadix	Burretiokentia_grandiflora)	Veitchia_spiralis))))	((Reinhardtia_simplex	(Reinhardtia_latisecta	Reinhardtia_paiewonskiana))	((Geonoma_undata	(((Leopoldinia_pulchra	Manicaria_saccifera)	Orania_palindan)	Pelagodoxa_henryana))	((Serenoa_repens	(Sabal_domingensis	Phoenix_dactylifera))	(Pseudophoenix_vinifera	Calamus_caryotoides)))))	(Sclerosperma_profizianum	(Iriartea_deltoidea	Podococcus_barteri)))))))	Kingia_australis);
((Calamus_caryotoides	((((((Geonoma_undata	(((Leopoldinia_pulchra	Manicaria_saccifera)	Orania_palindan)	Pelagodoxa_henryana))	(((((Oenocarpus_bataua	Oenocarpus_minor)	Prestoea_acuminata)	(Kentiopsis_piersoniorum	((Dypsis_decaryi	((Veitchia_spiralis	Hydriastele_microspadix)	(Dictyosperma_album	Heterospathe_cagayanensis)))	Burretiokentia_grandiflora)))	(Reinhardtia_simplex	(Reinhardtia_latisecta	Reinhardtia_paiewonskiana)))	((Sclerosperma_profizianum	(Iriartea_deltoidea	Podococcus_barteri))	(Serenoa_repens	(Sabal_domingensis	Phoenix_dactylifera)))))	((Attalea_speciosa	(Elaeis_guineensis	Elaeis_oleifera))	Bactris_major))	Roystonea_regia)	Chamaedorea_seifrizii)	Pseudophoenix_vinifera))	Kingia_australis);
((Calamus_caryotoides	(Pseudophoenix_vinifera	((Serenoa_repens	(Sabal_domingensis	Phoenix_dactylifera))	((Iriartea_deltoidea	Leopoldinia_pulchra)	((Sclerosperma_profizianum	Podococcus_barteri)	(((((((Elaeis_oleifera	Elaeis_guineensis)	Attalea_speciosa)	Bactris_major)	(Chamaedorea_seifrizii	Roystonea_regia))	((((((Dictyosperma_album	Heterospathe_cagayanensis)	(Hydriastele_microspadix	Veitchia_spiralis))	Burretiokentia_grandiflora)	Dypsis_decaryi)	Kentiopsis_piersoniorum)	(Prestoea_acuminata	(Oenocarpus_minor	Oenocarpus_bataua))))	(Geonoma_undata	(Pelagodoxa_henryana	(Manicaria_saccifera	Orania_palindan))))	(Reinhardtia_simplex	(Reinhardtia_paiewonskiana	Reinhardtia_latisecta))))))))	Kingia_australis);
((Calamus_caryotoides	(Pseudophoenix_vinifera	(Roystonea_regia	((((((Veitchia_spiralis	(Burretiokentia_grandiflora	(Dypsis_decaryi	Dictyosperma_album)))	(Hydriastele_microspadix	(Heterospathe_cagayanensis	Kentiopsis_piersoniorum)))	(Prestoea_acuminata	(Oenocarpus_minor	Oenocarpus_bataua)))	((Geonoma_undata	(Pelagodoxa_henryana	(Manicaria_saccifera	Orania_palindan)))	((Reinhardtia_simplex	(Reinhardtia_paiewonskiana	Reinhardtia_latisecta))	(((Serenoa_repens	(Sabal_domingensis	Phoenix_dactylifera))	(Iriartea_deltoidea	Leopoldinia_pulchra))	(Sclerosperma_profizianum	Podococcus_barteri)))))	(Attalea_speciosa	(Bactris_major	(Elaeis_oleifera	Elaeis_guineensis))))	Chamaedorea_seifrizii))))	Kingia_australis);
((Calamus_caryotoides	(Pseudophoenix_vinifera	((Roystonea_regia	((((Reinhardtia_simplex	(Reinhardtia_paiewonskiana	Reinhardtia_latisecta))	(((Veitchia_spiralis	(Dypsis_decaryi	Dictyosperma_album))	(Hydriastele_microspadix	(Heterospathe_cagayanensis	(Burretiokentia_grandiflora	Kentiopsis_piersoniorum))))	(Prestoea_acuminata	(Oenocarpus_minor	Oenocarpus_bataua))))	((Geonoma_undata	(Orania_palindan	(Pelagodoxa_henryana	(Leopoldinia_pulchra	Manicaria_saccifera))))	((Serenoa_repens	(Sabal_domingensis	Phoenix_dactylifera))	(Sclerosperma_profizianum	(Iriartea_deltoidea	Podococcus_barteri)))))	((Attalea_speciosa	(Elaeis_oleifera	Elaeis_guineensis))	Bactris_major)))	Chamaedorea_seifrizii)))	Kingia_australis);
((Calamus_caryotoides	(Pseudophoenix_vinifera	((Phoenix_dactylifera	Serenoa_repens)	(((Sclerosperma_profizianum	(Iriartea_deltoidea	Podococcus_barteri))	((Reinhardtia_simplex	(Reinhardtia_paiewonskiana	Reinhardtia_latisecta))	(((((Attalea_speciosa	(Elaeis_oleifera	Elaeis_guineensis))	Bactris_major)	(Chamaedorea_seifrizii	Roystonea_regia))	((((((Hydriastele_microspadix	Heterospathe_cagayanensis)	Veitchia_spiralis)	(Dypsis_decaryi	Dictyosperma_album))	Burretiokentia_grandiflora)	Kentiopsis_piersoniorum)	(Prestoea_acuminata	(Oenocarpus_minor	Oenocarpus_bataua))))	((Geonoma_undata	(Orania_palindan	(Leopoldinia_pulchra	Manicaria_saccifera)))	Pelagodoxa_henryana))))	Sabal_domingensis))))	Kingia_australis);
(((Serenoa_repens	((Phoenix_dactylifera	Sabal_domingensis)	((((((Orania_palindan	Manicaria_saccifera)	Leopoldinia_pulchra)	Pelagodoxa_henryana)	(((Attalea_speciosa	(Elaeis_oleifera	Elaeis_guineensis))	Bactris_major)	(Chamaedorea_seifrizii	Roystonea_regia)))	(Geonoma_undata	(((Veitchia_spiralis	(Dypsis_decaryi	((Hydriastele_microspadix	(Kentiopsis_piersoniorum	Heterospathe_cagayanensis))	Burretiokentia_grandiflora)))	Dictyosperma_album)	(Prestoea_acuminata	(Oenocarpus_minor	Oenocarpus_bataua)))))	((Sclerosperma_profizianum	(Iriartea_deltoidea	Podococcus_barteri))	(Reinhardtia_simplex	(Reinhardtia_paiewonskiana	Reinhardtia_latisecta))))))	(Calamus_caryotoides	Pseudophoenix_vinifera))	Kingia_australis);
((Pseudophoenix_vinifera	((Roystonea_regia	(Chamaedorea_seifrizii	(((((Veitchia_spiralis	((Burretiokentia_grandiflora	(Hydriastele_microspadix	(Kentiopsis_piersoniorum	Heterospathe_cagayanensis)))	(Dypsis_decaryi	Dictyosperma_album)))	(Prestoea_acuminata	(Oenocarpus_minor	Oenocarpus_bataua)))	((((Serenoa_repens	(Sabal_domingensis	Phoenix_dactylifera))	(Sclerosperma_profizianum	((Leopoldinia_pulchra	Iriartea_deltoidea)	Podococcus_barteri)))	(Reinhardtia_simplex	(Reinhardtia_paiewonskiana	Reinhardtia_latisecta)))	(Geonoma_undata	((Orania_palindan	Manicaria_saccifera)	Pelagodoxa_henryana))))	(Elaeis_oleifera	Elaeis_guineensis))	(Bactris_major	Attalea_speciosa))))	Calamus_caryotoides))	Kingia_australis);
((Pseudophoenix_vinifera	((Serenoa_repens	((Sabal_domingensis	Phoenix_dactylifera)	(((Sclerosperma_profizianum	Podococcus_barteri)	(((Reinhardtia_simplex	(Reinhardtia_paiewonskiana	Reinhardtia_latisecta))	(((Veitchia_spiralis	(((Hydriastele_microspadix	(Kentiopsis_piersoniorum	Heterospathe_cagayanensis))	Burretiokentia_grandiflora)	Dypsis_decaryi))	Dictyosperma_album)	(Prestoea_acuminata	(Oenocarpus_minor	Oenocarpus_bataua))))	((((Elaeis_oleifera	Elaeis_guineensis)	(Bactris_major	Attalea_speciosa))	(Roystonea_regia	Chamaedorea_seifrizii))	(Pelagodoxa_henryana	(Geonoma_undata	(Orania_palindan	Manicaria_saccifera))))))	(Leopoldinia_pulchra	Iriartea_deltoidea))))	Calamus_caryotoides))	Kingia_australis);
((Calamus_caryotoides	(Pseudophoenix_vinifera	(Serenoa_repens	(Phoenix_dactylifera	((((Sclerosperma_profizianum	Podococcus_barteri)	((Reinhardtia_simplex	(Reinhardtia_paiewonskiana	Reinhardtia_latisecta))	(((Veitchia_spiralis	((Hydriastele_microspadix	(Kentiopsis_piersoniorum	(Burretiokentia_grandiflora	Heterospathe_cagayanensis)))	(Dypsis_decaryi	Dictyosperma_album)))	(Prestoea_acuminata	(Oenocarpus_minor	Oenocarpus_bataua)))	(((Roystonea_regia	Chamaedorea_seifrizii)	(Attalea_speciosa	((Elaeis_oleifera	Elaeis_guineensis)	Bactris_major)))	(Geonoma_undata	((Orania_palindan	Manicaria_saccifera)	Pelagodoxa_henryana))))))	(Leopoldinia_pulchra	Iriartea_deltoidea))	Sabal_domingensis)))))	Kingia_australis);
((Podococcus_barteri	(((((Sabal_domingensis	Phoenix_dactylifera)	Serenoa_repens)	(((((Veitchia_spiralis	((Hydriastele_microspadix	(Kentiopsis_piersoniorum	Heterospathe_cagayanensis))	(Burretiokentia_grandiflora	Dypsis_decaryi)))	Dictyosperma_album)	(Prestoea_acuminata	(Oenocarpus_minor	Oenocarpus_bataua)))	(Reinhardtia_simplex	(Reinhardtia_paiewonskiana	Reinhardtia_latisecta)))	((Calamus_caryotoides	Pseudophoenix_vinifera)	((Roystonea_regia	((Chamaedorea_seifrizii	(Bactris_major	Attalea_speciosa))	(Elaeis_oleifera	Elaeis_guineensis)))	(Geonoma_undata	((Orania_palindan	Manicaria_saccifera)	Pelagodoxa_henryana))))))	(Leopoldinia_pulchra	Iriartea_deltoidea))	Sclerosperma_profizianum))	Kingia_australis);
((Iriartea_deltoidea	((Podococcus_barteri	(Sclerosperma_profizianum	(((Sabal_domingensis	Phoenix_dactylifera)	Serenoa_repens)	((((Chamaedorea_seifrizii	Roystonea_regia)	((Bactris_major	Attalea_speciosa)	(Elaeis_oleifera	Elaeis_guineensis)))	((((Calamus_caryotoides	Pseudophoenix_vinifera)	Geonoma_undata)	Pelagodoxa_henryana)	(Manicaria_saccifera	(((Veitchia_spiralis	((Hydriastele_microspadix	(Kentiopsis_piersoniorum	Heterospathe_cagayanensis))	Burretiokentia_grandiflora))	(Dypsis_decaryi	Dictyosperma_album))	(Prestoea_acuminata	(Oenocarpus_minor	Oenocarpus_bataua))))))	(Orania_palindan	(Reinhardtia_simplex	(Reinhardtia_paiewonskiana	Reinhardtia_latisecta)))))))	Leopoldinia_pulchra))	Kingia_australis);
((Calamus_caryotoides	((((((((Geonoma_undata	Manicaria_saccifera)	Orania_palindan)	Pelagodoxa_henryana)	((((Sclerosperma_profizianum	(Podococcus_barteri	(Leopoldinia_pulchra	Iriartea_deltoidea)))	(Serenoa_repens	(Sabal_domingensis	Phoenix_dactylifera)))	((Reinhardtia_latisecta	Reinhardtia_paiewonskiana)	Reinhardtia_simplex))	((Burretiokentia_grandiflora	(Prestoea_acuminata	(Oenocarpus_minor	Oenocarpus_bataua)))	((Hydriastele_microspadix	(Veitchia_spiralis	(Kentiopsis_piersoniorum	Heterospathe_cagayanensis)))	(Dypsis_decaryi	Dictyosperma_album)))))	(Bactris_major	(Attalea_speciosa	(Elaeis_oleifera	Elaeis_guineensis))))	Chamaedorea_seifrizii)	Roystonea_regia)	Pseudophoenix_vinifera))	Kingia_australis);
((Calamus_caryotoides	((Iriartea_deltoidea	((Sclerosperma_profizianum	Podococcus_barteri)	((Serenoa_repens	(Sabal_domingensis	Phoenix_dactylifera))	((((((Elaeis_oleifera	Elaeis_guineensis)	(Bactris_major	Attalea_speciosa))	(Chamaedorea_seifrizii	Roystonea_regia))	((((Prestoea_acuminata	(Oenocarpus_minor	Oenocarpus_bataua))	(Hydriastele_microspadix	(Veitchia_spiralis	(Dypsis_decaryi	(Dictyosperma_album	Heterospathe_cagayanensis)))))	Kentiopsis_piersoniorum)	Burretiokentia_grandiflora))	((((Leopoldinia_pulchra	Manicaria_saccifera)	Orania_palindan)	Pelagodoxa_henryana)	Geonoma_undata))	((Reinhardtia_latisecta	Reinhardtia_paiewonskiana)	Reinhardtia_simplex)))))	Pseudophoenix_vinifera))	Kingia_australis);
((Pseudophoenix_vinifera	(Calamus_caryotoides	((Chamaedorea_seifrizii	Roystonea_regia)	(((((Reinhardtia_latisecta	Reinhardtia_paiewonskiana)	Reinhardtia_simplex)	((Prestoea_acuminata	((Burretiokentia_grandiflora	Oenocarpus_bataua)	Oenocarpus_minor))	(((Dypsis_decaryi	(Heterospathe_cagayanensis	Hydriastele_microspadix))	(Veitchia_spiralis	Dictyosperma_album))	Kentiopsis_piersoniorum)))	(((Sclerosperma_profizianum	Podococcus_barteri)	(Iriartea_deltoidea	(Sabal_domingensis	(Phoenix_dactylifera	Serenoa_repens))))	(((Leopoldinia_pulchra	Manicaria_saccifera)	Pelagodoxa_henryana)	(Orania_palindan	Geonoma_undata))))	(Attalea_speciosa	((Elaeis_oleifera	Elaeis_guineensis)	Bactris_major))))))	Kingia_australis);
((Calamus_caryotoides	((Roystonea_regia	((((Geonoma_undata	(((Orania_palindan	Manicaria_saccifera)	Leopoldinia_pulchra)	Pelagodoxa_henryana))	((((Sclerosperma_profizianum	(Iriartea_deltoidea	Podococcus_barteri))	((Reinhardtia_latisecta	Reinhardtia_paiewonskiana)	Reinhardtia_simplex))	((Prestoea_acuminata	(Oenocarpus_bataua	Oenocarpus_minor))	((Dypsis_decaryi	Dictyosperma_album)	((((Kentiopsis_piersoniorum	Heterospathe_cagayanensis)	Hydriastele_microspadix)	Burretiokentia_grandiflora)	Veitchia_spiralis))))	(Serenoa_repens	(Sabal_domingensis	Phoenix_dactylifera))))	((Elaeis_oleifera	Elaeis_guineensis)	(Bactris_major	Attalea_speciosa)))	Chamaedorea_seifrizii))	Pseudophoenix_vinifera))	Kingia_australis);
((Calamus_caryotoides	((Reinhardtia_latisecta	(Reinhardtia_paiewonskiana	(Reinhardtia_simplex	(((Sclerosperma_profizianum	((Leopoldinia_pulchra	Iriartea_deltoidea)	Podococcus_barteri))	(Serenoa_repens	(Sabal_domingensis	Phoenix_dactylifera)))	((((Prestoea_acuminata	(Oenocarpus_bataua	Oenocarpus_minor))	(Veitchia_spiralis	((Dypsis_decaryi	Dictyosperma_album)	(((Burretiokentia_grandiflora	Kentiopsis_piersoniorum)	Heterospathe_cagayanensis)	Hydriastele_microspadix))))	(((Elaeis_oleifera	Elaeis_guineensis)	(Bactris_major	Attalea_speciosa))	(Chamaedorea_seifrizii	Roystonea_regia)))	(Geonoma_undata	((Orania_palindan	Manicaria_saccifera)	Pelagodoxa_henryana)))))))	Pseudophoenix_vinifera))	Kingia_australis);
((Calamus_caryotoides	(((Chamaedorea_seifrizii	Roystonea_regia)	((((((Reinhardtia_latisecta	Reinhardtia_paiewonskiana)	Reinhardtia_simplex)	(Sclerosperma_profizianum	((Leopoldinia_pulchra	Iriartea_deltoidea)	Podococcus_barteri)))	((Serenoa_repens	(Sabal_domingensis	Phoenix_dactylifera))	((Prestoea_acuminata	(Oenocarpus_bataua	Oenocarpus_minor))	((Dypsis_decaryi	Dictyosperma_album)	((Kentiopsis_piersoniorum	Heterospathe_cagayanensis)	(Veitchia_spiralis	(Burretiokentia_grandiflora	Hydriastele_microspadix)))))))	(Geonoma_undata	((Orania_palindan	Manicaria_saccifera)	Pelagodoxa_henryana)))	((Elaeis_oleifera	Elaeis_guineensis)	(Bactris_major	Attalea_speciosa))))	Pseudophoenix_vinifera))	Kingia_australis);
((Calamus_caryotoides	((Serenoa_repens	((Sabal_domingensis	Phoenix_dactylifera)	(((Geonoma_undata	((Orania_palindan	(Leopoldinia_pulchra	Manicaria_saccifera))	Pelagodoxa_henryana))	(((Reinhardtia_latisecta	Reinhardtia_paiewonskiana)	Reinhardtia_simplex)	(((Bactris_major	(Attalea_speciosa	(Elaeis_oleifera	Elaeis_guineensis)))	(Chamaedorea_seifrizii	Roystonea_regia))	((Prestoea_acuminata	(Oenocarpus_bataua	Oenocarpus_minor))	(((Dypsis_decaryi	Dictyosperma_album)	(Veitchia_spiralis	((Burretiokentia_grandiflora	Heterospathe_cagayanensis)	Hydriastele_microspadix)))	Kentiopsis_piersoniorum)))))	(Sclerosperma_profizianum	(Iriartea_deltoidea	Podococcus_barteri)))))	Pseudophoenix_vinifera))	Kingia_australis);
(((Serenoa_repens	((Sabal_domingensis	Phoenix_dactylifera)	(((Geonoma_undata	((Orania_palindan	(Leopoldinia_pulchra	Manicaria_saccifera))	Pelagodoxa_henryana))	(((Reinhardtia_latisecta	Reinhardtia_paiewonskiana)	Reinhardtia_simplex)	(((Bactris_major	(Attalea_speciosa	(Elaeis_oleifera	Elaeis_guineensis)))	(Chamaedorea_seifrizii	Roystonea_regia))	((Prestoea_acuminata	(Oenocarpus_bataua	Oenocarpus_minor))	(((Dictyosperma_album	((Kentiopsis_piersoniorum	Heterospathe_cagayanensis)	Hydriastele_microspadix))	(Burretiokentia_grandiflora	Veitchia_spiralis))	Dypsis_decaryi)))))	(Sclerosperma_profizianum	(Iriartea_deltoidea	Podococcus_barteri)))))	(Pseudophoenix_vinifera	Calamus_caryotoides))	Kingia_australis);
((Iriartea_deltoidea	(((Sclerosperma_profizianum	Podococcus_barteri)	((Sabal_domingensis	(Serenoa_repens	Phoenix_dactylifera))	((((Prestoea_acuminata	(Oenocarpus_bataua	Oenocarpus_minor))	((Dypsis_decaryi	Dictyosperma_album)	(((Kentiopsis_piersoniorum	(Burretiokentia_grandiflora	Heterospathe_cagayanensis))	Hydriastele_microspadix)	Veitchia_spiralis)))	(((Bactris_major	(Attalea_speciosa	(Elaeis_oleifera	Elaeis_guineensis)))	(Chamaedorea_seifrizii	Roystonea_regia))	(Geonoma_undata	((Orania_palindan	(Leopoldinia_pulchra	Manicaria_saccifera))	Pelagodoxa_henryana))))	((Reinhardtia_simplex	Reinhardtia_latisecta)	Reinhardtia_paiewonskiana))))	(Pseudophoenix_vinifera	Calamus_caryotoides)))	Kingia_australis);
((((Chamaedorea_seifrizii	Roystonea_regia)	(((Geonoma_undata	(((Leopoldinia_pulchra	Orania_palindan)	Manicaria_saccifera)	Pelagodoxa_henryana))	(((Reinhardtia_simplex	(Reinhardtia_latisecta	Reinhardtia_paiewonskiana))	((Sclerosperma_profizianum	(Iriartea_deltoidea	Podococcus_barteri))	(Sabal_domingensis	(Serenoa_repens	Phoenix_dactylifera))))	((Prestoea_acuminata	(Oenocarpus_bataua	Oenocarpus_minor))	(Dypsis_decaryi	(((Heterospathe_cagayanensis	Dictyosperma_album)	(Burretiokentia_grandiflora	Hydriastele_microspadix))	(Kentiopsis_piersoniorum	Veitchia_spiralis))))))	((Elaeis_oleifera	Elaeis_guineensis)	(Bactris_major	Attalea_speciosa))))	(Pseudophoenix_vinifera	Calamus_caryotoides))	Kingia_australis);
((Podococcus_barteri	(Sclerosperma_profizianum	((((Pelagodoxa_henryana	Geonoma_undata)	((((((Elaeis_oleifera	Elaeis_guineensis)	(Chamaedorea_seifrizii	(Bactris_major	Attalea_speciosa)))	Roystonea_regia)	(((Veitchia_spiralis	((Kentiopsis_piersoniorum	Heterospathe_cagayanensis)	Hydriastele_microspadix))	(Burretiokentia_grandiflora	(Dypsis_decaryi	Dictyosperma_album)))	(Prestoea_acuminata	(Oenocarpus_bataua	Oenocarpus_minor))))	(Reinhardtia_simplex	(Reinhardtia_latisecta	Reinhardtia_paiewonskiana)))	(Pseudophoenix_vinifera	Calamus_caryotoides)))	((Serenoa_repens	Phoenix_dactylifera)	Sabal_domingensis))	((Iriartea_deltoidea	Orania_palindan)	(Leopoldinia_pulchra	Manicaria_saccifera)))))	Kingia_australis);
(((Pseudophoenix_vinifera	Calamus_caryotoides)	(((((Elaeis_oleifera	Elaeis_guineensis)	((Chamaedorea_seifrizii	Bactris_major)	Attalea_speciosa))	((Manicaria_saccifera	((Geonoma_undata	(((Veitchia_spiralis	(Kentiopsis_piersoniorum	Heterospathe_cagayanensis))	(Hydriastele_microspadix	(Burretiokentia_grandiflora	(Dypsis_decaryi	Dictyosperma_album))))	(Prestoea_acuminata	(Oenocarpus_bataua	Oenocarpus_minor))))	(((Phoenix_dactylifera	Sabal_domingensis)	(((Leopoldinia_pulchra	Iriartea_deltoidea)	Orania_palindan)	(Podococcus_barteri	Sclerosperma_profizianum)))	(Reinhardtia_simplex	(Reinhardtia_latisecta	Reinhardtia_paiewonskiana)))))	Pelagodoxa_henryana))	Roystonea_regia)	Serenoa_repens))	Kingia_australis);
(((Pseudophoenix_vinifera	Calamus_caryotoides)	(Iriartea_deltoidea	(((Serenoa_repens	(Phoenix_dactylifera	Sabal_domingensis))	(((Geonoma_undata	((Orania_palindan	Manicaria_saccifera)	Pelagodoxa_henryana))	(((Podococcus_barteri	Sclerosperma_profizianum)	(Chamaedorea_seifrizii	Roystonea_regia))	((Bactris_major	(Elaeis_oleifera	Elaeis_guineensis))	Attalea_speciosa)))	((((Veitchia_spiralis	(Dypsis_decaryi	((Burretiokentia_grandiflora	Hydriastele_microspadix)	(Kentiopsis_piersoniorum	Heterospathe_cagayanensis))))	Dictyosperma_album)	(Prestoea_acuminata	(Oenocarpus_bataua	Oenocarpus_minor)))	(Reinhardtia_simplex	(Reinhardtia_latisecta	Reinhardtia_paiewonskiana)))))	Leopoldinia_pulchra)))	Kingia_australis);
(((Pseudophoenix_vinifera	Calamus_caryotoides)	(Iriartea_deltoidea	((Podococcus_barteri	(Sclerosperma_profizianum	((Reinhardtia_simplex	(Reinhardtia_latisecta	Reinhardtia_paiewonskiana))	(((Geonoma_undata	((Orania_palindan	Manicaria_saccifera)	Pelagodoxa_henryana))	((Veitchia_spiralis	(((Dypsis_decaryi	Dictyosperma_album)	(Prestoea_acuminata	(Oenocarpus_bataua	Oenocarpus_minor)))	(Burretiokentia_grandiflora	(Hydriastele_microspadix	(Kentiopsis_piersoniorum	Heterospathe_cagayanensis)))))	((Chamaedorea_seifrizii	Roystonea_regia)	((Elaeis_oleifera	Elaeis_guineensis)	(Attalea_speciosa	Bactris_major)))))	(Sabal_domingensis	(Serenoa_repens	Phoenix_dactylifera))))))	Leopoldinia_pulchra)))	Kingia_australis);
((Roystonea_regia	((((Elaeis_oleifera	Elaeis_guineensis)	(Attalea_speciosa	Bactris_major))	(((((Iriartea_deltoidea	Podococcus_barteri)	Sclerosperma_profizianum)	(Serenoa_repens	(Phoenix_dactylifera	Sabal_domingensis)))	((Orania_palindan	((Pseudophoenix_vinifera	Calamus_caryotoides)	Geonoma_undata))	(Manicaria_saccifera	Pelagodoxa_henryana)))	(((Prestoea_acuminata	(Oenocarpus_bataua	Oenocarpus_minor))	((((Hydriastele_microspadix	Heterospathe_cagayanensis)	Veitchia_spiralis)	(Dypsis_decaryi	Dictyosperma_album))	(Burretiokentia_grandiflora	Kentiopsis_piersoniorum)))	(Reinhardtia_simplex	(Reinhardtia_latisecta	(Reinhardtia_paiewonskiana	Leopoldinia_pulchra))))))	Chamaedorea_seifrizii))	Kingia_australis);
(((Serenoa_repens	(Phoenix_dactylifera	((((Orania_palindan	(Reinhardtia_simplex	(Reinhardtia_latisecta	Reinhardtia_paiewonskiana)))	(((Roystonea_regia	((Elaeis_oleifera	Elaeis_guineensis)	(Attalea_speciosa	Bactris_major)))	(((Leopoldinia_pulchra	Manicaria_saccifera)	Geonoma_undata)	Pelagodoxa_henryana))	((Prestoea_acuminata	(Oenocarpus_bataua	Oenocarpus_minor))	((Dictyosperma_album	((Chamaedorea_seifrizii	Hydriastele_microspadix)	((Burretiokentia_grandiflora	Kentiopsis_piersoniorum)	Heterospathe_cagayanensis)))	(Dypsis_decaryi	Veitchia_spiralis)))))	((Iriartea_deltoidea	Podococcus_barteri)	Sclerosperma_profizianum))	Sabal_domingensis)))	(Pseudophoenix_vinifera	Calamus_caryotoides))	Kingia_australis);
((Calamus_caryotoides	((Roystonea_regia	(((Bactris_major	((Elaeis_oleifera	Elaeis_guineensis)	Attalea_speciosa))	((((((Podococcus_barteri	Sclerosperma_profizianum)	((Leopoldinia_pulchra	Iriartea_deltoidea)	((Reinhardtia_simplex	(Reinhardtia_latisecta	Reinhardtia_paiewonskiana))	Orania_palindan)))	(Sabal_domingensis	Phoenix_dactylifera))	((Manicaria_saccifera	Geonoma_undata)	Pelagodoxa_henryana))	((Prestoea_acuminata	(Oenocarpus_bataua	Oenocarpus_minor))	(Veitchia_spiralis	(Dictyosperma_album	(((Burretiokentia_grandiflora	Hydriastele_microspadix)	(Kentiopsis_piersoniorum	Heterospathe_cagayanensis))	Dypsis_decaryi)))))	Serenoa_repens))	Chamaedorea_seifrizii))	Pseudophoenix_vinifera))	Kingia_australis);
((Iriartea_deltoidea	((Podococcus_barteri	(Sclerosperma_profizianum	((((Reinhardtia_simplex	(Reinhardtia_latisecta	Reinhardtia_paiewonskiana))	((Burretiokentia_grandiflora	((Prestoea_acuminata	(Oenocarpus_bataua	Oenocarpus_minor))	((Dypsis_decaryi	Dictyosperma_album)	(Veitchia_spiralis	(Hydriastele_microspadix	(Kentiopsis_piersoniorum	Heterospathe_cagayanensis))))))	((((Elaeis_oleifera	((Pseudophoenix_vinifera	Calamus_caryotoides)	Elaeis_guineensis))	Attalea_speciosa)	(Chamaedorea_seifrizii	Bactris_major))	Roystonea_regia)))	(Geonoma_undata	(Orania_palindan	(Pelagodoxa_henryana	Manicaria_saccifera))))	(Serenoa_repens	(Sabal_domingensis	Phoenix_dactylifera)))))	Leopoldinia_pulchra))	Kingia_australis);
((Iriartea_deltoidea	(Podococcus_barteri	(Sclerosperma_profizianum	(((Reinhardtia_simplex	(Reinhardtia_latisecta	Reinhardtia_paiewonskiana))	(((Pseudophoenix_vinifera	Calamus_caryotoides)	((Prestoea_acuminata	(Oenocarpus_bataua	Oenocarpus_minor))	(((Burretiokentia_grandiflora	Veitchia_spiralis)	(Hydriastele_microspadix	(Kentiopsis_piersoniorum	Heterospathe_cagayanensis)))	(Dypsis_decaryi	Dictyosperma_album))))	((Geonoma_undata	(Orania_palindan	(Pelagodoxa_henryana	(Leopoldinia_pulchra	Manicaria_saccifera))))	((((Elaeis_oleifera	Elaeis_guineensis)	Attalea_speciosa)	Bactris_major)	(Chamaedorea_seifrizii	Roystonea_regia)))))	(Sabal_domingensis	(Phoenix_dactylifera	Serenoa_repens))))))	Kingia_australis);
((Pelagodoxa_henryana	(((((Elaeis_oleifera	Elaeis_guineensis)	(Attalea_speciosa	Bactris_major))	(Chamaedorea_seifrizii	Roystonea_regia))	(((Leopoldinia_pulchra	Manicaria_saccifera)	(Orania_palindan	(Reinhardtia_simplex	(Reinhardtia_latisecta	Reinhardtia_paiewonskiana))))	(((Iriartea_deltoidea	(Sabal_domingensis	(Phoenix_dactylifera	Serenoa_repens)))	((Pseudophoenix_vinifera	Calamus_caryotoides)	(Podococcus_barteri	Sclerosperma_profizianum)))	((Prestoea_acuminata	(Oenocarpus_bataua	Oenocarpus_minor))	(((Burretiokentia_grandiflora	(Hydriastele_microspadix	(Kentiopsis_piersoniorum	Heterospathe_cagayanensis)))	(Dypsis_decaryi	Dictyosperma_album))	Veitchia_spiralis)))))	Geonoma_undata))	Kingia_australis);
((Roystonea_regia	(((Bactris_major	(Attalea_speciosa	(Elaeis_guineensis	Elaeis_oleifera)))	((((((Sclerosperma_profizianum	Podococcus_barteri)	Iriartea_deltoidea)	(Reinhardtia_simplex	(Reinhardtia_latisecta	Reinhardtia_paiewonskiana)))	(((Oenocarpus_bataua	Oenocarpus_minor)	(Calamus_caryotoides	Prestoea_acuminata))	(((((Hydriastele_microspadix	((Pseudophoenix_vinifera	Heterospathe_cagayanensis)	Dictyosperma_album))	Veitchia_spiralis)	Dypsis_decaryi)	Burretiokentia_grandiflora)	Kentiopsis_piersoniorum)))	(Serenoa_repens	(Sabal_domingensis	Phoenix_dactylifera)))	(((Manicaria_saccifera	(Orania_palindan	Leopoldinia_pulchra))	Geonoma_undata)	Pelagodoxa_henryana)))	Chamaedorea_seifrizii))	Kingia_australis);
((((Bactris_major	(Attalea_speciosa	(Elaeis_guineensis	Elaeis_oleifera)))	((((Reinhardtia_simplex	(Reinhardtia_latisecta	Reinhardtia_paiewonskiana))	(((Oenocarpus_bataua	Oenocarpus_minor)	Prestoea_acuminata)	(((Burretiokentia_grandiflora	(Dypsis_decaryi	Dictyosperma_album))	((Heterospathe_cagayanensis	Hydriastele_microspadix)	Veitchia_spiralis))	Kentiopsis_piersoniorum)))	((Sclerosperma_profizianum	(Iriartea_deltoidea	Podococcus_barteri))	(Sabal_domingensis	(Phoenix_dactylifera	Serenoa_repens))))	((Pelagodoxa_henryana	((Leopoldinia_pulchra	Manicaria_saccifera)	((Pseudophoenix_vinifera	Calamus_caryotoides)	Orania_palindan)))	Geonoma_undata)))	(Chamaedorea_seifrizii	Roystonea_regia))	Kingia_australis);
((Calamus_caryotoides	(((Chamaedorea_seifrizii	Roystonea_regia)	(((Elaeis_guineensis	Elaeis_oleifera)	(((((Sclerosperma_profizianum	((Leopoldinia_pulchra	Iriartea_deltoidea)	Podococcus_barteri))	(Serenoa_repens	(Sabal_domingensis	Phoenix_dactylifera)))	(Orania_palindan	Geonoma_undata))	((Pelagodoxa_henryana	Manicaria_saccifera)	(((Oenocarpus_bataua	Oenocarpus_minor)	Prestoea_acuminata)	((((Dypsis_decaryi	Dictyosperma_album)	Veitchia_spiralis)	((Heterospathe_cagayanensis	Hydriastele_microspadix)	Burretiokentia_grandiflora))	Kentiopsis_piersoniorum))))	(Reinhardtia_simplex	(Reinhardtia_latisecta	Reinhardtia_paiewonskiana))))	(Bactris_major	Attalea_speciosa)))	Pseudophoenix_vinifera))	Kingia_australis);
((Pseudophoenix_vinifera	(Calamus_caryotoides	(Serenoa_repens	((Sabal_domingensis	Phoenix_dactylifera)	(((Geonoma_undata	(Pelagodoxa_henryana	Manicaria_saccifera))	((((Bactris_major	(Elaeis_guineensis	Elaeis_oleifera))	(Chamaedorea_seifrizii	Roystonea_regia))	Attalea_speciosa)	(((Oenocarpus_bataua	Oenocarpus_minor)	Prestoea_acuminata)	((Dypsis_decaryi	Dictyosperma_album)	(Veitchia_spiralis	((Kentiopsis_piersoniorum	(Burretiokentia_grandiflora	Heterospathe_cagayanensis))	Hydriastele_microspadix))))))	((Reinhardtia_simplex	(Reinhardtia_latisecta	Reinhardtia_paiewonskiana))	((Podococcus_barteri	Sclerosperma_profizianum)	(Orania_palindan	(Leopoldinia_pulchra	Iriartea_deltoidea)))))))))	Kingia_australis);
((Calamus_caryotoides	((Iriartea_deltoidea	((((Serenoa_repens	(Sabal_domingensis	Phoenix_dactylifera))	(((((Leopoldinia_pulchra	Manicaria_saccifera)	Orania_palindan)	Geonoma_undata)	Pelagodoxa_henryana)	((((Oenocarpus_bataua	Oenocarpus_minor)	Prestoea_acuminata)	(Dictyosperma_album	(Veitchia_spiralis	(Dypsis_decaryi	(((Burretiokentia_grandiflora	Kentiopsis_piersoniorum)	Heterospathe_cagayanensis)	Hydriastele_microspadix)))))	((Bactris_major	(Attalea_speciosa	(Elaeis_guineensis	Elaeis_oleifera)))	(Chamaedorea_seifrizii	Roystonea_regia)))))	(Reinhardtia_simplex	(Reinhardtia_latisecta	Reinhardtia_paiewonskiana)))	(Podococcus_barteri	Sclerosperma_profizianum)))	Pseudophoenix_vinifera))	Kingia_australis);
((Calamus_caryotoides	(((((Serenoa_repens	(Sabal_domingensis	Phoenix_dactylifera))	(((Reinhardtia_simplex	(Reinhardtia_latisecta	Reinhardtia_paiewonskiana))	(((Pelagodoxa_henryana	Manicaria_saccifera)	Orania_palindan)	Geonoma_undata))	((((Oenocarpus_bataua	Oenocarpus_minor)	Prestoea_acuminata)	(((Dypsis_decaryi	Dictyosperma_album)	Burretiokentia_grandiflora)	((Veitchia_spiralis	(Kentiopsis_piersoniorum	Heterospathe_cagayanensis))	Hydriastele_microspadix)))	(((Elaeis_guineensis	Elaeis_oleifera)	(Bactris_major	Attalea_speciosa))	Roystonea_regia))))	(Podococcus_barteri	(Chamaedorea_seifrizii	Sclerosperma_profizianum)))	Pseudophoenix_vinifera)	(Iriartea_deltoidea	Leopoldinia_pulchra)))	Kingia_australis);
((Roystonea_regia	(((((((((Iriartea_deltoidea	Leopoldinia_pulchra)	Podococcus_barteri)	Sclerosperma_profizianum)	(((Calamus_caryotoides	Pseudophoenix_vinifera)	Serenoa_repens)	(Sabal_domingensis	Phoenix_dactylifera)))	(Reinhardtia_simplex	(Reinhardtia_latisecta	Reinhardtia_paiewonskiana)))	(((Oenocarpus_bataua	Oenocarpus_minor)	Prestoea_acuminata)	((Hydriastele_microspadix	(Veitchia_spiralis	(Kentiopsis_piersoniorum	Heterospathe_cagayanensis)))	((Dypsis_decaryi	Dictyosperma_album)	Burretiokentia_grandiflora))))	(((Pelagodoxa_henryana	Manicaria_saccifera)	Orania_palindan)	Geonoma_undata))	((Elaeis_guineensis	Elaeis_oleifera)	(Bactris_major	Attalea_speciosa)))	Chamaedorea_seifrizii))	Kingia_australis);
((((((((Oenocarpus_bataua	Oenocarpus_minor)	Prestoea_acuminata)	((Hydriastele_microspadix	(Kentiopsis_piersoniorum	Heterospathe_cagayanensis))	((Burretiokentia_grandiflora	Veitchia_spiralis)	(Dypsis_decaryi	Dictyosperma_album))))	((Geonoma_undata	((Manicaria_saccifera	Orania_palindan)	Pelagodoxa_henryana))	((Sabal_domingensis	(Serenoa_repens	Phoenix_dactylifera))	(((Iriartea_deltoidea	Leopoldinia_pulchra)	(Podococcus_barteri	Sclerosperma_profizianum))	(Reinhardtia_simplex	(Reinhardtia_latisecta	Reinhardtia_paiewonskiana))))))	((Elaeis_guineensis	Elaeis_oleifera)	(Bactris_major	Attalea_speciosa)))	(Chamaedorea_seifrizii	Roystonea_regia))	(Calamus_caryotoides	Pseudophoenix_vinifera))	Kingia_australis);
((Podococcus_barteri	((Chamaedorea_seifrizii	Sclerosperma_profizianum)	(((Attalea_speciosa	((Elaeis_guineensis	Elaeis_oleifera)	Bactris_major))	Roystonea_regia)	((((Oenocarpus_bataua	Oenocarpus_minor)	Prestoea_acuminata)	((Veitchia_spiralis	(Burretiokentia_grandiflora	(Hydriastele_microspadix	Heterospathe_cagayanensis)))	(Kentiopsis_piersoniorum	(Dypsis_decaryi	Dictyosperma_album))))	((Reinhardtia_simplex	(Reinhardtia_latisecta	Reinhardtia_paiewonskiana))	((((Geonoma_undata	(Leopoldinia_pulchra	Manicaria_saccifera))	Orania_palindan)	((Calamus_caryotoides	Pseudophoenix_vinifera)	Pelagodoxa_henryana))	(Iriartea_deltoidea	(Sabal_domingensis	(Serenoa_repens	Phoenix_dactylifera)))))))))	Kingia_australis);
((Bactris_major	(Chamaedorea_seifrizii	(((Roystonea_regia	((((Orania_palindan	(Leopoldinia_pulchra	Manicaria_saccifera))	((Pseudophoenix_vinifera	Calamus_caryotoides)	Pelagodoxa_henryana))	Geonoma_undata)	(((Burretiokentia_grandiflora	(Reinhardtia_simplex	(Reinhardtia_latisecta	Reinhardtia_paiewonskiana)))	(((Iriartea_deltoidea	Podococcus_barteri)	Sclerosperma_profizianum)	(Serenoa_repens	(Phoenix_dactylifera	Sabal_domingensis))))	(((Oenocarpus_bataua	Oenocarpus_minor)	Prestoea_acuminata)	((Dypsis_decaryi	Hydriastele_microspadix)	((Dictyosperma_album	(Kentiopsis_piersoniorum	Heterospathe_cagayanensis))	Veitchia_spiralis))))))	Attalea_speciosa)	(Elaeis_guineensis	Elaeis_oleifera))))	Kingia_australis);
(((((Bactris_major	Attalea_speciosa)	(Elaeis_guineensis	Elaeis_oleifera))	((((Pseudophoenix_vinifera	Calamus_caryotoides)	Geonoma_undata)	((Orania_palindan	Manicaria_saccifera)	Pelagodoxa_henryana))	((((Prestoea_acuminata	(Oenocarpus_bataua	Oenocarpus_minor))	((Veitchia_spiralis	(Heterospathe_cagayanensis	(Burretiokentia_grandiflora	Kentiopsis_piersoniorum)))	((Dictyosperma_album	Dypsis_decaryi)	Hydriastele_microspadix)))	(((Podococcus_barteri	(Leopoldinia_pulchra	Iriartea_deltoidea))	Sclerosperma_profizianum)	(Serenoa_repens	(Sabal_domingensis	Phoenix_dactylifera))))	(Reinhardtia_simplex	(Reinhardtia_paiewonskiana	Reinhardtia_latisecta)))))	(Chamaedorea_seifrizii	Roystonea_regia))	Kingia_australis);
((Bactris_major	((Attalea_speciosa	(Elaeis_guineensis	Elaeis_oleifera))	((((((Serenoa_repens	(Pseudophoenix_vinifera	Calamus_caryotoides))	Prestoea_acuminata)	(Oenocarpus_bataua	Oenocarpus_minor))	((Dictyosperma_album	(Burretiokentia_grandiflora	(Dypsis_decaryi	(Heterospathe_cagayanensis	Kentiopsis_piersoniorum))))	(Veitchia_spiralis	Hydriastele_microspadix)))	((((Leopoldinia_pulchra	Iriartea_deltoidea)	(Sclerosperma_profizianum	Podococcus_barteri))	(((Orania_palindan	Manicaria_saccifera)	Sabal_domingensis)	Phoenix_dactylifera))	((Reinhardtia_simplex	(Reinhardtia_paiewonskiana	Reinhardtia_latisecta))	(Geonoma_undata	Pelagodoxa_henryana))))	(Chamaedorea_seifrizii	Roystonea_regia))))	Kingia_australis);
((Iriartea_deltoidea	(Leopoldinia_pulchra	(((((Orania_palindan	Manicaria_saccifera)	(Sabal_domingensis	(Serenoa_repens	Phoenix_dactylifera)))	((((Pseudophoenix_vinifera	Calamus_caryotoides)	(Reinhardtia_simplex	(Reinhardtia_paiewonskiana	Reinhardtia_latisecta)))	(Geonoma_undata	Pelagodoxa_henryana))	(((Chamaedorea_seifrizii	Roystonea_regia)	((Bactris_major	Attalea_speciosa)	(Elaeis_guineensis	Elaeis_oleifera)))	(((Oenocarpus_bataua	Oenocarpus_minor)	Prestoea_acuminata)	(((Dypsis_decaryi	Dictyosperma_album)	(Veitchia_spiralis	(Heterospathe_cagayanensis	(Burretiokentia_grandiflora	Kentiopsis_piersoniorum))))	Hydriastele_microspadix)))))	Sclerosperma_profizianum)	Podococcus_barteri)))	Kingia_australis);
(((Pseudophoenix_vinifera	Calamus_caryotoides)	((Serenoa_repens	(Phoenix_dactylifera	Sabal_domingensis))	(((((Manicaria_saccifera	Geonoma_undata)	Pelagodoxa_henryana)	((Roystonea_regia	(Bactris_major	(Attalea_speciosa	(Elaeis_guineensis	Elaeis_oleifera))))	(((Oenocarpus_bataua	Oenocarpus_minor)	Prestoea_acuminata)	(Veitchia_spiralis	((Hydriastele_microspadix	(Heterospathe_cagayanensis	Kentiopsis_piersoniorum))	(Burretiokentia_grandiflora	(Dypsis_decaryi	Dictyosperma_album)))))))	(Orania_palindan	((Reinhardtia_paiewonskiana	Reinhardtia_latisecta)	Reinhardtia_simplex)))	(Sclerosperma_profizianum	(Podococcus_barteri	(Chamaedorea_seifrizii	(Iriartea_deltoidea	Leopoldinia_pulchra)))))))	Kingia_australis);
((Calamus_caryotoides	(((Chamaedorea_seifrizii	Roystonea_regia)	(((Elaeis_guineensis	Elaeis_oleifera)	(Bactris_major	Attalea_speciosa))	(((((Reinhardtia_paiewonskiana	Reinhardtia_latisecta)	Reinhardtia_simplex)	((Podococcus_barteri	Sclerosperma_profizianum)	((Iriartea_deltoidea	Leopoldinia_pulchra)	((Serenoa_repens	Phoenix_dactylifera)	Sabal_domingensis))))	(((Oenocarpus_bataua	Oenocarpus_minor)	Prestoea_acuminata)	(((Dypsis_decaryi	Dictyosperma_album)	(Veitchia_spiralis	((Hydriastele_microspadix	Heterospathe_cagayanensis)	Burretiokentia_grandiflora)))	Kentiopsis_piersoniorum)))	(Geonoma_undata	((Orania_palindan	Manicaria_saccifera)	Pelagodoxa_henryana)))))	Pseudophoenix_vinifera))	Kingia_australis);
((Roystonea_regia	(Chamaedorea_seifrizii	((Bactris_major	(Attalea_speciosa	(Elaeis_guineensis	Elaeis_oleifera)))	((((Iriartea_deltoidea	Leopoldinia_pulchra)	((Podococcus_barteri	Sclerosperma_profizianum)	(Phoenix_dactylifera	Sabal_domingensis)))	((((Oenocarpus_bataua	Oenocarpus_minor)	Prestoea_acuminata)	(((Hydriastele_microspadix	(Kentiopsis_piersoniorum	Heterospathe_cagayanensis))	Veitchia_spiralis)	(Burretiokentia_grandiflora	(Dypsis_decaryi	Dictyosperma_album))))	(((Serenoa_repens	Reinhardtia_paiewonskiana)	Reinhardtia_latisecta)	Reinhardtia_simplex)))	(Geonoma_undata	((Orania_palindan	Manicaria_saccifera)	((Pseudophoenix_vinifera	Calamus_caryotoides)	Pelagodoxa_henryana)))))))	Kingia_australis);
(((Serenoa_repens	((Phoenix_dactylifera	Sabal_domingensis)	(((((Roystonea_regia	Chamaedorea_seifrizii)	(Bactris_major	(Attalea_speciosa	(Elaeis_guineensis	Elaeis_oleifera))))	(((Oenocarpus_bataua	Oenocarpus_minor)	Prestoea_acuminata)	(Dictyosperma_album	(((Hydriastele_microspadix	(Kentiopsis_piersoniorum	Heterospathe_cagayanensis))	(Burretiokentia_grandiflora	Dypsis_decaryi))	Veitchia_spiralis))))	((Geonoma_undata	((Orania_palindan	(Leopoldinia_pulchra	Manicaria_saccifera))	Pelagodoxa_henryana))	((Reinhardtia_paiewonskiana	Reinhardtia_latisecta)	Reinhardtia_simplex)))	(Iriartea_deltoidea	(Podococcus_barteri	Sclerosperma_profizianum)))))	(Pseudophoenix_vinifera	Calamus_caryotoides))	Kingia_australis);
((Calamus_caryotoides	((Chamaedorea_seifrizii	(((Bactris_major	(Attalea_speciosa	(Elaeis_guineensis	Elaeis_oleifera)))	((Prestoea_acuminata	((Veitchia_spiralis	((Hydriastele_microspadix	(Kentiopsis_piersoniorum	Heterospathe_cagayanensis))	Burretiokentia_grandiflora))	(Dypsis_decaryi	Dictyosperma_album)))	((((Iriartea_deltoidea	(Podococcus_barteri	Sclerosperma_profizianum))	(Serenoa_repens	(Phoenix_dactylifera	Sabal_domingensis)))	(Geonoma_undata	(((Leopoldinia_pulchra	Orania_palindan)	Manicaria_saccifera)	Pelagodoxa_henryana)))	((Oenocarpus_bataua	Oenocarpus_minor)	((Reinhardtia_paiewonskiana	Reinhardtia_latisecta)	Reinhardtia_simplex)))))	Roystonea_regia))	Pseudophoenix_vinifera))	Kingia_australis);
((Calamus_caryotoides	(((((Elaeis_guineensis	Elaeis_oleifera)	(Attalea_speciosa	Bactris_major))	(((Orania_palindan	Geonoma_undata)	((Leopoldinia_pulchra	Manicaria_saccifera)	Pelagodoxa_henryana))	(((((Oenocarpus_bataua	Oenocarpus_minor)	Prestoea_acuminata)	((Veitchia_spiralis	(Dypsis_decaryi	((Hydriastele_microspadix	(Kentiopsis_piersoniorum	Heterospathe_cagayanensis))	Burretiokentia_grandiflora)))	Dictyosperma_album))	((Reinhardtia_paiewonskiana	Reinhardtia_latisecta)	Reinhardtia_simplex))	((Sclerosperma_profizianum	(Iriartea_deltoidea	Podococcus_barteri))	(Serenoa_repens	(Phoenix_dactylifera	Sabal_domingensis))))))	(Roystonea_regia	Chamaedorea_seifrizii))	Pseudophoenix_vinifera))	Kingia_australis);
((Roystonea_regia	(Chamaedorea_seifrizii	((Bactris_major	((Elaeis_guineensis	Elaeis_oleifera)	Attalea_speciosa))	((Geonoma_undata	((Orania_palindan	Manicaria_saccifera)	Pelagodoxa_henryana))	((((Oenocarpus_bataua	Oenocarpus_minor)	Prestoea_acuminata)	((Veitchia_spiralis	(Dypsis_decaryi	(Hydriastele_microspadix	(Kentiopsis_piersoniorum	(Burretiokentia_grandiflora	Heterospathe_cagayanensis)))))	Dictyosperma_album))	((Pseudophoenix_vinifera	Calamus_caryotoides)	((((Reinhardtia_paiewonskiana	Reinhardtia_latisecta)	Reinhardtia_simplex)	(Sclerosperma_profizianum	(Podococcus_barteri	(Leopoldinia_pulchra	Iriartea_deltoidea))))	(Serenoa_repens	(Phoenix_dactylifera	Sabal_domingensis)))))))))	Kingia_australis);
((((((Chamaedorea_seifrizii	Bactris_major)	Attalea_speciosa)	((Elaeis_oleifera	Elaeis_guineensis)	(((((Reinhardtia_latisecta	Reinhardtia_paiewonskiana)	Reinhardtia_simplex)	(((Prestoea_acuminata	(Oenocarpus_bataua	Oenocarpus_minor))	(Dictyosperma_album	(((Burretiokentia_grandiflora	Dypsis_decaryi)	Veitchia_spiralis)	(Hydriastele_microspadix	(Kentiopsis_piersoniorum	Heterospathe_cagayanensis)))))	((Serenoa_repens	(Sabal_domingensis	Phoenix_dactylifera))	(((Orania_palindan	Manicaria_saccifera)	Pelagodoxa_henryana)	Geonoma_undata))))	(Sclerosperma_profizianum	((Iriartea_deltoidea	Leopoldinia_pulchra)	Podococcus_barteri)))	Roystonea_regia)))	Pseudophoenix_vinifera)	Calamus_caryotoides)	Kingia_australis);
((((Phoenix_dactylifera	(Serenoa_repens	(((((((Orania_palindan	(Manicaria_saccifera	Leopoldinia_pulchra))	Pelagodoxa_henryana)	Geonoma_undata)	(((Roystonea_regia	Chamaedorea_seifrizii)	(((Elaeis_oleifera	Elaeis_guineensis)	Bactris_major)	Attalea_speciosa))	((Prestoea_acuminata	(Oenocarpus_bataua	Oenocarpus_minor))	((Dypsis_decaryi	Dictyosperma_album)	(Veitchia_spiralis	(Hydriastele_microspadix	((Burretiokentia_grandiflora	Kentiopsis_piersoniorum)	Heterospathe_cagayanensis)))))))	((Reinhardtia_latisecta	Reinhardtia_paiewonskiana)	Reinhardtia_simplex))	(Sclerosperma_profizianum	(Iriartea_deltoidea	Podococcus_barteri)))	Sabal_domingensis)))	Pseudophoenix_vinifera)	Calamus_caryotoides)	Kingia_australis);
((((Serenoa_repens	(((((Leopoldinia_pulchra	Manicaria_saccifera)	Pelagodoxa_henryana)	(Orania_palindan	Geonoma_undata))	(((Roystonea_regia	Chamaedorea_seifrizii)	((Elaeis_oleifera	Elaeis_guineensis)	(Bactris_major	Attalea_speciosa)))	(((Sclerosperma_profizianum	(Iriartea_deltoidea	Podococcus_barteri))	((Reinhardtia_latisecta	Reinhardtia_paiewonskiana)	Reinhardtia_simplex))	((Prestoea_acuminata	(Oenocarpus_bataua	Oenocarpus_minor))	((Dypsis_decaryi	Dictyosperma_album)	(Veitchia_spiralis	((Heterospathe_cagayanensis	Hydriastele_microspadix)	(Burretiokentia_grandiflora	Kentiopsis_piersoniorum))))))))	(Sabal_domingensis	Phoenix_dactylifera)))	Pseudophoenix_vinifera)	Calamus_caryotoides)	Kingia_australis);
((Pseudophoenix_vinifera	(Calamus_caryotoides	(Reinhardtia_latisecta	(Reinhardtia_paiewonskiana	(Reinhardtia_simplex	((((((Prestoea_acuminata	(Oenocarpus_bataua	Oenocarpus_minor))	(Hydriastele_microspadix	(((Dypsis_decaryi	Dictyosperma_album)	(Burretiokentia_grandiflora	(Kentiopsis_piersoniorum	Heterospathe_cagayanensis)))	Veitchia_spiralis)))	(((Serenoa_repens	Pelagodoxa_henryana)	(Manicaria_saccifera	Geonoma_undata))	(Roystonea_regia	((Elaeis_oleifera	Elaeis_guineensis)	(Chamaedorea_seifrizii	(Bactris_major	Attalea_speciosa))))))	(Sabal_domingensis	Phoenix_dactylifera))	(Sclerosperma_profizianum	(Podococcus_barteri	(Leopoldinia_pulchra	Iriartea_deltoidea))))	Orania_palindan))))))	Kingia_australis);
((Bactris_major	(Chamaedorea_seifrizii	((Elaeis_oleifera	Elaeis_guineensis)	(Attalea_speciosa	((((Prestoea_acuminata	(Oenocarpus_bataua	Oenocarpus_minor))	((Dypsis_decaryi	Dictyosperma_album)	(Veitchia_spiralis	(Hydriastele_microspadix	((Burretiokentia_grandiflora	Kentiopsis_piersoniorum)	Heterospathe_cagayanensis)))))	(((Sabal_domingensis	(Serenoa_repens	Phoenix_dactylifera))	(Pelagodoxa_henryana	(Manicaria_saccifera	((Pseudophoenix_vinifera	Calamus_caryotoides)	Geonoma_undata))))	((Sclerosperma_profizianum	(Podococcus_barteri	(Leopoldinia_pulchra	Iriartea_deltoidea)))	(Orania_palindan	((Reinhardtia_latisecta	Reinhardtia_paiewonskiana)	Reinhardtia_simplex)))))	Roystonea_regia)))))	Kingia_australis);
(((Roystonea_regia	(((((Elaeis_oleifera	Elaeis_guineensis)	Attalea_speciosa)	Bactris_major)	(((Pelagodoxa_henryana	((Sabal_domingensis	(Serenoa_repens	Phoenix_dactylifera))	(((Orania_palindan	Manicaria_saccifera)	(Leopoldinia_pulchra	Iriartea_deltoidea))	(Sclerosperma_profizianum	Podococcus_barteri))))	((Reinhardtia_latisecta	Reinhardtia_simplex)	Reinhardtia_paiewonskiana))	((Dypsis_decaryi	Geonoma_undata)	((Prestoea_acuminata	(Oenocarpus_bataua	Oenocarpus_minor))	((Veitchia_spiralis	Dictyosperma_album)	(Hydriastele_microspadix	((Burretiokentia_grandiflora	Kentiopsis_piersoniorum)	Heterospathe_cagayanensis)))))))	Chamaedorea_seifrizii))	(Pseudophoenix_vinifera	Calamus_caryotoides))	Kingia_australis);
((Pseudophoenix_vinifera	(Calamus_caryotoides	(Reinhardtia_latisecta	((((Sclerosperma_profizianum	(Iriartea_deltoidea	Podococcus_barteri))	((Sabal_domingensis	(Serenoa_repens	Phoenix_dactylifera))	((((Prestoea_acuminata	(Oenocarpus_bataua	Oenocarpus_minor))	(((Kentiopsis_piersoniorum	Heterospathe_cagayanensis)	Veitchia_spiralis)	(((Burretiokentia_grandiflora	Dypsis_decaryi)	Dictyosperma_album)	Hydriastele_microspadix)))	((Chamaedorea_seifrizii	Roystonea_regia)	(Attalea_speciosa	(Bactris_major	(Elaeis_oleifera	Elaeis_guineensis)))))	(Geonoma_undata	(Pelagodoxa_henryana	((Manicaria_saccifera	Leopoldinia_pulchra)	Orania_palindan))))))	Reinhardtia_simplex)	Reinhardtia_paiewonskiana))))	Kingia_australis);
(((Roystonea_regia	(((Bactris_major	((Elaeis_oleifera	Elaeis_guineensis)	Attalea_speciosa))	((Geonoma_undata	((Prestoea_acuminata	(Oenocarpus_bataua	Oenocarpus_minor))	((Hydriastele_microspadix	(((Burretiokentia_grandiflora	Dypsis_decaryi)	(Kentiopsis_piersoniorum	Heterospathe_cagayanensis))	Veitchia_spiralis))	Dictyosperma_album)))	(((Pelagodoxa_henryana	(Manicaria_saccifera	Orania_palindan))	((Sclerosperma_profizianum	((Leopoldinia_pulchra	Iriartea_deltoidea)	Podococcus_barteri))	(Serenoa_repens	(Phoenix_dactylifera	Sabal_domingensis))))	(Reinhardtia_simplex	(Reinhardtia_paiewonskiana	Reinhardtia_latisecta)))))	Chamaedorea_seifrizii))	(Pseudophoenix_vinifera	Calamus_caryotoides))	Kingia_australis);
((((Pelagodoxa_henryana	(((Manicaria_saccifera	Orania_palindan)	Geonoma_undata)	((Serenoa_repens	(Phoenix_dactylifera	Sabal_domingensis))	(((Sclerosperma_profizianum	((Leopoldinia_pulchra	Iriartea_deltoidea)	Podococcus_barteri))	(Reinhardtia_simplex	(Reinhardtia_paiewonskiana	Reinhardtia_latisecta)))	(((Bactris_major	(((Elaeis_oleifera	Elaeis_guineensis)	Attalea_speciosa)	Chamaedorea_seifrizii))	Roystonea_regia)	((Prestoea_acuminata	(Oenocarpus_bataua	Oenocarpus_minor))	((Dypsis_decaryi	Dictyosperma_album)	((Hydriastele_microspadix	((Burretiokentia_grandiflora	Kentiopsis_piersoniorum)	Heterospathe_cagayanensis))	Veitchia_spiralis))))))))	Pseudophoenix_vinifera)	Calamus_caryotoides)	Kingia_australis);
(((Roystonea_regia	((((((Reinhardtia_simplex	(Reinhardtia_paiewonskiana	Reinhardtia_latisecta))	((Prestoea_acuminata	(Oenocarpus_bataua	Oenocarpus_minor))	((Dypsis_decaryi	Dictyosperma_album)	((Hydriastele_microspadix	((Burretiokentia_grandiflora	Kentiopsis_piersoniorum)	Heterospathe_cagayanensis))	Veitchia_spiralis))))	((Serenoa_repens	(Phoenix_dactylifera	Sabal_domingensis))	(Sclerosperma_profizianum	((Leopoldinia_pulchra	Iriartea_deltoidea)	Podococcus_barteri))))	((Pelagodoxa_henryana	(Manicaria_saccifera	Orania_palindan))	Geonoma_undata))	(Bactris_major	((Elaeis_oleifera	Elaeis_guineensis)	Attalea_speciosa)))	Chamaedorea_seifrizii))	(Pseudophoenix_vinifera	Calamus_caryotoides))	Kingia_australis);
((Calamus_caryotoides	(((((Serenoa_repens	((Reinhardtia_simplex	(Reinhardtia_latisecta	Reinhardtia_paiewonskiana))	((((Oenocarpus_bataua	Oenocarpus_minor)	Prestoea_acuminata)	(Veitchia_spiralis	((Dypsis_decaryi	Dictyosperma_album)	(Hydriastele_microspadix	(Kentiopsis_piersoniorum	(Heterospathe_cagayanensis	Burretiokentia_grandiflora))))))	((Phoenix_dactylifera	(((Manicaria_saccifera	Leopoldinia_pulchra)	Orania_palindan)	Sabal_domingensis))	((Iriartea_deltoidea	Podococcus_barteri)	Sclerosperma_profizianum)))))	(Geonoma_undata	Pelagodoxa_henryana))	((Elaeis_oleifera	Elaeis_guineensis)	(Bactris_major	Attalea_speciosa)))	(Chamaedorea_seifrizii	Roystonea_regia))	Pseudophoenix_vinifera))	Kingia_australis);
((Calamus_caryotoides	((Pelagodoxa_henryana	(((((Iriartea_deltoidea	(Sabal_domingensis	Phoenix_dactylifera))	(Podococcus_barteri	Sclerosperma_profizianum))	(((((Elaeis_oleifera	Elaeis_guineensis)	(Bactris_major	Attalea_speciosa))	(Chamaedorea_seifrizii	Roystonea_regia))	(((Oenocarpus_bataua	Oenocarpus_minor)	Prestoea_acuminata)	(Veitchia_spiralis	((Dypsis_decaryi	Dictyosperma_album)	((Hydriastele_microspadix	(Kentiopsis_piersoniorum	Heterospathe_cagayanensis))	Burretiokentia_grandiflora)))))	((Reinhardtia_simplex	(Reinhardtia_latisecta	Reinhardtia_paiewonskiana))	Serenoa_repens)))	Geonoma_undata)	((Manicaria_saccifera	Leopoldinia_pulchra)	Orania_palindan)))	Pseudophoenix_vinifera))	Kingia_australis);
((Calamus_caryotoides	(((Chamaedorea_seifrizii	Roystonea_regia)	(((((Oenocarpus_bataua	Oenocarpus_minor)	Prestoea_acuminata)	(((Dypsis_decaryi	Dictyosperma_album)	(Kentiopsis_piersoniorum	Heterospathe_cagayanensis))	(Veitchia_spiralis	(Burretiokentia_grandiflora	Hydriastele_microspadix))))	(((Serenoa_repens	(Sabal_domingensis	Phoenix_dactylifera))	((((Leopoldinia_pulchra	Iriartea_deltoidea)	Podococcus_barteri)	Sclerosperma_profizianum)	(Reinhardtia_simplex	(Reinhardtia_latisecta	Reinhardtia_paiewonskiana))))	(Geonoma_undata	((Manicaria_saccifera	Orania_palindan)	Pelagodoxa_henryana))))	((Elaeis_oleifera	Elaeis_guineensis)	(Bactris_major	Attalea_speciosa))))	Pseudophoenix_vinifera))	Kingia_australis);
((Calamus_caryotoides	((Serenoa_repens	((Sabal_domingensis	Phoenix_dactylifera)	(((Iriartea_deltoidea	Podococcus_barteri)	Sclerosperma_profizianum)	((Reinhardtia_simplex	(Reinhardtia_latisecta	Reinhardtia_paiewonskiana))	((((Oenocarpus_bataua	Oenocarpus_minor)	Prestoea_acuminata)	(((Hydriastele_microspadix	(Heterospathe_cagayanensis	Burretiokentia_grandiflora))	((Dypsis_decaryi	Dictyosperma_album)	Veitchia_spiralis))	Kentiopsis_piersoniorum))	((((Elaeis_oleifera	Elaeis_guineensis)	(Bactris_major	Attalea_speciosa))	(Chamaedorea_seifrizii	Roystonea_regia))	((Manicaria_saccifera	(Orania_palindan	Geonoma_undata))	(Leopoldinia_pulchra	Pelagodoxa_henryana))))))))	Pseudophoenix_vinifera))	Kingia_australis);
(((Iriartea_deltoidea	((Podococcus_barteri	Sclerosperma_profizianum)	((((((Elaeis_oleifera	Elaeis_guineensis)	(Bactris_major	Attalea_speciosa))	(Chamaedorea_seifrizii	Roystonea_regia))	((Orania_palindan	((Pelagodoxa_henryana	Manicaria_saccifera)	Leopoldinia_pulchra))	Geonoma_undata))	((Reinhardtia_simplex	(Reinhardtia_latisecta	Reinhardtia_paiewonskiana))	(((Oenocarpus_bataua	Oenocarpus_minor)	Prestoea_acuminata)	((Dictyosperma_album	(Dypsis_decaryi	((Burretiokentia_grandiflora	Kentiopsis_piersoniorum)	Heterospathe_cagayanensis)))	(Veitchia_spiralis	Hydriastele_microspadix)))))	(Sabal_domingensis	(Serenoa_repens	Phoenix_dactylifera)))))	(Pseudophoenix_vinifera	Calamus_caryotoides))	Kingia_australis);
((Pseudophoenix_vinifera	(Calamus_caryotoides	(Reinhardtia_latisecta	(Reinhardtia_paiewonskiana	(((((Oenocarpus_bataua	Oenocarpus_minor)	Prestoea_acuminata)	((Dypsis_decaryi	Dictyosperma_album)	((Hydriastele_microspadix	((Burretiokentia_grandiflora	Kentiopsis_piersoniorum)	Heterospathe_cagayanensis))	Veitchia_spiralis)))	((((Elaeis_oleifera	Elaeis_guineensis)	(Bactris_major	Attalea_speciosa))	(Chamaedorea_seifrizii	Roystonea_regia))	(((Serenoa_repens	(Phoenix_dactylifera	Sabal_domingensis))	(((Leopoldinia_pulchra	Iriartea_deltoidea)	Podococcus_barteri)	Sclerosperma_profizianum))	((Pelagodoxa_henryana	(Manicaria_saccifera	Orania_palindan))	Geonoma_undata))))	Reinhardtia_simplex)))))	Kingia_australis);
((Pseudophoenix_vinifera	(Iriartea_deltoidea	(Podococcus_barteri	((Sclerosperma_profizianum	((((Manicaria_saccifera	((Burretiokentia_grandiflora	((Oenocarpus_bataua	Oenocarpus_minor)	Prestoea_acuminata))	(((Kentiopsis_piersoniorum	(Dypsis_decaryi	Dictyosperma_album))	(Hydriastele_microspadix	Heterospathe_cagayanensis))	Veitchia_spiralis)))	((Pelagodoxa_henryana	(Geonoma_undata	Calamus_caryotoides))	(((Elaeis_oleifera	Elaeis_guineensis)	(Bactris_major	Attalea_speciosa))	(Chamaedorea_seifrizii	Roystonea_regia))))	(Reinhardtia_simplex	(Reinhardtia_latisecta	Reinhardtia_paiewonskiana)))	(Serenoa_repens	(Phoenix_dactylifera	Sabal_domingensis))))	(Leopoldinia_pulchra	Orania_palindan)))))	Kingia_australis);
(((Podococcus_barteri	(((((Pseudophoenix_vinifera	Calamus_caryotoides)	((((Oenocarpus_bataua	Oenocarpus_minor)	Prestoea_acuminata)	(Dictyosperma_album	(Hydriastele_microspadix	((Burretiokentia_grandiflora	((Kentiopsis_piersoniorum	Heterospathe_cagayanensis)	Dypsis_decaryi))	Veitchia_spiralis))))	((((Orania_palindan	(Leopoldinia_pulchra	Manicaria_saccifera))	Pelagodoxa_henryana)	Geonoma_undata)	((Attalea_speciosa	((Chamaedorea_seifrizii	(Elaeis_oleifera	Elaeis_guineensis))	Bactris_major))	Roystonea_regia))))	(Serenoa_repens	(Phoenix_dactylifera	Sabal_domingensis)))	(Reinhardtia_simplex	(Reinhardtia_latisecta	Reinhardtia_paiewonskiana)))	Sclerosperma_profizianum))	Iriartea_deltoidea)	Kingia_australis);
((Roystonea_regia	(Chamaedorea_seifrizii	(((Attalea_speciosa	(Elaeis_oleifera	Elaeis_guineensis))	Bactris_major)	((((Pseudophoenix_vinifera	Calamus_caryotoides)	((((Sclerosperma_profizianum	Podococcus_barteri)	Iriartea_deltoidea)	(Sabal_domingensis	(Serenoa_repens	Phoenix_dactylifera)))	(Reinhardtia_simplex	(Reinhardtia_latisecta	Reinhardtia_paiewonskiana))))	(((Oenocarpus_bataua	Oenocarpus_minor)	Prestoea_acuminata)	((Dictyosperma_album	((Hydriastele_microspadix	(Heterospathe_cagayanensis	Kentiopsis_piersoniorum))	(Burretiokentia_grandiflora	Dypsis_decaryi)))	Veitchia_spiralis)))	(((Manicaria_saccifera	Leopoldinia_pulchra)	Pelagodoxa_henryana)	(Geonoma_undata	Orania_palindan))))))	Kingia_australis);
((Roystonea_regia	(Chamaedorea_seifrizii	(((Elaeis_oleifera	Elaeis_guineensis)	(Bactris_major	Attalea_speciosa))	((((Oenocarpus_bataua	Oenocarpus_minor)	Prestoea_acuminata)	((Dypsis_decaryi	Dictyosperma_album)	(((Hydriastele_microspadix	(((Pseudophoenix_vinifera	Calamus_caryotoides)	Heterospathe_cagayanensis)	Kentiopsis_piersoniorum))	Burretiokentia_grandiflora)	Veitchia_spiralis)))	((((Sclerosperma_profizianum	(Podococcus_barteri	(Leopoldinia_pulchra	Iriartea_deltoidea)))	(Sabal_domingensis	(Serenoa_repens	Phoenix_dactylifera)))	(Reinhardtia_simplex	(Reinhardtia_latisecta	Reinhardtia_paiewonskiana)))	(((Orania_palindan	Manicaria_saccifera)	Pelagodoxa_henryana)	Geonoma_undata))))))	Kingia_australis);
((Pseudophoenix_vinifera	(Calamus_caryotoides	(Chamaedorea_seifrizii	(Roystonea_regia	((Bactris_major	(Attalea_speciosa	(Elaeis_oleifera	Elaeis_guineensis)))	(((Pelagodoxa_henryana	(Leopoldinia_pulchra	Manicaria_saccifera))	Geonoma_undata)	(((Serenoa_repens	((((Dictyosperma_album	Dypsis_decaryi)	Veitchia_spiralis)	(Hydriastele_microspadix	((Burretiokentia_grandiflora	Kentiopsis_piersoniorum)	Heterospathe_cagayanensis)))	((Oenocarpus_minor	Oenocarpus_bataua)	Prestoea_acuminata)))	(Orania_palindan	(Reinhardtia_simplex	(Reinhardtia_latisecta	Reinhardtia_paiewonskiana))))	((Iriartea_deltoidea	(Sclerosperma_profizianum	Podococcus_barteri))	(Phoenix_dactylifera	Sabal_domingensis)))))))))	Kingia_australis);
((Calamus_caryotoides	((((Sclerosperma_profizianum	Podococcus_barteri)	((Bactris_major	(Attalea_speciosa	(Elaeis_oleifera	Elaeis_guineensis)))	(((((((Hydriastele_microspadix	(Burretiokentia_grandiflora	Heterospathe_cagayanensis))	Dypsis_decaryi)	(Kentiopsis_piersoniorum	Veitchia_spiralis))	Dictyosperma_album)	((Oenocarpus_minor	Oenocarpus_bataua)	Prestoea_acuminata))	((Reinhardtia_simplex	(Reinhardtia_latisecta	Reinhardtia_paiewonskiana))	(Pelagodoxa_henryana	(((Iriartea_deltoidea	Orania_palindan)	(Leopoldinia_pulchra	Manicaria_saccifera))	Geonoma_undata))))	(Serenoa_repens	(Phoenix_dactylifera	Sabal_domingensis)))))	(Chamaedorea_seifrizii	Roystonea_regia))	Pseudophoenix_vinifera))	Kingia_australis);
(((((((Attalea_speciosa	Chamaedorea_seifrizii)	Bactris_major)	(Elaeis_oleifera	Elaeis_guineensis))	((((((Hydriastele_microspadix	Burretiokentia_grandiflora)	Veitchia_spiralis)	((Kentiopsis_piersoniorum	Heterospathe_cagayanensis)	(Dictyosperma_album	Dypsis_decaryi)))	((Oenocarpus_minor	Oenocarpus_bataua)	(Calamus_caryotoides	Prestoea_acuminata)))	((((Phoenix_dactylifera	Sabal_domingensis)	(Iriartea_deltoidea	(Sclerosperma_profizianum	Podococcus_barteri)))	(Reinhardtia_simplex	(Reinhardtia_latisecta	Reinhardtia_paiewonskiana)))	((((Leopoldinia_pulchra	Manicaria_saccifera)	Orania_palindan)	Pelagodoxa_henryana)	Geonoma_undata)))	Roystonea_regia))	Serenoa_repens)	Pseudophoenix_vinifera)	Kingia_australis);
((Calamus_caryotoides	(Pseudophoenix_vinifera	(Iriartea_deltoidea	(((((((Roystonea_regia	(Bactris_major	(Attalea_speciosa	(Elaeis_oleifera	Elaeis_guineensis))))	((Kentiopsis_piersoniorum	((Dypsis_decaryi	(Burretiokentia_grandiflora	Serenoa_repens))	(((Dictyosperma_album	Heterospathe_cagayanensis)	Veitchia_spiralis)	Hydriastele_microspadix)))	((Oenocarpus_minor	Oenocarpus_bataua)	Prestoea_acuminata)))	(Reinhardtia_simplex	(Reinhardtia_latisecta	Reinhardtia_paiewonskiana)))	((((Leopoldinia_pulchra	Manicaria_saccifera)	Orania_palindan)	Pelagodoxa_henryana)	Geonoma_undata))	(Phoenix_dactylifera	Sabal_domingensis))	(Chamaedorea_seifrizii	Sclerosperma_profizianum))	Podococcus_barteri))))	Kingia_australis);
((Iriartea_deltoidea	((((Sabal_domingensis	(Serenoa_repens	Phoenix_dactylifera))	((((Reinhardtia_simplex	(Reinhardtia_latisecta	Reinhardtia_paiewonskiana))	(((Geonoma_undata	((Manicaria_saccifera	Pelagodoxa_henryana)	Orania_palindan))	(((Elaeis_oleifera	Elaeis_guineensis)	(Bactris_major	Attalea_speciosa))	(Chamaedorea_seifrizii	Roystonea_regia)))	(((Dypsis_decaryi	Dictyosperma_album)	(Veitchia_spiralis	(Burretiokentia_grandiflora	(Hydriastele_microspadix	(Kentiopsis_piersoniorum	Heterospathe_cagayanensis)))))	((Oenocarpus_minor	Oenocarpus_bataua)	Prestoea_acuminata))))	Leopoldinia_pulchra)	(Calamus_caryotoides	Pseudophoenix_vinifera)))	Sclerosperma_profizianum)	Podococcus_barteri))	Kingia_australis);
((Pseudophoenix_vinifera	((Roystonea_regia	((((((Serenoa_repens	(Phoenix_dactylifera	Sabal_domingensis))	((Sclerosperma_profizianum	Podococcus_barteri)	(Leopoldinia_pulchra	Iriartea_deltoidea)))	((Manicaria_saccifera	Orania_palindan)	Pelagodoxa_henryana))	((Geonoma_undata	(((Dypsis_decaryi	Dictyosperma_album)	(Veitchia_spiralis	(Hydriastele_microspadix	(Kentiopsis_piersoniorum	(Burretiokentia_grandiflora	Heterospathe_cagayanensis)))))	((Oenocarpus_minor	Oenocarpus_bataua)	Prestoea_acuminata)))	(Reinhardtia_simplex	(Reinhardtia_latisecta	Reinhardtia_paiewonskiana))))	(Bactris_major	(Attalea_speciosa	(Elaeis_oleifera	Elaeis_guineensis))))	Chamaedorea_seifrizii))	Calamus_caryotoides))	Kingia_australis);
((Calamus_caryotoides	(Pseudophoenix_vinifera	((Chamaedorea_seifrizii	(Attalea_speciosa	(Elaeis_oleifera	Elaeis_guineensis)))	((Roystonea_regia	(((Manicaria_saccifera	Geonoma_undata)	((((Leopoldinia_pulchra	Orania_palindan)	(Reinhardtia_simplex	(Reinhardtia_latisecta	Reinhardtia_paiewonskiana)))	((Iriartea_deltoidea	(Serenoa_repens	(Phoenix_dactylifera	Sabal_domingensis)))	(Sclerosperma_profizianum	Podococcus_barteri)))	(((Burretiokentia_grandiflora	Dypsis_decaryi)	(((Heterospathe_cagayanensis	Dictyosperma_album)	Hydriastele_microspadix)	(Kentiopsis_piersoniorum	Veitchia_spiralis)))	((Oenocarpus_minor	Oenocarpus_bataua)	Prestoea_acuminata))))	Pelagodoxa_henryana))	Bactris_major))))	Kingia_australis);
(((((Sclerosperma_profizianum	Podococcus_barteri)	(((Reinhardtia_simplex	(Reinhardtia_latisecta	Reinhardtia_paiewonskiana))	(((Dypsis_decaryi	(((Heterospathe_cagayanensis	Dictyosperma_album)	((Burretiokentia_grandiflora	Hydriastele_microspadix)	Veitchia_spiralis))	Kentiopsis_piersoniorum))	((Oenocarpus_minor	Oenocarpus_bataua)	Prestoea_acuminata))	(((Bactris_major	(Attalea_speciosa	(Elaeis_oleifera	Elaeis_guineensis)))	(Chamaedorea_seifrizii	Roystonea_regia))	((Pelagodoxa_henryana	(Leopoldinia_pulchra	Manicaria_saccifera))	Geonoma_undata))))	((Orania_palindan	Iriartea_deltoidea)	(Phoenix_dactylifera	Sabal_domingensis))))	Serenoa_repens)	(Calamus_caryotoides	Pseudophoenix_vinifera))	Kingia_australis);
((((Chamaedorea_seifrizii	Roystonea_regia)	((((Pelagodoxa_henryana	(Orania_palindan	(Leopoldinia_pulchra	Manicaria_saccifera)))	Geonoma_undata)	(((Serenoa_repens	(Reinhardtia_simplex	(Reinhardtia_latisecta	Reinhardtia_paiewonskiana)))	(((((Heterospathe_cagayanensis	Dictyosperma_album)	(Veitchia_spiralis	(Burretiokentia_grandiflora	Hydriastele_microspadix)))	Dypsis_decaryi)	Kentiopsis_piersoniorum)	((Oenocarpus_minor	Oenocarpus_bataua)	Prestoea_acuminata)))	((Phoenix_dactylifera	Sabal_domingensis)	(Sclerosperma_profizianum	(Iriartea_deltoidea	Podococcus_barteri)))))	(Attalea_speciosa	((Elaeis_oleifera	Elaeis_guineensis)	Bactris_major))))	(Calamus_caryotoides	Pseudophoenix_vinifera))	Kingia_australis);
((Podococcus_barteri	((((Reinhardtia_simplex	(Reinhardtia_latisecta	Reinhardtia_paiewonskiana))	((((Calamus_caryotoides	Pseudophoenix_vinifera)	((Orania_palindan	Geonoma_undata)	(Manicaria_saccifera	Pelagodoxa_henryana)))	((((Elaeis_oleifera	Elaeis_guineensis)	(Bactris_major	Attalea_speciosa))	(Chamaedorea_seifrizii	Roystonea_regia))	((((Hydriastele_microspadix	(Dypsis_decaryi	Dictyosperma_album))	Veitchia_spiralis)	(Heterospathe_cagayanensis	(Burretiokentia_grandiflora	Kentiopsis_piersoniorum)))	((Oenocarpus_minor	Oenocarpus_bataua)	Prestoea_acuminata))))	(Serenoa_repens	(Phoenix_dactylifera	Sabal_domingensis))))	Sclerosperma_profizianum)	(Leopoldinia_pulchra	Iriartea_deltoidea)))	Kingia_australis);
(((((Geonoma_undata	(Bactris_major	((Elaeis_guineensis	Elaeis_oleifera)	Attalea_speciosa)))	((Phoenix_dactylifera	((Serenoa_repens	Sabal_domingensis)	(Orania_palindan	(Manicaria_saccifera	Pelagodoxa_henryana))))	(((Prestoea_acuminata	(Oenocarpus_bataua	Oenocarpus_minor))	(Veitchia_spiralis	((Burretiokentia_grandiflora	(Dictyosperma_album	Dypsis_decaryi))	((Heterospathe_cagayanensis	Kentiopsis_piersoniorum)	Hydriastele_microspadix))))	((Podococcus_barteri	Sclerosperma_profizianum)	((Leopoldinia_pulchra	Iriartea_deltoidea)	(Reinhardtia_simplex	(Reinhardtia_paiewonskiana	Reinhardtia_latisecta)))))))	(Chamaedorea_seifrizii	Roystonea_regia))	(Calamus_caryotoides	Pseudophoenix_vinifera))	Kingia_australis);
((Calamus_caryotoides	((Pelagodoxa_henryana	(Geonoma_undata	((((Chamaedorea_seifrizii	Roystonea_regia)	((Elaeis_guineensis	Elaeis_oleifera)	(Attalea_speciosa	Bactris_major)))	(((Prestoea_acuminata	(Oenocarpus_bataua	Oenocarpus_minor))	(((Dictyosperma_album	Dypsis_decaryi)	(Veitchia_spiralis	(Serenoa_repens	Hydriastele_microspadix)))	(Burretiokentia_grandiflora	(Heterospathe_cagayanensis	Kentiopsis_piersoniorum))))	((Reinhardtia_simplex	(Reinhardtia_paiewonskiana	Reinhardtia_latisecta))	((Orania_palindan	Manicaria_saccifera)	(((Leopoldinia_pulchra	Iriartea_deltoidea)	Podococcus_barteri)	Sclerosperma_profizianum)))))	(Sabal_domingensis	Phoenix_dactylifera))))	Pseudophoenix_vinifera))	Kingia_australis);
((Serenoa_repens	((Sabal_domingensis	(Phoenix_dactylifera	(((((Leopoldinia_pulchra	Manicaria_saccifera)	Pelagodoxa_henryana)	(Orania_palindan	Geonoma_undata))	((Chamaedorea_seifrizii	(Reinhardtia_simplex	(Reinhardtia_paiewonskiana	Reinhardtia_latisecta)))	((Roystonea_regia	(Bactris_major	((Elaeis_guineensis	Elaeis_oleifera)	Attalea_speciosa)))	((Prestoea_acuminata	(Oenocarpus_bataua	Oenocarpus_minor))	(((Heterospathe_cagayanensis	(Burretiokentia_grandiflora	Kentiopsis_piersoniorum))	(Dictyosperma_album	Dypsis_decaryi))	(Hydriastele_microspadix	Veitchia_spiralis))))))	((Iriartea_deltoidea	Podococcus_barteri)	Sclerosperma_profizianum))))	(Pseudophoenix_vinifera	Calamus_caryotoides)))	Kingia_australis);
((Calamus_caryotoides	((((((Elaeis_guineensis	Elaeis_oleifera)	Attalea_speciosa)	((((((Reinhardtia_simplex	(Reinhardtia_paiewonskiana	Reinhardtia_latisecta))	(((Orania_palindan	Manicaria_saccifera)	((Iriartea_deltoidea	Leopoldinia_pulchra)	(Podococcus_barteri	Sclerosperma_profizianum)))	(Sabal_domingensis	(Phoenix_dactylifera	Serenoa_repens))))	((Prestoea_acuminata	(Oenocarpus_bataua	Oenocarpus_minor))	((Burretiokentia_grandiflora	((Heterospathe_cagayanensis	Hydriastele_microspadix)	((Dictyosperma_album	Dypsis_decaryi)	Veitchia_spiralis)))	Kentiopsis_piersoniorum)))	Geonoma_undata)	Pelagodoxa_henryana)	Roystonea_regia))	Chamaedorea_seifrizii)	Bactris_major)	Pseudophoenix_vinifera))	Kingia_australis);
(((Bactris_major	((((Roystonea_regia	(((Prestoea_acuminata	(Oenocarpus_bataua	Oenocarpus_minor))	(((((Kentiopsis_piersoniorum	Heterospathe_cagayanensis)	Hydriastele_microspadix)	Burretiokentia_grandiflora)	(Dictyosperma_album	Dypsis_decaryi))	Veitchia_spiralis))	((Geonoma_undata	(Manicaria_saccifera	Pelagodoxa_henryana))	(((Reinhardtia_simplex	(Reinhardtia_paiewonskiana	Reinhardtia_latisecta))	Orania_palindan)	(((Iriartea_deltoidea	(Pseudophoenix_vinifera	Leopoldinia_pulchra))	(Podococcus_barteri	Sclerosperma_profizianum))	(Phoenix_dactylifera	(Serenoa_repens	Sabal_domingensis)))))))	Chamaedorea_seifrizii)	Attalea_speciosa)	(Elaeis_guineensis	Elaeis_oleifera)))	Calamus_caryotoides)	Kingia_australis);
((((Reinhardtia_latisecta	((((Prestoea_acuminata	((Oenocarpus_bataua	Oenocarpus_minor)	(((((Kentiopsis_piersoniorum	(Burretiokentia_grandiflora	Heterospathe_cagayanensis))	Hydriastele_microspadix)	Dictyosperma_album)	Veitchia_spiralis)	Dypsis_decaryi)))	((((((Leopoldinia_pulchra	Iriartea_deltoidea)	Podococcus_barteri)	Sclerosperma_profizianum)	(Serenoa_repens	(Sabal_domingensis	Phoenix_dactylifera)))	((Orania_palindan	Geonoma_undata)	(Manicaria_saccifera	Pelagodoxa_henryana)))	(((Elaeis_guineensis	Elaeis_oleifera)	(Attalea_speciosa	Bactris_major))	(Chamaedorea_seifrizii	Roystonea_regia))))	Reinhardtia_simplex)	Reinhardtia_paiewonskiana))	Pseudophoenix_vinifera)	Calamus_caryotoides)	Kingia_australis);
((((Roystonea_regia	((((((Manicaria_saccifera	(Orania_palindan	(Reinhardtia_simplex	(Reinhardtia_paiewonskiana	Reinhardtia_latisecta))))	(((Dypsis_decaryi	Dictyosperma_album)	(Veitchia_spiralis	((Kentiopsis_piersoniorum	(Burretiokentia_grandiflora	Heterospathe_cagayanensis))	Hydriastele_microspadix)))	(Prestoea_acuminata	(Oenocarpus_bataua	Oenocarpus_minor))))	((((Leopoldinia_pulchra	Iriartea_deltoidea)	Podococcus_barteri)	Sclerosperma_profizianum)	(Serenoa_repens	(Sabal_domingensis	Phoenix_dactylifera))))	(Geonoma_undata	Pelagodoxa_henryana))	((Elaeis_guineensis	Elaeis_oleifera)	(Attalea_speciosa	Bactris_major)))	Chamaedorea_seifrizii))	Pseudophoenix_vinifera)	Calamus_caryotoides)	Kingia_australis);
((((Reinhardtia_latisecta	(((((Iriartea_deltoidea	Podococcus_barteri)	Sclerosperma_profizianum)	((Phoenix_dactylifera	((Geonoma_undata	(Orania_palindan	((Leopoldinia_pulchra	Manicaria_saccifera)	Pelagodoxa_henryana)))	((((Elaeis_guineensis	Elaeis_oleifera)	(Attalea_speciosa	Bactris_major))	(Chamaedorea_seifrizii	Roystonea_regia))	((Dictyosperma_album	((Burretiokentia_grandiflora	(Dypsis_decaryi	((Kentiopsis_piersoniorum	Heterospathe_cagayanensis)	Hydriastele_microspadix)))	Veitchia_spiralis))	(Prestoea_acuminata	(Oenocarpus_bataua	Oenocarpus_minor))))))	(Serenoa_repens	Sabal_domingensis)))	Reinhardtia_simplex)	Reinhardtia_paiewonskiana))	Pseudophoenix_vinifera)	Calamus_caryotoides)	Kingia_australis);
((Iriartea_deltoidea	(Podococcus_barteri	(Sclerosperma_profizianum	(((Phoenix_dactylifera	Sabal_domingensis)	Serenoa_repens)	(((Reinhardtia_simplex	(Reinhardtia_paiewonskiana	Reinhardtia_latisecta))	((Pseudophoenix_vinifera	Calamus_caryotoides)	(((Geonoma_undata	((Manicaria_saccifera	Leopoldinia_pulchra)	Orania_palindan))	Pelagodoxa_henryana)	(((Elaeis_guineensis	Elaeis_oleifera)	(Attalea_speciosa	Bactris_major))	(Chamaedorea_seifrizii	Roystonea_regia)))))	((Veitchia_spiralis	((Dypsis_decaryi	Dictyosperma_album)	(Burretiokentia_grandiflora	((Kentiopsis_piersoniorum	Heterospathe_cagayanensis)	Hydriastele_microspadix))))	(Prestoea_acuminata	(Oenocarpus_bataua	Oenocarpus_minor))))))))	Kingia_australis);
((Calamus_caryotoides	((Roystonea_regia	(((Bactris_major	((Elaeis_guineensis	Elaeis_oleifera)	Attalea_speciosa))	(((((Phoenix_dactylifera	Sabal_domingensis)	Serenoa_repens)	(((Iriartea_deltoidea	Podococcus_barteri)	Sclerosperma_profizianum)	(Reinhardtia_simplex	(Reinhardtia_paiewonskiana	Reinhardtia_latisecta))))	((((Manicaria_saccifera	Leopoldinia_pulchra)	Orania_palindan)	Pelagodoxa_henryana)	Geonoma_undata))	(((Veitchia_spiralis	Dictyosperma_album)	((Dypsis_decaryi	((Kentiopsis_piersoniorum	Heterospathe_cagayanensis)	Hydriastele_microspadix))	Burretiokentia_grandiflora))	(Prestoea_acuminata	(Oenocarpus_bataua	Oenocarpus_minor)))))	Chamaedorea_seifrizii))	Pseudophoenix_vinifera))	Kingia_australis);
(((Pelagodoxa_henryana	((Geonoma_undata	((((Sabal_domingensis	(Phoenix_dactylifera	Serenoa_repens))	((Podococcus_barteri	Iriartea_deltoidea)	Sclerosperma_profizianum))	((Reinhardtia_latisecta	Reinhardtia_paiewonskiana)	Reinhardtia_simplex))	(((Prestoea_acuminata	(Oenocarpus_minor	Oenocarpus_bataua))	(((Heterospathe_cagayanensis	Dypsis_decaryi)	(Dictyosperma_album	((Burretiokentia_grandiflora	Hydriastele_microspadix)	Veitchia_spiralis)))	Kentiopsis_piersoniorum))	(Roystonea_regia	((Chamaedorea_seifrizii	(Bactris_major	Attalea_speciosa))	(Elaeis_guineensis	Elaeis_oleifera))))))	((Leopoldinia_pulchra	Manicaria_saccifera)	Orania_palindan)))	(Pseudophoenix_vinifera	Calamus_caryotoides))	Kingia_australis);
((Roystonea_regia	((((Bactris_major	Attalea_speciosa)	(Elaeis_guineensis	Elaeis_oleifera))	(((((Sabal_domingensis	Phoenix_dactylifera)	((Pseudophoenix_vinifera	Calamus_caryotoides)	((Reinhardtia_latisecta	Reinhardtia_paiewonskiana)	Reinhardtia_simplex)))	(Serenoa_repens	(((Iriartea_deltoidea	Orania_palindan)	Geonoma_undata)	((Leopoldinia_pulchra	Manicaria_saccifera)	Pelagodoxa_henryana))))	((Prestoea_acuminata	(Oenocarpus_bataua	Oenocarpus_minor))	((Burretiokentia_grandiflora	(Dypsis_decaryi	Dictyosperma_album))	((Hydriastele_microspadix	(Kentiopsis_piersoniorum	Heterospathe_cagayanensis))	Veitchia_spiralis))))	(Podococcus_barteri	Sclerosperma_profizianum)))	Chamaedorea_seifrizii))	Kingia_australis);
((Pelagodoxa_henryana	((Geonoma_undata	(Orania_palindan	(Leopoldinia_pulchra	Manicaria_saccifera)))	((((((Pseudophoenix_vinifera	(Calamus_caryotoides	Prestoea_acuminata))	(Oenocarpus_bataua	Oenocarpus_minor))	((((Hydriastele_microspadix	Heterospathe_cagayanensis)	Veitchia_spiralis)	(Dypsis_decaryi	Dictyosperma_album))	(Burretiokentia_grandiflora	Kentiopsis_piersoniorum)))	(Roystonea_regia	((Attalea_speciosa	(Chamaedorea_seifrizii	Bactris_major))	(Elaeis_guineensis	Elaeis_oleifera))))	((Reinhardtia_latisecta	Reinhardtia_paiewonskiana)	Reinhardtia_simplex))	(((Iriartea_deltoidea	Podococcus_barteri)	Sclerosperma_profizianum)	(Sabal_domingensis	(Serenoa_repens	Phoenix_dactylifera))))))	Kingia_australis);
((Pseudophoenix_vinifera	(((Serenoa_repens	(Phoenix_dactylifera	Sabal_domingensis))	((((Geonoma_undata	(Pelagodoxa_henryana	(Orania_palindan	Manicaria_saccifera)))	((((Oenocarpus_bataua	Oenocarpus_minor)	Prestoea_acuminata)	(Veitchia_spiralis	(Hydriastele_microspadix	(((Heterospathe_cagayanensis	Kentiopsis_piersoniorum)	Burretiokentia_grandiflora)	(Dypsis_decaryi	Dictyosperma_album)))))	(Roystonea_regia	((Attalea_speciosa	(Chamaedorea_seifrizii	Bactris_major))	(Elaeis_guineensis	Elaeis_oleifera)))))	((Reinhardtia_latisecta	Reinhardtia_paiewonskiana)	Reinhardtia_simplex))	(((Leopoldinia_pulchra	Iriartea_deltoidea)	Podococcus_barteri)	Sclerosperma_profizianum)))	Calamus_caryotoides))	Kingia_australis);
((((Serenoa_repens	((Phoenix_dactylifera	Sabal_domingensis)	((((Reinhardtia_latisecta	Reinhardtia_paiewonskiana)	Reinhardtia_simplex)	(((Pelagodoxa_henryana	(Orania_palindan	Manicaria_saccifera))	(Roystonea_regia	((Attalea_speciosa	(Chamaedorea_seifrizii	Bactris_major))	(Elaeis_guineensis	Elaeis_oleifera))))	(Geonoma_undata	(((Oenocarpus_bataua	Oenocarpus_minor)	Prestoea_acuminata)	(((Dypsis_decaryi	Dictyosperma_album)	((Hydriastele_microspadix	(Heterospathe_cagayanensis	Kentiopsis_piersoniorum))	Burretiokentia_grandiflora))	Veitchia_spiralis)))))	((Leopoldinia_pulchra	Iriartea_deltoidea)	(Podococcus_barteri	Sclerosperma_profizianum)))))	Calamus_caryotoides)	Pseudophoenix_vinifera)	Kingia_australis);
((Chamaedorea_seifrizii	(Roystonea_regia	(((Attalea_speciosa	Bactris_major)	(Elaeis_guineensis	Elaeis_oleifera))	(((Reinhardtia_latisecta	Reinhardtia_paiewonskiana)	Reinhardtia_simplex)	((((Orania_palindan	Manicaria_saccifera)	((Serenoa_repens	(Sabal_domingensis	Phoenix_dactylifera))	(((Leopoldinia_pulchra	Iriartea_deltoidea)	Podococcus_barteri)	Sclerosperma_profizianum)))	Pelagodoxa_henryana)	(((Pseudophoenix_vinifera	Calamus_caryotoides)	Geonoma_undata)	(((Oenocarpus_bataua	Oenocarpus_minor)	Prestoea_acuminata)	((Hydriastele_microspadix	(Dypsis_decaryi	Dictyosperma_album))	((Burretiokentia_grandiflora	(Heterospathe_cagayanensis	Kentiopsis_piersoniorum))	Veitchia_spiralis)))))))))	Kingia_australis);
((Pelagodoxa_henryana	(((Pseudophoenix_vinifera	Calamus_caryotoides)	Geonoma_undata)	((Roystonea_regia	(((Attalea_speciosa	(Elaeis_guineensis	Elaeis_oleifera))	Chamaedorea_seifrizii)	Bactris_major))	((((Reinhardtia_latisecta	Reinhardtia_paiewonskiana)	Reinhardtia_simplex)	(((Oenocarpus_bataua	Oenocarpus_minor)	Prestoea_acuminata)	(((Dypsis_decaryi	(Veitchia_spiralis	(Hydriastele_microspadix	(Heterospathe_cagayanensis	Dictyosperma_album))))	Burretiokentia_grandiflora)	Kentiopsis_piersoniorum)))	((Serenoa_repens	(Sabal_domingensis	Phoenix_dactylifera))	((((Leopoldinia_pulchra	Iriartea_deltoidea)	Podococcus_barteri)	Sclerosperma_profizianum)	(Orania_palindan	Manicaria_saccifera)))))))	Kingia_australis);
((Pseudophoenix_vinifera	(Calamus_caryotoides	((Serenoa_repens	(Sabal_domingensis	Phoenix_dactylifera))	(((Iriartea_deltoidea	Podococcus_barteri)	Sclerosperma_profizianum)	(((Pelagodoxa_henryana	((Orania_palindan	(Leopoldinia_pulchra	Manicaria_saccifera))	Geonoma_undata))	(Roystonea_regia	((Elaeis_guineensis	Elaeis_oleifera)	((Attalea_speciosa	Chamaedorea_seifrizii)	Bactris_major))))	(((Reinhardtia_latisecta	Reinhardtia_paiewonskiana)	Reinhardtia_simplex)	(((Oenocarpus_bataua	Oenocarpus_minor)	Prestoea_acuminata)	(Dictyosperma_album	(Hydriastele_microspadix	(Veitchia_spiralis	((Dypsis_decaryi	Burretiokentia_grandiflora)	(Kentiopsis_piersoniorum	Heterospathe_cagayanensis))))))))))))	Kingia_australis);
((Podococcus_barteri	((Sclerosperma_profizianum	((((Pelagodoxa_henryana	((Pseudophoenix_vinifera	Calamus_caryotoides)	Geonoma_undata))	((Chamaedorea_seifrizii	Roystonea_regia)	(((Elaeis_guineensis	Elaeis_oleifera)	Bactris_major)	Attalea_speciosa)))	((Orania_palindan	((Reinhardtia_latisecta	Reinhardtia_paiewonskiana)	Reinhardtia_simplex))	(Manicaria_saccifera	(((Oenocarpus_bataua	Oenocarpus_minor)	Prestoea_acuminata)	((Dypsis_decaryi	((Heterospathe_cagayanensis	Dictyosperma_album)	((Hydriastele_microspadix	Burretiokentia_grandiflora)	Veitchia_spiralis)))	Kentiopsis_piersoniorum)))))	(Serenoa_repens	(Sabal_domingensis	Phoenix_dactylifera))))	(Leopoldinia_pulchra	Iriartea_deltoidea)))	Kingia_australis);
((Roystonea_regia	((((Attalea_speciosa	Bactris_major)	((Pseudophoenix_vinifera	Calamus_caryotoides)	(Elaeis_guineensis	Elaeis_oleifera)))	(((((Oenocarpus_bataua	Oenocarpus_minor)	Prestoea_acuminata)	(((Hydriastele_microspadix	(Veitchia_spiralis	Heterospathe_cagayanensis))	(Dypsis_decaryi	Dictyosperma_album))	(Burretiokentia_grandiflora	Kentiopsis_piersoniorum)))	(((Reinhardtia_latisecta	Reinhardtia_paiewonskiana)	Reinhardtia_simplex)	((Serenoa_repens	(Sabal_domingensis	Phoenix_dactylifera))	((Podococcus_barteri	Sclerosperma_profizianum)	((Iriartea_deltoidea	Orania_palindan)	(Leopoldinia_pulchra	Manicaria_saccifera))))))	(Pelagodoxa_henryana	Geonoma_undata)))	Chamaedorea_seifrizii))	Kingia_australis);
((Roystonea_regia	(((((Elaeis_guineensis	Elaeis_oleifera)	Attalea_speciosa)	Bactris_major)	((Geonoma_undata	((Leopoldinia_pulchra	Manicaria_saccifera)	Pelagodoxa_henryana))	(((Serenoa_repens	(Sabal_domingensis	Phoenix_dactylifera))	(Sclerosperma_profizianum	(Iriartea_deltoidea	Podococcus_barteri)))	(((Prestoea_acuminata	(Oenocarpus_minor	Oenocarpus_bataua))	((Hydriastele_microspadix	(Dictyosperma_album	Dypsis_decaryi))	(((Burretiokentia_grandiflora	Kentiopsis_piersoniorum)	Heterospathe_cagayanensis)	Veitchia_spiralis)))	(((Reinhardtia_simplex	(Reinhardtia_latisecta	Reinhardtia_paiewonskiana))	Orania_palindan)	(Calamus_caryotoides	Pseudophoenix_vinifera))))))	Chamaedorea_seifrizii))	Kingia_australis);
((Pelagodoxa_henryana	(((((Reinhardtia_simplex	(Reinhardtia_latisecta	Reinhardtia_paiewonskiana))	(((Chamaedorea_seifrizii	Roystonea_regia)	((Elaeis_guineensis	Elaeis_oleifera)	(Bactris_major	(Calamus_caryotoides	Attalea_speciosa))))	((Prestoea_acuminata	(Oenocarpus_minor	Oenocarpus_bataua))	(Dictyosperma_album	(Veitchia_spiralis	(Dypsis_decaryi	((Hydriastele_microspadix	(Kentiopsis_piersoniorum	Heterospathe_cagayanensis))	Burretiokentia_grandiflora)))))))	(Pseudophoenix_vinifera	(((Serenoa_repens	Phoenix_dactylifera)	Sabal_domingensis)	((Sclerosperma_profizianum	Podococcus_barteri)	(Leopoldinia_pulchra	Iriartea_deltoidea)))))	Geonoma_undata)	(Orania_palindan	Manicaria_saccifera)))	Kingia_australis);
((Kentiopsis_piersoniorum	(Heterospathe_cagayanensis	(((Burretiokentia_grandiflora	((((((Reinhardtia_simplex	(Reinhardtia_latisecta	Reinhardtia_paiewonskiana))	((Geonoma_undata	((Calamus_caryotoides	Pseudophoenix_vinifera)	Pelagodoxa_henryana))	(((Chamaedorea_seifrizii	Roystonea_regia)	((Elaeis_guineensis	Elaeis_oleifera)	Bactris_major))	Attalea_speciosa)))	((Serenoa_repens	(Phoenix_dactylifera	Sabal_domingensis))	(((Iriartea_deltoidea	Orania_palindan)	(Leopoldinia_pulchra	Manicaria_saccifera))	(Sclerosperma_profizianum	Podococcus_barteri))))	(Prestoea_acuminata	(Oenocarpus_minor	Oenocarpus_bataua)))	Dictyosperma_album)	Veitchia_spiralis))	Dypsis_decaryi)	Hydriastele_microspadix)))	Kingia_australis);
((Pseudophoenix_vinifera	((Pelagodoxa_henryana	((((((Dypsis_decaryi	Kentiopsis_piersoniorum)	(Prestoea_acuminata	(Oenocarpus_minor	Oenocarpus_bataua)))	((Dictyosperma_album	(Hydriastele_microspadix	Heterospathe_cagayanensis))	Veitchia_spiralis))	((Sclerosperma_profizianum	Podococcus_barteri)	((Sabal_domingensis	(Serenoa_repens	Phoenix_dactylifera))	(Reinhardtia_simplex	(Reinhardtia_latisecta	Reinhardtia_paiewonskiana)))))	((Burretiokentia_grandiflora	((Attalea_speciosa	(Bactris_major	Chamaedorea_seifrizii))	(Elaeis_guineensis	Elaeis_oleifera)))	Roystonea_regia))	(((Iriartea_deltoidea	(Leopoldinia_pulchra	Orania_palindan))	Manicaria_saccifera)	Geonoma_undata)))	Calamus_caryotoides))	Kingia_australis);
((Pseudophoenix_vinifera	((Chamaedorea_seifrizii	(Roystonea_regia	(((((Prestoea_acuminata	(Oenocarpus_minor	Oenocarpus_bataua))	((Dypsis_decaryi	Dictyosperma_album)	((Hydriastele_microspadix	((Burretiokentia_grandiflora	Kentiopsis_piersoniorum)	Heterospathe_cagayanensis))	Veitchia_spiralis)))	(((Pelagodoxa_henryana	((Iriartea_deltoidea	Orania_palindan)	(Leopoldinia_pulchra	Manicaria_saccifera)))	Geonoma_undata)	((Serenoa_repens	(Phoenix_dactylifera	Sabal_domingensis))	(Reinhardtia_simplex	(Reinhardtia_latisecta	Reinhardtia_paiewonskiana)))))	(Sclerosperma_profizianum	Podococcus_barteri))	((Attalea_speciosa	(Elaeis_guineensis	Elaeis_oleifera))	Bactris_major))))	Calamus_caryotoides))	Kingia_australis);
((Pseudophoenix_vinifera	((Serenoa_repens	((Phoenix_dactylifera	Sabal_domingensis)	((Sclerosperma_profizianum	(Iriartea_deltoidea	Podococcus_barteri))	((Pelagodoxa_henryana	(Orania_palindan	(Leopoldinia_pulchra	Manicaria_saccifera)))	(((Reinhardtia_simplex	(Reinhardtia_latisecta	Reinhardtia_paiewonskiana))	(Geonoma_undata	((Prestoea_acuminata	(Oenocarpus_minor	Oenocarpus_bataua))	(Dictyosperma_album	(Veitchia_spiralis	((Dypsis_decaryi	Burretiokentia_grandiflora)	((Kentiopsis_piersoniorum	Heterospathe_cagayanensis)	Hydriastele_microspadix)))))))	(((Elaeis_guineensis	Elaeis_oleifera)	(Chamaedorea_seifrizii	(Bactris_major	Attalea_speciosa)))	Roystonea_regia))))))	Calamus_caryotoides))	Kingia_australis);
((((((Attalea_speciosa	(Elaeis_guineensis	Elaeis_oleifera))	Bactris_major)	(Chamaedorea_seifrizii	(Roystonea_regia	(((Prestoea_acuminata	(Oenocarpus_minor	Oenocarpus_bataua))	((((Dypsis_decaryi	Dictyosperma_album)	((Heterospathe_cagayanensis	Hydriastele_microspadix)	Burretiokentia_grandiflora))	Veitchia_spiralis)	Kentiopsis_piersoniorum))	(((Serenoa_repens	(Phoenix_dactylifera	Sabal_domingensis))	(Sclerosperma_profizianum	(Iriartea_deltoidea	Podococcus_barteri)))	((Reinhardtia_simplex	(Reinhardtia_latisecta	Reinhardtia_paiewonskiana))	(((Orania_palindan	(Leopoldinia_pulchra	Manicaria_saccifera))	Pelagodoxa_henryana)	Geonoma_undata)))))))	Calamus_caryotoides)	Pseudophoenix_vinifera)	Kingia_australis);
((Calamus_caryotoides	(Pseudophoenix_vinifera	(Roystonea_regia	(((Bactris_major	Attalea_speciosa)	((((Pelagodoxa_henryana	(Geonoma_undata	(Orania_palindan	(Leopoldinia_pulchra	Manicaria_saccifera))))	(Serenoa_repens	(Phoenix_dactylifera	Sabal_domingensis)))	(((Prestoea_acuminata	(Oenocarpus_minor	Oenocarpus_bataua))	(Veitchia_spiralis	((((Burretiokentia_grandiflora	Kentiopsis_piersoniorum)	Heterospathe_cagayanensis)	Hydriastele_microspadix)	(Dypsis_decaryi	Dictyosperma_album))))	((Sclerosperma_profizianum	(Iriartea_deltoidea	Podococcus_barteri))	(Reinhardtia_simplex	(Reinhardtia_latisecta	Reinhardtia_paiewonskiana)))))	(Elaeis_guineensis	Elaeis_oleifera)))	Chamaedorea_seifrizii))))	Kingia_australis);
((Iriartea_deltoidea	((Podococcus_barteri	(((Serenoa_repens	(Phoenix_dactylifera	Sabal_domingensis))	((Geonoma_undata	(Pelagodoxa_henryana	(Orania_palindan	Manicaria_saccifera)))	(((Reinhardtia_simplex	(Reinhardtia_latisecta	Reinhardtia_paiewonskiana))	((Prestoea_acuminata	(Oenocarpus_minor	Oenocarpus_bataua))	((((Heterospathe_cagayanensis	Dictyosperma_album)	(Hydriastele_microspadix	Veitchia_spiralis))	(Dypsis_decaryi	Burretiokentia_grandiflora))	Kentiopsis_piersoniorum)))	((Bactris_major	(Attalea_speciosa	((Calamus_caryotoides	Pseudophoenix_vinifera)	(Elaeis_guineensis	Elaeis_oleifera))))	(Chamaedorea_seifrizii	Roystonea_regia)))))	Sclerosperma_profizianum))	Leopoldinia_pulchra))	Kingia_australis);
((Calamus_caryotoides	(Pseudophoenix_vinifera	(Pelagodoxa_henryana	((Roystonea_regia	((Chamaedorea_seifrizii	Bactris_major)	(Attalea_speciosa	(Elaeis_oleifera	Elaeis_guineensis))))	(((Orania_palindan	(Leopoldinia_pulchra	Manicaria_saccifera))	Geonoma_undata)	(((Prestoea_acuminata	(Oenocarpus_minor	Oenocarpus_bataua))	(Serenoa_repens	(((Kentiopsis_piersoniorum	Heterospathe_cagayanensis)	(Dypsis_decaryi	Dictyosperma_album))	((Burretiokentia_grandiflora	Hydriastele_microspadix)	Veitchia_spiralis))))	(((Sclerosperma_profizianum	(Iriartea_deltoidea	Podococcus_barteri))	(Phoenix_dactylifera	Sabal_domingensis))	(Reinhardtia_simplex	(Reinhardtia_latisecta	Reinhardtia_paiewonskiana)))))))))	Kingia_australis);
((Calamus_caryotoides	(Pseudophoenix_vinifera	(((Dictyosperma_album	Dypsis_decaryi)	((Veitchia_spiralis	(Heterospathe_cagayanensis	(Burretiokentia_grandiflora	Kentiopsis_piersoniorum)))	(((((Reinhardtia_latisecta	Reinhardtia_paiewonskiana)	(Orania_palindan	Reinhardtia_simplex))	((Serenoa_repens	(Phoenix_dactylifera	Sabal_domingensis))	((Sclerosperma_profizianum	Podococcus_barteri)	(Leopoldinia_pulchra	Iriartea_deltoidea))))	(((Chamaedorea_seifrizii	Roystonea_regia)	((Bactris_major	Attalea_speciosa)	(Elaeis_guineensis	Elaeis_oleifera)))	(Pelagodoxa_henryana	(Manicaria_saccifera	Geonoma_undata))))	(Prestoea_acuminata	(Oenocarpus_bataua	Oenocarpus_minor)))))	Hydriastele_microspadix)))	Kingia_australis);
((Calamus_caryotoides	(Pseudophoenix_vinifera	(((Kentiopsis_piersoniorum	((((Roystonea_regia	((Attalea_speciosa	(Chamaedorea_seifrizii	Bactris_major))	(Elaeis_guineensis	Elaeis_oleifera)))	((((Serenoa_repens	(Phoenix_dactylifera	Sabal_domingensis))	((Sclerosperma_profizianum	Podococcus_barteri)	(Manicaria_saccifera	(Orania_palindan	(Leopoldinia_pulchra	Iriartea_deltoidea)))))	Pelagodoxa_henryana)	Geonoma_undata))	((Reinhardtia_latisecta	Reinhardtia_paiewonskiana)	Reinhardtia_simplex))	(Prestoea_acuminata	(Oenocarpus_bataua	Oenocarpus_minor))))	(Veitchia_spiralis	(Dictyosperma_album	((Heterospathe_cagayanensis	Hydriastele_microspadix)	Dypsis_decaryi))))	Burretiokentia_grandiflora)))	Kingia_australis);
((Roystonea_regia	((((Attalea_speciosa	(Elaeis_guineensis	Elaeis_oleifera))	Bactris_major)	((((((Reinhardtia_latisecta	Reinhardtia_paiewonskiana)	Reinhardtia_simplex)	((Leopoldinia_pulchra	Manicaria_saccifera)	Orania_palindan))	((Calamus_caryotoides	Pseudophoenix_vinifera)	(Serenoa_repens	(Phoenix_dactylifera	Sabal_domingensis))))	((Geonoma_undata	(Pelagodoxa_henryana	Sclerosperma_profizianum))	(Iriartea_deltoidea	Podococcus_barteri)))	(((Hydriastele_microspadix	(Burretiokentia_grandiflora	(Dypsis_decaryi	Dictyosperma_album)))	((Kentiopsis_piersoniorum	Heterospathe_cagayanensis)	Veitchia_spiralis))	(Prestoea_acuminata	(Oenocarpus_bataua	Oenocarpus_minor)))))	Chamaedorea_seifrizii))	Kingia_australis);
((Roystonea_regia	((((Elaeis_guineensis	Elaeis_oleifera)	(Bactris_major	Attalea_speciosa))	((Geonoma_undata	(((Leopoldinia_pulchra	Manicaria_saccifera)	Orania_palindan)	Pelagodoxa_henryana))	((Calamus_caryotoides	Pseudophoenix_vinifera)	((((Serenoa_repens	(Phoenix_dactylifera	Sabal_domingensis))	(Iriartea_deltoidea	(Sclerosperma_profizianum	Podococcus_barteri)))	((Veitchia_spiralis	((Burretiokentia_grandiflora	Dictyosperma_album)	(Dypsis_decaryi	(Hydriastele_microspadix	(Kentiopsis_piersoniorum	Heterospathe_cagayanensis)))))	(Prestoea_acuminata	(Oenocarpus_bataua	Oenocarpus_minor))))	((Reinhardtia_latisecta	Reinhardtia_paiewonskiana)	Reinhardtia_simplex)))))	Chamaedorea_seifrizii))	Kingia_australis);
((Calamus_caryotoides	(Pseudophoenix_vinifera	(Serenoa_repens	(((((Chamaedorea_seifrizii	(Leopoldinia_pulchra	Iriartea_deltoidea))	(Sclerosperma_profizianum	Podococcus_barteri))	(((Reinhardtia_latisecta	Reinhardtia_paiewonskiana)	Reinhardtia_simplex)	(((((Elaeis_guineensis	Elaeis_oleifera)	(Bactris_major	Attalea_speciosa))	Roystonea_regia)	(Geonoma_undata	((Manicaria_saccifera	Orania_palindan)	Pelagodoxa_henryana)))	(((Veitchia_spiralis	Dictyosperma_album)	(Dypsis_decaryi	(Hydriastele_microspadix	((Burretiokentia_grandiflora	Kentiopsis_piersoniorum)	Heterospathe_cagayanensis))))	(Prestoea_acuminata	(Oenocarpus_bataua	Oenocarpus_minor))))))	Phoenix_dactylifera)	Sabal_domingensis))))	Kingia_australis);
((Calamus_caryotoides	(Pseudophoenix_vinifera	((Roystonea_regia	Chamaedorea_seifrizii)	((((Geonoma_undata	Pelagodoxa_henryana)	(((((Kentiopsis_piersoniorum	Veitchia_spiralis)	((Dypsis_decaryi	Dictyosperma_album)	Burretiokentia_grandiflora))	(Hydriastele_microspadix	Heterospathe_cagayanensis))	(Prestoea_acuminata	(Oenocarpus_bataua	Oenocarpus_minor)))	((((Phoenix_dactylifera	Sabal_domingensis)	Serenoa_repens)	(Sclerosperma_profizianum	((Leopoldinia_pulchra	Iriartea_deltoidea)	Podococcus_barteri)))	(Orania_palindan	((Reinhardtia_latisecta	Reinhardtia_paiewonskiana)	Reinhardtia_simplex)))))	((Elaeis_guineensis	Elaeis_oleifera)	(Bactris_major	Attalea_speciosa)))	Manicaria_saccifera))))	Kingia_australis);
((Calamus_caryotoides	(Pseudophoenix_vinifera	((Roystonea_regia	Chamaedorea_seifrizii)	((((((Dictyosperma_album	(Veitchia_spiralis	(Hydriastele_microspadix	(Kentiopsis_piersoniorum	Heterospathe_cagayanensis))))	Dypsis_decaryi)	Burretiokentia_grandiflora)	(Prestoea_acuminata	(Oenocarpus_bataua	Oenocarpus_minor)))	(((Sclerosperma_profizianum	((Leopoldinia_pulchra	Iriartea_deltoidea)	Podococcus_barteri))	((Reinhardtia_latisecta	Reinhardtia_paiewonskiana)	Reinhardtia_simplex))	((Geonoma_undata	(Orania_palindan	(Manicaria_saccifera	Pelagodoxa_henryana)))	((Phoenix_dactylifera	Sabal_domingensis)	Serenoa_repens))))	((Elaeis_guineensis	Elaeis_oleifera)	(Bactris_major	Attalea_speciosa))))))	Kingia_australis);
((Calamus_caryotoides	(Pseudophoenix_vinifera	(Roystonea_regia	(Chamaedorea_seifrizii	((((((Hydriastele_microspadix	Heterospathe_cagayanensis)	(Veitchia_spiralis	((Dictyosperma_album	Dypsis_decaryi)	Burretiokentia_grandiflora)))	Kentiopsis_piersoniorum)	(Prestoea_acuminata	(Oenocarpus_bataua	Oenocarpus_minor)))	((Geonoma_undata	(Pelagodoxa_henryana	(Orania_palindan	(Leopoldinia_pulchra	Manicaria_saccifera))))	((Sabal_domingensis	(Phoenix_dactylifera	Serenoa_repens))	((Podococcus_barteri	(Iriartea_deltoidea	Sclerosperma_profizianum))	((Reinhardtia_latisecta	Reinhardtia_paiewonskiana)	Reinhardtia_simplex)))))	(Attalea_speciosa	((Elaeis_guineensis	Elaeis_oleifera)	Bactris_major)))))))	Kingia_australis);
((Pseudophoenix_vinifera	((Roystonea_regia	(Chamaedorea_seifrizii	(((((((Hydriastele_microspadix	Heterospathe_cagayanensis)	(Veitchia_spiralis	(Dictyosperma_album	Dypsis_decaryi)))	Burretiokentia_grandiflora)	Kentiopsis_piersoniorum)	(Prestoea_acuminata	(Oenocarpus_bataua	Oenocarpus_minor)))	(((Orania_palindan	((Reinhardtia_latisecta	Reinhardtia_paiewonskiana)	Reinhardtia_simplex))	((Serenoa_repens	(Sabal_domingensis	Phoenix_dactylifera))	(Sclerosperma_profizianum	(Podococcus_barteri	Iriartea_deltoidea))))	(Geonoma_undata	(Pelagodoxa_henryana	(Manicaria_saccifera	Leopoldinia_pulchra)))))	((Elaeis_guineensis	Elaeis_oleifera)	(Bactris_major	Attalea_speciosa)))))	Calamus_caryotoides))	Kingia_australis);
((Calamus_caryotoides	(Pseudophoenix_vinifera	((((Pelagodoxa_henryana	(Geonoma_undata	(Manicaria_saccifera	Orania_palindan)))	((((Burretiokentia_grandiflora	(Hydriastele_microspadix	(Kentiopsis_piersoniorum	Heterospathe_cagayanensis)))	(Veitchia_spiralis	(Dictyosperma_album	Dypsis_decaryi)))	(Prestoea_acuminata	(Oenocarpus_bataua	Oenocarpus_minor)))	((Serenoa_repens	(Sabal_domingensis	Phoenix_dactylifera))	(((Leopoldinia_pulchra	Iriartea_deltoidea)	(Sclerosperma_profizianum	Podococcus_barteri))	((Reinhardtia_latisecta	Reinhardtia_paiewonskiana)	Reinhardtia_simplex)))))	(Bactris_major	(Attalea_speciosa	(Elaeis_guineensis	Elaeis_oleifera))))	(Roystonea_regia	Chamaedorea_seifrizii))))	Kingia_australis);
((Pseudophoenix_vinifera	((((Elaeis_oleifera	Elaeis_guineensis)	Attalea_speciosa)	(Chamaedorea_seifrizii	((Roystonea_regia	((((Oenocarpus_minor	Oenocarpus_bataua)	Prestoea_acuminata)	((((Dictyosperma_album	Dypsis_decaryi)	(Burretiokentia_grandiflora	Kentiopsis_piersoniorum))	Heterospathe_cagayanensis)	(Veitchia_spiralis	Hydriastele_microspadix)))	((((Pelagodoxa_henryana	(Orania_palindan	(Leopoldinia_pulchra	Manicaria_saccifera)))	Geonoma_undata)	((Sclerosperma_profizianum	(Podococcus_barteri	Iriartea_deltoidea))	((Serenoa_repens	Sabal_domingensis)	Phoenix_dactylifera)))	(Reinhardtia_simplex	(Reinhardtia_paiewonskiana	Reinhardtia_latisecta)))))	Bactris_major)))	Calamus_caryotoides))	Kingia_australis);
((Calamus_caryotoides	(Pseudophoenix_vinifera	((Serenoa_repens	(Sabal_domingensis	Phoenix_dactylifera))	(((((Reinhardtia_simplex	(Reinhardtia_paiewonskiana	Reinhardtia_latisecta))	(((Bactris_major	((Elaeis_oleifera	Elaeis_guineensis)	Attalea_speciosa))	(Chamaedorea_seifrizii	Roystonea_regia))	((Pelagodoxa_henryana	(Orania_palindan	(Leopoldinia_pulchra	Manicaria_saccifera)))	Geonoma_undata)))	(((Oenocarpus_minor	Oenocarpus_bataua)	Prestoea_acuminata)	((((Burretiokentia_grandiflora	(Heterospathe_cagayanensis	Dictyosperma_album))	(Veitchia_spiralis	Hydriastele_microspadix))	Dypsis_decaryi)	Kentiopsis_piersoniorum)))	(Sclerosperma_profizianum	Podococcus_barteri))	Iriartea_deltoidea))))	Kingia_australis);
((Calamus_caryotoides	(Pseudophoenix_vinifera	(Reinhardtia_latisecta	((((((((Oenocarpus_minor	Oenocarpus_bataua)	Prestoea_acuminata)	(((Hydriastele_microspadix	Veitchia_spiralis)	((Burretiokentia_grandiflora	Dypsis_decaryi)	(Kentiopsis_piersoniorum	Heterospathe_cagayanensis)))	Dictyosperma_album))	(Serenoa_repens	(Sabal_domingensis	Phoenix_dactylifera)))	(((Bactris_major	((Elaeis_oleifera	Elaeis_guineensis)	Attalea_speciosa))	(Chamaedorea_seifrizii	Roystonea_regia))	((Pelagodoxa_henryana	(Orania_palindan	Manicaria_saccifera))	Geonoma_undata)))	(Sclerosperma_profizianum	((Leopoldinia_pulchra	Iriartea_deltoidea)	Podococcus_barteri)))	Reinhardtia_simplex)	Reinhardtia_paiewonskiana))))	Kingia_australis);
((Calamus_caryotoides	(Serenoa_repens	((Sabal_domingensis	Phoenix_dactylifera)	(((Podococcus_barteri	Sclerosperma_profizianum)	(((Orania_palindan	(Manicaria_saccifera	Pelagodoxa_henryana))	Geonoma_undata)	(((Reinhardtia_simplex	(Reinhardtia_paiewonskiana	Reinhardtia_latisecta))	(((Oenocarpus_minor	Oenocarpus_bataua)	Prestoea_acuminata)	((Veitchia_spiralis	(((Burretiokentia_grandiflora	Kentiopsis_piersoniorum)	Heterospathe_cagayanensis)	Hydriastele_microspadix))	(Dypsis_decaryi	Dictyosperma_album))))	(((Elaeis_oleifera	Elaeis_guineensis)	(Attalea_speciosa	Bactris_major))	(Chamaedorea_seifrizii	Roystonea_regia)))))	((Pseudophoenix_vinifera	Leopoldinia_pulchra)	Iriartea_deltoidea)))))	Kingia_australis);
((Serenoa_repens	((Sabal_domingensis	Phoenix_dactylifera)	(((((Calamus_caryotoides	((Pseudophoenix_vinifera	Leopoldinia_pulchra)	Iriartea_deltoidea))	Podococcus_barteri)	Sclerosperma_profizianum)	(Reinhardtia_simplex	(Reinhardtia_paiewonskiana	Reinhardtia_latisecta)))	((((Oenocarpus_minor	Oenocarpus_bataua)	Prestoea_acuminata)	((Veitchia_spiralis	((Kentiopsis_piersoniorum	Heterospathe_cagayanensis)	(Burretiokentia_grandiflora	Hydriastele_microspadix)))	(Dypsis_decaryi	Dictyosperma_album)))	(((Bactris_major	((Elaeis_oleifera	Elaeis_guineensis)	Attalea_speciosa))	(Chamaedorea_seifrizii	Roystonea_regia))	((Orania_palindan	(Manicaria_saccifera	Pelagodoxa_henryana))	Geonoma_undata))))))	Kingia_australis);
((Calamus_caryotoides	((Serenoa_repens	((Sabal_domingensis	Phoenix_dactylifera)	(((Iriartea_deltoidea	Podococcus_barteri)	Sclerosperma_profizianum)	((((Orania_palindan	Manicaria_saccifera)	Geonoma_undata)	(Leopoldinia_pulchra	Pelagodoxa_henryana))	(((((Oenocarpus_minor	Oenocarpus_bataua)	Prestoea_acuminata)	((Veitchia_spiralis	(Dypsis_decaryi	((Kentiopsis_piersoniorum	Heterospathe_cagayanensis)	Burretiokentia_grandiflora)))	(Hydriastele_microspadix	Dictyosperma_album)))	(((Elaeis_oleifera	Elaeis_guineensis)	(Attalea_speciosa	Bactris_major))	(Chamaedorea_seifrizii	Roystonea_regia)))	(Reinhardtia_simplex	(Reinhardtia_paiewonskiana	Reinhardtia_latisecta)))))))	Pseudophoenix_vinifera))	Kingia_australis);
((Calamus_caryotoides	((Pelagodoxa_henryana	((Orania_palindan	(Leopoldinia_pulchra	Manicaria_saccifera))	((((((Elaeis_oleifera	Elaeis_guineensis)	(Attalea_speciosa	(Bactris_major	Chamaedorea_seifrizii)))	Roystonea_regia)	((Reinhardtia_simplex	(Reinhardtia_paiewonskiana	Reinhardtia_latisecta))	(((Oenocarpus_minor	Oenocarpus_bataua)	Prestoea_acuminata)	(Veitchia_spiralis	((Dypsis_decaryi	Dictyosperma_album)	((Hydriastele_microspadix	(Kentiopsis_piersoniorum	Heterospathe_cagayanensis))	Burretiokentia_grandiflora))))))	((Serenoa_repens	(Sabal_domingensis	Phoenix_dactylifera))	(Iriartea_deltoidea	(Podococcus_barteri	Sclerosperma_profizianum))))	Geonoma_undata)))	Pseudophoenix_vinifera))	Kingia_australis);
((Calamus_caryotoides	((Pelagodoxa_henryana	((((((Elaeis_oleifera	Elaeis_guineensis)	Attalea_speciosa)	Bactris_major)	(Chamaedorea_seifrizii	Roystonea_regia))	((((Oenocarpus_minor	Oenocarpus_bataua)	Prestoea_acuminata)	(((Burretiokentia_grandiflora	(Hydriastele_microspadix	(Kentiopsis_piersoniorum	Heterospathe_cagayanensis)))	Veitchia_spiralis)	(Dypsis_decaryi	Dictyosperma_album)))	((Serenoa_repens	(Sabal_domingensis	Phoenix_dactylifera))	((Reinhardtia_simplex	(Reinhardtia_paiewonskiana	Reinhardtia_latisecta))	(Sclerosperma_profizianum	(Podococcus_barteri	Iriartea_deltoidea))))))	(((Leopoldinia_pulchra	Orania_palindan)	Manicaria_saccifera)	Geonoma_undata)))	Pseudophoenix_vinifera))	Kingia_australis);
((Calamus_caryotoides	(((Sabal_domingensis	Phoenix_dactylifera)	((((Chamaedorea_seifrizii	Sclerosperma_profizianum)	Podococcus_barteri)	(((Orania_palindan	Manicaria_saccifera)	(Leopoldinia_pulchra	Iriartea_deltoidea))	(((Pelagodoxa_henryana	Geonoma_undata)	(((Elaeis_oleifera	Elaeis_guineensis)	(Attalea_speciosa	Bactris_major))	Roystonea_regia))	((Reinhardtia_simplex	(Reinhardtia_paiewonskiana	Reinhardtia_latisecta))	(((Oenocarpus_minor	Oenocarpus_bataua)	Prestoea_acuminata)	(((Hydriastele_microspadix	Burretiokentia_grandiflora)	Veitchia_spiralis)	((Dypsis_decaryi	Dictyosperma_album)	(Kentiopsis_piersoniorum	Heterospathe_cagayanensis))))))))	Serenoa_repens))	Pseudophoenix_vinifera))	Kingia_australis);
((Bactris_major	((((Manicaria_saccifera	Roystonea_regia)	((((Reinhardtia_simplex	(Reinhardtia_paiewonskiana	Reinhardtia_latisecta))	(((Serenoa_repens	(Podococcus_barteri	(Leopoldinia_pulchra	Iriartea_deltoidea)))	Sclerosperma_profizianum)	(Sabal_domingensis	Phoenix_dactylifera)))	(((Oenocarpus_minor	Oenocarpus_bataua)	Prestoea_acuminata)	(((Veitchia_spiralis	(Dictyosperma_album	(Hydriastele_microspadix	Heterospathe_cagayanensis)))	Dypsis_decaryi)	(Burretiokentia_grandiflora	Kentiopsis_piersoniorum))))	(Pelagodoxa_henryana	(Orania_palindan	((Pseudophoenix_vinifera	Calamus_caryotoides)	Geonoma_undata)))))	(Elaeis_oleifera	Elaeis_guineensis))	(Chamaedorea_seifrizii	Attalea_speciosa)))	Kingia_australis);
((((Pelagodoxa_henryana	(((Roystonea_regia	Chamaedorea_seifrizii)	((Bactris_major	Attalea_speciosa)	(Elaeis_oleifera	Elaeis_guineensis)))	(((((Oenocarpus_bataua	Oenocarpus_minor)	Prestoea_acuminata)	((Veitchia_spiralis	(Hydriastele_microspadix	((Burretiokentia_grandiflora	Kentiopsis_piersoniorum)	Heterospathe_cagayanensis)))	(Dypsis_decaryi	Dictyosperma_album)))	((Serenoa_repens	(Phoenix_dactylifera	Sabal_domingensis))	((Reinhardtia_simplex	(Reinhardtia_latisecta	Reinhardtia_paiewonskiana))	(Podococcus_barteri	((Leopoldinia_pulchra	Iriartea_deltoidea)	Sclerosperma_profizianum)))))	(Manicaria_saccifera	(Orania_palindan	Geonoma_undata)))))	Calamus_caryotoides)	Pseudophoenix_vinifera)	Kingia_australis);
((((Elaeis_oleifera	Elaeis_guineensis)	((((((((Oenocarpus_bataua	Oenocarpus_minor)	Prestoea_acuminata)	(Veitchia_spiralis	(((Hydriastele_microspadix	(Kentiopsis_piersoniorum	Heterospathe_cagayanensis))	Dypsis_decaryi)	(Burretiokentia_grandiflora	Dictyosperma_album))))	(((Phoenix_dactylifera	Sabal_domingensis)	((Reinhardtia_simplex	(Reinhardtia_latisecta	Reinhardtia_paiewonskiana))	(Sclerosperma_profizianum	(Podococcus_barteri	(Leopoldinia_pulchra	Iriartea_deltoidea)))))	((Pelagodoxa_henryana	(Orania_palindan	Manicaria_saccifera))	Geonoma_undata)))	Roystonea_regia)	(Serenoa_repens	(Calamus_caryotoides	Pseudophoenix_vinifera)))	Chamaedorea_seifrizii)	Bactris_major))	Attalea_speciosa)	Kingia_australis);
(((Calamus_caryotoides	Pseudophoenix_vinifera)	(Roystonea_regia	((Bactris_major	((Attalea_speciosa	(Elaeis_oleifera	Elaeis_guineensis))	Chamaedorea_seifrizii))	(((Sclerosperma_profizianum	(Podococcus_barteri	Iriartea_deltoidea))	(((Serenoa_repens	(Phoenix_dactylifera	Sabal_domingensis))	((Reinhardtia_simplex	(Reinhardtia_latisecta	Reinhardtia_paiewonskiana))	(Orania_palindan	(Leopoldinia_pulchra	Manicaria_saccifera))))	(Geonoma_undata	(((Oenocarpus_bataua	Oenocarpus_minor)	Prestoea_acuminata)	(((Veitchia_spiralis	(Dypsis_decaryi	((Kentiopsis_piersoniorum	Heterospathe_cagayanensis)	Burretiokentia_grandiflora)))	Dictyosperma_album)	Hydriastele_microspadix)))))	Pelagodoxa_henryana))))	Kingia_australis);
(((Calamus_caryotoides	Pseudophoenix_vinifera)	((Serenoa_repens	(Phoenix_dactylifera	Sabal_domingensis))	(((Sclerosperma_profizianum	(Podococcus_barteri	Iriartea_deltoidea))	(Reinhardtia_simplex	(Reinhardtia_latisecta	Reinhardtia_paiewonskiana)))	(((Roystonea_regia	((Bactris_major	Attalea_speciosa)	(Elaeis_oleifera	Elaeis_guineensis)))	(((Orania_palindan	(Leopoldinia_pulchra	Manicaria_saccifera))	Pelagodoxa_henryana)	Geonoma_undata))	(((Oenocarpus_bataua	Oenocarpus_minor)	Prestoea_acuminata)	(((Chamaedorea_seifrizii	Hydriastele_microspadix)	((Dypsis_decaryi	Dictyosperma_album)	(Burretiokentia_grandiflora	Kentiopsis_piersoniorum)))	(Veitchia_spiralis	Heterospathe_cagayanensis)))))))	Kingia_australis);
(((Burretiokentia_grandiflora	Kentiopsis_piersoniorum)	((Dypsis_decaryi	((Dictyosperma_album	(Heterospathe_cagayanensis	Hydriastele_microspadix))	Veitchia_spiralis))	(((Roystonea_regia	((Bactris_major	Attalea_speciosa)	(Chamaedorea_seifrizii	(Elaeis_oleifera	Elaeis_guineensis))))	(Serenoa_repens	((((Phoenix_dactylifera	Sabal_domingensis)	(Sclerosperma_profizianum	(Podococcus_barteri	Iriartea_deltoidea)))	(Reinhardtia_simplex	(Reinhardtia_latisecta	Reinhardtia_paiewonskiana)))	(((Leopoldinia_pulchra	Manicaria_saccifera)	Pelagodoxa_henryana)	(Orania_palindan	((Calamus_caryotoides	Pseudophoenix_vinifera)	Geonoma_undata))))))	((Oenocarpus_bataua	Oenocarpus_minor)	Prestoea_acuminata))))	Kingia_australis);
(((Roystonea_regia	((((Elaeis_oleifera	Elaeis_guineensis)	(Bactris_major	Attalea_speciosa))	((((Reinhardtia_simplex	(Reinhardtia_latisecta	Reinhardtia_paiewonskiana))	(((Serenoa_repens	Phoenix_dactylifera)	Sabal_domingensis)	(Sclerosperma_profizianum	(Podococcus_barteri	(Leopoldinia_pulchra	Iriartea_deltoidea)))))	(Geonoma_undata	(Orania_palindan	(Manicaria_saccifera	Pelagodoxa_henryana))))	(((Oenocarpus_bataua	Oenocarpus_minor)	Prestoea_acuminata)	((Burretiokentia_grandiflora	Veitchia_spiralis)	(((Kentiopsis_piersoniorum	Heterospathe_cagayanensis)	(Dictyosperma_album	Dypsis_decaryi))	Hydriastele_microspadix)))))	Chamaedorea_seifrizii))	(Calamus_caryotoides	Pseudophoenix_vinifera))	Kingia_australis);
(((((Serenoa_repens	Phoenix_dactylifera)	Sabal_domingensis)	((Sclerosperma_profizianum	(Podococcus_barteri	Iriartea_deltoidea))	((Geonoma_undata	((Orania_palindan	(Leopoldinia_pulchra	Manicaria_saccifera))	Pelagodoxa_henryana))	(((((Oenocarpus_bataua	Oenocarpus_minor)	Prestoea_acuminata)	(((((Hydriastele_microspadix	Veitchia_spiralis)	(Heterospathe_cagayanensis	Dictyosperma_album))	Burretiokentia_grandiflora)	Dypsis_decaryi)	Kentiopsis_piersoniorum))	(((Elaeis_oleifera	Elaeis_guineensis)	(Chamaedorea_seifrizii	(Bactris_major	Attalea_speciosa)))	Roystonea_regia))	(Reinhardtia_simplex	(Reinhardtia_latisecta	Reinhardtia_paiewonskiana))))))	(Calamus_caryotoides	Pseudophoenix_vinifera))	Kingia_australis);
((Calamus_caryotoides	(Pseudophoenix_vinifera	(((Serenoa_repens	Phoenix_dactylifera)	Sabal_domingensis)	((Sclerosperma_profizianum	(Podococcus_barteri	Iriartea_deltoidea))	((((Oenocarpus_bataua	Oenocarpus_minor)	Prestoea_acuminata)	((((Kentiopsis_piersoniorum	Heterospathe_cagayanensis)	Dictyosperma_album)	((Hydriastele_microspadix	Burretiokentia_grandiflora)	Veitchia_spiralis))	Dypsis_decaryi))	(((Geonoma_undata	((Orania_palindan	(Leopoldinia_pulchra	Manicaria_saccifera))	Pelagodoxa_henryana))	(((Elaeis_oleifera	Elaeis_guineensis)	((Chamaedorea_seifrizii	Bactris_major)	Attalea_speciosa))	Roystonea_regia))	(Reinhardtia_simplex	(Reinhardtia_latisecta	Reinhardtia_paiewonskiana))))))))	Kingia_australis);
(((Chamaedorea_seifrizii	Roystonea_regia)	(((((Serenoa_repens	(Phoenix_dactylifera	Sabal_domingensis))	(((Sclerosperma_profizianum	Podococcus_barteri)	((Orania_palindan	Manicaria_saccifera)	(Leopoldinia_pulchra	Iriartea_deltoidea)))	(Reinhardtia_simplex	(Reinhardtia_latisecta	Reinhardtia_paiewonskiana))))	(((Pseudophoenix_vinifera	Calamus_caryotoides)	Geonoma_undata)	Pelagodoxa_henryana))	(((Oenocarpus_bataua	Oenocarpus_minor)	Prestoea_acuminata)	((((Veitchia_spiralis	Dypsis_decaryi)	(Heterospathe_cagayanensis	Dictyosperma_album))	Hydriastele_microspadix)	(Burretiokentia_grandiflora	Kentiopsis_piersoniorum))))	((Elaeis_oleifera	Elaeis_guineensis)	(Bactris_major	Attalea_speciosa))))	Kingia_australis);
((Roystonea_regia	((((((Reinhardtia_simplex	(Reinhardtia_latisecta	Reinhardtia_paiewonskiana))	(((Phoenix_dactylifera	Sabal_domingensis)	Serenoa_repens)	((Sclerosperma_profizianum	Podococcus_barteri)	((Pseudophoenix_vinifera	Calamus_caryotoides)	Iriartea_deltoidea))))	(Geonoma_undata	(((Leopoldinia_pulchra	Manicaria_saccifera)	Orania_palindan)	Pelagodoxa_henryana)))	(((Oenocarpus_bataua	Oenocarpus_minor)	Prestoea_acuminata)	(((Dictyosperma_album	Veitchia_spiralis)	(Burretiokentia_grandiflora	((Heterospathe_cagayanensis	Kentiopsis_piersoniorum)	Hydriastele_microspadix)))	Dypsis_decaryi)))	((Elaeis_oleifera	Elaeis_guineensis)	(Bactris_major	Attalea_speciosa)))	Chamaedorea_seifrizii))	Kingia_australis);
((Iriartea_deltoidea	(Podococcus_barteri	((((((Reinhardtia_simplex	(Reinhardtia_latisecta	Reinhardtia_paiewonskiana))	(((((((Kentiopsis_piersoniorum	Heterospathe_cagayanensis)	Hydriastele_microspadix)	Burretiokentia_grandiflora)	Veitchia_spiralis)	(Dictyosperma_album	Dypsis_decaryi))	((Oenocarpus_bataua	Oenocarpus_minor)	(Calamus_caryotoides	Prestoea_acuminata)))	(Roystonea_regia	((Elaeis_guineensis	Elaeis_oleifera)	(Chamaedorea_seifrizii	(Bactris_major	Attalea_speciosa))))))	((((Leopoldinia_pulchra	Manicaria_saccifera)	Orania_palindan)	Geonoma_undata)	Pelagodoxa_henryana))	Pseudophoenix_vinifera)	(Serenoa_repens	(Sabal_domingensis	Phoenix_dactylifera)))	Sclerosperma_profizianum)))	Kingia_australis);
((Iriartea_deltoidea	((Podococcus_barteri	(((((Roystonea_regia	((Attalea_speciosa	(Elaeis_guineensis	Elaeis_oleifera))	(Chamaedorea_seifrizii	Bactris_major)))	((Orania_palindan	(Geonoma_undata	Manicaria_saccifera))	((Calamus_caryotoides	Pseudophoenix_vinifera)	Pelagodoxa_henryana)))	((Reinhardtia_simplex	(Reinhardtia_latisecta	Reinhardtia_paiewonskiana))	((((((Kentiopsis_piersoniorum	Heterospathe_cagayanensis)	Hydriastele_microspadix)	Burretiokentia_grandiflora)	Veitchia_spiralis)	(Dictyosperma_album	Dypsis_decaryi))	((Oenocarpus_bataua	Oenocarpus_minor)	Prestoea_acuminata))))	(Serenoa_repens	(Sabal_domingensis	Phoenix_dactylifera)))	Sclerosperma_profizianum))	Leopoldinia_pulchra))	Kingia_australis);
((Iriartea_deltoidea	((Sclerosperma_profizianum	(Podococcus_barteri	((((((Orania_palindan	Manicaria_saccifera)	Pelagodoxa_henryana)	Geonoma_undata)	(((Calamus_caryotoides	Pseudophoenix_vinifera)	(Roystonea_regia	((Elaeis_guineensis	Elaeis_oleifera)	(Bactris_major	(Chamaedorea_seifrizii	Attalea_speciosa)))))	((((Dypsis_decaryi	(Kentiopsis_piersoniorum	Heterospathe_cagayanensis))	(Veitchia_spiralis	(Burretiokentia_grandiflora	Hydriastele_microspadix)))	Dictyosperma_album)	((Oenocarpus_bataua	Oenocarpus_minor)	Prestoea_acuminata))))	(Reinhardtia_simplex	(Reinhardtia_latisecta	Reinhardtia_paiewonskiana)))	(Serenoa_repens	(Sabal_domingensis	Phoenix_dactylifera)))))	Leopoldinia_pulchra))	Kingia_australis);
((Iriartea_deltoidea	(Podococcus_barteri	(Leopoldinia_pulchra	(Sclerosperma_profizianum	((Reinhardtia_simplex	(Reinhardtia_latisecta	Reinhardtia_paiewonskiana))	((Serenoa_repens	(Sabal_domingensis	Phoenix_dactylifera))	((((Orania_palindan	Manicaria_saccifera)	Pelagodoxa_henryana)	Geonoma_undata)	(((((Calamus_caryotoides	Pseudophoenix_vinifera)	(Elaeis_guineensis	Elaeis_oleifera))	(Bactris_major	Attalea_speciosa))	(Chamaedorea_seifrizii	Roystonea_regia))	(((Kentiopsis_piersoniorum	(Dypsis_decaryi	Dictyosperma_album))	((Veitchia_spiralis	Hydriastele_microspadix)	Heterospathe_cagayanensis))	(Burretiokentia_grandiflora	((Oenocarpus_bataua	Oenocarpus_minor)	Prestoea_acuminata)))))))))))	Kingia_australis);
(((Roystonea_regia	(((((((Dypsis_decaryi	Dictyosperma_album)	(Burretiokentia_grandiflora	(Kentiopsis_piersoniorum	Heterospathe_cagayanensis)))	((Serenoa_repens	Veitchia_spiralis)	Hydriastele_microspadix))	((Oenocarpus_bataua	Oenocarpus_minor)	Prestoea_acuminata))	(((((Reinhardtia_simplex	(Reinhardtia_latisecta	Reinhardtia_paiewonskiana))	(Orania_palindan	(Iriartea_deltoidea	Leopoldinia_pulchra)))	(Podococcus_barteri	Sclerosperma_profizianum))	(Sabal_domingensis	Phoenix_dactylifera))	((Manicaria_saccifera	Pelagodoxa_henryana)	Geonoma_undata)))	((Elaeis_guineensis	Elaeis_oleifera)	(Bactris_major	Attalea_speciosa)))	Chamaedorea_seifrizii))	(Calamus_caryotoides	Pseudophoenix_vinifera))	Kingia_australis);
((Calamus_caryotoides	(Pseudophoenix_vinifera	((((((((Dypsis_decaryi	Dictyosperma_album)	Heterospathe_cagayanensis)	(Veitchia_spiralis	(Burretiokentia_grandiflora	Hydriastele_microspadix)))	Kentiopsis_piersoniorum)	((Oenocarpus_bataua	Oenocarpus_minor)	Prestoea_acuminata))	(((((Reinhardtia_simplex	(Reinhardtia_latisecta	Reinhardtia_paiewonskiana))	Orania_palindan)	((Podococcus_barteri	(Iriartea_deltoidea	Leopoldinia_pulchra))	Sclerosperma_profizianum))	(Serenoa_repens	(Sabal_domingensis	Phoenix_dactylifera)))	((Manicaria_saccifera	Pelagodoxa_henryana)	Geonoma_undata)))	(Bactris_major	(Attalea_speciosa	(Elaeis_guineensis	Elaeis_oleifera))))	(Chamaedorea_seifrizii	Roystonea_regia))))	Kingia_australis);
((Iriartea_deltoidea	((Sclerosperma_profizianum	Podococcus_barteri)	(((Sabal_domingensis	(Phoenix_dactylifera	Serenoa_repens))	(((((Elaeis_guineensis	((Calamus_caryotoides	Pseudophoenix_vinifera)	Elaeis_oleifera))	(Bactris_major	Attalea_speciosa))	(Chamaedorea_seifrizii	Roystonea_regia))	((Orania_palindan	((Leopoldinia_pulchra	Manicaria_saccifera)	Pelagodoxa_henryana))	Geonoma_undata))	(((Dictyosperma_album	Heterospathe_cagayanensis)	((Dypsis_decaryi	(Burretiokentia_grandiflora	Hydriastele_microspadix))	(Veitchia_spiralis	Kentiopsis_piersoniorum)))	((Oenocarpus_bataua	Oenocarpus_minor)	Prestoea_acuminata))))	(Reinhardtia_simplex	(Reinhardtia_latisecta	Reinhardtia_paiewonskiana)))))	Kingia_australis);
(((Pseudophoenix_vinifera	Calamus_caryotoides)	(((Reinhardtia_simplex	(Reinhardtia_latisecta	Reinhardtia_paiewonskiana))	(((((Elaeis_guineensis	Elaeis_oleifera)	(Attalea_speciosa	(Bactris_major	Chamaedorea_seifrizii)))	Roystonea_regia)	((((Leopoldinia_pulchra	Orania_palindan)	Manicaria_saccifera)	Geonoma_undata)	Pelagodoxa_henryana))	((((Iriartea_deltoidea	Podococcus_barteri)	Sclerosperma_profizianum)	(Sabal_domingensis	Phoenix_dactylifera))	((((Kentiopsis_piersoniorum	Heterospathe_cagayanensis)	(Veitchia_spiralis	Hydriastele_microspadix))	((Dictyosperma_album	Dypsis_decaryi)	Burretiokentia_grandiflora))	((Oenocarpus_bataua	Oenocarpus_minor)	Prestoea_acuminata)))))	Serenoa_repens))	Kingia_australis);
(((Pseudophoenix_vinifera	Calamus_caryotoides)	(Roystonea_regia	((((((Orania_palindan	(Manicaria_saccifera	Geonoma_undata))	Pelagodoxa_henryana)	((Reinhardtia_simplex	(Reinhardtia_latisecta	Reinhardtia_paiewonskiana))	(((Leopoldinia_pulchra	Iriartea_deltoidea)	(Podococcus_barteri	Sclerosperma_profizianum))	(Sabal_domingensis	Phoenix_dactylifera))))	(Serenoa_repens	(((((Burretiokentia_grandiflora	Kentiopsis_piersoniorum)	Heterospathe_cagayanensis)	Hydriastele_microspadix)	(Veitchia_spiralis	(Dictyosperma_album	Dypsis_decaryi)))	((Oenocarpus_bataua	Oenocarpus_minor)	Prestoea_acuminata))))	((Bactris_major	(Elaeis_guineensis	Elaeis_oleifera))	Attalea_speciosa))	Chamaedorea_seifrizii)))	Kingia_australis);
((Calamus_caryotoides	((((Chamaedorea_seifrizii	Bactris_major)	((Roystonea_regia	(((Geonoma_undata	(Orania_palindan	Manicaria_saccifera))	Pelagodoxa_henryana)	(((((((Kentiopsis_piersoniorum	Heterospathe_cagayanensis)	Hydriastele_microspadix)	Dypsis_decaryi)	(Burretiokentia_grandiflora	Dictyosperma_album))	Veitchia_spiralis)	((Oenocarpus_bataua	Oenocarpus_minor)	Prestoea_acuminata))	((((Leopoldinia_pulchra	Iriartea_deltoidea)	(Podococcus_barteri	Sclerosperma_profizianum))	(Sabal_domingensis	Phoenix_dactylifera))	(Reinhardtia_simplex	(Reinhardtia_latisecta	Reinhardtia_paiewonskiana))))))	(Attalea_speciosa	(Elaeis_guineensis	Elaeis_oleifera))))	Serenoa_repens)	Pseudophoenix_vinifera))	Kingia_australis);
(((Chamaedorea_seifrizii	(Roystonea_regia	(((Elaeis_oleifera	Elaeis_guineensis)	(Bactris_major	Attalea_speciosa))	((((Veitchia_spiralis	(Heterospathe_cagayanensis	(Burretiokentia_grandiflora	Kentiopsis_piersoniorum)))	(Hydriastele_microspadix	(Dypsis_decaryi	Dictyosperma_album)))	((Oenocarpus_bataua	Oenocarpus_minor)	Prestoea_acuminata))	((((Reinhardtia_paiewonskiana	Reinhardtia_latisecta)	Reinhardtia_simplex)	((Sclerosperma_profizianum	((Leopoldinia_pulchra	Iriartea_deltoidea)	Podococcus_barteri))	(Serenoa_repens	(Sabal_domingensis	Phoenix_dactylifera))))	(Geonoma_undata	(Pelagodoxa_henryana	(Manicaria_saccifera	Orania_palindan))))))))	(Calamus_caryotoides	Pseudophoenix_vinifera))	Kingia_australis);
((Sabal_domingensis	(((((Reinhardtia_paiewonskiana	Reinhardtia_latisecta)	Reinhardtia_simplex)	((Leopoldinia_pulchra	Iriartea_deltoidea)	(Podococcus_barteri	Sclerosperma_profizianum)))	(((Roystonea_regia	((Chamaedorea_seifrizii	((Elaeis_oleifera	Elaeis_guineensis)	Attalea_speciosa))	Bactris_major))	(Pelagodoxa_henryana	(Manicaria_saccifera	(Orania_palindan	Geonoma_undata))))	(((Veitchia_spiralis	(Burretiokentia_grandiflora	(Hydriastele_microspadix	(Heterospathe_cagayanensis	Kentiopsis_piersoniorum))))	(Dypsis_decaryi	Dictyosperma_album))	((Oenocarpus_bataua	Oenocarpus_minor)	((Calamus_caryotoides	Pseudophoenix_vinifera)	Prestoea_acuminata)))))	(Serenoa_repens	Phoenix_dactylifera)))	Kingia_australis);
((Pelagodoxa_henryana	(((((Bactris_major	(Elaeis_oleifera	Elaeis_guineensis))	(Chamaedorea_seifrizii	Roystonea_regia))	Attalea_speciosa)	(((Veitchia_spiralis	((Hydriastele_microspadix	(Heterospathe_cagayanensis	Kentiopsis_piersoniorum))	((Burretiokentia_grandiflora	Dypsis_decaryi)	Dictyosperma_album)))	((Oenocarpus_bataua	Oenocarpus_minor)	Prestoea_acuminata))	(((Calamus_caryotoides	Pseudophoenix_vinifera)	(Orania_palindan	((Reinhardtia_paiewonskiana	Reinhardtia_latisecta)	Reinhardtia_simplex)))	((((Serenoa_repens	Phoenix_dactylifera)	Sabal_domingensis)	(Leopoldinia_pulchra	Iriartea_deltoidea))	(Podococcus_barteri	Sclerosperma_profizianum)))))	(Manicaria_saccifera	Geonoma_undata)))	Kingia_australis);
((Calamus_caryotoides	(Pseudophoenix_vinifera	((((Chamaedorea_seifrizii	Roystonea_regia)	((Attalea_speciosa	(Elaeis_oleifera	Elaeis_guineensis))	Bactris_major))	((((Iriartea_deltoidea	(Podococcus_barteri	Sclerosperma_profizianum))	((Reinhardtia_paiewonskiana	Reinhardtia_latisecta)	Reinhardtia_simplex))	((Kentiopsis_piersoniorum	(((Dictyosperma_album	Heterospathe_cagayanensis)	((Hydriastele_microspadix	Burretiokentia_grandiflora)	Veitchia_spiralis))	Dypsis_decaryi))	((Oenocarpus_bataua	Oenocarpus_minor)	Prestoea_acuminata)))	(((Pelagodoxa_henryana	(Orania_palindan	(Leopoldinia_pulchra	Manicaria_saccifera)))	Geonoma_undata)	(Phoenix_dactylifera	Sabal_domingensis))))	Serenoa_repens)))	Kingia_australis);
((Roystonea_regia	((((Elaeis_oleifera	Elaeis_guineensis)	(Bactris_major	Attalea_speciosa))	((((Iriartea_deltoidea	((Reinhardtia_paiewonskiana	Reinhardtia_latisecta)	Reinhardtia_simplex))	((((Hydriastele_microspadix	(Heterospathe_cagayanensis	(Burretiokentia_grandiflora	Kentiopsis_piersoniorum)))	(Dypsis_decaryi	Dictyosperma_album))	Veitchia_spiralis)	((Oenocarpus_bataua	Oenocarpus_minor)	((Calamus_caryotoides	Pseudophoenix_vinifera)	Prestoea_acuminata))))	(((Pelagodoxa_henryana	(Manicaria_saccifera	(Orania_palindan	Leopoldinia_pulchra)))	Geonoma_undata)	(Sabal_domingensis	(Serenoa_repens	Phoenix_dactylifera))))	(Podococcus_barteri	Sclerosperma_profizianum)))	Chamaedorea_seifrizii))	Kingia_australis);
((Pelagodoxa_henryana	((((Roystonea_regia	((((Elaeis_oleifera	Elaeis_guineensis)	Attalea_speciosa)	Chamaedorea_seifrizii)	Bactris_major))	(((Prestoea_acuminata	(Oenocarpus_bataua	Oenocarpus_minor))	((Burretiokentia_grandiflora	(((Dypsis_decaryi	Dictyosperma_album)	(Hydriastele_microspadix	Heterospathe_cagayanensis))	Veitchia_spiralis))	Kentiopsis_piersoniorum))	(((Reinhardtia_paiewonskiana	Reinhardtia_latisecta)	Reinhardtia_simplex)	((Sabal_domingensis	(Serenoa_repens	Phoenix_dactylifera))	(((Orania_palindan	(Leopoldinia_pulchra	Manicaria_saccifera))	Iriartea_deltoidea)	(Podococcus_barteri	Sclerosperma_profizianum))))))	Geonoma_undata)	(Calamus_caryotoides	Pseudophoenix_vinifera)))	Kingia_australis);
((((Bactris_major	(((Pelagodoxa_henryana	((Geonoma_undata	((Prestoea_acuminata	(Oenocarpus_bataua	Oenocarpus_minor))	((((Burretiokentia_grandiflora	Heterospathe_cagayanensis)	(Dypsis_decaryi	Dictyosperma_album))	(Hydriastele_microspadix	Veitchia_spiralis))	Kentiopsis_piersoniorum)))	((Sabal_domingensis	Phoenix_dactylifera)	((((Orania_palindan	(Leopoldinia_pulchra	Iriartea_deltoidea))	Manicaria_saccifera)	(Podococcus_barteri	Sclerosperma_profizianum))	((Reinhardtia_paiewonskiana	Reinhardtia_latisecta)	Reinhardtia_simplex)))))	(Chamaedorea_seifrizii	Roystonea_regia))	((Elaeis_oleifera	Elaeis_guineensis)	Attalea_speciosa)))	Serenoa_repens)	(Calamus_caryotoides	Pseudophoenix_vinifera))	Kingia_australis);
((Pseudophoenix_vinifera	((((Sabal_domingensis	Phoenix_dactylifera)	((((Prestoea_acuminata	(Oenocarpus_bataua	Oenocarpus_minor))	((((Kentiopsis_piersoniorum	Heterospathe_cagayanensis)	Dictyosperma_album)	(Dypsis_decaryi	(Burretiokentia_grandiflora	Hydriastele_microspadix)))	Veitchia_spiralis))	((Pelagodoxa_henryana	Geonoma_undata)	(Roystonea_regia	((Elaeis_oleifera	Elaeis_guineensis)	((Chamaedorea_seifrizii	Bactris_major)	Attalea_speciosa)))))	((((Orania_palindan	(Leopoldinia_pulchra	Iriartea_deltoidea))	Manicaria_saccifera)	(Podococcus_barteri	Sclerosperma_profizianum))	((Reinhardtia_paiewonskiana	Reinhardtia_latisecta)	Reinhardtia_simplex))))	Serenoa_repens)	Calamus_caryotoides))	Kingia_australis);
(((Pseudophoenix_vinifera	(((Elaeis_oleifera	Elaeis_guineensis)	((((((((Podococcus_barteri	Sclerosperma_profizianum)	(Sabal_domingensis	Phoenix_dactylifera))	((Reinhardtia_paiewonskiana	Reinhardtia_latisecta)	Reinhardtia_simplex))	((Oenocarpus_bataua	Oenocarpus_minor)	(((Dypsis_decaryi	Dictyosperma_album)	(((Hydriastele_microspadix	(Kentiopsis_piersoniorum	Heterospathe_cagayanensis))	Burretiokentia_grandiflora)	Veitchia_spiralis))	Prestoea_acuminata)))	((((Orania_palindan	Iriartea_deltoidea)	(Leopoldinia_pulchra	Manicaria_saccifera))	Pelagodoxa_henryana)	Geonoma_undata))	(Chamaedorea_seifrizii	Roystonea_regia))	Bactris_major)	Attalea_speciosa))	Serenoa_repens))	Calamus_caryotoides)	Kingia_australis);
(((Pseudophoenix_vinifera	(((Sabal_domingensis	Phoenix_dactylifera)	(((((Dypsis_decaryi	Dictyosperma_album)	((Hydriastele_microspadix	((Burretiokentia_grandiflora	Kentiopsis_piersoniorum)	Heterospathe_cagayanensis))	Veitchia_spiralis))	(Prestoea_acuminata	(Oenocarpus_bataua	Oenocarpus_minor)))	((Chamaedorea_seifrizii	(Pelagodoxa_henryana	(Geonoma_undata	(Orania_palindan	(Leopoldinia_pulchra	Manicaria_saccifera)))))	(Roystonea_regia	((Bactris_major	Attalea_speciosa)	(Elaeis_oleifera	Elaeis_guineensis)))))	(((Reinhardtia_paiewonskiana	Reinhardtia_latisecta)	Reinhardtia_simplex)	(Iriartea_deltoidea	(Podococcus_barteri	Sclerosperma_profizianum)))))	Serenoa_repens))	Calamus_caryotoides)	Kingia_australis);
((Serenoa_repens	((Sabal_domingensis	Phoenix_dactylifera)	((((((Leopoldinia_pulchra	Manicaria_saccifera)	Orania_palindan)	Pelagodoxa_henryana)	((Pseudophoenix_vinifera	Calamus_caryotoides)	Geonoma_undata))	(((Kentiopsis_piersoniorum	(Prestoea_acuminata	(Oenocarpus_minor	Oenocarpus_bataua)))	((((Heterospathe_cagayanensis	Dictyosperma_album)	Veitchia_spiralis)	(Burretiokentia_grandiflora	Hydriastele_microspadix))	Dypsis_decaryi))	((Reinhardtia_simplex	(Reinhardtia_paiewonskiana	Reinhardtia_latisecta))	((Chamaedorea_seifrizii	Roystonea_regia)	(Bactris_major	((Elaeis_oleifera	Elaeis_guineensis)	Attalea_speciosa))))))	(Sclerosperma_profizianum	(Podococcus_barteri	Iriartea_deltoidea)))))	Kingia_australis);
((Serenoa_repens	((Sabal_domingensis	Phoenix_dactylifera)	(((((Geonoma_undata	(Leopoldinia_pulchra	Manicaria_saccifera))	Orania_palindan)	Pelagodoxa_henryana)	(((((Pseudophoenix_vinifera	Calamus_caryotoides)	Prestoea_acuminata)	(Oenocarpus_minor	Oenocarpus_bataua))	((Dypsis_decaryi	Dictyosperma_album)	((Veitchia_spiralis	Hydriastele_microspadix)	((Burretiokentia_grandiflora	Kentiopsis_piersoniorum)	Heterospathe_cagayanensis))))	((Reinhardtia_simplex	(Reinhardtia_paiewonskiana	Reinhardtia_latisecta))	(Roystonea_regia	((Elaeis_oleifera	Elaeis_guineensis)	(Attalea_speciosa	(Bactris_major	Chamaedorea_seifrizii)))))))	(Sclerosperma_profizianum	(Podococcus_barteri	Iriartea_deltoidea)))))	Kingia_australis);
((Calamus_caryotoides	((Reinhardtia_latisecta	((((((Geonoma_undata	Orania_palindan)	(Manicaria_saccifera	Pelagodoxa_henryana))	((Roystonea_regia	((Attalea_speciosa	Bactris_major)	(Elaeis_oleifera	Elaeis_guineensis)))	((Prestoea_acuminata	(Oenocarpus_minor	Oenocarpus_bataua))	(Veitchia_spiralis	(((Burretiokentia_grandiflora	Dypsis_decaryi)	Dictyosperma_album)	(Hydriastele_microspadix	(Kentiopsis_piersoniorum	Heterospathe_cagayanensis)))))))	(((Chamaedorea_seifrizii	Sclerosperma_profizianum)	(Podococcus_barteri	(Leopoldinia_pulchra	Iriartea_deltoidea)))	(Serenoa_repens	(Sabal_domingensis	Phoenix_dactylifera))))	Reinhardtia_simplex)	Reinhardtia_paiewonskiana))	Pseudophoenix_vinifera))	Kingia_australis);
((((Pelagodoxa_henryana	((Geonoma_undata	(Orania_palindan	Manicaria_saccifera))	(((Roystonea_regia	(((Chamaedorea_seifrizii	Attalea_speciosa)	Bactris_major)	(Elaeis_oleifera	Elaeis_guineensis)))	((Prestoea_acuminata	(Oenocarpus_minor	Oenocarpus_bataua))	((Veitchia_spiralis	Hydriastele_microspadix)	((Dypsis_decaryi	((Kentiopsis_piersoniorum	Heterospathe_cagayanensis)	Burretiokentia_grandiflora))	Dictyosperma_album))))	((((Leopoldinia_pulchra	Iriartea_deltoidea)	(Sclerosperma_profizianum	Podococcus_barteri))	(Sabal_domingensis	(Phoenix_dactylifera	Serenoa_repens)))	(Reinhardtia_simplex	(Reinhardtia_paiewonskiana	Reinhardtia_latisecta))))))	Pseudophoenix_vinifera)	Calamus_caryotoides)	Kingia_australis);
((((Reinhardtia_latisecta	(((((((Roystonea_regia	((Attalea_speciosa	Bactris_major)	(Elaeis_oleifera	Elaeis_guineensis)))	(((Leopoldinia_pulchra	Manicaria_saccifera)	Pelagodoxa_henryana)	Geonoma_undata))	((Prestoea_acuminata	(Oenocarpus_minor	Oenocarpus_bataua))	(Veitchia_spiralis	(((Burretiokentia_grandiflora	Dictyosperma_album)	Dypsis_decaryi)	(Hydriastele_microspadix	(Kentiopsis_piersoniorum	Heterospathe_cagayanensis))))))	((Sclerosperma_profizianum	((Chamaedorea_seifrizii	Iriartea_deltoidea)	Podococcus_barteri))	(Sabal_domingensis	(Phoenix_dactylifera	Serenoa_repens))))	Orania_palindan)	Reinhardtia_simplex)	Reinhardtia_paiewonskiana))	Pseudophoenix_vinifera)	Calamus_caryotoides)	Kingia_australis);
(((Kentiopsis_piersoniorum	(((Heterospathe_cagayanensis	((((((((Iriartea_deltoidea	Podococcus_barteri)	(Sabal_domingensis	Phoenix_dactylifera))	(Reinhardtia_simplex	(Reinhardtia_paiewonskiana	Reinhardtia_latisecta)))	((Roystonea_regia	((Attalea_speciosa	(Bactris_major	Chamaedorea_seifrizii))	(Elaeis_oleifera	Elaeis_guineensis)))	((Sclerosperma_profizianum	((Orania_palindan	(Leopoldinia_pulchra	Manicaria_saccifera))	Pelagodoxa_henryana))	Geonoma_undata)))	(Prestoea_acuminata	(Oenocarpus_minor	Oenocarpus_bataua)))	(Dictyosperma_album	Dypsis_decaryi))	(Veitchia_spiralis	Hydriastele_microspadix))	Burretiokentia_grandiflora))	Serenoa_repens)	Pseudophoenix_vinifera))	Calamus_caryotoides)	Kingia_australis);
((((Attalea_speciosa	(Bactris_major	Chamaedorea_seifrizii))	((Elaeis_oleifera	Elaeis_guineensis)	((((((Orania_palindan	(Leopoldinia_pulchra	Manicaria_saccifera))	Pelagodoxa_henryana)	Geonoma_undata)	((Serenoa_repens	(Sabal_domingensis	Phoenix_dactylifera))	((Reinhardtia_simplex	(Reinhardtia_paiewonskiana	Reinhardtia_latisecta))	((Iriartea_deltoidea	Podococcus_barteri)	Sclerosperma_profizianum))))	((Prestoea_acuminata	(Oenocarpus_minor	Oenocarpus_bataua))	(Veitchia_spiralis	((((Dictyosperma_album	Kentiopsis_piersoniorum)	Burretiokentia_grandiflora)	Dypsis_decaryi)	(Heterospathe_cagayanensis	Hydriastele_microspadix)))))	Roystonea_regia)))	(Calamus_caryotoides	Pseudophoenix_vinifera))	Kingia_australis);
((Calamus_caryotoides	(Pseudophoenix_vinifera	(((Sabal_domingensis	Phoenix_dactylifera)	((((((Prestoea_acuminata	(Oenocarpus_minor	Oenocarpus_bataua))	(((Burretiokentia_grandiflora	Dypsis_decaryi)	((Dictyosperma_album	Veitchia_spiralis)	(Heterospathe_cagayanensis	Hydriastele_microspadix)))	Kentiopsis_piersoniorum))	((Roystonea_regia	(((Attalea_speciosa	(Elaeis_oleifera	Elaeis_guineensis))	Chamaedorea_seifrizii)	Bactris_major))	(Pelagodoxa_henryana	Geonoma_undata)))	(Reinhardtia_simplex	(Reinhardtia_paiewonskiana	Reinhardtia_latisecta)))	(Orania_palindan	(Leopoldinia_pulchra	Manicaria_saccifera)))	(Iriartea_deltoidea	(Podococcus_barteri	Sclerosperma_profizianum))))	Serenoa_repens)))	Kingia_australis);
((Podococcus_barteri	(((((Serenoa_repens	(Sabal_domingensis	Phoenix_dactylifera))	((((Orania_palindan	(Leopoldinia_pulchra	Manicaria_saccifera))	Pelagodoxa_henryana)	((Calamus_caryotoides	Pseudophoenix_vinifera)	Geonoma_undata))	(((Prestoea_acuminata	(Oenocarpus_minor	Oenocarpus_bataua))	((((Kentiopsis_piersoniorum	Heterospathe_cagayanensis)	Hydriastele_microspadix)	(Burretiokentia_grandiflora	(Dypsis_decaryi	Dictyosperma_album)))	Veitchia_spiralis))	((Chamaedorea_seifrizii	Roystonea_regia)	((Attalea_speciosa	(Elaeis_oleifera	Elaeis_guineensis))	Bactris_major)))))	(Reinhardtia_simplex	(Reinhardtia_paiewonskiana	Reinhardtia_latisecta)))	Sclerosperma_profizianum)	Iriartea_deltoidea))	Kingia_australis);
(((Pelagodoxa_henryana	((((Reinhardtia_simplex	(Reinhardtia_paiewonskiana	Reinhardtia_latisecta))	(((Prestoea_acuminata	(Oenocarpus_minor	Oenocarpus_bataua))	((Veitchia_spiralis	Hydriastele_microspadix)	((Kentiopsis_piersoniorum	Heterospathe_cagayanensis)	(Burretiokentia_grandiflora	(Dypsis_decaryi	Dictyosperma_album)))))	((Chamaedorea_seifrizii	Roystonea_regia)	((Elaeis_oleifera	Elaeis_guineensis)	(Bactris_major	Attalea_speciosa)))))	((Sclerosperma_profizianum	(Iriartea_deltoidea	Podococcus_barteri))	(Serenoa_repens	(Sabal_domingensis	Phoenix_dactylifera))))	((Geonoma_undata	Orania_palindan)	(Leopoldinia_pulchra	Manicaria_saccifera))))	(Calamus_caryotoides	Pseudophoenix_vinifera))	Kingia_australis);
((Calamus_caryotoides	((Pelagodoxa_henryana	((Manicaria_saccifera	(Geonoma_undata	Orania_palindan))	(((((Sabal_domingensis	(Serenoa_repens	Phoenix_dactylifera))	((Leopoldinia_pulchra	Iriartea_deltoidea)	(Podococcus_barteri	Sclerosperma_profizianum)))	(((Dypsis_decaryi	Dictyosperma_album)	((Burretiokentia_grandiflora	(Hydriastele_microspadix	(Kentiopsis_piersoniorum	Heterospathe_cagayanensis)))	Veitchia_spiralis))	((Oenocarpus_minor	Oenocarpus_bataua)	Prestoea_acuminata)))	(Reinhardtia_simplex	(Reinhardtia_latisecta	Reinhardtia_paiewonskiana)))	((Chamaedorea_seifrizii	Roystonea_regia)	((Elaeis_guineensis	Elaeis_oleifera)	(Attalea_speciosa	Bactris_major))))))	Pseudophoenix_vinifera))	Kingia_australis);
((((Chamaedorea_seifrizii	Roystonea_regia)	(((Elaeis_guineensis	Elaeis_oleifera)	(Attalea_speciosa	Bactris_major))	((((Serenoa_repens	(Phoenix_dactylifera	Sabal_domingensis))	((Iriartea_deltoidea	Podococcus_barteri)	Sclerosperma_profizianum))	(Orania_palindan	((Geonoma_undata	Manicaria_saccifera)	Pelagodoxa_henryana)))	(((Dypsis_decaryi	Veitchia_spiralis)	(((Leopoldinia_pulchra	Hydriastele_microspadix)	(Kentiopsis_piersoniorum	Heterospathe_cagayanensis))	(Dictyosperma_album	((Oenocarpus_minor	Oenocarpus_bataua)	Prestoea_acuminata))))	(Burretiokentia_grandiflora	(Reinhardtia_simplex	(Reinhardtia_latisecta	Reinhardtia_paiewonskiana)))))))	(Pseudophoenix_vinifera	Calamus_caryotoides))	Kingia_australis);
((Serenoa_repens	(Phoenix_dactylifera	(Sabal_domingensis	((((Chamaedorea_seifrizii	(Leopoldinia_pulchra	Iriartea_deltoidea))	Podococcus_barteri)	Sclerosperma_profizianum)	(((Geonoma_undata	(((Oenocarpus_minor	Oenocarpus_bataua)	Prestoea_acuminata)	(Dictyosperma_album	((Kentiopsis_piersoniorum	Veitchia_spiralis)	(Dypsis_decaryi	(Burretiokentia_grandiflora	(Hydriastele_microspadix	Heterospathe_cagayanensis)))))))	((Reinhardtia_simplex	(Reinhardtia_latisecta	Reinhardtia_paiewonskiana))	(Roystonea_regia	((Elaeis_guineensis	Elaeis_oleifera)	(Attalea_speciosa	Bactris_major)))))	((Orania_palindan	Manicaria_saccifera)	((Pseudophoenix_vinifera	Calamus_caryotoides)	Pelagodoxa_henryana)))))))	Kingia_australis);
((Iriartea_deltoidea	(Podococcus_barteri	(Sclerosperma_profizianum	((((Orania_palindan	(Reinhardtia_simplex	(Reinhardtia_latisecta	Reinhardtia_paiewonskiana)))	(((Chamaedorea_seifrizii	Roystonea_regia)	((Elaeis_guineensis	Elaeis_oleifera)	(Attalea_speciosa	Bactris_major)))	(Geonoma_undata	(((Oenocarpus_minor	Oenocarpus_bataua)	Prestoea_acuminata)	(Dictyosperma_album	((Dypsis_decaryi	(Hydriastele_microspadix	((Burretiokentia_grandiflora	Kentiopsis_piersoniorum)	Heterospathe_cagayanensis)))	Veitchia_spiralis))))))	(Pelagodoxa_henryana	(Manicaria_saccifera	(Pseudophoenix_vinifera	Leopoldinia_pulchra))))	((Phoenix_dactylifera	Sabal_domingensis)	(Calamus_caryotoides	Serenoa_repens))))))	Kingia_australis);
((Pseudophoenix_vinifera	(((Chamaedorea_seifrizii	Roystonea_regia)	((Bactris_major	((Elaeis_guineensis	Elaeis_oleifera)	Attalea_speciosa))	(((((Oenocarpus_minor	Oenocarpus_bataua)	Prestoea_acuminata)	((Veitchia_spiralis	(Hydriastele_microspadix	(Kentiopsis_piersoniorum	(Burretiokentia_grandiflora	Heterospathe_cagayanensis))))	(Dypsis_decaryi	Dictyosperma_album)))	(Reinhardtia_simplex	(Reinhardtia_latisecta	Reinhardtia_paiewonskiana)))	((Pelagodoxa_henryana	((Orania_palindan	(Leopoldinia_pulchra	Manicaria_saccifera))	Geonoma_undata))	(((Serenoa_repens	Phoenix_dactylifera)	Sabal_domingensis)	((Iriartea_deltoidea	Podococcus_barteri)	Sclerosperma_profizianum))))))	Calamus_caryotoides))	Kingia_australis);
((Roystonea_regia	((((((Oenocarpus_minor	Oenocarpus_bataua)	Prestoea_acuminata)	((Veitchia_spiralis	((Hydriastele_microspadix	(Kentiopsis_piersoniorum	Heterospathe_cagayanensis))	Burretiokentia_grandiflora))	(Dypsis_decaryi	Dictyosperma_album)))	((Pseudophoenix_vinifera	Calamus_caryotoides)	(((Reinhardtia_simplex	(Reinhardtia_latisecta	Reinhardtia_paiewonskiana))	((Pelagodoxa_henryana	((Leopoldinia_pulchra	Manicaria_saccifera)	Orania_palindan))	Geonoma_undata))	(((Iriartea_deltoidea	Podococcus_barteri)	Sclerosperma_profizianum)	((Phoenix_dactylifera	Sabal_domingensis)	Serenoa_repens)))))	((Elaeis_guineensis	Elaeis_oleifera)	(Attalea_speciosa	Bactris_major)))	Chamaedorea_seifrizii))	Kingia_australis);
((Calamus_caryotoides	((Pelagodoxa_henryana	((Manicaria_saccifera	Orania_palindan)	(Geonoma_undata	((((Sabal_domingensis	(Phoenix_dactylifera	Serenoa_repens))	((Chamaedorea_seifrizii	(Leopoldinia_pulchra	Iriartea_deltoidea))	(Sclerosperma_profizianum	Podococcus_barteri)))	((((Oenocarpus_minor	Oenocarpus_bataua)	Prestoea_acuminata)	(((Burretiokentia_grandiflora	Hydriastele_microspadix)	Veitchia_spiralis)	((Kentiopsis_piersoniorum	Heterospathe_cagayanensis)	(Dypsis_decaryi	Dictyosperma_album))))	(Reinhardtia_simplex	(Reinhardtia_latisecta	Reinhardtia_paiewonskiana))))	((Bactris_major	((Elaeis_guineensis	Elaeis_oleifera)	Attalea_speciosa))	Roystonea_regia)))))	Pseudophoenix_vinifera))	Kingia_australis);
((Pseudophoenix_vinifera	(Calamus_caryotoides	(Sabal_domingensis	((Phoenix_dactylifera	Serenoa_repens)	((Sclerosperma_profizianum	(Iriartea_deltoidea	Podococcus_barteri))	(((((Attalea_speciosa	(Bactris_major	(Elaeis_guineensis	Elaeis_oleifera)))	(Chamaedorea_seifrizii	Roystonea_regia))	(((Oenocarpus_minor	Oenocarpus_bataua)	Prestoea_acuminata)	((Hydriastele_microspadix	Veitchia_spiralis)	(Heterospathe_cagayanensis	((Burretiokentia_grandiflora	(Kentiopsis_piersoniorum	Dictyosperma_album))	Dypsis_decaryi)))))	(Reinhardtia_simplex	(Reinhardtia_latisecta	Reinhardtia_paiewonskiana)))	((Pelagodoxa_henryana	((Leopoldinia_pulchra	Manicaria_saccifera)	Orania_palindan))	Geonoma_undata)))))))	Kingia_australis);
((Pseudophoenix_vinifera	(Calamus_caryotoides	(Pelagodoxa_henryana	((((Roystonea_regia	(Bactris_major	((Elaeis_guineensis	Elaeis_oleifera)	Attalea_speciosa)))	(((Oenocarpus_minor	Oenocarpus_bataua)	Prestoea_acuminata)	((Dictyosperma_album	Dypsis_decaryi)	((Burretiokentia_grandiflora	(Kentiopsis_piersoniorum	Heterospathe_cagayanensis))	(Veitchia_spiralis	Hydriastele_microspadix)))))	(((Sabal_domingensis	Phoenix_dactylifera)	Serenoa_repens)	((Sclerosperma_profizianum	((Leopoldinia_pulchra	(Chamaedorea_seifrizii	Iriartea_deltoidea))	Podococcus_barteri))	(Reinhardtia_simplex	(Reinhardtia_latisecta	Reinhardtia_paiewonskiana)))))	((Manicaria_saccifera	Orania_palindan)	Geonoma_undata)))))	Kingia_australis);
((((((((Pelagodoxa_henryana	(Manicaria_saccifera	Orania_palindan))	Geonoma_undata)	((Chamaedorea_seifrizii	Roystonea_regia)	(Bactris_major	((Elaeis_guineensis	Elaeis_oleifera)	Attalea_speciosa))))	(((Sclerosperma_profizianum	((Leopoldinia_pulchra	Iriartea_deltoidea)	Podococcus_barteri))	(Sabal_domingensis	Phoenix_dactylifera))	((Reinhardtia_simplex	(Reinhardtia_latisecta	Reinhardtia_paiewonskiana))	(((Oenocarpus_minor	Oenocarpus_bataua)	Prestoea_acuminata)	(((Dictyosperma_album	Dypsis_decaryi)	((Kentiopsis_piersoniorum	Heterospathe_cagayanensis)	(Veitchia_spiralis	Hydriastele_microspadix)))	Burretiokentia_grandiflora)))))	Serenoa_repens)	Calamus_caryotoides)	Pseudophoenix_vinifera)	Kingia_australis);
(((Serenoa_repens	((Sabal_domingensis	Phoenix_dactylifera)	(((((Leopoldinia_pulchra	Manicaria_saccifera)	Orania_palindan)	Pelagodoxa_henryana)	((((Reinhardtia_paiewonskiana	Reinhardtia_latisecta)	Reinhardtia_simplex)	((Bactris_major	((Elaeis_oleifera	Elaeis_guineensis)	Attalea_speciosa))	Roystonea_regia))	(Geonoma_undata	((((Chamaedorea_seifrizii	Oenocarpus_bataua)	Oenocarpus_minor)	Prestoea_acuminata)	(((Dictyosperma_album	Dypsis_decaryi)	((Hydriastele_microspadix	(Kentiopsis_piersoniorum	Heterospathe_cagayanensis))	Veitchia_spiralis))	Burretiokentia_grandiflora)))))	((Iriartea_deltoidea	Podococcus_barteri)	Sclerosperma_profizianum))))	(Pseudophoenix_vinifera	Calamus_caryotoides))	Kingia_australis);
((((Pelagodoxa_henryana	((((Reinhardtia_paiewonskiana	Reinhardtia_latisecta)	Reinhardtia_simplex)	(((((Oenocarpus_bataua	Oenocarpus_minor)	Prestoea_acuminata)	(Dictyosperma_album	(((Burretiokentia_grandiflora	(Dypsis_decaryi	(Kentiopsis_piersoniorum	Heterospathe_cagayanensis)))	Veitchia_spiralis)	Hydriastele_microspadix)))	(Roystonea_regia	((Elaeis_oleifera	Elaeis_guineensis)	(Attalea_speciosa	Bactris_major))))	Geonoma_undata))	((Podococcus_barteri	(Chamaedorea_seifrizii	Sclerosperma_profizianum))	(((Manicaria_saccifera	Orania_palindan)	(Leopoldinia_pulchra	Iriartea_deltoidea))	((Serenoa_repens	Sabal_domingensis)	Phoenix_dactylifera)))))	Pseudophoenix_vinifera)	Calamus_caryotoides)	Kingia_australis);
((((((Chamaedorea_seifrizii	Bactris_major)	((Elaeis_oleifera	Elaeis_guineensis)	Attalea_speciosa))	Roystonea_regia)	((((Leopoldinia_pulchra	Manicaria_saccifera)	Pelagodoxa_henryana)	(Orania_palindan	Geonoma_undata))	((((Reinhardtia_paiewonskiana	Reinhardtia_latisecta)	Reinhardtia_simplex)	((Iriartea_deltoidea	Podococcus_barteri)	Sclerosperma_profizianum))	((Serenoa_repens	(Sabal_domingensis	Phoenix_dactylifera))	(((Oenocarpus_bataua	Oenocarpus_minor)	Prestoea_acuminata)	(((Dypsis_decaryi	Dictyosperma_album)	(((Heterospathe_cagayanensis	Hydriastele_microspadix)	Burretiokentia_grandiflora)	Veitchia_spiralis))	Kentiopsis_piersoniorum))))))	(Pseudophoenix_vinifera	Calamus_caryotoides))	Kingia_australis);
((Roystonea_regia	((((((Orania_palindan	(Leopoldinia_pulchra	Manicaria_saccifera))	Pelagodoxa_henryana)	((Pseudophoenix_vinifera	Calamus_caryotoides)	Geonoma_undata))	(((Reinhardtia_paiewonskiana	Reinhardtia_latisecta)	Reinhardtia_simplex)	((((Iriartea_deltoidea	Podococcus_barteri)	Sclerosperma_profizianum)	(Serenoa_repens	(Sabal_domingensis	Phoenix_dactylifera)))	(((Oenocarpus_bataua	Oenocarpus_minor)	Prestoea_acuminata)	((Hydriastele_microspadix	(Veitchia_spiralis	(Dypsis_decaryi	(Heterospathe_cagayanensis	(Burretiokentia_grandiflora	Kentiopsis_piersoniorum)))))	Dictyosperma_album)))))	(Bactris_major	((Elaeis_oleifera	Elaeis_guineensis)	Attalea_speciosa)))	Chamaedorea_seifrizii))	Kingia_australis);
((Roystonea_regia	((((((Oenocarpus_bataua	Oenocarpus_minor)	Prestoea_acuminata)	(((Hydriastele_microspadix	(Burretiokentia_grandiflora	Dypsis_decaryi))	(Heterospathe_cagayanensis	Dictyosperma_album))	(Kentiopsis_piersoniorum	Veitchia_spiralis)))	((((Geonoma_undata	(Orania_palindan	(Leopoldinia_pulchra	Manicaria_saccifera)))	Pelagodoxa_henryana)	((Reinhardtia_paiewonskiana	Reinhardtia_latisecta)	Reinhardtia_simplex))	((Iriartea_deltoidea	(Podococcus_barteri	Sclerosperma_profizianum))	(Serenoa_repens	(Sabal_domingensis	Phoenix_dactylifera)))))	((Pseudophoenix_vinifera	Calamus_caryotoides)	(Bactris_major	((Elaeis_oleifera	Elaeis_guineensis)	Attalea_speciosa))))	Chamaedorea_seifrizii))	Kingia_australis);
((Calamus_caryotoides	((Iriartea_deltoidea	((Podococcus_barteri	Sclerosperma_profizianum)	(((Serenoa_repens	Sabal_domingensis)	Phoenix_dactylifera)	(((Geonoma_undata	(Orania_palindan	(Leopoldinia_pulchra	Manicaria_saccifera)))	Pelagodoxa_henryana)	((((Chamaedorea_seifrizii	Roystonea_regia)	((Elaeis_oleifera	Elaeis_guineensis)	(Attalea_speciosa	Bactris_major)))	((((Oenocarpus_bataua	Oenocarpus_minor)	Prestoea_acuminata)	Burretiokentia_grandiflora)	(Dypsis_decaryi	((Hydriastele_microspadix	Veitchia_spiralis)	((Kentiopsis_piersoniorum	Heterospathe_cagayanensis)	Dictyosperma_album)))))	((Reinhardtia_paiewonskiana	Reinhardtia_latisecta)	Reinhardtia_simplex))))))	Pseudophoenix_vinifera))	Kingia_australis);
((Serenoa_repens	((Sabal_domingensis	Phoenix_dactylifera)	(((((((Geonoma_undata	(Orania_palindan	Manicaria_saccifera))	Pelagodoxa_henryana)	(Roystonea_regia	((Elaeis_oleifera	Elaeis_guineensis)	(Chamaedorea_seifrizii	(Attalea_speciosa	Bactris_major)))))	(((Oenocarpus_bataua	Oenocarpus_minor)	((Pseudophoenix_vinifera	Calamus_caryotoides)	Prestoea_acuminata))	(((Burretiokentia_grandiflora	Heterospathe_cagayanensis)	Hydriastele_microspadix)	((Veitchia_spiralis	Kentiopsis_piersoniorum)	(Dypsis_decaryi	Dictyosperma_album)))))	((Reinhardtia_paiewonskiana	Reinhardtia_latisecta)	Reinhardtia_simplex))	(Podococcus_barteri	Sclerosperma_profizianum))	(Leopoldinia_pulchra	Iriartea_deltoidea))))	Kingia_australis);
((Calamus_caryotoides	((Reinhardtia_latisecta	((Reinhardtia_simplex	((((Leopoldinia_pulchra	Iriartea_deltoidea)	Podococcus_barteri)	Sclerosperma_profizianum)	(((((Attalea_speciosa	(Elaeis_oleifera	Elaeis_guineensis))	Bactris_major)	(Chamaedorea_seifrizii	Roystonea_regia))	((Serenoa_repens	(Sabal_domingensis	Phoenix_dactylifera))	(Geonoma_undata	(Orania_palindan	(Pelagodoxa_henryana	Manicaria_saccifera)))))	(((Oenocarpus_bataua	Oenocarpus_minor)	Prestoea_acuminata)	(((Dypsis_decaryi	Dictyosperma_album)	(((Burretiokentia_grandiflora	Heterospathe_cagayanensis)	Hydriastele_microspadix)	Veitchia_spiralis))	Kentiopsis_piersoniorum)))))	Reinhardtia_paiewonskiana))	Pseudophoenix_vinifera))	Kingia_australis);
((Iriartea_deltoidea	(Podococcus_barteri	((Sclerosperma_profizianum	(((((Pseudophoenix_vinifera	Calamus_caryotoides)	Serenoa_repens)	(Sabal_domingensis	Phoenix_dactylifera))	((Geonoma_undata	(Pelagodoxa_henryana	(Leopoldinia_pulchra	Manicaria_saccifera)))	(((Attalea_speciosa	((Elaeis_oleifera	Elaeis_guineensis)	(Chamaedorea_seifrizii	Bactris_major)))	Roystonea_regia)	((Burretiokentia_grandiflora	(((Dypsis_decaryi	Dictyosperma_album)	(Hydriastele_microspadix	Veitchia_spiralis))	Heterospathe_cagayanensis))	(Kentiopsis_piersoniorum	((Oenocarpus_bataua	Oenocarpus_minor)	Prestoea_acuminata))))))	((Reinhardtia_paiewonskiana	Reinhardtia_latisecta)	Reinhardtia_simplex)))	Orania_palindan)))	Kingia_australis);
((Calamus_caryotoides	((Serenoa_repens	((Sabal_domingensis	Phoenix_dactylifera)	(((((Reinhardtia_paiewonskiana	Reinhardtia_latisecta)	Reinhardtia_simplex)	((((Oenocarpus_bataua	Oenocarpus_minor)	Prestoea_acuminata)	(((((Burretiokentia_grandiflora	Kentiopsis_piersoniorum)	Heterospathe_cagayanensis)	Hydriastele_microspadix)	(Veitchia_spiralis	Dictyosperma_album))	Dypsis_decaryi))	((Pelagodoxa_henryana	Geonoma_undata)	(((Elaeis_oleifera	Elaeis_guineensis)	(Attalea_speciosa	Bactris_major))	(Chamaedorea_seifrizii	Roystonea_regia)))))	((Iriartea_deltoidea	Orania_palindan)	(Leopoldinia_pulchra	Manicaria_saccifera)))	(Podococcus_barteri	Sclerosperma_profizianum))))	Pseudophoenix_vinifera))	Kingia_australis);
((((Reinhardtia_latisecta	(Reinhardtia_paiewonskiana	(Reinhardtia_simplex	(((Serenoa_repens	(Phoenix_dactylifera	Sabal_domingensis))	(Sclerosperma_profizianum	(Podococcus_barteri	(Leopoldinia_pulchra	Iriartea_deltoidea))))	((((Pelagodoxa_henryana	(Orania_palindan	Manicaria_saccifera))	Geonoma_undata)	((Chamaedorea_seifrizii	Roystonea_regia)	(Bactris_major	(Attalea_speciosa	(Elaeis_oleifera	Elaeis_guineensis)))))	(((Oenocarpus_bataua	Oenocarpus_minor)	Prestoea_acuminata)	(((Dypsis_decaryi	Dictyosperma_album)	((Burretiokentia_grandiflora	Heterospathe_cagayanensis)	(Veitchia_spiralis	Hydriastele_microspadix)))	Kentiopsis_piersoniorum)))))))	Calamus_caryotoides)	Pseudophoenix_vinifera)	Kingia_australis);
((Calamus_caryotoides	(Pseudophoenix_vinifera	(Roystonea_regia	(((Attalea_speciosa	((Elaeis_oleifera	Elaeis_guineensis)	Bactris_major))	(((((Oenocarpus_bataua	Oenocarpus_minor)	Prestoea_acuminata)	(((Dypsis_decaryi	Dictyosperma_album)	(Kentiopsis_piersoniorum	Heterospathe_cagayanensis))	(Veitchia_spiralis	(Burretiokentia_grandiflora	Hydriastele_microspadix))))	((Orania_palindan	((Reinhardtia_latisecta	Reinhardtia_paiewonskiana)	Reinhardtia_simplex))	((Serenoa_repens	(Phoenix_dactylifera	Sabal_domingensis))	(Sclerosperma_profizianum	(Podococcus_barteri	(Leopoldinia_pulchra	Iriartea_deltoidea))))))	(Pelagodoxa_henryana	(Manicaria_saccifera	Geonoma_undata))))	Chamaedorea_seifrizii))))	Kingia_australis);
((Iriartea_deltoidea	(((Sclerosperma_profizianum	Podococcus_barteri)	(((Reinhardtia_latisecta	Reinhardtia_paiewonskiana)	Reinhardtia_simplex)	((((Serenoa_repens	(Phoenix_dactylifera	Sabal_domingensis))	(Geonoma_undata	(Pelagodoxa_henryana	(Orania_palindan	(Leopoldinia_pulchra	Manicaria_saccifera)))))	((Chamaedorea_seifrizii	Roystonea_regia)	((Elaeis_oleifera	Elaeis_guineensis)	(Bactris_major	Attalea_speciosa))))	(((Oenocarpus_bataua	Oenocarpus_minor)	Prestoea_acuminata)	(((Dypsis_decaryi	Dictyosperma_album)	((Hydriastele_microspadix	(Kentiopsis_piersoniorum	Heterospathe_cagayanensis))	Burretiokentia_grandiflora))	Veitchia_spiralis)))))	(Calamus_caryotoides	Pseudophoenix_vinifera)))	Kingia_australis);
((Sabal_domingensis	((Phoenix_dactylifera	Serenoa_repens)	(((((Roystonea_regia	(Attalea_speciosa	(((Elaeis_oleifera	Elaeis_guineensis)	Chamaedorea_seifrizii)	Bactris_major)))	((Orania_palindan	((Calamus_caryotoides	Pseudophoenix_vinifera)	Geonoma_undata))	(Pelagodoxa_henryana	Manicaria_saccifera)))	(((Oenocarpus_bataua	Oenocarpus_minor)	Prestoea_acuminata)	(((Dypsis_decaryi	((Hydriastele_microspadix	(Kentiopsis_piersoniorum	Heterospathe_cagayanensis))	Burretiokentia_grandiflora))	Veitchia_spiralis)	Dictyosperma_album)))	((Reinhardtia_latisecta	Reinhardtia_paiewonskiana)	Reinhardtia_simplex))	((Sclerosperma_profizianum	Podococcus_barteri)	(Leopoldinia_pulchra	Iriartea_deltoidea)))))	Kingia_australis);
((Calamus_caryotoides	(Pseudophoenix_vinifera	(Reinhardtia_latisecta	(Reinhardtia_paiewonskiana	(Reinhardtia_simplex	(((Geonoma_undata	(Pelagodoxa_henryana	(Orania_palindan	Manicaria_saccifera)))	((((Bactris_major	Attalea_speciosa)	(Elaeis_oleifera	Elaeis_guineensis))	Roystonea_regia)	(((Oenocarpus_bataua	Oenocarpus_minor)	Prestoea_acuminata)	((Serenoa_repens	(((Heterospathe_cagayanensis	Dictyosperma_album)	(Veitchia_spiralis	Hydriastele_microspadix))	(Dypsis_decaryi	Burretiokentia_grandiflora)))	Kentiopsis_piersoniorum))))	(((Chamaedorea_seifrizii	Sclerosperma_profizianum)	(Podococcus_barteri	(Leopoldinia_pulchra	Iriartea_deltoidea)))	(Sabal_domingensis	Phoenix_dactylifera))))))))	Kingia_australis);
((Podococcus_barteri	((Sclerosperma_profizianum	Chamaedorea_seifrizii)	(Iriartea_deltoidea	((Sabal_domingensis	(Serenoa_repens	Phoenix_dactylifera))	((((Attalea_speciosa	((Bactris_major	Roystonea_regia)	(Elaeis_oleifera	((Calamus_caryotoides	Pseudophoenix_vinifera)	Elaeis_guineensis))))	(((Oenocarpus_bataua	Oenocarpus_minor)	Prestoea_acuminata)	(Veitchia_spiralis	(((Dictyosperma_album	Dypsis_decaryi)	Burretiokentia_grandiflora)	((Kentiopsis_piersoniorum	Heterospathe_cagayanensis)	Hydriastele_microspadix)))))	((Reinhardtia_latisecta	Reinhardtia_paiewonskiana)	Reinhardtia_simplex))	((Geonoma_undata	Orania_palindan)	(Pelagodoxa_henryana	(Leopoldinia_pulchra	Manicaria_saccifera))))))))	Kingia_australis);
(((Chamaedorea_seifrizii	(Roystonea_regia	(((((Oenocarpus_bataua	Oenocarpus_minor)	Prestoea_acuminata)	(Dictyosperma_album	((Veitchia_spiralis	(Burretiokentia_grandiflora	Hydriastele_microspadix))	(Dypsis_decaryi	(Kentiopsis_piersoniorum	Heterospathe_cagayanensis)))))	(((((Podococcus_barteri	Sclerosperma_profizianum)	Iriartea_deltoidea)	(Serenoa_repens	(Phoenix_dactylifera	Sabal_domingensis)))	((Reinhardtia_latisecta	Reinhardtia_paiewonskiana)	Reinhardtia_simplex))	(Geonoma_undata	(Pelagodoxa_henryana	(Orania_palindan	(Leopoldinia_pulchra	Manicaria_saccifera))))))	((Elaeis_oleifera	Elaeis_guineensis)	(Attalea_speciosa	Bactris_major)))))	(Calamus_caryotoides	Pseudophoenix_vinifera))	Kingia_australis);
((Serenoa_repens	((Phoenix_dactylifera	Sabal_domingensis)	((((Reinhardtia_latisecta	Reinhardtia_paiewonskiana)	Reinhardtia_simplex)	((Geonoma_undata	(Pelagodoxa_henryana	(Orania_palindan	(Leopoldinia_pulchra	Manicaria_saccifera))))	((((Elaeis_oleifera	Elaeis_guineensis)	(Attalea_speciosa	Bactris_major))	(Chamaedorea_seifrizii	Roystonea_regia))	(((Oenocarpus_bataua	Oenocarpus_minor)	((Pseudophoenix_vinifera	Calamus_caryotoides)	Prestoea_acuminata))	(Dictyosperma_album	((Veitchia_spiralis	Hydriastele_microspadix)	(Dypsis_decaryi	((Burretiokentia_grandiflora	Kentiopsis_piersoniorum)	Heterospathe_cagayanensis))))))))	((Podococcus_barteri	Sclerosperma_profizianum)	Iriartea_deltoidea))))	Kingia_australis);
((Pseudophoenix_vinifera	(Calamus_caryotoides	(Iriartea_deltoidea	(((((Serenoa_repens	Phoenix_dactylifera)	Sabal_domingensis)	((Pelagodoxa_henryana	((Geonoma_undata	Orania_palindan)	Manicaria_saccifera))	(((((Elaeis_oleifera	Elaeis_guineensis)	(Attalea_speciosa	Bactris_major))	(Chamaedorea_seifrizii	Roystonea_regia))	(((Oenocarpus_bataua	Oenocarpus_minor)	Prestoea_acuminata)	(Veitchia_spiralis	((Burretiokentia_grandiflora	(Hydriastele_microspadix	(Kentiopsis_piersoniorum	Heterospathe_cagayanensis)))	(Dypsis_decaryi	Dictyosperma_album)))))	((Reinhardtia_latisecta	Reinhardtia_paiewonskiana)	Reinhardtia_simplex))))	(Podococcus_barteri	Sclerosperma_profizianum))	Leopoldinia_pulchra))))	Kingia_australis);
((Calamus_caryotoides	((Iriartea_deltoidea	((Phoenix_dactylifera	Sabal_domingensis)	(((Orania_palindan	((Leopoldinia_pulchra	Manicaria_saccifera)	Pelagodoxa_henryana))	Geonoma_undata)	((((Bactris_major	((Elaeis_oleifera	Elaeis_guineensis)	Attalea_speciosa))	(Chamaedorea_seifrizii	Roystonea_regia))	(Serenoa_repens	(((Oenocarpus_bataua	Oenocarpus_minor)	Prestoea_acuminata)	(((Dypsis_decaryi	Dictyosperma_album)	(Veitchia_spiralis	Hydriastele_microspadix))	((Burretiokentia_grandiflora	Kentiopsis_piersoniorum)	Heterospathe_cagayanensis)))))	((Podococcus_barteri	Sclerosperma_profizianum)	((Reinhardtia_latisecta	Reinhardtia_paiewonskiana)	Reinhardtia_simplex))))))	Pseudophoenix_vinifera))	Kingia_australis);
(((Calamus_caryotoides	Pseudophoenix_vinifera)	((Chamaedorea_seifrizii	(Attalea_speciosa	Bactris_major))	((Elaeis_oleifera	Elaeis_guineensis)	(Roystonea_regia	(((Kentiopsis_piersoniorum	(Prestoea_acuminata	(Oenocarpus_bataua	Oenocarpus_minor)))	((Dictyosperma_album	(Dypsis_decaryi	((Burretiokentia_grandiflora	Heterospathe_cagayanensis)	Hydriastele_microspadix)))	Veitchia_spiralis))	((Geonoma_undata	(Orania_palindan	(Pelagodoxa_henryana	(Leopoldinia_pulchra	Manicaria_saccifera))))	((Reinhardtia_simplex	(Reinhardtia_paiewonskiana	Reinhardtia_latisecta))	((Serenoa_repens	(Phoenix_dactylifera	Sabal_domingensis))	((Iriartea_deltoidea	Podococcus_barteri)	Sclerosperma_profizianum)))))))))	Kingia_australis);
((Pseudophoenix_vinifera	((Serenoa_repens	(Phoenix_dactylifera	((Geonoma_undata	(Pelagodoxa_henryana	((Leopoldinia_pulchra	Manicaria_saccifera)	Orania_palindan)))	((((Prestoea_acuminata	(Oenocarpus_bataua	Oenocarpus_minor))	((Veitchia_spiralis	(Hydriastele_microspadix	Burretiokentia_grandiflora))	((Kentiopsis_piersoniorum	Heterospathe_cagayanensis)	(Dypsis_decaryi	Dictyosperma_album))))	((Reinhardtia_simplex	(Reinhardtia_paiewonskiana	Reinhardtia_latisecta))	(Sabal_domingensis	((Iriartea_deltoidea	Podococcus_barteri)	Sclerosperma_profizianum))))	(((Attalea_speciosa	Bactris_major)	(Elaeis_oleifera	Elaeis_guineensis))	(Chamaedorea_seifrizii	Roystonea_regia))))))	Calamus_caryotoides))	Kingia_australis);
((((((Iriartea_deltoidea	Orania_palindan)	Geonoma_undata)	(Pelagodoxa_henryana	(Leopoldinia_pulchra	Manicaria_saccifera)))	((((Prestoea_acuminata	(Oenocarpus_bataua	Oenocarpus_minor))	((Hydriastele_microspadix	Dictyosperma_album)	(Veitchia_spiralis	(((Burretiokentia_grandiflora	Kentiopsis_piersoniorum)	Heterospathe_cagayanensis)	Dypsis_decaryi))))	((Reinhardtia_simplex	(Reinhardtia_paiewonskiana	Reinhardtia_latisecta))	((Pseudophoenix_vinifera	Calamus_caryotoides)	((Podococcus_barteri	Sclerosperma_profizianum)	Sabal_domingensis))))	((Attalea_speciosa	(Bactris_major	(Elaeis_oleifera	Elaeis_guineensis)))	(Chamaedorea_seifrizii	Roystonea_regia))))	(Serenoa_repens	Phoenix_dactylifera))	Kingia_australis);
((Calamus_caryotoides	((((((((Oenocarpus_bataua	Oenocarpus_minor)	Prestoea_acuminata)	(Veitchia_spiralis	(((Burretiokentia_grandiflora	Hydriastele_microspadix)	(Kentiopsis_piersoniorum	Heterospathe_cagayanensis))	(Dypsis_decaryi	Dictyosperma_album))))	((((Leopoldinia_pulchra	Iriartea_deltoidea)	(Serenoa_repens	(Phoenix_dactylifera	Sabal_domingensis)))	(Reinhardtia_simplex	(Reinhardtia_paiewonskiana	Reinhardtia_latisecta)))	(Geonoma_undata	(Pelagodoxa_henryana	(Orania_palindan	Manicaria_saccifera)))))	(Podococcus_barteri	Sclerosperma_profizianum))	(Bactris_major	((Elaeis_oleifera	Elaeis_guineensis)	Attalea_speciosa)))	(Chamaedorea_seifrizii	Roystonea_regia))	Pseudophoenix_vinifera))	Kingia_australis);
((Pseudophoenix_vinifera	(Serenoa_repens	(Phoenix_dactylifera	((((((((Oenocarpus_bataua	Oenocarpus_minor)	((Burretiokentia_grandiflora	(Dypsis_decaryi	Kentiopsis_piersoniorum))	Prestoea_acuminata))	(((Dictyosperma_album	Heterospathe_cagayanensis)	Hydriastele_microspadix)	Veitchia_spiralis))	(((Bactris_major	((Elaeis_oleifera	Elaeis_guineensis)	Attalea_speciosa))	(Chamaedorea_seifrizii	Roystonea_regia))	(Pelagodoxa_henryana	((Orania_palindan	Manicaria_saccifera)	Geonoma_undata))))	(Reinhardtia_simplex	(Reinhardtia_paiewonskiana	Reinhardtia_latisecta)))	(((Leopoldinia_pulchra	Iriartea_deltoidea)	Podococcus_barteri)	Sclerosperma_profizianum))	Calamus_caryotoides)	Sabal_domingensis))))	Kingia_australis);
((Sabal_domingensis	((Phoenix_dactylifera	Serenoa_repens)	(((((Oenocarpus_bataua	Oenocarpus_minor)	Prestoea_acuminata)	(Veitchia_spiralis	((Burretiokentia_grandiflora	((Kentiopsis_piersoniorum	Heterospathe_cagayanensis)	Hydriastele_microspadix))	(Dictyosperma_album	Dypsis_decaryi))))	((((Attalea_speciosa	(Bactris_major	(Elaeis_oleifera	Elaeis_guineensis)))	(Chamaedorea_seifrizii	Roystonea_regia))	(((Pseudophoenix_vinifera	Calamus_caryotoides)	Pelagodoxa_henryana)	(Orania_palindan	((Leopoldinia_pulchra	Manicaria_saccifera)	Geonoma_undata))))	(Reinhardtia_simplex	(Reinhardtia_paiewonskiana	Reinhardtia_latisecta))))	((Iriartea_deltoidea	Podococcus_barteri)	Sclerosperma_profizianum))))	Kingia_australis);
((Roystonea_regia	((((Attalea_speciosa	(Elaeis_oleifera	Elaeis_guineensis))	Bactris_major)	((Geonoma_undata	(Pelagodoxa_henryana	(Orania_palindan	Manicaria_saccifera)))	(((((Leopoldinia_pulchra	Iriartea_deltoidea)	(Podococcus_barteri	Sclerosperma_profizianum))	(Sabal_domingensis	Phoenix_dactylifera))	(Reinhardtia_simplex	(Reinhardtia_paiewonskiana	Reinhardtia_latisecta)))	((Serenoa_repens	(Pseudophoenix_vinifera	Calamus_caryotoides))	(((Oenocarpus_bataua	Oenocarpus_minor)	Prestoea_acuminata)	((Dictyosperma_album	Dypsis_decaryi)	(Veitchia_spiralis	(((Burretiokentia_grandiflora	Kentiopsis_piersoniorum)	Heterospathe_cagayanensis)	Hydriastele_microspadix))))))))	Chamaedorea_seifrizii))	Kingia_australis);
(((Roystonea_regia	(((((Attalea_speciosa	(Elaeis_oleifera	Elaeis_guineensis))	Bactris_major)	((Geonoma_undata	(Pelagodoxa_henryana	Manicaria_saccifera))	((((Oenocarpus_bataua	Oenocarpus_minor)	Prestoea_acuminata)	((((Burretiokentia_grandiflora	((Kentiopsis_piersoniorum	Heterospathe_cagayanensis)	Hydriastele_microspadix))	Dypsis_decaryi)	Dictyosperma_album)	Veitchia_spiralis))	(((Leopoldinia_pulchra	Iriartea_deltoidea)	(Sabal_domingensis	(Phoenix_dactylifera	Serenoa_repens)))	(Orania_palindan	(Reinhardtia_simplex	(Reinhardtia_paiewonskiana	Reinhardtia_latisecta)))))))	(Podococcus_barteri	Sclerosperma_profizianum))	Chamaedorea_seifrizii))	(Pseudophoenix_vinifera	Calamus_caryotoides))	Kingia_australis);
(((Iriartea_deltoidea	(((Phoenix_dactylifera	Serenoa_repens)	Sabal_domingensis)	(((Orania_palindan	(Reinhardtia_simplex	(Reinhardtia_paiewonskiana	Reinhardtia_latisecta)))	((Pelagodoxa_henryana	((Leopoldinia_pulchra	Manicaria_saccifera)	Geonoma_undata))	((Roystonea_regia	((Elaeis_oleifera	Elaeis_guineensis)	(Chamaedorea_seifrizii	(Bactris_major	Attalea_speciosa))))	(((Oenocarpus_bataua	Oenocarpus_minor)	Prestoea_acuminata)	(((Veitchia_spiralis	Burretiokentia_grandiflora)	Hydriastele_microspadix)	((Dictyosperma_album	Dypsis_decaryi)	(Kentiopsis_piersoniorum	Heterospathe_cagayanensis)))))))	(Podococcus_barteri	Sclerosperma_profizianum))))	(Pseudophoenix_vinifera	Calamus_caryotoides))	Kingia_australis);
((Iriartea_deltoidea	(((((((Pelagodoxa_henryana	(Orania_palindan	(Manicaria_saccifera	Geonoma_undata)))	(((Reinhardtia_simplex	(Reinhardtia_paiewonskiana	Reinhardtia_latisecta))	(Roystonea_regia	((Elaeis_oleifera	Elaeis_guineensis)	(Chamaedorea_seifrizii	(Bactris_major	Attalea_speciosa)))))	(((Oenocarpus_bataua	Oenocarpus_minor)	Prestoea_acuminata)	(((Veitchia_spiralis	Burretiokentia_grandiflora)	Hydriastele_microspadix)	((Dictyosperma_album	Dypsis_decaryi)	(Kentiopsis_piersoniorum	Heterospathe_cagayanensis))))))	(Podococcus_barteri	Sclerosperma_profizianum))	(Phoenix_dactylifera	Sabal_domingensis))	Serenoa_repens)	Leopoldinia_pulchra)	(Pseudophoenix_vinifera	Calamus_caryotoides)))	Kingia_australis);
((Calamus_caryotoides	(Pseudophoenix_vinifera	(Serenoa_repens	((Sabal_domingensis	Phoenix_dactylifera)	(((((Iriartea_deltoidea	Leopoldinia_pulchra)	Podococcus_barteri)	Sclerosperma_profizianum)	(Orania_palindan	(Reinhardtia_simplex	(Reinhardtia_paiewonskiana	Reinhardtia_latisecta))))	(((Roystonea_regia	(((Elaeis_guineensis	Elaeis_oleifera)	(Bactris_major	Chamaedorea_seifrizii))	Attalea_speciosa))	(Pelagodoxa_henryana	(Geonoma_undata	Manicaria_saccifera)))	((Prestoea_acuminata	(Oenocarpus_bataua	Oenocarpus_minor))	((Dypsis_decaryi	(((Burretiokentia_grandiflora	Hydriastele_microspadix)	(Heterospathe_cagayanensis	Dictyosperma_album))	Veitchia_spiralis))	Kentiopsis_piersoniorum))))))))	Kingia_australis);
((Podococcus_barteri	((Sclerosperma_profizianum	((Reinhardtia_simplex	(Reinhardtia_paiewonskiana	Reinhardtia_latisecta))	(((Pseudophoenix_vinifera	Calamus_caryotoides)	(((Chamaedorea_seifrizii	Roystonea_regia)	(((Elaeis_guineensis	Elaeis_oleifera)	Bactris_major)	Attalea_speciosa))	((Serenoa_repens	(Sabal_domingensis	Phoenix_dactylifera))	(Geonoma_undata	((Orania_palindan	Manicaria_saccifera)	Pelagodoxa_henryana)))))	((Prestoea_acuminata	(Oenocarpus_bataua	Oenocarpus_minor))	(((Burretiokentia_grandiflora	(Dictyosperma_album	Dypsis_decaryi))	((Kentiopsis_piersoniorum	Heterospathe_cagayanensis)	Hydriastele_microspadix))	Veitchia_spiralis)))))	(Iriartea_deltoidea	Leopoldinia_pulchra)))	Kingia_australis);
((Calamus_caryotoides	(((Bactris_major	(((((((Prestoea_acuminata	(Oenocarpus_bataua	Oenocarpus_minor))	(Veitchia_spiralis	((Burretiokentia_grandiflora	((Kentiopsis_piersoniorum	Heterospathe_cagayanensis)	Hydriastele_microspadix))	(Dictyosperma_album	Dypsis_decaryi))))	((((Iriartea_deltoidea	Leopoldinia_pulchra)	Podococcus_barteri)	Sclerosperma_profizianum)	(Reinhardtia_simplex	(Reinhardtia_paiewonskiana	Reinhardtia_latisecta))))	((Sabal_domingensis	Phoenix_dactylifera)	(Geonoma_undata	((Orania_palindan	Manicaria_saccifera)	Pelagodoxa_henryana))))	(Chamaedorea_seifrizii	Roystonea_regia))	(Elaeis_guineensis	Elaeis_oleifera))	Attalea_speciosa))	Serenoa_repens)	Pseudophoenix_vinifera))	Kingia_australis);
((Iriartea_deltoidea	(Podococcus_barteri	(Sclerosperma_profizianum	((Reinhardtia_simplex	(Reinhardtia_paiewonskiana	Reinhardtia_latisecta))	(((Sabal_domingensis	(Serenoa_repens	Phoenix_dactylifera))	((Roystonea_regia	((Elaeis_guineensis	Elaeis_oleifera)	(Chamaedorea_seifrizii	((Bactris_major	Calamus_caryotoides)	Attalea_speciosa))))	((Orania_palindan	(Geonoma_undata	(Leopoldinia_pulchra	Manicaria_saccifera)))	Pelagodoxa_henryana)))	((Prestoea_acuminata	(Oenocarpus_bataua	Oenocarpus_minor))	((((((Kentiopsis_piersoniorum	Heterospathe_cagayanensis)	Hydriastele_microspadix)	Burretiokentia_grandiflora)	Dypsis_decaryi)	Veitchia_spiralis)	(Pseudophoenix_vinifera	Dictyosperma_album))))))))	Kingia_australis);
((Serenoa_repens	(((((Roystonea_regia	((Elaeis_guineensis	Elaeis_oleifera)	(Attalea_speciosa	(Chamaedorea_seifrizii	Bactris_major))))	(((Calamus_caryotoides	Pseudophoenix_vinifera)	Geonoma_undata)	Pelagodoxa_henryana))	((Prestoea_acuminata	(Oenocarpus_bataua	Oenocarpus_minor))	((Dypsis_decaryi	Dictyosperma_album)	((((Kentiopsis_piersoniorum	Heterospathe_cagayanensis)	Hydriastele_microspadix)	Burretiokentia_grandiflora)	Veitchia_spiralis))))	(((Manicaria_saccifera	Orania_palindan)	(((Leopoldinia_pulchra	Iriartea_deltoidea)	Podococcus_barteri)	Sclerosperma_profizianum))	(Reinhardtia_simplex	(Reinhardtia_paiewonskiana	Reinhardtia_latisecta))))	(Sabal_domingensis	Phoenix_dactylifera)))	Kingia_australis);
((Chamaedorea_seifrizii	(Roystonea_regia	(((Elaeis_guineensis	Elaeis_oleifera)	(Attalea_speciosa	Bactris_major))	(((Sabal_domingensis	Phoenix_dactylifera)	(Geonoma_undata	((Manicaria_saccifera	Orania_palindan)	Pelagodoxa_henryana)))	(((((Leopoldinia_pulchra	Iriartea_deltoidea)	Podococcus_barteri)	Sclerosperma_profizianum)	(Reinhardtia_simplex	((Reinhardtia_paiewonskiana	Serenoa_repens)	Reinhardtia_latisecta)))	((((Calamus_caryotoides	Pseudophoenix_vinifera)	Prestoea_acuminata)	(Oenocarpus_bataua	Oenocarpus_minor))	((((Burretiokentia_grandiflora	Kentiopsis_piersoniorum)	Heterospathe_cagayanensis)	(Dypsis_decaryi	Dictyosperma_album))	(Veitchia_spiralis	Hydriastele_microspadix))))))))	Kingia_australis);
((Iriartea_deltoidea	(Podococcus_barteri	((Sclerosperma_profizianum	((((Roystonea_regia	((Chamaedorea_seifrizii	(Elaeis_guineensis	Elaeis_oleifera))	(Attalea_speciosa	Bactris_major)))	(Pelagodoxa_henryana	((Calamus_caryotoides	Pseudophoenix_vinifera)	Geonoma_undata)))	(((Manicaria_saccifera	Orania_palindan)	(Reinhardtia_simplex	(Reinhardtia_paiewonskiana	Reinhardtia_latisecta)))	(((Oenocarpus_bataua	(Oenocarpus_minor	Serenoa_repens))	Prestoea_acuminata)	(((Dypsis_decaryi	(Burretiokentia_grandiflora	(Hydriastele_microspadix	(Kentiopsis_piersoniorum	Heterospathe_cagayanensis))))	Dictyosperma_album)	Veitchia_spiralis))))	(Sabal_domingensis	Phoenix_dactylifera)))	Leopoldinia_pulchra)))	Kingia_australis);
(((Serenoa_repens	((Sabal_domingensis	Phoenix_dactylifera)	((((Iriartea_deltoidea	Leopoldinia_pulchra)	Podococcus_barteri)	Sclerosperma_profizianum)	((((((Oenocarpus_bataua	Oenocarpus_minor)	Prestoea_acuminata)	(((Hydriastele_microspadix	((Burretiokentia_grandiflora	Kentiopsis_piersoniorum)	Heterospathe_cagayanensis))	(Dictyosperma_album	Dypsis_decaryi))	Veitchia_spiralis))	((Chamaedorea_seifrizii	Roystonea_regia)	((Elaeis_guineensis	Elaeis_oleifera)	(Attalea_speciosa	Bactris_major))))	(Reinhardtia_simplex	(Reinhardtia_paiewonskiana	Reinhardtia_latisecta)))	(((Manicaria_saccifera	Orania_palindan)	Pelagodoxa_henryana)	Geonoma_undata)))))	(Calamus_caryotoides	Pseudophoenix_vinifera))	Kingia_australis);
((Iriartea_deltoidea	(Podococcus_barteri	(Sclerosperma_profizianum	(((((((Oenocarpus_bataua	Oenocarpus_minor)	Prestoea_acuminata)	(Burretiokentia_grandiflora	((Veitchia_spiralis	((Kentiopsis_piersoniorum	Dictyosperma_album)	(Hydriastele_microspadix	(Pseudophoenix_vinifera	Heterospathe_cagayanensis))))	Dypsis_decaryi)))	(Roystonea_regia	((Elaeis_guineensis	Elaeis_oleifera)	(Chamaedorea_seifrizii	(Attalea_speciosa	Bactris_major)))))	(Reinhardtia_simplex	(Reinhardtia_paiewonskiana	Reinhardtia_latisecta)))	((((Leopoldinia_pulchra	Manicaria_saccifera)	Orania_palindan)	Pelagodoxa_henryana)	(Calamus_caryotoides	Geonoma_undata)))	(Serenoa_repens	(Sabal_domingensis	Phoenix_dactylifera))))))	Kingia_australis);
((Calamus_caryotoides	(Pseudophoenix_vinifera	(Roystonea_regia	(((Bactris_major	(Elaeis_guineensis	Elaeis_oleifera))	Attalea_speciosa)	((((((Leopoldinia_pulchra	Manicaria_saccifera)	Orania_palindan)	Pelagodoxa_henryana)	Geonoma_undata)	(((Sabal_domingensis	(Phoenix_dactylifera	Serenoa_repens))	((Iriartea_deltoidea	Podococcus_barteri)	Sclerosperma_profizianum))	((Reinhardtia_paiewonskiana	Reinhardtia_latisecta)	(Burretiokentia_grandiflora	Reinhardtia_simplex))))	((Kentiopsis_piersoniorum	((Oenocarpus_bataua	Oenocarpus_minor)	Prestoea_acuminata))	(Dypsis_decaryi	(Chamaedorea_seifrizii	(Dictyosperma_album	((Hydriastele_microspadix	Heterospathe_cagayanensis)	Veitchia_spiralis))))))))))	Kingia_australis);
((((Iriartea_deltoidea	(((Podococcus_barteri	Sclerosperma_profizianum)	(((Prestoea_acuminata	((Oenocarpus_minor	Oenocarpus_bataua)	(((Hydriastele_microspadix	(Kentiopsis_piersoniorum	Heterospathe_cagayanensis))	(Dictyosperma_album	Dypsis_decaryi))	(Veitchia_spiralis	Burretiokentia_grandiflora))))	(((Serenoa_repens	(Phoenix_dactylifera	Sabal_domingensis))	(Geonoma_undata	((Orania_palindan	Manicaria_saccifera)	Pelagodoxa_henryana)))	(Roystonea_regia	((Chamaedorea_seifrizii	(Attalea_speciosa	(Elaeis_guineensis	Elaeis_oleifera)))	Bactris_major))))	((Reinhardtia_paiewonskiana	Reinhardtia_latisecta)	Reinhardtia_simplex)))	Leopoldinia_pulchra))	Calamus_caryotoides)	Pseudophoenix_vinifera)	Kingia_australis);
((Chamaedorea_seifrizii	(Roystonea_regia	(((Attalea_speciosa	(Elaeis_guineensis	Elaeis_oleifera))	Bactris_major)	((((Veitchia_spiralis	(Hydriastele_microspadix	(Burretiokentia_grandiflora	Heterospathe_cagayanensis)))	(Kentiopsis_piersoniorum	(Dictyosperma_album	Dypsis_decaryi)))	(Prestoea_acuminata	(Oenocarpus_minor	Oenocarpus_bataua)))	((((Reinhardtia_paiewonskiana	Reinhardtia_latisecta)	Reinhardtia_simplex)	(Geonoma_undata	((Orania_palindan	Manicaria_saccifera)	Pelagodoxa_henryana)))	((((Calamus_caryotoides	(Leopoldinia_pulchra	Pseudophoenix_vinifera))	Iriartea_deltoidea)	(Serenoa_repens	(Phoenix_dactylifera	Sabal_domingensis)))	(Podococcus_barteri	Sclerosperma_profizianum)))))))	Kingia_australis);
((Bactris_major	(Attalea_speciosa	((((((Dictyosperma_album	Dypsis_decaryi)	((((Kentiopsis_piersoniorum	Heterospathe_cagayanensis)	Burretiokentia_grandiflora)	Veitchia_spiralis)	Hydriastele_microspadix))	(Prestoea_acuminata	(Oenocarpus_minor	Oenocarpus_bataua)))	((Geonoma_undata	((Orania_palindan	Manicaria_saccifera)	Pelagodoxa_henryana))	(((Sabal_domingensis	(Serenoa_repens	Phoenix_dactylifera))	((Podococcus_barteri	Sclerosperma_profizianum)	(Calamus_caryotoides	((Leopoldinia_pulchra	Pseudophoenix_vinifera)	Iriartea_deltoidea))))	((Reinhardtia_paiewonskiana	Reinhardtia_latisecta)	Reinhardtia_simplex))))	(Chamaedorea_seifrizii	Roystonea_regia))	(Elaeis_guineensis	Elaeis_oleifera))))	Kingia_australis);
((Roystonea_regia	((((Elaeis_guineensis	Elaeis_oleifera)	(Bactris_major	Attalea_speciosa))	((Geonoma_undata	((Orania_palindan	Manicaria_saccifera)	Pelagodoxa_henryana))	((((Sabal_domingensis	(Serenoa_repens	Phoenix_dactylifera))	(Sclerosperma_profizianum	(((Leopoldinia_pulchra	Iriartea_deltoidea)	(Pseudophoenix_vinifera	Calamus_caryotoides))	Podococcus_barteri)))	((Reinhardtia_paiewonskiana	Reinhardtia_latisecta)	Reinhardtia_simplex))	(((Dictyosperma_album	Dypsis_decaryi)	((Kentiopsis_piersoniorum	Heterospathe_cagayanensis)	((Veitchia_spiralis	Burretiokentia_grandiflora)	Hydriastele_microspadix)))	(Prestoea_acuminata	(Oenocarpus_minor	Oenocarpus_bataua))))))	Chamaedorea_seifrizii))	Kingia_australis);
((((Serenoa_repens	((Phoenix_dactylifera	Sabal_domingensis)	((Sclerosperma_profizianum	(Iriartea_deltoidea	Podococcus_barteri))	(((Reinhardtia_paiewonskiana	Reinhardtia_latisecta)	Reinhardtia_simplex)	(((Dictyosperma_album	((Veitchia_spiralis	((Burretiokentia_grandiflora	Kentiopsis_piersoniorum)	Heterospathe_cagayanensis))	(Dypsis_decaryi	Hydriastele_microspadix)))	(Prestoea_acuminata	(Oenocarpus_minor	Oenocarpus_bataua)))	((Roystonea_regia	((Bactris_major	(Attalea_speciosa	(Elaeis_guineensis	Elaeis_oleifera)))	Chamaedorea_seifrizii))	(Pelagodoxa_henryana	(((Manicaria_saccifera	Leopoldinia_pulchra)	Orania_palindan)	Geonoma_undata))))))))	Pseudophoenix_vinifera)	Calamus_caryotoides)	Kingia_australis);
((Pelagodoxa_henryana	((((Manicaria_saccifera	Leopoldinia_pulchra)	(Orania_palindan	Geonoma_undata))	((((((Dypsis_decaryi	Dictyosperma_album)	(Kentiopsis_piersoniorum	Heterospathe_cagayanensis))	((Burretiokentia_grandiflora	Hydriastele_microspadix)	Veitchia_spiralis))	(Prestoea_acuminata	(Oenocarpus_minor	Oenocarpus_bataua)))	((Roystonea_regia	(Bactris_major	((Attalea_speciosa	(Elaeis_guineensis	Elaeis_oleifera))	Chamaedorea_seifrizii)))	Serenoa_repens))	(((Phoenix_dactylifera	Sabal_domingensis)	(Sclerosperma_profizianum	(Iriartea_deltoidea	Podococcus_barteri)))	((Reinhardtia_paiewonskiana	Reinhardtia_latisecta)	Reinhardtia_simplex))))	(Pseudophoenix_vinifera	Calamus_caryotoides)))	Kingia_australis);
((((Serenoa_repens	(Phoenix_dactylifera	Sabal_domingensis))	((Sclerosperma_profizianum	((Leopoldinia_pulchra	Iriartea_deltoidea)	Podococcus_barteri))	((((((Dypsis_decaryi	Dictyosperma_album)	((Burretiokentia_grandiflora	(Heterospathe_cagayanensis	Hydriastele_microspadix))	Veitchia_spiralis))	Kentiopsis_piersoniorum)	(Prestoea_acuminata	(Oenocarpus_minor	Oenocarpus_bataua)))	(((Pelagodoxa_henryana	(Orania_palindan	Manicaria_saccifera))	Geonoma_undata)	(Roystonea_regia	(((Attalea_speciosa	Chamaedorea_seifrizii)	Bactris_major)	(Elaeis_guineensis	Elaeis_oleifera)))))	((Reinhardtia_paiewonskiana	Reinhardtia_latisecta)	Reinhardtia_simplex))))	(Calamus_caryotoides	Pseudophoenix_vinifera))	Kingia_australis);
((Calamus_caryotoides	(Pseudophoenix_vinifera	(Oenocarpus_bataua	(((((((Pelagodoxa_henryana	(Orania_palindan	Manicaria_saccifera))	Geonoma_undata)	(Roystonea_regia	((Attalea_speciosa	Bactris_major)	(Elaeis_guineensis	Elaeis_oleifera))))	(((Reinhardtia_paiewonskiana	Reinhardtia_latisecta)	Reinhardtia_simplex)	((Sabal_domingensis	(Serenoa_repens	Phoenix_dactylifera))	(Sclerosperma_profizianum	((Leopoldinia_pulchra	Iriartea_deltoidea)	Podococcus_barteri)))))	((Dypsis_decaryi	Dictyosperma_album)	((Kentiopsis_piersoniorum	Heterospathe_cagayanensis)	((Burretiokentia_grandiflora	Hydriastele_microspadix)	(Chamaedorea_seifrizii	Veitchia_spiralis)))))	Prestoea_acuminata)	Oenocarpus_minor))))	Kingia_australis);
((Calamus_caryotoides	(Pseudophoenix_vinifera	(Prestoea_acuminata	((Oenocarpus_minor	Oenocarpus_bataua)	(((((Pelagodoxa_henryana	(Orania_palindan	(Leopoldinia_pulchra	Manicaria_saccifera)))	Geonoma_undata)	(Roystonea_regia	(Attalea_speciosa	(Bactris_major	(Elaeis_guineensis	Elaeis_oleifera)))))	(((Reinhardtia_paiewonskiana	Reinhardtia_latisecta)	Reinhardtia_simplex)	((Podococcus_barteri	Sclerosperma_profizianum)	(((Phoenix_dactylifera	Serenoa_repens)	Sabal_domingensis)	Iriartea_deltoidea))))	(((Dictyosperma_album	Dypsis_decaryi)	(Kentiopsis_piersoniorum	Heterospathe_cagayanensis))	(Veitchia_spiralis	((Hydriastele_microspadix	Chamaedorea_seifrizii)	Burretiokentia_grandiflora))))))))	Kingia_australis);
((Iriartea_deltoidea	(Podococcus_barteri	(Sclerosperma_profizianum	(((Phoenix_dactylifera	Serenoa_repens)	Sabal_domingensis)	((((((Dictyosperma_album	((Hydriastele_microspadix	(Kentiopsis_piersoniorum	(Burretiokentia_grandiflora	Heterospathe_cagayanensis)))	Veitchia_spiralis))	Dypsis_decaryi)	(Prestoea_acuminata	(Oenocarpus_minor	Oenocarpus_bataua)))	(((Reinhardtia_paiewonskiana	Reinhardtia_latisecta)	Reinhardtia_simplex)	((Chamaedorea_seifrizii	Roystonea_regia)	(Bactris_major	((Elaeis_guineensis	Elaeis_oleifera)	Attalea_speciosa)))))	(Calamus_caryotoides	Pseudophoenix_vinifera))	((Pelagodoxa_henryana	(Orania_palindan	(Leopoldinia_pulchra	Manicaria_saccifera)))	Geonoma_undata))))))	Kingia_australis);
((Calamus_caryotoides	(((((Bactris_major	Attalea_speciosa)	(Elaeis_oleifera	Elaeis_guineensis))	((Podococcus_barteri	Sclerosperma_profizianum)	(Pelagodoxa_henryana	((Geonoma_undata	((Kentiopsis_piersoniorum	(Dypsis_decaryi	((Burretiokentia_grandiflora	Hydriastele_microspadix)	((Heterospathe_cagayanensis	Dictyosperma_album)	Veitchia_spiralis))))	((Oenocarpus_bataua	Oenocarpus_minor)	Prestoea_acuminata)))	(((Reinhardtia_latisecta	Reinhardtia_paiewonskiana)	Reinhardtia_simplex)	(((Iriartea_deltoidea	Leopoldinia_pulchra)	(Orania_palindan	Manicaria_saccifera))	(Serenoa_repens	(Phoenix_dactylifera	Sabal_domingensis))))))))	(Chamaedorea_seifrizii	Roystonea_regia))	Pseudophoenix_vinifera))	Kingia_australis);
((Calamus_caryotoides	((((Bactris_major	(Attalea_speciosa	(Elaeis_oleifera	Elaeis_guineensis)))	((((Geonoma_undata	((Iriartea_deltoidea	Orania_palindan)	(Leopoldinia_pulchra	Manicaria_saccifera)))	(Serenoa_repens	(Phoenix_dactylifera	Sabal_domingensis)))	(((((((Burretiokentia_grandiflora	Kentiopsis_piersoniorum)	Heterospathe_cagayanensis)	Hydriastele_microspadix)	(Dictyosperma_album	Veitchia_spiralis))	Dypsis_decaryi)	((Oenocarpus_bataua	Oenocarpus_minor)	Prestoea_acuminata))	((Reinhardtia_latisecta	Reinhardtia_paiewonskiana)	Reinhardtia_simplex)))	((Podococcus_barteri	Sclerosperma_profizianum)	Pelagodoxa_henryana)))	(Chamaedorea_seifrizii	Roystonea_regia))	Pseudophoenix_vinifera))	Kingia_australis);
((((((Elaeis_oleifera	Elaeis_guineensis)	(Bactris_major	Attalea_speciosa))	(((((Heterospathe_cagayanensis	Hydriastele_microspadix)	((Dypsis_decaryi	Dictyosperma_album)	Veitchia_spiralis))	(Burretiokentia_grandiflora	Kentiopsis_piersoniorum))	((Oenocarpus_bataua	Oenocarpus_minor)	Prestoea_acuminata))	((Pelagodoxa_henryana	Geonoma_undata)	((((Podococcus_barteri	Sclerosperma_profizianum)	((Manicaria_saccifera	(Iriartea_deltoidea	Leopoldinia_pulchra))	Orania_palindan))	(Serenoa_repens	(Phoenix_dactylifera	Sabal_domingensis)))	((Reinhardtia_latisecta	Reinhardtia_paiewonskiana)	Reinhardtia_simplex)))))	(Chamaedorea_seifrizii	Roystonea_regia))	(Pseudophoenix_vinifera	Calamus_caryotoides))	Kingia_australis);
((Iriartea_deltoidea	(Leopoldinia_pulchra	(Podococcus_barteri	(Sclerosperma_profizianum	(((Reinhardtia_latisecta	((Pseudophoenix_vinifera	Calamus_caryotoides)	Reinhardtia_paiewonskiana))	Reinhardtia_simplex)	((((Chamaedorea_seifrizii	Roystonea_regia)	(Attalea_speciosa	((Elaeis_oleifera	Elaeis_guineensis)	Bactris_major)))	(Pelagodoxa_henryana	((Manicaria_saccifera	Orania_palindan)	Geonoma_undata)))	((((Dypsis_decaryi	(((Heterospathe_cagayanensis	Dictyosperma_album)	(Veitchia_spiralis	Hydriastele_microspadix))	Burretiokentia_grandiflora))	Kentiopsis_piersoniorum)	((Oenocarpus_bataua	Oenocarpus_minor)	Prestoea_acuminata))	(Serenoa_repens	(Phoenix_dactylifera	Sabal_domingensis)))))))))	Kingia_australis);
((Iriartea_deltoidea	(((Sabal_domingensis	(Serenoa_repens	Phoenix_dactylifera))	((((Pseudophoenix_vinifera	Calamus_caryotoides)	((Reinhardtia_paiewonskiana	Reinhardtia_latisecta)	Reinhardtia_simplex))	((Roystonea_regia	((Elaeis_oleifera	Elaeis_guineensis)	(Bactris_major	(Attalea_speciosa	Chamaedorea_seifrizii))))	(Pelagodoxa_henryana	(Orania_palindan	(Leopoldinia_pulchra	(Geonoma_undata	Manicaria_saccifera))))))	((((Dypsis_decaryi	Dictyosperma_album)	((Kentiopsis_piersoniorum	(Burretiokentia_grandiflora	Heterospathe_cagayanensis))	Hydriastele_microspadix))	Veitchia_spiralis)	((Oenocarpus_bataua	Oenocarpus_minor)	Prestoea_acuminata))))	(Podococcus_barteri	Sclerosperma_profizianum)))	Kingia_australis);
((Pelagodoxa_henryana	((Geonoma_undata	(Manicaria_saccifera	Orania_palindan))	((((Reinhardtia_paiewonskiana	Reinhardtia_latisecta)	Reinhardtia_simplex)	(((Dictyosperma_album	((Dypsis_decaryi	(((Kentiopsis_piersoniorum	Heterospathe_cagayanensis)	Hydriastele_microspadix)	Burretiokentia_grandiflora))	Veitchia_spiralis))	((Oenocarpus_bataua	Oenocarpus_minor)	Prestoea_acuminata))	((Podococcus_barteri	Sclerosperma_profizianum)	(Roystonea_regia	((Attalea_speciosa	(Chamaedorea_seifrizii	(Elaeis_oleifera	Elaeis_guineensis)))	Bactris_major)))))	((Iriartea_deltoidea	(Calamus_caryotoides	(Pseudophoenix_vinifera	Leopoldinia_pulchra)))	(Serenoa_repens	(Sabal_domingensis	Phoenix_dactylifera))))))	Kingia_australis);
(((Roystonea_regia	((((Elaeis_oleifera	Elaeis_guineensis)	(Bactris_major	Attalea_speciosa))	((((Reinhardtia_paiewonskiana	Reinhardtia_latisecta)	Reinhardtia_simplex)	(Manicaria_saccifera	((((Veitchia_spiralis	(Heterospathe_cagayanensis	Hydriastele_microspadix))	((Dypsis_decaryi	Dictyosperma_album)	Burretiokentia_grandiflora))	Kentiopsis_piersoniorum)	((Oenocarpus_bataua	Oenocarpus_minor)	Prestoea_acuminata))))	((((Podococcus_barteri	Sclerosperma_profizianum)	(Orania_palindan	(Iriartea_deltoidea	Leopoldinia_pulchra)))	(Serenoa_repens	(Sabal_domingensis	Phoenix_dactylifera)))	(Pelagodoxa_henryana	Geonoma_undata))))	Chamaedorea_seifrizii))	(Calamus_caryotoides	Pseudophoenix_vinifera))	Kingia_australis);
((Calamus_caryotoides	(Pseudophoenix_vinifera	(Pelagodoxa_henryana	((((((Elaeis_oleifera	Elaeis_guineensis)	(Chamaedorea_seifrizii	(Bactris_major	Attalea_speciosa)))	Roystonea_regia)	(((Iriartea_deltoidea	Leopoldinia_pulchra)	(((Serenoa_repens	(Sabal_domingensis	Phoenix_dactylifera))	(Podococcus_barteri	Sclerosperma_profizianum))	((Reinhardtia_paiewonskiana	Reinhardtia_latisecta)	Reinhardtia_simplex)))	((((Kentiopsis_piersoniorum	Heterospathe_cagayanensis)	((Dypsis_decaryi	Dictyosperma_album)	Burretiokentia_grandiflora))	(Hydriastele_microspadix	Veitchia_spiralis))	((Oenocarpus_bataua	Oenocarpus_minor)	Prestoea_acuminata))))	Geonoma_undata)	(Orania_palindan	Manicaria_saccifera)))))	Kingia_australis);
((Calamus_caryotoides	(Pseudophoenix_vinifera	(Pelagodoxa_henryana	(((((Elaeis_oleifera	Elaeis_guineensis)	(Attalea_speciosa	(Chamaedorea_seifrizii	Bactris_major)))	Roystonea_regia)	((((((Dypsis_decaryi	Dictyosperma_album)	Burretiokentia_grandiflora)	(Veitchia_spiralis	(Hydriastele_microspadix	(Kentiopsis_piersoniorum	Heterospathe_cagayanensis))))	((Oenocarpus_bataua	Oenocarpus_minor)	Prestoea_acuminata))	((Serenoa_repens	(Sabal_domingensis	Phoenix_dactylifera))	(((Leopoldinia_pulchra	Iriartea_deltoidea)	Podococcus_barteri)	Sclerosperma_profizianum)))	((Reinhardtia_paiewonskiana	Reinhardtia_latisecta)	Reinhardtia_simplex)))	(Geonoma_undata	(Orania_palindan	Manicaria_saccifera))))))	Kingia_australis);
((Calamus_caryotoides	(Pseudophoenix_vinifera	(Pelagodoxa_henryana	((((Serenoa_repens	(Sabal_domingensis	Phoenix_dactylifera))	(((Orania_palindan	Manicaria_saccifera)	(Leopoldinia_pulchra	Iriartea_deltoidea))	(Podococcus_barteri	Sclerosperma_profizianum)))	((((Reinhardtia_paiewonskiana	Reinhardtia_latisecta)	Reinhardtia_simplex)	(((Elaeis_oleifera	Elaeis_guineensis)	(Attalea_speciosa	Bactris_major))	(Chamaedorea_seifrizii	Roystonea_regia)))	((Dictyosperma_album	((Hydriastele_microspadix	(Kentiopsis_piersoniorum	(Burretiokentia_grandiflora	Heterospathe_cagayanensis)))	(Dypsis_decaryi	Veitchia_spiralis)))	((Oenocarpus_bataua	Oenocarpus_minor)	Prestoea_acuminata))))	Geonoma_undata))))	Kingia_australis);
((Iriartea_deltoidea	(((((((((Leopoldinia_pulchra	Manicaria_saccifera)	Orania_palindan)	Pelagodoxa_henryana)	Geonoma_undata)	(((Prestoea_acuminata	(Oenocarpus_bataua	Oenocarpus_minor))	((Dypsis_decaryi	(Serenoa_repens	Dictyosperma_album))	(((Hydriastele_microspadix	(Heterospathe_cagayanensis	Kentiopsis_piersoniorum))	Burretiokentia_grandiflora)	Veitchia_spiralis)))	((((Elaeis_guineensis	Elaeis_oleifera)	Attalea_speciosa)	(Chamaedorea_seifrizii	Bactris_major))	Roystonea_regia)))	(Sabal_domingensis	Phoenix_dactylifera))	((Reinhardtia_latisecta	Reinhardtia_paiewonskiana)	Reinhardtia_simplex))	(Podococcus_barteri	Sclerosperma_profizianum))	(Pseudophoenix_vinifera	Calamus_caryotoides)))	Kingia_australis);
((Calamus_caryotoides	((Elaeis_guineensis	(Elaeis_oleifera	((Attalea_speciosa	Bactris_major)	(Roystonea_regia	(((Serenoa_repens	(Sabal_domingensis	Phoenix_dactylifera))	(((Leopoldinia_pulchra	Manicaria_saccifera)	Pelagodoxa_henryana)	Geonoma_undata))	((((Reinhardtia_latisecta	Reinhardtia_paiewonskiana)	Reinhardtia_simplex)	(Orania_palindan	((Iriartea_deltoidea	Podococcus_barteri)	(Chamaedorea_seifrizii	Sclerosperma_profizianum))))	((Prestoea_acuminata	(Oenocarpus_bataua	Oenocarpus_minor))	((Kentiopsis_piersoniorum	(Dypsis_decaryi	Dictyosperma_album))	((Hydriastele_microspadix	Heterospathe_cagayanensis)	(Burretiokentia_grandiflora	Veitchia_spiralis))))))))))	Pseudophoenix_vinifera))	Kingia_australis);
((Pseudophoenix_vinifera	(Calamus_caryotoides	(Serenoa_repens	((Sabal_domingensis	Phoenix_dactylifera)	(((Iriartea_deltoidea	Podococcus_barteri)	Sclerosperma_profizianum)	(((((Prestoea_acuminata	(Oenocarpus_bataua	Oenocarpus_minor))	(Veitchia_spiralis	(((Dypsis_decaryi	Burretiokentia_grandiflora)	(Hydriastele_microspadix	(Kentiopsis_piersoniorum	Heterospathe_cagayanensis)))	Dictyosperma_album)))	((Reinhardtia_latisecta	Reinhardtia_paiewonskiana)	Reinhardtia_simplex))	(((Elaeis_guineensis	Elaeis_oleifera)	(Chamaedorea_seifrizii	(Attalea_speciosa	Bactris_major)))	Roystonea_regia))	(Pelagodoxa_henryana	((Orania_palindan	(Leopoldinia_pulchra	Manicaria_saccifera))	Geonoma_undata))))))))	Kingia_australis);
((Podococcus_barteri	(Sclerosperma_profizianum	((((((Prestoea_acuminata	(Oenocarpus_bataua	Oenocarpus_minor))	(Veitchia_spiralis	(((Dypsis_decaryi	Burretiokentia_grandiflora)	(Hydriastele_microspadix	(Kentiopsis_piersoniorum	Heterospathe_cagayanensis)))	Dictyosperma_album)))	((Reinhardtia_latisecta	Reinhardtia_paiewonskiana)	Reinhardtia_simplex))	((((Attalea_speciosa	Bactris_major)	((Elaeis_guineensis	Elaeis_oleifera)	(Pseudophoenix_vinifera	Calamus_caryotoides)))	(Chamaedorea_seifrizii	Roystonea_regia))	(Geonoma_undata	(Pelagodoxa_henryana	(Orania_palindan	(Leopoldinia_pulchra	Manicaria_saccifera))))))	(Sabal_domingensis	(Serenoa_repens	Phoenix_dactylifera)))	Iriartea_deltoidea)))	Kingia_australis);
((Calamus_caryotoides	(((Chamaedorea_seifrizii	Roystonea_regia)	((((Prestoea_acuminata	(Oenocarpus_bataua	(Serenoa_repens	Oenocarpus_minor)))	(Veitchia_spiralis	((Hydriastele_microspadix	((Burretiokentia_grandiflora	Kentiopsis_piersoniorum)	Heterospathe_cagayanensis))	(Dictyosperma_album	Dypsis_decaryi))))	(((((Orania_palindan	Manicaria_saccifera)	Sabal_domingensis)	Phoenix_dactylifera)	(((Reinhardtia_latisecta	Reinhardtia_paiewonskiana)	Reinhardtia_simplex)	((Podococcus_barteri	Sclerosperma_profizianum)	(Leopoldinia_pulchra	Iriartea_deltoidea))))	(Geonoma_undata	Pelagodoxa_henryana)))	(Bactris_major	(Attalea_speciosa	(Elaeis_guineensis	Elaeis_oleifera)))))	Pseudophoenix_vinifera))	Kingia_australis);
((Calamus_caryotoides	(Iriartea_deltoidea	(((((((Sabal_domingensis	Phoenix_dactylifera)	((((((Elaeis_guineensis	Elaeis_oleifera)	(Bactris_major	Attalea_speciosa))	(Chamaedorea_seifrizii	Roystonea_regia))	(Geonoma_undata	Pelagodoxa_henryana))	(Serenoa_repens	((Prestoea_acuminata	(Oenocarpus_bataua	Oenocarpus_minor))	(Veitchia_spiralis	(((Hydriastele_microspadix	(Kentiopsis_piersoniorum	Heterospathe_cagayanensis))	(Burretiokentia_grandiflora	Dypsis_decaryi))	Dictyosperma_album)))))	((Reinhardtia_latisecta	Reinhardtia_paiewonskiana)	Reinhardtia_simplex)))	(Podococcus_barteri	Sclerosperma_profizianum))	Manicaria_saccifera)	Orania_palindan)	Leopoldinia_pulchra)	Pseudophoenix_vinifera)))	Kingia_australis);
((Pseudophoenix_vinifera	((Iriartea_deltoidea	(Podococcus_barteri	(Sclerosperma_profizianum	((Sabal_domingensis	(Serenoa_repens	Phoenix_dactylifera))	((((((Elaeis_guineensis	Elaeis_oleifera)	(Bactris_major	Attalea_speciosa))	(Chamaedorea_seifrizii	Roystonea_regia))	(((Leopoldinia_pulchra	Manicaria_saccifera)	(Orania_palindan	Geonoma_undata))	Pelagodoxa_henryana))	((Prestoea_acuminata	(Oenocarpus_bataua	Oenocarpus_minor))	((Veitchia_spiralis	(Dypsis_decaryi	(Burretiokentia_grandiflora	(Hydriastele_microspadix	(Kentiopsis_piersoniorum	Heterospathe_cagayanensis)))))	Dictyosperma_album)))	((Reinhardtia_latisecta	Reinhardtia_paiewonskiana)	Reinhardtia_simplex))))))	Calamus_caryotoides))	Kingia_australis);
((Pseudophoenix_vinifera	((Serenoa_repens	(((((Leopoldinia_pulchra	Iriartea_deltoidea)	Podococcus_barteri)	Sclerosperma_profizianum)	((Geonoma_undata	(Pelagodoxa_henryana	(Orania_palindan	Manicaria_saccifera)))	((((Prestoea_acuminata	(Oenocarpus_bataua	Oenocarpus_minor))	(((Burretiokentia_grandiflora	Veitchia_spiralis)	((Hydriastele_microspadix	Heterospathe_cagayanensis)	(Dypsis_decaryi	Dictyosperma_album)))	Kentiopsis_piersoniorum))	((Bactris_major	(Attalea_speciosa	(Elaeis_guineensis	Elaeis_oleifera)))	(Chamaedorea_seifrizii	Roystonea_regia)))	((Reinhardtia_latisecta	Reinhardtia_paiewonskiana)	Reinhardtia_simplex))))	(Sabal_domingensis	Phoenix_dactylifera)))	Calamus_caryotoides))	Kingia_australis);
((Pelagodoxa_henryana	((Orania_palindan	Manicaria_saccifera)	((((((Prestoea_acuminata	(Oenocarpus_bataua	Oenocarpus_minor))	((Hydriastele_microspadix	Burretiokentia_grandiflora)	(((Kentiopsis_piersoniorum	Heterospathe_cagayanensis)	(Dypsis_decaryi	Dictyosperma_album))	Veitchia_spiralis)))	(Roystonea_regia	((Elaeis_guineensis	Elaeis_oleifera)	(Bactris_major	(Chamaedorea_seifrizii	Attalea_speciosa)))))	((Calamus_caryotoides	Pseudophoenix_vinifera)	((Reinhardtia_latisecta	Reinhardtia_paiewonskiana)	Reinhardtia_simplex)))	((Serenoa_repens	(Sabal_domingensis	Phoenix_dactylifera))	(((Leopoldinia_pulchra	Iriartea_deltoidea)	Podococcus_barteri)	Sclerosperma_profizianum)))	Geonoma_undata)))	Kingia_australis);
((((Leopoldinia_pulchra	Iriartea_deltoidea)	Podococcus_barteri)	(Sclerosperma_profizianum	((Roystonea_regia	(Serenoa_repens	(((Attalea_speciosa	(Elaeis_guineensis	Elaeis_oleifera))	Bactris_major)	Chamaedorea_seifrizii)))	((((Reinhardtia_latisecta	Reinhardtia_paiewonskiana)	Reinhardtia_simplex)	((Sabal_domingensis	Phoenix_dactylifera)	(((Calamus_caryotoides	Pseudophoenix_vinifera)	Geonoma_undata)	(Pelagodoxa_henryana	(Orania_palindan	Manicaria_saccifera)))))	((Prestoea_acuminata	(Oenocarpus_bataua	Oenocarpus_minor))	((((Burretiokentia_grandiflora	Hydriastele_microspadix)	(Kentiopsis_piersoniorum	Heterospathe_cagayanensis))	(Dypsis_decaryi	Dictyosperma_album))	Veitchia_spiralis))))))	Kingia_australis);
(((Serenoa_repens	((Sabal_domingensis	Phoenix_dactylifera)	(((((Geonoma_undata	(((((Veitchia_spiralis	Dypsis_decaryi)	(Dictyosperma_album	(Heterospathe_cagayanensis	Hydriastele_microspadix)))	Burretiokentia_grandiflora)	Kentiopsis_piersoniorum)	(Prestoea_acuminata	(Oenocarpus_minor	Oenocarpus_bataua))))	(((Attalea_speciosa	Bactris_major)	(Elaeis_oleifera	Elaeis_guineensis))	(Chamaedorea_seifrizii	Roystonea_regia)))	(Reinhardtia_simplex	(Reinhardtia_paiewonskiana	Reinhardtia_latisecta)))	(((Leopoldinia_pulchra	Manicaria_saccifera)	Orania_palindan)	Pelagodoxa_henryana))	((Iriartea_deltoidea	Podococcus_barteri)	Sclerosperma_profizianum))))	(Calamus_caryotoides	Pseudophoenix_vinifera))	Kingia_australis);
((Calamus_caryotoides	(Pseudophoenix_vinifera	((Chamaedorea_seifrizii	Roystonea_regia)	(((((Iriartea_deltoidea	Podococcus_barteri)	Sclerosperma_profizianum)	(Serenoa_repens	(Sabal_domingensis	Phoenix_dactylifera)))	((((Leopoldinia_pulchra	Manicaria_saccifera)	Pelagodoxa_henryana)	(((Burretiokentia_grandiflora	Kentiopsis_piersoniorum)	(Prestoea_acuminata	(Oenocarpus_minor	Oenocarpus_bataua)))	(((Dypsis_decaryi	Dictyosperma_album)	Veitchia_spiralis)	(Heterospathe_cagayanensis	Hydriastele_microspadix))))	((Reinhardtia_simplex	(Reinhardtia_paiewonskiana	Reinhardtia_latisecta))	(Orania_palindan	Geonoma_undata))))	(Bactris_major	((Elaeis_oleifera	Elaeis_guineensis)	Attalea_speciosa))))))	Kingia_australis);
(((Calamus_caryotoides	((Leopoldinia_pulchra	Pseudophoenix_vinifera)	((((((Manicaria_saccifera	Orania_palindan)	Pelagodoxa_henryana)	Roystonea_regia)	(Geonoma_undata	(Attalea_speciosa	(Bactris_major	(Elaeis_oleifera	Elaeis_guineensis)))))	(((Prestoea_acuminata	(Oenocarpus_minor	Oenocarpus_bataua))	((Veitchia_spiralis	(Burretiokentia_grandiflora	(Dypsis_decaryi	Dictyosperma_album)))	((Kentiopsis_piersoniorum	Heterospathe_cagayanensis)	Hydriastele_microspadix)))	(Reinhardtia_simplex	(Reinhardtia_paiewonskiana	Reinhardtia_latisecta))))	(((Sclerosperma_profizianum	Podococcus_barteri)	Chamaedorea_seifrizii)	(Sabal_domingensis	(Phoenix_dactylifera	Serenoa_repens))))))	Iriartea_deltoidea)	Kingia_australis);
((Pseudophoenix_vinifera	((Reinhardtia_latisecta	(((((((Sclerosperma_profizianum	Podococcus_barteri)	(Iriartea_deltoidea	((Phoenix_dactylifera	Serenoa_repens)	Sabal_domingensis)))	(Geonoma_undata	(((Leopoldinia_pulchra	Manicaria_saccifera)	Orania_palindan)	Pelagodoxa_henryana)))	(((Elaeis_oleifera	Elaeis_guineensis)	((Chamaedorea_seifrizii	Attalea_speciosa)	Bactris_major))	Roystonea_regia))	((Prestoea_acuminata	(Oenocarpus_minor	Oenocarpus_bataua))	(((Kentiopsis_piersoniorum	Veitchia_spiralis)	(Dypsis_decaryi	Dictyosperma_album))	((Burretiokentia_grandiflora	Heterospathe_cagayanensis)	Hydriastele_microspadix))))	Reinhardtia_simplex)	Reinhardtia_paiewonskiana))	Calamus_caryotoides))	Kingia_australis);
((Serenoa_repens	((Sabal_domingensis	(((((Calamus_caryotoides	Pseudophoenix_vinifera)	((Leopoldinia_pulchra	Manicaria_saccifera)	(Orania_palindan	(Reinhardtia_simplex	(Reinhardtia_paiewonskiana	Reinhardtia_latisecta)))))	(Geonoma_undata	Pelagodoxa_henryana))	(((Elaeis_oleifera	Elaeis_guineensis)	(Roystonea_regia	((Attalea_speciosa	Bactris_major)	Chamaedorea_seifrizii)))	((Oenocarpus_minor	Oenocarpus_bataua)	((((Kentiopsis_piersoniorum	Veitchia_spiralis)	((Burretiokentia_grandiflora	Dypsis_decaryi)	Dictyosperma_album))	(Heterospathe_cagayanensis	Hydriastele_microspadix))	Prestoea_acuminata))))	(Sclerosperma_profizianum	(Iriartea_deltoidea	Podococcus_barteri))))	Phoenix_dactylifera))	Kingia_australis);
((Calamus_caryotoides	(Pseudophoenix_vinifera	((Attalea_speciosa	(Bactris_major	Chamaedorea_seifrizii))	((Elaeis_oleifera	Elaeis_guineensis)	(Roystonea_regia	((((((Dypsis_decaryi	Dictyosperma_album)	((Kentiopsis_piersoniorum	Heterospathe_cagayanensis)	Hydriastele_microspadix))	(Burretiokentia_grandiflora	Veitchia_spiralis))	(Prestoea_acuminata	(Oenocarpus_minor	Oenocarpus_bataua)))	((Reinhardtia_simplex	(Reinhardtia_paiewonskiana	Reinhardtia_latisecta))	((Sclerosperma_profizianum	(Iriartea_deltoidea	Podococcus_barteri))	((Phoenix_dactylifera	Sabal_domingensis)	Serenoa_repens))))	(((Leopoldinia_pulchra	Manicaria_saccifera)	(Orania_palindan	Geonoma_undata))	Pelagodoxa_henryana)))))))	Kingia_australis);
((Calamus_caryotoides	(Pseudophoenix_vinifera	(((Attalea_speciosa	(Bactris_major	Chamaedorea_seifrizii))	((Elaeis_oleifera	Elaeis_guineensis)	(Roystonea_regia	((Reinhardtia_simplex	(Reinhardtia_paiewonskiana	Reinhardtia_latisecta))	(((Sclerosperma_profizianum	(Iriartea_deltoidea	Podococcus_barteri))	(Phoenix_dactylifera	Sabal_domingensis))	(((Geonoma_undata	((Leopoldinia_pulchra	Manicaria_saccifera)	Orania_palindan))	Pelagodoxa_henryana)	((((Burretiokentia_grandiflora	(Dypsis_decaryi	Dictyosperma_album))	((Kentiopsis_piersoniorum	Heterospathe_cagayanensis)	Hydriastele_microspadix))	Veitchia_spiralis)	(Prestoea_acuminata	(Oenocarpus_minor	Oenocarpus_bataua)))))))))	Serenoa_repens)))	Kingia_australis);
((Calamus_caryotoides	(Pseudophoenix_vinifera	(Roystonea_regia	(((((((Burretiokentia_grandiflora	((Kentiopsis_piersoniorum	Heterospathe_cagayanensis)	Hydriastele_microspadix))	Veitchia_spiralis)	(Dypsis_decaryi	Dictyosperma_album))	(Prestoea_acuminata	(Oenocarpus_minor	Oenocarpus_bataua)))	(((Sclerosperma_profizianum	(Iriartea_deltoidea	Podococcus_barteri))	((Serenoa_repens	Sabal_domingensis)	Phoenix_dactylifera))	((Reinhardtia_simplex	(Reinhardtia_paiewonskiana	Reinhardtia_latisecta))	((Geonoma_undata	((Leopoldinia_pulchra	Manicaria_saccifera)	Orania_palindan))	Pelagodoxa_henryana))))	((Attalea_speciosa	Bactris_major)	(Elaeis_oleifera	Elaeis_guineensis)))	Chamaedorea_seifrizii))))	Kingia_australis);
((Iriartea_deltoidea	(((Podococcus_barteri	Sclerosperma_profizianum)	((((Serenoa_repens	(Sabal_domingensis	Phoenix_dactylifera))	(Geonoma_undata	((Pelagodoxa_henryana	Manicaria_saccifera)	Orania_palindan)))	(((((Attalea_speciosa	(Elaeis_oleifera	Elaeis_guineensis))	Bactris_major)	(Chamaedorea_seifrizii	Roystonea_regia))	(Calamus_caryotoides	Pseudophoenix_vinifera))	((((Dypsis_decaryi	Dictyosperma_album)	(Veitchia_spiralis	Hydriastele_microspadix))	((Burretiokentia_grandiflora	Kentiopsis_piersoniorum)	Heterospathe_cagayanensis))	(Prestoea_acuminata	(Oenocarpus_minor	Oenocarpus_bataua)))))	(Reinhardtia_simplex	(Reinhardtia_paiewonskiana	Reinhardtia_latisecta))))	Leopoldinia_pulchra))	Kingia_australis);
((((Pelagodoxa_henryana	((((((((Attalea_speciosa	(Elaeis_oleifera	Elaeis_guineensis))	Bactris_major)	Roystonea_regia)	((Veitchia_spiralis	((Hydriastele_microspadix	(Kentiopsis_piersoniorum	(Burretiokentia_grandiflora	Heterospathe_cagayanensis)))	(Dypsis_decaryi	Dictyosperma_album)))	(Prestoea_acuminata	(Oenocarpus_minor	Oenocarpus_bataua))))	(Reinhardtia_simplex	(Reinhardtia_paiewonskiana	Reinhardtia_latisecta)))	((((Leopoldinia_pulchra	Iriartea_deltoidea)	Podococcus_barteri)	(Chamaedorea_seifrizii	Sclerosperma_profizianum))	(Sabal_domingensis	(Phoenix_dactylifera	Serenoa_repens))))	Geonoma_undata)	(Manicaria_saccifera	Orania_palindan)))	Pseudophoenix_vinifera)	Calamus_caryotoides)	Kingia_australis);
((Calamus_caryotoides	(Pseudophoenix_vinifera	((Serenoa_repens	(Phoenix_dactylifera	Sabal_domingensis))	(((((Oenocarpus_minor	Oenocarpus_bataua)	Prestoea_acuminata)	((Dypsis_decaryi	Dictyosperma_album)	(Veitchia_spiralis	((Chamaedorea_seifrizii	Hydriastele_microspadix)	(Heterospathe_cagayanensis	(Burretiokentia_grandiflora	Kentiopsis_piersoniorum))))))	(Pelagodoxa_henryana	((Leopoldinia_pulchra	Manicaria_saccifera)	Orania_palindan)))	((((Geonoma_undata	(Elaeis_oleifera	Elaeis_guineensis))	(Attalea_speciosa	Bactris_major))	Roystonea_regia)	(((Podococcus_barteri	Iriartea_deltoidea)	Sclerosperma_profizianum)	((Reinhardtia_latisecta	Reinhardtia_paiewonskiana)	Reinhardtia_simplex)))))))	Kingia_australis);
((Calamus_caryotoides	(Pseudophoenix_vinifera	(Reinhardtia_latisecta	(Reinhardtia_paiewonskiana	(Reinhardtia_simplex	(((Bactris_major	((Elaeis_oleifera	Elaeis_guineensis)	Attalea_speciosa))	((Chamaedorea_seifrizii	Roystonea_regia)	(((Oenocarpus_minor	Oenocarpus_bataua)	Prestoea_acuminata)	(((Veitchia_spiralis	(Hydriastele_microspadix	((Burretiokentia_grandiflora	Heterospathe_cagayanensis)	Kentiopsis_piersoniorum)))	Dictyosperma_album)	Dypsis_decaryi))))	((((Manicaria_saccifera	Geonoma_undata)	(Leopoldinia_pulchra	Orania_palindan))	Pelagodoxa_henryana)	((Serenoa_repens	(Phoenix_dactylifera	Sabal_domingensis))	((Podococcus_barteri	Iriartea_deltoidea)	Sclerosperma_profizianum)))))))))	Kingia_australis);
((Iriartea_deltoidea	(((Sclerosperma_profizianum	(((((Orania_palindan	(Pelagodoxa_henryana	Manicaria_saccifera))	((Attalea_speciosa	(Bactris_major	(Elaeis_oleifera	Elaeis_guineensis)))	((Calamus_caryotoides	Pseudophoenix_vinifera)	Geonoma_undata)))	Roystonea_regia)	(((Reinhardtia_latisecta	Reinhardtia_paiewonskiana)	Reinhardtia_simplex)	(((Oenocarpus_minor	Oenocarpus_bataua)	Prestoea_acuminata)	((Chamaedorea_seifrizii	Veitchia_spiralis)	((Hydriastele_microspadix	(Heterospathe_cagayanensis	Kentiopsis_piersoniorum))	((Burretiokentia_grandiflora	Dypsis_decaryi)	Dictyosperma_album))))))	(Sabal_domingensis	(Serenoa_repens	Phoenix_dactylifera))))	Podococcus_barteri)	Leopoldinia_pulchra))	Kingia_australis);
((Iriartea_deltoidea	((Sclerosperma_profizianum	((((Reinhardtia_latisecta	Reinhardtia_paiewonskiana)	Reinhardtia_simplex)	(((Geonoma_undata	(Pelagodoxa_henryana	((Leopoldinia_pulchra	Manicaria_saccifera)	Orania_palindan)))	((Chamaedorea_seifrizii	Roystonea_regia)	(Attalea_speciosa	(Bactris_major	(Elaeis_oleifera	Elaeis_guineensis)))))	(((Calamus_caryotoides	Pseudophoenix_vinifera)	Prestoea_acuminata)	((((Veitchia_spiralis	(Heterospathe_cagayanensis	Kentiopsis_piersoniorum))	(Burretiokentia_grandiflora	(Dypsis_decaryi	Dictyosperma_album)))	Hydriastele_microspadix)	(Oenocarpus_minor	Oenocarpus_bataua)))))	(Sabal_domingensis	(Serenoa_repens	Phoenix_dactylifera))))	Podococcus_barteri))	Kingia_australis);
((Iriartea_deltoidea	(((Sclerosperma_profizianum	((((Pelagodoxa_henryana	(Geonoma_undata	Manicaria_saccifera))	((Roystonea_regia	(Bactris_major	(((Elaeis_oleifera	Elaeis_guineensis)	Attalea_speciosa)	Chamaedorea_seifrizii)))	((((Calamus_caryotoides	Pseudophoenix_vinifera)	Prestoea_acuminata)	(Oenocarpus_minor	Oenocarpus_bataua))	((Veitchia_spiralis	(Burretiokentia_grandiflora	(Hydriastele_microspadix	(Heterospathe_cagayanensis	Kentiopsis_piersoniorum))))	(Dypsis_decaryi	Dictyosperma_album)))))	(Orania_palindan	((Reinhardtia_latisecta	Reinhardtia_paiewonskiana)	Reinhardtia_simplex)))	((Sabal_domingensis	Phoenix_dactylifera)	Serenoa_repens)))	Podococcus_barteri)	Leopoldinia_pulchra))	Kingia_australis);
((Iriartea_deltoidea	(((Sclerosperma_profizianum	(((Reinhardtia_latisecta	Reinhardtia_paiewonskiana)	Reinhardtia_simplex)	((Sabal_domingensis	(Phoenix_dactylifera	Serenoa_repens))	((((Calamus_caryotoides	Pseudophoenix_vinifera)	Geonoma_undata)	((Orania_palindan	Manicaria_saccifera)	Pelagodoxa_henryana))	(((Chamaedorea_seifrizii	Roystonea_regia)	(Bactris_major	((Elaeis_oleifera	Elaeis_guineensis)	Attalea_speciosa)))	((Prestoea_acuminata	(Oenocarpus_minor	Oenocarpus_bataua))	((Veitchia_spiralis	(Burretiokentia_grandiflora	(Hydriastele_microspadix	(Heterospathe_cagayanensis	Kentiopsis_piersoniorum))))	(Dypsis_decaryi	Dictyosperma_album))))))))	Podococcus_barteri)	Leopoldinia_pulchra))	Kingia_australis);
((Calamus_caryotoides	((Pseudophoenix_vinifera	((Sabal_domingensis	Phoenix_dactylifera)	((((Orania_palindan	Geonoma_undata)	((Leopoldinia_pulchra	Manicaria_saccifera)	Pelagodoxa_henryana))	((Roystonea_regia	((Elaeis_oleifera	Elaeis_guineensis)	(Attalea_speciosa	(Chamaedorea_seifrizii	Bactris_major))))	(((Reinhardtia_latisecta	Reinhardtia_paiewonskiana)	Reinhardtia_simplex)	((Prestoea_acuminata	(Oenocarpus_minor	Oenocarpus_bataua))	(((Burretiokentia_grandiflora	Veitchia_spiralis)	((Hydriastele_microspadix	Heterospathe_cagayanensis)	(Dypsis_decaryi	Dictyosperma_album)))	Kentiopsis_piersoniorum)))))	((Podococcus_barteri	Iriartea_deltoidea)	Sclerosperma_profizianum))))	Serenoa_repens))	Kingia_australis);
(((Pseudophoenix_vinifera	((Serenoa_repens	(((Geonoma_undata	(Orania_palindan	(Leopoldinia_pulchra	Manicaria_saccifera)))	Pelagodoxa_henryana)	(((Chamaedorea_seifrizii	Roystonea_regia)	((Elaeis_oleifera	Elaeis_guineensis)	(Attalea_speciosa	Bactris_major)))	((((Reinhardtia_latisecta	Reinhardtia_paiewonskiana)	Reinhardtia_simplex)	((Podococcus_barteri	Iriartea_deltoidea)	Sclerosperma_profizianum))	((Prestoea_acuminata	(Oenocarpus_minor	Oenocarpus_bataua))	((Kentiopsis_piersoniorum	Heterospathe_cagayanensis)	((Dypsis_decaryi	Dictyosperma_album)	(Veitchia_spiralis	Hydriastele_microspadix))))))))	((Burretiokentia_grandiflora	Phoenix_dactylifera)	Sabal_domingensis)))	Calamus_caryotoides)	Kingia_australis);
(((Pseudophoenix_vinifera	((Chamaedorea_seifrizii	Roystonea_regia)	((Bactris_major	((Elaeis_oleifera	Elaeis_guineensis)	Attalea_speciosa))	(((((Prestoea_acuminata	(Oenocarpus_minor	Oenocarpus_bataua))	(Dictyosperma_album	((Veitchia_spiralis	Hydriastele_microspadix)	(Dypsis_decaryi	(Kentiopsis_piersoniorum	(Burretiokentia_grandiflora	Heterospathe_cagayanensis))))))	((Reinhardtia_latisecta	Reinhardtia_paiewonskiana)	Reinhardtia_simplex))	(((Leopoldinia_pulchra	Iriartea_deltoidea)	((Serenoa_repens	Phoenix_dactylifera)	Sabal_domingensis))	(Podococcus_barteri	Sclerosperma_profizianum)))	((Geonoma_undata	(Orania_palindan	Manicaria_saccifera))	Pelagodoxa_henryana)))))	Calamus_caryotoides)	Kingia_australis);
(((Pseudophoenix_vinifera	(Prestoea_acuminata	((Oenocarpus_minor	Oenocarpus_bataua)	(((Burretiokentia_grandiflora	Dictyosperma_album)	(((Hydriastele_microspadix	(Kentiopsis_piersoniorum	Heterospathe_cagayanensis))	Dypsis_decaryi)	Veitchia_spiralis))	(((Reinhardtia_latisecta	Reinhardtia_paiewonskiana)	Reinhardtia_simplex)	((((Serenoa_repens	(Phoenix_dactylifera	Sabal_domingensis))	((((Leopoldinia_pulchra	Iriartea_deltoidea)	Chamaedorea_seifrizii)	Podococcus_barteri)	Sclerosperma_profizianum))	(Geonoma_undata	((Manicaria_saccifera	Orania_palindan)	Pelagodoxa_henryana)))	(Roystonea_regia	((Elaeis_oleifera	Elaeis_guineensis)	(Attalea_speciosa	Bactris_major)))))))))	Calamus_caryotoides)	Kingia_australis);
((((((Chamaedorea_seifrizii	(Elaeis_oleifera	Elaeis_guineensis))	(Attalea_speciosa	(Bactris_major	(((((Manicaria_saccifera	Orania_palindan)	Geonoma_undata)	Pelagodoxa_henryana)	((((Leopoldinia_pulchra	Iriartea_deltoidea)	(Sclerosperma_profizianum	Podococcus_barteri))	(Sabal_domingensis	Phoenix_dactylifera))	(((Prestoea_acuminata	(Oenocarpus_bataua	Oenocarpus_minor))	((Dictyosperma_album	(Dypsis_decaryi	(Heterospathe_cagayanensis	Kentiopsis_piersoniorum)))	((Burretiokentia_grandiflora	Hydriastele_microspadix)	Veitchia_spiralis)))	(Reinhardtia_simplex	(Reinhardtia_paiewonskiana	Reinhardtia_latisecta)))))	Roystonea_regia))))	Serenoa_repens)	Pseudophoenix_vinifera)	Calamus_caryotoides)	Kingia_australis);
(((((Chamaedorea_seifrizii	Roystonea_regia)	(((Attalea_speciosa	Bactris_major)	(Elaeis_oleifera	Elaeis_guineensis))	(((Orania_palindan	(Geonoma_undata	(Leopoldinia_pulchra	Manicaria_saccifera)))	Pelagodoxa_henryana)	(((Sclerosperma_profizianum	(Iriartea_deltoidea	Podococcus_barteri))	(Serenoa_repens	(Sabal_domingensis	Phoenix_dactylifera)))	(((Prestoea_acuminata	(Oenocarpus_bataua	Oenocarpus_minor))	((Dypsis_decaryi	(((Veitchia_spiralis	Hydriastele_microspadix)	(Dictyosperma_album	Heterospathe_cagayanensis))	Burretiokentia_grandiflora))	Kentiopsis_piersoniorum))	(Reinhardtia_simplex	(Reinhardtia_paiewonskiana	Reinhardtia_latisecta)))))))	Pseudophoenix_vinifera)	Calamus_caryotoides)	Kingia_australis);
((((Pelagodoxa_henryana	((Orania_palindan	(Leopoldinia_pulchra	Manicaria_saccifera))	(((((Sclerosperma_profizianum	(Iriartea_deltoidea	Podococcus_barteri))	(Sabal_domingensis	Phoenix_dactylifera))	((Serenoa_repens	((Prestoea_acuminata	(Oenocarpus_bataua	Oenocarpus_minor))	(((Hydriastele_microspadix	((Dictyosperma_album	Heterospathe_cagayanensis)	Veitchia_spiralis))	(Dypsis_decaryi	Burretiokentia_grandiflora))	Kentiopsis_piersoniorum)))	(Reinhardtia_simplex	(Reinhardtia_paiewonskiana	Reinhardtia_latisecta))))	((Chamaedorea_seifrizii	Roystonea_regia)	(Bactris_major	((Elaeis_oleifera	Elaeis_guineensis)	Attalea_speciosa))))	Geonoma_undata)))	Pseudophoenix_vinifera)	Calamus_caryotoides)	Kingia_australis);
(((((Sabal_domingensis	Phoenix_dactylifera)	(((((Prestoea_acuminata	(Oenocarpus_bataua	Oenocarpus_minor))	((Veitchia_spiralis	(Hydriastele_microspadix	(Kentiopsis_piersoniorum	Heterospathe_cagayanensis)))	((Dictyosperma_album	Dypsis_decaryi)	Burretiokentia_grandiflora)))	(Reinhardtia_simplex	(Reinhardtia_paiewonskiana	Reinhardtia_latisecta)))	(((Elaeis_oleifera	Elaeis_guineensis)	((Attalea_speciosa	Bactris_major)	(Chamaedorea_seifrizii	Roystonea_regia)))	(Geonoma_undata	(Pelagodoxa_henryana	(Manicaria_saccifera	Orania_palindan)))))	(Sclerosperma_profizianum	((Leopoldinia_pulchra	Iriartea_deltoidea)	Podococcus_barteri))))	Serenoa_repens)	(Pseudophoenix_vinifera	Calamus_caryotoides))	Kingia_australis);
(((((Pelagodoxa_henryana	((Leopoldinia_pulchra	Manicaria_saccifera)	Orania_palindan))	((((((Reinhardtia_simplex	(Reinhardtia_paiewonskiana	Reinhardtia_latisecta))	(Sclerosperma_profizianum	(Iriartea_deltoidea	Podococcus_barteri)))	(Sabal_domingensis	Phoenix_dactylifera))	((Prestoea_acuminata	(Oenocarpus_bataua	Oenocarpus_minor))	(Veitchia_spiralis	((Hydriastele_microspadix	(Kentiopsis_piersoniorum	Heterospathe_cagayanensis))	((Dictyosperma_album	Dypsis_decaryi)	Burretiokentia_grandiflora)))))	(((Bactris_major	(Elaeis_oleifera	Elaeis_guineensis))	Attalea_speciosa)	(Chamaedorea_seifrizii	Roystonea_regia)))	Geonoma_undata))	Serenoa_repens)	(Pseudophoenix_vinifera	Calamus_caryotoides))	Kingia_australis);
((Iriartea_deltoidea	(((Serenoa_repens	(Sabal_domingensis	Phoenix_dactylifera))	((((Prestoea_acuminata	(Oenocarpus_bataua	Oenocarpus_minor))	((Dictyosperma_album	Dypsis_decaryi)	((Burretiokentia_grandiflora	(Hydriastele_microspadix	(Kentiopsis_piersoniorum	Heterospathe_cagayanensis)))	Veitchia_spiralis)))	((Reinhardtia_simplex	(Reinhardtia_paiewonskiana	Reinhardtia_latisecta))	(Sclerosperma_profizianum	Podococcus_barteri)))	(((Chamaedorea_seifrizii	Roystonea_regia)	(Bactris_major	((Elaeis_oleifera	Elaeis_guineensis)	Attalea_speciosa)))	(Pelagodoxa_henryana	(Geonoma_undata	((Leopoldinia_pulchra	Manicaria_saccifera)	Orania_palindan))))))	(Pseudophoenix_vinifera	Calamus_caryotoides)))	Kingia_australis);
((Chamaedorea_seifrizii	(Roystonea_regia	((Bactris_major	((Elaeis_oleifera	Elaeis_guineensis)	Attalea_speciosa))	(((Geonoma_undata	((Manicaria_saccifera	Orania_palindan)	Pelagodoxa_henryana))	(((Prestoea_acuminata	(Oenocarpus_bataua	Oenocarpus_minor))	((Dictyosperma_album	(Hydriastele_microspadix	Burretiokentia_grandiflora))	(Veitchia_spiralis	(Dypsis_decaryi	(Kentiopsis_piersoniorum	Heterospathe_cagayanensis)))))	((Serenoa_repens	(Sabal_domingensis	Phoenix_dactylifera))	((Sclerosperma_profizianum	((Leopoldinia_pulchra	Iriartea_deltoidea)	Podococcus_barteri))	(Reinhardtia_simplex	(Reinhardtia_paiewonskiana	Reinhardtia_latisecta))))))	(Pseudophoenix_vinifera	Calamus_caryotoides)))))	Kingia_australis);
((Iriartea_deltoidea	((Podococcus_barteri	(((((Pelagodoxa_henryana	(Geonoma_undata	(Manicaria_saccifera	Orania_palindan)))	((Roystonea_regia	(Attalea_speciosa	((Chamaedorea_seifrizii	Bactris_major)	(Elaeis_oleifera	Elaeis_guineensis))))	((Prestoea_acuminata	(Oenocarpus_bataua	Oenocarpus_minor))	(((Dypsis_decaryi	Dictyosperma_album)	(Burretiokentia_grandiflora	Veitchia_spiralis))	(Hydriastele_microspadix	(Kentiopsis_piersoniorum	Heterospathe_cagayanensis))))))	(Reinhardtia_simplex	(Reinhardtia_paiewonskiana	((Pseudophoenix_vinifera	Calamus_caryotoides)	Reinhardtia_latisecta))))	((Serenoa_repens	Phoenix_dactylifera)	Sabal_domingensis))	Sclerosperma_profizianum))	Leopoldinia_pulchra))	Kingia_australis);
(((Pseudophoenix_vinifera	Calamus_caryotoides)	((Chamaedorea_seifrizii	Roystonea_regia)	(((Attalea_speciosa	(Elaeis_oleifera	Elaeis_guineensis))	Bactris_major)	((((Orania_palindan	(Reinhardtia_simplex	(Reinhardtia_paiewonskiana	Reinhardtia_latisecta)))	((Serenoa_repens	(Phoenix_dactylifera	Sabal_domingensis))	(Sclerosperma_profizianum	((Leopoldinia_pulchra	Iriartea_deltoidea)	Podococcus_barteri))))	((Prestoea_acuminata	(Oenocarpus_bataua	Oenocarpus_minor))	(((Dypsis_decaryi	Dictyosperma_album)	Burretiokentia_grandiflora)	(Veitchia_spiralis	(Hydriastele_microspadix	(Kentiopsis_piersoniorum	Heterospathe_cagayanensis))))))	(Geonoma_undata	(Pelagodoxa_henryana	Manicaria_saccifera))))))	Kingia_australis);
(((Pseudophoenix_vinifera	Calamus_caryotoides)	(Pelagodoxa_henryana	(((Geonoma_undata	((Oenocarpus_bataua	Oenocarpus_minor)	(((((Hydriastele_microspadix	Heterospathe_cagayanensis)	Burretiokentia_grandiflora)	Veitchia_spiralis)	(Dypsis_decaryi	Dictyosperma_album))	(Kentiopsis_piersoniorum	Prestoea_acuminata))))	(Roystonea_regia	((Attalea_speciosa	(Elaeis_oleifera	Elaeis_guineensis))	Bactris_major)))	((Sabal_domingensis	(Serenoa_repens	Phoenix_dactylifera))	(((Podococcus_barteri	Sclerosperma_profizianum)	(Chamaedorea_seifrizii	((Leopoldinia_pulchra	Manicaria_saccifera)	(Iriartea_deltoidea	Orania_palindan))))	(Reinhardtia_simplex	(Reinhardtia_paiewonskiana	Reinhardtia_latisecta)))))))	Kingia_australis);
((Calamus_caryotoides	(Pseudophoenix_vinifera	(Roystonea_regia	(Chamaedorea_seifrizii	((((Prestoea_acuminata	(Oenocarpus_minor	Oenocarpus_bataua))	((((Kentiopsis_piersoniorum	Heterospathe_cagayanensis)	Hydriastele_microspadix)	(Burretiokentia_grandiflora	(Dypsis_decaryi	Dictyosperma_album)))	Veitchia_spiralis))	((((Serenoa_repens	(Phoenix_dactylifera	Sabal_domingensis))	(Sclerosperma_profizianum	(Podococcus_barteri	(Leopoldinia_pulchra	Iriartea_deltoidea))))	((Manicaria_saccifera	(Orania_palindan	Geonoma_undata))	Pelagodoxa_henryana))	((Reinhardtia_latisecta	Reinhardtia_paiewonskiana)	Reinhardtia_simplex)))	(Bactris_major	((Elaeis_oleifera	Elaeis_guineensis)	Attalea_speciosa)))))))	Kingia_australis);
((Calamus_caryotoides	((Serenoa_repens	((Phoenix_dactylifera	Sabal_domingensis)	((((Reinhardtia_latisecta	Reinhardtia_paiewonskiana)	Reinhardtia_simplex)	(Sclerosperma_profizianum	(Podococcus_barteri	Iriartea_deltoidea)))	(((Prestoea_acuminata	(Oenocarpus_minor	Oenocarpus_bataua))	(Dictyosperma_album	(((Burretiokentia_grandiflora	Dypsis_decaryi)	((Kentiopsis_piersoniorum	Heterospathe_cagayanensis)	Hydriastele_microspadix))	Veitchia_spiralis)))	((((Elaeis_oleifera	Elaeis_guineensis)	(Attalea_speciosa	Bactris_major))	(Roystonea_regia	Chamaedorea_seifrizii))	(Geonoma_undata	((Orania_palindan	(Manicaria_saccifera	Leopoldinia_pulchra))	Pelagodoxa_henryana)))))))	Pseudophoenix_vinifera))	Kingia_australis);
((Pseudophoenix_vinifera	(Calamus_caryotoides	(Roystonea_regia	(Chamaedorea_seifrizii	((((((Reinhardtia_latisecta	Reinhardtia_paiewonskiana)	Reinhardtia_simplex)	((((Manicaria_saccifera	(Leopoldinia_pulchra	Orania_palindan))	Iriartea_deltoidea)	((Serenoa_repens	Phoenix_dactylifera)	Sabal_domingensis))	(Sclerosperma_profizianum	Podococcus_barteri)))	(Geonoma_undata	Pelagodoxa_henryana))	((Prestoea_acuminata	(Oenocarpus_minor	Oenocarpus_bataua))	(Veitchia_spiralis	((Dypsis_decaryi	Dictyosperma_album)	(Burretiokentia_grandiflora	((Kentiopsis_piersoniorum	Heterospathe_cagayanensis)	Hydriastele_microspadix))))))	(Bactris_major	((Elaeis_oleifera	Elaeis_guineensis)	Attalea_speciosa)))))))	Kingia_australis);
((Calamus_caryotoides	((Bactris_major	((((Roystonea_regia	(Geonoma_undata	(((Reinhardtia_latisecta	Reinhardtia_paiewonskiana)	Reinhardtia_simplex)	((Pelagodoxa_henryana	(((Leopoldinia_pulchra	Manicaria_saccifera)	Orania_palindan)	(((Serenoa_repens	Phoenix_dactylifera)	Sabal_domingensis)	(Sclerosperma_profizianum	(Iriartea_deltoidea	Podococcus_barteri)))))	((Prestoea_acuminata	(Oenocarpus_minor	Oenocarpus_bataua))	(((Dypsis_decaryi	Dictyosperma_album)	Hydriastele_microspadix)	(Veitchia_spiralis	((Burretiokentia_grandiflora	Kentiopsis_piersoniorum)	Heterospathe_cagayanensis))))))))	Attalea_speciosa)	(Elaeis_oleifera	Elaeis_guineensis))	Chamaedorea_seifrizii))	Pseudophoenix_vinifera))	Kingia_australis);
((Pseudophoenix_vinifera	(Calamus_caryotoides	(Sabal_domingensis	((((((((Elaeis_oleifera	Elaeis_guineensis)	Attalea_speciosa)	Bactris_major)	(Chamaedorea_seifrizii	Roystonea_regia))	((Oenocarpus_minor	Oenocarpus_bataua)	(((((Heterospathe_cagayanensis	Dictyosperma_album)	(Veitchia_spiralis	(Dypsis_decaryi	Burretiokentia_grandiflora)))	Hydriastele_microspadix)	Kentiopsis_piersoniorum)	Prestoea_acuminata)))	((Sclerosperma_profizianum	((Leopoldinia_pulchra	Iriartea_deltoidea)	Podococcus_barteri))	((Reinhardtia_latisecta	Reinhardtia_paiewonskiana)	Reinhardtia_simplex)))	((Manicaria_saccifera	Pelagodoxa_henryana)	(Geonoma_undata	Orania_palindan)))	(Serenoa_repens	Phoenix_dactylifera)))))	Kingia_australis);
((Kentiopsis_piersoniorum	(((Prestoea_acuminata	(Oenocarpus_minor	Oenocarpus_bataua))	((((((Serenoa_repens	Phoenix_dactylifera)	Sabal_domingensis)	(Sclerosperma_profizianum	((Chamaedorea_seifrizii	Iriartea_deltoidea)	Podococcus_barteri)))	((Reinhardtia_latisecta	Reinhardtia_paiewonskiana)	Reinhardtia_simplex))	(((Orania_palindan	(Leopoldinia_pulchra	Manicaria_saccifera))	Pelagodoxa_henryana)	Geonoma_undata))	((Pseudophoenix_vinifera	Calamus_caryotoides)	(((Elaeis_oleifera	Elaeis_guineensis)	(Attalea_speciosa	Bactris_major))	Roystonea_regia))))	(((Dypsis_decaryi	Dictyosperma_album)	(Burretiokentia_grandiflora	(Heterospathe_cagayanensis	Hydriastele_microspadix)))	Veitchia_spiralis)))	Kingia_australis);
((((((((Dypsis_decaryi	Dictyosperma_album)	Burretiokentia_grandiflora)	((Heterospathe_cagayanensis	Hydriastele_microspadix)	Veitchia_spiralis))	((Kentiopsis_piersoniorum	Prestoea_acuminata)	(Oenocarpus_minor	Oenocarpus_bataua)))	((((Reinhardtia_latisecta	Reinhardtia_paiewonskiana)	Reinhardtia_simplex)	(((Phoenix_dactylifera	Sabal_domingensis)	Serenoa_repens)	(Sclerosperma_profizianum	((Leopoldinia_pulchra	Iriartea_deltoidea)	Podococcus_barteri))))	((Pseudophoenix_vinifera	Calamus_caryotoides)	(Geonoma_undata	(Orania_palindan	(Pelagodoxa_henryana	Manicaria_saccifera))))))	(Bactris_major	((Elaeis_oleifera	Elaeis_guineensis)	Attalea_speciosa)))	(Chamaedorea_seifrizii	Roystonea_regia))	Kingia_australis);
((Calamus_caryotoides	((Iriartea_deltoidea	(Podococcus_barteri	((((((((Elaeis_oleifera	Elaeis_guineensis)	(Attalea_speciosa	Bactris_major))	(Chamaedorea_seifrizii	Roystonea_regia))	(((((Burretiokentia_grandiflora	Kentiopsis_piersoniorum)	Heterospathe_cagayanensis)	Veitchia_spiralis)	(Hydriastele_microspadix	(Dypsis_decaryi	Dictyosperma_album)))	(Prestoea_acuminata	(Oenocarpus_minor	Oenocarpus_bataua))))	(Geonoma_undata	(Orania_palindan	(Pelagodoxa_henryana	(Leopoldinia_pulchra	Manicaria_saccifera)))))	((Reinhardtia_latisecta	Reinhardtia_paiewonskiana)	Reinhardtia_simplex))	((Phoenix_dactylifera	Sabal_domingensis)	Serenoa_repens))	Sclerosperma_profizianum)))	Pseudophoenix_vinifera))	Kingia_australis);
(((((Chamaedorea_seifrizii	Attalea_speciosa)	Bactris_major)	((Roystonea_regia	((((Reinhardtia_latisecta	Reinhardtia_paiewonskiana)	Reinhardtia_simplex)	((((Hydriastele_microspadix	(Kentiopsis_piersoniorum	Heterospathe_cagayanensis))	Veitchia_spiralis)	(Burretiokentia_grandiflora	(Dypsis_decaryi	Dictyosperma_album)))	(Prestoea_acuminata	(Oenocarpus_minor	Oenocarpus_bataua))))	((((Phoenix_dactylifera	Sabal_domingensis)	Serenoa_repens)	(Sclerosperma_profizianum	(Iriartea_deltoidea	Podococcus_barteri)))	((Geonoma_undata	(Orania_palindan	(Leopoldinia_pulchra	Manicaria_saccifera)))	Pelagodoxa_henryana))))	(Elaeis_oleifera	Elaeis_guineensis)))	(Pseudophoenix_vinifera	Calamus_caryotoides))	Kingia_australis);
((Calamus_caryotoides	((Serenoa_repens	((((Geonoma_undata	((Orania_palindan	(Leopoldinia_pulchra	Manicaria_saccifera))	Pelagodoxa_henryana))	(((Sclerosperma_profizianum	Podococcus_barteri)	((Elaeis_oleifera	Elaeis_guineensis)	((Chamaedorea_seifrizii	Roystonea_regia)	(Attalea_speciosa	Bactris_major))))	(((Reinhardtia_latisecta	Reinhardtia_paiewonskiana)	Reinhardtia_simplex)	(((Dictyosperma_album	Veitchia_spiralis)	((Hydriastele_microspadix	(Kentiopsis_piersoniorum	(Burretiokentia_grandiflora	Heterospathe_cagayanensis)))	Dypsis_decaryi))	(Prestoea_acuminata	(Oenocarpus_minor	Oenocarpus_bataua))))))	Iriartea_deltoidea)	(Phoenix_dactylifera	Sabal_domingensis)))	Pseudophoenix_vinifera))	Kingia_australis);
((Chamaedorea_seifrizii	(Roystonea_regia	((((Prestoea_acuminata	(Oenocarpus_minor	Oenocarpus_bataua))	((((Hydriastele_microspadix	Veitchia_spiralis)	((Calamus_caryotoides	(Heterospathe_cagayanensis	Pseudophoenix_vinifera))	Dictyosperma_album))	Dypsis_decaryi)	(Burretiokentia_grandiflora	Kentiopsis_piersoniorum)))	((Geonoma_undata	((Orania_palindan	(Leopoldinia_pulchra	Manicaria_saccifera))	Pelagodoxa_henryana))	((((Podococcus_barteri	Iriartea_deltoidea)	Sclerosperma_profizianum)	(Serenoa_repens	(Sabal_domingensis	Phoenix_dactylifera)))	(Reinhardtia_simplex	(Reinhardtia_paiewonskiana	Reinhardtia_latisecta)))))	(Bactris_major	(Attalea_speciosa	(Elaeis_guineensis	Elaeis_oleifera))))))	Kingia_australis);
((Calamus_caryotoides	(Pseudophoenix_vinifera	(Sabal_domingensis	((Phoenix_dactylifera	Serenoa_repens)	(((((Bactris_major	(Attalea_speciosa	(Elaeis_guineensis	Elaeis_oleifera)))	(Chamaedorea_seifrizii	Roystonea_regia))	((Reinhardtia_simplex	(Reinhardtia_paiewonskiana	Reinhardtia_latisecta))	((Prestoea_acuminata	(Oenocarpus_minor	Oenocarpus_bataua))	((((Dypsis_decaryi	Burretiokentia_grandiflora)	Hydriastele_microspadix)	(Heterospathe_cagayanensis	Dictyosperma_album))	(Veitchia_spiralis	Kentiopsis_piersoniorum)))))	(Geonoma_undata	(Orania_palindan	((Leopoldinia_pulchra	Manicaria_saccifera)	Pelagodoxa_henryana))))	((Podococcus_barteri	Iriartea_deltoidea)	Sclerosperma_profizianum))))))	Kingia_australis);
((Iriartea_deltoidea	((Calamus_caryotoides	(((Orania_palindan	Manicaria_saccifera)	(Pelagodoxa_henryana	(((((((Elaeis_guineensis	Elaeis_oleifera)	((Chamaedorea_seifrizii	Bactris_major)	Attalea_speciosa))	Roystonea_regia)	((Prestoea_acuminata	(Oenocarpus_minor	Oenocarpus_bataua))	(((Dictyosperma_album	Dypsis_decaryi)	(Kentiopsis_piersoniorum	Heterospathe_cagayanensis))	(Veitchia_spiralis	(Burretiokentia_grandiflora	Hydriastele_microspadix)))))	Geonoma_undata)	(Reinhardtia_simplex	(Reinhardtia_paiewonskiana	Reinhardtia_latisecta)))	((Sabal_domingensis	Phoenix_dactylifera)	Serenoa_repens))))	(Podococcus_barteri	Sclerosperma_profizianum)))	(Pseudophoenix_vinifera	Leopoldinia_pulchra)))	Kingia_australis);
((Serenoa_repens	(((((Prestoea_acuminata	(Oenocarpus_minor	Oenocarpus_bataua))	(((Dypsis_decaryi	((Hydriastele_microspadix	(Kentiopsis_piersoniorum	Heterospathe_cagayanensis))	Burretiokentia_grandiflora))	Veitchia_spiralis)	Dictyosperma_album))	(((Geonoma_undata	(Orania_palindan	(Manicaria_saccifera	Pelagodoxa_henryana)))	(((Elaeis_guineensis	Elaeis_oleifera)	(Bactris_major	Attalea_speciosa))	(Chamaedorea_seifrizii	Roystonea_regia)))	(Reinhardtia_simplex	(Reinhardtia_paiewonskiana	Reinhardtia_latisecta))))	((((Leopoldinia_pulchra	(Calamus_caryotoides	Pseudophoenix_vinifera))	Iriartea_deltoidea)	Podococcus_barteri)	Sclerosperma_profizianum))	(Sabal_domingensis	Phoenix_dactylifera)))	Kingia_australis);
(((((((((Reinhardtia_simplex	(Reinhardtia_paiewonskiana	Reinhardtia_latisecta))	((Orania_palindan	Geonoma_undata)	(Manicaria_saccifera	((Prestoea_acuminata	(Oenocarpus_minor	Oenocarpus_bataua))	(((Dypsis_decaryi	(Hydriastele_microspadix	((Burretiokentia_grandiflora	Kentiopsis_piersoniorum)	Heterospathe_cagayanensis)))	Veitchia_spiralis)	Dictyosperma_album)))))	((((Leopoldinia_pulchra	Iriartea_deltoidea)	Podococcus_barteri)	Sclerosperma_profizianum)	(Sabal_domingensis	(Serenoa_repens	Phoenix_dactylifera))))	Pelagodoxa_henryana)	(Attalea_speciosa	((Elaeis_guineensis	Elaeis_oleifera)	Bactris_major)))	Roystonea_regia)	Chamaedorea_seifrizii)	(Calamus_caryotoides	Pseudophoenix_vinifera))	Kingia_australis);
((Calamus_caryotoides	(Pseudophoenix_vinifera	(Iriartea_deltoidea	(((Podococcus_barteri	Sclerosperma_profizianum)	((((Sabal_domingensis	(Serenoa_repens	Phoenix_dactylifera))	(Pelagodoxa_henryana	((Manicaria_saccifera	Orania_palindan)	Geonoma_undata)))	(((Attalea_speciosa	((Elaeis_guineensis	Elaeis_oleifera)	Bactris_major))	(Roystonea_regia	Chamaedorea_seifrizii))	((Prestoea_acuminata	(Oenocarpus_minor	Oenocarpus_bataua))	((((Hydriastele_microspadix	(Burretiokentia_grandiflora	Dypsis_decaryi))	Veitchia_spiralis)	(Heterospathe_cagayanensis	Dictyosperma_album))	Kentiopsis_piersoniorum))))	(Reinhardtia_simplex	(Reinhardtia_paiewonskiana	Reinhardtia_latisecta))))	Leopoldinia_pulchra))))	Kingia_australis);
((Podococcus_barteri	(Sclerosperma_profizianum	(((Sabal_domingensis	(Serenoa_repens	Phoenix_dactylifera))	((((Calamus_caryotoides	Geonoma_undata)	Pelagodoxa_henryana)	((((Elaeis_guineensis	Elaeis_oleifera)	(Bactris_major	Attalea_speciosa))	(Roystonea_regia	Chamaedorea_seifrizii))	((Prestoea_acuminata	(Oenocarpus_minor	Oenocarpus_bataua))	((((Hydriastele_microspadix	Veitchia_spiralis)	(Heterospathe_cagayanensis	Dictyosperma_album))	(Burretiokentia_grandiflora	Dypsis_decaryi))	Kentiopsis_piersoniorum))))	(Reinhardtia_simplex	(Reinhardtia_paiewonskiana	Reinhardtia_latisecta))))	(((Leopoldinia_pulchra	Manicaria_saccifera)	Orania_palindan)	(Pseudophoenix_vinifera	Iriartea_deltoidea)))))	Kingia_australis);
(((Podococcus_barteri	(Sclerosperma_profizianum	((Serenoa_repens	(Phoenix_dactylifera	Sabal_domingensis))	(((Geonoma_undata	(((Leopoldinia_pulchra	Manicaria_saccifera)	Orania_palindan)	Pelagodoxa_henryana))	(Chamaedorea_seifrizii	((((Elaeis_guineensis	Elaeis_oleifera)	(Bactris_major	Attalea_speciosa))	Roystonea_regia)	((((Calamus_caryotoides	Pseudophoenix_vinifera)	Prestoea_acuminata)	(Oenocarpus_minor	Oenocarpus_bataua))	(((Burretiokentia_grandiflora	(Heterospathe_cagayanensis	Hydriastele_microspadix))	(Veitchia_spiralis	Kentiopsis_piersoniorum))	(Dypsis_decaryi	Dictyosperma_album))))))	(Reinhardtia_simplex	(Reinhardtia_paiewonskiana	Reinhardtia_latisecta))))))	Iriartea_deltoidea)	Kingia_australis);
((((Podococcus_barteri	(Sclerosperma_profizianum	((Reinhardtia_simplex	(Reinhardtia_paiewonskiana	Reinhardtia_latisecta))	((Serenoa_repens	(Phoenix_dactylifera	Sabal_domingensis))	((((Calamus_caryotoides	Pseudophoenix_vinifera)	Geonoma_undata)	((Prestoea_acuminata	(Oenocarpus_minor	Oenocarpus_bataua))	(((((Burretiokentia_grandiflora	Hydriastele_microspadix)	Heterospathe_cagayanensis)	Veitchia_spiralis)	(Dypsis_decaryi	Dictyosperma_album))	Kentiopsis_piersoniorum)))	(((Manicaria_saccifera	Orania_palindan)	Pelagodoxa_henryana)	(Roystonea_regia	(((Chamaedorea_seifrizii	Bactris_major)	(Elaeis_guineensis	Elaeis_oleifera))	Attalea_speciosa))))))))	Leopoldinia_pulchra)	Iriartea_deltoidea)	Kingia_australis);
(((Calamus_caryotoides	Pseudophoenix_vinifera)	((Chamaedorea_seifrizii	Roystonea_regia)	((((Elaeis_guineensis	Elaeis_oleifera)	Attalea_speciosa)	Bactris_major)	(((Serenoa_repens	(Phoenix_dactylifera	Sabal_domingensis))	(((((Leopoldinia_pulchra	Iriartea_deltoidea)	Podococcus_barteri)	Sclerosperma_profizianum)	(Reinhardtia_simplex	(Reinhardtia_paiewonskiana	Reinhardtia_latisecta)))	((Prestoea_acuminata	(Oenocarpus_minor	Oenocarpus_bataua))	(((Dypsis_decaryi	Dictyosperma_album)	(Veitchia_spiralis	((Hydriastele_microspadix	Heterospathe_cagayanensis)	Burretiokentia_grandiflora)))	Kentiopsis_piersoniorum))))	(Geonoma_undata	((Manicaria_saccifera	Orania_palindan)	Pelagodoxa_henryana))))))	Kingia_australis);
((Calamus_caryotoides	(Pseudophoenix_vinifera	(((Attalea_speciosa	((Elaeis_guineensis	Elaeis_oleifera)	Bactris_major))	(((Prestoea_acuminata	(Oenocarpus_minor	Oenocarpus_bataua))	((Serenoa_repens	(((Veitchia_spiralis	(Hydriastele_microspadix	Burretiokentia_grandiflora))	(Heterospathe_cagayanensis	Dictyosperma_album))	Dypsis_decaryi))	Kentiopsis_piersoniorum))	(((((Sclerosperma_profizianum	(Podococcus_barteri	(Leopoldinia_pulchra	Iriartea_deltoidea)))	Sabal_domingensis)	Phoenix_dactylifera)	((Reinhardtia_paiewonskiana	Reinhardtia_latisecta)	Reinhardtia_simplex))	(((Pelagodoxa_henryana	Manicaria_saccifera)	Orania_palindan)	Geonoma_undata))))	(Chamaedorea_seifrizii	Roystonea_regia))))	Kingia_australis);
((Pseudophoenix_vinifera	((Serenoa_repens	((((((Roystonea_regia	((Reinhardtia_paiewonskiana	Reinhardtia_latisecta)	Reinhardtia_simplex))	(((Pelagodoxa_henryana	(Leopoldinia_pulchra	Manicaria_saccifera))	((Prestoea_acuminata	(Oenocarpus_minor	Oenocarpus_bataua))	(((Dypsis_decaryi	Dictyosperma_album)	((Hydriastele_microspadix	(Kentiopsis_piersoniorum	Heterospathe_cagayanensis))	Burretiokentia_grandiflora))	Veitchia_spiralis)))	(((Elaeis_guineensis	Elaeis_oleifera)	(Bactris_major	Attalea_speciosa))	Geonoma_undata)))	Orania_palindan)	(Iriartea_deltoidea	((Chamaedorea_seifrizii	Podococcus_barteri)	Sclerosperma_profizianum)))	Sabal_domingensis)	Phoenix_dactylifera))	Calamus_caryotoides))	Kingia_australis);
((Calamus_caryotoides	(Pseudophoenix_vinifera	(Serenoa_repens	(((((((Reinhardtia_paiewonskiana	Reinhardtia_latisecta)	Reinhardtia_simplex)	Orania_palindan)	Manicaria_saccifera)	((Geonoma_undata	((Prestoea_acuminata	(Oenocarpus_minor	Oenocarpus_bataua))	((((Veitchia_spiralis	Dypsis_decaryi)	(Heterospathe_cagayanensis	Dictyosperma_album))	Hydriastele_microspadix)	(Burretiokentia_grandiflora	Kentiopsis_piersoniorum))))	(Pelagodoxa_henryana	((Chamaedorea_seifrizii	Roystonea_regia)	((Elaeis_guineensis	Elaeis_oleifera)	(Bactris_major	Attalea_speciosa))))))	(Podococcus_barteri	(Sclerosperma_profizianum	(Leopoldinia_pulchra	Iriartea_deltoidea))))	(Sabal_domingensis	Phoenix_dactylifera)))))	Kingia_australis);
((Calamus_caryotoides	(Pseudophoenix_vinifera	(Serenoa_repens	((((Pelagodoxa_henryana	Geonoma_undata)	((Roystonea_regia	((Elaeis_guineensis	Elaeis_oleifera)	(Bactris_major	(Attalea_speciosa	Chamaedorea_seifrizii))))	(((Prestoea_acuminata	(Oenocarpus_minor	Oenocarpus_bataua))	(((((Veitchia_spiralis	Hydriastele_microspadix)	(Heterospathe_cagayanensis	Dictyosperma_album))	Burretiokentia_grandiflora)	Dypsis_decaryi)	Kentiopsis_piersoniorum))	((Reinhardtia_paiewonskiana	Reinhardtia_latisecta)	Reinhardtia_simplex))))	(((Iriartea_deltoidea	Podococcus_barteri)	Sclerosperma_profizianum)	(Orania_palindan	(Leopoldinia_pulchra	Manicaria_saccifera))))	(Sabal_domingensis	Phoenix_dactylifera)))))	Kingia_australis);
((Bactris_major	((((((Orania_palindan	Manicaria_saccifera)	Pelagodoxa_henryana)	Geonoma_undata)	((((((Leopoldinia_pulchra	Iriartea_deltoidea)	Podococcus_barteri)	Sclerosperma_profizianum)	(Sabal_domingensis	Phoenix_dactylifera))	((Reinhardtia_paiewonskiana	Reinhardtia_latisecta)	Reinhardtia_simplex))	(((Prestoea_acuminata	(Oenocarpus_minor	Oenocarpus_bataua))	((((Dictyosperma_album	Dypsis_decaryi)	Burretiokentia_grandiflora)	((Kentiopsis_piersoniorum	Heterospathe_cagayanensis)	Hydriastele_microspadix))	Veitchia_spiralis))	((Calamus_caryotoides	Pseudophoenix_vinifera)	Serenoa_repens))))	(Chamaedorea_seifrizii	Roystonea_regia))	(Attalea_speciosa	(Elaeis_guineensis	Elaeis_oleifera))))	Kingia_australis);
((Calamus_caryotoides	(Pseudophoenix_vinifera	(Chamaedorea_seifrizii	(Roystonea_regia	(((Attalea_speciosa	(Elaeis_guineensis	Elaeis_oleifera))	Bactris_major)	(((((Orania_palindan	(Leopoldinia_pulchra	Manicaria_saccifera))	Pelagodoxa_henryana)	Geonoma_undata)	((((Prestoea_acuminata	(Oenocarpus_minor	Oenocarpus_bataua))	((Dictyosperma_album	Dypsis_decaryi)	(Veitchia_spiralis	(Burretiokentia_grandiflora	((Kentiopsis_piersoniorum	Heterospathe_cagayanensis)	Hydriastele_microspadix)))))	((Serenoa_repens	(Sabal_domingensis	Phoenix_dactylifera))	Iriartea_deltoidea))	((Reinhardtia_paiewonskiana	Reinhardtia_latisecta)	Reinhardtia_simplex)))	(Podococcus_barteri	Sclerosperma_profizianum)))))))	Kingia_australis);
((Iriartea_deltoidea	((((((((Elaeis_guineensis	Elaeis_oleifera)	(Bactris_major	Attalea_speciosa))	(Chamaedorea_seifrizii	Roystonea_regia))	((Prestoea_acuminata	(Oenocarpus_minor	Oenocarpus_bataua))	(((Kentiopsis_piersoniorum	((Burretiokentia_grandiflora	Pseudophoenix_vinifera)	Heterospathe_cagayanensis))	(Dictyosperma_album	Dypsis_decaryi))	(Veitchia_spiralis	Hydriastele_microspadix))))	(((Orania_palindan	(Leopoldinia_pulchra	Manicaria_saccifera))	Pelagodoxa_henryana)	(Calamus_caryotoides	Geonoma_undata)))	((Reinhardtia_paiewonskiana	Reinhardtia_latisecta)	Reinhardtia_simplex))	(Serenoa_repens	(Sabal_domingensis	Phoenix_dactylifera)))	(Podococcus_barteri	Sclerosperma_profizianum)))	Kingia_australis);
((Iriartea_deltoidea	(Podococcus_barteri	(Sclerosperma_profizianum	((((Prestoea_acuminata	(Oenocarpus_minor	Oenocarpus_bataua))	(((Heterospathe_cagayanensis	(Burretiokentia_grandiflora	Kentiopsis_piersoniorum))	(Dictyosperma_album	Dypsis_decaryi))	(Veitchia_spiralis	Hydriastele_microspadix)))	(((((Orania_palindan	(Leopoldinia_pulchra	Manicaria_saccifera))	Pelagodoxa_henryana)	((Calamus_caryotoides	Pseudophoenix_vinifera)	Geonoma_undata))	(((Elaeis_guineensis	Elaeis_oleifera)	(Attalea_speciosa	(Chamaedorea_seifrizii	Bactris_major)))	Roystonea_regia))	((Reinhardtia_paiewonskiana	Reinhardtia_latisecta)	Reinhardtia_simplex)))	(Serenoa_repens	(Sabal_domingensis	Phoenix_dactylifera))))))	Kingia_australis);
((Iriartea_deltoidea	(Podococcus_barteri	((Sclerosperma_profizianum	(((((Orania_palindan	(Manicaria_saccifera	Pelagodoxa_henryana))	((Calamus_caryotoides	Pseudophoenix_vinifera)	Geonoma_undata))	(((Prestoea_acuminata	(Oenocarpus_minor	Oenocarpus_bataua))	(((Hydriastele_microspadix	(Heterospathe_cagayanensis	(Burretiokentia_grandiflora	Kentiopsis_piersoniorum)))	(Dictyosperma_album	Dypsis_decaryi))	Veitchia_spiralis))	((((Elaeis_guineensis	Elaeis_oleifera)	Attalea_speciosa)	Bactris_major)	(Chamaedorea_seifrizii	Roystonea_regia))))	((Reinhardtia_paiewonskiana	Reinhardtia_latisecta)	Reinhardtia_simplex))	(Serenoa_repens	(Sabal_domingensis	Phoenix_dactylifera))))	Leopoldinia_pulchra)))	Kingia_australis);
((Iriartea_deltoidea	(((Serenoa_repens	(Sabal_domingensis	Phoenix_dactylifera))	((Chamaedorea_seifrizii	(Podococcus_barteri	Sclerosperma_profizianum))	(((Geonoma_undata	(Orania_palindan	(Manicaria_saccifera	Pelagodoxa_henryana)))	(((Prestoea_acuminata	(Oenocarpus_minor	Oenocarpus_bataua))	(Veitchia_spiralis	(((Hydriastele_microspadix	(Heterospathe_cagayanensis	Kentiopsis_piersoniorum))	(Burretiokentia_grandiflora	Dypsis_decaryi))	Dictyosperma_album)))	(((Elaeis_guineensis	Elaeis_oleifera)	(Attalea_speciosa	Bactris_major))	Roystonea_regia)))	((Reinhardtia_paiewonskiana	Reinhardtia_latisecta)	Reinhardtia_simplex))))	((Calamus_caryotoides	Pseudophoenix_vinifera)	Leopoldinia_pulchra)))	Kingia_australis);
((Podococcus_barteri	((Leopoldinia_pulchra	Iriartea_deltoidea)	(Sclerosperma_profizianum	(((Reinhardtia_latisecta	Reinhardtia_paiewonskiana)	Reinhardtia_simplex)	((((((Bactris_major	Attalea_speciosa)	(Elaeis_oleifera	((Calamus_caryotoides	Pseudophoenix_vinifera)	(Elaeis_guineensis	Chamaedorea_seifrizii))))	Roystonea_regia)	(Geonoma_undata	((Orania_palindan	Manicaria_saccifera)	Pelagodoxa_henryana)))	((Prestoea_acuminata	(Oenocarpus_minor	Oenocarpus_bataua))	((((Veitchia_spiralis	(Hydriastele_microspadix	(Heterospathe_cagayanensis	Dictyosperma_album)))	Dypsis_decaryi)	Burretiokentia_grandiflora)	Kentiopsis_piersoniorum)))	((Sabal_domingensis	Phoenix_dactylifera)	Serenoa_repens))))))	Kingia_australis);
((((Reinhardtia_latisecta	(Reinhardtia_paiewonskiana	(Reinhardtia_simplex	(((((Bactris_major	(Attalea_speciosa	(Elaeis_oleifera	Elaeis_guineensis)))	(Chamaedorea_seifrizii	Roystonea_regia))	(Geonoma_undata	((Orania_palindan	Manicaria_saccifera)	Pelagodoxa_henryana)))	((Prestoea_acuminata	(Oenocarpus_minor	Oenocarpus_bataua))	((((Dictyosperma_album	Dypsis_decaryi)	(Veitchia_spiralis	(Hydriastele_microspadix	Heterospathe_cagayanensis)))	Burretiokentia_grandiflora)	Kentiopsis_piersoniorum)))	(((Sabal_domingensis	Phoenix_dactylifera)	Serenoa_repens)	((Podococcus_barteri	(Leopoldinia_pulchra	Iriartea_deltoidea))	Sclerosperma_profizianum))))))	Pseudophoenix_vinifera)	Calamus_caryotoides)	Kingia_australis);
((Pseudophoenix_vinifera	(Calamus_caryotoides	(((Sabal_domingensis	Phoenix_dactylifera)	Serenoa_repens)	(((Podococcus_barteri	(Leopoldinia_pulchra	Iriartea_deltoidea))	Sclerosperma_profizianum)	(((Reinhardtia_latisecta	Reinhardtia_paiewonskiana)	Reinhardtia_simplex)	(((((Elaeis_oleifera	Elaeis_guineensis)	(Chamaedorea_seifrizii	(Bactris_major	Attalea_speciosa)))	Roystonea_regia)	(Pelagodoxa_henryana	((Manicaria_saccifera	Orania_palindan)	Geonoma_undata)))	((Prestoea_acuminata	(Oenocarpus_minor	Oenocarpus_bataua))	((Veitchia_spiralis	((Hydriastele_microspadix	Heterospathe_cagayanensis)	(Dictyosperma_album	Dypsis_decaryi)))	(Burretiokentia_grandiflora	Kentiopsis_piersoniorum)))))))))	Kingia_australis);
(((Chamaedorea_seifrizii	Roystonea_regia)	(((Geonoma_undata	((Manicaria_saccifera	Pelagodoxa_henryana)	Orania_palindan))	(((Prestoea_acuminata	(Oenocarpus_minor	Oenocarpus_bataua))	((Veitchia_spiralis	((Burretiokentia_grandiflora	Kentiopsis_piersoniorum)	Heterospathe_cagayanensis))	((Dictyosperma_album	Dypsis_decaryi)	Hydriastele_microspadix)))	(((Sabal_domingensis	Phoenix_dactylifera)	((Podococcus_barteri	(Leopoldinia_pulchra	Iriartea_deltoidea))	Sclerosperma_profizianum))	((Reinhardtia_latisecta	Reinhardtia_paiewonskiana)	((Serenoa_repens	(Pseudophoenix_vinifera	Calamus_caryotoides))	Reinhardtia_simplex)))))	((Elaeis_oleifera	Elaeis_guineensis)	(Bactris_major	Attalea_speciosa))))	Kingia_australis);
((Bactris_major	(Attalea_speciosa	(((Chamaedorea_seifrizii	Roystonea_regia)	((Geonoma_undata	Pelagodoxa_henryana)	(((Prestoea_acuminata	(Oenocarpus_minor	Oenocarpus_bataua))	((Dictyosperma_album	Burretiokentia_grandiflora)	(Hydriastele_microspadix	(Veitchia_spiralis	(Dypsis_decaryi	(Kentiopsis_piersoniorum	((Pseudophoenix_vinifera	Calamus_caryotoides)	Heterospathe_cagayanensis)))))))	(((Serenoa_repens	(Sabal_domingensis	Phoenix_dactylifera))	((Podococcus_barteri	(Leopoldinia_pulchra	Iriartea_deltoidea))	Sclerosperma_profizianum))	(Manicaria_saccifera	((Orania_palindan	Reinhardtia_simplex)	(Reinhardtia_latisecta	Reinhardtia_paiewonskiana)))))))	(Elaeis_oleifera	Elaeis_guineensis))))	Kingia_australis);
((Calamus_caryotoides	((Roystonea_regia	(((((Prestoea_acuminata	(Oenocarpus_minor	Oenocarpus_bataua))	(((Dypsis_decaryi	Dictyosperma_album)	Veitchia_spiralis)	(Burretiokentia_grandiflora	(Hydriastele_microspadix	(Kentiopsis_piersoniorum	Heterospathe_cagayanensis)))))	((((Sclerosperma_profizianum	Podococcus_barteri)	((Leopoldinia_pulchra	Iriartea_deltoidea)	(Sabal_domingensis	(Phoenix_dactylifera	Serenoa_repens))))	(Reinhardtia_simplex	(Reinhardtia_latisecta	Reinhardtia_paiewonskiana)))	((Orania_palindan	Geonoma_undata)	(Manicaria_saccifera	Pelagodoxa_henryana))))	(((Elaeis_oleifera	Elaeis_guineensis)	Attalea_speciosa)	Bactris_major))	Chamaedorea_seifrizii))	Pseudophoenix_vinifera))	Kingia_australis);
((((Sabal_domingensis	(Phoenix_dactylifera	Serenoa_repens))	(((Sclerosperma_profizianum	(Iriartea_deltoidea	Podococcus_barteri))	(Reinhardtia_simplex	(Reinhardtia_latisecta	Reinhardtia_paiewonskiana)))	(((Orania_palindan	Manicaria_saccifera)	(Leopoldinia_pulchra	Pelagodoxa_henryana))	(((((Elaeis_oleifera	Elaeis_guineensis)	Attalea_speciosa)	Bactris_major)	(Chamaedorea_seifrizii	Roystonea_regia))	(Geonoma_undata	((Prestoea_acuminata	(Oenocarpus_minor	Oenocarpus_bataua))	(((Burretiokentia_grandiflora	Dypsis_decaryi)	(Veitchia_spiralis	(Dictyosperma_album	(Hydriastele_microspadix	Heterospathe_cagayanensis))))	Kentiopsis_piersoniorum)))))))	(Pseudophoenix_vinifera	Calamus_caryotoides))	Kingia_australis);
((Bactris_major	((Elaeis_oleifera	Elaeis_guineensis)	(((Chamaedorea_seifrizii	Roystonea_regia)	(((Pseudophoenix_vinifera	Geonoma_undata)	Pelagodoxa_henryana)	((((Prestoea_acuminata	(Oenocarpus_minor	Oenocarpus_bataua))	(Dypsis_decaryi	(Dictyosperma_album	((Hydriastele_microspadix	(Kentiopsis_piersoniorum	(Burretiokentia_grandiflora	Heterospathe_cagayanensis)))	Veitchia_spiralis))))	((((Orania_palindan	(Leopoldinia_pulchra	Manicaria_saccifera))	Iriartea_deltoidea)	((Sabal_domingensis	Phoenix_dactylifera)	Serenoa_repens))	(Sclerosperma_profizianum	Podococcus_barteri)))	(Reinhardtia_simplex	(Reinhardtia_latisecta	Reinhardtia_paiewonskiana)))))	(Calamus_caryotoides	Attalea_speciosa))))	Kingia_australis);
(((Reinhardtia_latisecta	(Reinhardtia_paiewonskiana	(((Sclerosperma_profizianum	((Leopoldinia_pulchra	Iriartea_deltoidea)	Podococcus_barteri))	((((((Prestoea_acuminata	(Oenocarpus_minor	Oenocarpus_bataua))	((Dypsis_decaryi	Dictyosperma_album)	(((Burretiokentia_grandiflora	(Chamaedorea_seifrizii	Hydriastele_microspadix))	(Kentiopsis_piersoniorum	Heterospathe_cagayanensis))	Veitchia_spiralis)))	(Attalea_speciosa	(Bactris_major	(Elaeis_oleifera	Elaeis_guineensis))))	Roystonea_regia)	(Geonoma_undata	((Orania_palindan	Manicaria_saccifera)	Pelagodoxa_henryana)))	((Sabal_domingensis	Phoenix_dactylifera)	Serenoa_repens)))	Reinhardtia_simplex)))	(Pseudophoenix_vinifera	Calamus_caryotoides))	Kingia_australis);
((Serenoa_repens	((((Sclerosperma_profizianum	((Leopoldinia_pulchra	Iriartea_deltoidea)	Podococcus_barteri))	(((Reinhardtia_simplex	(Reinhardtia_latisecta	((Pseudophoenix_vinifera	Calamus_caryotoides)	Reinhardtia_paiewonskiana)))	((Prestoea_acuminata	(Oenocarpus_minor	Oenocarpus_bataua))	((Dypsis_decaryi	Dictyosperma_album)	(((Chamaedorea_seifrizii	Hydriastele_microspadix)	((Burretiokentia_grandiflora	Kentiopsis_piersoniorum)	Heterospathe_cagayanensis))	Veitchia_spiralis))))	(((Elaeis_oleifera	Elaeis_guineensis)	(Attalea_speciosa	Bactris_major))	(Roystonea_regia	(Geonoma_undata	((Orania_palindan	Manicaria_saccifera)	Pelagodoxa_henryana))))))	Sabal_domingensis)	Phoenix_dactylifera))	Kingia_australis);
