# Supplementary material for: Data supporting the nuclear phylogenomics of the palm subfamily Arecoideae (Arecaceae)
Source: Data Brief. 2016 Mar 2;7:532–6. doi: 10.1016/j.dib.2016.02.063 (PMC4796708; doi:10.1016/j.dib.2016.02.063)
Supplement: Supplementary file 5 — Supplementary material [file mmc5.zip › RAxML_bootstrap.Elaeis_464.raxml.tre]

((((((Sclerosperma_profizianum	(Prestoea_acuminata	(Manicaria_saccifera	((Oenocarpus_minor	Oenocarpus_bataua)	(((Roystonea_regia	(Podococcus_barteri	Pelagodoxa_henryana))	(((Kentiopsis_piersoniorum	Dictyosperma_album)	(Heterospathe_cagayanensis	Hydriastele_microspadix))	(Veitchia_spiralis	Dypsis_decaryi)))	Geonoma_undata)))))	(Iriartea_deltoidea	(Attalea_speciosa	(Elaeis_oleifera	Elaeis_guineensis))))	(((Orania_palindan	Reinhardtia_latisecta)	Reinhardtia_paiewonskiana)	(Serenoa_repens	Reinhardtia_simplex)))	Pseudophoenix_vinifera)	Sabal_domingensis)	Calamus_caryotoides);
((((((Prestoea_acuminata	Serenoa_repens)	(((Attalea_speciosa	(Manicaria_saccifera	((Orania_palindan	Elaeis_guineensis)	Elaeis_oleifera)))	(((Podococcus_barteri	Pelagodoxa_henryana)	((Iriartea_deltoidea	Hydriastele_microspadix)	((Kentiopsis_piersoniorum	Veitchia_spiralis)	((Heterospathe_cagayanensis	Dictyosperma_album)	Dypsis_decaryi))))	(Oenocarpus_minor	Oenocarpus_bataua)))	((Roystonea_regia	Geonoma_undata)	Sclerosperma_profizianum)))	(Sabal_domingensis	Pseudophoenix_vinifera))	(Reinhardtia_latisecta	Reinhardtia_paiewonskiana))	Reinhardtia_simplex)	Calamus_caryotoides);
((Sabal_domingensis	(Pseudophoenix_vinifera	((Serenoa_repens	((Reinhardtia_latisecta	Reinhardtia_paiewonskiana)	Reinhardtia_simplex))	(Prestoea_acuminata	(Sclerosperma_profizianum	(((Manicaria_saccifera	(((((Heterospathe_cagayanensis	(Dictyosperma_album	(Kentiopsis_piersoniorum	(Veitchia_spiralis	Dypsis_decaryi))))	Hydriastele_microspadix)	Iriartea_deltoidea)	(Pelagodoxa_henryana	Roystonea_regia))	Podococcus_barteri))	((Oenocarpus_minor	Oenocarpus_bataua)	Geonoma_undata))	(((Elaeis_guineensis	Elaeis_oleifera)	Attalea_speciosa)	Orania_palindan)))))))	Calamus_caryotoides);
((((Reinhardtia_latisecta	((((Pseudophoenix_vinifera	((((Elaeis_guineensis	Elaeis_oleifera)	Attalea_speciosa)	Orania_palindan)	((Podococcus_barteri	Sclerosperma_profizianum)	(((((Kentiopsis_piersoniorum	((Heterospathe_cagayanensis	Dictyosperma_album)	(Veitchia_spiralis	Dypsis_decaryi)))	Hydriastele_microspadix)	(Pelagodoxa_henryana	Roystonea_regia))	(Manicaria_saccifera	Prestoea_acuminata))	((Oenocarpus_minor	Oenocarpus_bataua)	Geonoma_undata)))))	Iriartea_deltoidea)	Sabal_domingensis)	Serenoa_repens))	Reinhardtia_paiewonskiana)	Reinhardtia_simplex)	Calamus_caryotoides);
((((Serenoa_repens	Pseudophoenix_vinifera)	Sabal_domingensis)	(Reinhardtia_latisecta	((Reinhardtia_simplex	Reinhardtia_paiewonskiana)	(((((((Podococcus_barteri	Pelagodoxa_henryana)	Roystonea_regia)	((Veitchia_spiralis	Dypsis_decaryi)	((Heterospathe_cagayanensis	(Dictyosperma_album	Hydriastele_microspadix))	Kentiopsis_piersoniorum)))	(((Oenocarpus_minor	Oenocarpus_bataua)	Geonoma_undata)	(Manicaria_saccifera	Prestoea_acuminata)))	((Elaeis_guineensis	Elaeis_oleifera)	Attalea_speciosa))	(Sclerosperma_profizianum	Iriartea_deltoidea))	Orania_palindan))))	Calamus_caryotoides);
((Reinhardtia_paiewonskiana	(Reinhardtia_latisecta	(Reinhardtia_simplex	(((((Iriartea_deltoidea	(Podococcus_barteri	Pelagodoxa_henryana))	((Geonoma_undata	(Roystonea_regia	(Oenocarpus_minor	Oenocarpus_bataua)))	((((Elaeis_guineensis	Elaeis_oleifera)	Attalea_speciosa)	(Orania_palindan	Manicaria_saccifera))	(((Veitchia_spiralis	Dypsis_decaryi)	(Hydriastele_microspadix	(Heterospathe_cagayanensis	Dictyosperma_album)))	Kentiopsis_piersoniorum))))	Sclerosperma_profizianum)	(Serenoa_repens	Prestoea_acuminata))	(Sabal_domingensis	Pseudophoenix_vinifera)))))	Calamus_caryotoides);
(((((((Podococcus_barteri	Sclerosperma_profizianum)	((((Roystonea_regia	Serenoa_repens)	Manicaria_saccifera)	(((Oenocarpus_minor	Oenocarpus_bataua)	Geonoma_undata)	(Prestoea_acuminata	Pelagodoxa_henryana)))	(((Kentiopsis_piersoniorum	((Heterospathe_cagayanensis	Dictyosperma_album)	Dypsis_decaryi))	Hydriastele_microspadix)	Veitchia_spiralis)))	((Attalea_speciosa	Orania_palindan)	(Elaeis_guineensis	Elaeis_oleifera)))	((Pseudophoenix_vinifera	Sabal_domingensis)	Iriartea_deltoidea))	(Reinhardtia_latisecta	Reinhardtia_paiewonskiana))	Reinhardtia_simplex)	Calamus_caryotoides);
((((Reinhardtia_latisecta	Reinhardtia_paiewonskiana)	((Sabal_domingensis	((Prestoea_acuminata	Pseudophoenix_vinifera)	(((Sclerosperma_profizianum	Podococcus_barteri)	(Pelagodoxa_henryana	(((Oenocarpus_minor	Oenocarpus_bataua)	((Dictyosperma_album	(Kentiopsis_piersoniorum	Veitchia_spiralis))	((Hydriastele_microspadix	Heterospathe_cagayanensis)	Dypsis_decaryi)))	(Manicaria_saccifera	(Orania_palindan	(Roystonea_regia	Geonoma_undata))))))	(Iriartea_deltoidea	(Attalea_speciosa	(Elaeis_guineensis	Elaeis_oleifera))))))	Serenoa_repens))	Reinhardtia_simplex)	Calamus_caryotoides);
(((Reinhardtia_latisecta	(((Iriartea_deltoidea	Pseudophoenix_vinifera)	Sabal_domingensis)	((Sclerosperma_profizianum	((((Podococcus_barteri	Roystonea_regia)	Pelagodoxa_henryana)	(((Dypsis_decaryi	Veitchia_spiralis)	(Kentiopsis_piersoniorum	(Dictyosperma_album	Heterospathe_cagayanensis)))	Hydriastele_microspadix))	(((Prestoea_acuminata	(Serenoa_repens	Manicaria_saccifera))	Geonoma_undata)	(Oenocarpus_minor	Oenocarpus_bataua))))	((Attalea_speciosa	(Elaeis_guineensis	Elaeis_oleifera))	Orania_palindan))))	(Reinhardtia_paiewonskiana	Reinhardtia_simplex))	Calamus_caryotoides);
((((((Prestoea_acuminata	Serenoa_repens)	(((Podococcus_barteri	Roystonea_regia)	Sclerosperma_profizianum)	((((Attalea_speciosa	(Elaeis_guineensis	Elaeis_oleifera))	Manicaria_saccifera)	Orania_palindan)	((((Oenocarpus_minor	Oenocarpus_bataua)	Geonoma_undata)	Pelagodoxa_henryana)	((Kentiopsis_piersoniorum	Veitchia_spiralis)	((Hydriastele_microspadix	(Dictyosperma_album	Heterospathe_cagayanensis))	Dypsis_decaryi))))))	((Iriartea_deltoidea	Sabal_domingensis)	Pseudophoenix_vinifera))	Reinhardtia_simplex)	(Reinhardtia_latisecta	Reinhardtia_paiewonskiana))	Calamus_caryotoides);
(((Reinhardtia_simplex	(Reinhardtia_paiewonskiana	Reinhardtia_latisecta))	((Sabal_domingensis	Pseudophoenix_vinifera)	(((Orania_palindan	(Attalea_speciosa	(Elaeis_oleifera	Elaeis_guineensis)))	(Sclerosperma_profizianum	((((Podococcus_barteri	Pelagodoxa_henryana)	((Dypsis_decaryi	Veitchia_spiralis)	((Hydriastele_microspadix	Kentiopsis_piersoniorum)	(Heterospathe_cagayanensis	Dictyosperma_album))))	(Oenocarpus_minor	Oenocarpus_bataua))	(((Geonoma_undata	Roystonea_regia)	(Prestoea_acuminata	Serenoa_repens))	Manicaria_saccifera))))	Iriartea_deltoidea)))	Calamus_caryotoides);
((Sabal_domingensis	(((Iriartea_deltoidea	Pseudophoenix_vinifera)	((((Attalea_speciosa	(Elaeis_oleifera	Elaeis_guineensis))	(((Roystonea_regia	(Serenoa_repens	Manicaria_saccifera))	(((Kentiopsis_piersoniorum	Veitchia_spiralis)	(((Hydriastele_microspadix	Dictyosperma_album)	Dypsis_decaryi)	Heterospathe_cagayanensis))	(Pelagodoxa_henryana	Prestoea_acuminata)))	(Geonoma_undata	(Oenocarpus_minor	Oenocarpus_bataua))))	(Reinhardtia_simplex	(Reinhardtia_paiewonskiana	Reinhardtia_latisecta)))	Orania_palindan))	(Podococcus_barteri	Sclerosperma_profizianum)))	Calamus_caryotoides);
((Sabal_domingensis	(((Iriartea_deltoidea	((Reinhardtia_simplex	(Reinhardtia_paiewonskiana	Reinhardtia_latisecta))	Pseudophoenix_vinifera))	((Attalea_speciosa	(Elaeis_oleifera	Elaeis_guineensis))	((Manicaria_saccifera	(((((Heterospathe_cagayanensis	Dictyosperma_album)	(Dypsis_decaryi	Veitchia_spiralis))	(Kentiopsis_piersoniorum	Hydriastele_microspadix))	(((Orania_palindan	Geonoma_undata)	Roystonea_regia)	(Podococcus_barteri	Pelagodoxa_henryana)))	(Serenoa_repens	(Oenocarpus_minor	Oenocarpus_bataua))))	Prestoea_acuminata)))	Sclerosperma_profizianum))	Calamus_caryotoides);
(((Reinhardtia_simplex	Reinhardtia_paiewonskiana)	(Reinhardtia_latisecta	((Pseudophoenix_vinifera	(((((Prestoea_acuminata	((((Podococcus_barteri	Pelagodoxa_henryana)	Dictyosperma_album)	((Dypsis_decaryi	Hydriastele_microspadix)	(Kentiopsis_piersoniorum	(Heterospathe_cagayanensis	(Roystonea_regia	Veitchia_spiralis)))))	((Geonoma_undata	Manicaria_saccifera)	(Oenocarpus_minor	Oenocarpus_bataua))))	Sclerosperma_profizianum)	(Iriartea_deltoidea	(Attalea_speciosa	(Elaeis_oleifera	Elaeis_guineensis))))	Orania_palindan)	Sabal_domingensis))	Serenoa_repens)))	Calamus_caryotoides);
((Roystonea_regia	(Geonoma_undata	(((Sclerosperma_profizianum	((Iriartea_deltoidea	((Pseudophoenix_vinifera	Sabal_domingensis)	(Serenoa_repens	(Reinhardtia_simplex	(Reinhardtia_paiewonskiana	Reinhardtia_latisecta)))))	(Attalea_speciosa	(Elaeis_oleifera	Elaeis_guineensis))))	((Oenocarpus_minor	Oenocarpus_bataua)	((Manicaria_saccifera	((Kentiopsis_piersoniorum	((Hydriastele_microspadix	(Heterospathe_cagayanensis	Dictyosperma_album))	(Dypsis_decaryi	Veitchia_spiralis)))	(Podococcus_barteri	Pelagodoxa_henryana)))	Prestoea_acuminata)))	Orania_palindan)))	Calamus_caryotoides);
((((Reinhardtia_paiewonskiana	Reinhardtia_simplex)	Reinhardtia_latisecta)	(((Pseudophoenix_vinifera	(((Attalea_speciosa	(Elaeis_oleifera	Elaeis_guineensis))	((((Oenocarpus_minor	Oenocarpus_bataua)	(Geonoma_undata	(Manicaria_saccifera	Orania_palindan)))	((Pelagodoxa_henryana	Prestoea_acuminata)	(((Heterospathe_cagayanensis	Kentiopsis_piersoniorum)	(Dypsis_decaryi	Veitchia_spiralis))	(Hydriastele_microspadix	Dictyosperma_album))))	(Sclerosperma_profizianum	(Roystonea_regia	Podococcus_barteri))))	Iriartea_deltoidea))	Sabal_domingensis)	Serenoa_repens))	Calamus_caryotoides);
((Sabal_domingensis	((((Orania_palindan	((Reinhardtia_latisecta	Reinhardtia_paiewonskiana)	Reinhardtia_simplex))	((Attalea_speciosa	(Elaeis_oleifera	Elaeis_guineensis))	((Hydriastele_microspadix	Sclerosperma_profizianum)	(Veitchia_spiralis	((Heterospathe_cagayanensis	(Roystonea_regia	Podococcus_barteri))	((Oenocarpus_minor	Oenocarpus_bataua)	((Dictyosperma_album	(Kentiopsis_piersoniorum	((Dypsis_decaryi	(Geonoma_undata	(Serenoa_repens	Prestoea_acuminata)))	Pelagodoxa_henryana)))	Manicaria_saccifera)))))))	Iriartea_deltoidea)	Pseudophoenix_vinifera))	Calamus_caryotoides);
((((Reinhardtia_latisecta	((Sabal_domingensis	(Prestoea_acuminata	((((Iriartea_deltoidea	Sclerosperma_profizianum)	(Manicaria_saccifera	((Attalea_speciosa	(Elaeis_oleifera	Elaeis_guineensis))	Orania_palindan)))	(((Podococcus_barteri	Roystonea_regia)	Pelagodoxa_henryana)	(((((Dypsis_decaryi	Veitchia_spiralis)	Kentiopsis_piersoniorum)	(Dictyosperma_album	Heterospathe_cagayanensis))	Hydriastele_microspadix)	((Oenocarpus_minor	Oenocarpus_bataua)	Geonoma_undata))))	Serenoa_repens)))	Pseudophoenix_vinifera))	Reinhardtia_paiewonskiana)	Reinhardtia_simplex)	Calamus_caryotoides);
(((Reinhardtia_simplex	((Sabal_domingensis	Pseudophoenix_vinifera)	(((Iriartea_deltoidea	Sclerosperma_profizianum)	((Oenocarpus_minor	Oenocarpus_bataua)	((Orania_palindan	Geonoma_undata)	(((Roystonea_regia	(Pelagodoxa_henryana	Podococcus_barteri))	(((Dypsis_decaryi	Veitchia_spiralis)	((Heterospathe_cagayanensis	Hydriastele_microspadix)	Dictyosperma_album))	Kentiopsis_piersoniorum))	(Manicaria_saccifera	(Serenoa_repens	Prestoea_acuminata))))))	(Attalea_speciosa	(Elaeis_oleifera	Elaeis_guineensis)))))	(Reinhardtia_paiewonskiana	Reinhardtia_latisecta))	Calamus_caryotoides);
(((Reinhardtia_simplex	((Sabal_domingensis	Pseudophoenix_vinifera)	((Sclerosperma_profizianum	((((Roystonea_regia	(Pelagodoxa_henryana	Podococcus_barteri))	(Veitchia_spiralis	(Kentiopsis_piersoniorum	((Hydriastele_microspadix	Dypsis_decaryi)	(Dictyosperma_album	Heterospathe_cagayanensis)))))	(Manicaria_saccifera	(Serenoa_repens	Prestoea_acuminata)))	((Oenocarpus_minor	Oenocarpus_bataua)	Geonoma_undata)))	(Iriartea_deltoidea	(Attalea_speciosa	(Orania_palindan	(Elaeis_oleifera	Elaeis_guineensis)))))))	(Reinhardtia_paiewonskiana	Reinhardtia_latisecta))	Calamus_caryotoides);
(((Reinhardtia_simplex	(Reinhardtia_paiewonskiana	Reinhardtia_latisecta))	(((Sabal_domingensis	Pseudophoenix_vinifera)	((((Sclerosperma_profizianum	(Attalea_speciosa	(Elaeis_guineensis	Elaeis_oleifera)))	((Manicaria_saccifera	(Oenocarpus_minor	Oenocarpus_bataua))	(((Kentiopsis_piersoniorum	Veitchia_spiralis)	((Heterospathe_cagayanensis	Dictyosperma_album)	(Hydriastele_microspadix	Dypsis_decaryi)))	((Pelagodoxa_henryana	Podococcus_barteri)	(Prestoea_acuminata	(Roystonea_regia	Geonoma_undata))))))	Orania_palindan)	Iriartea_deltoidea))	Serenoa_repens))	Calamus_caryotoides);
((Sabal_domingensis	((Pseudophoenix_vinifera	((Sclerosperma_profizianum	(((Roystonea_regia	(Oenocarpus_minor	Oenocarpus_bataua))	(((((Serenoa_repens	Reinhardtia_simplex)	(Reinhardtia_paiewonskiana	Reinhardtia_latisecta))	Manicaria_saccifera)	((((Hydriastele_microspadix	(Heterospathe_cagayanensis	Dictyosperma_album))	Kentiopsis_piersoniorum)	(Dypsis_decaryi	Veitchia_spiralis))	(Pelagodoxa_henryana	Podococcus_barteri)))	(Orania_palindan	Geonoma_undata)))	Prestoea_acuminata))	(Attalea_speciosa	(Elaeis_guineensis	Elaeis_oleifera))))	Iriartea_deltoidea))	Calamus_caryotoides);
((Sabal_domingensis	((Pseudophoenix_vinifera	((Sclerosperma_profizianum	((((Oenocarpus_minor	Oenocarpus_bataua)	((((Dypsis_decaryi	((Heterospathe_cagayanensis	Veitchia_spiralis)	Kentiopsis_piersoniorum))	Hydriastele_microspadix)	Dictyosperma_album)	(Pelagodoxa_henryana	Podococcus_barteri)))	((Orania_palindan	(Roystonea_regia	Geonoma_undata))	Prestoea_acuminata))	(((Serenoa_repens	Reinhardtia_simplex)	(Reinhardtia_paiewonskiana	Reinhardtia_latisecta))	Manicaria_saccifera)))	(Attalea_speciosa	(Elaeis_guineensis	Elaeis_oleifera))))	Iriartea_deltoidea))	Calamus_caryotoides);
(((Reinhardtia_paiewonskiana	Reinhardtia_latisecta)	((((Sabal_domingensis	Sclerosperma_profizianum)	(Roystonea_regia	(Pseudophoenix_vinifera	Prestoea_acuminata)))	(((Manicaria_saccifera	(Orania_palindan	((((Dypsis_decaryi	(Kentiopsis_piersoniorum	Dictyosperma_album))	(Veitchia_spiralis	Heterospathe_cagayanensis))	Hydriastele_microspadix)	((Pelagodoxa_henryana	Podococcus_barteri)	Iriartea_deltoidea))))	((Attalea_speciosa	(Elaeis_oleifera	(Serenoa_repens	Elaeis_guineensis)))	(Oenocarpus_minor	Oenocarpus_bataua)))	Geonoma_undata))	Reinhardtia_simplex))	Calamus_caryotoides);
((Elaeis_guineensis	(((((Sabal_domingensis	Sclerosperma_profizianum)	(Orania_palindan	((Reinhardtia_simplex	(Reinhardtia_paiewonskiana	Reinhardtia_latisecta))	(Podococcus_barteri	((((Oenocarpus_minor	Oenocarpus_bataua)	(Geonoma_undata	(Pelagodoxa_henryana	(Serenoa_repens	Manicaria_saccifera))))	((Heterospathe_cagayanensis	Veitchia_spiralis)	((Kentiopsis_piersoniorum	Hydriastele_microspadix)	(Dictyosperma_album	Dypsis_decaryi))))	(Roystonea_regia	(Pseudophoenix_vinifera	Prestoea_acuminata)))))))	Iriartea_deltoidea)	Attalea_speciosa)	Elaeis_oleifera))	Calamus_caryotoides);
((Elaeis_guineensis	((((Orania_palindan	((Sabal_domingensis	(Reinhardtia_simplex	(Reinhardtia_paiewonskiana	Reinhardtia_latisecta)))	(Sclerosperma_profizianum	((((Podococcus_barteri	Pelagodoxa_henryana)	(((Kentiopsis_piersoniorum	Hydriastele_microspadix)	(Dypsis_decaryi	Veitchia_spiralis))	(Dictyosperma_album	Heterospathe_cagayanensis)))	((Oenocarpus_minor	Oenocarpus_bataua)	Geonoma_undata))	((Roystonea_regia	(Pseudophoenix_vinifera	(Serenoa_repens	Prestoea_acuminata)))	Manicaria_saccifera)))))	Iriartea_deltoidea)	Attalea_speciosa)	Elaeis_oleifera))	Calamus_caryotoides);
((((Podococcus_barteri	Reinhardtia_simplex)	(Reinhardtia_paiewonskiana	Reinhardtia_latisecta))	(((Pelagodoxa_henryana	Pseudophoenix_vinifera)	((Sabal_domingensis	Sclerosperma_profizianum)	(Attalea_speciosa	(Elaeis_oleifera	Elaeis_guineensis))))	(((Roystonea_regia	(Oenocarpus_minor	Oenocarpus_bataua))	(((Orania_palindan	Manicaria_saccifera)	Geonoma_undata)	(Serenoa_repens	Prestoea_acuminata)))	(Iriartea_deltoidea	((Veitchia_spiralis	Dypsis_decaryi)	((Hydriastele_microspadix	Dictyosperma_album)	(Heterospathe_cagayanensis	Kentiopsis_piersoniorum)))))))	Calamus_caryotoides);
(((Reinhardtia_latisecta	Reinhardtia_paiewonskiana)	((Sabal_domingensis	((((Orania_palindan	Geonoma_undata)	(Pelagodoxa_henryana	Pseudophoenix_vinifera))	((((Roystonea_regia	(Podococcus_barteri	Sclerosperma_profizianum))	(Manicaria_saccifera	((Hydriastele_microspadix	(Dictyosperma_album	Dypsis_decaryi))	((Veitchia_spiralis	Heterospathe_cagayanensis)	Kentiopsis_piersoniorum))))	(Oenocarpus_minor	Oenocarpus_bataua))	(Iriartea_deltoidea	(Attalea_speciosa	(Elaeis_oleifera	Elaeis_guineensis)))))	(Serenoa_repens	Prestoea_acuminata)))	Reinhardtia_simplex))	Calamus_caryotoides);
((((Geonoma_undata	(((Serenoa_repens	((Reinhardtia_simplex	(Reinhardtia_paiewonskiana	Reinhardtia_latisecta))	Manicaria_saccifera))	(Pelagodoxa_henryana	Prestoea_acuminata))	((Sabal_domingensis	(Oenocarpus_minor	Oenocarpus_bataua))	(((Pseudophoenix_vinifera	(Attalea_speciosa	(Elaeis_oleifera	Elaeis_guineensis)))	(Podococcus_barteri	Sclerosperma_profizianum))	(Iriartea_deltoidea	(((Dypsis_decaryi	Veitchia_spiralis)	(Heterospathe_cagayanensis	Dictyosperma_album))	(Hydriastele_microspadix	Kentiopsis_piersoniorum)))))))	Orania_palindan)	Roystonea_regia)	Calamus_caryotoides);
(((Sabal_domingensis	Sclerosperma_profizianum)	((((Reinhardtia_latisecta	(Reinhardtia_simplex	Reinhardtia_paiewonskiana))	((Podococcus_barteri	((((Heterospathe_cagayanensis	Dictyosperma_album)	(Kentiopsis_piersoniorum	Hydriastele_microspadix))	(Veitchia_spiralis	Dypsis_decaryi))	((((Serenoa_repens	(Oenocarpus_minor	Oenocarpus_bataua))	(Geonoma_undata	Roystonea_regia))	Manicaria_saccifera)	(Pelagodoxa_henryana	Prestoea_acuminata))))	Orania_palindan))	(Iriartea_deltoidea	(Attalea_speciosa	(Elaeis_oleifera	Elaeis_guineensis))))	Pseudophoenix_vinifera))	Calamus_caryotoides);
((((Reinhardtia_paiewonskiana	(Reinhardtia_latisecta	((((Orania_palindan	((((Pelagodoxa_henryana	Prestoea_acuminata)	Manicaria_saccifera)	(((Oenocarpus_bataua	Oenocarpus_minor)	Roystonea_regia)	(((Veitchia_spiralis	Dypsis_decaryi)	Kentiopsis_piersoniorum)	((Dictyosperma_album	Heterospathe_cagayanensis)	Hydriastele_microspadix))))	Geonoma_undata))	(Podococcus_barteri	Sclerosperma_profizianum))	(Iriartea_deltoidea	(Attalea_speciosa	(Elaeis_guineensis	Elaeis_oleifera))))	(Pseudophoenix_vinifera	Sabal_domingensis))))	Reinhardtia_simplex)	Serenoa_repens)	Calamus_caryotoides);
(((Elaeis_guineensis	Elaeis_oleifera)	(((Orania_palindan	((((Geonoma_undata	(Oenocarpus_bataua	Oenocarpus_minor))	(Pelagodoxa_henryana	Prestoea_acuminata))	(Veitchia_spiralis	(Kentiopsis_piersoniorum	(Dypsis_decaryi	(Hydriastele_microspadix	(Heterospathe_cagayanensis	Dictyosperma_album))))))	(Roystonea_regia	Manicaria_saccifera)))	((((Pseudophoenix_vinifera	Sabal_domingensis)	(Reinhardtia_latisecta	(Serenoa_repens	(Reinhardtia_paiewonskiana	Reinhardtia_simplex))))	Iriartea_deltoidea)	(Podococcus_barteri	Sclerosperma_profizianum)))	Attalea_speciosa))	Calamus_caryotoides);
((Sabal_domingensis	(((((Podococcus_barteri	Sclerosperma_profizianum)	((Attalea_speciosa	(Elaeis_guineensis	Elaeis_oleifera))	(((((Dypsis_decaryi	((Heterospathe_cagayanensis	Dictyosperma_album)	Hydriastele_microspadix))	Kentiopsis_piersoniorum)	Veitchia_spiralis)	((Geonoma_undata	(Oenocarpus_bataua	Oenocarpus_minor))	(Pelagodoxa_henryana	Prestoea_acuminata)))	(Roystonea_regia	Manicaria_saccifera))))	Orania_palindan)	(((Reinhardtia_simplex	(Reinhardtia_latisecta	Reinhardtia_paiewonskiana))	Serenoa_repens)	Iriartea_deltoidea))	Pseudophoenix_vinifera))	Calamus_caryotoides);
(((((Reinhardtia_simplex	Serenoa_repens)	((Sabal_domingensis	Pseudophoenix_vinifera)	(((Podococcus_barteri	Sclerosperma_profizianum)	((Iriartea_deltoidea	(Attalea_speciosa	(Elaeis_guineensis	Elaeis_oleifera)))	((((Geonoma_undata	(Oenocarpus_bataua	Oenocarpus_minor))	Manicaria_saccifera)	Prestoea_acuminata)	((Roystonea_regia	Pelagodoxa_henryana)	((((Heterospathe_cagayanensis	Dictyosperma_album)	Hydriastele_microspadix)	Kentiopsis_piersoniorum)	(Dypsis_decaryi	Veitchia_spiralis))))))	Orania_palindan)))	Reinhardtia_latisecta)	Reinhardtia_paiewonskiana)	Calamus_caryotoides);
(((Reinhardtia_latisecta	Reinhardtia_paiewonskiana)	((Reinhardtia_simplex	Serenoa_repens)	((Sabal_domingensis	Sclerosperma_profizianum)	(((Iriartea_deltoidea	(Attalea_speciosa	(Elaeis_guineensis	Elaeis_oleifera)))	Pseudophoenix_vinifera)	(Prestoea_acuminata	((Oenocarpus_bataua	Oenocarpus_minor)	(((Orania_palindan	Geonoma_undata)	Manicaria_saccifera)	((((Hydriastele_microspadix	Dictyosperma_album)	(Veitchia_spiralis	Dypsis_decaryi))	((Roystonea_regia	Kentiopsis_piersoniorum)	Heterospathe_cagayanensis))	(Podococcus_barteri	Pelagodoxa_henryana)))))))))	Calamus_caryotoides);
(((Iriartea_deltoidea	(Attalea_speciosa	(Elaeis_oleifera	Elaeis_guineensis)))	(((Manicaria_saccifera	((Orania_palindan	Geonoma_undata)	Roystonea_regia))	((Oenocarpus_bataua	Oenocarpus_minor)	(((Podococcus_barteri	Pelagodoxa_henryana)	(((Heterospathe_cagayanensis	Veitchia_spiralis)	(Dypsis_decaryi	(Hydriastele_microspadix	Dictyosperma_album)))	Kentiopsis_piersoniorum))	Prestoea_acuminata)))	(Sclerosperma_profizianum	(((Serenoa_repens	((Reinhardtia_latisecta	Reinhardtia_paiewonskiana)	Reinhardtia_simplex))	Sabal_domingensis)	Pseudophoenix_vinifera))))	Calamus_caryotoides);
((Sabal_domingensis	((Iriartea_deltoidea	(((((Attalea_speciosa	(Elaeis_oleifera	Elaeis_guineensis))	(((((Manicaria_saccifera	(Serenoa_repens	Roystonea_regia))	(Podococcus_barteri	Pelagodoxa_henryana))	(((Veitchia_spiralis	Dypsis_decaryi)	Kentiopsis_piersoniorum)	((Hydriastele_microspadix	Heterospathe_cagayanensis)	Dictyosperma_album)))	Prestoea_acuminata)	((Oenocarpus_bataua	Oenocarpus_minor)	Geonoma_undata)))	Sclerosperma_profizianum)	Orania_palindan)	((Reinhardtia_latisecta	Reinhardtia_paiewonskiana)	Reinhardtia_simplex)))	Pseudophoenix_vinifera))	Calamus_caryotoides);
((Pseudophoenix_vinifera	(Reinhardtia_simplex	((Reinhardtia_latisecta	Reinhardtia_paiewonskiana)	(Sabal_domingensis	(((Iriartea_deltoidea	Sclerosperma_profizianum)	(Attalea_speciosa	((Serenoa_repens	Prestoea_acuminata)	((Oenocarpus_bataua	Oenocarpus_minor)	((Manicaria_saccifera	((((Hydriastele_microspadix	(Heterospathe_cagayanensis	Dictyosperma_album))	(Veitchia_spiralis	Dypsis_decaryi))	Kentiopsis_piersoniorum)	((Pelagodoxa_henryana	Podococcus_barteri)	Roystonea_regia)))	Geonoma_undata)))))	(Orania_palindan	(Elaeis_oleifera	Elaeis_guineensis)))))))	Calamus_caryotoides);
((Sabal_domingensis	(((Orania_palindan	(Attalea_speciosa	(Elaeis_oleifera	Elaeis_guineensis)))	(((Iriartea_deltoidea	Sclerosperma_profizianum)	((((Podococcus_barteri	Roystonea_regia)	Geonoma_undata)	Pelagodoxa_henryana)	((Oenocarpus_bataua	Oenocarpus_minor)	(Manicaria_saccifera	(Prestoea_acuminata	((Kentiopsis_piersoniorum	(Dypsis_decaryi	(Hydriastele_microspadix	Dictyosperma_album)))	(Veitchia_spiralis	Heterospathe_cagayanensis)))))))	(Serenoa_repens	(Reinhardtia_simplex	(Reinhardtia_latisecta	Reinhardtia_paiewonskiana)))))	Pseudophoenix_vinifera))	Calamus_caryotoides);
((Serenoa_repens	(Pseudophoenix_vinifera	(((((((Pelagodoxa_henryana	Prestoea_acuminata)	((Hydriastele_microspadix	Dypsis_decaryi)	((Kentiopsis_piersoniorum	(Heterospathe_cagayanensis	Veitchia_spiralis))	Dictyosperma_album)))	((Manicaria_saccifera	Podococcus_barteri)	Geonoma_undata))	(Roystonea_regia	(Oenocarpus_bataua	Oenocarpus_minor)))	((((Attalea_speciosa	(Elaeis_oleifera	Elaeis_guineensis))	Iriartea_deltoidea)	Orania_palindan)	Sclerosperma_profizianum))	(Reinhardtia_latisecta	(Reinhardtia_paiewonskiana	Reinhardtia_simplex)))	Sabal_domingensis)))	Calamus_caryotoides);
((Sabal_domingensis	(((((Orania_palindan	(Elaeis_oleifera	Elaeis_guineensis))	((Attalea_speciosa	Sclerosperma_profizianum)	(((Roystonea_regia	(Podococcus_barteri	Pelagodoxa_henryana))	(Oenocarpus_minor	((Geonoma_undata	(Oenocarpus_bataua	(Serenoa_repens	Prestoea_acuminata)))	Manicaria_saccifera)))	(((Kentiopsis_piersoniorum	(Dypsis_decaryi	Veitchia_spiralis))	Hydriastele_microspadix)	(Dictyosperma_album	Heterospathe_cagayanensis)))))	Iriartea_deltoidea)	(Reinhardtia_simplex	(Reinhardtia_latisecta	Reinhardtia_paiewonskiana)))	Pseudophoenix_vinifera))	Calamus_caryotoides);
(((Sclerosperma_profizianum	Sabal_domingensis)	((Manicaria_saccifera	(Serenoa_repens	(Reinhardtia_simplex	(Reinhardtia_latisecta	Reinhardtia_paiewonskiana))))	((Pseudophoenix_vinifera	Prestoea_acuminata)	(((((Iriartea_deltoidea	(((Dypsis_decaryi	Veitchia_spiralis)	((Dictyosperma_album	Hydriastele_microspadix)	Heterospathe_cagayanensis))	Kentiopsis_piersoniorum))	(Roystonea_regia	(Podococcus_barteri	Pelagodoxa_henryana)))	((Attalea_speciosa	(Elaeis_oleifera	Elaeis_guineensis))	(Oenocarpus_bataua	Oenocarpus_minor)))	Geonoma_undata)	Orania_palindan))))	Calamus_caryotoides);
(((Reinhardtia_simplex	(((Manicaria_saccifera	Roystonea_regia)	(((Oenocarpus_bataua	Oenocarpus_minor)	((Pelagodoxa_henryana	Prestoea_acuminata)	(((Dypsis_decaryi	Veitchia_spiralis)	((Hydriastele_microspadix	(Heterospathe_cagayanensis	Dictyosperma_album))	Kentiopsis_piersoniorum))	((((Pseudophoenix_vinifera	Iriartea_deltoidea)	(Sclerosperma_profizianum	Sabal_domingensis))	(Orania_palindan	(Attalea_speciosa	(Elaeis_oleifera	Elaeis_guineensis))))	Podococcus_barteri))))	Geonoma_undata))	Serenoa_repens))	(Reinhardtia_paiewonskiana	Reinhardtia_latisecta))	Calamus_caryotoides);
((Elaeis_guineensis	(((Iriartea_deltoidea	((((Reinhardtia_latisecta	Reinhardtia_paiewonskiana)	(Sabal_domingensis	(((Podococcus_barteri	Sclerosperma_profizianum)	Reinhardtia_simplex)	(((Oenocarpus_bataua	Oenocarpus_minor)	(Roystonea_regia	Geonoma_undata))	(((Pelagodoxa_henryana	Prestoea_acuminata)	Manicaria_saccifera)	(((Kentiopsis_piersoniorum	(Heterospathe_cagayanensis	Dictyosperma_album))	Hydriastele_microspadix)	(Veitchia_spiralis	Dypsis_decaryi)))))))	(Orania_palindan	Pseudophoenix_vinifera))	Serenoa_repens))	Attalea_speciosa)	Elaeis_oleifera))	Calamus_caryotoides);
((Serenoa_repens	(Reinhardtia_simplex	((Reinhardtia_latisecta	Reinhardtia_paiewonskiana)	(Orania_palindan	(((Sabal_domingensis	Sclerosperma_profizianum)	Iriartea_deltoidea)	(((Podococcus_barteri	Pseudophoenix_vinifera)	(((Kentiopsis_piersoniorum	((Heterospathe_cagayanensis	Dictyosperma_album)	Hydriastele_microspadix))	(Dypsis_decaryi	Veitchia_spiralis))	((Roystonea_regia	Geonoma_undata)	((Pelagodoxa_henryana	Prestoea_acuminata)	((Oenocarpus_bataua	Oenocarpus_minor)	Manicaria_saccifera)))))	(Attalea_speciosa	(Elaeis_oleifera	Elaeis_guineensis))))))))	Calamus_caryotoides);
(((Reinhardtia_simplex	(Reinhardtia_latisecta	(Serenoa_repens	((((Sabal_domingensis	(Podococcus_barteri	Sclerosperma_profizianum))	((((Kentiopsis_piersoniorum	Veitchia_spiralis)	(Heterospathe_cagayanensis	((Dictyosperma_album	Dypsis_decaryi)	Hydriastele_microspadix)))	((Pelagodoxa_henryana	Prestoea_acuminata)	((Geonoma_undata	(Oenocarpus_bataua	Oenocarpus_minor))	(Orania_palindan	Manicaria_saccifera))))	(Iriartea_deltoidea	(Attalea_speciosa	(Elaeis_oleifera	Elaeis_guineensis)))))	Pseudophoenix_vinifera)	Roystonea_regia))))	Reinhardtia_paiewonskiana)	Calamus_caryotoides);
((Sabal_domingensis	((((((Geonoma_undata	Roystonea_regia)	(((((((Kentiopsis_piersoniorum	(Hydriastele_microspadix	Veitchia_spiralis))	(Dictyosperma_album	Heterospathe_cagayanensis))	Dypsis_decaryi)	Pelagodoxa_henryana)	(Serenoa_repens	Prestoea_acuminata))	Manicaria_saccifera)	(Oenocarpus_bataua	Oenocarpus_minor)))	(Orania_palindan	((Attalea_speciosa	(Elaeis_oleifera	Elaeis_guineensis))	(Podococcus_barteri	Sclerosperma_profizianum))))	((Reinhardtia_paiewonskiana	Reinhardtia_simplex)	Reinhardtia_latisecta))	Iriartea_deltoidea)	Pseudophoenix_vinifera))	Calamus_caryotoides);
(((Reinhardtia_latisecta	(Reinhardtia_simplex	(((((Oenocarpus_bataua	Oenocarpus_minor)	Geonoma_undata)	((Manicaria_saccifera	(Podococcus_barteri	Pelagodoxa_henryana))	((Kentiopsis_piersoniorum	Veitchia_spiralis)	((Dictyosperma_album	Dypsis_decaryi)	(Hydriastele_microspadix	Heterospathe_cagayanensis)))))	(Roystonea_regia	((Serenoa_repens	Prestoea_acuminata)	Pseudophoenix_vinifera)))	((Iriartea_deltoidea	(Attalea_speciosa	(Elaeis_oleifera	Elaeis_guineensis)))	((Sabal_domingensis	Sclerosperma_profizianum)	Orania_palindan)))))	Reinhardtia_paiewonskiana)	Calamus_caryotoides);
(((Reinhardtia_latisecta	(Reinhardtia_simplex	(((((Oenocarpus_bataua	Oenocarpus_minor)	Geonoma_undata)	((Manicaria_saccifera	(Podococcus_barteri	Pelagodoxa_henryana))	((Kentiopsis_piersoniorum	Veitchia_spiralis)	((Dictyosperma_album	Dypsis_decaryi)	(Hydriastele_microspadix	Heterospathe_cagayanensis)))))	(Roystonea_regia	((Serenoa_repens	Prestoea_acuminata)	Pseudophoenix_vinifera)))	((Iriartea_deltoidea	(Attalea_speciosa	(Elaeis_oleifera	Elaeis_guineensis)))	((Sabal_domingensis	Sclerosperma_profizianum)	Orania_palindan)))))	Reinhardtia_paiewonskiana)	Calamus_caryotoides);
(((Reinhardtia_latisecta	(Reinhardtia_simplex	(((((Oenocarpus_bataua	Oenocarpus_minor)	Geonoma_undata)	((Manicaria_saccifera	(Podococcus_barteri	Pelagodoxa_henryana))	((Kentiopsis_piersoniorum	Veitchia_spiralis)	((Dictyosperma_album	Dypsis_decaryi)	(Hydriastele_microspadix	Heterospathe_cagayanensis)))))	(Roystonea_regia	((Serenoa_repens	Prestoea_acuminata)	Pseudophoenix_vinifera)))	((Iriartea_deltoidea	(Attalea_speciosa	(Elaeis_oleifera	Elaeis_guineensis)))	((Sabal_domingensis	Sclerosperma_profizianum)	Orania_palindan)))))	Reinhardtia_paiewonskiana)	Calamus_caryotoides);
((Sabal_domingensis	((((Reinhardtia_latisecta	((Orania_palindan	(Elaeis_guineensis	Elaeis_oleifera))	Attalea_speciosa))	(Reinhardtia_paiewonskiana	(Serenoa_repens	((((((Dictyosperma_album	((Kentiopsis_piersoniorum	(Heterospathe_cagayanensis	Veitchia_spiralis))	Dypsis_decaryi))	Hydriastele_microspadix)	(Geonoma_undata	(Oenocarpus_minor	Oenocarpus_bataua)))	Manicaria_saccifera)	(Prestoea_acuminata	(Roystonea_regia	Pelagodoxa_henryana)))	(Podococcus_barteri	(Reinhardtia_simplex	Sclerosperma_profizianum))))))	Iriartea_deltoidea)	Pseudophoenix_vinifera))	Calamus_caryotoides);
((Elaeis_guineensis	(Elaeis_oleifera	(Iriartea_deltoidea	(Attalea_speciosa	(((Pseudophoenix_vinifera	Podococcus_barteri)	(((((Geonoma_undata	(Oenocarpus_minor	Oenocarpus_bataua))	((Heterospathe_cagayanensis	(Dypsis_decaryi	Veitchia_spiralis))	((Hydriastele_microspadix	Dictyosperma_album)	Kentiopsis_piersoniorum)))	Prestoea_acuminata)	Manicaria_saccifera)	(Roystonea_regia	Pelagodoxa_henryana)))	(((Serenoa_repens	Sabal_domingensis)	((Reinhardtia_latisecta	Reinhardtia_paiewonskiana)	Reinhardtia_simplex))	(Sclerosperma_profizianum	Orania_palindan)))))))	Calamus_caryotoides);
((Sabal_domingensis	(((Iriartea_deltoidea	((Elaeis_guineensis	Elaeis_oleifera)	Attalea_speciosa))	(((Roystonea_regia	((Reinhardtia_simplex	(Reinhardtia_latisecta	Reinhardtia_paiewonskiana))	(Serenoa_repens	(Orania_palindan	Manicaria_saccifera))))	((Oenocarpus_minor	Oenocarpus_bataua)	(((Heterospathe_cagayanensis	Veitchia_spiralis)	((Dictyosperma_album	(Kentiopsis_piersoniorum	Hydriastele_microspadix))	Dypsis_decaryi))	(Geonoma_undata	((Podococcus_barteri	Pelagodoxa_henryana)	Prestoea_acuminata)))))	Sclerosperma_profizianum))	Pseudophoenix_vinifera))	Calamus_caryotoides);
(((Elaeis_guineensis	Elaeis_oleifera)	(Attalea_speciosa	((((Oenocarpus_minor	Oenocarpus_bataua)	Podococcus_barteri)	((((Roystonea_regia	Geonoma_undata)	Orania_palindan)	(Manicaria_saccifera	(Prestoea_acuminata	(((Pseudophoenix_vinifera	(Iriartea_deltoidea	Sabal_domingensis))	(Reinhardtia_simplex	(Reinhardtia_latisecta	Reinhardtia_paiewonskiana)))	Serenoa_repens))))	(Pelagodoxa_henryana	(((Hydriastele_microspadix	Kentiopsis_piersoniorum)	(Dypsis_decaryi	Veitchia_spiralis))	(Dictyosperma_album	Heterospathe_cagayanensis)))))	Sclerosperma_profizianum)))	Calamus_caryotoides);
((Elaeis_guineensis	(Elaeis_oleifera	(Attalea_speciosa	((((Podococcus_barteri	Pseudophoenix_vinifera)	Iriartea_deltoidea)	((Reinhardtia_simplex	((Serenoa_repens	Reinhardtia_latisecta)	Reinhardtia_paiewonskiana))	Sabal_domingensis))	((((Oenocarpus_minor	Oenocarpus_bataua)	((Pelagodoxa_henryana	Prestoea_acuminata)	(((Roystonea_regia	Geonoma_undata)	Orania_palindan)	Manicaria_saccifera)))	(((Hydriastele_microspadix	Dictyosperma_album)	Heterospathe_cagayanensis)	((Veitchia_spiralis	Dypsis_decaryi)	Kentiopsis_piersoniorum)))	Sclerosperma_profizianum)))))	Calamus_caryotoides);
(((Reinhardtia_latisecta	Reinhardtia_paiewonskiana)	((Pseudophoenix_vinifera	(((Orania_palindan	((Elaeis_oleifera	Elaeis_guineensis)	Manicaria_saccifera))	((((((Dictyosperma_album	(Heterospathe_cagayanensis	Hydriastele_microspadix))	(Veitchia_spiralis	Dypsis_decaryi))	Kentiopsis_piersoniorum)	(Roystonea_regia	(Podococcus_barteri	Pelagodoxa_henryana)))	((Oenocarpus_minor	Oenocarpus_bataua)	Attalea_speciosa))	((Sclerosperma_profizianum	(Serenoa_repens	Prestoea_acuminata))	Geonoma_undata)))	(Iriartea_deltoidea	Sabal_domingensis)))	Reinhardtia_simplex))	Calamus_caryotoides);
((Elaeis_guineensis	(((((Iriartea_deltoidea	(Pseudophoenix_vinifera	(Sabal_domingensis	((Serenoa_repens	Reinhardtia_simplex)	(Reinhardtia_latisecta	Reinhardtia_paiewonskiana)))))	(((((Dictyosperma_album	((Hydriastele_microspadix	(Heterospathe_cagayanensis	Kentiopsis_piersoniorum))	(Dypsis_decaryi	Veitchia_spiralis)))	(Roystonea_regia	(Podococcus_barteri	Pelagodoxa_henryana)))	(Geonoma_undata	(Oenocarpus_minor	Oenocarpus_bataua)))	(Manicaria_saccifera	Prestoea_acuminata))	Attalea_speciosa))	Sclerosperma_profizianum)	Orania_palindan)	Elaeis_oleifera))	Calamus_caryotoides);
(((Pseudophoenix_vinifera	((Sabal_domingensis	Sclerosperma_profizianum)	(((Attalea_speciosa	(Orania_palindan	(Elaeis_oleifera	Elaeis_guineensis)))	Iriartea_deltoidea)	((((Serenoa_repens	Prestoea_acuminata)	Manicaria_saccifera)	(((((Heterospathe_cagayanensis	Dictyosperma_album)	Kentiopsis_piersoniorum)	Hydriastele_microspadix)	(Veitchia_spiralis	Dypsis_decaryi))	((Podococcus_barteri	Roystonea_regia)	Pelagodoxa_henryana)))	(Geonoma_undata	(Oenocarpus_minor	Oenocarpus_bataua))))))	((Reinhardtia_latisecta	Reinhardtia_paiewonskiana)	Reinhardtia_simplex))	Calamus_caryotoides);
((Reinhardtia_simplex	((((Sabal_domingensis	Pseudophoenix_vinifera)	(Iriartea_deltoidea	((((Attalea_speciosa	(Elaeis_oleifera	Elaeis_guineensis))	Sclerosperma_profizianum)	((((((Heterospathe_cagayanensis	Dictyosperma_album)	Hydriastele_microspadix)	(Veitchia_spiralis	Dypsis_decaryi))	Kentiopsis_piersoniorum)	(Roystonea_regia	(Pelagodoxa_henryana	Podococcus_barteri)))	((Manicaria_saccifera	Prestoea_acuminata)	(Geonoma_undata	(Oenocarpus_minor	Oenocarpus_bataua)))))	Orania_palindan)))	Serenoa_repens)	(Reinhardtia_latisecta	Reinhardtia_paiewonskiana)))	Calamus_caryotoides);
((Sabal_domingensis	(Pseudophoenix_vinifera	((((Sclerosperma_profizianum	Orania_palindan)	(Iriartea_deltoidea	(Attalea_speciosa	(Elaeis_oleifera	Elaeis_guineensis))))	((((Veitchia_spiralis	Dypsis_decaryi)	((Hydriastele_microspadix	Kentiopsis_piersoniorum)	(Heterospathe_cagayanensis	Dictyosperma_album)))	((Roystonea_regia	Manicaria_saccifera)	(Geonoma_undata	(Oenocarpus_minor	Oenocarpus_bataua))))	(Prestoea_acuminata	(Pelagodoxa_henryana	Podococcus_barteri))))	((Reinhardtia_latisecta	Reinhardtia_paiewonskiana)	(Serenoa_repens	Reinhardtia_simplex)))))	Calamus_caryotoides);
((Reinhardtia_latisecta	((Reinhardtia_simplex	(((((((Elaeis_guineensis	Elaeis_oleifera)	Attalea_speciosa)	((Roystonea_regia	Geonoma_undata)	((Manicaria_saccifera	((Oenocarpus_bataua	Oenocarpus_minor)	((Podococcus_barteri	Pelagodoxa_henryana)	(Serenoa_repens	Prestoea_acuminata))))	((((Dictyosperma_album	Heterospathe_cagayanensis)	Hydriastele_microspadix)	Dypsis_decaryi)	(Veitchia_spiralis	Kentiopsis_piersoniorum)))))	(Sabal_domingensis	Sclerosperma_profizianum))	Orania_palindan)	Iriartea_deltoidea)	Pseudophoenix_vinifera))	Reinhardtia_paiewonskiana))	Calamus_caryotoides);
(((((((Iriartea_deltoidea	(Elaeis_guineensis	Elaeis_oleifera))	Attalea_speciosa)	((Sabal_domingensis	((Reinhardtia_paiewonskiana	Reinhardtia_latisecta)	Reinhardtia_simplex))	(Prestoea_acuminata	(Serenoa_repens	Pseudophoenix_vinifera))))	((Oenocarpus_bataua	Oenocarpus_minor)	((((Kentiopsis_piersoniorum	Veitchia_spiralis)	((Dypsis_decaryi	Dictyosperma_album)	(Hydriastele_microspadix	Heterospathe_cagayanensis)))	(Podococcus_barteri	Pelagodoxa_henryana))	(Manicaria_saccifera	(Roystonea_regia	Geonoma_undata)))))	Sclerosperma_profizianum)	Orania_palindan)	Calamus_caryotoides);
(((Reinhardtia_simplex	Reinhardtia_paiewonskiana)	((Serenoa_repens	Reinhardtia_latisecta)	((Sabal_domingensis	((((Podococcus_barteri	Pelagodoxa_henryana)	(Prestoea_acuminata	(Manicaria_saccifera	((((Heterospathe_cagayanensis	Dictyosperma_album)	Hydriastele_microspadix)	((Dypsis_decaryi	Veitchia_spiralis)	Kentiopsis_piersoniorum))	((Oenocarpus_bataua	Oenocarpus_minor)	(Roystonea_regia	Geonoma_undata))))))	Orania_palindan)	((Iriartea_deltoidea	((Elaeis_guineensis	Elaeis_oleifera)	Attalea_speciosa))	Sclerosperma_profizianum)))	Pseudophoenix_vinifera)))	Calamus_caryotoides);
((((Reinhardtia_simplex	(Reinhardtia_paiewonskiana	Reinhardtia_latisecta))	Sabal_domingensis)	(((((Heterospathe_cagayanensis	((Dypsis_decaryi	Veitchia_spiralis)	Kentiopsis_piersoniorum))	(Hydriastele_microspadix	Dictyosperma_album))	(Roystonea_regia	Pelagodoxa_henryana))	((Orania_palindan	Manicaria_saccifera)	((((Iriartea_deltoidea	((Elaeis_guineensis	Elaeis_oleifera)	Attalea_speciosa))	Sclerosperma_profizianum)	(Podococcus_barteri	Pseudophoenix_vinifera))	((Oenocarpus_bataua	Oenocarpus_minor)	Geonoma_undata))))	(Prestoea_acuminata	Serenoa_repens)))	Calamus_caryotoides);
((Sabal_domingensis	(Pseudophoenix_vinifera	((((Orania_palindan	(((Elaeis_guineensis	Elaeis_oleifera)	Attalea_speciosa)	(((Kentiopsis_piersoniorum	((Dictyosperma_album	Hydriastele_microspadix)	Dypsis_decaryi))	(Heterospathe_cagayanensis	Veitchia_spiralis))	(((Pelagodoxa_henryana	Prestoea_acuminata)	((Oenocarpus_bataua	Oenocarpus_minor)	Geonoma_undata))	(Roystonea_regia	Manicaria_saccifera)))))	(Podococcus_barteri	Sclerosperma_profizianum))	Iriartea_deltoidea)	((Reinhardtia_paiewonskiana	Reinhardtia_latisecta)	(Reinhardtia_simplex	Serenoa_repens)))))	Calamus_caryotoides);
((((Reinhardtia_simplex	Serenoa_repens)	((Orania_palindan	(((Elaeis_guineensis	Attalea_speciosa)	Elaeis_oleifera)	(Sclerosperma_profizianum	((Kentiopsis_piersoniorum	(((Veitchia_spiralis	Hydriastele_microspadix)	(Dictyosperma_album	Heterospathe_cagayanensis))	Dypsis_decaryi))	((Prestoea_acuminata	((Oenocarpus_bataua	Oenocarpus_minor)	Geonoma_undata))	(((Podococcus_barteri	Pelagodoxa_henryana)	Roystonea_regia)	Manicaria_saccifera))))))	(Iriartea_deltoidea	(Sabal_domingensis	Pseudophoenix_vinifera))))	(Reinhardtia_paiewonskiana	Reinhardtia_latisecta))	Calamus_caryotoides);
((Reinhardtia_paiewonskiana	((Reinhardtia_simplex	((Serenoa_repens	Pseudophoenix_vinifera)	(((Sabal_domingensis	Sclerosperma_profizianum)	(Orania_palindan	(((Elaeis_guineensis	Elaeis_oleifera)	Attalea_speciosa)	((((((Podococcus_barteri	Pelagodoxa_henryana)	Roystonea_regia)	(Heterospathe_cagayanensis	(Kentiopsis_piersoniorum	(Hydriastele_microspadix	(Dictyosperma_album	(Dypsis_decaryi	Veitchia_spiralis))))))	Manicaria_saccifera)	Prestoea_acuminata)	((Oenocarpus_bataua	Oenocarpus_minor)	Geonoma_undata)))))	Iriartea_deltoidea)))	Reinhardtia_latisecta))	Calamus_caryotoides);
(((Reinhardtia_latisecta	((((Iriartea_deltoidea	Sclerosperma_profizianum)	(((Oenocarpus_bataua	Oenocarpus_minor)	(Roystonea_regia	(Pseudophoenix_vinifera	Prestoea_acuminata)))	(((Podococcus_barteri	Pelagodoxa_henryana)	((Serenoa_repens	Manicaria_saccifera)	Geonoma_undata))	((Dypsis_decaryi	(Heterospathe_cagayanensis	Veitchia_spiralis))	(Kentiopsis_piersoniorum	(Hydriastele_microspadix	Dictyosperma_album))))))	(Orania_palindan	((Elaeis_guineensis	Elaeis_oleifera)	Attalea_speciosa)))	Sabal_domingensis))	(Reinhardtia_paiewonskiana	Reinhardtia_simplex))	Calamus_caryotoides);
(((Reinhardtia_paiewonskiana	Reinhardtia_latisecta)	(((((((Elaeis_guineensis	Elaeis_oleifera)	Orania_palindan)	Attalea_speciosa)	(((((((Oenocarpus_bataua	Oenocarpus_minor)	Podococcus_barteri)	((Veitchia_spiralis	Dypsis_decaryi)	(Kentiopsis_piersoniorum	(Hydriastele_microspadix	(Heterospathe_cagayanensis	Dictyosperma_album)))))	(Pelagodoxa_henryana	Prestoea_acuminata))	(Geonoma_undata	Roystonea_regia))	Manicaria_saccifera)	(Iriartea_deltoidea	Sclerosperma_profizianum)))	(Pseudophoenix_vinifera	Sabal_domingensis))	Serenoa_repens)	Reinhardtia_simplex))	Calamus_caryotoides);
(((Elaeis_guineensis	Elaeis_oleifera)	((Iriartea_deltoidea	Attalea_speciosa)	(Orania_palindan	(((Pseudophoenix_vinifera	Podococcus_barteri)	(((Heterospathe_cagayanensis	((Hydriastele_microspadix	Dictyosperma_album)	Dypsis_decaryi))	(Kentiopsis_piersoniorum	Veitchia_spiralis))	((Roystonea_regia	((Serenoa_repens	(Reinhardtia_simplex	(Reinhardtia_paiewonskiana	Reinhardtia_latisecta)))	Manicaria_saccifera))	((Pelagodoxa_henryana	Prestoea_acuminata)	(Geonoma_undata	(Oenocarpus_bataua	Oenocarpus_minor))))))	(Sabal_domingensis	Sclerosperma_profizianum)))))	Calamus_caryotoides);
(((Reinhardtia_latisecta	(((Pseudophoenix_vinifera	Pelagodoxa_henryana)	((Iriartea_deltoidea	((Kentiopsis_piersoniorum	((Dictyosperma_album	Heterospathe_cagayanensis)	(Dypsis_decaryi	Veitchia_spiralis)))	Hydriastele_microspadix))	(((Serenoa_repens	Prestoea_acuminata)	(Oenocarpus_minor	(Geonoma_undata	Oenocarpus_bataua)))	(Orania_palindan	Manicaria_saccifera))))	(((Roystonea_regia	Podococcus_barteri)	Sclerosperma_profizianum)	((Elaeis_oleifera	Elaeis_guineensis)	(Sabal_domingensis	Attalea_speciosa)))))	(Reinhardtia_paiewonskiana	Reinhardtia_simplex))	Calamus_caryotoides);
((Sabal_domingensis	(Sclerosperma_profizianum	((((Reinhardtia_paiewonskiana	Reinhardtia_simplex)	Reinhardtia_latisecta)	(Orania_palindan	(Attalea_speciosa	(Elaeis_oleifera	Elaeis_guineensis))))	(((Oenocarpus_minor	Oenocarpus_bataua)	((Podococcus_barteri	Pelagodoxa_henryana)	((Dictyosperma_album	(Hydriastele_microspadix	Dypsis_decaryi))	((Veitchia_spiralis	(Iriartea_deltoidea	Heterospathe_cagayanensis))	Kentiopsis_piersoniorum))))	(((Pseudophoenix_vinifera	Prestoea_acuminata)	((Roystonea_regia	Manicaria_saccifera)	Serenoa_repens))	Geonoma_undata)))))	Calamus_caryotoides);
(((Sabal_domingensis	Pseudophoenix_vinifera)	((((Podococcus_barteri	Sclerosperma_profizianum)	(Manicaria_saccifera	(((Orania_palindan	(Roystonea_regia	Geonoma_undata))	((Oenocarpus_minor	Oenocarpus_bataua)	(Serenoa_repens	Prestoea_acuminata)))	(Pelagodoxa_henryana	((((Dypsis_decaryi	Veitchia_spiralis)	(Dictyosperma_album	(Kentiopsis_piersoniorum	Hydriastele_microspadix)))	Heterospathe_cagayanensis)	Iriartea_deltoidea)))))	(Attalea_speciosa	(Elaeis_oleifera	Elaeis_guineensis)))	(Reinhardtia_simplex	(Reinhardtia_latisecta	Reinhardtia_paiewonskiana))))	Calamus_caryotoides);
((((Pseudophoenix_vinifera	((((((((Serenoa_repens	Prestoea_acuminata)	Roystonea_regia)	(((Hydriastele_microspadix	Dictyosperma_album)	(Manicaria_saccifera	Dypsis_decaryi))	((Pelagodoxa_henryana	Kentiopsis_piersoniorum)	((Oenocarpus_minor	Oenocarpus_bataua)	Geonoma_undata))))	Heterospathe_cagayanensis)	Veitchia_spiralis)	Orania_palindan)	(Sabal_domingensis	(Podococcus_barteri	Sclerosperma_profizianum)))	(Iriartea_deltoidea	(Attalea_speciosa	(Elaeis_oleifera	Elaeis_guineensis)))))	(Reinhardtia_paiewonskiana	Reinhardtia_latisecta))	Reinhardtia_simplex)	Calamus_caryotoides);
((Elaeis_guineensis	((Iriartea_deltoidea	(((Attalea_speciosa	Pseudophoenix_vinifera)	((Podococcus_barteri	Sclerosperma_profizianum)	((Pelagodoxa_henryana	(((Kentiopsis_piersoniorum	Hydriastele_microspadix)	(Dypsis_decaryi	(Heterospathe_cagayanensis	Dictyosperma_album)))	Veitchia_spiralis))	((Manicaria_saccifera	((Oenocarpus_minor	Oenocarpus_bataua)	(Geonoma_undata	Roystonea_regia)))	(Serenoa_repens	Prestoea_acuminata)))))	(Orania_palindan	(Sabal_domingensis	((Reinhardtia_paiewonskiana	Reinhardtia_latisecta)	Reinhardtia_simplex)))))	Elaeis_oleifera))	Calamus_caryotoides);
((Sabal_domingensis	((((Reinhardtia_paiewonskiana	Reinhardtia_latisecta)	Reinhardtia_simplex)	((((Attalea_speciosa	(Elaeis_oleifera	Elaeis_guineensis))	Sclerosperma_profizianum)	((Oenocarpus_minor	Oenocarpus_bataua)	((Orania_palindan	Manicaria_saccifera)	(((Roystonea_regia	(Podococcus_barteri	Pelagodoxa_henryana))	(Iriartea_deltoidea	((Dypsis_decaryi	Veitchia_spiralis)	(Kentiopsis_piersoniorum	(Hydriastele_microspadix	(Heterospathe_cagayanensis	Dictyosperma_album))))))	Geonoma_undata))))	(Serenoa_repens	Prestoea_acuminata)))	Pseudophoenix_vinifera))	Calamus_caryotoides);
(((Sclerosperma_profizianum	((Orania_palindan	(Attalea_speciosa	(Elaeis_oleifera	Elaeis_guineensis)))	(((Prestoea_acuminata	Pelagodoxa_henryana)	((((Veitchia_spiralis	(((Heterospathe_cagayanensis	Dictyosperma_album)	Hydriastele_microspadix)	Dypsis_decaryi))	Kentiopsis_piersoniorum)	(Roystonea_regia	Podococcus_barteri))	((Oenocarpus_minor	Oenocarpus_bataua)	Geonoma_undata)))	Manicaria_saccifera)))	((Serenoa_repens	((Reinhardtia_paiewonskiana	Reinhardtia_latisecta)	Reinhardtia_simplex))	(Iriartea_deltoidea	(Pseudophoenix_vinifera	Sabal_domingensis))))	Calamus_caryotoides);
(((Reinhardtia_simplex	(((Iriartea_deltoidea	Sabal_domingensis)	(((Roystonea_regia	Podococcus_barteri)	Sclerosperma_profizianum)	((Attalea_speciosa	(Elaeis_oleifera	Elaeis_guineensis))	((((Oenocarpus_minor	Oenocarpus_bataua)	Geonoma_undata)	((((Kentiopsis_piersoniorum	((Hydriastele_microspadix	Dictyosperma_album)	Heterospathe_cagayanensis))	(Veitchia_spiralis	Dypsis_decaryi))	Pelagodoxa_henryana)	(Serenoa_repens	Prestoea_acuminata)))	(Orania_palindan	Manicaria_saccifera)))))	Pseudophoenix_vinifera))	(Reinhardtia_latisecta	Reinhardtia_paiewonskiana))	Calamus_caryotoides);
((((Reinhardtia_latisecta	Reinhardtia_paiewonskiana)	Reinhardtia_simplex)	((((Sclerosperma_profizianum	(Podococcus_barteri	((((Roystonea_regia	Geonoma_undata)	(Prestoea_acuminata	Pelagodoxa_henryana))	((Oenocarpus_minor	Oenocarpus_bataua)	Manicaria_saccifera))	(((Heterospathe_cagayanensis	(Serenoa_repens	Dictyosperma_album))	(Kentiopsis_piersoniorum	Hydriastele_microspadix))	(Veitchia_spiralis	Dypsis_decaryi)))))	(Attalea_speciosa	(Elaeis_oleifera	(Orania_palindan	Elaeis_guineensis))))	Iriartea_deltoidea)	(Pseudophoenix_vinifera	Sabal_domingensis)))	Calamus_caryotoides);
(((Reinhardtia_paiewonskiana	Reinhardtia_latisecta)	(Reinhardtia_simplex	(((((Orania_palindan	((Elaeis_guineensis	Elaeis_oleifera)	Attalea_speciosa))	Sclerosperma_profizianum)	((Manicaria_saccifera	((Prestoea_acuminata	Serenoa_repens)	Roystonea_regia))	((Geonoma_undata	(Oenocarpus_minor	Oenocarpus_bataua))	((Podococcus_barteri	Pelagodoxa_henryana)	((Dypsis_decaryi	(Dictyosperma_album	(Heterospathe_cagayanensis	Hydriastele_microspadix)))	(Kentiopsis_piersoniorum	Veitchia_spiralis))))))	Iriartea_deltoidea)	(Pseudophoenix_vinifera	Sabal_domingensis))))	Calamus_caryotoides);
(((Reinhardtia_simplex	Reinhardtia_paiewonskiana)	(Reinhardtia_latisecta	(((Iriartea_deltoidea	(((((Elaeis_guineensis	Orania_palindan)	Elaeis_oleifera)	Attalea_speciosa)	(((((Oenocarpus_minor	Oenocarpus_bataua)	Prestoea_acuminata)	Geonoma_undata)	(((((Kentiopsis_piersoniorum	Hydriastele_microspadix)	(Dictyosperma_album	Heterospathe_cagayanensis))	(Veitchia_spiralis	Dypsis_decaryi))	Pelagodoxa_henryana)	((Manicaria_saccifera	Serenoa_repens)	Roystonea_regia)))	Podococcus_barteri))	Sclerosperma_profizianum))	Pseudophoenix_vinifera)	Sabal_domingensis)))	Calamus_caryotoides);
((((((Sabal_domingensis	(((Iriartea_deltoidea	((Elaeis_guineensis	Elaeis_oleifera)	Attalea_speciosa))	((Orania_palindan	(Roystonea_regia	Geonoma_undata))	((Manicaria_saccifera	((Pelagodoxa_henryana	Prestoea_acuminata)	((Veitchia_spiralis	Dypsis_decaryi)	((Heterospathe_cagayanensis	Kentiopsis_piersoniorum)	(Hydriastele_microspadix	Dictyosperma_album)))))	(Podococcus_barteri	(Oenocarpus_minor	Oenocarpus_bataua)))))	Sclerosperma_profizianum))	Pseudophoenix_vinifera)	Reinhardtia_simplex)	Serenoa_repens)	(Reinhardtia_paiewonskiana	Reinhardtia_latisecta))	Calamus_caryotoides);
((((Sabal_domingensis	Pseudophoenix_vinifera)	(((((((Pelagodoxa_henryana	Prestoea_acuminata)	((Oenocarpus_minor	Oenocarpus_bataua)	Geonoma_undata))	(Roystonea_regia	Manicaria_saccifera))	(((Veitchia_spiralis	Dypsis_decaryi)	((Dictyosperma_album	Heterospathe_cagayanensis)	Hydriastele_microspadix))	Kentiopsis_piersoniorum))	(Podococcus_barteri	Sclerosperma_profizianum))	(((Elaeis_guineensis	Elaeis_oleifera)	Attalea_speciosa)	Orania_palindan))	Iriartea_deltoidea))	(Reinhardtia_simplex	(Reinhardtia_paiewonskiana	(Serenoa_repens	Reinhardtia_latisecta))))	Calamus_caryotoides);
(((((Sabal_domingensis	Pseudophoenix_vinifera)	((((((Veitchia_spiralis	Dypsis_decaryi)	(Kentiopsis_piersoniorum	(Hydriastele_microspadix	(Dictyosperma_album	Heterospathe_cagayanensis))))	((Manicaria_saccifera	Prestoea_acuminata)	(Podococcus_barteri	((Oenocarpus_minor	Oenocarpus_bataua)	Geonoma_undata))))	(Roystonea_regia	Pelagodoxa_henryana))	(Iriartea_deltoidea	Sclerosperma_profizianum))	(((Elaeis_guineensis	Attalea_speciosa)	Elaeis_oleifera)	Orania_palindan)))	(Serenoa_repens	Reinhardtia_simplex))	(Reinhardtia_latisecta	Reinhardtia_paiewonskiana))	Calamus_caryotoides);
((Sabal_domingensis	(Pseudophoenix_vinifera	(((((((Oenocarpus_minor	Oenocarpus_bataua)	(Roystonea_regia	Geonoma_undata))	((Prestoea_acuminata	((((Hydriastele_microspadix	Dictyosperma_album)	Dypsis_decaryi)	Heterospathe_cagayanensis)	(Kentiopsis_piersoniorum	Veitchia_spiralis)))	Manicaria_saccifera))	Pelagodoxa_henryana)	(Podococcus_barteri	Sclerosperma_profizianum))	(Orania_palindan	(Iriartea_deltoidea	((Elaeis_guineensis	Elaeis_oleifera)	Attalea_speciosa))))	((Serenoa_repens	Reinhardtia_simplex)	(Reinhardtia_latisecta	Reinhardtia_paiewonskiana)))))	Calamus_caryotoides);
((((((Sabal_domingensis	(Podococcus_barteri	Pseudophoenix_vinifera))	Iriartea_deltoidea)	(Orania_palindan	(Sclerosperma_profizianum	(((Elaeis_guineensis	Elaeis_oleifera)	Attalea_speciosa)	((((Dypsis_decaryi	Veitchia_spiralis)	Kentiopsis_piersoniorum)	((Heterospathe_cagayanensis	Dictyosperma_album)	Hydriastele_microspadix))	((((Serenoa_repens	(Oenocarpus_minor	Oenocarpus_bataua))	Geonoma_undata)	Manicaria_saccifera)	(Roystonea_regia	(Pelagodoxa_henryana	Prestoea_acuminata))))))))	Reinhardtia_simplex)	(Reinhardtia_latisecta	Reinhardtia_paiewonskiana))	Calamus_caryotoides);
((Sabal_domingensis	(Pseudophoenix_vinifera	(((Iriartea_deltoidea	((Elaeis_guineensis	Elaeis_oleifera)	Attalea_speciosa))	(Sclerosperma_profizianum	((Orania_palindan	Manicaria_saccifera)	(((Serenoa_repens	Prestoea_acuminata)	((Oenocarpus_minor	Oenocarpus_bataua)	Geonoma_undata))	((Roystonea_regia	(Podococcus_barteri	Pelagodoxa_henryana))	((Kentiopsis_piersoniorum	(((Heterospathe_cagayanensis	Dictyosperma_album)	Hydriastele_microspadix)	Dypsis_decaryi))	Veitchia_spiralis))))))	(Reinhardtia_simplex	(Reinhardtia_latisecta	Reinhardtia_paiewonskiana)))))	Calamus_caryotoides);
((Kentiopsis_piersoniorum	((Orania_palindan	(((((Heterospathe_cagayanensis	(Hydriastele_microspadix	Dypsis_decaryi))	(Podococcus_barteri	Dictyosperma_album))	(Manicaria_saccifera	((Serenoa_repens	Roystonea_regia)	Veitchia_spiralis)))	Pelagodoxa_henryana)	(((Oenocarpus_minor	Oenocarpus_bataua)	Prestoea_acuminata)	((((Reinhardtia_simplex	(Reinhardtia_latisecta	Reinhardtia_paiewonskiana))	(Iriartea_deltoidea	Pseudophoenix_vinifera))	Sabal_domingensis)	(((Elaeis_guineensis	Elaeis_oleifera)	Attalea_speciosa)	Sclerosperma_profizianum)))))	Geonoma_undata))	Calamus_caryotoides);
((Sabal_domingensis	(Sclerosperma_profizianum	(((Orania_palindan	((((Oenocarpus_minor	Oenocarpus_bataua)	Geonoma_undata)	(((Podococcus_barteri	Roystonea_regia)	Pelagodoxa_henryana)	((Serenoa_repens	Prestoea_acuminata)	(((Dypsis_decaryi	(Hydriastele_microspadix	Dictyosperma_album))	(Veitchia_spiralis	Heterospathe_cagayanensis))	Kentiopsis_piersoniorum))))	Manicaria_saccifera))	(Reinhardtia_simplex	(Reinhardtia_latisecta	Reinhardtia_paiewonskiana)))	((Iriartea_deltoidea	((Elaeis_guineensis	Elaeis_oleifera)	Attalea_speciosa))	Pseudophoenix_vinifera))))	Calamus_caryotoides);
((Sabal_domingensis	((((Veitchia_spiralis	(Reinhardtia_simplex	(Reinhardtia_latisecta	Reinhardtia_paiewonskiana)))	(Orania_palindan	((((Roystonea_regia	(Geonoma_undata	Kentiopsis_piersoniorum))	(((Hydriastele_microspadix	((Serenoa_repens	Prestoea_acuminata)	Manicaria_saccifera))	((Pelagodoxa_henryana	Podococcus_barteri)	Dictyosperma_album))	(Oenocarpus_minor	Oenocarpus_bataua)))	Dypsis_decaryi)	Heterospathe_cagayanensis)))	((Iriartea_deltoidea	((Elaeis_guineensis	Elaeis_oleifera)	Attalea_speciosa))	Sclerosperma_profizianum))	Pseudophoenix_vinifera))	Calamus_caryotoides);
(((Reinhardtia_simplex	(((Sclerosperma_profizianum	Sabal_domingensis)	((((Manicaria_saccifera	((Pelagodoxa_henryana	Podococcus_barteri)	((Heterospathe_cagayanensis	Veitchia_spiralis)	(Kentiopsis_piersoniorum	(Dypsis_decaryi	(Hydriastele_microspadix	Dictyosperma_album))))))	((Oenocarpus_minor	Oenocarpus_bataua)	Geonoma_undata))	(Roystonea_regia	Prestoea_acuminata))	(Attalea_speciosa	(Elaeis_oleifera	Elaeis_guineensis))))	(Iriartea_deltoidea	Orania_palindan)))	(Reinhardtia_latisecta	(Pseudophoenix_vinifera	(Reinhardtia_paiewonskiana	Serenoa_repens))))	Calamus_caryotoides);
((Sabal_domingensis	(((Orania_palindan	(Iriartea_deltoidea	(((Reinhardtia_latisecta	Reinhardtia_paiewonskiana)	Reinhardtia_simplex)	Pseudophoenix_vinifera)))	((Attalea_speciosa	(Elaeis_oleifera	Elaeis_guineensis))	((((Roystonea_regia	Pelagodoxa_henryana)	((Dypsis_decaryi	Veitchia_spiralis)	(Kentiopsis_piersoniorum	(((Serenoa_repens	Dictyosperma_album)	Heterospathe_cagayanensis)	Hydriastele_microspadix))))	Prestoea_acuminata)	(((Oenocarpus_minor	Oenocarpus_bataua)	Geonoma_undata)	Manicaria_saccifera))))	(Podococcus_barteri	Sclerosperma_profizianum)))	Calamus_caryotoides);
((Sabal_domingensis	(((Orania_palindan	((Iriartea_deltoidea	(Attalea_speciosa	(Elaeis_oleifera	Elaeis_guineensis)))	((((Roystonea_regia	Geonoma_undata)	Manicaria_saccifera)	(((Dypsis_decaryi	Veitchia_spiralis)	((Kentiopsis_piersoniorum	(Dictyosperma_album	Heterospathe_cagayanensis))	Hydriastele_microspadix))	(Oenocarpus_minor	Oenocarpus_bataua)))	(Prestoea_acuminata	Pelagodoxa_henryana))))	((Serenoa_repens	((Reinhardtia_latisecta	Reinhardtia_paiewonskiana)	Reinhardtia_simplex))	Pseudophoenix_vinifera))	(Podococcus_barteri	Sclerosperma_profizianum)))	Calamus_caryotoides);
((Orania_palindan	(((Manicaria_saccifera	(Roystonea_regia	(Serenoa_repens	((Reinhardtia_latisecta	Reinhardtia_paiewonskiana)	Reinhardtia_simplex))))	((((Iriartea_deltoidea	((Kentiopsis_piersoniorum	Veitchia_spiralis)	((Dypsis_decaryi	Hydriastele_microspadix)	(Heterospathe_cagayanensis	Dictyosperma_album))))	((Attalea_speciosa	(Elaeis_oleifera	Elaeis_guineensis))	(Prestoea_acuminata	Pelagodoxa_henryana)))	((Sabal_domingensis	(Oenocarpus_minor	Oenocarpus_bataua))	Pseudophoenix_vinifera))	(Podococcus_barteri	Sclerosperma_profizianum)))	Geonoma_undata))	Calamus_caryotoides);
((Sabal_domingensis	((Pseudophoenix_vinifera	Podococcus_barteri)	(((Orania_palindan	((Sclerosperma_profizianum	(Attalea_speciosa	(Elaeis_oleifera	Elaeis_guineensis)))	(((((Kentiopsis_piersoniorum	(Hydriastele_microspadix	Dictyosperma_album))	Heterospathe_cagayanensis)	(Dypsis_decaryi	Veitchia_spiralis))	(((Oenocarpus_minor	Oenocarpus_bataua)	(Roystonea_regia	Geonoma_undata))	(Serenoa_repens	Manicaria_saccifera)))	(Prestoea_acuminata	Pelagodoxa_henryana))))	((Reinhardtia_latisecta	Reinhardtia_paiewonskiana)	Reinhardtia_simplex))	Iriartea_deltoidea)))	Calamus_caryotoides);
(((((((((((Dypsis_decaryi	(Dictyosperma_album	Heterospathe_cagayanensis))	Hydriastele_microspadix)	Kentiopsis_piersoniorum)	Veitchia_spiralis)	(Prestoea_acuminata	Pelagodoxa_henryana))	(Oenocarpus_minor	Oenocarpus_bataua))	(((Attalea_speciosa	(Elaeis_oleifera	Elaeis_guineensis))	((Sabal_domingensis	(Iriartea_deltoidea	Pseudophoenix_vinifera))	((Reinhardtia_latisecta	Reinhardtia_paiewonskiana)	Reinhardtia_simplex)))	(Podococcus_barteri	Sclerosperma_profizianum)))	((Roystonea_regia	Serenoa_repens)	Manicaria_saccifera))	Geonoma_undata)	Orania_palindan)	Calamus_caryotoides);
((Elaeis_guineensis	((((((Sabal_domingensis	Pseudophoenix_vinifera)	((Reinhardtia_latisecta	Reinhardtia_paiewonskiana)	Reinhardtia_simplex))	((Iriartea_deltoidea	Sclerosperma_profizianum)	((((((Oenocarpus_minor	Oenocarpus_bataua)	Geonoma_undata)	Podococcus_barteri)	((Dypsis_decaryi	Veitchia_spiralis)	(((Heterospathe_cagayanensis	Dictyosperma_album)	Hydriastele_microspadix)	Kentiopsis_piersoniorum)))	(Prestoea_acuminata	Pelagodoxa_henryana))	((Roystonea_regia	Serenoa_repens)	Manicaria_saccifera))))	Attalea_speciosa)	Orania_palindan)	Elaeis_oleifera))	Calamus_caryotoides);
(((Reinhardtia_paiewonskiana	((((((Sclerosperma_profizianum	((Attalea_speciosa	(Elaeis_oleifera	Elaeis_guineensis))	Orania_palindan))	((((Kentiopsis_piersoniorum	((Heterospathe_cagayanensis	Dictyosperma_album)	Hydriastele_microspadix))	(Veitchia_spiralis	Dypsis_decaryi))	((Prestoea_acuminata	Pelagodoxa_henryana)	((Geonoma_undata	(Roystonea_regia	(Oenocarpus_minor	Oenocarpus_bataua)))	Manicaria_saccifera)))	Podococcus_barteri))	Iriartea_deltoidea)	(Sabal_domingensis	Pseudophoenix_vinifera))	Serenoa_repens)	Reinhardtia_latisecta))	Reinhardtia_simplex)	Calamus_caryotoides);
((Elaeis_guineensis	((((((((Oenocarpus_minor	Oenocarpus_bataua)	(((Prestoea_acuminata	Pelagodoxa_henryana)	Geonoma_undata)	(Hydriastele_microspadix	(((Orania_palindan	Kentiopsis_piersoniorum)	Veitchia_spiralis)	((Heterospathe_cagayanensis	Dictyosperma_album)	Dypsis_decaryi)))))	Manicaria_saccifera)	(Sclerosperma_profizianum	(Roystonea_regia	Podococcus_barteri)))	((Sabal_domingensis	Pseudophoenix_vinifera)	((Reinhardtia_simplex	Serenoa_repens)	(Reinhardtia_latisecta	Reinhardtia_paiewonskiana))))	Iriartea_deltoidea)	Attalea_speciosa)	Elaeis_oleifera))	Calamus_caryotoides);
(((Orania_palindan	Geonoma_undata)	((((Prestoea_acuminata	Pelagodoxa_henryana)	(Oenocarpus_minor	Oenocarpus_bataua))	Manicaria_saccifera)	(((Sclerosperma_profizianum	(Roystonea_regia	Podococcus_barteri))	(((((Reinhardtia_simplex	(Reinhardtia_latisecta	Reinhardtia_paiewonskiana))	(Sabal_domingensis	Serenoa_repens))	Iriartea_deltoidea)	Pseudophoenix_vinifera)	(Attalea_speciosa	(Elaeis_oleifera	Elaeis_guineensis))))	((Kentiopsis_piersoniorum	Veitchia_spiralis)	((Hydriastele_microspadix	(Heterospathe_cagayanensis	Dictyosperma_album))	Dypsis_decaryi)))))	Calamus_caryotoides);
(((Serenoa_repens	Reinhardtia_simplex)	((Reinhardtia_paiewonskiana	Reinhardtia_latisecta)	((Orania_palindan	((Podococcus_barteri	((((Veitchia_spiralis	Dypsis_decaryi)	((Kentiopsis_piersoniorum	Heterospathe_cagayanensis)	Hydriastele_microspadix))	Dictyosperma_album)	(((Prestoea_acuminata	Pelagodoxa_henryana)	((Oenocarpus_minor	Oenocarpus_bataua)	Roystonea_regia))	(Geonoma_undata	Manicaria_saccifera))))	(Sclerosperma_profizianum	(Iriartea_deltoidea	((Elaeis_oleifera	Elaeis_guineensis)	Attalea_speciosa)))))	(Sabal_domingensis	Pseudophoenix_vinifera))))	Calamus_caryotoides);
((((((((((((Podococcus_barteri	Pelagodoxa_henryana)	(((Veitchia_spiralis	Dypsis_decaryi)	(Kentiopsis_piersoniorum	(Dictyosperma_album	Heterospathe_cagayanensis)))	Hydriastele_microspadix))	Manicaria_saccifera)	((Oenocarpus_minor	Oenocarpus_bataua)	Geonoma_undata))	(Roystonea_regia	(Serenoa_repens	Prestoea_acuminata)))	Sclerosperma_profizianum)	((Elaeis_oleifera	Elaeis_guineensis)	Attalea_speciosa))	Orania_palindan)	Iriartea_deltoidea)	(Sabal_domingensis	Pseudophoenix_vinifera))	(Reinhardtia_latisecta	(Reinhardtia_paiewonskiana	Reinhardtia_simplex)))	Calamus_caryotoides);
((Sabal_domingensis	(Pseudophoenix_vinifera	((Serenoa_repens	(Reinhardtia_simplex	(Reinhardtia_latisecta	Reinhardtia_paiewonskiana)))	(((Orania_palindan	((((Oenocarpus_minor	Oenocarpus_bataua)	Geonoma_undata)	(Podococcus_barteri	Pelagodoxa_henryana))	((((Dypsis_decaryi	(Hydriastele_microspadix	Heterospathe_cagayanensis))	Dictyosperma_album)	(Kentiopsis_piersoniorum	Veitchia_spiralis))	((Roystonea_regia	Manicaria_saccifera)	Prestoea_acuminata))))	Sclerosperma_profizianum)	(Iriartea_deltoidea	((Elaeis_oleifera	Elaeis_guineensis)	Attalea_speciosa))))))	Calamus_caryotoides);
((Roystonea_regia	(Geonoma_undata	((((Oenocarpus_minor	Oenocarpus_bataua)	Manicaria_saccifera)	((((Kentiopsis_piersoniorum	(((Hydriastele_microspadix	Heterospathe_cagayanensis)	Dictyosperma_album)	(Dypsis_decaryi	Veitchia_spiralis)))	(Prestoea_acuminata	((Reinhardtia_simplex	(Reinhardtia_latisecta	Reinhardtia_paiewonskiana))	(Sabal_domingensis	(Serenoa_repens	Pseudophoenix_vinifera)))))	(Podococcus_barteri	Pelagodoxa_henryana))	((Iriartea_deltoidea	((Elaeis_oleifera	Elaeis_guineensis)	Attalea_speciosa))	Sclerosperma_profizianum)))	Orania_palindan)))	Calamus_caryotoides);
((Orania_palindan	(((((Serenoa_repens	(Reinhardtia_paiewonskiana	(Reinhardtia_simplex	Reinhardtia_latisecta)))	(Sabal_domingensis	Pseudophoenix_vinifera))	Iriartea_deltoidea)	((Elaeis_oleifera	Elaeis_guineensis)	Attalea_speciosa))	((Podococcus_barteri	Sclerosperma_profizianum)	(((Roystonea_regia	Geonoma_undata)	(((Oenocarpus_minor	Oenocarpus_bataua)	(Pelagodoxa_henryana	Prestoea_acuminata))	Manicaria_saccifera))	((((Heterospathe_cagayanensis	Dictyosperma_album)	Dypsis_decaryi)	Hydriastele_microspadix)	(Kentiopsis_piersoniorum	Veitchia_spiralis))))))	Calamus_caryotoides);
(((Reinhardtia_simplex	((Sabal_domingensis	(Pseudophoenix_vinifera	((((Iriartea_deltoidea	((Elaeis_oleifera	Elaeis_guineensis)	Attalea_speciosa))	Sclerosperma_profizianum)	(((Roystonea_regia	(Podococcus_barteri	Pelagodoxa_henryana))	(((Dypsis_decaryi	(Kentiopsis_piersoniorum	Veitchia_spiralis))	Hydriastele_microspadix)	(Heterospathe_cagayanensis	Dictyosperma_album)))	(((Prestoea_acuminata	Manicaria_saccifera)	Geonoma_undata)	(Oenocarpus_minor	Oenocarpus_bataua))))	Orania_palindan)))	Serenoa_repens))	(Reinhardtia_latisecta	Reinhardtia_paiewonskiana))	Calamus_caryotoides);
((((Reinhardtia_latisecta	Reinhardtia_paiewonskiana)	(Serenoa_repens	Reinhardtia_simplex))	(Sabal_domingensis	((Podococcus_barteri	Sclerosperma_profizianum)	((Orania_palindan	(Iriartea_deltoidea	((Elaeis_oleifera	Elaeis_guineensis)	Attalea_speciosa)))	((((Oenocarpus_minor	Oenocarpus_bataua)	Geonoma_undata)	((Kentiopsis_piersoniorum	(((Dictyosperma_album	Heterospathe_cagayanensis)	Hydriastele_microspadix)	(Veitchia_spiralis	Dypsis_decaryi)))	(Manicaria_saccifera	Roystonea_regia)))	((Pseudophoenix_vinifera	Pelagodoxa_henryana)	Prestoea_acuminata))))))	Calamus_caryotoides);
((Reinhardtia_latisecta	(Reinhardtia_paiewonskiana	(Reinhardtia_simplex	((Sabal_domingensis	((Sclerosperma_profizianum	(((((Pseudophoenix_vinifera	Roystonea_regia)	(Serenoa_repens	Prestoea_acuminata))	(Podococcus_barteri	Pelagodoxa_henryana))	((Orania_palindan	Geonoma_undata)	Manicaria_saccifera))	((Oenocarpus_minor	Oenocarpus_bataua)	(((Dictyosperma_album	Kentiopsis_piersoniorum)	(Veitchia_spiralis	Dypsis_decaryi))	(Hydriastele_microspadix	Heterospathe_cagayanensis)))))	((Elaeis_oleifera	Elaeis_guineensis)	Attalea_speciosa)))	Iriartea_deltoidea))))	Calamus_caryotoides);
(((Reinhardtia_simplex	((((Prestoea_acuminata	((Orania_palindan	(Sclerosperma_profizianum	(Roystonea_regia	Podococcus_barteri)))	(((Geonoma_undata	(((Elaeis_oleifera	Elaeis_guineensis)	Attalea_speciosa)	(Oenocarpus_minor	Oenocarpus_bataua)))	((((Hydriastele_microspadix	Heterospathe_cagayanensis)	((Veitchia_spiralis	Dypsis_decaryi)	Dictyosperma_album))	Kentiopsis_piersoniorum)	Pelagodoxa_henryana))	Manicaria_saccifera)))	(Sabal_domingensis	Pseudophoenix_vinifera))	Iriartea_deltoidea)	Serenoa_repens))	(Reinhardtia_paiewonskiana	Reinhardtia_latisecta))	Calamus_caryotoides);
((Sabal_domingensis	(Pseudophoenix_vinifera	((((((((Oenocarpus_minor	Oenocarpus_bataua)	Geonoma_undata)	(Serenoa_repens	Prestoea_acuminata))	Manicaria_saccifera)	((Pelagodoxa_henryana	Roystonea_regia)	((Hydriastele_microspadix	(Kentiopsis_piersoniorum	(Dictyosperma_album	Heterospathe_cagayanensis)))	(Dypsis_decaryi	Veitchia_spiralis))))	Sclerosperma_profizianum)	((Elaeis_oleifera	Elaeis_guineensis)	Attalea_speciosa))	(((Reinhardtia_paiewonskiana	(Orania_palindan	Reinhardtia_latisecta))	Iriartea_deltoidea)	(Podococcus_barteri	Reinhardtia_simplex)))))	Calamus_caryotoides);
((Reinhardtia_latisecta	((Reinhardtia_simplex	((((Sclerosperma_profizianum	Iriartea_deltoidea)	((Elaeis_oleifera	Elaeis_guineensis)	Attalea_speciosa))	((Sabal_domingensis	(Pseudophoenix_vinifera	Serenoa_repens))	(Oenocarpus_minor	Oenocarpus_bataua)))	((Kentiopsis_piersoniorum	((Veitchia_spiralis	Dypsis_decaryi)	(Dictyosperma_album	(Hydriastele_microspadix	Heterospathe_cagayanensis))))	((Prestoea_acuminata	((Orania_palindan	Geonoma_undata)	Roystonea_regia))	((Pelagodoxa_henryana	Podococcus_barteri)	Manicaria_saccifera)))))	Reinhardtia_paiewonskiana))	Calamus_caryotoides);
(((Sabal_domingensis	((Serenoa_repens	(Reinhardtia_simplex	(Reinhardtia_paiewonskiana	Reinhardtia_latisecta)))	((((((Oenocarpus_minor	Oenocarpus_bataua)	Geonoma_undata)	Podococcus_barteri)	(((Manicaria_saccifera	Roystonea_regia)	(Pelagodoxa_henryana	Prestoea_acuminata))	((Dypsis_decaryi	(Hydriastele_microspadix	(Dictyosperma_album	Heterospathe_cagayanensis)))	(Veitchia_spiralis	Kentiopsis_piersoniorum))))	(Iriartea_deltoidea	((Attalea_speciosa	Elaeis_oleifera)	Elaeis_guineensis)))	(Orania_palindan	Sclerosperma_profizianum))))	Pseudophoenix_vinifera)	Calamus_caryotoides);
(((Reinhardtia_simplex	((Reinhardtia_paiewonskiana	Reinhardtia_latisecta)	(((((((((((Dictyosperma_album	Heterospathe_cagayanensis)	(Dypsis_decaryi	Hydriastele_microspadix))	(Veitchia_spiralis	Kentiopsis_piersoniorum))	(Roystonea_regia	(Podococcus_barteri	Pelagodoxa_henryana)))	(Prestoea_acuminata	((Oenocarpus_minor	Oenocarpus_bataua)	Geonoma_undata)))	Manicaria_saccifera)	Sclerosperma_profizianum)	(Attalea_speciosa	(Elaeis_oleifera	Elaeis_guineensis)))	Orania_palindan)	Iriartea_deltoidea)	(Pseudophoenix_vinifera	Sabal_domingensis))))	Serenoa_repens)	Calamus_caryotoides);
(((Sclerosperma_profizianum	(Reinhardtia_simplex	Podococcus_barteri))	(((Orania_palindan	(Iriartea_deltoidea	(Attalea_speciosa	(Elaeis_oleifera	Elaeis_guineensis))))	((((Kentiopsis_piersoniorum	Veitchia_spiralis)	(Dypsis_decaryi	(Hydriastele_microspadix	Heterospathe_cagayanensis)))	Dictyosperma_album)	(((((Roystonea_regia	Geonoma_undata)	(Pseudophoenix_vinifera	Pelagodoxa_henryana))	Manicaria_saccifera)	Prestoea_acuminata)	(Oenocarpus_minor	Oenocarpus_bataua))))	((Reinhardtia_paiewonskiana	Reinhardtia_latisecta)	(Serenoa_repens	Sabal_domingensis))))	Calamus_caryotoides);
((Sabal_domingensis	(((Reinhardtia_simplex	(Reinhardtia_paiewonskiana	Reinhardtia_latisecta))	Serenoa_repens)	(((Podococcus_barteri	Sclerosperma_profizianum)	((Orania_palindan	(Attalea_speciosa	(Elaeis_oleifera	Elaeis_guineensis)))	((((((Hydriastele_microspadix	Dictyosperma_album)	Kentiopsis_piersoniorum)	Heterospathe_cagayanensis)	(Veitchia_spiralis	Dypsis_decaryi))	((Pelagodoxa_henryana	((Pseudophoenix_vinifera	Prestoea_acuminata)	Roystonea_regia))	(Geonoma_undata	(Oenocarpus_minor	Oenocarpus_bataua))))	Manicaria_saccifera)))	Iriartea_deltoidea)))	Calamus_caryotoides);
((Sabal_domingensis	(((Reinhardtia_simplex	(Reinhardtia_paiewonskiana	Reinhardtia_latisecta))	((Podococcus_barteri	Sclerosperma_profizianum)	((Iriartea_deltoidea	(Attalea_speciosa	(Elaeis_oleifera	Elaeis_guineensis)))	((((Geonoma_undata	(Oenocarpus_minor	Oenocarpus_bataua))	((((Heterospathe_cagayanensis	Dictyosperma_album)	Dypsis_decaryi)	(Veitchia_spiralis	Kentiopsis_piersoniorum))	Hydriastele_microspadix))	((Orania_palindan	Manicaria_saccifera)	Pelagodoxa_henryana))	((Serenoa_repens	Prestoea_acuminata)	Roystonea_regia)))))	Pseudophoenix_vinifera))	Calamus_caryotoides);
((Sabal_domingensis	(Sclerosperma_profizianum	(((Iriartea_deltoidea	(Attalea_speciosa	(Elaeis_oleifera	Elaeis_guineensis)))	(((Oenocarpus_minor	Oenocarpus_bataua)	((((Dypsis_decaryi	Veitchia_spiralis)	((Hydriastele_microspadix	Heterospathe_cagayanensis)	Kentiopsis_piersoniorum))	Dictyosperma_album)	(Manicaria_saccifera	((Reinhardtia_simplex	(Reinhardtia_paiewonskiana	Reinhardtia_latisecta))	(Serenoa_repens	Prestoea_acuminata)))))	(((Roystonea_regia	Orania_palindan)	Geonoma_undata)	Pelagodoxa_henryana)))	(Podococcus_barteri	Pseudophoenix_vinifera))))	Calamus_caryotoides);
((Orania_palindan	((Geonoma_undata	(((Oenocarpus_minor	Oenocarpus_bataua)	((Prestoea_acuminata	Pelagodoxa_henryana)	(((Kentiopsis_piersoniorum	(Heterospathe_cagayanensis	Veitchia_spiralis))	((Hydriastele_microspadix	Dictyosperma_album)	Dypsis_decaryi))	Podococcus_barteri)))	(Manicaria_saccifera	(Sclerosperma_profizianum	(((Sabal_domingensis	(Pseudophoenix_vinifera	((Reinhardtia_simplex	(Reinhardtia_paiewonskiana	Reinhardtia_latisecta))	Serenoa_repens)))	Iriartea_deltoidea)	(Attalea_speciosa	(Elaeis_oleifera	Elaeis_guineensis)))))))	Roystonea_regia))	Calamus_caryotoides);
((Orania_palindan	((Geonoma_undata	(((Pelagodoxa_henryana	Prestoea_acuminata)	(Manicaria_saccifera	((Oenocarpus_minor	Oenocarpus_bataua)	(Sclerosperma_profizianum	(((Sabal_domingensis	(Pseudophoenix_vinifera	(Reinhardtia_simplex	(Reinhardtia_paiewonskiana	(Serenoa_repens	Reinhardtia_latisecta)))))	Iriartea_deltoidea)	(Attalea_speciosa	(Elaeis_oleifera	Elaeis_guineensis)))))))	(Heterospathe_cagayanensis	(Kentiopsis_piersoniorum	(((Podococcus_barteri	Dictyosperma_album)	(Dypsis_decaryi	Veitchia_spiralis))	Hydriastele_microspadix)))))	Roystonea_regia))	Calamus_caryotoides);
((Roystonea_regia	(Orania_palindan	((Sclerosperma_profizianum	(((Pelagodoxa_henryana	((((Attalea_speciosa	(Elaeis_oleifera	Elaeis_guineensis))	(((Heterospathe_cagayanensis	(Veitchia_spiralis	Dypsis_decaryi))	(Dictyosperma_album	Hydriastele_microspadix))	Kentiopsis_piersoniorum))	(Serenoa_repens	Prestoea_acuminata))	(Oenocarpus_minor	Oenocarpus_bataua)))	Manicaria_saccifera)	(Podococcus_barteri	((Reinhardtia_simplex	(Reinhardtia_paiewonskiana	Reinhardtia_latisecta))	((Sabal_domingensis	Pseudophoenix_vinifera)	Iriartea_deltoidea)))))	Geonoma_undata)))	Calamus_caryotoides);
(((Reinhardtia_paiewonskiana	Reinhardtia_latisecta)	((Serenoa_repens	(((((((Pseudophoenix_vinifera	Podococcus_barteri)	(Oenocarpus_minor	Oenocarpus_bataua))	Manicaria_saccifera)	((Pelagodoxa_henryana	Prestoea_acuminata)	(Geonoma_undata	Roystonea_regia)))	((((Hydriastele_microspadix	Kentiopsis_piersoniorum)	Dypsis_decaryi)	(Heterospathe_cagayanensis	Veitchia_spiralis))	Dictyosperma_album))	(Sabal_domingensis	Sclerosperma_profizianum))	(Orania_palindan	(((Elaeis_guineensis	Elaeis_oleifera)	Attalea_speciosa)	Iriartea_deltoidea))))	Reinhardtia_simplex))	Calamus_caryotoides);
((Sabal_domingensis	((Serenoa_repens	Pseudophoenix_vinifera)	(Sclerosperma_profizianum	(Orania_palindan	(((Reinhardtia_latisecta	(Reinhardtia_simplex	Reinhardtia_paiewonskiana))	(Podococcus_barteri	((((Geonoma_undata	(Oenocarpus_minor	Oenocarpus_bataua))	Prestoea_acuminata)	((((Kentiopsis_piersoniorum	(Dictyosperma_album	Heterospathe_cagayanensis))	Hydriastele_microspadix)	(Dypsis_decaryi	Veitchia_spiralis))	(Roystonea_regia	Pelagodoxa_henryana)))	Manicaria_saccifera)))	(((Elaeis_guineensis	Elaeis_oleifera)	Attalea_speciosa)	Iriartea_deltoidea))))))	Calamus_caryotoides);
((Elaeis_guineensis	(Elaeis_oleifera	((Attalea_speciosa	(((((Geonoma_undata	(Oenocarpus_minor	Oenocarpus_bataua))	(((Dypsis_decaryi	Veitchia_spiralis)	(Kentiopsis_piersoniorum	((Heterospathe_cagayanensis	Dictyosperma_album)	Hydriastele_microspadix)))	(Podococcus_barteri	(Roystonea_regia	Pelagodoxa_henryana))))	(Manicaria_saccifera	Prestoea_acuminata))	Sclerosperma_profizianum)	(Iriartea_deltoidea	((((Reinhardtia_latisecta	(Reinhardtia_simplex	Reinhardtia_paiewonskiana))	Serenoa_repens)	Sabal_domingensis)	Pseudophoenix_vinifera))))	Orania_palindan)))	Calamus_caryotoides);
((((((Reinhardtia_simplex	(Reinhardtia_paiewonskiana	Reinhardtia_latisecta))	Serenoa_repens)	((((((Dypsis_decaryi	Veitchia_spiralis)	((Heterospathe_cagayanensis	Dictyosperma_album)	(Kentiopsis_piersoniorum	Hydriastele_microspadix)))	((Geonoma_undata	(Oenocarpus_minor	Oenocarpus_bataua))	(((Roystonea_regia	Pelagodoxa_henryana)	Manicaria_saccifera)	Prestoea_acuminata)))	(Podococcus_barteri	Sclerosperma_profizianum))	(Iriartea_deltoidea	((Elaeis_guineensis	Elaeis_oleifera)	Attalea_speciosa)))	Orania_palindan))	Pseudophoenix_vinifera)	Sabal_domingensis)	Calamus_caryotoides);
((((((Reinhardtia_simplex	(Reinhardtia_paiewonskiana	Reinhardtia_latisecta))	Serenoa_repens)	(((Podococcus_barteri	(((Oenocarpus_minor	Oenocarpus_bataua)	(Manicaria_saccifera	((Dictyosperma_album	(((Heterospathe_cagayanensis	Veitchia_spiralis)	Dypsis_decaryi)	Kentiopsis_piersoniorum))	Hydriastele_microspadix)))	((Prestoea_acuminata	Pelagodoxa_henryana)	(Geonoma_undata	(Roystonea_regia	Orania_palindan)))))	(((Elaeis_guineensis	Elaeis_oleifera)	Attalea_speciosa)	Sclerosperma_profizianum))	Iriartea_deltoidea))	Pseudophoenix_vinifera)	Sabal_domingensis)	Calamus_caryotoides);
((Elaeis_guineensis	(Elaeis_oleifera	(Attalea_speciosa	((Iriartea_deltoidea	((Pseudophoenix_vinifera	Sabal_domingensis)	((Reinhardtia_simplex	(Reinhardtia_paiewonskiana	Reinhardtia_latisecta))	Serenoa_repens)))	(((((Veitchia_spiralis	Dypsis_decaryi)	((Dictyosperma_album	Heterospathe_cagayanensis)	Hydriastele_microspadix))	Kentiopsis_piersoniorum)	((Oenocarpus_minor	Oenocarpus_bataua)	((Prestoea_acuminata	Pelagodoxa_henryana)	((Geonoma_undata	(Roystonea_regia	Orania_palindan))	Manicaria_saccifera))))	(Podococcus_barteri	Sclerosperma_profizianum))))))	Calamus_caryotoides);
(((Reinhardtia_paiewonskiana	Reinhardtia_latisecta)	((Serenoa_repens	((((Orania_palindan	((Podococcus_barteri	Sclerosperma_profizianum)	(((Heterospathe_cagayanensis	Veitchia_spiralis)	(Kentiopsis_piersoniorum	(Dypsis_decaryi	(Hydriastele_microspadix	Dictyosperma_album))))	((Prestoea_acuminata	Pelagodoxa_henryana)	(Geonoma_undata	((Oenocarpus_minor	Oenocarpus_bataua)	(Manicaria_saccifera	Roystonea_regia)))))))	((Elaeis_guineensis	Elaeis_oleifera)	Attalea_speciosa))	Iriartea_deltoidea)	(Pseudophoenix_vinifera	Sabal_domingensis)))	Reinhardtia_simplex))	Calamus_caryotoides);
((Serenoa_repens	(Reinhardtia_simplex	(Reinhardtia_paiewonskiana	(Reinhardtia_latisecta	(((Iriartea_deltoidea	((Elaeis_guineensis	Elaeis_oleifera)	Attalea_speciosa))	(Orania_palindan	((Podococcus_barteri	Sclerosperma_profizianum)	(((Manicaria_saccifera	Roystonea_regia)	((Prestoea_acuminata	Pelagodoxa_henryana)	(Geonoma_undata	(Oenocarpus_minor	Oenocarpus_bataua))))	((Kentiopsis_piersoniorum	Veitchia_spiralis)	(Dypsis_decaryi	((Dictyosperma_album	Heterospathe_cagayanensis)	Hydriastele_microspadix)))))))	(Pseudophoenix_vinifera	Sabal_domingensis))))))	Calamus_caryotoides);
(((Serenoa_repens	(Reinhardtia_paiewonskiana	(Reinhardtia_latisecta	((Pseudophoenix_vinifera	Sabal_domingensis)	((Orania_palindan	(((Elaeis_guineensis	Elaeis_oleifera)	Attalea_speciosa)	(((((Prestoea_acuminata	Pelagodoxa_henryana)	Manicaria_saccifera)	(((Dictyosperma_album	(Hydriastele_microspadix	Heterospathe_cagayanensis))	(Dypsis_decaryi	Veitchia_spiralis))	Kentiopsis_piersoniorum))	(Geonoma_undata	(Oenocarpus_minor	Oenocarpus_bataua)))	((Roystonea_regia	Podococcus_barteri)	Sclerosperma_profizianum))))	Iriartea_deltoidea)))))	Reinhardtia_simplex)	Calamus_caryotoides);
((Sabal_domingensis	((Podococcus_barteri	Pseudophoenix_vinifera)	((((((Elaeis_guineensis	Elaeis_oleifera)	Attalea_speciosa)	((Manicaria_saccifera	((Oenocarpus_minor	Oenocarpus_bataua)	((((Dictyosperma_album	(Hydriastele_microspadix	Heterospathe_cagayanensis))	(Veitchia_spiralis	Dypsis_decaryi))	Kentiopsis_piersoniorum)	(Pelagodoxa_henryana	Roystonea_regia))))	((Orania_palindan	Geonoma_undata)	Prestoea_acuminata)))	Sclerosperma_profizianum)	((Reinhardtia_simplex	(Reinhardtia_paiewonskiana	Reinhardtia_latisecta))	Serenoa_repens))	Iriartea_deltoidea)))	Calamus_caryotoides);
((Podococcus_barteri	(((Pseudophoenix_vinifera	((Iriartea_deltoidea	((Elaeis_guineensis	Elaeis_oleifera)	Attalea_speciosa))	((((((Reinhardtia_paiewonskiana	Reinhardtia_latisecta)	(Serenoa_repens	Reinhardtia_simplex))	Manicaria_saccifera)	(Oenocarpus_bataua	Oenocarpus_minor))	((Geonoma_undata	(Orania_palindan	Roystonea_regia))	Prestoea_acuminata))	(Pelagodoxa_henryana	((Dypsis_decaryi	Veitchia_spiralis)	((Kentiopsis_piersoniorum	Hydriastele_microspadix)	(Dictyosperma_album	Heterospathe_cagayanensis)))))))	Sabal_domingensis)	Sclerosperma_profizianum))	Calamus_caryotoides);
((Orania_palindan	(Sclerosperma_profizianum	(Sabal_domingensis	(((Pseudophoenix_vinifera	Prestoea_acuminata)	(((Roystonea_regia	Manicaria_saccifera)	(((Reinhardtia_paiewonskiana	Reinhardtia_latisecta)	Reinhardtia_simplex)	Serenoa_repens))	(((Podococcus_barteri	Pelagodoxa_henryana)	((((Hydriastele_microspadix	Dypsis_decaryi)	Dictyosperma_album)	(Heterospathe_cagayanensis	Kentiopsis_piersoniorum))	Veitchia_spiralis))	((Oenocarpus_bataua	Oenocarpus_minor)	Geonoma_undata))))	(Iriartea_deltoidea	((Elaeis_guineensis	Elaeis_oleifera)	Attalea_speciosa))))))	Calamus_caryotoides);
(((Reinhardtia_paiewonskiana	((Serenoa_repens	(Sabal_domingensis	(Iriartea_deltoidea	((((Podococcus_barteri	Sclerosperma_profizianum)	(Orania_palindan	((Roystonea_regia	Geonoma_undata)	(((Veitchia_spiralis	Dypsis_decaryi)	((Hydriastele_microspadix	Dictyosperma_album)	(Heterospathe_cagayanensis	Kentiopsis_piersoniorum)))	((Oenocarpus_bataua	Oenocarpus_minor)	(Manicaria_saccifera	(Pelagodoxa_henryana	Prestoea_acuminata)))))))	((Elaeis_guineensis	Elaeis_oleifera)	Attalea_speciosa))	Pseudophoenix_vinifera))))	Reinhardtia_latisecta))	Reinhardtia_simplex)	Calamus_caryotoides);
(((Reinhardtia_simplex	((Pseudophoenix_vinifera	(Iriartea_deltoidea	Sabal_domingensis))	(Orania_palindan	(((((((Podococcus_barteri	Pelagodoxa_henryana)	((Veitchia_spiralis	Dypsis_decaryi)	(((Dictyosperma_album	Heterospathe_cagayanensis)	Hydriastele_microspadix)	Kentiopsis_piersoniorum)))	(Geonoma_undata	(Oenocarpus_bataua	Oenocarpus_minor)))	((Roystonea_regia	Prestoea_acuminata)	Serenoa_repens))	Manicaria_saccifera)	((Elaeis_guineensis	Elaeis_oleifera)	Attalea_speciosa))	Sclerosperma_profizianum))))	(Reinhardtia_latisecta	Reinhardtia_paiewonskiana))	Calamus_caryotoides);
((((Reinhardtia_simplex	((Pseudophoenix_vinifera	Sabal_domingensis)	((((Podococcus_barteri	Roystonea_regia)	Sclerosperma_profizianum)	((((Veitchia_spiralis	Dypsis_decaryi)	((Hydriastele_microspadix	Kentiopsis_piersoniorum)	(Heterospathe_cagayanensis	Dictyosperma_album)))	((Pelagodoxa_henryana	(Orania_palindan	Manicaria_saccifera))	(Geonoma_undata	(Oenocarpus_bataua	Oenocarpus_minor))))	(Serenoa_repens	Prestoea_acuminata)))	(((Elaeis_guineensis	Elaeis_oleifera)	Attalea_speciosa)	Iriartea_deltoidea))))	Reinhardtia_latisecta)	Reinhardtia_paiewonskiana)	Calamus_caryotoides);
(((Reinhardtia_latisecta	((Sabal_domingensis	(Sclerosperma_profizianum	(((((((((Hydriastele_microspadix	Dictyosperma_album)	Dypsis_decaryi)	Kentiopsis_piersoniorum)	(Heterospathe_cagayanensis	Veitchia_spiralis))	(Podococcus_barteri	Pelagodoxa_henryana))	Manicaria_saccifera)	((Oenocarpus_bataua	Oenocarpus_minor)	(Orania_palindan	(Roystonea_regia	Geonoma_undata))))	(Pseudophoenix_vinifera	Prestoea_acuminata))	(((Elaeis_guineensis	Elaeis_oleifera)	Attalea_speciosa)	Iriartea_deltoidea))))	Serenoa_repens))	(Reinhardtia_paiewonskiana	Reinhardtia_simplex))	Calamus_caryotoides);
((Elaeis_guineensis	(Elaeis_oleifera	(Attalea_speciosa	(((Orania_palindan	(Iriartea_deltoidea	(Pseudophoenix_vinifera	((Serenoa_repens	((Reinhardtia_paiewonskiana	Reinhardtia_latisecta)	Reinhardtia_simplex))	Sabal_domingensis))))	Sclerosperma_profizianum)	((Roystonea_regia	Geonoma_undata)	(((Kentiopsis_piersoniorum	(((Dictyosperma_album	Heterospathe_cagayanensis)	Hydriastele_microspadix)	(Veitchia_spiralis	Dypsis_decaryi)))	((Podococcus_barteri	Pelagodoxa_henryana)	(Manicaria_saccifera	Prestoea_acuminata)))	(Oenocarpus_bataua	Oenocarpus_minor)))))))	Calamus_caryotoides);
(((Roystonea_regia	((((Prestoea_acuminata	Manicaria_saccifera)	(((Iriartea_deltoidea	(Pseudophoenix_vinifera	((Serenoa_repens	((Reinhardtia_paiewonskiana	Reinhardtia_latisecta)	Reinhardtia_simplex))	Sabal_domingensis)))	(((Elaeis_guineensis	Elaeis_oleifera)	Attalea_speciosa)	Sclerosperma_profizianum))	(((Kentiopsis_piersoniorum	(Veitchia_spiralis	Dypsis_decaryi))	((Dictyosperma_album	Heterospathe_cagayanensis)	Hydriastele_microspadix))	(Podococcus_barteri	Pelagodoxa_henryana))))	(Oenocarpus_bataua	Oenocarpus_minor))	Geonoma_undata))	Orania_palindan)	Calamus_caryotoides);
(((Reinhardtia_paiewonskiana	Reinhardtia_simplex)	(Reinhardtia_latisecta	(((Orania_palindan	Manicaria_saccifera)	Serenoa_repens)	((Geonoma_undata	((((Podococcus_barteri	(Pseudophoenix_vinifera	Pelagodoxa_henryana))	(((Veitchia_spiralis	Dypsis_decaryi)	(Hydriastele_microspadix	(Dictyosperma_album	Heterospathe_cagayanensis)))	Kentiopsis_piersoniorum))	(((Sabal_domingensis	Sclerosperma_profizianum)	(Oenocarpus_bataua	Oenocarpus_minor))	Prestoea_acuminata))	((Iriartea_deltoidea	(Elaeis_guineensis	Elaeis_oleifera))	Attalea_speciosa)))	Roystonea_regia))))	Calamus_caryotoides);
((((((((((Oenocarpus_bataua	Oenocarpus_minor)	(((((Hydriastele_microspadix	Dypsis_decaryi)	Kentiopsis_piersoniorum)	(Dictyosperma_album	Heterospathe_cagayanensis))	Veitchia_spiralis)	Pelagodoxa_henryana))	((Sclerosperma_profizianum	(Roystonea_regia	Podococcus_barteri))	((Pseudophoenix_vinifera	(Iriartea_deltoidea	Sabal_domingensis))	((Elaeis_guineensis	Elaeis_oleifera)	Attalea_speciosa))))	Manicaria_saccifera)	(Geonoma_undata	Orania_palindan))	Serenoa_repens)	Prestoea_acuminata)	Reinhardtia_simplex)	(Reinhardtia_paiewonskiana	Reinhardtia_latisecta))	Calamus_caryotoides);
((((Reinhardtia_paiewonskiana	Reinhardtia_latisecta)	((Elaeis_oleifera	((Sabal_domingensis	Attalea_speciosa)	(((((Geonoma_undata	(Manicaria_saccifera	(Roystonea_regia	(Reinhardtia_simplex	(Serenoa_repens	Prestoea_acuminata)))))	(Oenocarpus_minor	Oenocarpus_bataua))	((Veitchia_spiralis	Dypsis_decaryi)	(Kentiopsis_piersoniorum	(Hydriastele_microspadix	(Dictyosperma_album	Heterospathe_cagayanensis)))))	Pelagodoxa_henryana)	((Podococcus_barteri	Pseudophoenix_vinifera)	(Iriartea_deltoidea	Sclerosperma_profizianum)))))	Elaeis_guineensis))	Orania_palindan)	Calamus_caryotoides);
(((Reinhardtia_latisecta	Reinhardtia_paiewonskiana)	(((Manicaria_saccifera	Serenoa_repens)	((((Roystonea_regia	(Geonoma_undata	Orania_palindan))	((((((Dictyosperma_album	Heterospathe_cagayanensis)	(Iriartea_deltoidea	Hydriastele_microspadix))	((Dypsis_decaryi	Podococcus_barteri)	Veitchia_spiralis))	Kentiopsis_piersoniorum)	(Pelagodoxa_henryana	Prestoea_acuminata))	Sclerosperma_profizianum))	(Oenocarpus_minor	Oenocarpus_bataua))	(((Elaeis_guineensis	Attalea_speciosa)	Elaeis_oleifera)	(Pseudophoenix_vinifera	Sabal_domingensis))))	Reinhardtia_simplex))	Calamus_caryotoides);
(((Reinhardtia_latisecta	Reinhardtia_paiewonskiana)	(((Serenoa_repens	((((Geonoma_undata	((Podococcus_barteri	Pelagodoxa_henryana)	Prestoea_acuminata))	((Heterospathe_cagayanensis	(Dictyosperma_album	(Hydriastele_microspadix	Kentiopsis_piersoniorum)))	(Veitchia_spiralis	Dypsis_decaryi)))	(Oenocarpus_minor	Oenocarpus_bataua))	(Pseudophoenix_vinifera	((Sclerosperma_profizianum	Sabal_domingensis)	(Orania_palindan	(((Elaeis_guineensis	Elaeis_oleifera)	Attalea_speciosa)	Iriartea_deltoidea))))))	(Manicaria_saccifera	Roystonea_regia))	Reinhardtia_simplex))	Calamus_caryotoides);
((((Reinhardtia_simplex	(Pseudophoenix_vinifera	((Sabal_domingensis	Iriartea_deltoidea)	((Sclerosperma_profizianum	(((Elaeis_guineensis	Elaeis_oleifera)	Attalea_speciosa)	((((Orania_palindan	Geonoma_undata)	(((Podococcus_barteri	Roystonea_regia)	Pelagodoxa_henryana)	((((Dictyosperma_album	Hydriastele_microspadix)	Dypsis_decaryi)	(Veitchia_spiralis	Heterospathe_cagayanensis))	Kentiopsis_piersoniorum)))	Manicaria_saccifera)	(Oenocarpus_minor	Oenocarpus_bataua))))	(Serenoa_repens	Prestoea_acuminata)))))	Reinhardtia_latisecta)	Reinhardtia_paiewonskiana)	Calamus_caryotoides);
(((Pseudophoenix_vinifera	((Serenoa_repens	Prestoea_acuminata)	(((Orania_palindan	(Podococcus_barteri	Sclerosperma_profizianum))	((Iriartea_deltoidea	((Elaeis_guineensis	Elaeis_oleifera)	Attalea_speciosa))	((Pelagodoxa_henryana	((Dypsis_decaryi	Veitchia_spiralis)	(((Heterospathe_cagayanensis	Dictyosperma_album)	Hydriastele_microspadix)	Kentiopsis_piersoniorum)))	((Roystonea_regia	(Oenocarpus_minor	Oenocarpus_bataua))	(Manicaria_saccifera	Geonoma_undata)))))	((Reinhardtia_latisecta	Reinhardtia_paiewonskiana)	Reinhardtia_simplex))))	Sabal_domingensis)	Calamus_caryotoides);
(((Elaeis_guineensis	Elaeis_oleifera)	(Attalea_speciosa	((((((((Reinhardtia_latisecta	Reinhardtia_paiewonskiana)	Reinhardtia_simplex)	(((Serenoa_repens	Prestoea_acuminata)	Roystonea_regia)	Manicaria_saccifera))	((Pelagodoxa_henryana	(Hydriastele_microspadix	((Heterospathe_cagayanensis	Dictyosperma_album)	(Kentiopsis_piersoniorum	(Veitchia_spiralis	Dypsis_decaryi)))))	(Geonoma_undata	(Oenocarpus_minor	Oenocarpus_bataua))))	(Sabal_domingensis	Sclerosperma_profizianum))	Orania_palindan)	Iriartea_deltoidea)	(Pseudophoenix_vinifera	Podococcus_barteri))))	Calamus_caryotoides);
((Pseudophoenix_vinifera	(Sabal_domingensis	(((Reinhardtia_latisecta	Reinhardtia_paiewonskiana)	Reinhardtia_simplex)	((Serenoa_repens	Prestoea_acuminata)	(((((Elaeis_guineensis	Elaeis_oleifera)	Attalea_speciosa)	((((Kentiopsis_piersoniorum	((Dypsis_decaryi	Veitchia_spiralis)	(Dictyosperma_album	(Heterospathe_cagayanensis	(Iriartea_deltoidea	Hydriastele_microspadix)))))	(Roystonea_regia	(Podococcus_barteri	Sclerosperma_profizianum)))	Pelagodoxa_henryana)	(Oenocarpus_minor	Oenocarpus_bataua)))	(Geonoma_undata	Orania_palindan))	Manicaria_saccifera)))))	Calamus_caryotoides);
(((Reinhardtia_latisecta	Reinhardtia_paiewonskiana)	((((((((Elaeis_guineensis	Elaeis_oleifera)	Attalea_speciosa)	Iriartea_deltoidea)	((((((Oenocarpus_minor	Oenocarpus_bataua)	(Podococcus_barteri	(Kentiopsis_piersoniorum	((Hydriastele_microspadix	(Dictyosperma_album	Heterospathe_cagayanensis))	(Dypsis_decaryi	Veitchia_spiralis)))))	(Pelagodoxa_henryana	Prestoea_acuminata))	Geonoma_undata)	(Manicaria_saccifera	Roystonea_regia))	Sclerosperma_profizianum))	Orania_palindan)	(Pseudophoenix_vinifera	Sabal_domingensis))	Serenoa_repens)	Reinhardtia_simplex))	Calamus_caryotoides);
((Reinhardtia_latisecta	(Reinhardtia_paiewonskiana	((((((Elaeis_guineensis	Elaeis_oleifera)	Attalea_speciosa)	((((Oenocarpus_minor	Oenocarpus_bataua)	(Geonoma_undata	((Prestoea_acuminata	(Podococcus_barteri	Pelagodoxa_henryana))	(((Kentiopsis_piersoniorum	Hydriastele_microspadix)	((Dictyosperma_album	Heterospathe_cagayanensis)	Dypsis_decaryi))	Veitchia_spiralis))))	(Serenoa_repens	(Manicaria_saccifera	Roystonea_regia)))	Sclerosperma_profizianum))	Orania_palindan)	(Iriartea_deltoidea	(Pseudophoenix_vinifera	Sabal_domingensis)))	Reinhardtia_simplex)))	Calamus_caryotoides);
((Sabal_domingensis	(((Serenoa_repens	(Reinhardtia_simplex	(Reinhardtia_paiewonskiana	Reinhardtia_latisecta)))	(((Podococcus_barteri	Sclerosperma_profizianum)	((((Dypsis_decaryi	Veitchia_spiralis)	((Hydriastele_microspadix	Kentiopsis_piersoniorum)	(Dictyosperma_album	Heterospathe_cagayanensis)))	(Manicaria_saccifera	Roystonea_regia))	(((Oenocarpus_minor	Oenocarpus_bataua)	Geonoma_undata)	(Prestoea_acuminata	Pelagodoxa_henryana))))	(Orania_palindan	(Iriartea_deltoidea	((Elaeis_guineensis	Elaeis_oleifera)	Attalea_speciosa)))))	Pseudophoenix_vinifera))	Calamus_caryotoides);
((((Serenoa_repens	((((Oenocarpus_bataua	Oenocarpus_minor)	(((Manicaria_saccifera	(Roystonea_regia	(Orania_palindan	Geonoma_undata)))	(Podococcus_barteri	Pelagodoxa_henryana))	(((Dypsis_decaryi	(Hydriastele_microspadix	(Heterospathe_cagayanensis	Veitchia_spiralis)))	Dictyosperma_album)	Kentiopsis_piersoniorum)))	((Sclerosperma_profizianum	Iriartea_deltoidea)	(Attalea_speciosa	(Elaeis_oleifera	Elaeis_guineensis))))	((Prestoea_acuminata	Pseudophoenix_vinifera)	Sabal_domingensis)))	Reinhardtia_simplex)	(Reinhardtia_latisecta	Reinhardtia_paiewonskiana))	Calamus_caryotoides);
((Elaeis_guineensis	(Elaeis_oleifera	(((Iriartea_deltoidea	(((Reinhardtia_simplex	(Reinhardtia_latisecta	Reinhardtia_paiewonskiana))	Pseudophoenix_vinifera)	(Serenoa_repens	Sabal_domingensis)))	((((((Roystonea_regia	Podococcus_barteri)	Pelagodoxa_henryana)	(((Geonoma_undata	(Oenocarpus_bataua	Oenocarpus_minor))	Manicaria_saccifera)	((Kentiopsis_piersoniorum	Veitchia_spiralis)	(Dypsis_decaryi	((Hydriastele_microspadix	Dictyosperma_album)	Heterospathe_cagayanensis)))))	Prestoea_acuminata)	Orania_palindan)	Sclerosperma_profizianum))	Attalea_speciosa)))	Calamus_caryotoides);
(((((Pseudophoenix_vinifera	(Sabal_domingensis	((((Geonoma_undata	(Oenocarpus_bataua	Oenocarpus_minor))	((Pelagodoxa_henryana	Prestoea_acuminata)	(Orania_palindan	Manicaria_saccifera)))	(Kentiopsis_piersoniorum	((Dypsis_decaryi	Veitchia_spiralis)	((Hydriastele_microspadix	Heterospathe_cagayanensis)	Dictyosperma_album))))	(((Roystonea_regia	Podococcus_barteri)	Sclerosperma_profizianum)	((Attalea_speciosa	(Elaeis_guineensis	Elaeis_oleifera))	Iriartea_deltoidea)))))	Serenoa_repens)	Reinhardtia_simplex)	(Reinhardtia_latisecta	Reinhardtia_paiewonskiana))	Calamus_caryotoides);
((((((Sabal_domingensis	Sclerosperma_profizianum)	(((Attalea_speciosa	(Elaeis_guineensis	Elaeis_oleifera))	Iriartea_deltoidea)	((Manicaria_saccifera	(((Oenocarpus_bataua	Oenocarpus_minor)	(Roystonea_regia	Geonoma_undata))	((((Heterospathe_cagayanensis	Veitchia_spiralis)	(Kentiopsis_piersoniorum	((Dictyosperma_album	Hydriastele_microspadix)	Dypsis_decaryi)))	(Podococcus_barteri	Pelagodoxa_henryana))	(Serenoa_repens	Prestoea_acuminata))))	Orania_palindan)))	Pseudophoenix_vinifera)	Reinhardtia_simplex)	(Reinhardtia_latisecta	Reinhardtia_paiewonskiana))	Calamus_caryotoides);
(((Sabal_domingensis	Sclerosperma_profizianum)	((Pseudophoenix_vinifera	((Attalea_speciosa	(Orania_palindan	(Elaeis_guineensis	Elaeis_oleifera)))	Iriartea_deltoidea))	((Reinhardtia_simplex	(((Geonoma_undata	(((Podococcus_barteri	Pelagodoxa_henryana)	Roystonea_regia)	Manicaria_saccifera))	(((Kentiopsis_piersoniorum	Veitchia_spiralis)	(Dypsis_decaryi	((Hydriastele_microspadix	Heterospathe_cagayanensis)	Dictyosperma_album)))	(Oenocarpus_bataua	Oenocarpus_minor)))	(Serenoa_repens	Prestoea_acuminata)))	(Reinhardtia_latisecta	Reinhardtia_paiewonskiana))))	Calamus_caryotoides);
(((Reinhardtia_simplex	(Reinhardtia_latisecta	Reinhardtia_paiewonskiana))	(Sabal_domingensis	((Serenoa_repens	Prestoea_acuminata)	(Sclerosperma_profizianum	((((Attalea_speciosa	(Elaeis_guineensis	Elaeis_oleifera))	Iriartea_deltoidea)	Orania_palindan)	(((Geonoma_undata	(Oenocarpus_bataua	Oenocarpus_minor))	((Podococcus_barteri	Roystonea_regia)	((Kentiopsis_piersoniorum	(Hydriastele_microspadix	(Heterospathe_cagayanensis	Dictyosperma_album)))	(Dypsis_decaryi	Veitchia_spiralis))))	(Manicaria_saccifera	(Pseudophoenix_vinifera	Pelagodoxa_henryana))))))))	Calamus_caryotoides);
((Sabal_domingensis	(((Orania_palindan	((Attalea_speciosa	(Elaeis_guineensis	Elaeis_oleifera))	Iriartea_deltoidea))	(Pseudophoenix_vinifera	((((((Veitchia_spiralis	Dypsis_decaryi)	((Hydriastele_microspadix	(Heterospathe_cagayanensis	Dictyosperma_album))	Kentiopsis_piersoniorum))	Podococcus_barteri)	(Pelagodoxa_henryana	Prestoea_acuminata))	((Oenocarpus_bataua	Oenocarpus_minor)	Geonoma_undata))	(Roystonea_regia	((((Serenoa_repens	Reinhardtia_latisecta)	Reinhardtia_paiewonskiana)	Reinhardtia_simplex)	Manicaria_saccifera)))))	Sclerosperma_profizianum))	Calamus_caryotoides);
((((Pseudophoenix_vinifera	((((Attalea_speciosa	(Elaeis_guineensis	Elaeis_oleifera))	Iriartea_deltoidea)	((Roystonea_regia	Manicaria_saccifera)	((((Oenocarpus_bataua	Oenocarpus_minor)	Geonoma_undata)	Prestoea_acuminata)	(((Kentiopsis_piersoniorum	Veitchia_spiralis)	(Dypsis_decaryi	((Heterospathe_cagayanensis	Dictyosperma_album)	Hydriastele_microspadix)))	(Podococcus_barteri	Pelagodoxa_henryana)))))	(Sabal_domingensis	Sclerosperma_profizianum)))	Orania_palindan)	(((Reinhardtia_latisecta	Reinhardtia_paiewonskiana)	Reinhardtia_simplex)	Serenoa_repens))	Calamus_caryotoides);
((Sabal_domingensis	((((((Roystonea_regia	Manicaria_saccifera)	((((Attalea_speciosa	(Elaeis_guineensis	Elaeis_oleifera))	Iriartea_deltoidea)	((Oenocarpus_bataua	Oenocarpus_minor)	Geonoma_undata))	(((Dypsis_decaryi	Veitchia_spiralis)	(((Dictyosperma_album	Heterospathe_cagayanensis)	Hydriastele_microspadix)	Kentiopsis_piersoniorum))	(Podococcus_barteri	Pelagodoxa_henryana))))	(Orania_palindan	Sclerosperma_profizianum))	Prestoea_acuminata)	(((Reinhardtia_latisecta	Reinhardtia_paiewonskiana)	Reinhardtia_simplex)	Serenoa_repens))	Pseudophoenix_vinifera))	Calamus_caryotoides);
((Sabal_domingensis	((((((Attalea_speciosa	(Prestoea_acuminata	Geonoma_undata))	((Iriartea_deltoidea	((Kentiopsis_piersoniorum	(Heterospathe_cagayanensis	Veitchia_spiralis))	(Dypsis_decaryi	(Hydriastele_microspadix	Dictyosperma_album))))	(Podococcus_barteri	Pelagodoxa_henryana)))	(((Elaeis_oleifera	Elaeis_guineensis)	(Orania_palindan	Manicaria_saccifera))	(((Reinhardtia_latisecta	Reinhardtia_paiewonskiana)	(Roystonea_regia	Reinhardtia_simplex))	Serenoa_repens)))	Sclerosperma_profizianum)	(Oenocarpus_bataua	Oenocarpus_minor))	Pseudophoenix_vinifera))	Calamus_caryotoides);
(((Reinhardtia_simplex	(Reinhardtia_latisecta	Reinhardtia_paiewonskiana))	(Serenoa_repens	((Pseudophoenix_vinifera	Sabal_domingensis)	((((Iriartea_deltoidea	(Attalea_speciosa	(Elaeis_oleifera	Elaeis_guineensis)))	(((Roystonea_regia	Manicaria_saccifera)	(((Oenocarpus_bataua	Oenocarpus_minor)	Geonoma_undata)	(Pelagodoxa_henryana	Prestoea_acuminata)))	((((Dictyosperma_album	Heterospathe_cagayanensis)	Hydriastele_microspadix)	Dypsis_decaryi)	(Veitchia_spiralis	Kentiopsis_piersoniorum))))	(Podococcus_barteri	Sclerosperma_profizianum))	Orania_palindan))))	Calamus_caryotoides);
((Reinhardtia_latisecta	(Reinhardtia_paiewonskiana	(((((Pseudophoenix_vinifera	Sabal_domingensis)	(Orania_palindan	(Podococcus_barteri	Sclerosperma_profizianum)))	(Iriartea_deltoidea	(Attalea_speciosa	(Elaeis_oleifera	Elaeis_guineensis))))	(((Serenoa_repens	Prestoea_acuminata)	((Roystonea_regia	Pelagodoxa_henryana)	((((Heterospathe_cagayanensis	Hydriastele_microspadix)	Dictyosperma_album)	Dypsis_decaryi)	(Veitchia_spiralis	Kentiopsis_piersoniorum))))	(((Oenocarpus_bataua	Oenocarpus_minor)	Geonoma_undata)	Manicaria_saccifera)))	Reinhardtia_simplex)))	Calamus_caryotoides);
(((Reinhardtia_latisecta	(((Prestoea_acuminata	(Sabal_domingensis	Sclerosperma_profizianum))	((Attalea_speciosa	((Oenocarpus_bataua	Oenocarpus_minor)	Geonoma_undata))	((((Hydriastele_microspadix	Dypsis_decaryi)	(Heterospathe_cagayanensis	Iriartea_deltoidea))	Kentiopsis_piersoniorum)	((Dictyosperma_album	(Podococcus_barteri	(Pelagodoxa_henryana	Pseudophoenix_vinifera)))	((Veitchia_spiralis	Serenoa_repens)	Roystonea_regia)))))	(Orania_palindan	((Elaeis_oleifera	Elaeis_guineensis)	Manicaria_saccifera))))	(Reinhardtia_simplex	Reinhardtia_paiewonskiana))	Calamus_caryotoides);
(((Reinhardtia_paiewonskiana	Reinhardtia_latisecta)	(((((Attalea_speciosa	(Elaeis_oleifera	Elaeis_guineensis))	((Pseudophoenix_vinifera	(((((Dictyosperma_album	Kentiopsis_piersoniorum)	(Hydriastele_microspadix	Heterospathe_cagayanensis))	(Dypsis_decaryi	Veitchia_spiralis))	Iriartea_deltoidea)	((Roystonea_regia	(Manicaria_saccifera	Serenoa_repens))	(Prestoea_acuminata	Pelagodoxa_henryana))))	((Podococcus_barteri	Geonoma_undata)	(Oenocarpus_bataua	Oenocarpus_minor))))	(Sabal_domingensis	Sclerosperma_profizianum))	Orania_palindan)	Reinhardtia_simplex))	Calamus_caryotoides);
((((((((Oenocarpus_bataua	Oenocarpus_minor)	(Prestoea_acuminata	(((((Dypsis_decaryi	Veitchia_spiralis)	((Hydriastele_microspadix	Heterospathe_cagayanensis)	Dictyosperma_album))	Kentiopsis_piersoniorum)	(Podococcus_barteri	Pelagodoxa_henryana))	((Manicaria_saccifera	Serenoa_repens)	((Roystonea_regia	Orania_palindan)	Geonoma_undata)))))	(Iriartea_deltoidea	Sclerosperma_profizianum))	(Attalea_speciosa	(Elaeis_oleifera	Elaeis_guineensis)))	Sabal_domingensis)	Pseudophoenix_vinifera)	(Reinhardtia_latisecta	(Reinhardtia_simplex	Reinhardtia_paiewonskiana)))	Calamus_caryotoides);
((Sabal_domingensis	(Pseudophoenix_vinifera	(((((Attalea_speciosa	(Iriartea_deltoidea	(Elaeis_oleifera	Elaeis_guineensis)))	(((Roystonea_regia	(Oenocarpus_bataua	Oenocarpus_minor))	(((Kentiopsis_piersoniorum	Geonoma_undata)	((Manicaria_saccifera	(Heterospathe_cagayanensis	(Hydriastele_microspadix	(Serenoa_repens	Prestoea_acuminata))))	Dypsis_decaryi))	(Dictyosperma_album	(Podococcus_barteri	Pelagodoxa_henryana))))	Veitchia_spiralis))	Sclerosperma_profizianum)	Orania_palindan)	((Reinhardtia_simplex	Reinhardtia_paiewonskiana)	Reinhardtia_latisecta))))	Calamus_caryotoides);
(((((((Iriartea_deltoidea	((Veitchia_spiralis	(((Heterospathe_cagayanensis	Dictyosperma_album)	Dypsis_decaryi)	Kentiopsis_piersoniorum))	Hydriastele_microspadix))	(((((Pelagodoxa_henryana	Pseudophoenix_vinifera)	Manicaria_saccifera)	Geonoma_undata)	(Orania_palindan	(Attalea_speciosa	(Elaeis_oleifera	Elaeis_guineensis))))	(Oenocarpus_bataua	Oenocarpus_minor)))	(Podococcus_barteri	Sclerosperma_profizianum))	(Roystonea_regia	Prestoea_acuminata))	Sabal_domingensis)	(Reinhardtia_latisecta	(Serenoa_repens	(Reinhardtia_simplex	Reinhardtia_paiewonskiana))))	Calamus_caryotoides);
(((Reinhardtia_simplex	((Pseudophoenix_vinifera	(Iriartea_deltoidea	((((Oenocarpus_bataua	Oenocarpus_minor)	((Roystonea_regia	Geonoma_undata)	Manicaria_saccifera))	((Pelagodoxa_henryana	((Dypsis_decaryi	Veitchia_spiralis)	((Hydriastele_microspadix	Dictyosperma_album)	(Heterospathe_cagayanensis	Kentiopsis_piersoniorum))))	(Serenoa_repens	Prestoea_acuminata)))	((Podococcus_barteri	Sclerosperma_profizianum)	(((Elaeis_oleifera	Elaeis_guineensis)	Orania_palindan)	Attalea_speciosa)))))	Sabal_domingensis))	(Reinhardtia_paiewonskiana	Reinhardtia_latisecta))	Calamus_caryotoides);
((((Reinhardtia_paiewonskiana	(Reinhardtia_latisecta	((((Roystonea_regia	Podococcus_barteri)	Sclerosperma_profizianum)	((((Elaeis_oleifera	Elaeis_guineensis)	(Attalea_speciosa	Iriartea_deltoidea))	Orania_palindan)	(((((Oenocarpus_bataua	Oenocarpus_minor)	Geonoma_undata)	(Pelagodoxa_henryana	Prestoea_acuminata))	((Kentiopsis_piersoniorum	(Hydriastele_microspadix	(Dictyosperma_album	Heterospathe_cagayanensis)))	(Dypsis_decaryi	Veitchia_spiralis)))	Manicaria_saccifera)))	(Pseudophoenix_vinifera	Sabal_domingensis))))	Reinhardtia_simplex)	Serenoa_repens)	Calamus_caryotoides);
(((Elaeis_oleifera	Elaeis_guineensis)	(Attalea_speciosa	(Iriartea_deltoidea	((((Manicaria_saccifera	(Roystonea_regia	Geonoma_undata))	((Podococcus_barteri	Pelagodoxa_henryana)	Prestoea_acuminata))	((Oenocarpus_bataua	Oenocarpus_minor)	((Kentiopsis_piersoniorum	((Hydriastele_microspadix	Heterospathe_cagayanensis)	Dictyosperma_album))	(Dypsis_decaryi	Veitchia_spiralis))))	(((Pseudophoenix_vinifera	Sabal_domingensis)	((Reinhardtia_simplex	Serenoa_repens)	(Reinhardtia_paiewonskiana	Reinhardtia_latisecta)))	(Orania_palindan	Sclerosperma_profizianum))))))	Calamus_caryotoides);
((Sabal_domingensis	((Podococcus_barteri	Sclerosperma_profizianum)	(((((((Hydriastele_microspadix	Dypsis_decaryi)	Dictyosperma_album)	Kentiopsis_piersoniorum)	(Heterospathe_cagayanensis	Veitchia_spiralis))	((Roystonea_regia	Geonoma_undata)	((Oenocarpus_bataua	Oenocarpus_minor)	((Serenoa_repens	Prestoea_acuminata)	(Pseudophoenix_vinifera	Pelagodoxa_henryana)))))	Manicaria_saccifera)	((Iriartea_deltoidea	(((Elaeis_guineensis	Elaeis_oleifera)	Attalea_speciosa)	Orania_palindan))	(Reinhardtia_simplex	(Reinhardtia_paiewonskiana	Reinhardtia_latisecta))))))	Calamus_caryotoides);
(((Reinhardtia_paiewonskiana	Reinhardtia_latisecta)	((Roystonea_regia	(Manicaria_saccifera	((Geonoma_undata	((((Iriartea_deltoidea	Sclerosperma_profizianum)	(Attalea_speciosa	((Elaeis_guineensis	Elaeis_oleifera)	Orania_palindan)))	Sabal_domingensis)	Pseudophoenix_vinifera))	(((Veitchia_spiralis	((Dypsis_decaryi	Heterospathe_cagayanensis)	(Kentiopsis_piersoniorum	(Hydriastele_microspadix	Dictyosperma_album))))	((Podococcus_barteri	Pelagodoxa_henryana)	(Serenoa_repens	Prestoea_acuminata)))	(Oenocarpus_bataua	Oenocarpus_minor)))))	Reinhardtia_simplex))	Calamus_caryotoides);
((Reinhardtia_simplex	((Reinhardtia_latisecta	(Reinhardtia_paiewonskiana	Serenoa_repens))	(((Iriartea_deltoidea	Pseudophoenix_vinifera)	Sabal_domingensis)	(((Orania_palindan	(Attalea_speciosa	(Elaeis_guineensis	Elaeis_oleifera)))	((((Pelagodoxa_henryana	Prestoea_acuminata)	(Geonoma_undata	(Oenocarpus_bataua	Oenocarpus_minor)))	(((Kentiopsis_piersoniorum	Dictyosperma_album)	(Heterospathe_cagayanensis	Hydriastele_microspadix))	(Dypsis_decaryi	Veitchia_spiralis)))	(Roystonea_regia	Manicaria_saccifera)))	(Sclerosperma_profizianum	Podococcus_barteri)))))	Calamus_caryotoides);
((((((((((Oenocarpus_bataua	Oenocarpus_minor)	(Geonoma_undata	Roystonea_regia))	((((Dictyosperma_album	Heterospathe_cagayanensis)	(Hydriastele_microspadix	Kentiopsis_piersoniorum))	(Dypsis_decaryi	Veitchia_spiralis))	((Serenoa_repens	Manicaria_saccifera)	(Pelagodoxa_henryana	Prestoea_acuminata))))	Orania_palindan)	(Sclerosperma_profizianum	Podococcus_barteri))	((Attalea_speciosa	(Elaeis_guineensis	Elaeis_oleifera))	Iriartea_deltoidea))	(Pseudophoenix_vinifera	Sabal_domingensis))	(Reinhardtia_paiewonskiana	Reinhardtia_latisecta))	Reinhardtia_simplex)	Calamus_caryotoides);
((((Podococcus_barteri	Pseudophoenix_vinifera)	Sabal_domingensis)	((((Reinhardtia_paiewonskiana	Reinhardtia_latisecta)	Reinhardtia_simplex)	(((Kentiopsis_piersoniorum	(Geonoma_undata	(Roystonea_regia	Orania_palindan)))	((Dypsis_decaryi	((Dictyosperma_album	Heterospathe_cagayanensis)	Hydriastele_microspadix))	((Veitchia_spiralis	(Serenoa_repens	Manicaria_saccifera))	((Oenocarpus_bataua	Oenocarpus_minor)	(Pelagodoxa_henryana	Prestoea_acuminata)))))	(Sclerosperma_profizianum	(Attalea_speciosa	(Elaeis_guineensis	Elaeis_oleifera)))))	Iriartea_deltoidea))	Calamus_caryotoides);
((Reinhardtia_latisecta	((Reinhardtia_simplex	(Pseudophoenix_vinifera	(Sabal_domingensis	((Serenoa_repens	(Attalea_speciosa	(Elaeis_guineensis	Elaeis_oleifera)))	(((Pelagodoxa_henryana	Prestoea_acuminata)	((Oenocarpus_bataua	Oenocarpus_minor)	(((Podococcus_barteri	Sclerosperma_profizianum)	(((Dypsis_decaryi	Veitchia_spiralis)	(Kentiopsis_piersoniorum	(Hydriastele_microspadix	(Dictyosperma_album	Heterospathe_cagayanensis))))	Iriartea_deltoidea))	(Geonoma_undata	(Roystonea_regia	Orania_palindan)))))	Manicaria_saccifera)))))	Reinhardtia_paiewonskiana))	Calamus_caryotoides);
(((((Pseudophoenix_vinifera	((Orania_palindan	((((Serenoa_repens	(Roystonea_regia	Manicaria_saccifera))	Prestoea_acuminata)	((Podococcus_barteri	Pelagodoxa_henryana)	(((Veitchia_spiralis	Dypsis_decaryi)	((Hydriastele_microspadix	Dictyosperma_album)	Kentiopsis_piersoniorum))	Heterospathe_cagayanensis)))	((Oenocarpus_bataua	Oenocarpus_minor)	Geonoma_undata)))	(Iriartea_deltoidea	(Attalea_speciosa	(Elaeis_guineensis	Elaeis_oleifera)))))	((Reinhardtia_paiewonskiana	Reinhardtia_latisecta)	Reinhardtia_simplex))	Sclerosperma_profizianum)	Sabal_domingensis)	Calamus_caryotoides);
(((((Serenoa_repens	Pseudophoenix_vinifera)	(((Pelagodoxa_henryana	Prestoea_acuminata)	(((Kentiopsis_piersoniorum	Veitchia_spiralis)	((Hydriastele_microspadix	(Dictyosperma_album	Heterospathe_cagayanensis))	Dypsis_decaryi))	(((Roystonea_regia	(Oenocarpus_bataua	Oenocarpus_minor))	Geonoma_undata)	Manicaria_saccifera)))	Podococcus_barteri))	((Iriartea_deltoidea	(Attalea_speciosa	(Elaeis_guineensis	Elaeis_oleifera)))	(((Reinhardtia_paiewonskiana	Reinhardtia_latisecta)	Reinhardtia_simplex)	Orania_palindan)))	(Sclerosperma_profizianum	Sabal_domingensis))	Calamus_caryotoides);
((Pelagodoxa_henryana	(((Hydriastele_microspadix	(Dictyosperma_album	Heterospathe_cagayanensis))	((Veitchia_spiralis	Dypsis_decaryi)	Kentiopsis_piersoniorum))	(Geonoma_undata	((Oenocarpus_bataua	Oenocarpus_minor)	((((Pseudophoenix_vinifera	Podococcus_barteri)	((Sclerosperma_profizianum	Sabal_domingensis)	(Iriartea_deltoidea	(Attalea_speciosa	(Elaeis_guineensis	Elaeis_oleifera)))))	((Roystonea_regia	Manicaria_saccifera)	((Reinhardtia_simplex	(Reinhardtia_paiewonskiana	Reinhardtia_latisecta))	(Serenoa_repens	Prestoea_acuminata))))	Orania_palindan)))))	Calamus_caryotoides);
(((Reinhardtia_paiewonskiana	Reinhardtia_latisecta)	(((Pseudophoenix_vinifera	Sabal_domingensis)	((((((Elaeis_guineensis	Elaeis_oleifera)	Orania_palindan)	((((Veitchia_spiralis	Dypsis_decaryi)	((Heterospathe_cagayanensis	Kentiopsis_piersoniorum)	(Hydriastele_microspadix	Dictyosperma_album)))	(Pelagodoxa_henryana	Roystonea_regia))	(((Geonoma_undata	Prestoea_acuminata)	Manicaria_saccifera)	(Oenocarpus_bataua	Oenocarpus_minor))))	(Podococcus_barteri	Sclerosperma_profizianum))	Attalea_speciosa)	Iriartea_deltoidea))	(Serenoa_repens	Reinhardtia_simplex)))	Calamus_caryotoides);
(((Reinhardtia_latisecta	Reinhardtia_paiewonskiana)	((Reinhardtia_simplex	Serenoa_repens)	((Podococcus_barteri	Pseudophoenix_vinifera)	((Iriartea_deltoidea	Sabal_domingensis)	((((Roystonea_regia	Geonoma_undata)	((Oenocarpus_bataua	Oenocarpus_minor)	((((Kentiopsis_piersoniorum	Hydriastele_microspadix)	(Dypsis_decaryi	(Heterospathe_cagayanensis	Dictyosperma_album)))	Veitchia_spiralis)	((Pelagodoxa_henryana	Prestoea_acuminata)	Manicaria_saccifera))))	Sclerosperma_profizianum)	(Attalea_speciosa	(Orania_palindan	(Elaeis_guineensis	Elaeis_oleifera))))))))	Calamus_caryotoides);
(((Reinhardtia_simplex	(((Pseudophoenix_vinifera	Sabal_domingensis)	(Orania_palindan	((((((Oenocarpus_bataua	Oenocarpus_minor)	Geonoma_undata)	Podococcus_barteri)	((Pelagodoxa_henryana	Prestoea_acuminata)	((Roystonea_regia	((Heterospathe_cagayanensis	((Dictyosperma_album	Kentiopsis_piersoniorum)	Hydriastele_microspadix))	(Dypsis_decaryi	Veitchia_spiralis)))	Manicaria_saccifera)))	((Iriartea_deltoidea	Attalea_speciosa)	(Elaeis_guineensis	Elaeis_oleifera)))	Sclerosperma_profizianum)))	Serenoa_repens))	(Reinhardtia_latisecta	Reinhardtia_paiewonskiana))	Calamus_caryotoides);
(((Reinhardtia_simplex	((Orania_palindan	(((Attalea_speciosa	(Elaeis_guineensis	Elaeis_oleifera))	Iriartea_deltoidea)	((Sabal_domingensis	Sclerosperma_profizianum)	(((Manicaria_saccifera	Roystonea_regia)	(Pseudophoenix_vinifera	Prestoea_acuminata))	(((Podococcus_barteri	Pelagodoxa_henryana)	((Veitchia_spiralis	Dypsis_decaryi)	(Kentiopsis_piersoniorum	((Dictyosperma_album	Heterospathe_cagayanensis)	Hydriastele_microspadix))))	((Oenocarpus_bataua	Oenocarpus_minor)	Geonoma_undata))))))	Serenoa_repens))	(Reinhardtia_paiewonskiana	Reinhardtia_latisecta))	Calamus_caryotoides);
((Reinhardtia_simplex	(Reinhardtia_paiewonskiana	((Serenoa_repens	Reinhardtia_latisecta)	((((Attalea_speciosa	(Orania_palindan	(Elaeis_guineensis	Elaeis_oleifera)))	Iriartea_deltoidea)	(Sclerosperma_profizianum	((Manicaria_saccifera	Prestoea_acuminata)	(((Roystonea_regia	(Podococcus_barteri	Pelagodoxa_henryana))	((Dypsis_decaryi	Veitchia_spiralis)	(Kentiopsis_piersoniorum	(Hydriastele_microspadix	(Dictyosperma_album	Heterospathe_cagayanensis)))))	((Oenocarpus_bataua	Oenocarpus_minor)	Geonoma_undata)))))	(Pseudophoenix_vinifera	Sabal_domingensis)))))	Calamus_caryotoides);
(((Reinhardtia_simplex	(Serenoa_repens	(((Pseudophoenix_vinifera	(Orania_palindan	((((Manicaria_saccifera	Roystonea_regia)	((Podococcus_barteri	Pelagodoxa_henryana)	((Dypsis_decaryi	Veitchia_spiralis)	(Kentiopsis_piersoniorum	(Hydriastele_microspadix	(Dictyosperma_album	Heterospathe_cagayanensis))))))	(((Oenocarpus_bataua	Oenocarpus_minor)	Geonoma_undata)	Prestoea_acuminata))	(Sclerosperma_profizianum	(Attalea_speciosa	(Elaeis_guineensis	Elaeis_oleifera))))))	Iriartea_deltoidea)	Sabal_domingensis)))	(Reinhardtia_paiewonskiana	Reinhardtia_latisecta))	Calamus_caryotoides);
(((Reinhardtia_paiewonskiana	Reinhardtia_latisecta)	(Reinhardtia_simplex	((Serenoa_repens	Prestoea_acuminata)	((((Sclerosperma_profizianum	(Roystonea_regia	(Podococcus_barteri	Pseudophoenix_vinifera)))	(((Oenocarpus_bataua	Oenocarpus_minor)	((Attalea_speciosa	(Elaeis_guineensis	Elaeis_oleifera))	(Orania_palindan	Manicaria_saccifera)))	Geonoma_undata))	((Iriartea_deltoidea	(((Kentiopsis_piersoniorum	Veitchia_spiralis)	((Dictyosperma_album	Heterospathe_cagayanensis)	Dypsis_decaryi))	Hydriastele_microspadix))	Pelagodoxa_henryana))	Sabal_domingensis))))	Calamus_caryotoides);
(((Reinhardtia_paiewonskiana	Reinhardtia_latisecta)	(Reinhardtia_simplex	((Sclerosperma_profizianum	(Attalea_speciosa	(Iriartea_deltoidea	(Sabal_domingensis	Pseudophoenix_vinifera))))	((((Kentiopsis_piersoniorum	(Dypsis_decaryi	Veitchia_spiralis))	((Dictyosperma_album	Heterospathe_cagayanensis)	Hydriastele_microspadix))	((((Roystonea_regia	Geonoma_undata)	(Podococcus_barteri	Pelagodoxa_henryana))	(Serenoa_repens	Prestoea_acuminata))	(Oenocarpus_bataua	Oenocarpus_minor)))	(Orania_palindan	((Elaeis_guineensis	Elaeis_oleifera)	Manicaria_saccifera))))))	Calamus_caryotoides);
((Elaeis_guineensis	(Elaeis_oleifera	(((Pseudophoenix_vinifera	(((Geonoma_undata	(Roystonea_regia	Orania_palindan))	(((Oenocarpus_bataua	Oenocarpus_minor)	(((Podococcus_barteri	Pelagodoxa_henryana)	(Serenoa_repens	Prestoea_acuminata))	((Kentiopsis_piersoniorum	(Hydriastele_microspadix	(Dictyosperma_album	Heterospathe_cagayanensis)))	(Veitchia_spiralis	Dypsis_decaryi))))	Manicaria_saccifera))	((Reinhardtia_latisecta	(Reinhardtia_simplex	Reinhardtia_paiewonskiana))	(Sclerosperma_profizianum	Sabal_domingensis))))	Iriartea_deltoidea)	Attalea_speciosa)))	Calamus_caryotoides);
(((((Iriartea_deltoidea	(((Geonoma_undata	(((Heterospathe_cagayanensis	Veitchia_spiralis)	Kentiopsis_piersoniorum)	((Dictyosperma_album	Hydriastele_microspadix)	Dypsis_decaryi)))	(((Oenocarpus_bataua	Oenocarpus_minor)	Manicaria_saccifera)	(((Roystonea_regia	Podococcus_barteri)	Pelagodoxa_henryana)	(Serenoa_repens	Prestoea_acuminata))))	(Sclerosperma_profizianum	Sabal_domingensis)))	(Attalea_speciosa	(Elaeis_oleifera	(Elaeis_guineensis	Orania_palindan))))	Pseudophoenix_vinifera)	(Reinhardtia_simplex	(Reinhardtia_paiewonskiana	Reinhardtia_latisecta)))	Calamus_caryotoides);
((((((Pelagodoxa_henryana	((Iriartea_deltoidea	(((Kentiopsis_piersoniorum	(Dictyosperma_album	Heterospathe_cagayanensis))	(Dypsis_decaryi	Veitchia_spiralis))	Hydriastele_microspadix))	(((Pseudophoenix_vinifera	Prestoea_acuminata)	(Attalea_speciosa	(Elaeis_oleifera	Elaeis_guineensis)))	(((Geonoma_undata	(Oenocarpus_bataua	Oenocarpus_minor))	Podococcus_barteri)	((Sclerosperma_profizianum	Sabal_domingensis)	Orania_palindan)))))	(Roystonea_regia	(Serenoa_repens	Manicaria_saccifera)))	Reinhardtia_simplex)	Reinhardtia_latisecta)	Reinhardtia_paiewonskiana)	Calamus_caryotoides);
(((Reinhardtia_paiewonskiana	(Reinhardtia_latisecta	(Serenoa_repens	(((Orania_palindan	Geonoma_undata)	(((Iriartea_deltoidea	(Attalea_speciosa	(Elaeis_guineensis	Elaeis_oleifera)))	((Pseudophoenix_vinifera	Sabal_domingensis)	Sclerosperma_profizianum))	((((Podococcus_barteri	Pelagodoxa_henryana)	Prestoea_acuminata)	(((Hydriastele_microspadix	(Dictyosperma_album	Heterospathe_cagayanensis))	(Kentiopsis_piersoniorum	Veitchia_spiralis))	Dypsis_decaryi))	(Oenocarpus_minor	Oenocarpus_bataua))))	(Roystonea_regia	Manicaria_saccifera)))))	Reinhardtia_simplex)	Calamus_caryotoides);
(((Reinhardtia_paiewonskiana	(Reinhardtia_latisecta	((((Pseudophoenix_vinifera	Prestoea_acuminata)	(((Podococcus_barteri	Pelagodoxa_henryana)	((Hydriastele_microspadix	(Kentiopsis_piersoniorum	(Dypsis_decaryi	Veitchia_spiralis)))	(Heterospathe_cagayanensis	Dictyosperma_album)))	(Geonoma_undata	(Oenocarpus_minor	Oenocarpus_bataua))))	((Orania_palindan	((Attalea_speciosa	(Elaeis_guineensis	Elaeis_oleifera))	Iriartea_deltoidea))	(Sabal_domingensis	Sclerosperma_profizianum)))	((Serenoa_repens	Roystonea_regia)	Manicaria_saccifera))))	Reinhardtia_simplex)	Calamus_caryotoides);
(((Reinhardtia_simplex	((Roystonea_regia	(((Pelagodoxa_henryana	Prestoea_acuminata)	(((Sabal_domingensis	Sclerosperma_profizianum)	(Pseudophoenix_vinifera	Podococcus_barteri))	(((Heterospathe_cagayanensis	((Hydriastele_microspadix	Dictyosperma_album)	(Kentiopsis_piersoniorum	(Dypsis_decaryi	Veitchia_spiralis))))	((Oenocarpus_minor	Oenocarpus_bataua)	((Attalea_speciosa	(Elaeis_guineensis	Elaeis_oleifera))	Iriartea_deltoidea)))	(Orania_palindan	Geonoma_undata))))	Manicaria_saccifera))	Serenoa_repens))	(Reinhardtia_paiewonskiana	Reinhardtia_latisecta))	Calamus_caryotoides);
((Reinhardtia_paiewonskiana	((Reinhardtia_simplex	((Pseudophoenix_vinifera	Sabal_domingensis)	(((Sclerosperma_profizianum	((((((Kentiopsis_piersoniorum	((Veitchia_spiralis	Dypsis_decaryi)	(Heterospathe_cagayanensis	(Hydriastele_microspadix	Dictyosperma_album))))	(Roystonea_regia	Pelagodoxa_henryana))	Manicaria_saccifera)	(Prestoea_acuminata	Serenoa_repens))	(Geonoma_undata	(Oenocarpus_minor	Oenocarpus_bataua)))	Podococcus_barteri))	(Orania_palindan	(Attalea_speciosa	(Elaeis_guineensis	Elaeis_oleifera))))	Iriartea_deltoidea)))	Reinhardtia_latisecta))	Calamus_caryotoides);
(((Elaeis_guineensis	Elaeis_oleifera)	((Iriartea_deltoidea	(((Podococcus_barteri	Sclerosperma_profizianum)	(((Geonoma_undata	Orania_palindan)	(((((Serenoa_repens	(Roystonea_regia	Manicaria_saccifera))	((Reinhardtia_latisecta	Reinhardtia_paiewonskiana)	Reinhardtia_simplex))	Sabal_domingensis)	(Pelagodoxa_henryana	Prestoea_acuminata))	((Kentiopsis_piersoniorum	Veitchia_spiralis)	(((Dictyosperma_album	Dypsis_decaryi)	Hydriastele_microspadix)	Heterospathe_cagayanensis))))	(Oenocarpus_minor	Oenocarpus_bataua)))	Pseudophoenix_vinifera))	Attalea_speciosa))	Calamus_caryotoides);
(((Orania_palindan	(Geonoma_undata	(((((Iriartea_deltoidea	((((Dictyosperma_album	Hydriastele_microspadix)	Dypsis_decaryi)	Kentiopsis_piersoniorum)	(Heterospathe_cagayanensis	Veitchia_spiralis)))	(Podococcus_barteri	Pelagodoxa_henryana))	(Oenocarpus_minor	Oenocarpus_bataua))	((Serenoa_repens	Prestoea_acuminata)	(Manicaria_saccifera	((Reinhardtia_latisecta	Reinhardtia_paiewonskiana)	Reinhardtia_simplex))))	(((Pseudophoenix_vinifera	Sabal_domingensis)	Sclerosperma_profizianum)	(Attalea_speciosa	(Elaeis_guineensis	Elaeis_oleifera))))))	Roystonea_regia)	Calamus_caryotoides);
(((((Prestoea_acuminata	Pseudophoenix_vinifera)	((((Reinhardtia_latisecta	Reinhardtia_paiewonskiana)	Reinhardtia_simplex)	Serenoa_repens)	Sabal_domingensis))	(((Attalea_speciosa	(Elaeis_guineensis	Elaeis_oleifera))	((((Oenocarpus_minor	Oenocarpus_bataua)	Geonoma_undata)	(((Roystonea_regia	Podococcus_barteri)	Pelagodoxa_henryana)	(Iriartea_deltoidea	(((Heterospathe_cagayanensis	Dictyosperma_album)	(Hydriastele_microspadix	Dypsis_decaryi))	(Veitchia_spiralis	Kentiopsis_piersoniorum)))))	Manicaria_saccifera))	Sclerosperma_profizianum))	Orania_palindan)	Calamus_caryotoides);
((Reinhardtia_latisecta	(Reinhardtia_paiewonskiana	(Reinhardtia_simplex	(Serenoa_repens	((Sabal_domingensis	(Prestoea_acuminata	Pseudophoenix_vinifera))	(((Attalea_speciosa	(Elaeis_guineensis	Elaeis_oleifera))	(((Orania_palindan	Geonoma_undata)	(Manicaria_saccifera	(Iriartea_deltoidea	((Roystonea_regia	(Podococcus_barteri	Pelagodoxa_henryana))	((Kentiopsis_piersoniorum	(Hydriastele_microspadix	(Heterospathe_cagayanensis	Dictyosperma_album)))	(Dypsis_decaryi	Veitchia_spiralis))))))	(Oenocarpus_minor	Oenocarpus_bataua)))	Sclerosperma_profizianum))))))	Calamus_caryotoides);
(((Pseudophoenix_vinifera	((((Reinhardtia_latisecta	Reinhardtia_paiewonskiana)	Reinhardtia_simplex)	Serenoa_repens)	(((Orania_palindan	(((Roystonea_regia	Geonoma_undata)	((Manicaria_saccifera	((Oenocarpus_minor	Oenocarpus_bataua)	(Prestoea_acuminata	Pelagodoxa_henryana)))	(((Hydriastele_microspadix	Kentiopsis_piersoniorum)	(Dypsis_decaryi	(Heterospathe_cagayanensis	Dictyosperma_album)))	Veitchia_spiralis)))	Podococcus_barteri))	(Iriartea_deltoidea	(Attalea_speciosa	(Elaeis_guineensis	Elaeis_oleifera))))	Sclerosperma_profizianum)))	Sabal_domingensis)	Calamus_caryotoides);
(((Serenoa_repens	(Reinhardtia_paiewonskiana	Reinhardtia_simplex))	((((((Manicaria_saccifera	(Prestoea_acuminata	(((Oenocarpus_minor	Oenocarpus_bataua)	(((Dypsis_decaryi	Veitchia_spiralis)	((Heterospathe_cagayanensis	Dictyosperma_album)	(Hydriastele_microspadix	Kentiopsis_piersoniorum)))	(Roystonea_regia	(Podococcus_barteri	Pelagodoxa_henryana))))	Geonoma_undata)))	(Iriartea_deltoidea	Sclerosperma_profizianum))	(Attalea_speciosa	(Orania_palindan	(Elaeis_guineensis	Elaeis_oleifera))))	Sabal_domingensis)	Pseudophoenix_vinifera)	Reinhardtia_latisecta))	Calamus_caryotoides);
((Elaeis_guineensis	(((Sabal_domingensis	Attalea_speciosa)	(((Reinhardtia_simplex	(Reinhardtia_paiewonskiana	Reinhardtia_latisecta))	(Pseudophoenix_vinifera	((Sclerosperma_profizianum	Iriartea_deltoidea)	((((Serenoa_repens	Prestoea_acuminata)	Manicaria_saccifera)	(Geonoma_undata	(Oenocarpus_minor	Oenocarpus_bataua)))	((((Heterospathe_cagayanensis	Kentiopsis_piersoniorum)	(Dictyosperma_album	Hydriastele_microspadix))	(Dypsis_decaryi	Veitchia_spiralis))	((Podococcus_barteri	Pelagodoxa_henryana)	Roystonea_regia))))))	Orania_palindan))	Elaeis_oleifera))	Calamus_caryotoides);
(((Elaeis_guineensis	(Attalea_speciosa	((((Sclerosperma_profizianum	Iriartea_deltoidea)	((Serenoa_repens	Prestoea_acuminata)	((Pseudophoenix_vinifera	Sabal_domingensis)	(Reinhardtia_simplex	(Reinhardtia_paiewonskiana	Reinhardtia_latisecta)))))	(((Pelagodoxa_henryana	(Geonoma_undata	((Veitchia_spiralis	((Dictyosperma_album	(Hydriastele_microspadix	(Dypsis_decaryi	Heterospathe_cagayanensis)))	Kentiopsis_piersoniorum))	(Roystonea_regia	Podococcus_barteri))))	(Oenocarpus_minor	Oenocarpus_bataua))	Manicaria_saccifera))	Orania_palindan)))	Elaeis_oleifera)	Calamus_caryotoides);
((Elaeis_guineensis	(Elaeis_oleifera	(Attalea_speciosa	((Oenocarpus_minor	Oenocarpus_bataua)	(Manicaria_saccifera	((((Serenoa_repens	Prestoea_acuminata)	((Pseudophoenix_vinifera	Sabal_domingensis)	(Reinhardtia_simplex	(Reinhardtia_paiewonskiana	Reinhardtia_latisecta))))	((((Heterospathe_cagayanensis	Kentiopsis_piersoniorum)	((Hydriastele_microspadix	Dictyosperma_album)	(Dypsis_decaryi	Veitchia_spiralis)))	((Podococcus_barteri	Pelagodoxa_henryana)	Iriartea_deltoidea))	Sclerosperma_profizianum))	(Orania_palindan	(Roystonea_regia	Geonoma_undata))))))))	Calamus_caryotoides);
(((((Iriartea_deltoidea	(Orania_palindan	(((Elaeis_guineensis	Elaeis_oleifera)	Attalea_speciosa)	(((Pelagodoxa_henryana	(Podococcus_barteri	Roystonea_regia))	((((Serenoa_repens	Prestoea_acuminata)	(Geonoma_undata	(Oenocarpus_minor	Oenocarpus_bataua)))	(Heterospathe_cagayanensis	((Hydriastele_microspadix	Dictyosperma_album)	(Kentiopsis_piersoniorum	(Veitchia_spiralis	Dypsis_decaryi)))))	Manicaria_saccifera))	Sclerosperma_profizianum))))	(Pseudophoenix_vinifera	Sabal_domingensis))	Reinhardtia_simplex)	(Reinhardtia_paiewonskiana	Reinhardtia_latisecta))	Calamus_caryotoides);
(((((Iriartea_deltoidea	((Elaeis_guineensis	Elaeis_oleifera)	Attalea_speciosa))	(((((Serenoa_repens	Prestoea_acuminata)	Pseudophoenix_vinifera)	Roystonea_regia)	(((Oenocarpus_minor	Oenocarpus_bataua)	((Orania_palindan	Geonoma_undata)	(((Veitchia_spiralis	Dypsis_decaryi)	(((Hydriastele_microspadix	Heterospathe_cagayanensis)	Dictyosperma_album)	Kentiopsis_piersoniorum))	(Pelagodoxa_henryana	Podococcus_barteri))))	Manicaria_saccifera))	(Sabal_domingensis	Sclerosperma_profizianum)))	Reinhardtia_simplex)	(Reinhardtia_paiewonskiana	Reinhardtia_latisecta))	Calamus_caryotoides);
((Reinhardtia_paiewonskiana	((((Sabal_domingensis	((((Elaeis_guineensis	Elaeis_oleifera)	Attalea_speciosa)	(((Oenocarpus_minor	Oenocarpus_bataua)	(((Orania_palindan	Geonoma_undata)	Manicaria_saccifera)	(((Prestoea_acuminata	Pseudophoenix_vinifera)	Roystonea_regia)	(((Veitchia_spiralis	Dypsis_decaryi)	(Kentiopsis_piersoniorum	((Heterospathe_cagayanensis	Dictyosperma_album)	Hydriastele_microspadix)))	(Pelagodoxa_henryana	Podococcus_barteri)))))	Sclerosperma_profizianum))	Iriartea_deltoidea))	Serenoa_repens)	Reinhardtia_simplex)	Reinhardtia_latisecta))	Calamus_caryotoides);
((Sabal_domingensis	(((((Podococcus_barteri	((Prestoea_acuminata	(Manicaria_saccifera	(Pelagodoxa_henryana	Roystonea_regia)))	((Geonoma_undata	(Oenocarpus_minor	Oenocarpus_bataua))	((Kentiopsis_piersoniorum	((Heterospathe_cagayanensis	Dictyosperma_album)	(Hydriastele_microspadix	Dypsis_decaryi)))	Veitchia_spiralis))))	(Attalea_speciosa	((Orania_palindan	Elaeis_guineensis)	(Sclerosperma_profizianum	Elaeis_oleifera))))	Iriartea_deltoidea)	(Serenoa_repens	(Reinhardtia_simplex	(Reinhardtia_latisecta	Reinhardtia_paiewonskiana))))	Pseudophoenix_vinifera))	Calamus_caryotoides);
(((Serenoa_repens	Sabal_domingensis)	((((((Attalea_speciosa	(Elaeis_oleifera	Elaeis_guineensis))	Iriartea_deltoidea)	Sclerosperma_profizianum)	((Podococcus_barteri	(Reinhardtia_simplex	Roystonea_regia))	(((Geonoma_undata	(Oenocarpus_minor	Oenocarpus_bataua))	(Manicaria_saccifera	(Pelagodoxa_henryana	Prestoea_acuminata)))	((Veitchia_spiralis	Dypsis_decaryi)	((Kentiopsis_piersoniorum	Dictyosperma_album)	(Heterospathe_cagayanensis	Hydriastele_microspadix))))))	((Orania_palindan	Reinhardtia_latisecta)	Reinhardtia_paiewonskiana))	Pseudophoenix_vinifera))	Calamus_caryotoides);
(((Reinhardtia_latisecta	Reinhardtia_paiewonskiana)	(((Pseudophoenix_vinifera	Sabal_domingensis)	((((((((Geonoma_undata	Prestoea_acuminata)	(Oenocarpus_minor	Oenocarpus_bataua))	(Manicaria_saccifera	(Pelagodoxa_henryana	Roystonea_regia)))	((Veitchia_spiralis	Dypsis_decaryi)	(((Heterospathe_cagayanensis	Dictyosperma_album)	Hydriastele_microspadix)	Kentiopsis_piersoniorum)))	((Sclerosperma_profizianum	Reinhardtia_simplex)	Podococcus_barteri))	(Attalea_speciosa	(Elaeis_oleifera	Elaeis_guineensis)))	Orania_palindan)	Iriartea_deltoidea))	Serenoa_repens))	Calamus_caryotoides);
((((Sabal_domingensis	(((((Attalea_speciosa	(Elaeis_oleifera	Elaeis_guineensis))	Orania_palindan)	((Podococcus_barteri	((Manicaria_saccifera	(((Prestoea_acuminata	Pelagodoxa_henryana)	(Roystonea_regia	Geonoma_undata))	(((Veitchia_spiralis	Dypsis_decaryi)	(Dictyosperma_album	Hydriastele_microspadix))	(Kentiopsis_piersoniorum	Heterospathe_cagayanensis))))	(Oenocarpus_minor	Oenocarpus_bataua)))	Sclerosperma_profizianum))	Iriartea_deltoidea)	Pseudophoenix_vinifera))	((Reinhardtia_latisecta	Reinhardtia_paiewonskiana)	Serenoa_repens))	Reinhardtia_simplex)	Calamus_caryotoides);
((Sabal_domingensis	(((((Iriartea_deltoidea	Sclerosperma_profizianum)	(((((((Veitchia_spiralis	Dypsis_decaryi)	((Kentiopsis_piersoniorum	Heterospathe_cagayanensis)	Dictyosperma_album))	Hydriastele_microspadix)	Podococcus_barteri)	(Manicaria_saccifera	(Prestoea_acuminata	Pelagodoxa_henryana)))	(Oenocarpus_minor	Oenocarpus_bataua))	(Roystonea_regia	Geonoma_undata)))	((Orania_palindan	(Elaeis_oleifera	Elaeis_guineensis))	Attalea_speciosa))	(((Reinhardtia_latisecta	Reinhardtia_paiewonskiana)	Reinhardtia_simplex)	Serenoa_repens))	Pseudophoenix_vinifera))	Calamus_caryotoides);
((Sabal_domingensis	((((Orania_palindan	((((Elaeis_oleifera	Elaeis_guineensis)	Attalea_speciosa)	Sclerosperma_profizianum)	(((((Oenocarpus_minor	Oenocarpus_bataua)	Geonoma_undata)	Podococcus_barteri)	(Manicaria_saccifera	(Serenoa_repens	Prestoea_acuminata)))	((Pelagodoxa_henryana	Roystonea_regia)	((Veitchia_spiralis	Dypsis_decaryi)	(Kentiopsis_piersoniorum	(Hydriastele_microspadix	(Heterospathe_cagayanensis	Dictyosperma_album))))))))	((Reinhardtia_latisecta	Reinhardtia_paiewonskiana)	Reinhardtia_simplex))	Iriartea_deltoidea)	Pseudophoenix_vinifera))	Calamus_caryotoides);
((Sabal_domingensis	((((Serenoa_repens	Prestoea_acuminata)	((((Oenocarpus_minor	Oenocarpus_bataua)	(Geonoma_undata	(Orania_palindan	Manicaria_saccifera)))	(((Podococcus_barteri	Pelagodoxa_henryana)	Roystonea_regia)	(((Kentiopsis_piersoniorum	Veitchia_spiralis)	(Dictyosperma_album	Heterospathe_cagayanensis))	(Dypsis_decaryi	Hydriastele_microspadix))))	((Iriartea_deltoidea	((Elaeis_oleifera	Elaeis_guineensis)	Attalea_speciosa))	Sclerosperma_profizianum)))	((Reinhardtia_latisecta	Reinhardtia_paiewonskiana)	Reinhardtia_simplex))	Pseudophoenix_vinifera))	Calamus_caryotoides);
((Sabal_domingensis	((Iriartea_deltoidea	(((Orania_palindan	((Elaeis_oleifera	Elaeis_guineensis)	Attalea_speciosa))	((((((Pelagodoxa_henryana	Prestoea_acuminata)	((Oenocarpus_minor	Oenocarpus_bataua)	Geonoma_undata))	(((Hydriastele_microspadix	Dypsis_decaryi)	((Veitchia_spiralis	Kentiopsis_piersoniorum)	Heterospathe_cagayanensis))	Dictyosperma_album))	(Manicaria_saccifera	Roystonea_regia))	Podococcus_barteri)	Sclerosperma_profizianum))	((Reinhardtia_latisecta	Reinhardtia_paiewonskiana)	(Serenoa_repens	Reinhardtia_simplex))))	Pseudophoenix_vinifera))	Calamus_caryotoides);
(((((Pseudophoenix_vinifera	Serenoa_repens)	Sabal_domingensis)	(Iriartea_deltoidea	((Orania_palindan	((Elaeis_guineensis	Attalea_speciosa)	Elaeis_oleifera))	((Manicaria_saccifera	(((Oenocarpus_minor	Oenocarpus_bataua)	Geonoma_undata)	(((Kentiopsis_piersoniorum	((Hydriastele_microspadix	(Heterospathe_cagayanensis	Dictyosperma_album))	Dypsis_decaryi))	Veitchia_spiralis)	(Prestoea_acuminata	(Roystonea_regia	(Pelagodoxa_henryana	Podococcus_barteri))))))	Sclerosperma_profizianum))))	((Reinhardtia_latisecta	Reinhardtia_paiewonskiana)	Reinhardtia_simplex))	Calamus_caryotoides);
(((Reinhardtia_latisecta	((((Orania_palindan	((Elaeis_oleifera	Elaeis_guineensis)	Attalea_speciosa))	Iriartea_deltoidea)	(((Roystonea_regia	Podococcus_barteri)	Sclerosperma_profizianum)	Sabal_domingensis))	((Pseudophoenix_vinifera	Pelagodoxa_henryana)	(((Manicaria_saccifera	(Prestoea_acuminata	Serenoa_repens))	((Oenocarpus_minor	Oenocarpus_bataua)	Geonoma_undata))	((Dypsis_decaryi	Veitchia_spiralis)	(Kentiopsis_piersoniorum	((Heterospathe_cagayanensis	Dictyosperma_album)	Hydriastele_microspadix)))))))	(Reinhardtia_paiewonskiana	Reinhardtia_simplex))	Calamus_caryotoides);
(((Reinhardtia_paiewonskiana	Reinhardtia_latisecta)	((((Sabal_domingensis	Pseudophoenix_vinifera)	Iriartea_deltoidea)	(((((Roystonea_regia	Podococcus_barteri)	Sclerosperma_profizianum)	(((Oenocarpus_minor	Oenocarpus_bataua)	(((Geonoma_undata	(Prestoea_acuminata	Serenoa_repens))	Pelagodoxa_henryana)	Manicaria_saccifera))	((Veitchia_spiralis	((Hydriastele_microspadix	(Heterospathe_cagayanensis	Dictyosperma_album))	Dypsis_decaryi))	Kentiopsis_piersoniorum)))	Orania_palindan)	((Elaeis_oleifera	Elaeis_guineensis)	Attalea_speciosa)))	Reinhardtia_simplex))	Calamus_caryotoides);
(((Reinhardtia_paiewonskiana	Reinhardtia_latisecta)	(((((((Geonoma_undata	Roystonea_regia)	((((((Dictyosperma_album	Heterospathe_cagayanensis)	Hydriastele_microspadix)	((Veitchia_spiralis	Dypsis_decaryi)	Kentiopsis_piersoniorum))	(Manicaria_saccifera	(Prestoea_acuminata	Serenoa_repens)))	(Oenocarpus_minor	Oenocarpus_bataua))	(Pseudophoenix_vinifera	Pelagodoxa_henryana)))	Podococcus_barteri)	(Iriartea_deltoidea	((Elaeis_oleifera	Elaeis_guineensis)	Attalea_speciosa)))	(Orania_palindan	Sclerosperma_profizianum))	Sabal_domingensis)	Reinhardtia_simplex))	Calamus_caryotoides);
(((Sabal_domingensis	Sclerosperma_profizianum)	((((Reinhardtia_simplex	(Reinhardtia_latisecta	Reinhardtia_paiewonskiana))	((Prestoea_acuminata	Serenoa_repens)	Pseudophoenix_vinifera))	((((Veitchia_spiralis	(((Hydriastele_microspadix	Dypsis_decaryi)	(Dictyosperma_album	Heterospathe_cagayanensis))	Kentiopsis_piersoniorum))	(Pelagodoxa_henryana	(Roystonea_regia	Podococcus_barteri)))	Manicaria_saccifera)	(Geonoma_undata	(Oenocarpus_minor	Oenocarpus_bataua))))	(Orania_palindan	(Iriartea_deltoidea	((Elaeis_oleifera	Elaeis_guineensis)	Attalea_speciosa)))))	Calamus_caryotoides);
((Sabal_domingensis	((Serenoa_repens	(Reinhardtia_simplex	(Reinhardtia_latisecta	Reinhardtia_paiewonskiana)))	(Prestoea_acuminata	(((((Kentiopsis_piersoniorum	((Heterospathe_cagayanensis	Hydriastele_microspadix)	Dictyosperma_album))	(Dypsis_decaryi	Veitchia_spiralis))	(Roystonea_regia	(Podococcus_barteri	Pelagodoxa_henryana)))	((Geonoma_undata	Manicaria_saccifera)	(Oenocarpus_minor	Oenocarpus_bataua)))	(Pseudophoenix_vinifera	((Iriartea_deltoidea	((Elaeis_oleifera	(Orania_palindan	Elaeis_guineensis))	Attalea_speciosa))	Sclerosperma_profizianum))))))	Calamus_caryotoides);
((((Iriartea_deltoidea	((((Elaeis_oleifera	Elaeis_guineensis)	Attalea_speciosa)	Orania_palindan)	((((((Oenocarpus_bataua	Oenocarpus_minor)	((Pseudophoenix_vinifera	Pelagodoxa_henryana)	Prestoea_acuminata))	Geonoma_undata)	(Roystonea_regia	Manicaria_saccifera))	((Heterospathe_cagayanensis	Veitchia_spiralis)	(Kentiopsis_piersoniorum	(Dypsis_decaryi	(Hydriastele_microspadix	Dictyosperma_album)))))	(Podococcus_barteri	Sclerosperma_profizianum))))	(Serenoa_repens	(Reinhardtia_simplex	(Reinhardtia_paiewonskiana	Reinhardtia_latisecta))))	Sabal_domingensis)	Calamus_caryotoides);
((Elaeis_guineensis	((Attalea_speciosa	(Orania_palindan	(((Podococcus_barteri	((Geonoma_undata	((Roystonea_regia	Prestoea_acuminata)	Pelagodoxa_henryana))	(((Oenocarpus_bataua	Oenocarpus_minor)	Manicaria_saccifera)	(((Heterospathe_cagayanensis	Veitchia_spiralis)	((Hydriastele_microspadix	Dictyosperma_album)	Dypsis_decaryi))	Kentiopsis_piersoniorum))))	Sclerosperma_profizianum)	(((Reinhardtia_paiewonskiana	Reinhardtia_latisecta)	(Serenoa_repens	Reinhardtia_simplex))	(Iriartea_deltoidea	(Sabal_domingensis	Pseudophoenix_vinifera))))))	Elaeis_oleifera))	Calamus_caryotoides);
((Serenoa_repens	(Reinhardtia_simplex	(((Iriartea_deltoidea	(Sabal_domingensis	Pseudophoenix_vinifera))	((((((Kentiopsis_piersoniorum	(Dictyosperma_album	Dypsis_decaryi))	(Heterospathe_cagayanensis	Veitchia_spiralis))	Hydriastele_microspadix)	(((Prestoea_acuminata	(Manicaria_saccifera	Roystonea_regia))	Geonoma_undata)	(Pelagodoxa_henryana	(Oenocarpus_bataua	Oenocarpus_minor))))	(Orania_palindan	((Elaeis_oleifera	Elaeis_guineensis)	Attalea_speciosa)))	(Podococcus_barteri	Sclerosperma_profizianum)))	(Reinhardtia_paiewonskiana	Reinhardtia_latisecta))))	Calamus_caryotoides);
((Sabal_domingensis	(Pseudophoenix_vinifera	(((((((((Oenocarpus_bataua	Oenocarpus_minor)	Manicaria_saccifera)	(Pelagodoxa_henryana	(Orania_palindan	Geonoma_undata)))	(Iriartea_deltoidea	((((Dypsis_decaryi	Veitchia_spiralis)	(Heterospathe_cagayanensis	Kentiopsis_piersoniorum))	Dictyosperma_album)	Hydriastele_microspadix)))	((Elaeis_oleifera	Elaeis_guineensis)	Attalea_speciosa))	((Roystonea_regia	Podococcus_barteri)	Sclerosperma_profizianum))	Prestoea_acuminata)	((Reinhardtia_paiewonskiana	Reinhardtia_latisecta)	Reinhardtia_simplex))	Serenoa_repens)))	Calamus_caryotoides);
((((Reinhardtia_latisecta	(((Podococcus_barteri	Pseudophoenix_vinifera)	(((Sabal_domingensis	Sclerosperma_profizianum)	((((Heterospathe_cagayanensis	((Hydriastele_microspadix	(Dictyosperma_album	(Veitchia_spiralis	Kentiopsis_piersoniorum)))	Dypsis_decaryi))	((Oenocarpus_bataua	Oenocarpus_minor)	Geonoma_undata))	(Pelagodoxa_henryana	Prestoea_acuminata))	(Roystonea_regia	Manicaria_saccifera)))	(Orania_palindan	(Iriartea_deltoidea	((Elaeis_oleifera	Elaeis_guineensis)	Attalea_speciosa)))))	Serenoa_repens))	Reinhardtia_paiewonskiana)	Reinhardtia_simplex)	Calamus_caryotoides);
((((Reinhardtia_latisecta	((((Sabal_domingensis	Sclerosperma_profizianum)	(Podococcus_barteri	(((((Dypsis_decaryi	Veitchia_spiralis)	Kentiopsis_piersoniorum)	((Hydriastele_microspadix	Heterospathe_cagayanensis)	Dictyosperma_album))	(Pelagodoxa_henryana	Prestoea_acuminata))	(((Oenocarpus_bataua	Oenocarpus_minor)	Geonoma_undata)	(Roystonea_regia	Manicaria_saccifera)))))	((Iriartea_deltoidea	(((Elaeis_oleifera	Elaeis_guineensis)	Attalea_speciosa)	Pseudophoenix_vinifera))	Orania_palindan))	Serenoa_repens))	Reinhardtia_paiewonskiana)	Reinhardtia_simplex)	Calamus_caryotoides);
((Sabal_domingensis	((((Reinhardtia_paiewonskiana	Reinhardtia_latisecta)	Reinhardtia_simplex)	(Serenoa_repens	((Iriartea_deltoidea	((Elaeis_oleifera	Elaeis_guineensis)	Attalea_speciosa))	((Roystonea_regia	(((Oenocarpus_bataua	Oenocarpus_minor)	Geonoma_undata)	(Manicaria_saccifera	((Prestoea_acuminata	(Podococcus_barteri	Pelagodoxa_henryana))	(Kentiopsis_piersoniorum	((Veitchia_spiralis	Dypsis_decaryi)	(Hydriastele_microspadix	(Dictyosperma_album	Heterospathe_cagayanensis))))))))	(Orania_palindan	Sclerosperma_profizianum)))))	Pseudophoenix_vinifera))	Calamus_caryotoides);
(((Reinhardtia_paiewonskiana	((Serenoa_repens	Reinhardtia_latisecta)	(Pseudophoenix_vinifera	((((Iriartea_deltoidea	((Elaeis_oleifera	Elaeis_guineensis)	Attalea_speciosa))	(((((Oenocarpus_bataua	Oenocarpus_minor)	(Prestoea_acuminata	Pelagodoxa_henryana))	((Veitchia_spiralis	Dypsis_decaryi)	((Heterospathe_cagayanensis	Dictyosperma_album)	(Hydriastele_microspadix	Kentiopsis_piersoniorum))))	((Geonoma_undata	Roystonea_regia)	Manicaria_saccifera))	(Podococcus_barteri	Sclerosperma_profizianum)))	Orania_palindan)	Sabal_domingensis))))	Reinhardtia_simplex)	Calamus_caryotoides);
(((Pseudophoenix_vinifera	((Iriartea_deltoidea	(((Elaeis_oleifera	Elaeis_guineensis)	(Sabal_domingensis	Attalea_speciosa))	((Sclerosperma_profizianum	((((Podococcus_barteri	Pelagodoxa_henryana)	((Veitchia_spiralis	Dypsis_decaryi)	(Kentiopsis_piersoniorum	((Heterospathe_cagayanensis	Dictyosperma_album)	Hydriastele_microspadix))))	(Roystonea_regia	Prestoea_acuminata))	((Geonoma_undata	(Oenocarpus_bataua	Oenocarpus_minor))	Manicaria_saccifera)))	Orania_palindan)))	((Reinhardtia_paiewonskiana	Reinhardtia_latisecta)	Reinhardtia_simplex)))	Serenoa_repens)	Calamus_caryotoides);
((Serenoa_repens	(((Reinhardtia_paiewonskiana	Reinhardtia_latisecta)	Reinhardtia_simplex)	((Pseudophoenix_vinifera	Sabal_domingensis)	((((((Geonoma_undata	(Prestoea_acuminata	Manicaria_saccifera))	(Oenocarpus_bataua	Oenocarpus_minor))	((Roystonea_regia	(Podococcus_barteri	Pelagodoxa_henryana))	(((Hydriastele_microspadix	Heterospathe_cagayanensis)	(Dictyosperma_album	Kentiopsis_piersoniorum))	(Veitchia_spiralis	Dypsis_decaryi))))	(((Elaeis_oleifera	Elaeis_guineensis)	Attalea_speciosa)	Orania_palindan))	Sclerosperma_profizianum)	Iriartea_deltoidea))))	Calamus_caryotoides);
((Elaeis_guineensis	(Elaeis_oleifera	(Attalea_speciosa	(((Sabal_domingensis	Sclerosperma_profizianum)	((Orania_palindan	(Podococcus_barteri	((Oenocarpus_minor	((Oenocarpus_bataua	Geonoma_undata)	((Prestoea_acuminata	Pelagodoxa_henryana)	(((Reinhardtia_simplex	(Reinhardtia_latisecta	Reinhardtia_paiewonskiana))	Serenoa_repens)	(Roystonea_regia	Manicaria_saccifera)))))	((Veitchia_spiralis	Dypsis_decaryi)	(Kentiopsis_piersoniorum	((Heterospathe_cagayanensis	Dictyosperma_album)	Hydriastele_microspadix))))))	Pseudophoenix_vinifera))	Iriartea_deltoidea))))	Calamus_caryotoides);
((Reinhardtia_simplex	(Reinhardtia_paiewonskiana	((((Sclerosperma_profizianum	(((Manicaria_saccifera	(((Podococcus_barteri	Pelagodoxa_henryana)	((Heterospathe_cagayanensis	((Dictyosperma_album	Hydriastele_microspadix)	Dypsis_decaryi))	(Kentiopsis_piersoniorum	Veitchia_spiralis)))	((Oenocarpus_minor	Oenocarpus_bataua)	(Roystonea_regia	Geonoma_undata))))	Orania_palindan)	(Iriartea_deltoidea	((Elaeis_guineensis	Elaeis_oleifera)	Attalea_speciosa))))	(Serenoa_repens	Prestoea_acuminata))	(Pseudophoenix_vinifera	Sabal_domingensis))	Reinhardtia_latisecta)))	Calamus_caryotoides);
(((Reinhardtia_simplex	((Iriartea_deltoidea	(Pseudophoenix_vinifera	Sabal_domingensis))	((((((Oenocarpus_minor	Oenocarpus_bataua)	Geonoma_undata)	((Roystonea_regia	(Podococcus_barteri	Pelagodoxa_henryana))	(Kentiopsis_piersoniorum	((Hydriastele_microspadix	(Dictyosperma_album	Heterospathe_cagayanensis))	(Dypsis_decaryi	Veitchia_spiralis)))))	((((Elaeis_guineensis	Elaeis_oleifera)	Attalea_speciosa)	Orania_palindan)	Manicaria_saccifera))	Sclerosperma_profizianum)	(Serenoa_repens	Prestoea_acuminata))))	(Reinhardtia_latisecta	Reinhardtia_paiewonskiana))	Calamus_caryotoides);
((((((Iriartea_deltoidea	(Pseudophoenix_vinifera	Sabal_domingensis))	((Orania_palindan	((Manicaria_saccifera	((((Podococcus_barteri	Roystonea_regia)	((((Heterospathe_cagayanensis	Dictyosperma_album)	Hydriastele_microspadix)	Dypsis_decaryi)	(Kentiopsis_piersoniorum	Veitchia_spiralis)))	((Oenocarpus_minor	Oenocarpus_bataua)	Geonoma_undata))	(Pelagodoxa_henryana	Prestoea_acuminata)))	((Elaeis_guineensis	Elaeis_oleifera)	Attalea_speciosa)))	Sclerosperma_profizianum))	Serenoa_repens)	Reinhardtia_latisecta)	(Reinhardtia_paiewonskiana	Reinhardtia_simplex))	Calamus_caryotoides);
((Pseudophoenix_vinifera	(((Reinhardtia_latisecta	Reinhardtia_paiewonskiana)	Reinhardtia_simplex)	((Orania_palindan	((((((Pelagodoxa_henryana	Podococcus_barteri)	Roystonea_regia)	(Iriartea_deltoidea	((Kentiopsis_piersoniorum	((Dictyosperma_album	Heterospathe_cagayanensis)	Hydriastele_microspadix))	(Dypsis_decaryi	Veitchia_spiralis))))	((Serenoa_repens	Prestoea_acuminata)	Manicaria_saccifera))	((Oenocarpus_minor	Oenocarpus_bataua)	Geonoma_undata))	((Elaeis_guineensis	Elaeis_oleifera)	Attalea_speciosa)))	(Sabal_domingensis	Sclerosperma_profizianum))))	Calamus_caryotoides);
((Pelagodoxa_henryana	(Podococcus_barteri	(((((Heterospathe_cagayanensis	Dictyosperma_album)	((Kentiopsis_piersoniorum	Hydriastele_microspadix)	(Veitchia_spiralis	Dypsis_decaryi)))	(Manicaria_saccifera	(Oenocarpus_minor	Oenocarpus_bataua)))	(Prestoea_acuminata	(Roystonea_regia	Geonoma_undata)))	(((((Elaeis_guineensis	Elaeis_oleifera)	Attalea_speciosa)	Orania_palindan)	Sclerosperma_profizianum)	((Iriartea_deltoidea	(Sabal_domingensis	(Serenoa_repens	((Reinhardtia_latisecta	Reinhardtia_paiewonskiana)	Reinhardtia_simplex))))	Pseudophoenix_vinifera)))))	Calamus_caryotoides);
(((Reinhardtia_simplex	Reinhardtia_paiewonskiana)	(Reinhardtia_latisecta	(((Serenoa_repens	Sabal_domingensis)	Pseudophoenix_vinifera)	(((Orania_palindan	(((Manicaria_saccifera	(((Veitchia_spiralis	Dypsis_decaryi)	Kentiopsis_piersoniorum)	((Heterospathe_cagayanensis	Dictyosperma_album)	Hydriastele_microspadix)))	(Geonoma_undata	(Oenocarpus_minor	Oenocarpus_bataua)))	(((Roystonea_regia	Podococcus_barteri)	Pelagodoxa_henryana)	Prestoea_acuminata)))	Sclerosperma_profizianum)	(Iriartea_deltoidea	((Elaeis_guineensis	Elaeis_oleifera)	Attalea_speciosa))))))	Calamus_caryotoides);
(((((Sabal_domingensis	((((Serenoa_repens	(((Pelagodoxa_henryana	Prestoea_acuminata)	(((Veitchia_spiralis	(((Heterospathe_cagayanensis	Dictyosperma_album)	Dypsis_decaryi)	(Kentiopsis_piersoniorum	Hydriastele_microspadix)))	Podococcus_barteri)	((Oenocarpus_minor	Oenocarpus_bataua)	Manicaria_saccifera)))	((Roystonea_regia	Orania_palindan)	Geonoma_undata)))	Sclerosperma_profizianum)	((Elaeis_guineensis	Elaeis_oleifera)	Attalea_speciosa))	Iriartea_deltoidea))	Pseudophoenix_vinifera)	Reinhardtia_simplex)	(Reinhardtia_paiewonskiana	Reinhardtia_latisecta))	Calamus_caryotoides);
((Sabal_domingensis	(((Orania_palindan	Manicaria_saccifera)	((((Kentiopsis_piersoniorum	Veitchia_spiralis)	((Hydriastele_microspadix	(Heterospathe_cagayanensis	Dictyosperma_album))	Dypsis_decaryi))	((Geonoma_undata	(Oenocarpus_minor	Oenocarpus_bataua))	((Serenoa_repens	Prestoea_acuminata)	Pelagodoxa_henryana)))	(Pseudophoenix_vinifera	(Roystonea_regia	(Reinhardtia_simplex	(Podococcus_barteri	Sclerosperma_profizianum))))))	((Iriartea_deltoidea	((Elaeis_guineensis	Elaeis_oleifera)	Attalea_speciosa))	(Reinhardtia_paiewonskiana	Reinhardtia_latisecta))))	Calamus_caryotoides);
((Sabal_domingensis	(((Iriartea_deltoidea	Sclerosperma_profizianum)	((Pseudophoenix_vinifera	((Prestoea_acuminata	Pelagodoxa_henryana)	(((Oenocarpus_minor	Oenocarpus_bataua)	Podococcus_barteri)	((Orania_palindan	(Geonoma_undata	Roystonea_regia))	(Manicaria_saccifera	(((((Veitchia_spiralis	Heterospathe_cagayanensis)	Hydriastele_microspadix)	Dypsis_decaryi)	Dictyosperma_album)	Kentiopsis_piersoniorum))))))	((Elaeis_guineensis	Elaeis_oleifera)	Attalea_speciosa)))	(Serenoa_repens	(Reinhardtia_simplex	(Reinhardtia_paiewonskiana	Reinhardtia_latisecta)))))	Calamus_caryotoides);
((Reinhardtia_simplex	((Reinhardtia_paiewonskiana	Reinhardtia_latisecta)	(Serenoa_repens	(Sabal_domingensis	(((Podococcus_barteri	((Prestoea_acuminata	(Pseudophoenix_vinifera	Roystonea_regia))	(((Geonoma_undata	Manicaria_saccifera)	(Oenocarpus_bataua	Oenocarpus_minor))	(Pelagodoxa_henryana	((((Hydriastele_microspadix	Dictyosperma_album)	Dypsis_decaryi)	Kentiopsis_piersoniorum)	(Heterospathe_cagayanensis	Veitchia_spiralis))))))	(Iriartea_deltoidea	Sclerosperma_profizianum))	(Orania_palindan	(Attalea_speciosa	(Elaeis_guineensis	Elaeis_oleifera))))))))	Calamus_caryotoides);
((((Sabal_domingensis	((Serenoa_repens	Prestoea_acuminata)	((Manicaria_saccifera	((Oenocarpus_bataua	Oenocarpus_minor)	((Podococcus_barteri	Pelagodoxa_henryana)	(((Heterospathe_cagayanensis	Kentiopsis_piersoniorum)	(Hydriastele_microspadix	Dictyosperma_album))	(Dypsis_decaryi	Veitchia_spiralis)))))	((((Iriartea_deltoidea	Sclerosperma_profizianum)	Pseudophoenix_vinifera)	((Elaeis_guineensis	Elaeis_oleifera)	Attalea_speciosa))	(Orania_palindan	(Roystonea_regia	Geonoma_undata))))))	Reinhardtia_simplex)	(Reinhardtia_latisecta	Reinhardtia_paiewonskiana))	Calamus_caryotoides);
(((Elaeis_guineensis	Elaeis_oleifera)	(Attalea_speciosa	(((Sabal_domingensis	(((Sclerosperma_profizianum	Reinhardtia_simplex)	(Pseudophoenix_vinifera	Serenoa_repens))	(Reinhardtia_paiewonskiana	Reinhardtia_latisecta)))	(Orania_palindan	((((Roystonea_regia	(Podococcus_barteri	Pelagodoxa_henryana))	Manicaria_saccifera)	(((Kentiopsis_piersoniorum	Dictyosperma_album)	(Hydriastele_microspadix	Heterospathe_cagayanensis))	(Dypsis_decaryi	Veitchia_spiralis)))	(Prestoea_acuminata	(Geonoma_undata	(Oenocarpus_bataua	Oenocarpus_minor))))))	Iriartea_deltoidea)))	Calamus_caryotoides);
(((Iriartea_deltoidea	(Sabal_domingensis	Pseudophoenix_vinifera))	((Reinhardtia_paiewonskiana	(Orania_palindan	Reinhardtia_latisecta))	(((Podococcus_barteri	(Sclerosperma_profizianum	Reinhardtia_simplex))	((((Serenoa_repens	Prestoea_acuminata)	Pelagodoxa_henryana)	((Kentiopsis_piersoniorum	(Hydriastele_microspadix	(Dictyosperma_album	Heterospathe_cagayanensis)))	(Dypsis_decaryi	Veitchia_spiralis)))	(Manicaria_saccifera	((Oenocarpus_bataua	Oenocarpus_minor)	(Geonoma_undata	Roystonea_regia)))))	((Elaeis_guineensis	Elaeis_oleifera)	Attalea_speciosa))))	Calamus_caryotoides);
(((Reinhardtia_paiewonskiana	Reinhardtia_latisecta)	(Reinhardtia_simplex	((((((((Veitchia_spiralis	Dictyosperma_album)	Heterospathe_cagayanensis)	Dypsis_decaryi)	(Kentiopsis_piersoniorum	Hydriastele_microspadix))	(((Orania_palindan	((Elaeis_guineensis	Elaeis_oleifera)	Attalea_speciosa))	((Podococcus_barteri	Pseudophoenix_vinifera)	Sabal_domingensis))	(Sclerosperma_profizianum	Iriartea_deltoidea)))	((Prestoea_acuminata	Pelagodoxa_henryana)	(Geonoma_undata	(Oenocarpus_bataua	Oenocarpus_minor))))	Manicaria_saccifera)	(Serenoa_repens	Roystonea_regia))))	Calamus_caryotoides);
(((Reinhardtia_simplex	((((((Podococcus_barteri	Pelagodoxa_henryana)	Manicaria_saccifera)	((Orania_palindan	Geonoma_undata)	Roystonea_regia))	((Heterospathe_cagayanensis	(Hydriastele_microspadix	((Dypsis_decaryi	Veitchia_spiralis)	Kentiopsis_piersoniorum)))	Dictyosperma_album))	((((Iriartea_deltoidea	((Elaeis_guineensis	Elaeis_oleifera)	Attalea_speciosa))	Pseudophoenix_vinifera)	(Sabal_domingensis	Sclerosperma_profizianum))	(Oenocarpus_bataua	Oenocarpus_minor)))	Prestoea_acuminata))	((Serenoa_repens	Reinhardtia_latisecta)	Reinhardtia_paiewonskiana))	Calamus_caryotoides);
((Pelagodoxa_henryana	(Prestoea_acuminata	((((Orania_palindan	(Manicaria_saccifera	(Elaeis_guineensis	Elaeis_oleifera)))	(Iriartea_deltoidea	(((Podococcus_barteri	Pseudophoenix_vinifera)	Sabal_domingensis)	(((Reinhardtia_latisecta	Reinhardtia_paiewonskiana)	Reinhardtia_simplex)	(Roystonea_regia	Serenoa_repens)))))	(((Oenocarpus_bataua	Oenocarpus_minor)	(Geonoma_undata	Attalea_speciosa))	(((Dypsis_decaryi	(Heterospathe_cagayanensis	Veitchia_spiralis))	Kentiopsis_piersoniorum)	(Hydriastele_microspadix	Dictyosperma_album))))	Sclerosperma_profizianum)))	Calamus_caryotoides);
((Sabal_domingensis	(((((Reinhardtia_latisecta	Reinhardtia_paiewonskiana)	(Roystonea_regia	Reinhardtia_simplex))	Serenoa_repens)	Iriartea_deltoidea)	(((((Pelagodoxa_henryana	(((Prestoea_acuminata	((Veitchia_spiralis	Dypsis_decaryi)	((Dictyosperma_album	Hydriastele_microspadix)	(Heterospathe_cagayanensis	Kentiopsis_piersoniorum))))	Geonoma_undata)	(Oenocarpus_bataua	Oenocarpus_minor)))	Attalea_speciosa)	(((Elaeis_guineensis	Elaeis_oleifera)	Orania_palindan)	Manicaria_saccifera))	(Podococcus_barteri	Sclerosperma_profizianum))	Pseudophoenix_vinifera)))	Calamus_caryotoides);
((Serenoa_repens	((Reinhardtia_simplex	((((((((Geonoma_undata	(Oenocarpus_bataua	Oenocarpus_minor))	(Pelagodoxa_henryana	Prestoea_acuminata))	((Heterospathe_cagayanensis	Veitchia_spiralis)	(Kentiopsis_piersoniorum	((Dictyosperma_album	Hydriastele_microspadix)	Dypsis_decaryi))))	Manicaria_saccifera)	(Roystonea_regia	(Podococcus_barteri	Sclerosperma_profizianum)))	((Attalea_speciosa	((Elaeis_guineensis	Elaeis_oleifera)	Orania_palindan))	Iriartea_deltoidea))	Pseudophoenix_vinifera)	Sabal_domingensis))	(Reinhardtia_latisecta	Reinhardtia_paiewonskiana)))	Calamus_caryotoides);
((((Serenoa_repens	((((((Geonoma_undata	(Oenocarpus_bataua	Oenocarpus_minor))	(Roystonea_regia	(Pseudophoenix_vinifera	Prestoea_acuminata)))	(Manicaria_saccifera	(Pelagodoxa_henryana	(Dictyosperma_album	((Kentiopsis_piersoniorum	(Dypsis_decaryi	Veitchia_spiralis))	(Heterospathe_cagayanensis	Hydriastele_microspadix))))))	(Podococcus_barteri	Sclerosperma_profizianum))	((Attalea_speciosa	((Elaeis_guineensis	Elaeis_oleifera)	Orania_palindan))	Iriartea_deltoidea))	Sabal_domingensis))	Reinhardtia_simplex)	(Reinhardtia_paiewonskiana	Reinhardtia_latisecta))	Calamus_caryotoides);
(((Sabal_domingensis	Sclerosperma_profizianum)	((Orania_palindan	((Attalea_speciosa	(Elaeis_oleifera	Elaeis_guineensis))	(Podococcus_barteri	Iriartea_deltoidea)))	(((Oenocarpus_minor	Oenocarpus_bataua)	(Geonoma_undata	((Pseudophoenix_vinifera	Pelagodoxa_henryana)	(((Prestoea_acuminata	Serenoa_repens)	((Reinhardtia_latisecta	Reinhardtia_paiewonskiana)	Reinhardtia_simplex))	(Roystonea_regia	Manicaria_saccifera)))))	(((Dictyosperma_album	(Veitchia_spiralis	Dypsis_decaryi))	(Heterospathe_cagayanensis	Hydriastele_microspadix))	Kentiopsis_piersoniorum))))	Calamus_caryotoides);
((Orania_palindan	(Geonoma_undata	(Pelagodoxa_henryana	(((((Serenoa_repens	Prestoea_acuminata)	((((Dictyosperma_album	Heterospathe_cagayanensis)	(Hydriastele_microspadix	Kentiopsis_piersoniorum))	(Veitchia_spiralis	Dypsis_decaryi))	Manicaria_saccifera))	((Oenocarpus_minor	Oenocarpus_bataua)	(Attalea_speciosa	(Elaeis_oleifera	Elaeis_guineensis))))	(Podococcus_barteri	Sclerosperma_profizianum))	((Iriartea_deltoidea	(((Reinhardtia_latisecta	Reinhardtia_paiewonskiana)	(Roystonea_regia	Reinhardtia_simplex))	Sabal_domingensis))	Pseudophoenix_vinifera)))))	Calamus_caryotoides);
((Orania_palindan	(Geonoma_undata	(((((Iriartea_deltoidea	(Attalea_speciosa	(Elaeis_oleifera	Elaeis_guineensis)))	((Roystonea_regia	(Podococcus_barteri	Sclerosperma_profizianum))	((Sabal_domingensis	(Serenoa_repens	((Reinhardtia_latisecta	Reinhardtia_paiewonskiana)	Reinhardtia_simplex)))	(Pseudophoenix_vinifera	Prestoea_acuminata))))	(((Hydriastele_microspadix	(Dictyosperma_album	Kentiopsis_piersoniorum))	(Heterospathe_cagayanensis	Veitchia_spiralis))	Dypsis_decaryi))	(Pelagodoxa_henryana	(Oenocarpus_minor	Oenocarpus_bataua)))	Manicaria_saccifera)))	Calamus_caryotoides);
((Orania_palindan	((Roystonea_regia	Geonoma_undata)	((((Oenocarpus_minor	Oenocarpus_bataua)	((Manicaria_saccifera	(Kentiopsis_piersoniorum	((Hydriastele_microspadix	(Dictyosperma_album	Heterospathe_cagayanensis))	(Dypsis_decaryi	Veitchia_spiralis))))	(Prestoea_acuminata	Pelagodoxa_henryana)))	Podococcus_barteri)	((Attalea_speciosa	(Elaeis_oleifera	Elaeis_guineensis))	(Sclerosperma_profizianum	(Iriartea_deltoidea	((Pseudophoenix_vinifera	Sabal_domingensis)	(Serenoa_repens	((Reinhardtia_latisecta	Reinhardtia_paiewonskiana)	Reinhardtia_simplex)))))))))	Calamus_caryotoides);
(((Pseudophoenix_vinifera	Sabal_domingensis)	(((Sclerosperma_profizianum	(((((Oenocarpus_minor	Oenocarpus_bataua)	(Geonoma_undata	Roystonea_regia))	(((((Dictyosperma_album	(Heterospathe_cagayanensis	Hydriastele_microspadix))	(Kentiopsis_piersoniorum	Veitchia_spiralis))	Dypsis_decaryi)	(Prestoea_acuminata	Pelagodoxa_henryana))	Manicaria_saccifera))	Podococcus_barteri)	(Orania_palindan	(Attalea_speciosa	(Elaeis_oleifera	Elaeis_guineensis)))))	Iriartea_deltoidea)	(Serenoa_repens	((Reinhardtia_latisecta	Reinhardtia_paiewonskiana)	Reinhardtia_simplex))))	Calamus_caryotoides);
(((Pseudophoenix_vinifera	Iriartea_deltoidea)	(Sabal_domingensis	(((((Dypsis_decaryi	Veitchia_spiralis)	((Kentiopsis_piersoniorum	Hydriastele_microspadix)	(Dictyosperma_album	Heterospathe_cagayanensis)))	(Podococcus_barteri	Pelagodoxa_henryana))	(((Prestoea_acuminata	Serenoa_repens)	((Attalea_speciosa	(Elaeis_oleifera	Elaeis_guineensis))	(Oenocarpus_minor	Oenocarpus_bataua)))	((Manicaria_saccifera	(Orania_palindan	(Geonoma_undata	Roystonea_regia)))	Sclerosperma_profizianum)))	((Reinhardtia_latisecta	Reinhardtia_paiewonskiana)	Reinhardtia_simplex))))	Calamus_caryotoides);
(((Reinhardtia_latisecta	(Reinhardtia_simplex	Reinhardtia_paiewonskiana))	(((Attalea_speciosa	((Elaeis_oleifera	Elaeis_guineensis)	Orania_palindan))	((Geonoma_undata	((((Serenoa_repens	Oenocarpus_minor)	Oenocarpus_bataua)	(Manicaria_saccifera	Prestoea_acuminata))	((Kentiopsis_piersoniorum	((Hydriastele_microspadix	(Heterospathe_cagayanensis	Dictyosperma_album))	(Veitchia_spiralis	Dypsis_decaryi)))	((Podococcus_barteri	Roystonea_regia)	Pelagodoxa_henryana))))	(Sabal_domingensis	Sclerosperma_profizianum)))	(Iriartea_deltoidea	Pseudophoenix_vinifera)))	Calamus_caryotoides);
((Reinhardtia_paiewonskiana	((Reinhardtia_simplex	(((Serenoa_repens	Prestoea_acuminata)	((((Manicaria_saccifera	Sclerosperma_profizianum)	(((Attalea_speciosa	(Elaeis_oleifera	Elaeis_guineensis))	(((Kentiopsis_piersoniorum	(Heterospathe_cagayanensis	Veitchia_spiralis))	((Dypsis_decaryi	Dictyosperma_album)	Hydriastele_microspadix))	Iriartea_deltoidea))	((Podococcus_barteri	Pelagodoxa_henryana)	Roystonea_regia)))	(Geonoma_undata	(Oenocarpus_minor	Oenocarpus_bataua)))	Orania_palindan))	(Pseudophoenix_vinifera	Sabal_domingensis)))	Reinhardtia_latisecta))	Calamus_caryotoides);
((Reinhardtia_simplex	(Reinhardtia_paiewonskiana	(Reinhardtia_latisecta	(((Pseudophoenix_vinifera	Sabal_domingensis)	((Manicaria_saccifera	((Geonoma_undata	(Oenocarpus_minor	Oenocarpus_bataua))	(Prestoea_acuminata	((((Veitchia_spiralis	Dypsis_decaryi)	((Heterospathe_cagayanensis	Kentiopsis_piersoniorum)	(Hydriastele_microspadix	Dictyosperma_album)))	Iriartea_deltoidea)	((Podococcus_barteri	Pelagodoxa_henryana)	Roystonea_regia)))))	(Sclerosperma_profizianum	(Orania_palindan	(Attalea_speciosa	(Elaeis_oleifera	Elaeis_guineensis))))))	Serenoa_repens))))	Calamus_caryotoides);
(((Reinhardtia_paiewonskiana	Reinhardtia_latisecta)	(Serenoa_repens	(((Pseudophoenix_vinifera	Sabal_domingensis)	(((Manicaria_saccifera	(((Iriartea_deltoidea	(((Heterospathe_cagayanensis	Kentiopsis_piersoniorum)	(Hydriastele_microspadix	Dictyosperma_album))	(Veitchia_spiralis	Dypsis_decaryi)))	((Pelagodoxa_henryana	Roystonea_regia)	Podococcus_barteri))	(Geonoma_undata	((Oenocarpus_minor	Oenocarpus_bataua)	Prestoea_acuminata))))	(Sclerosperma_profizianum	(Attalea_speciosa	(Elaeis_oleifera	Elaeis_guineensis))))	Orania_palindan))	Reinhardtia_simplex)))	Calamus_caryotoides);
((((((Sclerosperma_profizianum	Podococcus_barteri)	((((Hydriastele_microspadix	Dictyosperma_album)	(Heterospathe_cagayanensis	Kentiopsis_piersoniorum))	(Dypsis_decaryi	Veitchia_spiralis))	Iriartea_deltoidea))	((Pseudophoenix_vinifera	Pelagodoxa_henryana)	Prestoea_acuminata))	((Oenocarpus_bataua	Oenocarpus_minor)	(((((Reinhardtia_latisecta	Reinhardtia_paiewonskiana)	Reinhardtia_simplex)	Serenoa_repens)	((Manicaria_saccifera	Orania_palindan)	(Elaeis_guineensis	Elaeis_oleifera)))	(Sabal_domingensis	Attalea_speciosa))))	(Geonoma_undata	Roystonea_regia))	Calamus_caryotoides);
((((Orania_palindan	((((Oenocarpus_bataua	Oenocarpus_minor)	Podococcus_barteri)	(((Pelagodoxa_henryana	Prestoea_acuminata)	Manicaria_saccifera)	(((Dypsis_decaryi	Veitchia_spiralis)	((Heterospathe_cagayanensis	Dictyosperma_album)	Hydriastele_microspadix))	Kentiopsis_piersoniorum)))	((((Elaeis_oleifera	Elaeis_guineensis)	Attalea_speciosa)	Sclerosperma_profizianum)	((Pseudophoenix_vinifera	(Sabal_domingensis	(((Reinhardtia_latisecta	Reinhardtia_paiewonskiana)	Reinhardtia_simplex)	Serenoa_repens)))	Iriartea_deltoidea))))	Geonoma_undata)	Roystonea_regia)	Calamus_caryotoides);
(((Serenoa_repens	Pseudophoenix_vinifera)	(Reinhardtia_simplex	((((((Geonoma_undata	Roystonea_regia)	(((Pelagodoxa_henryana	Prestoea_acuminata)	Manicaria_saccifera)	(((Dypsis_decaryi	Veitchia_spiralis)	((Dictyosperma_album	Heterospathe_cagayanensis)	Hydriastele_microspadix))	Kentiopsis_piersoniorum)))	((Oenocarpus_bataua	Oenocarpus_minor)	Podococcus_barteri))	(Sabal_domingensis	Sclerosperma_profizianum))	(Iriartea_deltoidea	((Orania_palindan	(Elaeis_oleifera	Elaeis_guineensis))	Attalea_speciosa)))	(Reinhardtia_latisecta	Reinhardtia_paiewonskiana))))	Calamus_caryotoides);
((((Serenoa_repens	((Prestoea_acuminata	((((((((Kentiopsis_piersoniorum	Veitchia_spiralis)	(Hydriastele_microspadix	(Heterospathe_cagayanensis	Dictyosperma_album)))	Dypsis_decaryi)	((Roystonea_regia	Podococcus_barteri)	Pelagodoxa_henryana))	Manicaria_saccifera)	((Geonoma_undata	Oenocarpus_bataua)	Oenocarpus_minor))	((Iriartea_deltoidea	((Elaeis_oleifera	Elaeis_guineensis)	Attalea_speciosa))	Orania_palindan))	Sclerosperma_profizianum))	Sabal_domingensis))	(Reinhardtia_simplex	Pseudophoenix_vinifera))	(Reinhardtia_latisecta	Reinhardtia_paiewonskiana))	Calamus_caryotoides);
((((Serenoa_repens	(Reinhardtia_simplex	Reinhardtia_paiewonskiana))	Reinhardtia_latisecta)	(Prestoea_acuminata	((Sabal_domingensis	Pseudophoenix_vinifera)	((((((((Heterospathe_cagayanensis	Veitchia_spiralis)	(Dypsis_decaryi	(Hydriastele_microspadix	Dictyosperma_album)))	Kentiopsis_piersoniorum)	((Oenocarpus_bataua	Oenocarpus_minor)	Geonoma_undata))	(Roystonea_regia	Manicaria_saccifera))	(Podococcus_barteri	Pelagodoxa_henryana))	(Iriartea_deltoidea	((Elaeis_oleifera	Elaeis_guineensis)	Attalea_speciosa)))	(Sclerosperma_profizianum	Orania_palindan)))))	Calamus_caryotoides);
((Sabal_domingensis	(Pseudophoenix_vinifera	(Serenoa_repens	((((((((Oenocarpus_bataua	Oenocarpus_minor)	(Roystonea_regia	Geonoma_undata))	Manicaria_saccifera)	(Podococcus_barteri	Pelagodoxa_henryana))	((Dypsis_decaryi	Veitchia_spiralis)	((Kentiopsis_piersoniorum	Hydriastele_microspadix)	(Heterospathe_cagayanensis	Dictyosperma_album))))	(Iriartea_deltoidea	((Orania_palindan	(Elaeis_oleifera	Elaeis_guineensis))	Attalea_speciosa)))	Sclerosperma_profizianum)	((Reinhardtia_simplex	(Reinhardtia_paiewonskiana	Reinhardtia_latisecta))	Prestoea_acuminata)))))	Calamus_caryotoides);
((((((((((Serenoa_repens	Prestoea_acuminata)	((Oenocarpus_bataua	Oenocarpus_minor)	(Geonoma_undata	Manicaria_saccifera)))	(((Podococcus_barteri	Roystonea_regia)	Pelagodoxa_henryana)	((Dictyosperma_album	((Kentiopsis_piersoniorum	(Heterospathe_cagayanensis	Veitchia_spiralis))	(Hydriastele_microspadix	Dypsis_decaryi)))	Iriartea_deltoidea)))	(((Elaeis_guineensis	Elaeis_oleifera)	Attalea_speciosa)	Orania_palindan))	Sclerosperma_profizianum)	(Sabal_domingensis	Pseudophoenix_vinifera))	Reinhardtia_simplex)	Reinhardtia_latisecta)	Reinhardtia_paiewonskiana)	Calamus_caryotoides);
(((Reinhardtia_paiewonskiana	(Reinhardtia_latisecta	(((Sclerosperma_profizianum	(((((Serenoa_repens	Prestoea_acuminata)	Manicaria_saccifera)	Geonoma_undata)	(Oenocarpus_bataua	Oenocarpus_minor))	(((Roystonea_regia	Pelagodoxa_henryana)	(((Hydriastele_microspadix	Heterospathe_cagayanensis)	(Kentiopsis_piersoniorum	Veitchia_spiralis))	(Dictyosperma_album	Dypsis_decaryi)))	Podococcus_barteri)))	((Iriartea_deltoidea	((Elaeis_guineensis	Elaeis_oleifera)	Attalea_speciosa))	Orania_palindan))	(Sabal_domingensis	Pseudophoenix_vinifera))))	Reinhardtia_simplex)	Calamus_caryotoides);
((Reinhardtia_simplex	(Reinhardtia_paiewonskiana	(Reinhardtia_latisecta	(((Iriartea_deltoidea	(((((Elaeis_guineensis	Elaeis_oleifera)	Attalea_speciosa)	((((((Podococcus_barteri	Roystonea_regia)	Pelagodoxa_henryana)	((Kentiopsis_piersoniorum	(Hydriastele_microspadix	(Dictyosperma_album	Heterospathe_cagayanensis)))	(Dypsis_decaryi	Veitchia_spiralis)))	(Serenoa_repens	Prestoea_acuminata))	(Geonoma_undata	(Oenocarpus_bataua	Oenocarpus_minor)))	Manicaria_saccifera))	Sclerosperma_profizianum)	Orania_palindan))	Sabal_domingensis)	Pseudophoenix_vinifera))))	Calamus_caryotoides);
((((((((((((Veitchia_spiralis	Dypsis_decaryi)	(Kentiopsis_piersoniorum	Hydriastele_microspadix))	Dictyosperma_album)	Heterospathe_cagayanensis)	((((Oenocarpus_bataua	Oenocarpus_minor)	Geonoma_undata)	Podococcus_barteri)	Pelagodoxa_henryana))	(Manicaria_saccifera	Roystonea_regia))	(((Elaeis_guineensis	Elaeis_oleifera)	Attalea_speciosa)	Orania_palindan))	(Sclerosperma_profizianum	Iriartea_deltoidea))	(Prestoea_acuminata	Pseudophoenix_vinifera))	Sabal_domingensis)	(Reinhardtia_latisecta	((Serenoa_repens	Reinhardtia_paiewonskiana)	Reinhardtia_simplex)))	Calamus_caryotoides);
(((Elaeis_guineensis	Elaeis_oleifera)	(Attalea_speciosa	(Orania_palindan	((Iriartea_deltoidea	((Reinhardtia_simplex	(Reinhardtia_paiewonskiana	Reinhardtia_latisecta))	(Pseudophoenix_vinifera	Sabal_domingensis)))	(((((((Dictyosperma_album	Hydriastele_microspadix)	((Kentiopsis_piersoniorum	Veitchia_spiralis)	Heterospathe_cagayanensis))	Dypsis_decaryi)	(Roystonea_regia	(Serenoa_repens	Prestoea_acuminata)))	((Geonoma_undata	(Oenocarpus_minor	Oenocarpus_bataua))	Manicaria_saccifera))	(Podococcus_barteri	Pelagodoxa_henryana))	Sclerosperma_profizianum)))))	Calamus_caryotoides);
((Sabal_domingensis	(((Sclerosperma_profizianum	(((((Manicaria_saccifera	(Pelagodoxa_henryana	(Serenoa_repens	Prestoea_acuminata)))	(Geonoma_undata	(Oenocarpus_minor	Oenocarpus_bataua)))	(Roystonea_regia	Podococcus_barteri))	(Kentiopsis_piersoniorum	((Heterospathe_cagayanensis	Veitchia_spiralis)	(Dypsis_decaryi	(Hydriastele_microspadix	Dictyosperma_album)))))	(Orania_palindan	(Elaeis_oleifera	(Elaeis_guineensis	Attalea_speciosa)))))	Iriartea_deltoidea)	((Pseudophoenix_vinifera	Reinhardtia_simplex)	(Reinhardtia_paiewonskiana	Reinhardtia_latisecta))))	Calamus_caryotoides);
(((Roystonea_regia	(Manicaria_saccifera	(((Pseudophoenix_vinifera	(Iriartea_deltoidea	Sabal_domingensis))	((((Sclerosperma_profizianum	(Podococcus_barteri	Pelagodoxa_henryana))	((((Elaeis_oleifera	Elaeis_guineensis)	Attalea_speciosa)	(Oenocarpus_minor	Oenocarpus_bataua))	((Kentiopsis_piersoniorum	((Hydriastele_microspadix	Heterospathe_cagayanensis)	Dictyosperma_album))	(Dypsis_decaryi	Veitchia_spiralis))))	Geonoma_undata)	Orania_palindan))	(Serenoa_repens	Prestoea_acuminata))))	(Reinhardtia_simplex	(Reinhardtia_latisecta	Reinhardtia_paiewonskiana)))	Calamus_caryotoides);
(((Reinhardtia_paiewonskiana	Reinhardtia_latisecta)	(((Serenoa_repens	(((((Iriartea_deltoidea	(Elaeis_oleifera	Elaeis_guineensis))	Attalea_speciosa)	((Podococcus_barteri	Pseudophoenix_vinifera)	(((Manicaria_saccifera	Pelagodoxa_henryana)	((Oenocarpus_minor	Oenocarpus_bataua)	((Hydriastele_microspadix	(Dypsis_decaryi	Dictyosperma_album))	(Kentiopsis_piersoniorum	(Heterospathe_cagayanensis	Veitchia_spiralis)))))	(Roystonea_regia	Geonoma_undata))))	(Orania_palindan	Sclerosperma_profizianum))	Prestoea_acuminata))	Sabal_domingensis)	Reinhardtia_simplex))	Calamus_caryotoides);
((Sabal_domingensis	((Reinhardtia_latisecta	((Serenoa_repens	((Reinhardtia_simplex	Prestoea_acuminata)	Reinhardtia_paiewonskiana))	((((((Geonoma_undata	(Oenocarpus_minor	Oenocarpus_bataua))	(((Kentiopsis_piersoniorum	Veitchia_spiralis)	((Hydriastele_microspadix	(Heterospathe_cagayanensis	Dictyosperma_album))	Dypsis_decaryi))	(Podococcus_barteri	Pelagodoxa_henryana)))	(Orania_palindan	Manicaria_saccifera))	Sclerosperma_profizianum)	Roystonea_regia)	(Iriartea_deltoidea	((Elaeis_oleifera	Elaeis_guineensis)	Attalea_speciosa)))))	Pseudophoenix_vinifera))	Calamus_caryotoides);
((Reinhardtia_simplex	((Pseudophoenix_vinifera	(((((((Podococcus_barteri	Pelagodoxa_henryana)	(((Heterospathe_cagayanensis	Veitchia_spiralis)	(Hydriastele_microspadix	((Kentiopsis_piersoniorum	Dypsis_decaryi)	Dictyosperma_album)))	Serenoa_repens))	(((Oenocarpus_minor	Oenocarpus_bataua)	Manicaria_saccifera)	Prestoea_acuminata))	(Geonoma_undata	(Orania_palindan	Roystonea_regia)))	Sclerosperma_profizianum)	((Elaeis_oleifera	Elaeis_guineensis)	Attalea_speciosa))	(Sabal_domingensis	Iriartea_deltoidea)))	(Reinhardtia_latisecta	Reinhardtia_paiewonskiana)))	Calamus_caryotoides);
((Pelagodoxa_henryana	((((Hydriastele_microspadix	Sclerosperma_profizianum)	((Dypsis_decaryi	Veitchia_spiralis)	Kentiopsis_piersoniorum))	((Podococcus_barteri	Dictyosperma_album)	Heterospathe_cagayanensis))	((((((Elaeis_oleifera	Elaeis_guineensis)	Attalea_speciosa)	Orania_palindan)	Manicaria_saccifera)	((Prestoea_acuminata	Pseudophoenix_vinifera)	(((Reinhardtia_latisecta	Reinhardtia_paiewonskiana)	(Serenoa_repens	(Roystonea_regia	Reinhardtia_simplex)))	(Sabal_domingensis	Iriartea_deltoidea))))	((Oenocarpus_minor	Oenocarpus_bataua)	Geonoma_undata))))	Calamus_caryotoides);
((Sabal_domingensis	((((Reinhardtia_latisecta	Reinhardtia_paiewonskiana)	(Serenoa_repens	Reinhardtia_simplex))	(((Iriartea_deltoidea	((Elaeis_oleifera	Elaeis_guineensis)	Attalea_speciosa))	Sclerosperma_profizianum)	(Orania_palindan	((((Oenocarpus_minor	Oenocarpus_bataua)	Geonoma_undata)	(((Hydriastele_microspadix	Dypsis_decaryi)	((Podococcus_barteri	Dictyosperma_album)	(Heterospathe_cagayanensis	(Roystonea_regia	Veitchia_spiralis))))	Kentiopsis_piersoniorum))	(Manicaria_saccifera	(Prestoea_acuminata	Pelagodoxa_henryana))))))	Pseudophoenix_vinifera))	Calamus_caryotoides);
((Reinhardtia_latisecta	((Reinhardtia_simplex	(Serenoa_repens	(Manicaria_saccifera	(((Prestoea_acuminata	Pelagodoxa_henryana)	(((((Heterospathe_cagayanensis	Dictyosperma_album)	Dypsis_decaryi)	(Veitchia_spiralis	Kentiopsis_piersoniorum))	Hydriastele_microspadix)	(((Oenocarpus_minor	Oenocarpus_bataua)	Geonoma_undata)	(Orania_palindan	((Sclerosperma_profizianum	Sabal_domingensis)	((Podococcus_barteri	Pseudophoenix_vinifera)	(Iriartea_deltoidea	((Elaeis_oleifera	Elaeis_guineensis)	Attalea_speciosa))))))))	Roystonea_regia))))	Reinhardtia_paiewonskiana))	Calamus_caryotoides);
((Reinhardtia_simplex	((((Prestoea_acuminata	Serenoa_repens)	(Pseudophoenix_vinifera	Sabal_domingensis))	(Sclerosperma_profizianum	(((((Oenocarpus_minor	Oenocarpus_bataua)	(Orania_palindan	Geonoma_undata))	Manicaria_saccifera)	(((Podococcus_barteri	Roystonea_regia)	Pelagodoxa_henryana)	(((Heterospathe_cagayanensis	Dictyosperma_album)	(Dypsis_decaryi	(Hydriastele_microspadix	Kentiopsis_piersoniorum)))	Veitchia_spiralis)))	(Iriartea_deltoidea	((Elaeis_oleifera	Elaeis_guineensis)	Attalea_speciosa)))))	(Reinhardtia_paiewonskiana	Reinhardtia_latisecta)))	Calamus_caryotoides);
((Roystonea_regia	(Geonoma_undata	(Orania_palindan	((((Prestoea_acuminata	Pelagodoxa_henryana)	(Kentiopsis_piersoniorum	(((Dictyosperma_album	Heterospathe_cagayanensis)	Dypsis_decaryi)	(Hydriastele_microspadix	Veitchia_spiralis))))	(Manicaria_saccifera	(((Elaeis_oleifera	Elaeis_guineensis)	Attalea_speciosa)	((Iriartea_deltoidea	((Serenoa_repens	((Reinhardtia_paiewonskiana	Reinhardtia_latisecta)	Reinhardtia_simplex))	(Pseudophoenix_vinifera	Sabal_domingensis)))	(Podococcus_barteri	Sclerosperma_profizianum)))))	(Oenocarpus_bataua	Oenocarpus_minor)))))	Calamus_caryotoides);
(((Sabal_domingensis	Sclerosperma_profizianum)	(((((Kentiopsis_piersoniorum	(Heterospathe_cagayanensis	Veitchia_spiralis))	(Dictyosperma_album	(Hydriastele_microspadix	Dypsis_decaryi)))	(((Pelagodoxa_henryana	Pseudophoenix_vinifera)	(Manicaria_saccifera	((Oenocarpus_bataua	Oenocarpus_minor)	Serenoa_repens)))	(Roystonea_regia	Geonoma_undata)))	Prestoea_acuminata)	(((Orania_palindan	((Elaeis_oleifera	Elaeis_guineensis)	Attalea_speciosa))	Iriartea_deltoidea)	((Reinhardtia_paiewonskiana	Reinhardtia_latisecta)	(Podococcus_barteri	Reinhardtia_simplex)))))	Calamus_caryotoides);
(((((((Sclerosperma_profizianum	Iriartea_deltoidea)	(((((((Kentiopsis_piersoniorum	(Heterospathe_cagayanensis	Veitchia_spiralis))	(Hydriastele_microspadix	Dypsis_decaryi))	Dictyosperma_album)	((Podococcus_barteri	Roystonea_regia)	Pelagodoxa_henryana))	(((Serenoa_repens	Prestoea_acuminata)	((Oenocarpus_minor	Oenocarpus_bataua)	Geonoma_undata))	Manicaria_saccifera))	Pseudophoenix_vinifera)	((Elaeis_oleifera	(Orania_palindan	Elaeis_guineensis))	Attalea_speciosa)))	Sabal_domingensis)	Reinhardtia_simplex)	Reinhardtia_latisecta)	Reinhardtia_paiewonskiana)	Calamus_caryotoides);
((Sabal_domingensis	(Pseudophoenix_vinifera	((Reinhardtia_simplex	(Reinhardtia_latisecta	Reinhardtia_paiewonskiana))	((((Iriartea_deltoidea	(Elaeis_oleifera	Elaeis_guineensis))	Attalea_speciosa)	((Manicaria_saccifera	((((Serenoa_repens	Prestoea_acuminata)	((Oenocarpus_minor	Oenocarpus_bataua)	Geonoma_undata))	(Podococcus_barteri	Pelagodoxa_henryana))	((((Hydriastele_microspadix	Heterospathe_cagayanensis)	Dictyosperma_album)	Dypsis_decaryi)	(Kentiopsis_piersoniorum	Veitchia_spiralis))))	Roystonea_regia))	(Sclerosperma_profizianum	Orania_palindan)))))	Calamus_caryotoides);
((Sabal_domingensis	(Pseudophoenix_vinifera	(((Reinhardtia_simplex	(Reinhardtia_latisecta	Reinhardtia_paiewonskiana))	(((Sclerosperma_profizianum	((Elaeis_oleifera	Elaeis_guineensis)	Attalea_speciosa))	(((((Oenocarpus_minor	Oenocarpus_bataua)	Geonoma_undata)	Manicaria_saccifera)	((Serenoa_repens	(((Kentiopsis_piersoniorum	Heterospathe_cagayanensis)	(Hydriastele_microspadix	Dictyosperma_album))	(Dypsis_decaryi	Veitchia_spiralis)))	(Roystonea_regia	Podococcus_barteri)))	(Pelagodoxa_henryana	Prestoea_acuminata)))	Orania_palindan))	Iriartea_deltoidea)))	Calamus_caryotoides);
((Sabal_domingensis	(Pseudophoenix_vinifera	((Serenoa_repens	(Reinhardtia_simplex	(Reinhardtia_latisecta	Reinhardtia_paiewonskiana)))	(((Iriartea_deltoidea	Sclerosperma_profizianum)	(((Pelagodoxa_henryana	Prestoea_acuminata)	((Oenocarpus_minor	Oenocarpus_bataua)	(((Hydriastele_microspadix	(Dictyosperma_album	Podococcus_barteri))	((Heterospathe_cagayanensis	Kentiopsis_piersoniorum)	(Roystonea_regia	Veitchia_spiralis)))	Dypsis_decaryi)))	(Geonoma_undata	Manicaria_saccifera)))	((Orania_palindan	(Elaeis_oleifera	Elaeis_guineensis))	Attalea_speciosa)))))	Calamus_caryotoides);
(((Reinhardtia_simplex	Reinhardtia_paiewonskiana)	(Reinhardtia_latisecta	((((((Podococcus_barteri	Sclerosperma_profizianum)	Orania_palindan)	((((Pelagodoxa_henryana	Prestoea_acuminata)	((Oenocarpus_minor	Oenocarpus_bataua)	((Roystonea_regia	Geonoma_undata)	Manicaria_saccifera)))	((Dypsis_decaryi	Veitchia_spiralis)	((Kentiopsis_piersoniorum	Hydriastele_microspadix)	(Dictyosperma_album	Heterospathe_cagayanensis))))	((Elaeis_oleifera	Elaeis_guineensis)	Attalea_speciosa)))	Iriartea_deltoidea)	(Sabal_domingensis	Pseudophoenix_vinifera))	Serenoa_repens)))	Calamus_caryotoides);
((Pelagodoxa_henryana	(Prestoea_acuminata	((((Reinhardtia_simplex	(Sabal_domingensis	Serenoa_repens))	(Reinhardtia_paiewonskiana	Reinhardtia_latisecta))	Pseudophoenix_vinifera)	(((((Elaeis_oleifera	Elaeis_guineensis)	Attalea_speciosa)	Orania_palindan)	Manicaria_saccifera)	(((Podococcus_barteri	Sclerosperma_profizianum)	Roystonea_regia)	((Geonoma_undata	(Oenocarpus_minor	Oenocarpus_bataua))	(Iriartea_deltoidea	((Dictyosperma_album	Heterospathe_cagayanensis)	(Dypsis_decaryi	(Hydriastele_microspadix	(Veitchia_spiralis	Kentiopsis_piersoniorum)))))))))))	Calamus_caryotoides);
(((Reinhardtia_latisecta	(Reinhardtia_simplex	Reinhardtia_paiewonskiana))	((Sabal_domingensis	((Prestoea_acuminata	Serenoa_repens)	(((((((Oenocarpus_minor	Oenocarpus_bataua)	Pelagodoxa_henryana)	Manicaria_saccifera)	(((Heterospathe_cagayanensis	((Dypsis_decaryi	Veitchia_spiralis)	Dictyosperma_album))	(Iriartea_deltoidea	Hydriastele_microspadix))	Kentiopsis_piersoniorum))	(Orania_palindan	Geonoma_undata))	(((Roystonea_regia	Sclerosperma_profizianum)	Podococcus_barteri)	(Elaeis_oleifera	Elaeis_guineensis)))	Attalea_speciosa)))	Pseudophoenix_vinifera))	Calamus_caryotoides);
(((Reinhardtia_paiewonskiana	Reinhardtia_latisecta)	(Reinhardtia_simplex	(Sabal_domingensis	(((((((Manicaria_saccifera	Orania_palindan)	(Prestoea_acuminata	Serenoa_repens))	(((Oenocarpus_minor	Oenocarpus_bataua)	Geonoma_undata)	(Roystonea_regia	Pelagodoxa_henryana)))	(Kentiopsis_piersoniorum	((Veitchia_spiralis	Dypsis_decaryi)	(Dictyosperma_album	(Hydriastele_microspadix	Heterospathe_cagayanensis)))))	Sclerosperma_profizianum)	(Attalea_speciosa	(Elaeis_oleifera	Elaeis_guineensis)))	(Iriartea_deltoidea	(Podococcus_barteri	Pseudophoenix_vinifera))))))	Calamus_caryotoides);
((Sabal_domingensis	(Pseudophoenix_vinifera	((((Orania_palindan	((Elaeis_guineensis	Elaeis_oleifera)	Attalea_speciosa))	(Sclerosperma_profizianum	(((((Hydriastele_microspadix	Dictyosperma_album)	Dypsis_decaryi)	((Heterospathe_cagayanensis	Veitchia_spiralis)	Kentiopsis_piersoniorum))	(Roystonea_regia	(Podococcus_barteri	Pelagodoxa_henryana)))	(((Oenocarpus_bataua	Oenocarpus_minor)	(Manicaria_saccifera	(Prestoea_acuminata	Serenoa_repens)))	Geonoma_undata))))	Iriartea_deltoidea)	(Reinhardtia_latisecta	(Reinhardtia_simplex	Reinhardtia_paiewonskiana)))))	Calamus_caryotoides);
((Hydriastele_microspadix	((Dictyosperma_album	(Heterospathe_cagayanensis	(Veitchia_spiralis	((((Manicaria_saccifera	((Serenoa_repens	((Reinhardtia_simplex	Reinhardtia_paiewonskiana)	Reinhardtia_latisecta))	Roystonea_regia))	(Pelagodoxa_henryana	Prestoea_acuminata))	(((Oenocarpus_bataua	Oenocarpus_minor)	Orania_palindan)	(Geonoma_undata	(((Elaeis_guineensis	Elaeis_oleifera)	Attalea_speciosa)	((Podococcus_barteri	Pseudophoenix_vinifera)	(Sabal_domingensis	Sclerosperma_profizianum))))))	(Kentiopsis_piersoniorum	Dypsis_decaryi)))))	Iriartea_deltoidea))	Calamus_caryotoides);
((((Reinhardtia_simplex	Reinhardtia_paiewonskiana)	Reinhardtia_latisecta)	(Serenoa_repens	(Roystonea_regia	(((Orania_palindan	Geonoma_undata)	(((Oenocarpus_bataua	Oenocarpus_minor)	((Iriartea_deltoidea	((Elaeis_guineensis	Elaeis_oleifera)	Attalea_speciosa))	((Podococcus_barteri	Pseudophoenix_vinifera)	(Sabal_domingensis	Sclerosperma_profizianum))))	((((Hydriastele_microspadix	(Heterospathe_cagayanensis	Dictyosperma_album))	Dypsis_decaryi)	(Kentiopsis_piersoniorum	Veitchia_spiralis))	(Pelagodoxa_henryana	Prestoea_acuminata))))	Manicaria_saccifera))))	Calamus_caryotoides);
(((Reinhardtia_paiewonskiana	Reinhardtia_latisecta)	(Reinhardtia_simplex	(Serenoa_repens	((((Roystonea_regia	Orania_palindan)	Geonoma_undata)	(((((Elaeis_guineensis	Elaeis_oleifera)	Attalea_speciosa)	(Iriartea_deltoidea	(Pseudophoenix_vinifera	Sabal_domingensis)))	(Podococcus_barteri	Sclerosperma_profizianum))	(((((Kentiopsis_piersoniorum	Hydriastele_microspadix)	(Dypsis_decaryi	(Heterospathe_cagayanensis	Veitchia_spiralis)))	Dictyosperma_album)	(Pelagodoxa_henryana	Prestoea_acuminata))	(Oenocarpus_bataua	Oenocarpus_minor))))	Manicaria_saccifera))))	Calamus_caryotoides);
((Roystonea_regia	(Orania_palindan	(Geonoma_undata	(((((Hydriastele_microspadix	Kentiopsis_piersoniorum)	((Veitchia_spiralis	Dypsis_decaryi)	(((Podococcus_barteri	Serenoa_repens)	Dictyosperma_album)	Heterospathe_cagayanensis)))	(Oenocarpus_bataua	Oenocarpus_minor))	(Prestoea_acuminata	((((Elaeis_guineensis	Elaeis_oleifera)	Attalea_speciosa)	((Reinhardtia_paiewonskiana	((Pseudophoenix_vinifera	Pelagodoxa_henryana)	Reinhardtia_latisecta))	Iriartea_deltoidea))	(Sabal_domingensis	Sclerosperma_profizianum))))	(Manicaria_saccifera	Reinhardtia_simplex)))))	Calamus_caryotoides);
((Reinhardtia_latisecta	((Reinhardtia_simplex	(((Iriartea_deltoidea	((Elaeis_guineensis	Elaeis_oleifera)	Attalea_speciosa))	(Orania_palindan	(((Geonoma_undata	((((Podococcus_barteri	Pelagodoxa_henryana)	((Kentiopsis_piersoniorum	Veitchia_spiralis)	(Dypsis_decaryi	(Hydriastele_microspadix	((Serenoa_repens	Dictyosperma_album)	Heterospathe_cagayanensis)))))	Manicaria_saccifera)	(Roystonea_regia	(Oenocarpus_bataua	Oenocarpus_minor))))	Prestoea_acuminata)	Sclerosperma_profizianum)))	(Pseudophoenix_vinifera	Sabal_domingensis)))	Reinhardtia_paiewonskiana))	Calamus_caryotoides);
((Reinhardtia_simplex	((((((Orania_palindan	(Elaeis_guineensis	Elaeis_oleifera))	Attalea_speciosa)	(Sclerosperma_profizianum	((((((Veitchia_spiralis	Dypsis_decaryi)	Kentiopsis_piersoniorum)	((Hydriastele_microspadix	Dictyosperma_album)	Heterospathe_cagayanensis))	(Roystonea_regia	Pelagodoxa_henryana))	((((Serenoa_repens	Prestoea_acuminata)	Manicaria_saccifera)	Geonoma_undata)	(Oenocarpus_bataua	Oenocarpus_minor)))	Podococcus_barteri)))	Iriartea_deltoidea)	(Pseudophoenix_vinifera	Sabal_domingensis))	(Reinhardtia_paiewonskiana	Reinhardtia_latisecta)))	Calamus_caryotoides);
((Sabal_domingensis	((((((Oenocarpus_bataua	Oenocarpus_minor)	Geonoma_undata)	(((Roystonea_regia	Sclerosperma_profizianum)	Podococcus_barteri)	((Attalea_speciosa	(Iriartea_deltoidea	((Dictyosperma_album	Kentiopsis_piersoniorum)	((Hydriastele_microspadix	Heterospathe_cagayanensis)	(Dypsis_decaryi	Veitchia_spiralis)))))	(((Orania_palindan	(Elaeis_guineensis	Elaeis_oleifera))	Manicaria_saccifera)	Pelagodoxa_henryana))))	(Serenoa_repens	Prestoea_acuminata))	((Reinhardtia_paiewonskiana	Reinhardtia_latisecta)	Reinhardtia_simplex))	Pseudophoenix_vinifera))	Calamus_caryotoides);
((Sabal_domingensis	((((Attalea_speciosa	(Elaeis_guineensis	Elaeis_oleifera))	((Sclerosperma_profizianum	(Podococcus_barteri	Roystonea_regia))	(((Iriartea_deltoidea	(Kentiopsis_piersoniorum	((Hydriastele_microspadix	(Dictyosperma_album	Heterospathe_cagayanensis))	(Dypsis_decaryi	Veitchia_spiralis))))	(Pelagodoxa_henryana	Prestoea_acuminata))	((Manicaria_saccifera	(Orania_palindan	Geonoma_undata))	(Oenocarpus_bataua	Oenocarpus_minor)))))	((Reinhardtia_paiewonskiana	(Serenoa_repens	Reinhardtia_latisecta))	Reinhardtia_simplex))	Pseudophoenix_vinifera))	Calamus_caryotoides);
((Elaeis_guineensis	(((Manicaria_saccifera	(Pelagodoxa_henryana	(((Sclerosperma_profizianum	(Podococcus_barteri	Roystonea_regia))	((Hydriastele_microspadix	Iriartea_deltoidea)	((((Dictyosperma_album	Heterospathe_cagayanensis)	Dypsis_decaryi)	Kentiopsis_piersoniorum)	Veitchia_spiralis)))	((Oenocarpus_bataua	Oenocarpus_minor)	((Orania_palindan	Geonoma_undata)	(Sabal_domingensis	(((Reinhardtia_paiewonskiana	Reinhardtia_latisecta)	Reinhardtia_simplex)	(Pseudophoenix_vinifera	(Serenoa_repens	Prestoea_acuminata)))))))))	Attalea_speciosa)	Elaeis_oleifera))	Calamus_caryotoides);
((((Attalea_speciosa	(((((Sabal_domingensis	Pseudophoenix_vinifera)	((Reinhardtia_latisecta	Reinhardtia_paiewonskiana)	Reinhardtia_simplex))	Orania_palindan)	(Iriartea_deltoidea	Sclerosperma_profizianum))	(Pelagodoxa_henryana	((((Prestoea_acuminata	Serenoa_repens)	Roystonea_regia)	Manicaria_saccifera)	(((Kentiopsis_piersoniorum	(Dictyosperma_album	(Heterospathe_cagayanensis	Hydriastele_microspadix)))	(Dypsis_decaryi	Veitchia_spiralis))	(Podococcus_barteri	(Geonoma_undata	(Oenocarpus_minor	Oenocarpus_bataua))))))))	Elaeis_oleifera)	Elaeis_guineensis)	Calamus_caryotoides);
((((Reinhardtia_simplex	((Prestoea_acuminata	Serenoa_repens)	((((Roystonea_regia	Geonoma_undata)	Orania_palindan)	((Manicaria_saccifera	((Podococcus_barteri	Pelagodoxa_henryana)	((Dictyosperma_album	Veitchia_spiralis)	(Hydriastele_microspadix	((Heterospathe_cagayanensis	Kentiopsis_piersoniorum)	Dypsis_decaryi)))))	(Oenocarpus_minor	Oenocarpus_bataua)))	((Sabal_domingensis	Pseudophoenix_vinifera)	(Sclerosperma_profizianum	(((Elaeis_oleifera	Elaeis_guineensis)	Attalea_speciosa)	Iriartea_deltoidea))))))	Reinhardtia_latisecta)	Reinhardtia_paiewonskiana)	Calamus_caryotoides);
(((Reinhardtia_latisecta	Reinhardtia_paiewonskiana)	(Reinhardtia_simplex	(Serenoa_repens	(Sabal_domingensis	((Orania_palindan	((((Elaeis_oleifera	Elaeis_guineensis)	Attalea_speciosa)	Iriartea_deltoidea)	(((Pseudophoenix_vinifera	Prestoea_acuminata)	((((((Dypsis_decaryi	Dictyosperma_album)	Hydriastele_microspadix)	Kentiopsis_piersoniorum)	(Heterospathe_cagayanensis	Veitchia_spiralis))	((Podococcus_barteri	Pelagodoxa_henryana)	Roystonea_regia))	(Geonoma_undata	(Oenocarpus_minor	Oenocarpus_bataua))))	Manicaria_saccifera)))	Sclerosperma_profizianum)))))	Calamus_caryotoides);
((Sabal_domingensis	(((Orania_palindan	(((Elaeis_oleifera	Elaeis_guineensis)	Attalea_speciosa)	(Sclerosperma_profizianum	((((((Serenoa_repens	Prestoea_acuminata)	(Podococcus_barteri	Pelagodoxa_henryana))	Manicaria_saccifera)	(((Dypsis_decaryi	Kentiopsis_piersoniorum)	Dictyosperma_album)	((Veitchia_spiralis	Heterospathe_cagayanensis)	Hydriastele_microspadix)))	(Geonoma_undata	Roystonea_regia))	(Oenocarpus_minor	Oenocarpus_bataua)))))	(Iriartea_deltoidea	((Reinhardtia_latisecta	Reinhardtia_paiewonskiana)	Reinhardtia_simplex)))	Pseudophoenix_vinifera))	Calamus_caryotoides);
(((Elaeis_oleifera	Elaeis_guineensis)	(Attalea_speciosa	(Orania_palindan	(((((Reinhardtia_latisecta	Reinhardtia_paiewonskiana)	Reinhardtia_simplex)	(Sabal_domingensis	Pseudophoenix_vinifera))	(Iriartea_deltoidea	Sclerosperma_profizianum))	((((Manicaria_saccifera	(Roystonea_regia	(Serenoa_repens	Prestoea_acuminata)))	(((Dypsis_decaryi	(Heterospathe_cagayanensis	Dictyosperma_album))	Hydriastele_microspadix)	(Kentiopsis_piersoniorum	Veitchia_spiralis)))	(Podococcus_barteri	Pelagodoxa_henryana))	(Geonoma_undata	(Oenocarpus_minor	Oenocarpus_bataua)))))))	Calamus_caryotoides);
((((((Sclerosperma_profizianum	((((Oenocarpus_minor	Oenocarpus_bataua)	(Serenoa_repens	Prestoea_acuminata))	((((Geonoma_undata	Roystonea_regia)	Orania_palindan)	Manicaria_saccifera)	(((Kentiopsis_piersoniorum	Veitchia_spiralis)	(((Heterospathe_cagayanensis	Dictyosperma_album)	Hydriastele_microspadix)	Dypsis_decaryi))	(Podococcus_barteri	Pelagodoxa_henryana))))	((Elaeis_oleifera	Elaeis_guineensis)	Attalea_speciosa)))	((Reinhardtia_latisecta	Reinhardtia_paiewonskiana)	Reinhardtia_simplex))	Iriartea_deltoidea)	Sabal_domingensis)	Pseudophoenix_vinifera)	Calamus_caryotoides);
(((((Pseudophoenix_vinifera	Sabal_domingensis)	((((Elaeis_oleifera	(Orania_palindan	Elaeis_guineensis))	Attalea_speciosa)	((((Geonoma_undata	Roystonea_regia)	(((Serenoa_repens	Prestoea_acuminata)	(Oenocarpus_minor	Oenocarpus_bataua))	Manicaria_saccifera))	((((Kentiopsis_piersoniorum	Dictyosperma_album)	(Heterospathe_cagayanensis	Hydriastele_microspadix))	(Dypsis_decaryi	Veitchia_spiralis))	Pelagodoxa_henryana))	(Podococcus_barteri	Sclerosperma_profizianum)))	Iriartea_deltoidea))	(Reinhardtia_paiewonskiana	Reinhardtia_latisecta))	Reinhardtia_simplex)	Calamus_caryotoides);
((Reinhardtia_simplex	((Serenoa_repens	Reinhardtia_latisecta)	((Pseudophoenix_vinifera	(((((Elaeis_oleifera	Elaeis_guineensis)	Attalea_speciosa)	(((((Geonoma_undata	(Pelagodoxa_henryana	Prestoea_acuminata))	Manicaria_saccifera)	((((Heterospathe_cagayanensis	Dictyosperma_album)	(Kentiopsis_piersoniorum	Veitchia_spiralis))	Dypsis_decaryi)	Hydriastele_microspadix))	(Roystonea_regia	(Oenocarpus_minor	Oenocarpus_bataua)))	(Podococcus_barteri	Sclerosperma_profizianum)))	(Orania_palindan	Iriartea_deltoidea))	Sabal_domingensis))	Reinhardtia_paiewonskiana)))	Calamus_caryotoides);
((Reinhardtia_paiewonskiana	((Reinhardtia_simplex	(((Iriartea_deltoidea	(Pseudophoenix_vinifera	Sabal_domingensis))	((Orania_palindan	((Elaeis_oleifera	Elaeis_guineensis)	Attalea_speciosa))	(((Pelagodoxa_henryana	Prestoea_acuminata)	(((Geonoma_undata	(Oenocarpus_minor	Oenocarpus_bataua))	((Dypsis_decaryi	((Heterospathe_cagayanensis	Veitchia_spiralis)	(Kentiopsis_piersoniorum	Hydriastele_microspadix)))	Dictyosperma_album))	Manicaria_saccifera))	(Roystonea_regia	(Podococcus_barteri	Sclerosperma_profizianum)))))	Serenoa_repens))	Reinhardtia_latisecta))	Calamus_caryotoides);
(((Reinhardtia_simplex	((((((Elaeis_oleifera	Elaeis_guineensis)	Attalea_speciosa)	(((Roystonea_regia	Orania_palindan)	Geonoma_undata)	((((Manicaria_saccifera	(Serenoa_repens	Prestoea_acuminata))	((Dypsis_decaryi	Veitchia_spiralis)	(((Heterospathe_cagayanensis	Dictyosperma_album)	Hydriastele_microspadix)	Kentiopsis_piersoniorum)))	Pelagodoxa_henryana)	(Oenocarpus_minor	Oenocarpus_bataua))))	(Iriartea_deltoidea	Sclerosperma_profizianum))	Sabal_domingensis)	(Podococcus_barteri	Pseudophoenix_vinifera)))	(Reinhardtia_latisecta	Reinhardtia_paiewonskiana))	Calamus_caryotoides);
((Reinhardtia_simplex	(Reinhardtia_paiewonskiana	((Reinhardtia_latisecta	((Iriartea_deltoidea	(Sabal_domingensis	Pseudophoenix_vinifera))	(((((Oenocarpus_bataua	Oenocarpus_minor)	(Manicaria_saccifera	(Prestoea_acuminata	Pelagodoxa_henryana)))	((Heterospathe_cagayanensis	Veitchia_spiralis)	(((Hydriastele_microspadix	Dypsis_decaryi)	Dictyosperma_album)	Kentiopsis_piersoniorum)))	(Orania_palindan	Geonoma_undata))	(((Elaeis_guineensis	Elaeis_oleifera)	Attalea_speciosa)	((Roystonea_regia	Podococcus_barteri)	Sclerosperma_profizianum)))))	Serenoa_repens)))	Calamus_caryotoides);
((((((Sabal_domingensis	Iriartea_deltoidea)	(Pseudophoenix_vinifera	(((((Geonoma_undata	(Roystonea_regia	Orania_palindan))	Sclerosperma_profizianum)	(((Dypsis_decaryi	((Veitchia_spiralis	Kentiopsis_piersoniorum)	((Hydriastele_microspadix	Heterospathe_cagayanensis)	Dictyosperma_album)))	(((Elaeis_guineensis	Elaeis_oleifera)	Attalea_speciosa)	(Oenocarpus_bataua	Oenocarpus_minor)))	Manicaria_saccifera))	(Podococcus_barteri	Pelagodoxa_henryana))	Prestoea_acuminata)))	Serenoa_repens)	Reinhardtia_latisecta)	(Reinhardtia_simplex	Reinhardtia_paiewonskiana))	Calamus_caryotoides);
(((Reinhardtia_paiewonskiana	Reinhardtia_latisecta)	(((((Orania_palindan	((Elaeis_guineensis	Elaeis_oleifera)	(Sabal_domingensis	Attalea_speciosa)))	(((Roystonea_regia	Podococcus_barteri)	((((Geonoma_undata	(Oenocarpus_bataua	Oenocarpus_minor))	(Pelagodoxa_henryana	Prestoea_acuminata))	(Kentiopsis_piersoniorum	((Dypsis_decaryi	Veitchia_spiralis)	(Hydriastele_microspadix	(Dictyosperma_album	Heterospathe_cagayanensis)))))	Manicaria_saccifera))	(Iriartea_deltoidea	Sclerosperma_profizianum)))	Pseudophoenix_vinifera)	Serenoa_repens)	Reinhardtia_simplex))	Calamus_caryotoides);
((Reinhardtia_paiewonskiana	((Serenoa_repens	(((((Podococcus_barteri	Pseudophoenix_vinifera)	(((((((Pelagodoxa_henryana	Prestoea_acuminata)	Geonoma_undata)	(Oenocarpus_bataua	Oenocarpus_minor))	((Kentiopsis_piersoniorum	(Dypsis_decaryi	(Hydriastele_microspadix	Dictyosperma_album)))	(Veitchia_spiralis	Heterospathe_cagayanensis)))	(Roystonea_regia	Manicaria_saccifera))	((Elaeis_guineensis	Elaeis_oleifera)	Attalea_speciosa))	(Orania_palindan	Sclerosperma_profizianum)))	Iriartea_deltoidea)	Sabal_domingensis)	Reinhardtia_simplex))	Reinhardtia_latisecta))	Calamus_caryotoides);
((Sabal_domingensis	((((((Serenoa_repens	Reinhardtia_latisecta)	Reinhardtia_paiewonskiana)	Reinhardtia_simplex)	(Iriartea_deltoidea	((Elaeis_guineensis	Elaeis_oleifera)	Attalea_speciosa)))	((((Kentiopsis_piersoniorum	(((Dictyosperma_album	Heterospathe_cagayanensis)	Hydriastele_microspadix)	(Veitchia_spiralis	Dypsis_decaryi)))	(Roystonea_regia	(Podococcus_barteri	Pelagodoxa_henryana)))	((Manicaria_saccifera	Prestoea_acuminata)	((Oenocarpus_bataua	Oenocarpus_minor)	Geonoma_undata)))	(Sclerosperma_profizianum	Orania_palindan)))	Pseudophoenix_vinifera))	Calamus_caryotoides);
((Sabal_domingensis	((Iriartea_deltoidea	((Podococcus_barteri	Reinhardtia_simplex)	(((Orania_palindan	Reinhardtia_latisecta)	Reinhardtia_paiewonskiana)	((((Elaeis_guineensis	Elaeis_oleifera)	Attalea_speciosa)	(((((Hydriastele_microspadix	Heterospathe_cagayanensis)	Dictyosperma_album)	Kentiopsis_piersoniorum)	(Veitchia_spiralis	Dypsis_decaryi))	((Oenocarpus_bataua	Oenocarpus_minor)	((Manicaria_saccifera	Geonoma_undata)	(Pelagodoxa_henryana	(Roystonea_regia	(Serenoa_repens	Prestoea_acuminata)))))))	Sclerosperma_profizianum))))	Pseudophoenix_vinifera))	Calamus_caryotoides);
((Sabal_domingensis	(Sclerosperma_profizianum	(((Elaeis_guineensis	Elaeis_oleifera)	Attalea_speciosa)	(((((Oenocarpus_bataua	Oenocarpus_minor)	((Serenoa_repens	Prestoea_acuminata)	Manicaria_saccifera))	Pelagodoxa_henryana)	(((Orania_palindan	Roystonea_regia)	Geonoma_undata)	(Kentiopsis_piersoniorum	(((Heterospathe_cagayanensis	Dictyosperma_album)	Hydriastele_microspadix)	(Veitchia_spiralis	Dypsis_decaryi)))))	((Iriartea_deltoidea	(Pseudophoenix_vinifera	Podococcus_barteri))	(Reinhardtia_latisecta	(Reinhardtia_simplex	Reinhardtia_paiewonskiana)))))))	Calamus_caryotoides);
(((Reinhardtia_paiewonskiana	Reinhardtia_latisecta)	(Reinhardtia_simplex	(((((((((Veitchia_spiralis	Dypsis_decaryi)	((Heterospathe_cagayanensis	Dictyosperma_album)	Kentiopsis_piersoniorum))	Hydriastele_microspadix)	((Roystonea_regia	Geonoma_undata)	((Pelagodoxa_henryana	Prestoea_acuminata)	Manicaria_saccifera)))	(Oenocarpus_bataua	Oenocarpus_minor))	((Sclerosperma_profizianum	Podococcus_barteri)	((Orania_palindan	(Elaeis_guineensis	Elaeis_oleifera))	Attalea_speciosa)))	(Iriartea_deltoidea	Pseudophoenix_vinifera))	Sabal_domingensis)	Serenoa_repens)))	Calamus_caryotoides);
(((Reinhardtia_paiewonskiana	Reinhardtia_latisecta)	(Reinhardtia_simplex	((((((Elaeis_guineensis	Elaeis_oleifera)	Attalea_speciosa)	Orania_palindan)	(Iriartea_deltoidea	Sclerosperma_profizianum))	((Roystonea_regia	(Oenocarpus_bataua	Oenocarpus_minor))	(Manicaria_saccifera	((((((Kentiopsis_piersoniorum	Veitchia_spiralis)	(Dypsis_decaryi	(Hydriastele_microspadix	Heterospathe_cagayanensis)))	Dictyosperma_album)	(Podococcus_barteri	Pelagodoxa_henryana))	Prestoea_acuminata)	Geonoma_undata))))	((Sabal_domingensis	Pseudophoenix_vinifera)	Serenoa_repens))))	Calamus_caryotoides);
(((Sabal_domingensis	Pseudophoenix_vinifera)	(((Reinhardtia_paiewonskiana	Reinhardtia_latisecta)	Reinhardtia_simplex)	((Sclerosperma_profizianum	((Podococcus_barteri	((((Oenocarpus_bataua	Oenocarpus_minor)	(Manicaria_saccifera	(Serenoa_repens	Prestoea_acuminata)))	((Kentiopsis_piersoniorum	Veitchia_spiralis)	(Dypsis_decaryi	((Heterospathe_cagayanensis	Dictyosperma_album)	Hydriastele_microspadix))))	(Geonoma_undata	(Roystonea_regia	Pelagodoxa_henryana))))	(Iriartea_deltoidea	((Elaeis_guineensis	Elaeis_oleifera)	Attalea_speciosa))))	Orania_palindan)))	Calamus_caryotoides);
(((Reinhardtia_simplex	(Sabal_domingensis	(Orania_palindan	((((Pseudophoenix_vinifera	Pelagodoxa_henryana)	((Roystonea_regia	Geonoma_undata)	Manicaria_saccifera))	(((Kentiopsis_piersoniorum	Veitchia_spiralis)	(((Heterospathe_cagayanensis	Dictyosperma_album)	Dypsis_decaryi)	Hydriastele_microspadix))	((Serenoa_repens	Prestoea_acuminata)	((Oenocarpus_bataua	Oenocarpus_minor)	Podococcus_barteri))))	(Sclerosperma_profizianum	((Attalea_speciosa	(Elaeis_oleifera	Elaeis_guineensis))	Iriartea_deltoidea))))))	(Reinhardtia_latisecta	Reinhardtia_paiewonskiana))	Calamus_caryotoides);
((Sabal_domingensis	(((Sclerosperma_profizianum	(((((Pseudophoenix_vinifera	Pelagodoxa_henryana)	Prestoea_acuminata)	((((Kentiopsis_piersoniorum	Veitchia_spiralis)	((Heterospathe_cagayanensis	(Serenoa_repens	Dictyosperma_album))	(Hydriastele_microspadix	Dypsis_decaryi)))	(Roystonea_regia	Podococcus_barteri))	(Geonoma_undata	(Oenocarpus_bataua	Oenocarpus_minor))))	Manicaria_saccifera)	((Attalea_speciosa	(Elaeis_oleifera	Elaeis_guineensis))	Iriartea_deltoidea)))	Orania_palindan)	((Reinhardtia_latisecta	Reinhardtia_paiewonskiana)	Reinhardtia_simplex)))	Calamus_caryotoides);
((Sabal_domingensis	(((((((Prestoea_acuminata	(Geonoma_undata	(Oenocarpus_bataua	Oenocarpus_minor)))	((((Heterospathe_cagayanensis	(Serenoa_repens	Dictyosperma_album))	Hydriastele_microspadix)	Kentiopsis_piersoniorum)	(Veitchia_spiralis	Dypsis_decaryi)))	(Pelagodoxa_henryana	(Roystonea_regia	Manicaria_saccifera)))	((Orania_palindan	(Attalea_speciosa	(Elaeis_oleifera	Elaeis_guineensis)))	(Podococcus_barteri	Sclerosperma_profizianum)))	Iriartea_deltoidea)	((Reinhardtia_latisecta	Reinhardtia_paiewonskiana)	Reinhardtia_simplex))	Pseudophoenix_vinifera))	Calamus_caryotoides);
(((Sabal_domingensis	((((Iriartea_deltoidea	((((((Pelagodoxa_henryana	Prestoea_acuminata)	(((Heterospathe_cagayanensis	(Hydriastele_microspadix	Dictyosperma_album))	(Dypsis_decaryi	Veitchia_spiralis))	Kentiopsis_piersoniorum))	((Oenocarpus_bataua	Oenocarpus_minor)	Geonoma_undata))	(Orania_palindan	Manicaria_saccifera))	(Roystonea_regia	(Podococcus_barteri	Sclerosperma_profizianum)))	(Attalea_speciosa	(Elaeis_oleifera	Elaeis_guineensis))))	(Reinhardtia_paiewonskiana	Reinhardtia_simplex))	Reinhardtia_latisecta)	Pseudophoenix_vinifera))	Serenoa_repens)	Calamus_caryotoides);
((((Reinhardtia_simplex	Reinhardtia_latisecta)	Reinhardtia_paiewonskiana)	(Serenoa_repens	(((Iriartea_deltoidea	Sabal_domingensis)	Pseudophoenix_vinifera)	(((Pelagodoxa_henryana	Prestoea_acuminata)	(((Oenocarpus_bataua	Oenocarpus_minor)	(((Veitchia_spiralis	Dypsis_decaryi)	(Hydriastele_microspadix	Heterospathe_cagayanensis))	(Dictyosperma_album	Kentiopsis_piersoniorum)))	(Manicaria_saccifera	(Roystonea_regia	Geonoma_undata))))	((Orania_palindan	(Attalea_speciosa	(Elaeis_oleifera	Elaeis_guineensis)))	(Podococcus_barteri	Sclerosperma_profizianum))))))	Calamus_caryotoides);
(((Reinhardtia_latisecta	Reinhardtia_paiewonskiana)	(Reinhardtia_simplex	(Serenoa_repens	((Sabal_domingensis	Pseudophoenix_vinifera)	(Iriartea_deltoidea	(((Manicaria_saccifera	((Geonoma_undata	(Oenocarpus_bataua	Oenocarpus_minor))	(Prestoea_acuminata	(Pelagodoxa_henryana	((Kentiopsis_piersoniorum	Veitchia_spiralis)	(Dictyosperma_album	(Dypsis_decaryi	(Hydriastele_microspadix	Heterospathe_cagayanensis))))))))	((Roystonea_regia	Podococcus_barteri)	Sclerosperma_profizianum))	(Orania_palindan	(Attalea_speciosa	(Elaeis_oleifera	Elaeis_guineensis)))))))))	Calamus_caryotoides);
((Orania_palindan	(((((Podococcus_barteri	Pelagodoxa_henryana)	((Kentiopsis_piersoniorum	(((Heterospathe_cagayanensis	Dictyosperma_album)	Hydriastele_microspadix)	Dypsis_decaryi))	Veitchia_spiralis))	(((Oenocarpus_bataua	Oenocarpus_minor)	(Manicaria_saccifera	Prestoea_acuminata))	(Iriartea_deltoidea	(((((Serenoa_repens	Reinhardtia_latisecta)	Reinhardtia_paiewonskiana)	Reinhardtia_simplex)	((Attalea_speciosa	(Elaeis_oleifera	Elaeis_guineensis))	Pseudophoenix_vinifera))	(Sabal_domingensis	Sclerosperma_profizianum)))))	Roystonea_regia)	Geonoma_undata))	Calamus_caryotoides);
((((Geonoma_undata	((((Oenocarpus_bataua	Oenocarpus_minor)	((Attalea_speciosa	(Elaeis_oleifera	Elaeis_guineensis))	((((Sabal_domingensis	Serenoa_repens)	((Reinhardtia_latisecta	Reinhardtia_paiewonskiana)	Reinhardtia_simplex))	(Pseudophoenix_vinifera	Prestoea_acuminata))	Sclerosperma_profizianum)))	((Podococcus_barteri	Pelagodoxa_henryana)	(Iriartea_deltoidea	((Kentiopsis_piersoniorum	(Dypsis_decaryi	(Hydriastele_microspadix	(Heterospathe_cagayanensis	Dictyosperma_album))))	Veitchia_spiralis))))	Manicaria_saccifera))	Orania_palindan)	Roystonea_regia)	Calamus_caryotoides);
((((Pseudophoenix_vinifera	Prestoea_acuminata)	(((Serenoa_repens	Reinhardtia_simplex)	(Reinhardtia_latisecta	Reinhardtia_paiewonskiana))	Sabal_domingensis))	(((Iriartea_deltoidea	(Attalea_speciosa	(Elaeis_oleifera	Elaeis_guineensis)))	Sclerosperma_profizianum)	((Orania_palindan	Manicaria_saccifera)	((Roystonea_regia	Geonoma_undata)	((Oenocarpus_bataua	Oenocarpus_minor)	((Podococcus_barteri	Pelagodoxa_henryana)	((Dypsis_decaryi	Veitchia_spiralis)	((Dictyosperma_album	Hydriastele_microspadix)	(Kentiopsis_piersoniorum	Heterospathe_cagayanensis)))))))))	Calamus_caryotoides);
((Roystonea_regia	(Geonoma_undata	(((((((Sclerosperma_profizianum	Iriartea_deltoidea)	((Sabal_domingensis	((Serenoa_repens	Prestoea_acuminata)	(Reinhardtia_simplex	(Reinhardtia_latisecta	Reinhardtia_paiewonskiana))))	Pseudophoenix_vinifera))	(Attalea_speciosa	(Elaeis_oleifera	Elaeis_guineensis)))	(Oenocarpus_bataua	Oenocarpus_minor))	((Podococcus_barteri	Pelagodoxa_henryana)	((Dypsis_decaryi	Veitchia_spiralis)	((Hydriastele_microspadix	Kentiopsis_piersoniorum)	(Heterospathe_cagayanensis	Dictyosperma_album)))))	Manicaria_saccifera)	Orania_palindan)))	Calamus_caryotoides);
((Sabal_domingensis	(((((((Elaeis_oleifera	Elaeis_guineensis)	Attalea_speciosa)	Iriartea_deltoidea)	(Orania_palindan	((((Podococcus_barteri	Pelagodoxa_henryana)	((Roystonea_regia	Prestoea_acuminata)	(((Dypsis_decaryi	Veitchia_spiralis)	(Hydriastele_microspadix	Kentiopsis_piersoniorum))	(Dictyosperma_album	Heterospathe_cagayanensis))))	Manicaria_saccifera)	((Geonoma_undata	Oenocarpus_minor)	Oenocarpus_bataua))))	Sclerosperma_profizianum)	((Reinhardtia_paiewonskiana	Reinhardtia_latisecta)	(Reinhardtia_simplex	Serenoa_repens)))	Pseudophoenix_vinifera))	Calamus_caryotoides);
(((((Pseudophoenix_vinifera	Sabal_domingensis)	((((((Serenoa_repens	Prestoea_acuminata)	((Roystonea_regia	(Podococcus_barteri	Pelagodoxa_henryana))	((((Heterospathe_cagayanensis	Hydriastele_microspadix)	Dictyosperma_album)	(Veitchia_spiralis	Kentiopsis_piersoniorum))	Dypsis_decaryi)))	((Oenocarpus_minor	Oenocarpus_bataua)	Geonoma_undata))	(Orania_palindan	Manicaria_saccifera))	Sclerosperma_profizianum)	(((Elaeis_oleifera	Elaeis_guineensis)	Attalea_speciosa)	Iriartea_deltoidea)))	(Reinhardtia_paiewonskiana	Reinhardtia_latisecta))	Reinhardtia_simplex)	Calamus_caryotoides);
(((Sclerosperma_profizianum	Sabal_domingensis)	((((Reinhardtia_simplex	Reinhardtia_paiewonskiana)	Reinhardtia_latisecta)	((Iriartea_deltoidea	(((Elaeis_oleifera	Elaeis_guineensis)	Attalea_speciosa)	Orania_palindan))	(((Roystonea_regia	Serenoa_repens)	Manicaria_saccifera)	((Prestoea_acuminata	Pelagodoxa_henryana)	((Podococcus_barteri	((Oenocarpus_minor	Oenocarpus_bataua)	Geonoma_undata))	((Dypsis_decaryi	Veitchia_spiralis)	(Kentiopsis_piersoniorum	((Hydriastele_microspadix	Heterospathe_cagayanensis)	Dictyosperma_album))))))))	Pseudophoenix_vinifera))	Calamus_caryotoides);
(((Reinhardtia_simplex	(Serenoa_repens	((Manicaria_saccifera	((Pseudophoenix_vinifera	(((Orania_palindan	((Elaeis_oleifera	Elaeis_guineensis)	Attalea_speciosa))	Iriartea_deltoidea)	(Sabal_domingensis	(Podococcus_barteri	Sclerosperma_profizianum))))	((((Oenocarpus_minor	Oenocarpus_bataua)	Geonoma_undata)	(Prestoea_acuminata	Pelagodoxa_henryana))	((Kentiopsis_piersoniorum	Veitchia_spiralis)	(Hydriastele_microspadix	((Dictyosperma_album	Dypsis_decaryi)	Heterospathe_cagayanensis))))))	Roystonea_regia)))	(Reinhardtia_latisecta	Reinhardtia_paiewonskiana))	Calamus_caryotoides);
(((Elaeis_oleifera	Elaeis_guineensis)	(Attalea_speciosa	(((((Roystonea_regia	Geonoma_undata)	(((((Dictyosperma_album	Heterospathe_cagayanensis)	Hydriastele_microspadix)	Dypsis_decaryi)	Kentiopsis_piersoniorum)	Veitchia_spiralis))	(Oenocarpus_minor	Oenocarpus_bataua))	(((Serenoa_repens	Prestoea_acuminata)	(Pseudophoenix_vinifera	Pelagodoxa_henryana))	Manicaria_saccifera))	(((Orania_palindan	(Iriartea_deltoidea	(Reinhardtia_latisecta	(Reinhardtia_paiewonskiana	Reinhardtia_simplex))))	Sabal_domingensis)	(Sclerosperma_profizianum	Podococcus_barteri)))))	Calamus_caryotoides);
(((Geonoma_undata	(Roystonea_regia	Orania_palindan))	(((Heterospathe_cagayanensis	((Kentiopsis_piersoniorum	Veitchia_spiralis)	(Dypsis_decaryi	Hydriastele_microspadix)))	Dictyosperma_album)	((Manicaria_saccifera	((Pseudophoenix_vinifera	Podococcus_barteri)	(((Oenocarpus_minor	Oenocarpus_bataua)	Serenoa_repens)	(Sabal_domingensis	Sclerosperma_profizianum))))	((Prestoea_acuminata	Pelagodoxa_henryana)	((((Elaeis_oleifera	Elaeis_guineensis)	Attalea_speciosa)	Iriartea_deltoidea)	(Reinhardtia_simplex	(Reinhardtia_latisecta	Reinhardtia_paiewonskiana)))))))	Calamus_caryotoides);
((Reinhardtia_simplex	((Reinhardtia_latisecta	Reinhardtia_paiewonskiana)	((Manicaria_saccifera	((Pseudophoenix_vinifera	Prestoea_acuminata)	((((((Elaeis_oleifera	Elaeis_guineensis)	Attalea_speciosa)	(Sabal_domingensis	(Podococcus_barteri	Sclerosperma_profizianum)))	(((Roystonea_regia	Orania_palindan)	Geonoma_undata)	Pelagodoxa_henryana))	(Iriartea_deltoidea	((Dypsis_decaryi	Veitchia_spiralis)	((Heterospathe_cagayanensis	Kentiopsis_piersoniorum)	(Hydriastele_microspadix	Dictyosperma_album)))))	(Oenocarpus_minor	Oenocarpus_bataua))))	Serenoa_repens)))	Calamus_caryotoides);
(((Reinhardtia_latisecta	(Reinhardtia_simplex	Reinhardtia_paiewonskiana))	((Manicaria_saccifera	(((((Roystonea_regia	Orania_palindan)	Geonoma_undata)	(Pseudophoenix_vinifera	Prestoea_acuminata))	((Oenocarpus_minor	Oenocarpus_bataua)	((Podococcus_barteri	Pelagodoxa_henryana)	((Dypsis_decaryi	(Kentiopsis_piersoniorum	((Veitchia_spiralis	Heterospathe_cagayanensis)	Hydriastele_microspadix)))	Dictyosperma_album))))	((Iriartea_deltoidea	(Sabal_domingensis	Sclerosperma_profizianum))	((Elaeis_oleifera	Elaeis_guineensis)	Attalea_speciosa))))	Serenoa_repens))	Calamus_caryotoides);
((Sabal_domingensis	(((Sclerosperma_profizianum	Iriartea_deltoidea)	(((Elaeis_oleifera	Elaeis_guineensis)	Attalea_speciosa)	(((Oenocarpus_minor	Oenocarpus_bataua)	(Kentiopsis_piersoniorum	((Roystonea_regia	Orania_palindan)	Geonoma_undata)))	(((Dypsis_decaryi	Veitchia_spiralis)	(Heterospathe_cagayanensis	Hydriastele_microspadix))	(((Serenoa_repens	Prestoea_acuminata)	Manicaria_saccifera)	((Dictyosperma_album	(Pelagodoxa_henryana	Pseudophoenix_vinifera))	Podococcus_barteri))))))	((Reinhardtia_latisecta	Reinhardtia_paiewonskiana)	Reinhardtia_simplex)))	Calamus_caryotoides);
(((Reinhardtia_latisecta	Reinhardtia_paiewonskiana)	(Reinhardtia_simplex	(Sabal_domingensis	(((((Iriartea_deltoidea	((Elaeis_oleifera	Elaeis_guineensis)	Attalea_speciosa))	(Geonoma_undata	(Prestoea_acuminata	((Oenocarpus_minor	Oenocarpus_bataua)	((((Roystonea_regia	Podococcus_barteri)	Pelagodoxa_henryana)	((Veitchia_spiralis	Heterospathe_cagayanensis)	(Kentiopsis_piersoniorum	((Dictyosperma_album	Hydriastele_microspadix)	Dypsis_decaryi))))	(Serenoa_repens	Manicaria_saccifera))))))	Sclerosperma_profizianum)	Orania_palindan)	Pseudophoenix_vinifera))))	Calamus_caryotoides);
((((Pseudophoenix_vinifera	Reinhardtia_simplex)	(Reinhardtia_paiewonskiana	Reinhardtia_latisecta))	(Sabal_domingensis	((Roystonea_regia	Iriartea_deltoidea)	(Sclerosperma_profizianum	((Attalea_speciosa	(Elaeis_guineensis	Elaeis_oleifera))	(Serenoa_repens	((((Podococcus_barteri	Geonoma_undata)	(Oenocarpus_bataua	Oenocarpus_minor))	(Pelagodoxa_henryana	Prestoea_acuminata))	((Kentiopsis_piersoniorum	(((Veitchia_spiralis	Dypsis_decaryi)	(Dictyosperma_album	Heterospathe_cagayanensis))	Hydriastele_microspadix))	(Orania_palindan	Manicaria_saccifera)))))))))	Calamus_caryotoides);
((Reinhardtia_simplex	(((Manicaria_saccifera	(Geonoma_undata	(((((Veitchia_spiralis	Dypsis_decaryi)	(((Heterospathe_cagayanensis	Dictyosperma_album)	Hydriastele_microspadix)	Kentiopsis_piersoniorum))	Podococcus_barteri)	(Pelagodoxa_henryana	(Serenoa_repens	Prestoea_acuminata)))	(((Sabal_domingensis	Sclerosperma_profizianum)	(Iriartea_deltoidea	((Attalea_speciosa	(Orania_palindan	(Elaeis_guineensis	Elaeis_oleifera)))	Pseudophoenix_vinifera)))	(Oenocarpus_bataua	Oenocarpus_minor)))))	Roystonea_regia)	(Reinhardtia_paiewonskiana	Reinhardtia_latisecta)))	Calamus_caryotoides);
(((Reinhardtia_paiewonskiana	Reinhardtia_latisecta)	(Reinhardtia_simplex	(Sabal_domingensis	((((Attalea_speciosa	(Orania_palindan	(Elaeis_guineensis	Elaeis_oleifera)))	(((Roystonea_regia	Geonoma_undata)	((((Manicaria_saccifera	(Pelagodoxa_henryana	Podococcus_barteri))	(((Dypsis_decaryi	Veitchia_spiralis)	(Hydriastele_microspadix	(Dictyosperma_album	Heterospathe_cagayanensis)))	Kentiopsis_piersoniorum))	(Serenoa_repens	Prestoea_acuminata))	(Oenocarpus_bataua	Oenocarpus_minor)))	Sclerosperma_profizianum))	Iriartea_deltoidea)	Pseudophoenix_vinifera))))	Calamus_caryotoides);
(((Sclerosperma_profizianum	Sabal_domingensis)	((((((Veitchia_spiralis	Dypsis_decaryi)	(Hydriastele_microspadix	(((Serenoa_repens	Dictyosperma_album)	Heterospathe_cagayanensis)	Kentiopsis_piersoniorum)))	((Manicaria_saccifera	(Pelagodoxa_henryana	Prestoea_acuminata))	((Roystonea_regia	Geonoma_undata)	(Oenocarpus_bataua	Oenocarpus_minor))))	(Podococcus_barteri	Pseudophoenix_vinifera))	((Reinhardtia_paiewonskiana	Reinhardtia_latisecta)	Reinhardtia_simplex))	(Iriartea_deltoidea	(Attalea_speciosa	((Orania_palindan	Elaeis_guineensis)	Elaeis_oleifera)))))	Calamus_caryotoides);
((((Podococcus_barteri	Sclerosperma_profizianum)	(((Serenoa_repens	Prestoea_acuminata)	((Reinhardtia_paiewonskiana	Reinhardtia_simplex)	Reinhardtia_latisecta))	((((Pseudophoenix_vinifera	Pelagodoxa_henryana)	(Iriartea_deltoidea	(((Kentiopsis_piersoniorum	Heterospathe_cagayanensis)	(Hydriastele_microspadix	Dictyosperma_album))	(Veitchia_spiralis	Dypsis_decaryi))))	((Oenocarpus_bataua	Oenocarpus_minor)	(Manicaria_saccifera	(Attalea_speciosa	(Elaeis_guineensis	Elaeis_oleifera)))))	(Roystonea_regia	(Geonoma_undata	Orania_palindan)))))	Sabal_domingensis)	Calamus_caryotoides);
((Reinhardtia_simplex	((Reinhardtia_paiewonskiana	Reinhardtia_latisecta)	(((((((Sclerosperma_profizianum	(Attalea_speciosa	(Elaeis_guineensis	Elaeis_oleifera)))	(Podococcus_barteri	(Pseudophoenix_vinifera	Pelagodoxa_henryana)))	(Iriartea_deltoidea	(((Dypsis_decaryi	Dictyosperma_album)	(Hydriastele_microspadix	Kentiopsis_piersoniorum))	(Heterospathe_cagayanensis	Veitchia_spiralis))))	((Oenocarpus_bataua	Oenocarpus_minor)	(Roystonea_regia	(Geonoma_undata	Orania_palindan))))	Manicaria_saccifera)	(Serenoa_repens	Prestoea_acuminata))	Sabal_domingensis)))	Calamus_caryotoides);
((Sabal_domingensis	(((Roystonea_regia	Reinhardtia_simplex)	(Reinhardtia_paiewonskiana	Reinhardtia_latisecta))	((Pseudophoenix_vinifera	Iriartea_deltoidea)	(((((Oenocarpus_bataua	Oenocarpus_minor)	Geonoma_undata)	Manicaria_saccifera)	(((Hydriastele_microspadix	((Kentiopsis_piersoniorum	Dictyosperma_album)	Heterospathe_cagayanensis))	(Dypsis_decaryi	Veitchia_spiralis))	((Serenoa_repens	Prestoea_acuminata)	Pelagodoxa_henryana)))	((Orania_palindan	(Attalea_speciosa	(Elaeis_guineensis	Elaeis_oleifera)))	(Podococcus_barteri	Sclerosperma_profizianum))))))	Calamus_caryotoides);
((Reinhardtia_simplex	(Reinhardtia_paiewonskiana	(((((Roystonea_regia	Pelagodoxa_henryana)	(Iriartea_deltoidea	(((Veitchia_spiralis	Dypsis_decaryi)	((Dictyosperma_album	Heterospathe_cagayanensis)	Kentiopsis_piersoniorum))	Hydriastele_microspadix)))	((Manicaria_saccifera	((Oenocarpus_bataua	Oenocarpus_minor)	Geonoma_undata))	(Serenoa_repens	Prestoea_acuminata)))	(((Orania_palindan	(Attalea_speciosa	(Elaeis_guineensis	Elaeis_oleifera)))	(Sclerosperma_profizianum	Sabal_domingensis))	(Pseudophoenix_vinifera	Podococcus_barteri)))	Reinhardtia_latisecta)))	Calamus_caryotoides);
(((Reinhardtia_simplex	((((Orania_palindan	((Iriartea_deltoidea	(Attalea_speciosa	(Elaeis_guineensis	Elaeis_oleifera)))	((Roystonea_regia	(Podococcus_barteri	Pelagodoxa_henryana))	(((Kentiopsis_piersoniorum	((Heterospathe_cagayanensis	Dictyosperma_album)	Hydriastele_microspadix))	(Veitchia_spiralis	Dypsis_decaryi))	((((Oenocarpus_bataua	Oenocarpus_minor)	Geonoma_undata)	(Serenoa_repens	Prestoea_acuminata))	Manicaria_saccifera)))))	Sclerosperma_profizianum)	Sabal_domingensis)	Pseudophoenix_vinifera))	(Reinhardtia_latisecta	Reinhardtia_paiewonskiana))	Calamus_caryotoides);
((Sabal_domingensis	(Sclerosperma_profizianum	((((((Serenoa_repens	Reinhardtia_latisecta)	Reinhardtia_paiewonskiana)	Reinhardtia_simplex)	(Iriartea_deltoidea	(Attalea_speciosa	(Elaeis_guineensis	Elaeis_oleifera))))	(Orania_palindan	(((Prestoea_acuminata	(Podococcus_barteri	Pelagodoxa_henryana))	((Oenocarpus_bataua	Oenocarpus_minor)	((Roystonea_regia	Geonoma_undata)	(((Veitchia_spiralis	Dypsis_decaryi)	(Kentiopsis_piersoniorum	(Dictyosperma_album	Heterospathe_cagayanensis)))	Hydriastele_microspadix))))	Manicaria_saccifera)))	Pseudophoenix_vinifera)))	Calamus_caryotoides);
(((Elaeis_oleifera	Elaeis_guineensis)	(Attalea_speciosa	((((Iriartea_deltoidea	((Sabal_domingensis	Pseudophoenix_vinifera)	(Serenoa_repens	(Reinhardtia_simplex	(Reinhardtia_paiewonskiana	Reinhardtia_latisecta)))))	Orania_palindan)	(Sclerosperma_profizianum	Podococcus_barteri))	((((((Dypsis_decaryi	Veitchia_spiralis)	(Hydriastele_microspadix	(Dictyosperma_album	Kentiopsis_piersoniorum)))	Heterospathe_cagayanensis)	(Roystonea_regia	Pelagodoxa_henryana))	(Geonoma_undata	(Oenocarpus_bataua	Oenocarpus_minor)))	(Manicaria_saccifera	Prestoea_acuminata)))))	Calamus_caryotoides);
((Sabal_domingensis	(Serenoa_repens	(Pseudophoenix_vinifera	((Reinhardtia_simplex	(Reinhardtia_paiewonskiana	Reinhardtia_latisecta))	((Iriartea_deltoidea	((Elaeis_oleifera	Elaeis_guineensis)	Attalea_speciosa))	(Orania_palindan	((Sclerosperma_profizianum	Podococcus_barteri)	(((Manicaria_saccifera	((Roystonea_regia	Geonoma_undata)	(Oenocarpus_bataua	Oenocarpus_minor)))	((Kentiopsis_piersoniorum	(((Dictyosperma_album	Heterospathe_cagayanensis)	Hydriastele_microspadix)	(Veitchia_spiralis	Dypsis_decaryi)))	Pelagodoxa_henryana))	Prestoea_acuminata))))))))	Calamus_caryotoides);
(((Reinhardtia_simplex	Reinhardtia_paiewonskiana)	(((Sclerosperma_profizianum	(((Elaeis_oleifera	(Orania_palindan	Elaeis_guineensis))	Attalea_speciosa)	((((Geonoma_undata	Oenocarpus_minor)	Oenocarpus_bataua)	(Prestoea_acuminata	(Pseudophoenix_vinifera	Roystonea_regia)))	(((Iriartea_deltoidea	((((Veitchia_spiralis	Dypsis_decaryi)	(Dictyosperma_album	Heterospathe_cagayanensis))	Hydriastele_microspadix)	Kentiopsis_piersoniorum))	(Pelagodoxa_henryana	Podococcus_barteri))	Sabal_domingensis))))	Manicaria_saccifera)	(Serenoa_repens	Reinhardtia_latisecta)))	Calamus_caryotoides);
((((((((Pseudophoenix_vinifera	((Orania_palindan	((Elaeis_oleifera	Elaeis_guineensis)	Attalea_speciosa))	(Sabal_domingensis	Sclerosperma_profizianum)))	((Pelagodoxa_henryana	Podococcus_barteri)	(Iriartea_deltoidea	(((Dictyosperma_album	(Hydriastele_microspadix	Heterospathe_cagayanensis))	Kentiopsis_piersoniorum)	(Veitchia_spiralis	Dypsis_decaryi)))))	(((Oenocarpus_minor	Oenocarpus_bataua)	Geonoma_undata)	Prestoea_acuminata))	(Manicaria_saccifera	Roystonea_regia))	Serenoa_repens)	Reinhardtia_simplex)	(Reinhardtia_paiewonskiana	Reinhardtia_latisecta))	Calamus_caryotoides);
((Orania_palindan	(((Reinhardtia_latisecta	((Sabal_domingensis	Reinhardtia_paiewonskiana)	(((((((Dictyosperma_album	Hydriastele_microspadix)	(Heterospathe_cagayanensis	Kentiopsis_piersoniorum))	(Dypsis_decaryi	Veitchia_spiralis))	Pelagodoxa_henryana)	(((Roystonea_regia	Geonoma_undata)	(Oenocarpus_minor	Oenocarpus_bataua))	Manicaria_saccifera))	(Serenoa_repens	Prestoea_acuminata))	Reinhardtia_simplex)))	(Iriartea_deltoidea	(Podococcus_barteri	Pseudophoenix_vinifera)))	(((Elaeis_oleifera	Elaeis_guineensis)	Attalea_speciosa)	Sclerosperma_profizianum)))	Calamus_caryotoides);
(((((((Attalea_speciosa	(Orania_palindan	(Elaeis_oleifera	Elaeis_guineensis)))	((((Oenocarpus_minor	Oenocarpus_bataua)	(Manicaria_saccifera	(Serenoa_repens	Prestoea_acuminata)))	(((Pelagodoxa_henryana	Kentiopsis_piersoniorum)	((Hydriastele_microspadix	Heterospathe_cagayanensis)	Dictyosperma_album))	(Dypsis_decaryi	Veitchia_spiralis)))	(Roystonea_regia	Geonoma_undata)))	(Sabal_domingensis	Sclerosperma_profizianum))	Iriartea_deltoidea)	(Podococcus_barteri	Pseudophoenix_vinifera))	(Reinhardtia_latisecta	(Reinhardtia_simplex	Reinhardtia_paiewonskiana)))	Calamus_caryotoides);
(((((((((Serenoa_repens	Prestoea_acuminata)	(Oenocarpus_bataua	(Oenocarpus_minor	(Pelagodoxa_henryana	Pseudophoenix_vinifera))))	(Sabal_domingensis	Sclerosperma_profizianum))	(Roystonea_regia	Geonoma_undata))	((Attalea_speciosa	(Elaeis_oleifera	Elaeis_guineensis))	(Orania_palindan	Manicaria_saccifera)))	(((Dypsis_decaryi	Veitchia_spiralis)	(Heterospathe_cagayanensis	Kentiopsis_piersoniorum))	((Iriartea_deltoidea	Hydriastele_microspadix)	Dictyosperma_album)))	Reinhardtia_latisecta)	((Reinhardtia_simplex	Podococcus_barteri)	Reinhardtia_paiewonskiana))	Calamus_caryotoides);
(((Reinhardtia_simplex	(Serenoa_repens	((Roystonea_regia	Manicaria_saccifera)	(((Geonoma_undata	(Oenocarpus_bataua	Oenocarpus_minor))	((((Veitchia_spiralis	Dypsis_decaryi)	((Dictyosperma_album	Heterospathe_cagayanensis)	Kentiopsis_piersoniorum))	Hydriastele_microspadix)	(Pelagodoxa_henryana	Prestoea_acuminata)))	(((((Elaeis_oleifera	Elaeis_guineensis)	Attalea_speciosa)	Orania_palindan)	((Pseudophoenix_vinifera	(Iriartea_deltoidea	Sabal_domingensis))	Sclerosperma_profizianum))	Podococcus_barteri)))))	(Reinhardtia_paiewonskiana	Reinhardtia_latisecta))	Calamus_caryotoides);
(((Sabal_domingensis	Sclerosperma_profizianum)	(Pseudophoenix_vinifera	((((Elaeis_oleifera	Elaeis_guineensis)	Attalea_speciosa)	Iriartea_deltoidea)	(((((((Reinhardtia_paiewonskiana	Reinhardtia_latisecta)	Reinhardtia_simplex)	(Prestoea_acuminata	Serenoa_repens))	Manicaria_saccifera)	((Roystonea_regia	Orania_palindan)	Geonoma_undata))	((Oenocarpus_bataua	Oenocarpus_minor)	(Kentiopsis_piersoniorum	((Hydriastele_microspadix	(Heterospathe_cagayanensis	Dictyosperma_album))	(Veitchia_spiralis	Dypsis_decaryi)))))	(Podococcus_barteri	Pelagodoxa_henryana)))))	Calamus_caryotoides);
((Geonoma_undata	(((((((Reinhardtia_paiewonskiana	Reinhardtia_latisecta)	Reinhardtia_simplex)	(Prestoea_acuminata	Serenoa_repens))	(Roystonea_regia	Manicaria_saccifera))	(((Pseudophoenix_vinifera	(((Elaeis_oleifera	Elaeis_guineensis)	Attalea_speciosa)	Iriartea_deltoidea))	(Sabal_domingensis	Sclerosperma_profizianum))	(Oenocarpus_bataua	Oenocarpus_minor)))	((Podococcus_barteri	Pelagodoxa_henryana)	(Kentiopsis_piersoniorum	((Dypsis_decaryi	(Hydriastele_microspadix	Dictyosperma_album))	(Heterospathe_cagayanensis	Veitchia_spiralis)))))	Orania_palindan))	Calamus_caryotoides);
(((Reinhardtia_paiewonskiana	Reinhardtia_latisecta)	(Reinhardtia_simplex	((Iriartea_deltoidea	(Sclerosperma_profizianum	(((Podococcus_barteri	Roystonea_regia)	(Manicaria_saccifera	(((Geonoma_undata	(Oenocarpus_bataua	Oenocarpus_minor))	(Serenoa_repens	(Prestoea_acuminata	Pelagodoxa_henryana)))	((Hydriastele_microspadix	Kentiopsis_piersoniorum)	(Heterospathe_cagayanensis	((Dypsis_decaryi	Veitchia_spiralis)	Dictyosperma_album))))))	(Orania_palindan	((Elaeis_oleifera	Elaeis_guineensis)	Attalea_speciosa)))))	(Pseudophoenix_vinifera	Sabal_domingensis))))	Calamus_caryotoides);
(((Reinhardtia_simplex	(Reinhardtia_paiewonskiana	Reinhardtia_latisecta))	((Pseudophoenix_vinifera	(Prestoea_acuminata	Serenoa_repens))	(Sabal_domingensis	(Sclerosperma_profizianum	(Geonoma_undata	(((Podococcus_barteri	(Iriartea_deltoidea	((Roystonea_regia	Pelagodoxa_henryana)	((Kentiopsis_piersoniorum	(Dypsis_decaryi	Veitchia_spiralis))	((Dictyosperma_album	Heterospathe_cagayanensis)	Hydriastele_microspadix)))))	(Oenocarpus_bataua	Oenocarpus_minor))	(Orania_palindan	(Manicaria_saccifera	((Elaeis_guineensis	Attalea_speciosa)	Elaeis_oleifera)))))))))	Calamus_caryotoides);
((Reinhardtia_paiewonskiana	(Reinhardtia_latisecta	(((Pseudophoenix_vinifera	Sabal_domingensis)	(((Podococcus_barteri	Sclerosperma_profizianum)	(Iriartea_deltoidea	((Elaeis_guineensis	Elaeis_oleifera)	Attalea_speciosa)))	(Orania_palindan	(((Veitchia_spiralis	Kentiopsis_piersoniorum)	(Dypsis_decaryi	((Dictyosperma_album	Heterospathe_cagayanensis)	Hydriastele_microspadix)))	((Manicaria_saccifera	(Oenocarpus_bataua	Oenocarpus_minor))	((Roystonea_regia	Geonoma_undata)	((Prestoea_acuminata	Serenoa_repens)	Pelagodoxa_henryana)))))))	Reinhardtia_simplex)))	Calamus_caryotoides);
(((Pseudophoenix_vinifera	Sabal_domingensis)	((Orania_palindan	((Iriartea_deltoidea	((Elaeis_guineensis	Elaeis_oleifera)	Attalea_speciosa))	(Sclerosperma_profizianum	(((Roystonea_regia	Manicaria_saccifera)	((Geonoma_undata	(Oenocarpus_bataua	Oenocarpus_minor))	(((Kentiopsis_piersoniorum	((Dictyosperma_album	Heterospathe_cagayanensis)	Hydriastele_microspadix))	(Dypsis_decaryi	Veitchia_spiralis))	(Podococcus_barteri	Pelagodoxa_henryana))))	(Prestoea_acuminata	Serenoa_repens)))))	(Reinhardtia_simplex	(Reinhardtia_paiewonskiana	Reinhardtia_latisecta))))	Calamus_caryotoides);
(((((((Iriartea_deltoidea	((Elaeis_guineensis	Elaeis_oleifera)	Attalea_speciosa))	Orania_palindan)	((Podococcus_barteri	Sclerosperma_profizianum)	(((Prestoea_acuminata	Serenoa_repens)	Geonoma_undata)	(((Oenocarpus_bataua	Oenocarpus_minor)	Manicaria_saccifera)	((Roystonea_regia	Pelagodoxa_henryana)	(Kentiopsis_piersoniorum	(Hydriastele_microspadix	((Heterospathe_cagayanensis	Dictyosperma_album)	(Veitchia_spiralis	Dypsis_decaryi)))))))))	(Reinhardtia_simplex	(Reinhardtia_paiewonskiana	Reinhardtia_latisecta)))	Pseudophoenix_vinifera)	Sabal_domingensis)	Calamus_caryotoides);
(((((Serenoa_repens	Reinhardtia_simplex)	(((((((Manicaria_saccifera	(Oenocarpus_bataua	Oenocarpus_minor))	(((Dypsis_decaryi	(Dictyosperma_album	Heterospathe_cagayanensis))	(Hydriastele_microspadix	Kentiopsis_piersoniorum))	Veitchia_spiralis))	((Pseudophoenix_vinifera	Pelagodoxa_henryana)	(Podococcus_barteri	(Iriartea_deltoidea	((Elaeis_oleifera	Elaeis_guineensis)	Attalea_speciosa)))))	((Roystonea_regia	Orania_palindan)	Geonoma_undata))	Sclerosperma_profizianum)	Prestoea_acuminata)	Sabal_domingensis))	Reinhardtia_latisecta)	Reinhardtia_paiewonskiana)	Calamus_caryotoides);
(((Reinhardtia_latisecta	Reinhardtia_paiewonskiana)	(Reinhardtia_simplex	((Pseudophoenix_vinifera	((Iriartea_deltoidea	Sclerosperma_profizianum)	(((Roystonea_regia	(Oenocarpus_bataua	Oenocarpus_minor))	(Geonoma_undata	(((Prestoea_acuminata	Pelagodoxa_henryana)	Manicaria_saccifera)	(((Dictyosperma_album	Heterospathe_cagayanensis)	Hydriastele_microspadix)	(Kentiopsis_piersoniorum	(Dypsis_decaryi	Veitchia_spiralis))))))	(Podococcus_barteri	((Orania_palindan	(Elaeis_oleifera	Elaeis_guineensis))	Attalea_speciosa)))))	(Serenoa_repens	Sabal_domingensis))))	Calamus_caryotoides);
(((((Orania_palindan	(Pseudophoenix_vinifera	((Reinhardtia_latisecta	Reinhardtia_paiewonskiana)	Reinhardtia_simplex)))	(((((Oenocarpus_bataua	Oenocarpus_minor)	((Prestoea_acuminata	Pelagodoxa_henryana)	Manicaria_saccifera))	((((Heterospathe_cagayanensis	Dictyosperma_album)	Dypsis_decaryi)	(Veitchia_spiralis	Kentiopsis_piersoniorum))	Hydriastele_microspadix))	(Roystonea_regia	Geonoma_undata))	(Iriartea_deltoidea	((Elaeis_oleifera	(Serenoa_repens	Elaeis_guineensis))	Attalea_speciosa))))	Podococcus_barteri)	(Sabal_domingensis	Sclerosperma_profizianum))	Calamus_caryotoides);
((Reinhardtia_simplex	((Serenoa_repens	(Roystonea_regia	(Manicaria_saccifera	((((Geonoma_undata	Prestoea_acuminata)	(((Oenocarpus_bataua	Oenocarpus_minor)	(Sabal_domingensis	Sclerosperma_profizianum))	(Pseudophoenix_vinifera	Pelagodoxa_henryana)))	Orania_palindan)	((Podococcus_barteri	(Iriartea_deltoidea	((Elaeis_oleifera	Elaeis_guineensis)	Attalea_speciosa)))	((Dypsis_decaryi	Veitchia_spiralis)	(Kentiopsis_piersoniorum	(Hydriastele_microspadix	(Heterospathe_cagayanensis	Dictyosperma_album)))))))))	(Reinhardtia_latisecta	Reinhardtia_paiewonskiana)))	Calamus_caryotoides);
(((Podococcus_barteri	Sclerosperma_profizianum)	(((Orania_palindan	((Elaeis_oleifera	Elaeis_guineensis)	Attalea_speciosa))	((((Dictyosperma_album	Heterospathe_cagayanensis)	Kentiopsis_piersoniorum)	(Hydriastele_microspadix	(Veitchia_spiralis	Dypsis_decaryi)))	((Geonoma_undata	(Oenocarpus_bataua	Oenocarpus_minor))	((Roystonea_regia	(Pseudophoenix_vinifera	Prestoea_acuminata))	(Pelagodoxa_henryana	Manicaria_saccifera)))))	(Iriartea_deltoidea	((((Reinhardtia_paiewonskiana	Reinhardtia_latisecta)	Reinhardtia_simplex)	Serenoa_repens)	Sabal_domingensis))))	Calamus_caryotoides);
(((Reinhardtia_paiewonskiana	Reinhardtia_latisecta)	(Reinhardtia_simplex	(Serenoa_repens	((Sabal_domingensis	Pseudophoenix_vinifera)	(((((((Dypsis_decaryi	Veitchia_spiralis)	Dictyosperma_album)	(Kentiopsis_piersoniorum	(Hydriastele_microspadix	Heterospathe_cagayanensis)))	((((Roystonea_regia	(Oenocarpus_bataua	Oenocarpus_minor))	Manicaria_saccifera)	Geonoma_undata)	(Pelagodoxa_henryana	Prestoea_acuminata)))	(Podococcus_barteri	Sclerosperma_profizianum))	Orania_palindan)	(Iriartea_deltoidea	((Elaeis_guineensis	Elaeis_oleifera)	Attalea_speciosa)))))))	Calamus_caryotoides);
((Reinhardtia_simplex	(((Serenoa_repens	((Sabal_domingensis	Pseudophoenix_vinifera)	(((((Kentiopsis_piersoniorum	(((Podococcus_barteri	Dictyosperma_album)	Heterospathe_cagayanensis)	(Dypsis_decaryi	Veitchia_spiralis)))	Hydriastele_microspadix)	((Roystonea_regia	Manicaria_saccifera)	(((Pelagodoxa_henryana	Prestoea_acuminata)	Geonoma_undata)	(Oenocarpus_bataua	Oenocarpus_minor))))	(Orania_palindan	(Iriartea_deltoidea	((Elaeis_guineensis	Elaeis_oleifera)	Attalea_speciosa))))	Sclerosperma_profizianum)))	Reinhardtia_latisecta)	Reinhardtia_paiewonskiana))	Calamus_caryotoides);
((Reinhardtia_simplex	((Reinhardtia_latisecta	Reinhardtia_paiewonskiana)	(Serenoa_repens	(Sabal_domingensis	((((Oenocarpus_bataua	Oenocarpus_minor)	(((Iriartea_deltoidea	((Elaeis_guineensis	Elaeis_oleifera)	Attalea_speciosa))	Orania_palindan)	(((Roystonea_regia	Manicaria_saccifera)	(Podococcus_barteri	Sclerosperma_profizianum))	((Kentiopsis_piersoniorum	Veitchia_spiralis)	((Heterospathe_cagayanensis	Dictyosperma_album)	(Dypsis_decaryi	Hydriastele_microspadix))))))	(Geonoma_undata	(Pseudophoenix_vinifera	Pelagodoxa_henryana)))	Prestoea_acuminata)))))	Calamus_caryotoides);
(((Sclerosperma_profizianum	Sabal_domingensis)	((((((Serenoa_repens	Prestoea_acuminata)	Geonoma_undata)	((Oenocarpus_bataua	Oenocarpus_minor)	Manicaria_saccifera))	(((Podococcus_barteri	Pelagodoxa_henryana)	Roystonea_regia)	((Dypsis_decaryi	Veitchia_spiralis)	(Kentiopsis_piersoniorum	((Heterospathe_cagayanensis	Dictyosperma_album)	Hydriastele_microspadix)))))	(((Orania_palindan	Pseudophoenix_vinifera)	Iriartea_deltoidea)	((Elaeis_guineensis	Elaeis_oleifera)	Attalea_speciosa)))	(Reinhardtia_latisecta	(Reinhardtia_paiewonskiana	Reinhardtia_simplex))))	Calamus_caryotoides);
(((((Orania_palindan	((Elaeis_guineensis	Elaeis_oleifera)	Attalea_speciosa))	(((((Kentiopsis_piersoniorum	((Heterospathe_cagayanensis	Hydriastele_microspadix)	Dypsis_decaryi))	Dictyosperma_album)	Veitchia_spiralis)	(Pelagodoxa_henryana	Roystonea_regia))	((Oenocarpus_bataua	Oenocarpus_minor)	(Geonoma_undata	((Serenoa_repens	Prestoea_acuminata)	Manicaria_saccifera)))))	((Iriartea_deltoidea	((Podococcus_barteri	Pseudophoenix_vinifera)	Sabal_domingensis))	((Reinhardtia_latisecta	Reinhardtia_paiewonskiana)	Reinhardtia_simplex)))	Sclerosperma_profizianum)	Calamus_caryotoides);
(((Reinhardtia_latisecta	Reinhardtia_paiewonskiana)	(Reinhardtia_simplex	((Sclerosperma_profizianum	(((Roystonea_regia	(Orania_palindan	Geonoma_undata))	((((((Veitchia_spiralis	Kentiopsis_piersoniorum)	((Hydriastele_microspadix	Heterospathe_cagayanensis)	Dypsis_decaryi))	Dictyosperma_album)	((Podococcus_barteri	Pelagodoxa_henryana)	(Serenoa_repens	Prestoea_acuminata)))	Manicaria_saccifera)	(Oenocarpus_bataua	Oenocarpus_minor)))	(((Elaeis_guineensis	Elaeis_oleifera)	Attalea_speciosa)	Iriartea_deltoidea)))	(Sabal_domingensis	Pseudophoenix_vinifera))))	Calamus_caryotoides);
((((Reinhardtia_latisecta	Reinhardtia_simplex)	Reinhardtia_paiewonskiana)	((Orania_palindan	(((((((Dypsis_decaryi	Veitchia_spiralis)	(Kentiopsis_piersoniorum	(Hydriastele_microspadix	(Dictyosperma_album	Heterospathe_cagayanensis))))	(Podococcus_barteri	Pelagodoxa_henryana))	((Oenocarpus_bataua	Oenocarpus_minor)	(Manicaria_saccifera	(Roystonea_regia	Geonoma_undata))))	(Serenoa_repens	Prestoea_acuminata))	(((Elaeis_guineensis	Elaeis_oleifera)	Attalea_speciosa)	Iriartea_deltoidea))	Sclerosperma_profizianum))	(Sabal_domingensis	Pseudophoenix_vinifera)))	Calamus_caryotoides);
((Sabal_domingensis	(Pseudophoenix_vinifera	((Reinhardtia_simplex	(Reinhardtia_paiewonskiana	Reinhardtia_latisecta))	((Serenoa_repens	Prestoea_acuminata)	(((Orania_palindan	(Roystonea_regia	Geonoma_undata))	(((Elaeis_guineensis	Elaeis_oleifera)	Attalea_speciosa)	Sclerosperma_profizianum))	(((Iriartea_deltoidea	((Kentiopsis_piersoniorum	Veitchia_spiralis)	((Dypsis_decaryi	Hydriastele_microspadix)	(Dictyosperma_album	Heterospathe_cagayanensis))))	(Podococcus_barteri	Pelagodoxa_henryana))	((Oenocarpus_bataua	Oenocarpus_minor)	Manicaria_saccifera)))))))	Calamus_caryotoides);
((Reinhardtia_simplex	((Reinhardtia_paiewonskiana	((Sabal_domingensis	Pseudophoenix_vinifera)	(((Podococcus_barteri	(Roystonea_regia	(Pelagodoxa_henryana	(((Kentiopsis_piersoniorum	((Veitchia_spiralis	Dypsis_decaryi)	(Hydriastele_microspadix	(Dictyosperma_album	Heterospathe_cagayanensis))))	(Manicaria_saccifera	(Serenoa_repens	Prestoea_acuminata)))	((Oenocarpus_bataua	Oenocarpus_minor)	Geonoma_undata)))))	(Iriartea_deltoidea	Sclerosperma_profizianum))	((Orania_palindan	(Elaeis_guineensis	Elaeis_oleifera))	Attalea_speciosa))))	Reinhardtia_latisecta))	Calamus_caryotoides);
(((Reinhardtia_paiewonskiana	Reinhardtia_latisecta)	(Pseudophoenix_vinifera	(Reinhardtia_simplex	(Sabal_domingensis	((Serenoa_repens	Prestoea_acuminata)	(((((Oenocarpus_bataua	Oenocarpus_minor)	Geonoma_undata)	((Pelagodoxa_henryana	Roystonea_regia)	(Iriartea_deltoidea	((Veitchia_spiralis	Dypsis_decaryi)	((Kentiopsis_piersoniorum	Heterospathe_cagayanensis)	(Hydriastele_microspadix	Dictyosperma_album))))))	Manicaria_saccifera)	((Podococcus_barteri	Sclerosperma_profizianum)	((Orania_palindan	(Elaeis_guineensis	Elaeis_oleifera))	Attalea_speciosa))))))))	Calamus_caryotoides);
((Sabal_domingensis	((((((((((Veitchia_spiralis	Dypsis_decaryi)	Hydriastele_microspadix)	((Dictyosperma_album	Heterospathe_cagayanensis)	Kentiopsis_piersoniorum))	Pelagodoxa_henryana)	((Serenoa_repens	Prestoea_acuminata)	(Oenocarpus_bataua	Oenocarpus_minor)))	(((Reinhardtia_paiewonskiana	Reinhardtia_latisecta)	Reinhardtia_simplex)	Manicaria_saccifera))	(Orania_palindan	Geonoma_undata))	(Iriartea_deltoidea	(Attalea_speciosa	(Elaeis_guineensis	Elaeis_oleifera))))	((Podococcus_barteri	Roystonea_regia)	Sclerosperma_profizianum))	Pseudophoenix_vinifera))	Calamus_caryotoides);
((((Pseudophoenix_vinifera	((Sabal_domingensis	((Iriartea_deltoidea	Sclerosperma_profizianum)	(((Attalea_speciosa	(Elaeis_guineensis	Elaeis_oleifera))	Orania_palindan)	(Podococcus_barteri	((((Roystonea_regia	Geonoma_undata)	(Pelagodoxa_henryana	Prestoea_acuminata))	(((Hydriastele_microspadix	Dictyosperma_album)	Dypsis_decaryi)	((Veitchia_spiralis	Heterospathe_cagayanensis)	Kentiopsis_piersoniorum)))	((Oenocarpus_bataua	Oenocarpus_minor)	Manicaria_saccifera))))))	Serenoa_repens))	Reinhardtia_latisecta)	(Reinhardtia_paiewonskiana	Reinhardtia_simplex))	Calamus_caryotoides);
(((Reinhardtia_paiewonskiana	Reinhardtia_latisecta)	((Serenoa_repens	((Pseudophoenix_vinifera	Sabal_domingensis)	(((Sclerosperma_profizianum	((Attalea_speciosa	(Elaeis_guineensis	Elaeis_oleifera))	Orania_palindan))	(Podococcus_barteri	((Roystonea_regia	Manicaria_saccifera)	(((Geonoma_undata	(Pelagodoxa_henryana	Prestoea_acuminata))	((Veitchia_spiralis	Kentiopsis_piersoniorum)	(Dypsis_decaryi	(Hydriastele_microspadix	(Dictyosperma_album	Heterospathe_cagayanensis)))))	(Oenocarpus_bataua	Oenocarpus_minor)))))	Iriartea_deltoidea)))	Reinhardtia_simplex))	Calamus_caryotoides);
((Reinhardtia_paiewonskiana	(((Serenoa_repens	((Pseudophoenix_vinifera	Sabal_domingensis)	(((Sclerosperma_profizianum	(((Oenocarpus_bataua	Oenocarpus_minor)	Podococcus_barteri)	((Veitchia_spiralis	((Heterospathe_cagayanensis	Kentiopsis_piersoniorum)	((Hydriastele_microspadix	Dypsis_decaryi)	Dictyosperma_album)))	(((Roystonea_regia	Geonoma_undata)	Manicaria_saccifera)	(Pelagodoxa_henryana	Prestoea_acuminata)))))	(Attalea_speciosa	(Elaeis_guineensis	(Orania_palindan	Elaeis_oleifera))))	Iriartea_deltoidea)))	Reinhardtia_simplex)	Reinhardtia_latisecta))	Calamus_caryotoides);
((Sabal_domingensis	(((Reinhardtia_simplex	(Reinhardtia_latisecta	Reinhardtia_paiewonskiana))	((Podococcus_barteri	Pseudophoenix_vinifera)	Iriartea_deltoidea))	((((Attalea_speciosa	(Elaeis_guineensis	Elaeis_oleifera))	Sclerosperma_profizianum)	((Serenoa_repens	Prestoea_acuminata)	((Manicaria_saccifera	(Geonoma_undata	(Oenocarpus_bataua	Oenocarpus_minor)))	((Roystonea_regia	Pelagodoxa_henryana)	((Dypsis_decaryi	((Heterospathe_cagayanensis	Dictyosperma_album)	Hydriastele_microspadix))	(Kentiopsis_piersoniorum	Veitchia_spiralis))))))	Orania_palindan)))	Calamus_caryotoides);
((((Pseudophoenix_vinifera	Sabal_domingensis)	(((((((Geonoma_undata	(Oenocarpus_bataua	Oenocarpus_minor))	Attalea_speciosa)	(Roystonea_regia	(Podococcus_barteri	Sclerosperma_profizianum)))	(Orania_palindan	(Manicaria_saccifera	(Elaeis_guineensis	Elaeis_oleifera))))	Pelagodoxa_henryana)	(((Veitchia_spiralis	Dypsis_decaryi)	((Hydriastele_microspadix	Dictyosperma_album)	(Kentiopsis_piersoniorum	Heterospathe_cagayanensis)))	Iriartea_deltoidea))	(Serenoa_repens	Prestoea_acuminata)))	(Reinhardtia_latisecta	(Reinhardtia_paiewonskiana	Reinhardtia_simplex)))	Calamus_caryotoides);
((Sabal_domingensis	(((Reinhardtia_simplex	(Reinhardtia_latisecta	Reinhardtia_paiewonskiana))	((((Orania_palindan	Roystonea_regia)	Geonoma_undata)	(((Oenocarpus_bataua	Oenocarpus_minor)	((Attalea_speciosa	(Elaeis_guineensis	Elaeis_oleifera))	(Iriartea_deltoidea	Sclerosperma_profizianum)))	(((Dypsis_decaryi	Veitchia_spiralis)	((Heterospathe_cagayanensis	Kentiopsis_piersoniorum)	(Hydriastele_microspadix	Dictyosperma_album)))	(Manicaria_saccifera	(Podococcus_barteri	Pelagodoxa_henryana)))))	(Serenoa_repens	Prestoea_acuminata)))	Pseudophoenix_vinifera))	Calamus_caryotoides);
(((Reinhardtia_latisecta	Reinhardtia_paiewonskiana)	((Serenoa_repens	((Manicaria_saccifera	(((Podococcus_barteri	Pelagodoxa_henryana)	((Dypsis_decaryi	Veitchia_spiralis)	(Kentiopsis_piersoniorum	(Hydriastele_microspadix	(Heterospathe_cagayanensis	Dictyosperma_album)))))	((((Oenocarpus_bataua	Oenocarpus_minor)	Geonoma_undata)	Prestoea_acuminata)	((((Orania_palindan	(Attalea_speciosa	(Elaeis_guineensis	Elaeis_oleifera)))	Iriartea_deltoidea)	(Sabal_domingensis	Sclerosperma_profizianum))	Pseudophoenix_vinifera))))	Roystonea_regia))	Reinhardtia_simplex))	Calamus_caryotoides);
((Reinhardtia_simplex	((Reinhardtia_latisecta	Reinhardtia_paiewonskiana)	(Pseudophoenix_vinifera	(((((Oenocarpus_bataua	Oenocarpus_minor)	((((Roystonea_regia	(Podococcus_barteri	Pelagodoxa_henryana))	((Dypsis_decaryi	Veitchia_spiralis)	((Hydriastele_microspadix	(Heterospathe_cagayanensis	Dictyosperma_album))	Kentiopsis_piersoniorum)))	Geonoma_undata)	((Serenoa_repens	Prestoea_acuminata)	Manicaria_saccifera)))	Orania_palindan)	((Attalea_speciosa	(Elaeis_guineensis	Elaeis_oleifera))	Iriartea_deltoidea))	(Sabal_domingensis	Sclerosperma_profizianum)))))	Calamus_caryotoides);
(((Reinhardtia_latisecta	Reinhardtia_paiewonskiana)	((((((Pseudophoenix_vinifera	Podococcus_barteri)	((((Heterospathe_cagayanensis	Kentiopsis_piersoniorum)	Dictyosperma_album)	(Hydriastele_microspadix	(Veitchia_spiralis	Dypsis_decaryi)))	(((Pelagodoxa_henryana	Prestoea_acuminata)	((Oenocarpus_bataua	Oenocarpus_minor)	Geonoma_undata))	(Manicaria_saccifera	Roystonea_regia))))	((Sabal_domingensis	Sclerosperma_profizianum)	((Attalea_speciosa	(Elaeis_guineensis	Elaeis_oleifera))	Iriartea_deltoidea)))	Orania_palindan)	Serenoa_repens)	Reinhardtia_simplex))	Calamus_caryotoides);
(((Pseudophoenix_vinifera	((Iriartea_deltoidea	(((Orania_palindan	(Geonoma_undata	Roystonea_regia))	(((((Heterospathe_cagayanensis	Dictyosperma_album)	Kentiopsis_piersoniorum)	(Dypsis_decaryi	Veitchia_spiralis))	Hydriastele_microspadix)	((((Podococcus_barteri	Pelagodoxa_henryana)	Prestoea_acuminata)	Manicaria_saccifera)	(Oenocarpus_bataua	Oenocarpus_minor))))	(((Elaeis_guineensis	Elaeis_oleifera)	Attalea_speciosa)	Sclerosperma_profizianum)))	(Serenoa_repens	((Reinhardtia_latisecta	Reinhardtia_paiewonskiana)	Reinhardtia_simplex))))	Sabal_domingensis)	Calamus_caryotoides);
(((Pseudophoenix_vinifera	((Iriartea_deltoidea	((((((Oenocarpus_bataua	Oenocarpus_minor)	(((((Hydriastele_microspadix	(Heterospathe_cagayanensis	Dictyosperma_album))	Kentiopsis_piersoniorum)	(Dypsis_decaryi	Veitchia_spiralis))	(Roystonea_regia	(Podococcus_barteri	Pelagodoxa_henryana)))	Prestoea_acuminata))	Geonoma_undata)	Manicaria_saccifera)	(((Elaeis_guineensis	Elaeis_oleifera)	Attalea_speciosa)	Sclerosperma_profizianum))	Orania_palindan))	(Serenoa_repens	((Reinhardtia_latisecta	Reinhardtia_paiewonskiana)	Reinhardtia_simplex))))	Sabal_domingensis)	Calamus_caryotoides);
((((Reinhardtia_simplex	((((((Prestoea_acuminata	((Oenocarpus_bataua	Oenocarpus_minor)	Geonoma_undata))	(Manicaria_saccifera	(((Podococcus_barteri	Roystonea_regia)	Pelagodoxa_henryana)	((Veitchia_spiralis	Dypsis_decaryi)	(((Heterospathe_cagayanensis	Hydriastele_microspadix)	Dictyosperma_album)	Kentiopsis_piersoniorum)))))	Orania_palindan)	((Iriartea_deltoidea	((Elaeis_guineensis	Elaeis_oleifera)	Attalea_speciosa))	(Sabal_domingensis	Sclerosperma_profizianum)))	Pseudophoenix_vinifera)	Serenoa_repens))	Reinhardtia_latisecta)	Reinhardtia_paiewonskiana)	Calamus_caryotoides);
((Roystonea_regia	(Orania_palindan	(Geonoma_undata	(((((Prestoea_acuminata	(Podococcus_barteri	Pelagodoxa_henryana))	((Veitchia_spiralis	Dypsis_decaryi)	(Kentiopsis_piersoniorum	(Hydriastele_microspadix	(Heterospathe_cagayanensis	Dictyosperma_album)))))	((Sclerosperma_profizianum	((((Reinhardtia_latisecta	Reinhardtia_paiewonskiana)	Reinhardtia_simplex)	Sabal_domingensis)	(Pseudophoenix_vinifera	Serenoa_repens)))	(Iriartea_deltoidea	((Elaeis_guineensis	Elaeis_oleifera)	Attalea_speciosa))))	(Oenocarpus_bataua	Oenocarpus_minor))	Manicaria_saccifera))))	Calamus_caryotoides);
((Pelagodoxa_henryana	((((((((Veitchia_spiralis	Heterospathe_cagayanensis)	Kentiopsis_piersoniorum)	(Dictyosperma_album	Dypsis_decaryi))	Hydriastele_microspadix)	(Geonoma_undata	(((Sclerosperma_profizianum	((Pseudophoenix_vinifera	Iriartea_deltoidea)	(Sabal_domingensis	((Reinhardtia_paiewonskiana	(Reinhardtia_simplex	Serenoa_repens))	(Orania_palindan	Reinhardtia_latisecta)))))	((Elaeis_guineensis	Elaeis_oleifera)	Attalea_speciosa))	(Roystonea_regia	Manicaria_saccifera))))	(Oenocarpus_bataua	Oenocarpus_minor))	Prestoea_acuminata)	Podococcus_barteri))	Calamus_caryotoides);
((((Reinhardtia_paiewonskiana	Reinhardtia_latisecta)	((((Sclerosperma_profizianum	(((Geonoma_undata	Roystonea_regia)	((Oenocarpus_bataua	Oenocarpus_minor)	(((Podococcus_barteri	Pelagodoxa_henryana)	((Kentiopsis_piersoniorum	(Dictyosperma_album	(Hydriastele_microspadix	Heterospathe_cagayanensis)))	(Dypsis_decaryi	Veitchia_spiralis)))	Prestoea_acuminata)))	Manicaria_saccifera))	(Attalea_speciosa	((Elaeis_guineensis	Elaeis_oleifera)	Orania_palindan)))	Iriartea_deltoidea)	(Pseudophoenix_vinifera	Sabal_domingensis)))	(Serenoa_repens	Reinhardtia_simplex))	Calamus_caryotoides);
(((Sclerosperma_profizianum	(((Pseudophoenix_vinifera	Prestoea_acuminata)	(Sabal_domingensis	((Reinhardtia_simplex	(Reinhardtia_paiewonskiana	Reinhardtia_latisecta))	Serenoa_repens)))	((((Manicaria_saccifera	((Roystonea_regia	(Geonoma_undata	Orania_palindan))	Pelagodoxa_henryana))	(Dypsis_decaryi	(((Veitchia_spiralis	Kentiopsis_piersoniorum)	Hydriastele_microspadix)	(Dictyosperma_album	Heterospathe_cagayanensis))))	(Oenocarpus_bataua	Oenocarpus_minor))	(((Elaeis_guineensis	Elaeis_oleifera)	Attalea_speciosa)	Iriartea_deltoidea))))	Podococcus_barteri)	Calamus_caryotoides);
((Hydriastele_microspadix	((Heterospathe_cagayanensis	((((Pelagodoxa_henryana	Podococcus_barteri)	(((Geonoma_undata	(Oenocarpus_bataua	Oenocarpus_minor))	(((((Elaeis_guineensis	Elaeis_oleifera)	Attalea_speciosa)	Sclerosperma_profizianum)	(Orania_palindan	(Iriartea_deltoidea	(((Reinhardtia_simplex	(Reinhardtia_paiewonskiana	Reinhardtia_latisecta))	(Sabal_domingensis	Serenoa_repens))	Pseudophoenix_vinifera))))	(Prestoea_acuminata	Roystonea_regia)))	Manicaria_saccifera))	Kentiopsis_piersoniorum)	(Dypsis_decaryi	Veitchia_spiralis)))	Dictyosperma_album))	Calamus_caryotoides);
((Hydriastele_microspadix	((Dypsis_decaryi	Heterospathe_cagayanensis)	((((Pelagodoxa_henryana	Prestoea_acuminata)	((Oenocarpus_bataua	Oenocarpus_minor)	((Manicaria_saccifera	(((((Serenoa_repens	(Reinhardtia_paiewonskiana	Reinhardtia_latisecta))	Reinhardtia_simplex)	(Pseudophoenix_vinifera	Sabal_domingensis))	(Podococcus_barteri	Sclerosperma_profizianum))	((Iriartea_deltoidea	((Elaeis_guineensis	Elaeis_oleifera)	Attalea_speciosa))	Orania_palindan)))	(Roystonea_regia	Geonoma_undata))))	Dictyosperma_album)	(Kentiopsis_piersoniorum	Veitchia_spiralis))))	Calamus_caryotoides);
((Pelagodoxa_henryana	(Prestoea_acuminata	((((Oenocarpus_bataua	Oenocarpus_minor)	(((Geonoma_undata	Roystonea_regia)	Orania_palindan)	((((Iriartea_deltoidea	((Serenoa_repens	((Reinhardtia_paiewonskiana	Reinhardtia_latisecta)	Reinhardtia_simplex))	Pseudophoenix_vinifera))	Sabal_domingensis)	(Podococcus_barteri	Sclerosperma_profizianum))	((Elaeis_guineensis	Elaeis_oleifera)	Attalea_speciosa))))	((Kentiopsis_piersoniorum	(((Heterospathe_cagayanensis	Dictyosperma_album)	Hydriastele_microspadix)	Dypsis_decaryi))	Veitchia_spiralis))	Manicaria_saccifera)))	Calamus_caryotoides);
(((((Iriartea_deltoidea	(Sclerosperma_profizianum	((Orania_palindan	(Attalea_speciosa	(Elaeis_guineensis	Elaeis_oleifera)))	((Manicaria_saccifera	(Roystonea_regia	(Prestoea_acuminata	Serenoa_repens)))	(((Veitchia_spiralis	((((Dictyosperma_album	Heterospathe_cagayanensis)	Hydriastele_microspadix)	Dypsis_decaryi)	Kentiopsis_piersoniorum))	(Podococcus_barteri	Pelagodoxa_henryana))	(Geonoma_undata	(Oenocarpus_bataua	Oenocarpus_minor)))))))	((Reinhardtia_latisecta	Reinhardtia_paiewonskiana)	Reinhardtia_simplex))	Sabal_domingensis)	Pseudophoenix_vinifera)	Calamus_caryotoides);
((Sabal_domingensis	(((Iriartea_deltoidea	(Sclerosperma_profizianum	((Orania_palindan	(Attalea_speciosa	(Elaeis_guineensis	Elaeis_oleifera)))	(((Manicaria_saccifera	((Oenocarpus_bataua	Oenocarpus_minor)	(((Heterospathe_cagayanensis	Veitchia_spiralis)	((Dictyosperma_album	(Hydriastele_microspadix	Dypsis_decaryi))	Kentiopsis_piersoniorum))	(Podococcus_barteri	Pelagodoxa_henryana))))	(Roystonea_regia	Geonoma_undata))	(Prestoea_acuminata	Serenoa_repens)))))	((Reinhardtia_latisecta	Reinhardtia_paiewonskiana)	Reinhardtia_simplex))	Pseudophoenix_vinifera))	Calamus_caryotoides);
((Reinhardtia_latisecta	(Reinhardtia_paiewonskiana	(Reinhardtia_simplex	(Pseudophoenix_vinifera	(((Serenoa_repens	Sabal_domingensis)	Iriartea_deltoidea)	(Prestoea_acuminata	(((Pelagodoxa_henryana	((Dypsis_decaryi	Veitchia_spiralis)	(((Hydriastele_microspadix	Heterospathe_cagayanensis)	Dictyosperma_album)	Kentiopsis_piersoniorum)))	(((Attalea_speciosa	(Elaeis_guineensis	Elaeis_oleifera))	Orania_palindan)	(((Oenocarpus_bataua	Oenocarpus_minor)	Geonoma_undata)	Manicaria_saccifera)))	(Roystonea_regia	(Sclerosperma_profizianum	Podococcus_barteri)))))))))	Calamus_caryotoides);
(((((Prestoea_acuminata	((Sclerosperma_profizianum	((Roystonea_regia	(Podococcus_barteri	Pelagodoxa_henryana))	(Iriartea_deltoidea	((Kentiopsis_piersoniorum	((Hydriastele_microspadix	Dypsis_decaryi)	(Heterospathe_cagayanensis	Dictyosperma_album)))	Veitchia_spiralis))))	(((Oenocarpus_bataua	Oenocarpus_minor)	Geonoma_undata)	((Attalea_speciosa	(Elaeis_guineensis	Elaeis_oleifera))	(Orania_palindan	Manicaria_saccifera)))))	(Serenoa_repens	((Reinhardtia_latisecta	Reinhardtia_paiewonskiana)	Reinhardtia_simplex)))	Pseudophoenix_vinifera)	Sabal_domingensis)	Calamus_caryotoides);
(((Reinhardtia_simplex	((Pseudophoenix_vinifera	Sabal_domingensis)	((((Orania_palindan	Manicaria_saccifera)	(((Roystonea_regia	(Podococcus_barteri	Pelagodoxa_henryana))	(((Hydriastele_microspadix	(Heterospathe_cagayanensis	Dictyosperma_album))	Dypsis_decaryi)	(Kentiopsis_piersoniorum	Veitchia_spiralis)))	(((Oenocarpus_bataua	Oenocarpus_minor)	Geonoma_undata)	(Serenoa_repens	Prestoea_acuminata))))	((Attalea_speciosa	(Elaeis_guineensis	Elaeis_oleifera))	Sclerosperma_profizianum))	Iriartea_deltoidea)))	(Reinhardtia_paiewonskiana	Reinhardtia_latisecta))	Calamus_caryotoides);
((((((((Oenocarpus_bataua	Oenocarpus_minor)	Geonoma_undata)	((Dypsis_decaryi	Veitchia_spiralis)	(((Heterospathe_cagayanensis	(Serenoa_repens	Dictyosperma_album))	Hydriastele_microspadix)	Kentiopsis_piersoniorum)))	((Orania_palindan	Manicaria_saccifera)	(((Podococcus_barteri	Reinhardtia_simplex)	Roystonea_regia)	(Prestoea_acuminata	Pelagodoxa_henryana))))	Sclerosperma_profizianum)	((Pseudophoenix_vinifera	(Iriartea_deltoidea	Sabal_domingensis))	(Attalea_speciosa	(Elaeis_guineensis	Elaeis_oleifera))))	(Reinhardtia_paiewonskiana	Reinhardtia_latisecta))	Calamus_caryotoides);
(((Reinhardtia_paiewonskiana	Reinhardtia_latisecta)	(Reinhardtia_simplex	(Serenoa_repens	((Prestoea_acuminata	(Pseudophoenix_vinifera	Sabal_domingensis))	(((((Roystonea_regia	Geonoma_undata)	(Pelagodoxa_henryana	Podococcus_barteri))	((((Veitchia_spiralis	Hydriastele_microspadix)	((Heterospathe_cagayanensis	Dictyosperma_album)	Dypsis_decaryi))	Kentiopsis_piersoniorum)	Manicaria_saccifera))	(Oenocarpus_bataua	Oenocarpus_minor))	((Sclerosperma_profizianum	(Iriartea_deltoidea	(Attalea_speciosa	(Elaeis_guineensis	Elaeis_oleifera))))	Orania_palindan))))))	Calamus_caryotoides);
((Serenoa_repens	(Reinhardtia_simplex	((Reinhardtia_paiewonskiana	Reinhardtia_latisecta)	(((Iriartea_deltoidea	(Pseudophoenix_vinifera	Sabal_domingensis))	(((((Prestoea_acuminata	(Geonoma_undata	(Oenocarpus_bataua	Oenocarpus_minor)))	(Orania_palindan	Manicaria_saccifera))	((Pelagodoxa_henryana	Podococcus_barteri)	((Dypsis_decaryi	Veitchia_spiralis)	((Kentiopsis_piersoniorum	Dictyosperma_album)	(Heterospathe_cagayanensis	Hydriastele_microspadix)))))	(Attalea_speciosa	(Elaeis_guineensis	Elaeis_oleifera)))	Sclerosperma_profizianum))	Roystonea_regia))))	Calamus_caryotoides);
((Elaeis_guineensis	(Elaeis_oleifera	(((((((Geonoma_undata	(Oenocarpus_bataua	Oenocarpus_minor))	Prestoea_acuminata)	(((Kentiopsis_piersoniorum	((Dypsis_decaryi	Veitchia_spiralis)	(Hydriastele_microspadix	(Dictyosperma_album	Heterospathe_cagayanensis))))	(Pelagodoxa_henryana	Podococcus_barteri))	Manicaria_saccifera))	Sclerosperma_profizianum)	Attalea_speciosa)	(((Reinhardtia_paiewonskiana	(Roystonea_regia	Reinhardtia_simplex))	(Serenoa_repens	Reinhardtia_latisecta))	((Pseudophoenix_vinifera	Sabal_domingensis)	Iriartea_deltoidea)))	Orania_palindan)))	Calamus_caryotoides);
(((Reinhardtia_latisecta	Reinhardtia_paiewonskiana)	(((Pseudophoenix_vinifera	Sabal_domingensis)	(Iriartea_deltoidea	((Attalea_speciosa	(Elaeis_guineensis	Elaeis_oleifera))	(Sclerosperma_profizianum	(Orania_palindan	((Manicaria_saccifera	(Geonoma_undata	((Oenocarpus_bataua	Oenocarpus_minor)	((Pelagodoxa_henryana	(Podococcus_barteri	Roystonea_regia))	((Veitchia_spiralis	Dypsis_decaryi)	((Heterospathe_cagayanensis	Kentiopsis_piersoniorum)	(Hydriastele_microspadix	Dictyosperma_album)))))))	(Serenoa_repens	Prestoea_acuminata)))))))	Reinhardtia_simplex))	Calamus_caryotoides);
((Sabal_domingensis	((Sclerosperma_profizianum	Podococcus_barteri)	(((((Elaeis_oleifera	Elaeis_guineensis)	Attalea_speciosa)	Iriartea_deltoidea)	Orania_palindan)	((Manicaria_saccifera	(((Prestoea_acuminata	Pelagodoxa_henryana)	(Oenocarpus_bataua	Oenocarpus_minor))	((((Heterospathe_cagayanensis	Hydriastele_microspadix)	(Kentiopsis_piersoniorum	Dictyosperma_album))	(Veitchia_spiralis	Dypsis_decaryi))	(Roystonea_regia	Geonoma_undata))))	((Reinhardtia_simplex	((Serenoa_repens	Reinhardtia_latisecta)	Reinhardtia_paiewonskiana))	Pseudophoenix_vinifera)))))	Calamus_caryotoides);
((Sabal_domingensis	(Sclerosperma_profizianum	(((Orania_palindan	(((Geonoma_undata	(Oenocarpus_bataua	Oenocarpus_minor))	Prestoea_acuminata)	(((Podococcus_barteri	Roystonea_regia)	Pelagodoxa_henryana)	(Manicaria_saccifera	((Veitchia_spiralis	Dypsis_decaryi)	((Dictyosperma_album	(Hydriastele_microspadix	Heterospathe_cagayanensis))	Kentiopsis_piersoniorum))))))	((Elaeis_guineensis	Attalea_speciosa)	Elaeis_oleifera))	(Iriartea_deltoidea	(((Reinhardtia_simplex	(Reinhardtia_latisecta	Reinhardtia_paiewonskiana))	Serenoa_repens)	Pseudophoenix_vinifera)))))	Calamus_caryotoides);
((((Geonoma_undata	((((Manicaria_saccifera	(Pelagodoxa_henryana	Prestoea_acuminata))	(Hydriastele_microspadix	((Veitchia_spiralis	Dypsis_decaryi)	(Kentiopsis_piersoniorum	((Serenoa_repens	Dictyosperma_album)	Heterospathe_cagayanensis)))))	(Oenocarpus_bataua	Oenocarpus_minor))	(((Iriartea_deltoidea	Sclerosperma_profizianum)	(((Reinhardtia_simplex	(Reinhardtia_latisecta	Reinhardtia_paiewonskiana))	(Podococcus_barteri	Pseudophoenix_vinifera))	Sabal_domingensis))	((Elaeis_oleifera	Elaeis_guineensis)	Attalea_speciosa))))	Orania_palindan)	Roystonea_regia)	Calamus_caryotoides);
(((Reinhardtia_latisecta	(Reinhardtia_paiewonskiana	Reinhardtia_simplex))	((((((Manicaria_saccifera	(Orania_palindan	(Elaeis_oleifera	(Elaeis_guineensis	Attalea_speciosa))))	(Geonoma_undata	(Oenocarpus_bataua	Oenocarpus_minor)))	(((((((Dictyosperma_album	Kentiopsis_piersoniorum)	(Veitchia_spiralis	Dypsis_decaryi))	Heterospathe_cagayanensis)	Hydriastele_microspadix)	Iriartea_deltoidea)	Sclerosperma_profizianum)	(Roystonea_regia	Pelagodoxa_henryana)))	(Podococcus_barteri	Pseudophoenix_vinifera))	(Prestoea_acuminata	Serenoa_repens))	Sabal_domingensis))	Calamus_caryotoides);
(((Reinhardtia_latisecta	Reinhardtia_paiewonskiana)	(Reinhardtia_simplex	((((Manicaria_saccifera	(Roystonea_regia	Pelagodoxa_henryana))	((((((((Dictyosperma_album	Dypsis_decaryi)	Heterospathe_cagayanensis)	(Veitchia_spiralis	Kentiopsis_piersoniorum))	Hydriastele_microspadix)	Iriartea_deltoidea)	Sclerosperma_profizianum)	(((Elaeis_oleifera	Elaeis_guineensis)	Attalea_speciosa)	Orania_palindan))	((Geonoma_undata	(Oenocarpus_bataua	Oenocarpus_minor))	Podococcus_barteri)))	(Prestoea_acuminata	Serenoa_repens))	(Pseudophoenix_vinifera	Sabal_domingensis))))	Calamus_caryotoides);
((Sabal_domingensis	((((Reinhardtia_latisecta	Reinhardtia_paiewonskiana)	Reinhardtia_simplex)	(((Attalea_speciosa	((Elaeis_oleifera	Elaeis_guineensis)	Orania_palindan))	(((((((Dypsis_decaryi	((Dictyosperma_album	Heterospathe_cagayanensis)	Hydriastele_microspadix))	Kentiopsis_piersoniorum)	Veitchia_spiralis)	((Manicaria_saccifera	Roystonea_regia)	(Prestoea_acuminata	Serenoa_repens)))	(Podococcus_barteri	Pelagodoxa_henryana))	(Geonoma_undata	(Oenocarpus_bataua	Oenocarpus_minor)))	Sclerosperma_profizianum))	Iriartea_deltoidea))	Pseudophoenix_vinifera))	Calamus_caryotoides);
((Reinhardtia_paiewonskiana	((Reinhardtia_simplex	(Pseudophoenix_vinifera	(((Orania_palindan	((Sclerosperma_profizianum	(Attalea_speciosa	(Elaeis_oleifera	Elaeis_guineensis)))	((Prestoea_acuminata	Serenoa_repens)	(((Manicaria_saccifera	((Roystonea_regia	Podococcus_barteri)	Pelagodoxa_henryana))	((Kentiopsis_piersoniorum	((Dictyosperma_album	Heterospathe_cagayanensis)	Hydriastele_microspadix))	(Dypsis_decaryi	Veitchia_spiralis)))	(Geonoma_undata	(Oenocarpus_bataua	Oenocarpus_minor))))))	Sabal_domingensis)	Iriartea_deltoidea)))	Reinhardtia_latisecta))	Calamus_caryotoides);
((Elaeis_guineensis	(((((((Prestoea_acuminata	Manicaria_saccifera)	((Roystonea_regia	Orania_palindan)	Geonoma_undata))	((Oenocarpus_bataua	Oenocarpus_minor)	(Pelagodoxa_henryana	(((Heterospathe_cagayanensis	(Podococcus_barteri	(Serenoa_repens	Dictyosperma_album)))	(Dypsis_decaryi	Veitchia_spiralis))	(Kentiopsis_piersoniorum	Hydriastele_microspadix)))))	(((Pseudophoenix_vinifera	Sabal_domingensis)	(Reinhardtia_latisecta	(Reinhardtia_paiewonskiana	Reinhardtia_simplex)))	Iriartea_deltoidea))	Sclerosperma_profizianum)	Attalea_speciosa)	Elaeis_oleifera))	Calamus_caryotoides);
((((Reinhardtia_paiewonskiana	Reinhardtia_simplex)	Reinhardtia_latisecta)	(((Iriartea_deltoidea	(Attalea_speciosa	(Elaeis_oleifera	Elaeis_guineensis)))	(Sclerosperma_profizianum	((Manicaria_saccifera	(((Dypsis_decaryi	Veitchia_spiralis)	((Dictyosperma_album	(Heterospathe_cagayanensis	Hydriastele_microspadix))	Kentiopsis_piersoniorum))	(((Podococcus_barteri	Roystonea_regia)	Pelagodoxa_henryana)	(((Oenocarpus_bataua	Oenocarpus_minor)	Geonoma_undata)	(Prestoea_acuminata	Serenoa_repens)))))	Orania_palindan)))	(Pseudophoenix_vinifera	Sabal_domingensis)))	Calamus_caryotoides);
(((Reinhardtia_paiewonskiana	Reinhardtia_latisecta)	(Reinhardtia_simplex	(((Orania_palindan	(Sclerosperma_profizianum	(((((Dictyosperma_album	(Kentiopsis_piersoniorum	(Hydriastele_microspadix	Dypsis_decaryi)))	(Heterospathe_cagayanensis	Veitchia_spiralis))	(Manicaria_saccifera	((Prestoea_acuminata	Serenoa_repens)	Pelagodoxa_henryana)))	(Oenocarpus_bataua	Oenocarpus_minor))	((Podococcus_barteri	Pseudophoenix_vinifera)	(Geonoma_undata	Roystonea_regia)))))	(Iriartea_deltoidea	(Attalea_speciosa	(Elaeis_oleifera	Elaeis_guineensis))))	Sabal_domingensis)))	Calamus_caryotoides);
(((Reinhardtia_simplex	(((Podococcus_barteri	Pseudophoenix_vinifera)	(Iriartea_deltoidea	Sabal_domingensis))	((Sclerosperma_profizianum	(((Pelagodoxa_henryana	(Serenoa_repens	Prestoea_acuminata))	((Oenocarpus_bataua	Oenocarpus_minor)	((Dictyosperma_album	((Hydriastele_microspadix	Heterospathe_cagayanensis)	((Dypsis_decaryi	Veitchia_spiralis)	Kentiopsis_piersoniorum)))	(Roystonea_regia	Geonoma_undata))))	Manicaria_saccifera))	(Orania_palindan	(Attalea_speciosa	(Elaeis_oleifera	Elaeis_guineensis))))))	(Reinhardtia_paiewonskiana	Reinhardtia_latisecta))	Calamus_caryotoides);
(((Reinhardtia_simplex	(Sabal_domingensis	(Pseudophoenix_vinifera	((((Roystonea_regia	(Sclerosperma_profizianum	Podococcus_barteri))	(((Kentiopsis_piersoniorum	(((Dictyosperma_album	Heterospathe_cagayanensis)	Hydriastele_microspadix)	(Dypsis_decaryi	Veitchia_spiralis)))	((Manicaria_saccifera	(Serenoa_repens	Prestoea_acuminata))	(Geonoma_undata	(Oenocarpus_bataua	Oenocarpus_minor))))	Pelagodoxa_henryana))	Orania_palindan)	(Iriartea_deltoidea	(Attalea_speciosa	(Elaeis_oleifera	Elaeis_guineensis)))))))	(Reinhardtia_paiewonskiana	Reinhardtia_latisecta))	Calamus_caryotoides);
((Sclerosperma_profizianum	(((((Attalea_speciosa	Elaeis_guineensis)	Elaeis_oleifera)	Orania_palindan)	(Iriartea_deltoidea	(((Reinhardtia_latisecta	(Reinhardtia_simplex	Reinhardtia_paiewonskiana))	Sabal_domingensis)	Pseudophoenix_vinifera)))	(((Oenocarpus_bataua	Oenocarpus_minor)	Geonoma_undata)	((((Serenoa_repens	Prestoea_acuminata)	(Roystonea_regia	Manicaria_saccifera))	(Podococcus_barteri	Pelagodoxa_henryana))	((Veitchia_spiralis	Dypsis_decaryi)	(Kentiopsis_piersoniorum	(Hydriastele_microspadix	(Heterospathe_cagayanensis	Dictyosperma_album))))))))	Calamus_caryotoides);
((Roystonea_regia	(Geonoma_undata	(((Serenoa_repens	Manicaria_saccifera)	(((((Podococcus_barteri	Sclerosperma_profizianum)	((((Reinhardtia_paiewonskiana	Reinhardtia_latisecta)	Reinhardtia_simplex)	(Sabal_domingensis	(Iriartea_deltoidea	Pseudophoenix_vinifera)))	((Elaeis_guineensis	Elaeis_oleifera)	Attalea_speciosa)))	((Veitchia_spiralis	Dypsis_decaryi)	((Hydriastele_microspadix	Dictyosperma_album)	(Kentiopsis_piersoniorum	Heterospathe_cagayanensis))))	(Oenocarpus_bataua	Oenocarpus_minor))	(Prestoea_acuminata	Pelagodoxa_henryana)))	Orania_palindan)))	Calamus_caryotoides);
((((Reinhardtia_simplex	((((((Elaeis_guineensis	Elaeis_oleifera)	Attalea_speciosa)	Sclerosperma_profizianum)	((Geonoma_undata	(Oenocarpus_bataua	Oenocarpus_minor))	(Manicaria_saccifera	((Serenoa_repens	Prestoea_acuminata)	((Veitchia_spiralis	(Kentiopsis_piersoniorum	(Dypsis_decaryi	((Iriartea_deltoidea	Hydriastele_microspadix)	(Heterospathe_cagayanensis	Dictyosperma_album)))))	(Roystonea_regia	Pelagodoxa_henryana))))))	Orania_palindan)	(Sabal_domingensis	(Podococcus_barteri	Pseudophoenix_vinifera))))	Reinhardtia_latisecta)	Reinhardtia_paiewonskiana)	Calamus_caryotoides);
(((Reinhardtia_simplex	(Sabal_domingensis	((Orania_palindan	(Serenoa_repens	(((Elaeis_guineensis	Iriartea_deltoidea)	Attalea_speciosa)	Elaeis_oleifera)))	(((Roystonea_regia	Podococcus_barteri)	Sclerosperma_profizianum)	(((Pseudophoenix_vinifera	Pelagodoxa_henryana)	((((Manicaria_saccifera	Prestoea_acuminata)	Geonoma_undata)	Oenocarpus_bataua)	Oenocarpus_minor))	((Dypsis_decaryi	(Dictyosperma_album	(Hydriastele_microspadix	Heterospathe_cagayanensis)))	(Kentiopsis_piersoniorum	Veitchia_spiralis)))))))	(Reinhardtia_latisecta	Reinhardtia_paiewonskiana))	Calamus_caryotoides);
(((Reinhardtia_simplex	Reinhardtia_paiewonskiana)	(Reinhardtia_latisecta	(((Sabal_domingensis	((((Elaeis_oleifera	Elaeis_guineensis)	Attalea_speciosa)	Sclerosperma_profizianum)	(((((Heterospathe_cagayanensis	Dictyosperma_album)	Kentiopsis_piersoniorum)	(Veitchia_spiralis	Dypsis_decaryi))	Hydriastele_microspadix)	(Prestoea_acuminata	((Pelagodoxa_henryana	(Manicaria_saccifera	(Serenoa_repens	Roystonea_regia)))	(Geonoma_undata	(Oenocarpus_bataua	Oenocarpus_minor)))))))	(Podococcus_barteri	Pseudophoenix_vinifera))	(Orania_palindan	Iriartea_deltoidea))))	Calamus_caryotoides);
((Reinhardtia_simplex	(((Reinhardtia_paiewonskiana	Reinhardtia_latisecta)	((((Podococcus_barteri	Sclerosperma_profizianum)	((Roystonea_regia	Geonoma_undata)	(((Oenocarpus_bataua	Oenocarpus_minor)	(Manicaria_saccifera	(Serenoa_repens	Prestoea_acuminata)))	(Pelagodoxa_henryana	((Dypsis_decaryi	Veitchia_spiralis)	(Kentiopsis_piersoniorum	((Heterospathe_cagayanensis	Dictyosperma_album)	Hydriastele_microspadix)))))))	((Orania_palindan	(Elaeis_oleifera	Elaeis_guineensis))	(Iriartea_deltoidea	Attalea_speciosa)))	Sabal_domingensis))	Pseudophoenix_vinifera))	Calamus_caryotoides);
((((((((Elaeis_oleifera	Elaeis_guineensis)	Attalea_speciosa)	(Orania_palindan	(Sclerosperma_profizianum	((((Serenoa_repens	Prestoea_acuminata)	((Geonoma_undata	(Oenocarpus_bataua	Oenocarpus_minor))	(((Dypsis_decaryi	((Kentiopsis_piersoniorum	Veitchia_spiralis)	Heterospathe_cagayanensis))	Dictyosperma_album)	Hydriastele_microspadix)))	Manicaria_saccifera)	(Roystonea_regia	(Podococcus_barteri	Pelagodoxa_henryana))))))	Iriartea_deltoidea)	Pseudophoenix_vinifera)	Sabal_domingensis)	((Reinhardtia_paiewonskiana	Reinhardtia_latisecta)	Reinhardtia_simplex))	Calamus_caryotoides);
(((Reinhardtia_simplex	((((((Elaeis_oleifera	Elaeis_guineensis)	Attalea_speciosa)	(Sclerosperma_profizianum	(Podococcus_barteri	(((Manicaria_saccifera	(Serenoa_repens	Prestoea_acuminata))	(Geonoma_undata	(Oenocarpus_bataua	Oenocarpus_minor)))	((((Heterospathe_cagayanensis	Veitchia_spiralis)	((Hydriastele_microspadix	Kentiopsis_piersoniorum)	Dypsis_decaryi))	Dictyosperma_album)	(Roystonea_regia	Pelagodoxa_henryana))))))	Orania_palindan)	Iriartea_deltoidea)	(Pseudophoenix_vinifera	Sabal_domingensis)))	(Reinhardtia_latisecta	Reinhardtia_paiewonskiana))	Calamus_caryotoides);
(((Reinhardtia_latisecta	Reinhardtia_paiewonskiana)	((((((Orania_palindan	(Attalea_speciosa	(Elaeis_oleifera	Elaeis_guineensis)))	((Roystonea_regia	Sclerosperma_profizianum)	Podococcus_barteri))	((((Prestoea_acuminata	((Hydriastele_microspadix	((Dictyosperma_album	Heterospathe_cagayanensis)	(Dypsis_decaryi	Veitchia_spiralis)))	Kentiopsis_piersoniorum))	Manicaria_saccifera)	(Geonoma_undata	(Oenocarpus_minor	Oenocarpus_bataua)))	Pelagodoxa_henryana))	(Iriartea_deltoidea	(Pseudophoenix_vinifera	Sabal_domingensis)))	Serenoa_repens)	Reinhardtia_simplex))	Calamus_caryotoides);
((Sabal_domingensis	(((Serenoa_repens	(Reinhardtia_simplex	(Reinhardtia_latisecta	Reinhardtia_paiewonskiana)))	(Iriartea_deltoidea	((Pelagodoxa_henryana	Prestoea_acuminata)	((((Heterospathe_cagayanensis	Veitchia_spiralis)	Kentiopsis_piersoniorum)	((Hydriastele_microspadix	Dictyosperma_album)	Dypsis_decaryi))	((((Roystonea_regia	Sclerosperma_profizianum)	Podococcus_barteri)	((Manicaria_saccifera	Orania_palindan)	(Attalea_speciosa	(Elaeis_guineensis	Elaeis_oleifera))))	(Geonoma_undata	(Oenocarpus_minor	Oenocarpus_bataua)))))))	Pseudophoenix_vinifera))	Calamus_caryotoides);
(((((Iriartea_deltoidea	(Pseudophoenix_vinifera	((((Prestoea_acuminata	(Roystonea_regia	Manicaria_saccifera))	(((Hydriastele_microspadix	((Kentiopsis_piersoniorum	(Dypsis_decaryi	Veitchia_spiralis))	(Dictyosperma_album	Heterospathe_cagayanensis)))	Pelagodoxa_henryana)	(Geonoma_undata	(Oenocarpus_minor	Oenocarpus_bataua))))	((Attalea_speciosa	(Elaeis_guineensis	Elaeis_oleifera))	(Sclerosperma_profizianum	Podococcus_barteri)))	Orania_palindan)))	Sabal_domingensis)	Serenoa_repens)	((Reinhardtia_simplex	Reinhardtia_paiewonskiana)	Reinhardtia_latisecta))	Calamus_caryotoides);
(((Elaeis_guineensis	Elaeis_oleifera)	((Orania_palindan	(((Sabal_domingensis	(Serenoa_repens	((Reinhardtia_simplex	Reinhardtia_paiewonskiana)	Reinhardtia_latisecta)))	Pseudophoenix_vinifera)	(Iriartea_deltoidea	(((((Kentiopsis_piersoniorum	((Hydriastele_microspadix	Dictyosperma_album)	Heterospathe_cagayanensis))	(Dypsis_decaryi	Veitchia_spiralis))	((Oenocarpus_minor	Oenocarpus_bataua)	(Geonoma_undata	(Manicaria_saccifera	Prestoea_acuminata))))	Pelagodoxa_henryana)	(Roystonea_regia	(Sclerosperma_profizianum	Podococcus_barteri))))))	Attalea_speciosa))	Calamus_caryotoides);
(((Elaeis_guineensis	Elaeis_oleifera)	(((Orania_palindan	((((((Kentiopsis_piersoniorum	Veitchia_spiralis)	((Hydriastele_microspadix	Heterospathe_cagayanensis)	Dypsis_decaryi))	Dictyosperma_album)	(Pseudophoenix_vinifera	(Roystonea_regia	Prestoea_acuminata)))	((Podococcus_barteri	Pelagodoxa_henryana)	Manicaria_saccifera))	((Oenocarpus_minor	Oenocarpus_bataua)	Geonoma_undata)))	(((Sabal_domingensis	Sclerosperma_profizianum)	Iriartea_deltoidea)	(((Reinhardtia_paiewonskiana	Reinhardtia_latisecta)	Reinhardtia_simplex)	Serenoa_repens)))	Attalea_speciosa))	Calamus_caryotoides);
((Orania_palindan	(Geonoma_undata	((Manicaria_saccifera	Oenocarpus_bataua)	(Oenocarpus_minor	(((Podococcus_barteri	Pelagodoxa_henryana)	((Hydriastele_microspadix	(Heterospathe_cagayanensis	(Serenoa_repens	Dictyosperma_album)))	((Dypsis_decaryi	Veitchia_spiralis)	Kentiopsis_piersoniorum)))	(((Sabal_domingensis	Sclerosperma_profizianum)	(Iriartea_deltoidea	(((Reinhardtia_paiewonskiana	Reinhardtia_latisecta)	Reinhardtia_simplex)	(Attalea_speciosa	(Elaeis_guineensis	Elaeis_oleifera)))))	(Pseudophoenix_vinifera	(Roystonea_regia	Prestoea_acuminata))))))))	Calamus_caryotoides);
(((((Pseudophoenix_vinifera	Sabal_domingensis)	Serenoa_repens)	((((((((Oenocarpus_minor	Oenocarpus_bataua)	(((Hydriastele_microspadix	Dictyosperma_album)	Dypsis_decaryi)	(Kentiopsis_piersoniorum	(Heterospathe_cagayanensis	Veitchia_spiralis))))	(Manicaria_saccifera	Pelagodoxa_henryana))	((Roystonea_regia	Geonoma_undata)	Prestoea_acuminata))	Orania_palindan)	(Attalea_speciosa	(Elaeis_guineensis	Elaeis_oleifera)))	(Podococcus_barteri	Sclerosperma_profizianum))	Iriartea_deltoidea))	((Reinhardtia_paiewonskiana	Reinhardtia_simplex)	Reinhardtia_latisecta))	Calamus_caryotoides);
(((Reinhardtia_simplex	Reinhardtia_paiewonskiana)	((Serenoa_repens	Reinhardtia_latisecta)	(((Pseudophoenix_vinifera	Sabal_domingensis)	Iriartea_deltoidea)	(((Podococcus_barteri	((((Kentiopsis_piersoniorum	Veitchia_spiralis)	(Dypsis_decaryi	((Heterospathe_cagayanensis	Hydriastele_microspadix)	Dictyosperma_album)))	((Geonoma_undata	(Orania_palindan	Manicaria_saccifera))	(Roystonea_regia	(Oenocarpus_minor	Oenocarpus_bataua))))	(Pelagodoxa_henryana	Prestoea_acuminata)))	(Attalea_speciosa	(Elaeis_guineensis	Elaeis_oleifera)))	Sclerosperma_profizianum))))	Calamus_caryotoides);
((((((Pseudophoenix_vinifera	(((Orania_palindan	(Attalea_speciosa	(Elaeis_guineensis	Elaeis_oleifera)))	Sclerosperma_profizianum)	((((Oenocarpus_minor	Oenocarpus_bataua)	(Podococcus_barteri	Pelagodoxa_henryana))	(((Dictyosperma_album	Kentiopsis_piersoniorum)	(Hydriastele_microspadix	Heterospathe_cagayanensis))	(Dypsis_decaryi	Veitchia_spiralis)))	((Manicaria_saccifera	Prestoea_acuminata)	(Roystonea_regia	Geonoma_undata)))))	Iriartea_deltoidea)	Sabal_domingensis)	(Serenoa_repens	Reinhardtia_simplex))	(Reinhardtia_latisecta	Reinhardtia_paiewonskiana))	Calamus_caryotoides);
(((Reinhardtia_latisecta	Reinhardtia_paiewonskiana)	(((((Iriartea_deltoidea	(Pseudophoenix_vinifera	Sabal_domingensis))	((((Geonoma_undata	(Oenocarpus_minor	Oenocarpus_bataua))	(((Prestoea_acuminata	(Podococcus_barteri	Pelagodoxa_henryana))	((Veitchia_spiralis	Kentiopsis_piersoniorum)	(((Heterospathe_cagayanensis	Dictyosperma_album)	Hydriastele_microspadix)	Dypsis_decaryi)))	(Orania_palindan	Manicaria_saccifera)))	(Attalea_speciosa	(Elaeis_guineensis	Elaeis_oleifera)))	Sclerosperma_profizianum))	Roystonea_regia)	Serenoa_repens)	Reinhardtia_simplex))	Calamus_caryotoides);
(((Reinhardtia_latisecta	Reinhardtia_paiewonskiana)	((Reinhardtia_simplex	((((Sclerosperma_profizianum	((Manicaria_saccifera	((Elaeis_guineensis	Elaeis_oleifera)	Orania_palindan))	((Roystonea_regia	Geonoma_undata)	(((Oenocarpus_bataua	Oenocarpus_minor)	((((Veitchia_spiralis	Dypsis_decaryi)	Kentiopsis_piersoniorum)	((Heterospathe_cagayanensis	Dictyosperma_album)	Hydriastele_microspadix))	(Podococcus_barteri	Pelagodoxa_henryana)))	Attalea_speciosa))))	(Serenoa_repens	Prestoea_acuminata))	Iriartea_deltoidea)	Sabal_domingensis))	Pseudophoenix_vinifera))	Calamus_caryotoides);
((Reinhardtia_simplex	(((Serenoa_repens	Prestoea_acuminata)	(((Manicaria_saccifera	(Oenocarpus_bataua	Geonoma_undata))	((((Kentiopsis_piersoniorum	Heterospathe_cagayanensis)	(Hydriastele_microspadix	Dictyosperma_album))	(Veitchia_spiralis	Dypsis_decaryi))	((Podococcus_barteri	Pelagodoxa_henryana)	Oenocarpus_minor)))	(((Sclerosperma_profizianum	Sabal_domingensis)	Attalea_speciosa)	(((Iriartea_deltoidea	Pseudophoenix_vinifera)	Orania_palindan)	((Elaeis_guineensis	Elaeis_oleifera)	Roystonea_regia)))))	(Reinhardtia_latisecta	Reinhardtia_paiewonskiana)))	Calamus_caryotoides);
((Pelagodoxa_henryana	(((Manicaria_saccifera	((Reinhardtia_latisecta	Reinhardtia_paiewonskiana)	Reinhardtia_simplex))	(Pseudophoenix_vinifera	((Serenoa_repens	Prestoea_acuminata)	Roystonea_regia)))	(((Oenocarpus_minor	Oenocarpus_bataua)	Geonoma_undata)	(((Dypsis_decaryi	Veitchia_spiralis)	((Heterospathe_cagayanensis	(Dictyosperma_album	Kentiopsis_piersoniorum))	Hydriastele_microspadix))	(Orania_palindan	((Podococcus_barteri	Sclerosperma_profizianum)	((Elaeis_guineensis	Elaeis_oleifera)	(Iriartea_deltoidea	(Sabal_domingensis	Attalea_speciosa)))))))))	Calamus_caryotoides);
((Sclerosperma_profizianum	(((((Heterospathe_cagayanensis	Veitchia_spiralis)	Kentiopsis_piersoniorum)	(Dypsis_decaryi	(Hydriastele_microspadix	Dictyosperma_album)))	(((Oenocarpus_minor	Oenocarpus_bataua)	Geonoma_undata)	(Manicaria_saccifera	((Pseudophoenix_vinifera	((Serenoa_repens	Prestoea_acuminata)	Roystonea_regia))	Pelagodoxa_henryana))))	(((Elaeis_guineensis	Elaeis_oleifera)	Attalea_speciosa)	(Orania_palindan	((((Reinhardtia_latisecta	Reinhardtia_paiewonskiana)	Reinhardtia_simplex)	Iriartea_deltoidea)	(Podococcus_barteri	Sabal_domingensis))))))	Calamus_caryotoides);
((((Reinhardtia_latisecta	Reinhardtia_paiewonskiana)	Reinhardtia_simplex)	((((Pseudophoenix_vinifera	Orania_palindan)	(((Podococcus_barteri	Pelagodoxa_henryana)	((Geonoma_undata	(((Serenoa_repens	Prestoea_acuminata)	((Oenocarpus_minor	Oenocarpus_bataua)	Roystonea_regia))	Manicaria_saccifera))	((Heterospathe_cagayanensis	Veitchia_spiralis)	((Kentiopsis_piersoniorum	Dictyosperma_album)	(Hydriastele_microspadix	Dypsis_decaryi)))))	(Sclerosperma_profizianum	((Elaeis_guineensis	Elaeis_oleifera)	Attalea_speciosa))))	Iriartea_deltoidea)	Sabal_domingensis))	Calamus_caryotoides);
(((Sabal_domingensis	Sclerosperma_profizianum)	((((((((Kentiopsis_piersoniorum	Heterospathe_cagayanensis)	(Hydriastele_microspadix	Dictyosperma_album))	(Veitchia_spiralis	Dypsis_decaryi))	(Pelagodoxa_henryana	Prestoea_acuminata))	((Oenocarpus_minor	Oenocarpus_bataua)	Geonoma_undata))	(Podococcus_barteri	Pseudophoenix_vinifera))	((Reinhardtia_latisecta	Reinhardtia_paiewonskiana)	((Roystonea_regia	(Serenoa_repens	Manicaria_saccifera))	Reinhardtia_simplex)))	(Iriartea_deltoidea	((Orania_palindan	(Elaeis_guineensis	Elaeis_oleifera))	Attalea_speciosa))))	Calamus_caryotoides);
(((((Reinhardtia_latisecta	(Podococcus_barteri	Reinhardtia_simplex))	((Iriartea_deltoidea	((Elaeis_guineensis	Elaeis_oleifera)	Attalea_speciosa))	(Orania_palindan	((Sabal_domingensis	Sclerosperma_profizianum)	((((((Heterospathe_cagayanensis	Dictyosperma_album)	Dypsis_decaryi)	Hydriastele_microspadix)	(Kentiopsis_piersoniorum	Veitchia_spiralis))	((Oenocarpus_minor	Oenocarpus_bataua)	(Pelagodoxa_henryana	Roystonea_regia)))	(Manicaria_saccifera	(Geonoma_undata	(Serenoa_repens	Prestoea_acuminata))))))))	Reinhardtia_paiewonskiana)	Pseudophoenix_vinifera)	Calamus_caryotoides);
((((Iriartea_deltoidea	((((Elaeis_guineensis	Elaeis_oleifera)	Attalea_speciosa)	Orania_palindan)	((Podococcus_barteri	Sclerosperma_profizianum)	((((Pelagodoxa_henryana	(((Heterospathe_cagayanensis	(Hydriastele_microspadix	Dictyosperma_album))	Kentiopsis_piersoniorum)	(Dypsis_decaryi	Veitchia_spiralis)))	(Roystonea_regia	(Oenocarpus_minor	Oenocarpus_bataua)))	(Geonoma_undata	Manicaria_saccifera))	(Serenoa_repens	Prestoea_acuminata)))))	((Reinhardtia_paiewonskiana	Reinhardtia_latisecta)	Reinhardtia_simplex))	(Pseudophoenix_vinifera	Sabal_domingensis))	Calamus_caryotoides);
((Sabal_domingensis	(((((Elaeis_guineensis	Elaeis_oleifera)	Attalea_speciosa)	((Roystonea_regia	(Podococcus_barteri	Sclerosperma_profizianum))	(((((Kentiopsis_piersoniorum	Veitchia_spiralis)	((Dypsis_decaryi	Hydriastele_microspadix)	(Heterospathe_cagayanensis	Dictyosperma_album)))	(Manicaria_saccifera	(Serenoa_repens	Prestoea_acuminata)))	Pelagodoxa_henryana)	((Oenocarpus_minor	Oenocarpus_bataua)	Geonoma_undata))))	(Orania_palindan	((Reinhardtia_paiewonskiana	Reinhardtia_latisecta)	Reinhardtia_simplex)))	(Iriartea_deltoidea	Pseudophoenix_vinifera)))	Calamus_caryotoides);
((Elaeis_guineensis	(Elaeis_oleifera	(Attalea_speciosa	((Orania_palindan	((((Reinhardtia_paiewonskiana	Reinhardtia_latisecta)	Reinhardtia_simplex)	(Sabal_domingensis	Pseudophoenix_vinifera))	((Prestoea_acuminata	(((Oenocarpus_minor	Oenocarpus_bataua)	(((Dictyosperma_album	(((Heterospathe_cagayanensis	Veitchia_spiralis)	Kentiopsis_piersoniorum)	(Hydriastele_microspadix	Dypsis_decaryi)))	Pelagodoxa_henryana)	((Roystonea_regia	Manicaria_saccifera)	Serenoa_repens)))	Geonoma_undata))	(Podococcus_barteri	Sclerosperma_profizianum))))	Iriartea_deltoidea))))	Calamus_caryotoides);
((Elaeis_guineensis	((((Sclerosperma_profizianum	(Iriartea_deltoidea	((Serenoa_repens	(Reinhardtia_simplex	(Reinhardtia_paiewonskiana	Reinhardtia_latisecta)))	(Pseudophoenix_vinifera	Sabal_domingensis))))	(Orania_palindan	((((Pelagodoxa_henryana	Podococcus_barteri)	(((Heterospathe_cagayanensis	Dictyosperma_album)	Kentiopsis_piersoniorum)	(Hydriastele_microspadix	(Veitchia_spiralis	Dypsis_decaryi))))	(Manicaria_saccifera	(Geonoma_undata	(Oenocarpus_bataua	Oenocarpus_minor))))	(Roystonea_regia	Prestoea_acuminata))))	Attalea_speciosa)	Elaeis_oleifera))	Calamus_caryotoides);
((Sabal_domingensis	((((((Roystonea_regia	Podococcus_barteri)	Sclerosperma_profizianum)	((Manicaria_saccifera	((((((Heterospathe_cagayanensis	Dictyosperma_album)	Kentiopsis_piersoniorum)	(Veitchia_spiralis	Dypsis_decaryi))	Hydriastele_microspadix)	Pelagodoxa_henryana)	((Geonoma_undata	(Oenocarpus_bataua	Oenocarpus_minor))	Prestoea_acuminata)))	(Orania_palindan	(Iriartea_deltoidea	(Attalea_speciosa	(Elaeis_oleifera	Elaeis_guineensis))))))	(Reinhardtia_simplex	(Reinhardtia_paiewonskiana	Reinhardtia_latisecta)))	Pseudophoenix_vinifera)	Serenoa_repens))	Calamus_caryotoides);
((Sabal_domingensis	(((((Sclerosperma_profizianum	((((((Dypsis_decaryi	Veitchia_spiralis)	(Kentiopsis_piersoniorum	((Hydriastele_microspadix	Dictyosperma_album)	Heterospathe_cagayanensis)))	(Podococcus_barteri	Pelagodoxa_henryana))	(Geonoma_undata	(Oenocarpus_bataua	Oenocarpus_minor)))	((Roystonea_regia	Manicaria_saccifera)	Prestoea_acuminata))	(Attalea_speciosa	(Elaeis_oleifera	Elaeis_guineensis))))	Orania_palindan)	((Reinhardtia_paiewonskiana	Reinhardtia_latisecta)	(Serenoa_repens	Reinhardtia_simplex)))	Iriartea_deltoidea)	Pseudophoenix_vinifera))	Calamus_caryotoides);
((Orania_palindan	(Geonoma_undata	((((((Attalea_speciosa	(Elaeis_oleifera	Elaeis_guineensis))	(((Reinhardtia_paiewonskiana	Reinhardtia_latisecta)	Reinhardtia_simplex)	(((Podococcus_barteri	Pseudophoenix_vinifera)	Sabal_domingensis)	Iriartea_deltoidea)))	Sclerosperma_profizianum)	(((Dypsis_decaryi	Veitchia_spiralis)	Kentiopsis_piersoniorum)	((Heterospathe_cagayanensis	Dictyosperma_album)	Hydriastele_microspadix)))	((Oenocarpus_bataua	Oenocarpus_minor)	((Serenoa_repens	Prestoea_acuminata)	Pelagodoxa_henryana)))	(Roystonea_regia	Manicaria_saccifera))))	Calamus_caryotoides);
(((Reinhardtia_paiewonskiana	Reinhardtia_latisecta)	(Reinhardtia_simplex	((((((Elaeis_oleifera	Elaeis_guineensis)	Orania_palindan)	((Podococcus_barteri	(((Dypsis_decaryi	Veitchia_spiralis)	(Kentiopsis_piersoniorum	(Hydriastele_microspadix	(Heterospathe_cagayanensis	Dictyosperma_album))))	((Prestoea_acuminata	((Roystonea_regia	(Serenoa_repens	Manicaria_saccifera))	Pelagodoxa_henryana))	((Oenocarpus_bataua	Oenocarpus_minor)	Geonoma_undata))))	Sclerosperma_profizianum))	Attalea_speciosa)	Iriartea_deltoidea)	(Sabal_domingensis	Pseudophoenix_vinifera))))	Calamus_caryotoides);
((Elaeis_guineensis	(((((((Geonoma_undata	Manicaria_saccifera)	((Pseudophoenix_vinifera	(Roystonea_regia	(Serenoa_repens	Prestoea_acuminata)))	((Oenocarpus_bataua	Oenocarpus_minor)	((Veitchia_spiralis	(Kentiopsis_piersoniorum	((Dypsis_decaryi	(Heterospathe_cagayanensis	Dictyosperma_album))	Hydriastele_microspadix)))	(Podococcus_barteri	Pelagodoxa_henryana)))))	(Iriartea_deltoidea	Sclerosperma_profizianum))	(Sabal_domingensis	((Reinhardtia_paiewonskiana	Reinhardtia_latisecta)	Reinhardtia_simplex)))	Orania_palindan)	Attalea_speciosa)	Elaeis_oleifera))	Calamus_caryotoides);
((Elaeis_guineensis	(((((((Orania_palindan	Geonoma_undata)	(((Prestoea_acuminata	(Pelagodoxa_henryana	(Veitchia_spiralis	((Dypsis_decaryi	(Heterospathe_cagayanensis	(Dictyosperma_album	Hydriastele_microspadix)))	Kentiopsis_piersoniorum))))	Manicaria_saccifera)	(Oenocarpus_bataua	Oenocarpus_minor)))	(Roystonea_regia	(Podococcus_barteri	Sclerosperma_profizianum)))	((Pseudophoenix_vinifera	Sabal_domingensis)	(Serenoa_repens	((Reinhardtia_paiewonskiana	Reinhardtia_latisecta)	Reinhardtia_simplex))))	Iriartea_deltoidea)	Attalea_speciosa)	Elaeis_oleifera))	Calamus_caryotoides);
((Elaeis_guineensis	(((((Pseudophoenix_vinifera	Attalea_speciosa)	Iriartea_deltoidea)	(Sclerosperma_profizianum	Sabal_domingensis))	(Orania_palindan	(Podococcus_barteri	((Veitchia_spiralis	(Kentiopsis_piersoniorum	((Dypsis_decaryi	Hydriastele_microspadix)	(Heterospathe_cagayanensis	Dictyosperma_album))))	((Pelagodoxa_henryana	Prestoea_acuminata)	((((((Reinhardtia_latisecta	Serenoa_repens)	Roystonea_regia)	Reinhardtia_paiewonskiana)	Manicaria_saccifera)	Reinhardtia_simplex)	(Geonoma_undata	(Oenocarpus_bataua	Oenocarpus_minor))))))))	Elaeis_oleifera))	Calamus_caryotoides);
((Sabal_domingensis	(((Orania_palindan	(Attalea_speciosa	(Elaeis_oleifera	Elaeis_guineensis)))	(((Reinhardtia_simplex	(Reinhardtia_paiewonskiana	Reinhardtia_latisecta))	(Pseudophoenix_vinifera	Iriartea_deltoidea))	(((Manicaria_saccifera	Serenoa_repens)	Roystonea_regia)	(((Pelagodoxa_henryana	Prestoea_acuminata)	((Veitchia_spiralis	Dypsis_decaryi)	((Heterospathe_cagayanensis	Hydriastele_microspadix)	(Kentiopsis_piersoniorum	Dictyosperma_album))))	((Oenocarpus_bataua	Oenocarpus_minor)	Geonoma_undata)))))	(Podococcus_barteri	Sclerosperma_profizianum)))	Calamus_caryotoides);
(((Elaeis_oleifera	Elaeis_guineensis)	((((((Reinhardtia_simplex	(Reinhardtia_paiewonskiana	Reinhardtia_latisecta))	((Sabal_domingensis	Pseudophoenix_vinifera)	Iriartea_deltoidea))	Orania_palindan)	((Pelagodoxa_henryana	Podococcus_barteri)	((Geonoma_undata	Roystonea_regia)	((((Kentiopsis_piersoniorum	(Dictyosperma_album	Heterospathe_cagayanensis))	Hydriastele_microspadix)	(Veitchia_spiralis	Dypsis_decaryi))	((Manicaria_saccifera	(Serenoa_repens	Prestoea_acuminata))	(Oenocarpus_bataua	Oenocarpus_minor))))))	Sclerosperma_profizianum)	Attalea_speciosa))	Calamus_caryotoides);
((Sabal_domingensis	(((Prestoea_acuminata	((((Manicaria_saccifera	(Roystonea_regia	Geonoma_undata))	((Oenocarpus_bataua	Oenocarpus_minor)	(Pelagodoxa_henryana	(Kentiopsis_piersoniorum	((Hydriastele_microspadix	(Heterospathe_cagayanensis	Dictyosperma_album))	(Dypsis_decaryi	Veitchia_spiralis))))))	(Orania_palindan	(Iriartea_deltoidea	(Attalea_speciosa	(Elaeis_oleifera	Elaeis_guineensis)))))	(Podococcus_barteri	Sclerosperma_profizianum)))	Pseudophoenix_vinifera)	((Serenoa_repens	Reinhardtia_simplex)	(Reinhardtia_latisecta	Reinhardtia_paiewonskiana))))	Calamus_caryotoides);
(((Reinhardtia_paiewonskiana	Reinhardtia_simplex)	(((Sabal_domingensis	((Orania_palindan	(((Roystonea_regia	Manicaria_saccifera)	Prestoea_acuminata)	((((Oenocarpus_bataua	Oenocarpus_minor)	Geonoma_undata)	((Veitchia_spiralis	Kentiopsis_piersoniorum)	((Dictyosperma_album	Hydriastele_microspadix)	(Dypsis_decaryi	Heterospathe_cagayanensis))))	((Pseudophoenix_vinifera	Pelagodoxa_henryana)	Podococcus_barteri))))	(Sclerosperma_profizianum	(Iriartea_deltoidea	(Attalea_speciosa	(Elaeis_oleifera	Elaeis_guineensis))))))	Serenoa_repens)	Reinhardtia_latisecta))	Calamus_caryotoides);
((((Serenoa_repens	(Sabal_domingensis	((Orania_palindan	((Manicaria_saccifera	(((Hydriastele_microspadix	Dictyosperma_album)	(Kentiopsis_piersoniorum	Heterospathe_cagayanensis))	(Veitchia_spiralis	Dypsis_decaryi)))	((((Oenocarpus_bataua	Oenocarpus_minor)	Geonoma_undata)	Pelagodoxa_henryana)	(Roystonea_regia	(Pseudophoenix_vinifera	Prestoea_acuminata)))))	((Podococcus_barteri	Sclerosperma_profizianum)	(Iriartea_deltoidea	(Attalea_speciosa	(Elaeis_oleifera	Elaeis_guineensis)))))))	Reinhardtia_simplex)	(Reinhardtia_paiewonskiana	Reinhardtia_latisecta))	Calamus_caryotoides);
((Elaeis_guineensis	((((((((Reinhardtia_simplex	(Reinhardtia_paiewonskiana	Reinhardtia_latisecta))	Serenoa_repens)	Sabal_domingensis)	((Roystonea_regia	(Pseudophoenix_vinifera	Prestoea_acuminata))	((Orania_palindan	Geonoma_undata)	(Manicaria_saccifera	((Oenocarpus_bataua	Oenocarpus_minor)	((Kentiopsis_piersoniorum	((Veitchia_spiralis	Dypsis_decaryi)	(Heterospathe_cagayanensis	(Hydriastele_microspadix	Dictyosperma_album))))	(Podococcus_barteri	Pelagodoxa_henryana)))))))	Sclerosperma_profizianum)	Iriartea_deltoidea)	Attalea_speciosa)	Elaeis_oleifera))	Calamus_caryotoides);
((((Serenoa_repens	((Roystonea_regia	(Pseudophoenix_vinifera	Prestoea_acuminata))	(Manicaria_saccifera	((Geonoma_undata	(Oenocarpus_bataua	Oenocarpus_minor))	((((Veitchia_spiralis	Dypsis_decaryi)	(Hydriastele_microspadix	Dictyosperma_album))	(Heterospathe_cagayanensis	Kentiopsis_piersoniorum))	(Podococcus_barteri	Pelagodoxa_henryana))))))	(((Iriartea_deltoidea	(Attalea_speciosa	(Elaeis_oleifera	Elaeis_guineensis)))	(Sabal_domingensis	Sclerosperma_profizianum))	(Reinhardtia_simplex	(Reinhardtia_paiewonskiana	Reinhardtia_latisecta))))	Orania_palindan)	Calamus_caryotoides);
((Elaeis_guineensis	(((((((Serenoa_repens	Manicaria_saccifera)	(((Reinhardtia_simplex	Reinhardtia_latisecta)	Reinhardtia_paiewonskiana)	Roystonea_regia))	((Podococcus_barteri	((Kentiopsis_piersoniorum	(Heterospathe_cagayanensis	Veitchia_spiralis))	((Dypsis_decaryi	Dictyosperma_album)	Hydriastele_microspadix)))	Iriartea_deltoidea))	((Pseudophoenix_vinifera	((Prestoea_acuminata	Pelagodoxa_henryana)	(Geonoma_undata	(Oenocarpus_bataua	Oenocarpus_minor))))	(Sabal_domingensis	Sclerosperma_profizianum)))	Orania_palindan)	Attalea_speciosa)	Elaeis_oleifera))	Calamus_caryotoides);
(((Elaeis_oleifera	Elaeis_guineensis)	((Orania_palindan	((((((Serenoa_repens	Prestoea_acuminata)	Roystonea_regia)	((Geonoma_undata	(Oenocarpus_bataua	Oenocarpus_minor))	((Podococcus_barteri	Pelagodoxa_henryana)	((Dypsis_decaryi	Veitchia_spiralis)	(((Hydriastele_microspadix	Heterospathe_cagayanensis)	Kentiopsis_piersoniorum)	Dictyosperma_album)))))	Manicaria_saccifera)	(((Reinhardtia_simplex	Reinhardtia_latisecta)	Reinhardtia_paiewonskiana)	(Iriartea_deltoidea	(Pseudophoenix_vinifera	Sabal_domingensis))))	Sclerosperma_profizianum))	Attalea_speciosa))	Calamus_caryotoides);
(((Reinhardtia_latisecta	(Reinhardtia_paiewonskiana	Reinhardtia_simplex))	((Iriartea_deltoidea	(Orania_palindan	((((Geonoma_undata	(Oenocarpus_bataua	Oenocarpus_minor))	((Podococcus_barteri	Pelagodoxa_henryana)	((Veitchia_spiralis	Kentiopsis_piersoniorum)	((Heterospathe_cagayanensis	Dictyosperma_album)	(Dypsis_decaryi	Hydriastele_microspadix)))))	(((Roystonea_regia	Serenoa_repens)	Manicaria_saccifera)	Prestoea_acuminata))	((Attalea_speciosa	(Elaeis_oleifera	Elaeis_guineensis))	Sclerosperma_profizianum))))	(Pseudophoenix_vinifera	Sabal_domingensis)))	Calamus_caryotoides);
(((((Sabal_domingensis	Sclerosperma_profizianum)	(Iriartea_deltoidea	(Podococcus_barteri	Pseudophoenix_vinifera)))	((((((Orania_palindan	Geonoma_undata)	((Reinhardtia_simplex	(Roystonea_regia	Serenoa_repens))	Manicaria_saccifera))	Oenocarpus_minor)	((Pelagodoxa_henryana	Prestoea_acuminata)	Oenocarpus_bataua))	((Dypsis_decaryi	(Hydriastele_microspadix	Heterospathe_cagayanensis))	((Dictyosperma_album	Veitchia_spiralis)	Kentiopsis_piersoniorum)))	(Attalea_speciosa	(Elaeis_oleifera	Elaeis_guineensis))))	(Reinhardtia_latisecta	Reinhardtia_paiewonskiana))	Calamus_caryotoides);
((Orania_palindan	(((((((Oenocarpus_bataua	Oenocarpus_minor)	(((Dypsis_decaryi	(Dictyosperma_album	Hydriastele_microspadix))	(Kentiopsis_piersoniorum	(Heterospathe_cagayanensis	Veitchia_spiralis)))	(Manicaria_saccifera	((Roystonea_regia	Geonoma_undata)	Pelagodoxa_henryana))))	(Serenoa_repens	Prestoea_acuminata))	(Sabal_domingensis	Sclerosperma_profizianum))	Iriartea_deltoidea)	((Reinhardtia_latisecta	Reinhardtia_paiewonskiana)	Reinhardtia_simplex))	((Podococcus_barteri	Pseudophoenix_vinifera)	(Attalea_speciosa	(Elaeis_oleifera	Elaeis_guineensis)))))	Calamus_caryotoides);
(((Reinhardtia_simplex	((Reinhardtia_paiewonskiana	Reinhardtia_latisecta)	Serenoa_repens))	(Manicaria_saccifera	((Prestoea_acuminata	Pelagodoxa_henryana)	((((Oenocarpus_minor	Oenocarpus_bataua)	(Geonoma_undata	(Roystonea_regia	Orania_palindan)))	(Podococcus_barteri	((Sclerosperma_profizianum	(Iriartea_deltoidea	(Pseudophoenix_vinifera	Sabal_domingensis)))	(Attalea_speciosa	(Elaeis_oleifera	Elaeis_guineensis)))))	((((Dictyosperma_album	Hydriastele_microspadix)	Dypsis_decaryi)	(Heterospathe_cagayanensis	Veitchia_spiralis))	Kentiopsis_piersoniorum)))))	Calamus_caryotoides);
(((Reinhardtia_latisecta	Reinhardtia_paiewonskiana)	((Serenoa_repens	((Pseudophoenix_vinifera	Sabal_domingensis)	((Orania_palindan	(((((Oenocarpus_minor	Oenocarpus_bataua)	(Roystonea_regia	Prestoea_acuminata))	((((Hydriastele_microspadix	Dypsis_decaryi)	(Veitchia_spiralis	Kentiopsis_piersoniorum))	(Dictyosperma_album	Heterospathe_cagayanensis))	(Podococcus_barteri	Pelagodoxa_henryana)))	(Geonoma_undata	Manicaria_saccifera))	(Sclerosperma_profizianum	(Attalea_speciosa	(Elaeis_oleifera	Elaeis_guineensis)))))	Iriartea_deltoidea)))	Reinhardtia_simplex))	Calamus_caryotoides);
((Sabal_domingensis	((((((Attalea_speciosa	(Elaeis_oleifera	Elaeis_guineensis))	Orania_palindan)	(((Oenocarpus_minor	Oenocarpus_bataua)	((((Dypsis_decaryi	Veitchia_spiralis)	(Heterospathe_cagayanensis	(Dictyosperma_album	Hydriastele_microspadix)))	((Roystonea_regia	Geonoma_undata)	Kentiopsis_piersoniorum))	(Manicaria_saccifera	(Prestoea_acuminata	(Podococcus_barteri	Pelagodoxa_henryana)))))	Sclerosperma_profizianum))	Iriartea_deltoidea)	((Reinhardtia_simplex	(Reinhardtia_latisecta	Reinhardtia_paiewonskiana))	Serenoa_repens))	Pseudophoenix_vinifera))	Calamus_caryotoides);
(((Reinhardtia_latisecta	Reinhardtia_paiewonskiana)	((Serenoa_repens	(((((Attalea_speciosa	((Elaeis_oleifera	Elaeis_guineensis)	Orania_palindan))	(((Podococcus_barteri	Sclerosperma_profizianum)	Roystonea_regia)	(((Manicaria_saccifera	(Prestoea_acuminata	Pelagodoxa_henryana))	(Geonoma_undata	(Oenocarpus_minor	Oenocarpus_bataua)))	((Kentiopsis_piersoniorum	(Dypsis_decaryi	(Dictyosperma_album	(Heterospathe_cagayanensis	Hydriastele_microspadix))))	Veitchia_spiralis))))	Iriartea_deltoidea)	Pseudophoenix_vinifera)	Sabal_domingensis))	Reinhardtia_simplex))	Calamus_caryotoides);
(((Serenoa_repens	((((((Podococcus_barteri	Sclerosperma_profizianum)	(((Manicaria_saccifera	(Roystonea_regia	Geonoma_undata))	(Oenocarpus_minor	Oenocarpus_bataua))	((Prestoea_acuminata	Pelagodoxa_henryana)	((Kentiopsis_piersoniorum	Veitchia_spiralis)	(((Hydriastele_microspadix	Dictyosperma_album)	Heterospathe_cagayanensis)	Dypsis_decaryi)))))	Orania_palindan)	(Iriartea_deltoidea	(Attalea_speciosa	(Elaeis_oleifera	Elaeis_guineensis))))	Pseudophoenix_vinifera)	Sabal_domingensis))	(Reinhardtia_latisecta	(Reinhardtia_paiewonskiana	Reinhardtia_simplex)))	Calamus_caryotoides);
((Sabal_domingensis	(((Sclerosperma_profizianum	((Orania_palindan	(Attalea_speciosa	(Elaeis_oleifera	Elaeis_guineensis)))	((((Prestoea_acuminata	Pelagodoxa_henryana)	((((Heterospathe_cagayanensis	Dictyosperma_album)	Hydriastele_microspadix)	Kentiopsis_piersoniorum)	(Veitchia_spiralis	Dypsis_decaryi)))	(Manicaria_saccifera	Roystonea_regia))	((Oenocarpus_minor	Oenocarpus_bataua)	Geonoma_undata))))	((Serenoa_repens	Reinhardtia_latisecta)	(Reinhardtia_paiewonskiana	Reinhardtia_simplex)))	(Iriartea_deltoidea	(Podococcus_barteri	Pseudophoenix_vinifera))))	Calamus_caryotoides);
((Sabal_domingensis	((Iriartea_deltoidea	((Reinhardtia_latisecta	Reinhardtia_paiewonskiana)	(Reinhardtia_simplex	((Sclerosperma_profizianum	((((Oenocarpus_minor	Oenocarpus_bataua)	((Podococcus_barteri	Pelagodoxa_henryana)	((Dypsis_decaryi	Veitchia_spiralis)	((Hydriastele_microspadix	Dictyosperma_album)	(Kentiopsis_piersoniorum	Heterospathe_cagayanensis)))))	Manicaria_saccifera)	((Serenoa_repens	Prestoea_acuminata)	(Roystonea_regia	Geonoma_undata))))	(Attalea_speciosa	(Orania_palindan	(Elaeis_oleifera	Elaeis_guineensis)))))))	Pseudophoenix_vinifera))	Calamus_caryotoides);
((Reinhardtia_paiewonskiana	(((((((Podococcus_barteri	Sclerosperma_profizianum)	(Orania_palindan	(((Geonoma_undata	(Oenocarpus_minor	Oenocarpus_bataua))	(Manicaria_saccifera	(Roystonea_regia	(((Dictyosperma_album	(Heterospathe_cagayanensis	Hydriastele_microspadix))	Dypsis_decaryi)	(Kentiopsis_piersoniorum	Veitchia_spiralis)))))	(Pelagodoxa_henryana	Prestoea_acuminata))))	(Iriartea_deltoidea	((Elaeis_oleifera	Elaeis_guineensis)	Attalea_speciosa)))	Sabal_domingensis)	(Pseudophoenix_vinifera	Serenoa_repens))	Reinhardtia_simplex)	Reinhardtia_latisecta))	Calamus_caryotoides);
((Serenoa_repens	(((((Iriartea_deltoidea	((Elaeis_oleifera	Elaeis_guineensis)	Attalea_speciosa))	(Orania_palindan	((((Manicaria_saccifera	Roystonea_regia)	Pelagodoxa_henryana)	((((Oenocarpus_minor	Oenocarpus_bataua)	Geonoma_undata)	Prestoea_acuminata)	((Dypsis_decaryi	Veitchia_spiralis)	(Kentiopsis_piersoniorum	((Hydriastele_microspadix	Heterospathe_cagayanensis)	Dictyosperma_album)))))	(Podococcus_barteri	Sclerosperma_profizianum))))	(Pseudophoenix_vinifera	Sabal_domingensis))	Reinhardtia_simplex)	(Reinhardtia_latisecta	Reinhardtia_paiewonskiana)))	Calamus_caryotoides);
((Sabal_domingensis	(((Reinhardtia_simplex	(Reinhardtia_latisecta	Reinhardtia_paiewonskiana))	Serenoa_repens)	(((((Elaeis_oleifera	(Orania_palindan	Elaeis_guineensis))	Attalea_speciosa)	(((Roystonea_regia	Geonoma_undata)	(((Prestoea_acuminata	((Kentiopsis_piersoniorum	((Heterospathe_cagayanensis	(Dictyosperma_album	Hydriastele_microspadix))	(Veitchia_spiralis	Dypsis_decaryi)))	(Podococcus_barteri	Pelagodoxa_henryana)))	Manicaria_saccifera)	(Oenocarpus_minor	Oenocarpus_bataua)))	Sclerosperma_profizianum))	Iriartea_deltoidea)	Pseudophoenix_vinifera)))	Calamus_caryotoides);
((Sabal_domingensis	((Pseudophoenix_vinifera	(Serenoa_repens	((Reinhardtia_paiewonskiana	Reinhardtia_latisecta)	Reinhardtia_simplex)))	(((Orania_palindan	(((Roystonea_regia	Manicaria_saccifera)	((Prestoea_acuminata	Pelagodoxa_henryana)	((((Heterospathe_cagayanensis	(Hydriastele_microspadix	Dictyosperma_album))	Dypsis_decaryi)	(Kentiopsis_piersoniorum	Veitchia_spiralis))	(Podococcus_barteri	(Oenocarpus_minor	Oenocarpus_bataua)))))	Geonoma_undata))	(Iriartea_deltoidea	(Attalea_speciosa	(Elaeis_guineensis	Elaeis_oleifera))))	Sclerosperma_profizianum)))	Calamus_caryotoides);
(((Podococcus_barteri	Reinhardtia_simplex)	(((Serenoa_repens	Reinhardtia_latisecta)	(Pelagodoxa_henryana	((((((Orania_palindan	Manicaria_saccifera)	(Sclerosperma_profizianum	(Pseudophoenix_vinifera	(Roystonea_regia	Prestoea_acuminata))))	Geonoma_undata)	(Iriartea_deltoidea	(Attalea_speciosa	(Elaeis_guineensis	Elaeis_oleifera))))	(Sabal_domingensis	(Oenocarpus_minor	Oenocarpus_bataua)))	(((Hydriastele_microspadix	(Dictyosperma_album	Heterospathe_cagayanensis))	Kentiopsis_piersoniorum)	(Dypsis_decaryi	Veitchia_spiralis)))))	Reinhardtia_paiewonskiana))	Calamus_caryotoides);
(((Serenoa_repens	((Prestoea_acuminata	(((((Pseudophoenix_vinifera	Sabal_domingensis)	(Iriartea_deltoidea	(Attalea_speciosa	(Elaeis_guineensis	Elaeis_oleifera))))	(Roystonea_regia	(Podococcus_barteri	Sclerosperma_profizianum)))	(((((Veitchia_spiralis	((Heterospathe_cagayanensis	Dictyosperma_album)	(Hydriastele_microspadix	Dypsis_decaryi)))	Kentiopsis_piersoniorum)	Orania_palindan)	((Oenocarpus_minor	Oenocarpus_bataua)	Geonoma_undata))	Manicaria_saccifera))	Pelagodoxa_henryana))	Reinhardtia_simplex))	(Reinhardtia_latisecta	Reinhardtia_paiewonskiana))	Calamus_caryotoides);
(((((((Roystonea_regia	Manicaria_saccifera)	(((Pseudophoenix_vinifera	Pelagodoxa_henryana)	((Podococcus_barteri	((Oenocarpus_minor	Oenocarpus_bataua)	Geonoma_undata))	(((((Dypsis_decaryi	Veitchia_spiralis)	Kentiopsis_piersoniorum)	(Heterospathe_cagayanensis	Hydriastele_microspadix))	Dictyosperma_album)	Prestoea_acuminata)))	((((Attalea_speciosa	(Elaeis_guineensis	Elaeis_oleifera))	Orania_palindan)	Iriartea_deltoidea)	(Sabal_domingensis	Sclerosperma_profizianum))))	Serenoa_repens)	Reinhardtia_simplex)	Reinhardtia_latisecta)	Reinhardtia_paiewonskiana)	Calamus_caryotoides);
(((Reinhardtia_latisecta	Reinhardtia_paiewonskiana)	(Reinhardtia_simplex	(((((((Oenocarpus_minor	(Podococcus_barteri	Oenocarpus_bataua))	((Pseudophoenix_vinifera	Pelagodoxa_henryana)	((Veitchia_spiralis	Kentiopsis_piersoniorum)	(((Dictyosperma_album	Heterospathe_cagayanensis)	Hydriastele_microspadix)	Dypsis_decaryi))))	((Sabal_domingensis	Sclerosperma_profizianum)	(Orania_palindan	(Attalea_speciosa	(Iriartea_deltoidea	(Elaeis_guineensis	Elaeis_oleifera))))))	Geonoma_undata)	Roystonea_regia)	Manicaria_saccifera)	(Prestoea_acuminata	Serenoa_repens))))	Calamus_caryotoides);
((((Reinhardtia_simplex	(((Pseudophoenix_vinifera	Sabal_domingensis)	((Sclerosperma_profizianum	(Orania_palindan	(((Geonoma_undata	(Oenocarpus_minor	Oenocarpus_bataua))	(Roystonea_regia	Manicaria_saccifera))	(Prestoea_acuminata	((Podococcus_barteri	Pelagodoxa_henryana)	((Dypsis_decaryi	Veitchia_spiralis)	((Hydriastele_microspadix	Dictyosperma_album)	(Kentiopsis_piersoniorum	Heterospathe_cagayanensis))))))))	(((Elaeis_guineensis	Elaeis_oleifera)	Attalea_speciosa)	Iriartea_deltoidea)))	Serenoa_repens))	Reinhardtia_latisecta)	Reinhardtia_paiewonskiana)	Calamus_caryotoides);
(((Reinhardtia_latisecta	Reinhardtia_paiewonskiana)	(Reinhardtia_simplex	(Pseudophoenix_vinifera	((Iriartea_deltoidea	Sabal_domingensis)	((((Elaeis_guineensis	Elaeis_oleifera)	Attalea_speciosa)	Sclerosperma_profizianum)	((((Oenocarpus_minor	Oenocarpus_bataua)	(((Heterospathe_cagayanensis	Veitchia_spiralis)	((Kentiopsis_piersoniorum	Hydriastele_microspadix)	(Dictyosperma_album	Dypsis_decaryi)))	(Podococcus_barteri	Pelagodoxa_henryana)))	((Serenoa_repens	Prestoea_acuminata)	((Roystonea_regia	Orania_palindan)	Geonoma_undata)))	Manicaria_saccifera))))))	Calamus_caryotoides);
(((Reinhardtia_simplex	((Pseudophoenix_vinifera	((((Iriartea_deltoidea	Sclerosperma_profizianum)	(Podococcus_barteri	(((Kentiopsis_piersoniorum	(Hydriastele_microspadix	(Dictyosperma_album	Heterospathe_cagayanensis)))	(Dypsis_decaryi	Veitchia_spiralis))	((Oenocarpus_minor	((Pelagodoxa_henryana	Manicaria_saccifera)	Oenocarpus_bataua))	(Roystonea_regia	Geonoma_undata)))))	(((Orania_palindan	Elaeis_guineensis)	Elaeis_oleifera)	Attalea_speciosa))	(Serenoa_repens	Prestoea_acuminata)))	Sabal_domingensis))	(Reinhardtia_latisecta	Reinhardtia_paiewonskiana))	Calamus_caryotoides);
((Sabal_domingensis	(Pseudophoenix_vinifera	(((((Podococcus_barteri	Sclerosperma_profizianum)	(((Heterospathe_cagayanensis	Veitchia_spiralis)	(Kentiopsis_piersoniorum	((Dictyosperma_album	Hydriastele_microspadix)	Dypsis_decaryi)))	((Geonoma_undata	(Manicaria_saccifera	((Roystonea_regia	Prestoea_acuminata)	Pelagodoxa_henryana)))	(Oenocarpus_minor	Oenocarpus_bataua))))	(((Elaeis_guineensis	Elaeis_oleifera)	Attalea_speciosa)	Orania_palindan))	Iriartea_deltoidea)	(Serenoa_repens	((Reinhardtia_latisecta	Reinhardtia_paiewonskiana)	Reinhardtia_simplex)))))	Calamus_caryotoides);
((Orania_palindan	((((((Geonoma_undata	(Oenocarpus_minor	Oenocarpus_bataua))	Prestoea_acuminata)	Manicaria_saccifera)	((((Hydriastele_microspadix	Dictyosperma_album)	(Dypsis_decaryi	Veitchia_spiralis))	(Heterospathe_cagayanensis	Kentiopsis_piersoniorum))	Pelagodoxa_henryana))	(((Elaeis_guineensis	Elaeis_oleifera)	Attalea_speciosa)	((Roystonea_regia	Podococcus_barteri)	Sclerosperma_profizianum)))	((Pseudophoenix_vinifera	Iriartea_deltoidea)	(((Serenoa_repens	Reinhardtia_simplex)	(Reinhardtia_latisecta	Reinhardtia_paiewonskiana))	Sabal_domingensis))))	Calamus_caryotoides);
((Sabal_domingensis	(((Iriartea_deltoidea	(Orania_palindan	((Attalea_speciosa	(Elaeis_oleifera	Elaeis_guineensis))	(((((Dypsis_decaryi	Veitchia_spiralis)	(Kentiopsis_piersoniorum	(Dictyosperma_album	Heterospathe_cagayanensis)))	Hydriastele_microspadix)	(((Geonoma_undata	(Oenocarpus_minor	Oenocarpus_bataua))	Manicaria_saccifera)	((Podococcus_barteri	Pelagodoxa_henryana)	(Roystonea_regia	Prestoea_acuminata))))	Sclerosperma_profizianum))))	((Serenoa_repens	(Reinhardtia_paiewonskiana	Reinhardtia_latisecta))	Reinhardtia_simplex))	Pseudophoenix_vinifera))	Calamus_caryotoides);
(((Reinhardtia_paiewonskiana	Reinhardtia_latisecta)	((Reinhardtia_simplex	((Pseudophoenix_vinifera	Sabal_domingensis)	(Iriartea_deltoidea	(Orania_palindan	((((((Kentiopsis_piersoniorum	Veitchia_spiralis)	(Dypsis_decaryi	(Hydriastele_microspadix	(Dictyosperma_album	Heterospathe_cagayanensis))))	(Podococcus_barteri	Pelagodoxa_henryana))	((Roystonea_regia	Manicaria_saccifera)	Prestoea_acuminata))	(Geonoma_undata	(Oenocarpus_minor	Oenocarpus_bataua)))	((Attalea_speciosa	(Elaeis_oleifera	Elaeis_guineensis))	Sclerosperma_profizianum))))))	Serenoa_repens))	Calamus_caryotoides);
(((Reinhardtia_paiewonskiana	Reinhardtia_simplex)	(Reinhardtia_latisecta	((Podococcus_barteri	Pseudophoenix_vinifera)	(((Sabal_domingensis	Sclerosperma_profizianum)	((((Serenoa_repens	Prestoea_acuminata)	(Orania_palindan	Manicaria_saccifera))	(Geonoma_undata	(Oenocarpus_minor	Oenocarpus_bataua)))	((Iriartea_deltoidea	((Veitchia_spiralis	Kentiopsis_piersoniorum)	(Dictyosperma_album	((Heterospathe_cagayanensis	Hydriastele_microspadix)	Dypsis_decaryi))))	(Roystonea_regia	Pelagodoxa_henryana))))	(Attalea_speciosa	(Elaeis_oleifera	Elaeis_guineensis))))))	Calamus_caryotoides);
((Serenoa_repens	(Reinhardtia_simplex	((Reinhardtia_paiewonskiana	Reinhardtia_latisecta)	((Orania_palindan	(Elaeis_oleifera	Elaeis_guineensis))	((((Geonoma_undata	(Oenocarpus_minor	Oenocarpus_bataua))	((Iriartea_deltoidea	(Hydriastele_microspadix	((Dypsis_decaryi	Veitchia_spiralis)	(Dictyosperma_album	(Heterospathe_cagayanensis	Kentiopsis_piersoniorum)))))	(Manicaria_saccifera	((Roystonea_regia	(Podococcus_barteri	Pelagodoxa_henryana))	(Pseudophoenix_vinifera	Prestoea_acuminata)))))	Sclerosperma_profizianum)	(Sabal_domingensis	Attalea_speciosa))))))	Calamus_caryotoides);
(((Sclerosperma_profizianum	(((((Serenoa_repens	(Reinhardtia_paiewonskiana	Reinhardtia_simplex))	Reinhardtia_latisecta)	(Pseudophoenix_vinifera	Iriartea_deltoidea))	(((Elaeis_oleifera	Elaeis_guineensis)	Orania_palindan)	Attalea_speciosa))	(((Manicaria_saccifera	(((Kentiopsis_piersoniorum	((Dypsis_decaryi	Veitchia_spiralis)	(Dictyosperma_album	Hydriastele_microspadix)))	Heterospathe_cagayanensis)	(Roystonea_regia	(Podococcus_barteri	Pelagodoxa_henryana))))	Prestoea_acuminata)	(Geonoma_undata	(Oenocarpus_minor	Oenocarpus_bataua)))))	Sabal_domingensis)	Calamus_caryotoides);
((Reinhardtia_simplex	((Reinhardtia_latisecta	(((Sabal_domingensis	(Sclerosperma_profizianum	Iriartea_deltoidea))	((((((Pseudophoenix_vinifera	Prestoea_acuminata)	Pelagodoxa_henryana)	((Roystonea_regia	Serenoa_repens)	Manicaria_saccifera))	(Geonoma_undata	(Oenocarpus_minor	Oenocarpus_bataua)))	((((Heterospathe_cagayanensis	Hydriastele_microspadix)	Dictyosperma_album)	Kentiopsis_piersoniorum)	(Dypsis_decaryi	Veitchia_spiralis)))	Podococcus_barteri))	(Orania_palindan	((Elaeis_oleifera	Elaeis_guineensis)	Attalea_speciosa))))	Reinhardtia_paiewonskiana))	Calamus_caryotoides);
((Reinhardtia_simplex	((Reinhardtia_latisecta	(Serenoa_repens	(((Orania_palindan	((Elaeis_oleifera	Elaeis_guineensis)	Attalea_speciosa))	((Sclerosperma_profizianum	Iriartea_deltoidea)	((Pseudophoenix_vinifera	Prestoea_acuminata)	((Podococcus_barteri	((((Dictyosperma_album	(Hydriastele_microspadix	Dypsis_decaryi))	Kentiopsis_piersoniorum)	(Heterospathe_cagayanensis	Veitchia_spiralis))	(Pelagodoxa_henryana	Roystonea_regia)))	((Geonoma_undata	(Oenocarpus_minor	Oenocarpus_bataua))	Manicaria_saccifera)))))	Sabal_domingensis)))	Reinhardtia_paiewonskiana))	Calamus_caryotoides);
((Sabal_domingensis	(Pseudophoenix_vinifera	(Reinhardtia_latisecta	(((Iriartea_deltoidea	((Elaeis_oleifera	Elaeis_guineensis)	Attalea_speciosa))	(((((Pelagodoxa_henryana	Geonoma_undata)	((((((Hydriastele_microspadix	Dictyosperma_album)	Heterospathe_cagayanensis)	Kentiopsis_piersoniorum)	(Veitchia_spiralis	Dypsis_decaryi))	(Serenoa_repens	Prestoea_acuminata))	Manicaria_saccifera))	(Oenocarpus_minor	Oenocarpus_bataua))	((Roystonea_regia	Podococcus_barteri)	Sclerosperma_profizianum))	Orania_palindan))	(Reinhardtia_paiewonskiana	Reinhardtia_simplex)))))	Calamus_caryotoides);
(((Orania_palindan	Geonoma_undata)	(((Oenocarpus_minor	Oenocarpus_bataua)	((((Veitchia_spiralis	(Kentiopsis_piersoniorum	Iriartea_deltoidea))	((Hydriastele_microspadix	Dypsis_decaryi)	(Heterospathe_cagayanensis	Dictyosperma_album)))	(Podococcus_barteri	Pelagodoxa_henryana))	Manicaria_saccifera))	((((Sabal_domingensis	Pseudophoenix_vinifera)	(Reinhardtia_simplex	(Reinhardtia_paiewonskiana	Reinhardtia_latisecta)))	(Serenoa_repens	Prestoea_acuminata))	(((Elaeis_oleifera	Elaeis_guineensis)	Attalea_speciosa)	(Roystonea_regia	Sclerosperma_profizianum)))))	Calamus_caryotoides);
((Pseudophoenix_vinifera	(((Oenocarpus_minor	Oenocarpus_bataua)	(Geonoma_undata	((Orania_palindan	((Elaeis_oleifera	Elaeis_guineensis)	Attalea_speciosa))	(((((Iriartea_deltoidea	Hydriastele_microspadix)	((Veitchia_spiralis	Kentiopsis_piersoniorum)	(Heterospathe_cagayanensis	Dictyosperma_album)))	Dypsis_decaryi)	Pelagodoxa_henryana)	((Manicaria_saccifera	(((Serenoa_repens	Prestoea_acuminata)	Reinhardtia_simplex)	(Reinhardtia_paiewonskiana	Reinhardtia_latisecta)))	((Podococcus_barteri	Roystonea_regia)	Sclerosperma_profizianum))))))	Sabal_domingensis))	Calamus_caryotoides);
