# Supplementary material for: Data supporting the nuclear phylogenomics of the palm subfamily Arecoideae (Arecaceae)
Source: Data Brief. 2016 Mar 2;7:532–6. doi: 10.1016/j.dib.2016.02.063 (PMC4796708; doi:10.1016/j.dib.2016.02.063)
Supplement: Supplementary file 5 — Supplementary material [file mmc5.zip › RAxML_bootstrap.Elaeis_484.raxml.tre]

(((Roystonea_regia	(Reinhardtia_gracilis	Sclerosperma_profizianum))	((((((Manicaria_saccifera	((Leopoldinia_pulchra	Pelagodoxa_henryana)	((Veitchia_spiralis	(Hydriastele_microspadix	((Dictyosperma_album	(Heterospathe_cagayanensis	Dypsis_decaryi))	Kentiopsis_piersoniorum)))	((Oenocarpus_minor	Oenocarpus_bataua)	Geonoma_undata))))	(((Bactris_major	Attalea_speciosa)	(Prestoea_acuminata	(Elaeis_oleifera	Elaeis_guineensis)))	(Reinhardtia_simplex	(Reinhardtia_paiewonskiana	Reinhardtia_latisecta))))	Iriartea_deltoidea)	Pseudophoenix_vinifera)	(Podococcus_barteri	Orania_palindan))	(Phoenix_dactylifera	(Sabal_domingensis	Serenoa_repens))))	Nypa_fruticans);
((((((Pelagodoxa_henryana	(Manicaria_saccifera	((Leopoldinia_pulchra	(Veitchia_spiralis	(Kentiopsis_piersoniorum	((Hydriastele_microspadix	Dictyosperma_album)	(Heterospathe_cagayanensis	Dypsis_decaryi)))))	((Oenocarpus_minor	Oenocarpus_bataua)	Geonoma_undata))))	((Roystonea_regia	Reinhardtia_gracilis)	(((Pseudophoenix_vinifera	(Bactris_major	Attalea_speciosa))	(Elaeis_oleifera	Elaeis_guineensis))	(Prestoea_acuminata	(Reinhardtia_simplex	(Reinhardtia_paiewonskiana	Reinhardtia_latisecta))))))	Iriartea_deltoidea)	((Sclerosperma_profizianum	Podococcus_barteri)	Orania_palindan))	(Serenoa_repens	(Phoenix_dactylifera	Sabal_domingensis)))	Nypa_fruticans);
((Sclerosperma_profizianum	((((Podococcus_barteri	(((Leopoldinia_pulchra	Pelagodoxa_henryana)	((((Heterospathe_cagayanensis	((Veitchia_spiralis	Kentiopsis_piersoniorum)	(Hydriastele_microspadix	Dictyosperma_album)))	Dypsis_decaryi)	((Oenocarpus_minor	Oenocarpus_bataua)	Prestoea_acuminata))	Geonoma_undata))	(((Manicaria_saccifera	(Reinhardtia_gracilis	(Reinhardtia_simplex	(Reinhardtia_paiewonskiana	Reinhardtia_latisecta))))	((Bactris_major	Attalea_speciosa)	(Elaeis_oleifera	Elaeis_guineensis)))	(Pseudophoenix_vinifera	Roystonea_regia))))	Iriartea_deltoidea)	Orania_palindan)	(Serenoa_repens	(Phoenix_dactylifera	Sabal_domingensis))))	Nypa_fruticans);
(((((Podococcus_barteri	Orania_palindan)	(Iriartea_deltoidea	(((((Sclerosperma_profizianum	Reinhardtia_gracilis)	(Reinhardtia_simplex	(Reinhardtia_paiewonskiana	Reinhardtia_latisecta)))	Prestoea_acuminata)	((Bactris_major	Attalea_speciosa)	(Elaeis_oleifera	Elaeis_guineensis)))	(Manicaria_saccifera	((Pelagodoxa_henryana	((Geonoma_undata	Leopoldinia_pulchra)	(((Dypsis_decaryi	(Hydriastele_microspadix	Dictyosperma_album))	(Veitchia_spiralis	Kentiopsis_piersoniorum))	Heterospathe_cagayanensis)))	(Oenocarpus_minor	Oenocarpus_bataua))))))	(Sabal_domingensis	(Phoenix_dactylifera	Serenoa_repens)))	(Pseudophoenix_vinifera	Roystonea_regia))	Nypa_fruticans);
(((((Podococcus_barteri	Orania_palindan)	(Iriartea_deltoidea	((((((Dypsis_decaryi	(Hydriastele_microspadix	Dictyosperma_album))	(Heterospathe_cagayanensis	Kentiopsis_piersoniorum))	Veitchia_spiralis)	Pelagodoxa_henryana)	((Prestoea_acuminata	(Oenocarpus_minor	Oenocarpus_bataua))	Geonoma_undata))	(Pseudophoenix_vinifera	((Manicaria_saccifera	Leopoldinia_pulchra)	(((Sclerosperma_profizianum	Reinhardtia_gracilis)	(Reinhardtia_simplex	(Reinhardtia_paiewonskiana	Reinhardtia_latisecta)))	((Bactris_major	Attalea_speciosa)	(Elaeis_oleifera	Elaeis_guineensis))))))))	(Sabal_domingensis	(Phoenix_dactylifera	Serenoa_repens)))	Roystonea_regia)	Nypa_fruticans);
((Sclerosperma_profizianum	(((Iriartea_deltoidea	(Podococcus_barteri	((Manicaria_saccifera	(((Oenocarpus_minor	Oenocarpus_bataua)	Geonoma_undata)	(((Dictyosperma_album	((Dypsis_decaryi	Heterospathe_cagayanensis)	(Hydriastele_microspadix	Kentiopsis_piersoniorum)))	Veitchia_spiralis)	(Leopoldinia_pulchra	Pelagodoxa_henryana))))	(Pseudophoenix_vinifera	((Reinhardtia_gracilis	(Reinhardtia_simplex	(Reinhardtia_paiewonskiana	Reinhardtia_latisecta)))	((Bactris_major	Attalea_speciosa)	(Prestoea_acuminata	(Elaeis_oleifera	Elaeis_guineensis))))))))	(Orania_palindan	Roystonea_regia))	((Phoenix_dactylifera	Serenoa_repens)	Sabal_domingensis)))	Nypa_fruticans);
(((((Podococcus_barteri	Orania_palindan)	(Iriartea_deltoidea	((Manicaria_saccifera	(((Oenocarpus_minor	Oenocarpus_bataua)	Geonoma_undata)	(((((Dypsis_decaryi	Heterospathe_cagayanensis)	Kentiopsis_piersoniorum)	(Hydriastele_microspadix	Dictyosperma_album))	Veitchia_spiralis)	(Leopoldinia_pulchra	Pelagodoxa_henryana))))	(Prestoea_acuminata	((Reinhardtia_gracilis	(Reinhardtia_simplex	(Reinhardtia_paiewonskiana	Reinhardtia_latisecta)))	((Bactris_major	Attalea_speciosa)	(Elaeis_oleifera	Elaeis_guineensis)))))))	(Serenoa_repens	(Sabal_domingensis	Phoenix_dactylifera)))	((Sclerosperma_profizianum	Pseudophoenix_vinifera)	Roystonea_regia))	Nypa_fruticans);
(((Sclerosperma_profizianum	((Podococcus_barteri	Orania_palindan)	(Iriartea_deltoidea	(((Manicaria_saccifera	(Leopoldinia_pulchra	Pelagodoxa_henryana))	(((Oenocarpus_minor	Oenocarpus_bataua)	Geonoma_undata)	((Dypsis_decaryi	Heterospathe_cagayanensis)	((Kentiopsis_piersoniorum	Dictyosperma_album)	(Veitchia_spiralis	Hydriastele_microspadix)))))	(Prestoea_acuminata	(Pseudophoenix_vinifera	((Reinhardtia_simplex	(Reinhardtia_paiewonskiana	Reinhardtia_latisecta))	((Bactris_major	Attalea_speciosa)	(Reinhardtia_gracilis	(Elaeis_oleifera	Elaeis_guineensis))))))))))	(((Serenoa_repens	Phoenix_dactylifera)	Roystonea_regia)	Sabal_domingensis))	Nypa_fruticans);
((((Podococcus_barteri	Orania_palindan)	((Iriartea_deltoidea	(((Manicaria_saccifera	(Leopoldinia_pulchra	Pelagodoxa_henryana))	(((Oenocarpus_minor	Oenocarpus_bataua)	Geonoma_undata)	((Kentiopsis_piersoniorum	((Dypsis_decaryi	(Hydriastele_microspadix	Heterospathe_cagayanensis))	Dictyosperma_album))	Veitchia_spiralis)))	(((Reinhardtia_simplex	(Reinhardtia_paiewonskiana	Reinhardtia_latisecta))	((Bactris_major	Attalea_speciosa)	(Elaeis_oleifera	Elaeis_guineensis)))	((Sclerosperma_profizianum	(Roystonea_regia	Reinhardtia_gracilis))	Pseudophoenix_vinifera))))	Prestoea_acuminata))	((Serenoa_repens	Phoenix_dactylifera)	Sabal_domingensis))	Nypa_fruticans);
(((((Phoenix_dactylifera	Serenoa_repens)	Sabal_domingensis)	((Pseudophoenix_vinifera	Orania_palindan)	((Iriartea_deltoidea	(((Manicaria_saccifera	(Leopoldinia_pulchra	Pelagodoxa_henryana))	(((Oenocarpus_minor	Oenocarpus_bataua)	Geonoma_undata)	((Dictyosperma_album	(Kentiopsis_piersoniorum	(Hydriastele_microspadix	(Dypsis_decaryi	Heterospathe_cagayanensis))))	Veitchia_spiralis)))	(((Reinhardtia_simplex	(Reinhardtia_paiewonskiana	Reinhardtia_latisecta))	((Bactris_major	Attalea_speciosa)	(Elaeis_oleifera	Elaeis_guineensis)))	Prestoea_acuminata)))	Podococcus_barteri)))	(Sclerosperma_profizianum	(Roystonea_regia	Reinhardtia_gracilis)))	Nypa_fruticans);
((((Phoenix_dactylifera	(Serenoa_repens	Sabal_domingensis))	(((((Attalea_speciosa	(Bactris_major	(Elaeis_oleifera	Elaeis_guineensis)))	(Reinhardtia_gracilis	((Reinhardtia_paiewonskiana	Reinhardtia_latisecta)	Reinhardtia_simplex)))	(Prestoea_acuminata	((((Geonoma_undata	(Leopoldinia_pulchra	(Veitchia_spiralis	(((Dypsis_decaryi	(Hydriastele_microspadix	Kentiopsis_piersoniorum))	Heterospathe_cagayanensis)	Dictyosperma_album))))	(Oenocarpus_bataua	Oenocarpus_minor))	Manicaria_saccifera)	Pelagodoxa_henryana)))	(Sclerosperma_profizianum	Iriartea_deltoidea))	(Pseudophoenix_vinifera	(Podococcus_barteri	Orania_palindan))))	Roystonea_regia)	Nypa_fruticans);
((Roystonea_regia	((Sabal_domingensis	(Phoenix_dactylifera	Serenoa_repens))	((((Manicaria_saccifera	(((Oenocarpus_bataua	Oenocarpus_minor)	Geonoma_undata)	((Veitchia_spiralis	(((Dypsis_decaryi	Kentiopsis_piersoniorum)	(Hydriastele_microspadix	Heterospathe_cagayanensis))	Dictyosperma_album))	(Leopoldinia_pulchra	Pelagodoxa_henryana))))	((Reinhardtia_gracilis	(Sclerosperma_profizianum	Pseudophoenix_vinifera))	(Prestoea_acuminata	((Attalea_speciosa	(Bactris_major	(Elaeis_oleifera	Elaeis_guineensis)))	(Podococcus_barteri	((Reinhardtia_paiewonskiana	Reinhardtia_latisecta)	Reinhardtia_simplex))))))	Iriartea_deltoidea)	Orania_palindan)))	Nypa_fruticans);
((((Phoenix_dactylifera	((Sclerosperma_profizianum	Pseudophoenix_vinifera)	Serenoa_repens))	Sabal_domingensis)	((Podococcus_barteri	Orania_palindan)	(Iriartea_deltoidea	(Prestoea_acuminata	((Roystonea_regia	(((Elaeis_oleifera	Elaeis_guineensis)	(Attalea_speciosa	Bactris_major))	(Reinhardtia_gracilis	((Reinhardtia_paiewonskiana	Reinhardtia_latisecta)	Reinhardtia_simplex))))	(Pelagodoxa_henryana	((Oenocarpus_bataua	Oenocarpus_minor)	((Leopoldinia_pulchra	(Geonoma_undata	((Veitchia_spiralis	(Dypsis_decaryi	Dictyosperma_album))	(Kentiopsis_piersoniorum	(Hydriastele_microspadix	Heterospathe_cagayanensis)))))	Manicaria_saccifera))))))))	Nypa_fruticans);
(((((Phoenix_dactylifera	Sabal_domingensis)	Serenoa_repens)	Roystonea_regia)	((Podococcus_barteri	Orania_palindan)	(Iriartea_deltoidea	((Sclerosperma_profizianum	(Pseudophoenix_vinifera	((Prestoea_acuminata	(Reinhardtia_gracilis	((Reinhardtia_paiewonskiana	Reinhardtia_latisecta)	Reinhardtia_simplex)))	((Elaeis_oleifera	Elaeis_guineensis)	(Attalea_speciosa	Bactris_major)))))	(Pelagodoxa_henryana	((Geonoma_undata	(Oenocarpus_bataua	Oenocarpus_minor))	(Manicaria_saccifera	(Leopoldinia_pulchra	(Veitchia_spiralis	(Kentiopsis_piersoniorum	(((Hydriastele_microspadix	Dictyosperma_album)	Dypsis_decaryi)	Heterospathe_cagayanensis)))))))))))	Nypa_fruticans);
((((Phoenix_dactylifera	Sabal_domingensis)	Serenoa_repens)	((Iriartea_deltoidea	((Prestoea_acuminata	(Roystonea_regia	(Pseudophoenix_vinifera	(((Reinhardtia_paiewonskiana	Reinhardtia_latisecta)	(Reinhardtia_gracilis	Reinhardtia_simplex))	(Attalea_speciosa	(Bactris_major	(Elaeis_oleifera	Elaeis_guineensis)))))))	(Pelagodoxa_henryana	((Geonoma_undata	(Oenocarpus_bataua	Oenocarpus_minor))	(Manicaria_saccifera	(Leopoldinia_pulchra	(Veitchia_spiralis	(Kentiopsis_piersoniorum	(Dictyosperma_album	((Heterospathe_cagayanensis	Hydriastele_microspadix)	Dypsis_decaryi))))))))))	((Sclerosperma_profizianum	Podococcus_barteri)	Orania_palindan)))	Nypa_fruticans);
((((Sabal_domingensis	(Serenoa_repens	Phoenix_dactylifera))	(((((Pelagodoxa_henryana	((Oenocarpus_bataua	Oenocarpus_minor)	(Manicaria_saccifera	(Geonoma_undata	(Leopoldinia_pulchra	(Veitchia_spiralis	(((Heterospathe_cagayanensis	Hydriastele_microspadix)	(Dictyosperma_album	Dypsis_decaryi))	Kentiopsis_piersoniorum)))))))	(((Prestoea_acuminata	((Podococcus_barteri	((Reinhardtia_paiewonskiana	Reinhardtia_latisecta)	Reinhardtia_simplex))	(Attalea_speciosa	(Bactris_major	(Elaeis_oleifera	Elaeis_guineensis)))))	Reinhardtia_gracilis)	Pseudophoenix_vinifera))	Sclerosperma_profizianum)	Iriartea_deltoidea)	Orania_palindan))	Roystonea_regia)	Nypa_fruticans);
(((((Sabal_domingensis	(Serenoa_repens	Phoenix_dactylifera))	(((((Manicaria_saccifera	(Leopoldinia_pulchra	Pelagodoxa_henryana))	(((Prestoea_acuminata	(Oenocarpus_bataua	Oenocarpus_minor))	Geonoma_undata)	(Veitchia_spiralis	(Kentiopsis_piersoniorum	(Dictyosperma_album	((Heterospathe_cagayanensis	Hydriastele_microspadix)	Dypsis_decaryi))))))	((Attalea_speciosa	(Bactris_major	(Elaeis_oleifera	Elaeis_guineensis)))	((Reinhardtia_paiewonskiana	Reinhardtia_latisecta)	(Reinhardtia_gracilis	Reinhardtia_simplex))))	Iriartea_deltoidea)	(Podococcus_barteri	Orania_palindan)))	(Pseudophoenix_vinifera	Roystonea_regia))	Sclerosperma_profizianum)	Nypa_fruticans);
(((((Phoenix_dactylifera	Roystonea_regia)	Sabal_domingensis)	Serenoa_repens)	((Podococcus_barteri	(((Pelagodoxa_henryana	(Manicaria_saccifera	((((Veitchia_spiralis	(((Dypsis_decaryi	Heterospathe_cagayanensis)	Kentiopsis_piersoniorum)	(Dictyosperma_album	Hydriastele_microspadix)))	(Prestoea_acuminata	(Oenocarpus_bataua	Oenocarpus_minor)))	Geonoma_undata)	Leopoldinia_pulchra)))	(Pseudophoenix_vinifera	(((Elaeis_oleifera	Elaeis_guineensis)	(Attalea_speciosa	Bactris_major))	(Sclerosperma_profizianum	(Reinhardtia_gracilis	(Reinhardtia_simplex	(Reinhardtia_paiewonskiana	Reinhardtia_latisecta)))))))	Iriartea_deltoidea))	Orania_palindan))	Nypa_fruticans);
(((((Phoenix_dactylifera	(Sclerosperma_profizianum	Serenoa_repens))	Sabal_domingensis)	Roystonea_regia)	((Podococcus_barteri	(((Pelagodoxa_henryana	(Manicaria_saccifera	(Leopoldinia_pulchra	(((Veitchia_spiralis	(((Dypsis_decaryi	Heterospathe_cagayanensis)	Kentiopsis_piersoniorum)	(Dictyosperma_album	Hydriastele_microspadix)))	(Prestoea_acuminata	(Oenocarpus_bataua	Oenocarpus_minor)))	Geonoma_undata))))	(Pseudophoenix_vinifera	((Attalea_speciosa	(Bactris_major	(Elaeis_oleifera	Elaeis_guineensis)))	(Reinhardtia_gracilis	(Reinhardtia_simplex	(Reinhardtia_paiewonskiana	Reinhardtia_latisecta))))))	Iriartea_deltoidea))	Orania_palindan))	Nypa_fruticans);
((((((Podococcus_barteri	((((Pelagodoxa_henryana	((Veitchia_spiralis	((((Hydriastele_microspadix	Heterospathe_cagayanensis)	Dictyosperma_album)	Kentiopsis_piersoniorum)	Dypsis_decaryi))	((Prestoea_acuminata	(Oenocarpus_bataua	Oenocarpus_minor))	Geonoma_undata)))	(Manicaria_saccifera	Leopoldinia_pulchra))	(Pseudophoenix_vinifera	(((Elaeis_oleifera	Elaeis_guineensis)	(Attalea_speciosa	Bactris_major))	(Reinhardtia_gracilis	(Reinhardtia_simplex	(Reinhardtia_paiewonskiana	Reinhardtia_latisecta))))))	Iriartea_deltoidea))	Orania_palindan)	((Phoenix_dactylifera	Serenoa_repens)	Sabal_domingensis))	Roystonea_regia)	Sclerosperma_profizianum)	Nypa_fruticans);
((((((Pelagodoxa_henryana	(((Oenocarpus_bataua	Oenocarpus_minor)	Geonoma_undata)	((Leopoldinia_pulchra	(Veitchia_spiralis	((Dypsis_decaryi	(Heterospathe_cagayanensis	(Dictyosperma_album	Hydriastele_microspadix)))	Kentiopsis_piersoniorum)))	Manicaria_saccifera)))	(Pseudophoenix_vinifera	((Reinhardtia_gracilis	(Reinhardtia_simplex	(Reinhardtia_paiewonskiana	Reinhardtia_latisecta)))	((Attalea_speciosa	Bactris_major)	(Prestoea_acuminata	(Elaeis_oleifera	Elaeis_guineensis))))))	Iriartea_deltoidea)	(Podococcus_barteri	Orania_palindan))	(Roystonea_regia	((Sabal_domingensis	Phoenix_dactylifera)	(Sclerosperma_profizianum	Serenoa_repens))))	Nypa_fruticans);
((((Sclerosperma_profizianum	(Roystonea_regia	Orania_palindan))	(Podococcus_barteri	(((((Leopoldinia_pulchra	Pelagodoxa_henryana)	(((Oenocarpus_bataua	Oenocarpus_minor)	Geonoma_undata)	(Veitchia_spiralis	((Heterospathe_cagayanensis	((Dictyosperma_album	Hydriastele_microspadix)	Dypsis_decaryi))	Kentiopsis_piersoniorum))))	Manicaria_saccifera)	(Pseudophoenix_vinifera	(((Reinhardtia_paiewonskiana	Reinhardtia_latisecta)	(Reinhardtia_gracilis	Reinhardtia_simplex))	(((Attalea_speciosa	Bactris_major)	(Elaeis_oleifera	Elaeis_guineensis))	Prestoea_acuminata))))	Iriartea_deltoidea)))	((Phoenix_dactylifera	Sabal_domingensis)	Serenoa_repens))	Nypa_fruticans);
(((Orania_palindan	(Podococcus_barteri	((((((Leopoldinia_pulchra	(Geonoma_undata	(Veitchia_spiralis	((Kentiopsis_piersoniorum	(Heterospathe_cagayanensis	Hydriastele_microspadix))	(Dypsis_decaryi	Dictyosperma_album)))))	Pelagodoxa_henryana)	((Oenocarpus_bataua	Oenocarpus_minor)	Prestoea_acuminata))	Manicaria_saccifera)	(((Reinhardtia_paiewonskiana	Reinhardtia_latisecta)	Reinhardtia_simplex)	((Attalea_speciosa	Bactris_major)	(Elaeis_oleifera	Elaeis_guineensis))))	Iriartea_deltoidea)))	((((Pseudophoenix_vinifera	Sclerosperma_profizianum)	Reinhardtia_gracilis)	Roystonea_regia)	((Phoenix_dactylifera	Sabal_domingensis)	Serenoa_repens)))	Nypa_fruticans);
(((((Podococcus_barteri	((((Leopoldinia_pulchra	Pelagodoxa_henryana)	((((Heterospathe_cagayanensis	Veitchia_spiralis)	(Kentiopsis_piersoniorum	(Hydriastele_microspadix	Dictyosperma_album)))	Dypsis_decaryi)	((Oenocarpus_bataua	Oenocarpus_minor)	Geonoma_undata)))	(Manicaria_saccifera	(((Reinhardtia_paiewonskiana	Reinhardtia_latisecta)	Reinhardtia_simplex)	(((Pseudophoenix_vinifera	Sclerosperma_profizianum)	Reinhardtia_gracilis)	(Prestoea_acuminata	(Elaeis_oleifera	Elaeis_guineensis))))))	(Attalea_speciosa	Bactris_major)))	Iriartea_deltoidea)	(Roystonea_regia	Orania_palindan))	(Sabal_domingensis	(Serenoa_repens	Phoenix_dactylifera)))	Nypa_fruticans);
((((((((((Oenocarpus_bataua	Oenocarpus_minor)	Geonoma_undata)	(((Dictyosperma_album	Dypsis_decaryi)	(Kentiopsis_piersoniorum	(Hydriastele_microspadix	Heterospathe_cagayanensis)))	Veitchia_spiralis))	Manicaria_saccifera)	(Leopoldinia_pulchra	Pelagodoxa_henryana))	((((Reinhardtia_paiewonskiana	Reinhardtia_latisecta)	(Reinhardtia_gracilis	Reinhardtia_simplex))	(Prestoea_acuminata	((Attalea_speciosa	Bactris_major)	(Elaeis_oleifera	Elaeis_guineensis))))	(Pseudophoenix_vinifera	Sclerosperma_profizianum)))	((Podococcus_barteri	Orania_palindan)	Iriartea_deltoidea))	Roystonea_regia)	(Sabal_domingensis	(Serenoa_repens	Phoenix_dactylifera)))	Nypa_fruticans);
((Roystonea_regia	(((Iriartea_deltoidea	(((Manicaria_saccifera	(Geonoma_undata	(((((Hydriastele_microspadix	Dictyosperma_album)	Dypsis_decaryi)	(Heterospathe_cagayanensis	Kentiopsis_piersoniorum))	Veitchia_spiralis)	((Oenocarpus_bataua	Oenocarpus_minor)	Prestoea_acuminata))))	(Leopoldinia_pulchra	Pelagodoxa_henryana))	(((Reinhardtia_simplex	(Reinhardtia_paiewonskiana	Reinhardtia_latisecta))	(((Sclerosperma_profizianum	Reinhardtia_gracilis)	(Attalea_speciosa	Bactris_major))	(Elaeis_oleifera	Elaeis_guineensis)))	Pseudophoenix_vinifera)))	(Orania_palindan	Podococcus_barteri))	((Phoenix_dactylifera	Serenoa_repens)	Sabal_domingensis)))	Nypa_fruticans);
((((Sclerosperma_profizianum	Reinhardtia_gracilis)	Roystonea_regia)	(((((((Oenocarpus_bataua	Oenocarpus_minor)	Pelagodoxa_henryana)	(((Geonoma_undata	((Dictyosperma_album	(Heterospathe_cagayanensis	(Dypsis_decaryi	(Hydriastele_microspadix	Kentiopsis_piersoniorum))))	Veitchia_spiralis))	Leopoldinia_pulchra)	Manicaria_saccifera))	(Orania_palindan	Podococcus_barteri))	Prestoea_acuminata)	(Iriartea_deltoidea	((Reinhardtia_simplex	(Reinhardtia_paiewonskiana	Reinhardtia_latisecta))	((Attalea_speciosa	Bactris_major)	(Elaeis_oleifera	Elaeis_guineensis)))))	((Phoenix_dactylifera	(Pseudophoenix_vinifera	Serenoa_repens))	Sabal_domingensis)))	Nypa_fruticans);
((((Serenoa_repens	(Sabal_domingensis	Phoenix_dactylifera))	((Orania_palindan	Podococcus_barteri)	(Iriartea_deltoidea	(((((((Pseudophoenix_vinifera	Veitchia_spiralis)	(((Hydriastele_microspadix	Kentiopsis_piersoniorum)	Heterospathe_cagayanensis)	Dictyosperma_album))	(Geonoma_undata	(Oenocarpus_bataua	Oenocarpus_minor)))	Dypsis_decaryi)	(Pelagodoxa_henryana	Leopoldinia_pulchra))	Manicaria_saccifera)	(((Reinhardtia_gracilis	Reinhardtia_simplex)	(Reinhardtia_latisecta	(Reinhardtia_paiewonskiana	Prestoea_acuminata)))	((Attalea_speciosa	Bactris_major)	(Elaeis_oleifera	Elaeis_guineensis)))))))	(Sclerosperma_profizianum	Roystonea_regia))	Nypa_fruticans);
((((Serenoa_repens	(Sabal_domingensis	Phoenix_dactylifera))	(Sclerosperma_profizianum	((Orania_palindan	Podococcus_barteri)	(Iriartea_deltoidea	((((Manicaria_saccifera	(Pelagodoxa_henryana	Leopoldinia_pulchra))	(Veitchia_spiralis	((Heterospathe_cagayanensis	Kentiopsis_piersoniorum)	(Dypsis_decaryi	(Hydriastele_microspadix	Dictyosperma_album)))))	(Geonoma_undata	(Prestoea_acuminata	(Oenocarpus_bataua	Oenocarpus_minor))))	(Pseudophoenix_vinifera	((Reinhardtia_gracilis	(Reinhardtia_simplex	(Reinhardtia_latisecta	Reinhardtia_paiewonskiana)))	(Attalea_speciosa	(Bactris_major	(Elaeis_oleifera	Elaeis_guineensis))))))))))	Roystonea_regia)	Nypa_fruticans);
(((Sabal_domingensis	(Phoenix_dactylifera	(Roystonea_regia	Serenoa_repens)))	(((Iriartea_deltoidea	((((Leopoldinia_pulchra	(Veitchia_spiralis	(Kentiopsis_piersoniorum	(Heterospathe_cagayanensis	((Hydriastele_microspadix	Dictyosperma_album)	Dypsis_decaryi)))))	((Geonoma_undata	(Oenocarpus_bataua	Oenocarpus_minor))	Manicaria_saccifera))	Pelagodoxa_henryana)	(Pseudophoenix_vinifera	((Reinhardtia_simplex	(Reinhardtia_latisecta	(Reinhardtia_paiewonskiana	Reinhardtia_gracilis)))	((Prestoea_acuminata	(Elaeis_oleifera	Elaeis_guineensis))	(Attalea_speciosa	Bactris_major))))))	(Podococcus_barteri	Sclerosperma_profizianum))	Orania_palindan))	Nypa_fruticans);
((Roystonea_regia	((Sabal_domingensis	(Serenoa_repens	Phoenix_dactylifera))	((((Sclerosperma_profizianum	((Podococcus_barteri	(Reinhardtia_gracilis	((Reinhardtia_latisecta	Reinhardtia_paiewonskiana)	Reinhardtia_simplex)))	((Pseudophoenix_vinifera	(Elaeis_guineensis	Elaeis_oleifera))	(Bactris_major	Attalea_speciosa))))	((((Geonoma_undata	(Prestoea_acuminata	(Oenocarpus_bataua	Oenocarpus_minor)))	(Veitchia_spiralis	((Kentiopsis_piersoniorum	(Heterospathe_cagayanensis	Dypsis_decaryi))	(Hydriastele_microspadix	Dictyosperma_album))))	(Leopoldinia_pulchra	Pelagodoxa_henryana))	Manicaria_saccifera))	Iriartea_deltoidea)	Orania_palindan)))	Nypa_fruticans);
((((Sabal_domingensis	(Roystonea_regia	Phoenix_dactylifera))	Serenoa_repens)	(((((((Geonoma_undata	((Prestoea_acuminata	(Oenocarpus_bataua	Oenocarpus_minor))	(Veitchia_spiralis	((Dictyosperma_album	(Dypsis_decaryi	Heterospathe_cagayanensis))	(Hydriastele_microspadix	Kentiopsis_piersoniorum)))))	Pelagodoxa_henryana)	(Leopoldinia_pulchra	Manicaria_saccifera))	((Reinhardtia_gracilis	((Reinhardtia_latisecta	Reinhardtia_paiewonskiana)	Reinhardtia_simplex))	((Elaeis_guineensis	Elaeis_oleifera)	(Bactris_major	Attalea_speciosa))))	Iriartea_deltoidea)	(Podococcus_barteri	Orania_palindan))	(Pseudophoenix_vinifera	Sclerosperma_profizianum)))	Nypa_fruticans);
(((((((((((Prestoea_acuminata	(Oenocarpus_bataua	Oenocarpus_minor))	(Veitchia_spiralis	((Dictyosperma_album	Dypsis_decaryi)	(Heterospathe_cagayanensis	(Hydriastele_microspadix	Kentiopsis_piersoniorum)))))	Pelagodoxa_henryana)	(Leopoldinia_pulchra	Geonoma_undata))	Manicaria_saccifera)	(((Reinhardtia_latisecta	Reinhardtia_paiewonskiana)	(Reinhardtia_gracilis	Reinhardtia_simplex))	((Pseudophoenix_vinifera	(Elaeis_guineensis	Elaeis_oleifera))	(Bactris_major	Attalea_speciosa))))	Iriartea_deltoidea)	(Podococcus_barteri	Orania_palindan))	((Sabal_domingensis	Phoenix_dactylifera)	Serenoa_repens))	(Sclerosperma_profizianum	Roystonea_regia))	Nypa_fruticans);
(((((((Prestoea_acuminata	(((Reinhardtia_latisecta	Reinhardtia_paiewonskiana)	(Reinhardtia_gracilis	Reinhardtia_simplex))	(Attalea_speciosa	((Elaeis_guineensis	Elaeis_oleifera)	Bactris_major))))	(Pelagodoxa_henryana	((((Veitchia_spiralis	(Dictyosperma_album	(Kentiopsis_piersoniorum	(Dypsis_decaryi	(Heterospathe_cagayanensis	Hydriastele_microspadix)))))	Leopoldinia_pulchra)	Geonoma_undata)	(Manicaria_saccifera	(Oenocarpus_bataua	Oenocarpus_minor)))))	Iriartea_deltoidea)	(Podococcus_barteri	Orania_palindan))	((Pseudophoenix_vinifera	Sclerosperma_profizianum)	((Sabal_domingensis	Phoenix_dactylifera)	Serenoa_repens)))	Roystonea_regia)	Nypa_fruticans);
((((((Pseudophoenix_vinifera	(((Reinhardtia_latisecta	Reinhardtia_paiewonskiana)	(Reinhardtia_gracilis	Reinhardtia_simplex))	(Attalea_speciosa	((Prestoea_acuminata	(Elaeis_guineensis	Elaeis_oleifera))	Bactris_major))))	((((Geonoma_undata	(Oenocarpus_bataua	Oenocarpus_minor))	(((Kentiopsis_piersoniorum	Veitchia_spiralis)	((Hydriastele_microspadix	Dictyosperma_album)	Heterospathe_cagayanensis))	Dypsis_decaryi))	(Leopoldinia_pulchra	Pelagodoxa_henryana))	Manicaria_saccifera))	Iriartea_deltoidea)	(Podococcus_barteri	Orania_palindan))	((Sclerosperma_profizianum	Roystonea_regia)	((Serenoa_repens	Phoenix_dactylifera)	Sabal_domingensis)))	Nypa_fruticans);
((Sclerosperma_profizianum	((((((Pseudophoenix_vinifera	((((Reinhardtia_latisecta	Reinhardtia_paiewonskiana)	Reinhardtia_simplex)	(Prestoea_acuminata	((Elaeis_guineensis	Elaeis_oleifera)	(Reinhardtia_gracilis	(Bactris_major	Attalea_speciosa)))))	Podococcus_barteri))	Iriartea_deltoidea)	(((Manicaria_saccifera	(Oenocarpus_bataua	Oenocarpus_minor))	((Geonoma_undata	Leopoldinia_pulchra)	((Dictyosperma_album	(Dypsis_decaryi	((Heterospathe_cagayanensis	Hydriastele_microspadix)	Kentiopsis_piersoniorum)))	Veitchia_spiralis)))	Pelagodoxa_henryana))	Orania_palindan)	((Serenoa_repens	Phoenix_dactylifera)	Sabal_domingensis))	Roystonea_regia))	Nypa_fruticans);
((Sclerosperma_profizianum	(((Orania_palindan	((((Reinhardtia_gracilis	((Reinhardtia_latisecta	Reinhardtia_paiewonskiana)	Reinhardtia_simplex))	(Attalea_speciosa	((Elaeis_guineensis	Elaeis_oleifera)	Bactris_major)))	(Prestoea_acuminata	(((Podococcus_barteri	Pelagodoxa_henryana)	Manicaria_saccifera)	((Geonoma_undata	(Oenocarpus_bataua	Oenocarpus_minor))	(((((Hydriastele_microspadix	Dictyosperma_album)	(Dypsis_decaryi	Heterospathe_cagayanensis))	Kentiopsis_piersoniorum)	(Pseudophoenix_vinifera	Veitchia_spiralis))	Leopoldinia_pulchra)))))	Iriartea_deltoidea))	((Serenoa_repens	Phoenix_dactylifera)	Sabal_domingensis))	Roystonea_regia))	Nypa_fruticans);
((((((Reinhardtia_gracilis	((Reinhardtia_latisecta	Reinhardtia_paiewonskiana)	Reinhardtia_simplex))	((Prestoea_acuminata	(Elaeis_guineensis	Elaeis_oleifera))	(Bactris_major	Attalea_speciosa)))	((Leopoldinia_pulchra	Pelagodoxa_henryana)	((Geonoma_undata	(Oenocarpus_bataua	Oenocarpus_minor))	(Manicaria_saccifera	(((Heterospathe_cagayanensis	(Dypsis_decaryi	Kentiopsis_piersoniorum))	(Hydriastele_microspadix	Dictyosperma_album))	Veitchia_spiralis)))))	Iriartea_deltoidea)	(Podococcus_barteri	((((Pseudophoenix_vinifera	Sclerosperma_profizianum)	Orania_palindan)	Roystonea_regia)	((Phoenix_dactylifera	Serenoa_repens)	Sabal_domingensis))))	Nypa_fruticans);
((((Phoenix_dactylifera	Serenoa_repens)	Sabal_domingensis)	((((Sclerosperma_profizianum	(Pseudophoenix_vinifera	(((Reinhardtia_latisecta	Reinhardtia_paiewonskiana)	(Reinhardtia_simplex	Reinhardtia_gracilis))	((Prestoea_acuminata	(Elaeis_guineensis	Elaeis_oleifera))	(Bactris_major	Attalea_speciosa)))))	((Leopoldinia_pulchra	Pelagodoxa_henryana)	((Geonoma_undata	((((Hydriastele_microspadix	Dictyosperma_album)	((Heterospathe_cagayanensis	Kentiopsis_piersoniorum)	Dypsis_decaryi))	Veitchia_spiralis)	(Oenocarpus_bataua	Oenocarpus_minor)))	Manicaria_saccifera)))	(Iriartea_deltoidea	Roystonea_regia))	(Podococcus_barteri	Orania_palindan)))	Nypa_fruticans);
(((Sabal_domingensis	(Phoenix_dactylifera	Serenoa_repens))	((((Pseudophoenix_vinifera	((Attalea_speciosa	((Prestoea_acuminata	(Elaeis_guineensis	Elaeis_oleifera))	Bactris_major))	(Reinhardtia_gracilis	((Reinhardtia_latisecta	Reinhardtia_paiewonskiana)	Reinhardtia_simplex))))	(((Leopoldinia_pulchra	Pelagodoxa_henryana)	(((((Hydriastele_microspadix	Dictyosperma_album)	((Dypsis_decaryi	Heterospathe_cagayanensis)	Kentiopsis_piersoniorum))	Veitchia_spiralis)	(Oenocarpus_bataua	Oenocarpus_minor))	Manicaria_saccifera))	Geonoma_undata))	(Podococcus_barteri	Iriartea_deltoidea))	((Roystonea_regia	Orania_palindan)	Sclerosperma_profizianum)))	Nypa_fruticans);
(((((Serenoa_repens	Phoenix_dactylifera)	Sabal_domingensis)	((Iriartea_deltoidea	(((((Pelagodoxa_henryana	Leopoldinia_pulchra)	Manicaria_saccifera)	(Geonoma_undata	(Oenocarpus_bataua	Oenocarpus_minor)))	(Veitchia_spiralis	((((Dypsis_decaryi	Hydriastele_microspadix)	Heterospathe_cagayanensis)	Kentiopsis_piersoniorum)	Dictyosperma_album)))	(Pseudophoenix_vinifera	(((Bactris_major	Attalea_speciosa)	(Prestoea_acuminata	(Elaeis_oleifera	Elaeis_guineensis)))	(Reinhardtia_gracilis	(Reinhardtia_simplex	(Reinhardtia_latisecta	Reinhardtia_paiewonskiana)))))))	(Podococcus_barteri	(Sclerosperma_profizianum	Orania_palindan))))	Roystonea_regia)	Nypa_fruticans);
(((((Sclerosperma_profizianum	Phoenix_dactylifera)	Serenoa_repens)	Sabal_domingensis)	((Iriartea_deltoidea	((((Geonoma_undata	(Oenocarpus_bataua	Oenocarpus_minor))	(((Veitchia_spiralis	Heterospathe_cagayanensis)	(Dictyosperma_album	(Hydriastele_microspadix	Kentiopsis_piersoniorum)))	Dypsis_decaryi))	(Manicaria_saccifera	(Pelagodoxa_henryana	Leopoldinia_pulchra)))	(((Prestoea_acuminata	(Elaeis_oleifera	Elaeis_guineensis))	((Reinhardtia_gracilis	(Reinhardtia_simplex	(Reinhardtia_latisecta	Reinhardtia_paiewonskiana)))	(Bactris_major	Attalea_speciosa)))	(Pseudophoenix_vinifera	Roystonea_regia))))	(Podococcus_barteri	Orania_palindan)))	Nypa_fruticans);
(((Orania_palindan	((Sclerosperma_profizianum	Iriartea_deltoidea)	((((((Geonoma_undata	(Oenocarpus_bataua	Oenocarpus_minor))	(((Hydriastele_microspadix	Heterospathe_cagayanensis)	(Dictyosperma_album	(Dypsis_decaryi	Kentiopsis_piersoniorum)))	Veitchia_spiralis))	Prestoea_acuminata)	Manicaria_saccifera)	(Pelagodoxa_henryana	Leopoldinia_pulchra))	(((Bactris_major	(Elaeis_oleifera	Elaeis_guineensis))	((Reinhardtia_gracilis	(Reinhardtia_simplex	(Reinhardtia_latisecta	Reinhardtia_paiewonskiana)))	(Podococcus_barteri	Attalea_speciosa)))	(Pseudophoenix_vinifera	Roystonea_regia)))))	(Sabal_domingensis	(Serenoa_repens	Phoenix_dactylifera)))	Nypa_fruticans);
(((Serenoa_repens	Phoenix_dactylifera)	((((Iriartea_deltoidea	(((Pelagodoxa_henryana	(Leopoldinia_pulchra	((Heterospathe_cagayanensis	((Veitchia_spiralis	Kentiopsis_piersoniorum)	(Hydriastele_microspadix	Dictyosperma_album)))	Dypsis_decaryi)))	(Geonoma_undata	(Prestoea_acuminata	(Oenocarpus_bataua	Oenocarpus_minor))))	(Pseudophoenix_vinifera	((Manicaria_saccifera	(Attalea_speciosa	((Bactris_major	(Elaeis_oleifera	Elaeis_guineensis))	Reinhardtia_gracilis)))	(Reinhardtia_simplex	(Reinhardtia_latisecta	Reinhardtia_paiewonskiana))))))	(Sclerosperma_profizianum	(Podococcus_barteri	Orania_palindan)))	Roystonea_regia)	Sabal_domingensis))	Nypa_fruticans);
(((Sabal_domingensis	(Serenoa_repens	((Roystonea_regia	Sclerosperma_profizianum)	Phoenix_dactylifera)))	((Iriartea_deltoidea	(((Pseudophoenix_vinifera	(((Elaeis_oleifera	Elaeis_guineensis)	(Attalea_speciosa	Bactris_major))	((Reinhardtia_gracilis	Reinhardtia_simplex)	(Reinhardtia_latisecta	Reinhardtia_paiewonskiana))))	Prestoea_acuminata)	(((Manicaria_saccifera	(Geonoma_undata	(Oenocarpus_bataua	Oenocarpus_minor)))	(Leopoldinia_pulchra	(((Heterospathe_cagayanensis	(Dypsis_decaryi	(Kentiopsis_piersoniorum	Hydriastele_microspadix)))	Dictyosperma_album)	Veitchia_spiralis)))	Pelagodoxa_henryana)))	(Podococcus_barteri	Orania_palindan)))	Nypa_fruticans);
((((((Podococcus_barteri	Orania_palindan)	(((((Attalea_speciosa	Bactris_major)	((Elaeis_oleifera	Elaeis_guineensis)	Reinhardtia_gracilis))	(Reinhardtia_simplex	(Reinhardtia_latisecta	Reinhardtia_paiewonskiana)))	Prestoea_acuminata)	(((Geonoma_undata	(Oenocarpus_bataua	Oenocarpus_minor))	(Leopoldinia_pulchra	((Heterospathe_cagayanensis	(Hydriastele_microspadix	Dictyosperma_album))	(Kentiopsis_piersoniorum	Veitchia_spiralis))))	(Manicaria_saccifera	Pelagodoxa_henryana))))	((Roystonea_regia	Iriartea_deltoidea)	(Pseudophoenix_vinifera	Sclerosperma_profizianum)))	(Phoenix_dactylifera	(Serenoa_repens	Sabal_domingensis)))	Dypsis_decaryi)	Nypa_fruticans);
(((((Serenoa_repens	(Sabal_domingensis	Phoenix_dactylifera))	((Podococcus_barteri	Orania_palindan)	(Iriartea_deltoidea	((((Attalea_speciosa	(Bactris_major	(Elaeis_oleifera	Elaeis_guineensis)))	(Reinhardtia_gracilis	(Reinhardtia_simplex	(Reinhardtia_latisecta	Reinhardtia_paiewonskiana))))	Prestoea_acuminata)	((((((Kentiopsis_piersoniorum	(Heterospathe_cagayanensis	Hydriastele_microspadix))	(Dypsis_decaryi	Dictyosperma_album))	Veitchia_spiralis)	Leopoldinia_pulchra)	(Manicaria_saccifera	(Geonoma_undata	(Oenocarpus_bataua	Oenocarpus_minor))))	Pelagodoxa_henryana)))))	(Roystonea_regia	Pseudophoenix_vinifera))	Sclerosperma_profizianum)	Nypa_fruticans);
((((Serenoa_repens	(Sabal_domingensis	Phoenix_dactylifera))	((Podococcus_barteri	Orania_palindan)	(Iriartea_deltoidea	((((Bactris_major	Attalea_speciosa)	(((Sclerosperma_profizianum	Reinhardtia_gracilis)	Prestoea_acuminata)	(Elaeis_oleifera	Elaeis_guineensis)))	(Reinhardtia_simplex	(Reinhardtia_latisecta	Reinhardtia_paiewonskiana)))	(Pelagodoxa_henryana	(((Geonoma_undata	(Oenocarpus_bataua	Oenocarpus_minor))	(Leopoldinia_pulchra	((((Dictyosperma_album	Dypsis_decaryi)	Heterospathe_cagayanensis)	(Kentiopsis_piersoniorum	Hydriastele_microspadix))	(Pseudophoenix_vinifera	Veitchia_spiralis))))	Manicaria_saccifera))))))	Roystonea_regia)	Nypa_fruticans);
(((Iriartea_deltoidea	((Sabal_domingensis	(Phoenix_dactylifera	Serenoa_repens))	(Orania_palindan	(Podococcus_barteri	((((Bactris_major	Attalea_speciosa)	((Elaeis_guineensis	Elaeis_oleifera)	Prestoea_acuminata))	((Sclerosperma_profizianum	Reinhardtia_gracilis)	(Reinhardtia_simplex	(Reinhardtia_latisecta	Reinhardtia_paiewonskiana))))	(((Geonoma_undata	(Oenocarpus_bataua	Oenocarpus_minor))	(Manicaria_saccifera	(Leopoldinia_pulchra	Pelagodoxa_henryana)))	((((Dictyosperma_album	Dypsis_decaryi)	Heterospathe_cagayanensis)	(Kentiopsis_piersoniorum	Hydriastele_microspadix))	(Pseudophoenix_vinifera	Veitchia_spiralis))))))))	Roystonea_regia)	Nypa_fruticans);
(((((Pseudophoenix_vinifera	(Orania_palindan	Podococcus_barteri))	(Iriartea_deltoidea	((Prestoea_acuminata	(((Bactris_major	(Elaeis_guineensis	Elaeis_oleifera))	(Attalea_speciosa	Sclerosperma_profizianum))	(Reinhardtia_gracilis	(Reinhardtia_simplex	(Reinhardtia_latisecta	Reinhardtia_paiewonskiana)))))	((((Geonoma_undata	(Oenocarpus_bataua	Oenocarpus_minor))	(Leopoldinia_pulchra	((((Heterospathe_cagayanensis	Hydriastele_microspadix)	Dictyosperma_album)	Dypsis_decaryi)	(Veitchia_spiralis	Kentiopsis_piersoniorum))))	Manicaria_saccifera)	Pelagodoxa_henryana))))	(Sabal_domingensis	(Phoenix_dactylifera	Serenoa_repens)))	Roystonea_regia)	Nypa_fruticans);
((Podococcus_barteri	((((Serenoa_repens	Phoenix_dactylifera)	Sabal_domingensis)	(Pseudophoenix_vinifera	Orania_palindan))	((((Roystonea_regia	(Reinhardtia_gracilis	Sclerosperma_profizianum))	(((Elaeis_guineensis	Elaeis_oleifera)	(Bactris_major	Attalea_speciosa))	((Reinhardtia_latisecta	Reinhardtia_paiewonskiana)	Reinhardtia_simplex)))	((((Leopoldinia_pulchra	Pelagodoxa_henryana)	Manicaria_saccifera)	(((Dictyosperma_album	((Heterospathe_cagayanensis	Dypsis_decaryi)	(Hydriastele_microspadix	Kentiopsis_piersoniorum)))	Veitchia_spiralis)	(Prestoea_acuminata	(Oenocarpus_minor	Oenocarpus_bataua))))	Geonoma_undata))	Iriartea_deltoidea)))	Nypa_fruticans);
((((Serenoa_repens	Phoenix_dactylifera)	Sabal_domingensis)	(Iriartea_deltoidea	((((Pseudophoenix_vinifera	(Reinhardtia_gracilis	(Sclerosperma_profizianum	Roystonea_regia)))	(((Elaeis_guineensis	Elaeis_oleifera)	(Bactris_major	Attalea_speciosa))	((Reinhardtia_latisecta	Reinhardtia_paiewonskiana)	Reinhardtia_simplex)))	((((Leopoldinia_pulchra	Pelagodoxa_henryana)	Manicaria_saccifera)	((Veitchia_spiralis	((Dypsis_decaryi	((Heterospathe_cagayanensis	Hydriastele_microspadix)	Kentiopsis_piersoniorum))	Dictyosperma_album))	(Prestoea_acuminata	(Oenocarpus_minor	Oenocarpus_bataua))))	Geonoma_undata))	(Podococcus_barteri	Orania_palindan))))	Nypa_fruticans);
((Roystonea_regia	(((Serenoa_repens	Phoenix_dactylifera)	Sabal_domingensis)	(((Iriartea_deltoidea	(((Bactris_major	Attalea_speciosa)	(((Reinhardtia_latisecta	Reinhardtia_paiewonskiana)	(Reinhardtia_gracilis	Reinhardtia_simplex))	(Prestoea_acuminata	(Elaeis_guineensis	Elaeis_oleifera))))	(Sclerosperma_profizianum	Pseudophoenix_vinifera)))	(Manicaria_saccifera	((Leopoldinia_pulchra	Pelagodoxa_henryana)	((Heterospathe_cagayanensis	(((Hydriastele_microspadix	Kentiopsis_piersoniorum)	Dictyosperma_album)	Veitchia_spiralis))	(Geonoma_undata	((Dypsis_decaryi	Oenocarpus_bataua)	Oenocarpus_minor))))))	(Podococcus_barteri	Orania_palindan))))	Nypa_fruticans);
(((Serenoa_repens	(Phoenix_dactylifera	Sabal_domingensis))	(((((((Sclerosperma_profizianum	Pseudophoenix_vinifera)	Reinhardtia_gracilis)	(Reinhardtia_simplex	(Reinhardtia_latisecta	Reinhardtia_paiewonskiana)))	((Prestoea_acuminata	(Elaeis_guineensis	Elaeis_oleifera))	(Bactris_major	Attalea_speciosa)))	((Manicaria_saccifera	(Veitchia_spiralis	((Hydriastele_microspadix	Dictyosperma_album)	(Kentiopsis_piersoniorum	(Heterospathe_cagayanensis	Dypsis_decaryi)))))	((Geonoma_undata	(Oenocarpus_bataua	Oenocarpus_minor))	(Leopoldinia_pulchra	Pelagodoxa_henryana))))	Iriartea_deltoidea)	(Podococcus_barteri	(Roystonea_regia	Orania_palindan))))	Nypa_fruticans);
((Roystonea_regia	(((Sclerosperma_profizianum	Pseudophoenix_vinifera)	((Iriartea_deltoidea	(((Reinhardtia_simplex	(Reinhardtia_latisecta	Reinhardtia_paiewonskiana))	((Bactris_major	Attalea_speciosa)	((Prestoea_acuminata	(Elaeis_guineensis	Elaeis_oleifera))	Reinhardtia_gracilis)))	(Manicaria_saccifera	(((Veitchia_spiralis	((Dypsis_decaryi	(Hydriastele_microspadix	Dictyosperma_album))	(Kentiopsis_piersoniorum	Heterospathe_cagayanensis)))	(Geonoma_undata	(Oenocarpus_bataua	Oenocarpus_minor)))	(Leopoldinia_pulchra	Pelagodoxa_henryana)))))	(Podococcus_barteri	Orania_palindan)))	(Serenoa_repens	(Phoenix_dactylifera	Sabal_domingensis))))	Nypa_fruticans);
((Roystonea_regia	(Sabal_domingensis	(((Iriartea_deltoidea	(((Sclerosperma_profizianum	Pseudophoenix_vinifera)	((Reinhardtia_gracilis	(Reinhardtia_simplex	(Reinhardtia_latisecta	Reinhardtia_paiewonskiana)))	((Bactris_major	Attalea_speciosa)	(Prestoea_acuminata	(Elaeis_guineensis	Elaeis_oleifera)))))	(((Leopoldinia_pulchra	Pelagodoxa_henryana)	Manicaria_saccifera)	((Veitchia_spiralis	(Dictyosperma_album	((Dypsis_decaryi	(Hydriastele_microspadix	Kentiopsis_piersoniorum))	Heterospathe_cagayanensis)))	(Geonoma_undata	(Oenocarpus_bataua	Oenocarpus_minor))))))	(Podococcus_barteri	Orania_palindan))	(Serenoa_repens	Phoenix_dactylifera))))	Nypa_fruticans);
((((Iriartea_deltoidea	((((Reinhardtia_simplex	(Reinhardtia_latisecta	Reinhardtia_paiewonskiana))	(Bactris_major	(Elaeis_oleifera	(Prestoea_acuminata	Elaeis_guineensis))))	Attalea_speciosa)	(((Leopoldinia_pulchra	(Veitchia_spiralis	((Hydriastele_microspadix	Heterospathe_cagayanensis)	((Dictyosperma_album	Dypsis_decaryi)	Kentiopsis_piersoniorum))))	(Geonoma_undata	(Oenocarpus_bataua	Oenocarpus_minor)))	(Manicaria_saccifera	Pelagodoxa_henryana))))	(Podococcus_barteri	Orania_palindan))	((Serenoa_repens	(Phoenix_dactylifera	Sabal_domingensis))	((Reinhardtia_gracilis	(Sclerosperma_profizianum	Pseudophoenix_vinifera))	Roystonea_regia)))	Nypa_fruticans);
(((Serenoa_repens	(Phoenix_dactylifera	Sabal_domingensis))	(((((Roystonea_regia	Reinhardtia_gracilis)	(Pseudophoenix_vinifera	Sclerosperma_profizianum))	(((Reinhardtia_simplex	(Reinhardtia_latisecta	Reinhardtia_paiewonskiana))	(Bactris_major	Attalea_speciosa))	(Prestoea_acuminata	(Elaeis_oleifera	Elaeis_guineensis))))	((Geonoma_undata	((Veitchia_spiralis	((Heterospathe_cagayanensis	Kentiopsis_piersoniorum)	(Dypsis_decaryi	(Hydriastele_microspadix	Dictyosperma_album))))	(Oenocarpus_bataua	Oenocarpus_minor)))	(Manicaria_saccifera	(Leopoldinia_pulchra	Pelagodoxa_henryana))))	(Iriartea_deltoidea	(Podococcus_barteri	Orania_palindan))))	Nypa_fruticans);
((((Podococcus_barteri	Orania_palindan)	((Pseudophoenix_vinifera	Iriartea_deltoidea)	(((((Veitchia_spiralis	(Kentiopsis_piersoniorum	((Hydriastele_microspadix	Dictyosperma_album)	(Dypsis_decaryi	Heterospathe_cagayanensis))))	((Oenocarpus_bataua	Oenocarpus_minor)	Geonoma_undata))	(Manicaria_saccifera	(Leopoldinia_pulchra	Pelagodoxa_henryana)))	(((Reinhardtia_gracilis	(Elaeis_oleifera	Elaeis_guineensis))	(Bactris_major	Attalea_speciosa))	(Reinhardtia_simplex	(Reinhardtia_latisecta	Reinhardtia_paiewonskiana))))	Prestoea_acuminata)))	((Sabal_domingensis	((Sclerosperma_profizianum	Serenoa_repens)	Phoenix_dactylifera))	Roystonea_regia))	Nypa_fruticans);
(((Iriartea_deltoidea	((((((Veitchia_spiralis	((Hydriastele_microspadix	Dictyosperma_album)	(Kentiopsis_piersoniorum	(Heterospathe_cagayanensis	Dypsis_decaryi))))	((Oenocarpus_bataua	Oenocarpus_minor)	Geonoma_undata))	Manicaria_saccifera)	(Leopoldinia_pulchra	Pelagodoxa_henryana))	((((Reinhardtia_gracilis	Reinhardtia_simplex)	(Reinhardtia_latisecta	Reinhardtia_paiewonskiana))	(Bactris_major	Attalea_speciosa))	(Prestoea_acuminata	(Elaeis_oleifera	Elaeis_guineensis))))	(Podococcus_barteri	Orania_palindan)))	(((((Sclerosperma_profizianum	Pseudophoenix_vinifera)	Serenoa_repens)	Sabal_domingensis)	Phoenix_dactylifera)	Roystonea_regia))	Nypa_fruticans);
((Roystonea_regia	((Sabal_domingensis	(Serenoa_repens	Phoenix_dactylifera))	(((Podococcus_barteri	Orania_palindan)	Sclerosperma_profizianum)	(Iriartea_deltoidea	(((((Pelagodoxa_henryana	Leopoldinia_pulchra)	Manicaria_saccifera)	(Geonoma_undata	(Oenocarpus_minor	Oenocarpus_bataua)))	(Veitchia_spiralis	(Kentiopsis_piersoniorum	((Heterospathe_cagayanensis	(Hydriastele_microspadix	Dictyosperma_album))	Dypsis_decaryi))))	(((Reinhardtia_gracilis	(Reinhardtia_simplex	(Reinhardtia_paiewonskiana	Reinhardtia_latisecta)))	(Attalea_speciosa	((Prestoea_acuminata	(Elaeis_guineensis	Elaeis_oleifera))	Bactris_major)))	Pseudophoenix_vinifera))))))	Nypa_fruticans);
(((Sabal_domingensis	(Serenoa_repens	Phoenix_dactylifera))	((Roystonea_regia	Sclerosperma_profizianum)	(((Iriartea_deltoidea	((((Geonoma_undata	(Oenocarpus_minor	Oenocarpus_bataua))	(Veitchia_spiralis	(Kentiopsis_piersoniorum	(Dictyosperma_album	((Dypsis_decaryi	Heterospathe_cagayanensis)	Hydriastele_microspadix)))))	(Manicaria_saccifera	(Leopoldinia_pulchra	Pelagodoxa_henryana)))	((Reinhardtia_simplex	(Reinhardtia_paiewonskiana	Reinhardtia_latisecta))	((Bactris_major	Attalea_speciosa)	((Prestoea_acuminata	(Elaeis_guineensis	Elaeis_oleifera))	Reinhardtia_gracilis)))))	Pseudophoenix_vinifera)	(Podococcus_barteri	Orania_palindan))))	Nypa_fruticans);
(((Sclerosperma_profizianum	(((Podococcus_barteri	((((Veitchia_spiralis	((Heterospathe_cagayanensis	(Hydriastele_microspadix	Kentiopsis_piersoniorum))	Dictyosperma_album))	Dypsis_decaryi)	((Geonoma_undata	(Oenocarpus_minor	Oenocarpus_bataua))	(Leopoldinia_pulchra	(Manicaria_saccifera	Pelagodoxa_henryana))))	((Roystonea_regia	Pseudophoenix_vinifera)	((Reinhardtia_gracilis	(Reinhardtia_simplex	(Reinhardtia_paiewonskiana	Reinhardtia_latisecta)))	((Bactris_major	Attalea_speciosa)	(Prestoea_acuminata	(Elaeis_guineensis	Elaeis_oleifera)))))))	Iriartea_deltoidea)	Orania_palindan))	(Serenoa_repens	(Phoenix_dactylifera	Sabal_domingensis)))	Nypa_fruticans);
((((((((((((Dypsis_decaryi	Heterospathe_cagayanensis)	Kentiopsis_piersoniorum)	(Hydriastele_microspadix	Dictyosperma_album))	Veitchia_spiralis)	(Geonoma_undata	(Oenocarpus_minor	Oenocarpus_bataua)))	((Leopoldinia_pulchra	Pelagodoxa_henryana)	Manicaria_saccifera))	(((Roystonea_regia	Pseudophoenix_vinifera)	((Reinhardtia_gracilis	(Reinhardtia_simplex	(Reinhardtia_paiewonskiana	Reinhardtia_latisecta)))	((Elaeis_guineensis	Elaeis_oleifera)	(Bactris_major	Attalea_speciosa))))	Prestoea_acuminata))	Iriartea_deltoidea)	(Podococcus_barteri	Orania_palindan))	(Serenoa_repens	(Phoenix_dactylifera	Sabal_domingensis)))	Sclerosperma_profizianum)	Nypa_fruticans);
(((((((((Geonoma_undata	(Oenocarpus_minor	Oenocarpus_bataua))	(((((Kentiopsis_piersoniorum	(Hydriastele_microspadix	Heterospathe_cagayanensis))	Dypsis_decaryi)	Dictyosperma_album)	Veitchia_spiralis)	((Leopoldinia_pulchra	Pelagodoxa_henryana)	Manicaria_saccifera)))	(((Roystonea_regia	Pseudophoenix_vinifera)	((Reinhardtia_gracilis	(Reinhardtia_simplex	(Reinhardtia_paiewonskiana	Reinhardtia_latisecta)))	((Elaeis_guineensis	Elaeis_oleifera)	(Bactris_major	Attalea_speciosa))))	Prestoea_acuminata))	Iriartea_deltoidea)	Podococcus_barteri)	Orania_palindan)	(Sabal_domingensis	(Serenoa_repens	Phoenix_dactylifera)))	Sclerosperma_profizianum)	Nypa_fruticans);
(((((((((((Geonoma_undata	(((((Hydriastele_microspadix	Dictyosperma_album)	(Veitchia_spiralis	Heterospathe_cagayanensis))	Kentiopsis_piersoniorum)	Dypsis_decaryi)	(Oenocarpus_minor	Oenocarpus_bataua)))	Manicaria_saccifera)	(Leopoldinia_pulchra	Pelagodoxa_henryana))	((Prestoea_acuminata	(Reinhardtia_simplex	(Reinhardtia_paiewonskiana	Reinhardtia_latisecta)))	((Elaeis_guineensis	Elaeis_oleifera)	(Bactris_major	Attalea_speciosa))))	Iriartea_deltoidea)	Pseudophoenix_vinifera)	Podococcus_barteri)	Orania_palindan)	(Sabal_domingensis	(Serenoa_repens	Phoenix_dactylifera)))	(Roystonea_regia	(Sclerosperma_profizianum	Reinhardtia_gracilis)))	Nypa_fruticans);
(((((Orania_palindan	((((Geonoma_undata	(((((Dypsis_decaryi	(Hydriastele_microspadix	Dictyosperma_album))	Heterospathe_cagayanensis)	Kentiopsis_piersoniorum)	Veitchia_spiralis)	(Prestoea_acuminata	(Oenocarpus_minor	Oenocarpus_bataua))))	(Leopoldinia_pulchra	Pelagodoxa_henryana))	(Pseudophoenix_vinifera	((Podococcus_barteri	(Reinhardtia_simplex	(Reinhardtia_paiewonskiana	Reinhardtia_latisecta)))	((Elaeis_guineensis	Elaeis_oleifera)	(Bactris_major	Attalea_speciosa)))))	Manicaria_saccifera))	Iriartea_deltoidea)	((Phoenix_dactylifera	Serenoa_repens)	Sabal_domingensis))	(Sclerosperma_profizianum	(Roystonea_regia	Reinhardtia_gracilis)))	Nypa_fruticans);
(((((((((Oenocarpus_minor	Oenocarpus_bataua)	Geonoma_undata)	((Manicaria_saccifera	(Leopoldinia_pulchra	Pelagodoxa_henryana))	((Kentiopsis_piersoniorum	(Heterospathe_cagayanensis	(Dypsis_decaryi	(Hydriastele_microspadix	Dictyosperma_album))))	(Pseudophoenix_vinifera	Veitchia_spiralis))))	(((Reinhardtia_gracilis	Reinhardtia_simplex)	(Reinhardtia_paiewonskiana	Reinhardtia_latisecta))	(((Prestoea_acuminata	Elaeis_guineensis)	Elaeis_oleifera)	(Bactris_major	Attalea_speciosa))))	Iriartea_deltoidea)	(Podococcus_barteri	Orania_palindan))	(Serenoa_repens	(Sabal_domingensis	Phoenix_dactylifera)))	(Sclerosperma_profizianum	Roystonea_regia))	Nypa_fruticans);
(((((((Pseudophoenix_vinifera	((Attalea_speciosa	((Elaeis_guineensis	Elaeis_oleifera)	Bactris_major))	(Reinhardtia_paiewonskiana	(Reinhardtia_latisecta	Reinhardtia_simplex))))	(Prestoea_acuminata	((((Oenocarpus_minor	Oenocarpus_bataua)	Geonoma_undata)	((Kentiopsis_piersoniorum	((Dypsis_decaryi	(Hydriastele_microspadix	Dictyosperma_album))	Heterospathe_cagayanensis))	Veitchia_spiralis))	(Manicaria_saccifera	(Leopoldinia_pulchra	Pelagodoxa_henryana)))))	Iriartea_deltoidea)	(Podococcus_barteri	Orania_palindan))	(Serenoa_repens	(Sabal_domingensis	Phoenix_dactylifera)))	((Sclerosperma_profizianum	Reinhardtia_gracilis)	Roystonea_regia))	Nypa_fruticans);
(((((((((Elaeis_guineensis	Elaeis_oleifera)	(Bactris_major	Attalea_speciosa))	(Reinhardtia_gracilis	((Reinhardtia_paiewonskiana	Reinhardtia_latisecta)	Reinhardtia_simplex)))	(((((Prestoea_acuminata	(Oenocarpus_minor	Oenocarpus_bataua))	Geonoma_undata)	(Leopoldinia_pulchra	(((Heterospathe_cagayanensis	(Dypsis_decaryi	(Hydriastele_microspadix	Dictyosperma_album)))	Veitchia_spiralis)	Kentiopsis_piersoniorum)))	Manicaria_saccifera)	Pelagodoxa_henryana))	Iriartea_deltoidea)	(Pseudophoenix_vinifera	(Podococcus_barteri	Orania_palindan)))	(Serenoa_repens	(Sabal_domingensis	Phoenix_dactylifera)))	(Sclerosperma_profizianum	Roystonea_regia))	Nypa_fruticans);
((((Sclerosperma_profizianum	(Roystonea_regia	Reinhardtia_gracilis))	((Serenoa_repens	Phoenix_dactylifera)	Sabal_domingensis))	(((((Leopoldinia_pulchra	Manicaria_saccifera)	(((Podococcus_barteri	(Reinhardtia_paiewonskiana	Reinhardtia_latisecta))	Reinhardtia_simplex)	(Pseudophoenix_vinifera	((Elaeis_oleifera	Elaeis_guineensis)	(Attalea_speciosa	Bactris_major)))))	Iriartea_deltoidea)	((Pelagodoxa_henryana	((Oenocarpus_minor	Oenocarpus_bataua)	(Prestoea_acuminata	((Dictyosperma_album	(Kentiopsis_piersoniorum	Hydriastele_microspadix))	(Veitchia_spiralis	(Dypsis_decaryi	Heterospathe_cagayanensis))))))	Geonoma_undata))	Orania_palindan))	Nypa_fruticans);
((((Serenoa_repens	Phoenix_dactylifera)	Sabal_domingensis)	(((Iriartea_deltoidea	(Podococcus_barteri	(((Reinhardtia_paiewonskiana	Reinhardtia_latisecta)	Reinhardtia_simplex)	((Prestoea_acuminata	(Elaeis_oleifera	Elaeis_guineensis))	(Attalea_speciosa	Bactris_major)))))	(Manicaria_saccifera	((((((Dypsis_decaryi	Heterospathe_cagayanensis)	Kentiopsis_piersoniorum)	(Dictyosperma_album	Hydriastele_microspadix))	(Pseudophoenix_vinifera	Veitchia_spiralis))	(Leopoldinia_pulchra	Pelagodoxa_henryana))	(Geonoma_undata	(Oenocarpus_minor	Oenocarpus_bataua)))))	((Sclerosperma_profizianum	(Roystonea_regia	Reinhardtia_gracilis))	Orania_palindan)))	Nypa_fruticans);
((((Serenoa_repens	(Phoenix_dactylifera	Sabal_domingensis))	((Podococcus_barteri	Orania_palindan)	(((Pseudophoenix_vinifera	(((Prestoea_acuminata	(Bactris_major	(Elaeis_oleifera	Elaeis_guineensis)))	Attalea_speciosa)	((Reinhardtia_paiewonskiana	Reinhardtia_latisecta)	Reinhardtia_simplex)))	(((Manicaria_saccifera	(Leopoldinia_pulchra	(Veitchia_spiralis	((Heterospathe_cagayanensis	Kentiopsis_piersoniorum)	(Dypsis_decaryi	(Dictyosperma_album	Hydriastele_microspadix))))))	(Geonoma_undata	(Oenocarpus_minor	Oenocarpus_bataua)))	Pelagodoxa_henryana))	Iriartea_deltoidea)))	(Sclerosperma_profizianum	(Roystonea_regia	Reinhardtia_gracilis)))	Nypa_fruticans);
((((Sabal_domingensis	(Serenoa_repens	Phoenix_dactylifera))	((Pseudophoenix_vinifera	(Podococcus_barteri	Orania_palindan))	(((((Bactris_major	(Elaeis_oleifera	Elaeis_guineensis))	Attalea_speciosa)	((Reinhardtia_paiewonskiana	Reinhardtia_latisecta)	Reinhardtia_simplex))	(Prestoea_acuminata	(((Geonoma_undata	((Veitchia_spiralis	(Kentiopsis_piersoniorum	((Dictyosperma_album	(Heterospathe_cagayanensis	Hydriastele_microspadix))	Dypsis_decaryi)))	(Oenocarpus_minor	Oenocarpus_bataua)))	Manicaria_saccifera)	(Leopoldinia_pulchra	Pelagodoxa_henryana))))	Iriartea_deltoidea)))	(Sclerosperma_profizianum	(Roystonea_regia	Reinhardtia_gracilis)))	Nypa_fruticans);
((((Sabal_domingensis	(Serenoa_repens	Phoenix_dactylifera))	((Podococcus_barteri	Orania_palindan)	(Iriartea_deltoidea	((Reinhardtia_gracilis	(((((((Kentiopsis_piersoniorum	(Veitchia_spiralis	Hydriastele_microspadix))	(Dictyosperma_album	Heterospathe_cagayanensis))	Dypsis_decaryi)	Manicaria_saccifera)	(Leopoldinia_pulchra	Pelagodoxa_henryana))	(Geonoma_undata	(Oenocarpus_minor	Oenocarpus_bataua)))	(((Elaeis_oleifera	Elaeis_guineensis)	(Attalea_speciosa	Bactris_major))	((Prestoea_acuminata	Sclerosperma_profizianum)	((Reinhardtia_paiewonskiana	Reinhardtia_latisecta)	Reinhardtia_simplex)))))	Pseudophoenix_vinifera))))	Roystonea_regia)	Nypa_fruticans);
((((Sabal_domingensis	(Serenoa_repens	Phoenix_dactylifera))	((Podococcus_barteri	Orania_palindan)	(Iriartea_deltoidea	(((Attalea_speciosa	((Elaeis_oleifera	Elaeis_guineensis)	Bactris_major))	((Sclerosperma_profizianum	Reinhardtia_gracilis)	((Reinhardtia_paiewonskiana	Reinhardtia_latisecta)	Reinhardtia_simplex)))	(((((Prestoea_acuminata	(Oenocarpus_bataua	(Oenocarpus_minor	Dypsis_decaryi)))	((Kentiopsis_piersoniorum	Veitchia_spiralis)	(Dictyosperma_album	(Heterospathe_cagayanensis	Hydriastele_microspadix))))	(Leopoldinia_pulchra	Pelagodoxa_henryana))	Geonoma_undata)	Manicaria_saccifera)))))	(Pseudophoenix_vinifera	Roystonea_regia))	Nypa_fruticans);
(((((Sabal_domingensis	Phoenix_dactylifera)	Serenoa_repens)	((((Iriartea_deltoidea	(((Pseudophoenix_vinifera	(((Prestoea_acuminata	(Elaeis_oleifera	Elaeis_guineensis))	(Bactris_major	Attalea_speciosa))	((Reinhardtia_paiewonskiana	Reinhardtia_latisecta)	(Reinhardtia_simplex	Reinhardtia_gracilis))))	(((Oenocarpus_bataua	Oenocarpus_minor)	((Leopoldinia_pulchra	Pelagodoxa_henryana)	(Veitchia_spiralis	(Dictyosperma_album	(Kentiopsis_piersoniorum	((Heterospathe_cagayanensis	Hydriastele_microspadix)	Dypsis_decaryi))))))	Manicaria_saccifera))	Geonoma_undata))	Podococcus_barteri)	Orania_palindan)	Sclerosperma_profizianum))	Roystonea_regia)	Nypa_fruticans);
((((Sabal_domingensis	Phoenix_dactylifera)	Serenoa_repens)	((((Sclerosperma_profizianum	(Pseudophoenix_vinifera	(Roystonea_regia	((Prestoea_acuminata	(Bactris_major	Attalea_speciosa))	(((Reinhardtia_gracilis	(Reinhardtia_paiewonskiana	Reinhardtia_latisecta))	Reinhardtia_simplex)	(Elaeis_oleifera	Elaeis_guineensis))))))	(((Geonoma_undata	(Oenocarpus_bataua	Oenocarpus_minor))	(Manicaria_saccifera	(Leopoldinia_pulchra	(Veitchia_spiralis	((Hydriastele_microspadix	Dictyosperma_album)	(Heterospathe_cagayanensis	(Kentiopsis_piersoniorum	Dypsis_decaryi)))))))	Pelagodoxa_henryana))	(Orania_palindan	Podococcus_barteri))	Iriartea_deltoidea))	Nypa_fruticans);
((((Sabal_domingensis	Phoenix_dactylifera)	((Sclerosperma_profizianum	Roystonea_regia)	Serenoa_repens))	(((((((Reinhardtia_paiewonskiana	Reinhardtia_latisecta)	Reinhardtia_simplex)	((Prestoea_acuminata	(Elaeis_oleifera	Elaeis_guineensis))	(Bactris_major	Attalea_speciosa)))	Reinhardtia_gracilis)	((((Geonoma_undata	(Oenocarpus_bataua	Oenocarpus_minor))	(((((Heterospathe_cagayanensis	Hydriastele_microspadix)	Dypsis_decaryi)	Kentiopsis_piersoniorum)	Dictyosperma_album)	(Pseudophoenix_vinifera	Veitchia_spiralis)))	(Leopoldinia_pulchra	Pelagodoxa_henryana))	Manicaria_saccifera))	Iriartea_deltoidea)	(Orania_palindan	Podococcus_barteri)))	Nypa_fruticans);
(((((Sabal_domingensis	(Serenoa_repens	Phoenix_dactylifera))	((Podococcus_barteri	((Prestoea_acuminata	(((((Reinhardtia_paiewonskiana	Reinhardtia_latisecta)	(Reinhardtia_gracilis	Reinhardtia_simplex))	(Attalea_speciosa	((Elaeis_oleifera	Elaeis_guineensis)	Bactris_major)))	Pseudophoenix_vinifera)	Roystonea_regia))	((((Geonoma_undata	(Oenocarpus_bataua	Oenocarpus_minor))	(((Hydriastele_microspadix	(Dypsis_decaryi	Dictyosperma_album))	(Kentiopsis_piersoniorum	Heterospathe_cagayanensis))	Veitchia_spiralis))	(Leopoldinia_pulchra	Pelagodoxa_henryana))	Manicaria_saccifera)))	Orania_palindan))	Iriartea_deltoidea)	Sclerosperma_profizianum)	Nypa_fruticans);
((Roystonea_regia	((Sabal_domingensis	(Serenoa_repens	Phoenix_dactylifera))	((((Sclerosperma_profizianum	(Pseudophoenix_vinifera	((((Elaeis_guineensis	Elaeis_oleifera)	(Bactris_major	Attalea_speciosa))	(Reinhardtia_simplex	(Reinhardtia_latisecta	Reinhardtia_paiewonskiana)))	Reinhardtia_gracilis)))	(((((Veitchia_spiralis	((Dypsis_decaryi	((Hydriastele_microspadix	Kentiopsis_piersoniorum)	Heterospathe_cagayanensis))	Dictyosperma_album))	(Geonoma_undata	(Oenocarpus_bataua	Oenocarpus_minor)))	(Leopoldinia_pulchra	Pelagodoxa_henryana))	Manicaria_saccifera)	Prestoea_acuminata))	Iriartea_deltoidea)	(Podococcus_barteri	Orania_palindan))))	Nypa_fruticans);
((Roystonea_regia	((Sabal_domingensis	(Serenoa_repens	Phoenix_dactylifera))	(((((Reinhardtia_simplex	(Reinhardtia_latisecta	Reinhardtia_paiewonskiana))	((((Bactris_major	Attalea_speciosa)	(Elaeis_guineensis	Elaeis_oleifera))	Reinhardtia_gracilis)	Pseudophoenix_vinifera))	(Manicaria_saccifera	(((Geonoma_undata	(Leopoldinia_pulchra	(Prestoea_acuminata	(Veitchia_spiralis	((Hydriastele_microspadix	Kentiopsis_piersoniorum)	((Dictyosperma_album	Heterospathe_cagayanensis)	Dypsis_decaryi))))))	(Oenocarpus_bataua	Oenocarpus_minor))	Pelagodoxa_henryana)))	Iriartea_deltoidea)	(Sclerosperma_profizianum	(Podococcus_barteri	Orania_palindan)))))	Nypa_fruticans);
((Roystonea_regia	((Sabal_domingensis	(Serenoa_repens	Phoenix_dactylifera))	((((Pseudophoenix_vinifera	(((Reinhardtia_latisecta	Reinhardtia_paiewonskiana)	(Reinhardtia_simplex	Reinhardtia_gracilis))	(Attalea_speciosa	(Bactris_major	(Elaeis_guineensis	Elaeis_oleifera)))))	((Pelagodoxa_henryana	(Dypsis_decaryi	((((Oenocarpus_bataua	Oenocarpus_minor)	Geonoma_undata)	(Leopoldinia_pulchra	(((Veitchia_spiralis	Hydriastele_microspadix)	Kentiopsis_piersoniorum)	(Dictyosperma_album	Heterospathe_cagayanensis))))	Manicaria_saccifera)))	Prestoea_acuminata))	Iriartea_deltoidea)	(Sclerosperma_profizianum	(Podococcus_barteri	Orania_palindan)))))	Nypa_fruticans);
(((Sclerosperma_profizianum	Roystonea_regia)	((Phoenix_dactylifera	(Sabal_domingensis	Serenoa_repens))	((((Pseudophoenix_vinifera	((Reinhardtia_gracilis	((Reinhardtia_latisecta	Reinhardtia_paiewonskiana)	Reinhardtia_simplex))	((Elaeis_guineensis	Elaeis_oleifera)	(Attalea_speciosa	Bactris_major))))	((((Leopoldinia_pulchra	Pelagodoxa_henryana)	Manicaria_saccifera)	(((Oenocarpus_bataua	Oenocarpus_minor)	(((Veitchia_spiralis	Kentiopsis_piersoniorum)	(Dypsis_decaryi	(Hydriastele_microspadix	Dictyosperma_album)))	Heterospathe_cagayanensis))	Geonoma_undata))	Prestoea_acuminata))	Iriartea_deltoidea)	(Podococcus_barteri	Orania_palindan))))	Nypa_fruticans);
(((((Pseudophoenix_vinifera	Sclerosperma_profizianum)	Roystonea_regia)	(Serenoa_repens	(Phoenix_dactylifera	Sabal_domingensis)))	(((((((Manicaria_saccifera	Leopoldinia_pulchra)	(((Elaeis_guineensis	Elaeis_oleifera)	(Attalea_speciosa	Bactris_major))	(Reinhardtia_gracilis	((Reinhardtia_latisecta	Reinhardtia_paiewonskiana)	Reinhardtia_simplex))))	(Pelagodoxa_henryana	((Oenocarpus_bataua	Oenocarpus_minor)	((((Kentiopsis_piersoniorum	((Heterospathe_cagayanensis	Hydriastele_microspadix)	Dypsis_decaryi))	Dictyosperma_album)	Veitchia_spiralis)	Prestoea_acuminata))))	Geonoma_undata)	Iriartea_deltoidea)	Podococcus_barteri)	Orania_palindan))	Nypa_fruticans);
((Roystonea_regia	(((Phoenix_dactylifera	Sabal_domingensis)	Serenoa_repens)	((Podococcus_barteri	Orania_palindan)	(Iriartea_deltoidea	((Sclerosperma_profizianum	(((Pseudophoenix_vinifera	Reinhardtia_gracilis)	((Elaeis_guineensis	Elaeis_oleifera)	(Attalea_speciosa	Bactris_major)))	(Reinhardtia_paiewonskiana	(Reinhardtia_simplex	Reinhardtia_latisecta))))	((((Oenocarpus_bataua	Oenocarpus_minor)	((Leopoldinia_pulchra	((Dictyosperma_album	(Dypsis_decaryi	(Kentiopsis_piersoniorum	(Heterospathe_cagayanensis	Hydriastele_microspadix))))	Veitchia_spiralis))	Geonoma_undata))	(Manicaria_saccifera	Pelagodoxa_henryana))	Prestoea_acuminata))))))	Nypa_fruticans);
((((Reinhardtia_gracilis	Sclerosperma_profizianum)	Roystonea_regia)	(((Serenoa_repens	Phoenix_dactylifera)	Sabal_domingensis)	((Podococcus_barteri	Orania_palindan)	((Iriartea_deltoidea	Pseudophoenix_vinifera)	((Manicaria_saccifera	((Leopoldinia_pulchra	Pelagodoxa_henryana)	(((((Heterospathe_cagayanensis	Hydriastele_microspadix)	(Dictyosperma_album	Dypsis_decaryi))	Kentiopsis_piersoniorum)	Veitchia_spiralis)	(Geonoma_undata	(Prestoea_acuminata	(Oenocarpus_bataua	Oenocarpus_minor))))))	(((Elaeis_guineensis	Elaeis_oleifera)	(Attalea_speciosa	Bactris_major))	(Reinhardtia_simplex	(Reinhardtia_latisecta	Reinhardtia_paiewonskiana))))))))	Nypa_fruticans);
(((Sclerosperma_profizianum	(Roystonea_regia	Reinhardtia_gracilis))	(((Serenoa_repens	Phoenix_dactylifera)	Sabal_domingensis)	((Podococcus_barteri	Orania_palindan)	(Iriartea_deltoidea	(((Leopoldinia_pulchra	Pelagodoxa_henryana)	(((Kentiopsis_piersoniorum	(((Hydriastele_microspadix	(Dictyosperma_album	Dypsis_decaryi))	Heterospathe_cagayanensis)	Veitchia_spiralis))	Manicaria_saccifera)	(Geonoma_undata	(Oenocarpus_bataua	Oenocarpus_minor))))	(Pseudophoenix_vinifera	(((Prestoea_acuminata	(Elaeis_guineensis	Elaeis_oleifera))	(Attalea_speciosa	Bactris_major))	(Reinhardtia_simplex	(Reinhardtia_latisecta	Reinhardtia_paiewonskiana)))))))))	Nypa_fruticans);
((Iriartea_deltoidea	(((Bactris_major	(Prestoea_acuminata	(Elaeis_guineensis	Elaeis_oleifera)))	(Attalea_speciosa	(Podococcus_barteri	(Reinhardtia_simplex	(Reinhardtia_latisecta	Reinhardtia_paiewonskiana)))))	(((Orania_palindan	(Sclerosperma_profizianum	(Roystonea_regia	Reinhardtia_gracilis)))	((Serenoa_repens	Phoenix_dactylifera)	Sabal_domingensis))	(((Manicaria_saccifera	(Pseudophoenix_vinifera	(Leopoldinia_pulchra	Pelagodoxa_henryana)))	(((((Hydriastele_microspadix	Kentiopsis_piersoniorum)	Heterospathe_cagayanensis)	(Dictyosperma_album	Dypsis_decaryi))	Veitchia_spiralis)	(Oenocarpus_bataua	Oenocarpus_minor)))	Geonoma_undata))))	Nypa_fruticans);
((((Serenoa_repens	Phoenix_dactylifera)	Sabal_domingensis)	((Sclerosperma_profizianum	(Roystonea_regia	Reinhardtia_gracilis))	(Iriartea_deltoidea	((((Leopoldinia_pulchra	Pelagodoxa_henryana)	(Manicaria_saccifera	(Dypsis_decaryi	(((Heterospathe_cagayanensis	Veitchia_spiralis)	((Hydriastele_microspadix	Dictyosperma_album)	Kentiopsis_piersoniorum))	(Geonoma_undata	(Oenocarpus_bataua	Oenocarpus_minor))))))	(((Attalea_speciosa	(Bactris_major	(Elaeis_guineensis	Elaeis_oleifera)))	(Reinhardtia_simplex	(Reinhardtia_latisecta	Reinhardtia_paiewonskiana)))	Prestoea_acuminata))	(Pseudophoenix_vinifera	(Podococcus_barteri	Orania_palindan))))))	Nypa_fruticans);
(((Sabal_domingensis	(Phoenix_dactylifera	(Roystonea_regia	Serenoa_repens)))	(((((Prestoea_acuminata	(Pseudophoenix_vinifera	((Reinhardtia_gracilis	((Reinhardtia_latisecta	Reinhardtia_paiewonskiana)	Reinhardtia_simplex))	((Attalea_speciosa	Bactris_major)	(Elaeis_guineensis	Elaeis_oleifera)))))	(Pelagodoxa_henryana	((Geonoma_undata	(Oenocarpus_minor	Oenocarpus_bataua))	(Manicaria_saccifera	(Leopoldinia_pulchra	(Veitchia_spiralis	((Dypsis_decaryi	(Hydriastele_microspadix	Dictyosperma_album))	(Kentiopsis_piersoniorum	Heterospathe_cagayanensis))))))))	Iriartea_deltoidea)	(Orania_palindan	Podococcus_barteri))	Sclerosperma_profizianum))	Nypa_fruticans);
((((Iriartea_deltoidea	((((Leopoldinia_pulchra	Pelagodoxa_henryana)	(((Manicaria_saccifera	(Veitchia_spiralis	((Kentiopsis_piersoniorum	(Hydriastele_microspadix	(Dypsis_decaryi	Dictyosperma_album)))	Heterospathe_cagayanensis)))	Geonoma_undata)	(Oenocarpus_minor	Oenocarpus_bataua)))	Prestoea_acuminata)	((((Bactris_major	(Elaeis_guineensis	Elaeis_oleifera))	Attalea_speciosa)	Pseudophoenix_vinifera)	(Podococcus_barteri	(Reinhardtia_gracilis	((Reinhardtia_latisecta	Reinhardtia_paiewonskiana)	Reinhardtia_simplex))))))	(Roystonea_regia	Orania_palindan))	(Sclerosperma_profizianum	((Phoenix_dactylifera	Serenoa_repens)	Sabal_domingensis)))	Nypa_fruticans);
(((Sclerosperma_profizianum	Roystonea_regia)	(((Phoenix_dactylifera	Serenoa_repens)	Sabal_domingensis)	((Iriartea_deltoidea	(((Pelagodoxa_henryana	((Leopoldinia_pulchra	(Veitchia_spiralis	((Hydriastele_microspadix	Dictyosperma_album)	((Dypsis_decaryi	Heterospathe_cagayanensis)	Kentiopsis_piersoniorum))))	(Geonoma_undata	(Oenocarpus_minor	Oenocarpus_bataua))))	Manicaria_saccifera)	(Pseudophoenix_vinifera	((Reinhardtia_gracilis	((Reinhardtia_latisecta	Reinhardtia_paiewonskiana)	Reinhardtia_simplex))	((Prestoea_acuminata	(Elaeis_guineensis	Elaeis_oleifera))	(Attalea_speciosa	Bactris_major))))))	(Orania_palindan	Podococcus_barteri))))	Nypa_fruticans);
((Roystonea_regia	(((Phoenix_dactylifera	(Sclerosperma_profizianum	Serenoa_repens))	Sabal_domingensis)	(((Pseudophoenix_vinifera	Iriartea_deltoidea)	((((Leopoldinia_pulchra	Pelagodoxa_henryana)	((Veitchia_spiralis	(((Heterospathe_cagayanensis	Hydriastele_microspadix)	Kentiopsis_piersoniorum)	(Dictyosperma_album	Dypsis_decaryi)))	(Geonoma_undata	(Oenocarpus_minor	Oenocarpus_bataua))))	Manicaria_saccifera)	((((Reinhardtia_latisecta	Reinhardtia_paiewonskiana)	(Reinhardtia_simplex	Reinhardtia_gracilis))	(Attalea_speciosa	(Bactris_major	(Elaeis_guineensis	Elaeis_oleifera))))	Prestoea_acuminata)))	(Orania_palindan	Podococcus_barteri))))	Nypa_fruticans);
((((Sclerosperma_profizianum	Reinhardtia_gracilis)	Roystonea_regia)	(((Phoenix_dactylifera	Serenoa_repens)	Sabal_domingensis)	((Iriartea_deltoidea	((Manicaria_saccifera	((Prestoea_acuminata	(Oenocarpus_minor	Oenocarpus_bataua))	(Pelagodoxa_henryana	(Geonoma_undata	(Leopoldinia_pulchra	(Veitchia_spiralis	((Heterospathe_cagayanensis	(Dypsis_decaryi	(Hydriastele_microspadix	Dictyosperma_album)))	Kentiopsis_piersoniorum)))))))	(Pseudophoenix_vinifera	(((Reinhardtia_latisecta	Reinhardtia_paiewonskiana)	Reinhardtia_simplex)	(Attalea_speciosa	(Bactris_major	(Elaeis_guineensis	Elaeis_oleifera)))))))	(Orania_palindan	Podococcus_barteri))))	Nypa_fruticans);
(((Sclerosperma_profizianum	(Reinhardtia_gracilis	Roystonea_regia))	(((Phoenix_dactylifera	Serenoa_repens)	Sabal_domingensis)	((Iriartea_deltoidea	(((Geonoma_undata	((Prestoea_acuminata	(Oenocarpus_minor	Oenocarpus_bataua))	((((Heterospathe_cagayanensis	Dypsis_decaryi)	Kentiopsis_piersoniorum)	(Hydriastele_microspadix	Dictyosperma_album))	Veitchia_spiralis)))	(Leopoldinia_pulchra	Pelagodoxa_henryana))	(Pseudophoenix_vinifera	(((Reinhardtia_latisecta	Reinhardtia_paiewonskiana)	Reinhardtia_simplex)	(Manicaria_saccifera	(Attalea_speciosa	(Bactris_major	(Elaeis_guineensis	Elaeis_oleifera))))))))	(Orania_palindan	Podococcus_barteri))))	Nypa_fruticans);
(((Sclerosperma_profizianum	(Reinhardtia_gracilis	Roystonea_regia))	(((Phoenix_dactylifera	Serenoa_repens)	Sabal_domingensis)	(((Pseudophoenix_vinifera	Iriartea_deltoidea)	((((((Oenocarpus_minor	Oenocarpus_bataua)	Geonoma_undata)	Manicaria_saccifera)	(((Kentiopsis_piersoniorum	(Dypsis_decaryi	(Heterospathe_cagayanensis	(Hydriastele_microspadix	Dictyosperma_album))))	Veitchia_spiralis)	(Leopoldinia_pulchra	Pelagodoxa_henryana)))	Prestoea_acuminata)	(((Reinhardtia_latisecta	Reinhardtia_paiewonskiana)	Reinhardtia_simplex)	((Elaeis_guineensis	Elaeis_oleifera)	(Attalea_speciosa	Bactris_major)))))	(Orania_palindan	Podococcus_barteri))))	Nypa_fruticans);
(((Sclerosperma_profizianum	(Reinhardtia_gracilis	Roystonea_regia))	(((Phoenix_dactylifera	Serenoa_repens)	Sabal_domingensis)	((Iriartea_deltoidea	((((Prestoea_acuminata	((((Kentiopsis_piersoniorum	(Heterospathe_cagayanensis	Dypsis_decaryi))	(Hydriastele_microspadix	Dictyosperma_album))	Veitchia_spiralis)	((Oenocarpus_minor	Oenocarpus_bataua)	Geonoma_undata)))	Manicaria_saccifera)	(Leopoldinia_pulchra	Pelagodoxa_henryana))	(((Reinhardtia_latisecta	Reinhardtia_paiewonskiana)	Reinhardtia_simplex)	(Pseudophoenix_vinifera	((Elaeis_guineensis	Elaeis_oleifera)	(Attalea_speciosa	Bactris_major))))))	(Orania_palindan	Podococcus_barteri))))	Nypa_fruticans);
(((Sclerosperma_profizianum	(Reinhardtia_gracilis	Roystonea_regia))	(((Phoenix_dactylifera	Serenoa_repens)	Sabal_domingensis)	((Iriartea_deltoidea	(((((((Prestoea_acuminata	((Kentiopsis_piersoniorum	Heterospathe_cagayanensis)	(Dypsis_decaryi	(Hydriastele_microspadix	Dictyosperma_album))))	Veitchia_spiralis)	(Oenocarpus_minor	Oenocarpus_bataua))	Geonoma_undata)	(Leopoldinia_pulchra	Pelagodoxa_henryana))	Manicaria_saccifera)	((((Reinhardtia_latisecta	Reinhardtia_paiewonskiana)	Reinhardtia_simplex)	(((Elaeis_guineensis	Elaeis_oleifera)	Bactris_major)	Attalea_speciosa))	Pseudophoenix_vinifera)))	(Orania_palindan	Podococcus_barteri))))	Nypa_fruticans);
(((Sclerosperma_profizianum	(Reinhardtia_gracilis	Roystonea_regia))	(((Phoenix_dactylifera	Serenoa_repens)	Sabal_domingensis)	((Iriartea_deltoidea	((((((((Heterospathe_cagayanensis	(Dypsis_decaryi	(Kentiopsis_piersoniorum	Hydriastele_microspadix)))	Dictyosperma_album)	Veitchia_spiralis)	(Prestoea_acuminata	(Oenocarpus_minor	Oenocarpus_bataua)))	Geonoma_undata)	(Leopoldinia_pulchra	Pelagodoxa_henryana))	Manicaria_saccifera)	((((Reinhardtia_latisecta	Reinhardtia_paiewonskiana)	Reinhardtia_simplex)	((Elaeis_guineensis	Elaeis_oleifera)	(Bactris_major	Attalea_speciosa)))	Pseudophoenix_vinifera)))	(Orania_palindan	Podococcus_barteri))))	Nypa_fruticans);
((((Sclerosperma_profizianum	Pseudophoenix_vinifera)	(Sabal_domingensis	(Serenoa_repens	Phoenix_dactylifera)))	((Roystonea_regia	(Orania_palindan	Podococcus_barteri))	(Iriartea_deltoidea	((Prestoea_acuminata	(((Reinhardtia_paiewonskiana	Reinhardtia_latisecta)	(Reinhardtia_gracilis	Reinhardtia_simplex))	((Elaeis_guineensis	Elaeis_oleifera)	(Bactris_major	Attalea_speciosa))))	((Geonoma_undata	(Oenocarpus_bataua	Oenocarpus_minor))	((Manicaria_saccifera	(Leopoldinia_pulchra	Pelagodoxa_henryana))	(Veitchia_spiralis	(((Hydriastele_microspadix	Dictyosperma_album)	Dypsis_decaryi)	(Heterospathe_cagayanensis	Kentiopsis_piersoniorum)))))))))	Nypa_fruticans);
((Sclerosperma_profizianum	(Roystonea_regia	((Sabal_domingensis	(Serenoa_repens	Phoenix_dactylifera))	((Orania_palindan	Podococcus_barteri)	(Iriartea_deltoidea	((Pseudophoenix_vinifera	(((((Reinhardtia_gracilis	Elaeis_guineensis)	Elaeis_oleifera)	Bactris_major)	Prestoea_acuminata)	(Attalea_speciosa	((Reinhardtia_paiewonskiana	Reinhardtia_latisecta)	Reinhardtia_simplex))))	((Geonoma_undata	(Oenocarpus_bataua	Oenocarpus_minor))	((Manicaria_saccifera	Pelagodoxa_henryana)	(Leopoldinia_pulchra	(Veitchia_spiralis	(Dictyosperma_album	(Dypsis_decaryi	((Hydriastele_microspadix	Kentiopsis_piersoniorum)	Heterospathe_cagayanensis)))))))))))))	Nypa_fruticans);
(((Sabal_domingensis	(Sclerosperma_profizianum	(Serenoa_repens	Phoenix_dactylifera)))	(Orania_palindan	(Podococcus_barteri	(Iriartea_deltoidea	(((((Prestoea_acuminata	(Elaeis_guineensis	Elaeis_oleifera))	(Attalea_speciosa	Bactris_major))	(Pseudophoenix_vinifera	(Reinhardtia_gracilis	Roystonea_regia)))	((Reinhardtia_paiewonskiana	Reinhardtia_latisecta)	Reinhardtia_simplex))	(Geonoma_undata	((Veitchia_spiralis	((Hydriastele_microspadix	Dictyosperma_album)	(Dypsis_decaryi	(Kentiopsis_piersoniorum	Heterospathe_cagayanensis))))	((Manicaria_saccifera	(Leopoldinia_pulchra	Pelagodoxa_henryana))	(Oenocarpus_bataua	Oenocarpus_minor)))))))))	Nypa_fruticans);
(((((Sabal_domingensis	Serenoa_repens)	Phoenix_dactylifera)	((Podococcus_barteri	Orania_palindan)	(Iriartea_deltoidea	((((((Reinhardtia_paiewonskiana	Reinhardtia_latisecta)	Reinhardtia_simplex)	((Bactris_major	Attalea_speciosa)	(Elaeis_guineensis	Elaeis_oleifera)))	Pseudophoenix_vinifera)	((((Dypsis_decaryi	Heterospathe_cagayanensis)	(Veitchia_spiralis	(Dictyosperma_album	(Hydriastele_microspadix	Kentiopsis_piersoniorum))))	(Geonoma_undata	(Oenocarpus_bataua	Oenocarpus_minor)))	((Leopoldinia_pulchra	Pelagodoxa_henryana)	Manicaria_saccifera)))	Prestoea_acuminata))))	(Sclerosperma_profizianum	(Roystonea_regia	Reinhardtia_gracilis)))	Nypa_fruticans);
((((Roystonea_regia	(Reinhardtia_gracilis	(Pseudophoenix_vinifera	Sclerosperma_profizianum)))	(((Sabal_domingensis	Serenoa_repens)	Phoenix_dactylifera)	((Podococcus_barteri	Orania_palindan)	(Iriartea_deltoidea	((((Reinhardtia_paiewonskiana	Reinhardtia_latisecta)	Reinhardtia_simplex)	((Bactris_major	(Elaeis_guineensis	Elaeis_oleifera))	Attalea_speciosa))	((Geonoma_undata	(((Heterospathe_cagayanensis	Veitchia_spiralis)	((Hydriastele_microspadix	Kentiopsis_piersoniorum)	Dictyosperma_album))	(Prestoea_acuminata	(Oenocarpus_bataua	Oenocarpus_minor))))	(Pelagodoxa_henryana	(Leopoldinia_pulchra	Manicaria_saccifera))))))))	Dypsis_decaryi)	Nypa_fruticans);
((((Roystonea_regia	Reinhardtia_gracilis)	Sclerosperma_profizianum)	(((Sabal_domingensis	Serenoa_repens)	Phoenix_dactylifera)	((Podococcus_barteri	Orania_palindan)	(Iriartea_deltoidea	((Pseudophoenix_vinifera	(((Reinhardtia_paiewonskiana	Reinhardtia_latisecta)	Reinhardtia_simplex)	((Bactris_major	(Elaeis_guineensis	Elaeis_oleifera))	Attalea_speciosa)))	(((Geonoma_undata	((Veitchia_spiralis	((Heterospathe_cagayanensis	(Dictyosperma_album	Dypsis_decaryi))	(Hydriastele_microspadix	Kentiopsis_piersoniorum)))	(Prestoea_acuminata	(Oenocarpus_bataua	Oenocarpus_minor))))	(Pelagodoxa_henryana	Leopoldinia_pulchra))	Manicaria_saccifera))))))	Nypa_fruticans);
(((Orania_palindan	((Roystonea_regia	Reinhardtia_gracilis)	Sclerosperma_profizianum))	(((Sabal_domingensis	Serenoa_repens)	Phoenix_dactylifera)	((Podococcus_barteri	((Pseudophoenix_vinifera	(((Reinhardtia_paiewonskiana	Reinhardtia_latisecta)	Reinhardtia_simplex)	((Elaeis_guineensis	Elaeis_oleifera)	(Attalea_speciosa	Bactris_major))))	(((((Veitchia_spiralis	(Dictyosperma_album	(Dypsis_decaryi	((Heterospathe_cagayanensis	Hydriastele_microspadix)	Kentiopsis_piersoniorum))))	(Prestoea_acuminata	(Oenocarpus_bataua	Oenocarpus_minor)))	(Pelagodoxa_henryana	Leopoldinia_pulchra))	Manicaria_saccifera)	Geonoma_undata)))	Iriartea_deltoidea)))	Nypa_fruticans);
((((Roystonea_regia	Reinhardtia_gracilis)	Sclerosperma_profizianum)	(((Sabal_domingensis	Serenoa_repens)	Phoenix_dactylifera)	(Orania_palindan	(Podococcus_barteri	(((Pseudophoenix_vinifera	(((Reinhardtia_paiewonskiana	Reinhardtia_latisecta)	Reinhardtia_simplex)	((Elaeis_guineensis	Elaeis_oleifera)	(Attalea_speciosa	Bactris_major))))	(((Veitchia_spiralis	((Kentiopsis_piersoniorum	Hydriastele_microspadix)	((Dictyosperma_album	Heterospathe_cagayanensis)	Dypsis_decaryi)))	(Geonoma_undata	(Prestoea_acuminata	(Oenocarpus_bataua	Oenocarpus_minor))))	((Pelagodoxa_henryana	Leopoldinia_pulchra)	Manicaria_saccifera)))	Iriartea_deltoidea)))))	Nypa_fruticans);
((((Roystonea_regia	Reinhardtia_gracilis)	Sclerosperma_profizianum)	((Serenoa_repens	(Phoenix_dactylifera	Sabal_domingensis))	((Orania_palindan	Podococcus_barteri)	(((Pseudophoenix_vinifera	(((Reinhardtia_paiewonskiana	Reinhardtia_latisecta)	Reinhardtia_simplex)	((Elaeis_guineensis	Elaeis_oleifera)	(Attalea_speciosa	Bactris_major))))	(((Pelagodoxa_henryana	Leopoldinia_pulchra)	(Manicaria_saccifera	(((Kentiopsis_piersoniorum	(((Hydriastele_microspadix	Dictyosperma_album)	Heterospathe_cagayanensis)	Veitchia_spiralis))	Dypsis_decaryi)	(Geonoma_undata	(Oenocarpus_bataua	Oenocarpus_minor)))))	Prestoea_acuminata))	Iriartea_deltoidea))))	Nypa_fruticans);
(((Iriartea_deltoidea	((Roystonea_regia	Reinhardtia_gracilis)	Sclerosperma_profizianum))	((Sabal_domingensis	(Serenoa_repens	Phoenix_dactylifera))	((Pseudophoenix_vinifera	Orania_palindan)	((((Reinhardtia_paiewonskiana	Reinhardtia_latisecta)	Reinhardtia_simplex)	((Elaeis_guineensis	Elaeis_oleifera)	(Attalea_speciosa	(Podococcus_barteri	Bactris_major))))	((Manicaria_saccifera	(Pelagodoxa_henryana	((((((Heterospathe_cagayanensis	Dictyosperma_album)	(Hydriastele_microspadix	Kentiopsis_piersoniorum))	Veitchia_spiralis)	Prestoea_acuminata)	(Oenocarpus_minor	(Dypsis_decaryi	Oenocarpus_bataua)))	Geonoma_undata)))	Leopoldinia_pulchra)))))	Nypa_fruticans);
((Roystonea_regia	((Sabal_domingensis	(Serenoa_repens	Phoenix_dactylifera))	((Podococcus_barteri	Orania_palindan)	((((Sclerosperma_profizianum	Pseudophoenix_vinifera)	((Reinhardtia_simplex	(Reinhardtia_paiewonskiana	Reinhardtia_latisecta))	((Bactris_major	Attalea_speciosa)	(Reinhardtia_gracilis	(Prestoea_acuminata	(Elaeis_oleifera	Elaeis_guineensis))))))	((Pelagodoxa_henryana	Manicaria_saccifera)	(((Oenocarpus_minor	Oenocarpus_bataua)	Geonoma_undata)	(Leopoldinia_pulchra	(((Hydriastele_microspadix	Dictyosperma_album)	(Heterospathe_cagayanensis	(Kentiopsis_piersoniorum	Dypsis_decaryi)))	Veitchia_spiralis)))))	Iriartea_deltoidea))))	Nypa_fruticans);
((Roystonea_regia	((Sabal_domingensis	(Serenoa_repens	Phoenix_dactylifera))	((Podococcus_barteri	Orania_palindan)	(((Sclerosperma_profizianum	((Pseudophoenix_vinifera	Reinhardtia_gracilis)	(((Bactris_major	Attalea_speciosa)	(Prestoea_acuminata	(Elaeis_oleifera	Elaeis_guineensis)))	(Reinhardtia_simplex	(Reinhardtia_paiewonskiana	Reinhardtia_latisecta)))))	(((Leopoldinia_pulchra	Pelagodoxa_henryana)	Manicaria_saccifera)	(((Oenocarpus_minor	Oenocarpus_bataua)	Geonoma_undata)	((((Hydriastele_microspadix	Dictyosperma_album)	(Heterospathe_cagayanensis	Kentiopsis_piersoniorum))	Veitchia_spiralis)	Dypsis_decaryi))))	Iriartea_deltoidea))))	Nypa_fruticans);
(((((Sabal_domingensis	Phoenix_dactylifera)	(Sclerosperma_profizianum	Serenoa_repens))	Roystonea_regia)	((Podococcus_barteri	Orania_palindan)	((Iriartea_deltoidea	(Prestoea_acuminata	(((Reinhardtia_gracilis	Pseudophoenix_vinifera)	((Bactris_major	Attalea_speciosa)	(Elaeis_oleifera	Elaeis_guineensis)))	(Reinhardtia_simplex	(Reinhardtia_paiewonskiana	Reinhardtia_latisecta)))))	((Manicaria_saccifera	(((Oenocarpus_minor	Oenocarpus_bataua)	Geonoma_undata)	((((Heterospathe_cagayanensis	Dypsis_decaryi)	Kentiopsis_piersoniorum)	(Hydriastele_microspadix	Dictyosperma_album))	Veitchia_spiralis)))	(Leopoldinia_pulchra	Pelagodoxa_henryana)))))	Nypa_fruticans);
((((((Podococcus_barteri	Orania_palindan)	((((((Bactris_major	Attalea_speciosa)	(Prestoea_acuminata	(Elaeis_oleifera	Elaeis_guineensis)))	(Reinhardtia_simplex	(Reinhardtia_paiewonskiana	Reinhardtia_latisecta)))	(Sclerosperma_profizianum	Reinhardtia_gracilis))	Pseudophoenix_vinifera)	((((Oenocarpus_minor	Oenocarpus_bataua)	Geonoma_undata)	(((Dictyosperma_album	((Hydriastele_microspadix	Kentiopsis_piersoniorum)	(Dypsis_decaryi	Heterospathe_cagayanensis)))	Veitchia_spiralis)	(Leopoldinia_pulchra	Pelagodoxa_henryana)))	Manicaria_saccifera)))	Iriartea_deltoidea)	((Sabal_domingensis	Phoenix_dactylifera)	Serenoa_repens))	Roystonea_regia)	Nypa_fruticans);
(((((Phoenix_dactylifera	Sabal_domingensis)	Serenoa_repens)	(Orania_palindan	Roystonea_regia))	((((((Bactris_major	Attalea_speciosa)	(Elaeis_oleifera	Elaeis_guineensis))	(Podococcus_barteri	(Reinhardtia_simplex	(Reinhardtia_paiewonskiana	Reinhardtia_latisecta))))	((Pseudophoenix_vinifera	Sclerosperma_profizianum)	Reinhardtia_gracilis))	(((((Prestoea_acuminata	(Oenocarpus_minor	Oenocarpus_bataua))	Geonoma_undata)	((((Hydriastele_microspadix	Dictyosperma_album)	Kentiopsis_piersoniorum)	(Heterospathe_cagayanensis	Dypsis_decaryi))	Veitchia_spiralis))	(Leopoldinia_pulchra	Pelagodoxa_henryana))	Manicaria_saccifera))	Iriartea_deltoidea))	Nypa_fruticans);
(((((Orania_palindan	Podococcus_barteri)	Iriartea_deltoidea)	((((Manicaria_saccifera	(Oenocarpus_minor	Oenocarpus_bataua))	((Geonoma_undata	(Dypsis_decaryi	(((Veitchia_spiralis	Heterospathe_cagayanensis)	(Hydriastele_microspadix	Dictyosperma_album))	Kentiopsis_piersoniorum)))	Leopoldinia_pulchra))	Pelagodoxa_henryana)	((((Prestoea_acuminata	(Elaeis_oleifera	((Bactris_major	Attalea_speciosa)	Elaeis_guineensis)))	(Reinhardtia_gracilis	(Reinhardtia_simplex	(Reinhardtia_paiewonskiana	Reinhardtia_latisecta))))	Pseudophoenix_vinifera)	Sclerosperma_profizianum)))	(((Serenoa_repens	Phoenix_dactylifera)	Sabal_domingensis)	Roystonea_regia))	Nypa_fruticans);
((((Iriartea_deltoidea	(((Manicaria_saccifera	(((Prestoea_acuminata	(Oenocarpus_minor	Oenocarpus_bataua))	(((Kentiopsis_piersoniorum	Dictyosperma_album)	((Hydriastele_microspadix	Heterospathe_cagayanensis)	Veitchia_spiralis))	Dypsis_decaryi))	Geonoma_undata))	(Leopoldinia_pulchra	Pelagodoxa_henryana))	((Pseudophoenix_vinifera	(((Bactris_major	(Elaeis_guineensis	Elaeis_oleifera))	Attalea_speciosa)	(((Reinhardtia_simplex	(Reinhardtia_paiewonskiana	Reinhardtia_latisecta))	Podococcus_barteri)	Reinhardtia_gracilis)))	Roystonea_regia)))	Orania_palindan)	(Sclerosperma_profizianum	((Serenoa_repens	Phoenix_dactylifera)	Sabal_domingensis)))	Nypa_fruticans);
((((((Iriartea_deltoidea	Pseudophoenix_vinifera)	((((((Kentiopsis_piersoniorum	(Dypsis_decaryi	(Hydriastele_microspadix	Dictyosperma_album)))	Heterospathe_cagayanensis)	Veitchia_spiralis)	Prestoea_acuminata)	(((Leopoldinia_pulchra	Pelagodoxa_henryana)	Manicaria_saccifera)	(Geonoma_undata	(Oenocarpus_minor	Oenocarpus_bataua))))	(((Bactris_major	(Elaeis_guineensis	Elaeis_oleifera))	Attalea_speciosa)	(Reinhardtia_simplex	(Reinhardtia_paiewonskiana	Reinhardtia_latisecta)))))	(Roystonea_regia	(Podococcus_barteri	Orania_palindan)))	((Serenoa_repens	Phoenix_dactylifera)	Sabal_domingensis))	(Reinhardtia_gracilis	Sclerosperma_profizianum))	Nypa_fruticans);
((((Sabal_domingensis	Serenoa_repens)	Phoenix_dactylifera)	((Iriartea_deltoidea	((((((((Kentiopsis_piersoniorum	Heterospathe_cagayanensis)	(Dypsis_decaryi	(Hydriastele_microspadix	Dictyosperma_album)))	Veitchia_spiralis)	((Oenocarpus_minor	Oenocarpus_bataua)	Prestoea_acuminata))	Geonoma_undata)	(Leopoldinia_pulchra	Pelagodoxa_henryana))	Manicaria_saccifera)	((((Roystonea_regia	Reinhardtia_gracilis)	Sclerosperma_profizianum)	Pseudophoenix_vinifera)	(((Bactris_major	(Elaeis_guineensis	Elaeis_oleifera))	Attalea_speciosa)	(Reinhardtia_simplex	(Reinhardtia_paiewonskiana	Reinhardtia_latisecta))))))	(Podococcus_barteri	Orania_palindan)))	Nypa_fruticans);
(((((Roystonea_regia	Reinhardtia_gracilis)	Sclerosperma_profizianum)	((Sabal_domingensis	Serenoa_repens)	Phoenix_dactylifera))	((Iriartea_deltoidea	((((((((Kentiopsis_piersoniorum	(Heterospathe_cagayanensis	Dypsis_decaryi))	(Hydriastele_microspadix	Dictyosperma_album))	(Pseudophoenix_vinifera	Veitchia_spiralis))	((Oenocarpus_minor	Oenocarpus_bataua)	Prestoea_acuminata))	(Leopoldinia_pulchra	Pelagodoxa_henryana))	Manicaria_saccifera)	Geonoma_undata)	(((Elaeis_guineensis	Elaeis_oleifera)	(Attalea_speciosa	Bactris_major))	(Reinhardtia_simplex	(Reinhardtia_paiewonskiana	Reinhardtia_latisecta)))))	(Podococcus_barteri	Orania_palindan)))	Nypa_fruticans);
(((((Orania_palindan	(Podococcus_barteri	(Pseudophoenix_vinifera	Sclerosperma_profizianum)))	(((((Leopoldinia_pulchra	(((Heterospathe_cagayanensis	(Dypsis_decaryi	Dictyosperma_album))	(Hydriastele_microspadix	Kentiopsis_piersoniorum))	Veitchia_spiralis))	(Geonoma_undata	(Prestoea_acuminata	(Oenocarpus_minor	Oenocarpus_bataua))))	(Pelagodoxa_henryana	Manicaria_saccifera))	((((Bactris_major	(Elaeis_guineensis	Elaeis_oleifera))	Attalea_speciosa)	Reinhardtia_gracilis)	(Reinhardtia_simplex	(Reinhardtia_latisecta	Reinhardtia_paiewonskiana))))	Iriartea_deltoidea))	(Sabal_domingensis	(Phoenix_dactylifera	Serenoa_repens)))	Roystonea_regia)	Nypa_fruticans);
((((Orania_palindan	((Pseudophoenix_vinifera	Iriartea_deltoidea)	((((Leopoldinia_pulchra	Pelagodoxa_henryana)	((((Dypsis_decaryi	Dictyosperma_album)	(Kentiopsis_piersoniorum	(Heterospathe_cagayanensis	Hydriastele_microspadix)))	Veitchia_spiralis)	(Podococcus_barteri	(Geonoma_undata	(Prestoea_acuminata	(Oenocarpus_minor	Oenocarpus_bataua))))))	Manicaria_saccifera)	(((Elaeis_guineensis	Elaeis_oleifera)	(Attalea_speciosa	Bactris_major))	((Sclerosperma_profizianum	Reinhardtia_gracilis)	(Reinhardtia_simplex	(Reinhardtia_latisecta	Reinhardtia_paiewonskiana)))))))	((Sabal_domingensis	Phoenix_dactylifera)	Serenoa_repens))	Roystonea_regia)	Nypa_fruticans);
(((((Podococcus_barteri	Orania_palindan)	(Iriartea_deltoidea	((((Oenocarpus_minor	Oenocarpus_bataua)	((((Hydriastele_microspadix	Dictyosperma_album)	(Dypsis_decaryi	Heterospathe_cagayanensis))	Kentiopsis_piersoniorum)	(Pseudophoenix_vinifera	Veitchia_spiralis)))	(((Pelagodoxa_henryana	Leopoldinia_pulchra)	Manicaria_saccifera)	Geonoma_undata))	((Attalea_speciosa	Bactris_major)	((Prestoea_acuminata	(Elaeis_guineensis	Elaeis_oleifera))	(Sclerosperma_profizianum	(Reinhardtia_gracilis	(Reinhardtia_simplex	(Reinhardtia_latisecta	Reinhardtia_paiewonskiana)))))))))	((Phoenix_dactylifera	Sabal_domingensis)	Serenoa_repens))	Roystonea_regia)	Nypa_fruticans);
((((Phoenix_dactylifera	Sabal_domingensis)	Serenoa_repens)	((Orania_palindan	Roystonea_regia)	((Iriartea_deltoidea	((Pelagodoxa_henryana	(Manicaria_saccifera	((Geonoma_undata	(Oenocarpus_minor	Oenocarpus_bataua))	(Leopoldinia_pulchra	(((Dictyosperma_album	Dypsis_decaryi)	(Heterospathe_cagayanensis	(Hydriastele_microspadix	Kentiopsis_piersoniorum)))	Veitchia_spiralis)))))	((Reinhardtia_gracilis	(Reinhardtia_simplex	(Reinhardtia_latisecta	Reinhardtia_paiewonskiana)))	(((Podococcus_barteri	Attalea_speciosa)	Bactris_major)	(Prestoea_acuminata	(Elaeis_guineensis	Elaeis_oleifera))))))	(Sclerosperma_profizianum	Pseudophoenix_vinifera))))	Nypa_fruticans);
((((Phoenix_dactylifera	Sabal_domingensis)	Serenoa_repens)	(((Podococcus_barteri	Orania_palindan)	Roystonea_regia)	(Iriartea_deltoidea	(((((Oenocarpus_minor	Oenocarpus_bataua)	((((Dypsis_decaryi	(Heterospathe_cagayanensis	Hydriastele_microspadix))	Kentiopsis_piersoniorum)	Dictyosperma_album)	Veitchia_spiralis))	(Manicaria_saccifera	(Leopoldinia_pulchra	Pelagodoxa_henryana)))	(Pseudophoenix_vinifera	((Reinhardtia_simplex	(Reinhardtia_latisecta	Reinhardtia_paiewonskiana))	((Attalea_speciosa	Bactris_major)	((Reinhardtia_gracilis	Sclerosperma_profizianum)	(Elaeis_guineensis	(Elaeis_oleifera	Prestoea_acuminata)))))))	Geonoma_undata))))	Nypa_fruticans);
((((Orania_palindan	Roystonea_regia)	(Podococcus_barteri	(Iriartea_deltoidea	((((Leopoldinia_pulchra	Manicaria_saccifera)	(Geonoma_undata	((Prestoea_acuminata	(Oenocarpus_minor	Oenocarpus_bataua))	((((Hydriastele_microspadix	Dictyosperma_album)	Dypsis_decaryi)	Kentiopsis_piersoniorum)	(Heterospathe_cagayanensis	Veitchia_spiralis)))))	Pelagodoxa_henryana)	(Pseudophoenix_vinifera	(((Elaeis_guineensis	Elaeis_oleifera)	(Attalea_speciosa	Bactris_major))	(Reinhardtia_simplex	(Reinhardtia_latisecta	Reinhardtia_paiewonskiana))))))))	((Reinhardtia_gracilis	Sclerosperma_profizianum)	(Sabal_domingensis	(Serenoa_repens	Phoenix_dactylifera))))	Nypa_fruticans);
((((Podococcus_barteri	Orania_palindan)	(Iriartea_deltoidea	((Pseudophoenix_vinifera	((Prestoea_acuminata	((Elaeis_guineensis	Elaeis_oleifera)	(Attalea_speciosa	Bactris_major)))	(Reinhardtia_simplex	(Reinhardtia_latisecta	Reinhardtia_paiewonskiana))))	(((Geonoma_undata	(Oenocarpus_minor	Oenocarpus_bataua))	((Veitchia_spiralis	((Hydriastele_microspadix	Dictyosperma_album)	(Kentiopsis_piersoniorum	Heterospathe_cagayanensis)))	Dypsis_decaryi))	((Pelagodoxa_henryana	Leopoldinia_pulchra)	Manicaria_saccifera)))))	(((Serenoa_repens	Phoenix_dactylifera)	Sabal_domingensis)	((Roystonea_regia	Reinhardtia_gracilis)	Sclerosperma_profizianum)))	Nypa_fruticans);
((((Podococcus_barteri	Orania_palindan)	(Iriartea_deltoidea	(((((Elaeis_guineensis	Elaeis_oleifera)	(Attalea_speciosa	Bactris_major))	(Reinhardtia_simplex	(Reinhardtia_latisecta	Reinhardtia_paiewonskiana)))	((Manicaria_saccifera	(Pelagodoxa_henryana	Leopoldinia_pulchra))	(Geonoma_undata	((Veitchia_spiralis	((Hydriastele_microspadix	(Dypsis_decaryi	Dictyosperma_album))	(Kentiopsis_piersoniorum	Heterospathe_cagayanensis)))	((Oenocarpus_minor	Oenocarpus_bataua)	Prestoea_acuminata)))))	(Reinhardtia_gracilis	(Sclerosperma_profizianum	Pseudophoenix_vinifera)))))	(((Serenoa_repens	Phoenix_dactylifera)	Sabal_domingensis)	Roystonea_regia))	Nypa_fruticans);
((((Podococcus_barteri	Orania_palindan)	(Iriartea_deltoidea	(((Sclerosperma_profizianum	(((Elaeis_guineensis	Elaeis_oleifera)	(Attalea_speciosa	Bactris_major))	(Reinhardtia_gracilis	(Reinhardtia_simplex	(Reinhardtia_latisecta	Reinhardtia_paiewonskiana)))))	((((Dypsis_decaryi	(((Pseudophoenix_vinifera	Veitchia_spiralis)	Heterospathe_cagayanensis)	(Kentiopsis_piersoniorum	(Hydriastele_microspadix	Dictyosperma_album))))	((Oenocarpus_minor	Oenocarpus_bataua)	Prestoea_acuminata))	(Pelagodoxa_henryana	Leopoldinia_pulchra))	Manicaria_saccifera))	Geonoma_undata)))	(((Serenoa_repens	Phoenix_dactylifera)	Sabal_domingensis)	Roystonea_regia))	Nypa_fruticans);
(((Orania_palindan	(Iriartea_deltoidea	(Podococcus_barteri	((((Sclerosperma_profizianum	Reinhardtia_gracilis)	(Reinhardtia_simplex	(Reinhardtia_latisecta	Reinhardtia_paiewonskiana)))	(Attalea_speciosa	((Elaeis_guineensis	Elaeis_oleifera)	Bactris_major)))	((((Leopoldinia_pulchra	(Geonoma_undata	((((Pseudophoenix_vinifera	Veitchia_spiralis)	Heterospathe_cagayanensis)	(Kentiopsis_piersoniorum	(Hydriastele_microspadix	Dictyosperma_album)))	Dypsis_decaryi)))	Manicaria_saccifera)	((Oenocarpus_minor	Oenocarpus_bataua)	Prestoea_acuminata))	Pelagodoxa_henryana)))))	(((Serenoa_repens	Phoenix_dactylifera)	Sabal_domingensis)	Roystonea_regia))	Nypa_fruticans);
((((((Iriartea_deltoidea	(((Manicaria_saccifera	((Pelagodoxa_henryana	Leopoldinia_pulchra)	((Geonoma_undata	(Oenocarpus_minor	Oenocarpus_bataua))	(Veitchia_spiralis	(Dictyosperma_album	((Dypsis_decaryi	(Kentiopsis_piersoniorum	Heterospathe_cagayanensis))	Hydriastele_microspadix))))))	(Pseudophoenix_vinifera	(((Reinhardtia_paiewonskiana	Reinhardtia_latisecta)	Reinhardtia_simplex)	((Bactris_major	Attalea_speciosa)	(Reinhardtia_gracilis	(Elaeis_oleifera	Elaeis_guineensis))))))	Prestoea_acuminata))	(Podococcus_barteri	Orania_palindan))	(Sabal_domingensis	(Serenoa_repens	Phoenix_dactylifera)))	Roystonea_regia)	Sclerosperma_profizianum)	Nypa_fruticans);
((((((Serenoa_repens	(Pseudophoenix_vinifera	Sclerosperma_profizianum))	Sabal_domingensis)	Phoenix_dactylifera)	Roystonea_regia)	((Iriartea_deltoidea	((((((Oenocarpus_minor	Oenocarpus_bataua)	(((Kentiopsis_piersoniorum	Veitchia_spiralis)	(Heterospathe_cagayanensis	(Dictyosperma_album	Hydriastele_microspadix)))	Dypsis_decaryi))	(Pelagodoxa_henryana	Leopoldinia_pulchra))	Manicaria_saccifera)	Geonoma_undata)	(Prestoea_acuminata	((Reinhardtia_gracilis	((Reinhardtia_paiewonskiana	Reinhardtia_latisecta)	Reinhardtia_simplex))	((Bactris_major	(Elaeis_oleifera	Elaeis_guineensis))	Attalea_speciosa)))))	(Podococcus_barteri	Orania_palindan)))	Nypa_fruticans);
((((Roystonea_regia	(Sabal_domingensis	(Phoenix_dactylifera	Serenoa_repens)))	((Iriartea_deltoidea	((((Geonoma_undata	(Oenocarpus_minor	Oenocarpus_bataua))	(((Dictyosperma_album	Hydriastele_microspadix)	((Kentiopsis_piersoniorum	Heterospathe_cagayanensis)	Dypsis_decaryi))	Veitchia_spiralis))	((Pelagodoxa_henryana	Leopoldinia_pulchra)	Manicaria_saccifera))	(Pseudophoenix_vinifera	((Prestoea_acuminata	(((Reinhardtia_paiewonskiana	Reinhardtia_latisecta)	Reinhardtia_simplex)	Reinhardtia_gracilis))	((Bactris_major	(Elaeis_oleifera	Elaeis_guineensis))	Attalea_speciosa)))))	(Podococcus_barteri	Orania_palindan)))	Sclerosperma_profizianum)	Nypa_fruticans);
((((Roystonea_regia	(Sabal_domingensis	(Phoenix_dactylifera	Serenoa_repens)))	((Iriartea_deltoidea	((((Pelagodoxa_henryana	(Prestoea_acuminata	(Oenocarpus_minor	Oenocarpus_bataua)))	((Manicaria_saccifera	Leopoldinia_pulchra)	((Dictyosperma_album	(((Hydriastele_microspadix	Heterospathe_cagayanensis)	Dypsis_decaryi)	Kentiopsis_piersoniorum))	Veitchia_spiralis)))	Geonoma_undata)	(Pseudophoenix_vinifera	((((Reinhardtia_paiewonskiana	Reinhardtia_latisecta)	Reinhardtia_simplex)	Reinhardtia_gracilis)	((Elaeis_oleifera	Elaeis_guineensis)	(Attalea_speciosa	Bactris_major))))))	(Podococcus_barteri	Orania_palindan)))	Sclerosperma_profizianum)	Nypa_fruticans);
((((Sabal_domingensis	(Phoenix_dactylifera	Serenoa_repens))	(Sclerosperma_profizianum	((Iriartea_deltoidea	(((Manicaria_saccifera	(Pelagodoxa_henryana	Leopoldinia_pulchra))	((((Dictyosperma_album	((Hydriastele_microspadix	Heterospathe_cagayanensis)	Kentiopsis_piersoniorum))	Veitchia_spiralis)	Dypsis_decaryi)	(Geonoma_undata	(Oenocarpus_minor	Oenocarpus_bataua))))	(Pseudophoenix_vinifera	(((Prestoea_acuminata	(Elaeis_oleifera	Elaeis_guineensis))	(Attalea_speciosa	Bactris_major))	(((Reinhardtia_paiewonskiana	Reinhardtia_latisecta)	Reinhardtia_simplex)	Reinhardtia_gracilis)))))	(Podococcus_barteri	Orania_palindan))))	Roystonea_regia)	Nypa_fruticans);
((((Phoenix_dactylifera	Sabal_domingensis)	(Serenoa_repens	(((Sclerosperma_profizianum	(Iriartea_deltoidea	(Pseudophoenix_vinifera	(((Podococcus_barteri	((Reinhardtia_paiewonskiana	Reinhardtia_latisecta)	(Reinhardtia_simplex	Reinhardtia_gracilis)))	((Elaeis_oleifera	Elaeis_guineensis)	(Attalea_speciosa	Bactris_major)))	Prestoea_acuminata))))	((Pelagodoxa_henryana	((Leopoldinia_pulchra	((Dictyosperma_album	(Dypsis_decaryi	((Hydriastele_microspadix	Heterospathe_cagayanensis)	Kentiopsis_piersoniorum)))	Veitchia_spiralis))	Manicaria_saccifera))	(Geonoma_undata	(Oenocarpus_minor	Oenocarpus_bataua))))	Orania_palindan)))	Roystonea_regia)	Nypa_fruticans);
((((Podococcus_barteri	Orania_palindan)	((((Pseudophoenix_vinifera	Roystonea_regia)	((Attalea_speciosa	Bactris_major)	((((Reinhardtia_paiewonskiana	Reinhardtia_latisecta)	Reinhardtia_simplex)	(Sclerosperma_profizianum	Reinhardtia_gracilis))	(Elaeis_oleifera	Elaeis_guineensis))))	((Geonoma_undata	(Prestoea_acuminata	(Oenocarpus_minor	Oenocarpus_bataua)))	(((Kentiopsis_piersoniorum	(((Hydriastele_microspadix	Dictyosperma_album)	Dypsis_decaryi)	Heterospathe_cagayanensis))	Veitchia_spiralis)	(Manicaria_saccifera	(Leopoldinia_pulchra	Pelagodoxa_henryana)))))	Iriartea_deltoidea))	((Serenoa_repens	Phoenix_dactylifera)	Sabal_domingensis))	Nypa_fruticans);
(((((Podococcus_barteri	Orania_palindan)	(((Pseudophoenix_vinifera	(Prestoea_acuminata	((((Reinhardtia_paiewonskiana	Reinhardtia_latisecta)	Reinhardtia_simplex)	(Sclerosperma_profizianum	Reinhardtia_gracilis))	((Elaeis_oleifera	Elaeis_guineensis)	(Attalea_speciosa	Bactris_major)))))	(((Geonoma_undata	(((((Hydriastele_microspadix	Dictyosperma_album)	Kentiopsis_piersoniorum)	(Dypsis_decaryi	Heterospathe_cagayanensis))	Veitchia_spiralis)	(Oenocarpus_minor	Oenocarpus_bataua)))	Manicaria_saccifera)	(Leopoldinia_pulchra	Pelagodoxa_henryana)))	Iriartea_deltoidea))	((Serenoa_repens	Phoenix_dactylifera)	Sabal_domingensis))	Roystonea_regia)	Nypa_fruticans);
(((((Podococcus_barteri	Orania_palindan)	(((((Bactris_major	(Elaeis_oleifera	Elaeis_guineensis))	Attalea_speciosa)	((((Reinhardtia_paiewonskiana	Reinhardtia_latisecta)	Reinhardtia_simplex)	Reinhardtia_gracilis)	Prestoea_acuminata))	((((Kentiopsis_piersoniorum	((Dypsis_decaryi	Heterospathe_cagayanensis)	(Hydriastele_microspadix	Dictyosperma_album)))	Veitchia_spiralis)	((Oenocarpus_minor	Oenocarpus_bataua)	((Leopoldinia_pulchra	Pelagodoxa_henryana)	Manicaria_saccifera)))	Geonoma_undata))	Iriartea_deltoidea))	(Phoenix_dactylifera	(Sabal_domingensis	Serenoa_repens)))	((Pseudophoenix_vinifera	Sclerosperma_profizianum)	Roystonea_regia))	Nypa_fruticans);
(((Phoenix_dactylifera	(Sabal_domingensis	Serenoa_repens))	(Roystonea_regia	((Podococcus_barteri	(Sclerosperma_profizianum	Orania_palindan))	(Iriartea_deltoidea	(((Pseudophoenix_vinifera	(((Prestoea_acuminata	(Elaeis_oleifera	Elaeis_guineensis))	(Attalea_speciosa	Bactris_major))	(((Reinhardtia_paiewonskiana	Reinhardtia_latisecta)	Reinhardtia_simplex)	Reinhardtia_gracilis)))	(((Leopoldinia_pulchra	(((Heterospathe_cagayanensis	Kentiopsis_piersoniorum)	(Dypsis_decaryi	(Hydriastele_microspadix	Dictyosperma_album)))	Veitchia_spiralis))	((Oenocarpus_minor	Oenocarpus_bataua)	Pelagodoxa_henryana))	Manicaria_saccifera))	Geonoma_undata)))))	Nypa_fruticans);
(((Serenoa_repens	(Sabal_domingensis	Phoenix_dactylifera))	(((Orania_palindan	Podococcus_barteri)	(((((Elaeis_guineensis	Elaeis_oleifera)	(Bactris_major	Attalea_speciosa))	(Prestoea_acuminata	(Reinhardtia_simplex	(Reinhardtia_paiewonskiana	Reinhardtia_latisecta))))	((Manicaria_saccifera	(Leopoldinia_pulchra	Pelagodoxa_henryana))	((Veitchia_spiralis	((Dypsis_decaryi	((Heterospathe_cagayanensis	Hydriastele_microspadix)	Dictyosperma_album))	Kentiopsis_piersoniorum))	((Oenocarpus_bataua	Oenocarpus_minor)	Geonoma_undata))))	Iriartea_deltoidea))	((Reinhardtia_gracilis	(Sclerosperma_profizianum	Pseudophoenix_vinifera))	Roystonea_regia)))	Nypa_fruticans);
(((((Orania_palindan	Podococcus_barteri)	((((Attalea_speciosa	((Elaeis_guineensis	Elaeis_oleifera)	Bactris_major))	(Reinhardtia_simplex	(Reinhardtia_paiewonskiana	Reinhardtia_latisecta)))	(Prestoea_acuminata	(Pelagodoxa_henryana	((Oenocarpus_bataua	Oenocarpus_minor)	((Leopoldinia_pulchra	(Geonoma_undata	(Veitchia_spiralis	(Dictyosperma_album	((Hydriastele_microspadix	(Dypsis_decaryi	Heterospathe_cagayanensis))	Kentiopsis_piersoniorum)))))	Manicaria_saccifera)))))	(Pseudophoenix_vinifera	Iriartea_deltoidea)))	(Serenoa_repens	(Sabal_domingensis	Phoenix_dactylifera)))	((Sclerosperma_profizianum	Reinhardtia_gracilis)	Roystonea_regia))	Nypa_fruticans);
(((((((((Elaeis_guineensis	Elaeis_oleifera)	(Bactris_major	Attalea_speciosa))	(Sclerosperma_profizianum	(((Reinhardtia_gracilis	Reinhardtia_simplex)	(Reinhardtia_paiewonskiana	Reinhardtia_latisecta))	Podococcus_barteri)))	(((((Oenocarpus_bataua	Oenocarpus_minor)	Geonoma_undata)	(Leopoldinia_pulchra	Pelagodoxa_henryana))	(Veitchia_spiralis	(((Kentiopsis_piersoniorum	Hydriastele_microspadix)	(Dypsis_decaryi	Heterospathe_cagayanensis))	Dictyosperma_album)))	Manicaria_saccifera))	Prestoea_acuminata)	((Orania_palindan	Pseudophoenix_vinifera)	Iriartea_deltoidea))	(Serenoa_repens	(Sabal_domingensis	Phoenix_dactylifera)))	Roystonea_regia)	Nypa_fruticans);
((((((((Attalea_speciosa	((Elaeis_guineensis	Elaeis_oleifera)	Bactris_major))	((Sclerosperma_profizianum	Reinhardtia_gracilis)	(Reinhardtia_simplex	(Reinhardtia_paiewonskiana	Reinhardtia_latisecta))))	((Manicaria_saccifera	(Leopoldinia_pulchra	Pelagodoxa_henryana))	(((Prestoea_acuminata	(Oenocarpus_bataua	Oenocarpus_minor))	Geonoma_undata)	(((Kentiopsis_piersoniorum	Veitchia_spiralis)	(Hydriastele_microspadix	Dictyosperma_album))	(Heterospathe_cagayanensis	Dypsis_decaryi)))))	(Podococcus_barteri	Orania_palindan))	Iriartea_deltoidea)	Pseudophoenix_vinifera)	(Sabal_domingensis	(Phoenix_dactylifera	(Roystonea_regia	Serenoa_repens))))	Nypa_fruticans);
(((Sabal_domingensis	(Phoenix_dactylifera	Serenoa_repens))	(((Iriartea_deltoidea	(Podococcus_barteri	((Pseudophoenix_vinifera	(((Elaeis_guineensis	Elaeis_oleifera)	(Bactris_major	Attalea_speciosa))	((Sclerosperma_profizianum	Reinhardtia_gracilis)	(Reinhardtia_simplex	(Reinhardtia_paiewonskiana	Reinhardtia_latisecta)))))	((((Prestoea_acuminata	(Oenocarpus_bataua	Oenocarpus_minor))	(((Kentiopsis_piersoniorum	(Heterospathe_cagayanensis	Hydriastele_microspadix))	(Dypsis_decaryi	Dictyosperma_album))	Veitchia_spiralis))	Geonoma_undata)	((Leopoldinia_pulchra	Pelagodoxa_henryana)	Manicaria_saccifera)))))	Orania_palindan)	Roystonea_regia))	Nypa_fruticans);
(((Sabal_domingensis	(Phoenix_dactylifera	Serenoa_repens))	(((Sclerosperma_profizianum	((Iriartea_deltoidea	Podococcus_barteri)	((Pseudophoenix_vinifera	(((Reinhardtia_gracilis	(Reinhardtia_paiewonskiana	(Reinhardtia_latisecta	Reinhardtia_simplex)))	((Elaeis_guineensis	Elaeis_oleifera)	(Bactris_major	Attalea_speciosa)))	Manicaria_saccifera))	(((Prestoea_acuminata	(((Dypsis_decaryi	(Hydriastele_microspadix	Dictyosperma_album))	(Heterospathe_cagayanensis	Kentiopsis_piersoniorum))	Veitchia_spiralis))	((Oenocarpus_bataua	Oenocarpus_minor)	Geonoma_undata))	(Leopoldinia_pulchra	Pelagodoxa_henryana)))))	Orania_palindan)	Roystonea_regia))	Nypa_fruticans);
((((Sabal_domingensis	(Phoenix_dactylifera	Serenoa_repens))	((Iriartea_deltoidea	(((Roystonea_regia	(Pseudophoenix_vinifera	((Reinhardtia_gracilis	(Reinhardtia_simplex	(Reinhardtia_paiewonskiana	Reinhardtia_latisecta)))	(Attalea_speciosa	((Elaeis_guineensis	Elaeis_oleifera)	Bactris_major)))))	((Manicaria_saccifera	((Leopoldinia_pulchra	((Dictyosperma_album	(((Dypsis_decaryi	Heterospathe_cagayanensis)	Hydriastele_microspadix)	Kentiopsis_piersoniorum))	Veitchia_spiralis))	((Oenocarpus_bataua	Oenocarpus_minor)	Geonoma_undata)))	Pelagodoxa_henryana))	Prestoea_acuminata))	(Podococcus_barteri	Orania_palindan)))	Sclerosperma_profizianum)	Nypa_fruticans);
((((Iriartea_deltoidea	((Prestoea_acuminata	((Reinhardtia_simplex	(Reinhardtia_paiewonskiana	Reinhardtia_latisecta))	((Elaeis_guineensis	Elaeis_oleifera)	((Attalea_speciosa	Bactris_major)	Reinhardtia_gracilis))))	((Manicaria_saccifera	(Geonoma_undata	((((Heterospathe_cagayanensis	(Dypsis_decaryi	(Hydriastele_microspadix	Dictyosperma_album)))	Kentiopsis_piersoniorum)	Veitchia_spiralis)	(Oenocarpus_bataua	Oenocarpus_minor))))	(Leopoldinia_pulchra	Pelagodoxa_henryana))))	(Podococcus_barteri	Orania_palindan))	((Phoenix_dactylifera	(Roystonea_regia	((Sclerosperma_profizianum	Pseudophoenix_vinifera)	Serenoa_repens)))	Sabal_domingensis))	Nypa_fruticans);
(((((Iriartea_deltoidea	(((Reinhardtia_gracilis	(Reinhardtia_simplex	(Reinhardtia_paiewonskiana	Reinhardtia_latisecta)))	(Attalea_speciosa	(Bactris_major	(Elaeis_guineensis	Elaeis_oleifera))))	(((Leopoldinia_pulchra	Pelagodoxa_henryana)	Manicaria_saccifera)	(((((Heterospathe_cagayanensis	Dypsis_decaryi)	Kentiopsis_piersoniorum)	(Hydriastele_microspadix	Dictyosperma_album))	Veitchia_spiralis)	(Geonoma_undata	(Prestoea_acuminata	(Oenocarpus_bataua	Oenocarpus_minor)))))))	(Podococcus_barteri	Orania_palindan))	(((Phoenix_dactylifera	Sclerosperma_profizianum)	Sabal_domingensis)	Serenoa_repens))	(Pseudophoenix_vinifera	Roystonea_regia))	Nypa_fruticans);
((((((Podococcus_barteri	Orania_palindan)	((Sclerosperma_profizianum	((Reinhardtia_simplex	(Reinhardtia_paiewonskiana	Reinhardtia_latisecta))	((Reinhardtia_gracilis	(Bactris_major	Attalea_speciosa))	(Prestoea_acuminata	(Elaeis_guineensis	Elaeis_oleifera)))))	(((Geonoma_undata	(Oenocarpus_bataua	Oenocarpus_minor))	Pelagodoxa_henryana)	(((((Pseudophoenix_vinifera	Veitchia_spiralis)	Dictyosperma_album)	(((Hydriastele_microspadix	Kentiopsis_piersoniorum)	Heterospathe_cagayanensis)	Dypsis_decaryi))	Leopoldinia_pulchra)	Manicaria_saccifera))))	Iriartea_deltoidea)	(Serenoa_repens	(Sabal_domingensis	Phoenix_dactylifera)))	Roystonea_regia)	Nypa_fruticans);
((((((Orania_palindan	Podococcus_barteri)	(Iriartea_deltoidea	(((Manicaria_saccifera	((Oenocarpus_minor	Oenocarpus_bataua)	(Pelagodoxa_henryana	(Leopoldinia_pulchra	(Geonoma_undata	(Veitchia_spiralis	((Hydriastele_microspadix	(Dypsis_decaryi	Heterospathe_cagayanensis))	(Kentiopsis_piersoniorum	Dictyosperma_album))))))))	(Pseudophoenix_vinifera	((Attalea_speciosa	(Bactris_major	(Elaeis_guineensis	Elaeis_oleifera)))	(Reinhardtia_gracilis	((Reinhardtia_paiewonskiana	Reinhardtia_latisecta)	Reinhardtia_simplex)))))	Prestoea_acuminata)))	(Sabal_domingensis	(Serenoa_repens	Phoenix_dactylifera)))	Roystonea_regia)	Sclerosperma_profizianum)	Nypa_fruticans);
(((Roystonea_regia	Sclerosperma_profizianum)	((Orania_palindan	(Iriartea_deltoidea	(Podococcus_barteri	((((Oenocarpus_minor	Oenocarpus_bataua)	(Leopoldinia_pulchra	(Geonoma_undata	(Veitchia_spiralis	((Heterospathe_cagayanensis	((Hydriastele_microspadix	Kentiopsis_piersoniorum)	Dypsis_decaryi))	Dictyosperma_album)))))	(Pelagodoxa_henryana	Manicaria_saccifera))	(Pseudophoenix_vinifera	(((Elaeis_guineensis	Elaeis_oleifera)	(Attalea_speciosa	Bactris_major))	(Prestoea_acuminata	(Reinhardtia_gracilis	((Reinhardtia_paiewonskiana	Reinhardtia_latisecta)	Reinhardtia_simplex)))))))))	(Serenoa_repens	(Phoenix_dactylifera	Sabal_domingensis))))	Nypa_fruticans);
(((Sclerosperma_profizianum	(Reinhardtia_gracilis	Roystonea_regia))	((Serenoa_repens	(Phoenix_dactylifera	Sabal_domingensis))	((Podococcus_barteri	(Pseudophoenix_vinifera	Orania_palindan))	(Iriartea_deltoidea	(((Pelagodoxa_henryana	(((Oenocarpus_minor	Oenocarpus_bataua)	(Leopoldinia_pulchra	(Geonoma_undata	(Veitchia_spiralis	(((Dictyosperma_album	Heterospathe_cagayanensis)	(Kentiopsis_piersoniorum	Dypsis_decaryi))	Hydriastele_microspadix)))))	Manicaria_saccifera))	(((Elaeis_guineensis	Elaeis_oleifera)	(Attalea_speciosa	Bactris_major))	((Reinhardtia_paiewonskiana	Reinhardtia_latisecta)	Reinhardtia_simplex)))	Prestoea_acuminata)))))	Nypa_fruticans);
((((Sclerosperma_profizianum	Roystonea_regia)	(Sabal_domingensis	(Serenoa_repens	Phoenix_dactylifera)))	((Podococcus_barteri	Orania_palindan)	((((Leopoldinia_pulchra	Pelagodoxa_henryana)	(Geonoma_undata	(Oenocarpus_minor	Oenocarpus_bataua)))	((Pseudophoenix_vinifera	Veitchia_spiralis)	((((Hydriastele_microspadix	Dictyosperma_album)	Dypsis_decaryi)	Kentiopsis_piersoniorum)	Heterospathe_cagayanensis)))	(Iriartea_deltoidea	(((Prestoea_acuminata	((Elaeis_guineensis	Elaeis_oleifera)	(Attalea_speciosa	Bactris_major)))	(((Reinhardtia_gracilis	Reinhardtia_paiewonskiana)	Reinhardtia_latisecta)	Reinhardtia_simplex))	Manicaria_saccifera)))))	Nypa_fruticans);
((((((((((Oenocarpus_minor	Oenocarpus_bataua)	(Manicaria_saccifera	(Geonoma_undata	(Leopoldinia_pulchra	(Veitchia_spiralis	((Dypsis_decaryi	Dictyosperma_album)	((Hydriastele_microspadix	Kentiopsis_piersoniorum)	Heterospathe_cagayanensis)))))))	Pelagodoxa_henryana)	((((Prestoea_acuminata	(Elaeis_oleifera	Elaeis_guineensis))	(Attalea_speciosa	Bactris_major))	(((Reinhardtia_paiewonskiana	Reinhardtia_latisecta)	Reinhardtia_simplex)	Reinhardtia_gracilis))	Pseudophoenix_vinifera))	Iriartea_deltoidea)	Podococcus_barteri)	Orania_palindan)	(Sclerosperma_profizianum	((Sabal_domingensis	Phoenix_dactylifera)	Serenoa_repens)))	Roystonea_regia)	Nypa_fruticans);
(((((Podococcus_barteri	(Pseudophoenix_vinifera	Orania_palindan))	((((Dypsis_decaryi	(Prestoea_acuminata	((Oenocarpus_minor	Oenocarpus_bataua)	((Veitchia_spiralis	Dictyosperma_album)	((Hydriastele_microspadix	Kentiopsis_piersoniorum)	Heterospathe_cagayanensis)))))	(Geonoma_undata	((Pelagodoxa_henryana	Leopoldinia_pulchra)	Manicaria_saccifera)))	((Attalea_speciosa	(Bactris_major	(Elaeis_oleifera	Elaeis_guineensis)))	((Reinhardtia_paiewonskiana	Reinhardtia_latisecta)	Reinhardtia_simplex)))	Iriartea_deltoidea))	((Sabal_domingensis	Phoenix_dactylifera)	Serenoa_repens))	((Reinhardtia_gracilis	Sclerosperma_profizianum)	Roystonea_regia))	Nypa_fruticans);
((((Reinhardtia_gracilis	Sclerosperma_profizianum)	((Serenoa_repens	Phoenix_dactylifera)	Sabal_domingensis))	(((Iriartea_deltoidea	Pseudophoenix_vinifera)	(Prestoea_acuminata	(((((Geonoma_undata	(Oenocarpus_minor	Oenocarpus_bataua))	((Veitchia_spiralis	(Dictyosperma_album	(Hydriastele_microspadix	Kentiopsis_piersoniorum)))	Heterospathe_cagayanensis))	Manicaria_saccifera)	(Pelagodoxa_henryana	Leopoldinia_pulchra))	(((Elaeis_oleifera	Elaeis_guineensis)	(Attalea_speciosa	Bactris_major))	((Reinhardtia_paiewonskiana	Reinhardtia_latisecta)	Reinhardtia_simplex)))))	((Orania_palindan	Roystonea_regia)	(Podococcus_barteri	Dypsis_decaryi))))	Nypa_fruticans);
((((Dypsis_decaryi	((Roystonea_regia	Reinhardtia_gracilis)	Sclerosperma_profizianum))	((Serenoa_repens	Phoenix_dactylifera)	Sabal_domingensis))	(((Podococcus_barteri	Orania_palindan)	Iriartea_deltoidea)	((((Geonoma_undata	(Oenocarpus_minor	Oenocarpus_bataua))	((Veitchia_spiralis	(Kentiopsis_piersoniorum	(Dictyosperma_album	Hydriastele_microspadix)))	Heterospathe_cagayanensis))	((Pelagodoxa_henryana	Leopoldinia_pulchra)	Manicaria_saccifera))	(Pseudophoenix_vinifera	(((Elaeis_oleifera	Elaeis_guineensis)	(Attalea_speciosa	Bactris_major))	(((Prestoea_acuminata	Reinhardtia_paiewonskiana)	Reinhardtia_latisecta)	Reinhardtia_simplex))))))	Nypa_fruticans);
((((Iriartea_deltoidea	((((Pelagodoxa_henryana	(Geonoma_undata	(Oenocarpus_minor	Oenocarpus_bataua)))	((((Dictyosperma_album	(Dypsis_decaryi	(Heterospathe_cagayanensis	(Hydriastele_microspadix	Kentiopsis_piersoniorum))))	Veitchia_spiralis)	Leopoldinia_pulchra)	Manicaria_saccifera))	((Attalea_speciosa	(Bactris_major	(Elaeis_guineensis	(Prestoea_acuminata	Elaeis_oleifera))))	(((Reinhardtia_paiewonskiana	Reinhardtia_latisecta)	Reinhardtia_simplex)	(Pseudophoenix_vinifera	Reinhardtia_gracilis))))	Podococcus_barteri))	(Orania_palindan	(Roystonea_regia	Sclerosperma_profizianum)))	((Sabal_domingensis	Phoenix_dactylifera)	Serenoa_repens))	Nypa_fruticans);
((((((((Manicaria_saccifera	(Leopoldinia_pulchra	Pelagodoxa_henryana))	((((Hydriastele_microspadix	Dictyosperma_album)	(Dypsis_decaryi	(Heterospathe_cagayanensis	Kentiopsis_piersoniorum)))	Veitchia_spiralis)	(Geonoma_undata	(Oenocarpus_minor	Oenocarpus_bataua))))	(Sclerosperma_profizianum	((Reinhardtia_gracilis	(((Podococcus_barteri	((Reinhardtia_paiewonskiana	Reinhardtia_latisecta)	Reinhardtia_simplex))	((Elaeis_guineensis	Elaeis_oleifera)	(Attalea_speciosa	Bactris_major)))	Prestoea_acuminata))	Pseudophoenix_vinifera)))	Iriartea_deltoidea)	Orania_palindan)	(Sabal_domingensis	(Phoenix_dactylifera	Serenoa_repens)))	Roystonea_regia)	Nypa_fruticans);
(((Iriartea_deltoidea	(((Reinhardtia_gracilis	(Podococcus_barteri	(Reinhardtia_simplex	(Reinhardtia_paiewonskiana	Reinhardtia_latisecta))))	((Bactris_major	Attalea_speciosa)	(Prestoea_acuminata	(Elaeis_guineensis	Elaeis_oleifera))))	(Manicaria_saccifera	((Leopoldinia_pulchra	Pelagodoxa_henryana)	((Geonoma_undata	(Oenocarpus_minor	Oenocarpus_bataua))	(Veitchia_spiralis	((Dypsis_decaryi	(Heterospathe_cagayanensis	(Hydriastele_microspadix	Kentiopsis_piersoniorum)))	Dictyosperma_album)))))))	(((Sabal_domingensis	(Sclerosperma_profizianum	(Phoenix_dactylifera	Serenoa_repens)))	(Roystonea_regia	Orania_palindan))	Pseudophoenix_vinifera))	Nypa_fruticans);
(((((Orania_palindan	Podococcus_barteri)	(Iriartea_deltoidea	((Pseudophoenix_vinifera	((Prestoea_acuminata	(Reinhardtia_simplex	(Reinhardtia_paiewonskiana	Reinhardtia_latisecta)))	(((Reinhardtia_gracilis	Sclerosperma_profizianum)	(Bactris_major	Attalea_speciosa))	(Elaeis_guineensis	Elaeis_oleifera))))	((Pelagodoxa_henryana	(Manicaria_saccifera	(Leopoldinia_pulchra	(((Heterospathe_cagayanensis	(Hydriastele_microspadix	Kentiopsis_piersoniorum))	Dictyosperma_album)	(Dypsis_decaryi	Veitchia_spiralis)))))	(Geonoma_undata	(Oenocarpus_minor	Oenocarpus_bataua))))))	((Sabal_domingensis	Serenoa_repens)	Phoenix_dactylifera))	Roystonea_regia)	Nypa_fruticans);
((((Orania_palindan	Podococcus_barteri)	(Iriartea_deltoidea	((Pseudophoenix_vinifera	((Reinhardtia_simplex	(Reinhardtia_latisecta	(Reinhardtia_paiewonskiana	Prestoea_acuminata)))	(Attalea_speciosa	(Bactris_major	(Elaeis_guineensis	Elaeis_oleifera)))))	(((Oenocarpus_minor	Oenocarpus_bataua)	((Manicaria_saccifera	Geonoma_undata)	((Kentiopsis_piersoniorum	((Hydriastele_microspadix	Dictyosperma_album)	(Veitchia_spiralis	Heterospathe_cagayanensis)))	Dypsis_decaryi)))	(Leopoldinia_pulchra	Pelagodoxa_henryana)))))	(((Reinhardtia_gracilis	Sclerosperma_profizianum)	Roystonea_regia)	(Sabal_domingensis	(Serenoa_repens	Phoenix_dactylifera))))	Nypa_fruticans);
(((Sclerosperma_profizianum	(Roystonea_regia	Reinhardtia_gracilis))	(((Orania_palindan	Podococcus_barteri)	(Iriartea_deltoidea	((Pseudophoenix_vinifera	((Reinhardtia_simplex	(Reinhardtia_latisecta	Reinhardtia_paiewonskiana))	(Prestoea_acuminata	((Elaeis_guineensis	Elaeis_oleifera)	(Attalea_speciosa	Bactris_major)))))	((Manicaria_saccifera	(((Kentiopsis_piersoniorum	(Hydriastele_microspadix	(Dypsis_decaryi	(Heterospathe_cagayanensis	Dictyosperma_album))))	Veitchia_spiralis)	((Oenocarpus_minor	Oenocarpus_bataua)	Geonoma_undata)))	(Leopoldinia_pulchra	Pelagodoxa_henryana)))))	(Sabal_domingensis	(Serenoa_repens	Phoenix_dactylifera))))	Nypa_fruticans);
(((Sclerosperma_profizianum	(Roystonea_regia	Reinhardtia_gracilis))	(((Orania_palindan	Podococcus_barteri)	(Iriartea_deltoidea	((Pseudophoenix_vinifera	((Reinhardtia_paiewonskiana	(Reinhardtia_simplex	Reinhardtia_latisecta))	((Elaeis_guineensis	Elaeis_oleifera)	(Attalea_speciosa	Bactris_major))))	(Prestoea_acuminata	((((Kentiopsis_piersoniorum	(Heterospathe_cagayanensis	((Hydriastele_microspadix	Dictyosperma_album)	Dypsis_decaryi)))	Veitchia_spiralis)	((Oenocarpus_minor	Oenocarpus_bataua)	Geonoma_undata))	(Manicaria_saccifera	(Leopoldinia_pulchra	Pelagodoxa_henryana)))))))	(Sabal_domingensis	(Serenoa_repens	Phoenix_dactylifera))))	Nypa_fruticans);
(((Sclerosperma_profizianum	(Roystonea_regia	Reinhardtia_gracilis))	(((Orania_palindan	Podococcus_barteri)	(Iriartea_deltoidea	((((Prestoea_acuminata	(Reinhardtia_simplex	(Reinhardtia_latisecta	Reinhardtia_paiewonskiana)))	((Elaeis_guineensis	Elaeis_oleifera)	(Attalea_speciosa	Bactris_major)))	Pseudophoenix_vinifera)	(((Manicaria_saccifera	(((Kentiopsis_piersoniorum	(Dypsis_decaryi	(Heterospathe_cagayanensis	Hydriastele_microspadix)))	Dictyosperma_album)	Veitchia_spiralis))	((Oenocarpus_minor	Oenocarpus_bataua)	Geonoma_undata))	(Leopoldinia_pulchra	Pelagodoxa_henryana)))))	(Sabal_domingensis	(Serenoa_repens	Phoenix_dactylifera))))	Nypa_fruticans);
(((Sclerosperma_profizianum	(Roystonea_regia	Reinhardtia_gracilis))	((Orania_palindan	((Iriartea_deltoidea	((((Reinhardtia_simplex	(Reinhardtia_latisecta	Reinhardtia_paiewonskiana))	((Prestoea_acuminata	(Elaeis_guineensis	Elaeis_oleifera))	(Attalea_speciosa	Bactris_major)))	Pseudophoenix_vinifera)	(((((Kentiopsis_piersoniorum	(Hydriastele_microspadix	Dictyosperma_album))	(Heterospathe_cagayanensis	Veitchia_spiralis))	Dypsis_decaryi)	((Oenocarpus_minor	Oenocarpus_bataua)	Geonoma_undata))	(Manicaria_saccifera	(Leopoldinia_pulchra	Pelagodoxa_henryana)))))	Podococcus_barteri))	(Sabal_domingensis	(Serenoa_repens	Phoenix_dactylifera))))	Nypa_fruticans);
(((Sclerosperma_profizianum	(Roystonea_regia	Reinhardtia_gracilis))	(((Orania_palindan	Podococcus_barteri)	(Iriartea_deltoidea	(((((Reinhardtia_simplex	(Reinhardtia_latisecta	Reinhardtia_paiewonskiana))	(((Elaeis_guineensis	Elaeis_oleifera)	Bactris_major)	Attalea_speciosa))	Pseudophoenix_vinifera)	((((Leopoldinia_pulchra	((((Dypsis_decaryi	Heterospathe_cagayanensis)	(Hydriastele_microspadix	Dictyosperma_album))	Kentiopsis_piersoniorum)	Veitchia_spiralis))	((Oenocarpus_minor	Oenocarpus_bataua)	Geonoma_undata))	Manicaria_saccifera)	Pelagodoxa_henryana))	Prestoea_acuminata)))	(Sabal_domingensis	(Serenoa_repens	Phoenix_dactylifera))))	Nypa_fruticans);
((((((Pseudophoenix_vinifera	Sclerosperma_profizianum)	(Roystonea_regia	Reinhardtia_gracilis))	Orania_palindan)	(Iriartea_deltoidea	((((Prestoea_acuminata	(Elaeis_guineensis	Elaeis_oleifera))	(Podococcus_barteri	Bactris_major))	(Attalea_speciosa	(Reinhardtia_simplex	(Reinhardtia_latisecta	Reinhardtia_paiewonskiana))))	((Manicaria_saccifera	((((((Hydriastele_microspadix	Heterospathe_cagayanensis)	Dypsis_decaryi)	Dictyosperma_album)	Kentiopsis_piersoniorum)	Veitchia_spiralis)	((Oenocarpus_minor	Oenocarpus_bataua)	Geonoma_undata)))	(Leopoldinia_pulchra	Pelagodoxa_henryana)))))	((Phoenix_dactylifera	Serenoa_repens)	Sabal_domingensis))	Nypa_fruticans);
((((Orania_palindan	((Iriartea_deltoidea	((((Manicaria_saccifera	(((Dictyosperma_album	((Dypsis_decaryi	(Hydriastele_microspadix	Kentiopsis_piersoniorum))	Heterospathe_cagayanensis))	Veitchia_spiralis)	((Oenocarpus_minor	Oenocarpus_bataua)	Geonoma_undata)))	(Leopoldinia_pulchra	Pelagodoxa_henryana))	(((Reinhardtia_gracilis	Reinhardtia_simplex)	(Reinhardtia_latisecta	Reinhardtia_paiewonskiana))	((Pseudophoenix_vinifera	Sclerosperma_profizianum)	((Elaeis_guineensis	Elaeis_oleifera)	(Bactris_major	Attalea_speciosa)))))	Prestoea_acuminata))	Podococcus_barteri))	((Sabal_domingensis	Phoenix_dactylifera)	Serenoa_repens))	Roystonea_regia)	Nypa_fruticans);
((((Sabal_domingensis	(Serenoa_repens	Phoenix_dactylifera))	((Podococcus_barteri	Orania_palindan)	(Iriartea_deltoidea	((((Leopoldinia_pulchra	Pelagodoxa_henryana)	(((Oenocarpus_bataua	Oenocarpus_minor)	Geonoma_undata)	(Veitchia_spiralis	(Heterospathe_cagayanensis	(Kentiopsis_piersoniorum	(Hydriastele_microspadix	(Dypsis_decaryi	Dictyosperma_album)))))))	(Pseudophoenix_vinifera	Manicaria_saccifera))	(((Attalea_speciosa	Bactris_major)	(Prestoea_acuminata	(Elaeis_oleifera	Elaeis_guineensis)))	((Sclerosperma_profizianum	Reinhardtia_gracilis)	(Reinhardtia_simplex	(Reinhardtia_paiewonskiana	Reinhardtia_latisecta))))))))	Roystonea_regia)	Nypa_fruticans);
(((((Phoenix_dactylifera	Serenoa_repens)	Sabal_domingensis)	((Pseudophoenix_vinifera	Orania_palindan)	((Iriartea_deltoidea	((Manicaria_saccifera	((Attalea_speciosa	Bactris_major)	(Prestoea_acuminata	(Elaeis_oleifera	Elaeis_guineensis))))	(Reinhardtia_gracilis	(Reinhardtia_simplex	(Reinhardtia_paiewonskiana	Reinhardtia_latisecta)))))	((Pelagodoxa_henryana	(((Oenocarpus_bataua	Oenocarpus_minor)	Geonoma_undata)	(Leopoldinia_pulchra	(Veitchia_spiralis	(((Hydriastele_microspadix	(Dypsis_decaryi	Heterospathe_cagayanensis))	Kentiopsis_piersoniorum)	Dictyosperma_album)))))	Podococcus_barteri))))	(Sclerosperma_profizianum	Roystonea_regia))	Nypa_fruticans);
((Sclerosperma_profizianum	((((Phoenix_dactylifera	Serenoa_repens)	Sabal_domingensis)	((Podococcus_barteri	((Prestoea_acuminata	((Pseudophoenix_vinifera	((Attalea_speciosa	(Bactris_major	(Elaeis_oleifera	Elaeis_guineensis)))	(Reinhardtia_gracilis	(Reinhardtia_simplex	(Reinhardtia_paiewonskiana	Reinhardtia_latisecta)))))	(((Manicaria_saccifera	(Leopoldinia_pulchra	Pelagodoxa_henryana))	((Veitchia_spiralis	(((Hydriastele_microspadix	Heterospathe_cagayanensis)	Kentiopsis_piersoniorum)	Dictyosperma_album))	Dypsis_decaryi))	((Oenocarpus_bataua	Oenocarpus_minor)	Geonoma_undata))))	Iriartea_deltoidea))	Orania_palindan))	Roystonea_regia))	Nypa_fruticans);
(((Roystonea_regia	(Pseudophoenix_vinifera	(Sabal_domingensis	(Serenoa_repens	Phoenix_dactylifera))))	((Podococcus_barteri	Orania_palindan)	(Iriartea_deltoidea	(Prestoea_acuminata	((((Elaeis_oleifera	Elaeis_guineensis)	(Attalea_speciosa	Bactris_major))	((Sclerosperma_profizianum	Reinhardtia_gracilis)	(Reinhardtia_simplex	(Reinhardtia_paiewonskiana	Reinhardtia_latisecta))))	(Manicaria_saccifera	(((Veitchia_spiralis	((Hydriastele_microspadix	Dictyosperma_album)	(Heterospathe_cagayanensis	(Dypsis_decaryi	Kentiopsis_piersoniorum))))	((Oenocarpus_bataua	Oenocarpus_minor)	Geonoma_undata))	(Leopoldinia_pulchra	Pelagodoxa_henryana))))))))	Nypa_fruticans);
((Roystonea_regia	(((Podococcus_barteri	Orania_palindan)	(Iriartea_deltoidea	((Pseudophoenix_vinifera	((((Elaeis_oleifera	Elaeis_guineensis)	Bactris_major)	((Sclerosperma_profizianum	Reinhardtia_gracilis)	(Reinhardtia_simplex	(Reinhardtia_paiewonskiana	Reinhardtia_latisecta))))	(Prestoea_acuminata	Attalea_speciosa)))	((Manicaria_saccifera	(Leopoldinia_pulchra	(Veitchia_spiralis	(Dictyosperma_album	((Hydriastele_microspadix	(Dypsis_decaryi	Heterospathe_cagayanensis))	Kentiopsis_piersoniorum)))))	(Pelagodoxa_henryana	((Oenocarpus_bataua	Oenocarpus_minor)	Geonoma_undata))))))	(Sabal_domingensis	(Serenoa_repens	Phoenix_dactylifera))))	Nypa_fruticans);
(((((Podococcus_barteri	Orania_palindan)	((Sclerosperma_profizianum	(Roystonea_regia	(Pseudophoenix_vinifera	(((Elaeis_oleifera	Elaeis_guineensis)	(Attalea_speciosa	Bactris_major))	(Prestoea_acuminata	(Reinhardtia_gracilis	(Reinhardtia_simplex	(Reinhardtia_paiewonskiana	Reinhardtia_latisecta))))))))	(Manicaria_saccifera	(((Oenocarpus_bataua	Oenocarpus_minor)	Geonoma_undata)	((Veitchia_spiralis	(Dictyosperma_album	((Hydriastele_microspadix	(Dypsis_decaryi	Heterospathe_cagayanensis))	Kentiopsis_piersoniorum)))	(Leopoldinia_pulchra	Pelagodoxa_henryana))))))	Iriartea_deltoidea)	(Sabal_domingensis	(Serenoa_repens	Phoenix_dactylifera)))	Nypa_fruticans);
((((((((((Prestoea_acuminata	(Elaeis_oleifera	Elaeis_guineensis))	(Attalea_speciosa	Bactris_major))	((Sclerosperma_profizianum	Reinhardtia_gracilis)	(Reinhardtia_simplex	(Reinhardtia_paiewonskiana	Reinhardtia_latisecta))))	((((Veitchia_spiralis	(Dictyosperma_album	((Hydriastele_microspadix	(Dypsis_decaryi	Heterospathe_cagayanensis))	Kentiopsis_piersoniorum)))	((Oenocarpus_bataua	Oenocarpus_minor)	Geonoma_undata))	Manicaria_saccifera)	(Leopoldinia_pulchra	Pelagodoxa_henryana)))	Iriartea_deltoidea)	Pseudophoenix_vinifera)	(Podococcus_barteri	Orania_palindan))	(Serenoa_repens	(Phoenix_dactylifera	Sabal_domingensis)))	Roystonea_regia)	Nypa_fruticans);
(((((((((Pseudophoenix_vinifera	((Reinhardtia_gracilis	(Reinhardtia_simplex	(Reinhardtia_paiewonskiana	Reinhardtia_latisecta)))	(((Elaeis_oleifera	Elaeis_guineensis)	Bactris_major)	Attalea_speciosa)))	((((Veitchia_spiralis	(Dictyosperma_album	((Kentiopsis_piersoniorum	(Hydriastele_microspadix	Heterospathe_cagayanensis))	Dypsis_decaryi)))	((Oenocarpus_bataua	Oenocarpus_minor)	Geonoma_undata))	Manicaria_saccifera)	(Leopoldinia_pulchra	Pelagodoxa_henryana)))	Prestoea_acuminata)	Iriartea_deltoidea)	Podococcus_barteri)	(Orania_palindan	Sclerosperma_profizianum))	(Phoenix_dactylifera	(Sabal_domingensis	Serenoa_repens)))	Roystonea_regia)	Nypa_fruticans);
(((((((Sclerosperma_profizianum	(Pseudophoenix_vinifera	(((Reinhardtia_gracilis	Reinhardtia_simplex)	(Reinhardtia_paiewonskiana	Reinhardtia_latisecta))	((Prestoea_acuminata	(Elaeis_oleifera	Elaeis_guineensis))	(Bactris_major	Attalea_speciosa)))))	(((Oenocarpus_bataua	Oenocarpus_minor)	Geonoma_undata)	(((Leopoldinia_pulchra	(Veitchia_spiralis	((Kentiopsis_piersoniorum	(Hydriastele_microspadix	Heterospathe_cagayanensis))	(Dypsis_decaryi	Dictyosperma_album))))	Manicaria_saccifera)	Pelagodoxa_henryana)))	Iriartea_deltoidea)	(Podococcus_barteri	Orania_palindan))	(Phoenix_dactylifera	(Sabal_domingensis	Serenoa_repens)))	Roystonea_regia)	Nypa_fruticans);
(((((Prestoea_acuminata	((((Reinhardtia_simplex	(Reinhardtia_paiewonskiana	Reinhardtia_latisecta))	(Attalea_speciosa	((Elaeis_oleifera	Elaeis_guineensis)	Bactris_major)))	(Roystonea_regia	((Sclerosperma_profizianum	Pseudophoenix_vinifera)	Reinhardtia_gracilis)))	((((Veitchia_spiralis	(Dictyosperma_album	((Kentiopsis_piersoniorum	Hydriastele_microspadix)	(Dypsis_decaryi	Heterospathe_cagayanensis))))	((Oenocarpus_bataua	Oenocarpus_minor)	Geonoma_undata))	(Leopoldinia_pulchra	Manicaria_saccifera))	Pelagodoxa_henryana)))	Iriartea_deltoidea)	(Podococcus_barteri	Orania_palindan))	(Phoenix_dactylifera	(Sabal_domingensis	Serenoa_repens)))	Nypa_fruticans);
(((Roystonea_regia	((Serenoa_repens	(Phoenix_dactylifera	Sabal_domingensis))	((Pseudophoenix_vinifera	Orania_palindan)	(Iriartea_deltoidea	(((((Geonoma_undata	((Oenocarpus_bataua	Dypsis_decaryi)	Oenocarpus_minor))	(Heterospathe_cagayanensis	((Kentiopsis_piersoniorum	Veitchia_spiralis)	(Hydriastele_microspadix	Dictyosperma_album))))	Pelagodoxa_henryana)	(Leopoldinia_pulchra	Manicaria_saccifera))	((Attalea_speciosa	((Elaeis_guineensis	Elaeis_oleifera)	Bactris_major))	(Prestoea_acuminata	(Reinhardtia_gracilis	(Podococcus_barteri	(Reinhardtia_simplex	(Reinhardtia_latisecta	Reinhardtia_paiewonskiana)))))))))))	Sclerosperma_profizianum)	Nypa_fruticans);
(((Roystonea_regia	((Serenoa_repens	(Phoenix_dactylifera	Sabal_domingensis))	((Podococcus_barteri	Orania_palindan)	(Iriartea_deltoidea	((((Manicaria_saccifera	(Leopoldinia_pulchra	((((Hydriastele_microspadix	Dictyosperma_album)	Dypsis_decaryi)	(Heterospathe_cagayanensis	Kentiopsis_piersoniorum))	Veitchia_spiralis)))	(Pelagodoxa_henryana	(Geonoma_undata	(Oenocarpus_bataua	Oenocarpus_minor))))	(Pseudophoenix_vinifera	(((((Elaeis_guineensis	Elaeis_oleifera)	Bactris_major)	Attalea_speciosa)	Reinhardtia_gracilis)	(Reinhardtia_simplex	(Reinhardtia_latisecta	Reinhardtia_paiewonskiana)))))	Prestoea_acuminata)))))	Sclerosperma_profizianum)	Nypa_fruticans);
((((Pseudophoenix_vinifera	Roystonea_regia)	(Sabal_domingensis	(Serenoa_repens	Phoenix_dactylifera)))	(Orania_palindan	((Podococcus_barteri	(Sclerosperma_profizianum	Iriartea_deltoidea))	((Pelagodoxa_henryana	((Manicaria_saccifera	(Leopoldinia_pulchra	(Geonoma_undata	((((Dypsis_decaryi	Heterospathe_cagayanensis)	(Hydriastele_microspadix	Dictyosperma_album))	Kentiopsis_piersoniorum)	Veitchia_spiralis))))	(Oenocarpus_bataua	Oenocarpus_minor)))	((((Prestoea_acuminata	(Elaeis_guineensis	Elaeis_oleifera))	Bactris_major)	Attalea_speciosa)	((Reinhardtia_gracilis	Reinhardtia_simplex)	(Reinhardtia_latisecta	Reinhardtia_paiewonskiana)))))))	Nypa_fruticans);
((((Sabal_domingensis	(Serenoa_repens	Phoenix_dactylifera))	(Orania_palindan	((((((Pelagodoxa_henryana	Leopoldinia_pulchra)	(Geonoma_undata	((((Kentiopsis_piersoniorum	(Hydriastele_microspadix	Dictyosperma_album))	(Dypsis_decaryi	Heterospathe_cagayanensis))	Veitchia_spiralis)	(Prestoea_acuminata	(Oenocarpus_bataua	Oenocarpus_minor)))))	Manicaria_saccifera)	(((Elaeis_guineensis	Elaeis_oleifera)	(Bactris_major	Attalea_speciosa))	((Reinhardtia_simplex	(Reinhardtia_latisecta	Reinhardtia_paiewonskiana))	((Sclerosperma_profizianum	Reinhardtia_gracilis)	Podococcus_barteri))))	Pseudophoenix_vinifera)	Iriartea_deltoidea)))	Roystonea_regia)	Nypa_fruticans);
((((Sabal_domingensis	(Serenoa_repens	(Sclerosperma_profizianum	Phoenix_dactylifera)))	((Podococcus_barteri	Orania_palindan)	(((((Pelagodoxa_henryana	((Prestoea_acuminata	(Oenocarpus_bataua	Oenocarpus_minor))	((((Kentiopsis_piersoniorum	Dypsis_decaryi)	Heterospathe_cagayanensis)	(Hydriastele_microspadix	Dictyosperma_album))	Veitchia_spiralis)))	(Leopoldinia_pulchra	Manicaria_saccifera))	Geonoma_undata)	(Pseudophoenix_vinifera	(((Bactris_major	(Elaeis_guineensis	Elaeis_oleifera))	(Reinhardtia_gracilis	Attalea_speciosa))	(Reinhardtia_simplex	(Reinhardtia_latisecta	Reinhardtia_paiewonskiana)))))	Iriartea_deltoidea)))	Roystonea_regia)	Nypa_fruticans);
((((Sabal_domingensis	(Serenoa_repens	Phoenix_dactylifera))	(((((((Geonoma_undata	(Oenocarpus_bataua	Oenocarpus_minor))	((((Kentiopsis_piersoniorum	(Heterospathe_cagayanensis	Hydriastele_microspadix))	Dictyosperma_album)	Veitchia_spiralis)	Dypsis_decaryi))	(Leopoldinia_pulchra	Manicaria_saccifera))	Pelagodoxa_henryana)	((Sclerosperma_profizianum	Pseudophoenix_vinifera)	(((Bactris_major	(Prestoea_acuminata	(Elaeis_guineensis	Elaeis_oleifera)))	Attalea_speciosa)	((Reinhardtia_simplex	(Reinhardtia_latisecta	Reinhardtia_paiewonskiana))	(Reinhardtia_gracilis	Podococcus_barteri)))))	Iriartea_deltoidea)	Orania_palindan))	Roystonea_regia)	Nypa_fruticans);
(((((Sabal_domingensis	Phoenix_dactylifera)	Serenoa_repens)	Roystonea_regia)	((((((Manicaria_saccifera	((((((Dypsis_decaryi	Heterospathe_cagayanensis)	(Hydriastele_microspadix	Dictyosperma_album))	Kentiopsis_piersoniorum)	Veitchia_spiralis)	(Geonoma_undata	(Oenocarpus_bataua	Oenocarpus_minor)))	Leopoldinia_pulchra))	Pelagodoxa_henryana)	((Sclerosperma_profizianum	Pseudophoenix_vinifera)	(((Prestoea_acuminata	(Elaeis_guineensis	Elaeis_oleifera))	(Attalea_speciosa	Bactris_major))	((Reinhardtia_gracilis	Reinhardtia_simplex)	(Reinhardtia_latisecta	Reinhardtia_paiewonskiana)))))	Iriartea_deltoidea)	Podococcus_barteri)	Orania_palindan))	Nypa_fruticans);
((((((Podococcus_barteri	Orania_palindan)	((((Manicaria_saccifera	((Leopoldinia_pulchra	(((Heterospathe_cagayanensis	(Hydriastele_microspadix	(Dypsis_decaryi	Dictyosperma_album)))	Kentiopsis_piersoniorum)	Veitchia_spiralis))	(Geonoma_undata	(Oenocarpus_bataua	Oenocarpus_minor))))	Pelagodoxa_henryana)	(Pseudophoenix_vinifera	(((Prestoea_acuminata	(Elaeis_guineensis	Elaeis_oleifera))	(Attalea_speciosa	Bactris_major))	((Reinhardtia_gracilis	Reinhardtia_simplex)	(Reinhardtia_latisecta	Reinhardtia_paiewonskiana)))))	Iriartea_deltoidea))	(Sabal_domingensis	(Phoenix_dactylifera	Serenoa_repens)))	Roystonea_regia)	Sclerosperma_profizianum)	Nypa_fruticans);
(((Orania_palindan	((Podococcus_barteri	(((Manicaria_saccifera	((((((Hydriastele_microspadix	Dictyosperma_album)	((Dypsis_decaryi	Heterospathe_cagayanensis)	Kentiopsis_piersoniorum))	Veitchia_spiralis)	(Oenocarpus_bataua	Oenocarpus_minor))	Geonoma_undata)	Leopoldinia_pulchra))	Pelagodoxa_henryana)	(Pseudophoenix_vinifera	(((Prestoea_acuminata	(Elaeis_guineensis	Elaeis_oleifera))	(Attalea_speciosa	Bactris_major))	((Sclerosperma_profizianum	Reinhardtia_gracilis)	(Reinhardtia_simplex	(Reinhardtia_latisecta	Reinhardtia_paiewonskiana)))))))	Iriartea_deltoidea))	(Sabal_domingensis	(Roystonea_regia	(Phoenix_dactylifera	Serenoa_repens))))	Nypa_fruticans);
((((Podococcus_barteri	Orania_palindan)	((Iriartea_deltoidea	Pseudophoenix_vinifera)	(((((Leopoldinia_pulchra	(((Hydriastele_microspadix	Dictyosperma_album)	(Heterospathe_cagayanensis	Kentiopsis_piersoniorum))	Veitchia_spiralis))	Manicaria_saccifera)	(Geonoma_undata	(Oenocarpus_bataua	Oenocarpus_minor)))	Pelagodoxa_henryana)	(((Attalea_speciosa	Bactris_major)	(Dypsis_decaryi	(Elaeis_guineensis	Elaeis_oleifera)))	(Prestoea_acuminata	((Sclerosperma_profizianum	Reinhardtia_gracilis)	(Reinhardtia_simplex	(Reinhardtia_latisecta	Reinhardtia_paiewonskiana))))))))	(Roystonea_regia	((Sabal_domingensis	Phoenix_dactylifera)	Serenoa_repens)))	Nypa_fruticans);
((Roystonea_regia	(((Phoenix_dactylifera	(Sabal_domingensis	Serenoa_repens))	(((((Pelagodoxa_henryana	((Leopoldinia_pulchra	(Geonoma_undata	(((Kentiopsis_piersoniorum	(Heterospathe_cagayanensis	Dypsis_decaryi))	(Hydriastele_microspadix	Dictyosperma_album))	Veitchia_spiralis)))	(Prestoea_acuminata	(Oenocarpus_minor	Oenocarpus_bataua))))	(((Manicaria_saccifera	((Reinhardtia_paiewonskiana	Reinhardtia_latisecta)	Reinhardtia_simplex))	(Attalea_speciosa	(Bactris_major	(Elaeis_oleifera	Elaeis_guineensis))))	(Reinhardtia_gracilis	Pseudophoenix_vinifera)))	Iriartea_deltoidea)	Podococcus_barteri)	Orania_palindan))	Sclerosperma_profizianum))	Nypa_fruticans);
((Roystonea_regia	((Phoenix_dactylifera	(Sabal_domingensis	Serenoa_repens))	((((((((Reinhardtia_simplex	(Reinhardtia_paiewonskiana	Reinhardtia_latisecta))	Reinhardtia_gracilis)	(((Sclerosperma_profizianum	Pseudophoenix_vinifera)	(Elaeis_oleifera	Elaeis_guineensis))	(Attalea_speciosa	Bactris_major)))	Prestoea_acuminata)	((Manicaria_saccifera	(Leopoldinia_pulchra	Pelagodoxa_henryana))	((Geonoma_undata	(Oenocarpus_minor	Oenocarpus_bataua))	(((Dypsis_decaryi	(Heterospathe_cagayanensis	(Hydriastele_microspadix	Kentiopsis_piersoniorum)))	Dictyosperma_album)	Veitchia_spiralis))))	Podococcus_barteri)	Orania_palindan)	Iriartea_deltoidea)))	Nypa_fruticans);
((((Phoenix_dactylifera	(Sabal_domingensis	Roystonea_regia))	Serenoa_repens)	((Podococcus_barteri	Orania_palindan)	(Iriartea_deltoidea	(((((Reinhardtia_simplex	(Reinhardtia_paiewonskiana	Reinhardtia_latisecta))	Reinhardtia_gracilis)	(((Sclerosperma_profizianum	Attalea_speciosa)	(Bactris_major	(Elaeis_oleifera	Elaeis_guineensis)))	Pseudophoenix_vinifera))	Prestoea_acuminata)	(((Geonoma_undata	(Oenocarpus_minor	Oenocarpus_bataua))	(Pelagodoxa_henryana	Manicaria_saccifera))	(Leopoldinia_pulchra	(((Kentiopsis_piersoniorum	((Heterospathe_cagayanensis	Hydriastele_microspadix)	Dypsis_decaryi))	Dictyosperma_album)	Veitchia_spiralis)))))))	Nypa_fruticans);
((((Phoenix_dactylifera	Sabal_domingensis)	Serenoa_repens)	((Podococcus_barteri	(Roystonea_regia	Orania_palindan))	((Iriartea_deltoidea	((((((Kentiopsis_piersoniorum	((Heterospathe_cagayanensis	Hydriastele_microspadix)	Dypsis_decaryi))	Dictyosperma_album)	Veitchia_spiralis)	(Geonoma_undata	(Oenocarpus_minor	Oenocarpus_bataua)))	((Leopoldinia_pulchra	Pelagodoxa_henryana)	Manicaria_saccifera))	(((Reinhardtia_simplex	(Reinhardtia_paiewonskiana	Reinhardtia_latisecta))	((Elaeis_oleifera	Elaeis_guineensis)	(Attalea_speciosa	Bactris_major)))	Prestoea_acuminata)))	(Reinhardtia_gracilis	(Sclerosperma_profizianum	Pseudophoenix_vinifera)))))	Nypa_fruticans);
((((Iriartea_deltoidea	((Orania_palindan	Podococcus_barteri)	((((((Kentiopsis_piersoniorum	((Heterospathe_cagayanensis	Hydriastele_microspadix)	Dypsis_decaryi))	Dictyosperma_album)	Veitchia_spiralis)	(Geonoma_undata	(Oenocarpus_minor	Oenocarpus_bataua)))	((Leopoldinia_pulchra	Pelagodoxa_henryana)	Manicaria_saccifera))	(Pseudophoenix_vinifera	((Reinhardtia_simplex	(Reinhardtia_paiewonskiana	Reinhardtia_latisecta))	((Prestoea_acuminata	(Elaeis_oleifera	Elaeis_guineensis))	(Attalea_speciosa	Bactris_major)))))))	((Phoenix_dactylifera	Sabal_domingensis)	Serenoa_repens))	((Roystonea_regia	Reinhardtia_gracilis)	Sclerosperma_profizianum))	Nypa_fruticans);
((((((Orania_palindan	Podococcus_barteri)	((Pseudophoenix_vinifera	Iriartea_deltoidea)	(((Leopoldinia_pulchra	Pelagodoxa_henryana)	(Manicaria_saccifera	((Dypsis_decaryi	(Veitchia_spiralis	(Dictyosperma_album	(Kentiopsis_piersoniorum	(Heterospathe_cagayanensis	Hydriastele_microspadix)))))	(Geonoma_undata	(Prestoea_acuminata	(Oenocarpus_minor	Oenocarpus_bataua))))))	((Reinhardtia_gracilis	(Reinhardtia_simplex	(Reinhardtia_paiewonskiana	Reinhardtia_latisecta)))	((Elaeis_oleifera	Elaeis_guineensis)	(Attalea_speciosa	Bactris_major))))))	((Phoenix_dactylifera	Sabal_domingensis)	Serenoa_repens))	Roystonea_regia)	Sclerosperma_profizianum)	Nypa_fruticans);
(((((((Reinhardtia_gracilis	(Pseudophoenix_vinifera	Roystonea_regia))	Sclerosperma_profizianum)	Orania_palindan)	Podococcus_barteri)	(Iriartea_deltoidea	((((Leopoldinia_pulchra	Pelagodoxa_henryana)	Manicaria_saccifera)	((Prestoea_acuminata	(Veitchia_spiralis	((Dictyosperma_album	((Hydriastele_microspadix	Kentiopsis_piersoniorum)	Dypsis_decaryi))	Heterospathe_cagayanensis)))	(Geonoma_undata	(Oenocarpus_minor	Oenocarpus_bataua))))	((Reinhardtia_simplex	(Reinhardtia_paiewonskiana	Reinhardtia_latisecta))	((Elaeis_oleifera	Elaeis_guineensis)	(Attalea_speciosa	Bactris_major))))))	((Phoenix_dactylifera	Sabal_domingensis)	Serenoa_repens))	Nypa_fruticans);
(((((Orania_palindan	(Iriartea_deltoidea	(((Podococcus_barteri	Pelagodoxa_henryana)	((Geonoma_undata	(Oenocarpus_minor	Oenocarpus_bataua))	(Manicaria_saccifera	(Leopoldinia_pulchra	(Veitchia_spiralis	(Kentiopsis_piersoniorum	((Heterospathe_cagayanensis	Dypsis_decaryi)	(Hydriastele_microspadix	Dictyosperma_album))))))))	(Prestoea_acuminata	(((Elaeis_oleifera	Elaeis_guineensis)	(Attalea_speciosa	Bactris_major))	(Pseudophoenix_vinifera	(Reinhardtia_simplex	(Reinhardtia_paiewonskiana	Reinhardtia_latisecta))))))))	(Sabal_domingensis	(Serenoa_repens	Phoenix_dactylifera)))	(Reinhardtia_gracilis	Roystonea_regia))	Sclerosperma_profizianum)	Nypa_fruticans);
((((Reinhardtia_gracilis	Roystonea_regia)	Sclerosperma_profizianum)	(((Podococcus_barteri	Orania_palindan)	(Iriartea_deltoidea	(((Manicaria_saccifera	(Leopoldinia_pulchra	Pelagodoxa_henryana))	((Geonoma_undata	(Oenocarpus_minor	Oenocarpus_bataua))	(((((Heterospathe_cagayanensis	Hydriastele_microspadix)	Kentiopsis_piersoniorum)	Dictyosperma_album)	Veitchia_spiralis)	Dypsis_decaryi)))	((((Elaeis_oleifera	Elaeis_guineensis)	(Attalea_speciosa	Bactris_major))	(Prestoea_acuminata	(Reinhardtia_simplex	(Reinhardtia_paiewonskiana	Reinhardtia_latisecta))))	Pseudophoenix_vinifera))))	((Phoenix_dactylifera	Serenoa_repens)	Sabal_domingensis)))	Nypa_fruticans);
(((((Reinhardtia_gracilis	Roystonea_regia)	Sclerosperma_profizianum)	((Phoenix_dactylifera	Serenoa_repens)	Sabal_domingensis))	((Podococcus_barteri	Orania_palindan)	(Iriartea_deltoidea	((Prestoea_acuminata	((Manicaria_saccifera	(Leopoldinia_pulchra	Pelagodoxa_henryana))	((Geonoma_undata	(Oenocarpus_minor	Oenocarpus_bataua))	((((Dypsis_decaryi	(Heterospathe_cagayanensis	Hydriastele_microspadix))	Kentiopsis_piersoniorum)	Dictyosperma_album)	Veitchia_spiralis))))	(((Attalea_speciosa	(Bactris_major	(Elaeis_oleifera	Elaeis_guineensis)))	(Reinhardtia_simplex	(Reinhardtia_paiewonskiana	Reinhardtia_latisecta)))	Pseudophoenix_vinifera)))))	Nypa_fruticans);
((((Roystonea_regia	((Serenoa_repens	Phoenix_dactylifera)	Sabal_domingensis))	((Podococcus_barteri	Orania_palindan)	(Iriartea_deltoidea	((((Geonoma_undata	(Oenocarpus_minor	Oenocarpus_bataua))	(Pelagodoxa_henryana	Leopoldinia_pulchra))	((Veitchia_spiralis	(Dictyosperma_album	(Dypsis_decaryi	(Kentiopsis_piersoniorum	(Heterospathe_cagayanensis	Hydriastele_microspadix)))))	Manicaria_saccifera))	((Pseudophoenix_vinifera	((Prestoea_acuminata	(Elaeis_guineensis	Elaeis_oleifera))	(Bactris_major	Attalea_speciosa)))	((Reinhardtia_simplex	(Reinhardtia_paiewonskiana	Reinhardtia_latisecta))	Reinhardtia_gracilis))))))	Sclerosperma_profizianum)	Nypa_fruticans);
((((Roystonea_regia	((Serenoa_repens	Phoenix_dactylifera)	Sabal_domingensis))	((Podococcus_barteri	Orania_palindan)	(Iriartea_deltoidea	(((((Geonoma_undata	(Oenocarpus_minor	Oenocarpus_bataua))	((Leopoldinia_pulchra	((((Kentiopsis_piersoniorum	Hydriastele_microspadix)	Heterospathe_cagayanensis)	Veitchia_spiralis)	Dictyosperma_album))	Manicaria_saccifera))	Pelagodoxa_henryana)	((((Dypsis_decaryi	(Elaeis_guineensis	Elaeis_oleifera))	(Bactris_major	Attalea_speciosa))	Prestoea_acuminata)	((Reinhardtia_paiewonskiana	Reinhardtia_latisecta)	(Reinhardtia_gracilis	Reinhardtia_simplex))))	Pseudophoenix_vinifera))))	Sclerosperma_profizianum)	Nypa_fruticans);
((((Sclerosperma_profizianum	Roystonea_regia)	((Serenoa_repens	Phoenix_dactylifera)	Sabal_domingensis))	(Orania_palindan	(Iriartea_deltoidea	(((((Geonoma_undata	(Prestoea_acuminata	(Oenocarpus_minor	Oenocarpus_bataua)))	(Veitchia_spiralis	((Heterospathe_cagayanensis	(Hydriastele_microspadix	Dictyosperma_album))	Kentiopsis_piersoniorum)))	(Leopoldinia_pulchra	Pelagodoxa_henryana))	Manicaria_saccifera)	((Pseudophoenix_vinifera	(Attalea_speciosa	((Elaeis_guineensis	Elaeis_oleifera)	Bactris_major)))	(Dypsis_decaryi	(Podococcus_barteri	((Reinhardtia_simplex	(Reinhardtia_paiewonskiana	Reinhardtia_latisecta))	Reinhardtia_gracilis))))))))	Nypa_fruticans);
((Serenoa_repens	((((Sclerosperma_profizianum	Roystonea_regia)	((((Podococcus_barteri	Orania_palindan)	(Iriartea_deltoidea	(Pseudophoenix_vinifera	(((Elaeis_guineensis	Elaeis_oleifera)	(Bactris_major	Attalea_speciosa))	((Reinhardtia_simplex	(Reinhardtia_paiewonskiana	Reinhardtia_latisecta))	Reinhardtia_gracilis)))))	((Manicaria_saccifera	(Leopoldinia_pulchra	Pelagodoxa_henryana))	((Geonoma_undata	(Oenocarpus_minor	Oenocarpus_bataua))	(((Heterospathe_cagayanensis	Hydriastele_microspadix)	(Kentiopsis_piersoniorum	Veitchia_spiralis))	(Dypsis_decaryi	Dictyosperma_album)))))	Prestoea_acuminata))	Sabal_domingensis)	Phoenix_dactylifera))	Nypa_fruticans);
(((((Prestoea_acuminata	(((Manicaria_saccifera	(Leopoldinia_pulchra	Pelagodoxa_henryana))	((Oenocarpus_minor	Oenocarpus_bataua)	((Dictyosperma_album	((Kentiopsis_piersoniorum	Hydriastele_microspadix)	(Dypsis_decaryi	Heterospathe_cagayanensis)))	Veitchia_spiralis)))	Geonoma_undata))	(((Reinhardtia_gracilis	(Sclerosperma_profizianum	Pseudophoenix_vinifera))	(((Elaeis_guineensis	Elaeis_oleifera)	(Bactris_major	Attalea_speciosa))	(Reinhardtia_simplex	(Reinhardtia_paiewonskiana	Reinhardtia_latisecta))))	Iriartea_deltoidea))	(Podococcus_barteri	Orania_palindan))	((Sabal_domingensis	(Phoenix_dactylifera	Serenoa_repens))	Roystonea_regia))	Nypa_fruticans);
((((Orania_palindan	((Iriartea_deltoidea	((Pelagodoxa_henryana	((Geonoma_undata	(Oenocarpus_minor	Oenocarpus_bataua))	(Leopoldinia_pulchra	(((Kentiopsis_piersoniorum	(Dypsis_decaryi	(Hydriastele_microspadix	Heterospathe_cagayanensis)))	Dictyosperma_album)	Veitchia_spiralis))))	(Pseudophoenix_vinifera	((Manicaria_saccifera	(Reinhardtia_gracilis	(Reinhardtia_simplex	(Reinhardtia_paiewonskiana	Reinhardtia_latisecta))))	((Prestoea_acuminata	(Elaeis_guineensis	Elaeis_oleifera))	(Bactris_major	Attalea_speciosa))))))	Podococcus_barteri))	(Sabal_domingensis	(Sclerosperma_profizianum	(Phoenix_dactylifera	Serenoa_repens))))	Roystonea_regia)	Nypa_fruticans);
((((Orania_palindan	Podococcus_barteri)	(Iriartea_deltoidea	((((Elaeis_guineensis	Elaeis_oleifera)	(Bactris_major	Attalea_speciosa))	((Reinhardtia_gracilis	(Reinhardtia_simplex	(Reinhardtia_paiewonskiana	Reinhardtia_latisecta)))	((Prestoea_acuminata	Sclerosperma_profizianum)	Pseudophoenix_vinifera)))	((Leopoldinia_pulchra	Pelagodoxa_henryana)	((Geonoma_undata	(Oenocarpus_minor	Oenocarpus_bataua))	(Manicaria_saccifera	((Kentiopsis_piersoniorum	(Hydriastele_microspadix	Dictyosperma_album))	((Dypsis_decaryi	Heterospathe_cagayanensis)	Veitchia_spiralis))))))))	(((Phoenix_dactylifera	Serenoa_repens)	Sabal_domingensis)	Roystonea_regia))	Nypa_fruticans);
((((Orania_palindan	Podococcus_barteri)	(Iriartea_deltoidea	((((((Bactris_major	(Elaeis_guineensis	Elaeis_oleifera))	Attalea_speciosa)	(Prestoea_acuminata	(Reinhardtia_gracilis	(Reinhardtia_simplex	(Reinhardtia_paiewonskiana	Reinhardtia_latisecta)))))	Pseudophoenix_vinifera)	Sclerosperma_profizianum)	((Leopoldinia_pulchra	Pelagodoxa_henryana)	((Geonoma_undata	(Oenocarpus_minor	Oenocarpus_bataua))	(Manicaria_saccifera	(Veitchia_spiralis	((Kentiopsis_piersoniorum	(Dypsis_decaryi	Heterospathe_cagayanensis))	(Hydriastele_microspadix	Dictyosperma_album)))))))))	(((Phoenix_dactylifera	Serenoa_repens)	Sabal_domingensis)	Roystonea_regia))	Nypa_fruticans);
((((Orania_palindan	Podococcus_barteri)	(Iriartea_deltoidea	((Pelagodoxa_henryana	((Geonoma_undata	(Oenocarpus_minor	Oenocarpus_bataua))	(Manicaria_saccifera	(Leopoldinia_pulchra	(Veitchia_spiralis	(Kentiopsis_piersoniorum	((Hydriastele_microspadix	Dictyosperma_album)	(Dypsis_decaryi	Heterospathe_cagayanensis))))))))	((((Elaeis_guineensis	Elaeis_oleifera)	(Attalea_speciosa	Bactris_major))	(Reinhardtia_simplex	(Reinhardtia_paiewonskiana	Reinhardtia_latisecta)))	(Prestoea_acuminata	((Sclerosperma_profizianum	Reinhardtia_gracilis)	Pseudophoenix_vinifera))))))	(((Phoenix_dactylifera	Serenoa_repens)	Sabal_domingensis)	Roystonea_regia))	Nypa_fruticans);
((((((Orania_palindan	Podococcus_barteri)	Iriartea_deltoidea)	((Pelagodoxa_henryana	((Oenocarpus_minor	Oenocarpus_bataua)	(Manicaria_saccifera	(Geonoma_undata	(Leopoldinia_pulchra	(Veitchia_spiralis	(Kentiopsis_piersoniorum	((Hydriastele_microspadix	Dictyosperma_album)	(Dypsis_decaryi	Heterospathe_cagayanensis)))))))))	((((Elaeis_guineensis	(Pseudophoenix_vinifera	Elaeis_oleifera))	((Roystonea_regia	Attalea_speciosa)	Bactris_major))	(Reinhardtia_gracilis	(Reinhardtia_simplex	(Reinhardtia_paiewonskiana	Reinhardtia_latisecta))))	Prestoea_acuminata)))	((Phoenix_dactylifera	Serenoa_repens)	Sabal_domingensis))	Sclerosperma_profizianum)	Nypa_fruticans);
((((Phoenix_dactylifera	Serenoa_repens)	Sabal_domingensis)	((((Pseudophoenix_vinifera	(((Manicaria_saccifera	((Geonoma_undata	(Oenocarpus_minor	Oenocarpus_bataua))	(Leopoldinia_pulchra	(((Kentiopsis_piersoniorum	Veitchia_spiralis)	((Hydriastele_microspadix	Dictyosperma_album)	Heterospathe_cagayanensis))	Dypsis_decaryi))))	Pelagodoxa_henryana)	(((((Reinhardtia_latisecta	Reinhardtia_paiewonskiana)	Reinhardtia_simplex)	(Sclerosperma_profizianum	Reinhardtia_gracilis))	(Bactris_major	Attalea_speciosa))	((Elaeis_oleifera	Elaeis_guineensis)	Prestoea_acuminata))))	Iriartea_deltoidea)	Podococcus_barteri)	(Roystonea_regia	Orania_palindan)))	Nypa_fruticans);
(((((Phoenix_dactylifera	Serenoa_repens)	Sabal_domingensis)	((((Manicaria_saccifera	((Geonoma_undata	(Oenocarpus_minor	Oenocarpus_bataua))	(((Heterospathe_cagayanensis	(Hydriastele_microspadix	Kentiopsis_piersoniorum))	(Dictyosperma_album	Dypsis_decaryi))	Veitchia_spiralis)))	(Leopoldinia_pulchra	Pelagodoxa_henryana))	((((Reinhardtia_latisecta	Reinhardtia_paiewonskiana)	Reinhardtia_simplex)	Reinhardtia_gracilis)	(Iriartea_deltoidea	((Pseudophoenix_vinifera	Sclerosperma_profizianum)	((Bactris_major	Attalea_speciosa)	((Elaeis_oleifera	Elaeis_guineensis)	Prestoea_acuminata))))))	(Podococcus_barteri	Orania_palindan)))	Roystonea_regia)	Nypa_fruticans);
((Roystonea_regia	(((Phoenix_dactylifera	Serenoa_repens)	Sabal_domingensis)	((Iriartea_deltoidea	(((Manicaria_saccifera	((Geonoma_undata	(Oenocarpus_minor	Oenocarpus_bataua))	(((Dypsis_decaryi	((Heterospathe_cagayanensis	Kentiopsis_piersoniorum)	Hydriastele_microspadix))	Dictyosperma_album)	Veitchia_spiralis)))	(Leopoldinia_pulchra	Pelagodoxa_henryana))	(Sclerosperma_profizianum	(Pseudophoenix_vinifera	((((Reinhardtia_paiewonskiana	Reinhardtia_latisecta)	Reinhardtia_gracilis)	Reinhardtia_simplex)	(((Bactris_major	Attalea_speciosa)	(Elaeis_oleifera	Elaeis_guineensis))	Prestoea_acuminata))))))	(Podococcus_barteri	Orania_palindan))))	Nypa_fruticans);
(((Sclerosperma_profizianum	Roystonea_regia)	(((Phoenix_dactylifera	(Pseudophoenix_vinifera	Serenoa_repens))	Sabal_domingensis)	((Iriartea_deltoidea	(((Geonoma_undata	(Oenocarpus_minor	Oenocarpus_bataua))	((Leopoldinia_pulchra	((Dictyosperma_album	((Dypsis_decaryi	Heterospathe_cagayanensis)	(Kentiopsis_piersoniorum	Hydriastele_microspadix)))	Veitchia_spiralis))	(Pelagodoxa_henryana	Manicaria_saccifera)))	((Reinhardtia_gracilis	((Reinhardtia_latisecta	Reinhardtia_simplex)	Reinhardtia_paiewonskiana))	(Prestoea_acuminata	((Bactris_major	Attalea_speciosa)	(Elaeis_oleifera	Elaeis_guineensis))))))	(Podococcus_barteri	Orania_palindan))))	Nypa_fruticans);
((((Reinhardtia_gracilis	Sclerosperma_profizianum)	Roystonea_regia)	(((Phoenix_dactylifera	Serenoa_repens)	Sabal_domingensis)	((Iriartea_deltoidea	(((((Reinhardtia_simplex	(Reinhardtia_paiewonskiana	Reinhardtia_latisecta))	((Bactris_major	Attalea_speciosa)	(Elaeis_oleifera	Elaeis_guineensis)))	Prestoea_acuminata)	(Pseudophoenix_vinifera	(((Geonoma_undata	(Oenocarpus_minor	Oenocarpus_bataua))	((Leopoldinia_pulchra	((Dictyosperma_album	(Heterospathe_cagayanensis	(Kentiopsis_piersoniorum	Hydriastele_microspadix)))	Veitchia_spiralis))	Manicaria_saccifera))	Pelagodoxa_henryana)))	Dypsis_decaryi))	(Podococcus_barteri	Orania_palindan))))	Nypa_fruticans);
(((Reinhardtia_gracilis	(Sclerosperma_profizianum	Roystonea_regia))	(((Phoenix_dactylifera	Serenoa_repens)	Sabal_domingensis)	((Iriartea_deltoidea	((Pseudophoenix_vinifera	(((Bactris_major	Attalea_speciosa)	(Elaeis_oleifera	Elaeis_guineensis))	(Reinhardtia_paiewonskiana	(Reinhardtia_latisecta	Reinhardtia_simplex))))	(Manicaria_saccifera	(((Geonoma_undata	(Oenocarpus_minor	Oenocarpus_bataua))	(Prestoea_acuminata	(Leopoldinia_pulchra	((Kentiopsis_piersoniorum	(Heterospathe_cagayanensis	Hydriastele_microspadix))	((Veitchia_spiralis	Dypsis_decaryi)	Dictyosperma_album)))))	Pelagodoxa_henryana))))	(Podococcus_barteri	Orania_palindan))))	Nypa_fruticans);
(((Sclerosperma_profizianum	(Roystonea_regia	Reinhardtia_gracilis))	(((Phoenix_dactylifera	Serenoa_repens)	Sabal_domingensis)	((Iriartea_deltoidea	(((((((Kentiopsis_piersoniorum	((Heterospathe_cagayanensis	Hydriastele_microspadix)	(Dypsis_decaryi	Dictyosperma_album)))	Veitchia_spiralis)	((Oenocarpus_minor	Oenocarpus_bataua)	Geonoma_undata))	(Leopoldinia_pulchra	Pelagodoxa_henryana))	Manicaria_saccifera)	(Pseudophoenix_vinifera	(((Bactris_major	Attalea_speciosa)	(Elaeis_oleifera	Elaeis_guineensis))	(Reinhardtia_simplex	(Reinhardtia_paiewonskiana	Reinhardtia_latisecta)))))	Prestoea_acuminata))	(Podococcus_barteri	Orania_palindan))))	Nypa_fruticans);
(((Sclerosperma_profizianum	(Roystonea_regia	Reinhardtia_gracilis))	(((Phoenix_dactylifera	Serenoa_repens)	Sabal_domingensis)	(((Iriartea_deltoidea	Pseudophoenix_vinifera)	(Podococcus_barteri	((Prestoea_acuminata	((((((Dictyosperma_album	((Hydriastele_microspadix	Kentiopsis_piersoniorum)	Heterospathe_cagayanensis))	Dypsis_decaryi)	Veitchia_spiralis)	((Oenocarpus_minor	Oenocarpus_bataua)	Geonoma_undata))	(Leopoldinia_pulchra	Pelagodoxa_henryana))	Manicaria_saccifera))	(((Bactris_major	Attalea_speciosa)	(Elaeis_oleifera	Elaeis_guineensis))	(Reinhardtia_simplex	(Reinhardtia_paiewonskiana	Reinhardtia_latisecta))))))	Orania_palindan)))	Nypa_fruticans);
(((Sclerosperma_profizianum	Roystonea_regia)	((Serenoa_repens	(Sabal_domingensis	Phoenix_dactylifera))	((Iriartea_deltoidea	(((Manicaria_saccifera	(Geonoma_undata	((Kentiopsis_piersoniorum	((Prestoea_acuminata	Veitchia_spiralis)	((Dypsis_decaryi	Heterospathe_cagayanensis)	(Hydriastele_microspadix	Dictyosperma_album))))	(Oenocarpus_minor	Oenocarpus_bataua))))	(Leopoldinia_pulchra	Pelagodoxa_henryana))	(Reinhardtia_gracilis	((Reinhardtia_simplex	(Reinhardtia_paiewonskiana	Reinhardtia_latisecta))	(Attalea_speciosa	(Bactris_major	(Elaeis_oleifera	Elaeis_guineensis)))))))	(Podococcus_barteri	(Pseudophoenix_vinifera	Orania_palindan)))))	Nypa_fruticans);
((Roystonea_regia	((Serenoa_repens	(Sabal_domingensis	Phoenix_dactylifera))	(((Iriartea_deltoidea	((((Reinhardtia_simplex	(Reinhardtia_paiewonskiana	Reinhardtia_latisecta))	((Prestoea_acuminata	(Elaeis_oleifera	Elaeis_guineensis))	(Attalea_speciosa	Bactris_major)))	((Sclerosperma_profizianum	Pseudophoenix_vinifera)	Reinhardtia_gracilis))	((Manicaria_saccifera	(((Leopoldinia_pulchra	((Heterospathe_cagayanensis	Veitchia_spiralis)	(Kentiopsis_piersoniorum	(Hydriastele_microspadix	Dictyosperma_album))))	((Oenocarpus_minor	Oenocarpus_bataua)	Geonoma_undata))	Dypsis_decaryi))	Pelagodoxa_henryana)))	Podococcus_barteri)	Orania_palindan)))	Nypa_fruticans);
((((Serenoa_repens	(Sabal_domingensis	Phoenix_dactylifera))	((Orania_palindan	Podococcus_barteri)	(((((Manicaria_saccifera	((Geonoma_undata	(Oenocarpus_bataua	Oenocarpus_minor))	(Veitchia_spiralis	(((Hydriastele_microspadix	Dictyosperma_album)	Heterospathe_cagayanensis)	(Kentiopsis_piersoniorum	Dypsis_decaryi)))))	(Leopoldinia_pulchra	Pelagodoxa_henryana))	(Pseudophoenix_vinifera	((Attalea_speciosa	(Reinhardtia_gracilis	((Reinhardtia_paiewonskiana	Reinhardtia_latisecta)	Reinhardtia_simplex)))	(Bactris_major	(Elaeis_guineensis	Elaeis_oleifera)))))	Prestoea_acuminata)	Iriartea_deltoidea)))	(Sclerosperma_profizianum	Roystonea_regia))	Nypa_fruticans);
((((Serenoa_repens	(Sabal_domingensis	Phoenix_dactylifera))	(((Pseudophoenix_vinifera	Orania_palindan)	Podococcus_barteri)	(((Pelagodoxa_henryana	((Geonoma_undata	(Prestoea_acuminata	((Dypsis_decaryi	Oenocarpus_bataua)	Oenocarpus_minor)))	(Veitchia_spiralis	(Dictyosperma_album	((Hydriastele_microspadix	Kentiopsis_piersoniorum)	Heterospathe_cagayanensis)))))	(Leopoldinia_pulchra	((((Reinhardtia_paiewonskiana	Reinhardtia_latisecta)	Reinhardtia_simplex)	Manicaria_saccifera)	(Reinhardtia_gracilis	((Elaeis_guineensis	Elaeis_oleifera)	(Attalea_speciosa	Bactris_major))))))	Iriartea_deltoidea)))	(Sclerosperma_profizianum	Roystonea_regia))	Nypa_fruticans);
((((Serenoa_repens	(Sabal_domingensis	Phoenix_dactylifera))	(((Pseudophoenix_vinifera	Orania_palindan)	Podococcus_barteri)	(((Manicaria_saccifera	(((Leopoldinia_pulchra	(Prestoea_acuminata	(((((Heterospathe_cagayanensis	Dypsis_decaryi)	Hydriastele_microspadix)	Dictyosperma_album)	Kentiopsis_piersoniorum)	Veitchia_spiralis)))	(Geonoma_undata	(Oenocarpus_bataua	Oenocarpus_minor)))	Pelagodoxa_henryana))	(((Reinhardtia_paiewonskiana	Reinhardtia_latisecta)	Reinhardtia_simplex)	((Elaeis_guineensis	Elaeis_oleifera)	(Attalea_speciosa	Bactris_major))))	Iriartea_deltoidea)))	(Reinhardtia_gracilis	(Sclerosperma_profizianum	Roystonea_regia)))	Nypa_fruticans);
((((Sabal_domingensis	(Phoenix_dactylifera	Serenoa_repens))	(Sclerosperma_profizianum	(Roystonea_regia	Reinhardtia_gracilis)))	((Orania_palindan	Podococcus_barteri)	(((Prestoea_acuminata	(((Reinhardtia_paiewonskiana	Reinhardtia_latisecta)	Reinhardtia_simplex)	((Elaeis_guineensis	Elaeis_oleifera)	(Attalea_speciosa	Bactris_major))))	(((((((Heterospathe_cagayanensis	(Hydriastele_microspadix	Kentiopsis_piersoniorum))	Dypsis_decaryi)	Dictyosperma_album)	(Pseudophoenix_vinifera	Veitchia_spiralis))	(Geonoma_undata	(Oenocarpus_bataua	Oenocarpus_minor)))	(Pelagodoxa_henryana	Leopoldinia_pulchra))	Manicaria_saccifera))	Iriartea_deltoidea)))	Nypa_fruticans);
((((Orania_palindan	(((Manicaria_saccifera	(((((Dypsis_decaryi	(Heterospathe_cagayanensis	Hydriastele_microspadix))	Dictyosperma_album)	(Veitchia_spiralis	Kentiopsis_piersoniorum))	(Geonoma_undata	(Oenocarpus_bataua	Oenocarpus_minor)))	(Pelagodoxa_henryana	Leopoldinia_pulchra)))	(((Reinhardtia_paiewonskiana	Reinhardtia_latisecta)	Reinhardtia_simplex)	((Prestoea_acuminata	(Elaeis_guineensis	Elaeis_oleifera))	(Podococcus_barteri	(Attalea_speciosa	Bactris_major)))))	Iriartea_deltoidea))	((Phoenix_dactylifera	Serenoa_repens)	Sabal_domingensis))	(Roystonea_regia	(Reinhardtia_gracilis	(Pseudophoenix_vinifera	Sclerosperma_profizianum))))	Nypa_fruticans);
((((Podococcus_barteri	Orania_palindan)	(((Manicaria_saccifera	(((Prestoea_acuminata	(Pelagodoxa_henryana	Leopoldinia_pulchra))	((((Hydriastele_microspadix	(Dypsis_decaryi	Heterospathe_cagayanensis))	Kentiopsis_piersoniorum)	Dictyosperma_album)	Veitchia_spiralis))	(Geonoma_undata	(Oenocarpus_bataua	Oenocarpus_minor))))	((((Roystonea_regia	Reinhardtia_gracilis)	Sclerosperma_profizianum)	Pseudophoenix_vinifera)	(((Reinhardtia_paiewonskiana	Reinhardtia_latisecta)	Reinhardtia_simplex)	((Bactris_major	Attalea_speciosa)	(Elaeis_guineensis	Elaeis_oleifera)))))	Iriartea_deltoidea))	((Phoenix_dactylifera	Serenoa_repens)	Sabal_domingensis))	Nypa_fruticans);
(((Orania_palindan	(Podococcus_barteri	((((((Roystonea_regia	Reinhardtia_gracilis)	Pseudophoenix_vinifera)	((Prestoea_acuminata	((Reinhardtia_paiewonskiana	Reinhardtia_latisecta)	Reinhardtia_simplex))	((Bactris_major	Attalea_speciosa)	(Elaeis_guineensis	Elaeis_oleifera))))	Sclerosperma_profizianum)	((Manicaria_saccifera	((Leopoldinia_pulchra	(Dictyosperma_album	(Veitchia_spiralis	((Hydriastele_microspadix	(Dypsis_decaryi	Heterospathe_cagayanensis))	Kentiopsis_piersoniorum))))	(Geonoma_undata	(Oenocarpus_bataua	Oenocarpus_minor))))	Pelagodoxa_henryana))	Iriartea_deltoidea)))	((Phoenix_dactylifera	Serenoa_repens)	Sabal_domingensis))	Nypa_fruticans);
((((Orania_palindan	Podococcus_barteri)	(((((Reinhardtia_gracilis	((Reinhardtia_paiewonskiana	Reinhardtia_latisecta)	Reinhardtia_simplex))	((Bactris_major	Attalea_speciosa)	(Elaeis_guineensis	Elaeis_oleifera)))	Prestoea_acuminata)	((Manicaria_saccifera	((Leopoldinia_pulchra	(Veitchia_spiralis	(Kentiopsis_piersoniorum	(((Hydriastele_microspadix	Dictyosperma_album)	Dypsis_decaryi)	Heterospathe_cagayanensis))))	(Geonoma_undata	(Oenocarpus_bataua	Oenocarpus_minor))))	Pelagodoxa_henryana))	((Sclerosperma_profizianum	Pseudophoenix_vinifera)	Iriartea_deltoidea)))	(Roystonea_regia	(Sabal_domingensis	(Phoenix_dactylifera	Serenoa_repens))))	Nypa_fruticans);
((((Orania_palindan	Podococcus_barteri)	(((Sclerosperma_profizianum	((Reinhardtia_gracilis	((Reinhardtia_paiewonskiana	Reinhardtia_latisecta)	Reinhardtia_simplex))	(Pseudophoenix_vinifera	((Bactris_major	Attalea_speciosa)	(Elaeis_guineensis	Elaeis_oleifera)))))	((Manicaria_saccifera	(((Veitchia_spiralis	((Kentiopsis_piersoniorum	(Dypsis_decaryi	Heterospathe_cagayanensis))	(Hydriastele_microspadix	Dictyosperma_album)))	((Prestoea_acuminata	Geonoma_undata)	Leopoldinia_pulchra))	(Oenocarpus_bataua	Oenocarpus_minor)))	Pelagodoxa_henryana))	Iriartea_deltoidea))	(Roystonea_regia	(Sabal_domingensis	(Phoenix_dactylifera	Serenoa_repens))))	Nypa_fruticans);
((Roystonea_regia	(((Orania_palindan	Podococcus_barteri)	(((((Reinhardtia_gracilis	(Pseudophoenix_vinifera	Sclerosperma_profizianum))	(((Reinhardtia_paiewonskiana	Reinhardtia_latisecta)	Reinhardtia_simplex)	(Attalea_speciosa	((Elaeis_guineensis	Elaeis_oleifera)	Bactris_major))))	((Pelagodoxa_henryana	Leopoldinia_pulchra)	((((Oenocarpus_bataua	Oenocarpus_minor)	Geonoma_undata)	(Veitchia_spiralis	(Dictyosperma_album	((Dypsis_decaryi	Heterospathe_cagayanensis)	(Hydriastele_microspadix	Kentiopsis_piersoniorum)))))	Manicaria_saccifera)))	Prestoea_acuminata)	Iriartea_deltoidea))	(Sabal_domingensis	(Phoenix_dactylifera	Serenoa_repens))))	Nypa_fruticans);
((((Serenoa_repens	(Sabal_domingensis	Phoenix_dactylifera))	(((Orania_palindan	Podococcus_barteri)	Iriartea_deltoidea)	(((Reinhardtia_gracilis	Sclerosperma_profizianum)	((Reinhardtia_simplex	(Reinhardtia_paiewonskiana	Reinhardtia_latisecta))	((Bactris_major	Attalea_speciosa)	(Elaeis_guineensis	Elaeis_oleifera))))	(Pseudophoenix_vinifera	((Manicaria_saccifera	(Leopoldinia_pulchra	Pelagodoxa_henryana))	(Geonoma_undata	((Prestoea_acuminata	((Dictyosperma_album	((Dypsis_decaryi	Heterospathe_cagayanensis)	(Hydriastele_microspadix	Kentiopsis_piersoniorum)))	Veitchia_spiralis))	(Oenocarpus_minor	Oenocarpus_bataua))))))))	Roystonea_regia)	Nypa_fruticans);
((((Serenoa_repens	(Sabal_domingensis	Phoenix_dactylifera))	((Orania_palindan	Iriartea_deltoidea)	(((((Bactris_major	Attalea_speciosa)	(Elaeis_guineensis	Elaeis_oleifera))	(Podococcus_barteri	(Reinhardtia_simplex	(Reinhardtia_paiewonskiana	Reinhardtia_latisecta))))	Pseudophoenix_vinifera)	((Geonoma_undata	((Prestoea_acuminata	(((Dypsis_decaryi	(Hydriastele_microspadix	Dictyosperma_album))	(Heterospathe_cagayanensis	Kentiopsis_piersoniorum))	Veitchia_spiralis))	(Oenocarpus_minor	Oenocarpus_bataua)))	((Manicaria_saccifera	Leopoldinia_pulchra)	Pelagodoxa_henryana)))))	((Reinhardtia_gracilis	Sclerosperma_profizianum)	Roystonea_regia))	Nypa_fruticans);
((((Sabal_domingensis	Phoenix_dactylifera)	Serenoa_repens)	((Iriartea_deltoidea	((((Bactris_major	Attalea_speciosa)	(Elaeis_guineensis	Elaeis_oleifera))	(Reinhardtia_simplex	(Reinhardtia_paiewonskiana	Reinhardtia_latisecta)))	((Pseudophoenix_vinifera	((Geonoma_undata	(Manicaria_saccifera	(((Kentiopsis_piersoniorum	(Dictyosperma_album	((Veitchia_spiralis	Heterospathe_cagayanensis)	Hydriastele_microspadix)))	Dypsis_decaryi)	(Oenocarpus_minor	Oenocarpus_bataua))))	(Leopoldinia_pulchra	Pelagodoxa_henryana)))	Prestoea_acuminata)))	((Reinhardtia_gracilis	(Sclerosperma_profizianum	Roystonea_regia))	(Podococcus_barteri	Orania_palindan))))	Nypa_fruticans);
(((((Iriartea_deltoidea	((Pseudophoenix_vinifera	(((Attalea_speciosa	((Elaeis_guineensis	Elaeis_oleifera)	Bactris_major))	(Reinhardtia_simplex	(Reinhardtia_paiewonskiana	Reinhardtia_latisecta)))	(((Leopoldinia_pulchra	Manicaria_saccifera)	(((Kentiopsis_piersoniorum	Dictyosperma_album)	(Veitchia_spiralis	(Dypsis_decaryi	(Heterospathe_cagayanensis	Hydriastele_microspadix))))	(Geonoma_undata	(Oenocarpus_minor	Oenocarpus_bataua))))	Pelagodoxa_henryana)))	Prestoea_acuminata))	(Podococcus_barteri	Orania_palindan))	((Sabal_domingensis	Phoenix_dactylifera)	Serenoa_repens))	((Sclerosperma_profizianum	Roystonea_regia)	Reinhardtia_gracilis))	Nypa_fruticans);
((((Sabal_domingensis	(Phoenix_dactylifera	Serenoa_repens))	((Iriartea_deltoidea	((((Roystonea_regia	Reinhardtia_gracilis)	(Pseudophoenix_vinifera	(((Elaeis_guineensis	Elaeis_oleifera)	(Bactris_major	Attalea_speciosa))	(Reinhardtia_simplex	(Reinhardtia_paiewonskiana	Reinhardtia_latisecta)))))	((((Veitchia_spiralis	(((Dypsis_decaryi	(Heterospathe_cagayanensis	Hydriastele_microspadix))	Kentiopsis_piersoniorum)	Dictyosperma_album))	(Geonoma_undata	(Oenocarpus_minor	Oenocarpus_bataua)))	(Leopoldinia_pulchra	Pelagodoxa_henryana))	Manicaria_saccifera))	Prestoea_acuminata))	(Podococcus_barteri	Orania_palindan)))	Sclerosperma_profizianum)	Nypa_fruticans);
((((Sclerosperma_profizianum	(Roystonea_regia	Reinhardtia_gracilis))	(Sabal_domingensis	(Phoenix_dactylifera	Serenoa_repens)))	((Iriartea_deltoidea	((Pseudophoenix_vinifera	(((Prestoea_acuminata	(Elaeis_guineensis	Elaeis_oleifera))	(Bactris_major	Attalea_speciosa))	(Reinhardtia_simplex	(Reinhardtia_paiewonskiana	Reinhardtia_latisecta))))	(((Leopoldinia_pulchra	Pelagodoxa_henryana)	Manicaria_saccifera)	((Veitchia_spiralis	(Hydriastele_microspadix	((Kentiopsis_piersoniorum	Heterospathe_cagayanensis)	(Dypsis_decaryi	Dictyosperma_album))))	(Geonoma_undata	(Oenocarpus_minor	Oenocarpus_bataua))))))	(Podococcus_barteri	Orania_palindan)))	Nypa_fruticans);
((((Sclerosperma_profizianum	(Roystonea_regia	Reinhardtia_gracilis))	(Sabal_domingensis	(Phoenix_dactylifera	Serenoa_repens)))	((Iriartea_deltoidea	((((Prestoea_acuminata	(Elaeis_guineensis	Elaeis_oleifera))	(Bactris_major	Attalea_speciosa))	(Reinhardtia_paiewonskiana	(Reinhardtia_latisecta	Reinhardtia_simplex)))	(((Leopoldinia_pulchra	Pelagodoxa_henryana)	Manicaria_saccifera)	((Veitchia_spiralis	(((Hydriastele_microspadix	Kentiopsis_piersoniorum)	(Dypsis_decaryi	Heterospathe_cagayanensis))	Dictyosperma_album))	(Geonoma_undata	(Oenocarpus_minor	Oenocarpus_bataua))))))	(Podococcus_barteri	(Pseudophoenix_vinifera	Orania_palindan))))	Nypa_fruticans);
(((Roystonea_regia	Reinhardtia_gracilis)	((Sabal_domingensis	(Phoenix_dactylifera	(Sclerosperma_profizianum	Serenoa_repens)))	((Iriartea_deltoidea	((Pseudophoenix_vinifera	((Manicaria_saccifera	(Attalea_speciosa	((Elaeis_guineensis	Elaeis_oleifera)	Bactris_major)))	(Reinhardtia_simplex	(Reinhardtia_paiewonskiana	Reinhardtia_latisecta))))	(Pelagodoxa_henryana	((Leopoldinia_pulchra	(Veitchia_spiralis	((Kentiopsis_piersoniorum	(Heterospathe_cagayanensis	(Dypsis_decaryi	Hydriastele_microspadix)))	Dictyosperma_album)))	(Prestoea_acuminata	(Geonoma_undata	(Oenocarpus_minor	Oenocarpus_bataua)))))))	(Podococcus_barteri	Orania_palindan))))	Nypa_fruticans);
(((((Sclerosperma_profizianum	(Roystonea_regia	Reinhardtia_gracilis))	(Phoenix_dactylifera	Serenoa_repens))	Sabal_domingensis)	(((Iriartea_deltoidea	((Attalea_speciosa	((Prestoea_acuminata	(Elaeis_guineensis	Elaeis_oleifera))	Bactris_major))	(Podococcus_barteri	(Reinhardtia_simplex	(Reinhardtia_paiewonskiana	Reinhardtia_latisecta)))))	(Manicaria_saccifera	((Leopoldinia_pulchra	Pelagodoxa_henryana)	(((Veitchia_spiralis	(((Hydriastele_microspadix	Heterospathe_cagayanensis)	Kentiopsis_piersoniorum)	Dictyosperma_album))	Dypsis_decaryi)	(Geonoma_undata	(Oenocarpus_minor	Oenocarpus_bataua))))))	(Pseudophoenix_vinifera	Orania_palindan)))	Nypa_fruticans);
(((Sclerosperma_profizianum	Roystonea_regia)	(((Podococcus_barteri	Orania_palindan)	(Iriartea_deltoidea	((((Prestoea_acuminata	(Oenocarpus_minor	Oenocarpus_bataua))	(Leopoldinia_pulchra	(Geonoma_undata	(Veitchia_spiralis	(((Hydriastele_microspadix	(Dypsis_decaryi	Heterospathe_cagayanensis))	Dictyosperma_album)	Kentiopsis_piersoniorum)))))	Pelagodoxa_henryana)	(Pseudophoenix_vinifera	((Manicaria_saccifera	((Reinhardtia_gracilis	Reinhardtia_simplex)	(Reinhardtia_paiewonskiana	Reinhardtia_latisecta)))	(Attalea_speciosa	((Elaeis_guineensis	Elaeis_oleifera)	Bactris_major)))))))	((Phoenix_dactylifera	Serenoa_repens)	Sabal_domingensis)))	Nypa_fruticans);
((((Iriartea_deltoidea	(Prestoea_acuminata	(((Reinhardtia_gracilis	(Reinhardtia_simplex	(Reinhardtia_paiewonskiana	Reinhardtia_latisecta)))	(Roystonea_regia	(((Bactris_major	Attalea_speciosa)	(Elaeis_guineensis	Elaeis_oleifera))	Pseudophoenix_vinifera)))	((Pelagodoxa_henryana	Leopoldinia_pulchra)	(Manicaria_saccifera	((((Veitchia_spiralis	Heterospathe_cagayanensis)	(Kentiopsis_piersoniorum	(Hydriastele_microspadix	Dictyosperma_album)))	Dypsis_decaryi)	((Oenocarpus_bataua	Oenocarpus_minor)	Geonoma_undata)))))))	(Orania_palindan	Podococcus_barteri))	(Sabal_domingensis	(Phoenix_dactylifera	(Sclerosperma_profizianum	Serenoa_repens))))	Nypa_fruticans);
((((Serenoa_repens	Phoenix_dactylifera)	Sabal_domingensis)	((((Iriartea_deltoidea	Podococcus_barteri)	((((Bactris_major	Attalea_speciosa)	(Elaeis_guineensis	Elaeis_oleifera))	((Sclerosperma_profizianum	Reinhardtia_gracilis)	(Reinhardtia_simplex	(Reinhardtia_paiewonskiana	Reinhardtia_latisecta))))	(Geonoma_undata	((Pelagodoxa_henryana	(((Veitchia_spiralis	(Dictyosperma_album	(Heterospathe_cagayanensis	(Kentiopsis_piersoniorum	Hydriastele_microspadix))))	Dypsis_decaryi)	((Oenocarpus_bataua	Oenocarpus_minor)	Prestoea_acuminata)))	(Leopoldinia_pulchra	Manicaria_saccifera)))))	Orania_palindan)	(Pseudophoenix_vinifera	Roystonea_regia)))	Nypa_fruticans);
((((Roystonea_regia	(Serenoa_repens	Phoenix_dactylifera))	Sabal_domingensis)	((Iriartea_deltoidea	((((Pseudophoenix_vinifera	Sclerosperma_profizianum)	Reinhardtia_gracilis)	((Reinhardtia_simplex	(Reinhardtia_paiewonskiana	Reinhardtia_latisecta))	((Bactris_major	Attalea_speciosa)	(Elaeis_guineensis	Elaeis_oleifera))))	(((Leopoldinia_pulchra	Pelagodoxa_henryana)	(Manicaria_saccifera	((Geonoma_undata	(Oenocarpus_bataua	Oenocarpus_minor))	(Veitchia_spiralis	(((Kentiopsis_piersoniorum	Hydriastele_microspadix)	Heterospathe_cagayanensis)	(Dictyosperma_album	Dypsis_decaryi))))))	Prestoea_acuminata)))	(Podococcus_barteri	Orania_palindan)))	Nypa_fruticans);
((((((Pseudophoenix_vinifera	Sclerosperma_profizianum)	Serenoa_repens)	Phoenix_dactylifera)	Sabal_domingensis)	(Roystonea_regia	((Iriartea_deltoidea	(((Leopoldinia_pulchra	Pelagodoxa_henryana)	(Manicaria_saccifera	((Geonoma_undata	(Oenocarpus_bataua	Oenocarpus_minor))	(Veitchia_spiralis	(Kentiopsis_piersoniorum	(Heterospathe_cagayanensis	((Hydriastele_microspadix	Dictyosperma_album)	Dypsis_decaryi)))))))	(Prestoea_acuminata	(((Reinhardtia_gracilis	Reinhardtia_simplex)	(Reinhardtia_paiewonskiana	Reinhardtia_latisecta))	(Attalea_speciosa	((Elaeis_guineensis	Elaeis_oleifera)	Bactris_major))))))	(Podococcus_barteri	Orania_palindan))))	Nypa_fruticans);
((((Sabal_domingensis	(Serenoa_repens	Phoenix_dactylifera))	(((Iriartea_deltoidea	(((Manicaria_saccifera	(Leopoldinia_pulchra	(Podococcus_barteri	Pelagodoxa_henryana)))	(((Oenocarpus_bataua	Oenocarpus_minor)	(((Kentiopsis_piersoniorum	((Hydriastele_microspadix	Heterospathe_cagayanensis)	Dypsis_decaryi))	Dictyosperma_album)	Veitchia_spiralis))	Geonoma_undata))	(((((Reinhardtia_simplex	(Reinhardtia_paiewonskiana	Reinhardtia_latisecta))	Reinhardtia_gracilis)	((Elaeis_guineensis	Elaeis_oleifera)	(Bactris_major	Attalea_speciosa)))	Prestoea_acuminata)	Sclerosperma_profizianum)))	Pseudophoenix_vinifera)	Orania_palindan))	Roystonea_regia)	Nypa_fruticans);
((((Sabal_domingensis	(Serenoa_repens	Phoenix_dactylifera))	((Iriartea_deltoidea	((Prestoea_acuminata	((((Reinhardtia_simplex	(Reinhardtia_paiewonskiana	Reinhardtia_latisecta))	(Sclerosperma_profizianum	Reinhardtia_gracilis))	(Attalea_speciosa	((Elaeis_guineensis	Elaeis_oleifera)	Bactris_major)))	Pseudophoenix_vinifera))	((Manicaria_saccifera	(Pelagodoxa_henryana	((Geonoma_undata	Leopoldinia_pulchra)	(((Heterospathe_cagayanensis	((Hydriastele_microspadix	Dictyosperma_album)	Dypsis_decaryi))	Kentiopsis_piersoniorum)	Veitchia_spiralis))))	(Oenocarpus_bataua	Oenocarpus_minor))))	(Podococcus_barteri	Orania_palindan)))	Roystonea_regia)	Nypa_fruticans);
((((Sclerosperma_profizianum	(Sabal_domingensis	(Serenoa_repens	Phoenix_dactylifera)))	((Iriartea_deltoidea	((((Reinhardtia_simplex	(Reinhardtia_paiewonskiana	Reinhardtia_latisecta))	Reinhardtia_gracilis)	(Prestoea_acuminata	(Pseudophoenix_vinifera	((Elaeis_guineensis	Elaeis_oleifera)	(Bactris_major	(Podococcus_barteri	Attalea_speciosa))))))	(((Manicaria_saccifera	((Veitchia_spiralis	((Kentiopsis_piersoniorum	(Heterospathe_cagayanensis	Dypsis_decaryi))	(Hydriastele_microspadix	Dictyosperma_album)))	Leopoldinia_pulchra))	(Geonoma_undata	(Oenocarpus_bataua	Oenocarpus_minor)))	Pelagodoxa_henryana)))	Orania_palindan))	Roystonea_regia)	Nypa_fruticans);
((Sclerosperma_profizianum	(((((Iriartea_deltoidea	((((Reinhardtia_simplex	(Reinhardtia_paiewonskiana	Reinhardtia_latisecta))	Reinhardtia_gracilis)	((Prestoea_acuminata	(Elaeis_guineensis	Elaeis_oleifera))	(Attalea_speciosa	Bactris_major)))	(((((Geonoma_undata	(((Veitchia_spiralis	(Heterospathe_cagayanensis	(Hydriastele_microspadix	Dictyosperma_album)))	Kentiopsis_piersoniorum)	Dypsis_decaryi))	Leopoldinia_pulchra)	(Oenocarpus_bataua	Oenocarpus_minor))	Pelagodoxa_henryana)	Manicaria_saccifera)))	Podococcus_barteri)	Orania_palindan)	(Sabal_domingensis	(Serenoa_repens	Phoenix_dactylifera)))	(Pseudophoenix_vinifera	Roystonea_regia)))	Nypa_fruticans);
(((Phoenix_dactylifera	(Sabal_domingensis	Serenoa_repens))	(((Iriartea_deltoidea	(Pseudophoenix_vinifera	((Bactris_major	(Elaeis_guineensis	Elaeis_oleifera))	(Attalea_speciosa	(Podococcus_barteri	((Reinhardtia_gracilis	Reinhardtia_simplex)	(Reinhardtia_paiewonskiana	Reinhardtia_latisecta)))))))	(((Manicaria_saccifera	(Prestoea_acuminata	((((Heterospathe_cagayanensis	Dypsis_decaryi)	(Hydriastele_microspadix	Kentiopsis_piersoniorum))	Dictyosperma_album)	Veitchia_spiralis)))	(Geonoma_undata	(Oenocarpus_bataua	Oenocarpus_minor)))	(Leopoldinia_pulchra	Pelagodoxa_henryana)))	(Orania_palindan	(Sclerosperma_profizianum	Roystonea_regia))))	Nypa_fruticans);
((((Sabal_domingensis	(Roystonea_regia	Phoenix_dactylifera))	Serenoa_repens)	(((Sclerosperma_profizianum	(Iriartea_deltoidea	(Pseudophoenix_vinifera	(((Attalea_speciosa	Bactris_major)	(Elaeis_guineensis	Elaeis_oleifera))	((Reinhardtia_simplex	(Reinhardtia_paiewonskiana	Reinhardtia_latisecta))	Reinhardtia_gracilis)))))	(((Leopoldinia_pulchra	Pelagodoxa_henryana)	Manicaria_saccifera)	((((Heterospathe_cagayanensis	(Dypsis_decaryi	(Hydriastele_microspadix	Kentiopsis_piersoniorum)))	Dictyosperma_album)	Veitchia_spiralis)	(Geonoma_undata	(Prestoea_acuminata	(Oenocarpus_bataua	Oenocarpus_minor))))))	(Podococcus_barteri	Orania_palindan)))	Nypa_fruticans);
(((Serenoa_repens	((Podococcus_barteri	Orania_palindan)	((((((Reinhardtia_gracilis	(Reinhardtia_paiewonskiana	(Reinhardtia_simplex	Reinhardtia_latisecta)))	((Elaeis_oleifera	Elaeis_guineensis)	(Attalea_speciosa	Bactris_major)))	((Manicaria_saccifera	(Leopoldinia_pulchra	Pelagodoxa_henryana))	((Veitchia_spiralis	((Hydriastele_microspadix	Dictyosperma_album)	(Kentiopsis_piersoniorum	(Dypsis_decaryi	Heterospathe_cagayanensis))))	((Oenocarpus_minor	Oenocarpus_bataua)	Geonoma_undata))))	Prestoea_acuminata)	Iriartea_deltoidea)	Pseudophoenix_vinifera)))	((Sclerosperma_profizianum	Roystonea_regia)	(Sabal_domingensis	Phoenix_dactylifera)))	Nypa_fruticans);
((((Podococcus_barteri	(((((Reinhardtia_latisecta	Reinhardtia_paiewonskiana)	Reinhardtia_simplex)	Reinhardtia_gracilis)	(Prestoea_acuminata	((Elaeis_oleifera	Elaeis_guineensis)	(Attalea_speciosa	Bactris_major))))	(((((Veitchia_spiralis	(Hydriastele_microspadix	Kentiopsis_piersoniorum))	(Heterospathe_cagayanensis	Dictyosperma_album))	Dypsis_decaryi)	((Oenocarpus_minor	Oenocarpus_bataua)	Geonoma_undata))	(Manicaria_saccifera	(Leopoldinia_pulchra	Pelagodoxa_henryana)))))	(((Pseudophoenix_vinifera	Sclerosperma_profizianum)	Orania_palindan)	Iriartea_deltoidea))	(((Phoenix_dactylifera	Serenoa_repens)	Sabal_domingensis)	Roystonea_regia))	Nypa_fruticans);
((((Phoenix_dactylifera	Serenoa_repens)	Sabal_domingensis)	(((Podococcus_barteri	(Iriartea_deltoidea	(((Pseudophoenix_vinifera	Sclerosperma_profizianum)	((((Reinhardtia_latisecta	Reinhardtia_paiewonskiana)	Reinhardtia_simplex)	Reinhardtia_gracilis)	((Elaeis_oleifera	Elaeis_guineensis)	(Attalea_speciosa	Bactris_major))))	((Geonoma_undata	((((Heterospathe_cagayanensis	(Dictyosperma_album	Hydriastele_microspadix))	Veitchia_spiralis)	Kentiopsis_piersoniorum)	(((Dypsis_decaryi	Oenocarpus_bataua)	Oenocarpus_minor)	Prestoea_acuminata)))	(Manicaria_saccifera	(Leopoldinia_pulchra	Pelagodoxa_henryana))))))	Orania_palindan)	Roystonea_regia))	Nypa_fruticans);
((((Podococcus_barteri	(Pseudophoenix_vinifera	Orania_palindan))	(Iriartea_deltoidea	(((((Reinhardtia_latisecta	Reinhardtia_paiewonskiana)	Reinhardtia_simplex)	(Sclerosperma_profizianum	Reinhardtia_gracilis))	((Elaeis_oleifera	Elaeis_guineensis)	(Attalea_speciosa	Bactris_major)))	(((Geonoma_undata	(Oenocarpus_bataua	Oenocarpus_minor))	(Prestoea_acuminata	(((Kentiopsis_piersoniorum	(Heterospathe_cagayanensis	Hydriastele_microspadix))	(Dypsis_decaryi	Dictyosperma_album))	Veitchia_spiralis)))	(Manicaria_saccifera	(Leopoldinia_pulchra	Pelagodoxa_henryana))))))	(Roystonea_regia	((Phoenix_dactylifera	Serenoa_repens)	Sabal_domingensis)))	Nypa_fruticans);
((((Podococcus_barteri	Orania_palindan)	((Iriartea_deltoidea	Sclerosperma_profizianum)	((Pseudophoenix_vinifera	(Manicaria_saccifera	((((Reinhardtia_latisecta	Reinhardtia_paiewonskiana)	Reinhardtia_simplex)	Reinhardtia_gracilis)	(Attalea_speciosa	(Bactris_major	(Elaeis_oleifera	Elaeis_guineensis))))))	(((Oenocarpus_bataua	Oenocarpus_minor)	(Geonoma_undata	(Leopoldinia_pulchra	(Prestoea_acuminata	(((Dypsis_decaryi	(Hydriastele_microspadix	Dictyosperma_album))	(Heterospathe_cagayanensis	Kentiopsis_piersoniorum))	Veitchia_spiralis)))))	Pelagodoxa_henryana))))	(((Phoenix_dactylifera	Roystonea_regia)	Sabal_domingensis)	Serenoa_repens))	Nypa_fruticans);
((((((Podococcus_barteri	Orania_palindan)	(Iriartea_deltoidea	(((Pseudophoenix_vinifera	((((Reinhardtia_latisecta	Reinhardtia_paiewonskiana)	Reinhardtia_simplex)	Reinhardtia_gracilis)	((Elaeis_oleifera	Elaeis_guineensis)	(Attalea_speciosa	Bactris_major))))	Prestoea_acuminata)	(Manicaria_saccifera	((Leopoldinia_pulchra	Pelagodoxa_henryana)	((Geonoma_undata	(Oenocarpus_bataua	Oenocarpus_minor))	((((Heterospathe_cagayanensis	(Hydriastele_microspadix	Dictyosperma_album))	Dypsis_decaryi)	Kentiopsis_piersoniorum)	Veitchia_spiralis)))))))	((Phoenix_dactylifera	Sabal_domingensis)	Serenoa_repens))	Roystonea_regia)	Sclerosperma_profizianum)	Nypa_fruticans);
((((((Podococcus_barteri	Orania_palindan)	(Iriartea_deltoidea	((Pseudophoenix_vinifera	(((Reinhardtia_gracilis	((Bactris_major	(Elaeis_oleifera	Elaeis_guineensis))	Attalea_speciosa))	((Reinhardtia_latisecta	Reinhardtia_paiewonskiana)	Reinhardtia_simplex))	Prestoea_acuminata))	((Manicaria_saccifera	((Geonoma_undata	(Oenocarpus_bataua	Oenocarpus_minor))	(((((Heterospathe_cagayanensis	Dypsis_decaryi)	Hydriastele_microspadix)	Dictyosperma_album)	Kentiopsis_piersoniorum)	Veitchia_spiralis)))	(Leopoldinia_pulchra	Pelagodoxa_henryana)))))	((Phoenix_dactylifera	Sabal_domingensis)	Serenoa_repens))	Roystonea_regia)	Sclerosperma_profizianum)	Nypa_fruticans);
(((((Podococcus_barteri	Orania_palindan)	(Iriartea_deltoidea	((((Bactris_major	(Prestoea_acuminata	(Elaeis_oleifera	Elaeis_guineensis)))	Attalea_speciosa)	((Reinhardtia_gracilis	(Reinhardtia_latisecta	Reinhardtia_paiewonskiana))	Reinhardtia_simplex))	(((Manicaria_saccifera	((Oenocarpus_bataua	Oenocarpus_minor)	((((Hydriastele_microspadix	(Dypsis_decaryi	Heterospathe_cagayanensis))	Kentiopsis_piersoniorum)	Dictyosperma_album)	(Pseudophoenix_vinifera	Veitchia_spiralis))))	(Leopoldinia_pulchra	Pelagodoxa_henryana))	Geonoma_undata))))	((Phoenix_dactylifera	(Sclerosperma_profizianum	Sabal_domingensis))	Serenoa_repens))	Roystonea_regia)	Nypa_fruticans);
((((Podococcus_barteri	Orania_palindan)	(Iriartea_deltoidea	((((Reinhardtia_latisecta	Reinhardtia_paiewonskiana)	Reinhardtia_simplex)	((Pseudophoenix_vinifera	((Bactris_major	(Elaeis_oleifera	Elaeis_guineensis))	Attalea_speciosa))	(Reinhardtia_gracilis	Roystonea_regia)))	(Prestoea_acuminata	((((Leopoldinia_pulchra	Pelagodoxa_henryana)	(Geonoma_undata	(Oenocarpus_bataua	Oenocarpus_minor)))	((((Hydriastele_microspadix	(Dypsis_decaryi	Heterospathe_cagayanensis))	Kentiopsis_piersoniorum)	Dictyosperma_album)	Veitchia_spiralis))	Manicaria_saccifera)))))	(((Phoenix_dactylifera	Sclerosperma_profizianum)	Serenoa_repens)	Sabal_domingensis))	Nypa_fruticans);
((((Podococcus_barteri	((Pseudophoenix_vinifera	Roystonea_regia)	Orania_palindan))	(Iriartea_deltoidea	((Sclerosperma_profizianum	(((Reinhardtia_latisecta	Reinhardtia_paiewonskiana)	(Reinhardtia_gracilis	Reinhardtia_simplex))	(((Elaeis_oleifera	Elaeis_guineensis)	(Attalea_speciosa	Bactris_major))	Prestoea_acuminata)))	(((Geonoma_undata	((Oenocarpus_bataua	Oenocarpus_minor)	(((Hydriastele_microspadix	Kentiopsis_piersoniorum)	((Dictyosperma_album	Dypsis_decaryi)	Heterospathe_cagayanensis))	Veitchia_spiralis)))	(Leopoldinia_pulchra	Pelagodoxa_henryana))	Manicaria_saccifera))))	(Phoenix_dactylifera	(Serenoa_repens	Sabal_domingensis)))	Nypa_fruticans);
((((Phoenix_dactylifera	(Sabal_domingensis	Serenoa_repens))	((Iriartea_deltoidea	(((Sclerosperma_profizianum	Pseudophoenix_vinifera)	(((((Reinhardtia_latisecta	Reinhardtia_paiewonskiana)	Reinhardtia_simplex)	Reinhardtia_gracilis)	Manicaria_saccifera)	((Bactris_major	Attalea_speciosa)	((Elaeis_guineensis	Elaeis_oleifera)	Prestoea_acuminata))))	((((Kentiopsis_piersoniorum	(Hydriastele_microspadix	(Dictyosperma_album	(Dypsis_decaryi	Heterospathe_cagayanensis))))	Veitchia_spiralis)	((Leopoldinia_pulchra	Pelagodoxa_henryana)	(Oenocarpus_minor	Oenocarpus_bataua)))	Geonoma_undata)))	(Orania_palindan	Podococcus_barteri)))	Roystonea_regia)	Nypa_fruticans);
((((Phoenix_dactylifera	(Sabal_domingensis	Serenoa_repens))	((Iriartea_deltoidea	(((Sclerosperma_profizianum	Pseudophoenix_vinifera)	((((Reinhardtia_latisecta	Reinhardtia_paiewonskiana)	Reinhardtia_simplex)	Reinhardtia_gracilis)	((Bactris_major	Attalea_speciosa)	(Elaeis_guineensis	Elaeis_oleifera))))	(Manicaria_saccifera	(((Prestoea_acuminata	(((Veitchia_spiralis	(Heterospathe_cagayanensis	(Dypsis_decaryi	(Dictyosperma_album	Hydriastele_microspadix))))	Kentiopsis_piersoniorum)	(Oenocarpus_minor	Oenocarpus_bataua)))	Geonoma_undata)	(Leopoldinia_pulchra	Pelagodoxa_henryana)))))	(Orania_palindan	Podococcus_barteri)))	Roystonea_regia)	Nypa_fruticans);
((((Phoenix_dactylifera	(Sabal_domingensis	Serenoa_repens))	((((((((Hydriastele_microspadix	Heterospathe_cagayanensis)	Dictyosperma_album)	(Kentiopsis_piersoniorum	Dypsis_decaryi))	(Pseudophoenix_vinifera	Veitchia_spiralis))	(((Oenocarpus_minor	Oenocarpus_bataua)	Geonoma_undata)	((Leopoldinia_pulchra	Pelagodoxa_henryana)	Manicaria_saccifera)))	((((Reinhardtia_latisecta	Reinhardtia_paiewonskiana)	Reinhardtia_simplex)	Reinhardtia_gracilis)	((Sclerosperma_profizianum	Attalea_speciosa)	((Elaeis_guineensis	Elaeis_oleifera)	Bactris_major))))	Prestoea_acuminata)	(Iriartea_deltoidea	(Orania_palindan	Podococcus_barteri))))	Roystonea_regia)	Nypa_fruticans);
(((Phoenix_dactylifera	(Sabal_domingensis	Serenoa_repens))	((((((Leopoldinia_pulchra	(((Hydriastele_microspadix	Heterospathe_cagayanensis)	(Kentiopsis_piersoniorum	(Dypsis_decaryi	Dictyosperma_album)))	Veitchia_spiralis))	((Oenocarpus_minor	Oenocarpus_bataua)	Geonoma_undata))	Manicaria_saccifera)	Pelagodoxa_henryana)	((((Podococcus_barteri	((Reinhardtia_latisecta	Reinhardtia_paiewonskiana)	Reinhardtia_simplex))	(Sclerosperma_profizianum	Reinhardtia_gracilis))	((Prestoea_acuminata	(Elaeis_guineensis	Elaeis_oleifera))	(Bactris_major	Attalea_speciosa)))	(Pseudophoenix_vinifera	Roystonea_regia)))	(Iriartea_deltoidea	Orania_palindan)))	Nypa_fruticans);
(((Roystonea_regia	(Sabal_domingensis	(Serenoa_repens	Phoenix_dactylifera)))	(((Prestoea_acuminata	(((Reinhardtia_latisecta	Reinhardtia_paiewonskiana)	(Reinhardtia_gracilis	Reinhardtia_simplex))	((Attalea_speciosa	Bactris_major)	(Elaeis_guineensis	Elaeis_oleifera))))	(Manicaria_saccifera	(((((Kentiopsis_piersoniorum	(Hydriastele_microspadix	Dictyosperma_album))	(Heterospathe_cagayanensis	Veitchia_spiralis))	Dypsis_decaryi)	((Oenocarpus_minor	Oenocarpus_bataua)	Geonoma_undata))	(Leopoldinia_pulchra	Pelagodoxa_henryana))))	(Iriartea_deltoidea	(Sclerosperma_profizianum	(Podococcus_barteri	(Pseudophoenix_vinifera	Orania_palindan))))))	Nypa_fruticans);
((((((Roystonea_regia	Serenoa_repens)	Phoenix_dactylifera)	Sabal_domingensis)	((Iriartea_deltoidea	((((Leopoldinia_pulchra	((Dictyosperma_album	(((Hydriastele_microspadix	Heterospathe_cagayanensis)	Dypsis_decaryi)	Kentiopsis_piersoniorum))	Veitchia_spiralis))	((Oenocarpus_minor	Oenocarpus_bataua)	Geonoma_undata))	(Manicaria_saccifera	Pelagodoxa_henryana))	(Pseudophoenix_vinifera	(((Attalea_speciosa	Bactris_major)	(Prestoea_acuminata	(Elaeis_guineensis	Elaeis_oleifera)))	((Reinhardtia_latisecta	Reinhardtia_paiewonskiana)	Reinhardtia_simplex)))))	(Podococcus_barteri	Orania_palindan)))	(Reinhardtia_gracilis	Sclerosperma_profizianum))	Nypa_fruticans);
(((((Serenoa_repens	Phoenix_dactylifera)	Sabal_domingensis)	((Iriartea_deltoidea	(Podococcus_barteri	(Pseudophoenix_vinifera	Orania_palindan)))	(((((Manicaria_saccifera	(Geonoma_undata	(Leopoldinia_pulchra	(Dypsis_decaryi	(((Hydriastele_microspadix	Dictyosperma_album)	Heterospathe_cagayanensis)	(Kentiopsis_piersoniorum	Veitchia_spiralis))))))	(Oenocarpus_minor	Oenocarpus_bataua))	Pelagodoxa_henryana)	(((Elaeis_guineensis	Elaeis_oleifera)	(Attalea_speciosa	Bactris_major))	((Reinhardtia_latisecta	Reinhardtia_paiewonskiana)	Reinhardtia_simplex)))	Prestoea_acuminata)))	(Roystonea_regia	(Reinhardtia_gracilis	Sclerosperma_profizianum)))	Nypa_fruticans);
(((Roystonea_regia	(Reinhardtia_gracilis	Sclerosperma_profizianum))	(((Serenoa_repens	Phoenix_dactylifera)	Sabal_domingensis)	(Orania_palindan	(Iriartea_deltoidea	(((((Prestoea_acuminata	(Elaeis_guineensis	Elaeis_oleifera))	(Attalea_speciosa	Bactris_major))	((Reinhardtia_latisecta	Reinhardtia_paiewonskiana)	Reinhardtia_simplex))	(Pseudophoenix_vinifera	((((Dictyosperma_album	(Dypsis_decaryi	(Heterospathe_cagayanensis	Hydriastele_microspadix)))	(Kentiopsis_piersoniorum	Veitchia_spiralis))	(Geonoma_undata	(Oenocarpus_minor	Oenocarpus_bataua)))	(Leopoldinia_pulchra	(Podococcus_barteri	Pelagodoxa_henryana)))))	Manicaria_saccifera)))))	Nypa_fruticans);
(((((Pseudophoenix_vinifera	Serenoa_repens)	Phoenix_dactylifera)	Sabal_domingensis)	(((Podococcus_barteri	Orania_palindan)	(Roystonea_regia	Iriartea_deltoidea))	(((Attalea_speciosa	Bactris_major)	(((Reinhardtia_latisecta	Reinhardtia_paiewonskiana)	Reinhardtia_simplex)	((Reinhardtia_gracilis	Sclerosperma_profizianum)	(Prestoea_acuminata	(Elaeis_guineensis	Elaeis_oleifera)))))	(Manicaria_saccifera	(((Leopoldinia_pulchra	Pelagodoxa_henryana)	((Kentiopsis_piersoniorum	(((Hydriastele_microspadix	Dictyosperma_album)	Heterospathe_cagayanensis)	Dypsis_decaryi))	Veitchia_spiralis))	(Geonoma_undata	(Oenocarpus_minor	Oenocarpus_bataua)))))))	Nypa_fruticans);
(((Roystonea_regia	((Serenoa_repens	Phoenix_dactylifera)	Sabal_domingensis))	((Pseudophoenix_vinifera	(Iriartea_deltoidea	(Podococcus_barteri	Orania_palindan)))	((((Reinhardtia_gracilis	((Reinhardtia_latisecta	Reinhardtia_paiewonskiana)	Reinhardtia_simplex))	(Attalea_speciosa	((Elaeis_guineensis	Elaeis_oleifera)	Bactris_major)))	Sclerosperma_profizianum)	(Manicaria_saccifera	((((Leopoldinia_pulchra	Pelagodoxa_henryana)	Prestoea_acuminata)	(((Hydriastele_microspadix	Dictyosperma_album)	Veitchia_spiralis)	(Kentiopsis_piersoniorum	(Dypsis_decaryi	Heterospathe_cagayanensis))))	(Geonoma_undata	(Oenocarpus_minor	Oenocarpus_bataua)))))))	Nypa_fruticans);
(((Sabal_domingensis	(((Pseudophoenix_vinifera	Roystonea_regia)	Phoenix_dactylifera)	Serenoa_repens))	(((Podococcus_barteri	Orania_palindan)	(((Manicaria_saccifera	(((Leopoldinia_pulchra	(((Hydriastele_microspadix	((Dypsis_decaryi	Heterospathe_cagayanensis)	Kentiopsis_piersoniorum))	Dictyosperma_album)	Veitchia_spiralis))	((Oenocarpus_minor	Oenocarpus_bataua)	Geonoma_undata))	Pelagodoxa_henryana))	((Reinhardtia_gracilis	(Reinhardtia_simplex	(Reinhardtia_paiewonskiana	Reinhardtia_latisecta)))	(((Prestoea_acuminata	(Elaeis_guineensis	Elaeis_oleifera))	Bactris_major)	Attalea_speciosa)))	Iriartea_deltoidea))	Sclerosperma_profizianum))	Nypa_fruticans);
((((Podococcus_barteri	Orania_palindan)	(Iriartea_deltoidea	(Pseudophoenix_vinifera	(((Manicaria_saccifera	((((((Hydriastele_microspadix	Heterospathe_cagayanensis)	Kentiopsis_piersoniorum)	(Dictyosperma_album	Dypsis_decaryi))	Veitchia_spiralis)	(Oenocarpus_minor	Oenocarpus_bataua))	(Leopoldinia_pulchra	Pelagodoxa_henryana)))	Geonoma_undata)	((Attalea_speciosa	((Elaeis_guineensis	Elaeis_oleifera)	Bactris_major))	(Prestoea_acuminata	((Sclerosperma_profizianum	Reinhardtia_gracilis)	(Reinhardtia_simplex	(Reinhardtia_paiewonskiana	Reinhardtia_latisecta)))))))))	(Roystonea_regia	((Phoenix_dactylifera	Sabal_domingensis)	Serenoa_repens)))	Nypa_fruticans);
((((Podococcus_barteri	Orania_palindan)	(Iriartea_deltoidea	((((Manicaria_saccifera	(Leopoldinia_pulchra	Pelagodoxa_henryana))	Geonoma_undata)	(((((Dypsis_decaryi	Dictyosperma_album)	(Heterospathe_cagayanensis	Hydriastele_microspadix))	Kentiopsis_piersoniorum)	Veitchia_spiralis)	(Prestoea_acuminata	(Oenocarpus_minor	Oenocarpus_bataua))))	(Pseudophoenix_vinifera	((Attalea_speciosa	((Elaeis_guineensis	Elaeis_oleifera)	Bactris_major))	((Sclerosperma_profizianum	Reinhardtia_gracilis)	(Reinhardtia_simplex	(Reinhardtia_paiewonskiana	Reinhardtia_latisecta))))))))	(Roystonea_regia	((Phoenix_dactylifera	Sabal_domingensis)	Serenoa_repens)))	Nypa_fruticans);
(((((Podococcus_barteri	Orania_palindan)	(Iriartea_deltoidea	(((Pelagodoxa_henryana	(Leopoldinia_pulchra	((Dictyosperma_album	(Dypsis_decaryi	(Heterospathe_cagayanensis	(Hydriastele_microspadix	Kentiopsis_piersoniorum))))	Veitchia_spiralis)))	(Geonoma_undata	(Oenocarpus_minor	Oenocarpus_bataua)))	(Pseudophoenix_vinifera	((Reinhardtia_simplex	(Reinhardtia_paiewonskiana	Reinhardtia_latisecta))	(Manicaria_saccifera	((Prestoea_acuminata	(Elaeis_guineensis	Elaeis_oleifera))	(Bactris_major	Attalea_speciosa))))))))	((Reinhardtia_gracilis	Roystonea_regia)	((Phoenix_dactylifera	Sabal_domingensis)	Serenoa_repens)))	Sclerosperma_profizianum)	Nypa_fruticans);
((((Pseudophoenix_vinifera	Sclerosperma_profizianum)	(Reinhardtia_gracilis	Roystonea_regia))	((Sabal_domingensis	(Serenoa_repens	Phoenix_dactylifera))	((Podococcus_barteri	Orania_palindan)	(Iriartea_deltoidea	((Prestoea_acuminata	((((((Hydriastele_microspadix	Dypsis_decaryi)	Dictyosperma_album)	(Heterospathe_cagayanensis	Kentiopsis_piersoniorum))	Veitchia_spiralis)	(Geonoma_undata	(Oenocarpus_minor	Oenocarpus_bataua)))	((Leopoldinia_pulchra	Pelagodoxa_henryana)	Manicaria_saccifera)))	((Reinhardtia_simplex	(Reinhardtia_paiewonskiana	Reinhardtia_latisecta))	((Elaeis_guineensis	Elaeis_oleifera)	(Bactris_major	Attalea_speciosa))))))))	Nypa_fruticans);
((Sclerosperma_profizianum	((Sabal_domingensis	(Serenoa_repens	Phoenix_dactylifera))	((Podococcus_barteri	Orania_palindan)	(Iriartea_deltoidea	((((Manicaria_saccifera	((Geonoma_undata	Leopoldinia_pulchra)	(((Veitchia_spiralis	Heterospathe_cagayanensis)	((Hydriastele_microspadix	Dictyosperma_album)	Kentiopsis_piersoniorum))	Dypsis_decaryi)))	(Oenocarpus_minor	Oenocarpus_bataua))	Pelagodoxa_henryana)	((Pseudophoenix_vinifera	(Reinhardtia_gracilis	Roystonea_regia))	((Reinhardtia_simplex	(Reinhardtia_paiewonskiana	Reinhardtia_latisecta))	((Prestoea_acuminata	(Elaeis_guineensis	Elaeis_oleifera))	(Bactris_major	Attalea_speciosa)))))))))	Nypa_fruticans);
(((Sabal_domingensis	(Serenoa_repens	Phoenix_dactylifera))	((Podococcus_barteri	Orania_palindan)	(((((Leopoldinia_pulchra	Manicaria_saccifera)	Pelagodoxa_henryana)	Geonoma_undata)	(((Dictyosperma_album	((Dypsis_decaryi	(Kentiopsis_piersoniorum	Hydriastele_microspadix))	Heterospathe_cagayanensis))	Veitchia_spiralis)	(Prestoea_acuminata	(Oenocarpus_minor	Oenocarpus_bataua))))	((Sclerosperma_profizianum	Iriartea_deltoidea)	((((Reinhardtia_gracilis	Reinhardtia_simplex)	(Reinhardtia_paiewonskiana	Reinhardtia_latisecta))	((Elaeis_guineensis	Elaeis_oleifera)	(Bactris_major	Attalea_speciosa)))	(Pseudophoenix_vinifera	Roystonea_regia))))))	Nypa_fruticans);
(((Sabal_domingensis	(Serenoa_repens	Phoenix_dactylifera))	((Orania_palindan	(((((Pelagodoxa_henryana	((Manicaria_saccifera	(Leopoldinia_pulchra	((Dypsis_decaryi	(Veitchia_spiralis	Heterospathe_cagayanensis))	(Kentiopsis_piersoniorum	(Hydriastele_microspadix	Dictyosperma_album)))))	(Geonoma_undata	(Oenocarpus_minor	Oenocarpus_bataua))))	((((Reinhardtia_simplex	(Reinhardtia_paiewonskiana	Reinhardtia_latisecta))	((Elaeis_guineensis	Elaeis_oleifera)	(Bactris_major	Attalea_speciosa)))	(Sclerosperma_profizianum	Reinhardtia_gracilis))	Pseudophoenix_vinifera))	Prestoea_acuminata)	Iriartea_deltoidea)	Podococcus_barteri))	Roystonea_regia))	Nypa_fruticans);
(((((Orania_palindan	Podococcus_barteri)	(((((Manicaria_saccifera	(Leopoldinia_pulchra	Pelagodoxa_henryana))	(((Veitchia_spiralis	Heterospathe_cagayanensis)	((Dictyosperma_album	Dypsis_decaryi)	(Kentiopsis_piersoniorum	Hydriastele_microspadix)))	(Geonoma_undata	(Prestoea_acuminata	(Oenocarpus_minor	Oenocarpus_bataua)))))	(((Elaeis_guineensis	Elaeis_oleifera)	(Bactris_major	((Sclerosperma_profizianum	Reinhardtia_gracilis)	Attalea_speciosa)))	(Reinhardtia_simplex	(Reinhardtia_paiewonskiana	Reinhardtia_latisecta))))	Pseudophoenix_vinifera)	Iriartea_deltoidea))	(Sabal_domingensis	(Serenoa_repens	Phoenix_dactylifera)))	Roystonea_regia)	Nypa_fruticans);
((((((Prestoea_acuminata	((Pelagodoxa_henryana	(Manicaria_saccifera	((Leopoldinia_pulchra	(Veitchia_spiralis	(((Heterospathe_cagayanensis	Hydriastele_microspadix)	Dypsis_decaryi)	(Dictyosperma_album	Kentiopsis_piersoniorum))))	(Geonoma_undata	(Oenocarpus_minor	Oenocarpus_bataua)))))	(((Elaeis_guineensis	Elaeis_oleifera)	(Bactris_major	Attalea_speciosa))	((Reinhardtia_gracilis	Reinhardtia_simplex)	(Reinhardtia_paiewonskiana	Reinhardtia_latisecta)))))	Iriartea_deltoidea)	(Sclerosperma_profizianum	((Roystonea_regia	Orania_palindan)	Podococcus_barteri)))	Pseudophoenix_vinifera)	((Phoenix_dactylifera	Serenoa_repens)	Sabal_domingensis))	Nypa_fruticans);
(((Iriartea_deltoidea	((Podococcus_barteri	((Pseudophoenix_vinifera	((Reinhardtia_gracilis	((Reinhardtia_paiewonskiana	Reinhardtia_latisecta)	Reinhardtia_simplex))	(Attalea_speciosa	(Bactris_major	((Prestoea_acuminata	Elaeis_oleifera)	Elaeis_guineensis)))))	((Manicaria_saccifera	(Leopoldinia_pulchra	Pelagodoxa_henryana))	((Veitchia_spiralis	(((Heterospathe_cagayanensis	Hydriastele_microspadix)	(Dictyosperma_album	Dypsis_decaryi))	Kentiopsis_piersoniorum))	(Geonoma_undata	(Oenocarpus_bataua	Oenocarpus_minor))))))	Orania_palindan))	((Phoenix_dactylifera	Serenoa_repens)	((Sclerosperma_profizianum	Roystonea_regia)	Sabal_domingensis)))	Nypa_fruticans);
(((((Iriartea_deltoidea	(((Podococcus_barteri	(Reinhardtia_gracilis	((Reinhardtia_paiewonskiana	Reinhardtia_latisecta)	Reinhardtia_simplex)))	((Elaeis_oleifera	Elaeis_guineensis)	(Attalea_speciosa	Bactris_major)))	Prestoea_acuminata))	(((Manicaria_saccifera	Pelagodoxa_henryana)	Leopoldinia_pulchra)	(((Pseudophoenix_vinifera	Veitchia_spiralis)	(((Hydriastele_microspadix	Kentiopsis_piersoniorum)	Heterospathe_cagayanensis)	(Dictyosperma_album	Dypsis_decaryi)))	(Geonoma_undata	(Oenocarpus_bataua	Oenocarpus_minor)))))	Orania_palindan)	((Phoenix_dactylifera	(Serenoa_repens	Sabal_domingensis))	(Sclerosperma_profizianum	Roystonea_regia)))	Nypa_fruticans);
(((((Pseudophoenix_vinifera	((((((Reinhardtia_gracilis	Reinhardtia_simplex)	(Reinhardtia_paiewonskiana	Reinhardtia_latisecta))	((Elaeis_oleifera	Elaeis_guineensis)	(Attalea_speciosa	Bactris_major)))	Prestoea_acuminata)	(((Veitchia_spiralis	((Dypsis_decaryi	(Heterospathe_cagayanensis	(Hydriastele_microspadix	Kentiopsis_piersoniorum)))	Dictyosperma_album))	(Geonoma_undata	(Oenocarpus_bataua	Oenocarpus_minor)))	((Pelagodoxa_henryana	Leopoldinia_pulchra)	Manicaria_saccifera)))	Iriartea_deltoidea))	(Podococcus_barteri	Orania_palindan))	((Phoenix_dactylifera	(Serenoa_repens	Sabal_domingensis))	Roystonea_regia))	Sclerosperma_profizianum)	Nypa_fruticans);
(((((((Pseudophoenix_vinifera	((Reinhardtia_gracilis	(Reinhardtia_simplex	(Reinhardtia_paiewonskiana	Reinhardtia_latisecta)))	((Elaeis_oleifera	Elaeis_guineensis)	(Attalea_speciosa	Bactris_major))))	((Sclerosperma_profizianum	(Geonoma_undata	(Prestoea_acuminata	(Oenocarpus_bataua	Oenocarpus_minor))))	((Pelagodoxa_henryana	Leopoldinia_pulchra)	Manicaria_saccifera)))	(Veitchia_spiralis	((((Dypsis_decaryi	Kentiopsis_piersoniorum)	Heterospathe_cagayanensis)	Hydriastele_microspadix)	Dictyosperma_album)))	Iriartea_deltoidea)	(Podococcus_barteri	Orania_palindan))	(((Phoenix_dactylifera	Serenoa_repens)	Roystonea_regia)	Sabal_domingensis))	Nypa_fruticans);
((((Pseudophoenix_vinifera	((((Sclerosperma_profizianum	(Prestoea_acuminata	((Reinhardtia_gracilis	(Reinhardtia_simplex	(Reinhardtia_paiewonskiana	Reinhardtia_latisecta)))	((Elaeis_oleifera	Elaeis_guineensis)	(Attalea_speciosa	Bactris_major)))))	((((Oenocarpus_bataua	Oenocarpus_minor)	(((Heterospathe_cagayanensis	(((Dypsis_decaryi	(Dictyosperma_album	Hydriastele_microspadix))	Kentiopsis_piersoniorum)	Veitchia_spiralis))	Leopoldinia_pulchra)	Geonoma_undata))	Manicaria_saccifera)	Pelagodoxa_henryana))	(Roystonea_regia	Iriartea_deltoidea))	Podococcus_barteri))	Orania_palindan)	((Serenoa_repens	Sabal_domingensis)	Phoenix_dactylifera))	Nypa_fruticans);
(((((((Pseudophoenix_vinifera	((Reinhardtia_gracilis	(Reinhardtia_simplex	(Reinhardtia_paiewonskiana	Reinhardtia_latisecta)))	(Attalea_speciosa	(Bactris_major	(Elaeis_oleifera	Elaeis_guineensis)))))	((Manicaria_saccifera	(((Prestoea_acuminata	(Oenocarpus_bataua	Oenocarpus_minor))	(((Dictyosperma_album	Hydriastele_microspadix)	(Dypsis_decaryi	(Heterospathe_cagayanensis	Kentiopsis_piersoniorum)))	Veitchia_spiralis))	Geonoma_undata))	(Leopoldinia_pulchra	Pelagodoxa_henryana)))	Iriartea_deltoidea)	(Podococcus_barteri	Orania_palindan))	((Serenoa_repens	Sabal_domingensis)	Phoenix_dactylifera))	(Sclerosperma_profizianum	Roystonea_regia))	Nypa_fruticans);
((((Orania_palindan	(Iriartea_deltoidea	(((Sclerosperma_profizianum	Pseudophoenix_vinifera)	(((Reinhardtia_simplex	(Reinhardtia_paiewonskiana	Reinhardtia_latisecta))	(Reinhardtia_gracilis	Podococcus_barteri))	((Prestoea_acuminata	(Elaeis_oleifera	Elaeis_guineensis))	(Attalea_speciosa	Bactris_major))))	((((Leopoldinia_pulchra	((Dictyosperma_album	((Hydriastele_microspadix	Kentiopsis_piersoniorum)	(Dypsis_decaryi	Heterospathe_cagayanensis)))	Veitchia_spiralis))	Manicaria_saccifera)	((Oenocarpus_bataua	Oenocarpus_minor)	Geonoma_undata))	Pelagodoxa_henryana))))	((Sabal_domingensis	Serenoa_repens)	Phoenix_dactylifera))	Roystonea_regia)	Nypa_fruticans);
((((((Pseudophoenix_vinifera	(Podococcus_barteri	Orania_palindan))	(Iriartea_deltoidea	(((Attalea_speciosa	((Reinhardtia_simplex	(Reinhardtia_paiewonskiana	Reinhardtia_latisecta))	Reinhardtia_gracilis))	(Prestoea_acuminata	(Bactris_major	(Elaeis_oleifera	Elaeis_guineensis))))	((Leopoldinia_pulchra	Pelagodoxa_henryana)	((((((Dypsis_decaryi	(Heterospathe_cagayanensis	Hydriastele_microspadix))	Dictyosperma_album)	Kentiopsis_piersoniorum)	Veitchia_spiralis)	((Oenocarpus_bataua	Oenocarpus_minor)	Geonoma_undata))	Manicaria_saccifera)))))	((Sabal_domingensis	Serenoa_repens)	Phoenix_dactylifera))	Roystonea_regia)	Sclerosperma_profizianum)	Nypa_fruticans);
((((Podococcus_barteri	Orania_palindan)	(((((Reinhardtia_paiewonskiana	Reinhardtia_latisecta)	(Reinhardtia_gracilis	Reinhardtia_simplex))	((Attalea_speciosa	Bactris_major)	(Elaeis_oleifera	Elaeis_guineensis)))	((Geonoma_undata	((((((Heterospathe_cagayanensis	Hydriastele_microspadix)	Dypsis_decaryi)	Kentiopsis_piersoniorum)	Dictyosperma_album)	Veitchia_spiralis)	(Prestoea_acuminata	(Oenocarpus_bataua	Oenocarpus_minor))))	(Manicaria_saccifera	(Pelagodoxa_henryana	Leopoldinia_pulchra))))	Iriartea_deltoidea))	(((Roystonea_regia	Sclerosperma_profizianum)	Pseudophoenix_vinifera)	(Sabal_domingensis	(Serenoa_repens	Phoenix_dactylifera))))	Nypa_fruticans);
((((Podococcus_barteri	Orania_palindan)	(((Pseudophoenix_vinifera	(((Sclerosperma_profizianum	Reinhardtia_gracilis)	(Reinhardtia_simplex	(Reinhardtia_paiewonskiana	Reinhardtia_latisecta)))	((Attalea_speciosa	Bactris_major)	(Elaeis_oleifera	Elaeis_guineensis))))	((Geonoma_undata	((((Heterospathe_cagayanensis	(Hydriastele_microspadix	Kentiopsis_piersoniorum))	Dictyosperma_album)	(Dypsis_decaryi	Veitchia_spiralis))	(Prestoea_acuminata	(Oenocarpus_bataua	Oenocarpus_minor))))	(Manicaria_saccifera	(Pelagodoxa_henryana	Leopoldinia_pulchra))))	Iriartea_deltoidea))	((Phoenix_dactylifera	(Sabal_domingensis	Serenoa_repens))	Roystonea_regia))	Nypa_fruticans);
((((Orania_palindan	(Iriartea_deltoidea	(((((Oenocarpus_minor	Oenocarpus_bataua)	Geonoma_undata)	(Veitchia_spiralis	(((Dypsis_decaryi	Heterospathe_cagayanensis)	Kentiopsis_piersoniorum)	(Hydriastele_microspadix	Dictyosperma_album))))	(Manicaria_saccifera	(Leopoldinia_pulchra	Pelagodoxa_henryana)))	(Pseudophoenix_vinifera	((Prestoea_acuminata	(Reinhardtia_gracilis	(Podococcus_barteri	(Reinhardtia_simplex	(Reinhardtia_paiewonskiana	Reinhardtia_latisecta)))))	((Bactris_major	Attalea_speciosa)	(Elaeis_oleifera	Elaeis_guineensis)))))))	((Phoenix_dactylifera	(Sclerosperma_profizianum	Serenoa_repens))	Sabal_domingensis))	Roystonea_regia)	Nypa_fruticans);
(((((Podococcus_barteri	Orania_palindan)	(Iriartea_deltoidea	((((Manicaria_saccifera	(Oenocarpus_minor	Oenocarpus_bataua))	(Geonoma_undata	(Veitchia_spiralis	(Dictyosperma_album	((Heterospathe_cagayanensis	(Hydriastele_microspadix	Kentiopsis_piersoniorum))	Dypsis_decaryi)))))	(Leopoldinia_pulchra	Pelagodoxa_henryana))	(Roystonea_regia	((Reinhardtia_gracilis	(Reinhardtia_simplex	(Reinhardtia_paiewonskiana	Reinhardtia_latisecta)))	(((Bactris_major	Attalea_speciosa)	(Prestoea_acuminata	(Elaeis_oleifera	Elaeis_guineensis)))	Pseudophoenix_vinifera))))))	(Phoenix_dactylifera	(Serenoa_repens	Sabal_domingensis)))	Sclerosperma_profizianum)	Nypa_fruticans);
((((Podococcus_barteri	Orania_palindan)	(Iriartea_deltoidea	((((((Oenocarpus_minor	Oenocarpus_bataua)	Geonoma_undata)	Manicaria_saccifera)	(Leopoldinia_pulchra	Pelagodoxa_henryana))	(((Heterospathe_cagayanensis	Veitchia_spiralis)	((Hydriastele_microspadix	Dictyosperma_album)	Kentiopsis_piersoniorum))	Dypsis_decaryi))	(((Reinhardtia_simplex	(Reinhardtia_paiewonskiana	Reinhardtia_latisecta))	((Bactris_major	Attalea_speciosa)	(Prestoea_acuminata	(Elaeis_oleifera	Elaeis_guineensis))))	(Roystonea_regia	(Reinhardtia_gracilis	(Pseudophoenix_vinifera	Sclerosperma_profizianum)))))))	(Phoenix_dactylifera	(Serenoa_repens	Sabal_domingensis)))	Nypa_fruticans);
(((Roystonea_regia	(Sabal_domingensis	(Phoenix_dactylifera	((Pseudophoenix_vinifera	Sclerosperma_profizianum)	Serenoa_repens))))	(((Podococcus_barteri	Orania_palindan)	((((((Oenocarpus_minor	Oenocarpus_bataua)	Geonoma_undata)	Pelagodoxa_henryana)	Manicaria_saccifera)	(Leopoldinia_pulchra	(((Heterospathe_cagayanensis	Hydriastele_microspadix)	(Dypsis_decaryi	Dictyosperma_album))	(Veitchia_spiralis	Kentiopsis_piersoniorum))))	(((Attalea_speciosa	((Elaeis_oleifera	Elaeis_guineensis)	Bactris_major))	(Reinhardtia_gracilis	(Reinhardtia_simplex	(Reinhardtia_paiewonskiana	Reinhardtia_latisecta))))	Prestoea_acuminata)))	Iriartea_deltoidea))	Nypa_fruticans);
((Orania_palindan	((Serenoa_repens	(Sabal_domingensis	Phoenix_dactylifera))	((((((Oenocarpus_minor	Oenocarpus_bataua)	Geonoma_undata)	(((Veitchia_spiralis	((Heterospathe_cagayanensis	Dictyosperma_album)	(Hydriastele_microspadix	Kentiopsis_piersoniorum)))	Dypsis_decaryi)	(Leopoldinia_pulchra	Pelagodoxa_henryana)))	Manicaria_saccifera)	(((Pseudophoenix_vinifera	Sclerosperma_profizianum)	(Reinhardtia_gracilis	Roystonea_regia))	((((Elaeis_oleifera	Elaeis_guineensis)	Bactris_major)	Attalea_speciosa)	((Podococcus_barteri	(Reinhardtia_simplex	(Reinhardtia_paiewonskiana	Reinhardtia_latisecta)))	Prestoea_acuminata))))	Iriartea_deltoidea)))	Nypa_fruticans);
((((Pseudophoenix_vinifera	Sclerosperma_profizianum)	(Reinhardtia_gracilis	Roystonea_regia))	((Orania_palindan	((((((Oenocarpus_minor	Oenocarpus_bataua)	((Geonoma_undata	(Leopoldinia_pulchra	(Veitchia_spiralis	(Dictyosperma_album	(Kentiopsis_piersoniorum	((Heterospathe_cagayanensis	Hydriastele_microspadix)	Dypsis_decaryi))))))	Pelagodoxa_henryana))	Manicaria_saccifera)	(((Elaeis_oleifera	Elaeis_guineensis)	(Bactris_major	Attalea_speciosa))	(Reinhardtia_simplex	(Reinhardtia_paiewonskiana	Reinhardtia_latisecta))))	Iriartea_deltoidea)	(Podococcus_barteri	Prestoea_acuminata)))	(Sabal_domingensis	(Phoenix_dactylifera	Serenoa_repens))))	Nypa_fruticans);
((((Sabal_domingensis	(Phoenix_dactylifera	Serenoa_repens))	(Orania_palindan	(((((Geonoma_undata	(Oenocarpus_minor	Oenocarpus_bataua))	(Manicaria_saccifera	(((Pseudophoenix_vinifera	Veitchia_spiralis)	(((Dypsis_decaryi	Hydriastele_microspadix)	Dictyosperma_album)	(Kentiopsis_piersoniorum	Heterospathe_cagayanensis)))	Leopoldinia_pulchra)))	Pelagodoxa_henryana)	(((Prestoea_acuminata	(Elaeis_oleifera	Elaeis_guineensis))	((Podococcus_barteri	Bactris_major)	Attalea_speciosa))	(Reinhardtia_simplex	(Reinhardtia_paiewonskiana	Reinhardtia_latisecta))))	Iriartea_deltoidea)))	((Roystonea_regia	Reinhardtia_gracilis)	Sclerosperma_profizianum))	Nypa_fruticans);
((((Sabal_domingensis	(Phoenix_dactylifera	Serenoa_repens))	((Podococcus_barteri	Orania_palindan)	(((((Geonoma_undata	(Oenocarpus_minor	Oenocarpus_bataua))	(Veitchia_spiralis	(Dictyosperma_album	((Dypsis_decaryi	Heterospathe_cagayanensis)	(Hydriastele_microspadix	Kentiopsis_piersoniorum)))))	((Leopoldinia_pulchra	Pelagodoxa_henryana)	Manicaria_saccifera))	(((Prestoea_acuminata	(Elaeis_oleifera	Elaeis_guineensis))	(Bactris_major	Attalea_speciosa))	(Reinhardtia_simplex	(Reinhardtia_paiewonskiana	Reinhardtia_latisecta))))	(Pseudophoenix_vinifera	Iriartea_deltoidea))))	((Roystonea_regia	Reinhardtia_gracilis)	Sclerosperma_profizianum))	Nypa_fruticans);
((((Sabal_domingensis	(Phoenix_dactylifera	Serenoa_repens))	((((((((Bactris_major	Attalea_speciosa)	(Elaeis_oleifera	Elaeis_guineensis))	(Reinhardtia_simplex	(Reinhardtia_paiewonskiana	Reinhardtia_latisecta)))	(((Geonoma_undata	(Oenocarpus_minor	Oenocarpus_bataua))	(Leopoldinia_pulchra	(Veitchia_spiralis	(Dictyosperma_album	((Dypsis_decaryi	(Hydriastele_microspadix	Heterospathe_cagayanensis))	Kentiopsis_piersoniorum)))))	(Pelagodoxa_henryana	Manicaria_saccifera)))	Prestoea_acuminata)	((Reinhardtia_gracilis	(Sclerosperma_profizianum	Pseudophoenix_vinifera))	Iriartea_deltoidea))	Podococcus_barteri)	Orania_palindan))	Roystonea_regia)	Nypa_fruticans);
(((Phoenix_dactylifera	(((((Sclerosperma_profizianum	((Pseudophoenix_vinifera	Roystonea_regia)	(((Bactris_major	Attalea_speciosa)	(Elaeis_oleifera	Elaeis_guineensis))	(Reinhardtia_gracilis	((Reinhardtia_paiewonskiana	Reinhardtia_latisecta)	Reinhardtia_simplex)))))	(((((Veitchia_spiralis	(((Dictyosperma_album	Hydriastele_microspadix)	Dypsis_decaryi)	(Heterospathe_cagayanensis	Kentiopsis_piersoniorum)))	(Prestoea_acuminata	(Oenocarpus_minor	Oenocarpus_bataua)))	(Leopoldinia_pulchra	Pelagodoxa_henryana))	Geonoma_undata)	Manicaria_saccifera))	Iriartea_deltoidea)	(Podococcus_barteri	Orania_palindan))	Sabal_domingensis))	Serenoa_repens)	Nypa_fruticans);
((((((((Geonoma_undata	(Prestoea_acuminata	(Oenocarpus_bataua	Oenocarpus_minor)))	(Pelagodoxa_henryana	((Manicaria_saccifera	Leopoldinia_pulchra)	(Veitchia_spiralis	(Kentiopsis_piersoniorum	(Heterospathe_cagayanensis	(Dypsis_decaryi	(Hydriastele_microspadix	Dictyosperma_album))))))))	(Pseudophoenix_vinifera	((Reinhardtia_gracilis	((Reinhardtia_paiewonskiana	Reinhardtia_latisecta)	Reinhardtia_simplex))	((Elaeis_oleifera	Elaeis_guineensis)	(Attalea_speciosa	Bactris_major)))))	Iriartea_deltoidea)	(Podococcus_barteri	Orania_palindan))	(Sabal_domingensis	((Sclerosperma_profizianum	Serenoa_repens)	Phoenix_dactylifera)))	Roystonea_regia)	Nypa_fruticans);
(((((((Manicaria_saccifera	((Leopoldinia_pulchra	Pelagodoxa_henryana)	(((((Hydriastele_microspadix	Dictyosperma_album)	Kentiopsis_piersoniorum)	(Veitchia_spiralis	Heterospathe_cagayanensis))	Dypsis_decaryi)	(Geonoma_undata	(Oenocarpus_bataua	Oenocarpus_minor)))))	(Roystonea_regia	(Pseudophoenix_vinifera	(((Prestoea_acuminata	(Elaeis_oleifera	Elaeis_guineensis))	((Attalea_speciosa	Bactris_major)	((Reinhardtia_paiewonskiana	Reinhardtia_latisecta)	Reinhardtia_simplex)))	Reinhardtia_gracilis))))	Iriartea_deltoidea)	(Podococcus_barteri	Orania_palindan))	((Phoenix_dactylifera	Serenoa_repens)	Sabal_domingensis))	Sclerosperma_profizianum)	Nypa_fruticans);
(((((Podococcus_barteri	Orania_palindan)	((Pelagodoxa_henryana	(((Leopoldinia_pulchra	((Dictyosperma_album	((Kentiopsis_piersoniorum	Hydriastele_microspadix)	(Heterospathe_cagayanensis	Dypsis_decaryi)))	Veitchia_spiralis))	(Geonoma_undata	(Prestoea_acuminata	(Oenocarpus_bataua	Oenocarpus_minor))))	Manicaria_saccifera))	((((Sclerosperma_profizianum	Pseudophoenix_vinifera)	(Elaeis_oleifera	Elaeis_guineensis))	(Attalea_speciosa	Bactris_major))	((Reinhardtia_paiewonskiana	Reinhardtia_latisecta)	Reinhardtia_simplex))))	Iriartea_deltoidea)	((Reinhardtia_gracilis	Roystonea_regia)	((Phoenix_dactylifera	Serenoa_repens)	Sabal_domingensis)))	Nypa_fruticans);
(((((Podococcus_barteri	Orania_palindan)	((Manicaria_saccifera	((Leopoldinia_pulchra	Pelagodoxa_henryana)	(((Dictyosperma_album	((Kentiopsis_piersoniorum	Hydriastele_microspadix)	Heterospathe_cagayanensis))	(Veitchia_spiralis	Dypsis_decaryi))	(Geonoma_undata	(Prestoea_acuminata	(Oenocarpus_bataua	Oenocarpus_minor))))))	(Iriartea_deltoidea	((Pseudophoenix_vinifera	((Bactris_major	(Elaeis_oleifera	Elaeis_guineensis))	Attalea_speciosa))	((Reinhardtia_paiewonskiana	Reinhardtia_latisecta)	Reinhardtia_simplex)))))	((Reinhardtia_gracilis	Roystonea_regia)	((Phoenix_dactylifera	Serenoa_repens)	Sabal_domingensis)))	Sclerosperma_profizianum)	Nypa_fruticans);
((((((Pelagodoxa_henryana	((Prestoea_acuminata	(Oenocarpus_bataua	Oenocarpus_minor))	((Geonoma_undata	((((Kentiopsis_piersoniorum	(Heterospathe_cagayanensis	Dypsis_decaryi))	(Dictyosperma_album	Hydriastele_microspadix))	Veitchia_spiralis)	Leopoldinia_pulchra))	Manicaria_saccifera)))	(Pseudophoenix_vinifera	(((Bactris_major	(Elaeis_oleifera	Elaeis_guineensis))	Attalea_speciosa)	(Podococcus_barteri	((Reinhardtia_paiewonskiana	Reinhardtia_latisecta)	Reinhardtia_simplex)))))	Iriartea_deltoidea)	(Orania_palindan	(Reinhardtia_gracilis	Roystonea_regia)))	((Phoenix_dactylifera	(Sclerosperma_profizianum	Serenoa_repens))	Sabal_domingensis))	Nypa_fruticans);
(((((Reinhardtia_gracilis	Roystonea_regia)	Sclerosperma_profizianum)	((Phoenix_dactylifera	Sabal_domingensis)	Serenoa_repens))	(((((Pelagodoxa_henryana	(Geonoma_undata	((((Veitchia_spiralis	((Dictyosperma_album	Hydriastele_microspadix)	Kentiopsis_piersoniorum))	Heterospathe_cagayanensis)	Dypsis_decaryi)	(Prestoea_acuminata	(Oenocarpus_bataua	Oenocarpus_minor)))))	((Leopoldinia_pulchra	Manicaria_saccifera)	(((Elaeis_oleifera	Elaeis_guineensis)	(Attalea_speciosa	Bactris_major))	((Reinhardtia_paiewonskiana	Reinhardtia_latisecta)	Reinhardtia_simplex))))	Iriartea_deltoidea)	Pseudophoenix_vinifera)	(Podococcus_barteri	Orania_palindan)))	Nypa_fruticans);
((((Phoenix_dactylifera	Sabal_domingensis)	Serenoa_repens)	((((((Leopoldinia_pulchra	Pelagodoxa_henryana)	((((Hydriastele_microspadix	Veitchia_spiralis)	(Dictyosperma_album	(Heterospathe_cagayanensis	Kentiopsis_piersoniorum)))	Dypsis_decaryi)	((Oenocarpus_bataua	Oenocarpus_minor)	Geonoma_undata)))	Manicaria_saccifera)	(Pseudophoenix_vinifera	(((Prestoea_acuminata	(Elaeis_oleifera	Elaeis_guineensis))	(Attalea_speciosa	Bactris_major))	((Reinhardtia_paiewonskiana	Reinhardtia_latisecta)	Reinhardtia_simplex))))	Iriartea_deltoidea)	(((Reinhardtia_gracilis	Roystonea_regia)	Sclerosperma_profizianum)	(Podococcus_barteri	Orania_palindan))))	Nypa_fruticans);
(((Sclerosperma_profizianum	(Reinhardtia_gracilis	Roystonea_regia))	(((((Manicaria_saccifera	((Prestoea_acuminata	(Oenocarpus_bataua	Oenocarpus_minor))	(((Geonoma_undata	Leopoldinia_pulchra)	(((((Hydriastele_microspadix	Dictyosperma_album)	Heterospathe_cagayanensis)	Kentiopsis_piersoniorum)	Dypsis_decaryi)	(Pseudophoenix_vinifera	Veitchia_spiralis)))	Pelagodoxa_henryana)))	((Attalea_speciosa	(Bactris_major	(Elaeis_oleifera	Elaeis_guineensis)))	((Reinhardtia_paiewonskiana	Reinhardtia_latisecta)	Reinhardtia_simplex)))	Iriartea_deltoidea)	(Podococcus_barteri	Orania_palindan))	((Phoenix_dactylifera	Sabal_domingensis)	Serenoa_repens)))	Nypa_fruticans);
(((Sclerosperma_profizianum	(Reinhardtia_gracilis	Roystonea_regia))	(((((((Manicaria_saccifera	(Veitchia_spiralis	((Dypsis_decaryi	((Hydriastele_microspadix	Kentiopsis_piersoniorum)	Heterospathe_cagayanensis))	Dictyosperma_album)))	(Geonoma_undata	(Oenocarpus_bataua	Oenocarpus_minor)))	(Leopoldinia_pulchra	Pelagodoxa_henryana))	(Pseudophoenix_vinifera	((Attalea_speciosa	(Bactris_major	(Prestoea_acuminata	(Elaeis_oleifera	Elaeis_guineensis))))	((Reinhardtia_paiewonskiana	Reinhardtia_latisecta)	Reinhardtia_simplex))))	Iriartea_deltoidea)	(Podococcus_barteri	Orania_palindan))	(Sabal_domingensis	(Serenoa_repens	Phoenix_dactylifera))))	Nypa_fruticans);
(((Sclerosperma_profizianum	(Reinhardtia_gracilis	Roystonea_regia))	((Iriartea_deltoidea	(((((((Veitchia_spiralis	((Hydriastele_microspadix	Dictyosperma_album)	((Dypsis_decaryi	Heterospathe_cagayanensis)	Kentiopsis_piersoniorum)))	(Oenocarpus_bataua	Oenocarpus_minor))	Geonoma_undata)	(Leopoldinia_pulchra	(Manicaria_saccifera	Pelagodoxa_henryana)))	(Pseudophoenix_vinifera	((Attalea_speciosa	(Bactris_major	(Prestoea_acuminata	(Elaeis_oleifera	Elaeis_guineensis))))	((Reinhardtia_paiewonskiana	Reinhardtia_latisecta)	Reinhardtia_simplex))))	Podococcus_barteri)	Orania_palindan))	(Sabal_domingensis	(Serenoa_repens	Phoenix_dactylifera))))	Nypa_fruticans);
(((((Iriartea_deltoidea	((Prestoea_acuminata	(Pelagodoxa_henryana	((((Kentiopsis_piersoniorum	((Dypsis_decaryi	Heterospathe_cagayanensis)	(Hydriastele_microspadix	Dictyosperma_album)))	Veitchia_spiralis)	(Leopoldinia_pulchra	Manicaria_saccifera))	((Oenocarpus_bataua	Oenocarpus_minor)	Geonoma_undata))))	(Roystonea_regia	((Sclerosperma_profizianum	(((Attalea_speciosa	Bactris_major)	(Elaeis_oleifera	Elaeis_guineensis))	(Reinhardtia_gracilis	(Reinhardtia_simplex	(Reinhardtia_latisecta	Reinhardtia_paiewonskiana)))))	Pseudophoenix_vinifera))))	Podococcus_barteri)	Orania_palindan)	(Sabal_domingensis	(Serenoa_repens	Phoenix_dactylifera)))	Nypa_fruticans);
((((((Iriartea_deltoidea	((Pseudophoenix_vinifera	((Manicaria_saccifera	(Leopoldinia_pulchra	Pelagodoxa_henryana))	((((Dypsis_decaryi	Kentiopsis_piersoniorum)	(Hydriastele_microspadix	Dictyosperma_album))	(Veitchia_spiralis	Heterospathe_cagayanensis))	((Oenocarpus_bataua	Oenocarpus_minor)	Geonoma_undata))))	(Prestoea_acuminata	((Attalea_speciosa	(Bactris_major	(Elaeis_oleifera	Elaeis_guineensis)))	((Reinhardtia_simplex	(Reinhardtia_latisecta	Reinhardtia_paiewonskiana))	(Reinhardtia_gracilis	Sclerosperma_profizianum))))))	Podococcus_barteri)	Orania_palindan)	(Sabal_domingensis	(Serenoa_repens	Phoenix_dactylifera)))	Roystonea_regia)	Nypa_fruticans);
(((Sabal_domingensis	(Serenoa_repens	Phoenix_dactylifera))	(((Podococcus_barteri	Orania_palindan)	Roystonea_regia)	((((Leopoldinia_pulchra	Pelagodoxa_henryana)	(((Kentiopsis_piersoniorum	(Hydriastele_microspadix	Dictyosperma_album))	(Heterospathe_cagayanensis	Veitchia_spiralis))	((Oenocarpus_bataua	Oenocarpus_minor)	Geonoma_undata)))	(Manicaria_saccifera	((Attalea_speciosa	(Bactris_major	(Prestoea_acuminata	(Elaeis_oleifera	Elaeis_guineensis))))	(((Reinhardtia_simplex	(Reinhardtia_latisecta	Reinhardtia_paiewonskiana))	(Reinhardtia_gracilis	Sclerosperma_profizianum))	Dypsis_decaryi))))	(Iriartea_deltoidea	Pseudophoenix_vinifera))))	Nypa_fruticans);
((((((((Manicaria_saccifera	(Leopoldinia_pulchra	Pelagodoxa_henryana))	((Veitchia_spiralis	((Heterospathe_cagayanensis	(Hydriastele_microspadix	Kentiopsis_piersoniorum))	(Dypsis_decaryi	Dictyosperma_album)))	((Oenocarpus_bataua	Oenocarpus_minor)	Geonoma_undata)))	(Pseudophoenix_vinifera	(((Prestoea_acuminata	(Elaeis_oleifera	Elaeis_guineensis))	(Attalea_speciosa	Bactris_major))	((Reinhardtia_simplex	(Reinhardtia_latisecta	Reinhardtia_paiewonskiana))	(Reinhardtia_gracilis	Sclerosperma_profizianum)))))	(Orania_palindan	Podococcus_barteri))	Iriartea_deltoidea)	(Phoenix_dactylifera	(Sabal_domingensis	Serenoa_repens)))	Roystonea_regia)	Nypa_fruticans);
(((((((((((Geonoma_undata	(Veitchia_spiralis	(((Dypsis_decaryi	Heterospathe_cagayanensis)	(Hydriastele_microspadix	Kentiopsis_piersoniorum))	Dictyosperma_album)))	Leopoldinia_pulchra)	(Oenocarpus_bataua	Oenocarpus_minor))	Pelagodoxa_henryana)	Manicaria_saccifera)	(Pseudophoenix_vinifera	((Attalea_speciosa	(Bactris_major	(Prestoea_acuminata	(Elaeis_oleifera	Elaeis_guineensis))))	((Reinhardtia_latisecta	Reinhardtia_paiewonskiana)	(Reinhardtia_gracilis	Reinhardtia_simplex)))))	(Orania_palindan	Podococcus_barteri))	Iriartea_deltoidea)	(Phoenix_dactylifera	(Sabal_domingensis	(Sclerosperma_profizianum	Serenoa_repens))))	Roystonea_regia)	Nypa_fruticans);
((((((((((Manicaria_saccifera	(Veitchia_spiralis	((Heterospathe_cagayanensis	Kentiopsis_piersoniorum)	(Hydriastele_microspadix	(Dypsis_decaryi	Dictyosperma_album)))))	(Leopoldinia_pulchra	Pelagodoxa_henryana))	((Oenocarpus_bataua	Oenocarpus_minor)	Geonoma_undata))	(((Prestoea_acuminata	(Elaeis_oleifera	Elaeis_guineensis))	(Attalea_speciosa	Bactris_major))	(Reinhardtia_gracilis	(Reinhardtia_simplex	(Reinhardtia_latisecta	Reinhardtia_paiewonskiana)))))	Podococcus_barteri)	Iriartea_deltoidea)	((Pseudophoenix_vinifera	Sclerosperma_profizianum)	Orania_palindan))	((Phoenix_dactylifera	Sabal_domingensis)	Serenoa_repens))	Roystonea_regia)	Nypa_fruticans);
(((((((((((((Heterospathe_cagayanensis	Dictyosperma_album)	((Hydriastele_microspadix	Veitchia_spiralis)	Kentiopsis_piersoniorum))	Dypsis_decaryi)	((Oenocarpus_bataua	Oenocarpus_minor)	Geonoma_undata))	Manicaria_saccifera)	(Leopoldinia_pulchra	Pelagodoxa_henryana))	((Attalea_speciosa	(Bactris_major	(((Sclerosperma_profizianum	Reinhardtia_gracilis)	(Reinhardtia_simplex	(Reinhardtia_latisecta	Reinhardtia_paiewonskiana)))	(Prestoea_acuminata	(Elaeis_oleifera	Elaeis_guineensis)))))	Pseudophoenix_vinifera))	Podococcus_barteri)	Iriartea_deltoidea)	Orania_palindan)	((Phoenix_dactylifera	Sabal_domingensis)	Serenoa_repens))	Roystonea_regia)	Nypa_fruticans);
(((((Podococcus_barteri	Orania_palindan)	(Iriartea_deltoidea	(((((((Dypsis_decaryi	((Hydriastele_microspadix	Kentiopsis_piersoniorum)	Heterospathe_cagayanensis))	Dictyosperma_album)	Veitchia_spiralis)	((Oenocarpus_bataua	Oenocarpus_minor)	Geonoma_undata))	Manicaria_saccifera)	(Leopoldinia_pulchra	Pelagodoxa_henryana))	((((Sclerosperma_profizianum	Reinhardtia_gracilis)	(Reinhardtia_simplex	(Reinhardtia_latisecta	Reinhardtia_paiewonskiana)))	(Prestoea_acuminata	((Attalea_speciosa	Bactris_major)	(Elaeis_oleifera	Elaeis_guineensis))))	Pseudophoenix_vinifera))))	((Phoenix_dactylifera	Sabal_domingensis)	Serenoa_repens))	Roystonea_regia)	Nypa_fruticans);
(((((Podococcus_barteri	Orania_palindan)	(Iriartea_deltoidea	((((Heterospathe_cagayanensis	Veitchia_spiralis)	((Hydriastele_microspadix	Dictyosperma_album)	Kentiopsis_piersoniorum))	(((Oenocarpus_bataua	Oenocarpus_minor)	Geonoma_undata)	((Manicaria_saccifera	(Leopoldinia_pulchra	Pelagodoxa_henryana))	Dypsis_decaryi)))	(((Prestoea_acuminata	(Reinhardtia_simplex	(Reinhardtia_latisecta	Reinhardtia_paiewonskiana)))	((Attalea_speciosa	Bactris_major)	(Elaeis_oleifera	Elaeis_guineensis)))	Pseudophoenix_vinifera))))	((Phoenix_dactylifera	Sabal_domingensis)	Serenoa_repens))	((Sclerosperma_profizianum	Reinhardtia_gracilis)	Roystonea_regia))	Nypa_fruticans);
(((((Podococcus_barteri	Orania_palindan)	((Pseudophoenix_vinifera	Iriartea_deltoidea)	(((Leopoldinia_pulchra	Pelagodoxa_henryana)	(Manicaria_saccifera	(((Veitchia_spiralis	(((Dypsis_decaryi	Kentiopsis_piersoniorum)	Heterospathe_cagayanensis)	(Hydriastele_microspadix	Dictyosperma_album)))	(Oenocarpus_bataua	Oenocarpus_minor))	Geonoma_undata)))	((Reinhardtia_simplex	(Reinhardtia_latisecta	Reinhardtia_paiewonskiana))	((Attalea_speciosa	Bactris_major)	(Prestoea_acuminata	(Elaeis_oleifera	Elaeis_guineensis)))))))	((Phoenix_dactylifera	Sabal_domingensis)	Serenoa_repens))	(Reinhardtia_gracilis	(Roystonea_regia	Sclerosperma_profizianum)))	Nypa_fruticans);
((((((Phoenix_dactylifera	Serenoa_repens)	Sabal_domingensis)	((Orania_palindan	Podococcus_barteri)	((Prestoea_acuminata	((Pseudophoenix_vinifera	(((Bactris_major	Attalea_speciosa)	(Elaeis_oleifera	Elaeis_guineensis))	((Reinhardtia_paiewonskiana	Reinhardtia_latisecta)	(Reinhardtia_gracilis	Reinhardtia_simplex))))	(Manicaria_saccifera	(Pelagodoxa_henryana	(((Oenocarpus_bataua	Oenocarpus_minor)	Geonoma_undata)	(Leopoldinia_pulchra	(Veitchia_spiralis	(Dictyosperma_album	(Dypsis_decaryi	(Heterospathe_cagayanensis	(Hydriastele_microspadix	Kentiopsis_piersoniorum)))))))))))	Iriartea_deltoidea)))	Roystonea_regia)	Sclerosperma_profizianum)	Nypa_fruticans);
(((Roystonea_regia	((Phoenix_dactylifera	Serenoa_repens)	Sabal_domingensis))	((Orania_palindan	Podococcus_barteri)	(((Sclerosperma_profizianum	(Pseudophoenix_vinifera	(((Bactris_major	Attalea_speciosa)	(Elaeis_oleifera	Elaeis_guineensis))	((Reinhardtia_paiewonskiana	Reinhardtia_latisecta)	(Reinhardtia_gracilis	Reinhardtia_simplex)))))	(((Leopoldinia_pulchra	Pelagodoxa_henryana)	Manicaria_saccifera)	(Geonoma_undata	(Prestoea_acuminata	((Veitchia_spiralis	(Dictyosperma_album	((Hydriastele_microspadix	Kentiopsis_piersoniorum)	(Dypsis_decaryi	Heterospathe_cagayanensis))))	(Oenocarpus_bataua	Oenocarpus_minor))))))	Iriartea_deltoidea)))	Nypa_fruticans);
(((Serenoa_repens	((Sabal_domingensis	(((Pseudophoenix_vinifera	Orania_palindan)	Podococcus_barteri)	(((Sclerosperma_profizianum	(((Bactris_major	Attalea_speciosa)	(Elaeis_oleifera	Elaeis_guineensis))	((Reinhardtia_paiewonskiana	Reinhardtia_latisecta)	(Reinhardtia_gracilis	Reinhardtia_simplex))))	((((((Veitchia_spiralis	(((Heterospathe_cagayanensis	Dypsis_decaryi)	(Hydriastele_microspadix	Dictyosperma_album))	Kentiopsis_piersoniorum))	Leopoldinia_pulchra)	Geonoma_undata)	Manicaria_saccifera)	((Oenocarpus_bataua	Oenocarpus_minor)	Prestoea_acuminata))	Pelagodoxa_henryana))	Iriartea_deltoidea)))	Phoenix_dactylifera))	Roystonea_regia)	Nypa_fruticans);
(((((Sabal_domingensis	Serenoa_repens)	Phoenix_dactylifera)	((Orania_palindan	Podococcus_barteri)	((((((Pseudophoenix_vinifera	Sclerosperma_profizianum)	((Elaeis_oleifera	Elaeis_guineensis)	(Bactris_major	Attalea_speciosa)))	(Reinhardtia_gracilis	(Reinhardtia_simplex	(Reinhardtia_paiewonskiana	Reinhardtia_latisecta))))	Prestoea_acuminata)	(((Veitchia_spiralis	(((Dypsis_decaryi	Heterospathe_cagayanensis)	Kentiopsis_piersoniorum)	(Hydriastele_microspadix	Dictyosperma_album)))	(Geonoma_undata	(Oenocarpus_bataua	Oenocarpus_minor)))	(Manicaria_saccifera	(Leopoldinia_pulchra	Pelagodoxa_henryana))))	Iriartea_deltoidea)))	Roystonea_regia)	Nypa_fruticans);
(((((Sabal_domingensis	Serenoa_repens)	Phoenix_dactylifera)	(((Orania_palindan	Podococcus_barteri)	Sclerosperma_profizianum)	((((((Bactris_major	Attalea_speciosa)	(((Prestoea_acuminata	Elaeis_oleifera)	Elaeis_guineensis)	Reinhardtia_gracilis))	(Reinhardtia_simplex	(Reinhardtia_paiewonskiana	Reinhardtia_latisecta)))	Pseudophoenix_vinifera)	((((Veitchia_spiralis	((Heterospathe_cagayanensis	Kentiopsis_piersoniorum)	(Hydriastele_microspadix	Dictyosperma_album)))	Dypsis_decaryi)	(Geonoma_undata	(Oenocarpus_bataua	Oenocarpus_minor)))	(Manicaria_saccifera	(Leopoldinia_pulchra	Pelagodoxa_henryana))))	Iriartea_deltoidea)))	Roystonea_regia)	Nypa_fruticans);
(((((Sabal_domingensis	Roystonea_regia)	Phoenix_dactylifera)	Serenoa_repens)	((Iriartea_deltoidea	((Orania_palindan	Podococcus_barteri)	Pseudophoenix_vinifera))	((((Bactris_major	Attalea_speciosa)	(Elaeis_oleifera	Elaeis_guineensis))	((Sclerosperma_profizianum	Reinhardtia_gracilis)	(Reinhardtia_simplex	(Reinhardtia_paiewonskiana	Reinhardtia_latisecta))))	(Prestoea_acuminata	((((Leopoldinia_pulchra	Pelagodoxa_henryana)	(Geonoma_undata	(Oenocarpus_bataua	Oenocarpus_minor)))	(Veitchia_spiralis	((Kentiopsis_piersoniorum	(Dypsis_decaryi	Heterospathe_cagayanensis))	(Hydriastele_microspadix	Dictyosperma_album))))	Manicaria_saccifera)))))	Nypa_fruticans);
(((((Sabal_domingensis	Phoenix_dactylifera)	Serenoa_repens)	(Orania_palindan	(Podococcus_barteri	(((Pseudophoenix_vinifera	(((Bactris_major	Attalea_speciosa)	(Elaeis_oleifera	Elaeis_guineensis))	(Reinhardtia_gracilis	(Reinhardtia_simplex	(Reinhardtia_paiewonskiana	Reinhardtia_latisecta)))))	((Geonoma_undata	(((Oenocarpus_bataua	Oenocarpus_minor)	Prestoea_acuminata)	(Veitchia_spiralis	(Kentiopsis_piersoniorum	(Dypsis_decaryi	((Heterospathe_cagayanensis	Hydriastele_microspadix)	Dictyosperma_album))))))	(Manicaria_saccifera	(Leopoldinia_pulchra	Pelagodoxa_henryana))))	Iriartea_deltoidea))))	(Sclerosperma_profizianum	Roystonea_regia))	Nypa_fruticans);
(((((Orania_palindan	Podococcus_barteri)	(((Pseudophoenix_vinifera	((Attalea_speciosa	((Elaeis_oleifera	Elaeis_guineensis)	Bactris_major))	(Reinhardtia_gracilis	(Reinhardtia_simplex	(Reinhardtia_paiewonskiana	Reinhardtia_latisecta)))))	(((Manicaria_saccifera	(((Kentiopsis_piersoniorum	Veitchia_spiralis)	((Dypsis_decaryi	Heterospathe_cagayanensis)	(Hydriastele_microspadix	Dictyosperma_album)))	Leopoldinia_pulchra))	((Geonoma_undata	(Oenocarpus_bataua	Oenocarpus_minor))	Pelagodoxa_henryana))	Prestoea_acuminata))	Iriartea_deltoidea))	(((Sabal_domingensis	Phoenix_dactylifera)	Serenoa_repens)	Roystonea_regia))	Sclerosperma_profizianum)	Nypa_fruticans);
(((((Orania_palindan	Podococcus_barteri)	((((Attalea_speciosa	((Elaeis_oleifera	Elaeis_guineensis)	Bactris_major))	(Reinhardtia_gracilis	(Reinhardtia_simplex	(Reinhardtia_paiewonskiana	Reinhardtia_latisecta))))	(((Geonoma_undata	((Prestoea_acuminata	((Veitchia_spiralis	(Dictyosperma_album	(Heterospathe_cagayanensis	(Hydriastele_microspadix	Kentiopsis_piersoniorum))))	Dypsis_decaryi))	(Oenocarpus_bataua	Oenocarpus_minor)))	Manicaria_saccifera)	(Leopoldinia_pulchra	Pelagodoxa_henryana)))	Iriartea_deltoidea))	((Sabal_domingensis	Phoenix_dactylifera)	((Pseudophoenix_vinifera	Sclerosperma_profizianum)	Serenoa_repens)))	Roystonea_regia)	Nypa_fruticans);
((((Iriartea_deltoidea	(((Pseudophoenix_vinifera	Roystonea_regia)	((Attalea_speciosa	((Elaeis_oleifera	Elaeis_guineensis)	Bactris_major))	((Reinhardtia_paiewonskiana	Reinhardtia_latisecta)	(Reinhardtia_gracilis	Reinhardtia_simplex))))	(((Dypsis_decaryi	Pelagodoxa_henryana)	(((Leopoldinia_pulchra	((Veitchia_spiralis	Heterospathe_cagayanensis)	((Hydriastele_microspadix	Dictyosperma_album)	Kentiopsis_piersoniorum)))	((Oenocarpus_bataua	Oenocarpus_minor)	Geonoma_undata))	Manicaria_saccifera))	Prestoea_acuminata)))	(Orania_palindan	(Sclerosperma_profizianum	Podococcus_barteri)))	(Sabal_domingensis	(Phoenix_dactylifera	Serenoa_repens)))	Nypa_fruticans);
(((Roystonea_regia	((Serenoa_repens	(Sabal_domingensis	Phoenix_dactylifera))	((Orania_palindan	Podococcus_barteri)	(Iriartea_deltoidea	((Pseudophoenix_vinifera	((Reinhardtia_gracilis	(Reinhardtia_paiewonskiana	(Reinhardtia_simplex	Reinhardtia_latisecta)))	((Attalea_speciosa	Bactris_major)	(Prestoea_acuminata	(Elaeis_oleifera	Elaeis_guineensis)))))	((Pelagodoxa_henryana	((Leopoldinia_pulchra	(Veitchia_spiralis	((((Heterospathe_cagayanensis	Kentiopsis_piersoniorum)	Hydriastele_microspadix)	Dypsis_decaryi)	Dictyosperma_album)))	(Geonoma_undata	(Oenocarpus_bataua	Oenocarpus_minor))))	Manicaria_saccifera))))))	Sclerosperma_profizianum)	Nypa_fruticans);
((Roystonea_regia	((Serenoa_repens	(Sabal_domingensis	Phoenix_dactylifera))	((Orania_palindan	Podococcus_barteri)	(Iriartea_deltoidea	((Pseudophoenix_vinifera	((((Reinhardtia_latisecta	Reinhardtia_paiewonskiana)	Reinhardtia_simplex)	(Sclerosperma_profizianum	Reinhardtia_gracilis))	((Elaeis_oleifera	Elaeis_guineensis)	(Attalea_speciosa	Bactris_major))))	(Prestoea_acuminata	(((Manicaria_saccifera	(Leopoldinia_pulchra	(((Kentiopsis_piersoniorum	Veitchia_spiralis)	(Heterospathe_cagayanensis	(Hydriastele_microspadix	Dictyosperma_album)))	Dypsis_decaryi)))	Pelagodoxa_henryana)	(Geonoma_undata	(Oenocarpus_bataua	Oenocarpus_minor)))))))))	Nypa_fruticans);
(((Phoenix_dactylifera	((Roystonea_regia	(Sclerosperma_profizianum	Serenoa_repens))	Sabal_domingensis))	((Orania_palindan	Podococcus_barteri)	(Iriartea_deltoidea	((Pseudophoenix_vinifera	((((Reinhardtia_latisecta	Reinhardtia_paiewonskiana)	Reinhardtia_simplex)	Reinhardtia_gracilis)	(((Elaeis_oleifera	Elaeis_guineensis)	Bactris_major)	Attalea_speciosa)))	(((((Hydriastele_microspadix	Dictyosperma_album)	(Kentiopsis_piersoniorum	(Heterospathe_cagayanensis	Dypsis_decaryi)))	Veitchia_spiralis)	(Geonoma_undata	(Prestoea_acuminata	(Oenocarpus_bataua	Oenocarpus_minor))))	(Manicaria_saccifera	(Leopoldinia_pulchra	Pelagodoxa_henryana)))))))	Nypa_fruticans);
((((Sabal_domingensis	(Serenoa_repens	Phoenix_dactylifera))	((Orania_palindan	Podococcus_barteri)	(Iriartea_deltoidea	((((((Reinhardtia_latisecta	Reinhardtia_paiewonskiana)	Reinhardtia_simplex)	(Sclerosperma_profizianum	Reinhardtia_gracilis))	((Elaeis_oleifera	Elaeis_guineensis)	(Bactris_major	Attalea_speciosa)))	(Pseudophoenix_vinifera	(((Geonoma_undata	(Oenocarpus_bataua	Oenocarpus_minor))	(Manicaria_saccifera	(Leopoldinia_pulchra	((Hydriastele_microspadix	(Heterospathe_cagayanensis	(Dypsis_decaryi	Dictyosperma_album)))	(Kentiopsis_piersoniorum	Veitchia_spiralis)))))	Pelagodoxa_henryana)))	Prestoea_acuminata))))	Roystonea_regia)	Nypa_fruticans);
(((((Sabal_domingensis	(Serenoa_repens	Phoenix_dactylifera))	((Orania_palindan	Podococcus_barteri)	(Iriartea_deltoidea	((Pseudophoenix_vinifera	((((Reinhardtia_latisecta	Reinhardtia_paiewonskiana)	Reinhardtia_simplex)	Reinhardtia_gracilis)	((Elaeis_oleifera	Elaeis_guineensis)	(Bactris_major	Attalea_speciosa))))	((Pelagodoxa_henryana	(Manicaria_saccifera	Leopoldinia_pulchra))	((Veitchia_spiralis	((Hydriastele_microspadix	Dictyosperma_album)	((Heterospathe_cagayanensis	Dypsis_decaryi)	Kentiopsis_piersoniorum)))	(Geonoma_undata	(Prestoea_acuminata	(Oenocarpus_bataua	Oenocarpus_minor)))))))))	Roystonea_regia)	Sclerosperma_profizianum)	Nypa_fruticans);
(((Sabal_domingensis	(Serenoa_repens	Phoenix_dactylifera))	(((Roystonea_regia	Orania_palindan)	Podococcus_barteri)	(Iriartea_deltoidea	(((Sclerosperma_profizianum	(Pseudophoenix_vinifera	(((Reinhardtia_latisecta	Reinhardtia_paiewonskiana)	(Reinhardtia_simplex	Reinhardtia_gracilis))	((Elaeis_oleifera	Elaeis_guineensis)	(Bactris_major	Attalea_speciosa)))))	Prestoea_acuminata)	(((Leopoldinia_pulchra	Pelagodoxa_henryana)	Manicaria_saccifera)	((Geonoma_undata	(Oenocarpus_bataua	Oenocarpus_minor))	(Veitchia_spiralis	(Dictyosperma_album	((Heterospathe_cagayanensis	(Hydriastele_microspadix	Kentiopsis_piersoniorum))	Dypsis_decaryi)))))))))	Nypa_fruticans);
(((Sabal_domingensis	(Serenoa_repens	Phoenix_dactylifera))	(((Roystonea_regia	Orania_palindan)	Podococcus_barteri)	(((Manicaria_saccifera	((Veitchia_spiralis	(Leopoldinia_pulchra	(((Dypsis_decaryi	Heterospathe_cagayanensis)	(Hydriastele_microspadix	Kentiopsis_piersoniorum))	Dictyosperma_album)))	(Pelagodoxa_henryana	(Oenocarpus_bataua	Oenocarpus_minor))))	Geonoma_undata)	((((Reinhardtia_latisecta	Reinhardtia_paiewonskiana)	Reinhardtia_simplex)	(((Reinhardtia_gracilis	(Sclerosperma_profizianum	Pseudophoenix_vinifera))	(Elaeis_oleifera	Elaeis_guineensis))	(Bactris_major	Attalea_speciosa)))	(Prestoea_acuminata	Iriartea_deltoidea)))))	Nypa_fruticans);
((((Phoenix_dactylifera	(Sabal_domingensis	Serenoa_repens))	(Orania_palindan	(Podococcus_barteri	(((((Elaeis_oleifera	Elaeis_guineensis)	Bactris_major)	(Attalea_speciosa	(((Reinhardtia_latisecta	Reinhardtia_paiewonskiana)	(Reinhardtia_simplex	Reinhardtia_gracilis))	(Manicaria_saccifera	Pseudophoenix_vinifera))))	((Leopoldinia_pulchra	Pelagodoxa_henryana)	((Veitchia_spiralis	(((Heterospathe_cagayanensis	Dypsis_decaryi)	Kentiopsis_piersoniorum)	(Hydriastele_microspadix	Dictyosperma_album)))	(Geonoma_undata	(Prestoea_acuminata	(Oenocarpus_bataua	Oenocarpus_minor))))))	Iriartea_deltoidea))))	(Sclerosperma_profizianum	Roystonea_regia))	Nypa_fruticans);
(((Sabal_domingensis	(Serenoa_repens	Phoenix_dactylifera))	((Roystonea_regia	((Pseudophoenix_vinifera	Sclerosperma_profizianum)	Orania_palindan))	(Podococcus_barteri	(((((Elaeis_oleifera	Elaeis_guineensis)	(Attalea_speciosa	Bactris_major))	(((Reinhardtia_latisecta	Reinhardtia_paiewonskiana)	Reinhardtia_simplex)	Reinhardtia_gracilis))	(((((Veitchia_spiralis	(Kentiopsis_piersoniorum	(((Hydriastele_microspadix	Dictyosperma_album)	Heterospathe_cagayanensis)	Dypsis_decaryi)))	(Prestoea_acuminata	(Oenocarpus_bataua	Oenocarpus_minor)))	Geonoma_undata)	(Manicaria_saccifera	Leopoldinia_pulchra))	Pelagodoxa_henryana))	Iriartea_deltoidea))))	Nypa_fruticans);
((((((((Reinhardtia_latisecta	Reinhardtia_paiewonskiana)	Reinhardtia_simplex)	((Sclerosperma_profizianum	Reinhardtia_gracilis)	((Elaeis_oleifera	Elaeis_guineensis)	(Attalea_speciosa	Bactris_major))))	(((Manicaria_saccifera	Leopoldinia_pulchra)	((((Pseudophoenix_vinifera	Veitchia_spiralis)	(Dictyosperma_album	((Hydriastele_microspadix	Kentiopsis_piersoniorum)	(Dypsis_decaryi	Heterospathe_cagayanensis))))	(Prestoea_acuminata	(Oenocarpus_bataua	Oenocarpus_minor)))	Geonoma_undata))	Pelagodoxa_henryana))	Iriartea_deltoidea)	(Podococcus_barteri	Orania_palindan))	((Sabal_domingensis	(Serenoa_repens	Phoenix_dactylifera))	Roystonea_regia))	Nypa_fruticans);
((((Reinhardtia_gracilis	(Pseudophoenix_vinifera	Sclerosperma_profizianum))	Roystonea_regia)	(((((((Geonoma_undata	((Prestoea_acuminata	(Oenocarpus_bataua	Oenocarpus_minor))	((Dictyosperma_album	(Dypsis_decaryi	((Hydriastele_microspadix	Kentiopsis_piersoniorum)	Heterospathe_cagayanensis)))	Veitchia_spiralis)))	(Leopoldinia_pulchra	Pelagodoxa_henryana))	Manicaria_saccifera)	((Attalea_speciosa	(Bactris_major	(Elaeis_guineensis	Elaeis_oleifera)))	((Reinhardtia_paiewonskiana	Reinhardtia_latisecta)	Reinhardtia_simplex)))	Iriartea_deltoidea)	(Podococcus_barteri	Orania_palindan))	(Sabal_domingensis	(Serenoa_repens	Phoenix_dactylifera))))	Nypa_fruticans);
((((((((Manicaria_saccifera	(Leopoldinia_pulchra	Pelagodoxa_henryana))	(((((Hydriastele_microspadix	Dictyosperma_album)	Heterospathe_cagayanensis)	(Kentiopsis_piersoniorum	Veitchia_spiralis))	Dypsis_decaryi)	(Geonoma_undata	(Oenocarpus_bataua	Oenocarpus_minor))))	(((Elaeis_guineensis	Elaeis_oleifera)	(Attalea_speciosa	Bactris_major))	((Reinhardtia_paiewonskiana	Reinhardtia_latisecta)	Reinhardtia_simplex)))	Prestoea_acuminata)	Iriartea_deltoidea)	((((Reinhardtia_gracilis	Pseudophoenix_vinifera)	Roystonea_regia)	Sclerosperma_profizianum)	(Podococcus_barteri	Orania_palindan)))	(Sabal_domingensis	(Serenoa_repens	Phoenix_dactylifera)))	Nypa_fruticans);
((((Reinhardtia_gracilis	Roystonea_regia)	Sclerosperma_profizianum)	((((((((((Kentiopsis_piersoniorum	(Heterospathe_cagayanensis	Hydriastele_microspadix))	(Dypsis_decaryi	Dictyosperma_album))	(Pseudophoenix_vinifera	Veitchia_spiralis))	(Geonoma_undata	(Oenocarpus_bataua	Oenocarpus_minor)))	(Leopoldinia_pulchra	Pelagodoxa_henryana))	Manicaria_saccifera)	(((Elaeis_guineensis	Elaeis_oleifera)	(Attalea_speciosa	Bactris_major))	(Podococcus_barteri	((Reinhardtia_paiewonskiana	Reinhardtia_latisecta)	(Prestoea_acuminata	Reinhardtia_simplex)))))	Iriartea_deltoidea)	Orania_palindan)	(Sabal_domingensis	(Phoenix_dactylifera	Serenoa_repens))))	Nypa_fruticans);
(((((Sabal_domingensis	Phoenix_dactylifera)	Serenoa_repens)	((((((((Prestoea_acuminata	((Oenocarpus_bataua	Oenocarpus_minor)	Dypsis_decaryi))	(((Heterospathe_cagayanensis	(Kentiopsis_piersoniorum	Hydriastele_microspadix))	Dictyosperma_album)	Veitchia_spiralis))	Geonoma_undata)	(Leopoldinia_pulchra	Pelagodoxa_henryana))	Manicaria_saccifera)	(Pseudophoenix_vinifera	(((Elaeis_guineensis	Elaeis_oleifera)	(Attalea_speciosa	Bactris_major))	(Reinhardtia_gracilis	((Reinhardtia_paiewonskiana	Reinhardtia_latisecta)	Reinhardtia_simplex)))))	Iriartea_deltoidea)	(Podococcus_barteri	Orania_palindan)))	(Roystonea_regia	Sclerosperma_profizianum))	Nypa_fruticans);
(((((Sabal_domingensis	Phoenix_dactylifera)	Serenoa_repens)	((((((Geonoma_undata	(Prestoea_acuminata	(Oenocarpus_bataua	Oenocarpus_minor)))	(((Hydriastele_microspadix	Dictyosperma_album)	(Kentiopsis_piersoniorum	(Dypsis_decaryi	Heterospathe_cagayanensis)))	Veitchia_spiralis))	(Leopoldinia_pulchra	Pelagodoxa_henryana))	(Sclerosperma_profizianum	((Manicaria_saccifera	(Pseudophoenix_vinifera	((Elaeis_guineensis	Elaeis_oleifera)	(Attalea_speciosa	Bactris_major))))	(Reinhardtia_gracilis	((Reinhardtia_paiewonskiana	Reinhardtia_latisecta)	Reinhardtia_simplex)))))	Iriartea_deltoidea)	(Podococcus_barteri	Orania_palindan)))	Roystonea_regia)	Nypa_fruticans);
(((Sclerosperma_profizianum	((Sabal_domingensis	Phoenix_dactylifera)	Serenoa_repens))	(((((((Elaeis_guineensis	Elaeis_oleifera)	(Attalea_speciosa	Bactris_major))	(Prestoea_acuminata	((Reinhardtia_paiewonskiana	Reinhardtia_latisecta)	Reinhardtia_simplex)))	(Pseudophoenix_vinifera	(Reinhardtia_gracilis	Roystonea_regia)))	(((Geonoma_undata	(Oenocarpus_bataua	Oenocarpus_minor))	(((Hydriastele_microspadix	Dictyosperma_album)	(Kentiopsis_piersoniorum	(Dypsis_decaryi	Heterospathe_cagayanensis)))	Veitchia_spiralis))	(Manicaria_saccifera	(Leopoldinia_pulchra	Pelagodoxa_henryana))))	Iriartea_deltoidea)	(Podococcus_barteri	Orania_palindan)))	Nypa_fruticans);
((((Sabal_domingensis	Phoenix_dactylifera)	Serenoa_repens)	((Iriartea_deltoidea	(Sclerosperma_profizianum	(Orania_palindan	(Pseudophoenix_vinifera	Podococcus_barteri))))	((((Geonoma_undata	(Oenocarpus_bataua	Oenocarpus_minor))	(Roystonea_regia	(((((Hydriastele_microspadix	Dictyosperma_album)	Heterospathe_cagayanensis)	Dypsis_decaryi)	Kentiopsis_piersoniorum)	Veitchia_spiralis)))	(Manicaria_saccifera	(Leopoldinia_pulchra	Pelagodoxa_henryana)))	((((Reinhardtia_paiewonskiana	Reinhardtia_latisecta)	(Reinhardtia_gracilis	Reinhardtia_simplex))	Attalea_speciosa)	((Prestoea_acuminata	(Elaeis_guineensis	Elaeis_oleifera))	Bactris_major)))))	Nypa_fruticans);
(((((Sabal_domingensis	Phoenix_dactylifera)	Serenoa_repens)	((Iriartea_deltoidea	(Podococcus_barteri	(Orania_palindan	Pseudophoenix_vinifera)))	(((((Geonoma_undata	(Oenocarpus_bataua	Oenocarpus_minor))	(Roystonea_regia	((((Dypsis_decaryi	Dictyosperma_album)	(Heterospathe_cagayanensis	Kentiopsis_piersoniorum))	Hydriastele_microspadix)	Veitchia_spiralis)))	(Manicaria_saccifera	(Leopoldinia_pulchra	Pelagodoxa_henryana)))	(((Attalea_speciosa	((Elaeis_guineensis	Elaeis_oleifera)	Bactris_major))	Reinhardtia_gracilis)	((Reinhardtia_paiewonskiana	Reinhardtia_latisecta)	Reinhardtia_simplex)))	Prestoea_acuminata)))	Sclerosperma_profizianum)	Nypa_fruticans);
((Serenoa_repens	((Sabal_domingensis	(((Iriartea_deltoidea	(Podococcus_barteri	(Orania_palindan	Pseudophoenix_vinifera)))	(((((Elaeis_guineensis	Elaeis_oleifera)	(Bactris_major	Attalea_speciosa))	(Sclerosperma_profizianum	(Reinhardtia_gracilis	((Reinhardtia_paiewonskiana	Reinhardtia_latisecta)	Reinhardtia_simplex))))	Prestoea_acuminata)	(((Leopoldinia_pulchra	Pelagodoxa_henryana)	((Geonoma_undata	(Oenocarpus_bataua	Oenocarpus_minor))	((((Hydriastele_microspadix	Dictyosperma_album)	(Heterospathe_cagayanensis	Dypsis_decaryi))	Kentiopsis_piersoniorum)	Veitchia_spiralis)))	Manicaria_saccifera)))	Phoenix_dactylifera))	Roystonea_regia))	Nypa_fruticans);
(((Sabal_domingensis	((Roystonea_regia	Phoenix_dactylifera)	Serenoa_repens))	((Iriartea_deltoidea	(((Pseudophoenix_vinifera	Sclerosperma_profizianum)	((Podococcus_barteri	((Reinhardtia_paiewonskiana	Reinhardtia_latisecta)	(Reinhardtia_simplex	Reinhardtia_gracilis)))	(((Elaeis_guineensis	Elaeis_oleifera)	(Bactris_major	Attalea_speciosa))	Dypsis_decaryi)))	(((Leopoldinia_pulchra	Pelagodoxa_henryana)	((((Veitchia_spiralis	(Kentiopsis_piersoniorum	(Hydriastele_microspadix	Dictyosperma_album)))	Heterospathe_cagayanensis)	(Prestoea_acuminata	(Oenocarpus_bataua	Oenocarpus_minor)))	Geonoma_undata))	Manicaria_saccifera)))	Orania_palindan))	Nypa_fruticans);
((((Sabal_domingensis	(Serenoa_repens	Phoenix_dactylifera))	(((Podococcus_barteri	(Pseudophoenix_vinifera	Orania_palindan))	(((((Pelagodoxa_henryana	Leopoldinia_pulchra)	Manicaria_saccifera)	(Geonoma_undata	(Oenocarpus_minor	Oenocarpus_bataua)))	(Veitchia_spiralis	((Dictyosperma_album	Dypsis_decaryi)	(Kentiopsis_piersoniorum	(Heterospathe_cagayanensis	Hydriastele_microspadix)))))	(Prestoea_acuminata	(Sclerosperma_profizianum	(((Attalea_speciosa	Bactris_major)	(Elaeis_guineensis	Elaeis_oleifera))	((Reinhardtia_latisecta	Reinhardtia_paiewonskiana)	(Reinhardtia_gracilis	Reinhardtia_simplex)))))))	Iriartea_deltoidea))	Roystonea_regia)	Nypa_fruticans);
(((((Sclerosperma_profizianum	(Serenoa_repens	(Phoenix_dactylifera	Sabal_domingensis)))	Orania_palindan)	(((((((Geonoma_undata	(Oenocarpus_minor	Oenocarpus_bataua))	(Veitchia_spiralis	(((Hydriastele_microspadix	Dictyosperma_album)	(Dypsis_decaryi	Heterospathe_cagayanensis))	Kentiopsis_piersoniorum)))	(Leopoldinia_pulchra	Manicaria_saccifera))	Pelagodoxa_henryana)	(((Attalea_speciosa	((Reinhardtia_latisecta	Reinhardtia_paiewonskiana)	(Reinhardtia_gracilis	Reinhardtia_simplex)))	(Prestoea_acuminata	(Bactris_major	(Elaeis_guineensis	Elaeis_oleifera))))	Pseudophoenix_vinifera))	Iriartea_deltoidea)	Podococcus_barteri))	Roystonea_regia)	Nypa_fruticans);
((((Phoenix_dactylifera	Serenoa_repens)	(Sabal_domingensis	(Reinhardtia_gracilis	(Pseudophoenix_vinifera	Sclerosperma_profizianum))))	(((((((Geonoma_undata	(Oenocarpus_minor	Oenocarpus_bataua))	(Leopoldinia_pulchra	((Veitchia_spiralis	((Hydriastele_microspadix	Dictyosperma_album)	(Heterospathe_cagayanensis	Kentiopsis_piersoniorum)))	Dypsis_decaryi)))	(Manicaria_saccifera	Pelagodoxa_henryana))	(((Reinhardtia_latisecta	Reinhardtia_paiewonskiana)	Reinhardtia_simplex)	(((Attalea_speciosa	Bactris_major)	(Elaeis_guineensis	Elaeis_oleifera))	Prestoea_acuminata)))	Podococcus_barteri)	(Roystonea_regia	Orania_palindan))	Iriartea_deltoidea))	Nypa_fruticans);
(((((Phoenix_dactylifera	(Sabal_domingensis	Serenoa_repens))	Roystonea_regia)	(Pseudophoenix_vinifera	Sclerosperma_profizianum))	((Podococcus_barteri	((((((Reinhardtia_latisecta	Reinhardtia_paiewonskiana)	Reinhardtia_simplex)	(Reinhardtia_gracilis	((Attalea_speciosa	Bactris_major)	(Elaeis_guineensis	Elaeis_oleifera))))	Prestoea_acuminata)	(((Geonoma_undata	(Oenocarpus_minor	Oenocarpus_bataua))	(((Kentiopsis_piersoniorum	Veitchia_spiralis)	((Hydriastele_microspadix	Dictyosperma_album)	Dypsis_decaryi))	Heterospathe_cagayanensis))	(Manicaria_saccifera	(Leopoldinia_pulchra	Pelagodoxa_henryana))))	Iriartea_deltoidea))	Orania_palindan))	Nypa_fruticans);
(((Serenoa_repens	(Phoenix_dactylifera	Sabal_domingensis))	(((Orania_palindan	Roystonea_regia)	(Podococcus_barteri	(Pseudophoenix_vinifera	Sclerosperma_profizianum)))	(((((Reinhardtia_latisecta	Reinhardtia_paiewonskiana)	(Reinhardtia_gracilis	Reinhardtia_simplex))	((Attalea_speciosa	Bactris_major)	(Prestoea_acuminata	(Elaeis_guineensis	Elaeis_oleifera))))	(((Geonoma_undata	(Oenocarpus_minor	Oenocarpus_bataua))	((((Hydriastele_microspadix	Dictyosperma_album)	Dypsis_decaryi)	(Heterospathe_cagayanensis	Kentiopsis_piersoniorum))	Veitchia_spiralis))	(Manicaria_saccifera	(Leopoldinia_pulchra	Pelagodoxa_henryana))))	Iriartea_deltoidea)))	Nypa_fruticans);
((((Serenoa_repens	(Phoenix_dactylifera	Sabal_domingensis))	((Podococcus_barteri	Orania_palindan)	(((Pseudophoenix_vinifera	((((Reinhardtia_latisecta	Reinhardtia_paiewonskiana)	Reinhardtia_simplex)	(Reinhardtia_gracilis	Sclerosperma_profizianum))	((Attalea_speciosa	Bactris_major)	(Elaeis_guineensis	Elaeis_oleifera))))	(Prestoea_acuminata	(((Geonoma_undata	(Oenocarpus_minor	Oenocarpus_bataua))	(Leopoldinia_pulchra	(((Hydriastele_microspadix	Dictyosperma_album)	(Kentiopsis_piersoniorum	(Heterospathe_cagayanensis	Dypsis_decaryi)))	Veitchia_spiralis)))	(Manicaria_saccifera	Pelagodoxa_henryana))))	Iriartea_deltoidea)))	Roystonea_regia)	Nypa_fruticans);
((((Sabal_domingensis	(Serenoa_repens	Phoenix_dactylifera))	((Podococcus_barteri	Orania_palindan)	(((Pseudophoenix_vinifera	((((Reinhardtia_latisecta	Reinhardtia_paiewonskiana)	Reinhardtia_simplex)	(Reinhardtia_gracilis	Sclerosperma_profizianum))	((Attalea_speciosa	Bactris_major)	(Prestoea_acuminata	(Elaeis_guineensis	Elaeis_oleifera)))))	(((Geonoma_undata	(Oenocarpus_minor	Oenocarpus_bataua))	((Dictyosperma_album	((Heterospathe_cagayanensis	Kentiopsis_piersoniorum)	(Dypsis_decaryi	Hydriastele_microspadix)))	Veitchia_spiralis))	(Manicaria_saccifera	(Leopoldinia_pulchra	Pelagodoxa_henryana))))	Iriartea_deltoidea)))	Roystonea_regia)	Nypa_fruticans);
((((Sabal_domingensis	(Serenoa_repens	Phoenix_dactylifera))	((Sclerosperma_profizianum	(Podococcus_barteri	(Dypsis_decaryi	(((Pseudophoenix_vinifera	((((Reinhardtia_latisecta	Reinhardtia_paiewonskiana)	Reinhardtia_simplex)	Reinhardtia_gracilis)	((Attalea_speciosa	Bactris_major)	(Prestoea_acuminata	(Elaeis_guineensis	Elaeis_oleifera)))))	(((Geonoma_undata	(Oenocarpus_minor	Oenocarpus_bataua))	(((Dictyosperma_album	(Hydriastele_microspadix	Kentiopsis_piersoniorum))	Veitchia_spiralis)	Heterospathe_cagayanensis))	(Manicaria_saccifera	(Leopoldinia_pulchra	Pelagodoxa_henryana))))	Iriartea_deltoidea))))	Orania_palindan))	Roystonea_regia)	Nypa_fruticans);
((((Sabal_domingensis	(Serenoa_repens	Phoenix_dactylifera))	(Orania_palindan	(Podococcus_barteri	((((Prestoea_acuminata	Roystonea_regia)	(Pseudophoenix_vinifera	((((Reinhardtia_latisecta	Reinhardtia_paiewonskiana)	Reinhardtia_simplex)	Reinhardtia_gracilis)	((Attalea_speciosa	Bactris_major)	(Elaeis_guineensis	Elaeis_oleifera)))))	(((Geonoma_undata	(Oenocarpus_minor	Oenocarpus_bataua))	((Kentiopsis_piersoniorum	(Dictyosperma_album	(Dypsis_decaryi	(Hydriastele_microspadix	Heterospathe_cagayanensis))))	Veitchia_spiralis))	(Manicaria_saccifera	(Leopoldinia_pulchra	Pelagodoxa_henryana))))	Iriartea_deltoidea))))	Sclerosperma_profizianum)	Nypa_fruticans);
(((((Phoenix_dactylifera	Serenoa_repens)	Sabal_domingensis)	((Orania_palindan	Podococcus_barteri)	(((Sclerosperma_profizianum	(Pseudophoenix_vinifera	(Prestoea_acuminata	((((Reinhardtia_latisecta	Reinhardtia_paiewonskiana)	Reinhardtia_simplex)	Reinhardtia_gracilis)	((Attalea_speciosa	Bactris_major)	(Elaeis_guineensis	Elaeis_oleifera))))))	((Manicaria_saccifera	((Geonoma_undata	(Oenocarpus_minor	Oenocarpus_bataua))	(((Veitchia_spiralis	(Hydriastele_microspadix	Heterospathe_cagayanensis))	(Kentiopsis_piersoniorum	Dictyosperma_album))	Dypsis_decaryi)))	(Leopoldinia_pulchra	Pelagodoxa_henryana)))	Iriartea_deltoidea)))	Roystonea_regia)	Nypa_fruticans);
((Roystonea_regia	((((((((Prestoea_acuminata	((Attalea_speciosa	Bactris_major)	(Elaeis_guineensis	Elaeis_oleifera)))	(Reinhardtia_gracilis	(Reinhardtia_simplex	(Reinhardtia_latisecta	Reinhardtia_paiewonskiana))))	Pseudophoenix_vinifera)	(Manicaria_saccifera	(((Oenocarpus_bataua	Oenocarpus_minor)	(Veitchia_spiralis	((Dypsis_decaryi	(Hydriastele_microspadix	Dictyosperma_album))	(Heterospathe_cagayanensis	Kentiopsis_piersoniorum))))	(Leopoldinia_pulchra	Pelagodoxa_henryana))))	Geonoma_undata)	Iriartea_deltoidea)	(Podococcus_barteri	Orania_palindan))	(Phoenix_dactylifera	(Sabal_domingensis	(Sclerosperma_profizianum	Serenoa_repens)))))	Nypa_fruticans);
(((((((((((Prestoea_acuminata	Elaeis_guineensis)	Elaeis_oleifera)	((Reinhardtia_simplex	(Reinhardtia_latisecta	(Reinhardtia_gracilis	Reinhardtia_paiewonskiana)))	(Attalea_speciosa	Bactris_major)))	Pseudophoenix_vinifera)	((Manicaria_saccifera	((Geonoma_undata	(Oenocarpus_bataua	Oenocarpus_minor))	(Leopoldinia_pulchra	(((Hydriastele_microspadix	Kentiopsis_piersoniorum)	(Dypsis_decaryi	Dictyosperma_album))	(Heterospathe_cagayanensis	Veitchia_spiralis)))))	Pelagodoxa_henryana))	Iriartea_deltoidea)	Sclerosperma_profizianum)	(Podococcus_barteri	Orania_palindan))	((Phoenix_dactylifera	Sabal_domingensis)	Roystonea_regia))	Serenoa_repens)	Nypa_fruticans);
(((Iriartea_deltoidea	((((Geonoma_undata	((Veitchia_spiralis	(((Heterospathe_cagayanensis	(Hydriastele_microspadix	Kentiopsis_piersoniorum))	Dypsis_decaryi)	Dictyosperma_album))	((Oenocarpus_bataua	Oenocarpus_minor)	Prestoea_acuminata)))	((Leopoldinia_pulchra	Manicaria_saccifera)	Pelagodoxa_henryana))	(Roystonea_regia	((((Attalea_speciosa	Bactris_major)	(Elaeis_guineensis	Elaeis_oleifera))	((Sclerosperma_profizianum	Reinhardtia_gracilis)	(Reinhardtia_simplex	(Reinhardtia_latisecta	Reinhardtia_paiewonskiana))))	Pseudophoenix_vinifera)))	(Podococcus_barteri	Orania_palindan)))	(Phoenix_dactylifera	(Sabal_domingensis	Serenoa_repens)))	Nypa_fruticans);
(((Sabal_domingensis	(Serenoa_repens	Phoenix_dactylifera))	(((((((Manicaria_saccifera	(Leopoldinia_pulchra	Pelagodoxa_henryana))	((Veitchia_spiralis	(((Heterospathe_cagayanensis	(Hydriastele_microspadix	Kentiopsis_piersoniorum))	Dypsis_decaryi)	Dictyosperma_album))	((Oenocarpus_bataua	Oenocarpus_minor)	Prestoea_acuminata)))	(((((Attalea_speciosa	Bactris_major)	(Elaeis_guineensis	Elaeis_oleifera))	Reinhardtia_gracilis)	Sclerosperma_profizianum)	(Reinhardtia_simplex	(Reinhardtia_latisecta	Reinhardtia_paiewonskiana))))	Geonoma_undata)	(Pseudophoenix_vinifera	Iriartea_deltoidea))	(Podococcus_barteri	Orania_palindan))	Roystonea_regia))	Nypa_fruticans);
((((((Sclerosperma_profizianum	Pseudophoenix_vinifera)	(Podococcus_barteri	Orania_palindan))	((((Manicaria_saccifera	(Leopoldinia_pulchra	Pelagodoxa_henryana))	((Veitchia_spiralis	(((Hydriastele_microspadix	Kentiopsis_piersoniorum)	(Dypsis_decaryi	Heterospathe_cagayanensis))	Dictyosperma_album))	(Geonoma_undata	((Oenocarpus_bataua	Oenocarpus_minor)	Prestoea_acuminata))))	((((Attalea_speciosa	Bactris_major)	(Elaeis_guineensis	Elaeis_oleifera))	Reinhardtia_gracilis)	(Reinhardtia_simplex	(Reinhardtia_latisecta	Reinhardtia_paiewonskiana))))	Iriartea_deltoidea))	(Sabal_domingensis	(Serenoa_repens	Phoenix_dactylifera)))	Roystonea_regia)	Nypa_fruticans);
((((((Podococcus_barteri	Orania_palindan)	(((((Manicaria_saccifera	(Leopoldinia_pulchra	Pelagodoxa_henryana))	(((Kentiopsis_piersoniorum	((Heterospathe_cagayanensis	(Hydriastele_microspadix	Dictyosperma_album))	Dypsis_decaryi))	Veitchia_spiralis)	(Geonoma_undata	(Oenocarpus_bataua	Oenocarpus_minor))))	(((Attalea_speciosa	Bactris_major)	(Elaeis_guineensis	Elaeis_oleifera))	((Reinhardtia_gracilis	Reinhardtia_simplex)	(Reinhardtia_latisecta	Reinhardtia_paiewonskiana))))	Prestoea_acuminata)	Iriartea_deltoidea))	(Sabal_domingensis	(Serenoa_repens	Phoenix_dactylifera)))	(Pseudophoenix_vinifera	Roystonea_regia))	Sclerosperma_profizianum)	Nypa_fruticans);
((((Podococcus_barteri	(Roystonea_regia	Orania_palindan))	((Sclerosperma_profizianum	Pseudophoenix_vinifera)	((Prestoea_acuminata	(((((Attalea_speciosa	Bactris_major)	(Elaeis_guineensis	Elaeis_oleifera))	(Reinhardtia_simplex	(Reinhardtia_latisecta	Reinhardtia_paiewonskiana)))	Reinhardtia_gracilis)	(Pelagodoxa_henryana	((Manicaria_saccifera	(Leopoldinia_pulchra	(((Kentiopsis_piersoniorum	(Heterospathe_cagayanensis	Dypsis_decaryi))	(Hydriastele_microspadix	Dictyosperma_album))	Veitchia_spiralis)))	(Geonoma_undata	(Oenocarpus_bataua	Oenocarpus_minor))))))	Iriartea_deltoidea)))	(Sabal_domingensis	(Serenoa_repens	Phoenix_dactylifera)))	Nypa_fruticans);
((((Podococcus_barteri	(Phoenix_dactylifera	Orania_palindan))	((Sabal_domingensis	((((((Attalea_speciosa	Bactris_major)	(Elaeis_guineensis	Elaeis_oleifera))	(Reinhardtia_gracilis	(Reinhardtia_simplex	(Reinhardtia_latisecta	Reinhardtia_paiewonskiana))))	Prestoea_acuminata)	((Sclerosperma_profizianum	Pseudophoenix_vinifera)	Roystonea_regia))	((Pelagodoxa_henryana	(((Geonoma_undata	Leopoldinia_pulchra)	((Heterospathe_cagayanensis	Dictyosperma_album)	((Hydriastele_microspadix	Kentiopsis_piersoniorum)	Veitchia_spiralis)))	((Dypsis_decaryi	Oenocarpus_minor)	Oenocarpus_bataua)))	Manicaria_saccifera)))	Iriartea_deltoidea))	Serenoa_repens)	Nypa_fruticans);
(((((Iriartea_deltoidea	((((((Attalea_speciosa	Bactris_major)	(Elaeis_guineensis	Elaeis_oleifera))	(Reinhardtia_simplex	(Reinhardtia_latisecta	Reinhardtia_paiewonskiana)))	Reinhardtia_gracilis)	Pseudophoenix_vinifera)	(Manicaria_saccifera	(Geonoma_undata	(((Veitchia_spiralis	(((Dictyosperma_album	Dypsis_decaryi)	(Hydriastele_microspadix	Kentiopsis_piersoniorum))	Heterospathe_cagayanensis))	(Prestoea_acuminata	(Oenocarpus_minor	Oenocarpus_bataua)))	(Leopoldinia_pulchra	Pelagodoxa_henryana))))))	(Podococcus_barteri	Orania_palindan))	(Sabal_domingensis	(Phoenix_dactylifera	Serenoa_repens)))	(Sclerosperma_profizianum	Roystonea_regia))	Nypa_fruticans);
(((Sclerosperma_profizianum	(((Podococcus_barteri	(((((Attalea_speciosa	Bactris_major)	(Elaeis_guineensis	Elaeis_oleifera))	(Reinhardtia_simplex	(Reinhardtia_latisecta	Reinhardtia_paiewonskiana)))	((((Veitchia_spiralis	((Dypsis_decaryi	Heterospathe_cagayanensis)	(Hydriastele_microspadix	Dictyosperma_album)))	Kentiopsis_piersoniorum)	(Geonoma_undata	(Prestoea_acuminata	(Oenocarpus_minor	Oenocarpus_bataua))))	(Manicaria_saccifera	(Leopoldinia_pulchra	Pelagodoxa_henryana))))	(Pseudophoenix_vinifera	Iriartea_deltoidea)))	Orania_palindan)	(((Sabal_domingensis	Phoenix_dactylifera)	Serenoa_repens)	Reinhardtia_gracilis)))	Roystonea_regia)	Nypa_fruticans);
((((Sabal_domingensis	(((Pseudophoenix_vinifera	Orania_palindan)	Phoenix_dactylifera)	Serenoa_repens))	(Podococcus_barteri	(((Bactris_major	(Attalea_speciosa	(Elaeis_guineensis	Elaeis_oleifera)))	(Prestoea_acuminata	(Reinhardtia_simplex	(Reinhardtia_latisecta	Reinhardtia_paiewonskiana))))	(Manicaria_saccifera	((Leopoldinia_pulchra	Pelagodoxa_henryana)	((Geonoma_undata	(Oenocarpus_bataua	Oenocarpus_minor))	(((Dictyosperma_album	Hydriastele_microspadix)	Veitchia_spiralis)	((Kentiopsis_piersoniorum	Heterospathe_cagayanensis)	Dypsis_decaryi))))))))	(Iriartea_deltoidea	(Sclerosperma_profizianum	(Reinhardtia_gracilis	Roystonea_regia))))	Nypa_fruticans);
(((((Sabal_domingensis	Phoenix_dactylifera)	Serenoa_repens)	(Iriartea_deltoidea	(((Pseudophoenix_vinifera	((Reinhardtia_latisecta	Reinhardtia_paiewonskiana)	(Podococcus_barteri	Reinhardtia_simplex)))	(Attalea_speciosa	(Bactris_major	(Prestoea_acuminata	(Elaeis_guineensis	Elaeis_oleifera)))))	(Pelagodoxa_henryana	((Geonoma_undata	(Oenocarpus_bataua	Oenocarpus_minor))	(Manicaria_saccifera	(Leopoldinia_pulchra	(((Kentiopsis_piersoniorum	(Dictyosperma_album	Hydriastele_microspadix))	(Heterospathe_cagayanensis	Veitchia_spiralis))	Dypsis_decaryi))))))))	(Orania_palindan	(Sclerosperma_profizianum	(Reinhardtia_gracilis	Roystonea_regia))))	Nypa_fruticans);
((((Sabal_domingensis	(Phoenix_dactylifera	Serenoa_repens))	(((Podococcus_barteri	Orania_palindan)	Iriartea_deltoidea)	(((((Manicaria_saccifera	(Leopoldinia_pulchra	Pelagodoxa_henryana))	(Geonoma_undata	((Oenocarpus_bataua	Oenocarpus_minor)	(Prestoea_acuminata	((((Kentiopsis_piersoniorum	Hydriastele_microspadix)	Heterospathe_cagayanensis)	(Dypsis_decaryi	Dictyosperma_album))	Veitchia_spiralis)))))	(Bactris_major	(Elaeis_guineensis	Elaeis_oleifera)))	(((Reinhardtia_latisecta	Reinhardtia_paiewonskiana)	Reinhardtia_simplex)	Attalea_speciosa))	Pseudophoenix_vinifera)))	(Sclerosperma_profizianum	(Reinhardtia_gracilis	Roystonea_regia)))	Nypa_fruticans);
(((Roystonea_regia	(Sabal_domingensis	(Phoenix_dactylifera	Serenoa_repens)))	(((Podococcus_barteri	Iriartea_deltoidea)	(((((Attalea_speciosa	Bactris_major)	(Elaeis_guineensis	Elaeis_oleifera))	(Sclerosperma_profizianum	(Reinhardtia_gracilis	((Reinhardtia_latisecta	Reinhardtia_paiewonskiana)	Reinhardtia_simplex))))	((Leopoldinia_pulchra	Pelagodoxa_henryana)	(((((Kentiopsis_piersoniorum	((Heterospathe_cagayanensis	Hydriastele_microspadix)	Dypsis_decaryi))	Dictyosperma_album)	Veitchia_spiralis)	Geonoma_undata)	((Oenocarpus_bataua	Oenocarpus_minor)	Manicaria_saccifera))))	Prestoea_acuminata))	(Pseudophoenix_vinifera	Orania_palindan)))	Nypa_fruticans);
(((Iriartea_deltoidea	((((Reinhardtia_latisecta	Reinhardtia_paiewonskiana)	(Reinhardtia_simplex	Reinhardtia_gracilis))	(Attalea_speciosa	(Bactris_major	((Elaeis_guineensis	Elaeis_oleifera)	Prestoea_acuminata))))	(((Pelagodoxa_henryana	(Leopoldinia_pulchra	(((Heterospathe_cagayanensis	Hydriastele_microspadix)	((Kentiopsis_piersoniorum	Dypsis_decaryi)	Dictyosperma_album))	(Pseudophoenix_vinifera	Veitchia_spiralis))))	(Geonoma_undata	(Oenocarpus_bataua	Oenocarpus_minor)))	Manicaria_saccifera)))	(((Sclerosperma_profizianum	Sabal_domingensis)	(Phoenix_dactylifera	Serenoa_repens))	((Podococcus_barteri	Orania_palindan)	Roystonea_regia)))	Nypa_fruticans);
(((((Phoenix_dactylifera	Serenoa_repens)	Sabal_domingensis)	Roystonea_regia)	(Iriartea_deltoidea	(((((Sclerosperma_profizianum	Pseudophoenix_vinifera)	((Reinhardtia_gracilis	((Reinhardtia_latisecta	Reinhardtia_paiewonskiana)	Reinhardtia_simplex))	((Elaeis_guineensis	Elaeis_oleifera)	(Attalea_speciosa	Bactris_major))))	(((Leopoldinia_pulchra	(((Hydriastele_microspadix	Dictyosperma_album)	((Dypsis_decaryi	Heterospathe_cagayanensis)	Kentiopsis_piersoniorum))	Veitchia_spiralis))	(Pelagodoxa_henryana	(Geonoma_undata	(Oenocarpus_bataua	Oenocarpus_minor))))	Manicaria_saccifera))	Prestoea_acuminata)	(Podococcus_barteri	Orania_palindan))))	Nypa_fruticans);
((((((Phoenix_dactylifera	Serenoa_repens)	Sabal_domingensis)	Roystonea_regia)	(Iriartea_deltoidea	((Podococcus_barteri	Orania_palindan)	((Pseudophoenix_vinifera	((((Reinhardtia_latisecta	Reinhardtia_paiewonskiana)	Reinhardtia_simplex)	((Prestoea_acuminata	(Elaeis_guineensis	Elaeis_oleifera))	(Attalea_speciosa	Bactris_major)))	Reinhardtia_gracilis))	((Leopoldinia_pulchra	Pelagodoxa_henryana)	(((((Hydriastele_microspadix	Dictyosperma_album)	((Dypsis_decaryi	Heterospathe_cagayanensis)	Kentiopsis_piersoniorum))	Veitchia_spiralis)	(Geonoma_undata	(Oenocarpus_bataua	Oenocarpus_minor)))	Manicaria_saccifera))))))	Sclerosperma_profizianum)	Nypa_fruticans);
(((((Phoenix_dactylifera	Serenoa_repens)	Sabal_domingensis)	(Iriartea_deltoidea	((Podococcus_barteri	Orania_palindan)	(((Pseudophoenix_vinifera	((Reinhardtia_gracilis	((Reinhardtia_latisecta	Reinhardtia_paiewonskiana)	Reinhardtia_simplex))	(((Elaeis_guineensis	Elaeis_oleifera)	Bactris_major)	Attalea_speciosa)))	Prestoea_acuminata)	(Pelagodoxa_henryana	((Leopoldinia_pulchra	Manicaria_saccifera)	((((Hydriastele_microspadix	Dictyosperma_album)	((Dypsis_decaryi	Heterospathe_cagayanensis)	Kentiopsis_piersoniorum))	Veitchia_spiralis)	(Geonoma_undata	(Oenocarpus_bataua	(Sclerosperma_profizianum	Oenocarpus_minor))))))))))	Roystonea_regia)	Nypa_fruticans);
(((((Phoenix_dactylifera	Serenoa_repens)	Sabal_domingensis)	((((((Sclerosperma_profizianum	Reinhardtia_gracilis)	((Reinhardtia_latisecta	Reinhardtia_paiewonskiana)	Reinhardtia_simplex))	((Elaeis_guineensis	Elaeis_oleifera)	(Bactris_major	Attalea_speciosa)))	((Leopoldinia_pulchra	(Manicaria_saccifera	Pelagodoxa_henryana))	((Prestoea_acuminata	((Dictyosperma_album	((Hydriastele_microspadix	(Heterospathe_cagayanensis	Dypsis_decaryi))	Kentiopsis_piersoniorum))	Veitchia_spiralis))	(Geonoma_undata	(Oenocarpus_bataua	Oenocarpus_minor)))))	(Pseudophoenix_vinifera	Iriartea_deltoidea))	(Podococcus_barteri	Orania_palindan)))	Roystonea_regia)	Nypa_fruticans);
((((Phoenix_dactylifera	Serenoa_repens)	Sabal_domingensis)	((((Pseudophoenix_vinifera	Sclerosperma_profizianum)	Reinhardtia_gracilis)	(Podococcus_barteri	(Roystonea_regia	Orania_palindan)))	((((((Manicaria_saccifera	Leopoldinia_pulchra)	((Dictyosperma_album	(((Kentiopsis_piersoniorum	Hydriastele_microspadix)	Heterospathe_cagayanensis)	Dypsis_decaryi))	Veitchia_spiralis))	Pelagodoxa_henryana)	(Geonoma_undata	(Prestoea_acuminata	(Oenocarpus_bataua	Oenocarpus_minor))))	(((Reinhardtia_latisecta	Reinhardtia_paiewonskiana)	Reinhardtia_simplex)	(Attalea_speciosa	((Elaeis_guineensis	Elaeis_oleifera)	Bactris_major))))	Iriartea_deltoidea)))	Nypa_fruticans);
((Sclerosperma_profizianum	(((((((Pelagodoxa_henryana	Leopoldinia_pulchra)	((Oenocarpus_bataua	Oenocarpus_minor)	Geonoma_undata))	(Manicaria_saccifera	(Veitchia_spiralis	(Dictyosperma_album	(((Hydriastele_microspadix	Kentiopsis_piersoniorum)	Dypsis_decaryi)	Heterospathe_cagayanensis)))))	((Pseudophoenix_vinifera	((Attalea_speciosa	(Bactris_major	(Prestoea_acuminata	(Elaeis_oleifera	Elaeis_guineensis))))	(Reinhardtia_gracilis	(Reinhardtia_simplex	(Reinhardtia_latisecta	Reinhardtia_paiewonskiana)))))	Roystonea_regia))	Iriartea_deltoidea)	(Podococcus_barteri	Orania_palindan))	(Serenoa_repens	(Sabal_domingensis	Phoenix_dactylifera))))	Nypa_fruticans);
((((Orania_palindan	(Iriartea_deltoidea	(((((Oenocarpus_bataua	Oenocarpus_minor)	(Veitchia_spiralis	((Dypsis_decaryi	(Hydriastele_microspadix	Dictyosperma_album))	(Heterospathe_cagayanensis	Kentiopsis_piersoniorum))))	(Manicaria_saccifera	(Pelagodoxa_henryana	Leopoldinia_pulchra)))	Geonoma_undata)	(Pseudophoenix_vinifera	(((Elaeis_oleifera	Elaeis_guineensis)	(Attalea_speciosa	Bactris_major))	(Podococcus_barteri	(Prestoea_acuminata	(Reinhardtia_gracilis	(Reinhardtia_simplex	(Reinhardtia_latisecta	Reinhardtia_paiewonskiana))))))))))	(Sabal_domingensis	(Phoenix_dactylifera	(Sclerosperma_profizianum	Serenoa_repens))))	Roystonea_regia)	Nypa_fruticans);
((((((Podococcus_barteri	Orania_palindan)	(Iriartea_deltoidea	(((((((Hydriastele_microspadix	Dictyosperma_album)	Kentiopsis_piersoniorum)	(Veitchia_spiralis	Heterospathe_cagayanensis))	Dypsis_decaryi)	Manicaria_saccifera)	((Geonoma_undata	(Oenocarpus_bataua	Oenocarpus_minor))	(Pelagodoxa_henryana	Leopoldinia_pulchra)))	(Pseudophoenix_vinifera	(((Prestoea_acuminata	(Elaeis_oleifera	Elaeis_guineensis))	(Attalea_speciosa	Bactris_major))	((Reinhardtia_simplex	(Reinhardtia_latisecta	Reinhardtia_paiewonskiana))	Reinhardtia_gracilis))))))	(Sabal_domingensis	(Phoenix_dactylifera	Serenoa_repens)))	Roystonea_regia)	Sclerosperma_profizianum)	Nypa_fruticans);
((((Orania_palindan	(Iriartea_deltoidea	(((Manicaria_saccifera	((Leopoldinia_pulchra	(((Kentiopsis_piersoniorum	((Heterospathe_cagayanensis	Hydriastele_microspadix)	Dypsis_decaryi))	Dictyosperma_album)	Veitchia_spiralis))	(Geonoma_undata	(Oenocarpus_bataua	Oenocarpus_minor))))	Pelagodoxa_henryana)	((Sclerosperma_profizianum	Pseudophoenix_vinifera)	(((((Elaeis_oleifera	Elaeis_guineensis)	(Attalea_speciosa	Bactris_major))	(Podococcus_barteri	(Reinhardtia_simplex	(Reinhardtia_latisecta	Reinhardtia_paiewonskiana))))	Prestoea_acuminata)	Reinhardtia_gracilis)))))	(Serenoa_repens	(Sabal_domingensis	Phoenix_dactylifera)))	Roystonea_regia)	Nypa_fruticans);
((((((Podococcus_barteri	Orania_palindan)	(((Manicaria_saccifera	(Geonoma_undata	((Oenocarpus_bataua	Oenocarpus_minor)	(((Kentiopsis_piersoniorum	(Hydriastele_microspadix	(Dypsis_decaryi	Heterospathe_cagayanensis)))	Dictyosperma_album)	(Pseudophoenix_vinifera	Veitchia_spiralis)))))	(Leopoldinia_pulchra	Pelagodoxa_henryana))	((((Prestoea_acuminata	(Elaeis_oleifera	Elaeis_guineensis))	(Attalea_speciosa	Bactris_major))	((Reinhardtia_gracilis	Reinhardtia_simplex)	(Reinhardtia_latisecta	Reinhardtia_paiewonskiana)))	Sclerosperma_profizianum)))	Iriartea_deltoidea)	(Phoenix_dactylifera	(Serenoa_repens	Sabal_domingensis)))	Roystonea_regia)	Nypa_fruticans);
((((Podococcus_barteri	Orania_palindan)	(((((Pelagodoxa_henryana	((Oenocarpus_bataua	Oenocarpus_minor)	(((Heterospathe_cagayanensis	(Dypsis_decaryi	(Hydriastele_microspadix	Dictyosperma_album)))	(Kentiopsis_piersoniorum	Veitchia_spiralis))	Prestoea_acuminata)))	Geonoma_undata)	(Leopoldinia_pulchra	Manicaria_saccifera))	(((Reinhardtia_gracilis	(Reinhardtia_simplex	(Reinhardtia_latisecta	Reinhardtia_paiewonskiana)))	(((Elaeis_oleifera	Elaeis_guineensis)	Bactris_major)	Attalea_speciosa))	(Pseudophoenix_vinifera	Roystonea_regia)))	Iriartea_deltoidea))	((Sclerosperma_profizianum	Serenoa_repens)	(Sabal_domingensis	Phoenix_dactylifera)))	Nypa_fruticans);
((((((((Manicaria_saccifera	(Leopoldinia_pulchra	(Pelagodoxa_henryana	((Geonoma_undata	(Oenocarpus_bataua	Oenocarpus_minor))	((((Dypsis_decaryi	(Heterospathe_cagayanensis	Hydriastele_microspadix))	Kentiopsis_piersoniorum)	Dictyosperma_album)	Veitchia_spiralis)))))	Prestoea_acuminata)	(((Reinhardtia_gracilis	(Reinhardtia_simplex	(Reinhardtia_latisecta	Reinhardtia_paiewonskiana)))	(((Elaeis_oleifera	Elaeis_guineensis)	Bactris_major)	Attalea_speciosa))	(Pseudophoenix_vinifera	Roystonea_regia)))	Podococcus_barteri)	Iriartea_deltoidea)	(((Sabal_domingensis	Sclerosperma_profizianum)	Serenoa_repens)	Phoenix_dactylifera))	Orania_palindan)	Nypa_fruticans);
(((Sabal_domingensis	(Phoenix_dactylifera	Serenoa_repens))	(((((Pelagodoxa_henryana	Manicaria_saccifera)	((Geonoma_undata	(Oenocarpus_bataua	Oenocarpus_minor))	(Leopoldinia_pulchra	((((Hydriastele_microspadix	Dictyosperma_album)	(Heterospathe_cagayanensis	Dypsis_decaryi))	Kentiopsis_piersoniorum)	Veitchia_spiralis))))	((Reinhardtia_simplex	(Reinhardtia_latisecta	Reinhardtia_paiewonskiana))	((Prestoea_acuminata	(Elaeis_oleifera	Elaeis_guineensis))	(Bactris_major	Attalea_speciosa))))	(Pseudophoenix_vinifera	Iriartea_deltoidea))	((Sclerosperma_profizianum	(Roystonea_regia	Reinhardtia_gracilis))	(Podococcus_barteri	Orania_palindan))))	Nypa_fruticans);
(((((Orania_palindan	Podococcus_barteri)	(((((Leopoldinia_pulchra	Pelagodoxa_henryana)	Manicaria_saccifera)	((Geonoma_undata	(Oenocarpus_bataua	Oenocarpus_minor))	((((Hydriastele_microspadix	Dictyosperma_album)	(Heterospathe_cagayanensis	Dypsis_decaryi))	Kentiopsis_piersoniorum)	Veitchia_spiralis)))	((Prestoea_acuminata	(Reinhardtia_simplex	(Reinhardtia_latisecta	Reinhardtia_paiewonskiana)))	(Attalea_speciosa	((Elaeis_oleifera	Elaeis_guineensis)	Bactris_major))))	Iriartea_deltoidea))	(Sabal_domingensis	(Phoenix_dactylifera	Serenoa_repens)))	(Reinhardtia_gracilis	((Pseudophoenix_vinifera	Sclerosperma_profizianum)	Roystonea_regia)))	Nypa_fruticans);
(((((Orania_palindan	Podococcus_barteri)	(((Manicaria_saccifera	((Leopoldinia_pulchra	Pelagodoxa_henryana)	((Geonoma_undata	(Oenocarpus_bataua	Oenocarpus_minor))	(Prestoea_acuminata	((Kentiopsis_piersoniorum	((Hydriastele_microspadix	Dictyosperma_album)	Heterospathe_cagayanensis))	(Dypsis_decaryi	Veitchia_spiralis))))))	(Pseudophoenix_vinifera	((Reinhardtia_simplex	(Reinhardtia_latisecta	Reinhardtia_paiewonskiana))	((Elaeis_oleifera	Elaeis_guineensis)	(Bactris_major	Attalea_speciosa)))))	Iriartea_deltoidea))	(Phoenix_dactylifera	(Serenoa_repens	Sabal_domingensis)))	((Reinhardtia_gracilis	Roystonea_regia)	Sclerosperma_profizianum))	Nypa_fruticans);
((Sclerosperma_profizianum	(Roystonea_regia	((((((Reinhardtia_gracilis	((Reinhardtia_paiewonskiana	Reinhardtia_latisecta)	Reinhardtia_simplex))	(Attalea_speciosa	(Bactris_major	(Elaeis_guineensis	Elaeis_oleifera))))	((((((Oenocarpus_bataua	Oenocarpus_minor)	Geonoma_undata)	(Veitchia_spiralis	(Dictyosperma_album	(Heterospathe_cagayanensis	(Dypsis_decaryi	(Hydriastele_microspadix	Kentiopsis_piersoniorum))))))	Manicaria_saccifera)	Prestoea_acuminata)	(Pelagodoxa_henryana	Leopoldinia_pulchra)))	Iriartea_deltoidea)	(Pseudophoenix_vinifera	(Podococcus_barteri	Orania_palindan)))	(Serenoa_repens	(Sabal_domingensis	Phoenix_dactylifera)))))	Nypa_fruticans);
((Roystonea_regia	(((((Sclerosperma_profizianum	Pseudophoenix_vinifera)	(((Manicaria_saccifera	(Pelagodoxa_henryana	((Oenocarpus_bataua	Oenocarpus_minor)	(Leopoldinia_pulchra	(Veitchia_spiralis	(Dictyosperma_album	(Heterospathe_cagayanensis	(Dypsis_decaryi	(Hydriastele_microspadix	Kentiopsis_piersoniorum)))))))))	(((Reinhardtia_paiewonskiana	Reinhardtia_latisecta)	Reinhardtia_simplex)	(((Bactris_major	(Podococcus_barteri	Attalea_speciosa))	(Prestoea_acuminata	(Elaeis_guineensis	Elaeis_oleifera)))	Reinhardtia_gracilis)))	Geonoma_undata))	Iriartea_deltoidea)	Orania_palindan)	(Sabal_domingensis	(Phoenix_dactylifera	Serenoa_repens))))	Nypa_fruticans);
((Roystonea_regia	((((((Pelagodoxa_henryana	((Geonoma_undata	(Prestoea_acuminata	(Oenocarpus_bataua	Oenocarpus_minor)))	((Pseudophoenix_vinifera	Veitchia_spiralis)	(Dictyosperma_album	((Kentiopsis_piersoniorum	(Hydriastele_microspadix	Heterospathe_cagayanensis))	Dypsis_decaryi)))))	((Manicaria_saccifera	Leopoldinia_pulchra)	(((Bactris_major	Attalea_speciosa)	(Elaeis_guineensis	Elaeis_oleifera))	((Reinhardtia_paiewonskiana	Reinhardtia_latisecta)	(Reinhardtia_gracilis	Reinhardtia_simplex)))))	Iriartea_deltoidea)	Podococcus_barteri)	Orania_palindan)	(Sclerosperma_profizianum	(Sabal_domingensis	(Phoenix_dactylifera	Serenoa_repens)))))	Nypa_fruticans);
((((Sabal_domingensis	Phoenix_dactylifera)	Serenoa_repens)	(Roystonea_regia	((Podococcus_barteri	Orania_palindan)	(((((Leopoldinia_pulchra	Pelagodoxa_henryana)	((Geonoma_undata	(Prestoea_acuminata	(Oenocarpus_bataua	Oenocarpus_minor)))	((((Kentiopsis_piersoniorum	Hydriastele_microspadix)	Veitchia_spiralis)	(Dictyosperma_album	Heterospathe_cagayanensis))	Dypsis_decaryi)))	Manicaria_saccifera)	(Pseudophoenix_vinifera	((((Bactris_major	Attalea_speciosa)	(Elaeis_guineensis	Elaeis_oleifera))	((Reinhardtia_paiewonskiana	Reinhardtia_latisecta)	Reinhardtia_simplex))	(Sclerosperma_profizianum	Reinhardtia_gracilis))))	Iriartea_deltoidea))))	Nypa_fruticans);
((((((Sclerosperma_profizianum	Podococcus_barteri)	Orania_palindan)	((((Pelagodoxa_henryana	((Geonoma_undata	(Oenocarpus_bataua	Oenocarpus_minor))	(Leopoldinia_pulchra	((((Dypsis_decaryi	Heterospathe_cagayanensis)	(Kentiopsis_piersoniorum	Hydriastele_microspadix))	Dictyosperma_album)	(Pseudophoenix_vinifera	Veitchia_spiralis)))))	Manicaria_saccifera)	(((Bactris_major	Attalea_speciosa)	(Prestoea_acuminata	(Elaeis_guineensis	Elaeis_oleifera)))	((Reinhardtia_paiewonskiana	Reinhardtia_latisecta)	(Reinhardtia_gracilis	Reinhardtia_simplex))))	Iriartea_deltoidea))	(Sabal_domingensis	(Phoenix_dactylifera	Serenoa_repens)))	Roystonea_regia)	Nypa_fruticans);
((((Sabal_domingensis	(Phoenix_dactylifera	Serenoa_repens))	(Roystonea_regia	Sclerosperma_profizianum))	((Orania_palindan	Podococcus_barteri)	(((Pelagodoxa_henryana	((((Geonoma_undata	(Oenocarpus_bataua	Oenocarpus_minor))	Dypsis_decaryi)	(Manicaria_saccifera	(Leopoldinia_pulchra	((Heterospathe_cagayanensis	(Hydriastele_microspadix	Dictyosperma_album))	(Kentiopsis_piersoniorum	Veitchia_spiralis)))))	Pseudophoenix_vinifera))	(((Prestoea_acuminata	((Elaeis_guineensis	Elaeis_oleifera)	Bactris_major))	Attalea_speciosa)	(Reinhardtia_gracilis	((Reinhardtia_paiewonskiana	Reinhardtia_latisecta)	Reinhardtia_simplex))))	Iriartea_deltoidea)))	Nypa_fruticans);
(((((Orania_palindan	Podococcus_barteri)	(((Prestoea_acuminata	(Pelagodoxa_henryana	((Geonoma_undata	(Oenocarpus_bataua	Oenocarpus_minor))	(Manicaria_saccifera	(Leopoldinia_pulchra	(Dypsis_decaryi	((Dictyosperma_album	((Heterospathe_cagayanensis	Hydriastele_microspadix)	Kentiopsis_piersoniorum))	Veitchia_spiralis)))))))	((((Elaeis_guineensis	Elaeis_oleifera)	(Bactris_major	Attalea_speciosa))	((Reinhardtia_paiewonskiana	Reinhardtia_latisecta)	Reinhardtia_simplex))	(Reinhardtia_gracilis	(Sclerosperma_profizianum	Pseudophoenix_vinifera))))	Iriartea_deltoidea))	(Sabal_domingensis	(Phoenix_dactylifera	Serenoa_repens)))	Roystonea_regia)	Nypa_fruticans);
(((((Sclerosperma_profizianum	Pseudophoenix_vinifera)	(Orania_palindan	Podococcus_barteri))	(((((Leopoldinia_pulchra	Pelagodoxa_henryana)	((Geonoma_undata	(Oenocarpus_bataua	Oenocarpus_minor))	((((Hydriastele_microspadix	Dictyosperma_album)	Dypsis_decaryi)	(Kentiopsis_piersoniorum	Veitchia_spiralis))	Heterospathe_cagayanensis)))	Manicaria_saccifera)	((Prestoea_acuminata	((Elaeis_guineensis	Elaeis_oleifera)	(Bactris_major	Attalea_speciosa)))	((Reinhardtia_paiewonskiana	Reinhardtia_latisecta)	(Reinhardtia_gracilis	Reinhardtia_simplex))))	Iriartea_deltoidea))	(Roystonea_regia	((Serenoa_repens	Sabal_domingensis)	Phoenix_dactylifera)))	Nypa_fruticans);
((((((((Geonoma_undata	(Oenocarpus_bataua	Oenocarpus_minor))	((Dictyosperma_album	(Kentiopsis_piersoniorum	((Dypsis_decaryi	Hydriastele_microspadix)	Heterospathe_cagayanensis)))	Veitchia_spiralis))	((Leopoldinia_pulchra	Pelagodoxa_henryana)	Manicaria_saccifera))	(Pseudophoenix_vinifera	(((Reinhardtia_gracilis	Sclerosperma_profizianum)	((Prestoea_acuminata	(Elaeis_guineensis	Elaeis_oleifera))	(Bactris_major	Attalea_speciosa)))	((Reinhardtia_paiewonskiana	Reinhardtia_latisecta)	Reinhardtia_simplex))))	(Orania_palindan	Podococcus_barteri))	Iriartea_deltoidea)	(Roystonea_regia	((Serenoa_repens	Sabal_domingensis)	Phoenix_dactylifera)))	Nypa_fruticans);
(((((Iriartea_deltoidea	(((Bactris_major	Attalea_speciosa)	(Prestoea_acuminata	(Elaeis_guineensis	Elaeis_oleifera)))	((Reinhardtia_gracilis	(Pseudophoenix_vinifera	Sclerosperma_profizianum))	((Reinhardtia_paiewonskiana	Reinhardtia_latisecta)	Reinhardtia_simplex))))	(((Geonoma_undata	(Oenocarpus_bataua	(Oenocarpus_minor	Dypsis_decaryi)))	(((Hydriastele_microspadix	Dictyosperma_album)	Heterospathe_cagayanensis)	(Kentiopsis_piersoniorum	Veitchia_spiralis)))	(Manicaria_saccifera	(Leopoldinia_pulchra	Pelagodoxa_henryana))))	(Orania_palindan	Podococcus_barteri))	(Roystonea_regia	((Serenoa_repens	Sabal_domingensis)	Phoenix_dactylifera)))	Nypa_fruticans);
((((Reinhardtia_gracilis	Sclerosperma_profizianum)	Roystonea_regia)	((Sabal_domingensis	(Serenoa_repens	Phoenix_dactylifera))	((Iriartea_deltoidea	(((((Geonoma_undata	((((Hydriastele_microspadix	Dictyosperma_album)	(Kentiopsis_piersoniorum	(Dypsis_decaryi	Heterospathe_cagayanensis)))	Veitchia_spiralis)	(Prestoea_acuminata	(Oenocarpus_bataua	Oenocarpus_minor))))	Leopoldinia_pulchra)	Pelagodoxa_henryana)	Manicaria_saccifera)	(((Attalea_speciosa	(Bactris_major	(Elaeis_guineensis	Elaeis_oleifera)))	((Reinhardtia_latisecta	Reinhardtia_paiewonskiana)	Reinhardtia_simplex))	Pseudophoenix_vinifera)))	(Orania_palindan	Podococcus_barteri))))	Nypa_fruticans);
((((Reinhardtia_gracilis	Sclerosperma_profizianum)	Roystonea_regia)	((Sabal_domingensis	(Serenoa_repens	Phoenix_dactylifera))	((Iriartea_deltoidea	(((((Veitchia_spiralis	(((Hydriastele_microspadix	Dictyosperma_album)	Heterospathe_cagayanensis)	Kentiopsis_piersoniorum))	((Oenocarpus_bataua	Oenocarpus_minor)	Geonoma_undata))	Dypsis_decaryi)	(Manicaria_saccifera	(Pelagodoxa_henryana	Leopoldinia_pulchra)))	(((Prestoea_acuminata	(Elaeis_guineensis	Elaeis_oleifera))	(Attalea_speciosa	Bactris_major))	((Reinhardtia_latisecta	Reinhardtia_paiewonskiana)	Reinhardtia_simplex))))	((Pseudophoenix_vinifera	Orania_palindan)	Podococcus_barteri))))	Nypa_fruticans);
((((Sclerosperma_profizianum	(Roystonea_regia	Reinhardtia_gracilis))	(Sabal_domingensis	(Serenoa_repens	Phoenix_dactylifera)))	(Orania_palindan	((Podococcus_barteri	((Leopoldinia_pulchra	((((Oenocarpus_bataua	Oenocarpus_minor)	((((Dypsis_decaryi	(Hydriastele_microspadix	Kentiopsis_piersoniorum))	Dictyosperma_album)	((Pseudophoenix_vinifera	Veitchia_spiralis)	Heterospathe_cagayanensis))	Prestoea_acuminata))	Pelagodoxa_henryana)	Geonoma_undata))	(Manicaria_saccifera	(((Elaeis_guineensis	Elaeis_oleifera)	(Attalea_speciosa	Bactris_major))	((Reinhardtia_latisecta	Reinhardtia_paiewonskiana)	Reinhardtia_simplex)))))	Iriartea_deltoidea)))	Nypa_fruticans);
(((Sclerosperma_profizianum	(Roystonea_regia	Reinhardtia_gracilis))	(((Podococcus_barteri	Orania_palindan)	(Iriartea_deltoidea	((Pelagodoxa_henryana	((Leopoldinia_pulchra	Manicaria_saccifera)	(Geonoma_undata	((Oenocarpus_bataua	Oenocarpus_minor)	((((Hydriastele_microspadix	Kentiopsis_piersoniorum)	(Heterospathe_cagayanensis	(Dypsis_decaryi	Dictyosperma_album)))	Veitchia_spiralis)	Prestoea_acuminata)))))	(Pseudophoenix_vinifera	(((Elaeis_guineensis	Elaeis_oleifera)	(Attalea_speciosa	Bactris_major))	((Reinhardtia_latisecta	Reinhardtia_paiewonskiana)	Reinhardtia_simplex))))))	(Serenoa_repens	(Phoenix_dactylifera	Sabal_domingensis))))	Nypa_fruticans);
((Sclerosperma_profizianum	((((Iriartea_deltoidea	((Pelagodoxa_henryana	(((Leopoldinia_pulchra	((Kentiopsis_piersoniorum	((Heterospathe_cagayanensis	Dypsis_decaryi)	(Hydriastele_microspadix	Dictyosperma_album)))	Veitchia_spiralis))	(Geonoma_undata	(Oenocarpus_bataua	Oenocarpus_minor)))	Manicaria_saccifera))	(((Prestoea_acuminata	(Elaeis_guineensis	Elaeis_oleifera))	((Roystonea_regia	Reinhardtia_gracilis)	Pseudophoenix_vinifera))	((Attalea_speciosa	Bactris_major)	((Reinhardtia_latisecta	Reinhardtia_paiewonskiana)	Reinhardtia_simplex)))))	Podococcus_barteri)	Orania_palindan)	(Serenoa_repens	(Phoenix_dactylifera	Sabal_domingensis))))	Nypa_fruticans);
(((((Iriartea_deltoidea	(((Leopoldinia_pulchra	Pelagodoxa_henryana)	(Manicaria_saccifera	((((Kentiopsis_piersoniorum	((Heterospathe_cagayanensis	Dypsis_decaryi)	(Hydriastele_microspadix	Dictyosperma_album)))	Veitchia_spiralis)	(Oenocarpus_bataua	Oenocarpus_minor))	Geonoma_undata)))	((Sclerosperma_profizianum	Prestoea_acuminata)	((((Elaeis_guineensis	Elaeis_oleifera)	(Bactris_major	Attalea_speciosa))	(Reinhardtia_gracilis	((Reinhardtia_latisecta	Reinhardtia_paiewonskiana)	Reinhardtia_simplex)))	Pseudophoenix_vinifera))))	Podococcus_barteri)	Orania_palindan)	(Roystonea_regia	(Serenoa_repens	(Phoenix_dactylifera	Sabal_domingensis))))	Nypa_fruticans);
(((((Iriartea_deltoidea	((((Geonoma_undata	(Oenocarpus_bataua	Oenocarpus_minor))	((Kentiopsis_piersoniorum	(((Hydriastele_microspadix	Dictyosperma_album)	Heterospathe_cagayanensis)	(Pseudophoenix_vinifera	Veitchia_spiralis)))	Dypsis_decaryi))	((Leopoldinia_pulchra	Pelagodoxa_henryana)	Manicaria_saccifera))	((Prestoea_acuminata	((Bactris_major	Attalea_speciosa)	(Elaeis_guineensis	Elaeis_oleifera)))	(Reinhardtia_gracilis	((Reinhardtia_latisecta	Reinhardtia_paiewonskiana)	Reinhardtia_simplex)))))	Podococcus_barteri)	(Roystonea_regia	(Sclerosperma_profizianum	Orania_palindan)))	(Serenoa_repens	(Phoenix_dactylifera	Sabal_domingensis)))	Nypa_fruticans);
((((Iriartea_deltoidea	((((Geonoma_undata	(Prestoea_acuminata	(Oenocarpus_bataua	Oenocarpus_minor)))	(Veitchia_spiralis	(((Hydriastele_microspadix	Dictyosperma_album)	Dypsis_decaryi)	(Kentiopsis_piersoniorum	Heterospathe_cagayanensis))))	((Leopoldinia_pulchra	Pelagodoxa_henryana)	Manicaria_saccifera))	((Reinhardtia_gracilis	(Pseudophoenix_vinifera	Sclerosperma_profizianum))	((Attalea_speciosa	((Elaeis_guineensis	Elaeis_oleifera)	Bactris_major))	((Reinhardtia_latisecta	Reinhardtia_paiewonskiana)	Reinhardtia_simplex)))))	((Orania_palindan	Roystonea_regia)	Podococcus_barteri))	(Serenoa_repens	(Phoenix_dactylifera	Sabal_domingensis)))	Nypa_fruticans);
(((Dypsis_decaryi	(Serenoa_repens	(Phoenix_dactylifera	Sabal_domingensis)))	((Orania_palindan	Roystonea_regia)	(Iriartea_deltoidea	((((Podococcus_barteri	Pelagodoxa_henryana)	(Geonoma_undata	((Prestoea_acuminata	(Oenocarpus_bataua	Oenocarpus_minor))	((Dictyosperma_album	((Heterospathe_cagayanensis	Hydriastele_microspadix)	Kentiopsis_piersoniorum))	Veitchia_spiralis))))	(Leopoldinia_pulchra	Manicaria_saccifera))	((Reinhardtia_gracilis	(Pseudophoenix_vinifera	Sclerosperma_profizianum))	((Attalea_speciosa	((Elaeis_guineensis	Elaeis_oleifera)	Bactris_major))	((Reinhardtia_latisecta	Reinhardtia_paiewonskiana)	Reinhardtia_simplex)))))))	Nypa_fruticans);
((Roystonea_regia	((Serenoa_repens	(Phoenix_dactylifera	Sabal_domingensis))	(Orania_palindan	((Iriartea_deltoidea	(((Leopoldinia_pulchra	(((Prestoea_acuminata	(Oenocarpus_bataua	Oenocarpus_minor))	((Dypsis_decaryi	(Kentiopsis_piersoniorum	((Hydriastele_microspadix	Dictyosperma_album)	Heterospathe_cagayanensis)))	Veitchia_spiralis))	(Manicaria_saccifera	Pelagodoxa_henryana)))	Geonoma_undata)	((Reinhardtia_gracilis	(Pseudophoenix_vinifera	Sclerosperma_profizianum))	((Attalea_speciosa	((Elaeis_guineensis	Elaeis_oleifera)	Bactris_major))	((Reinhardtia_latisecta	Reinhardtia_paiewonskiana)	Reinhardtia_simplex)))))	Podococcus_barteri))))	Nypa_fruticans);
(((((Podococcus_barteri	Orania_palindan)	(Pseudophoenix_vinifera	Sclerosperma_profizianum))	(Iriartea_deltoidea	(((Manicaria_saccifera	((Geonoma_undata	(Oenocarpus_minor	Oenocarpus_bataua))	((Leopoldinia_pulchra	Pelagodoxa_henryana)	(Veitchia_spiralis	((Hydriastele_microspadix	Dictyosperma_album)	((Kentiopsis_piersoniorum	Heterospathe_cagayanensis)	Dypsis_decaryi))))))	(((Reinhardtia_latisecta	Reinhardtia_paiewonskiana)	(Reinhardtia_gracilis	Reinhardtia_simplex))	(Attalea_speciosa	((Elaeis_guineensis	Elaeis_oleifera)	Bactris_major))))	Prestoea_acuminata)))	((Phoenix_dactylifera	Serenoa_repens)	(Roystonea_regia	Sabal_domingensis)))	Nypa_fruticans);
((((Podococcus_barteri	(Roystonea_regia	Orania_palindan))	(Iriartea_deltoidea	(((Manicaria_saccifera	((Geonoma_undata	(((Veitchia_spiralis	(Dictyosperma_album	Heterospathe_cagayanensis))	(Hydriastele_microspadix	Kentiopsis_piersoniorum))	(Prestoea_acuminata	(Oenocarpus_minor	Oenocarpus_bataua))))	Dypsis_decaryi))	(Leopoldinia_pulchra	Pelagodoxa_henryana))	(Pseudophoenix_vinifera	(((Reinhardtia_latisecta	Reinhardtia_paiewonskiana)	((Sclerosperma_profizianum	Reinhardtia_gracilis)	Reinhardtia_simplex))	((Bactris_major	Attalea_speciosa)	(Elaeis_guineensis	Elaeis_oleifera)))))))	((Phoenix_dactylifera	Serenoa_repens)	Sabal_domingensis))	Nypa_fruticans);
(((((Podococcus_barteri	Orania_palindan)	(Iriartea_deltoidea	(((Manicaria_saccifera	((Leopoldinia_pulchra	Pelagodoxa_henryana)	((((Heterospathe_cagayanensis	(Hydriastele_microspadix	Kentiopsis_piersoniorum))	Dictyosperma_album)	Veitchia_spiralis)	(Prestoea_acuminata	((Oenocarpus_minor	Dypsis_decaryi)	Oenocarpus_bataua)))))	Geonoma_undata)	((Pseudophoenix_vinifera	Roystonea_regia)	(((Reinhardtia_latisecta	Reinhardtia_paiewonskiana)	Reinhardtia_simplex)	(Reinhardtia_gracilis	((Bactris_major	Attalea_speciosa)	(Elaeis_guineensis	Elaeis_oleifera))))))))	((Phoenix_dactylifera	Serenoa_repens)	Sabal_domingensis))	Sclerosperma_profizianum)	Nypa_fruticans);
(((Serenoa_repens	((Sabal_domingensis	(((Iriartea_deltoidea	(Geonoma_undata	(((Dypsis_decaryi	Manicaria_saccifera)	((Leopoldinia_pulchra	Pelagodoxa_henryana)	(((Dictyosperma_album	(Heterospathe_cagayanensis	Hydriastele_microspadix))	(Kentiopsis_piersoniorum	(Pseudophoenix_vinifera	Veitchia_spiralis)))	(Oenocarpus_minor	Oenocarpus_bataua))))	(((Reinhardtia_latisecta	Reinhardtia_paiewonskiana)	(Reinhardtia_gracilis	Reinhardtia_simplex))	((Bactris_major	Attalea_speciosa)	(Prestoea_acuminata	(Elaeis_guineensis	Elaeis_oleifera)))))))	(Podococcus_barteri	Orania_palindan))	Roystonea_regia))	Phoenix_dactylifera))	Sclerosperma_profizianum)	Nypa_fruticans);
((((Serenoa_repens	(Sabal_domingensis	Phoenix_dactylifera))	(((Iriartea_deltoidea	((Pelagodoxa_henryana	(Manicaria_saccifera	((Leopoldinia_pulchra	((Dictyosperma_album	(Hydriastele_microspadix	Kentiopsis_piersoniorum))	(Heterospathe_cagayanensis	Veitchia_spiralis)))	(Geonoma_undata	(Oenocarpus_bataua	(Oenocarpus_minor	Dypsis_decaryi))))))	(((Bactris_major	(Prestoea_acuminata	(Elaeis_guineensis	Elaeis_oleifera)))	(Pseudophoenix_vinifera	(Attalea_speciosa	Roystonea_regia)))	(Reinhardtia_gracilis	(Reinhardtia_simplex	(Reinhardtia_latisecta	Reinhardtia_paiewonskiana))))))	Podococcus_barteri)	Orania_palindan))	Sclerosperma_profizianum)	Nypa_fruticans);
(((Roystonea_regia	(Sabal_domingensis	(Phoenix_dactylifera	(Sclerosperma_profizianum	Serenoa_repens))))	((((Iriartea_deltoidea	Pseudophoenix_vinifera)	(((Leopoldinia_pulchra	Pelagodoxa_henryana)	(Manicaria_saccifera	((Veitchia_spiralis	(Dictyosperma_album	(((Heterospathe_cagayanensis	Kentiopsis_piersoniorum)	Hydriastele_microspadix)	Dypsis_decaryi)))	(Geonoma_undata	(Oenocarpus_bataua	Oenocarpus_minor)))))	(Prestoea_acuminata	(((Bactris_major	(Elaeis_guineensis	Elaeis_oleifera))	Attalea_speciosa)	(Reinhardtia_gracilis	(Reinhardtia_simplex	(Reinhardtia_latisecta	Reinhardtia_paiewonskiana)))))))	Podococcus_barteri)	Orania_palindan))	Nypa_fruticans);
(((((Sabal_domingensis	Phoenix_dactylifera)	Serenoa_repens)	(Roystonea_regia	(Pseudophoenix_vinifera	Sclerosperma_profizianum)))	((Podococcus_barteri	Orania_palindan)	(Iriartea_deltoidea	((Pelagodoxa_henryana	((Manicaria_saccifera	(Leopoldinia_pulchra	((((Kentiopsis_piersoniorum	Veitchia_spiralis)	(Hydriastele_microspadix	Dictyosperma_album))	Dypsis_decaryi)	Heterospathe_cagayanensis)))	(Geonoma_undata	(Oenocarpus_bataua	Oenocarpus_minor))))	(((Bactris_major	(Prestoea_acuminata	(Elaeis_guineensis	Elaeis_oleifera)))	Attalea_speciosa)	(Reinhardtia_gracilis	(Reinhardtia_simplex	(Reinhardtia_latisecta	Reinhardtia_paiewonskiana))))))))	Nypa_fruticans);
((((Sabal_domingensis	(Phoenix_dactylifera	Serenoa_repens))	((Podococcus_barteri	(Sclerosperma_profizianum	Orania_palindan))	(Iriartea_deltoidea	(((Manicaria_saccifera	Leopoldinia_pulchra)	(((Prestoea_acuminata	(Oenocarpus_bataua	Oenocarpus_minor))	(((((Hydriastele_microspadix	Heterospathe_cagayanensis)	Kentiopsis_piersoniorum)	Dictyosperma_album)	Veitchia_spiralis)	Dypsis_decaryi))	(Pelagodoxa_henryana	Geonoma_undata)))	(Pseudophoenix_vinifera	(((Reinhardtia_gracilis	Reinhardtia_simplex)	(Reinhardtia_latisecta	Reinhardtia_paiewonskiana))	((Bactris_major	(Elaeis_guineensis	Elaeis_oleifera))	Attalea_speciosa)))))))	Roystonea_regia)	Nypa_fruticans);
(((((Sabal_domingensis	(Phoenix_dactylifera	Serenoa_repens))	(Orania_palindan	(Iriartea_deltoidea	(Podococcus_barteri	((Prestoea_acuminata	(Pseudophoenix_vinifera	(((Reinhardtia_gracilis	Reinhardtia_simplex)	(Reinhardtia_latisecta	Reinhardtia_paiewonskiana))	((Bactris_major	(Elaeis_guineensis	Elaeis_oleifera))	Attalea_speciosa))))	(Pelagodoxa_henryana	((Manicaria_saccifera	Leopoldinia_pulchra)	((Veitchia_spiralis	((Hydriastele_microspadix	Heterospathe_cagayanensis)	((Dypsis_decaryi	Dictyosperma_album)	Kentiopsis_piersoniorum)))	(Geonoma_undata	(Oenocarpus_bataua	Oenocarpus_minor))))))))))	Roystonea_regia)	Sclerosperma_profizianum)	Nypa_fruticans);
((((Sclerosperma_profizianum	Reinhardtia_gracilis)	(Sabal_domingensis	(Phoenix_dactylifera	Serenoa_repens)))	((Podococcus_barteri	(Iriartea_deltoidea	(((Prestoea_acuminata	((Reinhardtia_simplex	(Reinhardtia_latisecta	Reinhardtia_paiewonskiana))	((Bactris_major	(Elaeis_guineensis	Elaeis_oleifera))	Attalea_speciosa)))	(Pseudophoenix_vinifera	((Manicaria_saccifera	(Leopoldinia_pulchra	Pelagodoxa_henryana))	((((Hydriastele_microspadix	Dictyosperma_album)	((Veitchia_spiralis	Dypsis_decaryi)	Kentiopsis_piersoniorum))	Heterospathe_cagayanensis)	(Oenocarpus_bataua	Oenocarpus_minor)))))	Geonoma_undata)))	(Roystonea_regia	Orania_palindan)))	Nypa_fruticans);
(((Pseudophoenix_vinifera	Roystonea_regia)	((Serenoa_repens	(Sabal_domingensis	Phoenix_dactylifera))	(Orania_palindan	((Podococcus_barteri	((Prestoea_acuminata	((Reinhardtia_simplex	(Reinhardtia_paiewonskiana	Reinhardtia_latisecta))	(((Sclerosperma_profizianum	Reinhardtia_gracilis)	Attalea_speciosa)	(Bactris_major	(Elaeis_oleifera	Elaeis_guineensis)))))	((((Veitchia_spiralis	((Kentiopsis_piersoniorum	(Dypsis_decaryi	Heterospathe_cagayanensis))	(Hydriastele_microspadix	Dictyosperma_album)))	Leopoldinia_pulchra)	Manicaria_saccifera)	(((Oenocarpus_minor	Oenocarpus_bataua)	Geonoma_undata)	Pelagodoxa_henryana))))	Iriartea_deltoidea))))	Nypa_fruticans);
((Roystonea_regia	((Serenoa_repens	(Sabal_domingensis	Phoenix_dactylifera))	(Orania_palindan	((Pseudophoenix_vinifera	Podococcus_barteri)	(((((Manicaria_saccifera	(((Veitchia_spiralis	((Hydriastele_microspadix	Dictyosperma_album)	((Kentiopsis_piersoniorum	Heterospathe_cagayanensis)	Dypsis_decaryi)))	Leopoldinia_pulchra)	((Oenocarpus_minor	Oenocarpus_bataua)	Geonoma_undata)))	Pelagodoxa_henryana)	Prestoea_acuminata)	(((Reinhardtia_simplex	(Reinhardtia_paiewonskiana	Reinhardtia_latisecta))	(Sclerosperma_profizianum	Reinhardtia_gracilis))	(Attalea_speciosa	(Bactris_major	(Elaeis_oleifera	Elaeis_guineensis)))))	Iriartea_deltoidea)))))	Nypa_fruticans);
(((Sabal_domingensis	(Phoenix_dactylifera	(Pseudophoenix_vinifera	Serenoa_repens)))	((((((Manicaria_saccifera	(Leopoldinia_pulchra	Pelagodoxa_henryana))	(Veitchia_spiralis	(Dictyosperma_album	((Hydriastele_microspadix	Kentiopsis_piersoniorum)	(Dypsis_decaryi	Heterospathe_cagayanensis)))))	((Oenocarpus_minor	Oenocarpus_bataua)	Geonoma_undata))	((Reinhardtia_gracilis	Prestoea_acuminata)	((Reinhardtia_simplex	(Reinhardtia_paiewonskiana	Reinhardtia_latisecta))	((Elaeis_oleifera	(Sclerosperma_profizianum	Elaeis_guineensis))	(Attalea_speciosa	Bactris_major)))))	Iriartea_deltoidea)	(Podococcus_barteri	(Roystonea_regia	Orania_palindan))))	Nypa_fruticans);
(((Sabal_domingensis	(Phoenix_dactylifera	Serenoa_repens))	((Podococcus_barteri	((((Pseudophoenix_vinifera	Prestoea_acuminata)	((((((Heterospathe_cagayanensis	Veitchia_spiralis)	((Hydriastele_microspadix	Dictyosperma_album)	Kentiopsis_piersoniorum))	Dypsis_decaryi)	((Oenocarpus_minor	Oenocarpus_bataua)	Geonoma_undata))	Manicaria_saccifera)	(Leopoldinia_pulchra	Pelagodoxa_henryana)))	(((Elaeis_oleifera	Elaeis_guineensis)	(Attalea_speciosa	Bactris_major))	(Reinhardtia_gracilis	(Reinhardtia_simplex	(Reinhardtia_paiewonskiana	Reinhardtia_latisecta)))))	Iriartea_deltoidea))	((Sclerosperma_profizianum	Roystonea_regia)	Orania_palindan)))	Nypa_fruticans);
(((Sclerosperma_profizianum	Roystonea_regia)	(((Iriartea_deltoidea	(((((Elaeis_oleifera	Elaeis_guineensis)	(Attalea_speciosa	Bactris_major))	(Reinhardtia_gracilis	(Reinhardtia_simplex	(Reinhardtia_paiewonskiana	Reinhardtia_latisecta))))	Prestoea_acuminata)	((((((((Hydriastele_microspadix	Heterospathe_cagayanensis)	Kentiopsis_piersoniorum)	Dictyosperma_album)	Dypsis_decaryi)	(Pseudophoenix_vinifera	Veitchia_spiralis))	((Oenocarpus_minor	Oenocarpus_bataua)	Geonoma_undata))	Manicaria_saccifera)	(Leopoldinia_pulchra	Pelagodoxa_henryana))))	(Podococcus_barteri	Orania_palindan))	(Sabal_domingensis	(Phoenix_dactylifera	Serenoa_repens))))	Nypa_fruticans);
((Roystonea_regia	((Sclerosperma_profizianum	((Iriartea_deltoidea	(((Pseudophoenix_vinifera	((((Elaeis_oleifera	Elaeis_guineensis)	Bactris_major)	Attalea_speciosa)	(Reinhardtia_gracilis	(Reinhardtia_simplex	(Reinhardtia_paiewonskiana	Reinhardtia_latisecta)))))	((Oenocarpus_minor	Oenocarpus_bataua)	(((Leopoldinia_pulchra	(Geonoma_undata	((((Hydriastele_microspadix	Dictyosperma_album)	Dypsis_decaryi)	(Heterospathe_cagayanensis	Kentiopsis_piersoniorum))	Veitchia_spiralis)))	Manicaria_saccifera)	Pelagodoxa_henryana)))	Prestoea_acuminata))	(Podococcus_barteri	Orania_palindan)))	(Sabal_domingensis	(Phoenix_dactylifera	Serenoa_repens))))	Nypa_fruticans);
((((Sclerosperma_profizianum	Sabal_domingensis)	(Phoenix_dactylifera	Serenoa_repens))	(Roystonea_regia	((Iriartea_deltoidea	((Pseudophoenix_vinifera	(((Prestoea_acuminata	(Elaeis_oleifera	Elaeis_guineensis))	(Bactris_major	Attalea_speciosa))	(Reinhardtia_gracilis	(Reinhardtia_simplex	(Reinhardtia_paiewonskiana	Reinhardtia_latisecta)))))	((((Geonoma_undata	(Oenocarpus_minor	Oenocarpus_bataua))	((Veitchia_spiralis	(Dictyosperma_album	((Heterospathe_cagayanensis	Hydriastele_microspadix)	Kentiopsis_piersoniorum)))	(Leopoldinia_pulchra	Pelagodoxa_henryana)))	Manicaria_saccifera)	Dypsis_decaryi)))	(Podococcus_barteri	Orania_palindan))))	Nypa_fruticans);
((((Pseudophoenix_vinifera	Roystonea_regia)	(Sabal_domingensis	(Phoenix_dactylifera	Serenoa_repens)))	((Iriartea_deltoidea	(((((Geonoma_undata	(Oenocarpus_minor	Oenocarpus_bataua))	(Manicaria_saccifera	(Leopoldinia_pulchra	(Veitchia_spiralis	((Dictyosperma_album	Hydriastele_microspadix)	((Kentiopsis_piersoniorum	Heterospathe_cagayanensis)	Dypsis_decaryi))))))	Pelagodoxa_henryana)	((((Elaeis_oleifera	Elaeis_guineensis)	Bactris_major)	(Attalea_speciosa	(Reinhardtia_gracilis	(Reinhardtia_simplex	(Reinhardtia_paiewonskiana	Reinhardtia_latisecta)))))	Sclerosperma_profizianum))	Prestoea_acuminata))	(Podococcus_barteri	Orania_palindan)))	Nypa_fruticans);
(((Phoenix_dactylifera	(((Sclerosperma_profizianum	Roystonea_regia)	Serenoa_repens)	((Iriartea_deltoidea	((((((Veitchia_spiralis	((Hydriastele_microspadix	Heterospathe_cagayanensis)	Dictyosperma_album))	Kentiopsis_piersoniorum)	Dypsis_decaryi)	(Geonoma_undata	(Oenocarpus_minor	Oenocarpus_bataua)))	(Manicaria_saccifera	(Pelagodoxa_henryana	Leopoldinia_pulchra)))	((Reinhardtia_gracilis	(Reinhardtia_simplex	(Reinhardtia_paiewonskiana	Reinhardtia_latisecta)))	(((Elaeis_oleifera	Elaeis_guineensis)	Bactris_major)	Attalea_speciosa))))	(Prestoea_acuminata	(Pseudophoenix_vinifera	(Podococcus_barteri	Orania_palindan))))))	Sabal_domingensis)	Nypa_fruticans);
(((Sabal_domingensis	(Phoenix_dactylifera	Serenoa_repens))	(Iriartea_deltoidea	((((Pelagodoxa_henryana	((((((((Heterospathe_cagayanensis	Hydriastele_microspadix)	Kentiopsis_piersoniorum)	Dypsis_decaryi)	Dictyosperma_album)	Veitchia_spiralis)	(Oenocarpus_minor	Oenocarpus_bataua))	Geonoma_undata)	Leopoldinia_pulchra))	Manicaria_saccifera)	(((Roystonea_regia	Sclerosperma_profizianum)	(((Reinhardtia_paiewonskiana	Reinhardtia_latisecta)	(Reinhardtia_gracilis	Reinhardtia_simplex))	((Bactris_major	Attalea_speciosa)	(Prestoea_acuminata	(Elaeis_oleifera	Elaeis_guineensis)))))	Pseudophoenix_vinifera))	(Podococcus_barteri	Orania_palindan))))	Nypa_fruticans);
((((Roystonea_regia	(Sabal_domingensis	(Serenoa_repens	Phoenix_dactylifera)))	((Orania_palindan	Podococcus_barteri)	((((Leopoldinia_pulchra	Pelagodoxa_henryana)	(Manicaria_saccifera	((Geonoma_undata	(Oenocarpus_bataua	Oenocarpus_minor))	((Veitchia_spiralis	Kentiopsis_piersoniorum)	((Dypsis_decaryi	(Dictyosperma_album	Hydriastele_microspadix))	Heterospathe_cagayanensis)))))	((((Reinhardtia_simplex	(Reinhardtia_paiewonskiana	Reinhardtia_latisecta))	Reinhardtia_gracilis)	((Bactris_major	(Prestoea_acuminata	(Elaeis_oleifera	Elaeis_guineensis)))	Attalea_speciosa))	Pseudophoenix_vinifera))	Iriartea_deltoidea)))	Sclerosperma_profizianum)	Nypa_fruticans);
((((((((Sclerosperma_profizianum	Pseudophoenix_vinifera)	(((Reinhardtia_simplex	(Reinhardtia_paiewonskiana	Reinhardtia_latisecta))	Reinhardtia_gracilis)	(((Elaeis_oleifera	Elaeis_guineensis)	Bactris_major)	(Podococcus_barteri	Attalea_speciosa))))	(Manicaria_saccifera	((Leopoldinia_pulchra	Pelagodoxa_henryana)	((Geonoma_undata	(Oenocarpus_bataua	Oenocarpus_minor))	(Veitchia_spiralis	((Heterospathe_cagayanensis	(Dypsis_decaryi	(Hydriastele_microspadix	Kentiopsis_piersoniorum)))	Dictyosperma_album))))))	Prestoea_acuminata)	(Iriartea_deltoidea	Roystonea_regia))	Orania_palindan)	(Sabal_domingensis	(Serenoa_repens	Phoenix_dactylifera)))	Nypa_fruticans);
(((((((Pseudophoenix_vinifera	(((Bactris_major	Attalea_speciosa)	((Elaeis_oleifera	(Prestoea_acuminata	Elaeis_guineensis))	(Sclerosperma_profizianum	Reinhardtia_gracilis)))	(Reinhardtia_simplex	(Reinhardtia_paiewonskiana	Reinhardtia_latisecta))))	(Manicaria_saccifera	((Oenocarpus_bataua	Oenocarpus_minor)	(Pelagodoxa_henryana	(Leopoldinia_pulchra	(Geonoma_undata	(Dictyosperma_album	(Veitchia_spiralis	(Heterospathe_cagayanensis	((Hydriastele_microspadix	Kentiopsis_piersoniorum)	Dypsis_decaryi))))))))))	Iriartea_deltoidea)	(Podococcus_barteri	Orania_palindan))	Roystonea_regia)	(Sabal_domingensis	(Serenoa_repens	Phoenix_dactylifera)))	Nypa_fruticans);
(((((((Attalea_speciosa	(Bactris_major	(Elaeis_oleifera	Elaeis_guineensis)))	(Prestoea_acuminata	(Reinhardtia_gracilis	(Reinhardtia_simplex	(Reinhardtia_paiewonskiana	Reinhardtia_latisecta)))))	(Manicaria_saccifera	(((Geonoma_undata	(Oenocarpus_bataua	Oenocarpus_minor))	Pelagodoxa_henryana)	(Leopoldinia_pulchra	(Dictyosperma_album	(Veitchia_spiralis	(Heterospathe_cagayanensis	((Hydriastele_microspadix	Kentiopsis_piersoniorum)	Dypsis_decaryi))))))))	Iriartea_deltoidea)	(Podococcus_barteri	(Roystonea_regia	Orania_palindan)))	(Sabal_domingensis	(((Sclerosperma_profizianum	Pseudophoenix_vinifera)	Serenoa_repens)	Phoenix_dactylifera)))	Nypa_fruticans);
(((Sclerosperma_profizianum	Roystonea_regia)	(((Pseudophoenix_vinifera	(((((Reinhardtia_gracilis	Attalea_speciosa)	(Bactris_major	(Elaeis_oleifera	Elaeis_guineensis)))	(Prestoea_acuminata	(Reinhardtia_simplex	(Reinhardtia_paiewonskiana	Reinhardtia_latisecta))))	((Manicaria_saccifera	((Geonoma_undata	(Oenocarpus_bataua	Oenocarpus_minor))	(Leopoldinia_pulchra	(Veitchia_spiralis	(Kentiopsis_piersoniorum	((Dictyosperma_album	Hydriastele_microspadix)	(Dypsis_decaryi	Heterospathe_cagayanensis)))))))	Pelagodoxa_henryana))	Iriartea_deltoidea))	(Podococcus_barteri	Orania_palindan))	(Sabal_domingensis	(Serenoa_repens	Phoenix_dactylifera))))	Nypa_fruticans);
(((Roystonea_regia	(Sabal_domingensis	(Serenoa_repens	Phoenix_dactylifera)))	(((((Attalea_speciosa	(Bactris_major	(Prestoea_acuminata	(Elaeis_oleifera	Elaeis_guineensis))))	(Reinhardtia_gracilis	(Reinhardtia_simplex	(Reinhardtia_paiewonskiana	Reinhardtia_latisecta))))	((Pseudophoenix_vinifera	Sclerosperma_profizianum)	((((Dypsis_decaryi	Veitchia_spiralis)	((Heterospathe_cagayanensis	(Hydriastele_microspadix	Kentiopsis_piersoniorum))	Dictyosperma_album))	Manicaria_saccifera)	((Geonoma_undata	(Oenocarpus_bataua	Oenocarpus_minor))	(Leopoldinia_pulchra	Pelagodoxa_henryana)))))	Iriartea_deltoidea)	(Podococcus_barteri	Orania_palindan)))	Nypa_fruticans);
((Sclerosperma_profizianum	(((Sabal_domingensis	((Podococcus_barteri	Orania_palindan)	(Iriartea_deltoidea	((Roystonea_regia	(Pseudophoenix_vinifera	((Attalea_speciosa	(Bactris_major	(Prestoea_acuminata	(Elaeis_oleifera	Elaeis_guineensis))))	(Reinhardtia_gracilis	(Reinhardtia_simplex	(Reinhardtia_paiewonskiana	Reinhardtia_latisecta))))))	(((Geonoma_undata	(Oenocarpus_bataua	Oenocarpus_minor))	((Leopoldinia_pulchra	Pelagodoxa_henryana)	(Veitchia_spiralis	((Dypsis_decaryi	(Heterospathe_cagayanensis	(Hydriastele_microspadix	Kentiopsis_piersoniorum)))	Dictyosperma_album))))	Manicaria_saccifera)))))	Phoenix_dactylifera)	Serenoa_repens))	Nypa_fruticans);
(((((Podococcus_barteri	Orania_palindan)	((Iriartea_deltoidea	((Pseudophoenix_vinifera	(((Elaeis_oleifera	Elaeis_guineensis)	(Attalea_speciosa	Bactris_major))	(Reinhardtia_gracilis	(Reinhardtia_simplex	(Reinhardtia_paiewonskiana	Reinhardtia_latisecta)))))	(((Prestoea_acuminata	(Veitchia_spiralis	((Dypsis_decaryi	(Hydriastele_microspadix	Dictyosperma_album))	(Heterospathe_cagayanensis	Kentiopsis_piersoniorum))))	(Manicaria_saccifera	(Leopoldinia_pulchra	Pelagodoxa_henryana)))	(Geonoma_undata	(Oenocarpus_bataua	Oenocarpus_minor)))))	Sclerosperma_profizianum))	(Sabal_domingensis	(Phoenix_dactylifera	Serenoa_repens)))	Roystonea_regia)	Nypa_fruticans);
(((((Podococcus_barteri	Orania_palindan)	(Iriartea_deltoidea	((Pseudophoenix_vinifera	(((Prestoea_acuminata	(Elaeis_oleifera	Elaeis_guineensis))	(Attalea_speciosa	Bactris_major))	((Sclerosperma_profizianum	Reinhardtia_gracilis)	(Reinhardtia_simplex	(Reinhardtia_paiewonskiana	Reinhardtia_latisecta)))))	((((Geonoma_undata	(Oenocarpus_bataua	Oenocarpus_minor))	(Leopoldinia_pulchra	Pelagodoxa_henryana))	(Veitchia_spiralis	((Dictyosperma_album	Dypsis_decaryi)	(Heterospathe_cagayanensis	(Hydriastele_microspadix	Kentiopsis_piersoniorum)))))	Manicaria_saccifera))))	(Sabal_domingensis	(Phoenix_dactylifera	Serenoa_repens)))	Roystonea_regia)	Nypa_fruticans);
((((Orania_palindan	((((((((((Leopoldinia_pulchra	Pelagodoxa_henryana)	Manicaria_saccifera)	(Oenocarpus_bataua	Oenocarpus_minor))	(((Heterospathe_cagayanensis	Veitchia_spiralis)	(Dictyosperma_album	Dypsis_decaryi))	(Hydriastele_microspadix	Kentiopsis_piersoniorum)))	Geonoma_undata)	((((Bactris_major	(Elaeis_oleifera	Elaeis_guineensis))	Attalea_speciosa)	Pseudophoenix_vinifera)	(Reinhardtia_gracilis	(Reinhardtia_simplex	(Reinhardtia_paiewonskiana	Reinhardtia_latisecta)))))	Prestoea_acuminata)	Iriartea_deltoidea)	Podococcus_barteri)	Sclerosperma_profizianum))	(Phoenix_dactylifera	(Serenoa_repens	Sabal_domingensis)))	Roystonea_regia)	Nypa_fruticans);
((((Sclerosperma_profizianum	(Reinhardtia_gracilis	Roystonea_regia))	(Phoenix_dactylifera	(Sabal_domingensis	Serenoa_repens)))	((Podococcus_barteri	Orania_palindan)	(((Pseudophoenix_vinifera	(((Elaeis_guineensis	Elaeis_oleifera)	Prestoea_acuminata)	((Reinhardtia_simplex	(Reinhardtia_latisecta	Reinhardtia_paiewonskiana))	(Attalea_speciosa	Bactris_major))))	((((Dictyosperma_album	(((Heterospathe_cagayanensis	Hydriastele_microspadix)	Kentiopsis_piersoniorum)	Dypsis_decaryi))	Veitchia_spiralis)	(Geonoma_undata	(Oenocarpus_minor	Oenocarpus_bataua)))	((Pelagodoxa_henryana	Leopoldinia_pulchra)	Manicaria_saccifera)))	Iriartea_deltoidea)))	Nypa_fruticans);
((((Sclerosperma_profizianum	(Reinhardtia_gracilis	Roystonea_regia))	(Sabal_domingensis	(Serenoa_repens	Phoenix_dactylifera)))	((Podococcus_barteri	Orania_palindan)	((((((Dictyosperma_album	(((Dypsis_decaryi	Heterospathe_cagayanensis)	Hydriastele_microspadix)	Kentiopsis_piersoniorum))	Veitchia_spiralis)	(Geonoma_undata	(Oenocarpus_minor	Oenocarpus_bataua)))	((Pelagodoxa_henryana	Leopoldinia_pulchra)	Manicaria_saccifera))	(Pseudophoenix_vinifera	(((Attalea_speciosa	Bactris_major)	(Elaeis_guineensis	Elaeis_oleifera))	(Prestoea_acuminata	(Reinhardtia_simplex	(Reinhardtia_latisecta	Reinhardtia_paiewonskiana))))))	Iriartea_deltoidea)))	Nypa_fruticans);
(((Reinhardtia_gracilis	(Roystonea_regia	Sclerosperma_profizianum))	(((Pseudophoenix_vinifera	Orania_palindan)	((((Manicaria_saccifera	(((Dictyosperma_album	(((Dypsis_decaryi	Heterospathe_cagayanensis)	Hydriastele_microspadix)	Kentiopsis_piersoniorum))	Veitchia_spiralis)	(Geonoma_undata	(Oenocarpus_minor	Oenocarpus_bataua))))	((Podococcus_barteri	Pelagodoxa_henryana)	Leopoldinia_pulchra))	(((Attalea_speciosa	Bactris_major)	(Prestoea_acuminata	(Elaeis_guineensis	Elaeis_oleifera)))	(Reinhardtia_simplex	(Reinhardtia_latisecta	Reinhardtia_paiewonskiana))))	Iriartea_deltoidea))	(Sabal_domingensis	(Serenoa_repens	Phoenix_dactylifera))))	Nypa_fruticans);
((((Podococcus_barteri	Orania_palindan)	(((((((((Dictyosperma_album	Hydriastele_microspadix)	Dypsis_decaryi)	Heterospathe_cagayanensis)	Kentiopsis_piersoniorum)	Veitchia_spiralis)	(Geonoma_undata	(Prestoea_acuminata	(Oenocarpus_minor	Oenocarpus_bataua))))	(Pelagodoxa_henryana	Leopoldinia_pulchra))	(Sclerosperma_profizianum	((Reinhardtia_gracilis	Roystonea_regia)	(Pseudophoenix_vinifera	((Manicaria_saccifera	((Bactris_major	Attalea_speciosa)	(Elaeis_guineensis	Elaeis_oleifera)))	(Reinhardtia_simplex	(Reinhardtia_latisecta	Reinhardtia_paiewonskiana)))))))	Iriartea_deltoidea))	(Sabal_domingensis	(Serenoa_repens	Phoenix_dactylifera)))	Nypa_fruticans);
((((Podococcus_barteri	Orania_palindan)	(((Manicaria_saccifera	((Geonoma_undata	((Prestoea_acuminata	(Oenocarpus_minor	Oenocarpus_bataua))	((((Dictyosperma_album	Hydriastele_microspadix)	Dypsis_decaryi)	(Heterospathe_cagayanensis	Kentiopsis_piersoniorum))	Veitchia_spiralis)))	(Pelagodoxa_henryana	Leopoldinia_pulchra)))	((((Bactris_major	Attalea_speciosa)	(Elaeis_guineensis	Elaeis_oleifera))	Pseudophoenix_vinifera)	(Reinhardtia_gracilis	(Reinhardtia_simplex	(Reinhardtia_latisecta	Reinhardtia_paiewonskiana)))))	Iriartea_deltoidea))	(Roystonea_regia	(Sabal_domingensis	((Sclerosperma_profizianum	Serenoa_repens)	Phoenix_dactylifera))))	Nypa_fruticans);
(((Roystonea_regia	(((Podococcus_barteri	Orania_palindan)	(((((((Dictyosperma_album	((Heterospathe_cagayanensis	Dypsis_decaryi)	(Hydriastele_microspadix	Kentiopsis_piersoniorum)))	Veitchia_spiralis)	(Geonoma_undata	(Oenocarpus_minor	Oenocarpus_bataua)))	((Leopoldinia_pulchra	Pelagodoxa_henryana)	Manicaria_saccifera))	Prestoea_acuminata)	(Pseudophoenix_vinifera	(((Reinhardtia_latisecta	Reinhardtia_paiewonskiana)	(Reinhardtia_simplex	Reinhardtia_gracilis))	((Bactris_major	Attalea_speciosa)	(Elaeis_guineensis	Elaeis_oleifera)))))	Iriartea_deltoidea))	(Sabal_domingensis	(Serenoa_repens	Phoenix_dactylifera))))	Sclerosperma_profizianum)	Nypa_fruticans);
((((Sabal_domingensis	(Serenoa_repens	Phoenix_dactylifera))	(Sclerosperma_profizianum	Roystonea_regia))	((Orania_palindan	((((((Dictyosperma_album	((Hydriastele_microspadix	Kentiopsis_piersoniorum)	(Dypsis_decaryi	Heterospathe_cagayanensis)))	Veitchia_spiralis)	(Geonoma_undata	(Oenocarpus_minor	Oenocarpus_bataua)))	((Leopoldinia_pulchra	Pelagodoxa_henryana)	Manicaria_saccifera))	(((Reinhardtia_latisecta	Reinhardtia_paiewonskiana)	(Reinhardtia_simplex	Reinhardtia_gracilis))	(((Podococcus_barteri	Bactris_major)	Attalea_speciosa)	(Prestoea_acuminata	(Elaeis_guineensis	Elaeis_oleifera)))))	Iriartea_deltoidea))	Pseudophoenix_vinifera))	Nypa_fruticans);
(((((((((Manicaria_saccifera	(Leopoldinia_pulchra	Pelagodoxa_henryana))	((Prestoea_acuminata	((Heterospathe_cagayanensis	(Kentiopsis_piersoniorum	((Hydriastele_microspadix	Dictyosperma_album)	Dypsis_decaryi)))	Veitchia_spiralis))	(Geonoma_undata	(Oenocarpus_minor	Oenocarpus_bataua))))	(Pseudophoenix_vinifera	(((Bactris_major	Attalea_speciosa)	(Elaeis_guineensis	Elaeis_oleifera))	(Reinhardtia_gracilis	((Reinhardtia_latisecta	Reinhardtia_paiewonskiana)	Reinhardtia_simplex)))))	Iriartea_deltoidea)	Sclerosperma_profizianum)	(Podococcus_barteri	Orania_palindan))	(Sabal_domingensis	(Serenoa_repens	Phoenix_dactylifera)))	Roystonea_regia)	Nypa_fruticans);
((((((((((Reinhardtia_latisecta	(Reinhardtia_gracilis	Reinhardtia_paiewonskiana))	Reinhardtia_simplex)	(Attalea_speciosa	(Bactris_major	(Elaeis_guineensis	Elaeis_oleifera))))	((Pseudophoenix_vinifera	(((((Hydriastele_microspadix	Dictyosperma_album)	((Dypsis_decaryi	Heterospathe_cagayanensis)	Kentiopsis_piersoniorum))	Veitchia_spiralis)	((Leopoldinia_pulchra	Pelagodoxa_henryana)	Manicaria_saccifera))	(Geonoma_undata	(Oenocarpus_minor	Oenocarpus_bataua))))	Prestoea_acuminata))	(Podococcus_barteri	Orania_palindan))	Iriartea_deltoidea)	(Sabal_domingensis	(Serenoa_repens	Phoenix_dactylifera)))	Roystonea_regia)	Sclerosperma_profizianum)	Nypa_fruticans);
((((Sabal_domingensis	Phoenix_dactylifera)	(Sclerosperma_profizianum	Serenoa_repens))	(((Iriartea_deltoidea	(((((Geonoma_undata	(Oenocarpus_minor	Oenocarpus_bataua))	(Leopoldinia_pulchra	Pelagodoxa_henryana))	(((Hydriastele_microspadix	Dictyosperma_album)	((Heterospathe_cagayanensis	Kentiopsis_piersoniorum)	Dypsis_decaryi))	Veitchia_spiralis))	Manicaria_saccifera)	((Prestoea_acuminata	Pseudophoenix_vinifera)	(((Elaeis_guineensis	Elaeis_oleifera)	(Attalea_speciosa	Bactris_major))	((Reinhardtia_latisecta	Reinhardtia_paiewonskiana)	Reinhardtia_simplex)))))	Podococcus_barteri)	((Reinhardtia_gracilis	Roystonea_regia)	Orania_palindan)))	Nypa_fruticans);
((((Sabal_domingensis	(Phoenix_dactylifera	Serenoa_repens))	((Podococcus_barteri	((((Reinhardtia_latisecta	Reinhardtia_paiewonskiana)	Reinhardtia_simplex)	(Attalea_speciosa	((Bactris_major	(Prestoea_acuminata	(Elaeis_guineensis	Elaeis_oleifera)))	(Sclerosperma_profizianum	Reinhardtia_gracilis))))	(Pseudophoenix_vinifera	(Manicaria_saccifera	(((((Dictyosperma_album	(Heterospathe_cagayanensis	(Hydriastele_microspadix	Kentiopsis_piersoniorum)))	Veitchia_spiralis)	Dypsis_decaryi)	(Geonoma_undata	(Oenocarpus_minor	Oenocarpus_bataua)))	(Pelagodoxa_henryana	Leopoldinia_pulchra))))))	Iriartea_deltoidea))	(Orania_palindan	Roystonea_regia))	Nypa_fruticans);
((((Sabal_domingensis	Sclerosperma_profizianum)	(Phoenix_dactylifera	Serenoa_repens))	(((Pseudophoenix_vinifera	Roystonea_regia)	Orania_palindan)	((Podococcus_barteri	(((((Bactris_major	Attalea_speciosa)	(Elaeis_guineensis	Elaeis_oleifera))	((Reinhardtia_latisecta	Reinhardtia_paiewonskiana)	(Reinhardtia_simplex	Reinhardtia_gracilis)))	Prestoea_acuminata)	((((Manicaria_saccifera	Pelagodoxa_henryana)	((Oenocarpus_minor	Oenocarpus_bataua)	((((Dypsis_decaryi	Heterospathe_cagayanensis)	Kentiopsis_piersoniorum)	(Hydriastele_microspadix	Dictyosperma_album))	Veitchia_spiralis)))	Leopoldinia_pulchra)	Geonoma_undata)))	Iriartea_deltoidea)))	Nypa_fruticans);
((((Roystonea_regia	Sclerosperma_profizianum)	(Sabal_domingensis	(Serenoa_repens	Phoenix_dactylifera)))	(((Podococcus_barteri	Orania_palindan)	(((Pelagodoxa_henryana	Manicaria_saccifera)	((Geonoma_undata	((Prestoea_acuminata	(((((Dypsis_decaryi	Hydriastele_microspadix)	Kentiopsis_piersoniorum)	Heterospathe_cagayanensis)	Dictyosperma_album)	Veitchia_spiralis))	(Oenocarpus_minor	Oenocarpus_bataua)))	Leopoldinia_pulchra))	(Pseudophoenix_vinifera	(((Bactris_major	(Elaeis_guineensis	Elaeis_oleifera))	(Attalea_speciosa	Reinhardtia_gracilis))	((Reinhardtia_latisecta	Reinhardtia_paiewonskiana)	Reinhardtia_simplex)))))	Iriartea_deltoidea))	Nypa_fruticans);
((((Podococcus_barteri	Orania_palindan)	(((((Leopoldinia_pulchra	Pelagodoxa_henryana)	Manicaria_saccifera)	(Geonoma_undata	((Prestoea_acuminata	(((Kentiopsis_piersoniorum	Hydriastele_microspadix)	((Heterospathe_cagayanensis	Dypsis_decaryi)	Dictyosperma_album))	Veitchia_spiralis))	(Oenocarpus_minor	Oenocarpus_bataua))))	((Pseudophoenix_vinifera	Roystonea_regia)	(((Elaeis_guineensis	Elaeis_oleifera)	(Bactris_major	Attalea_speciosa))	((Reinhardtia_latisecta	Reinhardtia_paiewonskiana)	(Reinhardtia_gracilis	Reinhardtia_simplex)))))	Iriartea_deltoidea))	(((Sclerosperma_profizianum	Serenoa_repens)	Phoenix_dactylifera)	Sabal_domingensis))	Nypa_fruticans);
(((((Roystonea_regia	Orania_palindan)	(Podococcus_barteri	(((((Leopoldinia_pulchra	Pelagodoxa_henryana)	Manicaria_saccifera)	(((Veitchia_spiralis	(Dictyosperma_album	((Kentiopsis_piersoniorum	Hydriastele_microspadix)	Heterospathe_cagayanensis)))	Dypsis_decaryi)	((Oenocarpus_minor	Oenocarpus_bataua)	Geonoma_undata)))	(Pseudophoenix_vinifera	(((Prestoea_acuminata	(Elaeis_guineensis	Elaeis_oleifera))	(Bactris_major	Attalea_speciosa))	(Reinhardtia_gracilis	(Reinhardtia_simplex	(Reinhardtia_latisecta	Reinhardtia_paiewonskiana))))))	Iriartea_deltoidea)))	Sclerosperma_profizianum)	((Phoenix_dactylifera	Sabal_domingensis)	Serenoa_repens))	Nypa_fruticans);
((((Roystonea_regia	(Podococcus_barteri	Orania_palindan))	(((((Manicaria_saccifera	Leopoldinia_pulchra)	((Reinhardtia_simplex	(Reinhardtia_latisecta	Reinhardtia_paiewonskiana))	((Sclerosperma_profizianum	Reinhardtia_gracilis)	((Bactris_major	Attalea_speciosa)	(Elaeis_guineensis	Elaeis_oleifera)))))	(Pelagodoxa_henryana	((Veitchia_spiralis	((((Heterospathe_cagayanensis	Hydriastele_microspadix)	Kentiopsis_piersoniorum)	Dypsis_decaryi)	Dictyosperma_album))	(((Oenocarpus_minor	Oenocarpus_bataua)	Geonoma_undata)	Prestoea_acuminata))))	Iriartea_deltoidea)	Pseudophoenix_vinifera))	((Phoenix_dactylifera	Sabal_domingensis)	Serenoa_repens))	Nypa_fruticans);
((((Podococcus_barteri	(Orania_palindan	Roystonea_regia))	(((((Geonoma_undata	(Oenocarpus_minor	Oenocarpus_bataua))	(Dypsis_decaryi	(Veitchia_spiralis	((Kentiopsis_piersoniorum	Dictyosperma_album)	(Hydriastele_microspadix	Heterospathe_cagayanensis)))))	(Manicaria_saccifera	(Leopoldinia_pulchra	Pelagodoxa_henryana)))	((((Bactris_major	Attalea_speciosa)	(Elaeis_guineensis	Elaeis_oleifera))	Prestoea_acuminata)	((Reinhardtia_simplex	(Reinhardtia_latisecta	Reinhardtia_paiewonskiana))	(Sclerosperma_profizianum	Reinhardtia_gracilis))))	Iriartea_deltoidea))	(((Phoenix_dactylifera	Pseudophoenix_vinifera)	Serenoa_repens)	Sabal_domingensis))	Nypa_fruticans);
((Iriartea_deltoidea	(((Podococcus_barteri	Orania_palindan)	((((Geonoma_undata	(Oenocarpus_minor	Oenocarpus_bataua))	(Veitchia_spiralis	(Kentiopsis_piersoniorum	(Heterospathe_cagayanensis	(Dypsis_decaryi	(Hydriastele_microspadix	Dictyosperma_album))))))	(Manicaria_saccifera	(Leopoldinia_pulchra	Pelagodoxa_henryana)))	(Pseudophoenix_vinifera	(((Bactris_major	Attalea_speciosa)	(Prestoea_acuminata	(Elaeis_guineensis	Elaeis_oleifera)))	(Reinhardtia_simplex	(Reinhardtia_latisecta	Reinhardtia_paiewonskiana))))))	(((Sclerosperma_profizianum	Reinhardtia_gracilis)	Roystonea_regia)	((Serenoa_repens	Phoenix_dactylifera)	Sabal_domingensis))))	Nypa_fruticans);
(((((((((Geonoma_undata	(Oenocarpus_minor	Oenocarpus_bataua))	(Veitchia_spiralis	(((Hydriastele_microspadix	Kentiopsis_piersoniorum)	(Heterospathe_cagayanensis	Dypsis_decaryi))	Dictyosperma_album)))	(Manicaria_saccifera	(Leopoldinia_pulchra	Pelagodoxa_henryana)))	(Sclerosperma_profizianum	(Pseudophoenix_vinifera	((((Bactris_major	Attalea_speciosa)	(Elaeis_guineensis	Elaeis_oleifera))	(Reinhardtia_gracilis	(Reinhardtia_simplex	(Reinhardtia_latisecta	Reinhardtia_paiewonskiana))))	Prestoea_acuminata))))	Iriartea_deltoidea)	(Podococcus_barteri	Orania_palindan))	((Serenoa_repens	Phoenix_dactylifera)	Sabal_domingensis))	Roystonea_regia)	Nypa_fruticans);
(((((((((Manicaria_saccifera	(Leopoldinia_pulchra	Pelagodoxa_henryana))	(Geonoma_undata	((Veitchia_spiralis	((Kentiopsis_piersoniorum	(Hydriastele_microspadix	(Heterospathe_cagayanensis	Dypsis_decaryi)))	Dictyosperma_album))	((Oenocarpus_minor	Oenocarpus_bataua)	Prestoea_acuminata))))	(((Bactris_major	Attalea_speciosa)	(Elaeis_guineensis	Elaeis_oleifera))	(Reinhardtia_gracilis	(Reinhardtia_simplex	(Reinhardtia_latisecta	Reinhardtia_paiewonskiana)))))	Iriartea_deltoidea)	(Podococcus_barteri	Orania_palindan))	(Sclerosperma_profizianum	Pseudophoenix_vinifera))	((Serenoa_repens	Phoenix_dactylifera)	Sabal_domingensis))	Roystonea_regia)	Nypa_fruticans);
((Roystonea_regia	((Sabal_domingensis	(Serenoa_repens	Phoenix_dactylifera))	((Orania_palindan	Podococcus_barteri)	(((Iriartea_deltoidea	(Pseudophoenix_vinifera	Sclerosperma_profizianum))	((Reinhardtia_gracilis	(Reinhardtia_simplex	(Reinhardtia_paiewonskiana	Reinhardtia_latisecta)))	((Prestoea_acuminata	(Elaeis_oleifera	Elaeis_guineensis))	(Bactris_major	Attalea_speciosa))))	(Manicaria_saccifera	((Pelagodoxa_henryana	Leopoldinia_pulchra)	(((Kentiopsis_piersoniorum	(Heterospathe_cagayanensis	((Hydriastele_microspadix	Dictyosperma_album)	Dypsis_decaryi)))	Veitchia_spiralis)	((Oenocarpus_bataua	Oenocarpus_minor)	Geonoma_undata))))))))	Nypa_fruticans);
(((Sabal_domingensis	((Roystonea_regia	Serenoa_repens)	Phoenix_dactylifera))	(Orania_palindan	((((Pseudophoenix_vinifera	Sclerosperma_profizianum)	((((Reinhardtia_simplex	(Reinhardtia_paiewonskiana	Reinhardtia_latisecta))	Reinhardtia_gracilis)	Podococcus_barteri)	((Elaeis_oleifera	Elaeis_guineensis)	(Bactris_major	Attalea_speciosa))))	(((((Kentiopsis_piersoniorum	Heterospathe_cagayanensis)	(Dypsis_decaryi	(Hydriastele_microspadix	Dictyosperma_album)))	Veitchia_spiralis)	(Prestoea_acuminata	(Oenocarpus_bataua	Oenocarpus_minor)))	(((Pelagodoxa_henryana	Leopoldinia_pulchra)	Geonoma_undata)	Manicaria_saccifera)))	Iriartea_deltoidea)))	Nypa_fruticans);
(((Sabal_domingensis	(Serenoa_repens	Phoenix_dactylifera))	(Roystonea_regia	((Podococcus_barteri	Orania_palindan)	((Prestoea_acuminata	((Pseudophoenix_vinifera	(((Reinhardtia_simplex	(Reinhardtia_paiewonskiana	Reinhardtia_latisecta))	(Sclerosperma_profizianum	Reinhardtia_gracilis))	((Elaeis_oleifera	Elaeis_guineensis)	(Bactris_major	Attalea_speciosa))))	((Pelagodoxa_henryana	Leopoldinia_pulchra)	(Manicaria_saccifera	(((Veitchia_spiralis	(Heterospathe_cagayanensis	Dictyosperma_album))	((Hydriastele_microspadix	Kentiopsis_piersoniorum)	Dypsis_decaryi))	(Geonoma_undata	(Oenocarpus_bataua	Oenocarpus_minor)))))))	Iriartea_deltoidea))))	Nypa_fruticans);
(((Sabal_domingensis	(Serenoa_repens	Phoenix_dactylifera))	((Roystonea_regia	Orania_palindan)	((Podococcus_barteri	(((Sclerosperma_profizianum	Pseudophoenix_vinifera)	(((Reinhardtia_simplex	(Reinhardtia_paiewonskiana	Reinhardtia_latisecta))	Reinhardtia_gracilis)	(Manicaria_saccifera	((Prestoea_acuminata	(Elaeis_oleifera	Elaeis_guineensis))	(Bactris_major	Attalea_speciosa)))))	((Pelagodoxa_henryana	(Leopoldinia_pulchra	(Geonoma_undata	((Veitchia_spiralis	(Dictyosperma_album	(Hydriastele_microspadix	Kentiopsis_piersoniorum)))	(Dypsis_decaryi	Heterospathe_cagayanensis)))))	(Oenocarpus_bataua	Oenocarpus_minor))))	Iriartea_deltoidea)))	Nypa_fruticans);
((((((Phoenix_dactylifera	Serenoa_repens)	Sabal_domingensis)	(((Podococcus_barteri	Iriartea_deltoidea)	((Pseudophoenix_vinifera	((Reinhardtia_simplex	(Reinhardtia_paiewonskiana	Reinhardtia_latisecta))	(((Bactris_major	Attalea_speciosa)	(Elaeis_oleifera	Elaeis_guineensis))	Reinhardtia_gracilis)))	(Prestoea_acuminata	(((Veitchia_spiralis	(Dictyosperma_album	(Heterospathe_cagayanensis	(Dypsis_decaryi	(Hydriastele_microspadix	Kentiopsis_piersoniorum)))))	(Geonoma_undata	(Oenocarpus_bataua	Oenocarpus_minor)))	((Leopoldinia_pulchra	Pelagodoxa_henryana)	Manicaria_saccifera)))))	Orania_palindan))	Roystonea_regia)	Sclerosperma_profizianum)	Nypa_fruticans);
(((((Phoenix_dactylifera	Serenoa_repens)	Sabal_domingensis)	((Iriartea_deltoidea	(((Pseudophoenix_vinifera	(Podococcus_barteri	((Reinhardtia_gracilis	(Reinhardtia_simplex	(Reinhardtia_paiewonskiana	Reinhardtia_latisecta)))	((Bactris_major	Attalea_speciosa)	(Prestoea_acuminata	(Elaeis_oleifera	Elaeis_guineensis))))))	(((Veitchia_spiralis	((Dypsis_decaryi	(Dictyosperma_album	(Heterospathe_cagayanensis	Hydriastele_microspadix)))	Kentiopsis_piersoniorum))	(Oenocarpus_bataua	Oenocarpus_minor))	((Manicaria_saccifera	Leopoldinia_pulchra)	Pelagodoxa_henryana)))	Geonoma_undata))	Orania_palindan))	(Sclerosperma_profizianum	Roystonea_regia))	Nypa_fruticans);
(((((Phoenix_dactylifera	Serenoa_repens)	Sabal_domingensis)	((Podococcus_barteri	Orania_palindan)	(Iriartea_deltoidea	((Pseudophoenix_vinifera	(((Reinhardtia_simplex	(Reinhardtia_paiewonskiana	Reinhardtia_latisecta))	(Sclerosperma_profizianum	Reinhardtia_gracilis))	(Prestoea_acuminata	((Elaeis_oleifera	Elaeis_guineensis)	(Bactris_major	Attalea_speciosa)))))	((Manicaria_saccifera	((Leopoldinia_pulchra	(Veitchia_spiralis	(((Heterospathe_cagayanensis	Hydriastele_microspadix)	Kentiopsis_piersoniorum)	(Dypsis_decaryi	Dictyosperma_album))))	(Geonoma_undata	(Oenocarpus_bataua	Oenocarpus_minor))))	Pelagodoxa_henryana)))))	Roystonea_regia)	Nypa_fruticans);
((((Phoenix_dactylifera	Serenoa_repens)	Sabal_domingensis)	((Podococcus_barteri	(Roystonea_regia	Orania_palindan))	((Pseudophoenix_vinifera	Iriartea_deltoidea)	(((Elaeis_guineensis	(Elaeis_oleifera	Prestoea_acuminata))	((Bactris_major	Attalea_speciosa)	((Reinhardtia_simplex	(Reinhardtia_paiewonskiana	Reinhardtia_latisecta))	(Sclerosperma_profizianum	Reinhardtia_gracilis))))	((Manicaria_saccifera	(Leopoldinia_pulchra	Pelagodoxa_henryana))	((((Heterospathe_cagayanensis	Veitchia_spiralis)	(Kentiopsis_piersoniorum	(Hydriastele_microspadix	Dictyosperma_album)))	Dypsis_decaryi)	(Geonoma_undata	(Oenocarpus_bataua	Oenocarpus_minor))))))))	Nypa_fruticans);
((((Orania_palindan	(Podococcus_barteri	(Iriartea_deltoidea	(((Sclerosperma_profizianum	Pseudophoenix_vinifera)	(((Reinhardtia_simplex	(Reinhardtia_paiewonskiana	Reinhardtia_latisecta))	Reinhardtia_gracilis)	(((Elaeis_guineensis	Elaeis_oleifera)	Prestoea_acuminata)	(Bactris_major	Attalea_speciosa))))	((Manicaria_saccifera	(((((Heterospathe_cagayanensis	Dypsis_decaryi)	Kentiopsis_piersoniorum)	(Hydriastele_microspadix	Dictyosperma_album))	Veitchia_spiralis)	(Geonoma_undata	(Oenocarpus_bataua	Oenocarpus_minor))))	(Leopoldinia_pulchra	Pelagodoxa_henryana))))))	((Phoenix_dactylifera	Serenoa_repens)	Sabal_domingensis))	Roystonea_regia)	Nypa_fruticans);
(((((Orania_palindan	Podococcus_barteri)	(Iriartea_deltoidea	((Pseudophoenix_vinifera	(((Reinhardtia_simplex	(Reinhardtia_paiewonskiana	Reinhardtia_latisecta))	(Sclerosperma_profizianum	Reinhardtia_gracilis))	(((Elaeis_guineensis	Elaeis_oleifera)	Prestoea_acuminata)	(Bactris_major	Attalea_speciosa))))	((Manicaria_saccifera	(((Kentiopsis_piersoniorum	((Hydriastele_microspadix	Dictyosperma_album)	(Dypsis_decaryi	Heterospathe_cagayanensis)))	Veitchia_spiralis)	(Geonoma_undata	(Oenocarpus_bataua	Oenocarpus_minor))))	(Leopoldinia_pulchra	Pelagodoxa_henryana)))))	((Phoenix_dactylifera	Serenoa_repens)	Sabal_domingensis))	Roystonea_regia)	Nypa_fruticans);
((((Podococcus_barteri	((((Reinhardtia_gracilis	(Reinhardtia_simplex	(Reinhardtia_paiewonskiana	Reinhardtia_latisecta)))	((Elaeis_guineensis	Elaeis_oleifera)	(Bactris_major	Attalea_speciosa)))	((Oenocarpus_minor	(Dypsis_decaryi	Oenocarpus_bataua))	((Manicaria_saccifera	Pelagodoxa_henryana)	(Leopoldinia_pulchra	(Geonoma_undata	(Prestoea_acuminata	(Kentiopsis_piersoniorum	(((Pseudophoenix_vinifera	Veitchia_spiralis)	(Hydriastele_microspadix	Heterospathe_cagayanensis))	Dictyosperma_album))))))))	Iriartea_deltoidea))	(Sclerosperma_profizianum	(Orania_palindan	Roystonea_regia)))	(Sabal_domingensis	(Phoenix_dactylifera	Serenoa_repens)))	Nypa_fruticans);
((((Sabal_domingensis	(Phoenix_dactylifera	Serenoa_repens))	Roystonea_regia)	(Orania_palindan	(Podococcus_barteri	((((Pseudophoenix_vinifera	((Sclerosperma_profizianum	Reinhardtia_gracilis)	(Reinhardtia_simplex	(Reinhardtia_paiewonskiana	Reinhardtia_latisecta))))	(((Elaeis_guineensis	Elaeis_oleifera)	(Bactris_major	Prestoea_acuminata))	Attalea_speciosa))	(((Geonoma_undata	(Oenocarpus_minor	Oenocarpus_bataua))	((Dictyosperma_album	(Heterospathe_cagayanensis	(Hydriastele_microspadix	Kentiopsis_piersoniorum)))	(Dypsis_decaryi	Veitchia_spiralis)))	(Manicaria_saccifera	(Leopoldinia_pulchra	Pelagodoxa_henryana))))	Iriartea_deltoidea))))	Nypa_fruticans);
(((Serenoa_repens	(Sabal_domingensis	Phoenix_dactylifera))	((Podococcus_barteri	Orania_palindan)	(((((((Sclerosperma_profizianum	Reinhardtia_gracilis)	(Reinhardtia_simplex	(Reinhardtia_paiewonskiana	Reinhardtia_latisecta)))	((Elaeis_guineensis	Elaeis_oleifera)	(Bactris_major	Attalea_speciosa)))	Pseudophoenix_vinifera)	Roystonea_regia)	(((Geonoma_undata	(Prestoea_acuminata	(Oenocarpus_minor	Oenocarpus_bataua)))	((Kentiopsis_piersoniorum	(Heterospathe_cagayanensis	(Dypsis_decaryi	(Dictyosperma_album	Hydriastele_microspadix))))	Veitchia_spiralis))	(Manicaria_saccifera	(Leopoldinia_pulchra	Pelagodoxa_henryana))))	Iriartea_deltoidea)))	Nypa_fruticans);
((((((Pseudophoenix_vinifera	Sclerosperma_profizianum)	Serenoa_repens)	(Sabal_domingensis	Phoenix_dactylifera))	((Podococcus_barteri	Orania_palindan)	(((Prestoea_acuminata	(Manicaria_saccifera	(((((Kentiopsis_piersoniorum	(Heterospathe_cagayanensis	Hydriastele_microspadix))	Dypsis_decaryi)	Dictyosperma_album)	Veitchia_spiralis)	((Leopoldinia_pulchra	Pelagodoxa_henryana)	(Geonoma_undata	(Oenocarpus_minor	Oenocarpus_bataua))))))	((Reinhardtia_gracilis	(Reinhardtia_simplex	(Reinhardtia_paiewonskiana	Reinhardtia_latisecta)))	((Elaeis_guineensis	Elaeis_oleifera)	(Bactris_major	Attalea_speciosa))))	Iriartea_deltoidea)))	Roystonea_regia)	Nypa_fruticans);
((((Sabal_domingensis	(Serenoa_repens	Phoenix_dactylifera))	((Podococcus_barteri	Orania_palindan)	(((((Manicaria_saccifera	(Leopoldinia_pulchra	Pelagodoxa_henryana))	((((Kentiopsis_piersoniorum	(Heterospathe_cagayanensis	Hydriastele_microspadix))	Dypsis_decaryi)	Dictyosperma_album)	Veitchia_spiralis))	(Geonoma_undata	(Prestoea_acuminata	(Oenocarpus_minor	Oenocarpus_bataua))))	(Pseudophoenix_vinifera	((Reinhardtia_simplex	(Reinhardtia_paiewonskiana	Reinhardtia_latisecta))	((Bactris_major	(Elaeis_guineensis	Elaeis_oleifera))	(Attalea_speciosa	Reinhardtia_gracilis)))))	Iriartea_deltoidea)))	(Sclerosperma_profizianum	Roystonea_regia))	Nypa_fruticans);
(((Sabal_domingensis	(Serenoa_repens	(Sclerosperma_profizianum	Phoenix_dactylifera)))	((Podococcus_barteri	Orania_palindan)	((((((Geonoma_undata	(Oenocarpus_minor	Oenocarpus_bataua))	(((Dypsis_decaryi	(Hydriastele_microspadix	Dictyosperma_album))	(Heterospathe_cagayanensis	Veitchia_spiralis))	Kentiopsis_piersoniorum))	(Leopoldinia_pulchra	Pelagodoxa_henryana))	Manicaria_saccifera)	(Roystonea_regia	(Pseudophoenix_vinifera	(((Reinhardtia_simplex	(Reinhardtia_paiewonskiana	Reinhardtia_latisecta))	(((Elaeis_guineensis	Elaeis_oleifera)	(Attalea_speciosa	Bactris_major))	Reinhardtia_gracilis))	Prestoea_acuminata))))	Iriartea_deltoidea)))	Nypa_fruticans);
((((Sabal_domingensis	(((Sclerosperma_profizianum	Pseudophoenix_vinifera)	Serenoa_repens)	Phoenix_dactylifera))	(Orania_palindan	(((((Manicaria_saccifera	(Leopoldinia_pulchra	Pelagodoxa_henryana))	(Geonoma_undata	(Oenocarpus_minor	Oenocarpus_bataua)))	((Heterospathe_cagayanensis	Veitchia_spiralis)	((Dypsis_decaryi	(Hydriastele_microspadix	Kentiopsis_piersoniorum))	Dictyosperma_album)))	(((Elaeis_guineensis	Elaeis_oleifera)	(Attalea_speciosa	Bactris_major))	(Prestoea_acuminata	(Podococcus_barteri	(Reinhardtia_gracilis	(Reinhardtia_simplex	(Reinhardtia_paiewonskiana	Reinhardtia_latisecta)))))))	Iriartea_deltoidea)))	Roystonea_regia)	Nypa_fruticans);
((((Sabal_domingensis	Phoenix_dactylifera)	(Sclerosperma_profizianum	Serenoa_repens))	((Podococcus_barteri	(Roystonea_regia	Orania_palindan))	((((((Geonoma_undata	(Oenocarpus_minor	Oenocarpus_bataua))	(Veitchia_spiralis	((Heterospathe_cagayanensis	Kentiopsis_piersoniorum)	(Dypsis_decaryi	(Hydriastele_microspadix	Dictyosperma_album)))))	Manicaria_saccifera)	(Leopoldinia_pulchra	Pelagodoxa_henryana))	(Pseudophoenix_vinifera	((((Bactris_major	(Prestoea_acuminata	(Elaeis_guineensis	Elaeis_oleifera)))	Attalea_speciosa)	Reinhardtia_gracilis)	(Reinhardtia_simplex	(Reinhardtia_paiewonskiana	Reinhardtia_latisecta)))))	Iriartea_deltoidea)))	Nypa_fruticans);
((((Serenoa_repens	Phoenix_dactylifera)	Sabal_domingensis)	(((Podococcus_barteri	Orania_palindan)	(((Pseudophoenix_vinifera	(((Attalea_speciosa	(Bactris_major	(Elaeis_guineensis	Elaeis_oleifera)))	Reinhardtia_gracilis)	(Reinhardtia_simplex	(Reinhardtia_paiewonskiana	Reinhardtia_latisecta))))	Iriartea_deltoidea)	((Manicaria_saccifera	(Prestoea_acuminata	((Geonoma_undata	(Oenocarpus_minor	Oenocarpus_bataua))	(Veitchia_spiralis	((Heterospathe_cagayanensis	Kentiopsis_piersoniorum)	(Dypsis_decaryi	(Hydriastele_microspadix	Dictyosperma_album)))))))	(Leopoldinia_pulchra	Pelagodoxa_henryana))))	(Sclerosperma_profizianum	Roystonea_regia)))	Nypa_fruticans);
((Sclerosperma_profizianum	(Roystonea_regia	(((Pseudophoenix_vinifera	Orania_palindan)	(((((Attalea_speciosa	(Bactris_major	(Elaeis_guineensis	Elaeis_oleifera)))	(Prestoea_acuminata	(Reinhardtia_gracilis	(Reinhardtia_simplex	(Reinhardtia_paiewonskiana	Reinhardtia_latisecta)))))	((Pelagodoxa_henryana	Leopoldinia_pulchra)	(Manicaria_saccifera	(((Veitchia_spiralis	Heterospathe_cagayanensis)	((Kentiopsis_piersoniorum	Dypsis_decaryi)	(Hydriastele_microspadix	Dictyosperma_album)))	(Geonoma_undata	(Oenocarpus_minor	Oenocarpus_bataua))))))	Iriartea_deltoidea)	Podococcus_barteri))	(Serenoa_repens	(Phoenix_dactylifera	Sabal_domingensis)))))	Nypa_fruticans);
((((((((((Leopoldinia_pulchra	(Veitchia_spiralis	(((Kentiopsis_piersoniorum	Dypsis_decaryi)	(Heterospathe_cagayanensis	Hydriastele_microspadix))	Dictyosperma_album)))	Manicaria_saccifera)	((Geonoma_undata	(Oenocarpus_bataua	Oenocarpus_minor))	Pelagodoxa_henryana))	Prestoea_acuminata)	(Pseudophoenix_vinifera	(((Elaeis_oleifera	Elaeis_guineensis)	(Bactris_major	Attalea_speciosa))	(Reinhardtia_simplex	(Reinhardtia_latisecta	Reinhardtia_paiewonskiana)))))	Iriartea_deltoidea)	(Podococcus_barteri	Orania_palindan))	(Phoenix_dactylifera	(Sabal_domingensis	Serenoa_repens)))	(Sclerosperma_profizianum	(Roystonea_regia	Reinhardtia_gracilis)))	Nypa_fruticans);
((((Podococcus_barteri	(((((Leopoldinia_pulchra	((Pseudophoenix_vinifera	Veitchia_spiralis)	((((Hydriastele_microspadix	Dictyosperma_album)	Kentiopsis_piersoniorum)	Dypsis_decaryi)	Heterospathe_cagayanensis)))	Manicaria_saccifera)	((Geonoma_undata	(Oenocarpus_bataua	Oenocarpus_minor))	Pelagodoxa_henryana))	((((Elaeis_oleifera	Elaeis_guineensis)	(Bactris_major	Attalea_speciosa))	((Reinhardtia_gracilis	Reinhardtia_simplex)	(Reinhardtia_latisecta	Reinhardtia_paiewonskiana)))	Prestoea_acuminata))	Iriartea_deltoidea))	((Orania_palindan	Roystonea_regia)	Sclerosperma_profizianum))	(Serenoa_repens	(Phoenix_dactylifera	Sabal_domingensis)))	Nypa_fruticans);
((((((((Pelagodoxa_henryana	(((Leopoldinia_pulchra	(Geonoma_undata	(Veitchia_spiralis	(Dictyosperma_album	((Heterospathe_cagayanensis	Dypsis_decaryi)	(Hydriastele_microspadix	Kentiopsis_piersoniorum))))))	(Oenocarpus_bataua	Oenocarpus_minor))	Manicaria_saccifera))	(Pseudophoenix_vinifera	(((Prestoea_acuminata	(Elaeis_oleifera	Elaeis_guineensis))	(Bactris_major	Attalea_speciosa))	(Reinhardtia_gracilis	(Reinhardtia_simplex	(Reinhardtia_latisecta	Reinhardtia_paiewonskiana))))))	Iriartea_deltoidea)	(Podococcus_barteri	Orania_palindan))	Roystonea_regia)	(Sabal_domingensis	(Serenoa_repens	Phoenix_dactylifera)))	Sclerosperma_profizianum)	Nypa_fruticans);
((((((Iriartea_deltoidea	Pseudophoenix_vinifera)	(((((((Veitchia_spiralis	Dypsis_decaryi)	(Dictyosperma_album	(Heterospathe_cagayanensis	(Hydriastele_microspadix	Kentiopsis_piersoniorum))))	Manicaria_saccifera)	(Pelagodoxa_henryana	Leopoldinia_pulchra))	(Geonoma_undata	(Oenocarpus_bataua	Oenocarpus_minor)))	Prestoea_acuminata)	(((Bactris_major	(Elaeis_oleifera	Elaeis_guineensis))	(Reinhardtia_gracilis	Attalea_speciosa))	(Reinhardtia_simplex	(Reinhardtia_latisecta	Reinhardtia_paiewonskiana)))))	(Podococcus_barteri	Orania_palindan))	(Sabal_domingensis	(Serenoa_repens	Phoenix_dactylifera)))	(Roystonea_regia	Sclerosperma_profizianum))	Nypa_fruticans);
(((Sabal_domingensis	(Phoenix_dactylifera	(Serenoa_repens	Roystonea_regia)))	((Pseudophoenix_vinifera	Sclerosperma_profizianum)	((Iriartea_deltoidea	((((Oenocarpus_bataua	Oenocarpus_minor)	(((Geonoma_undata	Leopoldinia_pulchra)	(((Veitchia_spiralis	Heterospathe_cagayanensis)	(Dictyosperma_album	(Hydriastele_microspadix	Kentiopsis_piersoniorum)))	Dypsis_decaryi))	Manicaria_saccifera))	Pelagodoxa_henryana)	(((Bactris_major	(Prestoea_acuminata	(Elaeis_oleifera	Elaeis_guineensis)))	Attalea_speciosa)	(Reinhardtia_gracilis	(Reinhardtia_simplex	(Reinhardtia_latisecta	Reinhardtia_paiewonskiana))))))	(Podococcus_barteri	Orania_palindan))))	Nypa_fruticans);
((((Phoenix_dactylifera	(Serenoa_repens	Sabal_domingensis))	Roystonea_regia)	((Iriartea_deltoidea	(((Leopoldinia_pulchra	Pelagodoxa_henryana)	(((Geonoma_undata	(Oenocarpus_bataua	Oenocarpus_minor))	((((Hydriastele_microspadix	Heterospathe_cagayanensis)	(Dypsis_decaryi	Kentiopsis_piersoniorum))	Dictyosperma_album)	Veitchia_spiralis))	Manicaria_saccifera))	((Pseudophoenix_vinifera	Sclerosperma_profizianum)	(((Prestoea_acuminata	(Elaeis_oleifera	Elaeis_guineensis))	(Reinhardtia_gracilis	(Bactris_major	Attalea_speciosa)))	(Reinhardtia_simplex	(Reinhardtia_latisecta	Reinhardtia_paiewonskiana))))))	(Podococcus_barteri	Orania_palindan)))	Nypa_fruticans);
((((Sabal_domingensis	(Phoenix_dactylifera	Serenoa_repens))	(Pseudophoenix_vinifera	Roystonea_regia))	((Iriartea_deltoidea	((Prestoea_acuminata	((Leopoldinia_pulchra	Pelagodoxa_henryana)	(((Geonoma_undata	(Oenocarpus_bataua	Oenocarpus_minor))	(((((Hydriastele_microspadix	Kentiopsis_piersoniorum)	Dypsis_decaryi)	Heterospathe_cagayanensis)	Dictyosperma_album)	Veitchia_spiralis))	Manicaria_saccifera)))	(((Elaeis_oleifera	Elaeis_guineensis)	(Bactris_major	Attalea_speciosa))	((Sclerosperma_profizianum	Reinhardtia_gracilis)	(Reinhardtia_simplex	(Reinhardtia_latisecta	Reinhardtia_paiewonskiana))))))	(Podococcus_barteri	Orania_palindan)))	Nypa_fruticans);
(((Sabal_domingensis	(Phoenix_dactylifera	Serenoa_repens))	((Iriartea_deltoidea	((Prestoea_acuminata	((Geonoma_undata	(Oenocarpus_bataua	Oenocarpus_minor))	((Leopoldinia_pulchra	(((((Hydriastele_microspadix	Kentiopsis_piersoniorum)	Dypsis_decaryi)	Heterospathe_cagayanensis)	Dictyosperma_album)	Veitchia_spiralis))	(Pelagodoxa_henryana	Manicaria_saccifera))))	(Roystonea_regia	((Sclerosperma_profizianum	Pseudophoenix_vinifera)	(((Elaeis_oleifera	Elaeis_guineensis)	(Bactris_major	Attalea_speciosa))	((Reinhardtia_latisecta	Reinhardtia_paiewonskiana)	(Reinhardtia_gracilis	Reinhardtia_simplex)))))))	(Podococcus_barteri	Orania_palindan)))	Nypa_fruticans);
((((Sabal_domingensis	(Phoenix_dactylifera	Serenoa_repens))	((Podococcus_barteri	Orania_palindan)	(Iriartea_deltoidea	((((Leopoldinia_pulchra	((((Kentiopsis_piersoniorum	(Heterospathe_cagayanensis	Hydriastele_microspadix))	Dictyosperma_album)	Veitchia_spiralis)	Dypsis_decaryi))	Manicaria_saccifera)	(Pelagodoxa_henryana	(Geonoma_undata	(Prestoea_acuminata	(Oenocarpus_bataua	Oenocarpus_minor)))))	((Pseudophoenix_vinifera	(Reinhardtia_gracilis	(Reinhardtia_simplex	(Reinhardtia_latisecta	Reinhardtia_paiewonskiana))))	((Elaeis_oleifera	Elaeis_guineensis)	(Bactris_major	Attalea_speciosa)))))))	(Sclerosperma_profizianum	Roystonea_regia))	Nypa_fruticans);
((((Sabal_domingensis	(Phoenix_dactylifera	Serenoa_repens))	((Podococcus_barteri	Orania_palindan)	(Iriartea_deltoidea	(((Pelagodoxa_henryana	(((Leopoldinia_pulchra	(((Pseudophoenix_vinifera	Veitchia_spiralis)	((Dypsis_decaryi	(Hydriastele_microspadix	Dictyosperma_album))	Heterospathe_cagayanensis))	Kentiopsis_piersoniorum))	Manicaria_saccifera)	(Geonoma_undata	((Sclerosperma_profizianum	Oenocarpus_bataua)	Oenocarpus_minor))))	Prestoea_acuminata)	((Reinhardtia_gracilis	(Reinhardtia_simplex	(Reinhardtia_latisecta	Reinhardtia_paiewonskiana)))	((Elaeis_oleifera	Elaeis_guineensis)	(Bactris_major	Attalea_speciosa)))))))	Roystonea_regia)	Nypa_fruticans);
((((Phoenix_dactylifera	Serenoa_repens)	(Sabal_domingensis	(Sclerosperma_profizianum	(Reinhardtia_gracilis	Roystonea_regia))))	(((((Geonoma_undata	((Prestoea_acuminata	(Veitchia_spiralis	((Heterospathe_cagayanensis	(Hydriastele_microspadix	Kentiopsis_piersoniorum))	Dictyosperma_album)))	((Oenocarpus_minor	Dypsis_decaryi)	Oenocarpus_bataua)))	Pelagodoxa_henryana)	((Leopoldinia_pulchra	Manicaria_saccifera)	((Attalea_speciosa	(Bactris_major	(Elaeis_oleifera	Elaeis_guineensis)))	(Reinhardtia_simplex	(Reinhardtia_latisecta	Reinhardtia_paiewonskiana)))))	(Pseudophoenix_vinifera	Iriartea_deltoidea))	(Orania_palindan	Podococcus_barteri)))	Nypa_fruticans);
((((Sabal_domingensis	(Phoenix_dactylifera	Serenoa_repens))	((((((Manicaria_saccifera	((Veitchia_spiralis	((Kentiopsis_piersoniorum	(Dypsis_decaryi	(Heterospathe_cagayanensis	Hydriastele_microspadix)))	Dictyosperma_album))	((Oenocarpus_minor	Oenocarpus_bataua)	Geonoma_undata)))	(Leopoldinia_pulchra	Pelagodoxa_henryana))	Prestoea_acuminata)	(((Elaeis_oleifera	Elaeis_guineensis)	(Attalea_speciosa	Bactris_major))	(Reinhardtia_simplex	(Reinhardtia_latisecta	Reinhardtia_paiewonskiana))))	Iriartea_deltoidea)	(Orania_palindan	Podococcus_barteri)))	(Sclerosperma_profizianum	((Roystonea_regia	Reinhardtia_gracilis)	Pseudophoenix_vinifera)))	Nypa_fruticans);
(((((Serenoa_repens	(Pseudophoenix_vinifera	Sclerosperma_profizianum))	(Sabal_domingensis	Phoenix_dactylifera))	(Orania_palindan	(((((((Manicaria_saccifera	(Leopoldinia_pulchra	(Veitchia_spiralis	((Kentiopsis_piersoniorum	(Heterospathe_cagayanensis	Hydriastele_microspadix))	(Dypsis_decaryi	Dictyosperma_album)))))	Pelagodoxa_henryana)	((Oenocarpus_minor	Oenocarpus_bataua)	Geonoma_undata))	Prestoea_acuminata)	(((Elaeis_oleifera	Elaeis_guineensis)	(Attalea_speciosa	Bactris_major))	(Reinhardtia_gracilis	(Reinhardtia_simplex	(Reinhardtia_latisecta	Reinhardtia_paiewonskiana)))))	Podococcus_barteri)	Iriartea_deltoidea)))	Roystonea_regia)	Nypa_fruticans);
(((((Serenoa_repens	Phoenix_dactylifera)	Sabal_domingensis)	Roystonea_regia)	(Podococcus_barteri	(((((((Elaeis_oleifera	Elaeis_guineensis)	(Attalea_speciosa	Bactris_major))	(Reinhardtia_gracilis	(Reinhardtia_simplex	(Reinhardtia_latisecta	Reinhardtia_paiewonskiana))))	(Prestoea_acuminata	(Pseudophoenix_vinifera	Sclerosperma_profizianum)))	((Leopoldinia_pulchra	Pelagodoxa_henryana)	(((Veitchia_spiralis	((Kentiopsis_piersoniorum	Hydriastele_microspadix)	((Heterospathe_cagayanensis	Dypsis_decaryi)	Dictyosperma_album)))	((Oenocarpus_minor	Oenocarpus_bataua)	Geonoma_undata))	Manicaria_saccifera)))	Iriartea_deltoidea)	Orania_palindan)))	Nypa_fruticans);
(((((Serenoa_repens	Phoenix_dactylifera)	Sabal_domingensis)	((Podococcus_barteri	Orania_palindan)	((((((Reinhardtia_gracilis	(Elaeis_oleifera	Elaeis_guineensis))	(Attalea_speciosa	Bactris_major))	(Reinhardtia_simplex	(Reinhardtia_latisecta	Reinhardtia_paiewonskiana)))	(Pseudophoenix_vinifera	Roystonea_regia))	(Prestoea_acuminata	(((Leopoldinia_pulchra	Pelagodoxa_henryana)	(((Veitchia_spiralis	(Kentiopsis_piersoniorum	(Heterospathe_cagayanensis	(Hydriastele_microspadix	Dictyosperma_album))))	Dypsis_decaryi)	((Oenocarpus_minor	Oenocarpus_bataua)	Geonoma_undata)))	Manicaria_saccifera)))	Iriartea_deltoidea)))	Sclerosperma_profizianum)	Nypa_fruticans);
(((((Roystonea_regia	Serenoa_repens)	Phoenix_dactylifera)	Sabal_domingensis)	((Podococcus_barteri	Orania_palindan)	(((Sclerosperma_profizianum	(((Prestoea_acuminata	(Elaeis_oleifera	Elaeis_guineensis))	(Attalea_speciosa	Bactris_major))	(Reinhardtia_gracilis	(Reinhardtia_simplex	(Reinhardtia_latisecta	Reinhardtia_paiewonskiana)))))	(((Pelagodoxa_henryana	(Leopoldinia_pulchra	(Geonoma_undata	(((Pseudophoenix_vinifera	Veitchia_spiralis)	Kentiopsis_piersoniorum)	(Heterospathe_cagayanensis	(Dypsis_decaryi	(Hydriastele_microspadix	Dictyosperma_album)))))))	(Oenocarpus_minor	Oenocarpus_bataua))	Manicaria_saccifera))	Iriartea_deltoidea)))	Nypa_fruticans);
(((((Sabal_domingensis	Phoenix_dactylifera)	(Sclerosperma_profizianum	Serenoa_repens))	((Podococcus_barteri	Orania_palindan)	((((((Pseudophoenix_vinifera	Reinhardtia_gracilis)	(Prestoea_acuminata	(Elaeis_oleifera	Elaeis_guineensis)))	(Attalea_speciosa	Bactris_major))	(Reinhardtia_simplex	(Reinhardtia_latisecta	Reinhardtia_paiewonskiana)))	((((Pelagodoxa_henryana	Leopoldinia_pulchra)	Manicaria_saccifera)	(Veitchia_spiralis	(Kentiopsis_piersoniorum	((Heterospathe_cagayanensis	Dypsis_decaryi)	(Hydriastele_microspadix	Dictyosperma_album)))))	(Geonoma_undata	(Oenocarpus_minor	Oenocarpus_bataua))))	Iriartea_deltoidea)))	Roystonea_regia)	Nypa_fruticans);
(((((Sabal_domingensis	Phoenix_dactylifera)	(Sclerosperma_profizianum	Serenoa_repens))	((Podococcus_barteri	Orania_palindan)	(Iriartea_deltoidea	(((((Elaeis_oleifera	Elaeis_guineensis)	(Attalea_speciosa	Bactris_major))	((Reinhardtia_latisecta	(Reinhardtia_gracilis	Reinhardtia_simplex))	Reinhardtia_paiewonskiana))	((Geonoma_undata	(Prestoea_acuminata	(((((Hydriastele_microspadix	Kentiopsis_piersoniorum)	Dypsis_decaryi)	Dictyosperma_album)	(Heterospathe_cagayanensis	Veitchia_spiralis))	(Oenocarpus_minor	Oenocarpus_bataua))))	((Pelagodoxa_henryana	Leopoldinia_pulchra)	Manicaria_saccifera)))	Pseudophoenix_vinifera))))	Roystonea_regia)	Nypa_fruticans);
((((((Phoenix_dactylifera	Serenoa_repens)	Sabal_domingensis)	((Podococcus_barteri	Orania_palindan)	(Iriartea_deltoidea	((Prestoea_acuminata	(((Attalea_speciosa	(Bactris_major	(Elaeis_oleifera	Elaeis_guineensis)))	((Reinhardtia_gracilis	Reinhardtia_simplex)	(Reinhardtia_latisecta	Reinhardtia_paiewonskiana)))	Pseudophoenix_vinifera))	((Pelagodoxa_henryana	(Manicaria_saccifera	(Geonoma_undata	(Leopoldinia_pulchra	((((Hydriastele_microspadix	Dictyosperma_album)	(Heterospathe_cagayanensis	Veitchia_spiralis))	Kentiopsis_piersoniorum)	Dypsis_decaryi)))))	(Oenocarpus_minor	Oenocarpus_bataua))))))	Roystonea_regia)	Sclerosperma_profizianum)	Nypa_fruticans);
((((((Phoenix_dactylifera	Serenoa_repens)	Sabal_domingensis)	((Podococcus_barteri	Orania_palindan)	(Iriartea_deltoidea	(((((Attalea_speciosa	(Bactris_major	(Elaeis_oleifera	Elaeis_guineensis)))	Reinhardtia_gracilis)	(Prestoea_acuminata	(Reinhardtia_simplex	(Reinhardtia_latisecta	Reinhardtia_paiewonskiana))))	Pseudophoenix_vinifera)	((Leopoldinia_pulchra	Pelagodoxa_henryana)	(((((Hydriastele_microspadix	(Dypsis_decaryi	(Heterospathe_cagayanensis	Dictyosperma_album)))	Kentiopsis_piersoniorum)	Veitchia_spiralis)	(Geonoma_undata	(Oenocarpus_minor	Oenocarpus_bataua)))	Manicaria_saccifera))))))	Roystonea_regia)	Sclerosperma_profizianum)	Nypa_fruticans);
