# Supplementary material for: Data supporting the nuclear phylogenomics of the palm subfamily Arecoideae (Arecaceae)
Source: Data Brief. 2016 Mar 2;7:532–6. doi: 10.1016/j.dib.2016.02.063 (PMC4796708; doi:10.1016/j.dib.2016.02.063)
Supplement: Supplementary file 5 — Supplementary material [file mmc5.zip › RAxML_bootstrap.Elaeis_490.raxml.tre]

((((Iriartea_deltoidea	((Pseudophoenix_vinifera	Chamaedorea_seifrizii)	((Podococcus_barteri	Sclerosperma_profizianum)	((((((Dypsis_decaryi	(Dictyosperma_album	(((Kentiopsis_piersoniorum	Burretiokentia_grandiflora)	Heterospathe_cagayanensis)	Hydriastele_microspadix)))	Veitchia_spiralis)	(Geonoma_undata	((Oenocarpus_minor	Oenocarpus_bataua)	Prestoea_acuminata)))	Manicaria_saccifera)	Pelagodoxa_henryana)	((Roystonea_regia	((Attalea_speciosa	Bactris_major)	(Elaeis_guineensis	Elaeis_oleifera)))	((Reinhardtia_gracilis	Reinhardtia_simplex)	(Reinhardtia_latisecta	Reinhardtia_paiewonskiana)))))))	((Phoenix_dactylifera	Sabal_domingensis)	(Nypa_fruticans	(Serenoa_repens	Orania_palindan))))	Calamus_caryotoides)	Kingia_australis);
((Roystonea_regia	((((Reinhardtia_gracilis	(((((((Kentiopsis_piersoniorum	Hydriastele_microspadix)	Burretiokentia_grandiflora)	((Dictyosperma_album	Heterospathe_cagayanensis)	Dypsis_decaryi))	Veitchia_spiralis)	(Geonoma_undata	((Oenocarpus_minor	Oenocarpus_bataua)	Prestoea_acuminata)))	Manicaria_saccifera)	Pelagodoxa_henryana))	(Bactris_major	(Elaeis_guineensis	Elaeis_oleifera)))	(Reinhardtia_simplex	(Reinhardtia_latisecta	Reinhardtia_paiewonskiana)))	((((((Phoenix_dactylifera	Sabal_domingensis)	((Attalea_speciosa	Nypa_fruticans)	(Orania_palindan	Serenoa_repens)))	Iriartea_deltoidea)	(Podococcus_barteri	Sclerosperma_profizianum))	(Chamaedorea_seifrizii	Calamus_caryotoides))	Pseudophoenix_vinifera)))	Kingia_australis);
((Calamus_caryotoides	((Iriartea_deltoidea	((Phoenix_dactylifera	Sabal_domingensis)	(Orania_palindan	(Serenoa_repens	(Attalea_speciosa	Nypa_fruticans)))))	((((((Geonoma_undata	((Pelagodoxa_henryana	((Oenocarpus_minor	Oenocarpus_bataua)	Prestoea_acuminata))	((Burretiokentia_grandiflora	((Kentiopsis_piersoniorum	Hydriastele_microspadix)	((Dictyosperma_album	Heterospathe_cagayanensis)	Dypsis_decaryi)))	Veitchia_spiralis)))	Manicaria_saccifera)	(Bactris_major	(Elaeis_guineensis	Elaeis_oleifera)))	(Roystonea_regia	((Reinhardtia_gracilis	Reinhardtia_simplex)	(Reinhardtia_latisecta	Reinhardtia_paiewonskiana))))	(Pseudophoenix_vinifera	(Podococcus_barteri	Sclerosperma_profizianum)))	Chamaedorea_seifrizii)))	Kingia_australis);
((((Phoenix_dactylifera	Iriartea_deltoidea)	(Serenoa_repens	Nypa_fruticans))	((Calamus_caryotoides	Sabal_domingensis)	((((Reinhardtia_gracilis	((Geonoma_undata	((Pelagodoxa_henryana	((Oenocarpus_minor	Oenocarpus_bataua)	Prestoea_acuminata))	(((Dictyosperma_album	(Hydriastele_microspadix	((Burretiokentia_grandiflora	Kentiopsis_piersoniorum)	Heterospathe_cagayanensis)))	Dypsis_decaryi)	Veitchia_spiralis)))	Manicaria_saccifera))	(Roystonea_regia	(Attalea_speciosa	(Bactris_major	(Elaeis_guineensis	Elaeis_oleifera)))))	(Reinhardtia_simplex	(Reinhardtia_latisecta	Reinhardtia_paiewonskiana)))	(((Chamaedorea_seifrizii	Podococcus_barteri)	(Orania_palindan	Sclerosperma_profizianum))	Pseudophoenix_vinifera))))	Kingia_australis);
((Calamus_caryotoides	(Nypa_fruticans	(((Sabal_domingensis	Phoenix_dactylifera)	Iriartea_deltoidea)	(((((Reinhardtia_gracilis	Reinhardtia_simplex)	(Reinhardtia_latisecta	Reinhardtia_paiewonskiana))	(((Manicaria_saccifera	((((((Kentiopsis_piersoniorum	Hydriastele_microspadix)	Burretiokentia_grandiflora)	((Heterospathe_cagayanensis	Dictyosperma_album)	Dypsis_decaryi))	Veitchia_spiralis)	(Geonoma_undata	((Oenocarpus_minor	Oenocarpus_bataua)	Prestoea_acuminata)))	Pelagodoxa_henryana))	Roystonea_regia)	((Attalea_speciosa	Bactris_major)	(Elaeis_guineensis	Elaeis_oleifera))))	((Orania_palindan	Serenoa_repens)	(Podococcus_barteri	Sclerosperma_profizianum)))	(Chamaedorea_seifrizii	Pseudophoenix_vinifera)))))	Kingia_australis);
((Calamus_caryotoides	(Nypa_fruticans	(Iriartea_deltoidea	(((Pseudophoenix_vinifera	Chamaedorea_seifrizii)	(((Manicaria_saccifera	(((Oenocarpus_minor	Oenocarpus_bataua)	Prestoea_acuminata)	(((Veitchia_spiralis	Dypsis_decaryi)	((Heterospathe_cagayanensis	((Kentiopsis_piersoniorum	Hydriastele_microspadix)	Burretiokentia_grandiflora))	Dictyosperma_album))	Geonoma_undata)))	((Roystonea_regia	Pelagodoxa_henryana)	(((Reinhardtia_gracilis	Reinhardtia_simplex)	(Reinhardtia_latisecta	Reinhardtia_paiewonskiana))	((Attalea_speciosa	Bactris_major)	(Elaeis_guineensis	Elaeis_oleifera)))))	(Podococcus_barteri	Sclerosperma_profizianum)))	((Orania_palindan	Serenoa_repens)	(Sabal_domingensis	Phoenix_dactylifera))))))	Kingia_australis);
(((Chamaedorea_seifrizii	Calamus_caryotoides)	((((Sabal_domingensis	Phoenix_dactylifera)	((Attalea_speciosa	Nypa_fruticans)	(Orania_palindan	Serenoa_repens)))	Iriartea_deltoidea)	(Pseudophoenix_vinifera	(((Bactris_major	(Elaeis_guineensis	Elaeis_oleifera))	((Roystonea_regia	((Reinhardtia_gracilis	Reinhardtia_simplex)	(Reinhardtia_latisecta	Reinhardtia_paiewonskiana)))	((Pelagodoxa_henryana	Manicaria_saccifera)	(((Veitchia_spiralis	(((Kentiopsis_piersoniorum	(Burretiokentia_grandiflora	Heterospathe_cagayanensis))	Hydriastele_microspadix)	(Dictyosperma_album	Dypsis_decaryi)))	Geonoma_undata)	((Oenocarpus_minor	Oenocarpus_bataua)	Prestoea_acuminata)))))	(Podococcus_barteri	Sclerosperma_profizianum)))))	Kingia_australis);
((Calamus_caryotoides	(Nypa_fruticans	((Sabal_domingensis	(Iriartea_deltoidea	Phoenix_dactylifera))	(((Pseudophoenix_vinifera	(((Roystonea_regia	((Attalea_speciosa	Bactris_major)	(Elaeis_guineensis	Elaeis_oleifera)))	(Pelagodoxa_henryana	(Reinhardtia_gracilis	(Manicaria_saccifera	((Veitchia_spiralis	(((Hydriastele_microspadix	Kentiopsis_piersoniorum)	((Heterospathe_cagayanensis	Dictyosperma_album)	Burretiokentia_grandiflora))	Dypsis_decaryi))	(Geonoma_undata	((Oenocarpus_minor	Oenocarpus_bataua)	Prestoea_acuminata)))))))	(Reinhardtia_simplex	(Reinhardtia_latisecta	Reinhardtia_paiewonskiana))))	((Chamaedorea_seifrizii	Podococcus_barteri)	Sclerosperma_profizianum))	(Orania_palindan	Serenoa_repens)))))	Kingia_australis);
(((((Sabal_domingensis	Phoenix_dactylifera)	(Calamus_caryotoides	(Iriartea_deltoidea	((Pseudophoenix_vinifera	(((Reinhardtia_simplex	(Reinhardtia_latisecta	Reinhardtia_paiewonskiana))	(Roystonea_regia	(Bactris_major	(Elaeis_oleifera	(Elaeis_guineensis	Attalea_speciosa)))))	(Reinhardtia_gracilis	((Manicaria_saccifera	((Dictyosperma_album	((Dypsis_decaryi	Veitchia_spiralis)	(Hydriastele_microspadix	(Kentiopsis_piersoniorum	(Heterospathe_cagayanensis	Burretiokentia_grandiflora)))))	(Geonoma_undata	((Oenocarpus_minor	Oenocarpus_bataua)	Prestoea_acuminata))))	Pelagodoxa_henryana))))	(((Chamaedorea_seifrizii	Podococcus_barteri)	Orania_palindan)	Sclerosperma_profizianum)))))	Nypa_fruticans)	Serenoa_repens)	Kingia_australis);
((Calamus_caryotoides	(Nypa_fruticans	((((((Reinhardtia_gracilis	Reinhardtia_simplex)	(Reinhardtia_latisecta	Reinhardtia_paiewonskiana))	(Roystonea_regia	((Attalea_speciosa	Bactris_major)	(Elaeis_oleifera	Elaeis_guineensis))))	((((Pelagodoxa_henryana	((Oenocarpus_minor	Oenocarpus_bataua)	Prestoea_acuminata))	((((Heterospathe_cagayanensis	Dictyosperma_album)	(Dypsis_decaryi	(Hydriastele_microspadix	Kentiopsis_piersoniorum)))	Burretiokentia_grandiflora)	Veitchia_spiralis))	Geonoma_undata)	Manicaria_saccifera))	((Orania_palindan	(Podococcus_barteri	Sclerosperma_profizianum))	((Chamaedorea_seifrizii	Pseudophoenix_vinifera)	Iriartea_deltoidea)))	(Serenoa_repens	(Sabal_domingensis	Phoenix_dactylifera)))))	Kingia_australis);
(((Chamaedorea_seifrizii	Calamus_caryotoides)	((Pseudophoenix_vinifera	((Roystonea_regia	(((Attalea_speciosa	((Bactris_major	Elaeis_guineensis)	Elaeis_oleifera))	(Reinhardtia_simplex	(Reinhardtia_latisecta	Reinhardtia_paiewonskiana)))	((((((Oenocarpus_minor	Oenocarpus_bataua)	Prestoea_acuminata)	Pelagodoxa_henryana)	(Geonoma_undata	((Veitchia_spiralis	((((Burretiokentia_grandiflora	Kentiopsis_piersoniorum)	Heterospathe_cagayanensis)	Hydriastele_microspadix)	Dictyosperma_album))	Dypsis_decaryi)))	Manicaria_saccifera)	Reinhardtia_gracilis)))	(Sclerosperma_profizianum	Podococcus_barteri)))	((Nypa_fruticans	((Serenoa_repens	Orania_palindan)	(Phoenix_dactylifera	Sabal_domingensis)))	Iriartea_deltoidea)))	Kingia_australis);
(((Nypa_fruticans	(((Phoenix_dactylifera	((Orania_palindan	Iriartea_deltoidea)	Sabal_domingensis))	(((Reinhardtia_simplex	(Reinhardtia_latisecta	Reinhardtia_paiewonskiana))	(((Manicaria_saccifera	(Pelagodoxa_henryana	(((Veitchia_spiralis	(((Kentiopsis_piersoniorum	(Heterospathe_cagayanensis	Burretiokentia_grandiflora))	Hydriastele_microspadix)	(Dypsis_decaryi	Dictyosperma_album)))	Geonoma_undata)	((Oenocarpus_minor	Oenocarpus_bataua)	Prestoea_acuminata))))	Reinhardtia_gracilis)	(Roystonea_regia	((Bactris_major	Attalea_speciosa)	(Elaeis_guineensis	Elaeis_oleifera)))))	((Sclerosperma_profizianum	Podococcus_barteri)	(Chamaedorea_seifrizii	Pseudophoenix_vinifera))))	Serenoa_repens))	Calamus_caryotoides)	Kingia_australis);
(((Nypa_fruticans	(((((Bactris_major	(Elaeis_guineensis	Elaeis_oleifera))	((Attalea_speciosa	(Roystonea_regia	(Reinhardtia_simplex	(Reinhardtia_latisecta	Reinhardtia_paiewonskiana))))	((Manicaria_saccifera	((((Heterospathe_cagayanensis	(((Burretiokentia_grandiflora	(Hydriastele_microspadix	Kentiopsis_piersoniorum))	Veitchia_spiralis)	Dictyosperma_album))	Dypsis_decaryi)	Geonoma_undata)	(((Oenocarpus_minor	Oenocarpus_bataua)	Prestoea_acuminata)	Pelagodoxa_henryana)))	Reinhardtia_gracilis)))	(((Sclerosperma_profizianum	(Podococcus_barteri	Chamaedorea_seifrizii))	Pseudophoenix_vinifera)	Orania_palindan))	(Iriartea_deltoidea	(Sabal_domingensis	Phoenix_dactylifera)))	Serenoa_repens))	Calamus_caryotoides)	Kingia_australis);
((Serenoa_repens	((Phoenix_dactylifera	(Sabal_domingensis	(Reinhardtia_gracilis	(((Pelagodoxa_henryana	(Sclerosperma_profizianum	(Podococcus_barteri	(Calamus_caryotoides	Chamaedorea_seifrizii))))	((Bactris_major	(Elaeis_guineensis	Elaeis_oleifera))	Pseudophoenix_vinifera))	(((Reinhardtia_simplex	(Reinhardtia_latisecta	Reinhardtia_paiewonskiana))	(Iriartea_deltoidea	Orania_palindan))	(((Attalea_speciosa	Manicaria_saccifera)	(((((Burretiokentia_grandiflora	(Hydriastele_microspadix	Kentiopsis_piersoniorum))	Veitchia_spiralis)	((Heterospathe_cagayanensis	Dictyosperma_album)	Dypsis_decaryi))	Geonoma_undata)	((Oenocarpus_minor	Oenocarpus_bataua)	Prestoea_acuminata)))	Roystonea_regia))))))	Nypa_fruticans))	Kingia_australis);
(((Chamaedorea_seifrizii	((((((Phoenix_dactylifera	Sabal_domingensis)	((Attalea_speciosa	Nypa_fruticans)	Serenoa_repens))	(Orania_palindan	(((Roystonea_regia	((Reinhardtia_gracilis	Reinhardtia_simplex)	(Reinhardtia_latisecta	Reinhardtia_paiewonskiana)))	((Bactris_major	(Elaeis_guineensis	Elaeis_oleifera))	(Manicaria_saccifera	(Pelagodoxa_henryana	((((((Heterospathe_cagayanensis	Burretiokentia_grandiflora)	Kentiopsis_piersoniorum)	Hydriastele_microspadix)	(Dictyosperma_album	Dypsis_decaryi))	Veitchia_spiralis)	(Geonoma_undata	((Oenocarpus_minor	Oenocarpus_bataua)	Prestoea_acuminata)))))))	Iriartea_deltoidea)))	Pseudophoenix_vinifera)	Sclerosperma_profizianum)	Podococcus_barteri))	Calamus_caryotoides)	Kingia_australis);
(((Chamaedorea_seifrizii	(((((Iriartea_deltoidea	Phoenix_dactylifera)	Sabal_domingensis)	((Attalea_speciosa	Nypa_fruticans)	(Orania_palindan	Serenoa_repens)))	(Pseudophoenix_vinifera	(((Reinhardtia_gracilis	Reinhardtia_simplex)	(Reinhardtia_latisecta	Reinhardtia_paiewonskiana))	((Roystonea_regia	(Bactris_major	(Elaeis_guineensis	Elaeis_oleifera)))	((((Veitchia_spiralis	Dypsis_decaryi)	((Heterospathe_cagayanensis	Dictyosperma_album)	((Hydriastele_microspadix	Kentiopsis_piersoniorum)	Burretiokentia_grandiflora)))	(Geonoma_undata	((Oenocarpus_minor	Oenocarpus_bataua)	Prestoea_acuminata)))	(Manicaria_saccifera	Pelagodoxa_henryana))))))	(Sclerosperma_profizianum	Podococcus_barteri)))	Calamus_caryotoides)	Kingia_australis);
(((Chamaedorea_seifrizii	(((((Phoenix_dactylifera	Sabal_domingensis)	((Attalea_speciosa	Nypa_fruticans)	(Orania_palindan	Serenoa_repens)))	(((Reinhardtia_simplex	(Reinhardtia_latisecta	Reinhardtia_paiewonskiana))	((Roystonea_regia	(Bactris_major	(Elaeis_guineensis	Elaeis_oleifera)))	(Reinhardtia_gracilis	((Manicaria_saccifera	(Geonoma_undata	((Pelagodoxa_henryana	((Oenocarpus_minor	Oenocarpus_bataua)	Prestoea_acuminata))	(Dypsis_decaryi	(Dictyosperma_album	(Hydriastele_microspadix	(Heterospathe_cagayanensis	(Burretiokentia_grandiflora	Kentiopsis_piersoniorum))))))))	Veitchia_spiralis))))	(Sclerosperma_profizianum	Podococcus_barteri)))	Iriartea_deltoidea)	Pseudophoenix_vinifera))	Calamus_caryotoides)	Kingia_australis);
(((((Phoenix_dactylifera	Sabal_domingensis)	(Nypa_fruticans	(Orania_palindan	Serenoa_repens)))	((Pseudophoenix_vinifera	(((((Reinhardtia_gracilis	Reinhardtia_simplex)	(Reinhardtia_latisecta	Reinhardtia_paiewonskiana))	(Bactris_major	(Attalea_speciosa	(Elaeis_guineensis	Elaeis_oleifera))))	((((Oenocarpus_minor	Oenocarpus_bataua)	Prestoea_acuminata)	((((Veitchia_spiralis	(Hydriastele_microspadix	(Kentiopsis_piersoniorum	(Heterospathe_cagayanensis	Burretiokentia_grandiflora))))	Dictyosperma_album)	Dypsis_decaryi)	((Pelagodoxa_henryana	Manicaria_saccifera)	Geonoma_undata)))	Roystonea_regia))	(Sclerosperma_profizianum	Podococcus_barteri)))	Iriartea_deltoidea))	(Calamus_caryotoides	Chamaedorea_seifrizii))	Kingia_australis);
((((Pseudophoenix_vinifera	((Pelagodoxa_henryana	(Manicaria_saccifera	((Geonoma_undata	((Oenocarpus_minor	Oenocarpus_bataua)	Prestoea_acuminata))	((((Burretiokentia_grandiflora	(Hydriastele_microspadix	Kentiopsis_piersoniorum))	(Heterospathe_cagayanensis	Dictyosperma_album))	Dypsis_decaryi)	Veitchia_spiralis))))	(((Reinhardtia_gracilis	Reinhardtia_simplex)	(Reinhardtia_latisecta	Reinhardtia_paiewonskiana))	(Roystonea_regia	((Elaeis_guineensis	Elaeis_oleifera)	(Attalea_speciosa	Bactris_major))))))	(((Sclerosperma_profizianum	Podococcus_barteri)	Iriartea_deltoidea)	(Nypa_fruticans	((Orania_palindan	Serenoa_repens)	(Phoenix_dactylifera	Sabal_domingensis)))))	(Calamus_caryotoides	Chamaedorea_seifrizii))	Kingia_australis);
((Pseudophoenix_vinifera	(((((Attalea_speciosa	(((Reinhardtia_gracilis	Reinhardtia_simplex)	(Reinhardtia_latisecta	Reinhardtia_paiewonskiana))	((Roystonea_regia	(Manicaria_saccifera	(Pelagodoxa_henryana	(((Veitchia_spiralis	(Dictyosperma_album	((Hydriastele_microspadix	((Burretiokentia_grandiflora	Heterospathe_cagayanensis)	Kentiopsis_piersoniorum))	Dypsis_decaryi)))	((Oenocarpus_minor	Oenocarpus_bataua)	Prestoea_acuminata))	Geonoma_undata))))	((Elaeis_guineensis	Elaeis_oleifera)	Bactris_major))))	Orania_palindan)	(Sclerosperma_profizianum	Podococcus_barteri))	(Iriartea_deltoidea	(Nypa_fruticans	(Serenoa_repens	(Phoenix_dactylifera	Sabal_domingensis)))))	(Calamus_caryotoides	Chamaedorea_seifrizii)))	Kingia_australis);
((Nypa_fruticans	(Calamus_caryotoides	((((Pseudophoenix_vinifera	Chamaedorea_seifrizii)	(Orania_palindan	(Podococcus_barteri	Sclerosperma_profizianum)))	((((Bactris_major	Attalea_speciosa)	(Elaeis_oleifera	Elaeis_guineensis))	((Reinhardtia_gracilis	Reinhardtia_simplex)	(Reinhardtia_latisecta	Reinhardtia_paiewonskiana)))	((((((((Hydriastele_microspadix	Kentiopsis_piersoniorum)	Burretiokentia_grandiflora)	Dypsis_decaryi)	(Heterospathe_cagayanensis	Dictyosperma_album))	Veitchia_spiralis)	Geonoma_undata)	(Pelagodoxa_henryana	(Prestoea_acuminata	(Oenocarpus_bataua	Oenocarpus_minor))))	(Roystonea_regia	Manicaria_saccifera))))	(((Iriartea_deltoidea	Phoenix_dactylifera)	Sabal_domingensis)	Serenoa_repens))))	Kingia_australis);
((Calamus_caryotoides	((Serenoa_repens	(((Pseudophoenix_vinifera	((Chamaedorea_seifrizii	Podococcus_barteri)	Sclerosperma_profizianum))	(((Manicaria_saccifera	(((((Dictyosperma_album	((Kentiopsis_piersoniorum	(Burretiokentia_grandiflora	Heterospathe_cagayanensis))	Hydriastele_microspadix))	Dypsis_decaryi)	Veitchia_spiralis)	Geonoma_undata)	(Prestoea_acuminata	(Oenocarpus_bataua	Oenocarpus_minor))))	(Pelagodoxa_henryana	Reinhardtia_gracilis))	(((Reinhardtia_simplex	(Reinhardtia_latisecta	Reinhardtia_paiewonskiana))	Roystonea_regia)	((Bactris_major	(Elaeis_oleifera	Elaeis_guineensis))	Attalea_speciosa))))	(Orania_palindan	((Iriartea_deltoidea	Phoenix_dactylifera)	Sabal_domingensis))))	Nypa_fruticans))	Kingia_australis);
((Calamus_caryotoides	(((Phoenix_dactylifera	(Sabal_domingensis	((Pseudophoenix_vinifera	((Chamaedorea_seifrizii	Podococcus_barteri)	Sclerosperma_profizianum))	(((Manicaria_saccifera	(((((Dictyosperma_album	((Kentiopsis_piersoniorum	(Burretiokentia_grandiflora	Heterospathe_cagayanensis))	Hydriastele_microspadix))	Dypsis_decaryi)	Veitchia_spiralis)	Geonoma_undata)	(Prestoea_acuminata	(Oenocarpus_bataua	Oenocarpus_minor))))	(Pelagodoxa_henryana	Reinhardtia_gracilis))	(((Reinhardtia_simplex	(Reinhardtia_latisecta	Reinhardtia_paiewonskiana))	Roystonea_regia)	((Attalea_speciosa	Bactris_major)	(Elaeis_oleifera	Elaeis_guineensis)))))))	(Iriartea_deltoidea	(Orania_palindan	Serenoa_repens)))	Nypa_fruticans))	Kingia_australis);
((Calamus_caryotoides	(Chamaedorea_seifrizii	((Iriartea_deltoidea	(Pseudophoenix_vinifera	((Podococcus_barteri	Sclerosperma_profizianum)	((((Reinhardtia_gracilis	Reinhardtia_simplex)	(Reinhardtia_latisecta	Reinhardtia_paiewonskiana))	Roystonea_regia)	(((Attalea_speciosa	Bactris_major)	(Elaeis_oleifera	Elaeis_guineensis))	((Manicaria_saccifera	((((Dypsis_decaryi	(Hydriastele_microspadix	(Dictyosperma_album	(Kentiopsis_piersoniorum	(Burretiokentia_grandiflora	Heterospathe_cagayanensis)))))	Veitchia_spiralis)	Geonoma_undata)	(Prestoea_acuminata	(Oenocarpus_bataua	Oenocarpus_minor))))	Pelagodoxa_henryana))))))	((Nypa_fruticans	(Orania_palindan	Serenoa_repens))	(Phoenix_dactylifera	Sabal_domingensis)))))	Kingia_australis);
((Serenoa_repens	((Podococcus_barteri	Sclerosperma_profizianum)	(((((Reinhardtia_gracilis	((Manicaria_saccifera	(Prestoea_acuminata	(Oenocarpus_bataua	Oenocarpus_minor)))	((Pelagodoxa_henryana	(((Veitchia_spiralis	(Kentiopsis_piersoniorum	(Burretiokentia_grandiflora	Heterospathe_cagayanensis)))	(Dictyosperma_album	Dypsis_decaryi))	Hydriastele_microspadix))	Geonoma_undata)))	(Roystonea_regia	((Reinhardtia_simplex	(Reinhardtia_latisecta	Reinhardtia_paiewonskiana))	((Attalea_speciosa	Bactris_major)	(Elaeis_oleifera	Elaeis_guineensis)))))	(Chamaedorea_seifrizii	Pseudophoenix_vinifera))	(((Iriartea_deltoidea	(Phoenix_dactylifera	Sabal_domingensis))	Calamus_caryotoides)	Nypa_fruticans))	Orania_palindan)))	Kingia_australis);
((Calamus_caryotoides	(Iriartea_deltoidea	((((Chamaedorea_seifrizii	Podococcus_barteri)	Sclerosperma_profizianum)	(Pseudophoenix_vinifera	((((Reinhardtia_simplex	(Reinhardtia_latisecta	Reinhardtia_paiewonskiana))	Roystonea_regia)	(Bactris_major	(Elaeis_oleifera	Elaeis_guineensis)))	(Reinhardtia_gracilis	((Pelagodoxa_henryana	Manicaria_saccifera)	(Geonoma_undata	((Prestoea_acuminata	(Oenocarpus_bataua	Oenocarpus_minor))	((((Dictyosperma_album	(Kentiopsis_piersoniorum	(Burretiokentia_grandiflora	Heterospathe_cagayanensis)))	Hydriastele_microspadix)	Dypsis_decaryi)	Veitchia_spiralis))))))))	(((Attalea_speciosa	Nypa_fruticans)	(Orania_palindan	Serenoa_repens))	(Phoenix_dactylifera	Sabal_domingensis)))))	Kingia_australis);
((Geonoma_undata	((Prestoea_acuminata	(Oenocarpus_bataua	Oenocarpus_minor))	(((((((Burretiokentia_grandiflora	Heterospathe_cagayanensis)	Kentiopsis_piersoniorum)	Hydriastele_microspadix)	Dictyosperma_album)	Dypsis_decaryi)	Veitchia_spiralis)	(((((((Reinhardtia_gracilis	Reinhardtia_simplex)	(Reinhardtia_latisecta	Reinhardtia_paiewonskiana))	(Bactris_major	(Elaeis_oleifera	Elaeis_guineensis)))	Orania_palindan)	((((Chamaedorea_seifrizii	Podococcus_barteri)	Sclerosperma_profizianum)	Pseudophoenix_vinifera)	(((Nypa_fruticans	(Iriartea_deltoidea	Phoenix_dactylifera))	(Serenoa_repens	Attalea_speciosa))	(Sabal_domingensis	Calamus_caryotoides))))	Roystonea_regia)	(Pelagodoxa_henryana	Manicaria_saccifera)))))	Kingia_australis);
((Calamus_caryotoides	(Nypa_fruticans	(((Sabal_domingensis	Phoenix_dactylifera)	Serenoa_repens)	((((((Pelagodoxa_henryana	(Prestoea_acuminata	(Oenocarpus_bataua	Oenocarpus_minor)))	((Hydriastele_microspadix	(Burretiokentia_grandiflora	(Heterospathe_cagayanensis	(Dypsis_decaryi	(Kentiopsis_piersoniorum	Dictyosperma_album)))))	Veitchia_spiralis))	Geonoma_undata)	(Roystonea_regia	Manicaria_saccifera))	((Bactris_major	(Attalea_speciosa	(Elaeis_oleifera	Elaeis_guineensis)))	((Reinhardtia_latisecta	Reinhardtia_paiewonskiana)	(Reinhardtia_gracilis	Reinhardtia_simplex))))	((Orania_palindan	(Podococcus_barteri	Sclerosperma_profizianum))	(Chamaedorea_seifrizii	(Iriartea_deltoidea	Pseudophoenix_vinifera)))))))	Kingia_australis);
((Calamus_caryotoides	((Attalea_speciosa	Nypa_fruticans)	(((Sabal_domingensis	Phoenix_dactylifera)	Serenoa_repens)	((((Bactris_major	(Elaeis_oleifera	Elaeis_guineensis))	(Roystonea_regia	((Reinhardtia_latisecta	Reinhardtia_paiewonskiana)	Reinhardtia_simplex)))	((Reinhardtia_gracilis	Pelagodoxa_henryana)	(Manicaria_saccifera	((Prestoea_acuminata	(Oenocarpus_bataua	Oenocarpus_minor))	((((Dictyosperma_album	Veitchia_spiralis)	Dypsis_decaryi)	(((Heterospathe_cagayanensis	Burretiokentia_grandiflora)	Kentiopsis_piersoniorum)	Hydriastele_microspadix))	Geonoma_undata)))))	(Pseudophoenix_vinifera	(Iriartea_deltoidea	(Chamaedorea_seifrizii	(Orania_palindan	(Podococcus_barteri	Sclerosperma_profizianum)))))))))	Kingia_australis);
((Dictyosperma_album	((((Geonoma_undata	(Pelagodoxa_henryana	(Prestoea_acuminata	(Oenocarpus_bataua	Oenocarpus_minor))))	(Veitchia_spiralis	(((((((Podococcus_barteri	Sclerosperma_profizianum)	((((Orania_palindan	((Sabal_domingensis	Phoenix_dactylifera)	(Nypa_fruticans	Serenoa_repens)))	(Calamus_caryotoides	Chamaedorea_seifrizii))	Pseudophoenix_vinifera)	Iriartea_deltoidea))	(Bactris_major	(Elaeis_oleifera	Elaeis_guineensis)))	((Reinhardtia_latisecta	Reinhardtia_paiewonskiana)	(Reinhardtia_gracilis	Reinhardtia_simplex)))	Attalea_speciosa)	Roystonea_regia)	Manicaria_saccifera)))	(((Heterospathe_cagayanensis	Burretiokentia_grandiflora)	Kentiopsis_piersoniorum)	Hydriastele_microspadix))	Dypsis_decaryi))	Kingia_australis);
((Calamus_caryotoides	(((Orania_palindan	Serenoa_repens)	((((Roystonea_regia	(Bactris_major	((Attalea_speciosa	Elaeis_guineensis)	Elaeis_oleifera)))	((((((Oenocarpus_minor	Oenocarpus_bataua)	Prestoea_acuminata)	(((Dictyosperma_album	(Veitchia_spiralis	Dypsis_decaryi))	(Burretiokentia_grandiflora	(Heterospathe_cagayanensis	(Kentiopsis_piersoniorum	Hydriastele_microspadix))))	Geonoma_undata))	Manicaria_saccifera)	Pelagodoxa_henryana)	Reinhardtia_gracilis))	(Reinhardtia_simplex	(Reinhardtia_paiewonskiana	Reinhardtia_latisecta)))	((Pseudophoenix_vinifera	(Podococcus_barteri	Sclerosperma_profizianum))	Chamaedorea_seifrizii)))	(Sabal_domingensis	(Nypa_fruticans	(Iriartea_deltoidea	Phoenix_dactylifera)))))	Kingia_australis);
((Nypa_fruticans	((Serenoa_repens	((Iriartea_deltoidea	(Sabal_domingensis	Phoenix_dactylifera))	(((Chamaedorea_seifrizii	Pseudophoenix_vinifera)	(Orania_palindan	(((((((Oenocarpus_minor	Oenocarpus_bataua)	Prestoea_acuminata)	((((Heterospathe_cagayanensis	Dictyosperma_album)	((Kentiopsis_piersoniorum	Burretiokentia_grandiflora)	Hydriastele_microspadix))	Veitchia_spiralis)	(Geonoma_undata	Dypsis_decaryi)))	Manicaria_saccifera)	Pelagodoxa_henryana)	Reinhardtia_gracilis)	((Reinhardtia_simplex	(Reinhardtia_paiewonskiana	Reinhardtia_latisecta))	(Roystonea_regia	((Attalea_speciosa	Bactris_major)	(Elaeis_guineensis	Elaeis_oleifera)))))))	(Podococcus_barteri	Sclerosperma_profizianum))))	Calamus_caryotoides))	Kingia_australis);
((Serenoa_repens	(((Sabal_domingensis	Phoenix_dactylifera)	((Nypa_fruticans	Calamus_caryotoides)	(((Bactris_major	(Elaeis_guineensis	Elaeis_oleifera))	((((Reinhardtia_gracilis	Reinhardtia_simplex)	(Reinhardtia_paiewonskiana	Reinhardtia_latisecta))	Roystonea_regia)	(Attalea_speciosa	(((Pelagodoxa_henryana	((Oenocarpus_minor	Oenocarpus_bataua)	Prestoea_acuminata))	(((Dictyosperma_album	Dypsis_decaryi)	(((Kentiopsis_piersoniorum	(Burretiokentia_grandiflora	Heterospathe_cagayanensis))	Hydriastele_microspadix)	Veitchia_spiralis))	Geonoma_undata))	Manicaria_saccifera))))	((Chamaedorea_seifrizii	Pseudophoenix_vinifera)	(Orania_palindan	(Podococcus_barteri	Sclerosperma_profizianum))))))	Iriartea_deltoidea))	Kingia_australis);
((Serenoa_repens	(Orania_palindan	(((Sabal_domingensis	Phoenix_dactylifera)	((Iriartea_deltoidea	((Calamus_caryotoides	Chamaedorea_seifrizii)	Pseudophoenix_vinifera))	((Podococcus_barteri	Sclerosperma_profizianum)	(((Reinhardtia_gracilis	Reinhardtia_simplex)	(Reinhardtia_paiewonskiana	Reinhardtia_latisecta))	((((((Burretiokentia_grandiflora	((Kentiopsis_piersoniorum	Hydriastele_microspadix)	((Heterospathe_cagayanensis	Dictyosperma_album)	Dypsis_decaryi)))	Veitchia_spiralis)	Geonoma_undata)	((Oenocarpus_minor	Oenocarpus_bataua)	Prestoea_acuminata))	(Pelagodoxa_henryana	Manicaria_saccifera))	(Roystonea_regia	(Bactris_major	(Attalea_speciosa	(Elaeis_guineensis	Elaeis_oleifera)))))))))	Nypa_fruticans)))	Kingia_australis);
((Nypa_fruticans	(Serenoa_repens	((Orania_palindan	(Iriartea_deltoidea	((Calamus_caryotoides	Chamaedorea_seifrizii)	Pseudophoenix_vinifera)))	(((Roystonea_regia	((Reinhardtia_gracilis	Reinhardtia_simplex)	(Reinhardtia_paiewonskiana	Reinhardtia_latisecta)))	(((((Hydriastele_microspadix	((Heterospathe_cagayanensis	Kentiopsis_piersoniorum)	Burretiokentia_grandiflora))	Dictyosperma_album)	(Dypsis_decaryi	Veitchia_spiralis))	((Pelagodoxa_henryana	Manicaria_saccifera)	(Geonoma_undata	((Oenocarpus_minor	Oenocarpus_bataua)	Prestoea_acuminata))))	((Podococcus_barteri	Sclerosperma_profizianum)	(Bactris_major	(Attalea_speciosa	(Elaeis_guineensis	Elaeis_oleifera))))))	(Sabal_domingensis	Phoenix_dactylifera)))))	Kingia_australis);
((Calamus_caryotoides	(((Iriartea_deltoidea	(((((Reinhardtia_gracilis	(Manicaria_saccifera	((Pelagodoxa_henryana	((Oenocarpus_minor	Oenocarpus_bataua)	Prestoea_acuminata))	(Geonoma_undata	((Veitchia_spiralis	(Burretiokentia_grandiflora	(Kentiopsis_piersoniorum	Hydriastele_microspadix)))	((Dictyosperma_album	Heterospathe_cagayanensis)	Dypsis_decaryi))))))	(Roystonea_regia	(Reinhardtia_simplex	(Reinhardtia_paiewonskiana	Reinhardtia_latisecta))))	(Bactris_major	(Elaeis_guineensis	Elaeis_oleifera)))	Pseudophoenix_vinifera)	Chamaedorea_seifrizii))	((Sabal_domingensis	Phoenix_dactylifera)	((Podococcus_barteri	Sclerosperma_profizianum)	(Serenoa_repens	(Attalea_speciosa	Orania_palindan)))))	Nypa_fruticans))	Kingia_australis);
((Nypa_fruticans	(Calamus_caryotoides	((Iriartea_deltoidea	(Sabal_domingensis	Phoenix_dactylifera))	(((((Reinhardtia_gracilis	(Manicaria_saccifera	(((Geonoma_undata	Pelagodoxa_henryana)	((Oenocarpus_minor	Oenocarpus_bataua)	Prestoea_acuminata))	((((Heterospathe_cagayanensis	(Burretiokentia_grandiflora	Kentiopsis_piersoniorum))	Hydriastele_microspadix)	(Dictyosperma_album	Dypsis_decaryi))	Veitchia_spiralis))))	(Reinhardtia_simplex	(Reinhardtia_paiewonskiana	Reinhardtia_latisecta)))	(Roystonea_regia	((Attalea_speciosa	Bactris_major)	(Elaeis_guineensis	Elaeis_oleifera))))	(Sclerosperma_profizianum	((Serenoa_repens	Orania_palindan)	Podococcus_barteri)))	(Chamaedorea_seifrizii	Pseudophoenix_vinifera)))))	Kingia_australis);
((Calamus_caryotoides	((Nypa_fruticans	((Serenoa_repens	Orania_palindan)	(Sabal_domingensis	Phoenix_dactylifera)))	(Iriartea_deltoidea	((Chamaedorea_seifrizii	Pseudophoenix_vinifera)	((Podococcus_barteri	(((Roystonea_regia	((Attalea_speciosa	Bactris_major)	(Elaeis_guineensis	Elaeis_oleifera)))	(Manicaria_saccifera	((((Hydriastele_microspadix	(((Kentiopsis_piersoniorum	Dypsis_decaryi)	(Dictyosperma_album	Heterospathe_cagayanensis))	Burretiokentia_grandiflora))	Veitchia_spiralis)	Geonoma_undata)	(Pelagodoxa_henryana	((Oenocarpus_minor	Oenocarpus_bataua)	Prestoea_acuminata)))))	((Reinhardtia_gracilis	Reinhardtia_simplex)	(Reinhardtia_paiewonskiana	Reinhardtia_latisecta))))	Sclerosperma_profizianum)))))	Kingia_australis);
((Calamus_caryotoides	((Iriartea_deltoidea	(Pseudophoenix_vinifera	((Nypa_fruticans	((Serenoa_repens	Orania_palindan)	(Sabal_domingensis	Phoenix_dactylifera)))	((((Manicaria_saccifera	(((((Dypsis_decaryi	Dictyosperma_album)	((Kentiopsis_piersoniorum	(Burretiokentia_grandiflora	Heterospathe_cagayanensis))	Hydriastele_microspadix))	Veitchia_spiralis)	Geonoma_undata)	((Oenocarpus_minor	Oenocarpus_bataua)	Prestoea_acuminata)))	Pelagodoxa_henryana)	(((Reinhardtia_gracilis	Reinhardtia_simplex)	(Reinhardtia_paiewonskiana	Reinhardtia_latisecta))	(Roystonea_regia	((Attalea_speciosa	Bactris_major)	(Elaeis_guineensis	Elaeis_oleifera)))))	(Sclerosperma_profizianum	Podococcus_barteri)))))	Chamaedorea_seifrizii))	Kingia_australis);
((Nypa_fruticans	((Iriartea_deltoidea	(Sabal_domingensis	Phoenix_dactylifera))	((((Orania_palindan	((((Attalea_speciosa	Bactris_major)	(Elaeis_guineensis	Elaeis_oleifera))	((Reinhardtia_gracilis	Reinhardtia_simplex)	(Reinhardtia_paiewonskiana	Reinhardtia_latisecta)))	(Roystonea_regia	(Manicaria_saccifera	(((Dypsis_decaryi	(Geonoma_undata	((Dictyosperma_album	(Kentiopsis_piersoniorum	(Burretiokentia_grandiflora	Heterospathe_cagayanensis)))	Hydriastele_microspadix)))	Veitchia_spiralis)	(Pelagodoxa_henryana	((Oenocarpus_minor	Oenocarpus_bataua)	Prestoea_acuminata)))))))	(Calamus_caryotoides	(Pseudophoenix_vinifera	(Sclerosperma_profizianum	Podococcus_barteri))))	Chamaedorea_seifrizii)	Serenoa_repens)))	Kingia_australis);
((Calamus_caryotoides	(Nypa_fruticans	((((((((((Veitchia_spiralis	Dypsis_decaryi)	((Hydriastele_microspadix	(Heterospathe_cagayanensis	(Burretiokentia_grandiflora	Kentiopsis_piersoniorum)))	Dictyosperma_album))	Geonoma_undata)	(Pelagodoxa_henryana	(Prestoea_acuminata	(Oenocarpus_bataua	Oenocarpus_minor))))	Manicaria_saccifera)	Reinhardtia_gracilis)	((Reinhardtia_simplex	(Reinhardtia_latisecta	Reinhardtia_paiewonskiana))	Roystonea_regia))	((Attalea_speciosa	Bactris_major)	(Elaeis_guineensis	Elaeis_oleifera)))	((Iriartea_deltoidea	(Pseudophoenix_vinifera	((Chamaedorea_seifrizii	Podococcus_barteri)	Sclerosperma_profizianum)))	Orania_palindan))	(Serenoa_repens	(Phoenix_dactylifera	Sabal_domingensis)))))	Kingia_australis);
((Calamus_caryotoides	(((((Roystonea_regia	(((Pelagodoxa_henryana	Manicaria_saccifera)	(Geonoma_undata	((Veitchia_spiralis	Dypsis_decaryi)	((Dictyosperma_album	Heterospathe_cagayanensis)	(Burretiokentia_grandiflora	(Hydriastele_microspadix	Kentiopsis_piersoniorum))))))	(Prestoea_acuminata	(Oenocarpus_bataua	Oenocarpus_minor))))	(((Reinhardtia_gracilis	Reinhardtia_simplex)	(Reinhardtia_latisecta	Reinhardtia_paiewonskiana))	(Bactris_major	((Elaeis_guineensis	Elaeis_oleifera)	Attalea_speciosa))))	(Pseudophoenix_vinifera	Chamaedorea_seifrizii))	(Podococcus_barteri	Sclerosperma_profizianum))	((Sabal_domingensis	Orania_palindan)	((Nypa_fruticans	Phoenix_dactylifera)	(Serenoa_repens	Iriartea_deltoidea)))))	Kingia_australis);
((Serenoa_repens	(Orania_palindan	(((Sabal_domingensis	(Phoenix_dactylifera	Iriartea_deltoidea))	Nypa_fruticans)	(((Reinhardtia_simplex	(Reinhardtia_latisecta	Reinhardtia_paiewonskiana))	(((Roystonea_regia	(Bactris_major	(Elaeis_guineensis	Elaeis_oleifera)))	Attalea_speciosa)	(Reinhardtia_gracilis	((Geonoma_undata	Pelagodoxa_henryana)	(Manicaria_saccifera	((Veitchia_spiralis	(Dypsis_decaryi	((Hydriastele_microspadix	(Kentiopsis_piersoniorum	(Heterospathe_cagayanensis	Burretiokentia_grandiflora)))	Dictyosperma_album)))	(Prestoea_acuminata	(Oenocarpus_bataua	Oenocarpus_minor))))))))	((Pseudophoenix_vinifera	(Podococcus_barteri	Sclerosperma_profizianum))	(Chamaedorea_seifrizii	Calamus_caryotoides))))))	Kingia_australis);
((Nypa_fruticans	(((Iriartea_deltoidea	Serenoa_repens)	((Orania_palindan	(Sabal_domingensis	(((Bactris_major	(Elaeis_guineensis	Elaeis_oleifera))	(Reinhardtia_gracilis	(Manicaria_saccifera	((Geonoma_undata	(Veitchia_spiralis	((Dypsis_decaryi	((Kentiopsis_piersoniorum	(Heterospathe_cagayanensis	Burretiokentia_grandiflora))	Dictyosperma_album))	Hydriastele_microspadix)))	((Prestoea_acuminata	(Oenocarpus_bataua	Oenocarpus_minor))	Pelagodoxa_henryana)))))	((Roystonea_regia	(Reinhardtia_simplex	(Reinhardtia_latisecta	Reinhardtia_paiewonskiana)))	Attalea_speciosa))))	(Pseudophoenix_vinifera	(((Chamaedorea_seifrizii	Calamus_caryotoides)	Podococcus_barteri)	Sclerosperma_profizianum))))	Phoenix_dactylifera))	Kingia_australis);
((Nypa_fruticans	(((Phoenix_dactylifera	Iriartea_deltoidea)	Serenoa_repens)	((Orania_palindan	(((((Bactris_major	(Elaeis_guineensis	Elaeis_oleifera))	((Sclerosperma_profizianum	((Chamaedorea_seifrizii	Calamus_caryotoides)	Podococcus_barteri))	Pseudophoenix_vinifera))	Attalea_speciosa)	(Manicaria_saccifera	(Pelagodoxa_henryana	((Geonoma_undata	(Veitchia_spiralis	((Dypsis_decaryi	((Kentiopsis_piersoniorum	(Heterospathe_cagayanensis	Burretiokentia_grandiflora))	Dictyosperma_album))	Hydriastele_microspadix)))	(Prestoea_acuminata	(Oenocarpus_bataua	Oenocarpus_minor))))))	(Roystonea_regia	((Reinhardtia_gracilis	Reinhardtia_simplex)	(Reinhardtia_latisecta	Reinhardtia_paiewonskiana)))))	Sabal_domingensis)))	Kingia_australis);
((Calamus_caryotoides	(((Pseudophoenix_vinifera	((((Elaeis_oleifera	Elaeis_guineensis)	Bactris_major)	Attalea_speciosa)	((Reinhardtia_gracilis	(((Geonoma_undata	(Veitchia_spiralis	(Dypsis_decaryi	((Kentiopsis_piersoniorum	Hydriastele_microspadix)	(Burretiokentia_grandiflora	(Heterospathe_cagayanensis	Dictyosperma_album))))))	(Prestoea_acuminata	(Oenocarpus_bataua	Oenocarpus_minor)))	(Manicaria_saccifera	Pelagodoxa_henryana)))	(Roystonea_regia	(Reinhardtia_simplex	(Reinhardtia_latisecta	Reinhardtia_paiewonskiana))))))	((((Phoenix_dactylifera	Sabal_domingensis)	(Iriartea_deltoidea	Serenoa_repens))	Nypa_fruticans)	(Sclerosperma_profizianum	(Orania_palindan	Podococcus_barteri))))	Chamaedorea_seifrizii))	Kingia_australis);
((Nypa_fruticans	(Serenoa_repens	(((Iriartea_deltoidea	((Chamaedorea_seifrizii	Calamus_caryotoides)	(((((Reinhardtia_gracilis	Reinhardtia_simplex)	(Reinhardtia_latisecta	Reinhardtia_paiewonskiana))	((Roystonea_regia	((Elaeis_oleifera	Elaeis_guineensis)	(Bactris_major	Attalea_speciosa)))	((((Geonoma_undata	((Dypsis_decaryi	Veitchia_spiralis)	(((Heterospathe_cagayanensis	Kentiopsis_piersoniorum)	Burretiokentia_grandiflora)	(Hydriastele_microspadix	Dictyosperma_album))))	(Prestoea_acuminata	(Oenocarpus_bataua	Oenocarpus_minor)))	Manicaria_saccifera)	Pelagodoxa_henryana)))	(Orania_palindan	(Podococcus_barteri	Sclerosperma_profizianum)))	Pseudophoenix_vinifera)))	Sabal_domingensis)	Phoenix_dactylifera)))	Kingia_australis);
(((Nypa_fruticans	((Phoenix_dactylifera	Iriartea_deltoidea)	((Serenoa_repens	((((((Pelagodoxa_henryana	((Dypsis_decaryi	Veitchia_spiralis)	((Dictyosperma_album	Heterospathe_cagayanensis)	(Burretiokentia_grandiflora	(Kentiopsis_piersoniorum	Hydriastele_microspadix)))))	Geonoma_undata)	(Prestoea_acuminata	(Oenocarpus_bataua	Oenocarpus_minor)))	(Elaeis_oleifera	(Bactris_major	Elaeis_guineensis)))	(Attalea_speciosa	(Manicaria_saccifera	(Roystonea_regia	((Reinhardtia_gracilis	Reinhardtia_simplex)	(Reinhardtia_latisecta	Reinhardtia_paiewonskiana))))))	(Pseudophoenix_vinifera	(Sclerosperma_profizianum	(Chamaedorea_seifrizii	Podococcus_barteri)))))	(Orania_palindan	Sabal_domingensis))))	Calamus_caryotoides)	Kingia_australis);
(((Nypa_fruticans	((Phoenix_dactylifera	Iriartea_deltoidea)	(((((((Roystonea_regia	((Reinhardtia_gracilis	Reinhardtia_simplex)	(Reinhardtia_latisecta	Reinhardtia_paiewonskiana)))	(Manicaria_saccifera	(((Veitchia_spiralis	(Dypsis_decaryi	((Hydriastele_microspadix	((Heterospathe_cagayanensis	Burretiokentia_grandiflora)	Kentiopsis_piersoniorum))	Dictyosperma_album)))	Geonoma_undata)	(Pelagodoxa_henryana	(Prestoea_acuminata	(Oenocarpus_bataua	Oenocarpus_minor))))))	(Bactris_major	(Attalea_speciosa	(Elaeis_oleifera	Elaeis_guineensis))))	(Sclerosperma_profizianum	Podococcus_barteri))	(Serenoa_repens	Orania_palindan))	(Chamaedorea_seifrizii	Pseudophoenix_vinifera))	Sabal_domingensis)))	Calamus_caryotoides)	Kingia_australis);
(((((Iriartea_deltoidea	(Sabal_domingensis	Phoenix_dactylifera))	(((Pseudophoenix_vinifera	Chamaedorea_seifrizii)	(((Manicaria_saccifera	(((Dypsis_decaryi	((Veitchia_spiralis	(Hydriastele_microspadix	(Heterospathe_cagayanensis	(Burretiokentia_grandiflora	Kentiopsis_piersoniorum))))	Dictyosperma_album))	Geonoma_undata)	(Pelagodoxa_henryana	(Prestoea_acuminata	(Oenocarpus_bataua	Oenocarpus_minor)))))	((Attalea_speciosa	Orania_palindan)	(Roystonea_regia	(Bactris_major	(Elaeis_oleifera	Elaeis_guineensis)))))	(Reinhardtia_gracilis	(Reinhardtia_simplex	(Reinhardtia_latisecta	Reinhardtia_paiewonskiana)))))	(Sclerosperma_profizianum	Podococcus_barteri)))	(Serenoa_repens	Nypa_fruticans))	Calamus_caryotoides)	Kingia_australis);
((Nypa_fruticans	((((Iriartea_deltoidea	Phoenix_dactylifera)	(((Orania_palindan	Sabal_domingensis)	(((Reinhardtia_latisecta	Reinhardtia_paiewonskiana)	Reinhardtia_simplex)	((Reinhardtia_gracilis	((Attalea_speciosa	Bactris_major)	(Elaeis_oleifera	Elaeis_guineensis)))	(Roystonea_regia	(((Geonoma_undata	(Veitchia_spiralis	(Dypsis_decaryi	(Dictyosperma_album	(((Heterospathe_cagayanensis	Burretiokentia_grandiflora)	Kentiopsis_piersoniorum)	Hydriastele_microspadix)))))	(Prestoea_acuminata	(Oenocarpus_minor	Oenocarpus_bataua)))	(Pelagodoxa_henryana	Manicaria_saccifera))))))	(Pseudophoenix_vinifera	((Podococcus_barteri	Chamaedorea_seifrizii)	Sclerosperma_profizianum))))	Serenoa_repens)	Calamus_caryotoides))	Kingia_australis);
(((Chamaedorea_seifrizii	(((((Orania_palindan	(((Reinhardtia_latisecta	Reinhardtia_paiewonskiana)	Reinhardtia_simplex)	((((Attalea_speciosa	Bactris_major)	(Elaeis_oleifera	Elaeis_guineensis))	Roystonea_regia)	(Reinhardtia_gracilis	(((Geonoma_undata	((Dictyosperma_album	(Veitchia_spiralis	Dypsis_decaryi))	(((Heterospathe_cagayanensis	Burretiokentia_grandiflora)	Kentiopsis_piersoniorum)	Hydriastele_microspadix)))	(Prestoea_acuminata	(Oenocarpus_minor	Oenocarpus_bataua)))	(Pelagodoxa_henryana	Manicaria_saccifera))))))	Pseudophoenix_vinifera)	(Iriartea_deltoidea	((Serenoa_repens	(Sabal_domingensis	Phoenix_dactylifera))	Nypa_fruticans)))	Sclerosperma_profizianum)	Podococcus_barteri))	Calamus_caryotoides)	Kingia_australis);
(((Calamus_caryotoides	Chamaedorea_seifrizii)	((((Podococcus_barteri	Sclerosperma_profizianum)	(Orania_palindan	Serenoa_repens))	(Sabal_domingensis	(Iriartea_deltoidea	Phoenix_dactylifera)))	((Pseudophoenix_vinifera	(Attalea_speciosa	Nypa_fruticans))	(Reinhardtia_gracilis	((((((((((Kentiopsis_piersoniorum	Hydriastele_microspadix)	(Heterospathe_cagayanensis	Dictyosperma_album))	Dypsis_decaryi)	Burretiokentia_grandiflora)	Veitchia_spiralis)	(Prestoea_acuminata	(Oenocarpus_minor	Oenocarpus_bataua)))	Manicaria_saccifera)	Geonoma_undata)	Pelagodoxa_henryana)	(((Bactris_major	(Elaeis_oleifera	Elaeis_guineensis))	Roystonea_regia)	((Reinhardtia_latisecta	Reinhardtia_paiewonskiana)	Reinhardtia_simplex)))))))	Kingia_australis);
(((Calamus_caryotoides	Chamaedorea_seifrizii)	((((Orania_palindan	(Podococcus_barteri	Sclerosperma_profizianum))	((Serenoa_repens	Nypa_fruticans)	(Iriartea_deltoidea	(Phoenix_dactylifera	Sabal_domingensis))))	((((Geonoma_undata	(Manicaria_saccifera	(((((Kentiopsis_piersoniorum	Hydriastele_microspadix)	((Heterospathe_cagayanensis	Dictyosperma_album)	Dypsis_decaryi))	Burretiokentia_grandiflora)	Veitchia_spiralis)	(Prestoea_acuminata	(Oenocarpus_minor	Oenocarpus_bataua)))))	Pelagodoxa_henryana)	(Bactris_major	(Elaeis_oleifera	(Attalea_speciosa	Elaeis_guineensis))))	(Roystonea_regia	((Reinhardtia_latisecta	Reinhardtia_paiewonskiana)	(Reinhardtia_gracilis	Reinhardtia_simplex)))))	Pseudophoenix_vinifera))	Kingia_australis);
(((((((Attalea_speciosa	Bactris_major)	(Elaeis_oleifera	Elaeis_guineensis))	((Roystonea_regia	((Reinhardtia_latisecta	Reinhardtia_paiewonskiana)	Reinhardtia_simplex))	((Pseudophoenix_vinifera	(Orania_palindan	(Calamus_caryotoides	Chamaedorea_seifrizii)))	((Podococcus_barteri	Sclerosperma_profizianum)	((Serenoa_repens	Nypa_fruticans)	(Sabal_domingensis	(Iriartea_deltoidea	Phoenix_dactylifera)))))))	(Reinhardtia_gracilis	Pelagodoxa_henryana))	(Manicaria_saccifera	((Prestoea_acuminata	(Oenocarpus_minor	Oenocarpus_bataua))	((Dictyosperma_album	Dypsis_decaryi)	(Veitchia_spiralis	(Hydriastele_microspadix	(Kentiopsis_piersoniorum	(Burretiokentia_grandiflora	Heterospathe_cagayanensis))))))))	Geonoma_undata)	Kingia_australis);
((Nypa_fruticans	((((((((((((Dictyosperma_album	(Veitchia_spiralis	Dypsis_decaryi))	(Hydriastele_microspadix	(Kentiopsis_piersoniorum	(Burretiokentia_grandiflora	Heterospathe_cagayanensis))))	(Geonoma_undata	Pelagodoxa_henryana))	(Prestoea_acuminata	(Oenocarpus_minor	Oenocarpus_bataua)))	Manicaria_saccifera)	(Roystonea_regia	((Attalea_speciosa	Bactris_major)	(Elaeis_oleifera	Elaeis_guineensis))))	((Reinhardtia_latisecta	Reinhardtia_paiewonskiana)	(Reinhardtia_gracilis	Reinhardtia_simplex)))	((Calamus_caryotoides	Chamaedorea_seifrizii)	Pseudophoenix_vinifera))	(Orania_palindan	(Podococcus_barteri	Sclerosperma_profizianum)))	Sabal_domingensis)	(Iriartea_deltoidea	Phoenix_dactylifera))	Serenoa_repens))	Kingia_australis);
((Calamus_caryotoides	(Chamaedorea_seifrizii	((((Podococcus_barteri	Sclerosperma_profizianum)	(((Sabal_domingensis	(Orania_palindan	Iriartea_deltoidea))	Phoenix_dactylifera)	(Serenoa_repens	Nypa_fruticans)))	((((Reinhardtia_latisecta	Reinhardtia_paiewonskiana)	Reinhardtia_simplex)	(Attalea_speciosa	((Reinhardtia_gracilis	((((((Dictyosperma_album	(Veitchia_spiralis	(Hydriastele_microspadix	(Kentiopsis_piersoniorum	(Burretiokentia_grandiflora	Heterospathe_cagayanensis)))))	Dypsis_decaryi)	Geonoma_undata)	(Prestoea_acuminata	(Oenocarpus_minor	Oenocarpus_bataua)))	Pelagodoxa_henryana)	Manicaria_saccifera))	Roystonea_regia)))	(Bactris_major	(Elaeis_oleifera	Elaeis_guineensis))))	Pseudophoenix_vinifera)))	Kingia_australis);
((Serenoa_repens	(Orania_palindan	(Nypa_fruticans	((Phoenix_dactylifera	Sabal_domingensis)	((((Roystonea_regia	((Reinhardtia_latisecta	Reinhardtia_paiewonskiana)	(Reinhardtia_gracilis	Reinhardtia_simplex)))	((((((Dictyosperma_album	((Hydriastele_microspadix	Kentiopsis_piersoniorum)	(Burretiokentia_grandiflora	Heterospathe_cagayanensis)))	Dypsis_decaryi)	Veitchia_spiralis)	(Geonoma_undata	(Prestoea_acuminata	(Oenocarpus_minor	Oenocarpus_bataua))))	(Pelagodoxa_henryana	Manicaria_saccifera))	(Bactris_major	(Attalea_speciosa	(Elaeis_oleifera	Elaeis_guineensis)))))	(Podococcus_barteri	Sclerosperma_profizianum))	(Pseudophoenix_vinifera	(Iriartea_deltoidea	(Calamus_caryotoides	Chamaedorea_seifrizii))))))))	Kingia_australis);
((Nypa_fruticans	(((Phoenix_dactylifera	Sabal_domingensis)	((((Reinhardtia_gracilis	((Reinhardtia_latisecta	Reinhardtia_paiewonskiana)	Reinhardtia_simplex))	((Roystonea_regia	(((Bactris_major	Elaeis_guineensis)	Elaeis_oleifera)	Attalea_speciosa))	(((((Dypsis_decaryi	(Heterospathe_cagayanensis	Dictyosperma_album))	((Burretiokentia_grandiflora	Hydriastele_microspadix)	Kentiopsis_piersoniorum))	(Geonoma_undata	(Pelagodoxa_henryana	(Prestoea_acuminata	(Oenocarpus_minor	Oenocarpus_bataua)))))	Veitchia_spiralis)	Manicaria_saccifera)))	(Chamaedorea_seifrizii	(Pseudophoenix_vinifera	(Podococcus_barteri	Sclerosperma_profizianum))))	(Iriartea_deltoidea	(Serenoa_repens	Orania_palindan))))	Calamus_caryotoides))	Kingia_australis);
((Serenoa_repens	((((Calamus_caryotoides	(((Sclerosperma_profizianum	(Chamaedorea_seifrizii	Podococcus_barteri))	(((((Roystonea_regia	((Elaeis_guineensis	Elaeis_oleifera)	Bactris_major))	(((Prestoea_acuminata	(Oenocarpus_minor	Oenocarpus_bataua))	(Geonoma_undata	((Dypsis_decaryi	Veitchia_spiralis)	(((Heterospathe_cagayanensis	Dictyosperma_album)	(Hydriastele_microspadix	Kentiopsis_piersoniorum))	Burretiokentia_grandiflora))))	(Pelagodoxa_henryana	Manicaria_saccifera)))	((Reinhardtia_latisecta	Reinhardtia_paiewonskiana)	(Reinhardtia_simplex	Reinhardtia_gracilis)))	Attalea_speciosa)	Orania_palindan))	Pseudophoenix_vinifera))	Iriartea_deltoidea)	(Phoenix_dactylifera	Sabal_domingensis))	Nypa_fruticans))	Kingia_australis);
(((Nypa_fruticans	(((Phoenix_dactylifera	Iriartea_deltoidea)	((Orania_palindan	Sabal_domingensis)	(((Chamaedorea_seifrizii	Pseudophoenix_vinifera)	(((Attalea_speciosa	(Elaeis_guineensis	Elaeis_oleifera))	Bactris_major)	(((((Burretiokentia_grandiflora	(((Dictyosperma_album	Heterospathe_cagayanensis)	(Dypsis_decaryi	Veitchia_spiralis))	(Kentiopsis_piersoniorum	Hydriastele_microspadix)))	Geonoma_undata)	((Oenocarpus_bataua	Oenocarpus_minor)	Prestoea_acuminata))	(Pelagodoxa_henryana	Manicaria_saccifera))	(Roystonea_regia	((Reinhardtia_paiewonskiana	Reinhardtia_latisecta)	(Reinhardtia_gracilis	Reinhardtia_simplex))))))	(Sclerosperma_profizianum	Podococcus_barteri))))	Serenoa_repens))	Calamus_caryotoides)	Kingia_australis);
(((((Orania_palindan	(Sclerosperma_profizianum	Podococcus_barteri))	((Sabal_domingensis	Phoenix_dactylifera)	(Nypa_fruticans	(Serenoa_repens	Iriartea_deltoidea))))	(Pseudophoenix_vinifera	(((Elaeis_guineensis	Elaeis_oleifera)	Bactris_major)	(((Reinhardtia_paiewonskiana	Reinhardtia_latisecta)	(Reinhardtia_gracilis	Reinhardtia_simplex))	(Roystonea_regia	(Attalea_speciosa	(Manicaria_saccifera	(((((Heterospathe_cagayanensis	(Kentiopsis_piersoniorum	Burretiokentia_grandiflora))	Hydriastele_microspadix)	((Veitchia_spiralis	Dypsis_decaryi)	Dictyosperma_album))	Geonoma_undata)	(((Oenocarpus_bataua	Oenocarpus_minor)	Prestoea_acuminata)	Pelagodoxa_henryana)))))))))	(Calamus_caryotoides	Chamaedorea_seifrizii))	Kingia_australis);
((Geonoma_undata	(((Oenocarpus_bataua	Oenocarpus_minor)	Prestoea_acuminata)	(((Pelagodoxa_henryana	((((Sclerosperma_profizianum	Podococcus_barteri)	((Pseudophoenix_vinifera	(Orania_palindan	(Calamus_caryotoides	Chamaedorea_seifrizii)))	(((Sabal_domingensis	Phoenix_dactylifera)	(Nypa_fruticans	Serenoa_repens))	Iriartea_deltoidea)))	(Roystonea_regia	((Elaeis_guineensis	Elaeis_oleifera)	(Attalea_speciosa	Bactris_major))))	((Reinhardtia_paiewonskiana	Reinhardtia_latisecta)	(Reinhardtia_gracilis	Reinhardtia_simplex))))	Manicaria_saccifera)	(((Dypsis_decaryi	((Heterospathe_cagayanensis	Dictyosperma_album)	(Hydriastele_microspadix	Kentiopsis_piersoniorum)))	Burretiokentia_grandiflora)	Veitchia_spiralis))))	Kingia_australis);
((((Calamus_caryotoides	Chamaedorea_seifrizii)	(((((((Attalea_speciosa	Elaeis_guineensis)	Elaeis_oleifera)	Bactris_major)	((Roystonea_regia	((Reinhardtia_paiewonskiana	Reinhardtia_latisecta)	Reinhardtia_simplex))	(Reinhardtia_gracilis	((((Geonoma_undata	((Oenocarpus_bataua	Oenocarpus_minor)	Prestoea_acuminata))	(((Veitchia_spiralis	Dypsis_decaryi)	(Heterospathe_cagayanensis	Dictyosperma_album))	(Hydriastele_microspadix	(Kentiopsis_piersoniorum	Burretiokentia_grandiflora))))	Manicaria_saccifera)	Pelagodoxa_henryana))))	(Sclerosperma_profizianum	Podococcus_barteri))	(Orania_palindan	((Sabal_domingensis	Phoenix_dactylifera)	(Nypa_fruticans	Serenoa_repens))))	Iriartea_deltoidea))	Pseudophoenix_vinifera)	Kingia_australis);
((Calamus_caryotoides	(Chamaedorea_seifrizii	(((((((Elaeis_guineensis	Elaeis_oleifera)	Bactris_major)	(Attalea_speciosa	((Roystonea_regia	((Reinhardtia_paiewonskiana	Reinhardtia_latisecta)	(Reinhardtia_gracilis	Reinhardtia_simplex)))	(Manicaria_saccifera	((Pelagodoxa_henryana	((Oenocarpus_bataua	Oenocarpus_minor)	Prestoea_acuminata))	(((Hydriastele_microspadix	((Dypsis_decaryi	Dictyosperma_album)	(Heterospathe_cagayanensis	(Kentiopsis_piersoniorum	Burretiokentia_grandiflora))))	Veitchia_spiralis)	Geonoma_undata))))))	(Sclerosperma_profizianum	Podococcus_barteri))	(Orania_palindan	((Sabal_domingensis	Phoenix_dactylifera)	(Nypa_fruticans	Serenoa_repens))))	Iriartea_deltoidea)	Pseudophoenix_vinifera)))	Kingia_australis);
((Nypa_fruticans	(Serenoa_repens	(((Sabal_domingensis	(Orania_palindan	Iriartea_deltoidea))	((((Calamus_caryotoides	Chamaedorea_seifrizii)	Pseudophoenix_vinifera)	(((Elaeis_guineensis	Elaeis_oleifera)	Bactris_major)	(((Reinhardtia_paiewonskiana	Reinhardtia_latisecta)	(Reinhardtia_gracilis	Reinhardtia_simplex))	((Attalea_speciosa	(Roystonea_regia	Manicaria_saccifera))	(((Hydriastele_microspadix	(Dypsis_decaryi	(((Dictyosperma_album	Heterospathe_cagayanensis)	Kentiopsis_piersoniorum)	Burretiokentia_grandiflora)))	Veitchia_spiralis)	(Geonoma_undata	(Pelagodoxa_henryana	((Oenocarpus_bataua	Oenocarpus_minor)	Prestoea_acuminata))))))))	(Sclerosperma_profizianum	Podococcus_barteri)))	Phoenix_dactylifera)))	Kingia_australis);
((Calamus_caryotoides	(Nypa_fruticans	(((Pseudophoenix_vinifera	Chamaedorea_seifrizii)	(((Roystonea_regia	((Pelagodoxa_henryana	Manicaria_saccifera)	(((Oenocarpus_bataua	Oenocarpus_minor)	Prestoea_acuminata)	((((Veitchia_spiralis	Dypsis_decaryi)	Dictyosperma_album)	(Heterospathe_cagayanensis	(Burretiokentia_grandiflora	(Kentiopsis_piersoniorum	Hydriastele_microspadix))))	Geonoma_undata))))	((Reinhardtia_paiewonskiana	Reinhardtia_latisecta)	(Reinhardtia_gracilis	Reinhardtia_simplex)))	((Attalea_speciosa	(Elaeis_guineensis	Elaeis_oleifera))	Bactris_major)))	(((Orania_palindan	Serenoa_repens)	(Sclerosperma_profizianum	Podococcus_barteri))	(Sabal_domingensis	(Iriartea_deltoidea	Phoenix_dactylifera))))))	Kingia_australis);
((Calamus_caryotoides	(((((Sabal_domingensis	Phoenix_dactylifera)	(Serenoa_repens	Nypa_fruticans))	Iriartea_deltoidea)	(Pseudophoenix_vinifera	((((Manicaria_saccifera	(((Veitchia_spiralis	((Dictyosperma_album	Dypsis_decaryi)	(Heterospathe_cagayanensis	(Kentiopsis_piersoniorum	(Burretiokentia_grandiflora	Hydriastele_microspadix)))))	Geonoma_undata)	(Pelagodoxa_henryana	((Oenocarpus_bataua	Oenocarpus_minor)	Prestoea_acuminata))))	((Reinhardtia_paiewonskiana	Reinhardtia_latisecta)	(Reinhardtia_gracilis	Reinhardtia_simplex)))	(Roystonea_regia	(((Elaeis_guineensis	Elaeis_oleifera)	Bactris_major)	(Attalea_speciosa	Orania_palindan))))	(Sclerosperma_profizianum	Podococcus_barteri))))	Chamaedorea_seifrizii))	Kingia_australis);
((Calamus_caryotoides	(((Pseudophoenix_vinifera	(((Sabal_domingensis	(Phoenix_dactylifera	(Serenoa_repens	Nypa_fruticans)))	Iriartea_deltoidea)	(Orania_palindan	(((((Elaeis_guineensis	Elaeis_oleifera)	Bactris_major)	Attalea_speciosa)	(Roystonea_regia	((Reinhardtia_paiewonskiana	Reinhardtia_latisecta)	Reinhardtia_simplex)))	(Reinhardtia_gracilis	(Manicaria_saccifera	((Geonoma_undata	((((Heterospathe_cagayanensis	Dictyosperma_album)	Dypsis_decaryi)	((Kentiopsis_piersoniorum	Hydriastele_microspadix)	Veitchia_spiralis))	Burretiokentia_grandiflora))	(Pelagodoxa_henryana	((Oenocarpus_bataua	Oenocarpus_minor)	Prestoea_acuminata)))))))))	(Sclerosperma_profizianum	Podococcus_barteri))	Chamaedorea_seifrizii))	Kingia_australis);
((Nypa_fruticans	(Calamus_caryotoides	(((((Chamaedorea_seifrizii	(Sclerosperma_profizianum	(Orania_palindan	Podococcus_barteri)))	Iriartea_deltoidea)	Pseudophoenix_vinifera)	(((Roystonea_regia	((Elaeis_guineensis	Elaeis_oleifera)	Bactris_major))	((Pelagodoxa_henryana	Manicaria_saccifera)	((((Dictyosperma_album	(Dypsis_decaryi	Heterospathe_cagayanensis))	(Burretiokentia_grandiflora	(Kentiopsis_piersoniorum	Hydriastele_microspadix)))	Veitchia_spiralis)	((Attalea_speciosa	((Oenocarpus_bataua	Oenocarpus_minor)	Prestoea_acuminata))	Geonoma_undata))))	((Reinhardtia_paiewonskiana	Reinhardtia_latisecta)	(Reinhardtia_gracilis	Reinhardtia_simplex))))	((Sabal_domingensis	Phoenix_dactylifera)	Serenoa_repens))))	Kingia_australis);
((Calamus_caryotoides	(Nypa_fruticans	(Serenoa_repens	((((Roystonea_regia	(((Reinhardtia_paiewonskiana	Reinhardtia_latisecta)	Reinhardtia_simplex)	(Attalea_speciosa	(Bactris_major	(Elaeis_oleifera	Elaeis_guineensis)))))	((Reinhardtia_gracilis	Pelagodoxa_henryana)	(Manicaria_saccifera	(((Oenocarpus_minor	Oenocarpus_bataua)	Prestoea_acuminata)	(Geonoma_undata	((Veitchia_spiralis	Dypsis_decaryi)	((Hydriastele_microspadix	(Kentiopsis_piersoniorum	(Burretiokentia_grandiflora	Heterospathe_cagayanensis)))	Dictyosperma_album)))))))	(Pseudophoenix_vinifera	(Iriartea_deltoidea	(((Chamaedorea_seifrizii	Podococcus_barteri)	Sclerosperma_profizianum)	Orania_palindan))))	(Phoenix_dactylifera	Sabal_domingensis)))))	Kingia_australis);
((Calamus_caryotoides	(Nypa_fruticans	((((Orania_palindan	(((Attalea_speciosa	(Bactris_major	(Elaeis_oleifera	Elaeis_guineensis)))	((Reinhardtia_paiewonskiana	Reinhardtia_latisecta)	(Reinhardtia_gracilis	Reinhardtia_simplex)))	(Roystonea_regia	(((((Oenocarpus_minor	Oenocarpus_bataua)	Prestoea_acuminata)	(Geonoma_undata	((Hydriastele_microspadix	(Kentiopsis_piersoniorum	((Veitchia_spiralis	Burretiokentia_grandiflora)	Heterospathe_cagayanensis)))	(Dictyosperma_album	Dypsis_decaryi))))	Manicaria_saccifera)	Pelagodoxa_henryana))))	(Pseudophoenix_vinifera	((Chamaedorea_seifrizii	Podococcus_barteri)	Sclerosperma_profizianum)))	(Iriartea_deltoidea	(Phoenix_dactylifera	Sabal_domingensis)))	Serenoa_repens)))	Kingia_australis);
((Calamus_caryotoides	((((Pseudophoenix_vinifera	(Podococcus_barteri	Sclerosperma_profizianum))	(Iriartea_deltoidea	(Orania_palindan	((((Reinhardtia_paiewonskiana	Reinhardtia_latisecta)	(Reinhardtia_gracilis	Reinhardtia_simplex))	(Attalea_speciosa	(Bactris_major	(Elaeis_oleifera	Elaeis_guineensis))))	(Roystonea_regia	(Manicaria_saccifera	(Pelagodoxa_henryana	((((Oenocarpus_minor	Oenocarpus_bataua)	Prestoea_acuminata)	Geonoma_undata)	(((Hydriastele_microspadix	(Heterospathe_cagayanensis	(Burretiokentia_grandiflora	Kentiopsis_piersoniorum)))	(Dictyosperma_album	Dypsis_decaryi))	Veitchia_spiralis)))))))))	Chamaedorea_seifrizii)	((Nypa_fruticans	Serenoa_repens)	(Phoenix_dactylifera	Sabal_domingensis))))	Kingia_australis);
((Calamus_caryotoides	((((Pseudophoenix_vinifera	((Roystonea_regia	((Reinhardtia_paiewonskiana	Reinhardtia_latisecta)	(Reinhardtia_gracilis	Reinhardtia_simplex)))	((Podococcus_barteri	Sclerosperma_profizianum)	(((Attalea_speciosa	Bactris_major)	(Elaeis_oleifera	Elaeis_guineensis))	((Veitchia_spiralis	(((Pelagodoxa_henryana	((Oenocarpus_minor	Oenocarpus_bataua)	Prestoea_acuminata))	Geonoma_undata)	(Dypsis_decaryi	((Hydriastele_microspadix	(Heterospathe_cagayanensis	(Burretiokentia_grandiflora	Kentiopsis_piersoniorum)))	Dictyosperma_album))))	Manicaria_saccifera)))))	Orania_palindan)	((Iriartea_deltoidea	(Phoenix_dactylifera	Sabal_domingensis))	(Nypa_fruticans	Serenoa_repens)))	Chamaedorea_seifrizii))	Kingia_australis);
((Calamus_caryotoides	(((Iriartea_deltoidea	((Podococcus_barteri	Sclerosperma_profizianum)	((((Attalea_speciosa	Bactris_major)	(Elaeis_oleifera	Elaeis_guineensis))	(Reinhardtia_gracilis	((((Oenocarpus_minor	Oenocarpus_bataua)	Prestoea_acuminata)	(Geonoma_undata	(Veitchia_spiralis	((Dypsis_decaryi	((Burretiokentia_grandiflora	(Hydriastele_microspadix	Kentiopsis_piersoniorum))	Dictyosperma_album))	Heterospathe_cagayanensis))))	(Pelagodoxa_henryana	Manicaria_saccifera))))	(Roystonea_regia	((Reinhardtia_paiewonskiana	Reinhardtia_latisecta)	Reinhardtia_simplex)))))	((((Orania_palindan	Serenoa_repens)	Nypa_fruticans)	(Phoenix_dactylifera	Sabal_domingensis))	Pseudophoenix_vinifera))	Chamaedorea_seifrizii))	Kingia_australis);
((Calamus_caryotoides	(((Serenoa_repens	(Phoenix_dactylifera	Sabal_domingensis))	Nypa_fruticans)	(((Orania_palindan	(((((Manicaria_saccifera	((Oenocarpus_minor	Oenocarpus_bataua)	Prestoea_acuminata))	(Veitchia_spiralis	(Dypsis_decaryi	(((Heterospathe_cagayanensis	(Burretiokentia_grandiflora	Kentiopsis_piersoniorum))	Hydriastele_microspadix)	Dictyosperma_album))))	(Geonoma_undata	Pelagodoxa_henryana))	(Roystonea_regia	((Attalea_speciosa	Bactris_major)	(Elaeis_oleifera	Elaeis_guineensis))))	((Reinhardtia_paiewonskiana	Reinhardtia_latisecta)	(Reinhardtia_gracilis	Reinhardtia_simplex))))	(((Podococcus_barteri	Chamaedorea_seifrizii)	Sclerosperma_profizianum)	Pseudophoenix_vinifera))	Iriartea_deltoidea)))	Kingia_australis);
((Nypa_fruticans	(Phoenix_dactylifera	(Serenoa_repens	(Sabal_domingensis	((((Attalea_speciosa	Bactris_major)	(Elaeis_oleifera	Elaeis_guineensis))	(((Manicaria_saccifera	(((Oenocarpus_minor	Oenocarpus_bataua)	Prestoea_acuminata)	(Geonoma_undata	(Dypsis_decaryi	(((Kentiopsis_piersoniorum	(Veitchia_spiralis	(Heterospathe_cagayanensis	Burretiokentia_grandiflora)))	Hydriastele_microspadix)	Dictyosperma_album)))))	Pelagodoxa_henryana)	(Roystonea_regia	((Reinhardtia_paiewonskiana	Reinhardtia_latisecta)	(Reinhardtia_gracilis	Reinhardtia_simplex)))))	((Orania_palindan	(Podococcus_barteri	Sclerosperma_profizianum))	((Pseudophoenix_vinifera	Iriartea_deltoidea)	(Chamaedorea_seifrizii	Calamus_caryotoides))))))))	Kingia_australis);
((Calamus_caryotoides	(((Orania_palindan	((((((Reinhardtia_paiewonskiana	Reinhardtia_latisecta)	Reinhardtia_simplex)	(Reinhardtia_gracilis	(((((Oenocarpus_minor	Oenocarpus_bataua)	Prestoea_acuminata)	((Dypsis_decaryi	(((Kentiopsis_piersoniorum	(Heterospathe_cagayanensis	Burretiokentia_grandiflora))	Hydriastele_microspadix)	Dictyosperma_album))	Veitchia_spiralis))	Manicaria_saccifera)	(Geonoma_undata	Pelagodoxa_henryana))))	(Roystonea_regia	((Attalea_speciosa	Bactris_major)	(Elaeis_oleifera	Elaeis_guineensis))))	(Podococcus_barteri	Sclerosperma_profizianum))	(Chamaedorea_seifrizii	Pseudophoenix_vinifera)))	Iriartea_deltoidea)	(((Sabal_domingensis	Phoenix_dactylifera)	Serenoa_repens)	Nypa_fruticans)))	Kingia_australis);
((Calamus_caryotoides	(((((((Podococcus_barteri	Chamaedorea_seifrizii)	Sclerosperma_profizianum)	Orania_palindan)	Pseudophoenix_vinifera)	Iriartea_deltoidea)	(((Sabal_domingensis	Phoenix_dactylifera)	Serenoa_repens)	(((Roystonea_regia	(((Manicaria_saccifera	(((((Kentiopsis_piersoniorum	(Heterospathe_cagayanensis	Burretiokentia_grandiflora))	Hydriastele_microspadix)	Dictyosperma_album)	Dypsis_decaryi)	Veitchia_spiralis))	((Oenocarpus_minor	Oenocarpus_bataua)	Prestoea_acuminata))	(Geonoma_undata	Pelagodoxa_henryana)))	((Reinhardtia_paiewonskiana	Reinhardtia_latisecta)	(Reinhardtia_gracilis	Reinhardtia_simplex)))	(Attalea_speciosa	(Elaeis_oleifera	(Bactris_major	Elaeis_guineensis))))))	Nypa_fruticans))	Kingia_australis);
((Calamus_caryotoides	(Chamaedorea_seifrizii	(Pseudophoenix_vinifera	((Orania_palindan	(((Attalea_speciosa	((Elaeis_oleifera	Elaeis_guineensis)	Bactris_major))	(((Geonoma_undata	(Pelagodoxa_henryana	((Oenocarpus_minor	Oenocarpus_bataua)	Prestoea_acuminata)))	(((Heterospathe_cagayanensis	(Veitchia_spiralis	(Kentiopsis_piersoniorum	(Dypsis_decaryi	Dictyosperma_album))))	Burretiokentia_grandiflora)	Hydriastele_microspadix))	Manicaria_saccifera))	(((Reinhardtia_paiewonskiana	Reinhardtia_latisecta)	(Reinhardtia_gracilis	Reinhardtia_simplex))	Roystonea_regia)))	((Podococcus_barteri	Sclerosperma_profizianum)	(Iriartea_deltoidea	((Sabal_domingensis	Phoenix_dactylifera)	(Serenoa_repens	Nypa_fruticans))))))))	Kingia_australis);
((Calamus_caryotoides	((Podococcus_barteri	((((((((Reinhardtia_gracilis	Reinhardtia_simplex)	(Reinhardtia_paiewonskiana	Reinhardtia_latisecta))	Roystonea_regia)	(((((((Heterospathe_cagayanensis	(Kentiopsis_piersoniorum	Hydriastele_microspadix))	((Veitchia_spiralis	Dypsis_decaryi)	Dictyosperma_album))	Burretiokentia_grandiflora)	(Geonoma_undata	(Prestoea_acuminata	(Oenocarpus_bataua	Oenocarpus_minor))))	Pelagodoxa_henryana)	Manicaria_saccifera)	Iriartea_deltoidea))	((Elaeis_guineensis	Elaeis_oleifera)	Bactris_major))	((Nypa_fruticans	((Attalea_speciosa	Orania_palindan)	Serenoa_repens))	(Phoenix_dactylifera	Sabal_domingensis)))	Pseudophoenix_vinifera)	Sclerosperma_profizianum))	Chamaedorea_seifrizii))	Kingia_australis);
((Calamus_caryotoides	((Iriartea_deltoidea	((((Phoenix_dactylifera	Sabal_domingensis)	((Serenoa_repens	Orania_palindan)	Nypa_fruticans))	((Sclerosperma_profizianum	Podococcus_barteri)	(((Roystonea_regia	((Attalea_speciosa	(Elaeis_guineensis	Elaeis_oleifera))	Bactris_major))	(Reinhardtia_simplex	(Reinhardtia_paiewonskiana	Reinhardtia_latisecta)))	(Reinhardtia_gracilis	((((((Dictyosperma_album	Dypsis_decaryi)	(((Heterospathe_cagayanensis	Burretiokentia_grandiflora)	Kentiopsis_piersoniorum)	Hydriastele_microspadix))	Veitchia_spiralis)	(Geonoma_undata	(Prestoea_acuminata	(Oenocarpus_bataua	Oenocarpus_minor))))	Pelagodoxa_henryana)	Manicaria_saccifera)))))	Pseudophoenix_vinifera))	Chamaedorea_seifrizii))	Kingia_australis);
((Calamus_caryotoides	(((Phoenix_dactylifera	Sabal_domingensis)	(Serenoa_repens	Nypa_fruticans))	(Pseudophoenix_vinifera	((((Iriartea_deltoidea	Orania_palindan)	(((Roystonea_regia	((Elaeis_guineensis	Elaeis_oleifera)	(Attalea_speciosa	Bactris_major)))	(Reinhardtia_simplex	(Reinhardtia_paiewonskiana	Reinhardtia_latisecta)))	(Reinhardtia_gracilis	(((((Dictyosperma_album	(Kentiopsis_piersoniorum	(Veitchia_spiralis	Dypsis_decaryi)))	((Heterospathe_cagayanensis	Burretiokentia_grandiflora)	Hydriastele_microspadix))	(Geonoma_undata	(Prestoea_acuminata	(Oenocarpus_bataua	Oenocarpus_minor))))	Pelagodoxa_henryana)	Manicaria_saccifera))))	Sclerosperma_profizianum)	(Podococcus_barteri	Chamaedorea_seifrizii)))))	Kingia_australis);
((Nypa_fruticans	(((Phoenix_dactylifera	Sabal_domingensis)	Serenoa_repens)	(Calamus_caryotoides	((((Pseudophoenix_vinifera	(Podococcus_barteri	Sclerosperma_profizianum))	Chamaedorea_seifrizii)	(Orania_palindan	Iriartea_deltoidea))	(((Roystonea_regia	((Elaeis_guineensis	Elaeis_oleifera)	(Attalea_speciosa	Bactris_major)))	(Reinhardtia_simplex	(Reinhardtia_paiewonskiana	Reinhardtia_latisecta)))	((((Dictyosperma_album	(Veitchia_spiralis	(Heterospathe_cagayanensis	(Burretiokentia_grandiflora	(Kentiopsis_piersoniorum	Hydriastele_microspadix)))))	Dypsis_decaryi)	(Geonoma_undata	(Pelagodoxa_henryana	(Prestoea_acuminata	(Oenocarpus_bataua	Oenocarpus_minor)))))	(Manicaria_saccifera	Reinhardtia_gracilis)))))))	Kingia_australis);
((Nypa_fruticans	((Orania_palindan	Serenoa_repens)	((((Chamaedorea_seifrizii	Iriartea_deltoidea)	Pseudophoenix_vinifera)	(((Podococcus_barteri	Sclerosperma_profizianum)	(((Elaeis_guineensis	Elaeis_oleifera)	(Attalea_speciosa	Bactris_major))	(((Reinhardtia_gracilis	Reinhardtia_simplex)	(Reinhardtia_paiewonskiana	Reinhardtia_latisecta))	(((Geonoma_undata	((Pelagodoxa_henryana	(Prestoea_acuminata	(Oenocarpus_bataua	Oenocarpus_minor)))	(((Dictyosperma_album	((Kentiopsis_piersoniorum	(Heterospathe_cagayanensis	Burretiokentia_grandiflora))	Hydriastele_microspadix))	Dypsis_decaryi)	Veitchia_spiralis)))	Manicaria_saccifera)	Roystonea_regia))))	Calamus_caryotoides))	(Phoenix_dactylifera	Sabal_domingensis))))	Kingia_australis);
(((Chamaedorea_seifrizii	Calamus_caryotoides)	(Podococcus_barteri	(Sclerosperma_profizianum	(((((((Prestoea_acuminata	(Oenocarpus_bataua	Oenocarpus_minor))	(((Heterospathe_cagayanensis	Burretiokentia_grandiflora)	(Hydriastele_microspadix	(Kentiopsis_piersoniorum	(Dictyosperma_album	Dypsis_decaryi))))	Geonoma_undata))	Veitchia_spiralis)	Manicaria_saccifera)	Pelagodoxa_henryana)	(((Reinhardtia_gracilis	Reinhardtia_simplex)	(Reinhardtia_paiewonskiana	Reinhardtia_latisecta))	(Roystonea_regia	((Elaeis_guineensis	Elaeis_oleifera)	Bactris_major))))	(((Iriartea_deltoidea	(Orania_palindan	(Phoenix_dactylifera	Sabal_domingensis)))	Serenoa_repens)	((Attalea_speciosa	Nypa_fruticans)	Pseudophoenix_vinifera))))))	Kingia_australis);
((Calamus_caryotoides	((Attalea_speciosa	Nypa_fruticans)	((((Chamaedorea_seifrizii	Podococcus_barteri)	Sclerosperma_profizianum)	(Pseudophoenix_vinifera	(((Elaeis_guineensis	Elaeis_oleifera)	Bactris_major)	((((Reinhardtia_gracilis	Reinhardtia_simplex)	(Reinhardtia_paiewonskiana	Reinhardtia_latisecta))	Roystonea_regia)	(((Prestoea_acuminata	(Oenocarpus_bataua	Oenocarpus_minor))	((Veitchia_spiralis	((Dictyosperma_album	Dypsis_decaryi)	((Heterospathe_cagayanensis	(Burretiokentia_grandiflora	Kentiopsis_piersoniorum))	Hydriastele_microspadix)))	Geonoma_undata))	(Manicaria_saccifera	Pelagodoxa_henryana))))))	(((Phoenix_dactylifera	Sabal_domingensis)	(Iriartea_deltoidea	Orania_palindan))	Serenoa_repens))))	Kingia_australis);
((Calamus_caryotoides	(Nypa_fruticans	(((Serenoa_repens	((Elaeis_oleifera	(Bactris_major	Elaeis_guineensis))	(((Attalea_speciosa	Roystonea_regia)	(Manicaria_saccifera	(Pelagodoxa_henryana	(((Veitchia_spiralis	((Dictyosperma_album	Dypsis_decaryi)	(Heterospathe_cagayanensis	(Burretiokentia_grandiflora	(Hydriastele_microspadix	Kentiopsis_piersoniorum)))))	Geonoma_undata)	(Prestoea_acuminata	(Oenocarpus_bataua	Oenocarpus_minor))))))	((Reinhardtia_gracilis	Reinhardtia_simplex)	(Reinhardtia_paiewonskiana	Reinhardtia_latisecta)))))	(Phoenix_dactylifera	Sabal_domingensis))	(((Chamaedorea_seifrizii	Iriartea_deltoidea)	Pseudophoenix_vinifera)	(Orania_palindan	(Podococcus_barteri	Sclerosperma_profizianum))))))	Kingia_australis);
((Nypa_fruticans	(((Sabal_domingensis	((((Calamus_caryotoides	Chamaedorea_seifrizii)	Orania_palindan)	(Pseudophoenix_vinifera	(Podococcus_barteri	Sclerosperma_profizianum)))	(((Roystonea_regia	(((Prestoea_acuminata	(Oenocarpus_bataua	Oenocarpus_minor))	(Manicaria_saccifera	((Dypsis_decaryi	Veitchia_spiralis)	(Dictyosperma_album	((Heterospathe_cagayanensis	(Burretiokentia_grandiflora	Kentiopsis_piersoniorum))	Hydriastele_microspadix)))))	(Geonoma_undata	Pelagodoxa_henryana)))	(Bactris_major	((Elaeis_guineensis	Elaeis_oleifera)	Attalea_speciosa)))	((Reinhardtia_gracilis	Reinhardtia_simplex)	(Reinhardtia_paiewonskiana	Reinhardtia_latisecta)))))	(Iriartea_deltoidea	Serenoa_repens))	Phoenix_dactylifera))	Kingia_australis);
(((Calamus_caryotoides	Chamaedorea_seifrizii)	(((Pseudophoenix_vinifera	(((Bactris_major	(Elaeis_guineensis	Elaeis_oleifera))	((Reinhardtia_gracilis	Reinhardtia_simplex)	(Reinhardtia_paiewonskiana	Reinhardtia_latisecta)))	(Roystonea_regia	((Pelagodoxa_henryana	((Geonoma_undata	(Veitchia_spiralis	(Burretiokentia_grandiflora	(((Kentiopsis_piersoniorum	Hydriastele_microspadix)	(Dictyosperma_album	Heterospathe_cagayanensis))	Dypsis_decaryi))))	(Prestoea_acuminata	(Oenocarpus_bataua	Oenocarpus_minor))))	Manicaria_saccifera))))	(((Serenoa_repens	Sclerosperma_profizianum)	Orania_palindan)	(Iriartea_deltoidea	((Sabal_domingensis	Phoenix_dactylifera)	(Nypa_fruticans	Attalea_speciosa)))))	Podococcus_barteri))	Kingia_australis);
(((Nypa_fruticans	(((Phoenix_dactylifera	Sabal_domingensis)	((((Sclerosperma_profizianum	Orania_palindan)	Podococcus_barteri)	Serenoa_repens)	(Chamaedorea_seifrizii	((((Elaeis_oleifera	Elaeis_guineensis)	(Attalea_speciosa	Bactris_major))	((Reinhardtia_gracilis	Reinhardtia_simplex)	(Reinhardtia_latisecta	Reinhardtia_paiewonskiana)))	(Roystonea_regia	(Manicaria_saccifera	(((Dypsis_decaryi	(Dictyosperma_album	((Kentiopsis_piersoniorum	(Burretiokentia_grandiflora	Heterospathe_cagayanensis))	Hydriastele_microspadix)))	Veitchia_spiralis)	((Pseudophoenix_vinifera	Geonoma_undata)	(Pelagodoxa_henryana	((Oenocarpus_bataua	Oenocarpus_minor)	Prestoea_acuminata))))))))))	Iriartea_deltoidea))	Calamus_caryotoides)	Kingia_australis);
(((((Pseudophoenix_vinifera	(Roystonea_regia	((Reinhardtia_simplex	(Reinhardtia_latisecta	Reinhardtia_paiewonskiana))	((Reinhardtia_gracilis	((Manicaria_saccifera	((Geonoma_undata	(((Dictyosperma_album	Dypsis_decaryi)	(Veitchia_spiralis	(Kentiopsis_piersoniorum	(Burretiokentia_grandiflora	Heterospathe_cagayanensis))))	Hydriastele_microspadix))	((Oenocarpus_bataua	Oenocarpus_minor)	Prestoea_acuminata)))	Pelagodoxa_henryana))	(((Elaeis_oleifera	(Attalea_speciosa	Elaeis_guineensis))	Bactris_major)	(Podococcus_barteri	Sclerosperma_profizianum))))))	(Iriartea_deltoidea	((Nypa_fruticans	(Serenoa_repens	Orania_palindan))	(Phoenix_dactylifera	Sabal_domingensis))))	Chamaedorea_seifrizii)	Calamus_caryotoides)	Kingia_australis);
((Serenoa_repens	(((Phoenix_dactylifera	Sabal_domingensis)	((((Orania_palindan	(Chamaedorea_seifrizii	Calamus_caryotoides))	Pseudophoenix_vinifera)	((Podococcus_barteri	Sclerosperma_profizianum)	((Roystonea_regia	((Geonoma_undata	(((((Heterospathe_cagayanensis	Dictyosperma_album)	Dypsis_decaryi)	(Burretiokentia_grandiflora	(Hydriastele_microspadix	Kentiopsis_piersoniorum)))	Veitchia_spiralis)	((Oenocarpus_bataua	Oenocarpus_minor)	Prestoea_acuminata)))	(Manicaria_saccifera	Pelagodoxa_henryana)))	(((Reinhardtia_gracilis	Reinhardtia_simplex)	(Reinhardtia_latisecta	Reinhardtia_paiewonskiana))	((Elaeis_oleifera	Elaeis_guineensis)	(Attalea_speciosa	Bactris_major))))))	Iriartea_deltoidea))	Nypa_fruticans))	Kingia_australis);
((Pseudophoenix_vinifera	(((Podococcus_barteri	Sclerosperma_profizianum)	((((Chamaedorea_seifrizii	Calamus_caryotoides)	Iriartea_deltoidea)	(((Attalea_speciosa	Orania_palindan)	Serenoa_repens)	(Phoenix_dactylifera	Sabal_domingensis)))	((((Elaeis_oleifera	Elaeis_guineensis)	Bactris_major)	(Roystonea_regia	((Reinhardtia_gracilis	Reinhardtia_simplex)	(Reinhardtia_latisecta	Reinhardtia_paiewonskiana))))	((((Oenocarpus_bataua	Oenocarpus_minor)	Prestoea_acuminata)	(Geonoma_undata	((Dypsis_decaryi	(Dictyosperma_album	(Heterospathe_cagayanensis	(Burretiokentia_grandiflora	(Hydriastele_microspadix	Kentiopsis_piersoniorum)))))	Veitchia_spiralis)))	(Manicaria_saccifera	Pelagodoxa_henryana)))))	Nypa_fruticans))	Kingia_australis);
((((((Phoenix_dactylifera	Sabal_domingensis)	(Serenoa_repens	Iriartea_deltoidea))	(((((Attalea_speciosa	Orania_palindan)	(Manicaria_saccifera	Roystonea_regia))	((Reinhardtia_gracilis	Reinhardtia_simplex)	(Reinhardtia_latisecta	Reinhardtia_paiewonskiana)))	(Chamaedorea_seifrizii	((((Oenocarpus_bataua	Oenocarpus_minor)	Prestoea_acuminata)	(((Burretiokentia_grandiflora	((((Dictyosperma_album	Kentiopsis_piersoniorum)	Dypsis_decaryi)	Hydriastele_microspadix)	Heterospathe_cagayanensis))	Veitchia_spiralis)	(Geonoma_undata	Pelagodoxa_henryana)))	((Elaeis_oleifera	Elaeis_guineensis)	Bactris_major))))	((Podococcus_barteri	Sclerosperma_profizianum)	Pseudophoenix_vinifera)))	Nypa_fruticans)	Calamus_caryotoides)	Kingia_australis);
(((Chamaedorea_seifrizii	(Iriartea_deltoidea	(((((Pelagodoxa_henryana	(((((Dypsis_decaryi	(((Kentiopsis_piersoniorum	(Heterospathe_cagayanensis	Burretiokentia_grandiflora))	Hydriastele_microspadix)	Dictyosperma_album))	Veitchia_spiralis)	Geonoma_undata)	((Oenocarpus_bataua	Oenocarpus_minor)	Prestoea_acuminata))	Manicaria_saccifera))	(((Reinhardtia_gracilis	Reinhardtia_simplex)	(Reinhardtia_latisecta	Reinhardtia_paiewonskiana))	(Attalea_speciosa	(Roystonea_regia	((Elaeis_oleifera	Elaeis_guineensis)	Bactris_major)))))	(Podococcus_barteri	Sclerosperma_profizianum))	Pseudophoenix_vinifera)	(((Serenoa_repens	(Phoenix_dactylifera	Nypa_fruticans))	Sabal_domingensis)	Orania_palindan))))	Calamus_caryotoides)	Kingia_australis);
(((Chamaedorea_seifrizii	((Podococcus_barteri	Sclerosperma_profizianum)	((Pseudophoenix_vinifera	Orania_palindan)	((Phoenix_dactylifera	(Serenoa_repens	Iriartea_deltoidea))	(Sabal_domingensis	(((((Elaeis_oleifera	Elaeis_guineensis)	Bactris_major)	(Nypa_fruticans	Attalea_speciosa))	((Reinhardtia_gracilis	Reinhardtia_simplex)	(Reinhardtia_latisecta	Reinhardtia_paiewonskiana)))	(Roystonea_regia	((Geonoma_undata	(((Oenocarpus_bataua	Oenocarpus_minor)	Prestoea_acuminata)	((Dypsis_decaryi	(((Kentiopsis_piersoniorum	(Heterospathe_cagayanensis	Burretiokentia_grandiflora))	Hydriastele_microspadix)	Dictyosperma_album))	Veitchia_spiralis)))	(Pelagodoxa_henryana	Manicaria_saccifera)))))))))	Calamus_caryotoides)	Kingia_australis);
(((Chamaedorea_seifrizii	(((((Elaeis_oleifera	Elaeis_guineensis)	Bactris_major)	((Reinhardtia_gracilis	Reinhardtia_simplex)	(Reinhardtia_latisecta	Reinhardtia_paiewonskiana)))	(Roystonea_regia	(((Geonoma_undata	((Veitchia_spiralis	(((Hydriastele_microspadix	Kentiopsis_piersoniorum)	Heterospathe_cagayanensis)	Burretiokentia_grandiflora))	(Dypsis_decaryi	Dictyosperma_album)))	(Pelagodoxa_henryana	((Oenocarpus_bataua	Oenocarpus_minor)	Prestoea_acuminata)))	Manicaria_saccifera)))	(Pseudophoenix_vinifera	(((Sabal_domingensis	Phoenix_dactylifera)	((Nypa_fruticans	Attalea_speciosa)	(Orania_palindan	Serenoa_repens)))	(Iriartea_deltoidea	(Podococcus_barteri	Sclerosperma_profizianum))))))	Calamus_caryotoides)	Kingia_australis);
(((Chamaedorea_seifrizii	((((Attalea_speciosa	(((Elaeis_oleifera	Elaeis_guineensis)	Bactris_major)	((Reinhardtia_gracilis	Reinhardtia_simplex)	(Reinhardtia_latisecta	Reinhardtia_paiewonskiana))))	(((Pelagodoxa_henryana	Manicaria_saccifera)	((Geonoma_undata	((Oenocarpus_bataua	Oenocarpus_minor)	Prestoea_acuminata))	(((Heterospathe_cagayanensis	(Kentiopsis_piersoniorum	Burretiokentia_grandiflora))	Hydriastele_microspadix)	((Veitchia_spiralis	Dypsis_decaryi)	Dictyosperma_album))))	Roystonea_regia))	((((Nypa_fruticans	Serenoa_repens)	((Iriartea_deltoidea	(Sabal_domingensis	Phoenix_dactylifera))	Orania_palindan))	Pseudophoenix_vinifera)	Sclerosperma_profizianum))	Podococcus_barteri))	Calamus_caryotoides)	Kingia_australis);
((Calamus_caryotoides	(Nypa_fruticans	(Serenoa_repens	((Sabal_domingensis	Phoenix_dactylifera)	(((Sclerosperma_profizianum	(Chamaedorea_seifrizii	Podococcus_barteri))	(Pseudophoenix_vinifera	(((Elaeis_oleifera	Elaeis_guineensis)	Bactris_major)	((Attalea_speciosa	((Reinhardtia_gracilis	Reinhardtia_simplex)	(Reinhardtia_latisecta	Reinhardtia_paiewonskiana)))	((Manicaria_saccifera	(((((((Kentiopsis_piersoniorum	Burretiokentia_grandiflora)	Heterospathe_cagayanensis)	Hydriastele_microspadix)	Dictyosperma_album)	(Dypsis_decaryi	Veitchia_spiralis))	(Geonoma_undata	((Oenocarpus_bataua	Oenocarpus_minor)	Prestoea_acuminata)))	Pelagodoxa_henryana))	Roystonea_regia)))))	(Orania_palindan	Iriartea_deltoidea))))))	Kingia_australis);
((((((Orania_palindan	(((((((((Kentiopsis_piersoniorum	(Burretiokentia_grandiflora	Heterospathe_cagayanensis))	Hydriastele_microspadix)	(Dypsis_decaryi	Dictyosperma_album))	Veitchia_spiralis)	Geonoma_undata)	(Pelagodoxa_henryana	(Prestoea_acuminata	(Oenocarpus_bataua	Oenocarpus_minor))))	Manicaria_saccifera)	Roystonea_regia)	(((Bactris_major	Attalea_speciosa)	(Elaeis_oleifera	Elaeis_guineensis))	((Reinhardtia_latisecta	Reinhardtia_paiewonskiana)	(Reinhardtia_gracilis	Reinhardtia_simplex)))))	Pseudophoenix_vinifera)	((Chamaedorea_seifrizii	Podococcus_barteri)	Sclerosperma_profizianum))	(Iriartea_deltoidea	((Nypa_fruticans	Serenoa_repens)	(Sabal_domingensis	Phoenix_dactylifera))))	Calamus_caryotoides)	Kingia_australis);
((Nypa_fruticans	(((((((Attalea_speciosa	(((Geonoma_undata	(Veitchia_spiralis	(Dypsis_decaryi	(((Kentiopsis_piersoniorum	(Burretiokentia_grandiflora	Heterospathe_cagayanensis))	Hydriastele_microspadix)	Dictyosperma_album))))	(Prestoea_acuminata	(Oenocarpus_bataua	Oenocarpus_minor)))	(Pelagodoxa_henryana	Manicaria_saccifera)))	Roystonea_regia)	((Bactris_major	(Elaeis_oleifera	Elaeis_guineensis))	(((Reinhardtia_latisecta	Reinhardtia_paiewonskiana)	Reinhardtia_simplex)	Reinhardtia_gracilis)))	((Pseudophoenix_vinifera	((Podococcus_barteri	Sclerosperma_profizianum)	Chamaedorea_seifrizii))	Orania_palindan))	(Iriartea_deltoidea	(Sabal_domingensis	Phoenix_dactylifera)))	Serenoa_repens)	Calamus_caryotoides))	Kingia_australis);
((Calamus_caryotoides	(((Orania_palindan	(Podococcus_barteri	Sclerosperma_profizianum))	((((((((Veitchia_spiralis	(Dypsis_decaryi	((Heterospathe_cagayanensis	(Burretiokentia_grandiflora	(Kentiopsis_piersoniorum	Hydriastele_microspadix)))	Dictyosperma_album)))	Geonoma_undata)	(Prestoea_acuminata	(Oenocarpus_bataua	Oenocarpus_minor)))	(Pelagodoxa_henryana	Manicaria_saccifera))	Roystonea_regia)	((((Attalea_speciosa	Bactris_major)	(Elaeis_oleifera	Elaeis_guineensis))	((Reinhardtia_latisecta	Reinhardtia_paiewonskiana)	Reinhardtia_simplex))	Reinhardtia_gracilis))	Chamaedorea_seifrizii)	Pseudophoenix_vinifera))	(Iriartea_deltoidea	(Serenoa_repens	(Nypa_fruticans	(Sabal_domingensis	Phoenix_dactylifera))))))	Kingia_australis);
((Calamus_caryotoides	(Chamaedorea_seifrizii	((Pseudophoenix_vinifera	((Iriartea_deltoidea	((Sabal_domingensis	Phoenix_dactylifera)	(Serenoa_repens	Nypa_fruticans)))	(Orania_palindan	(Podococcus_barteri	Sclerosperma_profizianum))))	(((Reinhardtia_latisecta	Reinhardtia_paiewonskiana)	Reinhardtia_simplex)	((Reinhardtia_gracilis	(((Pelagodoxa_henryana	(Prestoea_acuminata	(Oenocarpus_bataua	Oenocarpus_minor)))	((Geonoma_undata	Dypsis_decaryi)	(Veitchia_spiralis	((((Heterospathe_cagayanensis	Burretiokentia_grandiflora)	Kentiopsis_piersoniorum)	Hydriastele_microspadix)	Dictyosperma_album))))	Manicaria_saccifera))	(Roystonea_regia	((Attalea_speciosa	Bactris_major)	(Elaeis_oleifera	Elaeis_guineensis))))))))	Kingia_australis);
((Calamus_caryotoides	(Nypa_fruticans	((((Pseudophoenix_vinifera	(Chamaedorea_seifrizii	(Podococcus_barteri	Sclerosperma_profizianum)))	(Orania_palindan	((Roystonea_regia	(((Prestoea_acuminata	(Oenocarpus_bataua	Oenocarpus_minor))	((((Dictyosperma_album	(((Heterospathe_cagayanensis	Burretiokentia_grandiflora)	Kentiopsis_piersoniorum)	Hydriastele_microspadix))	Dypsis_decaryi)	Veitchia_spiralis)	Geonoma_undata))	(Pelagodoxa_henryana	Manicaria_saccifera)))	((Attalea_speciosa	(Bactris_major	(Elaeis_oleifera	Elaeis_guineensis)))	((Reinhardtia_latisecta	Reinhardtia_paiewonskiana)	(Reinhardtia_gracilis	Reinhardtia_simplex))))))	((Iriartea_deltoidea	Sabal_domingensis)	Phoenix_dactylifera))	Serenoa_repens)))	Kingia_australis);
((Serenoa_repens	(Nypa_fruticans	(((Podococcus_barteri	Sclerosperma_profizianum)	(((Bactris_major	(Elaeis_oleifera	Elaeis_guineensis))	(((Attalea_speciosa	Orania_palindan)	((Reinhardtia_latisecta	Reinhardtia_paiewonskiana)	(Reinhardtia_gracilis	Reinhardtia_simplex)))	(Roystonea_regia	(((Prestoea_acuminata	(Oenocarpus_bataua	Oenocarpus_minor))	((((((Kentiopsis_piersoniorum	Hydriastele_microspadix)	(Dictyosperma_album	Dypsis_decaryi))	Burretiokentia_grandiflora)	Heterospathe_cagayanensis)	Veitchia_spiralis)	Geonoma_undata))	(Pelagodoxa_henryana	Manicaria_saccifera)))))	(Pseudophoenix_vinifera	(Calamus_caryotoides	Chamaedorea_seifrizii))))	(Iriartea_deltoidea	(Sabal_domingensis	Phoenix_dactylifera)))))	Kingia_australis);
((Serenoa_repens	(Nypa_fruticans	((((Pseudophoenix_vinifera	Chamaedorea_seifrizii)	(Sclerosperma_profizianum	(((((Bactris_major	(Elaeis_oleifera	Elaeis_guineensis))	Attalea_speciosa)	Podococcus_barteri)	(Roystonea_regia	((Reinhardtia_latisecta	Reinhardtia_paiewonskiana)	Reinhardtia_simplex)))	(Reinhardtia_gracilis	((Prestoea_acuminata	(Oenocarpus_bataua	Oenocarpus_minor))	((((((Heterospathe_cagayanensis	(Burretiokentia_grandiflora	Kentiopsis_piersoniorum))	Hydriastele_microspadix)	(Dypsis_decaryi	Dictyosperma_album))	Veitchia_spiralis)	Geonoma_undata)	(Pelagodoxa_henryana	Manicaria_saccifera)))))))	(Calamus_caryotoides	(Iriartea_deltoidea	Orania_palindan)))	(Sabal_domingensis	Phoenix_dactylifera))))	Kingia_australis);
((Calamus_caryotoides	(Nypa_fruticans	(((((((Reinhardtia_latisecta	Reinhardtia_paiewonskiana)	(Reinhardtia_gracilis	Reinhardtia_simplex))	(Roystonea_regia	((Elaeis_oleifera	Elaeis_guineensis)	Bactris_major)))	((((Prestoea_acuminata	(Oenocarpus_bataua	Oenocarpus_minor))	((Dypsis_decaryi	((((Heterospathe_cagayanensis	(Burretiokentia_grandiflora	Kentiopsis_piersoniorum))	Hydriastele_microspadix)	Veitchia_spiralis)	Dictyosperma_album))	Geonoma_undata))	Manicaria_saccifera)	Pelagodoxa_henryana))	((Chamaedorea_seifrizii	Pseudophoenix_vinifera)	(Podococcus_barteri	Sclerosperma_profizianum)))	((Orania_palindan	Serenoa_repens)	(Sabal_domingensis	(Iriartea_deltoidea	Phoenix_dactylifera))))	Attalea_speciosa)))	Kingia_australis);
((Calamus_caryotoides	(Nypa_fruticans	(Serenoa_repens	(((Iriartea_deltoidea	(Phoenix_dactylifera	Sabal_domingensis))	((((Elaeis_oleifera	Elaeis_guineensis)	(Attalea_speciosa	Bactris_major))	((((Reinhardtia_latisecta	Reinhardtia_paiewonskiana)	(Reinhardtia_gracilis	Reinhardtia_simplex))	Roystonea_regia)	(((((Dypsis_decaryi	((((Kentiopsis_piersoniorum	Burretiokentia_grandiflora)	Heterospathe_cagayanensis)	Hydriastele_microspadix)	Dictyosperma_album))	Veitchia_spiralis)	Geonoma_undata)	(Pelagodoxa_henryana	(Prestoea_acuminata	(Oenocarpus_bataua	Oenocarpus_minor))))	Manicaria_saccifera)))	((Chamaedorea_seifrizii	Pseudophoenix_vinifera)	(Podococcus_barteri	Sclerosperma_profizianum))))	Orania_palindan))))	Kingia_australis);
((Calamus_caryotoides	((((Podococcus_barteri	Sclerosperma_profizianum)	(((Reinhardtia_latisecta	Reinhardtia_paiewonskiana)	Reinhardtia_simplex)	(((Reinhardtia_gracilis	((((Dypsis_decaryi	((((Hydriastele_microspadix	Kentiopsis_piersoniorum)	Burretiokentia_grandiflora)	Heterospathe_cagayanensis)	Dictyosperma_album))	Veitchia_spiralis)	Geonoma_undata)	(Pelagodoxa_henryana	(Prestoea_acuminata	(Oenocarpus_bataua	Oenocarpus_minor)))))	Manicaria_saccifera)	(Roystonea_regia	((Elaeis_oleifera	Elaeis_guineensis)	(Attalea_speciosa	Bactris_major))))))	(Chamaedorea_seifrizii	Pseudophoenix_vinifera))	(Iriartea_deltoidea	((Nypa_fruticans	(Orania_palindan	Serenoa_repens))	(Phoenix_dactylifera	Sabal_domingensis)))))	Kingia_australis);
(((((((Nypa_fruticans	Serenoa_repens)	(Iriartea_deltoidea	(Sabal_domingensis	Phoenix_dactylifera)))	(((Sclerosperma_profizianum	Podococcus_barteri)	Orania_palindan)	((((Reinhardtia_paiewonskiana	Reinhardtia_latisecta)	(Reinhardtia_gracilis	Reinhardtia_simplex))	(((Attalea_speciosa	Bactris_major)	(Elaeis_oleifera	Elaeis_guineensis))	Roystonea_regia))	((Veitchia_spiralis	((Geonoma_undata	(Prestoea_acuminata	(Oenocarpus_minor	Oenocarpus_bataua)))	(Pelagodoxa_henryana	(Dypsis_decaryi	(((Heterospathe_cagayanensis	(Burretiokentia_grandiflora	Kentiopsis_piersoniorum))	Hydriastele_microspadix)	Dictyosperma_album)))))	Manicaria_saccifera))))	Pseudophoenix_vinifera)	Chamaedorea_seifrizii)	Calamus_caryotoides)	Kingia_australis);
((Nypa_fruticans	(Serenoa_repens	(((((Orania_palindan	((((Reinhardtia_paiewonskiana	Reinhardtia_latisecta)	Reinhardtia_simplex)	(Roystonea_regia	(Attalea_speciosa	(Bactris_major	(Elaeis_oleifera	Elaeis_guineensis)))))	(Reinhardtia_gracilis	(((Pelagodoxa_henryana	(Prestoea_acuminata	(Oenocarpus_minor	Oenocarpus_bataua)))	(((Veitchia_spiralis	Dypsis_decaryi)	(((Kentiopsis_piersoniorum	(Heterospathe_cagayanensis	Burretiokentia_grandiflora))	Hydriastele_microspadix)	Dictyosperma_album))	Geonoma_undata))	Manicaria_saccifera))))	(Pseudophoenix_vinifera	(Chamaedorea_seifrizii	Calamus_caryotoides)))	(Sclerosperma_profizianum	Podococcus_barteri))	Iriartea_deltoidea)	(Sabal_domingensis	Phoenix_dactylifera))))	Kingia_australis);
((Nypa_fruticans	((((((Serenoa_repens	Orania_palindan)	(Sclerosperma_profizianum	Podococcus_barteri))	Chamaedorea_seifrizii)	((((Roystonea_regia	((Reinhardtia_paiewonskiana	Reinhardtia_latisecta)	(Reinhardtia_gracilis	Reinhardtia_simplex)))	((Elaeis_oleifera	Elaeis_guineensis)	(Attalea_speciosa	Bactris_major)))	((((Burretiokentia_grandiflora	Veitchia_spiralis)	((Hydriastele_microspadix	Heterospathe_cagayanensis)	((Kentiopsis_piersoniorum	Dictyosperma_album)	Dypsis_decaryi)))	(Geonoma_undata	(Pelagodoxa_henryana	(Prestoea_acuminata	(Oenocarpus_minor	Oenocarpus_bataua)))))	Manicaria_saccifera))	Pseudophoenix_vinifera))	((Phoenix_dactylifera	Sabal_domingensis)	Iriartea_deltoidea))	Calamus_caryotoides))	Kingia_australis);
((Calamus_caryotoides	(Nypa_fruticans	(((((Sclerosperma_profizianum	(Podococcus_barteri	Chamaedorea_seifrizii))	Orania_palindan)	((((Elaeis_oleifera	Elaeis_guineensis)	Bactris_major)	(Attalea_speciosa	(((((Burretiokentia_grandiflora	(Veitchia_spiralis	((Kentiopsis_piersoniorum	Hydriastele_microspadix)	Heterospathe_cagayanensis)))	(Dictyosperma_album	Dypsis_decaryi))	(Geonoma_undata	(Pelagodoxa_henryana	(Prestoea_acuminata	(Oenocarpus_minor	Oenocarpus_bataua)))))	Manicaria_saccifera)	(Roystonea_regia	((Reinhardtia_paiewonskiana	Reinhardtia_latisecta)	(Reinhardtia_gracilis	Reinhardtia_simplex))))))	Pseudophoenix_vinifera))	((Phoenix_dactylifera	Sabal_domingensis)	Iriartea_deltoidea))	Serenoa_repens)))	Kingia_australis);
((Calamus_caryotoides	(Chamaedorea_seifrizii	(Pseudophoenix_vinifera	((((((Phoenix_dactylifera	Sabal_domingensis)	Iriartea_deltoidea)	Nypa_fruticans)	Serenoa_repens)	(Sclerosperma_profizianum	Podococcus_barteri))	(Orania_palindan	(((Roystonea_regia	(((Elaeis_oleifera	Elaeis_guineensis)	Bactris_major)	Attalea_speciosa))	((Reinhardtia_paiewonskiana	Reinhardtia_latisecta)	Reinhardtia_simplex))	(Reinhardtia_gracilis	(((((Prestoea_acuminata	(Oenocarpus_minor	Oenocarpus_bataua))	Geonoma_undata)	((((Kentiopsis_piersoniorum	(Heterospathe_cagayanensis	Burretiokentia_grandiflora))	Hydriastele_microspadix)	(Dictyosperma_album	Dypsis_decaryi))	Veitchia_spiralis))	Pelagodoxa_henryana)	Manicaria_saccifera))))))))	Kingia_australis);
((Phoenix_dactylifera	(Sabal_domingensis	((Nypa_fruticans	((Iriartea_deltoidea	(Orania_palindan	(Sclerosperma_profizianum	Podococcus_barteri)))	Serenoa_repens))	((Calamus_caryotoides	Chamaedorea_seifrizii)	((Manicaria_saccifera	((((Reinhardtia_paiewonskiana	Reinhardtia_latisecta)	(Reinhardtia_gracilis	Reinhardtia_simplex))	Roystonea_regia)	((((Pelagodoxa_henryana	(Prestoea_acuminata	(Oenocarpus_minor	Oenocarpus_bataua)))	Geonoma_undata)	(((Burretiokentia_grandiflora	(Hydriastele_microspadix	Kentiopsis_piersoniorum))	(Veitchia_spiralis	Dypsis_decaryi))	(Dictyosperma_album	Heterospathe_cagayanensis)))	(((Elaeis_oleifera	Elaeis_guineensis)	Bactris_major)	Attalea_speciosa))))	Pseudophoenix_vinifera)))))	Kingia_australis);
((Nypa_fruticans	((((Orania_palindan	Iriartea_deltoidea)	(Phoenix_dactylifera	Sabal_domingensis))	(((Calamus_caryotoides	Chamaedorea_seifrizii)	(Sclerosperma_profizianum	Podococcus_barteri))	(((Roystonea_regia	((Elaeis_oleifera	Elaeis_guineensis)	Bactris_major))	((((Reinhardtia_paiewonskiana	Reinhardtia_latisecta)	Reinhardtia_simplex)	Attalea_speciosa)	(Reinhardtia_gracilis	(Manicaria_saccifera	((((Prestoea_acuminata	(Oenocarpus_minor	Oenocarpus_bataua))	Geonoma_undata)	(((Veitchia_spiralis	Dypsis_decaryi)	Dictyosperma_album)	(Hydriastele_microspadix	(Heterospathe_cagayanensis	(Burretiokentia_grandiflora	Kentiopsis_piersoniorum)))))	Pelagodoxa_henryana)))))	Pseudophoenix_vinifera)))	Serenoa_repens))	Kingia_australis);
((Serenoa_repens	((Sclerosperma_profizianum	Podococcus_barteri)	((((((Roystonea_regia	((Elaeis_oleifera	Elaeis_guineensis)	Bactris_major))	(((Reinhardtia_paiewonskiana	Reinhardtia_latisecta)	Reinhardtia_simplex)	(Reinhardtia_gracilis	(Manicaria_saccifera	(((Pelagodoxa_henryana	(Prestoea_acuminata	(Oenocarpus_minor	Oenocarpus_bataua)))	Geonoma_undata)	(Veitchia_spiralis	(Dypsis_decaryi	((Heterospathe_cagayanensis	Dictyosperma_album)	((Hydriastele_microspadix	Kentiopsis_piersoniorum)	Burretiokentia_grandiflora)))))))))	Attalea_speciosa)	(Chamaedorea_seifrizii	(Pseudophoenix_vinifera	Calamus_caryotoides)))	((Nypa_fruticans	(Iriartea_deltoidea	Phoenix_dactylifera))	Sabal_domingensis))	Orania_palindan)))	Kingia_australis);
((Nypa_fruticans	(((Serenoa_repens	(Sabal_domingensis	Phoenix_dactylifera))	((((Roystonea_regia	((Elaeis_oleifera	Elaeis_guineensis)	Bactris_major))	(Manicaria_saccifera	(((Pelagodoxa_henryana	(Prestoea_acuminata	(Oenocarpus_minor	Oenocarpus_bataua)))	Geonoma_undata)	(Veitchia_spiralis	(((Hydriastele_microspadix	Kentiopsis_piersoniorum)	Burretiokentia_grandiflora)	(Dypsis_decaryi	(Heterospathe_cagayanensis	Dictyosperma_album)))))))	(((Reinhardtia_paiewonskiana	Reinhardtia_latisecta)	(Reinhardtia_gracilis	Reinhardtia_simplex))	Attalea_speciosa))	(((Pseudophoenix_vinifera	Chamaedorea_seifrizii)	Iriartea_deltoidea)	(Orania_palindan	(Sclerosperma_profizianum	Podococcus_barteri)))))	Calamus_caryotoides))	Kingia_australis);
((((Iriartea_deltoidea	(Sabal_domingensis	((Nypa_fruticans	Serenoa_repens)	Phoenix_dactylifera)))	((Pseudophoenix_vinifera	Chamaedorea_seifrizii)	((Orania_palindan	(Sclerosperma_profizianum	Podococcus_barteri))	((((Elaeis_oleifera	Elaeis_guineensis)	(Attalea_speciosa	Bactris_major))	((Manicaria_saccifera	((Pelagodoxa_henryana	(Prestoea_acuminata	(Oenocarpus_minor	Oenocarpus_bataua)))	(Geonoma_undata	(Veitchia_spiralis	(Hydriastele_microspadix	((Kentiopsis_piersoniorum	(Burretiokentia_grandiflora	Heterospathe_cagayanensis))	(Dypsis_decaryi	Dictyosperma_album)))))))	Roystonea_regia))	((Reinhardtia_paiewonskiana	Reinhardtia_latisecta)	(Reinhardtia_gracilis	Reinhardtia_simplex))))))	Calamus_caryotoides)	Kingia_australis);
(((((Serenoa_repens	Orania_palindan)	(Sclerosperma_profizianum	Podococcus_barteri))	(((Phoenix_dactylifera	Iriartea_deltoidea)	Sabal_domingensis)	((((Manicaria_saccifera	((Prestoea_acuminata	(Oenocarpus_minor	Oenocarpus_bataua))	(Veitchia_spiralis	(Dypsis_decaryi	(Dictyosperma_album	(((Heterospathe_cagayanensis	Burretiokentia_grandiflora)	Kentiopsis_piersoniorum)	Hydriastele_microspadix))))))	(Geonoma_undata	Pelagodoxa_henryana))	(((Reinhardtia_paiewonskiana	Reinhardtia_latisecta)	(Reinhardtia_gracilis	Reinhardtia_simplex))	(((Elaeis_oleifera	Elaeis_guineensis)	(Attalea_speciosa	Bactris_major))	Roystonea_regia)))	(Pseudophoenix_vinifera	(Calamus_caryotoides	Chamaedorea_seifrizii)))))	Nypa_fruticans)	Kingia_australis);
(((((Pseudophoenix_vinifera	(Calamus_caryotoides	Chamaedorea_seifrizii))	(((Serenoa_repens	Nypa_fruticans)	(Phoenix_dactylifera	Sabal_domingensis))	((Sclerosperma_profizianum	Podococcus_barteri)	Iriartea_deltoidea)))	Orania_palindan)	(((Manicaria_saccifera	(Roystonea_regia	Attalea_speciosa))	(((Prestoea_acuminata	(Oenocarpus_minor	Oenocarpus_bataua))	((Veitchia_spiralis	(Dypsis_decaryi	(Dictyosperma_album	(((Heterospathe_cagayanensis	Burretiokentia_grandiflora)	Kentiopsis_piersoniorum)	Hydriastele_microspadix))))	Geonoma_undata))	Pelagodoxa_henryana))	(((Reinhardtia_paiewonskiana	Reinhardtia_latisecta)	(Reinhardtia_gracilis	Reinhardtia_simplex))	((Elaeis_oleifera	Elaeis_guineensis)	Bactris_major))))	Kingia_australis);
((Nypa_fruticans	((((Phoenix_dactylifera	Sabal_domingensis)	(((((Sclerosperma_profizianum	Podococcus_barteri)	((Reinhardtia_gracilis	(Manicaria_saccifera	(Pelagodoxa_henryana	((((Dictyosperma_album	((Veitchia_spiralis	Dypsis_decaryi)	Hydriastele_microspadix))	((Heterospathe_cagayanensis	Burretiokentia_grandiflora)	Kentiopsis_piersoniorum))	Geonoma_undata)	(Prestoea_acuminata	(Oenocarpus_minor	Oenocarpus_bataua))))))	((Roystonea_regia	((Reinhardtia_paiewonskiana	Reinhardtia_latisecta)	Reinhardtia_simplex))	(Attalea_speciosa	((Elaeis_oleifera	Elaeis_guineensis)	Bactris_major)))))	Chamaedorea_seifrizii)	Pseudophoenix_vinifera)	Iriartea_deltoidea))	(Orania_palindan	Serenoa_repens))	Calamus_caryotoides))	Kingia_australis);
((Calamus_caryotoides	(Chamaedorea_seifrizii	(Pseudophoenix_vinifera	(((((Orania_palindan	Serenoa_repens)	(Sclerosperma_profizianum	Podococcus_barteri))	Nypa_fruticans)	(Iriartea_deltoidea	(Phoenix_dactylifera	Sabal_domingensis)))	((((Reinhardtia_gracilis	(Manicaria_saccifera	(((((Dictyosperma_album	Heterospathe_cagayanensis)	Dypsis_decaryi)	((Kentiopsis_piersoniorum	Hydriastele_microspadix)	(Veitchia_spiralis	Burretiokentia_grandiflora)))	Geonoma_undata)	(Prestoea_acuminata	(Oenocarpus_minor	Oenocarpus_bataua)))))	Pelagodoxa_henryana)	(Roystonea_regia	((Reinhardtia_paiewonskiana	Reinhardtia_latisecta)	Reinhardtia_simplex)))	((Elaeis_oleifera	(Attalea_speciosa	Elaeis_guineensis))	Bactris_major))))))	Kingia_australis);
((Calamus_caryotoides	(Chamaedorea_seifrizii	(((((Sabal_domingensis	((Iriartea_deltoidea	Phoenix_dactylifera)	(Serenoa_repens	Nypa_fruticans)))	(Orania_palindan	(((((Pelagodoxa_henryana	Manicaria_saccifera)	((Veitchia_spiralis	(Dypsis_decaryi	((Dictyosperma_album	Heterospathe_cagayanensis)	((Burretiokentia_grandiflora	Kentiopsis_piersoniorum)	Hydriastele_microspadix))))	Geonoma_undata))	(Prestoea_acuminata	(Oenocarpus_minor	Oenocarpus_bataua)))	(Roystonea_regia	((Elaeis_oleifera	Elaeis_guineensis)	(Attalea_speciosa	Bactris_major))))	((Reinhardtia_paiewonskiana	Reinhardtia_latisecta)	(Reinhardtia_gracilis	Reinhardtia_simplex)))))	Pseudophoenix_vinifera)	Sclerosperma_profizianum)	Podococcus_barteri)))	Kingia_australis);
((Calamus_caryotoides	(Chamaedorea_seifrizii	(Pseudophoenix_vinifera	((Orania_palindan	(((((Elaeis_oleifera	Elaeis_guineensis)	Bactris_major)	((Reinhardtia_paiewonskiana	Reinhardtia_latisecta)	(Reinhardtia_gracilis	Reinhardtia_simplex)))	(((Pelagodoxa_henryana	Manicaria_saccifera)	(((Veitchia_spiralis	(Dypsis_decaryi	(Dictyosperma_album	(((Burretiokentia_grandiflora	Heterospathe_cagayanensis)	Kentiopsis_piersoniorum)	Hydriastele_microspadix))))	Geonoma_undata)	(Prestoea_acuminata	(Oenocarpus_minor	Oenocarpus_bataua))))	Roystonea_regia))	Attalea_speciosa))	((Podococcus_barteri	Sclerosperma_profizianum)	(Sabal_domingensis	(Phoenix_dactylifera	(Nypa_fruticans	(Serenoa_repens	Iriartea_deltoidea)))))))))	Kingia_australis);
((Calamus_caryotoides	(Chamaedorea_seifrizii	(((Nypa_fruticans	Pseudophoenix_vinifera)	(Serenoa_repens	(Podococcus_barteri	(Orania_palindan	Sclerosperma_profizianum))))	((Iriartea_deltoidea	(Phoenix_dactylifera	Sabal_domingensis))	(((Reinhardtia_paiewonskiana	Reinhardtia_latisecta)	(Reinhardtia_gracilis	Reinhardtia_simplex))	(((Manicaria_saccifera	(Geonoma_undata	((Pelagodoxa_henryana	(Prestoea_acuminata	(Oenocarpus_minor	Oenocarpus_bataua)))	(Dypsis_decaryi	(Dictyosperma_album	(Veitchia_spiralis	(((Kentiopsis_piersoniorum	Hydriastele_microspadix)	Heterospathe_cagayanensis)	Burretiokentia_grandiflora)))))))	Roystonea_regia)	((Elaeis_oleifera	(Attalea_speciosa	Elaeis_guineensis))	Bactris_major)))))))	Kingia_australis);
((Calamus_caryotoides	(Chamaedorea_seifrizii	((((Orania_palindan	Iriartea_deltoidea)	(((Reinhardtia_paiewonskiana	Reinhardtia_latisecta)	(Reinhardtia_gracilis	Reinhardtia_simplex))	((Roystonea_regia	(((Elaeis_oleifera	Elaeis_guineensis)	Bactris_major)	Attalea_speciosa))	(Manicaria_saccifera	((Geonoma_undata	((Prestoea_acuminata	(Oenocarpus_minor	Oenocarpus_bataua))	(((Hydriastele_microspadix	(Dictyosperma_album	(Kentiopsis_piersoniorum	(Burretiokentia_grandiflora	Heterospathe_cagayanensis))))	Dypsis_decaryi)	Veitchia_spiralis)))	Pelagodoxa_henryana)))))	(Pseudophoenix_vinifera	((Phoenix_dactylifera	Sabal_domingensis)	(Nypa_fruticans	Serenoa_repens))))	(Podococcus_barteri	Sclerosperma_profizianum))))	Kingia_australis);
((Calamus_caryotoides	(Chamaedorea_seifrizii	(Podococcus_barteri	(Sclerosperma_profizianum	(Pseudophoenix_vinifera	((Orania_palindan	Iriartea_deltoidea)	(((((Reinhardtia_paiewonskiana	Reinhardtia_latisecta)	(Reinhardtia_gracilis	Reinhardtia_simplex))	((Roystonea_regia	((Elaeis_oleifera	Elaeis_guineensis)	Bactris_major))	(((Manicaria_saccifera	(Prestoea_acuminata	(Oenocarpus_minor	Oenocarpus_bataua)))	(Geonoma_undata	((Dictyosperma_album	(Veitchia_spiralis	Dypsis_decaryi))	(Burretiokentia_grandiflora	((Kentiopsis_piersoniorum	Hydriastele_microspadix)	Heterospathe_cagayanensis)))))	Pelagodoxa_henryana)))	Attalea_speciosa)	((Phoenix_dactylifera	Sabal_domingensis)	(Nypa_fruticans	Serenoa_repens)))))))))	Kingia_australis);
((Calamus_caryotoides	(Chamaedorea_seifrizii	(Pseudophoenix_vinifera	(((Roystonea_regia	((Elaeis_oleifera	(Attalea_speciosa	Elaeis_guineensis))	Bactris_major))	(((Pelagodoxa_henryana	((Geonoma_undata	(Prestoea_acuminata	(Oenocarpus_minor	Oenocarpus_bataua)))	(((((Kentiopsis_piersoniorum	Hydriastele_microspadix)	(Dypsis_decaryi	Dictyosperma_album))	Heterospathe_cagayanensis)	Burretiokentia_grandiflora)	Veitchia_spiralis)))	Manicaria_saccifera)	((Reinhardtia_paiewonskiana	Reinhardtia_latisecta)	(Reinhardtia_gracilis	Reinhardtia_simplex))))	(((Iriartea_deltoidea	Phoenix_dactylifera)	Sabal_domingensis)	(Nypa_fruticans	(Serenoa_repens	(Orania_palindan	(Podococcus_barteri	Sclerosperma_profizianum)))))))))	Kingia_australis);
(((Nypa_fruticans	(((((((((((Burretiokentia_grandiflora	Heterospathe_cagayanensis)	Kentiopsis_piersoniorum)	Hydriastele_microspadix)	(Dictyosperma_album	(Veitchia_spiralis	Dypsis_decaryi)))	Geonoma_undata)	(Prestoea_acuminata	(Oenocarpus_minor	Oenocarpus_bataua)))	(Pelagodoxa_henryana	Manicaria_saccifera))	(Attalea_speciosa	((Elaeis_oleifera	Elaeis_guineensis)	Bactris_major)))	(((Reinhardtia_gracilis	Reinhardtia_simplex)	(Reinhardtia_latisecta	Reinhardtia_paiewonskiana))	Roystonea_regia))	((Orania_palindan	(Podococcus_barteri	Sclerosperma_profizianum))	(Iriartea_deltoidea	(Chamaedorea_seifrizii	Pseudophoenix_vinifera))))	(Serenoa_repens	(Phoenix_dactylifera	Sabal_domingensis))))	Calamus_caryotoides)	Kingia_australis);
((Calamus_caryotoides	((((Chamaedorea_seifrizii	Iriartea_deltoidea)	((Podococcus_barteri	Sclerosperma_profizianum)	Orania_palindan))	(Pseudophoenix_vinifera	((((((Burretiokentia_grandiflora	(Heterospathe_cagayanensis	(Dypsis_decaryi	((Hydriastele_microspadix	Kentiopsis_piersoniorum)	Dictyosperma_album))))	Veitchia_spiralis)	(Geonoma_undata	(Prestoea_acuminata	(Oenocarpus_minor	Oenocarpus_bataua))))	(Pelagodoxa_henryana	Manicaria_saccifera))	(((Reinhardtia_gracilis	Reinhardtia_simplex)	(Reinhardtia_latisecta	Reinhardtia_paiewonskiana))	((Elaeis_oleifera	Elaeis_guineensis)	(Bactris_major	Attalea_speciosa))))	Roystonea_regia)))	((Nypa_fruticans	Serenoa_repens)	(Phoenix_dactylifera	Sabal_domingensis))))	Kingia_australis);
((Calamus_caryotoides	((((Orania_palindan	Serenoa_repens)	((Sabal_domingensis	(Iriartea_deltoidea	Phoenix_dactylifera))	Nypa_fruticans))	(((Podococcus_barteri	Sclerosperma_profizianum)	Pseudophoenix_vinifera)	(((Reinhardtia_simplex	(Reinhardtia_latisecta	Reinhardtia_paiewonskiana))	(Reinhardtia_gracilis	(Pelagodoxa_henryana	(Manicaria_saccifera	(((Dictyosperma_album	(Dypsis_decaryi	(Hydriastele_microspadix	(Heterospathe_cagayanensis	(Burretiokentia_grandiflora	Kentiopsis_piersoniorum)))))	Veitchia_spiralis)	(Geonoma_undata	(Prestoea_acuminata	(Oenocarpus_minor	Oenocarpus_bataua))))))))	(((Elaeis_oleifera	Elaeis_guineensis)	(Bactris_major	Attalea_speciosa))	Roystonea_regia))))	Chamaedorea_seifrizii))	Kingia_australis);
((Calamus_caryotoides	(((((Sabal_domingensis	Phoenix_dactylifera)	(Serenoa_repens	Nypa_fruticans))	Orania_palindan)	Iriartea_deltoidea)	((((Attalea_speciosa	(Elaeis_oleifera	Elaeis_guineensis))	Bactris_major)	((Podococcus_barteri	Sclerosperma_profizianum)	((Roystonea_regia	(Reinhardtia_simplex	(Reinhardtia_latisecta	Reinhardtia_paiewonskiana)))	(Reinhardtia_gracilis	(Manicaria_saccifera	(Pelagodoxa_henryana	((Geonoma_undata	(Prestoea_acuminata	(Oenocarpus_minor	Oenocarpus_bataua)))	(Dictyosperma_album	((Burretiokentia_grandiflora	(Heterospathe_cagayanensis	(Kentiopsis_piersoniorum	Hydriastele_microspadix)))	(Veitchia_spiralis	Dypsis_decaryi))))))))))	(Chamaedorea_seifrizii	Pseudophoenix_vinifera))))	Kingia_australis);
((Calamus_caryotoides	((((Sabal_domingensis	Phoenix_dactylifera)	Serenoa_repens)	(Iriartea_deltoidea	(((((((Reinhardtia_gracilis	Reinhardtia_simplex)	(Reinhardtia_latisecta	Reinhardtia_paiewonskiana))	Roystonea_regia)	((Manicaria_saccifera	((Geonoma_undata	(Pelagodoxa_henryana	(Prestoea_acuminata	(Oenocarpus_minor	Oenocarpus_bataua))))	((Dictyosperma_album	((Burretiokentia_grandiflora	(Heterospathe_cagayanensis	(Kentiopsis_piersoniorum	Hydriastele_microspadix)))	Veitchia_spiralis))	Dypsis_decaryi)))	((Attalea_speciosa	(Elaeis_oleifera	Elaeis_guineensis))	Bactris_major)))	Orania_palindan)	(Pseudophoenix_vinifera	Chamaedorea_seifrizii))	(Podococcus_barteri	Sclerosperma_profizianum))))	Nypa_fruticans))	Kingia_australis);
((Calamus_caryotoides	((((((Chamaedorea_seifrizii	Podococcus_barteri)	Sclerosperma_profizianum)	((((Elaeis_oleifera	Elaeis_guineensis)	(Bactris_major	Attalea_speciosa))	(Roystonea_regia	(((Prestoea_acuminata	(Oenocarpus_minor	Oenocarpus_bataua))	Manicaria_saccifera)	((Geonoma_undata	Pelagodoxa_henryana)	(((((Burretiokentia_grandiflora	Kentiopsis_piersoniorum)	Heterospathe_cagayanensis)	Hydriastele_microspadix)	Dictyosperma_album)	(Veitchia_spiralis	Dypsis_decaryi))))))	((Reinhardtia_gracilis	Reinhardtia_simplex)	(Reinhardtia_latisecta	Reinhardtia_paiewonskiana))))	(Orania_palindan	Pseudophoenix_vinifera))	(Serenoa_repens	Nypa_fruticans))	(Iriartea_deltoidea	(Sabal_domingensis	Phoenix_dactylifera))))	Kingia_australis);
((Serenoa_repens	((Nypa_fruticans	((Sabal_domingensis	Phoenix_dactylifera)	((Iriartea_deltoidea	(Pseudophoenix_vinifera	((Chamaedorea_seifrizii	Podococcus_barteri)	Sclerosperma_profizianum)))	(Calamus_caryotoides	((((Prestoea_acuminata	(Oenocarpus_minor	Oenocarpus_bataua))	((Manicaria_saccifera	Pelagodoxa_henryana)	((((((Burretiokentia_grandiflora	Kentiopsis_piersoniorum)	Heterospathe_cagayanensis)	Hydriastele_microspadix)	(Dypsis_decaryi	Dictyosperma_album))	Veitchia_spiralis)	Geonoma_undata)))	(((Elaeis_oleifera	Elaeis_guineensis)	(Bactris_major	Attalea_speciosa))	Roystonea_regia))	((Reinhardtia_gracilis	Reinhardtia_simplex)	(Reinhardtia_latisecta	Reinhardtia_paiewonskiana)))))))	Orania_palindan))	Kingia_australis);
((Nypa_fruticans	(((Sabal_domingensis	Phoenix_dactylifera)	(Iriartea_deltoidea	(((Podococcus_barteri	Sclerosperma_profizianum)	(((((Elaeis_oleifera	Elaeis_guineensis)	Bactris_major)	(Attalea_speciosa	Roystonea_regia))	(Reinhardtia_gracilis	(((((Dypsis_decaryi	(Dictyosperma_album	(((Burretiokentia_grandiflora	Kentiopsis_piersoniorum)	Heterospathe_cagayanensis)	Hydriastele_microspadix)))	Veitchia_spiralis)	(Geonoma_undata	(Prestoea_acuminata	(Oenocarpus_minor	Oenocarpus_bataua))))	Manicaria_saccifera)	Pelagodoxa_henryana)))	(Reinhardtia_simplex	(Reinhardtia_latisecta	Reinhardtia_paiewonskiana))))	((Calamus_caryotoides	Chamaedorea_seifrizii)	Pseudophoenix_vinifera))))	(Orania_palindan	Serenoa_repens)))	Kingia_australis);
((Calamus_caryotoides	(Nypa_fruticans	((((Sabal_domingensis	Phoenix_dactylifera)	((Pseudophoenix_vinifera	((Chamaedorea_seifrizii	Podococcus_barteri)	Sclerosperma_profizianum))	((((Elaeis_oleifera	Elaeis_guineensis)	(Attalea_speciosa	Bactris_major))	Roystonea_regia)	(((Geonoma_undata	((Pelagodoxa_henryana	(Prestoea_acuminata	(Oenocarpus_minor	Oenocarpus_bataua)))	(Dypsis_decaryi	(Dictyosperma_album	((((Burretiokentia_grandiflora	Kentiopsis_piersoniorum)	Heterospathe_cagayanensis)	Hydriastele_microspadix)	Veitchia_spiralis)))))	Manicaria_saccifera)	((Reinhardtia_gracilis	Reinhardtia_simplex)	(Reinhardtia_latisecta	Reinhardtia_paiewonskiana))))))	(Orania_palindan	Serenoa_repens))	Iriartea_deltoidea)))	Kingia_australis);
((Calamus_caryotoides	(Nypa_fruticans	((((((Pseudophoenix_vinifera	Chamaedorea_seifrizii)	(((Reinhardtia_gracilis	Reinhardtia_simplex)	(Reinhardtia_latisecta	Reinhardtia_paiewonskiana))	(((((Elaeis_oleifera	Elaeis_guineensis)	Bactris_major)	(Manicaria_saccifera	Roystonea_regia))	Attalea_speciosa)	((Geonoma_undata	((((Kentiopsis_piersoniorum	Hydriastele_microspadix)	Veitchia_spiralis)	(Dictyosperma_album	Heterospathe_cagayanensis))	(Burretiokentia_grandiflora	Dypsis_decaryi)))	(Pelagodoxa_henryana	(Prestoea_acuminata	(Oenocarpus_minor	Oenocarpus_bataua)))))))	(Podococcus_barteri	Sclerosperma_profizianum))	Sabal_domingensis)	(Orania_palindan	Serenoa_repens))	(Phoenix_dactylifera	Iriartea_deltoidea))))	Kingia_australis);
((Pseudophoenix_vinifera	((((Orania_palindan	((Serenoa_repens	Nypa_fruticans)	(Phoenix_dactylifera	(Iriartea_deltoidea	Sabal_domingensis))))	(Sclerosperma_profizianum	Podococcus_barteri))	(((((Attalea_speciosa	Bactris_major)	(Elaeis_oleifera	Elaeis_guineensis))	Roystonea_regia)	(Reinhardtia_simplex	(Reinhardtia_paiewonskiana	Reinhardtia_latisecta)))	(Reinhardtia_gracilis	((((((((Kentiopsis_piersoniorum	Heterospathe_cagayanensis)	Burretiokentia_grandiflora)	Hydriastele_microspadix)	(Dypsis_decaryi	Dictyosperma_album))	Geonoma_undata)	(Pelagodoxa_henryana	((Oenocarpus_bataua	Oenocarpus_minor)	Prestoea_acuminata)))	Veitchia_spiralis)	Manicaria_saccifera))))	(Calamus_caryotoides	Chamaedorea_seifrizii)))	Kingia_australis);
((Calamus_caryotoides	(Nypa_fruticans	(((Sclerosperma_profizianum	Podococcus_barteri)	((((((Attalea_speciosa	Bactris_major)	(Elaeis_oleifera	Elaeis_guineensis))	Roystonea_regia)	((Reinhardtia_gracilis	Reinhardtia_simplex)	(Reinhardtia_paiewonskiana	Reinhardtia_latisecta)))	((((Veitchia_spiralis	((Heterospathe_cagayanensis	(Burretiokentia_grandiflora	Kentiopsis_piersoniorum))	Hydriastele_microspadix))	(Dypsis_decaryi	Dictyosperma_album))	((Geonoma_undata	Pelagodoxa_henryana)	((Oenocarpus_bataua	Oenocarpus_minor)	Prestoea_acuminata)))	Manicaria_saccifera))	(Chamaedorea_seifrizii	Pseudophoenix_vinifera)))	((Serenoa_repens	Orania_palindan)	(Iriartea_deltoidea	(Phoenix_dactylifera	Sabal_domingensis))))))	Kingia_australis);
((Nypa_fruticans	((Serenoa_repens	Orania_palindan)	(((Sabal_domingensis	(Iriartea_deltoidea	Phoenix_dactylifera))	(Pseudophoenix_vinifera	(((Sclerosperma_profizianum	Podococcus_barteri)	((((Attalea_speciosa	Bactris_major)	(Elaeis_oleifera	Elaeis_guineensis))	((Reinhardtia_gracilis	Reinhardtia_simplex)	(Reinhardtia_paiewonskiana	Reinhardtia_latisecta)))	(Roystonea_regia	(((((Veitchia_spiralis	(Dypsis_decaryi	(((Heterospathe_cagayanensis	(Burretiokentia_grandiflora	Kentiopsis_piersoniorum))	Hydriastele_microspadix)	Dictyosperma_album)))	((Oenocarpus_bataua	Oenocarpus_minor)	Prestoea_acuminata))	Geonoma_undata)	Pelagodoxa_henryana)	Manicaria_saccifera))))	Chamaedorea_seifrizii)))	Calamus_caryotoides)))	Kingia_australis);
((Calamus_caryotoides	((((Pseudophoenix_vinifera	(Sclerosperma_profizianum	Podococcus_barteri))	((((Attalea_speciosa	Bactris_major)	(Elaeis_oleifera	Elaeis_guineensis))	(Roystonea_regia	(Reinhardtia_simplex	(Reinhardtia_paiewonskiana	Reinhardtia_latisecta))))	(Reinhardtia_gracilis	((((((Veitchia_spiralis	(Kentiopsis_piersoniorum	Hydriastele_microspadix))	((Heterospathe_cagayanensis	Dictyosperma_album)	Dypsis_decaryi))	Burretiokentia_grandiflora)	(Pelagodoxa_henryana	((Oenocarpus_bataua	Oenocarpus_minor)	Prestoea_acuminata)))	Geonoma_undata)	Manicaria_saccifera))))	(((Orania_palindan	Serenoa_repens)	Nypa_fruticans)	(Iriartea_deltoidea	(Sabal_domingensis	Phoenix_dactylifera))))	Chamaedorea_seifrizii))	Kingia_australis);
((Calamus_caryotoides	(Nypa_fruticans	(((Sclerosperma_profizianum	Podococcus_barteri)	((Pseudophoenix_vinifera	Chamaedorea_seifrizii)	((Reinhardtia_gracilis	((((Oenocarpus_bataua	Oenocarpus_minor)	Prestoea_acuminata)	(Geonoma_undata	((Hydriastele_microspadix	((Kentiopsis_piersoniorum	(Heterospathe_cagayanensis	Dictyosperma_album))	Burretiokentia_grandiflora))	(Dypsis_decaryi	Veitchia_spiralis))))	(Pelagodoxa_henryana	Manicaria_saccifera)))	((Reinhardtia_simplex	(Reinhardtia_paiewonskiana	Reinhardtia_latisecta))	(((Attalea_speciosa	Bactris_major)	(Elaeis_oleifera	Elaeis_guineensis))	Roystonea_regia)))))	((Sabal_domingensis	(Phoenix_dactylifera	Iriartea_deltoidea))	(Orania_palindan	Serenoa_repens)))))	Kingia_australis);
(((((Reinhardtia_gracilis	Reinhardtia_simplex)	(Reinhardtia_paiewonskiana	Reinhardtia_latisecta))	(Bactris_major	(Elaeis_oleifera	(Attalea_speciosa	Elaeis_guineensis))))	(((Calamus_caryotoides	Chamaedorea_seifrizii)	((Pseudophoenix_vinifera	(Sclerosperma_profizianum	Podococcus_barteri))	(((Sabal_domingensis	(Nypa_fruticans	Phoenix_dactylifera))	(Orania_palindan	Serenoa_repens))	Iriartea_deltoidea)))	(Roystonea_regia	((((Dypsis_decaryi	((((Kentiopsis_piersoniorum	Heterospathe_cagayanensis)	Burretiokentia_grandiflora)	Dictyosperma_album)	Hydriastele_microspadix))	Veitchia_spiralis)	(((Oenocarpus_bataua	Oenocarpus_minor)	Prestoea_acuminata)	Geonoma_undata))	(Pelagodoxa_henryana	Manicaria_saccifera)))))	Kingia_australis);
((Nypa_fruticans	(((((Serenoa_repens	Iriartea_deltoidea)	(Sabal_domingensis	Phoenix_dactylifera))	((Pseudophoenix_vinifera	((((((Kentiopsis_piersoniorum	(Burretiokentia_grandiflora	Heterospathe_cagayanensis))	Hydriastele_microspadix)	(Dictyosperma_album	(Veitchia_spiralis	Dypsis_decaryi)))	(((Oenocarpus_bataua	Oenocarpus_minor)	Prestoea_acuminata)	Geonoma_undata))	(Pelagodoxa_henryana	Manicaria_saccifera))	((Roystonea_regia	((Reinhardtia_gracilis	Reinhardtia_simplex)	(Reinhardtia_paiewonskiana	Reinhardtia_latisecta)))	((Attalea_speciosa	Bactris_major)	(Elaeis_oleifera	Elaeis_guineensis)))))	(Orania_palindan	(Calamus_caryotoides	Chamaedorea_seifrizii))))	Sclerosperma_profizianum)	Podococcus_barteri))	Kingia_australis);
((Calamus_caryotoides	(Chamaedorea_seifrizii	((Pseudophoenix_vinifera	(((Nypa_fruticans	(Serenoa_repens	Iriartea_deltoidea))	Phoenix_dactylifera)	(Sabal_domingensis	((Attalea_speciosa	(Elaeis_oleifera	(Bactris_major	Elaeis_guineensis)))	((Reinhardtia_gracilis	((Pelagodoxa_henryana	(((((Kentiopsis_piersoniorum	(Burretiokentia_grandiflora	Heterospathe_cagayanensis))	Hydriastele_microspadix)	(Dictyosperma_album	Dypsis_decaryi))	Veitchia_spiralis)	(Geonoma_undata	((Oenocarpus_bataua	Oenocarpus_minor)	Prestoea_acuminata))))	Manicaria_saccifera))	(Roystonea_regia	(Reinhardtia_simplex	(Reinhardtia_paiewonskiana	Reinhardtia_latisecta))))))))	(Sclerosperma_profizianum	(Orania_palindan	Podococcus_barteri)))))	Kingia_australis);
((Calamus_caryotoides	(Nypa_fruticans	(((Pseudophoenix_vinifera	(Chamaedorea_seifrizii	((Roystonea_regia	((Reinhardtia_gracilis	Reinhardtia_simplex)	(Reinhardtia_paiewonskiana	Reinhardtia_latisecta)))	(((Attalea_speciosa	(Elaeis_oleifera	Elaeis_guineensis))	Bactris_major)	((((Oenocarpus_bataua	Oenocarpus_minor)	Prestoea_acuminata)	((((Kentiopsis_piersoniorum	(Burretiokentia_grandiflora	Heterospathe_cagayanensis))	Hydriastele_microspadix)	(Dictyosperma_album	(Veitchia_spiralis	Dypsis_decaryi)))	Geonoma_undata))	(Manicaria_saccifera	Pelagodoxa_henryana))))))	((Sclerosperma_profizianum	Podococcus_barteri)	(Orania_palindan	Serenoa_repens)))	(Iriartea_deltoidea	(Sabal_domingensis	Phoenix_dactylifera)))))	Kingia_australis);
((Serenoa_repens	(Iriartea_deltoidea	(Nypa_fruticans	(Phoenix_dactylifera	((((Orania_palindan	((((Elaeis_oleifera	Elaeis_guineensis)	(Bactris_major	Attalea_speciosa))	(Roystonea_regia	(((((Dictyosperma_album	(Hydriastele_microspadix	(Kentiopsis_piersoniorum	(Burretiokentia_grandiflora	Heterospathe_cagayanensis))))	Dypsis_decaryi)	Veitchia_spiralis)	(Geonoma_undata	(((Oenocarpus_bataua	Oenocarpus_minor)	Prestoea_acuminata)	Pelagodoxa_henryana)))	Manicaria_saccifera)))	(Reinhardtia_gracilis	(Reinhardtia_simplex	(Reinhardtia_paiewonskiana	Reinhardtia_latisecta)))))	((Sclerosperma_profizianum	Podococcus_barteri)	Pseudophoenix_vinifera))	(Calamus_caryotoides	Chamaedorea_seifrizii))	Sabal_domingensis)))))	Kingia_australis);
((((Pseudophoenix_vinifera	Chamaedorea_seifrizii)	((((Sabal_domingensis	Phoenix_dactylifera)	((Serenoa_repens	Orania_palindan)	Nypa_fruticans))	((Podococcus_barteri	Sclerosperma_profizianum)	(((Reinhardtia_gracilis	Reinhardtia_simplex)	(Reinhardtia_latisecta	Reinhardtia_paiewonskiana))	((Manicaria_saccifera	((((Prestoea_acuminata	(Oenocarpus_minor	Oenocarpus_bataua))	Pelagodoxa_henryana)	(Geonoma_undata	(((Hydriastele_microspadix	(Burretiokentia_grandiflora	Kentiopsis_piersoniorum))	(Heterospathe_cagayanensis	Dictyosperma_album))	Dypsis_decaryi)))	Veitchia_spiralis))	(Roystonea_regia	(Attalea_speciosa	((Elaeis_oleifera	Elaeis_guineensis)	Bactris_major)))))))	Iriartea_deltoidea))	Calamus_caryotoides)	Kingia_australis);
((Serenoa_repens	((((((Orania_palindan	(Podococcus_barteri	Sclerosperma_profizianum))	((Chamaedorea_seifrizii	Pseudophoenix_vinifera)	((Roystonea_regia	((Reinhardtia_gracilis	Reinhardtia_simplex)	(Reinhardtia_latisecta	Reinhardtia_paiewonskiana)))	(((Manicaria_saccifera	((Prestoea_acuminata	(Oenocarpus_minor	Oenocarpus_bataua))	(Geonoma_undata	(Veitchia_spiralis	(((Hydriastele_microspadix	(Kentiopsis_piersoniorum	(Burretiokentia_grandiflora	Heterospathe_cagayanensis)))	Dictyosperma_album)	Dypsis_decaryi)))))	Pelagodoxa_henryana)	((Elaeis_oleifera	Elaeis_guineensis)	(Attalea_speciosa	Bactris_major))))))	Iriartea_deltoidea)	Calamus_caryotoides)	(Sabal_domingensis	Phoenix_dactylifera))	Nypa_fruticans))	Kingia_australis);
((Serenoa_repens	((Iriartea_deltoidea	Phoenix_dactylifera)	((Sabal_domingensis	(((Roystonea_regia	(Manicaria_saccifera	((Prestoea_acuminata	(Oenocarpus_minor	Oenocarpus_bataua))	(Geonoma_undata	(Veitchia_spiralis	(((Hydriastele_microspadix	(Kentiopsis_piersoniorum	(Burretiokentia_grandiflora	Heterospathe_cagayanensis)))	Dictyosperma_album)	Dypsis_decaryi))))))	((Pelagodoxa_henryana	((Elaeis_oleifera	(Bactris_major	Elaeis_guineensis))	Attalea_speciosa))	((Reinhardtia_gracilis	Reinhardtia_simplex)	(Reinhardtia_latisecta	Reinhardtia_paiewonskiana))))	(((Calamus_caryotoides	Chamaedorea_seifrizii)	(Orania_palindan	(Podococcus_barteri	Sclerosperma_profizianum)))	Pseudophoenix_vinifera)))	Nypa_fruticans)))	Kingia_australis);
((Phoenix_dactylifera	(((((Nypa_fruticans	(Iriartea_deltoidea	((Roystonea_regia	(Reinhardtia_gracilis	((Pelagodoxa_henryana	Manicaria_saccifera)	(((Prestoea_acuminata	(Oenocarpus_minor	Oenocarpus_bataua))	(Geonoma_undata	(((Hydriastele_microspadix	(Kentiopsis_piersoniorum	(Burretiokentia_grandiflora	Heterospathe_cagayanensis)))	Dictyosperma_album)	Dypsis_decaryi)))	Veitchia_spiralis))))	(((Elaeis_oleifera	Elaeis_guineensis)	(Bactris_major	Attalea_speciosa))	(Reinhardtia_simplex	(Reinhardtia_latisecta	Reinhardtia_paiewonskiana))))))	Pseudophoenix_vinifera)	(Calamus_caryotoides	Chamaedorea_seifrizii))	(Sclerosperma_profizianum	((Serenoa_repens	Orania_palindan)	Podococcus_barteri)))	Sabal_domingensis))	Kingia_australis);
((Pseudophoenix_vinifera	(Nypa_fruticans	((Sabal_domingensis	Phoenix_dactylifera)	(((Podococcus_barteri	Sclerosperma_profizianum)	((((Roystonea_regia	((Elaeis_oleifera	Elaeis_guineensis)	(Bactris_major	Attalea_speciosa)))	(Reinhardtia_simplex	(Reinhardtia_latisecta	Reinhardtia_paiewonskiana)))	((Manicaria_saccifera	((Geonoma_undata	(Veitchia_spiralis	(Heterospathe_cagayanensis	(Burretiokentia_grandiflora	(((Hydriastele_microspadix	Kentiopsis_piersoniorum)	Dictyosperma_album)	Dypsis_decaryi)))))	(Prestoea_acuminata	(Oenocarpus_minor	Oenocarpus_bataua))))	Pelagodoxa_henryana))	Reinhardtia_gracilis))	((Calamus_caryotoides	Chamaedorea_seifrizii)	(Iriartea_deltoidea	(Serenoa_repens	Orania_palindan)))))))	Kingia_australis);
((Calamus_caryotoides	(Chamaedorea_seifrizii	(Pseudophoenix_vinifera	(((((Serenoa_repens	Nypa_fruticans)	(Sabal_domingensis	Phoenix_dactylifera))	((Podococcus_barteri	Sclerosperma_profizianum)	(((Roystonea_regia	((Elaeis_oleifera	Elaeis_guineensis)	(Bactris_major	Attalea_speciosa)))	(Reinhardtia_simplex	(Reinhardtia_latisecta	Reinhardtia_paiewonskiana)))	(Reinhardtia_gracilis	((Pelagodoxa_henryana	Manicaria_saccifera)	((Geonoma_undata	(Veitchia_spiralis	(((Hydriastele_microspadix	(Heterospathe_cagayanensis	(Kentiopsis_piersoniorum	Burretiokentia_grandiflora)))	Dictyosperma_album)	Dypsis_decaryi)))	(Prestoea_acuminata	(Oenocarpus_minor	Oenocarpus_bataua))))))))	Orania_palindan)	Iriartea_deltoidea))))	Kingia_australis);
((Calamus_caryotoides	(Chamaedorea_seifrizii	((Pseudophoenix_vinifera	(((Elaeis_oleifera	Elaeis_guineensis)	Bactris_major)	((Roystonea_regia	(Manicaria_saccifera	((Geonoma_undata	(((Heterospathe_cagayanensis	(Veitchia_spiralis	(Kentiopsis_piersoniorum	(Hydriastele_microspadix	Burretiokentia_grandiflora))))	Dictyosperma_album)	Dypsis_decaryi))	(Pelagodoxa_henryana	(Prestoea_acuminata	(Oenocarpus_minor	Oenocarpus_bataua))))))	((Reinhardtia_gracilis	Reinhardtia_simplex)	(Reinhardtia_latisecta	Reinhardtia_paiewonskiana)))))	(((Serenoa_repens	(Sabal_domingensis	Phoenix_dactylifera))	Iriartea_deltoidea)	((Attalea_speciosa	Nypa_fruticans)	(Orania_palindan	(Podococcus_barteri	Sclerosperma_profizianum)))))))	Kingia_australis);
((Calamus_caryotoides	(Chamaedorea_seifrizii	(((((Reinhardtia_gracilis	Reinhardtia_simplex)	(Reinhardtia_latisecta	Reinhardtia_paiewonskiana))	(((Manicaria_saccifera	((((Veitchia_spiralis	((Kentiopsis_piersoniorum	Hydriastele_microspadix)	Burretiokentia_grandiflora))	(Dypsis_decaryi	(Dictyosperma_album	Heterospathe_cagayanensis)))	Geonoma_undata)	(Prestoea_acuminata	(Oenocarpus_minor	Oenocarpus_bataua))))	Pelagodoxa_henryana)	((Attalea_speciosa	Roystonea_regia)	((Elaeis_oleifera	Elaeis_guineensis)	Bactris_major))))	(Nypa_fruticans	((Sabal_domingensis	Phoenix_dactylifera)	Iriartea_deltoidea)))	(Pseudophoenix_vinifera	((Serenoa_repens	Orania_palindan)	(Podococcus_barteri	Sclerosperma_profizianum))))))	Kingia_australis);
((Nypa_fruticans	((((Reinhardtia_latisecta	(Reinhardtia_gracilis	(Reinhardtia_paiewonskiana	Reinhardtia_simplex)))	((Elaeis_oleifera	Elaeis_guineensis)	(Bactris_major	Attalea_speciosa)))	(Roystonea_regia	((Manicaria_saccifera	((((Veitchia_spiralis	Dypsis_decaryi)	((Dictyosperma_album	(Heterospathe_cagayanensis	(Kentiopsis_piersoniorum	Hydriastele_microspadix)))	Burretiokentia_grandiflora))	Geonoma_undata)	(Prestoea_acuminata	(Oenocarpus_minor	Oenocarpus_bataua))))	Pelagodoxa_henryana)))	(Orania_palindan	(((Phoenix_dactylifera	Iriartea_deltoidea)	Sabal_domingensis)	((Serenoa_repens	(Calamus_caryotoides	Chamaedorea_seifrizii))	(Pseudophoenix_vinifera	(Sclerosperma_profizianum	Podococcus_barteri)))))))	Kingia_australis);
((Calamus_caryotoides	((Iriartea_deltoidea	(Pseudophoenix_vinifera	((Sclerosperma_profizianum	Podococcus_barteri)	((((Elaeis_oleifera	Elaeis_guineensis)	Bactris_major)	((Reinhardtia_gracilis	((Reinhardtia_latisecta	Reinhardtia_paiewonskiana)	Reinhardtia_simplex))	(((((((Veitchia_spiralis	Dypsis_decaryi)	(Dictyosperma_album	(Heterospathe_cagayanensis	(Burretiokentia_grandiflora	(Kentiopsis_piersoniorum	Hydriastele_microspadix)))))	Geonoma_undata)	(Prestoea_acuminata	(Oenocarpus_minor	Oenocarpus_bataua)))	(Pelagodoxa_henryana	Manicaria_saccifera))	Roystonea_regia)	Attalea_speciosa)))	(((Orania_palindan	Serenoa_repens)	(Phoenix_dactylifera	Sabal_domingensis))	Nypa_fruticans)))))	Chamaedorea_seifrizii))	Kingia_australis);
(((Nypa_fruticans	(Serenoa_repens	((Phoenix_dactylifera	Sabal_domingensis)	(((Chamaedorea_seifrizii	(Pseudophoenix_vinifera	(Orania_palindan	((((Bactris_major	(Elaeis_oleifera	Elaeis_guineensis))	(Reinhardtia_simplex	(Reinhardtia_latisecta	Reinhardtia_paiewonskiana)))	((Roystonea_regia	((Manicaria_saccifera	((Prestoea_acuminata	(Oenocarpus_bataua	Oenocarpus_minor))	(Geonoma_undata	(Veitchia_spiralis	((((Burretiokentia_grandiflora	Heterospathe_cagayanensis)	Kentiopsis_piersoniorum)	Hydriastele_microspadix)	(Dictyosperma_album	Dypsis_decaryi))))))	Pelagodoxa_henryana))	Attalea_speciosa))	Reinhardtia_gracilis))))	(Sclerosperma_profizianum	Podococcus_barteri))	Iriartea_deltoidea))))	Calamus_caryotoides)	Kingia_australis);
(((Nypa_fruticans	((Serenoa_repens	Iriartea_deltoidea)	((Phoenix_dactylifera	Sabal_domingensis)	((Chamaedorea_seifrizii	(Pseudophoenix_vinifera	((Bactris_major	(Elaeis_oleifera	Elaeis_guineensis))	((Roystonea_regia	(Reinhardtia_simplex	(Reinhardtia_latisecta	Reinhardtia_paiewonskiana)))	((Reinhardtia_gracilis	(((Prestoea_acuminata	(Oenocarpus_bataua	Oenocarpus_minor))	(Geonoma_undata	(Veitchia_spiralis	((Hydriastele_microspadix	(((Burretiokentia_grandiflora	Heterospathe_cagayanensis)	Kentiopsis_piersoniorum)	Dictyosperma_album))	Dypsis_decaryi))))	(Manicaria_saccifera	Pelagodoxa_henryana)))	(Orania_palindan	Attalea_speciosa))))))	(Sclerosperma_profizianum	Podococcus_barteri)))))	Calamus_caryotoides)	Kingia_australis);
(((Nypa_fruticans	(((Serenoa_repens	(((Roystonea_regia	(((Veitchia_spiralis	((Hydriastele_microspadix	((Burretiokentia_grandiflora	Heterospathe_cagayanensis)	Kentiopsis_piersoniorum))	(Dypsis_decaryi	Dictyosperma_album)))	((Pelagodoxa_henryana	(Prestoea_acuminata	(Oenocarpus_bataua	Oenocarpus_minor)))	Geonoma_undata))	Manicaria_saccifera))	(((Reinhardtia_gracilis	Reinhardtia_simplex)	(Reinhardtia_latisecta	Reinhardtia_paiewonskiana))	((Attalea_speciosa	Bactris_major)	(Elaeis_oleifera	Elaeis_guineensis))))	Orania_palindan))	(Phoenix_dactylifera	Sabal_domingensis))	((Sclerosperma_profizianum	(Podococcus_barteri	Chamaedorea_seifrizii))	(Pseudophoenix_vinifera	Iriartea_deltoidea))))	Calamus_caryotoides)	Kingia_australis);
((Serenoa_repens	((Attalea_speciosa	Nypa_fruticans)	((((Roystonea_regia	((Geonoma_undata	(((Hydriastele_microspadix	Dypsis_decaryi)	(((Veitchia_spiralis	Burretiokentia_grandiflora)	Kentiopsis_piersoniorum)	(Heterospathe_cagayanensis	Dictyosperma_album)))	(Pelagodoxa_henryana	(Prestoea_acuminata	(Oenocarpus_bataua	Oenocarpus_minor)))))	Manicaria_saccifera))	(((Reinhardtia_gracilis	Reinhardtia_simplex)	(Reinhardtia_latisecta	Reinhardtia_paiewonskiana))	(Bactris_major	(Elaeis_oleifera	Elaeis_guineensis))))	(Sclerosperma_profizianum	Podococcus_barteri))	((Phoenix_dactylifera	Sabal_domingensis)	((((Calamus_caryotoides	Chamaedorea_seifrizii)	Pseudophoenix_vinifera)	Iriartea_deltoidea)	Orania_palindan)))))	Kingia_australis);
((Calamus_caryotoides	(Chamaedorea_seifrizii	(((((Nypa_fruticans	(Phoenix_dactylifera	Iriartea_deltoidea))	Serenoa_repens)	Sabal_domingensis)	(Sclerosperma_profizianum	Podococcus_barteri))	((Orania_palindan	((((Prestoea_acuminata	(Oenocarpus_bataua	Oenocarpus_minor))	(Geonoma_undata	(Dypsis_decaryi	((((Heterospathe_cagayanensis	Burretiokentia_grandiflora)	Kentiopsis_piersoniorum)	Veitchia_spiralis)	(Hydriastele_microspadix	Dictyosperma_album)))))	(Pelagodoxa_henryana	Manicaria_saccifera))	((Reinhardtia_gracilis	((Roystonea_regia	(Bactris_major	(Elaeis_oleifera	Elaeis_guineensis)))	Attalea_speciosa))	(Reinhardtia_simplex	(Reinhardtia_latisecta	Reinhardtia_paiewonskiana)))))	Pseudophoenix_vinifera))))	Kingia_australis);
((Calamus_caryotoides	(Chamaedorea_seifrizii	(Podococcus_barteri	((Pseudophoenix_vinifera	(((Serenoa_repens	(Orania_palindan	(((Roystonea_regia	((Reinhardtia_gracilis	Reinhardtia_simplex)	(Reinhardtia_latisecta	Reinhardtia_paiewonskiana)))	(((Prestoea_acuminata	(Oenocarpus_bataua	Oenocarpus_minor))	(Geonoma_undata	((((Kentiopsis_piersoniorum	((Dictyosperma_album	Heterospathe_cagayanensis)	Dypsis_decaryi))	Burretiokentia_grandiflora)	Hydriastele_microspadix)	Veitchia_spiralis)))	(Pelagodoxa_henryana	Manicaria_saccifera)))	((Attalea_speciosa	Bactris_major)	(Elaeis_oleifera	Elaeis_guineensis)))))	(Sabal_domingensis	(Phoenix_dactylifera	Iriartea_deltoidea)))	Nypa_fruticans))	Sclerosperma_profizianum))))	Kingia_australis);
((Calamus_caryotoides	(Chamaedorea_seifrizii	((Nypa_fruticans	(Phoenix_dactylifera	Iriartea_deltoidea))	((Orania_palindan	((((Roystonea_regia	(Attalea_speciosa	(Bactris_major	(Elaeis_oleifera	Elaeis_guineensis))))	((Reinhardtia_gracilis	Reinhardtia_simplex)	(Reinhardtia_latisecta	Reinhardtia_paiewonskiana)))	(((((Burretiokentia_grandiflora	(((Kentiopsis_piersoniorum	Hydriastele_microspadix)	Dypsis_decaryi)	(Dictyosperma_album	Heterospathe_cagayanensis)))	Veitchia_spiralis)	Geonoma_undata)	(Pelagodoxa_henryana	(Prestoea_acuminata	(Oenocarpus_bataua	Oenocarpus_minor))))	Manicaria_saccifera))	Sabal_domingensis))	(((Sclerosperma_profizianum	Podococcus_barteri)	Pseudophoenix_vinifera)	Serenoa_repens)))))	Kingia_australis);
((Pseudophoenix_vinifera	((((Calamus_caryotoides	Chamaedorea_seifrizii)	(Phoenix_dactylifera	((Iriartea_deltoidea	Serenoa_repens)	Nypa_fruticans)))	(Sabal_domingensis	(Orania_palindan	(((Reinhardtia_gracilis	(((((Veitchia_spiralis	((Heterospathe_cagayanensis	(Burretiokentia_grandiflora	Kentiopsis_piersoniorum))	Hydriastele_microspadix))	(Dictyosperma_album	Dypsis_decaryi))	Geonoma_undata)	(Prestoea_acuminata	(Oenocarpus_bataua	Oenocarpus_minor)))	(Pelagodoxa_henryana	Manicaria_saccifera)))	(Attalea_speciosa	(Bactris_major	(Elaeis_oleifera	Elaeis_guineensis))))	((Reinhardtia_simplex	(Reinhardtia_latisecta	Reinhardtia_paiewonskiana))	Roystonea_regia)))))	(Sclerosperma_profizianum	Podococcus_barteri)))	Kingia_australis);
((Nypa_fruticans	(((((Orania_palindan	((Roystonea_regia	(Manicaria_saccifera	((((Veitchia_spiralis	(Dypsis_decaryi	(Burretiokentia_grandiflora	((Dictyosperma_album	Heterospathe_cagayanensis)	(Hydriastele_microspadix	Kentiopsis_piersoniorum)))))	Geonoma_undata)	(Prestoea_acuminata	(Oenocarpus_bataua	Oenocarpus_minor)))	Pelagodoxa_henryana)))	((Attalea_speciosa	(Bactris_major	(Elaeis_oleifera	Elaeis_guineensis)))	((Reinhardtia_gracilis	Reinhardtia_simplex)	(Reinhardtia_latisecta	Reinhardtia_paiewonskiana)))))	(Pseudophoenix_vinifera	((Calamus_caryotoides	Chamaedorea_seifrizii)	(Sclerosperma_profizianum	Podococcus_barteri))))	Sabal_domingensis)	(Phoenix_dactylifera	Iriartea_deltoidea))	Serenoa_repens))	Kingia_australis);
((Calamus_caryotoides	(((Serenoa_repens	Nypa_fruticans)	(Sabal_domingensis	(Phoenix_dactylifera	Iriartea_deltoidea)))	(((Bactris_major	(Elaeis_oleifera	Elaeis_guineensis))	(((Reinhardtia_gracilis	Reinhardtia_simplex)	(Reinhardtia_latisecta	Reinhardtia_paiewonskiana))	((((Veitchia_spiralis	((((Dictyosperma_album	Heterospathe_cagayanensis)	(Kentiopsis_piersoniorum	Dypsis_decaryi))	Hydriastele_microspadix)	Burretiokentia_grandiflora))	Geonoma_undata)	(Prestoea_acuminata	(Oenocarpus_bataua	Oenocarpus_minor)))	((Attalea_speciosa	Roystonea_regia)	(Pelagodoxa_henryana	Manicaria_saccifera)))))	((Orania_palindan	(Sclerosperma_profizianum	(Chamaedorea_seifrizii	Podococcus_barteri)))	Pseudophoenix_vinifera))))	Kingia_australis);
(((Calamus_caryotoides	Chamaedorea_seifrizii)	(Podococcus_barteri	((Phoenix_dactylifera	Sabal_domingensis)	((((Iriartea_deltoidea	(Orania_palindan	Serenoa_repens))	Nypa_fruticans)	Sclerosperma_profizianum)	(((Reinhardtia_gracilis	((((((Hydriastele_microspadix	(Heterospathe_cagayanensis	(Kentiopsis_piersoniorum	Burretiokentia_grandiflora)))	(Dypsis_decaryi	Dictyosperma_album))	Veitchia_spiralis)	Geonoma_undata)	(Prestoea_acuminata	(Oenocarpus_bataua	Oenocarpus_minor)))	(Pelagodoxa_henryana	Manicaria_saccifera)))	((Reinhardtia_simplex	(Reinhardtia_latisecta	Reinhardtia_paiewonskiana))	(Roystonea_regia	((Attalea_speciosa	Bactris_major)	(Elaeis_guineensis	Elaeis_oleifera)))))	Pseudophoenix_vinifera)))))	Kingia_australis);
((Calamus_caryotoides	(Chamaedorea_seifrizii	(((((Reinhardtia_gracilis	Reinhardtia_simplex)	(Reinhardtia_latisecta	Reinhardtia_paiewonskiana))	((Roystonea_regia	((Attalea_speciosa	Bactris_major)	(Elaeis_guineensis	Elaeis_oleifera)))	((((((Kentiopsis_piersoniorum	Hydriastele_microspadix)	Burretiokentia_grandiflora)	((Dypsis_decaryi	Veitchia_spiralis)	(Dictyosperma_album	Heterospathe_cagayanensis)))	Geonoma_undata)	(Prestoea_acuminata	(Oenocarpus_bataua	Oenocarpus_minor)))	(Pelagodoxa_henryana	Manicaria_saccifera))))	Pseudophoenix_vinifera)	((((Orania_palindan	Serenoa_repens)	(Podococcus_barteri	Sclerosperma_profizianum))	Nypa_fruticans)	(Iriartea_deltoidea	(Phoenix_dactylifera	Sabal_domingensis))))))	Kingia_australis);
((Calamus_caryotoides	((Sabal_domingensis	(Nypa_fruticans	(Phoenix_dactylifera	(Serenoa_repens	Iriartea_deltoidea))))	((((((Reinhardtia_gracilis	Reinhardtia_simplex)	(Reinhardtia_latisecta	Reinhardtia_paiewonskiana))	((Elaeis_guineensis	Bactris_major)	Elaeis_oleifera))	Attalea_speciosa)	((((((Dypsis_decaryi	Dictyosperma_album)	(((Kentiopsis_piersoniorum	(Burretiokentia_grandiflora	Heterospathe_cagayanensis))	Hydriastele_microspadix)	Veitchia_spiralis))	(Prestoea_acuminata	(Oenocarpus_bataua	Oenocarpus_minor)))	(Pelagodoxa_henryana	Geonoma_undata))	Manicaria_saccifera)	Roystonea_regia))	(Orania_palindan	(Chamaedorea_seifrizii	((Podococcus_barteri	Sclerosperma_profizianum)	Pseudophoenix_vinifera))))))	Kingia_australis);
((Nypa_fruticans	((((Pseudophoenix_vinifera	((((Roystonea_regia	((Elaeis_oleifera	Elaeis_guineensis)	(Attalea_speciosa	Bactris_major)))	((Reinhardtia_gracilis	Reinhardtia_simplex)	(Reinhardtia_latisecta	Reinhardtia_paiewonskiana)))	((Pelagodoxa_henryana	((Geonoma_undata	((((Kentiopsis_piersoniorum	Hydriastele_microspadix)	(Heterospathe_cagayanensis	Dictyosperma_album))	Burretiokentia_grandiflora)	(Dypsis_decaryi	Veitchia_spiralis)))	(Prestoea_acuminata	(Oenocarpus_bataua	Oenocarpus_minor))))	Manicaria_saccifera))	(Sclerosperma_profizianum	(Chamaedorea_seifrizii	Podococcus_barteri))))	((Serenoa_repens	Orania_palindan)	Calamus_caryotoides))	Sabal_domingensis)	(Phoenix_dactylifera	Iriartea_deltoidea)))	Kingia_australis);
((Calamus_caryotoides	(Chamaedorea_seifrizii	(Podococcus_barteri	((Pseudophoenix_vinifera	(((Sabal_domingensis	((Nypa_fruticans	(Iriartea_deltoidea	Serenoa_repens))	Phoenix_dactylifera))	((((Pelagodoxa_henryana	(((((Dypsis_decaryi	(Heterospathe_cagayanensis	Dictyosperma_album))	(Burretiokentia_grandiflora	(Kentiopsis_piersoniorum	Hydriastele_microspadix)))	Veitchia_spiralis)	Geonoma_undata)	(Prestoea_acuminata	(Oenocarpus_bataua	Oenocarpus_minor))))	Manicaria_saccifera)	Roystonea_regia)	(((Elaeis_oleifera	Elaeis_guineensis)	(Attalea_speciosa	Bactris_major))	((Reinhardtia_gracilis	Reinhardtia_simplex)	(Reinhardtia_latisecta	Reinhardtia_paiewonskiana)))))	Orania_palindan))	Sclerosperma_profizianum))))	Kingia_australis);
((Calamus_caryotoides	(Chamaedorea_seifrizii	(Podococcus_barteri	((Pseudophoenix_vinifera	(((Elaeis_oleifera	Elaeis_guineensis)	Bactris_major)	(((Pelagodoxa_henryana	(((((Dypsis_decaryi	Dictyosperma_album)	((Heterospathe_cagayanensis	(Burretiokentia_grandiflora	Kentiopsis_piersoniorum))	Hydriastele_microspadix))	Veitchia_spiralis)	Geonoma_undata)	(Prestoea_acuminata	(Oenocarpus_bataua	Oenocarpus_minor))))	Manicaria_saccifera)	((Orania_palindan	(Attalea_speciosa	(Sabal_domingensis	((Phoenix_dactylifera	Iriartea_deltoidea)	(Serenoa_repens	Nypa_fruticans)))))	(((Reinhardtia_gracilis	Reinhardtia_simplex)	(Reinhardtia_latisecta	Reinhardtia_paiewonskiana))	Roystonea_regia)))))	Sclerosperma_profizianum))))	Kingia_australis);
((Calamus_caryotoides	(Chamaedorea_seifrizii	((((Orania_palindan	(Sabal_domingensis	(Phoenix_dactylifera	(Serenoa_repens	Nypa_fruticans))))	Iriartea_deltoidea)	(((((((Elaeis_oleifera	Elaeis_guineensis)	Attalea_speciosa)	Bactris_major)	((Reinhardtia_gracilis	Reinhardtia_simplex)	(Reinhardtia_latisecta	Reinhardtia_paiewonskiana)))	(Roystonea_regia	(((Prestoea_acuminata	(Oenocarpus_bataua	Oenocarpus_minor))	(((Hydriastele_microspadix	((Kentiopsis_piersoniorum	(Dictyosperma_album	Heterospathe_cagayanensis))	Burretiokentia_grandiflora))	Dypsis_decaryi)	Veitchia_spiralis))	Manicaria_saccifera)))	(Geonoma_undata	Pelagodoxa_henryana))	(Sclerosperma_profizianum	Podococcus_barteri)))	Pseudophoenix_vinifera)))	Kingia_australis);
((Geonoma_undata	(((Pelagodoxa_henryana	((Reinhardtia_gracilis	((Sclerosperma_profizianum	(((Calamus_caryotoides	Chamaedorea_seifrizii)	((Sabal_domingensis	(Iriartea_deltoidea	Phoenix_dactylifera))	(Orania_palindan	(Serenoa_repens	(Attalea_speciosa	Nypa_fruticans)))))	Pseudophoenix_vinifera))	((Podococcus_barteri	((Elaeis_oleifera	Elaeis_guineensis)	Bactris_major))	(Reinhardtia_simplex	(Reinhardtia_latisecta	Reinhardtia_paiewonskiana)))))	Roystonea_regia))	(((Hydriastele_microspadix	((Kentiopsis_piersoniorum	(Dypsis_decaryi	(Dictyosperma_album	Heterospathe_cagayanensis)))	Burretiokentia_grandiflora))	Veitchia_spiralis)	(Prestoea_acuminata	(Oenocarpus_bataua	Oenocarpus_minor))))	Manicaria_saccifera))	Kingia_australis);
((Calamus_caryotoides	(Chamaedorea_seifrizii	((((Orania_palindan	(((Sabal_domingensis	Phoenix_dactylifera)	Serenoa_repens)	Nypa_fruticans))	Iriartea_deltoidea)	Pseudophoenix_vinifera)	(((Roystonea_regia	((Reinhardtia_gracilis	Reinhardtia_simplex)	(Reinhardtia_latisecta	Reinhardtia_paiewonskiana)))	(((Elaeis_oleifera	Elaeis_guineensis)	(Attalea_speciosa	Bactris_major))	(((((Dypsis_decaryi	Dictyosperma_album)	(Hydriastele_microspadix	((Kentiopsis_piersoniorum	Burretiokentia_grandiflora)	Heterospathe_cagayanensis)))	Veitchia_spiralis)	((Pelagodoxa_henryana	(Prestoea_acuminata	(Oenocarpus_bataua	Oenocarpus_minor)))	Geonoma_undata))	Manicaria_saccifera)))	(Podococcus_barteri	Sclerosperma_profizianum)))))	Kingia_australis);
((Calamus_caryotoides	(Iriartea_deltoidea	(((Pseudophoenix_vinifera	Chamaedorea_seifrizii)	(Orania_palindan	((((Roystonea_regia	((Elaeis_oleifera	Elaeis_guineensis)	Bactris_major))	((((((((Kentiopsis_piersoniorum	Burretiokentia_grandiflora)	Heterospathe_cagayanensis)	(Dypsis_decaryi	Dictyosperma_album))	Hydriastele_microspadix)	Veitchia_spiralis)	((Pelagodoxa_henryana	(Prestoea_acuminata	(Oenocarpus_bataua	Oenocarpus_minor)))	Geonoma_undata))	Manicaria_saccifera)	Attalea_speciosa))	((Reinhardtia_gracilis	Reinhardtia_simplex)	(Reinhardtia_latisecta	Reinhardtia_paiewonskiana)))	(Podococcus_barteri	Sclerosperma_profizianum))))	((Sabal_domingensis	Phoenix_dactylifera)	(Nypa_fruticans	Serenoa_repens)))))	Kingia_australis);
((Calamus_caryotoides	(Chamaedorea_seifrizii	(((Iriartea_deltoidea	((Nypa_fruticans	Serenoa_repens)	(Phoenix_dactylifera	Sabal_domingensis)))	((((((Geonoma_undata	((Oenocarpus_bataua	Oenocarpus_minor)	Prestoea_acuminata))	(Veitchia_spiralis	(((Dictyosperma_album	(Heterospathe_cagayanensis	(Burretiokentia_grandiflora	Kentiopsis_piersoniorum)))	Dypsis_decaryi)	Hydriastele_microspadix)))	(Pelagodoxa_henryana	Manicaria_saccifera))	Reinhardtia_gracilis)	((Reinhardtia_latisecta	Reinhardtia_paiewonskiana)	Reinhardtia_simplex))	((Orania_palindan	(Bactris_major	(Elaeis_oleifera	(Attalea_speciosa	Elaeis_guineensis))))	Roystonea_regia)))	((Sclerosperma_profizianum	Podococcus_barteri)	Pseudophoenix_vinifera))))	Kingia_australis);
((Calamus_caryotoides	((((Nypa_fruticans	(Orania_palindan	Serenoa_repens))	(Phoenix_dactylifera	Sabal_domingensis))	(((((Geonoma_undata	((Pelagodoxa_henryana	((Oenocarpus_bataua	Oenocarpus_minor)	Prestoea_acuminata))	(((Dictyosperma_album	Heterospathe_cagayanensis)	((Veitchia_spiralis	Burretiokentia_grandiflora)	(Kentiopsis_piersoniorum	Hydriastele_microspadix)))	Dypsis_decaryi)))	Manicaria_saccifera)	Reinhardtia_gracilis)	(Roystonea_regia	((Reinhardtia_latisecta	Reinhardtia_paiewonskiana)	Reinhardtia_simplex)))	((Attalea_speciosa	Bactris_major)	(Elaeis_oleifera	Elaeis_guineensis))))	(((Chamaedorea_seifrizii	(Sclerosperma_profizianum	Podococcus_barteri))	Pseudophoenix_vinifera)	Iriartea_deltoidea)))	Kingia_australis);
((Calamus_caryotoides	(Chamaedorea_seifrizii	(((((Attalea_speciosa	(Bactris_major	(Elaeis_oleifera	Elaeis_guineensis)))	((Geonoma_undata	((Manicaria_saccifera	(((((Heterospathe_cagayanensis	(Kentiopsis_piersoniorum	Burretiokentia_grandiflora))	Hydriastele_microspadix)	Dictyosperma_album)	Dypsis_decaryi)	Veitchia_spiralis))	((Oenocarpus_bataua	Oenocarpus_minor)	Prestoea_acuminata)))	Pelagodoxa_henryana))	(Roystonea_regia	((Reinhardtia_latisecta	Reinhardtia_paiewonskiana)	(Reinhardtia_gracilis	Reinhardtia_simplex))))	(Sclerosperma_profizianum	Podococcus_barteri))	(Pseudophoenix_vinifera	((Orania_palindan	Serenoa_repens)	((Nypa_fruticans	(Iriartea_deltoidea	Phoenix_dactylifera))	Sabal_domingensis))))))	Kingia_australis);
((Calamus_caryotoides	(Nypa_fruticans	(((((Phoenix_dactylifera	Sabal_domingensis)	Iriartea_deltoidea)	((((Bactris_major	(Elaeis_oleifera	Elaeis_guineensis))	(((Geonoma_undata	((Dypsis_decaryi	Veitchia_spiralis)	(((Heterospathe_cagayanensis	(Kentiopsis_piersoniorum	Burretiokentia_grandiflora))	Hydriastele_microspadix)	Dictyosperma_album)))	((Oenocarpus_bataua	Oenocarpus_minor)	Prestoea_acuminata))	(Manicaria_saccifera	Pelagodoxa_henryana)))	(Roystonea_regia	((Reinhardtia_latisecta	Reinhardtia_paiewonskiana)	(Reinhardtia_gracilis	Reinhardtia_simplex))))	(Pseudophoenix_vinifera	(Sclerosperma_profizianum	(Chamaedorea_seifrizii	Podococcus_barteri)))))	(Orania_palindan	Serenoa_repens))	Attalea_speciosa)))	Kingia_australis);
((Pseudophoenix_vinifera	(((((Roystonea_regia	(Bactris_major	(Elaeis_oleifera	Elaeis_guineensis)))	Attalea_speciosa)	((((((Hydriastele_microspadix	Pelagodoxa_henryana)	(Dictyosperma_album	(Veitchia_spiralis	(Kentiopsis_piersoniorum	(Burretiokentia_grandiflora	Heterospathe_cagayanensis)))))	Geonoma_undata)	Dypsis_decaryi)	((Oenocarpus_bataua	Oenocarpus_minor)	Prestoea_acuminata))	Manicaria_saccifera))	((Reinhardtia_latisecta	Reinhardtia_paiewonskiana)	(Reinhardtia_gracilis	Reinhardtia_simplex)))	((((Sclerosperma_profizianum	Podococcus_barteri)	(Orania_palindan	Serenoa_repens))	(Sabal_domingensis	((Iriartea_deltoidea	Nypa_fruticans)	Phoenix_dactylifera)))	(Calamus_caryotoides	Chamaedorea_seifrizii))))	Kingia_australis);
((Calamus_caryotoides	(Chamaedorea_seifrizii	((((Reinhardtia_gracilis	(((((((Heterospathe_cagayanensis	((Kentiopsis_piersoniorum	Dictyosperma_album)	Dypsis_decaryi))	Burretiokentia_grandiflora)	Hydriastele_microspadix)	Veitchia_spiralis)	(Geonoma_undata	((Oenocarpus_bataua	Oenocarpus_minor)	Prestoea_acuminata)))	Pelagodoxa_henryana)	Manicaria_saccifera))	((Roystonea_regia	((Reinhardtia_latisecta	Reinhardtia_paiewonskiana)	Reinhardtia_simplex))	(Podococcus_barteri	((Attalea_speciosa	Bactris_major)	(Elaeis_oleifera	Elaeis_guineensis)))))	((Nypa_fruticans	((Phoenix_dactylifera	Sabal_domingensis)	(Serenoa_repens	Iriartea_deltoidea)))	(Pseudophoenix_vinifera	Sclerosperma_profizianum)))	Orania_palindan)))	Kingia_australis);
((Serenoa_repens	((((((Pseudophoenix_vinifera	(Podococcus_barteri	Sclerosperma_profizianum))	((Roystonea_regia	(((Reinhardtia_latisecta	Reinhardtia_paiewonskiana)	(Reinhardtia_gracilis	Reinhardtia_simplex))	((Attalea_speciosa	Bactris_major)	(Elaeis_oleifera	Elaeis_guineensis))))	((((((Oenocarpus_bataua	Oenocarpus_minor)	Prestoea_acuminata)	Geonoma_undata)	((((Hydriastele_microspadix	(Kentiopsis_piersoniorum	(Burretiokentia_grandiflora	Heterospathe_cagayanensis)))	Dictyosperma_album)	Dypsis_decaryi)	Veitchia_spiralis))	Manicaria_saccifera)	Pelagodoxa_henryana)))	((Calamus_caryotoides	Chamaedorea_seifrizii)	Orania_palindan))	(Phoenix_dactylifera	Sabal_domingensis))	Nypa_fruticans)	Iriartea_deltoidea))	Kingia_australis);
((Calamus_caryotoides	(((Phoenix_dactylifera	Sabal_domingensis)	(Serenoa_repens	(Nypa_fruticans	Attalea_speciosa)))	(((Iriartea_deltoidea	(Chamaedorea_seifrizii	Pseudophoenix_vinifera))	(Orania_palindan	(Sclerosperma_profizianum	Podococcus_barteri)))	((Roystonea_regia	(((((Oenocarpus_bataua	Oenocarpus_minor)	Prestoea_acuminata)	Geonoma_undata)	(Dypsis_decaryi	((Veitchia_spiralis	(Hydriastele_microspadix	(Kentiopsis_piersoniorum	(Burretiokentia_grandiflora	Heterospathe_cagayanensis))))	Dictyosperma_album)))	(Pelagodoxa_henryana	Manicaria_saccifera)))	(((Reinhardtia_latisecta	Reinhardtia_paiewonskiana)	(Reinhardtia_gracilis	Reinhardtia_simplex))	(Bactris_major	(Elaeis_oleifera	Elaeis_guineensis)))))))	Kingia_australis);
((Calamus_caryotoides	(Chamaedorea_seifrizii	((Sclerosperma_profizianum	Podococcus_barteri)	(Iriartea_deltoidea	(Pseudophoenix_vinifera	(((((Bactris_major	(Elaeis_oleifera	Elaeis_guineensis))	((Reinhardtia_gracilis	((((Oenocarpus_bataua	Oenocarpus_minor)	Prestoea_acuminata)	(Geonoma_undata	(Veitchia_spiralis	(Dypsis_decaryi	(((Kentiopsis_piersoniorum	(Burretiokentia_grandiflora	Heterospathe_cagayanensis))	Hydriastele_microspadix)	Dictyosperma_album)))))	(Pelagodoxa_henryana	Manicaria_saccifera)))	(Roystonea_regia	((Reinhardtia_latisecta	Reinhardtia_paiewonskiana)	Reinhardtia_simplex))))	Nypa_fruticans)	(Serenoa_repens	(Orania_palindan	Attalea_speciosa)))	(Phoenix_dactylifera	Sabal_domingensis)))))))	Kingia_australis);
((Calamus_caryotoides	(Chamaedorea_seifrizii	(((Sclerosperma_profizianum	Podococcus_barteri)	Orania_palindan)	((Iriartea_deltoidea	(Phoenix_dactylifera	Sabal_domingensis))	(Pseudophoenix_vinifera	((((Reinhardtia_latisecta	Reinhardtia_paiewonskiana)	(Reinhardtia_gracilis	Reinhardtia_simplex))	((Bactris_major	(Elaeis_oleifera	Elaeis_guineensis))	(((((Pelagodoxa_henryana	((Oenocarpus_bataua	Oenocarpus_minor)	Prestoea_acuminata))	(Veitchia_spiralis	(((Hydriastele_microspadix	Kentiopsis_piersoniorum)	(Dypsis_decaryi	(Dictyosperma_album	Heterospathe_cagayanensis)))	Burretiokentia_grandiflora)))	Geonoma_undata)	Manicaria_saccifera)	Roystonea_regia)))	(Serenoa_repens	(Nypa_fruticans	Attalea_speciosa))))))))	Kingia_australis);
((((((Serenoa_repens	Nypa_fruticans)	(Phoenix_dactylifera	Sabal_domingensis))	Iriartea_deltoidea)	((((Roystonea_regia	(((Geonoma_undata	(((Oenocarpus_bataua	Oenocarpus_minor)	Prestoea_acuminata)	(((Dypsis_decaryi	(((Burretiokentia_grandiflora	Heterospathe_cagayanensis)	Kentiopsis_piersoniorum)	Dictyosperma_album))	Hydriastele_microspadix)	Veitchia_spiralis)))	Manicaria_saccifera)	Pelagodoxa_henryana))	((Attalea_speciosa	Bactris_major)	(Elaeis_guineensis	Elaeis_oleifera)))	((Reinhardtia_gracilis	Reinhardtia_simplex)	(Reinhardtia_paiewonskiana	Reinhardtia_latisecta)))	(Pseudophoenix_vinifera	(Chamaedorea_seifrizii	(Orania_palindan	(Sclerosperma_profizianum	Podococcus_barteri))))))	Calamus_caryotoides)	Kingia_australis);
(((((Pseudophoenix_vinifera	(Iriartea_deltoidea	(Chamaedorea_seifrizii	(Sclerosperma_profizianum	Podococcus_barteri))))	(Nypa_fruticans	((Phoenix_dactylifera	Sabal_domingensis)	(Orania_palindan	Serenoa_repens))))	((((Reinhardtia_gracilis	(((((Dypsis_decaryi	((Hydriastele_microspadix	((Burretiokentia_grandiflora	Heterospathe_cagayanensis)	Kentiopsis_piersoniorum))	Dictyosperma_album))	Veitchia_spiralis)	(Geonoma_undata	((Oenocarpus_bataua	Oenocarpus_minor)	Prestoea_acuminata)))	Manicaria_saccifera)	Pelagodoxa_henryana))	(Bactris_major	(Elaeis_guineensis	(Attalea_speciosa	Elaeis_oleifera))))	(Reinhardtia_simplex	(Reinhardtia_paiewonskiana	Reinhardtia_latisecta)))	Roystonea_regia))	Calamus_caryotoides)	Kingia_australis);
((((((Serenoa_repens	(Phoenix_dactylifera	Sabal_domingensis))	((Pseudophoenix_vinifera	Chamaedorea_seifrizii)	((Orania_palindan	(Sclerosperma_profizianum	Podococcus_barteri))	Iriartea_deltoidea)))	((Roystonea_regia	(((((Dypsis_decaryi	((Hydriastele_microspadix	((Burretiokentia_grandiflora	Heterospathe_cagayanensis)	Kentiopsis_piersoniorum))	Dictyosperma_album))	Veitchia_spiralis)	(Geonoma_undata	((Oenocarpus_bataua	Oenocarpus_minor)	Prestoea_acuminata)))	Manicaria_saccifera)	Pelagodoxa_henryana))	((Bactris_major	(Elaeis_guineensis	Elaeis_oleifera))	((Reinhardtia_gracilis	Reinhardtia_simplex)	(Reinhardtia_paiewonskiana	Reinhardtia_latisecta)))))	(Attalea_speciosa	Nypa_fruticans))	Calamus_caryotoides)	Kingia_australis);
(((Chamaedorea_seifrizii	((((Iriartea_deltoidea	(Sabal_domingensis	(Nypa_fruticans	(Serenoa_repens	Phoenix_dactylifera))))	((Attalea_speciosa	(Roystonea_regia	((((((Hydriastele_microspadix	(Burretiokentia_grandiflora	Kentiopsis_piersoniorum))	(Heterospathe_cagayanensis	Dictyosperma_album))	Dypsis_decaryi)	Veitchia_spiralis)	(Geonoma_undata	((Oenocarpus_bataua	Oenocarpus_minor)	Prestoea_acuminata)))	(Manicaria_saccifera	Pelagodoxa_henryana))))	(((Reinhardtia_gracilis	Reinhardtia_simplex)	(Reinhardtia_paiewonskiana	Reinhardtia_latisecta))	(Bactris_major	(Elaeis_guineensis	Elaeis_oleifera)))))	Orania_palindan)	(Pseudophoenix_vinifera	(Sclerosperma_profizianum	Podococcus_barteri))))	Calamus_caryotoides)	Kingia_australis);
(((Chamaedorea_seifrizii	((Iriartea_deltoidea	((Sabal_domingensis	Phoenix_dactylifera)	(Nypa_fruticans	(Serenoa_repens	Orania_palindan))))	(Pseudophoenix_vinifera	((Sclerosperma_profizianum	Podococcus_barteri)	(((Pelagodoxa_henryana	((((Veitchia_spiralis	(Hydriastele_microspadix	((Burretiokentia_grandiflora	Heterospathe_cagayanensis)	Kentiopsis_piersoniorum)))	Dictyosperma_album)	(Dypsis_decaryi	(((Oenocarpus_bataua	Oenocarpus_minor)	Prestoea_acuminata)	Geonoma_undata)))	Manicaria_saccifera))	(Bactris_major	(Attalea_speciosa	(Elaeis_guineensis	Elaeis_oleifera))))	(Roystonea_regia	((Reinhardtia_gracilis	Reinhardtia_simplex)	(Reinhardtia_paiewonskiana	Reinhardtia_latisecta))))))))	Calamus_caryotoides)	Kingia_australis);
((Nypa_fruticans	((Serenoa_repens	((((Calamus_caryotoides	Chamaedorea_seifrizii)	Pseudophoenix_vinifera)	((Sclerosperma_profizianum	Podococcus_barteri)	((Bactris_major	(Elaeis_guineensis	Elaeis_oleifera))	(((Reinhardtia_gracilis	Reinhardtia_simplex)	(Reinhardtia_paiewonskiana	Reinhardtia_latisecta))	(((Pelagodoxa_henryana	((((Oenocarpus_bataua	Oenocarpus_minor)	Prestoea_acuminata)	(Geonoma_undata	(((Dictyosperma_album	Heterospathe_cagayanensis)	(Kentiopsis_piersoniorum	Hydriastele_microspadix))	(Burretiokentia_grandiflora	(Dypsis_decaryi	Veitchia_spiralis)))))	Manicaria_saccifera))	Roystonea_regia)	Attalea_speciosa)))))	(Orania_palindan	Sabal_domingensis)))	(Iriartea_deltoidea	Phoenix_dactylifera)))	Kingia_australis);
((Calamus_caryotoides	(((Nypa_fruticans	Serenoa_repens)	(Sabal_domingensis	Phoenix_dactylifera))	((((Reinhardtia_gracilis	Reinhardtia_simplex)	(Reinhardtia_paiewonskiana	Reinhardtia_latisecta))	(((Roystonea_regia	((Pelagodoxa_henryana	(Geonoma_undata	(((Oenocarpus_bataua	Oenocarpus_minor)	Prestoea_acuminata)	(((Veitchia_spiralis	Dictyosperma_album)	(Burretiokentia_grandiflora	((Kentiopsis_piersoniorum	Hydriastele_microspadix)	Heterospathe_cagayanensis)))	Dypsis_decaryi))))	Manicaria_saccifera))	Attalea_speciosa)	(Bactris_major	(Elaeis_guineensis	Elaeis_oleifera))))	(Pseudophoenix_vinifera	(Iriartea_deltoidea	(Chamaedorea_seifrizii	(Orania_palindan	(Sclerosperma_profizianum	Podococcus_barteri))))))))	Kingia_australis);
((Nypa_fruticans	((((Iriartea_deltoidea	(Sabal_domingensis	Phoenix_dactylifera))	((((Roystonea_regia	((Attalea_speciosa	Bactris_major)	(Elaeis_guineensis	Elaeis_oleifera)))	(((Pelagodoxa_henryana	((Oenocarpus_bataua	Oenocarpus_minor)	Prestoea_acuminata))	((((Burretiokentia_grandiflora	(Hydriastele_microspadix	Kentiopsis_piersoniorum))	(Dictyosperma_album	Heterospathe_cagayanensis))	(Dypsis_decaryi	Veitchia_spiralis))	Geonoma_undata))	Manicaria_saccifera))	((Reinhardtia_gracilis	Reinhardtia_simplex)	(Reinhardtia_paiewonskiana	Reinhardtia_latisecta)))	((Orania_palindan	(Sclerosperma_profizianum	(Chamaedorea_seifrizii	Podococcus_barteri)))	Pseudophoenix_vinifera)))	Serenoa_repens)	Calamus_caryotoides))	Kingia_australis);
(((Pseudophoenix_vinifera	(((((Orania_palindan	Serenoa_repens)	Nypa_fruticans)	(Sabal_domingensis	Phoenix_dactylifera))	Iriartea_deltoidea)	(((((((((Hydriastele_microspadix	(Kentiopsis_piersoniorum	(Burretiokentia_grandiflora	Heterospathe_cagayanensis)))	Dictyosperma_album)	(Dypsis_decaryi	Veitchia_spiralis))	Geonoma_undata)	((Oenocarpus_bataua	Oenocarpus_minor)	Prestoea_acuminata))	Manicaria_saccifera)	Pelagodoxa_henryana)	(((Reinhardtia_gracilis	Reinhardtia_simplex)	(Reinhardtia_paiewonskiana	Reinhardtia_latisecta))	(Roystonea_regia	((Bactris_major	(Elaeis_guineensis	Elaeis_oleifera))	Attalea_speciosa))))	(Sclerosperma_profizianum	Podococcus_barteri))))	(Chamaedorea_seifrizii	Calamus_caryotoides))	Kingia_australis);
((Geonoma_undata	((((Oenocarpus_bataua	Oenocarpus_minor)	Prestoea_acuminata)	(Manicaria_saccifera	(((((Pseudophoenix_vinifera	(Sclerosperma_profizianum	Podococcus_barteri))	((Chamaedorea_seifrizii	Calamus_caryotoides)	Orania_palindan))	(((Phoenix_dactylifera	Nypa_fruticans)	(Iriartea_deltoidea	Serenoa_repens))	Sabal_domingensis))	((Reinhardtia_gracilis	Reinhardtia_simplex)	(Reinhardtia_paiewonskiana	Reinhardtia_latisecta)))	(Pelagodoxa_henryana	(Roystonea_regia	((Elaeis_guineensis	Elaeis_oleifera)	(Attalea_speciosa	Bactris_major)))))))	(((Dypsis_decaryi	Veitchia_spiralis)	(Hydriastele_microspadix	(Kentiopsis_piersoniorum	(Burretiokentia_grandiflora	Heterospathe_cagayanensis))))	Dictyosperma_album)))	Kingia_australis);
((Serenoa_repens	(((Iriartea_deltoidea	((Pseudophoenix_vinifera	((Calamus_caryotoides	Chamaedorea_seifrizii)	(((((((Hydriastele_microspadix	(Heterospathe_cagayanensis	(Kentiopsis_piersoniorum	Burretiokentia_grandiflora)))	Dictyosperma_album)	(Veitchia_spiralis	Dypsis_decaryi))	Geonoma_undata)	((Oenocarpus_bataua	Oenocarpus_minor)	Prestoea_acuminata))	(Pelagodoxa_henryana	Manicaria_saccifera))	(((Reinhardtia_latisecta	Reinhardtia_paiewonskiana)	(Reinhardtia_simplex	Reinhardtia_gracilis))	(Orania_palindan	(Roystonea_regia	((Attalea_speciosa	Bactris_major)	(Elaeis_oleifera	Elaeis_guineensis))))))))	(Sclerosperma_profizianum	Podococcus_barteri)))	Nypa_fruticans)	(Phoenix_dactylifera	Sabal_domingensis)))	Kingia_australis);
((Nypa_fruticans	((((Calamus_caryotoides	Sabal_domingensis)	(((Pseudophoenix_vinifera	((((Reinhardtia_latisecta	(Reinhardtia_gracilis	(Reinhardtia_paiewonskiana	Reinhardtia_simplex)))	(Roystonea_regia	((Attalea_speciosa	Bactris_major)	(Elaeis_oleifera	Elaeis_guineensis))))	(((((((Heterospathe_cagayanensis	Dictyosperma_album)	Dypsis_decaryi)	((Veitchia_spiralis	(Kentiopsis_piersoniorum	Hydriastele_microspadix))	Burretiokentia_grandiflora))	Geonoma_undata)	((Oenocarpus_bataua	Oenocarpus_minor)	Prestoea_acuminata))	Manicaria_saccifera)	Pelagodoxa_henryana))	Orania_palindan))	Chamaedorea_seifrizii)	(Sclerosperma_profizianum	Podococcus_barteri)))	Phoenix_dactylifera)	(Iriartea_deltoidea	Serenoa_repens)))	Kingia_australis);
((Calamus_caryotoides	(Chamaedorea_seifrizii	((Pseudophoenix_vinifera	(Sclerosperma_profizianum	Podococcus_barteri))	(((((((((Veitchia_spiralis	Dypsis_decaryi)	(((Kentiopsis_piersoniorum	Hydriastele_microspadix)	Burretiokentia_grandiflora)	(Heterospathe_cagayanensis	Dictyosperma_album)))	Geonoma_undata)	((Oenocarpus_bataua	Oenocarpus_minor)	Prestoea_acuminata))	Manicaria_saccifera)	Pelagodoxa_henryana)	((Attalea_speciosa	Bactris_major)	(Elaeis_oleifera	Elaeis_guineensis)))	(Roystonea_regia	((Reinhardtia_gracilis	Reinhardtia_simplex)	(Reinhardtia_latisecta	Reinhardtia_paiewonskiana))))	(Orania_palindan	(((Sabal_domingensis	Phoenix_dactylifera)	(Serenoa_repens	Nypa_fruticans))	Iriartea_deltoidea))))))	Kingia_australis);
((Calamus_caryotoides	(Chamaedorea_seifrizii	((Pseudophoenix_vinifera	(((Sabal_domingensis	Phoenix_dactylifera)	((Orania_palindan	(Attalea_speciosa	Nypa_fruticans))	Serenoa_repens))	Iriartea_deltoidea))	(((((Veitchia_spiralis	((Burretiokentia_grandiflora	Dypsis_decaryi)	((Kentiopsis_piersoniorum	Hydriastele_microspadix)	(Heterospathe_cagayanensis	Dictyosperma_album))))	((Geonoma_undata	Pelagodoxa_henryana)	((Oenocarpus_bataua	Oenocarpus_minor)	Prestoea_acuminata)))	Manicaria_saccifera)	((Sclerosperma_profizianum	Podococcus_barteri)	(Bactris_major	(Elaeis_oleifera	Elaeis_guineensis))))	(Roystonea_regia	((Reinhardtia_gracilis	Reinhardtia_simplex)	(Reinhardtia_latisecta	Reinhardtia_paiewonskiana)))))))	Kingia_australis);
((Calamus_caryotoides	(Chamaedorea_seifrizii	((Pseudophoenix_vinifera	((((Sabal_domingensis	Phoenix_dactylifera)	((Attalea_speciosa	Nypa_fruticans)	(Serenoa_repens	Orania_palindan)))	Iriartea_deltoidea)	(((Reinhardtia_gracilis	Reinhardtia_simplex)	(Reinhardtia_latisecta	Reinhardtia_paiewonskiana))	(((Bactris_major	(Elaeis_oleifera	Elaeis_guineensis))	Roystonea_regia)	(((Geonoma_undata	(((Oenocarpus_bataua	Oenocarpus_minor)	Prestoea_acuminata)	((Dypsis_decaryi	(Heterospathe_cagayanensis	Dictyosperma_album))	(((Kentiopsis_piersoniorum	Hydriastele_microspadix)	Burretiokentia_grandiflora)	Veitchia_spiralis))))	Pelagodoxa_henryana)	Manicaria_saccifera)))))	(Sclerosperma_profizianum	Podococcus_barteri))))	Kingia_australis);
((Calamus_caryotoides	(((((Reinhardtia_gracilis	((((Oenocarpus_bataua	Oenocarpus_minor)	Prestoea_acuminata)	(((Burretiokentia_grandiflora	Veitchia_spiralis)	(Kentiopsis_piersoniorum	Hydriastele_microspadix))	((Geonoma_undata	(Heterospathe_cagayanensis	Dictyosperma_album))	Dypsis_decaryi)))	(Pelagodoxa_henryana	Manicaria_saccifera)))	Roystonea_regia)	((Attalea_speciosa	(Bactris_major	(Elaeis_oleifera	Elaeis_guineensis)))	(Reinhardtia_simplex	(Reinhardtia_latisecta	Reinhardtia_paiewonskiana))))	((Sclerosperma_profizianum	(Podococcus_barteri	Chamaedorea_seifrizii))	Pseudophoenix_vinifera))	((Orania_palindan	((Nypa_fruticans	Serenoa_repens)	(Sabal_domingensis	Phoenix_dactylifera)))	Iriartea_deltoidea)))	Kingia_australis);
((Calamus_caryotoides	(((Chamaedorea_seifrizii	Pseudophoenix_vinifera)	(((Pelagodoxa_henryana	(Manicaria_saccifera	(((Oenocarpus_bataua	Oenocarpus_minor)	Prestoea_acuminata)	((((Hydriastele_microspadix	(Kentiopsis_piersoniorum	Burretiokentia_grandiflora))	(Heterospathe_cagayanensis	Dictyosperma_album))	(Dypsis_decaryi	Veitchia_spiralis))	Geonoma_undata))))	Roystonea_regia)	((Attalea_speciosa	(Bactris_major	(Elaeis_oleifera	Elaeis_guineensis)))	((Reinhardtia_gracilis	Reinhardtia_simplex)	(Reinhardtia_latisecta	Reinhardtia_paiewonskiana)))))	((Iriartea_deltoidea	(Orania_palindan	(Sclerosperma_profizianum	Podococcus_barteri)))	(Nypa_fruticans	(Serenoa_repens	(Sabal_domingensis	Phoenix_dactylifera))))))	Kingia_australis);
((Iriartea_deltoidea	((((Chamaedorea_seifrizii	Calamus_caryotoides)	Pseudophoenix_vinifera)	(((((Reinhardtia_gracilis	Reinhardtia_simplex)	(Reinhardtia_latisecta	Reinhardtia_paiewonskiana))	(Bactris_major	(Attalea_speciosa	(Elaeis_guineensis	Elaeis_oleifera))))	((Manicaria_saccifera	(Geonoma_undata	((Pelagodoxa_henryana	((Oenocarpus_bataua	Oenocarpus_minor)	Prestoea_acuminata))	((Dypsis_decaryi	Veitchia_spiralis)	(((Heterospathe_cagayanensis	(Hydriastele_microspadix	Kentiopsis_piersoniorum))	Burretiokentia_grandiflora)	Dictyosperma_album)))))	Roystonea_regia))	(Podococcus_barteri	(Orania_palindan	Sclerosperma_profizianum))))	((Sabal_domingensis	Phoenix_dactylifera)	(Nypa_fruticans	Serenoa_repens))))	Kingia_australis);
((Serenoa_repens	((((Phoenix_dactylifera	Sabal_domingensis)	Iriartea_deltoidea)	(((((Reinhardtia_gracilis	(((Oenocarpus_bataua	Oenocarpus_minor)	Prestoea_acuminata)	((Manicaria_saccifera	Pelagodoxa_henryana)	(((((Kentiopsis_piersoniorum	(Burretiokentia_grandiflora	Heterospathe_cagayanensis))	Hydriastele_microspadix)	Veitchia_spiralis)	(Dictyosperma_album	Dypsis_decaryi))	Geonoma_undata))))	(Bactris_major	(Attalea_speciosa	(Elaeis_guineensis	Elaeis_oleifera))))	(Roystonea_regia	(Reinhardtia_simplex	(Reinhardtia_latisecta	Reinhardtia_paiewonskiana))))	(Pseudophoenix_vinifera	(Podococcus_barteri	(Orania_palindan	Sclerosperma_profizianum))))	(Chamaedorea_seifrizii	Calamus_caryotoides)))	Nypa_fruticans))	Kingia_australis);
((Calamus_caryotoides	((((((Serenoa_repens	Nypa_fruticans)	Phoenix_dactylifera)	Sabal_domingensis)	Orania_palindan)	(Iriartea_deltoidea	(((Reinhardtia_gracilis	Reinhardtia_simplex)	(Reinhardtia_latisecta	Reinhardtia_paiewonskiana))	(((Sclerosperma_profizianum	Pseudophoenix_vinifera)	(Podococcus_barteri	((Attalea_speciosa	Bactris_major)	(Elaeis_guineensis	Elaeis_oleifera))))	((((((((Heterospathe_cagayanensis	Dictyosperma_album)	Dypsis_decaryi)	(Kentiopsis_piersoniorum	Hydriastele_microspadix))	Burretiokentia_grandiflora)	Veitchia_spiralis)	Geonoma_undata)	(((Oenocarpus_bataua	Oenocarpus_minor)	Prestoea_acuminata)	Pelagodoxa_henryana))	(Manicaria_saccifera	Roystonea_regia))))))	Chamaedorea_seifrizii))	Kingia_australis);
((Calamus_caryotoides	(Nypa_fruticans	((Serenoa_repens	Iriartea_deltoidea)	((Phoenix_dactylifera	Sabal_domingensis)	((Sclerosperma_profizianum	(Podococcus_barteri	Chamaedorea_seifrizii))	((Orania_palindan	(((Reinhardtia_gracilis	(Manicaria_saccifera	(((((((((Kentiopsis_piersoniorum	Heterospathe_cagayanensis)	Burretiokentia_grandiflora)	Hydriastele_microspadix)	Dictyosperma_album)	Dypsis_decaryi)	Veitchia_spiralis)	Geonoma_undata)	(Prestoea_acuminata	(Oenocarpus_bataua	Oenocarpus_minor)))	Pelagodoxa_henryana)))	(Attalea_speciosa	Roystonea_regia))	((Bactris_major	(Elaeis_guineensis	Elaeis_oleifera))	((Reinhardtia_latisecta	Reinhardtia_paiewonskiana)	Reinhardtia_simplex))))	Pseudophoenix_vinifera))))))	Kingia_australis);
((Calamus_caryotoides	(Nypa_fruticans	((Orania_palindan	Iriartea_deltoidea)	((Serenoa_repens	(Phoenix_dactylifera	Sabal_domingensis))	(((Pseudophoenix_vinifera	(Podococcus_barteri	Chamaedorea_seifrizii))	Sclerosperma_profizianum)	(((Roystonea_regia	((Attalea_speciosa	Bactris_major)	(Elaeis_guineensis	Elaeis_oleifera)))	((Reinhardtia_latisecta	Reinhardtia_paiewonskiana)	(Reinhardtia_gracilis	Reinhardtia_simplex)))	(Manicaria_saccifera	(((((Dypsis_decaryi	Veitchia_spiralis)	(((Kentiopsis_piersoniorum	Heterospathe_cagayanensis)	Burretiokentia_grandiflora)	Hydriastele_microspadix))	Dictyosperma_album)	((Prestoea_acuminata	(Oenocarpus_bataua	Oenocarpus_minor))	Pelagodoxa_henryana))	Geonoma_undata))))))))	Kingia_australis);
((Calamus_caryotoides	(Nypa_fruticans	(Serenoa_repens	(((Orania_palindan	((((((Reinhardtia_latisecta	Reinhardtia_paiewonskiana)	(Reinhardtia_gracilis	Reinhardtia_simplex))	Roystonea_regia)	(Attalea_speciosa	(Bactris_major	(Elaeis_guineensis	Elaeis_oleifera))))	(Manicaria_saccifera	((((Veitchia_spiralis	((Heterospathe_cagayanensis	(Burretiokentia_grandiflora	Kentiopsis_piersoniorum))	Hydriastele_microspadix))	(Dypsis_decaryi	Dictyosperma_album))	Geonoma_undata)	((Prestoea_acuminata	(Oenocarpus_bataua	Oenocarpus_minor))	Pelagodoxa_henryana))))	Sabal_domingensis))	(((Podococcus_barteri	Chamaedorea_seifrizii)	Sclerosperma_profizianum)	Pseudophoenix_vinifera))	(Iriartea_deltoidea	Phoenix_dactylifera)))))	Kingia_australis);
((Calamus_caryotoides	(Nypa_fruticans	(Iriartea_deltoidea	((Sabal_domingensis	Phoenix_dactylifera)	((Sclerosperma_profizianum	(Podococcus_barteri	(Orania_palindan	Serenoa_repens)))	(Pseudophoenix_vinifera	(Chamaedorea_seifrizii	((((Reinhardtia_latisecta	Reinhardtia_paiewonskiana)	(Reinhardtia_gracilis	Reinhardtia_simplex))	(Attalea_speciosa	(Bactris_major	(Elaeis_guineensis	Elaeis_oleifera))))	(Roystonea_regia	(Manicaria_saccifera	(Pelagodoxa_henryana	((((Veitchia_spiralis	((Kentiopsis_piersoniorum	Hydriastele_microspadix)	Burretiokentia_grandiflora))	((Heterospathe_cagayanensis	Dictyosperma_album)	Dypsis_decaryi))	Geonoma_undata)	(Prestoea_acuminata	(Oenocarpus_bataua	Oenocarpus_minor))))))))))))))	Kingia_australis);
((Pseudophoenix_vinifera	((Podococcus_barteri	Sclerosperma_profizianum)	((((Nypa_fruticans	(Serenoa_repens	(Sabal_domingensis	Phoenix_dactylifera)))	(((Roystonea_regia	((Reinhardtia_latisecta	Reinhardtia_paiewonskiana)	Reinhardtia_simplex))	((Elaeis_guineensis	Elaeis_oleifera)	(Attalea_speciosa	Bactris_major)))	(Reinhardtia_gracilis	((Prestoea_acuminata	(Oenocarpus_bataua	Oenocarpus_minor))	((Manicaria_saccifera	Pelagodoxa_henryana)	((((Veitchia_spiralis	((Kentiopsis_piersoniorum	(Heterospathe_cagayanensis	Burretiokentia_grandiflora))	Hydriastele_microspadix))	Dictyosperma_album)	Dypsis_decaryi)	Geonoma_undata))))))	(Calamus_caryotoides	Chamaedorea_seifrizii))	(Iriartea_deltoidea	Orania_palindan))))	Kingia_australis);
((Calamus_caryotoides	(Chamaedorea_seifrizii	(((((Serenoa_repens	Nypa_fruticans)	(Phoenix_dactylifera	(Orania_palindan	Sabal_domingensis)))	Iriartea_deltoidea)	Pseudophoenix_vinifera)	(((Podococcus_barteri	Sclerosperma_profizianum)	((((Elaeis_guineensis	Elaeis_oleifera)	(Attalea_speciosa	Bactris_major))	((Reinhardtia_latisecta	Reinhardtia_paiewonskiana)	Reinhardtia_simplex))	(Reinhardtia_gracilis	((Prestoea_acuminata	(Oenocarpus_bataua	Oenocarpus_minor))	((Manicaria_saccifera	Pelagodoxa_henryana)	(((((((Hydriastele_microspadix	Kentiopsis_piersoniorum)	Burretiokentia_grandiflora)	Heterospathe_cagayanensis)	Veitchia_spiralis)	Dictyosperma_album)	Dypsis_decaryi)	Geonoma_undata))))))	Roystonea_regia))))	Kingia_australis);
((Nypa_fruticans	(Serenoa_repens	((Phoenix_dactylifera	Sabal_domingensis)	(((Orania_palindan	Iriartea_deltoidea)	(Sclerosperma_profizianum	(Podococcus_barteri	(Chamaedorea_seifrizii	Calamus_caryotoides))))	(((((Bactris_major	Elaeis_guineensis)	Elaeis_oleifera)	(((Manicaria_saccifera	Attalea_speciosa)	Roystonea_regia)	((Reinhardtia_latisecta	Reinhardtia_paiewonskiana)	(Reinhardtia_gracilis	Reinhardtia_simplex))))	((Prestoea_acuminata	(Oenocarpus_bataua	Oenocarpus_minor))	(((Dypsis_decaryi	((Dictyosperma_album	Heterospathe_cagayanensis)	(((Hydriastele_microspadix	Kentiopsis_piersoniorum)	Burretiokentia_grandiflora)	Veitchia_spiralis)))	Geonoma_undata)	Pelagodoxa_henryana)))	Pseudophoenix_vinifera)))))	Kingia_australis);
(((Nypa_fruticans	(((Orania_palindan	(((Sclerosperma_profizianum	Podococcus_barteri)	(Pseudophoenix_vinifera	Chamaedorea_seifrizii))	(((Roystonea_regia	((Reinhardtia_latisecta	Reinhardtia_paiewonskiana)	Reinhardtia_simplex))	((Reinhardtia_gracilis	(Pelagodoxa_henryana	(((Geonoma_undata	(((Dypsis_decaryi	((Dictyosperma_album	Heterospathe_cagayanensis)	(Hydriastele_microspadix	Kentiopsis_piersoniorum)))	Burretiokentia_grandiflora)	Veitchia_spiralis))	(Prestoea_acuminata	(Oenocarpus_bataua	Oenocarpus_minor)))	Manicaria_saccifera)))	Attalea_speciosa))	(Bactris_major	(Elaeis_guineensis	Elaeis_oleifera)))))	(Phoenix_dactylifera	Sabal_domingensis))	(Iriartea_deltoidea	Serenoa_repens)))	Calamus_caryotoides)	Kingia_australis);
(((Nypa_fruticans	(((Chamaedorea_seifrizii	(Pseudophoenix_vinifera	(Sclerosperma_profizianum	Podococcus_barteri)))	(((Orania_palindan	(Roystonea_regia	(Attalea_speciosa	(Bactris_major	(Elaeis_guineensis	Elaeis_oleifera)))))	((Reinhardtia_latisecta	Reinhardtia_paiewonskiana)	Reinhardtia_simplex))	(Reinhardtia_gracilis	(((Geonoma_undata	((Dictyosperma_album	(Hydriastele_microspadix	((Burretiokentia_grandiflora	Heterospathe_cagayanensis)	Kentiopsis_piersoniorum)))	(Dypsis_decaryi	Veitchia_spiralis)))	(Prestoea_acuminata	(Oenocarpus_bataua	Oenocarpus_minor)))	(Manicaria_saccifera	Pelagodoxa_henryana)))))	((Serenoa_repens	(Phoenix_dactylifera	Sabal_domingensis))	Iriartea_deltoidea)))	Calamus_caryotoides)	Kingia_australis);
((Calamus_caryotoides	(Chamaedorea_seifrizii	((((Sclerosperma_profizianum	Podococcus_barteri)	(((((Pelagodoxa_henryana	Geonoma_undata)	(((Hydriastele_microspadix	(((Burretiokentia_grandiflora	Heterospathe_cagayanensis)	Kentiopsis_piersoniorum)	(Dypsis_decaryi	Dictyosperma_album)))	Veitchia_spiralis)	(Prestoea_acuminata	(Oenocarpus_bataua	Oenocarpus_minor))))	(Attalea_speciosa	(Manicaria_saccifera	Roystonea_regia)))	((Elaeis_guineensis	Elaeis_oleifera)	Bactris_major))	((Reinhardtia_latisecta	Reinhardtia_paiewonskiana)	(Reinhardtia_gracilis	Reinhardtia_simplex))))	Pseudophoenix_vinifera)	(((Nypa_fruticans	(Orania_palindan	Serenoa_repens))	(Phoenix_dactylifera	Sabal_domingensis))	Iriartea_deltoidea))))	Kingia_australis);
((Nypa_fruticans	(Calamus_caryotoides	((((Pseudophoenix_vinifera	(Podococcus_barteri	Sclerosperma_profizianum))	((((((Bactris_major	(Elaeis_oleifera	Elaeis_guineensis))	Roystonea_regia)	(Orania_palindan	Attalea_speciosa))	((Reinhardtia_latisecta	Reinhardtia_paiewonskiana)	(Reinhardtia_simplex	Reinhardtia_gracilis)))	((((Dypsis_decaryi	((Burretiokentia_grandiflora	(Kentiopsis_piersoniorum	Hydriastele_microspadix))	Dictyosperma_album))	Heterospathe_cagayanensis)	Veitchia_spiralis)	((Geonoma_undata	((Oenocarpus_bataua	Oenocarpus_minor)	Prestoea_acuminata))	(Pelagodoxa_henryana	Manicaria_saccifera))))	Chamaedorea_seifrizii))	(Sabal_domingensis	(Iriartea_deltoidea	Phoenix_dactylifera)))	Serenoa_repens)))	Kingia_australis);
((Calamus_caryotoides	(((Chamaedorea_seifrizii	((Pseudophoenix_vinifera	(Podococcus_barteri	Sclerosperma_profizianum))	((Pelagodoxa_henryana	((((Dypsis_decaryi	Veitchia_spiralis)	(Dictyosperma_album	(((Burretiokentia_grandiflora	Heterospathe_cagayanensis)	Kentiopsis_piersoniorum)	Hydriastele_microspadix)))	Geonoma_undata)	((Oenocarpus_bataua	Oenocarpus_minor)	Prestoea_acuminata)))	(((Manicaria_saccifera	Roystonea_regia)	((Orania_palindan	Attalea_speciosa)	(Bactris_major	(Elaeis_oleifera	Elaeis_guineensis))))	((Reinhardtia_gracilis	(Reinhardtia_latisecta	Reinhardtia_paiewonskiana))	Reinhardtia_simplex)))))	((Sabal_domingensis	Phoenix_dactylifera)	(Serenoa_repens	Nypa_fruticans)))	Iriartea_deltoidea))	Kingia_australis);
((Nypa_fruticans	((Phoenix_dactylifera	(Sabal_domingensis	(((((Reinhardtia_latisecta	Reinhardtia_paiewonskiana)	(Reinhardtia_gracilis	Reinhardtia_simplex))	(((Manicaria_saccifera	((((Oenocarpus_bataua	Oenocarpus_minor)	Prestoea_acuminata)	Geonoma_undata)	(Veitchia_spiralis	((Dypsis_decaryi	Dictyosperma_album)	(((Burretiokentia_grandiflora	Heterospathe_cagayanensis)	Kentiopsis_piersoniorum)	Hydriastele_microspadix)))))	((Sclerosperma_profizianum	Podococcus_barteri)	Pelagodoxa_henryana))	(Roystonea_regia	((Attalea_speciosa	Bactris_major)	(Elaeis_oleifera	Elaeis_guineensis)))))	Orania_palindan)	((Chamaedorea_seifrizii	Calamus_caryotoides)	Pseudophoenix_vinifera))))	(Iriartea_deltoidea	Serenoa_repens)))	Kingia_australis);
((Nypa_fruticans	((((Phoenix_dactylifera	Sabal_domingensis)	(Iriartea_deltoidea	Serenoa_repens))	((((Reinhardtia_latisecta	Reinhardtia_paiewonskiana)	(Reinhardtia_gracilis	Reinhardtia_simplex))	((Roystonea_regia	((Pelagodoxa_henryana	Manicaria_saccifera)	(((Oenocarpus_bataua	Oenocarpus_minor)	Prestoea_acuminata)	(Geonoma_undata	((Dypsis_decaryi	Veitchia_spiralis)	(Dictyosperma_album	(((Burretiokentia_grandiflora	Heterospathe_cagayanensis)	Kentiopsis_piersoniorum)	Hydriastele_microspadix)))))))	(Bactris_major	(Attalea_speciosa	(Elaeis_guineensis	Elaeis_oleifera)))))	(((Pseudophoenix_vinifera	(Podococcus_barteri	Chamaedorea_seifrizii))	Sclerosperma_profizianum)	Orania_palindan)))	Calamus_caryotoides))	Kingia_australis);
((Calamus_caryotoides	(Nypa_fruticans	((Orania_palindan	(Sabal_domingensis	(Iriartea_deltoidea	Phoenix_dactylifera)))	(((((Roystonea_regia	((Reinhardtia_latisecta	Reinhardtia_paiewonskiana)	Reinhardtia_simplex))	(((Reinhardtia_gracilis	(Manicaria_saccifera	((((Veitchia_spiralis	(((Burretiokentia_grandiflora	Heterospathe_cagayanensis)	Kentiopsis_piersoniorum)	Hydriastele_microspadix))	(Dypsis_decaryi	Dictyosperma_album))	Geonoma_undata)	((Oenocarpus_bataua	Oenocarpus_minor)	Prestoea_acuminata))))	Pelagodoxa_henryana)	(Bactris_major	(Elaeis_oleifera	(Attalea_speciosa	Elaeis_guineensis)))))	(Podococcus_barteri	Sclerosperma_profizianum))	(Chamaedorea_seifrizii	Pseudophoenix_vinifera))	Serenoa_repens))))	Kingia_australis);
((Nypa_fruticans	((Pseudophoenix_vinifera	(Podococcus_barteri	Sclerosperma_profizianum))	((((((Attalea_speciosa	Roystonea_regia)	(Bactris_major	(Elaeis_oleifera	Elaeis_guineensis)))	(((Manicaria_saccifera	((((Veitchia_spiralis	(Burretiokentia_grandiflora	(Hydriastele_microspadix	Kentiopsis_piersoniorum)))	(Dypsis_decaryi	(Dictyosperma_album	Heterospathe_cagayanensis)))	Geonoma_undata)	((Oenocarpus_bataua	Oenocarpus_minor)	Prestoea_acuminata)))	Pelagodoxa_henryana)	((Reinhardtia_latisecta	Reinhardtia_paiewonskiana)	(Reinhardtia_gracilis	Reinhardtia_simplex))))	Orania_palindan)	(Sabal_domingensis	(Iriartea_deltoidea	Phoenix_dactylifera)))	((Calamus_caryotoides	Chamaedorea_seifrizii)	Serenoa_repens))))	Kingia_australis);
((Calamus_caryotoides	(Nypa_fruticans	(((Iriartea_deltoidea	(Phoenix_dactylifera	Sabal_domingensis))	((Chamaedorea_seifrizii	(((((((Reinhardtia_latisecta	((Reinhardtia_gracilis	Reinhardtia_simplex)	Reinhardtia_paiewonskiana))	Roystonea_regia)	(Bactris_major	(Elaeis_oleifera	Elaeis_guineensis)))	(Manicaria_saccifera	(Pelagodoxa_henryana	(((((Veitchia_spiralis	Dypsis_decaryi)	Dictyosperma_album)	(((Burretiokentia_grandiflora	Heterospathe_cagayanensis)	Kentiopsis_piersoniorum)	Hydriastele_microspadix))	Geonoma_undata)	((Oenocarpus_bataua	Oenocarpus_minor)	Prestoea_acuminata)))))	Attalea_speciosa)	Orania_palindan)	Pseudophoenix_vinifera))	(Podococcus_barteri	Sclerosperma_profizianum)))	Serenoa_repens)))	Kingia_australis);
((Calamus_caryotoides	((((((Orania_palindan	Serenoa_repens)	(Nypa_fruticans	Phoenix_dactylifera))	Sabal_domingensis)	((Pseudophoenix_vinifera	Roystonea_regia)	(((Reinhardtia_gracilis	Reinhardtia_simplex)	(Reinhardtia_paiewonskiana	Reinhardtia_latisecta))	(((Podococcus_barteri	Sclerosperma_profizianum)	((Attalea_speciosa	Bactris_major)	(Elaeis_oleifera	Elaeis_guineensis)))	(((((Dypsis_decaryi	Dictyosperma_album)	((Heterospathe_cagayanensis	(Kentiopsis_piersoniorum	Burretiokentia_grandiflora))	Hydriastele_microspadix))	Veitchia_spiralis)	((Oenocarpus_bataua	Oenocarpus_minor)	(Prestoea_acuminata	Geonoma_undata)))	(Manicaria_saccifera	Pelagodoxa_henryana))))))	Iriartea_deltoidea)	Chamaedorea_seifrizii))	Kingia_australis);
((Calamus_caryotoides	(((((Podococcus_barteri	Sclerosperma_profizianum)	Orania_palindan)	((Pseudophoenix_vinifera	Chamaedorea_seifrizii)	Iriartea_deltoidea))	(Sabal_domingensis	(Attalea_speciosa	(Phoenix_dactylifera	(Serenoa_repens	Nypa_fruticans)))))	(((Bactris_major	(Elaeis_oleifera	Elaeis_guineensis))	(Reinhardtia_gracilis	((((Dypsis_decaryi	((Burretiokentia_grandiflora	(Kentiopsis_piersoniorum	Hydriastele_microspadix))	(Heterospathe_cagayanensis	Dictyosperma_album)))	Veitchia_spiralis)	(((Oenocarpus_bataua	Oenocarpus_minor)	Prestoea_acuminata)	Geonoma_undata))	(Manicaria_saccifera	Pelagodoxa_henryana))))	(Roystonea_regia	(Reinhardtia_simplex	(Reinhardtia_paiewonskiana	Reinhardtia_latisecta))))))	Kingia_australis);
((Calamus_caryotoides	((Attalea_speciosa	Nypa_fruticans)	(((Orania_palindan	((Podococcus_barteri	Sclerosperma_profizianum)	(((((Roystonea_regia	(Bactris_major	(Elaeis_oleifera	Elaeis_guineensis)))	(((((Dypsis_decaryi	Veitchia_spiralis)	((Hydriastele_microspadix	((Burretiokentia_grandiflora	Heterospathe_cagayanensis)	Kentiopsis_piersoniorum))	Dictyosperma_album))	(((Oenocarpus_bataua	Oenocarpus_minor)	Prestoea_acuminata)	Geonoma_undata))	Manicaria_saccifera)	(Pelagodoxa_henryana	Reinhardtia_gracilis)))	(Reinhardtia_simplex	(Reinhardtia_paiewonskiana	Reinhardtia_latisecta)))	Chamaedorea_seifrizii)	Pseudophoenix_vinifera)))	(Iriartea_deltoidea	(Sabal_domingensis	Phoenix_dactylifera)))	Serenoa_repens)))	Kingia_australis);
((Pseudophoenix_vinifera	((((Attalea_speciosa	(Bactris_major	(Elaeis_guineensis	Elaeis_oleifera)))	(((Reinhardtia_gracilis	Reinhardtia_simplex)	(Reinhardtia_paiewonskiana	Reinhardtia_latisecta))	((((((Dypsis_decaryi	(Dictyosperma_album	(((Kentiopsis_piersoniorum	Burretiokentia_grandiflora)	Heterospathe_cagayanensis)	Hydriastele_microspadix)))	Veitchia_spiralis)	Geonoma_undata)	(Pelagodoxa_henryana	(Prestoea_acuminata	(Oenocarpus_bataua	Oenocarpus_minor))))	Manicaria_saccifera)	Roystonea_regia)))	((((Orania_palindan	Sabal_domingensis)	(Nypa_fruticans	(Serenoa_repens	Phoenix_dactylifera)))	(Sclerosperma_profizianum	Podococcus_barteri))	Iriartea_deltoidea))	(Chamaedorea_seifrizii	Calamus_caryotoides)))	Kingia_australis);
((Nypa_fruticans	((Sabal_domingensis	Phoenix_dactylifera)	(((Orania_palindan	((Sclerosperma_profizianum	Podococcus_barteri)	(((Chamaedorea_seifrizii	Calamus_caryotoides)	Pseudophoenix_vinifera)	(Roystonea_regia	(((Attalea_speciosa	(Bactris_major	(Elaeis_guineensis	Elaeis_oleifera)))	(Reinhardtia_simplex	(Reinhardtia_paiewonskiana	Reinhardtia_latisecta)))	(Reinhardtia_gracilis	(((Dypsis_decaryi	(((Burretiokentia_grandiflora	(Kentiopsis_piersoniorum	Hydriastele_microspadix))	(Heterospathe_cagayanensis	Dictyosperma_album))	Veitchia_spiralis))	((Pelagodoxa_henryana	(Prestoea_acuminata	(Oenocarpus_bataua	Oenocarpus_minor)))	Geonoma_undata))	Manicaria_saccifera)))))))	Iriartea_deltoidea)	Serenoa_repens)))	Kingia_australis);
((Calamus_caryotoides	((Pseudophoenix_vinifera	((((Reinhardtia_gracilis	(((((Burretiokentia_grandiflora	(Heterospathe_cagayanensis	(Kentiopsis_piersoniorum	Hydriastele_microspadix)))	(Dypsis_decaryi	Dictyosperma_album))	Veitchia_spiralis)	((Prestoea_acuminata	(Oenocarpus_bataua	Oenocarpus_minor))	Geonoma_undata))	(Pelagodoxa_henryana	Manicaria_saccifera)))	(Roystonea_regia	(Bactris_major	(Elaeis_guineensis	Elaeis_oleifera))))	(Reinhardtia_simplex	(Reinhardtia_paiewonskiana	Reinhardtia_latisecta)))	(((Sabal_domingensis	Phoenix_dactylifera)	((Attalea_speciosa	Nypa_fruticans)	(Iriartea_deltoidea	(Serenoa_repens	Orania_palindan))))	(Sclerosperma_profizianum	Podococcus_barteri))))	Chamaedorea_seifrizii))	Kingia_australis);
((Calamus_caryotoides	((Orania_palindan	((Sabal_domingensis	(Phoenix_dactylifera	(Nypa_fruticans	(Iriartea_deltoidea	Serenoa_repens))))	((Pseudophoenix_vinifera	(Sclerosperma_profizianum	Podococcus_barteri))	((Roystonea_regia	((Attalea_speciosa	Bactris_major)	(Elaeis_guineensis	Elaeis_oleifera)))	(((((Prestoea_acuminata	(Oenocarpus_bataua	Oenocarpus_minor))	Manicaria_saccifera)	((((((Burretiokentia_grandiflora	Kentiopsis_piersoniorum)	Heterospathe_cagayanensis)	Hydriastele_microspadix)	(Dypsis_decaryi	Dictyosperma_album))	Veitchia_spiralis)	Geonoma_undata))	Pelagodoxa_henryana)	((Reinhardtia_gracilis	Reinhardtia_simplex)	(Reinhardtia_paiewonskiana	Reinhardtia_latisecta)))))))	Chamaedorea_seifrizii))	Kingia_australis);
((Pseudophoenix_vinifera	(((Calamus_caryotoides	Nypa_fruticans)	((Orania_palindan	((Roystonea_regia	(Manicaria_saccifera	(Pelagodoxa_henryana	((((Dypsis_decaryi	(Dictyosperma_album	(((Burretiokentia_grandiflora	Kentiopsis_piersoniorum)	Heterospathe_cagayanensis)	Hydriastele_microspadix)))	Veitchia_spiralis)	Geonoma_undata)	(Prestoea_acuminata	(Oenocarpus_bataua	Oenocarpus_minor))))))	(((Reinhardtia_gracilis	Reinhardtia_simplex)	(Reinhardtia_paiewonskiana	Reinhardtia_latisecta))	(Attalea_speciosa	(Bactris_major	(Elaeis_guineensis	Elaeis_oleifera))))))	(Sabal_domingensis	(Phoenix_dactylifera	Iriartea_deltoidea))))	(((Chamaedorea_seifrizii	Serenoa_repens)	Podococcus_barteri)	Sclerosperma_profizianum)))	Kingia_australis);
((Calamus_caryotoides	(Nypa_fruticans	((((Sabal_domingensis	Phoenix_dactylifera)	Serenoa_repens)	((((((Reinhardtia_gracilis	Reinhardtia_simplex)	(Reinhardtia_paiewonskiana	Reinhardtia_latisecta))	Roystonea_regia)	((Bactris_major	(Elaeis_guineensis	Elaeis_oleifera))	Attalea_speciosa))	(Manicaria_saccifera	(((((Heterospathe_cagayanensis	Dictyosperma_album)	Dypsis_decaryi)	(Veitchia_spiralis	((Burretiokentia_grandiflora	Kentiopsis_piersoniorum)	Hydriastele_microspadix)))	Geonoma_undata)	(Pelagodoxa_henryana	(Prestoea_acuminata	(Oenocarpus_bataua	Oenocarpus_minor))))))	(((Orania_palindan	Sclerosperma_profizianum)	Podococcus_barteri)	(Chamaedorea_seifrizii	Pseudophoenix_vinifera))))	Iriartea_deltoidea)))	Kingia_australis);
(((Calamus_caryotoides	Chamaedorea_seifrizii)	((Sclerosperma_profizianum	(Pseudophoenix_vinifera	((Iriartea_deltoidea	(Orania_palindan	(((Bactris_major	(Elaeis_guineensis	Elaeis_oleifera))	Attalea_speciosa)	((Roystonea_regia	(Manicaria_saccifera	(((((Hydriastele_microspadix	Kentiopsis_piersoniorum)	(Dypsis_decaryi	(Heterospathe_cagayanensis	Dictyosperma_album)))	Burretiokentia_grandiflora)	Veitchia_spiralis)	(Geonoma_undata	(Pelagodoxa_henryana	(Prestoea_acuminata	(Oenocarpus_bataua	Oenocarpus_minor)))))))	((Reinhardtia_gracilis	Reinhardtia_simplex)	(Reinhardtia_paiewonskiana	Reinhardtia_latisecta))))))	(Sabal_domingensis	((Nypa_fruticans	Phoenix_dactylifera)	Serenoa_repens)))))	Podococcus_barteri))	Kingia_australis);
((Calamus_caryotoides	(Chamaedorea_seifrizii	((((Orania_palindan	(((Sabal_domingensis	Phoenix_dactylifera)	Serenoa_repens)	((Nypa_fruticans	Pseudophoenix_vinifera)	((Roystonea_regia	((Bactris_major	(Elaeis_guineensis	Elaeis_oleifera))	Attalea_speciosa))	((Reinhardtia_gracilis	((Manicaria_saccifera	((Prestoea_acuminata	(Oenocarpus_bataua	Oenocarpus_minor))	(((Dypsis_decaryi	((Heterospathe_cagayanensis	Dictyosperma_album)	(Burretiokentia_grandiflora	(Hydriastele_microspadix	Kentiopsis_piersoniorum))))	Veitchia_spiralis)	Geonoma_undata)))	Pelagodoxa_henryana))	(Reinhardtia_simplex	(Reinhardtia_paiewonskiana	Reinhardtia_latisecta)))))))	Sclerosperma_profizianum)	Iriartea_deltoidea)	Podococcus_barteri)))	Kingia_australis);
((Calamus_caryotoides	((Iriartea_deltoidea	((Chamaedorea_seifrizii	Pseudophoenix_vinifera)	((((Reinhardtia_gracilis	((Manicaria_saccifera	((Prestoea_acuminata	(Oenocarpus_bataua	Oenocarpus_minor))	((((Dypsis_decaryi	Dictyosperma_album)	((Heterospathe_cagayanensis	(Burretiokentia_grandiflora	Kentiopsis_piersoniorum))	Hydriastele_microspadix))	Veitchia_spiralis)	Geonoma_undata)))	Pelagodoxa_henryana))	Roystonea_regia)	(((Attalea_speciosa	Bactris_major)	(Elaeis_guineensis	Elaeis_oleifera))	(Reinhardtia_simplex	(Reinhardtia_paiewonskiana	Reinhardtia_latisecta))))	(Podococcus_barteri	Sclerosperma_profizianum))))	(Nypa_fruticans	(Serenoa_repens	((Orania_palindan	Sabal_domingensis)	Phoenix_dactylifera)))))	Kingia_australis);
((Calamus_caryotoides	(((Chamaedorea_seifrizii	Pseudophoenix_vinifera)	(((((Manicaria_saccifera	((Prestoea_acuminata	(Oenocarpus_bataua	Oenocarpus_minor))	((Dypsis_decaryi	(Dictyosperma_album	(((Kentiopsis_piersoniorum	Hydriastele_microspadix)	Burretiokentia_grandiflora)	(Heterospathe_cagayanensis	Veitchia_spiralis))))	Geonoma_undata)))	Pelagodoxa_henryana)	Roystonea_regia)	((Bactris_major	(Elaeis_guineensis	Elaeis_oleifera))	(Reinhardtia_simplex	(Reinhardtia_paiewonskiana	Reinhardtia_latisecta))))	(Podococcus_barteri	Sclerosperma_profizianum)))	((((Reinhardtia_gracilis	Nypa_fruticans)	(Sabal_domingensis	Phoenix_dactylifera))	((Attalea_speciosa	Orania_palindan)	Serenoa_repens))	Iriartea_deltoidea)))	Kingia_australis);
((Nypa_fruticans	((((Iriartea_deltoidea	(Phoenix_dactylifera	Sabal_domingensis))	(((((Chamaedorea_seifrizii	Podococcus_barteri)	Sclerosperma_profizianum)	((((Reinhardtia_paiewonskiana	Reinhardtia_latisecta)	Reinhardtia_simplex)	(Roystonea_regia	((Bactris_major	Attalea_speciosa)	(Elaeis_guineensis	Elaeis_oleifera))))	(Reinhardtia_gracilis	((Pelagodoxa_henryana	Manicaria_saccifera)	(((Veitchia_spiralis	((Dypsis_decaryi	Dictyosperma_album)	(((Heterospathe_cagayanensis	Burretiokentia_grandiflora)	Kentiopsis_piersoniorum)	Hydriastele_microspadix)))	Geonoma_undata)	(Prestoea_acuminata	(Oenocarpus_bataua	Oenocarpus_minor)))))))	Pseudophoenix_vinifera)	Orania_palindan))	Serenoa_repens)	Calamus_caryotoides))	Kingia_australis);
((Serenoa_repens	((Phoenix_dactylifera	Sabal_domingensis)	((Calamus_caryotoides	(((Pseudophoenix_vinifera	((Orania_palindan	Sclerosperma_profizianum)	(Chamaedorea_seifrizii	Podococcus_barteri)))	Iriartea_deltoidea)	((((Reinhardtia_paiewonskiana	Reinhardtia_latisecta)	Reinhardtia_simplex)	(Roystonea_regia	(Bactris_major	(Elaeis_guineensis	Elaeis_oleifera))))	(Reinhardtia_gracilis	((Pelagodoxa_henryana	Manicaria_saccifera)	((((Dypsis_decaryi	(Heterospathe_cagayanensis	Dictyosperma_album))	(((Hydriastele_microspadix	Kentiopsis_piersoniorum)	Burretiokentia_grandiflora)	Veitchia_spiralis))	Geonoma_undata)	(Prestoea_acuminata	(Oenocarpus_bataua	Oenocarpus_minor))))))))	(Attalea_speciosa	Nypa_fruticans))))	Kingia_australis);
((Pseudophoenix_vinifera	(Nypa_fruticans	((((Serenoa_repens	(Orania_palindan	(Podococcus_barteri	Sclerosperma_profizianum)))	(Chamaedorea_seifrizii	Calamus_caryotoides))	((Iriartea_deltoidea	Phoenix_dactylifera)	Sabal_domingensis))	((((Attalea_speciosa	Bactris_major)	(Elaeis_guineensis	Elaeis_oleifera))	((((Prestoea_acuminata	(Oenocarpus_bataua	Oenocarpus_minor))	((Dypsis_decaryi	(((Kentiopsis_piersoniorum	(Heterospathe_cagayanensis	Burretiokentia_grandiflora))	Hydriastele_microspadix)	Dictyosperma_album))	Veitchia_spiralis))	Manicaria_saccifera)	(Geonoma_undata	Pelagodoxa_henryana)))	(((Reinhardtia_paiewonskiana	Reinhardtia_latisecta)	(Reinhardtia_gracilis	Reinhardtia_simplex))	Roystonea_regia)))))	Kingia_australis);
(((Nypa_fruticans	((((Pseudophoenix_vinifera	((Roystonea_regia	((Bactris_major	(Elaeis_guineensis	Elaeis_oleifera))	Attalea_speciosa))	(((((Prestoea_acuminata	(Oenocarpus_bataua	Oenocarpus_minor))	((Dypsis_decaryi	(((Kentiopsis_piersoniorum	(Heterospathe_cagayanensis	Burretiokentia_grandiflora))	Hydriastele_microspadix)	Dictyosperma_album))	Veitchia_spiralis))	(Pelagodoxa_henryana	Manicaria_saccifera))	Geonoma_undata)	((Reinhardtia_paiewonskiana	Reinhardtia_latisecta)	(Reinhardtia_gracilis	Reinhardtia_simplex)))))	((Chamaedorea_seifrizii	Podococcus_barteri)	Sclerosperma_profizianum))	((Iriartea_deltoidea	Phoenix_dactylifera)	Sabal_domingensis))	(Orania_palindan	Serenoa_repens)))	Calamus_caryotoides)	Kingia_australis);
((Pseudophoenix_vinifera	((Sclerosperma_profizianum	(((((Serenoa_repens	(Phoenix_dactylifera	Sabal_domingensis))	Orania_palindan)	Nypa_fruticans)	((Roystonea_regia	((Geonoma_undata	((Dypsis_decaryi	((Veitchia_spiralis	((Kentiopsis_piersoniorum	(Heterospathe_cagayanensis	Burretiokentia_grandiflora))	Hydriastele_microspadix))	Dictyosperma_album))	(Prestoea_acuminata	(Oenocarpus_bataua	Oenocarpus_minor))))	(Pelagodoxa_henryana	Manicaria_saccifera)))	(((Reinhardtia_paiewonskiana	Reinhardtia_latisecta)	(Reinhardtia_gracilis	Reinhardtia_simplex))	(Bactris_major	((Attalea_speciosa	Elaeis_oleifera)	Elaeis_guineensis)))))	Podococcus_barteri))	(Iriartea_deltoidea	(Calamus_caryotoides	Chamaedorea_seifrizii))))	Kingia_australis);
(((Calamus_caryotoides	Chamaedorea_seifrizii)	((Pseudophoenix_vinifera	(((Nypa_fruticans	(Phoenix_dactylifera	Sabal_domingensis))	(Orania_palindan	Serenoa_repens))	((Podococcus_barteri	Sclerosperma_profizianum)	((((((((((Kentiopsis_piersoniorum	(Heterospathe_cagayanensis	Burretiokentia_grandiflora))	Hydriastele_microspadix)	Veitchia_spiralis)	(Dictyosperma_album	Dypsis_decaryi))	(Prestoea_acuminata	(Oenocarpus_bataua	Oenocarpus_minor)))	Geonoma_undata)	Pelagodoxa_henryana)	(Manicaria_saccifera	(Roystonea_regia	((Attalea_speciosa	Bactris_major)	(Elaeis_oleifera	Elaeis_guineensis)))))	((Reinhardtia_paiewonskiana	Reinhardtia_latisecta)	Reinhardtia_simplex))	Reinhardtia_gracilis))))	Iriartea_deltoidea))	Kingia_australis);
((Nypa_fruticans	((Sabal_domingensis	(((Orania_palindan	Serenoa_repens)	(Podococcus_barteri	Sclerosperma_profizianum))	((Pseudophoenix_vinifera	(((((((Heterospathe_cagayanensis	Dictyosperma_album)	Dypsis_decaryi)	((Kentiopsis_piersoniorum	Hydriastele_microspadix)	Burretiokentia_grandiflora))	Veitchia_spiralis)	((Pelagodoxa_henryana	(Prestoea_acuminata	(Oenocarpus_bataua	Oenocarpus_minor)))	Geonoma_undata))	(Manicaria_saccifera	(Roystonea_regia	(Attalea_speciosa	(Elaeis_oleifera	(Bactris_major	Elaeis_guineensis))))))	((Reinhardtia_paiewonskiana	Reinhardtia_latisecta)	(Reinhardtia_gracilis	Reinhardtia_simplex))))	(Calamus_caryotoides	Chamaedorea_seifrizii))))	(Phoenix_dactylifera	Iriartea_deltoidea)))	Kingia_australis);
((Calamus_caryotoides	(Chamaedorea_seifrizii	(Orania_palindan	(((Podococcus_barteri	Sclerosperma_profizianum)	(((Reinhardtia_gracilis	Pelagodoxa_henryana)	(Manicaria_saccifera	(((Dypsis_decaryi	(Dictyosperma_album	(Heterospathe_cagayanensis	((Kentiopsis_piersoniorum	Hydriastele_microspadix)	Burretiokentia_grandiflora))))	Veitchia_spiralis)	((Prestoea_acuminata	(Oenocarpus_bataua	Oenocarpus_minor))	Geonoma_undata))))	(((Reinhardtia_paiewonskiana	Reinhardtia_latisecta)	Reinhardtia_simplex)	(Roystonea_regia	((Bactris_major	Attalea_speciosa)	(Elaeis_oleifera	Elaeis_guineensis))))))	(Serenoa_repens	(Pseudophoenix_vinifera	(((Phoenix_dactylifera	Iriartea_deltoidea)	Nypa_fruticans)	Sabal_domingensis)))))))	Kingia_australis);
((Serenoa_repens	(Nypa_fruticans	((Phoenix_dactylifera	Sabal_domingensis)	((((Bactris_major	(Elaeis_oleifera	Elaeis_guineensis))	((Orania_palindan	Attalea_speciosa)	Roystonea_regia))	(((Manicaria_saccifera	(((Dypsis_decaryi	(Dictyosperma_album	(((Kentiopsis_piersoniorum	Burretiokentia_grandiflora)	Heterospathe_cagayanensis)	Hydriastele_microspadix)))	Veitchia_spiralis)	((Pelagodoxa_henryana	(Prestoea_acuminata	(Oenocarpus_bataua	Oenocarpus_minor)))	Geonoma_undata)))	Reinhardtia_gracilis)	((Reinhardtia_paiewonskiana	Reinhardtia_latisecta)	Reinhardtia_simplex)))	((Calamus_caryotoides	Chamaedorea_seifrizii)	((Pseudophoenix_vinifera	(Podococcus_barteri	Sclerosperma_profizianum))	Iriartea_deltoidea))))))	Kingia_australis);
((Serenoa_repens	(Phoenix_dactylifera	(Nypa_fruticans	(Sabal_domingensis	((((Iriartea_deltoidea	((Roystonea_regia	(Manicaria_saccifera	((Dypsis_decaryi	(Dictyosperma_album	(((Kentiopsis_piersoniorum	(Burretiokentia_grandiflora	Heterospathe_cagayanensis))	Veitchia_spiralis)	Hydriastele_microspadix)))	((Pelagodoxa_henryana	(Prestoea_acuminata	(Oenocarpus_bataua	Oenocarpus_minor)))	Geonoma_undata))))	(((Reinhardtia_paiewonskiana	Reinhardtia_latisecta)	(Reinhardtia_gracilis	Reinhardtia_simplex))	((Attalea_speciosa	(Elaeis_oleifera	Elaeis_guineensis))	Bactris_major))))	Orania_palindan)	(Pseudophoenix_vinifera	(Sclerosperma_profizianum	Calamus_caryotoides)))	(Podococcus_barteri	Chamaedorea_seifrizii))))))	Kingia_australis);
((((((Pseudophoenix_vinifera	(Podococcus_barteri	Sclerosperma_profizianum))	Chamaedorea_seifrizii)	Iriartea_deltoidea)	(((Nypa_fruticans	(Orania_palindan	Serenoa_repens))	(Sabal_domingensis	Phoenix_dactylifera))	(((Reinhardtia_paiewonskiana	Reinhardtia_latisecta)	(Reinhardtia_simplex	Reinhardtia_gracilis))	(((Geonoma_undata	((Pelagodoxa_henryana	(Prestoea_acuminata	(Oenocarpus_bataua	Oenocarpus_minor)))	(Veitchia_spiralis	(Hydriastele_microspadix	(Dypsis_decaryi	(Dictyosperma_album	(Heterospathe_cagayanensis	(Burretiokentia_grandiflora	Kentiopsis_piersoniorum))))))))	Manicaria_saccifera)	(Roystonea_regia	((Bactris_major	Attalea_speciosa)	(Elaeis_guineensis	Elaeis_oleifera)))))))	Calamus_caryotoides)	Kingia_australis);
((Pseudophoenix_vinifera	((Calamus_caryotoides	Chamaedorea_seifrizii)	(((Podococcus_barteri	Sclerosperma_profizianum)	(Orania_palindan	Serenoa_repens))	(Nypa_fruticans	((Sabal_domingensis	(Iriartea_deltoidea	Phoenix_dactylifera))	(((Reinhardtia_paiewonskiana	Reinhardtia_latisecta)	(Reinhardtia_simplex	Reinhardtia_gracilis))	(((((Geonoma_undata	Pelagodoxa_henryana)	(Prestoea_acuminata	(Oenocarpus_bataua	Oenocarpus_minor)))	(Veitchia_spiralis	((((Heterospathe_cagayanensis	(Kentiopsis_piersoniorum	Hydriastele_microspadix))	Burretiokentia_grandiflora)	Dictyosperma_album)	Dypsis_decaryi)))	Manicaria_saccifera)	(Roystonea_regia	((Bactris_major	(Elaeis_guineensis	Elaeis_oleifera))	Attalea_speciosa)))))))))	Kingia_australis);
((Calamus_caryotoides	(Chamaedorea_seifrizii	(((((Podococcus_barteri	Sclerosperma_profizianum)	(Orania_palindan	Serenoa_repens))	(Sabal_domingensis	((Nypa_fruticans	Phoenix_dactylifera)	Iriartea_deltoidea)))	((((((Prestoea_acuminata	(Oenocarpus_bataua	Oenocarpus_minor))	(((((((Heterospathe_cagayanensis	Kentiopsis_piersoniorum)	Burretiokentia_grandiflora)	Hydriastele_microspadix)	Dictyosperma_album)	Dypsis_decaryi)	Veitchia_spiralis)	Geonoma_undata))	(Pelagodoxa_henryana	Manicaria_saccifera))	Roystonea_regia)	(((Reinhardtia_paiewonskiana	Reinhardtia_latisecta)	(Reinhardtia_simplex	Reinhardtia_gracilis))	Attalea_speciosa))	(Bactris_major	(Elaeis_guineensis	Elaeis_oleifera))))	Pseudophoenix_vinifera)))	Kingia_australis);
((Serenoa_repens	(((Podococcus_barteri	Sclerosperma_profizianum)	Orania_palindan)	((Nypa_fruticans	(Sabal_domingensis	Phoenix_dactylifera))	(((Pseudophoenix_vinifera	(Calamus_caryotoides	Chamaedorea_seifrizii))	(Roystonea_regia	((((Attalea_speciosa	Bactris_major)	(Elaeis_guineensis	Elaeis_oleifera))	((Reinhardtia_paiewonskiana	Reinhardtia_latisecta)	(Reinhardtia_simplex	Reinhardtia_gracilis)))	((Pelagodoxa_henryana	((Prestoea_acuminata	(Oenocarpus_bataua	Oenocarpus_minor))	(((Veitchia_spiralis	(Burretiokentia_grandiflora	(Kentiopsis_piersoniorum	Hydriastele_microspadix)))	(Dypsis_decaryi	(Heterospathe_cagayanensis	Dictyosperma_album)))	Geonoma_undata)))	Manicaria_saccifera))))	Iriartea_deltoidea))))	Kingia_australis);
((Calamus_caryotoides	(Chamaedorea_seifrizii	(Orania_palindan	((Iriartea_deltoidea	((Serenoa_repens	(Attalea_speciosa	Nypa_fruticans))	(Sabal_domingensis	Phoenix_dactylifera)))	((Pseudophoenix_vinifera	(Podococcus_barteri	Sclerosperma_profizianum))	(((Reinhardtia_paiewonskiana	Reinhardtia_latisecta)	(Reinhardtia_simplex	Reinhardtia_gracilis))	((((Geonoma_undata	((Pelagodoxa_henryana	((Oenocarpus_bataua	Oenocarpus_minor)	Prestoea_acuminata))	((Dictyosperma_album	(Veitchia_spiralis	(Heterospathe_cagayanensis	(Burretiokentia_grandiflora	(Kentiopsis_piersoniorum	Hydriastele_microspadix)))))	Dypsis_decaryi)))	Manicaria_saccifera)	Roystonea_regia)	(Bactris_major	(Elaeis_guineensis	Elaeis_oleifera)))))))))	Kingia_australis);
((Calamus_caryotoides	((((Pseudophoenix_vinifera	Chamaedorea_seifrizii)	((Roystonea_regia	((Reinhardtia_paiewonskiana	Reinhardtia_latisecta)	(Reinhardtia_simplex	Reinhardtia_gracilis)))	((((((Oenocarpus_bataua	Oenocarpus_minor)	Prestoea_acuminata)	(((Dictyosperma_album	((Heterospathe_cagayanensis	(Burretiokentia_grandiflora	Kentiopsis_piersoniorum))	Hydriastele_microspadix))	Dypsis_decaryi)	Veitchia_spiralis))	(Manicaria_saccifera	Geonoma_undata))	Pelagodoxa_henryana)	(Bactris_major	(Elaeis_guineensis	Elaeis_oleifera)))))	((Sabal_domingensis	Phoenix_dactylifera)	Iriartea_deltoidea))	(((Podococcus_barteri	Sclerosperma_profizianum)	(Serenoa_repens	(Orania_palindan	Attalea_speciosa)))	Nypa_fruticans)))	Kingia_australis);
((Calamus_caryotoides	((((Orania_palindan	Attalea_speciosa)	((Sabal_domingensis	Phoenix_dactylifera)	((((Chamaedorea_seifrizii	Podococcus_barteri)	Sclerosperma_profizianum)	Pseudophoenix_vinifera)	((Bactris_major	(Elaeis_guineensis	Elaeis_oleifera))	((Roystonea_regia	((Reinhardtia_paiewonskiana	Reinhardtia_latisecta)	(Reinhardtia_simplex	Reinhardtia_gracilis)))	(((((Oenocarpus_bataua	Oenocarpus_minor)	Prestoea_acuminata)	(Geonoma_undata	(((Dictyosperma_album	((Heterospathe_cagayanensis	(Burretiokentia_grandiflora	Kentiopsis_piersoniorum))	Hydriastele_microspadix))	Dypsis_decaryi)	Veitchia_spiralis)))	Manicaria_saccifera)	Pelagodoxa_henryana))))))	(Serenoa_repens	Iriartea_deltoidea))	Nypa_fruticans))	Kingia_australis);
((Calamus_caryotoides	(Chamaedorea_seifrizii	(Pseudophoenix_vinifera	(((((((Oenocarpus_bataua	Oenocarpus_minor)	Prestoea_acuminata)	(Pelagodoxa_henryana	(Geonoma_undata	((Dictyosperma_album	((Kentiopsis_piersoniorum	(Heterospathe_cagayanensis	Burretiokentia_grandiflora))	Hydriastele_microspadix))	(Veitchia_spiralis	Dypsis_decaryi)))))	Manicaria_saccifera)	(Roystonea_regia	((Reinhardtia_paiewonskiana	Reinhardtia_latisecta)	(Reinhardtia_simplex	Reinhardtia_gracilis))))	((Attalea_speciosa	Bactris_major)	(Elaeis_guineensis	Elaeis_oleifera)))	(((Iriartea_deltoidea	(Sabal_domingensis	Phoenix_dactylifera))	Nypa_fruticans)	(Serenoa_repens	(Podococcus_barteri	(Orania_palindan	Sclerosperma_profizianum))))))))	Kingia_australis);
((Calamus_caryotoides	(Chamaedorea_seifrizii	(((Sclerosperma_profizianum	Podococcus_barteri)	(((Roystonea_regia	((Reinhardtia_paiewonskiana	Reinhardtia_latisecta)	(Reinhardtia_simplex	Reinhardtia_gracilis)))	Pelagodoxa_henryana)	(((Attalea_speciosa	Bactris_major)	(Elaeis_guineensis	Elaeis_oleifera))	((((((Heterospathe_cagayanensis	Dictyosperma_album)	Dypsis_decaryi)	(Burretiokentia_grandiflora	(Hydriastele_microspadix	Kentiopsis_piersoniorum)))	Veitchia_spiralis)	(Manicaria_saccifera	Geonoma_undata))	((Oenocarpus_bataua	Oenocarpus_minor)	Prestoea_acuminata)))))	(((((Orania_palindan	Serenoa_repens)	(Sabal_domingensis	Phoenix_dactylifera))	Nypa_fruticans)	Iriartea_deltoidea)	Pseudophoenix_vinifera))))	Kingia_australis);
((Calamus_caryotoides	(Chamaedorea_seifrizii	((((Sclerosperma_profizianum	Podococcus_barteri)	((Roystonea_regia	((Reinhardtia_paiewonskiana	Reinhardtia_latisecta)	(Reinhardtia_simplex	Reinhardtia_gracilis)))	(((Attalea_speciosa	Bactris_major)	(Elaeis_guineensis	Elaeis_oleifera))	((Pelagodoxa_henryana	(((((Dictyosperma_album	Dypsis_decaryi)	(Hydriastele_microspadix	(Kentiopsis_piersoniorum	(Heterospathe_cagayanensis	Burretiokentia_grandiflora))))	Veitchia_spiralis)	Geonoma_undata)	((Oenocarpus_bataua	Oenocarpus_minor)	Prestoea_acuminata)))	Manicaria_saccifera))))	(((((Serenoa_repens	Phoenix_dactylifera)	Nypa_fruticans)	Sabal_domingensis)	Orania_palindan)	Iriartea_deltoidea))	Pseudophoenix_vinifera)))	Kingia_australis);
((Calamus_caryotoides	(Nypa_fruticans	(((Phoenix_dactylifera	(Orania_palindan	(Sabal_domingensis	Iriartea_deltoidea)))	((Sclerosperma_profizianum	Podococcus_barteri)	((Chamaedorea_seifrizii	((((((((Dypsis_decaryi	Veitchia_spiralis)	(((Hydriastele_microspadix	Kentiopsis_piersoniorum)	Burretiokentia_grandiflora)	(Heterospathe_cagayanensis	Dictyosperma_album)))	Geonoma_undata)	(Pelagodoxa_henryana	((Oenocarpus_bataua	Oenocarpus_minor)	Prestoea_acuminata)))	Manicaria_saccifera)	Reinhardtia_gracilis)	((((Elaeis_guineensis	Elaeis_oleifera)	Bactris_major)	Roystonea_regia)	Attalea_speciosa))	(Reinhardtia_simplex	(Reinhardtia_latisecta	Reinhardtia_paiewonskiana))))	Pseudophoenix_vinifera)))	Serenoa_repens)))	Kingia_australis);
((Calamus_caryotoides	(Nypa_fruticans	(Iriartea_deltoidea	(((Sclerosperma_profizianum	Podococcus_barteri)	((Pseudophoenix_vinifera	((((((Geonoma_undata	(((Oenocarpus_bataua	Oenocarpus_minor)	Prestoea_acuminata)	((Dictyosperma_album	((Heterospathe_cagayanensis	((Hydriastele_microspadix	Kentiopsis_piersoniorum)	Burretiokentia_grandiflora))	Veitchia_spiralis))	Dypsis_decaryi)))	Manicaria_saccifera)	Pelagodoxa_henryana)	Reinhardtia_gracilis)	(((Attalea_speciosa	Elaeis_guineensis)	Elaeis_oleifera)	Bactris_major))	(Roystonea_regia	(Reinhardtia_simplex	(Reinhardtia_latisecta	Reinhardtia_paiewonskiana)))))	Chamaedorea_seifrizii))	((Orania_palindan	Serenoa_repens)	(Phoenix_dactylifera	Sabal_domingensis))))))	Kingia_australis);
((Calamus_caryotoides	(Orania_palindan	((((Phoenix_dactylifera	Sabal_domingensis)	(Nypa_fruticans	Serenoa_repens))	Iriartea_deltoidea)	(Pseudophoenix_vinifera	(((Sclerosperma_profizianum	Podococcus_barteri)	(((Elaeis_guineensis	Elaeis_oleifera)	Bactris_major)	(((Reinhardtia_gracilis	Reinhardtia_simplex)	(Reinhardtia_latisecta	Reinhardtia_paiewonskiana))	(Attalea_speciosa	(Roystonea_regia	((((Oenocarpus_bataua	Oenocarpus_minor)	Prestoea_acuminata)	(((Dypsis_decaryi	(Dictyosperma_album	(Hydriastele_microspadix	(Kentiopsis_piersoniorum	(Burretiokentia_grandiflora	Heterospathe_cagayanensis)))))	Veitchia_spiralis)	Geonoma_undata))	(Pelagodoxa_henryana	Manicaria_saccifera)))))))	Chamaedorea_seifrizii)))))	Kingia_australis);
((Serenoa_repens	((Nypa_fruticans	((Phoenix_dactylifera	Sabal_domingensis)	(Iriartea_deltoidea	(((Roystonea_regia	(((Reinhardtia_gracilis	((((Oenocarpus_bataua	Oenocarpus_minor)	Prestoea_acuminata)	((Dypsis_decaryi	(Dictyosperma_album	(Veitchia_spiralis	(Hydriastele_microspadix	(Kentiopsis_piersoniorum	(Burretiokentia_grandiflora	Heterospathe_cagayanensis))))))	Geonoma_undata))	(Pelagodoxa_henryana	Manicaria_saccifera)))	(Reinhardtia_simplex	(Reinhardtia_latisecta	Reinhardtia_paiewonskiana)))	(((Elaeis_guineensis	Elaeis_oleifera)	(Attalea_speciosa	Bactris_major))	(Sclerosperma_profizianum	Podococcus_barteri))))	Pseudophoenix_vinifera)	(Chamaedorea_seifrizii	Calamus_caryotoides)))))	Orania_palindan))	Kingia_australis);
((Calamus_caryotoides	(((((Serenoa_repens	Nypa_fruticans)	Sclerosperma_profizianum)	((((Iriartea_deltoidea	Orania_palindan)	(Phoenix_dactylifera	Sabal_domingensis))	((((Elaeis_guineensis	Elaeis_oleifera)	(Attalea_speciosa	Bactris_major))	((Reinhardtia_gracilis	Reinhardtia_simplex)	(Reinhardtia_latisecta	Reinhardtia_paiewonskiana)))	((Pelagodoxa_henryana	Roystonea_regia)	((((Oenocarpus_bataua	Oenocarpus_minor)	Prestoea_acuminata)	((Dypsis_decaryi	(Dictyosperma_album	(Veitchia_spiralis	(Hydriastele_microspadix	(Kentiopsis_piersoniorum	(Burretiokentia_grandiflora	Heterospathe_cagayanensis))))))	Geonoma_undata))	Manicaria_saccifera))))	Pseudophoenix_vinifera))	Podococcus_barteri)	Chamaedorea_seifrizii))	Kingia_australis);
((Calamus_caryotoides	(Nypa_fruticans	(((Reinhardtia_simplex	(Reinhardtia_latisecta	Reinhardtia_paiewonskiana))	((Reinhardtia_gracilis	((((Pelagodoxa_henryana	Geonoma_undata)	((Oenocarpus_bataua	Oenocarpus_minor)	Prestoea_acuminata))	(((Dictyosperma_album	(Hydriastele_microspadix	(Heterospathe_cagayanensis	(Kentiopsis_piersoniorum	Burretiokentia_grandiflora))))	Dypsis_decaryi)	Veitchia_spiralis))	Manicaria_saccifera))	(Roystonea_regia	((Elaeis_guineensis	Elaeis_oleifera)	(Attalea_speciosa	Bactris_major)))))	((Serenoa_repens	(Phoenix_dactylifera	Sabal_domingensis))	((Pseudophoenix_vinifera	(Chamaedorea_seifrizii	Iriartea_deltoidea))	((Podococcus_barteri	Sclerosperma_profizianum)	Orania_palindan))))))	Kingia_australis);
((Calamus_caryotoides	((((Podococcus_barteri	Sclerosperma_profizianum)	(((((Orania_palindan	Roystonea_regia)	((Elaeis_guineensis	Elaeis_oleifera)	(Attalea_speciosa	Bactris_major)))	(Reinhardtia_simplex	(Reinhardtia_latisecta	Reinhardtia_paiewonskiana)))	(Reinhardtia_gracilis	((((Oenocarpus_bataua	Oenocarpus_minor)	Prestoea_acuminata)	((((Hydriastele_microspadix	(Heterospathe_cagayanensis	(Kentiopsis_piersoniorum	Burretiokentia_grandiflora)))	Veitchia_spiralis)	(Dypsis_decaryi	Dictyosperma_album))	Geonoma_undata))	(Pelagodoxa_henryana	Manicaria_saccifera))))	(Chamaedorea_seifrizii	Pseudophoenix_vinifera)))	Iriartea_deltoidea)	((Serenoa_repens	(Phoenix_dactylifera	Sabal_domingensis))	Nypa_fruticans)))	Kingia_australis);
((Calamus_caryotoides	(((Podococcus_barteri	Sclerosperma_profizianum)	(((Serenoa_repens	(Phoenix_dactylifera	Sabal_domingensis))	Nypa_fruticans)	(((Iriartea_deltoidea	(((Roystonea_regia	((Elaeis_guineensis	Elaeis_oleifera)	(Attalea_speciosa	Bactris_major)))	((Reinhardtia_gracilis	Reinhardtia_simplex)	(Reinhardtia_latisecta	Reinhardtia_paiewonskiana)))	(((((((Dictyosperma_album	(Kentiopsis_piersoniorum	(Burretiokentia_grandiflora	Heterospathe_cagayanensis)))	Dypsis_decaryi)	Hydriastele_microspadix)	Veitchia_spiralis)	Geonoma_undata)	(((Oenocarpus_bataua	Oenocarpus_minor)	Prestoea_acuminata)	Pelagodoxa_henryana))	Manicaria_saccifera)))	Orania_palindan)	Pseudophoenix_vinifera)))	Chamaedorea_seifrizii))	Kingia_australis);
((Calamus_caryotoides	((Iriartea_deltoidea	((Phoenix_dactylifera	(Nypa_fruticans	Serenoa_repens))	Sabal_domingensis))	(((Chamaedorea_seifrizii	(((Reinhardtia_gracilis	(Manicaria_saccifera	(Pelagodoxa_henryana	(((((Dictyosperma_album	Dypsis_decaryi)	Hydriastele_microspadix)	(Veitchia_spiralis	(Kentiopsis_piersoniorum	(Burretiokentia_grandiflora	Heterospathe_cagayanensis))))	Geonoma_undata)	((Oenocarpus_bataua	Oenocarpus_minor)	Prestoea_acuminata)))))	(Reinhardtia_simplex	(Reinhardtia_latisecta	Reinhardtia_paiewonskiana)))	(((Orania_palindan	Attalea_speciosa)	Roystonea_regia)	((Elaeis_guineensis	Elaeis_oleifera)	Bactris_major))))	Pseudophoenix_vinifera)	(Podococcus_barteri	Sclerosperma_profizianum))))	Kingia_australis);
((Calamus_caryotoides	(Nypa_fruticans	((Iriartea_deltoidea	(Sabal_domingensis	Phoenix_dactylifera))	(Serenoa_repens	(((((((Burretiokentia_grandiflora	(Dypsis_decaryi	((Heterospathe_cagayanensis	(Kentiopsis_piersoniorum	Hydriastele_microspadix))	Dictyosperma_album)))	Veitchia_spiralis)	Geonoma_undata)	(Manicaria_saccifera	((Oenocarpus_bataua	Oenocarpus_minor)	Prestoea_acuminata)))	Pelagodoxa_henryana)	(((Reinhardtia_gracilis	Reinhardtia_simplex)	(Reinhardtia_latisecta	Reinhardtia_paiewonskiana))	(((Orania_palindan	Attalea_speciosa)	Roystonea_regia)	((Elaeis_guineensis	Elaeis_oleifera)	Bactris_major))))	(Pseudophoenix_vinifera	(Chamaedorea_seifrizii	(Podococcus_barteri	Sclerosperma_profizianum))))))))	Kingia_australis);
((Calamus_caryotoides	(Chamaedorea_seifrizii	((((((Reinhardtia_gracilis	Reinhardtia_simplex)	(Reinhardtia_paiewonskiana	Reinhardtia_latisecta))	((Attalea_speciosa	Bactris_major)	(Elaeis_oleifera	Elaeis_guineensis)))	(Roystonea_regia	(Manicaria_saccifera	(Pelagodoxa_henryana	((Prestoea_acuminata	(Oenocarpus_minor	Oenocarpus_bataua))	(((Dictyosperma_album	(Veitchia_spiralis	((Heterospathe_cagayanensis	(Kentiopsis_piersoniorum	Hydriastele_microspadix))	Burretiokentia_grandiflora)))	Dypsis_decaryi)	Geonoma_undata))))))	Pseudophoenix_vinifera)	(((Podococcus_barteri	Sclerosperma_profizianum)	Iriartea_deltoidea)	(((Orania_palindan	Serenoa_repens)	(Phoenix_dactylifera	Sabal_domingensis))	Nypa_fruticans)))))	Kingia_australis);
((((((((Reinhardtia_gracilis	(Pelagodoxa_henryana	(((Prestoea_acuminata	(Oenocarpus_minor	Oenocarpus_bataua))	((((Dictyosperma_album	(((Burretiokentia_grandiflora	Kentiopsis_piersoniorum)	Heterospathe_cagayanensis)	Hydriastele_microspadix))	Dypsis_decaryi)	Veitchia_spiralis)	Geonoma_undata))	Manicaria_saccifera)))	(Reinhardtia_simplex	(Reinhardtia_paiewonskiana	Reinhardtia_latisecta)))	(Bactris_major	(Elaeis_oleifera	Elaeis_guineensis)))	Roystonea_regia)	Pseudophoenix_vinifera)	((Orania_palindan	((Podococcus_barteri	Sclerosperma_profizianum)	Iriartea_deltoidea))	((Phoenix_dactylifera	Sabal_domingensis)	(Serenoa_repens	(Attalea_speciosa	Nypa_fruticans)))))	(Calamus_caryotoides	Chamaedorea_seifrizii))	Kingia_australis);
((Geonoma_undata	((Prestoea_acuminata	(Oenocarpus_minor	Oenocarpus_bataua))	((Manicaria_saccifera	(((((Serenoa_repens	(Attalea_speciosa	Nypa_fruticans))	((Calamus_caryotoides	(Orania_palindan	((((Chamaedorea_seifrizii	Podococcus_barteri)	Sclerosperma_profizianum)	Pseudophoenix_vinifera)	Iriartea_deltoidea)))	(Phoenix_dactylifera	Sabal_domingensis)))	(Roystonea_regia	((Reinhardtia_gracilis	Reinhardtia_simplex)	(Reinhardtia_paiewonskiana	Reinhardtia_latisecta))))	(Bactris_major	(Elaeis_oleifera	Elaeis_guineensis)))	Pelagodoxa_henryana))	(((Dictyosperma_album	(((Burretiokentia_grandiflora	Kentiopsis_piersoniorum)	Heterospathe_cagayanensis)	Hydriastele_microspadix))	Dypsis_decaryi)	Veitchia_spiralis))))	Kingia_australis);
(((Oenocarpus_minor	Oenocarpus_bataua)	((Geonoma_undata	(((Dypsis_decaryi	Dictyosperma_album)	(Veitchia_spiralis	(((Burretiokentia_grandiflora	Kentiopsis_piersoniorum)	Heterospathe_cagayanensis)	Hydriastele_microspadix)))	((Manicaria_saccifera	((((Attalea_speciosa	Nypa_fruticans)	((((Orania_palindan	Serenoa_repens)	(Phoenix_dactylifera	Sabal_domingensis))	Calamus_caryotoides)	((((Sclerosperma_profizianum	Podococcus_barteri)	Chamaedorea_seifrizii)	Pseudophoenix_vinifera)	Iriartea_deltoidea)))	((Reinhardtia_gracilis	Reinhardtia_simplex)	(Reinhardtia_paiewonskiana	Reinhardtia_latisecta)))	(Roystonea_regia	(Bactris_major	(Elaeis_oleifera	Elaeis_guineensis)))))	Pelagodoxa_henryana)))	Prestoea_acuminata))	Kingia_australis);
((Calamus_caryotoides	(Chamaedorea_seifrizii	(((Pelagodoxa_henryana	((((Prestoea_acuminata	(Oenocarpus_minor	Oenocarpus_bataua))	Geonoma_undata)	(((Veitchia_spiralis	Dypsis_decaryi)	Dictyosperma_album)	(((Burretiokentia_grandiflora	Kentiopsis_piersoniorum)	Heterospathe_cagayanensis)	Hydriastele_microspadix)))	Manicaria_saccifera))	((Roystonea_regia	((Elaeis_oleifera	(Elaeis_guineensis	Bactris_major))	Attalea_speciosa))	((Reinhardtia_gracilis	Reinhardtia_simplex)	(Reinhardtia_paiewonskiana	Reinhardtia_latisecta))))	(Pseudophoenix_vinifera	((Orania_palindan	(Sclerosperma_profizianum	Podococcus_barteri))	((Nypa_fruticans	((Phoenix_dactylifera	Sabal_domingensis)	Serenoa_repens))	Iriartea_deltoidea))))))	Kingia_australis);
((Serenoa_repens	(Nypa_fruticans	((Iriartea_deltoidea	((((((Attalea_speciosa	Orania_palindan)	Roystonea_regia)	((Elaeis_oleifera	Elaeis_guineensis)	Bactris_major))	(((Reinhardtia_gracilis	Reinhardtia_simplex)	(Reinhardtia_paiewonskiana	Reinhardtia_latisecta))	(((Veitchia_spiralis	(((((Kentiopsis_piersoniorum	Hydriastele_microspadix)	Burretiokentia_grandiflora)	Dictyosperma_album)	Heterospathe_cagayanensis)	Dypsis_decaryi))	((Pelagodoxa_henryana	(Prestoea_acuminata	(Oenocarpus_minor	Oenocarpus_bataua)))	Geonoma_undata))	Manicaria_saccifera)))	(Sclerosperma_profizianum	Podococcus_barteri))	((Calamus_caryotoides	Chamaedorea_seifrizii)	Pseudophoenix_vinifera)))	(Phoenix_dactylifera	Sabal_domingensis))))	Kingia_australis);
((Calamus_caryotoides	(Nypa_fruticans	(((Iriartea_deltoidea	(Phoenix_dactylifera	Sabal_domingensis))	((((((Reinhardtia_gracilis	Reinhardtia_simplex)	(Reinhardtia_paiewonskiana	Reinhardtia_latisecta))	Roystonea_regia)	((Elaeis_oleifera	Elaeis_guineensis)	(Attalea_speciosa	Bactris_major)))	((((Dypsis_decaryi	Veitchia_spiralis)	(((Kentiopsis_piersoniorum	Hydriastele_microspadix)	(Dictyosperma_album	Heterospathe_cagayanensis))	Burretiokentia_grandiflora))	((Prestoea_acuminata	(Oenocarpus_minor	Oenocarpus_bataua))	Geonoma_undata))	(Pelagodoxa_henryana	Manicaria_saccifera)))	(Pseudophoenix_vinifera	(Orania_palindan	(Sclerosperma_profizianum	(Chamaedorea_seifrizii	Podococcus_barteri))))))	Serenoa_repens)))	Kingia_australis);
((Calamus_caryotoides	(Nypa_fruticans	((Serenoa_repens	Iriartea_deltoidea)	((Phoenix_dactylifera	Sabal_domingensis)	((((((Reinhardtia_gracilis	Reinhardtia_simplex)	(Reinhardtia_paiewonskiana	Reinhardtia_latisecta))	((Roystonea_regia	((Elaeis_oleifera	Elaeis_guineensis)	Bactris_major))	Attalea_speciosa))	(Manicaria_saccifera	(((Prestoea_acuminata	(Oenocarpus_minor	Oenocarpus_bataua))	(Geonoma_undata	((Veitchia_spiralis	((Kentiopsis_piersoniorum	Hydriastele_microspadix)	Burretiokentia_grandiflora))	((Dictyosperma_album	Heterospathe_cagayanensis)	Dypsis_decaryi))))	Pelagodoxa_henryana)))	(Pseudophoenix_vinifera	(Sclerosperma_profizianum	(Chamaedorea_seifrizii	Podococcus_barteri))))	Orania_palindan)))))	Kingia_australis);
((Calamus_caryotoides	((((Pseudophoenix_vinifera	((Sclerosperma_profizianum	Podococcus_barteri)	((Reinhardtia_simplex	(Reinhardtia_paiewonskiana	Reinhardtia_latisecta))	(((Roystonea_regia	((Elaeis_oleifera	Elaeis_guineensis)	Bactris_major))	Attalea_speciosa)	(Reinhardtia_gracilis	(Manicaria_saccifera	(((Geonoma_undata	Pelagodoxa_henryana)	(Prestoea_acuminata	(Oenocarpus_minor	Oenocarpus_bataua)))	(Dypsis_decaryi	((((Heterospathe_cagayanensis	(Kentiopsis_piersoniorum	Burretiokentia_grandiflora))	Hydriastele_microspadix)	Veitchia_spiralis)	Dictyosperma_album)))))))))	Chamaedorea_seifrizii)	((Nypa_fruticans	(Orania_palindan	Serenoa_repens))	(Phoenix_dactylifera	Sabal_domingensis)))	Iriartea_deltoidea))	Kingia_australis);
((Nypa_fruticans	((Iriartea_deltoidea	Serenoa_repens)	((Phoenix_dactylifera	Sabal_domingensis)	(Orania_palindan	((Sclerosperma_profizianum	Podococcus_barteri)	((Pseudophoenix_vinifera	(Chamaedorea_seifrizii	Calamus_caryotoides))	(((Reinhardtia_gracilis	Reinhardtia_simplex)	(Reinhardtia_paiewonskiana	Reinhardtia_latisecta))	((Roystonea_regia	(Attalea_speciosa	((Elaeis_oleifera	Elaeis_guineensis)	Bactris_major)))	((Manicaria_saccifera	((Prestoea_acuminata	(Oenocarpus_minor	Oenocarpus_bataua))	(((Veitchia_spiralis	Dypsis_decaryi)	(((Heterospathe_cagayanensis	(Kentiopsis_piersoniorum	Burretiokentia_grandiflora))	Hydriastele_microspadix)	Dictyosperma_album))	Geonoma_undata)))	Pelagodoxa_henryana)))))))))	Kingia_australis);
((Nypa_fruticans	(Iriartea_deltoidea	((((Roystonea_regia	((Pelagodoxa_henryana	Manicaria_saccifera)	(Geonoma_undata	((Veitchia_spiralis	((Dypsis_decaryi	(Heterospathe_cagayanensis	Dictyosperma_album))	(Hydriastele_microspadix	(Burretiokentia_grandiflora	Kentiopsis_piersoniorum))))	(Prestoea_acuminata	(Oenocarpus_minor	Oenocarpus_bataua))))))	((Bactris_major	(Elaeis_oleifera	(Attalea_speciosa	Elaeis_guineensis)))	((Reinhardtia_paiewonskiana	Reinhardtia_latisecta)	(Reinhardtia_gracilis	Reinhardtia_simplex))))	(Pseudophoenix_vinifera	((Podococcus_barteri	Chamaedorea_seifrizii)	Sclerosperma_profizianum)))	(Calamus_caryotoides	((Sabal_domingensis	Phoenix_dactylifera)	(Orania_palindan	Serenoa_repens))))))	Kingia_australis);
(((Chamaedorea_seifrizii	((((((Orania_palindan	Iriartea_deltoidea)	(((Reinhardtia_paiewonskiana	Reinhardtia_latisecta)	(Reinhardtia_gracilis	Reinhardtia_simplex))	((Roystonea_regia	(Manicaria_saccifera	(Attalea_speciosa	(((Hydriastele_microspadix	(Heterospathe_cagayanensis	(Burretiokentia_grandiflora	Kentiopsis_piersoniorum)))	(Dictyosperma_album	(Veitchia_spiralis	Dypsis_decaryi)))	((Pelagodoxa_henryana	(Prestoea_acuminata	(Oenocarpus_minor	Oenocarpus_bataua)))	Geonoma_undata)))))	(Bactris_major	(Elaeis_oleifera	Elaeis_guineensis)))))	Sclerosperma_profizianum)	(Nypa_fruticans	((Sabal_domingensis	Phoenix_dactylifera)	Serenoa_repens)))	Pseudophoenix_vinifera)	Podococcus_barteri))	Calamus_caryotoides)	Kingia_australis);
((Calamus_caryotoides	(Nypa_fruticans	(((Iriartea_deltoidea	(Sabal_domingensis	Phoenix_dactylifera))	((Orania_palindan	((Attalea_speciosa	(Bactris_major	(Elaeis_oleifera	Elaeis_guineensis)))	(((Reinhardtia_paiewonskiana	Reinhardtia_latisecta)	(Reinhardtia_gracilis	Reinhardtia_simplex))	(Roystonea_regia	(Manicaria_saccifera	((Pelagodoxa_henryana	(Prestoea_acuminata	(Oenocarpus_minor	Oenocarpus_bataua)))	(Geonoma_undata	((Veitchia_spiralis	(Burretiokentia_grandiflora	(Hydriastele_microspadix	Kentiopsis_piersoniorum)))	(Dypsis_decaryi	(Dictyosperma_album	Heterospathe_cagayanensis))))))))))	(Pseudophoenix_vinifera	(Sclerosperma_profizianum	(Podococcus_barteri	Chamaedorea_seifrizii)))))	Serenoa_repens)))	Kingia_australis);
((Nypa_fruticans	((((((((Roystonea_regia	(Bactris_major	(Attalea_speciosa	(Elaeis_guineensis	Elaeis_oleifera))))	((Reinhardtia_paiewonskiana	Reinhardtia_latisecta)	(Reinhardtia_gracilis	Reinhardtia_simplex)))	((Manicaria_saccifera	(((Dypsis_decaryi	((((Heterospathe_cagayanensis	(Burretiokentia_grandiflora	Kentiopsis_piersoniorum))	Hydriastele_microspadix)	Veitchia_spiralis)	Dictyosperma_album))	Geonoma_undata)	(Prestoea_acuminata	(Oenocarpus_minor	Oenocarpus_bataua))))	Pelagodoxa_henryana))	Pseudophoenix_vinifera)	(Calamus_caryotoides	Chamaedorea_seifrizii))	(Orania_palindan	(Sclerosperma_profizianum	Podococcus_barteri)))	(Serenoa_repens	(Sabal_domingensis	Phoenix_dactylifera)))	Iriartea_deltoidea))	Kingia_australis);
((Geonoma_undata	(Pelagodoxa_henryana	(((((Reinhardtia_paiewonskiana	Reinhardtia_latisecta)	Reinhardtia_simplex)	(((Bactris_major	Elaeis_guineensis)	Elaeis_oleifera)	Attalea_speciosa))	((Pseudophoenix_vinifera	((Calamus_caryotoides	Chamaedorea_seifrizii)	((Sclerosperma_profizianum	Podococcus_barteri)	((Orania_palindan	Serenoa_repens)	(Sabal_domingensis	(Nypa_fruticans	(Iriartea_deltoidea	Phoenix_dactylifera)))))))	Roystonea_regia))	(Reinhardtia_gracilis	((((Dypsis_decaryi	(((Kentiopsis_piersoniorum	(Heterospathe_cagayanensis	Burretiokentia_grandiflora))	Hydriastele_microspadix)	Dictyosperma_album))	Veitchia_spiralis)	(Prestoea_acuminata	(Oenocarpus_minor	Oenocarpus_bataua)))	Manicaria_saccifera)))))	Kingia_australis);
((Pseudophoenix_vinifera	((Chamaedorea_seifrizii	(Iriartea_deltoidea	(Orania_palindan	(Podococcus_barteri	Sclerosperma_profizianum))))	((Roystonea_regia	((((Geonoma_undata	((Dypsis_decaryi	((Veitchia_spiralis	(Hydriastele_microspadix	Kentiopsis_piersoniorum))	(Heterospathe_cagayanensis	Dictyosperma_album)))	Burretiokentia_grandiflora))	(Reinhardtia_gracilis	(Prestoea_acuminata	(Oenocarpus_minor	Oenocarpus_bataua))))	(Pelagodoxa_henryana	Manicaria_saccifera))	(((Reinhardtia_paiewonskiana	Reinhardtia_latisecta)	Reinhardtia_simplex)	(Attalea_speciosa	((Elaeis_guineensis	Elaeis_oleifera)	Bactris_major)))))	(Calamus_caryotoides	((Serenoa_repens	Nypa_fruticans)	(Sabal_domingensis	Phoenix_dactylifera))))))	Kingia_australis);
((Calamus_caryotoides	(Nypa_fruticans	(((Sabal_domingensis	(Orania_palindan	Serenoa_repens))	((Pseudophoenix_vinifera	((Chamaedorea_seifrizii	Podococcus_barteri)	Sclerosperma_profizianum))	(((((Geonoma_undata	(((Dypsis_decaryi	(Heterospathe_cagayanensis	Dictyosperma_album))	(Burretiokentia_grandiflora	(Hydriastele_microspadix	Kentiopsis_piersoniorum)))	Veitchia_spiralis))	(Prestoea_acuminata	(Oenocarpus_minor	Oenocarpus_bataua)))	(Pelagodoxa_henryana	Manicaria_saccifera))	((Reinhardtia_paiewonskiana	Reinhardtia_latisecta)	(Reinhardtia_gracilis	Reinhardtia_simplex)))	((((Elaeis_guineensis	Elaeis_oleifera)	Bactris_major)	Attalea_speciosa)	Roystonea_regia))))	(Iriartea_deltoidea	Phoenix_dactylifera))))	Kingia_australis);
((Pseudophoenix_vinifera	((((Orania_palindan	Serenoa_repens)	(Podococcus_barteri	Sclerosperma_profizianum))	(((Reinhardtia_paiewonskiana	Reinhardtia_latisecta)	(Reinhardtia_gracilis	Reinhardtia_simplex))	(((Manicaria_saccifera	((Geonoma_undata	((Dictyosperma_album	(Heterospathe_cagayanensis	(Burretiokentia_grandiflora	(Hydriastele_microspadix	Kentiopsis_piersoniorum))))	(Dypsis_decaryi	Veitchia_spiralis)))	(Prestoea_acuminata	(Oenocarpus_minor	Oenocarpus_bataua))))	Pelagodoxa_henryana)	((((Elaeis_guineensis	Elaeis_oleifera)	Bactris_major)	Attalea_speciosa)	Roystonea_regia))))	(Chamaedorea_seifrizii	(Calamus_caryotoides	(Sabal_domingensis	(Nypa_fruticans	(Iriartea_deltoidea	Phoenix_dactylifera)))))))	Kingia_australis);
((Calamus_caryotoides	((((Orania_palindan	Serenoa_repens)	Nypa_fruticans)	(Sabal_domingensis	Phoenix_dactylifera))	(Iriartea_deltoidea	(Pseudophoenix_vinifera	(((Chamaedorea_seifrizii	Podococcus_barteri)	Sclerosperma_profizianum)	(((Reinhardtia_paiewonskiana	Reinhardtia_latisecta)	(Reinhardtia_gracilis	Reinhardtia_simplex))	((Manicaria_saccifera	(((Pelagodoxa_henryana	(Prestoea_acuminata	(Oenocarpus_minor	Oenocarpus_bataua)))	((Burretiokentia_grandiflora	((Hydriastele_microspadix	Kentiopsis_piersoniorum)	((Dictyosperma_album	Heterospathe_cagayanensis)	Dypsis_decaryi)))	Veitchia_spiralis))	Geonoma_undata))	((Bactris_major	(Attalea_speciosa	(Elaeis_guineensis	Elaeis_oleifera)))	Roystonea_regia))))))))	Kingia_australis);
((Calamus_caryotoides	(((((Reinhardtia_paiewonskiana	Reinhardtia_latisecta)	(Reinhardtia_gracilis	Reinhardtia_simplex))	(((Elaeis_guineensis	Elaeis_oleifera)	(Bactris_major	Attalea_speciosa))	(Roystonea_regia	(Manicaria_saccifera	(((Prestoea_acuminata	(Oenocarpus_minor	Oenocarpus_bataua))	((Veitchia_spiralis	(Hydriastele_microspadix	(((Burretiokentia_grandiflora	Heterospathe_cagayanensis)	Kentiopsis_piersoniorum)	(Dictyosperma_album	Dypsis_decaryi))))	Geonoma_undata))	Pelagodoxa_henryana)))))	(Pseudophoenix_vinifera	((Chamaedorea_seifrizii	Podococcus_barteri)	(Orania_palindan	Sclerosperma_profizianum))))	((Serenoa_repens	Nypa_fruticans)	(Iriartea_deltoidea	(Sabal_domingensis	Phoenix_dactylifera)))))	Kingia_australis);
((Sabal_domingensis	((Iriartea_deltoidea	((Pseudophoenix_vinifera	((Calamus_caryotoides	Chamaedorea_seifrizii)	(Roystonea_regia	((Pelagodoxa_henryana	(((Reinhardtia_paiewonskiana	Reinhardtia_latisecta)	(Reinhardtia_gracilis	Reinhardtia_simplex))	((Elaeis_guineensis	Elaeis_oleifera)	(Attalea_speciosa	Bactris_major))))	((((((Dypsis_decaryi	Dictyosperma_album)	((Heterospathe_cagayanensis	(Burretiokentia_grandiflora	Kentiopsis_piersoniorum))	Hydriastele_microspadix))	Veitchia_spiralis)	Geonoma_undata)	(Prestoea_acuminata	(Oenocarpus_bataua	Oenocarpus_minor)))	Manicaria_saccifera)))))	(Nypa_fruticans	((Sclerosperma_profizianum	Podococcus_barteri)	(Orania_palindan	Serenoa_repens)))))	Phoenix_dactylifera))	Kingia_australis);
((Calamus_caryotoides	(Pseudophoenix_vinifera	((((Reinhardtia_gracilis	Iriartea_deltoidea)	Orania_palindan)	(((((((((Burretiokentia_grandiflora	Veitchia_spiralis)	(Hydriastele_microspadix	Kentiopsis_piersoniorum))	(Dypsis_decaryi	(Dictyosperma_album	Heterospathe_cagayanensis)))	Geonoma_undata)	(Pelagodoxa_henryana	(Prestoea_acuminata	(Oenocarpus_bataua	Oenocarpus_minor))))	Manicaria_saccifera)	((Reinhardtia_paiewonskiana	Reinhardtia_latisecta)	Reinhardtia_simplex))	((Roystonea_regia	((Elaeis_guineensis	Elaeis_oleifera)	Bactris_major))	Attalea_speciosa))	(((Serenoa_repens	Nypa_fruticans)	Phoenix_dactylifera)	Sabal_domingensis)))	(Sclerosperma_profizianum	(Chamaedorea_seifrizii	Podococcus_barteri)))))	Kingia_australis);
((Calamus_caryotoides	(((((((Orania_palindan	Serenoa_repens)	Nypa_fruticans)	(Phoenix_dactylifera	Sabal_domingensis))	((Sclerosperma_profizianum	Podococcus_barteri)	((Roystonea_regia	((Elaeis_guineensis	Elaeis_oleifera)	(Bactris_major	Attalea_speciosa)))	(((Reinhardtia_paiewonskiana	Reinhardtia_latisecta)	(Reinhardtia_simplex	Reinhardtia_gracilis))	((((((Dypsis_decaryi	((Dictyosperma_album	Heterospathe_cagayanensis)	(Kentiopsis_piersoniorum	Burretiokentia_grandiflora)))	Hydriastele_microspadix)	Veitchia_spiralis)	Geonoma_undata)	(Prestoea_acuminata	(Oenocarpus_bataua	Oenocarpus_minor)))	(Pelagodoxa_henryana	Manicaria_saccifera))))))	Pseudophoenix_vinifera)	Iriartea_deltoidea)	Chamaedorea_seifrizii))	Kingia_australis);
((Calamus_caryotoides	(((Pseudophoenix_vinifera	((((Serenoa_repens	Nypa_fruticans)	(Phoenix_dactylifera	Sabal_domingensis))	Orania_palindan)	((Sclerosperma_profizianum	Podococcus_barteri)	(((Roystonea_regia	(Pelagodoxa_henryana	(Manicaria_saccifera	(((((Dictyosperma_album	(Hydriastele_microspadix	((Heterospathe_cagayanensis	Burretiokentia_grandiflora)	Kentiopsis_piersoniorum)))	Dypsis_decaryi)	Veitchia_spiralis)	Geonoma_undata)	(Prestoea_acuminata	(Oenocarpus_bataua	Oenocarpus_minor))))))	((Reinhardtia_paiewonskiana	Reinhardtia_latisecta)	(Reinhardtia_simplex	Reinhardtia_gracilis)))	((Elaeis_guineensis	Elaeis_oleifera)	(Bactris_major	Attalea_speciosa))))))	Iriartea_deltoidea)	Chamaedorea_seifrizii))	Kingia_australis);
(((((Pseudophoenix_vinifera	(Sclerosperma_profizianum	(Chamaedorea_seifrizii	Podococcus_barteri)))	Iriartea_deltoidea)	Orania_palindan)	(((Roystonea_regia	((Pelagodoxa_henryana	Manicaria_saccifera)	((Prestoea_acuminata	(Oenocarpus_bataua	Oenocarpus_minor))	(Geonoma_undata	(((Dictyosperma_album	(Hydriastele_microspadix	((Heterospathe_cagayanensis	Burretiokentia_grandiflora)	Kentiopsis_piersoniorum)))	Veitchia_spiralis)	Dypsis_decaryi)))))	(((Reinhardtia_paiewonskiana	Reinhardtia_latisecta)	(Reinhardtia_simplex	Reinhardtia_gracilis))	((Elaeis_guineensis	Elaeis_oleifera)	(Bactris_major	Attalea_speciosa))))	(Calamus_caryotoides	(((Serenoa_repens	Nypa_fruticans)	Phoenix_dactylifera)	Sabal_domingensis))))	Kingia_australis);
((Calamus_caryotoides	(((Orania_palindan	((Pseudophoenix_vinifera	Chamaedorea_seifrizii)	(Roystonea_regia	(((Pelagodoxa_henryana	Manicaria_saccifera)	((Prestoea_acuminata	(Oenocarpus_bataua	Oenocarpus_minor))	(Geonoma_undata	(((Hydriastele_microspadix	((Heterospathe_cagayanensis	Burretiokentia_grandiflora)	Kentiopsis_piersoniorum))	Dictyosperma_album)	(Dypsis_decaryi	Veitchia_spiralis)))))	(((Reinhardtia_paiewonskiana	Reinhardtia_latisecta)	(Reinhardtia_simplex	Reinhardtia_gracilis))	((Elaeis_guineensis	Elaeis_oleifera)	(Bactris_major	Attalea_speciosa)))))))	(Sclerosperma_profizianum	Podococcus_barteri))	(Iriartea_deltoidea	((Phoenix_dactylifera	Sabal_domingensis)	(Serenoa_repens	Nypa_fruticans)))))	Kingia_australis);
((Calamus_caryotoides	(Chamaedorea_seifrizii	(((Sclerosperma_profizianum	Podococcus_barteri)	(Iriartea_deltoidea	((Phoenix_dactylifera	Sabal_domingensis)	(Serenoa_repens	Nypa_fruticans))))	(Pseudophoenix_vinifera	(Orania_palindan	((((Pelagodoxa_henryana	Manicaria_saccifera)	((Prestoea_acuminata	(Oenocarpus_bataua	Oenocarpus_minor))	(Geonoma_undata	((Burretiokentia_grandiflora	((Hydriastele_microspadix	Kentiopsis_piersoniorum)	(Dypsis_decaryi	(Dictyosperma_album	Heterospathe_cagayanensis))))	Veitchia_spiralis))))	(((Bactris_major	Elaeis_guineensis)	Elaeis_oleifera)	Attalea_speciosa))	(Roystonea_regia	((Reinhardtia_paiewonskiana	Reinhardtia_latisecta)	(Reinhardtia_simplex	Reinhardtia_gracilis)))))))))	Kingia_australis);
((Serenoa_repens	((Orania_palindan	(Sclerosperma_profizianum	Podococcus_barteri))	((((((((Pelagodoxa_henryana	Manicaria_saccifera)	(Prestoea_acuminata	(Oenocarpus_bataua	Oenocarpus_minor)))	(Geonoma_undata	(((Dypsis_decaryi	(Dictyosperma_album	Heterospathe_cagayanensis))	(Burretiokentia_grandiflora	(Hydriastele_microspadix	Kentiopsis_piersoniorum)))	Veitchia_spiralis)))	(Attalea_speciosa	(Bactris_major	(Elaeis_guineensis	Elaeis_oleifera))))	(Roystonea_regia	((Reinhardtia_paiewonskiana	Reinhardtia_latisecta)	(Reinhardtia_simplex	Reinhardtia_gracilis))))	Nypa_fruticans)	(Phoenix_dactylifera	Sabal_domingensis))	(Pseudophoenix_vinifera	(Iriartea_deltoidea	(Calamus_caryotoides	Chamaedorea_seifrizii))))))	Kingia_australis);
((Calamus_caryotoides	(Chamaedorea_seifrizii	((Orania_palindan	((Pseudophoenix_vinifera	Sclerosperma_profizianum)	Podococcus_barteri))	((((Attalea_speciosa	(Bactris_major	(Elaeis_guineensis	Elaeis_oleifera)))	((Reinhardtia_paiewonskiana	Reinhardtia_latisecta)	(Reinhardtia_simplex	Reinhardtia_gracilis)))	(((Prestoea_acuminata	(Oenocarpus_bataua	Oenocarpus_minor))	((Geonoma_undata	(((Dypsis_decaryi	(Dictyosperma_album	Heterospathe_cagayanensis))	Burretiokentia_grandiflora)	((Hydriastele_microspadix	Kentiopsis_piersoniorum)	Veitchia_spiralis)))	(Pelagodoxa_henryana	Manicaria_saccifera)))	Roystonea_regia))	(Sabal_domingensis	(Nypa_fruticans	((Iriartea_deltoidea	Serenoa_repens)	Phoenix_dactylifera)))))))	Kingia_australis);
((Calamus_caryotoides	((((Sabal_domingensis	Phoenix_dactylifera)	Serenoa_repens)	((Orania_palindan	Iriartea_deltoidea)	((Pseudophoenix_vinifera	((Podococcus_barteri	Chamaedorea_seifrizii)	Sclerosperma_profizianum))	((((((Prestoea_acuminata	(Oenocarpus_bataua	Oenocarpus_minor))	((((Dictyosperma_album	(Hydriastele_microspadix	(Heterospathe_cagayanensis	(Burretiokentia_grandiflora	Kentiopsis_piersoniorum))))	Geonoma_undata)	Dypsis_decaryi)	Veitchia_spiralis))	Manicaria_saccifera)	Pelagodoxa_henryana)	(Roystonea_regia	((Reinhardtia_paiewonskiana	Reinhardtia_latisecta)	(Reinhardtia_simplex	Reinhardtia_gracilis))))	(Bactris_major	((Elaeis_guineensis	Elaeis_oleifera)	Attalea_speciosa))))))	Nypa_fruticans))	Kingia_australis);
(((Chamaedorea_seifrizii	(Podococcus_barteri	(Sclerosperma_profizianum	((Pseudophoenix_vinifera	(((((Bactris_major	Elaeis_guineensis)	Elaeis_oleifera)	Attalea_speciosa)	((Reinhardtia_gracilis	Reinhardtia_simplex)	(Reinhardtia_latisecta	Reinhardtia_paiewonskiana)))	(Roystonea_regia	(((((Prestoea_acuminata	(Oenocarpus_bataua	Oenocarpus_minor))	Pelagodoxa_henryana)	Geonoma_undata)	((Burretiokentia_grandiflora	(Heterospathe_cagayanensis	(Dictyosperma_album	(Kentiopsis_piersoniorum	Hydriastele_microspadix))))	(Veitchia_spiralis	Dypsis_decaryi)))	Manicaria_saccifera))))	(Orania_palindan	((Iriartea_deltoidea	((Serenoa_repens	Nypa_fruticans)	Phoenix_dactylifera))	Sabal_domingensis))))))	Calamus_caryotoides)	Kingia_australis);
((Podococcus_barteri	(((Sclerosperma_profizianum	(((Serenoa_repens	Nypa_fruticans)	Phoenix_dactylifera)	(((Sabal_domingensis	((((Reinhardtia_gracilis	Reinhardtia_simplex)	(Reinhardtia_latisecta	Reinhardtia_paiewonskiana))	(Attalea_speciosa	((Elaeis_guineensis	Elaeis_oleifera)	Bactris_major)))	(Roystonea_regia	(((((Prestoea_acuminata	(Oenocarpus_bataua	Oenocarpus_minor))	Pelagodoxa_henryana)	Geonoma_undata)	((Dypsis_decaryi	(((Heterospathe_cagayanensis	(Kentiopsis_piersoniorum	Burretiokentia_grandiflora))	Hydriastele_microspadix)	Dictyosperma_album))	Veitchia_spiralis))	Manicaria_saccifera))))	Orania_palindan)	Iriartea_deltoidea)))	Pseudophoenix_vinifera)	(Calamus_caryotoides	Chamaedorea_seifrizii)))	Kingia_australis);
((Calamus_caryotoides	(Chamaedorea_seifrizii	((((Attalea_speciosa	(((Reinhardtia_simplex	Reinhardtia_latisecta)	Reinhardtia_paiewonskiana)	(((Podococcus_barteri	Sclerosperma_profizianum)	(Reinhardtia_gracilis	(((((Prestoea_acuminata	(Oenocarpus_bataua	Oenocarpus_minor))	Geonoma_undata)	(((Dypsis_decaryi	Veitchia_spiralis)	Dictyosperma_album)	((Heterospathe_cagayanensis	(Kentiopsis_piersoniorum	Burretiokentia_grandiflora))	Hydriastele_microspadix)))	Manicaria_saccifera)	Pelagodoxa_henryana)))	(Roystonea_regia	((Elaeis_guineensis	Elaeis_oleifera)	Bactris_major)))))	((Sabal_domingensis	Phoenix_dactylifera)	(Serenoa_repens	Iriartea_deltoidea)))	(Nypa_fruticans	Pseudophoenix_vinifera))	Orania_palindan)))	Kingia_australis);
((Calamus_caryotoides	(Chamaedorea_seifrizii	((((Podococcus_barteri	Sclerosperma_profizianum)	((((Reinhardtia_gracilis	Reinhardtia_simplex)	(Reinhardtia_latisecta	Reinhardtia_paiewonskiana))	(Pelagodoxa_henryana	(((Prestoea_acuminata	(Oenocarpus_bataua	Oenocarpus_minor))	(Geonoma_undata	((Burretiokentia_grandiflora	(((Dypsis_decaryi	Kentiopsis_piersoniorum)	(Dictyosperma_album	Heterospathe_cagayanensis))	Veitchia_spiralis))	Hydriastele_microspadix)))	Manicaria_saccifera)))	(Roystonea_regia	((Attalea_speciosa	(Elaeis_guineensis	Elaeis_oleifera))	Bactris_major))))	(Iriartea_deltoidea	(((Sabal_domingensis	Phoenix_dactylifera)	(Orania_palindan	Serenoa_repens))	Nypa_fruticans)))	Pseudophoenix_vinifera)))	Kingia_australis);
(((Nypa_fruticans	((((Phoenix_dactylifera	Iriartea_deltoidea)	Sabal_domingensis)	((((Reinhardtia_gracilis	Reinhardtia_simplex)	(Reinhardtia_latisecta	Reinhardtia_paiewonskiana))	((Manicaria_saccifera	(Pelagodoxa_henryana	(((((Dypsis_decaryi	(Dictyosperma_album	Heterospathe_cagayanensis))	Veitchia_spiralis)	((Burretiokentia_grandiflora	Kentiopsis_piersoniorum)	Hydriastele_microspadix))	Geonoma_undata)	(Prestoea_acuminata	(Oenocarpus_bataua	Oenocarpus_minor)))))	(Roystonea_regia	(((Attalea_speciosa	Elaeis_guineensis)	Elaeis_oleifera)	Bactris_major))))	(((Sclerosperma_profizianum	(Chamaedorea_seifrizii	Podococcus_barteri))	Orania_palindan)	Pseudophoenix_vinifera)))	Serenoa_repens))	Calamus_caryotoides)	Kingia_australis);
(((((((Orania_palindan	Serenoa_repens)	(Phoenix_dactylifera	Sabal_domingensis))	((((Roystonea_regia	(((Elaeis_guineensis	Elaeis_oleifera)	Bactris_major)	Attalea_speciosa))	(Reinhardtia_gracilis	(((((Dypsis_decaryi	Veitchia_spiralis)	(Dictyosperma_album	((Kentiopsis_piersoniorum	(Burretiokentia_grandiflora	Heterospathe_cagayanensis))	Hydriastele_microspadix)))	Geonoma_undata)	(Prestoea_acuminata	(Oenocarpus_bataua	Oenocarpus_minor)))	(Manicaria_saccifera	Pelagodoxa_henryana))))	(Reinhardtia_simplex	(Reinhardtia_latisecta	Reinhardtia_paiewonskiana)))	(Sclerosperma_profizianum	(Chamaedorea_seifrizii	Podococcus_barteri))))	Pseudophoenix_vinifera)	(Nypa_fruticans	Iriartea_deltoidea))	Calamus_caryotoides)	Kingia_australis);
(((Nypa_fruticans	(((Phoenix_dactylifera	Sabal_domingensis)	Iriartea_deltoidea)	(Serenoa_repens	((((((Manicaria_saccifera	Pelagodoxa_henryana)	(((Dypsis_decaryi	Veitchia_spiralis)	(Dictyosperma_album	((Kentiopsis_piersoniorum	(Burretiokentia_grandiflora	Heterospathe_cagayanensis))	Hydriastele_microspadix)))	(Geonoma_undata	(Prestoea_acuminata	(Oenocarpus_bataua	Oenocarpus_minor)))))	(((Elaeis_guineensis	Elaeis_oleifera)	Bactris_major)	Attalea_speciosa))	(Roystonea_regia	((Reinhardtia_gracilis	Reinhardtia_simplex)	(Reinhardtia_latisecta	Reinhardtia_paiewonskiana))))	((Orania_palindan	(Sclerosperma_profizianum	Podococcus_barteri))	Chamaedorea_seifrizii))	Pseudophoenix_vinifera))))	Calamus_caryotoides)	Kingia_australis);
((((Nypa_fruticans	(Serenoa_repens	(Phoenix_dactylifera	Sabal_domingensis)))	(Iriartea_deltoidea	(Orania_palindan	(((((Reinhardtia_gracilis	(((Geonoma_undata	(Prestoea_acuminata	(Oenocarpus_bataua	Oenocarpus_minor)))	(Manicaria_saccifera	((Dypsis_decaryi	Veitchia_spiralis)	(((Dictyosperma_album	(Hydriastele_microspadix	Kentiopsis_piersoniorum))	Burretiokentia_grandiflora)	Heterospathe_cagayanensis))))	Pelagodoxa_henryana))	(Roystonea_regia	((Elaeis_guineensis	Elaeis_oleifera)	(Bactris_major	Attalea_speciosa))))	(Reinhardtia_simplex	(Reinhardtia_latisecta	Reinhardtia_paiewonskiana)))	(Sclerosperma_profizianum	Podococcus_barteri))	(Pseudophoenix_vinifera	Chamaedorea_seifrizii)))))	Calamus_caryotoides)	Kingia_australis);
(((Chamaedorea_seifrizii	(((Pseudophoenix_vinifera	(Sclerosperma_profizianum	Podococcus_barteri))	(((Iriartea_deltoidea	Phoenix_dactylifera)	(Nypa_fruticans	Serenoa_repens))	Sabal_domingensis))	(((((Pelagodoxa_henryana	Manicaria_saccifera)	((Geonoma_undata	((((Hydriastele_microspadix	Kentiopsis_piersoniorum)	Burretiokentia_grandiflora)	Veitchia_spiralis)	((Dictyosperma_album	Heterospathe_cagayanensis)	Dypsis_decaryi)))	(Prestoea_acuminata	(Oenocarpus_bataua	Oenocarpus_minor))))	Roystonea_regia)	(((Reinhardtia_gracilis	Reinhardtia_simplex)	(Reinhardtia_latisecta	Reinhardtia_paiewonskiana))	(Bactris_major	(Attalea_speciosa	(Elaeis_guineensis	Elaeis_oleifera)))))	Orania_palindan)))	Calamus_caryotoides)	Kingia_australis);
((Calamus_caryotoides	(Nypa_fruticans	(Serenoa_repens	((Sabal_domingensis	(Iriartea_deltoidea	Phoenix_dactylifera))	((((Pelagodoxa_henryana	Manicaria_saccifera)	((Geonoma_undata	((((Heterospathe_cagayanensis	(Kentiopsis_piersoniorum	Burretiokentia_grandiflora))	Hydriastele_microspadix)	(Dictyosperma_album	Dypsis_decaryi))	Veitchia_spiralis))	(Prestoea_acuminata	(Oenocarpus_bataua	Oenocarpus_minor))))	(((Reinhardtia_gracilis	Reinhardtia_simplex)	(Reinhardtia_latisecta	Reinhardtia_paiewonskiana))	(Roystonea_regia	((Elaeis_guineensis	Elaeis_oleifera)	(Bactris_major	Attalea_speciosa)))))	(Pseudophoenix_vinifera	(Chamaedorea_seifrizii	(Orania_palindan	(Sclerosperma_profizianum	Podococcus_barteri)))))))))	Kingia_australis);
((Calamus_caryotoides	(Chamaedorea_seifrizii	((Roystonea_regia	((((Reinhardtia_latisecta	Reinhardtia_paiewonskiana)	(Reinhardtia_gracilis	Reinhardtia_simplex))	((Attalea_speciosa	Bactris_major)	(Elaeis_guineensis	Elaeis_oleifera)))	((Manicaria_saccifera	(((Geonoma_undata	Pelagodoxa_henryana)	(Prestoea_acuminata	(Oenocarpus_minor	Oenocarpus_bataua)))	(Veitchia_spiralis	((Hydriastele_microspadix	(Kentiopsis_piersoniorum	((Dictyosperma_album	Heterospathe_cagayanensis)	Dypsis_decaryi)))	Burretiokentia_grandiflora))))	(Podococcus_barteri	Sclerosperma_profizianum))))	(Pseudophoenix_vinifera	(Iriartea_deltoidea	((Orania_palindan	(Serenoa_repens	Nypa_fruticans))	(Phoenix_dactylifera	Sabal_domingensis)))))))	Kingia_australis);
((Calamus_caryotoides	(Nypa_fruticans	((Serenoa_repens	(Phoenix_dactylifera	Sabal_domingensis))	(((((Roystonea_regia	(Manicaria_saccifera	((Pelagodoxa_henryana	(Prestoea_acuminata	(Oenocarpus_minor	Oenocarpus_bataua)))	(((Veitchia_spiralis	(Hydriastele_microspadix	(Heterospathe_cagayanensis	(Kentiopsis_piersoniorum	Burretiokentia_grandiflora))))	(Dictyosperma_album	Dypsis_decaryi))	Geonoma_undata))))	(Attalea_speciosa	((Bactris_major	(Elaeis_guineensis	Elaeis_oleifera))	((Reinhardtia_latisecta	Reinhardtia_paiewonskiana)	(Reinhardtia_gracilis	Reinhardtia_simplex)))))	(Chamaedorea_seifrizii	Pseudophoenix_vinifera))	((Orania_palindan	Podococcus_barteri)	Sclerosperma_profizianum))	Iriartea_deltoidea))))	Kingia_australis);
((Calamus_caryotoides	(Nypa_fruticans	(((((((Reinhardtia_latisecta	Reinhardtia_paiewonskiana)	(Reinhardtia_gracilis	Reinhardtia_simplex))	(Roystonea_regia	((Attalea_speciosa	Bactris_major)	(Elaeis_guineensis	Elaeis_oleifera))))	(Manicaria_saccifera	((Pelagodoxa_henryana	(Prestoea_acuminata	(Oenocarpus_minor	Oenocarpus_bataua)))	(((((Hydriastele_microspadix	Kentiopsis_piersoniorum)	Burretiokentia_grandiflora)	(Dictyosperma_album	Heterospathe_cagayanensis))	(Veitchia_spiralis	Dypsis_decaryi))	Geonoma_undata))))	(Chamaedorea_seifrizii	Pseudophoenix_vinifera))	(Podococcus_barteri	Sclerosperma_profizianum))	((Phoenix_dactylifera	(Sabal_domingensis	(Orania_palindan	Iriartea_deltoidea)))	Serenoa_repens))))	Kingia_australis);
((Calamus_caryotoides	(Chamaedorea_seifrizii	((((Serenoa_repens	Orania_palindan)	(Nypa_fruticans	(Phoenix_dactylifera	Sabal_domingensis)))	((Podococcus_barteri	Sclerosperma_profizianum)	((((Reinhardtia_latisecta	Reinhardtia_paiewonskiana)	(Reinhardtia_gracilis	Reinhardtia_simplex))	((Prestoea_acuminata	(Oenocarpus_minor	Oenocarpus_bataua))	(((Dypsis_decaryi	(Dictyosperma_album	(((Kentiopsis_piersoniorum	Heterospathe_cagayanensis)	Burretiokentia_grandiflora)	Hydriastele_microspadix)))	Veitchia_spiralis)	Geonoma_undata)))	((Pelagodoxa_henryana	Manicaria_saccifera)	((Bactris_major	(Elaeis_guineensis	Elaeis_oleifera))	(Attalea_speciosa	Roystonea_regia))))))	(Iriartea_deltoidea	Pseudophoenix_vinifera))))	Kingia_australis);
((Calamus_caryotoides	(Nypa_fruticans	(Serenoa_repens	((Sabal_domingensis	(Iriartea_deltoidea	Phoenix_dactylifera))	((Orania_palindan	(Podococcus_barteri	Sclerosperma_profizianum))	((((((Attalea_speciosa	Bactris_major)	(Elaeis_guineensis	Elaeis_oleifera))	Roystonea_regia)	(Reinhardtia_gracilis	(((Prestoea_acuminata	(Oenocarpus_minor	Oenocarpus_bataua))	(((Burretiokentia_grandiflora	((Kentiopsis_piersoniorum	Hydriastele_microspadix)	((Heterospathe_cagayanensis	Dictyosperma_album)	Dypsis_decaryi)))	Veitchia_spiralis)	(Pelagodoxa_henryana	Geonoma_undata)))	Manicaria_saccifera)))	((Reinhardtia_latisecta	Reinhardtia_paiewonskiana)	Reinhardtia_simplex))	(Pseudophoenix_vinifera	Chamaedorea_seifrizii)))))))	Kingia_australis);
((Calamus_caryotoides	(Chamaedorea_seifrizii	((((Iriartea_deltoidea	(Podococcus_barteri	Sclerosperma_profizianum))	(((Sabal_domingensis	Phoenix_dactylifera)	Nypa_fruticans)	(Serenoa_repens	Orania_palindan)))	((((Attalea_speciosa	Bactris_major)	(Elaeis_guineensis	Elaeis_oleifera))	(((((Dictyosperma_album	((Heterospathe_cagayanensis	(Kentiopsis_piersoniorum	Burretiokentia_grandiflora))	Hydriastele_microspadix))	Dypsis_decaryi)	Veitchia_spiralis)	(Geonoma_undata	(Pelagodoxa_henryana	(Prestoea_acuminata	(Oenocarpus_minor	Oenocarpus_bataua)))))	Manicaria_saccifera))	(Roystonea_regia	((Reinhardtia_latisecta	Reinhardtia_paiewonskiana)	(Reinhardtia_gracilis	Reinhardtia_simplex)))))	Pseudophoenix_vinifera)))	Kingia_australis);
((Pseudophoenix_vinifera	(((Podococcus_barteri	Sclerosperma_profizianum)	(((Calamus_caryotoides	Nypa_fruticans)	(Serenoa_repens	(Sabal_domingensis	Phoenix_dactylifera)))	Iriartea_deltoidea))	(Chamaedorea_seifrizii	(Orania_palindan	(((Roystonea_regia	((Attalea_speciosa	Bactris_major)	(Elaeis_guineensis	Elaeis_oleifera)))	(((Pelagodoxa_henryana	(Prestoea_acuminata	(Oenocarpus_minor	Oenocarpus_bataua)))	(((((Kentiopsis_piersoniorum	(Dictyosperma_album	Heterospathe_cagayanensis))	Burretiokentia_grandiflora)	Hydriastele_microspadix)	(Dypsis_decaryi	Veitchia_spiralis))	Geonoma_undata))	Manicaria_saccifera))	((Reinhardtia_latisecta	Reinhardtia_paiewonskiana)	(Reinhardtia_gracilis	Reinhardtia_simplex)))))))	Kingia_australis);
((Calamus_caryotoides	(Nypa_fruticans	((Iriartea_deltoidea	((Podococcus_barteri	Sclerosperma_profizianum)	(((Pseudophoenix_vinifera	Chamaedorea_seifrizii)	((Reinhardtia_gracilis	((Manicaria_saccifera	(((Geonoma_undata	(Prestoea_acuminata	(Oenocarpus_minor	Oenocarpus_bataua)))	(((Veitchia_spiralis	(Kentiopsis_piersoniorum	(Heterospathe_cagayanensis	Burretiokentia_grandiflora)))	(Dypsis_decaryi	Dictyosperma_album))	Hydriastele_microspadix))	Pelagodoxa_henryana))	(Attalea_speciosa	((Bactris_major	Elaeis_guineensis)	Elaeis_oleifera))))	(Roystonea_regia	((Reinhardtia_latisecta	Reinhardtia_paiewonskiana)	Reinhardtia_simplex))))	Orania_palindan)))	((Sabal_domingensis	Phoenix_dactylifera)	Serenoa_repens))))	Kingia_australis);
((Calamus_caryotoides	(Nypa_fruticans	((((Chamaedorea_seifrizii	Podococcus_barteri)	Sclerosperma_profizianum)	(Pseudophoenix_vinifera	((((Reinhardtia_latisecta	Reinhardtia_paiewonskiana)	(Reinhardtia_gracilis	Reinhardtia_simplex))	(Roystonea_regia	((Bactris_major	Attalea_speciosa)	(Elaeis_guineensis	Elaeis_oleifera))))	(Manicaria_saccifera	(((Geonoma_undata	Pelagodoxa_henryana)	((Veitchia_spiralis	Dypsis_decaryi)	(Dictyosperma_album	(Hydriastele_microspadix	(Kentiopsis_piersoniorum	(Heterospathe_cagayanensis	Burretiokentia_grandiflora))))))	(Prestoea_acuminata	(Oenocarpus_minor	Oenocarpus_bataua)))))))	((Sabal_domingensis	(Iriartea_deltoidea	Phoenix_dactylifera))	(Orania_palindan	Serenoa_repens)))))	Kingia_australis);
(((Calamus_caryotoides	Chamaedorea_seifrizii)	(Iriartea_deltoidea	((((Pseudophoenix_vinifera	Podococcus_barteri)	Sclerosperma_profizianum)	(((Reinhardtia_latisecta	Reinhardtia_paiewonskiana)	(Reinhardtia_gracilis	Reinhardtia_simplex))	((Roystonea_regia	((Bactris_major	Attalea_speciosa)	(Elaeis_guineensis	Elaeis_oleifera)))	((Pelagodoxa_henryana	Manicaria_saccifera)	(Geonoma_undata	(((Veitchia_spiralis	Dypsis_decaryi)	(Dictyosperma_album	(Hydriastele_microspadix	(Heterospathe_cagayanensis	(Burretiokentia_grandiflora	Kentiopsis_piersoniorum)))))	(Prestoea_acuminata	(Oenocarpus_minor	Oenocarpus_bataua))))))))	((Sabal_domingensis	Phoenix_dactylifera)	(Nypa_fruticans	(Orania_palindan	Serenoa_repens))))))	Kingia_australis);
((Serenoa_repens	(Nypa_fruticans	((Sabal_domingensis	((((Reinhardtia_simplex	(Reinhardtia_paiewonskiana	Reinhardtia_latisecta))	((((Attalea_speciosa	Bactris_major)	(Elaeis_guineensis	Elaeis_oleifera))	Roystonea_regia)	(Reinhardtia_gracilis	(((Oenocarpus_bataua	Oenocarpus_minor)	Prestoea_acuminata)	((Pelagodoxa_henryana	Manicaria_saccifera)	(Geonoma_undata	(((((Heterospathe_cagayanensis	Burretiokentia_grandiflora)	Kentiopsis_piersoniorum)	Hydriastele_microspadix)	Veitchia_spiralis)	(Dypsis_decaryi	Dictyosperma_album))))))))	((Orania_palindan	(Podococcus_barteri	Sclerosperma_profizianum))	(Chamaedorea_seifrizii	Pseudophoenix_vinifera)))	Calamus_caryotoides))	(Iriartea_deltoidea	Phoenix_dactylifera))))	Kingia_australis);
((Calamus_caryotoides	((((Reinhardtia_simplex	(Reinhardtia_paiewonskiana	Reinhardtia_latisecta))	((((Attalea_speciosa	Bactris_major)	(Elaeis_guineensis	Elaeis_oleifera))	Roystonea_regia)	(Reinhardtia_gracilis	(((Geonoma_undata	((Dypsis_decaryi	((((Heterospathe_cagayanensis	Burretiokentia_grandiflora)	Kentiopsis_piersoniorum)	Hydriastele_microspadix)	Dictyosperma_album))	Veitchia_spiralis))	(((Oenocarpus_bataua	Oenocarpus_minor)	Prestoea_acuminata)	Pelagodoxa_henryana))	Manicaria_saccifera))))	(Pseudophoenix_vinifera	((Chamaedorea_seifrizii	(Podococcus_barteri	Sclerosperma_profizianum))	Orania_palindan)))	(((Sabal_domingensis	Phoenix_dactylifera)	(Serenoa_repens	Nypa_fruticans))	Iriartea_deltoidea)))	Kingia_australis);
((Serenoa_repens	((Nypa_fruticans	((Pseudophoenix_vinifera	(((((((Geonoma_undata	(((Dypsis_decaryi	Veitchia_spiralis)	(((Heterospathe_cagayanensis	Burretiokentia_grandiflora)	Kentiopsis_piersoniorum)	Hydriastele_microspadix))	Dictyosperma_album))	((Oenocarpus_bataua	Oenocarpus_minor)	Prestoea_acuminata))	(Pelagodoxa_henryana	Manicaria_saccifera))	Reinhardtia_gracilis)	((Reinhardtia_simplex	(Reinhardtia_paiewonskiana	Reinhardtia_latisecta))	(((Attalea_speciosa	Bactris_major)	(Elaeis_guineensis	Elaeis_oleifera))	Roystonea_regia)))	(Podococcus_barteri	Sclerosperma_profizianum))	((Chamaedorea_seifrizii	Calamus_caryotoides)	Orania_palindan)))	(Sabal_domingensis	Phoenix_dactylifera)))	Iriartea_deltoidea))	Kingia_australis);
((Pseudophoenix_vinifera	((Podococcus_barteri	Sclerosperma_profizianum)	(((Sabal_domingensis	(Nypa_fruticans	(Iriartea_deltoidea	Phoenix_dactylifera)))	(Calamus_caryotoides	(Orania_palindan	Serenoa_repens)))	(Chamaedorea_seifrizii	(((((((Dictyosperma_album	(((Heterospathe_cagayanensis	Burretiokentia_grandiflora)	Kentiopsis_piersoniorum)	Hydriastele_microspadix))	(Dypsis_decaryi	Veitchia_spiralis))	Geonoma_undata)	(Pelagodoxa_henryana	((Oenocarpus_bataua	Oenocarpus_minor)	Prestoea_acuminata)))	Manicaria_saccifera)	Reinhardtia_gracilis)	((Reinhardtia_simplex	(Reinhardtia_paiewonskiana	Reinhardtia_latisecta))	(((Attalea_speciosa	Bactris_major)	(Elaeis_guineensis	Elaeis_oleifera))	Roystonea_regia)))))))	Kingia_australis);
((Nypa_fruticans	((Calamus_caryotoides	(((Pseudophoenix_vinifera	((Podococcus_barteri	Sclerosperma_profizianum)	Orania_palindan))	(Iriartea_deltoidea	Chamaedorea_seifrizii))	(((Bactris_major	(Elaeis_guineensis	Elaeis_oleifera))	(Reinhardtia_simplex	(Reinhardtia_paiewonskiana	Reinhardtia_latisecta)))	((Roystonea_regia	Attalea_speciosa)	(((((Dictyosperma_album	(((Heterospathe_cagayanensis	Burretiokentia_grandiflora)	Kentiopsis_piersoniorum)	Hydriastele_microspadix))	(Dypsis_decaryi	Veitchia_spiralis))	((Geonoma_undata	((Oenocarpus_bataua	Oenocarpus_minor)	Prestoea_acuminata))	Manicaria_saccifera))	Pelagodoxa_henryana)	Reinhardtia_gracilis)))))	((Sabal_domingensis	Phoenix_dactylifera)	Serenoa_repens)))	Kingia_australis);
((Calamus_caryotoides	((((Sclerosperma_profizianum	(Orania_palindan	(Podococcus_barteri	Chamaedorea_seifrizii)))	(Pseudophoenix_vinifera	(((((Pelagodoxa_henryana	Manicaria_saccifera)	((Veitchia_spiralis	((((Heterospathe_cagayanensis	Burretiokentia_grandiflora)	Kentiopsis_piersoniorum)	Hydriastele_microspadix)	(Dypsis_decaryi	Dictyosperma_album)))	(Geonoma_undata	((Oenocarpus_bataua	Oenocarpus_minor)	Prestoea_acuminata))))	Reinhardtia_gracilis)	(Roystonea_regia	(Reinhardtia_simplex	(Reinhardtia_paiewonskiana	Reinhardtia_latisecta))))	(Attalea_speciosa	(Bactris_major	(Elaeis_guineensis	Elaeis_oleifera))))))	((Sabal_domingensis	Phoenix_dactylifera)	(Iriartea_deltoidea	Serenoa_repens)))	Nypa_fruticans))	Kingia_australis);
((Calamus_caryotoides	(((((Iriartea_deltoidea	Orania_palindan)	((Chamaedorea_seifrizii	(Podococcus_barteri	Sclerosperma_profizianum))	Pseudophoenix_vinifera))	(Roystonea_regia	(((Attalea_speciosa	(Bactris_major	(Elaeis_guineensis	Elaeis_oleifera)))	(Reinhardtia_simplex	(Reinhardtia_paiewonskiana	Reinhardtia_latisecta)))	((Manicaria_saccifera	((((Oenocarpus_bataua	Oenocarpus_minor)	Prestoea_acuminata)	((((((Heterospathe_cagayanensis	Burretiokentia_grandiflora)	Kentiopsis_piersoniorum)	Hydriastele_microspadix)	Veitchia_spiralis)	(Dictyosperma_album	Dypsis_decaryi))	Geonoma_undata))	Pelagodoxa_henryana))	Reinhardtia_gracilis))))	((Sabal_domingensis	Phoenix_dactylifera)	Serenoa_repens))	Nypa_fruticans))	Kingia_australis);
((Calamus_caryotoides	(Chamaedorea_seifrizii	((((Podococcus_barteri	Sclerosperma_profizianum)	(((Bactris_major	((Attalea_speciosa	Elaeis_guineensis)	Elaeis_oleifera))	((Reinhardtia_gracilis	Reinhardtia_simplex)	(Reinhardtia_paiewonskiana	Reinhardtia_latisecta)))	(Roystonea_regia	(((Manicaria_saccifera	Pelagodoxa_henryana)	((((Dypsis_decaryi	Dictyosperma_album)	(((Heterospathe_cagayanensis	Burretiokentia_grandiflora)	Kentiopsis_piersoniorum)	Hydriastele_microspadix))	Veitchia_spiralis)	Geonoma_undata))	((Oenocarpus_bataua	Oenocarpus_minor)	Prestoea_acuminata)))))	((Iriartea_deltoidea	(Sabal_domingensis	Phoenix_dactylifera))	(Nypa_fruticans	(Serenoa_repens	Orania_palindan))))	Pseudophoenix_vinifera)))	Kingia_australis);
((Calamus_caryotoides	((((Serenoa_repens	Orania_palindan)	Nypa_fruticans)	(Sabal_domingensis	Phoenix_dactylifera))	(((Pseudophoenix_vinifera	Chamaedorea_seifrizii)	((Podococcus_barteri	Sclerosperma_profizianum)	(((Reinhardtia_gracilis	Reinhardtia_simplex)	(Reinhardtia_paiewonskiana	Reinhardtia_latisecta))	((Roystonea_regia	((Attalea_speciosa	Bactris_major)	(Elaeis_guineensis	Elaeis_oleifera)))	((Manicaria_saccifera	(((Oenocarpus_bataua	Oenocarpus_minor)	Prestoea_acuminata)	(((Dictyosperma_album	(((Heterospathe_cagayanensis	Burretiokentia_grandiflora)	Kentiopsis_piersoniorum)	Hydriastele_microspadix))	(Dypsis_decaryi	Veitchia_spiralis))	Geonoma_undata)))	Pelagodoxa_henryana)))))	Iriartea_deltoidea)))	Kingia_australis);
((Calamus_caryotoides	(Nypa_fruticans	(((Sabal_domingensis	Phoenix_dactylifera)	(((((Reinhardtia_gracilis	Reinhardtia_simplex)	(Reinhardtia_paiewonskiana	Reinhardtia_latisecta))	(Attalea_speciosa	((Manicaria_saccifera	((Pelagodoxa_henryana	((Oenocarpus_bataua	Oenocarpus_minor)	Prestoea_acuminata))	((((Dypsis_decaryi	Dictyosperma_album)	(((Heterospathe_cagayanensis	Burretiokentia_grandiflora)	Kentiopsis_piersoniorum)	Hydriastele_microspadix))	Veitchia_spiralis)	Geonoma_undata)))	Roystonea_regia)))	(Bactris_major	(Elaeis_guineensis	Elaeis_oleifera)))	(Pseudophoenix_vinifera	((Chamaedorea_seifrizii	Iriartea_deltoidea)	((Podococcus_barteri	Sclerosperma_profizianum)	Orania_palindan)))))	Serenoa_repens)))	Kingia_australis);
((Calamus_caryotoides	((((((Serenoa_repens	Orania_palindan)	(Sclerosperma_profizianum	Podococcus_barteri))	(((Attalea_speciosa	Bactris_major)	(Elaeis_oleifera	Elaeis_guineensis))	((Roystonea_regia	((Pelagodoxa_henryana	Manicaria_saccifera)	(((Hydriastele_microspadix	((Dictyosperma_album	Heterospathe_cagayanensis)	(Kentiopsis_piersoniorum	((Veitchia_spiralis	Dypsis_decaryi)	Burretiokentia_grandiflora))))	((Oenocarpus_minor	Oenocarpus_bataua)	Prestoea_acuminata))	Geonoma_undata)))	(((Reinhardtia_simplex	Reinhardtia_paiewonskiana)	Reinhardtia_gracilis)	Reinhardtia_latisecta))))	(Iriartea_deltoidea	(Sabal_domingensis	Phoenix_dactylifera)))	(Pseudophoenix_vinifera	Nypa_fruticans))	Chamaedorea_seifrizii))	Kingia_australis);
((Nypa_fruticans	(((((((Chamaedorea_seifrizii	Podococcus_barteri)	Serenoa_repens)	Orania_palindan)	Sclerosperma_profizianum)	(Pseudophoenix_vinifera	(((Attalea_speciosa	Bactris_major)	(Elaeis_oleifera	Elaeis_guineensis))	((Roystonea_regia	((Reinhardtia_gracilis	Reinhardtia_simplex)	(Reinhardtia_paiewonskiana	Reinhardtia_latisecta)))	((Pelagodoxa_henryana	Manicaria_saccifera)	(((Oenocarpus_minor	Oenocarpus_bataua)	Prestoea_acuminata)	(Geonoma_undata	((((Dypsis_decaryi	(Kentiopsis_piersoniorum	Hydriastele_microspadix))	Dictyosperma_album)	(Heterospathe_cagayanensis	Burretiokentia_grandiflora))	Veitchia_spiralis))))))))	((Sabal_domingensis	Phoenix_dactylifera)	Iriartea_deltoidea))	Calamus_caryotoides))	Kingia_australis);
((Calamus_caryotoides	(((Pseudophoenix_vinifera	(Podococcus_barteri	Sclerosperma_profizianum))	(Orania_palindan	((Sabal_domingensis	((Roystonea_regia	(Manicaria_saccifera	((((Dypsis_decaryi	(Heterospathe_cagayanensis	(Dictyosperma_album	(Burretiokentia_grandiflora	(Kentiopsis_piersoniorum	Hydriastele_microspadix)))))	Veitchia_spiralis)	Geonoma_undata)	(Pelagodoxa_henryana	((Oenocarpus_minor	Oenocarpus_bataua)	Prestoea_acuminata)))))	((Attalea_speciosa	(Bactris_major	(Elaeis_oleifera	Elaeis_guineensis)))	((Reinhardtia_gracilis	Reinhardtia_simplex)	(Reinhardtia_paiewonskiana	Reinhardtia_latisecta)))))	((Nypa_fruticans	(Serenoa_repens	Phoenix_dactylifera))	Iriartea_deltoidea))))	Chamaedorea_seifrizii))	Kingia_australis);
((Calamus_caryotoides	((Pseudophoenix_vinifera	(((Podococcus_barteri	Sclerosperma_profizianum)	((Roystonea_regia	(Manicaria_saccifera	(((Veitchia_spiralis	((Hydriastele_microspadix	(Burretiokentia_grandiflora	(Kentiopsis_piersoniorum	Heterospathe_cagayanensis)))	(Dypsis_decaryi	Dictyosperma_album)))	Geonoma_undata)	(Pelagodoxa_henryana	((Oenocarpus_minor	Oenocarpus_bataua)	Prestoea_acuminata)))))	(((Elaeis_oleifera	Elaeis_guineensis)	(Attalea_speciosa	Bactris_major))	((Reinhardtia_gracilis	Reinhardtia_simplex)	(Reinhardtia_paiewonskiana	Reinhardtia_latisecta)))))	((Sabal_domingensis	((Iriartea_deltoidea	Phoenix_dactylifera)	Nypa_fruticans))	(Serenoa_repens	Orania_palindan))))	Chamaedorea_seifrizii))	Kingia_australis);
((Calamus_caryotoides	(((Sabal_domingensis	Phoenix_dactylifera)	(Nypa_fruticans	(Serenoa_repens	(Attalea_speciosa	Orania_palindan))))	(Iriartea_deltoidea	((Chamaedorea_seifrizii	Pseudophoenix_vinifera)	((Podococcus_barteri	Sclerosperma_profizianum)	(((Roystonea_regia	(Manicaria_saccifera	(((Veitchia_spiralis	((Hydriastele_microspadix	(Kentiopsis_piersoniorum	(Heterospathe_cagayanensis	Burretiokentia_grandiflora)))	(Dypsis_decaryi	Dictyosperma_album)))	Geonoma_undata)	((Oenocarpus_minor	Oenocarpus_bataua)	Prestoea_acuminata))))	Pelagodoxa_henryana)	(((Elaeis_oleifera	Elaeis_guineensis)	Bactris_major)	((Reinhardtia_gracilis	Reinhardtia_simplex)	(Reinhardtia_paiewonskiana	Reinhardtia_latisecta)))))))))	Kingia_australis);
((Calamus_caryotoides	(((Pseudophoenix_vinifera	((Podococcus_barteri	Sclerosperma_profizianum)	((Roystonea_regia	(Manicaria_saccifera	((((Hydriastele_microspadix	(Kentiopsis_piersoniorum	(Heterospathe_cagayanensis	Burretiokentia_grandiflora)))	((Veitchia_spiralis	Dypsis_decaryi)	Dictyosperma_album))	Geonoma_undata)	(Pelagodoxa_henryana	((Oenocarpus_minor	Oenocarpus_bataua)	Prestoea_acuminata)))))	(((Elaeis_oleifera	Elaeis_guineensis)	Bactris_major)	((Reinhardtia_gracilis	Reinhardtia_simplex)	(Reinhardtia_paiewonskiana	Reinhardtia_latisecta))))))	(Iriartea_deltoidea	((Sabal_domingensis	Phoenix_dactylifera)	((Serenoa_repens	Orania_palindan)	(Nypa_fruticans	Attalea_speciosa)))))	Chamaedorea_seifrizii))	Kingia_australis);
((Calamus_caryotoides	(((Podococcus_barteri	Sclerosperma_profizianum)	(((((Sabal_domingensis	Phoenix_dactylifera)	(Serenoa_repens	Orania_palindan))	Nypa_fruticans)	(Iriartea_deltoidea	(((Reinhardtia_simplex	(Reinhardtia_paiewonskiana	Reinhardtia_latisecta))	(Roystonea_regia	((Elaeis_oleifera	Elaeis_guineensis)	(Attalea_speciosa	Bactris_major))))	(Reinhardtia_gracilis	((((((Hydriastele_microspadix	(Kentiopsis_piersoniorum	(Heterospathe_cagayanensis	Burretiokentia_grandiflora)))	((Veitchia_spiralis	Dypsis_decaryi)	Dictyosperma_album))	Geonoma_undata)	((Oenocarpus_minor	Oenocarpus_bataua)	Prestoea_acuminata))	Manicaria_saccifera)	Pelagodoxa_henryana)))))	Pseudophoenix_vinifera))	Chamaedorea_seifrizii))	Kingia_australis);
((Calamus_caryotoides	((Attalea_speciosa	(Sabal_domingensis	(Phoenix_dactylifera	((Iriartea_deltoidea	Serenoa_repens)	Nypa_fruticans))))	(((Reinhardtia_simplex	(Reinhardtia_paiewonskiana	Reinhardtia_latisecta))	((Roystonea_regia	((Elaeis_oleifera	Elaeis_guineensis)	Bactris_major))	(Reinhardtia_gracilis	(((((((Veitchia_spiralis	(Heterospathe_cagayanensis	(Hydriastele_microspadix	Kentiopsis_piersoniorum)))	Burretiokentia_grandiflora)	(Dypsis_decaryi	Dictyosperma_album))	Geonoma_undata)	((Oenocarpus_minor	Oenocarpus_bataua)	Prestoea_acuminata))	Manicaria_saccifera)	Pelagodoxa_henryana))))	(Orania_palindan	((Pseudophoenix_vinifera	(Podococcus_barteri	Sclerosperma_profizianum))	Chamaedorea_seifrizii)))))	Kingia_australis);
((Calamus_caryotoides	(Chamaedorea_seifrizii	((Sclerosperma_profizianum	(((Orania_palindan	(Sabal_domingensis	(Nypa_fruticans	(Phoenix_dactylifera	(Iriartea_deltoidea	Serenoa_repens)))))	(((Reinhardtia_gracilis	Reinhardtia_simplex)	(Reinhardtia_paiewonskiana	Reinhardtia_latisecta))	((Roystonea_regia	((Elaeis_oleifera	Elaeis_guineensis)	(Attalea_speciosa	Bactris_major)))	((((((Burretiokentia_grandiflora	Kentiopsis_piersoniorum)	Hydriastele_microspadix)	(Heterospathe_cagayanensis	Dictyosperma_album))	(Dypsis_decaryi	Veitchia_spiralis))	(Geonoma_undata	((Oenocarpus_minor	Oenocarpus_bataua)	Prestoea_acuminata)))	(Manicaria_saccifera	Pelagodoxa_henryana)))))	Pseudophoenix_vinifera))	Podococcus_barteri)))	Kingia_australis);
((Nypa_fruticans	(Pseudophoenix_vinifera	((((Podococcus_barteri	Chamaedorea_seifrizii)	Sclerosperma_profizianum)	Calamus_caryotoides)	((((Sabal_domingensis	Phoenix_dactylifera)	(Iriartea_deltoidea	Serenoa_repens))	Orania_palindan)	((Roystonea_regia	(((Pelagodoxa_henryana	((Oenocarpus_minor	Oenocarpus_bataua)	Prestoea_acuminata))	(((((Burretiokentia_grandiflora	Kentiopsis_piersoniorum)	Hydriastele_microspadix)	(Dypsis_decaryi	(Heterospathe_cagayanensis	Dictyosperma_album)))	Veitchia_spiralis)	Geonoma_undata))	Manicaria_saccifera))	(((Reinhardtia_gracilis	Reinhardtia_simplex)	(Reinhardtia_paiewonskiana	Reinhardtia_latisecta))	(Attalea_speciosa	((Elaeis_oleifera	Elaeis_guineensis)	Bactris_major))))))))	Kingia_australis);
(((Nypa_fruticans	(((Serenoa_repens	(Phoenix_dactylifera	Sabal_domingensis))	(((Podococcus_barteri	Sclerosperma_profizianum)	(Iriartea_deltoidea	(Pseudophoenix_vinifera	Chamaedorea_seifrizii)))	Orania_palindan))	(((Reinhardtia_gracilis	((((Geonoma_undata	(((((Dictyosperma_album	Heterospathe_cagayanensis)	(Kentiopsis_piersoniorum	Hydriastele_microspadix))	Burretiokentia_grandiflora)	Dypsis_decaryi)	Veitchia_spiralis))	(Prestoea_acuminata	(Oenocarpus_minor	Oenocarpus_bataua)))	Manicaria_saccifera)	Pelagodoxa_henryana))	(((Elaeis_guineensis	Elaeis_oleifera)	(Attalea_speciosa	Bactris_major))	(Reinhardtia_simplex	(Reinhardtia_latisecta	Reinhardtia_paiewonskiana))))	Roystonea_regia)))	Calamus_caryotoides)	Kingia_australis);
(((Nypa_fruticans	((Sabal_domingensis	(Phoenix_dactylifera	Iriartea_deltoidea))	((Pseudophoenix_vinifera	(Podococcus_barteri	Chamaedorea_seifrizii))	((Serenoa_repens	(Orania_palindan	Sclerosperma_profizianum))	(((Elaeis_guineensis	Elaeis_oleifera)	Bactris_major)	((Attalea_speciosa	((((((((Dictyosperma_album	(((Kentiopsis_piersoniorum	Burretiokentia_grandiflora)	Heterospathe_cagayanensis)	Hydriastele_microspadix))	Dypsis_decaryi)	Veitchia_spiralis)	Geonoma_undata)	(Pelagodoxa_henryana	(Prestoea_acuminata	(Oenocarpus_minor	Oenocarpus_bataua))))	Manicaria_saccifera)	Reinhardtia_gracilis)	Roystonea_regia))	(Reinhardtia_simplex	(Reinhardtia_latisecta	Reinhardtia_paiewonskiana))))))))	Calamus_caryotoides)	Kingia_australis);
((Nypa_fruticans	(((Iriartea_deltoidea	Serenoa_repens)	(Sabal_domingensis	Phoenix_dactylifera))	((Orania_palindan	(Sclerosperma_profizianum	Podococcus_barteri))	((((((Manicaria_saccifera	(Pelagodoxa_henryana	((Prestoea_acuminata	(Oenocarpus_minor	Oenocarpus_bataua))	((((((Dictyosperma_album	(Hydriastele_microspadix	Kentiopsis_piersoniorum))	Burretiokentia_grandiflora)	Heterospathe_cagayanensis)	Dypsis_decaryi)	Veitchia_spiralis)	Geonoma_undata))))	Reinhardtia_gracilis)	(Roystonea_regia	(Attalea_speciosa	((Elaeis_guineensis	Elaeis_oleifera)	Bactris_major))))	(Reinhardtia_simplex	(Reinhardtia_latisecta	Reinhardtia_paiewonskiana)))	(Calamus_caryotoides	Chamaedorea_seifrizii))	Pseudophoenix_vinifera))))	Kingia_australis);
(((Calamus_caryotoides	Chamaedorea_seifrizii)	(((Serenoa_repens	(Attalea_speciosa	Nypa_fruticans))	(Pseudophoenix_vinifera	(Sclerosperma_profizianum	Podococcus_barteri)))	((Iriartea_deltoidea	(Sabal_domingensis	Phoenix_dactylifera))	(((Reinhardtia_simplex	(Reinhardtia_latisecta	Reinhardtia_paiewonskiana))	(((Elaeis_guineensis	Elaeis_oleifera)	Bactris_major)	(Orania_palindan	Roystonea_regia)))	((((Prestoea_acuminata	(Oenocarpus_minor	Oenocarpus_bataua))	(((Hydriastele_microspadix	(Burretiokentia_grandiflora	Kentiopsis_piersoniorum))	((Heterospathe_cagayanensis	Dictyosperma_album)	(Veitchia_spiralis	Dypsis_decaryi)))	Geonoma_undata))	(Manicaria_saccifera	Pelagodoxa_henryana))	Reinhardtia_gracilis)))))	Kingia_australis);
((Nypa_fruticans	(((((Orania_palindan	(((((Reinhardtia_gracilis	Reinhardtia_simplex)	(Reinhardtia_latisecta	Reinhardtia_paiewonskiana))	((Attalea_speciosa	((Elaeis_guineensis	Elaeis_oleifera)	Bactris_major))	Roystonea_regia))	(((Prestoea_acuminata	(Oenocarpus_minor	Oenocarpus_bataua))	(((Veitchia_spiralis	Dypsis_decaryi)	((Heterospathe_cagayanensis	Dictyosperma_album)	((Hydriastele_microspadix	Kentiopsis_piersoniorum)	Burretiokentia_grandiflora)))	(Pelagodoxa_henryana	Geonoma_undata)))	Manicaria_saccifera))	Iriartea_deltoidea))	(Calamus_caryotoides	Chamaedorea_seifrizii))	(Pseudophoenix_vinifera	(Sclerosperma_profizianum	Podococcus_barteri)))	(Sabal_domingensis	Phoenix_dactylifera))	Serenoa_repens))	Kingia_australis);
((Calamus_caryotoides	(Chamaedorea_seifrizii	(((((((Reinhardtia_gracilis	Reinhardtia_simplex)	(Reinhardtia_latisecta	Reinhardtia_paiewonskiana))	(Attalea_speciosa	(((Elaeis_guineensis	Elaeis_oleifera)	Bactris_major)	(Sclerosperma_profizianum	Podococcus_barteri))))	(((((Veitchia_spiralis	Dypsis_decaryi)	(Dictyosperma_album	((Kentiopsis_piersoniorum	(Heterospathe_cagayanensis	Burretiokentia_grandiflora))	Hydriastele_microspadix)))	Geonoma_undata)	(Pelagodoxa_henryana	(Prestoea_acuminata	(Oenocarpus_minor	Oenocarpus_bataua))))	Manicaria_saccifera))	Roystonea_regia)	Pseudophoenix_vinifera)	(Iriartea_deltoidea	((Orania_palindan	Sabal_domingensis)	(Phoenix_dactylifera	(Nypa_fruticans	Serenoa_repens)))))))	Kingia_australis);
((Pseudophoenix_vinifera	((Iriartea_deltoidea	(((((Reinhardtia_gracilis	Reinhardtia_simplex)	(Reinhardtia_latisecta	Reinhardtia_paiewonskiana))	(Attalea_speciosa	((Elaeis_guineensis	Elaeis_oleifera)	Bactris_major)))	((Pelagodoxa_henryana	((Prestoea_acuminata	(Oenocarpus_minor	Oenocarpus_bataua))	((Veitchia_spiralis	((Dypsis_decaryi	((Kentiopsis_piersoniorum	(Heterospathe_cagayanensis	Burretiokentia_grandiflora))	Hydriastele_microspadix))	Dictyosperma_album))	Geonoma_undata)))	Manicaria_saccifera))	Roystonea_regia))	((Calamus_caryotoides	Chamaedorea_seifrizii)	((Sabal_domingensis	Phoenix_dactylifera)	(Nypa_fruticans	((Sclerosperma_profizianum	Podococcus_barteri)	(Serenoa_repens	Orania_palindan)))))))	Kingia_australis);
((Nypa_fruticans	((Iriartea_deltoidea	(Sabal_domingensis	Phoenix_dactylifera))	((((Calamus_caryotoides	Chamaedorea_seifrizii)	(((((Reinhardtia_gracilis	Reinhardtia_simplex)	(Reinhardtia_latisecta	Reinhardtia_paiewonskiana))	((Attalea_speciosa	(Elaeis_guineensis	Elaeis_oleifera))	Bactris_major))	(((Veitchia_spiralis	((Dypsis_decaryi	((Kentiopsis_piersoniorum	Burretiokentia_grandiflora)	Hydriastele_microspadix))	(Heterospathe_cagayanensis	Dictyosperma_album)))	(Geonoma_undata	(Pelagodoxa_henryana	(Prestoea_acuminata	(Oenocarpus_minor	Oenocarpus_bataua)))))	Manicaria_saccifera))	Roystonea_regia))	(Pseudophoenix_vinifera	(Sclerosperma_profizianum	Podococcus_barteri)))	(Orania_palindan	Serenoa_repens))))	Kingia_australis);
((Calamus_caryotoides	(((((Reinhardtia_simplex	(Reinhardtia_latisecta	Reinhardtia_paiewonskiana))	(Roystonea_regia	((Attalea_speciosa	(Elaeis_guineensis	Elaeis_oleifera))	Bactris_major)))	((Reinhardtia_gracilis	(((((Veitchia_spiralis	(Heterospathe_cagayanensis	(Kentiopsis_piersoniorum	Burretiokentia_grandiflora)))	(Dypsis_decaryi	Dictyosperma_album))	Hydriastele_microspadix)	(Geonoma_undata	(Prestoea_acuminata	(Oenocarpus_minor	Oenocarpus_bataua))))	Manicaria_saccifera))	Pelagodoxa_henryana))	(Pseudophoenix_vinifera	(Chamaedorea_seifrizii	(Sclerosperma_profizianum	Podococcus_barteri))))	(((Orania_palindan	Serenoa_repens)	Nypa_fruticans)	((Phoenix_dactylifera	Iriartea_deltoidea)	Sabal_domingensis))))	Kingia_australis);
((Calamus_caryotoides	(((Orania_palindan	(Sclerosperma_profizianum	Podococcus_barteri))	(((((Attalea_speciosa	Nypa_fruticans)	(Serenoa_repens	(Phoenix_dactylifera	Sabal_domingensis)))	Iriartea_deltoidea)	((((((Prestoea_acuminata	(Oenocarpus_minor	Oenocarpus_bataua))	((Veitchia_spiralis	(Hydriastele_microspadix	(Kentiopsis_piersoniorum	(Burretiokentia_grandiflora	Heterospathe_cagayanensis))))	(Dypsis_decaryi	Dictyosperma_album)))	Geonoma_undata)	(Pelagodoxa_henryana	Manicaria_saccifera))	Roystonea_regia)	(((Reinhardtia_gracilis	Reinhardtia_simplex)	(Reinhardtia_latisecta	Reinhardtia_paiewonskiana))	((Elaeis_guineensis	Elaeis_oleifera)	Bactris_major))))	Pseudophoenix_vinifera))	Chamaedorea_seifrizii))	Kingia_australis);
((Nypa_fruticans	(Calamus_caryotoides	((Serenoa_repens	((Sabal_domingensis	Phoenix_dactylifera)	Iriartea_deltoidea))	((((Orania_palindan	(Sclerosperma_profizianum	Podococcus_barteri))	Pseudophoenix_vinifera)	Chamaedorea_seifrizii)	(((((Prestoea_acuminata	(Oenocarpus_bataua	Oenocarpus_minor))	(((Dictyosperma_album	(Dypsis_decaryi	Veitchia_spiralis))	(((Burretiokentia_grandiflora	Heterospathe_cagayanensis)	Kentiopsis_piersoniorum)	Hydriastele_microspadix))	(Geonoma_undata	Pelagodoxa_henryana)))	Manicaria_saccifera)	((Reinhardtia_latisecta	Reinhardtia_paiewonskiana)	(Reinhardtia_gracilis	Reinhardtia_simplex)))	((Attalea_speciosa	Roystonea_regia)	(Bactris_major	(Elaeis_guineensis	Elaeis_oleifera))))))))	Kingia_australis);
(((Nypa_fruticans	(((Sabal_domingensis	Phoenix_dactylifera)	Iriartea_deltoidea)	((Pseudophoenix_vinifera	(Sclerosperma_profizianum	(((Roystonea_regia	((((Veitchia_spiralis	(Burretiokentia_grandiflora	((Dypsis_decaryi	(Kentiopsis_piersoniorum	Hydriastele_microspadix))	(Dictyosperma_album	Heterospathe_cagayanensis))))	Geonoma_undata)	(Prestoea_acuminata	(Oenocarpus_bataua	Oenocarpus_minor)))	(Pelagodoxa_henryana	Manicaria_saccifera)))	((Reinhardtia_latisecta	Reinhardtia_paiewonskiana)	(Reinhardtia_gracilis	Reinhardtia_simplex)))	(Podococcus_barteri	((Attalea_speciosa	Bactris_major)	(Elaeis_guineensis	Elaeis_oleifera))))))	(Orania_palindan	(Calamus_caryotoides	Chamaedorea_seifrizii)))))	Serenoa_repens)	Kingia_australis);
((Calamus_caryotoides	(Nypa_fruticans	(((Sabal_domingensis	Phoenix_dactylifera)	(((Roystonea_regia	(((((Veitchia_spiralis	Dypsis_decaryi)	((((Kentiopsis_piersoniorum	Hydriastele_microspadix)	Heterospathe_cagayanensis)	Burretiokentia_grandiflora)	Dictyosperma_album))	Geonoma_undata)	(Prestoea_acuminata	(Oenocarpus_bataua	Oenocarpus_minor)))	(Pelagodoxa_henryana	Manicaria_saccifera)))	(((Reinhardtia_latisecta	Reinhardtia_paiewonskiana)	(Reinhardtia_gracilis	Reinhardtia_simplex))	((Attalea_speciosa	Bactris_major)	(Elaeis_guineensis	Elaeis_oleifera))))	(((Podococcus_barteri	Sclerosperma_profizianum)	Pseudophoenix_vinifera)	((Iriartea_deltoidea	Chamaedorea_seifrizii)	Orania_palindan))))	Serenoa_repens)))	Kingia_australis);
((Serenoa_repens	(((((((((Veitchia_spiralis	(Burretiokentia_grandiflora	(Kentiopsis_piersoniorum	Hydriastele_microspadix)))	(Dypsis_decaryi	(Dictyosperma_album	Heterospathe_cagayanensis)))	Geonoma_undata)	(Pelagodoxa_henryana	(Prestoea_acuminata	(Oenocarpus_bataua	Oenocarpus_minor))))	Manicaria_saccifera)	(((Reinhardtia_latisecta	Reinhardtia_paiewonskiana)	(Reinhardtia_gracilis	Reinhardtia_simplex))	(Orania_palindan	(Roystonea_regia	((Attalea_speciosa	Bactris_major)	(Elaeis_guineensis	Elaeis_oleifera))))))	((Sclerosperma_profizianum	Podococcus_barteri)	Pseudophoenix_vinifera))	Nypa_fruticans)	((Sabal_domingensis	Phoenix_dactylifera)	(Iriartea_deltoidea	(Chamaedorea_seifrizii	Calamus_caryotoides)))))	Kingia_australis);
((Calamus_caryotoides	(((((Roystonea_regia	((Reinhardtia_latisecta	Reinhardtia_paiewonskiana)	(Reinhardtia_gracilis	Reinhardtia_simplex)))	(((Attalea_speciosa	Bactris_major)	(Elaeis_guineensis	Elaeis_oleifera))	((((Veitchia_spiralis	(Dypsis_decaryi	((Dictyosperma_album	Heterospathe_cagayanensis)	(Burretiokentia_grandiflora	(Hydriastele_microspadix	Kentiopsis_piersoniorum)))))	(Prestoea_acuminata	(Oenocarpus_bataua	Oenocarpus_minor)))	Manicaria_saccifera)	(Geonoma_undata	Pelagodoxa_henryana))))	(((Orania_palindan	Iriartea_deltoidea)	(Sabal_domingensis	Phoenix_dactylifera))	((Serenoa_repens	(Sclerosperma_profizianum	Podococcus_barteri))	Nypa_fruticans)))	Pseudophoenix_vinifera)	Chamaedorea_seifrizii))	Kingia_australis);
((Nypa_fruticans	((Phoenix_dactylifera	Iriartea_deltoidea)	((((Orania_palindan	Serenoa_repens)	(Sclerosperma_profizianum	Podococcus_barteri))	(Pseudophoenix_vinifera	((Chamaedorea_seifrizii	Calamus_caryotoides)	((Roystonea_regia	((Reinhardtia_latisecta	Reinhardtia_paiewonskiana)	(Reinhardtia_gracilis	Reinhardtia_simplex)))	(((Attalea_speciosa	Bactris_major)	(Elaeis_guineensis	Elaeis_oleifera))	((Manicaria_saccifera	(Pelagodoxa_henryana	(Prestoea_acuminata	(Oenocarpus_bataua	Oenocarpus_minor))))	(Geonoma_undata	(Veitchia_spiralis	(Dypsis_decaryi	((Dictyosperma_album	Heterospathe_cagayanensis)	(Burretiokentia_grandiflora	(Hydriastele_microspadix	Kentiopsis_piersoniorum))))))))))))	Sabal_domingensis)))	Kingia_australis);
((Calamus_caryotoides	(((Iriartea_deltoidea	((((Nypa_fruticans	(Phoenix_dactylifera	Serenoa_repens))	Sabal_domingensis)	(((((Reinhardtia_latisecta	Reinhardtia_paiewonskiana)	Reinhardtia_simplex)	((Attalea_speciosa	Bactris_major)	(Elaeis_guineensis	Elaeis_oleifera)))	((Reinhardtia_gracilis	(((Prestoea_acuminata	(Oenocarpus_bataua	Oenocarpus_minor))	((((Burretiokentia_grandiflora	Geonoma_undata)	(Veitchia_spiralis	Dypsis_decaryi))	(Heterospathe_cagayanensis	(Hydriastele_microspadix	Kentiopsis_piersoniorum)))	Dictyosperma_album))	Pelagodoxa_henryana))	Manicaria_saccifera))	Roystonea_regia))	Orania_palindan))	(Pseudophoenix_vinifera	(Sclerosperma_profizianum	Podococcus_barteri)))	Chamaedorea_seifrizii))	Kingia_australis);
((Calamus_caryotoides	((((Sabal_domingensis	(Iriartea_deltoidea	Phoenix_dactylifera))	(Orania_palindan	Serenoa_repens))	Nypa_fruticans)	(((Roystonea_regia	((Reinhardtia_gracilis	((((Dypsis_decaryi	(((Hydriastele_microspadix	(Kentiopsis_piersoniorum	(Burretiokentia_grandiflora	Heterospathe_cagayanensis)))	Veitchia_spiralis)	Dictyosperma_album))	(Pelagodoxa_henryana	(Prestoea_acuminata	(Oenocarpus_bataua	Oenocarpus_minor))))	Geonoma_undata)	Manicaria_saccifera))	(((Reinhardtia_latisecta	Reinhardtia_paiewonskiana)	Reinhardtia_simplex)	(Bactris_major	(Attalea_speciosa	(Elaeis_oleifera	Elaeis_guineensis))))))	(Chamaedorea_seifrizii	Pseudophoenix_vinifera))	(Sclerosperma_profizianum	Podococcus_barteri))))	Kingia_australis);
((Nypa_fruticans	(((((Roystonea_regia	((((Geonoma_undata	(Prestoea_acuminata	(Oenocarpus_bataua	Oenocarpus_minor)))	((Dictyosperma_album	(Hydriastele_microspadix	(Kentiopsis_piersoniorum	(Burretiokentia_grandiflora	Heterospathe_cagayanensis))))	(Dypsis_decaryi	Veitchia_spiralis)))	Manicaria_saccifera)	Pelagodoxa_henryana))	(((Reinhardtia_latisecta	Reinhardtia_paiewonskiana)	(Reinhardtia_gracilis	Reinhardtia_simplex))	(Bactris_major	(Elaeis_oleifera	(Elaeis_guineensis	Attalea_speciosa)))))	((Calamus_caryotoides	Chamaedorea_seifrizii)	Pseudophoenix_vinifera))	(Sclerosperma_profizianum	Podococcus_barteri))	((Sabal_domingensis	(Iriartea_deltoidea	Phoenix_dactylifera))	(Orania_palindan	Serenoa_repens))))	Kingia_australis);
(((Nypa_fruticans	((Orania_palindan	Serenoa_repens)	((((((Reinhardtia_latisecta	Reinhardtia_paiewonskiana)	(Reinhardtia_gracilis	Reinhardtia_simplex))	((((Bactris_major	(Elaeis_oleifera	Elaeis_guineensis))	Attalea_speciosa)	Roystonea_regia)	(((Geonoma_undata	(Prestoea_acuminata	(Oenocarpus_bataua	Oenocarpus_minor)))	(((Burretiokentia_grandiflora	(Heterospathe_cagayanensis	Dictyosperma_album))	(Hydriastele_microspadix	Kentiopsis_piersoniorum))	(Dypsis_decaryi	Veitchia_spiralis)))	(Manicaria_saccifera	Pelagodoxa_henryana))))	Pseudophoenix_vinifera)	(Sclerosperma_profizianum	(Chamaedorea_seifrizii	Podococcus_barteri)))	((Sabal_domingensis	Phoenix_dactylifera)	Iriartea_deltoidea))))	Calamus_caryotoides)	Kingia_australis);
((Calamus_caryotoides	(Nypa_fruticans	(Serenoa_repens	((((((Reinhardtia_latisecta	Reinhardtia_paiewonskiana)	Reinhardtia_simplex)	(((((((Oenocarpus_bataua	Oenocarpus_minor)	Prestoea_acuminata)	Pelagodoxa_henryana)	(Geonoma_undata	(Veitchia_spiralis	((Hydriastele_microspadix	(Burretiokentia_grandiflora	(Heterospathe_cagayanensis	Kentiopsis_piersoniorum)))	(Dictyosperma_album	Dypsis_decaryi)))))	Manicaria_saccifera)	Reinhardtia_gracilis)	(Orania_palindan	(Roystonea_regia	((Elaeis_guineensis	Elaeis_oleifera)	(Attalea_speciosa	Bactris_major))))))	Pseudophoenix_vinifera)	(Sclerosperma_profizianum	(Chamaedorea_seifrizii	Podococcus_barteri)))	(Iriartea_deltoidea	(Sabal_domingensis	Phoenix_dactylifera))))))	Kingia_australis);
((Calamus_caryotoides	(Chamaedorea_seifrizii	(Podococcus_barteri	(((((Reinhardtia_latisecta	Reinhardtia_paiewonskiana)	(Reinhardtia_gracilis	Reinhardtia_simplex))	((((Elaeis_oleifera	Elaeis_guineensis)	Attalea_speciosa)	Bactris_major)	(((((Oenocarpus_bataua	Oenocarpus_minor)	Prestoea_acuminata)	(Geonoma_undata	(Veitchia_spiralis	(((Kentiopsis_piersoniorum	Hydriastele_microspadix)	((Heterospathe_cagayanensis	Dictyosperma_album)	Dypsis_decaryi))	Burretiokentia_grandiflora))))	(Pelagodoxa_henryana	Manicaria_saccifera))	Roystonea_regia)))	(((Nypa_fruticans	(Iriartea_deltoidea	(Sabal_domingensis	Phoenix_dactylifera)))	(Orania_palindan	Serenoa_repens))	Pseudophoenix_vinifera))	Sclerosperma_profizianum))))	Kingia_australis);
((Calamus_caryotoides	(Chamaedorea_seifrizii	((Podococcus_barteri	((((((Reinhardtia_latisecta	Reinhardtia_paiewonskiana)	(Reinhardtia_gracilis	Reinhardtia_simplex))	(((Pelagodoxa_henryana	((Oenocarpus_bataua	Oenocarpus_minor)	Prestoea_acuminata))	(Geonoma_undata	(Veitchia_spiralis	((((Dictyosperma_album	(Kentiopsis_piersoniorum	Dypsis_decaryi))	Burretiokentia_grandiflora)	Heterospathe_cagayanensis)	Hydriastele_microspadix))))	Manicaria_saccifera))	(Roystonea_regia	((Elaeis_oleifera	Elaeis_guineensis)	(Attalea_speciosa	Bactris_major))))	((Pseudophoenix_vinifera	(Sabal_domingensis	Phoenix_dactylifera))	((Orania_palindan	Serenoa_repens)	Nypa_fruticans)))	Sclerosperma_profizianum))	Iriartea_deltoidea)))	Kingia_australis);
((Calamus_caryotoides	(Nypa_fruticans	(((((Roystonea_regia	((((((Dypsis_decaryi	(Hydriastele_microspadix	(Kentiopsis_piersoniorum	(Burretiokentia_grandiflora	Heterospathe_cagayanensis))))	Dictyosperma_album)	Geonoma_undata)	(Pelagodoxa_henryana	((Oenocarpus_bataua	Oenocarpus_minor)	Prestoea_acuminata)))	Veitchia_spiralis)	Manicaria_saccifera))	((Attalea_speciosa	((Elaeis_guineensis	Bactris_major)	Elaeis_oleifera))	((Reinhardtia_simplex	Reinhardtia_gracilis)	(Reinhardtia_latisecta	Reinhardtia_paiewonskiana))))	(((Sclerosperma_profizianum	Podococcus_barteri)	Chamaedorea_seifrizii)	Pseudophoenix_vinifera))	(Sabal_domingensis	(Iriartea_deltoidea	Phoenix_dactylifera)))	(Orania_palindan	Serenoa_repens))))	Kingia_australis);
((Calamus_caryotoides	(((((Sabal_domingensis	Phoenix_dactylifera)	Iriartea_deltoidea)	((((Reinhardtia_gracilis	(((((Veitchia_spiralis	Dypsis_decaryi)	((Hydriastele_microspadix	(Kentiopsis_piersoniorum	(Burretiokentia_grandiflora	Heterospathe_cagayanensis)))	Dictyosperma_album))	Geonoma_undata)	((Oenocarpus_bataua	Oenocarpus_minor)	Prestoea_acuminata))	(Pelagodoxa_henryana	Manicaria_saccifera)))	((Roystonea_regia	((Elaeis_guineensis	Elaeis_oleifera)	Bactris_major))	(Attalea_speciosa	Orania_palindan)))	(Reinhardtia_simplex	(Reinhardtia_latisecta	Reinhardtia_paiewonskiana)))	((Sclerosperma_profizianum	(Podococcus_barteri	Chamaedorea_seifrizii))	Pseudophoenix_vinifera)))	Serenoa_repens)	Nypa_fruticans))	Kingia_australis);
((Calamus_caryotoides	(((Attalea_speciosa	Orania_palindan)	((((Sclerosperma_profizianum	(Podococcus_barteri	Chamaedorea_seifrizii))	Pseudophoenix_vinifera)	(Serenoa_repens	(Sabal_domingensis	Phoenix_dactylifera)))	(Iriartea_deltoidea	((((Elaeis_guineensis	Elaeis_oleifera)	Bactris_major)	(Roystonea_regia	(Reinhardtia_simplex	(Reinhardtia_latisecta	Reinhardtia_paiewonskiana))))	((Reinhardtia_gracilis	((((Dypsis_decaryi	((Veitchia_spiralis	(Hydriastele_microspadix	(Kentiopsis_piersoniorum	(Burretiokentia_grandiflora	Heterospathe_cagayanensis))))	Dictyosperma_album))	Geonoma_undata)	((Oenocarpus_bataua	Oenocarpus_minor)	Prestoea_acuminata))	Manicaria_saccifera))	Pelagodoxa_henryana)))))	Nypa_fruticans))	Kingia_australis);
((Calamus_caryotoides	((((Orania_palindan	Serenoa_repens)	((Sabal_domingensis	Phoenix_dactylifera)	Nypa_fruticans))	Iriartea_deltoidea)	((((((Elaeis_guineensis	Elaeis_oleifera)	Bactris_major)	(((Attalea_speciosa	Roystonea_regia)	(((((((Dictyosperma_album	((Hydriastele_microspadix	Kentiopsis_piersoniorum)	Heterospathe_cagayanensis))	Burretiokentia_grandiflora)	Dypsis_decaryi)	Veitchia_spiralis)	Geonoma_undata)	(Pelagodoxa_henryana	((Oenocarpus_bataua	Oenocarpus_minor)	Prestoea_acuminata)))	Manicaria_saccifera))	((Reinhardtia_gracilis	Reinhardtia_simplex)	(Reinhardtia_latisecta	Reinhardtia_paiewonskiana))))	(Sclerosperma_profizianum	Podococcus_barteri))	Pseudophoenix_vinifera)	Chamaedorea_seifrizii)))	Kingia_australis);
((Calamus_caryotoides	(((((Iriartea_deltoidea	(Sabal_domingensis	Phoenix_dactylifera))	((Sclerosperma_profizianum	(Chamaedorea_seifrizii	Podococcus_barteri))	(Orania_palindan	Serenoa_repens)))	(((Reinhardtia_simplex	(Reinhardtia_latisecta	Reinhardtia_paiewonskiana))	(Roystonea_regia	(Attalea_speciosa	((Elaeis_guineensis	Elaeis_oleifera)	Bactris_major))))	(Reinhardtia_gracilis	((((((Dictyosperma_album	((Burretiokentia_grandiflora	(Hydriastele_microspadix	Kentiopsis_piersoniorum))	Heterospathe_cagayanensis))	Dypsis_decaryi)	Veitchia_spiralis)	Geonoma_undata)	((Oenocarpus_bataua	Oenocarpus_minor)	Prestoea_acuminata))	(Pelagodoxa_henryana	Manicaria_saccifera)))))	Pseudophoenix_vinifera)	Nypa_fruticans))	Kingia_australis);
((Calamus_caryotoides	(((((Podococcus_barteri	Sclerosperma_profizianum)	(Orania_palindan	Serenoa_repens))	(Iriartea_deltoidea	(Sabal_domingensis	Phoenix_dactylifera)))	((Chamaedorea_seifrizii	Pseudophoenix_vinifera)	((((Reinhardtia_gracilis	Reinhardtia_simplex)	(Reinhardtia_latisecta	Reinhardtia_paiewonskiana))	((Elaeis_guineensis	Elaeis_oleifera)	(Bactris_major	Attalea_speciosa)))	(Roystonea_regia	(((((Oenocarpus_bataua	Oenocarpus_minor)	Prestoea_acuminata)	(Geonoma_undata	((((Heterospathe_cagayanensis	Dictyosperma_album)	((Kentiopsis_piersoniorum	Hydriastele_microspadix)	Dypsis_decaryi))	Burretiokentia_grandiflora)	Veitchia_spiralis)))	Manicaria_saccifera)	Pelagodoxa_henryana)))))	Nypa_fruticans))	Kingia_australis);
((Nypa_fruticans	(Calamus_caryotoides	(((Sabal_domingensis	Phoenix_dactylifera)	(Serenoa_repens	Iriartea_deltoidea))	((Pseudophoenix_vinifera	Orania_palindan)	((Sclerosperma_profizianum	(Chamaedorea_seifrizii	Podococcus_barteri))	((Roystonea_regia	((Reinhardtia_gracilis	Reinhardtia_simplex)	(Reinhardtia_latisecta	Reinhardtia_paiewonskiana)))	((((Elaeis_guineensis	Elaeis_oleifera)	(Bactris_major	Attalea_speciosa))	(((((Oenocarpus_bataua	Oenocarpus_minor)	Prestoea_acuminata)	((Hydriastele_microspadix	((Heterospathe_cagayanensis	Dictyosperma_album)	(Kentiopsis_piersoniorum	Burretiokentia_grandiflora)))	(Dypsis_decaryi	Geonoma_undata)))	Veitchia_spiralis)	Manicaria_saccifera))	Pelagodoxa_henryana)))))))	Kingia_australis);
((Pseudophoenix_vinifera	((Podococcus_barteri	Sclerosperma_profizianum)	((((Iriartea_deltoidea	(Phoenix_dactylifera	Sabal_domingensis))	(Chamaedorea_seifrizii	Calamus_caryotoides))	((Orania_palindan	Serenoa_repens)	Nypa_fruticans))	(Roystonea_regia	(((Bactris_major	((Attalea_speciosa	Elaeis_guineensis)	Elaeis_oleifera))	((Reinhardtia_gracilis	Reinhardtia_simplex)	(Reinhardtia_latisecta	Reinhardtia_paiewonskiana)))	((((((Hydriastele_microspadix	(Heterospathe_cagayanensis	(Kentiopsis_piersoniorum	Burretiokentia_grandiflora)))	(Veitchia_spiralis	Dypsis_decaryi))	Dictyosperma_album)	Geonoma_undata)	((Oenocarpus_bataua	Oenocarpus_minor)	Prestoea_acuminata))	(Pelagodoxa_henryana	Manicaria_saccifera)))))))	Kingia_australis);
((Pseudophoenix_vinifera	((Podococcus_barteri	Sclerosperma_profizianum)	((((Orania_palindan	Sabal_domingensis)	((Phoenix_dactylifera	(Serenoa_repens	Nypa_fruticans))	Iriartea_deltoidea))	(((Roystonea_regia	((Attalea_speciosa	Bactris_major)	(Elaeis_guineensis	Elaeis_oleifera)))	((Reinhardtia_gracilis	Reinhardtia_simplex)	(Reinhardtia_latisecta	Reinhardtia_paiewonskiana)))	(((Oenocarpus_bataua	Oenocarpus_minor)	Prestoea_acuminata)	((Pelagodoxa_henryana	Manicaria_saccifera)	(((Veitchia_spiralis	Dypsis_decaryi)	(((Kentiopsis_piersoniorum	(Dictyosperma_album	Heterospathe_cagayanensis))	Burretiokentia_grandiflora)	Hydriastele_microspadix))	Geonoma_undata)))))	(Chamaedorea_seifrizii	Calamus_caryotoides))))	Kingia_australis);
(((Chamaedorea_seifrizii	Calamus_caryotoides)	(Pseudophoenix_vinifera	(((Serenoa_repens	Orania_palindan)	(Nypa_fruticans	(Sabal_domingensis	(Iriartea_deltoidea	Phoenix_dactylifera))))	(((((Reinhardtia_gracilis	Reinhardtia_simplex)	(Reinhardtia_latisecta	Reinhardtia_paiewonskiana))	((Attalea_speciosa	Roystonea_regia)	(Manicaria_saccifera	(((((Oenocarpus_bataua	Oenocarpus_minor)	Prestoea_acuminata)	Geonoma_undata)	(((((Burretiokentia_grandiflora	Heterospathe_cagayanensis)	Kentiopsis_piersoniorum)	Hydriastele_microspadix)	Dictyosperma_album)	(Veitchia_spiralis	Dypsis_decaryi)))	Pelagodoxa_henryana))))	(Bactris_major	(Elaeis_guineensis	Elaeis_oleifera)))	(Podococcus_barteri	Sclerosperma_profizianum)))))	Kingia_australis);
((Calamus_caryotoides	((((Serenoa_repens	(Phoenix_dactylifera	Sabal_domingensis))	((Iriartea_deltoidea	(Chamaedorea_seifrizii	Pseudophoenix_vinifera))	(Orania_palindan	(Podococcus_barteri	Sclerosperma_profizianum))))	(((Roystonea_regia	((Reinhardtia_gracilis	Reinhardtia_simplex)	(Reinhardtia_latisecta	Reinhardtia_paiewonskiana)))	(Manicaria_saccifera	((Pelagodoxa_henryana	((Oenocarpus_bataua	Oenocarpus_minor)	Prestoea_acuminata))	(Geonoma_undata	(((Veitchia_spiralis	(((Burretiokentia_grandiflora	Heterospathe_cagayanensis)	Kentiopsis_piersoniorum)	Hydriastele_microspadix))	Dictyosperma_album)	Dypsis_decaryi)))))	(Bactris_major	(Elaeis_guineensis	Elaeis_oleifera))))	(Attalea_speciosa	Nypa_fruticans)))	Kingia_australis);
((Calamus_caryotoides	(((Orania_palindan	Serenoa_repens)	((Phoenix_dactylifera	Sabal_domingensis)	(Iriartea_deltoidea	(Chamaedorea_seifrizii	(Pseudophoenix_vinifera	((Podococcus_barteri	Sclerosperma_profizianum)	(((Reinhardtia_simplex	(Reinhardtia_latisecta	Reinhardtia_paiewonskiana))	(Reinhardtia_gracilis	((Pelagodoxa_henryana	Manicaria_saccifera)	(((Oenocarpus_bataua	Oenocarpus_minor)	Prestoea_acuminata)	(Geonoma_undata	(((Heterospathe_cagayanensis	(Kentiopsis_piersoniorum	Burretiokentia_grandiflora))	((Veitchia_spiralis	Dypsis_decaryi)	Dictyosperma_album))	Hydriastele_microspadix))))))	(Roystonea_regia	((Attalea_speciosa	Bactris_major)	(Elaeis_guineensis	Elaeis_oleifera))))))))))	Nypa_fruticans))	Kingia_australis);
((Calamus_caryotoides	((Iriartea_deltoidea	((((((Pelagodoxa_henryana	(Manicaria_saccifera	(((Oenocarpus_bataua	Oenocarpus_minor)	Prestoea_acuminata)	(Geonoma_undata	((Dictyosperma_album	(Hydriastele_microspadix	((Kentiopsis_piersoniorum	Burretiokentia_grandiflora)	Heterospathe_cagayanensis)))	(Dypsis_decaryi	Veitchia_spiralis))))))	Roystonea_regia)	(((Attalea_speciosa	Bactris_major)	(Elaeis_guineensis	Elaeis_oleifera))	((Reinhardtia_gracilis	Reinhardtia_simplex)	(Reinhardtia_latisecta	Reinhardtia_paiewonskiana))))	(Chamaedorea_seifrizii	Pseudophoenix_vinifera))	(Orania_palindan	(Podococcus_barteri	Sclerosperma_profizianum)))	(Serenoa_repens	(Phoenix_dactylifera	Sabal_domingensis))))	Nypa_fruticans))	Kingia_australis);
((Nypa_fruticans	((Serenoa_repens	(Phoenix_dactylifera	Sabal_domingensis))	((((Chamaedorea_seifrizii	Pseudophoenix_vinifera)	((Podococcus_barteri	Sclerosperma_profizianum)	((((Pelagodoxa_henryana	Manicaria_saccifera)	(((Oenocarpus_bataua	Oenocarpus_minor)	Prestoea_acuminata)	(Geonoma_undata	((Dypsis_decaryi	((Hydriastele_microspadix	(Kentiopsis_piersoniorum	(Burretiokentia_grandiflora	Heterospathe_cagayanensis)))	Dictyosperma_album))	Veitchia_spiralis))))	Roystonea_regia)	(((Attalea_speciosa	Bactris_major)	(Elaeis_guineensis	Elaeis_oleifera))	((Reinhardtia_gracilis	Reinhardtia_simplex)	(Reinhardtia_latisecta	Reinhardtia_paiewonskiana))))))	(Calamus_caryotoides	Iriartea_deltoidea))	Orania_palindan)))	Kingia_australis);
((Calamus_caryotoides	(Nypa_fruticans	((Phoenix_dactylifera	((Orania_palindan	Sabal_domingensis)	(((Chamaedorea_seifrizii	Pseudophoenix_vinifera)	((Roystonea_regia	((Reinhardtia_gracilis	Reinhardtia_simplex)	(Reinhardtia_latisecta	Reinhardtia_paiewonskiana)))	(((Manicaria_saccifera	(((((Dypsis_decaryi	(Heterospathe_cagayanensis	Dictyosperma_album))	(Hydriastele_microspadix	Kentiopsis_piersoniorum))	Burretiokentia_grandiflora)	Veitchia_spiralis)	(Geonoma_undata	((Oenocarpus_bataua	Oenocarpus_minor)	Prestoea_acuminata))))	Pelagodoxa_henryana)	((Attalea_speciosa	Bactris_major)	(Elaeis_guineensis	Elaeis_oleifera)))))	(Sclerosperma_profizianum	Podococcus_barteri))))	(Iriartea_deltoidea	Serenoa_repens))))	Kingia_australis);
((Calamus_caryotoides	(Nypa_fruticans	(((((Reinhardtia_gracilis	(((Dypsis_decaryi	(Dictyosperma_album	(Hydriastele_microspadix	(Heterospathe_cagayanensis	(Burretiokentia_grandiflora	Kentiopsis_piersoniorum)))))	Veitchia_spiralis)	((Geonoma_undata	((Oenocarpus_bataua	Oenocarpus_minor)	Prestoea_acuminata))	(Pelagodoxa_henryana	Manicaria_saccifera))))	((Attalea_speciosa	Bactris_major)	(Elaeis_guineensis	Elaeis_oleifera)))	(Roystonea_regia	(Reinhardtia_simplex	(Reinhardtia_latisecta	Reinhardtia_paiewonskiana))))	((Iriartea_deltoidea	(Chamaedorea_seifrizii	Pseudophoenix_vinifera))	(Orania_palindan	(Sclerosperma_profizianum	Podococcus_barteri))))	((Phoenix_dactylifera	Sabal_domingensis)	Serenoa_repens))))	Kingia_australis);
((((((((((Pelagodoxa_henryana	((Oenocarpus_bataua	Oenocarpus_minor)	Prestoea_acuminata))	Geonoma_undata)	((((Hydriastele_microspadix	(Kentiopsis_piersoniorum	(Heterospathe_cagayanensis	Burretiokentia_grandiflora)))	Dictyosperma_album)	Dypsis_decaryi)	Veitchia_spiralis))	((Attalea_speciosa	Bactris_major)	(Elaeis_guineensis	Elaeis_oleifera)))	Manicaria_saccifera)	(Roystonea_regia	((Reinhardtia_gracilis	Reinhardtia_simplex)	(Reinhardtia_latisecta	Reinhardtia_paiewonskiana))))	(((Chamaedorea_seifrizii	Iriartea_deltoidea)	(Orania_palindan	(Sclerosperma_profizianum	Podococcus_barteri)))	Pseudophoenix_vinifera))	((Phoenix_dactylifera	Sabal_domingensis)	(Nypa_fruticans	Serenoa_repens)))	Calamus_caryotoides)	Kingia_australis);
((Pseudophoenix_vinifera	((((((Reinhardtia_simplex	(Reinhardtia_latisecta	Reinhardtia_paiewonskiana))	((Roystonea_regia	(Reinhardtia_gracilis	(((Pelagodoxa_henryana	(Prestoea_acuminata	(Oenocarpus_bataua	Oenocarpus_minor)))	(Geonoma_undata	(Dypsis_decaryi	((Veitchia_spiralis	((Heterospathe_cagayanensis	(Burretiokentia_grandiflora	Kentiopsis_piersoniorum))	Hydriastele_microspadix))	Dictyosperma_album))))	Manicaria_saccifera)))	(Bactris_major	(Elaeis_guineensis	Elaeis_oleifera))))	Attalea_speciosa)	(Orania_palindan	(Sabal_domingensis	(Phoenix_dactylifera	Iriartea_deltoidea))))	(Serenoa_repens	((Podococcus_barteri	(Calamus_caryotoides	Chamaedorea_seifrizii))	Sclerosperma_profizianum)))	Nypa_fruticans))	Kingia_australis);
((Calamus_caryotoides	(Chamaedorea_seifrizii	(Pseudophoenix_vinifera	(((Podococcus_barteri	Sclerosperma_profizianum)	((Attalea_speciosa	(Roystonea_regia	(Reinhardtia_simplex	(Reinhardtia_latisecta	Reinhardtia_paiewonskiana))))	((Reinhardtia_gracilis	(((((Dypsis_decaryi	Veitchia_spiralis)	((Heterospathe_cagayanensis	Dictyosperma_album)	((Kentiopsis_piersoniorum	Hydriastele_microspadix)	Burretiokentia_grandiflora)))	(Pelagodoxa_henryana	Manicaria_saccifera))	Geonoma_undata)	(Prestoea_acuminata	(Oenocarpus_bataua	Oenocarpus_minor))))	(Bactris_major	(Elaeis_guineensis	Elaeis_oleifera)))))	(((Sabal_domingensis	(Nypa_fruticans	Phoenix_dactylifera))	(Iriartea_deltoidea	Serenoa_repens))	Orania_palindan)))))	Kingia_australis);
((Pseudophoenix_vinifera	((Podococcus_barteri	Sclerosperma_profizianum)	((Calamus_caryotoides	Chamaedorea_seifrizii)	(((Serenoa_repens	Orania_palindan)	(Sabal_domingensis	(Nypa_fruticans	(Phoenix_dactylifera	Iriartea_deltoidea))))	((((Bactris_major	(Elaeis_oleifera	(Attalea_speciosa	Elaeis_guineensis)))	Roystonea_regia)	((Reinhardtia_gracilis	Reinhardtia_simplex)	(Reinhardtia_latisecta	Reinhardtia_paiewonskiana)))	(((((Dypsis_decaryi	Veitchia_spiralis)	((Heterospathe_cagayanensis	Dictyosperma_album)	((Kentiopsis_piersoniorum	Hydriastele_microspadix)	Burretiokentia_grandiflora)))	(Pelagodoxa_henryana	Manicaria_saccifera))	Geonoma_undata)	(Prestoea_acuminata	(Oenocarpus_bataua	Oenocarpus_minor))))))))	Kingia_australis);
((Nypa_fruticans	((((Calamus_caryotoides	Chamaedorea_seifrizii)	((Pseudophoenix_vinifera	(Podococcus_barteri	Sclerosperma_profizianum))	((Pelagodoxa_henryana	(((Prestoea_acuminata	(Oenocarpus_bataua	Oenocarpus_minor))	Manicaria_saccifera)	((Geonoma_undata	((((Burretiokentia_grandiflora	Kentiopsis_piersoniorum)	Heterospathe_cagayanensis)	Hydriastele_microspadix)	Dictyosperma_album))	(Dypsis_decaryi	Veitchia_spiralis))))	((((Bactris_major	(Elaeis_oleifera	Elaeis_guineensis))	Roystonea_regia)	Attalea_speciosa)	((Reinhardtia_gracilis	Reinhardtia_simplex)	(Reinhardtia_latisecta	Reinhardtia_paiewonskiana))))))	(Sabal_domingensis	Phoenix_dactylifera))	(Iriartea_deltoidea	(Serenoa_repens	Orania_palindan))))	Kingia_australis);
(((Nypa_fruticans	((((Pseudophoenix_vinifera	((Chamaedorea_seifrizii	Podococcus_barteri)	Sclerosperma_profizianum))	(Sabal_domingensis	((Orania_palindan	Attalea_speciosa)	(((Roystonea_regia	(Reinhardtia_simplex	(Reinhardtia_latisecta	Reinhardtia_paiewonskiana)))	(Bactris_major	(Elaeis_oleifera	Elaeis_guineensis)))	(Reinhardtia_gracilis	(((Geonoma_undata	(Pelagodoxa_henryana	(Prestoea_acuminata	(Oenocarpus_bataua	Oenocarpus_minor))))	(Veitchia_spiralis	((((Kentiopsis_piersoniorum	Hydriastele_microspadix)	Burretiokentia_grandiflora)	(Dictyosperma_album	Heterospathe_cagayanensis))	Dypsis_decaryi)))	Manicaria_saccifera))))))	Serenoa_repens)	(Phoenix_dactylifera	Iriartea_deltoidea)))	Calamus_caryotoides)	Kingia_australis);
((((Nypa_fruticans	(Serenoa_repens	((Sabal_domingensis	Phoenix_dactylifera)	Iriartea_deltoidea)))	(((Roystonea_regia	((Reinhardtia_gracilis	Reinhardtia_simplex)	(Reinhardtia_latisecta	Reinhardtia_paiewonskiana)))	((Attalea_speciosa	(Bactris_major	(Elaeis_oleifera	Elaeis_guineensis)))	((((Prestoea_acuminata	(Oenocarpus_bataua	Oenocarpus_minor))	((Veitchia_spiralis	(Burretiokentia_grandiflora	(((Dictyosperma_album	Heterospathe_cagayanensis)	Dypsis_decaryi)	(Kentiopsis_piersoniorum	Hydriastele_microspadix))))	Geonoma_undata))	Manicaria_saccifera)	Pelagodoxa_henryana)))	((Orania_palindan	Chamaedorea_seifrizii)	((Podococcus_barteri	Sclerosperma_profizianum)	Pseudophoenix_vinifera))))	Calamus_caryotoides)	Kingia_australis);
(((((Iriartea_deltoidea	(Pseudophoenix_vinifera	Chamaedorea_seifrizii))	(Podococcus_barteri	Sclerosperma_profizianum))	(((Sabal_domingensis	Phoenix_dactylifera)	(Nypa_fruticans	(Orania_palindan	Serenoa_repens)))	(((Elaeis_oleifera	Elaeis_guineensis)	(Attalea_speciosa	Bactris_major))	(((((Prestoea_acuminata	(Oenocarpus_bataua	Oenocarpus_minor))	((((Dictyosperma_album	Heterospathe_cagayanensis)	Dypsis_decaryi)	((Veitchia_spiralis	(Kentiopsis_piersoniorum	Hydriastele_microspadix))	Burretiokentia_grandiflora))	Geonoma_undata))	Manicaria_saccifera)	Pelagodoxa_henryana)	(Roystonea_regia	((Reinhardtia_gracilis	Reinhardtia_simplex)	(Reinhardtia_latisecta	Reinhardtia_paiewonskiana)))))))	Calamus_caryotoides)	Kingia_australis);
((((((Iriartea_deltoidea	(Sabal_domingensis	Phoenix_dactylifera))	((Attalea_speciosa	Nypa_fruticans)	Serenoa_repens))	(Orania_palindan	((Podococcus_barteri	Sclerosperma_profizianum)	Pseudophoenix_vinifera)))	((Reinhardtia_simplex	(Reinhardtia_latisecta	Reinhardtia_paiewonskiana))	((Roystonea_regia	((Elaeis_oleifera	Elaeis_guineensis)	Bactris_major))	(Reinhardtia_gracilis	(((Geonoma_undata	Manicaria_saccifera)	((Prestoea_acuminata	(Oenocarpus_bataua	Oenocarpus_minor))	(((Dictyosperma_album	Heterospathe_cagayanensis)	Dypsis_decaryi)	((Veitchia_spiralis	(Kentiopsis_piersoniorum	Hydriastele_microspadix))	Burretiokentia_grandiflora))))	Pelagodoxa_henryana)))))	(Chamaedorea_seifrizii	Calamus_caryotoides))	Kingia_australis);
((Nypa_fruticans	(Calamus_caryotoides	((((Serenoa_repens	Orania_palindan)	Iriartea_deltoidea)	(Sabal_domingensis	Phoenix_dactylifera))	(((Sclerosperma_profizianum	(Chamaedorea_seifrizii	Podococcus_barteri))	Pseudophoenix_vinifera)	(Roystonea_regia	(((Reinhardtia_simplex	(Reinhardtia_latisecta	Reinhardtia_paiewonskiana))	((Elaeis_oleifera	(Attalea_speciosa	Elaeis_guineensis))	Bactris_major))	(Reinhardtia_gracilis	((Manicaria_saccifera	(Geonoma_undata	((Prestoea_acuminata	(Oenocarpus_bataua	Oenocarpus_minor))	((((Hydriastele_microspadix	(Heterospathe_cagayanensis	(Kentiopsis_piersoniorum	Burretiokentia_grandiflora)))	Veitchia_spiralis)	Dictyosperma_album)	Dypsis_decaryi))))	Pelagodoxa_henryana))))))))	Kingia_australis);
((Calamus_caryotoides	(((((Nypa_fruticans	Serenoa_repens)	(Sabal_domingensis	Phoenix_dactylifera))	((Orania_palindan	Iriartea_deltoidea)	((((((Geonoma_undata	(((Veitchia_spiralis	Dypsis_decaryi)	Dictyosperma_album)	(Hydriastele_microspadix	(Heterospathe_cagayanensis	(Kentiopsis_piersoniorum	Burretiokentia_grandiflora)))))	(Prestoea_acuminata	(Oenocarpus_bataua	Oenocarpus_minor)))	Manicaria_saccifera)	Pelagodoxa_henryana)	Roystonea_regia)	(((Reinhardtia_gracilis	Reinhardtia_simplex)	(Reinhardtia_latisecta	Reinhardtia_paiewonskiana))	((Attalea_speciosa	Bactris_major)	(Elaeis_oleifera	Elaeis_guineensis))))))	((Sclerosperma_profizianum	Podococcus_barteri)	Pseudophoenix_vinifera))	Chamaedorea_seifrizii))	Kingia_australis);
(((Nypa_fruticans	((Iriartea_deltoidea	(((Pseudophoenix_vinifera	((((Roystonea_regia	((Reinhardtia_latisecta	Reinhardtia_paiewonskiana)	(Reinhardtia_gracilis	Reinhardtia_simplex)))	((Bactris_major	Elaeis_guineensis)	Elaeis_oleifera))	((((Prestoea_acuminata	(Oenocarpus_minor	Oenocarpus_bataua))	((Dypsis_decaryi	(((Hydriastele_microspadix	(Heterospathe_cagayanensis	(Burretiokentia_grandiflora	Kentiopsis_piersoniorum)))	Dictyosperma_album)	Veitchia_spiralis))	Geonoma_undata))	Pelagodoxa_henryana)	Manicaria_saccifera))	(Attalea_speciosa	Orania_palindan)))	Sclerosperma_profizianum)	(Serenoa_repens	(Podococcus_barteri	Chamaedorea_seifrizii))))	(Sabal_domingensis	Phoenix_dactylifera)))	Calamus_caryotoides)	Kingia_australis);
((Serenoa_repens	(Iriartea_deltoidea	((((Pseudophoenix_vinifera	(((Roystonea_regia	(((Prestoea_acuminata	(Oenocarpus_minor	Oenocarpus_bataua))	(((Dypsis_decaryi	(Dictyosperma_album	(Hydriastele_microspadix	(Heterospathe_cagayanensis	(Burretiokentia_grandiflora	Kentiopsis_piersoniorum)))))	Veitchia_spiralis)	Geonoma_undata))	(Pelagodoxa_henryana	Manicaria_saccifera)))	(((Reinhardtia_latisecta	Reinhardtia_paiewonskiana)	Reinhardtia_simplex)	((Attalea_speciosa	(Elaeis_guineensis	Elaeis_oleifera))	Bactris_major)))	Orania_palindan))	((Sclerosperma_profizianum	Podococcus_barteri)	Chamaedorea_seifrizii))	(Calamus_caryotoides	(Reinhardtia_gracilis	Nypa_fruticans)))	(Sabal_domingensis	Phoenix_dactylifera))))	Kingia_australis);
((Calamus_caryotoides	((Nypa_fruticans	((Sabal_domingensis	Phoenix_dactylifera)	(Orania_palindan	Serenoa_repens)))	((Chamaedorea_seifrizii	(Pseudophoenix_vinifera	(((((Reinhardtia_latisecta	Reinhardtia_paiewonskiana)	Reinhardtia_simplex)	(Roystonea_regia	(Attalea_speciosa	((Elaeis_guineensis	Elaeis_oleifera)	Bactris_major))))	(Reinhardtia_gracilis	((Manicaria_saccifera	((Prestoea_acuminata	(Oenocarpus_minor	Oenocarpus_bataua))	(((Dypsis_decaryi	Veitchia_spiralis)	((Hydriastele_microspadix	(Heterospathe_cagayanensis	(Burretiokentia_grandiflora	Kentiopsis_piersoniorum)))	Dictyosperma_album))	Geonoma_undata)))	Pelagodoxa_henryana)))	(Sclerosperma_profizianum	Podococcus_barteri))))	Iriartea_deltoidea)))	Kingia_australis);
((Calamus_caryotoides	((((((Bactris_major	(Attalea_speciosa	(Elaeis_guineensis	Elaeis_oleifera)))	(((Reinhardtia_latisecta	Reinhardtia_paiewonskiana)	(Reinhardtia_gracilis	Reinhardtia_simplex))	Roystonea_regia))	(Manicaria_saccifera	((((((Dypsis_decaryi	Veitchia_spiralis)	Dictyosperma_album)	(Heterospathe_cagayanensis	(Burretiokentia_grandiflora	Kentiopsis_piersoniorum)))	Hydriastele_microspadix)	Geonoma_undata)	(Pelagodoxa_henryana	(Prestoea_acuminata	(Oenocarpus_minor	Oenocarpus_bataua))))))	(Pseudophoenix_vinifera	(Sclerosperma_profizianum	Podococcus_barteri)))	((((Sabal_domingensis	Phoenix_dactylifera)	Iriartea_deltoidea)	Nypa_fruticans)	(Orania_palindan	Serenoa_repens)))	Chamaedorea_seifrizii))	Kingia_australis);
((Calamus_caryotoides	((((Sabal_domingensis	Phoenix_dactylifera)	Iriartea_deltoidea)	((Chamaedorea_seifrizii	((((Reinhardtia_latisecta	Reinhardtia_paiewonskiana)	(Reinhardtia_gracilis	Reinhardtia_simplex))	Roystonea_regia)	(((((Prestoea_acuminata	(Oenocarpus_minor	Oenocarpus_bataua))	(((Burretiokentia_grandiflora	(Heterospathe_cagayanensis	(Kentiopsis_piersoniorum	Hydriastele_microspadix)))	(Dypsis_decaryi	Dictyosperma_album))	Veitchia_spiralis))	(Pelagodoxa_henryana	Manicaria_saccifera))	(Pseudophoenix_vinifera	Geonoma_undata))	((Elaeis_guineensis	Elaeis_oleifera)	(Bactris_major	Attalea_speciosa)))))	(Sclerosperma_profizianum	(Orania_palindan	(Podococcus_barteri	Serenoa_repens)))))	Nypa_fruticans))	Kingia_australis);
((Calamus_caryotoides	((((((((Elaeis_guineensis	Elaeis_oleifera)	(Bactris_major	Attalea_speciosa))	Roystonea_regia)	(Reinhardtia_gracilis	((Geonoma_undata	(((Prestoea_acuminata	(Oenocarpus_minor	Oenocarpus_bataua))	Pelagodoxa_henryana)	(((Kentiopsis_piersoniorum	Hydriastele_microspadix)	(Dypsis_decaryi	(Dictyosperma_album	Heterospathe_cagayanensis)))	(Burretiokentia_grandiflora	Veitchia_spiralis))))	Manicaria_saccifera)))	((Reinhardtia_latisecta	Reinhardtia_paiewonskiana)	Reinhardtia_simplex))	(((Chamaedorea_seifrizii	Podococcus_barteri)	Sclerosperma_profizianum)	((Iriartea_deltoidea	Orania_palindan)	Pseudophoenix_vinifera)))	((Sabal_domingensis	Phoenix_dactylifera)	Serenoa_repens))	Nypa_fruticans))	Kingia_australis);
((Sabal_domingensis	(Phoenix_dactylifera	(((Serenoa_repens	Nypa_fruticans)	Calamus_caryotoides)	(((((Elaeis_guineensis	Elaeis_oleifera)	(Bactris_major	Attalea_speciosa))	((((Prestoea_acuminata	(Oenocarpus_minor	Oenocarpus_bataua))	(((((Heterospathe_cagayanensis	(Burretiokentia_grandiflora	Kentiopsis_piersoniorum))	Hydriastele_microspadix)	(Veitchia_spiralis	Dypsis_decaryi))	Dictyosperma_album)	Geonoma_undata))	Manicaria_saccifera)	Pelagodoxa_henryana))	(Roystonea_regia	((Reinhardtia_latisecta	Reinhardtia_paiewonskiana)	(Reinhardtia_gracilis	Reinhardtia_simplex))))	(Pseudophoenix_vinifera	((((Orania_palindan	Podococcus_barteri)	Sclerosperma_profizianum)	Chamaedorea_seifrizii)	Iriartea_deltoidea))))))	Kingia_australis);
(((Chamaedorea_seifrizii	((((((Elaeis_guineensis	Elaeis_oleifera)	Bactris_major)	(Attalea_speciosa	Roystonea_regia))	((Manicaria_saccifera	(Pelagodoxa_henryana	((((Oenocarpus_minor	Oenocarpus_bataua)	Prestoea_acuminata)	((Dypsis_decaryi	(Dictyosperma_album	((Kentiopsis_piersoniorum	(Heterospathe_cagayanensis	Burretiokentia_grandiflora))	Hydriastele_microspadix)))	Veitchia_spiralis))	Geonoma_undata)))	((Reinhardtia_latisecta	Reinhardtia_paiewonskiana)	(Reinhardtia_gracilis	Reinhardtia_simplex))))	Pseudophoenix_vinifera)	(((Nypa_fruticans	(Serenoa_repens	(Sabal_domingensis	Phoenix_dactylifera)))	Iriartea_deltoidea)	((Orania_palindan	Podococcus_barteri)	Sclerosperma_profizianum))))	Calamus_caryotoides)	Kingia_australis);
((((Nypa_fruticans	(Serenoa_repens	(Sabal_domingensis	Phoenix_dactylifera)))	((Pseudophoenix_vinifera	(Iriartea_deltoidea	(((Podococcus_barteri	Sclerosperma_profizianum)	Orania_palindan)	Chamaedorea_seifrizii)))	((Roystonea_regia	(Manicaria_saccifera	(Pelagodoxa_henryana	((Geonoma_undata	((Dypsis_decaryi	(Dictyosperma_album	((Heterospathe_cagayanensis	(Burretiokentia_grandiflora	Kentiopsis_piersoniorum))	Hydriastele_microspadix)))	Veitchia_spiralis))	((Oenocarpus_minor	Oenocarpus_bataua)	Prestoea_acuminata)))))	(((Reinhardtia_latisecta	Reinhardtia_paiewonskiana)	(Reinhardtia_gracilis	Reinhardtia_simplex))	((Elaeis_guineensis	Elaeis_oleifera)	(Attalea_speciosa	Bactris_major))))))	Calamus_caryotoides)	Kingia_australis);
((Serenoa_repens	(((Iriartea_deltoidea	Phoenix_dactylifera)	(Sabal_domingensis	(((((Reinhardtia_latisecta	Reinhardtia_paiewonskiana)	(Reinhardtia_gracilis	Reinhardtia_simplex))	((Roystonea_regia	((Elaeis_guineensis	Elaeis_oleifera)	(Attalea_speciosa	Bactris_major)))	((((Veitchia_spiralis	((((Hydriastele_microspadix	Kentiopsis_piersoniorum)	Dypsis_decaryi)	Burretiokentia_grandiflora)	(Dictyosperma_album	Heterospathe_cagayanensis)))	((Oenocarpus_minor	Oenocarpus_bataua)	Prestoea_acuminata))	Manicaria_saccifera)	(Geonoma_undata	Pelagodoxa_henryana))))	((Pseudophoenix_vinifera	Chamaedorea_seifrizii)	Calamus_caryotoides))	((Podococcus_barteri	Sclerosperma_profizianum)	Orania_palindan))))	Nypa_fruticans))	Kingia_australis);
((Calamus_caryotoides	(((Sabal_domingensis	Phoenix_dactylifera)	(Serenoa_repens	Nypa_fruticans))	((((Reinhardtia_simplex	(Reinhardtia_paiewonskiana	Reinhardtia_latisecta))	((Roystonea_regia	((Attalea_speciosa	Bactris_major)	(Elaeis_guineensis	Elaeis_oleifera)))	(Reinhardtia_gracilis	((Geonoma_undata	((((Dypsis_decaryi	Dictyosperma_album)	(Veitchia_spiralis	(Heterospathe_cagayanensis	(Kentiopsis_piersoniorum	Burretiokentia_grandiflora))))	Hydriastele_microspadix)	((Prestoea_acuminata	(Oenocarpus_minor	Oenocarpus_bataua))	Pelagodoxa_henryana)))	Manicaria_saccifera))))	(Pseudophoenix_vinifera	((Orania_palindan	(Sclerosperma_profizianum	Podococcus_barteri))	Chamaedorea_seifrizii)))	Iriartea_deltoidea)))	Kingia_australis);
((Pseudophoenix_vinifera	((((Iriartea_deltoidea	((Sabal_domingensis	Phoenix_dactylifera)	((Orania_palindan	Serenoa_repens)	Nypa_fruticans)))	(Sclerosperma_profizianum	Podococcus_barteri))	(Calamus_caryotoides	Chamaedorea_seifrizii))	(((Reinhardtia_gracilis	((Geonoma_undata	((Veitchia_spiralis	((Dypsis_decaryi	Dictyosperma_album)	(Hydriastele_microspadix	(Kentiopsis_piersoniorum	(Burretiokentia_grandiflora	Heterospathe_cagayanensis)))))	((Prestoea_acuminata	(Oenocarpus_minor	Oenocarpus_bataua))	Pelagodoxa_henryana)))	Manicaria_saccifera))	((Reinhardtia_simplex	(Reinhardtia_paiewonskiana	Reinhardtia_latisecta))	((Attalea_speciosa	Bactris_major)	(Elaeis_guineensis	Elaeis_oleifera))))	Roystonea_regia)))	Kingia_australis);
((Calamus_caryotoides	(Chamaedorea_seifrizii	((((Iriartea_deltoidea	(Sabal_domingensis	Phoenix_dactylifera))	(((Orania_palindan	Serenoa_repens)	(Sclerosperma_profizianum	Podococcus_barteri))	Nypa_fruticans))	((((((Prestoea_acuminata	(Oenocarpus_minor	Oenocarpus_bataua))	(Geonoma_undata	(Hydriastele_microspadix	((Dypsis_decaryi	Dictyosperma_album)	(Kentiopsis_piersoniorum	((Veitchia_spiralis	Burretiokentia_grandiflora)	Heterospathe_cagayanensis))))))	Manicaria_saccifera)	Pelagodoxa_henryana)	(((Reinhardtia_gracilis	Reinhardtia_simplex)	(Reinhardtia_paiewonskiana	Reinhardtia_latisecta))	((Attalea_speciosa	Bactris_major)	(Elaeis_guineensis	Elaeis_oleifera))))	Roystonea_regia))	Pseudophoenix_vinifera)))	Kingia_australis);
((Calamus_caryotoides	(Nypa_fruticans	(((Sabal_domingensis	Phoenix_dactylifera)	Serenoa_repens)	((((Iriartea_deltoidea	Orania_palindan)	(Pseudophoenix_vinifera	Sclerosperma_profizianum))	(Chamaedorea_seifrizii	Podococcus_barteri))	((((Prestoea_acuminata	(Oenocarpus_minor	Oenocarpus_bataua))	((Geonoma_undata	(Dypsis_decaryi	(Dictyosperma_album	((Hydriastele_microspadix	(Kentiopsis_piersoniorum	(Burretiokentia_grandiflora	Heterospathe_cagayanensis)))	Veitchia_spiralis))))	Manicaria_saccifera))	Pelagodoxa_henryana)	((Roystonea_regia	((Reinhardtia_gracilis	Reinhardtia_simplex)	(Reinhardtia_paiewonskiana	Reinhardtia_latisecta)))	((Attalea_speciosa	Bactris_major)	(Elaeis_guineensis	Elaeis_oleifera))))))))	Kingia_australis);
((Nypa_fruticans	((Orania_palindan	Serenoa_repens)	((Pseudophoenix_vinifera	(((Podococcus_barteri	Sclerosperma_profizianum)	Chamaedorea_seifrizii)	(((((((Pelagodoxa_henryana	(Prestoea_acuminata	(Oenocarpus_minor	Oenocarpus_bataua)))	((((Dypsis_decaryi	Dictyosperma_album)	((Kentiopsis_piersoniorum	Burretiokentia_grandiflora)	Heterospathe_cagayanensis))	Hydriastele_microspadix)	Veitchia_spiralis))	Manicaria_saccifera)	Geonoma_undata)	Roystonea_regia)	(((Reinhardtia_gracilis	Reinhardtia_simplex)	(Reinhardtia_paiewonskiana	Reinhardtia_latisecta))	((Elaeis_guineensis	Elaeis_oleifera)	Attalea_speciosa)))	(Calamus_caryotoides	Bactris_major))))	(Iriartea_deltoidea	(Sabal_domingensis	Phoenix_dactylifera)))))	Kingia_australis);
((Nypa_fruticans	((Serenoa_repens	(Sabal_domingensis	Phoenix_dactylifera))	((((Pseudophoenix_vinifera	Iriartea_deltoidea)	(Chamaedorea_seifrizii	Calamus_caryotoides))	((Podococcus_barteri	Sclerosperma_profizianum)	((Roystonea_regia	((Reinhardtia_gracilis	Reinhardtia_simplex)	(Reinhardtia_paiewonskiana	Reinhardtia_latisecta)))	(((Attalea_speciosa	Bactris_major)	(Elaeis_guineensis	Elaeis_oleifera))	((Pelagodoxa_henryana	Manicaria_saccifera)	((((Dypsis_decaryi	Dictyosperma_album)	(((Kentiopsis_piersoniorum	Burretiokentia_grandiflora)	Heterospathe_cagayanensis)	Hydriastele_microspadix))	Veitchia_spiralis)	(Geonoma_undata	(Prestoea_acuminata	(Oenocarpus_minor	Oenocarpus_bataua)))))))))	Orania_palindan)))	Kingia_australis);
((Calamus_caryotoides	(((((Sabal_domingensis	Phoenix_dactylifera)	(Serenoa_repens	Nypa_fruticans))	(((Bactris_major	(Elaeis_guineensis	Elaeis_oleifera))	((Roystonea_regia	((Reinhardtia_gracilis	Reinhardtia_simplex)	(Reinhardtia_paiewonskiana	Reinhardtia_latisecta)))	(Attalea_speciosa	(((Prestoea_acuminata	(Oenocarpus_minor	Oenocarpus_bataua))	((Pelagodoxa_henryana	((((Dypsis_decaryi	Dictyosperma_album)	(Kentiopsis_piersoniorum	(Burretiokentia_grandiflora	Heterospathe_cagayanensis)))	Hydriastele_microspadix)	Veitchia_spiralis))	Geonoma_undata))	Manicaria_saccifera))))	(Orania_palindan	Iriartea_deltoidea)))	Pseudophoenix_vinifera)	((Podococcus_barteri	Sclerosperma_profizianum)	Chamaedorea_seifrizii)))	Kingia_australis);
((Calamus_caryotoides	((Pseudophoenix_vinifera	(((Bactris_major	(Attalea_speciosa	(Elaeis_guineensis	Elaeis_oleifera)))	((Roystonea_regia	((Reinhardtia_paiewonskiana	Reinhardtia_simplex)	(Reinhardtia_gracilis	Reinhardtia_latisecta)))	(((((Prestoea_acuminata	(Oenocarpus_minor	Oenocarpus_bataua))	((Dictyosperma_album	((Kentiopsis_piersoniorum	(Burretiokentia_grandiflora	Heterospathe_cagayanensis))	Hydriastele_microspadix))	(Dypsis_decaryi	Veitchia_spiralis)))	Geonoma_undata)	Manicaria_saccifera)	Pelagodoxa_henryana)))	((Orania_palindan	(Podococcus_barteri	Sclerosperma_profizianum))	((Sabal_domingensis	Phoenix_dactylifera)	((Iriartea_deltoidea	Serenoa_repens)	Nypa_fruticans)))))	Chamaedorea_seifrizii))	Kingia_australis);
((Calamus_caryotoides	(((((Orania_palindan	(Podococcus_barteri	Sclerosperma_profizianum))	Serenoa_repens)	(Iriartea_deltoidea	(Sabal_domingensis	Phoenix_dactylifera)))	(Pseudophoenix_vinifera	(Chamaedorea_seifrizii	(Roystonea_regia	(((Bactris_major	(Attalea_speciosa	(Elaeis_guineensis	Elaeis_oleifera)))	((Reinhardtia_latisecta	Reinhardtia_paiewonskiana)	(Reinhardtia_gracilis	Reinhardtia_simplex)))	((((Prestoea_acuminata	(Oenocarpus_minor	Oenocarpus_bataua))	((((Veitchia_spiralis	((Kentiopsis_piersoniorum	(Burretiokentia_grandiflora	Heterospathe_cagayanensis))	Hydriastele_microspadix))	Dictyosperma_album)	Dypsis_decaryi)	Geonoma_undata))	Pelagodoxa_henryana)	Manicaria_saccifera))))))	Nypa_fruticans))	Kingia_australis);
((Nypa_fruticans	(((Phoenix_dactylifera	Iriartea_deltoidea)	(((Podococcus_barteri	Sclerosperma_profizianum)	(Pseudophoenix_vinifera	((Calamus_caryotoides	Chamaedorea_seifrizii)	((Bactris_major	(Elaeis_guineensis	Elaeis_oleifera))	(((((Reinhardtia_latisecta	Reinhardtia_paiewonskiana)	(Reinhardtia_gracilis	Reinhardtia_simplex))	Orania_palindan)	(((((((Veitchia_spiralis	((Kentiopsis_piersoniorum	(Burretiokentia_grandiflora	Heterospathe_cagayanensis))	Hydriastele_microspadix))	Dictyosperma_album)	Dypsis_decaryi)	(Geonoma_undata	(Prestoea_acuminata	(Oenocarpus_minor	Oenocarpus_bataua))))	Pelagodoxa_henryana)	Manicaria_saccifera)	Roystonea_regia))	Attalea_speciosa)))))	Sabal_domingensis))	Serenoa_repens))	Kingia_australis);
((((((((Reinhardtia_paiewonskiana	Reinhardtia_latisecta)	(Reinhardtia_gracilis	Reinhardtia_simplex))	((Pelagodoxa_henryana	(Manicaria_saccifera	((Geonoma_undata	(Veitchia_spiralis	(((Hydriastele_microspadix	(Kentiopsis_piersoniorum	(Heterospathe_cagayanensis	Burretiokentia_grandiflora)))	Dypsis_decaryi)	Dictyosperma_album)))	(Prestoea_acuminata	(Oenocarpus_bataua	Oenocarpus_minor)))))	(Roystonea_regia	(Attalea_speciosa	(Bactris_major	(Elaeis_guineensis	Elaeis_oleifera))))))	(((Chamaedorea_seifrizii	(Podococcus_barteri	Sclerosperma_profizianum))	Iriartea_deltoidea)	Pseudophoenix_vinifera))	((Phoenix_dactylifera	Sabal_domingensis)	(Orania_palindan	Serenoa_repens)))	Nypa_fruticans)	Calamus_caryotoides)	Kingia_australis);
((((((((((Reinhardtia_paiewonskiana	Reinhardtia_latisecta)	Reinhardtia_simplex)	(Attalea_speciosa	(Bactris_major	(Elaeis_guineensis	Elaeis_oleifera))))	(Reinhardtia_gracilis	((Manicaria_saccifera	((Veitchia_spiralis	(Dypsis_decaryi	(Dictyosperma_album	(Hydriastele_microspadix	(Kentiopsis_piersoniorum	(Heterospathe_cagayanensis	Burretiokentia_grandiflora))))))	((Geonoma_undata	Pelagodoxa_henryana)	(Prestoea_acuminata	(Oenocarpus_bataua	Oenocarpus_minor)))))	Roystonea_regia)))	((Pseudophoenix_vinifera	((Chamaedorea_seifrizii	Podococcus_barteri)	Sclerosperma_profizianum))	(Iriartea_deltoidea	Orania_palindan)))	(Phoenix_dactylifera	Sabal_domingensis))	Serenoa_repens)	Nypa_fruticans)	Calamus_caryotoides)	Kingia_australis);
((Nypa_fruticans	(Calamus_caryotoides	(((((((Pelagodoxa_henryana	Manicaria_saccifera)	(((Dictyosperma_album	(Hydriastele_microspadix	(Kentiopsis_piersoniorum	(Heterospathe_cagayanensis	Burretiokentia_grandiflora))))	(Veitchia_spiralis	Dypsis_decaryi))	(Geonoma_undata	(Prestoea_acuminata	(Oenocarpus_bataua	Oenocarpus_minor)))))	Reinhardtia_gracilis)	(((Attalea_speciosa	(Elaeis_guineensis	Elaeis_oleifera))	Bactris_major)	(Roystonea_regia	((Reinhardtia_paiewonskiana	Reinhardtia_latisecta)	Reinhardtia_simplex))))	((Pseudophoenix_vinifera	((Chamaedorea_seifrizii	Podococcus_barteri)	Sclerosperma_profizianum))	Orania_palindan))	((Phoenix_dactylifera	Sabal_domingensis)	Serenoa_repens))	Iriartea_deltoidea)))	Kingia_australis);
((Nypa_fruticans	(((((((Reinhardtia_paiewonskiana	Reinhardtia_latisecta)	(Reinhardtia_gracilis	Reinhardtia_simplex))	(Pelagodoxa_henryana	(Manicaria_saccifera	((((Hydriastele_microspadix	(Kentiopsis_piersoniorum	(Heterospathe_cagayanensis	Burretiokentia_grandiflora)))	(Dictyosperma_album	Dypsis_decaryi))	Veitchia_spiralis)	(Geonoma_undata	(Prestoea_acuminata	(Oenocarpus_bataua	Oenocarpus_minor)))))))	(((Attalea_speciosa	(Elaeis_guineensis	Elaeis_oleifera))	Bactris_major)	Roystonea_regia))	(((Chamaedorea_seifrizii	Calamus_caryotoides)	Podococcus_barteri)	Sclerosperma_profizianum))	((Serenoa_repens	Orania_palindan)	((Sabal_domingensis	Phoenix_dactylifera)	Iriartea_deltoidea)))	Pseudophoenix_vinifera))	Kingia_australis);
((Nypa_fruticans	((Phoenix_dactylifera	(Sabal_domingensis	((((Pelagodoxa_henryana	(Manicaria_saccifera	((((Kentiopsis_piersoniorum	(Heterospathe_cagayanensis	Burretiokentia_grandiflora))	(Dictyosperma_album	(Hydriastele_microspadix	Dypsis_decaryi)))	Veitchia_spiralis)	(Geonoma_undata	(Prestoea_acuminata	(Oenocarpus_bataua	Oenocarpus_minor))))))	(Roystonea_regia	((Reinhardtia_paiewonskiana	Reinhardtia_latisecta)	(Reinhardtia_gracilis	Reinhardtia_simplex))))	((Attalea_speciosa	(Elaeis_guineensis	Elaeis_oleifera))	Bactris_major))	(Orania_palindan	((Pseudophoenix_vinifera	(Podococcus_barteri	Sclerosperma_profizianum))	(Chamaedorea_seifrizii	Calamus_caryotoides))))))	(Serenoa_repens	Iriartea_deltoidea)))	Kingia_australis);
((Calamus_caryotoides	((Iriartea_deltoidea	(((Phoenix_dactylifera	Sabal_domingensis)	Serenoa_repens)	(((((Roystonea_regia	((Reinhardtia_paiewonskiana	Reinhardtia_latisecta)	Reinhardtia_simplex))	(Reinhardtia_gracilis	(Manicaria_saccifera	(((Pelagodoxa_henryana	(Prestoea_acuminata	(Oenocarpus_bataua	Oenocarpus_minor)))	Geonoma_undata)	(((Hydriastele_microspadix	((Heterospathe_cagayanensis	Burretiokentia_grandiflora)	Kentiopsis_piersoniorum))	(Dictyosperma_album	Dypsis_decaryi))	Veitchia_spiralis)))))	((Elaeis_guineensis	Elaeis_oleifera)	(Bactris_major	Attalea_speciosa)))	(Orania_palindan	(Podococcus_barteri	Sclerosperma_profizianum)))	(Chamaedorea_seifrizii	Pseudophoenix_vinifera))))	Nypa_fruticans))	Kingia_australis);
((((((Iriartea_deltoidea	Phoenix_dactylifera)	Sabal_domingensis)	((Orania_palindan	Serenoa_repens)	Nypa_fruticans))	((Pseudophoenix_vinifera	(Chamaedorea_seifrizii	((Roystonea_regia	((Manicaria_saccifera	(((Prestoea_acuminata	(Oenocarpus_bataua	Oenocarpus_minor))	Geonoma_undata)	(((Hydriastele_microspadix	((Heterospathe_cagayanensis	Burretiokentia_grandiflora)	Kentiopsis_piersoniorum))	(Dictyosperma_album	Dypsis_decaryi))	Veitchia_spiralis)))	Pelagodoxa_henryana))	(((Elaeis_guineensis	Elaeis_oleifera)	(Bactris_major	Attalea_speciosa))	((Reinhardtia_paiewonskiana	Reinhardtia_latisecta)	(Reinhardtia_gracilis	Reinhardtia_simplex))))))	(Podococcus_barteri	Sclerosperma_profizianum)))	Calamus_caryotoides)	Kingia_australis);
((Nypa_fruticans	(((Phoenix_dactylifera	Sabal_domingensis)	Serenoa_repens)	(((((Reinhardtia_paiewonskiana	Reinhardtia_latisecta)	Reinhardtia_simplex)	((Reinhardtia_gracilis	((((Prestoea_acuminata	(Oenocarpus_bataua	Oenocarpus_minor))	Geonoma_undata)	((Dypsis_decaryi	((Hydriastele_microspadix	((Heterospathe_cagayanensis	Burretiokentia_grandiflora)	Kentiopsis_piersoniorum))	Dictyosperma_album))	Veitchia_spiralis))	(Pelagodoxa_henryana	Manicaria_saccifera)))	((Roystonea_regia	((Elaeis_guineensis	Elaeis_oleifera)	Bactris_major))	Attalea_speciosa)))	(((Chamaedorea_seifrizii	(Orania_palindan	(Podococcus_barteri	Sclerosperma_profizianum)))	Iriartea_deltoidea)	Pseudophoenix_vinifera))	Calamus_caryotoides)))	Kingia_australis);
((Calamus_caryotoides	((Phoenix_dactylifera	(Nypa_fruticans	Serenoa_repens))	(((Podococcus_barteri	Sclerosperma_profizianum)	(Chamaedorea_seifrizii	Pseudophoenix_vinifera))	((((Reinhardtia_paiewonskiana	Reinhardtia_latisecta)	(Reinhardtia_gracilis	Reinhardtia_simplex))	((((((Hydriastele_microspadix	(((Kentiopsis_piersoniorum	Heterospathe_cagayanensis)	Burretiokentia_grandiflora)	(Dictyosperma_album	(Veitchia_spiralis	Dypsis_decaryi))))	(Pelagodoxa_henryana	Geonoma_undata))	(Prestoea_acuminata	(Oenocarpus_bataua	Oenocarpus_minor)))	Manicaria_saccifera)	Roystonea_regia)	((Sabal_domingensis	Iriartea_deltoidea)	(Orania_palindan	Attalea_speciosa))))	((Elaeis_guineensis	Elaeis_oleifera)	Bactris_major)))))	Kingia_australis);
((Pseudophoenix_vinifera	((((((Sabal_domingensis	Orania_palindan)	((Roystonea_regia	(Manicaria_saccifera	((Attalea_speciosa	((Elaeis_guineensis	Elaeis_oleifera)	Bactris_major))	((Reinhardtia_paiewonskiana	Reinhardtia_latisecta)	(Reinhardtia_gracilis	Reinhardtia_simplex)))))	((((Veitchia_spiralis	(Dypsis_decaryi	((Kentiopsis_piersoniorum	Hydriastele_microspadix)	((Dictyosperma_album	Heterospathe_cagayanensis)	Burretiokentia_grandiflora))))	Geonoma_undata)	(Prestoea_acuminata	(Oenocarpus_bataua	Oenocarpus_minor)))	Pelagodoxa_henryana)))	Iriartea_deltoidea)	(Phoenix_dactylifera	(Chamaedorea_seifrizii	Calamus_caryotoides)))	(Serenoa_repens	(Podococcus_barteri	Sclerosperma_profizianum)))	Nypa_fruticans))	Kingia_australis);
((Nypa_fruticans	(((Orania_palindan	Serenoa_repens)	(Phoenix_dactylifera	Sabal_domingensis))	((((Calamus_caryotoides	Chamaedorea_seifrizii)	((((Reinhardtia_gracilis	(((((Dypsis_decaryi	(Dictyosperma_album	(((Burretiokentia_grandiflora	Heterospathe_cagayanensis)	Kentiopsis_piersoniorum)	Hydriastele_microspadix)))	Veitchia_spiralis)	Geonoma_undata)	(Pelagodoxa_henryana	(Prestoea_acuminata	(Oenocarpus_bataua	Oenocarpus_minor))))	Manicaria_saccifera))	((Reinhardtia_paiewonskiana	Reinhardtia_latisecta)	Reinhardtia_simplex))	(Roystonea_regia	((Attalea_speciosa	Bactris_major)	(Elaeis_guineensis	Elaeis_oleifera))))	(Sclerosperma_profizianum	Podococcus_barteri)))	Pseudophoenix_vinifera)	Iriartea_deltoidea)))	Kingia_australis);
((Nypa_fruticans	(Iriartea_deltoidea	(((Orania_palindan	(Serenoa_repens	(Sclerosperma_profizianum	Podococcus_barteri)))	((Calamus_caryotoides	Chamaedorea_seifrizii)	(Pseudophoenix_vinifera	(((Reinhardtia_paiewonskiana	Reinhardtia_latisecta)	Reinhardtia_simplex)	((Roystonea_regia	((Attalea_speciosa	Bactris_major)	(Elaeis_guineensis	Elaeis_oleifera)))	(Reinhardtia_gracilis	(((((Dypsis_decaryi	(Dictyosperma_album	((Burretiokentia_grandiflora	Heterospathe_cagayanensis)	Kentiopsis_piersoniorum)))	Hydriastele_microspadix)	Veitchia_spiralis)	((Geonoma_undata	Pelagodoxa_henryana)	(Prestoea_acuminata	(Oenocarpus_bataua	Oenocarpus_minor))))	Manicaria_saccifera)))))))	(Phoenix_dactylifera	Sabal_domingensis))))	Kingia_australis);
(((Nypa_fruticans	(((Phoenix_dactylifera	Sabal_domingensis)	Serenoa_repens)	(Iriartea_deltoidea	((Chamaedorea_seifrizii	Pseudophoenix_vinifera)	((Orania_palindan	((((((Prestoea_acuminata	(Oenocarpus_bataua	Oenocarpus_minor))	Geonoma_undata)	(((Hydriastele_microspadix	((Burretiokentia_grandiflora	Heterospathe_cagayanensis)	Kentiopsis_piersoniorum))	(Dypsis_decaryi	Dictyosperma_album))	Veitchia_spiralis))	Pelagodoxa_henryana)	Manicaria_saccifera)	((Roystonea_regia	((Reinhardtia_paiewonskiana	Reinhardtia_latisecta)	Reinhardtia_simplex))	(Reinhardtia_gracilis	((Bactris_major	(Elaeis_guineensis	Elaeis_oleifera))	Attalea_speciosa)))))	(Sclerosperma_profizianum	Podococcus_barteri))))))	Calamus_caryotoides)	Kingia_australis);
((((((Orania_palindan	((Roystonea_regia	((((Prestoea_acuminata	(Oenocarpus_bataua	Oenocarpus_minor))	Geonoma_undata)	((Hydriastele_microspadix	((Burretiokentia_grandiflora	Heterospathe_cagayanensis)	Kentiopsis_piersoniorum))	((Veitchia_spiralis	Dypsis_decaryi)	Dictyosperma_album)))	(Pelagodoxa_henryana	Manicaria_saccifera)))	(((Reinhardtia_paiewonskiana	Reinhardtia_latisecta)	(Reinhardtia_gracilis	Reinhardtia_simplex))	((Elaeis_guineensis	Elaeis_oleifera)	(Attalea_speciosa	Bactris_major)))))	(Nypa_fruticans	(Pseudophoenix_vinifera	(Sclerosperma_profizianum	Podococcus_barteri))))	((Phoenix_dactylifera	Sabal_domingensis)	(Serenoa_repens	Iriartea_deltoidea)))	Chamaedorea_seifrizii)	Calamus_caryotoides)	Kingia_australis);
((((((((Reinhardtia_paiewonskiana	Reinhardtia_latisecta)	(Reinhardtia_gracilis	Reinhardtia_simplex))	(((Elaeis_guineensis	Elaeis_oleifera)	(Attalea_speciosa	Bactris_major))	(Roystonea_regia	(((((Hydriastele_microspadix	((Burretiokentia_grandiflora	Heterospathe_cagayanensis)	Kentiopsis_piersoniorum))	(Dypsis_decaryi	Dictyosperma_album))	Geonoma_undata)	(Veitchia_spiralis	(Pelagodoxa_henryana	(Prestoea_acuminata	(Oenocarpus_bataua	Oenocarpus_minor)))))	Manicaria_saccifera))))	(((Podococcus_barteri	Sclerosperma_profizianum)	(Serenoa_repens	Orania_palindan))	((Iriartea_deltoidea	(Phoenix_dactylifera	Sabal_domingensis))	Nypa_fruticans)))	Pseudophoenix_vinifera)	Chamaedorea_seifrizii)	Calamus_caryotoides)	Kingia_australis);
((((Podococcus_barteri	(Sclerosperma_profizianum	(((Orania_palindan	Sabal_domingensis)	((Iriartea_deltoidea	Phoenix_dactylifera)	(Nypa_fruticans	Serenoa_repens)))	(Pseudophoenix_vinifera	(((Attalea_speciosa	(Roystonea_regia	((Reinhardtia_paiewonskiana	Reinhardtia_latisecta)	(Reinhardtia_gracilis	Reinhardtia_simplex))))	Manicaria_saccifera)	(((Elaeis_guineensis	Elaeis_oleifera)	Bactris_major)	(((Veitchia_spiralis	Pelagodoxa_henryana)	(Geonoma_undata	((Burretiokentia_grandiflora	(Hydriastele_microspadix	Kentiopsis_piersoniorum))	(Dypsis_decaryi	(Heterospathe_cagayanensis	Dictyosperma_album)))))	(Prestoea_acuminata	(Oenocarpus_bataua	Oenocarpus_minor)))))))))	Chamaedorea_seifrizii)	Calamus_caryotoides)	Kingia_australis);
((Calamus_caryotoides	(Chamaedorea_seifrizii	((Pseudophoenix_vinifera	(((Orania_palindan	Iriartea_deltoidea)	(((Elaeis_guineensis	Elaeis_oleifera)	(Bactris_major	Attalea_speciosa))	((Roystonea_regia	((Reinhardtia_paiewonskiana	Reinhardtia_latisecta)	Reinhardtia_simplex))	(Reinhardtia_gracilis	(Manicaria_saccifera	((Veitchia_spiralis	((Hydriastele_microspadix	(Kentiopsis_piersoniorum	(Heterospathe_cagayanensis	Burretiokentia_grandiflora)))	(Dypsis_decaryi	Dictyosperma_album)))	(Geonoma_undata	(Pelagodoxa_henryana	(Prestoea_acuminata	(Oenocarpus_bataua	Oenocarpus_minor))))))))))	((Sabal_domingensis	Phoenix_dactylifera)	(Nypa_fruticans	Serenoa_repens))))	(Podococcus_barteri	Sclerosperma_profizianum))))	Kingia_australis);
(((Nypa_fruticans	(Serenoa_repens	(((((Chamaedorea_seifrizii	Podococcus_barteri)	Sclerosperma_profizianum)	(Pseudophoenix_vinifera	((((Veitchia_spiralis	(Dypsis_decaryi	((Dictyosperma_album	(Kentiopsis_piersoniorum	(Heterospathe_cagayanensis	Burretiokentia_grandiflora)))	Hydriastele_microspadix)))	((Prestoea_acuminata	(Oenocarpus_bataua	Oenocarpus_minor))	Manicaria_saccifera))	(Geonoma_undata	Pelagodoxa_henryana))	((((Elaeis_guineensis	Elaeis_oleifera)	Bactris_major)	Roystonea_regia)	((Reinhardtia_paiewonskiana	Reinhardtia_latisecta)	(Reinhardtia_gracilis	Reinhardtia_simplex))))))	(Sabal_domingensis	(Iriartea_deltoidea	Phoenix_dactylifera)))	(Attalea_speciosa	Orania_palindan))))	Calamus_caryotoides)	Kingia_australis);
((Pseudophoenix_vinifera	((Podococcus_barteri	Sclerosperma_profizianum)	((Calamus_caryotoides	Chamaedorea_seifrizii)	((((((Geonoma_undata	(Veitchia_spiralis	(Dypsis_decaryi	((Dictyosperma_album	Heterospathe_cagayanensis)	((Kentiopsis_piersoniorum	Hydriastele_microspadix)	Burretiokentia_grandiflora)))))	((Prestoea_acuminata	(Oenocarpus_bataua	Oenocarpus_minor))	Manicaria_saccifera))	Pelagodoxa_henryana)	(Elaeis_oleifera	(Bactris_major	Elaeis_guineensis)))	(((Reinhardtia_paiewonskiana	Reinhardtia_latisecta)	(Reinhardtia_gracilis	Reinhardtia_simplex))	Roystonea_regia))	(((Serenoa_repens	Orania_palindan)	(Sabal_domingensis	(Iriartea_deltoidea	Phoenix_dactylifera)))	(Nypa_fruticans	Attalea_speciosa))))))	Kingia_australis);
(((Pelagodoxa_henryana	Geonoma_undata)	(((Prestoea_acuminata	(Oenocarpus_bataua	Oenocarpus_minor))	((Roystonea_regia	Manicaria_saccifera)	(((Hydriastele_microspadix	(Heterospathe_cagayanensis	(Burretiokentia_grandiflora	Kentiopsis_piersoniorum)))	(Dictyosperma_album	Dypsis_decaryi))	Veitchia_spiralis)))	((Pseudophoenix_vinifera	(((Reinhardtia_paiewonskiana	Reinhardtia_latisecta)	(Reinhardtia_gracilis	Reinhardtia_simplex))	(Bactris_major	(Elaeis_guineensis	Elaeis_oleifera))))	((Calamus_caryotoides	Chamaedorea_seifrizii)	((Podococcus_barteri	Sclerosperma_profizianum)	((Sabal_domingensis	(Iriartea_deltoidea	Phoenix_dactylifera))	((Orania_palindan	Serenoa_repens)	(Nypa_fruticans	Attalea_speciosa))))))))	Kingia_australis);
((Calamus_caryotoides	(Nypa_fruticans	((Sabal_domingensis	Phoenix_dactylifera)	((((Pseudophoenix_vinifera	Chamaedorea_seifrizii)	((Roystonea_regia	(Bactris_major	(Elaeis_oleifera	(Attalea_speciosa	Elaeis_guineensis))))	((Manicaria_saccifera	(((((((Kentiopsis_piersoniorum	Hydriastele_microspadix)	Dypsis_decaryi)	Dictyosperma_album)	(Burretiokentia_grandiflora	Heterospathe_cagayanensis))	Veitchia_spiralis)	Geonoma_undata)	(Pelagodoxa_henryana	((Oenocarpus_bataua	Oenocarpus_minor)	Prestoea_acuminata))))	((Reinhardtia_paiewonskiana	Reinhardtia_latisecta)	(Reinhardtia_gracilis	Reinhardtia_simplex)))))	((Orania_palindan	Serenoa_repens)	(Sclerosperma_profizianum	Podococcus_barteri)))	Iriartea_deltoidea))))	Kingia_australis);
((Calamus_caryotoides	(Chamaedorea_seifrizii	((((Bactris_major	(Elaeis_oleifera	Elaeis_guineensis))	(((Reinhardtia_paiewonskiana	Reinhardtia_latisecta)	(Reinhardtia_gracilis	Reinhardtia_simplex))	(Attalea_speciosa	(Roystonea_regia	(Manicaria_saccifera	(((Oenocarpus_bataua	Oenocarpus_minor)	Prestoea_acuminata)	((((Dictyosperma_album	(((Burretiokentia_grandiflora	Heterospathe_cagayanensis)	Kentiopsis_piersoniorum)	Hydriastele_microspadix))	(Dypsis_decaryi	Veitchia_spiralis))	Geonoma_undata)	Pelagodoxa_henryana)))))))	((Serenoa_repens	((Sclerosperma_profizianum	Podococcus_barteri)	Orania_palindan))	((Iriartea_deltoidea	(Sabal_domingensis	Phoenix_dactylifera))	Nypa_fruticans)))	Pseudophoenix_vinifera)))	Kingia_australis);
((Calamus_caryotoides	(Chamaedorea_seifrizii	((((Pelagodoxa_henryana	(Roystonea_regia	(Manicaria_saccifera	(((Oenocarpus_bataua	Oenocarpus_minor)	Prestoea_acuminata)	((((Heterospathe_cagayanensis	Dictyosperma_album)	Dypsis_decaryi)	(((Burretiokentia_grandiflora	Kentiopsis_piersoniorum)	Hydriastele_microspadix)	Veitchia_spiralis))	Geonoma_undata)))))	((Reinhardtia_gracilis	(Bactris_major	(Elaeis_oleifera	Elaeis_guineensis)))	((Reinhardtia_paiewonskiana	Reinhardtia_latisecta)	Reinhardtia_simplex)))	((Iriartea_deltoidea	(Sabal_domingensis	Phoenix_dactylifera))	((Attalea_speciosa	Nypa_fruticans)	((Sclerosperma_profizianum	Podococcus_barteri)	(Orania_palindan	Serenoa_repens)))))	Pseudophoenix_vinifera)))	Kingia_australis);
((Calamus_caryotoides	(Chamaedorea_seifrizii	((Nypa_fruticans	((Pseudophoenix_vinifera	(Sclerosperma_profizianum	Podococcus_barteri))	(Iriartea_deltoidea	(Serenoa_repens	Orania_palindan))))	((Sabal_domingensis	Phoenix_dactylifera)	(((Roystonea_regia	((Reinhardtia_paiewonskiana	Reinhardtia_latisecta)	Reinhardtia_simplex))	(Reinhardtia_gracilis	(((((Veitchia_spiralis	Dypsis_decaryi)	(((Kentiopsis_piersoniorum	(Burretiokentia_grandiflora	Heterospathe_cagayanensis))	Hydriastele_microspadix)	Dictyosperma_album))	(Geonoma_undata	Pelagodoxa_henryana))	((Oenocarpus_bataua	Oenocarpus_minor)	Prestoea_acuminata))	Manicaria_saccifera)))	(Bactris_major	(Attalea_speciosa	(Elaeis_oleifera	Elaeis_guineensis))))))))	Kingia_australis);
(((Calamus_caryotoides	Chamaedorea_seifrizii)	((Sclerosperma_profizianum	(Pseudophoenix_vinifera	((((((Elaeis_oleifera	Elaeis_guineensis)	Attalea_speciosa)	Bactris_major)	(Roystonea_regia	((Reinhardtia_paiewonskiana	Reinhardtia_latisecta)	Reinhardtia_simplex)))	(Reinhardtia_gracilis	(((((Veitchia_spiralis	Dypsis_decaryi)	(((Kentiopsis_piersoniorum	(Burretiokentia_grandiflora	Heterospathe_cagayanensis))	Dictyosperma_album)	Hydriastele_microspadix))	Geonoma_undata)	((Oenocarpus_bataua	Oenocarpus_minor)	Prestoea_acuminata))	(Pelagodoxa_henryana	Manicaria_saccifera))))	(Orania_palindan	(Iriartea_deltoidea	(Sabal_domingensis	((Serenoa_repens	Nypa_fruticans)	Phoenix_dactylifera)))))))	Podococcus_barteri))	Kingia_australis);
((Calamus_caryotoides	(Chamaedorea_seifrizii	(((((((Reinhardtia_paiewonskiana	Reinhardtia_latisecta)	(Reinhardtia_gracilis	Reinhardtia_simplex))	(((Elaeis_oleifera	Elaeis_guineensis)	(Attalea_speciosa	Bactris_major))	Roystonea_regia))	((((((Burretiokentia_grandiflora	(Kentiopsis_piersoniorum	Hydriastele_microspadix))	Veitchia_spiralis)	(Dypsis_decaryi	(Heterospathe_cagayanensis	Dictyosperma_album)))	Geonoma_undata)	(Pelagodoxa_henryana	((Oenocarpus_bataua	Oenocarpus_minor)	Prestoea_acuminata)))	Manicaria_saccifera))	(Orania_palindan	(Podococcus_barteri	Sclerosperma_profizianum)))	Pseudophoenix_vinifera)	(Iriartea_deltoidea	((Phoenix_dactylifera	(Serenoa_repens	Nypa_fruticans))	Sabal_domingensis)))))	Kingia_australis);
((Calamus_caryotoides	(Chamaedorea_seifrizii	((((Sabal_domingensis	(Phoenix_dactylifera	((Iriartea_deltoidea	Serenoa_repens)	Nypa_fruticans)))	Orania_palindan)	(Roystonea_regia	(((Reinhardtia_gracilis	(((((Kentiopsis_piersoniorum	Dictyosperma_album)	((Heterospathe_cagayanensis	(Burretiokentia_grandiflora	Veitchia_spiralis))	Hydriastele_microspadix))	Dypsis_decaryi)	(Geonoma_undata	((Oenocarpus_bataua	Oenocarpus_minor)	Prestoea_acuminata)))	(Pelagodoxa_henryana	Manicaria_saccifera)))	Sclerosperma_profizianum)	(((Reinhardtia_paiewonskiana	Reinhardtia_latisecta)	Reinhardtia_simplex)	((Podococcus_barteri	((Elaeis_oleifera	Elaeis_guineensis)	Bactris_major))	Attalea_speciosa)))))	Pseudophoenix_vinifera)))	Kingia_australis);
((Calamus_caryotoides	(Chamaedorea_seifrizii	(((((Serenoa_repens	Nypa_fruticans)	(Phoenix_dactylifera	Sabal_domingensis))	Orania_palindan)	Iriartea_deltoidea)	((Roystonea_regia	(((((Reinhardtia_paiewonskiana	Reinhardtia_latisecta)	(Reinhardtia_gracilis	Reinhardtia_simplex))	((Podococcus_barteri	((Elaeis_oleifera	Elaeis_guineensis)	Bactris_major))	Attalea_speciosa))	((((((Dictyosperma_album	(((Kentiopsis_piersoniorum	Hydriastele_microspadix)	Heterospathe_cagayanensis)	Burretiokentia_grandiflora))	Dypsis_decaryi)	Veitchia_spiralis)	(Geonoma_undata	((Oenocarpus_bataua	Oenocarpus_minor)	Prestoea_acuminata)))	Manicaria_saccifera)	Pelagodoxa_henryana))	Sclerosperma_profizianum))	Pseudophoenix_vinifera))))	Kingia_australis);
((Calamus_caryotoides	(Chamaedorea_seifrizii	(Podococcus_barteri	(Sclerosperma_profizianum	((((Serenoa_repens	Nypa_fruticans)	(Phoenix_dactylifera	Sabal_domingensis))	(Orania_palindan	Iriartea_deltoidea))	(((((((((((Heterospathe_cagayanensis	(Burretiokentia_grandiflora	Kentiopsis_piersoniorum))	Hydriastele_microspadix)	Dictyosperma_album)	(Dypsis_decaryi	Veitchia_spiralis))	Geonoma_undata)	((Oenocarpus_bataua	Oenocarpus_minor)	Prestoea_acuminata))	(Pelagodoxa_henryana	Manicaria_saccifera))	(Attalea_speciosa	Reinhardtia_gracilis))	(Roystonea_regia	((Reinhardtia_paiewonskiana	Reinhardtia_latisecta)	Reinhardtia_simplex)))	((Elaeis_oleifera	Elaeis_guineensis)	Bactris_major))	Pseudophoenix_vinifera))))))	Kingia_australis);
((Calamus_caryotoides	(((Chamaedorea_seifrizii	((Pelagodoxa_henryana	(((Podococcus_barteri	Sclerosperma_profizianum)	((Elaeis_oleifera	Elaeis_guineensis)	Bactris_major))	((((((Dypsis_decaryi	((Burretiokentia_grandiflora	((Hydriastele_microspadix	Kentiopsis_piersoniorum)	Heterospathe_cagayanensis))	Dictyosperma_album))	Veitchia_spiralis)	Geonoma_undata)	((Oenocarpus_bataua	Oenocarpus_minor)	Prestoea_acuminata))	Manicaria_saccifera)	((Reinhardtia_paiewonskiana	Reinhardtia_latisecta)	(Reinhardtia_gracilis	Reinhardtia_simplex)))))	Roystonea_regia))	Pseudophoenix_vinifera)	((((Orania_palindan	Serenoa_repens)	(Attalea_speciosa	Nypa_fruticans))	(Phoenix_dactylifera	Sabal_domingensis))	Iriartea_deltoidea)))	Kingia_australis);
((((((Nypa_fruticans	Serenoa_repens)	(Pseudophoenix_vinifera	(Sclerosperma_profizianum	Podococcus_barteri)))	(((Sabal_domingensis	Phoenix_dactylifera)	Iriartea_deltoidea)	(Orania_palindan	(Attalea_speciosa	((Manicaria_saccifera	((Pelagodoxa_henryana	(Prestoea_acuminata	(Oenocarpus_bataua	Oenocarpus_minor)))	(((Dictyosperma_album	(Veitchia_spiralis	((Heterospathe_cagayanensis	(Kentiopsis_piersoniorum	Burretiokentia_grandiflora))	Hydriastele_microspadix)))	Dypsis_decaryi)	Geonoma_undata)))	((Roystonea_regia	((Reinhardtia_gracilis	Reinhardtia_simplex)	(Reinhardtia_latisecta	Reinhardtia_paiewonskiana)))	(Bactris_major	(Elaeis_guineensis	Elaeis_oleifera))))))))	Chamaedorea_seifrizii)	Calamus_caryotoides)	Kingia_australis);
((Hydriastele_microspadix	((((Dypsis_decaryi	Geonoma_undata)	((Veitchia_spiralis	((Pelagodoxa_henryana	((((Bactris_major	(Elaeis_guineensis	Elaeis_oleifera))	(Reinhardtia_simplex	(Reinhardtia_latisecta	Reinhardtia_paiewonskiana)))	Reinhardtia_gracilis)	(((((Iriartea_deltoidea	(Orania_palindan	(Sclerosperma_profizianum	Podococcus_barteri)))	Pseudophoenix_vinifera)	((Nypa_fruticans	(Attalea_speciosa	Serenoa_repens))	(Sabal_domingensis	Phoenix_dactylifera)))	(Chamaedorea_seifrizii	Calamus_caryotoides))	Roystonea_regia)))	Manicaria_saccifera))	(Prestoea_acuminata	(Oenocarpus_bataua	Oenocarpus_minor))))	Dictyosperma_album)	(Kentiopsis_piersoniorum	(Burretiokentia_grandiflora	Heterospathe_cagayanensis))))	Kingia_australis);
((Calamus_caryotoides	(((Nypa_fruticans	((Orania_palindan	Attalea_speciosa)	Serenoa_repens))	(Sabal_domingensis	Phoenix_dactylifera))	(Iriartea_deltoidea	(Chamaedorea_seifrizii	((((Bactris_major	(Elaeis_guineensis	Elaeis_oleifera))	((Reinhardtia_simplex	(Reinhardtia_latisecta	Reinhardtia_paiewonskiana))	(Roystonea_regia	((Manicaria_saccifera	((Pelagodoxa_henryana	(Prestoea_acuminata	(Oenocarpus_bataua	Oenocarpus_minor)))	((Veitchia_spiralis	(((Heterospathe_cagayanensis	(Burretiokentia_grandiflora	(Kentiopsis_piersoniorum	Hydriastele_microspadix)))	Dictyosperma_album)	Dypsis_decaryi))	Geonoma_undata)))	Reinhardtia_gracilis))))	(Sclerosperma_profizianum	Podococcus_barteri))	Pseudophoenix_vinifera)))))	Kingia_australis);
((Phoenix_dactylifera	(((((Chamaedorea_seifrizii	(Sclerosperma_profizianum	Podococcus_barteri))	(Pseudophoenix_vinifera	(((Roystonea_regia	(Bactris_major	(Elaeis_guineensis	Elaeis_oleifera)))	((Pelagodoxa_henryana	Manicaria_saccifera)	((Prestoea_acuminata	(Oenocarpus_bataua	Oenocarpus_minor))	((((Veitchia_spiralis	Burretiokentia_grandiflora)	(Kentiopsis_piersoniorum	Hydriastele_microspadix))	(Dypsis_decaryi	(Dictyosperma_album	Heterospathe_cagayanensis)))	Geonoma_undata))))	((Reinhardtia_gracilis	Reinhardtia_simplex)	(Reinhardtia_latisecta	Reinhardtia_paiewonskiana)))))	(Calamus_caryotoides	(Iriartea_deltoidea	(Orania_palindan	(Attalea_speciosa	Serenoa_repens)))))	Sabal_domingensis)	Nypa_fruticans))	Kingia_australis);
((Calamus_caryotoides	(((Serenoa_repens	(Sabal_domingensis	Phoenix_dactylifera))	(((Pseudophoenix_vinifera	(Sclerosperma_profizianum	(Podococcus_barteri	Chamaedorea_seifrizii)))	(((Reinhardtia_simplex	(Reinhardtia_latisecta	Reinhardtia_paiewonskiana))	(Roystonea_regia	((Attalea_speciosa	Bactris_major)	(Elaeis_guineensis	Elaeis_oleifera))))	(Reinhardtia_gracilis	((Pelagodoxa_henryana	Manicaria_saccifera)	((Prestoea_acuminata	(Oenocarpus_bataua	Oenocarpus_minor))	(((Dypsis_decaryi	Veitchia_spiralis)	(Dictyosperma_album	((Heterospathe_cagayanensis	(Burretiokentia_grandiflora	Kentiopsis_piersoniorum))	Hydriastele_microspadix)))	Geonoma_undata))))))	(Iriartea_deltoidea	Orania_palindan)))	Nypa_fruticans))	Kingia_australis);
((Calamus_caryotoides	((Pseudophoenix_vinifera	((Orania_palindan	(((Sabal_domingensis	Phoenix_dactylifera)	Iriartea_deltoidea)	((((Reinhardtia_gracilis	Reinhardtia_simplex)	(Reinhardtia_latisecta	Reinhardtia_paiewonskiana))	(Roystonea_regia	((Attalea_speciosa	Bactris_major)	(Elaeis_guineensis	Elaeis_oleifera))))	((Pelagodoxa_henryana	Manicaria_saccifera)	((Prestoea_acuminata	(Oenocarpus_bataua	Oenocarpus_minor))	((Veitchia_spiralis	((Dypsis_decaryi	Dictyosperma_album)	((Heterospathe_cagayanensis	(Burretiokentia_grandiflora	Kentiopsis_piersoniorum))	Hydriastele_microspadix)))	Geonoma_undata))))))	(((Sclerosperma_profizianum	Podococcus_barteri)	Chamaedorea_seifrizii)	Serenoa_repens)))	Nypa_fruticans))	Kingia_australis);
((Calamus_caryotoides	(((Pseudophoenix_vinifera	(((Reinhardtia_gracilis	Reinhardtia_simplex)	(Reinhardtia_latisecta	Reinhardtia_paiewonskiana))	((Roystonea_regia	((Attalea_speciosa	Bactris_major)	(Elaeis_guineensis	Elaeis_oleifera)))	((Pelagodoxa_henryana	Manicaria_saccifera)	((Prestoea_acuminata	(Oenocarpus_bataua	Oenocarpus_minor))	((Veitchia_spiralis	((Dypsis_decaryi	Dictyosperma_album)	((Heterospathe_cagayanensis	(Burretiokentia_grandiflora	Kentiopsis_piersoniorum))	Hydriastele_microspadix)))	Geonoma_undata))))))	((Orania_palindan	(Sclerosperma_profizianum	Podococcus_barteri))	(((Sabal_domingensis	(Iriartea_deltoidea	Phoenix_dactylifera))	Serenoa_repens)	Nypa_fruticans)))	Chamaedorea_seifrizii))	Kingia_australis);
((Nypa_fruticans	(((Serenoa_repens	(Orania_palindan	(Sclerosperma_profizianum	Podococcus_barteri)))	((Sabal_domingensis	Phoenix_dactylifera)	(Iriartea_deltoidea	((Chamaedorea_seifrizii	Calamus_caryotoides)	(Pseudophoenix_vinifera	(((Roystonea_regia	(Bactris_major	(Elaeis_guineensis	Elaeis_oleifera)))	((Pelagodoxa_henryana	Manicaria_saccifera)	((Prestoea_acuminata	(Oenocarpus_bataua	Oenocarpus_minor))	((Veitchia_spiralis	((Dypsis_decaryi	Dictyosperma_album)	((Heterospathe_cagayanensis	(Burretiokentia_grandiflora	Kentiopsis_piersoniorum))	Hydriastele_microspadix)))	Geonoma_undata))))	((Reinhardtia_gracilis	Reinhardtia_simplex)	(Reinhardtia_latisecta	Reinhardtia_paiewonskiana))))))))	Attalea_speciosa))	Kingia_australis);
((Pseudophoenix_vinifera	((Sclerosperma_profizianum	(Chamaedorea_seifrizii	Podococcus_barteri))	(((((Serenoa_repens	Orania_palindan)	Calamus_caryotoides)	(Sabal_domingensis	Phoenix_dactylifera))	((Attalea_speciosa	Nypa_fruticans)	((((Reinhardtia_gracilis	(((Prestoea_acuminata	(Oenocarpus_bataua	Oenocarpus_minor))	((Veitchia_spiralis	((Dypsis_decaryi	Dictyosperma_album)	((Heterospathe_cagayanensis	(Burretiokentia_grandiflora	Kentiopsis_piersoniorum))	Hydriastele_microspadix)))	Geonoma_undata))	Manicaria_saccifera))	Pelagodoxa_henryana)	(Roystonea_regia	(Bactris_major	(Elaeis_guineensis	Elaeis_oleifera))))	(Reinhardtia_simplex	(Reinhardtia_latisecta	Reinhardtia_paiewonskiana)))))	Iriartea_deltoidea)))	Kingia_australis);
((Nypa_fruticans	((Iriartea_deltoidea	(Sabal_domingensis	Phoenix_dactylifera))	(Serenoa_repens	((Pseudophoenix_vinifera	((Calamus_caryotoides	Chamaedorea_seifrizii)	(((Reinhardtia_gracilis	Reinhardtia_simplex)	(Reinhardtia_latisecta	Reinhardtia_paiewonskiana))	((((Pelagodoxa_henryana	(Prestoea_acuminata	(Oenocarpus_bataua	Oenocarpus_minor)))	((Veitchia_spiralis	(((Kentiopsis_piersoniorum	Hydriastele_microspadix)	(Dypsis_decaryi	(Heterospathe_cagayanensis	Dictyosperma_album)))	Burretiokentia_grandiflora))	Geonoma_undata))	Manicaria_saccifera)	(Roystonea_regia	((Attalea_speciosa	Bactris_major)	(Elaeis_guineensis	Elaeis_oleifera)))))))	(Orania_palindan	(Sclerosperma_profizianum	Podococcus_barteri))))))	Kingia_australis);
((((((((Bactris_major	((Elaeis_guineensis	Elaeis_oleifera)	Attalea_speciosa))	((Reinhardtia_gracilis	(((Prestoea_acuminata	(Oenocarpus_minor	Oenocarpus_bataua))	(Geonoma_undata	(Veitchia_spiralis	(Burretiokentia_grandiflora	((Dypsis_decaryi	Heterospathe_cagayanensis)	((Hydriastele_microspadix	Kentiopsis_piersoniorum)	Dictyosperma_album))))))	(Pelagodoxa_henryana	Manicaria_saccifera)))	((Reinhardtia_simplex	(Reinhardtia_paiewonskiana	Reinhardtia_latisecta))	Roystonea_regia)))	(Pseudophoenix_vinifera	((Orania_palindan	(Podococcus_barteri	Sclerosperma_profizianum))	Chamaedorea_seifrizii)))	(Sabal_domingensis	Phoenix_dactylifera))	(Iriartea_deltoidea	Serenoa_repens))	Nypa_fruticans)	Calamus_caryotoides)	Kingia_australis);
((Serenoa_repens	((Nypa_fruticans	(Phoenix_dactylifera	Iriartea_deltoidea))	((((Podococcus_barteri	Sclerosperma_profizianum)	(Calamus_caryotoides	Chamaedorea_seifrizii))	((((Reinhardtia_gracilis	Reinhardtia_simplex)	(Reinhardtia_paiewonskiana	Reinhardtia_latisecta))	((Roystonea_regia	(((Bactris_major	Elaeis_guineensis)	Elaeis_oleifera)	Attalea_speciosa))	((((Pelagodoxa_henryana	(Prestoea_acuminata	(Oenocarpus_minor	Oenocarpus_bataua)))	(Veitchia_spiralis	(Hydriastele_microspadix	(Burretiokentia_grandiflora	(Kentiopsis_piersoniorum	(Dypsis_decaryi	(Dictyosperma_album	Heterospathe_cagayanensis)))))))	Geonoma_undata)	Manicaria_saccifera)))	Pseudophoenix_vinifera))	(Orania_palindan	Sabal_domingensis))))	Kingia_australis);
(((Nypa_fruticans	(((Pseudophoenix_vinifera	((Sclerosperma_profizianum	(Chamaedorea_seifrizii	Podococcus_barteri))	((Roystonea_regia	(Reinhardtia_simplex	(Reinhardtia_paiewonskiana	Reinhardtia_latisecta)))	((((Elaeis_guineensis	Elaeis_oleifera)	Attalea_speciosa)	Bactris_major)	(Reinhardtia_gracilis	(((Dypsis_decaryi	((Veitchia_spiralis	((Kentiopsis_piersoniorum	(Heterospathe_cagayanensis	Burretiokentia_grandiflora))	Hydriastele_microspadix))	Dictyosperma_album))	(Geonoma_undata	(Pelagodoxa_henryana	(Prestoea_acuminata	(Oenocarpus_minor	Oenocarpus_bataua)))))	Manicaria_saccifera))))))	((Phoenix_dactylifera	Sabal_domingensis)	Iriartea_deltoidea))	(Serenoa_repens	Orania_palindan)))	Calamus_caryotoides)	Kingia_australis);
((Pseudophoenix_vinifera	(((((Serenoa_repens	Nypa_fruticans)	(Phoenix_dactylifera	Sabal_domingensis))	Orania_palindan)	((Sclerosperma_profizianum	Podococcus_barteri)	((((Reinhardtia_gracilis	Reinhardtia_simplex)	(Reinhardtia_paiewonskiana	Reinhardtia_latisecta))	((Elaeis_guineensis	Elaeis_oleifera)	(Attalea_speciosa	Bactris_major)))	(Roystonea_regia	((((((Burretiokentia_grandiflora	(Kentiopsis_piersoniorum	(Dypsis_decaryi	(Heterospathe_cagayanensis	Dictyosperma_album))))	Hydriastele_microspadix)	Veitchia_spiralis)	(Geonoma_undata	(Prestoea_acuminata	(Oenocarpus_minor	Oenocarpus_bataua))))	Manicaria_saccifera)	Pelagodoxa_henryana)))))	((Chamaedorea_seifrizii	Calamus_caryotoides)	Iriartea_deltoidea)))	Kingia_australis);
(((((((((Bactris_major	Elaeis_guineensis)	Elaeis_oleifera)	Attalea_speciosa)	((Pelagodoxa_henryana	(((Prestoea_acuminata	(Oenocarpus_minor	Oenocarpus_bataua))	((Dypsis_decaryi	((Hydriastele_microspadix	(Burretiokentia_grandiflora	(Kentiopsis_piersoniorum	Heterospathe_cagayanensis)))	Dictyosperma_album))	Veitchia_spiralis))	Geonoma_undata))	Manicaria_saccifera))	Reinhardtia_gracilis)	(Reinhardtia_simplex	(Reinhardtia_paiewonskiana	Reinhardtia_latisecta)))	(((((((Phoenix_dactylifera	Iriartea_deltoidea)	(Nypa_fruticans	Serenoa_repens))	Sabal_domingensis)	Calamus_caryotoides)	(Sclerosperma_profizianum	(Chamaedorea_seifrizii	Podococcus_barteri)))	Pseudophoenix_vinifera)	Orania_palindan))	Roystonea_regia)	Kingia_australis);
((Calamus_caryotoides	((((Orania_palindan	(Chamaedorea_seifrizii	(Pseudophoenix_vinifera	(Podococcus_barteri	Sclerosperma_profizianum))))	((Attalea_speciosa	(Reinhardtia_simplex	(Reinhardtia_paiewonskiana	Reinhardtia_latisecta)))	((Roystonea_regia	((Elaeis_guineensis	Elaeis_oleifera)	Bactris_major))	(Reinhardtia_gracilis	(((Geonoma_undata	((((Burretiokentia_grandiflora	(Kentiopsis_piersoniorum	Hydriastele_microspadix))	(Dictyosperma_album	Heterospathe_cagayanensis))	Dypsis_decaryi)	Veitchia_spiralis))	(Pelagodoxa_henryana	(Prestoea_acuminata	(Oenocarpus_minor	Oenocarpus_bataua))))	Manicaria_saccifera)))))	(((Sabal_domingensis	Phoenix_dactylifera)	Iriartea_deltoidea)	Serenoa_repens))	Nypa_fruticans))	Kingia_australis);
((Calamus_caryotoides	((((Pseudophoenix_vinifera	(((Reinhardtia_gracilis	Reinhardtia_simplex)	(Reinhardtia_paiewonskiana	Reinhardtia_latisecta))	((Attalea_speciosa	(Roystonea_regia	((Elaeis_guineensis	Elaeis_oleifera)	Bactris_major)))	(Manicaria_saccifera	(Pelagodoxa_henryana	((((Dictyosperma_album	(Burretiokentia_grandiflora	(Heterospathe_cagayanensis	(Kentiopsis_piersoniorum	Hydriastele_microspadix))))	Dypsis_decaryi)	Veitchia_spiralis)	(Geonoma_undata	(Prestoea_acuminata	(Oenocarpus_minor	Oenocarpus_bataua)))))))))	((Chamaedorea_seifrizii	Podococcus_barteri)	Sclerosperma_profizianum))	((Sabal_domingensis	(Phoenix_dactylifera	Iriartea_deltoidea))	(Orania_palindan	Serenoa_repens)))	Nypa_fruticans))	Kingia_australis);
((Nypa_fruticans	(Calamus_caryotoides	(Serenoa_repens	((Orania_palindan	(((Attalea_speciosa	(Roystonea_regia	(Manicaria_saccifera	(Pelagodoxa_henryana	((((((Kentiopsis_piersoniorum	Hydriastele_microspadix)	(Heterospathe_cagayanensis	Dictyosperma_album))	Dypsis_decaryi)	Burretiokentia_grandiflora)	Veitchia_spiralis)	(Geonoma_undata	(Prestoea_acuminata	(Oenocarpus_minor	Oenocarpus_bataua))))))))	(((Reinhardtia_gracilis	Reinhardtia_simplex)	(Reinhardtia_paiewonskiana	Reinhardtia_latisecta))	((Elaeis_guineensis	Elaeis_oleifera)	Bactris_major)))	(((Chamaedorea_seifrizii	Podococcus_barteri)	Sclerosperma_profizianum)	Pseudophoenix_vinifera)))	(Iriartea_deltoidea	(Sabal_domingensis	Phoenix_dactylifera))))))	Kingia_australis);
((Nypa_fruticans	(Calamus_caryotoides	((((Chamaedorea_seifrizii	Podococcus_barteri)	Sclerosperma_profizianum)	(Pseudophoenix_vinifera	((Reinhardtia_simplex	(Reinhardtia_paiewonskiana	Reinhardtia_latisecta))	((((Elaeis_guineensis	Elaeis_oleifera)	(Attalea_speciosa	Bactris_major))	Roystonea_regia)	(Reinhardtia_gracilis	(Manicaria_saccifera	(Pelagodoxa_henryana	(((((((Heterospathe_cagayanensis	Burretiokentia_grandiflora)	Kentiopsis_piersoniorum)	Hydriastele_microspadix)	Dictyosperma_album)	Dypsis_decaryi)	Veitchia_spiralis)	(Geonoma_undata	(Prestoea_acuminata	(Oenocarpus_minor	Oenocarpus_bataua)))))))))))	((Serenoa_repens	Orania_palindan)	(Sabal_domingensis	(Phoenix_dactylifera	Iriartea_deltoidea))))))	Kingia_australis);
((Calamus_caryotoides	(((((Attalea_speciosa	Orania_palindan)	((Roystonea_regia	(Reinhardtia_simplex	(Reinhardtia_paiewonskiana	Reinhardtia_latisecta)))	((Bactris_major	(Elaeis_guineensis	Elaeis_oleifera))	(Reinhardtia_gracilis	(Manicaria_saccifera	(Geonoma_undata	((Pelagodoxa_henryana	(Prestoea_acuminata	(Oenocarpus_minor	Oenocarpus_bataua)))	((((Burretiokentia_grandiflora	(Kentiopsis_piersoniorum	Hydriastele_microspadix))	(Heterospathe_cagayanensis	Dictyosperma_album))	Dypsis_decaryi)	Veitchia_spiralis))))))))	(((Chamaedorea_seifrizii	Podococcus_barteri)	Sclerosperma_profizianum)	Pseudophoenix_vinifera))	((Sabal_domingensis	Phoenix_dactylifera)	(Iriartea_deltoidea	Serenoa_repens)))	Nypa_fruticans))	Kingia_australis);
(((Nypa_fruticans	((Sabal_domingensis	(Iriartea_deltoidea	Phoenix_dactylifera))	(((((((Pelagodoxa_henryana	((Oenocarpus_bataua	Oenocarpus_minor)	Prestoea_acuminata))	((((Dictyosperma_album	Dypsis_decaryi)	(Hydriastele_microspadix	(Kentiopsis_piersoniorum	(Burretiokentia_grandiflora	Heterospathe_cagayanensis))))	Veitchia_spiralis)	Geonoma_undata))	Manicaria_saccifera)	(((Attalea_speciosa	Bactris_major)	(Elaeis_guineensis	Elaeis_oleifera))	(Roystonea_regia	((Reinhardtia_gracilis	Reinhardtia_simplex)	(Reinhardtia_paiewonskiana	Reinhardtia_latisecta)))))	(Sclerosperma_profizianum	Podococcus_barteri))	(Chamaedorea_seifrizii	Pseudophoenix_vinifera))	(Orania_palindan	Serenoa_repens))))	Calamus_caryotoides)	Kingia_australis);
((((Roystonea_regia	((((Oenocarpus_bataua	Oenocarpus_minor)	Prestoea_acuminata)	((((Heterospathe_cagayanensis	Dictyosperma_album)	Dypsis_decaryi)	((Burretiokentia_grandiflora	Veitchia_spiralis)	(Hydriastele_microspadix	Kentiopsis_piersoniorum)))	Geonoma_undata))	(Pelagodoxa_henryana	Manicaria_saccifera)))	(((Attalea_speciosa	Bactris_major)	(Elaeis_guineensis	Elaeis_oleifera))	((Reinhardtia_gracilis	Reinhardtia_simplex)	(Reinhardtia_paiewonskiana	Reinhardtia_latisecta))))	((Pseudophoenix_vinifera	(((Calamus_caryotoides	Chamaedorea_seifrizii)	(Sclerosperma_profizianum	Podococcus_barteri))	Iriartea_deltoidea))	(((Orania_palindan	Serenoa_repens)	(Sabal_domingensis	Phoenix_dactylifera))	Nypa_fruticans)))	Kingia_australis);
((Manicaria_saccifera	((((((Orania_palindan	Chamaedorea_seifrizii)	((Pseudophoenix_vinifera	(Sclerosperma_profizianum	Podococcus_barteri))	Iriartea_deltoidea))	(Calamus_caryotoides	((Serenoa_repens	(Sabal_domingensis	Phoenix_dactylifera))	(Reinhardtia_gracilis	Nypa_fruticans))))	(Reinhardtia_simplex	(Reinhardtia_paiewonskiana	Reinhardtia_latisecta)))	(Roystonea_regia	(Attalea_speciosa	(Bactris_major	(Elaeis_guineensis	Elaeis_oleifera)))))	((Pelagodoxa_henryana	((Oenocarpus_bataua	Oenocarpus_minor)	Prestoea_acuminata))	((((Veitchia_spiralis	(Burretiokentia_grandiflora	(Heterospathe_cagayanensis	(Hydriastele_microspadix	Kentiopsis_piersoniorum))))	Dictyosperma_album)	Dypsis_decaryi)	Geonoma_undata))))	Kingia_australis);
((Pseudophoenix_vinifera	(((Calamus_caryotoides	Chamaedorea_seifrizii)	(((Reinhardtia_simplex	(Reinhardtia_paiewonskiana	Reinhardtia_latisecta))	(((Elaeis_guineensis	Elaeis_oleifera)	(Attalea_speciosa	Bactris_major))	(Reinhardtia_gracilis	((((((Dictyosperma_album	((Kentiopsis_piersoniorum	(Burretiokentia_grandiflora	Heterospathe_cagayanensis))	Hydriastele_microspadix))	(Dypsis_decaryi	Veitchia_spiralis))	Geonoma_undata)	((Oenocarpus_bataua	Oenocarpus_minor)	Prestoea_acuminata))	Manicaria_saccifera)	Pelagodoxa_henryana))))	Roystonea_regia))	(Iriartea_deltoidea	((Sabal_domingensis	Phoenix_dactylifera)	(Nypa_fruticans	((Sclerosperma_profizianum	Podococcus_barteri)	(Serenoa_repens	Orania_palindan)))))))	Kingia_australis);
((Calamus_caryotoides	(Nypa_fruticans	((Serenoa_repens	Orania_palindan)	(((Chamaedorea_seifrizii	(Pseudophoenix_vinifera	(Sclerosperma_profizianum	Podococcus_barteri)))	(((Reinhardtia_gracilis	Reinhardtia_simplex)	(Reinhardtia_paiewonskiana	Reinhardtia_latisecta))	((Roystonea_regia	(((Attalea_speciosa	Elaeis_guineensis)	Elaeis_oleifera)	Bactris_major))	((((((((Dypsis_decaryi	(Dictyosperma_album	Kentiopsis_piersoniorum))	Heterospathe_cagayanensis)	Hydriastele_microspadix)	Burretiokentia_grandiflora)	Veitchia_spiralis)	Geonoma_undata)	(Pelagodoxa_henryana	((Oenocarpus_bataua	Oenocarpus_minor)	Prestoea_acuminata)))	Manicaria_saccifera))))	(Sabal_domingensis	(Iriartea_deltoidea	Phoenix_dactylifera))))))	Kingia_australis);
((Serenoa_repens	(((Iriartea_deltoidea	(Orania_palindan	((Sclerosperma_profizianum	Podococcus_barteri)	(Pseudophoenix_vinifera	(Chamaedorea_seifrizii	((((Reinhardtia_gracilis	Reinhardtia_simplex)	(Reinhardtia_paiewonskiana	Reinhardtia_latisecta))	(Roystonea_regia	(((Elaeis_guineensis	Elaeis_oleifera)	Bactris_major)	Attalea_speciosa)))	(((((((Veitchia_spiralis	Dypsis_decaryi)	Dictyosperma_album)	(((Burretiokentia_grandiflora	Kentiopsis_piersoniorum)	Heterospathe_cagayanensis)	Hydriastele_microspadix))	Geonoma_undata)	((Oenocarpus_bataua	Oenocarpus_minor)	Prestoea_acuminata))	Manicaria_saccifera)	Pelagodoxa_henryana)))))))	(Sabal_domingensis	Phoenix_dactylifera))	(Calamus_caryotoides	Nypa_fruticans)))	Kingia_australis);
((Nypa_fruticans	((Orania_palindan	Serenoa_repens)	((Iriartea_deltoidea	((Chamaedorea_seifrizii	(((Sclerosperma_profizianum	Podococcus_barteri)	((((Reinhardtia_gracilis	Reinhardtia_simplex)	(Reinhardtia_paiewonskiana	Reinhardtia_latisecta))	Roystonea_regia)	((((((Dictyosperma_album	(Veitchia_spiralis	Dypsis_decaryi))	(((Burretiokentia_grandiflora	Heterospathe_cagayanensis)	Hydriastele_microspadix)	Kentiopsis_piersoniorum))	Geonoma_undata)	((Oenocarpus_bataua	Oenocarpus_minor)	Prestoea_acuminata))	(Manicaria_saccifera	Pelagodoxa_henryana))	((Elaeis_guineensis	Elaeis_oleifera)	(Attalea_speciosa	Bactris_major)))))	Pseudophoenix_vinifera))	Calamus_caryotoides))	(Sabal_domingensis	Phoenix_dactylifera))))	Kingia_australis);
((Pseudophoenix_vinifera	(((Chamaedorea_seifrizii	Calamus_caryotoides)	((((Sabal_domingensis	Phoenix_dactylifera)	(Nypa_fruticans	Serenoa_repens))	Orania_palindan)	Iriartea_deltoidea))	((Sclerosperma_profizianum	Podococcus_barteri)	((((Reinhardtia_gracilis	Reinhardtia_simplex)	(Reinhardtia_paiewonskiana	Reinhardtia_latisecta))	Roystonea_regia)	((((Manicaria_saccifera	Pelagodoxa_henryana)	((((Dictyosperma_album	(Hydriastele_microspadix	((Burretiokentia_grandiflora	Heterospathe_cagayanensis)	Kentiopsis_piersoniorum)))	Dypsis_decaryi)	Veitchia_spiralis)	Geonoma_undata))	((Oenocarpus_bataua	Oenocarpus_minor)	Prestoea_acuminata))	((Elaeis_guineensis	Elaeis_oleifera)	(Attalea_speciosa	Bactris_major)))))))	Kingia_australis);
((Calamus_caryotoides	(((((Iriartea_deltoidea	(Nypa_fruticans	(Sabal_domingensis	Phoenix_dactylifera)))	((Sclerosperma_profizianum	Podococcus_barteri)	(Serenoa_repens	Orania_palindan)))	(((Reinhardtia_simplex	(Reinhardtia_paiewonskiana	Reinhardtia_latisecta))	(Reinhardtia_gracilis	(Manicaria_saccifera	(((Pelagodoxa_henryana	((Oenocarpus_bataua	Oenocarpus_minor)	Prestoea_acuminata))	(((Hydriastele_microspadix	(Heterospathe_cagayanensis	(Kentiopsis_piersoniorum	Burretiokentia_grandiflora)))	(Dypsis_decaryi	Dictyosperma_album))	Veitchia_spiralis))	Geonoma_undata))))	(Roystonea_regia	((Elaeis_guineensis	Elaeis_oleifera)	(Attalea_speciosa	Bactris_major)))))	Pseudophoenix_vinifera)	Chamaedorea_seifrizii))	Kingia_australis);
((Calamus_caryotoides	(((((Nypa_fruticans	((Sclerosperma_profizianum	Podococcus_barteri)	(Serenoa_repens	Orania_palindan)))	((Iriartea_deltoidea	Phoenix_dactylifera)	Sabal_domingensis))	((Roystonea_regia	((Manicaria_saccifera	((Geonoma_undata	(Dypsis_decaryi	((((Hydriastele_microspadix	Kentiopsis_piersoniorum)	Burretiokentia_grandiflora)	(Heterospathe_cagayanensis	Dictyosperma_album))	Veitchia_spiralis)))	((Oenocarpus_bataua	Oenocarpus_minor)	Prestoea_acuminata)))	Pelagodoxa_henryana))	((Bactris_major	((Elaeis_guineensis	Elaeis_oleifera)	Attalea_speciosa))	((Reinhardtia_gracilis	Reinhardtia_simplex)	(Reinhardtia_paiewonskiana	Reinhardtia_latisecta)))))	Pseudophoenix_vinifera)	Chamaedorea_seifrizii))	Kingia_australis);
(((Oenocarpus_bataua	Oenocarpus_minor)	(((((((((Reinhardtia_paiewonskiana	Reinhardtia_latisecta)	(Reinhardtia_simplex	Reinhardtia_gracilis))	((Elaeis_oleifera	Elaeis_guineensis)	(Attalea_speciosa	Bactris_major)))	(((Serenoa_repens	(Orania_palindan	(Sclerosperma_profizianum	Podococcus_barteri)))	((Iriartea_deltoidea	(Sabal_domingensis	Phoenix_dactylifera))	Nypa_fruticans))	(Pseudophoenix_vinifera	(Calamus_caryotoides	Chamaedorea_seifrizii))))	Roystonea_regia)	(Geonoma_undata	Pelagodoxa_henryana))	Manicaria_saccifera)	(Dictyosperma_album	((Veitchia_spiralis	Dypsis_decaryi)	(Hydriastele_microspadix	(Kentiopsis_piersoniorum	(Burretiokentia_grandiflora	Heterospathe_cagayanensis))))))	Prestoea_acuminata))	Kingia_australis);
((Calamus_caryotoides	(Chamaedorea_seifrizii	(Podococcus_barteri	((((Roystonea_regia	(((Geonoma_undata	((Prestoea_acuminata	(Oenocarpus_bataua	Oenocarpus_minor))	(Veitchia_spiralis	(Burretiokentia_grandiflora	((Hydriastele_microspadix	Kentiopsis_piersoniorum)	((Dictyosperma_album	Heterospathe_cagayanensis)	Dypsis_decaryi))))))	Pelagodoxa_henryana)	Manicaria_saccifera))	(((Reinhardtia_paiewonskiana	Reinhardtia_latisecta)	(Reinhardtia_simplex	Reinhardtia_gracilis))	((Elaeis_oleifera	Elaeis_guineensis)	(Attalea_speciosa	Bactris_major))))	((Nypa_fruticans	((Sabal_domingensis	Phoenix_dactylifera)	(Iriartea_deltoidea	(Serenoa_repens	Orania_palindan))))	Pseudophoenix_vinifera))	Sclerosperma_profizianum))))	Kingia_australis);
((Calamus_caryotoides	(Chamaedorea_seifrizii	(Podococcus_barteri	((((Sabal_domingensis	Phoenix_dactylifera)	((Iriartea_deltoidea	(Serenoa_repens	Orania_palindan))	Nypa_fruticans))	(Pseudophoenix_vinifera	(((Bactris_major	((Elaeis_oleifera	Elaeis_guineensis)	Attalea_speciosa))	(Roystonea_regia	((Reinhardtia_paiewonskiana	Reinhardtia_latisecta)	Reinhardtia_simplex)))	(Reinhardtia_gracilis	(Pelagodoxa_henryana	(Manicaria_saccifera	((Prestoea_acuminata	(Oenocarpus_bataua	Oenocarpus_minor))	((((Dictyosperma_album	Heterospathe_cagayanensis)	(Veitchia_spiralis	Dypsis_decaryi))	(Burretiokentia_grandiflora	(Hydriastele_microspadix	Kentiopsis_piersoniorum)))	Geonoma_undata))))))))	Sclerosperma_profizianum))))	Kingia_australis);
((Calamus_caryotoides	(Iriartea_deltoidea	(Chamaedorea_seifrizii	((((Nypa_fruticans	(Serenoa_repens	Orania_palindan))	(Sabal_domingensis	Phoenix_dactylifera))	((Pseudophoenix_vinifera	Roystonea_regia)	(((Reinhardtia_paiewonskiana	Reinhardtia_latisecta)	(Reinhardtia_gracilis	Reinhardtia_simplex))	((Manicaria_saccifera	(((Pelagodoxa_henryana	(Prestoea_acuminata	(Oenocarpus_bataua	Oenocarpus_minor)))	Geonoma_undata)	(((Dictyosperma_album	Dypsis_decaryi)	(Hydriastele_microspadix	(Heterospathe_cagayanensis	(Kentiopsis_piersoniorum	Burretiokentia_grandiflora))))	Veitchia_spiralis)))	(Bactris_major	((Elaeis_oleifera	Elaeis_guineensis)	Attalea_speciosa))))))	(Sclerosperma_profizianum	Podococcus_barteri)))))	Kingia_australis);
((Calamus_caryotoides	(Nypa_fruticans	(((((Reinhardtia_gracilis	(Manicaria_saccifera	(((Prestoea_acuminata	(Oenocarpus_bataua	Oenocarpus_minor))	(Geonoma_undata	((Dypsis_decaryi	((Dictyosperma_album	Heterospathe_cagayanensis)	((Hydriastele_microspadix	Kentiopsis_piersoniorum)	Burretiokentia_grandiflora)))	Veitchia_spiralis)))	Pelagodoxa_henryana)))	(Bactris_major	((Elaeis_oleifera	Elaeis_guineensis)	Attalea_speciosa)))	(Roystonea_regia	((Reinhardtia_paiewonskiana	Reinhardtia_latisecta)	Reinhardtia_simplex)))	(Pseudophoenix_vinifera	(Sclerosperma_profizianum	(Chamaedorea_seifrizii	Podococcus_barteri))))	((Orania_palindan	Serenoa_repens)	(Sabal_domingensis	(Iriartea_deltoidea	Phoenix_dactylifera))))))	Kingia_australis);
(((Calamus_caryotoides	Chamaedorea_seifrizii)	((Podococcus_barteri	Sclerosperma_profizianum)	(((Orania_palindan	(Nypa_fruticans	((Sabal_domingensis	Phoenix_dactylifera)	(Serenoa_repens	Iriartea_deltoidea))))	((((Pelagodoxa_henryana	Manicaria_saccifera)	((Prestoea_acuminata	(Oenocarpus_bataua	Oenocarpus_minor))	(Geonoma_undata	((Dypsis_decaryi	Veitchia_spiralis)	((Hydriastele_microspadix	((Burretiokentia_grandiflora	Kentiopsis_piersoniorum)	Heterospathe_cagayanensis))	Dictyosperma_album)))))	Reinhardtia_gracilis)	(((Elaeis_oleifera	Elaeis_guineensis)	(Attalea_speciosa	Bactris_major))	(Roystonea_regia	((Reinhardtia_paiewonskiana	Reinhardtia_latisecta)	Reinhardtia_simplex)))))	Pseudophoenix_vinifera)))	Kingia_australis);
((Roystonea_regia	((((Podococcus_barteri	(Pseudophoenix_vinifera	Sclerosperma_profizianum))	((Orania_palindan	(Sabal_domingensis	(Calamus_caryotoides	Chamaedorea_seifrizii)))	(Nypa_fruticans	((Serenoa_repens	Iriartea_deltoidea)	Phoenix_dactylifera))))	(((Reinhardtia_paiewonskiana	Reinhardtia_latisecta)	Reinhardtia_simplex)	((Elaeis_oleifera	Elaeis_guineensis)	(Attalea_speciosa	Bactris_major))))	((Manicaria_saccifera	(((Pelagodoxa_henryana	(Prestoea_acuminata	(Oenocarpus_bataua	Oenocarpus_minor)))	(Veitchia_spiralis	((Hydriastele_microspadix	((Burretiokentia_grandiflora	Kentiopsis_piersoniorum)	Heterospathe_cagayanensis))	(Dictyosperma_album	Dypsis_decaryi))))	Geonoma_undata))	Reinhardtia_gracilis)))	Kingia_australis);
((Calamus_caryotoides	(Chamaedorea_seifrizii	(Pseudophoenix_vinifera	((((Reinhardtia_paiewonskiana	Reinhardtia_latisecta)	(Reinhardtia_gracilis	Reinhardtia_simplex))	((Roystonea_regia	((Elaeis_oleifera	Elaeis_guineensis)	(Attalea_speciosa	Bactris_major)))	((Pelagodoxa_henryana	Manicaria_saccifera)	((Prestoea_acuminata	(Oenocarpus_bataua	Oenocarpus_minor))	(((Hydriastele_microspadix	(Veitchia_spiralis	(Burretiokentia_grandiflora	Heterospathe_cagayanensis)))	(Dictyosperma_album	(Kentiopsis_piersoniorum	Dypsis_decaryi)))	Geonoma_undata)))))	((Podococcus_barteri	Sclerosperma_profizianum)	(((Serenoa_repens	Nypa_fruticans)	(Iriartea_deltoidea	(Phoenix_dactylifera	Sabal_domingensis)))	Orania_palindan))))))	Kingia_australis);
((Calamus_caryotoides	(Nypa_fruticans	(Serenoa_repens	((Phoenix_dactylifera	Sabal_domingensis)	((((Reinhardtia_paiewonskiana	Reinhardtia_latisecta)	(Reinhardtia_gracilis	Reinhardtia_simplex))	((Roystonea_regia	((Elaeis_oleifera	Elaeis_guineensis)	(Attalea_speciosa	Bactris_major)))	((Prestoea_acuminata	(Oenocarpus_bataua	Oenocarpus_minor))	((((Dypsis_decaryi	((Hydriastele_microspadix	(Heterospathe_cagayanensis	(Kentiopsis_piersoniorum	Burretiokentia_grandiflora)))	Dictyosperma_album))	Veitchia_spiralis)	Geonoma_undata)	(Pelagodoxa_henryana	Manicaria_saccifera)))))	((Pseudophoenix_vinifera	((Chamaedorea_seifrizii	Podococcus_barteri)	Sclerosperma_profizianum))	(Orania_palindan	Iriartea_deltoidea)))))))	Kingia_australis);
((Calamus_caryotoides	(Nypa_fruticans	(((Iriartea_deltoidea	Phoenix_dactylifera)	Sabal_domingensis)	(((((Reinhardtia_paiewonskiana	Reinhardtia_latisecta)	Reinhardtia_simplex)	((Roystonea_regia	((Elaeis_oleifera	Elaeis_guineensis)	(Attalea_speciosa	Bactris_major)))	(Reinhardtia_gracilis	((Pelagodoxa_henryana	((Prestoea_acuminata	(Oenocarpus_bataua	Oenocarpus_minor))	(((Dypsis_decaryi	((Hydriastele_microspadix	(Kentiopsis_piersoniorum	(Burretiokentia_grandiflora	Heterospathe_cagayanensis)))	Dictyosperma_album))	Veitchia_spiralis)	Geonoma_undata)))	Manicaria_saccifera))))	(Pseudophoenix_vinifera	((Chamaedorea_seifrizii	Podococcus_barteri)	Sclerosperma_profizianum)))	(Serenoa_repens	Orania_palindan)))))	Kingia_australis);
((Calamus_caryotoides	((((Chamaedorea_seifrizii	(Pseudophoenix_vinifera	((((Elaeis_guineensis	Elaeis_oleifera)	(Attalea_speciosa	Bactris_major))	((Reinhardtia_paiewonskiana	Reinhardtia_latisecta)	(Reinhardtia_simplex	Reinhardtia_gracilis)))	(Roystonea_regia	(Manicaria_saccifera	(Pelagodoxa_henryana	((Geonoma_undata	((Oenocarpus_bataua	Oenocarpus_minor)	Prestoea_acuminata))	(Dypsis_decaryi	((Dictyosperma_album	(Heterospathe_cagayanensis	((Veitchia_spiralis	Hydriastele_microspadix)	Burretiokentia_grandiflora)))	Kentiopsis_piersoniorum)))))))))	(Orania_palindan	(Podococcus_barteri	Sclerosperma_profizianum)))	Iriartea_deltoidea)	((Sabal_domingensis	Phoenix_dactylifera)	(Serenoa_repens	Nypa_fruticans))))	Kingia_australis);
((Serenoa_repens	((Nypa_fruticans	(((Pseudophoenix_vinifera	((Chamaedorea_seifrizii	Calamus_caryotoides)	((((((Attalea_speciosa	Elaeis_guineensis)	Elaeis_oleifera)	Bactris_major)	((Pelagodoxa_henryana	Roystonea_regia)	(Manicaria_saccifera	((((Oenocarpus_bataua	Oenocarpus_minor)	Prestoea_acuminata)	Geonoma_undata)	(((Dypsis_decaryi	Veitchia_spiralis)	Dictyosperma_album)	((Kentiopsis_piersoniorum	(Heterospathe_cagayanensis	Burretiokentia_grandiflora))	Hydriastele_microspadix))))))	((Reinhardtia_gracilis	(Reinhardtia_paiewonskiana	Reinhardtia_latisecta))	Reinhardtia_simplex))	(Podococcus_barteri	Sclerosperma_profizianum))))	Sabal_domingensis)	(Iriartea_deltoidea	Phoenix_dactylifera)))	Orania_palindan))	Kingia_australis);
(((Nypa_fruticans	(((Phoenix_dactylifera	Sabal_domingensis)	(((Podococcus_barteri	Sclerosperma_profizianum)	(Orania_palindan	Serenoa_repens))	((Chamaedorea_seifrizii	Pseudophoenix_vinifera)	((((((Elaeis_guineensis	Elaeis_oleifera)	Bactris_major)	Roystonea_regia)	Attalea_speciosa)	((Reinhardtia_paiewonskiana	Reinhardtia_latisecta)	Reinhardtia_simplex))	(Reinhardtia_gracilis	(((((Pelagodoxa_henryana	Geonoma_undata)	((Dypsis_decaryi	Dictyosperma_album)	(((Kentiopsis_piersoniorum	Burretiokentia_grandiflora)	Heterospathe_cagayanensis)	Hydriastele_microspadix)))	((Oenocarpus_bataua	Oenocarpus_minor)	Prestoea_acuminata))	Veitchia_spiralis)	Manicaria_saccifera))))))	Iriartea_deltoidea))	Calamus_caryotoides)	Kingia_australis);
(((Nypa_fruticans	(((((Orania_palindan	Podococcus_barteri)	Sclerosperma_profizianum)	(Chamaedorea_seifrizii	Pseudophoenix_vinifera))	((((Attalea_speciosa	Elaeis_guineensis)	Elaeis_oleifera)	Bactris_major)	(((Reinhardtia_paiewonskiana	Reinhardtia_latisecta)	(Reinhardtia_gracilis	Reinhardtia_simplex))	(Roystonea_regia	(((((Veitchia_spiralis	Dypsis_decaryi)	((Dictyosperma_album	Heterospathe_cagayanensis)	(Burretiokentia_grandiflora	(Kentiopsis_piersoniorum	Hydriastele_microspadix))))	Geonoma_undata)	(Pelagodoxa_henryana	((Oenocarpus_bataua	Oenocarpus_minor)	Prestoea_acuminata)))	Manicaria_saccifera)))))	(Serenoa_repens	((Iriartea_deltoidea	Phoenix_dactylifera)	Sabal_domingensis))))	Calamus_caryotoides)	Kingia_australis);
(((Nypa_fruticans	(((Pseudophoenix_vinifera	((Podococcus_barteri	Sclerosperma_profizianum)	Chamaedorea_seifrizii))	((((Elaeis_guineensis	Elaeis_oleifera)	Bactris_major)	(Attalea_speciosa	Roystonea_regia))	(((Reinhardtia_paiewonskiana	Reinhardtia_latisecta)	(Reinhardtia_gracilis	Reinhardtia_simplex))	(((Geonoma_undata	(((Dypsis_decaryi	Veitchia_spiralis)	(Hydriastele_microspadix	((Burretiokentia_grandiflora	Heterospathe_cagayanensis)	Kentiopsis_piersoniorum)))	Dictyosperma_album))	((Oenocarpus_bataua	Oenocarpus_minor)	Prestoea_acuminata))	(Pelagodoxa_henryana	Manicaria_saccifera)))))	((Orania_palindan	Serenoa_repens)	((Iriartea_deltoidea	Phoenix_dactylifera)	Sabal_domingensis))))	Calamus_caryotoides)	Kingia_australis);
((Nypa_fruticans	(((Iriartea_deltoidea	(Orania_palindan	(((((Elaeis_guineensis	Elaeis_oleifera)	(Attalea_speciosa	Bactris_major))	Roystonea_regia)	(((Reinhardtia_paiewonskiana	Reinhardtia_latisecta)	(Reinhardtia_gracilis	Reinhardtia_simplex))	((((((Dypsis_decaryi	Veitchia_spiralis)	(Burretiokentia_grandiflora	((Hydriastele_microspadix	Kentiopsis_piersoniorum)	Heterospathe_cagayanensis)))	Dictyosperma_album)	(Pelagodoxa_henryana	Geonoma_undata))	((Oenocarpus_bataua	Oenocarpus_minor)	Prestoea_acuminata))	Manicaria_saccifera)))	Sabal_domingensis)))	((Podococcus_barteri	Sclerosperma_profizianum)	((Calamus_caryotoides	Chamaedorea_seifrizii)	Pseudophoenix_vinifera)))	(Phoenix_dactylifera	Serenoa_repens)))	Kingia_australis);
(((((Iriartea_deltoidea	((Nypa_fruticans	Serenoa_repens)	(Sabal_domingensis	Phoenix_dactylifera)))	(Pseudophoenix_vinifera	(Sclerosperma_profizianum	(Orania_palindan	(Podococcus_barteri	(Calamus_caryotoides	Chamaedorea_seifrizii))))))	(((Reinhardtia_gracilis	(Roystonea_regia	((Pelagodoxa_henryana	Manicaria_saccifera)	(((Oenocarpus_bataua	Oenocarpus_minor)	Prestoea_acuminata)	(Geonoma_undata	(Veitchia_spiralis	(Dypsis_decaryi	((Hydriastele_microspadix	(Burretiokentia_grandiflora	(Kentiopsis_piersoniorum	Heterospathe_cagayanensis)))	Dictyosperma_album))))))))	((Reinhardtia_paiewonskiana	Reinhardtia_latisecta)	Reinhardtia_simplex))	Attalea_speciosa))	((Elaeis_guineensis	Elaeis_oleifera)	Bactris_major))	Kingia_australis);
((Serenoa_repens	((((Iriartea_deltoidea	Sabal_domingensis)	Phoenix_dactylifera)	((Calamus_caryotoides	Chamaedorea_seifrizii)	((Pseudophoenix_vinifera	(Podococcus_barteri	Sclerosperma_profizianum))	(((Orania_palindan	Attalea_speciosa)	((Roystonea_regia	(Manicaria_saccifera	(((Oenocarpus_bataua	Oenocarpus_minor)	Prestoea_acuminata)	(Pelagodoxa_henryana	(Geonoma_undata	(((Burretiokentia_grandiflora	(Kentiopsis_piersoniorum	Hydriastele_microspadix))	Heterospathe_cagayanensis)	(Dictyosperma_album	(Dypsis_decaryi	Veitchia_spiralis))))))))	((Reinhardtia_paiewonskiana	Reinhardtia_latisecta)	(Reinhardtia_gracilis	Reinhardtia_simplex))))	((Elaeis_guineensis	Elaeis_oleifera)	Bactris_major)))))	Nypa_fruticans))	Kingia_australis);
((Calamus_caryotoides	(Nypa_fruticans	(((Serenoa_repens	Iriartea_deltoidea)	(Phoenix_dactylifera	Sabal_domingensis))	(((Roystonea_regia	(Manicaria_saccifera	((((Dypsis_decaryi	(((Dictyosperma_album	Heterospathe_cagayanensis)	(Kentiopsis_piersoniorum	Hydriastele_microspadix))	Burretiokentia_grandiflora))	Veitchia_spiralis)	Geonoma_undata)	(Pelagodoxa_henryana	((Oenocarpus_bataua	Oenocarpus_minor)	Prestoea_acuminata)))))	(((Reinhardtia_paiewonskiana	Reinhardtia_latisecta)	(Reinhardtia_gracilis	Reinhardtia_simplex))	(((Attalea_speciosa	Elaeis_guineensis)	Elaeis_oleifera)	Bactris_major)))	(((Chamaedorea_seifrizii	Podococcus_barteri)	Sclerosperma_profizianum)	(Orania_palindan	Pseudophoenix_vinifera))))))	Kingia_australis);
((Calamus_caryotoides	(Nypa_fruticans	((Serenoa_repens	Orania_palindan)	((((Roystonea_regia	((Manicaria_saccifera	(((((Dictyosperma_album	Dypsis_decaryi)	((Kentiopsis_piersoniorum	(Heterospathe_cagayanensis	Burretiokentia_grandiflora))	Hydriastele_microspadix))	Veitchia_spiralis)	Geonoma_undata)	((Oenocarpus_bataua	Oenocarpus_minor)	Prestoea_acuminata)))	Pelagodoxa_henryana))	(((Reinhardtia_paiewonskiana	Reinhardtia_latisecta)	(Reinhardtia_gracilis	Reinhardtia_simplex))	(((Attalea_speciosa	Elaeis_guineensis)	Elaeis_oleifera)	Bactris_major)))	(Pseudophoenix_vinifera	((Chamaedorea_seifrizii	Podococcus_barteri)	Sclerosperma_profizianum)))	(Iriartea_deltoidea	(Phoenix_dactylifera	Sabal_domingensis))))))	Kingia_australis);
(((((((Chamaedorea_seifrizii	Iriartea_deltoidea)	(Orania_palindan	(Podococcus_barteri	Sclerosperma_profizianum)))	Pseudophoenix_vinifera)	(Reinhardtia_gracilis	((Roystonea_regia	(Manicaria_saccifera	((Geonoma_undata	((Prestoea_acuminata	(Oenocarpus_minor	Oenocarpus_bataua))	(Veitchia_spiralis	(Heterospathe_cagayanensis	((Dictyosperma_album	(Burretiokentia_grandiflora	(Hydriastele_microspadix	Kentiopsis_piersoniorum)))	Dypsis_decaryi)))))	Pelagodoxa_henryana)))	(((Reinhardtia_paiewonskiana	Reinhardtia_latisecta)	Reinhardtia_simplex)	((Bactris_major	Attalea_speciosa)	(Elaeis_guineensis	Elaeis_oleifera))))))	(Serenoa_repens	(Nypa_fruticans	(Phoenix_dactylifera	Sabal_domingensis))))	Calamus_caryotoides)	Kingia_australis);
((((((((Reinhardtia_paiewonskiana	Reinhardtia_latisecta)	(Reinhardtia_gracilis	Reinhardtia_simplex))	((Podococcus_barteri	Sclerosperma_profizianum)	((Bactris_major	Attalea_speciosa)	(Elaeis_guineensis	Elaeis_oleifera))))	(Roystonea_regia	(Manicaria_saccifera	((Geonoma_undata	(Veitchia_spiralis	((Dictyosperma_album	(Hydriastele_microspadix	((Burretiokentia_grandiflora	Heterospathe_cagayanensis)	Kentiopsis_piersoniorum)))	Dypsis_decaryi)))	(Pelagodoxa_henryana	(Prestoea_acuminata	(Oenocarpus_minor	Oenocarpus_bataua)))))))	((Orania_palindan	((Phoenix_dactylifera	((Iriartea_deltoidea	Serenoa_repens)	Nypa_fruticans))	Sabal_domingensis))	Pseudophoenix_vinifera))	Chamaedorea_seifrizii)	Calamus_caryotoides)	Kingia_australis);
((Nypa_fruticans	((((Sabal_domingensis	((Chamaedorea_seifrizii	Calamus_caryotoides)	(((((Pelagodoxa_henryana	Manicaria_saccifera)	((Geonoma_undata	(Veitchia_spiralis	((Hydriastele_microspadix	(Kentiopsis_piersoniorum	Burretiokentia_grandiflora))	(Dypsis_decaryi	(Heterospathe_cagayanensis	Dictyosperma_album)))))	(Prestoea_acuminata	(Oenocarpus_minor	Oenocarpus_bataua))))	(Roystonea_regia	(Elaeis_oleifera	(Bactris_major	Elaeis_guineensis))))	((Reinhardtia_paiewonskiana	Reinhardtia_latisecta)	(Reinhardtia_gracilis	Reinhardtia_simplex)))	((Podococcus_barteri	Sclerosperma_profizianum)	Pseudophoenix_vinifera))))	Phoenix_dactylifera)	(Iriartea_deltoidea	(Orania_palindan	Serenoa_repens)))	Attalea_speciosa))	Kingia_australis);
((Calamus_caryotoides	(((Podococcus_barteri	Sclerosperma_profizianum)	((((Sabal_domingensis	(Phoenix_dactylifera	Iriartea_deltoidea))	((Orania_palindan	Serenoa_repens)	Nypa_fruticans))	(((Roystonea_regia	((Reinhardtia_paiewonskiana	Reinhardtia_latisecta)	Reinhardtia_simplex))	(Reinhardtia_gracilis	(Pelagodoxa_henryana	((((Hydriastele_microspadix	((Heterospathe_cagayanensis	(Kentiopsis_piersoniorum	Burretiokentia_grandiflora))	Veitchia_spiralis))	(Dypsis_decaryi	Dictyosperma_album))	((Prestoea_acuminata	(Oenocarpus_minor	Oenocarpus_bataua))	Geonoma_undata))	Manicaria_saccifera))))	(Attalea_speciosa	(Bactris_major	(Elaeis_guineensis	Elaeis_oleifera)))))	Pseudophoenix_vinifera))	Chamaedorea_seifrizii))	Kingia_australis);
((((Pseudophoenix_vinifera	(((((Reinhardtia_paiewonskiana	Reinhardtia_latisecta)	(Reinhardtia_gracilis	Reinhardtia_simplex))	(Manicaria_saccifera	(((Elaeis_guineensis	Elaeis_oleifera)	Bactris_major)	(Pelagodoxa_henryana	(((Prestoea_acuminata	(Oenocarpus_minor	Oenocarpus_bataua))	Geonoma_undata)	(((Hydriastele_microspadix	((Kentiopsis_piersoniorum	Burretiokentia_grandiflora)	Heterospathe_cagayanensis))	(Dypsis_decaryi	Dictyosperma_album))	Veitchia_spiralis))))))	(Podococcus_barteri	Sclerosperma_profizianum))	Roystonea_regia))	((((Orania_palindan	Serenoa_repens)	(Attalea_speciosa	Nypa_fruticans))	(Sabal_domingensis	Phoenix_dactylifera))	Iriartea_deltoidea))	(Chamaedorea_seifrizii	Calamus_caryotoides))	Kingia_australis);
((Nypa_fruticans	((((Sabal_domingensis	Phoenix_dactylifera)	Iriartea_deltoidea)	((((Roystonea_regia	((Reinhardtia_paiewonskiana	Reinhardtia_latisecta)	(Reinhardtia_gracilis	Reinhardtia_simplex)))	(((Elaeis_oleifera	Elaeis_guineensis)	Bactris_major)	((Geonoma_undata	((Pelagodoxa_henryana	Manicaria_saccifera)	(((Burretiokentia_grandiflora	(Kentiopsis_piersoniorum	Hydriastele_microspadix))	(Dypsis_decaryi	(Heterospathe_cagayanensis	Dictyosperma_album)))	Veitchia_spiralis)))	(Prestoea_acuminata	(Oenocarpus_minor	Oenocarpus_bataua)))))	(Chamaedorea_seifrizii	Pseudophoenix_vinifera))	((Podococcus_barteri	Sclerosperma_profizianum)	((Attalea_speciosa	Orania_palindan)	Serenoa_repens))))	Calamus_caryotoides))	Kingia_australis);
((Calamus_caryotoides	(Nypa_fruticans	(((Sabal_domingensis	Phoenix_dactylifera)	(Iriartea_deltoidea	(Orania_palindan	((Sclerosperma_profizianum	(Chamaedorea_seifrizii	Podococcus_barteri))	(((Roystonea_regia	((Reinhardtia_paiewonskiana	Reinhardtia_latisecta)	(Reinhardtia_gracilis	Reinhardtia_simplex)))	((Attalea_speciosa	((Elaeis_oleifera	Elaeis_guineensis)	Bactris_major))	((Pelagodoxa_henryana	Manicaria_saccifera)	((((Dypsis_decaryi	(Dictyosperma_album	(Hydriastele_microspadix	(Heterospathe_cagayanensis	(Burretiokentia_grandiflora	Kentiopsis_piersoniorum)))))	Veitchia_spiralis)	Geonoma_undata)	(Prestoea_acuminata	(Oenocarpus_minor	Oenocarpus_bataua))))))	Pseudophoenix_vinifera)))))	Serenoa_repens)))	Kingia_australis);
((Calamus_caryotoides	(Nypa_fruticans	((((((Reinhardtia_paiewonskiana	Reinhardtia_latisecta)	(Reinhardtia_gracilis	Reinhardtia_simplex))	((Roystonea_regia	(Attalea_speciosa	((Elaeis_oleifera	Elaeis_guineensis)	Bactris_major)))	((Prestoea_acuminata	(Oenocarpus_minor	Oenocarpus_bataua))	((Pelagodoxa_henryana	Manicaria_saccifera)	(Geonoma_undata	(((Dictyosperma_album	Heterospathe_cagayanensis)	((Dypsis_decaryi	Burretiokentia_grandiflora)	(Kentiopsis_piersoniorum	Hydriastele_microspadix)))	Veitchia_spiralis))))))	(Pseudophoenix_vinifera	(Chamaedorea_seifrizii	(Orania_palindan	(Sclerosperma_profizianum	Podococcus_barteri)))))	(Sabal_domingensis	Phoenix_dactylifera))	(Iriartea_deltoidea	Serenoa_repens))))	Kingia_australis);
((Calamus_caryotoides	(Nypa_fruticans	(((((((Roystonea_regia	((Reinhardtia_paiewonskiana	Reinhardtia_latisecta)	(Reinhardtia_gracilis	Reinhardtia_simplex)))	((Attalea_speciosa	((Elaeis_oleifera	Elaeis_guineensis)	Bactris_major))	((Manicaria_saccifera	(((Heterospathe_cagayanensis	(((Dictyosperma_album	(Kentiopsis_piersoniorum	Hydriastele_microspadix))	Dypsis_decaryi)	Burretiokentia_grandiflora))	Veitchia_spiralis)	(Geonoma_undata	(Prestoea_acuminata	(Oenocarpus_minor	Oenocarpus_bataua)))))	Pelagodoxa_henryana)))	(Sclerosperma_profizianum	(Podococcus_barteri	Chamaedorea_seifrizii)))	Orania_palindan)	Pseudophoenix_vinifera)	(Iriartea_deltoidea	(Sabal_domingensis	Phoenix_dactylifera)))	Serenoa_repens)))	Kingia_australis);
((Serenoa_repens	((((Calamus_caryotoides	Nypa_fruticans)	((((Reinhardtia_gracilis	((Manicaria_saccifera	(((Dypsis_decaryi	(Heterospathe_cagayanensis	((Dictyosperma_album	(Kentiopsis_piersoniorum	Hydriastele_microspadix))	Burretiokentia_grandiflora)))	Veitchia_spiralis)	(Geonoma_undata	(Prestoea_acuminata	(Oenocarpus_minor	Oenocarpus_bataua)))))	Pelagodoxa_henryana))	(Roystonea_regia	((Elaeis_oleifera	Elaeis_guineensis)	(Attalea_speciosa	Bactris_major))))	((Reinhardtia_paiewonskiana	Reinhardtia_latisecta)	Reinhardtia_simplex))	(Pseudophoenix_vinifera	((Orania_palindan	(Sclerosperma_profizianum	Podococcus_barteri))	Chamaedorea_seifrizii))))	(Sabal_domingensis	Phoenix_dactylifera))	Iriartea_deltoidea))	Kingia_australis);
