# Supplementary material for: Data supporting the nuclear phylogenomics of the palm subfamily Arecoideae (Arecaceae)
Source: Data Brief. 2016 Mar 2;7:532–6. doi: 10.1016/j.dib.2016.02.063 (PMC4796708; doi:10.1016/j.dib.2016.02.063)
Supplement: Supplementary file 5 — Supplementary material [file mmc5.zip › RAxML_bootstrap.Elaeis_497.raxml.tre]

((Serenoa_repens	(((((((Reinhardtia_simplex	(Reinhardtia_paiewonskiana	(Reinhardtia_latisecta	Reinhardtia_gracilis)))	(Attalea_speciosa	(Bactris_major	(Elaeis_guineensis	Elaeis_oleifera))))	((Roystonea_regia	Geonoma_undata)	((Pelagodoxa_henryana	(Kentiopsis_piersoniorum	((Dictyosperma_album	Heterospathe_cagayanensis)	((Burretiokentia_grandiflora	Veitchia_spiralis)	Hydriastele_microspadix))))	((Oenocarpus_minor	(Oenocarpus_bataua	Prestoea_acuminata))	Manicaria_saccifera))))	((Sclerosperma_profizianum	(Podococcus_barteri	Orania_palindan))	Chamaedorea_seifrizii))	(Nypa_fruticans	(Iriartea_deltoidea	(Calamus_caryotoides	Pseudophoenix_vinifera))))	Phoenix_dactylifera)	Sabal_domingensis))	Kingia_australis);
((Serenoa_repens	(((((((Manicaria_saccifera	(((Chamaedorea_seifrizii	Iriartea_deltoidea)	(Reinhardtia_simplex	(Reinhardtia_latisecta	(Reinhardtia_gracilis	Reinhardtia_paiewonskiana))))	(Attalea_speciosa	(Bactris_major	(Elaeis_guineensis	Elaeis_oleifera)))))	((Pelagodoxa_henryana	(Podococcus_barteri	Roystonea_regia))	(((Kentiopsis_piersoniorum	(Dictyosperma_album	Heterospathe_cagayanensis))	(Calamus_caryotoides	((Veitchia_spiralis	Hydriastele_microspadix)	Burretiokentia_grandiflora)))	(Geonoma_undata	(Oenocarpus_minor	(Oenocarpus_bataua	Prestoea_acuminata))))))	Orania_palindan)	(Sclerosperma_profizianum	Pseudophoenix_vinifera))	Nypa_fruticans)	Phoenix_dactylifera)	Sabal_domingensis))	Kingia_australis);
(((((((Chamaedorea_seifrizii	Iriartea_deltoidea)	(Sclerosperma_profizianum	(Podococcus_barteri	Orania_palindan)))	((((Reinhardtia_simplex	(Reinhardtia_latisecta	Reinhardtia_paiewonskiana))	(Roystonea_regia	(Attalea_speciosa	(Bactris_major	(Elaeis_guineensis	Elaeis_oleifera)))))	(Geonoma_undata	((Reinhardtia_gracilis	(Oenocarpus_minor	(Oenocarpus_bataua	(Manicaria_saccifera	Prestoea_acuminata))))	((((Burretiokentia_grandiflora	Hydriastele_microspadix)	Veitchia_spiralis)	(Dictyosperma_album	Heterospathe_cagayanensis))	(Pelagodoxa_henryana	Kentiopsis_piersoniorum)))))	(Pseudophoenix_vinifera	(Calamus_caryotoides	Nypa_fruticans))))	Phoenix_dactylifera)	Serenoa_repens)	Sabal_domingensis)	Kingia_australis);
((Serenoa_repens	(((((Nypa_fruticans	((Attalea_speciosa	(Bactris_major	(Elaeis_guineensis	Elaeis_oleifera)))	((Geonoma_undata	Roystonea_regia)	((((Podococcus_barteri	((Calamus_caryotoides	Prestoea_acuminata)	(Oenocarpus_minor	Oenocarpus_bataua)))	Manicaria_saccifera)	((((Hydriastele_microspadix	Heterospathe_cagayanensis)	(Veitchia_spiralis	Burretiokentia_grandiflora))	Dictyosperma_album)	Kentiopsis_piersoniorum))	Pelagodoxa_henryana))))	((Orania_palindan	(Chamaedorea_seifrizii	Iriartea_deltoidea))	Sclerosperma_profizianum))	(Pseudophoenix_vinifera	(Reinhardtia_simplex	(Reinhardtia_gracilis	(Reinhardtia_latisecta	Reinhardtia_paiewonskiana)))))	Phoenix_dactylifera)	Sabal_domingensis))	Kingia_australis);
((Serenoa_repens	((((((Iriartea_deltoidea	((Reinhardtia_simplex	(Reinhardtia_latisecta	Reinhardtia_paiewonskiana))	(Attalea_speciosa	(Bactris_major	(Elaeis_guineensis	Elaeis_oleifera)))))	(Nypa_fruticans	(((((Dictyosperma_album	(((Burretiokentia_grandiflora	Hydriastele_microspadix)	Heterospathe_cagayanensis)	Veitchia_spiralis))	Kentiopsis_piersoniorum)	((Reinhardtia_gracilis	(((Prestoea_acuminata	Oenocarpus_bataua)	(Calamus_caryotoides	Oenocarpus_minor))	Manicaria_saccifera))	(Podococcus_barteri	Pelagodoxa_henryana)))	Geonoma_undata)	Roystonea_regia)))	((Orania_palindan	Chamaedorea_seifrizii)	Sclerosperma_profizianum))	Pseudophoenix_vinifera)	Phoenix_dactylifera)	Sabal_domingensis))	Kingia_australis);
((Serenoa_repens	((((Pseudophoenix_vinifera	Nypa_fruticans)	((((Reinhardtia_simplex	(Reinhardtia_latisecta	Reinhardtia_paiewonskiana))	Pelagodoxa_henryana)	((Roystonea_regia	(Attalea_speciosa	(Bactris_major	(Elaeis_guineensis	Elaeis_oleifera))))	((Kentiopsis_piersoniorum	(Dictyosperma_album	(Hydriastele_microspadix	(Veitchia_spiralis	(Burretiokentia_grandiflora	Heterospathe_cagayanensis)))))	((Oenocarpus_bataua	Oenocarpus_minor)	(Geonoma_undata	(Prestoea_acuminata	Manicaria_saccifera))))))	((Iriartea_deltoidea	Chamaedorea_seifrizii)	((Podococcus_barteri	Orania_palindan)	(Reinhardtia_gracilis	Sclerosperma_profizianum)))))	Phoenix_dactylifera)	(Calamus_caryotoides	Sabal_domingensis)))	Kingia_australis);
((Serenoa_repens	((((((Calamus_caryotoides	Chamaedorea_seifrizii)	(((Reinhardtia_gracilis	Podococcus_barteri)	Orania_palindan)	(Manicaria_saccifera	(Geonoma_undata	(((Kentiopsis_piersoniorum	((Hydriastele_microspadix	(Veitchia_spiralis	Burretiokentia_grandiflora))	(Dictyosperma_album	Heterospathe_cagayanensis)))	Pelagodoxa_henryana)	((Prestoea_acuminata	Oenocarpus_bataua)	Oenocarpus_minor))))))	((Iriartea_deltoidea	Pseudophoenix_vinifera)	(Roystonea_regia	((Sclerosperma_profizianum	(Reinhardtia_simplex	(Reinhardtia_latisecta	Reinhardtia_paiewonskiana)))	(Attalea_speciosa	(Bactris_major	(Elaeis_guineensis	Elaeis_oleifera)))))))	Nypa_fruticans)	Phoenix_dactylifera)	Sabal_domingensis))	Kingia_australis);
((Serenoa_repens	(((((((Nypa_fruticans	((Manicaria_saccifera	(Geonoma_undata	(Kentiopsis_piersoniorum	(((Veitchia_spiralis	(Dictyosperma_album	Heterospathe_cagayanensis))	(Hydriastele_microspadix	Burretiokentia_grandiflora))	(Calamus_caryotoides	((Prestoea_acuminata	Oenocarpus_bataua)	Oenocarpus_minor))))))	Pelagodoxa_henryana))	(Podococcus_barteri	(Attalea_speciosa	(Bactris_major	(Elaeis_guineensis	Elaeis_oleifera)))))	Roystonea_regia)	((Iriartea_deltoidea	Pseudophoenix_vinifera)	((Orania_palindan	Sclerosperma_profizianum)	(Reinhardtia_simplex	(Reinhardtia_paiewonskiana	(Reinhardtia_latisecta	Reinhardtia_gracilis))))))	Chamaedorea_seifrizii)	Phoenix_dactylifera)	Sabal_domingensis))	Kingia_australis);
((Serenoa_repens	((((((((Veitchia_spiralis	((Burretiokentia_grandiflora	Heterospathe_cagayanensis)	Hydriastele_microspadix))	(Dictyosperma_album	Kentiopsis_piersoniorum))	(Pelagodoxa_henryana	((Manicaria_saccifera	Geonoma_undata)	(((Calamus_caryotoides	Oenocarpus_bataua)	Oenocarpus_minor)	Prestoea_acuminata))))	((Attalea_speciosa	(Bactris_major	(Elaeis_guineensis	Elaeis_oleifera)))	Roystonea_regia))	(((Podococcus_barteri	(Orania_palindan	(Chamaedorea_seifrizii	Sclerosperma_profizianum)))	(Reinhardtia_simplex	(Reinhardtia_paiewonskiana	(Reinhardtia_latisecta	Reinhardtia_gracilis))))	(Iriartea_deltoidea	Pseudophoenix_vinifera)))	Nypa_fruticans)	Phoenix_dactylifera)	Sabal_domingensis))	Kingia_australis);
((Serenoa_repens	(((((Iriartea_deltoidea	Pseudophoenix_vinifera)	((Orania_palindan	Pelagodoxa_henryana)	Sclerosperma_profizianum))	(((Chamaedorea_seifrizii	Nypa_fruticans)	(((((Hydriastele_microspadix	Veitchia_spiralis)	(Heterospathe_cagayanensis	Burretiokentia_grandiflora))	(Dictyosperma_album	Kentiopsis_piersoniorum))	(Podococcus_barteri	((((Prestoea_acuminata	Calamus_caryotoides)	Oenocarpus_bataua)	Oenocarpus_minor)	Manicaria_saccifera)))	(Geonoma_undata	Roystonea_regia)))	((Reinhardtia_simplex	(Reinhardtia_paiewonskiana	(Reinhardtia_latisecta	Reinhardtia_gracilis)))	(Attalea_speciosa	(Bactris_major	(Elaeis_guineensis	Elaeis_oleifera))))))	Phoenix_dactylifera)	Sabal_domingensis))	Kingia_australis);
((Serenoa_repens	(((((Roystonea_regia	((((((Calamus_caryotoides	Nypa_fruticans)	((Burretiokentia_grandiflora	Veitchia_spiralis)	(Heterospathe_cagayanensis	Hydriastele_microspadix)))	Dictyosperma_album)	Kentiopsis_piersoniorum)	((Geonoma_undata	Manicaria_saccifera)	(Oenocarpus_minor	(Prestoea_acuminata	Oenocarpus_bataua))))	Pelagodoxa_henryana))	((Attalea_speciosa	(Bactris_major	(Elaeis_guineensis	Elaeis_oleifera)))	((Reinhardtia_paiewonskiana	Reinhardtia_latisecta)	Reinhardtia_simplex)))	((Iriartea_deltoidea	Pseudophoenix_vinifera)	((Reinhardtia_gracilis	Podococcus_barteri)	(Chamaedorea_seifrizii	(Sclerosperma_profizianum	Orania_palindan)))))	Phoenix_dactylifera)	Sabal_domingensis))	Kingia_australis);
((Serenoa_repens	((((((Sclerosperma_profizianum	(Podococcus_barteri	Orania_palindan))	((Roystonea_regia	(Geonoma_undata	((Pelagodoxa_henryana	((Dictyosperma_album	Kentiopsis_piersoniorum)	((Burretiokentia_grandiflora	Hydriastele_microspadix)	(Veitchia_spiralis	Heterospathe_cagayanensis))))	(Manicaria_saccifera	(Prestoea_acuminata	(Oenocarpus_bataua	Oenocarpus_minor))))))	(((Iriartea_deltoidea	Chamaedorea_seifrizii)	(Attalea_speciosa	(Bactris_major	(Elaeis_guineensis	Elaeis_oleifera))))	(Reinhardtia_gracilis	((Reinhardtia_paiewonskiana	Reinhardtia_latisecta)	Reinhardtia_simplex)))))	Pseudophoenix_vinifera)	(Calamus_caryotoides	Nypa_fruticans))	Phoenix_dactylifera)	Sabal_domingensis))	Kingia_australis);
((Serenoa_repens	(((((((((Hydriastele_microspadix	((Burretiokentia_grandiflora	Veitchia_spiralis)	Heterospathe_cagayanensis))	(Dictyosperma_album	(Pelagodoxa_henryana	Kentiopsis_piersoniorum)))	((Calamus_caryotoides	Oenocarpus_minor)	(Prestoea_acuminata	Oenocarpus_bataua)))	Geonoma_undata)	(Roystonea_regia	((((Elaeis_guineensis	Elaeis_oleifera)	Bactris_major)	Attalea_speciosa)	((Reinhardtia_paiewonskiana	Reinhardtia_latisecta)	Reinhardtia_simplex))))	(Manicaria_saccifera	((Reinhardtia_gracilis	Podococcus_barteri)	(Chamaedorea_seifrizii	(Orania_palindan	Sclerosperma_profizianum)))))	((Iriartea_deltoidea	Pseudophoenix_vinifera)	Nypa_fruticans))	Phoenix_dactylifera)	Sabal_domingensis))	Kingia_australis);
((Serenoa_repens	((Phoenix_dactylifera	Sabal_domingensis)	(((((Roystonea_regia	(Pelagodoxa_henryana	(Geonoma_undata	((Dictyosperma_album	(Kentiopsis_piersoniorum	((Burretiokentia_grandiflora	(Reinhardtia_gracilis	Hydriastele_microspadix))	(Veitchia_spiralis	(Calamus_caryotoides	Heterospathe_cagayanensis)))))	(Manicaria_saccifera	(Prestoea_acuminata	(Oenocarpus_bataua	Oenocarpus_minor)))))))	((((Elaeis_guineensis	Elaeis_oleifera)	Bactris_major)	Attalea_speciosa)	((Reinhardtia_paiewonskiana	Reinhardtia_latisecta)	Reinhardtia_simplex)))	((Iriartea_deltoidea	Pseudophoenix_vinifera)	Nypa_fruticans))	((Podococcus_barteri	Orania_palindan)	Sclerosperma_profizianum))	Chamaedorea_seifrizii)))	Kingia_australis);
((Serenoa_repens	((Phoenix_dactylifera	(((((Pelagodoxa_henryana	((Kentiopsis_piersoniorum	(((Hydriastele_microspadix	Burretiokentia_grandiflora)	(Veitchia_spiralis	(Calamus_caryotoides	Heterospathe_cagayanensis)))	Dictyosperma_album))	((Geonoma_undata	Manicaria_saccifera)	((Oenocarpus_minor	Oenocarpus_bataua)	Prestoea_acuminata))))	(((((Elaeis_guineensis	Elaeis_oleifera)	Bactris_major)	Attalea_speciosa)	((Reinhardtia_latisecta	(Reinhardtia_gracilis	Reinhardtia_paiewonskiana))	Reinhardtia_simplex))	Roystonea_regia))	(((Orania_palindan	Sclerosperma_profizianum)	Podococcus_barteri)	Chamaedorea_seifrizii))	(Iriartea_deltoidea	Pseudophoenix_vinifera))	Nypa_fruticans))	Sabal_domingensis))	Kingia_australis);
((Serenoa_repens	((Phoenix_dactylifera	(((((((Elaeis_guineensis	Elaeis_oleifera)	Bactris_major)	Attalea_speciosa)	((Reinhardtia_latisecta	Reinhardtia_paiewonskiana)	Reinhardtia_simplex))	Roystonea_regia)	(Nypa_fruticans	((((Pelagodoxa_henryana	Kentiopsis_piersoniorum)	((Hydriastele_microspadix	Burretiokentia_grandiflora)	(Veitchia_spiralis	(Dictyosperma_album	Heterospathe_cagayanensis))))	(Manicaria_saccifera	((Calamus_caryotoides	Prestoea_acuminata)	(Oenocarpus_bataua	Oenocarpus_minor))))	Geonoma_undata)))	((Iriartea_deltoidea	Pseudophoenix_vinifera)	(((Podococcus_barteri	(Reinhardtia_gracilis	Orania_palindan))	Sclerosperma_profizianum)	Chamaedorea_seifrizii))))	Sabal_domingensis))	Kingia_australis);
((Serenoa_repens	((Phoenix_dactylifera	((Pseudophoenix_vinifera	Nypa_fruticans)	(((((Pelagodoxa_henryana	Kentiopsis_piersoniorum)	(Burretiokentia_grandiflora	((Hydriastele_microspadix	Veitchia_spiralis)	(Dictyosperma_album	Heterospathe_cagayanensis))))	(Manicaria_saccifera	((Prestoea_acuminata	(Oenocarpus_bataua	Calamus_caryotoides))	Oenocarpus_minor)))	((((Reinhardtia_gracilis	(Reinhardtia_latisecta	Reinhardtia_paiewonskiana))	Reinhardtia_simplex)	(Roystonea_regia	(((Elaeis_guineensis	Elaeis_oleifera)	Bactris_major)	Attalea_speciosa)))	Geonoma_undata))	((Orania_palindan	(Podococcus_barteri	Sclerosperma_profizianum))	(Iriartea_deltoidea	Chamaedorea_seifrizii)))))	Sabal_domingensis))	Kingia_australis);
((Serenoa_repens	((((Iriartea_deltoidea	Pseudophoenix_vinifera)	Nypa_fruticans)	((((Reinhardtia_simplex	(Reinhardtia_latisecta	Reinhardtia_paiewonskiana))	((Elaeis_guineensis	Elaeis_oleifera)	((Reinhardtia_gracilis	Bactris_major)	Attalea_speciosa)))	((Roystonea_regia	Geonoma_undata)	((Pelagodoxa_henryana	(Kentiopsis_piersoniorum	(Dictyosperma_album	(Heterospathe_cagayanensis	((Burretiokentia_grandiflora	Veitchia_spiralis)	Hydriastele_microspadix)))))	(Oenocarpus_minor	((Prestoea_acuminata	Manicaria_saccifera)	Oenocarpus_bataua)))))	(((Podococcus_barteri	Orania_palindan)	(Calamus_caryotoides	Sclerosperma_profizianum))	Chamaedorea_seifrizii)))	(Sabal_domingensis	Phoenix_dactylifera)))	Kingia_australis);
((Serenoa_repens	(Sabal_domingensis	(Phoenix_dactylifera	(((Pseudophoenix_vinifera	(Calamus_caryotoides	Nypa_fruticans))	((Reinhardtia_simplex	(Reinhardtia_gracilis	(Reinhardtia_latisecta	Reinhardtia_paiewonskiana)))	((((Elaeis_guineensis	Elaeis_oleifera)	(Bactris_major	Attalea_speciosa))	Geonoma_undata)	((((Burretiokentia_grandiflora	Pelagodoxa_henryana)	(Kentiopsis_piersoniorum	(((Heterospathe_cagayanensis	Dictyosperma_album)	Hydriastele_microspadix)	Veitchia_spiralis)))	(Oenocarpus_minor	((Prestoea_acuminata	Manicaria_saccifera)	Oenocarpus_bataua)))	Roystonea_regia))))	(Podococcus_barteri	((Iriartea_deltoidea	Chamaedorea_seifrizii)	(Orania_palindan	Sclerosperma_profizianum)))))))	Kingia_australis);
((((Phoenix_dactylifera	((((Sclerosperma_profizianum	(Reinhardtia_simplex	(Reinhardtia_latisecta	Reinhardtia_paiewonskiana)))	(Attalea_speciosa	((Elaeis_guineensis	Elaeis_oleifera)	Bactris_major)))	(((Pseudophoenix_vinifera	Nypa_fruticans)	((Reinhardtia_gracilis	Podococcus_barteri)	Orania_palindan))	((Geonoma_undata	(((Pelagodoxa_henryana	Kentiopsis_piersoniorum)	((Veitchia_spiralis	((Burretiokentia_grandiflora	Heterospathe_cagayanensis)	Hydriastele_microspadix))	Dictyosperma_album))	((Prestoea_acuminata	(Oenocarpus_bataua	Oenocarpus_minor))	Manicaria_saccifera)))	Roystonea_regia)))	(Calamus_caryotoides	(Iriartea_deltoidea	Chamaedorea_seifrizii))))	Serenoa_repens)	Sabal_domingensis)	Kingia_australis);
(((((Nypa_fruticans	((((Sclerosperma_profizianum	Chamaedorea_seifrizii)	((Pelagodoxa_henryana	Podococcus_barteri)	Orania_palindan))	(((Geonoma_undata	(Manicaria_saccifera	((Calamus_caryotoides	(Oenocarpus_bataua	Oenocarpus_minor))	Prestoea_acuminata)))	(Kentiopsis_piersoniorum	(Dictyosperma_album	((Heterospathe_cagayanensis	(Veitchia_spiralis	(Reinhardtia_gracilis	Hydriastele_microspadix)))	Burretiokentia_grandiflora))))	((Reinhardtia_simplex	(Reinhardtia_paiewonskiana	Reinhardtia_latisecta))	(Roystonea_regia	(Attalea_speciosa	((Elaeis_oleifera	Elaeis_guineensis)	Bactris_major))))))	(Iriartea_deltoidea	Pseudophoenix_vinifera)))	Phoenix_dactylifera)	Sabal_domingensis)	Serenoa_repens)	Kingia_australis);
((Sabal_domingensis	((((Nypa_fruticans	(Iriartea_deltoidea	Pseudophoenix_vinifera))	(((Sclerosperma_profizianum	Chamaedorea_seifrizii)	((Pelagodoxa_henryana	Podococcus_barteri)	Orania_palindan))	(((Reinhardtia_simplex	(Reinhardtia_paiewonskiana	Reinhardtia_latisecta))	(Attalea_speciosa	((Elaeis_oleifera	Elaeis_guineensis)	Bactris_major)))	(Roystonea_regia	(((((Dictyosperma_album	Kentiopsis_piersoniorum)	((Burretiokentia_grandiflora	Veitchia_spiralis)	Hydriastele_microspadix))	Heterospathe_cagayanensis)	(Reinhardtia_gracilis	(Manicaria_saccifera	(Oenocarpus_minor	((Oenocarpus_bataua	Prestoea_acuminata)	Calamus_caryotoides)))))	Geonoma_undata)))))	Phoenix_dactylifera)	Serenoa_repens))	Kingia_australis);
((Sabal_domingensis	(((Nypa_fruticans	((((Sclerosperma_profizianum	Orania_palindan)	Pelagodoxa_henryana)	Podococcus_barteri)	((((Reinhardtia_simplex	(Reinhardtia_paiewonskiana	Reinhardtia_latisecta))	(Chamaedorea_seifrizii	(Attalea_speciosa	((Elaeis_oleifera	Elaeis_guineensis)	Bactris_major))))	(((Kentiopsis_piersoniorum	((((Reinhardtia_gracilis	Hydriastele_microspadix)	(Burretiokentia_grandiflora	Veitchia_spiralis))	Heterospathe_cagayanensis)	Dictyosperma_album))	(Manicaria_saccifera	(Oenocarpus_minor	((Oenocarpus_bataua	Prestoea_acuminata)	Calamus_caryotoides))))	(Geonoma_undata	Roystonea_regia)))	(Iriartea_deltoidea	Pseudophoenix_vinifera))))	Phoenix_dactylifera)	Serenoa_repens))	Kingia_australis);
(((Serenoa_repens	((((Iriartea_deltoidea	Pseudophoenix_vinifera)	((Reinhardtia_simplex	(Reinhardtia_paiewonskiana	Reinhardtia_latisecta))	((Attalea_speciosa	((Elaeis_oleifera	Elaeis_guineensis)	Bactris_major))	(Roystonea_regia	(((Heterospathe_cagayanensis	((Kentiopsis_piersoniorum	(Hydriastele_microspadix	(Burretiokentia_grandiflora	Veitchia_spiralis)))	Dictyosperma_album))	(Manicaria_saccifera	(Prestoea_acuminata	(Oenocarpus_bataua	(Oenocarpus_minor	Calamus_caryotoides)))))	Geonoma_undata)))))	((Chamaedorea_seifrizii	(Sclerosperma_profizianum	((Reinhardtia_gracilis	Podococcus_barteri)	Orania_palindan)))	(Nypa_fruticans	Pelagodoxa_henryana)))	Phoenix_dactylifera))	Sabal_domingensis)	Kingia_australis);
(((Serenoa_repens	((Nypa_fruticans	(((Chamaedorea_seifrizii	(Sclerosperma_profizianum	(Podococcus_barteri	Orania_palindan)))	((Reinhardtia_simplex	(Reinhardtia_gracilis	(Reinhardtia_paiewonskiana	Reinhardtia_latisecta)))	((((Geonoma_undata	Manicaria_saccifera)	(((Oenocarpus_bataua	Prestoea_acuminata)	Oenocarpus_minor)	Calamus_caryotoides))	(Pelagodoxa_henryana	(Kentiopsis_piersoniorum	((Dictyosperma_album	Heterospathe_cagayanensis)	(Hydriastele_microspadix	(Burretiokentia_grandiflora	Veitchia_spiralis))))))	((Attalea_speciosa	((Elaeis_oleifera	Elaeis_guineensis)	Bactris_major))	Roystonea_regia))))	(Iriartea_deltoidea	Pseudophoenix_vinifera)))	Phoenix_dactylifera))	Sabal_domingensis)	Kingia_australis);
(((Serenoa_repens	((((((Sclerosperma_profizianum	(Podococcus_barteri	Orania_palindan))	(Reinhardtia_simplex	(Reinhardtia_paiewonskiana	(Reinhardtia_latisecta	Reinhardtia_gracilis))))	(Nypa_fruticans	((((Manicaria_saccifera	(((Calamus_caryotoides	Oenocarpus_bataua)	Prestoea_acuminata)	Oenocarpus_minor))	(Pelagodoxa_henryana	(Kentiopsis_piersoniorum	(((Dictyosperma_album	Heterospathe_cagayanensis)	Hydriastele_microspadix)	(Veitchia_spiralis	Burretiokentia_grandiflora)))))	Geonoma_undata)	((Attalea_speciosa	((Elaeis_oleifera	Elaeis_guineensis)	Bactris_major))	Roystonea_regia))))	(Iriartea_deltoidea	Pseudophoenix_vinifera))	Chamaedorea_seifrizii)	Phoenix_dactylifera))	Sabal_domingensis)	Kingia_australis);
(((Serenoa_repens	((Chamaedorea_seifrizii	((((((Calamus_caryotoides	Prestoea_acuminata)	(Geonoma_undata	Manicaria_saccifera))	(Oenocarpus_minor	Oenocarpus_bataua))	((((Burretiokentia_grandiflora	Veitchia_spiralis)	Hydriastele_microspadix)	(Dictyosperma_album	Heterospathe_cagayanensis))	(Pelagodoxa_henryana	Kentiopsis_piersoniorum)))	(((Reinhardtia_simplex	(Reinhardtia_paiewonskiana	Reinhardtia_latisecta))	(Attalea_speciosa	((Elaeis_oleifera	Elaeis_guineensis)	Bactris_major)))	Roystonea_regia))	((((Sclerosperma_profizianum	Orania_palindan)	Reinhardtia_gracilis)	Podococcus_barteri)	(Nypa_fruticans	(Iriartea_deltoidea	Pseudophoenix_vinifera)))))	Phoenix_dactylifera))	Sabal_domingensis)	Kingia_australis);
(((Serenoa_repens	(((Pseudophoenix_vinifera	(((Pelagodoxa_henryana	Podococcus_barteri)	((Iriartea_deltoidea	Chamaedorea_seifrizii)	(Sclerosperma_profizianum	Orania_palindan)))	(((Reinhardtia_simplex	(Reinhardtia_paiewonskiana	(Reinhardtia_latisecta	Reinhardtia_gracilis)))	(Attalea_speciosa	((Elaeis_oleifera	Elaeis_guineensis)	Bactris_major)))	(Roystonea_regia	(((Manicaria_saccifera	(Oenocarpus_minor	(Prestoea_acuminata	(Calamus_caryotoides	Oenocarpus_bataua))))	((((Burretiokentia_grandiflora	Veitchia_spiralis)	Hydriastele_microspadix)	(Dictyosperma_album	Heterospathe_cagayanensis))	Kentiopsis_piersoniorum))	Geonoma_undata)))))	Nypa_fruticans)	Phoenix_dactylifera))	Sabal_domingensis)	Kingia_australis);
((Burretiokentia_grandiflora	((Veitchia_spiralis	Hydriastele_microspadix)	((Dictyosperma_album	Heterospathe_cagayanensis)	((((((Phoenix_dactylifera	(Sabal_domingensis	Serenoa_repens))	(Roystonea_regia	(((Elaeis_oleifera	Elaeis_guineensis)	Attalea_speciosa)	(Bactris_major	(Reinhardtia_simplex	((Reinhardtia_paiewonskiana	Reinhardtia_latisecta)	Reinhardtia_gracilis))))))	(((Orania_palindan	Podococcus_barteri)	Pelagodoxa_henryana)	((Iriartea_deltoidea	Chamaedorea_seifrizii)	Sclerosperma_profizianum)))	(Nypa_fruticans	Pseudophoenix_vinifera))	((Geonoma_undata	Manicaria_saccifera)	((Oenocarpus_bataua	Oenocarpus_minor)	(Calamus_caryotoides	Prestoea_acuminata))))	Kentiopsis_piersoniorum))))	Kingia_australis);
((Serenoa_repens	((((Sclerosperma_profizianum	(Orania_palindan	Chamaedorea_seifrizii))	((((Iriartea_deltoidea	((Bactris_major	(Elaeis_oleifera	Elaeis_guineensis))	Attalea_speciosa))	(Reinhardtia_simplex	((Reinhardtia_paiewonskiana	Reinhardtia_latisecta)	Reinhardtia_gracilis)))	(Podococcus_barteri	(Nypa_fruticans	(Roystonea_regia	(((Geonoma_undata	Manicaria_saccifera)	((Oenocarpus_bataua	Prestoea_acuminata)	(Calamus_caryotoides	Oenocarpus_minor)))	(Pelagodoxa_henryana	(Kentiopsis_piersoniorum	((Burretiokentia_grandiflora	(Veitchia_spiralis	Hydriastele_microspadix))	(Dictyosperma_album	Heterospathe_cagayanensis)))))))))	Pseudophoenix_vinifera))	Phoenix_dactylifera)	Sabal_domingensis))	Kingia_australis);
((((Phoenix_dactylifera	(((((Reinhardtia_paiewonskiana	(Reinhardtia_latisecta	Reinhardtia_gracilis))	Reinhardtia_simplex)	(((Manicaria_saccifera	((Calamus_caryotoides	Prestoea_acuminata)	(Oenocarpus_minor	Oenocarpus_bataua)))	(Geonoma_undata	((Kentiopsis_piersoniorum	(Dictyosperma_album	(((Burretiokentia_grandiflora	Veitchia_spiralis)	Hydriastele_microspadix)	Heterospathe_cagayanensis)))	Pelagodoxa_henryana)))	(Roystonea_regia	(Attalea_speciosa	(Bactris_major	(Elaeis_oleifera	Elaeis_guineensis))))))	(Podococcus_barteri	(Orania_palindan	(Chamaedorea_seifrizii	Sclerosperma_profizianum))))	(Iriartea_deltoidea	(Pseudophoenix_vinifera	Nypa_fruticans))))	Serenoa_repens)	Sabal_domingensis)	Kingia_australis);
(((Phoenix_dactylifera	(((((((Calamus_caryotoides	Sclerosperma_profizianum)	((Reinhardtia_paiewonskiana	(Reinhardtia_latisecta	Reinhardtia_gracilis))	Reinhardtia_simplex))	((Attalea_speciosa	(Bactris_major	(Elaeis_oleifera	Elaeis_guineensis)))	(((Manicaria_saccifera	((Oenocarpus_minor	(Prestoea_acuminata	Oenocarpus_bataua))	((Dictyosperma_album	((Hydriastele_microspadix	(Veitchia_spiralis	Burretiokentia_grandiflora))	Heterospathe_cagayanensis))	(Pelagodoxa_henryana	Kentiopsis_piersoniorum))))	Geonoma_undata)	Roystonea_regia)))	Chamaedorea_seifrizii)	((Podococcus_barteri	Orania_palindan)	(Iriartea_deltoidea	Pseudophoenix_vinifera)))	Nypa_fruticans)	Serenoa_repens))	Sabal_domingensis)	Kingia_australis);
((Serenoa_repens	(Sabal_domingensis	((((Nypa_fruticans	Pseudophoenix_vinifera)	(Podococcus_barteri	Orania_palindan))	((((Iriartea_deltoidea	Chamaedorea_seifrizii)	Sclerosperma_profizianum)	(((Pelagodoxa_henryana	Kentiopsis_piersoniorum)	(((Dictyosperma_album	Heterospathe_cagayanensis)	Hydriastele_microspadix)	(Burretiokentia_grandiflora	Veitchia_spiralis)))	(Roystonea_regia	((Geonoma_undata	(Manicaria_saccifera	(Attalea_speciosa	(Bactris_major	(Elaeis_oleifera	Elaeis_guineensis)))))	((Calamus_caryotoides	Oenocarpus_minor)	(Prestoea_acuminata	Oenocarpus_bataua))))))	((Reinhardtia_gracilis	(Reinhardtia_paiewonskiana	Reinhardtia_latisecta))	Reinhardtia_simplex)))	Phoenix_dactylifera)))	Kingia_australis);
((((Reinhardtia_gracilis	(Reinhardtia_paiewonskiana	Reinhardtia_latisecta))	Reinhardtia_simplex)	(((Phoenix_dactylifera	(Serenoa_repens	Sabal_domingensis))	(((Podococcus_barteri	Orania_palindan)	Pelagodoxa_henryana)	(Iriartea_deltoidea	Pseudophoenix_vinifera)))	((((((Manicaria_saccifera	((Oenocarpus_minor	(Prestoea_acuminata	Oenocarpus_bataua))	Calamus_caryotoides))	(Kentiopsis_piersoniorum	((((Heterospathe_cagayanensis	Hydriastele_microspadix)	Veitchia_spiralis)	Burretiokentia_grandiflora)	Dictyosperma_album)))	Geonoma_undata)	Nypa_fruticans)	(Roystonea_regia	(Attalea_speciosa	(Bactris_major	(Elaeis_oleifera	Elaeis_guineensis)))))	(Chamaedorea_seifrizii	Sclerosperma_profizianum))))	Kingia_australis);
((Podococcus_barteri	(Phoenix_dactylifera	((Serenoa_repens	Sabal_domingensis)	(((Attalea_speciosa	(Bactris_major	(Elaeis_oleifera	Elaeis_guineensis)))	((((Oenocarpus_minor	(Oenocarpus_bataua	(Prestoea_acuminata	Manicaria_saccifera)))	(((Veitchia_spiralis	Hydriastele_microspadix)	(Heterospathe_cagayanensis	(Burretiokentia_grandiflora	Dictyosperma_album)))	Kentiopsis_piersoniorum))	Geonoma_undata)	(Chamaedorea_seifrizii	(Roystonea_regia	(Nypa_fruticans	(Iriartea_deltoidea	(Calamus_caryotoides	Pseudophoenix_vinifera)))))))	(((Orania_palindan	Sclerosperma_profizianum)	Pelagodoxa_henryana)	((Reinhardtia_gracilis	(Reinhardtia_paiewonskiana	Reinhardtia_latisecta))	Reinhardtia_simplex))))))	Kingia_australis);
((Sabal_domingensis	((((((Podococcus_barteri	(Orania_palindan	Sclerosperma_profizianum))	(Nypa_fruticans	((Chamaedorea_seifrizii	Pelagodoxa_henryana)	(((Reinhardtia_paiewonskiana	Reinhardtia_gracilis)	Reinhardtia_latisecta)	Reinhardtia_simplex))))	(Iriartea_deltoidea	Pseudophoenix_vinifera))	((Roystonea_regia	(Attalea_speciosa	(Bactris_major	(Elaeis_oleifera	Elaeis_guineensis))))	((((Dictyosperma_album	((Heterospathe_cagayanensis	(Hydriastele_microspadix	Veitchia_spiralis))	Burretiokentia_grandiflora))	Kentiopsis_piersoniorum)	(((Oenocarpus_minor	Prestoea_acuminata)	(Calamus_caryotoides	Oenocarpus_bataua))	Manicaria_saccifera))	Geonoma_undata)))	Phoenix_dactylifera)	Serenoa_repens))	Kingia_australis);
((Sabal_domingensis	(((((Podococcus_barteri	(((Orania_palindan	(Iriartea_deltoidea	Chamaedorea_seifrizii))	Sclerosperma_profizianum)	(Pseudophoenix_vinifera	(Pelagodoxa_henryana	(((Reinhardtia_latisecta	Reinhardtia_paiewonskiana)	Reinhardtia_gracilis)	Reinhardtia_simplex)))))	((Roystonea_regia	(Attalea_speciosa	(Bactris_major	(Elaeis_oleifera	Elaeis_guineensis))))	((Geonoma_undata	((Oenocarpus_minor	((Calamus_caryotoides	Prestoea_acuminata)	Oenocarpus_bataua))	Manicaria_saccifera))	((Dictyosperma_album	(Heterospathe_cagayanensis	((Burretiokentia_grandiflora	Hydriastele_microspadix)	Veitchia_spiralis)))	Kentiopsis_piersoniorum))))	Nypa_fruticans)	Phoenix_dactylifera)	Serenoa_repens))	Kingia_australis);
((Orania_palindan	((Podococcus_barteri	Sclerosperma_profizianum)	(((Pseudophoenix_vinifera	(Phoenix_dactylifera	(Serenoa_repens	Sabal_domingensis)))	(((((Reinhardtia_gracilis	Reinhardtia_paiewonskiana)	Reinhardtia_latisecta)	Reinhardtia_simplex)	(Attalea_speciosa	(Bactris_major	(Elaeis_oleifera	Elaeis_guineensis))))	(Nypa_fruticans	(Roystonea_regia	((Geonoma_undata	((Oenocarpus_minor	(Oenocarpus_bataua	(Calamus_caryotoides	Prestoea_acuminata)))	Manicaria_saccifera))	(Pelagodoxa_henryana	((((Heterospathe_cagayanensis	(Burretiokentia_grandiflora	Dictyosperma_album))	Veitchia_spiralis)	Kentiopsis_piersoniorum)	Hydriastele_microspadix)))))))	(Iriartea_deltoidea	Chamaedorea_seifrizii))))	Kingia_australis);
((Serenoa_repens	(Sabal_domingensis	((((Chamaedorea_seifrizii	(Orania_palindan	Sclerosperma_profizianum))	((((Reinhardtia_paiewonskiana	(Reinhardtia_gracilis	Reinhardtia_latisecta))	Reinhardtia_simplex)	(Iriartea_deltoidea	(Attalea_speciosa	(Bactris_major	(Elaeis_oleifera	Elaeis_guineensis)))))	((Geonoma_undata	(Pelagodoxa_henryana	(((Oenocarpus_minor	(Oenocarpus_bataua	(Calamus_caryotoides	Prestoea_acuminata)))	Manicaria_saccifera)	((Hydriastele_microspadix	(Heterospathe_cagayanensis	Dictyosperma_album))	((Burretiokentia_grandiflora	Veitchia_spiralis)	Kentiopsis_piersoniorum)))))	(Roystonea_regia	Podococcus_barteri))))	(Nypa_fruticans	Pseudophoenix_vinifera))	Phoenix_dactylifera)))	Kingia_australis);
((Sabal_domingensis	((((((Attalea_speciosa	(Bactris_major	(Elaeis_oleifera	Elaeis_guineensis)))	((Geonoma_undata	(((Oenocarpus_minor	Oenocarpus_bataua)	(Prestoea_acuminata	Manicaria_saccifera))	(((((Veitchia_spiralis	Burretiokentia_grandiflora)	Hydriastele_microspadix)	(Calamus_caryotoides	Heterospathe_cagayanensis))	Dictyosperma_album)	Kentiopsis_piersoniorum)))	Roystonea_regia))	(Chamaedorea_seifrizii	((((Reinhardtia_paiewonskiana	(Reinhardtia_gracilis	Reinhardtia_latisecta))	Reinhardtia_simplex)	(Sclerosperma_profizianum	(Pelagodoxa_henryana	(Podococcus_barteri	Orania_palindan))))	(Iriartea_deltoidea	Pseudophoenix_vinifera))))	Nypa_fruticans)	Phoenix_dactylifera)	Serenoa_repens))	Kingia_australis);
((Serenoa_repens	(((((Roystonea_regia	Geonoma_undata)	((Manicaria_saccifera	(Prestoea_acuminata	(Oenocarpus_bataua	Oenocarpus_minor)))	((Pelagodoxa_henryana	Kentiopsis_piersoniorum)	((Dictyosperma_album	Heterospathe_cagayanensis)	(Veitchia_spiralis	(Burretiokentia_grandiflora	Hydriastele_microspadix))))))	(((Bactris_major	Attalea_speciosa)	(Elaeis_oleifera	Elaeis_guineensis))	(Reinhardtia_simplex	(Reinhardtia_paiewonskiana	(Reinhardtia_gracilis	Reinhardtia_latisecta)))))	(Podococcus_barteri	(Orania_palindan	(((Iriartea_deltoidea	Chamaedorea_seifrizii)	(Nypa_fruticans	(Calamus_caryotoides	Sclerosperma_profizianum)))	Pseudophoenix_vinifera))))	(Sabal_domingensis	Phoenix_dactylifera)))	Kingia_australis);
((Sabal_domingensis	(((((Nypa_fruticans	((Chamaedorea_seifrizii	(Roystonea_regia	Geonoma_undata))	(((Burretiokentia_grandiflora	((Dictyosperma_album	Heterospathe_cagayanensis)	Hydriastele_microspadix))	Veitchia_spiralis)	(Prestoea_acuminata	(Oenocarpus_bataua	Oenocarpus_minor)))))	((Kentiopsis_piersoniorum	((Podococcus_barteri	(Pelagodoxa_henryana	Orania_palindan))	(Calamus_caryotoides	Sclerosperma_profizianum)))	(Iriartea_deltoidea	Pseudophoenix_vinifera)))	((Attalea_speciosa	((Elaeis_oleifera	Elaeis_guineensis)	Bactris_major))	(Manicaria_saccifera	(Reinhardtia_simplex	(Reinhardtia_gracilis	(Reinhardtia_latisecta	Reinhardtia_paiewonskiana))))))	Phoenix_dactylifera)	Serenoa_repens))	Kingia_australis);
((Sabal_domingensis	(((((Sclerosperma_profizianum	Orania_palindan)	Chamaedorea_seifrizii)	((Iriartea_deltoidea	Pseudophoenix_vinifera)	(((Roystonea_regia	(((Pelagodoxa_henryana	((((Dictyosperma_album	(Veitchia_spiralis	Heterospathe_cagayanensis))	Burretiokentia_grandiflora)	Hydriastele_microspadix)	Kentiopsis_piersoniorum))	(Podococcus_barteri	(Oenocarpus_minor	(Prestoea_acuminata	Oenocarpus_bataua))))	Geonoma_undata))	(Calamus_caryotoides	Nypa_fruticans))	((Attalea_speciosa	((Elaeis_oleifera	Elaeis_guineensis)	Bactris_major))	((Reinhardtia_gracilis	Manicaria_saccifera)	(Reinhardtia_simplex	(Reinhardtia_latisecta	Reinhardtia_paiewonskiana)))))))	Phoenix_dactylifera)	Serenoa_repens))	Kingia_australis);
((Sabal_domingensis	(Phoenix_dactylifera	(Serenoa_repens	(((((Manicaria_saccifera	(Reinhardtia_simplex	(Reinhardtia_gracilis	(Reinhardtia_latisecta	Reinhardtia_paiewonskiana))))	((Attalea_speciosa	((Elaeis_oleifera	Elaeis_guineensis)	Bactris_major))	(Chamaedorea_seifrizii	Iriartea_deltoidea)))	(((Roystonea_regia	Geonoma_undata)	(((((Veitchia_spiralis	Heterospathe_cagayanensis)	Hydriastele_microspadix)	(Burretiokentia_grandiflora	Dictyosperma_album))	(Kentiopsis_piersoniorum	Pelagodoxa_henryana))	(Oenocarpus_minor	(Prestoea_acuminata	(Calamus_caryotoides	Oenocarpus_bataua)))))	Pseudophoenix_vinifera))	((Podococcus_barteri	Sclerosperma_profizianum)	Orania_palindan))	Nypa_fruticans))))	Kingia_australis);
((Serenoa_repens	(Sabal_domingensis	(((((Pseudophoenix_vinifera	(Roystonea_regia	Geonoma_undata))	((Sclerosperma_profizianum	Orania_palindan)	((Manicaria_saccifera	(((Kentiopsis_piersoniorum	Pelagodoxa_henryana)	(Dictyosperma_album	(((Burretiokentia_grandiflora	Veitchia_spiralis)	Heterospathe_cagayanensis)	Hydriastele_microspadix)))	(Oenocarpus_minor	Oenocarpus_bataua)))	(Podococcus_barteri	(Calamus_caryotoides	Prestoea_acuminata)))))	((Reinhardtia_simplex	(Reinhardtia_gracilis	(Reinhardtia_latisecta	Reinhardtia_paiewonskiana)))	((Attalea_speciosa	((Elaeis_oleifera	Elaeis_guineensis)	Bactris_major))	(Chamaedorea_seifrizii	Iriartea_deltoidea))))	Nypa_fruticans)	Phoenix_dactylifera)))	Kingia_australis);
((Serenoa_repens	(Sabal_domingensis	((((((Calamus_caryotoides	Nypa_fruticans)	(((((Manicaria_saccifera	Geonoma_undata)	((Kentiopsis_piersoniorum	((Burretiokentia_grandiflora	(Dictyosperma_album	Heterospathe_cagayanensis))	(Veitchia_spiralis	Hydriastele_microspadix)))	(Oenocarpus_minor	Oenocarpus_bataua)))	Pelagodoxa_henryana)	Prestoea_acuminata)	Roystonea_regia))	((Reinhardtia_simplex	(Reinhardtia_gracilis	(Reinhardtia_latisecta	Reinhardtia_paiewonskiana)))	(Attalea_speciosa	((Elaeis_oleifera	Elaeis_guineensis)	Bactris_major))))	((Chamaedorea_seifrizii	Sclerosperma_profizianum)	(Podococcus_barteri	Orania_palindan)))	(Iriartea_deltoidea	Pseudophoenix_vinifera))	Phoenix_dactylifera)))	Kingia_australis);
((Serenoa_repens	(Sabal_domingensis	(((((Geonoma_undata	((Pelagodoxa_henryana	(Kentiopsis_piersoniorum	(Veitchia_spiralis	((Burretiokentia_grandiflora	Hydriastele_microspadix)	(Dictyosperma_album	Heterospathe_cagayanensis)))))	(Manicaria_saccifera	(Podococcus_barteri	((Prestoea_acuminata	(Calamus_caryotoides	Oenocarpus_bataua))	Oenocarpus_minor)))))	Roystonea_regia)	((Reinhardtia_simplex	(Reinhardtia_gracilis	(Reinhardtia_latisecta	Reinhardtia_paiewonskiana)))	((Elaeis_oleifera	Elaeis_guineensis)	(Bactris_major	Attalea_speciosa))))	((Chamaedorea_seifrizii	(Orania_palindan	Sclerosperma_profizianum))	(Nypa_fruticans	(Iriartea_deltoidea	Pseudophoenix_vinifera))))	Phoenix_dactylifera)))	Kingia_australis);
((Serenoa_repens	(Sabal_domingensis	((((Nypa_fruticans	((Geonoma_undata	((Pelagodoxa_henryana	(Kentiopsis_piersoniorum	(Veitchia_spiralis	((Burretiokentia_grandiflora	Hydriastele_microspadix)	(Dictyosperma_album	Heterospathe_cagayanensis)))))	(Manicaria_saccifera	((Oenocarpus_minor	Oenocarpus_bataua)	Prestoea_acuminata))))	Roystonea_regia))	((Reinhardtia_simplex	(Reinhardtia_gracilis	(Reinhardtia_latisecta	Reinhardtia_paiewonskiana)))	((Podococcus_barteri	(Elaeis_oleifera	Elaeis_guineensis))	(Bactris_major	Attalea_speciosa))))	((Iriartea_deltoidea	(Calamus_caryotoides	Pseudophoenix_vinifera))	(Chamaedorea_seifrizii	(Orania_palindan	Sclerosperma_profizianum))))	Phoenix_dactylifera)))	Kingia_australis);
(((Phoenix_dactylifera	(Serenoa_repens	((((Geonoma_undata	((Kentiopsis_piersoniorum	(((Burretiokentia_grandiflora	Veitchia_spiralis)	(Hydriastele_microspadix	Heterospathe_cagayanensis))	Dictyosperma_album))	(Manicaria_saccifera	(Oenocarpus_minor	(Oenocarpus_bataua	(Calamus_caryotoides	Prestoea_acuminata))))))	((Iriartea_deltoidea	Chamaedorea_seifrizii)	(Nypa_fruticans	Roystonea_regia)))	(((Bactris_major	(Reinhardtia_simplex	(Reinhardtia_paiewonskiana	(Reinhardtia_latisecta	Reinhardtia_gracilis))))	(Elaeis_oleifera	Elaeis_guineensis))	Attalea_speciosa))	(Pseudophoenix_vinifera	(((Podococcus_barteri	Pelagodoxa_henryana)	Orania_palindan)	Sclerosperma_profizianum)))))	Sabal_domingensis)	Kingia_australis);
((Serenoa_repens	(Sabal_domingensis	(((Pseudophoenix_vinifera	(Podococcus_barteri	Orania_palindan))	(((Geonoma_undata	(((Kentiopsis_piersoniorum	((Heterospathe_cagayanensis	(Veitchia_spiralis	(Burretiokentia_grandiflora	Hydriastele_microspadix)))	Dictyosperma_album))	Pelagodoxa_henryana)	(Calamus_caryotoides	(Manicaria_saccifera	(Prestoea_acuminata	(Oenocarpus_minor	Oenocarpus_bataua))))))	(Roystonea_regia	((Iriartea_deltoidea	Chamaedorea_seifrizii)	Nypa_fruticans)))	((Sclerosperma_profizianum	(Reinhardtia_simplex	((Reinhardtia_latisecta	Reinhardtia_gracilis)	Reinhardtia_paiewonskiana)))	(((Elaeis_oleifera	Elaeis_guineensis)	Bactris_major)	Attalea_speciosa))))	Phoenix_dactylifera)))	Kingia_australis);
((Serenoa_repens	((Phoenix_dactylifera	((((((Manicaria_saccifera	((Oenocarpus_bataua	Prestoea_acuminata)	Oenocarpus_minor))	((Kentiopsis_piersoniorum	(Dictyosperma_album	((Heterospathe_cagayanensis	(Burretiokentia_grandiflora	Hydriastele_microspadix))	Veitchia_spiralis)))	Pelagodoxa_henryana))	(Geonoma_undata	Roystonea_regia))	(((Bactris_major	(Elaeis_guineensis	Elaeis_oleifera))	Attalea_speciosa)	((Reinhardtia_latisecta	Reinhardtia_paiewonskiana)	Reinhardtia_simplex)))	((Podococcus_barteri	((Chamaedorea_seifrizii	(Orania_palindan	Sclerosperma_profizianum))	Reinhardtia_gracilis))	(Iriartea_deltoidea	Pseudophoenix_vinifera)))	(Calamus_caryotoides	Nypa_fruticans)))	Sabal_domingensis))	Kingia_australis);
((Reinhardtia_simplex	((((((Iriartea_deltoidea	Pseudophoenix_vinifera)	(Calamus_caryotoides	Nypa_fruticans))	((Chamaedorea_seifrizii	(Orania_palindan	Sclerosperma_profizianum))	((Sabal_domingensis	Serenoa_repens)	(Podococcus_barteri	Phoenix_dactylifera))))	((Geonoma_undata	((Manicaria_saccifera	((Oenocarpus_bataua	Prestoea_acuminata)	Oenocarpus_minor))	((Kentiopsis_piersoniorum	Dictyosperma_album)	(Burretiokentia_grandiflora	((Heterospathe_cagayanensis	Hydriastele_microspadix)	Veitchia_spiralis)))))	(Roystonea_regia	Pelagodoxa_henryana)))	((Bactris_major	(Elaeis_guineensis	Elaeis_oleifera))	Attalea_speciosa))	(Reinhardtia_gracilis	(Reinhardtia_latisecta	Reinhardtia_paiewonskiana))))	Kingia_australis);
((Sabal_domingensis	((Serenoa_repens	(((Pseudophoenix_vinifera	((Podococcus_barteri	Orania_palindan)	Sclerosperma_profizianum))	((((Bactris_major	((Elaeis_guineensis	Elaeis_oleifera)	Reinhardtia_gracilis))	Attalea_speciosa)	((Iriartea_deltoidea	Chamaedorea_seifrizii)	((Reinhardtia_latisecta	Reinhardtia_paiewonskiana)	Reinhardtia_simplex)))	((Geonoma_undata	(Pelagodoxa_henryana	((Manicaria_saccifera	(((Calamus_caryotoides	Oenocarpus_bataua)	Prestoea_acuminata)	Oenocarpus_minor))	(Kentiopsis_piersoniorum	(Dictyosperma_album	((Veitchia_spiralis	Hydriastele_microspadix)	Heterospathe_cagayanensis))))))	(Burretiokentia_grandiflora	Roystonea_regia))))	Nypa_fruticans))	Phoenix_dactylifera))	Kingia_australis);
((Sabal_domingensis	((Serenoa_repens	((((Reinhardtia_latisecta	(Reinhardtia_gracilis	Reinhardtia_paiewonskiana))	Reinhardtia_simplex)	(Orania_palindan	(Podococcus_barteri	Sclerosperma_profizianum)))	((Iriartea_deltoidea	Pseudophoenix_vinifera)	((((Roystonea_regia	((Bactris_major	(Elaeis_guineensis	Elaeis_oleifera))	Attalea_speciosa))	(Pelagodoxa_henryana	((Manicaria_saccifera	(Oenocarpus_bataua	(Oenocarpus_minor	Prestoea_acuminata)))	(Geonoma_undata	(Kentiopsis_piersoniorum	((Veitchia_spiralis	(Burretiokentia_grandiflora	(Hydriastele_microspadix	Heterospathe_cagayanensis)))	Dictyosperma_album))))))	(Calamus_caryotoides	Nypa_fruticans))	Chamaedorea_seifrizii))))	Phoenix_dactylifera))	Kingia_australis);
((Serenoa_repens	((((((Sclerosperma_profizianum	(((Reinhardtia_paiewonskiana	Reinhardtia_gracilis)	Reinhardtia_latisecta)	Reinhardtia_simplex))	(Orania_palindan	Podococcus_barteri))	(((Roystonea_regia	((Bactris_major	(Elaeis_guineensis	Elaeis_oleifera))	Attalea_speciosa))	((Manicaria_saccifera	(Oenocarpus_minor	(Prestoea_acuminata	Oenocarpus_bataua)))	(Geonoma_undata	(Pelagodoxa_henryana	(Kentiopsis_piersoniorum	(((Burretiokentia_grandiflora	Veitchia_spiralis)	Hydriastele_microspadix)	(Dictyosperma_album	Heterospathe_cagayanensis)))))))	Nypa_fruticans))	((Iriartea_deltoidea	Chamaedorea_seifrizii)	(Calamus_caryotoides	Pseudophoenix_vinifera)))	Phoenix_dactylifera)	Sabal_domingensis))	Kingia_australis);
((Serenoa_repens	(((((((Bactris_major	(Elaeis_guineensis	Elaeis_oleifera))	Attalea_speciosa)	(((Reinhardtia_paiewonskiana	Reinhardtia_gracilis)	Reinhardtia_latisecta)	Reinhardtia_simplex))	((Geonoma_undata	(((Pelagodoxa_henryana	Manicaria_saccifera)	((Calamus_caryotoides	Oenocarpus_minor)	(Prestoea_acuminata	Oenocarpus_bataua)))	(((Hydriastele_microspadix	(Burretiokentia_grandiflora	(Dictyosperma_album	Heterospathe_cagayanensis)))	Kentiopsis_piersoniorum)	Veitchia_spiralis)))	Roystonea_regia))	(((Podococcus_barteri	Phoenix_dactylifera)	Orania_palindan)	(Nypa_fruticans	(Iriartea_deltoidea	Pseudophoenix_vinifera))))	(Chamaedorea_seifrizii	Sclerosperma_profizianum))	Sabal_domingensis))	Kingia_australis);
((Burretiokentia_grandiflora	((((Roystonea_regia	Geonoma_undata)	((((Bactris_major	(Elaeis_guineensis	Elaeis_oleifera))	Attalea_speciosa)	(((Reinhardtia_paiewonskiana	Reinhardtia_gracilis)	Reinhardtia_latisecta)	Reinhardtia_simplex))	((Iriartea_deltoidea	Pseudophoenix_vinifera)	((((Podococcus_barteri	Phoenix_dactylifera)	(Nypa_fruticans	Sabal_domingensis))	Serenoa_repens)	((Orania_palindan	Chamaedorea_seifrizii)	Sclerosperma_profizianum)))))	(Manicaria_saccifera	((Oenocarpus_minor	(Calamus_caryotoides	Prestoea_acuminata))	Oenocarpus_bataua)))	((Kentiopsis_piersoniorum	Pelagodoxa_henryana)	((Dictyosperma_album	Heterospathe_cagayanensis)	(Veitchia_spiralis	Hydriastele_microspadix)))))	Kingia_australis);
(((Serenoa_repens	(Phoenix_dactylifera	(((Podococcus_barteri	(Orania_palindan	Pelagodoxa_henryana))	(Chamaedorea_seifrizii	Sclerosperma_profizianum))	((((Geonoma_undata	((Manicaria_saccifera	((Calamus_caryotoides	Oenocarpus_minor)	(Oenocarpus_bataua	Prestoea_acuminata)))	((Hydriastele_microspadix	((Dictyosperma_album	Heterospathe_cagayanensis)	(Veitchia_spiralis	Burretiokentia_grandiflora)))	Kentiopsis_piersoniorum)))	Roystonea_regia)	(((Bactris_major	(Elaeis_guineensis	Elaeis_oleifera))	Attalea_speciosa)	(((Reinhardtia_latisecta	Reinhardtia_gracilis)	Reinhardtia_paiewonskiana)	Reinhardtia_simplex)))	(Nypa_fruticans	(Iriartea_deltoidea	Pseudophoenix_vinifera))))))	Sabal_domingensis)	Kingia_australis);
((Serenoa_repens	((Phoenix_dactylifera	(((((Bactris_major	(Elaeis_guineensis	Elaeis_oleifera))	Attalea_speciosa)	(((Manicaria_saccifera	(Oenocarpus_minor	(Oenocarpus_bataua	Prestoea_acuminata)))	((Hydriastele_microspadix	((Dictyosperma_album	Heterospathe_cagayanensis)	(Veitchia_spiralis	Burretiokentia_grandiflora)))	Kentiopsis_piersoniorum))	((Geonoma_undata	Iriartea_deltoidea)	Roystonea_regia)))	(Chamaedorea_seifrizii	(Nypa_fruticans	Pseudophoenix_vinifera)))	(((Reinhardtia_gracilis	(Reinhardtia_paiewonskiana	Reinhardtia_latisecta))	Reinhardtia_simplex)	(((Orania_palindan	Sclerosperma_profizianum)	Podococcus_barteri)	Pelagodoxa_henryana))))	(Calamus_caryotoides	Sabal_domingensis)))	Kingia_australis);
((Serenoa_repens	((Phoenix_dactylifera	((((Bactris_major	(Elaeis_guineensis	Elaeis_oleifera))	Attalea_speciosa)	(((Manicaria_saccifera	(Oenocarpus_minor	(Oenocarpus_bataua	Prestoea_acuminata)))	(((Dictyosperma_album	Heterospathe_cagayanensis)	(Veitchia_spiralis	Hydriastele_microspadix))	Kentiopsis_piersoniorum))	(Geonoma_undata	(Burretiokentia_grandiflora	Roystonea_regia))))	((((Reinhardtia_paiewonskiana	(Reinhardtia_latisecta	Reinhardtia_gracilis))	Reinhardtia_simplex)	(((Podococcus_barteri	Orania_palindan)	Pelagodoxa_henryana)	(Chamaedorea_seifrizii	Sclerosperma_profizianum)))	((Calamus_caryotoides	Nypa_fruticans)	(Pseudophoenix_vinifera	Iriartea_deltoidea)))))	Sabal_domingensis))	Kingia_australis);
((Podococcus_barteri	((((Sclerosperma_profizianum	Orania_palindan)	(Iriartea_deltoidea	Chamaedorea_seifrizii))	(Nypa_fruticans	((Reinhardtia_gracilis	(Reinhardtia_latisecta	Reinhardtia_paiewonskiana))	Reinhardtia_simplex)))	(Pseudophoenix_vinifera	((Serenoa_repens	(Phoenix_dactylifera	Sabal_domingensis))	(((((((Calamus_caryotoides	Oenocarpus_bataua)	Oenocarpus_minor)	Prestoea_acuminata)	(((Veitchia_spiralis	(Hydriastele_microspadix	Burretiokentia_grandiflora))	Heterospathe_cagayanensis)	((Pelagodoxa_henryana	Kentiopsis_piersoniorum)	Dictyosperma_album)))	Geonoma_undata)	Manicaria_saccifera)	(Roystonea_regia	(Attalea_speciosa	((Elaeis_guineensis	Elaeis_oleifera)	Bactris_major))))))))	Kingia_australis);
((Sabal_domingensis	(Serenoa_repens	(((((Calamus_caryotoides	Nypa_fruticans)	(Pseudophoenix_vinifera	(Iriartea_deltoidea	Chamaedorea_seifrizii)))	((Podococcus_barteri	(Orania_palindan	Sclerosperma_profizianum))	((Reinhardtia_gracilis	(Reinhardtia_latisecta	Reinhardtia_paiewonskiana))	Reinhardtia_simplex)))	((((((Oenocarpus_bataua	Oenocarpus_minor)	Prestoea_acuminata)	(((Heterospathe_cagayanensis	Pelagodoxa_henryana)	Kentiopsis_piersoniorum)	(Dictyosperma_album	(Hydriastele_microspadix	(Veitchia_spiralis	Burretiokentia_grandiflora)))))	Geonoma_undata)	Manicaria_saccifera)	(Roystonea_regia	(Attalea_speciosa	((Elaeis_guineensis	Elaeis_oleifera)	Bactris_major)))))	Phoenix_dactylifera)))	Kingia_australis);
((Sabal_domingensis	(Serenoa_repens	((((Pseudophoenix_vinifera	Iriartea_deltoidea)	Nypa_fruticans)	((Podococcus_barteri	(Chamaedorea_seifrizii	(Orania_palindan	Sclerosperma_profizianum)))	((((Reinhardtia_paiewonskiana	Reinhardtia_latisecta)	Reinhardtia_gracilis)	Reinhardtia_simplex)	((Attalea_speciosa	((Elaeis_guineensis	Elaeis_oleifera)	Bactris_major))	((Geonoma_undata	(Manicaria_saccifera	(((Calamus_caryotoides	Oenocarpus_minor)	(Prestoea_acuminata	Oenocarpus_bataua))	((((Heterospathe_cagayanensis	(Dictyosperma_album	Burretiokentia_grandiflora))	Veitchia_spiralis)	(Hydriastele_microspadix	Kentiopsis_piersoniorum))	Pelagodoxa_henryana))))	Roystonea_regia)))))	Phoenix_dactylifera)))	Kingia_australis);
((Sabal_domingensis	(Serenoa_repens	(((((Pseudophoenix_vinifera	Nypa_fruticans)	(Iriartea_deltoidea	Chamaedorea_seifrizii))	(((((Kentiopsis_piersoniorum	(Burretiokentia_grandiflora	((Hydriastele_microspadix	Veitchia_spiralis)	(Heterospathe_cagayanensis	Dictyosperma_album))))	(Manicaria_saccifera	(Oenocarpus_minor	((Calamus_caryotoides	Prestoea_acuminata)	Oenocarpus_bataua))))	Pelagodoxa_henryana)	((((Reinhardtia_paiewonskiana	(Reinhardtia_latisecta	Reinhardtia_gracilis))	Reinhardtia_simplex)	((Bactris_major	(Elaeis_guineensis	Elaeis_oleifera))	Attalea_speciosa))	Roystonea_regia))	Geonoma_undata))	(Orania_palindan	(Podococcus_barteri	Sclerosperma_profizianum)))	Phoenix_dactylifera)))	Kingia_australis);
((Sabal_domingensis	(Serenoa_repens	(((((Roystonea_regia	((Bactris_major	(Elaeis_guineensis	Elaeis_oleifera))	Attalea_speciosa))	((((((Burretiokentia_grandiflora	(Hydriastele_microspadix	Veitchia_spiralis))	(Heterospathe_cagayanensis	Dictyosperma_album))	Kentiopsis_piersoniorum)	(Oenocarpus_minor	(Prestoea_acuminata	Oenocarpus_bataua)))	Manicaria_saccifera)	Geonoma_undata))	((Pseudophoenix_vinifera	(Calamus_caryotoides	Nypa_fruticans))	((Pelagodoxa_henryana	((Reinhardtia_gracilis	(Reinhardtia_paiewonskiana	Reinhardtia_latisecta))	Reinhardtia_simplex))	(Orania_palindan	(Podococcus_barteri	Sclerosperma_profizianum)))))	(Iriartea_deltoidea	Chamaedorea_seifrizii))	Phoenix_dactylifera)))	Kingia_australis);
(((Iriartea_deltoidea	((Reinhardtia_gracilis	(Reinhardtia_paiewonskiana	Reinhardtia_latisecta))	Reinhardtia_simplex))	((((Orania_palindan	Sclerosperma_profizianum)	Podococcus_barteri)	(((Phoenix_dactylifera	(Sabal_domingensis	Serenoa_repens))	((Nypa_fruticans	(Roystonea_regia	((((Heterospathe_cagayanensis	Dictyosperma_album)	Kentiopsis_piersoniorum)	((Hydriastele_microspadix	Veitchia_spiralis)	Burretiokentia_grandiflora))	((Oenocarpus_minor	(Prestoea_acuminata	Oenocarpus_bataua))	(Manicaria_saccifera	Geonoma_undata)))))	((Calamus_caryotoides	Chamaedorea_seifrizii)	((Bactris_major	(Elaeis_guineensis	Elaeis_oleifera))	Attalea_speciosa))))	Pseudophoenix_vinifera))	Pelagodoxa_henryana))	Kingia_australis);
((Serenoa_repens	((((((Calamus_caryotoides	Pseudophoenix_vinifera)	Nypa_fruticans)	(((Pelagodoxa_henryana	((Reinhardtia_paiewonskiana	Reinhardtia_latisecta)	Reinhardtia_simplex))	((Orania_palindan	Sclerosperma_profizianum)	Podococcus_barteri))	(((((Reinhardtia_gracilis	Hydriastele_microspadix)	(((Burretiokentia_grandiflora	Veitchia_spiralis)	(Heterospathe_cagayanensis	Dictyosperma_album))	Kentiopsis_piersoniorum))	(Oenocarpus_minor	(Prestoea_acuminata	Oenocarpus_bataua)))	(Geonoma_undata	Manicaria_saccifera))	(Roystonea_regia	((Bactris_major	(Elaeis_guineensis	Elaeis_oleifera))	Attalea_speciosa)))))	(Iriartea_deltoidea	Chamaedorea_seifrizii))	Phoenix_dactylifera)	Sabal_domingensis))	Kingia_australis);
((Serenoa_repens	(((((Podococcus_barteri	Orania_palindan)	(((Calamus_caryotoides	Nypa_fruticans)	((((Reinhardtia_paiewonskiana	Reinhardtia_gracilis)	Reinhardtia_latisecta)	Reinhardtia_simplex)	Sclerosperma_profizianum))	(((Roystonea_regia	(((Oenocarpus_minor	Oenocarpus_bataua)	((Hydriastele_microspadix	((Heterospathe_cagayanensis	Dictyosperma_album)	(Pelagodoxa_henryana	Kentiopsis_piersoniorum)))	(Burretiokentia_grandiflora	Veitchia_spiralis)))	Geonoma_undata))	(Manicaria_saccifera	Prestoea_acuminata))	((Bactris_major	(Elaeis_guineensis	Elaeis_oleifera))	Attalea_speciosa))))	(Pseudophoenix_vinifera	(Iriartea_deltoidea	Chamaedorea_seifrizii)))	Phoenix_dactylifera)	Sabal_domingensis))	Kingia_australis);
((Serenoa_repens	((Phoenix_dactylifera	Sabal_domingensis)	((((Orania_palindan	(Sclerosperma_profizianum	(Pseudophoenix_vinifera	(Iriartea_deltoidea	Chamaedorea_seifrizii))))	Podococcus_barteri)	((((Oenocarpus_minor	((Manicaria_saccifera	Prestoea_acuminata)	Oenocarpus_bataua))	(((Burretiokentia_grandiflora	(Hydriastele_microspadix	Veitchia_spiralis))	((Calamus_caryotoides	Pelagodoxa_henryana)	Kentiopsis_piersoniorum))	(Heterospathe_cagayanensis	Dictyosperma_album)))	(Geonoma_undata	Roystonea_regia))	((((Reinhardtia_latisecta	Reinhardtia_gracilis)	Reinhardtia_paiewonskiana)	Reinhardtia_simplex)	((Elaeis_guineensis	Elaeis_oleifera)	(Attalea_speciosa	Bactris_major)))))	Nypa_fruticans)))	Kingia_australis);
((Burretiokentia_grandiflora	((((((Geonoma_undata	Roystonea_regia)	((((Reinhardtia_gracilis	(Reinhardtia_paiewonskiana	Reinhardtia_latisecta))	Reinhardtia_simplex)	(Attalea_speciosa	(Bactris_major	(Elaeis_guineensis	Elaeis_oleifera))))	((((Phoenix_dactylifera	(Sabal_domingensis	Serenoa_repens))	Nypa_fruticans)	(Pseudophoenix_vinifera	Iriartea_deltoidea))	(Podococcus_barteri	(Chamaedorea_seifrizii	(Sclerosperma_profizianum	Orania_palindan))))))	((Oenocarpus_minor	(Prestoea_acuminata	(Calamus_caryotoides	Oenocarpus_bataua)))	Manicaria_saccifera))	(Pelagodoxa_henryana	Kentiopsis_piersoniorum))	((Heterospathe_cagayanensis	Hydriastele_microspadix)	Veitchia_spiralis))	Dictyosperma_album))	Kingia_australis);
((((((Reinhardtia_gracilis	((Sclerosperma_profizianum	Orania_palindan)	Podococcus_barteri))	(((((Iriartea_deltoidea	Chamaedorea_seifrizii)	Roystonea_regia)	(((((Kentiopsis_piersoniorum	(((Hydriastele_microspadix	Veitchia_spiralis)	Burretiokentia_grandiflora)	Heterospathe_cagayanensis))	Dictyosperma_album)	(Manicaria_saccifera	(Oenocarpus_minor	(Oenocarpus_bataua	Prestoea_acuminata))))	Pelagodoxa_henryana)	Geonoma_undata))	(((Elaeis_oleifera	Elaeis_guineensis)	(Attalea_speciosa	Bactris_major))	(Reinhardtia_simplex	(Reinhardtia_paiewonskiana	Reinhardtia_latisecta))))	((Calamus_caryotoides	Nypa_fruticans)	Pseudophoenix_vinifera)))	Phoenix_dactylifera)	Sabal_domingensis)	Serenoa_repens)	Kingia_australis);
((((((Podococcus_barteri	(Chamaedorea_seifrizii	(Sclerosperma_profizianum	Orania_palindan)))	(((Nypa_fruticans	(Roystonea_regia	(((((((Veitchia_spiralis	(Dictyosperma_album	(Burretiokentia_grandiflora	Hydriastele_microspadix)))	Heterospathe_cagayanensis)	Kentiopsis_piersoniorum)	Pelagodoxa_henryana)	(Oenocarpus_minor	(Oenocarpus_bataua	Prestoea_acuminata)))	Geonoma_undata)	Manicaria_saccifera)))	((Attalea_speciosa	(Bactris_major	(Elaeis_oleifera	Elaeis_guineensis)))	(Reinhardtia_simplex	(Reinhardtia_gracilis	(Reinhardtia_paiewonskiana	Reinhardtia_latisecta)))))	(Iriartea_deltoidea	Pseudophoenix_vinifera)))	Phoenix_dactylifera)	(Calamus_caryotoides	Sabal_domingensis))	Serenoa_repens)	Kingia_australis);
(((((((Chamaedorea_seifrizii	((Calamus_caryotoides	Sclerosperma_profizianum)	Orania_palindan))	((((Geonoma_undata	(Podococcus_barteri	Roystonea_regia))	(((((Hydriastele_microspadix	((Veitchia_spiralis	Burretiokentia_grandiflora)	Heterospathe_cagayanensis))	Dictyosperma_album)	Kentiopsis_piersoniorum)	(Manicaria_saccifera	(Oenocarpus_minor	(Oenocarpus_bataua	Prestoea_acuminata))))	Pelagodoxa_henryana))	((Attalea_speciosa	(Bactris_major	(Elaeis_oleifera	Elaeis_guineensis)))	(Reinhardtia_simplex	(Reinhardtia_gracilis	(Reinhardtia_paiewonskiana	Reinhardtia_latisecta)))))	(Iriartea_deltoidea	Pseudophoenix_vinifera)))	Nypa_fruticans)	Phoenix_dactylifera)	Sabal_domingensis)	Serenoa_repens)	Kingia_australis);
((((((((((Attalea_speciosa	(Bactris_major	(Elaeis_guineensis	(Reinhardtia_gracilis	Elaeis_oleifera))))	Roystonea_regia)	((Geonoma_undata	(((Hydriastele_microspadix	((Veitchia_spiralis	Burretiokentia_grandiflora)	(Dictyosperma_album	Heterospathe_cagayanensis)))	Kentiopsis_piersoniorum)	(Manicaria_saccifera	(Oenocarpus_bataua	(Prestoea_acuminata	Oenocarpus_minor)))))	Pelagodoxa_henryana))	(Reinhardtia_simplex	(Reinhardtia_paiewonskiana	Reinhardtia_latisecta)))	((Nypa_fruticans	(Iriartea_deltoidea	Pseudophoenix_vinifera))	Podococcus_barteri))	((Sclerosperma_profizianum	(Chamaedorea_seifrizii	Calamus_caryotoides))	Orania_palindan))	Phoenix_dactylifera)	Sabal_domingensis)	Serenoa_repens)	Kingia_australis);
(((((((Podococcus_barteri	Sclerosperma_profizianum)	(((Calamus_caryotoides	Nypa_fruticans)	Pseudophoenix_vinifera)	(((Reinhardtia_simplex	(Reinhardtia_gracilis	(Reinhardtia_paiewonskiana	Reinhardtia_latisecta)))	(Attalea_speciosa	(Bactris_major	(Elaeis_guineensis	Elaeis_oleifera))))	(Roystonea_regia	(((Hydriastele_microspadix	((Veitchia_spiralis	Burretiokentia_grandiflora)	(Dictyosperma_album	Heterospathe_cagayanensis)))	(Pelagodoxa_henryana	Kentiopsis_piersoniorum))	((Manicaria_saccifera	(Oenocarpus_minor	(Oenocarpus_bataua	Prestoea_acuminata)))	Geonoma_undata))))))	(Orania_palindan	(Iriartea_deltoidea	Chamaedorea_seifrizii)))	Phoenix_dactylifera)	Sabal_domingensis)	Serenoa_repens)	Kingia_australis);
(((((((Reinhardtia_gracilis	(((Geonoma_undata	Manicaria_saccifera)	(Oenocarpus_minor	(Calamus_caryotoides	(Oenocarpus_bataua	Prestoea_acuminata))))	(Podococcus_barteri	Orania_palindan)))	((((Iriartea_deltoidea	(Reinhardtia_simplex	(Reinhardtia_paiewonskiana	Reinhardtia_latisecta)))	((Elaeis_guineensis	Elaeis_oleifera)	(Attalea_speciosa	Bactris_major)))	Roystonea_regia)	(((Veitchia_spiralis	Burretiokentia_grandiflora)	((Dictyosperma_album	Heterospathe_cagayanensis)	Hydriastele_microspadix))	(Pelagodoxa_henryana	Kentiopsis_piersoniorum))))	((Chamaedorea_seifrizii	(Nypa_fruticans	Sclerosperma_profizianum))	Pseudophoenix_vinifera))	Phoenix_dactylifera)	Sabal_domingensis)	Serenoa_repens)	Kingia_australis);
(((((((((Reinhardtia_simplex	(Reinhardtia_gracilis	(Reinhardtia_paiewonskiana	Reinhardtia_latisecta)))	((Elaeis_guineensis	Elaeis_oleifera)	(Attalea_speciosa	Bactris_major)))	Roystonea_regia)	((Geonoma_undata	(Manicaria_saccifera	((Oenocarpus_bataua	Prestoea_acuminata)	(Oenocarpus_minor	Calamus_caryotoides))))	(((Veitchia_spiralis	Burretiokentia_grandiflora)	((Dictyosperma_album	Heterospathe_cagayanensis)	Hydriastele_microspadix))	Kentiopsis_piersoniorum)))	((Nypa_fruticans	(Iriartea_deltoidea	Pseudophoenix_vinifera))	(Pelagodoxa_henryana	(Chamaedorea_seifrizii	(Orania_palindan	Sclerosperma_profizianum)))))	(Podococcus_barteri	Phoenix_dactylifera))	Sabal_domingensis)	Serenoa_repens)	Kingia_australis);
(((((((Chamaedorea_seifrizii	(Attalea_speciosa	(Bactris_major	(Elaeis_guineensis	Elaeis_oleifera))))	(Roystonea_regia	(((((Oenocarpus_bataua	(Calamus_caryotoides	Prestoea_acuminata))	Oenocarpus_minor)	(Kentiopsis_piersoniorum	(((Veitchia_spiralis	(Burretiokentia_grandiflora	Hydriastele_microspadix))	Heterospathe_cagayanensis)	Dictyosperma_album)))	Manicaria_saccifera)	Geonoma_undata)))	((Nypa_fruticans	(Iriartea_deltoidea	Pseudophoenix_vinifera))	(((Reinhardtia_simplex	((Reinhardtia_paiewonskiana	Reinhardtia_latisecta)	Reinhardtia_gracilis))	Pelagodoxa_henryana)	(Podococcus_barteri	(Orania_palindan	Sclerosperma_profizianum)))))	Phoenix_dactylifera)	Sabal_domingensis)	Serenoa_repens)	Kingia_australis);
((((((((Reinhardtia_simplex	((Reinhardtia_paiewonskiana	Reinhardtia_latisecta)	Reinhardtia_gracilis))	(Attalea_speciosa	(Bactris_major	(Elaeis_guineensis	Elaeis_oleifera))))	(Nypa_fruticans	(((Podococcus_barteri	Pelagodoxa_henryana)	(((Prestoea_acuminata	((Calamus_caryotoides	Oenocarpus_bataua)	Oenocarpus_minor))	((Kentiopsis_piersoniorum	(Burretiokentia_grandiflora	Hydriastele_microspadix))	((Dictyosperma_album	Heterospathe_cagayanensis)	Veitchia_spiralis)))	Manicaria_saccifera))	(Geonoma_undata	Roystonea_regia))))	((Chamaedorea_seifrizii	(Orania_palindan	Sclerosperma_profizianum))	(Iriartea_deltoidea	Pseudophoenix_vinifera)))	Phoenix_dactylifera)	Sabal_domingensis)	Serenoa_repens)	Kingia_australis);
((((((Podococcus_barteri	((((((Prestoea_acuminata	Oenocarpus_bataua)	Calamus_caryotoides)	Oenocarpus_minor)	(Veitchia_spiralis	((Hydriastele_microspadix	Burretiokentia_grandiflora)	((Dictyosperma_album	Heterospathe_cagayanensis)	(Pelagodoxa_henryana	Kentiopsis_piersoniorum)))))	(Geonoma_undata	Roystonea_regia))	((Manicaria_saccifera	(Reinhardtia_simplex	((Reinhardtia_paiewonskiana	Reinhardtia_latisecta)	Reinhardtia_gracilis)))	(Attalea_speciosa	(Bactris_major	(Elaeis_guineensis	Elaeis_oleifera))))))	((Chamaedorea_seifrizii	(Orania_palindan	Sclerosperma_profizianum))	(Nypa_fruticans	(Iriartea_deltoidea	Pseudophoenix_vinifera))))	Phoenix_dactylifera)	Sabal_domingensis)	Serenoa_repens)	Kingia_australis);
((((((((((Pelagodoxa_henryana	(((Oenocarpus_bataua	Oenocarpus_minor)	(Kentiopsis_piersoniorum	((Burretiokentia_grandiflora	(Heterospathe_cagayanensis	(Veitchia_spiralis	Hydriastele_microspadix)))	Dictyosperma_album)))	Geonoma_undata))	(Manicaria_saccifera	Prestoea_acuminata))	(Roystonea_regia	((Bactris_major	(Elaeis_oleifera	Elaeis_guineensis))	Attalea_speciosa)))	(Reinhardtia_simplex	(Reinhardtia_paiewonskiana	(Reinhardtia_latisecta	Reinhardtia_gracilis))))	((((Sclerosperma_profizianum	Orania_palindan)	(Calamus_caryotoides	Chamaedorea_seifrizii))	Podococcus_barteri)	(Iriartea_deltoidea	Pseudophoenix_vinifera)))	Nypa_fruticans)	Phoenix_dactylifera)	Serenoa_repens)	Sabal_domingensis)	Kingia_australis);
((((((((Sclerosperma_profizianum	Orania_palindan)	Podococcus_barteri)	((((Pelagodoxa_henryana	((((Prestoea_acuminata	Oenocarpus_bataua)	(Calamus_caryotoides	Oenocarpus_minor))	(Kentiopsis_piersoniorum	(((Heterospathe_cagayanensis	Veitchia_spiralis)	(Hydriastele_microspadix	Burretiokentia_grandiflora))	Dictyosperma_album)))	Manicaria_saccifera))	Geonoma_undata)	((Reinhardtia_simplex	(Reinhardtia_gracilis	(Reinhardtia_paiewonskiana	Reinhardtia_latisecta)))	(Roystonea_regia	((Bactris_major	(Elaeis_oleifera	Elaeis_guineensis))	Attalea_speciosa))))	(Nypa_fruticans	(Iriartea_deltoidea	Pseudophoenix_vinifera))))	Chamaedorea_seifrizii)	Phoenix_dactylifera)	Serenoa_repens)	Sabal_domingensis)	Kingia_australis);
(((((((((Sclerosperma_profizianum	Orania_palindan)	Podococcus_barteri)	(Pelagodoxa_henryana	(Reinhardtia_simplex	(Reinhardtia_gracilis	(Reinhardtia_paiewonskiana	Reinhardtia_latisecta)))))	((Nypa_fruticans	(Calamus_caryotoides	Pseudophoenix_vinifera))	(((((Manicaria_saccifera	(Prestoea_acuminata	Oenocarpus_bataua))	Oenocarpus_minor)	((Kentiopsis_piersoniorum	Dictyosperma_album)	(((Heterospathe_cagayanensis	Veitchia_spiralis)	Hydriastele_microspadix)	Burretiokentia_grandiflora)))	Geonoma_undata)	(Roystonea_regia	((Bactris_major	(Elaeis_oleifera	Elaeis_guineensis))	Attalea_speciosa)))))	(Iriartea_deltoidea	Chamaedorea_seifrizii))	Phoenix_dactylifera)	Serenoa_repens)	Sabal_domingensis)	Kingia_australis);
((Serenoa_repens	(((((((Iriartea_deltoidea	Chamaedorea_seifrizii)	(Reinhardtia_simplex	(Reinhardtia_gracilis	(Reinhardtia_paiewonskiana	Reinhardtia_latisecta))))	((Bactris_major	(Elaeis_oleifera	Elaeis_guineensis))	Attalea_speciosa))	(((Podococcus_barteri	Orania_palindan)	Pelagodoxa_henryana)	(Nypa_fruticans	Pseudophoenix_vinifera)))	(((((((Calamus_caryotoides	Prestoea_acuminata)	Oenocarpus_bataua)	Oenocarpus_minor)	Manicaria_saccifera)	(Kentiopsis_piersoniorum	((Dictyosperma_album	Heterospathe_cagayanensis)	((Burretiokentia_grandiflora	Veitchia_spiralis)	Hydriastele_microspadix))))	Geonoma_undata)	(Sclerosperma_profizianum	Roystonea_regia)))	Phoenix_dactylifera)	Sabal_domingensis))	Kingia_australis);
((Serenoa_repens	((((((Chamaedorea_seifrizii	(Sclerosperma_profizianum	Orania_palindan))	Podococcus_barteri)	((((Iriartea_deltoidea	(Manicaria_saccifera	(Reinhardtia_simplex	(Reinhardtia_gracilis	(Reinhardtia_paiewonskiana	Reinhardtia_latisecta)))))	((Bactris_major	(Elaeis_oleifera	Elaeis_guineensis))	Attalea_speciosa))	(((Pelagodoxa_henryana	((Burretiokentia_grandiflora	(Heterospathe_cagayanensis	(Veitchia_spiralis	Hydriastele_microspadix)))	(Dictyosperma_album	Kentiopsis_piersoniorum)))	((Calamus_caryotoides	Oenocarpus_minor)	(Prestoea_acuminata	Oenocarpus_bataua)))	(Roystonea_regia	Geonoma_undata)))	Pseudophoenix_vinifera))	Nypa_fruticans)	Phoenix_dactylifera)	Sabal_domingensis))	Kingia_australis);
((Serenoa_repens	((((Chamaedorea_seifrizii	(Sclerosperma_profizianum	Orania_palindan))	((Podococcus_barteri	((Calamus_caryotoides	Nypa_fruticans)	(Iriartea_deltoidea	Pseudophoenix_vinifera)))	(((Manicaria_saccifera	(Reinhardtia_simplex	(Reinhardtia_gracilis	(Reinhardtia_paiewonskiana	Reinhardtia_latisecta))))	((Bactris_major	(Elaeis_oleifera	Elaeis_guineensis))	Attalea_speciosa))	((Geonoma_undata	((((Heterospathe_cagayanensis	(Veitchia_spiralis	Hydriastele_microspadix))	Burretiokentia_grandiflora)	(Dictyosperma_album	Kentiopsis_piersoniorum))	((Oenocarpus_minor	(Prestoea_acuminata	Oenocarpus_bataua))	Pelagodoxa_henryana)))	Roystonea_regia))))	Phoenix_dactylifera)	Sabal_domingensis))	Kingia_australis);
((Serenoa_repens	((((Podococcus_barteri	(Chamaedorea_seifrizii	(Sclerosperma_profizianum	Orania_palindan)))	((((Reinhardtia_simplex	(Reinhardtia_gracilis	(Reinhardtia_paiewonskiana	Reinhardtia_latisecta)))	(((Bactris_major	(Elaeis_oleifera	Elaeis_guineensis))	Attalea_speciosa)	(Pelagodoxa_henryana	Manicaria_saccifera)))	(Nypa_fruticans	((Geonoma_undata	((Dictyosperma_album	(Kentiopsis_piersoniorum	(Heterospathe_cagayanensis	((Veitchia_spiralis	Burretiokentia_grandiflora)	Hydriastele_microspadix))))	(Prestoea_acuminata	(Oenocarpus_bataua	Oenocarpus_minor))))	Roystonea_regia)))	(Iriartea_deltoidea	Pseudophoenix_vinifera)))	Phoenix_dactylifera)	(Calamus_caryotoides	Sabal_domingensis)))	Kingia_australis);
((Serenoa_repens	((((Nypa_fruticans	(Calamus_caryotoides	Sclerosperma_profizianum))	((((Bactris_major	(Elaeis_oleifera	Elaeis_guineensis))	Attalea_speciosa)	(Manicaria_saccifera	(Reinhardtia_simplex	(Reinhardtia_gracilis	(Reinhardtia_paiewonskiana	Reinhardtia_latisecta)))))	((((((Veitchia_spiralis	Burretiokentia_grandiflora)	Hydriastele_microspadix)	(Dictyosperma_album	Heterospathe_cagayanensis))	Kentiopsis_piersoniorum)	(Oenocarpus_minor	(Prestoea_acuminata	Oenocarpus_bataua)))	((Geonoma_undata	Chamaedorea_seifrizii)	Roystonea_regia))))	((Pelagodoxa_henryana	(Podococcus_barteri	Orania_palindan))	(Iriartea_deltoidea	Pseudophoenix_vinifera)))	(Phoenix_dactylifera	Sabal_domingensis)))	Kingia_australis);
((Serenoa_repens	((((((Sclerosperma_profizianum	((Podococcus_barteri	Pelagodoxa_henryana)	Orania_palindan))	Chamaedorea_seifrizii)	((Iriartea_deltoidea	(Calamus_caryotoides	Pseudophoenix_vinifera))	((((((Veitchia_spiralis	(Burretiokentia_grandiflora	Hydriastele_microspadix))	(Dictyosperma_album	Heterospathe_cagayanensis))	Kentiopsis_piersoniorum)	(Manicaria_saccifera	(Oenocarpus_minor	(Prestoea_acuminata	Oenocarpus_bataua))))	Geonoma_undata)	(Roystonea_regia	(((Bactris_major	(Elaeis_oleifera	Elaeis_guineensis))	Attalea_speciosa)	(Reinhardtia_simplex	(Reinhardtia_gracilis	(Reinhardtia_paiewonskiana	Reinhardtia_latisecta))))))))	Nypa_fruticans)	Phoenix_dactylifera)	Sabal_domingensis))	Kingia_australis);
((Serenoa_repens	(((((Iriartea_deltoidea	(Calamus_caryotoides	Pseudophoenix_vinifera))	((Reinhardtia_simplex	(Reinhardtia_gracilis	(Reinhardtia_paiewonskiana	Reinhardtia_latisecta)))	(Roystonea_regia	((Attalea_speciosa	Bactris_major)	(Elaeis_oleifera	Elaeis_guineensis)))))	((Phoenix_dactylifera	Podococcus_barteri)	((Orania_palindan	Sclerosperma_profizianum)	Chamaedorea_seifrizii)))	(Nypa_fruticans	(Pelagodoxa_henryana	((Oenocarpus_minor	(Oenocarpus_bataua	(Prestoea_acuminata	Manicaria_saccifera)))	(Geonoma_undata	((((Burretiokentia_grandiflora	Hydriastele_microspadix)	(Dictyosperma_album	Heterospathe_cagayanensis))	Kentiopsis_piersoniorum)	Veitchia_spiralis))))))	Sabal_domingensis))	Kingia_australis);
((Serenoa_repens	((Calamus_caryotoides	Sabal_domingensis)	((((Nypa_fruticans	(Roystonea_regia	(Geonoma_undata	((Manicaria_saccifera	((Prestoea_acuminata	Oenocarpus_bataua)	Oenocarpus_minor))	(Kentiopsis_piersoniorum	((Heterospathe_cagayanensis	(Burretiokentia_grandiflora	Hydriastele_microspadix))	(Veitchia_spiralis	Dictyosperma_album)))))))	((Pelagodoxa_henryana	(Reinhardtia_simplex	((Reinhardtia_gracilis	Reinhardtia_latisecta)	Reinhardtia_paiewonskiana)))	(Attalea_speciosa	(Bactris_major	(Elaeis_oleifera	Elaeis_guineensis)))))	((Iriartea_deltoidea	Pseudophoenix_vinifera)	(Chamaedorea_seifrizii	((Podococcus_barteri	Orania_palindan)	Sclerosperma_profizianum))))	Phoenix_dactylifera)))	Kingia_australis);
((Serenoa_repens	(Sabal_domingensis	((Nypa_fruticans	((((Chamaedorea_seifrizii	Sclerosperma_profizianum)	Orania_palindan)	(Geonoma_undata	((Manicaria_saccifera	((Prestoea_acuminata	(Calamus_caryotoides	Oenocarpus_bataua))	Oenocarpus_minor))	(((Pelagodoxa_henryana	Kentiopsis_piersoniorum)	(Burretiokentia_grandiflora	(Heterospathe_cagayanensis	(Veitchia_spiralis	Hydriastele_microspadix))))	Dictyosperma_album))))	((Iriartea_deltoidea	Pseudophoenix_vinifera)	((Reinhardtia_simplex	((Reinhardtia_gracilis	Reinhardtia_latisecta)	Reinhardtia_paiewonskiana))	(Roystonea_regia	((Elaeis_oleifera	(Podococcus_barteri	Elaeis_guineensis))	(Attalea_speciosa	Bactris_major)))))))	Phoenix_dactylifera)))	Kingia_australis);
((Burretiokentia_grandiflora	(((Hydriastele_microspadix	(Dictyosperma_album	Heterospathe_cagayanensis))	(((Manicaria_saccifera	(Oenocarpus_minor	((Oenocarpus_bataua	Prestoea_acuminata)	Calamus_caryotoides)))	((Geonoma_undata	((((((Phoenix_dactylifera	(Serenoa_repens	Sabal_domingensis))	((Iriartea_deltoidea	Pseudophoenix_vinifera)	(Chamaedorea_seifrizii	((Sclerosperma_profizianum	Orania_palindan)	Podococcus_barteri))))	(Reinhardtia_simplex	(Reinhardtia_gracilis	(Reinhardtia_latisecta	Reinhardtia_paiewonskiana))))	Roystonea_regia)	(Attalea_speciosa	((Elaeis_oleifera	Elaeis_guineensis)	Bactris_major)))	Nypa_fruticans))	Pelagodoxa_henryana))	Kentiopsis_piersoniorum))	Veitchia_spiralis))	Kingia_australis);
((Serenoa_repens	(Sabal_domingensis	(((Nypa_fruticans	(Calamus_caryotoides	Pseudophoenix_vinifera))	((((((Reinhardtia_simplex	(Reinhardtia_latisecta	Reinhardtia_paiewonskiana))	((Attalea_speciosa	((Elaeis_oleifera	Elaeis_guineensis)	Bactris_major))	((Prestoea_acuminata	Manicaria_saccifera)	(Roystonea_regia	(Geonoma_undata	((Oenocarpus_minor	Oenocarpus_bataua)	(Pelagodoxa_henryana	((((Hydriastele_microspadix	Heterospathe_cagayanensis)	(Veitchia_spiralis	Burretiokentia_grandiflora))	Dictyosperma_album)	Kentiopsis_piersoniorum))))))))	((Iriartea_deltoidea	Chamaedorea_seifrizii)	Sclerosperma_profizianum))	Reinhardtia_gracilis)	Podococcus_barteri)	Orania_palindan))	Phoenix_dactylifera)))	Kingia_australis);
(((((Nypa_fruticans	((Podococcus_barteri	((Reinhardtia_simplex	(Reinhardtia_paiewonskiana	Reinhardtia_latisecta))	((Roystonea_regia	(Attalea_speciosa	((Elaeis_oleifera	(Calamus_caryotoides	Elaeis_guineensis))	Bactris_major)))	(Geonoma_undata	((Manicaria_saccifera	((Prestoea_acuminata	Oenocarpus_minor)	Oenocarpus_bataua))	(((Heterospathe_cagayanensis	((Burretiokentia_grandiflora	Veitchia_spiralis)	(Reinhardtia_gracilis	Hydriastele_microspadix)))	Dictyosperma_album)	(Kentiopsis_piersoniorum	Pelagodoxa_henryana)))))))	((Iriartea_deltoidea	Pseudophoenix_vinifera)	(Chamaedorea_seifrizii	(Sclerosperma_profizianum	Orania_palindan)))))	Phoenix_dactylifera)	Serenoa_repens)	Sabal_domingensis)	Kingia_australis);
((Serenoa_repens	(((((Calamus_caryotoides	Pseudophoenix_vinifera)	Nypa_fruticans)	(((Roystonea_regia	(Geonoma_undata	((Manicaria_saccifera	((Oenocarpus_minor	Oenocarpus_bataua)	Prestoea_acuminata))	(((Heterospathe_cagayanensis	Dictyosperma_album)	(Kentiopsis_piersoniorum	Hydriastele_microspadix))	((Burretiokentia_grandiflora	Veitchia_spiralis)	Pelagodoxa_henryana)))))	(((Iriartea_deltoidea	Chamaedorea_seifrizii)	(Reinhardtia_simplex	(Reinhardtia_gracilis	(Reinhardtia_paiewonskiana	Reinhardtia_latisecta))))	(Attalea_speciosa	((Elaeis_oleifera	Elaeis_guineensis)	Bactris_major))))	(Sclerosperma_profizianum	(Podococcus_barteri	Orania_palindan))))	Phoenix_dactylifera)	Sabal_domingensis))	Kingia_australis);
((Serenoa_repens	((Phoenix_dactylifera	Sabal_domingensis)	((((((Iriartea_deltoidea	Pseudophoenix_vinifera)	Nypa_fruticans)	(Geonoma_undata	(Roystonea_regia	((((Podococcus_barteri	Reinhardtia_gracilis)	(Manicaria_saccifera	(Oenocarpus_minor	(Oenocarpus_bataua	Prestoea_acuminata))))	((((Calamus_caryotoides	Heterospathe_cagayanensis)	((Veitchia_spiralis	Burretiokentia_grandiflora)	Hydriastele_microspadix))	Dictyosperma_album)	Kentiopsis_piersoniorum))	Pelagodoxa_henryana))))	(Attalea_speciosa	((Elaeis_oleifera	Elaeis_guineensis)	Bactris_major)))	(Chamaedorea_seifrizii	(Sclerosperma_profizianum	Orania_palindan)))	(Reinhardtia_simplex	(Reinhardtia_latisecta	Reinhardtia_paiewonskiana)))))	Kingia_australis);
((Serenoa_repens	(Sabal_domingensis	(Phoenix_dactylifera	((((Iriartea_deltoidea	Pseudophoenix_vinifera)	(Chamaedorea_seifrizii	(Sclerosperma_profizianum	(Orania_palindan	Podococcus_barteri))))	((Roystonea_regia	(Geonoma_undata	(((Manicaria_saccifera	(Oenocarpus_minor	(Oenocarpus_bataua	Prestoea_acuminata)))	((((Calamus_caryotoides	Heterospathe_cagayanensis)	((Burretiokentia_grandiflora	Veitchia_spiralis)	Hydriastele_microspadix))	Dictyosperma_album)	Kentiopsis_piersoniorum))	Pelagodoxa_henryana)))	((Attalea_speciosa	((Elaeis_oleifera	Elaeis_guineensis)	Bactris_major))	(Reinhardtia_simplex	(Reinhardtia_latisecta	(Reinhardtia_gracilis	Reinhardtia_paiewonskiana))))))	Nypa_fruticans))))	Kingia_australis);
((Serenoa_repens	(Sabal_domingensis	(Phoenix_dactylifera	(((Nypa_fruticans	(Iriartea_deltoidea	Pseudophoenix_vinifera))	((Roystonea_regia	(((Geonoma_undata	Manicaria_saccifera)	(Oenocarpus_minor	((Calamus_caryotoides	Oenocarpus_bataua)	Prestoea_acuminata)))	(((Veitchia_spiralis	(Burretiokentia_grandiflora	Hydriastele_microspadix))	(Dictyosperma_album	Heterospathe_cagayanensis))	(Pelagodoxa_henryana	Kentiopsis_piersoniorum))))	((Attalea_speciosa	((Elaeis_oleifera	Elaeis_guineensis)	Bactris_major))	(Reinhardtia_simplex	(Reinhardtia_paiewonskiana	(Reinhardtia_latisecta	Reinhardtia_gracilis))))))	(Chamaedorea_seifrizii	((Podococcus_barteri	Sclerosperma_profizianum)	Orania_palindan))))))	Kingia_australis);
((Serenoa_repens	(Sabal_domingensis	(Phoenix_dactylifera	(((Nypa_fruticans	Pseudophoenix_vinifera)	(Roystonea_regia	(((Oenocarpus_minor	(Oenocarpus_bataua	(Calamus_caryotoides	Prestoea_acuminata)))	((((Burretiokentia_grandiflora	Veitchia_spiralis)	Hydriastele_microspadix)	(Dictyosperma_album	Heterospathe_cagayanensis))	Kentiopsis_piersoniorum))	(Geonoma_undata	Manicaria_saccifera))))	(((Attalea_speciosa	(Reinhardtia_gracilis	((Elaeis_oleifera	Elaeis_guineensis)	Bactris_major)))	((Iriartea_deltoidea	Reinhardtia_simplex)	(Reinhardtia_paiewonskiana	Reinhardtia_latisecta)))	((Sclerosperma_profizianum	Chamaedorea_seifrizii)	(Orania_palindan	(Podococcus_barteri	Pelagodoxa_henryana))))))))	Kingia_australis);
((Serenoa_repens	((((((Chamaedorea_seifrizii	((Orania_palindan	Podococcus_barteri)	Sclerosperma_profizianum))	((Roystonea_regia	(((Oenocarpus_minor	(Prestoea_acuminata	Oenocarpus_bataua))	Geonoma_undata)	(Pelagodoxa_henryana	(Kentiopsis_piersoniorum	(Veitchia_spiralis	(Hydriastele_microspadix	((Dictyosperma_album	Heterospathe_cagayanensis)	Burretiokentia_grandiflora)))))))	Nypa_fruticans))	((Bactris_major	(Attalea_speciosa	(Elaeis_guineensis	Elaeis_oleifera)))	(((Reinhardtia_gracilis	(Reinhardtia_paiewonskiana	Reinhardtia_latisecta))	Reinhardtia_simplex)	Manicaria_saccifera)))	(Iriartea_deltoidea	(Calamus_caryotoides	Pseudophoenix_vinifera)))	Phoenix_dactylifera)	Sabal_domingensis))	Kingia_australis);
((Serenoa_repens	(((Podococcus_barteri	((Sclerosperma_profizianum	Orania_palindan)	Chamaedorea_seifrizii))	(((((Attalea_speciosa	((Elaeis_guineensis	Elaeis_oleifera)	Bactris_major))	((Reinhardtia_gracilis	(Reinhardtia_paiewonskiana	Reinhardtia_latisecta))	Reinhardtia_simplex))	Roystonea_regia)	(((Manicaria_saccifera	(Prestoea_acuminata	((Calamus_caryotoides	Oenocarpus_bataua)	Oenocarpus_minor)))	(Pelagodoxa_henryana	(Kentiopsis_piersoniorum	(((Veitchia_spiralis	(Dictyosperma_album	Heterospathe_cagayanensis))	Burretiokentia_grandiflora)	Hydriastele_microspadix))))	Geonoma_undata))	(Nypa_fruticans	(Iriartea_deltoidea	Pseudophoenix_vinifera))))	(Phoenix_dactylifera	Sabal_domingensis)))	Kingia_australis);
((Sabal_domingensis	(Serenoa_repens	((((Iriartea_deltoidea	Chamaedorea_seifrizii)	(Nypa_fruticans	Pseudophoenix_vinifera))	((((Attalea_speciosa	((Elaeis_guineensis	Elaeis_oleifera)	Bactris_major))	((Reinhardtia_latisecta	(Reinhardtia_paiewonskiana	Reinhardtia_gracilis))	Reinhardtia_simplex))	((Roystonea_regia	Geonoma_undata)	((Manicaria_saccifera	(Oenocarpus_bataua	((Calamus_caryotoides	Prestoea_acuminata)	Oenocarpus_minor)))	(Pelagodoxa_henryana	((Veitchia_spiralis	Hydriastele_microspadix)	(((Burretiokentia_grandiflora	Dictyosperma_album)	Heterospathe_cagayanensis)	Kentiopsis_piersoniorum))))))	((Sclerosperma_profizianum	Orania_palindan)	Podococcus_barteri)))	Phoenix_dactylifera)))	Kingia_australis);
((Sabal_domingensis	(Serenoa_repens	((((Chamaedorea_seifrizii	(Iriartea_deltoidea	Pseudophoenix_vinifera))	((Pelagodoxa_henryana	(((((Reinhardtia_paiewonskiana	Reinhardtia_gracilis)	Reinhardtia_latisecta)	Reinhardtia_simplex)	Sclerosperma_profizianum)	(Podococcus_barteri	Orania_palindan)))	((Roystonea_regia	(Geonoma_undata	((Manicaria_saccifera	(Oenocarpus_minor	(Oenocarpus_bataua	Prestoea_acuminata)))	((Burretiokentia_grandiflora	(Veitchia_spiralis	(Heterospathe_cagayanensis	Hydriastele_microspadix)))	(Dictyosperma_album	Kentiopsis_piersoniorum)))))	(Attalea_speciosa	((Elaeis_guineensis	Elaeis_oleifera)	Bactris_major)))))	(Calamus_caryotoides	Nypa_fruticans))	Phoenix_dactylifera)))	Kingia_australis);
((Sabal_domingensis	(Serenoa_repens	(((((Iriartea_deltoidea	Pseudophoenix_vinifera)	((Podococcus_barteri	(Sclerosperma_profizianum	Orania_palindan))	Chamaedorea_seifrizii))	((((Manicaria_saccifera	(Oenocarpus_minor	(Oenocarpus_bataua	Prestoea_acuminata)))	(((Veitchia_spiralis	Burretiokentia_grandiflora)	Hydriastele_microspadix)	((Heterospathe_cagayanensis	Dictyosperma_album)	(Pelagodoxa_henryana	Kentiopsis_piersoniorum))))	(Roystonea_regia	Geonoma_undata))	(((Reinhardtia_paiewonskiana	(Reinhardtia_gracilis	Reinhardtia_latisecta))	Reinhardtia_simplex)	((Calamus_caryotoides	(Elaeis_guineensis	Elaeis_oleifera))	(Bactris_major	Attalea_speciosa)))))	Nypa_fruticans)	Phoenix_dactylifera)))	Kingia_australis);
((Serenoa_repens	((Phoenix_dactylifera	Sabal_domingensis)	(((((Sclerosperma_profizianum	Orania_palindan)	Chamaedorea_seifrizii)	Pseudophoenix_vinifera)	(((Iriartea_deltoidea	((Reinhardtia_paiewonskiana	(Reinhardtia_gracilis	Reinhardtia_latisecta))	Reinhardtia_simplex))	(Attalea_speciosa	((Elaeis_guineensis	Elaeis_oleifera)	Bactris_major)))	(((((((Dictyosperma_album	Heterospathe_cagayanensis)	Burretiokentia_grandiflora)	(Hydriastele_microspadix	Veitchia_spiralis))	(Pelagodoxa_henryana	Kentiopsis_piersoniorum))	(Manicaria_saccifera	((Calamus_caryotoides	Oenocarpus_minor)	(Oenocarpus_bataua	Prestoea_acuminata))))	Geonoma_undata)	(Podococcus_barteri	Roystonea_regia))))	Nypa_fruticans)))	Kingia_australis);
((Serenoa_repens	((((Podococcus_barteri	((Sclerosperma_profizianum	Orania_palindan)	Chamaedorea_seifrizii))	((Nypa_fruticans	(Iriartea_deltoidea	Pseudophoenix_vinifera))	(((Reinhardtia_paiewonskiana	(Reinhardtia_gracilis	Reinhardtia_latisecta))	Reinhardtia_simplex)	(((((Pelagodoxa_henryana	(Kentiopsis_piersoniorum	((Heterospathe_cagayanensis	(Hydriastele_microspadix	(Burretiokentia_grandiflora	Veitchia_spiralis)))	Dictyosperma_album)))	(Manicaria_saccifera	(Oenocarpus_minor	((Calamus_caryotoides	Oenocarpus_bataua)	Prestoea_acuminata))))	Geonoma_undata)	Roystonea_regia)	(Attalea_speciosa	((Elaeis_guineensis	Elaeis_oleifera)	Bactris_major))))))	Phoenix_dactylifera)	Sabal_domingensis))	Kingia_australis);
((Serenoa_repens	((((((((((Heterospathe_cagayanensis	(Hydriastele_microspadix	(Burretiokentia_grandiflora	Veitchia_spiralis)))	(Dictyosperma_album	Kentiopsis_piersoniorum))	(Manicaria_saccifera	(Oenocarpus_minor	(Oenocarpus_bataua	(Calamus_caryotoides	Prestoea_acuminata)))))	(Roystonea_regia	Geonoma_undata))	Pelagodoxa_henryana)	((Chamaedorea_seifrizii	(Attalea_speciosa	((Elaeis_guineensis	Elaeis_oleifera)	Bactris_major)))	((Reinhardtia_paiewonskiana	(Reinhardtia_gracilis	Reinhardtia_latisecta))	Reinhardtia_simplex)))	((Podococcus_barteri	Sclerosperma_profizianum)	Orania_palindan))	(Iriartea_deltoidea	Pseudophoenix_vinifera))	Nypa_fruticans)	(Phoenix_dactylifera	Sabal_domingensis)))	Kingia_australis);
((Serenoa_repens	((Phoenix_dactylifera	(Nypa_fruticans	((Iriartea_deltoidea	Pseudophoenix_vinifera)	((Chamaedorea_seifrizii	(Sclerosperma_profizianum	(Reinhardtia_gracilis	(Podococcus_barteri	Orania_palindan))))	(((((Pelagodoxa_henryana	Kentiopsis_piersoniorum)	((Veitchia_spiralis	((Burretiokentia_grandiflora	Heterospathe_cagayanensis)	Hydriastele_microspadix))	Dictyosperma_album))	(Manicaria_saccifera	((Calamus_caryotoides	(Oenocarpus_bataua	Oenocarpus_minor))	Prestoea_acuminata)))	Geonoma_undata)	(Roystonea_regia	(((Elaeis_guineensis	Elaeis_oleifera)	(Bactris_major	Attalea_speciosa))	((Reinhardtia_latisecta	Reinhardtia_paiewonskiana)	Reinhardtia_simplex))))))))	Sabal_domingensis))	Kingia_australis);
((Serenoa_repens	((Phoenix_dactylifera	(((Iriartea_deltoidea	Chamaedorea_seifrizii)	((Podococcus_barteri	Sclerosperma_profizianum)	Orania_palindan))	((((Attalea_speciosa	((Elaeis_guineensis	Elaeis_oleifera)	Bactris_major))	((Reinhardtia_gracilis	(Reinhardtia_latisecta	Reinhardtia_paiewonskiana))	Reinhardtia_simplex))	((Calamus_caryotoides	Nypa_fruticans)	((((((Kentiopsis_piersoniorum	Pelagodoxa_henryana)	(((Burretiokentia_grandiflora	Veitchia_spiralis)	(Heterospathe_cagayanensis	Hydriastele_microspadix))	Dictyosperma_album))	((Oenocarpus_bataua	Oenocarpus_minor)	Prestoea_acuminata))	Geonoma_undata)	Manicaria_saccifera)	Roystonea_regia)))	Pseudophoenix_vinifera)))	Sabal_domingensis))	Kingia_australis);
(((((((((Iriartea_deltoidea	Reinhardtia_simplex)	(Reinhardtia_paiewonskiana	(Reinhardtia_latisecta	Reinhardtia_gracilis)))	(Attalea_speciosa	(Pseudophoenix_vinifera	((Elaeis_guineensis	Elaeis_oleifera)	Bactris_major))))	((Calamus_caryotoides	Sclerosperma_profizianum)	(Podococcus_barteri	Orania_palindan)))	(((Pelagodoxa_henryana	((((Heterospathe_cagayanensis	(Burretiokentia_grandiflora	Dictyosperma_album))	(Veitchia_spiralis	Hydriastele_microspadix))	Kentiopsis_piersoniorum)	(Manicaria_saccifera	(Oenocarpus_minor	(Oenocarpus_bataua	Prestoea_acuminata)))))	(Geonoma_undata	Roystonea_regia))	Chamaedorea_seifrizii))	Phoenix_dactylifera)	(Nypa_fruticans	Sabal_domingensis))	Serenoa_repens)	Kingia_australis);
((((((((Reinhardtia_simplex	(Reinhardtia_paiewonskiana	Reinhardtia_latisecta))	(Attalea_speciosa	((Elaeis_guineensis	Elaeis_oleifera)	Bactris_major)))	(Roystonea_regia	((((Dictyosperma_album	(Heterospathe_cagayanensis	(Hydriastele_microspadix	(Burretiokentia_grandiflora	Veitchia_spiralis))))	(Pelagodoxa_henryana	Kentiopsis_piersoniorum))	(Manicaria_saccifera	((Oenocarpus_minor	Oenocarpus_bataua)	Prestoea_acuminata)))	Geonoma_undata)))	((Chamaedorea_seifrizii	(((Reinhardtia_gracilis	Sclerosperma_profizianum)	Podococcus_barteri)	Orania_palindan))	((Calamus_caryotoides	Nypa_fruticans)	(Pseudophoenix_vinifera	Iriartea_deltoidea))))	Phoenix_dactylifera)	Sabal_domingensis)	Serenoa_repens)	Kingia_australis);
((((Phoenix_dactylifera	Sabal_domingensis)	((Pseudophoenix_vinifera	((Reinhardtia_simplex	(Reinhardtia_paiewonskiana	(Reinhardtia_gracilis	Reinhardtia_latisecta)))	(Sclerosperma_profizianum	Orania_palindan)))	(((Iriartea_deltoidea	Chamaedorea_seifrizii)	(Attalea_speciosa	((Podococcus_barteri	(Elaeis_guineensis	Elaeis_oleifera))	Bactris_major)))	(Nypa_fruticans	(Roystonea_regia	(((Calamus_caryotoides	Manicaria_saccifera)	((Geonoma_undata	(Oenocarpus_minor	(Oenocarpus_bataua	Prestoea_acuminata)))	((((Heterospathe_cagayanensis	Dictyosperma_album)	Veitchia_spiralis)	(Burretiokentia_grandiflora	Hydriastele_microspadix))	Kentiopsis_piersoniorum)))	Pelagodoxa_henryana))))))	Serenoa_repens)	Kingia_australis);
((Sabal_domingensis	(((Podococcus_barteri	Phoenix_dactylifera)	(((Iriartea_deltoidea	Pseudophoenix_vinifera)	(Nypa_fruticans	(((Bactris_major	((Elaeis_guineensis	Elaeis_oleifera)	Attalea_speciosa))	(Roystonea_regia	(Geonoma_undata	(((Prestoea_acuminata	Manicaria_saccifera)	(Oenocarpus_minor	Oenocarpus_bataua))	(((Pelagodoxa_henryana	Kentiopsis_piersoniorum)	(Veitchia_spiralis	(Heterospathe_cagayanensis	Dictyosperma_album)))	((Reinhardtia_gracilis	Hydriastele_microspadix)	Burretiokentia_grandiflora))))))	(Reinhardtia_simplex	(Reinhardtia_latisecta	Reinhardtia_paiewonskiana)))))	((Calamus_caryotoides	Chamaedorea_seifrizii)	(Sclerosperma_profizianum	Orania_palindan))))	Serenoa_repens))	Kingia_australis);
((((Phoenix_dactylifera	((Pseudophoenix_vinifera	Nypa_fruticans)	(((((Manicaria_saccifera	(((Calamus_caryotoides	Prestoea_acuminata)	Oenocarpus_bataua)	Oenocarpus_minor))	(Kentiopsis_piersoniorum	((Hydriastele_microspadix	(Veitchia_spiralis	Burretiokentia_grandiflora))	(Heterospathe_cagayanensis	Dictyosperma_album))))	Pelagodoxa_henryana)	((Geonoma_undata	((Reinhardtia_simplex	(Reinhardtia_latisecta	Reinhardtia_paiewonskiana))	((Attalea_speciosa	(Bactris_major	(Elaeis_guineensis	Elaeis_oleifera)))	(Iriartea_deltoidea	Chamaedorea_seifrizii))))	Roystonea_regia))	(((Podococcus_barteri	Orania_palindan)	Reinhardtia_gracilis)	Sclerosperma_profizianum))))	Sabal_domingensis)	Serenoa_repens)	Kingia_australis);
((((Sabal_domingensis	Phoenix_dactylifera)	(((((Reinhardtia_simplex	((Reinhardtia_gracilis	Reinhardtia_latisecta)	Reinhardtia_paiewonskiana))	((Attalea_speciosa	(Bactris_major	(Elaeis_guineensis	Elaeis_oleifera)))	(Calamus_caryotoides	(Iriartea_deltoidea	Chamaedorea_seifrizii))))	(Podococcus_barteri	(Orania_palindan	Sclerosperma_profizianum)))	(Nypa_fruticans	((((Geonoma_undata	Manicaria_saccifera)	((Oenocarpus_bataua	Oenocarpus_minor)	(Kentiopsis_piersoniorum	((Veitchia_spiralis	((Heterospathe_cagayanensis	Dictyosperma_album)	Hydriastele_microspadix))	Burretiokentia_grandiflora))))	(Pelagodoxa_henryana	Prestoea_acuminata))	Roystonea_regia)))	Pseudophoenix_vinifera))	Serenoa_repens)	Kingia_australis);
((((Phoenix_dactylifera	((Pseudophoenix_vinifera	(Calamus_caryotoides	Nypa_fruticans))	(((Chamaedorea_seifrizii	(Orania_palindan	Sclerosperma_profizianum))	(Geonoma_undata	((((Kentiopsis_piersoniorum	(Veitchia_spiralis	((Heterospathe_cagayanensis	Dictyosperma_album)	(Burretiokentia_grandiflora	Hydriastele_microspadix))))	Manicaria_saccifera)	((Oenocarpus_bataua	Oenocarpus_minor)	Prestoea_acuminata))	(Podococcus_barteri	Pelagodoxa_henryana))))	(((Iriartea_deltoidea	(Reinhardtia_simplex	((Reinhardtia_gracilis	Reinhardtia_latisecta)	Reinhardtia_paiewonskiana)))	(Attalea_speciosa	(Bactris_major	(Elaeis_guineensis	Elaeis_oleifera))))	Roystonea_regia))))	Sabal_domingensis)	Serenoa_repens)	Kingia_australis);
((Sabal_domingensis	((Phoenix_dactylifera	(Nypa_fruticans	((Chamaedorea_seifrizii	((Reinhardtia_simplex	(Reinhardtia_latisecta	Reinhardtia_paiewonskiana))	(((Pelagodoxa_henryana	(Podococcus_barteri	Reinhardtia_gracilis))	Orania_palindan)	(Calamus_caryotoides	Sclerosperma_profizianum))))	(((((Dictyosperma_album	(Veitchia_spiralis	((Burretiokentia_grandiflora	Hydriastele_microspadix)	Heterospathe_cagayanensis)))	Kentiopsis_piersoniorum)	((Manicaria_saccifera	Geonoma_undata)	((Oenocarpus_bataua	Oenocarpus_minor)	Prestoea_acuminata)))	(Roystonea_regia	(Attalea_speciosa	(Bactris_major	(Elaeis_guineensis	Elaeis_oleifera)))))	(Iriartea_deltoidea	Pseudophoenix_vinifera)))))	Serenoa_repens))	Kingia_australis);
((Sabal_domingensis	((Phoenix_dactylifera	(Pseudophoenix_vinifera	(((((((Pelagodoxa_henryana	Kentiopsis_piersoniorum)	((Veitchia_spiralis	(Burretiokentia_grandiflora	Hydriastele_microspadix))	(Dictyosperma_album	Heterospathe_cagayanensis)))	(Manicaria_saccifera	(Oenocarpus_minor	(Prestoea_acuminata	Oenocarpus_bataua))))	Geonoma_undata)	(Roystonea_regia	((Reinhardtia_simplex	(Reinhardtia_latisecta	Reinhardtia_paiewonskiana))	((Iriartea_deltoidea	Chamaedorea_seifrizii)	(Attalea_speciosa	(Bactris_major	(Elaeis_guineensis	Elaeis_oleifera)))))))	((Nypa_fruticans	Calamus_caryotoides)	Sclerosperma_profizianum))	(Orania_palindan	(Reinhardtia_gracilis	Podococcus_barteri)))))	Serenoa_repens))	Kingia_australis);
((Sabal_domingensis	(Phoenix_dactylifera	(((((Geonoma_undata	((Reinhardtia_simplex	((Reinhardtia_latisecta	Reinhardtia_paiewonskiana)	Reinhardtia_gracilis))	((Iriartea_deltoidea	Chamaedorea_seifrizii)	(Attalea_speciosa	(Bactris_major	(Elaeis_guineensis	Elaeis_oleifera))))))	((((Kentiopsis_piersoniorum	((Veitchia_spiralis	(Burretiokentia_grandiflora	Hydriastele_microspadix))	(Dictyosperma_album	Heterospathe_cagayanensis)))	((Calamus_caryotoides	Manicaria_saccifera)	(Oenocarpus_minor	(Prestoea_acuminata	Oenocarpus_bataua))))	Pelagodoxa_henryana)	Roystonea_regia))	((Podococcus_barteri	Orania_palindan)	Sclerosperma_profizianum))	(Pseudophoenix_vinifera	Nypa_fruticans))	Serenoa_repens)))	Kingia_australis);
((((((((((Oenocarpus_minor	(Oenocarpus_bataua	Prestoea_acuminata))	Manicaria_saccifera)	(((Heterospathe_cagayanensis	Dictyosperma_album)	(Hydriastele_microspadix	(Burretiokentia_grandiflora	Veitchia_spiralis)))	Kentiopsis_piersoniorum))	Geonoma_undata)	((((Chamaedorea_seifrizii	Iriartea_deltoidea)	((Reinhardtia_latisecta	(Reinhardtia_paiewonskiana	Reinhardtia_gracilis))	Reinhardtia_simplex))	(Attalea_speciosa	(Bactris_major	(Elaeis_oleifera	Elaeis_guineensis))))	Roystonea_regia))	(((Calamus_caryotoides	Nypa_fruticans)	((Pelagodoxa_henryana	(Podococcus_barteri	Orania_palindan))	Sclerosperma_profizianum))	Pseudophoenix_vinifera))	Phoenix_dactylifera)	Sabal_domingensis)	Serenoa_repens)	Kingia_australis);
((((Reinhardtia_latisecta	Reinhardtia_paiewonskiana)	Reinhardtia_simplex)	((((Attalea_speciosa	(Bactris_major	(Elaeis_oleifera	Elaeis_guineensis)))	(Roystonea_regia	(((Oenocarpus_bataua	(Prestoea_acuminata	Manicaria_saccifera))	(Geonoma_undata	Oenocarpus_minor))	(((Heterospathe_cagayanensis	(Hydriastele_microspadix	(Burretiokentia_grandiflora	Veitchia_spiralis)))	Kentiopsis_piersoniorum)	Dictyosperma_album))))	((Phoenix_dactylifera	(Sabal_domingensis	Serenoa_repens))	(Nypa_fruticans	(Pseudophoenix_vinifera	(Calamus_caryotoides	(Chamaedorea_seifrizii	Iriartea_deltoidea))))))	(((Reinhardtia_gracilis	(Pelagodoxa_henryana	Podococcus_barteri))	Orania_palindan)	Sclerosperma_profizianum)))	Kingia_australis);
((Sabal_domingensis	(Serenoa_repens	((Nypa_fruticans	((Orania_palindan	(Podococcus_barteri	((((Manicaria_saccifera	((Prestoea_acuminata	Oenocarpus_bataua)	Oenocarpus_minor))	(Pelagodoxa_henryana	(((Dictyosperma_album	Heterospathe_cagayanensis)	(Hydriastele_microspadix	(Burretiokentia_grandiflora	Veitchia_spiralis)))	Kentiopsis_piersoniorum)))	Geonoma_undata)	((((Reinhardtia_gracilis	((Calamus_caryotoides	Reinhardtia_latisecta)	Reinhardtia_paiewonskiana))	Reinhardtia_simplex)	(Attalea_speciosa	(Bactris_major	(Elaeis_oleifera	Elaeis_guineensis))))	Roystonea_regia))))	(Pseudophoenix_vinifera	(Sclerosperma_profizianum	(Chamaedorea_seifrizii	Iriartea_deltoidea)))))	Phoenix_dactylifera)))	Kingia_australis);
(((((((Podococcus_barteri	(Orania_palindan	Sclerosperma_profizianum))	(Chamaedorea_seifrizii	Iriartea_deltoidea))	((((Pelagodoxa_henryana	((Reinhardtia_gracilis	(Reinhardtia_latisecta	Reinhardtia_paiewonskiana))	Reinhardtia_simplex))	(Attalea_speciosa	(Bactris_major	(Elaeis_oleifera	Elaeis_guineensis))))	(Roystonea_regia	((Geonoma_undata	(Manicaria_saccifera	((Prestoea_acuminata	Oenocarpus_bataua)	Oenocarpus_minor)))	(Calamus_caryotoides	((Dictyosperma_album	((Hydriastele_microspadix	Heterospathe_cagayanensis)	(Veitchia_spiralis	Burretiokentia_grandiflora)))	Kentiopsis_piersoniorum)))))	(Pseudophoenix_vinifera	Nypa_fruticans)))	Phoenix_dactylifera)	Sabal_domingensis)	Serenoa_repens)	Kingia_australis);
(((((((Reinhardtia_gracilis	Podococcus_barteri)	(Orania_palindan	Sclerosperma_profizianum))	((Roystonea_regia	(Geonoma_undata	(((Prestoea_acuminata	Manicaria_saccifera)	(Oenocarpus_bataua	Oenocarpus_minor))	((Pelagodoxa_henryana	Kentiopsis_piersoniorum)	(((Hydriastele_microspadix	Heterospathe_cagayanensis)	(Veitchia_spiralis	Burretiokentia_grandiflora))	Dictyosperma_album)))))	((((Reinhardtia_latisecta	Reinhardtia_paiewonskiana)	Reinhardtia_simplex)	(Chamaedorea_seifrizii	(Attalea_speciosa	(Bactris_major	(Elaeis_oleifera	Elaeis_guineensis)))))	((Iriartea_deltoidea	Pseudophoenix_vinifera)	(Calamus_caryotoides	Nypa_fruticans)))))	Phoenix_dactylifera)	Sabal_domingensis)	Serenoa_repens)	Kingia_australis);
((Serenoa_repens	((((Podococcus_barteri	(Orania_palindan	Sclerosperma_profizianum))	(((Iriartea_deltoidea	Pseudophoenix_vinifera)	Nypa_fruticans)	((Roystonea_regia	((Geonoma_undata	((((Calamus_caryotoides	Prestoea_acuminata)	Oenocarpus_bataua)	Oenocarpus_minor)	Manicaria_saccifera))	((Dictyosperma_album	((Burretiokentia_grandiflora	(Veitchia_spiralis	Hydriastele_microspadix))	Heterospathe_cagayanensis))	(Pelagodoxa_henryana	Kentiopsis_piersoniorum))))	(((Reinhardtia_gracilis	(Reinhardtia_latisecta	Reinhardtia_paiewonskiana))	Reinhardtia_simplex)	(Chamaedorea_seifrizii	(Attalea_speciosa	(Bactris_major	(Elaeis_oleifera	Elaeis_guineensis))))))))	Phoenix_dactylifera)	Sabal_domingensis))	Kingia_australis);
((Sabal_domingensis	((Serenoa_repens	((((((((Oenocarpus_bataua	Oenocarpus_minor)	(Prestoea_acuminata	Calamus_caryotoides))	Manicaria_saccifera)	(Veitchia_spiralis	(Dictyosperma_album	((Burretiokentia_grandiflora	Hydriastele_microspadix)	(Kentiopsis_piersoniorum	Heterospathe_cagayanensis)))))	Pelagodoxa_henryana)	Geonoma_undata)	(Roystonea_regia	(Attalea_speciosa	(Bactris_major	(Elaeis_oleifera	Elaeis_guineensis)))))	((((Reinhardtia_paiewonskiana	(Reinhardtia_gracilis	Reinhardtia_latisecta))	Reinhardtia_simplex)	(Podococcus_barteri	(Orania_palindan	Sclerosperma_profizianum)))	(Chamaedorea_seifrizii	((Iriartea_deltoidea	Pseudophoenix_vinifera)	Nypa_fruticans)))))	Phoenix_dactylifera))	Kingia_australis);
((Serenoa_repens	(((((((((((Oenocarpus_bataua	Prestoea_acuminata)	Oenocarpus_minor)	Manicaria_saccifera)	(((Pelagodoxa_henryana	Kentiopsis_piersoniorum)	Dictyosperma_album)	(((Hydriastele_microspadix	Veitchia_spiralis)	Heterospathe_cagayanensis)	Burretiokentia_grandiflora)))	Geonoma_undata)	(Roystonea_regia	(((Reinhardtia_latisecta	(Reinhardtia_paiewonskiana	Reinhardtia_gracilis))	Reinhardtia_simplex)	(Attalea_speciosa	(Bactris_major	(Elaeis_oleifera	Elaeis_guineensis))))))	((Iriartea_deltoidea	Pseudophoenix_vinifera)	(Calamus_caryotoides	Nypa_fruticans)))	((Podococcus_barteri	Orania_palindan)	Sclerosperma_profizianum))	Chamaedorea_seifrizii)	Phoenix_dactylifera)	Sabal_domingensis))	Kingia_australis);
((Serenoa_repens	((((((Calamus_caryotoides	Chamaedorea_seifrizii)	(Pelagodoxa_henryana	(Orania_palindan	Sclerosperma_profizianum)))	((Iriartea_deltoidea	Pseudophoenix_vinifera)	Nypa_fruticans))	(((((Reinhardtia_gracilis	Podococcus_barteri)	(((Oenocarpus_bataua	Prestoea_acuminata)	Oenocarpus_minor)	Manicaria_saccifera))	((Heterospathe_cagayanensis	((Burretiokentia_grandiflora	Veitchia_spiralis)	(Dictyosperma_album	Hydriastele_microspadix)))	Kentiopsis_piersoniorum))	Geonoma_undata)	(Roystonea_regia	(((Reinhardtia_paiewonskiana	Reinhardtia_latisecta)	Reinhardtia_simplex)	((Elaeis_oleifera	Elaeis_guineensis)	(Attalea_speciosa	Bactris_major))))))	Phoenix_dactylifera)	Sabal_domingensis))	Kingia_australis);
((Serenoa_repens	((((((Iriartea_deltoidea	Pseudophoenix_vinifera)	(Chamaedorea_seifrizii	(Podococcus_barteri	(Orania_palindan	Sclerosperma_profizianum))))	(((((Prestoea_acuminata	(Oenocarpus_minor	Oenocarpus_bataua))	(Pelagodoxa_henryana	(((Veitchia_spiralis	(Burretiokentia_grandiflora	(Reinhardtia_gracilis	Hydriastele_microspadix)))	(Dictyosperma_album	Heterospathe_cagayanensis))	Kentiopsis_piersoniorum)))	Geonoma_undata)	Manicaria_saccifera)	(((Reinhardtia_paiewonskiana	Reinhardtia_latisecta)	Reinhardtia_simplex)	((Attalea_speciosa	(Bactris_major	(Elaeis_oleifera	Elaeis_guineensis)))	Roystonea_regia))))	(Calamus_caryotoides	Nypa_fruticans))	Phoenix_dactylifera)	Sabal_domingensis))	Kingia_australis);
((Sabal_domingensis	((((((Iriartea_deltoidea	(((Reinhardtia_gracilis	(Reinhardtia_paiewonskiana	Reinhardtia_latisecta))	Reinhardtia_simplex)	(Chamaedorea_seifrizii	(Attalea_speciosa	(Bactris_major	(Elaeis_guineensis	Elaeis_oleifera))))))	(Roystonea_regia	((((((Veitchia_spiralis	Burretiokentia_grandiflora)	Hydriastele_microspadix)	(Dictyosperma_album	Heterospathe_cagayanensis))	Kentiopsis_piersoniorum)	Pelagodoxa_henryana)	((Calamus_caryotoides	(Oenocarpus_minor	(Prestoea_acuminata	Oenocarpus_bataua)))	(Geonoma_undata	Manicaria_saccifera)))))	(Sclerosperma_profizianum	(Podococcus_barteri	Orania_palindan)))	(Pseudophoenix_vinifera	Nypa_fruticans))	Phoenix_dactylifera)	Serenoa_repens))	Kingia_australis);
((Sabal_domingensis	(((((Podococcus_barteri	((((((Hydriastele_microspadix	(Veitchia_spiralis	Burretiokentia_grandiflora))	Heterospathe_cagayanensis)	(Dictyosperma_album	Kentiopsis_piersoniorum))	((Oenocarpus_minor	((Calamus_caryotoides	Prestoea_acuminata)	Oenocarpus_bataua))	Manicaria_saccifera))	Geonoma_undata)	((((Iriartea_deltoidea	(Elaeis_guineensis	Elaeis_oleifera))	(((Reinhardtia_gracilis	Reinhardtia_paiewonskiana)	(Reinhardtia_latisecta	Reinhardtia_simplex))	Bactris_major))	Attalea_speciosa)	(Pelagodoxa_henryana	Roystonea_regia))))	((Chamaedorea_seifrizii	Sclerosperma_profizianum)	Orania_palindan))	(Pseudophoenix_vinifera	Nypa_fruticans))	Phoenix_dactylifera)	Serenoa_repens))	Kingia_australis);
((Sabal_domingensis	((((((Roystonea_regia	((((Burretiokentia_grandiflora	((Hydriastele_microspadix	Veitchia_spiralis)	Heterospathe_cagayanensis))	(Dictyosperma_album	(Pelagodoxa_henryana	Kentiopsis_piersoniorum)))	((Oenocarpus_minor	((Prestoea_acuminata	Calamus_caryotoides)	Oenocarpus_bataua))	Manicaria_saccifera))	Geonoma_undata))	((Bactris_major	(Attalea_speciosa	(Elaeis_guineensis	Elaeis_oleifera)))	((Reinhardtia_latisecta	Reinhardtia_paiewonskiana)	Reinhardtia_simplex)))	(Chamaedorea_seifrizii	(Sclerosperma_profizianum	((Reinhardtia_gracilis	Podococcus_barteri)	Orania_palindan))))	((Iriartea_deltoidea	Pseudophoenix_vinifera)	Nypa_fruticans))	Phoenix_dactylifera)	Serenoa_repens))	Kingia_australis);
((Sabal_domingensis	(((((((((Hydriastele_microspadix	((Burretiokentia_grandiflora	Veitchia_spiralis)	(Dictyosperma_album	Heterospathe_cagayanensis)))	(Pelagodoxa_henryana	Kentiopsis_piersoniorum))	(((Oenocarpus_bataua	(Calamus_caryotoides	Oenocarpus_minor))	Prestoea_acuminata)	Manicaria_saccifera))	(Geonoma_undata	Roystonea_regia))	(Bactris_major	(Attalea_speciosa	(Elaeis_guineensis	Elaeis_oleifera))))	(Chamaedorea_seifrizii	((Iriartea_deltoidea	Pseudophoenix_vinifera)	Nypa_fruticans)))	((Sclerosperma_profizianum	(Reinhardtia_gracilis	(Podococcus_barteri	Orania_palindan)))	((Reinhardtia_latisecta	Reinhardtia_paiewonskiana)	Reinhardtia_simplex)))	Phoenix_dactylifera)	Serenoa_repens))	Kingia_australis);
((Sabal_domingensis	(((((Pelagodoxa_henryana	(Podococcus_barteri	Orania_palindan))	(Sclerosperma_profizianum	(((Reinhardtia_gracilis	Reinhardtia_latisecta)	Reinhardtia_paiewonskiana)	Reinhardtia_simplex)))	(((Nypa_fruticans	((Manicaria_saccifera	(((Hydriastele_microspadix	((Burretiokentia_grandiflora	Veitchia_spiralis)	Heterospathe_cagayanensis))	(Dictyosperma_album	Kentiopsis_piersoniorum))	((Oenocarpus_minor	Oenocarpus_bataua)	(Calamus_caryotoides	Prestoea_acuminata))))	(Geonoma_undata	Roystonea_regia)))	(Chamaedorea_seifrizii	(Attalea_speciosa	((Elaeis_guineensis	Elaeis_oleifera)	Bactris_major))))	(Iriartea_deltoidea	Pseudophoenix_vinifera)))	Phoenix_dactylifera)	Serenoa_repens))	Kingia_australis);
((((((((Podococcus_barteri	Orania_palindan)	Sclerosperma_profizianum)	(((Nypa_fruticans	(((Pelagodoxa_henryana	(Kentiopsis_piersoniorum	((Heterospathe_cagayanensis	(Hydriastele_microspadix	(Burretiokentia_grandiflora	Veitchia_spiralis)))	Dictyosperma_album)))	(Manicaria_saccifera	(((Prestoea_acuminata	Oenocarpus_bataua)	Calamus_caryotoides)	Oenocarpus_minor)))	(Geonoma_undata	Roystonea_regia)))	Chamaedorea_seifrizii)	((((Reinhardtia_latisecta	Reinhardtia_gracilis)	Reinhardtia_paiewonskiana)	Reinhardtia_simplex)	(Attalea_speciosa	((Elaeis_guineensis	Elaeis_oleifera)	Bactris_major)))))	(Iriartea_deltoidea	Pseudophoenix_vinifera))	Phoenix_dactylifera)	Sabal_domingensis)	Serenoa_repens)	Kingia_australis);
((((((((Chamaedorea_seifrizii	((Podococcus_barteri	Orania_palindan)	Sclerosperma_profizianum))	(((((Heterospathe_cagayanensis	(Hydriastele_microspadix	(Burretiokentia_grandiflora	Veitchia_spiralis)))	(Dictyosperma_album	(Pelagodoxa_henryana	Kentiopsis_piersoniorum)))	(Manicaria_saccifera	(((Prestoea_acuminata	Oenocarpus_bataua)	Calamus_caryotoides)	Oenocarpus_minor)))	Geonoma_undata)	((((Reinhardtia_gracilis	(Reinhardtia_paiewonskiana	Reinhardtia_latisecta))	Reinhardtia_simplex)	((Elaeis_guineensis	Elaeis_oleifera)	(Bactris_major	Attalea_speciosa)))	Roystonea_regia)))	(Iriartea_deltoidea	Pseudophoenix_vinifera))	Nypa_fruticans)	Phoenix_dactylifera)	Sabal_domingensis)	Serenoa_repens)	Kingia_australis);
((((Phoenix_dactylifera	Sabal_domingensis)	(((Chamaedorea_seifrizii	Orania_palindan)	(Podococcus_barteri	Sclerosperma_profizianum))	((Nypa_fruticans	(Roystonea_regia	(((((Dictyosperma_album	Heterospathe_cagayanensis)	(Burretiokentia_grandiflora	(Hydriastele_microspadix	Veitchia_spiralis)))	(Pelagodoxa_henryana	Kentiopsis_piersoniorum))	(Manicaria_saccifera	(((Prestoea_acuminata	Oenocarpus_bataua)	Calamus_caryotoides)	Oenocarpus_minor)))	Geonoma_undata)))	((Iriartea_deltoidea	Pseudophoenix_vinifera)	(((Reinhardtia_gracilis	(Reinhardtia_paiewonskiana	Reinhardtia_latisecta))	Reinhardtia_simplex)	(Attalea_speciosa	((Elaeis_guineensis	Elaeis_oleifera)	Bactris_major)))))))	Serenoa_repens)	Kingia_australis);
(((((((((((Reinhardtia_paiewonskiana	(Reinhardtia_latisecta	Reinhardtia_gracilis))	Reinhardtia_simplex)	(Attalea_speciosa	((Elaeis_guineensis	Elaeis_oleifera)	Bactris_major)))	Roystonea_regia)	((((((Dictyosperma_album	Heterospathe_cagayanensis)	(Burretiokentia_grandiflora	Hydriastele_microspadix))	Veitchia_spiralis)	Kentiopsis_piersoniorum)	((Geonoma_undata	Manicaria_saccifera)	(((Prestoea_acuminata	Oenocarpus_bataua)	Calamus_caryotoides)	Oenocarpus_minor)))	Pelagodoxa_henryana))	((Sclerosperma_profizianum	(Podococcus_barteri	Orania_palindan))	((Iriartea_deltoidea	Pseudophoenix_vinifera)	Nypa_fruticans)))	Chamaedorea_seifrizii)	Phoenix_dactylifera)	Sabal_domingensis)	Serenoa_repens)	Kingia_australis);
((((((((((((((Heterospathe_cagayanensis	Hydriastele_microspadix)	Veitchia_spiralis)	Burretiokentia_grandiflora)	Kentiopsis_piersoniorum)	Dictyosperma_album)	(Manicaria_saccifera	(Prestoea_acuminata	(Oenocarpus_bataua	Oenocarpus_minor))))	Geonoma_undata)	((Calamus_caryotoides	Nypa_fruticans)	Pelagodoxa_henryana))	((Iriartea_deltoidea	Pseudophoenix_vinifera)	((Attalea_speciosa	((Elaeis_guineensis	Elaeis_oleifera)	Bactris_major))	(Roystonea_regia	((Reinhardtia_paiewonskiana	Reinhardtia_latisecta)	Reinhardtia_simplex)))))	(Chamaedorea_seifrizii	(Sclerosperma_profizianum	(Reinhardtia_gracilis	(Podococcus_barteri	Orania_palindan)))))	Phoenix_dactylifera)	Sabal_domingensis)	Serenoa_repens)	Kingia_australis);
((Sabal_domingensis	(Phoenix_dactylifera	((((((Chamaedorea_seifrizii	Sclerosperma_profizianum)	Orania_palindan)	Podococcus_barteri)	(((Calamus_caryotoides	Nypa_fruticans)	(Pelagodoxa_henryana	Manicaria_saccifera))	((Reinhardtia_gracilis	Geonoma_undata)	((((((Burretiokentia_grandiflora	Hydriastele_microspadix)	Veitchia_spiralis)	Heterospathe_cagayanensis)	Dictyosperma_album)	Kentiopsis_piersoniorum)	(Oenocarpus_minor	(Prestoea_acuminata	Oenocarpus_bataua))))))	((Iriartea_deltoidea	Pseudophoenix_vinifera)	((Reinhardtia_simplex	(Reinhardtia_latisecta	Reinhardtia_paiewonskiana))	(Roystonea_regia	((Elaeis_guineensis	Elaeis_oleifera)	(Bactris_major	Attalea_speciosa))))))	Serenoa_repens)))	Kingia_australis);
((Serenoa_repens	((Phoenix_dactylifera	(((Roystonea_regia	(Nypa_fruticans	(Iriartea_deltoidea	Pseudophoenix_vinifera)))	((Geonoma_undata	((((Burretiokentia_grandiflora	Veitchia_spiralis)	((Heterospathe_cagayanensis	Dictyosperma_album)	Hydriastele_microspadix))	(Pelagodoxa_henryana	Kentiopsis_piersoniorum))	(Manicaria_saccifera	(Oenocarpus_minor	(Prestoea_acuminata	(Calamus_caryotoides	Oenocarpus_bataua))))))	((Reinhardtia_simplex	(Reinhardtia_latisecta	Reinhardtia_paiewonskiana))	((Elaeis_guineensis	Elaeis_oleifera)	(Bactris_major	Attalea_speciosa)))))	(((Orania_palindan	(Podococcus_barteri	Sclerosperma_profizianum))	Reinhardtia_gracilis)	Chamaedorea_seifrizii)))	Sabal_domingensis))	Kingia_australis);
((Serenoa_repens	((Phoenix_dactylifera	Sabal_domingensis)	(((Orania_palindan	Sclerosperma_profizianum)	Chamaedorea_seifrizii)	(((((((Burretiokentia_grandiflora	Veitchia_spiralis)	((Heterospathe_cagayanensis	Dictyosperma_album)	Hydriastele_microspadix))	Kentiopsis_piersoniorum)	(Podococcus_barteri	((Geonoma_undata	Manicaria_saccifera)	((Oenocarpus_minor	Oenocarpus_bataua)	(Prestoea_acuminata	Calamus_caryotoides)))))	Pelagodoxa_henryana)	((Reinhardtia_simplex	((Reinhardtia_gracilis	Reinhardtia_latisecta)	Reinhardtia_paiewonskiana))	(Attalea_speciosa	((Elaeis_guineensis	Elaeis_oleifera)	Bactris_major))))	(Roystonea_regia	(Nypa_fruticans	(Iriartea_deltoidea	Pseudophoenix_vinifera)))))))	Kingia_australis);
((Sabal_domingensis	(Serenoa_repens	((((((Orania_palindan	Sclerosperma_profizianum)	Chamaedorea_seifrizii)	(Podococcus_barteri	Pelagodoxa_henryana))	(((Iriartea_deltoidea	(Attalea_speciosa	((Elaeis_guineensis	Elaeis_oleifera)	Bactris_major)))	(Manicaria_saccifera	(Reinhardtia_simplex	((Reinhardtia_latisecta	Reinhardtia_gracilis)	Reinhardtia_paiewonskiana))))	((Roystonea_regia	Geonoma_undata)	((((Burretiokentia_grandiflora	Kentiopsis_piersoniorum)	(Hydriastele_microspadix	(Heterospathe_cagayanensis	Dictyosperma_album)))	Veitchia_spiralis)	(Oenocarpus_minor	(Calamus_caryotoides	(Oenocarpus_bataua	Prestoea_acuminata)))))))	(Nypa_fruticans	Pseudophoenix_vinifera))	Phoenix_dactylifera)))	Kingia_australis);
((Sabal_domingensis	(Phoenix_dactylifera	(Serenoa_repens	(((((Podococcus_barteri	Orania_palindan)	Sclerosperma_profizianum)	Chamaedorea_seifrizii)	(((Geonoma_undata	(((Attalea_speciosa	((Elaeis_guineensis	Elaeis_oleifera)	Bactris_major))	((Reinhardtia_gracilis	Manicaria_saccifera)	(Reinhardtia_simplex	(Reinhardtia_latisecta	Reinhardtia_paiewonskiana))))	Iriartea_deltoidea))	(Roystonea_regia	((Pelagodoxa_henryana	(((Hydriastele_microspadix	(Burretiokentia_grandiflora	(Heterospathe_cagayanensis	Dictyosperma_album)))	Veitchia_spiralis)	Kentiopsis_piersoniorum))	(Prestoea_acuminata	(Oenocarpus_minor	Oenocarpus_bataua)))))	Nypa_fruticans))	(Calamus_caryotoides	Pseudophoenix_vinifera)))))	Kingia_australis);
((((Calamus_caryotoides	Sabal_domingensis)	(Phoenix_dactylifera	(((Iriartea_deltoidea	Chamaedorea_seifrizii)	((Pseudophoenix_vinifera	Nypa_fruticans)	(((Attalea_speciosa	((Elaeis_guineensis	Elaeis_oleifera)	Bactris_major))	Manicaria_saccifera)	((((((Veitchia_spiralis	Heterospathe_cagayanensis)	(Hydriastele_microspadix	Burretiokentia_grandiflora))	Dictyosperma_album)	(Kentiopsis_piersoniorum	Pelagodoxa_henryana))	(Oenocarpus_minor	(Oenocarpus_bataua	Prestoea_acuminata)))	(Geonoma_undata	Roystonea_regia)))))	((Reinhardtia_gracilis	(Reinhardtia_simplex	(Reinhardtia_latisecta	Reinhardtia_paiewonskiana)))	((Podococcus_barteri	Orania_palindan)	Sclerosperma_profizianum)))))	Serenoa_repens)	Kingia_australis);
((Sabal_domingensis	((Podococcus_barteri	Phoenix_dactylifera)	(((((Reinhardtia_simplex	((Reinhardtia_gracilis	Reinhardtia_latisecta)	Reinhardtia_paiewonskiana))	(Attalea_speciosa	((Elaeis_guineensis	Elaeis_oleifera)	Bactris_major)))	(Nypa_fruticans	(Roystonea_regia	(Geonoma_undata	(((((Dictyosperma_album	Heterospathe_cagayanensis)	Hydriastele_microspadix)	(Kentiopsis_piersoniorum	Pelagodoxa_henryana))	(Burretiokentia_grandiflora	Veitchia_spiralis))	(Manicaria_saccifera	((Prestoea_acuminata	Oenocarpus_bataua)	Oenocarpus_minor)))))))	((Iriartea_deltoidea	Pseudophoenix_vinifera)	((Calamus_caryotoides	Chamaedorea_seifrizii)	(Orania_palindan	Sclerosperma_profizianum))))	Serenoa_repens)))	Kingia_australis);
((Serenoa_repens	((Sabal_domingensis	Phoenix_dactylifera)	(((Nypa_fruticans	(Iriartea_deltoidea	Pseudophoenix_vinifera))	(Orania_palindan	(Podococcus_barteri	Sclerosperma_profizianum)))	(((Reinhardtia_simplex	((Reinhardtia_gracilis	Reinhardtia_latisecta)	Reinhardtia_paiewonskiana))	((Calamus_caryotoides	Chamaedorea_seifrizii)	(Attalea_speciosa	((Elaeis_guineensis	Elaeis_oleifera)	Bactris_major))))	(Roystonea_regia	(Geonoma_undata	((Pelagodoxa_henryana	((((Heterospathe_cagayanensis	(Burretiokentia_grandiflora	Veitchia_spiralis))	Hydriastele_microspadix)	Dictyosperma_album)	Kentiopsis_piersoniorum))	(Manicaria_saccifera	((Prestoea_acuminata	Oenocarpus_bataua)	Oenocarpus_minor)))))))))	Kingia_australis);
((Sabal_domingensis	((Phoenix_dactylifera	(((Orania_palindan	Podococcus_barteri)	(Nypa_fruticans	Pseudophoenix_vinifera))	(((Sclerosperma_profizianum	(Reinhardtia_gracilis	((Reinhardtia_simplex	Reinhardtia_latisecta)	Reinhardtia_paiewonskiana)))	((Iriartea_deltoidea	Chamaedorea_seifrizii)	(Attalea_speciosa	((Elaeis_guineensis	Elaeis_oleifera)	Bactris_major))))	(Roystonea_regia	(Geonoma_undata	(((((Heterospathe_cagayanensis	Veitchia_spiralis)	(Burretiokentia_grandiflora	Hydriastele_microspadix))	Dictyosperma_album)	(Kentiopsis_piersoniorum	Pelagodoxa_henryana))	(Manicaria_saccifera	((Prestoea_acuminata	(Calamus_caryotoides	Oenocarpus_bataua))	Oenocarpus_minor))))))))	Serenoa_repens))	Kingia_australis);
((Burretiokentia_grandiflora	(Veitchia_spiralis	((Hydriastele_microspadix	(Kentiopsis_piersoniorum	(((Manicaria_saccifera	((Oenocarpus_bataua	(Prestoea_acuminata	Calamus_caryotoides))	Oenocarpus_minor))	(((((Chamaedorea_seifrizii	(Sclerosperma_profizianum	Orania_palindan))	((Nypa_fruticans	Pseudophoenix_vinifera)	(Serenoa_repens	(Sabal_domingensis	(Podococcus_barteri	Phoenix_dactylifera)))))	(((Reinhardtia_gracilis	(Reinhardtia_latisecta	Reinhardtia_paiewonskiana))	Reinhardtia_simplex)	(Iriartea_deltoidea	(Attalea_speciosa	((Elaeis_guineensis	Elaeis_oleifera)	Bactris_major)))))	Roystonea_regia)	Geonoma_undata))	Pelagodoxa_henryana)))	(Dictyosperma_album	Heterospathe_cagayanensis))))	Kingia_australis);
((((((((Roystonea_regia	(Prestoea_acuminata	(((Geonoma_undata	Manicaria_saccifera)	(Oenocarpus_minor	(Calamus_caryotoides	Oenocarpus_bataua)))	((Veitchia_spiralis	(Heterospathe_cagayanensis	Hydriastele_microspadix))	(Dictyosperma_album	(Burretiokentia_grandiflora	Kentiopsis_piersoniorum))))))	((Chamaedorea_seifrizii	(Attalea_speciosa	(Bactris_major	(Elaeis_guineensis	Elaeis_oleifera))))	(Reinhardtia_simplex	(Reinhardtia_gracilis	(Reinhardtia_latisecta	Reinhardtia_paiewonskiana)))))	((Iriartea_deltoidea	Pseudophoenix_vinifera)	Nypa_fruticans))	(Sclerosperma_profizianum	((Pelagodoxa_henryana	Podococcus_barteri)	Orania_palindan)))	Phoenix_dactylifera)	Serenoa_repens)	Sabal_domingensis)	Kingia_australis);
((Serenoa_repens	((((((Sclerosperma_profizianum	Roystonea_regia)	((Geonoma_undata	Manicaria_saccifera)	((Oenocarpus_minor	(Calamus_caryotoides	(Prestoea_acuminata	Oenocarpus_bataua)))	(Kentiopsis_piersoniorum	(((Dictyosperma_album	Heterospathe_cagayanensis)	(Veitchia_spiralis	Burretiokentia_grandiflora))	Hydriastele_microspadix)))))	(((Iriartea_deltoidea	Chamaedorea_seifrizii)	((Attalea_speciosa	Bactris_major)	(Elaeis_guineensis	Elaeis_oleifera)))	(Reinhardtia_simplex	(Reinhardtia_gracilis	(Reinhardtia_latisecta	Reinhardtia_paiewonskiana)))))	((Nypa_fruticans	Pseudophoenix_vinifera)	(Pelagodoxa_henryana	(Podococcus_barteri	Orania_palindan))))	Phoenix_dactylifera)	Sabal_domingensis))	Kingia_australis);
((Serenoa_repens	(((((Geonoma_undata	(Roystonea_regia	((Manicaria_saccifera	(((Prestoea_acuminata	Oenocarpus_bataua)	Calamus_caryotoides)	Oenocarpus_minor))	((Kentiopsis_piersoniorum	((Hydriastele_microspadix	(Dictyosperma_album	Heterospathe_cagayanensis))	(Veitchia_spiralis	Burretiokentia_grandiflora)))	(Podococcus_barteri	Pelagodoxa_henryana)))))	(((Bactris_major	(Elaeis_guineensis	Elaeis_oleifera))	Attalea_speciosa)	(Reinhardtia_simplex	(Reinhardtia_gracilis	(Reinhardtia_latisecta	Reinhardtia_paiewonskiana)))))	((Nypa_fruticans	(Iriartea_deltoidea	Pseudophoenix_vinifera))	(Orania_palindan	(Chamaedorea_seifrizii	Sclerosperma_profizianum))))	Phoenix_dactylifera)	Sabal_domingensis))	Kingia_australis);
((Sabal_domingensis	((Serenoa_repens	((((((Manicaria_saccifera	((Prestoea_acuminata	Oenocarpus_bataua)	Oenocarpus_minor))	((Pelagodoxa_henryana	Kentiopsis_piersoniorum)	(((Veitchia_spiralis	Burretiokentia_grandiflora)	Hydriastele_microspadix)	(Dictyosperma_album	Heterospathe_cagayanensis))))	Geonoma_undata)	Roystonea_regia)	(((Iriartea_deltoidea	Chamaedorea_seifrizii)	((Bactris_major	(Elaeis_guineensis	Elaeis_oleifera))	Attalea_speciosa))	(Sclerosperma_profizianum	(((Reinhardtia_gracilis	Reinhardtia_simplex)	Reinhardtia_latisecta)	Reinhardtia_paiewonskiana))))	((Orania_palindan	Podococcus_barteri)	((Calamus_caryotoides	Nypa_fruticans)	Pseudophoenix_vinifera))))	Phoenix_dactylifera))	Kingia_australis);
(((Sabal_domingensis	((((Calamus_caryotoides	Sclerosperma_profizianum)	(Pelagodoxa_henryana	((Reinhardtia_gracilis	(Reinhardtia_latisecta	Reinhardtia_paiewonskiana))	Reinhardtia_simplex)))	((((Iriartea_deltoidea	Pseudophoenix_vinifera)	Nypa_fruticans)	Chamaedorea_seifrizii)	((((Manicaria_saccifera	((Prestoea_acuminata	Oenocarpus_bataua)	Oenocarpus_minor))	((Hydriastele_microspadix	(Dictyosperma_album	((Veitchia_spiralis	Burretiokentia_grandiflora)	Heterospathe_cagayanensis)))	Kentiopsis_piersoniorum))	(Geonoma_undata	Roystonea_regia))	((Orania_palindan	Podococcus_barteri)	((Elaeis_guineensis	Elaeis_oleifera)	(Attalea_speciosa	Bactris_major))))))	Phoenix_dactylifera))	Serenoa_repens)	Kingia_australis);
(((Calamus_caryotoides	Sabal_domingensis)	((Serenoa_repens	(((Manicaria_saccifera	(Podococcus_barteri	(Attalea_speciosa	(Bactris_major	(Elaeis_guineensis	Elaeis_oleifera)))))	(Roystonea_regia	((((Prestoea_acuminata	Oenocarpus_bataua)	Oenocarpus_minor)	(((Veitchia_spiralis	Burretiokentia_grandiflora)	Kentiopsis_piersoniorum)	(Hydriastele_microspadix	(Dictyosperma_album	Heterospathe_cagayanensis))))	Geonoma_undata)))	(((Iriartea_deltoidea	Pseudophoenix_vinifera)	Nypa_fruticans)	(((Sclerosperma_profizianum	Orania_palindan)	Chamaedorea_seifrizii)	(Pelagodoxa_henryana	((Reinhardtia_gracilis	(Reinhardtia_latisecta	Reinhardtia_paiewonskiana))	Reinhardtia_simplex))))))	Phoenix_dactylifera))	Kingia_australis);
((Serenoa_repens	(((Podococcus_barteri	Orania_palindan)	((((Attalea_speciosa	(Bactris_major	(Elaeis_guineensis	Elaeis_oleifera)))	(Sclerosperma_profizianum	((Reinhardtia_gracilis	((Reinhardtia_latisecta	Reinhardtia_paiewonskiana)	Calamus_caryotoides))	Reinhardtia_simplex)))	((Iriartea_deltoidea	Pseudophoenix_vinifera)	Nypa_fruticans))	(((((Prestoea_acuminata	Oenocarpus_bataua)	(Pelagodoxa_henryana	Oenocarpus_minor))	Manicaria_saccifera)	((Hydriastele_microspadix	((Dictyosperma_album	Heterospathe_cagayanensis)	(Burretiokentia_grandiflora	Veitchia_spiralis)))	Kentiopsis_piersoniorum))	(Chamaedorea_seifrizii	(Geonoma_undata	Roystonea_regia)))))	(Phoenix_dactylifera	Sabal_domingensis)))	Kingia_australis);
((Sabal_domingensis	(Serenoa_repens	(((Pseudophoenix_vinifera	((Orania_palindan	Sclerosperma_profizianum)	Podococcus_barteri))	((Nypa_fruticans	(Roystonea_regia	((((Oenocarpus_bataua	((Calamus_caryotoides	Oenocarpus_minor)	Prestoea_acuminata))	Manicaria_saccifera)	(((Pelagodoxa_henryana	Kentiopsis_piersoniorum)	((Dictyosperma_album	Heterospathe_cagayanensis)	Hydriastele_microspadix))	(Burretiokentia_grandiflora	Veitchia_spiralis)))	Geonoma_undata)))	(((Attalea_speciosa	(Bactris_major	(Elaeis_guineensis	Elaeis_oleifera)))	(Iriartea_deltoidea	Chamaedorea_seifrizii))	((Reinhardtia_paiewonskiana	(Reinhardtia_latisecta	Reinhardtia_gracilis))	Reinhardtia_simplex))))	Phoenix_dactylifera)))	Kingia_australis);
((Sabal_domingensis	(Serenoa_repens	(((Chamaedorea_seifrizii	((Roystonea_regia	((((Oenocarpus_minor	(Oenocarpus_bataua	(Calamus_caryotoides	Prestoea_acuminata)))	Manicaria_saccifera)	(((Burretiokentia_grandiflora	(Veitchia_spiralis	Hydriastele_microspadix))	(Dictyosperma_album	Heterospathe_cagayanensis))	Kentiopsis_piersoniorum))	Geonoma_undata))	((Attalea_speciosa	(Bactris_major	(Elaeis_guineensis	Elaeis_oleifera)))	((Reinhardtia_paiewonskiana	Reinhardtia_latisecta)	Reinhardtia_simplex))))	((((Podococcus_barteri	(Pelagodoxa_henryana	Reinhardtia_gracilis))	Orania_palindan)	Sclerosperma_profizianum)	(Nypa_fruticans	(Iriartea_deltoidea	Pseudophoenix_vinifera))))	Phoenix_dactylifera)))	Kingia_australis);
((Orania_palindan	(((Phoenix_dactylifera	(Sabal_domingensis	Serenoa_repens))	(((Iriartea_deltoidea	((Attalea_speciosa	(Bactris_major	(Elaeis_guineensis	Elaeis_oleifera)))	((Reinhardtia_gracilis	(Reinhardtia_paiewonskiana	Reinhardtia_latisecta))	Reinhardtia_simplex)))	(Manicaria_saccifera	(Pelagodoxa_henryana	((Geonoma_undata	Roystonea_regia)	(((Calamus_caryotoides	(Podococcus_barteri	Oenocarpus_minor))	(Oenocarpus_bataua	Prestoea_acuminata))	((((Burretiokentia_grandiflora	Veitchia_spiralis)	Hydriastele_microspadix)	Heterospathe_cagayanensis)	(Kentiopsis_piersoniorum	Dictyosperma_album)))))))	(Nypa_fruticans	Pseudophoenix_vinifera)))	(Chamaedorea_seifrizii	Sclerosperma_profizianum)))	Kingia_australis);
((Serenoa_repens	(((((Calamus_caryotoides	Nypa_fruticans)	Pseudophoenix_vinifera)	((Orania_palindan	((((Kentiopsis_piersoniorum	(((Hydriastele_microspadix	Veitchia_spiralis)	Burretiokentia_grandiflora)	(Heterospathe_cagayanensis	Dictyosperma_album)))	((Podococcus_barteri	Reinhardtia_gracilis)	((Geonoma_undata	Manicaria_saccifera)	(Oenocarpus_minor	(Oenocarpus_bataua	Prestoea_acuminata)))))	Pelagodoxa_henryana)	Roystonea_regia))	((Sclerosperma_profizianum	Chamaedorea_seifrizii)	((((Elaeis_guineensis	Elaeis_oleifera)	Bactris_major)	Attalea_speciosa)	((Reinhardtia_paiewonskiana	Reinhardtia_latisecta)	(Iriartea_deltoidea	Reinhardtia_simplex))))))	Phoenix_dactylifera)	Sabal_domingensis))	Kingia_australis);
((Serenoa_repens	((((Calamus_caryotoides	Nypa_fruticans)	((((Iriartea_deltoidea	Pseudophoenix_vinifera)	((Reinhardtia_gracilis	(Reinhardtia_paiewonskiana	Reinhardtia_latisecta))	Reinhardtia_simplex))	((Orania_palindan	(Podococcus_barteri	Sclerosperma_profizianum))	Chamaedorea_seifrizii))	(((Geonoma_undata	((((Dictyosperma_album	((Heterospathe_cagayanensis	(Veitchia_spiralis	Hydriastele_microspadix))	Burretiokentia_grandiflora))	Kentiopsis_piersoniorum)	(Manicaria_saccifera	(Oenocarpus_minor	(Oenocarpus_bataua	Prestoea_acuminata))))	Pelagodoxa_henryana))	Roystonea_regia)	(((Elaeis_guineensis	Elaeis_oleifera)	Bactris_major)	Attalea_speciosa))))	Phoenix_dactylifera)	Sabal_domingensis))	Kingia_australis);
((Serenoa_repens	((((Calamus_caryotoides	Nypa_fruticans)	((((Reinhardtia_latisecta	(Reinhardtia_gracilis	Reinhardtia_paiewonskiana))	Reinhardtia_simplex)	((Iriartea_deltoidea	Pseudophoenix_vinifera)	((Podococcus_barteri	Orania_palindan)	Sclerosperma_profizianum)))	(Chamaedorea_seifrizii	(((Prestoea_acuminata	Manicaria_saccifera)	(((Geonoma_undata	Oenocarpus_minor)	Oenocarpus_bataua)	((Kentiopsis_piersoniorum	(Dictyosperma_album	(Heterospathe_cagayanensis	((Burretiokentia_grandiflora	Veitchia_spiralis)	Hydriastele_microspadix))))	Pelagodoxa_henryana)))	(Roystonea_regia	(((Elaeis_guineensis	Elaeis_oleifera)	Bactris_major)	Attalea_speciosa))))))	Phoenix_dactylifera)	Sabal_domingensis))	Kingia_australis);
((Burretiokentia_grandiflora	((Veitchia_spiralis	(((Manicaria_saccifera	(Oenocarpus_minor	((Calamus_caryotoides	Prestoea_acuminata)	Oenocarpus_bataua)))	((((Roystonea_regia	(((Elaeis_guineensis	Elaeis_oleifera)	Bactris_major)	Attalea_speciosa))	((((Reinhardtia_paiewonskiana	(Reinhardtia_latisecta	Reinhardtia_gracilis))	Reinhardtia_simplex)	((Orania_palindan	Sclerosperma_profizianum)	Podococcus_barteri))	(Serenoa_repens	(Phoenix_dactylifera	Sabal_domingensis))))	((Pseudophoenix_vinifera	Nypa_fruticans)	(Iriartea_deltoidea	Chamaedorea_seifrizii)))	(Geonoma_undata	Pelagodoxa_henryana)))	Kentiopsis_piersoniorum))	((Dictyosperma_album	Heterospathe_cagayanensis)	Hydriastele_microspadix)))	Kingia_australis);
((Burretiokentia_grandiflora	(((Oenocarpus_bataua	Oenocarpus_minor)	((Manicaria_saccifera	((Podococcus_barteri	((Calamus_caryotoides	Reinhardtia_gracilis)	Prestoea_acuminata))	((Sclerosperma_profizianum	Orania_palindan)	(((Iriartea_deltoidea	Pseudophoenix_vinifera)	(Nypa_fruticans	(Serenoa_repens	(Phoenix_dactylifera	Sabal_domingensis))))	((Chamaedorea_seifrizii	((Elaeis_guineensis	Elaeis_oleifera)	(Bactris_major	Attalea_speciosa)))	(Roystonea_regia	(Reinhardtia_simplex	(Reinhardtia_paiewonskiana	Reinhardtia_latisecta))))))))	Geonoma_undata))	((Pelagodoxa_henryana	Kentiopsis_piersoniorum)	((Dictyosperma_album	Heterospathe_cagayanensis)	(Hydriastele_microspadix	Veitchia_spiralis)))))	Kingia_australis);
((Sabal_domingensis	(Serenoa_repens	((((((((Kentiopsis_piersoniorum	(Dictyosperma_album	((Heterospathe_cagayanensis	(Burretiokentia_grandiflora	Veitchia_spiralis))	Hydriastele_microspadix)))	(Manicaria_saccifera	((Prestoea_acuminata	Oenocarpus_bataua)	Oenocarpus_minor)))	Geonoma_undata)	Roystonea_regia)	(Attalea_speciosa	((Elaeis_guineensis	Elaeis_oleifera)	Bactris_major)))	(((Iriartea_deltoidea	Pseudophoenix_vinifera)	((Calamus_caryotoides	Chamaedorea_seifrizii)	Sclerosperma_profizianum))	(((Podococcus_barteri	Orania_palindan)	Pelagodoxa_henryana)	(Reinhardtia_simplex	(Reinhardtia_gracilis	(Reinhardtia_paiewonskiana	Reinhardtia_latisecta))))))	Nypa_fruticans)	Phoenix_dactylifera)))	Kingia_australis);
((Orania_palindan	(Podococcus_barteri	(((Reinhardtia_simplex	(Reinhardtia_gracilis	(Reinhardtia_paiewonskiana	Reinhardtia_latisecta)))	((Chamaedorea_seifrizii	((Nypa_fruticans	(Phoenix_dactylifera	(Sabal_domingensis	Serenoa_repens)))	(((Pelagodoxa_henryana	((Kentiopsis_piersoniorum	(Dictyosperma_album	(Heterospathe_cagayanensis	(Burretiokentia_grandiflora	(Veitchia_spiralis	Hydriastele_microspadix)))))	(Manicaria_saccifera	((Prestoea_acuminata	Oenocarpus_bataua)	Oenocarpus_minor))))	Geonoma_undata)	(Roystonea_regia	((Attalea_speciosa	Bactris_major)	(Elaeis_guineensis	Elaeis_oleifera))))))	(Iriartea_deltoidea	Pseudophoenix_vinifera)))	(Calamus_caryotoides	Sclerosperma_profizianum))))	Kingia_australis);
((Sabal_domingensis	(Serenoa_repens	(((((((((Kentiopsis_piersoniorum	(Dictyosperma_album	((Hydriastele_microspadix	Heterospathe_cagayanensis)	(Veitchia_spiralis	Burretiokentia_grandiflora))))	(Manicaria_saccifera	(Oenocarpus_bataua	Oenocarpus_minor)))	Prestoea_acuminata)	(Podococcus_barteri	Pelagodoxa_henryana))	(Geonoma_undata	Roystonea_regia))	((Attalea_speciosa	Bactris_major)	((Reinhardtia_simplex	((Reinhardtia_paiewonskiana	Reinhardtia_latisecta)	Reinhardtia_gracilis))	(Elaeis_guineensis	Elaeis_oleifera))))	((Iriartea_deltoidea	Pseudophoenix_vinifera)	((Chamaedorea_seifrizii	Orania_palindan)	Sclerosperma_profizianum)))	(Calamus_caryotoides	Nypa_fruticans))	Phoenix_dactylifera)))	Kingia_australis);
(((((((((Kentiopsis_piersoniorum	(((Burretiokentia_grandiflora	(Dictyosperma_album	Heterospathe_cagayanensis))	Veitchia_spiralis)	Hydriastele_microspadix))	(Manicaria_saccifera	((Prestoea_acuminata	Oenocarpus_bataua)	Oenocarpus_minor)))	Geonoma_undata)	(Roystonea_regia	((Reinhardtia_simplex	((Reinhardtia_paiewonskiana	Reinhardtia_latisecta)	Reinhardtia_gracilis))	((Bactris_major	(Elaeis_guineensis	Elaeis_oleifera))	Attalea_speciosa))))	(((Chamaedorea_seifrizii	Sclerosperma_profizianum)	(Nypa_fruticans	(Iriartea_deltoidea	Pseudophoenix_vinifera)))	((Podococcus_barteri	Pelagodoxa_henryana)	Orania_palindan)))	Phoenix_dactylifera)	(Calamus_caryotoides	Sabal_domingensis))	Serenoa_repens)	Kingia_australis);
(((((((Orania_palindan	((Podococcus_barteri	((Pelagodoxa_henryana	((((Burretiokentia_grandiflora	Veitchia_spiralis)	(Hydriastele_microspadix	Heterospathe_cagayanensis))	Kentiopsis_piersoniorum)	Dictyosperma_album))	(Manicaria_saccifera	(Nypa_fruticans	(((Calamus_caryotoides	Prestoea_acuminata)	Oenocarpus_bataua)	Oenocarpus_minor)))))	(Roystonea_regia	Geonoma_undata)))	((Sclerosperma_profizianum	(Reinhardtia_simplex	((Reinhardtia_paiewonskiana	Reinhardtia_latisecta)	Reinhardtia_gracilis)))	(Chamaedorea_seifrizii	((Bactris_major	(Elaeis_guineensis	Elaeis_oleifera))	Attalea_speciosa))))	(Iriartea_deltoidea	Pseudophoenix_vinifera))	Phoenix_dactylifera)	Sabal_domingensis)	Serenoa_repens)	Kingia_australis);
((Serenoa_repens	((Phoenix_dactylifera	(((((Geonoma_undata	(((Heterospathe_cagayanensis	(Hydriastele_microspadix	(Veitchia_spiralis	Burretiokentia_grandiflora)))	Dictyosperma_album)	(Pelagodoxa_henryana	Kentiopsis_piersoniorum)))	(Oenocarpus_minor	(Prestoea_acuminata	Oenocarpus_bataua)))	(Roystonea_regia	((Manicaria_saccifera	(Reinhardtia_simplex	(Reinhardtia_gracilis	(Reinhardtia_paiewonskiana	Reinhardtia_latisecta))))	((Bactris_major	Attalea_speciosa)	(Elaeis_oleifera	Elaeis_guineensis)))))	((Sclerosperma_profizianum	(Podococcus_barteri	Orania_palindan))	(Pseudophoenix_vinifera	(Calamus_caryotoides	Nypa_fruticans))))	(Iriartea_deltoidea	Chamaedorea_seifrizii)))	Sabal_domingensis))	Kingia_australis);
((Serenoa_repens	((Phoenix_dactylifera	(Chamaedorea_seifrizii	((((Reinhardtia_simplex	(Reinhardtia_gracilis	(Reinhardtia_paiewonskiana	Reinhardtia_latisecta)))	(Sclerosperma_profizianum	(Podococcus_barteri	Orania_palindan)))	(Pseudophoenix_vinifera	Nypa_fruticans))	((Iriartea_deltoidea	(((Elaeis_oleifera	Elaeis_guineensis)	Attalea_speciosa)	Bactris_major))	(((((Kentiopsis_piersoniorum	(((Veitchia_spiralis	Burretiokentia_grandiflora)	(Heterospathe_cagayanensis	Hydriastele_microspadix))	Dictyosperma_album))	(Manicaria_saccifera	((Oenocarpus_minor	Oenocarpus_bataua)	Prestoea_acuminata)))	Pelagodoxa_henryana)	Geonoma_undata)	Roystonea_regia)))))	(Calamus_caryotoides	Sabal_domingensis)))	Kingia_australis);
((Serenoa_repens	((Phoenix_dactylifera	(((Chamaedorea_seifrizii	(((Reinhardtia_simplex	(Reinhardtia_latisecta	(Reinhardtia_gracilis	Reinhardtia_paiewonskiana)))	(Pelagodoxa_henryana	(Calamus_caryotoides	Nypa_fruticans)))	(Sclerosperma_profizianum	(Podococcus_barteri	Orania_palindan))))	(Iriartea_deltoidea	Pseudophoenix_vinifera))	((Attalea_speciosa	(Bactris_major	(Elaeis_oleifera	Elaeis_guineensis)))	(((Kentiopsis_piersoniorum	(Heterospathe_cagayanensis	((Veitchia_spiralis	Hydriastele_microspadix)	(Dictyosperma_album	Burretiokentia_grandiflora))))	(Manicaria_saccifera	(Oenocarpus_minor	(Oenocarpus_bataua	Prestoea_acuminata))))	(Geonoma_undata	Roystonea_regia)))))	Sabal_domingensis))	Kingia_australis);
((Serenoa_repens	((Phoenix_dactylifera	(((Sclerosperma_profizianum	Orania_palindan)	(Calamus_caryotoides	Chamaedorea_seifrizii))	(((((Pelagodoxa_henryana	(Kentiopsis_piersoniorum	(((Dictyosperma_album	Heterospathe_cagayanensis)	(Burretiokentia_grandiflora	Veitchia_spiralis))	Hydriastele_microspadix)))	(Podococcus_barteri	(Manicaria_saccifera	(Oenocarpus_bataua	(Prestoea_acuminata	Oenocarpus_minor)))))	((Iriartea_deltoidea	Pseudophoenix_vinifera)	(Geonoma_undata	Roystonea_regia)))	((Reinhardtia_simplex	((Reinhardtia_gracilis	Reinhardtia_latisecta)	Reinhardtia_paiewonskiana))	(Attalea_speciosa	(Bactris_major	(Elaeis_oleifera	Elaeis_guineensis)))))	Nypa_fruticans)))	Sabal_domingensis))	Kingia_australis);
((Serenoa_repens	((Phoenix_dactylifera	(((((Sclerosperma_profizianum	((Pelagodoxa_henryana	(Kentiopsis_piersoniorum	((Dictyosperma_album	Heterospathe_cagayanensis)	((Burretiokentia_grandiflora	Veitchia_spiralis)	Hydriastele_microspadix))))	(Manicaria_saccifera	((Oenocarpus_bataua	Prestoea_acuminata)	Oenocarpus_minor))))	(Geonoma_undata	Roystonea_regia))	((Reinhardtia_simplex	((Reinhardtia_gracilis	Reinhardtia_latisecta)	Reinhardtia_paiewonskiana))	((Iriartea_deltoidea	Chamaedorea_seifrizii)	(Attalea_speciosa	(Bactris_major	(Elaeis_oleifera	Elaeis_guineensis))))))	((Podococcus_barteri	Orania_palindan)	Pseudophoenix_vinifera))	(Nypa_fruticans	Calamus_caryotoides)))	Sabal_domingensis))	Kingia_australis);
((Serenoa_repens	((Phoenix_dactylifera	((((Pelagodoxa_henryana	(Podococcus_barteri	Orania_palindan))	(((Reinhardtia_simplex	(Reinhardtia_gracilis	(Reinhardtia_latisecta	Reinhardtia_paiewonskiana)))	(Attalea_speciosa	(Bactris_major	(Elaeis_oleifera	Elaeis_guineensis))))	(Roystonea_regia	((((Dictyosperma_album	Kentiopsis_piersoniorum)	(((Heterospathe_cagayanensis	Hydriastele_microspadix)	Burretiokentia_grandiflora)	Veitchia_spiralis))	(Manicaria_saccifera	(Calamus_caryotoides	((Oenocarpus_bataua	Prestoea_acuminata)	Oenocarpus_minor))))	Geonoma_undata))))	((Iriartea_deltoidea	Pseudophoenix_vinifera)	(Sclerosperma_profizianum	Chamaedorea_seifrizii)))	Nypa_fruticans))	Sabal_domingensis))	Kingia_australis);
((Serenoa_repens	((Phoenix_dactylifera	(Pseudophoenix_vinifera	((Podococcus_barteri	(((Nypa_fruticans	(Chamaedorea_seifrizii	Iriartea_deltoidea))	Sclerosperma_profizianum)	Orania_palindan))	((Reinhardtia_simplex	(Reinhardtia_gracilis	(Reinhardtia_latisecta	Reinhardtia_paiewonskiana)))	((Roystonea_regia	(Attalea_speciosa	(Bactris_major	(Elaeis_oleifera	Elaeis_guineensis))))	(Pelagodoxa_henryana	(((((Kentiopsis_piersoniorum	((Dictyosperma_album	Heterospathe_cagayanensis)	Hydriastele_microspadix))	Veitchia_spiralis)	Burretiokentia_grandiflora)	((Calamus_caryotoides	Manicaria_saccifera)	((Oenocarpus_bataua	Prestoea_acuminata)	Oenocarpus_minor)))	Geonoma_undata)))))))	Sabal_domingensis))	Kingia_australis);
((Serenoa_repens	((Phoenix_dactylifera	(((Iriartea_deltoidea	Pseudophoenix_vinifera)	((Nypa_fruticans	((Roystonea_regia	(Attalea_speciosa	(Bactris_major	(Elaeis_oleifera	Elaeis_guineensis))))	(Geonoma_undata	(Pelagodoxa_henryana	((((Burretiokentia_grandiflora	(Heterospathe_cagayanensis	(Veitchia_spiralis	Hydriastele_microspadix)))	Dictyosperma_album)	Kentiopsis_piersoniorum)	(Manicaria_saccifera	((Oenocarpus_bataua	Prestoea_acuminata)	(Podococcus_barteri	Oenocarpus_minor))))))))	Chamaedorea_seifrizii))	(Orania_palindan	(Sclerosperma_profizianum	(Reinhardtia_simplex	(Reinhardtia_gracilis	(Reinhardtia_latisecta	Reinhardtia_paiewonskiana)))))))	(Calamus_caryotoides	Sabal_domingensis)))	Kingia_australis);
((Sabal_domingensis	(Phoenix_dactylifera	(Serenoa_repens	((((Iriartea_deltoidea	Pseudophoenix_vinifera)	(Chamaedorea_seifrizii	((Reinhardtia_gracilis	Podococcus_barteri)	(Sclerosperma_profizianum	Orania_palindan))))	(((Attalea_speciosa	(Bactris_major	(Elaeis_oleifera	Elaeis_guineensis)))	((Pelagodoxa_henryana	((((Heterospathe_cagayanensis	(Veitchia_spiralis	(Burretiokentia_grandiflora	Hydriastele_microspadix)))	Dictyosperma_album)	Kentiopsis_piersoniorum)	(Manicaria_saccifera	((Oenocarpus_bataua	Prestoea_acuminata)	Oenocarpus_minor))))	(Geonoma_undata	Roystonea_regia)))	(Reinhardtia_simplex	(Reinhardtia_latisecta	Reinhardtia_paiewonskiana))))	(Calamus_caryotoides	Nypa_fruticans)))))	Kingia_australis);
((Serenoa_repens	(((((Calamus_caryotoides	Nypa_fruticans)	Sclerosperma_profizianum)	(((((Dictyosperma_album	(Kentiopsis_piersoniorum	((Heterospathe_cagayanensis	Hydriastele_microspadix)	(Veitchia_spiralis	Burretiokentia_grandiflora))))	Geonoma_undata)	(Manicaria_saccifera	((Oenocarpus_bataua	Prestoea_acuminata)	Oenocarpus_minor)))	((Pelagodoxa_henryana	Podococcus_barteri)	Orania_palindan))	((Roystonea_regia	((Chamaedorea_seifrizii	(Attalea_speciosa	(Bactris_major	(Elaeis_oleifera	Elaeis_guineensis))))	(Reinhardtia_simplex	((Reinhardtia_latisecta	Reinhardtia_paiewonskiana)	Reinhardtia_gracilis))))	(Iriartea_deltoidea	Pseudophoenix_vinifera))))	Phoenix_dactylifera)	Sabal_domingensis))	Kingia_australis);
((Sabal_domingensis	(((((((((Prestoea_acuminata	Manicaria_saccifera)	(Oenocarpus_minor	Oenocarpus_bataua))	(Pelagodoxa_henryana	(((Veitchia_spiralis	Hydriastele_microspadix)	(Burretiokentia_grandiflora	(Dictyosperma_album	Heterospathe_cagayanensis)))	Kentiopsis_piersoniorum)))	Geonoma_undata)	((Reinhardtia_simplex	(Reinhardtia_gracilis	(Reinhardtia_paiewonskiana	Reinhardtia_latisecta)))	(Roystonea_regia	((Bactris_major	(Elaeis_oleifera	Elaeis_guineensis))	Attalea_speciosa))))	(Chamaedorea_seifrizii	((Sclerosperma_profizianum	Podococcus_barteri)	Orania_palindan)))	((Calamus_caryotoides	Nypa_fruticans)	(Iriartea_deltoidea	Pseudophoenix_vinifera)))	Phoenix_dactylifera)	Serenoa_repens))	Kingia_australis);
((((((((((Geonoma_undata	Manicaria_saccifera)	(Oenocarpus_minor	((Calamus_caryotoides	Oenocarpus_bataua)	Prestoea_acuminata)))	(Pelagodoxa_henryana	((((Burretiokentia_grandiflora	Veitchia_spiralis)	Hydriastele_microspadix)	(Dictyosperma_album	Heterospathe_cagayanensis))	Kentiopsis_piersoniorum)))	((Reinhardtia_simplex	(Reinhardtia_gracilis	(Reinhardtia_paiewonskiana	Reinhardtia_latisecta)))	(Roystonea_regia	((Elaeis_oleifera	Elaeis_guineensis)	(Attalea_speciosa	Bactris_major)))))	(Chamaedorea_seifrizii	((Sclerosperma_profizianum	Podococcus_barteri)	Orania_palindan)))	(Nypa_fruticans	(Iriartea_deltoidea	Pseudophoenix_vinifera)))	Phoenix_dactylifera)	Sabal_domingensis)	Serenoa_repens)	Kingia_australis);
(((((((Geonoma_undata	((Oenocarpus_minor	(Oenocarpus_bataua	(Manicaria_saccifera	Prestoea_acuminata)))	(Pelagodoxa_henryana	(Kentiopsis_piersoniorum	((Veitchia_spiralis	(Burretiokentia_grandiflora	Hydriastele_microspadix))	(Dictyosperma_album	Heterospathe_cagayanensis))))))	(Roystonea_regia	(Nypa_fruticans	(Iriartea_deltoidea	Pseudophoenix_vinifera))))	((((Chamaedorea_seifrizii	Orania_palindan)	(Calamus_caryotoides	Sclerosperma_profizianum))	Podococcus_barteri)	((Reinhardtia_simplex	(Reinhardtia_gracilis	(Reinhardtia_paiewonskiana	Reinhardtia_latisecta)))	(Attalea_speciosa	(Bactris_major	(Elaeis_oleifera	Elaeis_guineensis))))))	Phoenix_dactylifera)	Sabal_domingensis)	Serenoa_repens)	Kingia_australis);
(((((((((Nypa_fruticans	Sclerosperma_profizianum)	(Pelagodoxa_henryana	(Orania_palindan	Podococcus_barteri)))	((Roystonea_regia	(Geonoma_undata	((((Oenocarpus_bataua	Calamus_caryotoides)	Oenocarpus_minor)	Prestoea_acuminata)	((((Burretiokentia_grandiflora	Hydriastele_microspadix)	Veitchia_spiralis)	(Dictyosperma_album	Heterospathe_cagayanensis))	Kentiopsis_piersoniorum))))	(((Bactris_major	(Reinhardtia_simplex	(Reinhardtia_gracilis	(Reinhardtia_paiewonskiana	Reinhardtia_latisecta))))	(Attalea_speciosa	(Elaeis_oleifera	Elaeis_guineensis)))	Manicaria_saccifera)))	(Iriartea_deltoidea	Pseudophoenix_vinifera))	Chamaedorea_seifrizii)	Phoenix_dactylifera)	Sabal_domingensis)	Serenoa_repens)	Kingia_australis);
(((Reinhardtia_simplex	((Reinhardtia_latisecta	Reinhardtia_paiewonskiana)	Reinhardtia_gracilis))	((Iriartea_deltoidea	(Attalea_speciosa	(Bactris_major	(Elaeis_oleifera	Elaeis_guineensis))))	((((((Sclerosperma_profizianum	Podococcus_barteri)	Orania_palindan)	Chamaedorea_seifrizii)	(Phoenix_dactylifera	(Sabal_domingensis	Serenoa_repens)))	(Nypa_fruticans	Pseudophoenix_vinifera))	(Roystonea_regia	((Manicaria_saccifera	Geonoma_undata)	(((Oenocarpus_bataua	(Calamus_caryotoides	Prestoea_acuminata))	Oenocarpus_minor)	((Pelagodoxa_henryana	Kentiopsis_piersoniorum)	(Veitchia_spiralis	((Burretiokentia_grandiflora	Hydriastele_microspadix)	(Dictyosperma_album	Heterospathe_cagayanensis))))))))))	Kingia_australis);
((Serenoa_repens	(((((Sclerosperma_profizianum	Orania_palindan)	Chamaedorea_seifrizii)	(((Reinhardtia_simplex	(Reinhardtia_latisecta	(Reinhardtia_paiewonskiana	Reinhardtia_gracilis)))	(((Elaeis_oleifera	Elaeis_guineensis)	(Attalea_speciosa	Bactris_major))	(Roystonea_regia	((((((Pelagodoxa_henryana	Kentiopsis_piersoniorum)	(Hydriastele_microspadix	Veitchia_spiralis))	Burretiokentia_grandiflora)	(Dictyosperma_album	Heterospathe_cagayanensis))	(Manicaria_saccifera	((Prestoea_acuminata	Oenocarpus_bataua)	Oenocarpus_minor)))	Geonoma_undata))))	(Podococcus_barteri	((Calamus_caryotoides	Nypa_fruticans)	(Iriartea_deltoidea	Pseudophoenix_vinifera)))))	Phoenix_dactylifera)	Sabal_domingensis))	Kingia_australis);
((Serenoa_repens	(((((Pelagodoxa_henryana	((Sclerosperma_profizianum	Orania_palindan)	Chamaedorea_seifrizii))	(((Iriartea_deltoidea	Pseudophoenix_vinifera)	((Reinhardtia_simplex	(Reinhardtia_paiewonskiana	(Reinhardtia_gracilis	Reinhardtia_latisecta)))	(Attalea_speciosa	((Podococcus_barteri	(Elaeis_oleifera	Elaeis_guineensis))	Bactris_major))))	(Roystonea_regia	(((((Dictyosperma_album	Heterospathe_cagayanensis)	(Hydriastele_microspadix	(Burretiokentia_grandiflora	Veitchia_spiralis)))	Kentiopsis_piersoniorum)	(Manicaria_saccifera	((Calamus_caryotoides	Prestoea_acuminata)	(Oenocarpus_bataua	Oenocarpus_minor))))	Geonoma_undata))))	Nypa_fruticans)	Phoenix_dactylifera)	Sabal_domingensis))	Kingia_australis);
((Serenoa_repens	(((((Iriartea_deltoidea	Pseudophoenix_vinifera)	(((Sclerosperma_profizianum	Orania_palindan)	Chamaedorea_seifrizii)	(Pelagodoxa_henryana	(Nypa_fruticans	(Reinhardtia_simplex	(Reinhardtia_paiewonskiana	(Reinhardtia_gracilis	Reinhardtia_latisecta)))))))	((Attalea_speciosa	(Bactris_major	(Elaeis_oleifera	Elaeis_guineensis)))	(((Kentiopsis_piersoniorum	((((Heterospathe_cagayanensis	Hydriastele_microspadix)	Veitchia_spiralis)	Burretiokentia_grandiflora)	Dictyosperma_album))	(Podococcus_barteri	((Calamus_caryotoides	Manicaria_saccifera)	(Oenocarpus_minor	(Prestoea_acuminata	Oenocarpus_bataua)))))	(Roystonea_regia	Geonoma_undata))))	Phoenix_dactylifera)	Sabal_domingensis))	Kingia_australis);
((Serenoa_repens	((((((Iriartea_deltoidea	Pseudophoenix_vinifera)	((Sclerosperma_profizianum	Orania_palindan)	Chamaedorea_seifrizii))	(((Reinhardtia_simplex	(Reinhardtia_paiewonskiana	(Reinhardtia_gracilis	Reinhardtia_latisecta)))	(((Elaeis_oleifera	Elaeis_guineensis)	Bactris_major)	Attalea_speciosa))	(((Pelagodoxa_henryana	(Kentiopsis_piersoniorum	((Heterospathe_cagayanensis	((Veitchia_spiralis	Burretiokentia_grandiflora)	Hydriastele_microspadix))	Dictyosperma_album)))	(Podococcus_barteri	(Manicaria_saccifera	(Oenocarpus_minor	((Calamus_caryotoides	Prestoea_acuminata)	Oenocarpus_bataua)))))	(Roystonea_regia	Geonoma_undata))))	Nypa_fruticans)	Phoenix_dactylifera)	Sabal_domingensis))	Kingia_australis);
((Serenoa_repens	((((Pseudophoenix_vinifera	(Calamus_caryotoides	Nypa_fruticans))	((Sclerosperma_profizianum	(Orania_palindan	(Iriartea_deltoidea	Chamaedorea_seifrizii)))	(((Roystonea_regia	((Reinhardtia_simplex	(Reinhardtia_paiewonskiana	(Reinhardtia_gracilis	Reinhardtia_latisecta)))	(((Elaeis_oleifera	Elaeis_guineensis)	Bactris_major)	Attalea_speciosa)))	((Geonoma_undata	((Manicaria_saccifera	(Oenocarpus_minor	(Prestoea_acuminata	Oenocarpus_bataua)))	(Kentiopsis_piersoniorum	(((Veitchia_spiralis	Burretiokentia_grandiflora)	(Hydriastele_microspadix	Heterospathe_cagayanensis))	Dictyosperma_album))))	Pelagodoxa_henryana))	Podococcus_barteri)))	Phoenix_dactylifera)	Sabal_domingensis))	Kingia_australis);
((Serenoa_repens	(((((((Reinhardtia_gracilis	(Reinhardtia_latisecta	Reinhardtia_paiewonskiana))	Reinhardtia_simplex)	((((Geonoma_undata	((((Burretiokentia_grandiflora	((Dictyosperma_album	Heterospathe_cagayanensis)	Hydriastele_microspadix))	Veitchia_spiralis)	Kentiopsis_piersoniorum)	(Manicaria_saccifera	(Oenocarpus_minor	(Prestoea_acuminata	Oenocarpus_bataua)))))	Pelagodoxa_henryana)	Roystonea_regia)	((Elaeis_guineensis	Elaeis_oleifera)	(Attalea_speciosa	Bactris_major))))	(Nypa_fruticans	(Iriartea_deltoidea	Pseudophoenix_vinifera)))	(Chamaedorea_seifrizii	((Orania_palindan	(Calamus_caryotoides	Sclerosperma_profizianum))	Podococcus_barteri)))	Phoenix_dactylifera)	Sabal_domingensis))	Kingia_australis);
((Serenoa_repens	((((((((Geonoma_undata	((((Burretiokentia_grandiflora	((Veitchia_spiralis	Heterospathe_cagayanensis)	(Reinhardtia_gracilis	Hydriastele_microspadix)))	Dictyosperma_album)	Kentiopsis_piersoniorum)	(Manicaria_saccifera	(Prestoea_acuminata	(Oenocarpus_bataua	Oenocarpus_minor)))))	Roystonea_regia)	(((Elaeis_guineensis	Elaeis_oleifera)	(Attalea_speciosa	Bactris_major))	(Pelagodoxa_henryana	((Reinhardtia_latisecta	Reinhardtia_paiewonskiana)	Reinhardtia_simplex))))	(Iriartea_deltoidea	Pseudophoenix_vinifera))	(Chamaedorea_seifrizii	(Orania_palindan	(Podococcus_barteri	Sclerosperma_profizianum))))	(Calamus_caryotoides	Nypa_fruticans))	Phoenix_dactylifera)	Sabal_domingensis))	Kingia_australis);
((Serenoa_repens	((Phoenix_dactylifera	Sabal_domingensis)	((((((Geonoma_undata	(Pelagodoxa_henryana	((((((Hydriastele_microspadix	Burretiokentia_grandiflora)	Heterospathe_cagayanensis)	Veitchia_spiralis)	Dictyosperma_album)	Kentiopsis_piersoniorum)	((Oenocarpus_bataua	Oenocarpus_minor)	(Manicaria_saccifera	Prestoea_acuminata)))))	Roystonea_regia)	(((Elaeis_guineensis	Elaeis_oleifera)	(Attalea_speciosa	Bactris_major))	(((Reinhardtia_gracilis	Reinhardtia_latisecta)	Reinhardtia_paiewonskiana)	Reinhardtia_simplex)))	(Iriartea_deltoidea	(Calamus_caryotoides	Pseudophoenix_vinifera)))	(Chamaedorea_seifrizii	((Podococcus_barteri	Orania_palindan)	Sclerosperma_profizianum)))	Nypa_fruticans)))	Kingia_australis);
((Serenoa_repens	((Phoenix_dactylifera	((Orania_palindan	(((Sclerosperma_profizianum	((Reinhardtia_latisecta	(Reinhardtia_paiewonskiana	Reinhardtia_gracilis))	Reinhardtia_simplex))	(((((((Dictyosperma_album	Heterospathe_cagayanensis)	(Burretiokentia_grandiflora	Veitchia_spiralis))	Hydriastele_microspadix)	Kentiopsis_piersoniorum)	Pelagodoxa_henryana)	((Oenocarpus_minor	(Oenocarpus_bataua	Prestoea_acuminata))	Manicaria_saccifera))	(Roystonea_regia	Geonoma_undata)))	((Attalea_speciosa	(Bactris_major	(Podococcus_barteri	(Elaeis_guineensis	Elaeis_oleifera))))	Chamaedorea_seifrizii)))	(Nypa_fruticans	(Iriartea_deltoidea	Pseudophoenix_vinifera))))	(Calamus_caryotoides	Sabal_domingensis)))	Kingia_australis);
((Serenoa_repens	((Phoenix_dactylifera	(((Podococcus_barteri	(Sclerosperma_profizianum	Orania_palindan))	(((((((Reinhardtia_latisecta	Reinhardtia_gracilis)	Reinhardtia_paiewonskiana)	Reinhardtia_simplex)	(Bactris_major	(Elaeis_guineensis	Elaeis_oleifera)))	Roystonea_regia)	(((Pelagodoxa_henryana	Geonoma_undata)	((Oenocarpus_minor	(Oenocarpus_bataua	(Calamus_caryotoides	Prestoea_acuminata)))	Manicaria_saccifera))	((((Dictyosperma_album	Heterospathe_cagayanensis)	Hydriastele_microspadix)	(Burretiokentia_grandiflora	Veitchia_spiralis))	Kentiopsis_piersoniorum)))	Attalea_speciosa))	(((Iriartea_deltoidea	Chamaedorea_seifrizii)	Nypa_fruticans)	Pseudophoenix_vinifera)))	Sabal_domingensis))	Kingia_australis);
((Serenoa_repens	((Phoenix_dactylifera	(((Podococcus_barteri	(Sclerosperma_profizianum	Orania_palindan))	(((((Reinhardtia_latisecta	Reinhardtia_gracilis)	Reinhardtia_paiewonskiana)	Reinhardtia_simplex)	((Iriartea_deltoidea	Chamaedorea_seifrizii)	(Attalea_speciosa	(Bactris_major	(Elaeis_guineensis	Elaeis_oleifera)))))	(Nypa_fruticans	(Roystonea_regia	(((Oenocarpus_minor	Oenocarpus_bataua)	(Prestoea_acuminata	(Geonoma_undata	Manicaria_saccifera)))	(((Dictyosperma_album	Heterospathe_cagayanensis)	(Hydriastele_microspadix	(Calamus_caryotoides	(Burretiokentia_grandiflora	Veitchia_spiralis))))	(Pelagodoxa_henryana	Kentiopsis_piersoniorum)))))))	Pseudophoenix_vinifera))	Sabal_domingensis))	Kingia_australis);
((Serenoa_repens	((Phoenix_dactylifera	(((Nypa_fruticans	((((Reinhardtia_latisecta	Reinhardtia_gracilis)	Reinhardtia_paiewonskiana)	Reinhardtia_simplex)	(((Attalea_speciosa	(Bactris_major	(Elaeis_guineensis	Elaeis_oleifera)))	Roystonea_regia)	(((Hydriastele_microspadix	((Veitchia_spiralis	Burretiokentia_grandiflora)	(Dictyosperma_album	Heterospathe_cagayanensis)))	(Pelagodoxa_henryana	Kentiopsis_piersoniorum))	(Geonoma_undata	(((Oenocarpus_bataua	Prestoea_acuminata)	Oenocarpus_minor)	Manicaria_saccifera))))))	((Iriartea_deltoidea	Chamaedorea_seifrizii)	((Calamus_caryotoides	Sclerosperma_profizianum)	(Podococcus_barteri	Orania_palindan))))	Pseudophoenix_vinifera))	Sabal_domingensis))	Kingia_australis);
((Serenoa_repens	((Phoenix_dactylifera	(((((Iriartea_deltoidea	Chamaedorea_seifrizii)	(Sclerosperma_profizianum	Orania_palindan))	(((Reinhardtia_latisecta	Reinhardtia_gracilis)	Reinhardtia_paiewonskiana)	Reinhardtia_simplex))	(Calamus_caryotoides	Pseudophoenix_vinifera))	(((Elaeis_guineensis	Elaeis_oleifera)	(Attalea_speciosa	Bactris_major))	(Nypa_fruticans	(Roystonea_regia	(((((Hydriastele_microspadix	((Veitchia_spiralis	Burretiokentia_grandiflora)	(Dictyosperma_album	Heterospathe_cagayanensis)))	Kentiopsis_piersoniorum)	(Podococcus_barteri	(((Oenocarpus_bataua	Prestoea_acuminata)	Oenocarpus_minor)	Manicaria_saccifera)))	Pelagodoxa_henryana)	Geonoma_undata))))))	Sabal_domingensis))	Kingia_australis);
((Serenoa_repens	((Phoenix_dactylifera	(((Geonoma_undata	(((Hydriastele_microspadix	((Veitchia_spiralis	Burretiokentia_grandiflora)	(Dictyosperma_album	Heterospathe_cagayanensis)))	Kentiopsis_piersoniorum)	(((Oenocarpus_bataua	Prestoea_acuminata)	Oenocarpus_minor)	Manicaria_saccifera)))	Pelagodoxa_henryana)	((((Iriartea_deltoidea	Pseudophoenix_vinifera)	Nypa_fruticans)	((((Reinhardtia_latisecta	(Reinhardtia_gracilis	Reinhardtia_paiewonskiana))	Reinhardtia_simplex)	(((Elaeis_guineensis	Elaeis_oleifera)	Bactris_major)	Attalea_speciosa))	Roystonea_regia))	(Chamaedorea_seifrizii	((Podococcus_barteri	Sclerosperma_profizianum)	Orania_palindan)))))	(Calamus_caryotoides	Sabal_domingensis)))	Kingia_australis);
((Sabal_domingensis	((Podococcus_barteri	Phoenix_dactylifera)	(Serenoa_repens	(((Chamaedorea_seifrizii	(Roystonea_regia	(Geonoma_undata	((Pelagodoxa_henryana	(((Dictyosperma_album	Burretiokentia_grandiflora)	((Veitchia_spiralis	Hydriastele_microspadix)	Heterospathe_cagayanensis))	Kentiopsis_piersoniorum))	(((Oenocarpus_bataua	(Calamus_caryotoides	Prestoea_acuminata))	Oenocarpus_minor)	Manicaria_saccifera)))))	((Sclerosperma_profizianum	(((Reinhardtia_paiewonskiana	Reinhardtia_gracilis)	Reinhardtia_latisecta)	Reinhardtia_simplex))	((Elaeis_guineensis	Elaeis_oleifera)	(Bactris_major	Attalea_speciosa))))	(Orania_palindan	((Iriartea_deltoidea	Pseudophoenix_vinifera)	Nypa_fruticans))))))	Kingia_australis);
((Burretiokentia_grandiflora	(Dictyosperma_album	(Hydriastele_microspadix	(Veitchia_spiralis	(((Manicaria_saccifera	(Oenocarpus_minor	(Oenocarpus_bataua	Prestoea_acuminata)))	(Geonoma_undata	((((Nypa_fruticans	(Iriartea_deltoidea	Pseudophoenix_vinifera))	((Pelagodoxa_henryana	(Orania_palindan	Podococcus_barteri))	((Sabal_domingensis	Serenoa_repens)	Phoenix_dactylifera)))	(Attalea_speciosa	((((Reinhardtia_simplex	((Reinhardtia_paiewonskiana	Reinhardtia_latisecta)	Reinhardtia_gracilis))	Bactris_major)	((Calamus_caryotoides	Chamaedorea_seifrizii)	(Elaeis_oleifera	Elaeis_guineensis)))	Roystonea_regia)))	Sclerosperma_profizianum)))	(Heterospathe_cagayanensis	Kentiopsis_piersoniorum))))))	Kingia_australis);
(((Sabal_domingensis	Serenoa_repens)	((((Podococcus_barteri	(Orania_palindan	Sclerosperma_profizianum))	((((Pelagodoxa_henryana	Nypa_fruticans)	((Attalea_speciosa	((Elaeis_oleifera	Elaeis_guineensis)	Bactris_major))	(Reinhardtia_simplex	(Reinhardtia_paiewonskiana	(Reinhardtia_latisecta	Reinhardtia_gracilis)))))	(Roystonea_regia	(((Kentiopsis_piersoniorum	(((Veitchia_spiralis	Hydriastele_microspadix)	Burretiokentia_grandiflora)	(Dictyosperma_album	Heterospathe_cagayanensis)))	(Manicaria_saccifera	((Calamus_caryotoides	(Oenocarpus_minor	Oenocarpus_bataua))	Prestoea_acuminata)))	Geonoma_undata)))	(Iriartea_deltoidea	Pseudophoenix_vinifera)))	Chamaedorea_seifrizii)	Phoenix_dactylifera))	Kingia_australis);
((Sabal_domingensis	((((Orania_palindan	(Chamaedorea_seifrizii	Sclerosperma_profizianum))	((Nypa_fruticans	(Iriartea_deltoidea	Pseudophoenix_vinifera))	(((Attalea_speciosa	((Elaeis_oleifera	Elaeis_guineensis)	Bactris_major))	(Reinhardtia_simplex	(Reinhardtia_paiewonskiana	(Reinhardtia_latisecta	Reinhardtia_gracilis))))	(((Pelagodoxa_henryana	((Veitchia_spiralis	Burretiokentia_grandiflora)	(Hydriastele_microspadix	(Kentiopsis_piersoniorum	(Dictyosperma_album	Heterospathe_cagayanensis)))))	(Manicaria_saccifera	((Calamus_caryotoides	Oenocarpus_minor)	(Oenocarpus_bataua	Prestoea_acuminata))))	(Geonoma_undata	(Podococcus_barteri	Roystonea_regia))))))	Phoenix_dactylifera)	Serenoa_repens))	Kingia_australis);
((Sabal_domingensis	((((Podococcus_barteri	(Orania_palindan	(Chamaedorea_seifrizii	Sclerosperma_profizianum)))	(((Calamus_caryotoides	Nypa_fruticans)	(Iriartea_deltoidea	Pseudophoenix_vinifera))	((Roystonea_regia	((Attalea_speciosa	((Elaeis_oleifera	Elaeis_guineensis)	Bactris_major))	(Reinhardtia_simplex	(Reinhardtia_paiewonskiana	(Reinhardtia_latisecta	Reinhardtia_gracilis)))))	(((Pelagodoxa_henryana	(((Veitchia_spiralis	(Dictyosperma_album	Heterospathe_cagayanensis))	(Hydriastele_microspadix	Burretiokentia_grandiflora))	Kentiopsis_piersoniorum))	(Manicaria_saccifera	(Oenocarpus_minor	(Oenocarpus_bataua	Prestoea_acuminata))))	Geonoma_undata))))	Phoenix_dactylifera)	Serenoa_repens))	Kingia_australis);
((Sabal_domingensis	((((((Podococcus_barteri	Pelagodoxa_henryana)	((Orania_palindan	Sclerosperma_profizianum)	Chamaedorea_seifrizii))	(Nypa_fruticans	(Iriartea_deltoidea	(Pseudophoenix_vinifera	Calamus_caryotoides))))	((Roystonea_regia	((Attalea_speciosa	((Elaeis_oleifera	Elaeis_guineensis)	Bactris_major))	(Reinhardtia_simplex	(Reinhardtia_paiewonskiana	(Reinhardtia_latisecta	Reinhardtia_gracilis)))))	(((((Heterospathe_cagayanensis	(Veitchia_spiralis	(Burretiokentia_grandiflora	Hydriastele_microspadix)))	Dictyosperma_album)	Kentiopsis_piersoniorum)	(Manicaria_saccifera	(Oenocarpus_minor	(Oenocarpus_bataua	Prestoea_acuminata))))	Geonoma_undata)))	Phoenix_dactylifera)	Serenoa_repens))	Kingia_australis);
(((((((Iriartea_deltoidea	Pseudophoenix_vinifera)	((Orania_palindan	Sclerosperma_profizianum)	Chamaedorea_seifrizii))	(((Nypa_fruticans	(Roystonea_regia	((((Prestoea_acuminata	Manicaria_saccifera)	((Calamus_caryotoides	Oenocarpus_bataua)	Oenocarpus_minor))	(Pelagodoxa_henryana	((((Heterospathe_cagayanensis	(Veitchia_spiralis	Hydriastele_microspadix))	Burretiokentia_grandiflora)	Dictyosperma_album)	Kentiopsis_piersoniorum)))	Geonoma_undata)))	((Attalea_speciosa	((Elaeis_oleifera	Elaeis_guineensis)	Bactris_major))	(Reinhardtia_simplex	(Reinhardtia_paiewonskiana	(Reinhardtia_latisecta	Reinhardtia_gracilis)))))	Podococcus_barteri))	Phoenix_dactylifera)	Sabal_domingensis)	Serenoa_repens)	Kingia_australis);
((((((Pseudophoenix_vinifera	(Calamus_caryotoides	Nypa_fruticans))	((((Podococcus_barteri	Pelagodoxa_henryana)	Orania_palindan)	Sclerosperma_profizianum)	((Roystonea_regia	((((Prestoea_acuminata	Manicaria_saccifera)	(Oenocarpus_bataua	Oenocarpus_minor))	(((Burretiokentia_grandiflora	(Reinhardtia_gracilis	Hydriastele_microspadix))	((Dictyosperma_album	Heterospathe_cagayanensis)	Veitchia_spiralis))	Kentiopsis_piersoniorum))	Geonoma_undata))	((Attalea_speciosa	((Elaeis_oleifera	Elaeis_guineensis)	Bactris_major))	((Iriartea_deltoidea	Chamaedorea_seifrizii)	(Reinhardtia_simplex	(Reinhardtia_latisecta	Reinhardtia_paiewonskiana)))))))	Phoenix_dactylifera)	Sabal_domingensis)	Serenoa_repens)	Kingia_australis);
(((((Pseudophoenix_vinifera	(((Podococcus_barteri	(Orania_palindan	Reinhardtia_gracilis))	Sclerosperma_profizianum)	(((Calamus_caryotoides	Nypa_fruticans)	(Roystonea_regia	((((Prestoea_acuminata	Manicaria_saccifera)	(Oenocarpus_bataua	Oenocarpus_minor))	((((Pelagodoxa_henryana	Kentiopsis_piersoniorum)	(Hydriastele_microspadix	(Dictyosperma_album	Heterospathe_cagayanensis)))	Burretiokentia_grandiflora)	Veitchia_spiralis))	Geonoma_undata)))	((Attalea_speciosa	((Elaeis_oleifera	Elaeis_guineensis)	Bactris_major))	((Iriartea_deltoidea	Chamaedorea_seifrizii)	(Reinhardtia_simplex	(Reinhardtia_latisecta	Reinhardtia_paiewonskiana)))))))	Phoenix_dactylifera)	Sabal_domingensis)	Serenoa_repens)	Kingia_australis);
((((Serenoa_repens	((Pseudophoenix_vinifera	(Calamus_caryotoides	Nypa_fruticans))	(((Iriartea_deltoidea	Chamaedorea_seifrizii)	(((Reinhardtia_gracilis	Podococcus_barteri)	Orania_palindan)	Sclerosperma_profizianum))	(((Reinhardtia_simplex	(Reinhardtia_latisecta	Reinhardtia_paiewonskiana))	((Elaeis_oleifera	Elaeis_guineensis)	(Bactris_major	Attalea_speciosa)))	(Roystonea_regia	(((Oenocarpus_minor	(Oenocarpus_bataua	Prestoea_acuminata))	((((Burretiokentia_grandiflora	Veitchia_spiralis)	Kentiopsis_piersoniorum)	((Dictyosperma_album	Heterospathe_cagayanensis)	Hydriastele_microspadix))	Pelagodoxa_henryana))	(Manicaria_saccifera	Geonoma_undata)))))))	Phoenix_dactylifera)	Sabal_domingensis)	Kingia_australis);
((((Serenoa_repens	((Chamaedorea_seifrizii	Sclerosperma_profizianum)	(((Iriartea_deltoidea	(Calamus_caryotoides	Pseudophoenix_vinifera))	Nypa_fruticans)	((((Pelagodoxa_henryana	Orania_palindan)	Podococcus_barteri)	(((Manicaria_saccifera	((Oenocarpus_bataua	Prestoea_acuminata)	Oenocarpus_minor))	(Kentiopsis_piersoniorum	((Veitchia_spiralis	((Dictyosperma_album	Heterospathe_cagayanensis)	Burretiokentia_grandiflora))	Hydriastele_microspadix)))	Geonoma_undata))	(((Reinhardtia_simplex	((Reinhardtia_latisecta	Reinhardtia_gracilis)	Reinhardtia_paiewonskiana))	((Elaeis_oleifera	Elaeis_guineensis)	(Bactris_major	Attalea_speciosa)))	Roystonea_regia)))))	Phoenix_dactylifera)	Sabal_domingensis)	Kingia_australis);
(((Sabal_domingensis	Serenoa_repens)	(((((((Iriartea_deltoidea	Chamaedorea_seifrizii)	(Attalea_speciosa	(Bactris_major	(Elaeis_oleifera	Elaeis_guineensis))))	(((Reinhardtia_latisecta	Reinhardtia_gracilis)	Reinhardtia_paiewonskiana)	Reinhardtia_simplex))	((Geonoma_undata	Roystonea_regia)	((((((Oenocarpus_bataua	(Calamus_caryotoides	Prestoea_acuminata))	Oenocarpus_minor)	(((Hydriastele_microspadix	Veitchia_spiralis)	(Dictyosperma_album	Heterospathe_cagayanensis))	Burretiokentia_grandiflora))	Kentiopsis_piersoniorum)	Manicaria_saccifera)	Pelagodoxa_henryana)))	(Podococcus_barteri	(Sclerosperma_profizianum	Orania_palindan)))	(Pseudophoenix_vinifera	Nypa_fruticans))	Phoenix_dactylifera))	Kingia_australis);
((Serenoa_repens	(Sabal_domingensis	((((Iriartea_deltoidea	Pseudophoenix_vinifera)	Nypa_fruticans)	(((Roystonea_regia	(((Reinhardtia_latisecta	Reinhardtia_paiewonskiana)	Reinhardtia_simplex)	(Attalea_speciosa	((Reinhardtia_gracilis	(Elaeis_oleifera	Elaeis_guineensis))	Bactris_major))))	((((Manicaria_saccifera	(((Calamus_caryotoides	Oenocarpus_bataua)	Prestoea_acuminata)	Oenocarpus_minor))	(Kentiopsis_piersoniorum	(((Burretiokentia_grandiflora	Hydriastele_microspadix)	Veitchia_spiralis)	(Dictyosperma_album	Heterospathe_cagayanensis))))	Pelagodoxa_henryana)	Geonoma_undata))	(Chamaedorea_seifrizii	(Podococcus_barteri	(Sclerosperma_profizianum	Orania_palindan)))))	Phoenix_dactylifera)))	Kingia_australis);
((Sabal_domingensis	(Phoenix_dactylifera	(((((Roystonea_regia	(Iriartea_deltoidea	Chamaedorea_seifrizii))	(((((Oenocarpus_bataua	(Calamus_caryotoides	Prestoea_acuminata))	Oenocarpus_minor)	Manicaria_saccifera)	Geonoma_undata)	(((Kentiopsis_piersoniorum	((Hydriastele_microspadix	Burretiokentia_grandiflora)	(Veitchia_spiralis	Heterospathe_cagayanensis)))	Dictyosperma_album)	Pelagodoxa_henryana)))	(((Sclerosperma_profizianum	(((Reinhardtia_paiewonskiana	Reinhardtia_gracilis)	Reinhardtia_latisecta)	Reinhardtia_simplex))	Pseudophoenix_vinifera)	((Orania_palindan	Attalea_speciosa)	((Podococcus_barteri	(Elaeis_oleifera	Elaeis_guineensis))	Bactris_major))))	Nypa_fruticans)	Serenoa_repens)))	Kingia_australis);
((Serenoa_repens	((Phoenix_dactylifera	((Podococcus_barteri	(((((Reinhardtia_paiewonskiana	Reinhardtia_latisecta)	Reinhardtia_simplex)	(((Elaeis_oleifera	Elaeis_guineensis)	(Bactris_major	Reinhardtia_gracilis))	Attalea_speciosa))	Roystonea_regia)	((((Oenocarpus_bataua	Prestoea_acuminata)	(Calamus_caryotoides	Oenocarpus_minor))	((Pelagodoxa_henryana	Kentiopsis_piersoniorum)	((Dictyosperma_album	Heterospathe_cagayanensis)	(Hydriastele_microspadix	(Veitchia_spiralis	Burretiokentia_grandiflora)))))	(Geonoma_undata	Manicaria_saccifera))))	((Sclerosperma_profizianum	((Iriartea_deltoidea	Chamaedorea_seifrizii)	Orania_palindan))	(Pseudophoenix_vinifera	Nypa_fruticans))))	Sabal_domingensis))	Kingia_australis);
((((Phoenix_dactylifera	(((((((Reinhardtia_latisecta	Reinhardtia_gracilis)	Reinhardtia_paiewonskiana)	Reinhardtia_simplex)	(((Elaeis_oleifera	Elaeis_guineensis)	Bactris_major)	Attalea_speciosa))	(Roystonea_regia	(((Manicaria_saccifera	((Oenocarpus_bataua	(Calamus_caryotoides	Prestoea_acuminata))	Oenocarpus_minor))	((Kentiopsis_piersoniorum	(Veitchia_spiralis	(Heterospathe_cagayanensis	(Burretiokentia_grandiflora	Hydriastele_microspadix))))	Dictyosperma_album))	Geonoma_undata)))	((Pseudophoenix_vinifera	(Iriartea_deltoidea	Chamaedorea_seifrizii))	(Orania_palindan	(Podococcus_barteri	Sclerosperma_profizianum))))	(Pelagodoxa_henryana	Nypa_fruticans)))	Serenoa_repens)	Sabal_domingensis)	Kingia_australis);
((((Serenoa_repens	(((((((Oenocarpus_bataua	(Calamus_caryotoides	Prestoea_acuminata))	Oenocarpus_minor)	((Kentiopsis_piersoniorum	((Burretiokentia_grandiflora	Veitchia_spiralis)	(Heterospathe_cagayanensis	Hydriastele_microspadix)))	Dictyosperma_album))	(Geonoma_undata	Manicaria_saccifera))	(((((Reinhardtia_latisecta	Reinhardtia_gracilis)	Reinhardtia_paiewonskiana)	Reinhardtia_simplex)	(Bactris_major	(Attalea_speciosa	(Elaeis_oleifera	Elaeis_guineensis))))	Roystonea_regia))	(((Orania_palindan	(Chamaedorea_seifrizii	Sclerosperma_profizianum))	(Podococcus_barteri	Pelagodoxa_henryana))	(Pseudophoenix_vinifera	Iriartea_deltoidea)))	Nypa_fruticans))	Phoenix_dactylifera)	Sabal_domingensis)	Kingia_australis);
(((Serenoa_repens	((Nypa_fruticans	(((Attalea_speciosa	((Elaeis_oleifera	Elaeis_guineensis)	Bactris_major))	((((Manicaria_saccifera	((Oenocarpus_bataua	Prestoea_acuminata)	(Calamus_caryotoides	Oenocarpus_minor)))	((Kentiopsis_piersoniorum	Burretiokentia_grandiflora)	((Veitchia_spiralis	(Heterospathe_cagayanensis	Hydriastele_microspadix))	Dictyosperma_album)))	Geonoma_undata)	Roystonea_regia))	(((Reinhardtia_gracilis	(Reinhardtia_paiewonskiana	Reinhardtia_latisecta))	Reinhardtia_simplex)	(((Podococcus_barteri	Orania_palindan)	Pelagodoxa_henryana)	((Pseudophoenix_vinifera	Iriartea_deltoidea)	(Chamaedorea_seifrizii	Sclerosperma_profizianum))))))	Phoenix_dactylifera))	Sabal_domingensis)	Kingia_australis);
((Serenoa_repens	((((Pseudophoenix_vinifera	Nypa_fruticans)	((((Sclerosperma_profizianum	((Reinhardtia_paiewonskiana	(Reinhardtia_latisecta	Reinhardtia_gracilis))	Reinhardtia_simplex))	((Iriartea_deltoidea	Chamaedorea_seifrizii)	(Bactris_major	(Attalea_speciosa	(Elaeis_oleifera	Elaeis_guineensis)))))	((((Manicaria_saccifera	((Oenocarpus_bataua	Prestoea_acuminata)	(Calamus_caryotoides	Oenocarpus_minor)))	((Pelagodoxa_henryana	Kentiopsis_piersoniorum)	((Burretiokentia_grandiflora	Veitchia_spiralis)	((Dictyosperma_album	Heterospathe_cagayanensis)	Hydriastele_microspadix))))	Geonoma_undata)	Roystonea_regia))	(Podococcus_barteri	Orania_palindan)))	Phoenix_dactylifera)	Sabal_domingensis))	Kingia_australis);
((Serenoa_repens	((Phoenix_dactylifera	Sabal_domingensis)	((Podococcus_barteri	Orania_palindan)	(((Sclerosperma_profizianum	Nypa_fruticans)	((((Manicaria_saccifera	(((Calamus_caryotoides	Oenocarpus_bataua)	Prestoea_acuminata)	Oenocarpus_minor))	((Pelagodoxa_henryana	Kentiopsis_piersoniorum)	((Hydriastele_microspadix	((Burretiokentia_grandiflora	Veitchia_spiralis)	Heterospathe_cagayanensis))	Dictyosperma_album)))	Geonoma_undata)	((Iriartea_deltoidea	Chamaedorea_seifrizii)	Roystonea_regia)))	(Pseudophoenix_vinifera	(((Reinhardtia_gracilis	(Reinhardtia_paiewonskiana	Reinhardtia_latisecta))	Reinhardtia_simplex)	(Attalea_speciosa	((Elaeis_oleifera	Elaeis_guineensis)	Bactris_major))))))))	Kingia_australis);
((Sabal_domingensis	(Serenoa_repens	((((Sclerosperma_profizianum	(Calamus_caryotoides	Nypa_fruticans))	(((Iriartea_deltoidea	Chamaedorea_seifrizii)	Orania_palindan)	Pseudophoenix_vinifera))	(Podococcus_barteri	((Roystonea_regia	(((Reinhardtia_gracilis	(Reinhardtia_paiewonskiana	Reinhardtia_latisecta))	Reinhardtia_simplex)	(Attalea_speciosa	((Elaeis_oleifera	Elaeis_guineensis)	Bactris_major))))	((Geonoma_undata	((Manicaria_saccifera	((Oenocarpus_bataua	Prestoea_acuminata)	Oenocarpus_minor))	(Kentiopsis_piersoniorum	((Heterospathe_cagayanensis	(Hydriastele_microspadix	(Burretiokentia_grandiflora	Veitchia_spiralis)))	Dictyosperma_album))))	Pelagodoxa_henryana))))	Phoenix_dactylifera)))	Kingia_australis);
(((((((Nypa_fruticans	((Geonoma_undata	(Podococcus_barteri	Roystonea_regia))	((Pelagodoxa_henryana	(Kentiopsis_piersoniorum	((Veitchia_spiralis	(((Reinhardtia_gracilis	Hydriastele_microspadix)	Burretiokentia_grandiflora)	Heterospathe_cagayanensis))	Dictyosperma_album)))	(Manicaria_saccifera	(Prestoea_acuminata	(Oenocarpus_bataua	Oenocarpus_minor))))))	((Reinhardtia_simplex	(Reinhardtia_latisecta	Reinhardtia_paiewonskiana))	(Iriartea_deltoidea	((Elaeis_guineensis	Elaeis_oleifera)	(Attalea_speciosa	Bactris_major)))))	((Calamus_caryotoides	Pseudophoenix_vinifera)	((Sclerosperma_profizianum	Orania_palindan)	Chamaedorea_seifrizii)))	Phoenix_dactylifera)	Sabal_domingensis)	Serenoa_repens)	Kingia_australis);
((((Phoenix_dactylifera	Sabal_domingensis)	(((((((Dictyosperma_album	Heterospathe_cagayanensis)	((Veitchia_spiralis	Hydriastele_microspadix)	Burretiokentia_grandiflora))	(Pelagodoxa_henryana	Kentiopsis_piersoniorum))	(Podococcus_barteri	((Prestoea_acuminata	Oenocarpus_minor)	Oenocarpus_bataua)))	(Geonoma_undata	Roystonea_regia))	(Manicaria_saccifera	((Reinhardtia_simplex	(Reinhardtia_gracilis	(Reinhardtia_latisecta	Reinhardtia_paiewonskiana)))	(Iriartea_deltoidea	(Attalea_speciosa	(Bactris_major	(Elaeis_guineensis	Elaeis_oleifera)))))))	((Nypa_fruticans	(Calamus_caryotoides	Pseudophoenix_vinifera))	((Sclerosperma_profizianum	Orania_palindan)	Chamaedorea_seifrizii))))	Serenoa_repens)	Kingia_australis);
((((Phoenix_dactylifera	(((((Iriartea_deltoidea	Chamaedorea_seifrizii)	((Podococcus_barteri	Sclerosperma_profizianum)	Orania_palindan))	Pseudophoenix_vinifera)	(((Geonoma_undata	((Manicaria_saccifera	(Oenocarpus_minor	(Oenocarpus_bataua	Prestoea_acuminata)))	(((Veitchia_spiralis	(Heterospathe_cagayanensis	(Burretiokentia_grandiflora	Hydriastele_microspadix)))	(Pelagodoxa_henryana	Kentiopsis_piersoniorum))	Dictyosperma_album)))	((Attalea_speciosa	(Bactris_major	(Elaeis_guineensis	Elaeis_oleifera)))	Roystonea_regia))	(Reinhardtia_simplex	(Reinhardtia_gracilis	(Reinhardtia_latisecta	Reinhardtia_paiewonskiana)))))	(Calamus_caryotoides	Nypa_fruticans)))	Serenoa_repens)	Sabal_domingensis)	Kingia_australis);
((((Phoenix_dactylifera	(((Chamaedorea_seifrizii	(Orania_palindan	(Podococcus_barteri	Sclerosperma_profizianum)))	((Geonoma_undata	(((Kentiopsis_piersoniorum	(Dictyosperma_album	(Heterospathe_cagayanensis	(((Burretiokentia_grandiflora	Reinhardtia_gracilis)	Hydriastele_microspadix)	Veitchia_spiralis))))	(Manicaria_saccifera	(Oenocarpus_minor	(Oenocarpus_bataua	(Calamus_caryotoides	Prestoea_acuminata)))))	Pelagodoxa_henryana))	(((Attalea_speciosa	Bactris_major)	(Roystonea_regia	(Elaeis_guineensis	Elaeis_oleifera)))	(Reinhardtia_simplex	(Reinhardtia_latisecta	Reinhardtia_paiewonskiana)))))	((Iriartea_deltoidea	Pseudophoenix_vinifera)	Nypa_fruticans)))	Serenoa_repens)	Sabal_domingensis)	Kingia_australis);
((((Phoenix_dactylifera	(((Sclerosperma_profizianum	Chamaedorea_seifrizii)	Orania_palindan)	(((Geonoma_undata	((Kentiopsis_piersoniorum	(Dictyosperma_album	((Heterospathe_cagayanensis	Hydriastele_microspadix)	Veitchia_spiralis)))	(Manicaria_saccifera	(((Oenocarpus_minor	Oenocarpus_bataua)	Calamus_caryotoides)	Prestoea_acuminata))))	(((Attalea_speciosa	((Reinhardtia_gracilis	Bactris_major)	(Elaeis_guineensis	Elaeis_oleifera)))	(Reinhardtia_simplex	(Reinhardtia_latisecta	Reinhardtia_paiewonskiana)))	(Burretiokentia_grandiflora	Roystonea_regia)))	((Pelagodoxa_henryana	Podococcus_barteri)	((Iriartea_deltoidea	Pseudophoenix_vinifera)	Nypa_fruticans)))))	Serenoa_repens)	Sabal_domingensis)	Kingia_australis);
((((((Podococcus_barteri	Phoenix_dactylifera)	(((Iriartea_deltoidea	(Calamus_caryotoides	Pseudophoenix_vinifera))	(Chamaedorea_seifrizii	(Orania_palindan	Sclerosperma_profizianum)))	((Roystonea_regia	((Dictyosperma_album	((Heterospathe_cagayanensis	((Reinhardtia_gracilis	Hydriastele_microspadix)	(Burretiokentia_grandiflora	Veitchia_spiralis)))	(Pelagodoxa_henryana	Kentiopsis_piersoniorum)))	(((Oenocarpus_minor	Oenocarpus_bataua)	(Prestoea_acuminata	Manicaria_saccifera))	Geonoma_undata)))	((Attalea_speciosa	(Bactris_major	(Elaeis_guineensis	Elaeis_oleifera)))	(Reinhardtia_simplex	(Reinhardtia_latisecta	Reinhardtia_paiewonskiana))))))	Serenoa_repens)	Sabal_domingensis)	Nypa_fruticans)	Kingia_australis);
((Serenoa_repens	((((Orania_palindan	(Iriartea_deltoidea	Chamaedorea_seifrizii))	Sclerosperma_profizianum)	((Podococcus_barteri	(Pseudophoenix_vinifera	(Nypa_fruticans	Calamus_caryotoides)))	((Geonoma_undata	((((((Dictyosperma_album	Heterospathe_cagayanensis)	Hydriastele_microspadix)	(Veitchia_spiralis	Burretiokentia_grandiflora))	Kentiopsis_piersoniorum)	Pelagodoxa_henryana)	((Oenocarpus_minor	(Prestoea_acuminata	Oenocarpus_bataua))	Manicaria_saccifera)))	((((Elaeis_guineensis	Elaeis_oleifera)	(Attalea_speciosa	Bactris_major))	(Reinhardtia_simplex	(Reinhardtia_gracilis	(Reinhardtia_latisecta	Reinhardtia_paiewonskiana))))	Roystonea_regia))))	(Sabal_domingensis	Phoenix_dactylifera)))	Kingia_australis);
((Serenoa_repens	(Sabal_domingensis	((((Podococcus_barteri	Sclerosperma_profizianum)	Orania_palindan)	(((Nypa_fruticans	Calamus_caryotoides)	(Iriartea_deltoidea	Pseudophoenix_vinifera))	((((Geonoma_undata	(((((Dictyosperma_album	Heterospathe_cagayanensis)	(Veitchia_spiralis	Burretiokentia_grandiflora))	Hydriastele_microspadix)	Kentiopsis_piersoniorum)	((Oenocarpus_minor	(Prestoea_acuminata	Oenocarpus_bataua))	Manicaria_saccifera)))	Pelagodoxa_henryana)	((((Elaeis_guineensis	Elaeis_oleifera)	(Attalea_speciosa	Bactris_major))	(Reinhardtia_simplex	(Reinhardtia_gracilis	(Reinhardtia_latisecta	Reinhardtia_paiewonskiana))))	Roystonea_regia))	Chamaedorea_seifrizii)))	Phoenix_dactylifera)))	Kingia_australis);
((Serenoa_repens	(Sabal_domingensis	((((((Calamus_caryotoides	Pseudophoenix_vinifera)	(((Orania_palindan	Pelagodoxa_henryana)	Podococcus_barteri)	(Sclerosperma_profizianum	(Reinhardtia_simplex	(Reinhardtia_gracilis	(Reinhardtia_latisecta	Reinhardtia_paiewonskiana))))))	((Roystonea_regia	((Geonoma_undata	((((Heterospathe_cagayanensis	Veitchia_spiralis)	(Burretiokentia_grandiflora	Hydriastele_microspadix))	Dictyosperma_album)	Kentiopsis_piersoniorum))	((Oenocarpus_minor	(Prestoea_acuminata	Oenocarpus_bataua))	Manicaria_saccifera)))	((Elaeis_guineensis	Elaeis_oleifera)	(Attalea_speciosa	Bactris_major))))	(Iriartea_deltoidea	Chamaedorea_seifrizii))	Nypa_fruticans)	Phoenix_dactylifera)))	Kingia_australis);
((Serenoa_repens	(Sabal_domingensis	((((((Orania_palindan	(Nypa_fruticans	(Calamus_caryotoides	Sclerosperma_profizianum)))	(Pelagodoxa_henryana	(Reinhardtia_simplex	(Reinhardtia_gracilis	(Reinhardtia_latisecta	Reinhardtia_paiewonskiana)))))	((((Kentiopsis_piersoniorum	(Veitchia_spiralis	(((Dictyosperma_album	Heterospathe_cagayanensis)	Hydriastele_microspadix)	Burretiokentia_grandiflora)))	((Podococcus_barteri	(Prestoea_acuminata	(Oenocarpus_bataua	Oenocarpus_minor)))	Manicaria_saccifera))	Geonoma_undata)	(Roystonea_regia	(Attalea_speciosa	(Bactris_major	(Elaeis_guineensis	Elaeis_oleifera))))))	(Iriartea_deltoidea	Chamaedorea_seifrizii))	Pseudophoenix_vinifera)	Phoenix_dactylifera)))	Kingia_australis);
((((((Sclerosperma_profizianum	Orania_palindan)	((((Geonoma_undata	((Chamaedorea_seifrizii	Iriartea_deltoidea)	((Reinhardtia_simplex	(Reinhardtia_latisecta	Reinhardtia_paiewonskiana))	(Attalea_speciosa	((Reinhardtia_gracilis	Bactris_major)	(Elaeis_guineensis	Elaeis_oleifera))))))	Roystonea_regia)	((((Prestoea_acuminata	Manicaria_saccifera)	(Oenocarpus_bataua	Oenocarpus_minor))	(((Hydriastele_microspadix	((Burretiokentia_grandiflora	Veitchia_spiralis)	Calamus_caryotoides))	(Dictyosperma_album	Heterospathe_cagayanensis))	Kentiopsis_piersoniorum))	(Podococcus_barteri	Pelagodoxa_henryana)))	(Nypa_fruticans	Pseudophoenix_vinifera)))	Phoenix_dactylifera)	Sabal_domingensis)	Serenoa_repens)	Kingia_australis);
(((Serenoa_repens	(((Chamaedorea_seifrizii	(Sclerosperma_profizianum	(Podococcus_barteri	Orania_palindan)))	(Nypa_fruticans	(Iriartea_deltoidea	Pseudophoenix_vinifera)))	((((Geonoma_undata	(((Prestoea_acuminata	Oenocarpus_bataua)	(Calamus_caryotoides	Oenocarpus_minor))	(Kentiopsis_piersoniorum	((Burretiokentia_grandiflora	(Hydriastele_microspadix	(Heterospathe_cagayanensis	Veitchia_spiralis)))	Dictyosperma_album))))	Manicaria_saccifera)	Pelagodoxa_henryana)	(Roystonea_regia	((Attalea_speciosa	(Bactris_major	(Elaeis_guineensis	Elaeis_oleifera)))	(Reinhardtia_paiewonskiana	(Reinhardtia_gracilis	(Reinhardtia_simplex	Reinhardtia_latisecta))))))))	(Phoenix_dactylifera	Sabal_domingensis))	Kingia_australis);
((Sabal_domingensis	(Serenoa_repens	((((Nypa_fruticans	(Iriartea_deltoidea	(Calamus_caryotoides	Pseudophoenix_vinifera)))	(Chamaedorea_seifrizii	(Sclerosperma_profizianum	(Podococcus_barteri	Orania_palindan))))	((Roystonea_regia	(Geonoma_undata	((Attalea_speciosa	(Bactris_major	(Elaeis_guineensis	Elaeis_oleifera)))	(((Reinhardtia_latisecta	Reinhardtia_gracilis)	Reinhardtia_paiewonskiana)	Reinhardtia_simplex))))	((Manicaria_saccifera	((Prestoea_acuminata	Oenocarpus_bataua)	Oenocarpus_minor))	(Pelagodoxa_henryana	(Kentiopsis_piersoniorum	(Veitchia_spiralis	(Hydriastele_microspadix	((Dictyosperma_album	Heterospathe_cagayanensis)	Burretiokentia_grandiflora))))))))	Phoenix_dactylifera)))	Kingia_australis);
(((((((((Heterospathe_cagayanensis	((Hydriastele_microspadix	Burretiokentia_grandiflora)	Veitchia_spiralis))	Dictyosperma_album)	(Pelagodoxa_henryana	Kentiopsis_piersoniorum))	Geonoma_undata)	((((Nypa_fruticans	Pseudophoenix_vinifera)	(((Attalea_speciosa	(Bactris_major	(Elaeis_guineensis	Elaeis_oleifera)))	((Reinhardtia_latisecta	Reinhardtia_paiewonskiana)	Reinhardtia_simplex))	Roystonea_regia))	((Podococcus_barteri	Reinhardtia_gracilis)	((Chamaedorea_seifrizii	(Sclerosperma_profizianum	Orania_palindan))	(Manicaria_saccifera	((Prestoea_acuminata	(Calamus_caryotoides	Oenocarpus_bataua))	Oenocarpus_minor)))))	Iriartea_deltoidea))	Phoenix_dactylifera)	Sabal_domingensis)	Serenoa_repens)	Kingia_australis);
((((((((((Manicaria_saccifera	((Oenocarpus_minor	Oenocarpus_bataua)	Prestoea_acuminata))	(((Heterospathe_cagayanensis	((Burretiokentia_grandiflora	(Reinhardtia_gracilis	Hydriastele_microspadix))	Veitchia_spiralis))	Dictyosperma_album)	Kentiopsis_piersoniorum))	(Roystonea_regia	Geonoma_undata))	((Attalea_speciosa	(Bactris_major	(Elaeis_guineensis	Elaeis_oleifera)))	((Reinhardtia_latisecta	Reinhardtia_paiewonskiana)	Reinhardtia_simplex)))	((Iriartea_deltoidea	Pseudophoenix_vinifera)	(((Calamus_caryotoides	Chamaedorea_seifrizii)	Sclerosperma_profizianum)	(Orania_palindan	(Pelagodoxa_henryana	Podococcus_barteri)))))	Nypa_fruticans)	Phoenix_dactylifera)	Sabal_domingensis)	Serenoa_repens)	Kingia_australis);
(((((((Iriartea_deltoidea	Pseudophoenix_vinifera)	((Chamaedorea_seifrizii	Sclerosperma_profizianum)	(Orania_palindan	(Pelagodoxa_henryana	Podococcus_barteri))))	((Nypa_fruticans	(((Manicaria_saccifera	((Oenocarpus_minor	(Calamus_caryotoides	Oenocarpus_bataua))	Prestoea_acuminata))	(((Hydriastele_microspadix	(Veitchia_spiralis	Burretiokentia_grandiflora))	(Heterospathe_cagayanensis	Dictyosperma_album))	Kentiopsis_piersoniorum))	(Roystonea_regia	Geonoma_undata)))	((Attalea_speciosa	(Bactris_major	(Elaeis_guineensis	Elaeis_oleifera)))	((Reinhardtia_gracilis	(Reinhardtia_latisecta	Reinhardtia_paiewonskiana))	Reinhardtia_simplex))))	Phoenix_dactylifera)	Sabal_domingensis)	Serenoa_repens)	Kingia_australis);
(((((((Iriartea_deltoidea	Pseudophoenix_vinifera)	(((Sclerosperma_profizianum	Calamus_caryotoides)	(Chamaedorea_seifrizii	Orania_palindan))	Podococcus_barteri))	((Nypa_fruticans	(Roystonea_regia	(Geonoma_undata	(((Manicaria_saccifera	(Oenocarpus_minor	(Oenocarpus_bataua	Prestoea_acuminata)))	(Kentiopsis_piersoniorum	((Veitchia_spiralis	(Burretiokentia_grandiflora	(Heterospathe_cagayanensis	Dictyosperma_album)))	Hydriastele_microspadix)))	Pelagodoxa_henryana))))	((Attalea_speciosa	(Bactris_major	(Elaeis_guineensis	Elaeis_oleifera)))	((Reinhardtia_paiewonskiana	(Reinhardtia_gracilis	Reinhardtia_latisecta))	Reinhardtia_simplex))))	Phoenix_dactylifera)	Sabal_domingensis)	Serenoa_repens)	Kingia_australis);
(((((((Iriartea_deltoidea	(Calamus_caryotoides	Pseudophoenix_vinifera))	(((Reinhardtia_paiewonskiana	(Reinhardtia_gracilis	Reinhardtia_latisecta))	Reinhardtia_simplex)	(((Nypa_fruticans	(((Geonoma_undata	Manicaria_saccifera)	((Oenocarpus_minor	(Oenocarpus_bataua	Prestoea_acuminata))	(Kentiopsis_piersoniorum	((Heterospathe_cagayanensis	((Veitchia_spiralis	Burretiokentia_grandiflora)	Hydriastele_microspadix))	Dictyosperma_album))))	Pelagodoxa_henryana))	(Attalea_speciosa	(Bactris_major	(Elaeis_guineensis	Elaeis_oleifera))))	Roystonea_regia)))	(((Podococcus_barteri	Sclerosperma_profizianum)	Orania_palindan)	Chamaedorea_seifrizii))	Phoenix_dactylifera)	Sabal_domingensis)	Serenoa_repens)	Kingia_australis);
(((((Nypa_fruticans	((((((((Oenocarpus_minor	(Oenocarpus_bataua	Prestoea_acuminata))	(Kentiopsis_piersoniorum	(((Veitchia_spiralis	Burretiokentia_grandiflora)	Hydriastele_microspadix)	(Dictyosperma_album	Heterospathe_cagayanensis))))	Geonoma_undata)	Roystonea_regia)	(Manicaria_saccifera	(Attalea_speciosa	(Bactris_major	(Elaeis_guineensis	Elaeis_oleifera)))))	Chamaedorea_seifrizii)	(Pelagodoxa_henryana	(((Reinhardtia_paiewonskiana	Reinhardtia_latisecta)	Reinhardtia_simplex)	(Reinhardtia_gracilis	((Orania_palindan	Sclerosperma_profizianum)	Podococcus_barteri)))))	(Iriartea_deltoidea	(Calamus_caryotoides	Pseudophoenix_vinifera))))	Phoenix_dactylifera)	Sabal_domingensis)	Serenoa_repens)	Kingia_australis);
((((((((((Orania_palindan	Pelagodoxa_henryana)	Podococcus_barteri)	(((Reinhardtia_gracilis	(Reinhardtia_paiewonskiana	Reinhardtia_latisecta))	Reinhardtia_simplex)	Sclerosperma_profizianum))	((Iriartea_deltoidea	Pseudophoenix_vinifera)	Nypa_fruticans))	((((Manicaria_saccifera	(Oenocarpus_minor	(Oenocarpus_bataua	Prestoea_acuminata)))	((Kentiopsis_piersoniorum	((Veitchia_spiralis	Burretiokentia_grandiflora)	Hydriastele_microspadix))	(Dictyosperma_album	(Calamus_caryotoides	Heterospathe_cagayanensis))))	Geonoma_undata)	(Roystonea_regia	(Attalea_speciosa	(Bactris_major	(Elaeis_guineensis	Elaeis_oleifera))))))	Chamaedorea_seifrizii)	Phoenix_dactylifera)	Sabal_domingensis)	Serenoa_repens)	Kingia_australis);
((((((((Pseudophoenix_vinifera	Nypa_fruticans)	(((((((Hydriastele_microspadix	(Burretiokentia_grandiflora	Veitchia_spiralis))	Heterospathe_cagayanensis)	(Pelagodoxa_henryana	Kentiopsis_piersoniorum))	Dictyosperma_album)	((Geonoma_undata	Manicaria_saccifera)	(Iriartea_deltoidea	((Prestoea_acuminata	Oenocarpus_bataua)	Oenocarpus_minor))))	Roystonea_regia)	(((Reinhardtia_paiewonskiana	(Reinhardtia_latisecta	Reinhardtia_gracilis))	Reinhardtia_simplex)	(Attalea_speciosa	(Bactris_major	(Elaeis_oleifera	Elaeis_guineensis))))))	((Calamus_caryotoides	(Orania_palindan	Sclerosperma_profizianum))	Chamaedorea_seifrizii))	Podococcus_barteri)	Serenoa_repens)	Phoenix_dactylifera)	Sabal_domingensis)	Kingia_australis);
((Serenoa_repens	(((((Iriartea_deltoidea	Pseudophoenix_vinifera)	(((((Kentiopsis_piersoniorum	(Calamus_caryotoides	Nypa_fruticans))	(((Dictyosperma_album	Heterospathe_cagayanensis)	(Burretiokentia_grandiflora	(Reinhardtia_gracilis	Hydriastele_microspadix)))	Veitchia_spiralis))	((Prestoea_acuminata	Manicaria_saccifera)	(Oenocarpus_bataua	Oenocarpus_minor)))	(Geonoma_undata	Roystonea_regia))	(((Reinhardtia_paiewonskiana	Reinhardtia_latisecta)	Reinhardtia_simplex)	(Attalea_speciosa	(Bactris_major	(Elaeis_oleifera	Elaeis_guineensis))))))	((Pelagodoxa_henryana	Phoenix_dactylifera)	((Orania_palindan	Sclerosperma_profizianum)	Chamaedorea_seifrizii)))	Podococcus_barteri)	Sabal_domingensis))	Kingia_australis);
((Serenoa_repens	((((Pseudophoenix_vinifera	(((Pelagodoxa_henryana	(((((Burretiokentia_grandiflora	Dictyosperma_album)	Heterospathe_cagayanensis)	(Veitchia_spiralis	Hydriastele_microspadix))	Kentiopsis_piersoniorum)	((Geonoma_undata	Manicaria_saccifera)	(((Prestoea_acuminata	Oenocarpus_bataua)	Calamus_caryotoides)	Oenocarpus_minor))))	(Nypa_fruticans	Roystonea_regia))	(((Reinhardtia_paiewonskiana	Reinhardtia_latisecta)	Reinhardtia_simplex)	((Iriartea_deltoidea	Chamaedorea_seifrizii)	(Attalea_speciosa	((Reinhardtia_gracilis	Bactris_major)	(Elaeis_oleifera	Elaeis_guineensis)))))))	(Podococcus_barteri	(Orania_palindan	Sclerosperma_profizianum)))	Phoenix_dactylifera)	Sabal_domingensis))	Kingia_australis);
((Serenoa_repens	((((((((((Hydriastele_microspadix	(Burretiokentia_grandiflora	(Dictyosperma_album	Heterospathe_cagayanensis)))	Veitchia_spiralis)	Kentiopsis_piersoniorum)	(Manicaria_saccifera	(Prestoea_acuminata	(Oenocarpus_bataua	Oenocarpus_minor))))	Geonoma_undata)	(Calamus_caryotoides	Nypa_fruticans))	(Chamaedorea_seifrizii	(Roystonea_regia	(Attalea_speciosa	(Bactris_major	(Elaeis_oleifera	Elaeis_guineensis))))))	(((Pelagodoxa_henryana	((Reinhardtia_paiewonskiana	Reinhardtia_latisecta)	Reinhardtia_simplex))	(((Orania_palindan	Sclerosperma_profizianum)	Reinhardtia_gracilis)	Podococcus_barteri))	(Iriartea_deltoidea	Pseudophoenix_vinifera)))	Phoenix_dactylifera)	Sabal_domingensis))	Kingia_australis);
((Serenoa_repens	(((((((((((Hydriastele_microspadix	(Dictyosperma_album	Heterospathe_cagayanensis))	(Burretiokentia_grandiflora	Veitchia_spiralis))	(Oenocarpus_minor	(Oenocarpus_bataua	(Calamus_caryotoides	Prestoea_acuminata))))	((Kentiopsis_piersoniorum	Pelagodoxa_henryana)	Manicaria_saccifera))	(((((Reinhardtia_paiewonskiana	Reinhardtia_latisecta)	Reinhardtia_gracilis)	Reinhardtia_simplex)	(Attalea_speciosa	(Bactris_major	(Elaeis_oleifera	Elaeis_guineensis))))	Geonoma_undata))	Roystonea_regia)	(((Iriartea_deltoidea	Chamaedorea_seifrizii)	Orania_palindan)	Sclerosperma_profizianum))	Podococcus_barteri)	(Nypa_fruticans	Pseudophoenix_vinifera))	Phoenix_dactylifera)	Sabal_domingensis))	Kingia_australis);
((Serenoa_repens	(((((Pseudophoenix_vinifera	(Iriartea_deltoidea	Chamaedorea_seifrizii))	(Orania_palindan	(Podococcus_barteri	Sclerosperma_profizianum)))	(((((Reinhardtia_paiewonskiana	Reinhardtia_latisecta)	Reinhardtia_gracilis)	Reinhardtia_simplex)	((Attalea_speciosa	Bactris_major)	(Elaeis_oleifera	Elaeis_guineensis)))	((Roystonea_regia	((Manicaria_saccifera	(Oenocarpus_bataua	((Calamus_caryotoides	Prestoea_acuminata)	Oenocarpus_minor)))	(((Hydriastele_microspadix	(Dictyosperma_album	(Pelagodoxa_henryana	Heterospathe_cagayanensis)))	((Burretiokentia_grandiflora	Veitchia_spiralis)	Kentiopsis_piersoniorum))	Geonoma_undata)))	Nypa_fruticans)))	Phoenix_dactylifera)	Sabal_domingensis))	Kingia_australis);
((Serenoa_repens	((((((((Manicaria_saccifera	(((Prestoea_acuminata	Oenocarpus_bataua)	Calamus_caryotoides)	Oenocarpus_minor))	(Kentiopsis_piersoniorum	((Burretiokentia_grandiflora	Veitchia_spiralis)	(Hydriastele_microspadix	(Dictyosperma_album	Heterospathe_cagayanensis)))))	Geonoma_undata)	((((Iriartea_deltoidea	Chamaedorea_seifrizii)	(((Reinhardtia_paiewonskiana	Reinhardtia_latisecta)	Reinhardtia_gracilis)	Reinhardtia_simplex))	((Attalea_speciosa	Bactris_major)	(Elaeis_oleifera	Elaeis_guineensis)))	Roystonea_regia))	((Pelagodoxa_henryana	(Podococcus_barteri	Orania_palindan))	Sclerosperma_profizianum))	(Nypa_fruticans	Pseudophoenix_vinifera))	Phoenix_dactylifera)	Sabal_domingensis))	Kingia_australis);
((Serenoa_repens	(((Nypa_fruticans	((Chamaedorea_seifrizii	((Pelagodoxa_henryana	(Podococcus_barteri	Orania_palindan))	(((Geonoma_undata	Manicaria_saccifera)	(((Prestoea_acuminata	Oenocarpus_bataua)	Calamus_caryotoides)	Oenocarpus_minor))	((((Burretiokentia_grandiflora	Veitchia_spiralis)	Hydriastele_microspadix)	Heterospathe_cagayanensis)	(Dictyosperma_album	Kentiopsis_piersoniorum)))))	((Pseudophoenix_vinifera	Iriartea_deltoidea)	(((Sclerosperma_profizianum	(((Reinhardtia_paiewonskiana	Reinhardtia_latisecta)	Reinhardtia_gracilis)	Reinhardtia_simplex))	(Attalea_speciosa	(Bactris_major	(Elaeis_oleifera	Elaeis_guineensis))))	Roystonea_regia))))	Phoenix_dactylifera)	Sabal_domingensis))	Kingia_australis);
(((Nypa_fruticans	(((Pseudophoenix_vinifera	Iriartea_deltoidea)	(Chamaedorea_seifrizii	((Podococcus_barteri	Orania_palindan)	Sclerosperma_profizianum)))	(((Reinhardtia_paiewonskiana	(Reinhardtia_latisecta	Reinhardtia_gracilis))	Reinhardtia_simplex)	((Attalea_speciosa	(Bactris_major	(Elaeis_oleifera	Elaeis_guineensis)))	((((((Prestoea_acuminata	Oenocarpus_bataua)	Calamus_caryotoides)	Oenocarpus_minor)	(((Burretiokentia_grandiflora	Dictyosperma_album)	(Pelagodoxa_henryana	Kentiopsis_piersoniorum))	(((Veitchia_spiralis	Hydriastele_microspadix)	Heterospathe_cagayanensis)	Manicaria_saccifera)))	Geonoma_undata)	Roystonea_regia)))))	(Phoenix_dactylifera	(Sabal_domingensis	Serenoa_repens)))	Kingia_australis);
((Serenoa_repens	((((((Pseudophoenix_vinifera	Iriartea_deltoidea)	(((Calamus_caryotoides	Chamaedorea_seifrizii)	Sclerosperma_profizianum)	Orania_palindan))	((Reinhardtia_gracilis	(Reinhardtia_paiewonskiana	Reinhardtia_latisecta))	Reinhardtia_simplex))	((Nypa_fruticans	(Manicaria_saccifera	(Attalea_speciosa	(Bactris_major	(Elaeis_oleifera	Elaeis_guineensis)))))	(((((Prestoea_acuminata	Oenocarpus_bataua)	Oenocarpus_minor)	((Pelagodoxa_henryana	Kentiopsis_piersoniorum)	((Hydriastele_microspadix	(Burretiokentia_grandiflora	Veitchia_spiralis))	(Dictyosperma_album	Heterospathe_cagayanensis))))	Geonoma_undata)	(Podococcus_barteri	Roystonea_regia))))	Phoenix_dactylifera)	Sabal_domingensis))	Kingia_australis);
((((((((Geonoma_undata	((((Dictyosperma_album	(Burretiokentia_grandiflora	Veitchia_spiralis))	Hydriastele_microspadix)	Heterospathe_cagayanensis)	Kentiopsis_piersoniorum))	((Oenocarpus_minor	((Calamus_caryotoides	Prestoea_acuminata)	Oenocarpus_bataua))	Manicaria_saccifera))	Pelagodoxa_henryana)	(((Sclerosperma_profizianum	(Pseudophoenix_vinifera	Nypa_fruticans))	((Iriartea_deltoidea	Orania_palindan)	(Reinhardtia_gracilis	Podococcus_barteri)))	(Roystonea_regia	((Attalea_speciosa	(Bactris_major	(Elaeis_oleifera	Elaeis_guineensis)))	(Chamaedorea_seifrizii	(Reinhardtia_simplex	(Reinhardtia_paiewonskiana	Reinhardtia_latisecta)))))))	Phoenix_dactylifera)	Serenoa_repens)	Sabal_domingensis)	Kingia_australis);
((Serenoa_repens	(((((Iriartea_deltoidea	Pseudophoenix_vinifera)	(((((((Nypa_fruticans	(Kentiopsis_piersoniorum	(((Burretiokentia_grandiflora	Veitchia_spiralis)	Hydriastele_microspadix)	(Dictyosperma_album	Heterospathe_cagayanensis))))	Geonoma_undata)	(((Oenocarpus_minor	Oenocarpus_bataua)	Calamus_caryotoides)	Prestoea_acuminata))	Manicaria_saccifera)	Pelagodoxa_henryana)	Roystonea_regia)	((Reinhardtia_simplex	(Reinhardtia_gracilis	(Reinhardtia_paiewonskiana	Reinhardtia_latisecta)))	(Attalea_speciosa	(Bactris_major	(Elaeis_oleifera	Elaeis_guineensis))))))	(Chamaedorea_seifrizii	((Podococcus_barteri	Sclerosperma_profizianum)	Orania_palindan)))	Phoenix_dactylifera)	Sabal_domingensis))	Kingia_australis);
((Serenoa_repens	(((((((((Calamus_caryotoides	Nypa_fruticans)	(Kentiopsis_piersoniorum	(((Burretiokentia_grandiflora	Veitchia_spiralis)	Hydriastele_microspadix)	(Dictyosperma_album	Heterospathe_cagayanensis))))	Geonoma_undata)	(((Oenocarpus_bataua	Prestoea_acuminata)	Oenocarpus_minor)	Manicaria_saccifera))	(Podococcus_barteri	Roystonea_regia))	(Iriartea_deltoidea	((Reinhardtia_simplex	(Reinhardtia_gracilis	(Reinhardtia_paiewonskiana	Reinhardtia_latisecta)))	(Attalea_speciosa	(Bactris_major	(Elaeis_oleifera	Elaeis_guineensis))))))	(Pseudophoenix_vinifera	(Pelagodoxa_henryana	(Chamaedorea_seifrizii	(Sclerosperma_profizianum	Orania_palindan)))))	Phoenix_dactylifera)	Sabal_domingensis))	Kingia_australis);
((Serenoa_repens	((((Podococcus_barteri	Orania_palindan)	Pseudophoenix_vinifera)	(((((((Veitchia_spiralis	(Burretiokentia_grandiflora	Hydriastele_microspadix))	(Dictyosperma_album	Heterospathe_cagayanensis))	Geonoma_undata)	(((Oenocarpus_bataua	Prestoea_acuminata)	Oenocarpus_minor)	((Pelagodoxa_henryana	Kentiopsis_piersoniorum)	Manicaria_saccifera)))	Roystonea_regia)	((Iriartea_deltoidea	Chamaedorea_seifrizii)	Nypa_fruticans))	(((Calamus_caryotoides	Sclerosperma_profizianum)	(Reinhardtia_simplex	(Reinhardtia_gracilis	(Reinhardtia_paiewonskiana	Reinhardtia_latisecta))))	(((Elaeis_oleifera	Elaeis_guineensis)	Bactris_major)	Attalea_speciosa))))	(Phoenix_dactylifera	Sabal_domingensis)))	Kingia_australis);
((Sabal_domingensis	(((((Chamaedorea_seifrizii	(Sclerosperma_profizianum	(Podococcus_barteri	Orania_palindan)))	(Nypa_fruticans	(Iriartea_deltoidea	Pseudophoenix_vinifera)))	(((((((Hydriastele_microspadix	Burretiokentia_grandiflora)	Veitchia_spiralis)	((Dictyosperma_album	Heterospathe_cagayanensis)	Kentiopsis_piersoniorum))	(Oenocarpus_minor	(Oenocarpus_bataua	(Pelagodoxa_henryana	(Calamus_caryotoides	Prestoea_acuminata)))))	Geonoma_undata)	Manicaria_saccifera)	((Roystonea_regia	(((Elaeis_oleifera	Elaeis_guineensis)	Bactris_major)	Attalea_speciosa))	(Reinhardtia_simplex	(Reinhardtia_paiewonskiana	(Reinhardtia_latisecta	Reinhardtia_gracilis))))))	Phoenix_dactylifera)	Serenoa_repens))	Kingia_australis);
((Sabal_domingensis	(((((Pseudophoenix_vinifera	(Pelagodoxa_henryana	(Chamaedorea_seifrizii	((Podococcus_barteri	Sclerosperma_profizianum)	Orania_palindan))))	(((Geonoma_undata	((Kentiopsis_piersoniorum	(((Heterospathe_cagayanensis	Hydriastele_microspadix)	(Burretiokentia_grandiflora	Veitchia_spiralis))	Dictyosperma_album))	(((Calamus_caryotoides	Oenocarpus_minor)	Oenocarpus_bataua)	Prestoea_acuminata)))	Roystonea_regia)	(((Reinhardtia_gracilis	Manicaria_saccifera)	((Reinhardtia_paiewonskiana	Reinhardtia_latisecta)	(Iriartea_deltoidea	Reinhardtia_simplex)))	(((Elaeis_oleifera	Elaeis_guineensis)	Bactris_major)	Attalea_speciosa))))	Nypa_fruticans)	Phoenix_dactylifera)	Serenoa_repens))	Kingia_australis);
((Sabal_domingensis	(((((((((Geonoma_undata	(Oenocarpus_minor	((Calamus_caryotoides	Prestoea_acuminata)	Oenocarpus_bataua)))	(Pelagodoxa_henryana	(Kentiopsis_piersoniorum	((Dictyosperma_album	Heterospathe_cagayanensis)	(Veitchia_spiralis	(Burretiokentia_grandiflora	Hydriastele_microspadix))))))	Roystonea_regia)	(((Reinhardtia_gracilis	Manicaria_saccifera)	((Reinhardtia_paiewonskiana	Reinhardtia_latisecta)	Reinhardtia_simplex))	(((Elaeis_oleifera	Elaeis_guineensis)	Bactris_major)	Attalea_speciosa)))	Nypa_fruticans)	(Iriartea_deltoidea	Pseudophoenix_vinifera))	(Chamaedorea_seifrizii	(Sclerosperma_profizianum	(Podococcus_barteri	Orania_palindan))))	Phoenix_dactylifera)	Serenoa_repens))	Kingia_australis);
(((Reinhardtia_paiewonskiana	Reinhardtia_latisecta)	(Reinhardtia_simplex	(((((Podococcus_barteri	(Elaeis_oleifera	Elaeis_guineensis))	Bactris_major)	Attalea_speciosa)	((((Calamus_caryotoides	(Iriartea_deltoidea	Pseudophoenix_vinifera))	(Serenoa_repens	(Sabal_domingensis	Phoenix_dactylifera)))	(Chamaedorea_seifrizii	(Sclerosperma_profizianum	Orania_palindan)))	((((Manicaria_saccifera	(Oenocarpus_minor	(Prestoea_acuminata	Oenocarpus_bataua)))	(Nypa_fruticans	((Kentiopsis_piersoniorum	(Reinhardtia_gracilis	Hydriastele_microspadix))	((Burretiokentia_grandiflora	Veitchia_spiralis)	(Dictyosperma_album	Heterospathe_cagayanensis)))))	Geonoma_undata)	Roystonea_regia)))	Pelagodoxa_henryana)))	Kingia_australis);
((Sabal_domingensis	((((Chamaedorea_seifrizii	((Nypa_fruticans	Calamus_caryotoides)	Pseudophoenix_vinifera))	((Burretiokentia_grandiflora	(((Reinhardtia_paiewonskiana	Reinhardtia_latisecta)	Reinhardtia_simplex)	((Pelagodoxa_henryana	(Iriartea_deltoidea	(Podococcus_barteri	Orania_palindan)))	Sclerosperma_profizianum)))	((Roystonea_regia	((Elaeis_oleifera	Elaeis_guineensis)	(Bactris_major	Attalea_speciosa)))	((((Kentiopsis_piersoniorum	(Heterospathe_cagayanensis	(Veitchia_spiralis	Hydriastele_microspadix)))	Dictyosperma_album)	((Reinhardtia_gracilis	Manicaria_saccifera)	(Oenocarpus_minor	(Prestoea_acuminata	Oenocarpus_bataua))))	Geonoma_undata))))	Phoenix_dactylifera)	Serenoa_repens))	Kingia_australis);
(((Nypa_fruticans	Burretiokentia_grandiflora)	(((((Attalea_speciosa	((Elaeis_oleifera	Elaeis_guineensis)	Bactris_major))	(Roystonea_regia	(((((Veitchia_spiralis	Hydriastele_microspadix)	(Dictyosperma_album	Heterospathe_cagayanensis))	Kentiopsis_piersoniorum)	(Oenocarpus_minor	(Oenocarpus_bataua	(Prestoea_acuminata	Manicaria_saccifera))))	Geonoma_undata)))	(Chamaedorea_seifrizii	(((((Reinhardtia_paiewonskiana	((Calamus_caryotoides	Reinhardtia_latisecta)	Reinhardtia_gracilis))	Reinhardtia_simplex)	Sclerosperma_profizianum)	((Pelagodoxa_henryana	Orania_palindan)	Podococcus_barteri))	(Pseudophoenix_vinifera	Iriartea_deltoidea))))	(Sabal_domingensis	Phoenix_dactylifera))	Serenoa_repens))	Kingia_australis);
((Serenoa_repens	((Sabal_domingensis	Phoenix_dactylifera)	(((Geonoma_undata	((Manicaria_saccifera	(Oenocarpus_minor	(Oenocarpus_bataua	Prestoea_acuminata)))	((Pelagodoxa_henryana	Kentiopsis_piersoniorum)	((Reinhardtia_gracilis	((Veitchia_spiralis	Burretiokentia_grandiflora)	Hydriastele_microspadix))	(Heterospathe_cagayanensis	Dictyosperma_album)))))	((Roystonea_regia	(Attalea_speciosa	(Bactris_major	(Elaeis_oleifera	Elaeis_guineensis))))	(Reinhardtia_simplex	(Reinhardtia_latisecta	Reinhardtia_paiewonskiana))))	((Chamaedorea_seifrizii	((Sclerosperma_profizianum	Podococcus_barteri)	Orania_palindan))	((Calamus_caryotoides	Nypa_fruticans)	(Iriartea_deltoidea	Pseudophoenix_vinifera))))))	Kingia_australis);
((Sabal_domingensis	(((((Sclerosperma_profizianum	(Podococcus_barteri	Orania_palindan))	(Iriartea_deltoidea	Chamaedorea_seifrizii))	((Nypa_fruticans	Pseudophoenix_vinifera)	((Roystonea_regia	(Geonoma_undata	((Manicaria_saccifera	(Calamus_caryotoides	(Prestoea_acuminata	(Oenocarpus_minor	Oenocarpus_bataua))))	((Pelagodoxa_henryana	Kentiopsis_piersoniorum)	(((Burretiokentia_grandiflora	Veitchia_spiralis)	Hydriastele_microspadix)	(Heterospathe_cagayanensis	Dictyosperma_album))))))	((Attalea_speciosa	(Bactris_major	(Elaeis_oleifera	Elaeis_guineensis)))	(Reinhardtia_simplex	(Reinhardtia_gracilis	(Reinhardtia_latisecta	Reinhardtia_paiewonskiana)))))))	Phoenix_dactylifera)	Serenoa_repens))	Kingia_australis);
((Sabal_domingensis	(((((Sclerosperma_profizianum	Orania_palindan)	Podococcus_barteri)	(((Roystonea_regia	(Geonoma_undata	(((Manicaria_saccifera	((Oenocarpus_bataua	(Prestoea_acuminata	Calamus_caryotoides))	Oenocarpus_minor))	(Kentiopsis_piersoniorum	(((Burretiokentia_grandiflora	Hydriastele_microspadix)	(Heterospathe_cagayanensis	Dictyosperma_album))	Veitchia_spiralis)))	Pelagodoxa_henryana)))	(((Iriartea_deltoidea	Chamaedorea_seifrizii)	(Bactris_major	((Elaeis_oleifera	Elaeis_guineensis)	Attalea_speciosa)))	(Reinhardtia_simplex	(Reinhardtia_gracilis	(Reinhardtia_latisecta	Reinhardtia_paiewonskiana)))))	(Nypa_fruticans	Pseudophoenix_vinifera)))	Phoenix_dactylifera)	Serenoa_repens))	Kingia_australis);
(((((((Iriartea_deltoidea	Pseudophoenix_vinifera)	(((Calamus_caryotoides	Chamaedorea_seifrizii)	(Attalea_speciosa	(Bactris_major	(Elaeis_oleifera	Elaeis_guineensis))))	(Reinhardtia_simplex	(Reinhardtia_latisecta	Reinhardtia_paiewonskiana))))	((Pelagodoxa_henryana	(Orania_palindan	(Reinhardtia_gracilis	Podococcus_barteri)))	(Nypa_fruticans	((Sclerosperma_profizianum	Roystonea_regia)	(Geonoma_undata	((Manicaria_saccifera	((Oenocarpus_bataua	Prestoea_acuminata)	Oenocarpus_minor))	(((Hydriastele_microspadix	(Heterospathe_cagayanensis	Dictyosperma_album))	(Burretiokentia_grandiflora	Veitchia_spiralis))	Kentiopsis_piersoniorum)))))))	Phoenix_dactylifera)	Sabal_domingensis)	Serenoa_repens)	Kingia_australis);
((((((((((Iriartea_deltoidea	Chamaedorea_seifrizii)	Sclerosperma_profizianum)	Orania_palindan)	Podococcus_barteri)	(((Attalea_speciosa	(Bactris_major	(Elaeis_oleifera	Elaeis_guineensis)))	(Reinhardtia_simplex	(Reinhardtia_gracilis	(Reinhardtia_latisecta	Reinhardtia_paiewonskiana))))	(Roystonea_regia	(Pelagodoxa_henryana	(((Veitchia_spiralis	(Burretiokentia_grandiflora	(Hydriastele_microspadix	(Dictyosperma_album	(Calamus_caryotoides	Heterospathe_cagayanensis)))))	Kentiopsis_piersoniorum)	((Manicaria_saccifera	Geonoma_undata)	((Oenocarpus_bataua	Prestoea_acuminata)	Oenocarpus_minor)))))))	(Nypa_fruticans	Pseudophoenix_vinifera))	Phoenix_dactylifera)	Sabal_domingensis)	Serenoa_repens)	Kingia_australis);
(((((((Orania_palindan	(Pelagodoxa_henryana	Podococcus_barteri))	(((Manicaria_saccifera	((Oenocarpus_bataua	(Calamus_caryotoides	Prestoea_acuminata))	Oenocarpus_minor))	(Geonoma_undata	(((Burretiokentia_grandiflora	Veitchia_spiralis)	(Hydriastele_microspadix	(Dictyosperma_album	Heterospathe_cagayanensis)))	Kentiopsis_piersoniorum)))	(((Attalea_speciosa	(Bactris_major	(Elaeis_oleifera	Elaeis_guineensis)))	(Reinhardtia_simplex	(Reinhardtia_gracilis	(Reinhardtia_latisecta	Reinhardtia_paiewonskiana))))	Roystonea_regia)))	((Chamaedorea_seifrizii	Sclerosperma_profizianum)	(Iriartea_deltoidea	(Nypa_fruticans	Pseudophoenix_vinifera))))	Phoenix_dactylifera)	Sabal_domingensis)	Serenoa_repens)	Kingia_australis);
(((((((Pelagodoxa_henryana	(((Veitchia_spiralis	(Hydriastele_microspadix	((Burretiokentia_grandiflora	Dictyosperma_album)	Heterospathe_cagayanensis)))	Kentiopsis_piersoniorum)	(((Prestoea_acuminata	Oenocarpus_bataua)	Oenocarpus_minor)	(Manicaria_saccifera	Geonoma_undata))))	((((Attalea_speciosa	(Bactris_major	(Elaeis_oleifera	Elaeis_guineensis)))	(Chamaedorea_seifrizii	Iriartea_deltoidea))	(Reinhardtia_simplex	((Reinhardtia_gracilis	Reinhardtia_latisecta)	Reinhardtia_paiewonskiana)))	Roystonea_regia))	((Orania_palindan	(Podococcus_barteri	Sclerosperma_profizianum))	(Nypa_fruticans	(Calamus_caryotoides	Pseudophoenix_vinifera))))	Phoenix_dactylifera)	Sabal_domingensis)	Serenoa_repens)	Kingia_australis);
(((Reinhardtia_simplex	(Reinhardtia_latisecta	Reinhardtia_paiewonskiana))	((((Phoenix_dactylifera	(Sabal_domingensis	Serenoa_repens))	(Chamaedorea_seifrizii	Sclerosperma_profizianum))	(((Calamus_caryotoides	Nypa_fruticans)	(Iriartea_deltoidea	Pseudophoenix_vinifera))	(Pelagodoxa_henryana	(Podococcus_barteri	Orania_palindan))))	((Attalea_speciosa	((Reinhardtia_gracilis	Bactris_major)	(Elaeis_oleifera	Elaeis_guineensis)))	(Manicaria_saccifera	(Roystonea_regia	(Geonoma_undata	(((Prestoea_acuminata	Oenocarpus_bataua)	Oenocarpus_minor)	(((Burretiokentia_grandiflora	Hydriastele_microspadix)	(Veitchia_spiralis	(Dictyosperma_album	Heterospathe_cagayanensis)))	Kentiopsis_piersoniorum))))))))	Kingia_australis);
((Phoenix_dactylifera	((Sabal_domingensis	Serenoa_repens)	((Calamus_caryotoides	Nypa_fruticans)	((Iriartea_deltoidea	Pseudophoenix_vinifera)	(((Chamaedorea_seifrizii	Sclerosperma_profizianum)	((Reinhardtia_gracilis	Orania_palindan)	Podococcus_barteri))	((Roystonea_regia	((Geonoma_undata	(Manicaria_saccifera	((Prestoea_acuminata	Oenocarpus_bataua)	Oenocarpus_minor)))	((((Veitchia_spiralis	Burretiokentia_grandiflora)	Hydriastele_microspadix)	(Dictyosperma_album	Heterospathe_cagayanensis))	(Pelagodoxa_henryana	Kentiopsis_piersoniorum))))	((Reinhardtia_simplex	(Reinhardtia_latisecta	Reinhardtia_paiewonskiana))	(Attalea_speciosa	(Bactris_major	(Elaeis_oleifera	Elaeis_guineensis))))))))))	Kingia_australis);
(((((((Calamus_caryotoides	Pseudophoenix_vinifera)	((Reinhardtia_simplex	(Reinhardtia_latisecta	(Reinhardtia_gracilis	Reinhardtia_paiewonskiana)))	(Podococcus_barteri	(Sclerosperma_profizianum	Orania_palindan))))	((Nypa_fruticans	((Roystonea_regia	(Attalea_speciosa	(Bactris_major	(Iriartea_deltoidea	(Elaeis_oleifera	Elaeis_guineensis)))))	(Geonoma_undata	((Manicaria_saccifera	((Prestoea_acuminata	Oenocarpus_bataua)	Oenocarpus_minor))	(Pelagodoxa_henryana	(((Veitchia_spiralis	(Burretiokentia_grandiflora	Hydriastele_microspadix))	(Dictyosperma_album	Heterospathe_cagayanensis))	Kentiopsis_piersoniorum))))))	Chamaedorea_seifrizii))	Phoenix_dactylifera)	Sabal_domingensis)	Serenoa_repens)	Kingia_australis);
((Serenoa_repens	(((((Orania_palindan	(Podococcus_barteri	Sclerosperma_profizianum))	Chamaedorea_seifrizii)	(((Iriartea_deltoidea	Pseudophoenix_vinifera)	(Calamus_caryotoides	Nypa_fruticans))	((Pelagodoxa_henryana	(Geonoma_undata	((Kentiopsis_piersoniorum	(Veitchia_spiralis	((Dictyosperma_album	Heterospathe_cagayanensis)	Hydriastele_microspadix)))	(Manicaria_saccifera	((Prestoea_acuminata	Oenocarpus_bataua)	Oenocarpus_minor)))))	((Burretiokentia_grandiflora	Roystonea_regia)	((Reinhardtia_simplex	(Reinhardtia_paiewonskiana	(Reinhardtia_gracilis	Reinhardtia_latisecta)))	((Elaeis_oleifera	Elaeis_guineensis)	(Bactris_major	Attalea_speciosa)))))))	Phoenix_dactylifera)	Sabal_domingensis))	Kingia_australis);
((Sabal_domingensis	((Serenoa_repens	(((Orania_palindan	Sclerosperma_profizianum)	(Iriartea_deltoidea	Chamaedorea_seifrizii))	((((Geonoma_undata	((Manicaria_saccifera	(Reinhardtia_simplex	(Reinhardtia_paiewonskiana	(Reinhardtia_gracilis	Reinhardtia_latisecta))))	((Elaeis_oleifera	Elaeis_guineensis)	(Bactris_major	Attalea_speciosa))))	(((Pelagodoxa_henryana	(Kentiopsis_piersoniorum	((Veitchia_spiralis	(Burretiokentia_grandiflora	Hydriastele_microspadix))	(Dictyosperma_album	Heterospathe_cagayanensis))))	((Prestoea_acuminata	Oenocarpus_bataua)	Oenocarpus_minor))	Roystonea_regia))	(Podococcus_barteri	Nypa_fruticans))	(Calamus_caryotoides	Pseudophoenix_vinifera))))	Phoenix_dactylifera))	Kingia_australis);
((Sabal_domingensis	(Serenoa_repens	((Nypa_fruticans	((((Manicaria_saccifera	(Reinhardtia_simplex	(Reinhardtia_paiewonskiana	(Reinhardtia_gracilis	Reinhardtia_latisecta))))	(Attalea_speciosa	((Elaeis_oleifera	Elaeis_guineensis)	Bactris_major)))	(((Pelagodoxa_henryana	(Kentiopsis_piersoniorum	(((Veitchia_spiralis	Hydriastele_microspadix)	(Dictyosperma_album	Heterospathe_cagayanensis))	Burretiokentia_grandiflora)))	(Oenocarpus_bataua	((Geonoma_undata	Oenocarpus_minor)	Prestoea_acuminata)))	Roystonea_regia))	((Orania_palindan	((Calamus_caryotoides	Podococcus_barteri)	Sclerosperma_profizianum))	(Pseudophoenix_vinifera	(Iriartea_deltoidea	Chamaedorea_seifrizii)))))	Phoenix_dactylifera)))	Kingia_australis);
((Sabal_domingensis	(Serenoa_repens	(((((Pseudophoenix_vinifera	Nypa_fruticans)	(((Manicaria_saccifera	((Iriartea_deltoidea	Reinhardtia_simplex)	(Reinhardtia_paiewonskiana	(Reinhardtia_gracilis	Reinhardtia_latisecta))))	(Attalea_speciosa	((Elaeis_oleifera	Elaeis_guineensis)	Bactris_major)))	((((Kentiopsis_piersoniorum	(((Burretiokentia_grandiflora	Veitchia_spiralis)	Hydriastele_microspadix)	(Dictyosperma_album	Heterospathe_cagayanensis)))	(Calamus_caryotoides	((Prestoea_acuminata	Oenocarpus_bataua)	Oenocarpus_minor)))	Geonoma_undata)	Roystonea_regia)))	(Pelagodoxa_henryana	(Orania_palindan	(Podococcus_barteri	Sclerosperma_profizianum))))	Chamaedorea_seifrizii)	Phoenix_dactylifera)))	Kingia_australis);
((Sabal_domingensis	(Serenoa_repens	(((((Nypa_fruticans	Pelagodoxa_henryana)	(Orania_palindan	Podococcus_barteri))	(Sclerosperma_profizianum	(Pseudophoenix_vinifera	(Iriartea_deltoidea	Chamaedorea_seifrizii))))	((((Kentiopsis_piersoniorum	(((Burretiokentia_grandiflora	Veitchia_spiralis)	(Dictyosperma_album	Heterospathe_cagayanensis))	Hydriastele_microspadix))	((Reinhardtia_gracilis	Manicaria_saccifera)	((Prestoea_acuminata	Oenocarpus_bataua)	(Calamus_caryotoides	Oenocarpus_minor))))	(Geonoma_undata	((Reinhardtia_simplex	(Reinhardtia_paiewonskiana	Reinhardtia_latisecta))	(Attalea_speciosa	((Elaeis_oleifera	Elaeis_guineensis)	Bactris_major)))))	Roystonea_regia))	Phoenix_dactylifera)))	Kingia_australis);
((Serenoa_repens	(((((((Iriartea_deltoidea	Chamaedorea_seifrizii)	(Reinhardtia_simplex	(Reinhardtia_paiewonskiana	Reinhardtia_latisecta)))	((Elaeis_oleifera	Elaeis_guineensis)	(Bactris_major	Attalea_speciosa)))	((Geonoma_undata	((Pelagodoxa_henryana	(Kentiopsis_piersoniorum	((((Burretiokentia_grandiflora	Veitchia_spiralis)	Heterospathe_cagayanensis)	(Reinhardtia_gracilis	Hydriastele_microspadix))	Dictyosperma_album)))	(Manicaria_saccifera	(((Calamus_caryotoides	Prestoea_acuminata)	Oenocarpus_bataua)	Oenocarpus_minor))))	Roystonea_regia))	((Sclerosperma_profizianum	Orania_palindan)	Podococcus_barteri))	(Pseudophoenix_vinifera	Nypa_fruticans))	(Sabal_domingensis	Phoenix_dactylifera)))	Kingia_australis);
((Serenoa_repens	((((((Iriartea_deltoidea	Pseudophoenix_vinifera)	(Podococcus_barteri	((Chamaedorea_seifrizii	Sclerosperma_profizianum)	Orania_palindan)))	(((Manicaria_saccifera	(Reinhardtia_simplex	(Reinhardtia_gracilis	(Reinhardtia_latisecta	Reinhardtia_paiewonskiana))))	((Elaeis_oleifera	Elaeis_guineensis)	(Bactris_major	Attalea_speciosa)))	((((Pelagodoxa_henryana	((Dictyosperma_album	Kentiopsis_piersoniorum)	(((Veitchia_spiralis	Burretiokentia_grandiflora)	Hydriastele_microspadix)	Heterospathe_cagayanensis)))	((Prestoea_acuminata	(Calamus_caryotoides	Oenocarpus_bataua))	Oenocarpus_minor))	Geonoma_undata)	Roystonea_regia)))	Nypa_fruticans)	Phoenix_dactylifera)	Sabal_domingensis))	Kingia_australis);
((Serenoa_repens	(((((Nypa_fruticans	((Pelagodoxa_henryana	((Geonoma_undata	Manicaria_saccifera)	((((((Veitchia_spiralis	Hydriastele_microspadix)	Heterospathe_cagayanensis)	Dictyosperma_album)	Burretiokentia_grandiflora)	Kentiopsis_piersoniorum)	((Prestoea_acuminata	Oenocarpus_bataua)	Oenocarpus_minor))))	Roystonea_regia))	((Iriartea_deltoidea	Pseudophoenix_vinifera)	((Reinhardtia_simplex	(Reinhardtia_latisecta	Reinhardtia_paiewonskiana))	(((Reinhardtia_gracilis	Orania_palindan)	Podococcus_barteri)	(Calamus_caryotoides	Sclerosperma_profizianum)))))	((Attalea_speciosa	((Elaeis_oleifera	Elaeis_guineensis)	Bactris_major))	Chamaedorea_seifrizii))	Phoenix_dactylifera)	Sabal_domingensis))	Kingia_australis);
((Serenoa_repens	((((((((Reinhardtia_simplex	(Reinhardtia_gracilis	(Reinhardtia_latisecta	Reinhardtia_paiewonskiana)))	(Roystonea_regia	(Attalea_speciosa	((Elaeis_oleifera	Elaeis_guineensis)	Bactris_major))))	(Geonoma_undata	(Manicaria_saccifera	((Pelagodoxa_henryana	((((Veitchia_spiralis	(Burretiokentia_grandiflora	Hydriastele_microspadix))	Heterospathe_cagayanensis)	Dictyosperma_album)	Kentiopsis_piersoniorum))	((Prestoea_acuminata	(Calamus_caryotoides	Oenocarpus_bataua))	Oenocarpus_minor)))))	Chamaedorea_seifrizii)	((Iriartea_deltoidea	Pseudophoenix_vinifera)	((Orania_palindan	Sclerosperma_profizianum)	Podococcus_barteri)))	Nypa_fruticans)	Phoenix_dactylifera)	Sabal_domingensis))	Kingia_australis);
((Serenoa_repens	(((((((Reinhardtia_gracilis	Orania_palindan)	Podococcus_barteri)	Sclerosperma_profizianum)	(((((Hydriastele_microspadix	(Veitchia_spiralis	Burretiokentia_grandiflora))	(Heterospathe_cagayanensis	Dictyosperma_album))	(Kentiopsis_piersoniorum	Pelagodoxa_henryana))	(((Prestoea_acuminata	Oenocarpus_bataua)	(Calamus_caryotoides	Oenocarpus_minor))	(Geonoma_undata	Manicaria_saccifera)))	(((Reinhardtia_simplex	(Reinhardtia_latisecta	Reinhardtia_paiewonskiana))	(Attalea_speciosa	((Elaeis_oleifera	Elaeis_guineensis)	Bactris_major)))	Roystonea_regia)))	((Nypa_fruticans	(Iriartea_deltoidea	Pseudophoenix_vinifera))	Chamaedorea_seifrizii))	Phoenix_dactylifera)	Sabal_domingensis))	Kingia_australis);
((Serenoa_repens	((((Podococcus_barteri	(Sclerosperma_profizianum	Orania_palindan))	((((Pelagodoxa_henryana	(Kentiopsis_piersoniorum	(((Veitchia_spiralis	Burretiokentia_grandiflora)	(Heterospathe_cagayanensis	Dictyosperma_album))	Hydriastele_microspadix)))	((Oenocarpus_minor	(Calamus_caryotoides	(Oenocarpus_bataua	Prestoea_acuminata)))	(Geonoma_undata	Manicaria_saccifera)))	Roystonea_regia)	(((Chamaedorea_seifrizii	Iriartea_deltoidea)	(Reinhardtia_simplex	(Reinhardtia_gracilis	(Reinhardtia_latisecta	Reinhardtia_paiewonskiana))))	((Bactris_major	(Elaeis_oleifera	Elaeis_guineensis))	Attalea_speciosa))))	(Pseudophoenix_vinifera	Nypa_fruticans))	(Sabal_domingensis	Phoenix_dactylifera)))	Kingia_australis);
((Serenoa_repens	((Phoenix_dactylifera	(((Reinhardtia_gracilis	(Podococcus_barteri	(Chamaedorea_seifrizii	(Sclerosperma_profizianum	Orania_palindan))))	((((Reinhardtia_simplex	(Reinhardtia_latisecta	Reinhardtia_paiewonskiana))	Iriartea_deltoidea)	((Elaeis_oleifera	Elaeis_guineensis)	(Attalea_speciosa	Bactris_major)))	((Calamus_caryotoides	Nypa_fruticans)	(((Pelagodoxa_henryana	(Kentiopsis_piersoniorum	((Burretiokentia_grandiflora	(Veitchia_spiralis	Hydriastele_microspadix))	(Dictyosperma_album	Heterospathe_cagayanensis))))	(((Oenocarpus_bataua	Oenocarpus_minor)	Prestoea_acuminata)	(Geonoma_undata	Manicaria_saccifera)))	Roystonea_regia))))	Pseudophoenix_vinifera))	Sabal_domingensis))	Kingia_australis);
((Serenoa_repens	((Phoenix_dactylifera	(((Chamaedorea_seifrizii	(Sclerosperma_profizianum	(Podococcus_barteri	Orania_palindan)))	(((Reinhardtia_simplex	(Reinhardtia_gracilis	(Reinhardtia_latisecta	Reinhardtia_paiewonskiana)))	(Attalea_speciosa	(Bactris_major	(Elaeis_oleifera	Elaeis_guineensis))))	((Calamus_caryotoides	Nypa_fruticans)	(((Manicaria_saccifera	((Oenocarpus_minor	(Prestoea_acuminata	Oenocarpus_bataua))	(Pelagodoxa_henryana	(Kentiopsis_piersoniorum	((((Burretiokentia_grandiflora	Veitchia_spiralis)	Hydriastele_microspadix)	Heterospathe_cagayanensis)	Dictyosperma_album)))))	Geonoma_undata)	Roystonea_regia))))	(Iriartea_deltoidea	Pseudophoenix_vinifera)))	Sabal_domingensis))	Kingia_australis);
((((((Podococcus_barteri	((((Manicaria_saccifera	((Oenocarpus_minor	(Prestoea_acuminata	Oenocarpus_bataua))	(Pelagodoxa_henryana	(Kentiopsis_piersoniorum	((((Veitchia_spiralis	Hydriastele_microspadix)	Heterospathe_cagayanensis)	Burretiokentia_grandiflora)	Dictyosperma_album)))))	Geonoma_undata)	Roystonea_regia)	((Reinhardtia_simplex	(Reinhardtia_gracilis	(Reinhardtia_latisecta	Reinhardtia_paiewonskiana)))	(Chamaedorea_seifrizii	((Elaeis_oleifera	Elaeis_guineensis)	(Attalea_speciosa	Bactris_major))))))	((Calamus_caryotoides	Nypa_fruticans)	(Iriartea_deltoidea	Pseudophoenix_vinifera)))	(Sclerosperma_profizianum	Orania_palindan))	Phoenix_dactylifera)	(Sabal_domingensis	Serenoa_repens))	Kingia_australis);
(((((((Nypa_fruticans	(((((Manicaria_saccifera	(Prestoea_acuminata	(Oenocarpus_bataua	Oenocarpus_minor)))	(((Hydriastele_microspadix	Heterospathe_cagayanensis)	((Dictyosperma_album	Burretiokentia_grandiflora)	Kentiopsis_piersoniorum))	Veitchia_spiralis))	Geonoma_undata)	Pelagodoxa_henryana)	Roystonea_regia))	((Reinhardtia_simplex	(Reinhardtia_gracilis	(Reinhardtia_latisecta	Reinhardtia_paiewonskiana)))	(Attalea_speciosa	(Bactris_major	(Elaeis_oleifera	Elaeis_guineensis)))))	((Iriartea_deltoidea	(Calamus_caryotoides	Pseudophoenix_vinifera))	(Chamaedorea_seifrizii	((Podococcus_barteri	Sclerosperma_profizianum)	Orania_palindan))))	Phoenix_dactylifera)	Sabal_domingensis)	Serenoa_repens)	Kingia_australis);
((((Phoenix_dactylifera	Sabal_domingensis)	(((((Reinhardtia_simplex	(Reinhardtia_latisecta	Reinhardtia_paiewonskiana))	(Chamaedorea_seifrizii	((Elaeis_oleifera	Elaeis_guineensis)	(Attalea_speciosa	Bactris_major))))	((Sclerosperma_profizianum	((Podococcus_barteri	(Pelagodoxa_henryana	Reinhardtia_gracilis))	Orania_palindan))	(Iriartea_deltoidea	Pseudophoenix_vinifera)))	((((Manicaria_saccifera	(Oenocarpus_minor	(Prestoea_acuminata	Oenocarpus_bataua)))	(((Dictyosperma_album	Heterospathe_cagayanensis)	((Burretiokentia_grandiflora	Veitchia_spiralis)	Hydriastele_microspadix))	Kentiopsis_piersoniorum))	Geonoma_undata)	Roystonea_regia))	(Calamus_caryotoides	Nypa_fruticans)))	Serenoa_repens)	Kingia_australis);
((Sabal_domingensis	(((((((((Geonoma_undata	Manicaria_saccifera)	((Calamus_caryotoides	Oenocarpus_minor)	(Oenocarpus_bataua	Prestoea_acuminata)))	(Kentiopsis_piersoniorum	(((Dictyosperma_album	Heterospathe_cagayanensis)	Hydriastele_microspadix)	(Burretiokentia_grandiflora	Veitchia_spiralis))))	(Roystonea_regia	(((Elaeis_oleifera	Elaeis_guineensis)	(Attalea_speciosa	Bactris_major))	((Reinhardtia_simplex	((Reinhardtia_paiewonskiana	Reinhardtia_latisecta)	Reinhardtia_gracilis))	Iriartea_deltoidea))))	Chamaedorea_seifrizii)	(Sclerosperma_profizianum	(Orania_palindan	((Nypa_fruticans	Pelagodoxa_henryana)	Podococcus_barteri))))	Pseudophoenix_vinifera)	Serenoa_repens)	Phoenix_dactylifera))	Kingia_australis);
((Sabal_domingensis	(Serenoa_repens	(Phoenix_dactylifera	(((Sclerosperma_profizianum	(Orania_palindan	Podococcus_barteri))	((Pseudophoenix_vinifera	(Calamus_caryotoides	Nypa_fruticans))	((((Manicaria_saccifera	(Prestoea_acuminata	(Oenocarpus_minor	Oenocarpus_bataua)))	(Pelagodoxa_henryana	(Kentiopsis_piersoniorum	(Hydriastele_microspadix	((Veitchia_spiralis	Burretiokentia_grandiflora)	(Dictyosperma_album	Heterospathe_cagayanensis))))))	Geonoma_undata)	Roystonea_regia)))	((Reinhardtia_simplex	((Reinhardtia_paiewonskiana	Reinhardtia_latisecta)	Reinhardtia_gracilis))	((Iriartea_deltoidea	Chamaedorea_seifrizii)	((Elaeis_oleifera	Elaeis_guineensis)	(Attalea_speciosa	Bactris_major))))))))	Kingia_australis);
((Sabal_domingensis	(((Iriartea_deltoidea	((Pseudophoenix_vinifera	(Sclerosperma_profizianum	(Chamaedorea_seifrizii	Orania_palindan)))	(((Calamus_caryotoides	Nypa_fruticans)	(Pelagodoxa_henryana	(Reinhardtia_simplex	((Reinhardtia_paiewonskiana	Reinhardtia_latisecta)	Reinhardtia_gracilis))))	(((((Prestoea_acuminata	Oenocarpus_minor)	Oenocarpus_bataua)	(Kentiopsis_piersoniorum	(((Hydriastele_microspadix	(Dictyosperma_album	Heterospathe_cagayanensis))	Burretiokentia_grandiflora)	Veitchia_spiralis)))	(((Podococcus_barteri	Manicaria_saccifera)	Geonoma_undata)	Roystonea_regia))	(Attalea_speciosa	(Bactris_major	(Elaeis_oleifera	Elaeis_guineensis)))))))	Serenoa_repens)	Phoenix_dactylifera))	Kingia_australis);
((Serenoa_repens	((Phoenix_dactylifera	((((((Podococcus_barteri	Sclerosperma_profizianum)	Orania_palindan)	Chamaedorea_seifrizii)	((Reinhardtia_simplex	(Reinhardtia_paiewonskiana	Reinhardtia_latisecta))	(Nypa_fruticans	Pelagodoxa_henryana)))	(Iriartea_deltoidea	Pseudophoenix_vinifera))	((((Manicaria_saccifera	((Calamus_caryotoides	((Oenocarpus_minor	Oenocarpus_bataua)	Prestoea_acuminata))	(Reinhardtia_gracilis	Geonoma_undata)))	(((Dictyosperma_album	Heterospathe_cagayanensis)	(Hydriastele_microspadix	(Veitchia_spiralis	Burretiokentia_grandiflora)))	Kentiopsis_piersoniorum))	Roystonea_regia)	(Attalea_speciosa	(Bactris_major	(Elaeis_oleifera	Elaeis_guineensis))))))	Sabal_domingensis))	Kingia_australis);
(((Serenoa_repens	(Phoenix_dactylifera	((Pseudophoenix_vinifera	((Geonoma_undata	((Reinhardtia_simplex	((Reinhardtia_gracilis	Reinhardtia_latisecta)	Reinhardtia_paiewonskiana))	((Roystonea_regia	(Chamaedorea_seifrizii	Iriartea_deltoidea))	(Attalea_speciosa	((Elaeis_oleifera	Elaeis_guineensis)	Bactris_major)))))	((Sclerosperma_profizianum	(Podococcus_barteri	Orania_palindan))	((Manicaria_saccifera	(Prestoea_acuminata	(Oenocarpus_bataua	Oenocarpus_minor)))	(((Kentiopsis_piersoniorum	Dictyosperma_album)	(((Veitchia_spiralis	Hydriastele_microspadix)	Heterospathe_cagayanensis)	Burretiokentia_grandiflora))	Pelagodoxa_henryana)))))	(Calamus_caryotoides	Nypa_fruticans))))	Sabal_domingensis)	Kingia_australis);
(((Serenoa_repens	(Phoenix_dactylifera	((Iriartea_deltoidea	Pseudophoenix_vinifera)	(((Sclerosperma_profizianum	((Reinhardtia_gracilis	Podococcus_barteri)	Orania_palindan))	((Reinhardtia_simplex	(Reinhardtia_latisecta	Reinhardtia_paiewonskiana))	((Attalea_speciosa	Bactris_major)	(Elaeis_oleifera	Elaeis_guineensis))))	((Nypa_fruticans	(Roystonea_regia	(Geonoma_undata	((Manicaria_saccifera	(Oenocarpus_minor	((Oenocarpus_bataua	Prestoea_acuminata)	Calamus_caryotoides)))	((Pelagodoxa_henryana	Kentiopsis_piersoniorum)	(Hydriastele_microspadix	((Dictyosperma_album	Heterospathe_cagayanensis)	(Burretiokentia_grandiflora	Veitchia_spiralis))))))))	Chamaedorea_seifrizii)))))	Sabal_domingensis)	Kingia_australis);
(((Serenoa_repens	(Phoenix_dactylifera	((Nypa_fruticans	(Iriartea_deltoidea	Pseudophoenix_vinifera))	(((Chamaedorea_seifrizii	Calamus_caryotoides)	((Roystonea_regia	((Reinhardtia_simplex	(Reinhardtia_latisecta	Reinhardtia_paiewonskiana))	((Attalea_speciosa	Bactris_major)	(Elaeis_oleifera	Elaeis_guineensis))))	(((Geonoma_undata	Manicaria_saccifera)	(Oenocarpus_minor	(Oenocarpus_bataua	Prestoea_acuminata)))	(Pelagodoxa_henryana	(Kentiopsis_piersoniorum	((Hydriastele_microspadix	(Burretiokentia_grandiflora	Veitchia_spiralis))	(Dictyosperma_album	Heterospathe_cagayanensis)))))))	((Orania_palindan	(Sclerosperma_profizianum	Reinhardtia_gracilis))	Podococcus_barteri)))))	Sabal_domingensis)	Kingia_australis);
((Serenoa_repens	((Phoenix_dactylifera	((((Nypa_fruticans	(Iriartea_deltoidea	Pseudophoenix_vinifera))	((Roystonea_regia	(((Reinhardtia_gracilis	(Reinhardtia_latisecta	Reinhardtia_paiewonskiana))	Reinhardtia_simplex)	(Attalea_speciosa	(Bactris_major	(Elaeis_oleifera	Elaeis_guineensis)))))	(((Geonoma_undata	Manicaria_saccifera)	((Calamus_caryotoides	(Oenocarpus_minor	Oenocarpus_bataua))	Prestoea_acuminata))	(Pelagodoxa_henryana	(Kentiopsis_piersoniorum	((((Burretiokentia_grandiflora	Heterospathe_cagayanensis)	Hydriastele_microspadix)	Veitchia_spiralis)	Dictyosperma_album))))))	(Orania_palindan	(Podococcus_barteri	Sclerosperma_profizianum)))	Chamaedorea_seifrizii))	Sabal_domingensis))	Kingia_australis);
((Serenoa_repens	((Phoenix_dactylifera	((((((Podococcus_barteri	Orania_palindan)	Sclerosperma_profizianum)	Chamaedorea_seifrizii)	Pseudophoenix_vinifera)	((((Iriartea_deltoidea	Reinhardtia_simplex)	(Reinhardtia_latisecta	(Reinhardtia_paiewonskiana	Reinhardtia_gracilis)))	(((Attalea_speciosa	Bactris_major)	(Elaeis_oleifera	Elaeis_guineensis))	Roystonea_regia))	((((Manicaria_saccifera	((Oenocarpus_minor	Oenocarpus_bataua)	(Calamus_caryotoides	Prestoea_acuminata)))	(Kentiopsis_piersoniorum	(((Heterospathe_cagayanensis	(Veitchia_spiralis	Hydriastele_microspadix))	Burretiokentia_grandiflora)	Dictyosperma_album)))	Geonoma_undata)	Pelagodoxa_henryana)))	Nypa_fruticans))	Sabal_domingensis))	Kingia_australis);
((((Phoenix_dactylifera	(((Reinhardtia_simplex	(Reinhardtia_latisecta	(Reinhardtia_paiewonskiana	Reinhardtia_gracilis)))	((Attalea_speciosa	(Bactris_major	(Elaeis_oleifera	Elaeis_guineensis)))	Roystonea_regia))	(((Kentiopsis_piersoniorum	(((Heterospathe_cagayanensis	(Burretiokentia_grandiflora	Hydriastele_microspadix))	Veitchia_spiralis)	Dictyosperma_album))	(Geonoma_undata	(Manicaria_saccifera	(((Calamus_caryotoides	Oenocarpus_minor)	Oenocarpus_bataua)	Prestoea_acuminata))))	(((Iriartea_deltoidea	Pseudophoenix_vinifera)	Nypa_fruticans)	((((Pelagodoxa_henryana	Orania_palindan)	Podococcus_barteri)	Sclerosperma_profizianum)	Chamaedorea_seifrizii)))))	Serenoa_repens)	Sabal_domingensis)	Kingia_australis);
((((Phoenix_dactylifera	(((((Sclerosperma_profizianum	(Reinhardtia_simplex	(Reinhardtia_latisecta	Reinhardtia_paiewonskiana)))	(Attalea_speciosa	(Bactris_major	(Elaeis_oleifera	Elaeis_guineensis))))	(Nypa_fruticans	((Geonoma_undata	(Chamaedorea_seifrizii	Roystonea_regia))	(Manicaria_saccifera	((Pelagodoxa_henryana	(Kentiopsis_piersoniorum	(Dictyosperma_album	((Heterospathe_cagayanensis	(Veitchia_spiralis	Hydriastele_microspadix))	Burretiokentia_grandiflora))))	(((Oenocarpus_bataua	Prestoea_acuminata)	Calamus_caryotoides)	Oenocarpus_minor))))))	(Iriartea_deltoidea	Pseudophoenix_vinifera))	((Reinhardtia_gracilis	Orania_palindan)	Podococcus_barteri)))	Serenoa_repens)	Sabal_domingensis)	Kingia_australis);
((Serenoa_repens	((Phoenix_dactylifera	((((Sclerosperma_profizianum	(Reinhardtia_simplex	(Reinhardtia_gracilis	(Reinhardtia_latisecta	Reinhardtia_paiewonskiana))))	(Attalea_speciosa	(Bactris_major	(Elaeis_oleifera	Elaeis_guineensis))))	Chamaedorea_seifrizii)	((Roystonea_regia	((((Heterospathe_cagayanensis	(Veitchia_spiralis	(Hydriastele_microspadix	Burretiokentia_grandiflora)))	(Dictyosperma_album	Kentiopsis_piersoniorum))	((Oenocarpus_bataua	Oenocarpus_minor)	(Prestoea_acuminata	(Pelagodoxa_henryana	Manicaria_saccifera))))	Geonoma_undata))	((Orania_palindan	Podococcus_barteri)	((Calamus_caryotoides	Nypa_fruticans)	(Iriartea_deltoidea	Pseudophoenix_vinifera))))))	Sabal_domingensis))	Kingia_australis);
((Serenoa_repens	((((Calamus_caryotoides	Nypa_fruticans)	Phoenix_dactylifera)	(((Iriartea_deltoidea	Pseudophoenix_vinifera)	((Reinhardtia_simplex	(Reinhardtia_latisecta	Reinhardtia_paiewonskiana))	(((((Kentiopsis_piersoniorum	((Heterospathe_cagayanensis	(Veitchia_spiralis	(Hydriastele_microspadix	Burretiokentia_grandiflora)))	Dictyosperma_album))	((Oenocarpus_bataua	(Prestoea_acuminata	Oenocarpus_minor))	Manicaria_saccifera))	Pelagodoxa_henryana)	Geonoma_undata)	((Attalea_speciosa	(Bactris_major	(Elaeis_oleifera	Elaeis_guineensis)))	Roystonea_regia))))	((Reinhardtia_gracilis	((Orania_palindan	Podococcus_barteri)	Sclerosperma_profizianum))	Chamaedorea_seifrizii)))	Sabal_domingensis))	Kingia_australis);
((Serenoa_repens	((Phoenix_dactylifera	Sabal_domingensis)	(Nypa_fruticans	(((Roystonea_regia	(((Kentiopsis_piersoniorum	((Heterospathe_cagayanensis	(Veitchia_spiralis	(Hydriastele_microspadix	Burretiokentia_grandiflora)))	Dictyosperma_album))	((Oenocarpus_minor	(Oenocarpus_bataua	Prestoea_acuminata))	Manicaria_saccifera))	Geonoma_undata))	((Attalea_speciosa	(Bactris_major	(Elaeis_oleifera	Elaeis_guineensis)))	(Reinhardtia_simplex	(Reinhardtia_gracilis	(Reinhardtia_latisecta	Reinhardtia_paiewonskiana)))))	((Iriartea_deltoidea	Pseudophoenix_vinifera)	((Pelagodoxa_henryana	(Podococcus_barteri	Orania_palindan))	(Sclerosperma_profizianum	(Calamus_caryotoides	Chamaedorea_seifrizii))))))))	Kingia_australis);
((((((((Reinhardtia_gracilis	(Reinhardtia_latisecta	Reinhardtia_paiewonskiana))	Reinhardtia_simplex)	(((Bactris_major	Attalea_speciosa)	(Calamus_caryotoides	(Elaeis_guineensis	Elaeis_oleifera)))	(((((Veitchia_spiralis	((Heterospathe_cagayanensis	Dictyosperma_album)	Hydriastele_microspadix))	Burretiokentia_grandiflora)	((Manicaria_saccifera	(Pelagodoxa_henryana	Kentiopsis_piersoniorum))	(Oenocarpus_minor	(Oenocarpus_bataua	Prestoea_acuminata))))	Geonoma_undata)	Roystonea_regia)))	(((Pseudophoenix_vinifera	Iriartea_deltoidea)	(Chamaedorea_seifrizii	Nypa_fruticans))	(Sclerosperma_profizianum	(Podococcus_barteri	Orania_palindan))))	Phoenix_dactylifera)	Serenoa_repens)	Sabal_domingensis)	Kingia_australis);
((Serenoa_repens	((((((Pseudophoenix_vinifera	Iriartea_deltoidea)	(Pelagodoxa_henryana	((Orania_palindan	Chamaedorea_seifrizii)	Sclerosperma_profizianum)))	((((Reinhardtia_gracilis	(Reinhardtia_latisecta	Reinhardtia_paiewonskiana))	Reinhardtia_simplex)	((Bactris_major	Attalea_speciosa)	(Elaeis_guineensis	Elaeis_oleifera)))	(((((Veitchia_spiralis	(Heterospathe_cagayanensis	Hydriastele_microspadix))	Dictyosperma_album)	Kentiopsis_piersoniorum)	(Podococcus_barteri	((Oenocarpus_minor	((Calamus_caryotoides	Oenocarpus_bataua)	Prestoea_acuminata))	Manicaria_saccifera)))	(Geonoma_undata	(Burretiokentia_grandiflora	Roystonea_regia)))))	Nypa_fruticans)	Phoenix_dactylifera)	Sabal_domingensis))	Kingia_australis);
((Serenoa_repens	((((((((Reinhardtia_latisecta	Reinhardtia_paiewonskiana)	Reinhardtia_simplex)	(Chamaedorea_seifrizii	((Bactris_major	Attalea_speciosa)	(Elaeis_guineensis	Elaeis_oleifera))))	(((((Manicaria_saccifera	(Oenocarpus_minor	(Oenocarpus_bataua	Prestoea_acuminata)))	Reinhardtia_gracilis)	Geonoma_undata)	(Pelagodoxa_henryana	((Burretiokentia_grandiflora	(Hydriastele_microspadix	(Veitchia_spiralis	(Dictyosperma_album	Heterospathe_cagayanensis))))	Kentiopsis_piersoniorum)))	Roystonea_regia))	(Nypa_fruticans	((Calamus_caryotoides	Pseudophoenix_vinifera)	Iriartea_deltoidea)))	(Podococcus_barteri	(Orania_palindan	Sclerosperma_profizianum)))	Phoenix_dactylifera)	Sabal_domingensis))	Kingia_australis);
((Serenoa_repens	((((((((((Oenocarpus_minor	(Oenocarpus_bataua	Prestoea_acuminata))	((((Burretiokentia_grandiflora	Hydriastele_microspadix)	(Veitchia_spiralis	Heterospathe_cagayanensis))	(Pelagodoxa_henryana	Kentiopsis_piersoniorum))	Dictyosperma_album))	Manicaria_saccifera)	((Iriartea_deltoidea	Chamaedorea_seifrizii)	(Geonoma_undata	Roystonea_regia)))	(Attalea_speciosa	((Elaeis_guineensis	Elaeis_oleifera)	Bactris_major)))	(Sclerosperma_profizianum	((Reinhardtia_gracilis	(Reinhardtia_latisecta	Reinhardtia_paiewonskiana))	Reinhardtia_simplex)))	((Orania_palindan	Podococcus_barteri)	Pseudophoenix_vinifera))	Nypa_fruticans)	Phoenix_dactylifera)	(Calamus_caryotoides	Sabal_domingensis)))	Kingia_australis);
((((Reinhardtia_gracilis	(Reinhardtia_latisecta	Reinhardtia_paiewonskiana))	Reinhardtia_simplex)	((((((((Manicaria_saccifera	((Oenocarpus_minor	Prestoea_acuminata)	Oenocarpus_bataua))	(((Hydriastele_microspadix	(Dictyosperma_album	Heterospathe_cagayanensis))	(Burretiokentia_grandiflora	Veitchia_spiralis))	Kentiopsis_piersoniorum))	Pelagodoxa_henryana)	(Chamaedorea_seifrizii	(Roystonea_regia	Geonoma_undata)))	Sclerosperma_profizianum)	(Phoenix_dactylifera	Orania_palindan))	(((Iriartea_deltoidea	Pseudophoenix_vinifera)	(Calamus_caryotoides	Nypa_fruticans))	((Serenoa_repens	Sabal_domingensis)	Podococcus_barteri)))	(Attalea_speciosa	((Elaeis_guineensis	Elaeis_oleifera)	Bactris_major))))	Kingia_australis);
((Sabal_domingensis	((Phoenix_dactylifera	(((Sclerosperma_profizianum	Orania_palindan)	Podococcus_barteri)	((Pseudophoenix_vinifera	(Calamus_caryotoides	Nypa_fruticans))	(((Attalea_speciosa	((Elaeis_guineensis	Elaeis_oleifera)	Bactris_major))	((Reinhardtia_gracilis	(Reinhardtia_latisecta	Reinhardtia_paiewonskiana))	Reinhardtia_simplex))	(((Manicaria_saccifera	(Prestoea_acuminata	(Oenocarpus_bataua	Oenocarpus_minor)))	(((Hydriastele_microspadix	((Dictyosperma_album	Heterospathe_cagayanensis)	(Pelagodoxa_henryana	Kentiopsis_piersoniorum)))	Veitchia_spiralis)	Burretiokentia_grandiflora))	((Iriartea_deltoidea	Chamaedorea_seifrizii)	(Roystonea_regia	Geonoma_undata)))))))	Serenoa_repens))	Kingia_australis);
((((Phoenix_dactylifera	(((Pseudophoenix_vinifera	Nypa_fruticans)	(Orania_palindan	(Sclerosperma_profizianum	Podococcus_barteri)))	((((Attalea_speciosa	((Elaeis_guineensis	Elaeis_oleifera)	Bactris_major))	(Manicaria_saccifera	((Reinhardtia_gracilis	(Reinhardtia_latisecta	Reinhardtia_paiewonskiana))	Reinhardtia_simplex)))	(Iriartea_deltoidea	Chamaedorea_seifrizii))	((((Oenocarpus_minor	(Prestoea_acuminata	Oenocarpus_bataua))	(((((Veitchia_spiralis	Burretiokentia_grandiflora)	Hydriastele_microspadix)	(Dictyosperma_album	Heterospathe_cagayanensis))	Kentiopsis_piersoniorum)	Pelagodoxa_henryana))	Geonoma_undata)	Roystonea_regia))))	(Calamus_caryotoides	Sabal_domingensis))	Serenoa_repens)	Kingia_australis);
((Sabal_domingensis	((Phoenix_dactylifera	((Pseudophoenix_vinifera	Nypa_fruticans)	(((Iriartea_deltoidea	Chamaedorea_seifrizii)	(Orania_palindan	(Sclerosperma_profizianum	Podococcus_barteri)))	((((Reinhardtia_gracilis	Manicaria_saccifera)	((Reinhardtia_latisecta	Reinhardtia_paiewonskiana)	Reinhardtia_simplex))	(Attalea_speciosa	((Elaeis_guineensis	Elaeis_oleifera)	Bactris_major)))	((((Oenocarpus_minor	(Prestoea_acuminata	(Calamus_caryotoides	Oenocarpus_bataua)))	(((Hydriastele_microspadix	((Veitchia_spiralis	Burretiokentia_grandiflora)	Heterospathe_cagayanensis))	Dictyosperma_album)	(Kentiopsis_piersoniorum	Pelagodoxa_henryana)))	Geonoma_undata)	Roystonea_regia)))))	Serenoa_repens))	Kingia_australis);
((Sabal_domingensis	((Phoenix_dactylifera	(Nypa_fruticans	((Chamaedorea_seifrizii	(Orania_palindan	(Sclerosperma_profizianum	Podococcus_barteri)))	(((((Oenocarpus_minor	((Manicaria_saccifera	Prestoea_acuminata)	Oenocarpus_bataua))	(Pelagodoxa_henryana	((Veitchia_spiralis	Burretiokentia_grandiflora)	(((Dictyosperma_album	Heterospathe_cagayanensis)	Hydriastele_microspadix)	Kentiopsis_piersoniorum))))	(((Iriartea_deltoidea	((Reinhardtia_gracilis	(Reinhardtia_latisecta	Reinhardtia_paiewonskiana))	Reinhardtia_simplex))	((Elaeis_guineensis	Elaeis_oleifera)	(Bactris_major	Attalea_speciosa)))	Geonoma_undata))	(Calamus_caryotoides	Pseudophoenix_vinifera))	Roystonea_regia))))	Serenoa_repens))	Kingia_australis);
(((((Podococcus_barteri	Phoenix_dactylifera)	((Pseudophoenix_vinifera	Nypa_fruticans)	(((Chamaedorea_seifrizii	(Orania_palindan	Sclerosperma_profizianum))	(Pelagodoxa_henryana	((Reinhardtia_gracilis	(Reinhardtia_latisecta	Reinhardtia_paiewonskiana))	Reinhardtia_simplex)))	((Roystonea_regia	(Attalea_speciosa	((Iriartea_deltoidea	(Elaeis_guineensis	Elaeis_oleifera))	Bactris_major)))	(Geonoma_undata	((((Burretiokentia_grandiflora	Veitchia_spiralis)	(Heterospathe_cagayanensis	Hydriastele_microspadix))	(Kentiopsis_piersoniorum	Dictyosperma_album))	((Oenocarpus_minor	((Prestoea_acuminata	Calamus_caryotoides)	Oenocarpus_bataua))	Manicaria_saccifera)))))))	Sabal_domingensis)	Serenoa_repens)	Kingia_australis);
(((Sabal_domingensis	Serenoa_repens)	(Phoenix_dactylifera	(((((Chamaedorea_seifrizii	Sclerosperma_profizianum)	(Iriartea_deltoidea	Pseudophoenix_vinifera))	(Podococcus_barteri	(Reinhardtia_gracilis	Orania_palindan)))	(((((((Veitchia_spiralis	(Burretiokentia_grandiflora	Hydriastele_microspadix))	(Heterospathe_cagayanensis	Dictyosperma_album))	Pelagodoxa_henryana)	Kentiopsis_piersoniorum)	(Manicaria_saccifera	((Calamus_caryotoides	Oenocarpus_minor)	(Oenocarpus_bataua	Prestoea_acuminata))))	Geonoma_undata)	(Roystonea_regia	((Attalea_speciosa	(Bactris_major	(Elaeis_guineensis	Elaeis_oleifera)))	(Reinhardtia_paiewonskiana	(Reinhardtia_latisecta	Reinhardtia_simplex))))))	Nypa_fruticans)))	Kingia_australis);
((((Phoenix_dactylifera	(((((((Veitchia_spiralis	(Burretiokentia_grandiflora	Hydriastele_microspadix))	(Heterospathe_cagayanensis	Dictyosperma_album))	Kentiopsis_piersoniorum)	(Manicaria_saccifera	(Oenocarpus_minor	(Oenocarpus_bataua	(Calamus_caryotoides	Prestoea_acuminata)))))	Geonoma_undata)	((Reinhardtia_simplex	(Reinhardtia_paiewonskiana	Reinhardtia_latisecta))	(Roystonea_regia	(Attalea_speciosa	(Bactris_major	(Elaeis_guineensis	Elaeis_oleifera))))))	((((((Reinhardtia_gracilis	Orania_palindan)	Podococcus_barteri)	Pelagodoxa_henryana)	Sclerosperma_profizianum)	(Iriartea_deltoidea	Chamaedorea_seifrizii))	(Pseudophoenix_vinifera	Nypa_fruticans))))	Sabal_domingensis)	Serenoa_repens)	Kingia_australis);
((((Phoenix_dactylifera	((Nypa_fruticans	(Pseudophoenix_vinifera	(Iriartea_deltoidea	Chamaedorea_seifrizii)))	(((Reinhardtia_simplex	((Reinhardtia_gracilis	Reinhardtia_paiewonskiana)	Reinhardtia_latisecta))	(Sclerosperma_profizianum	(Podococcus_barteri	Orania_palindan)))	((Attalea_speciosa	(Bactris_major	(Elaeis_guineensis	Elaeis_oleifera)))	(Roystonea_regia	(((Geonoma_undata	Manicaria_saccifera)	(Pelagodoxa_henryana	(Prestoea_acuminata	(Oenocarpus_minor	(Calamus_caryotoides	Oenocarpus_bataua)))))	(((Hydriastele_microspadix	(Heterospathe_cagayanensis	Dictyosperma_album))	(Veitchia_spiralis	Burretiokentia_grandiflora))	Kentiopsis_piersoniorum)))))))	Sabal_domingensis)	Serenoa_repens)	Kingia_australis);
((Sabal_domingensis	(Serenoa_repens	(Phoenix_dactylifera	((((((Reinhardtia_simplex	((Reinhardtia_paiewonskiana	Reinhardtia_gracilis)	Reinhardtia_latisecta))	(Attalea_speciosa	(Bactris_major	(Elaeis_guineensis	Elaeis_oleifera))))	((Manicaria_saccifera	Prestoea_acuminata)	(Geonoma_undata	(((Oenocarpus_minor	Oenocarpus_bataua)	(Pelagodoxa_henryana	(((Hydriastele_microspadix	(Heterospathe_cagayanensis	Dictyosperma_album))	Kentiopsis_piersoniorum)	(Veitchia_spiralis	Burretiokentia_grandiflora))))	Roystonea_regia))))	(Nypa_fruticans	(Iriartea_deltoidea	Chamaedorea_seifrizii)))	Pseudophoenix_vinifera)	(((Calamus_caryotoides	Sclerosperma_profizianum)	Orania_palindan)	Podococcus_barteri)))))	Kingia_australis);
((Sabal_domingensis	(Serenoa_repens	(Phoenix_dactylifera	((((Podococcus_barteri	Sclerosperma_profizianum)	Orania_palindan)	(Reinhardtia_gracilis	(Manicaria_saccifera	Prestoea_acuminata)))	((Geonoma_undata	(((Oenocarpus_minor	Oenocarpus_bataua)	(((Hydriastele_microspadix	Burretiokentia_grandiflora)	(Veitchia_spiralis	Heterospathe_cagayanensis))	((Pelagodoxa_henryana	Kentiopsis_piersoniorum)	Dictyosperma_album)))	Roystonea_regia))	(((Reinhardtia_simplex	(Reinhardtia_paiewonskiana	(Calamus_caryotoides	Reinhardtia_latisecta)))	(((Elaeis_guineensis	Elaeis_oleifera)	(Attalea_speciosa	Bactris_major))	Chamaedorea_seifrizii))	(Nypa_fruticans	(Iriartea_deltoidea	Pseudophoenix_vinifera))))))))	Kingia_australis);
((Sabal_domingensis	(Serenoa_repens	(Phoenix_dactylifera	(((Nypa_fruticans	(Calamus_caryotoides	Pseudophoenix_vinifera))	((Roystonea_regia	(Geonoma_undata	((Manicaria_saccifera	(Oenocarpus_minor	(Prestoea_acuminata	Oenocarpus_bataua)))	((Pelagodoxa_henryana	Kentiopsis_piersoniorum)	(((Veitchia_spiralis	Burretiokentia_grandiflora)	Dictyosperma_album)	(Hydriastele_microspadix	Heterospathe_cagayanensis))))))	((Reinhardtia_simplex	(Reinhardtia_gracilis	(Reinhardtia_paiewonskiana	Reinhardtia_latisecta)))	((Elaeis_guineensis	Elaeis_oleifera)	(Attalea_speciosa	Bactris_major)))))	((Iriartea_deltoidea	Chamaedorea_seifrizii)	((Podococcus_barteri	Sclerosperma_profizianum)	Orania_palindan))))))	Kingia_australis);
((Sabal_domingensis	(Serenoa_repens	(Phoenix_dactylifera	((Pseudophoenix_vinifera	Iriartea_deltoidea)	(Chamaedorea_seifrizii	(((Reinhardtia_simplex	(Reinhardtia_paiewonskiana	Reinhardtia_latisecta))	(Sclerosperma_profizianum	((Pelagodoxa_henryana	Orania_palindan)	Podococcus_barteri)))	((Nypa_fruticans	Calamus_caryotoides)	((Geonoma_undata	((Reinhardtia_gracilis	Manicaria_saccifera)	(Kentiopsis_piersoniorum	((Oenocarpus_minor	(Prestoea_acuminata	Oenocarpus_bataua))	(Dictyosperma_album	((Heterospathe_cagayanensis	(Veitchia_spiralis	Hydriastele_microspadix))	Burretiokentia_grandiflora))))))	(Roystonea_regia	(Attalea_speciosa	(Bactris_major	(Elaeis_guineensis	Elaeis_oleifera))))))))))))	Kingia_australis);
((Burretiokentia_grandiflora	(Veitchia_spiralis	(Hydriastele_microspadix	(((Dictyosperma_album	((((Geonoma_undata	Manicaria_saccifera)	(Roystonea_regia	(Nypa_fruticans	(((((Sabal_domingensis	Serenoa_repens)	Phoenix_dactylifera)	(Pseudophoenix_vinifera	Iriartea_deltoidea))	((Reinhardtia_simplex	((Reinhardtia_paiewonskiana	Reinhardtia_gracilis)	Reinhardtia_latisecta))	(Orania_palindan	Sclerosperma_profizianum)))	(Chamaedorea_seifrizii	((Attalea_speciosa	Bactris_major)	(Elaeis_guineensis	Elaeis_oleifera)))))))	(Oenocarpus_minor	((Calamus_caryotoides	Prestoea_acuminata)	Oenocarpus_bataua)))	(Podococcus_barteri	Pelagodoxa_henryana)))	Kentiopsis_piersoniorum)	Heterospathe_cagayanensis))))	Kingia_australis);
((Serenoa_repens	((Phoenix_dactylifera	(((((Pelagodoxa_henryana	(Reinhardtia_simplex	(Reinhardtia_paiewonskiana	Reinhardtia_latisecta)))	((Reinhardtia_gracilis	(Podococcus_barteri	Sclerosperma_profizianum))	Orania_palindan))	((Pseudophoenix_vinifera	Iriartea_deltoidea)	Chamaedorea_seifrizii))	((Roystonea_regia	(Attalea_speciosa	(Bactris_major	(Elaeis_guineensis	Elaeis_oleifera))))	(((Manicaria_saccifera	(Prestoea_acuminata	(Oenocarpus_minor	Oenocarpus_bataua)))	(Kentiopsis_piersoniorum	((Veitchia_spiralis	Burretiokentia_grandiflora)	(Hydriastele_microspadix	(Heterospathe_cagayanensis	Dictyosperma_album)))))	Geonoma_undata)))	(Calamus_caryotoides	Nypa_fruticans)))	Sabal_domingensis))	Kingia_australis);
((Serenoa_repens	((Phoenix_dactylifera	((((Reinhardtia_simplex	(Reinhardtia_paiewonskiana	Reinhardtia_latisecta))	((Roystonea_regia	(Attalea_speciosa	(Bactris_major	(Elaeis_guineensis	Elaeis_oleifera))))	(Pelagodoxa_henryana	(((Manicaria_saccifera	(Oenocarpus_minor	(Oenocarpus_bataua	Prestoea_acuminata)))	(Kentiopsis_piersoniorum	((Veitchia_spiralis	Burretiokentia_grandiflora)	(Hydriastele_microspadix	(Heterospathe_cagayanensis	Dictyosperma_album)))))	Geonoma_undata))))	((Chamaedorea_seifrizii	Sclerosperma_profizianum)	((Reinhardtia_gracilis	Orania_palindan)	Podococcus_barteri)))	((Pseudophoenix_vinifera	Iriartea_deltoidea)	(Calamus_caryotoides	Nypa_fruticans))))	Sabal_domingensis))	Kingia_australis);
(((Calamus_caryotoides	Sabal_domingensis)	(((((Roystonea_regia	(((Elaeis_oleifera	Elaeis_guineensis)	Bactris_major)	Attalea_speciosa))	(Chamaedorea_seifrizii	(Reinhardtia_simplex	((Reinhardtia_gracilis	Reinhardtia_latisecta)	Reinhardtia_paiewonskiana))))	(((Nypa_fruticans	Sclerosperma_profizianum)	(Iriartea_deltoidea	Pseudophoenix_vinifera))	(Orania_palindan	(Pelagodoxa_henryana	(((Prestoea_acuminata	(Oenocarpus_bataua	Oenocarpus_minor))	(((Hydriastele_microspadix	((Burretiokentia_grandiflora	Dictyosperma_album)	Heterospathe_cagayanensis))	Veitchia_spiralis)	Kentiopsis_piersoniorum))	(Geonoma_undata	Manicaria_saccifera))))))	(Podococcus_barteri	Phoenix_dactylifera))	Serenoa_repens))	Kingia_australis);
(((((((((((Oenocarpus_minor	((Manicaria_saccifera	Prestoea_acuminata)	Oenocarpus_bataua))	(Pelagodoxa_henryana	((Dictyosperma_album	((Hydriastele_microspadix	(Burretiokentia_grandiflora	Veitchia_spiralis))	Heterospathe_cagayanensis))	Kentiopsis_piersoniorum)))	Geonoma_undata)	(Roystonea_regia	(((Iriartea_deltoidea	(Calamus_caryotoides	Chamaedorea_seifrizii))	(((Elaeis_oleifera	Elaeis_guineensis)	(Reinhardtia_gracilis	Bactris_major))	Attalea_speciosa))	(Reinhardtia_simplex	(Reinhardtia_latisecta	Reinhardtia_paiewonskiana)))))	(Orania_palindan	(Podococcus_barteri	Sclerosperma_profizianum)))	Pseudophoenix_vinifera)	Nypa_fruticans)	Phoenix_dactylifera)	Sabal_domingensis)	Serenoa_repens)	Kingia_australis);
((((Phoenix_dactylifera	Sabal_domingensis)	((((Calamus_caryotoides	Nypa_fruticans)	(Roystonea_regia	(((Oenocarpus_minor	((Manicaria_saccifera	Prestoea_acuminata)	Oenocarpus_bataua))	((Hydriastele_microspadix	Veitchia_spiralis)	((Kentiopsis_piersoniorum	(Burretiokentia_grandiflora	Pelagodoxa_henryana))	(Heterospathe_cagayanensis	Dictyosperma_album))))	Geonoma_undata)))	((((Elaeis_oleifera	Elaeis_guineensis)	Bactris_major)	Attalea_speciosa)	(Reinhardtia_simplex	(Reinhardtia_latisecta	Reinhardtia_paiewonskiana))))	(((Reinhardtia_gracilis	(Orania_palindan	Sclerosperma_profizianum))	Podococcus_barteri)	((Iriartea_deltoidea	Chamaedorea_seifrizii)	Pseudophoenix_vinifera))))	Serenoa_repens)	Kingia_australis);
((Sabal_domingensis	((Phoenix_dactylifera	((((Iriartea_deltoidea	Pseudophoenix_vinifera)	(Chamaedorea_seifrizii	(Sclerosperma_profizianum	Orania_palindan)))	(((Podococcus_barteri	Roystonea_regia)	(((((Oenocarpus_minor	(Prestoea_acuminata	Oenocarpus_bataua))	(Calamus_caryotoides	Manicaria_saccifera))	((Dictyosperma_album	((Heterospathe_cagayanensis	(Veitchia_spiralis	Hydriastele_microspadix))	Burretiokentia_grandiflora))	Kentiopsis_piersoniorum))	Geonoma_undata)	Pelagodoxa_henryana))	(((Elaeis_oleifera	Elaeis_guineensis)	(Bactris_major	Attalea_speciosa))	(Reinhardtia_simplex	(Reinhardtia_gracilis	(Reinhardtia_latisecta	Reinhardtia_paiewonskiana))))))	Nypa_fruticans))	Serenoa_repens))	Kingia_australis);
((((Phoenix_dactylifera	((((((Oenocarpus_minor	(Prestoea_acuminata	Oenocarpus_bataua))	(Geonoma_undata	Manicaria_saccifera))	((Dictyosperma_album	(Heterospathe_cagayanensis	((Burretiokentia_grandiflora	Veitchia_spiralis)	Hydriastele_microspadix)))	(Pelagodoxa_henryana	Kentiopsis_piersoniorum)))	(Roystonea_regia	((Calamus_caryotoides	Nypa_fruticans)	(Iriartea_deltoidea	Pseudophoenix_vinifera))))	(((Elaeis_oleifera	Elaeis_guineensis)	(Bactris_major	Attalea_speciosa))	(Reinhardtia_simplex	(Reinhardtia_gracilis	(Reinhardtia_latisecta	Reinhardtia_paiewonskiana)))))	(Chamaedorea_seifrizii	((Podococcus_barteri	Sclerosperma_profizianum)	Orania_palindan))))	Sabal_domingensis)	Serenoa_repens)	Kingia_australis);
(((((Podococcus_barteri	Phoenix_dactylifera)	(((Nypa_fruticans	Pseudophoenix_vinifera)	((Roystonea_regia	((Attalea_speciosa	((Elaeis_oleifera	Elaeis_guineensis)	Bactris_major))	(Reinhardtia_simplex	(Reinhardtia_paiewonskiana	(Reinhardtia_gracilis	Reinhardtia_latisecta)))))	(((((((Calamus_caryotoides	Prestoea_acuminata)	Oenocarpus_bataua)	Oenocarpus_minor)	Manicaria_saccifera)	((((Burretiokentia_grandiflora	Veitchia_spiralis)	Hydriastele_microspadix)	(Dictyosperma_album	Heterospathe_cagayanensis))	Kentiopsis_piersoniorum))	Geonoma_undata)	Pelagodoxa_henryana)))	(((Iriartea_deltoidea	Chamaedorea_seifrizii)	Orania_palindan)	Sclerosperma_profizianum)))	Sabal_domingensis)	Serenoa_repens)	Kingia_australis);
((((Phoenix_dactylifera	((((Attalea_speciosa	((Elaeis_oleifera	Elaeis_guineensis)	Bactris_major))	((Reinhardtia_simplex	(Reinhardtia_paiewonskiana	(Reinhardtia_gracilis	Reinhardtia_latisecta)))	Iriartea_deltoidea))	(((((Prestoea_acuminata	Oenocarpus_bataua)	Oenocarpus_minor)	Manicaria_saccifera)	(Pelagodoxa_henryana	((((Burretiokentia_grandiflora	Veitchia_spiralis)	Hydriastele_microspadix)	(Dictyosperma_album	Heterospathe_cagayanensis))	Kentiopsis_piersoniorum)))	(Geonoma_undata	Roystonea_regia)))	((Podococcus_barteri	((Calamus_caryotoides	Chamaedorea_seifrizii)	(Orania_palindan	Sclerosperma_profizianum)))	(Nypa_fruticans	Pseudophoenix_vinifera))))	Sabal_domingensis)	Serenoa_repens)	Kingia_australis);
((((Phoenix_dactylifera	((Chamaedorea_seifrizii	(Orania_palindan	Sclerosperma_profizianum))	(((Calamus_caryotoides	Nypa_fruticans)	(Iriartea_deltoidea	Pseudophoenix_vinifera))	((((Podococcus_barteri	((Prestoea_acuminata	Oenocarpus_bataua)	Oenocarpus_minor))	(((Burretiokentia_grandiflora	Veitchia_spiralis)	Hydriastele_microspadix)	((Dictyosperma_album	Heterospathe_cagayanensis)	Kentiopsis_piersoniorum)))	(Geonoma_undata	Roystonea_regia))	(((Attalea_speciosa	Bactris_major)	(Elaeis_oleifera	Elaeis_guineensis))	(Manicaria_saccifera	(Pelagodoxa_henryana	(Reinhardtia_simplex	(Reinhardtia_paiewonskiana	(Reinhardtia_gracilis	Reinhardtia_latisecta))))))))))	Sabal_domingensis)	Serenoa_repens)	Kingia_australis);
((((Phoenix_dactylifera	Sabal_domingensis)	(((Iriartea_deltoidea	((Calamus_caryotoides	Nypa_fruticans)	Pseudophoenix_vinifera))	((Podococcus_barteri	Pelagodoxa_henryana)	(Chamaedorea_seifrizii	(Orania_palindan	Sclerosperma_profizianum))))	((Roystonea_regia	(((Attalea_speciosa	Bactris_major)	(Elaeis_oleifera	Elaeis_guineensis))	(Reinhardtia_simplex	(Reinhardtia_latisecta	(Reinhardtia_gracilis	Reinhardtia_paiewonskiana)))))	((Geonoma_undata	((Oenocarpus_bataua	Oenocarpus_minor)	(Prestoea_acuminata	Manicaria_saccifera)))	(Kentiopsis_piersoniorum	((Burretiokentia_grandiflora	Hydriastele_microspadix)	(Veitchia_spiralis	(Dictyosperma_album	Heterospathe_cagayanensis))))))))	Serenoa_repens)	Kingia_australis);
((((((((Reinhardtia_simplex	((Reinhardtia_paiewonskiana	Reinhardtia_gracilis)	Reinhardtia_latisecta))	(Roystonea_regia	(Attalea_speciosa	(Bactris_major	(Elaeis_oleifera	Elaeis_guineensis)))))	(((Iriartea_deltoidea	Pseudophoenix_vinifera)	(Calamus_caryotoides	Nypa_fruticans))	(Pelagodoxa_henryana	(Geonoma_undata	(((Prestoea_acuminata	(Oenocarpus_bataua	Oenocarpus_minor))	Manicaria_saccifera)	(Kentiopsis_piersoniorum	(((Burretiokentia_grandiflora	Hydriastele_microspadix)	(Veitchia_spiralis	Heterospathe_cagayanensis))	Dictyosperma_album)))))))	(Chamaedorea_seifrizii	(Orania_palindan	(Podococcus_barteri	Sclerosperma_profizianum))))	Phoenix_dactylifera)	Sabal_domingensis)	Serenoa_repens)	Kingia_australis);
((Serenoa_repens	(((((Roystonea_regia	((Iriartea_deltoidea	Pseudophoenix_vinifera)	(Calamus_caryotoides	Nypa_fruticans)))	(((((((Pelagodoxa_henryana	Kentiopsis_piersoniorum)	((Veitchia_spiralis	(Dictyosperma_album	Heterospathe_cagayanensis))	Hydriastele_microspadix))	Burretiokentia_grandiflora)	(Oenocarpus_minor	(Prestoea_acuminata	Oenocarpus_bataua)))	Geonoma_undata)	Manicaria_saccifera)	((Chamaedorea_seifrizii	(((Elaeis_guineensis	Elaeis_oleifera)	Bactris_major)	Attalea_speciosa))	(Reinhardtia_simplex	((Reinhardtia_gracilis	Reinhardtia_latisecta)	Reinhardtia_paiewonskiana)))))	((Podococcus_barteri	Orania_palindan)	Sclerosperma_profizianum))	Phoenix_dactylifera)	Sabal_domingensis))	Kingia_australis);
((Serenoa_repens	((((((((Pelagodoxa_henryana	Kentiopsis_piersoniorum)	(Heterospathe_cagayanensis	((Veitchia_spiralis	Burretiokentia_grandiflora)	Hydriastele_microspadix)))	Dictyosperma_album)	((Podococcus_barteri	Orania_palindan)	((Geonoma_undata	Manicaria_saccifera)	(Oenocarpus_minor	(Prestoea_acuminata	(Calamus_caryotoides	Oenocarpus_bataua))))))	(Roystonea_regia	((Chamaedorea_seifrizii	((Elaeis_guineensis	Elaeis_oleifera)	(Bactris_major	Attalea_speciosa)))	(Reinhardtia_simplex	((Reinhardtia_gracilis	Reinhardtia_latisecta)	Reinhardtia_paiewonskiana)))))	(Sclerosperma_profizianum	((Iriartea_deltoidea	Pseudophoenix_vinifera)	Nypa_fruticans)))	Phoenix_dactylifera)	Sabal_domingensis))	Kingia_australis);
((Serenoa_repens	(((((((Reinhardtia_simplex	((Reinhardtia_gracilis	Reinhardtia_latisecta)	Reinhardtia_paiewonskiana))	(Roystonea_regia	((Elaeis_guineensis	Elaeis_oleifera)	(Bactris_major	Attalea_speciosa))))	(Calamus_caryotoides	(Iriartea_deltoidea	Chamaedorea_seifrizii)))	(((Manicaria_saccifera	(Prestoea_acuminata	(Oenocarpus_bataua	Oenocarpus_minor)))	((Dictyosperma_album	Heterospathe_cagayanensis)	(((Burretiokentia_grandiflora	Hydriastele_microspadix)	Veitchia_spiralis)	Kentiopsis_piersoniorum)))	Geonoma_undata))	((Sclerosperma_profizianum	(Podococcus_barteri	(Orania_palindan	Pelagodoxa_henryana)))	(Pseudophoenix_vinifera	Nypa_fruticans)))	Phoenix_dactylifera)	Sabal_domingensis))	Kingia_australis);
((Serenoa_repens	(((((((Reinhardtia_simplex	((Reinhardtia_gracilis	Reinhardtia_latisecta)	Reinhardtia_paiewonskiana))	(Attalea_speciosa	((Elaeis_guineensis	Elaeis_oleifera)	Bactris_major)))	(Roystonea_regia	((Manicaria_saccifera	(Geonoma_undata	(Prestoea_acuminata	(Oenocarpus_bataua	Oenocarpus_minor))))	((Pelagodoxa_henryana	Heterospathe_cagayanensis)	(Hydriastele_microspadix	((Dictyosperma_album	(Veitchia_spiralis	Burretiokentia_grandiflora))	Kentiopsis_piersoniorum))))))	((Pseudophoenix_vinifera	Nypa_fruticans)	((Iriartea_deltoidea	Chamaedorea_seifrizii)	((Calamus_caryotoides	Sclerosperma_profizianum)	Orania_palindan))))	Podococcus_barteri)	Phoenix_dactylifera)	Sabal_domingensis))	Kingia_australis);
((Serenoa_repens	((((Chamaedorea_seifrizii	(Sclerosperma_profizianum	Orania_palindan))	((Podococcus_barteri	((Manicaria_saccifera	((Reinhardtia_simplex	((Reinhardtia_paiewonskiana	Reinhardtia_latisecta)	Reinhardtia_gracilis))	((Attalea_speciosa	(Elaeis_guineensis	Elaeis_oleifera))	Bactris_major)))	(Roystonea_regia	(Geonoma_undata	((Oenocarpus_minor	(Prestoea_acuminata	Oenocarpus_bataua))	(((Hydriastele_microspadix	((Pelagodoxa_henryana	(Calamus_caryotoides	Heterospathe_cagayanensis))	Kentiopsis_piersoniorum))	Dictyosperma_album)	(Veitchia_spiralis	Burretiokentia_grandiflora)))))))	((Iriartea_deltoidea	Pseudophoenix_vinifera)	Nypa_fruticans)))	Phoenix_dactylifera)	Sabal_domingensis))	Kingia_australis);
((Serenoa_repens	(((Chamaedorea_seifrizii	(((Iriartea_deltoidea	Pseudophoenix_vinifera)	Nypa_fruticans)	(((Attalea_speciosa	((Elaeis_guineensis	Elaeis_oleifera)	Bactris_major))	(Geonoma_undata	(Roystonea_regia	((Reinhardtia_gracilis	((Manicaria_saccifera	Prestoea_acuminata)	(Oenocarpus_bataua	Oenocarpus_minor)))	((((Pelagodoxa_henryana	Calamus_caryotoides)	Kentiopsis_piersoniorum)	Dictyosperma_album)	(Heterospathe_cagayanensis	(Veitchia_spiralis	(Burretiokentia_grandiflora	Hydriastele_microspadix))))))))	((Reinhardtia_simplex	(Reinhardtia_paiewonskiana	Reinhardtia_latisecta))	(Sclerosperma_profizianum	(Podococcus_barteri	Orania_palindan))))))	Phoenix_dactylifera)	Sabal_domingensis))	Kingia_australis);
((Serenoa_repens	(((Chamaedorea_seifrizii	((((Iriartea_deltoidea	Pseudophoenix_vinifera)	(Calamus_caryotoides	Nypa_fruticans))	(((Reinhardtia_simplex	(Reinhardtia_gracilis	(Reinhardtia_paiewonskiana	Reinhardtia_latisecta)))	(Attalea_speciosa	((Elaeis_guineensis	Elaeis_oleifera)	Bactris_major)))	((Geonoma_undata	((((Manicaria_saccifera	Prestoea_acuminata)	(Oenocarpus_bataua	Oenocarpus_minor))	(((Veitchia_spiralis	(Burretiokentia_grandiflora	Hydriastele_microspadix))	(Dictyosperma_album	Heterospathe_cagayanensis))	Kentiopsis_piersoniorum))	Pelagodoxa_henryana))	Roystonea_regia)))	((Sclerosperma_profizianum	Orania_palindan)	Podococcus_barteri)))	Phoenix_dactylifera)	Sabal_domingensis))	Kingia_australis);
((Sabal_domingensis	((Serenoa_repens	(((Chamaedorea_seifrizii	(Sclerosperma_profizianum	Orania_palindan))	(((Roystonea_regia	((Iriartea_deltoidea	Pseudophoenix_vinifera)	Nypa_fruticans))	(Geonoma_undata	((Reinhardtia_simplex	(Reinhardtia_gracilis	(Reinhardtia_paiewonskiana	Reinhardtia_latisecta)))	(Attalea_speciosa	((Elaeis_guineensis	Elaeis_oleifera)	Bactris_major)))))	((((Oenocarpus_minor	(Oenocarpus_bataua	Prestoea_acuminata))	Manicaria_saccifera)	(((Veitchia_spiralis	Hydriastele_microspadix)	((Dictyosperma_album	Heterospathe_cagayanensis)	(Burretiokentia_grandiflora	Kentiopsis_piersoniorum)))	Pelagodoxa_henryana))	Podococcus_barteri)))	Phoenix_dactylifera))	Calamus_caryotoides))	Kingia_australis);
(((((((Calamus_caryotoides	Nypa_fruticans)	Pseudophoenix_vinifera)	((((Geonoma_undata	Roystonea_regia)	((Podococcus_barteri	((Oenocarpus_bataua	(Prestoea_acuminata	Oenocarpus_minor))	Manicaria_saccifera))	(((((Burretiokentia_grandiflora	Hydriastele_microspadix)	Veitchia_spiralis)	Heterospathe_cagayanensis)	Dictyosperma_album)	Kentiopsis_piersoniorum)))	(Pelagodoxa_henryana	(Sclerosperma_profizianum	Orania_palindan)))	((Iriartea_deltoidea	Chamaedorea_seifrizii)	((Reinhardtia_simplex	(Reinhardtia_gracilis	(Reinhardtia_paiewonskiana	Reinhardtia_latisecta)))	(Attalea_speciosa	((Elaeis_guineensis	Elaeis_oleifera)	Bactris_major))))))	Phoenix_dactylifera)	Sabal_domingensis)	Serenoa_repens)	Kingia_australis);
((Serenoa_repens	(((Nypa_fruticans	Pseudophoenix_vinifera)	((((Geonoma_undata	Roystonea_regia)	(((Prestoea_acuminata	((Calamus_caryotoides	Oenocarpus_minor)	Oenocarpus_bataua))	Manicaria_saccifera)	((((Burretiokentia_grandiflora	Hydriastele_microspadix)	Veitchia_spiralis)	(Heterospathe_cagayanensis	Dictyosperma_album))	(Pelagodoxa_henryana	Kentiopsis_piersoniorum))))	((Attalea_speciosa	((Elaeis_guineensis	Elaeis_oleifera)	Bactris_major))	(Iriartea_deltoidea	(Reinhardtia_simplex	(Reinhardtia_gracilis	(Reinhardtia_paiewonskiana	Reinhardtia_latisecta))))))	(Podococcus_barteri	((Orania_palindan	Chamaedorea_seifrizii)	Sclerosperma_profizianum))))	(Phoenix_dactylifera	Sabal_domingensis)))	Kingia_australis);
((((((Sclerosperma_profizianum	(Podococcus_barteri	Orania_palindan))	((((Reinhardtia_simplex	(Reinhardtia_gracilis	(Reinhardtia_paiewonskiana	Reinhardtia_latisecta)))	(Chamaedorea_seifrizii	((Elaeis_guineensis	Elaeis_oleifera)	(Bactris_major	Attalea_speciosa))))	(((Geonoma_undata	((Pelagodoxa_henryana	Kentiopsis_piersoniorum)	((Heterospathe_cagayanensis	(Dictyosperma_album	Hydriastele_microspadix))	(Burretiokentia_grandiflora	Veitchia_spiralis))))	(Manicaria_saccifera	((Prestoea_acuminata	Oenocarpus_bataua)	Oenocarpus_minor)))	Roystonea_regia))	((Iriartea_deltoidea	Pseudophoenix_vinifera)	(Calamus_caryotoides	Nypa_fruticans))))	Phoenix_dactylifera)	Serenoa_repens)	Sabal_domingensis)	Kingia_australis);
(((((Chamaedorea_seifrizii	(((Iriartea_deltoidea	(Calamus_caryotoides	Pseudophoenix_vinifera))	Nypa_fruticans)	((((Roystonea_regia	(Attalea_speciosa	((Elaeis_guineensis	Elaeis_oleifera)	Bactris_major)))	(((Pelagodoxa_henryana	Kentiopsis_piersoniorum)	(Hydriastele_microspadix	((Burretiokentia_grandiflora	Veitchia_spiralis)	(Heterospathe_cagayanensis	Dictyosperma_album))))	(Manicaria_saccifera	(Prestoea_acuminata	(Oenocarpus_bataua	Oenocarpus_minor)))))	Geonoma_undata)	((Reinhardtia_simplex	(Reinhardtia_gracilis	(Reinhardtia_paiewonskiana	Reinhardtia_latisecta)))	(Sclerosperma_profizianum	(Podococcus_barteri	Orania_palindan))))))	Phoenix_dactylifera)	Serenoa_repens)	Sabal_domingensis)	Kingia_australis);
(((((((((Geonoma_undata	(Manicaria_saccifera	((Oenocarpus_minor	Oenocarpus_bataua)	Prestoea_acuminata)))	(Kentiopsis_piersoniorum	((Hydriastele_microspadix	((Calamus_caryotoides	(Burretiokentia_grandiflora	Veitchia_spiralis))	Heterospathe_cagayanensis))	Dictyosperma_album)))	Roystonea_regia)	((Attalea_speciosa	((Elaeis_guineensis	Elaeis_oleifera)	Bactris_major))	((Iriartea_deltoidea	Chamaedorea_seifrizii)	(Pelagodoxa_henryana	(Reinhardtia_simplex	(Reinhardtia_paiewonskiana	(Reinhardtia_latisecta	Reinhardtia_gracilis)))))))	((Pseudophoenix_vinifera	Nypa_fruticans)	(Sclerosperma_profizianum	(Podococcus_barteri	Orania_palindan))))	Phoenix_dactylifera)	Serenoa_repens)	Sabal_domingensis)	Kingia_australis);
((Serenoa_repens	(((((Iriartea_deltoidea	Pseudophoenix_vinifera)	(Chamaedorea_seifrizii	(((Orania_palindan	Reinhardtia_gracilis)	Podococcus_barteri)	Sclerosperma_profizianum)))	((Nypa_fruticans	(Pelagodoxa_henryana	(((Oenocarpus_minor	(Oenocarpus_bataua	(Calamus_caryotoides	Prestoea_acuminata)))	(Geonoma_undata	Manicaria_saccifera))	(Kentiopsis_piersoniorum	(((Burretiokentia_grandiflora	Hydriastele_microspadix)	(Veitchia_spiralis	Heterospathe_cagayanensis))	Dictyosperma_album)))))	((Roystonea_regia	(Attalea_speciosa	((Elaeis_guineensis	Elaeis_oleifera)	Bactris_major)))	(Reinhardtia_simplex	(Reinhardtia_paiewonskiana	Reinhardtia_latisecta)))))	Phoenix_dactylifera)	Sabal_domingensis))	Kingia_australis);
((Prestoea_acuminata	((((Pelagodoxa_henryana	Manicaria_saccifera)	((Kentiopsis_piersoniorum	(((Hydriastele_microspadix	(Veitchia_spiralis	Burretiokentia_grandiflora))	(Calamus_caryotoides	Heterospathe_cagayanensis))	Dictyosperma_album))	((((Chamaedorea_seifrizii	(Attalea_speciosa	((Elaeis_guineensis	Elaeis_oleifera)	Bactris_major)))	(Reinhardtia_simplex	(Reinhardtia_paiewonskiana	Reinhardtia_latisecta)))	(((Nypa_fruticans	(Phoenix_dactylifera	(Sabal_domingensis	Serenoa_repens)))	(((Orania_palindan	Reinhardtia_gracilis)	Podococcus_barteri)	Sclerosperma_profizianum))	(Iriartea_deltoidea	Pseudophoenix_vinifera)))	(Geonoma_undata	Roystonea_regia))))	Oenocarpus_minor)	Oenocarpus_bataua))	Kingia_australis);
((Sabal_domingensis	(Serenoa_repens	(((((Iriartea_deltoidea	Pseudophoenix_vinifera)	(((Chamaedorea_seifrizii	(Orania_palindan	Sclerosperma_profizianum))	Reinhardtia_gracilis)	Podococcus_barteri))	((Calamus_caryotoides	Nypa_fruticans)	(Pelagodoxa_henryana	(Reinhardtia_simplex	(Reinhardtia_paiewonskiana	Reinhardtia_latisecta)))))	((Roystonea_regia	((Geonoma_undata	((Oenocarpus_minor	(Oenocarpus_bataua	Prestoea_acuminata))	Manicaria_saccifera))	(((Heterospathe_cagayanensis	Dictyosperma_album)	Kentiopsis_piersoniorum)	(Burretiokentia_grandiflora	(Veitchia_spiralis	Hydriastele_microspadix)))))	(Attalea_speciosa	((Elaeis_guineensis	Elaeis_oleifera)	Bactris_major))))	Phoenix_dactylifera)))	Kingia_australis);
(((Pelagodoxa_henryana	(Reinhardtia_simplex	(Reinhardtia_paiewonskiana	Reinhardtia_latisecta)))	((((Sclerosperma_profizianum	Podococcus_barteri)	(Orania_palindan	Reinhardtia_gracilis))	((((Roystonea_regia	((Geonoma_undata	((Oenocarpus_minor	(Oenocarpus_bataua	Prestoea_acuminata))	Manicaria_saccifera))	(Kentiopsis_piersoniorum	(((Heterospathe_cagayanensis	Dictyosperma_album)	Hydriastele_microspadix)	(Burretiokentia_grandiflora	Veitchia_spiralis)))))	(Attalea_speciosa	((Elaeis_guineensis	Elaeis_oleifera)	Bactris_major)))	((Iriartea_deltoidea	(Calamus_caryotoides	Chamaedorea_seifrizii))	Pseudophoenix_vinifera))	(Phoenix_dactylifera	(Sabal_domingensis	Serenoa_repens))))	Nypa_fruticans))	Kingia_australis);
((Sabal_domingensis	(((((((Attalea_speciosa	((Elaeis_guineensis	Elaeis_oleifera)	Bactris_major))	((Iriartea_deltoidea	Chamaedorea_seifrizii)	Roystonea_regia))	(((((Calamus_caryotoides	Oenocarpus_minor)	(Oenocarpus_bataua	Prestoea_acuminata))	Manicaria_saccifera)	((Kentiopsis_piersoniorum	((Heterospathe_cagayanensis	(Hydriastele_microspadix	Veitchia_spiralis))	Burretiokentia_grandiflora))	Dictyosperma_album))	Geonoma_undata))	(Pseudophoenix_vinifera	(((Pelagodoxa_henryana	Podococcus_barteri)	Orania_palindan)	(Sclerosperma_profizianum	(Reinhardtia_simplex	(Reinhardtia_gracilis	(Reinhardtia_paiewonskiana	Reinhardtia_latisecta)))))))	Nypa_fruticans)	Serenoa_repens)	Phoenix_dactylifera))	Kingia_australis);
((Serenoa_repens	(((((((((Attalea_speciosa	((Elaeis_guineensis	Elaeis_oleifera)	Bactris_major))	Manicaria_saccifera)	((Pelagodoxa_henryana	(((Reinhardtia_paiewonskiana	Reinhardtia_latisecta)	Reinhardtia_gracilis)	Reinhardtia_simplex))	Kentiopsis_piersoniorum))	(((((Veitchia_spiralis	(Heterospathe_cagayanensis	Hydriastele_microspadix))	Dictyosperma_album)	((Calamus_caryotoides	Oenocarpus_minor)	(Oenocarpus_bataua	Prestoea_acuminata)))	Geonoma_undata)	(Burretiokentia_grandiflora	Roystonea_regia)))	(Chamaedorea_seifrizii	(Orania_palindan	(Podococcus_barteri	Sclerosperma_profizianum))))	(Pseudophoenix_vinifera	Nypa_fruticans))	Iriartea_deltoidea)	Phoenix_dactylifera)	Sabal_domingensis))	Kingia_australis);
(((((((Pelagodoxa_henryana	((((Kentiopsis_piersoniorum	(((Burretiokentia_grandiflora	Dictyosperma_album)	Heterospathe_cagayanensis)	(Veitchia_spiralis	Hydriastele_microspadix)))	(Prestoea_acuminata	(Oenocarpus_minor	Oenocarpus_bataua)))	Geonoma_undata)	Roystonea_regia))	((((Attalea_speciosa	((Elaeis_guineensis	Elaeis_oleifera)	Bactris_major))	Manicaria_saccifera)	Iriartea_deltoidea)	((Reinhardtia_paiewonskiana	Reinhardtia_latisecta)	Reinhardtia_simplex)))	(Chamaedorea_seifrizii	((Reinhardtia_gracilis	(Orania_palindan	(Calamus_caryotoides	(Podococcus_barteri	Sclerosperma_profizianum))))	(Pseudophoenix_vinifera	Nypa_fruticans))))	Phoenix_dactylifera)	Serenoa_repens)	Sabal_domingensis)	Kingia_australis);
(((Serenoa_repens	Sabal_domingensis)	((((Sclerosperma_profizianum	(((Attalea_speciosa	(Bactris_major	(Elaeis_oleifera	Elaeis_guineensis)))	(Reinhardtia_simplex	(Reinhardtia_gracilis	(Reinhardtia_paiewonskiana	Reinhardtia_latisecta))))	(Roystonea_regia	(((((Burretiokentia_grandiflora	Veitchia_spiralis)	(Heterospathe_cagayanensis	Hydriastele_microspadix))	(Dictyosperma_album	(Pelagodoxa_henryana	Kentiopsis_piersoniorum)))	(((Calamus_caryotoides	Oenocarpus_bataua)	(Prestoea_acuminata	Oenocarpus_minor))	Manicaria_saccifera))	Geonoma_undata))))	((Orania_palindan	Podococcus_barteri)	((Iriartea_deltoidea	Pseudophoenix_vinifera)	Nypa_fruticans)))	Chamaedorea_seifrizii)	Phoenix_dactylifera))	Kingia_australis);
(((Serenoa_repens	Sabal_domingensis)	(((((Sclerosperma_profizianum	Orania_palindan)	Podococcus_barteri)	(((Iriartea_deltoidea	Chamaedorea_seifrizii)	((Roystonea_regia	(Attalea_speciosa	(Bactris_major	(Elaeis_oleifera	Elaeis_guineensis))))	(Reinhardtia_simplex	(Reinhardtia_gracilis	(Reinhardtia_paiewonskiana	Reinhardtia_latisecta)))))	(((Pelagodoxa_henryana	(Kentiopsis_piersoniorum	((Veitchia_spiralis	((Dictyosperma_album	Heterospathe_cagayanensis)	Burretiokentia_grandiflora))	Hydriastele_microspadix)))	((((Prestoea_acuminata	Calamus_caryotoides)	Oenocarpus_bataua)	Oenocarpus_minor)	Manicaria_saccifera))	Geonoma_undata)))	(Pseudophoenix_vinifera	Nypa_fruticans))	Phoenix_dactylifera))	Kingia_australis);
(((Serenoa_repens	Sabal_domingensis)	((((Sclerosperma_profizianum	(Podococcus_barteri	Orania_palindan))	(((Attalea_speciosa	(Bactris_major	(Elaeis_oleifera	Elaeis_guineensis)))	((Iriartea_deltoidea	Chamaedorea_seifrizii)	(Reinhardtia_simplex	(Reinhardtia_gracilis	(Reinhardtia_paiewonskiana	Reinhardtia_latisecta)))))	(Nypa_fruticans	(Roystonea_regia	((((((Hydriastele_microspadix	(Veitchia_spiralis	Heterospathe_cagayanensis))	Burretiokentia_grandiflora)	Dictyosperma_album)	(Pelagodoxa_henryana	Kentiopsis_piersoniorum))	(((Prestoea_acuminata	(Oenocarpus_bataua	Oenocarpus_minor))	Calamus_caryotoides)	Manicaria_saccifera))	Geonoma_undata)))))	Pseudophoenix_vinifera)	Phoenix_dactylifera))	Kingia_australis);
(((((((Pelagodoxa_henryana	Podococcus_barteri)	Orania_palindan)	(Nypa_fruticans	(Iriartea_deltoidea	Pseudophoenix_vinifera)))	(Chamaedorea_seifrizii	(Phoenix_dactylifera	(Serenoa_repens	Sabal_domingensis))))	((Attalea_speciosa	(Bactris_major	(Elaeis_oleifera	Elaeis_guineensis)))	(Sclerosperma_profizianum	(Reinhardtia_simplex	(Reinhardtia_gracilis	(Reinhardtia_paiewonskiana	Reinhardtia_latisecta))))))	(Roystonea_regia	((Geonoma_undata	(((Prestoea_acuminata	Oenocarpus_bataua)	(Calamus_caryotoides	Oenocarpus_minor))	Manicaria_saccifera))	((Kentiopsis_piersoniorum	Veitchia_spiralis)	((Hydriastele_microspadix	(Dictyosperma_album	Heterospathe_cagayanensis))	Burretiokentia_grandiflora)))))	Kingia_australis);
((Sabal_domingensis	((((((Sclerosperma_profizianum	Orania_palindan)	Podococcus_barteri)	(Chamaedorea_seifrizii	(Iriartea_deltoidea	(Calamus_caryotoides	Pseudophoenix_vinifera))))	((((Elaeis_oleifera	Elaeis_guineensis)	(Attalea_speciosa	Bactris_major))	(Reinhardtia_simplex	(Reinhardtia_gracilis	(Reinhardtia_paiewonskiana	Reinhardtia_latisecta))))	(Nypa_fruticans	(Roystonea_regia	(((((Prestoea_acuminata	Oenocarpus_bataua)	Oenocarpus_minor)	Manicaria_saccifera)	((Pelagodoxa_henryana	Kentiopsis_piersoniorum)	(Hydriastele_microspadix	((Dictyosperma_album	Heterospathe_cagayanensis)	(Veitchia_spiralis	Burretiokentia_grandiflora)))))	Geonoma_undata)))))	Phoenix_dactylifera)	Serenoa_repens))	Kingia_australis);
((Serenoa_repens	(((((Sclerosperma_profizianum	(Podococcus_barteri	Orania_palindan))	(((((Prestoea_acuminata	(Calamus_caryotoides	Oenocarpus_bataua))	Oenocarpus_minor)	(((Hydriastele_microspadix	(Heterospathe_cagayanensis	(Veitchia_spiralis	Burretiokentia_grandiflora)))	Dictyosperma_album)	(Pelagodoxa_henryana	Kentiopsis_piersoniorum)))	Geonoma_undata)	Manicaria_saccifera))	((Pseudophoenix_vinifera	Roystonea_regia)	((Reinhardtia_simplex	(Reinhardtia_gracilis	(Reinhardtia_paiewonskiana	Reinhardtia_latisecta)))	((Attalea_speciosa	(Bactris_major	(Elaeis_oleifera	Elaeis_guineensis)))	(Chamaedorea_seifrizii	Iriartea_deltoidea)))))	Nypa_fruticans)	(Sabal_domingensis	Phoenix_dactylifera)))	Kingia_australis);
((Serenoa_repens	((((Calamus_caryotoides	Nypa_fruticans)	Phoenix_dactylifera)	((((Iriartea_deltoidea	Pseudophoenix_vinifera)	(Chamaedorea_seifrizii	Sclerosperma_profizianum))	(((Attalea_speciosa	(Bactris_major	((Reinhardtia_gracilis	Podococcus_barteri)	(Elaeis_oleifera	Elaeis_guineensis))))	(Manicaria_saccifera	(Reinhardtia_simplex	(Reinhardtia_paiewonskiana	Reinhardtia_latisecta))))	(Roystonea_regia	((Geonoma_undata	(((Pelagodoxa_henryana	Kentiopsis_piersoniorum)	Dictyosperma_album)	(((Hydriastele_microspadix	Heterospathe_cagayanensis)	Veitchia_spiralis)	Burretiokentia_grandiflora)))	((Prestoea_acuminata	Oenocarpus_bataua)	Oenocarpus_minor)))))	Orania_palindan))	Sabal_domingensis))	Kingia_australis);
((Serenoa_repens	((Phoenix_dactylifera	(((Iriartea_deltoidea	Pseudophoenix_vinifera)	Pelagodoxa_henryana)	(((Manicaria_saccifera	(Podococcus_barteri	(Sclerosperma_profizianum	Orania_palindan)))	((Chamaedorea_seifrizii	(Attalea_speciosa	(Bactris_major	(Elaeis_oleifera	Elaeis_guineensis))))	(Reinhardtia_simplex	((Reinhardtia_gracilis	Reinhardtia_paiewonskiana)	Reinhardtia_latisecta))))	((Calamus_caryotoides	Nypa_fruticans)	(Roystonea_regia	((Geonoma_undata	(Kentiopsis_piersoniorum	((Hydriastele_microspadix	(Veitchia_spiralis	Burretiokentia_grandiflora))	(Dictyosperma_album	Heterospathe_cagayanensis))))	((Prestoea_acuminata	Oenocarpus_bataua)	Oenocarpus_minor)))))))	Sabal_domingensis))	Kingia_australis);
((((Phoenix_dactylifera	(((Sclerosperma_profizianum	(Reinhardtia_simplex	((Reinhardtia_paiewonskiana	Reinhardtia_gracilis)	Reinhardtia_latisecta)))	(((Attalea_speciosa	(Bactris_major	(Elaeis_oleifera	Elaeis_guineensis)))	Roystonea_regia)	(Pelagodoxa_henryana	(((((Burretiokentia_grandiflora	(Dictyosperma_album	Heterospathe_cagayanensis))	Hydriastele_microspadix)	Veitchia_spiralis)	Kentiopsis_piersoniorum)	(((Prestoea_acuminata	Oenocarpus_bataua)	(Calamus_caryotoides	Oenocarpus_minor))	(Geonoma_undata	Manicaria_saccifera))))))	((Orania_palindan	Podococcus_barteri)	(Chamaedorea_seifrizii	(Nypa_fruticans	(Iriartea_deltoidea	Pseudophoenix_vinifera))))))	Serenoa_repens)	Sabal_domingensis)	Kingia_australis);
((((Phoenix_dactylifera	(((Calamus_caryotoides	Chamaedorea_seifrizii)	(Sclerosperma_profizianum	(Orania_palindan	Podococcus_barteri)))	((Nypa_fruticans	(Iriartea_deltoidea	Pseudophoenix_vinifera))	((((Reinhardtia_simplex	(Reinhardtia_paiewonskiana	(Reinhardtia_gracilis	Reinhardtia_latisecta)))	Bactris_major)	((Elaeis_oleifera	Elaeis_guineensis)	Attalea_speciosa))	(Roystonea_regia	(Geonoma_undata	(Pelagodoxa_henryana	(((((Heterospathe_cagayanensis	Hydriastele_microspadix)	(Burretiokentia_grandiflora	Veitchia_spiralis))	Dictyosperma_album)	Kentiopsis_piersoniorum)	(((Prestoea_acuminata	Oenocarpus_bataua)	Oenocarpus_minor)	Manicaria_saccifera)))))))))	Serenoa_repens)	Sabal_domingensis)	Kingia_australis);
((Burretiokentia_grandiflora	(((Kentiopsis_piersoniorum	(((Geonoma_undata	Oenocarpus_minor)	Oenocarpus_bataua)	((Roystonea_regia	Pelagodoxa_henryana)	((((((Orania_palindan	Sclerosperma_profizianum)	Podococcus_barteri)	((Reinhardtia_simplex	(Reinhardtia_paiewonskiana	(Reinhardtia_latisecta	Reinhardtia_gracilis)))	(((Elaeis_guineensis	Elaeis_oleifera)	(Attalea_speciosa	Bactris_major))	(Calamus_caryotoides	(Iriartea_deltoidea	Chamaedorea_seifrizii)))))	(Serenoa_repens	(Sabal_domingensis	Phoenix_dactylifera)))	(Nypa_fruticans	Pseudophoenix_vinifera))	(Prestoea_acuminata	Manicaria_saccifera)))))	Dictyosperma_album)	((Heterospathe_cagayanensis	Hydriastele_microspadix)	Veitchia_spiralis)))	Kingia_australis);
((Serenoa_repens	(Sabal_domingensis	((((Orania_palindan	(Chamaedorea_seifrizii	Sclerosperma_profizianum))	((Nypa_fruticans	(Iriartea_deltoidea	Pseudophoenix_vinifera))	Podococcus_barteri))	(((Reinhardtia_simplex	(Reinhardtia_paiewonskiana	(Reinhardtia_latisecta	Reinhardtia_gracilis)))	(Attalea_speciosa	(Bactris_major	(Elaeis_guineensis	Elaeis_oleifera))))	(Roystonea_regia	((((((Veitchia_spiralis	Heterospathe_cagayanensis)	(Burretiokentia_grandiflora	Hydriastele_microspadix))	Dictyosperma_album)	(Pelagodoxa_henryana	Kentiopsis_piersoniorum))	Geonoma_undata)	((Oenocarpus_minor	(Oenocarpus_bataua	(Prestoea_acuminata	Calamus_caryotoides)))	Manicaria_saccifera)))))	Phoenix_dactylifera)))	Kingia_australis);
(((((((Attalea_speciosa	(Bactris_major	(Elaeis_guineensis	Elaeis_oleifera)))	((((Reinhardtia_simplex	(Reinhardtia_latisecta	(Reinhardtia_gracilis	Reinhardtia_paiewonskiana)))	((Orania_palindan	Podococcus_barteri)	Sclerosperma_profizianum))	Pseudophoenix_vinifera)	(((Iriartea_deltoidea	Chamaedorea_seifrizii)	Roystonea_regia)	((((Dictyosperma_album	((Heterospathe_cagayanensis	(Hydriastele_microspadix	Veitchia_spiralis))	Burretiokentia_grandiflora))	(Pelagodoxa_henryana	Kentiopsis_piersoniorum))	Geonoma_undata)	((Oenocarpus_minor	(Oenocarpus_bataua	(Calamus_caryotoides	Prestoea_acuminata)))	Manicaria_saccifera)))))	Nypa_fruticans)	Phoenix_dactylifera)	Serenoa_repens)	Sabal_domingensis)	Kingia_australis);
(((((((Reinhardtia_simplex	(Reinhardtia_paiewonskiana	(Reinhardtia_latisecta	Reinhardtia_gracilis)))	(Iriartea_deltoidea	(((((Hydriastele_microspadix	(((Burretiokentia_grandiflora	Pelagodoxa_henryana)	Kentiopsis_piersoniorum)	Veitchia_spiralis))	(Dictyosperma_album	Heterospathe_cagayanensis))	Geonoma_undata)	((Oenocarpus_minor	(Oenocarpus_bataua	Prestoea_acuminata))	Manicaria_saccifera))	((Attalea_speciosa	(Bactris_major	(Elaeis_guineensis	Elaeis_oleifera)))	Roystonea_regia))))	(((Calamus_caryotoides	Pseudophoenix_vinifera)	Nypa_fruticans)	((Chamaedorea_seifrizii	(Podococcus_barteri	Sclerosperma_profizianum))	Orania_palindan)))	Phoenix_dactylifera)	Serenoa_repens)	Sabal_domingensis)	Kingia_australis);
((((((((Iriartea_deltoidea	Chamaedorea_seifrizii)	(Sclerosperma_profizianum	(Reinhardtia_gracilis	(Podococcus_barteri	Orania_palindan))))	(Pelagodoxa_henryana	(Reinhardtia_simplex	(Reinhardtia_paiewonskiana	Reinhardtia_latisecta))))	((Pseudophoenix_vinifera	(Calamus_caryotoides	Nypa_fruticans))	((Attalea_speciosa	(Bactris_major	(Elaeis_guineensis	Elaeis_oleifera)))	(Roystonea_regia	(((((Heterospathe_cagayanensis	(Veitchia_spiralis	Hydriastele_microspadix))	Dictyosperma_album)	Burretiokentia_grandiflora)	Kentiopsis_piersoniorum)	(Geonoma_undata	((Oenocarpus_minor	(Oenocarpus_bataua	Prestoea_acuminata))	Manicaria_saccifera)))))))	Phoenix_dactylifera)	Serenoa_repens)	Sabal_domingensis)	Kingia_australis);
(((((((((Sclerosperma_profizianum	(Podococcus_barteri	Orania_palindan))	Chamaedorea_seifrizii)	((((((Veitchia_spiralis	(Hydriastele_microspadix	Heterospathe_cagayanensis))	Burretiokentia_grandiflora)	Dictyosperma_album)	(Pelagodoxa_henryana	Kentiopsis_piersoniorum))	(Geonoma_undata	((Oenocarpus_minor	(Oenocarpus_bataua	Prestoea_acuminata))	Manicaria_saccifera)))	(((Reinhardtia_simplex	(Reinhardtia_gracilis	(Reinhardtia_paiewonskiana	Reinhardtia_latisecta)))	((Elaeis_guineensis	Elaeis_oleifera)	(Attalea_speciosa	Bactris_major)))	Roystonea_regia)))	((Iriartea_deltoidea	Pseudophoenix_vinifera)	Nypa_fruticans))	Phoenix_dactylifera)	Serenoa_repens)	Calamus_caryotoides)	Sabal_domingensis)	Kingia_australis);
(((((((((Sclerosperma_profizianum	Orania_palindan)	Podococcus_barteri)	Chamaedorea_seifrizii)	((Nypa_fruticans	((Geonoma_undata	Roystonea_regia)	((Pelagodoxa_henryana	(Kentiopsis_piersoniorum	(((Veitchia_spiralis	Burretiokentia_grandiflora)	Hydriastele_microspadix)	(Dictyosperma_album	Heterospathe_cagayanensis))))	(((Calamus_caryotoides	Oenocarpus_minor)	(Oenocarpus_bataua	Prestoea_acuminata))	Manicaria_saccifera))))	((Bactris_major	(Reinhardtia_simplex	(Reinhardtia_gracilis	(Reinhardtia_paiewonskiana	Reinhardtia_latisecta))))	((Elaeis_guineensis	Elaeis_oleifera)	Attalea_speciosa))))	(Iriartea_deltoidea	Pseudophoenix_vinifera))	Phoenix_dactylifera)	Serenoa_repens)	Sabal_domingensis)	Kingia_australis);
((Serenoa_repens	(((((Roystonea_regia	(((Elaeis_guineensis	Elaeis_oleifera)	Bactris_major)	Attalea_speciosa))	(((((Kentiopsis_piersoniorum	(Dictyosperma_album	Heterospathe_cagayanensis))	((Veitchia_spiralis	Burretiokentia_grandiflora)	(Reinhardtia_gracilis	Hydriastele_microspadix)))	(Oenocarpus_minor	(Oenocarpus_bataua	(Calamus_caryotoides	Prestoea_acuminata))))	Manicaria_saccifera)	Geonoma_undata))	((((Podococcus_barteri	Pelagodoxa_henryana)	(Reinhardtia_simplex	(Reinhardtia_paiewonskiana	Reinhardtia_latisecta)))	((Sclerosperma_profizianum	Orania_palindan)	(Iriartea_deltoidea	Chamaedorea_seifrizii)))	(Nypa_fruticans	Pseudophoenix_vinifera)))	Phoenix_dactylifera)	Sabal_domingensis))	Kingia_australis);
((Sabal_domingensis	((Serenoa_repens	(((((Reinhardtia_simplex	(Reinhardtia_paiewonskiana	Reinhardtia_latisecta))	((Reinhardtia_gracilis	(Podococcus_barteri	Orania_palindan))	Sclerosperma_profizianum))	(Iriartea_deltoidea	Chamaedorea_seifrizii))	((((Elaeis_guineensis	Elaeis_oleifera)	Bactris_major)	Attalea_speciosa)	((Geonoma_undata	Roystonea_regia)	((Manicaria_saccifera	(Oenocarpus_minor	((Calamus_caryotoides	Oenocarpus_bataua)	Prestoea_acuminata)))	(Pelagodoxa_henryana	(Kentiopsis_piersoniorum	((((Burretiokentia_grandiflora	Dictyosperma_album)	Heterospathe_cagayanensis)	Veitchia_spiralis)	Hydriastele_microspadix)))))))	(Nypa_fruticans	Pseudophoenix_vinifera)))	Phoenix_dactylifera))	Kingia_australis);
(((Burretiokentia_grandiflora	Veitchia_spiralis)	(Hydriastele_microspadix	(((Dictyosperma_album	Heterospathe_cagayanensis)	(((Roystonea_regia	(((Reinhardtia_simplex	(Reinhardtia_gracilis	(Reinhardtia_paiewonskiana	Reinhardtia_latisecta)))	(((Elaeis_guineensis	Elaeis_oleifera)	Bactris_major)	Attalea_speciosa))	((((Phoenix_dactylifera	Sabal_domingensis)	Serenoa_repens)	(Chamaedorea_seifrizii	Sclerosperma_profizianum))	((Nypa_fruticans	(Iriartea_deltoidea	(Calamus_caryotoides	Pseudophoenix_vinifera)))	((Pelagodoxa_henryana	Podococcus_barteri)	Orania_palindan)))))	Geonoma_undata)	(Manicaria_saccifera	(Oenocarpus_minor	(Oenocarpus_bataua	Prestoea_acuminata)))))	Kentiopsis_piersoniorum)))	Kingia_australis);
((Orania_palindan	(((Phoenix_dactylifera	(Serenoa_repens	Sabal_domingensis))	(Sclerosperma_profizianum	(((Attalea_speciosa	(Bactris_major	(Elaeis_guineensis	Elaeis_oleifera)))	((Calamus_caryotoides	Chamaedorea_seifrizii)	(Reinhardtia_simplex	(Reinhardtia_gracilis	(Reinhardtia_latisecta	Reinhardtia_paiewonskiana)))))	(((Geonoma_undata	((Oenocarpus_minor	(Oenocarpus_bataua	Prestoea_acuminata))	(((Kentiopsis_piersoniorum	Pelagodoxa_henryana)	((Burretiokentia_grandiflora	(Dictyosperma_album	Heterospathe_cagayanensis))	Veitchia_spiralis))	Hydriastele_microspadix)))	Manicaria_saccifera)	(Podococcus_barteri	Roystonea_regia)))))	((Iriartea_deltoidea	Pseudophoenix_vinifera)	Nypa_fruticans)))	Kingia_australis);
((Serenoa_repens	(Sabal_domingensis	(((((Attalea_speciosa	(Bactris_major	(Elaeis_guineensis	Elaeis_oleifera)))	(Reinhardtia_simplex	(Reinhardtia_gracilis	(Reinhardtia_latisecta	Reinhardtia_paiewonskiana))))	(((Geonoma_undata	((Oenocarpus_minor	(Oenocarpus_bataua	Prestoea_acuminata))	(((Burretiokentia_grandiflora	Kentiopsis_piersoniorum)	((Dictyosperma_album	Heterospathe_cagayanensis)	(Veitchia_spiralis	Hydriastele_microspadix)))	Pelagodoxa_henryana)))	Manicaria_saccifera)	Roystonea_regia))	(((Iriartea_deltoidea	Pseudophoenix_vinifera)	(Calamus_caryotoides	Nypa_fruticans))	((Orania_palindan	(Chamaedorea_seifrizii	Sclerosperma_profizianum))	Podococcus_barteri)))	Phoenix_dactylifera)))	Kingia_australis);
((Serenoa_repens	(Sabal_domingensis	((((((((((Burretiokentia_grandiflora	(Hydriastele_microspadix	Veitchia_spiralis))	Heterospathe_cagayanensis)	((Pelagodoxa_henryana	Kentiopsis_piersoniorum)	Dictyosperma_album))	(Podococcus_barteri	((Geonoma_undata	Reinhardtia_gracilis)	(Manicaria_saccifera	(Prestoea_acuminata	(Oenocarpus_minor	(Calamus_caryotoides	Oenocarpus_bataua)))))))	Roystonea_regia)	((Attalea_speciosa	(Bactris_major	(Elaeis_guineensis	Elaeis_oleifera)))	(Reinhardtia_simplex	(Reinhardtia_latisecta	Reinhardtia_paiewonskiana))))	(Iriartea_deltoidea	Pseudophoenix_vinifera))	(Chamaedorea_seifrizii	(Sclerosperma_profizianum	Orania_palindan)))	Nypa_fruticans)	Phoenix_dactylifera)))	Kingia_australis);
((((Nypa_fruticans	Pseudophoenix_vinifera)	(((((Kentiopsis_piersoniorum	(Dictyosperma_album	((Burretiokentia_grandiflora	Pelagodoxa_henryana)	((Hydriastele_microspadix	Veitchia_spiralis)	Heterospathe_cagayanensis))))	((Podococcus_barteri	Reinhardtia_gracilis)	(Manicaria_saccifera	((Oenocarpus_bataua	Prestoea_acuminata)	(Calamus_caryotoides	Oenocarpus_minor)))))	(Geonoma_undata	(Sclerosperma_profizianum	Roystonea_regia)))	(((Iriartea_deltoidea	Chamaedorea_seifrizii)	(Attalea_speciosa	(Bactris_major	(Elaeis_guineensis	Elaeis_oleifera))))	(Reinhardtia_simplex	(Reinhardtia_latisecta	Reinhardtia_paiewonskiana))))	Orania_palindan))	((Phoenix_dactylifera	Sabal_domingensis)	Serenoa_repens))	Kingia_australis);
((Serenoa_repens	(Sabal_domingensis	(((Nypa_fruticans	Pseudophoenix_vinifera)	(((Pelagodoxa_henryana	(Podococcus_barteri	(Sclerosperma_profizianum	Orania_palindan)))	(((Kentiopsis_piersoniorum	(((Hydriastele_microspadix	(Dictyosperma_album	Heterospathe_cagayanensis))	Burretiokentia_grandiflora)	Veitchia_spiralis))	(((Reinhardtia_gracilis	Geonoma_undata)	Manicaria_saccifera)	((Oenocarpus_bataua	(Calamus_caryotoides	Prestoea_acuminata))	Oenocarpus_minor)))	Roystonea_regia))	((Attalea_speciosa	(Bactris_major	(Elaeis_guineensis	Elaeis_oleifera)))	((Reinhardtia_simplex	(Reinhardtia_latisecta	Reinhardtia_paiewonskiana))	(Iriartea_deltoidea	Chamaedorea_seifrizii)))))	Phoenix_dactylifera)))	Kingia_australis);
((Serenoa_repens	(Sabal_domingensis	(((((Podococcus_barteri	Orania_palindan)	((Iriartea_deltoidea	Pseudophoenix_vinifera)	(Pelagodoxa_henryana	(Reinhardtia_simplex	(Reinhardtia_paiewonskiana	(Reinhardtia_latisecta	Reinhardtia_gracilis))))))	Sclerosperma_profizianum)	((Nypa_fruticans	Chamaedorea_seifrizii)	(((((Kentiopsis_piersoniorum	Dictyosperma_album)	(((Burretiokentia_grandiflora	Hydriastele_microspadix)	Heterospathe_cagayanensis)	Veitchia_spiralis))	(Manicaria_saccifera	((Oenocarpus_bataua	(Prestoea_acuminata	Oenocarpus_minor))	Calamus_caryotoides)))	Geonoma_undata)	((Attalea_speciosa	(Bactris_major	(Elaeis_guineensis	Elaeis_oleifera)))	Roystonea_regia))))	Phoenix_dactylifera)))	Kingia_australis);
((Sabal_domingensis	((Serenoa_repens	(((Chamaedorea_seifrizii	((Reinhardtia_simplex	(Reinhardtia_paiewonskiana	(Reinhardtia_latisecta	Reinhardtia_gracilis)))	(((((Dictyosperma_album	(Heterospathe_cagayanensis	((Burretiokentia_grandiflora	Veitchia_spiralis)	Hydriastele_microspadix)))	(Pelagodoxa_henryana	Kentiopsis_piersoniorum))	((Oenocarpus_bataua	Prestoea_acuminata)	Oenocarpus_minor))	(Geonoma_undata	Manicaria_saccifera))	((Attalea_speciosa	(Bactris_major	(Elaeis_guineensis	Elaeis_oleifera)))	Roystonea_regia))))	(((Podococcus_barteri	Orania_palindan)	Sclerosperma_profizianum)	(Iriartea_deltoidea	Pseudophoenix_vinifera)))	(Calamus_caryotoides	Nypa_fruticans)))	Phoenix_dactylifera))	Kingia_australis);
((Sabal_domingensis	(Serenoa_repens	(((((Podococcus_barteri	Orania_palindan)	Sclerosperma_profizianum)	(Pseudophoenix_vinifera	((((Iriartea_deltoidea	Chamaedorea_seifrizii)	(Attalea_speciosa	(Bactris_major	(Elaeis_guineensis	Elaeis_oleifera))))	(Reinhardtia_simplex	(Reinhardtia_paiewonskiana	(Reinhardtia_latisecta	Reinhardtia_gracilis))))	(Roystonea_regia	(((((Dictyosperma_album	(Burretiokentia_grandiflora	(Hydriastele_microspadix	(Heterospathe_cagayanensis	Veitchia_spiralis))))	Kentiopsis_piersoniorum)	(Manicaria_saccifera	((Oenocarpus_bataua	Prestoea_acuminata)	Oenocarpus_minor)))	Geonoma_undata)	Pelagodoxa_henryana)))))	(Calamus_caryotoides	Nypa_fruticans))	Phoenix_dactylifera)))	Kingia_australis);
((Serenoa_repens	(((((Podococcus_barteri	Orania_palindan)	Sclerosperma_profizianum)	((Iriartea_deltoidea	Pseudophoenix_vinifera)	((((((Dictyosperma_album	(Heterospathe_cagayanensis	((Burretiokentia_grandiflora	Veitchia_spiralis)	(Reinhardtia_gracilis	Hydriastele_microspadix))))	Kentiopsis_piersoniorum)	(Manicaria_saccifera	((Oenocarpus_bataua	Prestoea_acuminata)	Oenocarpus_minor)))	Geonoma_undata)	Pelagodoxa_henryana)	(((Chamaedorea_seifrizii	(Attalea_speciosa	(Bactris_major	(Elaeis_guineensis	Elaeis_oleifera))))	(Reinhardtia_simplex	(Reinhardtia_latisecta	Reinhardtia_paiewonskiana)))	Roystonea_regia))))	(Calamus_caryotoides	Nypa_fruticans))	(Sabal_domingensis	Phoenix_dactylifera)))	Kingia_australis);
((((Sabal_domingensis	((((Chamaedorea_seifrizii	((Iriartea_deltoidea	Pseudophoenix_vinifera)	(((Reinhardtia_simplex	(Reinhardtia_gracilis	(Reinhardtia_latisecta	Reinhardtia_paiewonskiana)))	Orania_palindan)	Sclerosperma_profizianum)))	(((((Manicaria_saccifera	((Oenocarpus_bataua	Prestoea_acuminata)	Oenocarpus_minor))	((Dictyosperma_album	(((Calamus_caryotoides	Veitchia_spiralis)	Hydriastele_microspadix)	Heterospathe_cagayanensis))	Kentiopsis_piersoniorum))	Geonoma_undata)	Pelagodoxa_henryana)	(Roystonea_regia	(Attalea_speciosa	(Bactris_major	(Podococcus_barteri	(Elaeis_guineensis	Elaeis_oleifera)))))))	Nypa_fruticans)	Phoenix_dactylifera))	Serenoa_repens)	Burretiokentia_grandiflora)	Kingia_australis);
((Sabal_domingensis	(((Phoenix_dactylifera	(((Iriartea_deltoidea	Pseudophoenix_vinifera)	Nypa_fruticans)	(((Chamaedorea_seifrizii	Sclerosperma_profizianum)	Orania_palindan)	(((Attalea_speciosa	(Bactris_major	(Elaeis_guineensis	Elaeis_oleifera)))	(Reinhardtia_simplex	(Reinhardtia_gracilis	(Reinhardtia_latisecta	Reinhardtia_paiewonskiana))))	((((Geonoma_undata	Manicaria_saccifera)	((Pelagodoxa_henryana	(Kentiopsis_piersoniorum	((Hydriastele_microspadix	Veitchia_spiralis)	(Heterospathe_cagayanensis	Dictyosperma_album))))	(((Prestoea_acuminata	Calamus_caryotoides)	Oenocarpus_bataua)	Oenocarpus_minor)))	Roystonea_regia)	Podococcus_barteri)))))	Serenoa_repens)	Burretiokentia_grandiflora))	Kingia_australis);
((Sabal_domingensis	((Phoenix_dactylifera	((((Podococcus_barteri	Sclerosperma_profizianum)	Orania_palindan)	((((Attalea_speciosa	(Bactris_major	(Elaeis_guineensis	Elaeis_oleifera)))	(Reinhardtia_simplex	(Reinhardtia_gracilis	(Reinhardtia_latisecta	Reinhardtia_paiewonskiana))))	((Roystonea_regia	Geonoma_undata)	((Pelagodoxa_henryana	(((Heterospathe_cagayanensis	((Veitchia_spiralis	Burretiokentia_grandiflora)	Hydriastele_microspadix))	Dictyosperma_album)	Kentiopsis_piersoniorum))	((Prestoea_acuminata	Manicaria_saccifera)	((Oenocarpus_bataua	Oenocarpus_minor)	Iriartea_deltoidea)))))	(Pseudophoenix_vinifera	Chamaedorea_seifrizii)))	(Calamus_caryotoides	Nypa_fruticans)))	Serenoa_repens))	Kingia_australis);
((Sabal_domingensis	((Phoenix_dactylifera	((((Pelagodoxa_henryana	(Reinhardtia_simplex	(Reinhardtia_paiewonskiana	(Reinhardtia_gracilis	Reinhardtia_latisecta))))	((Geonoma_undata	((((Burretiokentia_grandiflora	(Veitchia_spiralis	((Dictyosperma_album	Heterospathe_cagayanensis)	Hydriastele_microspadix)))	Kentiopsis_piersoniorum)	(((Calamus_caryotoides	Prestoea_acuminata)	Oenocarpus_bataua)	Oenocarpus_minor))	Manicaria_saccifera))	(Roystonea_regia	(Attalea_speciosa	(Bactris_major	(Elaeis_guineensis	Elaeis_oleifera))))))	(((Podococcus_barteri	Sclerosperma_profizianum)	Orania_palindan)	(Nypa_fruticans	(Iriartea_deltoidea	Pseudophoenix_vinifera))))	Chamaedorea_seifrizii))	Serenoa_repens))	Kingia_australis);
((((Phoenix_dactylifera	(((Chamaedorea_seifrizii	(Reinhardtia_simplex	(Reinhardtia_gracilis	(Reinhardtia_latisecta	Reinhardtia_paiewonskiana))))	(Roystonea_regia	(Attalea_speciosa	(Bactris_major	(Elaeis_guineensis	Elaeis_oleifera)))))	(((Sclerosperma_profizianum	(Podococcus_barteri	Orania_palindan))	(((Manicaria_saccifera	((Prestoea_acuminata	Oenocarpus_bataua)	(Calamus_caryotoides	Oenocarpus_minor)))	Geonoma_undata)	((Burretiokentia_grandiflora	Pelagodoxa_henryana)	(((Heterospathe_cagayanensis	(Hydriastele_microspadix	Veitchia_spiralis))	Dictyosperma_album)	Kentiopsis_piersoniorum))))	(Nypa_fruticans	(Iriartea_deltoidea	Pseudophoenix_vinifera)))))	Sabal_domingensis)	Serenoa_repens)	Kingia_australis);
((((Phoenix_dactylifera	(((Podococcus_barteri	(Nypa_fruticans	(Calamus_caryotoides	(Iriartea_deltoidea	Pseudophoenix_vinifera))))	((Geonoma_undata	(((((Prestoea_acuminata	Oenocarpus_bataua)	Oenocarpus_minor)	(((Heterospathe_cagayanensis	Dictyosperma_album)	(Burretiokentia_grandiflora	Hydriastele_microspadix))	Veitchia_spiralis))	(Pelagodoxa_henryana	Kentiopsis_piersoniorum))	Manicaria_saccifera))	((Reinhardtia_simplex	(Reinhardtia_paiewonskiana	(Reinhardtia_gracilis	Reinhardtia_latisecta)))	(Roystonea_regia	(Attalea_speciosa	(Bactris_major	(Elaeis_guineensis	Elaeis_oleifera)))))))	(Chamaedorea_seifrizii	(Sclerosperma_profizianum	Orania_palindan))))	Sabal_domingensis)	Serenoa_repens)	Kingia_australis);
((((Phoenix_dactylifera	(((((Reinhardtia_simplex	((Reinhardtia_latisecta	Reinhardtia_gracilis)	Reinhardtia_paiewonskiana))	((Roystonea_regia	(Attalea_speciosa	(Bactris_major	(Elaeis_guineensis	Elaeis_oleifera))))	(((Prestoea_acuminata	(Oenocarpus_bataua	Oenocarpus_minor))	((Dictyosperma_album	(((Burretiokentia_grandiflora	Hydriastele_microspadix)	Veitchia_spiralis)	Heterospathe_cagayanensis))	(Pelagodoxa_henryana	Kentiopsis_piersoniorum)))	(Manicaria_saccifera	Geonoma_undata))))	(Iriartea_deltoidea	Pseudophoenix_vinifera))	(Chamaedorea_seifrizii	(Podococcus_barteri	(Sclerosperma_profizianum	Orania_palindan))))	(Calamus_caryotoides	Nypa_fruticans)))	Sabal_domingensis)	Serenoa_repens)	Kingia_australis);
((((Phoenix_dactylifera	((((Chamaedorea_seifrizii	Sclerosperma_profizianum)	((((Manicaria_saccifera	(Prestoea_acuminata	(Oenocarpus_bataua	Oenocarpus_minor)))	(Pelagodoxa_henryana	(Kentiopsis_piersoniorum	(Dictyosperma_album	((Heterospathe_cagayanensis	Veitchia_spiralis)	(Burretiokentia_grandiflora	Hydriastele_microspadix))))))	Geonoma_undata)	((Reinhardtia_simplex	(Reinhardtia_gracilis	(Reinhardtia_paiewonskiana	Reinhardtia_latisecta)))	(Roystonea_regia	((Attalea_speciosa	Bactris_major)	(Elaeis_guineensis	Elaeis_oleifera))))))	((Orania_palindan	Podococcus_barteri)	(Iriartea_deltoidea	(Calamus_caryotoides	Pseudophoenix_vinifera))))	Nypa_fruticans))	Sabal_domingensis)	Serenoa_repens)	Kingia_australis);
((((Phoenix_dactylifera	((((Sclerosperma_profizianum	Podococcus_barteri)	Orania_palindan)	Chamaedorea_seifrizii)	(((Calamus_caryotoides	Nypa_fruticans)	(Iriartea_deltoidea	Pseudophoenix_vinifera))	((((Geonoma_undata	Manicaria_saccifera)	((Oenocarpus_minor	Oenocarpus_bataua)	Prestoea_acuminata))	(Pelagodoxa_henryana	(Kentiopsis_piersoniorum	(((Dictyosperma_album	Heterospathe_cagayanensis)	Burretiokentia_grandiflora)	(Hydriastele_microspadix	Veitchia_spiralis)))))	(((Reinhardtia_simplex	(Reinhardtia_paiewonskiana	(Reinhardtia_latisecta	Reinhardtia_gracilis)))	((Attalea_speciosa	Bactris_major)	(Elaeis_guineensis	Elaeis_oleifera)))	Roystonea_regia)))))	Sabal_domingensis)	Serenoa_repens)	Kingia_australis);
((((Phoenix_dactylifera	((Podococcus_barteri	((Iriartea_deltoidea	Pseudophoenix_vinifera)	(((Sclerosperma_profizianum	Orania_palindan)	Chamaedorea_seifrizii)	(((Reinhardtia_simplex	(Reinhardtia_paiewonskiana	(Reinhardtia_latisecta	Reinhardtia_gracilis)))	((Attalea_speciosa	Bactris_major)	(Elaeis_guineensis	Elaeis_oleifera)))	(Roystonea_regia	((Pelagodoxa_henryana	(((Kentiopsis_piersoniorum	(((Dictyosperma_album	Heterospathe_cagayanensis)	(Burretiokentia_grandiflora	Veitchia_spiralis))	Hydriastele_microspadix))	((Oenocarpus_minor	Oenocarpus_bataua)	(Prestoea_acuminata	Calamus_caryotoides)))	Manicaria_saccifera))	Geonoma_undata))))))	Nypa_fruticans))	Sabal_domingensis)	Serenoa_repens)	Kingia_australis);
((Sabal_domingensis	((Phoenix_dactylifera	((((Pseudophoenix_vinifera	Nypa_fruticans)	Podococcus_barteri)	((Roystonea_regia	(Manicaria_saccifera	(Geonoma_undata	((Reinhardtia_simplex	((Reinhardtia_latisecta	Reinhardtia_gracilis)	Reinhardtia_paiewonskiana))	(Iriartea_deltoidea	(Attalea_speciosa	(Bactris_major	(Elaeis_guineensis	Elaeis_oleifera))))))))	((Pelagodoxa_henryana	(Kentiopsis_piersoniorum	((((Burretiokentia_grandiflora	Dictyosperma_album)	Heterospathe_cagayanensis)	Hydriastele_microspadix)	Veitchia_spiralis)))	(Oenocarpus_minor	(Oenocarpus_bataua	Prestoea_acuminata)))))	(((Calamus_caryotoides	Sclerosperma_profizianum)	Orania_palindan)	Chamaedorea_seifrizii)))	Serenoa_repens))	Kingia_australis);
((Serenoa_repens	(((((((Calamus_caryotoides	Sclerosperma_profizianum)	(Orania_palindan	Podococcus_barteri))	((Reinhardtia_gracilis	((Geonoma_undata	Manicaria_saccifera)	((Oenocarpus_minor	Oenocarpus_bataua)	Prestoea_acuminata)))	((Kentiopsis_piersoniorum	((Heterospathe_cagayanensis	Dictyosperma_album)	(Hydriastele_microspadix	(Burretiokentia_grandiflora	Veitchia_spiralis))))	Pelagodoxa_henryana)))	(Roystonea_regia	((Reinhardtia_simplex	(Reinhardtia_latisecta	Reinhardtia_paiewonskiana))	((Iriartea_deltoidea	Chamaedorea_seifrizii)	((Elaeis_guineensis	Elaeis_oleifera)	(Bactris_major	Attalea_speciosa))))))	(Pseudophoenix_vinifera	Nypa_fruticans))	Phoenix_dactylifera)	Sabal_domingensis))	Kingia_australis);
((((Phoenix_dactylifera	((((((Geonoma_undata	Manicaria_saccifera)	(Oenocarpus_minor	(Oenocarpus_bataua	Prestoea_acuminata)))	((Pelagodoxa_henryana	Kentiopsis_piersoniorum)	((Heterospathe_cagayanensis	Dictyosperma_album)	(Hydriastele_microspadix	(Burretiokentia_grandiflora	Veitchia_spiralis)))))	(Roystonea_regia	((Reinhardtia_simplex	(Reinhardtia_gracilis	(Reinhardtia_latisecta	Reinhardtia_paiewonskiana)))	((Iriartea_deltoidea	Chamaedorea_seifrizii)	(Attalea_speciosa	((Elaeis_guineensis	Elaeis_oleifera)	Bactris_major))))))	(Sclerosperma_profizianum	(Orania_palindan	Podococcus_barteri)))	((Calamus_caryotoides	Pseudophoenix_vinifera)	Nypa_fruticans)))	Serenoa_repens)	Sabal_domingensis)	Kingia_australis);
((Serenoa_repens	((Phoenix_dactylifera	(((Iriartea_deltoidea	Pseudophoenix_vinifera)	Chamaedorea_seifrizii)	(((Podococcus_barteri	Sclerosperma_profizianum)	Orania_palindan)	(((Reinhardtia_simplex	(Reinhardtia_paiewonskiana	(Reinhardtia_gracilis	Reinhardtia_latisecta)))	(Attalea_speciosa	((Elaeis_guineensis	Elaeis_oleifera)	Bactris_major)))	(Nypa_fruticans	((Geonoma_undata	(((Manicaria_saccifera	(Oenocarpus_bataua	((Calamus_caryotoides	Prestoea_acuminata)	Oenocarpus_minor)))	(((Veitchia_spiralis	(Heterospathe_cagayanensis	Dictyosperma_album))	Hydriastele_microspadix)	Kentiopsis_piersoniorum))	(Burretiokentia_grandiflora	Pelagodoxa_henryana)))	Roystonea_regia))))))	Sabal_domingensis))	Kingia_australis);
((Serenoa_repens	((Phoenix_dactylifera	(((Nypa_fruticans	((Sclerosperma_profizianum	Orania_palindan)	Podococcus_barteri))	Pseudophoenix_vinifera)	(((Reinhardtia_simplex	(Reinhardtia_paiewonskiana	(Reinhardtia_gracilis	Reinhardtia_latisecta)))	((Iriartea_deltoidea	Chamaedorea_seifrizii)	((Elaeis_guineensis	Elaeis_oleifera)	(Bactris_major	Attalea_speciosa))))	((((Geonoma_undata	Manicaria_saccifera)	((Calamus_caryotoides	Oenocarpus_minor)	(Oenocarpus_bataua	Prestoea_acuminata)))	((Pelagodoxa_henryana	((Heterospathe_cagayanensis	Dictyosperma_album)	((Burretiokentia_grandiflora	Hydriastele_microspadix)	Veitchia_spiralis)))	Kentiopsis_piersoniorum))	Roystonea_regia))))	Sabal_domingensis))	Kingia_australis);
((Serenoa_repens	((Phoenix_dactylifera	((Nypa_fruticans	(Calamus_caryotoides	Pseudophoenix_vinifera))	((Sclerosperma_profizianum	Orania_palindan)	(((((Reinhardtia_gracilis	((Geonoma_undata	Manicaria_saccifera)	(Podococcus_barteri	(Oenocarpus_minor	(Oenocarpus_bataua	Prestoea_acuminata)))))	(((Heterospathe_cagayanensis	Dictyosperma_album)	((Burretiokentia_grandiflora	Hydriastele_microspadix)	Veitchia_spiralis))	Kentiopsis_piersoniorum))	Pelagodoxa_henryana)	Roystonea_regia)	((Reinhardtia_simplex	(Reinhardtia_paiewonskiana	Reinhardtia_latisecta))	((Iriartea_deltoidea	Chamaedorea_seifrizii)	((Elaeis_guineensis	Elaeis_oleifera)	(Bactris_major	Attalea_speciosa))))))))	Sabal_domingensis))	Kingia_australis);
((Serenoa_repens	((Phoenix_dactylifera	((Orania_palindan	((Calamus_caryotoides	Nypa_fruticans)	(Iriartea_deltoidea	Pseudophoenix_vinifera)))	(((((Manicaria_saccifera	(Oenocarpus_minor	(Oenocarpus_bataua	Prestoea_acuminata)))	((Dictyosperma_album	(Heterospathe_cagayanensis	((Burretiokentia_grandiflora	(Reinhardtia_gracilis	Hydriastele_microspadix))	Veitchia_spiralis)))	(Pelagodoxa_henryana	Kentiopsis_piersoniorum)))	(Geonoma_undata	Roystonea_regia))	((Reinhardtia_simplex	(Reinhardtia_paiewonskiana	Reinhardtia_latisecta))	(Attalea_speciosa	((Elaeis_guineensis	Elaeis_oleifera)	Bactris_major))))	(Podococcus_barteri	(Chamaedorea_seifrizii	Sclerosperma_profizianum)))))	Sabal_domingensis))	Kingia_australis);
((Serenoa_repens	((Phoenix_dactylifera	Sabal_domingensis)	(((Podococcus_barteri	(Orania_palindan	Pelagodoxa_henryana))	((Prestoea_acuminata	((Geonoma_undata	(Manicaria_saccifera	((Oenocarpus_minor	Oenocarpus_bataua)	((((Burretiokentia_grandiflora	Veitchia_spiralis)	(Heterospathe_cagayanensis	Dictyosperma_album))	Hydriastele_microspadix)	Kentiopsis_piersoniorum))))	Roystonea_regia))	((Sclerosperma_profizianum	((Iriartea_deltoidea	Reinhardtia_simplex)	(Reinhardtia_gracilis	(Reinhardtia_paiewonskiana	Reinhardtia_latisecta))))	(Chamaedorea_seifrizii	(Attalea_speciosa	((Elaeis_guineensis	Elaeis_oleifera)	Bactris_major))))))	((Calamus_caryotoides	Nypa_fruticans)	Pseudophoenix_vinifera))))	Kingia_australis);
((Sabal_domingensis	(Serenoa_repens	((((((Pelagodoxa_henryana	((((Hydriastele_microspadix	(Heterospathe_cagayanensis	(Burretiokentia_grandiflora	Dictyosperma_album)))	Veitchia_spiralis)	Kentiopsis_piersoniorum)	((Prestoea_acuminata	(Oenocarpus_minor	Oenocarpus_bataua))	(Geonoma_undata	Manicaria_saccifera))))	(Roystonea_regia	((Reinhardtia_simplex	(Reinhardtia_gracilis	(Reinhardtia_paiewonskiana	Reinhardtia_latisecta)))	(Attalea_speciosa	((Iriartea_deltoidea	(Elaeis_guineensis	Elaeis_oleifera))	Bactris_major)))))	((Calamus_caryotoides	Nypa_fruticans)	Pseudophoenix_vinifera))	((Podococcus_barteri	Sclerosperma_profizianum)	Orania_palindan))	Chamaedorea_seifrizii)	Phoenix_dactylifera)))	Kingia_australis);
((Sabal_domingensis	(Serenoa_repens	(((Calamus_caryotoides	Nypa_fruticans)	(Chamaedorea_seifrizii	((((Reinhardtia_simplex	(Reinhardtia_paiewonskiana	Reinhardtia_latisecta))	(Podococcus_barteri	(Orania_palindan	Sclerosperma_profizianum)))	(Iriartea_deltoidea	Pseudophoenix_vinifera))	((Pelagodoxa_henryana	(Manicaria_saccifera	(Geonoma_undata	((Kentiopsis_piersoniorum	(Dictyosperma_album	((Veitchia_spiralis	(Burretiokentia_grandiflora	(Reinhardtia_gracilis	Hydriastele_microspadix)))	Heterospathe_cagayanensis)))	(Prestoea_acuminata	(Oenocarpus_minor	Oenocarpus_bataua))))))	((Attalea_speciosa	((Elaeis_guineensis	Elaeis_oleifera)	Bactris_major))	Roystonea_regia)))))	Phoenix_dactylifera)))	Kingia_australis);
((Sabal_domingensis	(Serenoa_repens	((Nypa_fruticans	((((Reinhardtia_simplex	(Reinhardtia_paiewonskiana	Reinhardtia_latisecta))	(Attalea_speciosa	((Elaeis_guineensis	Elaeis_oleifera)	Bactris_major)))	(Roystonea_regia	((Pelagodoxa_henryana	((Geonoma_undata	(Reinhardtia_gracilis	Manicaria_saccifera))	(((Oenocarpus_minor	Oenocarpus_bataua)	Calamus_caryotoides)	(Kentiopsis_piersoniorum	((((Veitchia_spiralis	Burretiokentia_grandiflora)	Heterospathe_cagayanensis)	Hydriastele_microspadix)	Dictyosperma_album)))))	Prestoea_acuminata)))	((Chamaedorea_seifrizii	((Podococcus_barteri	Orania_palindan)	Sclerosperma_profizianum))	(Iriartea_deltoidea	Pseudophoenix_vinifera))))	Phoenix_dactylifera)))	Kingia_australis);
(((Phoenix_dactylifera	(((((Reinhardtia_simplex	(Reinhardtia_paiewonskiana	Reinhardtia_latisecta))	((Elaeis_oleifera	Elaeis_guineensis)	(Attalea_speciosa	Bactris_major)))	((Nypa_fruticans	Roystonea_regia)	((((Pelagodoxa_henryana	Kentiopsis_piersoniorum)	((Dictyosperma_album	Heterospathe_cagayanensis)	(Burretiokentia_grandiflora	(Veitchia_spiralis	Hydriastele_microspadix))))	(Manicaria_saccifera	(Oenocarpus_minor	((Calamus_caryotoides	Prestoea_acuminata)	Oenocarpus_bataua))))	Geonoma_undata)))	((Chamaedorea_seifrizii	((Reinhardtia_gracilis	(Orania_palindan	Podococcus_barteri))	Sclerosperma_profizianum))	(Iriartea_deltoidea	Pseudophoenix_vinifera)))	Serenoa_repens))	Sabal_domingensis)	Kingia_australis);
(((Phoenix_dactylifera	((((((Geonoma_undata	((Roystonea_regia	((Elaeis_oleifera	Elaeis_guineensis)	(Attalea_speciosa	Bactris_major)))	(Reinhardtia_simplex	((Reinhardtia_paiewonskiana	Reinhardtia_gracilis)	Reinhardtia_latisecta))))	((((Heterospathe_cagayanensis	(Hydriastele_microspadix	(Burretiokentia_grandiflora	Veitchia_spiralis)))	((Pelagodoxa_henryana	Kentiopsis_piersoniorum)	Dictyosperma_album))	(Oenocarpus_minor	((Calamus_caryotoides	Prestoea_acuminata)	Oenocarpus_bataua)))	Manicaria_saccifera))	Chamaedorea_seifrizii)	((Orania_palindan	(Podococcus_barteri	Sclerosperma_profizianum))	(Iriartea_deltoidea	Pseudophoenix_vinifera)))	Nypa_fruticans)	Serenoa_repens))	Sabal_domingensis)	Kingia_australis);
((Sabal_domingensis	(Serenoa_repens	(Phoenix_dactylifera	((((Podococcus_barteri	(Chamaedorea_seifrizii	(Orania_palindan	Sclerosperma_profizianum)))	((((((Heterospathe_cagayanensis	(Hydriastele_microspadix	Veitchia_spiralis))	(Pelagodoxa_henryana	Kentiopsis_piersoniorum))	(Burretiokentia_grandiflora	Dictyosperma_album))	(Oenocarpus_minor	((Calamus_caryotoides	Prestoea_acuminata)	Oenocarpus_bataua)))	(Roystonea_regia	Geonoma_undata))	(Manicaria_saccifera	(((Elaeis_oleifera	Elaeis_guineensis)	(Attalea_speciosa	Bactris_major))	(Reinhardtia_simplex	(Reinhardtia_paiewonskiana	(Reinhardtia_gracilis	Reinhardtia_latisecta)))))))	(Iriartea_deltoidea	Pseudophoenix_vinifera))	Nypa_fruticans))))	Kingia_australis);
((((Phoenix_dactylifera	(((Chamaedorea_seifrizii	((Podococcus_barteri	Orania_palindan)	Sclerosperma_profizianum))	((Nypa_fruticans	(((Pelagodoxa_henryana	(Manicaria_saccifera	((Oenocarpus_bataua	Prestoea_acuminata)	(Calamus_caryotoides	Oenocarpus_minor))))	(((Dictyosperma_album	Heterospathe_cagayanensis)	(Hydriastele_microspadix	(Burretiokentia_grandiflora	Veitchia_spiralis)))	Kentiopsis_piersoniorum))	(Roystonea_regia	Geonoma_undata)))	(((Elaeis_oleifera	Elaeis_guineensis)	(Attalea_speciosa	Bactris_major))	(Reinhardtia_simplex	(Reinhardtia_paiewonskiana	(Reinhardtia_gracilis	Reinhardtia_latisecta))))))	(Iriartea_deltoidea	Pseudophoenix_vinifera)))	Sabal_domingensis)	Serenoa_repens)	Kingia_australis);
((((Phoenix_dactylifera	(Podococcus_barteri	((((((Manicaria_saccifera	(((Oenocarpus_bataua	Oenocarpus_minor)	Calamus_caryotoides)	Prestoea_acuminata))	((Pelagodoxa_henryana	Kentiopsis_piersoniorum)	(((Burretiokentia_grandiflora	Veitchia_spiralis)	Hydriastele_microspadix)	(Dictyosperma_album	Heterospathe_cagayanensis))))	Geonoma_undata)	((Orania_palindan	Chamaedorea_seifrizii)	Sclerosperma_profizianum))	(Roystonea_regia	((((Elaeis_oleifera	Elaeis_guineensis)	Attalea_speciosa)	Bactris_major)	(Reinhardtia_simplex	(Reinhardtia_paiewonskiana	(Reinhardtia_gracilis	Reinhardtia_latisecta))))))	(Nypa_fruticans	(Iriartea_deltoidea	Pseudophoenix_vinifera)))))	Sabal_domingensis)	Serenoa_repens)	Kingia_australis);
((Orania_palindan	(((((Attalea_speciosa	(Bactris_major	(Elaeis_oleifera	Elaeis_guineensis)))	(Sclerosperma_profizianum	(Reinhardtia_simplex	(Reinhardtia_latisecta	Reinhardtia_paiewonskiana))))	(Roystonea_regia	(((Reinhardtia_gracilis	((Geonoma_undata	Manicaria_saccifera)	((Oenocarpus_bataua	Oenocarpus_minor)	Prestoea_acuminata)))	(Nypa_fruticans	(Kentiopsis_piersoniorum	(((Calamus_caryotoides	(Burretiokentia_grandiflora	Veitchia_spiralis))	Hydriastele_microspadix)	(Dictyosperma_album	Heterospathe_cagayanensis)))))	Pelagodoxa_henryana)))	(((Iriartea_deltoidea	Pseudophoenix_vinifera)	Chamaedorea_seifrizii)	((Sabal_domingensis	Serenoa_repens)	Phoenix_dactylifera)))	Podococcus_barteri))	Kingia_australis);
((Sabal_domingensis	(Serenoa_repens	(Phoenix_dactylifera	(((Podococcus_barteri	(Sclerosperma_profizianum	Orania_palindan))	(((((Manicaria_saccifera	(Oenocarpus_minor	(Oenocarpus_bataua	Prestoea_acuminata)))	(((Kentiopsis_piersoniorum	((Calamus_caryotoides	Veitchia_spiralis)	Hydriastele_microspadix))	(Dictyosperma_album	Heterospathe_cagayanensis))	Burretiokentia_grandiflora))	Geonoma_undata)	Pelagodoxa_henryana)	(((Chamaedorea_seifrizii	((Elaeis_oleifera	Elaeis_guineensis)	(Bactris_major	Attalea_speciosa)))	(Reinhardtia_simplex	(Reinhardtia_latisecta	(Reinhardtia_gracilis	Reinhardtia_paiewonskiana))))	Roystonea_regia)))	(Nypa_fruticans	(Iriartea_deltoidea	Pseudophoenix_vinifera))))))	Kingia_australis);
((((Phoenix_dactylifera	(((((Pelagodoxa_henryana	Nypa_fruticans)	(Reinhardtia_simplex	(Reinhardtia_paiewonskiana	(Reinhardtia_latisecta	Reinhardtia_gracilis))))	((Attalea_speciosa	((Elaeis_oleifera	Elaeis_guineensis)	Bactris_major))	(((Manicaria_saccifera	((Oenocarpus_minor	Oenocarpus_bataua)	(Kentiopsis_piersoniorum	(((Veitchia_spiralis	(Dictyosperma_album	(Calamus_caryotoides	Heterospathe_cagayanensis)))	Burretiokentia_grandiflora)	Hydriastele_microspadix))))	Geonoma_undata)	(Prestoea_acuminata	Roystonea_regia))))	(((Sclerosperma_profizianum	Orania_palindan)	(Iriartea_deltoidea	Chamaedorea_seifrizii))	Podococcus_barteri))	Pseudophoenix_vinifera))	Sabal_domingensis)	Serenoa_repens)	Kingia_australis);
((((Phoenix_dactylifera	(((Sclerosperma_profizianum	((Podococcus_barteri	Orania_palindan)	(Iriartea_deltoidea	Chamaedorea_seifrizii)))	((Reinhardtia_simplex	(Reinhardtia_latisecta	(Reinhardtia_gracilis	Reinhardtia_paiewonskiana)))	((Attalea_speciosa	((Elaeis_oleifera	Elaeis_guineensis)	Bactris_major))	((((Kentiopsis_piersoniorum	((Dictyosperma_album	Heterospathe_cagayanensis)	(Hydriastele_microspadix	(Burretiokentia_grandiflora	Veitchia_spiralis))))	Pelagodoxa_henryana)	((((Prestoea_acuminata	Oenocarpus_bataua)	Oenocarpus_minor)	Manicaria_saccifera)	Geonoma_undata))	Roystonea_regia))))	(Pseudophoenix_vinifera	Nypa_fruticans)))	(Calamus_caryotoides	Sabal_domingensis))	Serenoa_repens)	Kingia_australis);
(((((Podococcus_barteri	Phoenix_dactylifera)	((((Calamus_caryotoides	Nypa_fruticans)	Pseudophoenix_vinifera)	(((Iriartea_deltoidea	Chamaedorea_seifrizii)	Orania_palindan)	Sclerosperma_profizianum))	((Geonoma_undata	((((Veitchia_spiralis	(Dictyosperma_album	Heterospathe_cagayanensis))	(Hydriastele_microspadix	Burretiokentia_grandiflora))	(Pelagodoxa_henryana	Kentiopsis_piersoniorum))	(((Prestoea_acuminata	Oenocarpus_bataua)	Oenocarpus_minor)	Manicaria_saccifera)))	((Roystonea_regia	((Elaeis_oleifera	Elaeis_guineensis)	(Bactris_major	Attalea_speciosa)))	(Reinhardtia_paiewonskiana	(Reinhardtia_gracilis	(Reinhardtia_latisecta	Reinhardtia_simplex)))))))	Sabal_domingensis)	Serenoa_repens)	Kingia_australis);
((Sabal_domingensis	(Phoenix_dactylifera	(Serenoa_repens	((((Orania_palindan	Podococcus_barteri)	Sclerosperma_profizianum)	((Calamus_caryotoides	Nypa_fruticans)	Pseudophoenix_vinifera))	((((Manicaria_saccifera	(Oenocarpus_minor	(Oenocarpus_bataua	Prestoea_acuminata)))	(Pelagodoxa_henryana	(((Veitchia_spiralis	(Heterospathe_cagayanensis	(Dictyosperma_album	Hydriastele_microspadix)))	Kentiopsis_piersoniorum)	Burretiokentia_grandiflora)))	((Iriartea_deltoidea	Chamaedorea_seifrizii)	(Roystonea_regia	Geonoma_undata)))	(((Reinhardtia_paiewonskiana	(Reinhardtia_latisecta	Reinhardtia_gracilis))	Reinhardtia_simplex)	(Attalea_speciosa	(Bactris_major	(Elaeis_guineensis	Elaeis_oleifera)))))))))	Kingia_australis);
((Sabal_domingensis	(Phoenix_dactylifera	(Serenoa_repens	(((((((Reinhardtia_paiewonskiana	(Reinhardtia_latisecta	Reinhardtia_gracilis))	Reinhardtia_simplex)	(Attalea_speciosa	(Bactris_major	(Elaeis_guineensis	Elaeis_oleifera))))	Roystonea_regia)	((((Geonoma_undata	Manicaria_saccifera)	((Podococcus_barteri	Prestoea_acuminata)	(Oenocarpus_minor	Oenocarpus_bataua)))	((((Heterospathe_cagayanensis	Dictyosperma_album)	(Veitchia_spiralis	Hydriastele_microspadix))	Burretiokentia_grandiflora)	Kentiopsis_piersoniorum))	Pelagodoxa_henryana))	((Calamus_caryotoides	Nypa_fruticans)	(Iriartea_deltoidea	Pseudophoenix_vinifera)))	((Chamaedorea_seifrizii	Sclerosperma_profizianum)	Orania_palindan)))))	Kingia_australis);
((Serenoa_repens	(((((((((Reinhardtia_paiewonskiana	(Reinhardtia_latisecta	Reinhardtia_gracilis))	Reinhardtia_simplex)	(Attalea_speciosa	(Bactris_major	(Elaeis_guineensis	Elaeis_oleifera))))	Roystonea_regia)	((((Oenocarpus_minor	(Calamus_caryotoides	(Prestoea_acuminata	Oenocarpus_bataua)))	((Kentiopsis_piersoniorum	((Heterospathe_cagayanensis	Dictyosperma_album)	(Burretiokentia_grandiflora	Hydriastele_microspadix)))	Veitchia_spiralis))	(Manicaria_saccifera	Geonoma_undata))	Pelagodoxa_henryana))	(Nypa_fruticans	(Iriartea_deltoidea	Pseudophoenix_vinifera)))	((Chamaedorea_seifrizii	Sclerosperma_profizianum)	Orania_palindan))	Podococcus_barteri)	(Sabal_domingensis	Phoenix_dactylifera)))	Kingia_australis);
((Serenoa_repens	(((((((Attalea_speciosa	(Bactris_major	(Elaeis_guineensis	Elaeis_oleifera)))	Roystonea_regia)	(((((Oenocarpus_minor	(Prestoea_acuminata	Oenocarpus_bataua))	(Kentiopsis_piersoniorum	(((Burretiokentia_grandiflora	Veitchia_spiralis)	((Calamus_caryotoides	Heterospathe_cagayanensis)	Hydriastele_microspadix))	Dictyosperma_album)))	Manicaria_saccifera)	Pelagodoxa_henryana)	Geonoma_undata))	(Nypa_fruticans	Chamaedorea_seifrizii))	(Iriartea_deltoidea	Pseudophoenix_vinifera))	(((Reinhardtia_paiewonskiana	(Reinhardtia_latisecta	Reinhardtia_gracilis))	Reinhardtia_simplex)	((Podococcus_barteri	Sclerosperma_profizianum)	Orania_palindan)))	(Phoenix_dactylifera	Sabal_domingensis)))	Kingia_australis);
((Serenoa_repens	(((((Podococcus_barteri	Orania_palindan)	(Sclerosperma_profizianum	Chamaedorea_seifrizii))	((((((Reinhardtia_paiewonskiana	(Reinhardtia_latisecta	Reinhardtia_gracilis))	(Iriartea_deltoidea	Reinhardtia_simplex))	((Bactris_major	(Elaeis_guineensis	Elaeis_oleifera))	Attalea_speciosa))	Roystonea_regia)	((Pelagodoxa_henryana	(Kentiopsis_piersoniorum	((Dictyosperma_album	Heterospathe_cagayanensis)	((Burretiokentia_grandiflora	Hydriastele_microspadix)	Veitchia_spiralis))))	((Geonoma_undata	Manicaria_saccifera)	((Oenocarpus_bataua	Calamus_caryotoides)	(Oenocarpus_minor	Prestoea_acuminata)))))	(Pseudophoenix_vinifera	Nypa_fruticans)))	Phoenix_dactylifera)	Sabal_domingensis))	Kingia_australis);
((Serenoa_repens	(((((((Reinhardtia_gracilis	Podococcus_barteri)	Orania_palindan)	((((Kentiopsis_piersoniorum	((Dictyosperma_album	Heterospathe_cagayanensis)	((Burretiokentia_grandiflora	Hydriastele_microspadix)	Veitchia_spiralis)))	(Manicaria_saccifera	(((Oenocarpus_bataua	Oenocarpus_minor)	Prestoea_acuminata)	Calamus_caryotoides)))	(Geonoma_undata	Roystonea_regia))	((Sclerosperma_profizianum	(Pelagodoxa_henryana	((Reinhardtia_paiewonskiana	Reinhardtia_latisecta)	Reinhardtia_simplex)))	(Bactris_major	((Elaeis_guineensis	Elaeis_oleifera)	Attalea_speciosa)))))	(Pseudophoenix_vinifera	Nypa_fruticans))	(Chamaedorea_seifrizii	Iriartea_deltoidea))	Phoenix_dactylifera)	Sabal_domingensis))	Kingia_australis);
((Serenoa_repens	((Phoenix_dactylifera	Sabal_domingensis)	(Nypa_fruticans	(((((Pseudophoenix_vinifera	Calamus_caryotoides)	Iriartea_deltoidea)	(((Reinhardtia_paiewonskiana	Reinhardtia_gracilis)	Reinhardtia_latisecta)	Reinhardtia_simplex))	((Pelagodoxa_henryana	(Orania_palindan	Podococcus_barteri))	(Chamaedorea_seifrizii	Sclerosperma_profizianum)))	(((Geonoma_undata	(Manicaria_saccifera	(Oenocarpus_minor	(Prestoea_acuminata	Oenocarpus_bataua))))	(Kentiopsis_piersoniorum	((Heterospathe_cagayanensis	((Veitchia_spiralis	Hydriastele_microspadix)	Burretiokentia_grandiflora))	Dictyosperma_album)))	(Roystonea_regia	(Attalea_speciosa	(Bactris_major	(Elaeis_guineensis	Elaeis_oleifera)))))))))	Kingia_australis);
((Sabal_domingensis	(((((((Reinhardtia_paiewonskiana	Reinhardtia_gracilis)	Reinhardtia_latisecta)	Reinhardtia_simplex)	((Sclerosperma_profizianum	Orania_palindan)	Podococcus_barteri))	((Pseudophoenix_vinifera	(Nypa_fruticans	Calamus_caryotoides))	(((Iriartea_deltoidea	Chamaedorea_seifrizii)	(Attalea_speciosa	(Bactris_major	(Elaeis_guineensis	Elaeis_oleifera))))	(Roystonea_regia	(Geonoma_undata	(Pelagodoxa_henryana	((Manicaria_saccifera	(Prestoea_acuminata	(Oenocarpus_bataua	Oenocarpus_minor)))	(Kentiopsis_piersoniorum	((Veitchia_spiralis	((Dictyosperma_album	Heterospathe_cagayanensis)	Hydriastele_microspadix))	Burretiokentia_grandiflora)))))))))	Phoenix_dactylifera)	Serenoa_repens))	Kingia_australis);
((Sabal_domingensis	(((((((((Podococcus_barteri	Sclerosperma_profizianum)	Orania_palindan)	Chamaedorea_seifrizii)	Pseudophoenix_vinifera)	(((Manicaria_saccifera	Geonoma_undata)	((Oenocarpus_minor	(Prestoea_acuminata	Oenocarpus_bataua))	((((Veitchia_spiralis	Burretiokentia_grandiflora)	Hydriastele_microspadix)	(Dictyosperma_album	Heterospathe_cagayanensis))	(Pelagodoxa_henryana	Kentiopsis_piersoniorum))))	((((((Reinhardtia_paiewonskiana	Reinhardtia_gracilis)	Reinhardtia_latisecta)	Reinhardtia_simplex)	((Elaeis_guineensis	Elaeis_oleifera)	(Bactris_major	Attalea_speciosa)))	Iriartea_deltoidea)	Roystonea_regia)))	Nypa_fruticans)	Phoenix_dactylifera)	Serenoa_repens)	Calamus_caryotoides))	Kingia_australis);
((Phoenix_dactylifera	((Serenoa_repens	Sabal_domingensis)	(((((Sclerosperma_profizianum	Orania_palindan)	Podococcus_barteri)	(Iriartea_deltoidea	Chamaedorea_seifrizii))	((((Attalea_speciosa	((Bactris_major	(Elaeis_guineensis	Elaeis_oleifera))	Reinhardtia_gracilis))	Roystonea_regia)	(((Geonoma_undata	Oenocarpus_minor)	((Prestoea_acuminata	Manicaria_saccifera)	Oenocarpus_bataua))	((Hydriastele_microspadix	(Dictyosperma_album	Heterospathe_cagayanensis))	((Veitchia_spiralis	Burretiokentia_grandiflora)	(Pelagodoxa_henryana	Kentiopsis_piersoniorum)))))	((Reinhardtia_paiewonskiana	Reinhardtia_latisecta)	Reinhardtia_simplex)))	(Pseudophoenix_vinifera	(Calamus_caryotoides	Nypa_fruticans)))))	Kingia_australis);
((((Phoenix_dactylifera	((Nypa_fruticans	Pseudophoenix_vinifera)	((((Attalea_speciosa	((Elaeis_guineensis	Elaeis_oleifera)	Bactris_major))	(Manicaria_saccifera	(Reinhardtia_simplex	(Reinhardtia_paiewonskiana	Reinhardtia_latisecta))))	((((Iriartea_deltoidea	(Oenocarpus_minor	(Oenocarpus_bataua	Prestoea_acuminata)))	((((Burretiokentia_grandiflora	(Reinhardtia_gracilis	Hydriastele_microspadix))	Veitchia_spiralis)	(Heterospathe_cagayanensis	Dictyosperma_album))	(Pelagodoxa_henryana	Kentiopsis_piersoniorum)))	Geonoma_undata)	Roystonea_regia))	(Podococcus_barteri	((Orania_palindan	Sclerosperma_profizianum)	(Calamus_caryotoides	Chamaedorea_seifrizii))))))	Sabal_domingensis)	Serenoa_repens)	Kingia_australis);
((((Phoenix_dactylifera	(((Attalea_speciosa	(((Reinhardtia_gracilis	(Podococcus_barteri	Orania_palindan))	(Elaeis_guineensis	Elaeis_oleifera))	Bactris_major))	(Manicaria_saccifera	(Reinhardtia_simplex	(Reinhardtia_paiewonskiana	Reinhardtia_latisecta))))	(Sclerosperma_profizianum	((((Oenocarpus_minor	(Calamus_caryotoides	(Oenocarpus_bataua	Prestoea_acuminata)))	(((Pelagodoxa_henryana	Kentiopsis_piersoniorum)	Burretiokentia_grandiflora)	((Hydriastele_microspadix	Veitchia_spiralis)	(Heterospathe_cagayanensis	Dictyosperma_album))))	Geonoma_undata)	(Chamaedorea_seifrizii	(Roystonea_regia	(Nypa_fruticans	(Iriartea_deltoidea	Pseudophoenix_vinifera))))))))	Sabal_domingensis)	Serenoa_repens)	Kingia_australis);
((Sabal_domingensis	((Phoenix_dactylifera	((Iriartea_deltoidea	Pseudophoenix_vinifera)	((((Chamaedorea_seifrizii	(Attalea_speciosa	((Elaeis_guineensis	Elaeis_oleifera)	Bactris_major)))	(Reinhardtia_simplex	((Reinhardtia_gracilis	Reinhardtia_paiewonskiana)	Reinhardtia_latisecta)))	((((((Kentiopsis_piersoniorum	((Veitchia_spiralis	(Heterospathe_cagayanensis	Hydriastele_microspadix))	Burretiokentia_grandiflora))	Dictyosperma_album)	(Manicaria_saccifera	((Oenocarpus_bataua	Prestoea_acuminata)	(Calamus_caryotoides	Oenocarpus_minor))))	Geonoma_undata)	Pelagodoxa_henryana)	(Roystonea_regia	Nypa_fruticans)))	((Sclerosperma_profizianum	Podococcus_barteri)	Orania_palindan))))	Serenoa_repens))	Kingia_australis);
((((Phoenix_dactylifera	(((((Sclerosperma_profizianum	Orania_palindan)	Podococcus_barteri)	(Iriartea_deltoidea	Pseudophoenix_vinifera))	((Roystonea_regia	((Chamaedorea_seifrizii	((Elaeis_guineensis	Elaeis_oleifera)	(Bactris_major	Attalea_speciosa)))	(Reinhardtia_simplex	((Reinhardtia_gracilis	Reinhardtia_paiewonskiana)	Reinhardtia_latisecta))))	((((Pelagodoxa_henryana	Kentiopsis_piersoniorum)	(Dictyosperma_album	(Veitchia_spiralis	(Heterospathe_cagayanensis	(Burretiokentia_grandiflora	Hydriastele_microspadix)))))	(Manicaria_saccifera	((Oenocarpus_bataua	(Calamus_caryotoides	Prestoea_acuminata))	Oenocarpus_minor)))	Geonoma_undata)))	Nypa_fruticans))	Sabal_domingensis)	Serenoa_repens)	Kingia_australis);
((((Phoenix_dactylifera	((Pelagodoxa_henryana	((Sclerosperma_profizianum	Orania_palindan)	Podococcus_barteri))	(((Iriartea_deltoidea	Pseudophoenix_vinifera)	((Reinhardtia_simplex	(Reinhardtia_paiewonskiana	(Reinhardtia_latisecta	Reinhardtia_gracilis)))	(Roystonea_regia	(Chamaedorea_seifrizii	((Elaeis_guineensis	Elaeis_oleifera)	(Bactris_major	Attalea_speciosa))))))	(Nypa_fruticans	((((((Burretiokentia_grandiflora	Veitchia_spiralis)	(Heterospathe_cagayanensis	Hydriastele_microspadix))	Dictyosperma_album)	Kentiopsis_piersoniorum)	(Manicaria_saccifera	((Oenocarpus_bataua	Prestoea_acuminata)	(Calamus_caryotoides	Oenocarpus_minor))))	Geonoma_undata)))))	Sabal_domingensis)	Serenoa_repens)	Kingia_australis);
((Sabal_domingensis	(((((Sclerosperma_profizianum	(Pelagodoxa_henryana	(Orania_palindan	(Reinhardtia_gracilis	Podococcus_barteri))))	(((Iriartea_deltoidea	Chamaedorea_seifrizii)	((Reinhardtia_simplex	(Reinhardtia_paiewonskiana	Reinhardtia_latisecta))	((Elaeis_guineensis	Elaeis_oleifera)	(Bactris_major	Attalea_speciosa))))	(Roystonea_regia	((((Veitchia_spiralis	(((Dictyosperma_album	Heterospathe_cagayanensis)	Burretiokentia_grandiflora)	Hydriastele_microspadix))	Kentiopsis_piersoniorum)	(Manicaria_saccifera	((Oenocarpus_bataua	Prestoea_acuminata)	Oenocarpus_minor)))	Geonoma_undata))))	(Nypa_fruticans	(Calamus_caryotoides	Pseudophoenix_vinifera)))	Serenoa_repens)	Phoenix_dactylifera))	Kingia_australis);
((Serenoa_repens	(((((Sclerosperma_profizianum	(Pelagodoxa_henryana	(Orania_palindan	Podococcus_barteri)))	(((Reinhardtia_gracilis	(Reinhardtia_simplex	(Reinhardtia_paiewonskiana	Reinhardtia_latisecta)))	((((Calamus_caryotoides	Elaeis_guineensis)	Elaeis_oleifera)	(Bactris_major	Attalea_speciosa))	(Iriartea_deltoidea	Chamaedorea_seifrizii)))	(((((Burretiokentia_grandiflora	Hydriastele_microspadix)	(Veitchia_spiralis	(Dictyosperma_album	Heterospathe_cagayanensis)))	Kentiopsis_piersoniorum)	(Manicaria_saccifera	((Oenocarpus_bataua	Prestoea_acuminata)	Oenocarpus_minor)))	(Roystonea_regia	Geonoma_undata))))	(Nypa_fruticans	Pseudophoenix_vinifera))	Phoenix_dactylifera)	Sabal_domingensis))	Kingia_australis);
((Serenoa_repens	((((((((((Hydriastele_microspadix	(Veitchia_spiralis	Burretiokentia_grandiflora))	Heterospathe_cagayanensis)	(Dictyosperma_album	(Pelagodoxa_henryana	Kentiopsis_piersoniorum)))	((Geonoma_undata	Manicaria_saccifera)	(Prestoea_acuminata	(Oenocarpus_minor	(Oenocarpus_bataua	Calamus_caryotoides)))))	(Podococcus_barteri	Roystonea_regia))	((Reinhardtia_simplex	(Reinhardtia_paiewonskiana	(Reinhardtia_gracilis	Reinhardtia_latisecta)))	(((Elaeis_guineensis	Elaeis_oleifera)	(Bactris_major	Attalea_speciosa))	(Iriartea_deltoidea	Chamaedorea_seifrizii))))	(Orania_palindan	Sclerosperma_profizianum))	(Nypa_fruticans	Pseudophoenix_vinifera))	Phoenix_dactylifera)	Sabal_domingensis))	Kingia_australis);
((((((((((((Hydriastele_microspadix	Veitchia_spiralis)	(Pelagodoxa_henryana	Kentiopsis_piersoniorum))	((Burretiokentia_grandiflora	Dictyosperma_album)	Heterospathe_cagayanensis))	((Geonoma_undata	Manicaria_saccifera)	(Oenocarpus_minor	((Calamus_caryotoides	Prestoea_acuminata)	Oenocarpus_bataua))))	Roystonea_regia)	((Reinhardtia_simplex	(Reinhardtia_paiewonskiana	(Reinhardtia_gracilis	Reinhardtia_latisecta)))	((Elaeis_guineensis	Elaeis_oleifera)	(Bactris_major	Attalea_speciosa))))	((Chamaedorea_seifrizii	(Orania_palindan	Sclerosperma_profizianum))	Podococcus_barteri))	(Nypa_fruticans	(Iriartea_deltoidea	Pseudophoenix_vinifera)))	Phoenix_dactylifera)	Serenoa_repens)	Sabal_domingensis)	Kingia_australis);
((((((((Reinhardtia_simplex	(Reinhardtia_paiewonskiana	(Reinhardtia_gracilis	Reinhardtia_latisecta)))	((Attalea_speciosa	((Elaeis_guineensis	Elaeis_oleifera)	Bactris_major))	(Chamaedorea_seifrizii	Iriartea_deltoidea)))	((Nypa_fruticans	Pseudophoenix_vinifera)	(((((Dictyosperma_album	(((Heterospathe_cagayanensis	Calamus_caryotoides)	(Hydriastele_microspadix	Veitchia_spiralis))	Burretiokentia_grandiflora))	Kentiopsis_piersoniorum)	Geonoma_undata)	((Prestoea_acuminata	Manicaria_saccifera)	(Oenocarpus_minor	Oenocarpus_bataua)))	Roystonea_regia)))	((Pelagodoxa_henryana	(Podococcus_barteri	Orania_palindan))	Sclerosperma_profizianum))	Phoenix_dactylifera)	Serenoa_repens)	Sabal_domingensis)	Kingia_australis);
(((Serenoa_repens	Sabal_domingensis)	(Phoenix_dactylifera	(((Nypa_fruticans	(((Manicaria_saccifera	((Calamus_caryotoides	(Prestoea_acuminata	Oenocarpus_bataua))	Oenocarpus_minor))	((Pelagodoxa_henryana	Kentiopsis_piersoniorum)	((Burretiokentia_grandiflora	Veitchia_spiralis)	((Reinhardtia_gracilis	Hydriastele_microspadix)	(Dictyosperma_album	Heterospathe_cagayanensis)))))	(Geonoma_undata	Roystonea_regia)))	((Reinhardtia_simplex	(Reinhardtia_paiewonskiana	Reinhardtia_latisecta))	(((Bactris_major	(Elaeis_guineensis	Elaeis_oleifera))	Attalea_speciosa)	Chamaedorea_seifrizii)))	((Iriartea_deltoidea	Pseudophoenix_vinifera)	(Sclerosperma_profizianum	(Podococcus_barteri	Orania_palindan))))))	Kingia_australis);
(((((Podococcus_barteri	Phoenix_dactylifera)	((((Manicaria_saccifera	(Pelagodoxa_henryana	Kentiopsis_piersoniorum))	((Hydriastele_microspadix	(Dictyosperma_album	((Burretiokentia_grandiflora	Veitchia_spiralis)	Heterospathe_cagayanensis)))	(Prestoea_acuminata	(Oenocarpus_bataua	Oenocarpus_minor))))	Geonoma_undata)	((Roystonea_regia	(Orania_palindan	Sclerosperma_profizianum))	(((Reinhardtia_simplex	(Reinhardtia_paiewonskiana	(Reinhardtia_latisecta	Reinhardtia_gracilis)))	(((Bactris_major	(Elaeis_guineensis	Elaeis_oleifera))	Attalea_speciosa)	Chamaedorea_seifrizii))	((Calamus_caryotoides	Nypa_fruticans)	(Iriartea_deltoidea	Pseudophoenix_vinifera))))))	Serenoa_repens)	Sabal_domingensis)	Kingia_australis);
((Serenoa_repens	((Phoenix_dactylifera	(((Roystonea_regia	(((((Kentiopsis_piersoniorum	(Heterospathe_cagayanensis	Pelagodoxa_henryana))	(Dictyosperma_album	(Burretiokentia_grandiflora	Hydriastele_microspadix)))	Veitchia_spiralis)	((Oenocarpus_bataua	Oenocarpus_minor)	(Prestoea_acuminata	Manicaria_saccifera)))	Geonoma_undata))	((Bactris_major	(Elaeis_guineensis	Elaeis_oleifera))	Attalea_speciosa))	(((Reinhardtia_simplex	((Reinhardtia_latisecta	Reinhardtia_gracilis)	Reinhardtia_paiewonskiana))	((Calamus_caryotoides	Chamaedorea_seifrizii)	((Podococcus_barteri	Orania_palindan)	Sclerosperma_profizianum)))	(Nypa_fruticans	(Iriartea_deltoidea	Pseudophoenix_vinifera)))))	Sabal_domingensis))	Kingia_australis);
((Sabal_domingensis	((Phoenix_dactylifera	((((Reinhardtia_simplex	(Reinhardtia_latisecta	Reinhardtia_paiewonskiana))	((Roystonea_regia	((Geonoma_undata	(((Calamus_caryotoides	(Prestoea_acuminata	Oenocarpus_bataua))	Oenocarpus_minor)	Manicaria_saccifera))	(((((Veitchia_spiralis	Hydriastele_microspadix)	Burretiokentia_grandiflora)	Heterospathe_cagayanensis)	Dictyosperma_album)	Kentiopsis_piersoniorum)))	(((Podococcus_barteri	Orania_palindan)	Pelagodoxa_henryana)	(((Reinhardtia_gracilis	Bactris_major)	(Elaeis_guineensis	Elaeis_oleifera))	Attalea_speciosa))))	(Nypa_fruticans	(Iriartea_deltoidea	Pseudophoenix_vinifera)))	(Chamaedorea_seifrizii	Sclerosperma_profizianum)))	Serenoa_repens))	Kingia_australis);
((((Phoenix_dactylifera	(((((((Geonoma_undata	((((Prestoea_acuminata	Oenocarpus_bataua)	Calamus_caryotoides)	Oenocarpus_minor)	Manicaria_saccifera))	(((Burretiokentia_grandiflora	(Veitchia_spiralis	(Hydriastele_microspadix	Heterospathe_cagayanensis)))	Dictyosperma_album)	Kentiopsis_piersoniorum))	((Bactris_major	(Elaeis_guineensis	Elaeis_oleifera))	Attalea_speciosa))	((Reinhardtia_simplex	(Reinhardtia_latisecta	(Reinhardtia_paiewonskiana	Reinhardtia_gracilis)))	((Chamaedorea_seifrizii	Iriartea_deltoidea)	((Podococcus_barteri	Pelagodoxa_henryana)	Roystonea_regia))))	(Sclerosperma_profizianum	Orania_palindan))	Pseudophoenix_vinifera)	Nypa_fruticans))	Sabal_domingensis)	Serenoa_repens)	Kingia_australis);
((Sabal_domingensis	(Phoenix_dactylifera	(Serenoa_repens	(((((Pseudophoenix_vinifera	Iriartea_deltoidea)	((Veitchia_spiralis	(Hydriastele_microspadix	Heterospathe_cagayanensis))	(Dictyosperma_album	((Pelagodoxa_henryana	((Manicaria_saccifera	Geonoma_undata)	Kentiopsis_piersoniorum))	(Oenocarpus_minor	(Prestoea_acuminata	Oenocarpus_bataua))))))	((Reinhardtia_simplex	(Reinhardtia_latisecta	(Reinhardtia_paiewonskiana	Reinhardtia_gracilis)))	((Burretiokentia_grandiflora	Roystonea_regia)	((Bactris_major	(Elaeis_guineensis	Elaeis_oleifera))	Attalea_speciosa))))	((Chamaedorea_seifrizii	(Podococcus_barteri	Sclerosperma_profizianum))	Orania_palindan))	(Calamus_caryotoides	Nypa_fruticans)))))	Kingia_australis);
((Serenoa_repens	(Sabal_domingensis	((((Manicaria_saccifera	((((Calamus_caryotoides	Oenocarpus_minor)	(Prestoea_acuminata	Oenocarpus_bataua))	((((Burretiokentia_grandiflora	Veitchia_spiralis)	Hydriastele_microspadix)	Heterospathe_cagayanensis)	(Kentiopsis_piersoniorum	Dictyosperma_album)))	Geonoma_undata))	((((Reinhardtia_latisecta	(Reinhardtia_gracilis	Reinhardtia_simplex))	Reinhardtia_paiewonskiana)	((Bactris_major	(Elaeis_guineensis	Elaeis_oleifera))	Attalea_speciosa))	Roystonea_regia))	((((Pelagodoxa_henryana	Orania_palindan)	Podococcus_barteri)	((Iriartea_deltoidea	Chamaedorea_seifrizii)	Sclerosperma_profizianum))	(Pseudophoenix_vinifera	Nypa_fruticans)))	Phoenix_dactylifera)))	Kingia_australis);
((Sabal_domingensis	((Serenoa_repens	(((((Iriartea_deltoidea	Chamaedorea_seifrizii)	(Orania_palindan	(Podococcus_barteri	Sclerosperma_profizianum)))	((((Oenocarpus_minor	((Calamus_caryotoides	Prestoea_acuminata)	Oenocarpus_bataua))	(Pelagodoxa_henryana	((((Burretiokentia_grandiflora	Veitchia_spiralis)	Hydriastele_microspadix)	Heterospathe_cagayanensis)	(Kentiopsis_piersoniorum	Dictyosperma_album))))	Manicaria_saccifera)	(Geonoma_undata	Roystonea_regia)))	((((Reinhardtia_latisecta	Reinhardtia_gracilis)	Reinhardtia_paiewonskiana)	Reinhardtia_simplex)	((Bactris_major	(Elaeis_guineensis	Elaeis_oleifera))	Attalea_speciosa)))	(Pseudophoenix_vinifera	Nypa_fruticans)))	Phoenix_dactylifera))	Kingia_australis);
((Sabal_domingensis	((Serenoa_repens	(((Chamaedorea_seifrizii	(Orania_palindan	Sclerosperma_profizianum))	(Pseudophoenix_vinifera	Nypa_fruticans))	(((((Reinhardtia_gracilis	(Reinhardtia_simplex	Reinhardtia_latisecta))	Reinhardtia_paiewonskiana)	Iriartea_deltoidea)	(Roystonea_regia	((Bactris_major	(Elaeis_guineensis	Elaeis_oleifera))	Attalea_speciosa)))	((Geonoma_undata	((((Burretiokentia_grandiflora	(Veitchia_spiralis	Hydriastele_microspadix))	(Dictyosperma_album	Heterospathe_cagayanensis))	Kentiopsis_piersoniorum)	(Manicaria_saccifera	(Podococcus_barteri	(Oenocarpus_minor	((Oenocarpus_bataua	Prestoea_acuminata)	Calamus_caryotoides))))))	Pelagodoxa_henryana))))	Phoenix_dactylifera))	Kingia_australis);
((Serenoa_repens	(((((Iriartea_deltoidea	Chamaedorea_seifrizii)	(Orania_palindan	Sclerosperma_profizianum))	((Pseudophoenix_vinifera	Nypa_fruticans)	(((((Reinhardtia_latisecta	Reinhardtia_gracilis)	Reinhardtia_paiewonskiana)	Reinhardtia_simplex)	((Bactris_major	(Elaeis_guineensis	Elaeis_oleifera))	Attalea_speciosa))	((Roystonea_regia	Geonoma_undata)	(((((Dictyosperma_album	Heterospathe_cagayanensis)	Veitchia_spiralis)	(Burretiokentia_grandiflora	Hydriastele_microspadix))	(Pelagodoxa_henryana	Kentiopsis_piersoniorum))	(Podococcus_barteri	(Manicaria_saccifera	((Oenocarpus_bataua	Oenocarpus_minor)	(Prestoea_acuminata	Calamus_caryotoides)))))))))	Phoenix_dactylifera)	Sabal_domingensis))	Kingia_australis);
((((Reinhardtia_paiewonskiana	Reinhardtia_latisecta)	Reinhardtia_simplex)	(((Attalea_speciosa	(Bactris_major	(Elaeis_oleifera	Elaeis_guineensis)))	(Roystonea_regia	((Pelagodoxa_henryana	(((((Hydriastele_microspadix	Burretiokentia_grandiflora)	(Veitchia_spiralis	Dictyosperma_album))	Heterospathe_cagayanensis)	Kentiopsis_piersoniorum)	((Reinhardtia_gracilis	Manicaria_saccifera)	(Oenocarpus_minor	(Oenocarpus_bataua	Prestoea_acuminata)))))	Geonoma_undata)))	(((Serenoa_repens	(Sabal_domingensis	Phoenix_dactylifera))	((Calamus_caryotoides	Chamaedorea_seifrizii)	(Sclerosperma_profizianum	(Podococcus_barteri	Orania_palindan))))	(Nypa_fruticans	(Pseudophoenix_vinifera	Iriartea_deltoidea)))))	Kingia_australis);
((Serenoa_repens	((((((Attalea_speciosa	(Bactris_major	(Elaeis_oleifera	Elaeis_guineensis)))	((Podococcus_barteri	Roystonea_regia)	(((((((Calamus_caryotoides	(Burretiokentia_grandiflora	Veitchia_spiralis))	Hydriastele_microspadix)	(Dictyosperma_album	Heterospathe_cagayanensis))	Kentiopsis_piersoniorum)	(Manicaria_saccifera	(Oenocarpus_minor	Oenocarpus_bataua)))	Geonoma_undata)	Prestoea_acuminata)))	(((Orania_palindan	Chamaedorea_seifrizii)	Sclerosperma_profizianum)	((Nypa_fruticans	Pelagodoxa_henryana)	((Reinhardtia_paiewonskiana	(Reinhardtia_gracilis	Reinhardtia_latisecta))	Reinhardtia_simplex))))	(Pseudophoenix_vinifera	Iriartea_deltoidea))	Phoenix_dactylifera)	Sabal_domingensis))	Kingia_australis);
((Serenoa_repens	(((((Chamaedorea_seifrizii	(Nypa_fruticans	(Pseudophoenix_vinifera	Iriartea_deltoidea)))	((Attalea_speciosa	(Bactris_major	(Elaeis_oleifera	Elaeis_guineensis)))	(((((Dictyosperma_album	(((Burretiokentia_grandiflora	Veitchia_spiralis)	Hydriastele_microspadix)	Heterospathe_cagayanensis))	Kentiopsis_piersoniorum)	(Oenocarpus_minor	(Prestoea_acuminata	Oenocarpus_bataua)))	(Pelagodoxa_henryana	Manicaria_saccifera))	(Geonoma_undata	Roystonea_regia))))	(((Podococcus_barteri	Orania_palindan)	Sclerosperma_profizianum)	((Reinhardtia_paiewonskiana	(Reinhardtia_gracilis	(Calamus_caryotoides	Reinhardtia_latisecta)))	Reinhardtia_simplex)))	Phoenix_dactylifera)	Sabal_domingensis))	Kingia_australis);
((Serenoa_repens	(((((Pseudophoenix_vinifera	Iriartea_deltoidea)	((Nypa_fruticans	((Roystonea_regia	(Attalea_speciosa	(Bactris_major	(Elaeis_oleifera	Elaeis_guineensis))))	((Geonoma_undata	(((Oenocarpus_minor	(Prestoea_acuminata	Oenocarpus_bataua))	Manicaria_saccifera)	((Dictyosperma_album	((Veitchia_spiralis	Heterospathe_cagayanensis)	(Hydriastele_microspadix	Burretiokentia_grandiflora)))	Kentiopsis_piersoniorum)))	Pelagodoxa_henryana)))	((Orania_palindan	(Podococcus_barteri	Sclerosperma_profizianum))	(Calamus_caryotoides	Chamaedorea_seifrizii))))	(((Reinhardtia_latisecta	Reinhardtia_gracilis)	Reinhardtia_paiewonskiana)	Reinhardtia_simplex))	Phoenix_dactylifera)	Sabal_domingensis))	Kingia_australis);
((Serenoa_repens	((Phoenix_dactylifera	Sabal_domingensis)	((((Orania_palindan	Sclerosperma_profizianum)	Chamaedorea_seifrizii)	(((Calamus_caryotoides	Pseudophoenix_vinifera)	Iriartea_deltoidea)	Podococcus_barteri))	((Nypa_fruticans	(((Attalea_speciosa	Bactris_major)	(Roystonea_regia	(Elaeis_oleifera	Elaeis_guineensis)))	(Geonoma_undata	(((Prestoea_acuminata	(Oenocarpus_bataua	Oenocarpus_minor))	Manicaria_saccifera)	(Pelagodoxa_henryana	((((Burretiokentia_grandiflora	Hydriastele_microspadix)	Veitchia_spiralis)	(Dictyosperma_album	Heterospathe_cagayanensis))	Kentiopsis_piersoniorum))))))	(((Reinhardtia_latisecta	Reinhardtia_gracilis)	Reinhardtia_paiewonskiana)	Reinhardtia_simplex)))))	Kingia_australis);
((Sabal_domingensis	(Serenoa_repens	(((Sclerosperma_profizianum	(Calamus_caryotoides	(Orania_palindan	(Iriartea_deltoidea	Chamaedorea_seifrizii))))	((((Geonoma_undata	(((Prestoea_acuminata	(Oenocarpus_bataua	Oenocarpus_minor))	Manicaria_saccifera)	((Burretiokentia_grandiflora	Pelagodoxa_henryana)	(((Hydriastele_microspadix	Veitchia_spiralis)	(Dictyosperma_album	Heterospathe_cagayanensis))	Kentiopsis_piersoniorum))))	(((((Reinhardtia_paiewonskiana	Reinhardtia_latisecta)	Reinhardtia_gracilis)	Reinhardtia_simplex)	(Attalea_speciosa	(Bactris_major	(Elaeis_oleifera	Elaeis_guineensis))))	Roystonea_regia))	Podococcus_barteri)	(Nypa_fruticans	Pseudophoenix_vinifera)))	Phoenix_dactylifera)))	Kingia_australis);
((Sabal_domingensis	((((Sclerosperma_profizianum	(Podococcus_barteri	Orania_palindan))	(((Nypa_fruticans	(Iriartea_deltoidea	Pseudophoenix_vinifera))	((Geonoma_undata	(((Oenocarpus_minor	(Prestoea_acuminata	(Calamus_caryotoides	Oenocarpus_bataua)))	Manicaria_saccifera)	((Kentiopsis_piersoniorum	(Dictyosperma_album	(Heterospathe_cagayanensis	(Hydriastele_microspadix	(Burretiokentia_grandiflora	Veitchia_spiralis)))))	Pelagodoxa_henryana)))	((((Reinhardtia_paiewonskiana	(Reinhardtia_simplex	Reinhardtia_latisecta))	Reinhardtia_gracilis)	(Attalea_speciosa	(Bactris_major	(Elaeis_oleifera	Elaeis_guineensis))))	Roystonea_regia)))	Chamaedorea_seifrizii))	Serenoa_repens)	Phoenix_dactylifera))	Kingia_australis);
((Burretiokentia_grandiflora	(Veitchia_spiralis	(((Dictyosperma_album	(Kentiopsis_piersoniorum	((Manicaria_saccifera	(((Reinhardtia_gracilis	Prestoea_acuminata)	(Pelagodoxa_henryana	((Sclerosperma_profizianum	Orania_palindan)	Podococcus_barteri)))	(((Calamus_caryotoides	Nypa_fruticans)	(Serenoa_repens	(Phoenix_dactylifera	Sabal_domingensis)))	((Iriartea_deltoidea	Pseudophoenix_vinifera)	((((Reinhardtia_latisecta	Reinhardtia_paiewonskiana)	Reinhardtia_simplex)	(Chamaedorea_seifrizii	((Elaeis_oleifera	Elaeis_guineensis)	(Attalea_speciosa	Bactris_major))))	Roystonea_regia)))))	(Oenocarpus_bataua	(Geonoma_undata	Oenocarpus_minor)))))	Heterospathe_cagayanensis)	Hydriastele_microspadix)))	Kingia_australis);
((Phoenix_dactylifera	((Sabal_domingensis	Serenoa_repens)	(Pseudophoenix_vinifera	((Nypa_fruticans	((Pelagodoxa_henryana	(((Reinhardtia_gracilis	(Reinhardtia_latisecta	Reinhardtia_paiewonskiana))	Reinhardtia_simplex)	((Iriartea_deltoidea	Chamaedorea_seifrizii)	(Attalea_speciosa	(Bactris_major	(Elaeis_oleifera	Elaeis_guineensis))))))	((((Manicaria_saccifera	Geonoma_undata)	((Calamus_caryotoides	Oenocarpus_minor)	(Oenocarpus_bataua	Prestoea_acuminata)))	((((Hydriastele_microspadix	(Dictyosperma_album	Heterospathe_cagayanensis))	Burretiokentia_grandiflora)	Veitchia_spiralis)	Kentiopsis_piersoniorum))	Roystonea_regia)))	((Orania_palindan	Podococcus_barteri)	Sclerosperma_profizianum)))))	Kingia_australis);
((Serenoa_repens	(Sabal_domingensis	(((((Pseudophoenix_vinifera	Nypa_fruticans)	(Roystonea_regia	(Iriartea_deltoidea	Chamaedorea_seifrizii)))	((((Manicaria_saccifera	(((Oenocarpus_bataua	Oenocarpus_minor)	Calamus_caryotoides)	Prestoea_acuminata))	(((((Veitchia_spiralis	Hydriastele_microspadix)	Heterospathe_cagayanensis)	Burretiokentia_grandiflora)	Dictyosperma_album)	Kentiopsis_piersoniorum))	Geonoma_undata)	((Elaeis_oleifera	Elaeis_guineensis)	(Attalea_speciosa	Bactris_major))))	((Pelagodoxa_henryana	((Reinhardtia_gracilis	(Reinhardtia_latisecta	Reinhardtia_paiewonskiana))	Reinhardtia_simplex))	(Orania_palindan	(Podococcus_barteri	Sclerosperma_profizianum))))	Phoenix_dactylifera)))	Kingia_australis);
((Serenoa_repens	(((((Calamus_caryotoides	Pseudophoenix_vinifera)	((Iriartea_deltoidea	Chamaedorea_seifrizii)	(((Geonoma_undata	Roystonea_regia)	((Prestoea_acuminata	(Oenocarpus_minor	Oenocarpus_bataua))	((Burretiokentia_grandiflora	Hydriastele_microspadix)	((Veitchia_spiralis	Dictyosperma_album)	(Kentiopsis_piersoniorum	Heterospathe_cagayanensis)))))	(Nypa_fruticans	((Attalea_speciosa	(Bactris_major	(Elaeis_guineensis	Elaeis_oleifera)))	Manicaria_saccifera)))))	(((Podococcus_barteri	Pelagodoxa_henryana)	Orania_palindan)	((Reinhardtia_simplex	((Reinhardtia_paiewonskiana	Reinhardtia_latisecta)	Reinhardtia_gracilis))	Sclerosperma_profizianum)))	Phoenix_dactylifera)	Sabal_domingensis))	Kingia_australis);
((Serenoa_repens	((((Manicaria_saccifera	Geonoma_undata)	(((Calamus_caryotoides	Prestoea_acuminata)	(Oenocarpus_minor	Oenocarpus_bataua))	((((Heterospathe_cagayanensis	(Burretiokentia_grandiflora	Veitchia_spiralis))	Hydriastele_microspadix)	Dictyosperma_album)	Kentiopsis_piersoniorum)))	((Chamaedorea_seifrizii	((Nypa_fruticans	(Iriartea_deltoidea	Pseudophoenix_vinifera))	Roystonea_regia))	((Attalea_speciosa	(Bactris_major	(Elaeis_guineensis	Elaeis_oleifera)))	((Podococcus_barteri	Phoenix_dactylifera)	((Sclerosperma_profizianum	Orania_palindan)	(Pelagodoxa_henryana	(Reinhardtia_simplex	((Reinhardtia_paiewonskiana	Reinhardtia_latisecta)	Reinhardtia_gracilis))))))))	Sabal_domingensis))	Kingia_australis);
((((Phoenix_dactylifera	((((Podococcus_barteri	Orania_palindan)	((Nypa_fruticans	((((((Veitchia_spiralis	(Hydriastele_microspadix	(Dictyosperma_album	Burretiokentia_grandiflora)))	Kentiopsis_piersoniorum)	(Heterospathe_cagayanensis	Pelagodoxa_henryana))	Geonoma_undata)	(Manicaria_saccifera	((Calamus_caryotoides	Prestoea_acuminata)	(Oenocarpus_minor	Oenocarpus_bataua))))	(((Elaeis_guineensis	Elaeis_oleifera)	Roystonea_regia)	(Attalea_speciosa	Bactris_major))))	(Sclerosperma_profizianum	(Reinhardtia_simplex	((Reinhardtia_paiewonskiana	Reinhardtia_latisecta)	Reinhardtia_gracilis)))))	(Iriartea_deltoidea	Pseudophoenix_vinifera))	Chamaedorea_seifrizii))	Serenoa_repens)	Sabal_domingensis)	Kingia_australis);
((((Phoenix_dactylifera	((((Iriartea_deltoidea	Pseudophoenix_vinifera)	Nypa_fruticans)	((Reinhardtia_simplex	(Reinhardtia_paiewonskiana	(Reinhardtia_latisecta	Reinhardtia_gracilis)))	((Sclerosperma_profizianum	Orania_palindan)	Chamaedorea_seifrizii)))	(((((Kentiopsis_piersoniorum	((Hydriastele_microspadix	(Dictyosperma_album	Heterospathe_cagayanensis))	(Burretiokentia_grandiflora	Veitchia_spiralis)))	(Manicaria_saccifera	((Oenocarpus_bataua	Prestoea_acuminata)	(Calamus_caryotoides	Oenocarpus_minor))))	Pelagodoxa_henryana)	((Podococcus_barteri	((Elaeis_guineensis	Elaeis_oleifera)	(Attalea_speciosa	Bactris_major)))	Geonoma_undata))	Roystonea_regia)))	Serenoa_repens)	Sabal_domingensis)	Kingia_australis);
((((Phoenix_dactylifera	(((((Geonoma_undata	((Manicaria_saccifera	((Oenocarpus_bataua	(Calamus_caryotoides	Prestoea_acuminata))	Oenocarpus_minor))	(Pelagodoxa_henryana	(Kentiopsis_piersoniorum	((Hydriastele_microspadix	(Dictyosperma_album	Heterospathe_cagayanensis))	(Burretiokentia_grandiflora	Veitchia_spiralis))))))	((Iriartea_deltoidea	(Reinhardtia_simplex	(Reinhardtia_paiewonskiana	Reinhardtia_latisecta)))	((Attalea_speciosa	(Bactris_major	(Elaeis_guineensis	Elaeis_oleifera)))	Roystonea_regia)))	Chamaedorea_seifrizii)	(Pseudophoenix_vinifera	Nypa_fruticans))	(Podococcus_barteri	(Sclerosperma_profizianum	(Reinhardtia_gracilis	Orania_palindan)))))	Serenoa_repens)	Sabal_domingensis)	Kingia_australis);
((((Phoenix_dactylifera	(((Reinhardtia_gracilis	Podococcus_barteri)	(Chamaedorea_seifrizii	(Sclerosperma_profizianum	Orania_palindan)))	(((Pseudophoenix_vinifera	Iriartea_deltoidea)	(Pelagodoxa_henryana	Nypa_fruticans))	((Geonoma_undata	((Manicaria_saccifera	((Oenocarpus_bataua	Prestoea_acuminata)	Oenocarpus_minor))	(Kentiopsis_piersoniorum	(((Veitchia_spiralis	Burretiokentia_grandiflora)	(Hydriastele_microspadix	(Dictyosperma_album	Heterospathe_cagayanensis)))	Calamus_caryotoides))))	(((Reinhardtia_simplex	(Reinhardtia_paiewonskiana	Reinhardtia_latisecta))	(Attalea_speciosa	(Bactris_major	(Elaeis_guineensis	Elaeis_oleifera))))	Roystonea_regia)))))	Serenoa_repens)	Sabal_domingensis)	Kingia_australis);
(((((Phoenix_dactylifera	(((((Reinhardtia_gracilis	Podococcus_barteri)	((Reinhardtia_simplex	(Reinhardtia_paiewonskiana	Reinhardtia_latisecta))	(Chamaedorea_seifrizii	(Sclerosperma_profizianum	Orania_palindan))))	(Pseudophoenix_vinifera	Iriartea_deltoidea))	((((Manicaria_saccifera	(Prestoea_acuminata	(Oenocarpus_minor	Oenocarpus_bataua)))	(Pelagodoxa_henryana	(Kentiopsis_piersoniorum	((Hydriastele_microspadix	(Heterospathe_cagayanensis	(Veitchia_spiralis	Burretiokentia_grandiflora)))	Dictyosperma_album))))	(Roystonea_regia	Geonoma_undata))	(Attalea_speciosa	(Bactris_major	(Elaeis_guineensis	Elaeis_oleifera)))))	Nypa_fruticans))	Serenoa_repens)	Calamus_caryotoides)	Sabal_domingensis)	Kingia_australis);
((((Sabal_domingensis	Phoenix_dactylifera)	(((((Podococcus_barteri	Orania_palindan)	Pelagodoxa_henryana)	((Reinhardtia_simplex	(Reinhardtia_paiewonskiana	(Reinhardtia_gracilis	Reinhardtia_latisecta)))	Sclerosperma_profizianum))	((Chamaedorea_seifrizii	((Elaeis_guineensis	Elaeis_oleifera)	(Attalea_speciosa	Bactris_major)))	(Nypa_fruticans	(((Manicaria_saccifera	((Oenocarpus_bataua	(Prestoea_acuminata	Calamus_caryotoides))	Oenocarpus_minor))	(((Hydriastele_microspadix	(Heterospathe_cagayanensis	(Veitchia_spiralis	Burretiokentia_grandiflora)))	(Dictyosperma_album	Kentiopsis_piersoniorum))	Geonoma_undata))	Roystonea_regia))))	(Pseudophoenix_vinifera	Iriartea_deltoidea)))	Serenoa_repens)	Kingia_australis);
(((Sabal_domingensis	((((((Manicaria_saccifera	((Oenocarpus_bataua	Oenocarpus_minor)	(Prestoea_acuminata	Calamus_caryotoides)))	((Pelagodoxa_henryana	(((Hydriastele_microspadix	(Dictyosperma_album	(Veitchia_spiralis	Burretiokentia_grandiflora)))	Heterospathe_cagayanensis)	Kentiopsis_piersoniorum))	Geonoma_undata))	(((Attalea_speciosa	(Bactris_major	(Elaeis_guineensis	Elaeis_oleifera)))	Roystonea_regia)	(Reinhardtia_simplex	((Reinhardtia_latisecta	Reinhardtia_gracilis)	Reinhardtia_paiewonskiana))))	(Podococcus_barteri	(Sclerosperma_profizianum	Orania_palindan)))	((Nypa_fruticans	Chamaedorea_seifrizii)	(Pseudophoenix_vinifera	Iriartea_deltoidea)))	Phoenix_dactylifera))	Serenoa_repens)	Kingia_australis);
(((Sabal_domingensis	((((Roystonea_regia	((((Oenocarpus_bataua	Prestoea_acuminata)	Calamus_caryotoides)	Oenocarpus_minor)	((Veitchia_spiralis	(((Burretiokentia_grandiflora	Hydriastele_microspadix)	(Dictyosperma_album	Heterospathe_cagayanensis))	Kentiopsis_piersoniorum))	Geonoma_undata)))	((Attalea_speciosa	(Bactris_major	(Elaeis_guineensis	Elaeis_oleifera)))	(Manicaria_saccifera	(Reinhardtia_simplex	((Reinhardtia_latisecta	Reinhardtia_gracilis)	Reinhardtia_paiewonskiana)))))	((((Orania_palindan	Podococcus_barteri)	Pelagodoxa_henryana)	(Chamaedorea_seifrizii	Sclerosperma_profizianum))	((Pseudophoenix_vinifera	Iriartea_deltoidea)	Nypa_fruticans)))	Phoenix_dactylifera))	Serenoa_repens)	Kingia_australis);
((((((((Chamaedorea_seifrizii	(Orania_palindan	Sclerosperma_profizianum))	(Reinhardtia_gracilis	Podococcus_barteri))	((((Attalea_speciosa	Bactris_major)	(Elaeis_guineensis	Elaeis_oleifera))	(Reinhardtia_simplex	(Reinhardtia_paiewonskiana	Reinhardtia_latisecta)))	((Calamus_caryotoides	Nypa_fruticans)	(Roystonea_regia	(((Manicaria_saccifera	(Oenocarpus_minor	(Prestoea_acuminata	Oenocarpus_bataua)))	((Kentiopsis_piersoniorum	((Burretiokentia_grandiflora	(Veitchia_spiralis	Hydriastele_microspadix))	(Heterospathe_cagayanensis	Dictyosperma_album)))	Pelagodoxa_henryana))	Geonoma_undata)))))	(Iriartea_deltoidea	Pseudophoenix_vinifera))	Phoenix_dactylifera)	Sabal_domingensis)	Serenoa_repens)	Kingia_australis);
(((((((Chamaedorea_seifrizii	(Orania_palindan	Sclerosperma_profizianum))	(((Roystonea_regia	(Attalea_speciosa	(Bactris_major	(Podococcus_barteri	(Elaeis_guineensis	Elaeis_oleifera)))))	(Reinhardtia_simplex	(Reinhardtia_gracilis	(Reinhardtia_paiewonskiana	Reinhardtia_latisecta))))	(((Manicaria_saccifera	(Oenocarpus_minor	(Prestoea_acuminata	(Calamus_caryotoides	Oenocarpus_bataua))))	((Nypa_fruticans	(Kentiopsis_piersoniorum	((((Heterospathe_cagayanensis	Dictyosperma_album)	Hydriastele_microspadix)	Veitchia_spiralis)	Burretiokentia_grandiflora)))	Geonoma_undata))	Pelagodoxa_henryana)))	(Iriartea_deltoidea	Pseudophoenix_vinifera))	Phoenix_dactylifera)	Sabal_domingensis)	Serenoa_repens)	Kingia_australis);
((Sabal_domingensis	((((Chamaedorea_seifrizii	((Podococcus_barteri	Orania_palindan)	Sclerosperma_profizianum))	((Pseudophoenix_vinifera	Nypa_fruticans)	((Roystonea_regia	((Pelagodoxa_henryana	Prestoea_acuminata)	(((Geonoma_undata	Manicaria_saccifera)	(Oenocarpus_minor	(Calamus_caryotoides	Oenocarpus_bataua)))	((Kentiopsis_piersoniorum	((Heterospathe_cagayanensis	Dictyosperma_album)	Hydriastele_microspadix))	(Veitchia_spiralis	Burretiokentia_grandiflora)))))	((Iriartea_deltoidea	(Attalea_speciosa	(Bactris_major	(Elaeis_guineensis	Elaeis_oleifera))))	(Reinhardtia_simplex	(Reinhardtia_gracilis	(Reinhardtia_paiewonskiana	Reinhardtia_latisecta)))))))	Phoenix_dactylifera)	Serenoa_repens))	Kingia_australis);
((((((((Pelagodoxa_henryana	(((((Burretiokentia_grandiflora	Veitchia_spiralis)	(Heterospathe_cagayanensis	Hydriastele_microspadix))	(Kentiopsis_piersoniorum	Dictyosperma_album))	Geonoma_undata)	(Manicaria_saccifera	(Oenocarpus_bataua	((Calamus_caryotoides	Prestoea_acuminata)	Oenocarpus_minor)))))	((Roystonea_regia	(Attalea_speciosa	(Bactris_major	(Elaeis_guineensis	Elaeis_oleifera))))	(Reinhardtia_simplex	(Reinhardtia_gracilis	(Reinhardtia_paiewonskiana	Reinhardtia_latisecta)))))	((Iriartea_deltoidea	Pseudophoenix_vinifera)	(Chamaedorea_seifrizii	((Podococcus_barteri	Orania_palindan)	Sclerosperma_profizianum))))	Nypa_fruticans)	Phoenix_dactylifera)	Sabal_domingensis)	Serenoa_repens)	Kingia_australis);
((((((((((Geonoma_undata	Roystonea_regia)	((((Burretiokentia_grandiflora	Veitchia_spiralis)	((Calamus_caryotoides	Heterospathe_cagayanensis)	Hydriastele_microspadix))	(Kentiopsis_piersoniorum	Dictyosperma_album))	(Oenocarpus_minor	(Oenocarpus_bataua	(Manicaria_saccifera	Prestoea_acuminata)))))	(((Iriartea_deltoidea	Chamaedorea_seifrizii)	(Attalea_speciosa	(Bactris_major	(Elaeis_guineensis	Elaeis_oleifera))))	(Reinhardtia_simplex	(Reinhardtia_gracilis	(Reinhardtia_paiewonskiana	Reinhardtia_latisecta)))))	Sclerosperma_profizianum)	Pseudophoenix_vinifera)	(Pelagodoxa_henryana	(Podococcus_barteri	Orania_palindan)))	Phoenix_dactylifera)	(Nypa_fruticans	Sabal_domingensis))	Serenoa_repens)	Kingia_australis);
(((((((((Iriartea_deltoidea	(Elaeis_guineensis	Elaeis_oleifera))	(Attalea_speciosa	(((Reinhardtia_gracilis	Reinhardtia_simplex)	(Reinhardtia_paiewonskiana	Reinhardtia_latisecta))	Bactris_major)))	((((Pelagodoxa_henryana	((((Burretiokentia_grandiflora	Veitchia_spiralis)	Hydriastele_microspadix)	(Dictyosperma_album	Heterospathe_cagayanensis))	Kentiopsis_piersoniorum))	((((Calamus_caryotoides	Oenocarpus_minor)	Oenocarpus_bataua)	Prestoea_acuminata)	Manicaria_saccifera))	Geonoma_undata)	Roystonea_regia))	(((Chamaedorea_seifrizii	Sclerosperma_profizianum)	Orania_palindan)	Podococcus_barteri))	(Nypa_fruticans	Pseudophoenix_vinifera))	Phoenix_dactylifera)	Sabal_domingensis)	Serenoa_repens)	Kingia_australis);
((Burretiokentia_grandiflora	((((((((Oenocarpus_minor	Oenocarpus_bataua)	(Prestoea_acuminata	Manicaria_saccifera))	(Geonoma_undata	((Roystonea_regia	(((Elaeis_guineensis	Elaeis_oleifera)	(Attalea_speciosa	Bactris_major))	(Reinhardtia_simplex	(Reinhardtia_paiewonskiana	(Reinhardtia_gracilis	Reinhardtia_latisecta)))))	(((Chamaedorea_seifrizii	(Sclerosperma_profizianum	Orania_palindan))	Podococcus_barteri)	((Nypa_fruticans	(Iriartea_deltoidea	Pseudophoenix_vinifera))	(Phoenix_dactylifera	(Sabal_domingensis	Serenoa_repens)))))))	Pelagodoxa_henryana)	(Dictyosperma_album	Heterospathe_cagayanensis))	Kentiopsis_piersoniorum)	Calamus_caryotoides)	(Veitchia_spiralis	Hydriastele_microspadix)))	Kingia_australis);
((Sabal_domingensis	(Serenoa_repens	((((((Attalea_speciosa	(Bactris_major	(Elaeis_guineensis	Elaeis_oleifera)))	(((Reinhardtia_latisecta	Reinhardtia_gracilis)	Reinhardtia_paiewonskiana)	Reinhardtia_simplex))	((((Kentiopsis_piersoniorum	(((Burretiokentia_grandiflora	Veitchia_spiralis)	Hydriastele_microspadix)	(Dictyosperma_album	Heterospathe_cagayanensis)))	(Manicaria_saccifera	((Prestoea_acuminata	Oenocarpus_minor)	Oenocarpus_bataua)))	Geonoma_undata)	Roystonea_regia))	((Podococcus_barteri	Pelagodoxa_henryana)	(Chamaedorea_seifrizii	((Calamus_caryotoides	Sclerosperma_profizianum)	Orania_palindan))))	(Nypa_fruticans	(Iriartea_deltoidea	Pseudophoenix_vinifera)))	Phoenix_dactylifera)))	Kingia_australis);
((Sabal_domingensis	(Serenoa_repens	(((((((((Burretiokentia_grandiflora	(Veitchia_spiralis	Heterospathe_cagayanensis))	Hydriastele_microspadix)	(Dictyosperma_album	Kentiopsis_piersoniorum))	((Prestoea_acuminata	Manicaria_saccifera)	(Oenocarpus_minor	Oenocarpus_bataua)))	Geonoma_undata)	Roystonea_regia)	(((Elaeis_guineensis	Elaeis_oleifera)	Bactris_major)	Attalea_speciosa))	(((Pelagodoxa_henryana	((Reinhardtia_latisecta	(Reinhardtia_gracilis	Reinhardtia_paiewonskiana))	Reinhardtia_simplex))	(((Iriartea_deltoidea	(Calamus_caryotoides	Chamaedorea_seifrizii))	(Sclerosperma_profizianum	Orania_palindan))	Podococcus_barteri))	(Nypa_fruticans	Pseudophoenix_vinifera)))	Phoenix_dactylifera)))	Kingia_australis);
((Sabal_domingensis	(Serenoa_repens	((((((((Pelagodoxa_henryana	(((((Heterospathe_cagayanensis	Hydriastele_microspadix)	Veitchia_spiralis)	(Dictyosperma_album	Kentiopsis_piersoniorum))	Burretiokentia_grandiflora)	(Oenocarpus_minor	(Prestoea_acuminata	Oenocarpus_bataua))))	Geonoma_undata)	Roystonea_regia)	((Calamus_caryotoides	Nypa_fruticans)	(Manicaria_saccifera	(((Elaeis_guineensis	Elaeis_oleifera)	Bactris_major)	Attalea_speciosa))))	Pseudophoenix_vinifera)	(((Reinhardtia_latisecta	Reinhardtia_paiewonskiana)	Reinhardtia_simplex)	(Sclerosperma_profizianum	((Orania_palindan	Podococcus_barteri)	Reinhardtia_gracilis))))	(Iriartea_deltoidea	Chamaedorea_seifrizii))	Phoenix_dactylifera)))	Kingia_australis);
((((((((Calamus_caryotoides	Nypa_fruticans)	Pseudophoenix_vinifera)	((((Geonoma_undata	(Manicaria_saccifera	(Oenocarpus_minor	(Oenocarpus_bataua	Prestoea_acuminata))))	(Veitchia_spiralis	(Burretiokentia_grandiflora	((Hydriastele_microspadix	(Dictyosperma_album	Heterospathe_cagayanensis))	Kentiopsis_piersoniorum))))	(Roystonea_regia	(Bactris_major	(Attalea_speciosa	(Elaeis_oleifera	Elaeis_guineensis)))))	((Chamaedorea_seifrizii	(Orania_palindan	Sclerosperma_profizianum))	(((Reinhardtia_latisecta	(Reinhardtia_paiewonskiana	Reinhardtia_gracilis))	Reinhardtia_simplex)	Pelagodoxa_henryana))))	Iriartea_deltoidea)	(Podococcus_barteri	Phoenix_dactylifera))	Sabal_domingensis)	Serenoa_repens)	Kingia_australis);
(((((((Reinhardtia_paiewonskiana	Reinhardtia_latisecta)	Reinhardtia_simplex)	(((Geonoma_undata	((Manicaria_saccifera	(Oenocarpus_minor	(Oenocarpus_bataua	(Calamus_caryotoides	Prestoea_acuminata))))	((Pelagodoxa_henryana	Kentiopsis_piersoniorum)	((Burretiokentia_grandiflora	(Veitchia_spiralis	Hydriastele_microspadix))	(Dictyosperma_album	Heterospathe_cagayanensis)))))	(Roystonea_regia	(Bactris_major	(Attalea_speciosa	(Elaeis_oleifera	Elaeis_guineensis)))))	((Nypa_fruticans	(Iriartea_deltoidea	Pseudophoenix_vinifera))	(Reinhardtia_gracilis	(Podococcus_barteri	(Chamaedorea_seifrizii	(Orania_palindan	Sclerosperma_profizianum)))))))	Phoenix_dactylifera)	Sabal_domingensis)	Serenoa_repens)	Kingia_australis);
((((((((Pelagodoxa_henryana	((Reinhardtia_paiewonskiana	Reinhardtia_latisecta)	Reinhardtia_simplex))	((Podococcus_barteri	(Sclerosperma_profizianum	Reinhardtia_gracilis))	Orania_palindan))	(Iriartea_deltoidea	Pseudophoenix_vinifera))	((((Bactris_major	(Attalea_speciosa	(Elaeis_oleifera	Elaeis_guineensis)))	Roystonea_regia)	(((Kentiopsis_piersoniorum	(((Hydriastele_microspadix	(Burretiokentia_grandiflora	Veitchia_spiralis))	Heterospathe_cagayanensis)	Dictyosperma_album))	(Manicaria_saccifera	(Oenocarpus_minor	(Oenocarpus_bataua	(Calamus_caryotoides	Prestoea_acuminata)))))	Geonoma_undata))	(Nypa_fruticans	Chamaedorea_seifrizii)))	Phoenix_dactylifera)	Sabal_domingensis)	Serenoa_repens)	Kingia_australis);
((Sabal_domingensis	((((Nypa_fruticans	Pseudophoenix_vinifera)	(((Calamus_caryotoides	(Iriartea_deltoidea	Chamaedorea_seifrizii))	(((Reinhardtia_gracilis	Podococcus_barteri)	Orania_palindan)	Sclerosperma_profizianum))	((((Reinhardtia_paiewonskiana	Reinhardtia_latisecta)	Reinhardtia_simplex)	(Attalea_speciosa	((Elaeis_oleifera	Elaeis_guineensis)	Bactris_major)))	((Roystonea_regia	Geonoma_undata)	(((Pelagodoxa_henryana	Kentiopsis_piersoniorum)	((Burretiokentia_grandiflora	(Hydriastele_microspadix	Veitchia_spiralis))	(Heterospathe_cagayanensis	Dictyosperma_album)))	(Manicaria_saccifera	(Oenocarpus_minor	(Oenocarpus_bataua	Prestoea_acuminata))))))))	Phoenix_dactylifera)	Serenoa_repens))	Kingia_australis);
((((((Pseudophoenix_vinifera	((Iriartea_deltoidea	Chamaedorea_seifrizii)	((Podococcus_barteri	Orania_palindan)	Sclerosperma_profizianum)))	((Nypa_fruticans	((Roystonea_regia	Geonoma_undata)	((((Pelagodoxa_henryana	Kentiopsis_piersoniorum)	(Veitchia_spiralis	(Heterospathe_cagayanensis	Dictyosperma_album)))	(Hydriastele_microspadix	Burretiokentia_grandiflora))	((Prestoea_acuminata	Manicaria_saccifera)	(Oenocarpus_minor	Oenocarpus_bataua)))))	(((Reinhardtia_gracilis	(Reinhardtia_paiewonskiana	Reinhardtia_latisecta))	Reinhardtia_simplex)	(Attalea_speciosa	((Elaeis_oleifera	Elaeis_guineensis)	Bactris_major)))))	Phoenix_dactylifera)	(Calamus_caryotoides	Sabal_domingensis))	Serenoa_repens)	Kingia_australis);
(((((((Podococcus_barteri	Orania_palindan)	Sclerosperma_profizianum)	((Nypa_fruticans	(Iriartea_deltoidea	Pseudophoenix_vinifera))	(((Reinhardtia_gracilis	((Geonoma_undata	(Oenocarpus_minor	((Calamus_caryotoides	Oenocarpus_bataua)	Prestoea_acuminata)))	Manicaria_saccifera))	(((((Hydriastele_microspadix	Heterospathe_cagayanensis)	(Burretiokentia_grandiflora	Veitchia_spiralis))	Dictyosperma_album)	Kentiopsis_piersoniorum)	Pelagodoxa_henryana))	(((Reinhardtia_paiewonskiana	Reinhardtia_latisecta)	Reinhardtia_simplex)	(Roystonea_regia	(Chamaedorea_seifrizii	(Attalea_speciosa	((Elaeis_oleifera	Elaeis_guineensis)	Bactris_major))))))))	Phoenix_dactylifera)	Sabal_domingensis)	Serenoa_repens)	Kingia_australis);
((((Phoenix_dactylifera	Sabal_domingensis)	(((Chamaedorea_seifrizii	(Orania_palindan	(Podococcus_barteri	Sclerosperma_profizianum)))	((Reinhardtia_paiewonskiana	(Reinhardtia_latisecta	Reinhardtia_simplex))	(Attalea_speciosa	((Elaeis_oleifera	Elaeis_guineensis)	Bactris_major))))	((Roystonea_regia	(Nypa_fruticans	(Iriartea_deltoidea	Pseudophoenix_vinifera)))	((((Reinhardtia_gracilis	((Calamus_caryotoides	Oenocarpus_minor)	(Oenocarpus_bataua	Prestoea_acuminata)))	Manicaria_saccifera)	((((Hydriastele_microspadix	(Dictyosperma_album	Heterospathe_cagayanensis))	Veitchia_spiralis)	Kentiopsis_piersoniorum)	(Burretiokentia_grandiflora	Pelagodoxa_henryana)))	Geonoma_undata))))	Serenoa_repens)	Kingia_australis);
((((((Chamaedorea_seifrizii	((Orania_palindan	Podococcus_barteri)	Sclerosperma_profizianum))	((Nypa_fruticans	(Iriartea_deltoidea	Pseudophoenix_vinifera))	((((Reinhardtia_latisecta	(Reinhardtia_gracilis	Reinhardtia_paiewonskiana))	Reinhardtia_simplex)	(Attalea_speciosa	((Elaeis_oleifera	Elaeis_guineensis)	Bactris_major)))	(Roystonea_regia	((((Oenocarpus_minor	(Oenocarpus_bataua	(Calamus_caryotoides	Prestoea_acuminata)))	Manicaria_saccifera)	((((Burretiokentia_grandiflora	Veitchia_spiralis)	Hydriastele_microspadix)	(Dictyosperma_album	Heterospathe_cagayanensis))	(Pelagodoxa_henryana	Kentiopsis_piersoniorum)))	Geonoma_undata)))))	Phoenix_dactylifera)	Sabal_domingensis)	Serenoa_repens)	Kingia_australis);
(((Phoenix_dactylifera	(Serenoa_repens	(((((Reinhardtia_paiewonskiana	(Reinhardtia_latisecta	Reinhardtia_gracilis))	Reinhardtia_simplex)	(Attalea_speciosa	((Elaeis_oleifera	Elaeis_guineensis)	Bactris_major)))	(Nypa_fruticans	(Roystonea_regia	((((Oenocarpus_minor	(Oenocarpus_bataua	Prestoea_acuminata))	Manicaria_saccifera)	(Kentiopsis_piersoniorum	(Hydriastele_microspadix	((Burretiokentia_grandiflora	(Veitchia_spiralis	Dictyosperma_album))	Heterospathe_cagayanensis))))	Geonoma_undata))))	((Iriartea_deltoidea	(Calamus_caryotoides	Pseudophoenix_vinifera))	(Chamaedorea_seifrizii	(Sclerosperma_profizianum	((Podococcus_barteri	Pelagodoxa_henryana)	Orania_palindan)))))))	Sabal_domingensis)	Kingia_australis);
((((((((Sclerosperma_profizianum	Orania_palindan)	Chamaedorea_seifrizii)	((((Reinhardtia_paiewonskiana	(Reinhardtia_latisecta	Reinhardtia_gracilis))	(Iriartea_deltoidea	Reinhardtia_simplex))	(Attalea_speciosa	((Elaeis_oleifera	Elaeis_guineensis)	Bactris_major)))	(Roystonea_regia	((Podococcus_barteri	((Prestoea_acuminata	(Oenocarpus_minor	Oenocarpus_bataua))	(Geonoma_undata	Manicaria_saccifera)))	((Pelagodoxa_henryana	Kentiopsis_piersoniorum)	(((Burretiokentia_grandiflora	Hydriastele_microspadix)	(Dictyosperma_album	Heterospathe_cagayanensis))	Veitchia_spiralis))))))	(Pseudophoenix_vinifera	(Calamus_caryotoides	Nypa_fruticans)))	Phoenix_dactylifera)	Serenoa_repens)	Sabal_domingensis)	Kingia_australis);
((Serenoa_repens	(((((((Attalea_speciosa	(Bactris_major	(Elaeis_guineensis	Elaeis_oleifera)))	((Chamaedorea_seifrizii	Calamus_caryotoides)	(((Reinhardtia_latisecta	Reinhardtia_gracilis)	Reinhardtia_paiewonskiana)	Reinhardtia_simplex)))	(Roystonea_regia	(((Geonoma_undata	(Oenocarpus_minor	(Oenocarpus_bataua	Prestoea_acuminata)))	((Dictyosperma_album	(Pelagodoxa_henryana	Kentiopsis_piersoniorum))	(Veitchia_spiralis	(Heterospathe_cagayanensis	(Hydriastele_microspadix	Burretiokentia_grandiflora)))))	Manicaria_saccifera)))	((Iriartea_deltoidea	Pseudophoenix_vinifera)	((Orania_palindan	Sclerosperma_profizianum)	Podococcus_barteri)))	Nypa_fruticans)	Phoenix_dactylifera)	Sabal_domingensis))	Kingia_australis);
((Serenoa_repens	(((((Orania_palindan	(Chamaedorea_seifrizii	(Calamus_caryotoides	Sclerosperma_profizianum)))	Podococcus_barteri)	((Nypa_fruticans	(Iriartea_deltoidea	Pseudophoenix_vinifera))	((((((Reinhardtia_gracilis	(Reinhardtia_paiewonskiana	Reinhardtia_latisecta))	Reinhardtia_simplex)	Bactris_major)	(Elaeis_guineensis	Elaeis_oleifera))	Attalea_speciosa)	(Roystonea_regia	(Pelagodoxa_henryana	(((Oenocarpus_minor	(Oenocarpus_bataua	Prestoea_acuminata))	(Geonoma_undata	Manicaria_saccifera))	(Kentiopsis_piersoniorum	((Hydriastele_microspadix	(Burretiokentia_grandiflora	(Dictyosperma_album	Heterospathe_cagayanensis)))	Veitchia_spiralis))))))))	Phoenix_dactylifera)	Sabal_domingensis))	Kingia_australis);
((Serenoa_repens	(((((Sclerosperma_profizianum	((Orania_palindan	(Reinhardtia_gracilis	Podococcus_barteri))	Pelagodoxa_henryana))	((((Reinhardtia_paiewonskiana	Reinhardtia_latisecta)	Reinhardtia_simplex)	((Attalea_speciosa	((Elaeis_guineensis	Elaeis_oleifera)	Bactris_major))	Chamaedorea_seifrizii))	((Geonoma_undata	Roystonea_regia)	(((Prestoea_acuminata	(Oenocarpus_minor	Oenocarpus_bataua))	Manicaria_saccifera)	((Kentiopsis_piersoniorum	Dictyosperma_album)	(((Burretiokentia_grandiflora	Hydriastele_microspadix)	Heterospathe_cagayanensis)	Veitchia_spiralis))))))	((Calamus_caryotoides	Nypa_fruticans)	(Iriartea_deltoidea	Pseudophoenix_vinifera)))	Phoenix_dactylifera)	Sabal_domingensis))	Kingia_australis);
((Serenoa_repens	(((((((((Reinhardtia_latisecta	Reinhardtia_paiewonskiana)	Reinhardtia_gracilis)	Reinhardtia_simplex)	((Attalea_speciosa	((Elaeis_guineensis	Elaeis_oleifera)	Bactris_major))	(Iriartea_deltoidea	Chamaedorea_seifrizii)))	(Roystonea_regia	((Geonoma_undata	Manicaria_saccifera)	(((Kentiopsis_piersoniorum	((Veitchia_spiralis	(Burretiokentia_grandiflora	Hydriastele_microspadix))	Heterospathe_cagayanensis))	Dictyosperma_album)	(Oenocarpus_minor	((Calamus_caryotoides	Oenocarpus_bataua)	Prestoea_acuminata))))))	((Sclerosperma_profizianum	((Orania_palindan	Podococcus_barteri)	Pelagodoxa_henryana))	Pseudophoenix_vinifera))	Nypa_fruticans)	Phoenix_dactylifera)	Sabal_domingensis))	Kingia_australis);
(((((Reinhardtia_latisecta	Reinhardtia_paiewonskiana)	Reinhardtia_gracilis)	Reinhardtia_simplex)	(((Chamaedorea_seifrizii	(Attalea_speciosa	((Elaeis_guineensis	Elaeis_oleifera)	Bactris_major)))	((Roystonea_regia	(Geonoma_undata	(((Kentiopsis_piersoniorum	Dictyosperma_album)	(((Burretiokentia_grandiflora	Veitchia_spiralis)	Hydriastele_microspadix)	Heterospathe_cagayanensis))	(Manicaria_saccifera	(Oenocarpus_minor	(Oenocarpus_bataua	(Calamus_caryotoides	Prestoea_acuminata)))))))	((Serenoa_repens	(Phoenix_dactylifera	Sabal_domingensis))	(((Orania_palindan	Podococcus_barteri)	Pelagodoxa_henryana)	(Nypa_fruticans	(Iriartea_deltoidea	Pseudophoenix_vinifera))))))	Sclerosperma_profizianum))	Kingia_australis);
((Sabal_domingensis	(Serenoa_repens	(((((Nypa_fruticans	(Iriartea_deltoidea	Pseudophoenix_vinifera))	(((Orania_palindan	Podococcus_barteri)	Pelagodoxa_henryana)	(Sclerosperma_profizianum	(((Reinhardtia_latisecta	Reinhardtia_paiewonskiana)	Reinhardtia_gracilis)	Reinhardtia_simplex))))	((Roystonea_regia	(Attalea_speciosa	((Elaeis_guineensis	Elaeis_oleifera)	Bactris_major)))	(Geonoma_undata	((Kentiopsis_piersoniorum	((Burretiokentia_grandiflora	Veitchia_spiralis)	(Hydriastele_microspadix	(Dictyosperma_album	Heterospathe_cagayanensis))))	(Manicaria_saccifera	((Calamus_caryotoides	Prestoea_acuminata)	(Oenocarpus_minor	Oenocarpus_bataua)))))))	Chamaedorea_seifrizii)	Phoenix_dactylifera)))	Kingia_australis);
((Serenoa_repens	((((Chamaedorea_seifrizii	(Iriartea_deltoidea	Pseudophoenix_vinifera))	(((Attalea_speciosa	((Elaeis_guineensis	Elaeis_oleifera)	Bactris_major))	(Sclerosperma_profizianum	(((Reinhardtia_latisecta	Reinhardtia_paiewonskiana)	Reinhardtia_gracilis)	Reinhardtia_simplex)))	((Roystonea_regia	((Geonoma_undata	(Kentiopsis_piersoniorum	((((Burretiokentia_grandiflora	Veitchia_spiralis)	Hydriastele_microspadix)	Heterospathe_cagayanensis)	Dictyosperma_album)))	(Manicaria_saccifera	(Oenocarpus_minor	(Oenocarpus_bataua	(Calamus_caryotoides	Prestoea_acuminata))))))	((Orania_palindan	Podococcus_barteri)	Pelagodoxa_henryana))))	Nypa_fruticans)	(Sabal_domingensis	Phoenix_dactylifera)))	Kingia_australis);
((Serenoa_repens	(Sabal_domingensis	(Phoenix_dactylifera	((((Roystonea_regia	((((Heterospathe_cagayanensis	Dictyosperma_album)	(Hydriastele_microspadix	(Burretiokentia_grandiflora	Veitchia_spiralis)))	((Kentiopsis_piersoniorum	Manicaria_saccifera)	(Oenocarpus_minor	(Oenocarpus_bataua	(Calamus_caryotoides	Prestoea_acuminata)))))	Geonoma_undata))	(((Orania_palindan	Podococcus_barteri)	Pelagodoxa_henryana)	(Attalea_speciosa	((Elaeis_guineensis	Elaeis_oleifera)	Bactris_major))))	((Nypa_fruticans	Sclerosperma_profizianum)	(((Reinhardtia_paiewonskiana	(Reinhardtia_gracilis	Reinhardtia_latisecta))	Reinhardtia_simplex)	Chamaedorea_seifrizii)))	(Iriartea_deltoidea	Pseudophoenix_vinifera)))))	Kingia_australis);
((Sabal_domingensis	(Phoenix_dactylifera	(((((Roystonea_regia	(((Kentiopsis_piersoniorum	Dictyosperma_album)	(((Burretiokentia_grandiflora	Veitchia_spiralis)	Heterospathe_cagayanensis)	Hydriastele_microspadix))	(((Prestoea_acuminata	Manicaria_saccifera)	(Oenocarpus_minor	Oenocarpus_bataua))	Geonoma_undata)))	(Podococcus_barteri	(Attalea_speciosa	((Elaeis_guineensis	Elaeis_oleifera)	(Reinhardtia_gracilis	Bactris_major)))))	(Pelagodoxa_henryana	((Chamaedorea_seifrizii	(Orania_palindan	(Calamus_caryotoides	Sclerosperma_profizianum)))	((Reinhardtia_latisecta	Reinhardtia_paiewonskiana)	Reinhardtia_simplex))))	(Nypa_fruticans	(Iriartea_deltoidea	Pseudophoenix_vinifera)))	Serenoa_repens)))	Kingia_australis);
((Sabal_domingensis	((Phoenix_dactylifera	((((((Podococcus_barteri	Orania_palindan)	Sclerosperma_profizianum)	Pelagodoxa_henryana)	(Iriartea_deltoidea	Chamaedorea_seifrizii))	(((Roystonea_regia	(Geonoma_undata	(((Kentiopsis_piersoniorum	Dictyosperma_album)	((Veitchia_spiralis	(Hydriastele_microspadix	Heterospathe_cagayanensis))	Burretiokentia_grandiflora))	(Manicaria_saccifera	(Oenocarpus_minor	(Prestoea_acuminata	(Calamus_caryotoides	Oenocarpus_bataua)))))))	(Attalea_speciosa	((Elaeis_guineensis	Elaeis_oleifera)	Bactris_major)))	((Reinhardtia_gracilis	(Reinhardtia_latisecta	Reinhardtia_paiewonskiana))	Reinhardtia_simplex)))	(Pseudophoenix_vinifera	Nypa_fruticans)))	Serenoa_repens))	Kingia_australis);
(((Phoenix_dactylifera	(Serenoa_repens	((((((((Reinhardtia_gracilis	Reinhardtia_latisecta)	Reinhardtia_paiewonskiana)	Reinhardtia_simplex)	(Roystonea_regia	(Attalea_speciosa	((Elaeis_oleifera	Elaeis_guineensis)	Bactris_major))))	(((Manicaria_saccifera	(Prestoea_acuminata	(Oenocarpus_bataua	Oenocarpus_minor)))	(Pelagodoxa_henryana	(Kentiopsis_piersoniorum	((Hydriastele_microspadix	(Veitchia_spiralis	Heterospathe_cagayanensis))	(Burretiokentia_grandiflora	Dictyosperma_album)))))	Geonoma_undata))	(Iriartea_deltoidea	Pseudophoenix_vinifera))	(Podococcus_barteri	((Chamaedorea_seifrizii	Sclerosperma_profizianum)	Orania_palindan)))	(Calamus_caryotoides	Nypa_fruticans))))	Sabal_domingensis)	Kingia_australis);
(((((((((((Iriartea_deltoidea	Chamaedorea_seifrizii)	(((Reinhardtia_gracilis	Reinhardtia_latisecta)	Reinhardtia_paiewonskiana)	Reinhardtia_simplex))	(Attalea_speciosa	((Elaeis_oleifera	Elaeis_guineensis)	Bactris_major)))	(((((Calamus_caryotoides	Prestoea_acuminata)	(Oenocarpus_bataua	Oenocarpus_minor))	((((Hydriastele_microspadix	(Burretiokentia_grandiflora	Veitchia_spiralis))	Heterospathe_cagayanensis)	Dictyosperma_album)	(Pelagodoxa_henryana	Kentiopsis_piersoniorum)))	(Manicaria_saccifera	Geonoma_undata))	Roystonea_regia))	Pseudophoenix_vinifera)	((Podococcus_barteri	Sclerosperma_profizianum)	Orania_palindan))	Nypa_fruticans)	Phoenix_dactylifera)	Serenoa_repens)	Sabal_domingensis)	Kingia_australis);
((Serenoa_repens	(((((Geonoma_undata	(((((Reinhardtia_gracilis	Reinhardtia_latisecta)	Reinhardtia_paiewonskiana)	Reinhardtia_simplex)	Iriartea_deltoidea)	(Roystonea_regia	(Attalea_speciosa	((Elaeis_oleifera	Elaeis_guineensis)	Bactris_major)))))	(((((Veitchia_spiralis	Burretiokentia_grandiflora)	Hydriastele_microspadix)	(Heterospathe_cagayanensis	Dictyosperma_album))	(Pelagodoxa_henryana	Kentiopsis_piersoniorum))	((Manicaria_saccifera	(Oenocarpus_minor	((Oenocarpus_bataua	Prestoea_acuminata)	Calamus_caryotoides)))	Podococcus_barteri)))	((Chamaedorea_seifrizii	(Sclerosperma_profizianum	Orania_palindan))	(Nypa_fruticans	Pseudophoenix_vinifera)))	Phoenix_dactylifera)	Sabal_domingensis))	Kingia_australis);
((Serenoa_repens	((((Podococcus_barteri	(Chamaedorea_seifrizii	(Sclerosperma_profizianum	Orania_palindan)))	((((((Bactris_major	(((Reinhardtia_gracilis	Reinhardtia_latisecta)	Reinhardtia_paiewonskiana)	Reinhardtia_simplex))	(Iriartea_deltoidea	(Elaeis_oleifera	Elaeis_guineensis)))	(Attalea_speciosa	Geonoma_undata))	Roystonea_regia)	((((((Hydriastele_microspadix	Veitchia_spiralis)	Burretiokentia_grandiflora)	(Heterospathe_cagayanensis	Dictyosperma_album))	Kentiopsis_piersoniorum)	((Prestoea_acuminata	Manicaria_saccifera)	(Oenocarpus_minor	Oenocarpus_bataua)))	Pelagodoxa_henryana))	((Calamus_caryotoides	Nypa_fruticans)	Pseudophoenix_vinifera)))	Phoenix_dactylifera)	Sabal_domingensis))	Kingia_australis);
((Serenoa_repens	(((((Podococcus_barteri	(Chamaedorea_seifrizii	(Sclerosperma_profizianum	Orania_palindan)))	(((((Reinhardtia_gracilis	Reinhardtia_latisecta)	Reinhardtia_paiewonskiana)	Reinhardtia_simplex)	((Elaeis_oleifera	Elaeis_guineensis)	(Bactris_major	Attalea_speciosa)))	(Nypa_fruticans	(Roystonea_regia	(((Pelagodoxa_henryana	Kentiopsis_piersoniorum)	(Dictyosperma_album	((Hydriastele_microspadix	(Veitchia_spiralis	Heterospathe_cagayanensis))	Burretiokentia_grandiflora)))	((Manicaria_saccifera	(Oenocarpus_minor	(Prestoea_acuminata	Oenocarpus_bataua)))	Geonoma_undata))))))	(Iriartea_deltoidea	(Calamus_caryotoides	Pseudophoenix_vinifera)))	Phoenix_dactylifera)	Sabal_domingensis))	Kingia_australis);
((Serenoa_repens	(((((((Reinhardtia_latisecta	Reinhardtia_paiewonskiana)	Reinhardtia_simplex)	(Roystonea_regia	(Attalea_speciosa	((Elaeis_oleifera	Elaeis_guineensis)	Bactris_major))))	((Calamus_caryotoides	Nypa_fruticans)	(Geonoma_undata	((Reinhardtia_gracilis	(Manicaria_saccifera	(Oenocarpus_minor	(Prestoea_acuminata	Oenocarpus_bataua))))	((Kentiopsis_piersoniorum	(Burretiokentia_grandiflora	(Veitchia_spiralis	(Hydriastele_microspadix	(Heterospathe_cagayanensis	Dictyosperma_album)))))	Pelagodoxa_henryana)))))	((Chamaedorea_seifrizii	((Sclerosperma_profizianum	Orania_palindan)	Podococcus_barteri))	(Iriartea_deltoidea	Pseudophoenix_vinifera)))	Phoenix_dactylifera)	Sabal_domingensis))	Kingia_australis);
((Serenoa_repens	((((((Iriartea_deltoidea	Pseudophoenix_vinifera)	((Chamaedorea_seifrizii	((Calamus_caryotoides	Nypa_fruticans)	Sclerosperma_profizianum))	Orania_palindan))	((Reinhardtia_paiewonskiana	(Reinhardtia_gracilis	Reinhardtia_latisecta))	Reinhardtia_simplex))	(Podococcus_barteri	((Roystonea_regia	(Geonoma_undata	((Manicaria_saccifera	(Oenocarpus_minor	(Prestoea_acuminata	Oenocarpus_bataua)))	((Kentiopsis_piersoniorum	(Veitchia_spiralis	((Burretiokentia_grandiflora	Hydriastele_microspadix)	(Heterospathe_cagayanensis	Dictyosperma_album))))	Pelagodoxa_henryana))))	(Attalea_speciosa	((Elaeis_oleifera	Elaeis_guineensis)	Bactris_major)))))	Phoenix_dactylifera)	Sabal_domingensis))	Kingia_australis);
((Serenoa_repens	((Phoenix_dactylifera	Sabal_domingensis)	(((Sclerosperma_profizianum	Orania_palindan)	((Geonoma_undata	(((Reinhardtia_paiewonskiana	Reinhardtia_latisecta)	Reinhardtia_simplex)	((Iriartea_deltoidea	Chamaedorea_seifrizii)	(((Elaeis_oleifera	Elaeis_guineensis)	(Roystonea_regia	Bactris_major))	Attalea_speciosa))))	(((Podococcus_barteri	((Reinhardtia_gracilis	Manicaria_saccifera)	(Oenocarpus_minor	((Calamus_caryotoides	Prestoea_acuminata)	Oenocarpus_bataua))))	(Kentiopsis_piersoniorum	((Veitchia_spiralis	((Burretiokentia_grandiflora	Hydriastele_microspadix)	Heterospathe_cagayanensis))	Dictyosperma_album)))	Pelagodoxa_henryana)))	(Pseudophoenix_vinifera	Nypa_fruticans))))	Kingia_australis);
((Sabal_domingensis	(Serenoa_repens	((((Nypa_fruticans	(Podococcus_barteri	(Sclerosperma_profizianum	Orania_palindan)))	(Pseudophoenix_vinifera	((Geonoma_undata	Roystonea_regia)	((((Calamus_caryotoides	Oenocarpus_minor)	Prestoea_acuminata)	Oenocarpus_bataua)	(((Dictyosperma_album	Heterospathe_cagayanensis)	Hydriastele_microspadix)	((Burretiokentia_grandiflora	Veitchia_spiralis)	(Pelagodoxa_henryana	Kentiopsis_piersoniorum)))))))	((Manicaria_saccifera	(((Reinhardtia_gracilis	Reinhardtia_paiewonskiana)	Reinhardtia_latisecta)	Reinhardtia_simplex))	((Iriartea_deltoidea	Chamaedorea_seifrizii)	(((Elaeis_oleifera	Elaeis_guineensis)	Bactris_major)	Attalea_speciosa))))	Phoenix_dactylifera)))	Kingia_australis);
(((((((((Iriartea_deltoidea	Pseudophoenix_vinifera)	(Podococcus_barteri	Orania_palindan))	(((Geonoma_undata	((((Elaeis_oleifera	Elaeis_guineensis)	Bactris_major)	Attalea_speciosa)	Roystonea_regia))	(((Reinhardtia_gracilis	Manicaria_saccifera)	((Oenocarpus_minor	(Calamus_caryotoides	Prestoea_acuminata))	Oenocarpus_bataua))	((Pelagodoxa_henryana	Kentiopsis_piersoniorum)	((((Burretiokentia_grandiflora	Veitchia_spiralis)	Hydriastele_microspadix)	Heterospathe_cagayanensis)	Dictyosperma_album))))	(Chamaedorea_seifrizii	((Reinhardtia_paiewonskiana	Reinhardtia_latisecta)	Reinhardtia_simplex))))	Sclerosperma_profizianum)	Nypa_fruticans)	Phoenix_dactylifera)	Sabal_domingensis)	Serenoa_repens)	Kingia_australis);
