# Supplementary material for: Data supporting the nuclear phylogenomics of the palm subfamily Arecoideae (Arecaceae)
Source: Data Brief. 2016 Mar 2;7:532–6. doi: 10.1016/j.dib.2016.02.063 (PMC4796708; doi:10.1016/j.dib.2016.02.063)
Supplement: Supplementary file 5 — Supplementary material [file mmc5.zip › RAxML_bootstrap.Elaeis_51.raxml.tre]

((Roystonea_regia	((Sclerosperma_profizianum	(Orania_palindan	Podococcus_barteri))	(((((Prestoea_acuminata	(Calamus_caryotoides	(Oenocarpus_minor	Oenocarpus_bataua)))	((Dictyosperma_album	((Heterospathe_cagayanensis	((Veitchia_spiralis	Hydriastele_microspadix)	Kentiopsis_piersoniorum))	Dypsis_decaryi))	Pelagodoxa_henryana))	((((Bactris_major	(Reinhardtia_simplex	(Reinhardtia_gracilis	(Reinhardtia_paiewonskiana	Reinhardtia_latisecta))))	(Attalea_speciosa	(Elaeis_guineensis	Elaeis_oleifera)))	Geonoma_undata)	Manicaria_saccifera))	(Pseudophoenix_vinifera	((Chamaedorea_seifrizii	(Serenoa_repens	Nypa_fruticans))	(Phoenix_dactylifera	Sabal_domingensis))))	Iriartea_deltoidea)))	Kingia_australis);
((Pelagodoxa_henryana	((((((Roystonea_regia	(Chamaedorea_seifrizii	(Sclerosperma_profizianum	(Orania_palindan	Podococcus_barteri))))	(((Serenoa_repens	Nypa_fruticans)	(Phoenix_dactylifera	Sabal_domingensis))	Pseudophoenix_vinifera))	(Calamus_caryotoides	Iriartea_deltoidea))	((Reinhardtia_simplex	(Reinhardtia_gracilis	(Reinhardtia_paiewonskiana	Reinhardtia_latisecta)))	((Attalea_speciosa	(Elaeis_guineensis	Elaeis_oleifera))	Bactris_major)))	(((Prestoea_acuminata	(Oenocarpus_minor	Oenocarpus_bataua))	Geonoma_undata)	Manicaria_saccifera))	(Dictyosperma_album	(((Heterospathe_cagayanensis	(Veitchia_spiralis	Hydriastele_microspadix))	Kentiopsis_piersoniorum)	Dypsis_decaryi))))	Kingia_australis);
((Roystonea_regia	(((Chamaedorea_seifrizii	(Calamus_caryotoides	Iriartea_deltoidea))	(Sclerosperma_profizianum	(Orania_palindan	Podococcus_barteri)))	(((Reinhardtia_gracilis	((Reinhardtia_paiewonskiana	Reinhardtia_latisecta)	Reinhardtia_simplex))	(Attalea_speciosa	((Elaeis_guineensis	Elaeis_oleifera)	Bactris_major)))	((((Prestoea_acuminata	(Oenocarpus_minor	Oenocarpus_bataua))	Geonoma_undata)	Manicaria_saccifera)	((((Serenoa_repens	Nypa_fruticans)	(Phoenix_dactylifera	Sabal_domingensis))	Pseudophoenix_vinifera)	((Dictyosperma_album	((((Kentiopsis_piersoniorum	Heterospathe_cagayanensis)	Hydriastele_microspadix)	Veitchia_spiralis)	Dypsis_decaryi))	Pelagodoxa_henryana))))))	Kingia_australis);
((Calamus_caryotoides	(Roystonea_regia	((Orania_palindan	Podococcus_barteri)	(((Phoenix_dactylifera	(Serenoa_repens	Nypa_fruticans))	Pseudophoenix_vinifera)	((((Prestoea_acuminata	(Sclerosperma_profizianum	(Oenocarpus_minor	Oenocarpus_bataua)))	Geonoma_undata)	Manicaria_saccifera)	(((Heterospathe_cagayanensis	((Hydriastele_microspadix	Veitchia_spiralis)	(Kentiopsis_piersoniorum	(Dypsis_decaryi	Dictyosperma_album))))	(Pelagodoxa_henryana	(Iriartea_deltoidea	Sabal_domingensis)))	(((Reinhardtia_gracilis	((Reinhardtia_paiewonskiana	Reinhardtia_latisecta)	Reinhardtia_simplex))	(Chamaedorea_seifrizii	Bactris_major))	(Attalea_speciosa	(Elaeis_guineensis	Elaeis_oleifera)))))))))	Kingia_australis);
((Calamus_caryotoides	((Sabal_domingensis	Phoenix_dactylifera)	((Serenoa_repens	Nypa_fruticans)	((((Sclerosperma_profizianum	Orania_palindan)	Podococcus_barteri)	(Pseudophoenix_vinifera	Roystonea_regia))	(Iriartea_deltoidea	((((Elaeis_guineensis	Elaeis_oleifera)	(Chamaedorea_seifrizii	Bactris_major))	(Attalea_speciosa	((Reinhardtia_paiewonskiana	Reinhardtia_latisecta)	(Reinhardtia_simplex	Reinhardtia_gracilis))))	((Geonoma_undata	Manicaria_saccifera)	((Prestoea_acuminata	(Oenocarpus_minor	Oenocarpus_bataua))	(Pelagodoxa_henryana	(Dictyosperma_album	((Veitchia_spiralis	Dypsis_decaryi)	((Kentiopsis_piersoniorum	Heterospathe_cagayanensis)	Hydriastele_microspadix))))))))))))	Kingia_australis);
((Chamaedorea_seifrizii	(Geonoma_undata	(((Sclerosperma_profizianum	Orania_palindan)	Podococcus_barteri)	(((((Sabal_domingensis	Phoenix_dactylifera)	(Serenoa_repens	Nypa_fruticans))	((((Reinhardtia_paiewonskiana	Reinhardtia_latisecta)	(Reinhardtia_simplex	Reinhardtia_gracilis))	(((Elaeis_guineensis	Elaeis_oleifera)	Bactris_major)	Attalea_speciosa))	(Manicaria_saccifera	((Prestoea_acuminata	(Oenocarpus_minor	Oenocarpus_bataua))	(Pelagodoxa_henryana	((Kentiopsis_piersoniorum	(Veitchia_spiralis	(Hydriastele_microspadix	Heterospathe_cagayanensis)))	(Dictyosperma_album	Dypsis_decaryi)))))))	Iriartea_deltoidea)	(Calamus_caryotoides	(Pseudophoenix_vinifera	Roystonea_regia))))))	Kingia_australis);
((Calamus_caryotoides	(Pseudophoenix_vinifera	((Phoenix_dactylifera	(Serenoa_repens	Nypa_fruticans))	(((Sclerosperma_profizianum	Iriartea_deltoidea)	((((Elaeis_guineensis	Elaeis_oleifera)	Bactris_major)	(Attalea_speciosa	(Reinhardtia_latisecta	((Reinhardtia_paiewonskiana	Reinhardtia_simplex)	Reinhardtia_gracilis))))	((Manicaria_saccifera	((Pelagodoxa_henryana	(Prestoea_acuminata	(Oenocarpus_minor	Oenocarpus_bataua)))	((Veitchia_spiralis	(Hydriastele_microspadix	(Kentiopsis_piersoniorum	(Dypsis_decaryi	Dictyosperma_album))))	Heterospathe_cagayanensis)))	Geonoma_undata)))	(Sabal_domingensis	(Roystonea_regia	((Orania_palindan	Podococcus_barteri)	Chamaedorea_seifrizii)))))))	Kingia_australis);
((Pelagodoxa_henryana	(((Prestoea_acuminata	(Oenocarpus_minor	Oenocarpus_bataua))	(((Iriartea_deltoidea	Calamus_caryotoides)	(((Elaeis_guineensis	Elaeis_oleifera)	(Chamaedorea_seifrizii	Bactris_major))	(Attalea_speciosa	(((Reinhardtia_latisecta	Reinhardtia_paiewonskiana)	Reinhardtia_simplex)	Reinhardtia_gracilis))))	((Dictyosperma_album	((Veitchia_spiralis	((Heterospathe_cagayanensis	Kentiopsis_piersoniorum)	Hydriastele_microspadix))	Dypsis_decaryi))	(Roystonea_regia	((Orania_palindan	(Podococcus_barteri	Sclerosperma_profizianum))	Geonoma_undata)))))	(Manicaria_saccifera	(((Serenoa_repens	Nypa_fruticans)	Pseudophoenix_vinifera)	(Sabal_domingensis	Phoenix_dactylifera)))))	Kingia_australis);
((Pelagodoxa_henryana	(Heterospathe_cagayanensis	(((((Iriartea_deltoidea	(((Chamaedorea_seifrizii	Podococcus_barteri)	Sclerosperma_profizianum)	(Pseudophoenix_vinifera	(Roystonea_regia	(Calamus_caryotoides	Orania_palindan)))))	(((Sabal_domingensis	Bactris_major)	((Reinhardtia_latisecta	Reinhardtia_paiewonskiana)	(Reinhardtia_simplex	Reinhardtia_gracilis)))	((Elaeis_guineensis	Elaeis_oleifera)	Attalea_speciosa)))	((Prestoea_acuminata	(Oenocarpus_minor	Oenocarpus_bataua))	((Geonoma_undata	Phoenix_dactylifera)	Manicaria_saccifera)))	(Serenoa_repens	Nypa_fruticans))	(Dictyosperma_album	((Kentiopsis_piersoniorum	(Hydriastele_microspadix	Veitchia_spiralis))	Dypsis_decaryi)))))	Kingia_australis);
((Pelagodoxa_henryana	(((((((Sclerosperma_profizianum	Iriartea_deltoidea)	((Calamus_caryotoides	Chamaedorea_seifrizii)	Podococcus_barteri))	(Orania_palindan	((Sabal_domingensis	Bactris_major)	((Pseudophoenix_vinifera	(Elaeis_guineensis	Elaeis_oleifera))	Attalea_speciosa))))	((Reinhardtia_latisecta	Reinhardtia_paiewonskiana)	(Reinhardtia_simplex	Reinhardtia_gracilis)))	Roystonea_regia)	((Geonoma_undata	(Prestoea_acuminata	(Oenocarpus_minor	Oenocarpus_bataua)))	(((Serenoa_repens	Nypa_fruticans)	Phoenix_dactylifera)	Manicaria_saccifera)))	(Dictyosperma_album	((((Hydriastele_microspadix	Veitchia_spiralis)	Kentiopsis_piersoniorum)	Heterospathe_cagayanensis)	Dypsis_decaryi))))	Kingia_australis);
((Calamus_caryotoides	(((((Podococcus_barteri	Chamaedorea_seifrizii)	(Roystonea_regia	Orania_palindan))	(Sclerosperma_profizianum	Pseudophoenix_vinifera))	(Iriartea_deltoidea	((((Elaeis_guineensis	Elaeis_oleifera)	Attalea_speciosa)	((Sabal_domingensis	Bactris_major)	(Reinhardtia_gracilis	(Reinhardtia_simplex	(Reinhardtia_paiewonskiana	Reinhardtia_latisecta)))))	((Dictyosperma_album	(Dypsis_decaryi	(((Heterospathe_cagayanensis	Hydriastele_microspadix)	Kentiopsis_piersoniorum)	Veitchia_spiralis)))	((Manicaria_saccifera	((Oenocarpus_bataua	Oenocarpus_minor)	Prestoea_acuminata))	(Geonoma_undata	((Serenoa_repens	Nypa_fruticans)	Pelagodoxa_henryana)))))))	Phoenix_dactylifera))	Kingia_australis);
((Roystonea_regia	(Orania_palindan	(((Podococcus_barteri	Chamaedorea_seifrizii)	(Sclerosperma_profizianum	(Geonoma_undata	(((Manicaria_saccifera	(Pseudophoenix_vinifera	((Serenoa_repens	Nypa_fruticans)	(Sabal_domingensis	Phoenix_dactylifera))))	(((Dictyosperma_album	(((Dypsis_decaryi	Kentiopsis_piersoniorum)	Veitchia_spiralis)	Hydriastele_microspadix))	(((Oenocarpus_bataua	Oenocarpus_minor)	Prestoea_acuminata)	Pelagodoxa_henryana))	Heterospathe_cagayanensis))	((Attalea_speciosa	((Reinhardtia_simplex	(Reinhardtia_paiewonskiana	Reinhardtia_latisecta))	Reinhardtia_gracilis))	((Elaeis_guineensis	Elaeis_oleifera)	(Iriartea_deltoidea	Bactris_major)))))))	Calamus_caryotoides)))	Kingia_australis);
((Roystonea_regia	(Orania_palindan	(((Geonoma_undata	Sclerosperma_profizianum)	((Podococcus_barteri	Chamaedorea_seifrizii)	((((Manicaria_saccifera	((Oenocarpus_bataua	Oenocarpus_minor)	Prestoea_acuminata))	(((Heterospathe_cagayanensis	((Dictyosperma_album	((Dypsis_decaryi	Kentiopsis_piersoniorum)	Veitchia_spiralis))	Hydriastele_microspadix))	(Pseudophoenix_vinifera	((Serenoa_repens	Nypa_fruticans)	(Sabal_domingensis	Phoenix_dactylifera))))	Pelagodoxa_henryana))	Iriartea_deltoidea)	((Attalea_speciosa	((Reinhardtia_paiewonskiana	Reinhardtia_latisecta)	(Reinhardtia_gracilis	Reinhardtia_simplex)))	((Elaeis_guineensis	Elaeis_oleifera)	Bactris_major)))))	Calamus_caryotoides)))	Kingia_australis);
((Calamus_caryotoides	((Roystonea_regia	Orania_palindan)	((Podococcus_barteri	Chamaedorea_seifrizii)	((Pseudophoenix_vinifera	Sclerosperma_profizianum)	((Geonoma_undata	((Bactris_major	((Attalea_speciosa	(Reinhardtia_gracilis	(Reinhardtia_simplex	(Reinhardtia_paiewonskiana	Reinhardtia_latisecta))))	(Elaeis_guineensis	Elaeis_oleifera)))	(Manicaria_saccifera	((((Dictyosperma_album	(((Heterospathe_cagayanensis	Hydriastele_microspadix)	Kentiopsis_piersoniorum)	Veitchia_spiralis))	Dypsis_decaryi)	((Serenoa_repens	Nypa_fruticans)	Pelagodoxa_henryana))	((Oenocarpus_bataua	Oenocarpus_minor)	Prestoea_acuminata)))))	((Iriartea_deltoidea	Sabal_domingensis)	Phoenix_dactylifera))))))	Kingia_australis);
((Pelagodoxa_henryana	(((Oenocarpus_bataua	Oenocarpus_minor)	Prestoea_acuminata)	(((((((Calamus_caryotoides	(Reinhardtia_paiewonskiana	Reinhardtia_latisecta))	(Reinhardtia_gracilis	Reinhardtia_simplex))	(((Serenoa_repens	Nypa_fruticans)	(Sabal_domingensis	Phoenix_dactylifera))	Pseudophoenix_vinifera))	((Geonoma_undata	(Podococcus_barteri	Orania_palindan))	(Sclerosperma_profizianum	Roystonea_regia)))	((Iriartea_deltoidea	Attalea_speciosa)	((Chamaedorea_seifrizii	Bactris_major)	(Elaeis_guineensis	Elaeis_oleifera))))	Manicaria_saccifera)	((((Hydriastele_microspadix	Kentiopsis_piersoniorum)	(Dypsis_decaryi	Veitchia_spiralis))	Dictyosperma_album)	Heterospathe_cagayanensis))))	Kingia_australis);
((Pelagodoxa_henryana	(((((Kentiopsis_piersoniorum	(Dypsis_decaryi	Dictyosperma_album))	Veitchia_spiralis)	Hydriastele_microspadix)	Heterospathe_cagayanensis)	(((Oenocarpus_bataua	Oenocarpus_minor)	Prestoea_acuminata)	((((((Podococcus_barteri	Orania_palindan)	Roystonea_regia)	(((Phoenix_dactylifera	Sabal_domingensis)	(Chamaedorea_seifrizii	(Serenoa_repens	Nypa_fruticans)))	Pseudophoenix_vinifera))	(Iriartea_deltoidea	Calamus_caryotoides))	(Bactris_major	((Sclerosperma_profizianum	(Elaeis_guineensis	Elaeis_oleifera))	((((Reinhardtia_paiewonskiana	Reinhardtia_latisecta)	Reinhardtia_simplex)	Reinhardtia_gracilis)	Attalea_speciosa))))	(Geonoma_undata	Manicaria_saccifera)))))	Kingia_australis);
((Podococcus_barteri	(Orania_palindan	((Pseudophoenix_vinifera	Roystonea_regia)	((((Reinhardtia_paiewonskiana	Reinhardtia_latisecta)	(Reinhardtia_simplex	Reinhardtia_gracilis))	(((Sabal_domingensis	Bactris_major)	(((Iriartea_deltoidea	Sclerosperma_profizianum)	(Elaeis_guineensis	Elaeis_oleifera))	Chamaedorea_seifrizii))	Attalea_speciosa))	(((Manicaria_saccifera	Geonoma_undata)	((Pelagodoxa_henryana	((((Kentiopsis_piersoniorum	(Heterospathe_cagayanensis	Hydriastele_microspadix))	Veitchia_spiralis)	(Calamus_caryotoides	Dictyosperma_album))	((Serenoa_repens	Nypa_fruticans)	Dypsis_decaryi)))	((Oenocarpus_bataua	Oenocarpus_minor)	Prestoea_acuminata)))	Phoenix_dactylifera)))))	Kingia_australis);
((Pelagodoxa_henryana	((((((Dictyosperma_album	Dypsis_decaryi)	(Kentiopsis_piersoniorum	(Veitchia_spiralis	Hydriastele_microspadix)))	Heterospathe_cagayanensis)	((((((Reinhardtia_latisecta	(Reinhardtia_paiewonskiana	Reinhardtia_simplex))	Reinhardtia_gracilis)	(Sabal_domingensis	(Chamaedorea_seifrizii	Bactris_major)))	(Elaeis_guineensis	Elaeis_oleifera))	Attalea_speciosa)	((((Geonoma_undata	(Podococcus_barteri	(Sclerosperma_profizianum	Orania_palindan)))	Roystonea_regia)	Pseudophoenix_vinifera)	(((Manicaria_saccifera	Phoenix_dactylifera)	Iriartea_deltoidea)	((Oenocarpus_bataua	Oenocarpus_minor)	Prestoea_acuminata)))))	Calamus_caryotoides)	(Serenoa_repens	Nypa_fruticans)))	Kingia_australis);
((Calamus_caryotoides	(Roystonea_regia	((((Sabal_domingensis	Phoenix_dactylifera)	Pseudophoenix_vinifera)	(Manicaria_saccifera	((Iriartea_deltoidea	((((Elaeis_guineensis	Elaeis_oleifera)	Attalea_speciosa)	((Reinhardtia_latisecta	Reinhardtia_paiewonskiana)	(Reinhardtia_gracilis	Reinhardtia_simplex)))	(Chamaedorea_seifrizii	Bactris_major)))	(((Dictyosperma_album	(Dypsis_decaryi	(Kentiopsis_piersoniorum	(Heterospathe_cagayanensis	(Veitchia_spiralis	Hydriastele_microspadix)))))	((Serenoa_repens	Nypa_fruticans)	Pelagodoxa_henryana))	((Oenocarpus_bataua	Oenocarpus_minor)	Prestoea_acuminata)))))	((Sclerosperma_profizianum	(Orania_palindan	Podococcus_barteri))	Geonoma_undata))))	Kingia_australis);
((Calamus_caryotoides	(Roystonea_regia	((Orania_palindan	Podococcus_barteri)	(((Iriartea_deltoidea	Sclerosperma_profizianum)	((Bactris_major	((Reinhardtia_latisecta	Reinhardtia_paiewonskiana)	(Reinhardtia_gracilis	Reinhardtia_simplex)))	((Pseudophoenix_vinifera	(Elaeis_guineensis	Elaeis_oleifera))	Attalea_speciosa)))	((((Pelagodoxa_henryana	(Chamaedorea_seifrizii	(Serenoa_repens	Nypa_fruticans)))	((Dictyosperma_album	(Dypsis_decaryi	((Veitchia_spiralis	Kentiopsis_piersoniorum)	Hydriastele_microspadix)))	Heterospathe_cagayanensis))	((Oenocarpus_bataua	Oenocarpus_minor)	Prestoea_acuminata))	(Geonoma_undata	((Sabal_domingensis	Phoenix_dactylifera)	Manicaria_saccifera)))))))	Kingia_australis);
(((Orania_palindan	(Roystonea_regia	((((((Pseudophoenix_vinifera	Attalea_speciosa)	((Elaeis_oleifera	Elaeis_guineensis)	(Iriartea_deltoidea	Bactris_major)))	((((Reinhardtia_gracilis	((Reinhardtia_paiewonskiana	Reinhardtia_latisecta)	Reinhardtia_simplex))	(Phoenix_dactylifera	Sabal_domingensis))	(Nypa_fruticans	Serenoa_repens))	(Manicaria_saccifera	(((Prestoea_acuminata	(Oenocarpus_minor	Oenocarpus_bataua))	Pelagodoxa_henryana)	((Kentiopsis_piersoniorum	(Veitchia_spiralis	(Heterospathe_cagayanensis	Hydriastele_microspadix)))	(Dypsis_decaryi	Dictyosperma_album))))))	Sclerosperma_profizianum)	Geonoma_undata)	(Podococcus_barteri	Chamaedorea_seifrizii))))	Calamus_caryotoides)	Kingia_australis);
(((((((Podococcus_barteri	Chamaedorea_seifrizii)	(Phoenix_dactylifera	Sabal_domingensis))	Iriartea_deltoidea)	((((((Prestoea_acuminata	(Oenocarpus_minor	Oenocarpus_bataua))	(((Nypa_fruticans	Serenoa_repens)	Pelagodoxa_henryana)	((((Dictyosperma_album	Dypsis_decaryi)	Kentiopsis_piersoniorum)	(Veitchia_spiralis	Hydriastele_microspadix))	Heterospathe_cagayanensis)))	Manicaria_saccifera)	Geonoma_undata)	((Attalea_speciosa	(Elaeis_oleifera	Elaeis_guineensis))	(Bactris_major	((Reinhardtia_gracilis	Reinhardtia_simplex)	(Reinhardtia_paiewonskiana	Reinhardtia_latisecta)))))	(Pseudophoenix_vinifera	Sclerosperma_profizianum)))	(Orania_palindan	Roystonea_regia))	Calamus_caryotoides)	Kingia_australis);
((Roystonea_regia	(((((((((Hydriastele_microspadix	((Dypsis_decaryi	Kentiopsis_piersoniorum)	Veitchia_spiralis))	Dictyosperma_album)	Heterospathe_cagayanensis)	(Pelagodoxa_henryana	(Prestoea_acuminata	(Oenocarpus_minor	Oenocarpus_bataua))))	(((Chamaedorea_seifrizii	Bactris_major)	(Elaeis_oleifera	Elaeis_guineensis))	(((Reinhardtia_gracilis	Reinhardtia_simplex)	(Reinhardtia_paiewonskiana	Reinhardtia_latisecta))	Attalea_speciosa)))	(Geonoma_undata	(Manicaria_saccifera	((Nypa_fruticans	Serenoa_repens)	Phoenix_dactylifera))))	Sabal_domingensis)	(Iriartea_deltoidea	((Calamus_caryotoides	Pseudophoenix_vinifera)	Sclerosperma_profizianum)))	(Orania_palindan	Podococcus_barteri)))	Kingia_australis);
((Roystonea_regia	((((((Calamus_caryotoides	Bactris_major)	((Attalea_speciosa	(Elaeis_oleifera	Elaeis_guineensis))	((Reinhardtia_gracilis	Reinhardtia_simplex)	(Reinhardtia_paiewonskiana	Reinhardtia_latisecta))))	((Manicaria_saccifera	((Chamaedorea_seifrizii	Prestoea_acuminata)	(Oenocarpus_minor	Oenocarpus_bataua)))	(((Nypa_fruticans	Serenoa_repens)	Geonoma_undata)	(Pelagodoxa_henryana	(Dictyosperma_album	(Dypsis_decaryi	(((Veitchia_spiralis	Heterospathe_cagayanensis)	Hydriastele_microspadix)	Kentiopsis_piersoniorum)))))))	(Phoenix_dactylifera	(Iriartea_deltoidea	Sabal_domingensis)))	(Pseudophoenix_vinifera	Sclerosperma_profizianum))	(Orania_palindan	Podococcus_barteri)))	Kingia_australis);
((Calamus_caryotoides	((((((Reinhardtia_gracilis	Reinhardtia_simplex)	(Reinhardtia_paiewonskiana	Reinhardtia_latisecta))	Attalea_speciosa)	((Elaeis_oleifera	Elaeis_guineensis)	Bactris_major))	(Chamaedorea_seifrizii	((Pseudophoenix_vinifera	(Iriartea_deltoidea	Sclerosperma_profizianum))	(Orania_palindan	Podococcus_barteri))))	((Pelagodoxa_henryana	(((Nypa_fruticans	Serenoa_repens)	(Phoenix_dactylifera	Sabal_domingensis))	(Roystonea_regia	(Dictyosperma_album	((Veitchia_spiralis	Dypsis_decaryi)	((Heterospathe_cagayanensis	Hydriastele_microspadix)	Kentiopsis_piersoniorum))))))	((Manicaria_saccifera	(Prestoea_acuminata	(Oenocarpus_minor	Oenocarpus_bataua)))	Geonoma_undata))))	Kingia_australis);
((Phoenix_dactylifera	((((Manicaria_saccifera	((Prestoea_acuminata	(Oenocarpus_minor	Oenocarpus_bataua))	Geonoma_undata))	(((Calamus_caryotoides	(((Iriartea_deltoidea	Bactris_major)	(Sabal_domingensis	(Reinhardtia_gracilis	(Reinhardtia_simplex	(Reinhardtia_paiewonskiana	Reinhardtia_latisecta)))))	(Attalea_speciosa	(Elaeis_oleifera	Elaeis_guineensis))))	(((Sclerosperma_profizianum	(Orania_palindan	Podococcus_barteri))	Chamaedorea_seifrizii)	Roystonea_regia))	(Pelagodoxa_henryana	(((Heterospathe_cagayanensis	Hydriastele_microspadix)	Veitchia_spiralis)	(Kentiopsis_piersoniorum	(Dictyosperma_album	Dypsis_decaryi))))))	Pseudophoenix_vinifera)	(Nypa_fruticans	Serenoa_repens)))	Kingia_australis);
((Roystonea_regia	(((((Sabal_domingensis	Phoenix_dactylifera)	Pseudophoenix_vinifera)	(Nypa_fruticans	Serenoa_repens))	((((((Hydriastele_microspadix	Veitchia_spiralis)	(Kentiopsis_piersoniorum	(Dictyosperma_album	Dypsis_decaryi)))	Heterospathe_cagayanensis)	Manicaria_saccifera)	(((Elaeis_oleifera	Elaeis_guineensis)	Geonoma_undata)	(((Calamus_caryotoides	Iriartea_deltoidea)	Bactris_major)	Attalea_speciosa)))	((Pelagodoxa_henryana	(Prestoea_acuminata	(Sclerosperma_profizianum	(Oenocarpus_minor	Oenocarpus_bataua))))	(Reinhardtia_gracilis	(Reinhardtia_simplex	(Reinhardtia_paiewonskiana	Reinhardtia_latisecta))))))	((Orania_palindan	Podococcus_barteri)	Chamaedorea_seifrizii)))	Kingia_australis);
((((((((Pseudophoenix_vinifera	Roystonea_regia)	(Orania_palindan	(Nypa_fruticans	Serenoa_repens)))	(((Manicaria_saccifera	Geonoma_undata)	(((((Heterospathe_cagayanensis	Kentiopsis_piersoniorum)	Hydriastele_microspadix)	Veitchia_spiralis)	(Dictyosperma_album	Dypsis_decaryi))	((Prestoea_acuminata	(Oenocarpus_minor	Oenocarpus_bataua))	Pelagodoxa_henryana)))	(((Attalea_speciosa	(Elaeis_oleifera	Elaeis_guineensis))	Bactris_major)	(Sclerosperma_profizianum	((Reinhardtia_paiewonskiana	Reinhardtia_latisecta)	(Reinhardtia_gracilis	Reinhardtia_simplex))))))	((Iriartea_deltoidea	Sabal_domingensis)	Phoenix_dactylifera))	Podococcus_barteri)	Chamaedorea_seifrizii)	Calamus_caryotoides)	Kingia_australis);
(((Chamaedorea_seifrizii	((Orania_palindan	Roystonea_regia)	((Geonoma_undata	(((Manicaria_saccifera	(Prestoea_acuminata	(Oenocarpus_minor	Oenocarpus_bataua)))	((((Dictyosperma_album	Dypsis_decaryi)	(((Heterospathe_cagayanensis	Hydriastele_microspadix)	Veitchia_spiralis)	Kentiopsis_piersoniorum))	(((Nypa_fruticans	Serenoa_repens)	Pelagodoxa_henryana)	Calamus_caryotoides))	((((Attalea_speciosa	(Elaeis_oleifera	Elaeis_guineensis))	(Sabal_domingensis	Bactris_major))	(Iriartea_deltoidea	Sclerosperma_profizianum))	((Reinhardtia_paiewonskiana	Reinhardtia_latisecta)	(Reinhardtia_gracilis	Reinhardtia_simplex)))))	Phoenix_dactylifera))	Pseudophoenix_vinifera)))	Podococcus_barteri)	Kingia_australis);
((Phoenix_dactylifera	((((Calamus_caryotoides	Iriartea_deltoidea)	Sabal_domingensis)	((Pseudophoenix_vinifera	((Podococcus_barteri	Chamaedorea_seifrizii)	(Orania_palindan	Roystonea_regia)))	(((Dictyosperma_album	Dypsis_decaryi)	((Hydriastele_microspadix	(Kentiopsis_piersoniorum	Heterospathe_cagayanensis))	Veitchia_spiralis))	(Pelagodoxa_henryana	((((Sclerosperma_profizianum	((Reinhardtia_paiewonskiana	Reinhardtia_latisecta)	(Reinhardtia_gracilis	Reinhardtia_simplex)))	(Bactris_major	(Elaeis_oleifera	Elaeis_guineensis)))	Attalea_speciosa)	(Manicaria_saccifera	(Geonoma_undata	(Prestoea_acuminata	(Oenocarpus_minor	Oenocarpus_bataua)))))))))	(Nypa_fruticans	Serenoa_repens)))	Kingia_australis);
((Pelagodoxa_henryana	(((Manicaria_saccifera	(Geonoma_undata	(((Dypsis_decaryi	Veitchia_spiralis)	Dictyosperma_album)	((Heterospathe_cagayanensis	Hydriastele_microspadix)	Kentiopsis_piersoniorum))))	(((Bactris_major	(Elaeis_oleifera	Elaeis_guineensis))	(((Reinhardtia_latisecta	Reinhardtia_paiewonskiana)	(Reinhardtia_gracilis	Reinhardtia_simplex))	Attalea_speciosa))	(((Phoenix_dactylifera	(((Nypa_fruticans	Serenoa_repens)	Chamaedorea_seifrizii)	Sabal_domingensis))	(((Roystonea_regia	(Orania_palindan	Podococcus_barteri))	Sclerosperma_profizianum)	Pseudophoenix_vinifera))	(Calamus_caryotoides	Iriartea_deltoidea))))	(Prestoea_acuminata	(Oenocarpus_bataua	Oenocarpus_minor))))	Kingia_australis);
((Phoenix_dactylifera	((Nypa_fruticans	Serenoa_repens)	(((Dictyosperma_album	(((Veitchia_spiralis	(Heterospathe_cagayanensis	Hydriastele_microspadix))	Kentiopsis_piersoniorum)	Dypsis_decaryi))	((((Geonoma_undata	((Bactris_major	(Elaeis_oleifera	Elaeis_guineensis))	((Reinhardtia_latisecta	(Reinhardtia_gracilis	(Reinhardtia_paiewonskiana	Reinhardtia_simplex)))	Attalea_speciosa)))	((Prestoea_acuminata	(Oenocarpus_bataua	Oenocarpus_minor))	Manicaria_saccifera))	(((Calamus_caryotoides	Iriartea_deltoidea)	(Chamaedorea_seifrizii	(Roystonea_regia	(Sclerosperma_profizianum	(Orania_palindan	Podococcus_barteri)))))	Pseudophoenix_vinifera))	Pelagodoxa_henryana))	Sabal_domingensis)))	Kingia_australis);
((Pelagodoxa_henryana	((Dictyosperma_album	(((Kentiopsis_piersoniorum	Heterospathe_cagayanensis)	Hydriastele_microspadix)	(Veitchia_spiralis	Dypsis_decaryi)))	(((Geonoma_undata	((Bactris_major	((Reinhardtia_latisecta	Reinhardtia_paiewonskiana)	(Reinhardtia_simplex	Reinhardtia_gracilis)))	(Attalea_speciosa	(Elaeis_oleifera	Elaeis_guineensis))))	((Prestoea_acuminata	(Oenocarpus_bataua	Oenocarpus_minor))	Manicaria_saccifera))	((Chamaedorea_seifrizii	(Roystonea_regia	(Sclerosperma_profizianum	(Orania_palindan	Podococcus_barteri))))	(((Pseudophoenix_vinifera	(Sabal_domingensis	(Nypa_fruticans	Serenoa_repens)))	Phoenix_dactylifera)	(Calamus_caryotoides	Iriartea_deltoidea))))))	Kingia_australis);
((Chamaedorea_seifrizii	(((Orania_palindan	Podococcus_barteri)	Sclerosperma_profizianum)	((((((Elaeis_oleifera	Elaeis_guineensis)	Geonoma_undata)	(Iriartea_deltoidea	Bactris_major))	(((Prestoea_acuminata	(Oenocarpus_bataua	Oenocarpus_minor))	Manicaria_saccifera)	(Pelagodoxa_henryana	(((Calamus_caryotoides	((Sabal_domingensis	Phoenix_dactylifera)	Pseudophoenix_vinifera))	(Nypa_fruticans	Serenoa_repens))	(Heterospathe_cagayanensis	(Veitchia_spiralis	(((Dypsis_decaryi	Dictyosperma_album)	Kentiopsis_piersoniorum)	Hydriastele_microspadix)))))))	(Attalea_speciosa	((Reinhardtia_simplex	Reinhardtia_gracilis)	(Reinhardtia_latisecta	Reinhardtia_paiewonskiana))))	Roystonea_regia)))	Kingia_australis);
((Pseudophoenix_vinifera	(((Nypa_fruticans	Serenoa_repens)	((Roystonea_regia	((Orania_palindan	Podococcus_barteri)	Sclerosperma_profizianum))	((((((Attalea_speciosa	((Reinhardtia_simplex	Reinhardtia_gracilis)	(Reinhardtia_latisecta	Reinhardtia_paiewonskiana)))	((Elaeis_oleifera	Elaeis_guineensis)	Bactris_major))	(Geonoma_undata	Manicaria_saccifera))	((Prestoea_acuminata	(Oenocarpus_bataua	Oenocarpus_minor))	(Pelagodoxa_henryana	(Heterospathe_cagayanensis	((Dypsis_decaryi	Dictyosperma_album)	((Kentiopsis_piersoniorum	Hydriastele_microspadix)	Veitchia_spiralis))))))	Chamaedorea_seifrizii)	(Calamus_caryotoides	Iriartea_deltoidea))))	(Sabal_domingensis	Phoenix_dactylifera)))	Kingia_australis);
(((Pseudophoenix_vinifera	(((Nypa_fruticans	Serenoa_repens)	(((Geonoma_undata	(Prestoea_acuminata	(Oenocarpus_bataua	Oenocarpus_minor)))	Manicaria_saccifera)	(((((Attalea_speciosa	(Reinhardtia_gracilis	((Reinhardtia_latisecta	Reinhardtia_paiewonskiana)	Reinhardtia_simplex)))	((Elaeis_oleifera	Elaeis_guineensis)	Bactris_major))	Iriartea_deltoidea)	Pelagodoxa_henryana)	((Podococcus_barteri	((Sclerosperma_profizianum	Chamaedorea_seifrizii)	(Roystonea_regia	Orania_palindan)))	(Sabal_domingensis	(Heterospathe_cagayanensis	((Dypsis_decaryi	Dictyosperma_album)	((Kentiopsis_piersoniorum	Hydriastele_microspadix)	Veitchia_spiralis))))))))	Phoenix_dactylifera))	Calamus_caryotoides)	Kingia_australis);
((Pelagodoxa_henryana	((((Attalea_speciosa	(Bactris_major	(Elaeis_oleifera	Elaeis_guineensis)))	(Reinhardtia_gracilis	((Reinhardtia_latisecta	Reinhardtia_paiewonskiana)	Reinhardtia_simplex)))	Calamus_caryotoides)	(((Geonoma_undata	(Pseudophoenix_vinifera	(((Iriartea_deltoidea	Sabal_domingensis)	Phoenix_dactylifera)	((Chamaedorea_seifrizii	Podococcus_barteri)	(Orania_palindan	(Sclerosperma_profizianum	Roystonea_regia))))))	(Dictyosperma_album	((Veitchia_spiralis	(Kentiopsis_piersoniorum	(Heterospathe_cagayanensis	Hydriastele_microspadix)))	Dypsis_decaryi)))	((Prestoea_acuminata	(Oenocarpus_bataua	Oenocarpus_minor))	((Nypa_fruticans	Serenoa_repens)	Manicaria_saccifera)))))	Kingia_australis);
((Roystonea_regia	(((((((Nypa_fruticans	Serenoa_repens)	((Reinhardtia_latisecta	Reinhardtia_paiewonskiana)	(Reinhardtia_simplex	Reinhardtia_gracilis)))	((Iriartea_deltoidea	Sabal_domingensis)	Phoenix_dactylifera))	(Calamus_caryotoides	(((((Prestoea_acuminata	(Oenocarpus_bataua	Oenocarpus_minor))	(Pelagodoxa_henryana	(Dictyosperma_album	((Kentiopsis_piersoniorum	(Heterospathe_cagayanensis	(Veitchia_spiralis	Hydriastele_microspadix)))	Dypsis_decaryi))))	Manicaria_saccifera)	Geonoma_undata)	((Attalea_speciosa	(Elaeis_oleifera	Elaeis_guineensis))	Bactris_major))))	(Sclerosperma_profizianum	Pseudophoenix_vinifera))	(Podococcus_barteri	Chamaedorea_seifrizii))	Orania_palindan))	Kingia_australis);
((((Nypa_fruticans	Serenoa_repens)	(((Sabal_domingensis	Phoenix_dactylifera)	(((((((Attalea_speciosa	(Elaeis_oleifera	Elaeis_guineensis))	(((Reinhardtia_latisecta	Reinhardtia_paiewonskiana)	(Reinhardtia_simplex	Reinhardtia_gracilis))	Bactris_major))	(Chamaedorea_seifrizii	Geonoma_undata))	(Roystonea_regia	Manicaria_saccifera))	((Prestoea_acuminata	(Oenocarpus_bataua	Oenocarpus_minor))	(Pelagodoxa_henryana	(Dictyosperma_album	((Kentiopsis_piersoniorum	(Heterospathe_cagayanensis	(Veitchia_spiralis	Hydriastele_microspadix)))	Dypsis_decaryi)))))	Iriartea_deltoidea)	((Podococcus_barteri	Orania_palindan)	Sclerosperma_profizianum)))	Pseudophoenix_vinifera))	Calamus_caryotoides)	Kingia_australis);
((Pelagodoxa_henryana	((Dictyosperma_album	((Kentiopsis_piersoniorum	(Heterospathe_cagayanensis	(Veitchia_spiralis	Hydriastele_microspadix)))	Dypsis_decaryi))	((((Roystonea_regia	(Orania_palindan	(Sclerosperma_profizianum	Podococcus_barteri)))	((Calamus_caryotoides	Iriartea_deltoidea)	(((Sabal_domingensis	Phoenix_dactylifera)	(Chamaedorea_seifrizii	(Nypa_fruticans	Serenoa_repens)))	Pseudophoenix_vinifera)))	((Attalea_speciosa	(Elaeis_oleifera	Elaeis_guineensis))	(((Reinhardtia_latisecta	Reinhardtia_paiewonskiana)	(Reinhardtia_simplex	Reinhardtia_gracilis))	Bactris_major)))	(Manicaria_saccifera	(Geonoma_undata	(Prestoea_acuminata	(Oenocarpus_bataua	Oenocarpus_minor)))))))	Kingia_australis);
(((((Sabal_domingensis	Phoenix_dactylifera)	(((Orania_palindan	(Podococcus_barteri	Sclerosperma_profizianum))	Roystonea_regia)	(((Manicaria_saccifera	(((Oenocarpus_bataua	Oenocarpus_minor)	Prestoea_acuminata)	((Pelagodoxa_henryana	(Serenoa_repens	Nypa_fruticans))	(((Hydriastele_microspadix	Veitchia_spiralis)	(Dypsis_decaryi	(Kentiopsis_piersoniorum	Dictyosperma_album)))	Heterospathe_cagayanensis))))	Geonoma_undata)	(Iriartea_deltoidea	(((Attalea_speciosa	(Elaeis_guineensis	Elaeis_oleifera))	(Chamaedorea_seifrizii	Bactris_major))	((Reinhardtia_paiewonskiana	Reinhardtia_latisecta)	(Reinhardtia_simplex	Reinhardtia_gracilis)))))))	Pseudophoenix_vinifera)	Calamus_caryotoides)	Kingia_australis);
((((Chamaedorea_seifrizii	(Sclerosperma_profizianum	(Orania_palindan	Podococcus_barteri)))	((((Attalea_speciosa	(Elaeis_guineensis	Elaeis_oleifera))	(Sabal_domingensis	(Bactris_major	((Reinhardtia_gracilis	(Reinhardtia_paiewonskiana	Reinhardtia_latisecta))	Reinhardtia_simplex))))	Iriartea_deltoidea)	(Phoenix_dactylifera	(((((((Dypsis_decaryi	(((Hydriastele_microspadix	(Pseudophoenix_vinifera	Kentiopsis_piersoniorum))	Heterospathe_cagayanensis)	Veitchia_spiralis))	Dictyosperma_album)	(Serenoa_repens	Nypa_fruticans))	Calamus_caryotoides)	(Pelagodoxa_henryana	Geonoma_undata))	Manicaria_saccifera)	((Oenocarpus_bataua	Oenocarpus_minor)	Prestoea_acuminata)))))	Roystonea_regia)	Kingia_australis);
((Podococcus_barteri	(Chamaedorea_seifrizii	((Sabal_domingensis	Bactris_major)	(((((Calamus_caryotoides	Iriartea_deltoidea)	Attalea_speciosa)	(Sclerosperma_profizianum	(Elaeis_guineensis	Elaeis_oleifera)))	((Roystonea_regia	((Reinhardtia_gracilis	(Reinhardtia_paiewonskiana	Reinhardtia_latisecta))	Reinhardtia_simplex))	((Manicaria_saccifera	Phoenix_dactylifera)	((Pelagodoxa_henryana	((Oenocarpus_bataua	Oenocarpus_minor)	Prestoea_acuminata))	((Heterospathe_cagayanensis	((Kentiopsis_piersoniorum	(Dictyosperma_album	Dypsis_decaryi))	(Hydriastele_microspadix	Veitchia_spiralis)))	(Serenoa_repens	Nypa_fruticans))))))	(Geonoma_undata	(Orania_palindan	Pseudophoenix_vinifera))))))	Kingia_australis);
((Bactris_major	(((((Dypsis_decaryi	(((Hydriastele_microspadix	Veitchia_spiralis)	Heterospathe_cagayanensis)	Kentiopsis_piersoniorum))	Dictyosperma_album)	((Pelagodoxa_henryana	((Oenocarpus_bataua	Oenocarpus_minor)	Prestoea_acuminata))	(Manicaria_saccifera	(Pseudophoenix_vinifera	((Serenoa_repens	Nypa_fruticans)	(Sabal_domingensis	Phoenix_dactylifera))))))	((Iriartea_deltoidea	Calamus_caryotoides)	((Sclerosperma_profizianum	(Podococcus_barteri	Chamaedorea_seifrizii))	(Roystonea_regia	Orania_palindan))))	((((Reinhardtia_gracilis	(Reinhardtia_paiewonskiana	Reinhardtia_latisecta))	Reinhardtia_simplex)	Attalea_speciosa)	((Elaeis_guineensis	Elaeis_oleifera)	Geonoma_undata))))	Kingia_australis);
((Calamus_caryotoides	(((((((Reinhardtia_gracilis	Reinhardtia_paiewonskiana)	Reinhardtia_latisecta)	Reinhardtia_simplex)	Chamaedorea_seifrizii)	(Pseudophoenix_vinifera	((Serenoa_repens	Nypa_fruticans)	(Sabal_domingensis	Phoenix_dactylifera))))	((((((Hydriastele_microspadix	Heterospathe_cagayanensis)	(Veitchia_spiralis	(Kentiopsis_piersoniorum	Dypsis_decaryi)))	Dictyosperma_album)	(Pelagodoxa_henryana	((Oenocarpus_bataua	Oenocarpus_minor)	Prestoea_acuminata)))	Manicaria_saccifera)	(((Attalea_speciosa	((Elaeis_guineensis	Elaeis_oleifera)	Geonoma_undata))	(Iriartea_deltoidea	Bactris_major))	(Sclerosperma_profizianum	(Orania_palindan	Podococcus_barteri)))))	Roystonea_regia))	Kingia_australis);
((Calamus_caryotoides	(((Orania_palindan	Pseudophoenix_vinifera)	Roystonea_regia)	((Podococcus_barteri	(Sclerosperma_profizianum	((((Kentiopsis_piersoniorum	(Heterospathe_cagayanensis	Hydriastele_microspadix))	(Veitchia_spiralis	Dypsis_decaryi))	Dictyosperma_album)	((((((Reinhardtia_simplex	(Reinhardtia_paiewonskiana	Reinhardtia_latisecta))	Reinhardtia_gracilis)	(Iriartea_deltoidea	Attalea_speciosa))	(Bactris_major	(Elaeis_guineensis	Elaeis_oleifera)))	(Manicaria_saccifera	(((Serenoa_repens	Nypa_fruticans)	Pelagodoxa_henryana)	(Phoenix_dactylifera	Sabal_domingensis))))	((Oenocarpus_bataua	Oenocarpus_minor)	Prestoea_acuminata)))))	(Geonoma_undata	Chamaedorea_seifrizii))))	Kingia_australis);
((Phoenix_dactylifera	(((((Serenoa_repens	Nypa_fruticans)	((((Calamus_caryotoides	(Oenocarpus_bataua	Oenocarpus_minor))	Prestoea_acuminata)	Pelagodoxa_henryana)	Manicaria_saccifera))	(((Kentiopsis_piersoniorum	(Heterospathe_cagayanensis	(Hydriastele_microspadix	Veitchia_spiralis)))	(Dictyosperma_album	Dypsis_decaryi))	Geonoma_undata))	((Sabal_domingensis	(Bactris_major	(Reinhardtia_simplex	(Reinhardtia_gracilis	(Reinhardtia_paiewonskiana	Reinhardtia_latisecta)))))	(Attalea_speciosa	(Elaeis_guineensis	Elaeis_oleifera))))	(((Sclerosperma_profizianum	((Podococcus_barteri	Roystonea_regia)	Chamaedorea_seifrizii))	Orania_palindan)	(Pseudophoenix_vinifera	Iriartea_deltoidea))))	Kingia_australis);
((Calamus_caryotoides	(Iriartea_deltoidea	((((Geonoma_undata	((((Sabal_domingensis	Bactris_major)	((Reinhardtia_simplex	(Reinhardtia_gracilis	(Reinhardtia_paiewonskiana	Reinhardtia_latisecta)))	Attalea_speciosa))	(Elaeis_guineensis	Elaeis_oleifera))	(((Dictyosperma_album	(Dypsis_decaryi	(Kentiopsis_piersoniorum	(Heterospathe_cagayanensis	(Hydriastele_microspadix	Veitchia_spiralis)))))	(Pelagodoxa_henryana	((Oenocarpus_bataua	Oenocarpus_minor)	Prestoea_acuminata)))	(((Serenoa_repens	Nypa_fruticans)	Phoenix_dactylifera)	Manicaria_saccifera))))	(Roystonea_regia	((Chamaedorea_seifrizii	Podococcus_barteri)	Orania_palindan)))	Pseudophoenix_vinifera)	Sclerosperma_profizianum)))	Kingia_australis);
((Roystonea_regia	((((Calamus_caryotoides	((Podococcus_barteri	Orania_palindan)	(Pseudophoenix_vinifera	Sclerosperma_profizianum)))	(Bactris_major	(Attalea_speciosa	(Elaeis_guineensis	Elaeis_oleifera))))	((((Oenocarpus_bataua	Oenocarpus_minor)	(Dictyosperma_album	(Dypsis_decaryi	(Kentiopsis_piersoniorum	(Heterospathe_cagayanensis	(Hydriastele_microspadix	Veitchia_spiralis))))))	(Pelagodoxa_henryana	Prestoea_acuminata))	(Geonoma_undata	Manicaria_saccifera)))	((Iriartea_deltoidea	((Sabal_domingensis	((Serenoa_repens	Nypa_fruticans)	Chamaedorea_seifrizii))	((Reinhardtia_gracilis	(Reinhardtia_latisecta	Reinhardtia_paiewonskiana))	Reinhardtia_simplex)))	Phoenix_dactylifera)))	Kingia_australis);
((Pelagodoxa_henryana	((((((Calamus_caryotoides	(Pseudophoenix_vinifera	((Serenoa_repens	Nypa_fruticans)	(Sabal_domingensis	Phoenix_dactylifera))))	(((Roystonea_regia	Orania_palindan)	(Chamaedorea_seifrizii	Podococcus_barteri))	Sclerosperma_profizianum))	Iriartea_deltoidea)	(((Reinhardtia_gracilis	((Reinhardtia_latisecta	Reinhardtia_paiewonskiana)	Reinhardtia_simplex))	Attalea_speciosa)	((Elaeis_guineensis	Elaeis_oleifera)	Bactris_major)))	((Dictyosperma_album	(Dypsis_decaryi	(Kentiopsis_piersoniorum	(Hydriastele_microspadix	Veitchia_spiralis))))	Heterospathe_cagayanensis))	(Manicaria_saccifera	((Prestoea_acuminata	(Oenocarpus_bataua	Oenocarpus_minor))	Geonoma_undata))))	Kingia_australis);
((Bactris_major	(((Elaeis_oleifera	Elaeis_guineensis)	((((((Pseudophoenix_vinifera	Roystonea_regia)	((Orania_palindan	Podococcus_barteri)	(Iriartea_deltoidea	Sclerosperma_profizianum)))	Phoenix_dactylifera)	Calamus_caryotoides)	(((Nypa_fruticans	Serenoa_repens)	Chamaedorea_seifrizii)	Sabal_domingensis))	((Pelagodoxa_henryana	((Dictyosperma_album	Dypsis_decaryi)	((Veitchia_spiralis	(Kentiopsis_piersoniorum	Hydriastele_microspadix))	Heterospathe_cagayanensis)))	(((Oenocarpus_minor	Oenocarpus_bataua)	Prestoea_acuminata)	(Manicaria_saccifera	Geonoma_undata)))))	(Attalea_speciosa	((Reinhardtia_paiewonskiana	Reinhardtia_latisecta)	(Reinhardtia_simplex	Reinhardtia_gracilis)))))	Kingia_australis);
((Calamus_caryotoides	(((((((Oenocarpus_minor	Oenocarpus_bataua)	Prestoea_acuminata)	Pelagodoxa_henryana)	(Dictyosperma_album	(((Nypa_fruticans	Serenoa_repens)	Dypsis_decaryi)	(((Kentiopsis_piersoniorum	Heterospathe_cagayanensis)	Hydriastele_microspadix)	Veitchia_spiralis))))	(((Sabal_domingensis	Phoenix_dactylifera)	Manicaria_saccifera)	(((Attalea_speciosa	((Reinhardtia_paiewonskiana	Reinhardtia_latisecta)	(Reinhardtia_simplex	Reinhardtia_gracilis)))	Bactris_major)	(Geonoma_undata	(Elaeis_oleifera	Elaeis_guineensis)))))	((Chamaedorea_seifrizii	((Sclerosperma_profizianum	Roystonea_regia)	(Orania_palindan	Podococcus_barteri)))	Pseudophoenix_vinifera))	Iriartea_deltoidea))	Kingia_australis);
((Calamus_caryotoides	(Chamaedorea_seifrizii	(Podococcus_barteri	((Pseudophoenix_vinifera	((Iriartea_deltoidea	(((((Oenocarpus_minor	Oenocarpus_bataua)	Prestoea_acuminata)	(Manicaria_saccifera	(Geonoma_undata	((Nypa_fruticans	Serenoa_repens)	(Sabal_domingensis	Phoenix_dactylifera)))))	(((Attalea_speciosa	((Reinhardtia_paiewonskiana	Reinhardtia_latisecta)	(Reinhardtia_simplex	Reinhardtia_gracilis)))	Bactris_major)	(Elaeis_oleifera	Elaeis_guineensis)))	Pelagodoxa_henryana))	((Dypsis_decaryi	((Heterospathe_cagayanensis	(Hydriastele_microspadix	Veitchia_spiralis))	Kentiopsis_piersoniorum))	Dictyosperma_album)))	(Sclerosperma_profizianum	(Orania_palindan	Roystonea_regia))))))	Kingia_australis);
((Pseudophoenix_vinifera	((((Roystonea_regia	Sclerosperma_profizianum)	(Orania_palindan	(Chamaedorea_seifrizii	Podococcus_barteri)))	(((((Bactris_major	((Reinhardtia_paiewonskiana	Reinhardtia_latisecta)	(Reinhardtia_simplex	Reinhardtia_gracilis)))	Attalea_speciosa)	(Elaeis_oleifera	Elaeis_guineensis))	((Pelagodoxa_henryana	((Dypsis_decaryi	((Heterospathe_cagayanensis	(Hydriastele_microspadix	Veitchia_spiralis))	Kentiopsis_piersoniorum))	Dictyosperma_album))	((((Oenocarpus_minor	Oenocarpus_bataua)	Prestoea_acuminata)	Manicaria_saccifera)	Geonoma_undata)))	(Calamus_caryotoides	Iriartea_deltoidea)))	((Sabal_domingensis	Phoenix_dactylifera)	(Nypa_fruticans	Serenoa_repens))))	Kingia_australis);
((Calamus_caryotoides	((Iriartea_deltoidea	(((Phoenix_dactylifera	(Chamaedorea_seifrizii	(Nypa_fruticans	Serenoa_repens)))	Sabal_domingensis)	(((Orania_palindan	(Podococcus_barteri	Sclerosperma_profizianum))	Roystonea_regia)	((((Reinhardtia_paiewonskiana	Reinhardtia_latisecta)	(Reinhardtia_simplex	Reinhardtia_gracilis))	(Bactris_major	(Attalea_speciosa	(Elaeis_oleifera	Elaeis_guineensis))))	((Manicaria_saccifera	(Pelagodoxa_henryana	Geonoma_undata))	(((Oenocarpus_minor	Oenocarpus_bataua)	Prestoea_acuminata)	(Heterospathe_cagayanensis	((Hydriastele_microspadix	Veitchia_spiralis)	(Kentiopsis_piersoniorum	(Dictyosperma_album	Dypsis_decaryi))))))))))	Pseudophoenix_vinifera))	Kingia_australis);
((Pelagodoxa_henryana	((((((Calamus_caryotoides	Iriartea_deltoidea)	((Sclerosperma_profizianum	Pseudophoenix_vinifera)	((Orania_palindan	Podococcus_barteri)	((Chamaedorea_seifrizii	Geonoma_undata)	Roystonea_regia))))	(Manicaria_saccifera	((Oenocarpus_minor	Oenocarpus_bataua)	Prestoea_acuminata)))	(((Reinhardtia_simplex	Reinhardtia_gracilis)	(Reinhardtia_paiewonskiana	Reinhardtia_latisecta))	(Attalea_speciosa	((Elaeis_oleifera	Elaeis_guineensis)	Bactris_major))))	((Phoenix_dactylifera	Sabal_domingensis)	(Dictyosperma_album	(Dypsis_decaryi	((Heterospathe_cagayanensis	(Hydriastele_microspadix	Veitchia_spiralis))	Kentiopsis_piersoniorum)))))	(Nypa_fruticans	Serenoa_repens)))	Kingia_australis);
((Phoenix_dactylifera	((Podococcus_barteri	Roystonea_regia)	((((Sclerosperma_profizianum	Pseudophoenix_vinifera)	((Sabal_domingensis	(Bactris_major	(Reinhardtia_gracilis	((Reinhardtia_paiewonskiana	Reinhardtia_latisecta)	Reinhardtia_simplex))))	(Attalea_speciosa	(Elaeis_oleifera	Elaeis_guineensis))))	(Calamus_caryotoides	Iriartea_deltoidea))	(Orania_palindan	(((((Dictyosperma_album	(Dypsis_decaryi	((Heterospathe_cagayanensis	(Hydriastele_microspadix	Veitchia_spiralis))	Kentiopsis_piersoniorum)))	Pelagodoxa_henryana)	((Oenocarpus_minor	Oenocarpus_bataua)	Prestoea_acuminata))	Manicaria_saccifera)	(((Nypa_fruticans	Serenoa_repens)	Chamaedorea_seifrizii)	Geonoma_undata))))))	Kingia_australis);
((Chamaedorea_seifrizii	(Podococcus_barteri	((Orania_palindan	Roystonea_regia)	(((((Attalea_speciosa	((Reinhardtia_paiewonskiana	Reinhardtia_latisecta)	(Reinhardtia_simplex	Reinhardtia_gracilis)))	((Elaeis_oleifera	Elaeis_guineensis)	Bactris_major))	(Geonoma_undata	((((Dictyosperma_album	(Dypsis_decaryi	((Heterospathe_cagayanensis	(Hydriastele_microspadix	Veitchia_spiralis))	Kentiopsis_piersoniorum)))	Pelagodoxa_henryana)	((Oenocarpus_minor	Oenocarpus_bataua)	Prestoea_acuminata))	Manicaria_saccifera)))	(Pseudophoenix_vinifera	((Sabal_domingensis	(Nypa_fruticans	Serenoa_repens))	Phoenix_dactylifera)))	((Calamus_caryotoides	Iriartea_deltoidea)	Sclerosperma_profizianum)))))	Kingia_australis);
((Roystonea_regia	((((Sclerosperma_profizianum	Pseudophoenix_vinifera)	(((Nypa_fruticans	Serenoa_repens)	(Phoenix_dactylifera	Sabal_domingensis))	((Iriartea_deltoidea	Calamus_caryotoides)	(((Attalea_speciosa	((Reinhardtia_paiewonskiana	Reinhardtia_latisecta)	(Reinhardtia_simplex	Reinhardtia_gracilis)))	((Elaeis_oleifera	Elaeis_guineensis)	Bactris_major))	(Geonoma_undata	(((Dictyosperma_album	(((Veitchia_spiralis	Dypsis_decaryi)	(Heterospathe_cagayanensis	Kentiopsis_piersoniorum))	Hydriastele_microspadix))	(Pelagodoxa_henryana	((Oenocarpus_minor	Oenocarpus_bataua)	Prestoea_acuminata)))	Manicaria_saccifera))))))	Chamaedorea_seifrizii)	(Podococcus_barteri	Orania_palindan)))	Kingia_australis);
((Roystonea_regia	(((Reinhardtia_gracilis	((Reinhardtia_paiewonskiana	Reinhardtia_latisecta)	Reinhardtia_simplex))	((Nypa_fruticans	Serenoa_repens)	(Phoenix_dactylifera	Sabal_domingensis)))	((((Iriartea_deltoidea	Calamus_caryotoides)	(Attalea_speciosa	((Elaeis_oleifera	Elaeis_guineensis)	(Chamaedorea_seifrizii	Bactris_major))))	(Pseudophoenix_vinifera	((Podococcus_barteri	Orania_palindan)	Sclerosperma_profizianum)))	((((Dictyosperma_album	(Dypsis_decaryi	(Veitchia_spiralis	(Hydriastele_microspadix	Kentiopsis_piersoniorum))))	Heterospathe_cagayanensis)	(Pelagodoxa_henryana	((Oenocarpus_minor	Oenocarpus_bataua)	Prestoea_acuminata)))	(Manicaria_saccifera	Geonoma_undata)))))	Kingia_australis);
((Calamus_caryotoides	(Iriartea_deltoidea	(Sabal_domingensis	(((Nypa_fruticans	Serenoa_repens)	Phoenix_dactylifera)	((Chamaedorea_seifrizii	((Pseudophoenix_vinifera	Roystonea_regia)	(Sclerosperma_profizianum	(Podococcus_barteri	Orania_palindan))))	((Geonoma_undata	(Manicaria_saccifera	(((((Kentiopsis_piersoniorum	(Heterospathe_cagayanensis	(Hydriastele_microspadix	Veitchia_spiralis)))	Dypsis_decaryi)	Dictyosperma_album)	Pelagodoxa_henryana)	((Oenocarpus_bataua	Oenocarpus_minor)	Prestoea_acuminata))))	((Bactris_major	(Reinhardtia_simplex	(Reinhardtia_gracilis	(Reinhardtia_latisecta	Reinhardtia_paiewonskiana))))	(Attalea_speciosa	(Elaeis_guineensis	Elaeis_oleifera)))))))))	Kingia_australis);
((Roystonea_regia	(((Pseudophoenix_vinifera	(Nypa_fruticans	Serenoa_repens))	(Sabal_domingensis	Phoenix_dactylifera))	((((Geonoma_undata	Manicaria_saccifera)	(((((Kentiopsis_piersoniorum	(Heterospathe_cagayanensis	(Hydriastele_microspadix	Veitchia_spiralis)))	Dypsis_decaryi)	Dictyosperma_album)	Pelagodoxa_henryana)	((Oenocarpus_bataua	Oenocarpus_minor)	Prestoea_acuminata)))	(((Reinhardtia_gracilis	(Reinhardtia_latisecta	Reinhardtia_paiewonskiana))	Reinhardtia_simplex)	((Attalea_speciosa	(Elaeis_guineensis	Elaeis_oleifera))	Bactris_major)))	(Chamaedorea_seifrizii	((Calamus_caryotoides	Iriartea_deltoidea)	((Podococcus_barteri	Orania_palindan)	Sclerosperma_profizianum))))))	Kingia_australis);
((Calamus_caryotoides	(Pseudophoenix_vinifera	((Nypa_fruticans	Serenoa_repens)	((Sabal_domingensis	Phoenix_dactylifera)	((Manicaria_saccifera	(((((((Kentiopsis_piersoniorum	(Hydriastele_microspadix	Veitchia_spiralis))	Dypsis_decaryi)	Dictyosperma_album)	Heterospathe_cagayanensis)	Pelagodoxa_henryana)	((Oenocarpus_bataua	Oenocarpus_minor)	Prestoea_acuminata))	(((Reinhardtia_gracilis	(Reinhardtia_latisecta	Reinhardtia_paiewonskiana))	Reinhardtia_simplex)	((Attalea_speciosa	(Elaeis_guineensis	Elaeis_oleifera))	Bactris_major))))	((Chamaedorea_seifrizii	(Roystonea_regia	(Geonoma_undata	((Podococcus_barteri	Orania_palindan)	Sclerosperma_profizianum))))	Iriartea_deltoidea))))))	Kingia_australis);
((Bactris_major	((((Reinhardtia_simplex	(Reinhardtia_latisecta	Reinhardtia_paiewonskiana))	Reinhardtia_gracilis)	(((Manicaria_saccifera	((((Dypsis_decaryi	(Kentiopsis_piersoniorum	(Heterospathe_cagayanensis	(Hydriastele_microspadix	Veitchia_spiralis))))	Dictyosperma_album)	((Nypa_fruticans	Serenoa_repens)	Pelagodoxa_henryana))	((Oenocarpus_bataua	Oenocarpus_minor)	Prestoea_acuminata)))	(((Roystonea_regia	((Chamaedorea_seifrizii	Geonoma_undata)	((Podococcus_barteri	Orania_palindan)	Sclerosperma_profizianum)))	(Calamus_caryotoides	Iriartea_deltoidea))	(Phoenix_dactylifera	Pseudophoenix_vinifera)))	(Attalea_speciosa	(Elaeis_guineensis	Elaeis_oleifera))))	Sabal_domingensis))	Kingia_australis);
(((Chamaedorea_seifrizii	Podococcus_barteri)	((Orania_palindan	Roystonea_regia)	((Calamus_caryotoides	Iriartea_deltoidea)	((((Nypa_fruticans	Serenoa_repens)	Phoenix_dactylifera)	Pseudophoenix_vinifera)	((((Oenocarpus_bataua	Oenocarpus_minor)	Prestoea_acuminata)	Geonoma_undata)	(Manicaria_saccifera	(((Sabal_domingensis	((Dypsis_decaryi	(Kentiopsis_piersoniorum	(Heterospathe_cagayanensis	(Hydriastele_microspadix	Veitchia_spiralis))))	Dictyosperma_album))	Pelagodoxa_henryana)	(Sclerosperma_profizianum	((Attalea_speciosa	(Bactris_major	(Elaeis_guineensis	Elaeis_oleifera)))	((Reinhardtia_simplex	(Reinhardtia_latisecta	Reinhardtia_paiewonskiana))	Reinhardtia_gracilis))))))))))	Kingia_australis);
((Pelagodoxa_henryana	((((((((Podococcus_barteri	Orania_palindan)	Sclerosperma_profizianum)	Iriartea_deltoidea)	Roystonea_regia)	((Calamus_caryotoides	(Phoenix_dactylifera	(Pseudophoenix_vinifera	(Nypa_fruticans	Serenoa_repens))))	Chamaedorea_seifrizii))	((Attalea_speciosa	(Elaeis_guineensis	Elaeis_oleifera))	(Sabal_domingensis	(Bactris_major	((Reinhardtia_latisecta	Reinhardtia_paiewonskiana)	(Reinhardtia_gracilis	Reinhardtia_simplex))))))	((Geonoma_undata	((Oenocarpus_bataua	Oenocarpus_minor)	Prestoea_acuminata))	Manicaria_saccifera))	(((Hydriastele_microspadix	Veitchia_spiralis)	((Dictyosperma_album	Dypsis_decaryi)	Kentiopsis_piersoniorum))	Heterospathe_cagayanensis)))	Kingia_australis);
(((Pseudophoenix_vinifera	((Nypa_fruticans	Serenoa_repens)	((Chamaedorea_seifrizii	((((Podococcus_barteri	Orania_palindan)	Sclerosperma_profizianum)	(Iriartea_deltoidea	(((Bactris_major	(Attalea_speciosa	(Elaeis_guineensis	Elaeis_oleifera)))	((Reinhardtia_latisecta	Reinhardtia_paiewonskiana)	(Reinhardtia_gracilis	Reinhardtia_simplex)))	((((Geonoma_undata	((Oenocarpus_bataua	Oenocarpus_minor)	Prestoea_acuminata))	Manicaria_saccifera)	((Dictyosperma_album	Dypsis_decaryi)	(Kentiopsis_piersoniorum	(Heterospathe_cagayanensis	(Veitchia_spiralis	Hydriastele_microspadix)))))	Pelagodoxa_henryana))))	Roystonea_regia))	(Sabal_domingensis	Phoenix_dactylifera))))	Calamus_caryotoides)	Kingia_australis);
((Chamaedorea_seifrizii	(((Sclerosperma_profizianum	((((((Reinhardtia_gracilis	Reinhardtia_simplex)	(Reinhardtia_latisecta	Reinhardtia_paiewonskiana))	Bactris_major)	(Attalea_speciosa	(Elaeis_guineensis	Elaeis_oleifera)))	(Manicaria_saccifera	(((Pelagodoxa_henryana	((Dictyosperma_album	Dypsis_decaryi)	(Veitchia_spiralis	(Hydriastele_microspadix	(Kentiopsis_piersoniorum	Heterospathe_cagayanensis)))))	((Oenocarpus_bataua	Oenocarpus_minor)	Prestoea_acuminata))	Geonoma_undata)))	((Pseudophoenix_vinifera	((Sabal_domingensis	Phoenix_dactylifera)	(Nypa_fruticans	Serenoa_repens)))	(Calamus_caryotoides	Iriartea_deltoidea))))	(Orania_palindan	Roystonea_regia))	Podococcus_barteri))	Kingia_australis);
((Roystonea_regia	(((Podococcus_barteri	Chamaedorea_seifrizii)	((Sclerosperma_profizianum	((Calamus_caryotoides	Iriartea_deltoidea)	(((((Reinhardtia_gracilis	Reinhardtia_simplex)	(Reinhardtia_latisecta	Reinhardtia_paiewonskiana))	Bactris_major)	(Attalea_speciosa	(Elaeis_guineensis	Elaeis_oleifera)))	(Geonoma_undata	(Manicaria_saccifera	((Pelagodoxa_henryana	((Dictyosperma_album	Dypsis_decaryi)	(Veitchia_spiralis	(Hydriastele_microspadix	(Kentiopsis_piersoniorum	Heterospathe_cagayanensis)))))	((Oenocarpus_bataua	Oenocarpus_minor)	Prestoea_acuminata)))))))	(Pseudophoenix_vinifera	((Sabal_domingensis	Phoenix_dactylifera)	(Nypa_fruticans	Serenoa_repens)))))	Orania_palindan))	Kingia_australis);
((Pseudophoenix_vinifera	(Phoenix_dactylifera	((Nypa_fruticans	Serenoa_repens)	((((((((Reinhardtia_simplex	Reinhardtia_gracilis)	(Reinhardtia_latisecta	Reinhardtia_paiewonskiana))	Attalea_speciosa)	(Bactris_major	(Elaeis_guineensis	Elaeis_oleifera)))	(Pelagodoxa_henryana	((Calamus_caryotoides	(Sabal_domingensis	Iriartea_deltoidea))	(((Hydriastele_microspadix	Veitchia_spiralis)	(Kentiopsis_piersoniorum	(Dictyosperma_album	Dypsis_decaryi)))	Heterospathe_cagayanensis))))	((Sclerosperma_profizianum	(Oenocarpus_bataua	Oenocarpus_minor))	(Chamaedorea_seifrizii	Prestoea_acuminata)))	Manicaria_saccifera)	(((Orania_palindan	Podococcus_barteri)	Geonoma_undata)	Roystonea_regia)))))	Kingia_australis);
((Roystonea_regia	(((Chamaedorea_seifrizii	Podococcus_barteri)	Orania_palindan)	((((Heterospathe_cagayanensis	((Kentiopsis_piersoniorum	(Hydriastele_microspadix	Veitchia_spiralis))	(Dictyosperma_album	Dypsis_decaryi)))	((Serenoa_repens	Nypa_fruticans)	(((Manicaria_saccifera	(Geonoma_undata	(Prestoea_acuminata	(Oenocarpus_minor	Oenocarpus_bataua))))	((Sclerosperma_profizianum	((Reinhardtia_paiewonskiana	Reinhardtia_latisecta)	(Reinhardtia_simplex	Reinhardtia_gracilis)))	((Bactris_major	(Elaeis_oleifera	Elaeis_guineensis))	(Iriartea_deltoidea	Attalea_speciosa))))	Pelagodoxa_henryana)))	((Calamus_caryotoides	Phoenix_dactylifera)	Pseudophoenix_vinifera))	Sabal_domingensis)))	Kingia_australis);
((Pelagodoxa_henryana	(((((Serenoa_repens	Nypa_fruticans)	(Sabal_domingensis	Phoenix_dactylifera))	Pseudophoenix_vinifera)	(Heterospathe_cagayanensis	(((Kentiopsis_piersoniorum	(Hydriastele_microspadix	Veitchia_spiralis))	Dypsis_decaryi)	Dictyosperma_album)))	((((Calamus_caryotoides	(((Geonoma_undata	(Roystonea_regia	(Podococcus_barteri	Orania_palindan)))	Sclerosperma_profizianum)	Chamaedorea_seifrizii))	(((Elaeis_oleifera	Elaeis_guineensis)	Bactris_major)	(Iriartea_deltoidea	Attalea_speciosa)))	((Reinhardtia_gracilis	((Reinhardtia_paiewonskiana	Reinhardtia_latisecta)	Reinhardtia_simplex))	Manicaria_saccifera))	(Prestoea_acuminata	(Oenocarpus_minor	Oenocarpus_bataua)))))	Kingia_australis);
((Pelagodoxa_henryana	((Prestoea_acuminata	(Oenocarpus_minor	Oenocarpus_bataua))	((Heterospathe_cagayanensis	(((Kentiopsis_piersoniorum	(Hydriastele_microspadix	Veitchia_spiralis))	Dypsis_decaryi)	Dictyosperma_album))	((Manicaria_saccifera	Geonoma_undata)	(((((Reinhardtia_paiewonskiana	Reinhardtia_latisecta)	Reinhardtia_simplex)	Bactris_major)	((Attalea_speciosa	(Elaeis_oleifera	Elaeis_guineensis))	Reinhardtia_gracilis))	(((Pseudophoenix_vinifera	(Sclerosperma_profizianum	(Podococcus_barteri	Orania_palindan)))	((Sabal_domingensis	(Iriartea_deltoidea	Calamus_caryotoides))	Chamaedorea_seifrizii))	(Phoenix_dactylifera	((Serenoa_repens	Nypa_fruticans)	Roystonea_regia))))))))	Kingia_australis);
((Pelagodoxa_henryana	(((Serenoa_repens	Nypa_fruticans)	Roystonea_regia)	(((Heterospathe_cagayanensis	((((Dypsis_decaryi	Kentiopsis_piersoniorum)	Dictyosperma_album)	Hydriastele_microspadix)	Veitchia_spiralis))	((Phoenix_dactylifera	Sabal_domingensis)	Pseudophoenix_vinifera))	((((Reinhardtia_paiewonskiana	Reinhardtia_latisecta)	Reinhardtia_gracilis)	Reinhardtia_simplex)	((Geonoma_undata	((Iriartea_deltoidea	((Chamaedorea_seifrizii	(Sclerosperma_profizianum	(Podococcus_barteri	Orania_palindan)))	(Bactris_major	(Attalea_speciosa	(Elaeis_oleifera	Elaeis_guineensis)))))	Calamus_caryotoides))	(Manicaria_saccifera	(Prestoea_acuminata	(Oenocarpus_minor	Oenocarpus_bataua))))))))	Kingia_australis);
((Pelagodoxa_henryana	((((((Heterospathe_cagayanensis	Hydriastele_microspadix)	Kentiopsis_piersoniorum)	Veitchia_spiralis)	(Dictyosperma_album	Dypsis_decaryi))	(Phoenix_dactylifera	Sabal_domingensis))	((Manicaria_saccifera	(Geonoma_undata	(Prestoea_acuminata	(Oenocarpus_minor	Oenocarpus_bataua))))	(((Calamus_caryotoides	Roystonea_regia)	(Pseudophoenix_vinifera	(Orania_palindan	Podococcus_barteri)))	((((Chamaedorea_seifrizii	(Serenoa_repens	Nypa_fruticans))	(Reinhardtia_gracilis	(Reinhardtia_simplex	(Reinhardtia_paiewonskiana	Reinhardtia_latisecta))))	(Bactris_major	(Attalea_speciosa	(Elaeis_oleifera	Elaeis_guineensis))))	(Iriartea_deltoidea	Sclerosperma_profizianum))))))	Kingia_australis);
((Pelagodoxa_henryana	((((((Hydriastele_microspadix	Kentiopsis_piersoniorum)	Veitchia_spiralis)	(Dictyosperma_album	Dypsis_decaryi))	(Iriartea_deltoidea	Heterospathe_cagayanensis))	(Pseudophoenix_vinifera	((Serenoa_repens	Nypa_fruticans)	(Phoenix_dactylifera	Sabal_domingensis))))	(((((Sclerosperma_profizianum	Orania_palindan)	Geonoma_undata)	(Podococcus_barteri	Chamaedorea_seifrizii))	((Prestoea_acuminata	(Oenocarpus_minor	Oenocarpus_bataua))	(Roystonea_regia	Manicaria_saccifera)))	((Attalea_speciosa	((Elaeis_oleifera	Elaeis_guineensis)	(Calamus_caryotoides	Bactris_major)))	((Reinhardtia_paiewonskiana	Reinhardtia_latisecta)	(Reinhardtia_gracilis	Reinhardtia_simplex))))))	Kingia_australis);
((Roystonea_regia	((Orania_palindan	(Podococcus_barteri	Chamaedorea_seifrizii))	(((Manicaria_saccifera	(((Prestoea_acuminata	(Oenocarpus_minor	Oenocarpus_bataua))	Geonoma_undata)	(((((Attalea_speciosa	(Elaeis_oleifera	Elaeis_guineensis))	(Bactris_major	((Calamus_caryotoides	Iriartea_deltoidea)	Sabal_domingensis)))	(Sclerosperma_profizianum	(Reinhardtia_gracilis	(Reinhardtia_simplex	(Reinhardtia_paiewonskiana	Reinhardtia_latisecta)))))	Pelagodoxa_henryana)	((Veitchia_spiralis	(((Dictyosperma_album	Dypsis_decaryi)	Kentiopsis_piersoniorum)	Hydriastele_microspadix))	Heterospathe_cagayanensis))))	(Serenoa_repens	Nypa_fruticans))	(Pseudophoenix_vinifera	Phoenix_dactylifera))))	Kingia_australis);
((Roystonea_regia	(Manicaria_saccifera	((Prestoea_acuminata	(Oenocarpus_minor	Oenocarpus_bataua))	((((Reinhardtia_gracilis	(Bactris_major	(Reinhardtia_simplex	(Reinhardtia_paiewonskiana	Reinhardtia_latisecta))))	(Attalea_speciosa	(Elaeis_oleifera	Elaeis_guineensis)))	((Sclerosperma_profizianum	(Podococcus_barteri	Orania_palindan))	Geonoma_undata))	(((Dictyosperma_album	(Dypsis_decaryi	(Kentiopsis_piersoniorum	((Hydriastele_microspadix	Heterospathe_cagayanensis)	Veitchia_spiralis))))	(((Calamus_caryotoides	Iriartea_deltoidea)	Sabal_domingensis)	(Pseudophoenix_vinifera	((Chamaedorea_seifrizii	(Serenoa_repens	Nypa_fruticans))	Phoenix_dactylifera))))	Pelagodoxa_henryana)))))	Kingia_australis);
((((((Podococcus_barteri	Orania_palindan)	(((Iriartea_deltoidea	Sabal_domingensis)	Phoenix_dactylifera)	((((Serenoa_repens	Nypa_fruticans)	Pelagodoxa_henryana)	((Manicaria_saccifera	(Chamaedorea_seifrizii	(Prestoea_acuminata	(Oenocarpus_minor	Oenocarpus_bataua))))	(Geonoma_undata	((Sclerosperma_profizianum	(Reinhardtia_gracilis	(Reinhardtia_simplex	(Reinhardtia_paiewonskiana	Reinhardtia_latisecta))))	(Attalea_speciosa	(Bactris_major	(Elaeis_oleifera	Elaeis_guineensis)))))))	(Veitchia_spiralis	(((Dictyosperma_album	Dypsis_decaryi)	Kentiopsis_piersoniorum)	(Hydriastele_microspadix	Heterospathe_cagayanensis))))))	Roystonea_regia)	Pseudophoenix_vinifera)	Calamus_caryotoides)	Kingia_australis);
((Pelagodoxa_henryana	((Prestoea_acuminata	(Oenocarpus_minor	Oenocarpus_bataua))	((((Dictyosperma_album	Dypsis_decaryi)	(Kentiopsis_piersoniorum	(Hydriastele_microspadix	Veitchia_spiralis)))	Heterospathe_cagayanensis)	(((((Reinhardtia_gracilis	(Reinhardtia_simplex	(Reinhardtia_paiewonskiana	Reinhardtia_latisecta)))	Bactris_major)	(Attalea_speciosa	(Elaeis_oleifera	Elaeis_guineensis)))	((((Sclerosperma_profizianum	Pseudophoenix_vinifera)	((Serenoa_repens	Nypa_fruticans)	(Sabal_domingensis	Phoenix_dactylifera)))	(Chamaedorea_seifrizii	(Roystonea_regia	(Podococcus_barteri	Orania_palindan))))	(Calamus_caryotoides	Iriartea_deltoidea)))	(Geonoma_undata	Manicaria_saccifera)))))	Kingia_australis);
((((Podococcus_barteri	Orania_palindan)	((((((Chamaedorea_seifrizii	Bactris_major)	(Elaeis_oleifera	Elaeis_guineensis))	Attalea_speciosa)	(((Sabal_domingensis	(((Reinhardtia_paiewonskiana	Reinhardtia_latisecta)	Reinhardtia_simplex)	Reinhardtia_gracilis))	(Phoenix_dactylifera	((Calamus_caryotoides	Iriartea_deltoidea)	(Serenoa_repens	Nypa_fruticans))))	(Manicaria_saccifera	((Pelagodoxa_henryana	(Prestoea_acuminata	(Oenocarpus_minor	Oenocarpus_bataua)))	(Heterospathe_cagayanensis	(Dictyosperma_album	(Dypsis_decaryi	(Kentiopsis_piersoniorum	(Hydriastele_microspadix	Veitchia_spiralis)))))))))	Geonoma_undata)	(Pseudophoenix_vinifera	Sclerosperma_profizianum)))	Roystonea_regia)	Kingia_australis);
((Pelagodoxa_henryana	((Prestoea_acuminata	(Oenocarpus_minor	Oenocarpus_bataua))	((Heterospathe_cagayanensis	(Dictyosperma_album	(Dypsis_decaryi	(Kentiopsis_piersoniorum	(Hydriastele_microspadix	Veitchia_spiralis)))))	((((Iriartea_deltoidea	Sclerosperma_profizianum)	(Roystonea_regia	(Podococcus_barteri	Orania_palindan)))	(((Chamaedorea_seifrizii	Bactris_major)	(Elaeis_oleifera	Elaeis_guineensis))	((Attalea_speciosa	((Reinhardtia_paiewonskiana	(Reinhardtia_latisecta	Reinhardtia_simplex))	Reinhardtia_gracilis))	(((Calamus_caryotoides	Pseudophoenix_vinifera)	(Sabal_domingensis	Phoenix_dactylifera))	(Serenoa_repens	Nypa_fruticans)))))	(Geonoma_undata	Manicaria_saccifera)))))	Kingia_australis);
((Pseudophoenix_vinifera	((((((Calamus_caryotoides	Iriartea_deltoidea)	(Roystonea_regia	((Podococcus_barteri	Orania_palindan)	Sclerosperma_profizianum)))	(((Geonoma_undata	Manicaria_saccifera)	((Pelagodoxa_henryana	(Prestoea_acuminata	(Oenocarpus_minor	Oenocarpus_bataua)))	(Heterospathe_cagayanensis	((Dictyosperma_album	(Dypsis_decaryi	(Kentiopsis_piersoniorum	Veitchia_spiralis)))	Hydriastele_microspadix))))	((((Reinhardtia_paiewonskiana	Reinhardtia_latisecta)	Reinhardtia_gracilis)	Reinhardtia_simplex)	(Attalea_speciosa	((Elaeis_oleifera	Elaeis_guineensis)	Bactris_major)))))	Chamaedorea_seifrizii)	(Sabal_domingensis	(Serenoa_repens	Nypa_fruticans)))	Phoenix_dactylifera))	Kingia_australis);
((Roystonea_regia	((Podococcus_barteri	Orania_palindan)	((((((((Prestoea_acuminata	(Oenocarpus_minor	Oenocarpus_bataua))	Geonoma_undata)	Manicaria_saccifera)	((Heterospathe_cagayanensis	(Dictyosperma_album	(Dypsis_decaryi	(Kentiopsis_piersoniorum	(Hydriastele_microspadix	Veitchia_spiralis)))))	Pelagodoxa_henryana))	(Bactris_major	(((Reinhardtia_simplex	(Reinhardtia_paiewonskiana	Reinhardtia_latisecta))	Reinhardtia_gracilis)	((Elaeis_oleifera	Elaeis_guineensis)	Attalea_speciosa))))	(((Serenoa_repens	Nypa_fruticans)	(Sabal_domingensis	Phoenix_dactylifera))	Pseudophoenix_vinifera))	(Sclerosperma_profizianum	(Calamus_caryotoides	Iriartea_deltoidea)))	Chamaedorea_seifrizii)))	Kingia_australis);
((Chamaedorea_seifrizii	((Sclerosperma_profizianum	(Podococcus_barteri	Orania_palindan))	(Roystonea_regia	((((((((Prestoea_acuminata	(Oenocarpus_minor	Oenocarpus_bataua))	Geonoma_undata)	(Phoenix_dactylifera	Manicaria_saccifera))	((Dictyosperma_album	(Dypsis_decaryi	(Kentiopsis_piersoniorum	(Heterospathe_cagayanensis	(Hydriastele_microspadix	Veitchia_spiralis)))))	Pelagodoxa_henryana))	(((Reinhardtia_paiewonskiana	Reinhardtia_latisecta)	(Reinhardtia_gracilis	Reinhardtia_simplex))	(Bactris_major	(Attalea_speciosa	(Elaeis_oleifera	Elaeis_guineensis)))))	(Sabal_domingensis	(Calamus_caryotoides	Iriartea_deltoidea)))	(Serenoa_repens	Nypa_fruticans))	Pseudophoenix_vinifera))))	Kingia_australis);
((Chamaedorea_seifrizii	((((((Serenoa_repens	Nypa_fruticans)	((((Pelagodoxa_henryana	Geonoma_undata)	Manicaria_saccifera)	((Prestoea_acuminata	(Oenocarpus_minor	Oenocarpus_bataua))	(Dictyosperma_album	(Dypsis_decaryi	(((Kentiopsis_piersoniorum	Hydriastele_microspadix)	Veitchia_spiralis)	Heterospathe_cagayanensis)))))	(((((Reinhardtia_paiewonskiana	Reinhardtia_latisecta)	(Reinhardtia_gracilis	Reinhardtia_simplex))	Attalea_speciosa)	(Elaeis_oleifera	Elaeis_guineensis))	Bactris_major)))	Iriartea_deltoidea)	((Sclerosperma_profizianum	(Calamus_caryotoides	Pseudophoenix_vinifera))	(Phoenix_dactylifera	Sabal_domingensis)))	(Orania_palindan	Roystonea_regia))	Podococcus_barteri))	Kingia_australis);
((Phoenix_dactylifera	((Serenoa_repens	Nypa_fruticans)	((((((Reinhardtia_gracilis	(Reinhardtia_simplex	(Reinhardtia_paiewonskiana	Reinhardtia_latisecta)))	Attalea_speciosa)	(Elaeis_oleifera	Elaeis_guineensis))	Bactris_major)	(Geonoma_undata	(Manicaria_saccifera	((Pelagodoxa_henryana	(Prestoea_acuminata	(Oenocarpus_minor	Oenocarpus_bataua)))	(Dictyosperma_album	(Dypsis_decaryi	(((Hydriastele_microspadix	Veitchia_spiralis)	Heterospathe_cagayanensis)	Kentiopsis_piersoniorum)))))))	((Sabal_domingensis	(Calamus_caryotoides	Iriartea_deltoidea))	((Sclerosperma_profizianum	Pseudophoenix_vinifera)	((Orania_palindan	Roystonea_regia)	(Podococcus_barteri	Chamaedorea_seifrizii)))))))	Kingia_australis);
(((Podococcus_barteri	Chamaedorea_seifrizii)	((Sclerosperma_profizianum	(((Pseudophoenix_vinifera	(((((Reinhardtia_simplex	(Reinhardtia_paiewonskiana	Reinhardtia_latisecta))	Reinhardtia_gracilis)	Attalea_speciosa)	((Elaeis_oleifera	Elaeis_guineensis)	Bactris_major))	(((Pelagodoxa_henryana	(Prestoea_acuminata	(Oenocarpus_minor	Oenocarpus_bataua)))	((Dictyosperma_album	(Dypsis_decaryi	((Hydriastele_microspadix	Veitchia_spiralis)	Kentiopsis_piersoniorum)))	Heterospathe_cagayanensis))	(Geonoma_undata	Manicaria_saccifera))))	(Calamus_caryotoides	(((Sabal_domingensis	Phoenix_dactylifera)	(Serenoa_repens	Nypa_fruticans))	Iriartea_deltoidea)))	Roystonea_regia))	Orania_palindan))	Kingia_australis);
(((Roystonea_regia	(((Podococcus_barteri	Chamaedorea_seifrizii)	((Pseudophoenix_vinifera	((Iriartea_deltoidea	Sabal_domingensis)	Phoenix_dactylifera))	((Dictyosperma_album	(Dypsis_decaryi	(Heterospathe_cagayanensis	((((Serenoa_repens	Nypa_fruticans)	Hydriastele_microspadix)	Veitchia_spiralis)	Kentiopsis_piersoniorum))))	(Pelagodoxa_henryana	((((Elaeis_oleifera	Elaeis_guineensis)	Sclerosperma_profizianum)	((((Reinhardtia_paiewonskiana	Reinhardtia_latisecta)	(Reinhardtia_gracilis	Reinhardtia_simplex))	Attalea_speciosa)	Bactris_major))	(((Prestoea_acuminata	(Oenocarpus_minor	Oenocarpus_bataua))	Manicaria_saccifera)	Geonoma_undata))))))	Orania_palindan))	Calamus_caryotoides)	Kingia_australis);
((Roystonea_regia	(((Sabal_domingensis	Phoenix_dactylifera)	(((Manicaria_saccifera	(((Prestoea_acuminata	(Oenocarpus_minor	Oenocarpus_bataua))	((Serenoa_repens	Nypa_fruticans)	Pelagodoxa_henryana))	((((Hydriastele_microspadix	Veitchia_spiralis)	Kentiopsis_piersoniorum)	Heterospathe_cagayanensis)	(Dictyosperma_album	Dypsis_decaryi))))	Geonoma_undata)	((Reinhardtia_simplex	((Reinhardtia_paiewonskiana	Reinhardtia_latisecta)	Reinhardtia_gracilis))	(Attalea_speciosa	(((Podococcus_barteri	Chamaedorea_seifrizii)	Bactris_major)	((Elaeis_oleifera	Elaeis_guineensis)	Sclerosperma_profizianum))))))	((Pseudophoenix_vinifera	Orania_palindan)	(Calamus_caryotoides	Iriartea_deltoidea))))	Kingia_australis);
((Calamus_caryotoides	(Bactris_major	((((Pelagodoxa_henryana	(Dictyosperma_album	(Dypsis_decaryi	(Kentiopsis_piersoniorum	(Veitchia_spiralis	Hydriastele_microspadix)))))	(Heterospathe_cagayanensis	((Iriartea_deltoidea	(((Phoenix_dactylifera	(Nypa_fruticans	Serenoa_repens))	Pseudophoenix_vinifera)	((((Orania_palindan	Sclerosperma_profizianum)	Podococcus_barteri)	(Geonoma_undata	Chamaedorea_seifrizii))	Roystonea_regia)))	((Prestoea_acuminata	(Oenocarpus_bataua	Oenocarpus_minor))	Manicaria_saccifera))))	(Sabal_domingensis	((Reinhardtia_paiewonskiana	Reinhardtia_latisecta)	(Reinhardtia_gracilis	Reinhardtia_simplex))))	(Attalea_speciosa	(Elaeis_guineensis	Elaeis_oleifera)))))	Kingia_australis);
((Pelagodoxa_henryana	((Heterospathe_cagayanensis	(Veitchia_spiralis	(Hydriastele_microspadix	((Dictyosperma_album	Dypsis_decaryi)	Kentiopsis_piersoniorum))))	(((((Reinhardtia_paiewonskiana	Reinhardtia_latisecta)	(Reinhardtia_gracilis	Reinhardtia_simplex))	(Attalea_speciosa	(Bactris_major	(Elaeis_guineensis	Elaeis_oleifera))))	((((Iriartea_deltoidea	Calamus_caryotoides)	(Pseudophoenix_vinifera	((Geonoma_undata	((Chamaedorea_seifrizii	Podococcus_barteri)	Sclerosperma_profizianum))	(Orania_palindan	Roystonea_regia))))	((Sabal_domingensis	Phoenix_dactylifera)	(Nypa_fruticans	Serenoa_repens)))	Manicaria_saccifera))	(Prestoea_acuminata	(Oenocarpus_bataua	Oenocarpus_minor)))))	Kingia_australis);
((Pelagodoxa_henryana	(((Kentiopsis_piersoniorum	((Hydriastele_microspadix	Veitchia_spiralis)	Heterospathe_cagayanensis))	(Dictyosperma_album	Dypsis_decaryi))	((Manicaria_saccifera	(((((Nypa_fruticans	Serenoa_repens)	Calamus_caryotoides)	(Pseudophoenix_vinifera	Phoenix_dactylifera))	((((Podococcus_barteri	Orania_palindan)	(Sclerosperma_profizianum	Iriartea_deltoidea))	Geonoma_undata)	Roystonea_regia))	((Sabal_domingensis	(Bactris_major	((Reinhardtia_paiewonskiana	Reinhardtia_latisecta)	(Reinhardtia_gracilis	Reinhardtia_simplex))))	(Attalea_speciosa	(Elaeis_guineensis	Elaeis_oleifera)))))	(Chamaedorea_seifrizii	(Prestoea_acuminata	(Oenocarpus_bataua	Oenocarpus_minor))))))	Kingia_australis);
((Pelagodoxa_henryana	((Dictyosperma_album	(Dypsis_decaryi	(Veitchia_spiralis	((Hydriastele_microspadix	Kentiopsis_piersoniorum)	Heterospathe_cagayanensis))))	(((((Reinhardtia_paiewonskiana	Reinhardtia_latisecta)	(Reinhardtia_gracilis	Reinhardtia_simplex))	(Sabal_domingensis	Bactris_major))	(Attalea_speciosa	(Elaeis_guineensis	Elaeis_oleifera)))	((((Chamaedorea_seifrizii	(Nypa_fruticans	Serenoa_repens))	Phoenix_dactylifera)	((Calamus_caryotoides	Iriartea_deltoidea)	(((Podococcus_barteri	Orania_palindan)	(Pseudophoenix_vinifera	Sclerosperma_profizianum))	Roystonea_regia)))	((Prestoea_acuminata	(Oenocarpus_bataua	Oenocarpus_minor))	(Manicaria_saccifera	Geonoma_undata))))))	Kingia_australis);
(((((((Pelagodoxa_henryana	((((Kentiopsis_piersoniorum	Veitchia_spiralis)	Hydriastele_microspadix)	(Dictyosperma_album	Dypsis_decaryi))	Heterospathe_cagayanensis))	(Prestoea_acuminata	(Oenocarpus_bataua	Oenocarpus_minor)))	Manicaria_saccifera)	(((Chamaedorea_seifrizii	((Geonoma_undata	((Orania_palindan	Podococcus_barteri)	Sclerosperma_profizianum))	Roystonea_regia))	(Bactris_major	((Elaeis_guineensis	Elaeis_oleifera)	(Attalea_speciosa	((Reinhardtia_paiewonskiana	Reinhardtia_latisecta)	(Reinhardtia_gracilis	Reinhardtia_simplex))))))	(Calamus_caryotoides	Iriartea_deltoidea)))	((Nypa_fruticans	Serenoa_repens)	(Sabal_domingensis	Phoenix_dactylifera)))	Pseudophoenix_vinifera)	Kingia_australis);
((Pelagodoxa_henryana	(((Manicaria_saccifera	((((Bactris_major	((Elaeis_guineensis	Elaeis_oleifera)	Attalea_speciosa))	Geonoma_undata)	((Reinhardtia_paiewonskiana	Reinhardtia_latisecta)	(Reinhardtia_gracilis	Reinhardtia_simplex)))	((((Calamus_caryotoides	Pseudophoenix_vinifera)	((Orania_palindan	(Podococcus_barteri	Chamaedorea_seifrizii))	(Sclerosperma_profizianum	Roystonea_regia)))	((Iriartea_deltoidea	Sabal_domingensis)	Phoenix_dactylifera))	(Nypa_fruticans	Serenoa_repens))))	((Dictyosperma_album	((Kentiopsis_piersoniorum	(Veitchia_spiralis	Dypsis_decaryi))	Hydriastele_microspadix))	Heterospathe_cagayanensis))	(Prestoea_acuminata	(Oenocarpus_bataua	Oenocarpus_minor))))	Kingia_australis);
((Pelagodoxa_henryana	(Heterospathe_cagayanensis	(((Prestoea_acuminata	(Oenocarpus_bataua	Oenocarpus_minor))	((((Bactris_major	((Elaeis_guineensis	Elaeis_oleifera)	Attalea_speciosa))	((Reinhardtia_paiewonskiana	Reinhardtia_latisecta)	(Reinhardtia_gracilis	Reinhardtia_simplex)))	((((Sclerosperma_profizianum	(Iriartea_deltoidea	Calamus_caryotoides))	(Orania_palindan	((Roystonea_regia	Podococcus_barteri)	Chamaedorea_seifrizii)))	Pseudophoenix_vinifera)	((Nypa_fruticans	Serenoa_repens)	(Sabal_domingensis	Phoenix_dactylifera))))	(Geonoma_undata	Manicaria_saccifera)))	((Dypsis_decaryi	Dictyosperma_album)	(Kentiopsis_piersoniorum	(Hydriastele_microspadix	Veitchia_spiralis))))))	Kingia_australis);
((Calamus_caryotoides	(((((((Chamaedorea_seifrizii	(Nypa_fruticans	Serenoa_repens))	Geonoma_undata)	Manicaria_saccifera)	((Pelagodoxa_henryana	(Prestoea_acuminata	(Oenocarpus_bataua	Oenocarpus_minor)))	(Dictyosperma_album	((Veitchia_spiralis	(Kentiopsis_piersoniorum	(Heterospathe_cagayanensis	Hydriastele_microspadix)))	Dypsis_decaryi))))	((Bactris_major	(Elaeis_guineensis	Elaeis_oleifera))	(((Reinhardtia_paiewonskiana	Reinhardtia_latisecta)	(Reinhardtia_gracilis	Reinhardtia_simplex))	Attalea_speciosa)))	((Sabal_domingensis	Phoenix_dactylifera)	((Pseudophoenix_vinifera	(Sclerosperma_profizianum	Iriartea_deltoidea))	(Podococcus_barteri	Orania_palindan))))	Roystonea_regia))	Kingia_australis);
((Nypa_fruticans	(Serenoa_repens	(Phoenix_dactylifera	((((Iriartea_deltoidea	Sabal_domingensis)	(((Reinhardtia_paiewonskiana	Reinhardtia_latisecta)	(Reinhardtia_gracilis	Reinhardtia_simplex))	(((Geonoma_undata	Chamaedorea_seifrizii)	(Bactris_major	(Attalea_speciosa	(Elaeis_guineensis	Elaeis_oleifera))))	(((Orania_palindan	Podococcus_barteri)	Sclerosperma_profizianum)	Pseudophoenix_vinifera))))	(Manicaria_saccifera	((Heterospathe_cagayanensis	Pelagodoxa_henryana)	((Prestoea_acuminata	(Oenocarpus_bataua	Oenocarpus_minor))	((Calamus_caryotoides	Dictyosperma_album)	(((Kentiopsis_piersoniorum	Hydriastele_microspadix)	Veitchia_spiralis)	Dypsis_decaryi))))))	Roystonea_regia))))	Kingia_australis);
(((Roystonea_regia	((((((Bactris_major	(Attalea_speciosa	(Elaeis_guineensis	Elaeis_oleifera)))	(Reinhardtia_latisecta	((Reinhardtia_gracilis	Reinhardtia_simplex)	Reinhardtia_paiewonskiana)))	(Manicaria_saccifera	((Prestoea_acuminata	(Oenocarpus_bataua	Oenocarpus_minor))	(Geonoma_undata	Chamaedorea_seifrizii))))	(((Nypa_fruticans	Serenoa_repens)	(Sabal_domingensis	Phoenix_dactylifera))	(Pelagodoxa_henryana	(((Kentiopsis_piersoniorum	Hydriastele_microspadix)	Heterospathe_cagayanensis)	((Dictyosperma_album	Dypsis_decaryi)	Veitchia_spiralis)))))	(Iriartea_deltoidea	Sclerosperma_profizianum))	((Orania_palindan	Podococcus_barteri)	Pseudophoenix_vinifera)))	Calamus_caryotoides)	Kingia_australis);
((Chamaedorea_seifrizii	((Geonoma_undata	((Phoenix_dactylifera	Manicaria_saccifera)	(((((((Attalea_speciosa	(Bactris_major	(Elaeis_guineensis	Elaeis_oleifera)))	((Reinhardtia_paiewonskiana	Reinhardtia_latisecta)	(Reinhardtia_gracilis	Reinhardtia_simplex)))	((Roystonea_regia	(Podococcus_barteri	Orania_palindan))	(Pseudophoenix_vinifera	Sclerosperma_profizianum)))	((Calamus_caryotoides	Iriartea_deltoidea)	Sabal_domingensis))	(Dictyosperma_album	((((Heterospathe_cagayanensis	Hydriastele_microspadix)	Veitchia_spiralis)	Kentiopsis_piersoniorum)	Dypsis_decaryi)))	Pelagodoxa_henryana)	((Oenocarpus_minor	Oenocarpus_bataua)	Prestoea_acuminata))))	(Nypa_fruticans	Serenoa_repens)))	Kingia_australis);
((Chamaedorea_seifrizii	(Prestoea_acuminata	(((((Pelagodoxa_henryana	(Nypa_fruticans	Serenoa_repens))	(Sabal_domingensis	Phoenix_dactylifera))	(Calamus_caryotoides	Manicaria_saccifera))	((Iriartea_deltoidea	((Pseudophoenix_vinifera	(Roystonea_regia	(Podococcus_barteri	Orania_palindan)))	(Geonoma_undata	(Sclerosperma_profizianum	(Dictyosperma_album	((((Heterospathe_cagayanensis	Hydriastele_microspadix)	Veitchia_spiralis)	Kentiopsis_piersoniorum)	Dypsis_decaryi))))))	(((Reinhardtia_paiewonskiana	Reinhardtia_latisecta)	(Reinhardtia_gracilis	Reinhardtia_simplex))	(((Elaeis_guineensis	Elaeis_oleifera)	Attalea_speciosa)	Bactris_major))))	(Oenocarpus_minor	Oenocarpus_bataua))))	Kingia_australis);
((Phoenix_dactylifera	((Sabal_domingensis	((((Roystonea_regia	((Orania_palindan	Sclerosperma_profizianum)	(Chamaedorea_seifrizii	Podococcus_barteri)))	(((Geonoma_undata	Manicaria_saccifera)	(Pelagodoxa_henryana	((((Kentiopsis_piersoniorum	(Heterospathe_cagayanensis	Hydriastele_microspadix))	(Dypsis_decaryi	Dictyosperma_album))	Veitchia_spiralis)	(Prestoea_acuminata	(Oenocarpus_bataua	Oenocarpus_minor)))))	((Reinhardtia_simplex	(Reinhardtia_gracilis	(Reinhardtia_paiewonskiana	Reinhardtia_latisecta)))	(((Elaeis_guineensis	Elaeis_oleifera)	Attalea_speciosa)	Bactris_major))))	Iriartea_deltoidea)	(Calamus_caryotoides	Pseudophoenix_vinifera)))	(Nypa_fruticans	Serenoa_repens)))	Kingia_australis);
((Roystonea_regia	((((Chamaedorea_seifrizii	Podococcus_barteri)	(((((((Prestoea_acuminata	(Oenocarpus_bataua	Oenocarpus_minor))	(((Dictyosperma_album	(((Veitchia_spiralis	Hydriastele_microspadix)	Kentiopsis_piersoniorum)	Dypsis_decaryi))	Heterospathe_cagayanensis)	Pelagodoxa_henryana))	Manicaria_saccifera)	Geonoma_undata)	(((Elaeis_guineensis	Elaeis_oleifera)	Bactris_major)	(Attalea_speciosa	((Reinhardtia_paiewonskiana	Reinhardtia_latisecta)	(Reinhardtia_gracilis	Reinhardtia_simplex)))))	(Sclerosperma_profizianum	Iriartea_deltoidea))	(Pseudophoenix_vinifera	((Sabal_domingensis	Phoenix_dactylifera)	(Nypa_fruticans	Serenoa_repens)))))	Orania_palindan)	Calamus_caryotoides))	Kingia_australis);
((Roystonea_regia	(Manicaria_saccifera	((((Phoenix_dactylifera	Pseudophoenix_vinifera)	Sabal_domingensis)	((Dictyosperma_album	((Veitchia_spiralis	(Kentiopsis_piersoniorum	(Hydriastele_microspadix	Heterospathe_cagayanensis)))	Dypsis_decaryi))	((Nypa_fruticans	Serenoa_repens)	Pelagodoxa_henryana)))	(((Chamaedorea_seifrizii	Prestoea_acuminata)	(Oenocarpus_bataua	Oenocarpus_minor))	((((Elaeis_guineensis	Elaeis_oleifera)	Bactris_major)	(Attalea_speciosa	((Reinhardtia_paiewonskiana	Reinhardtia_latisecta)	(Reinhardtia_gracilis	Reinhardtia_simplex))))	((Iriartea_deltoidea	Calamus_caryotoides)	(((Podococcus_barteri	Orania_palindan)	Sclerosperma_profizianum)	Geonoma_undata)))))))	Kingia_australis);
((Calamus_caryotoides	((Pseudophoenix_vinifera	((((Nypa_fruticans	Serenoa_repens)	Chamaedorea_seifrizii)	(Phoenix_dactylifera	(Iriartea_deltoidea	Sabal_domingensis)))	(((((Prestoea_acuminata	(Oenocarpus_bataua	Oenocarpus_minor))	(((Veitchia_spiralis	(Kentiopsis_piersoniorum	(Hydriastele_microspadix	Heterospathe_cagayanensis)))	(Dypsis_decaryi	Dictyosperma_album))	Pelagodoxa_henryana))	(Geonoma_undata	Manicaria_saccifera))	((Reinhardtia_gracilis	(Reinhardtia_simplex	(Reinhardtia_paiewonskiana	Reinhardtia_latisecta)))	(((Elaeis_guineensis	Elaeis_oleifera)	Bactris_major)	Attalea_speciosa)))	((Podococcus_barteri	Orania_palindan)	Sclerosperma_profizianum))))	Roystonea_regia))	Kingia_australis);
((Calamus_caryotoides	(((Phoenix_dactylifera	Sabal_domingensis)	((((Iriartea_deltoidea	Sclerosperma_profizianum)	(Nypa_fruticans	Serenoa_repens))	((((Heterospathe_cagayanensis	(Dictyosperma_album	(Kentiopsis_piersoniorum	(Hydriastele_microspadix	(Veitchia_spiralis	Dypsis_decaryi)))))	Pelagodoxa_henryana)	((Geonoma_undata	Manicaria_saccifera)	(Prestoea_acuminata	(Oenocarpus_bataua	Oenocarpus_minor))))	(Bactris_major	((Attalea_speciosa	((Reinhardtia_paiewonskiana	Reinhardtia_latisecta)	(Reinhardtia_gracilis	Reinhardtia_simplex)))	(Elaeis_guineensis	Elaeis_oleifera)))))	(Chamaedorea_seifrizii	((Roystonea_regia	Podococcus_barteri)	Orania_palindan))))	Pseudophoenix_vinifera))	Kingia_australis);
((Calamus_caryotoides	(((((Sclerosperma_profizianum	(Orania_palindan	Podococcus_barteri))	Chamaedorea_seifrizii)	((Iriartea_deltoidea	((Phoenix_dactylifera	Sabal_domingensis)	(Nypa_fruticans	Serenoa_repens)))	((((Prestoea_acuminata	(Oenocarpus_bataua	Oenocarpus_minor))	((Dictyosperma_album	((Veitchia_spiralis	(Hydriastele_microspadix	(Heterospathe_cagayanensis	Kentiopsis_piersoniorum)))	Dypsis_decaryi))	Pelagodoxa_henryana))	(Geonoma_undata	Manicaria_saccifera))	(((Reinhardtia_paiewonskiana	Reinhardtia_latisecta)	(Reinhardtia_gracilis	Reinhardtia_simplex))	(Attalea_speciosa	((Elaeis_guineensis	Elaeis_oleifera)	Bactris_major))))))	Roystonea_regia)	Pseudophoenix_vinifera))	Kingia_australis);
((Calamus_caryotoides	(Pseudophoenix_vinifera	(((Phoenix_dactylifera	Sabal_domingensis)	((((Prestoea_acuminata	(Oenocarpus_bataua	Oenocarpus_minor))	((Dictyosperma_album	(((Veitchia_spiralis	(Hydriastele_microspadix	Heterospathe_cagayanensis))	Kentiopsis_piersoniorum)	Dypsis_decaryi))	((Nypa_fruticans	Serenoa_repens)	Pelagodoxa_henryana)))	Manicaria_saccifera)	(Iriartea_deltoidea	(((Elaeis_guineensis	Elaeis_oleifera)	Bactris_major)	(((Reinhardtia_paiewonskiana	Reinhardtia_latisecta)	(Reinhardtia_gracilis	Reinhardtia_simplex))	Attalea_speciosa)))))	(((Geonoma_undata	(Podococcus_barteri	Sclerosperma_profizianum))	(Roystonea_regia	Orania_palindan))	Chamaedorea_seifrizii))))	Kingia_australis);
((Calamus_caryotoides	((Pseudophoenix_vinifera	((Nypa_fruticans	Serenoa_repens)	Phoenix_dactylifera))	(((Dictyosperma_album	(((Hydriastele_microspadix	Heterospathe_cagayanensis)	Kentiopsis_piersoniorum)	(Veitchia_spiralis	Dypsis_decaryi)))	Pelagodoxa_henryana)	(((((((Sabal_domingensis	Bactris_major)	(Reinhardtia_latisecta	(Reinhardtia_gracilis	(Reinhardtia_paiewonskiana	Reinhardtia_simplex))))	(Attalea_speciosa	(Elaeis_guineensis	Elaeis_oleifera)))	(Sclerosperma_profizianum	Iriartea_deltoidea))	(Roystonea_regia	((Podococcus_barteri	Orania_palindan)	Chamaedorea_seifrizii)))	Geonoma_undata)	(Manicaria_saccifera	(Prestoea_acuminata	(Oenocarpus_bataua	Oenocarpus_minor)))))))	Kingia_australis);
((Calamus_caryotoides	(Roystonea_regia	((((((Nypa_fruticans	Serenoa_repens)	((Sabal_domingensis	Phoenix_dactylifera)	Pseudophoenix_vinifera))	(((Oenocarpus_bataua	Oenocarpus_minor)	Prestoea_acuminata)	(Pelagodoxa_henryana	((Dypsis_decaryi	((Veitchia_spiralis	(Heterospathe_cagayanensis	Hydriastele_microspadix))	Kentiopsis_piersoniorum))	Dictyosperma_album))))	((Iriartea_deltoidea	Chamaedorea_seifrizii)	((Geonoma_undata	(Sclerosperma_profizianum	(Orania_palindan	Podococcus_barteri)))	(Bactris_major	(Attalea_speciosa	(Elaeis_oleifera	Elaeis_guineensis))))))	((Reinhardtia_latisecta	Reinhardtia_paiewonskiana)	(Reinhardtia_gracilis	Reinhardtia_simplex)))	Manicaria_saccifera)))	Kingia_australis);
((Pelagodoxa_henryana	((((((Reinhardtia_gracilis	(Reinhardtia_simplex	(Reinhardtia_latisecta	Reinhardtia_paiewonskiana)))	(Bactris_major	(Attalea_speciosa	(Elaeis_oleifera	Elaeis_guineensis))))	((((Sclerosperma_profizianum	(Orania_palindan	Podococcus_barteri))	Roystonea_regia)	(Chamaedorea_seifrizii	(((Nypa_fruticans	Serenoa_repens)	(Sabal_domingensis	Phoenix_dactylifera))	Pseudophoenix_vinifera)))	(Calamus_caryotoides	Iriartea_deltoidea)))	(Geonoma_undata	Manicaria_saccifera))	((Dypsis_decaryi	(Veitchia_spiralis	(Hydriastele_microspadix	(Heterospathe_cagayanensis	Kentiopsis_piersoniorum))))	Dictyosperma_album))	((Oenocarpus_bataua	Oenocarpus_minor)	Prestoea_acuminata)))	Kingia_australis);
((Bactris_major	((((((Sclerosperma_profizianum	(Calamus_caryotoides	Iriartea_deltoidea))	Sabal_domingensis)	(Chamaedorea_seifrizii	(Orania_palindan	Podococcus_barteri)))	((((((Oenocarpus_bataua	Oenocarpus_minor)	Prestoea_acuminata)	(Roystonea_regia	(Phoenix_dactylifera	Pseudophoenix_vinifera)))	(Geonoma_undata	Manicaria_saccifera))	(((Dypsis_decaryi	(Heterospathe_cagayanensis	(Kentiopsis_piersoniorum	(Veitchia_spiralis	Hydriastele_microspadix))))	Dictyosperma_album)	Pelagodoxa_henryana))	((Nypa_fruticans	Serenoa_repens)	(Reinhardtia_latisecta	(Reinhardtia_paiewonskiana	(Reinhardtia_simplex	Reinhardtia_gracilis))))))	Attalea_speciosa)	(Elaeis_oleifera	Elaeis_guineensis)))	Kingia_australis);
((Podococcus_barteri	(((((((Manicaria_saccifera	Geonoma_undata)	((Oenocarpus_bataua	Oenocarpus_minor)	Prestoea_acuminata))	(((Nypa_fruticans	Serenoa_repens)	Pelagodoxa_henryana)	((Phoenix_dactylifera	Sabal_domingensis)	((Dypsis_decaryi	(((Heterospathe_cagayanensis	Kentiopsis_piersoniorum)	Hydriastele_microspadix)	(Pseudophoenix_vinifera	Veitchia_spiralis)))	Dictyosperma_album))))	(((Reinhardtia_simplex	(Reinhardtia_latisecta	Reinhardtia_paiewonskiana))	Reinhardtia_gracilis)	Roystonea_regia))	((Attalea_speciosa	(Elaeis_oleifera	Elaeis_guineensis))	(Chamaedorea_seifrizii	Bactris_major)))	(Calamus_caryotoides	Iriartea_deltoidea))	(Sclerosperma_profizianum	Orania_palindan)))	Kingia_australis);
((Pelagodoxa_henryana	((Chamaedorea_seifrizii	((Oenocarpus_bataua	Oenocarpus_minor)	Prestoea_acuminata))	((((Attalea_speciosa	(Elaeis_oleifera	Elaeis_guineensis))	(Bactris_major	((Reinhardtia_latisecta	Reinhardtia_paiewonskiana)	(Reinhardtia_gracilis	Reinhardtia_simplex))))	((((Veitchia_spiralis	Hydriastele_microspadix)	(Kentiopsis_piersoniorum	(Dypsis_decaryi	Dictyosperma_album)))	(Heterospathe_cagayanensis	Geonoma_undata))	(((Pseudophoenix_vinifera	(Calamus_caryotoides	((Nypa_fruticans	Serenoa_repens)	Phoenix_dactylifera)))	Roystonea_regia)	(((Orania_palindan	Podococcus_barteri)	Sclerosperma_profizianum)	(Sabal_domingensis	Iriartea_deltoidea)))))	Manicaria_saccifera)))	Kingia_australis);
((Calamus_caryotoides	((Pseudophoenix_vinifera	(Phoenix_dactylifera	(Nypa_fruticans	Serenoa_repens)))	((((Orania_palindan	((Attalea_speciosa	(Elaeis_oleifera	Elaeis_guineensis))	((Sabal_domingensis	Bactris_major)	(Chamaedorea_seifrizii	((Reinhardtia_latisecta	Reinhardtia_paiewonskiana)	(Reinhardtia_gracilis	Reinhardtia_simplex))))))	(Iriartea_deltoidea	Sclerosperma_profizianum))	((Roystonea_regia	Manicaria_saccifera)	(((Oenocarpus_bataua	Oenocarpus_minor)	Prestoea_acuminata)	Geonoma_undata)))	((Pelagodoxa_henryana	(Heterospathe_cagayanensis	(Dictyosperma_album	(((Veitchia_spiralis	Hydriastele_microspadix)	Kentiopsis_piersoniorum)	Dypsis_decaryi))))	Podococcus_barteri))))	Kingia_australis);
((Calamus_caryotoides	(Iriartea_deltoidea	(Sclerosperma_profizianum	((((Nypa_fruticans	Serenoa_repens)	Roystonea_regia)	((Pseudophoenix_vinifera	(Podococcus_barteri	Orania_palindan))	Sabal_domingensis))	(((Dictyosperma_album	((Veitchia_spiralis	(Hydriastele_microspadix	(Heterospathe_cagayanensis	Kentiopsis_piersoniorum)))	Dypsis_decaryi))	((((Bactris_major	Attalea_speciosa)	(Elaeis_oleifera	Elaeis_guineensis))	((Reinhardtia_latisecta	Reinhardtia_paiewonskiana)	(Reinhardtia_gracilis	Reinhardtia_simplex)))	((Phoenix_dactylifera	Manicaria_saccifera)	(((Oenocarpus_bataua	Oenocarpus_minor)	Prestoea_acuminata)	(Chamaedorea_seifrizii	Geonoma_undata)))))	Pelagodoxa_henryana)))))	Kingia_australis);
((Roystonea_regia	((Calamus_caryotoides	Iriartea_deltoidea)	((Geonoma_undata	(((((Dictyosperma_album	(((Hydriastele_microspadix	(Heterospathe_cagayanensis	Veitchia_spiralis))	Kentiopsis_piersoniorum)	Dypsis_decaryi))	(Pelagodoxa_henryana	((Oenocarpus_bataua	Oenocarpus_minor)	Prestoea_acuminata)))	(((Reinhardtia_latisecta	Reinhardtia_paiewonskiana)	(Reinhardtia_gracilis	Reinhardtia_simplex))	((Nypa_fruticans	Serenoa_repens)	(Sabal_domingensis	Phoenix_dactylifera))))	Manicaria_saccifera)	((Chamaedorea_seifrizii	Bactris_major)	(Attalea_speciosa	(Elaeis_oleifera	Elaeis_guineensis)))))	((Sclerosperma_profizianum	Pseudophoenix_vinifera)	(Podococcus_barteri	Orania_palindan)))))	Kingia_australis);
((Pelagodoxa_henryana	(((Calamus_caryotoides	Iriartea_deltoidea)	((Hydriastele_microspadix	Heterospathe_cagayanensis)	(Veitchia_spiralis	(Kentiopsis_piersoniorum	(Dictyosperma_album	Dypsis_decaryi)))))	(((((Manicaria_saccifera	((Oenocarpus_bataua	Oenocarpus_minor)	Prestoea_acuminata))	Geonoma_undata)	(Bactris_major	(Attalea_speciosa	(Elaeis_oleifera	Elaeis_guineensis))))	(Chamaedorea_seifrizii	((Sclerosperma_profizianum	(Podococcus_barteri	Orania_palindan))	Roystonea_regia)))	((Reinhardtia_gracilis	(Reinhardtia_simplex	(Reinhardtia_latisecta	Reinhardtia_paiewonskiana)))	((Pseudophoenix_vinifera	(Nypa_fruticans	Serenoa_repens))	(Sabal_domingensis	Phoenix_dactylifera))))))	Kingia_australis);
((Calamus_caryotoides	(Roystonea_regia	((Phoenix_dactylifera	Sabal_domingensis)	(((Heterospathe_cagayanensis	(Dictyosperma_album	((Hydriastele_microspadix	Kentiopsis_piersoniorum)	(Veitchia_spiralis	Dypsis_decaryi))))	((((Manicaria_saccifera	(Oenocarpus_bataua	Oenocarpus_minor))	Geonoma_undata)	((((Nypa_fruticans	Serenoa_repens)	Prestoea_acuminata)	Iriartea_deltoidea)	(((Bactris_major	Chamaedorea_seifrizii)	((Elaeis_oleifera	Elaeis_guineensis)	Sclerosperma_profizianum))	(Attalea_speciosa	((Reinhardtia_paiewonskiana	Reinhardtia_latisecta)	(Reinhardtia_gracilis	Reinhardtia_simplex))))))	Pelagodoxa_henryana))	(Pseudophoenix_vinifera	(Podococcus_barteri	Orania_palindan))))))	Kingia_australis);
((Chamaedorea_seifrizii	(((((Sabal_domingensis	Phoenix_dactylifera)	Pseudophoenix_vinifera)	(Calamus_caryotoides	((((((Heterospathe_cagayanensis	Geonoma_undata)	(Manicaria_saccifera	(Prestoea_acuminata	(Oenocarpus_bataua	Oenocarpus_minor))))	((Reinhardtia_gracilis	(Reinhardtia_simplex	(Reinhardtia_latisecta	Reinhardtia_paiewonskiana)))	Pelagodoxa_henryana))	((Hydriastele_microspadix	((Dypsis_decaryi	Kentiopsis_piersoniorum)	Veitchia_spiralis))	Dictyosperma_album))	(Bactris_major	((Elaeis_guineensis	Elaeis_oleifera)	Attalea_speciosa)))	(Sclerosperma_profizianum	((Serenoa_repens	Nypa_fruticans)	Iriartea_deltoidea)))))	(Roystonea_regia	Orania_palindan))	Podococcus_barteri))	Kingia_australis);
((Chamaedorea_seifrizii	((((((Manicaria_saccifera	(Prestoea_acuminata	(Oenocarpus_bataua	Oenocarpus_minor)))	((((Reinhardtia_latisecta	Reinhardtia_paiewonskiana)	(Reinhardtia_gracilis	Reinhardtia_simplex))	(Bactris_major	((Elaeis_guineensis	Elaeis_oleifera)	Attalea_speciosa)))	((((((Dypsis_decaryi	((Veitchia_spiralis	Hydriastele_microspadix)	Kentiopsis_piersoniorum))	Dictyosperma_album)	(Iriartea_deltoidea	Heterospathe_cagayanensis))	(Pseudophoenix_vinifera	((Serenoa_repens	Nypa_fruticans)	(Sabal_domingensis	Phoenix_dactylifera))))	Calamus_caryotoides)	Pelagodoxa_henryana)))	Roystonea_regia)	Geonoma_undata)	(Orania_palindan	Sclerosperma_profizianum))	Podococcus_barteri))	Kingia_australis);
((Chamaedorea_seifrizii	(((Sclerosperma_profizianum	(Orania_palindan	Roystonea_regia))	(((((Reinhardtia_latisecta	Reinhardtia_paiewonskiana)	(Reinhardtia_gracilis	Reinhardtia_simplex))	(Bactris_major	((Elaeis_guineensis	Elaeis_oleifera)	Attalea_speciosa)))	((((Calamus_caryotoides	Iriartea_deltoidea)	((Pseudophoenix_vinifera	(Sabal_domingensis	Phoenix_dactylifera))	(Serenoa_repens	Nypa_fruticans)))	(Pelagodoxa_henryana	((Prestoea_acuminata	(Oenocarpus_bataua	Oenocarpus_minor))	((Dypsis_decaryi	(Heterospathe_cagayanensis	((Hydriastele_microspadix	Veitchia_spiralis)	Kentiopsis_piersoniorum)))	Dictyosperma_album))))	Manicaria_saccifera))	Geonoma_undata))	Podococcus_barteri))	Kingia_australis);
(((Calamus_caryotoides	(Roystonea_regia	(((((Manicaria_saccifera	((Pelagodoxa_henryana	(Prestoea_acuminata	(Oenocarpus_bataua	Oenocarpus_minor)))	((((Hydriastele_microspadix	Veitchia_spiralis)	Kentiopsis_piersoniorum)	(Dictyosperma_album	Dypsis_decaryi))	(Geonoma_undata	Heterospathe_cagayanensis))))	(Bactris_major	((Elaeis_guineensis	Elaeis_oleifera)	(Attalea_speciosa	(Reinhardtia_gracilis	(Reinhardtia_simplex	(Reinhardtia_latisecta	Reinhardtia_paiewonskiana)))))))	((Iriartea_deltoidea	Sclerosperma_profizianum)	Chamaedorea_seifrizii))	(Sabal_domingensis	Phoenix_dactylifera))	((Serenoa_repens	Nypa_fruticans)	(Podococcus_barteri	Orania_palindan)))))	Pseudophoenix_vinifera)	Kingia_australis);
((Roystonea_regia	(((((Manicaria_saccifera	(((Pelagodoxa_henryana	((Chamaedorea_seifrizii	Prestoea_acuminata)	(Oenocarpus_bataua	Oenocarpus_minor)))	(((Veitchia_spiralis	((Heterospathe_cagayanensis	Hydriastele_microspadix)	Kentiopsis_piersoniorum))	Dypsis_decaryi)	Dictyosperma_album))	Geonoma_undata))	(Bactris_major	((Elaeis_guineensis	Elaeis_oleifera)	(Attalea_speciosa	((Reinhardtia_latisecta	Reinhardtia_paiewonskiana)	(Reinhardtia_gracilis	Reinhardtia_simplex))))))	((Sabal_domingensis	Phoenix_dactylifera)	(Iriartea_deltoidea	Sclerosperma_profizianum)))	((Serenoa_repens	Nypa_fruticans)	(Podococcus_barteri	(Pseudophoenix_vinifera	Orania_palindan))))	Calamus_caryotoides))	Kingia_australis);
((Pelagodoxa_henryana	((((Manicaria_saccifera	(Prestoea_acuminata	(Oenocarpus_bataua	Oenocarpus_minor)))	Geonoma_undata)	(((Bactris_major	((Elaeis_guineensis	Elaeis_oleifera)	Attalea_speciosa))	(((Reinhardtia_latisecta	Reinhardtia_paiewonskiana)	(Reinhardtia_gracilis	Reinhardtia_simplex))	((((Chamaedorea_seifrizii	Podococcus_barteri)	((Pseudophoenix_vinifera	Sclerosperma_profizianum)	Orania_palindan))	(Sabal_domingensis	(Calamus_caryotoides	Iriartea_deltoidea)))	(Phoenix_dactylifera	Roystonea_regia))))	((((Hydriastele_microspadix	(Heterospathe_cagayanensis	Veitchia_spiralis))	Kentiopsis_piersoniorum)	Dypsis_decaryi)	Dictyosperma_album)))	(Serenoa_repens	Nypa_fruticans)))	Kingia_australis);
((Pelagodoxa_henryana	((Heterospathe_cagayanensis	((Kentiopsis_piersoniorum	(Dypsis_decaryi	Dictyosperma_album))	(Hydriastele_microspadix	Veitchia_spiralis)))	((Prestoea_acuminata	(Oenocarpus_bataua	Oenocarpus_minor))	((Manicaria_saccifera	(((Sabal_domingensis	Phoenix_dactylifera)	((Pseudophoenix_vinifera	(Chamaedorea_seifrizii	(Geonoma_undata	(Roystonea_regia	(Sclerosperma_profizianum	(Orania_palindan	Podococcus_barteri))))))	(Calamus_caryotoides	Iriartea_deltoidea)))	((Attalea_speciosa	(Elaeis_guineensis	Elaeis_oleifera))	(((Reinhardtia_latisecta	Reinhardtia_paiewonskiana)	(Reinhardtia_gracilis	Reinhardtia_simplex))	Bactris_major))))	(Serenoa_repens	Nypa_fruticans)))))	Kingia_australis);
((Pelagodoxa_henryana	((Heterospathe_cagayanensis	((Dypsis_decaryi	Dictyosperma_album)	((Hydriastele_microspadix	Veitchia_spiralis)	Kentiopsis_piersoniorum)))	(((((Pseudophoenix_vinifera	Sabal_domingensis)	((Serenoa_repens	Nypa_fruticans)	Phoenix_dactylifera))	((((Podococcus_barteri	Chamaedorea_seifrizii)	Sclerosperma_profizianum)	(Roystonea_regia	Orania_palindan))	(Calamus_caryotoides	Iriartea_deltoidea)))	(Bactris_major	((Elaeis_guineensis	Elaeis_oleifera)	(Attalea_speciosa	((Reinhardtia_gracilis	Reinhardtia_simplex)	(Reinhardtia_latisecta	Reinhardtia_paiewonskiana))))))	(((Prestoea_acuminata	(Oenocarpus_bataua	Oenocarpus_minor))	Geonoma_undata)	Manicaria_saccifera))))	Kingia_australis);
((Pelagodoxa_henryana	((((((Roystonea_regia	(Sclerosperma_profizianum	(Podococcus_barteri	Orania_palindan)))	(Calamus_caryotoides	Iriartea_deltoidea))	((Sabal_domingensis	Phoenix_dactylifera)	(Pseudophoenix_vinifera	(Serenoa_repens	Nypa_fruticans))))	((Reinhardtia_gracilis	(Reinhardtia_simplex	(Reinhardtia_latisecta	Reinhardtia_paiewonskiana)))	(Attalea_speciosa	((Geonoma_undata	(Elaeis_guineensis	Elaeis_oleifera))	(Chamaedorea_seifrizii	Bactris_major)))))	Manicaria_saccifera)	((Dictyosperma_album	(((Heterospathe_cagayanensis	(Hydriastele_microspadix	Veitchia_spiralis))	Kentiopsis_piersoniorum)	Dypsis_decaryi))	(Prestoea_acuminata	(Oenocarpus_bataua	Oenocarpus_minor)))))	Kingia_australis);
((Calamus_caryotoides	((((Roystonea_regia	(Sclerosperma_profizianum	(Podococcus_barteri	Orania_palindan)))	(((Sabal_domingensis	Iriartea_deltoidea)	Chamaedorea_seifrizii)	((Pelagodoxa_henryana	(Dictyosperma_album	((((Heterospathe_cagayanensis	Hydriastele_microspadix)	Kentiopsis_piersoniorum)	Veitchia_spiralis)	Dypsis_decaryi)))	((((Reinhardtia_latisecta	Reinhardtia_paiewonskiana)	(Reinhardtia_gracilis	Reinhardtia_simplex))	(Attalea_speciosa	((Geonoma_undata	(Elaeis_guineensis	Elaeis_oleifera))	Bactris_major)))	(Manicaria_saccifera	(Prestoea_acuminata	(Oenocarpus_bataua	Oenocarpus_minor)))))))	(Phoenix_dactylifera	(Serenoa_repens	Nypa_fruticans)))	Pseudophoenix_vinifera))	Kingia_australis);
(((Podococcus_barteri	Chamaedorea_seifrizii)	((Orania_palindan	Roystonea_regia)	(((((((((Nypa_fruticans	Serenoa_repens)	Pelagodoxa_henryana)	((Dypsis_decaryi	(Kentiopsis_piersoniorum	(Heterospathe_cagayanensis	(Veitchia_spiralis	Hydriastele_microspadix))))	Dictyosperma_album))	((Oenocarpus_minor	Oenocarpus_bataua)	Prestoea_acuminata))	Manicaria_saccifera)	Geonoma_undata)	((Reinhardtia_gracilis	((Reinhardtia_latisecta	Reinhardtia_paiewonskiana)	Reinhardtia_simplex))	(Bactris_major	(Attalea_speciosa	(Elaeis_oleifera	Elaeis_guineensis)))))	(Iriartea_deltoidea	Calamus_caryotoides))	((Sclerosperma_profizianum	Pseudophoenix_vinifera)	(Sabal_domingensis	Phoenix_dactylifera)))))	Kingia_australis);
((Roystonea_regia	((((((Sabal_domingensis	Phoenix_dactylifera)	(Iriartea_deltoidea	Calamus_caryotoides))	(((Dictyosperma_album	((((Pseudophoenix_vinifera	Kentiopsis_piersoniorum)	(Veitchia_spiralis	Hydriastele_microspadix))	((Nypa_fruticans	Serenoa_repens)	Dypsis_decaryi))	Heterospathe_cagayanensis))	(Manicaria_saccifera	(((Oenocarpus_minor	Oenocarpus_bataua)	Prestoea_acuminata)	(Geonoma_undata	Pelagodoxa_henryana))))	((Attalea_speciosa	((Reinhardtia_latisecta	Reinhardtia_paiewonskiana)	(Reinhardtia_simplex	Reinhardtia_gracilis)))	(Bactris_major	(Elaeis_oleifera	Elaeis_guineensis)))))	Sclerosperma_profizianum)	Chamaedorea_seifrizii)	(Podococcus_barteri	Orania_palindan)))	Kingia_australis);
((Bactris_major	((Elaeis_oleifera	Elaeis_guineensis)	((((((Dictyosperma_album	(((Heterospathe_cagayanensis	(Hydriastele_microspadix	Veitchia_spiralis))	Kentiopsis_piersoniorum)	Dypsis_decaryi))	(((Oenocarpus_minor	Oenocarpus_bataua)	Prestoea_acuminata)	Pelagodoxa_henryana))	Manicaria_saccifera)	Geonoma_undata)	((Chamaedorea_seifrizii	((Sclerosperma_profizianum	(Podococcus_barteri	Orania_palindan))	Roystonea_regia))	((Sabal_domingensis	(Pseudophoenix_vinifera	((Nypa_fruticans	Serenoa_repens)	Phoenix_dactylifera)))	(Iriartea_deltoidea	Calamus_caryotoides))))	(Attalea_speciosa	((Reinhardtia_simplex	(Reinhardtia_latisecta	Reinhardtia_paiewonskiana))	Reinhardtia_gracilis)))))	Kingia_australis);
((Calamus_caryotoides	((((Chamaedorea_seifrizii	((Sclerosperma_profizianum	(Podococcus_barteri	Orania_palindan))	Roystonea_regia))	(Pseudophoenix_vinifera	((Nypa_fruticans	Serenoa_repens)	(Sabal_domingensis	Phoenix_dactylifera))))	(((Attalea_speciosa	((Reinhardtia_simplex	(Reinhardtia_latisecta	Reinhardtia_paiewonskiana))	Reinhardtia_gracilis))	(Bactris_major	(Elaeis_oleifera	Elaeis_guineensis)))	(((Pelagodoxa_henryana	Geonoma_undata)	Manicaria_saccifera)	((Dictyosperma_album	((Heterospathe_cagayanensis	(Hydriastele_microspadix	Kentiopsis_piersoniorum))	(Veitchia_spiralis	Dypsis_decaryi)))	((Oenocarpus_minor	Oenocarpus_bataua)	Prestoea_acuminata)))))	Iriartea_deltoidea))	Kingia_australis);
((Calamus_caryotoides	(Iriartea_deltoidea	(((Sclerosperma_profizianum	(Podococcus_barteri	Orania_palindan))	Roystonea_regia)	((((Attalea_speciosa	(Elaeis_oleifera	Elaeis_guineensis))	(((Reinhardtia_latisecta	Reinhardtia_paiewonskiana)	(Reinhardtia_gracilis	Reinhardtia_simplex))	Bactris_major))	((Manicaria_saccifera	((Heterospathe_cagayanensis	Geonoma_undata)	((Veitchia_spiralis	(Hydriastele_microspadix	Kentiopsis_piersoniorum))	(Dypsis_decaryi	Dictyosperma_album))))	(Pelagodoxa_henryana	((Oenocarpus_minor	Oenocarpus_bataua)	Prestoea_acuminata))))	(Chamaedorea_seifrizii	((Sabal_domingensis	Phoenix_dactylifera)	((Nypa_fruticans	Serenoa_repens)	Pseudophoenix_vinifera)))))))	Kingia_australis);
((Chamaedorea_seifrizii	(Podococcus_barteri	((Sclerosperma_profizianum	((((Attalea_speciosa	(Bactris_major	(Elaeis_oleifera	Elaeis_guineensis)))	((Reinhardtia_latisecta	Reinhardtia_paiewonskiana)	(Reinhardtia_gracilis	Reinhardtia_simplex)))	(((Dictyosperma_album	(((Hydriastele_microspadix	Heterospathe_cagayanensis)	Kentiopsis_piersoniorum)	(Veitchia_spiralis	Dypsis_decaryi)))	Pelagodoxa_henryana)	(((Oenocarpus_minor	Oenocarpus_bataua)	Prestoea_acuminata)	((((Nypa_fruticans	Serenoa_repens)	(Pseudophoenix_vinifera	Phoenix_dactylifera))	Manicaria_saccifera)	Geonoma_undata))))	(Sabal_domingensis	(Calamus_caryotoides	Iriartea_deltoidea))))	(Roystonea_regia	Orania_palindan))))	Kingia_australis);
(((Roystonea_regia	(((Pseudophoenix_vinifera	(Iriartea_deltoidea	Sclerosperma_profizianum))	(Chamaedorea_seifrizii	((((Elaeis_oleifera	Elaeis_guineensis)	(((Reinhardtia_simplex	Reinhardtia_gracilis)	(Reinhardtia_latisecta	Reinhardtia_paiewonskiana))	Attalea_speciosa))	Bactris_major)	((((((Nypa_fruticans	Serenoa_repens)	Phoenix_dactylifera)	Sabal_domingensis)	((((Veitchia_spiralis	(Hydriastele_microspadix	Heterospathe_cagayanensis))	Kentiopsis_piersoniorum)	Dypsis_decaryi)	Dictyosperma_album))	Pelagodoxa_henryana)	(Prestoea_acuminata	(Manicaria_saccifera	((Oenocarpus_minor	Oenocarpus_bataua)	Geonoma_undata)))))))	(Orania_palindan	Podococcus_barteri)))	Calamus_caryotoides)	Kingia_australis);
(((Roystonea_regia	((((Pseudophoenix_vinifera	(Iriartea_deltoidea	Sclerosperma_profizianum))	((((Sabal_domingensis	(Bactris_major	((Reinhardtia_simplex	Reinhardtia_gracilis)	(Reinhardtia_latisecta	Reinhardtia_paiewonskiana))))	(Attalea_speciosa	(Elaeis_oleifera	Elaeis_guineensis)))	(((Pelagodoxa_henryana	(Prestoea_acuminata	(Oenocarpus_minor	Oenocarpus_bataua)))	((((Veitchia_spiralis	(Hydriastele_microspadix	(Heterospathe_cagayanensis	Kentiopsis_piersoniorum)))	Dypsis_decaryi)	Dictyosperma_album)	(Nypa_fruticans	Serenoa_repens)))	(Phoenix_dactylifera	Manicaria_saccifera)))	Geonoma_undata))	Chamaedorea_seifrizii)	(Orania_palindan	Podococcus_barteri)))	Calamus_caryotoides)	Kingia_australis);
((((((Chamaedorea_seifrizii	((Sclerosperma_profizianum	Orania_palindan)	Podococcus_barteri))	Roystonea_regia)	Pseudophoenix_vinifera)	(((Sabal_domingensis	(Iriartea_deltoidea	Bactris_major))	(Attalea_speciosa	(Elaeis_oleifera	Elaeis_guineensis)))	((((Prestoea_acuminata	(Oenocarpus_minor	Oenocarpus_bataua))	((((Kentiopsis_piersoniorum	(Veitchia_spiralis	(Hydriastele_microspadix	Heterospathe_cagayanensis)))	Dypsis_decaryi)	Dictyosperma_album)	Pelagodoxa_henryana))	((((Reinhardtia_simplex	Reinhardtia_gracilis)	(Reinhardtia_latisecta	Reinhardtia_paiewonskiana))	((Nypa_fruticans	Serenoa_repens)	Phoenix_dactylifera))	Manicaria_saccifera))	Geonoma_undata)))	Calamus_caryotoides)	Kingia_australis);
((Chamaedorea_seifrizii	((((((Sclerosperma_profizianum	Pseudophoenix_vinifera)	(Orania_palindan	Podococcus_barteri))	Roystonea_regia)	(((Attalea_speciosa	(Bactris_major	(Elaeis_oleifera	Elaeis_guineensis)))	((Reinhardtia_simplex	Reinhardtia_gracilis)	(Reinhardtia_latisecta	Reinhardtia_paiewonskiana)))	(((Geonoma_undata	(((Kentiopsis_piersoniorum	(Veitchia_spiralis	(Hydriastele_microspadix	Heterospathe_cagayanensis)))	Dypsis_decaryi)	Dictyosperma_album))	Manicaria_saccifera)	((Prestoea_acuminata	(Oenocarpus_minor	Oenocarpus_bataua))	Pelagodoxa_henryana))))	(Sabal_domingensis	((Nypa_fruticans	Serenoa_repens)	Phoenix_dactylifera)))	(Iriartea_deltoidea	Calamus_caryotoides)))	Kingia_australis);
(((Podococcus_barteri	(Sclerosperma_profizianum	(((((Calamus_caryotoides	(((Hydriastele_microspadix	Veitchia_spiralis)	((Dictyosperma_album	Dypsis_decaryi)	Kentiopsis_piersoniorum))	Heterospathe_cagayanensis))	Pelagodoxa_henryana)	(((Oenocarpus_minor	Oenocarpus_bataua)	Prestoea_acuminata)	((Geonoma_undata	((Phoenix_dactylifera	Pseudophoenix_vinifera)	(Nypa_fruticans	Serenoa_repens)))	Manicaria_saccifera)))	(Iriartea_deltoidea	(((Elaeis_guineensis	Elaeis_oleifera)	Attalea_speciosa)	(Sabal_domingensis	(((Reinhardtia_paiewonskiana	Reinhardtia_latisecta)	(Reinhardtia_simplex	Reinhardtia_gracilis))	Bactris_major)))))	(Roystonea_regia	Orania_palindan))))	Chamaedorea_seifrizii)	Kingia_australis);
((((Nypa_fruticans	Serenoa_repens)	((Calamus_caryotoides	Chamaedorea_seifrizii)	(((((Oenocarpus_minor	Oenocarpus_bataua)	Prestoea_acuminata)	(((Geonoma_undata	((Hydriastele_microspadix	(((Dypsis_decaryi	Veitchia_spiralis)	Kentiopsis_piersoniorum)	Heterospathe_cagayanensis))	Dictyosperma_album))	(((Podococcus_barteri	(Sclerosperma_profizianum	Orania_palindan))	Pseudophoenix_vinifera)	(Iriartea_deltoidea	Roystonea_regia)))	(((Elaeis_guineensis	Elaeis_oleifera)	Attalea_speciosa)	(((Reinhardtia_paiewonskiana	Reinhardtia_latisecta)	(Reinhardtia_simplex	Reinhardtia_gracilis))	(Bactris_major	Sabal_domingensis)))))	Manicaria_saccifera)	Pelagodoxa_henryana)))	Phoenix_dactylifera)	Kingia_australis);
(((Nypa_fruticans	Serenoa_repens)	((((Calamus_caryotoides	((Sclerosperma_profizianum	Pseudophoenix_vinifera)	(Roystonea_regia	((Podococcus_barteri	Orania_palindan)	Chamaedorea_seifrizii))))	Iriartea_deltoidea)	(((((Reinhardtia_paiewonskiana	Reinhardtia_latisecta)	Reinhardtia_simplex)	Reinhardtia_gracilis)	(Attalea_speciosa	(Bactris_major	(Elaeis_guineensis	Elaeis_oleifera))))	((Geonoma_undata	Manicaria_saccifera)	(((((Hydriastele_microspadix	(Veitchia_spiralis	Heterospathe_cagayanensis))	Kentiopsis_piersoniorum)	Dypsis_decaryi)	Dictyosperma_album)	(Pelagodoxa_henryana	((Oenocarpus_minor	Oenocarpus_bataua)	Prestoea_acuminata))))))	(Sabal_domingensis	Phoenix_dactylifera)))	Kingia_australis);
((Roystonea_regia	((Chamaedorea_seifrizii	(Geonoma_undata	(Sclerosperma_profizianum	(Podococcus_barteri	Orania_palindan))))	((Calamus_caryotoides	((Pseudophoenix_vinifera	Phoenix_dactylifera)	(Nypa_fruticans	Serenoa_repens)))	((((Oenocarpus_minor	Oenocarpus_bataua)	Prestoea_acuminata)	((((Reinhardtia_paiewonskiana	Reinhardtia_latisecta)	(Reinhardtia_simplex	Reinhardtia_gracilis))	(Bactris_major	((Elaeis_guineensis	Elaeis_oleifera)	Attalea_speciosa)))	(Pelagodoxa_henryana	(Sabal_domingensis	((Iriartea_deltoidea	Heterospathe_cagayanensis)	((Kentiopsis_piersoniorum	(Dypsis_decaryi	Dictyosperma_album))	(Hydriastele_microspadix	Veitchia_spiralis)))))))	Manicaria_saccifera))))	Kingia_australis);
((Roystonea_regia	((Pseudophoenix_vinifera	(Phoenix_dactylifera	(Nypa_fruticans	Serenoa_repens)))	(((((Elaeis_guineensis	Elaeis_oleifera)	(Attalea_speciosa	(Sabal_domingensis	(((Reinhardtia_paiewonskiana	Reinhardtia_latisecta)	(Reinhardtia_simplex	Reinhardtia_gracilis))	Bactris_major))))	((Dictyosperma_album	((((Heterospathe_cagayanensis	Hydriastele_microspadix)	Veitchia_spiralis)	Kentiopsis_piersoniorum)	Dypsis_decaryi))	(Manicaria_saccifera	((Geonoma_undata	Pelagodoxa_henryana)	((Oenocarpus_minor	Oenocarpus_bataua)	Prestoea_acuminata)))))	((Iriartea_deltoidea	Calamus_caryotoides)	Chamaedorea_seifrizii))	(Sclerosperma_profizianum	(Podococcus_barteri	Orania_palindan)))))	Kingia_australis);
((Chamaedorea_seifrizii	(Podococcus_barteri	((Orania_palindan	((Roystonea_regia	((Nypa_fruticans	Serenoa_repens)	(((Iriartea_deltoidea	Sclerosperma_profizianum)	((Attalea_speciosa	((Reinhardtia_paiewonskiana	Reinhardtia_latisecta)	(Reinhardtia_simplex	Reinhardtia_gracilis)))	(Bactris_major	(Elaeis_guineensis	Elaeis_oleifera))))	((((Oenocarpus_minor	Oenocarpus_bataua)	Prestoea_acuminata)	(Pelagodoxa_henryana	(Heterospathe_cagayanensis	(((Veitchia_spiralis	(Kentiopsis_piersoniorum	Dypsis_decaryi))	Hydriastele_microspadix)	Dictyosperma_album))))	(Geonoma_undata	Manicaria_saccifera)))))	(Pseudophoenix_vinifera	(Phoenix_dactylifera	Sabal_domingensis))))	Calamus_caryotoides)))	Kingia_australis);
((Pelagodoxa_henryana	((((Geonoma_undata	((Calamus_caryotoides	(Oenocarpus_minor	Oenocarpus_bataua))	Prestoea_acuminata))	(Manicaria_saccifera	(Phoenix_dactylifera	(Nypa_fruticans	Serenoa_repens))))	((((Roystonea_regia	(Orania_palindan	(Chamaedorea_seifrizii	Podococcus_barteri)))	Sabal_domingensis)	(Pseudophoenix_vinifera	(Iriartea_deltoidea	Sclerosperma_profizianum)))	((Attalea_speciosa	((Reinhardtia_paiewonskiana	Reinhardtia_latisecta)	(Reinhardtia_simplex	Reinhardtia_gracilis)))	(Bactris_major	(Elaeis_guineensis	Elaeis_oleifera)))))	((Dypsis_decaryi	Dictyosperma_album)	((Veitchia_spiralis	(Hydriastele_microspadix	Heterospathe_cagayanensis))	Kentiopsis_piersoniorum))))	Kingia_australis);
((Pelagodoxa_henryana	((((Chamaedorea_seifrizii	(((Sabal_domingensis	Bactris_major)	(Reinhardtia_simplex	(Reinhardtia_gracilis	(Reinhardtia_paiewonskiana	Reinhardtia_latisecta))))	((Elaeis_guineensis	Elaeis_oleifera)	Attalea_speciosa)))	((Manicaria_saccifera	(Phoenix_dactylifera	(Nypa_fruticans	Serenoa_repens)))	((Calamus_caryotoides	Iriartea_deltoidea)	(Geonoma_undata	((Pseudophoenix_vinifera	Roystonea_regia)	(Sclerosperma_profizianum	(Orania_palindan	Podococcus_barteri)))))))	((Oenocarpus_minor	Oenocarpus_bataua)	Prestoea_acuminata))	(Dictyosperma_album	(((Veitchia_spiralis	(Hydriastele_microspadix	Heterospathe_cagayanensis))	Kentiopsis_piersoniorum)	Dypsis_decaryi))))	Kingia_australis);
((Calamus_caryotoides	(Orania_palindan	(Podococcus_barteri	(Sclerosperma_profizianum	(((((Pelagodoxa_henryana	((Oenocarpus_minor	Oenocarpus_bataua)	Prestoea_acuminata))	((Veitchia_spiralis	((Heterospathe_cagayanensis	Kentiopsis_piersoniorum)	Hydriastele_microspadix))	(Dictyosperma_album	Dypsis_decaryi)))	((Geonoma_undata	(((Sabal_domingensis	(Chamaedorea_seifrizii	Bactris_major))	(Reinhardtia_simplex	(Reinhardtia_gracilis	(Reinhardtia_paiewonskiana	Reinhardtia_latisecta))))	(Attalea_speciosa	(Elaeis_guineensis	Elaeis_oleifera))))	Manicaria_saccifera))	((Pseudophoenix_vinifera	((Nypa_fruticans	Serenoa_repens)	Phoenix_dactylifera))	Roystonea_regia))	Iriartea_deltoidea)))))	Kingia_australis);
((Pelagodoxa_henryana	(((((((((Calamus_caryotoides	Iriartea_deltoidea)	(Sabal_domingensis	Phoenix_dactylifera))	((((Orania_palindan	Podococcus_barteri)	Sclerosperma_profizianum)	Pseudophoenix_vinifera)	Roystonea_regia))	((Attalea_speciosa	(((Reinhardtia_paiewonskiana	Reinhardtia_latisecta)	Reinhardtia_simplex)	Reinhardtia_gracilis))	((Elaeis_guineensis	Elaeis_oleifera)	(Chamaedorea_seifrizii	Bactris_major))))	((Oenocarpus_minor	Oenocarpus_bataua)	Prestoea_acuminata))	Manicaria_saccifera)	(Dictyosperma_album	(Dypsis_decaryi	((Veitchia_spiralis	(Heterospathe_cagayanensis	Hydriastele_microspadix))	Kentiopsis_piersoniorum))))	Geonoma_undata)	(Nypa_fruticans	Serenoa_repens)))	Kingia_australis);
((Calamus_caryotoides	(Chamaedorea_seifrizii	((((Nypa_fruticans	Serenoa_repens)	(Phoenix_dactylifera	Pseudophoenix_vinifera))	((Roystonea_regia	(Sclerosperma_profizianum	(Podococcus_barteri	Orania_palindan)))	((((Attalea_speciosa	(Elaeis_oleifera	Elaeis_guineensis))	Bactris_major)	(Reinhardtia_simplex	((Reinhardtia_latisecta	Reinhardtia_paiewonskiana)	Reinhardtia_gracilis)))	((Manicaria_saccifera	((Oenocarpus_minor	Oenocarpus_bataua)	Prestoea_acuminata))	(((Hydriastele_microspadix	(Kentiopsis_piersoniorum	(Dypsis_decaryi	Dictyosperma_album)))	Veitchia_spiralis)	(Pelagodoxa_henryana	(Geonoma_undata	Heterospathe_cagayanensis)))))))	(Iriartea_deltoidea	Sabal_domingensis))))	Kingia_australis);
((Chamaedorea_seifrizii	((Roystonea_regia	(Sclerosperma_profizianum	(Podococcus_barteri	Orania_palindan)))	(((Nypa_fruticans	Serenoa_repens)	(((Attalea_speciosa	(Elaeis_oleifera	Elaeis_guineensis))	(Bactris_major	(((Reinhardtia_latisecta	Reinhardtia_paiewonskiana)	Reinhardtia_gracilis)	Reinhardtia_simplex)))	(((((Oenocarpus_minor	Oenocarpus_bataua)	Prestoea_acuminata)	((((Heterospathe_cagayanensis	(Hydriastele_microspadix	Kentiopsis_piersoniorum))	Veitchia_spiralis)	Dypsis_decaryi)	Dictyosperma_album))	Pelagodoxa_henryana)	(Geonoma_undata	Manicaria_saccifera))))	(Pseudophoenix_vinifera	((Calamus_caryotoides	Iriartea_deltoidea)	(Sabal_domingensis	Phoenix_dactylifera))))))	Kingia_australis);
((Chamaedorea_seifrizii	((Nypa_fruticans	Serenoa_repens)	(((Iriartea_deltoidea	Sabal_domingensis)	Phoenix_dactylifera)	((((Pseudophoenix_vinifera	Roystonea_regia)	(Sclerosperma_profizianum	(Podococcus_barteri	Orania_palindan)))	Calamus_caryotoides)	(((Attalea_speciosa	(Elaeis_oleifera	Elaeis_guineensis))	(Bactris_major	((Reinhardtia_simplex	(Reinhardtia_latisecta	Reinhardtia_paiewonskiana))	Reinhardtia_gracilis)))	(Geonoma_undata	(Manicaria_saccifera	((((Heterospathe_cagayanensis	(Hydriastele_microspadix	Kentiopsis_piersoniorum))	(Veitchia_spiralis	Dypsis_decaryi))	Dictyosperma_album)	(Pelagodoxa_henryana	((Oenocarpus_minor	Oenocarpus_bataua)	Prestoea_acuminata))))))))))	Kingia_australis);
((Calamus_caryotoides	(((((Attalea_speciosa	(Elaeis_oleifera	Elaeis_guineensis))	(Bactris_major	((Reinhardtia_simplex	(Reinhardtia_latisecta	Reinhardtia_paiewonskiana))	Reinhardtia_gracilis)))	((((Oenocarpus_minor	Oenocarpus_bataua)	Prestoea_acuminata)	((((Veitchia_spiralis	((Kentiopsis_piersoniorum	Heterospathe_cagayanensis)	Hydriastele_microspadix))	Dypsis_decaryi)	Dictyosperma_album)	Pelagodoxa_henryana))	(Geonoma_undata	Manicaria_saccifera)))	(Iriartea_deltoidea	((Sabal_domingensis	Phoenix_dactylifera)	(Chamaedorea_seifrizii	(Nypa_fruticans	Serenoa_repens)))))	((Sclerosperma_profizianum	Pseudophoenix_vinifera)	(Podococcus_barteri	(Orania_palindan	Roystonea_regia)))))	Kingia_australis);
((Calamus_caryotoides	((((Sabal_domingensis	Phoenix_dactylifera)	(Nypa_fruticans	Serenoa_repens))	(Iriartea_deltoidea	(((Chamaedorea_seifrizii	(Sclerosperma_profizianum	(Podococcus_barteri	Orania_palindan)))	Roystonea_regia)	(((Bactris_major	((Elaeis_oleifera	Elaeis_guineensis)	Attalea_speciosa))	((Reinhardtia_latisecta	Reinhardtia_paiewonskiana)	(Reinhardtia_gracilis	Reinhardtia_simplex)))	((((Oenocarpus_minor	Oenocarpus_bataua)	Prestoea_acuminata)	(((((Veitchia_spiralis	(Kentiopsis_piersoniorum	Hydriastele_microspadix))	Dypsis_decaryi)	Dictyosperma_album)	Heterospathe_cagayanensis)	Pelagodoxa_henryana))	(Geonoma_undata	Manicaria_saccifera))))))	Pseudophoenix_vinifera))	Kingia_australis);
((Calamus_caryotoides	((((Sabal_domingensis	Phoenix_dactylifera)	(Nypa_fruticans	Serenoa_repens))	(((Orania_palindan	Roystonea_regia)	(Chamaedorea_seifrizii	Podococcus_barteri))	(((((Elaeis_oleifera	Elaeis_guineensis)	(((Reinhardtia_latisecta	Reinhardtia_paiewonskiana)	(Reinhardtia_gracilis	Reinhardtia_simplex))	Attalea_speciosa))	Bactris_major)	((((((Kentiopsis_piersoniorum	(Hydriastele_microspadix	Veitchia_spiralis))	Dypsis_decaryi)	Dictyosperma_album)	Heterospathe_cagayanensis)	Pelagodoxa_henryana)	((Geonoma_undata	Manicaria_saccifera)	((Oenocarpus_minor	Oenocarpus_bataua)	Prestoea_acuminata))))	(Sclerosperma_profizianum	Iriartea_deltoidea))))	Pseudophoenix_vinifera))	Kingia_australis);
((Calamus_caryotoides	(Roystonea_regia	(Orania_palindan	(((Sabal_domingensis	Phoenix_dactylifera)	((((Reinhardtia_latisecta	Reinhardtia_paiewonskiana)	(Reinhardtia_gracilis	Reinhardtia_simplex))	((Attalea_speciosa	(Elaeis_oleifera	Elaeis_guineensis))	(Iriartea_deltoidea	Bactris_major)))	((Nypa_fruticans	Serenoa_repens)	(Manicaria_saccifera	((Pelagodoxa_henryana	((Oenocarpus_minor	Oenocarpus_bataua)	Prestoea_acuminata))	(((Hydriastele_microspadix	Veitchia_spiralis)	((Dypsis_decaryi	Dictyosperma_album)	Kentiopsis_piersoniorum))	(Geonoma_undata	Heterospathe_cagayanensis)))))))	((Chamaedorea_seifrizii	Podococcus_barteri)	(Pseudophoenix_vinifera	Sclerosperma_profizianum))))))	Kingia_australis);
((Podococcus_barteri	(((((Orania_palindan	(Calamus_caryotoides	Pseudophoenix_vinifera))	Roystonea_regia)	Sclerosperma_profizianum)	((((Attalea_speciosa	(Elaeis_oleifera	Elaeis_guineensis))	Bactris_major)	((((Nypa_fruticans	Serenoa_repens)	(Sabal_domingensis	Phoenix_dactylifera))	(((Oenocarpus_minor	Oenocarpus_bataua)	(Iriartea_deltoidea	Prestoea_acuminata))	Manicaria_saccifera))	((Dictyosperma_album	(Dypsis_decaryi	(Kentiopsis_piersoniorum	(Heterospathe_cagayanensis	(Hydriastele_microspadix	Veitchia_spiralis)))))	(Pelagodoxa_henryana	((Reinhardtia_latisecta	Reinhardtia_paiewonskiana)	(Reinhardtia_gracilis	Reinhardtia_simplex))))))	Geonoma_undata))	Chamaedorea_seifrizii))	Kingia_australis);
((Pelagodoxa_henryana	((((Geonoma_undata	Manicaria_saccifera)	((Oenocarpus_minor	Oenocarpus_bataua)	Prestoea_acuminata))	((Iriartea_deltoidea	((((Reinhardtia_latisecta	Reinhardtia_paiewonskiana)	(Reinhardtia_gracilis	Reinhardtia_simplex))	Attalea_speciosa)	((Elaeis_oleifera	Elaeis_guineensis)	Bactris_major)))	((Chamaedorea_seifrizii	Podococcus_barteri)	((Orania_palindan	Roystonea_regia)	Sclerosperma_profizianum))))	(((Calamus_caryotoides	Pseudophoenix_vinifera)	((Nypa_fruticans	Serenoa_repens)	(Sabal_domingensis	Phoenix_dactylifera)))	(Dictyosperma_album	(Dypsis_decaryi	(Kentiopsis_piersoniorum	(Heterospathe_cagayanensis	(Hydriastele_microspadix	Veitchia_spiralis))))))))	Kingia_australis);
((Calamus_caryotoides	(((Sabal_domingensis	Phoenix_dactylifera)	Pseudophoenix_vinifera)	((((Chamaedorea_seifrizii	Podococcus_barteri)	Roystonea_regia)	(Orania_palindan	Sclerosperma_profizianum))	(((Iriartea_deltoidea	Bactris_major)	((((Reinhardtia_latisecta	Reinhardtia_paiewonskiana)	(Reinhardtia_gracilis	Reinhardtia_simplex))	Attalea_speciosa)	(Elaeis_oleifera	Elaeis_guineensis)))	(Manicaria_saccifera	(((((Nypa_fruticans	Serenoa_repens)	Pelagodoxa_henryana)	((Dypsis_decaryi	Dictyosperma_album)	(Veitchia_spiralis	(Kentiopsis_piersoniorum	(Heterospathe_cagayanensis	Hydriastele_microspadix)))))	((Oenocarpus_minor	Oenocarpus_bataua)	Prestoea_acuminata))	Geonoma_undata))))))	Kingia_australis);
((Roystonea_regia	(((((Attalea_speciosa	(Geonoma_undata	(Elaeis_oleifera	Elaeis_guineensis)))	((Podococcus_barteri	Chamaedorea_seifrizii)	Bactris_major))	((((((Phoenix_dactylifera	Sabal_domingensis)	(((Heterospathe_cagayanensis	(Hydriastele_microspadix	(Dypsis_decaryi	Veitchia_spiralis)))	Kentiopsis_piersoniorum)	Dictyosperma_album))	((Nypa_fruticans	Serenoa_repens)	Pelagodoxa_henryana))	((Oenocarpus_bataua	Oenocarpus_minor)	Prestoea_acuminata))	Manicaria_saccifera)	(Reinhardtia_simplex	((Reinhardtia_paiewonskiana	Reinhardtia_latisecta)	Reinhardtia_gracilis))))	(Pseudophoenix_vinifera	(Iriartea_deltoidea	Sclerosperma_profizianum)))	(Calamus_caryotoides	Orania_palindan)))	Kingia_australis);
(((((Nypa_fruticans	Serenoa_repens)	(Phoenix_dactylifera	Sabal_domingensis))	(((Calamus_caryotoides	Iriartea_deltoidea)	(Podococcus_barteri	Orania_palindan))	((Geonoma_undata	(((Oenocarpus_bataua	Oenocarpus_minor)	Prestoea_acuminata)	(Roystonea_regia	Manicaria_saccifera)))	((Pelagodoxa_henryana	((Attalea_speciosa	(Elaeis_oleifera	Elaeis_guineensis))	(((Reinhardtia_simplex	((Reinhardtia_paiewonskiana	Reinhardtia_latisecta)	Reinhardtia_gracilis))	(Chamaedorea_seifrizii	Bactris_major))	Sclerosperma_profizianum)))	(Dictyosperma_album	(((Hydriastele_microspadix	(Heterospathe_cagayanensis	Veitchia_spiralis))	Kentiopsis_piersoniorum)	Dypsis_decaryi))))))	Pseudophoenix_vinifera)	Kingia_australis);
((Pelagodoxa_henryana	((((((Pseudophoenix_vinifera	Phoenix_dactylifera)	(Chamaedorea_seifrizii	(Orania_palindan	(Sclerosperma_profizianum	(Roystonea_regia	Podococcus_barteri)))))	((Attalea_speciosa	(Elaeis_oleifera	Elaeis_guineensis))	((Reinhardtia_gracilis	(Reinhardtia_simplex	(Reinhardtia_paiewonskiana	Reinhardtia_latisecta)))	(Sabal_domingensis	(Iriartea_deltoidea	Bactris_major)))))	(Manicaria_saccifera	(((Oenocarpus_bataua	Oenocarpus_minor)	Prestoea_acuminata)	Geonoma_undata)))	Calamus_caryotoides)	((Nypa_fruticans	Serenoa_repens)	((Dictyosperma_album	((Hydriastele_microspadix	(Veitchia_spiralis	Kentiopsis_piersoniorum))	Dypsis_decaryi))	Heterospathe_cagayanensis))))	Kingia_australis);
((Bactris_major	(((Attalea_speciosa	(Elaeis_oleifera	Elaeis_guineensis))	((((Pseudophoenix_vinifera	Sclerosperma_profizianum)	(Podococcus_barteri	Orania_palindan))	((((Reinhardtia_paiewonskiana	Reinhardtia_latisecta)	(Reinhardtia_gracilis	Reinhardtia_simplex))	(((((Dictyosperma_album	((Veitchia_spiralis	(Kentiopsis_piersoniorum	(Heterospathe_cagayanensis	Hydriastele_microspadix)))	Dypsis_decaryi))	Pelagodoxa_henryana)	((Oenocarpus_bataua	Oenocarpus_minor)	Prestoea_acuminata))	(Geonoma_undata	Manicaria_saccifera))	(Nypa_fruticans	Serenoa_repens)))	(Roystonea_regia	(Sabal_domingensis	Phoenix_dactylifera))))	(Calamus_caryotoides	Iriartea_deltoidea)))	Chamaedorea_seifrizii))	Kingia_australis);
((Pelagodoxa_henryana	(((((((Oenocarpus_bataua	Oenocarpus_minor)	Prestoea_acuminata)	((Geonoma_undata	Manicaria_saccifera)	((((Chamaedorea_seifrizii	Podococcus_barteri)	(Roystonea_regia	Orania_palindan))	(Pseudophoenix_vinifera	Sclerosperma_profizianum))	((Bactris_major	((Reinhardtia_simplex	((Reinhardtia_paiewonskiana	Reinhardtia_latisecta)	Reinhardtia_gracilis))	Attalea_speciosa))	(Elaeis_oleifera	Elaeis_guineensis)))))	((Iriartea_deltoidea	Sabal_domingensis)	Phoenix_dactylifera))	((Dictyosperma_album	((Kentiopsis_piersoniorum	Hydriastele_microspadix)	(Veitchia_spiralis	Dypsis_decaryi)))	Heterospathe_cagayanensis))	Calamus_caryotoides)	(Nypa_fruticans	Serenoa_repens)))	Kingia_australis);
((Pelagodoxa_henryana	((Manicaria_saccifera	(((Oenocarpus_bataua	Oenocarpus_minor)	Prestoea_acuminata)	(((Elaeis_oleifera	Elaeis_guineensis)	(((Iriartea_deltoidea	Podococcus_barteri)	((Pseudophoenix_vinifera	Sclerosperma_profizianum)	(Calamus_caryotoides	(Roystonea_regia	Orania_palindan))))	Geonoma_undata))	((Reinhardtia_simplex	((Reinhardtia_paiewonskiana	Reinhardtia_latisecta)	Reinhardtia_gracilis))	Attalea_speciosa))))	(Bactris_major	((Chamaedorea_seifrizii	((Sabal_domingensis	Phoenix_dactylifera)	(Nypa_fruticans	Serenoa_repens)))	((Kentiopsis_piersoniorum	(Heterospathe_cagayanensis	(Veitchia_spiralis	Hydriastele_microspadix)))	(Dypsis_decaryi	Dictyosperma_album))))))	Kingia_australis);
((Podococcus_barteri	(Roystonea_regia	(Orania_palindan	((Pseudophoenix_vinifera	Sclerosperma_profizianum)	((((((Elaeis_oleifera	Elaeis_guineensis)	(((Reinhardtia_paiewonskiana	Reinhardtia_latisecta)	(Reinhardtia_gracilis	Reinhardtia_simplex))	Bactris_major))	Attalea_speciosa)	((Manicaria_saccifera	(((Oenocarpus_bataua	Oenocarpus_minor)	Prestoea_acuminata)	Pelagodoxa_henryana))	(Geonoma_undata	((((Dictyosperma_album	Dypsis_decaryi)	Kentiopsis_piersoniorum)	(Veitchia_spiralis	Hydriastele_microspadix))	Heterospathe_cagayanensis))))	Calamus_caryotoides)	((Iriartea_deltoidea	((Chamaedorea_seifrizii	(Nypa_fruticans	Serenoa_repens))	Sabal_domingensis))	Phoenix_dactylifera))))))	Kingia_australis);
((Chamaedorea_seifrizii	(Podococcus_barteri	(((((Sclerosperma_profizianum	((((Reinhardtia_paiewonskiana	Reinhardtia_latisecta)	(Reinhardtia_gracilis	Reinhardtia_simplex))	((Elaeis_oleifera	Elaeis_guineensis)	Attalea_speciosa))	Bactris_major))	(Manicaria_saccifera	(((((Nypa_fruticans	Serenoa_repens)	Pelagodoxa_henryana)	((((Dictyosperma_album	Dypsis_decaryi)	Kentiopsis_piersoniorum)	(Veitchia_spiralis	Hydriastele_microspadix))	Heterospathe_cagayanensis))	((Oenocarpus_bataua	Oenocarpus_minor)	Prestoea_acuminata))	Geonoma_undata)))	(Iriartea_deltoidea	Calamus_caryotoides))	((Sabal_domingensis	Phoenix_dactylifera)	Pseudophoenix_vinifera))	(Roystonea_regia	Orania_palindan))))	Kingia_australis);
(((((Pseudophoenix_vinifera	(Iriartea_deltoidea	Sclerosperma_profizianum))	((Calamus_caryotoides	(Sabal_domingensis	Phoenix_dactylifera))	((((((Reinhardtia_paiewonskiana	Reinhardtia_latisecta)	(Reinhardtia_gracilis	Reinhardtia_simplex))	((Elaeis_oleifera	Elaeis_guineensis)	Attalea_speciosa))	Bactris_major)	((Pelagodoxa_henryana	((((Hydriastele_microspadix	(Heterospathe_cagayanensis	Kentiopsis_piersoniorum))	Veitchia_spiralis)	Dypsis_decaryi)	Dictyosperma_album))	(Manicaria_saccifera	(((Oenocarpus_bataua	Oenocarpus_minor)	Prestoea_acuminata)	Geonoma_undata))))	(Nypa_fruticans	Serenoa_repens))))	(Roystonea_regia	Orania_palindan))	(Chamaedorea_seifrizii	Podococcus_barteri))	Kingia_australis);
(((Chamaedorea_seifrizii	(Podococcus_barteri	((Pseudophoenix_vinifera	Sclerosperma_profizianum)	(((((((Veitchia_spiralis	Hydriastele_microspadix)	(Dictyosperma_album	(Kentiopsis_piersoniorum	Dypsis_decaryi)))	Heterospathe_cagayanensis)	(((Manicaria_saccifera	((Oenocarpus_bataua	Oenocarpus_minor)	Prestoea_acuminata))	(((Reinhardtia_paiewonskiana	Reinhardtia_latisecta)	(Reinhardtia_gracilis	Reinhardtia_simplex))	((((Elaeis_oleifera	Elaeis_guineensis)	Geonoma_undata)	Bactris_major)	Attalea_speciosa)))	Pelagodoxa_henryana))	(((Sabal_domingensis	Phoenix_dactylifera)	(Nypa_fruticans	Serenoa_repens))	Roystonea_regia))	Iriartea_deltoidea)	Orania_palindan))))	Calamus_caryotoides)	Kingia_australis);
((Calamus_caryotoides	(Pseudophoenix_vinifera	(((((Chamaedorea_seifrizii	Podococcus_barteri)	(Roystonea_regia	Orania_palindan))	(((Bactris_major	(Sclerosperma_profizianum	(Elaeis_oleifera	Elaeis_guineensis)))	Attalea_speciosa)	(((Prestoea_acuminata	(Oenocarpus_minor	Oenocarpus_bataua))	((((Heterospathe_cagayanensis	((Veitchia_spiralis	Hydriastele_microspadix)	Kentiopsis_piersoniorum))	Dypsis_decaryi)	Dictyosperma_album)	Pelagodoxa_henryana))	(Geonoma_undata	Manicaria_saccifera))))	((Reinhardtia_latisecta	((Reinhardtia_gracilis	Reinhardtia_simplex)	Reinhardtia_paiewonskiana))	((Serenoa_repens	Nypa_fruticans)	(Sabal_domingensis	Phoenix_dactylifera))))	Iriartea_deltoidea)))	Kingia_australis);
((Pseudophoenix_vinifera	(((Serenoa_repens	Nypa_fruticans)	((Sabal_domingensis	Phoenix_dactylifera)	(((((Bactris_major	(Sclerosperma_profizianum	(Elaeis_oleifera	Elaeis_guineensis)))	Attalea_speciosa)	((Reinhardtia_paiewonskiana	Reinhardtia_latisecta)	(Reinhardtia_gracilis	Reinhardtia_simplex)))	((Roystonea_regia	Manicaria_saccifera)	((Chamaedorea_seifrizii	(Prestoea_acuminata	(Oenocarpus_minor	Oenocarpus_bataua)))	(((Podococcus_barteri	Orania_palindan)	Geonoma_undata)	Iriartea_deltoidea))))	(((Veitchia_spiralis	Hydriastele_microspadix)	(Dypsis_decaryi	(Dictyosperma_album	Kentiopsis_piersoniorum)))	(Heterospathe_cagayanensis	Pelagodoxa_henryana)))))	Calamus_caryotoides))	Kingia_australis);
((Chamaedorea_seifrizii	(Podococcus_barteri	((Roystonea_regia	Orania_palindan)	((((Serenoa_repens	Nypa_fruticans)	(((Geonoma_undata	Manicaria_saccifera)	((Bactris_major	((Reinhardtia_gracilis	(Reinhardtia_simplex	(Reinhardtia_paiewonskiana	Reinhardtia_latisecta)))	Attalea_speciosa))	(Elaeis_oleifera	Elaeis_guineensis)))	((Prestoea_acuminata	(Oenocarpus_minor	Oenocarpus_bataua))	((Dictyosperma_album	(((Veitchia_spiralis	(Heterospathe_cagayanensis	Hydriastele_microspadix))	Kentiopsis_piersoniorum)	Dypsis_decaryi))	Pelagodoxa_henryana))))	((Pseudophoenix_vinifera	(Sclerosperma_profizianum	Iriartea_deltoidea))	Calamus_caryotoides))	(Sabal_domingensis	Phoenix_dactylifera)))))	Kingia_australis);
((Roystonea_regia	((Podococcus_barteri	Orania_palindan)	((((Calamus_caryotoides	Iriartea_deltoidea)	(Pseudophoenix_vinifera	Sclerosperma_profizianum))	((((Reinhardtia_gracilis	((Reinhardtia_simplex	Reinhardtia_latisecta)	Reinhardtia_paiewonskiana))	Attalea_speciosa)	((Elaeis_oleifera	Elaeis_guineensis)	Bactris_major))	((Sabal_domingensis	Phoenix_dactylifera)	((Serenoa_repens	Nypa_fruticans)	(Manicaria_saccifera	(Geonoma_undata	((Dictyosperma_album	(((Veitchia_spiralis	(Heterospathe_cagayanensis	Hydriastele_microspadix))	Kentiopsis_piersoniorum)	Dypsis_decaryi))	(Pelagodoxa_henryana	(Prestoea_acuminata	(Oenocarpus_minor	Oenocarpus_bataua))))))))))	Chamaedorea_seifrizii)))	Kingia_australis);
((Pelagodoxa_henryana	((((((Iriartea_deltoidea	((Calamus_caryotoides	(Sabal_domingensis	Phoenix_dactylifera))	((Roystonea_regia	(Podococcus_barteri	Orania_palindan))	(Geonoma_undata	(Pseudophoenix_vinifera	Sclerosperma_profizianum)))))	Manicaria_saccifera)	(((Reinhardtia_gracilis	((Reinhardtia_latisecta	Reinhardtia_paiewonskiana)	Reinhardtia_simplex))	Attalea_speciosa)	((Elaeis_oleifera	Elaeis_guineensis)	(Chamaedorea_seifrizii	Bactris_major))))	(Prestoea_acuminata	(Oenocarpus_minor	Oenocarpus_bataua)))	(((Veitchia_spiralis	(Heterospathe_cagayanensis	Hydriastele_microspadix))	Kentiopsis_piersoniorum)	(Dypsis_decaryi	Dictyosperma_album)))	(Serenoa_repens	Nypa_fruticans)))	Kingia_australis);
((Chamaedorea_seifrizii	(Prestoea_acuminata	((Oenocarpus_minor	Oenocarpus_bataua)	((((Calamus_caryotoides	(Geonoma_undata	(Heterospathe_cagayanensis	((Kentiopsis_piersoniorum	(Dypsis_decaryi	Dictyosperma_album))	(Veitchia_spiralis	Hydriastele_microspadix)))))	((Serenoa_repens	Nypa_fruticans)	Pelagodoxa_henryana))	((((Reinhardtia_latisecta	Reinhardtia_paiewonskiana)	(Reinhardtia_simplex	Reinhardtia_gracilis))	((Attalea_speciosa	(Elaeis_oleifera	Elaeis_guineensis))	Bactris_major))	(((Podococcus_barteri	(Sclerosperma_profizianum	Orania_palindan))	(Pseudophoenix_vinifera	Roystonea_regia))	((Sabal_domingensis	Iriartea_deltoidea)	Phoenix_dactylifera))))	Manicaria_saccifera))))	Kingia_australis);
((Chamaedorea_seifrizii	((Roystonea_regia	(Geonoma_undata	(Podococcus_barteri	(Sclerosperma_profizianum	Orania_palindan))))	(((Iriartea_deltoidea	Calamus_caryotoides)	Pseudophoenix_vinifera)	((Sabal_domingensis	Phoenix_dactylifera)	(((((Pelagodoxa_henryana	(Prestoea_acuminata	(Oenocarpus_minor	Oenocarpus_bataua)))	((Dictyosperma_album	(((Veitchia_spiralis	Hydriastele_microspadix)	Kentiopsis_piersoniorum)	Dypsis_decaryi))	Heterospathe_cagayanensis))	((Attalea_speciosa	(Reinhardtia_gracilis	((Reinhardtia_latisecta	Reinhardtia_paiewonskiana)	Reinhardtia_simplex)))	((Elaeis_oleifera	Elaeis_guineensis)	Bactris_major)))	Manicaria_saccifera)	(Serenoa_repens	Nypa_fruticans))))))	Kingia_australis);
((Calamus_caryotoides	((((((Manicaria_saccifera	Phoenix_dactylifera)	Roystonea_regia)	(Sabal_domingensis	((Reinhardtia_gracilis	(Reinhardtia_latisecta	Reinhardtia_paiewonskiana))	Reinhardtia_simplex)))	((Prestoea_acuminata	(Oenocarpus_minor	Oenocarpus_bataua))	((Serenoa_repens	Nypa_fruticans)	(Pelagodoxa_henryana	((Dictyosperma_album	(((Veitchia_spiralis	Hydriastele_microspadix)	Kentiopsis_piersoniorum)	Dypsis_decaryi))	Heterospathe_cagayanensis)))))	(Geonoma_undata	((((Podococcus_barteri	Orania_palindan)	Sclerosperma_profizianum)	Pseudophoenix_vinifera)	(Attalea_speciosa	((Elaeis_oleifera	Elaeis_guineensis)	(Chamaedorea_seifrizii	Bactris_major))))))	Iriartea_deltoidea))	Kingia_australis);
((Orania_palindan	(((Roystonea_regia	(((((((Reinhardtia_simplex	(Reinhardtia_latisecta	Reinhardtia_paiewonskiana))	Reinhardtia_gracilis)	Attalea_speciosa)	(Elaeis_oleifera	Elaeis_guineensis))	(Sabal_domingensis	Bactris_major))	(Geonoma_undata	(((Serenoa_repens	Nypa_fruticans)	Phoenix_dactylifera)	(((Heterospathe_cagayanensis	(Veitchia_spiralis	Hydriastele_microspadix))	(Kentiopsis_piersoniorum	(Dypsis_decaryi	Dictyosperma_album)))	(Manicaria_saccifera	(Pelagodoxa_henryana	(Prestoea_acuminata	(Oenocarpus_minor	Oenocarpus_bataua))))))))	((Sclerosperma_profizianum	Pseudophoenix_vinifera)	(Calamus_caryotoides	Iriartea_deltoidea))))	Chamaedorea_seifrizii)	Podococcus_barteri))	Kingia_australis);
((Calamus_caryotoides	(Iriartea_deltoidea	(((((Chamaedorea_seifrizii	Roystonea_regia)	(Podococcus_barteri	Orania_palindan))	(((Bactris_major	((Reinhardtia_simplex	((Reinhardtia_latisecta	Reinhardtia_paiewonskiana)	Reinhardtia_gracilis))	Attalea_speciosa))	(Elaeis_oleifera	Elaeis_guineensis))	(((Prestoea_acuminata	(Oenocarpus_minor	Oenocarpus_bataua))	(Geonoma_undata	(Manicaria_saccifera	((Serenoa_repens	Nypa_fruticans)	Phoenix_dactylifera))))	(Pelagodoxa_henryana	(Dictyosperma_album	((Kentiopsis_piersoniorum	(Veitchia_spiralis	(Hydriastele_microspadix	Heterospathe_cagayanensis)))	Dypsis_decaryi))))))	(Sclerosperma_profizianum	Pseudophoenix_vinifera))	Sabal_domingensis)))	Kingia_australis);
((((Sclerosperma_profizianum	((Pseudophoenix_vinifera	Orania_palindan)	((((Serenoa_repens	Nypa_fruticans)	(((Reinhardtia_gracilis	(Reinhardtia_simplex	(Reinhardtia_paiewonskiana	Reinhardtia_latisecta)))	(Bactris_major	((Elaeis_guineensis	Elaeis_oleifera)	Attalea_speciosa)))	((Pelagodoxa_henryana	(Dictyosperma_album	((Kentiopsis_piersoniorum	(Heterospathe_cagayanensis	(Hydriastele_microspadix	Veitchia_spiralis)))	Dypsis_decaryi)))	((Manicaria_saccifera	Geonoma_undata)	((Oenocarpus_bataua	Oenocarpus_minor)	Prestoea_acuminata)))))	((Sabal_domingensis	Phoenix_dactylifera)	Iriartea_deltoidea))	Roystonea_regia)))	(Chamaedorea_seifrizii	Podococcus_barteri))	Calamus_caryotoides)	Kingia_australis);
(((((Sabal_domingensis	Phoenix_dactylifera)	((((Chamaedorea_seifrizii	Podococcus_barteri)	Sclerosperma_profizianum)	(Orania_palindan	Roystonea_regia))	((Iriartea_deltoidea	(Serenoa_repens	Nypa_fruticans))	((((Pelagodoxa_henryana	Heterospathe_cagayanensis)	(Dictyosperma_album	((Kentiopsis_piersoniorum	(Hydriastele_microspadix	Veitchia_spiralis))	Dypsis_decaryi)))	((Oenocarpus_bataua	Oenocarpus_minor)	Prestoea_acuminata))	((Manicaria_saccifera	((Reinhardtia_paiewonskiana	Reinhardtia_latisecta)	(Reinhardtia_gracilis	Reinhardtia_simplex)))	(Geonoma_undata	(Bactris_major	((Elaeis_guineensis	Elaeis_oleifera)	Attalea_speciosa))))))))	Pseudophoenix_vinifera)	Calamus_caryotoides)	Kingia_australis);
(((Podococcus_barteri	(((Orania_palindan	Roystonea_regia)	(((Iriartea_deltoidea	((Geonoma_undata	(Manicaria_saccifera	((((Oenocarpus_bataua	Oenocarpus_minor)	Prestoea_acuminata)	(Dictyosperma_album	((Kentiopsis_piersoniorum	(Heterospathe_cagayanensis	(Hydriastele_microspadix	Veitchia_spiralis)))	Dypsis_decaryi)))	((Serenoa_repens	Nypa_fruticans)	Pelagodoxa_henryana))))	(Sclerosperma_profizianum	(((Elaeis_guineensis	Elaeis_oleifera)	Bactris_major)	Attalea_speciosa))))	(Pseudophoenix_vinifera	(((Reinhardtia_gracilis	Reinhardtia_simplex)	(Reinhardtia_paiewonskiana	Reinhardtia_latisecta))	Phoenix_dactylifera)))	Sabal_domingensis))	Chamaedorea_seifrizii))	Calamus_caryotoides)	Kingia_australis);
(((Roystonea_regia	((((Serenoa_repens	Nypa_fruticans)	(((Pelagodoxa_henryana	((Oenocarpus_bataua	Oenocarpus_minor)	Prestoea_acuminata))	(Manicaria_saccifera	((((Heterospathe_cagayanensis	Hydriastele_microspadix)	Kentiopsis_piersoniorum)	Veitchia_spiralis)	(Dypsis_decaryi	Dictyosperma_album))))	(Geonoma_undata	(((Elaeis_guineensis	Elaeis_oleifera)	Bactris_major)	Attalea_speciosa))))	(Chamaedorea_seifrizii	(((Reinhardtia_simplex	Reinhardtia_gracilis)	(Reinhardtia_paiewonskiana	Reinhardtia_latisecta))	(Sabal_domingensis	Phoenix_dactylifera))))	(((Podococcus_barteri	Orania_palindan)	(Pseudophoenix_vinifera	Sclerosperma_profizianum))	Iriartea_deltoidea)))	Calamus_caryotoides)	Kingia_australis);
((Pelagodoxa_henryana	((((Dictyosperma_album	(((Heterospathe_cagayanensis	(Hydriastele_microspadix	Veitchia_spiralis))	Kentiopsis_piersoniorum)	Dypsis_decaryi))	((Oenocarpus_bataua	Oenocarpus_minor)	(Chamaedorea_seifrizii	Prestoea_acuminata)))	((Manicaria_saccifera	(((Iriartea_deltoidea	Calamus_caryotoides)	Phoenix_dactylifera)	(Roystonea_regia	(Geonoma_undata	((Podococcus_barteri	Orania_palindan)	(Pseudophoenix_vinifera	Sclerosperma_profizianum))))))	((Attalea_speciosa	(Elaeis_guineensis	Elaeis_oleifera))	(Bactris_major	(Sabal_domingensis	(Reinhardtia_gracilis	((Reinhardtia_simplex	Reinhardtia_paiewonskiana)	Reinhardtia_latisecta)))))))	(Serenoa_repens	Nypa_fruticans)))	Kingia_australis);
((Pelagodoxa_henryana	(((Heterospathe_cagayanensis	(Hydriastele_microspadix	Veitchia_spiralis))	(Kentiopsis_piersoniorum	(Dypsis_decaryi	Dictyosperma_album)))	(((Oenocarpus_bataua	Oenocarpus_minor)	Prestoea_acuminata)	(((((((Podococcus_barteri	Chamaedorea_seifrizii)	Roystonea_regia)	Orania_palindan)	Iriartea_deltoidea)	(((Serenoa_repens	Nypa_fruticans)	(Sabal_domingensis	Phoenix_dactylifera))	(Pseudophoenix_vinifera	Calamus_caryotoides)))	((Bactris_major	(Attalea_speciosa	((Reinhardtia_simplex	(Reinhardtia_paiewonskiana	Reinhardtia_latisecta))	Reinhardtia_gracilis)))	(Sclerosperma_profizianum	(Elaeis_guineensis	Elaeis_oleifera))))	(Geonoma_undata	Manicaria_saccifera)))))	Kingia_australis);
((Roystonea_regia	((Podococcus_barteri	Chamaedorea_seifrizii)	(((((Sabal_domingensis	Phoenix_dactylifera)	Iriartea_deltoidea)	(((Attalea_speciosa	((Reinhardtia_paiewonskiana	Reinhardtia_latisecta)	(Reinhardtia_gracilis	Reinhardtia_simplex)))	(Bactris_major	(Elaeis_guineensis	Elaeis_oleifera)))	(((((Serenoa_repens	Nypa_fruticans)	Pelagodoxa_henryana)	((Calamus_caryotoides	Dictyosperma_album)	((Kentiopsis_piersoniorum	(Veitchia_spiralis	(Hydriastele_microspadix	Heterospathe_cagayanensis)))	Dypsis_decaryi)))	Manicaria_saccifera)	(Geonoma_undata	((Oenocarpus_bataua	Oenocarpus_minor)	Prestoea_acuminata)))))	(Sclerosperma_profizianum	Pseudophoenix_vinifera))	Orania_palindan)))	Kingia_australis);
((Roystonea_regia	((Chamaedorea_seifrizii	(Sclerosperma_profizianum	(Podococcus_barteri	Orania_palindan)))	((((((Sabal_domingensis	((Reinhardtia_simplex	Reinhardtia_gracilis)	(Reinhardtia_paiewonskiana	Reinhardtia_latisecta)))	Bactris_major)	((Elaeis_guineensis	Elaeis_oleifera)	Attalea_speciosa))	(((Manicaria_saccifera	(Geonoma_undata	((Oenocarpus_bataua	Oenocarpus_minor)	Prestoea_acuminata)))	(Dictyosperma_album	((((Veitchia_spiralis	Hydriastele_microspadix)	Kentiopsis_piersoniorum)	Heterospathe_cagayanensis)	Dypsis_decaryi)))	(Pelagodoxa_henryana	(Serenoa_repens	Nypa_fruticans))))	(Phoenix_dactylifera	Pseudophoenix_vinifera))	(Iriartea_deltoidea	Calamus_caryotoides))))	Kingia_australis);
((Calamus_caryotoides	(((Pseudophoenix_vinifera	((Phoenix_dactylifera	((Serenoa_repens	Nypa_fruticans)	(Manicaria_saccifera	((((Sabal_domingensis	((Reinhardtia_simplex	Reinhardtia_gracilis)	(Reinhardtia_paiewonskiana	Reinhardtia_latisecta)))	Bactris_major)	((Elaeis_guineensis	Elaeis_oleifera)	Attalea_speciosa))	(((Oenocarpus_bataua	Oenocarpus_minor)	Prestoea_acuminata)	(Pelagodoxa_henryana	((((Veitchia_spiralis	Hydriastele_microspadix)	Kentiopsis_piersoniorum)	(Dypsis_decaryi	Dictyosperma_album))	Heterospathe_cagayanensis)))))))	(Roystonea_regia	((Geonoma_undata	Chamaedorea_seifrizii)	(Podococcus_barteri	Orania_palindan)))))	Sclerosperma_profizianum)	Iriartea_deltoidea))	Kingia_australis);
((Roystonea_regia	((((Iriartea_deltoidea	Calamus_caryotoides)	(((Reinhardtia_simplex	Reinhardtia_gracilis)	(Reinhardtia_paiewonskiana	Reinhardtia_latisecta))	(Chamaedorea_seifrizii	(Pseudophoenix_vinifera	((Nypa_fruticans	Serenoa_repens)	(Sabal_domingensis	Phoenix_dactylifera))))))	((Bactris_major	((Elaeis_guineensis	Elaeis_oleifera)	Attalea_speciosa))	(((((Oenocarpus_bataua	Oenocarpus_minor)	Prestoea_acuminata)	Geonoma_undata)	Manicaria_saccifera)	(Pelagodoxa_henryana	((((Dictyosperma_album	Dypsis_decaryi)	Kentiopsis_piersoniorum)	(Veitchia_spiralis	Hydriastele_microspadix))	Heterospathe_cagayanensis)))))	(Sclerosperma_profizianum	(Podococcus_barteri	Orania_palindan))))	Kingia_australis);
((Calamus_caryotoides	((((Podococcus_barteri	Orania_palindan)	Roystonea_regia)	((((Serenoa_repens	Nypa_fruticans)	Phoenix_dactylifera)	(((Geonoma_undata	(Elaeis_guineensis	Elaeis_oleifera))	(((Sabal_domingensis	(((Reinhardtia_latisecta	Reinhardtia_paiewonskiana)	Reinhardtia_gracilis)	Reinhardtia_simplex))	Bactris_major)	Attalea_speciosa))	(Manicaria_saccifera	((Heterospathe_cagayanensis	((Veitchia_spiralis	Hydriastele_microspadix)	((Dictyosperma_album	Dypsis_decaryi)	Kentiopsis_piersoniorum)))	(Pelagodoxa_henryana	(Chamaedorea_seifrizii	(Prestoea_acuminata	(Oenocarpus_minor	Oenocarpus_bataua))))))))	(Pseudophoenix_vinifera	Sclerosperma_profizianum)))	Iriartea_deltoidea))	Kingia_australis);
((Chamaedorea_seifrizii	(Podococcus_barteri	(((((((Sclerosperma_profizianum	(Elaeis_guineensis	Elaeis_oleifera))	Attalea_speciosa)	((Sabal_domingensis	(Reinhardtia_gracilis	(Reinhardtia_simplex	(Reinhardtia_latisecta	Reinhardtia_paiewonskiana))))	Bactris_major))	(Geonoma_undata	(((Serenoa_repens	Nypa_fruticans)	Manicaria_saccifera)	((Heterospathe_cagayanensis	((Veitchia_spiralis	Hydriastele_microspadix)	((Dictyosperma_album	Dypsis_decaryi)	Kentiopsis_piersoniorum)))	(Pelagodoxa_henryana	(Prestoea_acuminata	(Oenocarpus_minor	Oenocarpus_bataua)))))))	(Pseudophoenix_vinifera	Roystonea_regia))	(Iriartea_deltoidea	Calamus_caryotoides))	(Phoenix_dactylifera	Orania_palindan))))	Kingia_australis);
((Calamus_caryotoides	((Orania_palindan	((Geonoma_undata	(Chamaedorea_seifrizii	Podococcus_barteri))	(((((Sabal_domingensis	((Reinhardtia_gracilis	(Reinhardtia_latisecta	Reinhardtia_paiewonskiana))	Reinhardtia_simplex))	((Heterospathe_cagayanensis	(Veitchia_spiralis	((Hydriastele_microspadix	Kentiopsis_piersoniorum)	(Dypsis_decaryi	Dictyosperma_album))))	Pelagodoxa_henryana))	((Bactris_major	((Iriartea_deltoidea	Attalea_speciosa)	(Elaeis_guineensis	Elaeis_oleifera)))	(Pseudophoenix_vinifera	Sclerosperma_profizianum)))	(((Serenoa_repens	Nypa_fruticans)	Phoenix_dactylifera)	Manicaria_saccifera))	(Prestoea_acuminata	(Oenocarpus_minor	Oenocarpus_bataua)))))	Roystonea_regia))	Kingia_australis);
((Calamus_caryotoides	((((Pseudophoenix_vinifera	((Serenoa_repens	Nypa_fruticans)	Phoenix_dactylifera))	(((Podococcus_barteri	Chamaedorea_seifrizii)	Iriartea_deltoidea)	(((((Sabal_domingensis	(((Reinhardtia_latisecta	Reinhardtia_gracilis)	Reinhardtia_paiewonskiana)	Reinhardtia_simplex))	Bactris_major)	(Attalea_speciosa	(Elaeis_guineensis	Elaeis_oleifera)))	((Manicaria_saccifera	(Geonoma_undata	Pelagodoxa_henryana))	((Prestoea_acuminata	(Oenocarpus_minor	Oenocarpus_bataua))	(Heterospathe_cagayanensis	(Dictyosperma_album	((Hydriastele_microspadix	Kentiopsis_piersoniorum)	(Veitchia_spiralis	Dypsis_decaryi)))))))	Sclerosperma_profizianum)))	Orania_palindan)	Roystonea_regia))	Kingia_australis);
((Calamus_caryotoides	(((((((Pelagodoxa_henryana	(Heterospathe_cagayanensis	(Veitchia_spiralis	(((Dypsis_decaryi	Kentiopsis_piersoniorum)	Dictyosperma_album)	Hydriastele_microspadix))))	(((Sabal_domingensis	(Reinhardtia_gracilis	(Reinhardtia_paiewonskiana	(Reinhardtia_simplex	Reinhardtia_latisecta))))	Bactris_major)	((Serenoa_repens	Nypa_fruticans)	(Phoenix_dactylifera	Pseudophoenix_vinifera))))	(Roystonea_regia	(((Sclerosperma_profizianum	Orania_palindan)	Podococcus_barteri)	(Geonoma_undata	Chamaedorea_seifrizii))))	(Attalea_speciosa	(Elaeis_guineensis	Elaeis_oleifera)))	Manicaria_saccifera)	Iriartea_deltoidea)	(Prestoea_acuminata	(Oenocarpus_minor	Oenocarpus_bataua))))	Kingia_australis);
((Pelagodoxa_henryana	((((Dypsis_decaryi	(Kentiopsis_piersoniorum	(Hydriastele_microspadix	Veitchia_spiralis)))	(Calamus_caryotoides	Dictyosperma_album))	Heterospathe_cagayanensis)	((((((Reinhardtia_simplex	Reinhardtia_gracilis)	(Reinhardtia_paiewonskiana	Reinhardtia_latisecta))	Attalea_speciosa)	((Elaeis_guineensis	Elaeis_oleifera)	Bactris_major))	(((Chamaedorea_seifrizii	Roystonea_regia)	(Orania_palindan	Podococcus_barteri))	((((Serenoa_repens	Nypa_fruticans)	Phoenix_dactylifera)	Sabal_domingensis)	((Sclerosperma_profizianum	Pseudophoenix_vinifera)	Iriartea_deltoidea))))	(((Prestoea_acuminata	(Oenocarpus_minor	Oenocarpus_bataua))	Geonoma_undata)	Manicaria_saccifera))))	Kingia_australis);
((Pseudophoenix_vinifera	(((Sabal_domingensis	(((Calamus_caryotoides	Iriartea_deltoidea)	((((Veitchia_spiralis	Dypsis_decaryi)	(Kentiopsis_piersoniorum	(Heterospathe_cagayanensis	Hydriastele_microspadix)))	Dictyosperma_album)	(((((Reinhardtia_simplex	Reinhardtia_gracilis)	(Reinhardtia_paiewonskiana	Reinhardtia_latisecta))	(Attalea_speciosa	((Elaeis_guineensis	Elaeis_oleifera)	Bactris_major)))	(((Prestoea_acuminata	(Oenocarpus_minor	Oenocarpus_bataua))	Geonoma_undata)	Manicaria_saccifera))	Pelagodoxa_henryana)))	(Roystonea_regia	((Sclerosperma_profizianum	(Orania_palindan	Podococcus_barteri))	Chamaedorea_seifrizii))))	Phoenix_dactylifera)	(Serenoa_repens	Nypa_fruticans)))	Kingia_australis);
((Chamaedorea_seifrizii	(((((Elaeis_guineensis	Elaeis_oleifera)	Geonoma_undata)	(Attalea_speciosa	Bactris_major))	((Manicaria_saccifera	(((Prestoea_acuminata	(Oenocarpus_minor	Oenocarpus_bataua))	Pelagodoxa_henryana)	((Roystonea_regia	((((Sabal_domingensis	Phoenix_dactylifera)	((Serenoa_repens	Nypa_fruticans)	Pseudophoenix_vinifera))	Calamus_caryotoides)	Iriartea_deltoidea))	((Dypsis_decaryi	(Kentiopsis_piersoniorum	(Veitchia_spiralis	(Heterospathe_cagayanensis	Hydriastele_microspadix))))	Dictyosperma_album))))	((Reinhardtia_simplex	Reinhardtia_gracilis)	(Reinhardtia_paiewonskiana	Reinhardtia_latisecta))))	(Sclerosperma_profizianum	(Orania_palindan	Podococcus_barteri))))	Kingia_australis);
((Pseudophoenix_vinifera	(((Calamus_caryotoides	((((Iriartea_deltoidea	Heterospathe_cagayanensis)	((((Dypsis_decaryi	Kentiopsis_piersoniorum)	Dictyosperma_album)	Veitchia_spiralis)	Hydriastele_microspadix))	Pelagodoxa_henryana)	(((Prestoea_acuminata	(Oenocarpus_minor	Oenocarpus_bataua))	(Roystonea_regia	Manicaria_saccifera))	(((Geonoma_undata	(Sclerosperma_profizianum	(Orania_palindan	Podococcus_barteri)))	Chamaedorea_seifrizii)	((Reinhardtia_latisecta	((Reinhardtia_paiewonskiana	Reinhardtia_simplex)	Reinhardtia_gracilis))	(Attalea_speciosa	(Bactris_major	(Elaeis_guineensis	Elaeis_oleifera))))))))	(Sabal_domingensis	Phoenix_dactylifera))	(Serenoa_repens	Nypa_fruticans)))	Kingia_australis);
(((Calamus_caryotoides	Roystonea_regia)	((((Serenoa_repens	Nypa_fruticans)	Pseudophoenix_vinifera)	Phoenix_dactylifera)	(((Sclerosperma_profizianum	(Orania_palindan	Podococcus_barteri))	Chamaedorea_seifrizii)	(Iriartea_deltoidea	((((((Veitchia_spiralis	((Hydriastele_microspadix	Heterospathe_cagayanensis)	Kentiopsis_piersoniorum))	Dypsis_decaryi)	Dictyosperma_album)	((Manicaria_saccifera	Geonoma_undata)	(Prestoea_acuminata	(Oenocarpus_minor	Oenocarpus_bataua))))	Pelagodoxa_henryana)	(Attalea_speciosa	((Elaeis_guineensis	Elaeis_oleifera)	(Reinhardtia_simplex	(Sabal_domingensis	((Bactris_major	(Reinhardtia_latisecta	Reinhardtia_paiewonskiana))	Reinhardtia_gracilis))))))))))	Kingia_australis);
((Pelagodoxa_henryana	(Heterospathe_cagayanensis	(((Veitchia_spiralis	((Nypa_fruticans	Serenoa_repens)	Hydriastele_microspadix))	((Dypsis_decaryi	Kentiopsis_piersoniorum)	Dictyosperma_album))	((((((Elaeis_oleifera	Elaeis_guineensis)	(Attalea_speciosa	(Bactris_major	(Sabal_domingensis	((Reinhardtia_latisecta	Reinhardtia_paiewonskiana)	(Reinhardtia_simplex	Reinhardtia_gracilis))))))	(((Orania_palindan	Podococcus_barteri)	(Pseudophoenix_vinifera	Sclerosperma_profizianum))	((Calamus_caryotoides	Iriartea_deltoidea)	(Phoenix_dactylifera	Roystonea_regia))))	(Chamaedorea_seifrizii	Geonoma_undata))	Manicaria_saccifera)	(Prestoea_acuminata	(Oenocarpus_minor	Oenocarpus_bataua))))))	Kingia_australis);
((Pseudophoenix_vinifera	(((Nypa_fruticans	Serenoa_repens)	((((Reinhardtia_paiewonskiana	Reinhardtia_latisecta)	Reinhardtia_gracilis)	Reinhardtia_simplex)	(((Chamaedorea_seifrizii	Bactris_major)	(((Elaeis_oleifera	Elaeis_guineensis)	Attalea_speciosa)	((Calamus_caryotoides	Iriartea_deltoidea)	(Roystonea_regia	((Sclerosperma_profizianum	(Orania_palindan	Podococcus_barteri))	Geonoma_undata)))))	((Manicaria_saccifera	((Pelagodoxa_henryana	Heterospathe_cagayanensis)	((Veitchia_spiralis	Hydriastele_microspadix)	((Dypsis_decaryi	Kentiopsis_piersoniorum)	Dictyosperma_album))))	(Prestoea_acuminata	(Oenocarpus_minor	Oenocarpus_bataua))))))	(Sabal_domingensis	Phoenix_dactylifera)))	Kingia_australis);
((Calamus_caryotoides	(Pseudophoenix_vinifera	((Chamaedorea_seifrizii	((Geonoma_undata	(Sclerosperma_profizianum	(Orania_palindan	Podococcus_barteri)))	Roystonea_regia))	(((Bactris_major	((Elaeis_oleifera	Elaeis_guineensis)	Attalea_speciosa))	((Manicaria_saccifera	(((Nypa_fruticans	Serenoa_repens)	((Reinhardtia_paiewonskiana	(Reinhardtia_latisecta	Reinhardtia_gracilis))	Reinhardtia_simplex))	(Sabal_domingensis	Phoenix_dactylifera)))	(((Dypsis_decaryi	(Veitchia_spiralis	((Heterospathe_cagayanensis	Hydriastele_microspadix)	Kentiopsis_piersoniorum)))	Dictyosperma_album)	(Pelagodoxa_henryana	(Prestoea_acuminata	(Oenocarpus_minor	Oenocarpus_bataua))))))	Iriartea_deltoidea))))	Kingia_australis);
((Calamus_caryotoides	(Chamaedorea_seifrizii	(Iriartea_deltoidea	((((((Geonoma_undata	((Prestoea_acuminata	(Oenocarpus_minor	Oenocarpus_bataua))	Manicaria_saccifera))	(((Dypsis_decaryi	(Heterospathe_cagayanensis	(Kentiopsis_piersoniorum	(Hydriastele_microspadix	Veitchia_spiralis))))	Dictyosperma_album)	((Nypa_fruticans	Serenoa_repens)	Pelagodoxa_henryana)))	((Reinhardtia_gracilis	Reinhardtia_simplex)	(Reinhardtia_paiewonskiana	Reinhardtia_latisecta)))	((Elaeis_oleifera	Elaeis_guineensis)	Attalea_speciosa))	Bactris_major)	((Sabal_domingensis	Phoenix_dactylifera)	(((Orania_palindan	Podococcus_barteri)	Sclerosperma_profizianum)	(Roystonea_regia	Pseudophoenix_vinifera)))))))	Kingia_australis);
((Calamus_caryotoides	(((((Manicaria_saccifera	(((Prestoea_acuminata	(Oenocarpus_minor	Oenocarpus_bataua))	(Pelagodoxa_henryana	Geonoma_undata))	((((Dypsis_decaryi	(Kentiopsis_piersoniorum	(Hydriastele_microspadix	Veitchia_spiralis)))	Dictyosperma_album)	Heterospathe_cagayanensis)	((Nypa_fruticans	Serenoa_repens)	Chamaedorea_seifrizii))))	(Sclerosperma_profizianum	((((Reinhardtia_gracilis	Reinhardtia_simplex)	(Reinhardtia_paiewonskiana	Reinhardtia_latisecta))	Attalea_speciosa)	(Bactris_major	(Elaeis_oleifera	Elaeis_guineensis)))))	((Iriartea_deltoidea	Sabal_domingensis)	Phoenix_dactylifera))	(Roystonea_regia	(Orania_palindan	Podococcus_barteri)))	Pseudophoenix_vinifera))	Kingia_australis);
((Calamus_caryotoides	(((((Attalea_speciosa	((((Reinhardtia_gracilis	Reinhardtia_simplex)	(Reinhardtia_paiewonskiana	Reinhardtia_latisecta))	(Sabal_domingensis	Bactris_major))	(Elaeis_oleifera	Elaeis_guineensis)))	((Chamaedorea_seifrizii	Geonoma_undata)	((Manicaria_saccifera	Phoenix_dactylifera)	((Prestoea_acuminata	(Oenocarpus_minor	Oenocarpus_bataua))	((((Veitchia_spiralis	((Kentiopsis_piersoniorum	Heterospathe_cagayanensis)	Hydriastele_microspadix))	(Dictyosperma_album	Dypsis_decaryi))	(Nypa_fruticans	Serenoa_repens))	Pelagodoxa_henryana)))))	(Iriartea_deltoidea	Sclerosperma_profizianum))	(Roystonea_regia	(Orania_palindan	Podococcus_barteri)))	Pseudophoenix_vinifera))	Kingia_australis);
((Roystonea_regia	((Orania_palindan	((Geonoma_undata	Podococcus_barteri)	((((Pseudophoenix_vinifera	Attalea_speciosa)	(((Reinhardtia_simplex	((Reinhardtia_paiewonskiana	Reinhardtia_latisecta)	Reinhardtia_gracilis))	(Sabal_domingensis	Bactris_major))	(Elaeis_oleifera	Elaeis_guineensis)))	((((Phoenix_dactylifera	(Nypa_fruticans	Serenoa_repens))	((Veitchia_spiralis	(Kentiopsis_piersoniorum	Hydriastele_microspadix))	(Dictyosperma_album	Dypsis_decaryi)))	(Heterospathe_cagayanensis	Pelagodoxa_henryana))	((Chamaedorea_seifrizii	(Prestoea_acuminata	(Oenocarpus_minor	Oenocarpus_bataua)))	Manicaria_saccifera)))	(Iriartea_deltoidea	Sclerosperma_profizianum))))	Calamus_caryotoides))	Kingia_australis);
((Pelagodoxa_henryana	(((Oenocarpus_minor	Oenocarpus_bataua)	(Chamaedorea_seifrizii	Prestoea_acuminata))	((((Iriartea_deltoidea	(Sclerosperma_profizianum	(((Podococcus_barteri	Orania_palindan)	Roystonea_regia)	Pseudophoenix_vinifera)))	(Geonoma_undata	((Dypsis_decaryi	(((Hydriastele_microspadix	Veitchia_spiralis)	Kentiopsis_piersoniorum)	Heterospathe_cagayanensis))	Dictyosperma_album)))	((Elaeis_oleifera	Elaeis_guineensis)	(Attalea_speciosa	((Reinhardtia_gracilis	(Reinhardtia_simplex	(Reinhardtia_paiewonskiana	Reinhardtia_latisecta)))	(Sabal_domingensis	Bactris_major)))))	((Phoenix_dactylifera	(Nypa_fruticans	Serenoa_repens))	(Calamus_caryotoides	Manicaria_saccifera)))))	Kingia_australis);
((Calamus_caryotoides	(((((Pseudophoenix_vinifera	(Phoenix_dactylifera	(Nypa_fruticans	Serenoa_repens)))	((Pelagodoxa_henryana	((Oenocarpus_minor	Oenocarpus_bataua)	Prestoea_acuminata))	Manicaria_saccifera))	((((Sabal_domingensis	((Podococcus_barteri	Orania_palindan)	Roystonea_regia))	(Iriartea_deltoidea	Sclerosperma_profizianum))	(((Hydriastele_microspadix	Veitchia_spiralis)	((Dictyosperma_album	Dypsis_decaryi)	Kentiopsis_piersoniorum))	Heterospathe_cagayanensis))	Geonoma_undata))	(Attalea_speciosa	((Reinhardtia_paiewonskiana	Reinhardtia_latisecta)	(Reinhardtia_gracilis	Reinhardtia_simplex))))	((Chamaedorea_seifrizii	Bactris_major)	(Elaeis_oleifera	Elaeis_guineensis))))	Kingia_australis);
((Phoenix_dactylifera	((((((Oenocarpus_minor	Oenocarpus_bataua)	Prestoea_acuminata)	((Pelagodoxa_henryana	Geonoma_undata)	(Chamaedorea_seifrizii	(Nypa_fruticans	Serenoa_repens))))	Manicaria_saccifera)	((((Sclerosperma_profizianum	(Podococcus_barteri	Orania_palindan))	((Dictyosperma_album	Dypsis_decaryi)	(((Hydriastele_microspadix	Heterospathe_cagayanensis)	Kentiopsis_piersoniorum)	Veitchia_spiralis)))	(Pseudophoenix_vinifera	Roystonea_regia))	((Attalea_speciosa	(Reinhardtia_simplex	(Reinhardtia_gracilis	(Reinhardtia_paiewonskiana	Reinhardtia_latisecta))))	(((Calamus_caryotoides	Iriartea_deltoidea)	Bactris_major)	(Elaeis_oleifera	Elaeis_guineensis)))))	Sabal_domingensis))	Kingia_australis);
(((Chamaedorea_seifrizii	((Serenoa_repens	Nypa_fruticans)	(((((Geonoma_undata	Manicaria_saccifera)	(((Elaeis_oleifera	Elaeis_guineensis)	Attalea_speciosa)	(((Reinhardtia_paiewonskiana	Reinhardtia_latisecta)	(Reinhardtia_simplex	Reinhardtia_gracilis))	Bactris_major)))	((Pelagodoxa_henryana	((Oenocarpus_minor	Oenocarpus_bataua)	Prestoea_acuminata))	(((Dictyosperma_album	(Kentiopsis_piersoniorum	(Hydriastele_microspadix	Veitchia_spiralis)))	Dypsis_decaryi)	Heterospathe_cagayanensis)))	(Phoenix_dactylifera	(Sabal_domingensis	((Sclerosperma_profizianum	Pseudophoenix_vinifera)	((Podococcus_barteri	Orania_palindan)	Roystonea_regia)))))	Iriartea_deltoidea)))	Calamus_caryotoides)	Kingia_australis);
((Pelagodoxa_henryana	(((Iriartea_deltoidea	((((Oenocarpus_minor	Oenocarpus_bataua)	Prestoea_acuminata)	(Chamaedorea_seifrizii	Geonoma_undata))	(((Serenoa_repens	Nypa_fruticans)	(Pseudophoenix_vinifera	Phoenix_dactylifera))	Manicaria_saccifera)))	(((Podococcus_barteri	(Sclerosperma_profizianum	Orania_palindan))	Roystonea_regia)	((Bactris_major	(Elaeis_oleifera	Elaeis_guineensis))	(Attalea_speciosa	(Reinhardtia_gracilis	(Reinhardtia_simplex	(Reinhardtia_paiewonskiana	Reinhardtia_latisecta)))))))	(Dypsis_decaryi	((((Heterospathe_cagayanensis	Kentiopsis_piersoniorum)	Hydriastele_microspadix)	Veitchia_spiralis)	(Sabal_domingensis	(Calamus_caryotoides	Dictyosperma_album))))))	Kingia_australis);
((Pseudophoenix_vinifera	(Phoenix_dactylifera	((((((Sabal_domingensis	(Reinhardtia_gracilis	(Bactris_major	(Reinhardtia_simplex	(Reinhardtia_paiewonskiana	Reinhardtia_latisecta)))))	((Elaeis_oleifera	Elaeis_guineensis)	Attalea_speciosa))	(((Podococcus_barteri	(Sclerosperma_profizianum	Orania_palindan))	Roystonea_regia)	Iriartea_deltoidea))	(((Calamus_caryotoides	Dictyosperma_album)	(Dypsis_decaryi	(((Hydriastele_microspadix	Heterospathe_cagayanensis)	Kentiopsis_piersoniorum)	Veitchia_spiralis)))	(((Oenocarpus_minor	Oenocarpus_bataua)	(Chamaedorea_seifrizii	Prestoea_acuminata))	Pelagodoxa_henryana)))	(Geonoma_undata	Manicaria_saccifera))	(Serenoa_repens	Nypa_fruticans))))	Kingia_australis);
((Pelagodoxa_henryana	((((((Sabal_domingensis	Phoenix_dactylifera)	Pseudophoenix_vinifera)	(Serenoa_repens	Nypa_fruticans))	(((((Roystonea_regia	Orania_palindan)	Podococcus_barteri)	((Calamus_caryotoides	Iriartea_deltoidea)	Sclerosperma_profizianum))	(Dictyosperma_album	((((Geonoma_undata	Heterospathe_cagayanensis)	Kentiopsis_piersoniorum)	Hydriastele_microspadix)	(Dypsis_decaryi	Veitchia_spiralis))))	((((Reinhardtia_simplex	(Reinhardtia_paiewonskiana	Reinhardtia_latisecta))	Reinhardtia_gracilis)	(Chamaedorea_seifrizii	Bactris_major))	((Elaeis_oleifera	Elaeis_guineensis)	Attalea_speciosa))))	Manicaria_saccifera)	(Prestoea_acuminata	(Oenocarpus_bataua	Oenocarpus_minor))))	Kingia_australis);
((Pelagodoxa_henryana	((Serenoa_repens	Nypa_fruticans)	((Prestoea_acuminata	(Calamus_caryotoides	(Oenocarpus_bataua	Oenocarpus_minor)))	((Manicaria_saccifera	(((Sabal_domingensis	((Reinhardtia_paiewonskiana	Reinhardtia_latisecta)	(Reinhardtia_gracilis	Reinhardtia_simplex)))	((Iriartea_deltoidea	Bactris_major)	((Elaeis_oleifera	Elaeis_guineensis)	Attalea_speciosa)))	Phoenix_dactylifera))	((Geonoma_undata	(((Roystonea_regia	Orania_palindan)	(Chamaedorea_seifrizii	Podococcus_barteri))	(Pseudophoenix_vinifera	Sclerosperma_profizianum)))	((Dictyosperma_album	(Dypsis_decaryi	((Veitchia_spiralis	Hydriastele_microspadix)	Kentiopsis_piersoniorum)))	Heterospathe_cagayanensis))))))	Kingia_australis);
((Calamus_caryotoides	(Iriartea_deltoidea	((Chamaedorea_seifrizii	(((Orania_palindan	Podococcus_barteri)	(((Serenoa_repens	Nypa_fruticans)	Roystonea_regia)	((((Dictyosperma_album	((Veitchia_spiralis	(Hydriastele_microspadix	(Heterospathe_cagayanensis	Kentiopsis_piersoniorum)))	Dypsis_decaryi))	((Manicaria_saccifera	(Prestoea_acuminata	(Oenocarpus_bataua	Oenocarpus_minor)))	Geonoma_undata))	Pelagodoxa_henryana)	(Bactris_major	((Attalea_speciosa	((Reinhardtia_paiewonskiana	Reinhardtia_latisecta)	(Reinhardtia_gracilis	Reinhardtia_simplex)))	(Elaeis_oleifera	Elaeis_guineensis))))))	(Pseudophoenix_vinifera	Sclerosperma_profizianum)))	(Phoenix_dactylifera	Sabal_domingensis))))	Kingia_australis);
((Pelagodoxa_henryana	((Calamus_caryotoides	((Dictyosperma_album	((Veitchia_spiralis	(Hydriastele_microspadix	(Heterospathe_cagayanensis	Kentiopsis_piersoniorum)))	Dypsis_decaryi))	((Iriartea_deltoidea	Sabal_domingensis)	(Pseudophoenix_vinifera	(Phoenix_dactylifera	(Serenoa_repens	Nypa_fruticans))))))	((Attalea_speciosa	((Elaeis_oleifera	Elaeis_guineensis)	Bactris_major))	((Roystonea_regia	((((Reinhardtia_paiewonskiana	Reinhardtia_latisecta)	(Reinhardtia_gracilis	Reinhardtia_simplex))	Chamaedorea_seifrizii)	((Sclerosperma_profizianum	Podococcus_barteri)	Orania_palindan)))	((Prestoea_acuminata	(Oenocarpus_bataua	Oenocarpus_minor))	(Geonoma_undata	Manicaria_saccifera))))))	Kingia_australis);
((Roystonea_regia	(((((((Manicaria_saccifera	Geonoma_undata)	(Chamaedorea_seifrizii	((Pelagodoxa_henryana	((Dictyosperma_album	(((Veitchia_spiralis	Dypsis_decaryi)	Kentiopsis_piersoniorum)	Hydriastele_microspadix))	Heterospathe_cagayanensis))	(Prestoea_acuminata	(Oenocarpus_bataua	Oenocarpus_minor)))))	((((Reinhardtia_paiewonskiana	Reinhardtia_latisecta)	(Reinhardtia_gracilis	Reinhardtia_simplex))	Attalea_speciosa)	((Elaeis_oleifera	Elaeis_guineensis)	Bactris_major)))	Sclerosperma_profizianum)	((Iriartea_deltoidea	Sabal_domingensis)	(Pseudophoenix_vinifera	(Phoenix_dactylifera	(Serenoa_repens	Nypa_fruticans)))))	(Podococcus_barteri	Orania_palindan))	Calamus_caryotoides))	Kingia_australis);
((Pseudophoenix_vinifera	((Phoenix_dactylifera	(Serenoa_repens	Nypa_fruticans))	(((Chamaedorea_seifrizii	((Sclerosperma_profizianum	(Podococcus_barteri	Orania_palindan))	Roystonea_regia))	(((Dictyosperma_album	((Veitchia_spiralis	(Heterospathe_cagayanensis	(Hydriastele_microspadix	Kentiopsis_piersoniorum)))	Dypsis_decaryi))	(Manicaria_saccifera	((Geonoma_undata	Pelagodoxa_henryana)	(Prestoea_acuminata	(Oenocarpus_bataua	Oenocarpus_minor)))))	((Attalea_speciosa	(Elaeis_oleifera	Elaeis_guineensis))	(Bactris_major	((Reinhardtia_gracilis	Reinhardtia_simplex)	(Reinhardtia_paiewonskiana	Reinhardtia_latisecta))))))	((Calamus_caryotoides	Iriartea_deltoidea)	Sabal_domingensis))))	Kingia_australis);
(((((Chamaedorea_seifrizii	(Sclerosperma_profizianum	(Orania_palindan	(Podococcus_barteri	Roystonea_regia))))	(((((Serenoa_repens	Nypa_fruticans)	Pelagodoxa_henryana)	(Dictyosperma_album	((Veitchia_spiralis	(Heterospathe_cagayanensis	(Hydriastele_microspadix	Kentiopsis_piersoniorum)))	Dypsis_decaryi)))	(Manicaria_saccifera	(Geonoma_undata	(Prestoea_acuminata	(Oenocarpus_bataua	Oenocarpus_minor)))))	((Iriartea_deltoidea	Bactris_major)	((Attalea_speciosa	((Reinhardtia_gracilis	Reinhardtia_simplex)	(Reinhardtia_paiewonskiana	Reinhardtia_latisecta)))	(Elaeis_oleifera	Elaeis_guineensis)))))	((Sabal_domingensis	Phoenix_dactylifera)	Pseudophoenix_vinifera))	Calamus_caryotoides)	Kingia_australis);
((Calamus_caryotoides	(Roystonea_regia	((((Pseudophoenix_vinifera	Sclerosperma_profizianum)	Phoenix_dactylifera)	(((((Chamaedorea_seifrizii	Geonoma_undata)	((Serenoa_repens	Nypa_fruticans)	Pelagodoxa_henryana))	(((Prestoea_acuminata	(Oenocarpus_bataua	Oenocarpus_minor))	((Dypsis_decaryi	((Veitchia_spiralis	(Heterospathe_cagayanensis	Hydriastele_microspadix))	Kentiopsis_piersoniorum))	Dictyosperma_album))	Manicaria_saccifera))	((((Reinhardtia_paiewonskiana	Reinhardtia_latisecta)	(Reinhardtia_gracilis	Reinhardtia_simplex))	Attalea_speciosa)	(Bactris_major	(Elaeis_oleifera	Elaeis_guineensis))))	(Iriartea_deltoidea	Sabal_domingensis)))	(Podococcus_barteri	Orania_palindan))))	Kingia_australis);
((Calamus_caryotoides	(((Serenoa_repens	Nypa_fruticans)	((Dypsis_decaryi	((Veitchia_spiralis	Hydriastele_microspadix)	(Kentiopsis_piersoniorum	Heterospathe_cagayanensis)))	Dictyosperma_album))	(((((Prestoea_acuminata	(Oenocarpus_bataua	Oenocarpus_minor))	(((Geonoma_undata	Chamaedorea_seifrizii)	((Podococcus_barteri	Orania_palindan)	Sclerosperma_profizianum))	(((Reinhardtia_simplex	((Reinhardtia_latisecta	Reinhardtia_paiewonskiana)	Reinhardtia_gracilis))	Attalea_speciosa)	((Iriartea_deltoidea	Bactris_major)	(Elaeis_oleifera	Elaeis_guineensis)))))	Manicaria_saccifera)	Pelagodoxa_henryana)	((Phoenix_dactylifera	(Sabal_domingensis	Pseudophoenix_vinifera))	Roystonea_regia))))	Kingia_australis);
((Calamus_caryotoides	(Roystonea_regia	(((((Bactris_major	((Elaeis_oleifera	Elaeis_guineensis)	Attalea_speciosa))	(((Serenoa_repens	Nypa_fruticans)	((Phoenix_dactylifera	(Iriartea_deltoidea	Sabal_domingensis))	(Reinhardtia_simplex	((Reinhardtia_latisecta	Reinhardtia_paiewonskiana)	Reinhardtia_gracilis))))	(((Geonoma_undata	Manicaria_saccifera)	(Prestoea_acuminata	(Oenocarpus_bataua	Oenocarpus_minor)))	(Pelagodoxa_henryana	((Dypsis_decaryi	(Veitchia_spiralis	(Kentiopsis_piersoniorum	(Hydriastele_microspadix	Heterospathe_cagayanensis))))	Dictyosperma_album)))))	Pseudophoenix_vinifera)	((Podococcus_barteri	Orania_palindan)	Sclerosperma_profizianum))	Chamaedorea_seifrizii)))	Kingia_australis);
((Calamus_caryotoides	((Iriartea_deltoidea	Sabal_domingensis)	(((((Geonoma_undata	((Dypsis_decaryi	(Veitchia_spiralis	(Kentiopsis_piersoniorum	(Hydriastele_microspadix	Heterospathe_cagayanensis))))	Dictyosperma_album))	(Manicaria_saccifera	(Prestoea_acuminata	(Oenocarpus_bataua	Oenocarpus_minor))))	(Pelagodoxa_henryana	((Attalea_speciosa	(Bactris_major	(Elaeis_oleifera	Elaeis_guineensis)))	(Reinhardtia_gracilis	(Reinhardtia_simplex	(Reinhardtia_latisecta	Reinhardtia_paiewonskiana))))))	((Sclerosperma_profizianum	Pseudophoenix_vinifera)	((Chamaedorea_seifrizii	Podococcus_barteri)	(Orania_palindan	Roystonea_regia))))	((Serenoa_repens	Nypa_fruticans)	Phoenix_dactylifera))))	Kingia_australis);
((Chamaedorea_seifrizii	(Podococcus_barteri	(Orania_palindan	((((Iriartea_deltoidea	Calamus_caryotoides)	((Sabal_domingensis	Phoenix_dactylifera)	Pseudophoenix_vinifera))	((Serenoa_repens	Nypa_fruticans)	(((Manicaria_saccifera	(((Prestoea_acuminata	(Oenocarpus_bataua	Oenocarpus_minor))	(Reinhardtia_gracilis	(Reinhardtia_simplex	(Reinhardtia_latisecta	Reinhardtia_paiewonskiana))))	((Attalea_speciosa	(Bactris_major	(Elaeis_oleifera	Elaeis_guineensis)))	(Sclerosperma_profizianum	Geonoma_undata))))	Pelagodoxa_henryana)	((Dypsis_decaryi	(Kentiopsis_piersoniorum	(Veitchia_spiralis	(Heterospathe_cagayanensis	Hydriastele_microspadix))))	Dictyosperma_album))))	Roystonea_regia))))	Kingia_australis);
((Pelagodoxa_henryana	((((((Prestoea_acuminata	(Oenocarpus_bataua	Oenocarpus_minor))	Geonoma_undata)	Manicaria_saccifera)	((Roystonea_regia	((Podococcus_barteri	Sclerosperma_profizianum)	Orania_palindan))	((Chamaedorea_seifrizii	((Serenoa_repens	Nypa_fruticans)	((Sabal_domingensis	Phoenix_dactylifera)	Pseudophoenix_vinifera)))	(Iriartea_deltoidea	Calamus_caryotoides))))	(((Reinhardtia_latisecta	Reinhardtia_paiewonskiana)	(Reinhardtia_gracilis	Reinhardtia_simplex))	(Bactris_major	((Elaeis_oleifera	Elaeis_guineensis)	Attalea_speciosa))))	((Dypsis_decaryi	(Kentiopsis_piersoniorum	(Heterospathe_cagayanensis	(Hydriastele_microspadix	Veitchia_spiralis))))	Dictyosperma_album)))	Kingia_australis);
((Pelagodoxa_henryana	((Calamus_caryotoides	(((Dypsis_decaryi	(Heterospathe_cagayanensis	((Hydriastele_microspadix	Veitchia_spiralis)	Kentiopsis_piersoniorum)))	Dictyosperma_album)	((((Prestoea_acuminata	(Oenocarpus_bataua	Oenocarpus_minor))	Geonoma_undata)	Manicaria_saccifera)	(((Roystonea_regia	(Chamaedorea_seifrizii	(Podococcus_barteri	Orania_palindan)))	((Sabal_domingensis	Phoenix_dactylifera)	Pseudophoenix_vinifera))	((Sclerosperma_profizianum	(Reinhardtia_simplex	((Reinhardtia_latisecta	Reinhardtia_paiewonskiana)	Reinhardtia_gracilis)))	((Iriartea_deltoidea	Bactris_major)	((Elaeis_oleifera	Elaeis_guineensis)	Attalea_speciosa)))))))	(Serenoa_repens	Nypa_fruticans)))	Kingia_australis);
((Pelagodoxa_henryana	((((((Calamus_caryotoides	Iriartea_deltoidea)	Sabal_domingensis)	((Pseudophoenix_vinifera	Attalea_speciosa)	(Bactris_major	(Elaeis_oleifera	Elaeis_guineensis))))	((Serenoa_repens	Nypa_fruticans)	((Chamaedorea_seifrizii	Phoenix_dactylifera)	((Reinhardtia_simplex	(Reinhardtia_latisecta	Reinhardtia_paiewonskiana))	Reinhardtia_gracilis))))	(((Geonoma_undata	((((Dypsis_decaryi	Kentiopsis_piersoniorum)	Veitchia_spiralis)	Dictyosperma_album)	Heterospathe_cagayanensis))	Hydriastele_microspadix)	(Roystonea_regia	(Sclerosperma_profizianum	(Podococcus_barteri	Orania_palindan)))))	((Prestoea_acuminata	(Oenocarpus_bataua	Oenocarpus_minor))	Manicaria_saccifera)))	Kingia_australis);
((Pseudophoenix_vinifera	(((Serenoa_repens	Nypa_fruticans)	((Phoenix_dactylifera	(Iriartea_deltoidea	Sabal_domingensis))	((Chamaedorea_seifrizii	(Roystonea_regia	(Sclerosperma_profizianum	(Podococcus_barteri	Orania_palindan))))	(((Geonoma_undata	Manicaria_saccifera)	(((Heterospathe_cagayanensis	((Hydriastele_microspadix	Veitchia_spiralis)	((Dictyosperma_album	Dypsis_decaryi)	Kentiopsis_piersoniorum)))	Pelagodoxa_henryana)	(Prestoea_acuminata	(Oenocarpus_bataua	Oenocarpus_minor))))	(((Reinhardtia_simplex	Reinhardtia_gracilis)	((Reinhardtia_latisecta	Reinhardtia_paiewonskiana)	Bactris_major))	((Elaeis_oleifera	Elaeis_guineensis)	Attalea_speciosa))))))	Calamus_caryotoides))	Kingia_australis);
(((((Iriartea_deltoidea	(((((Prestoea_acuminata	(Oenocarpus_bataua	Oenocarpus_minor))	Geonoma_undata)	((Dictyosperma_album	(Dypsis_decaryi	(Kentiopsis_piersoniorum	(Heterospathe_cagayanensis	(Hydriastele_microspadix	Veitchia_spiralis)))))	Pelagodoxa_henryana))	Manicaria_saccifera)	((((Reinhardtia_simplex	(Reinhardtia_gracilis	(Reinhardtia_latisecta	Reinhardtia_paiewonskiana)))	Chamaedorea_seifrizii)	Bactris_major)	((Elaeis_oleifera	Elaeis_guineensis)	Attalea_speciosa))))	((Orania_palindan	Roystonea_regia)	(Sclerosperma_profizianum	Podococcus_barteri)))	(Pseudophoenix_vinifera	((Phoenix_dactylifera	Sabal_domingensis)	(Serenoa_repens	Nypa_fruticans))))	Calamus_caryotoides)	Kingia_australis);
(((((((Nypa_fruticans	Serenoa_repens)	Pseudophoenix_vinifera)	(Sabal_domingensis	Phoenix_dactylifera))	(((((((Reinhardtia_paiewonskiana	Reinhardtia_latisecta)	(Reinhardtia_simplex	Reinhardtia_gracilis))	Bactris_major)	(Attalea_speciosa	(Elaeis_oleifera	Elaeis_guineensis)))	((Orania_palindan	(Chamaedorea_seifrizii	Podococcus_barteri))	Sclerosperma_profizianum))	Iriartea_deltoidea)	(Manicaria_saccifera	(((Geonoma_undata	Pelagodoxa_henryana)	(Prestoea_acuminata	(Oenocarpus_bataua	Oenocarpus_minor)))	(Heterospathe_cagayanensis	((Hydriastele_microspadix	Veitchia_spiralis)	((Dictyosperma_album	Dypsis_decaryi)	Kentiopsis_piersoniorum)))))))	Roystonea_regia)	Calamus_caryotoides)	Kingia_australis);
((Pelagodoxa_henryana	((Dictyosperma_album	(Dypsis_decaryi	(Kentiopsis_piersoniorum	((Hydriastele_microspadix	Veitchia_spiralis)	Heterospathe_cagayanensis))))	((((Geonoma_undata	((Calamus_caryotoides	(Orania_palindan	Podococcus_barteri))	(((Attalea_speciosa	(Elaeis_oleifera	Elaeis_guineensis))	((Chamaedorea_seifrizii	((Reinhardtia_paiewonskiana	Reinhardtia_latisecta)	(Reinhardtia_simplex	Reinhardtia_gracilis)))	Sclerosperma_profizianum))	(Iriartea_deltoidea	Bactris_major))))	(Roystonea_regia	Manicaria_saccifera))	(((Nypa_fruticans	Serenoa_repens)	Pseudophoenix_vinifera)	(Sabal_domingensis	Phoenix_dactylifera)))	(Prestoea_acuminata	(Oenocarpus_bataua	Oenocarpus_minor)))))	Kingia_australis);
((Roystonea_regia	((((Sclerosperma_profizianum	(Orania_palindan	Podococcus_barteri))	((Chamaedorea_seifrizii	((Sabal_domingensis	((Reinhardtia_paiewonskiana	Reinhardtia_latisecta)	(Reinhardtia_simplex	Reinhardtia_gracilis)))	(((Nypa_fruticans	Serenoa_repens)	Pseudophoenix_vinifera)	Phoenix_dactylifera)))	Iriartea_deltoidea))	((((Pelagodoxa_henryana	(Prestoea_acuminata	(Oenocarpus_bataua	Oenocarpus_minor)))	(Dictyosperma_album	(Dypsis_decaryi	(Kentiopsis_piersoniorum	((Hydriastele_microspadix	Veitchia_spiralis)	Heterospathe_cagayanensis)))))	(Geonoma_undata	Manicaria_saccifera))	((Attalea_speciosa	(Elaeis_oleifera	Elaeis_guineensis))	Bactris_major)))	Calamus_caryotoides))	Kingia_australis);
((Roystonea_regia	((((Chamaedorea_seifrizii	Podococcus_barteri)	((((((Prestoea_acuminata	(Oenocarpus_bataua	Oenocarpus_minor))	((Dictyosperma_album	(Dypsis_decaryi	((Kentiopsis_piersoniorum	(Hydriastele_microspadix	Heterospathe_cagayanensis))	Veitchia_spiralis)))	Pelagodoxa_henryana))	(Geonoma_undata	Manicaria_saccifera))	((Attalea_speciosa	(Elaeis_oleifera	Elaeis_guineensis))	(((Reinhardtia_paiewonskiana	Reinhardtia_latisecta)	(Reinhardtia_simplex	Reinhardtia_gracilis))	Bactris_major)))	(((Nypa_fruticans	Serenoa_repens)	Pseudophoenix_vinifera)	(Sabal_domingensis	Phoenix_dactylifera)))	(Iriartea_deltoidea	Sclerosperma_profizianum)))	Orania_palindan)	Calamus_caryotoides))	Kingia_australis);
((Chamaedorea_seifrizii	(Podococcus_barteri	((((Pseudophoenix_vinifera	Orania_palindan)	((Sclerosperma_profizianum	(Elaeis_oleifera	Elaeis_guineensis))	((Sabal_domingensis	Bactris_major)	Attalea_speciosa)))	(((((((Veitchia_spiralis	((Kentiopsis_piersoniorum	Dictyosperma_album)	Dypsis_decaryi))	Hydriastele_microspadix)	Heterospathe_cagayanensis)	(Pelagodoxa_henryana	(Prestoea_acuminata	(Oenocarpus_bataua	Oenocarpus_minor))))	(((Nypa_fruticans	Serenoa_repens)	Phoenix_dactylifera)	(Geonoma_undata	Manicaria_saccifera)))	((Reinhardtia_simplex	Reinhardtia_gracilis)	(Reinhardtia_paiewonskiana	Reinhardtia_latisecta)))	Roystonea_regia))	(Calamus_caryotoides	Iriartea_deltoidea))))	Kingia_australis);
((Pelagodoxa_henryana	((Prestoea_acuminata	(Oenocarpus_bataua	Oenocarpus_minor))	((Manicaria_saccifera	(((Sabal_domingensis	Phoenix_dactylifera)	((Pseudophoenix_vinifera	(Calamus_caryotoides	Iriartea_deltoidea))	(Chamaedorea_seifrizii	(Roystonea_regia	(Podococcus_barteri	(Sclerosperma_profizianum	Orania_palindan))))))	(((Elaeis_oleifera	Elaeis_guineensis)	Bactris_major)	(((Reinhardtia_simplex	Reinhardtia_gracilis)	(Reinhardtia_paiewonskiana	Reinhardtia_latisecta))	Attalea_speciosa))))	((Nypa_fruticans	Serenoa_repens)	(((((Kentiopsis_piersoniorum	Dypsis_decaryi)	Veitchia_spiralis)	Dictyosperma_album)	Hydriastele_microspadix)	(Geonoma_undata	Heterospathe_cagayanensis))))))	Kingia_australis);
((Pelagodoxa_henryana	(((((Reinhardtia_simplex	Reinhardtia_gracilis)	(Reinhardtia_paiewonskiana	Reinhardtia_latisecta))	(((Elaeis_oleifera	Elaeis_guineensis)	Attalea_speciosa)	Bactris_major))	((Roystonea_regia	(Pseudophoenix_vinifera	(Podococcus_barteri	(Sclerosperma_profizianum	Orania_palindan))))	(((Nypa_fruticans	Serenoa_repens)	((Iriartea_deltoidea	Sabal_domingensis)	Phoenix_dactylifera))	(Calamus_caryotoides	Chamaedorea_seifrizii))))	(Manicaria_saccifera	(((Heterospathe_cagayanensis	(((Kentiopsis_piersoniorum	Veitchia_spiralis)	Hydriastele_microspadix)	(Dypsis_decaryi	Dictyosperma_album)))	Geonoma_undata)	(Prestoea_acuminata	(Oenocarpus_bataua	Oenocarpus_minor))))))	Kingia_australis);
(((Nypa_fruticans	Serenoa_repens)	((Sabal_domingensis	Phoenix_dactylifera)	(Pseudophoenix_vinifera	((((((Geonoma_undata	Chamaedorea_seifrizii)	(Prestoea_acuminata	(Oenocarpus_bataua	Oenocarpus_minor)))	Manicaria_saccifera)	((Bactris_major	(Elaeis_oleifera	Elaeis_guineensis))	(Attalea_speciosa	(((Reinhardtia_paiewonskiana	Reinhardtia_latisecta)	Reinhardtia_simplex)	Reinhardtia_gracilis))))	Pelagodoxa_henryana)	((Iriartea_deltoidea	Calamus_caryotoides)	((((Hydriastele_microspadix	(Heterospathe_cagayanensis	Veitchia_spiralis))	Kentiopsis_piersoniorum)	(Dypsis_decaryi	Dictyosperma_album))	(Roystonea_regia	(Sclerosperma_profizianum	(Orania_palindan	Podococcus_barteri)))))))))	Kingia_australis);
((Podococcus_barteri	(((((((((Bactris_major	(Attalea_speciosa	(Sclerosperma_profizianum	(Elaeis_oleifera	Elaeis_guineensis))))	(((Reinhardtia_paiewonskiana	Reinhardtia_latisecta)	Reinhardtia_simplex)	Reinhardtia_gracilis))	((((Chamaedorea_seifrizii	Prestoea_acuminata)	(Oenocarpus_bataua	Oenocarpus_minor))	Geonoma_undata)	Manicaria_saccifera))	Pelagodoxa_henryana)	(Heterospathe_cagayanensis	((Dypsis_decaryi	Dictyosperma_album)	((Veitchia_spiralis	Hydriastele_microspadix)	Kentiopsis_piersoniorum))))	(((Nypa_fruticans	Serenoa_repens)	Pseudophoenix_vinifera)	Phoenix_dactylifera))	(Sabal_domingensis	(Iriartea_deltoidea	Calamus_caryotoides)))	Roystonea_regia)	Orania_palindan))	Kingia_australis);
((Pelagodoxa_henryana	((Prestoea_acuminata	(Oenocarpus_bataua	Oenocarpus_minor))	((((Veitchia_spiralis	(Hydriastele_microspadix	(Kentiopsis_piersoniorum	Heterospathe_cagayanensis)))	(Dypsis_decaryi	Dictyosperma_album))	(((((Iriartea_deltoidea	Calamus_caryotoides)	(Sabal_domingensis	Phoenix_dactylifera))	(Pseudophoenix_vinifera	(Roystonea_regia	(Orania_palindan	Podococcus_barteri))))	Sclerosperma_profizianum)	((Bactris_major	(Elaeis_oleifera	Elaeis_guineensis))	(Attalea_speciosa	((Reinhardtia_gracilis	(Reinhardtia_paiewonskiana	Reinhardtia_latisecta))	Reinhardtia_simplex)))))	(Manicaria_saccifera	((Chamaedorea_seifrizii	(Nypa_fruticans	Serenoa_repens))	Geonoma_undata)))))	Kingia_australis);
(((Phoenix_dactylifera	(((Chamaedorea_seifrizii	((Iriartea_deltoidea	((Roystonea_regia	((Dictyosperma_album	((((Hydriastele_microspadix	Veitchia_spiralis)	Heterospathe_cagayanensis)	Kentiopsis_piersoniorum)	Dypsis_decaryi))	Geonoma_undata))	(Sclerosperma_profizianum	(Orania_palindan	Podococcus_barteri))))	((((Elaeis_oleifera	Elaeis_guineensis)	Attalea_speciosa)	(Sabal_domingensis	((Reinhardtia_gracilis	((Reinhardtia_latisecta	Reinhardtia_paiewonskiana)	Reinhardtia_simplex))	Bactris_major)))	(Manicaria_saccifera	(((Oenocarpus_bataua	Oenocarpus_minor)	Prestoea_acuminata)	Pelagodoxa_henryana)))))	(Serenoa_repens	Nypa_fruticans))	Pseudophoenix_vinifera))	Calamus_caryotoides)	Kingia_australis);
((Pelagodoxa_henryana	(((((Manicaria_saccifera	Geonoma_undata)	(((Chamaedorea_seifrizii	(Orania_palindan	(Roystonea_regia	Podococcus_barteri)))	(Pseudophoenix_vinifera	(Phoenix_dactylifera	(Sabal_domingensis	(Iriartea_deltoidea	Calamus_caryotoides)))))	(((Elaeis_oleifera	Elaeis_guineensis)	Attalea_speciosa)	((Sclerosperma_profizianum	(Reinhardtia_gracilis	((Reinhardtia_latisecta	Reinhardtia_paiewonskiana)	Reinhardtia_simplex)))	Bactris_major))))	((Oenocarpus_bataua	Oenocarpus_minor)	Prestoea_acuminata))	(Dictyosperma_album	((((Hydriastele_microspadix	Veitchia_spiralis)	Heterospathe_cagayanensis)	Kentiopsis_piersoniorum)	Dypsis_decaryi)))	(Serenoa_repens	Nypa_fruticans)))	Kingia_australis);
((Calamus_caryotoides	(((((((Iriartea_deltoidea	Attalea_speciosa)	((Sabal_domingensis	Bactris_major)	(Chamaedorea_seifrizii	((Reinhardtia_simplex	Reinhardtia_gracilis)	(Reinhardtia_latisecta	Reinhardtia_paiewonskiana)))))	(Sclerosperma_profizianum	(Elaeis_oleifera	Elaeis_guineensis)))	Phoenix_dactylifera)	(Roystonea_regia	(Orania_palindan	Podococcus_barteri)))	(((Oenocarpus_bataua	Oenocarpus_minor)	Prestoea_acuminata)	(Manicaria_saccifera	Geonoma_undata)))	(((Serenoa_repens	Nypa_fruticans)	Pelagodoxa_henryana)	(((Pseudophoenix_vinifera	Veitchia_spiralis)	(Heterospathe_cagayanensis	Hydriastele_microspadix))	(Kentiopsis_piersoniorum	(Dypsis_decaryi	Dictyosperma_album))))))	Kingia_australis);
((Pelagodoxa_henryana	(((Oenocarpus_bataua	Oenocarpus_minor)	Prestoea_acuminata)	((Dictyosperma_album	(Dypsis_decaryi	(Heterospathe_cagayanensis	(Kentiopsis_piersoniorum	(Veitchia_spiralis	Hydriastele_microspadix)))))	((Manicaria_saccifera	(((Sabal_domingensis	Bactris_major)	(Reinhardtia_gracilis	(Reinhardtia_latisecta	(Reinhardtia_paiewonskiana	Reinhardtia_simplex))))	(Attalea_speciosa	((Elaeis_oleifera	Elaeis_guineensis)	(Chamaedorea_seifrizii	Geonoma_undata)))))	(Phoenix_dactylifera	((Sclerosperma_profizianum	Iriartea_deltoidea)	((Roystonea_regia	(Orania_palindan	Podococcus_barteri))	((Calamus_caryotoides	Pseudophoenix_vinifera)	(Serenoa_repens	Nypa_fruticans)))))))))	Kingia_australis);
((Calamus_caryotoides	(Iriartea_deltoidea	((((((Pelagodoxa_henryana	((Oenocarpus_bataua	Oenocarpus_minor)	Prestoea_acuminata))	(Heterospathe_cagayanensis	(Hydriastele_microspadix	(Veitchia_spiralis	(Kentiopsis_piersoniorum	(Dictyosperma_album	Dypsis_decaryi))))))	(Sabal_domingensis	(Phoenix_dactylifera	(Pseudophoenix_vinifera	(Serenoa_repens	Nypa_fruticans)))))	Manicaria_saccifera)	(Chamaedorea_seifrizii	((Roystonea_regia	(Sclerosperma_profizianum	(Orania_palindan	Podococcus_barteri)))	Geonoma_undata)))	((Attalea_speciosa	(Elaeis_oleifera	Elaeis_guineensis))	(Bactris_major	(Reinhardtia_gracilis	((Reinhardtia_latisecta	Reinhardtia_paiewonskiana)	Reinhardtia_simplex)))))))	Kingia_australis);
((Pelagodoxa_henryana	(((Oenocarpus_bataua	Oenocarpus_minor)	Prestoea_acuminata)	((Dictyosperma_album	(Dypsis_decaryi	(((Hydriastele_microspadix	Veitchia_spiralis)	Heterospathe_cagayanensis)	Kentiopsis_piersoniorum)))	(((Sabal_domingensis	Phoenix_dactylifera)	Manicaria_saccifera)	((Serenoa_repens	Nypa_fruticans)	(((((Pseudophoenix_vinifera	Orania_palindan)	(Podococcus_barteri	Roystonea_regia))	(Geonoma_undata	(Sclerosperma_profizianum	(Calamus_caryotoides	Iriartea_deltoidea))))	((Attalea_speciosa	(Elaeis_oleifera	Elaeis_guineensis))	(Bactris_major	(Reinhardtia_gracilis	((Reinhardtia_latisecta	Reinhardtia_paiewonskiana)	Reinhardtia_simplex)))))	Chamaedorea_seifrizii))))))	Kingia_australis);
((Calamus_caryotoides	(Pseudophoenix_vinifera	(((Sabal_domingensis	Phoenix_dactylifera)	((((Orania_palindan	(Podococcus_barteri	Chamaedorea_seifrizii))	(Iriartea_deltoidea	Sclerosperma_profizianum))	((Geonoma_undata	(Manicaria_saccifera	((Oenocarpus_bataua	Oenocarpus_minor)	Prestoea_acuminata)))	((Pelagodoxa_henryana	(((Attalea_speciosa	(Elaeis_oleifera	Elaeis_guineensis))	Bactris_major)	(Reinhardtia_simplex	(Reinhardtia_gracilis	(Reinhardtia_latisecta	Reinhardtia_paiewonskiana)))))	(((Hydriastele_microspadix	Veitchia_spiralis)	Heterospathe_cagayanensis)	((Dypsis_decaryi	Dictyosperma_album)	Kentiopsis_piersoniorum)))))	Roystonea_regia))	(Serenoa_repens	Nypa_fruticans))))	Kingia_australis);
(((Sabal_domingensis	(((Pseudophoenix_vinifera	(((Roystonea_regia	((Orania_palindan	Podococcus_barteri)	Sclerosperma_profizianum))	Chamaedorea_seifrizii)	(Iriartea_deltoidea	Calamus_caryotoides)))	((Geonoma_undata	(Manicaria_saccifera	((Oenocarpus_bataua	Oenocarpus_minor)	Prestoea_acuminata)))	((Pelagodoxa_henryana	((Attalea_speciosa	(Elaeis_oleifera	Elaeis_guineensis))	(Bactris_major	((Reinhardtia_simplex	(Reinhardtia_latisecta	Reinhardtia_paiewonskiana))	Reinhardtia_gracilis))))	(((Kentiopsis_piersoniorum	(Veitchia_spiralis	Dypsis_decaryi))	(Heterospathe_cagayanensis	Hydriastele_microspadix))	Dictyosperma_album))))	(Serenoa_repens	Nypa_fruticans)))	Phoenix_dactylifera)	Kingia_australis);
((Pelagodoxa_henryana	((Geonoma_undata	(((((((Phoenix_dactylifera	Calamus_caryotoides)	(Sclerosperma_profizianum	Pseudophoenix_vinifera))	((Orania_palindan	Podococcus_barteri)	(Chamaedorea_seifrizii	Roystonea_regia)))	Iriartea_deltoidea)	((Attalea_speciosa	(Elaeis_oleifera	Elaeis_guineensis))	(Sabal_domingensis	(Bactris_major	((Reinhardtia_latisecta	Reinhardtia_paiewonskiana)	(Reinhardtia_gracilis	Reinhardtia_simplex))))))	(((Oenocarpus_bataua	Oenocarpus_minor)	Prestoea_acuminata)	(Heterospathe_cagayanensis	((Hydriastele_microspadix	Veitchia_spiralis)	((Dictyosperma_album	Dypsis_decaryi)	Kentiopsis_piersoniorum)))))	Manicaria_saccifera))	(Serenoa_repens	Nypa_fruticans)))	Kingia_australis);
((Pelagodoxa_henryana	((Serenoa_repens	Nypa_fruticans)	((Dictyosperma_album	(((Kentiopsis_piersoniorum	Hydriastele_microspadix)	Heterospathe_cagayanensis)	(Dypsis_decaryi	Veitchia_spiralis)))	(((((((Reinhardtia_latisecta	(Reinhardtia_simplex	Reinhardtia_paiewonskiana))	Reinhardtia_gracilis)	Attalea_speciosa)	(Elaeis_oleifera	Elaeis_guineensis))	(Sabal_domingensis	Bactris_major))	((((((Orania_palindan	Podococcus_barteri)	Sclerosperma_profizianum)	((Pseudophoenix_vinifera	Phoenix_dactylifera)	Roystonea_regia))	(Calamus_caryotoides	Iriartea_deltoidea))	(Geonoma_undata	Chamaedorea_seifrizii))	Manicaria_saccifera))	((Oenocarpus_bataua	Oenocarpus_minor)	Prestoea_acuminata)))))	Kingia_australis);
(((((Sclerosperma_profizianum	(((Elaeis_guineensis	Elaeis_oleifera)	Attalea_speciosa)	(Iriartea_deltoidea	Bactris_major)))	((Manicaria_saccifera	((((Reinhardtia_simplex	Reinhardtia_gracilis)	Reinhardtia_latisecta)	Reinhardtia_paiewonskiana)	((Serenoa_repens	Nypa_fruticans)	(Phoenix_dactylifera	Sabal_domingensis))))	(((Dypsis_decaryi	Dictyosperma_album)	(Kentiopsis_piersoniorum	((Veitchia_spiralis	Hydriastele_microspadix)	Heterospathe_cagayanensis)))	(Pelagodoxa_henryana	(Prestoea_acuminata	(Oenocarpus_minor	Oenocarpus_bataua))))))	(((Roystonea_regia	(Podococcus_barteri	Orania_palindan))	(Geonoma_undata	Chamaedorea_seifrizii))	Pseudophoenix_vinifera))	Calamus_caryotoides)	Kingia_australis);
((Pelagodoxa_henryana	((Dictyosperma_album	(((Kentiopsis_piersoniorum	(Hydriastele_microspadix	Veitchia_spiralis))	Heterospathe_cagayanensis)	Dypsis_decaryi))	((Prestoea_acuminata	(Oenocarpus_minor	Oenocarpus_bataua))	(((((Phoenix_dactylifera	((Iriartea_deltoidea	Calamus_caryotoides)	Sabal_domingensis))	((Roystonea_regia	(Podococcus_barteri	(Sclerosperma_profizianum	Orania_palindan)))	Pseudophoenix_vinifera))	(((Geonoma_undata	(Elaeis_guineensis	Elaeis_oleifera))	Attalea_speciosa)	(Chamaedorea_seifrizii	Bactris_major)))	Manicaria_saccifera)	((Serenoa_repens	Nypa_fruticans)	((Reinhardtia_simplex	Reinhardtia_gracilis)	(Reinhardtia_latisecta	Reinhardtia_paiewonskiana)))))))	Kingia_australis);
((((((((Roystonea_regia	Manicaria_saccifera)	(Prestoea_acuminata	(Oenocarpus_minor	Oenocarpus_bataua)))	(Pelagodoxa_henryana	((Dictyosperma_album	((Kentiopsis_piersoniorum	Hydriastele_microspadix)	(Veitchia_spiralis	Dypsis_decaryi)))	Heterospathe_cagayanensis)))	((Pseudophoenix_vinifera	(Phoenix_dactylifera	(Iriartea_deltoidea	Sabal_domingensis)))	(((Reinhardtia_simplex	Reinhardtia_gracilis)	(Reinhardtia_latisecta	Reinhardtia_paiewonskiana))	(Serenoa_repens	Nypa_fruticans))))	(Geonoma_undata	(Podococcus_barteri	(Sclerosperma_profizianum	Orania_palindan))))	((Attalea_speciosa	(Elaeis_guineensis	Elaeis_oleifera))	(Chamaedorea_seifrizii	Bactris_major)))	Calamus_caryotoides)	Kingia_australis);
((Pelagodoxa_henryana	((Dictyosperma_album	(((Heterospathe_cagayanensis	(Hydriastele_microspadix	Kentiopsis_piersoniorum))	Veitchia_spiralis)	Dypsis_decaryi))	((((((Serenoa_repens	Nypa_fruticans)	(Calamus_caryotoides	(Sabal_domingensis	Phoenix_dactylifera)))	Pseudophoenix_vinifera)	(((Podococcus_barteri	Orania_palindan)	(Chamaedorea_seifrizii	Roystonea_regia))	(Sclerosperma_profizianum	Iriartea_deltoidea)))	((Attalea_speciosa	(Elaeis_guineensis	Elaeis_oleifera))	(Bactris_major	((Reinhardtia_simplex	Reinhardtia_gracilis)	(Reinhardtia_latisecta	Reinhardtia_paiewonskiana)))))	((Geonoma_undata	Manicaria_saccifera)	(Prestoea_acuminata	(Oenocarpus_minor	Oenocarpus_bataua))))))	Kingia_australis);
((Pelagodoxa_henryana	((Geonoma_undata	((Dictyosperma_album	(((Hydriastele_microspadix	Veitchia_spiralis)	Kentiopsis_piersoniorum)	Dypsis_decaryi))	Heterospathe_cagayanensis))	(Manicaria_saccifera	((((((Reinhardtia_gracilis	(Reinhardtia_latisecta	(Reinhardtia_simplex	Reinhardtia_paiewonskiana)))	(((Serenoa_repens	Nypa_fruticans)	Pseudophoenix_vinifera)	Phoenix_dactylifera))	((Roystonea_regia	(Sclerosperma_profizianum	(Podococcus_barteri	Orania_palindan)))	Chamaedorea_seifrizii))	(Sabal_domingensis	(Iriartea_deltoidea	Calamus_caryotoides)))	(Bactris_major	((Elaeis_guineensis	Elaeis_oleifera)	Attalea_speciosa)))	(Prestoea_acuminata	(Oenocarpus_minor	Oenocarpus_bataua))))))	Kingia_australis);
((Calamus_caryotoides	(Orania_palindan	(((((Sabal_domingensis	Iriartea_deltoidea)	((Pseudophoenix_vinifera	(Phoenix_dactylifera	(Serenoa_repens	Nypa_fruticans)))	Chamaedorea_seifrizii))	(Sclerosperma_profizianum	(((Reinhardtia_gracilis	(Reinhardtia_latisecta	Reinhardtia_paiewonskiana))	Reinhardtia_simplex)	((Bactris_major	((Elaeis_guineensis	Elaeis_oleifera)	Attalea_speciosa))	((Pelagodoxa_henryana	((Hydriastele_microspadix	(Veitchia_spiralis	((Dypsis_decaryi	Kentiopsis_piersoniorum)	Dictyosperma_album)))	Heterospathe_cagayanensis))	((Manicaria_saccifera	Geonoma_undata)	(Prestoea_acuminata	(Oenocarpus_minor	Oenocarpus_bataua))))))))	Roystonea_regia)	Podococcus_barteri)))	Kingia_australis);
((Calamus_caryotoides	(((((Sabal_domingensis	Iriartea_deltoidea)	Phoenix_dactylifera)	((Serenoa_repens	Nypa_fruticans)	((((Pelagodoxa_henryana	Geonoma_undata)	((Prestoea_acuminata	(Oenocarpus_minor	Oenocarpus_bataua))	(((Kentiopsis_piersoniorum	(Dictyosperma_album	Dypsis_decaryi))	(Veitchia_spiralis	Hydriastele_microspadix))	Heterospathe_cagayanensis)))	Manicaria_saccifera)	(((((Reinhardtia_gracilis	Reinhardtia_simplex)	Reinhardtia_paiewonskiana)	Reinhardtia_latisecta)	Bactris_major)	((Elaeis_guineensis	Elaeis_oleifera)	Attalea_speciosa)))))	(Chamaedorea_seifrizii	(((Orania_palindan	Sclerosperma_profizianum)	Podococcus_barteri)	Roystonea_regia)))	Pseudophoenix_vinifera))	Kingia_australis);
((Pelagodoxa_henryana	((Geonoma_undata	(((((((Calamus_caryotoides	Iriartea_deltoidea)	(Pseudophoenix_vinifera	Sclerosperma_profizianum))	(((Sabal_domingensis	(((Reinhardtia_simplex	Reinhardtia_gracilis)	(Reinhardtia_paiewonskiana	Reinhardtia_latisecta))	Bactris_major))	((Elaeis_guineensis	Elaeis_oleifera)	Attalea_speciosa))	Orania_palindan))	(Chamaedorea_seifrizii	Podococcus_barteri))	(Roystonea_regia	Phoenix_dactylifera))	(Manicaria_saccifera	(Prestoea_acuminata	(Oenocarpus_minor	Oenocarpus_bataua))))	((Dictyosperma_album	Dypsis_decaryi)	(((Veitchia_spiralis	Hydriastele_microspadix)	Kentiopsis_piersoniorum)	Heterospathe_cagayanensis))))	(Serenoa_repens	Nypa_fruticans)))	Kingia_australis);
((Pelagodoxa_henryana	((Geonoma_undata	((((((Reinhardtia_simplex	Reinhardtia_gracilis)	(Reinhardtia_paiewonskiana	Reinhardtia_latisecta))	((Iriartea_deltoidea	Bactris_major)	((Elaeis_guineensis	Elaeis_oleifera)	Attalea_speciosa)))	((Chamaedorea_seifrizii	(Roystonea_regia	(Sclerosperma_profizianum	(Podococcus_barteri	Orania_palindan))))	(Calamus_caryotoides	((Sabal_domingensis	Phoenix_dactylifera)	Pseudophoenix_vinifera))))	Manicaria_saccifera)	((((Kentiopsis_piersoniorum	(Dictyosperma_album	Dypsis_decaryi))	(Hydriastele_microspadix	Veitchia_spiralis))	Heterospathe_cagayanensis)	(Prestoea_acuminata	(Oenocarpus_minor	Oenocarpus_bataua)))))	(Serenoa_repens	Nypa_fruticans)))	Kingia_australis);
((Pelagodoxa_henryana	((Geonoma_undata	(((((Pseudophoenix_vinifera	(Chamaedorea_seifrizii	(Roystonea_regia	(Sclerosperma_profizianum	(Podococcus_barteri	Orania_palindan)))))	((Calamus_caryotoides	Iriartea_deltoidea)	((Elaeis_guineensis	Elaeis_oleifera)	(Bactris_major	(((Reinhardtia_simplex	Reinhardtia_gracilis)	(Reinhardtia_paiewonskiana	Reinhardtia_latisecta))	Attalea_speciosa)))))	(Sabal_domingensis	Phoenix_dactylifera))	Manicaria_saccifera)	(((Dypsis_decaryi	(Kentiopsis_piersoniorum	(Veitchia_spiralis	(Hydriastele_microspadix	Heterospathe_cagayanensis))))	Dictyosperma_album)	(Prestoea_acuminata	(Oenocarpus_minor	Oenocarpus_bataua)))))	(Serenoa_repens	Nypa_fruticans)))	Kingia_australis);
((Pelagodoxa_henryana	(((Dictyosperma_album	((Kentiopsis_piersoniorum	(Hydriastele_microspadix	Veitchia_spiralis))	Dypsis_decaryi))	Heterospathe_cagayanensis)	((Prestoea_acuminata	(Oenocarpus_minor	Oenocarpus_bataua))	((((((Elaeis_oleifera	Elaeis_guineensis)	Bactris_major)	((Reinhardtia_simplex	((Reinhardtia_paiewonskiana	Reinhardtia_latisecta)	Reinhardtia_gracilis))	Attalea_speciosa))	((Iriartea_deltoidea	(Calamus_caryotoides	((Pseudophoenix_vinifera	(Sabal_domingensis	Phoenix_dactylifera))	(Serenoa_repens	Nypa_fruticans))))	((Chamaedorea_seifrizii	Roystonea_regia)	(Sclerosperma_profizianum	(Podococcus_barteri	Orania_palindan)))))	Manicaria_saccifera)	Geonoma_undata))))	Kingia_australis);
((Pelagodoxa_henryana	((Prestoea_acuminata	(Oenocarpus_minor	Oenocarpus_bataua))	((((Attalea_speciosa	(Elaeis_oleifera	Elaeis_guineensis))	(Sabal_domingensis	((Reinhardtia_simplex	((Reinhardtia_paiewonskiana	Reinhardtia_latisecta)	Reinhardtia_gracilis))	Bactris_major)))	(((((Pseudophoenix_vinifera	Phoenix_dactylifera)	(Serenoa_repens	Nypa_fruticans))	Calamus_caryotoides)	((Roystonea_regia	((Chamaedorea_seifrizii	Geonoma_undata)	(Sclerosperma_profizianum	(Podococcus_barteri	Orania_palindan))))	Iriartea_deltoidea))	Manicaria_saccifera))	(((Kentiopsis_piersoniorum	(Hydriastele_microspadix	Veitchia_spiralis))	(Dypsis_decaryi	Dictyosperma_album))	Heterospathe_cagayanensis))))	Kingia_australis);
((Pelagodoxa_henryana	((Prestoea_acuminata	(Oenocarpus_minor	Oenocarpus_bataua))	((Manicaria_saccifera	(((Attalea_speciosa	(Reinhardtia_simplex	((Reinhardtia_paiewonskiana	Reinhardtia_latisecta)	Reinhardtia_gracilis)))	((Chamaedorea_seifrizii	Bactris_major)	(Elaeis_oleifera	Elaeis_guineensis)))	((Pseudophoenix_vinifera	(((Podococcus_barteri	Orania_palindan)	Roystonea_regia)	(Geonoma_undata	Sclerosperma_profizianum)))	((Sabal_domingensis	Phoenix_dactylifera)	(Calamus_caryotoides	Iriartea_deltoidea)))))	((Serenoa_repens	Nypa_fruticans)	((Heterospathe_cagayanensis	(Kentiopsis_piersoniorum	(Hydriastele_microspadix	Veitchia_spiralis)))	(Dypsis_decaryi	Dictyosperma_album))))))	Kingia_australis);
((((((((Attalea_speciosa	(Bactris_major	(Elaeis_oleifera	Elaeis_guineensis)))	((Podococcus_barteri	Orania_palindan)	(Iriartea_deltoidea	Sclerosperma_profizianum)))	((Reinhardtia_gracilis	(Reinhardtia_simplex	(Reinhardtia_paiewonskiana	Reinhardtia_latisecta)))	((Serenoa_repens	Nypa_fruticans)	(Sabal_domingensis	Phoenix_dactylifera))))	(((Pelagodoxa_henryana	(Prestoea_acuminata	(Oenocarpus_minor	Oenocarpus_bataua)))	((Dypsis_decaryi	(Heterospathe_cagayanensis	((Hydriastele_microspadix	Veitchia_spiralis)	Kentiopsis_piersoniorum)))	Dictyosperma_album))	(Manicaria_saccifera	(Chamaedorea_seifrizii	Geonoma_undata))))	Roystonea_regia)	Calamus_caryotoides)	Pseudophoenix_vinifera)	Kingia_australis);
((Nypa_fruticans	(((Sabal_domingensis	Phoenix_dactylifera)	(((Podococcus_barteri	Chamaedorea_seifrizii)	((Iriartea_deltoidea	Sclerosperma_profizianum)	((Geonoma_undata	((((Reinhardtia_paiewonskiana	Reinhardtia_latisecta)	Reinhardtia_simplex)	Reinhardtia_gracilis)	((((Dypsis_decaryi	((Hydriastele_microspadix	Veitchia_spiralis)	Kentiopsis_piersoniorum))	Dictyosperma_album)	(Pelagodoxa_henryana	Heterospathe_cagayanensis))	((Prestoea_acuminata	(Oenocarpus_minor	Oenocarpus_bataua))	Manicaria_saccifera))))	(Bactris_major	((Elaeis_oleifera	Elaeis_guineensis)	Attalea_speciosa)))))	(((Roystonea_regia	Pseudophoenix_vinifera)	Orania_palindan)	Calamus_caryotoides)))	Serenoa_repens))	Kingia_australis);
((Bactris_major	((Sabal_domingensis	Chamaedorea_seifrizii)	(((Elaeis_oleifera	Elaeis_guineensis)	Attalea_speciosa)	(((Calamus_caryotoides	Iriartea_deltoidea)	(Geonoma_undata	((Podococcus_barteri	Orania_palindan)	Sclerosperma_profizianum)))	(Roystonea_regia	((Manicaria_saccifera	(((Reinhardtia_paiewonskiana	Reinhardtia_latisecta)	(Reinhardtia_simplex	Reinhardtia_gracilis))	((Pseudophoenix_vinifera	Phoenix_dactylifera)	(Serenoa_repens	Nypa_fruticans))))	(((Dypsis_decaryi	(Veitchia_spiralis	((Heterospathe_cagayanensis	Hydriastele_microspadix)	Kentiopsis_piersoniorum)))	Dictyosperma_album)	(Pelagodoxa_henryana	(Prestoea_acuminata	(Oenocarpus_minor	Oenocarpus_bataua))))))))))	Kingia_australis);
((Bactris_major	(((Elaeis_oleifera	Elaeis_guineensis)	Attalea_speciosa)	(((((Reinhardtia_paiewonskiana	Reinhardtia_latisecta)	(Reinhardtia_simplex	Reinhardtia_gracilis))	((Sabal_domingensis	Phoenix_dactylifera)	(Serenoa_repens	Nypa_fruticans)))	((((((Kentiopsis_piersoniorum	Hydriastele_microspadix)	Veitchia_spiralis)	(Dictyosperma_album	Dypsis_decaryi))	Heterospathe_cagayanensis)	(Pelagodoxa_henryana	(Prestoea_acuminata	(Oenocarpus_minor	Oenocarpus_bataua))))	Manicaria_saccifera))	(Calamus_caryotoides	(((Geonoma_undata	Chamaedorea_seifrizii)	(Roystonea_regia	(Podococcus_barteri	Orania_palindan)))	(Pseudophoenix_vinifera	(Iriartea_deltoidea	Sclerosperma_profizianum)))))))	Kingia_australis);
((Bactris_major	(((Elaeis_oleifera	Elaeis_guineensis)	(Attalea_speciosa	((((Manicaria_saccifera	(Phoenix_dactylifera	(Serenoa_repens	Nypa_fruticans)))	((Dictyosperma_album	(Dypsis_decaryi	(Kentiopsis_piersoniorum	(Hydriastele_microspadix	(Heterospathe_cagayanensis	Veitchia_spiralis)))))	(Pelagodoxa_henryana	(Prestoea_acuminata	(Oenocarpus_minor	Oenocarpus_bataua)))))	Geonoma_undata)	(((Calamus_caryotoides	Pseudophoenix_vinifera)	Iriartea_deltoidea)	(Chamaedorea_seifrizii	(Roystonea_regia	(Orania_palindan	(Sclerosperma_profizianum	Podococcus_barteri))))))))	(Sabal_domingensis	((Reinhardtia_paiewonskiana	Reinhardtia_latisecta)	(Reinhardtia_simplex	Reinhardtia_gracilis)))))	Kingia_australis);
((Chamaedorea_seifrizii	(((Roystonea_regia	Orania_palindan)	(Sclerosperma_profizianum	(((((Bactris_major	Sabal_domingensis)	(((Reinhardtia_gracilis	Reinhardtia_simplex)	(Reinhardtia_paiewonskiana	Reinhardtia_latisecta))	Attalea_speciosa))	(Elaeis_oleifera	Elaeis_guineensis))	(((Dictyosperma_album	(Dypsis_decaryi	(Kentiopsis_piersoniorum	(Hydriastele_microspadix	(Heterospathe_cagayanensis	Veitchia_spiralis)))))	(Pelagodoxa_henryana	(Prestoea_acuminata	(Oenocarpus_minor	Oenocarpus_bataua))))	(Geonoma_undata	(Manicaria_saccifera	(Pseudophoenix_vinifera	(Phoenix_dactylifera	(Serenoa_repens	Nypa_fruticans)))))))	(Calamus_caryotoides	Iriartea_deltoidea))))	Podococcus_barteri))	Kingia_australis);
((Calamus_caryotoides	((Pseudophoenix_vinifera	(Phoenix_dactylifera	(Serenoa_repens	Nypa_fruticans)))	((((Prestoea_acuminata	(Oenocarpus_minor	Oenocarpus_bataua))	Geonoma_undata)	((((Roystonea_regia	(Iriartea_deltoidea	(Sclerosperma_profizianum	(Podococcus_barteri	Orania_palindan))))	(Pelagodoxa_henryana	(Sabal_domingensis	((Dictyosperma_album	(Dypsis_decaryi	(Kentiopsis_piersoniorum	(Veitchia_spiralis	Hydriastele_microspadix))))	Heterospathe_cagayanensis))))	((Attalea_speciosa	(Elaeis_oleifera	Elaeis_guineensis))	(Chamaedorea_seifrizii	Bactris_major)))	((Reinhardtia_gracilis	Reinhardtia_simplex)	(Reinhardtia_paiewonskiana	Reinhardtia_latisecta))))	Manicaria_saccifera)))	Kingia_australis);
(((Iriartea_deltoidea	(Chamaedorea_seifrizii	(Podococcus_barteri	(Sclerosperma_profizianum	(((Pseudophoenix_vinifera	Roystonea_regia)	Orania_palindan)	(((Attalea_speciosa	((Reinhardtia_paiewonskiana	Reinhardtia_latisecta)	(Reinhardtia_gracilis	Reinhardtia_simplex)))	(Bactris_major	(Elaeis_guineensis	Elaeis_oleifera)))	((((Prestoea_acuminata	(Oenocarpus_minor	Oenocarpus_bataua))	((Sabal_domingensis	Phoenix_dactylifera)	Manicaria_saccifera))	((Nypa_fruticans	Serenoa_repens)	(Pelagodoxa_henryana	(Heterospathe_cagayanensis	((Kentiopsis_piersoniorum	Hydriastele_microspadix)	(Dictyosperma_album	(Veitchia_spiralis	Dypsis_decaryi)))))))	Geonoma_undata)))))))	Calamus_caryotoides)	Kingia_australis);
(((Iriartea_deltoidea	(Chamaedorea_seifrizii	(Podococcus_barteri	((Sclerosperma_profizianum	(Orania_palindan	(((Attalea_speciosa	((Sabal_domingensis	Bactris_major)	((Reinhardtia_paiewonskiana	Reinhardtia_latisecta)	(Reinhardtia_gracilis	Reinhardtia_simplex))))	(Elaeis_guineensis	Elaeis_oleifera))	((((Prestoea_acuminata	(Oenocarpus_minor	Oenocarpus_bataua))	((Phoenix_dactylifera	(Nypa_fruticans	Serenoa_repens))	(((Kentiopsis_piersoniorum	(Veitchia_spiralis	Hydriastele_microspadix))	(Dictyosperma_album	Dypsis_decaryi))	(Pelagodoxa_henryana	Heterospathe_cagayanensis))))	(Roystonea_regia	Manicaria_saccifera))	Geonoma_undata))))	Pseudophoenix_vinifera))))	Calamus_caryotoides)	Kingia_australis);
(((Roystonea_regia	(Orania_palindan	((Chamaedorea_seifrizii	Podococcus_barteri)	(((((((Reinhardtia_simplex	Reinhardtia_gracilis)	(Reinhardtia_paiewonskiana	Reinhardtia_latisecta))	Attalea_speciosa)	((Elaeis_guineensis	Elaeis_oleifera)	Bactris_major))	((Manicaria_saccifera	((Prestoea_acuminata	(Oenocarpus_minor	Oenocarpus_bataua))	(((Kentiopsis_piersoniorum	((Veitchia_spiralis	Heterospathe_cagayanensis)	Hydriastele_microspadix))	(Dictyosperma_album	Dypsis_decaryi))	Pelagodoxa_henryana)))	Geonoma_undata))	((Pseudophoenix_vinifera	Sclerosperma_profizianum)	((Nypa_fruticans	Serenoa_repens)	(Sabal_domingensis	Phoenix_dactylifera))))	Iriartea_deltoidea))))	Calamus_caryotoides)	Kingia_australis);
((Roystonea_regia	((Orania_palindan	Calamus_caryotoides)	(((Chamaedorea_seifrizii	Podococcus_barteri)	(((Nypa_fruticans	Serenoa_repens)	(Pseudophoenix_vinifera	(Sabal_domingensis	Phoenix_dactylifera)))	(((Reinhardtia_gracilis	((Reinhardtia_paiewonskiana	Reinhardtia_latisecta)	Reinhardtia_simplex))	((Attalea_speciosa	(Elaeis_guineensis	Elaeis_oleifera))	Bactris_major))	((((Kentiopsis_piersoniorum	((Veitchia_spiralis	Hydriastele_microspadix)	Heterospathe_cagayanensis))	(Dictyosperma_album	Dypsis_decaryi))	Pelagodoxa_henryana)	((Manicaria_saccifera	Geonoma_undata)	(Prestoea_acuminata	(Oenocarpus_minor	Oenocarpus_bataua)))))))	(Iriartea_deltoidea	Sclerosperma_profizianum))))	Kingia_australis);
((Calamus_caryotoides	(Pseudophoenix_vinifera	((Sabal_domingensis	Phoenix_dactylifera)	((((Pelagodoxa_henryana	(Prestoea_acuminata	(Oenocarpus_minor	Oenocarpus_bataua)))	((((((Podococcus_barteri	Orania_palindan)	(Iriartea_deltoidea	Sclerosperma_profizianum))	Geonoma_undata)	Roystonea_regia)	(Dictyosperma_album	(Dypsis_decaryi	(Kentiopsis_piersoniorum	(Veitchia_spiralis	(Hydriastele_microspadix	Heterospathe_cagayanensis))))))	((Attalea_speciosa	(Reinhardtia_simplex	(Reinhardtia_gracilis	(Reinhardtia_paiewonskiana	Reinhardtia_latisecta))))	((Elaeis_guineensis	Elaeis_oleifera)	(Chamaedorea_seifrizii	Bactris_major)))))	Manicaria_saccifera)	(Nypa_fruticans	Serenoa_repens)))))	Kingia_australis);
((Pelagodoxa_henryana	((Heterospathe_cagayanensis	((Veitchia_spiralis	Hydriastele_microspadix)	((Dictyosperma_album	Dypsis_decaryi)	Kentiopsis_piersoniorum)))	(((Chamaedorea_seifrizii	(Roystonea_regia	(Sclerosperma_profizianum	(Podococcus_barteri	Orania_palindan))))	(Iriartea_deltoidea	(((Pseudophoenix_vinifera	(Nypa_fruticans	Serenoa_repens))	(Sabal_domingensis	Phoenix_dactylifera))	Calamus_caryotoides)))	((((Attalea_speciosa	(Elaeis_guineensis	Elaeis_oleifera))	Bactris_major)	(Reinhardtia_simplex	(Reinhardtia_gracilis	(Reinhardtia_paiewonskiana	Reinhardtia_latisecta))))	((Geonoma_undata	(Prestoea_acuminata	(Oenocarpus_minor	Oenocarpus_bataua)))	Manicaria_saccifera)))))	Kingia_australis);
((Pelagodoxa_henryana	((((Hydriastele_microspadix	((Attalea_speciosa	((Elaeis_guineensis	Elaeis_oleifera)	Bactris_major))	(Reinhardtia_simplex	(Reinhardtia_gracilis	(Reinhardtia_paiewonskiana	Reinhardtia_latisecta)))))	((Geonoma_undata	(Prestoea_acuminata	(Oenocarpus_minor	Oenocarpus_bataua)))	Manicaria_saccifera))	Heterospathe_cagayanensis)	((((Dypsis_decaryi	Kentiopsis_piersoniorum)	Veitchia_spiralis)	(((Calamus_caryotoides	Iriartea_deltoidea)	(Sabal_domingensis	((Pseudophoenix_vinifera	(Nypa_fruticans	Serenoa_repens))	Phoenix_dactylifera)))	(Roystonea_regia	((Sclerosperma_profizianum	(Podococcus_barteri	Orania_palindan))	Chamaedorea_seifrizii))))	Dictyosperma_album)))	Kingia_australis);
((Pseudophoenix_vinifera	((((Chamaedorea_seifrizii	(Nypa_fruticans	Serenoa_repens))	(Sabal_domingensis	Phoenix_dactylifera))	(((Dictyosperma_album	(Kentiopsis_piersoniorum	((Heterospathe_cagayanensis	Hydriastele_microspadix)	Veitchia_spiralis)))	Dypsis_decaryi)	(((Iriartea_deltoidea	Sclerosperma_profizianum)	(Podococcus_barteri	Orania_palindan))	((((Elaeis_guineensis	Elaeis_oleifera)	Bactris_major)	((Reinhardtia_simplex	(Reinhardtia_gracilis	(Reinhardtia_paiewonskiana	Reinhardtia_latisecta)))	Attalea_speciosa))	((Geonoma_undata	(Pelagodoxa_henryana	(Prestoea_acuminata	(Oenocarpus_minor	Oenocarpus_bataua))))	(Roystonea_regia	Manicaria_saccifera))))))	Calamus_caryotoides))	Kingia_australis);
((Pelagodoxa_henryana	((Prestoea_acuminata	(Oenocarpus_minor	Oenocarpus_bataua))	((Dictyosperma_album	((Kentiopsis_piersoniorum	((Heterospathe_cagayanensis	Hydriastele_microspadix)	Veitchia_spiralis))	Dypsis_decaryi))	(((Nypa_fruticans	Serenoa_repens)	((((Attalea_speciosa	(Elaeis_guineensis	Elaeis_oleifera))	Bactris_major)	(Reinhardtia_simplex	(Reinhardtia_gracilis	(Reinhardtia_paiewonskiana	Reinhardtia_latisecta))))	((Pseudophoenix_vinifera	(Roystonea_regia	((Chamaedorea_seifrizii	Geonoma_undata)	(Sclerosperma_profizianum	(Podococcus_barteri	Orania_palindan)))))	(Calamus_caryotoides	((Iriartea_deltoidea	Sabal_domingensis)	Phoenix_dactylifera)))))	Manicaria_saccifera))))	Kingia_australis);
((Calamus_caryotoides	((((((((Nypa_fruticans	Serenoa_repens)	Pelagodoxa_henryana)	(Heterospathe_cagayanensis	(Hydriastele_microspadix	(Veitchia_spiralis	((Dypsis_decaryi	Dictyosperma_album)	Kentiopsis_piersoniorum)))))	(Prestoea_acuminata	(Oenocarpus_minor	Oenocarpus_bataua)))	(((Attalea_speciosa	(Elaeis_guineensis	Elaeis_oleifera))	Bactris_major)	(Reinhardtia_simplex	(Reinhardtia_gracilis	(Reinhardtia_paiewonskiana	Reinhardtia_latisecta)))))	((Sabal_domingensis	Phoenix_dactylifera)	Manicaria_saccifera))	(Pseudophoenix_vinifera	(Roystonea_regia	((Chamaedorea_seifrizii	Geonoma_undata)	(Sclerosperma_profizianum	(Podococcus_barteri	Orania_palindan))))))	Iriartea_deltoidea))	Kingia_australis);
((Calamus_caryotoides	((Podococcus_barteri	Chamaedorea_seifrizii)	(((Sabal_domingensis	Phoenix_dactylifera)	(((Manicaria_saccifera	(((Geonoma_undata	Pelagodoxa_henryana)	(Prestoea_acuminata	(Oenocarpus_minor	Oenocarpus_bataua)))	((Attalea_speciosa	(Elaeis_guineensis	Elaeis_oleifera))	(Bactris_major	(Reinhardtia_gracilis	((Reinhardtia_latisecta	Reinhardtia_paiewonskiana)	Reinhardtia_simplex))))))	(((Heterospathe_cagayanensis	Hydriastele_microspadix)	Veitchia_spiralis)	(Kentiopsis_piersoniorum	(Dypsis_decaryi	Dictyosperma_album))))	(Iriartea_deltoidea	Sclerosperma_profizianum)))	(Roystonea_regia	(Pseudophoenix_vinifera	(Orania_palindan	(Serenoa_repens	Nypa_fruticans)))))))	Kingia_australis);
((Chamaedorea_seifrizii	((((Geonoma_undata	(Roystonea_regia	((Calamus_caryotoides	Iriartea_deltoidea)	((Sabal_domingensis	Phoenix_dactylifera)	((Manicaria_saccifera	(((Dictyosperma_album	(Dypsis_decaryi	(Veitchia_spiralis	((Hydriastele_microspadix	Kentiopsis_piersoniorum)	Heterospathe_cagayanensis))))	((Serenoa_repens	Nypa_fruticans)	Pelagodoxa_henryana))	((Oenocarpus_minor	Oenocarpus_bataua)	Prestoea_acuminata)))	((((Elaeis_guineensis	Elaeis_oleifera)	Bactris_major)	Attalea_speciosa)	((Reinhardtia_latisecta	Reinhardtia_paiewonskiana)	(Reinhardtia_simplex	Reinhardtia_gracilis))))))))	(Pseudophoenix_vinifera	Sclerosperma_profizianum))	Orania_palindan)	Podococcus_barteri))	Kingia_australis);
((Calamus_caryotoides	(((((((Orania_palindan	Podococcus_barteri)	Sclerosperma_profizianum)	Geonoma_undata)	Roystonea_regia)	((Iriartea_deltoidea	Sabal_domingensis)	Phoenix_dactylifera))	((((Elaeis_guineensis	Elaeis_oleifera)	(Chamaedorea_seifrizii	Bactris_major))	Attalea_speciosa)	(((Serenoa_repens	Nypa_fruticans)	((Reinhardtia_latisecta	Reinhardtia_paiewonskiana)	(Reinhardtia_simplex	Reinhardtia_gracilis)))	(Manicaria_saccifera	(((Dictyosperma_album	(Dypsis_decaryi	((Veitchia_spiralis	(Hydriastele_microspadix	Heterospathe_cagayanensis))	Kentiopsis_piersoniorum)))	Pelagodoxa_henryana)	((Oenocarpus_minor	Oenocarpus_bataua)	Prestoea_acuminata))))))	Pseudophoenix_vinifera))	Kingia_australis);
((Calamus_caryotoides	((((Orania_palindan	(Podococcus_barteri	Roystonea_regia))	(Pseudophoenix_vinifera	(Iriartea_deltoidea	Sclerosperma_profizianum)))	(Bactris_major	(Attalea_speciosa	(Elaeis_guineensis	Elaeis_oleifera))))	((Chamaedorea_seifrizii	(((Sabal_domingensis	Phoenix_dactylifera)	(Serenoa_repens	Nypa_fruticans))	((Reinhardtia_gracilis	Reinhardtia_simplex)	(Reinhardtia_latisecta	Reinhardtia_paiewonskiana))))	((((Dictyosperma_album	(Dypsis_decaryi	((Veitchia_spiralis	Hydriastele_microspadix)	Kentiopsis_piersoniorum)))	Heterospathe_cagayanensis)	Pelagodoxa_henryana)	(Geonoma_undata	(((Oenocarpus_minor	Oenocarpus_bataua)	Prestoea_acuminata)	Manicaria_saccifera))))))	Kingia_australis);
((Chamaedorea_seifrizii	((Sabal_domingensis	Bactris_major)	(((Attalea_speciosa	(Elaeis_guineensis	Elaeis_oleifera))	(((((Reinhardtia_latisecta	Reinhardtia_paiewonskiana)	Reinhardtia_gracilis)	Reinhardtia_simplex)	((((Roystonea_regia	Phoenix_dactylifera)	(((Serenoa_repens	Nypa_fruticans)	Dypsis_decaryi)	(Dictyosperma_album	((Heterospathe_cagayanensis	Iriartea_deltoidea)	((Veitchia_spiralis	Hydriastele_microspadix)	Kentiopsis_piersoniorum)))))	Pelagodoxa_henryana)	(((Oenocarpus_minor	Oenocarpus_bataua)	Prestoea_acuminata)	Manicaria_saccifera)))	(Geonoma_undata	((Pseudophoenix_vinifera	Sclerosperma_profizianum)	(Orania_palindan	Podococcus_barteri)))))	Calamus_caryotoides)))	Kingia_australis);
((Calamus_caryotoides	(((Geonoma_undata	((Dictyosperma_album	(Dypsis_decaryi	(Veitchia_spiralis	((Heterospathe_cagayanensis	Kentiopsis_piersoniorum)	Hydriastele_microspadix))))	(((Sabal_domingensis	Phoenix_dactylifera)	(Pseudophoenix_vinifera	Roystonea_regia))	((Iriartea_deltoidea	((Serenoa_repens	Nypa_fruticans)	(Orania_palindan	Podococcus_barteri)))	Sclerosperma_profizianum))))	(Manicaria_saccifera	(Pelagodoxa_henryana	((Oenocarpus_minor	Oenocarpus_bataua)	(Chamaedorea_seifrizii	Prestoea_acuminata)))))	((((Reinhardtia_latisecta	Reinhardtia_paiewonskiana)	Reinhardtia_gracilis)	Reinhardtia_simplex)	(Bactris_major	(Attalea_speciosa	(Elaeis_guineensis	Elaeis_oleifera))))))	Kingia_australis);
((Roystonea_regia	((Sclerosperma_profizianum	(Orania_palindan	Podococcus_barteri))	(Pseudophoenix_vinifera	((Phoenix_dactylifera	((Serenoa_repens	Nypa_fruticans)	(((((Reinhardtia_latisecta	Reinhardtia_paiewonskiana)	Reinhardtia_gracilis)	Reinhardtia_simplex)	(Geonoma_undata	((Chamaedorea_seifrizii	Bactris_major)	(Attalea_speciosa	(Elaeis_guineensis	Elaeis_oleifera)))))	((Heterospathe_cagayanensis	((Hydriastele_microspadix	Veitchia_spiralis)	(Kentiopsis_piersoniorum	(Dictyosperma_album	Dypsis_decaryi))))	(Manicaria_saccifera	(Pelagodoxa_henryana	((Oenocarpus_minor	Oenocarpus_bataua)	Prestoea_acuminata)))))))	(Iriartea_deltoidea	(Calamus_caryotoides	Sabal_domingensis))))))	Kingia_australis);
((Bactris_major	((Geonoma_undata	(Elaeis_guineensis	Elaeis_oleifera))	(((((Reinhardtia_simplex	Reinhardtia_paiewonskiana)	Reinhardtia_latisecta)	Reinhardtia_gracilis)	Attalea_speciosa)	(((((Oenocarpus_minor	Oenocarpus_bataua)	Prestoea_acuminata)	((Dictyosperma_album	((Veitchia_spiralis	Dypsis_decaryi)	(Kentiopsis_piersoniorum	(Hydriastele_microspadix	Heterospathe_cagayanensis))))	Pelagodoxa_henryana))	Manicaria_saccifera)	((Iriartea_deltoidea	(Roystonea_regia	((Orania_palindan	(Chamaedorea_seifrizii	Podococcus_barteri))	Sclerosperma_profizianum)))	(((Serenoa_repens	Nypa_fruticans)	(Pseudophoenix_vinifera	(Sabal_domingensis	Phoenix_dactylifera)))	Calamus_caryotoides))))))	Kingia_australis);
((Roystonea_regia	(((((((Dictyosperma_album	(Dypsis_decaryi	(Veitchia_spiralis	(Kentiopsis_piersoniorum	Hydriastele_microspadix))))	(((Heterospathe_cagayanensis	Geonoma_undata)	(Phoenix_dactylifera	Manicaria_saccifera))	((Oenocarpus_minor	Oenocarpus_bataua)	Prestoea_acuminata)))	((Serenoa_repens	Nypa_fruticans)	Pelagodoxa_henryana))	((Attalea_speciosa	(Elaeis_guineensis	Elaeis_oleifera))	(((Reinhardtia_simplex	Reinhardtia_gracilis)	(Reinhardtia_paiewonskiana	Reinhardtia_latisecta))	(Sabal_domingensis	Bactris_major))))	((Podococcus_barteri	Chamaedorea_seifrizii)	(Pseudophoenix_vinifera	Sclerosperma_profizianum)))	(Calamus_caryotoides	Iriartea_deltoidea))	Orania_palindan))	Kingia_australis);
((Calamus_caryotoides	((Pseudophoenix_vinifera	(Orania_palindan	Roystonea_regia))	(Sabal_domingensis	(((Iriartea_deltoidea	Sclerosperma_profizianum)	((((((Oenocarpus_minor	Oenocarpus_bataua)	Prestoea_acuminata)	Pelagodoxa_henryana)	(Heterospathe_cagayanensis	(((Veitchia_spiralis	Kentiopsis_piersoniorum)	Hydriastele_microspadix)	(Dictyosperma_album	Dypsis_decaryi))))	((((Serenoa_repens	Nypa_fruticans)	Phoenix_dactylifera)	Manicaria_saccifera)	Geonoma_undata))	((Attalea_speciosa	((Reinhardtia_simplex	Reinhardtia_gracilis)	(Reinhardtia_paiewonskiana	Reinhardtia_latisecta)))	(Bactris_major	(Elaeis_guineensis	Elaeis_oleifera)))))	(Podococcus_barteri	Chamaedorea_seifrizii)))))	Kingia_australis);
((Pseudophoenix_vinifera	((((Serenoa_repens	Nypa_fruticans)	Sabal_domingensis)	Phoenix_dactylifera)	((Manicaria_saccifera	(((Prestoea_acuminata	(Oenocarpus_minor	Oenocarpus_bataua))	(((((Kentiopsis_piersoniorum	(Dypsis_decaryi	Dictyosperma_album))	Hydriastele_microspadix)	Veitchia_spiralis)	Heterospathe_cagayanensis)	(((Sclerosperma_profizianum	(Podococcus_barteri	Orania_palindan))	Geonoma_undata)	Roystonea_regia)))	((Iriartea_deltoidea	(Calamus_caryotoides	((Chamaedorea_seifrizii	Bactris_major)	(Attalea_speciosa	(Elaeis_oleifera	Elaeis_guineensis)))))	(Reinhardtia_simplex	(Reinhardtia_gracilis	(Reinhardtia_paiewonskiana	Reinhardtia_latisecta))))))	Pelagodoxa_henryana)))	Kingia_australis);
(((Pseudophoenix_vinifera	((((Iriartea_deltoidea	Sclerosperma_profizianum)	(Chamaedorea_seifrizii	(Roystonea_regia	(Podococcus_barteri	Orania_palindan))))	(((Geonoma_undata	Manicaria_saccifera)	((Prestoea_acuminata	(Oenocarpus_minor	Oenocarpus_bataua))	(((Hydriastele_microspadix	(Kentiopsis_piersoniorum	(Veitchia_spiralis	Dypsis_decaryi)))	Dictyosperma_album)	(Pelagodoxa_henryana	Heterospathe_cagayanensis))))	(((Elaeis_oleifera	Elaeis_guineensis)	Bactris_major)	(Attalea_speciosa	(Reinhardtia_simplex	(Reinhardtia_gracilis	(Reinhardtia_paiewonskiana	Reinhardtia_latisecta)))))))	((Serenoa_repens	Nypa_fruticans)	(Sabal_domingensis	Phoenix_dactylifera))))	Calamus_caryotoides)	Kingia_australis);
(((Chamaedorea_seifrizii	((Iriartea_deltoidea	((Podococcus_barteri	Orania_palindan)	Sclerosperma_profizianum))	(Geonoma_undata	((((Sabal_domingensis	(Pseudophoenix_vinifera	((Serenoa_repens	Nypa_fruticans)	Phoenix_dactylifera)))	Roystonea_regia)	((Reinhardtia_simplex	(Reinhardtia_gracilis	(Reinhardtia_paiewonskiana	Reinhardtia_latisecta)))	(((Pelagodoxa_henryana	(Dictyosperma_album	(((Heterospathe_cagayanensis	(Hydriastele_microspadix	Veitchia_spiralis))	Kentiopsis_piersoniorum)	Dypsis_decaryi)))	(Prestoea_acuminata	(Oenocarpus_minor	Oenocarpus_bataua)))	Manicaria_saccifera)))	(Bactris_major	((Elaeis_oleifera	Elaeis_guineensis)	Attalea_speciosa))))))	Calamus_caryotoides)	Kingia_australis);
(((Podococcus_barteri	(Orania_palindan	((((Iriartea_deltoidea	Sclerosperma_profizianum)	(((((Reinhardtia_gracilis	(Reinhardtia_simplex	(Reinhardtia_latisecta	Reinhardtia_paiewonskiana)))	((Dictyosperma_album	(((Hydriastele_microspadix	Veitchia_spiralis)	Kentiopsis_piersoniorum)	Dypsis_decaryi))	Heterospathe_cagayanensis))	(((Serenoa_repens	Nypa_fruticans)	Roystonea_regia)	Pelagodoxa_henryana))	(Phoenix_dactylifera	((Prestoea_acuminata	(Oenocarpus_minor	Oenocarpus_bataua))	Manicaria_saccifera)))	(Attalea_speciosa	((Sabal_domingensis	Bactris_major)	(Geonoma_undata	(Elaeis_oleifera	Elaeis_guineensis))))))	Chamaedorea_seifrizii)	Pseudophoenix_vinifera)))	Calamus_caryotoides)	Kingia_australis);
((((Podococcus_barteri	(((Phoenix_dactylifera	((((Sabal_domingensis	(Reinhardtia_gracilis	(Reinhardtia_simplex	((Reinhardtia_latisecta	Reinhardtia_paiewonskiana)	Bactris_major))))	(Attalea_speciosa	(Elaeis_oleifera	Elaeis_guineensis)))	(Pelagodoxa_henryana	(((((Geonoma_undata	Heterospathe_cagayanensis)	Kentiopsis_piersoniorum)	Hydriastele_microspadix)	Veitchia_spiralis)	(Dictyosperma_album	Dypsis_decaryi))))	((Prestoea_acuminata	(Oenocarpus_minor	Oenocarpus_bataua))	Manicaria_saccifera)))	((Serenoa_repens	Nypa_fruticans)	(Roystonea_regia	(Orania_palindan	Pseudophoenix_vinifera))))	(Iriartea_deltoidea	Sclerosperma_profizianum)))	Chamaedorea_seifrizii)	Calamus_caryotoides)	Kingia_australis);
((((((Orania_palindan	(Podococcus_barteri	Roystonea_regia))	Sclerosperma_profizianum)	((((Bactris_major	(Elaeis_oleifera	Elaeis_guineensis))	(((Reinhardtia_latisecta	Reinhardtia_paiewonskiana)	(Reinhardtia_gracilis	Reinhardtia_simplex))	Attalea_speciosa))	(((((Hydriastele_microspadix	Veitchia_spiralis)	Kentiopsis_piersoniorum)	(Dictyosperma_album	Dypsis_decaryi))	(Geonoma_undata	Heterospathe_cagayanensis))	((Pelagodoxa_henryana	(Prestoea_acuminata	(Oenocarpus_minor	Oenocarpus_bataua)))	Manicaria_saccifera)))	(((Sabal_domingensis	Phoenix_dactylifera)	(Chamaedorea_seifrizii	(Serenoa_repens	Nypa_fruticans)))	Pseudophoenix_vinifera)))	Iriartea_deltoidea)	Calamus_caryotoides)	Kingia_australis);
((((((Iriartea_deltoidea	Bactris_major)	(Attalea_speciosa	(Elaeis_oleifera	Elaeis_guineensis)))	((Sclerosperma_profizianum	Pseudophoenix_vinifera)	(Podococcus_barteri	Orania_palindan)))	((((Geonoma_undata	Manicaria_saccifera)	((Heterospathe_cagayanensis	(((Dypsis_decaryi	(Hydriastele_microspadix	Veitchia_spiralis))	Kentiopsis_piersoniorum)	Dictyosperma_album))	(Pelagodoxa_henryana	((Chamaedorea_seifrizii	Prestoea_acuminata)	(Oenocarpus_minor	Oenocarpus_bataua)))))	((Reinhardtia_gracilis	(Reinhardtia_simplex	(Reinhardtia_latisecta	Reinhardtia_paiewonskiana)))	((Sabal_domingensis	Phoenix_dactylifera)	(Serenoa_repens	Nypa_fruticans))))	Roystonea_regia))	Calamus_caryotoides)	Kingia_australis);
((Chamaedorea_seifrizii	((Serenoa_repens	Nypa_fruticans)	(Geonoma_undata	((Manicaria_saccifera	(((Iriartea_deltoidea	((Sclerosperma_profizianum	Podococcus_barteri)	Orania_palindan))	((Attalea_speciosa	(Elaeis_oleifera	Elaeis_guineensis))	(Sabal_domingensis	(((Reinhardtia_latisecta	Reinhardtia_paiewonskiana)	(Reinhardtia_gracilis	Reinhardtia_simplex))	Bactris_major))))	((Calamus_caryotoides	(Pseudophoenix_vinifera	Roystonea_regia))	Phoenix_dactylifera)))	(Pelagodoxa_henryana	((Prestoea_acuminata	(Oenocarpus_minor	Oenocarpus_bataua))	(Heterospathe_cagayanensis	(Dictyosperma_album	(Dypsis_decaryi	((Veitchia_spiralis	Hydriastele_microspadix)	Kentiopsis_piersoniorum))))))))))	Kingia_australis);
((Chamaedorea_seifrizii	((Serenoa_repens	Nypa_fruticans)	(Geonoma_undata	((Dictyosperma_album	(Dypsis_decaryi	(Veitchia_spiralis	(Hydriastele_microspadix	(Kentiopsis_piersoniorum	Heterospathe_cagayanensis)))))	((((Prestoea_acuminata	(Oenocarpus_minor	Oenocarpus_bataua))	((Phoenix_dactylifera	Manicaria_saccifera)	Pelagodoxa_henryana))	(((Elaeis_oleifera	Elaeis_guineensis)	(Iriartea_deltoidea	Attalea_speciosa))	(Sabal_domingensis	(((Reinhardtia_latisecta	Reinhardtia_paiewonskiana)	(Reinhardtia_gracilis	Reinhardtia_simplex))	Bactris_major))))	((Calamus_caryotoides	(Pseudophoenix_vinifera	Roystonea_regia))	(Sclerosperma_profizianum	(Podococcus_barteri	Orania_palindan))))))))	Kingia_australis);
(((Pseudophoenix_vinifera	((Sclerosperma_profizianum	Iriartea_deltoidea)	(((((Geonoma_undata	(Prestoea_acuminata	(Oenocarpus_minor	Oenocarpus_bataua)))	Manicaria_saccifera)	((Pelagodoxa_henryana	(Serenoa_repens	Nypa_fruticans))	((Phoenix_dactylifera	Sabal_domingensis)	(Dictyosperma_album	(Dypsis_decaryi	(Heterospathe_cagayanensis	(Kentiopsis_piersoniorum	(Hydriastele_microspadix	Veitchia_spiralis))))))))	(Bactris_major	(((Elaeis_oleifera	Elaeis_guineensis)	Attalea_speciosa)	(Reinhardtia_latisecta	((Reinhardtia_simplex	Reinhardtia_gracilis)	Reinhardtia_paiewonskiana)))))	((Podococcus_barteri	Chamaedorea_seifrizii)	(Roystonea_regia	Orania_palindan)))))	Calamus_caryotoides)	Kingia_australis);
((Calamus_caryotoides	((Sabal_domingensis	Phoenix_dactylifera)	((((Pseudophoenix_vinifera	(Iriartea_deltoidea	Sclerosperma_profizianum))	((Roystonea_regia	Orania_palindan)	(Chamaedorea_seifrizii	Podococcus_barteri)))	((((Elaeis_guineensis	Elaeis_oleifera)	Bactris_major)	(((Reinhardtia_latisecta	Reinhardtia_paiewonskiana)	(Reinhardtia_gracilis	Reinhardtia_simplex))	Attalea_speciosa))	((((Kentiopsis_piersoniorum	((Heterospathe_cagayanensis	Veitchia_spiralis)	Hydriastele_microspadix))	(Dypsis_decaryi	Dictyosperma_album))	(Pelagodoxa_henryana	((Oenocarpus_minor	Oenocarpus_bataua)	Prestoea_acuminata)))	(Manicaria_saccifera	Geonoma_undata))))	(Serenoa_repens	Nypa_fruticans))))	Kingia_australis);
((Calamus_caryotoides	((((((Roystonea_regia	Orania_palindan)	Sclerosperma_profizianum)	(Chamaedorea_seifrizii	Podococcus_barteri))	((((Elaeis_guineensis	Elaeis_oleifera)	Bactris_major)	Attalea_speciosa)	(Geonoma_undata	((((((Dictyosperma_album	Dypsis_decaryi)	Kentiopsis_piersoniorum)	(Veitchia_spiralis	Hydriastele_microspadix))	Heterospathe_cagayanensis)	(Pelagodoxa_henryana	((Oenocarpus_minor	Oenocarpus_bataua)	Prestoea_acuminata)))	Manicaria_saccifera))))	(((Reinhardtia_latisecta	Reinhardtia_paiewonskiana)	(Reinhardtia_gracilis	Reinhardtia_simplex))	((Serenoa_repens	Nypa_fruticans)	(Pseudophoenix_vinifera	(Sabal_domingensis	Phoenix_dactylifera)))))	Iriartea_deltoidea))	Kingia_australis);
((Bactris_major	(((((Reinhardtia_latisecta	Reinhardtia_paiewonskiana)	(Reinhardtia_gracilis	Reinhardtia_simplex))	Attalea_speciosa)	(Elaeis_guineensis	Elaeis_oleifera))	((Geonoma_undata	((((((Dictyosperma_album	Kentiopsis_piersoniorum)	(Veitchia_spiralis	Hydriastele_microspadix))	Dypsis_decaryi)	Heterospathe_cagayanensis)	(Pelagodoxa_henryana	((Oenocarpus_minor	Oenocarpus_bataua)	Prestoea_acuminata)))	Manicaria_saccifera))	((Phoenix_dactylifera	((Serenoa_repens	Nypa_fruticans)	Chamaedorea_seifrizii))	((Sabal_domingensis	Iriartea_deltoidea)	(Calamus_caryotoides	(((Podococcus_barteri	Roystonea_regia)	(Pseudophoenix_vinifera	Orania_palindan))	Sclerosperma_profizianum)))))))	Kingia_australis);
((Roystonea_regia	(Calamus_caryotoides	((Podococcus_barteri	(Phoenix_dactylifera	(((Sclerosperma_profizianum	(((Sabal_domingensis	(Reinhardtia_simplex	((Reinhardtia_latisecta	Reinhardtia_paiewonskiana)	Reinhardtia_gracilis)))	Bactris_major)	(Attalea_speciosa	(Elaeis_guineensis	Elaeis_oleifera))))	(((((Oenocarpus_minor	Oenocarpus_bataua)	Prestoea_acuminata)	(((Dypsis_decaryi	Dictyosperma_album)	(((Kentiopsis_piersoniorum	Heterospathe_cagayanensis)	Hydriastele_microspadix)	Veitchia_spiralis))	Pelagodoxa_henryana))	(((Serenoa_repens	Nypa_fruticans)	Chamaedorea_seifrizii)	Geonoma_undata))	Manicaria_saccifera))	Iriartea_deltoidea)))	(Pseudophoenix_vinifera	Orania_palindan))))	Kingia_australis);
((Calamus_caryotoides	(((Geonoma_undata	((Sclerosperma_profizianum	(Podococcus_barteri	Orania_palindan))	((Chamaedorea_seifrizii	Sabal_domingensis)	Roystonea_regia)))	(((Pelagodoxa_henryana	(Prestoea_acuminata	(Dictyosperma_album	((Heterospathe_cagayanensis	((Hydriastele_microspadix	Veitchia_spiralis)	Kentiopsis_piersoniorum))	Dypsis_decaryi))))	((Oenocarpus_minor	Oenocarpus_bataua)	(((Reinhardtia_simplex	(Reinhardtia_latisecta	Reinhardtia_paiewonskiana))	Reinhardtia_gracilis)	(Pseudophoenix_vinifera	(Phoenix_dactylifera	(Serenoa_repens	Nypa_fruticans))))))	Manicaria_saccifera))	((Iriartea_deltoidea	Bactris_major)	(Attalea_speciosa	(Elaeis_guineensis	Elaeis_oleifera)))))	Kingia_australis);
((Calamus_caryotoides	((Geonoma_undata	((Sclerosperma_profizianum	(Podococcus_barteri	Orania_palindan))	Roystonea_regia))	((((((Sabal_domingensis	(Dictyosperma_album	(((Hydriastele_microspadix	Veitchia_spiralis)	Kentiopsis_piersoniorum)	Dypsis_decaryi)))	Pelagodoxa_henryana)	Heterospathe_cagayanensis)	Iriartea_deltoidea)	((Manicaria_saccifera	(Chamaedorea_seifrizii	(((Reinhardtia_latisecta	Reinhardtia_paiewonskiana)	(Reinhardtia_gracilis	Reinhardtia_simplex))	((Serenoa_repens	Nypa_fruticans)	(Pseudophoenix_vinifera	Phoenix_dactylifera)))))	(Prestoea_acuminata	(Oenocarpus_minor	Oenocarpus_bataua))))	(Bactris_major	(Attalea_speciosa	(Elaeis_guineensis	Elaeis_oleifera))))))	Kingia_australis);
((Calamus_caryotoides	((Serenoa_repens	Nypa_fruticans)	((Sabal_domingensis	Phoenix_dactylifera)	(((((Pelagodoxa_henryana	(Prestoea_acuminata	(Oenocarpus_minor	Oenocarpus_bataua)))	Manicaria_saccifera)	(Geonoma_undata	(Dictyosperma_album	(((Heterospathe_cagayanensis	(Hydriastele_microspadix	Veitchia_spiralis))	Kentiopsis_piersoniorum)	Dypsis_decaryi))))	(((Reinhardtia_latisecta	(Reinhardtia_gracilis	(Reinhardtia_simplex	Reinhardtia_paiewonskiana)))	Attalea_speciosa)	((Elaeis_guineensis	Elaeis_oleifera)	Bactris_major)))	((((Chamaedorea_seifrizii	Podococcus_barteri)	(Orania_palindan	Roystonea_regia))	(Pseudophoenix_vinifera	Sclerosperma_profizianum))	Iriartea_deltoidea)))))	Kingia_australis);
((Pelagodoxa_henryana	(((((Bactris_major	((Reinhardtia_gracilis	(Reinhardtia_latisecta	Reinhardtia_paiewonskiana))	Reinhardtia_simplex))	(Attalea_speciosa	(Elaeis_guineensis	Elaeis_oleifera)))	(((Podococcus_barteri	((Pseudophoenix_vinifera	(Orania_palindan	Roystonea_regia))	(Iriartea_deltoidea	Sclerosperma_profizianum)))	(Sabal_domingensis	Phoenix_dactylifera))	((Chamaedorea_seifrizii	Calamus_caryotoides)	(Serenoa_repens	Nypa_fruticans))))	(Manicaria_saccifera	(Geonoma_undata	(Prestoea_acuminata	(Oenocarpus_minor	Oenocarpus_bataua)))))	(Dictyosperma_album	(((Heterospathe_cagayanensis	Hydriastele_microspadix)	Kentiopsis_piersoniorum)	(Veitchia_spiralis	Dypsis_decaryi)))))	Kingia_australis);
((Phoenix_dactylifera	(Pseudophoenix_vinifera	((Serenoa_repens	Nypa_fruticans)	(Manicaria_saccifera	(Geonoma_undata	((((Bactris_major	(((Reinhardtia_gracilis	(Reinhardtia_latisecta	Reinhardtia_paiewonskiana))	Reinhardtia_simplex)	Sabal_domingensis))	(Attalea_speciosa	(Elaeis_guineensis	Elaeis_oleifera)))	((Calamus_caryotoides	Iriartea_deltoidea)	((Chamaedorea_seifrizii	Podococcus_barteri)	(Sclerosperma_profizianum	(Orania_palindan	Roystonea_regia)))))	((Pelagodoxa_henryana	(Prestoea_acuminata	(Oenocarpus_minor	Oenocarpus_bataua)))	((Dictyosperma_album	(((Hydriastele_microspadix	Veitchia_spiralis)	Kentiopsis_piersoniorum)	Dypsis_decaryi))	Heterospathe_cagayanensis))))))))	Kingia_australis);
((Calamus_caryotoides	(((Geonoma_undata	((Orania_palindan	Roystonea_regia)	(Chamaedorea_seifrizii	Podococcus_barteri)))	(Pseudophoenix_vinifera	Sclerosperma_profizianum))	(((Bactris_major	(((Reinhardtia_gracilis	(Reinhardtia_simplex	Reinhardtia_paiewonskiana))	Reinhardtia_latisecta)	Sabal_domingensis))	((Iriartea_deltoidea	Attalea_speciosa)	(Elaeis_guineensis	Elaeis_oleifera)))	((Manicaria_saccifera	(Prestoea_acuminata	(Oenocarpus_minor	Oenocarpus_bataua)))	((Phoenix_dactylifera	(Serenoa_repens	Nypa_fruticans))	((((Dictyosperma_album	Kentiopsis_piersoniorum)	((Hydriastele_microspadix	Veitchia_spiralis)	Dypsis_decaryi))	Heterospathe_cagayanensis)	Pelagodoxa_henryana))))))	Kingia_australis);
((Phoenix_dactylifera	(((((Calamus_caryotoides	Iriartea_deltoidea)	(((((((((Veitchia_spiralis	Hydriastele_microspadix)	Kentiopsis_piersoniorum)	Dypsis_decaryi)	Dictyosperma_album)	(Pelagodoxa_henryana	Heterospathe_cagayanensis))	(Prestoea_acuminata	(Oenocarpus_minor	Oenocarpus_bataua)))	(Roystonea_regia	Manicaria_saccifera))	((Elaeis_oleifera	Elaeis_guineensis)	((((Sabal_domingensis	Bactris_major)	(Reinhardtia_simplex	(Reinhardtia_gracilis	(Reinhardtia_latisecta	Reinhardtia_paiewonskiana))))	Attalea_speciosa)	Geonoma_undata)))	((Sclerosperma_profizianum	Orania_palindan)	Podococcus_barteri)))	Chamaedorea_seifrizii)	(Nypa_fruticans	Serenoa_repens))	Pseudophoenix_vinifera))	Kingia_australis);
((Roystonea_regia	(((Geonoma_undata	Chamaedorea_seifrizii)	((Podococcus_barteri	Orania_palindan)	Sclerosperma_profizianum))	(((Pseudophoenix_vinifera	Phoenix_dactylifera)	Calamus_caryotoides)	(((((Sabal_domingensis	Bactris_major)	((Reinhardtia_simplex	(Reinhardtia_latisecta	Reinhardtia_paiewonskiana))	Reinhardtia_gracilis))	((Iriartea_deltoidea	Attalea_speciosa)	(Elaeis_oleifera	Elaeis_guineensis)))	(Nypa_fruticans	Serenoa_repens))	(((Pelagodoxa_henryana	(Prestoea_acuminata	(Oenocarpus_minor	Oenocarpus_bataua)))	((((Hydriastele_microspadix	Kentiopsis_piersoniorum)	(Veitchia_spiralis	Dypsis_decaryi))	Dictyosperma_album)	Heterospathe_cagayanensis))	Manicaria_saccifera)))))	Kingia_australis);
((Calamus_caryotoides	(Pelagodoxa_henryana	(((((Geonoma_undata	(Manicaria_saccifera	Phoenix_dactylifera))	(Prestoea_acuminata	(Oenocarpus_minor	Oenocarpus_bataua)))	((Roystonea_regia	((Podococcus_barteri	Orania_palindan)	Sclerosperma_profizianum))	((((Sabal_domingensis	Bactris_major)	((Reinhardtia_latisecta	Reinhardtia_paiewonskiana)	(Reinhardtia_gracilis	Reinhardtia_simplex)))	(Elaeis_oleifera	Elaeis_guineensis))	(Iriartea_deltoidea	Attalea_speciosa))))	((Chamaedorea_seifrizii	(Nypa_fruticans	Serenoa_repens))	(((Heterospathe_cagayanensis	(Kentiopsis_piersoniorum	(Hydriastele_microspadix	Veitchia_spiralis)))	Dypsis_decaryi)	Dictyosperma_album)))	Pseudophoenix_vinifera)))	Kingia_australis);
((Pseudophoenix_vinifera	((((Chamaedorea_seifrizii	(Roystonea_regia	(Podococcus_barteri	Orania_palindan)))	((((((Reinhardtia_latisecta	Reinhardtia_paiewonskiana)	(Reinhardtia_gracilis	Reinhardtia_simplex))	Manicaria_saccifera)	(((((Kentiopsis_piersoniorum	(Hydriastele_microspadix	Veitchia_spiralis))	Dypsis_decaryi)	Dictyosperma_album)	(Heterospathe_cagayanensis	Pelagodoxa_henryana))	(Prestoea_acuminata	(Oenocarpus_minor	Oenocarpus_bataua))))	(Geonoma_undata	(((Elaeis_oleifera	Elaeis_guineensis)	Bactris_major)	Attalea_speciosa)))	(Sclerosperma_profizianum	Iriartea_deltoidea)))	((Nypa_fruticans	Serenoa_repens)	(Sabal_domingensis	Phoenix_dactylifera)))	Calamus_caryotoides))	Kingia_australis);
((Chamaedorea_seifrizii	(Podococcus_barteri	((((((((Calamus_caryotoides	Iriartea_deltoidea)	(Sabal_domingensis	Phoenix_dactylifera))	Pseudophoenix_vinifera)	((Nypa_fruticans	Serenoa_repens)	(((Elaeis_oleifera	Elaeis_guineensis)	(((Bactris_major	((Reinhardtia_latisecta	Reinhardtia_simplex)	Reinhardtia_paiewonskiana))	Reinhardtia_gracilis)	Attalea_speciosa))	(Manicaria_saccifera	((Prestoea_acuminata	(Oenocarpus_minor	Oenocarpus_bataua))	(Pelagodoxa_henryana	((((Hydriastele_microspadix	Veitchia_spiralis)	(Dypsis_decaryi	Kentiopsis_piersoniorum))	Dictyosperma_album)	Heterospathe_cagayanensis)))))))	Roystonea_regia)	Geonoma_undata)	Orania_palindan)	Sclerosperma_profizianum)))	Kingia_australis);
((Pelagodoxa_henryana	(((((Bactris_major	(Attalea_speciosa	(Elaeis_oleifera	Elaeis_guineensis)))	((Reinhardtia_latisecta	Reinhardtia_paiewonskiana)	(Reinhardtia_gracilis	Reinhardtia_simplex)))	((((Kentiopsis_piersoniorum	(Hydriastele_microspadix	Veitchia_spiralis))	Dypsis_decaryi)	Dictyosperma_album)	Heterospathe_cagayanensis))	(Manicaria_saccifera	(((Nypa_fruticans	Serenoa_repens)	(Calamus_caryotoides	Iriartea_deltoidea))	((Sabal_domingensis	Phoenix_dactylifera)	((((Geonoma_undata	(Podococcus_barteri	(Sclerosperma_profizianum	Orania_palindan)))	Roystonea_regia)	Chamaedorea_seifrizii)	Pseudophoenix_vinifera)))))	(Prestoea_acuminata	(Oenocarpus_minor	Oenocarpus_bataua))))	Kingia_australis);
((Roystonea_regia	((Chamaedorea_seifrizii	Geonoma_undata)	(((((Nypa_fruticans	Serenoa_repens)	((((Bactris_major	(Elaeis_oleifera	Elaeis_guineensis))	(Attalea_speciosa	((Reinhardtia_latisecta	Reinhardtia_paiewonskiana)	(Reinhardtia_gracilis	Reinhardtia_simplex))))	((Pelagodoxa_henryana	(Prestoea_acuminata	(Oenocarpus_minor	Oenocarpus_bataua)))	(((Heterospathe_cagayanensis	(Kentiopsis_piersoniorum	(Hydriastele_microspadix	Veitchia_spiralis)))	Dypsis_decaryi)	Dictyosperma_album)))	Manicaria_saccifera))	(Calamus_caryotoides	Iriartea_deltoidea))	((Sabal_domingensis	Phoenix_dactylifera)	(Sclerosperma_profizianum	Pseudophoenix_vinifera)))	(Podococcus_barteri	Orania_palindan))))	Kingia_australis);
((Pelagodoxa_henryana	(((Prestoea_acuminata	(Oenocarpus_minor	Oenocarpus_bataua))	((Manicaria_saccifera	(((Sabal_domingensis	(Chamaedorea_seifrizii	Bactris_major))	((Reinhardtia_latisecta	Reinhardtia_paiewonskiana)	(Reinhardtia_gracilis	Reinhardtia_simplex)))	((Elaeis_oleifera	Elaeis_guineensis)	Attalea_speciosa)))	(((((Kentiopsis_piersoniorum	(Hydriastele_microspadix	Veitchia_spiralis))	Dypsis_decaryi)	Dictyosperma_album)	Heterospathe_cagayanensis)	((Sclerosperma_profizianum	Iriartea_deltoidea)	(((Phoenix_dactylifera	(Nypa_fruticans	Serenoa_repens))	(Calamus_caryotoides	Pseudophoenix_vinifera))	((Podococcus_barteri	Orania_palindan)	Roystonea_regia))))))	Geonoma_undata))	Kingia_australis);
((Roystonea_regia	(((((((Pelagodoxa_henryana	(Prestoea_acuminata	(Oenocarpus_minor	Oenocarpus_bataua)))	(((Kentiopsis_piersoniorum	(Heterospathe_cagayanensis	(Hydriastele_microspadix	Veitchia_spiralis)))	Dypsis_decaryi)	Dictyosperma_album))	(Geonoma_undata	Manicaria_saccifera))	(((Reinhardtia_latisecta	Reinhardtia_paiewonskiana)	(Reinhardtia_gracilis	Reinhardtia_simplex))	(((Elaeis_oleifera	Elaeis_guineensis)	Bactris_major)	Attalea_speciosa)))	(Nypa_fruticans	Serenoa_repens))	(((Calamus_caryotoides	Iriartea_deltoidea)	Chamaedorea_seifrizii)	((Pseudophoenix_vinifera	Sclerosperma_profizianum)	(Podococcus_barteri	Orania_palindan))))	(Sabal_domingensis	Phoenix_dactylifera)))	Kingia_australis);
((Pelagodoxa_henryana	((Dypsis_decaryi	(((Calamus_caryotoides	Dictyosperma_album)	((Veitchia_spiralis	Hydriastele_microspadix)	Kentiopsis_piersoniorum))	(((Geonoma_undata	((((Nypa_fruticans	Serenoa_repens)	(Sabal_domingensis	Phoenix_dactylifera))	Pseudophoenix_vinifera)	Manicaria_saccifera))	((((Bactris_major	(Attalea_speciosa	(Elaeis_oleifera	Elaeis_guineensis)))	(Sclerosperma_profizianum	((Reinhardtia_latisecta	Reinhardtia_paiewonskiana)	(Reinhardtia_gracilis	Reinhardtia_simplex))))	((Chamaedorea_seifrizii	(Podococcus_barteri	Orania_palindan))	Roystonea_regia))	Iriartea_deltoidea))	(Prestoea_acuminata	(Oenocarpus_minor	Oenocarpus_bataua)))))	Heterospathe_cagayanensis))	Kingia_australis);
((Chamaedorea_seifrizii	(Podococcus_barteri	(((Phoenix_dactylifera	(Nypa_fruticans	Serenoa_repens))	Sabal_domingensis)	((((Sclerosperma_profizianum	(Calamus_caryotoides	Iriartea_deltoidea))	Roystonea_regia)	(Orania_palindan	Pseudophoenix_vinifera))	((Manicaria_saccifera	((Geonoma_undata	Pelagodoxa_henryana)	((Dictyosperma_album	((((Veitchia_spiralis	Hydriastele_microspadix)	Heterospathe_cagayanensis)	Kentiopsis_piersoniorum)	Dypsis_decaryi))	((Oenocarpus_minor	Oenocarpus_bataua)	Prestoea_acuminata))))	(((Elaeis_oleifera	Elaeis_guineensis)	Bactris_major)	((Reinhardtia_simplex	(Reinhardtia_gracilis	(Reinhardtia_paiewonskiana	Reinhardtia_latisecta)))	Attalea_speciosa)))))))	Kingia_australis);
((Pelagodoxa_henryana	((((Pseudophoenix_vinifera	(Nypa_fruticans	Serenoa_repens))	(Sabal_domingensis	Phoenix_dactylifera))	(Dictyosperma_album	((((Veitchia_spiralis	Hydriastele_microspadix)	Heterospathe_cagayanensis)	Kentiopsis_piersoniorum)	Dypsis_decaryi)))	((Manicaria_saccifera	((Oenocarpus_minor	Oenocarpus_bataua)	Prestoea_acuminata))	((((((Elaeis_oleifera	Elaeis_guineensis)	Bactris_major)	(Calamus_caryotoides	Attalea_speciosa))	((Roystonea_regia	((Podococcus_barteri	Orania_palindan)	Sclerosperma_profizianum))	(Chamaedorea_seifrizii	Geonoma_undata)))	Iriartea_deltoidea)	(Reinhardtia_gracilis	((Reinhardtia_paiewonskiana	Reinhardtia_latisecta)	Reinhardtia_simplex))))))	Kingia_australis);
((Pelagodoxa_henryana	((Manicaria_saccifera	((((((Nypa_fruticans	Serenoa_repens)	(Sabal_domingensis	Phoenix_dactylifera))	(Reinhardtia_gracilis	((Reinhardtia_paiewonskiana	Reinhardtia_latisecta)	Reinhardtia_simplex)))	(((((Chamaedorea_seifrizii	Podococcus_barteri)	Sclerosperma_profizianum)	(Orania_palindan	Roystonea_regia))	(Bactris_major	((Elaeis_oleifera	Elaeis_guineensis)	Attalea_speciosa)))	(Calamus_caryotoides	Iriartea_deltoidea)))	Pseudophoenix_vinifera)	((Dictyosperma_album	((((Veitchia_spiralis	Hydriastele_microspadix)	Heterospathe_cagayanensis)	Kentiopsis_piersoniorum)	Dypsis_decaryi))	((Oenocarpus_minor	Oenocarpus_bataua)	Prestoea_acuminata))))	Geonoma_undata))	Kingia_australis);
((Phoenix_dactylifera	(Sabal_domingensis	(((Nypa_fruticans	Serenoa_repens)	(((((((Reinhardtia_paiewonskiana	Reinhardtia_latisecta)	(Reinhardtia_simplex	Reinhardtia_gracilis))	Attalea_speciosa)	(Bactris_major	(Elaeis_oleifera	Elaeis_guineensis)))	(Manicaria_saccifera	((((Hydriastele_microspadix	Heterospathe_cagayanensis)	(Kentiopsis_piersoniorum	(Dypsis_decaryi	Dictyosperma_album)))	Veitchia_spiralis)	(Pelagodoxa_henryana	((Oenocarpus_minor	Oenocarpus_bataua)	Prestoea_acuminata)))))	Geonoma_undata)	((Roystonea_regia	((Orania_palindan	Sclerosperma_profizianum)	Podococcus_barteri))	(Chamaedorea_seifrizii	(Calamus_caryotoides	Iriartea_deltoidea)))))	Pseudophoenix_vinifera)))	Kingia_australis);
((Calamus_caryotoides	(((((Phoenix_dactylifera	Sabal_domingensis)	(Chamaedorea_seifrizii	(Nypa_fruticans	Serenoa_repens)))	((Roystonea_regia	((Orania_palindan	Sclerosperma_profizianum)	Podococcus_barteri))	(((((Reinhardtia_paiewonskiana	Reinhardtia_latisecta)	(Reinhardtia_simplex	Reinhardtia_gracilis))	Attalea_speciosa)	(Bactris_major	(Elaeis_oleifera	Elaeis_guineensis)))	(((Pelagodoxa_henryana	(Dictyosperma_album	(Dypsis_decaryi	(Veitchia_spiralis	(Hydriastele_microspadix	(Kentiopsis_piersoniorum	Heterospathe_cagayanensis))))))	Manicaria_saccifera)	(Geonoma_undata	((Oenocarpus_minor	Oenocarpus_bataua)	Prestoea_acuminata))))))	Pseudophoenix_vinifera)	Iriartea_deltoidea))	Kingia_australis);
((Calamus_caryotoides	(((Sclerosperma_profizianum	Pseudophoenix_vinifera)	(Orania_palindan	Podococcus_barteri))	(((((Reinhardtia_gracilis	((Reinhardtia_paiewonskiana	Reinhardtia_latisecta)	Reinhardtia_simplex))	Attalea_speciosa)	(Bactris_major	(Elaeis_oleifera	Elaeis_guineensis)))	Iriartea_deltoidea)	((Chamaedorea_seifrizii	((Nypa_fruticans	Serenoa_repens)	(Phoenix_dactylifera	Sabal_domingensis)))	(Geonoma_undata	(((Pelagodoxa_henryana	((Oenocarpus_minor	Oenocarpus_bataua)	Prestoea_acuminata))	(((Hydriastele_microspadix	(Kentiopsis_piersoniorum	Veitchia_spiralis))	(Dictyosperma_album	Dypsis_decaryi))	Heterospathe_cagayanensis))	(Roystonea_regia	Manicaria_saccifera)))))))	Kingia_australis);
((Phoenix_dactylifera	((((((Pelagodoxa_henryana	((Oenocarpus_minor	Oenocarpus_bataua)	Prestoea_acuminata))	((((Dypsis_decaryi	Dictyosperma_album)	Kentiopsis_piersoniorum)	(Veitchia_spiralis	Hydriastele_microspadix))	Heterospathe_cagayanensis))	((Iriartea_deltoidea	((Sabal_domingensis	(Bactris_major	(Reinhardtia_simplex	(Reinhardtia_gracilis	(Reinhardtia_paiewonskiana	Reinhardtia_latisecta)))))	(Attalea_speciosa	(Elaeis_oleifera	Elaeis_guineensis))))	(((Sclerosperma_profizianum	Geonoma_undata)	(Orania_palindan	Chamaedorea_seifrizii))	(Podococcus_barteri	Roystonea_regia))))	Manicaria_saccifera)	(Calamus_caryotoides	Pseudophoenix_vinifera))	(Nypa_fruticans	Serenoa_repens)))	Kingia_australis);
((Calamus_caryotoides	((((Roystonea_regia	(((Nypa_fruticans	Serenoa_repens)	(Sabal_domingensis	Phoenix_dactylifera))	Pseudophoenix_vinifera))	(Manicaria_saccifera	((((Attalea_speciosa	Bactris_major)	((Elaeis_oleifera	Elaeis_guineensis)	(Chamaedorea_seifrizii	Geonoma_undata)))	(Reinhardtia_simplex	(Reinhardtia_gracilis	(Reinhardtia_paiewonskiana	Reinhardtia_latisecta))))	(((Oenocarpus_minor	Oenocarpus_bataua)	Prestoea_acuminata)	((Dictyosperma_album	((Kentiopsis_piersoniorum	((Veitchia_spiralis	Hydriastele_microspadix)	Heterospathe_cagayanensis))	Dypsis_decaryi))	Pelagodoxa_henryana)))))	(Sclerosperma_profizianum	(Podococcus_barteri	Orania_palindan)))	Iriartea_deltoidea))	Kingia_australis);
((Phoenix_dactylifera	((((Chamaedorea_seifrizii	Geonoma_undata)	Manicaria_saccifera)	((((Sabal_domingensis	Iriartea_deltoidea)	((Podococcus_barteri	(Calamus_caryotoides	(Roystonea_regia	Orania_palindan)))	(Pseudophoenix_vinifera	Sclerosperma_profizianum)))	((Attalea_speciosa	((Elaeis_oleifera	Elaeis_guineensis)	Bactris_major))	(Reinhardtia_simplex	(Reinhardtia_gracilis	(Reinhardtia_paiewonskiana	Reinhardtia_latisecta)))))	(((Dictyosperma_album	((Kentiopsis_piersoniorum	(Veitchia_spiralis	Dypsis_decaryi))	Hydriastele_microspadix))	Heterospathe_cagayanensis)	(Pelagodoxa_henryana	((Oenocarpus_minor	Oenocarpus_bataua)	Prestoea_acuminata)))))	(Nypa_fruticans	Serenoa_repens)))	Kingia_australis);
((Pelagodoxa_henryana	(((((Manicaria_saccifera	Phoenix_dactylifera)	(Geonoma_undata	((Oenocarpus_minor	Oenocarpus_bataua)	Prestoea_acuminata)))	((((Pseudophoenix_vinifera	(Iriartea_deltoidea	Sclerosperma_profizianum))	(Roystonea_regia	(Orania_palindan	Calamus_caryotoides)))	Podococcus_barteri)	((((Reinhardtia_simplex	(Reinhardtia_gracilis	(Reinhardtia_paiewonskiana	Reinhardtia_latisecta)))	Attalea_speciosa)	(Elaeis_oleifera	Elaeis_guineensis))	(Sabal_domingensis	(Bactris_major	Chamaedorea_seifrizii)))))	(Nypa_fruticans	Serenoa_repens))	(Dictyosperma_album	((Kentiopsis_piersoniorum	((Heterospathe_cagayanensis	Hydriastele_microspadix)	Veitchia_spiralis))	Dypsis_decaryi))))	Kingia_australis);
((Phoenix_dactylifera	((Sabal_domingensis	(Serenoa_repens	Nypa_fruticans))	((((Pelagodoxa_henryana	Geonoma_undata)	(((Attalea_speciosa	((Reinhardtia_paiewonskiana	Reinhardtia_latisecta)	(Reinhardtia_simplex	Reinhardtia_gracilis)))	((Chamaedorea_seifrizii	Bactris_major)	(Elaeis_oleifera	Elaeis_guineensis)))	(((Pseudophoenix_vinifera	(Roystonea_regia	(Sclerosperma_profizianum	(Orania_palindan	Podococcus_barteri))))	Calamus_caryotoides)	((Dictyosperma_album	((Kentiopsis_piersoniorum	(Hydriastele_microspadix	(Veitchia_spiralis	Heterospathe_cagayanensis)))	Dypsis_decaryi))	((Oenocarpus_minor	Oenocarpus_bataua)	Prestoea_acuminata)))))	Iriartea_deltoidea)	Manicaria_saccifera)))	Kingia_australis);
(((Manicaria_saccifera	((((((Pelagodoxa_henryana	Heterospathe_cagayanensis)	Hydriastele_microspadix)	((Kentiopsis_piersoniorum	Dictyosperma_album)	Dypsis_decaryi))	Veitchia_spiralis)	((Oenocarpus_minor	Oenocarpus_bataua)	Prestoea_acuminata))	((((Reinhardtia_paiewonskiana	Reinhardtia_latisecta)	(Reinhardtia_simplex	Reinhardtia_gracilis))	((Chamaedorea_seifrizii	(Sclerosperma_profizianum	(Orania_palindan	Podococcus_barteri)))	(Bactris_major	(Attalea_speciosa	(Elaeis_oleifera	Elaeis_guineensis)))))	(((Iriartea_deltoidea	((Phoenix_dactylifera	Sabal_domingensis)	(Serenoa_repens	Nypa_fruticans)))	Calamus_caryotoides)	(Pseudophoenix_vinifera	Roystonea_regia)))))	Geonoma_undata)	Kingia_australis);
((Calamus_caryotoides	(((((Manicaria_saccifera	(Geonoma_undata	(((Dictyosperma_album	(((Heterospathe_cagayanensis	Hydriastele_microspadix)	Kentiopsis_piersoniorum)	Veitchia_spiralis))	Dypsis_decaryi)	(Pelagodoxa_henryana	((Oenocarpus_minor	Oenocarpus_bataua)	Prestoea_acuminata)))))	((Attalea_speciosa	(Elaeis_oleifera	Elaeis_guineensis))	((((Reinhardtia_latisecta	Bactris_major)	Reinhardtia_paiewonskiana)	Reinhardtia_gracilis)	Reinhardtia_simplex)))	((Phoenix_dactylifera	(Iriartea_deltoidea	Sabal_domingensis))	((Serenoa_repens	Nypa_fruticans)	Roystonea_regia)))	(Pseudophoenix_vinifera	(Sclerosperma_profizianum	(Orania_palindan	Podococcus_barteri))))	Chamaedorea_seifrizii))	Kingia_australis);
((Calamus_caryotoides	((Phoenix_dactylifera	Sabal_domingensis)	((Roystonea_regia	((Orania_palindan	Podococcus_barteri)	(Pseudophoenix_vinifera	(Iriartea_deltoidea	Sclerosperma_profizianum))))	((Chamaedorea_seifrizii	(Serenoa_repens	Nypa_fruticans))	((((Dictyosperma_album	((((Heterospathe_cagayanensis	Hydriastele_microspadix)	Kentiopsis_piersoniorum)	Veitchia_spiralis)	Dypsis_decaryi))	Pelagodoxa_henryana)	(Manicaria_saccifera	(((Oenocarpus_minor	Oenocarpus_bataua)	Prestoea_acuminata)	Geonoma_undata)))	((Attalea_speciosa	((Reinhardtia_latisecta	Reinhardtia_paiewonskiana)	(Reinhardtia_gracilis	Reinhardtia_simplex)))	(Bactris_major	(Elaeis_oleifera	Elaeis_guineensis))))))))	Kingia_australis);
((Calamus_caryotoides	(Roystonea_regia	(((((((((Dictyosperma_album	(((Veitchia_spiralis	Hydriastele_microspadix)	Kentiopsis_piersoniorum)	Dypsis_decaryi))	Heterospathe_cagayanensis)	Pelagodoxa_henryana)	((Oenocarpus_minor	Oenocarpus_bataua)	(Chamaedorea_seifrizii	Prestoea_acuminata)))	Manicaria_saccifera)	Geonoma_undata)	(((Reinhardtia_latisecta	(Reinhardtia_paiewonskiana	Reinhardtia_simplex))	Reinhardtia_gracilis)	(Attalea_speciosa	((Elaeis_oleifera	Elaeis_guineensis)	Bactris_major))))	(Pseudophoenix_vinifera	((Serenoa_repens	Nypa_fruticans)	(Phoenix_dactylifera	Sabal_domingensis))))	(Iriartea_deltoidea	((Orania_palindan	Podococcus_barteri)	Sclerosperma_profizianum)))))	Kingia_australis);
((((Orania_palindan	Roystonea_regia)	(Pseudophoenix_vinifera	((Sclerosperma_profizianum	((Calamus_caryotoides	Iriartea_deltoidea)	((Geonoma_undata	(((Dictyosperma_album	((Heterospathe_cagayanensis	(Hydriastele_microspadix	Kentiopsis_piersoniorum))	(Veitchia_spiralis	Dypsis_decaryi)))	(Pelagodoxa_henryana	((Oenocarpus_minor	Oenocarpus_bataua)	Prestoea_acuminata)))	Manicaria_saccifera))	(((Elaeis_oleifera	Elaeis_guineensis)	Bactris_major)	((((Reinhardtia_latisecta	Reinhardtia_paiewonskiana)	Reinhardtia_gracilis)	Reinhardtia_simplex)	Attalea_speciosa)))))	((Serenoa_repens	Nypa_fruticans)	(Phoenix_dactylifera	Sabal_domingensis)))))	(Podococcus_barteri	Chamaedorea_seifrizii))	Kingia_australis);
((Calamus_caryotoides	(Iriartea_deltoidea	(((Phoenix_dactylifera	Pseudophoenix_vinifera)	(((Geonoma_undata	(Orania_palindan	(Sclerosperma_profizianum	Podococcus_barteri)))	Roystonea_regia)	(((((Oenocarpus_minor	Oenocarpus_bataua)	Prestoea_acuminata)	((Dictyosperma_album	(Dypsis_decaryi	(Kentiopsis_piersoniorum	(Heterospathe_cagayanensis	(Veitchia_spiralis	Hydriastele_microspadix)))))	((Serenoa_repens	Nypa_fruticans)	Pelagodoxa_henryana)))	Manicaria_saccifera)	(((Reinhardtia_latisecta	Reinhardtia_paiewonskiana)	(Reinhardtia_gracilis	Reinhardtia_simplex))	(Attalea_speciosa	((Elaeis_oleifera	Elaeis_guineensis)	(Chamaedorea_seifrizii	Bactris_major)))))))	Sabal_domingensis)))	Kingia_australis);
((Calamus_caryotoides	((Podococcus_barteri	Chamaedorea_seifrizii)	((Orania_palindan	Roystonea_regia)	((((Sclerosperma_profizianum	((Reinhardtia_latisecta	Reinhardtia_paiewonskiana)	(Reinhardtia_gracilis	Reinhardtia_simplex)))	((Dictyosperma_album	(Dypsis_decaryi	(Kentiopsis_piersoniorum	(Heterospathe_cagayanensis	(Veitchia_spiralis	Hydriastele_microspadix)))))	((Serenoa_repens	Nypa_fruticans)	Pelagodoxa_henryana)))	(Attalea_speciosa	((Elaeis_oleifera	Elaeis_guineensis)	Bactris_major)))	((Iriartea_deltoidea	((Manicaria_saccifera	((Sabal_domingensis	Phoenix_dactylifera)	Pseudophoenix_vinifera))	Geonoma_undata))	((Oenocarpus_minor	Oenocarpus_bataua)	Prestoea_acuminata))))))	Kingia_australis);
((Calamus_caryotoides	(((Geonoma_undata	Chamaedorea_seifrizii)	(Podococcus_barteri	((((((Attalea_speciosa	((Elaeis_oleifera	Elaeis_guineensis)	(Iriartea_deltoidea	Bactris_major)))	((Reinhardtia_simplex	Reinhardtia_gracilis)	(Reinhardtia_latisecta	Reinhardtia_paiewonskiana)))	Sabal_domingensis)	(Pelagodoxa_henryana	(Sclerosperma_profizianum	(Dictyosperma_album	(Dypsis_decaryi	(Kentiopsis_piersoniorum	(Heterospathe_cagayanensis	(Veitchia_spiralis	Hydriastele_microspadix))))))))	(Manicaria_saccifera	((Serenoa_repens	Nypa_fruticans)	(Pseudophoenix_vinifera	Phoenix_dactylifera))))	((Oenocarpus_minor	Oenocarpus_bataua)	Prestoea_acuminata))))	(Orania_palindan	Roystonea_regia)))	Kingia_australis);
((Phoenix_dactylifera	(((Serenoa_repens	Nypa_fruticans)	(((((Elaeis_oleifera	Elaeis_guineensis)	Bactris_major)	(((Reinhardtia_simplex	Reinhardtia_gracilis)	(Reinhardtia_latisecta	Reinhardtia_paiewonskiana))	Attalea_speciosa))	((((((Veitchia_spiralis	Dypsis_decaryi)	(Kentiopsis_piersoniorum	Hydriastele_microspadix))	Dictyosperma_album)	(Geonoma_undata	Heterospathe_cagayanensis))	Manicaria_saccifera)	(Pelagodoxa_henryana	((Oenocarpus_minor	Oenocarpus_bataua)	Prestoea_acuminata))))	((Iriartea_deltoidea	((Sclerosperma_profizianum	Pseudophoenix_vinifera)	(Chamaedorea_seifrizii	((Podococcus_barteri	Orania_palindan)	Roystonea_regia))))	Calamus_caryotoides)))	Sabal_domingensis))	Kingia_australis);
((Roystonea_regia	((((Iriartea_deltoidea	Calamus_caryotoides)	(((((Reinhardtia_simplex	((Reinhardtia_latisecta	Reinhardtia_paiewonskiana)	Reinhardtia_gracilis))	Bactris_major)	((Elaeis_guineensis	Elaeis_oleifera)	Attalea_speciosa))	(Geonoma_undata	(Manicaria_saccifera	((Prestoea_acuminata	(Oenocarpus_bataua	Oenocarpus_minor))	((Pelagodoxa_henryana	(Nypa_fruticans	Serenoa_repens))	((Hydriastele_microspadix	(((Dypsis_decaryi	Dictyosperma_album)	Kentiopsis_piersoniorum)	Veitchia_spiralis))	Heterospathe_cagayanensis))))))	(Chamaedorea_seifrizii	(Phoenix_dactylifera	Sabal_domingensis))))	(Sclerosperma_profizianum	(Orania_palindan	Podococcus_barteri)))	Pseudophoenix_vinifera))	Kingia_australis);
((Calamus_caryotoides	((((Chamaedorea_seifrizii	(Sclerosperma_profizianum	(Orania_palindan	(Podococcus_barteri	Roystonea_regia))))	(((((Reinhardtia_simplex	((Reinhardtia_paiewonskiana	Reinhardtia_latisecta)	Reinhardtia_gracilis))	Bactris_major)	((Elaeis_guineensis	Elaeis_oleifera)	Attalea_speciosa))	(Geonoma_undata	(Manicaria_saccifera	((Prestoea_acuminata	(Oenocarpus_bataua	Oenocarpus_minor))	(Pelagodoxa_henryana	((((Hydriastele_microspadix	Veitchia_spiralis)	Heterospathe_cagayanensis)	Kentiopsis_piersoniorum)	(Dypsis_decaryi	Dictyosperma_album)))))))	(Iriartea_deltoidea	Sabal_domingensis)))	((Nypa_fruticans	Serenoa_repens)	Phoenix_dactylifera))	Pseudophoenix_vinifera))	Kingia_australis);
((Chamaedorea_seifrizii	((((((Bactris_major	((Elaeis_guineensis	Elaeis_oleifera)	Attalea_speciosa))	(((Reinhardtia_simplex	((Reinhardtia_paiewonskiana	Reinhardtia_latisecta)	Reinhardtia_gracilis))	((Nypa_fruticans	Serenoa_repens)	(Sabal_domingensis	Phoenix_dactylifera)))	((Geonoma_undata	Manicaria_saccifera)	(((Veitchia_spiralis	(Kentiopsis_piersoniorum	(Heterospathe_cagayanensis	Hydriastele_microspadix)))	(Dypsis_decaryi	Dictyosperma_album))	((Prestoea_acuminata	(Oenocarpus_bataua	Oenocarpus_minor))	Pelagodoxa_henryana)))))	(Calamus_caryotoides	Iriartea_deltoidea))	(Pseudophoenix_vinifera	Sclerosperma_profizianum))	(Roystonea_regia	Orania_palindan))	Podococcus_barteri))	Kingia_australis);
((Chamaedorea_seifrizii	((Nypa_fruticans	Serenoa_repens)	((((Manicaria_saccifera	((Prestoea_acuminata	(Oenocarpus_bataua	Oenocarpus_minor))	(Pelagodoxa_henryana	((Dictyosperma_album	(Veitchia_spiralis	Dypsis_decaryi))	(Kentiopsis_piersoniorum	(Heterospathe_cagayanensis	Hydriastele_microspadix))))))	((Bactris_major	(Elaeis_guineensis	Elaeis_oleifera))	((Reinhardtia_gracilis	(Reinhardtia_simplex	(Reinhardtia_paiewonskiana	Reinhardtia_latisecta)))	Attalea_speciosa)))	((Calamus_caryotoides	Iriartea_deltoidea)	((Geonoma_undata	((Podococcus_barteri	Orania_palindan)	(Pseudophoenix_vinifera	Sclerosperma_profizianum)))	Roystonea_regia)))	(Sabal_domingensis	Phoenix_dactylifera))))	Kingia_australis);
(((Roystonea_regia	((((Nypa_fruticans	Serenoa_repens)	(Sabal_domingensis	Phoenix_dactylifera))	(((Dictyosperma_album	(Dypsis_decaryi	(Kentiopsis_piersoniorum	(Veitchia_spiralis	(Heterospathe_cagayanensis	Hydriastele_microspadix)))))	((Bactris_major	((Sclerosperma_profizianum	(Elaeis_guineensis	Elaeis_oleifera))	(((Reinhardtia_paiewonskiana	Reinhardtia_latisecta)	(Reinhardtia_gracilis	Reinhardtia_simplex))	Attalea_speciosa)))	((((Prestoea_acuminata	(Oenocarpus_bataua	Oenocarpus_minor))	Pelagodoxa_henryana)	Geonoma_undata)	Manicaria_saccifera)))	(Iriartea_deltoidea	Chamaedorea_seifrizii)))	(Pseudophoenix_vinifera	(Podococcus_barteri	Orania_palindan))))	Calamus_caryotoides)	Kingia_australis);
((((((Dictyosperma_album	(Dypsis_decaryi	(Kentiopsis_piersoniorum	(Veitchia_spiralis	(Heterospathe_cagayanensis	Hydriastele_microspadix)))))	(((((Prestoea_acuminata	(Oenocarpus_bataua	Oenocarpus_minor))	Pelagodoxa_henryana)	(Manicaria_saccifera	((((Geonoma_undata	Chamaedorea_seifrizii)	Sclerosperma_profizianum)	(Bactris_major	(Attalea_speciosa	(Elaeis_guineensis	Elaeis_oleifera))))	((Reinhardtia_paiewonskiana	Reinhardtia_latisecta)	(Reinhardtia_gracilis	Reinhardtia_simplex)))))	(Sabal_domingensis	Iriartea_deltoidea))	((Nypa_fruticans	Serenoa_repens)	Phoenix_dactylifera)))	(Roystonea_regia	(Podococcus_barteri	Orania_palindan)))	Calamus_caryotoides)	Pseudophoenix_vinifera)	Kingia_australis);
(((Roystonea_regia	((Pseudophoenix_vinifera	Orania_palindan)	((Iriartea_deltoidea	((((Attalea_speciosa	(Elaeis_guineensis	Elaeis_oleifera))	((Sabal_domingensis	Bactris_major)	((Reinhardtia_paiewonskiana	Reinhardtia_latisecta)	(Reinhardtia_gracilis	Reinhardtia_simplex))))	((Nypa_fruticans	Serenoa_repens)	Phoenix_dactylifera))	(((Prestoea_acuminata	(Oenocarpus_bataua	Oenocarpus_minor))	((Dictyosperma_album	(Dypsis_decaryi	(Kentiopsis_piersoniorum	(Veitchia_spiralis	(Heterospathe_cagayanensis	Hydriastele_microspadix)))))	Pelagodoxa_henryana))	((Geonoma_undata	Chamaedorea_seifrizii)	Manicaria_saccifera))))	(Podococcus_barteri	Sclerosperma_profizianum))))	Calamus_caryotoides)	Kingia_australis);
((Pelagodoxa_henryana	((Chamaedorea_seifrizii	(Prestoea_acuminata	(Oenocarpus_bataua	Oenocarpus_minor)))	(((Manicaria_saccifera	((Pseudophoenix_vinifera	((Nypa_fruticans	Serenoa_repens)	Phoenix_dactylifera))	Geonoma_undata))	(((Attalea_speciosa	(Elaeis_guineensis	Elaeis_oleifera))	((Sabal_domingensis	Bactris_major)	((Reinhardtia_paiewonskiana	Reinhardtia_latisecta)	(Reinhardtia_gracilis	Reinhardtia_simplex))))	((Calamus_caryotoides	Iriartea_deltoidea)	(((Orania_palindan	Sclerosperma_profizianum)	Podococcus_barteri)	Roystonea_regia))))	((Dictyosperma_album	(Dypsis_decaryi	(Kentiopsis_piersoniorum	(Veitchia_spiralis	Hydriastele_microspadix))))	Heterospathe_cagayanensis))))	Kingia_australis);
((Roystonea_regia	(Chamaedorea_seifrizii	((((((Nypa_fruticans	Serenoa_repens)	((Dictyosperma_album	((Veitchia_spiralis	Hydriastele_microspadix)	(Dypsis_decaryi	Kentiopsis_piersoniorum)))	Heterospathe_cagayanensis))	Pelagodoxa_henryana)	((Prestoea_acuminata	(Calamus_caryotoides	(Oenocarpus_bataua	Oenocarpus_minor)))	(Manicaria_saccifera	((Phoenix_dactylifera	Pseudophoenix_vinifera)	Geonoma_undata))))	(((Iriartea_deltoidea	Attalea_speciosa)	(Elaeis_guineensis	Elaeis_oleifera))	((Sabal_domingensis	Bactris_major)	((Reinhardtia_paiewonskiana	Reinhardtia_latisecta)	(Reinhardtia_gracilis	Reinhardtia_simplex)))))	((Orania_palindan	Sclerosperma_profizianum)	Podococcus_barteri))))	Kingia_australis);
((Roystonea_regia	(((Geonoma_undata	((((Attalea_speciosa	(Elaeis_guineensis	Elaeis_oleifera))	((Sabal_domingensis	Bactris_major)	((Reinhardtia_paiewonskiana	Reinhardtia_latisecta)	(Reinhardtia_gracilis	Reinhardtia_simplex))))	((Pelagodoxa_henryana	(Nypa_fruticans	Serenoa_repens))	((Chamaedorea_seifrizii	(Prestoea_acuminata	(Oenocarpus_bataua	Oenocarpus_minor)))	(Manicaria_saccifera	Phoenix_dactylifera))))	((Dictyosperma_album	(Veitchia_spiralis	(Dypsis_decaryi	(Hydriastele_microspadix	Kentiopsis_piersoniorum))))	Heterospathe_cagayanensis)))	((Calamus_caryotoides	Iriartea_deltoidea)	((Podococcus_barteri	Orania_palindan)	Sclerosperma_profizianum)))	Pseudophoenix_vinifera))	Kingia_australis);
((Pelagodoxa_henryana	((Heterospathe_cagayanensis	(((Hydriastele_microspadix	(Dictyosperma_album	Veitchia_spiralis))	Kentiopsis_piersoniorum)	Dypsis_decaryi))	(((Serenoa_repens	Nypa_fruticans)	((Phoenix_dactylifera	(Pseudophoenix_vinifera	((Calamus_caryotoides	Iriartea_deltoidea)	Sabal_domingensis)))	(Chamaedorea_seifrizii	(Roystonea_regia	(Sclerosperma_profizianum	(Podococcus_barteri	Orania_palindan))))))	(((Attalea_speciosa	((Reinhardtia_latisecta	Reinhardtia_paiewonskiana)	(Reinhardtia_gracilis	Reinhardtia_simplex)))	((Elaeis_guineensis	Elaeis_oleifera)	Bactris_major))	(Manicaria_saccifera	(Geonoma_undata	(Prestoea_acuminata	(Oenocarpus_bataua	Oenocarpus_minor))))))))	Kingia_australis);
((Pelagodoxa_henryana	(((((Attalea_speciosa	(Elaeis_guineensis	Elaeis_oleifera))	Bactris_major)	((Reinhardtia_simplex	((Reinhardtia_latisecta	Reinhardtia_paiewonskiana)	Reinhardtia_gracilis))	(((((Serenoa_repens	Nypa_fruticans)	(Sabal_domingensis	Phoenix_dactylifera))	Pseudophoenix_vinifera)	(Iriartea_deltoidea	Calamus_caryotoides))	(Roystonea_regia	((Sclerosperma_profizianum	(Podococcus_barteri	Orania_palindan))	Chamaedorea_seifrizii)))))	(Manicaria_saccifera	(Geonoma_undata	(Prestoea_acuminata	(Oenocarpus_bataua	Oenocarpus_minor)))))	(Heterospathe_cagayanensis	((((Hydriastele_microspadix	Veitchia_spiralis)	Kentiopsis_piersoniorum)	Dypsis_decaryi)	Dictyosperma_album))))	Kingia_australis);
((Pelagodoxa_henryana	((((Attalea_speciosa	(Elaeis_guineensis	Elaeis_oleifera))	(Bactris_major	((Reinhardtia_latisecta	Reinhardtia_paiewonskiana)	(Reinhardtia_gracilis	Reinhardtia_simplex))))	((Prestoea_acuminata	(Oenocarpus_bataua	Oenocarpus_minor))	(Manicaria_saccifera	Geonoma_undata)))	(((((Sabal_domingensis	Phoenix_dactylifera)	(Pseudophoenix_vinifera	(Serenoa_repens	Nypa_fruticans)))	(Iriartea_deltoidea	Calamus_caryotoides))	((Roystonea_regia	((Podococcus_barteri	Orania_palindan)	Sclerosperma_profizianum))	Chamaedorea_seifrizii))	((Dypsis_decaryi	Dictyosperma_album)	((Heterospathe_cagayanensis	(Hydriastele_microspadix	Veitchia_spiralis))	Kentiopsis_piersoniorum)))))	Kingia_australis);
((Chamaedorea_seifrizii	(Podococcus_barteri	((Orania_palindan	Roystonea_regia)	((((Serenoa_repens	Nypa_fruticans)	Phoenix_dactylifera)	((((((Prestoea_acuminata	(Oenocarpus_bataua	Oenocarpus_minor))	(((Dictyosperma_album	Veitchia_spiralis)	Pelagodoxa_henryana)	(Hydriastele_microspadix	(Kentiopsis_piersoniorum	(Geonoma_undata	Heterospathe_cagayanensis)))))	Manicaria_saccifera)	Dypsis_decaryi)	((Bactris_major	(Elaeis_guineensis	Elaeis_oleifera))	(((Reinhardtia_latisecta	Reinhardtia_paiewonskiana)	(Reinhardtia_gracilis	Reinhardtia_simplex))	Attalea_speciosa)))	((Sabal_domingensis	Iriartea_deltoidea)	Calamus_caryotoides)))	(Sclerosperma_profizianum	Pseudophoenix_vinifera)))))	Kingia_australis);
((Pseudophoenix_vinifera	(((Serenoa_repens	Nypa_fruticans)	(Sabal_domingensis	Phoenix_dactylifera))	((((Geonoma_undata	(Attalea_speciosa	((Iriartea_deltoidea	Bactris_major)	(Elaeis_guineensis	Elaeis_oleifera))))	(Calamus_caryotoides	((Sclerosperma_profizianum	(Podococcus_barteri	Chamaedorea_seifrizii))	(Orania_palindan	Roystonea_regia))))	(((Pelagodoxa_henryana	(Prestoea_acuminata	(Oenocarpus_bataua	Oenocarpus_minor)))	((Dypsis_decaryi	((Hydriastele_microspadix	(Veitchia_spiralis	Heterospathe_cagayanensis))	Kentiopsis_piersoniorum))	Dictyosperma_album))	((Reinhardtia_gracilis	(Reinhardtia_latisecta	Reinhardtia_paiewonskiana))	Reinhardtia_simplex)))	Manicaria_saccifera)))	Kingia_australis);
((Roystonea_regia	((Sclerosperma_profizianum	((((Podococcus_barteri	Chamaedorea_seifrizii)	((((Sabal_domingensis	((((Reinhardtia_gracilis	(Reinhardtia_latisecta	Reinhardtia_paiewonskiana))	Reinhardtia_simplex)	Attalea_speciosa)	(Elaeis_guineensis	Elaeis_oleifera)))	Bactris_major)	(Orania_palindan	Pseudophoenix_vinifera))	(Iriartea_deltoidea	Calamus_caryotoides)))	((((Dypsis_decaryi	((Hydriastele_microspadix	Kentiopsis_piersoniorum)	Veitchia_spiralis))	Dictyosperma_album)	Heterospathe_cagayanensis)	((Geonoma_undata	(Phoenix_dactylifera	Manicaria_saccifera))	(Prestoea_acuminata	(Oenocarpus_bataua	Oenocarpus_minor)))))	Pelagodoxa_henryana))	(Serenoa_repens	Nypa_fruticans)))	Kingia_australis);
((Calamus_caryotoides	((((Phoenix_dactylifera	(Chamaedorea_seifrizii	(Serenoa_repens	Nypa_fruticans)))	((Sclerosperma_profizianum	Pseudophoenix_vinifera)	((Sabal_domingensis	(Roystonea_regia	Podococcus_barteri))	Orania_palindan)))	((Pelagodoxa_henryana	(((Manicaria_saccifera	(Prestoea_acuminata	(Oenocarpus_bataua	Oenocarpus_minor)))	Heterospathe_cagayanensis)	((Kentiopsis_piersoniorum	(Geonoma_undata	Hydriastele_microspadix))	(Dictyosperma_album	(Dypsis_decaryi	Veitchia_spiralis)))))	(((Reinhardtia_simplex	(Reinhardtia_gracilis	(Reinhardtia_latisecta	Reinhardtia_paiewonskiana)))	Attalea_speciosa)	(Bactris_major	(Elaeis_guineensis	Elaeis_oleifera)))))	Iriartea_deltoidea))	Kingia_australis);
((Calamus_caryotoides	((((((Serenoa_repens	Nypa_fruticans)	(Podococcus_barteri	Orania_palindan))	(Sclerosperma_profizianum	Pseudophoenix_vinifera))	(((Manicaria_saccifera	(((Dictyosperma_album	(((Hydriastele_microspadix	Heterospathe_cagayanensis)	Kentiopsis_piersoniorum)	(Dypsis_decaryi	Veitchia_spiralis)))	Geonoma_undata)	(Pelagodoxa_henryana	(Prestoea_acuminata	(Oenocarpus_bataua	Oenocarpus_minor)))))	((Sabal_domingensis	(Bactris_major	(Chamaedorea_seifrizii	(Reinhardtia_simplex	(Reinhardtia_gracilis	(Reinhardtia_latisecta	Reinhardtia_paiewonskiana))))))	(Attalea_speciosa	(Elaeis_guineensis	Elaeis_oleifera))))	Phoenix_dactylifera))	Roystonea_regia)	Iriartea_deltoidea))	Kingia_australis);
((Calamus_caryotoides	((Podococcus_barteri	(((Iriartea_deltoidea	Sclerosperma_profizianum)	((((Pelagodoxa_henryana	((Dictyosperma_album	(Hydriastele_microspadix	(Kentiopsis_piersoniorum	(Dypsis_decaryi	Veitchia_spiralis))))	Heterospathe_cagayanensis))	((Prestoea_acuminata	(Oenocarpus_bataua	Oenocarpus_minor))	(Geonoma_undata	Manicaria_saccifera)))	((Attalea_speciosa	(Reinhardtia_simplex	(Reinhardtia_gracilis	(Reinhardtia_latisecta	Reinhardtia_paiewonskiana))))	((Elaeis_guineensis	Elaeis_oleifera)	Bactris_major)))	((Serenoa_repens	Nypa_fruticans)	(Pseudophoenix_vinifera	(Sabal_domingensis	Phoenix_dactylifera)))))	Chamaedorea_seifrizii))	(Orania_palindan	Roystonea_regia)))	Kingia_australis);
((Chamaedorea_seifrizii	(Podococcus_barteri	((Roystonea_regia	(((((Attalea_speciosa	((Elaeis_guineensis	Elaeis_oleifera)	(Sabal_domingensis	Bactris_major)))	(((((Dypsis_decaryi	((Veitchia_spiralis	(Hydriastele_microspadix	Heterospathe_cagayanensis))	Kentiopsis_piersoniorum))	Dictyosperma_album)	Pelagodoxa_henryana)	(Prestoea_acuminata	(Oenocarpus_bataua	Oenocarpus_minor)))	(((Reinhardtia_simplex	(Reinhardtia_gracilis	(Reinhardtia_latisecta	Reinhardtia_paiewonskiana)))	((Serenoa_repens	Nypa_fruticans)	Phoenix_dactylifera))	Manicaria_saccifera)))	Calamus_caryotoides)	Geonoma_undata)	((Iriartea_deltoidea	Sclerosperma_profizianum)	Pseudophoenix_vinifera)))	Orania_palindan)))	Kingia_australis);
(((((((((Bactris_major	(Pseudophoenix_vinifera	(Elaeis_oleifera	Elaeis_guineensis)))	(Attalea_speciosa	(Reinhardtia_simplex	((Reinhardtia_latisecta	Reinhardtia_paiewonskiana)	Reinhardtia_gracilis))))	(Podococcus_barteri	Chamaedorea_seifrizii))	((Iriartea_deltoidea	Sclerosperma_profizianum)	Sabal_domingensis))	(((Phoenix_dactylifera	Manicaria_saccifera)	Geonoma_undata)	((Pelagodoxa_henryana	Prestoea_acuminata)	((Oenocarpus_bataua	Oenocarpus_minor)	((((Kentiopsis_piersoniorum	(Hydriastele_microspadix	Heterospathe_cagayanensis))	Veitchia_spiralis)	Dypsis_decaryi)	Dictyosperma_album)))))	((Nypa_fruticans	Serenoa_repens)	Orania_palindan))	Roystonea_regia)	Calamus_caryotoides)	Kingia_australis);
(((((((Sabal_domingensis	Phoenix_dactylifera)	(Iriartea_deltoidea	Sclerosperma_profizianum))	((((Manicaria_saccifera	((((Chamaedorea_seifrizii	Bactris_major)	(Geonoma_undata	(Elaeis_oleifera	Elaeis_guineensis)))	(Attalea_speciosa	(Reinhardtia_simplex	((Reinhardtia_latisecta	Reinhardtia_paiewonskiana)	Reinhardtia_gracilis))))	(Prestoea_acuminata	(Oenocarpus_bataua	Oenocarpus_minor))))	((Nypa_fruticans	Serenoa_repens)	Pelagodoxa_henryana))	((((Heterospathe_cagayanensis	Hydriastele_microspadix)	Kentiopsis_piersoniorum)	(Veitchia_spiralis	Dypsis_decaryi))	Dictyosperma_album))	(Podococcus_barteri	Orania_palindan)))	Pseudophoenix_vinifera)	Roystonea_regia)	Calamus_caryotoides)	Kingia_australis);
((Pelagodoxa_henryana	((((Bactris_major	(Pseudophoenix_vinifera	(Elaeis_oleifera	Elaeis_guineensis)))	Attalea_speciosa)	(Manicaria_saccifera	(Geonoma_undata	(Prestoea_acuminata	(Oenocarpus_bataua	Oenocarpus_minor)))))	(((((Roystonea_regia	((Chamaedorea_seifrizii	Podococcus_barteri)	Orania_palindan))	(Calamus_caryotoides	Iriartea_deltoidea))	((Nypa_fruticans	Serenoa_repens)	(Sabal_domingensis	Phoenix_dactylifera)))	((((Hydriastele_microspadix	Heterospathe_cagayanensis)	Kentiopsis_piersoniorum)	Veitchia_spiralis)	(Dypsis_decaryi	Dictyosperma_album)))	(Sclerosperma_profizianum	(((Reinhardtia_latisecta	Reinhardtia_paiewonskiana)	Reinhardtia_simplex)	Reinhardtia_gracilis)))))	Kingia_australis);
((Calamus_caryotoides	(((Pelagodoxa_henryana	(Manicaria_saccifera	(Geonoma_undata	(((Heterospathe_cagayanensis	((Kentiopsis_piersoniorum	Veitchia_spiralis)	Hydriastele_microspadix))	(Dypsis_decaryi	Dictyosperma_album))	(Prestoea_acuminata	(Oenocarpus_bataua	Oenocarpus_minor))))))	((Attalea_speciosa	(Elaeis_oleifera	Elaeis_guineensis))	((Bactris_major	(Reinhardtia_simplex	(Reinhardtia_latisecta	Reinhardtia_paiewonskiana)))	Reinhardtia_gracilis)))	(((Chamaedorea_seifrizii	((Podococcus_barteri	Orania_palindan)	Roystonea_regia))	((Sabal_domingensis	Phoenix_dactylifera)	(Pseudophoenix_vinifera	(Nypa_fruticans	Serenoa_repens))))	(Iriartea_deltoidea	Sclerosperma_profizianum))))	Kingia_australis);
((Pelagodoxa_henryana	(((((Kentiopsis_piersoniorum	(Hydriastele_microspadix	Heterospathe_cagayanensis))	Dypsis_decaryi)	Veitchia_spiralis)	Dictyosperma_album)	(((((Sclerosperma_profizianum	(Podococcus_barteri	Orania_palindan))	Roystonea_regia)	(Calamus_caryotoides	((Nypa_fruticans	Serenoa_repens)	((Sabal_domingensis	Phoenix_dactylifera)	Pseudophoenix_vinifera))))	(((Iriartea_deltoidea	Attalea_speciosa)	((Elaeis_oleifera	Elaeis_guineensis)	(Chamaedorea_seifrizii	Bactris_major)))	((Reinhardtia_latisecta	Reinhardtia_paiewonskiana)	(Reinhardtia_gracilis	Reinhardtia_simplex))))	((Geonoma_undata	Manicaria_saccifera)	(Prestoea_acuminata	(Oenocarpus_bataua	Oenocarpus_minor))))))	Kingia_australis);
((Pelagodoxa_henryana	((((((Reinhardtia_latisecta	Reinhardtia_paiewonskiana)	(Reinhardtia_gracilis	Reinhardtia_simplex))	(Calamus_caryotoides	(Attalea_speciosa	((Geonoma_undata	(Elaeis_oleifera	Elaeis_guineensis))	(Chamaedorea_seifrizii	Bactris_major)))))	Manicaria_saccifera)	(((Sclerosperma_profizianum	(Podococcus_barteri	Orania_palindan))	Roystonea_regia)	(((Nypa_fruticans	Serenoa_repens)	((Sabal_domingensis	Phoenix_dactylifera)	Pseudophoenix_vinifera))	Iriartea_deltoidea)))	((Prestoea_acuminata	(Oenocarpus_bataua	Oenocarpus_minor))	(((Kentiopsis_piersoniorum	(Veitchia_spiralis	(Hydriastele_microspadix	Heterospathe_cagayanensis)))	Dypsis_decaryi)	Dictyosperma_album))))	Kingia_australis);
((Calamus_caryotoides	(Iriartea_deltoidea	((((Elaeis_oleifera	Elaeis_guineensis)	Attalea_speciosa)	((((Reinhardtia_latisecta	Reinhardtia_paiewonskiana)	(Reinhardtia_gracilis	Reinhardtia_simplex))	Sabal_domingensis)	Bactris_major))	((((Podococcus_barteri	Orania_palindan)	Sclerosperma_profizianum)	(Pseudophoenix_vinifera	Roystonea_regia))	(((Chamaedorea_seifrizii	(Nypa_fruticans	Serenoa_repens))	Phoenix_dactylifera)	(Manicaria_saccifera	(Geonoma_undata	(Pelagodoxa_henryana	((((Kentiopsis_piersoniorum	(Heterospathe_cagayanensis	(Veitchia_spiralis	Hydriastele_microspadix)))	Dypsis_decaryi)	Dictyosperma_album)	(Prestoea_acuminata	(Oenocarpus_bataua	Oenocarpus_minor)))))))))))	Kingia_australis);
((Chamaedorea_seifrizii	(Podococcus_barteri	((Sclerosperma_profizianum	((((((Prestoea_acuminata	(Oenocarpus_bataua	Oenocarpus_minor))	(Pelagodoxa_henryana	(((Kentiopsis_piersoniorum	(Heterospathe_cagayanensis	Hydriastele_microspadix))	Veitchia_spiralis)	(Dypsis_decaryi	Dictyosperma_album))))	(Manicaria_saccifera	Geonoma_undata))	(((Elaeis_oleifera	Elaeis_guineensis)	Attalea_speciosa)	((((Reinhardtia_latisecta	Reinhardtia_paiewonskiana)	(Reinhardtia_gracilis	Reinhardtia_simplex))	Sabal_domingensis)	Bactris_major)))	(Calamus_caryotoides	Iriartea_deltoidea))	((Nypa_fruticans	Serenoa_repens)	(Pseudophoenix_vinifera	Phoenix_dactylifera))))	(Orania_palindan	Roystonea_regia))))	Kingia_australis);
((Calamus_caryotoides	(Pseudophoenix_vinifera	(((Nypa_fruticans	Serenoa_repens)	Phoenix_dactylifera)	((Iriartea_deltoidea	(((Podococcus_barteri	Sclerosperma_profizianum)	(Chamaedorea_seifrizii	Geonoma_undata))	(Orania_palindan	Roystonea_regia)))	(((Prestoea_acuminata	(Oenocarpus_bataua	Oenocarpus_minor))	Manicaria_saccifera)	((Pelagodoxa_henryana	(Dictyosperma_album	(((Kentiopsis_piersoniorum	(Heterospathe_cagayanensis	Hydriastele_microspadix))	Veitchia_spiralis)	Dypsis_decaryi)))	(((Elaeis_oleifera	Elaeis_guineensis)	(((Reinhardtia_latisecta	Reinhardtia_paiewonskiana)	(Reinhardtia_gracilis	Reinhardtia_simplex))	Attalea_speciosa))	(Sabal_domingensis	Bactris_major))))))))	Kingia_australis);
((Calamus_caryotoides	(Pseudophoenix_vinifera	(((Nypa_fruticans	Serenoa_repens)	Phoenix_dactylifera)	(((Sabal_domingensis	Iriartea_deltoidea)	(((Podococcus_barteri	Chamaedorea_seifrizii)	Sclerosperma_profizianum)	(Orania_palindan	Roystonea_regia)))	((((Pelagodoxa_henryana	(Prestoea_acuminata	(Oenocarpus_bataua	Oenocarpus_minor)))	Manicaria_saccifera)	(Dictyosperma_album	(((Kentiopsis_piersoniorum	(Heterospathe_cagayanensis	Hydriastele_microspadix))	Veitchia_spiralis)	Dypsis_decaryi)))	(((Bactris_major	((Elaeis_oleifera	Elaeis_guineensis)	Attalea_speciosa))	Geonoma_undata)	((Reinhardtia_latisecta	Reinhardtia_paiewonskiana)	(Reinhardtia_gracilis	Reinhardtia_simplex))))))))	Kingia_australis);
((Roystonea_regia	(((Podococcus_barteri	Chamaedorea_seifrizii)	(((Phoenix_dactylifera	Sabal_domingensis)	(Pseudophoenix_vinifera	Calamus_caryotoides))	(Geonoma_undata	(((Prestoea_acuminata	(Oenocarpus_bataua	Oenocarpus_minor))	((Bactris_major	((Elaeis_oleifera	Elaeis_guineensis)	Attalea_speciosa))	(((((Hydriastele_microspadix	(Veitchia_spiralis	(Kentiopsis_piersoniorum	Dypsis_decaryi)))	Dictyosperma_album)	(Sclerosperma_profizianum	(Iriartea_deltoidea	Heterospathe_cagayanensis)))	Pelagodoxa_henryana)	((Nypa_fruticans	Serenoa_repens)	(Reinhardtia_simplex	((Reinhardtia_latisecta	Reinhardtia_paiewonskiana)	Reinhardtia_gracilis))))))	Manicaria_saccifera))))	Orania_palindan))	Kingia_australis);
((Chamaedorea_seifrizii	((((Sclerosperma_profizianum	Iriartea_deltoidea)	Pseudophoenix_vinifera)	(Orania_palindan	(Geonoma_undata	(Roystonea_regia	((((Calamus_caryotoides	Bactris_major)	((Elaeis_oleifera	Elaeis_guineensis)	Attalea_speciosa))	((Reinhardtia_simplex	(Reinhardtia_paiewonskiana	Reinhardtia_latisecta))	Reinhardtia_gracilis))	(Manicaria_saccifera	(((((Dypsis_decaryi	Dictyosperma_album)	(((Hydriastele_microspadix	Heterospathe_cagayanensis)	Kentiopsis_piersoniorum)	Veitchia_spiralis))	(Phoenix_dactylifera	Sabal_domingensis))	(Pelagodoxa_henryana	(Nypa_fruticans	Serenoa_repens)))	(Prestoea_acuminata	(Oenocarpus_bataua	Oenocarpus_minor)))))))))	Podococcus_barteri))	Kingia_australis);
((Pelagodoxa_henryana	((Dictyosperma_album	((Kentiopsis_piersoniorum	((Veitchia_spiralis	Hydriastele_microspadix)	Heterospathe_cagayanensis))	Dypsis_decaryi))	(((((Oenocarpus_bataua	Oenocarpus_minor)	Prestoea_acuminata)	Geonoma_undata)	Manicaria_saccifera)	(((Iriartea_deltoidea	((Chamaedorea_seifrizii	(Podococcus_barteri	Orania_palindan))	Roystonea_regia))	(((Nypa_fruticans	Serenoa_repens)	(Phoenix_dactylifera	Sabal_domingensis))	(Calamus_caryotoides	(Pseudophoenix_vinifera	Sclerosperma_profizianum))))	(((Elaeis_oleifera	Elaeis_guineensis)	Bactris_major)	(Attalea_speciosa	((Reinhardtia_paiewonskiana	Reinhardtia_latisecta)	(Reinhardtia_gracilis	Reinhardtia_simplex))))))))	Kingia_australis);
((Pelagodoxa_henryana	(Roystonea_regia	(((Heterospathe_cagayanensis	((Pseudophoenix_vinifera	Kentiopsis_piersoniorum)	(Veitchia_spiralis	Hydriastele_microspadix)))	Dypsis_decaryi)	((((((Oenocarpus_bataua	Oenocarpus_minor)	Prestoea_acuminata)	Geonoma_undata)	Manicaria_saccifera)	((((Elaeis_oleifera	Elaeis_guineensis)	Bactris_major)	(Attalea_speciosa	((Reinhardtia_paiewonskiana	Reinhardtia_latisecta)	(Reinhardtia_gracilis	Reinhardtia_simplex))))	((Sclerosperma_profizianum	(Podococcus_barteri	Orania_palindan))	Calamus_caryotoides)))	(Dictyosperma_album	((Chamaedorea_seifrizii	(Nypa_fruticans	Serenoa_repens))	(Phoenix_dactylifera	(Iriartea_deltoidea	Sabal_domingensis))))))))	Kingia_australis);
((Pelagodoxa_henryana	(((((Roystonea_regia	(((Podococcus_barteri	Orania_palindan)	(Pseudophoenix_vinifera	Sclerosperma_profizianum))	Geonoma_undata))	(((Oenocarpus_bataua	Oenocarpus_minor)	Prestoea_acuminata)	((Phoenix_dactylifera	Sabal_domingensis)	Manicaria_saccifera)))	(((Elaeis_oleifera	Elaeis_guineensis)	(Chamaedorea_seifrizii	Bactris_major))	(Attalea_speciosa	((Reinhardtia_latisecta	(Reinhardtia_paiewonskiana	Reinhardtia_simplex))	Reinhardtia_gracilis))))	((Dictyosperma_album	(Dypsis_decaryi	(Kentiopsis_piersoniorum	(Veitchia_spiralis	(Heterospathe_cagayanensis	Hydriastele_microspadix)))))	(Iriartea_deltoidea	Calamus_caryotoides)))	(Nypa_fruticans	Serenoa_repens)))	Kingia_australis);
((Pelagodoxa_henryana	(((Oenocarpus_bataua	Oenocarpus_minor)	Prestoea_acuminata)	((Dictyosperma_album	(Dypsis_decaryi	(Kentiopsis_piersoniorum	(Heterospathe_cagayanensis	((((Nypa_fruticans	Serenoa_repens)	Chamaedorea_seifrizii)	Hydriastele_microspadix)	Veitchia_spiralis)))))	((Geonoma_undata	Manicaria_saccifera)	((((Reinhardtia_simplex	(Bactris_major	(Reinhardtia_latisecta	Reinhardtia_paiewonskiana)))	Reinhardtia_gracilis)	((Elaeis_oleifera	Elaeis_guineensis)	Attalea_speciosa))	((Calamus_caryotoides	((Phoenix_dactylifera	(Iriartea_deltoidea	Sabal_domingensis))	(Pseudophoenix_vinifera	Sclerosperma_profizianum)))	(Roystonea_regia	(Podococcus_barteri	Orania_palindan))))))))	Kingia_australis);
((Pelagodoxa_henryana	((((Dictyosperma_album	((Kentiopsis_piersoniorum	(Heterospathe_cagayanensis	Hydriastele_microspadix))	Veitchia_spiralis))	Dypsis_decaryi)	(((Geonoma_undata	((Oenocarpus_bataua	Oenocarpus_minor)	Prestoea_acuminata))	(Manicaria_saccifera	Phoenix_dactylifera))	((Chamaedorea_seifrizii	((Iriartea_deltoidea	Sabal_domingensis)	((Bactris_major	(Elaeis_oleifera	Elaeis_guineensis))	(Attalea_speciosa	(((Reinhardtia_latisecta	Reinhardtia_paiewonskiana)	Reinhardtia_simplex)	Reinhardtia_gracilis)))))	((((Orania_palindan	Calamus_caryotoides)	Roystonea_regia)	(Pseudophoenix_vinifera	Sclerosperma_profizianum))	Podococcus_barteri))))	(Nypa_fruticans	Serenoa_repens)))	Kingia_australis);
((Bactris_major	((((Reinhardtia_latisecta	Reinhardtia_paiewonskiana)	(Reinhardtia_simplex	Reinhardtia_gracilis))	(((Iriartea_deltoidea	Attalea_speciosa)	((Calamus_caryotoides	(Geonoma_undata	((((Oenocarpus_bataua	Oenocarpus_minor)	Prestoea_acuminata)	(Roystonea_regia	Manicaria_saccifera))	((Pseudophoenix_vinifera	((Nypa_fruticans	Serenoa_repens)	Phoenix_dactylifera))	(Pelagodoxa_henryana	(Dictyosperma_album	((((Kentiopsis_piersoniorum	Hydriastele_microspadix)	Heterospathe_cagayanensis)	Veitchia_spiralis)	Dypsis_decaryi)))))))	(Chamaedorea_seifrizii	(Sclerosperma_profizianum	(Podococcus_barteri	Orania_palindan)))))	(Elaeis_oleifera	Elaeis_guineensis)))	Sabal_domingensis))	Kingia_australis);
((Chamaedorea_seifrizii	(Podococcus_barteri	(Orania_palindan	((Pseudophoenix_vinifera	Sclerosperma_profizianum)	((Calamus_caryotoides	Iriartea_deltoidea)	(Geonoma_undata	((((Elaeis_oleifera	Elaeis_guineensis)	Attalea_speciosa)	Bactris_major)	((Roystonea_regia	((Reinhardtia_paiewonskiana	(Reinhardtia_latisecta	(Reinhardtia_simplex	Reinhardtia_gracilis)))	((Nypa_fruticans	Serenoa_repens)	(Sabal_domingensis	Phoenix_dactylifera))))	(((((Oenocarpus_bataua	Oenocarpus_minor)	Prestoea_acuminata)	Pelagodoxa_henryana)	(Dictyosperma_album	((((Kentiopsis_piersoniorum	Hydriastele_microspadix)	Heterospathe_cagayanensis)	Veitchia_spiralis)	Dypsis_decaryi)))	Manicaria_saccifera)))))))))	Kingia_australis);
((Calamus_caryotoides	((((Sabal_domingensis	Iriartea_deltoidea)	((Chamaedorea_seifrizii	Podococcus_barteri)	(Roystonea_regia	Orania_palindan)))	((Bactris_major	((Elaeis_oleifera	Elaeis_guineensis)	(((Reinhardtia_paiewonskiana	Reinhardtia_latisecta)	(Reinhardtia_gracilis	Reinhardtia_simplex))	Attalea_speciosa)))	((Dictyosperma_album	((((Kentiopsis_piersoniorum	Hydriastele_microspadix)	Heterospathe_cagayanensis)	Veitchia_spiralis)	Dypsis_decaryi))	(Manicaria_saccifera	(((Oenocarpus_bataua	Oenocarpus_minor)	Prestoea_acuminata)	(Geonoma_undata	Pelagodoxa_henryana))))))	(((Nypa_fruticans	Serenoa_repens)	Phoenix_dactylifera)	(Pseudophoenix_vinifera	Sclerosperma_profizianum))))	Kingia_australis);
((Bactris_major	(((((Reinhardtia_latisecta	Reinhardtia_paiewonskiana)	(Reinhardtia_gracilis	Reinhardtia_simplex))	(((Dictyosperma_album	((((Hydriastele_microspadix	Veitchia_spiralis)	Heterospathe_cagayanensis)	Kentiopsis_piersoniorum)	Dypsis_decaryi))	(Manicaria_saccifera	(Pelagodoxa_henryana	Geonoma_undata)))	((Oenocarpus_minor	Oenocarpus_bataua)	Prestoea_acuminata)))	((Nypa_fruticans	Serenoa_repens)	(((Calamus_caryotoides	Iriartea_deltoidea)	Sclerosperma_profizianum)	((Roystonea_regia	(Chamaedorea_seifrizii	(Orania_palindan	Podococcus_barteri)))	(Pseudophoenix_vinifera	(Sabal_domingensis	Phoenix_dactylifera))))))	(Attalea_speciosa	(Elaeis_oleifera	Elaeis_guineensis))))	Kingia_australis);
((Pelagodoxa_henryana	(((Dictyosperma_album	((((Hydriastele_microspadix	Veitchia_spiralis)	Heterospathe_cagayanensis)	Kentiopsis_piersoniorum)	Dypsis_decaryi))	(Pseudophoenix_vinifera	(((Nypa_fruticans	Serenoa_repens)	Sabal_domingensis)	Phoenix_dactylifera)))	((((Calamus_caryotoides	Iriartea_deltoidea)	(Chamaedorea_seifrizii	(Sclerosperma_profizianum	((Roystonea_regia	Podococcus_barteri)	Orania_palindan))))	((Bactris_major	(Elaeis_oleifera	Elaeis_guineensis))	(((Reinhardtia_latisecta	Reinhardtia_paiewonskiana)	(Reinhardtia_simplex	Reinhardtia_gracilis))	Attalea_speciosa)))	(Manicaria_saccifera	(((Oenocarpus_minor	Oenocarpus_bataua)	Prestoea_acuminata)	Geonoma_undata)))))	Kingia_australis);
((Chamaedorea_seifrizii	(((Manicaria_saccifera	(((Pelagodoxa_henryana	(((Bactris_major	(Elaeis_oleifera	Elaeis_guineensis))	((Reinhardtia_simplex	(Reinhardtia_gracilis	(Reinhardtia_latisecta	Reinhardtia_paiewonskiana)))	Attalea_speciosa))	((Roystonea_regia	((Orania_palindan	Podococcus_barteri)	(Pseudophoenix_vinifera	Sclerosperma_profizianum)))	((Dictyosperma_album	(((Hydriastele_microspadix	Veitchia_spiralis)	Kentiopsis_piersoniorum)	Dypsis_decaryi))	Heterospathe_cagayanensis))))	((Oenocarpus_minor	Oenocarpus_bataua)	Prestoea_acuminata))	Geonoma_undata))	(Calamus_caryotoides	Iriartea_deltoidea))	((Nypa_fruticans	Serenoa_repens)	(Sabal_domingensis	Phoenix_dactylifera))))	Kingia_australis);
((Chamaedorea_seifrizii	(Bactris_major	((Elaeis_oleifera	Elaeis_guineensis)	((((((Roystonea_regia	Orania_palindan)	Podococcus_barteri)	Sclerosperma_profizianum)	Geonoma_undata)	((((Dictyosperma_album	(((Heterospathe_cagayanensis	(Hydriastele_microspadix	Veitchia_spiralis))	Kentiopsis_piersoniorum)	Dypsis_decaryi))	(((Oenocarpus_minor	Oenocarpus_bataua)	Prestoea_acuminata)	Pelagodoxa_henryana))	Manicaria_saccifera)	((Reinhardtia_simplex	(Reinhardtia_gracilis	(Reinhardtia_latisecta	Reinhardtia_paiewonskiana)))	(((Nypa_fruticans	Serenoa_repens)	(((Iriartea_deltoidea	Sabal_domingensis)	Phoenix_dactylifera)	Pseudophoenix_vinifera))	Calamus_caryotoides))))	Attalea_speciosa))))	Kingia_australis);
((Pelagodoxa_henryana	((Dictyosperma_album	((Hydriastele_microspadix	(Kentiopsis_piersoniorum	Heterospathe_cagayanensis))	(Veitchia_spiralis	Dypsis_decaryi)))	(((Manicaria_saccifera	((Reinhardtia_simplex	(Reinhardtia_gracilis	(Reinhardtia_latisecta	Reinhardtia_paiewonskiana)))	((Nypa_fruticans	Serenoa_repens)	((Iriartea_deltoidea	Sabal_domingensis)	Phoenix_dactylifera))))	((Chamaedorea_seifrizii	(((Roystonea_regia	(Orania_palindan	Podococcus_barteri))	Calamus_caryotoides)	(Pseudophoenix_vinifera	Sclerosperma_profizianum)))	(Geonoma_undata	((Attalea_speciosa	(Elaeis_oleifera	Elaeis_guineensis))	Bactris_major))))	((Oenocarpus_minor	Oenocarpus_bataua)	Prestoea_acuminata))))	Kingia_australis);
((Chamaedorea_seifrizii	(((Roystonea_regia	Orania_palindan)	((Pseudophoenix_vinifera	Sclerosperma_profizianum)	((((Attalea_speciosa	(Elaeis_oleifera	Elaeis_guineensis))	Bactris_major)	((Pelagodoxa_henryana	(Heterospathe_cagayanensis	((Hydriastele_microspadix	Veitchia_spiralis)	((Kentiopsis_piersoniorum	Dypsis_decaryi)	Dictyosperma_album))))	(((Reinhardtia_simplex	(Reinhardtia_gracilis	(Reinhardtia_latisecta	Reinhardtia_paiewonskiana)))	((Nypa_fruticans	Serenoa_repens)	(Sabal_domingensis	Phoenix_dactylifera)))	(((Oenocarpus_minor	Oenocarpus_bataua)	Prestoea_acuminata)	(Geonoma_undata	Manicaria_saccifera)))))	(Iriartea_deltoidea	Calamus_caryotoides))))	Podococcus_barteri))	Kingia_australis);
((Roystonea_regia	((((((((Reinhardtia_simplex	(Reinhardtia_gracilis	(Reinhardtia_latisecta	Reinhardtia_paiewonskiana)))	Attalea_speciosa)	(Elaeis_oleifera	Elaeis_guineensis))	(((Pelagodoxa_henryana	((Chamaedorea_seifrizii	Bactris_major)	(((Dypsis_decaryi	((Hydriastele_microspadix	Veitchia_spiralis)	Kentiopsis_piersoniorum))	Dictyosperma_album)	Heterospathe_cagayanensis)))	(((Sabal_domingensis	Phoenix_dactylifera)	Pseudophoenix_vinifera)	(Nypa_fruticans	Serenoa_repens)))	(Manicaria_saccifera	(((Oenocarpus_minor	Oenocarpus_bataua)	Prestoea_acuminata)	Geonoma_undata))))	(Sclerosperma_profizianum	Podococcus_barteri))	Iriartea_deltoidea)	Orania_palindan)	Calamus_caryotoides))	Kingia_australis);
((Calamus_caryotoides	((((Nypa_fruticans	Serenoa_repens)	(Sabal_domingensis	Phoenix_dactylifera))	Pseudophoenix_vinifera)	(Manicaria_saccifera	(((Attalea_speciosa	(Elaeis_oleifera	Elaeis_guineensis))	(Bactris_major	(Chamaedorea_seifrizii	((Reinhardtia_gracilis	(Reinhardtia_latisecta	Reinhardtia_paiewonskiana))	Reinhardtia_simplex))))	((((Oenocarpus_minor	Oenocarpus_bataua)	Prestoea_acuminata)	(((Dypsis_decaryi	((Heterospathe_cagayanensis	(Hydriastele_microspadix	Kentiopsis_piersoniorum))	Veitchia_spiralis))	Dictyosperma_album)	Pelagodoxa_henryana))	(Geonoma_undata	(((Sclerosperma_profizianum	Iriartea_deltoidea)	(Podococcus_barteri	Orania_palindan))	Roystonea_regia)))))))	Kingia_australis);
((Calamus_caryotoides	(Phoenix_dactylifera	(Manicaria_saccifera	(((((Attalea_speciosa	(Elaeis_oleifera	Elaeis_guineensis))	((Bactris_major	Chamaedorea_seifrizii)	Sabal_domingensis))	((Reinhardtia_gracilis	(Reinhardtia_latisecta	Reinhardtia_paiewonskiana))	Reinhardtia_simplex))	((Geonoma_undata	((Kentiopsis_piersoniorum	(Dictyosperma_album	Dypsis_decaryi))	(Pseudophoenix_vinifera	Veitchia_spiralis)))	(((Heterospathe_cagayanensis	Hydriastele_microspadix)	(Sclerosperma_profizianum	Iriartea_deltoidea))	((Podococcus_barteri	Orania_palindan)	Roystonea_regia))))	(((Oenocarpus_minor	Oenocarpus_bataua)	Prestoea_acuminata)	((Nypa_fruticans	Serenoa_repens)	Pelagodoxa_henryana))))))	Kingia_australis);
((Calamus_caryotoides	((Attalea_speciosa	((Elaeis_oleifera	Elaeis_guineensis)	Bactris_major))	((((((Reinhardtia_gracilis	(Reinhardtia_latisecta	Reinhardtia_paiewonskiana))	Reinhardtia_simplex)	((Nypa_fruticans	Serenoa_repens)	Phoenix_dactylifera))	Manicaria_saccifera)	((Pelagodoxa_henryana	((Oenocarpus_minor	Oenocarpus_bataua)	Prestoea_acuminata))	((Sabal_domingensis	(Dypsis_decaryi	Dictyosperma_album))	(((Veitchia_spiralis	(Kentiopsis_piersoniorum	Pseudophoenix_vinifera))	Hydriastele_microspadix)	Heterospathe_cagayanensis))))	((Sclerosperma_profizianum	Iriartea_deltoidea)	(Chamaedorea_seifrizii	(Geonoma_undata	((Podococcus_barteri	Orania_palindan)	Roystonea_regia)))))))	Kingia_australis);
((Chamaedorea_seifrizii	((((Reinhardtia_simplex	(Reinhardtia_gracilis	(Reinhardtia_paiewonskiana	Reinhardtia_latisecta)))	(((((((Nypa_fruticans	Serenoa_repens)	Pelagodoxa_henryana)	(Heterospathe_cagayanensis	((Kentiopsis_piersoniorum	(Dictyosperma_album	Dypsis_decaryi))	(Veitchia_spiralis	Hydriastele_microspadix))))	(Prestoea_acuminata	(Oenocarpus_bataua	Oenocarpus_minor)))	Manicaria_saccifera)	Geonoma_undata)	Phoenix_dactylifera))	((Pseudophoenix_vinifera	(Calamus_caryotoides	Iriartea_deltoidea))	((Sabal_domingensis	Bactris_major)	((Elaeis_oleifera	Elaeis_guineensis)	Attalea_speciosa))))	(Roystonea_regia	(Sclerosperma_profizianum	(Podococcus_barteri	Orania_palindan)))))	Kingia_australis);
((Pelagodoxa_henryana	((((Dictyosperma_album	Dypsis_decaryi)	((Veitchia_spiralis	Hydriastele_microspadix)	Kentiopsis_piersoniorum))	Heterospathe_cagayanensis)	((Prestoea_acuminata	(Oenocarpus_bataua	Oenocarpus_minor))	(Manicaria_saccifera	(Geonoma_undata	((((Reinhardtia_simplex	(Reinhardtia_gracilis	(Reinhardtia_paiewonskiana	Reinhardtia_latisecta)))	(Sabal_domingensis	Bactris_major))	((Elaeis_oleifera	Elaeis_guineensis)	Attalea_speciosa))	((Roystonea_regia	(Chamaedorea_seifrizii	(Sclerosperma_profizianum	(Podococcus_barteri	Orania_palindan))))	((Pseudophoenix_vinifera	((Nypa_fruticans	Serenoa_repens)	Phoenix_dactylifera))	(Calamus_caryotoides	Iriartea_deltoidea)))))))))	Kingia_australis);
((Pelagodoxa_henryana	((((((Prestoea_acuminata	(Oenocarpus_bataua	Oenocarpus_minor))	(Manicaria_saccifera	Geonoma_undata))	(Iriartea_deltoidea	(((Elaeis_oleifera	Elaeis_guineensis)	(((Reinhardtia_gracilis	((Reinhardtia_paiewonskiana	Reinhardtia_latisecta)	Reinhardtia_simplex))	Attalea_speciosa)	(Chamaedorea_seifrizii	(Sabal_domingensis	Bactris_major))))	((Orania_palindan	Roystonea_regia)	(Sclerosperma_profizianum	Podococcus_barteri)))))	Phoenix_dactylifera)	(((Nypa_fruticans	Serenoa_repens)	Calamus_caryotoides)	(Dictyosperma_album	(Dypsis_decaryi	((Veitchia_spiralis	(Pseudophoenix_vinifera	Kentiopsis_piersoniorum))	Hydriastele_microspadix)))))	Heterospathe_cagayanensis))	Kingia_australis);
((Calamus_caryotoides	((Podococcus_barteri	((Nypa_fruticans	Serenoa_repens)	Orania_palindan))	((Chamaedorea_seifrizii	((Pseudophoenix_vinifera	Roystonea_regia)	(((((((Geonoma_undata	(Elaeis_oleifera	Elaeis_guineensis))	Bactris_major)	Attalea_speciosa)	((Reinhardtia_paiewonskiana	Reinhardtia_latisecta)	(Reinhardtia_simplex	Reinhardtia_gracilis)))	Manicaria_saccifera)	((Dictyosperma_album	((((Hydriastele_microspadix	Heterospathe_cagayanensis)	Kentiopsis_piersoniorum)	Veitchia_spiralis)	Dypsis_decaryi))	((Prestoea_acuminata	(Oenocarpus_bataua	Oenocarpus_minor))	Pelagodoxa_henryana)))	(Phoenix_dactylifera	Sabal_domingensis))))	(Iriartea_deltoidea	Sclerosperma_profizianum))))	Kingia_australis);
((Roystonea_regia	(((Manicaria_saccifera	(((Reinhardtia_paiewonskiana	Reinhardtia_latisecta)	(Reinhardtia_simplex	Reinhardtia_gracilis))	((Nypa_fruticans	Serenoa_repens)	Phoenix_dactylifera)))	((((Dictyosperma_album	Dypsis_decaryi)	((Veitchia_spiralis	Hydriastele_microspadix)	Kentiopsis_piersoniorum))	Heterospathe_cagayanensis)	((Prestoea_acuminata	(Oenocarpus_bataua	Oenocarpus_minor))	Pelagodoxa_henryana)))	(((((Sclerosperma_profizianum	(Orania_palindan	Podococcus_barteri))	Pseudophoenix_vinifera)	Geonoma_undata)	(Calamus_caryotoides	Iriartea_deltoidea))	((Attalea_speciosa	(Elaeis_oleifera	Elaeis_guineensis))	(Bactris_major	(Chamaedorea_seifrizii	Sabal_domingensis))))))	Kingia_australis);
((Roystonea_regia	((Sclerosperma_profizianum	(Orania_palindan	Podococcus_barteri))	((((Calamus_caryotoides	Iriartea_deltoidea)	(((Nypa_fruticans	Serenoa_repens)	Phoenix_dactylifera)	Pseudophoenix_vinifera))	(((Elaeis_oleifera	Elaeis_guineensis)	(((((Reinhardtia_paiewonskiana	Reinhardtia_latisecta)	Reinhardtia_simplex)	Reinhardtia_gracilis)	(Bactris_major	Sabal_domingensis))	Attalea_speciosa))	(Manicaria_saccifera	((Pelagodoxa_henryana	((Dictyosperma_album	Dypsis_decaryi)	(Kentiopsis_piersoniorum	((Veitchia_spiralis	Hydriastele_microspadix)	Heterospathe_cagayanensis))))	(Prestoea_acuminata	(Oenocarpus_bataua	Oenocarpus_minor))))))	(Geonoma_undata	Chamaedorea_seifrizii))))	Kingia_australis);
((Roystonea_regia	(((Orania_palindan	Podococcus_barteri)	Sclerosperma_profizianum)	((((Calamus_caryotoides	Iriartea_deltoidea)	((Sabal_domingensis	Phoenix_dactylifera)	Pseudophoenix_vinifera))	((((Pelagodoxa_henryana	((Nypa_fruticans	Serenoa_repens)	((Dictyosperma_album	Dypsis_decaryi)	(Veitchia_spiralis	(Hydriastele_microspadix	(Kentiopsis_piersoniorum	Heterospathe_cagayanensis))))))	(Prestoea_acuminata	(Oenocarpus_bataua	Oenocarpus_minor)))	(Geonoma_undata	((Bactris_major	(Elaeis_oleifera	Elaeis_guineensis))	(Attalea_speciosa	((Reinhardtia_paiewonskiana	Reinhardtia_latisecta)	(Reinhardtia_gracilis	Reinhardtia_simplex))))))	Manicaria_saccifera))	Chamaedorea_seifrizii)))	Kingia_australis);
((Roystonea_regia	((Chamaedorea_seifrizii	(Orania_palindan	((Pseudophoenix_vinifera	(Sclerosperma_profizianum	(Calamus_caryotoides	Iriartea_deltoidea)))	(((((Reinhardtia_paiewonskiana	Reinhardtia_latisecta)	(Reinhardtia_gracilis	Reinhardtia_simplex))	((Nypa_fruticans	Serenoa_repens)	(Sabal_domingensis	Phoenix_dactylifera)))	(((Pelagodoxa_henryana	(((Dictyosperma_album	(Dypsis_decaryi	Kentiopsis_piersoniorum))	(Veitchia_spiralis	Hydriastele_microspadix))	Heterospathe_cagayanensis))	(Prestoea_acuminata	(Oenocarpus_bataua	Oenocarpus_minor)))	Manicaria_saccifera))	((Bactris_major	(Geonoma_undata	(Elaeis_oleifera	Elaeis_guineensis)))	Attalea_speciosa)))))	Podococcus_barteri))	Kingia_australis);
((Calamus_caryotoides	(Iriartea_deltoidea	(((((Chamaedorea_seifrizii	Bactris_major)	(Attalea_speciosa	(Elaeis_oleifera	Elaeis_guineensis)))	(((((Sabal_domingensis	Reinhardtia_simplex)	Reinhardtia_gracilis)	(Reinhardtia_paiewonskiana	Reinhardtia_latisecta))	((Nypa_fruticans	Serenoa_repens)	(Pseudophoenix_vinifera	Phoenix_dactylifera)))	(Roystonea_regia	((((Dictyosperma_album	Dypsis_decaryi)	(Kentiopsis_piersoniorum	(Heterospathe_cagayanensis	(Veitchia_spiralis	Hydriastele_microspadix))))	((Prestoea_acuminata	(Oenocarpus_bataua	Oenocarpus_minor))	Pelagodoxa_henryana))	Manicaria_saccifera))))	Geonoma_undata)	((Podococcus_barteri	Orania_palindan)	Sclerosperma_profizianum))))	Kingia_australis);
((Roystonea_regia	(((Calamus_caryotoides	Iriartea_deltoidea)	((Pseudophoenix_vinifera	(Geonoma_undata	(Manicaria_saccifera	Phoenix_dactylifera)))	((((((Kentiopsis_piersoniorum	(Veitchia_spiralis	Dypsis_decaryi))	Heterospathe_cagayanensis)	Hydriastele_microspadix)	Dictyosperma_album)	((Prestoea_acuminata	(Oenocarpus_bataua	Oenocarpus_minor))	((Nypa_fruticans	Serenoa_repens)	Pelagodoxa_henryana)))	(((Sabal_domingensis	(Chamaedorea_seifrizii	Bactris_major))	(Attalea_speciosa	(Elaeis_oleifera	Elaeis_guineensis)))	((Reinhardtia_simplex	Reinhardtia_gracilis)	(Reinhardtia_paiewonskiana	Reinhardtia_latisecta))))))	((Podococcus_barteri	Orania_palindan)	Sclerosperma_profizianum)))	Kingia_australis);
((((((((Sclerosperma_profizianum	(Podococcus_barteri	Chamaedorea_seifrizii))	(Orania_palindan	Roystonea_regia))	((((((((Veitchia_spiralis	Heterospathe_cagayanensis)	Hydriastele_microspadix)	Kentiopsis_piersoniorum)	Dypsis_decaryi)	Dictyosperma_album)	Pelagodoxa_henryana)	(((Reinhardtia_latisecta	Reinhardtia_paiewonskiana)	(Reinhardtia_gracilis	Reinhardtia_simplex))	(Attalea_speciosa	(Bactris_major	(Elaeis_guineensis	Elaeis_oleifera)))))	(Geonoma_undata	(Manicaria_saccifera	(Prestoea_acuminata	(Oenocarpus_minor	Oenocarpus_bataua))))))	Iriartea_deltoidea)	((Nypa_fruticans	Serenoa_repens)	(Sabal_domingensis	Phoenix_dactylifera)))	Pseudophoenix_vinifera)	Calamus_caryotoides)	Kingia_australis);
((Chamaedorea_seifrizii	(((Sclerosperma_profizianum	(Roystonea_regia	(((((((Veitchia_spiralis	Dypsis_decaryi)	Kentiopsis_piersoniorum)	(Hydriastele_microspadix	Dictyosperma_album))	(Heterospathe_cagayanensis	Geonoma_undata))	((((Reinhardtia_gracilis	(Reinhardtia_simplex	(Reinhardtia_latisecta	Reinhardtia_paiewonskiana)))	(Bactris_major	((Elaeis_guineensis	Elaeis_oleifera)	Attalea_speciosa)))	Pelagodoxa_henryana)	(Manicaria_saccifera	(Prestoea_acuminata	(Oenocarpus_minor	Oenocarpus_bataua)))))	(Calamus_caryotoides	Iriartea_deltoidea))	(((Nypa_fruticans	Serenoa_repens)	(Pseudophoenix_vinifera	Phoenix_dactylifera))	Sabal_domingensis))))	Orania_palindan)	Podococcus_barteri))	Kingia_australis);
((Chamaedorea_seifrizii	(((Calamus_caryotoides	((Iriartea_deltoidea	(Pseudophoenix_vinifera	Attalea_speciosa))	(Elaeis_guineensis	Elaeis_oleifera)))	(((Manicaria_saccifera	(Geonoma_undata	(Prestoea_acuminata	(Oenocarpus_minor	Oenocarpus_bataua))))	(((((Nypa_fruticans	Serenoa_repens)	Pelagodoxa_henryana)	((Dypsis_decaryi	(Veitchia_spiralis	(Kentiopsis_piersoniorum	(Heterospathe_cagayanensis	Hydriastele_microspadix))))	Dictyosperma_album))	(Sabal_domingensis	Phoenix_dactylifera))	Bactris_major))	(Reinhardtia_gracilis	(Reinhardtia_simplex	(Reinhardtia_latisecta	Reinhardtia_paiewonskiana)))))	(((Orania_palindan	Sclerosperma_profizianum)	Podococcus_barteri)	Roystonea_regia)))	Kingia_australis);
((Calamus_caryotoides	(((Dypsis_decaryi	(Kentiopsis_piersoniorum	((Heterospathe_cagayanensis	Hydriastele_microspadix)	Veitchia_spiralis)))	Dictyosperma_album)	((((((((Orania_palindan	Podococcus_barteri)	Roystonea_regia)	(Pseudophoenix_vinifera	(Sclerosperma_profizianum	Iriartea_deltoidea)))	Phoenix_dactylifera)	(((((Reinhardtia_latisecta	Reinhardtia_paiewonskiana)	(Reinhardtia_gracilis	Reinhardtia_simplex))	((Chamaedorea_seifrizii	Bactris_major)	Sabal_domingensis))	(Elaeis_guineensis	Elaeis_oleifera))	Attalea_speciosa))	(Manicaria_saccifera	Geonoma_undata))	(Prestoea_acuminata	(Oenocarpus_minor	Oenocarpus_bataua)))	((Nypa_fruticans	Serenoa_repens)	Pelagodoxa_henryana))))	Kingia_australis);
((Calamus_caryotoides	(((((Bactris_major	(Sabal_domingensis	((Reinhardtia_latisecta	Reinhardtia_paiewonskiana)	(Reinhardtia_gracilis	Reinhardtia_simplex))))	Attalea_speciosa)	((Elaeis_guineensis	Elaeis_oleifera)	(Chamaedorea_seifrizii	Geonoma_undata)))	((Sclerosperma_profizianum	(Orania_palindan	Podococcus_barteri))	(((Prestoea_acuminata	(Oenocarpus_minor	Oenocarpus_bataua))	(Roystonea_regia	((Dypsis_decaryi	(Kentiopsis_piersoniorum	((Heterospathe_cagayanensis	Hydriastele_microspadix)	Veitchia_spiralis)))	Dictyosperma_album)))	(Pelagodoxa_henryana	(Manicaria_saccifera	((Nypa_fruticans	Serenoa_repens)	(Pseudophoenix_vinifera	Phoenix_dactylifera)))))))	Iriartea_deltoidea))	Kingia_australis);
((Calamus_caryotoides	(Iriartea_deltoidea	(((((Reinhardtia_latisecta	Reinhardtia_paiewonskiana)	(Reinhardtia_gracilis	Reinhardtia_simplex))	((Nypa_fruticans	Serenoa_repens)	Phoenix_dactylifera))	Chamaedorea_seifrizii)	(((Geonoma_undata	((Pelagodoxa_henryana	(Heterospathe_cagayanensis	(Hydriastele_microspadix	(Veitchia_spiralis	((Dictyosperma_album	Dypsis_decaryi)	Kentiopsis_piersoniorum)))))	((Prestoea_acuminata	(Oenocarpus_minor	Oenocarpus_bataua))	(Manicaria_saccifera	Roystonea_regia))))	(Attalea_speciosa	((Elaeis_guineensis	Elaeis_oleifera)	(Bactris_major	Sabal_domingensis))))	((Pseudophoenix_vinifera	Sclerosperma_profizianum)	(Orania_palindan	Podococcus_barteri))))))	Kingia_australis);
(((Chamaedorea_seifrizii	Podococcus_barteri)	(((((((Attalea_speciosa	(Sclerosperma_profizianum	(Elaeis_guineensis	Elaeis_oleifera)))	((Reinhardtia_gracilis	(Reinhardtia_simplex	(Reinhardtia_latisecta	Reinhardtia_paiewonskiana)))	Bactris_major))	((((Kentiopsis_piersoniorum	((Heterospathe_cagayanensis	Hydriastele_microspadix)	Veitchia_spiralis))	(Dictyosperma_album	Dypsis_decaryi))	(Pelagodoxa_henryana	(Prestoea_acuminata	(Oenocarpus_minor	Oenocarpus_bataua))))	(Manicaria_saccifera	Geonoma_undata)))	(Calamus_caryotoides	Iriartea_deltoidea))	(((Nypa_fruticans	Serenoa_repens)	Pseudophoenix_vinifera)	(Sabal_domingensis	Phoenix_dactylifera)))	Roystonea_regia)	Orania_palindan))	Kingia_australis);
((Calamus_caryotoides	((((Iriartea_deltoidea	Sclerosperma_profizianum)	(Orania_palindan	Podococcus_barteri))	((((Chamaedorea_seifrizii	(Nypa_fruticans	Serenoa_repens))	Pseudophoenix_vinifera)	(Sabal_domingensis	Phoenix_dactylifera))	(((Attalea_speciosa	((Reinhardtia_latisecta	Reinhardtia_paiewonskiana)	(Reinhardtia_gracilis	Reinhardtia_simplex)))	(Bactris_major	(Elaeis_guineensis	Elaeis_oleifera)))	(Manicaria_saccifera	(Geonoma_undata	((Prestoea_acuminata	(Oenocarpus_minor	Oenocarpus_bataua))	((Dictyosperma_album	(Dypsis_decaryi	(Veitchia_spiralis	((Hydriastele_microspadix	Kentiopsis_piersoniorum)	Heterospathe_cagayanensis))))	Pelagodoxa_henryana)))))))	Roystonea_regia))	Kingia_australis);
((Calamus_caryotoides	((((Nypa_fruticans	Serenoa_repens)	(((Prestoea_acuminata	(Oenocarpus_minor	Oenocarpus_bataua))	(Dictyosperma_album	(Dypsis_decaryi	((Veitchia_spiralis	(Hydriastele_microspadix	Heterospathe_cagayanensis))	Kentiopsis_piersoniorum))))	((((Attalea_speciosa	((Chamaedorea_seifrizii	Bactris_major)	(Reinhardtia_gracilis	((Reinhardtia_paiewonskiana	Reinhardtia_simplex)	Reinhardtia_latisecta))))	(Elaeis_guineensis	Elaeis_oleifera))	Manicaria_saccifera)	(Pelagodoxa_henryana	Geonoma_undata))))	((Pseudophoenix_vinifera	((Roystonea_regia	(Orania_palindan	Podococcus_barteri))	Sclerosperma_profizianum))	(Sabal_domingensis	Phoenix_dactylifera)))	Iriartea_deltoidea))	Kingia_australis);
((Calamus_caryotoides	((((Iriartea_deltoidea	((((Prestoea_acuminata	(Oenocarpus_minor	Oenocarpus_bataua))	(Pelagodoxa_henryana	(Dictyosperma_album	(Dypsis_decaryi	((Veitchia_spiralis	(Hydriastele_microspadix	Heterospathe_cagayanensis))	Kentiopsis_piersoniorum)))))	Manicaria_saccifera)	((Geonoma_undata	(Roystonea_regia	((Orania_palindan	Podococcus_barteri)	Sclerosperma_profizianum)))	(((Chamaedorea_seifrizii	Bactris_major)	((Reinhardtia_simplex	Reinhardtia_gracilis)	(Reinhardtia_paiewonskiana	Reinhardtia_latisecta)))	((Elaeis_guineensis	Elaeis_oleifera)	Attalea_speciosa)))))	Pseudophoenix_vinifera)	Phoenix_dactylifera)	((Nypa_fruticans	Serenoa_repens)	Sabal_domingensis)))	Kingia_australis);
((Pelagodoxa_henryana	((Heterospathe_cagayanensis	((Kentiopsis_piersoniorum	(Dictyosperma_album	Dypsis_decaryi))	(Veitchia_spiralis	Hydriastele_microspadix)))	((Manicaria_saccifera	(Geonoma_undata	(Prestoea_acuminata	(Oenocarpus_bataua	Oenocarpus_minor))))	(((Chamaedorea_seifrizii	(Roystonea_regia	((Orania_palindan	Podococcus_barteri)	Sclerosperma_profizianum)))	((Iriartea_deltoidea	Calamus_caryotoides)	(((Serenoa_repens	Nypa_fruticans)	Pseudophoenix_vinifera)	(Sabal_domingensis	Phoenix_dactylifera))))	(((Elaeis_oleifera	Elaeis_guineensis)	Bactris_major)	(Attalea_speciosa	(Reinhardtia_simplex	(Reinhardtia_gracilis	(Reinhardtia_paiewonskiana	Reinhardtia_latisecta)))))))))	Kingia_australis);
((Chamaedorea_seifrizii	((Roystonea_regia	(Geonoma_undata	((Orania_palindan	Podococcus_barteri)	Sclerosperma_profizianum)))	(((((Manicaria_saccifera	(Prestoea_acuminata	(Oenocarpus_bataua	Oenocarpus_minor)))	((((Phoenix_dactylifera	Sabal_domingensis)	(Serenoa_repens	Nypa_fruticans))	(Dictyosperma_album	(Dypsis_decaryi	(((Pseudophoenix_vinifera	Veitchia_spiralis)	(Heterospathe_cagayanensis	Hydriastele_microspadix))	Kentiopsis_piersoniorum))))	Pelagodoxa_henryana))	(Reinhardtia_gracilis	((Reinhardtia_paiewonskiana	Reinhardtia_latisecta)	Reinhardtia_simplex)))	((Elaeis_oleifera	Elaeis_guineensis)	((Iriartea_deltoidea	Calamus_caryotoides)	Bactris_major)))	Attalea_speciosa)))	Kingia_australis);
(((Podococcus_barteri	(((((Iriartea_deltoidea	Sclerosperma_profizianum)	(Serenoa_repens	Nypa_fruticans))	(((Prestoea_acuminata	(Oenocarpus_bataua	Oenocarpus_minor))	(Manicaria_saccifera	(Geonoma_undata	(((Attalea_speciosa	(Reinhardtia_gracilis	((Reinhardtia_paiewonskiana	Reinhardtia_latisecta)	Reinhardtia_simplex)))	Bactris_major)	(Elaeis_oleifera	Elaeis_guineensis)))))	(((Dictyosperma_album	(Dypsis_decaryi	((Hydriastele_microspadix	Veitchia_spiralis)	Kentiopsis_piersoniorum)))	Heterospathe_cagayanensis)	Pelagodoxa_henryana)))	((Phoenix_dactylifera	Sabal_domingensis)	(Orania_palindan	(Pseudophoenix_vinifera	Roystonea_regia))))	Chamaedorea_seifrizii))	Calamus_caryotoides)	Kingia_australis);
((((((Iriartea_deltoidea	((Dictyosperma_album	(Dypsis_decaryi	((Heterospathe_cagayanensis	(Hydriastele_microspadix	Veitchia_spiralis))	Kentiopsis_piersoniorum)))	((((Attalea_speciosa	(Reinhardtia_gracilis	((Reinhardtia_paiewonskiana	Reinhardtia_latisecta)	Reinhardtia_simplex)))	(Bactris_major	(Geonoma_undata	(Elaeis_oleifera	Elaeis_guineensis))))	(Pelagodoxa_henryana	((Sclerosperma_profizianum	Prestoea_acuminata)	(Oenocarpus_bataua	Oenocarpus_minor))))	Manicaria_saccifera)))	(Phoenix_dactylifera	(Serenoa_repens	Nypa_fruticans)))	((((Orania_palindan	Roystonea_regia)	Pseudophoenix_vinifera)	Calamus_caryotoides)	Sabal_domingensis))	Chamaedorea_seifrizii)	Podococcus_barteri)	Kingia_australis);
((Chamaedorea_seifrizii	((Pseudophoenix_vinifera	(Phoenix_dactylifera	(Serenoa_repens	Nypa_fruticans)))	((((((Sclerosperma_profizianum	Iriartea_deltoidea)	(Podococcus_barteri	Orania_palindan))	Roystonea_regia)	((Sabal_domingensis	(Bactris_major	(((Reinhardtia_gracilis	Reinhardtia_simplex)	Reinhardtia_latisecta)	Reinhardtia_paiewonskiana)))	((Elaeis_oleifera	Elaeis_guineensis)	Attalea_speciosa)))	((Geonoma_undata	((Dictyosperma_album	(Dypsis_decaryi	((Heterospathe_cagayanensis	(Hydriastele_microspadix	Veitchia_spiralis))	Kentiopsis_piersoniorum)))	(Pelagodoxa_henryana	(Prestoea_acuminata	(Oenocarpus_bataua	Oenocarpus_minor)))))	Manicaria_saccifera))	Calamus_caryotoides)))	Kingia_australis);
((Pseudophoenix_vinifera	((Sabal_domingensis	Phoenix_dactylifera)	((Serenoa_repens	Nypa_fruticans)	((Roystonea_regia	(Chamaedorea_seifrizii	(Sclerosperma_profizianum	(Podococcus_barteri	Orania_palindan))))	(((((Reinhardtia_simplex	(Reinhardtia_latisecta	Reinhardtia_paiewonskiana))	Reinhardtia_gracilis)	((Bactris_major	(Elaeis_oleifera	Elaeis_guineensis))	Attalea_speciosa))	(((Dictyosperma_album	(Dypsis_decaryi	((Heterospathe_cagayanensis	(Hydriastele_microspadix	Veitchia_spiralis))	Kentiopsis_piersoniorum)))	(Pelagodoxa_henryana	(Prestoea_acuminata	(Oenocarpus_bataua	Oenocarpus_minor))))	(Manicaria_saccifera	Geonoma_undata)))	(Iriartea_deltoidea	Calamus_caryotoides))))))	Kingia_australis);
((Calamus_caryotoides	(Chamaedorea_seifrizii	((Pseudophoenix_vinifera	(Sclerosperma_profizianum	(Podococcus_barteri	Orania_palindan)))	((((((((Reinhardtia_latisecta	Reinhardtia_paiewonskiana)	(Reinhardtia_gracilis	Reinhardtia_simplex))	(Sabal_domingensis	Phoenix_dactylifera))	(Serenoa_repens	Nypa_fruticans))	(((((Heterospathe_cagayanensis	(Hydriastele_microspadix	Veitchia_spiralis))	Kentiopsis_piersoniorum)	(Dictyosperma_album	Dypsis_decaryi))	(Pelagodoxa_henryana	(Prestoea_acuminata	(Oenocarpus_bataua	Oenocarpus_minor))))	Manicaria_saccifera))	Roystonea_regia)	Iriartea_deltoidea)	((Bactris_major	((Elaeis_oleifera	Elaeis_guineensis)	Attalea_speciosa))	Geonoma_undata)))))	Kingia_australis);
((Pelagodoxa_henryana	((((Bactris_major	((Elaeis_oleifera	Elaeis_guineensis)	Attalea_speciosa))	(((Sabal_domingensis	(Iriartea_deltoidea	Calamus_caryotoides))	(Pseudophoenix_vinifera	Sclerosperma_profizianum))	((Orania_palindan	Roystonea_regia)	(Chamaedorea_seifrizii	Podococcus_barteri))))	(((((Reinhardtia_gracilis	Reinhardtia_simplex)	(Reinhardtia_latisecta	Reinhardtia_paiewonskiana))	Phoenix_dactylifera)	(Serenoa_repens	Nypa_fruticans))	(Geonoma_undata	(Manicaria_saccifera	(Prestoea_acuminata	(Oenocarpus_bataua	Oenocarpus_minor))))))	((((Heterospathe_cagayanensis	(Hydriastele_microspadix	Veitchia_spiralis))	Kentiopsis_piersoniorum)	Dypsis_decaryi)	Dictyosperma_album)))	Kingia_australis);
(((Chamaedorea_seifrizii	Podococcus_barteri)	((((((Reinhardtia_paiewonskiana	(Reinhardtia_simplex	Reinhardtia_gracilis))	Reinhardtia_latisecta)	((((((Heterospathe_cagayanensis	(Hydriastele_microspadix	Veitchia_spiralis))	Kentiopsis_piersoniorum)	Dypsis_decaryi)	Dictyosperma_album)	Pelagodoxa_henryana)	(((Serenoa_repens	Nypa_fruticans)	Phoenix_dactylifera)	(Manicaria_saccifera	((Prestoea_acuminata	(Oenocarpus_bataua	Oenocarpus_minor))	Geonoma_undata)))))	(Attalea_speciosa	(Bactris_major	(Elaeis_oleifera	Elaeis_guineensis))))	((Sabal_domingensis	(Iriartea_deltoidea	Calamus_caryotoides))	(Pseudophoenix_vinifera	Sclerosperma_profizianum)))	(Orania_palindan	Roystonea_regia)))	Kingia_australis);
((Chamaedorea_seifrizii	(Podococcus_barteri	(((((Iriartea_deltoidea	Sabal_domingensis)	Phoenix_dactylifera)	((Reinhardtia_latisecta	Reinhardtia_paiewonskiana)	(Reinhardtia_gracilis	Reinhardtia_simplex)))	((Calamus_caryotoides	(((((Heterospathe_cagayanensis	(Hydriastele_microspadix	Veitchia_spiralis))	Kentiopsis_piersoniorum)	Dypsis_decaryi)	Dictyosperma_album)	((Serenoa_repens	Nypa_fruticans)	Pelagodoxa_henryana)))	((Roystonea_regia	Manicaria_saccifera)	(Prestoea_acuminata	(Oenocarpus_bataua	Oenocarpus_minor)))))	((Bactris_major	((Sclerosperma_profizianum	(Elaeis_oleifera	Elaeis_guineensis))	Attalea_speciosa))	((Orania_palindan	Pseudophoenix_vinifera)	Geonoma_undata)))))	Kingia_australis);
(((Podococcus_barteri	(((Orania_palindan	Pseudophoenix_vinifera)	Roystonea_regia)	(((Iriartea_deltoidea	((Sabal_domingensis	Phoenix_dactylifera)	(Nypa_fruticans	Serenoa_repens)))	(((Reinhardtia_simplex	((Reinhardtia_paiewonskiana	Reinhardtia_latisecta)	Reinhardtia_gracilis))	((Attalea_speciosa	(Elaeis_oleifera	Elaeis_guineensis))	Bactris_major))	(Geonoma_undata	(((Prestoea_acuminata	(Oenocarpus_bataua	Oenocarpus_minor))	((Pelagodoxa_henryana	Heterospathe_cagayanensis)	(((Dypsis_decaryi	Kentiopsis_piersoniorum)	(Calamus_caryotoides	Dictyosperma_album))	(Hydriastele_microspadix	Veitchia_spiralis))))	Manicaria_saccifera))))	Sclerosperma_profizianum)))	Chamaedorea_seifrizii)	Kingia_australis);
(((Podococcus_barteri	((((Manicaria_saccifera	((((Attalea_speciosa	(Reinhardtia_simplex	((Reinhardtia_paiewonskiana	Reinhardtia_latisecta)	Reinhardtia_gracilis)))	Bactris_major)	(Geonoma_undata	(Elaeis_oleifera	Elaeis_guineensis)))	((Prestoea_acuminata	(Oenocarpus_bataua	Oenocarpus_minor))	(Pelagodoxa_henryana	(Heterospathe_cagayanensis	(Dypsis_decaryi	((Veitchia_spiralis	(Hydriastele_microspadix	Kentiopsis_piersoniorum))	Dictyosperma_album)))))))	(Sabal_domingensis	Phoenix_dactylifera))	(Calamus_caryotoides	(Orania_palindan	(Roystonea_regia	(Nypa_fruticans	Serenoa_repens)))))	((Sclerosperma_profizianum	Iriartea_deltoidea)	Pseudophoenix_vinifera)))	Chamaedorea_seifrizii)	Kingia_australis);
((Calamus_caryotoides	((Iriartea_deltoidea	((Pseudophoenix_vinifera	(Phoenix_dactylifera	(Nypa_fruticans	Serenoa_repens)))	(Chamaedorea_seifrizii	(Roystonea_regia	(Sclerosperma_profizianum	(Orania_palindan	Podococcus_barteri))))))	((((Elaeis_oleifera	Elaeis_guineensis)	Attalea_speciosa)	(((Reinhardtia_simplex	(Reinhardtia_paiewonskiana	Reinhardtia_latisecta))	Reinhardtia_gracilis)	(Sabal_domingensis	Bactris_major)))	(((Prestoea_acuminata	(Oenocarpus_bataua	Oenocarpus_minor))	(Pelagodoxa_henryana	(Heterospathe_cagayanensis	(Hydriastele_microspadix	(Veitchia_spiralis	((Dypsis_decaryi	Dictyosperma_album)	Kentiopsis_piersoniorum))))))	(Geonoma_undata	Manicaria_saccifera)))))	Kingia_australis);
((Calamus_caryotoides	((Pseudophoenix_vinifera	Orania_palindan)	(Podococcus_barteri	(((((Sabal_domingensis	Phoenix_dactylifera)	(Chamaedorea_seifrizii	(Nypa_fruticans	Serenoa_repens)))	(((Attalea_speciosa	((Iriartea_deltoidea	Bactris_major)	(Elaeis_oleifera	Elaeis_guineensis)))	(((Reinhardtia_paiewonskiana	Reinhardtia_simplex)	Reinhardtia_gracilis)	Reinhardtia_latisecta))	((Pelagodoxa_henryana	(Heterospathe_cagayanensis	(((Dypsis_decaryi	Dictyosperma_album)	Kentiopsis_piersoniorum)	(Hydriastele_microspadix	Veitchia_spiralis))))	(Geonoma_undata	(Manicaria_saccifera	(Prestoea_acuminata	(Oenocarpus_bataua	Oenocarpus_minor)))))))	Roystonea_regia)	Sclerosperma_profizianum))))	Kingia_australis);
((Pelagodoxa_henryana	(((Calamus_caryotoides	Dictyosperma_album)	(((Kentiopsis_piersoniorum	(Hydriastele_microspadix	Heterospathe_cagayanensis))	Veitchia_spiralis)	Dypsis_decaryi))	((Manicaria_saccifera	((Prestoea_acuminata	(Oenocarpus_bataua	Oenocarpus_minor))	Geonoma_undata))	(((((Roystonea_regia	Orania_palindan)	(Chamaedorea_seifrizii	Podococcus_barteri))	Sclerosperma_profizianum)	((Pseudophoenix_vinifera	(Sabal_domingensis	Phoenix_dactylifera))	(Nypa_fruticans	Serenoa_repens)))	(((Elaeis_oleifera	Elaeis_guineensis)	(Iriartea_deltoidea	Bactris_major))	(((Reinhardtia_paiewonskiana	Reinhardtia_latisecta)	(Reinhardtia_gracilis	Reinhardtia_simplex))	Attalea_speciosa))))))	Kingia_australis);
((Calamus_caryotoides	(Iriartea_deltoidea	(((((Sabal_domingensis	Bactris_major)	((Reinhardtia_paiewonskiana	Reinhardtia_latisecta)	(Reinhardtia_gracilis	Reinhardtia_simplex)))	(Attalea_speciosa	(Elaeis_oleifera	Elaeis_guineensis)))	(((((Nypa_fruticans	Serenoa_repens)	Phoenix_dactylifera)	Manicaria_saccifera)	(Prestoea_acuminata	(Oenocarpus_bataua	Oenocarpus_minor)))	((Heterospathe_cagayanensis	Pelagodoxa_henryana)	(Dictyosperma_album	(((Hydriastele_microspadix	Kentiopsis_piersoniorum)	Dypsis_decaryi)	Veitchia_spiralis)))))	(Pseudophoenix_vinifera	((((Orania_palindan	Podococcus_barteri)	Roystonea_regia)	(Geonoma_undata	Chamaedorea_seifrizii))	Sclerosperma_profizianum)))))	Kingia_australis);
((Calamus_caryotoides	((((((Orania_palindan	Podococcus_barteri)	Sclerosperma_profizianum)	Geonoma_undata)	((((Manicaria_saccifera	(((Heterospathe_cagayanensis	(((Kentiopsis_piersoniorum	(Dypsis_decaryi	Dictyosperma_album))	Veitchia_spiralis)	Hydriastele_microspadix))	((Prestoea_acuminata	(Oenocarpus_bataua	Oenocarpus_minor))	Pelagodoxa_henryana))	(Chamaedorea_seifrizii	(Nypa_fruticans	Serenoa_repens))))	(((Sabal_domingensis	Bactris_major)	((Reinhardtia_paiewonskiana	Reinhardtia_latisecta)	(Reinhardtia_gracilis	Reinhardtia_simplex)))	(Attalea_speciosa	(Elaeis_oleifera	Elaeis_guineensis))))	Iriartea_deltoidea)	Phoenix_dactylifera))	Roystonea_regia)	Pseudophoenix_vinifera))	Kingia_australis);
((Calamus_caryotoides	(((((Iriartea_deltoidea	Sabal_domingensis)	Phoenix_dactylifera)	((Nypa_fruticans	Serenoa_repens)	((((Bactris_major	(Geonoma_undata	(Elaeis_oleifera	Elaeis_guineensis)))	(Attalea_speciosa	((Reinhardtia_paiewonskiana	Reinhardtia_latisecta)	(Reinhardtia_gracilis	Reinhardtia_simplex))))	Manicaria_saccifera)	((Prestoea_acuminata	(Oenocarpus_bataua	Oenocarpus_minor))	(Pelagodoxa_henryana	((Dypsis_decaryi	((Kentiopsis_piersoniorum	(Hydriastele_microspadix	Heterospathe_cagayanensis))	Veitchia_spiralis))	Dictyosperma_album))))))	((Sclerosperma_profizianum	((Roystonea_regia	Orania_palindan)	Podococcus_barteri))	Chamaedorea_seifrizii))	Pseudophoenix_vinifera))	Kingia_australis);
((Pelagodoxa_henryana	(((Dypsis_decaryi	(Kentiopsis_piersoniorum	((Veitchia_spiralis	Hydriastele_microspadix)	Heterospathe_cagayanensis)))	Dictyosperma_album)	((Manicaria_saccifera	(Geonoma_undata	((Oenocarpus_bataua	Oenocarpus_minor)	Prestoea_acuminata)))	(((Attalea_speciosa	(Elaeis_oleifera	Elaeis_guineensis))	(Bactris_major	(Reinhardtia_latisecta	(Reinhardtia_paiewonskiana	(Reinhardtia_simplex	Reinhardtia_gracilis)))))	((((Calamus_caryotoides	Pseudophoenix_vinifera)	((Sabal_domingensis	Phoenix_dactylifera)	(Nypa_fruticans	Serenoa_repens)))	((Roystonea_regia	(Sclerosperma_profizianum	(Podococcus_barteri	Orania_palindan)))	Chamaedorea_seifrizii))	Iriartea_deltoidea)))))	Kingia_australis);
((Bactris_major	((Attalea_speciosa	(Elaeis_oleifera	Elaeis_guineensis))	(((Sabal_domingensis	(Calamus_caryotoides	Iriartea_deltoidea))	((((Reinhardtia_simplex	Reinhardtia_gracilis)	(Reinhardtia_latisecta	Reinhardtia_paiewonskiana))	(Phoenix_dactylifera	(Nypa_fruticans	Serenoa_repens)))	((Roystonea_regia	((Chamaedorea_seifrizii	Podococcus_barteri)	(Orania_palindan	Sclerosperma_profizianum)))	Pseudophoenix_vinifera)))	(((Heterospathe_cagayanensis	(((Dictyosperma_album	Dypsis_decaryi)	Kentiopsis_piersoniorum)	(Hydriastele_microspadix	Veitchia_spiralis)))	(Pelagodoxa_henryana	((Oenocarpus_bataua	Oenocarpus_minor)	Prestoea_acuminata)))	(Manicaria_saccifera	Geonoma_undata)))))	Kingia_australis);
((Calamus_caryotoides	((Roystonea_regia	((Sclerosperma_profizianum	(Orania_palindan	Podococcus_barteri))	((((Phoenix_dactylifera	(Serenoa_repens	Nypa_fruticans))	Chamaedorea_seifrizii)	Iriartea_deltoidea)	((((Elaeis_guineensis	Elaeis_oleifera)	(Sabal_domingensis	((Reinhardtia_simplex	((Reinhardtia_paiewonskiana	Reinhardtia_latisecta)	Reinhardtia_gracilis))	Bactris_major)))	Attalea_speciosa)	((Pelagodoxa_henryana	((Dictyosperma_album	Dypsis_decaryi)	((Hydriastele_microspadix	(Heterospathe_cagayanensis	Kentiopsis_piersoniorum))	Veitchia_spiralis)))	(Geonoma_undata	((Prestoea_acuminata	(Oenocarpus_minor	Oenocarpus_bataua))	Manicaria_saccifera)))))))	Pseudophoenix_vinifera))	Kingia_australis);
(((((Attalea_speciosa	(Pseudophoenix_vinifera	(Elaeis_guineensis	Elaeis_oleifera)))	(Sabal_domingensis	((Reinhardtia_simplex	((Reinhardtia_paiewonskiana	Reinhardtia_latisecta)	Reinhardtia_gracilis))	Bactris_major)))	(((Dictyosperma_album	(Dypsis_decaryi	(Veitchia_spiralis	(Kentiopsis_piersoniorum	(Hydriastele_microspadix	Heterospathe_cagayanensis)))))	(Pelagodoxa_henryana	(Prestoea_acuminata	(Oenocarpus_minor	Oenocarpus_bataua))))	((Phoenix_dactylifera	(Serenoa_repens	Nypa_fruticans))	Manicaria_saccifera)))	((Calamus_caryotoides	Iriartea_deltoidea)	((((Sclerosperma_profizianum	(Orania_palindan	Podococcus_barteri))	Roystonea_regia)	Geonoma_undata)	Chamaedorea_seifrizii)))	Kingia_australis);
((Chamaedorea_seifrizii	((Orania_palindan	((Roystonea_regia	(((Calamus_caryotoides	(Manicaria_saccifera	(((Attalea_speciosa	(Reinhardtia_simplex	((Reinhardtia_paiewonskiana	Reinhardtia_latisecta)	Reinhardtia_gracilis)))	(Bactris_major	(Elaeis_guineensis	Elaeis_oleifera)))	(((Pelagodoxa_henryana	(Serenoa_repens	Nypa_fruticans))	((Dictyosperma_album	(Dypsis_decaryi	(Kentiopsis_piersoniorum	(Hydriastele_microspadix	Veitchia_spiralis))))	Heterospathe_cagayanensis))	(Prestoea_acuminata	(Oenocarpus_minor	Oenocarpus_bataua))))))	(Phoenix_dactylifera	(Sabal_domingensis	Iriartea_deltoidea)))	Pseudophoenix_vinifera))	(Geonoma_undata	Sclerosperma_profizianum)))	Podococcus_barteri))	Kingia_australis);
((Roystonea_regia	(Chamaedorea_seifrizii	(((((Pelagodoxa_henryana	(((Geonoma_undata	Manicaria_saccifera)	(Prestoea_acuminata	(Oenocarpus_minor	Oenocarpus_bataua)))	(((Attalea_speciosa	(Elaeis_guineensis	Elaeis_oleifera))	Bactris_major)	(Reinhardtia_simplex	((Reinhardtia_paiewonskiana	Reinhardtia_latisecta)	Reinhardtia_gracilis)))))	((((Dictyosperma_album	Dypsis_decaryi)	Kentiopsis_piersoniorum)	(Veitchia_spiralis	Hydriastele_microspadix))	Heterospathe_cagayanensis))	(Sabal_domingensis	Iriartea_deltoidea))	(((Phoenix_dactylifera	(Serenoa_repens	Nypa_fruticans))	Calamus_caryotoides)	Pseudophoenix_vinifera))	(Sclerosperma_profizianum	(Podococcus_barteri	Orania_palindan)))))	Kingia_australis);
((Pelagodoxa_henryana	((((Geonoma_undata	Manicaria_saccifera)	(Prestoea_acuminata	(Oenocarpus_minor	Oenocarpus_bataua)))	((((((Sabal_domingensis	Phoenix_dactylifera)	(Serenoa_repens	Nypa_fruticans))	Pseudophoenix_vinifera)	(((Sclerosperma_profizianum	(Podococcus_barteri	Orania_palindan))	Chamaedorea_seifrizii)	Roystonea_regia))	(Calamus_caryotoides	Iriartea_deltoidea))	((Attalea_speciosa	((Elaeis_guineensis	Elaeis_oleifera)	Bactris_major))	(Reinhardtia_gracilis	(Reinhardtia_simplex	(Reinhardtia_paiewonskiana	Reinhardtia_latisecta))))))	((((Heterospathe_cagayanensis	(Kentiopsis_piersoniorum	Hydriastele_microspadix))	Veitchia_spiralis)	Dictyosperma_album)	Dypsis_decaryi)))	Kingia_australis);
((Calamus_caryotoides	(((Prestoea_acuminata	(Oenocarpus_minor	Oenocarpus_bataua))	(Manicaria_saccifera	(((Sabal_domingensis	((Roystonea_regia	((Orania_palindan	(Chamaedorea_seifrizii	Podococcus_barteri))	Sclerosperma_profizianum))	(((Elaeis_guineensis	Elaeis_oleifera)	(Iriartea_deltoidea	Bactris_major))	(((Reinhardtia_paiewonskiana	Reinhardtia_latisecta)	(Reinhardtia_gracilis	Reinhardtia_simplex))	(Pseudophoenix_vinifera	Attalea_speciosa)))))	((((Kentiopsis_piersoniorum	(Veitchia_spiralis	(Hydriastele_microspadix	Heterospathe_cagayanensis)))	Dypsis_decaryi)	Dictyosperma_album)	Pelagodoxa_henryana))	((Serenoa_repens	Nypa_fruticans)	Phoenix_dactylifera))))	Geonoma_undata))	Kingia_australis);
((Calamus_caryotoides	(Iriartea_deltoidea	(((((Orania_palindan	Podococcus_barteri)	Sclerosperma_profizianum)	(Roystonea_regia	Geonoma_undata))	Chamaedorea_seifrizii)	(((Bactris_major	(Attalea_speciosa	(Elaeis_guineensis	Elaeis_oleifera)))	(((((Reinhardtia_paiewonskiana	Reinhardtia_latisecta)	(Reinhardtia_gracilis	Reinhardtia_simplex))	((Serenoa_repens	Nypa_fruticans)	(Sabal_domingensis	Phoenix_dactylifera)))	Manicaria_saccifera)	((Pelagodoxa_henryana	((((Kentiopsis_piersoniorum	(Veitchia_spiralis	Hydriastele_microspadix))	Dypsis_decaryi)	Dictyosperma_album)	Heterospathe_cagayanensis))	(Prestoea_acuminata	(Oenocarpus_minor	Oenocarpus_bataua)))))	Pseudophoenix_vinifera))))	Kingia_australis);
((Chamaedorea_seifrizii	((((Attalea_speciosa	((Elaeis_guineensis	Elaeis_oleifera)	Bactris_major))	(((Reinhardtia_paiewonskiana	Reinhardtia_latisecta)	(Reinhardtia_gracilis	Reinhardtia_simplex))	((Pelagodoxa_henryana	((Pseudophoenix_vinifera	(((Serenoa_repens	Nypa_fruticans)	Phoenix_dactylifera)	Sabal_domingensis))	(((Heterospathe_cagayanensis	(Kentiopsis_piersoniorum	(Veitchia_spiralis	Hydriastele_microspadix)))	Dictyosperma_album)	Dypsis_decaryi)))	(Manicaria_saccifera	(Prestoea_acuminata	(Oenocarpus_minor	Oenocarpus_bataua))))))	(Calamus_caryotoides	Iriartea_deltoidea))	(((Sclerosperma_profizianum	Orania_palindan)	Geonoma_undata)	(Podococcus_barteri	Roystonea_regia))))	Kingia_australis);
((Serenoa_repens	(Nypa_fruticans	((Phoenix_dactylifera	Sabal_domingensis)	((((Calamus_caryotoides	Iriartea_deltoidea)	(Sclerosperma_profizianum	((Chamaedorea_seifrizii	Podococcus_barteri)	(Roystonea_regia	Orania_palindan))))	(((Prestoea_acuminata	(Oenocarpus_minor	Oenocarpus_bataua))	(Pelagodoxa_henryana	((Dictyosperma_album	(Dypsis_decaryi	(Kentiopsis_piersoniorum	(Veitchia_spiralis	Hydriastele_microspadix))))	Heterospathe_cagayanensis)))	(Manicaria_saccifera	((Geonoma_undata	(Elaeis_guineensis	Elaeis_oleifera))	(Attalea_speciosa	(Bactris_major	((Reinhardtia_paiewonskiana	Reinhardtia_latisecta)	(Reinhardtia_gracilis	Reinhardtia_simplex))))))))	Pseudophoenix_vinifera))))	Kingia_australis);
((Pelagodoxa_henryana	((((Bactris_major	((Geonoma_undata	(Elaeis_guineensis	Elaeis_oleifera))	Attalea_speciosa))	((Calamus_caryotoides	Iriartea_deltoidea)	((Sclerosperma_profizianum	Pseudophoenix_vinifera)	(Roystonea_regia	((Podococcus_barteri	Chamaedorea_seifrizii)	Orania_palindan)))))	(((Phoenix_dactylifera	Sabal_domingensis)	Manicaria_saccifera)	(Prestoea_acuminata	(Oenocarpus_minor	Oenocarpus_bataua))))	(((Serenoa_repens	Nypa_fruticans)	((Reinhardtia_paiewonskiana	Reinhardtia_latisecta)	(Reinhardtia_gracilis	Reinhardtia_simplex)))	((Dictyosperma_album	((Veitchia_spiralis	Dypsis_decaryi)	(Kentiopsis_piersoniorum	Hydriastele_microspadix)))	Heterospathe_cagayanensis))))	Kingia_australis);
(((Iriartea_deltoidea	(Sabal_domingensis	((Pseudophoenix_vinifera	(Roystonea_regia	(Sclerosperma_profizianum	(Orania_palindan	Podococcus_barteri))))	(((((Geonoma_undata	(Heterospathe_cagayanensis	(Dictyosperma_album	(Dypsis_decaryi	(Kentiopsis_piersoniorum	(Hydriastele_microspadix	Veitchia_spiralis))))))	(((Oenocarpus_minor	Oenocarpus_bataua)	Prestoea_acuminata)	Manicaria_saccifera))	Pelagodoxa_henryana)	((Bactris_major	(Elaeis_guineensis	Elaeis_oleifera))	(Attalea_speciosa	(Reinhardtia_gracilis	((Reinhardtia_paiewonskiana	Reinhardtia_latisecta)	Reinhardtia_simplex)))))	(Phoenix_dactylifera	(Chamaedorea_seifrizii	(Serenoa_repens	Nypa_fruticans)))))))	Calamus_caryotoides)	Kingia_australis);
((Pelagodoxa_henryana	((Serenoa_repens	Nypa_fruticans)	((((((Geonoma_undata	((Orania_palindan	Podococcus_barteri)	(((Calamus_caryotoides	Iriartea_deltoidea)	Sclerosperma_profizianum)	Pseudophoenix_vinifera)))	Roystonea_regia)	((Sabal_domingensis	Phoenix_dactylifera)	(Heterospathe_cagayanensis	((Dictyosperma_album	(Kentiopsis_piersoniorum	(Veitchia_spiralis	Dypsis_decaryi)))	Hydriastele_microspadix))))	((Oenocarpus_minor	Oenocarpus_bataua)	Prestoea_acuminata))	(Chamaedorea_seifrizii	((Bactris_major	(Elaeis_guineensis	Elaeis_oleifera))	(Attalea_speciosa	((Reinhardtia_paiewonskiana	Reinhardtia_latisecta)	(Reinhardtia_simplex	Reinhardtia_gracilis))))))	Manicaria_saccifera)))	Kingia_australis);
((Pelagodoxa_henryana	((Chamaedorea_seifrizii	((Oenocarpus_minor	Oenocarpus_bataua)	Prestoea_acuminata))	(((((Calamus_caryotoides	Bactris_major)	(Elaeis_guineensis	Elaeis_oleifera))	(Attalea_speciosa	((Reinhardtia_paiewonskiana	Reinhardtia_latisecta)	(Reinhardtia_simplex	Reinhardtia_gracilis))))	(((Serenoa_repens	Nypa_fruticans)	Phoenix_dactylifera)	Manicaria_saccifera))	(Roystonea_regia	((Heterospathe_cagayanensis	((Veitchia_spiralis	Hydriastele_microspadix)	(Kentiopsis_piersoniorum	(Dypsis_decaryi	Dictyosperma_album))))	(Geonoma_undata	(((Orania_palindan	Podococcus_barteri)	(Sclerosperma_profizianum	Pseudophoenix_vinifera))	(Sabal_domingensis	Iriartea_deltoidea))))))))	Kingia_australis);
((Pelagodoxa_henryana	(Heterospathe_cagayanensis	((((Geonoma_undata	Manicaria_saccifera)	(((Bactris_major	(Elaeis_guineensis	Elaeis_oleifera))	(Attalea_speciosa	((Reinhardtia_paiewonskiana	Reinhardtia_latisecta)	(Reinhardtia_simplex	Reinhardtia_gracilis))))	(((Podococcus_barteri	(Roystonea_regia	Orania_palindan))	(Sclerosperma_profizianum	Pseudophoenix_vinifera))	((((Sabal_domingensis	Iriartea_deltoidea)	Phoenix_dactylifera)	(Serenoa_repens	Nypa_fruticans))	(Chamaedorea_seifrizii	Calamus_caryotoides)))))	((Oenocarpus_minor	Oenocarpus_bataua)	Prestoea_acuminata))	((((Veitchia_spiralis	Hydriastele_microspadix)	Kentiopsis_piersoniorum)	Dictyosperma_album)	Dypsis_decaryi))))	Kingia_australis);
((Calamus_caryotoides	((Oenocarpus_minor	Oenocarpus_bataua)	(Prestoea_acuminata	((((Dypsis_decaryi	Dictyosperma_album)	(Veitchia_spiralis	((Heterospathe_cagayanensis	Hydriastele_microspadix)	Kentiopsis_piersoniorum)))	Pelagodoxa_henryana)	(((Chamaedorea_seifrizii	Geonoma_undata)	Manicaria_saccifera)	(((Bactris_major	(Elaeis_guineensis	Elaeis_oleifera))	(Attalea_speciosa	((Reinhardtia_paiewonskiana	Reinhardtia_latisecta)	(Reinhardtia_simplex	Reinhardtia_gracilis))))	((Roystonea_regia	(Sclerosperma_profizianum	(Orania_palindan	Podococcus_barteri)))	(Pseudophoenix_vinifera	((Sabal_domingensis	Iriartea_deltoidea)	(Phoenix_dactylifera	(Serenoa_repens	Nypa_fruticans)))))))))))	Kingia_australis);
((Roystonea_regia	((((((Reinhardtia_paiewonskiana	Reinhardtia_latisecta)	(Reinhardtia_simplex	Reinhardtia_gracilis))	(((Oenocarpus_minor	Oenocarpus_bataua)	Prestoea_acuminata)	Pelagodoxa_henryana))	(((Dypsis_decaryi	Dictyosperma_album)	(Veitchia_spiralis	((Heterospathe_cagayanensis	Hydriastele_microspadix)	Kentiopsis_piersoniorum)))	((Sabal_domingensis	Iriartea_deltoidea)	((Phoenix_dactylifera	(Serenoa_repens	Nypa_fruticans))	Pseudophoenix_vinifera))))	(((Sclerosperma_profizianum	(Orania_palindan	Podococcus_barteri))	Calamus_caryotoides)	(((Chamaedorea_seifrizii	Bactris_major)	(Attalea_speciosa	(Elaeis_guineensis	Elaeis_oleifera)))	Geonoma_undata)))	Manicaria_saccifera))	Kingia_australis);
((Roystonea_regia	((Chamaedorea_seifrizii	(Sclerosperma_profizianum	(Orania_palindan	Podococcus_barteri)))	(((((Reinhardtia_gracilis	((Reinhardtia_paiewonskiana	Reinhardtia_latisecta)	Reinhardtia_simplex))	Attalea_speciosa)	(Pseudophoenix_vinifera	(Elaeis_guineensis	Elaeis_oleifera)))	((Calamus_caryotoides	Iriartea_deltoidea)	Bactris_major))	((Geonoma_undata	(((Sabal_domingensis	Phoenix_dactylifera)	(Serenoa_repens	Nypa_fruticans))	Manicaria_saccifera))	(((Oenocarpus_minor	Oenocarpus_bataua)	Prestoea_acuminata)	(((Dictyosperma_album	(Dypsis_decaryi	(Kentiopsis_piersoniorum	(Veitchia_spiralis	Hydriastele_microspadix))))	Heterospathe_cagayanensis)	Pelagodoxa_henryana))))))	Kingia_australis);
((Phoenix_dactylifera	((Serenoa_repens	Nypa_fruticans)	((((Dictyosperma_album	(Dypsis_decaryi	((Veitchia_spiralis	Hydriastele_microspadix)	(Heterospathe_cagayanensis	Kentiopsis_piersoniorum))))	(Pelagodoxa_henryana	(((Manicaria_saccifera	Geonoma_undata)	((Oenocarpus_minor	Oenocarpus_bataua)	Prestoea_acuminata))	(Calamus_caryotoides	((Bactris_major	(Elaeis_guineensis	Elaeis_oleifera))	(((Pseudophoenix_vinifera	Sclerosperma_profizianum)	(((Reinhardtia_paiewonskiana	Reinhardtia_latisecta)	Reinhardtia_simplex)	Reinhardtia_gracilis))	Attalea_speciosa))))))	(Iriartea_deltoidea	Sabal_domingensis))	(Roystonea_regia	(Chamaedorea_seifrizii	(Orania_palindan	Podococcus_barteri))))))	Kingia_australis);
((Pelagodoxa_henryana	((((((Roystonea_regia	(Orania_palindan	Podococcus_barteri))	(((Kentiopsis_piersoniorum	(Hydriastele_microspadix	Veitchia_spiralis))	(Dictyosperma_album	Dypsis_decaryi))	Heterospathe_cagayanensis))	((Pseudophoenix_vinifera	((Calamus_caryotoides	Iriartea_deltoidea)	Sabal_domingensis))	Phoenix_dactylifera))	((Attalea_speciosa	((Chamaedorea_seifrizii	Bactris_major)	(Elaeis_guineensis	Elaeis_oleifera)))	(Sclerosperma_profizianum	(((Reinhardtia_paiewonskiana	Reinhardtia_latisecta)	Reinhardtia_simplex)	Reinhardtia_gracilis))))	((Manicaria_saccifera	Geonoma_undata)	((Oenocarpus_minor	Oenocarpus_bataua)	Prestoea_acuminata)))	(Serenoa_repens	Nypa_fruticans)))	Kingia_australis);
((Pelagodoxa_henryana	(((Dictyosperma_album	(Dypsis_decaryi	(Kentiopsis_piersoniorum	(Hydriastele_microspadix	Veitchia_spiralis))))	Heterospathe_cagayanensis)	(((Oenocarpus_minor	Oenocarpus_bataua)	Prestoea_acuminata)	((((Sabal_domingensis	Phoenix_dactylifera)	Manicaria_saccifera)	Geonoma_undata)	(((Sclerosperma_profizianum	Podococcus_barteri)	((((Serenoa_repens	Nypa_fruticans)	Chamaedorea_seifrizii)	(Calamus_caryotoides	Iriartea_deltoidea))	((Pseudophoenix_vinifera	Orania_palindan)	Roystonea_regia)))	((Attalea_speciosa	(Bactris_major	(Elaeis_guineensis	Elaeis_oleifera)))	(Reinhardtia_gracilis	((Reinhardtia_paiewonskiana	Reinhardtia_latisecta)	Reinhardtia_simplex))))))))	Kingia_australis);
((Chamaedorea_seifrizii	(((Orania_palindan	Roystonea_regia)	(((Sclerosperma_profizianum	Pseudophoenix_vinifera)	((Phoenix_dactylifera	Sabal_domingensis)	((Manicaria_saccifera	((((Oenocarpus_bataua	Oenocarpus_minor)	Prestoea_acuminata)	((Dictyosperma_album	(Hydriastele_microspadix	((Veitchia_spiralis	Dypsis_decaryi)	Kentiopsis_piersoniorum)))	(Pelagodoxa_henryana	Heterospathe_cagayanensis)))	((Reinhardtia_gracilis	(Reinhardtia_simplex	(Reinhardtia_paiewonskiana	Reinhardtia_latisecta)))	(Geonoma_undata	(Attalea_speciosa	((Elaeis_oleifera	Elaeis_guineensis)	Bactris_major))))))	(Serenoa_repens	Nypa_fruticans))))	(Calamus_caryotoides	Iriartea_deltoidea)))	Podococcus_barteri))	Kingia_australis);
((Chamaedorea_seifrizii	(((Phoenix_dactylifera	(Iriartea_deltoidea	(((Manicaria_saccifera	(((Oenocarpus_bataua	Oenocarpus_minor)	Prestoea_acuminata)	((Dypsis_decaryi	Dictyosperma_album)	(Veitchia_spiralis	((Kentiopsis_piersoniorum	Heterospathe_cagayanensis)	Hydriastele_microspadix)))))	(Geonoma_undata	((Serenoa_repens	Nypa_fruticans)	Pelagodoxa_henryana)))	((((Sabal_domingensis	Bactris_major)	((Reinhardtia_paiewonskiana	Reinhardtia_latisecta)	(Reinhardtia_gracilis	Reinhardtia_simplex)))	(Elaeis_oleifera	Elaeis_guineensis))	Attalea_speciosa))))	((Roystonea_regia	(Calamus_caryotoides	Orania_palindan))	(Sclerosperma_profizianum	Pseudophoenix_vinifera)))	Podococcus_barteri))	Kingia_australis);
((Calamus_caryotoides	(((((((Iriartea_deltoidea	((Dictyosperma_album	(((Veitchia_spiralis	(Heterospathe_cagayanensis	Hydriastele_microspadix))	Kentiopsis_piersoniorum)	Dypsis_decaryi))	(Serenoa_repens	Nypa_fruticans)))	Manicaria_saccifera)	((Bactris_major	((Reinhardtia_gracilis	Reinhardtia_simplex)	(Reinhardtia_paiewonskiana	Reinhardtia_latisecta)))	((Elaeis_oleifera	Elaeis_guineensis)	Attalea_speciosa)))	(((Oenocarpus_bataua	Oenocarpus_minor)	Prestoea_acuminata)	Pelagodoxa_henryana))	(Roystonea_regia	((Sclerosperma_profizianum	(Podococcus_barteri	Orania_palindan))	(Chamaedorea_seifrizii	Geonoma_undata))))	(Sabal_domingensis	Phoenix_dactylifera))	Pseudophoenix_vinifera))	Kingia_australis);
((Pelagodoxa_henryana	(((((((Roystonea_regia	((Sclerosperma_profizianum	(Podococcus_barteri	Orania_palindan))	(Chamaedorea_seifrizii	Geonoma_undata)))	((Serenoa_repens	Nypa_fruticans)	(Pseudophoenix_vinifera	(Phoenix_dactylifera	Sabal_domingensis))))	(Calamus_caryotoides	Iriartea_deltoidea))	(Bactris_major	((Attalea_speciosa	(Reinhardtia_simplex	((Reinhardtia_paiewonskiana	Reinhardtia_latisecta)	Reinhardtia_gracilis)))	(Elaeis_oleifera	Elaeis_guineensis))))	Manicaria_saccifera)	((Oenocarpus_bataua	Oenocarpus_minor)	Prestoea_acuminata))	(((Veitchia_spiralis	(Heterospathe_cagayanensis	Hydriastele_microspadix))	Kentiopsis_piersoniorum)	(Dypsis_decaryi	Dictyosperma_album))))	Kingia_australis);
((Pelagodoxa_henryana	(Geonoma_undata	((Manicaria_saccifera	(((Calamus_caryotoides	(((Veitchia_spiralis	Dypsis_decaryi)	(Hydriastele_microspadix	Kentiopsis_piersoniorum))	Dictyosperma_album))	Heterospathe_cagayanensis)	((((Phoenix_dactylifera	(Serenoa_repens	Nypa_fruticans))	(Iriartea_deltoidea	Sabal_domingensis))	(Reinhardtia_gracilis	(Reinhardtia_simplex	(Reinhardtia_paiewonskiana	Reinhardtia_latisecta))))	((((Elaeis_oleifera	Elaeis_guineensis)	Attalea_speciosa)	Bactris_major)	(Pseudophoenix_vinifera	(Roystonea_regia	((Sclerosperma_profizianum	(Podococcus_barteri	Orania_palindan))	Chamaedorea_seifrizii)))))))	((Oenocarpus_bataua	Oenocarpus_minor)	Prestoea_acuminata))))	Kingia_australis);
((Calamus_caryotoides	((((((Attalea_speciosa	(Bactris_major	(Elaeis_oleifera	Elaeis_guineensis)))	(Pelagodoxa_henryana	((Dypsis_decaryi	(Heterospathe_cagayanensis	((Veitchia_spiralis	Hydriastele_microspadix)	Kentiopsis_piersoniorum)))	Dictyosperma_album)))	(Manicaria_saccifera	(Geonoma_undata	((Oenocarpus_bataua	Oenocarpus_minor)	Prestoea_acuminata))))	((((Podococcus_barteri	Orania_palindan)	Chamaedorea_seifrizii)	Roystonea_regia)	((((Serenoa_repens	Nypa_fruticans)	Pseudophoenix_vinifera)	(Sabal_domingensis	Phoenix_dactylifera))	((Reinhardtia_paiewonskiana	Reinhardtia_latisecta)	(Reinhardtia_gracilis	Reinhardtia_simplex)))))	Sclerosperma_profizianum)	Iriartea_deltoidea))	Kingia_australis);
((Pelagodoxa_henryana	((((Dypsis_decaryi	((Veitchia_spiralis	Hydriastele_microspadix)	Kentiopsis_piersoniorum))	Dictyosperma_album)	Heterospathe_cagayanensis)	(((((Serenoa_repens	Nypa_fruticans)	Phoenix_dactylifera)	Manicaria_saccifera)	(Geonoma_undata	((Oenocarpus_bataua	Oenocarpus_minor)	Prestoea_acuminata)))	(((((Podococcus_barteri	Orania_palindan)	Roystonea_regia)	(Sclerosperma_profizianum	Pseudophoenix_vinifera))	(Iriartea_deltoidea	Calamus_caryotoides))	((Attalea_speciosa	(Elaeis_oleifera	Elaeis_guineensis))	((Sabal_domingensis	((Reinhardtia_simplex	Reinhardtia_gracilis)	(Reinhardtia_paiewonskiana	Reinhardtia_latisecta)))	(Chamaedorea_seifrizii	Bactris_major)))))))	Kingia_australis);
((Calamus_caryotoides	(Roystonea_regia	(((Sclerosperma_profizianum	Iriartea_deltoidea)	(((Attalea_speciosa	(Elaeis_oleifera	Elaeis_guineensis))	(Chamaedorea_seifrizii	Bactris_major))	((((Sabal_domingensis	(((Reinhardtia_paiewonskiana	Reinhardtia_latisecta)	Reinhardtia_simplex)	Reinhardtia_gracilis))	(Serenoa_repens	Nypa_fruticans))	(Pelagodoxa_henryana	(((Phoenix_dactylifera	Manicaria_saccifera)	((Oenocarpus_bataua	Oenocarpus_minor)	Prestoea_acuminata))	((Dypsis_decaryi	((Veitchia_spiralis	(Kentiopsis_piersoniorum	Hydriastele_microspadix))	Heterospathe_cagayanensis))	Dictyosperma_album))))	Geonoma_undata)))	(Pseudophoenix_vinifera	(Podococcus_barteri	Orania_palindan)))))	Kingia_australis);
((Pelagodoxa_henryana	(((Manicaria_saccifera	(Geonoma_undata	(Heterospathe_cagayanensis	((Kentiopsis_piersoniorum	(Dictyosperma_album	Dypsis_decaryi))	(Hydriastele_microspadix	Veitchia_spiralis)))))	((Oenocarpus_bataua	Oenocarpus_minor)	Prestoea_acuminata))	(((Attalea_speciosa	((Elaeis_oleifera	Elaeis_guineensis)	Bactris_major))	(((Reinhardtia_paiewonskiana	Reinhardtia_latisecta)	Reinhardtia_simplex)	Reinhardtia_gracilis))	((((Sabal_domingensis	Phoenix_dactylifera)	Calamus_caryotoides)	((Serenoa_repens	Nypa_fruticans)	Chamaedorea_seifrizii))	(Roystonea_regia	(((Podococcus_barteri	Orania_palindan)	Pseudophoenix_vinifera)	(Sclerosperma_profizianum	Iriartea_deltoidea)))))))	Kingia_australis);
((Pelagodoxa_henryana	(((((((Elaeis_oleifera	Elaeis_guineensis)	Bactris_major)	(((Reinhardtia_paiewonskiana	Reinhardtia_latisecta)	(Reinhardtia_simplex	Reinhardtia_gracilis))	Attalea_speciosa))	(((((Chamaedorea_seifrizii	(Sclerosperma_profizianum	(Podococcus_barteri	Orania_palindan)))	Roystonea_regia)	(((Sabal_domingensis	Phoenix_dactylifera)	(Serenoa_repens	Nypa_fruticans))	Pseudophoenix_vinifera))	Iriartea_deltoidea)	Calamus_caryotoides))	(((Oenocarpus_bataua	Oenocarpus_minor)	Prestoea_acuminata)	(Dictyosperma_album	(Dypsis_decaryi	(((Hydriastele_microspadix	Veitchia_spiralis)	Heterospathe_cagayanensis)	Kentiopsis_piersoniorum)))))	Manicaria_saccifera)	Geonoma_undata))	Kingia_australis);
((Pseudophoenix_vinifera	((((((Dictyosperma_album	((Kentiopsis_piersoniorum	(Heterospathe_cagayanensis	(Veitchia_spiralis	Hydriastele_microspadix)))	Dypsis_decaryi))	(Pelagodoxa_henryana	((Oenocarpus_bataua	Oenocarpus_minor)	Prestoea_acuminata)))	(Manicaria_saccifera	(((Reinhardtia_latisecta	Reinhardtia_paiewonskiana)	(Reinhardtia_gracilis	Reinhardtia_simplex))	(Geonoma_undata	(((Elaeis_guineensis	Elaeis_oleifera)	(Chamaedorea_seifrizii	Bactris_major))	Attalea_speciosa)))))	(Calamus_caryotoides	Iriartea_deltoidea))	(Roystonea_regia	(Sclerosperma_profizianum	(Orania_palindan	Podococcus_barteri))))	((Serenoa_repens	Nypa_fruticans)	(Sabal_domingensis	Phoenix_dactylifera))))	Kingia_australis);
((Pelagodoxa_henryana	(((((Oenocarpus_bataua	Oenocarpus_minor)	Prestoea_acuminata)	(Geonoma_undata	Manicaria_saccifera))	((((Sabal_domingensis	Phoenix_dactylifera)	(Serenoa_repens	Nypa_fruticans))	(Iriartea_deltoidea	(Sclerosperma_profizianum	(((Roystonea_regia	(Pseudophoenix_vinifera	Calamus_caryotoides))	Orania_palindan)	Podococcus_barteri))))	((Reinhardtia_gracilis	(Reinhardtia_simplex	(Reinhardtia_latisecta	Reinhardtia_paiewonskiana)))	(((Elaeis_guineensis	Elaeis_oleifera)	(Chamaedorea_seifrizii	Bactris_major))	Attalea_speciosa))))	(Heterospathe_cagayanensis	(((Dypsis_decaryi	Dictyosperma_album)	Kentiopsis_piersoniorum)	(Veitchia_spiralis	Hydriastele_microspadix)))))	Kingia_australis);
((Pelagodoxa_henryana	((((((Orania_palindan	Podococcus_barteri)	Sclerosperma_profizianum)	(Iriartea_deltoidea	Calamus_caryotoides))	(Pseudophoenix_vinifera	(Roystonea_regia	(Chamaedorea_seifrizii	(Phoenix_dactylifera	(Serenoa_repens	Nypa_fruticans))))))	((Elaeis_guineensis	Elaeis_oleifera)	(Attalea_speciosa	(Sabal_domingensis	(Bactris_major	((Reinhardtia_simplex	(Reinhardtia_latisecta	Reinhardtia_paiewonskiana))	Reinhardtia_gracilis))))))	((Dictyosperma_album	(Dypsis_decaryi	(Veitchia_spiralis	(Heterospathe_cagayanensis	(Hydriastele_microspadix	Kentiopsis_piersoniorum)))))	(((Oenocarpus_bataua	Oenocarpus_minor)	Prestoea_acuminata)	(Geonoma_undata	Manicaria_saccifera)))))	Kingia_australis);
((Pelagodoxa_henryana	(((((((Roystonea_regia	((Orania_palindan	Podococcus_barteri)	Sclerosperma_profizianum))	Chamaedorea_seifrizii)	((Calamus_caryotoides	Iriartea_deltoidea)	Pseudophoenix_vinifera))	((Sabal_domingensis	(Bactris_major	(Reinhardtia_simplex	((Reinhardtia_latisecta	Reinhardtia_paiewonskiana)	Reinhardtia_gracilis))))	((Elaeis_guineensis	Elaeis_oleifera)	Attalea_speciosa)))	(((Oenocarpus_bataua	Oenocarpus_minor)	Prestoea_acuminata)	(Geonoma_undata	(Phoenix_dactylifera	Manicaria_saccifera))))	(Dictyosperma_album	(Dypsis_decaryi	((Veitchia_spiralis	(Heterospathe_cagayanensis	Hydriastele_microspadix))	Kentiopsis_piersoniorum))))	(Serenoa_repens	Nypa_fruticans)))	Kingia_australis);
((Roystonea_regia	((((Sabal_domingensis	Iriartea_deltoidea)	Phoenix_dactylifera)	((Calamus_caryotoides	Pseudophoenix_vinifera)	((((((Elaeis_guineensis	Elaeis_oleifera)	Bactris_major)	(Attalea_speciosa	(Reinhardtia_simplex	((Reinhardtia_latisecta	Reinhardtia_paiewonskiana)	Reinhardtia_gracilis))))	(Geonoma_undata	(Manicaria_saccifera	((((Veitchia_spiralis	(Heterospathe_cagayanensis	Hydriastele_microspadix))	(Kentiopsis_piersoniorum	(Dictyosperma_album	Dypsis_decaryi)))	Pelagodoxa_henryana)	((Oenocarpus_bataua	Oenocarpus_minor)	Prestoea_acuminata)))))	Sclerosperma_profizianum)	(Serenoa_repens	Nypa_fruticans))))	((Orania_palindan	Podococcus_barteri)	Chamaedorea_seifrizii)))	Kingia_australis);
((Calamus_caryotoides	(Orania_palindan	(Podococcus_barteri	((((((Bactris_major	(((Elaeis_guineensis	Elaeis_oleifera)	Geonoma_undata)	Attalea_speciosa))	(Reinhardtia_simplex	((Reinhardtia_latisecta	Reinhardtia_paiewonskiana)	Reinhardtia_gracilis)))	(Pelagodoxa_henryana	(((Oenocarpus_bataua	Oenocarpus_minor)	Prestoea_acuminata)	((Dypsis_decaryi	((Kentiopsis_piersoniorum	(Heterospathe_cagayanensis	Hydriastele_microspadix))	Veitchia_spiralis))	Dictyosperma_album))))	Manicaria_saccifera)	((Iriartea_deltoidea	((Pseudophoenix_vinifera	(Sabal_domingensis	Phoenix_dactylifera))	(Chamaedorea_seifrizii	(Serenoa_repens	Nypa_fruticans))))	Roystonea_regia))	Sclerosperma_profizianum))))	Kingia_australis);
((Roystonea_regia	(((Sclerosperma_profizianum	(Chamaedorea_seifrizii	Podococcus_barteri))	((((((Reinhardtia_simplex	(Reinhardtia_latisecta	Reinhardtia_paiewonskiana))	Reinhardtia_gracilis)	Bactris_major)	(Attalea_speciosa	(Elaeis_guineensis	Elaeis_oleifera)))	(Manicaria_saccifera	(((Geonoma_undata	Pelagodoxa_henryana)	((Oenocarpus_bataua	Oenocarpus_minor)	Prestoea_acuminata))	((Dypsis_decaryi	(Kentiopsis_piersoniorum	(Heterospathe_cagayanensis	(Hydriastele_microspadix	Veitchia_spiralis))))	Dictyosperma_album))))	((Calamus_caryotoides	Iriartea_deltoidea)	(((Pseudophoenix_vinifera	Phoenix_dactylifera)	(Serenoa_repens	Nypa_fruticans))	Sabal_domingensis))))	Orania_palindan))	Kingia_australis);
((Pseudophoenix_vinifera	(((Serenoa_repens	Nypa_fruticans)	(((Calamus_caryotoides	Iriartea_deltoidea)	(((((Reinhardtia_latisecta	Reinhardtia_paiewonskiana)	(Reinhardtia_gracilis	Reinhardtia_simplex))	(Chamaedorea_seifrizii	Bactris_major))	(Attalea_speciosa	(Elaeis_guineensis	Elaeis_oleifera)))	((Geonoma_undata	Manicaria_saccifera)	((Pelagodoxa_henryana	((Oenocarpus_bataua	Oenocarpus_minor)	Prestoea_acuminata))	(((((Veitchia_spiralis	Dypsis_decaryi)	Kentiopsis_piersoniorum)	Hydriastele_microspadix)	Dictyosperma_album)	Heterospathe_cagayanensis)))))	((Podococcus_barteri	(Sclerosperma_profizianum	Orania_palindan))	Roystonea_regia)))	(Sabal_domingensis	Phoenix_dactylifera)))	Kingia_australis);
((Roystonea_regia	((((Sabal_domingensis	Phoenix_dactylifera)	(Iriartea_deltoidea	(((((Reinhardtia_latisecta	Reinhardtia_paiewonskiana)	(Reinhardtia_gracilis	Reinhardtia_simplex))	((Bactris_major	(Elaeis_guineensis	Elaeis_oleifera))	Attalea_speciosa))	((Geonoma_undata	(((Oenocarpus_bataua	Oenocarpus_minor)	Prestoea_acuminata)	Manicaria_saccifera))	(Pelagodoxa_henryana	(((((Kentiopsis_piersoniorum	Hydriastele_microspadix)	Heterospathe_cagayanensis)	Veitchia_spiralis)	Dypsis_decaryi)	Dictyosperma_album))))	(Serenoa_repens	Nypa_fruticans))))	((Chamaedorea_seifrizii	Podococcus_barteri)	(Pseudophoenix_vinifera	Sclerosperma_profizianum)))	(Calamus_caryotoides	Orania_palindan)))	Kingia_australis);
((Chamaedorea_seifrizii	(Podococcus_barteri	(Orania_palindan	((Pseudophoenix_vinifera	Sclerosperma_profizianum)	((Roystonea_regia	((((((Kentiopsis_piersoniorum	Hydriastele_microspadix)	Veitchia_spiralis)	Dypsis_decaryi)	Dictyosperma_album)	Heterospathe_cagayanensis)	(((((Reinhardtia_latisecta	Reinhardtia_paiewonskiana)	(Reinhardtia_gracilis	Reinhardtia_simplex))	((Iriartea_deltoidea	Calamus_caryotoides)	((Attalea_speciosa	(Elaeis_guineensis	Elaeis_oleifera))	(Sabal_domingensis	Bactris_major))))	((Phoenix_dactylifera	Manicaria_saccifera)	((Oenocarpus_bataua	Oenocarpus_minor)	Prestoea_acuminata)))	((Serenoa_repens	Nypa_fruticans)	Pelagodoxa_henryana))))	Geonoma_undata)))))	Kingia_australis);
((((Podococcus_barteri	((((Attalea_speciosa	(Sabal_domingensis	Bactris_major))	(Pseudophoenix_vinifera	(Elaeis_guineensis	Elaeis_oleifera)))	((((Roystonea_regia	(Serenoa_repens	Nypa_fruticans))	Iriartea_deltoidea)	Phoenix_dactylifera)	((Manicaria_saccifera	((((Dictyosperma_album	(((Dypsis_decaryi	Veitchia_spiralis)	Kentiopsis_piersoniorum)	Hydriastele_microspadix))	Heterospathe_cagayanensis)	(Prestoea_acuminata	(Oenocarpus_minor	Oenocarpus_bataua)))	(Pelagodoxa_henryana	Geonoma_undata)))	(((Reinhardtia_paiewonskiana	Reinhardtia_latisecta)	Reinhardtia_simplex)	Reinhardtia_gracilis))))	(Sclerosperma_profizianum	Orania_palindan)))	Chamaedorea_seifrizii)	Calamus_caryotoides)	Kingia_australis);
(((((Sabal_domingensis	Phoenix_dactylifera)	(Pseudophoenix_vinifera	(Serenoa_repens	Nypa_fruticans)))	(((Prestoea_acuminata	(Oenocarpus_minor	Oenocarpus_bataua))	((((Attalea_speciosa	((Iriartea_deltoidea	Bactris_major)	(Elaeis_guineensis	Elaeis_oleifera)))	((Reinhardtia_paiewonskiana	Reinhardtia_latisecta)	(Reinhardtia_simplex	Reinhardtia_gracilis)))	(((Dypsis_decaryi	Dictyosperma_album)	(Kentiopsis_piersoniorum	(Hydriastele_microspadix	Veitchia_spiralis)))	(Pelagodoxa_henryana	Heterospathe_cagayanensis)))	(Geonoma_undata	(((Roystonea_regia	Podococcus_barteri)	(Orania_palindan	Sclerosperma_profizianum))	Chamaedorea_seifrizii))))	Manicaria_saccifera))	Calamus_caryotoides)	Kingia_australis);
((Pelagodoxa_henryana	((((Prestoea_acuminata	(Oenocarpus_minor	Oenocarpus_bataua))	(Geonoma_undata	Manicaria_saccifera))	(((Chamaedorea_seifrizii	Bactris_major)	(Elaeis_guineensis	Elaeis_oleifera))	(((Reinhardtia_simplex	Reinhardtia_gracilis)	(Reinhardtia_paiewonskiana	Reinhardtia_latisecta))	Attalea_speciosa)))	((((Sabal_domingensis	Phoenix_dactylifera)	(Serenoa_repens	Nypa_fruticans))	(Iriartea_deltoidea	Calamus_caryotoides))	(((Roystonea_regia	(Podococcus_barteri	Orania_palindan))	(Pseudophoenix_vinifera	Sclerosperma_profizianum))	(Dictyosperma_album	((Kentiopsis_piersoniorum	(Heterospathe_cagayanensis	(Hydriastele_microspadix	Veitchia_spiralis)))	Dypsis_decaryi))))))	Kingia_australis);
((Roystonea_regia	(Orania_palindan	(((Pseudophoenix_vinifera	Sclerosperma_profizianum)	((((Geonoma_undata	Manicaria_saccifera)	((Bactris_major	(Attalea_speciosa	(Elaeis_guineensis	Elaeis_oleifera)))	(Reinhardtia_gracilis	((Reinhardtia_paiewonskiana	Reinhardtia_latisecta)	Reinhardtia_simplex))))	((Prestoea_acuminata	(Oenocarpus_minor	Oenocarpus_bataua))	((Heterospathe_cagayanensis	Pelagodoxa_henryana)	(Dictyosperma_album	((Kentiopsis_piersoniorum	(Dypsis_decaryi	Veitchia_spiralis))	Hydriastele_microspadix)))))	(((Sabal_domingensis	Phoenix_dactylifera)	(Serenoa_repens	Nypa_fruticans))	(Iriartea_deltoidea	Calamus_caryotoides))))	(Podococcus_barteri	Chamaedorea_seifrizii))))	Kingia_australis);
((Roystonea_regia	((Podococcus_barteri	Orania_palindan)	(((((Sabal_domingensis	Phoenix_dactylifera)	(Serenoa_repens	Nypa_fruticans))	((Iriartea_deltoidea	Calamus_caryotoides)	(((Attalea_speciosa	(Elaeis_guineensis	Elaeis_oleifera))	((((Reinhardtia_paiewonskiana	Reinhardtia_latisecta)	Reinhardtia_simplex)	Reinhardtia_gracilis)	Bactris_major))	((Geonoma_undata	(Manicaria_saccifera	(Prestoea_acuminata	(Oenocarpus_minor	Oenocarpus_bataua))))	(Pelagodoxa_henryana	((Dypsis_decaryi	(Veitchia_spiralis	((Kentiopsis_piersoniorum	Hydriastele_microspadix)	Heterospathe_cagayanensis)))	Dictyosperma_album))))))	(Pseudophoenix_vinifera	Sclerosperma_profizianum))	Chamaedorea_seifrizii)))	Kingia_australis);
((Phoenix_dactylifera	((Serenoa_repens	Nypa_fruticans)	(Manicaria_saccifera	((((Dypsis_decaryi	((Heterospathe_cagayanensis	(Veitchia_spiralis	Hydriastele_microspadix))	Kentiopsis_piersoniorum))	Dictyosperma_album)	(Pelagodoxa_henryana	((Oenocarpus_minor	Oenocarpus_bataua)	Prestoea_acuminata)))	((Geonoma_undata	((Pseudophoenix_vinifera	Sclerosperma_profizianum)	(Roystonea_regia	(Podococcus_barteri	Orania_palindan))))	((Iriartea_deltoidea	Calamus_caryotoides)	((Attalea_speciosa	(Elaeis_guineensis	Elaeis_oleifera))	((Chamaedorea_seifrizii	Bactris_major)	(Sabal_domingensis	((Reinhardtia_paiewonskiana	Reinhardtia_latisecta)	(Reinhardtia_simplex	Reinhardtia_gracilis)))))))))))	Kingia_australis);
((Pelagodoxa_henryana	((((Chamaedorea_seifrizii	Sabal_domingensis)	((((Hydriastele_microspadix	(Kentiopsis_piersoniorum	Heterospathe_cagayanensis))	Dictyosperma_album)	(Dypsis_decaryi	Veitchia_spiralis))	(((Pseudophoenix_vinifera	Calamus_caryotoides)	(Orania_palindan	(Roystonea_regia	Podococcus_barteri)))	Phoenix_dactylifera)))	((Manicaria_saccifera	(Geonoma_undata	((Oenocarpus_minor	Oenocarpus_bataua)	Prestoea_acuminata)))	((Iriartea_deltoidea	Sclerosperma_profizianum)	((Attalea_speciosa	(Elaeis_guineensis	Elaeis_oleifera))	(((Reinhardtia_paiewonskiana	Reinhardtia_latisecta)	(Reinhardtia_simplex	Reinhardtia_gracilis))	Bactris_major)))))	(Serenoa_repens	Nypa_fruticans)))	Kingia_australis);
((Pelagodoxa_henryana	(((((Dypsis_decaryi	Dictyosperma_album)	((Veitchia_spiralis	Hydriastele_microspadix)	Kentiopsis_piersoniorum))	Heterospathe_cagayanensis)	(((Pseudophoenix_vinifera	Roystonea_regia)	((Serenoa_repens	Nypa_fruticans)	(Orania_palindan	Podococcus_barteri)))	(Sabal_domingensis	Phoenix_dactylifera)))	((Manicaria_saccifera	((Oenocarpus_minor	Oenocarpus_bataua)	Prestoea_acuminata))	(Geonoma_undata	(((Calamus_caryotoides	Iriartea_deltoidea)	Sclerosperma_profizianum)	(Chamaedorea_seifrizii	((Attalea_speciosa	(Elaeis_guineensis	Elaeis_oleifera))	(((Reinhardtia_paiewonskiana	Reinhardtia_latisecta)	(Reinhardtia_simplex	Reinhardtia_gracilis))	Bactris_major))))))))	Kingia_australis);
((Pelagodoxa_henryana	(Geonoma_undata	(((((((Reinhardtia_simplex	Reinhardtia_gracilis)	(Reinhardtia_paiewonskiana	Reinhardtia_latisecta))	(Bactris_major	Sabal_domingensis))	(Elaeis_guineensis	Elaeis_oleifera))	(Iriartea_deltoidea	Attalea_speciosa))	((Phoenix_dactylifera	((Pseudophoenix_vinifera	Sclerosperma_profizianum)	(Orania_palindan	(Roystonea_regia	Podococcus_barteri))))	(Calamus_caryotoides	Chamaedorea_seifrizii)))	(((Serenoa_repens	Nypa_fruticans)	Manicaria_saccifera)	(((Dictyosperma_album	Dypsis_decaryi)	(((Heterospathe_cagayanensis	Veitchia_spiralis)	Hydriastele_microspadix)	Kentiopsis_piersoniorum))	((Oenocarpus_minor	Oenocarpus_bataua)	Prestoea_acuminata))))))	Kingia_australis);
((Pelagodoxa_henryana	((((Veitchia_spiralis	Hydriastele_microspadix)	((Dictyosperma_album	Dypsis_decaryi)	Kentiopsis_piersoniorum))	Heterospathe_cagayanensis)	(((Phoenix_dactylifera	(Serenoa_repens	Nypa_fruticans))	(Manicaria_saccifera	(Geonoma_undata	((Oenocarpus_minor	Oenocarpus_bataua)	Prestoea_acuminata))))	((((((Orania_palindan	Podococcus_barteri)	Sclerosperma_profizianum)	Roystonea_regia)	Pseudophoenix_vinifera)	(Iriartea_deltoidea	Calamus_caryotoides))	((Attalea_speciosa	((Chamaedorea_seifrizii	(Sabal_domingensis	((Reinhardtia_simplex	Reinhardtia_gracilis)	(Reinhardtia_paiewonskiana	Reinhardtia_latisecta))))	Bactris_major))	(Elaeis_guineensis	Elaeis_oleifera))))))	Kingia_australis);
((Pelagodoxa_henryana	((Prestoea_acuminata	(Oenocarpus_bataua	Oenocarpus_minor))	((Dictyosperma_album	(Dypsis_decaryi	((Kentiopsis_piersoniorum	(Hydriastele_microspadix	Veitchia_spiralis))	Heterospathe_cagayanensis)))	(((((Nypa_fruticans	Serenoa_repens)	(Sabal_domingensis	Phoenix_dactylifera))	(((Geonoma_undata	(Sclerosperma_profizianum	((Chamaedorea_seifrizii	Podococcus_barteri)	Orania_palindan)))	Roystonea_regia)	(Iriartea_deltoidea	Calamus_caryotoides)))	(((Pseudophoenix_vinifera	Attalea_speciosa)	(Bactris_major	(Elaeis_guineensis	Elaeis_oleifera)))	((Reinhardtia_latisecta	Reinhardtia_paiewonskiana)	(Reinhardtia_simplex	Reinhardtia_gracilis))))	Manicaria_saccifera))))	Kingia_australis);
((Phoenix_dactylifera	((Nypa_fruticans	Serenoa_repens)	(Manicaria_saccifera	((((Geonoma_undata	((Orania_palindan	Podococcus_barteri)	Sclerosperma_profizianum))	Roystonea_regia)	Chamaedorea_seifrizii)	((((Sabal_domingensis	(Dictyosperma_album	(Dypsis_decaryi	((Kentiopsis_piersoniorum	(Hydriastele_microspadix	Veitchia_spiralis))	Heterospathe_cagayanensis))))	Pelagodoxa_henryana)	(((Calamus_caryotoides	(Pseudophoenix_vinifera	Attalea_speciosa))	((Iriartea_deltoidea	Bactris_major)	(Elaeis_guineensis	Elaeis_oleifera)))	((Reinhardtia_latisecta	Reinhardtia_paiewonskiana)	(Reinhardtia_simplex	Reinhardtia_gracilis))))	(Prestoea_acuminata	(Oenocarpus_bataua	Oenocarpus_minor)))))))	Kingia_australis);
((Calamus_caryotoides	(Heterospathe_cagayanensis	(Pelagodoxa_henryana	(((Prestoea_acuminata	(Oenocarpus_bataua	Oenocarpus_minor))	(((((Orania_palindan	Podococcus_barteri)	Sclerosperma_profizianum)	Roystonea_regia)	((((Reinhardtia_latisecta	Reinhardtia_paiewonskiana)	(Reinhardtia_simplex	Reinhardtia_gracilis))	Sabal_domingensis)	Chamaedorea_seifrizii))	((Geonoma_undata	((Phoenix_dactylifera	(Nypa_fruticans	Serenoa_repens))	Manicaria_saccifera))	(((Iriartea_deltoidea	Bactris_major)	(Elaeis_guineensis	Elaeis_oleifera))	(Pseudophoenix_vinifera	Attalea_speciosa)))))	(((Dictyosperma_album	Dypsis_decaryi)	Kentiopsis_piersoniorum)	(Hydriastele_microspadix	Veitchia_spiralis))))))	Kingia_australis);
((Podococcus_barteri	((Sclerosperma_profizianum	(Pseudophoenix_vinifera	(Roystonea_regia	((((((Dictyosperma_album	(Dypsis_decaryi	(((Heterospathe_cagayanensis	Kentiopsis_piersoniorum)	Hydriastele_microspadix)	Veitchia_spiralis)))	(Pelagodoxa_henryana	(Prestoea_acuminata	(Oenocarpus_bataua	Oenocarpus_minor))))	Manicaria_saccifera)	((((Elaeis_guineensis	Elaeis_oleifera)	Attalea_speciosa)	(Bactris_major	(Reinhardtia_gracilis	((Reinhardtia_latisecta	Reinhardtia_paiewonskiana)	Reinhardtia_simplex))))	Geonoma_undata))	((Phoenix_dactylifera	(Nypa_fruticans	Serenoa_repens))	(Chamaedorea_seifrizii	Calamus_caryotoides)))	(Sabal_domingensis	Iriartea_deltoidea)))))	Orania_palindan))	Kingia_australis);
((Roystonea_regia	((((Sabal_domingensis	Phoenix_dactylifera)	((Nypa_fruticans	Serenoa_repens)	Chamaedorea_seifrizii))	(((Pelagodoxa_henryana	((Prestoea_acuminata	(Oenocarpus_bataua	Oenocarpus_minor))	((Dictyosperma_album	(Dypsis_decaryi	(Kentiopsis_piersoniorum	(Hydriastele_microspadix	Veitchia_spiralis))))	Heterospathe_cagayanensis)))	Manicaria_saccifera)	((((Elaeis_guineensis	Elaeis_oleifera)	Attalea_speciosa)	(Geonoma_undata	Bactris_major))	((Reinhardtia_latisecta	Reinhardtia_paiewonskiana)	(Reinhardtia_simplex	Reinhardtia_gracilis)))))	((((Calamus_caryotoides	Iriartea_deltoidea)	Sclerosperma_profizianum)	Pseudophoenix_vinifera)	(Orania_palindan	Podococcus_barteri))))	Kingia_australis);
((Calamus_caryotoides	((((((Iriartea_deltoidea	Sabal_domingensis)	Phoenix_dactylifera)	((Nypa_fruticans	Serenoa_repens)	Chamaedorea_seifrizii))	((Reinhardtia_simplex	Reinhardtia_gracilis)	(Reinhardtia_latisecta	Reinhardtia_paiewonskiana)))	(((((Geonoma_undata	(Elaeis_guineensis	Elaeis_oleifera))	Bactris_major)	Attalea_speciosa)	((Prestoea_acuminata	(Oenocarpus_bataua	Oenocarpus_minor))	((Dictyosperma_album	(Dypsis_decaryi	(Kentiopsis_piersoniorum	(Heterospathe_cagayanensis	(Hydriastele_microspadix	Veitchia_spiralis)))))	Pelagodoxa_henryana)))	Manicaria_saccifera))	((Sclerosperma_profizianum	Pseudophoenix_vinifera)	(Roystonea_regia	(Orania_palindan	Podococcus_barteri)))))	Kingia_australis);
((Pelagodoxa_henryana	((Prestoea_acuminata	(Oenocarpus_bataua	Oenocarpus_minor))	(Manicaria_saccifera	((((Heterospathe_cagayanensis	((Hydriastele_microspadix	Veitchia_spiralis)	((Dictyosperma_album	Dypsis_decaryi)	Kentiopsis_piersoniorum)))	Geonoma_undata)	(((((Nypa_fruticans	Serenoa_repens)	(Sabal_domingensis	Phoenix_dactylifera))	Pseudophoenix_vinifera)	(Sclerosperma_profizianum	(Calamus_caryotoides	Iriartea_deltoidea)))	((Orania_palindan	Podococcus_barteri)	(Chamaedorea_seifrizii	Roystonea_regia))))	(((Elaeis_guineensis	Elaeis_oleifera)	Bactris_major)	(((Reinhardtia_simplex	Reinhardtia_gracilis)	(Reinhardtia_latisecta	Reinhardtia_paiewonskiana))	Attalea_speciosa))))))	Kingia_australis);
((Pelagodoxa_henryana	(((Heterospathe_cagayanensis	(Dictyosperma_album	(Dypsis_decaryi	(Kentiopsis_piersoniorum	(Hydriastele_microspadix	Veitchia_spiralis)))))	(Sabal_domingensis	(((Pseudophoenix_vinifera	Phoenix_dactylifera)	(Nypa_fruticans	Serenoa_repens))	Calamus_caryotoides)))	((((Geonoma_undata	((Prestoea_acuminata	(Oenocarpus_bataua	Oenocarpus_minor))	(Roystonea_regia	Manicaria_saccifera)))	(((Elaeis_guineensis	Elaeis_oleifera)	Bactris_major)	((Reinhardtia_gracilis	(Reinhardtia_simplex	(Reinhardtia_latisecta	Reinhardtia_paiewonskiana)))	Attalea_speciosa)))	((Sclerosperma_profizianum	(Orania_palindan	Podococcus_barteri))	Chamaedorea_seifrizii))	Iriartea_deltoidea)))	Kingia_australis);
((Calamus_caryotoides	(Iriartea_deltoidea	((Pseudophoenix_vinifera	((Sclerosperma_profizianum	(Orania_palindan	Podococcus_barteri))	Chamaedorea_seifrizii))	((((Dictyosperma_album	(Dypsis_decaryi	(Kentiopsis_piersoniorum	(Heterospathe_cagayanensis	(Hydriastele_microspadix	Veitchia_spiralis)))))	((Sabal_domingensis	Phoenix_dactylifera)	(Nypa_fruticans	Serenoa_repens)))	((Pelagodoxa_henryana	(Prestoea_acuminata	(Oenocarpus_bataua	Oenocarpus_minor)))	(Roystonea_regia	Manicaria_saccifera)))	(Geonoma_undata	(((Elaeis_guineensis	Elaeis_oleifera)	Bactris_major)	(((Reinhardtia_latisecta	Reinhardtia_paiewonskiana)	(Reinhardtia_gracilis	Reinhardtia_simplex))	Attalea_speciosa)))))))	Kingia_australis);
((Chamaedorea_seifrizii	((((((Elaeis_guineensis	Elaeis_oleifera)	Bactris_major)	(((Reinhardtia_latisecta	Reinhardtia_paiewonskiana)	(Reinhardtia_gracilis	Reinhardtia_simplex))	Attalea_speciosa))	((((Prestoea_acuminata	Roystonea_regia)	((Manicaria_saccifera	(Pseudophoenix_vinifera	((Sabal_domingensis	Phoenix_dactylifera)	(Nypa_fruticans	Serenoa_repens))))	Pelagodoxa_henryana))	((Dictyosperma_album	(Dypsis_decaryi	((Kentiopsis_piersoniorum	(Heterospathe_cagayanensis	Hydriastele_microspadix))	Veitchia_spiralis)))	(Oenocarpus_bataua	Oenocarpus_minor)))	Geonoma_undata))	(Calamus_caryotoides	Iriartea_deltoidea))	((Orania_palindan	Podococcus_barteri)	Sclerosperma_profizianum)))	Kingia_australis);
((Pelagodoxa_henryana	((Prestoea_acuminata	(Oenocarpus_minor	Oenocarpus_bataua))	((Dictyosperma_album	(Dypsis_decaryi	(Kentiopsis_piersoniorum	((Hydriastele_microspadix	Heterospathe_cagayanensis)	Veitchia_spiralis))))	(((((((Pseudophoenix_vinifera	Orania_palindan)	Podococcus_barteri)	(Sclerosperma_profizianum	Roystonea_regia))	Geonoma_undata)	(Phoenix_dactylifera	(((Serenoa_repens	Nypa_fruticans)	Sabal_domingensis)	Chamaedorea_seifrizii)))	(Calamus_caryotoides	Iriartea_deltoidea))	(((Attalea_speciosa	(Bactris_major	(Elaeis_guineensis	Elaeis_oleifera)))	(Reinhardtia_simplex	(Reinhardtia_gracilis	(Reinhardtia_paiewonskiana	Reinhardtia_latisecta))))	Manicaria_saccifera)))))	Kingia_australis);
((Pelagodoxa_henryana	((Manicaria_saccifera	((Geonoma_undata	((Hydriastele_microspadix	(Veitchia_spiralis	((Dypsis_decaryi	Dictyosperma_album)	Kentiopsis_piersoniorum)))	Heterospathe_cagayanensis))	(((((Serenoa_repens	Nypa_fruticans)	(Calamus_caryotoides	Chamaedorea_seifrizii))	(Sabal_domingensis	Phoenix_dactylifera))	((Pseudophoenix_vinifera	Orania_palindan)	((Iriartea_deltoidea	Sclerosperma_profizianum)	(Podococcus_barteri	Roystonea_regia))))	((((Reinhardtia_gracilis	(Reinhardtia_paiewonskiana	Reinhardtia_simplex))	Reinhardtia_latisecta)	Bactris_major)	(Attalea_speciosa	(Elaeis_guineensis	Elaeis_oleifera))))))	(Prestoea_acuminata	(Oenocarpus_minor	Oenocarpus_bataua))))	Kingia_australis);
((Pelagodoxa_henryana	(((Dictyosperma_album	((Kentiopsis_piersoniorum	(Hydriastele_microspadix	Veitchia_spiralis))	Dypsis_decaryi))	Heterospathe_cagayanensis)	((Sabal_domingensis	(Phoenix_dactylifera	(Serenoa_repens	Nypa_fruticans)))	((((Roystonea_regia	(Podococcus_barteri	Orania_palindan))	(Pseudophoenix_vinifera	(Iriartea_deltoidea	Sclerosperma_profizianum)))	(Chamaedorea_seifrizii	((Bactris_major	(Attalea_speciosa	((Reinhardtia_latisecta	Reinhardtia_paiewonskiana)	(Reinhardtia_simplex	Reinhardtia_gracilis))))	(Elaeis_guineensis	Elaeis_oleifera))))	((Geonoma_undata	Manicaria_saccifera)	(Prestoea_acuminata	(Calamus_caryotoides	(Oenocarpus_minor	Oenocarpus_bataua))))))))	Kingia_australis);
((Phoenix_dactylifera	((Serenoa_repens	Nypa_fruticans)	(((((Orania_palindan	(Roystonea_regia	Podococcus_barteri))	Pseudophoenix_vinifera)	(((Attalea_speciosa	(Reinhardtia_gracilis	((Reinhardtia_latisecta	Reinhardtia_paiewonskiana)	Reinhardtia_simplex)))	((Elaeis_guineensis	Elaeis_oleifera)	Bactris_major))	(((Geonoma_undata	Pelagodoxa_henryana)	(Prestoea_acuminata	(Oenocarpus_minor	Oenocarpus_bataua)))	((((Calamus_caryotoides	Dictyosperma_album)	((Hydriastele_microspadix	Veitchia_spiralis)	(Dypsis_decaryi	Kentiopsis_piersoniorum)))	Heterospathe_cagayanensis)	Manicaria_saccifera))))	((Sabal_domingensis	Iriartea_deltoidea)	Sclerosperma_profizianum))	Chamaedorea_seifrizii)))	Kingia_australis);
((Roystonea_regia	(((Pseudophoenix_vinifera	((Serenoa_repens	Nypa_fruticans)	Phoenix_dactylifera))	(Chamaedorea_seifrizii	(Sabal_domingensis	Iriartea_deltoidea)))	((Podococcus_barteri	(Sclerosperma_profizianum	Orania_palindan))	(((Attalea_speciosa	(Elaeis_guineensis	Elaeis_oleifera))	(Bactris_major	(((Reinhardtia_latisecta	Reinhardtia_paiewonskiana)	Reinhardtia_simplex)	Reinhardtia_gracilis)))	((Manicaria_saccifera	(Pelagodoxa_henryana	(Prestoea_acuminata	(Oenocarpus_minor	Oenocarpus_bataua))))	(((Veitchia_spiralis	Hydriastele_microspadix)	(((Calamus_caryotoides	Dictyosperma_album)	Dypsis_decaryi)	Kentiopsis_piersoniorum))	(Geonoma_undata	Heterospathe_cagayanensis)))))))	Kingia_australis);
(((Roystonea_regia	((((((((Reinhardtia_latisecta	Reinhardtia_paiewonskiana)	Reinhardtia_simplex)	Reinhardtia_gracilis)	((Geonoma_undata	(Attalea_speciosa	(Elaeis_guineensis	Elaeis_oleifera)))	Bactris_major))	((Pelagodoxa_henryana	(Prestoea_acuminata	(Oenocarpus_minor	Oenocarpus_bataua)))	((Dypsis_decaryi	(Kentiopsis_piersoniorum	(Heterospathe_cagayanensis	(Veitchia_spiralis	Hydriastele_microspadix))))	Dictyosperma_album)))	Manicaria_saccifera)	((Chamaedorea_seifrizii	(Podococcus_barteri	(Sclerosperma_profizianum	Orania_palindan)))	Iriartea_deltoidea))	(Pseudophoenix_vinifera	((Serenoa_repens	Nypa_fruticans)	(Sabal_domingensis	Phoenix_dactylifera)))))	Calamus_caryotoides)	Kingia_australis);
(((Roystonea_regia	(((Pseudophoenix_vinifera	Sclerosperma_profizianum)	(Orania_palindan	Podococcus_barteri))	((((((Reinhardtia_latisecta	Reinhardtia_paiewonskiana)	Reinhardtia_simplex)	Reinhardtia_gracilis)	((Chamaedorea_seifrizii	(Serenoa_repens	Nypa_fruticans))	(Sabal_domingensis	Phoenix_dactylifera)))	Iriartea_deltoidea)	(((((Dypsis_decaryi	(Kentiopsis_piersoniorum	(Heterospathe_cagayanensis	(Veitchia_spiralis	Hydriastele_microspadix))))	Dictyosperma_album)	Pelagodoxa_henryana)	(Bactris_major	(Attalea_speciosa	(Elaeis_guineensis	Elaeis_oleifera))))	(((Prestoea_acuminata	(Oenocarpus_minor	Oenocarpus_bataua))	Geonoma_undata)	Manicaria_saccifera)))))	Calamus_caryotoides)	Kingia_australis);
((((((Bactris_major	(Attalea_speciosa	(Elaeis_guineensis	Elaeis_oleifera)))	((((Roystonea_regia	((Orania_palindan	Podococcus_barteri)	Sclerosperma_profizianum))	(Geonoma_undata	((Dypsis_decaryi	(Kentiopsis_piersoniorum	(Heterospathe_cagayanensis	(Veitchia_spiralis	Hydriastele_microspadix))))	Dictyosperma_album)))	Manicaria_saccifera)	(Pelagodoxa_henryana	(Prestoea_acuminata	(Oenocarpus_minor	Oenocarpus_bataua)))))	((Chamaedorea_seifrizii	((Reinhardtia_latisecta	Reinhardtia_paiewonskiana)	(Reinhardtia_simplex	Reinhardtia_gracilis)))	((Phoenix_dactylifera	(Pseudophoenix_vinifera	Sabal_domingensis))	(Serenoa_repens	Nypa_fruticans))))	Iriartea_deltoidea)	Calamus_caryotoides)	Kingia_australis);
((Roystonea_regia	(((Orania_palindan	Podococcus_barteri)	Sclerosperma_profizianum)	(((Calamus_caryotoides	(((Phoenix_dactylifera	Sabal_domingensis)	(Serenoa_repens	Nypa_fruticans))	Pseudophoenix_vinifera))	(Iriartea_deltoidea	((((Reinhardtia_gracilis	((Reinhardtia_latisecta	Reinhardtia_paiewonskiana)	Reinhardtia_simplex))	Attalea_speciosa)	((Elaeis_guineensis	Elaeis_oleifera)	Bactris_major))	((Geonoma_undata	Manicaria_saccifera)	((((Dypsis_decaryi	(Kentiopsis_piersoniorum	(Heterospathe_cagayanensis	(Veitchia_spiralis	Hydriastele_microspadix))))	Dictyosperma_album)	Pelagodoxa_henryana)	(Prestoea_acuminata	(Oenocarpus_minor	Oenocarpus_bataua)))))))	Chamaedorea_seifrizii)))	Kingia_australis);
((Calamus_caryotoides	(Iriartea_deltoidea	((((((Reinhardtia_latisecta	Reinhardtia_paiewonskiana)	(Reinhardtia_simplex	Reinhardtia_gracilis))	Attalea_speciosa)	((Elaeis_guineensis	Elaeis_oleifera)	Bactris_major))	(((Serenoa_repens	Nypa_fruticans)	((Pelagodoxa_henryana	Heterospathe_cagayanensis)	((Hydriastele_microspadix	Veitchia_spiralis)	(Kentiopsis_piersoniorum	(Dypsis_decaryi	Dictyosperma_album)))))	(((Prestoea_acuminata	(Oenocarpus_minor	Oenocarpus_bataua))	Geonoma_undata)	Manicaria_saccifera)))	((Chamaedorea_seifrizii	(Roystonea_regia	((Orania_palindan	Podococcus_barteri)	Sclerosperma_profizianum)))	((Phoenix_dactylifera	Sabal_domingensis)	Pseudophoenix_vinifera)))))	Kingia_australis);
