# Supplementary material for: Data supporting the nuclear phylogenomics of the palm subfamily Arecoideae (Arecaceae)
Source: Data Brief. 2016 Mar 2;7:532–6. doi: 10.1016/j.dib.2016.02.063 (PMC4796708; doi:10.1016/j.dib.2016.02.063)
Supplement: Supplementary file 5 — Supplementary material [file mmc5.zip › RAxML_bootstrap.Elaeis_514.raxml.tre]

(((((((Prestoea_acuminata	(Oenocarpus_bataua	Oenocarpus_minor))	(Leopoldinia_pulchra	((Veitchia_spiralis	Kentiopsis_piersoniorum)	Heterospathe_cagayanensis)))	(Manicaria_saccifera	Pelagodoxa_henryana))	Geonoma_undata)	(((Sclerosperma_profizianum	((Reinhardtia_simplex	(Reinhardtia_latisecta	Reinhardtia_paiewonskiana))	Orania_palindan))	(((Bactris_major	(Elaeis_oleifera	Elaeis_guineensis))	Attalea_speciosa)	Roystonea_regia))	((Sabal_domingensis	Phoenix_dactylifera)	Calamus_caryotoides)))	Pseudophoenix_vinifera)	Kingia_australis);
((Sabal_domingensis	(Phoenix_dactylifera	(Calamus_caryotoides	((Pseudophoenix_vinifera	((Geonoma_undata	((Prestoea_acuminata	(Oenocarpus_bataua	Oenocarpus_minor))	(Leopoldinia_pulchra	(Pelagodoxa_henryana	((Veitchia_spiralis	Kentiopsis_piersoniorum)	Heterospathe_cagayanensis)))))	Manicaria_saccifera))	((Sclerosperma_profizianum	((Reinhardtia_simplex	(Reinhardtia_latisecta	Reinhardtia_paiewonskiana))	Orania_palindan))	(((Bactris_major	(Elaeis_oleifera	Elaeis_guineensis))	Attalea_speciosa)	Roystonea_regia))))))	Kingia_australis);
((((Elaeis_oleifera	Elaeis_guineensis)	(Attalea_speciosa	Bactris_major))	(Roystonea_regia	((((Sabal_domingensis	Phoenix_dactylifera)	Calamus_caryotoides)	(Pseudophoenix_vinifera	((((Prestoea_acuminata	(Leopoldinia_pulchra	(Oenocarpus_bataua	Oenocarpus_minor)))	((Veitchia_spiralis	Kentiopsis_piersoniorum)	Heterospathe_cagayanensis))	(Pelagodoxa_henryana	Manicaria_saccifera))	Geonoma_undata)))	(Sclerosperma_profizianum	((Reinhardtia_simplex	(Reinhardtia_latisecta	Reinhardtia_paiewonskiana))	Orania_palindan)))))	Kingia_australis);
((Heterospathe_cagayanensis	((Veitchia_spiralis	Kentiopsis_piersoniorum)	(((Pelagodoxa_henryana	(Prestoea_acuminata	(Oenocarpus_bataua	Oenocarpus_minor)))	((Geonoma_undata	Manicaria_saccifera)	((((Sclerosperma_profizianum	((Reinhardtia_simplex	(Reinhardtia_latisecta	Reinhardtia_paiewonskiana))	Orania_palindan))	((Attalea_speciosa	(Bactris_major	(Elaeis_oleifera	Elaeis_guineensis)))	Roystonea_regia))	((Sabal_domingensis	Phoenix_dactylifera)	Calamus_caryotoides))	Pseudophoenix_vinifera)))	Leopoldinia_pulchra)))	Kingia_australis);
((Pseudophoenix_vinifera	(((((Leopoldinia_pulchra	(Heterospathe_cagayanensis	(Veitchia_spiralis	Kentiopsis_piersoniorum)))	(Prestoea_acuminata	(Oenocarpus_bataua	Oenocarpus_minor)))	(Pelagodoxa_henryana	Manicaria_saccifera))	Geonoma_undata)	((((Reinhardtia_simplex	(Reinhardtia_latisecta	Reinhardtia_paiewonskiana))	(Orania_palindan	Sclerosperma_profizianum))	(((Elaeis_oleifera	Elaeis_guineensis)	(Attalea_speciosa	Bactris_major))	Roystonea_regia))	((Sabal_domingensis	Phoenix_dactylifera)	Calamus_caryotoides))))	Kingia_australis);
((Elaeis_guineensis	((((((Calamus_caryotoides	((Leopoldinia_pulchra	(Pelagodoxa_henryana	(Heterospathe_cagayanensis	(Veitchia_spiralis	Kentiopsis_piersoniorum))))	((Prestoea_acuminata	(Oenocarpus_bataua	Oenocarpus_minor))	(Manicaria_saccifera	Geonoma_undata))))	(Roystonea_regia	(Pseudophoenix_vinifera	(Sabal_domingensis	Phoenix_dactylifera))))	((Reinhardtia_simplex	(Reinhardtia_latisecta	Reinhardtia_paiewonskiana))	(Orania_palindan	Sclerosperma_profizianum)))	Attalea_speciosa)	Bactris_major)	Elaeis_oleifera))	Kingia_australis);
(((((Reinhardtia_simplex	(Reinhardtia_latisecta	Reinhardtia_paiewonskiana))	(Orania_palindan	Sclerosperma_profizianum))	(((Calamus_caryotoides	((Pelagodoxa_henryana	(Manicaria_saccifera	Geonoma_undata))	(((Prestoea_acuminata	(Oenocarpus_bataua	Oenocarpus_minor))	Leopoldinia_pulchra)	(Veitchia_spiralis	(Kentiopsis_piersoniorum	Heterospathe_cagayanensis)))))	(Pseudophoenix_vinifera	(Sabal_domingensis	Phoenix_dactylifera)))	Roystonea_regia))	(Attalea_speciosa	(Bactris_major	(Elaeis_oleifera	Elaeis_guineensis))))	Kingia_australis);
((Pseudophoenix_vinifera	(Calamus_caryotoides	(((Pelagodoxa_henryana	((Manicaria_saccifera	Geonoma_undata)	((Prestoea_acuminata	((Oenocarpus_bataua	Oenocarpus_minor)	Leopoldinia_pulchra))	(Veitchia_spiralis	(Kentiopsis_piersoniorum	Heterospathe_cagayanensis)))))	((Roystonea_regia	((Reinhardtia_simplex	(Reinhardtia_latisecta	Reinhardtia_paiewonskiana))	Orania_palindan))	((Attalea_speciosa	(Bactris_major	(Elaeis_oleifera	Elaeis_guineensis)))	Sclerosperma_profizianum)))	(Sabal_domingensis	Phoenix_dactylifera))))	Kingia_australis);
((Sabal_domingensis	(Phoenix_dactylifera	((((Roystonea_regia	(((Reinhardtia_simplex	(Reinhardtia_latisecta	Reinhardtia_paiewonskiana))	Sclerosperma_profizianum)	Orania_palindan))	((Elaeis_oleifera	Elaeis_guineensis)	(Attalea_speciosa	Bactris_major)))	((Geonoma_undata	Pseudophoenix_vinifera)	(((Leopoldinia_pulchra	(Heterospathe_cagayanensis	(Veitchia_spiralis	Kentiopsis_piersoniorum)))	Manicaria_saccifera)	(Pelagodoxa_henryana	(Prestoea_acuminata	(Oenocarpus_bataua	Oenocarpus_minor))))))	Calamus_caryotoides)))	Kingia_australis);
((Orania_palindan	((((Attalea_speciosa	(Bactris_major	(Elaeis_oleifera	Elaeis_guineensis)))	Roystonea_regia)	((Calamus_caryotoides	(Sabal_domingensis	Phoenix_dactylifera))	(Sclerosperma_profizianum	(Pseudophoenix_vinifera	(Leopoldinia_pulchra	((Geonoma_undata	((Heterospathe_cagayanensis	(Veitchia_spiralis	Kentiopsis_piersoniorum))	Manicaria_saccifera))	(Pelagodoxa_henryana	(Prestoea_acuminata	(Oenocarpus_bataua	Oenocarpus_minor)))))))))	(Reinhardtia_simplex	(Reinhardtia_latisecta	Reinhardtia_paiewonskiana))))	Kingia_australis);
((Sabal_domingensis	(Phoenix_dactylifera	((((Sclerosperma_profizianum	((Reinhardtia_simplex	(Reinhardtia_latisecta	Reinhardtia_paiewonskiana))	Orania_palindan))	(((Bactris_major	(Elaeis_oleifera	Elaeis_guineensis))	Attalea_speciosa)	Roystonea_regia))	Calamus_caryotoides)	(Pseudophoenix_vinifera	(Geonoma_undata	((Manicaria_saccifera	(Heterospathe_cagayanensis	(Veitchia_spiralis	Kentiopsis_piersoniorum)))	(Leopoldinia_pulchra	((Prestoea_acuminata	(Oenocarpus_minor	Oenocarpus_bataua))	Pelagodoxa_henryana))))))))	Kingia_australis);
((Pseudophoenix_vinifera	(((Sclerosperma_profizianum	(Reinhardtia_simplex	(Reinhardtia_latisecta	Reinhardtia_paiewonskiana)))	((((Calamus_caryotoides	Roystonea_regia)	((Bactris_major	(Elaeis_oleifera	Elaeis_guineensis))	Attalea_speciosa))	(Geonoma_undata	(((Heterospathe_cagayanensis	(Veitchia_spiralis	Kentiopsis_piersoniorum))	(Prestoea_acuminata	(Leopoldinia_pulchra	(Oenocarpus_minor	Oenocarpus_bataua))))	(Manicaria_saccifera	Pelagodoxa_henryana))))	(Sabal_domingensis	Phoenix_dactylifera)))	Orania_palindan))	Kingia_australis);
((Pseudophoenix_vinifera	((Sclerosperma_profizianum	(Orania_palindan	(Reinhardtia_simplex	(Reinhardtia_latisecta	Reinhardtia_paiewonskiana))))	((((Calamus_caryotoides	Roystonea_regia)	((Bactris_major	(Elaeis_oleifera	Elaeis_guineensis))	Attalea_speciosa))	(((Manicaria_saccifera	(Geonoma_undata	(Oenocarpus_minor	Oenocarpus_bataua)))	((Heterospathe_cagayanensis	(Veitchia_spiralis	Kentiopsis_piersoniorum))	Prestoea_acuminata))	(Pelagodoxa_henryana	Leopoldinia_pulchra)))	(Sabal_domingensis	Phoenix_dactylifera))))	Kingia_australis);
((Orania_palindan	((Reinhardtia_simplex	(Reinhardtia_latisecta	Reinhardtia_paiewonskiana))	((Pseudophoenix_vinifera	(((Sabal_domingensis	Roystonea_regia)	(((Elaeis_oleifera	Elaeis_guineensis)	(Attalea_speciosa	Bactris_major))	(Calamus_caryotoides	((Prestoea_acuminata	(Oenocarpus_minor	Oenocarpus_bataua))	((((Heterospathe_cagayanensis	(Veitchia_spiralis	Kentiopsis_piersoniorum))	Leopoldinia_pulchra)	Pelagodoxa_henryana)	(Geonoma_undata	Manicaria_saccifera))))))	Phoenix_dactylifera))	Sclerosperma_profizianum)))	Kingia_australis);
((Manicaria_saccifera	((Prestoea_acuminata	(Leopoldinia_pulchra	(Oenocarpus_minor	Oenocarpus_bataua)))	((Geonoma_undata	(((Phoenix_dactylifera	Sabal_domingensis)	(Calamus_caryotoides	((Roystonea_regia	(Sclerosperma_profizianum	(Attalea_speciosa	(Bactris_major	(Elaeis_oleifera	Elaeis_guineensis)))))	(Orania_palindan	(Reinhardtia_simplex	(Reinhardtia_latisecta	Reinhardtia_paiewonskiana))))))	Pseudophoenix_vinifera))	((Veitchia_spiralis	(Kentiopsis_piersoniorum	Heterospathe_cagayanensis))	Pelagodoxa_henryana))))	Kingia_australis);
((Manicaria_saccifera	(((Pelagodoxa_henryana	(Prestoea_acuminata	(Oenocarpus_minor	Oenocarpus_bataua)))	(Leopoldinia_pulchra	(Veitchia_spiralis	(Kentiopsis_piersoniorum	Heterospathe_cagayanensis))))	(Geonoma_undata	(((Phoenix_dactylifera	Sabal_domingensis)	(Calamus_caryotoides	((Roystonea_regia	((Elaeis_oleifera	Elaeis_guineensis)	(Attalea_speciosa	Bactris_major)))	(Sclerosperma_profizianum	(Orania_palindan	(Reinhardtia_simplex	(Reinhardtia_latisecta	Reinhardtia_paiewonskiana)))))))	Pseudophoenix_vinifera))))	Kingia_australis);
((Pseudophoenix_vinifera	((((((Veitchia_spiralis	(Kentiopsis_piersoniorum	Heterospathe_cagayanensis))	Pelagodoxa_henryana)	Manicaria_saccifera)	(Leopoldinia_pulchra	(Prestoea_acuminata	(Oenocarpus_minor	Oenocarpus_bataua))))	Geonoma_undata)	((Phoenix_dactylifera	Sabal_domingensis)	(Calamus_caryotoides	((Roystonea_regia	((Elaeis_oleifera	Elaeis_guineensis)	(Attalea_speciosa	Bactris_major)))	(Sclerosperma_profizianum	(Orania_palindan	(Reinhardtia_simplex	(Reinhardtia_latisecta	Reinhardtia_paiewonskiana)))))))))	Kingia_australis);
((Heterospathe_cagayanensis	((((Pelagodoxa_henryana	(Geonoma_undata	((((Phoenix_dactylifera	Sabal_domingensis)	Calamus_caryotoides)	((Roystonea_regia	(Attalea_speciosa	(Bactris_major	(Elaeis_oleifera	Elaeis_guineensis))))	(Orania_palindan	((Reinhardtia_simplex	(Reinhardtia_latisecta	Reinhardtia_paiewonskiana))	Sclerosperma_profizianum))))	Pseudophoenix_vinifera)))	Manicaria_saccifera)	(Leopoldinia_pulchra	(Prestoea_acuminata	(Oenocarpus_minor	Oenocarpus_bataua))))	(Veitchia_spiralis	Kentiopsis_piersoniorum)))	Kingia_australis);
(((Reinhardtia_simplex	(Reinhardtia_latisecta	Reinhardtia_paiewonskiana))	((Sclerosperma_profizianum	(((Pseudophoenix_vinifera	((((Veitchia_spiralis	(Kentiopsis_piersoniorum	Heterospathe_cagayanensis))	Manicaria_saccifera)	((Prestoea_acuminata	(Oenocarpus_minor	Oenocarpus_bataua))	(Pelagodoxa_henryana	Leopoldinia_pulchra)))	Geonoma_undata))	((Phoenix_dactylifera	Sabal_domingensis)	Calamus_caryotoides))	(Roystonea_regia	(Attalea_speciosa	(Bactris_major	(Elaeis_oleifera	Elaeis_guineensis))))))	Orania_palindan))	Kingia_australis);
((Orania_palindan	((Reinhardtia_simplex	(Reinhardtia_latisecta	Reinhardtia_paiewonskiana))	(Sclerosperma_profizianum	(((Pseudophoenix_vinifera	(Geonoma_undata	(((Veitchia_spiralis	(Kentiopsis_piersoniorum	Heterospathe_cagayanensis))	(Prestoea_acuminata	((Leopoldinia_pulchra	Oenocarpus_minor)	Oenocarpus_bataua)))	(Manicaria_saccifera	Pelagodoxa_henryana))))	(Calamus_caryotoides	(Phoenix_dactylifera	Sabal_domingensis)))	(Roystonea_regia	((Elaeis_oleifera	Elaeis_guineensis)	(Attalea_speciosa	Bactris_major)))))))	Kingia_australis);
((Sabal_domingensis	(Phoenix_dactylifera	(((((Orania_palindan	Sclerosperma_profizianum)	((Reinhardtia_latisecta	Reinhardtia_paiewonskiana)	Reinhardtia_simplex))	(Roystonea_regia	(((Elaeis_guineensis	Elaeis_oleifera)	Bactris_major)	Attalea_speciosa)))	((((Pelagodoxa_henryana	Manicaria_saccifera)	Geonoma_undata)	(((Veitchia_spiralis	(Heterospathe_cagayanensis	Kentiopsis_piersoniorum))	(Prestoea_acuminata	(Oenocarpus_minor	Oenocarpus_bataua)))	Leopoldinia_pulchra))	Calamus_caryotoides))	Pseudophoenix_vinifera)))	Kingia_australis);
((Leopoldinia_pulchra	((Geonoma_undata	((Manicaria_saccifera	(Heterospathe_cagayanensis	(Kentiopsis_piersoniorum	Veitchia_spiralis)))	(Pelagodoxa_henryana	(Prestoea_acuminata	(Oenocarpus_minor	Oenocarpus_bataua)))))	(((((Sclerosperma_profizianum	(((Reinhardtia_latisecta	Reinhardtia_paiewonskiana)	Reinhardtia_simplex)	Orania_palindan))	(Roystonea_regia	(((Elaeis_guineensis	Elaeis_oleifera)	Bactris_major)	Attalea_speciosa)))	(Sabal_domingensis	Phoenix_dactylifera))	Calamus_caryotoides)	Pseudophoenix_vinifera)))	Kingia_australis);
((Roystonea_regia	((Pseudophoenix_vinifera	(Sabal_domingensis	Phoenix_dactylifera))	(((((Elaeis_guineensis	Elaeis_oleifera)	Bactris_major)	Attalea_speciosa)	(((Reinhardtia_latisecta	Reinhardtia_paiewonskiana)	Reinhardtia_simplex)	(Orania_palindan	Sclerosperma_profizianum)))	(Calamus_caryotoides	(((Manicaria_saccifera	((Veitchia_spiralis	(Heterospathe_cagayanensis	Kentiopsis_piersoniorum))	(Prestoea_acuminata	(Leopoldinia_pulchra	(Oenocarpus_minor	Oenocarpus_bataua)))))	Pelagodoxa_henryana)	Geonoma_undata)))))	Kingia_australis);
((Manicaria_saccifera	(((((((Roystonea_regia	Pseudophoenix_vinifera)	(Sabal_domingensis	Phoenix_dactylifera))	((((Elaeis_guineensis	Elaeis_oleifera)	Bactris_major)	Attalea_speciosa)	(((Reinhardtia_latisecta	Reinhardtia_paiewonskiana)	Reinhardtia_simplex)	(Orania_palindan	Sclerosperma_profizianum))))	Calamus_caryotoides)	((Leopoldinia_pulchra	(Veitchia_spiralis	(Heterospathe_cagayanensis	Kentiopsis_piersoniorum)))	(Prestoea_acuminata	(Oenocarpus_minor	Oenocarpus_bataua))))	Pelagodoxa_henryana)	Geonoma_undata))	Kingia_australis);
((((Reinhardtia_latisecta	Reinhardtia_paiewonskiana)	Reinhardtia_simplex)	((Orania_palindan	Sclerosperma_profizianum)	((Calamus_caryotoides	((Pseudophoenix_vinifera	((Geonoma_undata	Manicaria_saccifera)	(((Leopoldinia_pulchra	(Oenocarpus_minor	Oenocarpus_bataua))	((Kentiopsis_piersoniorum	(Veitchia_spiralis	Heterospathe_cagayanensis))	Prestoea_acuminata))	Pelagodoxa_henryana)))	(Sabal_domingensis	Phoenix_dactylifera)))	(Roystonea_regia	((Elaeis_guineensis	Elaeis_oleifera)	(Bactris_major	Attalea_speciosa))))))	Kingia_australis);
(((Attalea_speciosa	((Elaeis_guineensis	Elaeis_oleifera)	Bactris_major))	((((Orania_palindan	((Reinhardtia_latisecta	Reinhardtia_paiewonskiana)	Reinhardtia_simplex))	(Calamus_caryotoides	((Pseudophoenix_vinifera	(Leopoldinia_pulchra	((Pelagodoxa_henryana	(Prestoea_acuminata	(Oenocarpus_minor	Oenocarpus_bataua)))	((Geonoma_undata	Manicaria_saccifera)	(Kentiopsis_piersoniorum	(Veitchia_spiralis	Heterospathe_cagayanensis))))))	(Sabal_domingensis	Phoenix_dactylifera))))	Roystonea_regia)	Sclerosperma_profizianum))	Kingia_australis);
((Pseudophoenix_vinifera	(((Manicaria_saccifera	Geonoma_undata)	(Leopoldinia_pulchra	((Pelagodoxa_henryana	(Veitchia_spiralis	(Heterospathe_cagayanensis	Kentiopsis_piersoniorum)))	(Prestoea_acuminata	(Oenocarpus_minor	Oenocarpus_bataua)))))	((Sabal_domingensis	Phoenix_dactylifera)	(((Roystonea_regia	(Attalea_speciosa	((Elaeis_guineensis	Elaeis_oleifera)	Bactris_major)))	(Sclerosperma_profizianum	(Orania_palindan	((Reinhardtia_latisecta	Reinhardtia_paiewonskiana)	Reinhardtia_simplex))))	Calamus_caryotoides))))	Kingia_australis);
((Roystonea_regia	(((Attalea_speciosa	((Elaeis_guineensis	Elaeis_oleifera)	Bactris_major))	((Sclerosperma_profizianum	(Orania_palindan	((Reinhardtia_latisecta	Reinhardtia_paiewonskiana)	Reinhardtia_simplex)))	(Calamus_caryotoides	((Manicaria_saccifera	Geonoma_undata)	((Pelagodoxa_henryana	(Prestoea_acuminata	(Oenocarpus_minor	Oenocarpus_bataua)))	((Heterospathe_cagayanensis	(Kentiopsis_piersoniorum	Veitchia_spiralis))	Leopoldinia_pulchra))))))	(Pseudophoenix_vinifera	(Sabal_domingensis	Phoenix_dactylifera))))	Kingia_australis);
((Manicaria_saccifera	((Heterospathe_cagayanensis	(Kentiopsis_piersoniorum	Veitchia_spiralis))	(((Prestoea_acuminata	(Leopoldinia_pulchra	(Oenocarpus_minor	Oenocarpus_bataua)))	Pelagodoxa_henryana)	(Geonoma_undata	(Pseudophoenix_vinifera	((Phoenix_dactylifera	Sabal_domingensis)	(Calamus_caryotoides	((Roystonea_regia	((Elaeis_guineensis	Elaeis_oleifera)	(Bactris_major	Attalea_speciosa)))	(Sclerosperma_profizianum	(Orania_palindan	((Reinhardtia_latisecta	Reinhardtia_paiewonskiana)	Reinhardtia_simplex)))))))))))	Kingia_australis);
((Manicaria_saccifera	(Pelagodoxa_henryana	(((Phoenix_dactylifera	Sabal_domingensis)	((Roystonea_regia	(Attalea_speciosa	((Elaeis_guineensis	Elaeis_oleifera)	Bactris_major)))	(((Sclerosperma_profizianum	Pseudophoenix_vinifera)	Calamus_caryotoides)	(Orania_palindan	((Reinhardtia_latisecta	Reinhardtia_paiewonskiana)	Reinhardtia_simplex)))))	(((Heterospathe_cagayanensis	(Kentiopsis_piersoniorum	Veitchia_spiralis))	(Prestoea_acuminata	(Leopoldinia_pulchra	(Oenocarpus_minor	Oenocarpus_bataua))))	Geonoma_undata))))	Kingia_australis);
((Pseudophoenix_vinifera	(((Phoenix_dactylifera	Sabal_domingensis)	(Calamus_caryotoides	((Sclerosperma_profizianum	(Orania_palindan	((Reinhardtia_paiewonskiana	Reinhardtia_latisecta)	Reinhardtia_simplex)))	(Roystonea_regia	(Attalea_speciosa	(Bactris_major	(Elaeis_oleifera	Elaeis_guineensis)))))))	((Manicaria_saccifera	Geonoma_undata)	((Prestoea_acuminata	(Oenocarpus_bataua	Oenocarpus_minor))	(Leopoldinia_pulchra	(Pelagodoxa_henryana	(Heterospathe_cagayanensis	(Veitchia_spiralis	Kentiopsis_piersoniorum))))))))	Kingia_australis);
((Sclerosperma_profizianum	((Orania_palindan	((Reinhardtia_paiewonskiana	Reinhardtia_latisecta)	Reinhardtia_simplex))	((Roystonea_regia	(Attalea_speciosa	(Bactris_major	(Elaeis_oleifera	Elaeis_guineensis))))	(((((((Prestoea_acuminata	(Leopoldinia_pulchra	(Oenocarpus_bataua	Oenocarpus_minor)))	((Heterospathe_cagayanensis	Kentiopsis_piersoniorum)	Veitchia_spiralis))	(Manicaria_saccifera	Geonoma_undata))	Pelagodoxa_henryana)	Pseudophoenix_vinifera)	(Phoenix_dactylifera	Sabal_domingensis))	Calamus_caryotoides))))	Kingia_australis);
((Pseudophoenix_vinifera	(((Phoenix_dactylifera	Sabal_domingensis)	(Calamus_caryotoides	(Roystonea_regia	((Attalea_speciosa	(Bactris_major	(Elaeis_oleifera	Elaeis_guineensis)))	(Orania_palindan	(Sclerosperma_profizianum	((Reinhardtia_paiewonskiana	Reinhardtia_latisecta)	Reinhardtia_simplex)))))))	((((Leopoldinia_pulchra	(Heterospathe_cagayanensis	(Kentiopsis_piersoniorum	Veitchia_spiralis)))	(Pelagodoxa_henryana	(Prestoea_acuminata	(Oenocarpus_bataua	Oenocarpus_minor))))	Manicaria_saccifera)	Geonoma_undata)))	Kingia_australis);
((((Reinhardtia_paiewonskiana	Reinhardtia_latisecta)	Reinhardtia_simplex)	((((((Phoenix_dactylifera	Sabal_domingensis)	((((Heterospathe_cagayanensis	(Kentiopsis_piersoniorum	Veitchia_spiralis))	(Prestoea_acuminata	(Leopoldinia_pulchra	(Oenocarpus_bataua	Oenocarpus_minor))))	(Pelagodoxa_henryana	Manicaria_saccifera))	Geonoma_undata))	(Calamus_caryotoides	Pseudophoenix_vinifera))	(Roystonea_regia	((Elaeis_oleifera	Elaeis_guineensis)	(Attalea_speciosa	Bactris_major))))	Sclerosperma_profizianum)	Orania_palindan))	Kingia_australis);
((Sabal_domingensis	(((Pseudophoenix_vinifera	Roystonea_regia)	((Attalea_speciosa	(Bactris_major	(Elaeis_oleifera	Elaeis_guineensis)))	((Orania_palindan	(((Reinhardtia_paiewonskiana	Reinhardtia_latisecta)	Reinhardtia_simplex)	Sclerosperma_profizianum))	(Calamus_caryotoides	(((Manicaria_saccifera	Geonoma_undata)	(Prestoea_acuminata	(Oenocarpus_bataua	Oenocarpus_minor)))	(Leopoldinia_pulchra	(Pelagodoxa_henryana	(Heterospathe_cagayanensis	(Kentiopsis_piersoniorum	Veitchia_spiralis)))))))))	Phoenix_dactylifera))	Kingia_australis);
((Elaeis_guineensis	(((((((Phoenix_dactylifera	Sabal_domingensis)	(Calamus_caryotoides	Roystonea_regia))	(Sclerosperma_profizianum	(Orania_palindan	((Reinhardtia_paiewonskiana	Reinhardtia_latisecta)	Reinhardtia_simplex))))	(Pseudophoenix_vinifera	(((Manicaria_saccifera	Geonoma_undata)	(Prestoea_acuminata	(Oenocarpus_bataua	Oenocarpus_minor)))	(Leopoldinia_pulchra	(Pelagodoxa_henryana	(Heterospathe_cagayanensis	(Kentiopsis_piersoniorum	Veitchia_spiralis)))))))	Attalea_speciosa)	Bactris_major)	Elaeis_oleifera))	Kingia_australis);
((Pseudophoenix_vinifera	((Phoenix_dactylifera	Sabal_domingensis)	(((Attalea_speciosa	(Bactris_major	(Elaeis_oleifera	Elaeis_guineensis)))	((Orania_palindan	(((Reinhardtia_paiewonskiana	Reinhardtia_latisecta)	Reinhardtia_simplex)	Sclerosperma_profizianum))	(Calamus_caryotoides	(((Pelagodoxa_henryana	(Veitchia_spiralis	(Heterospathe_cagayanensis	Kentiopsis_piersoniorum)))	Leopoldinia_pulchra)	((Prestoea_acuminata	(Oenocarpus_bataua	Oenocarpus_minor))	(Manicaria_saccifera	Geonoma_undata))))))	Roystonea_regia)))	Kingia_australis);
((Pseudophoenix_vinifera	(((Phoenix_dactylifera	Sabal_domingensis)	(Calamus_caryotoides	((Roystonea_regia	(Attalea_speciosa	(Bactris_major	(Elaeis_oleifera	Elaeis_guineensis))))	(((Reinhardtia_paiewonskiana	Reinhardtia_latisecta)	Reinhardtia_simplex)	(Sclerosperma_profizianum	Orania_palindan)))))	(((Pelagodoxa_henryana	(Prestoea_acuminata	(Oenocarpus_bataua	Oenocarpus_minor)))	((Manicaria_saccifera	(Heterospathe_cagayanensis	(Kentiopsis_piersoniorum	Veitchia_spiralis)))	Leopoldinia_pulchra))	Geonoma_undata)))	Kingia_australis);
((Heterospathe_cagayanensis	((Kentiopsis_piersoniorum	Veitchia_spiralis)	((((Pelagodoxa_henryana	(Prestoea_acuminata	(Oenocarpus_bataua	Oenocarpus_minor)))	((((Pseudophoenix_vinifera	(Phoenix_dactylifera	Sabal_domingensis))	((Roystonea_regia	(Attalea_speciosa	(Bactris_major	(Elaeis_oleifera	Elaeis_guineensis))))	(((Reinhardtia_paiewonskiana	Reinhardtia_latisecta)	Reinhardtia_simplex)	(Sclerosperma_profizianum	Orania_palindan))))	Calamus_caryotoides)	Geonoma_undata))	Leopoldinia_pulchra)	Manicaria_saccifera)))	Kingia_australis);
((Orania_palindan	(((Sclerosperma_profizianum	Pseudophoenix_vinifera)	(((Calamus_caryotoides	((Manicaria_saccifera	(Geonoma_undata	(Leopoldinia_pulchra	(Pelagodoxa_henryana	(Veitchia_spiralis	(Heterospathe_cagayanensis	Kentiopsis_piersoniorum))))))	(Prestoea_acuminata	(Oenocarpus_bataua	Oenocarpus_minor))))	(Phoenix_dactylifera	Sabal_domingensis))	(Roystonea_regia	((Elaeis_oleifera	Elaeis_guineensis)	(Attalea_speciosa	Bactris_major)))))	((Reinhardtia_paiewonskiana	Reinhardtia_latisecta)	Reinhardtia_simplex)))	Kingia_australis);
((Sabal_domingensis	((((((Pelagodoxa_henryana	((Heterospathe_cagayanensis	(Kentiopsis_piersoniorum	Veitchia_spiralis))	((Leopoldinia_pulchra	(Oenocarpus_bataua	Oenocarpus_minor))	Prestoea_acuminata)))	Manicaria_saccifera)	Geonoma_undata)	((((Reinhardtia_paiewonskiana	Reinhardtia_latisecta)	Reinhardtia_simplex)	(Sclerosperma_profizianum	Orania_palindan))	((Roystonea_regia	Calamus_caryotoides)	(Attalea_speciosa	((Elaeis_guineensis	Elaeis_oleifera)	Bactris_major)))))	Pseudophoenix_vinifera)	Phoenix_dactylifera))	Kingia_australis);
((Pseudophoenix_vinifera	((((Manicaria_saccifera	(((Heterospathe_cagayanensis	(Kentiopsis_piersoniorum	Veitchia_spiralis))	((Oenocarpus_bataua	Oenocarpus_minor)	Prestoea_acuminata))	Leopoldinia_pulchra))	Pelagodoxa_henryana)	Geonoma_undata)	((((((Reinhardtia_paiewonskiana	Reinhardtia_latisecta)	Reinhardtia_simplex)	(Sclerosperma_profizianum	Orania_palindan))	(Roystonea_regia	((Elaeis_guineensis	Elaeis_oleifera)	(Bactris_major	Attalea_speciosa))))	(Phoenix_dactylifera	Sabal_domingensis))	Calamus_caryotoides)))	Kingia_australis);
((Elaeis_guineensis	(Elaeis_oleifera	(Bactris_major	(((((Reinhardtia_paiewonskiana	Reinhardtia_latisecta)	Reinhardtia_simplex)	(Sclerosperma_profizianum	Orania_palindan))	(((Pseudophoenix_vinifera	(Phoenix_dactylifera	Sabal_domingensis))	(Calamus_caryotoides	(((Geonoma_undata	Manicaria_saccifera)	((Prestoea_acuminata	(Leopoldinia_pulchra	(Oenocarpus_bataua	Oenocarpus_minor)))	(Heterospathe_cagayanensis	(Kentiopsis_piersoniorum	Veitchia_spiralis))))	Pelagodoxa_henryana)))	Roystonea_regia))	Attalea_speciosa))))	Kingia_australis);
((Sabal_domingensis	((Calamus_caryotoides	((Pseudophoenix_vinifera	(((Pelagodoxa_henryana	(Prestoea_acuminata	(Oenocarpus_bataua	Oenocarpus_minor)))	(Manicaria_saccifera	((Heterospathe_cagayanensis	(Kentiopsis_piersoniorum	Veitchia_spiralis))	Leopoldinia_pulchra)))	Geonoma_undata))	(Roystonea_regia	((Sclerosperma_profizianum	(Attalea_speciosa	((Elaeis_guineensis	Elaeis_oleifera)	Bactris_major)))	(((Reinhardtia_paiewonskiana	Reinhardtia_latisecta)	Reinhardtia_simplex)	Orania_palindan)))))	Phoenix_dactylifera))	Kingia_australis);
((Sabal_domingensis	((Calamus_caryotoides	((Pseudophoenix_vinifera	((Pelagodoxa_henryana	(Manicaria_saccifera	((Leopoldinia_pulchra	(Prestoea_acuminata	(Oenocarpus_bataua	Oenocarpus_minor)))	((Heterospathe_cagayanensis	Kentiopsis_piersoniorum)	Veitchia_spiralis))))	Geonoma_undata))	(((Reinhardtia_paiewonskiana	Reinhardtia_latisecta)	Reinhardtia_simplex)	(Roystonea_regia	((Sclerosperma_profizianum	(Attalea_speciosa	((Elaeis_guineensis	Elaeis_oleifera)	Bactris_major)))	Orania_palindan)))))	Phoenix_dactylifera))	Kingia_australis);
((Pseudophoenix_vinifera	((((Manicaria_saccifera	((Heterospathe_cagayanensis	Kentiopsis_piersoniorum)	Veitchia_spiralis))	Geonoma_undata)	((Prestoea_acuminata	((Oenocarpus_bataua	Oenocarpus_minor)	Leopoldinia_pulchra))	Pelagodoxa_henryana))	((Phoenix_dactylifera	Sabal_domingensis)	(Calamus_caryotoides	(((Attalea_speciosa	((Elaeis_guineensis	Elaeis_oleifera)	Bactris_major))	Roystonea_regia)	((Sclerosperma_profizianum	Orania_palindan)	((Reinhardtia_paiewonskiana	Reinhardtia_latisecta)	Reinhardtia_simplex)))))))	Kingia_australis);
((Bactris_major	(((Roystonea_regia	((Sclerosperma_profizianum	(Orania_palindan	((Reinhardtia_paiewonskiana	Reinhardtia_latisecta)	Reinhardtia_simplex)))	((Pseudophoenix_vinifera	((Geonoma_undata	(((Heterospathe_cagayanensis	Kentiopsis_piersoniorum)	Veitchia_spiralis)	((Prestoea_acuminata	(Oenocarpus_bataua	Oenocarpus_minor))	Leopoldinia_pulchra)))	(Manicaria_saccifera	Pelagodoxa_henryana)))	((Phoenix_dactylifera	Sabal_domingensis)	Calamus_caryotoides))))	Attalea_speciosa)	(Elaeis_guineensis	Elaeis_oleifera)))	Kingia_australis);
((Sclerosperma_profizianum	(Orania_palindan	(((((Geonoma_undata	(Pelagodoxa_henryana	(Manicaria_saccifera	((Heterospathe_cagayanensis	(Kentiopsis_piersoniorum	Veitchia_spiralis))	((Prestoea_acuminata	(Oenocarpus_bataua	Oenocarpus_minor))	Leopoldinia_pulchra)))))	Calamus_caryotoides)	(Pseudophoenix_vinifera	(Phoenix_dactylifera	Sabal_domingensis)))	((Attalea_speciosa	((Elaeis_guineensis	Elaeis_oleifera)	Bactris_major))	Roystonea_regia))	((Reinhardtia_paiewonskiana	Reinhardtia_latisecta)	Reinhardtia_simplex))))	Kingia_australis);
((Sabal_domingensis	(((Roystonea_regia	((((Reinhardtia_paiewonskiana	Reinhardtia_latisecta)	Reinhardtia_simplex)	Orania_palindan)	(((Elaeis_guineensis	Elaeis_oleifera)	(Bactris_major	Attalea_speciosa))	Sclerosperma_profizianum)))	((Pseudophoenix_vinifera	(((Pelagodoxa_henryana	(Heterospathe_cagayanensis	(Kentiopsis_piersoniorum	Veitchia_spiralis)))	(Manicaria_saccifera	Geonoma_undata))	(Prestoea_acuminata	(Leopoldinia_pulchra	(Oenocarpus_bataua	Oenocarpus_minor)))))	Calamus_caryotoides))	Phoenix_dactylifera))	Kingia_australis);
((Sabal_domingensis	((((((Orania_palindan	((Reinhardtia_paiewonskiana	Reinhardtia_latisecta)	Reinhardtia_simplex))	Sclerosperma_profizianum)	(((Elaeis_guineensis	Elaeis_oleifera)	(Bactris_major	Attalea_speciosa))	Roystonea_regia))	((((((Prestoea_acuminata	(Oenocarpus_bataua	Oenocarpus_minor))	(Leopoldinia_pulchra	(Veitchia_spiralis	(Heterospathe_cagayanensis	Kentiopsis_piersoniorum))))	Manicaria_saccifera)	Pelagodoxa_henryana)	Geonoma_undata)	Calamus_caryotoides))	Pseudophoenix_vinifera)	Phoenix_dactylifera))	Kingia_australis);
(((Attalea_speciosa	(Bactris_major	(Elaeis_guineensis	Elaeis_oleifera)))	((((Orania_palindan	(Reinhardtia_simplex	(Reinhardtia_latisecta	Reinhardtia_paiewonskiana)))	Sclerosperma_profizianum)	((Calamus_caryotoides	((Pelagodoxa_henryana	((Prestoea_acuminata	(Oenocarpus_minor	Oenocarpus_bataua))	Leopoldinia_pulchra))	(Geonoma_undata	(Manicaria_saccifera	((Heterospathe_cagayanensis	Kentiopsis_piersoniorum)	Veitchia_spiralis)))))	(Pseudophoenix_vinifera	(Sabal_domingensis	Phoenix_dactylifera))))	Roystonea_regia))	Kingia_australis);
((Sabal_domingensis	(Phoenix_dactylifera	(((Roystonea_regia	(((Orania_palindan	(Reinhardtia_simplex	(Reinhardtia_latisecta	Reinhardtia_paiewonskiana)))	Sclerosperma_profizianum)	(Attalea_speciosa	(Bactris_major	(Elaeis_guineensis	Elaeis_oleifera)))))	(Calamus_caryotoides	(((Geonoma_undata	Pelagodoxa_henryana)	((Prestoea_acuminata	(Oenocarpus_minor	Oenocarpus_bataua))	(Leopoldinia_pulchra	((Heterospathe_cagayanensis	Kentiopsis_piersoniorum)	Veitchia_spiralis))))	Manicaria_saccifera)))	Pseudophoenix_vinifera)))	Kingia_australis);
((Sabal_domingensis	(Phoenix_dactylifera	((((Orania_palindan	(Reinhardtia_simplex	(Reinhardtia_latisecta	Reinhardtia_paiewonskiana)))	(Pseudophoenix_vinifera	Sclerosperma_profizianum))	((Attalea_speciosa	(Bactris_major	(Elaeis_guineensis	Elaeis_oleifera)))	Roystonea_regia))	(Calamus_caryotoides	(Geonoma_undata	((((Kentiopsis_piersoniorum	Pelagodoxa_henryana)	Veitchia_spiralis)	Heterospathe_cagayanensis)	((Prestoea_acuminata	(Leopoldinia_pulchra	(Oenocarpus_minor	Oenocarpus_bataua)))	Manicaria_saccifera)))))))	Kingia_australis);
((Geonoma_undata	((((((Sabal_domingensis	Phoenix_dactylifera)	(((Orania_palindan	(Reinhardtia_simplex	(Reinhardtia_latisecta	Reinhardtia_paiewonskiana)))	Sclerosperma_profizianum)	((Attalea_speciosa	(Bactris_major	(Elaeis_guineensis	Elaeis_oleifera)))	Roystonea_regia)))	Calamus_caryotoides)	Pseudophoenix_vinifera)	((Leopoldinia_pulchra	(((Kentiopsis_piersoniorum	Veitchia_spiralis)	Heterospathe_cagayanensis)	Pelagodoxa_henryana))	(Prestoea_acuminata	(Oenocarpus_minor	Oenocarpus_bataua))))	Manicaria_saccifera))	Kingia_australis);
((Sabal_domingensis	(Phoenix_dactylifera	(((((Orania_palindan	(Reinhardtia_simplex	(Reinhardtia_latisecta	Reinhardtia_paiewonskiana)))	Sclerosperma_profizianum)	((Attalea_speciosa	(Bactris_major	(Elaeis_guineensis	Elaeis_oleifera)))	(Calamus_caryotoides	Roystonea_regia)))	(((Manicaria_saccifera	((Kentiopsis_piersoniorum	Veitchia_spiralis)	Heterospathe_cagayanensis))	((Leopoldinia_pulchra	(Prestoea_acuminata	(Oenocarpus_minor	Oenocarpus_bataua)))	Pelagodoxa_henryana))	Geonoma_undata))	Pseudophoenix_vinifera)))	Kingia_australis);
((Sabal_domingensis	(Phoenix_dactylifera	((((Attalea_speciosa	(Bactris_major	(Elaeis_guineensis	Elaeis_oleifera)))	((Calamus_caryotoides	((Manicaria_saccifera	((((Kentiopsis_piersoniorum	Veitchia_spiralis)	Heterospathe_cagayanensis)	Leopoldinia_pulchra)	((Prestoea_acuminata	(Oenocarpus_minor	Oenocarpus_bataua))	Pelagodoxa_henryana)))	Geonoma_undata))	(Orania_palindan	(Reinhardtia_simplex	(Reinhardtia_latisecta	Reinhardtia_paiewonskiana)))))	(Roystonea_regia	Pseudophoenix_vinifera))	Sclerosperma_profizianum)))	Kingia_australis);
((Pseudophoenix_vinifera	((((Sabal_domingensis	Phoenix_dactylifera)	Calamus_caryotoides)	(((Orania_palindan	(Reinhardtia_simplex	(Reinhardtia_latisecta	Reinhardtia_paiewonskiana)))	Roystonea_regia)	(Sclerosperma_profizianum	(Attalea_speciosa	(Bactris_major	(Elaeis_guineensis	Elaeis_oleifera))))))	(((((Prestoea_acuminata	(Oenocarpus_minor	Oenocarpus_bataua))	Pelagodoxa_henryana)	Leopoldinia_pulchra)	(Manicaria_saccifera	((Kentiopsis_piersoniorum	Veitchia_spiralis)	Heterospathe_cagayanensis)))	Geonoma_undata)))	Kingia_australis);
(((Reinhardtia_simplex	(Reinhardtia_latisecta	Reinhardtia_paiewonskiana))	((Sclerosperma_profizianum	(((((Manicaria_saccifera	(((((Kentiopsis_piersoniorum	Veitchia_spiralis)	Heterospathe_cagayanensis)	(Prestoea_acuminata	(Oenocarpus_minor	Oenocarpus_bataua)))	Leopoldinia_pulchra)	Pelagodoxa_henryana))	Geonoma_undata)	Pseudophoenix_vinifera)	((Sabal_domingensis	Phoenix_dactylifera)	Calamus_caryotoides))	(Roystonea_regia	((Elaeis_guineensis	Elaeis_oleifera)	(Attalea_speciosa	Bactris_major)))))	Orania_palindan))	Kingia_australis);
((Heterospathe_cagayanensis	((((Pelagodoxa_henryana	(Prestoea_acuminata	(Oenocarpus_minor	Oenocarpus_bataua)))	((Geonoma_undata	(((Pseudophoenix_vinifera	Calamus_caryotoides)	(Sabal_domingensis	Phoenix_dactylifera))	((Roystonea_regia	(Attalea_speciosa	(Bactris_major	(Elaeis_guineensis	Elaeis_oleifera))))	((Orania_palindan	Sclerosperma_profizianum)	(Reinhardtia_simplex	(Reinhardtia_latisecta	Reinhardtia_paiewonskiana))))))	Manicaria_saccifera))	Leopoldinia_pulchra)	(Kentiopsis_piersoniorum	Veitchia_spiralis)))	Kingia_australis);
((Sabal_domingensis	(Phoenix_dactylifera	(((Attalea_speciosa	(Calamus_caryotoides	(Bactris_major	(Elaeis_guineensis	Elaeis_oleifera))))	(((Reinhardtia_simplex	(Reinhardtia_latisecta	Reinhardtia_paiewonskiana))	Orania_palindan)	((Pseudophoenix_vinifera	(((Leopoldinia_pulchra	Geonoma_undata)	(Manicaria_saccifera	(Veitchia_spiralis	(Heterospathe_cagayanensis	Kentiopsis_piersoniorum))))	(Pelagodoxa_henryana	(Prestoea_acuminata	(Oenocarpus_minor	Oenocarpus_bataua)))))	Sclerosperma_profizianum)))	Roystonea_regia)))	Kingia_australis);
((Orania_palindan	(((Reinhardtia_paiewonskiana	Reinhardtia_latisecta)	Reinhardtia_simplex)	(((Roystonea_regia	(Attalea_speciosa	((Elaeis_guineensis	Elaeis_oleifera)	Bactris_major)))	((Sabal_domingensis	Phoenix_dactylifera)	(Calamus_caryotoides	(Pseudophoenix_vinifera	(((((Veitchia_spiralis	Kentiopsis_piersoniorum)	Heterospathe_cagayanensis)	Prestoea_acuminata)	((Manicaria_saccifera	Geonoma_undata)	Pelagodoxa_henryana))	(Leopoldinia_pulchra	(Oenocarpus_bataua	Oenocarpus_minor)))))))	Sclerosperma_profizianum)))	Kingia_australis);
((Orania_palindan	(((((Reinhardtia_paiewonskiana	Reinhardtia_latisecta)	Reinhardtia_simplex)	(Roystonea_regia	((Elaeis_guineensis	Elaeis_oleifera)	(Bactris_major	Attalea_speciosa))))	(((Sabal_domingensis	Phoenix_dactylifera)	Calamus_caryotoides)	(Pseudophoenix_vinifera	(Geonoma_undata	(Pelagodoxa_henryana	((((Veitchia_spiralis	Kentiopsis_piersoniorum)	Heterospathe_cagayanensis)	Manicaria_saccifera)	(Prestoea_acuminata	(Leopoldinia_pulchra	(Oenocarpus_bataua	Oenocarpus_minor)))))))))	Sclerosperma_profizianum))	Kingia_australis);
((Pseudophoenix_vinifera	((Pelagodoxa_henryana	(((((Veitchia_spiralis	Kentiopsis_piersoniorum)	Heterospathe_cagayanensis)	(Prestoea_acuminata	(Oenocarpus_bataua	Oenocarpus_minor)))	Leopoldinia_pulchra)	(Geonoma_undata	Manicaria_saccifera)))	(((Sabal_domingensis	Phoenix_dactylifera)	(((Calamus_caryotoides	Roystonea_regia)	(Attalea_speciosa	((Elaeis_guineensis	Elaeis_oleifera)	Bactris_major)))	(Orania_palindan	((Reinhardtia_paiewonskiana	Reinhardtia_latisecta)	Reinhardtia_simplex))))	Sclerosperma_profizianum)))	Kingia_australis);
((Sabal_domingensis	(Phoenix_dactylifera	(((((Attalea_speciosa	((Elaeis_guineensis	Elaeis_oleifera)	Bactris_major))	Roystonea_regia)	(Sclerosperma_profizianum	(Orania_palindan	((Reinhardtia_paiewonskiana	Reinhardtia_latisecta)	Reinhardtia_simplex))))	(Pseudophoenix_vinifera	(((Prestoea_acuminata	(Leopoldinia_pulchra	(Oenocarpus_bataua	Oenocarpus_minor)))	Pelagodoxa_henryana)	((Manicaria_saccifera	(Veitchia_spiralis	(Kentiopsis_piersoniorum	Heterospathe_cagayanensis)))	Geonoma_undata))))	Calamus_caryotoides)))	Kingia_australis);
((Pseudophoenix_vinifera	((Sabal_domingensis	Phoenix_dactylifera)	(Roystonea_regia	((Sclerosperma_profizianum	((Elaeis_guineensis	Elaeis_oleifera)	(Bactris_major	Attalea_speciosa)))	(((((Prestoea_acuminata	(Leopoldinia_pulchra	(Oenocarpus_bataua	Oenocarpus_minor)))	Pelagodoxa_henryana)	((Manicaria_saccifera	(Heterospathe_cagayanensis	(Veitchia_spiralis	Kentiopsis_piersoniorum)))	Geonoma_undata))	Calamus_caryotoides)	(Orania_palindan	((Reinhardtia_paiewonskiana	Reinhardtia_latisecta)	Reinhardtia_simplex)))))))	Kingia_australis);
((Orania_palindan	(((Reinhardtia_paiewonskiana	Reinhardtia_latisecta)	Reinhardtia_simplex)	((Pseudophoenix_vinifera	Sclerosperma_profizianum)	((Roystonea_regia	(Attalea_speciosa	((Elaeis_guineensis	Elaeis_oleifera)	Bactris_major)))	((Geonoma_undata	(((Prestoea_acuminata	(Leopoldinia_pulchra	(Oenocarpus_bataua	Oenocarpus_minor)))	Pelagodoxa_henryana)	(Manicaria_saccifera	(Veitchia_spiralis	((Kentiopsis_piersoniorum	Heterospathe_cagayanensis)	Calamus_caryotoides)))))	(Sabal_domingensis	Phoenix_dactylifera))))))	Kingia_australis);
((Sabal_domingensis	(Phoenix_dactylifera	((Calamus_caryotoides	((Orania_palindan	(((Reinhardtia_paiewonskiana	Reinhardtia_latisecta)	Reinhardtia_simplex)	Sclerosperma_profizianum))	(Roystonea_regia	(Attalea_speciosa	((Elaeis_guineensis	Elaeis_oleifera)	Bactris_major)))))	(Pseudophoenix_vinifera	((((Prestoea_acuminata	(Oenocarpus_bataua	Oenocarpus_minor))	Pelagodoxa_henryana)	((Manicaria_saccifera	(Veitchia_spiralis	(Kentiopsis_piersoniorum	Heterospathe_cagayanensis)))	Geonoma_undata))	Leopoldinia_pulchra)))))	Kingia_australis);
((Elaeis_guineensis	(Elaeis_oleifera	(Bactris_major	((((((Pseudophoenix_vinifera	((((Prestoea_acuminata	(Oenocarpus_bataua	Oenocarpus_minor))	Pelagodoxa_henryana)	(Geonoma_undata	Manicaria_saccifera))	((Veitchia_spiralis	(Kentiopsis_piersoniorum	Heterospathe_cagayanensis))	Leopoldinia_pulchra)))	Calamus_caryotoides)	(Sabal_domingensis	Phoenix_dactylifera))	(Sclerosperma_profizianum	(Orania_palindan	((Reinhardtia_paiewonskiana	Reinhardtia_latisecta)	Reinhardtia_simplex))))	Roystonea_regia)	Attalea_speciosa))))	Kingia_australis);
((Pseudophoenix_vinifera	((Geonoma_undata	((Pelagodoxa_henryana	(Manicaria_saccifera	(Veitchia_spiralis	(Kentiopsis_piersoniorum	Heterospathe_cagayanensis))))	(Leopoldinia_pulchra	(Prestoea_acuminata	(Oenocarpus_bataua	Oenocarpus_minor)))))	(Calamus_caryotoides	((Sabal_domingensis	Phoenix_dactylifera)	((((Reinhardtia_paiewonskiana	Reinhardtia_latisecta)	Reinhardtia_simplex)	(Sclerosperma_profizianum	Orania_palindan))	(Roystonea_regia	((Elaeis_guineensis	Elaeis_oleifera)	(Bactris_major	Attalea_speciosa))))))))	Kingia_australis);
((((Reinhardtia_paiewonskiana	Reinhardtia_latisecta)	Reinhardtia_simplex)	(Orania_palindan	(Sclerosperma_profizianum	((((Pseudophoenix_vinifera	(Pelagodoxa_henryana	((Manicaria_saccifera	((Heterospathe_cagayanensis	(Veitchia_spiralis	Kentiopsis_piersoniorum))	(Prestoea_acuminata	((Oenocarpus_bataua	Oenocarpus_minor)	Leopoldinia_pulchra))))	Geonoma_undata)))	Calamus_caryotoides)	(Sabal_domingensis	Phoenix_dactylifera))	(Roystonea_regia	((Elaeis_guineensis	Elaeis_oleifera)	(Bactris_major	Attalea_speciosa)))))))	Kingia_australis);
((Pseudophoenix_vinifera	((((Reinhardtia_latisecta	Reinhardtia_paiewonskiana)	Reinhardtia_simplex)	(Sclerosperma_profizianum	Orania_palindan))	(((Calamus_caryotoides	((((Prestoea_acuminata	(Oenocarpus_bataua	Oenocarpus_minor))	((Heterospathe_cagayanensis	(Kentiopsis_piersoniorum	Veitchia_spiralis))	Leopoldinia_pulchra))	(Manicaria_saccifera	Geonoma_undata))	Pelagodoxa_henryana))	(Roystonea_regia	((Elaeis_guineensis	Elaeis_oleifera)	(Attalea_speciosa	Bactris_major))))	(Sabal_domingensis	Phoenix_dactylifera))))	Kingia_australis);
((Sclerosperma_profizianum	((Orania_palindan	((Reinhardtia_latisecta	Reinhardtia_paiewonskiana)	Reinhardtia_simplex))	((((Sabal_domingensis	Phoenix_dactylifera)	Calamus_caryotoides)	(Pseudophoenix_vinifera	((((Prestoea_acuminata	(Leopoldinia_pulchra	(Oenocarpus_bataua	Oenocarpus_minor)))	(Heterospathe_cagayanensis	(Kentiopsis_piersoniorum	Veitchia_spiralis)))	(Manicaria_saccifera	Pelagodoxa_henryana))	Geonoma_undata)))	(Roystonea_regia	((Elaeis_guineensis	Elaeis_oleifera)	(Attalea_speciosa	Bactris_major))))))	Kingia_australis);
(((((((Roystonea_regia	Orania_palindan)	((Reinhardtia_latisecta	Reinhardtia_paiewonskiana)	Reinhardtia_simplex))	(((Sabal_domingensis	Phoenix_dactylifera)	Calamus_caryotoides)	(Pseudophoenix_vinifera	(((Pelagodoxa_henryana	(Prestoea_acuminata	(Oenocarpus_bataua	Oenocarpus_minor)))	(Leopoldinia_pulchra	(Veitchia_spiralis	(Heterospathe_cagayanensis	Kentiopsis_piersoniorum))))	(Manicaria_saccifera	Geonoma_undata)))))	Sclerosperma_profizianum)	Attalea_speciosa)	((Elaeis_guineensis	Elaeis_oleifera)	Bactris_major))	Kingia_australis);
((Pseudophoenix_vinifera	((Sabal_domingensis	Phoenix_dactylifera)	((((Geonoma_undata	Manicaria_saccifera)	(((Prestoea_acuminata	(Oenocarpus_bataua	Oenocarpus_minor))	(Leopoldinia_pulchra	(Veitchia_spiralis	(Heterospathe_cagayanensis	Kentiopsis_piersoniorum))))	Pelagodoxa_henryana))	Calamus_caryotoides)	((Roystonea_regia	(Attalea_speciosa	((Elaeis_guineensis	Elaeis_oleifera)	Bactris_major)))	((Sclerosperma_profizianum	Orania_palindan)	((Reinhardtia_latisecta	Reinhardtia_paiewonskiana)	Reinhardtia_simplex))))))	Kingia_australis);
((Roystonea_regia	(((Attalea_speciosa	((Elaeis_guineensis	Elaeis_oleifera)	Bactris_major))	((Sabal_domingensis	Phoenix_dactylifera)	(Calamus_caryotoides	(Sclerosperma_profizianum	(Pseudophoenix_vinifera	(Geonoma_undata	(Manicaria_saccifera	((Leopoldinia_pulchra	(Heterospathe_cagayanensis	(Kentiopsis_piersoniorum	Veitchia_spiralis)))	(Pelagodoxa_henryana	(Prestoea_acuminata	(Oenocarpus_bataua	Oenocarpus_minor)))))))))))	(Orania_palindan	((Reinhardtia_latisecta	Reinhardtia_paiewonskiana)	Reinhardtia_simplex))))	Kingia_australis);
((((Reinhardtia_latisecta	Reinhardtia_paiewonskiana)	Reinhardtia_simplex)	(((Attalea_speciosa	((Elaeis_guineensis	Elaeis_oleifera)	Bactris_major))	((Calamus_caryotoides	(Geonoma_undata	((Pelagodoxa_henryana	(Prestoea_acuminata	(Oenocarpus_bataua	Oenocarpus_minor)))	((Manicaria_saccifera	(Heterospathe_cagayanensis	(Kentiopsis_piersoniorum	Veitchia_spiralis)))	Leopoldinia_pulchra))))	((Roystonea_regia	Pseudophoenix_vinifera)	(Sabal_domingensis	Phoenix_dactylifera))))	(Sclerosperma_profizianum	Orania_palindan)))	Kingia_australis);
((Pseudophoenix_vinifera	(((Calamus_caryotoides	((Reinhardtia_latisecta	Reinhardtia_paiewonskiana)	Reinhardtia_simplex))	(Sclerosperma_profizianum	Orania_palindan))	(((((Pelagodoxa_henryana	(Prestoea_acuminata	(Oenocarpus_bataua	Oenocarpus_minor)))	((Heterospathe_cagayanensis	(Kentiopsis_piersoniorum	Veitchia_spiralis))	Leopoldinia_pulchra))	(Geonoma_undata	Manicaria_saccifera))	(Sabal_domingensis	Phoenix_dactylifera))	(Roystonea_regia	(Attalea_speciosa	((Elaeis_guineensis	Elaeis_oleifera)	Bactris_major))))))	Kingia_australis);
(((Sabal_domingensis	Phoenix_dactylifera)	(((Roystonea_regia	((Attalea_speciosa	((Elaeis_guineensis	Elaeis_oleifera)	Bactris_major))	(((Reinhardtia_latisecta	Reinhardtia_paiewonskiana)	Reinhardtia_simplex)	(Sclerosperma_profizianum	Orania_palindan))))	Calamus_caryotoides)	(Pseudophoenix_vinifera	((((Prestoea_acuminata	(Oenocarpus_bataua	Oenocarpus_minor))	((Heterospathe_cagayanensis	(Kentiopsis_piersoniorum	Veitchia_spiralis))	Leopoldinia_pulchra))	(Geonoma_undata	Manicaria_saccifera))	Pelagodoxa_henryana))))	Kingia_australis);
((Veitchia_spiralis	((((Geonoma_undata	((((Pseudophoenix_vinifera	(Sabal_domingensis	Phoenix_dactylifera))	((Sclerosperma_profizianum	(Orania_palindan	((Reinhardtia_latisecta	Reinhardtia_paiewonskiana)	Reinhardtia_simplex)))	(Roystonea_regia	(Attalea_speciosa	((Elaeis_guineensis	Elaeis_oleifera)	Bactris_major)))))	Calamus_caryotoides)	(Pelagodoxa_henryana	(Prestoea_acuminata	(Leopoldinia_pulchra	(Oenocarpus_bataua	Oenocarpus_minor))))))	Manicaria_saccifera)	Heterospathe_cagayanensis)	Kentiopsis_piersoniorum))	Kingia_australis);
((Heterospathe_cagayanensis	((Kentiopsis_piersoniorum	Veitchia_spiralis)	((Prestoea_acuminata	(Oenocarpus_bataua	(Oenocarpus_minor	Leopoldinia_pulchra)))	((((((((Roystonea_regia	(((Reinhardtia_latisecta	Reinhardtia_paiewonskiana)	Reinhardtia_simplex)	(Orania_palindan	Sclerosperma_profizianum)))	(Attalea_speciosa	((Elaeis_guineensis	Elaeis_oleifera)	Bactris_major)))	(Sabal_domingensis	Phoenix_dactylifera))	Calamus_caryotoides)	Pseudophoenix_vinifera)	Geonoma_undata)	Pelagodoxa_henryana)	Manicaria_saccifera))))	Kingia_australis);
((Sabal_domingensis	((Pseudophoenix_vinifera	(((Roystonea_regia	((Elaeis_oleifera	Elaeis_guineensis)	(Attalea_speciosa	Bactris_major)))	((Orania_palindan	(Reinhardtia_simplex	(Reinhardtia_latisecta	Reinhardtia_paiewonskiana)))	Sclerosperma_profizianum))	(Calamus_caryotoides	(Leopoldinia_pulchra	(Geonoma_undata	((Manicaria_saccifera	(Veitchia_spiralis	(Kentiopsis_piersoniorum	Heterospathe_cagayanensis)))	(Pelagodoxa_henryana	((Oenocarpus_bataua	Oenocarpus_minor)	Prestoea_acuminata))))))))	Phoenix_dactylifera))	Kingia_australis);
((Manicaria_saccifera	((((Leopoldinia_pulchra	(Veitchia_spiralis	(Kentiopsis_piersoniorum	Heterospathe_cagayanensis)))	(Pelagodoxa_henryana	((Oenocarpus_bataua	Oenocarpus_minor)	Prestoea_acuminata)))	((((Phoenix_dactylifera	Sabal_domingensis)	Pseudophoenix_vinifera)	(((Reinhardtia_simplex	(Reinhardtia_latisecta	Reinhardtia_paiewonskiana))	Orania_palindan)	(Roystonea_regia	(Sclerosperma_profizianum	(Attalea_speciosa	(Bactris_major	(Elaeis_oleifera	Elaeis_guineensis)))))))	Calamus_caryotoides))	Geonoma_undata))	Kingia_australis);
((Pseudophoenix_vinifera	((Geonoma_undata	(((Pelagodoxa_henryana	((Oenocarpus_bataua	Oenocarpus_minor)	Prestoea_acuminata))	Leopoldinia_pulchra)	(Manicaria_saccifera	(Veitchia_spiralis	(Kentiopsis_piersoniorum	Heterospathe_cagayanensis)))))	(((Sclerosperma_profizianum	((Reinhardtia_simplex	(Reinhardtia_latisecta	Reinhardtia_paiewonskiana))	Orania_palindan))	(Roystonea_regia	(Attalea_speciosa	(Bactris_major	(Elaeis_oleifera	Elaeis_guineensis)))))	((Phoenix_dactylifera	Sabal_domingensis)	Calamus_caryotoides))))	Kingia_australis);
(((Bactris_major	(Elaeis_oleifera	Elaeis_guineensis))	(((Sclerosperma_profizianum	((Reinhardtia_simplex	(Reinhardtia_latisecta	Reinhardtia_paiewonskiana))	Orania_palindan))	(((Calamus_caryotoides	(Geonoma_undata	(((Pelagodoxa_henryana	((Oenocarpus_bataua	Oenocarpus_minor)	Prestoea_acuminata))	Leopoldinia_pulchra)	(Manicaria_saccifera	(Heterospathe_cagayanensis	(Veitchia_spiralis	Kentiopsis_piersoniorum))))))	(Pseudophoenix_vinifera	(Phoenix_dactylifera	Sabal_domingensis)))	Roystonea_regia))	Attalea_speciosa))	Kingia_australis);
((Pseudophoenix_vinifera	(((Phoenix_dactylifera	Sabal_domingensis)	(((Attalea_speciosa	(Bactris_major	(Elaeis_oleifera	Elaeis_guineensis)))	(Orania_palindan	(Sclerosperma_profizianum	(Reinhardtia_simplex	(Reinhardtia_latisecta	Reinhardtia_paiewonskiana)))))	(Geonoma_undata	(((Calamus_caryotoides	(Manicaria_saccifera	(Veitchia_spiralis	(Kentiopsis_piersoniorum	Heterospathe_cagayanensis))))	(Pelagodoxa_henryana	((Oenocarpus_bataua	Oenocarpus_minor)	Prestoea_acuminata)))	Leopoldinia_pulchra))))	Roystonea_regia))	Kingia_australis);
((((Elaeis_oleifera	Elaeis_guineensis)	(Attalea_speciosa	Bactris_major))	(((Calamus_caryotoides	((Phoenix_dactylifera	Sabal_domingensis)	(Pseudophoenix_vinifera	(((Pelagodoxa_henryana	(Veitchia_spiralis	(Kentiopsis_piersoniorum	Heterospathe_cagayanensis)))	(Geonoma_undata	Manicaria_saccifera))	((Leopoldinia_pulchra	(Oenocarpus_bataua	Oenocarpus_minor))	Prestoea_acuminata)))))	Roystonea_regia)	((Reinhardtia_simplex	(Reinhardtia_latisecta	Reinhardtia_paiewonskiana))	(Orania_palindan	Sclerosperma_profizianum))))	Kingia_australis);
((Pseudophoenix_vinifera	((((Pelagodoxa_henryana	Manicaria_saccifera)	((Veitchia_spiralis	(Kentiopsis_piersoniorum	Heterospathe_cagayanensis))	((Leopoldinia_pulchra	(Oenocarpus_bataua	Oenocarpus_minor))	Prestoea_acuminata)))	Geonoma_undata)	(((((Reinhardtia_simplex	(Reinhardtia_latisecta	Reinhardtia_paiewonskiana))	Orania_palindan)	(Sclerosperma_profizianum	(((Elaeis_oleifera	Elaeis_guineensis)	Bactris_major)	Attalea_speciosa)))	Roystonea_regia)	((Phoenix_dactylifera	Sabal_domingensis)	Calamus_caryotoides))))	Kingia_australis);
((Pseudophoenix_vinifera	(Phoenix_dactylifera	((Roystonea_regia	Sabal_domingensis)	(Orania_palindan	(((((Pelagodoxa_henryana	(Veitchia_spiralis	(Kentiopsis_piersoniorum	Heterospathe_cagayanensis)))	(Manicaria_saccifera	(Geonoma_undata	((Oenocarpus_bataua	Oenocarpus_minor)	Prestoea_acuminata))))	Leopoldinia_pulchra)	(Sclerosperma_profizianum	((Elaeis_oleifera	Elaeis_guineensis)	(Bactris_major	Attalea_speciosa))))	(Calamus_caryotoides	(Reinhardtia_simplex	(Reinhardtia_latisecta	Reinhardtia_paiewonskiana))))))))	Kingia_australis);
((Pseudophoenix_vinifera	((Sclerosperma_profizianum	(Phoenix_dactylifera	Sabal_domingensis))	((((Calamus_caryotoides	Roystonea_regia)	(Attalea_speciosa	((Elaeis_oleifera	Elaeis_guineensis)	Bactris_major)))	(Geonoma_undata	((((Veitchia_spiralis	(Kentiopsis_piersoniorum	Heterospathe_cagayanensis))	Leopoldinia_pulchra)	(((Oenocarpus_bataua	Oenocarpus_minor)	Prestoea_acuminata)	Pelagodoxa_henryana))	Manicaria_saccifera)))	(Orania_palindan	(Reinhardtia_simplex	(Reinhardtia_latisecta	Reinhardtia_paiewonskiana))))))	Kingia_australis);
((Manicaria_saccifera	((Heterospathe_cagayanensis	(Veitchia_spiralis	Kentiopsis_piersoniorum))	((((Oenocarpus_bataua	Oenocarpus_minor)	Prestoea_acuminata)	Pelagodoxa_henryana)	((Geonoma_undata	(Pseudophoenix_vinifera	(((Phoenix_dactylifera	Sabal_domingensis)	((Roystonea_regia	(Attalea_speciosa	((Elaeis_oleifera	Elaeis_guineensis)	Bactris_major)))	(Sclerosperma_profizianum	(Orania_palindan	(Reinhardtia_simplex	(Reinhardtia_latisecta	Reinhardtia_paiewonskiana))))))	Calamus_caryotoides)))	Leopoldinia_pulchra))))	Kingia_australis);
((Veitchia_spiralis	((((((((Calamus_caryotoides	(Sabal_domingensis	Phoenix_dactylifera))	(((Sclerosperma_profizianum	(Orania_palindan	(Reinhardtia_simplex	(Reinhardtia_paiewonskiana	Reinhardtia_latisecta))))	Roystonea_regia)	((Bactris_major	(Elaeis_oleifera	Elaeis_guineensis))	Attalea_speciosa)))	Pseudophoenix_vinifera)	Geonoma_undata)	Manicaria_saccifera)	(Prestoea_acuminata	(Leopoldinia_pulchra	(Oenocarpus_bataua	Oenocarpus_minor))))	Pelagodoxa_henryana)	(Heterospathe_cagayanensis	Kentiopsis_piersoniorum)))	Kingia_australis);
((Sabal_domingensis	(Phoenix_dactylifera	(((((Reinhardtia_simplex	(Reinhardtia_paiewonskiana	Reinhardtia_latisecta))	(Sclerosperma_profizianum	Orania_palindan))	(Roystonea_regia	((Bactris_major	(Elaeis_oleifera	Elaeis_guineensis))	Attalea_speciosa)))	(Geonoma_undata	(((Calamus_caryotoides	Manicaria_saccifera)	Pelagodoxa_henryana)	((Heterospathe_cagayanensis	(Veitchia_spiralis	Kentiopsis_piersoniorum))	(Leopoldinia_pulchra	(Prestoea_acuminata	(Oenocarpus_bataua	Oenocarpus_minor)))))))	Pseudophoenix_vinifera)))	Kingia_australis);
((Sabal_domingensis	(Phoenix_dactylifera	(Calamus_caryotoides	(((Sclerosperma_profizianum	(Orania_palindan	(Reinhardtia_simplex	(Reinhardtia_paiewonskiana	Reinhardtia_latisecta))))	(Roystonea_regia	((Elaeis_oleifera	Elaeis_guineensis)	(Attalea_speciosa	Bactris_major))))	(Pseudophoenix_vinifera	(Geonoma_undata	(Pelagodoxa_henryana	(((Kentiopsis_piersoniorum	Heterospathe_cagayanensis)	(Manicaria_saccifera	Veitchia_spiralis))	(Leopoldinia_pulchra	(Prestoea_acuminata	(Oenocarpus_bataua	Oenocarpus_minor)))))))))))	Kingia_australis);
((Sabal_domingensis	(Phoenix_dactylifera	(((((Reinhardtia_simplex	(Reinhardtia_paiewonskiana	Reinhardtia_latisecta))	(Sclerosperma_profizianum	Orania_palindan))	(Roystonea_regia	((Elaeis_oleifera	Elaeis_guineensis)	(Attalea_speciosa	Bactris_major))))	(((Pelagodoxa_henryana	(((Veitchia_spiralis	Kentiopsis_piersoniorum)	Heterospathe_cagayanensis)	(Prestoea_acuminata	((Oenocarpus_bataua	Oenocarpus_minor)	Leopoldinia_pulchra))))	(Manicaria_saccifera	Geonoma_undata))	Calamus_caryotoides))	Pseudophoenix_vinifera)))	Kingia_australis);
((Heterospathe_cagayanensis	((Manicaria_saccifera	(((Geonoma_undata	((((Sabal_domingensis	Phoenix_dactylifera)	Calamus_caryotoides)	(Roystonea_regia	(((Elaeis_oleifera	Elaeis_guineensis)	(Attalea_speciosa	Bactris_major))	(Sclerosperma_profizianum	(Orania_palindan	(Reinhardtia_simplex	(Reinhardtia_paiewonskiana	Reinhardtia_latisecta)))))))	Pseudophoenix_vinifera))	((Prestoea_acuminata	(Oenocarpus_bataua	Oenocarpus_minor))	Pelagodoxa_henryana))	Leopoldinia_pulchra))	(Veitchia_spiralis	Kentiopsis_piersoniorum)))	Kingia_australis);
((Sabal_domingensis	(Phoenix_dactylifera	(Calamus_caryotoides	((Roystonea_regia	(((Elaeis_oleifera	Elaeis_guineensis)	(Attalea_speciosa	Bactris_major))	(Sclerosperma_profizianum	(Orania_palindan	(Reinhardtia_simplex	(Reinhardtia_paiewonskiana	Reinhardtia_latisecta))))))	(Pseudophoenix_vinifera	((((Prestoea_acuminata	(Oenocarpus_bataua	Oenocarpus_minor))	(Leopoldinia_pulchra	(Pelagodoxa_henryana	(Veitchia_spiralis	(Kentiopsis_piersoniorum	Heterospathe_cagayanensis)))))	Manicaria_saccifera)	Geonoma_undata))))))	Kingia_australis);
((Pseudophoenix_vinifera	((((Geonoma_undata	((Veitchia_spiralis	(Kentiopsis_piersoniorum	Heterospathe_cagayanensis))	Manicaria_saccifera))	((Prestoea_acuminata	(Oenocarpus_bataua	Oenocarpus_minor))	Pelagodoxa_henryana))	Leopoldinia_pulchra)	(((Calamus_caryotoides	(Sabal_domingensis	Phoenix_dactylifera))	((Orania_palindan	(Reinhardtia_simplex	(Reinhardtia_paiewonskiana	Reinhardtia_latisecta)))	(Roystonea_regia	(Attalea_speciosa	(Bactris_major	(Elaeis_oleifera	Elaeis_guineensis))))))	Sclerosperma_profizianum)))	Kingia_australis);
((Elaeis_guineensis	(((((((((Geonoma_undata	Manicaria_saccifera)	(((Veitchia_spiralis	(Kentiopsis_piersoniorum	Heterospathe_cagayanensis))	(Leopoldinia_pulchra	(Prestoea_acuminata	(Oenocarpus_bataua	Oenocarpus_minor))))	Pelagodoxa_henryana))	(Sclerosperma_profizianum	Pseudophoenix_vinifera))	(Calamus_caryotoides	(Sabal_domingensis	Phoenix_dactylifera)))	(Orania_palindan	(Reinhardtia_simplex	(Reinhardtia_paiewonskiana	Reinhardtia_latisecta))))	Roystonea_regia)	Attalea_speciosa)	Bactris_major)	Elaeis_oleifera))	Kingia_australis);
((Geonoma_undata	(Manicaria_saccifera	(((Pelagodoxa_henryana	(Prestoea_acuminata	(Oenocarpus_bataua	Oenocarpus_minor)))	((Heterospathe_cagayanensis	(Veitchia_spiralis	Kentiopsis_piersoniorum))	Leopoldinia_pulchra))	(Pseudophoenix_vinifera	(((Roystonea_regia	((Attalea_speciosa	(Bactris_major	(Elaeis_oleifera	Elaeis_guineensis)))	(Sclerosperma_profizianum	(Orania_palindan	(Reinhardtia_simplex	(Reinhardtia_paiewonskiana	Reinhardtia_latisecta))))))	(Sabal_domingensis	Phoenix_dactylifera))	Calamus_caryotoides)))))	Kingia_australis);
((Sabal_domingensis	(((Phoenix_dactylifera	Calamus_caryotoides)	(((Manicaria_saccifera	((Pelagodoxa_henryana	(Prestoea_acuminata	(Oenocarpus_bataua	Oenocarpus_minor)))	((Heterospathe_cagayanensis	(Veitchia_spiralis	Kentiopsis_piersoniorum))	Leopoldinia_pulchra)))	Geonoma_undata)	Pseudophoenix_vinifera))	(Roystonea_regia	((Attalea_speciosa	(Bactris_major	(Elaeis_oleifera	Elaeis_guineensis)))	((Reinhardtia_simplex	(Reinhardtia_paiewonskiana	Reinhardtia_latisecta))	(Sclerosperma_profizianum	Orania_palindan))))))	Kingia_australis);
((Heterospathe_cagayanensis	((Veitchia_spiralis	Kentiopsis_piersoniorum)	((Leopoldinia_pulchra	(Prestoea_acuminata	(Oenocarpus_minor	Oenocarpus_bataua)))	(Pelagodoxa_henryana	(((((Sabal_domingensis	Phoenix_dactylifera)	((Roystonea_regia	(Attalea_speciosa	(Bactris_major	(Elaeis_oleifera	Elaeis_guineensis))))	((Calamus_caryotoides	(Reinhardtia_simplex	(Reinhardtia_latisecta	Reinhardtia_paiewonskiana)))	Orania_palindan)))	Sclerosperma_profizianum)	Pseudophoenix_vinifera)	(Manicaria_saccifera	Geonoma_undata))))))	Kingia_australis);
((Heterospathe_cagayanensis	((Veitchia_spiralis	Kentiopsis_piersoniorum)	(((Geonoma_undata	((((((Reinhardtia_simplex	(Reinhardtia_latisecta	Reinhardtia_paiewonskiana))	Orania_palindan)	Roystonea_regia)	(Sclerosperma_profizianum	(Attalea_speciosa	(Bactris_major	(Elaeis_oleifera	Elaeis_guineensis)))))	((Sabal_domingensis	Phoenix_dactylifera)	Pseudophoenix_vinifera))	Calamus_caryotoides))	((Prestoea_acuminata	(Leopoldinia_pulchra	(Oenocarpus_minor	Oenocarpus_bataua)))	Pelagodoxa_henryana))	Manicaria_saccifera)))	Kingia_australis);
((Orania_palindan	(((Sclerosperma_profizianum	(Roystonea_regia	((Elaeis_oleifera	Elaeis_guineensis)	(Attalea_speciosa	Bactris_major))))	(((Sabal_domingensis	Phoenix_dactylifera)	Pseudophoenix_vinifera)	(Calamus_caryotoides	(Geonoma_undata	(((Leopoldinia_pulchra	((Kentiopsis_piersoniorum	Heterospathe_cagayanensis)	Veitchia_spiralis))	(Prestoea_acuminata	(Oenocarpus_minor	Oenocarpus_bataua)))	(Manicaria_saccifera	Pelagodoxa_henryana))))))	(Reinhardtia_simplex	(Reinhardtia_latisecta	Reinhardtia_paiewonskiana))))	Kingia_australis);
((Bactris_major	((Elaeis_oleifera	Elaeis_guineensis)	((((((Reinhardtia_simplex	(Reinhardtia_latisecta	Reinhardtia_paiewonskiana))	Orania_palindan)	Sclerosperma_profizianum)	((Sabal_domingensis	Phoenix_dactylifera)	(Calamus_caryotoides	(Pseudophoenix_vinifera	(Geonoma_undata	(((Leopoldinia_pulchra	Pelagodoxa_henryana)	(Manicaria_saccifera	((Kentiopsis_piersoniorum	Heterospathe_cagayanensis)	Veitchia_spiralis)))	(Prestoea_acuminata	(Oenocarpus_minor	Oenocarpus_bataua))))))))	Roystonea_regia)	Attalea_speciosa)))	Kingia_australis);
((Pelagodoxa_henryana	(Geonoma_undata	((((Kentiopsis_piersoniorum	Heterospathe_cagayanensis)	Veitchia_spiralis)	Prestoea_acuminata)	((((((Roystonea_regia	(Attalea_speciosa	(Bactris_major	(Elaeis_oleifera	Elaeis_guineensis))))	(((Reinhardtia_simplex	(Reinhardtia_latisecta	Reinhardtia_paiewonskiana))	Orania_palindan)	Sclerosperma_profizianum))	((Sabal_domingensis	Phoenix_dactylifera)	Pseudophoenix_vinifera))	Calamus_caryotoides)	(Leopoldinia_pulchra	(Oenocarpus_minor	Oenocarpus_bataua)))	Manicaria_saccifera))))	Kingia_australis);
((Manicaria_saccifera	(Geonoma_undata	(((((Roystonea_regia	(Attalea_speciosa	(Bactris_major	(Elaeis_oleifera	Elaeis_guineensis))))	((Reinhardtia_simplex	(Reinhardtia_latisecta	Reinhardtia_paiewonskiana))	(Orania_palindan	Sclerosperma_profizianum)))	((Sabal_domingensis	Phoenix_dactylifera)	Pseudophoenix_vinifera))	Calamus_caryotoides)	((Prestoea_acuminata	(Oenocarpus_minor	Oenocarpus_bataua))	(((Pelagodoxa_henryana	(Kentiopsis_piersoniorum	Heterospathe_cagayanensis))	Veitchia_spiralis)	Leopoldinia_pulchra)))))	Kingia_australis);
((Pseudophoenix_vinifera	(((Calamus_caryotoides	(Geonoma_undata	((((Veitchia_spiralis	Kentiopsis_piersoniorum)	Heterospathe_cagayanensis)	(Leopoldinia_pulchra	(Prestoea_acuminata	(Oenocarpus_minor	Oenocarpus_bataua))))	(Pelagodoxa_henryana	Manicaria_saccifera))))	((Roystonea_regia	(Attalea_speciosa	(Bactris_major	(Elaeis_oleifera	Elaeis_guineensis))))	((Reinhardtia_simplex	(Reinhardtia_latisecta	Reinhardtia_paiewonskiana))	(Orania_palindan	Sclerosperma_profizianum))))	(Sabal_domingensis	Phoenix_dactylifera)))	Kingia_australis);
((Kentiopsis_piersoniorum	((Heterospathe_cagayanensis	((Leopoldinia_pulchra	(Prestoea_acuminata	(Oenocarpus_minor	Oenocarpus_bataua)))	((Pelagodoxa_henryana	(Geonoma_undata	Manicaria_saccifera))	(((((Roystonea_regia	(Attalea_speciosa	(Bactris_major	(Elaeis_oleifera	Elaeis_guineensis))))	(Orania_palindan	(Sclerosperma_profizianum	(Reinhardtia_simplex	(Reinhardtia_latisecta	Reinhardtia_paiewonskiana)))))	(Sabal_domingensis	Phoenix_dactylifera))	Calamus_caryotoides)	Pseudophoenix_vinifera))))	Veitchia_spiralis))	Kingia_australis);
((Manicaria_saccifera	((Veitchia_spiralis	(Kentiopsis_piersoniorum	Heterospathe_cagayanensis))	((Pelagodoxa_henryana	(Prestoea_acuminata	(Oenocarpus_minor	Oenocarpus_bataua)))	(Leopoldinia_pulchra	((((((Pseudophoenix_vinifera	Roystonea_regia)	(Attalea_speciosa	(Bactris_major	(Elaeis_oleifera	Elaeis_guineensis))))	(Sclerosperma_profizianum	((Reinhardtia_simplex	(Reinhardtia_latisecta	Reinhardtia_paiewonskiana))	Orania_palindan)))	(Sabal_domingensis	Phoenix_dactylifera))	Calamus_caryotoides)	Geonoma_undata)))))	Kingia_australis);
((Orania_palindan	(((((Pseudophoenix_vinifera	(Sabal_domingensis	Phoenix_dactylifera))	(Calamus_caryotoides	(Geonoma_undata	(((Leopoldinia_pulchra	(Veitchia_spiralis	(Kentiopsis_piersoniorum	Heterospathe_cagayanensis)))	(Pelagodoxa_henryana	(Prestoea_acuminata	(Oenocarpus_minor	Oenocarpus_bataua))))	Manicaria_saccifera))))	(Roystonea_regia	(Attalea_speciosa	(Bactris_major	(Elaeis_oleifera	Elaeis_guineensis)))))	Sclerosperma_profizianum)	(Reinhardtia_simplex	(Reinhardtia_latisecta	Reinhardtia_paiewonskiana))))	Kingia_australis);
((Heterospathe_cagayanensis	((((Geonoma_undata	Manicaria_saccifera)	(((Prestoea_acuminata	(Oenocarpus_bataua	Oenocarpus_minor))	(((Roystonea_regia	((Sclerosperma_profizianum	(Attalea_speciosa	((Elaeis_oleifera	Elaeis_guineensis)	Bactris_major)))	(Orania_palindan	(Reinhardtia_simplex	(Reinhardtia_latisecta	Reinhardtia_paiewonskiana)))))	(Calamus_caryotoides	(Phoenix_dactylifera	Sabal_domingensis)))	Pseudophoenix_vinifera))	Leopoldinia_pulchra))	Pelagodoxa_henryana)	(Kentiopsis_piersoniorum	Veitchia_spiralis)))	Kingia_australis);
((Manicaria_saccifera	(((Pelagodoxa_henryana	(((Reinhardtia_simplex	(Reinhardtia_latisecta	Reinhardtia_paiewonskiana))	(Orania_palindan	Sclerosperma_profizianum))	(Calamus_caryotoides	((Roystonea_regia	(Pseudophoenix_vinifera	(Phoenix_dactylifera	Sabal_domingensis)))	(Attalea_speciosa	((Elaeis_oleifera	Elaeis_guineensis)	Bactris_major))))))	((Prestoea_acuminata	(Oenocarpus_bataua	Oenocarpus_minor))	((Kentiopsis_piersoniorum	Veitchia_spiralis)	(Leopoldinia_pulchra	Heterospathe_cagayanensis))))	Geonoma_undata))	Kingia_australis);
((Pseudophoenix_vinifera	((Sclerosperma_profizianum	((Reinhardtia_simplex	(Reinhardtia_latisecta	Reinhardtia_paiewonskiana))	Orania_palindan))	((Roystonea_regia	((Elaeis_oleifera	Elaeis_guineensis)	(Bactris_major	Attalea_speciosa)))	((Calamus_caryotoides	(((Prestoea_acuminata	(Leopoldinia_pulchra	(Oenocarpus_bataua	Oenocarpus_minor)))	((Pelagodoxa_henryana	((Kentiopsis_piersoniorum	Veitchia_spiralis)	Heterospathe_cagayanensis))	Manicaria_saccifera))	Geonoma_undata))	(Phoenix_dactylifera	Sabal_domingensis)))))	Kingia_australis);
((Pseudophoenix_vinifera	((((Geonoma_undata	(Veitchia_spiralis	Manicaria_saccifera))	((Prestoea_acuminata	(Oenocarpus_bataua	Oenocarpus_minor))	((Kentiopsis_piersoniorum	Heterospathe_cagayanensis)	Leopoldinia_pulchra)))	Pelagodoxa_henryana)	(((Sclerosperma_profizianum	((Reinhardtia_simplex	(Reinhardtia_latisecta	Reinhardtia_paiewonskiana))	Orania_palindan))	(Roystonea_regia	((Elaeis_oleifera	Elaeis_guineensis)	(Bactris_major	Attalea_speciosa))))	((Phoenix_dactylifera	Sabal_domingensis)	Calamus_caryotoides))))	Kingia_australis);
((Sabal_domingensis	((((((Reinhardtia_simplex	(Reinhardtia_latisecta	Reinhardtia_paiewonskiana))	(Orania_palindan	Sclerosperma_profizianum))	(Roystonea_regia	(Attalea_speciosa	((Elaeis_oleifera	Elaeis_guineensis)	Bactris_major))))	(Calamus_caryotoides	((Geonoma_undata	Manicaria_saccifera)	((Pelagodoxa_henryana	(Prestoea_acuminata	(Oenocarpus_bataua	Oenocarpus_minor)))	(((Heterospathe_cagayanensis	Kentiopsis_piersoniorum)	Veitchia_spiralis)	Leopoldinia_pulchra)))))	Pseudophoenix_vinifera)	Phoenix_dactylifera))	Kingia_australis);
((Pseudophoenix_vinifera	((Phoenix_dactylifera	Sabal_domingensis)	(((Sclerosperma_profizianum	((Reinhardtia_simplex	(Reinhardtia_latisecta	Reinhardtia_paiewonskiana))	Orania_palindan))	(Roystonea_regia	(Attalea_speciosa	((Elaeis_oleifera	Elaeis_guineensis)	Bactris_major))))	(Calamus_caryotoides	(((Geonoma_undata	Manicaria_saccifera)	(Prestoea_acuminata	(Leopoldinia_pulchra	(Oenocarpus_bataua	Oenocarpus_minor))))	(Pelagodoxa_henryana	(Heterospathe_cagayanensis	(Kentiopsis_piersoniorum	Veitchia_spiralis))))))))	Kingia_australis);
((Pseudophoenix_vinifera	((Geonoma_undata	(Pelagodoxa_henryana	((Manicaria_saccifera	(Heterospathe_cagayanensis	(Kentiopsis_piersoniorum	Veitchia_spiralis)))	(Leopoldinia_pulchra	(Prestoea_acuminata	(Oenocarpus_bataua	Oenocarpus_minor))))))	(((Phoenix_dactylifera	Sabal_domingensis)	(Roystonea_regia	((Attalea_speciosa	((Elaeis_oleifera	Elaeis_guineensis)	Bactris_major))	(Sclerosperma_profizianum	((Reinhardtia_simplex	(Reinhardtia_latisecta	Reinhardtia_paiewonskiana))	Orania_palindan)))))	Calamus_caryotoides)))	Kingia_australis);
((Sclerosperma_profizianum	((((Roystonea_regia	(Attalea_speciosa	((Elaeis_oleifera	Elaeis_guineensis)	Bactris_major)))	(((Pseudophoenix_vinifera	Calamus_caryotoides)	(((Heterospathe_cagayanensis	(Kentiopsis_piersoniorum	Veitchia_spiralis))	(Prestoea_acuminata	((Oenocarpus_bataua	Oenocarpus_minor)	Leopoldinia_pulchra)))	((Manicaria_saccifera	Geonoma_undata)	Pelagodoxa_henryana)))	(Phoenix_dactylifera	Sabal_domingensis)))	(Reinhardtia_simplex	(Reinhardtia_latisecta	Reinhardtia_paiewonskiana)))	Orania_palindan))	Kingia_australis);
((Pseudophoenix_vinifera	(((((Pelagodoxa_henryana	(Prestoea_acuminata	(Oenocarpus_bataua	Oenocarpus_minor)))	(Kentiopsis_piersoniorum	Leopoldinia_pulchra))	((Veitchia_spiralis	Manicaria_saccifera)	Geonoma_undata))	Heterospathe_cagayanensis)	(((Phoenix_dactylifera	Sabal_domingensis)	(Roystonea_regia	(((Elaeis_oleifera	Elaeis_guineensis)	(Bactris_major	Attalea_speciosa))	(Sclerosperma_profizianum	((Reinhardtia_simplex	(Reinhardtia_latisecta	Reinhardtia_paiewonskiana))	Orania_palindan)))))	Calamus_caryotoides)))	Kingia_australis);
((Heterospathe_cagayanensis	(Kentiopsis_piersoniorum	(Veitchia_spiralis	(Manicaria_saccifera	(Geonoma_undata	((Pelagodoxa_henryana	(Prestoea_acuminata	(Leopoldinia_pulchra	(Oenocarpus_bataua	Oenocarpus_minor))))	((((Phoenix_dactylifera	Sabal_domingensis)	(((Reinhardtia_simplex	(Reinhardtia_latisecta	Reinhardtia_paiewonskiana))	(Orania_palindan	Sclerosperma_profizianum))	(Roystonea_regia	(Attalea_speciosa	((Elaeis_oleifera	Elaeis_guineensis)	Bactris_major)))))	Calamus_caryotoides)	Pseudophoenix_vinifera)))))))	Kingia_australis);
((Sabal_domingensis	(Phoenix_dactylifera	(Calamus_caryotoides	(((Sclerosperma_profizianum	(Orania_palindan	(Reinhardtia_simplex	(Reinhardtia_paiewonskiana	Reinhardtia_latisecta))))	((Attalea_speciosa	(Bactris_major	(Elaeis_oleifera	Elaeis_guineensis)))	Roystonea_regia))	(Pseudophoenix_vinifera	(((Manicaria_saccifera	(((Veitchia_spiralis	Kentiopsis_piersoniorum)	Heterospathe_cagayanensis)	Pelagodoxa_henryana))	(Prestoea_acuminata	(Leopoldinia_pulchra	(Oenocarpus_minor	Oenocarpus_bataua))))	Geonoma_undata))))))	Kingia_australis);
((Manicaria_saccifera	(((Veitchia_spiralis	Kentiopsis_piersoniorum)	(Calamus_caryotoides	Heterospathe_cagayanensis))	(Leopoldinia_pulchra	((Geonoma_undata	(((Sclerosperma_profizianum	(Orania_palindan	(Reinhardtia_simplex	(Reinhardtia_paiewonskiana	Reinhardtia_latisecta))))	((Attalea_speciosa	(Bactris_major	(Elaeis_oleifera	Elaeis_guineensis)))	Roystonea_regia))	((Sabal_domingensis	Phoenix_dactylifera)	Pseudophoenix_vinifera)))	((Prestoea_acuminata	(Oenocarpus_minor	Oenocarpus_bataua))	Pelagodoxa_henryana)))))	Kingia_australis);
((Orania_palindan	(((Reinhardtia_simplex	(Reinhardtia_paiewonskiana	Reinhardtia_latisecta))	Sclerosperma_profizianum)	(((Attalea_speciosa	(Bactris_major	(Elaeis_oleifera	Elaeis_guineensis)))	Roystonea_regia)	(((Geonoma_undata	((Pelagodoxa_henryana	((Veitchia_spiralis	Kentiopsis_piersoniorum)	Heterospathe_cagayanensis))	(Manicaria_saccifera	(Prestoea_acuminata	(Leopoldinia_pulchra	(Oenocarpus_minor	Oenocarpus_bataua))))))	Pseudophoenix_vinifera)	((Sabal_domingensis	Phoenix_dactylifera)	Calamus_caryotoides)))))	Kingia_australis);
((((Geonoma_undata	((Pelagodoxa_henryana	(Prestoea_acuminata	(Leopoldinia_pulchra	(Oenocarpus_minor	Oenocarpus_bataua))))	((Veitchia_spiralis	(Calamus_caryotoides	(Kentiopsis_piersoniorum	Heterospathe_cagayanensis)))	Manicaria_saccifera)))	((Sabal_domingensis	Phoenix_dactylifera)	((((Reinhardtia_simplex	(Reinhardtia_paiewonskiana	Reinhardtia_latisecta))	Orania_palindan)	Sclerosperma_profizianum)	((Attalea_speciosa	(Bactris_major	(Elaeis_oleifera	Elaeis_guineensis)))	Roystonea_regia))))	Pseudophoenix_vinifera)	Kingia_australis);
(((((Prestoea_acuminata	(Oenocarpus_minor	Oenocarpus_bataua))	(((Heterospathe_cagayanensis	(Veitchia_spiralis	Kentiopsis_piersoniorum))	Manicaria_saccifera)	((Pelagodoxa_henryana	Leopoldinia_pulchra)	Geonoma_undata)))	((Calamus_caryotoides	(Sabal_domingensis	Phoenix_dactylifera))	((((Reinhardtia_simplex	(Reinhardtia_paiewonskiana	Reinhardtia_latisecta))	Orania_palindan)	Sclerosperma_profizianum)	(((Elaeis_oleifera	Elaeis_guineensis)	(Attalea_speciosa	Bactris_major))	Roystonea_regia))))	Pseudophoenix_vinifera)	Kingia_australis);
((Heterospathe_cagayanensis	((Veitchia_spiralis	Kentiopsis_piersoniorum)	(((Manicaria_saccifera	(Pelagodoxa_henryana	Leopoldinia_pulchra))	Geonoma_undata)	((((Calamus_caryotoides	(Sabal_domingensis	Phoenix_dactylifera))	((((Reinhardtia_simplex	(Reinhardtia_paiewonskiana	Reinhardtia_latisecta))	Orania_palindan)	Sclerosperma_profizianum)	(((Elaeis_oleifera	Elaeis_guineensis)	(Attalea_speciosa	Bactris_major))	Roystonea_regia)))	Pseudophoenix_vinifera)	(Prestoea_acuminata	(Oenocarpus_minor	Oenocarpus_bataua))))))	Kingia_australis);
((Heterospathe_cagayanensis	((Veitchia_spiralis	Kentiopsis_piersoniorum)	(((((Prestoea_acuminata	(Leopoldinia_pulchra	(Oenocarpus_minor	Oenocarpus_bataua)))	Geonoma_undata)	Manicaria_saccifera)	(Calamus_caryotoides	((Pseudophoenix_vinifera	(Sabal_domingensis	Phoenix_dactylifera))	((((Reinhardtia_simplex	(Reinhardtia_paiewonskiana	Reinhardtia_latisecta))	Orania_palindan)	Sclerosperma_profizianum)	((Attalea_speciosa	(Bactris_major	(Elaeis_oleifera	Elaeis_guineensis)))	Roystonea_regia)))))	Pelagodoxa_henryana)))	Kingia_australis);
((Heterospathe_cagayanensis	((Veitchia_spiralis	Kentiopsis_piersoniorum)	(Leopoldinia_pulchra	((Prestoea_acuminata	(Oenocarpus_bataua	Oenocarpus_minor))	(Pelagodoxa_henryana	((Geonoma_undata	((((Sabal_domingensis	Phoenix_dactylifera)	Calamus_caryotoides)	((((Reinhardtia_simplex	(Reinhardtia_paiewonskiana	Reinhardtia_latisecta))	Orania_palindan)	Sclerosperma_profizianum)	((Attalea_speciosa	(Bactris_major	(Elaeis_oleifera	Elaeis_guineensis)))	Roystonea_regia)))	Pseudophoenix_vinifera))	Manicaria_saccifera))))))	Kingia_australis);
((Sclerosperma_profizianum	((Pseudophoenix_vinifera	((Manicaria_saccifera	(((Heterospathe_cagayanensis	Kentiopsis_piersoniorum)	Veitchia_spiralis)	(Prestoea_acuminata	(Leopoldinia_pulchra	(Oenocarpus_bataua	Oenocarpus_minor)))))	(Geonoma_undata	Pelagodoxa_henryana)))	(((Sabal_domingensis	Phoenix_dactylifera)	Calamus_caryotoides)	(((Reinhardtia_simplex	(Reinhardtia_paiewonskiana	Reinhardtia_latisecta))	Orania_palindan)	((Attalea_speciosa	(Bactris_major	(Elaeis_oleifera	Elaeis_guineensis)))	Roystonea_regia)))))	Kingia_australis);
((Pseudophoenix_vinifera	(((((Calamus_caryotoides	((Geonoma_undata	Manicaria_saccifera)	((((Heterospathe_cagayanensis	(Kentiopsis_piersoniorum	Veitchia_spiralis))	Leopoldinia_pulchra)	Pelagodoxa_henryana)	(Prestoea_acuminata	(Oenocarpus_bataua	Oenocarpus_minor)))))	(Sabal_domingensis	Phoenix_dactylifera))	(Attalea_speciosa	(Bactris_major	(Elaeis_oleifera	Elaeis_guineensis))))	Roystonea_regia)	(Sclerosperma_profizianum	(Orania_palindan	(Reinhardtia_simplex	(Reinhardtia_paiewonskiana	Reinhardtia_latisecta))))))	Kingia_australis);
((Orania_palindan	(((((Calamus_caryotoides	(Sabal_domingensis	Phoenix_dactylifera))	(Pseudophoenix_vinifera	((((Manicaria_saccifera	(Heterospathe_cagayanensis	(Kentiopsis_piersoniorum	Veitchia_spiralis)))	(Leopoldinia_pulchra	(Prestoea_acuminata	(Oenocarpus_bataua	Oenocarpus_minor))))	Pelagodoxa_henryana)	Geonoma_undata)))	(Roystonea_regia	((Bactris_major	Attalea_speciosa)	(Elaeis_oleifera	Elaeis_guineensis))))	Sclerosperma_profizianum)	(Reinhardtia_simplex	(Reinhardtia_paiewonskiana	Reinhardtia_latisecta))))	Kingia_australis);
((Pseudophoenix_vinifera	(Sclerosperma_profizianum	(((Reinhardtia_simplex	(Reinhardtia_paiewonskiana	Reinhardtia_latisecta))	Orania_palindan)	(((Attalea_speciosa	((Elaeis_oleifera	Elaeis_guineensis)	Bactris_major))	(Roystonea_regia	(Calamus_caryotoides	(((Geonoma_undata	Leopoldinia_pulchra)	(Pelagodoxa_henryana	(Prestoea_acuminata	(Oenocarpus_bataua	Oenocarpus_minor))))	(Manicaria_saccifera	(Veitchia_spiralis	(Heterospathe_cagayanensis	Kentiopsis_piersoniorum)))))))	(Sabal_domingensis	Phoenix_dactylifera)))))	Kingia_australis);
((Elaeis_guineensis	((Bactris_major	((((((Pelagodoxa_henryana	((Heterospathe_cagayanensis	(Kentiopsis_piersoniorum	Veitchia_spiralis))	(Prestoea_acuminata	(Leopoldinia_pulchra	(Oenocarpus_bataua	Oenocarpus_minor)))))	(Calamus_caryotoides	Manicaria_saccifera))	Geonoma_undata)	(Sclerosperma_profizianum	((Reinhardtia_simplex	(Reinhardtia_paiewonskiana	Reinhardtia_latisecta))	Orania_palindan)))	((Sabal_domingensis	Phoenix_dactylifera)	(Roystonea_regia	Pseudophoenix_vinifera)))	Attalea_speciosa))	Elaeis_oleifera))	Kingia_australis);
((Orania_palindan	((((((Calamus_caryotoides	Roystonea_regia)	(Attalea_speciosa	((Elaeis_oleifera	Elaeis_guineensis)	Bactris_major)))	((((Leopoldinia_pulchra	(Prestoea_acuminata	(Oenocarpus_bataua	Oenocarpus_minor)))	((Veitchia_spiralis	(Heterospathe_cagayanensis	Kentiopsis_piersoniorum))	Pelagodoxa_henryana))	Manicaria_saccifera)	Geonoma_undata))	((Sabal_domingensis	Phoenix_dactylifera)	Sclerosperma_profizianum))	Pseudophoenix_vinifera)	(Reinhardtia_simplex	(Reinhardtia_paiewonskiana	Reinhardtia_latisecta))))	Kingia_australis);
(((((Roystonea_regia	(((Sabal_domingensis	Phoenix_dactylifera)	Pseudophoenix_vinifera)	(Calamus_caryotoides	(Geonoma_undata	((Manicaria_saccifera	Pelagodoxa_henryana)	((Leopoldinia_pulchra	(Prestoea_acuminata	(Oenocarpus_bataua	Oenocarpus_minor)))	(Veitchia_spiralis	(Heterospathe_cagayanensis	Kentiopsis_piersoniorum))))))))	((Reinhardtia_simplex	(Reinhardtia_paiewonskiana	Reinhardtia_latisecta))	Orania_palindan))	Sclerosperma_profizianum)	((Elaeis_oleifera	Elaeis_guineensis)	(Bactris_major	Attalea_speciosa)))	Kingia_australis);
((Elaeis_guineensis	((Bactris_major	((Roystonea_regia	(((((Sabal_domingensis	Phoenix_dactylifera)	Pseudophoenix_vinifera)	Calamus_caryotoides)	(Geonoma_undata	((Prestoea_acuminata	(Leopoldinia_pulchra	(Oenocarpus_bataua	Oenocarpus_minor)))	((Pelagodoxa_henryana	(Veitchia_spiralis	(Heterospathe_cagayanensis	Kentiopsis_piersoniorum)))	Manicaria_saccifera))))	(Sclerosperma_profizianum	(Orania_palindan	(Reinhardtia_simplex	(Reinhardtia_paiewonskiana	Reinhardtia_latisecta))))))	Attalea_speciosa))	Elaeis_oleifera))	Kingia_australis);
((Sclerosperma_profizianum	((Attalea_speciosa	((Elaeis_oleifera	Elaeis_guineensis)	Bactris_major))	(Roystonea_regia	((((Sabal_domingensis	Phoenix_dactylifera)	Pseudophoenix_vinifera)	(((Manicaria_saccifera	(((Pelagodoxa_henryana	(Prestoea_acuminata	(Oenocarpus_bataua	Oenocarpus_minor)))	Leopoldinia_pulchra)	(Veitchia_spiralis	(Heterospathe_cagayanensis	Kentiopsis_piersoniorum))))	Geonoma_undata)	Calamus_caryotoides))	(Orania_palindan	(Reinhardtia_simplex	(Reinhardtia_paiewonskiana	Reinhardtia_latisecta)))))))	Kingia_australis);
((Manicaria_saccifera	((Prestoea_acuminata	(Oenocarpus_bataua	Oenocarpus_minor))	(((((Sabal_domingensis	Phoenix_dactylifera)	(((Orania_palindan	Sclerosperma_profizianum)	(Reinhardtia_simplex	(Reinhardtia_paiewonskiana	Reinhardtia_latisecta)))	((Attalea_speciosa	((Elaeis_oleifera	Elaeis_guineensis)	Bactris_major))	Roystonea_regia)))	Pseudophoenix_vinifera)	Geonoma_undata)	(Leopoldinia_pulchra	(Pelagodoxa_henryana	((Calamus_caryotoides	Veitchia_spiralis)	(Heterospathe_cagayanensis	Kentiopsis_piersoniorum)))))))	Kingia_australis);
(((Attalea_speciosa	((Elaeis_oleifera	Elaeis_guineensis)	Bactris_major))	(Roystonea_regia	((((Sabal_domingensis	Phoenix_dactylifera)	Pseudophoenix_vinifera)	(Geonoma_undata	(((Pelagodoxa_henryana	(Veitchia_spiralis	(Heterospathe_cagayanensis	Kentiopsis_piersoniorum)))	(Prestoea_acuminata	(Leopoldinia_pulchra	(Oenocarpus_bataua	Oenocarpus_minor))))	(Calamus_caryotoides	Manicaria_saccifera))))	(Sclerosperma_profizianum	((Reinhardtia_simplex	(Reinhardtia_paiewonskiana	Reinhardtia_latisecta))	Orania_palindan)))))	Kingia_australis);
((Sabal_domingensis	(Phoenix_dactylifera	(Pseudophoenix_vinifera	(((((Pelagodoxa_henryana	Leopoldinia_pulchra)	((Geonoma_undata	Manicaria_saccifera)	(Oenocarpus_bataua	Oenocarpus_minor)))	((Prestoea_acuminata	Veitchia_spiralis)	(Heterospathe_cagayanensis	Kentiopsis_piersoniorum)))	(((Reinhardtia_simplex	(Reinhardtia_paiewonskiana	Reinhardtia_latisecta))	(Orania_palindan	Sclerosperma_profizianum))	((Attalea_speciosa	((Elaeis_oleifera	Elaeis_guineensis)	Bactris_major))	Roystonea_regia)))	Calamus_caryotoides))))	Kingia_australis);
(((((Calamus_caryotoides	(((Pelagodoxa_henryana	((Oenocarpus_bataua	Oenocarpus_minor)	Prestoea_acuminata))	(Manicaria_saccifera	Geonoma_undata))	(((Heterospathe_cagayanensis	Kentiopsis_piersoniorum)	Veitchia_spiralis)	Leopoldinia_pulchra)))	((Roystonea_regia	(Attalea_speciosa	(Bactris_major	(Elaeis_guineensis	Elaeis_oleifera))))	(Sclerosperma_profizianum	(Orania_palindan	(Reinhardtia_simplex	(Reinhardtia_latisecta	Reinhardtia_paiewonskiana))))))	(Phoenix_dactylifera	Sabal_domingensis))	Pseudophoenix_vinifera)	Kingia_australis);
((Sabal_domingensis	((((((Calamus_caryotoides	((Manicaria_saccifera	Geonoma_undata)	((Pelagodoxa_henryana	((Heterospathe_cagayanensis	Kentiopsis_piersoniorum)	Veitchia_spiralis))	(Leopoldinia_pulchra	((Oenocarpus_bataua	Oenocarpus_minor)	Prestoea_acuminata)))))	(Roystonea_regia	(Attalea_speciosa	(Bactris_major	(Elaeis_guineensis	Elaeis_oleifera)))))	(Orania_palindan	(Reinhardtia_simplex	(Reinhardtia_latisecta	Reinhardtia_paiewonskiana))))	Pseudophoenix_vinifera)	Sclerosperma_profizianum)	Phoenix_dactylifera))	Kingia_australis);
((Pseudophoenix_vinifera	((Phoenix_dactylifera	Sabal_domingensis)	((Calamus_caryotoides	(Geonoma_undata	((((Oenocarpus_bataua	(Leopoldinia_pulchra	Oenocarpus_minor))	Prestoea_acuminata)	(Pelagodoxa_henryana	(Heterospathe_cagayanensis	(Kentiopsis_piersoniorum	Veitchia_spiralis))))	Manicaria_saccifera)))	((Roystonea_regia	(Attalea_speciosa	(Bactris_major	(Elaeis_guineensis	Elaeis_oleifera))))	(Sclerosperma_profizianum	(Orania_palindan	(Reinhardtia_simplex	(Reinhardtia_latisecta	Reinhardtia_paiewonskiana))))))))	Kingia_australis);
((Manicaria_saccifera	((Geonoma_undata	(((((Sclerosperma_profizianum	(Phoenix_dactylifera	Sabal_domingensis))	((Roystonea_regia	(Attalea_speciosa	(Bactris_major	(Elaeis_guineensis	Elaeis_oleifera))))	(Orania_palindan	(Reinhardtia_simplex	(Reinhardtia_latisecta	Reinhardtia_paiewonskiana)))))	(Calamus_caryotoides	Pseudophoenix_vinifera))	Leopoldinia_pulchra)	(Pelagodoxa_henryana	((Oenocarpus_bataua	Oenocarpus_minor)	Prestoea_acuminata))))	(Heterospathe_cagayanensis	(Kentiopsis_piersoniorum	Veitchia_spiralis))))	Kingia_australis);
((Attalea_speciosa	((Bactris_major	(Elaeis_guineensis	Elaeis_oleifera))	((((Orania_palindan	(Reinhardtia_simplex	(Reinhardtia_latisecta	Reinhardtia_paiewonskiana)))	((Calamus_caryotoides	(((((Leopoldinia_pulchra	(Oenocarpus_bataua	Oenocarpus_minor))	Prestoea_acuminata)	(Veitchia_spiralis	(Heterospathe_cagayanensis	Kentiopsis_piersoniorum)))	Pelagodoxa_henryana)	(Geonoma_undata	Manicaria_saccifera)))	(Pseudophoenix_vinifera	(Phoenix_dactylifera	Sabal_domingensis))))	Roystonea_regia)	Sclerosperma_profizianum)))	Kingia_australis);
((Pseudophoenix_vinifera	((((Manicaria_saccifera	Pelagodoxa_henryana)	((Veitchia_spiralis	(Heterospathe_cagayanensis	Kentiopsis_piersoniorum))	(Leopoldinia_pulchra	((Oenocarpus_bataua	Oenocarpus_minor)	Prestoea_acuminata))))	Geonoma_undata)	(((Roystonea_regia	((Attalea_speciosa	Bactris_major)	(Elaeis_guineensis	Elaeis_oleifera)))	((Sclerosperma_profizianum	Orania_palindan)	(Reinhardtia_simplex	(Reinhardtia_latisecta	Reinhardtia_paiewonskiana))))	((Phoenix_dactylifera	Sabal_domingensis)	Calamus_caryotoides))))	Kingia_australis);
((Elaeis_guineensis	(Elaeis_oleifera	(((Sclerosperma_profizianum	(Orania_palindan	(Reinhardtia_simplex	(Reinhardtia_latisecta	Reinhardtia_paiewonskiana))))	((((Phoenix_dactylifera	Sabal_domingensis)	Calamus_caryotoides)	(Pseudophoenix_vinifera	((Leopoldinia_pulchra	((Oenocarpus_bataua	Oenocarpus_minor)	Prestoea_acuminata))	((Geonoma_undata	Pelagodoxa_henryana)	(Manicaria_saccifera	(Heterospathe_cagayanensis	(Kentiopsis_piersoniorum	Veitchia_spiralis)))))))	Roystonea_regia))	(Attalea_speciosa	Bactris_major))))	Kingia_australis);
((Sabal_domingensis	((Calamus_caryotoides	((Pseudophoenix_vinifera	(Geonoma_undata	((Manicaria_saccifera	Pelagodoxa_henryana)	((Leopoldinia_pulchra	((Oenocarpus_bataua	Oenocarpus_minor)	Prestoea_acuminata))	(Heterospathe_cagayanensis	(Kentiopsis_piersoniorum	Veitchia_spiralis))))))	((Sclerosperma_profizianum	(Orania_palindan	(Reinhardtia_simplex	(Reinhardtia_latisecta	Reinhardtia_paiewonskiana))))	(Roystonea_regia	(Attalea_speciosa	(Bactris_major	(Elaeis_guineensis	Elaeis_oleifera)))))))	Phoenix_dactylifera))	Kingia_australis);
((Manicaria_saccifera	(Calamus_caryotoides	(((Pelagodoxa_henryana	((Oenocarpus_bataua	Oenocarpus_minor)	Prestoea_acuminata))	((Veitchia_spiralis	(Heterospathe_cagayanensis	Kentiopsis_piersoniorum))	Leopoldinia_pulchra))	((((((Reinhardtia_simplex	(Reinhardtia_latisecta	Reinhardtia_paiewonskiana))	(Sclerosperma_profizianum	Orania_palindan))	(Roystonea_regia	(Attalea_speciosa	(Bactris_major	(Elaeis_guineensis	Elaeis_oleifera)))))	(Phoenix_dactylifera	Sabal_domingensis))	Pseudophoenix_vinifera)	Geonoma_undata))))	Kingia_australis);
((Manicaria_saccifera	((Veitchia_spiralis	(Heterospathe_cagayanensis	Kentiopsis_piersoniorum))	(((Calamus_caryotoides	((Pseudophoenix_vinifera	(Phoenix_dactylifera	Sabal_domingensis))	(((Reinhardtia_simplex	(Reinhardtia_latisecta	Reinhardtia_paiewonskiana))	(Sclerosperma_profizianum	Orania_palindan))	(Roystonea_regia	(Attalea_speciosa	(Bactris_major	(Elaeis_guineensis	Elaeis_oleifera)))))))	Geonoma_undata)	(Pelagodoxa_henryana	((Leopoldinia_pulchra	(Oenocarpus_bataua	Oenocarpus_minor))	Prestoea_acuminata)))))	Kingia_australis);
((Heterospathe_cagayanensis	((Kentiopsis_piersoniorum	Veitchia_spiralis)	((Pelagodoxa_henryana	(((Geonoma_undata	Manicaria_saccifera)	((Oenocarpus_bataua	Oenocarpus_minor)	Prestoea_acuminata))	Leopoldinia_pulchra))	(((((Roystonea_regia	(Attalea_speciosa	(Bactris_major	(Elaeis_oleifera	Elaeis_guineensis))))	(Orania_palindan	((Reinhardtia_latisecta	Reinhardtia_paiewonskiana)	Reinhardtia_simplex)))	Sclerosperma_profizianum)	((Phoenix_dactylifera	Sabal_domingensis)	Calamus_caryotoides))	Pseudophoenix_vinifera))))	Kingia_australis);
((Pseudophoenix_vinifera	(((((Geonoma_undata	Manicaria_saccifera)	(Pelagodoxa_henryana	((Heterospathe_cagayanensis	(Kentiopsis_piersoniorum	Veitchia_spiralis))	((Leopoldinia_pulchra	(Oenocarpus_bataua	Oenocarpus_minor))	Prestoea_acuminata))))	((Calamus_caryotoides	Roystonea_regia)	((Elaeis_oleifera	Elaeis_guineensis)	(Attalea_speciosa	Bactris_major))))	(Sclerosperma_profizianum	(Orania_palindan	((Reinhardtia_latisecta	Reinhardtia_paiewonskiana)	Reinhardtia_simplex))))	(Phoenix_dactylifera	Sabal_domingensis)))	Kingia_australis);
(((((((Phoenix_dactylifera	Sabal_domingensis)	(((Geonoma_undata	Pelagodoxa_henryana)	((Leopoldinia_pulchra	(Veitchia_spiralis	(Heterospathe_cagayanensis	Kentiopsis_piersoniorum)))	((Oenocarpus_bataua	Oenocarpus_minor)	Prestoea_acuminata)))	Manicaria_saccifera))	(Roystonea_regia	((Elaeis_oleifera	Elaeis_guineensis)	(Attalea_speciosa	Bactris_major))))	(Calamus_caryotoides	Pseudophoenix_vinifera))	(Orania_palindan	((Reinhardtia_latisecta	Reinhardtia_paiewonskiana)	Reinhardtia_simplex)))	Sclerosperma_profizianum)	Kingia_australis);
((Sabal_domingensis	(((Pseudophoenix_vinifera	(((Geonoma_undata	Pelagodoxa_henryana)	((Leopoldinia_pulchra	(Heterospathe_cagayanensis	(Kentiopsis_piersoniorum	Veitchia_spiralis)))	((Oenocarpus_bataua	Oenocarpus_minor)	Prestoea_acuminata)))	Manicaria_saccifera))	((Calamus_caryotoides	Roystonea_regia)	((Attalea_speciosa	(Bactris_major	(Elaeis_oleifera	Elaeis_guineensis)))	(((Reinhardtia_latisecta	Reinhardtia_paiewonskiana)	Reinhardtia_simplex)	(Orania_palindan	Sclerosperma_profizianum)))))	Phoenix_dactylifera))	Kingia_australis);
((Manicaria_saccifera	(((Geonoma_undata	((((Bactris_major	((Elaeis_oleifera	Elaeis_guineensis)	Attalea_speciosa))	(((Reinhardtia_latisecta	Reinhardtia_paiewonskiana)	Reinhardtia_simplex)	(Orania_palindan	Sclerosperma_profizianum)))	((Roystonea_regia	Pseudophoenix_vinifera)	(Phoenix_dactylifera	Sabal_domingensis)))	Calamus_caryotoides))	((Heterospathe_cagayanensis	(Kentiopsis_piersoniorum	Veitchia_spiralis))	((Leopoldinia_pulchra	(Oenocarpus_bataua	Oenocarpus_minor))	Prestoea_acuminata)))	Pelagodoxa_henryana))	Kingia_australis);
((Pseudophoenix_vinifera	((((Heterospathe_cagayanensis	(Pelagodoxa_henryana	(Kentiopsis_piersoniorum	Veitchia_spiralis)))	((Leopoldinia_pulchra	(Oenocarpus_bataua	Oenocarpus_minor))	Prestoea_acuminata))	(Geonoma_undata	Manicaria_saccifera))	((Phoenix_dactylifera	Sabal_domingensis)	(((Roystonea_regia	(Attalea_speciosa	(Bactris_major	(Elaeis_oleifera	Elaeis_guineensis))))	(Sclerosperma_profizianum	(((Reinhardtia_latisecta	Reinhardtia_paiewonskiana)	Reinhardtia_simplex)	Orania_palindan)))	Calamus_caryotoides))))	Kingia_australis);
((Geonoma_undata	((Leopoldinia_pulchra	((Pelagodoxa_henryana	(Prestoea_acuminata	(Oenocarpus_bataua	Oenocarpus_minor)))	(((Heterospathe_cagayanensis	Kentiopsis_piersoniorum)	Veitchia_spiralis)	(((Pseudophoenix_vinifera	(Phoenix_dactylifera	Sabal_domingensis))	((Roystonea_regia	(Sclerosperma_profizianum	(Attalea_speciosa	(Bactris_major	(Elaeis_oleifera	Elaeis_guineensis)))))	(((Reinhardtia_latisecta	Reinhardtia_paiewonskiana)	Reinhardtia_simplex)	Orania_palindan)))	Calamus_caryotoides))))	Manicaria_saccifera))	Kingia_australis);
((Sabal_domingensis	(((((Roystonea_regia	(Attalea_speciosa	(Bactris_major	(Elaeis_oleifera	Elaeis_guineensis))))	(Sclerosperma_profizianum	(Orania_palindan	((Reinhardtia_latisecta	Reinhardtia_paiewonskiana)	Reinhardtia_simplex))))	Calamus_caryotoides)	(Pseudophoenix_vinifera	((((Pelagodoxa_henryana	(Prestoea_acuminata	(Oenocarpus_bataua	Oenocarpus_minor)))	Leopoldinia_pulchra)	(Manicaria_saccifera	(Heterospathe_cagayanensis	(Kentiopsis_piersoniorum	Veitchia_spiralis))))	Geonoma_undata)))	Phoenix_dactylifera))	Kingia_australis);
((Leopoldinia_pulchra	((Pelagodoxa_henryana	(Heterospathe_cagayanensis	(Kentiopsis_piersoniorum	Veitchia_spiralis)))	((((Phoenix_dactylifera	Sabal_domingensis)	(((Roystonea_regia	(Attalea_speciosa	(Bactris_major	(Elaeis_oleifera	Elaeis_guineensis))))	(Sclerosperma_profizianum	(Orania_palindan	((Reinhardtia_latisecta	Reinhardtia_paiewonskiana)	Reinhardtia_simplex))))	Calamus_caryotoides))	Pseudophoenix_vinifera)	((Manicaria_saccifera	(Prestoea_acuminata	(Oenocarpus_bataua	Oenocarpus_minor)))	Geonoma_undata))))	Kingia_australis);
((Veitchia_spiralis	((Heterospathe_cagayanensis	Kentiopsis_piersoniorum)	(((Pelagodoxa_henryana	Manicaria_saccifera)	((((Phoenix_dactylifera	Sabal_domingensis)	(((Roystonea_regia	(Sclerosperma_profizianum	(Attalea_speciosa	(Bactris_major	(Elaeis_oleifera	Elaeis_guineensis)))))	(Orania_palindan	((Reinhardtia_latisecta	Reinhardtia_paiewonskiana)	Reinhardtia_simplex)))	Calamus_caryotoides))	Pseudophoenix_vinifera)	Geonoma_undata))	(Leopoldinia_pulchra	(Prestoea_acuminata	(Oenocarpus_bataua	Oenocarpus_minor))))))	Kingia_australis);
((Pseudophoenix_vinifera	((Pelagodoxa_henryana	(((Veitchia_spiralis	(Heterospathe_cagayanensis	Kentiopsis_piersoniorum))	(Prestoea_acuminata	(Leopoldinia_pulchra	(Oenocarpus_minor	Oenocarpus_bataua))))	(Manicaria_saccifera	Geonoma_undata)))	((Calamus_caryotoides	((Sclerosperma_profizianum	(Orania_palindan	(Reinhardtia_simplex	(Reinhardtia_paiewonskiana	Reinhardtia_latisecta))))	(Roystonea_regia	(Attalea_speciosa	(Bactris_major	(Elaeis_guineensis	Elaeis_oleifera))))))	(Sabal_domingensis	Phoenix_dactylifera))))	Kingia_australis);
((Heterospathe_cagayanensis	((Veitchia_spiralis	(Pelagodoxa_henryana	Kentiopsis_piersoniorum))	((Prestoea_acuminata	(Leopoldinia_pulchra	(Oenocarpus_minor	Oenocarpus_bataua)))	((Manicaria_saccifera	Geonoma_undata)	((Pseudophoenix_vinifera	Calamus_caryotoides)	((Sabal_domingensis	Phoenix_dactylifera)	(((Reinhardtia_simplex	(Reinhardtia_paiewonskiana	Reinhardtia_latisecta))	(Sclerosperma_profizianum	Orania_palindan))	(Roystonea_regia	(Attalea_speciosa	(Bactris_major	(Elaeis_guineensis	Elaeis_oleifera)))))))))))	Kingia_australis);
((Sabal_domingensis	(Phoenix_dactylifera	((((Orania_palindan	(Reinhardtia_simplex	(Reinhardtia_paiewonskiana	Reinhardtia_latisecta)))	((Calamus_caryotoides	Pseudophoenix_vinifera)	Sclerosperma_profizianum))	(Roystonea_regia	((Elaeis_guineensis	Elaeis_oleifera)	(Attalea_speciosa	Bactris_major))))	(((((Heterospathe_cagayanensis	(Veitchia_spiralis	Kentiopsis_piersoniorum))	((Prestoea_acuminata	(Oenocarpus_minor	Oenocarpus_bataua))	Leopoldinia_pulchra))	Manicaria_saccifera)	Pelagodoxa_henryana)	Geonoma_undata))))	Kingia_australis);
((((((Reinhardtia_simplex	(Reinhardtia_paiewonskiana	Reinhardtia_latisecta))	Orania_palindan)	Sclerosperma_profizianum)	(Roystonea_regia	(Attalea_speciosa	(Bactris_major	(Elaeis_guineensis	Elaeis_oleifera)))))	(((Pseudophoenix_vinifera	((Leopoldinia_pulchra	(Oenocarpus_minor	Oenocarpus_bataua))	(Pelagodoxa_henryana	((Manicaria_saccifera	Geonoma_undata)	((Veitchia_spiralis	(Kentiopsis_piersoniorum	Heterospathe_cagayanensis))	Prestoea_acuminata)))))	(Sabal_domingensis	Phoenix_dactylifera))	Calamus_caryotoides))	Kingia_australis);
((Sabal_domingensis	(Phoenix_dactylifera	(Pseudophoenix_vinifera	(((Pelagodoxa_henryana	(Manicaria_saccifera	Geonoma_undata))	((Leopoldinia_pulchra	(Prestoea_acuminata	(Oenocarpus_minor	Oenocarpus_bataua)))	(Heterospathe_cagayanensis	(Veitchia_spiralis	Kentiopsis_piersoniorum))))	(Calamus_caryotoides	((((Reinhardtia_simplex	(Reinhardtia_paiewonskiana	Reinhardtia_latisecta))	Orania_palindan)	Sclerosperma_profizianum)	(Roystonea_regia	(Attalea_speciosa	(Bactris_major	(Elaeis_guineensis	Elaeis_oleifera))))))))))	Kingia_australis);
((Manicaria_saccifera	((Veitchia_spiralis	(Kentiopsis_piersoniorum	Heterospathe_cagayanensis))	((Pelagodoxa_henryana	Geonoma_undata)	(Prestoea_acuminata	((((Sabal_domingensis	Phoenix_dactylifera)	((((Reinhardtia_simplex	(Reinhardtia_paiewonskiana	Reinhardtia_latisecta))	Orania_palindan)	Sclerosperma_profizianum)	((Calamus_caryotoides	Roystonea_regia)	(Attalea_speciosa	(Bactris_major	(Elaeis_guineensis	Elaeis_oleifera))))))	Pseudophoenix_vinifera)	(Leopoldinia_pulchra	(Oenocarpus_minor	Oenocarpus_bataua)))))))	Kingia_australis);
(((Calamus_caryotoides	(((Prestoea_acuminata	(Oenocarpus_minor	Oenocarpus_bataua))	(((Manicaria_saccifera	(Veitchia_spiralis	(Kentiopsis_piersoniorum	Heterospathe_cagayanensis)))	(Pelagodoxa_henryana	Geonoma_undata))	Leopoldinia_pulchra))	(Roystonea_regia	((Sclerosperma_profizianum	(Attalea_speciosa	(Bactris_major	(Elaeis_guineensis	Elaeis_oleifera))))	((Reinhardtia_simplex	(Reinhardtia_paiewonskiana	Reinhardtia_latisecta))	Orania_palindan)))))	(Pseudophoenix_vinifera	(Sabal_domingensis	Phoenix_dactylifera)))	Kingia_australis);
((Sabal_domingensis	(Phoenix_dactylifera	((((Sclerosperma_profizianum	(Attalea_speciosa	(Bactris_major	(Elaeis_guineensis	Elaeis_oleifera))))	(((Reinhardtia_simplex	(Reinhardtia_paiewonskiana	Reinhardtia_latisecta))	Orania_palindan)	Roystonea_regia))	(Pseudophoenix_vinifera	(((Pelagodoxa_henryana	(Prestoea_acuminata	(Oenocarpus_minor	Oenocarpus_bataua)))	((Manicaria_saccifera	(Veitchia_spiralis	(Kentiopsis_piersoniorum	Heterospathe_cagayanensis)))	Leopoldinia_pulchra))	Geonoma_undata)))	Calamus_caryotoides)))	Kingia_australis);
((Manicaria_saccifera	((Veitchia_spiralis	(Kentiopsis_piersoniorum	Heterospathe_cagayanensis))	(((Leopoldinia_pulchra	Geonoma_undata)	(((Calamus_caryotoides	(Sabal_domingensis	Phoenix_dactylifera))	((Roystonea_regia	(Attalea_speciosa	(Bactris_major	(Elaeis_guineensis	Elaeis_oleifera))))	(Sclerosperma_profizianum	(Orania_palindan	(Reinhardtia_simplex	(Reinhardtia_paiewonskiana	Reinhardtia_latisecta))))))	Pseudophoenix_vinifera))	(Pelagodoxa_henryana	(Prestoea_acuminata	(Oenocarpus_minor	Oenocarpus_bataua))))))	Kingia_australis);
((Sabal_domingensis	(Phoenix_dactylifera	((((Calamus_caryotoides	(Attalea_speciosa	(Bactris_major	(Elaeis_guineensis	Elaeis_oleifera))))	((Reinhardtia_simplex	(Reinhardtia_paiewonskiana	Reinhardtia_latisecta))	(Sclerosperma_profizianum	Orania_palindan)))	(Pseudophoenix_vinifera	(((((Leopoldinia_pulchra	(Prestoea_acuminata	(Oenocarpus_minor	Oenocarpus_bataua)))	(Veitchia_spiralis	(Kentiopsis_piersoniorum	Heterospathe_cagayanensis)))	Manicaria_saccifera)	Geonoma_undata)	Pelagodoxa_henryana)))	Roystonea_regia)))	Kingia_australis);
((Bactris_major	((Elaeis_oleifera	Elaeis_guineensis)	((Roystonea_regia	(((Phoenix_dactylifera	Sabal_domingensis)	((Pseudophoenix_vinifera	(Geonoma_undata	(((Prestoea_acuminata	(Oenocarpus_bataua	Oenocarpus_minor))	(Heterospathe_cagayanensis	(Leopoldinia_pulchra	(Pelagodoxa_henryana	(Veitchia_spiralis	Kentiopsis_piersoniorum)))))	Manicaria_saccifera)))	Calamus_caryotoides))	(Sclerosperma_profizianum	(Orania_palindan	(Reinhardtia_simplex	(Reinhardtia_paiewonskiana	Reinhardtia_latisecta))))))	Attalea_speciosa)))	Kingia_australis);
((Manicaria_saccifera	((((Prestoea_acuminata	(Oenocarpus_bataua	Oenocarpus_minor))	Leopoldinia_pulchra)	((((Sclerosperma_profizianum	(Orania_palindan	(Reinhardtia_simplex	(Reinhardtia_paiewonskiana	Reinhardtia_latisecta))))	(Attalea_speciosa	(Bactris_major	(Elaeis_oleifera	Elaeis_guineensis))))	(((Phoenix_dactylifera	Sabal_domingensis)	(Calamus_caryotoides	Roystonea_regia))	Pseudophoenix_vinifera))	Geonoma_undata))	(Pelagodoxa_henryana	(Veitchia_spiralis	(Heterospathe_cagayanensis	Kentiopsis_piersoniorum)))))	Kingia_australis);
((Sabal_domingensis	((Pseudophoenix_vinifera	(((Sclerosperma_profizianum	(Orania_palindan	(Reinhardtia_simplex	(Reinhardtia_paiewonskiana	Reinhardtia_latisecta))))	(Roystonea_regia	(Attalea_speciosa	(Bactris_major	(Elaeis_oleifera	Elaeis_guineensis)))))	(((Pelagodoxa_henryana	((Prestoea_acuminata	((Oenocarpus_bataua	Oenocarpus_minor)	Leopoldinia_pulchra))	(Heterospathe_cagayanensis	(Kentiopsis_piersoniorum	Veitchia_spiralis))))	(Geonoma_undata	Manicaria_saccifera))	Calamus_caryotoides)))	Phoenix_dactylifera))	Kingia_australis);
((Veitchia_spiralis	((Heterospathe_cagayanensis	Kentiopsis_piersoniorum)	(Leopoldinia_pulchra	((Geonoma_undata	(Pseudophoenix_vinifera	((((Phoenix_dactylifera	Sabal_domingensis)	((Reinhardtia_simplex	(Reinhardtia_paiewonskiana	Reinhardtia_latisecta))	((Roystonea_regia	(Attalea_speciosa	(Bactris_major	(Elaeis_oleifera	Elaeis_guineensis))))	Orania_palindan)))	Calamus_caryotoides)	Sclerosperma_profizianum)))	(Manicaria_saccifera	((Prestoea_acuminata	(Oenocarpus_bataua	Oenocarpus_minor))	Pelagodoxa_henryana))))))	Kingia_australis);
((Elaeis_guineensis	(((((((Phoenix_dactylifera	Sabal_domingensis)	(Pseudophoenix_vinifera	(Sclerosperma_profizianum	(Orania_palindan	(Reinhardtia_simplex	(Reinhardtia_paiewonskiana	Reinhardtia_latisecta))))))	((Pelagodoxa_henryana	(Geonoma_undata	Manicaria_saccifera))	((Leopoldinia_pulchra	(Heterospathe_cagayanensis	(Kentiopsis_piersoniorum	Veitchia_spiralis)))	(Prestoea_acuminata	(Oenocarpus_bataua	Oenocarpus_minor)))))	(Calamus_caryotoides	Roystonea_regia))	Attalea_speciosa)	Bactris_major)	Elaeis_oleifera))	Kingia_australis);
((Elaeis_guineensis	((((((Sclerosperma_profizianum	(Orania_palindan	(Reinhardtia_simplex	(Reinhardtia_paiewonskiana	Reinhardtia_latisecta))))	((Phoenix_dactylifera	Sabal_domingensis)	(Calamus_caryotoides	(Pseudophoenix_vinifera	(((Heterospathe_cagayanensis	(Kentiopsis_piersoniorum	Veitchia_spiralis))	Leopoldinia_pulchra)	((Geonoma_undata	Manicaria_saccifera)	(Pelagodoxa_henryana	(Prestoea_acuminata	(Oenocarpus_bataua	Oenocarpus_minor)))))))))	Roystonea_regia)	Attalea_speciosa)	Bactris_major)	Elaeis_oleifera))	Kingia_australis);
((Elaeis_guineensis	(((((((Reinhardtia_simplex	(Reinhardtia_paiewonskiana	Reinhardtia_latisecta))	(Sclerosperma_profizianum	Orania_palindan))	((Pseudophoenix_vinifera	(Phoenix_dactylifera	Sabal_domingensis))	(Calamus_caryotoides	(((Pelagodoxa_henryana	(Prestoea_acuminata	(Leopoldinia_pulchra	(Oenocarpus_bataua	Oenocarpus_minor))))	((Heterospathe_cagayanensis	(Kentiopsis_piersoniorum	Veitchia_spiralis))	Manicaria_saccifera))	Geonoma_undata))))	Roystonea_regia)	Attalea_speciosa)	Bactris_major)	Elaeis_oleifera))	Kingia_australis);
((Bactris_major	((Elaeis_oleifera	Elaeis_guineensis)	(((((Reinhardtia_simplex	(Reinhardtia_paiewonskiana	Reinhardtia_latisecta))	(Sclerosperma_profizianum	Orania_palindan))	((Phoenix_dactylifera	Sabal_domingensis)	(Calamus_caryotoides	(Pseudophoenix_vinifera	(Pelagodoxa_henryana	(((Heterospathe_cagayanensis	(Kentiopsis_piersoniorum	Veitchia_spiralis))	(((Oenocarpus_bataua	Oenocarpus_minor)	Prestoea_acuminata)	Leopoldinia_pulchra))	(Geonoma_undata	Manicaria_saccifera)))))))	Roystonea_regia)	Attalea_speciosa)))	Kingia_australis);
((Veitchia_spiralis	((Heterospathe_cagayanensis	Kentiopsis_piersoniorum)	((((Oenocarpus_bataua	Oenocarpus_minor)	Prestoea_acuminata)	Leopoldinia_pulchra)	((Geonoma_undata	(((((Pseudophoenix_vinifera	Roystonea_regia)	(Phoenix_dactylifera	Sabal_domingensis))	((Elaeis_oleifera	Elaeis_guineensis)	(Attalea_speciosa	Bactris_major)))	((Reinhardtia_simplex	(Reinhardtia_paiewonskiana	Reinhardtia_latisecta))	(Sclerosperma_profizianum	Orania_palindan)))	Calamus_caryotoides))	(Pelagodoxa_henryana	Manicaria_saccifera)))))	Kingia_australis);
(((Elaeis_oleifera	Elaeis_guineensis)	(((((Sclerosperma_profizianum	(Orania_palindan	(Reinhardtia_simplex	(Reinhardtia_paiewonskiana	Reinhardtia_latisecta))))	(((Phoenix_dactylifera	Sabal_domingensis)	Pseudophoenix_vinifera)	(Calamus_caryotoides	(((Pelagodoxa_henryana	((Veitchia_spiralis	Kentiopsis_piersoniorum)	Heterospathe_cagayanensis))	Leopoldinia_pulchra)	((Geonoma_undata	Manicaria_saccifera)	((Oenocarpus_bataua	Oenocarpus_minor)	Prestoea_acuminata))))))	Roystonea_regia)	Attalea_speciosa)	Bactris_major))	Kingia_australis);
((Kentiopsis_piersoniorum	((((((((((Roystonea_regia	Pseudophoenix_vinifera)	(Phoenix_dactylifera	Sabal_domingensis))	(((Sclerosperma_profizianum	Orania_palindan)	(Reinhardtia_simplex	(Reinhardtia_paiewonskiana	Reinhardtia_latisecta)))	(Attalea_speciosa	(Bactris_major	(Elaeis_guineensis	Elaeis_oleifera)))))	Calamus_caryotoides)	Pelagodoxa_henryana)	(Manicaria_saccifera	Geonoma_undata))	(Prestoea_acuminata	(Oenocarpus_minor	Oenocarpus_bataua)))	Leopoldinia_pulchra)	Heterospathe_cagayanensis)	Veitchia_spiralis))	Kingia_australis);
((Sabal_domingensis	(((((((Sclerosperma_profizianum	Orania_palindan)	(Reinhardtia_simplex	(Reinhardtia_paiewonskiana	Reinhardtia_latisecta)))	(Attalea_speciosa	(Bactris_major	(Elaeis_guineensis	Elaeis_oleifera))))	Roystonea_regia)	Calamus_caryotoides)	(Pseudophoenix_vinifera	(((Pelagodoxa_henryana	Geonoma_undata)	((Prestoea_acuminata	(Oenocarpus_minor	Oenocarpus_bataua))	(Leopoldinia_pulchra	(Heterospathe_cagayanensis	(Veitchia_spiralis	Kentiopsis_piersoniorum)))))	Manicaria_saccifera)))	Phoenix_dactylifera))	Kingia_australis);
((Manicaria_saccifera	((Veitchia_spiralis	(Kentiopsis_piersoniorum	Heterospathe_cagayanensis))	(((((Phoenix_dactylifera	Sabal_domingensis)	(((Sclerosperma_profizianum	(Orania_palindan	(Reinhardtia_simplex	(Reinhardtia_paiewonskiana	Reinhardtia_latisecta))))	((Attalea_speciosa	(Bactris_major	(Elaeis_guineensis	Elaeis_oleifera)))	Roystonea_regia))	Calamus_caryotoides))	Pseudophoenix_vinifera)	Geonoma_undata)	((Pelagodoxa_henryana	(Prestoea_acuminata	(Oenocarpus_minor	Oenocarpus_bataua)))	Leopoldinia_pulchra))))	Kingia_australis);
((Elaeis_guineensis	(Elaeis_oleifera	((Attalea_speciosa	Bactris_major)	((((Roystonea_regia	Pseudophoenix_vinifera)	(Phoenix_dactylifera	Sabal_domingensis))	(((Reinhardtia_simplex	(Reinhardtia_paiewonskiana	Reinhardtia_latisecta))	(Sclerosperma_profizianum	Orania_palindan))	((((Prestoea_acuminata	(Oenocarpus_minor	Oenocarpus_bataua))	(Leopoldinia_pulchra	(Veitchia_spiralis	(Kentiopsis_piersoniorum	Heterospathe_cagayanensis))))	(Geonoma_undata	Manicaria_saccifera))	Pelagodoxa_henryana)))	Calamus_caryotoides))))	Kingia_australis);
((Sclerosperma_profizianum	(((Reinhardtia_simplex	(Reinhardtia_paiewonskiana	Reinhardtia_latisecta))	Orania_palindan)	(((Pseudophoenix_vinifera	(((Pelagodoxa_henryana	(Veitchia_spiralis	(Kentiopsis_piersoniorum	Heterospathe_cagayanensis)))	((Calamus_caryotoides	Manicaria_saccifera)	((Prestoea_acuminata	(Oenocarpus_minor	Oenocarpus_bataua))	Leopoldinia_pulchra)))	Geonoma_undata))	(Phoenix_dactylifera	Sabal_domingensis))	(Roystonea_regia	(Attalea_speciosa	(Bactris_major	(Elaeis_guineensis	Elaeis_oleifera)))))))	Kingia_australis);
((Orania_palindan	(((((((Pelagodoxa_henryana	Manicaria_saccifera)	((Prestoea_acuminata	(Oenocarpus_minor	Oenocarpus_bataua))	(Leopoldinia_pulchra	(Veitchia_spiralis	(Kentiopsis_piersoniorum	Heterospathe_cagayanensis)))))	Geonoma_undata)	(Calamus_caryotoides	(Pseudophoenix_vinifera	(Phoenix_dactylifera	Sabal_domingensis))))	(Roystonea_regia	(Attalea_speciosa	(Bactris_major	(Elaeis_guineensis	Elaeis_oleifera)))))	Sclerosperma_profizianum)	(Reinhardtia_simplex	(Reinhardtia_paiewonskiana	Reinhardtia_latisecta))))	Kingia_australis);
((Orania_palindan	((((((((Pelagodoxa_henryana	Manicaria_saccifera)	((Prestoea_acuminata	(Oenocarpus_minor	Oenocarpus_bataua))	(Leopoldinia_pulchra	(Heterospathe_cagayanensis	(Veitchia_spiralis	Kentiopsis_piersoniorum)))))	Geonoma_undata)	Calamus_caryotoides)	(Phoenix_dactylifera	Sabal_domingensis))	(Roystonea_regia	((Elaeis_guineensis	Elaeis_oleifera)	(Attalea_speciosa	Bactris_major))))	(Pseudophoenix_vinifera	Sclerosperma_profizianum))	(Reinhardtia_simplex	(Reinhardtia_paiewonskiana	Reinhardtia_latisecta))))	Kingia_australis);
((Attalea_speciosa	((((Sclerosperma_profizianum	(Pseudophoenix_vinifera	(((Geonoma_undata	Manicaria_saccifera)	((Prestoea_acuminata	(Leopoldinia_pulchra	(Oenocarpus_minor	Oenocarpus_bataua)))	(Heterospathe_cagayanensis	(Veitchia_spiralis	Kentiopsis_piersoniorum))))	Pelagodoxa_henryana)))	((Phoenix_dactylifera	Sabal_domingensis)	((Reinhardtia_simplex	(Reinhardtia_paiewonskiana	Reinhardtia_latisecta))	Orania_palindan)))	(Calamus_caryotoides	Roystonea_regia))	(Bactris_major	(Elaeis_guineensis	Elaeis_oleifera))))	Kingia_australis);
((Pseudophoenix_vinifera	(((Reinhardtia_simplex	(Reinhardtia_paiewonskiana	Reinhardtia_latisecta))	Orania_palindan)	(((Roystonea_regia	((Bactris_major	(Elaeis_guineensis	Elaeis_oleifera))	Attalea_speciosa))	((Phoenix_dactylifera	Sabal_domingensis)	(Calamus_caryotoides	(((Geonoma_undata	Manicaria_saccifera)	((Prestoea_acuminata	(Oenocarpus_minor	Oenocarpus_bataua))	((Heterospathe_cagayanensis	(Veitchia_spiralis	Kentiopsis_piersoniorum))	Leopoldinia_pulchra)))	Pelagodoxa_henryana))))	Sclerosperma_profizianum)))	Kingia_australis);
((Sabal_domingensis	((Calamus_caryotoides	((Pseudophoenix_vinifera	((Prestoea_acuminata	(Leopoldinia_pulchra	(Oenocarpus_minor	Oenocarpus_bataua)))	((Pelagodoxa_henryana	(Heterospathe_cagayanensis	(Veitchia_spiralis	Kentiopsis_piersoniorum)))	(Manicaria_saccifera	Geonoma_undata))))	((Sclerosperma_profizianum	((Reinhardtia_simplex	(Reinhardtia_paiewonskiana	Reinhardtia_latisecta))	Orania_palindan))	(Roystonea_regia	((Elaeis_guineensis	Elaeis_oleifera)	(Attalea_speciosa	Bactris_major))))))	Phoenix_dactylifera))	Kingia_australis);
((Sabal_domingensis	(Phoenix_dactylifera	((Calamus_caryotoides	((Geonoma_undata	((Manicaria_saccifera	Pelagodoxa_henryana)	((Heterospathe_cagayanensis	(Veitchia_spiralis	Kentiopsis_piersoniorum))	(Prestoea_acuminata	((Oenocarpus_minor	Oenocarpus_bataua)	Leopoldinia_pulchra)))))	Pseudophoenix_vinifera))	((((Reinhardtia_latisecta	Reinhardtia_paiewonskiana)	Reinhardtia_simplex)	Orania_palindan)	(Roystonea_regia	(Sclerosperma_profizianum	(Attalea_speciosa	(Bactris_major	(Elaeis_oleifera	Elaeis_guineensis)))))))))	Kingia_australis);
((Leopoldinia_pulchra	((Veitchia_spiralis	(Kentiopsis_piersoniorum	Heterospathe_cagayanensis))	(((((Pseudophoenix_vinifera	(((Roystonea_regia	(((Elaeis_oleifera	Elaeis_guineensis)	(Attalea_speciosa	Bactris_major))	(((Reinhardtia_latisecta	Reinhardtia_paiewonskiana)	Reinhardtia_simplex)	(Sclerosperma_profizianum	Orania_palindan))))	(Sabal_domingensis	Phoenix_dactylifera))	Calamus_caryotoides))	Geonoma_undata)	Manicaria_saccifera)	(Prestoea_acuminata	(Oenocarpus_minor	Oenocarpus_bataua)))	Pelagodoxa_henryana)))	Kingia_australis);
((Sabal_domingensis	(Phoenix_dactylifera	(((Calamus_caryotoides	(Geonoma_undata	(((Prestoea_acuminata	(Leopoldinia_pulchra	(Oenocarpus_minor	Oenocarpus_bataua)))	Pelagodoxa_henryana)	(Manicaria_saccifera	(Heterospathe_cagayanensis	(Veitchia_spiralis	Kentiopsis_piersoniorum))))))	((((Reinhardtia_latisecta	Reinhardtia_paiewonskiana)	Reinhardtia_simplex)	(Sclerosperma_profizianum	Orania_palindan))	(Roystonea_regia	(Attalea_speciosa	(Bactris_major	(Elaeis_oleifera	Elaeis_guineensis))))))	Pseudophoenix_vinifera)))	Kingia_australis);
((Veitchia_spiralis	(Manicaria_saccifera	(((Heterospathe_cagayanensis	Kentiopsis_piersoniorum)	((((Prestoea_acuminata	(Oenocarpus_minor	Oenocarpus_bataua))	Leopoldinia_pulchra)	(((((Sclerosperma_profizianum	(Orania_palindan	((Reinhardtia_latisecta	Reinhardtia_paiewonskiana)	Reinhardtia_simplex)))	(Roystonea_regia	((Elaeis_oleifera	Elaeis_guineensis)	(Attalea_speciosa	Bactris_major))))	(Sabal_domingensis	Phoenix_dactylifera))	Pseudophoenix_vinifera)	Geonoma_undata))	Pelagodoxa_henryana))	Calamus_caryotoides)))	Kingia_australis);
((Pseudophoenix_vinifera	(((Prestoea_acuminata	(Oenocarpus_minor	Oenocarpus_bataua))	(((Geonoma_undata	(Veitchia_spiralis	Manicaria_saccifera))	(Leopoldinia_pulchra	Pelagodoxa_henryana))	(Heterospathe_cagayanensis	Kentiopsis_piersoniorum)))	((Calamus_caryotoides	(Sabal_domingensis	Phoenix_dactylifera))	(Roystonea_regia	(((Elaeis_oleifera	Elaeis_guineensis)	(Attalea_speciosa	Bactris_major))	(Orania_palindan	(((Reinhardtia_latisecta	Reinhardtia_paiewonskiana)	Reinhardtia_simplex)	Sclerosperma_profizianum)))))))	Kingia_australis);
((Pseudophoenix_vinifera	(((Reinhardtia_latisecta	Reinhardtia_paiewonskiana)	Reinhardtia_simplex)	((Sclerosperma_profizianum	Orania_palindan)	((Roystonea_regia	(Attalea_speciosa	(Bactris_major	(Elaeis_oleifera	Elaeis_guineensis))))	((Sabal_domingensis	Phoenix_dactylifera)	(Calamus_caryotoides	(((Manicaria_saccifera	((Heterospathe_cagayanensis	Kentiopsis_piersoniorum)	Veitchia_spiralis))	(Pelagodoxa_henryana	(Prestoea_acuminata	(Leopoldinia_pulchra	(Oenocarpus_minor	Oenocarpus_bataua)))))	Geonoma_undata)))))))	Kingia_australis);
((Pseudophoenix_vinifera	((((Roystonea_regia	(Attalea_speciosa	(Bactris_major	(Elaeis_oleifera	Elaeis_guineensis))))	((Sabal_domingensis	Phoenix_dactylifera)	(Calamus_caryotoides	(((Manicaria_saccifera	(Heterospathe_cagayanensis	(Kentiopsis_piersoniorum	Veitchia_spiralis)))	(Pelagodoxa_henryana	(Prestoea_acuminata	(Leopoldinia_pulchra	(Oenocarpus_minor	Oenocarpus_bataua)))))	Geonoma_undata))))	(Orania_palindan	((Reinhardtia_latisecta	Reinhardtia_paiewonskiana)	Reinhardtia_simplex)))	Sclerosperma_profizianum))	Kingia_australis);
((Pseudophoenix_vinifera	((((Manicaria_saccifera	(Heterospathe_cagayanensis	(Kentiopsis_piersoniorum	Veitchia_spiralis)))	(Geonoma_undata	Leopoldinia_pulchra))	(Pelagodoxa_henryana	(Prestoea_acuminata	(Oenocarpus_minor	Oenocarpus_bataua))))	((((Orania_palindan	((Reinhardtia_latisecta	Reinhardtia_paiewonskiana)	Reinhardtia_simplex))	Sclerosperma_profizianum)	(Roystonea_regia	(Attalea_speciosa	(Bactris_major	(Elaeis_oleifera	Elaeis_guineensis)))))	((Sabal_domingensis	Phoenix_dactylifera)	Calamus_caryotoides))))	Kingia_australis);
((Pseudophoenix_vinifera	((((Manicaria_saccifera	(Heterospathe_cagayanensis	(Kentiopsis_piersoniorum	Veitchia_spiralis)))	(Geonoma_undata	Leopoldinia_pulchra))	(Pelagodoxa_henryana	(Prestoea_acuminata	(Oenocarpus_minor	Oenocarpus_bataua))))	((((Orania_palindan	((Reinhardtia_latisecta	Reinhardtia_paiewonskiana)	Reinhardtia_simplex))	Sclerosperma_profizianum)	(Roystonea_regia	(Attalea_speciosa	(Bactris_major	(Elaeis_oleifera	Elaeis_guineensis)))))	((Sabal_domingensis	Phoenix_dactylifera)	Calamus_caryotoides))))	Kingia_australis);
(((Bactris_major	(Elaeis_oleifera	Elaeis_guineensis))	(((((Pseudophoenix_vinifera	(Geonoma_undata	((Pelagodoxa_henryana	((Veitchia_spiralis	(Heterospathe_cagayanensis	Kentiopsis_piersoniorum))	(Prestoea_acuminata	(Leopoldinia_pulchra	(Oenocarpus_minor	Oenocarpus_bataua)))))	Manicaria_saccifera)))	(Calamus_caryotoides	(Sabal_domingensis	Phoenix_dactylifera)))	(((Reinhardtia_latisecta	Reinhardtia_paiewonskiana)	Reinhardtia_simplex)	(Sclerosperma_profizianum	Orania_palindan)))	Roystonea_regia)	Attalea_speciosa))	Kingia_australis);
((Sclerosperma_profizianum	(((Attalea_speciosa	(Bactris_major	(Elaeis_oleifera	Elaeis_guineensis)))	(((Calamus_caryotoides	(Phoenix_dactylifera	Sabal_domingensis))	((((Leopoldinia_pulchra	(Pelagodoxa_henryana	((Oenocarpus_minor	Oenocarpus_bataua)	Prestoea_acuminata)))	(Manicaria_saccifera	(Heterospathe_cagayanensis	(Kentiopsis_piersoniorum	Veitchia_spiralis))))	Geonoma_undata)	Pseudophoenix_vinifera))	Roystonea_regia))	((Reinhardtia_simplex	(Reinhardtia_latisecta	Reinhardtia_paiewonskiana))	Orania_palindan)))	Kingia_australis);
((Pseudophoenix_vinifera	((((((Reinhardtia_simplex	(Reinhardtia_latisecta	Reinhardtia_paiewonskiana))	Orania_palindan)	Sclerosperma_profizianum)	((Attalea_speciosa	(Bactris_major	(Elaeis_oleifera	Elaeis_guineensis)))	Roystonea_regia))	(Calamus_caryotoides	(Phoenix_dactylifera	Sabal_domingensis)))	((Heterospathe_cagayanensis	(Kentiopsis_piersoniorum	Veitchia_spiralis))	((Pelagodoxa_henryana	((Leopoldinia_pulchra	(Oenocarpus_minor	Oenocarpus_bataua))	Prestoea_acuminata))	(Geonoma_undata	Manicaria_saccifera)))))	Kingia_australis);
(((Reinhardtia_simplex	(Reinhardtia_latisecta	Reinhardtia_paiewonskiana))	(Orania_palindan	((((Attalea_speciosa	(Bactris_major	(Elaeis_oleifera	Elaeis_guineensis)))	Roystonea_regia)	(((Leopoldinia_pulchra	((Pelagodoxa_henryana	((Oenocarpus_minor	Oenocarpus_bataua)	Prestoea_acuminata))	((Veitchia_spiralis	(Heterospathe_cagayanensis	Kentiopsis_piersoniorum))	Manicaria_saccifera)))	Geonoma_undata)	(Calamus_caryotoides	(Pseudophoenix_vinifera	(Phoenix_dactylifera	Sabal_domingensis)))))	Sclerosperma_profizianum)))	Kingia_australis);
((Manicaria_saccifera	((Leopoldinia_pulchra	((Pelagodoxa_henryana	((Oenocarpus_minor	Oenocarpus_bataua)	Prestoea_acuminata))	(Heterospathe_cagayanensis	(Kentiopsis_piersoniorum	Veitchia_spiralis))))	(Geonoma_undata	(((Calamus_caryotoides	(Phoenix_dactylifera	Sabal_domingensis))	(((Reinhardtia_simplex	(Reinhardtia_latisecta	Reinhardtia_paiewonskiana))	(Orania_palindan	Sclerosperma_profizianum))	((Attalea_speciosa	(Bactris_major	(Elaeis_oleifera	Elaeis_guineensis)))	Roystonea_regia)))	Pseudophoenix_vinifera))))	Kingia_australis);
((Pseudophoenix_vinifera	(((((Pelagodoxa_henryana	(Veitchia_spiralis	(Heterospathe_cagayanensis	Kentiopsis_piersoniorum)))	((Oenocarpus_minor	Oenocarpus_bataua)	Prestoea_acuminata))	(Manicaria_saccifera	Leopoldinia_pulchra))	Geonoma_undata)	((Calamus_caryotoides	(Phoenix_dactylifera	Sabal_domingensis))	((Sclerosperma_profizianum	((Reinhardtia_simplex	(Reinhardtia_latisecta	Reinhardtia_paiewonskiana))	Orania_palindan))	(((Elaeis_oleifera	Elaeis_guineensis)	(Attalea_speciosa	Bactris_major))	Roystonea_regia)))))	Kingia_australis);
((Attalea_speciosa	((Bactris_major	(Elaeis_oleifera	Elaeis_guineensis))	(Roystonea_regia	((((((Leopoldinia_pulchra	(((Oenocarpus_minor	Oenocarpus_bataua)	Prestoea_acuminata)	(Veitchia_spiralis	(Heterospathe_cagayanensis	Kentiopsis_piersoniorum))))	Pelagodoxa_henryana)	(Manicaria_saccifera	Geonoma_undata))	Calamus_caryotoides)	(Pseudophoenix_vinifera	(Phoenix_dactylifera	Sabal_domingensis)))	((Reinhardtia_simplex	(Reinhardtia_latisecta	Reinhardtia_paiewonskiana))	(Orania_palindan	Sclerosperma_profizianum))))))	Kingia_australis);
((Pseudophoenix_vinifera	(((Phoenix_dactylifera	Sabal_domingensis)	(((Attalea_speciosa	(Bactris_major	(Elaeis_oleifera	Elaeis_guineensis)))	Roystonea_regia)	((((Pelagodoxa_henryana	(Prestoea_acuminata	(Leopoldinia_pulchra	(Oenocarpus_minor	Oenocarpus_bataua))))	(Heterospathe_cagayanensis	(Kentiopsis_piersoniorum	Veitchia_spiralis)))	(Manicaria_saccifera	Geonoma_undata))	Calamus_caryotoides)))	((Reinhardtia_simplex	(Reinhardtia_latisecta	Reinhardtia_paiewonskiana))	(Orania_palindan	Sclerosperma_profizianum))))	Kingia_australis);
((Manicaria_saccifera	(Geonoma_undata	((Calamus_caryotoides	((((Reinhardtia_simplex	(Reinhardtia_latisecta	Reinhardtia_paiewonskiana))	(Orania_palindan	Sclerosperma_profizianum))	((Attalea_speciosa	(Bactris_major	(Elaeis_oleifera	Elaeis_guineensis)))	Roystonea_regia))	(Pseudophoenix_vinifera	(Phoenix_dactylifera	Sabal_domingensis))))	((Pelagodoxa_henryana	(Prestoea_acuminata	(Oenocarpus_minor	Oenocarpus_bataua)))	(Leopoldinia_pulchra	(Veitchia_spiralis	(Heterospathe_cagayanensis	Kentiopsis_piersoniorum)))))))	Kingia_australis);
((Sabal_domingensis	(((((Pelagodoxa_henryana	((Manicaria_saccifera	Geonoma_undata)	((Prestoea_acuminata	(Oenocarpus_minor	Oenocarpus_bataua))	(Leopoldinia_pulchra	(Heterospathe_cagayanensis	(Kentiopsis_piersoniorum	Veitchia_spiralis))))))	Calamus_caryotoides)	(((Reinhardtia_simplex	(Reinhardtia_latisecta	Reinhardtia_paiewonskiana))	(Orania_palindan	Sclerosperma_profizianum))	((Attalea_speciosa	(Bactris_major	(Elaeis_oleifera	Elaeis_guineensis)))	Roystonea_regia)))	Pseudophoenix_vinifera)	Phoenix_dactylifera))	Kingia_australis);
((Orania_palindan	((((Phoenix_dactylifera	(Pseudophoenix_vinifera	Sabal_domingensis))	((((Manicaria_saccifera	(Heterospathe_cagayanensis	(Kentiopsis_piersoniorum	Veitchia_spiralis)))	((Pelagodoxa_henryana	Leopoldinia_pulchra)	(Prestoea_acuminata	(Oenocarpus_minor	Oenocarpus_bataua))))	Geonoma_undata)	Calamus_caryotoides))	((Sclerosperma_profizianum	((Elaeis_oleifera	Elaeis_guineensis)	(Attalea_speciosa	Bactris_major)))	Roystonea_regia))	(Reinhardtia_simplex	(Reinhardtia_latisecta	Reinhardtia_paiewonskiana))))	Kingia_australis);
((Sabal_domingensis	(Phoenix_dactylifera	(((((Bactris_major	(Elaeis_guineensis	Elaeis_oleifera))	Attalea_speciosa)	((((Reinhardtia_latisecta	Reinhardtia_paiewonskiana)	Reinhardtia_simplex)	Orania_palindan)	((((Prestoea_acuminata	(Leopoldinia_pulchra	(Oenocarpus_bataua	Oenocarpus_minor)))	(Manicaria_saccifera	Geonoma_undata))	(Pelagodoxa_henryana	(Veitchia_spiralis	(Heterospathe_cagayanensis	Kentiopsis_piersoniorum))))	Sclerosperma_profizianum)))	(Calamus_caryotoides	Roystonea_regia))	Pseudophoenix_vinifera)))	Kingia_australis);
((Manicaria_saccifera	((Geonoma_undata	((Prestoea_acuminata	(Oenocarpus_bataua	Oenocarpus_minor))	((Leopoldinia_pulchra	(Heterospathe_cagayanensis	Kentiopsis_piersoniorum))	(Pelagodoxa_henryana	(((((Sclerosperma_profizianum	Orania_palindan)	((Reinhardtia_latisecta	Reinhardtia_paiewonskiana)	Reinhardtia_simplex))	((Calamus_caryotoides	(Sabal_domingensis	Roystonea_regia))	((Bactris_major	(Elaeis_guineensis	Elaeis_oleifera))	Attalea_speciosa)))	Phoenix_dactylifera)	Pseudophoenix_vinifera)))))	Veitchia_spiralis))	Kingia_australis);
((((Reinhardtia_latisecta	Reinhardtia_paiewonskiana)	Reinhardtia_simplex)	(Orania_palindan	((((Sabal_domingensis	Phoenix_dactylifera)	Pseudophoenix_vinifera)	(Calamus_caryotoides	(((Manicaria_saccifera	((Veitchia_spiralis	(Heterospathe_cagayanensis	Kentiopsis_piersoniorum))	Pelagodoxa_henryana))	(Prestoea_acuminata	(Leopoldinia_pulchra	(Oenocarpus_bataua	Oenocarpus_minor))))	Geonoma_undata)))	((Roystonea_regia	((Elaeis_guineensis	Elaeis_oleifera)	(Attalea_speciosa	Bactris_major)))	Sclerosperma_profizianum))))	Kingia_australis);
((((((Sclerosperma_profizianum	(((Reinhardtia_latisecta	Reinhardtia_paiewonskiana)	Reinhardtia_simplex)	Orania_palindan))	(((Sabal_domingensis	Phoenix_dactylifera)	Pseudophoenix_vinifera)	(Calamus_caryotoides	(((Geonoma_undata	Manicaria_saccifera)	((Leopoldinia_pulchra	(Veitchia_spiralis	(Heterospathe_cagayanensis	Kentiopsis_piersoniorum)))	((Oenocarpus_bataua	Oenocarpus_minor)	Prestoea_acuminata)))	Pelagodoxa_henryana))))	Roystonea_regia)	Attalea_speciosa)	(Bactris_major	(Elaeis_guineensis	Elaeis_oleifera)))	Kingia_australis);
((Sabal_domingensis	(Phoenix_dactylifera	(Calamus_caryotoides	((Pseudophoenix_vinifera	(((Veitchia_spiralis	(Heterospathe_cagayanensis	Kentiopsis_piersoniorum))	((Leopoldinia_pulchra	(Oenocarpus_bataua	Oenocarpus_minor))	Prestoea_acuminata))	(Pelagodoxa_henryana	(Geonoma_undata	Manicaria_saccifera))))	((Roystonea_regia	((Attalea_speciosa	Bactris_major)	(Elaeis_guineensis	Elaeis_oleifera)))	(Sclerosperma_profizianum	(((Reinhardtia_latisecta	Reinhardtia_paiewonskiana)	Reinhardtia_simplex)	Orania_palindan)))))))	Kingia_australis);
((Manicaria_saccifera	(((((((Roystonea_regia	(Attalea_speciosa	(Bactris_major	(Elaeis_guineensis	Elaeis_oleifera))))	(((Reinhardtia_latisecta	Reinhardtia_paiewonskiana)	Reinhardtia_simplex)	(Orania_palindan	Sclerosperma_profizianum)))	((Sabal_domingensis	Phoenix_dactylifera)	Calamus_caryotoides))	Pseudophoenix_vinifera)	((Heterospathe_cagayanensis	(Kentiopsis_piersoniorum	Veitchia_spiralis))	(((Oenocarpus_bataua	Oenocarpus_minor)	Prestoea_acuminata)	Leopoldinia_pulchra)))	Pelagodoxa_henryana)	Geonoma_undata))	Kingia_australis);
((Bactris_major	((Elaeis_guineensis	Elaeis_oleifera)	((((Sclerosperma_profizianum	(((Reinhardtia_latisecta	Reinhardtia_paiewonskiana)	Reinhardtia_simplex)	Orania_palindan))	((Calamus_caryotoides	((((Heterospathe_cagayanensis	(Kentiopsis_piersoniorum	Veitchia_spiralis))	(((Oenocarpus_bataua	Oenocarpus_minor)	Prestoea_acuminata)	Leopoldinia_pulchra))	(Pelagodoxa_henryana	Manicaria_saccifera))	Geonoma_undata))	(Pseudophoenix_vinifera	(Sabal_domingensis	Phoenix_dactylifera))))	Roystonea_regia)	Attalea_speciosa)))	Kingia_australis);
((Pseudophoenix_vinifera	((((Reinhardtia_latisecta	Reinhardtia_paiewonskiana)	Reinhardtia_simplex)	(Orania_palindan	Sclerosperma_profizianum))	(((((Manicaria_saccifera	(Heterospathe_cagayanensis	(Kentiopsis_piersoniorum	Veitchia_spiralis)))	Geonoma_undata)	((Prestoea_acuminata	(Leopoldinia_pulchra	(Oenocarpus_bataua	Oenocarpus_minor)))	Pelagodoxa_henryana))	((Calamus_caryotoides	Roystonea_regia)	(Attalea_speciosa	(Bactris_major	(Elaeis_guineensis	Elaeis_oleifera)))))	(Sabal_domingensis	Phoenix_dactylifera))))	Kingia_australis);
((Manicaria_saccifera	((Heterospathe_cagayanensis	(Kentiopsis_piersoniorum	Veitchia_spiralis))	((((Prestoea_acuminata	(Oenocarpus_bataua	Oenocarpus_minor))	Pelagodoxa_henryana)	Leopoldinia_pulchra)	(Geonoma_undata	(Pseudophoenix_vinifera	((Calamus_caryotoides	(Sabal_domingensis	Phoenix_dactylifera))	((Sclerosperma_profizianum	(((Reinhardtia_latisecta	Reinhardtia_paiewonskiana)	Reinhardtia_simplex)	Orania_palindan))	(Roystonea_regia	(Attalea_speciosa	(Bactris_major	(Elaeis_guineensis	Elaeis_oleifera)))))))))))	Kingia_australis);
((Sabal_domingensis	(Phoenix_dactylifera	((((((Reinhardtia_latisecta	Reinhardtia_paiewonskiana)	Reinhardtia_simplex)	(Orania_palindan	Sclerosperma_profizianum))	(Roystonea_regia	(Attalea_speciosa	(Bactris_major	(Elaeis_guineensis	Elaeis_oleifera)))))	(((Manicaria_saccifera	(Pelagodoxa_henryana	(((Heterospathe_cagayanensis	(Kentiopsis_piersoniorum	Veitchia_spiralis))	Leopoldinia_pulchra)	(Prestoea_acuminata	(Oenocarpus_bataua	Oenocarpus_minor)))))	Geonoma_undata)	Pseudophoenix_vinifera))	Calamus_caryotoides)))	Kingia_australis);
((Manicaria_saccifera	(Geonoma_undata	((((Oenocarpus_bataua	Oenocarpus_minor)	Prestoea_acuminata)	(Leopoldinia_pulchra	(Heterospathe_cagayanensis	(Veitchia_spiralis	Kentiopsis_piersoniorum))))	(((((Roystonea_regia	((Bactris_major	(Elaeis_guineensis	Elaeis_oleifera))	Attalea_speciosa))	((Reinhardtia_simplex	(Reinhardtia_paiewonskiana	Reinhardtia_latisecta))	(Sclerosperma_profizianum	Orania_palindan)))	((Sabal_domingensis	Phoenix_dactylifera)	Calamus_caryotoides))	Pseudophoenix_vinifera)	Pelagodoxa_henryana))))	Kingia_australis);
((Veitchia_spiralis	(Kentiopsis_piersoniorum	((((((Geonoma_undata	(((Roystonea_regia	Calamus_caryotoides)	((Elaeis_guineensis	Elaeis_oleifera)	(Attalea_speciosa	Bactris_major)))	((Sabal_domingensis	Phoenix_dactylifera)	(Pseudophoenix_vinifera	((Reinhardtia_simplex	(Reinhardtia_paiewonskiana	Reinhardtia_latisecta))	(Sclerosperma_profizianum	Orania_palindan))))))	Pelagodoxa_henryana)	Manicaria_saccifera)	((Oenocarpus_bataua	Oenocarpus_minor)	Prestoea_acuminata))	Leopoldinia_pulchra)	Heterospathe_cagayanensis)))	Kingia_australis);
((Sclerosperma_profizianum	((Attalea_speciosa	(Bactris_major	(Elaeis_guineensis	Elaeis_oleifera)))	(((Calamus_caryotoides	(Pseudophoenix_vinifera	(Sabal_domingensis	Phoenix_dactylifera)))	((((Pelagodoxa_henryana	((Oenocarpus_bataua	Oenocarpus_minor)	Prestoea_acuminata))	Leopoldinia_pulchra)	(Manicaria_saccifera	((Heterospathe_cagayanensis	Kentiopsis_piersoniorum)	Veitchia_spiralis)))	Geonoma_undata))	((Orania_palindan	(Reinhardtia_simplex	(Reinhardtia_paiewonskiana	Reinhardtia_latisecta)))	Roystonea_regia))))	Kingia_australis);
((Heterospathe_cagayanensis	(Kentiopsis_piersoniorum	(Veitchia_spiralis	((((Leopoldinia_pulchra	(Oenocarpus_bataua	Oenocarpus_minor))	Prestoea_acuminata)	(Pelagodoxa_henryana	(((((Reinhardtia_simplex	(Reinhardtia_paiewonskiana	Reinhardtia_latisecta))	(Sclerosperma_profizianum	Orania_palindan))	((Attalea_speciosa	(Bactris_major	(Elaeis_guineensis	Elaeis_oleifera)))	Roystonea_regia))	(Calamus_caryotoides	(Pseudophoenix_vinifera	(Sabal_domingensis	Phoenix_dactylifera))))	Geonoma_undata)))	Manicaria_saccifera))))	Kingia_australis);
((Pseudophoenix_vinifera	(Sclerosperma_profizianum	((Orania_palindan	(Reinhardtia_simplex	(Reinhardtia_paiewonskiana	Reinhardtia_latisecta)))	(((Attalea_speciosa	(Bactris_major	(Elaeis_guineensis	Elaeis_oleifera)))	Roystonea_regia)	((Calamus_caryotoides	((((Leopoldinia_pulchra	(Oenocarpus_bataua	Oenocarpus_minor))	Prestoea_acuminata)	(Manicaria_saccifera	(Heterospathe_cagayanensis	((Pelagodoxa_henryana	Kentiopsis_piersoniorum)	Veitchia_spiralis))))	Geonoma_undata))	(Sabal_domingensis	Phoenix_dactylifera))))))	Kingia_australis);
((Sabal_domingensis	(Phoenix_dactylifera	((Calamus_caryotoides	(((Manicaria_saccifera	(Heterospathe_cagayanensis	(Kentiopsis_piersoniorum	Veitchia_spiralis)))	((Leopoldinia_pulchra	Geonoma_undata)	(Pelagodoxa_henryana	((Oenocarpus_bataua	Oenocarpus_minor)	Prestoea_acuminata))))	(((Reinhardtia_simplex	(Reinhardtia_paiewonskiana	Reinhardtia_latisecta))	(Orania_palindan	Sclerosperma_profizianum))	((Attalea_speciosa	(Bactris_major	(Elaeis_guineensis	Elaeis_oleifera)))	Roystonea_regia))))	Pseudophoenix_vinifera)))	Kingia_australis);
((Sabal_domingensis	(Phoenix_dactylifera	(((((Manicaria_saccifera	Calamus_caryotoides)	(Pelagodoxa_henryana	(((Kentiopsis_piersoniorum	Veitchia_spiralis)	Heterospathe_cagayanensis)	(Leopoldinia_pulchra	((Oenocarpus_bataua	Oenocarpus_minor)	Prestoea_acuminata)))))	Geonoma_undata)	(((Reinhardtia_simplex	(Reinhardtia_paiewonskiana	Reinhardtia_latisecta))	Orania_palindan)	((Attalea_speciosa	(Bactris_major	(Elaeis_guineensis	Elaeis_oleifera)))	Sclerosperma_profizianum)))	(Roystonea_regia	Pseudophoenix_vinifera))))	Kingia_australis);
(((Bactris_major	(Elaeis_guineensis	Elaeis_oleifera))	((Roystonea_regia	(((Pseudophoenix_vinifera	(Sabal_domingensis	Phoenix_dactylifera))	(((((Pelagodoxa_henryana	((Oenocarpus_bataua	Oenocarpus_minor)	Prestoea_acuminata))	(Geonoma_undata	Manicaria_saccifera))	((Kentiopsis_piersoniorum	Veitchia_spiralis)	Heterospathe_cagayanensis))	Leopoldinia_pulchra)	Calamus_caryotoides))	((Reinhardtia_simplex	(Reinhardtia_paiewonskiana	Reinhardtia_latisecta))	(Sclerosperma_profizianum	Orania_palindan))))	Attalea_speciosa))	Kingia_australis);
((Pseudophoenix_vinifera	((((Attalea_speciosa	(Bactris_major	(Elaeis_guineensis	Elaeis_oleifera)))	Roystonea_regia)	(((Reinhardtia_simplex	(Reinhardtia_paiewonskiana	Reinhardtia_latisecta))	(Sclerosperma_profizianum	Orania_palindan))	(((Pelagodoxa_henryana	((Leopoldinia_pulchra	((Oenocarpus_bataua	Oenocarpus_minor)	Prestoea_acuminata))	((Kentiopsis_piersoniorum	Veitchia_spiralis)	Heterospathe_cagayanensis)))	(Manicaria_saccifera	Calamus_caryotoides))	Geonoma_undata)))	(Sabal_domingensis	Phoenix_dactylifera)))	Kingia_australis);
((Manicaria_saccifera	(Geonoma_undata	((((Leopoldinia_pulchra	(Oenocarpus_bataua	Oenocarpus_minor))	Prestoea_acuminata)	(Veitchia_spiralis	(Heterospathe_cagayanensis	Kentiopsis_piersoniorum)))	((((((Reinhardtia_simplex	(Reinhardtia_paiewonskiana	Reinhardtia_latisecta))	(Sclerosperma_profizianum	Orania_palindan))	(Attalea_speciosa	(Bactris_major	(Elaeis_guineensis	Elaeis_oleifera))))	(Roystonea_regia	((Sabal_domingensis	Phoenix_dactylifera)	Pseudophoenix_vinifera)))	Calamus_caryotoides)	Pelagodoxa_henryana))))	Kingia_australis);
((Pseudophoenix_vinifera	(((Orania_palindan	Sclerosperma_profizianum)	(Reinhardtia_simplex	(Reinhardtia_paiewonskiana	Reinhardtia_latisecta)))	(Roystonea_regia	((Attalea_speciosa	((Elaeis_oleifera	Elaeis_guineensis)	Bactris_major))	((Phoenix_dactylifera	Sabal_domingensis)	(Geonoma_undata	((Calamus_caryotoides	Manicaria_saccifera)	((Leopoldinia_pulchra	(Prestoea_acuminata	(Oenocarpus_minor	Oenocarpus_bataua)))	((Heterospathe_cagayanensis	(Kentiopsis_piersoniorum	Veitchia_spiralis))	Pelagodoxa_henryana)))))))))	Kingia_australis);
((Sabal_domingensis	(((((((Manicaria_saccifera	(Heterospathe_cagayanensis	(Kentiopsis_piersoniorum	Veitchia_spiralis)))	((Leopoldinia_pulchra	Geonoma_undata)	(Pelagodoxa_henryana	(Prestoea_acuminata	(Oenocarpus_minor	Oenocarpus_bataua)))))	Calamus_caryotoides)	(((Reinhardtia_simplex	(Reinhardtia_paiewonskiana	Reinhardtia_latisecta))	(Orania_palindan	Sclerosperma_profizianum))	(Attalea_speciosa	((Elaeis_oleifera	Elaeis_guineensis)	Bactris_major))))	Roystonea_regia)	Pseudophoenix_vinifera)	Phoenix_dactylifera))	Kingia_australis);
(((((((Calamus_caryotoides	(((Sclerosperma_profizianum	Pseudophoenix_vinifera)	(((Manicaria_saccifera	((Veitchia_spiralis	(Heterospathe_cagayanensis	Kentiopsis_piersoniorum))	(Prestoea_acuminata	(Leopoldinia_pulchra	(Oenocarpus_minor	Oenocarpus_bataua)))))	Pelagodoxa_henryana)	Geonoma_undata))	(Phoenix_dactylifera	Sabal_domingensis)))	((Reinhardtia_simplex	(Reinhardtia_paiewonskiana	Reinhardtia_latisecta))	Orania_palindan))	Roystonea_regia)	Attalea_speciosa)	(Elaeis_oleifera	Elaeis_guineensis))	Bactris_major)	Kingia_australis);
((Heterospathe_cagayanensis	((Kentiopsis_piersoniorum	Veitchia_spiralis)	(((((((Phoenix_dactylifera	Sabal_domingensis)	(Roystonea_regia	((Attalea_speciosa	((Elaeis_oleifera	Elaeis_guineensis)	Bactris_major))	(Sclerosperma_profizianum	((Reinhardtia_simplex	(Reinhardtia_paiewonskiana	Reinhardtia_latisecta))	Orania_palindan)))))	Calamus_caryotoides)	Pseudophoenix_vinifera)	(Prestoea_acuminata	(Leopoldinia_pulchra	(Oenocarpus_minor	Oenocarpus_bataua))))	(Geonoma_undata	Pelagodoxa_henryana))	Manicaria_saccifera)))	Kingia_australis);
((Manicaria_saccifera	(((Pelagodoxa_henryana	(((Pseudophoenix_vinifera	(Phoenix_dactylifera	Sabal_domingensis))	((Sclerosperma_profizianum	((Reinhardtia_simplex	(Reinhardtia_paiewonskiana	Reinhardtia_latisecta))	Orania_palindan))	(Roystonea_regia	(Attalea_speciosa	((Elaeis_oleifera	Elaeis_guineensis)	Bactris_major)))))	Calamus_caryotoides))	((Veitchia_spiralis	(Heterospathe_cagayanensis	Kentiopsis_piersoniorum))	((Prestoea_acuminata	(Oenocarpus_minor	Oenocarpus_bataua))	Leopoldinia_pulchra)))	Geonoma_undata))	Kingia_australis);
((((Reinhardtia_simplex	(Reinhardtia_paiewonskiana	Reinhardtia_latisecta))	(Orania_palindan	Sclerosperma_profizianum))	((Attalea_speciosa	((Elaeis_oleifera	Elaeis_guineensis)	Bactris_major))	((Calamus_caryotoides	(Geonoma_undata	((Pelagodoxa_henryana	Manicaria_saccifera)	((Heterospathe_cagayanensis	(Kentiopsis_piersoniorum	Veitchia_spiralis))	((Prestoea_acuminata	(Oenocarpus_minor	Oenocarpus_bataua))	Leopoldinia_pulchra)))))	(Roystonea_regia	(Pseudophoenix_vinifera	(Phoenix_dactylifera	Sabal_domingensis))))))	Kingia_australis);
((((Elaeis_oleifera	Elaeis_guineensis)	Bactris_major)	((((Calamus_caryotoides	(Geonoma_undata	((Manicaria_saccifera	(Heterospathe_cagayanensis	(Kentiopsis_piersoniorum	Veitchia_spiralis)))	((Pelagodoxa_henryana	(Prestoea_acuminata	(Oenocarpus_minor	Oenocarpus_bataua)))	Leopoldinia_pulchra))))	Roystonea_regia)	((Pseudophoenix_vinifera	(Phoenix_dactylifera	Sabal_domingensis))	((Orania_palindan	Sclerosperma_profizianum)	(Reinhardtia_simplex	(Reinhardtia_paiewonskiana	Reinhardtia_latisecta)))))	Attalea_speciosa))	Kingia_australis);
((Sabal_domingensis	(((((Orania_palindan	Sclerosperma_profizianum)	(Reinhardtia_simplex	(Reinhardtia_paiewonskiana	Reinhardtia_latisecta)))	((Attalea_speciosa	((Elaeis_oleifera	Elaeis_guineensis)	Bactris_major))	((Calamus_caryotoides	((Pelagodoxa_henryana	(((Heterospathe_cagayanensis	(Kentiopsis_piersoniorum	Veitchia_spiralis))	(Prestoea_acuminata	(Leopoldinia_pulchra	(Oenocarpus_minor	Oenocarpus_bataua))))	Manicaria_saccifera))	Geonoma_undata))	Roystonea_regia)))	Pseudophoenix_vinifera)	Phoenix_dactylifera))	Kingia_australis);
((Sabal_domingensis	((((Calamus_caryotoides	(((Geonoma_undata	Manicaria_saccifera)	((Heterospathe_cagayanensis	(Kentiopsis_piersoniorum	Veitchia_spiralis))	((Prestoea_acuminata	(Oenocarpus_minor	Oenocarpus_bataua))	Leopoldinia_pulchra)))	Pelagodoxa_henryana))	((Roystonea_regia	(Attalea_speciosa	((Elaeis_oleifera	Elaeis_guineensis)	Bactris_major)))	(Sclerosperma_profizianum	((Reinhardtia_simplex	(Reinhardtia_paiewonskiana	Reinhardtia_latisecta))	Orania_palindan))))	Pseudophoenix_vinifera)	Phoenix_dactylifera))	Kingia_australis);
((Sabal_domingensis	(((Calamus_caryotoides	(Pseudophoenix_vinifera	((Leopoldinia_pulchra	(Oenocarpus_minor	Oenocarpus_bataua))	(((Geonoma_undata	Manicaria_saccifera)	(Heterospathe_cagayanensis	(Pelagodoxa_henryana	(Kentiopsis_piersoniorum	Veitchia_spiralis))))	Prestoea_acuminata))))	(Roystonea_regia	((Sclerosperma_profizianum	((Elaeis_oleifera	Elaeis_guineensis)	(Bactris_major	Attalea_speciosa)))	((Reinhardtia_simplex	(Reinhardtia_paiewonskiana	Reinhardtia_latisecta))	Orania_palindan))))	Phoenix_dactylifera))	Kingia_australis);
((Sabal_domingensis	((Calamus_caryotoides	Roystonea_regia)	((((Pseudophoenix_vinifera	Phoenix_dactylifera)	((Sclerosperma_profizianum	Orania_palindan)	((Reinhardtia_paiewonskiana	Reinhardtia_latisecta)	Reinhardtia_simplex)))	((((((Pelagodoxa_henryana	Kentiopsis_piersoniorum)	Veitchia_spiralis)	Heterospathe_cagayanensis)	((Leopoldinia_pulchra	(Oenocarpus_minor	Oenocarpus_bataua))	Prestoea_acuminata))	Manicaria_saccifera)	Geonoma_undata))	(Attalea_speciosa	(Bactris_major	(Elaeis_oleifera	Elaeis_guineensis))))))	Kingia_australis);
((Heterospathe_cagayanensis	(((((Pelagodoxa_henryana	((Leopoldinia_pulchra	(Oenocarpus_minor	Oenocarpus_bataua))	Prestoea_acuminata))	(((Pseudophoenix_vinifera	(Phoenix_dactylifera	Sabal_domingensis))	(((Orania_palindan	((Reinhardtia_paiewonskiana	Reinhardtia_latisecta)	Reinhardtia_simplex))	Sclerosperma_profizianum)	(Roystonea_regia	(Attalea_speciosa	(Bactris_major	(Elaeis_oleifera	Elaeis_guineensis))))))	Calamus_caryotoides))	(Manicaria_saccifera	Geonoma_undata))	Veitchia_spiralis)	Kentiopsis_piersoniorum))	Kingia_australis);
((Elaeis_guineensis	((((((Calamus_caryotoides	(Geonoma_undata	(((((Veitchia_spiralis	Kentiopsis_piersoniorum)	Heterospathe_cagayanensis)	Manicaria_saccifera)	(Leopoldinia_pulchra	((Oenocarpus_minor	Oenocarpus_bataua)	Prestoea_acuminata)))	Pelagodoxa_henryana)))	((Roystonea_regia	Pseudophoenix_vinifera)	(Phoenix_dactylifera	Sabal_domingensis)))	((Orania_palindan	((Reinhardtia_paiewonskiana	Reinhardtia_latisecta)	Reinhardtia_simplex))	Sclerosperma_profizianum))	Attalea_speciosa)	Bactris_major)	Elaeis_oleifera))	Kingia_australis);
((Pseudophoenix_vinifera	((((Reinhardtia_paiewonskiana	Reinhardtia_latisecta)	Reinhardtia_simplex)	(Sclerosperma_profizianum	Orania_palindan))	((Roystonea_regia	(Attalea_speciosa	(Bactris_major	(Elaeis_oleifera	Elaeis_guineensis))))	((Geonoma_undata	((((Veitchia_spiralis	Kentiopsis_piersoniorum)	Heterospathe_cagayanensis)	(Calamus_caryotoides	Manicaria_saccifera))	((Pelagodoxa_henryana	((Oenocarpus_minor	Oenocarpus_bataua)	Prestoea_acuminata))	Leopoldinia_pulchra)))	(Phoenix_dactylifera	Sabal_domingensis)))))	Kingia_australis);
((Elaeis_guineensis	(((((((Geonoma_undata	((((Leopoldinia_pulchra	(Oenocarpus_minor	Oenocarpus_bataua))	Prestoea_acuminata)	Pelagodoxa_henryana)	((Veitchia_spiralis	Manicaria_saccifera)	(Kentiopsis_piersoniorum	Heterospathe_cagayanensis))))	Calamus_caryotoides)	((Phoenix_dactylifera	Sabal_domingensis)	(Pseudophoenix_vinifera	(Sclerosperma_profizianum	(Orania_palindan	((Reinhardtia_paiewonskiana	Reinhardtia_latisecta)	Reinhardtia_simplex))))))	Roystonea_regia)	Attalea_speciosa)	Bactris_major)	Elaeis_oleifera))	Kingia_australis);
((Elaeis_guineensis	(((((((Pseudophoenix_vinifera	(Sabal_domingensis	Phoenix_dactylifera))	(((Geonoma_undata	Manicaria_saccifera)	((((Leopoldinia_pulchra	(Oenocarpus_minor	Oenocarpus_bataua))	Prestoea_acuminata)	(Veitchia_spiralis	(Kentiopsis_piersoniorum	Heterospathe_cagayanensis)))	Pelagodoxa_henryana))	Calamus_caryotoides))	Roystonea_regia)	(((Reinhardtia_paiewonskiana	Reinhardtia_latisecta)	Reinhardtia_simplex)	(Sclerosperma_profizianum	Orania_palindan)))	Attalea_speciosa)	Bactris_major)	Elaeis_oleifera))	Kingia_australis);
((Sabal_domingensis	(Phoenix_dactylifera	(((((((Pelagodoxa_henryana	(Veitchia_spiralis	(Kentiopsis_piersoniorum	Heterospathe_cagayanensis)))	Leopoldinia_pulchra)	((Oenocarpus_minor	Oenocarpus_bataua)	Prestoea_acuminata))	Manicaria_saccifera)	(Calamus_caryotoides	Geonoma_undata))	((((Reinhardtia_paiewonskiana	Reinhardtia_latisecta)	Reinhardtia_simplex)	(Sclerosperma_profizianum	Orania_palindan))	((Attalea_speciosa	(Bactris_major	(Elaeis_oleifera	Elaeis_guineensis)))	Roystonea_regia)))	Pseudophoenix_vinifera)))	Kingia_australis);
((Sabal_domingensis	(Phoenix_dactylifera	((Calamus_caryotoides	((Sclerosperma_profizianum	(Orania_palindan	((Reinhardtia_paiewonskiana	Reinhardtia_latisecta)	Reinhardtia_simplex)))	((Attalea_speciosa	(Bactris_major	(Elaeis_oleifera	Elaeis_guineensis)))	Roystonea_regia)))	(Pseudophoenix_vinifera	(((Leopoldinia_pulchra	(((Oenocarpus_minor	Oenocarpus_bataua)	Prestoea_acuminata)	Pelagodoxa_henryana))	(Manicaria_saccifera	(Heterospathe_cagayanensis	(Veitchia_spiralis	Kentiopsis_piersoniorum))))	Geonoma_undata)))))	Kingia_australis);
((Sabal_domingensis	((((Roystonea_regia	((Orania_palindan	((Reinhardtia_paiewonskiana	Reinhardtia_latisecta)	Reinhardtia_simplex))	(Sclerosperma_profizianum	(Attalea_speciosa	(Bactris_major	(Elaeis_oleifera	Elaeis_guineensis))))))	(((Manicaria_saccifera	Geonoma_undata)	(((Leopoldinia_pulchra	(Oenocarpus_minor	Oenocarpus_bataua))	((Heterospathe_cagayanensis	(Veitchia_spiralis	Kentiopsis_piersoniorum))	Prestoea_acuminata))	Pelagodoxa_henryana))	Calamus_caryotoides))	Pseudophoenix_vinifera)	Phoenix_dactylifera))	Kingia_australis);
((Heterospathe_cagayanensis	((Veitchia_spiralis	Kentiopsis_piersoniorum)	(Leopoldinia_pulchra	((Pelagodoxa_henryana	((Pseudophoenix_vinifera	((Phoenix_dactylifera	Sabal_domingensis)	(((Roystonea_regia	((Bactris_major	(Elaeis_oleifera	Elaeis_guineensis))	((Sclerosperma_profizianum	Orania_palindan)	((Reinhardtia_paiewonskiana	Reinhardtia_latisecta)	Reinhardtia_simplex))))	Attalea_speciosa)	Calamus_caryotoides)))	((Oenocarpus_minor	Oenocarpus_bataua)	(Manicaria_saccifera	Geonoma_undata))))	Prestoea_acuminata))))	Kingia_australis);
((Phoenix_dactylifera	(((((Bactris_major	(Elaeis_oleifera	Elaeis_guineensis))	Attalea_speciosa)	((((((Kentiopsis_piersoniorum	Veitchia_spiralis)	Heterospathe_cagayanensis)	(Prestoea_acuminata	((Oenocarpus_bataua	Oenocarpus_minor)	Leopoldinia_pulchra)))	(Manicaria_saccifera	Geonoma_undata))	Pelagodoxa_henryana)	(Pseudophoenix_vinifera	((Orania_palindan	Sclerosperma_profizianum)	(Reinhardtia_simplex	(Reinhardtia_paiewonskiana	Reinhardtia_latisecta))))))	(Calamus_caryotoides	Roystonea_regia))	Sabal_domingensis))	Kingia_australis);
((Sabal_domingensis	((((((Manicaria_saccifera	(Veitchia_spiralis	(Heterospathe_cagayanensis	Kentiopsis_piersoniorum)))	(Leopoldinia_pulchra	(Pelagodoxa_henryana	(Prestoea_acuminata	(Oenocarpus_bataua	Oenocarpus_minor)))))	Geonoma_undata)	((Roystonea_regia	((Bactris_major	(Elaeis_oleifera	Elaeis_guineensis))	Attalea_speciosa))	((Orania_palindan	Sclerosperma_profizianum)	(Reinhardtia_simplex	(Reinhardtia_paiewonskiana	Reinhardtia_latisecta)))))	(Calamus_caryotoides	Pseudophoenix_vinifera))	Phoenix_dactylifera))	Kingia_australis);
((Sclerosperma_profizianum	(((Reinhardtia_simplex	(Reinhardtia_paiewonskiana	Reinhardtia_latisecta))	Orania_palindan)	(((Calamus_caryotoides	((((Manicaria_saccifera	(Heterospathe_cagayanensis	(Kentiopsis_piersoniorum	Veitchia_spiralis)))	(Leopoldinia_pulchra	(Prestoea_acuminata	(Oenocarpus_bataua	Oenocarpus_minor))))	Pelagodoxa_henryana)	Geonoma_undata))	((Phoenix_dactylifera	Sabal_domingensis)	Pseudophoenix_vinifera))	(Roystonea_regia	((Bactris_major	(Elaeis_oleifera	Elaeis_guineensis))	Attalea_speciosa)))))	Kingia_australis);
((Sabal_domingensis	(((Roystonea_regia	Pseudophoenix_vinifera)	((((Bactris_major	(Elaeis_oleifera	Elaeis_guineensis))	Attalea_speciosa)	(Sclerosperma_profizianum	((Reinhardtia_simplex	(Reinhardtia_paiewonskiana	Reinhardtia_latisecta))	Orania_palindan)))	(Calamus_caryotoides	((Manicaria_saccifera	((Leopoldinia_pulchra	(Heterospathe_cagayanensis	(Kentiopsis_piersoniorum	Veitchia_spiralis)))	(Pelagodoxa_henryana	(Prestoea_acuminata	(Oenocarpus_bataua	Oenocarpus_minor)))))	Geonoma_undata))))	Phoenix_dactylifera))	Kingia_australis);
(((Sabal_domingensis	(Phoenix_dactylifera	((Roystonea_regia	((((Bactris_major	(Elaeis_oleifera	Elaeis_guineensis))	Attalea_speciosa)	Sclerosperma_profizianum)	((Reinhardtia_simplex	(Reinhardtia_paiewonskiana	Reinhardtia_latisecta))	Orania_palindan)))	(Calamus_caryotoides	(((Leopoldinia_pulchra	(Heterospathe_cagayanensis	(Kentiopsis_piersoniorum	Veitchia_spiralis)))	Pelagodoxa_henryana)	((Geonoma_undata	Manicaria_saccifera)	(Prestoea_acuminata	(Oenocarpus_bataua	Oenocarpus_minor))))))))	Pseudophoenix_vinifera)	Kingia_australis);
((Pseudophoenix_vinifera	((((Roystonea_regia	((Bactris_major	(Elaeis_oleifera	Elaeis_guineensis))	Attalea_speciosa))	(Sclerosperma_profizianum	((Reinhardtia_simplex	(Reinhardtia_paiewonskiana	Reinhardtia_latisecta))	Orania_palindan)))	(Calamus_caryotoides	(((Geonoma_undata	Manicaria_saccifera)	(Prestoea_acuminata	(Leopoldinia_pulchra	(Oenocarpus_bataua	Oenocarpus_minor))))	((Heterospathe_cagayanensis	(Kentiopsis_piersoniorum	Veitchia_spiralis))	Pelagodoxa_henryana))))	(Sabal_domingensis	Phoenix_dactylifera)))	Kingia_australis);
((Sabal_domingensis	(Phoenix_dactylifera	(Calamus_caryotoides	(((((Prestoea_acuminata	(Oenocarpus_bataua	Oenocarpus_minor))	(Leopoldinia_pulchra	(Veitchia_spiralis	(Heterospathe_cagayanensis	Kentiopsis_piersoniorum))))	(Geonoma_undata	(Pelagodoxa_henryana	Manicaria_saccifera)))	Pseudophoenix_vinifera)	(Roystonea_regia	((Sclerosperma_profizianum	((Bactris_major	(Elaeis_oleifera	Elaeis_guineensis))	Attalea_speciosa))	((Reinhardtia_simplex	(Reinhardtia_paiewonskiana	Reinhardtia_latisecta))	Orania_palindan)))))))	Kingia_australis);
((Sabal_domingensis	(Phoenix_dactylifera	((((((Pelagodoxa_henryana	(Prestoea_acuminata	(Oenocarpus_bataua	Oenocarpus_minor)))	((Calamus_caryotoides	Manicaria_saccifera)	(Veitchia_spiralis	(Heterospathe_cagayanensis	Kentiopsis_piersoniorum))))	Leopoldinia_pulchra)	Geonoma_undata)	Pseudophoenix_vinifera)	((((Sclerosperma_profizianum	(Reinhardtia_simplex	(Reinhardtia_paiewonskiana	Reinhardtia_latisecta)))	Orania_palindan)	((Bactris_major	(Elaeis_oleifera	Elaeis_guineensis))	Attalea_speciosa))	Roystonea_regia))))	Kingia_australis);
((Pseudophoenix_vinifera	(((Calamus_caryotoides	((Sclerosperma_profizianum	((Reinhardtia_simplex	(Reinhardtia_paiewonskiana	Reinhardtia_latisecta))	Orania_palindan))	(((Bactris_major	(Elaeis_oleifera	Elaeis_guineensis))	Attalea_speciosa)	Roystonea_regia)))	(Sabal_domingensis	Phoenix_dactylifera))	(((Leopoldinia_pulchra	(Prestoea_acuminata	(Oenocarpus_bataua	Oenocarpus_minor)))	Geonoma_undata)	((Manicaria_saccifera	(Heterospathe_cagayanensis	(Kentiopsis_piersoniorum	Veitchia_spiralis)))	Pelagodoxa_henryana))))	Kingia_australis);
((Sclerosperma_profizianum	(((((Bactris_major	(Elaeis_oleifera	Elaeis_guineensis))	Attalea_speciosa)	(Roystonea_regia	(((((Pelagodoxa_henryana	(Prestoea_acuminata	(Leopoldinia_pulchra	(Oenocarpus_bataua	Oenocarpus_minor))))	Geonoma_undata)	(Manicaria_saccifera	(Heterospathe_cagayanensis	(Kentiopsis_piersoniorum	Veitchia_spiralis))))	Pseudophoenix_vinifera)	((Sabal_domingensis	Phoenix_dactylifera)	Calamus_caryotoides))))	(Reinhardtia_simplex	(Reinhardtia_paiewonskiana	Reinhardtia_latisecta)))	Orania_palindan))	Kingia_australis);
(((Attalea_speciosa	((Elaeis_guineensis	Elaeis_oleifera)	Bactris_major))	((((Pseudophoenix_vinifera	(((Heterospathe_cagayanensis	Kentiopsis_piersoniorum)	Leopoldinia_pulchra)	((Geonoma_undata	(Veitchia_spiralis	Manicaria_saccifera))	(Pelagodoxa_henryana	(Prestoea_acuminata	(Oenocarpus_minor	Oenocarpus_bataua))))))	(Calamus_caryotoides	(Sabal_domingensis	Phoenix_dactylifera)))	((Reinhardtia_simplex	(Reinhardtia_latisecta	Reinhardtia_paiewonskiana))	(Orania_palindan	Sclerosperma_profizianum)))	Roystonea_regia))	Kingia_australis);
((Sabal_domingensis	(Phoenix_dactylifera	(((((Reinhardtia_simplex	(Reinhardtia_latisecta	Reinhardtia_paiewonskiana))	(Orania_palindan	Sclerosperma_profizianum))	(Roystonea_regia	(Attalea_speciosa	((Elaeis_guineensis	Elaeis_oleifera)	Bactris_major))))	(((((((Kentiopsis_piersoniorum	Veitchia_spiralis)	Heterospathe_cagayanensis)	(Prestoea_acuminata	(Oenocarpus_minor	Oenocarpus_bataua)))	Leopoldinia_pulchra)	(Manicaria_saccifera	Pelagodoxa_henryana))	Geonoma_undata)	Calamus_caryotoides))	Pseudophoenix_vinifera)))	Kingia_australis);
((Pseudophoenix_vinifera	((((Prestoea_acuminata	(Oenocarpus_minor	Oenocarpus_bataua))	((Leopoldinia_pulchra	(Pelagodoxa_henryana	(Veitchia_spiralis	(Heterospathe_cagayanensis	Kentiopsis_piersoniorum))))	Manicaria_saccifera))	Geonoma_undata)	(Calamus_caryotoides	((Sabal_domingensis	Phoenix_dactylifera)	((Sclerosperma_profizianum	((Reinhardtia_simplex	(Reinhardtia_latisecta	Reinhardtia_paiewonskiana))	Orania_palindan))	(Roystonea_regia	(Attalea_speciosa	((Elaeis_guineensis	Elaeis_oleifera)	Bactris_major))))))))	Kingia_australis);
((Sabal_domingensis	((Phoenix_dactylifera	((Calamus_caryotoides	(Pseudophoenix_vinifera	(Leopoldinia_pulchra	((Prestoea_acuminata	(Heterospathe_cagayanensis	(Kentiopsis_piersoniorum	Veitchia_spiralis)))	(((Oenocarpus_minor	Oenocarpus_bataua)	(Geonoma_undata	Manicaria_saccifera))	Pelagodoxa_henryana)))))	((Sclerosperma_profizianum	((Reinhardtia_simplex	(Reinhardtia_latisecta	Reinhardtia_paiewonskiana))	Orania_palindan))	(Attalea_speciosa	((Elaeis_guineensis	Elaeis_oleifera)	Bactris_major)))))	Roystonea_regia))	Kingia_australis);
((Pseudophoenix_vinifera	((Phoenix_dactylifera	Sabal_domingensis)	(((((Elaeis_guineensis	Elaeis_oleifera)	(Bactris_major	Attalea_speciosa))	((Sclerosperma_profizianum	(((Geonoma_undata	((Leopoldinia_pulchra	(Prestoea_acuminata	(Oenocarpus_minor	Oenocarpus_bataua)))	(Heterospathe_cagayanensis	(Kentiopsis_piersoniorum	Veitchia_spiralis))))	Manicaria_saccifera)	Pelagodoxa_henryana))	((Reinhardtia_simplex	(Reinhardtia_latisecta	Reinhardtia_paiewonskiana))	Orania_palindan)))	Calamus_caryotoides)	Roystonea_regia)))	Kingia_australis);
((Orania_palindan	(((((Phoenix_dactylifera	Sabal_domingensis)	(Calamus_caryotoides	((((Leopoldinia_pulchra	(Prestoea_acuminata	(Oenocarpus_minor	Oenocarpus_bataua)))	Pelagodoxa_henryana)	(Manicaria_saccifera	(Heterospathe_cagayanensis	(Kentiopsis_piersoniorum	Veitchia_spiralis))))	Geonoma_undata)))	(Roystonea_regia	((Elaeis_guineensis	Elaeis_oleifera)	(Bactris_major	Attalea_speciosa))))	(Pseudophoenix_vinifera	Sclerosperma_profizianum))	(Reinhardtia_simplex	(Reinhardtia_latisecta	Reinhardtia_paiewonskiana))))	Kingia_australis);
((Manicaria_saccifera	((Pelagodoxa_henryana	(Heterospathe_cagayanensis	(Kentiopsis_piersoniorum	Veitchia_spiralis)))	(Geonoma_undata	(((((Roystonea_regia	(Attalea_speciosa	((Elaeis_guineensis	Elaeis_oleifera)	Bactris_major)))	(Sclerosperma_profizianum	((Reinhardtia_simplex	(Reinhardtia_latisecta	Reinhardtia_paiewonskiana))	Orania_palindan)))	(Pseudophoenix_vinifera	(Phoenix_dactylifera	Sabal_domingensis)))	Calamus_caryotoides)	((Prestoea_acuminata	(Oenocarpus_minor	Oenocarpus_bataua))	Leopoldinia_pulchra)))))	Kingia_australis);
((Elaeis_guineensis	(Elaeis_oleifera	(Bactris_major	(((((Reinhardtia_simplex	(Reinhardtia_latisecta	Reinhardtia_paiewonskiana))	(Orania_palindan	Sclerosperma_profizianum))	(((((Pelagodoxa_henryana	(((Prestoea_acuminata	(Oenocarpus_minor	Oenocarpus_bataua))	Leopoldinia_pulchra)	(Veitchia_spiralis	(Heterospathe_cagayanensis	Kentiopsis_piersoniorum))))	Manicaria_saccifera)	Geonoma_undata)	Pseudophoenix_vinifera)	((Phoenix_dactylifera	Sabal_domingensis)	Calamus_caryotoides)))	Roystonea_regia)	Attalea_speciosa))))	Kingia_australis);
((Orania_palindan	(((Sclerosperma_profizianum	(Roystonea_regia	((Elaeis_guineensis	Elaeis_oleifera)	(Bactris_major	Attalea_speciosa))))	((((Pelagodoxa_henryana	Manicaria_saccifera)	(Geonoma_undata	((Oenocarpus_minor	Oenocarpus_bataua)	(Prestoea_acuminata	(Leopoldinia_pulchra	(Heterospathe_cagayanensis	(Kentiopsis_piersoniorum	Veitchia_spiralis)))))))	Pseudophoenix_vinifera)	((Phoenix_dactylifera	Sabal_domingensis)	Calamus_caryotoides)))	(Reinhardtia_simplex	(Reinhardtia_latisecta	Reinhardtia_paiewonskiana))))	Kingia_australis);
((Manicaria_saccifera	((Veitchia_spiralis	(Heterospathe_cagayanensis	Kentiopsis_piersoniorum))	(((Pseudophoenix_vinifera	((Calamus_caryotoides	(Phoenix_dactylifera	Sabal_domingensis))	((Sclerosperma_profizianum	((Reinhardtia_simplex	(Reinhardtia_latisecta	Reinhardtia_paiewonskiana))	Orania_palindan))	(Roystonea_regia	(Attalea_speciosa	((Elaeis_guineensis	Elaeis_oleifera)	Bactris_major))))))	Geonoma_undata)	((((Oenocarpus_minor	Oenocarpus_bataua)	Prestoea_acuminata)	Pelagodoxa_henryana)	Leopoldinia_pulchra))))	Kingia_australis);
((Orania_palindan	(((Reinhardtia_paiewonskiana	Reinhardtia_latisecta)	Reinhardtia_simplex)	(((((Phoenix_dactylifera	Sabal_domingensis)	Pseudophoenix_vinifera)	(Calamus_caryotoides	(Geonoma_undata	(((Veitchia_spiralis	(Kentiopsis_piersoniorum	Heterospathe_cagayanensis))	Manicaria_saccifera)	((Pelagodoxa_henryana	((Oenocarpus_minor	Oenocarpus_bataua)	Prestoea_acuminata))	Leopoldinia_pulchra)))))	(Roystonea_regia	(Attalea_speciosa	((Elaeis_oleifera	Elaeis_guineensis)	Bactris_major))))	Sclerosperma_profizianum)))	Kingia_australis);
((Veitchia_spiralis	(Kentiopsis_piersoniorum	((((Pelagodoxa_henryana	((Oenocarpus_minor	Oenocarpus_bataua)	Prestoea_acuminata))	(Manicaria_saccifera	((((Roystonea_regia	((Attalea_speciosa	((Elaeis_oleifera	Elaeis_guineensis)	Bactris_major))	((Sclerosperma_profizianum	((Reinhardtia_paiewonskiana	Reinhardtia_latisecta)	Reinhardtia_simplex))	(Orania_palindan	Pseudophoenix_vinifera))))	(Phoenix_dactylifera	Sabal_domingensis))	Calamus_caryotoides)	Geonoma_undata)))	Leopoldinia_pulchra)	Heterospathe_cagayanensis)))	Kingia_australis);
((Orania_palindan	(((Sclerosperma_profizianum	Pseudophoenix_vinifera)	((Calamus_caryotoides	(((Leopoldinia_pulchra	(Heterospathe_cagayanensis	(Veitchia_spiralis	Kentiopsis_piersoniorum)))	(Pelagodoxa_henryana	((Oenocarpus_minor	Oenocarpus_bataua)	Prestoea_acuminata)))	(Manicaria_saccifera	Geonoma_undata)))	((Phoenix_dactylifera	Sabal_domingensis)	((Attalea_speciosa	((Elaeis_oleifera	Elaeis_guineensis)	Bactris_major))	Roystonea_regia))))	((Reinhardtia_paiewonskiana	Reinhardtia_latisecta)	Reinhardtia_simplex)))	Kingia_australis);
((Sabal_domingensis	((Pseudophoenix_vinifera	((Calamus_caryotoides	((((Pelagodoxa_henryana	((Oenocarpus_minor	Oenocarpus_bataua)	Prestoea_acuminata))	(Manicaria_saccifera	(Heterospathe_cagayanensis	(Veitchia_spiralis	Kentiopsis_piersoniorum))))	Leopoldinia_pulchra)	Geonoma_undata))	(((Attalea_speciosa	((Elaeis_oleifera	Elaeis_guineensis)	Bactris_major))	Roystonea_regia)	((((Reinhardtia_paiewonskiana	Reinhardtia_latisecta)	Reinhardtia_simplex)	Orania_palindan)	Sclerosperma_profizianum))))	Phoenix_dactylifera))	Kingia_australis);
(((((Reinhardtia_paiewonskiana	Reinhardtia_latisecta)	Reinhardtia_simplex)	(Sclerosperma_profizianum	((((Phoenix_dactylifera	Sabal_domingensis)	Calamus_caryotoides)	(Pseudophoenix_vinifera	(((((Oenocarpus_minor	Oenocarpus_bataua)	Leopoldinia_pulchra)	Pelagodoxa_henryana)	Prestoea_acuminata)	(Geonoma_undata	(Manicaria_saccifera	(Heterospathe_cagayanensis	(Veitchia_spiralis	Kentiopsis_piersoniorum)))))))	((Attalea_speciosa	((Elaeis_oleifera	Elaeis_guineensis)	Bactris_major))	Roystonea_regia))))	Orania_palindan)	Kingia_australis);
((Heterospathe_cagayanensis	((Veitchia_spiralis	Kentiopsis_piersoniorum)	(((((Oenocarpus_minor	Oenocarpus_bataua)	Leopoldinia_pulchra)	Pelagodoxa_henryana)	Prestoea_acuminata)	((Manicaria_saccifera	((((Attalea_speciosa	((Elaeis_oleifera	Elaeis_guineensis)	Bactris_major))	Roystonea_regia)	((Orania_palindan	((Reinhardtia_paiewonskiana	Reinhardtia_latisecta)	Reinhardtia_simplex))	Sclerosperma_profizianum))	((Pseudophoenix_vinifera	(Phoenix_dactylifera	Sabal_domingensis))	Calamus_caryotoides)))	Geonoma_undata))))	Kingia_australis);
((Manicaria_saccifera	((((Heterospathe_cagayanensis	(Veitchia_spiralis	Kentiopsis_piersoniorum))	((Prestoea_acuminata	(Oenocarpus_minor	Oenocarpus_bataua))	Leopoldinia_pulchra))	((((((Attalea_speciosa	((Elaeis_oleifera	Elaeis_guineensis)	Bactris_major))	Roystonea_regia)	((Orania_palindan	((Reinhardtia_paiewonskiana	Reinhardtia_latisecta)	Reinhardtia_simplex))	Sclerosperma_profizianum))	((Phoenix_dactylifera	Sabal_domingensis)	Pseudophoenix_vinifera))	Calamus_caryotoides)	Pelagodoxa_henryana))	Geonoma_undata))	Kingia_australis);
((Attalea_speciosa	(((Elaeis_oleifera	Elaeis_guineensis)	Bactris_major)	((Roystonea_regia	((Orania_palindan	((Reinhardtia_paiewonskiana	Reinhardtia_latisecta)	Reinhardtia_simplex))	Sclerosperma_profizianum))	(((Phoenix_dactylifera	Sabal_domingensis)	Calamus_caryotoides)	(Pseudophoenix_vinifera	((((Prestoea_acuminata	(Oenocarpus_minor	Oenocarpus_bataua))	Pelagodoxa_henryana)	(Leopoldinia_pulchra	((Kentiopsis_piersoniorum	Heterospathe_cagayanensis)	(Manicaria_saccifera	Veitchia_spiralis))))	Geonoma_undata))))))	Kingia_australis);
((Sabal_domingensis	((Calamus_caryotoides	((Pseudophoenix_vinifera	((Pelagodoxa_henryana	((Prestoea_acuminata	(Oenocarpus_minor	Oenocarpus_bataua))	(Leopoldinia_pulchra	(Heterospathe_cagayanensis	(Veitchia_spiralis	Kentiopsis_piersoniorum)))))	(Geonoma_undata	Manicaria_saccifera)))	(((Orania_palindan	((Reinhardtia_paiewonskiana	Reinhardtia_latisecta)	Reinhardtia_simplex))	Sclerosperma_profizianum)	((Attalea_speciosa	((Elaeis_oleifera	Elaeis_guineensis)	Bactris_major))	Roystonea_regia))))	Phoenix_dactylifera))	Kingia_australis);
((Sabal_domingensis	((Pseudophoenix_vinifera	((Calamus_caryotoides	(((Pelagodoxa_henryana	(Prestoea_acuminata	(Oenocarpus_minor	Oenocarpus_bataua)))	(Leopoldinia_pulchra	(Heterospathe_cagayanensis	(Veitchia_spiralis	Kentiopsis_piersoniorum))))	(Geonoma_undata	Manicaria_saccifera)))	(Roystonea_regia	((((Reinhardtia_paiewonskiana	Reinhardtia_latisecta)	Reinhardtia_simplex)	(Sclerosperma_profizianum	Orania_palindan))	(Attalea_speciosa	((Elaeis_oleifera	Elaeis_guineensis)	Bactris_major))))))	Phoenix_dactylifera))	Kingia_australis);
((Sabal_domingensis	((((Roystonea_regia	(((Elaeis_guineensis	Elaeis_oleifera)	(Attalea_speciosa	Bactris_major))	(Sclerosperma_profizianum	((Reinhardtia_simplex	(Reinhardtia_latisecta	Reinhardtia_paiewonskiana))	Orania_palindan))))	((((Heterospathe_cagayanensis	(Veitchia_spiralis	Kentiopsis_piersoniorum))	(Prestoea_acuminata	(Leopoldinia_pulchra	(Oenocarpus_bataua	Oenocarpus_minor))))	((Geonoma_undata	Manicaria_saccifera)	Pelagodoxa_henryana))	Calamus_caryotoides))	Pseudophoenix_vinifera)	Phoenix_dactylifera))	Kingia_australis);
((Pseudophoenix_vinifera	(((Phoenix_dactylifera	(Roystonea_regia	Sabal_domingensis))	(((Attalea_speciosa	(Bactris_major	(Elaeis_guineensis	Elaeis_oleifera)))	((Reinhardtia_simplex	(Reinhardtia_latisecta	Reinhardtia_paiewonskiana))	(Orania_palindan	Sclerosperma_profizianum)))	(Pelagodoxa_henryana	(((Leopoldinia_pulchra	(Veitchia_spiralis	(Kentiopsis_piersoniorum	Heterospathe_cagayanensis)))	(Prestoea_acuminata	(Oenocarpus_bataua	Oenocarpus_minor)))	(Geonoma_undata	Manicaria_saccifera)))))	Calamus_caryotoides))	Kingia_australis);
((((((Roystonea_regia	(Attalea_speciosa	(Bactris_major	(Elaeis_guineensis	Elaeis_oleifera))))	((Reinhardtia_simplex	(Reinhardtia_latisecta	Reinhardtia_paiewonskiana))	(Orania_palindan	Sclerosperma_profizianum)))	((((Leopoldinia_pulchra	(Pelagodoxa_henryana	(Prestoea_acuminata	(Oenocarpus_bataua	Oenocarpus_minor))))	((Veitchia_spiralis	(Kentiopsis_piersoniorum	Heterospathe_cagayanensis))	Manicaria_saccifera))	Geonoma_undata)	Calamus_caryotoides))	(Sabal_domingensis	Phoenix_dactylifera))	Pseudophoenix_vinifera)	Kingia_australis);
((Pseudophoenix_vinifera	((((Pelagodoxa_henryana	(Prestoea_acuminata	(Oenocarpus_bataua	Oenocarpus_minor)))	(((Veitchia_spiralis	(Kentiopsis_piersoniorum	Heterospathe_cagayanensis))	Manicaria_saccifera)	Geonoma_undata))	Leopoldinia_pulchra)	(Calamus_caryotoides	((Sclerosperma_profizianum	(Sabal_domingensis	Phoenix_dactylifera))	((Roystonea_regia	(Attalea_speciosa	(Bactris_major	(Elaeis_guineensis	Elaeis_oleifera))))	((Reinhardtia_simplex	(Reinhardtia_latisecta	Reinhardtia_paiewonskiana))	Orania_palindan))))))	Kingia_australis);
((Manicaria_saccifera	((((Pelagodoxa_henryana	((Prestoea_acuminata	(Oenocarpus_bataua	Oenocarpus_minor))	Leopoldinia_pulchra))	(Geonoma_undata	(((Sabal_domingensis	Phoenix_dactylifera)	((Roystonea_regia	(Attalea_speciosa	(Bactris_major	(Elaeis_guineensis	Elaeis_oleifera))))	(Sclerosperma_profizianum	((Reinhardtia_simplex	(Reinhardtia_latisecta	Reinhardtia_paiewonskiana))	Orania_palindan))))	Pseudophoenix_vinifera)))	(Heterospathe_cagayanensis	(Veitchia_spiralis	Kentiopsis_piersoniorum)))	Calamus_caryotoides))	Kingia_australis);
((Sabal_domingensis	(Phoenix_dactylifera	((((((Reinhardtia_simplex	(Reinhardtia_latisecta	Reinhardtia_paiewonskiana))	Orania_palindan)	(Attalea_speciosa	(Bactris_major	(Elaeis_guineensis	Elaeis_oleifera))))	Roystonea_regia)	(Sclerosperma_profizianum	(Pseudophoenix_vinifera	(((Prestoea_acuminata	(Oenocarpus_bataua	Oenocarpus_minor))	(Geonoma_undata	Manicaria_saccifera))	((Pelagodoxa_henryana	(Veitchia_spiralis	(Kentiopsis_piersoniorum	Heterospathe_cagayanensis)))	Leopoldinia_pulchra)))))	Calamus_caryotoides)))	Kingia_australis);
((Manicaria_saccifera	((Heterospathe_cagayanensis	(Veitchia_spiralis	Kentiopsis_piersoniorum))	(((Geonoma_undata	(((Sabal_domingensis	Phoenix_dactylifera)	((Sclerosperma_profizianum	((Reinhardtia_simplex	(Reinhardtia_latisecta	Reinhardtia_paiewonskiana))	Orania_palindan))	((Attalea_speciosa	(Bactris_major	(Elaeis_guineensis	Elaeis_oleifera)))	Roystonea_regia)))	Pseudophoenix_vinifera))	((Pelagodoxa_henryana	(Prestoea_acuminata	(Oenocarpus_bataua	Oenocarpus_minor)))	Leopoldinia_pulchra))	Calamus_caryotoides)))	Kingia_australis);
((Manicaria_saccifera	((((Veitchia_spiralis	(Kentiopsis_piersoniorum	Heterospathe_cagayanensis))	(Prestoea_acuminata	(Leopoldinia_pulchra	(Oenocarpus_bataua	Oenocarpus_minor))))	(Pelagodoxa_henryana	(((Sabal_domingensis	Phoenix_dactylifera)	(Roystonea_regia	(((Reinhardtia_simplex	(Reinhardtia_latisecta	Reinhardtia_paiewonskiana))	(Orania_palindan	Sclerosperma_profizianum))	(Attalea_speciosa	(Bactris_major	(Calamus_caryotoides	(Elaeis_guineensis	Elaeis_oleifera)))))))	Pseudophoenix_vinifera)))	Geonoma_undata))	Kingia_australis);
(((Calamus_caryotoides	((Veitchia_spiralis	Kentiopsis_piersoniorum)	(((Leopoldinia_pulchra	((((Sclerosperma_profizianum	((Reinhardtia_simplex	(Reinhardtia_latisecta	Reinhardtia_paiewonskiana))	Orania_palindan))	(Attalea_speciosa	(Bactris_major	(Elaeis_guineensis	Elaeis_oleifera))))	((Sabal_domingensis	Phoenix_dactylifera)	(Roystonea_regia	Pseudophoenix_vinifera)))	Geonoma_undata))	(Pelagodoxa_henryana	(Prestoea_acuminata	(Oenocarpus_bataua	Oenocarpus_minor))))	Manicaria_saccifera)))	Heterospathe_cagayanensis)	Kingia_australis);
(((((Prestoea_acuminata	(Oenocarpus_bataua	Oenocarpus_minor))	((((((Sabal_domingensis	Phoenix_dactylifera)	Calamus_caryotoides)	(((Reinhardtia_simplex	(Reinhardtia_latisecta	Reinhardtia_paiewonskiana))	(Orania_palindan	Sclerosperma_profizianum))	(Roystonea_regia	(Attalea_speciosa	(Bactris_major	(Elaeis_guineensis	Elaeis_oleifera))))))	Pseudophoenix_vinifera)	(Pelagodoxa_henryana	Manicaria_saccifera))	Geonoma_undata))	(Veitchia_spiralis	(Kentiopsis_piersoniorum	Heterospathe_cagayanensis)))	Leopoldinia_pulchra)	Kingia_australis);
((Elaeis_guineensis	(Elaeis_oleifera	((Bactris_major	Attalea_speciosa)	(((((((((Oenocarpus_minor	Oenocarpus_bataua)	Prestoea_acuminata)	Leopoldinia_pulchra)	(Manicaria_saccifera	(Veitchia_spiralis	(Heterospathe_cagayanensis	Kentiopsis_piersoniorum))))	Pelagodoxa_henryana)	Geonoma_undata)	((Reinhardtia_simplex	(Reinhardtia_latisecta	Reinhardtia_paiewonskiana))	Orania_palindan))	(Pseudophoenix_vinifera	((Phoenix_dactylifera	Sabal_domingensis)	(Roystonea_regia	Calamus_caryotoides))))	Sclerosperma_profizianum))))	Kingia_australis);
((Sabal_domingensis	(((Pseudophoenix_vinifera	((Reinhardtia_simplex	(Reinhardtia_latisecta	Reinhardtia_paiewonskiana))	(Sclerosperma_profizianum	Orania_palindan)))	(((((Heterospathe_cagayanensis	(Kentiopsis_piersoniorum	Veitchia_spiralis))	(((Oenocarpus_minor	Oenocarpus_bataua)	Prestoea_acuminata)	Leopoldinia_pulchra))	(Pelagodoxa_henryana	Manicaria_saccifera))	Geonoma_undata)	((Roystonea_regia	Calamus_caryotoides)	(Attalea_speciosa	((Elaeis_guineensis	Elaeis_oleifera)	Bactris_major)))))	Phoenix_dactylifera))	Kingia_australis);
((Pseudophoenix_vinifera	(((((Leopoldinia_pulchra	(Oenocarpus_minor	Oenocarpus_bataua))	Prestoea_acuminata)	(Pelagodoxa_henryana	((Veitchia_spiralis	(Heterospathe_cagayanensis	Kentiopsis_piersoniorum))	Manicaria_saccifera)))	Geonoma_undata)	(((Sclerosperma_profizianum	(Orania_palindan	(Reinhardtia_simplex	(Reinhardtia_latisecta	Reinhardtia_paiewonskiana))))	((Attalea_speciosa	((Elaeis_guineensis	Elaeis_oleifera)	Bactris_major))	Roystonea_regia))	(Calamus_caryotoides	(Phoenix_dactylifera	Sabal_domingensis)))))	Kingia_australis);
((Sabal_domingensis	((((Pseudophoenix_vinifera	((Leopoldinia_pulchra	(Heterospathe_cagayanensis	(Kentiopsis_piersoniorum	Veitchia_spiralis)))	((((Oenocarpus_minor	Oenocarpus_bataua)	Prestoea_acuminata)	Pelagodoxa_henryana)	(Geonoma_undata	Manicaria_saccifera))))	(((Reinhardtia_simplex	(Reinhardtia_latisecta	Reinhardtia_paiewonskiana))	(Sclerosperma_profizianum	Orania_palindan))	((Attalea_speciosa	((Elaeis_guineensis	Elaeis_oleifera)	Bactris_major))	Roystonea_regia)))	Calamus_caryotoides)	Phoenix_dactylifera))	Kingia_australis);
((Sabal_domingensis	((((Sclerosperma_profizianum	Pseudophoenix_vinifera)	(((Manicaria_saccifera	Calamus_caryotoides)	(((Heterospathe_cagayanensis	(Kentiopsis_piersoniorum	Veitchia_spiralis))	Leopoldinia_pulchra)	(((Oenocarpus_minor	Oenocarpus_bataua)	Prestoea_acuminata)	Pelagodoxa_henryana)))	Geonoma_undata))	(((Reinhardtia_simplex	(Reinhardtia_latisecta	Reinhardtia_paiewonskiana))	Orania_palindan)	((Attalea_speciosa	((Elaeis_guineensis	Elaeis_oleifera)	Bactris_major))	Roystonea_regia)))	Phoenix_dactylifera))	Kingia_australis);
((Manicaria_saccifera	(((((Oenocarpus_minor	Oenocarpus_bataua)	Prestoea_acuminata)	Pelagodoxa_henryana)	(((Heterospathe_cagayanensis	(Kentiopsis_piersoniorum	Veitchia_spiralis))	Leopoldinia_pulchra)	((((Phoenix_dactylifera	Sabal_domingensis)	((Sclerosperma_profizianum	((Reinhardtia_simplex	(Reinhardtia_latisecta	Reinhardtia_paiewonskiana))	Orania_palindan))	((Attalea_speciosa	((Elaeis_guineensis	Elaeis_oleifera)	Bactris_major))	Roystonea_regia)))	Calamus_caryotoides)	Pseudophoenix_vinifera)))	Geonoma_undata))	Kingia_australis);
((Elaeis_guineensis	(Elaeis_oleifera	(Bactris_major	((Roystonea_regia	(((Calamus_caryotoides	((Pseudophoenix_vinifera	Sclerosperma_profizianum)	((((Manicaria_saccifera	(Veitchia_spiralis	(Heterospathe_cagayanensis	Kentiopsis_piersoniorum)))	Pelagodoxa_henryana)	(Leopoldinia_pulchra	((Oenocarpus_minor	Oenocarpus_bataua)	Prestoea_acuminata)))	Geonoma_undata)))	(Phoenix_dactylifera	Sabal_domingensis))	((Reinhardtia_simplex	(Reinhardtia_latisecta	Reinhardtia_paiewonskiana))	Orania_palindan)))	Attalea_speciosa))))	Kingia_australis);
((((Roystonea_regia	(((Calamus_caryotoides	(((Manicaria_saccifera	(Veitchia_spiralis	(Heterospathe_cagayanensis	Kentiopsis_piersoniorum)))	(Prestoea_acuminata	(Leopoldinia_pulchra	(Oenocarpus_minor	Oenocarpus_bataua))))	(Geonoma_undata	Pelagodoxa_henryana)))	(Pseudophoenix_vinifera	(Phoenix_dactylifera	Sabal_domingensis)))	((Reinhardtia_simplex	(Reinhardtia_latisecta	Reinhardtia_paiewonskiana))	Orania_palindan)))	Sclerosperma_profizianum)	(Attalea_speciosa	((Elaeis_guineensis	Elaeis_oleifera)	Bactris_major)))	Kingia_australis);
((Pseudophoenix_vinifera	((Phoenix_dactylifera	Sabal_domingensis)	(((Attalea_speciosa	((Elaeis_guineensis	Elaeis_oleifera)	Bactris_major))	(((Reinhardtia_simplex	(Reinhardtia_latisecta	Reinhardtia_paiewonskiana))	(Sclerosperma_profizianum	Orania_palindan))	(Calamus_caryotoides	(((Pelagodoxa_henryana	Manicaria_saccifera)	((Veitchia_spiralis	(Heterospathe_cagayanensis	Kentiopsis_piersoniorum))	((Prestoea_acuminata	(Oenocarpus_minor	Oenocarpus_bataua))	Leopoldinia_pulchra)))	Geonoma_undata))))	Roystonea_regia)))	Kingia_australis);
((Orania_palindan	((Reinhardtia_simplex	(Reinhardtia_latisecta	Reinhardtia_paiewonskiana))	((((Pseudophoenix_vinifera	(Phoenix_dactylifera	Sabal_domingensis))	(Calamus_caryotoides	((Pelagodoxa_henryana	(Geonoma_undata	Manicaria_saccifera))	((Veitchia_spiralis	(Heterospathe_cagayanensis	Kentiopsis_piersoniorum))	((Prestoea_acuminata	(Oenocarpus_minor	Oenocarpus_bataua))	Leopoldinia_pulchra)))))	(Roystonea_regia	(Attalea_speciosa	((Elaeis_guineensis	Elaeis_oleifera)	Bactris_major))))	Sclerosperma_profizianum)))	Kingia_australis);
((((((((Sclerosperma_profizianum	Orania_palindan)	(Reinhardtia_simplex	(Reinhardtia_paiewonskiana	Reinhardtia_latisecta)))	(Attalea_speciosa	((Elaeis_guineensis	Elaeis_oleifera)	Bactris_major)))	(Calamus_caryotoides	((Geonoma_undata	Manicaria_saccifera)	((Pelagodoxa_henryana	(Prestoea_acuminata	(Oenocarpus_minor	Oenocarpus_bataua)))	((Heterospathe_cagayanensis	(Kentiopsis_piersoniorum	Veitchia_spiralis))	Leopoldinia_pulchra)))))	Roystonea_regia)	(Phoenix_dactylifera	Sabal_domingensis))	Pseudophoenix_vinifera)	Kingia_australis);
((Pseudophoenix_vinifera	((Geonoma_undata	(((Pelagodoxa_henryana	(Prestoea_acuminata	(Oenocarpus_minor	Oenocarpus_bataua)))	Leopoldinia_pulchra)	(Manicaria_saccifera	(Heterospathe_cagayanensis	(Kentiopsis_piersoniorum	Veitchia_spiralis)))))	((Calamus_caryotoides	(Phoenix_dactylifera	Sabal_domingensis))	((Roystonea_regia	(Attalea_speciosa	((Elaeis_guineensis	Elaeis_oleifera)	Bactris_major)))	(Sclerosperma_profizianum	(Orania_palindan	(Reinhardtia_simplex	(Reinhardtia_paiewonskiana	Reinhardtia_latisecta))))))))	Kingia_australis);
((Sabal_domingensis	(((((Roystonea_regia	(Attalea_speciosa	((Elaeis_guineensis	Elaeis_oleifera)	Bactris_major)))	(Sclerosperma_profizianum	(Orania_palindan	(Reinhardtia_simplex	(Reinhardtia_paiewonskiana	Reinhardtia_latisecta)))))	(Pseudophoenix_vinifera	((Pelagodoxa_henryana	(Prestoea_acuminata	(Oenocarpus_minor	Oenocarpus_bataua)))	((Geonoma_undata	Manicaria_saccifera)	(Leopoldinia_pulchra	(Heterospathe_cagayanensis	(Kentiopsis_piersoniorum	Veitchia_spiralis)))))))	Calamus_caryotoides)	Phoenix_dactylifera))	Kingia_australis);
((Sabal_domingensis	(((((Roystonea_regia	(Attalea_speciosa	((Elaeis_guineensis	Elaeis_oleifera)	Bactris_major)))	(Sclerosperma_profizianum	(Orania_palindan	(Reinhardtia_simplex	(Reinhardtia_paiewonskiana	Reinhardtia_latisecta)))))	(Pseudophoenix_vinifera	(((Prestoea_acuminata	(Leopoldinia_pulchra	(Oenocarpus_minor	Oenocarpus_bataua)))	Pelagodoxa_henryana)	((Manicaria_saccifera	(Heterospathe_cagayanensis	(Kentiopsis_piersoniorum	Veitchia_spiralis)))	Geonoma_undata))))	Calamus_caryotoides)	Phoenix_dactylifera))	Kingia_australis);
((Orania_palindan	((((((Pseudophoenix_vinifera	(((Geonoma_undata	Manicaria_saccifera)	Pelagodoxa_henryana)	((Prestoea_acuminata	(Oenocarpus_minor	Oenocarpus_bataua))	(Leopoldinia_pulchra	(Heterospathe_cagayanensis	(Kentiopsis_piersoniorum	Veitchia_spiralis))))))	Calamus_caryotoides)	(Roystonea_regia	(Phoenix_dactylifera	Sabal_domingensis)))	(Attalea_speciosa	((Elaeis_guineensis	Elaeis_oleifera)	Bactris_major)))	Sclerosperma_profizianum)	(Reinhardtia_simplex	(Reinhardtia_paiewonskiana	Reinhardtia_latisecta))))	Kingia_australis);
((Orania_palindan	(((((Calamus_caryotoides	((Manicaria_saccifera	Pelagodoxa_henryana)	((Prestoea_acuminata	(Heterospathe_cagayanensis	(Kentiopsis_piersoniorum	Veitchia_spiralis)))	((Oenocarpus_minor	Oenocarpus_bataua)	Leopoldinia_pulchra))))	Geonoma_undata)	((Roystonea_regia	(Pseudophoenix_vinifera	(Phoenix_dactylifera	Sabal_domingensis)))	((Elaeis_guineensis	Elaeis_oleifera)	(Bactris_major	Attalea_speciosa))))	Sclerosperma_profizianum)	(Reinhardtia_simplex	(Reinhardtia_paiewonskiana	Reinhardtia_latisecta))))	Kingia_australis);
((Sabal_domingensis	(((((Attalea_speciosa	((Elaeis_guineensis	Elaeis_oleifera)	Bactris_major))	Roystonea_regia)	(Sclerosperma_profizianum	((Reinhardtia_simplex	(Reinhardtia_paiewonskiana	Reinhardtia_latisecta))	Orania_palindan)))	(Calamus_caryotoides	(((Geonoma_undata	Leopoldinia_pulchra)	((Manicaria_saccifera	(Veitchia_spiralis	(Heterospathe_cagayanensis	Kentiopsis_piersoniorum)))	(Pelagodoxa_henryana	(Prestoea_acuminata	(Oenocarpus_minor	Oenocarpus_bataua)))))	Pseudophoenix_vinifera)))	Phoenix_dactylifera))	Kingia_australis);
((Veitchia_spiralis	((Heterospathe_cagayanensis	Kentiopsis_piersoniorum)	(((Leopoldinia_pulchra	(Prestoea_acuminata	(Oenocarpus_minor	Oenocarpus_bataua)))	((Manicaria_saccifera	(Pseudophoenix_vinifera	(((Phoenix_dactylifera	Sabal_domingensis)	(Roystonea_regia	((Sclerosperma_profizianum	((Reinhardtia_simplex	(Reinhardtia_paiewonskiana	Reinhardtia_latisecta))	Orania_palindan))	(Attalea_speciosa	((Elaeis_guineensis	Elaeis_oleifera)	Bactris_major)))))	Calamus_caryotoides)))	Geonoma_undata))	Pelagodoxa_henryana)))	Kingia_australis);
((Manicaria_saccifera	((Veitchia_spiralis	(Heterospathe_cagayanensis	Kentiopsis_piersoniorum))	(((Pelagodoxa_henryana	Geonoma_undata)	(Pseudophoenix_vinifera	(((Sclerosperma_profizianum	((Reinhardtia_simplex	(Reinhardtia_paiewonskiana	Reinhardtia_latisecta))	Orania_palindan))	(((Elaeis_guineensis	Elaeis_oleifera)	(Bactris_major	Attalea_speciosa))	Roystonea_regia))	((Phoenix_dactylifera	Sabal_domingensis)	Calamus_caryotoides))))	(Leopoldinia_pulchra	(Prestoea_acuminata	(Oenocarpus_minor	Oenocarpus_bataua))))))	Kingia_australis);
(((Roystonea_regia	((((Phoenix_dactylifera	Sabal_domingensis)	Calamus_caryotoides)	(((((Manicaria_saccifera	(Veitchia_spiralis	(Heterospathe_cagayanensis	Kentiopsis_piersoniorum)))	Leopoldinia_pulchra)	(Pelagodoxa_henryana	(Prestoea_acuminata	(Oenocarpus_minor	Oenocarpus_bataua))))	Geonoma_undata)	Pseudophoenix_vinifera))	((Reinhardtia_simplex	(Reinhardtia_paiewonskiana	Reinhardtia_latisecta))	(Orania_palindan	Sclerosperma_profizianum))))	(Attalea_speciosa	((Elaeis_guineensis	Elaeis_oleifera)	Bactris_major)))	Kingia_australis);
((Pseudophoenix_vinifera	((((Phoenix_dactylifera	Sabal_domingensis)	Calamus_caryotoides)	(((Reinhardtia_simplex	(Reinhardtia_latisecta	Reinhardtia_paiewonskiana))	(Sclerosperma_profizianum	Orania_palindan))	(Roystonea_regia	(Attalea_speciosa	(Bactris_major	(Elaeis_guineensis	Elaeis_oleifera))))))	(((((Veitchia_spiralis	(Heterospathe_cagayanensis	Kentiopsis_piersoniorum))	((Leopoldinia_pulchra	(Oenocarpus_minor	Oenocarpus_bataua))	Prestoea_acuminata))	Manicaria_saccifera)	Pelagodoxa_henryana)	Geonoma_undata)))	Kingia_australis);
((Manicaria_saccifera	((Geonoma_undata	(Pseudophoenix_vinifera	(((Phoenix_dactylifera	Sabal_domingensis)	Calamus_caryotoides)	((Sclerosperma_profizianum	(Orania_palindan	(Reinhardtia_simplex	(Reinhardtia_latisecta	Reinhardtia_paiewonskiana))))	(Roystonea_regia	((Elaeis_guineensis	Elaeis_oleifera)	(Attalea_speciosa	Bactris_major)))))))	(((Heterospathe_cagayanensis	(Kentiopsis_piersoniorum	Veitchia_spiralis))	(((Oenocarpus_minor	Oenocarpus_bataua)	Prestoea_acuminata)	Leopoldinia_pulchra))	Pelagodoxa_henryana)))	Kingia_australis);
((((Attalea_speciosa	(Bactris_major	(Elaeis_guineensis	Elaeis_oleifera)))	(((Manicaria_saccifera	Geonoma_undata)	(Pelagodoxa_henryana	(((Leopoldinia_pulchra	(Oenocarpus_minor	Oenocarpus_bataua))	Prestoea_acuminata)	(Veitchia_spiralis	(Heterospathe_cagayanensis	Kentiopsis_piersoniorum)))))	(Phoenix_dactylifera	(Pseudophoenix_vinifera	(Sclerosperma_profizianum	(Orania_palindan	(Reinhardtia_simplex	(Reinhardtia_latisecta	Reinhardtia_paiewonskiana))))))))	((Calamus_caryotoides	Roystonea_regia)	Sabal_domingensis))	Kingia_australis);
(((Attalea_speciosa	(Bactris_major	(Elaeis_guineensis	Elaeis_oleifera)))	((Calamus_caryotoides	((Pseudophoenix_vinifera	(Geonoma_undata	((((Oenocarpus_minor	Oenocarpus_bataua)	Prestoea_acuminata)	(((Heterospathe_cagayanensis	(Kentiopsis_piersoniorum	Veitchia_spiralis))	Leopoldinia_pulchra)	Pelagodoxa_henryana))	Manicaria_saccifera)))	(Phoenix_dactylifera	Sabal_domingensis)))	(Roystonea_regia	(Orania_palindan	((Reinhardtia_simplex	(Reinhardtia_latisecta	Reinhardtia_paiewonskiana))	Sclerosperma_profizianum)))))	Kingia_australis);
((((((Elaeis_guineensis	Elaeis_oleifera)	(Attalea_speciosa	Bactris_major))	((Reinhardtia_simplex	(Reinhardtia_latisecta	Reinhardtia_paiewonskiana))	(Sclerosperma_profizianum	Orania_palindan)))	(((Phoenix_dactylifera	Sabal_domingensis)	Calamus_caryotoides)	(Pseudophoenix_vinifera	(((Oenocarpus_minor	Oenocarpus_bataua)	Prestoea_acuminata)	(((Heterospathe_cagayanensis	(Kentiopsis_piersoniorum	Veitchia_spiralis))	Leopoldinia_pulchra)	((Manicaria_saccifera	Geonoma_undata)	Pelagodoxa_henryana))))))	Roystonea_regia)	Kingia_australis);
((Sabal_domingensis	(((Pseudophoenix_vinifera	(Pelagodoxa_henryana	((Leopoldinia_pulchra	(Prestoea_acuminata	(Heterospathe_cagayanensis	(Kentiopsis_piersoniorum	Veitchia_spiralis))))	((Oenocarpus_minor	Oenocarpus_bataua)	(Manicaria_saccifera	Geonoma_undata)))))	(((Roystonea_regia	(Attalea_speciosa	(Bactris_major	(Elaeis_guineensis	Elaeis_oleifera))))	((Reinhardtia_simplex	(Reinhardtia_latisecta	Reinhardtia_paiewonskiana))	(Sclerosperma_profizianum	Orania_palindan)))	Calamus_caryotoides))	Phoenix_dactylifera))	Kingia_australis);
((Pseudophoenix_vinifera	((((Pelagodoxa_henryana	Manicaria_saccifera)	((Leopoldinia_pulchra	(Heterospathe_cagayanensis	(Kentiopsis_piersoniorum	Veitchia_spiralis)))	((Oenocarpus_minor	Oenocarpus_bataua)	Prestoea_acuminata)))	Geonoma_undata)	((((Roystonea_regia	(Attalea_speciosa	(Bactris_major	(Elaeis_guineensis	Elaeis_oleifera))))	((Reinhardtia_simplex	(Reinhardtia_latisecta	Reinhardtia_paiewonskiana))	(Sclerosperma_profizianum	Orania_palindan)))	Calamus_caryotoides)	(Phoenix_dactylifera	Sabal_domingensis))))	Kingia_australis);
((Veitchia_spiralis	(((((((Oenocarpus_minor	Oenocarpus_bataua)	Prestoea_acuminata)	Leopoldinia_pulchra)	(Geonoma_undata	Manicaria_saccifera))	(((((Sclerosperma_profizianum	((Elaeis_guineensis	Elaeis_oleifera)	(Attalea_speciosa	Bactris_major)))	(Roystonea_regia	(Phoenix_dactylifera	Sabal_domingensis)))	Calamus_caryotoides)	((Reinhardtia_simplex	(Reinhardtia_latisecta	Reinhardtia_paiewonskiana))	Orania_palindan))	Pseudophoenix_vinifera))	Heterospathe_cagayanensis)	(Pelagodoxa_henryana	Kentiopsis_piersoniorum)))	Kingia_australis);
((((((Pseudophoenix_vinifera	Roystonea_regia)	(Phoenix_dactylifera	Sabal_domingensis))	(((Reinhardtia_simplex	(Reinhardtia_latisecta	Reinhardtia_paiewonskiana))	(Sclerosperma_profizianum	Orania_palindan))	(((Manicaria_saccifera	(Veitchia_spiralis	(Heterospathe_cagayanensis	Kentiopsis_piersoniorum)))	((Pelagodoxa_henryana	((Oenocarpus_minor	Oenocarpus_bataua)	Prestoea_acuminata))	Geonoma_undata))	Leopoldinia_pulchra)))	Calamus_caryotoides)	(Attalea_speciosa	(Bactris_major	(Elaeis_guineensis	Elaeis_oleifera))))	Kingia_australis);
((((Elaeis_guineensis	Elaeis_oleifera)	Bactris_major)	(Attalea_speciosa	(Roystonea_regia	((Sclerosperma_profizianum	(Orania_palindan	(Reinhardtia_simplex	(Reinhardtia_latisecta	Reinhardtia_paiewonskiana))))	((Calamus_caryotoides	(Geonoma_undata	(Manicaria_saccifera	((Leopoldinia_pulchra	(Veitchia_spiralis	(Heterospathe_cagayanensis	Kentiopsis_piersoniorum)))	(Pelagodoxa_henryana	((Oenocarpus_minor	Oenocarpus_bataua)	Prestoea_acuminata))))))	((Phoenix_dactylifera	Sabal_domingensis)	Pseudophoenix_vinifera))))))	Kingia_australis);
((Geonoma_undata	(((((Veitchia_spiralis	(Pelagodoxa_henryana	Kentiopsis_piersoniorum))	Heterospathe_cagayanensis)	((Prestoea_acuminata	(Oenocarpus_bataua	Oenocarpus_minor))	Leopoldinia_pulchra))	Manicaria_saccifera)	(Pseudophoenix_vinifera	((((Orania_palindan	(Reinhardtia_simplex	(Reinhardtia_paiewonskiana	Reinhardtia_latisecta)))	Sclerosperma_profizianum)	(Roystonea_regia	((Elaeis_oleifera	Elaeis_guineensis)	(Attalea_speciosa	Bactris_major))))	(Calamus_caryotoides	(Phoenix_dactylifera	Sabal_domingensis))))))	Kingia_australis);
((Sclerosperma_profizianum	(((Roystonea_regia	(Attalea_speciosa	(Bactris_major	(Elaeis_oleifera	Elaeis_guineensis))))	((Calamus_caryotoides	(Phoenix_dactylifera	Sabal_domingensis))	((Geonoma_undata	(((Pelagodoxa_henryana	(Prestoea_acuminata	(Oenocarpus_bataua	Oenocarpus_minor)))	Leopoldinia_pulchra)	(Manicaria_saccifera	(Veitchia_spiralis	(Kentiopsis_piersoniorum	Heterospathe_cagayanensis)))))	Pseudophoenix_vinifera)))	(Orania_palindan	(Reinhardtia_simplex	(Reinhardtia_paiewonskiana	Reinhardtia_latisecta)))))	Kingia_australis);
((Sabal_domingensis	((((Geonoma_undata	(((Pelagodoxa_henryana	(Prestoea_acuminata	(Oenocarpus_bataua	Oenocarpus_minor)))	Leopoldinia_pulchra)	((Calamus_caryotoides	Manicaria_saccifera)	(Heterospathe_cagayanensis	(Veitchia_spiralis	Kentiopsis_piersoniorum)))))	Pseudophoenix_vinifera)	((((Reinhardtia_simplex	(Reinhardtia_paiewonskiana	Reinhardtia_latisecta))	(Orania_palindan	Sclerosperma_profizianum))	(Attalea_speciosa	(Bactris_major	(Elaeis_oleifera	Elaeis_guineensis))))	Roystonea_regia))	Phoenix_dactylifera))	Kingia_australis);
((Elaeis_guineensis	(((Attalea_speciosa	Bactris_major)	(((Phoenix_dactylifera	Sabal_domingensis)	(Pseudophoenix_vinifera	Roystonea_regia))	((Calamus_caryotoides	((Pelagodoxa_henryana	((Leopoldinia_pulchra	(Heterospathe_cagayanensis	(Veitchia_spiralis	Kentiopsis_piersoniorum)))	(Prestoea_acuminata	(Oenocarpus_bataua	Oenocarpus_minor))))	(Manicaria_saccifera	Geonoma_undata)))	((Reinhardtia_simplex	(Reinhardtia_paiewonskiana	Reinhardtia_latisecta))	(Orania_palindan	Sclerosperma_profizianum)))))	Elaeis_oleifera))	Kingia_australis);
((Pseudophoenix_vinifera	((((Roystonea_regia	(((Reinhardtia_simplex	(Reinhardtia_paiewonskiana	Reinhardtia_latisecta))	Orania_palindan)	(Sclerosperma_profizianum	(Attalea_speciosa	(Bactris_major	(Elaeis_oleifera	Elaeis_guineensis))))))	(Phoenix_dactylifera	Sabal_domingensis))	Calamus_caryotoides)	(((Leopoldinia_pulchra	(Manicaria_saccifera	(Veitchia_spiralis	(Kentiopsis_piersoniorum	Heterospathe_cagayanensis))))	((Prestoea_acuminata	(Oenocarpus_bataua	Oenocarpus_minor))	Pelagodoxa_henryana))	Geonoma_undata)))	Kingia_australis);
((Pseudophoenix_vinifera	(((((((Reinhardtia_simplex	(Reinhardtia_paiewonskiana	Reinhardtia_latisecta))	Orania_palindan)	(Roystonea_regia	((Elaeis_oleifera	Elaeis_guineensis)	(Attalea_speciosa	Bactris_major))))	(Phoenix_dactylifera	Sabal_domingensis))	Calamus_caryotoides)	Sclerosperma_profizianum)	(((Prestoea_acuminata	(Oenocarpus_bataua	Oenocarpus_minor))	(Leopoldinia_pulchra	(Heterospathe_cagayanensis	(Veitchia_spiralis	Kentiopsis_piersoniorum))))	(Pelagodoxa_henryana	(Geonoma_undata	Manicaria_saccifera)))))	Kingia_australis);
((((Elaeis_oleifera	Elaeis_guineensis)	Bactris_major)	((((((Phoenix_dactylifera	Sabal_domingensis)	Pseudophoenix_vinifera)	(Calamus_caryotoides	(((Heterospathe_cagayanensis	(Veitchia_spiralis	Kentiopsis_piersoniorum))	(Pelagodoxa_henryana	(Prestoea_acuminata	(Leopoldinia_pulchra	(Oenocarpus_bataua	Oenocarpus_minor)))))	(Geonoma_undata	Manicaria_saccifera))))	(Sclerosperma_profizianum	((Reinhardtia_simplex	(Reinhardtia_paiewonskiana	Reinhardtia_latisecta))	Orania_palindan)))	Roystonea_regia)	Attalea_speciosa))	Kingia_australis);
((Pseudophoenix_vinifera	(((Phoenix_dactylifera	Sabal_domingensis)	(((Geonoma_undata	((Prestoea_acuminata	(Leopoldinia_pulchra	(Oenocarpus_bataua	Oenocarpus_minor)))	Pelagodoxa_henryana))	(Manicaria_saccifera	(Heterospathe_cagayanensis	(Veitchia_spiralis	Kentiopsis_piersoniorum))))	(Roystonea_regia	((Sclerosperma_profizianum	(Attalea_speciosa	((Elaeis_oleifera	Elaeis_guineensis)	Bactris_major)))	((Reinhardtia_simplex	(Reinhardtia_paiewonskiana	Reinhardtia_latisecta))	Orania_palindan)))))	Calamus_caryotoides))	Kingia_australis);
((Pelagodoxa_henryana	((((((Calamus_caryotoides	((((Sclerosperma_profizianum	(Reinhardtia_simplex	(Reinhardtia_paiewonskiana	Reinhardtia_latisecta)))	Orania_palindan)	((Elaeis_oleifera	Elaeis_guineensis)	(Bactris_major	Attalea_speciosa)))	Roystonea_regia))	(Phoenix_dactylifera	Sabal_domingensis))	Pseudophoenix_vinifera)	Geonoma_undata)	((Leopoldinia_pulchra	(Veitchia_spiralis	(Kentiopsis_piersoniorum	Heterospathe_cagayanensis)))	(Prestoea_acuminata	(Oenocarpus_bataua	Oenocarpus_minor))))	Manicaria_saccifera))	Kingia_australis);
((Sabal_domingensis	(((Geonoma_undata	((Manicaria_saccifera	Calamus_caryotoides)	(((Leopoldinia_pulchra	(Veitchia_spiralis	(Kentiopsis_piersoniorum	Heterospathe_cagayanensis)))	(Prestoea_acuminata	(Oenocarpus_bataua	Oenocarpus_minor)))	Pelagodoxa_henryana)))	((((Reinhardtia_simplex	(Reinhardtia_paiewonskiana	Reinhardtia_latisecta))	(Orania_palindan	Sclerosperma_profizianum))	(Attalea_speciosa	((Elaeis_oleifera	Elaeis_guineensis)	Bactris_major)))	Roystonea_regia))	(Pseudophoenix_vinifera	Phoenix_dactylifera)))	Kingia_australis);
((Sclerosperma_profizianum	((((Reinhardtia_paiewonskiana	Reinhardtia_latisecta)	Reinhardtia_simplex)	Orania_palindan)	(((Pseudophoenix_vinifera	(Phoenix_dactylifera	Sabal_domingensis))	(Calamus_caryotoides	((Geonoma_undata	Manicaria_saccifera)	((Pelagodoxa_henryana	(Prestoea_acuminata	(Oenocarpus_minor	Oenocarpus_bataua)))	(Leopoldinia_pulchra	(Heterospathe_cagayanensis	(Veitchia_spiralis	Kentiopsis_piersoniorum)))))))	(Roystonea_regia	(Attalea_speciosa	(Bactris_major	(Elaeis_oleifera	Elaeis_guineensis)))))))	Kingia_australis);
((Sabal_domingensis	(((Phoenix_dactylifera	((Calamus_caryotoides	((((Prestoea_acuminata	(Oenocarpus_minor	Oenocarpus_bataua))	(Manicaria_saccifera	Geonoma_undata))	(Pelagodoxa_henryana	((Heterospathe_cagayanensis	Kentiopsis_piersoniorum)	Veitchia_spiralis)))	Leopoldinia_pulchra))	((Sclerosperma_profizianum	(Attalea_speciosa	(Bactris_major	(Elaeis_oleifera	Elaeis_guineensis))))	(((Reinhardtia_paiewonskiana	Reinhardtia_latisecta)	Reinhardtia_simplex)	Orania_palindan))))	Pseudophoenix_vinifera)	Roystonea_regia))	Kingia_australis);
(((Calamus_caryotoides	Roystonea_regia)	((Phoenix_dactylifera	Sabal_domingensis)	((Attalea_speciosa	(Bactris_major	(Elaeis_oleifera	Elaeis_guineensis)))	((((Reinhardtia_paiewonskiana	Reinhardtia_latisecta)	Reinhardtia_simplex)	Orania_palindan)	(Sclerosperma_profizianum	(Pseudophoenix_vinifera	(((Pelagodoxa_henryana	Manicaria_saccifera)	(Leopoldinia_pulchra	((Prestoea_acuminata	(Oenocarpus_minor	Oenocarpus_bataua))	(Heterospathe_cagayanensis	(Kentiopsis_piersoniorum	Veitchia_spiralis)))))	Geonoma_undata)))))))	Kingia_australis);
((Sabal_domingensis	(((Roystonea_regia	((Attalea_speciosa	(Bactris_major	(Elaeis_oleifera	Elaeis_guineensis)))	((((Reinhardtia_paiewonskiana	Reinhardtia_latisecta)	Reinhardtia_simplex)	(Sclerosperma_profizianum	Orania_palindan))	((((Pelagodoxa_henryana	(Veitchia_spiralis	(Heterospathe_cagayanensis	Kentiopsis_piersoniorum)))	(Geonoma_undata	Manicaria_saccifera))	Leopoldinia_pulchra)	(Prestoea_acuminata	(Oenocarpus_minor	Oenocarpus_bataua))))))	(Calamus_caryotoides	Pseudophoenix_vinifera))	Phoenix_dactylifera))	Kingia_australis);
((Sabal_domingensis	((((Geonoma_undata	((Pelagodoxa_henryana	Manicaria_saccifera)	((Leopoldinia_pulchra	(Heterospathe_cagayanensis	(Kentiopsis_piersoniorum	Veitchia_spiralis)))	(Prestoea_acuminata	(Oenocarpus_minor	Oenocarpus_bataua)))))	(((Attalea_speciosa	(Bactris_major	(Elaeis_oleifera	Elaeis_guineensis)))	Roystonea_regia)	(((Reinhardtia_paiewonskiana	Reinhardtia_latisecta)	Reinhardtia_simplex)	(Sclerosperma_profizianum	Orania_palindan))))	(Calamus_caryotoides	Pseudophoenix_vinifera))	Phoenix_dactylifera))	Kingia_australis);
((Sclerosperma_profizianum	((Orania_palindan	((Reinhardtia_paiewonskiana	Reinhardtia_latisecta)	Reinhardtia_simplex))	(((Calamus_caryotoides	(Phoenix_dactylifera	Sabal_domingensis))	(Pseudophoenix_vinifera	(((Geonoma_undata	Manicaria_saccifera)	(Prestoea_acuminata	(Oenocarpus_minor	Oenocarpus_bataua)))	((Pelagodoxa_henryana	(Veitchia_spiralis	(Heterospathe_cagayanensis	Kentiopsis_piersoniorum)))	Leopoldinia_pulchra))))	((Attalea_speciosa	(Bactris_major	(Elaeis_oleifera	Elaeis_guineensis)))	Roystonea_regia))))	Kingia_australis);
((Heterospathe_cagayanensis	(Kentiopsis_piersoniorum	(((Prestoea_acuminata	(Leopoldinia_pulchra	(Oenocarpus_minor	Oenocarpus_bataua)))	(((Manicaria_saccifera	Geonoma_undata)	(((Roystonea_regia	((Orania_palindan	((Reinhardtia_paiewonskiana	Reinhardtia_latisecta)	Reinhardtia_simplex))	(Sclerosperma_profizianum	((Elaeis_oleifera	Elaeis_guineensis)	(Attalea_speciosa	Bactris_major)))))	((Phoenix_dactylifera	Sabal_domingensis)	Pseudophoenix_vinifera))	Calamus_caryotoides))	Pelagodoxa_henryana))	Veitchia_spiralis)))	Kingia_australis);
((Pseudophoenix_vinifera	(((((Prestoea_acuminata	(Leopoldinia_pulchra	(Oenocarpus_minor	Oenocarpus_bataua)))	((Veitchia_spiralis	(Heterospathe_cagayanensis	Kentiopsis_piersoniorum))	Pelagodoxa_henryana))	Manicaria_saccifera)	Geonoma_undata)	(((Sclerosperma_profizianum	(Orania_palindan	((Reinhardtia_paiewonskiana	Reinhardtia_latisecta)	Reinhardtia_simplex)))	(((Elaeis_oleifera	Elaeis_guineensis)	(Attalea_speciosa	Bactris_major))	Roystonea_regia))	((Phoenix_dactylifera	Sabal_domingensis)	Calamus_caryotoides))))	Kingia_australis);
((Sabal_domingensis	((Calamus_caryotoides	((Pseudophoenix_vinifera	(((Manicaria_saccifera	((Leopoldinia_pulchra	(Oenocarpus_minor	Oenocarpus_bataua))	(Prestoea_acuminata	(Heterospathe_cagayanensis	(Kentiopsis_piersoniorum	Veitchia_spiralis)))))	Pelagodoxa_henryana)	Geonoma_undata))	((Sclerosperma_profizianum	(Orania_palindan	((Reinhardtia_paiewonskiana	Reinhardtia_latisecta)	Reinhardtia_simplex)))	((Attalea_speciosa	(Bactris_major	(Elaeis_oleifera	Elaeis_guineensis)))	Roystonea_regia))))	Phoenix_dactylifera))	Kingia_australis);
((Attalea_speciosa	((Bactris_major	(Elaeis_oleifera	Elaeis_guineensis))	((((Pseudophoenix_vinifera	Roystonea_regia)	(Phoenix_dactylifera	Sabal_domingensis))	((((Calamus_caryotoides	Geonoma_undata)	Pelagodoxa_henryana)	(((Leopoldinia_pulchra	(Oenocarpus_minor	Oenocarpus_bataua))	(Prestoea_acuminata	(Veitchia_spiralis	(Heterospathe_cagayanensis	Kentiopsis_piersoniorum))))	Manicaria_saccifera))	(Orania_palindan	((Reinhardtia_paiewonskiana	Reinhardtia_latisecta)	Reinhardtia_simplex))))	Sclerosperma_profizianum)))	Kingia_australis);
((Heterospathe_cagayanensis	((Veitchia_spiralis	Kentiopsis_piersoniorum)	(Pelagodoxa_henryana	((((((Calamus_caryotoides	(Sabal_domingensis	Phoenix_dactylifera))	((Attalea_speciosa	((Elaeis_oleifera	Elaeis_guineensis)	Bactris_major))	((Sclerosperma_profizianum	(Orania_palindan	(Reinhardtia_simplex	(Reinhardtia_latisecta	Reinhardtia_paiewonskiana))))	Roystonea_regia)))	Pseudophoenix_vinifera)	(Prestoea_acuminata	(Oenocarpus_bataua	Oenocarpus_minor)))	(Geonoma_undata	Manicaria_saccifera))	Leopoldinia_pulchra))))	Kingia_australis);
((Sabal_domingensis	(Phoenix_dactylifera	((((Attalea_speciosa	((Elaeis_oleifera	Elaeis_guineensis)	Bactris_major))	((Sclerosperma_profizianum	(Orania_palindan	(Reinhardtia_simplex	(Reinhardtia_latisecta	Reinhardtia_paiewonskiana))))	Roystonea_regia))	(Pseudophoenix_vinifera	(((Prestoea_acuminata	(Oenocarpus_bataua	Oenocarpus_minor))	((((Heterospathe_cagayanensis	(Veitchia_spiralis	Kentiopsis_piersoniorum))	Pelagodoxa_henryana)	Leopoldinia_pulchra)	Manicaria_saccifera))	Geonoma_undata)))	Calamus_caryotoides)))	Kingia_australis);
((Pseudophoenix_vinifera	((Leopoldinia_pulchra	((Manicaria_saccifera	(Geonoma_undata	(Pelagodoxa_henryana	(Prestoea_acuminata	(Oenocarpus_bataua	Oenocarpus_minor)))))	(Heterospathe_cagayanensis	(Veitchia_spiralis	Kentiopsis_piersoniorum))))	(((Roystonea_regia	Calamus_caryotoides)	(Attalea_speciosa	((Elaeis_oleifera	Elaeis_guineensis)	Bactris_major)))	((Sabal_domingensis	Phoenix_dactylifera)	(Sclerosperma_profizianum	(Orania_palindan	(Reinhardtia_simplex	(Reinhardtia_latisecta	Reinhardtia_paiewonskiana))))))))	Kingia_australis);
((Sabal_domingensis	(Phoenix_dactylifera	((Roystonea_regia	((Calamus_caryotoides	((Pelagodoxa_henryana	((Kentiopsis_piersoniorum	Veitchia_spiralis)	Heterospathe_cagayanensis))	(((Leopoldinia_pulchra	(Prestoea_acuminata	(Oenocarpus_bataua	Oenocarpus_minor)))	Geonoma_undata)	Manicaria_saccifera)))	((Attalea_speciosa	((Elaeis_oleifera	Elaeis_guineensis)	Bactris_major))	(Sclerosperma_profizianum	(Orania_palindan	(Reinhardtia_simplex	(Reinhardtia_latisecta	Reinhardtia_paiewonskiana)))))))	Pseudophoenix_vinifera)))	Kingia_australis);
((Pseudophoenix_vinifera	(((((((Pelagodoxa_henryana	Kentiopsis_piersoniorum)	Veitchia_spiralis)	Heterospathe_cagayanensis)	Manicaria_saccifera)	((Prestoea_acuminata	(Oenocarpus_bataua	Oenocarpus_minor))	Leopoldinia_pulchra))	Geonoma_undata)	((((Roystonea_regia	(Attalea_speciosa	((Elaeis_oleifera	Elaeis_guineensis)	Bactris_major)))	(Sclerosperma_profizianum	(Orania_palindan	(Reinhardtia_simplex	(Reinhardtia_latisecta	Reinhardtia_paiewonskiana)))))	Calamus_caryotoides)	(Sabal_domingensis	Phoenix_dactylifera))))	Kingia_australis);
((Geonoma_undata	((((((Roystonea_regia	(Attalea_speciosa	((Elaeis_oleifera	Elaeis_guineensis)	Bactris_major)))	(Sclerosperma_profizianum	(Orania_palindan	(Reinhardtia_simplex	(Reinhardtia_latisecta	Reinhardtia_paiewonskiana)))))	Calamus_caryotoides)	(Sabal_domingensis	Phoenix_dactylifera))	Pseudophoenix_vinifera)	((((Kentiopsis_piersoniorum	Veitchia_spiralis)	Heterospathe_cagayanensis)	Manicaria_saccifera)	((Pelagodoxa_henryana	(Prestoea_acuminata	(Oenocarpus_bataua	Oenocarpus_minor)))	Leopoldinia_pulchra))))	Kingia_australis);
((Elaeis_guineensis	((Bactris_major	((((Reinhardtia_simplex	(Reinhardtia_latisecta	Reinhardtia_paiewonskiana))	(Sclerosperma_profizianum	Orania_palindan))	((((Sabal_domingensis	Phoenix_dactylifera)	Pseudophoenix_vinifera)	(Calamus_caryotoides	(((((Prestoea_acuminata	(Oenocarpus_bataua	Oenocarpus_minor))	Leopoldinia_pulchra)	(Pelagodoxa_henryana	((Kentiopsis_piersoniorum	Veitchia_spiralis)	Heterospathe_cagayanensis)))	Manicaria_saccifera)	Geonoma_undata)))	Roystonea_regia))	Attalea_speciosa))	Elaeis_oleifera))	Kingia_australis);
((Manicaria_saccifera	((Geonoma_undata	(((Roystonea_regia	((Attalea_speciosa	((Elaeis_oleifera	Elaeis_guineensis)	Bactris_major))	(Sclerosperma_profizianum	(Orania_palindan	(Reinhardtia_simplex	(Reinhardtia_latisecta	Reinhardtia_paiewonskiana))))))	((Sabal_domingensis	Phoenix_dactylifera)	Pseudophoenix_vinifera))	Calamus_caryotoides))	(Pelagodoxa_henryana	((Veitchia_spiralis	(Heterospathe_cagayanensis	Kentiopsis_piersoniorum))	(Prestoea_acuminata	(Leopoldinia_pulchra	(Oenocarpus_bataua	Oenocarpus_minor)))))))	Kingia_australis);
((Manicaria_saccifera	(((Pelagodoxa_henryana	((((Orania_palindan	(Reinhardtia_simplex	(Reinhardtia_latisecta	Reinhardtia_paiewonskiana)))	(Roystonea_regia	(Sclerosperma_profizianum	(Attalea_speciosa	((Elaeis_oleifera	Elaeis_guineensis)	Bactris_major)))))	((Sabal_domingensis	Phoenix_dactylifera)	Calamus_caryotoides))	Pseudophoenix_vinifera))	((Veitchia_spiralis	(Heterospathe_cagayanensis	Kentiopsis_piersoniorum))	(Prestoea_acuminata	(Leopoldinia_pulchra	(Oenocarpus_bataua	Oenocarpus_minor)))))	Geonoma_undata))	Kingia_australis);
((Pseudophoenix_vinifera	(((Geonoma_undata	((Prestoea_acuminata	(Leopoldinia_pulchra	(Oenocarpus_bataua	Oenocarpus_minor)))	(Heterospathe_cagayanensis	(Veitchia_spiralis	Kentiopsis_piersoniorum))))	(Pelagodoxa_henryana	Manicaria_saccifera))	(((Sabal_domingensis	Phoenix_dactylifera)	((Orania_palindan	(Reinhardtia_simplex	(Reinhardtia_latisecta	Reinhardtia_paiewonskiana)))	(Roystonea_regia	(Sclerosperma_profizianum	(Attalea_speciosa	((Elaeis_oleifera	Elaeis_guineensis)	Bactris_major))))))	Calamus_caryotoides)))	Kingia_australis);
((((Sclerosperma_profizianum	(Orania_palindan	(Reinhardtia_simplex	(Reinhardtia_paiewonskiana	Reinhardtia_latisecta))))	((Attalea_speciosa	((Elaeis_guineensis	Elaeis_oleifera)	Bactris_major))	Roystonea_regia))	((Pseudophoenix_vinifera	(Sabal_domingensis	Phoenix_dactylifera))	(Calamus_caryotoides	((((Manicaria_saccifera	(Heterospathe_cagayanensis	(Kentiopsis_piersoniorum	Veitchia_spiralis)))	Leopoldinia_pulchra)	(Pelagodoxa_henryana	(Prestoea_acuminata	(Oenocarpus_bataua	Oenocarpus_minor))))	Geonoma_undata))))	Kingia_australis);
(((((Roystonea_regia	((Orania_palindan	((Reinhardtia_simplex	(Reinhardtia_paiewonskiana	Reinhardtia_latisecta))	Sclerosperma_profizianum))	(Attalea_speciosa	((Elaeis_guineensis	Elaeis_oleifera)	Bactris_major))))	(Calamus_caryotoides	(Sabal_domingensis	Phoenix_dactylifera)))	((((Manicaria_saccifera	(Veitchia_spiralis	(Heterospathe_cagayanensis	Kentiopsis_piersoniorum)))	(Geonoma_undata	Pelagodoxa_henryana))	Leopoldinia_pulchra)	(Prestoea_acuminata	(Oenocarpus_bataua	Oenocarpus_minor))))	Pseudophoenix_vinifera)	Kingia_australis);
(((Reinhardtia_paiewonskiana	Reinhardtia_latisecta)	(((Sclerosperma_profizianum	Orania_palindan)	(((Elaeis_guineensis	Elaeis_oleifera)	(Bactris_major	Attalea_speciosa))	(((Calamus_caryotoides	(Sabal_domingensis	Phoenix_dactylifera))	((Geonoma_undata	((Manicaria_saccifera	(Prestoea_acuminata	(Leopoldinia_pulchra	(Oenocarpus_bataua	Oenocarpus_minor))))	(Pelagodoxa_henryana	(Veitchia_spiralis	(Heterospathe_cagayanensis	Kentiopsis_piersoniorum)))))	Pseudophoenix_vinifera))	Roystonea_regia)))	Reinhardtia_simplex))	Kingia_australis);
((Sabal_domingensis	(Phoenix_dactylifera	(Roystonea_regia	(Pseudophoenix_vinifera	((Sclerosperma_profizianum	(Attalea_speciosa	((Elaeis_guineensis	Elaeis_oleifera)	Bactris_major)))	((Geonoma_undata	(Leopoldinia_pulchra	((Manicaria_saccifera	(Heterospathe_cagayanensis	(Kentiopsis_piersoniorum	Veitchia_spiralis)))	(Pelagodoxa_henryana	(Prestoea_acuminata	(Oenocarpus_bataua	Oenocarpus_minor))))))	(Orania_palindan	(Calamus_caryotoides	(Reinhardtia_simplex	(Reinhardtia_paiewonskiana	Reinhardtia_latisecta))))))))))	Kingia_australis);
((Sclerosperma_profizianum	((Attalea_speciosa	((Elaeis_guineensis	Elaeis_oleifera)	Bactris_major))	((Orania_palindan	(Reinhardtia_simplex	(Reinhardtia_paiewonskiana	Reinhardtia_latisecta)))	(((Sabal_domingensis	Phoenix_dactylifera)	(Calamus_caryotoides	(Pseudophoenix_vinifera	(((Pelagodoxa_henryana	(Heterospathe_cagayanensis	(Kentiopsis_piersoniorum	Veitchia_spiralis)))	((Prestoea_acuminata	(Oenocarpus_bataua	Oenocarpus_minor))	Leopoldinia_pulchra))	(Geonoma_undata	Manicaria_saccifera)))))	Roystonea_regia))))	Kingia_australis);
((Sclerosperma_profizianum	((Reinhardtia_simplex	(Reinhardtia_paiewonskiana	Reinhardtia_latisecta))	(((Roystonea_regia	(Attalea_speciosa	((Elaeis_guineensis	Elaeis_oleifera)	Bactris_major)))	((Sabal_domingensis	Phoenix_dactylifera)	(Calamus_caryotoides	(Pseudophoenix_vinifera	((Leopoldinia_pulchra	((Manicaria_saccifera	(Heterospathe_cagayanensis	(Kentiopsis_piersoniorum	Veitchia_spiralis)))	(Pelagodoxa_henryana	(Prestoea_acuminata	(Oenocarpus_bataua	Oenocarpus_minor)))))	Geonoma_undata)))))	Orania_palindan)))	Kingia_australis);
((Elaeis_guineensis	(Elaeis_oleifera	(Bactris_major	(((((Orania_palindan	(Reinhardtia_simplex	(Reinhardtia_paiewonskiana	Reinhardtia_latisecta)))	((Sabal_domingensis	Phoenix_dactylifera)	(Calamus_caryotoides	(Pseudophoenix_vinifera	(((Pelagodoxa_henryana	(Prestoea_acuminata	(Oenocarpus_bataua	Oenocarpus_minor)))	(Manicaria_saccifera	(Veitchia_spiralis	((Heterospathe_cagayanensis	Kentiopsis_piersoniorum)	Leopoldinia_pulchra))))	Geonoma_undata)))))	Roystonea_regia)	Sclerosperma_profizianum)	Attalea_speciosa))))	Kingia_australis);
((Pseudophoenix_vinifera	((Sabal_domingensis	Phoenix_dactylifera)	((((Elaeis_guineensis	Elaeis_oleifera)	(Bactris_major	Attalea_speciosa))	((Calamus_caryotoides	((((Prestoea_acuminata	(Oenocarpus_bataua	Oenocarpus_minor))	((Heterospathe_cagayanensis	(Veitchia_spiralis	Kentiopsis_piersoniorum))	Leopoldinia_pulchra))	(Pelagodoxa_henryana	Manicaria_saccifera))	Geonoma_undata))	((Reinhardtia_simplex	(Reinhardtia_paiewonskiana	Reinhardtia_latisecta))	(Orania_palindan	Sclerosperma_profizianum))))	Roystonea_regia)))	Kingia_australis);
((Leopoldinia_pulchra	((Manicaria_saccifera	(Geonoma_undata	((Prestoea_acuminata	(Oenocarpus_bataua	Oenocarpus_minor))	(((((Pseudophoenix_vinifera	Roystonea_regia)	(Sabal_domingensis	Phoenix_dactylifera))	((Reinhardtia_simplex	(Reinhardtia_paiewonskiana	Reinhardtia_latisecta))	(Orania_palindan	Sclerosperma_profizianum)))	(Attalea_speciosa	((Elaeis_guineensis	Elaeis_oleifera)	Bactris_major)))	Calamus_caryotoides))))	(Pelagodoxa_henryana	(Heterospathe_cagayanensis	(Veitchia_spiralis	Kentiopsis_piersoniorum)))))	Kingia_australis);
((Kentiopsis_piersoniorum	(((Leopoldinia_pulchra	(((Pelagodoxa_henryana	(Manicaria_saccifera	Calamus_caryotoides))	(Geonoma_undata	((((Reinhardtia_simplex	(Reinhardtia_paiewonskiana	Reinhardtia_latisecta))	(Orania_palindan	Sclerosperma_profizianum))	(Attalea_speciosa	((Elaeis_guineensis	Elaeis_oleifera)	Bactris_major)))	((Pseudophoenix_vinifera	Roystonea_regia)	(Sabal_domingensis	Phoenix_dactylifera)))))	(Prestoea_acuminata	(Oenocarpus_bataua	Oenocarpus_minor))))	Heterospathe_cagayanensis)	Veitchia_spiralis))	Kingia_australis);
((Pseudophoenix_vinifera	(((Calamus_caryotoides	(Sabal_domingensis	Phoenix_dactylifera))	((Roystonea_regia	((Elaeis_guineensis	Elaeis_oleifera)	(Attalea_speciosa	Bactris_major)))	(Sclerosperma_profizianum	((Reinhardtia_simplex	(Reinhardtia_paiewonskiana	Reinhardtia_latisecta))	Orania_palindan))))	(((((Prestoea_acuminata	(Oenocarpus_bataua	Oenocarpus_minor))	(Heterospathe_cagayanensis	(Veitchia_spiralis	Kentiopsis_piersoniorum)))	Leopoldinia_pulchra)	(Geonoma_undata	Manicaria_saccifera))	Pelagodoxa_henryana)))	Kingia_australis);
((Sabal_domingensis	(Phoenix_dactylifera	((((Roystonea_regia	(Attalea_speciosa	(Bactris_major	(Elaeis_guineensis	Elaeis_oleifera))))	(Sclerosperma_profizianum	((Reinhardtia_simplex	(Reinhardtia_paiewonskiana	Reinhardtia_latisecta))	Orania_palindan)))	(((Prestoea_acuminata	(Oenocarpus_bataua	Oenocarpus_minor))	((Pelagodoxa_henryana	(Veitchia_spiralis	(Kentiopsis_piersoniorum	Heterospathe_cagayanensis)))	((Geonoma_undata	Manicaria_saccifera)	Leopoldinia_pulchra)))	Pseudophoenix_vinifera))	Calamus_caryotoides)))	Kingia_australis);
((Pseudophoenix_vinifera	((Sabal_domingensis	Phoenix_dactylifera)	((((Roystonea_regia	(Attalea_speciosa	(Bactris_major	(Elaeis_guineensis	Elaeis_oleifera))))	(Sclerosperma_profizianum	((Reinhardtia_simplex	(Reinhardtia_paiewonskiana	Reinhardtia_latisecta))	Orania_palindan)))	(((Manicaria_saccifera	((Veitchia_spiralis	(Kentiopsis_piersoniorum	Pelagodoxa_henryana))	Heterospathe_cagayanensis))	(Prestoea_acuminata	(Leopoldinia_pulchra	(Oenocarpus_bataua	Oenocarpus_minor))))	Geonoma_undata))	Calamus_caryotoides)))	Kingia_australis);
((Pseudophoenix_vinifera	((Sabal_domingensis	Phoenix_dactylifera)	(((Roystonea_regia	(((Attalea_speciosa	(Bactris_major	(Elaeis_guineensis	Elaeis_oleifera)))	Sclerosperma_profizianum)	((Reinhardtia_simplex	(Reinhardtia_paiewonskiana	Reinhardtia_latisecta))	Orania_palindan)))	((((Prestoea_acuminata	(Oenocarpus_bataua	Oenocarpus_minor))	Manicaria_saccifera)	((Veitchia_spiralis	((Heterospathe_cagayanensis	Kentiopsis_piersoniorum)	Leopoldinia_pulchra))	Pelagodoxa_henryana))	Geonoma_undata))	Calamus_caryotoides)))	Kingia_australis);
((Sabal_domingensis	(Phoenix_dactylifera	((((Roystonea_regia	(Attalea_speciosa	(Bactris_major	(Elaeis_guineensis	Elaeis_oleifera))))	(((Reinhardtia_simplex	(Reinhardtia_paiewonskiana	Reinhardtia_latisecta))	Orania_palindan)	Sclerosperma_profizianum))	(Pseudophoenix_vinifera	(Geonoma_undata	(Pelagodoxa_henryana	((Leopoldinia_pulchra	(Prestoea_acuminata	(Oenocarpus_bataua	Oenocarpus_minor)))	((Manicaria_saccifera	Veitchia_spiralis)	(Heterospathe_cagayanensis	Kentiopsis_piersoniorum)))))))	Calamus_caryotoides)))	Kingia_australis);
((Elaeis_guineensis	(Elaeis_oleifera	(((((Reinhardtia_simplex	(Reinhardtia_paiewonskiana	Reinhardtia_latisecta))	(Roystonea_regia	((Pseudophoenix_vinifera	(Manicaria_saccifera	((Geonoma_undata	Pelagodoxa_henryana)	((Leopoldinia_pulchra	(Prestoea_acuminata	(Oenocarpus_bataua	Oenocarpus_minor)))	(Heterospathe_cagayanensis	(Veitchia_spiralis	Kentiopsis_piersoniorum))))))	(Calamus_caryotoides	(Sabal_domingensis	Phoenix_dactylifera)))))	(Orania_palindan	Sclerosperma_profizianum))	Attalea_speciosa)	Bactris_major)))	Kingia_australis);
((Bactris_major	((Elaeis_guineensis	Elaeis_oleifera)	(((((Sclerosperma_profizianum	Orania_palindan)	(Reinhardtia_simplex	(Reinhardtia_paiewonskiana	Reinhardtia_latisecta)))	(((Pelagodoxa_henryana	(((Leopoldinia_pulchra	(Prestoea_acuminata	(Oenocarpus_bataua	Oenocarpus_minor)))	(Veitchia_spiralis	(Kentiopsis_piersoniorum	Heterospathe_cagayanensis)))	(Geonoma_undata	Manicaria_saccifera)))	Calamus_caryotoides)	(Pseudophoenix_vinifera	(Sabal_domingensis	Phoenix_dactylifera))))	Roystonea_regia)	Attalea_speciosa)))	Kingia_australis);
((Sabal_domingensis	(Phoenix_dactylifera	(((Roystonea_regia	(Attalea_speciosa	(Bactris_major	(Elaeis_guineensis	Elaeis_oleifera))))	(Pseudophoenix_vinifera	(Sclerosperma_profizianum	(Orania_palindan	(Reinhardtia_simplex	(Reinhardtia_paiewonskiana	Reinhardtia_latisecta))))))	(((Manicaria_saccifera	((Leopoldinia_pulchra	(Prestoea_acuminata	(Oenocarpus_bataua	Oenocarpus_minor)))	(Pelagodoxa_henryana	(Veitchia_spiralis	(Kentiopsis_piersoniorum	Heterospathe_cagayanensis)))))	Geonoma_undata)	Calamus_caryotoides))))	Kingia_australis);
((Elaeis_guineensis	(Elaeis_oleifera	((((Sclerosperma_profizianum	(Orania_palindan	(Reinhardtia_simplex	(Reinhardtia_paiewonskiana	Reinhardtia_latisecta))))	(((Pseudophoenix_vinifera	((((Prestoea_acuminata	(Oenocarpus_bataua	Oenocarpus_minor))	((Heterospathe_cagayanensis	(Veitchia_spiralis	Kentiopsis_piersoniorum))	Leopoldinia_pulchra))	(Geonoma_undata	Manicaria_saccifera))	Pelagodoxa_henryana))	((Sabal_domingensis	Phoenix_dactylifera)	Calamus_caryotoides))	Roystonea_regia))	Attalea_speciosa)	Bactris_major)))	Kingia_australis);
(((((((Pseudophoenix_vinifera	((((Prestoea_acuminata	(Oenocarpus_bataua	Oenocarpus_minor))	((Veitchia_spiralis	(Kentiopsis_piersoniorum	Heterospathe_cagayanensis))	Leopoldinia_pulchra))	(Geonoma_undata	Manicaria_saccifera))	Pelagodoxa_henryana))	((Sabal_domingensis	Phoenix_dactylifera)	Calamus_caryotoides))	(Sclerosperma_profizianum	(Orania_palindan	(Reinhardtia_simplex	(Reinhardtia_paiewonskiana	Reinhardtia_latisecta)))))	Roystonea_regia)	Attalea_speciosa)	(Bactris_major	(Elaeis_guineensis	Elaeis_oleifera)))	Kingia_australis);
((Manicaria_saccifera	(((Prestoea_acuminata	(Oenocarpus_minor	Oenocarpus_bataua))	(Geonoma_undata	((((Sclerosperma_profizianum	(Orania_palindan	((Reinhardtia_latisecta	Reinhardtia_paiewonskiana)	Reinhardtia_simplex)))	((Attalea_speciosa	((Elaeis_oleifera	Elaeis_guineensis)	Bactris_major))	Roystonea_regia))	(Calamus_caryotoides	(Sabal_domingensis	Phoenix_dactylifera)))	Pseudophoenix_vinifera)))	(Leopoldinia_pulchra	(Pelagodoxa_henryana	(Veitchia_spiralis	(Kentiopsis_piersoniorum	Heterospathe_cagayanensis))))))	Kingia_australis);
((Pseudophoenix_vinifera	(((((Pelagodoxa_henryana	(Prestoea_acuminata	(Oenocarpus_minor	Oenocarpus_bataua)))	Leopoldinia_pulchra)	((Heterospathe_cagayanensis	(Veitchia_spiralis	Kentiopsis_piersoniorum))	Manicaria_saccifera))	Geonoma_undata)	(((Attalea_speciosa	((Elaeis_oleifera	Elaeis_guineensis)	Bactris_major))	(Roystonea_regia	(Sclerosperma_profizianum	(Orania_palindan	((Reinhardtia_latisecta	Reinhardtia_paiewonskiana)	Reinhardtia_simplex)))))	(Calamus_caryotoides	(Sabal_domingensis	Phoenix_dactylifera)))))	Kingia_australis);
((Pseudophoenix_vinifera	((((Reinhardtia_latisecta	Reinhardtia_paiewonskiana)	Reinhardtia_simplex)	(Roystonea_regia	((Sclerosperma_profizianum	(Attalea_speciosa	((Elaeis_oleifera	Elaeis_guineensis)	Bactris_major)))	((Calamus_caryotoides	((((Heterospathe_cagayanensis	(Veitchia_spiralis	Kentiopsis_piersoniorum))	Manicaria_saccifera)	(Pelagodoxa_henryana	(Prestoea_acuminata	(Leopoldinia_pulchra	(Oenocarpus_minor	Oenocarpus_bataua)))))	Geonoma_undata))	(Sabal_domingensis	Phoenix_dactylifera)))))	Orania_palindan))	Kingia_australis);
((Roystonea_regia	((Pseudophoenix_vinifera	(Sabal_domingensis	Phoenix_dactylifera))	((Orania_palindan	(((Reinhardtia_latisecta	Reinhardtia_paiewonskiana)	Reinhardtia_simplex)	(Sclerosperma_profizianum	(Attalea_speciosa	((Elaeis_oleifera	Elaeis_guineensis)	Bactris_major)))))	(Calamus_caryotoides	(Geonoma_undata	(Pelagodoxa_henryana	(Manicaria_saccifera	((Prestoea_acuminata	(Oenocarpus_minor	Oenocarpus_bataua))	((Veitchia_spiralis	(Kentiopsis_piersoniorum	Heterospathe_cagayanensis))	Leopoldinia_pulchra)))))))))	Kingia_australis);
((Heterospathe_cagayanensis	((((Leopoldinia_pulchra	(((((((Sclerosperma_profizianum	(Attalea_speciosa	((Elaeis_oleifera	Elaeis_guineensis)	Bactris_major)))	(Orania_palindan	((Reinhardtia_latisecta	Reinhardtia_paiewonskiana)	Reinhardtia_simplex)))	Roystonea_regia)	(Calamus_caryotoides	(Phoenix_dactylifera	Sabal_domingensis)))	Pseudophoenix_vinifera)	(Pelagodoxa_henryana	Geonoma_undata))	(Prestoea_acuminata	(Oenocarpus_minor	Oenocarpus_bataua))))	Manicaria_saccifera)	Veitchia_spiralis)	Kentiopsis_piersoniorum))	Kingia_australis);
((Sabal_domingensis	(((((((Elaeis_oleifera	Elaeis_guineensis)	(Bactris_major	Attalea_speciosa))	((Orania_palindan	((Reinhardtia_latisecta	Reinhardtia_paiewonskiana)	Reinhardtia_simplex))	Sclerosperma_profizianum))	(Calamus_caryotoides	((((Prestoea_acuminata	(Oenocarpus_minor	Oenocarpus_bataua))	((Veitchia_spiralis	Leopoldinia_pulchra)	(Kentiopsis_piersoniorum	Heterospathe_cagayanensis)))	Pelagodoxa_henryana)	(Manicaria_saccifera	Geonoma_undata))))	Roystonea_regia)	Pseudophoenix_vinifera)	Phoenix_dactylifera))	Kingia_australis);
((Pseudophoenix_vinifera	((((Prestoea_acuminata	(Leopoldinia_pulchra	(Oenocarpus_minor	Oenocarpus_bataua)))	((Veitchia_spiralis	Kentiopsis_piersoniorum)	Heterospathe_cagayanensis))	(Pelagodoxa_henryana	(Manicaria_saccifera	Geonoma_undata)))	(((Phoenix_dactylifera	Sabal_domingensis)	((Roystonea_regia	(Attalea_speciosa	((Elaeis_oleifera	Elaeis_guineensis)	Bactris_major)))	((Orania_palindan	((Reinhardtia_latisecta	Reinhardtia_paiewonskiana)	Reinhardtia_simplex))	Sclerosperma_profizianum)))	Calamus_caryotoides)))	Kingia_australis);
((Sabal_domingensis	((((Roystonea_regia	(Attalea_speciosa	((Elaeis_oleifera	Elaeis_guineensis)	Bactris_major)))	((Orania_palindan	((Reinhardtia_latisecta	Reinhardtia_paiewonskiana)	Reinhardtia_simplex))	Sclerosperma_profizianum))	(Calamus_caryotoides	(Pseudophoenix_vinifera	(((Pelagodoxa_henryana	(Prestoea_acuminata	(Oenocarpus_minor	Oenocarpus_bataua)))	((Veitchia_spiralis	(Kentiopsis_piersoniorum	Heterospathe_cagayanensis))	(Leopoldinia_pulchra	Manicaria_saccifera)))	Geonoma_undata))))	Phoenix_dactylifera))	Kingia_australis);
((Elaeis_guineensis	(((Bactris_major	Attalea_speciosa)	(((((Reinhardtia_latisecta	Reinhardtia_paiewonskiana)	Reinhardtia_simplex)	(Sclerosperma_profizianum	Orania_palindan))	((Calamus_caryotoides	((Pelagodoxa_henryana	((Manicaria_saccifera	Geonoma_undata)	((Leopoldinia_pulchra	(Prestoea_acuminata	(Oenocarpus_minor	Oenocarpus_bataua)))	(Heterospathe_cagayanensis	(Veitchia_spiralis	Kentiopsis_piersoniorum)))))	Pseudophoenix_vinifera))	(Phoenix_dactylifera	Sabal_domingensis)))	Roystonea_regia))	Elaeis_oleifera))	Kingia_australis);
((((Elaeis_oleifera	Elaeis_guineensis)	(Bactris_major	Attalea_speciosa))	(((Sclerosperma_profizianum	(Orania_palindan	((Reinhardtia_latisecta	Reinhardtia_paiewonskiana)	Reinhardtia_simplex)))	((((Pelagodoxa_henryana	(Heterospathe_cagayanensis	(Veitchia_spiralis	Kentiopsis_piersoniorum)))	((Geonoma_undata	Manicaria_saccifera)	(Prestoea_acuminata	((Oenocarpus_minor	Oenocarpus_bataua)	Leopoldinia_pulchra))))	Calamus_caryotoides)	(Pseudophoenix_vinifera	(Phoenix_dactylifera	Sabal_domingensis))))	Roystonea_regia))	Kingia_australis);
((Pseudophoenix_vinifera	(((Calamus_caryotoides	(Phoenix_dactylifera	Sabal_domingensis))	(Roystonea_regia	((Sclerosperma_profizianum	((Elaeis_oleifera	Elaeis_guineensis)	(Attalea_speciosa	Bactris_major)))	(((Reinhardtia_latisecta	Reinhardtia_paiewonskiana)	Reinhardtia_simplex)	Orania_palindan))))	((Leopoldinia_pulchra	(Oenocarpus_minor	Oenocarpus_bataua))	((Pelagodoxa_henryana	((Manicaria_saccifera	(Veitchia_spiralis	(Heterospathe_cagayanensis	Kentiopsis_piersoniorum)))	Geonoma_undata))	Prestoea_acuminata))))	Kingia_australis);
((Orania_palindan	(((Reinhardtia_latisecta	Reinhardtia_paiewonskiana)	Reinhardtia_simplex)	((((Calamus_caryotoides	((((Prestoea_acuminata	(Leopoldinia_pulchra	(Oenocarpus_minor	Oenocarpus_bataua)))	(Heterospathe_cagayanensis	(Veitchia_spiralis	Kentiopsis_piersoniorum)))	(Manicaria_saccifera	Pelagodoxa_henryana))	Geonoma_undata))	(Roystonea_regia	(Attalea_speciosa	(Bactris_major	(Elaeis_oleifera	Elaeis_guineensis)))))	(Pseudophoenix_vinifera	(Phoenix_dactylifera	Sabal_domingensis)))	Sclerosperma_profizianum)))	Kingia_australis);
((Elaeis_guineensis	((((((Sclerosperma_profizianum	(Orania_palindan	((Reinhardtia_latisecta	Reinhardtia_paiewonskiana)	Reinhardtia_simplex)))	((Pseudophoenix_vinifera	(Phoenix_dactylifera	Sabal_domingensis))	(Calamus_caryotoides	(((Leopoldinia_pulchra	(Heterospathe_cagayanensis	(Veitchia_spiralis	Kentiopsis_piersoniorum)))	(Pelagodoxa_henryana	(Prestoea_acuminata	(Oenocarpus_minor	Oenocarpus_bataua))))	(Geonoma_undata	Manicaria_saccifera)))))	Roystonea_regia)	Attalea_speciosa)	Bactris_major)	Elaeis_oleifera))	Kingia_australis);
((Elaeis_guineensis	(((Attalea_speciosa	Bactris_major)	((((((Reinhardtia_latisecta	Reinhardtia_paiewonskiana)	Reinhardtia_simplex)	Orania_palindan)	(((Manicaria_saccifera	(Pelagodoxa_henryana	(Heterospathe_cagayanensis	(Veitchia_spiralis	Kentiopsis_piersoniorum))))	(Leopoldinia_pulchra	(Prestoea_acuminata	(Oenocarpus_minor	Oenocarpus_bataua))))	(Calamus_caryotoides	Geonoma_undata)))	((Pseudophoenix_vinifera	(Phoenix_dactylifera	Sabal_domingensis))	Roystonea_regia))	Sclerosperma_profizianum))	Elaeis_oleifera))	Kingia_australis);
((Orania_palindan	(((((Pseudophoenix_vinifera	Sclerosperma_profizianum)	(Geonoma_undata	((Manicaria_saccifera	(Veitchia_spiralis	(Kentiopsis_piersoniorum	Heterospathe_cagayanensis)))	(Pelagodoxa_henryana	(Prestoea_acuminata	(Leopoldinia_pulchra	(Oenocarpus_minor	Oenocarpus_bataua)))))))	((Calamus_caryotoides	Roystonea_regia)	(Attalea_speciosa	(Bactris_major	(Elaeis_oleifera	Elaeis_guineensis)))))	(Phoenix_dactylifera	Sabal_domingensis))	((Reinhardtia_latisecta	Reinhardtia_paiewonskiana)	Reinhardtia_simplex)))	Kingia_australis);
((Sabal_domingensis	((((Sclerosperma_profizianum	((Geonoma_undata	((Manicaria_saccifera	(Veitchia_spiralis	(Kentiopsis_piersoniorum	Heterospathe_cagayanensis)))	(Pelagodoxa_henryana	(Prestoea_acuminata	(Leopoldinia_pulchra	(Oenocarpus_minor	Oenocarpus_bataua))))))	Pseudophoenix_vinifera))	((((Reinhardtia_latisecta	Reinhardtia_paiewonskiana)	Reinhardtia_simplex)	Orania_palindan)	((Attalea_speciosa	(Bactris_major	(Elaeis_oleifera	Elaeis_guineensis)))	Roystonea_regia)))	Calamus_caryotoides)	Phoenix_dactylifera))	Kingia_australis);
((Heterospathe_cagayanensis	(((Prestoea_acuminata	(((Geonoma_undata	Manicaria_saccifera)	((((Pseudophoenix_vinifera	(Phoenix_dactylifera	Sabal_domingensis))	(Roystonea_regia	((((Reinhardtia_latisecta	Reinhardtia_paiewonskiana)	Reinhardtia_simplex)	(Sclerosperma_profizianum	Orania_palindan))	(Attalea_speciosa	(Bactris_major	(Elaeis_oleifera	Elaeis_guineensis))))))	Calamus_caryotoides)	Pelagodoxa_henryana))	(Leopoldinia_pulchra	(Oenocarpus_minor	Oenocarpus_bataua))))	Veitchia_spiralis)	Kentiopsis_piersoniorum))	Kingia_australis);
((Elaeis_guineensis	(((((Calamus_caryotoides	Roystonea_regia)	(((((((Pelagodoxa_henryana	(Prestoea_acuminata	(Oenocarpus_minor	Oenocarpus_bataua)))	Leopoldinia_pulchra)	(Manicaria_saccifera	((Veitchia_spiralis	Kentiopsis_piersoniorum)	Heterospathe_cagayanensis)))	Geonoma_undata)	Pseudophoenix_vinifera)	(Phoenix_dactylifera	Sabal_domingensis))	(Sclerosperma_profizianum	(Orania_palindan	((Reinhardtia_latisecta	Reinhardtia_paiewonskiana)	Reinhardtia_simplex)))))	Attalea_speciosa)	Bactris_major)	Elaeis_oleifera))	Kingia_australis);
((((((((((Veitchia_spiralis	(Kentiopsis_piersoniorum	Heterospathe_cagayanensis))	Leopoldinia_pulchra)	(Pelagodoxa_henryana	(Prestoea_acuminata	(Oenocarpus_minor	Oenocarpus_bataua))))	Manicaria_saccifera)	Geonoma_undata)	Calamus_caryotoides)	(((Reinhardtia_latisecta	Reinhardtia_paiewonskiana)	Reinhardtia_simplex)	(Sclerosperma_profizianum	Orania_palindan)))	((Roystonea_regia	Pseudophoenix_vinifera)	(Phoenix_dactylifera	Sabal_domingensis)))	(Attalea_speciosa	(Bactris_major	(Elaeis_oleifera	Elaeis_guineensis))))	Kingia_australis);
((Roystonea_regia	(Pseudophoenix_vinifera	((Phoenix_dactylifera	Sabal_domingensis)	((Sclerosperma_profizianum	((Elaeis_oleifera	Elaeis_guineensis)	(Attalea_speciosa	Bactris_major)))	((((((Prestoea_acuminata	(Oenocarpus_minor	Oenocarpus_bataua))	((Heterospathe_cagayanensis	(Veitchia_spiralis	Kentiopsis_piersoniorum))	Leopoldinia_pulchra))	(Manicaria_saccifera	Geonoma_undata))	Pelagodoxa_henryana)	Calamus_caryotoides)	(((Reinhardtia_latisecta	Reinhardtia_paiewonskiana)	Reinhardtia_simplex)	Orania_palindan))))))	Kingia_australis);
((Pseudophoenix_vinifera	((Leopoldinia_pulchra	(((Manicaria_saccifera	(Veitchia_spiralis	(Kentiopsis_piersoniorum	Heterospathe_cagayanensis)))	Geonoma_undata)	(Pelagodoxa_henryana	((Oenocarpus_minor	Oenocarpus_bataua)	Prestoea_acuminata))))	(((((Orania_palindan	(Sclerosperma_profizianum	(Reinhardtia_simplex	(Reinhardtia_latisecta	Reinhardtia_paiewonskiana))))	((Bactris_major	(Elaeis_guineensis	Elaeis_oleifera))	Attalea_speciosa))	Roystonea_regia)	(Sabal_domingensis	Phoenix_dactylifera))	Calamus_caryotoides)))	Kingia_australis);
((Manicaria_saccifera	((Heterospathe_cagayanensis	(Veitchia_spiralis	Kentiopsis_piersoniorum))	((((Reinhardtia_simplex	(Reinhardtia_latisecta	Reinhardtia_paiewonskiana))	((Orania_palindan	Sclerosperma_profizianum)	((Elaeis_guineensis	Elaeis_oleifera)	(Attalea_speciosa	Bactris_major))))	(((Roystonea_regia	Pseudophoenix_vinifera)	(Sabal_domingensis	Phoenix_dactylifera))	Calamus_caryotoides))	((((Leopoldinia_pulchra	(Oenocarpus_minor	Oenocarpus_bataua))	Prestoea_acuminata)	Pelagodoxa_henryana)	Geonoma_undata))))	Kingia_australis);
((((Reinhardtia_simplex	(Reinhardtia_latisecta	Reinhardtia_paiewonskiana))	Orania_palindan)	(((Phoenix_dactylifera	(Sabal_domingensis	(Calamus_caryotoides	Roystonea_regia)))	((((Leopoldinia_pulchra	(Oenocarpus_minor	Oenocarpus_bataua))	((Heterospathe_cagayanensis	(Veitchia_spiralis	Kentiopsis_piersoniorum))	Prestoea_acuminata))	((Geonoma_undata	Manicaria_saccifera)	Pelagodoxa_henryana))	Pseudophoenix_vinifera))	(Sclerosperma_profizianum	(Bactris_major	((Elaeis_guineensis	Elaeis_oleifera)	Attalea_speciosa)))))	Kingia_australis);
((Sabal_domingensis	(((Calamus_caryotoides	(Roystonea_regia	((Sclerosperma_profizianum	(Attalea_speciosa	(Bactris_major	(Elaeis_guineensis	Elaeis_oleifera))))	((Reinhardtia_simplex	(Reinhardtia_latisecta	Reinhardtia_paiewonskiana))	Orania_palindan))))	(((((Heterospathe_cagayanensis	(Veitchia_spiralis	Kentiopsis_piersoniorum))	(Pelagodoxa_henryana	(Prestoea_acuminata	(Oenocarpus_minor	Oenocarpus_bataua))))	Leopoldinia_pulchra)	(Geonoma_undata	Manicaria_saccifera))	Pseudophoenix_vinifera))	Phoenix_dactylifera))	Kingia_australis);
(((Attalea_speciosa	(Bactris_major	(Elaeis_guineensis	Elaeis_oleifera)))	((((Reinhardtia_simplex	(Reinhardtia_latisecta	Reinhardtia_paiewonskiana))	(Orania_palindan	Sclerosperma_profizianum))	(((Pelagodoxa_henryana	((Geonoma_undata	Manicaria_saccifera)	((Heterospathe_cagayanensis	(Veitchia_spiralis	Kentiopsis_piersoniorum))	((Prestoea_acuminata	(Oenocarpus_minor	Oenocarpus_bataua))	Leopoldinia_pulchra))))	Calamus_caryotoides)	(Phoenix_dactylifera	(Pseudophoenix_vinifera	Sabal_domingensis))))	Roystonea_regia))	Kingia_australis);
((Sabal_domingensis	((Calamus_caryotoides	Roystonea_regia)	((Phoenix_dactylifera	Pseudophoenix_vinifera)	((((Geonoma_undata	Manicaria_saccifera)	((Pelagodoxa_henryana	(Prestoea_acuminata	(Oenocarpus_minor	Oenocarpus_bataua)))	(Leopoldinia_pulchra	(Heterospathe_cagayanensis	(Veitchia_spiralis	Kentiopsis_piersoniorum)))))	((Reinhardtia_simplex	(Reinhardtia_latisecta	Reinhardtia_paiewonskiana))	(Orania_palindan	Sclerosperma_profizianum)))	(Attalea_speciosa	(Bactris_major	(Elaeis_guineensis	Elaeis_oleifera)))))))	Kingia_australis);
((Manicaria_saccifera	(((Leopoldinia_pulchra	(Geonoma_undata	(((((Reinhardtia_simplex	(Reinhardtia_latisecta	Reinhardtia_paiewonskiana))	(Orania_palindan	Sclerosperma_profizianum))	(Attalea_speciosa	(Bactris_major	(Elaeis_guineensis	Elaeis_oleifera))))	((Phoenix_dactylifera	Sabal_domingensis)	(Pseudophoenix_vinifera	Roystonea_regia)))	Calamus_caryotoides)))	(Pelagodoxa_henryana	(Prestoea_acuminata	(Oenocarpus_minor	Oenocarpus_bataua))))	(Veitchia_spiralis	(Kentiopsis_piersoniorum	Heterospathe_cagayanensis))))	Kingia_australis);
((Veitchia_spiralis	((Kentiopsis_piersoniorum	Heterospathe_cagayanensis)	((Manicaria_saccifera	((Geonoma_undata	(((((Reinhardtia_simplex	(Reinhardtia_latisecta	Reinhardtia_paiewonskiana))	(Orania_palindan	Sclerosperma_profizianum))	((Elaeis_guineensis	Elaeis_oleifera)	(Attalea_speciosa	Bactris_major)))	((Phoenix_dactylifera	Sabal_domingensis)	(Pseudophoenix_vinifera	Roystonea_regia)))	Calamus_caryotoides))	(Prestoea_acuminata	(Leopoldinia_pulchra	(Oenocarpus_minor	Oenocarpus_bataua)))))	Pelagodoxa_henryana)))	Kingia_australis);
((Sabal_domingensis	(Roystonea_regia	((((Calamus_caryotoides	(((Veitchia_spiralis	Kentiopsis_piersoniorum)	Heterospathe_cagayanensis)	((Geonoma_undata	Manicaria_saccifera)	(Pelagodoxa_henryana	(Prestoea_acuminata	(Leopoldinia_pulchra	(Oenocarpus_minor	Oenocarpus_bataua)))))))	((Sclerosperma_profizianum	((Reinhardtia_simplex	(Reinhardtia_latisecta	Reinhardtia_paiewonskiana))	Orania_palindan))	(Attalea_speciosa	(Bactris_major	(Elaeis_guineensis	Elaeis_oleifera)))))	Phoenix_dactylifera)	Pseudophoenix_vinifera)))	Kingia_australis);
((Sabal_domingensis	(((Pseudophoenix_vinifera	(Pelagodoxa_henryana	(((Prestoea_acuminata	((Oenocarpus_bataua	Oenocarpus_minor)	Leopoldinia_pulchra))	(Veitchia_spiralis	(Kentiopsis_piersoniorum	Heterospathe_cagayanensis)))	(Geonoma_undata	Manicaria_saccifera))))	(((Sclerosperma_profizianum	((Reinhardtia_simplex	(Reinhardtia_latisecta	Reinhardtia_paiewonskiana))	Orania_palindan))	(Roystonea_regia	(Attalea_speciosa	(Bactris_major	(Elaeis_guineensis	Elaeis_oleifera)))))	Calamus_caryotoides))	Phoenix_dactylifera))	Kingia_australis);
((Elaeis_guineensis	(Elaeis_oleifera	(((((((Reinhardtia_simplex	(Reinhardtia_latisecta	Reinhardtia_paiewonskiana))	(((Geonoma_undata	(((Leopoldinia_pulchra	(Oenocarpus_minor	Oenocarpus_bataua))	Prestoea_acuminata)	(Pelagodoxa_henryana	(Veitchia_spiralis	(Heterospathe_cagayanensis	Kentiopsis_piersoniorum)))))	Manicaria_saccifera)	Orania_palindan))	(Pseudophoenix_vinifera	(Phoenix_dactylifera	Sabal_domingensis)))	(Calamus_caryotoides	Roystonea_regia))	Sclerosperma_profizianum)	Attalea_speciosa)	Bactris_major)))	Kingia_australis);
((Heterospathe_cagayanensis	(Kentiopsis_piersoniorum	((Leopoldinia_pulchra	(((Oenocarpus_minor	Oenocarpus_bataua)	Prestoea_acuminata)	(Pelagodoxa_henryana	((Geonoma_undata	Manicaria_saccifera)	(((Pseudophoenix_vinifera	(Phoenix_dactylifera	Sabal_domingensis))	(((Reinhardtia_simplex	(Reinhardtia_latisecta	Reinhardtia_paiewonskiana))	Orania_palindan)	(Roystonea_regia	(Sclerosperma_profizianum	(Attalea_speciosa	(Bactris_major	(Elaeis_guineensis	Elaeis_oleifera)))))))	Calamus_caryotoides)))))	Veitchia_spiralis)))	Kingia_australis);
((Sabal_domingensis	((((Sclerosperma_profizianum	((Reinhardtia_simplex	(Reinhardtia_latisecta	Reinhardtia_paiewonskiana))	Orania_palindan))	((Geonoma_undata	(Pelagodoxa_henryana	(Manicaria_saccifera	((Heterospathe_cagayanensis	(Kentiopsis_piersoniorum	Veitchia_spiralis))	((Leopoldinia_pulchra	(Oenocarpus_minor	Oenocarpus_bataua))	Prestoea_acuminata)))))	((Attalea_speciosa	(Bactris_major	(Elaeis_guineensis	Elaeis_oleifera)))	(Roystonea_regia	Calamus_caryotoides))))	Pseudophoenix_vinifera)	Phoenix_dactylifera))	Kingia_australis);
((Leopoldinia_pulchra	((((Oenocarpus_minor	Oenocarpus_bataua)	Prestoea_acuminata)	((Geonoma_undata	Manicaria_saccifera)	((((((Elaeis_guineensis	Elaeis_oleifera)	(Attalea_speciosa	Bactris_major))	Roystonea_regia)	((Sclerosperma_profizianum	Orania_palindan)	(Reinhardtia_simplex	(Reinhardtia_latisecta	Reinhardtia_paiewonskiana))))	(Pseudophoenix_vinifera	(Phoenix_dactylifera	Sabal_domingensis)))	Calamus_caryotoides)))	(Heterospathe_cagayanensis	((Pelagodoxa_henryana	Kentiopsis_piersoniorum)	Veitchia_spiralis))))	Kingia_australis);
(((Elaeis_guineensis	Elaeis_oleifera)	(((Roystonea_regia	(((Sclerosperma_profizianum	Orania_palindan)	(Reinhardtia_simplex	(Reinhardtia_latisecta	Reinhardtia_paiewonskiana)))	(((Phoenix_dactylifera	Sabal_domingensis)	Calamus_caryotoides)	(Pseudophoenix_vinifera	(Geonoma_undata	(Manicaria_saccifera	(((Heterospathe_cagayanensis	(Kentiopsis_piersoniorum	Veitchia_spiralis))	Leopoldinia_pulchra)	(Pelagodoxa_henryana	((Oenocarpus_minor	Oenocarpus_bataua)	Prestoea_acuminata)))))))))	Attalea_speciosa)	Bactris_major))	Kingia_australis);
((Heterospathe_cagayanensis	((Kentiopsis_piersoniorum	Veitchia_spiralis)	(Leopoldinia_pulchra	((Pelagodoxa_henryana	((Oenocarpus_minor	Oenocarpus_bataua)	Prestoea_acuminata))	((Geonoma_undata	Manicaria_saccifera)	(((Pseudophoenix_vinifera	(Phoenix_dactylifera	Sabal_domingensis))	(((Attalea_speciosa	((Elaeis_guineensis	Elaeis_oleifera)	Bactris_major))	Roystonea_regia)	((Sclerosperma_profizianum	Orania_palindan)	(Reinhardtia_simplex	(Reinhardtia_latisecta	Reinhardtia_paiewonskiana)))))	Calamus_caryotoides))))))	Kingia_australis);
((Manicaria_saccifera	(((Heterospathe_cagayanensis	(Kentiopsis_piersoniorum	Veitchia_spiralis))	(Pelagodoxa_henryana	((Leopoldinia_pulchra	(Oenocarpus_minor	Oenocarpus_bataua))	Prestoea_acuminata)))	(Geonoma_undata	(((((Attalea_speciosa	((Elaeis_guineensis	Elaeis_oleifera)	Bactris_major))	Roystonea_regia)	(Sclerosperma_profizianum	(Orania_palindan	(Reinhardtia_simplex	(Reinhardtia_latisecta	Reinhardtia_paiewonskiana)))))	((Phoenix_dactylifera	Sabal_domingensis)	Calamus_caryotoides))	Pseudophoenix_vinifera))))	Kingia_australis);
((Manicaria_saccifera	(((Leopoldinia_pulchra	((Oenocarpus_minor	Oenocarpus_bataua)	Prestoea_acuminata))	(Geonoma_undata	((((((Elaeis_guineensis	Elaeis_oleifera)	(Bactris_major	Attalea_speciosa))	Roystonea_regia)	((Reinhardtia_simplex	(Reinhardtia_latisecta	Reinhardtia_paiewonskiana))	(Sclerosperma_profizianum	Orania_palindan)))	((Phoenix_dactylifera	Sabal_domingensis)	Calamus_caryotoides))	Pseudophoenix_vinifera)))	(Pelagodoxa_henryana	(Veitchia_spiralis	(Heterospathe_cagayanensis	Kentiopsis_piersoniorum)))))	Kingia_australis);
((Sabal_domingensis	((((((Attalea_speciosa	((Elaeis_guineensis	Elaeis_oleifera)	Bactris_major))	Roystonea_regia)	((Reinhardtia_simplex	(Reinhardtia_latisecta	Reinhardtia_paiewonskiana))	(Sclerosperma_profizianum	Orania_palindan)))	(Pseudophoenix_vinifera	(((Manicaria_saccifera	Pelagodoxa_henryana)	(((Oenocarpus_minor	Oenocarpus_bataua)	Prestoea_acuminata)	((Heterospathe_cagayanensis	(Kentiopsis_piersoniorum	Veitchia_spiralis))	Leopoldinia_pulchra)))	Geonoma_undata)))	Calamus_caryotoides)	Phoenix_dactylifera))	Kingia_australis);
((Pseudophoenix_vinifera	(((((Oenocarpus_minor	Oenocarpus_bataua)	Prestoea_acuminata)	((Heterospathe_cagayanensis	(Kentiopsis_piersoniorum	Veitchia_spiralis))	Leopoldinia_pulchra))	(Pelagodoxa_henryana	(Geonoma_undata	Manicaria_saccifera)))	((Calamus_caryotoides	(Phoenix_dactylifera	Sabal_domingensis))	((((Elaeis_guineensis	Elaeis_oleifera)	(Bactris_major	Attalea_speciosa))	Roystonea_regia)	(Sclerosperma_profizianum	(Orania_palindan	(Reinhardtia_simplex	(Reinhardtia_latisecta	Reinhardtia_paiewonskiana))))))))	Kingia_australis);
(((Attalea_speciosa	((Elaeis_guineensis	Elaeis_oleifera)	Bactris_major))	((((Calamus_caryotoides	Pseudophoenix_vinifera)	(Sabal_domingensis	Phoenix_dactylifera))	(((Geonoma_undata	Manicaria_saccifera)	Pelagodoxa_henryana)	((Veitchia_spiralis	(Heterospathe_cagayanensis	Kentiopsis_piersoniorum))	(Prestoea_acuminata	(Leopoldinia_pulchra	(Oenocarpus_minor	Oenocarpus_bataua))))))	((Orania_palindan	(((Reinhardtia_paiewonskiana	Reinhardtia_latisecta)	Reinhardtia_simplex)	Sclerosperma_profizianum))	Roystonea_regia)))	Kingia_australis);
((((((Sabal_domingensis	Phoenix_dactylifera)	((Sclerosperma_profizianum	Pseudophoenix_vinifera)	(Geonoma_undata	(Leopoldinia_pulchra	((Manicaria_saccifera	(Veitchia_spiralis	(Heterospathe_cagayanensis	Kentiopsis_piersoniorum)))	(Pelagodoxa_henryana	(Prestoea_acuminata	(Oenocarpus_minor	Oenocarpus_bataua))))))))	((Calamus_caryotoides	Roystonea_regia)	(Attalea_speciosa	((Elaeis_guineensis	Elaeis_oleifera)	Bactris_major))))	((Reinhardtia_paiewonskiana	Reinhardtia_latisecta)	Reinhardtia_simplex))	Orania_palindan)	Kingia_australis);
((Bactris_major	((((((Reinhardtia_paiewonskiana	Reinhardtia_latisecta)	Reinhardtia_simplex)	(Orania_palindan	Sclerosperma_profizianum))	(((Calamus_caryotoides	(Pseudophoenix_vinifera	(Geonoma_undata	(Manicaria_saccifera	(Leopoldinia_pulchra	((Pelagodoxa_henryana	(Prestoea_acuminata	(Oenocarpus_minor	Oenocarpus_bataua)))	(Veitchia_spiralis	(Heterospathe_cagayanensis	Kentiopsis_piersoniorum))))))))	(Sabal_domingensis	Phoenix_dactylifera))	Roystonea_regia))	Attalea_speciosa)	(Elaeis_guineensis	Elaeis_oleifera)))	Kingia_australis);
((Manicaria_saccifera	(((((Prestoea_acuminata	(Leopoldinia_pulchra	(Oenocarpus_minor	Oenocarpus_bataua)))	Pelagodoxa_henryana)	Geonoma_undata)	(((((Sabal_domingensis	Phoenix_dactylifera)	((((Reinhardtia_paiewonskiana	Reinhardtia_latisecta)	Reinhardtia_simplex)	Orania_palindan)	(Roystonea_regia	((Elaeis_guineensis	Elaeis_oleifera)	(Attalea_speciosa	Bactris_major)))))	Calamus_caryotoides)	Sclerosperma_profizianum)	Pseudophoenix_vinifera))	(Veitchia_spiralis	(Heterospathe_cagayanensis	Kentiopsis_piersoniorum))))	Kingia_australis);
((Sabal_domingensis	(Phoenix_dactylifera	(Calamus_caryotoides	(((Geonoma_undata	Manicaria_saccifera)	(((Prestoea_acuminata	(Oenocarpus_minor	Oenocarpus_bataua))	Pelagodoxa_henryana)	(Leopoldinia_pulchra	(Heterospathe_cagayanensis	(Kentiopsis_piersoniorum	Veitchia_spiralis)))))	(((Attalea_speciosa	(Bactris_major	(Elaeis_guineensis	Elaeis_oleifera)))	Roystonea_regia)	((Pseudophoenix_vinifera	Sclerosperma_profizianum)	(((Reinhardtia_paiewonskiana	Reinhardtia_latisecta)	Reinhardtia_simplex)	Orania_palindan)))))))	Kingia_australis);
((Manicaria_saccifera	(((((Leopoldinia_pulchra	(Prestoea_acuminata	(Oenocarpus_minor	Oenocarpus_bataua)))	((Heterospathe_cagayanensis	Kentiopsis_piersoniorum)	Veitchia_spiralis))	(((Pseudophoenix_vinifera	(Sabal_domingensis	Phoenix_dactylifera))	(((Attalea_speciosa	(Bactris_major	(Elaeis_guineensis	Elaeis_oleifera)))	Roystonea_regia)	(Sclerosperma_profizianum	(((Reinhardtia_paiewonskiana	Reinhardtia_latisecta)	Reinhardtia_simplex)	Orania_palindan))))	Calamus_caryotoides))	Pelagodoxa_henryana)	Geonoma_undata))	Kingia_australis);
((Orania_palindan	((((Attalea_speciosa	(Bactris_major	(Elaeis_guineensis	Elaeis_oleifera)))	Sclerosperma_profizianum)	((Calamus_caryotoides	(((Pelagodoxa_henryana	Geonoma_undata)	Manicaria_saccifera)	((Leopoldinia_pulchra	(Prestoea_acuminata	(Oenocarpus_minor	Oenocarpus_bataua)))	((Heterospathe_cagayanensis	Kentiopsis_piersoniorum)	Veitchia_spiralis))))	((Roystonea_regia	Pseudophoenix_vinifera)	(Sabal_domingensis	Phoenix_dactylifera))))	((Reinhardtia_paiewonskiana	Reinhardtia_latisecta)	Reinhardtia_simplex)))	Kingia_australis);
((((Elaeis_guineensis	Elaeis_oleifera)	(Attalea_speciosa	Bactris_major))	(Sclerosperma_profizianum	(((Calamus_caryotoides	((Geonoma_undata	Manicaria_saccifera)	(((Prestoea_acuminata	(Oenocarpus_minor	Oenocarpus_bataua))	Leopoldinia_pulchra)	(Pelagodoxa_henryana	((Heterospathe_cagayanensis	Kentiopsis_piersoniorum)	Veitchia_spiralis)))))	(((Reinhardtia_paiewonskiana	Reinhardtia_latisecta)	Reinhardtia_simplex)	Orania_palindan))	((Roystonea_regia	Pseudophoenix_vinifera)	(Sabal_domingensis	Phoenix_dactylifera)))))	Kingia_australis);
((Manicaria_saccifera	((((Prestoea_acuminata	(Oenocarpus_minor	Oenocarpus_bataua))	(Pelagodoxa_henryana	(Leopoldinia_pulchra	((Heterospathe_cagayanensis	Kentiopsis_piersoniorum)	Veitchia_spiralis))))	((((Sclerosperma_profizianum	(((Reinhardtia_paiewonskiana	Reinhardtia_latisecta)	Reinhardtia_simplex)	Orania_palindan))	(Attalea_speciosa	(Bactris_major	(Elaeis_guineensis	Elaeis_oleifera))))	((Sabal_domingensis	Phoenix_dactylifera)	(Pseudophoenix_vinifera	Roystonea_regia)))	Calamus_caryotoides))	Geonoma_undata))	Kingia_australis);
((Manicaria_saccifera	((((Leopoldinia_pulchra	(Pelagodoxa_henryana	(Prestoea_acuminata	(Oenocarpus_minor	Oenocarpus_bataua))))	(Heterospathe_cagayanensis	(Kentiopsis_piersoniorum	Veitchia_spiralis)))	((((Sclerosperma_profizianum	(((Reinhardtia_paiewonskiana	Reinhardtia_latisecta)	Reinhardtia_simplex)	Orania_palindan))	(Roystonea_regia	((Elaeis_guineensis	Elaeis_oleifera)	(Attalea_speciosa	Bactris_major))))	((Sabal_domingensis	Phoenix_dactylifera)	Pseudophoenix_vinifera))	Calamus_caryotoides))	Geonoma_undata))	Kingia_australis);
((Sclerosperma_profizianum	(((Roystonea_regia	(Attalea_speciosa	((Elaeis_guineensis	Elaeis_oleifera)	Bactris_major)))	(((Sabal_domingensis	Phoenix_dactylifera)	Calamus_caryotoides)	(Pseudophoenix_vinifera	((((Prestoea_acuminata	(Oenocarpus_bataua	Oenocarpus_minor))	(((Kentiopsis_piersoniorum	Veitchia_spiralis)	Heterospathe_cagayanensis)	Leopoldinia_pulchra))	(Manicaria_saccifera	Geonoma_undata))	Pelagodoxa_henryana))))	((Reinhardtia_simplex	(Reinhardtia_paiewonskiana	Reinhardtia_latisecta))	Orania_palindan)))	Kingia_australis);
((Pseudophoenix_vinifera	((Sabal_domingensis	Phoenix_dactylifera)	(Calamus_caryotoides	(((((Prestoea_acuminata	(Leopoldinia_pulchra	(Oenocarpus_bataua	Oenocarpus_minor)))	(Veitchia_spiralis	(Heterospathe_cagayanensis	Kentiopsis_piersoniorum)))	(Manicaria_saccifera	Geonoma_undata))	Pelagodoxa_henryana)	(((Sclerosperma_profizianum	Orania_palindan)	(Reinhardtia_simplex	(Reinhardtia_paiewonskiana	Reinhardtia_latisecta)))	(Roystonea_regia	(Attalea_speciosa	((Elaeis_guineensis	Elaeis_oleifera)	Bactris_major))))))))	Kingia_australis);
(((Phoenix_dactylifera	((((Orania_palindan	(Reinhardtia_simplex	(Reinhardtia_paiewonskiana	Reinhardtia_latisecta)))	(Roystonea_regia	(Attalea_speciosa	((Elaeis_guineensis	Elaeis_oleifera)	Bactris_major))))	((Sclerosperma_profizianum	Pseudophoenix_vinifera)	(((Manicaria_saccifera	Geonoma_undata)	((Prestoea_acuminata	(Leopoldinia_pulchra	(Oenocarpus_bataua	Oenocarpus_minor)))	(Heterospathe_cagayanensis	(Kentiopsis_piersoniorum	Veitchia_spiralis))))	Pelagodoxa_henryana)))	Calamus_caryotoides))	Sabal_domingensis)	Kingia_australis);
((Elaeis_guineensis	(Elaeis_oleifera	(Bactris_major	((Roystonea_regia	(((Pseudophoenix_vinifera	(Sabal_domingensis	Phoenix_dactylifera))	((Sclerosperma_profizianum	Orania_palindan)	(Reinhardtia_simplex	(Reinhardtia_paiewonskiana	Reinhardtia_latisecta))))	(((Heterospathe_cagayanensis	((Pelagodoxa_henryana	(Calamus_caryotoides	Kentiopsis_piersoniorum))	Veitchia_spiralis))	(Manicaria_saccifera	(Prestoea_acuminata	(Leopoldinia_pulchra	(Oenocarpus_bataua	Oenocarpus_minor)))))	Geonoma_undata)))	Attalea_speciosa))))	Kingia_australis);
((Heterospathe_cagayanensis	((Kentiopsis_piersoniorum	Veitchia_spiralis)	((Prestoea_acuminata	(Leopoldinia_pulchra	(Oenocarpus_bataua	Oenocarpus_minor)))	(((((Elaeis_guineensis	Elaeis_oleifera)	(Bactris_major	Attalea_speciosa))	(Calamus_caryotoides	Roystonea_regia))	((Pseudophoenix_vinifera	(Sabal_domingensis	Phoenix_dactylifera))	(Sclerosperma_profizianum	(Orania_palindan	(Reinhardtia_simplex	(Reinhardtia_paiewonskiana	Reinhardtia_latisecta))))))	((Geonoma_undata	Manicaria_saccifera)	Pelagodoxa_henryana)))))	Kingia_australis);
((Sclerosperma_profizianum	((Sabal_domingensis	Phoenix_dactylifera)	(((Pseudophoenix_vinifera	(Geonoma_undata	((Pelagodoxa_henryana	(Prestoea_acuminata	(Oenocarpus_bataua	Oenocarpus_minor)))	(Leopoldinia_pulchra	(Manicaria_saccifera	((Heterospathe_cagayanensis	Kentiopsis_piersoniorum)	Veitchia_spiralis))))))	(((Attalea_speciosa	((Elaeis_guineensis	Elaeis_oleifera)	Bactris_major))	Roystonea_regia)	(Orania_palindan	(Reinhardtia_simplex	(Reinhardtia_paiewonskiana	Reinhardtia_latisecta)))))	Calamus_caryotoides)))	Kingia_australis);
((Pseudophoenix_vinifera	((Geonoma_undata	(((Prestoea_acuminata	(Oenocarpus_bataua	Oenocarpus_minor))	Manicaria_saccifera)	(((Veitchia_spiralis	(Pelagodoxa_henryana	Kentiopsis_piersoniorum))	Heterospathe_cagayanensis)	Leopoldinia_pulchra)))	((Calamus_caryotoides	(Phoenix_dactylifera	Sabal_domingensis))	(Roystonea_regia	(((Reinhardtia_simplex	(Reinhardtia_paiewonskiana	Reinhardtia_latisecta))	(Sclerosperma_profizianum	Orania_palindan))	(Attalea_speciosa	((Elaeis_guineensis	Elaeis_oleifera)	Bactris_major)))))))	Kingia_australis);
((Elaeis_guineensis	(Elaeis_oleifera	(Bactris_major	((Roystonea_regia	((Orania_palindan	(Reinhardtia_simplex	(Reinhardtia_paiewonskiana	Reinhardtia_latisecta)))	(((Sclerosperma_profizianum	Pseudophoenix_vinifera)	(Geonoma_undata	((((Leopoldinia_pulchra	(Prestoea_acuminata	(Oenocarpus_bataua	Oenocarpus_minor)))	(Veitchia_spiralis	(Kentiopsis_piersoniorum	Heterospathe_cagayanensis)))	Pelagodoxa_henryana)	Manicaria_saccifera)))	(Calamus_caryotoides	(Phoenix_dactylifera	Sabal_domingensis)))))	Attalea_speciosa))))	Kingia_australis);
((Manicaria_saccifera	(((Prestoea_acuminata	((Oenocarpus_bataua	Oenocarpus_minor)	Leopoldinia_pulchra))	(Pelagodoxa_henryana	(Veitchia_spiralis	(Kentiopsis_piersoniorum	Heterospathe_cagayanensis))))	(Geonoma_undata	(Calamus_caryotoides	((Pseudophoenix_vinifera	(Phoenix_dactylifera	Sabal_domingensis))	((((Elaeis_guineensis	Elaeis_oleifera)	(Bactris_major	Attalea_speciosa))	Roystonea_regia)	((Sclerosperma_profizianum	Orania_palindan)	(Reinhardtia_simplex	(Reinhardtia_paiewonskiana	Reinhardtia_latisecta)))))))))	Kingia_australis);
((Sabal_domingensis	((((((Attalea_speciosa	((Elaeis_guineensis	Elaeis_oleifera)	Bactris_major))	Roystonea_regia)	((Sclerosperma_profizianum	Orania_palindan)	(Reinhardtia_simplex	(Reinhardtia_paiewonskiana	Reinhardtia_latisecta))))	((((Leopoldinia_pulchra	(Heterospathe_cagayanensis	(Kentiopsis_piersoniorum	Veitchia_spiralis)))	(Manicaria_saccifera	Geonoma_undata))	((Prestoea_acuminata	(Oenocarpus_bataua	Oenocarpus_minor))	Pelagodoxa_henryana))	Calamus_caryotoides))	Pseudophoenix_vinifera)	Phoenix_dactylifera))	Kingia_australis);
((Manicaria_saccifera	(Geonoma_undata	(((Oenocarpus_minor	Oenocarpus_bataua)	Prestoea_acuminata)	(((((Orania_palindan	(Sclerosperma_profizianum	(Reinhardtia_simplex	(Reinhardtia_latisecta	Reinhardtia_paiewonskiana))))	((Attalea_speciosa	((Elaeis_guineensis	Elaeis_oleifera)	Bactris_major))	Roystonea_regia))	(Calamus_caryotoides	(Sabal_domingensis	Phoenix_dactylifera)))	Pseudophoenix_vinifera)	(Heterospathe_cagayanensis	(((Kentiopsis_piersoniorum	Pelagodoxa_henryana)	Veitchia_spiralis)	Leopoldinia_pulchra))))))	Kingia_australis);
(((Attalea_speciosa	((Elaeis_guineensis	Elaeis_oleifera)	Bactris_major))	(Calamus_caryotoides	(((Pseudophoenix_vinifera	Roystonea_regia)	(Sabal_domingensis	Phoenix_dactylifera))	(((Reinhardtia_simplex	(Reinhardtia_latisecta	Reinhardtia_paiewonskiana))	Orania_palindan)	(Sclerosperma_profizianum	(Geonoma_undata	(((((Oenocarpus_minor	Oenocarpus_bataua)	Prestoea_acuminata)	((Heterospathe_cagayanensis	(Kentiopsis_piersoniorum	Veitchia_spiralis))	Leopoldinia_pulchra))	Pelagodoxa_henryana)	Manicaria_saccifera)))))))	Kingia_australis);
((Pseudophoenix_vinifera	(((Calamus_caryotoides	Roystonea_regia)	((Attalea_speciosa	((Elaeis_guineensis	Elaeis_oleifera)	Bactris_major))	((((((Oenocarpus_minor	Oenocarpus_bataua)	Prestoea_acuminata)	Pelagodoxa_henryana)	((Manicaria_saccifera	(Heterospathe_cagayanensis	(Kentiopsis_piersoniorum	Veitchia_spiralis)))	Leopoldinia_pulchra))	Geonoma_undata)	(((Reinhardtia_simplex	(Reinhardtia_latisecta	Reinhardtia_paiewonskiana))	Orania_palindan)	Sclerosperma_profizianum))))	(Sabal_domingensis	Phoenix_dactylifera)))	Kingia_australis);
((Pseudophoenix_vinifera	((((Geonoma_undata	Manicaria_saccifera)	(Heterospathe_cagayanensis	(Kentiopsis_piersoniorum	Veitchia_spiralis)))	(((Leopoldinia_pulchra	(Oenocarpus_minor	Oenocarpus_bataua))	Prestoea_acuminata)	Pelagodoxa_henryana))	(((((Reinhardtia_simplex	(Reinhardtia_latisecta	Reinhardtia_paiewonskiana))	Orania_palindan)	Sclerosperma_profizianum)	(Roystonea_regia	(Attalea_speciosa	((Elaeis_guineensis	Elaeis_oleifera)	Bactris_major))))	(Calamus_caryotoides	(Phoenix_dactylifera	Sabal_domingensis)))))	Kingia_australis);
((((Pseudophoenix_vinifera	(((((Oenocarpus_minor	Oenocarpus_bataua)	Prestoea_acuminata)	Manicaria_saccifera)	((Heterospathe_cagayanensis	((Pelagodoxa_henryana	Kentiopsis_piersoniorum)	Veitchia_spiralis))	Leopoldinia_pulchra))	Geonoma_undata))	((((Reinhardtia_simplex	(Reinhardtia_latisecta	Reinhardtia_paiewonskiana))	Orania_palindan)	(Roystonea_regia	(Attalea_speciosa	((Elaeis_guineensis	Elaeis_oleifera)	Bactris_major))))	(Calamus_caryotoides	(Phoenix_dactylifera	Sabal_domingensis))))	Sclerosperma_profizianum)	Kingia_australis);
((Orania_palindan	((((Roystonea_regia	((Elaeis_guineensis	Elaeis_oleifera)	(Bactris_major	Attalea_speciosa)))	((Pseudophoenix_vinifera	(((Veitchia_spiralis	(Kentiopsis_piersoniorum	Heterospathe_cagayanensis))	Manicaria_saccifera)	((Leopoldinia_pulchra	Geonoma_undata)	(Pelagodoxa_henryana	((Oenocarpus_minor	Oenocarpus_bataua)	Prestoea_acuminata)))))	(Calamus_caryotoides	(Phoenix_dactylifera	Sabal_domingensis))))	Sclerosperma_profizianum)	(Reinhardtia_simplex	(Reinhardtia_latisecta	Reinhardtia_paiewonskiana))))	Kingia_australis);
((Pseudophoenix_vinifera	((Geonoma_undata	((Pelagodoxa_henryana	(((Oenocarpus_minor	Oenocarpus_bataua)	Prestoea_acuminata)	(((Veitchia_spiralis	Kentiopsis_piersoniorum)	Heterospathe_cagayanensis)	Leopoldinia_pulchra)))	Manicaria_saccifera))	(((Orania_palindan	(Reinhardtia_simplex	(Reinhardtia_latisecta	Reinhardtia_paiewonskiana)))	(Calamus_caryotoides	((Attalea_speciosa	((Elaeis_guineensis	Elaeis_oleifera)	Bactris_major))	(Roystonea_regia	(Phoenix_dactylifera	Sabal_domingensis)))))	Sclerosperma_profizianum)))	Kingia_australis);
(((Attalea_speciosa	((Elaeis_guineensis	Elaeis_oleifera)	Bactris_major))	(((Phoenix_dactylifera	Sabal_domingensis)	(Pseudophoenix_vinifera	Roystonea_regia))	((Calamus_caryotoides	((((Oenocarpus_minor	Oenocarpus_bataua)	Prestoea_acuminata)	((Veitchia_spiralis	(Kentiopsis_piersoniorum	Heterospathe_cagayanensis))	Leopoldinia_pulchra))	((Geonoma_undata	Manicaria_saccifera)	Pelagodoxa_henryana)))	((Reinhardtia_simplex	(Reinhardtia_latisecta	Reinhardtia_paiewonskiana))	(Orania_palindan	Sclerosperma_profizianum)))))	Kingia_australis);
((Manicaria_saccifera	((((Leopoldinia_pulchra	(Oenocarpus_minor	Oenocarpus_bataua))	Prestoea_acuminata)	(Heterospathe_cagayanensis	(Veitchia_spiralis	Kentiopsis_piersoniorum)))	((((((Sclerosperma_profizianum	(Roystonea_regia	(Attalea_speciosa	((Elaeis_guineensis	Elaeis_oleifera)	Bactris_major))))	(Orania_palindan	(Reinhardtia_simplex	(Reinhardtia_latisecta	Reinhardtia_paiewonskiana))))	Calamus_caryotoides)	((Phoenix_dactylifera	Sabal_domingensis)	Pseudophoenix_vinifera))	Pelagodoxa_henryana)	Geonoma_undata)))	Kingia_australis);
((Manicaria_saccifera	((((((Roystonea_regia	(Attalea_speciosa	((Elaeis_guineensis	Elaeis_oleifera)	Bactris_major)))	((Sclerosperma_profizianum	Orania_palindan)	(Reinhardtia_simplex	(Reinhardtia_latisecta	Reinhardtia_paiewonskiana))))	(Pseudophoenix_vinifera	Calamus_caryotoides))	(Phoenix_dactylifera	Sabal_domingensis))	(Pelagodoxa_henryana	(((Leopoldinia_pulchra	(Oenocarpus_minor	Oenocarpus_bataua))	Prestoea_acuminata)	(Heterospathe_cagayanensis	(Veitchia_spiralis	Kentiopsis_piersoniorum)))))	Geonoma_undata))	Kingia_australis);
((Sclerosperma_profizianum	(((((Phoenix_dactylifera	Sabal_domingensis)	Calamus_caryotoides)	(Pseudophoenix_vinifera	((Pelagodoxa_henryana	(Leopoldinia_pulchra	(Veitchia_spiralis	(Kentiopsis_piersoniorum	Heterospathe_cagayanensis))))	((Geonoma_undata	Manicaria_saccifera)	(Prestoea_acuminata	(Oenocarpus_minor	Oenocarpus_bataua))))))	(Roystonea_regia	(Attalea_speciosa	((Elaeis_oleifera	Elaeis_guineensis)	Bactris_major))))	(Orania_palindan	(Reinhardtia_simplex	(Reinhardtia_paiewonskiana	Reinhardtia_latisecta)))))	Kingia_australis);
((Elaeis_guineensis	(((((((Reinhardtia_simplex	(Reinhardtia_paiewonskiana	Reinhardtia_latisecta))	(Orania_palindan	Sclerosperma_profizianum))	Roystonea_regia)	((Calamus_caryotoides	((((Pelagodoxa_henryana	Leopoldinia_pulchra)	(Manicaria_saccifera	(Veitchia_spiralis	(Kentiopsis_piersoniorum	Heterospathe_cagayanensis))))	(Prestoea_acuminata	(Oenocarpus_minor	Oenocarpus_bataua)))	Geonoma_undata))	(Pseudophoenix_vinifera	(Phoenix_dactylifera	Sabal_domingensis))))	Bactris_major)	Attalea_speciosa)	Elaeis_oleifera))	Kingia_australis);
((Pseudophoenix_vinifera	(Calamus_caryotoides	(((Leopoldinia_pulchra	(Oenocarpus_minor	Oenocarpus_bataua))	(((Manicaria_saccifera	(Heterospathe_cagayanensis	(Veitchia_spiralis	Kentiopsis_piersoniorum)))	(Pelagodoxa_henryana	Geonoma_undata))	Prestoea_acuminata))	((Phoenix_dactylifera	Sabal_domingensis)	(Roystonea_regia	((Sclerosperma_profizianum	((Elaeis_oleifera	Elaeis_guineensis)	(Bactris_major	Attalea_speciosa)))	((Reinhardtia_simplex	(Reinhardtia_paiewonskiana	Reinhardtia_latisecta))	Orania_palindan)))))))	Kingia_australis);
((Sabal_domingensis	(((Roystonea_regia	((Attalea_speciosa	((Elaeis_oleifera	Elaeis_guineensis)	Bactris_major))	((Reinhardtia_simplex	(Reinhardtia_paiewonskiana	Reinhardtia_latisecta))	(Sclerosperma_profizianum	Orania_palindan))))	(Calamus_caryotoides	((((Leopoldinia_pulchra	(Veitchia_spiralis	(Kentiopsis_piersoniorum	Heterospathe_cagayanensis)))	(Manicaria_saccifera	Geonoma_undata))	(Pelagodoxa_henryana	(Prestoea_acuminata	(Oenocarpus_minor	Oenocarpus_bataua))))	Pseudophoenix_vinifera)))	Phoenix_dactylifera))	Kingia_australis);
((Pseudophoenix_vinifera	((((Phoenix_dactylifera	Sabal_domingensis)	(((Reinhardtia_simplex	(Reinhardtia_paiewonskiana	Reinhardtia_latisecta))	(Sclerosperma_profizianum	Orania_palindan))	(Roystonea_regia	(Attalea_speciosa	((Elaeis_oleifera	Elaeis_guineensis)	Bactris_major)))))	Calamus_caryotoides)	((((Prestoea_acuminata	(Oenocarpus_minor	Oenocarpus_bataua))	(Leopoldinia_pulchra	(Veitchia_spiralis	(Kentiopsis_piersoniorum	Heterospathe_cagayanensis))))	(Manicaria_saccifera	Pelagodoxa_henryana))	Geonoma_undata)))	Kingia_australis);
((Sabal_domingensis	((((Sclerosperma_profizianum	(Orania_palindan	(Reinhardtia_simplex	(Reinhardtia_paiewonskiana	Reinhardtia_latisecta))))	(Roystonea_regia	(Attalea_speciosa	((Elaeis_oleifera	Elaeis_guineensis)	Bactris_major))))	(Calamus_caryotoides	(((((Prestoea_acuminata	(Oenocarpus_minor	Oenocarpus_bataua))	(Leopoldinia_pulchra	(Heterospathe_cagayanensis	(Veitchia_spiralis	Kentiopsis_piersoniorum))))	(Manicaria_saccifera	Pelagodoxa_henryana))	Geonoma_undata)	Pseudophoenix_vinifera)))	Phoenix_dactylifera))	Kingia_australis);
((Sabal_domingensis	((((Attalea_speciosa	((Elaeis_oleifera	Elaeis_guineensis)	Bactris_major))	((Calamus_caryotoides	(((Pelagodoxa_henryana	(Prestoea_acuminata	(Oenocarpus_minor	Oenocarpus_bataua)))	((Heterospathe_cagayanensis	(Veitchia_spiralis	Kentiopsis_piersoniorum))	(Geonoma_undata	Manicaria_saccifera)))	Leopoldinia_pulchra))	(Sclerosperma_profizianum	(Orania_palindan	(Reinhardtia_simplex	(Reinhardtia_paiewonskiana	Reinhardtia_latisecta))))))	(Roystonea_regia	Pseudophoenix_vinifera))	Phoenix_dactylifera))	Kingia_australis);
((Orania_palindan	((Reinhardtia_simplex	(Reinhardtia_paiewonskiana	Reinhardtia_latisecta))	(((((Roystonea_regia	Pseudophoenix_vinifera)	(Phoenix_dactylifera	Sabal_domingensis))	((Elaeis_oleifera	Elaeis_guineensis)	(Bactris_major	Attalea_speciosa)))	(Calamus_caryotoides	(((((Heterospathe_cagayanensis	Kentiopsis_piersoniorum)	Veitchia_spiralis)	Manicaria_saccifera)	((Pelagodoxa_henryana	Leopoldinia_pulchra)	(Prestoea_acuminata	(Oenocarpus_minor	Oenocarpus_bataua))))	Geonoma_undata)))	Sclerosperma_profizianum)))	Kingia_australis);
((Heterospathe_cagayanensis	((Kentiopsis_piersoniorum	Veitchia_spiralis)	((Prestoea_acuminata	(Leopoldinia_pulchra	(Oenocarpus_minor	Oenocarpus_bataua)))	((((Attalea_speciosa	((Elaeis_oleifera	Elaeis_guineensis)	Bactris_major))	(((Pseudophoenix_vinifera	((Orania_palindan	Sclerosperma_profizianum)	(Reinhardtia_simplex	(Reinhardtia_paiewonskiana	Reinhardtia_latisecta))))	(Phoenix_dactylifera	Sabal_domingensis))	(Roystonea_regia	Calamus_caryotoides)))	Geonoma_undata)	(Pelagodoxa_henryana	Manicaria_saccifera)))))	Kingia_australis);
((Manicaria_saccifera	(((Kentiopsis_piersoniorum	Heterospathe_cagayanensis)	Veitchia_spiralis)	(((Pelagodoxa_henryana	(Prestoea_acuminata	(Oenocarpus_minor	Oenocarpus_bataua)))	Leopoldinia_pulchra)	((Pseudophoenix_vinifera	(((Roystonea_regia	((Attalea_speciosa	((Elaeis_oleifera	Elaeis_guineensis)	Bactris_major))	(Orania_palindan	(Sclerosperma_profizianum	(Reinhardtia_simplex	(Reinhardtia_paiewonskiana	Reinhardtia_latisecta))))))	Calamus_caryotoides)	(Phoenix_dactylifera	Sabal_domingensis)))	Geonoma_undata))))	Kingia_australis);
((Elaeis_guineensis	(((Attalea_speciosa	Bactris_major)	(((Sclerosperma_profizianum	(Orania_palindan	(Reinhardtia_simplex	(Reinhardtia_paiewonskiana	Reinhardtia_latisecta))))	(Calamus_caryotoides	((Pseudophoenix_vinifera	(((Pelagodoxa_henryana	(Prestoea_acuminata	(Leopoldinia_pulchra	(Oenocarpus_minor	Oenocarpus_bataua))))	(Manicaria_saccifera	(Veitchia_spiralis	(Heterospathe_cagayanensis	Kentiopsis_piersoniorum))))	Geonoma_undata))	(Sabal_domingensis	Phoenix_dactylifera))))	Roystonea_regia))	Elaeis_oleifera))	Kingia_australis);
((Manicaria_saccifera	((((Pelagodoxa_henryana	(Prestoea_acuminata	(Oenocarpus_minor	Oenocarpus_bataua)))	((Veitchia_spiralis	(Heterospathe_cagayanensis	Kentiopsis_piersoniorum))	Leopoldinia_pulchra))	((((Sabal_domingensis	Phoenix_dactylifera)	(Roystonea_regia	Pseudophoenix_vinifera))	((Attalea_speciosa	(Bactris_major	(Elaeis_oleifera	Elaeis_guineensis)))	((Reinhardtia_simplex	(Reinhardtia_paiewonskiana	Reinhardtia_latisecta))	(Sclerosperma_profizianum	Orania_palindan))))	Calamus_caryotoides))	Geonoma_undata))	Kingia_australis);
((Elaeis_guineensis	(((Attalea_speciosa	Bactris_major)	((((Reinhardtia_simplex	(Reinhardtia_paiewonskiana	Reinhardtia_latisecta))	(Sclerosperma_profizianum	Orania_palindan))	((Calamus_caryotoides	(((Prestoea_acuminata	(Leopoldinia_pulchra	(Oenocarpus_minor	Oenocarpus_bataua)))	(Heterospathe_cagayanensis	(Kentiopsis_piersoniorum	Veitchia_spiralis)))	((Geonoma_undata	Pelagodoxa_henryana)	Manicaria_saccifera)))	((Sabal_domingensis	Phoenix_dactylifera)	Pseudophoenix_vinifera)))	Roystonea_regia))	Elaeis_oleifera))	Kingia_australis);
((Heterospathe_cagayanensis	((Kentiopsis_piersoniorum	Veitchia_spiralis)	((((Pelagodoxa_henryana	((Oenocarpus_minor	Oenocarpus_bataua)	Prestoea_acuminata))	(Geonoma_undata	((Sabal_domingensis	Phoenix_dactylifera)	(((Sclerosperma_profizianum	Pseudophoenix_vinifera)	((Reinhardtia_simplex	(Reinhardtia_paiewonskiana	Reinhardtia_latisecta))	Orania_palindan))	(Roystonea_regia	(Attalea_speciosa	(Bactris_major	(Elaeis_oleifera	Elaeis_guineensis))))))))	Leopoldinia_pulchra)	(Calamus_caryotoides	Manicaria_saccifera))))	Kingia_australis);
((Heterospathe_cagayanensis	((Kentiopsis_piersoniorum	Veitchia_spiralis)	((Leopoldinia_pulchra	((Oenocarpus_minor	Oenocarpus_bataua)	Prestoea_acuminata))	((Geonoma_undata	(((Roystonea_regia	Pseudophoenix_vinifera)	(Sabal_domingensis	Phoenix_dactylifera))	((Sclerosperma_profizianum	((Reinhardtia_simplex	(Reinhardtia_paiewonskiana	Reinhardtia_latisecta))	Orania_palindan))	(Attalea_speciosa	(Bactris_major	(Elaeis_oleifera	Elaeis_guineensis))))))	((Calamus_caryotoides	Manicaria_saccifera)	Pelagodoxa_henryana)))))	Kingia_australis);
((Sabal_domingensis	((Calamus_caryotoides	Roystonea_regia)	(((Pseudophoenix_vinifera	((Geonoma_undata	Manicaria_saccifera)	((Pelagodoxa_henryana	((Oenocarpus_minor	Oenocarpus_bataua)	Prestoea_acuminata))	((Heterospathe_cagayanensis	(Kentiopsis_piersoniorum	Veitchia_spiralis))	Leopoldinia_pulchra))))	(Phoenix_dactylifera	(Sclerosperma_profizianum	((Reinhardtia_simplex	(Reinhardtia_paiewonskiana	Reinhardtia_latisecta))	Orania_palindan))))	(Attalea_speciosa	(Bactris_major	(Elaeis_oleifera	Elaeis_guineensis))))))	Kingia_australis);
((Elaeis_guineensis	(((((((Pseudophoenix_vinifera	((Reinhardtia_simplex	(Reinhardtia_paiewonskiana	Reinhardtia_latisecta))	(Orania_palindan	Sclerosperma_profizianum)))	(Phoenix_dactylifera	Sabal_domingensis))	Roystonea_regia)	(Calamus_caryotoides	((Manicaria_saccifera	Geonoma_undata)	(((Oenocarpus_minor	Oenocarpus_bataua)	Prestoea_acuminata)	((((Pelagodoxa_henryana	Kentiopsis_piersoniorum)	Veitchia_spiralis)	Heterospathe_cagayanensis)	Leopoldinia_pulchra)))))	Attalea_speciosa)	Bactris_major)	Elaeis_oleifera))	Kingia_australis);
((Veitchia_spiralis	((Heterospathe_cagayanensis	(Leopoldinia_pulchra	((((((((Elaeis_oleifera	Elaeis_guineensis)	(Attalea_speciosa	Bactris_major))	Roystonea_regia)	(Sclerosperma_profizianum	((Reinhardtia_simplex	(Reinhardtia_paiewonskiana	Reinhardtia_latisecta))	Orania_palindan)))	(Phoenix_dactylifera	Sabal_domingensis))	(Calamus_caryotoides	Pseudophoenix_vinifera))	((Pelagodoxa_henryana	Manicaria_saccifera)	Geonoma_undata))	((Oenocarpus_minor	Oenocarpus_bataua)	Prestoea_acuminata))))	Kentiopsis_piersoniorum))	Kingia_australis);
((Pseudophoenix_vinifera	((Manicaria_saccifera	(((Leopoldinia_pulchra	(Pelagodoxa_henryana	(Veitchia_spiralis	(Kentiopsis_piersoniorum	Heterospathe_cagayanensis))))	Geonoma_undata)	((Oenocarpus_minor	Oenocarpus_bataua)	Prestoea_acuminata)))	(((Roystonea_regia	((Elaeis_oleifera	Elaeis_guineensis)	(Attalea_speciosa	Bactris_major)))	(Sclerosperma_profizianum	((Reinhardtia_simplex	(Reinhardtia_paiewonskiana	Reinhardtia_latisecta))	Orania_palindan)))	((Phoenix_dactylifera	Sabal_domingensis)	Calamus_caryotoides))))	Kingia_australis);
((Sclerosperma_profizianum	(((Elaeis_oleifera	Elaeis_guineensis)	(Attalea_speciosa	Bactris_major))	(((Reinhardtia_simplex	(Reinhardtia_paiewonskiana	Reinhardtia_latisecta))	Orania_palindan)	((((Phoenix_dactylifera	Sabal_domingensis)	Calamus_caryotoides)	(Pseudophoenix_vinifera	(((Leopoldinia_pulchra	(Oenocarpus_minor	Oenocarpus_bataua))	Prestoea_acuminata)	((Geonoma_undata	Manicaria_saccifera)	(Pelagodoxa_henryana	(Veitchia_spiralis	(Kentiopsis_piersoniorum	Heterospathe_cagayanensis)))))))	Roystonea_regia))))	Kingia_australis);
((Heterospathe_cagayanensis	((Pelagodoxa_henryana	(Veitchia_spiralis	Kentiopsis_piersoniorum))	(((Geonoma_undata	(Pseudophoenix_vinifera	((Calamus_caryotoides	(Sabal_domingensis	Phoenix_dactylifera))	((Sclerosperma_profizianum	(Orania_palindan	(Reinhardtia_simplex	(Reinhardtia_paiewonskiana	Reinhardtia_latisecta))))	(Roystonea_regia	((Bactris_major	(Elaeis_oleifera	Elaeis_guineensis))	Attalea_speciosa))))))	(Manicaria_saccifera	(Prestoea_acuminata	(Oenocarpus_bataua	Oenocarpus_minor))))	Leopoldinia_pulchra)))	Kingia_australis);
((Pseudophoenix_vinifera	((Sabal_domingensis	Phoenix_dactylifera)	(Roystonea_regia	(((Bactris_major	(Elaeis_oleifera	Elaeis_guineensis))	Attalea_speciosa)	((((Manicaria_saccifera	((Prestoea_acuminata	(Leopoldinia_pulchra	(Oenocarpus_bataua	Oenocarpus_minor)))	(Pelagodoxa_henryana	(Heterospathe_cagayanensis	(Veitchia_spiralis	Kentiopsis_piersoniorum)))))	Geonoma_undata)	Calamus_caryotoides)	(Sclerosperma_profizianum	(Orania_palindan	(Reinhardtia_simplex	(Reinhardtia_paiewonskiana	Reinhardtia_latisecta)))))))))	Kingia_australis);
((Bactris_major	((Attalea_speciosa	(Roystonea_regia	(((Reinhardtia_simplex	(Reinhardtia_paiewonskiana	Reinhardtia_latisecta))	(Sclerosperma_profizianum	Orania_palindan))	((Pseudophoenix_vinifera	(Sabal_domingensis	Phoenix_dactylifera))	((((((Prestoea_acuminata	(Oenocarpus_bataua	Oenocarpus_minor))	(Veitchia_spiralis	(Kentiopsis_piersoniorum	Heterospathe_cagayanensis)))	Leopoldinia_pulchra)	Pelagodoxa_henryana)	(Geonoma_undata	Manicaria_saccifera))	Calamus_caryotoides)))))	(Elaeis_oleifera	Elaeis_guineensis)))	Kingia_australis);
(((((Elaeis_oleifera	Elaeis_guineensis)	Bactris_major)	Attalea_speciosa)	(((((Reinhardtia_simplex	(Reinhardtia_paiewonskiana	Reinhardtia_latisecta))	Orania_palindan)	((Pelagodoxa_henryana	((Geonoma_undata	Manicaria_saccifera)	((Prestoea_acuminata	(Oenocarpus_bataua	Oenocarpus_minor))	((Veitchia_spiralis	(Kentiopsis_piersoniorum	Heterospathe_cagayanensis))	Leopoldinia_pulchra))))	Calamus_caryotoides))	(Roystonea_regia	(Pseudophoenix_vinifera	(Sabal_domingensis	Phoenix_dactylifera))))	Sclerosperma_profizianum))	Kingia_australis);
((((Elaeis_oleifera	Elaeis_guineensis)	(Bactris_major	Attalea_speciosa))	(((((Calamus_caryotoides	(Reinhardtia_simplex	(Reinhardtia_paiewonskiana	Reinhardtia_latisecta)))	Orania_palindan)	(Geonoma_undata	(((Pelagodoxa_henryana	(Prestoea_acuminata	(Leopoldinia_pulchra	(Oenocarpus_bataua	Oenocarpus_minor))))	(Veitchia_spiralis	(Kentiopsis_piersoniorum	Heterospathe_cagayanensis)))	Manicaria_saccifera)))	(Roystonea_regia	(Pseudophoenix_vinifera	(Sabal_domingensis	Phoenix_dactylifera))))	Sclerosperma_profizianum))	Kingia_australis);
((Pseudophoenix_vinifera	((Pelagodoxa_henryana	((Geonoma_undata	Manicaria_saccifera)	((Prestoea_acuminata	(Leopoldinia_pulchra	(Oenocarpus_bataua	Oenocarpus_minor)))	(Heterospathe_cagayanensis	(Veitchia_spiralis	Kentiopsis_piersoniorum)))))	(((Roystonea_regia	(Attalea_speciosa	((Elaeis_oleifera	Elaeis_guineensis)	Bactris_major)))	((Reinhardtia_simplex	(Reinhardtia_paiewonskiana	Reinhardtia_latisecta))	(Orania_palindan	Sclerosperma_profizianum)))	(Calamus_caryotoides	(Sabal_domingensis	Phoenix_dactylifera)))))	Kingia_australis);
((Sclerosperma_profizianum	(((Calamus_caryotoides	((Manicaria_saccifera	((Prestoea_acuminata	(Leopoldinia_pulchra	(Oenocarpus_bataua	Oenocarpus_minor)))	(Veitchia_spiralis	(Kentiopsis_piersoniorum	Heterospathe_cagayanensis))))	(Pelagodoxa_henryana	Geonoma_undata)))	(Pseudophoenix_vinifera	(Sabal_domingensis	Phoenix_dactylifera)))	(((Reinhardtia_simplex	(Reinhardtia_paiewonskiana	Reinhardtia_latisecta))	Orania_palindan)	(Roystonea_regia	(Attalea_speciosa	((Elaeis_oleifera	Elaeis_guineensis)	Bactris_major))))))	Kingia_australis);
((Sabal_domingensis	(Phoenix_dactylifera	(((Roystonea_regia	(Attalea_speciosa	((Elaeis_oleifera	Elaeis_guineensis)	Bactris_major)))	((Orania_palindan	Sclerosperma_profizianum)	(Reinhardtia_simplex	(Reinhardtia_paiewonskiana	Reinhardtia_latisecta))))	((Calamus_caryotoides	(((Geonoma_undata	Manicaria_saccifera)	((Prestoea_acuminata	(Leopoldinia_pulchra	(Oenocarpus_bataua	Oenocarpus_minor)))	(Heterospathe_cagayanensis	(Veitchia_spiralis	Kentiopsis_piersoniorum))))	Pelagodoxa_henryana))	Pseudophoenix_vinifera))))	Kingia_australis);
((Leopoldinia_pulchra	((Heterospathe_cagayanensis	(Veitchia_spiralis	Kentiopsis_piersoniorum))	(((Pelagodoxa_henryana	Manicaria_saccifera)	(Geonoma_undata	((((Sabal_domingensis	Phoenix_dactylifera)	Pseudophoenix_vinifera)	(((Attalea_speciosa	((Elaeis_oleifera	Elaeis_guineensis)	Bactris_major))	Roystonea_regia)	((Orania_palindan	Sclerosperma_profizianum)	(Reinhardtia_simplex	(Reinhardtia_paiewonskiana	Reinhardtia_latisecta)))))	Calamus_caryotoides)))	(Prestoea_acuminata	(Oenocarpus_bataua	Oenocarpus_minor)))))	Kingia_australis);
((Orania_palindan	((Reinhardtia_simplex	(Reinhardtia_paiewonskiana	Reinhardtia_latisecta))	((Calamus_caryotoides	((Sclerosperma_profizianum	(Sabal_domingensis	Phoenix_dactylifera))	(Pseudophoenix_vinifera	((Leopoldinia_pulchra	Pelagodoxa_henryana)	((Geonoma_undata	(Manicaria_saccifera	(Heterospathe_cagayanensis	(Veitchia_spiralis	Kentiopsis_piersoniorum))))	(Prestoea_acuminata	(Oenocarpus_bataua	Oenocarpus_minor)))))))	(Roystonea_regia	((Elaeis_oleifera	Elaeis_guineensis)	(Bactris_major	Attalea_speciosa))))))	Kingia_australis);
((Pseudophoenix_vinifera	((((Prestoea_acuminata	(Oenocarpus_minor	Oenocarpus_bataua))	Leopoldinia_pulchra)	((Geonoma_undata	Pelagodoxa_henryana)	(Manicaria_saccifera	(Heterospathe_cagayanensis	(Veitchia_spiralis	Kentiopsis_piersoniorum)))))	((Calamus_caryotoides	(Phoenix_dactylifera	Sabal_domingensis))	(Roystonea_regia	(((Reinhardtia_simplex	(Reinhardtia_paiewonskiana	Reinhardtia_latisecta))	Orania_palindan)	(Sclerosperma_profizianum	(Attalea_speciosa	(Bactris_major	(Elaeis_oleifera	Elaeis_guineensis)))))))))	Kingia_australis);
((Pseudophoenix_vinifera	((Phoenix_dactylifera	Sabal_domingensis)	(((Sclerosperma_profizianum	(Orania_palindan	(Reinhardtia_simplex	(Reinhardtia_paiewonskiana	Reinhardtia_latisecta))))	(Roystonea_regia	(Attalea_speciosa	(Bactris_major	(Elaeis_oleifera	Elaeis_guineensis)))))	((Pelagodoxa_henryana	(((Veitchia_spiralis	(Kentiopsis_piersoniorum	Heterospathe_cagayanensis))	((Prestoea_acuminata	(Oenocarpus_minor	Oenocarpus_bataua))	Leopoldinia_pulchra))	(Manicaria_saccifera	Geonoma_undata)))	Calamus_caryotoides))))	Kingia_australis);
((Manicaria_saccifera	((Geonoma_undata	((((Phoenix_dactylifera	Sabal_domingensis)	Calamus_caryotoides)	(((Reinhardtia_simplex	(Reinhardtia_paiewonskiana	Reinhardtia_latisecta))	(Sclerosperma_profizianum	Orania_palindan))	(Roystonea_regia	(Attalea_speciosa	(Bactris_major	(Elaeis_oleifera	Elaeis_guineensis))))))	Pseudophoenix_vinifera))	(Pelagodoxa_henryana	((Heterospathe_cagayanensis	(Veitchia_spiralis	Kentiopsis_piersoniorum))	(Prestoea_acuminata	((Oenocarpus_minor	Oenocarpus_bataua)	Leopoldinia_pulchra))))))	Kingia_australis);
((Sabal_domingensis	((((((Reinhardtia_simplex	(Reinhardtia_paiewonskiana	Reinhardtia_latisecta))	(Sclerosperma_profizianum	Orania_palindan))	(Bactris_major	((Elaeis_oleifera	Elaeis_guineensis)	Attalea_speciosa)))	(((Pelagodoxa_henryana	((Prestoea_acuminata	(Oenocarpus_minor	Oenocarpus_bataua))	(Leopoldinia_pulchra	(Veitchia_spiralis	(Kentiopsis_piersoniorum	Heterospathe_cagayanensis)))))	(Manicaria_saccifera	Geonoma_undata))	Calamus_caryotoides))	(Roystonea_regia	Pseudophoenix_vinifera))	Phoenix_dactylifera))	Kingia_australis);
((Pseudophoenix_vinifera	(((Phoenix_dactylifera	Sabal_domingensis)	((Sclerosperma_profizianum	(Orania_palindan	(Reinhardtia_simplex	(Reinhardtia_paiewonskiana	Reinhardtia_latisecta))))	((Oenocarpus_minor	Oenocarpus_bataua)	(Leopoldinia_pulchra	((((Geonoma_undata	Calamus_caryotoides)	Manicaria_saccifera)	Pelagodoxa_henryana)	(Prestoea_acuminata	(Heterospathe_cagayanensis	(Veitchia_spiralis	Kentiopsis_piersoniorum))))))))	(Roystonea_regia	((Elaeis_oleifera	Elaeis_guineensis)	(Attalea_speciosa	Bactris_major)))))	Kingia_australis);
((Pseudophoenix_vinifera	(Sabal_domingensis	(((((Orania_palindan	((Reinhardtia_simplex	(Reinhardtia_paiewonskiana	Reinhardtia_latisecta))	Sclerosperma_profizianum))	((Elaeis_oleifera	Elaeis_guineensis)	(Attalea_speciosa	Bactris_major)))	Roystonea_regia)	((((Heterospathe_cagayanensis	(Veitchia_spiralis	Kentiopsis_piersoniorum))	(((Prestoea_acuminata	(Oenocarpus_minor	Oenocarpus_bataua))	Leopoldinia_pulchra)	(Geonoma_undata	Manicaria_saccifera)))	Pelagodoxa_henryana)	Calamus_caryotoides))	Phoenix_dactylifera)))	Kingia_australis);
((((Veitchia_spiralis	Kentiopsis_piersoniorum)	(Leopoldinia_pulchra	((Prestoea_acuminata	(Oenocarpus_minor	Oenocarpus_bataua))	(((Geonoma_undata	Manicaria_saccifera)	Pelagodoxa_henryana)	(Calamus_caryotoides	(((Phoenix_dactylifera	Sabal_domingensis)	Pseudophoenix_vinifera)	(((Reinhardtia_simplex	(Reinhardtia_paiewonskiana	Reinhardtia_latisecta))	(Sclerosperma_profizianum	Orania_palindan))	(((Elaeis_oleifera	Elaeis_guineensis)	(Attalea_speciosa	Bactris_major))	Roystonea_regia))))))))	Heterospathe_cagayanensis)	Kingia_australis);
((Elaeis_guineensis	(((Attalea_speciosa	Bactris_major)	((((Manicaria_saccifera	(((Leopoldinia_pulchra	(Pelagodoxa_henryana	(Veitchia_spiralis	(Kentiopsis_piersoniorum	Heterospathe_cagayanensis))))	Geonoma_undata)	(Prestoea_acuminata	(Oenocarpus_minor	Oenocarpus_bataua))))	Calamus_caryotoides)	(((Roystonea_regia	Sabal_domingensis)	Pseudophoenix_vinifera)	Phoenix_dactylifera))	(Sclerosperma_profizianum	(Orania_palindan	(Reinhardtia_simplex	(Reinhardtia_paiewonskiana	Reinhardtia_latisecta))))))	Elaeis_oleifera))	Kingia_australis);
((Veitchia_spiralis	((Kentiopsis_piersoniorum	Heterospathe_cagayanensis)	(Leopoldinia_pulchra	(((Pelagodoxa_henryana	(Prestoea_acuminata	(Oenocarpus_minor	Oenocarpus_bataua)))	(((Calamus_caryotoides	((Orania_palindan	(Reinhardtia_simplex	(Reinhardtia_paiewonskiana	Reinhardtia_latisecta)))	(Roystonea_regia	(Sclerosperma_profizianum	(Attalea_speciosa	(Bactris_major	(Elaeis_oleifera	Elaeis_guineensis)))))))	(Phoenix_dactylifera	Sabal_domingensis))	Pseudophoenix_vinifera))	(Geonoma_undata	Manicaria_saccifera)))))	Kingia_australis);
((Orania_palindan	((Reinhardtia_simplex	(Reinhardtia_paiewonskiana	Reinhardtia_latisecta))	(((Roystonea_regia	(Attalea_speciosa	(Bactris_major	(Elaeis_oleifera	Elaeis_guineensis))))	((Pseudophoenix_vinifera	((((Pelagodoxa_henryana	(Prestoea_acuminata	(Oenocarpus_minor	Oenocarpus_bataua)))	Leopoldinia_pulchra)	(Manicaria_saccifera	((Veitchia_spiralis	Kentiopsis_piersoniorum)	Heterospathe_cagayanensis)))	Geonoma_undata))	((Phoenix_dactylifera	Sabal_domingensis)	Calamus_caryotoides)))	Sclerosperma_profizianum)))	Kingia_australis);
((Geonoma_undata	((((Roystonea_regia	(Attalea_speciosa	((Elaeis_guineensis	Elaeis_oleifera)	Bactris_major)))	(Pseudophoenix_vinifera	(Orania_palindan	(((Reinhardtia_latisecta	Reinhardtia_paiewonskiana)	Reinhardtia_simplex)	Sclerosperma_profizianum))))	(Sabal_domingensis	Phoenix_dactylifera))	(((Pelagodoxa_henryana	(Prestoea_acuminata	(Oenocarpus_bataua	Oenocarpus_minor)))	(Leopoldinia_pulchra	(Manicaria_saccifera	Calamus_caryotoides)))	((Kentiopsis_piersoniorum	Veitchia_spiralis)	Heterospathe_cagayanensis))))	Kingia_australis);
(((((((Sabal_domingensis	Phoenix_dactylifera)	(Calamus_caryotoides	((Roystonea_regia	((Elaeis_guineensis	Elaeis_oleifera)	(Bactris_major	Attalea_speciosa)))	(Sclerosperma_profizianum	(Orania_palindan	((Reinhardtia_latisecta	Reinhardtia_paiewonskiana)	Reinhardtia_simplex))))))	Pseudophoenix_vinifera)	((Leopoldinia_pulchra	(Oenocarpus_bataua	Oenocarpus_minor))	((Veitchia_spiralis	(Heterospathe_cagayanensis	Kentiopsis_piersoniorum))	Prestoea_acuminata)))	(Geonoma_undata	Manicaria_saccifera))	Pelagodoxa_henryana)	Kingia_australis);
(((Sclerosperma_profizianum	(Orania_palindan	((Reinhardtia_latisecta	Reinhardtia_paiewonskiana)	Reinhardtia_simplex)))	((((Pseudophoenix_vinifera	((Manicaria_saccifera	((Leopoldinia_pulchra	(Pelagodoxa_henryana	(Prestoea_acuminata	(Oenocarpus_bataua	Oenocarpus_minor))))	(Heterospathe_cagayanensis	(Kentiopsis_piersoniorum	Veitchia_spiralis))))	Geonoma_undata))	(Sabal_domingensis	Phoenix_dactylifera))	Calamus_caryotoides)	(Roystonea_regia	(Attalea_speciosa	((Elaeis_guineensis	Elaeis_oleifera)	Bactris_major)))))	Kingia_australis);
((Pseudophoenix_vinifera	(Calamus_caryotoides	((Sabal_domingensis	Phoenix_dactylifera)	((Roystonea_regia	((Elaeis_guineensis	Elaeis_oleifera)	(Bactris_major	Attalea_speciosa)))	((((Manicaria_saccifera	Pelagodoxa_henryana)	((Leopoldinia_pulchra	(Prestoea_acuminata	(Oenocarpus_bataua	Oenocarpus_minor)))	(Heterospathe_cagayanensis	(Kentiopsis_piersoniorum	Veitchia_spiralis))))	Geonoma_undata)	(Sclerosperma_profizianum	(Orania_palindan	((Reinhardtia_latisecta	Reinhardtia_paiewonskiana)	Reinhardtia_simplex))))))))	Kingia_australis);
((Heterospathe_cagayanensis	(Kentiopsis_piersoniorum	((Manicaria_saccifera	((Geonoma_undata	(Calamus_caryotoides	((Roystonea_regia	((Attalea_speciosa	((Elaeis_guineensis	Elaeis_oleifera)	Bactris_major))	(Sclerosperma_profizianum	(Orania_palindan	((Reinhardtia_latisecta	Reinhardtia_paiewonskiana)	Reinhardtia_simplex)))))	((Sabal_domingensis	Phoenix_dactylifera)	Pseudophoenix_vinifera))))	(Pelagodoxa_henryana	(Prestoea_acuminata	(Leopoldinia_pulchra	(Oenocarpus_bataua	Oenocarpus_minor))))))	Veitchia_spiralis)))	Kingia_australis);
((Orania_palindan	(((Reinhardtia_latisecta	Reinhardtia_paiewonskiana)	Reinhardtia_simplex)	((((((Geonoma_undata	(Pelagodoxa_henryana	Manicaria_saccifera))	((((Kentiopsis_piersoniorum	Heterospathe_cagayanensis)	Leopoldinia_pulchra)	Veitchia_spiralis)	(Prestoea_acuminata	(Oenocarpus_bataua	Oenocarpus_minor))))	(Sabal_domingensis	Phoenix_dactylifera))	((Roystonea_regia	Calamus_caryotoides)	(Attalea_speciosa	((Elaeis_guineensis	Elaeis_oleifera)	Bactris_major))))	Pseudophoenix_vinifera)	Sclerosperma_profizianum)))	Kingia_australis);
((Heterospathe_cagayanensis	((Leopoldinia_pulchra	(Veitchia_spiralis	((Prestoea_acuminata	(Oenocarpus_bataua	Oenocarpus_minor))	((((((Roystonea_regia	(Attalea_speciosa	((Elaeis_guineensis	Elaeis_oleifera)	Bactris_major)))	(((Reinhardtia_latisecta	Reinhardtia_paiewonskiana)	Reinhardtia_simplex)	(Sclerosperma_profizianum	Orania_palindan)))	((Sabal_domingensis	Phoenix_dactylifera)	Pseudophoenix_vinifera))	Calamus_caryotoides)	Geonoma_undata)	(Pelagodoxa_henryana	Manicaria_saccifera)))))	Kentiopsis_piersoniorum))	Kingia_australis);
((Elaeis_guineensis	(Elaeis_oleifera	(Bactris_major	((((((Reinhardtia_latisecta	Reinhardtia_paiewonskiana)	Reinhardtia_simplex)	(Sclerosperma_profizianum	Orania_palindan))	(Calamus_caryotoides	(((((Veitchia_spiralis	(Heterospathe_cagayanensis	Kentiopsis_piersoniorum))	(Leopoldinia_pulchra	(Prestoea_acuminata	(Oenocarpus_bataua	Oenocarpus_minor))))	Pelagodoxa_henryana)	Geonoma_undata)	Manicaria_saccifera)))	((Sabal_domingensis	Roystonea_regia)	(Phoenix_dactylifera	Pseudophoenix_vinifera)))	Attalea_speciosa))))	Kingia_australis);
((Elaeis_guineensis	(Elaeis_oleifera	(Bactris_major	((((Sclerosperma_profizianum	(Orania_palindan	((Reinhardtia_latisecta	Reinhardtia_paiewonskiana)	Reinhardtia_simplex)))	(((Sabal_domingensis	Phoenix_dactylifera)	Calamus_caryotoides)	(Pseudophoenix_vinifera	(((((Heterospathe_cagayanensis	(Kentiopsis_piersoniorum	Veitchia_spiralis))	(Prestoea_acuminata	((Oenocarpus_bataua	Oenocarpus_minor)	Leopoldinia_pulchra)))	Manicaria_saccifera)	Pelagodoxa_henryana)	Geonoma_undata))))	Roystonea_regia)	Attalea_speciosa))))	Kingia_australis);
((Geonoma_undata	((((Roystonea_regia	(Attalea_speciosa	((Elaeis_guineensis	Elaeis_oleifera)	Bactris_major)))	(((Reinhardtia_latisecta	Reinhardtia_paiewonskiana)	Reinhardtia_simplex)	(Sclerosperma_profizianum	Orania_palindan)))	((Pseudophoenix_vinifera	(Sabal_domingensis	Phoenix_dactylifera))	Calamus_caryotoides))	((Manicaria_saccifera	Pelagodoxa_henryana)	((Veitchia_spiralis	(Heterospathe_cagayanensis	Kentiopsis_piersoniorum))	((Prestoea_acuminata	(Oenocarpus_bataua	Oenocarpus_minor))	Leopoldinia_pulchra)))))	Kingia_australis);
((Sabal_domingensis	(((((Attalea_speciosa	(Bactris_major	(Elaeis_guineensis	Elaeis_oleifera)))	((Calamus_caryotoides	((Manicaria_saccifera	((Kentiopsis_piersoniorum	Veitchia_spiralis)	Heterospathe_cagayanensis))	(Geonoma_undata	(Pelagodoxa_henryana	(Prestoea_acuminata	(Leopoldinia_pulchra	(Oenocarpus_bataua	Oenocarpus_minor)))))))	((Sclerosperma_profizianum	Orania_palindan)	(Reinhardtia_simplex	(Reinhardtia_paiewonskiana	Reinhardtia_latisecta)))))	Roystonea_regia)	Pseudophoenix_vinifera)	Phoenix_dactylifera))	Kingia_australis);
((Sabal_domingensis	((((Pseudophoenix_vinifera	((Reinhardtia_simplex	(Reinhardtia_paiewonskiana	Reinhardtia_latisecta))	Orania_palindan))	((((Leopoldinia_pulchra	(Pelagodoxa_henryana	(Prestoea_acuminata	(Oenocarpus_bataua	Oenocarpus_minor))))	(Manicaria_saccifera	(Veitchia_spiralis	(Heterospathe_cagayanensis	Kentiopsis_piersoniorum))))	Geonoma_undata)	((Attalea_speciosa	(Bactris_major	(Elaeis_guineensis	Elaeis_oleifera)))	(Roystonea_regia	Calamus_caryotoides))))	Sclerosperma_profizianum)	Phoenix_dactylifera))	Kingia_australis);
((Orania_palindan	(((((((Heterospathe_cagayanensis	(Kentiopsis_piersoniorum	Veitchia_spiralis))	(Leopoldinia_pulchra	((Oenocarpus_bataua	Oenocarpus_minor)	Prestoea_acuminata)))	Geonoma_undata)	(Pelagodoxa_henryana	Manicaria_saccifera))	(((Roystonea_regia	Pseudophoenix_vinifera)	(Phoenix_dactylifera	Sabal_domingensis))	(Attalea_speciosa	(Bactris_major	(Elaeis_guineensis	Elaeis_oleifera)))))	Sclerosperma_profizianum)	(Calamus_caryotoides	(Reinhardtia_simplex	(Reinhardtia_paiewonskiana	Reinhardtia_latisecta)))))	Kingia_australis);
((Orania_palindan	((Sclerosperma_profizianum	(Reinhardtia_simplex	(Reinhardtia_paiewonskiana	Reinhardtia_latisecta)))	(((Phoenix_dactylifera	Sabal_domingensis)	(Calamus_caryotoides	(Pseudophoenix_vinifera	(((((Heterospathe_cagayanensis	(Kentiopsis_piersoniorum	Veitchia_spiralis))	(Leopoldinia_pulchra	((Oenocarpus_bataua	Oenocarpus_minor)	Prestoea_acuminata)))	Manicaria_saccifera)	Pelagodoxa_henryana)	Geonoma_undata))))	((Attalea_speciosa	(Bactris_major	(Elaeis_guineensis	Elaeis_oleifera)))	Roystonea_regia))))	Kingia_australis);
(((Orania_palindan	(Reinhardtia_simplex	(Reinhardtia_paiewonskiana	Reinhardtia_latisecta)))	((Sclerosperma_profizianum	(((Pelagodoxa_henryana	((Heterospathe_cagayanensis	(Kentiopsis_piersoniorum	Veitchia_spiralis))	Leopoldinia_pulchra))	((Geonoma_undata	Manicaria_saccifera)	((Oenocarpus_bataua	Oenocarpus_minor)	Prestoea_acuminata)))	(Calamus_caryotoides	(Pseudophoenix_vinifera	(Phoenix_dactylifera	Sabal_domingensis)))))	((Attalea_speciosa	(Bactris_major	(Elaeis_guineensis	Elaeis_oleifera)))	Roystonea_regia)))	Kingia_australis);
((Pseudophoenix_vinifera	((Phoenix_dactylifera	Sabal_domingensis)	(((((Attalea_speciosa	(Bactris_major	(Elaeis_guineensis	Elaeis_oleifera)))	Roystonea_regia)	(Sclerosperma_profizianum	(Orania_palindan	(Reinhardtia_simplex	(Reinhardtia_paiewonskiana	Reinhardtia_latisecta)))))	(((Geonoma_undata	Manicaria_saccifera)	(Pelagodoxa_henryana	((Leopoldinia_pulchra	(Oenocarpus_bataua	Oenocarpus_minor))	Prestoea_acuminata)))	((Heterospathe_cagayanensis	Kentiopsis_piersoniorum)	Veitchia_spiralis)))	Calamus_caryotoides)))	Kingia_australis);
((Roystonea_regia	((((Orania_palindan	(Reinhardtia_simplex	(Reinhardtia_paiewonskiana	Reinhardtia_latisecta)))	(Sclerosperma_profizianum	(Attalea_speciosa	(Bactris_major	(Elaeis_guineensis	Elaeis_oleifera)))))	((Pseudophoenix_vinifera	((Geonoma_undata	Manicaria_saccifera)	((((Oenocarpus_bataua	Oenocarpus_minor)	Prestoea_acuminata)	(Leopoldinia_pulchra	((Heterospathe_cagayanensis	Kentiopsis_piersoniorum)	Veitchia_spiralis)))	Pelagodoxa_henryana)))	(Phoenix_dactylifera	Sabal_domingensis)))	Calamus_caryotoides))	Kingia_australis);
((Pseudophoenix_vinifera	(Sclerosperma_profizianum	(((Phoenix_dactylifera	Sabal_domingensis)	((Orania_palindan	(Reinhardtia_simplex	(Reinhardtia_paiewonskiana	Reinhardtia_latisecta)))	((Calamus_caryotoides	Roystonea_regia)	(Attalea_speciosa	(Bactris_major	(Elaeis_guineensis	Elaeis_oleifera))))))	(Leopoldinia_pulchra	(((Manicaria_saccifera	(Heterospathe_cagayanensis	(Kentiopsis_piersoniorum	Veitchia_spiralis)))	Geonoma_undata)	(Pelagodoxa_henryana	((Oenocarpus_bataua	Oenocarpus_minor)	Prestoea_acuminata)))))))	Kingia_australis);
((Sabal_domingensis	((((Roystonea_regia	((Attalea_speciosa	(Bactris_major	(Elaeis_guineensis	Elaeis_oleifera)))	((Sclerosperma_profizianum	Orania_palindan)	(Reinhardtia_simplex	(Reinhardtia_paiewonskiana	Reinhardtia_latisecta)))))	(((((Heterospathe_cagayanensis	(Kentiopsis_piersoniorum	Veitchia_spiralis))	(((Oenocarpus_bataua	Oenocarpus_minor)	Prestoea_acuminata)	Leopoldinia_pulchra))	(Pelagodoxa_henryana	Manicaria_saccifera))	Geonoma_undata)	Calamus_caryotoides))	Pseudophoenix_vinifera)	Phoenix_dactylifera))	Kingia_australis);
((Sabal_domingensis	((Calamus_caryotoides	((Roystonea_regia	(((Elaeis_guineensis	Elaeis_oleifera)	(Attalea_speciosa	Bactris_major))	(Pseudophoenix_vinifera	((Sclerosperma_profizianum	Orania_palindan)	(Reinhardtia_simplex	(Reinhardtia_paiewonskiana	Reinhardtia_latisecta))))))	(((Heterospathe_cagayanensis	((Pelagodoxa_henryana	Kentiopsis_piersoniorum)	Veitchia_spiralis))	(((Oenocarpus_bataua	Oenocarpus_minor)	Prestoea_acuminata)	Leopoldinia_pulchra))	(Manicaria_saccifera	Geonoma_undata))))	Phoenix_dactylifera))	Kingia_australis);
